# Supplementary material for: De novo species identification using 16S rRNA gene nanopore sequencing
Source: PeerJ. 2020 Oct 21;8:e10029. doi: 10.7717/peerj.10029 (PMC7585375; doi:10.7717/peerj.10029)
Supplement: Supplemental Information 3 [file peerj-08-10029-s003.zip › pass_fastq_runid_2c9cf7bc05858273f10e7d7ec552fc0bd742dc3e_500.fastq]

@c0150460-650e-4ff0-bbd0-3d1705b89443 ch=405 read=90375 start_time=2019-12-13T14:25:00Z barcode=BC01 runid=2c9cf7bc05858273f10e7d7ec552fc0bd742dc3e
CTAGGATTTACCTTGTACGACACTGATGCTTAGTTCAAAGTGGTAAGCCCTCCCGAGGTTAAATACCTACGCCTTTTAGCCCCACTCCCGTAGTGCTGACGGGTGTGGCACTGTTTGGGAACGTATTCACCGTGGCACATTCTGATCCACGATTACTGTTCGACTTCGAGTCAGGTTGCAGACTCAATCCGGACTACGACGCGCGCAGGTCCGCTGCTCTCGCGGGTCGCTACTCTTTGTATGCGCCATTGTAGCACGTAGCCCTGGTCGTAAAGGGCCGCGATGACGAGCGTCATCCCCGCCTTCCTCCAGTTTATCACTGGCAGTCTTTGAGTTCCAGCCCGGACCGCTGGCAGCAAAGGGGATAAGTTTGCATCGTTGCGGGACTTAACCCAACATTTCACAACACGAGCTGACGGCAGCCATACATATCTCACGGTTCCCGAAGGCGCATTTCTCATCTCCCAAGCTTCGTGGAATTCCAAGGGACGGTGGTTTCTTCGCGTTGCATCGGAATTAAACCACGTGCTCCACCCGCTTGTGCGGGCCCGTCAATTCATTTGAGTTTTTTTTTTAACCCCTTGCGGCCATTGCTCACAGGCCGATGGAAACAGCATTAAGCTCCGGAAGCCACGCCTCAAAGGGCACAACCTCCAAGTCGACGTCGTTTACAGCGTGGTTACCAGGGTATCTAAAATCCTGTTTGCTCCCCGGCGCAGCACCCTGGGCGATGATTAATCAAGGGGGCGCCTTCGCCGCGGTATTCCTCCAGATCTACGCATTTCCTTGCCGCTACACCTGGTTTACCCCTCTACGGGGCTCAAGCTTGCCAGTACCAGATGCAGTTCCCAGGTTAGGCCAGGGTTTCATCATGACTTAACAGAGCCGCCTGCGCGTGCGCTGCGCCCAGTGTTCGATTAACGCTTGCACCCTCCGTATTACCGCGGCTGCTGGCTGGGGTTAGCCGGTGCTTCTTCTGCGGTGGCGATCAATGAGCCAAAGTGCTTTGCTCCCTTCACTCCCCGCTTCAGAGAGTGCTTTGGCCGAAGGCCTTCTTCATACGCGGCGTGGCTGCATCGGGCTTGCGCCATTGTACAATATTCCCCACTGCTGCCTCCCGTAGGAG
+
%&%&.&1-*'/,+.+-%)***)*''&(%$%%%'(+&)/*'+&-+(($+-0.--)'&(*(42;4410/'#&'+$&)&#'#0+.*%()30,%,&10.+-++),,'&%*&))%'&*'*(',+,++%'&&,+,.82-***)()/03(+-86+*+)'0&%%$%)'(%$%,)((%'(,$),/402&'//11/9280,0,+../32302)(&&%&+),,''(&%()5431-')(*/05,+++,3.'**..2/16',2**+,,'('&%%++'$%).23.01)+-1.6'((%*%(&%&&+/156.72.*%014:**((*+,.7.+,1',,.113++(%*,)*,.07)&*/5)3-53413037++%+.3+..10''''**6)'('')*-/--+341/-/02-:.+'00-:.,+-2.0,-'(/2.-,..+--(+*),'2'/+0//+&*'/34/3,),4/41383/600)+-1.),-+-.--.,-()+*-)2+-'.(((+'%()')+,4*)+,)')()-)*013)*'')+49977--%+),.3+&/*''$##'%*)..)13*)+.+/-:4)/2,(',.36565494**&/54*-.-,,+0.&()$()*'''3+,&'#)&(('%'(&+%(++,(.//2*+')%,1),,163333)*.,*%&'$,)..'0))*)($$#+-007.'((+00(*$%&#(('---,/++&--,),385174+),)13.''%%#'$&'(-1)'(&/,*(('%(&$$),**+*1.'(%&$&')%&'$&&*(**3.-*.(++---+'/-0-.40.%#$%+5,//(,%-0,-()/*'+..,.14.7,.651794-$*)*(4:+311+/'42601.12;25+)/.//&2+3,&12(%&)*/,,$%'*&'%)$&$&&'+1*-.1//-+'6*,%&&#&'*,&'%%%*2-*(/**&.++0,+-13:6/57+1-.0-/6,+----87603,(*40)1/0/791&*%'-+77;7266*)'&'+*')),3,+&/0&,)&(((',50&&')((,0/'*+232-,++(&('(&))*)*'(%%&-+&'((.-43;658322),)((&%%&(32102,03'-)(((')-.2%/+($$(),*.6-545-&(''(('((*+6,,.,1)'%
@9bd18554-a65d-48ae-aca5-b0d64a04c9fd ch=216 read=107281 start_time=2019-12-13T14:24:56Z barcode=BC01 runid=2c9cf7bc05858273f10e7d7ec552fc0bd742dc3e
CCGGTTACCTTACATTGGCTTCCGCACAGTCGCGAATCACAAAGAGTGGTAAGCGCCACTCCGAAGGTTAAGCTGCCTGCTTCTTTTTGCAGCCTCCCATGAACCAGCGTGACCCGGGCGGTGTGTACAAGGGCCGGGAACGTATTCACCGGCGTTCAGTTCGTTCAGCGATTCCGACGCCAGGTCGAGTTGCAGACTCGATCCGGACTGACGCACTTCGCGAGGTCCGCTTGCTCTCGAGGTCGCTTCTCTTTACAGCAGCATGCGCCAGTTGCCCATACGTGTAGCCCTGGTCGTAAAGGGCCATGATGACGACGTCATCCCGCAACCTCCAGTTTATCACTGGCAGTCTCAGCTGGGTTCCCAGCCGGACCGCTGGCAGCAAAGGGATAAGGGTTGCTCGTTGCAGGTTTCCAGCAACATTTCACAGCACGGGCTGGCGACAGCCATTGCAGCACCTGTCTCACGGTTCCGAGGCACATTCCTCATCTCCAGAAACTTCCGTGAATTCAGAGACCGGGTAAAGGTTAAAGCGTTGCATCGAATTAAACCACATGCTCCACCCGCTTTGGCGCGGGCCCAAATCAATTCATTTGAGTTTTAACCTTGCGGCCGTACTCCCCGGGCGGTCGACTTAACGCGATGGCTCCGGAGAAAGGCCACGCCTCAAGGGCATAACCTCCAGTCGACATCGTTTACGGCGTTTACCGGGGTATCGAAATCCTGTTGCTCCCGCAGCGCCCGCACCACGGCGTGGAGTCTTCGTCCAGGGCCGCCTTCATACCGGTATTCTCCAGATCTCTACGCATTTCCGCTACACCTGGAATTCACCTCTACGGACTCCGGCTTTGGTATCAGATGCAGTTTCCCAAGGTTTGGTGGGGATTTCTACCAGCATCTGACTTCGCCAAAACCGCCTGGTGCGCTGCCTTAGTAACTCCGATTAACGGCACCCCTCCGTATTACCGCGCGGCTGCTGGAGTTAGCTGATGCTTCTTCTAACGGTGGCGAAATCGGTAAGGCAAAGGTATTAACTTTGCTCGCCCTCCCCGCTTTAGAAATTACTTTTACACAACCCGAAGGCCTTCCTTTCCGCGCAGCGTGGCTGCATCGAGCGCGCTTGTTGCACCAATATTTCCCTGCTGCCTCCCATGAGACAATGTCGGCACCAACAGAAGGTTCCTTTTGGTACCGACAACTTTGCTGGCTCCAGCAATACGTAGCCCGCG
+
,)+)-+(-)'%#$"%&&))*2..%*')*,+*&(+*,,,(-'))'%').42.-*.-37)))0*').,../)'&''%('*)34;43962+*++(*('),&##%%'&#%%$'%('-,).67.,*(%&$%&*-)+2+3-&/5.30*/,,403-+,()&-1,'''&'%'.'',0/05-.((+,%&%$+*+*&%/3923'(0//6*+.1/-1,-,'&'%&')*63()))).*2,$)00+,00/,&&&()+%+2+4(()+%#$&#&%%$%%$'%&'%%((((+&%&&*''((&*-0-&)/673654)-.*'()+,,.,*((')*027+4''%&'$)*&*.-/1:611/(,,-)%%)*+/3(('$$'+)3/52(+-.(1-10+-'(*))&+.6..537825*4.7.,++,17;,1276.4**&&$,-*.,.6--**+&*','10/)-,*+-,,()+,-1-/-10-17+-0.++)+-10-6&%%)*-*-0722')+:74,.)%%,00435/--01+)*''&&),.54+31537-****),0*,.20-----%'),)2;75+(((-%'*,/,.4(*'(('++(('*-.,3,&++(()/(-.&28/-0049<+8572--*++0/2'+&*+179.(1/2/:4720+),-0-,-)(.%((,0+-)(&(*'&&+/,.-2933/.*4+*%(,,,,,/(*+-0'')./.2183*,&&#$$%&'--&**()*,-'+-,+03.+49+0/4+$$)%+*'+-**.+1+%'&&&&)&(%%&,.96.0.)&.,(.4+-,*)+&)+0-(''%('&$)-%(((***'&*),,18)2,++),+)/16611-.+)'0.&,*'%*,++/2&&%&&&$)&')98100/+./1+:/05(/(-*,)%'&%%),0-34,(%$&&&#%%*)&('*,.%&+)*030.7*-4,,&$%(&&'%((('&&'(0-./0(%1,,''$''&(+,*'2'(%))315:00-./52-+&#%'$)*+*((&))'&)3-1.5-(%#%())*,+%'++'(*)(/)'*-.:0*1+-)1'*%&'&#$&##&')&131+%''('(&+*(*))*132('(+)+&/+&&)*,)-5,6.%&+)-%%'&)%&&&%'.,-*/&--(')0'*'&%$&('%''(.+3-/+.'*)'$#().+*'+/,$)&%'),+2.&+,)()%),--.%%+&)(-)$$$$$#&'##&&%/**%''('$&'())*9(0$,'*.(1-&&%($(%%%
@8475ce9b-67cd-4437-9567-b20cf3e0c604 ch=211 read=107764 start_time=2019-12-13T14:24:53Z barcode=BC01 runid=2c9cf7bc05858273f10e7d7ec552fc0bd742dc3e
TTCTGCTTCGTTCAGTTACGTATTACTGTTGCTGAAGAAAGTTGTCGGTTAACTGTGATTGTACTCTGTTGGTGCGATATTGCTCCTACGGGAGGCAGCAGTAGGGAATTTATTTTCGGCAATGGGGAAACCCTGACCGAGCAACGCCACGTGAAGAAGAAGGTTTTCGGATTGCAGCTTCTGTTATAAAAGGAAGAACGGCGGCTACACAGGAAATGGTAGCCGGTGACAGTACTTTATTAAGCCACGGCTAACTACGTGCCAGCAGCGCGGTAATACGTGGTGGCAAGCGTTATCCGGAATTATTGGGCGTAAAAGGGGAGGCAGGCGGCAGCAAAGGGTCTGGTGAAGCCTGGAAGCAGTAAACCATAGAAGCAGGCAGCTATAGAGTGCAGGAAGGATCGTGGAATTTACATGTGTAGCGGTGAAATGCGTAGATATGGAGGAACACCGGTGGCGAAGGCGACGATCTGGCCTGCAACTGACGCTCAGTCGAAAAGCGTGGGGCAAATGGGATTAGATACCTGGTGATTACGCCGTAAACGATGAGTACTAAGTGTTGGATGTCAAAGTTCAGTGCTGCAGTTAACGCAATAAGTACTCCCGCCTGAGTAGTACGTTCGCAAGAATGAAACTCAAAGGAATTGACAGGGGCCCGCACAAAACTGATTGGGGCATGTGGTTTAATTCGAAGCAGCGCGAAGAACTATACCAGGTCTTGACATACTCATAGGCTCCAAGAGATGGAGAGATGGCTATATGAGATACAGGTGTGGTGCATGGTTGTCGTCAGCTCGTGTCGTGAGATGTTGGGTTGAGTCCGCAACGAGCGCAGCCCTTATCGTTAGTTACCATCATTAAGTTGGGGACTCTGGCAGGCTGCCAGTGACAAGCTGGAGGAAGGCAGGATGACGTCAAAGTGTATGCCCCTTATGACCCTGAACACACACGTGCTACAATGGATGGTGCAGAGGGAAGCCGGCCGCGAGGTGAAGCAAAACCCATAAACCTATCAGTTCGGTTTAGCAGTCCTGCAACTCGACTACATGAAGTTGGAATCGCTAGTAATCGCGAATCCAGCATGTCGCGGTGAATACGTTGTTGCCTTGTACCCGTCACACCACGAGAGTTGATAACACCCGAAGCCGGTGGCTAACCGCAAGGGAAGGAGCTGTCTAAAGGTGGGATTGATGATTGGGGTGAAGTCATGTAAGGTAACCGGAG
+
('#$$'/200397',1)%(()(0,&,32+2,-/229**00)-/009++-')'(+2/($/&%$%#&%'&*4*.)$%()1,/0-115+*+-&44((,/-010073+*'&%*,)%(-*,.-1..4..,*%),*1<))+46;/0*--2--/2#%%'((+(*)&,+)-,80*4(0%,)+-%))*5.2+/,+-3<3)***''**'(+'*(')%''().2*47+--,+,01)1,-&.(,.++*')(++30(1/-./101080013/.+0.-+-&,+*++)**('')(,(/)-2/51'1-4.../+0,.(4(*06*486798;3')+2*')-.0-210;7100/.'(+*)')-'&&%%%..()('&#%$%&+)&'$'$&%)(%($(''&)(('')*)./+.+-+)'/7045,6012/-0%#%')0-+(*+-2;:5.6/+,4+++0/500%))-++3/238&21/5.-,5/4-/3/0++(#'*.2.,,*%*$)%%'**.3725%*+.-%)('),+*/0;72,5.+3*.(00224-)'&%$%#%'+,.-.1;87121/-+..2488*-72914/,%'(&-3,/:937:52.+))(*,**-**-2141.,*,,28*,4;41+++-*.(*('..-./**/71-17/02706/,.,0./012%.32*//)(.,-++*%+&,&-$'+/+5-2+(',0;204+50((2%,+(-++%',&+.&$'*)++','*(.2//221,,-.&&%).,.2('')&*+761+(''),2:98997420-3236205/.'*/.03363237012577,.0-(%&&(326,*+++)5+11316'(&,39036140-/.%.+)-71-4-//7-;--.637:9:8-8-7-06089;237630&),$*-+0448020/034815791/1-,-)/)&.0-.-01117/1($&#$%)).65+,1/.-.-/%$%&%&%&'+)-.0..-'01;349))(&*/050-..)+0+*)(,04410*/*+).,(,321)/5*)))(&&*&$)0+352/&0,4,%&'),0-),-/04//0512.*123071.8081+))*),*&'-00.1$'(*0*3(&(-*5/0/+-.563-7,*),4*'*&$%%+)''$.64034/2.13./.+,+-01-,)/+,*52-))/,-3),//6.)*+*-%0'.&1)-.),&)+0341,08/)1+'06--.,--//9/78;1++3,++5&*%$$'+0.2936.2-%
@af092e79-2fe2-4d40-8255-235179ed58fa ch=400 read=95951 start_time=2019-12-13T14:24:52Z barcode=BC01 runid=2c9cf7bc05858273f10e7d7ec552fc0bd742dc3e
CCGGTTACCTTGTTACGGCTTCACCCCAATCGCTGACCCTACCTTCGGCCGCTGCCTCCTTGCGGTTAGCTCACGGACTTCGAATTGCCAACTCTCATGGTGTGACGGGCGAGGGTGTTGTACAAGACCCGGGAACGTATTCACCGCGACATTCTGATTCGCGATTACTAGTAACTCCAGCTTCATGTAGGCGAGTTTCAGCCTACAATCGAACTGAGACTGGTTTTAAAGTTGGCTCCACCTCACGGTGTGCATCTCTGTACCAGCCATTTGTAGCGTGTAGCCCTACACATAAGGGGCATGATGATTTGACGTCATCTGCTTCACTCCTGGTTAGCAGGCAGTCTCGCTAAGTCCTCAACTTAATGTAGGTAGTAACTAACGACAAGGGTTGCGCTCGTTGCGGGACTTAATAACATCTCACGACACGAGGCGGCGACAATACATGCCTGTCACCCGAGGATTTCCTCGATTAAAGAGTAATGCAAGGGATGTCAAGTGTAGGTAAGGTTCTTCGCGTTGCTTCGAATTAAACCATGCTCCGCTACTTGTGCGGGTCCCCAATCAATTCCTTTGAGTTTTAATCTTGCGACCGTACTCCCCAGGCGGAATACCCAATGCGTTAGCGGCGGCACGGAGGTGTTGAGACCCCCACGCGGTATTCATCGTTTACGGCGTGGACTACCAGAATTATCTAATCCTGTTTGCTCCCCACGCTTTCCGAGCCTCAGCGTCAGTTACAGTCAGAGAGTCGCCTTCGCCACTGGTGTTCTTCTAATCTCTACGCATTTCACCCGCTACACTAGAATTCCACTCTCCTCTCCTGCACTCTAGATAACCAGTTTGAATGCAGCACCCAAGTTGAGCCCGGGTATTTCATCACTTAATCATCCGCCTACGCTCCCTTTACGCCCAGTAAATCCGGATAACCTTTCGCCACCTACGTATTACCGCGGCTGCTGGCGCGTAGTTGACCGTGGCTTCCTCGCTGGAATTTACCGTCATTATCTTCCCCAAAGACAGAGCTTTACGATCGAAAACTGGCATCACTCACGCGGCGTTGCTGCATCGGGTTTCCCCCCATTTGTGCAATATTCCCCACTGCTGCCTCCCGTAGAAG
+
5/202)(-))3./4-.-&/143.502)5.44+,-//28+*-4:965233435766842014*-/**+(*--97888457:7-$%+(,3.9+*)*'')-+3./25553:862//6.2/-+)('/*5+0./(+542555977;728;-.+)&(*1/&()5:9510.//)+*++//30.1/-,01:5/1+++,442241;9.,27354225.1,+-,,-.487;;-;;;+)6))):/96144+-85534720)0+-2965443333:447:1;:+,-+-/%(%%'*18.+,20/2249+47,,0,%&++/0;7345467761,+-102&''/2/-4.,,$+&),82897584356***-4210/,.*3**)%#+,+-,/&''(.,11102,0260-))*+56.7.--3:820/1/+&)-*../4-%'*+2.,+..+2/-*,)+.(%$&&'),0+2')$(%&('.+)-6504-.-.,,03+),-+.&,'*,-+15.73565526553/,,*+./;<;9<:99.7-*+070)2+536<64;6322244+,5&%&%'((+-7601.1'&%*,185:685;:40/2;<)9,,,28111018-0663738,+/<77;7<6..-*.076855-++,2:2062-//)%,,-0..'('(-710*&(+-%)./4958:966;.+,19422676((()01/&&*)+22519.11/-2:/,042:92*,'(-4*.')+57:95),,++-),2---1537*)**(+,-48:9<88;<46668023;9-))&(5/6565276748;02+-6)(,1,-+..*,'/&0',(,/101**,,18777/0001327653683,:;+.*:159211*-('---,8-/.5((*+(+),13//11%&.&3**+40:;+/:99:88099+-88..1965,--37.-11,4((*(+((340-387773'3-++.806;*,8///66.2))&(*10318((-5-8/85774&(*$$&((**-2)$-6.,,)+/++-41-56-,6*+(-,)&,--4.)**,,/))662(((-+,/4445/(,+,/1022;01255676*:61:83-69;1)/0*)10254///-053+$'('+--.730;-.15+)%'
@c2a83ee3-9e31-49ca-a6e5-99918ce53db5 ch=261 read=84321 start_time=2019-12-13T14:24:36Z barcode=BC01 runid=2c9cf7bc05858273f10e7d7ec552fc0bd742dc3e
CTCCTACGGGGAGGCAACAGAATATTACTGTGGGCGCAAGCCTGATGCAGCCATGCCGCGTGTATGAAGAAGGCCTTCGAGTTATCAAAAGAATACTTTCAGCGGGGGGAGGAAGGGAGTAAAGTTAATACCTTTGCTCATTGACGTTACCCGCAGAAGAAATACCGGCTAACTCCGTGCCAGCAGCCGCGGTAATACCCGGAAGTGCAAGCGTTAATCGGAATTACTGGGCGTAAAGCGCACGCCAGGCGGTTTGTTAAAGTCAGATGTGAAATCCCCGGGCTCAACCTGGGAACTGCATCTGACCACAGCAACTTGAGTCTCGTAGAGGGGGGTAGAATTCCAGGTGTAGCGGTGAAATGCGTGAGATCTGGAGGAATACCGGTGGCGAAGGCGGCCCCTGGACGAAGACTGACGCTCAGGTGGCGGTAGGAGCAAACAGAGTTAAGATGCCTGGTAGTCCACGCCGTAAACGATGTCGACGGAGGTTGTGCCGCTTGAGGCGTGGCTTCAGGCCCCAACGCGTTAAGTCATTACAGAGTACGGCCGCAAAGTTCAGAAACTCAAATGAATTGACGGGGCCGCACAAGCGGTGGAGCATGTGGTTTAATTCGATGCAGCGCGAAGAACCTTACCTGGTCTTGACATCCACAGAACTTTCCAGAGTGGTTGGTGCCTTCGGGAACTGGCCAGAGACAGGTGCTGCATGGCTGTCGTCAGCTCGTGTTGTGAAATGTTGGGTTAGAGATCCCGCAACGAGAGCGCAACCCTTATCCTTTGTTGCCAGCGGTCGGCCGGGAACTCAAAGGAGACTGCCAGTGATAAACTGGAGGAAGGTGGGGATGACGTCAAGTCATCATGGCCTCGGGCGGCTACACACGTGCTACAATGGCGCAGCATACAAAGAAGCGACCCCGCGAGAGCAAGCGGACCTCATAAAGTGCGTCGTAGTCCCGGTTGGAGTCTGCAACTCGACTCCATGAAGTCGGAATCGCTAGTAATCGTGGATCAGAATGCCACGGTGAATACGTTCGGGCCTTGTACACACCGCCCGTCACACCATGGGAGTGGGTTGCAAAGAAGTAGGTAACAACCTTCGGGAGGCGCTTACCACTTTGTGATTCATGACTGGGGTGAAGTCGTAACAAGGTAACCGG
+
'(*)&)+*06,,/702*543262.11+-++*'/00./385:;832312.&/608:/.-/02361232+).).406693)$*,)&&$098,%''+*.-55.&,**,2..,),0./+4,')*/96//3,3+-.2/93./35-6...9376439)$''&*)%*,&#&(---++/0-.151417603634793:06/20.,13,-/())&**7./0.,:-;+8+6-5.2+..9:975.45,*0/-))'''&'*+,269/.9.11.-/7%&'*&))+43+/57,*3522.-*2/1194511-0/-13000**)(,$)(''%&))./0/576/.+2,259/*+*.04-4)&31300---/960260,/277,-,..67:/-1,*4++.0+92140..3*3+.++42,.7866*),'+22456::9:)2,.*-,%-0)1)&')3936.++,-6/,*-4'3912:96,+1()-04988-:4,,121297//,2-5/3/01,10(-.,*(,*+746..0-5&-*4.*&5-878-8.9.458(.+*+.(&$'&))(44/148*/*+)+&+2...,-//..338394++56.*'&'*+'+*01:98.*--/.+*.25<9/03210//-0*+.,*'+-+012''**-400877681/2337-*+'+-2-0930*)+''((1-9(,-+,70..)2-/5203''%%%')22&(5278/..*,37343555982///0096/8///6::656:44545+((').7+,*2256.+)&().115320.3/01((/*))3++5/*1+/.3.0/.29:4:76:58)32./029:;9-1....0+/,9:20.(-,.73125//3569874.((*-023-5+10*'%*272.3.+++*))*(,/35031;2/930.*%(+1146:,'+*)-24024-),,+*))+1:568;96:785071+,*%*,./212122&'&/)6.-),,./585:555423..'*.5,8,+-*7/758534&/-/6223;03---3/20//65*.+13,-6+&,+566$,20.3...33-1/66-9;..;77857:00-50*++.883;'4(.0'*))+.000.(+)(777;70:5+-,),322/2722.85-.3315/-++,,,3853+()1*,14652-51*0/5;9886
@ea1ddc4e-898f-4cb7-97d4-5710fe529364 ch=387 read=173568 start_time=2019-12-13T14:24:33Z barcode=BC01 runid=2c9cf7bc05858273f10e7d7ec552fc0bd742dc3e
CCAGTTACCTTGTTACGTGACTTCCACCCCAATCATCAATCCACCTTAGACAGCTCCTTCCTTGCGGTTAGGCCACCGGCTTCGGGTGTTATCAACTCTCGTGGTGTGACGGGCGAGGTGTGTACAAGGCCGGGGAGCAATATTCACCGCGACATGCTGATTCGCGATTACTAGCGATTCCCAACTTCATGTAGTCGAGTTGCAGACTGCGCAATCAGACTGAGAATGGTTTTATGGGTTTTGCTTCACCTCGCGGCTTCCCTCTGCACCATCCATTTGTAGCGTGTGTAGCCCAGGTCATAAAGGGGCATGATGATTTGACGTCATCCCCGCCTTCCTCCAGCTTGTCACTGGCAGTCTCGCTAGAGTCCCCAACTTAATGATGGTAACTAACGATAAAGGGTTGCGCTCGTTGCGGGACTTAACCCAACATCTCACGACACGAGCTGACGACAATACATGCACCACCTGTATCATATAGCTATCTCTCCATCTCACCGGAGCCTTTATAGGTATGTCAAGACTATAGTAAGGTTCTTCGCGTTTAGCCGAGATTAAACCCACATGCTCCACCGCTTGTGCAGGCCCCGTCAATTCCTTTGAGTTTCTTGCGAATACTGCTCCAGGCGGAGTACTTATTGCGTTAACTGCAGCACTGGGCGACATCAACACTTAGTACTCATCGTTTTACAGCGTGGACTACTAGGGTATCTAATCCTGGCCCATACGCTTTCAGGACTGAGCGTCAGTTGCAGGCCAGATCGTCGCCTTCATACTGGTGTTCCTCCATATATCTACGCATTTCCGCCGCTTCACGTAGATTCCACGATCCTCTCCTGCACTCTAGCTGCCCATGGTTTCTATGGCTTACTGAAGTTAAGCTTCAGGCTTTCACCACAGACCCTTGCTGCCACCTGTCCCTCTTACGCCCAATAATTCCGGATAACGCTTGCCACCTACGTATTACCGCGGCTGCTGGCACGTAGTTAGCCGTGGCTTTCAATAAAGTACCGTCACTCGGCTACCATTTCCTGTAGCCGCCGTTCTTCCTTTATAACCCAGAAGTTTACAATCGAAAACCTTCTTCCTTCACGCGGCGTTGCTCGGTCAGGGTTTCCCATTGCCGAAAATTCCCTACTGCCACTCCCGTAGG
+
/)&++9.0+.**07,-+'((+,/6*%,-.*,2070005102-$'%)*.01.+,+*55885-+,*,/5.714861,/.-,)--3281..,://,0'*),*,%1&+./-.06563,*&*)+%)),/147,5--(((&)$,(%),9;4335156893727775785&*.01;11/.')-,4460).+--6/./*.,-072//31/1:87/.'*(,-8-6%$,1**)*,/,*/+88.27&843::/*,6,,%./.8-,/6+-++++)0)')',*66;:17:.-())-*+0.*(*,///*-0555659(17:/*75//0008;4/-0+,-/5/:7,+5665961/.*+)1.--4)0).('%'*435+(-%&*,.466(-'**)0*+,683:3386564./-//8++004635.1-504;44,971,.0,)*+(-/033/.-*-1&1*/127873)1.&02.&%&(+-.126065654442**/13+--54222157520.-&'*(.&*-3098,-&*,./:569-3/.-%')(1314)3.:2*-*'))+8&'(/*))&*/35<99:,(+,222/2/*/,)'(%)*/1+50853&&(+*6295*-0,,+),4((6,,+''-*-.,(++0)(*-//4*,,+-11.0:01,1,/-034,**)$*(+&(-,,,,/185+#'&&(()(-/2146298;/-10243479699554&,)',*0.217137,+---*&''*'*02/+%27./4.,'+**41-9&$&$%((+)+-/1013('*+.,')('&&*0/1;6832730//*.4789898/<6-*%+(%'+)))**2--3/:5600..72712/1:44/../022267605-'**34;<5545'.&''(*52,/,.657&,+5+'277/;7-,1604246.;*4...5553(**'%()0*+.23(,.,.*-,+,4.00.6/6.0++)*,(*.00381/1-0-41.24/.50/088/;-+&.,0+*&,#&-/+/.2+/2+'*..07-+-,28849./1..0./06:28<3667976135*+,.3933621)35--450-)*(,+*2:0/-7-*+$,,(*-00823:771:4+.,-.43114..03/;89,3764<3175*.2-4+*.15,./:5+),.,)+&#'(1;3/372.
@27bb31b8-c3f2-474c-99d2-46d0a82e6c47 ch=202 read=98544 start_time=2019-12-13T14:24:17Z barcode=BC01 runid=2c9cf7bc05858273f10e7d7ec552fc0bd742dc3e
CTGGCGAGGAGGAAGTGGAATTCTGGTGTAGCGGTGAAATGCGTAGAATTAGGAAGAACACCAGTGGCGAGAGAGAAGAGGAGCAGCTCTCTGGCGGACTGTAACTGACTGAGGGCTCGAAAGCAGTAAAGTGAAACAGGATTAGATACCCTGGTAGTCCACGCCGTAAACGATGAATACTAGGTGTGGGGTTTCAACACCTCAAAAGATGCCGCCACTAACGCATTAAGTATTCCGCCTGGAATTTTACCGGTCGCAAGATTAAACCTCGAGGAATTGACGGGGACCCGCACAAGTAGCGGAGCATGTGGTTTTAATTCGAAACGGCGAAGAACCTTACCACTTGACATCCCTTGCATTACCTCTTAATCAATCCCCTCGAAGGGACAAGGTGTAGGTGGTGCATGGTTGTCGTCAGCTCGTGTCGTGAAGATGTTGGGTTAGAATCACAACGAGCGCAACCGCTTGTCGTTAGTTACTACCATTAAGTTGAGGACTCTAGCGAGACTGCCTGGGTTAACAGGAAGGTGAAAGGGATGACGTCAAATCATCATGCCTGTATTGTAGGGCTACGCTGCAATGGCTGGTACAGAGGGGGGGGGGTGATGCAATACCGTGAGGGTGAACCAAACTTTAAAAAACCAGTCTCGGTTCGGATTGAGCTGAAACTCGCCTACATGAAGCTGGAGTTACTGGTAATCGCGAATCAGAATGTCGCCCACGGTGAATACGTTCCCGGGTCTTGTACACGCCGTCACACACCATGAGTTAGCAGCCGAAGTCCGTGAGCTAACCGCAAAGGTAGCAGCAGCCGAAGGTAGAGATCAGCGGTGGGGGGTGAAATCGTAGCTAGGTAACCGG
+
&/%&#%#+)(,)&%%&&())-.+%&)-*'),*.--+/1+)).,4.),*//)--+146-,)+,&,).('&%%&'&'*))'((&%%%%%)')(+-%#'*(433-3-*),++&(')+&)+7)**)%'$&*,2('&%'-(+)-*)1'&&.-.1:9/.7430323*,.1:.22;:3,)+,,74,,+*398800563.;4710-'(*',)-2+%(-)/447;1()2,*%'%((/-/013:3502520.&'(&'&$,1.804106,+(5)680-'()$*&*'++0///-/8/.0:2.--0.)&($('+,&(*..-+/13<<2,737/&++'($%'%)+&)/*'&$$''$&,),,46063&'%#'#-&%')+-0./&'&&&&)03*+.**&)+3/55()(&&%'-220')''(,1969234680+../943223-3,-(&','%%(/..60%'(00%(,2*)'&%$%(&&%$$$$&)0012-,-30/-.1465;56,-6-*+//250-&''''&+.-/58678+,)%$'$*,+(,)+)&)-$'-*).077677860/-+(&'$))($-$1%&(&30+))(-,,*'%)+)*'&'37426*.'+*++*+(&(%&&)*((***,./14/.)&%*&%)+/21,+/0+/0932+-0.00/''%*(;825*0''$''$''./)*.+-,*'*,-014+/./.)(1'$&%$&''*)+,7514253100/,01/*-($&%%+-27+))).3-+*1553111222,&(&+)&).,+)('*((*++*),(+,+(*)(+/*,+*+//0')+1501/117(('$%&%&(+(-/.*./*-)-))(&*+(++-*3-4542)**/.')*+(($&''+//2++',*
@92a25a32-7d88-450b-a4f1-c3e1a92f7bf5 ch=421 read=198509 start_time=2019-12-13T14:24:15Z barcode=BC01 runid=2c9cf7bc05858273f10e7d7ec552fc0bd742dc3e
TTGATTTACCTTGTTACGACTTCACCCCAGTCATGAATCACAAGGTAAGCGCCCTCCCGAAGGTTAAGCTACCTACTTCTTTTGCAGCCCTCCCCGCTGGTGTGACGGGCGGTGTGTACAGGGCCGGGAACGTAATTACCGTGGCATTCTGATCACGATTACTAGCAGTTCCGACTTCATGGAGTCGAGTTGCGAACTCAATCCGGACTTCCTGACGCACTGTGAGGTCCGCTTTGCTCTCGCGAGGAGTCGCTTCTCTTTGTATGCGCCATTGTAGCACGTGTGTAGCCTGGTCGTAAGGGCCATGATGACTTGACGTGTACCTTCCCTCAGTTTATCACTGGCAGTCTCAGCGATTTACGGCCGGACCGCTGGCAGCAAGGATAAGGGTTGCGCTCGTTGCGGGACTTAACTTAACATTTCACAACACGACTGGCGGCAGCCATACGGCACCCGTCTCACGGTTCCCGAAGGCACATTCTCATCTCTAGAAAACTTCCGTGGATGAAGACCAGGTAAGGTTCTTCAGCATTTGCATCAGATTAAACCATGCTCCACCGCTTGTGCAGGCCCCGATCATTCATTTGAGTTTTAACCTTGCGGCCGTACTCCCAGGCGGTTAAACAACGTTAAGCTCCAGGAAGCCGCACCAAAGGGCACAACCTCAAGTCGACATCGTTTTACGGCGTGGACTACCAGGGGTATCTAATCCTGTTTGCTCCCACGTTTCGCGCCACAGGCGTCAGTCTTCTGCATTCCGGGGCGCCTTCGCCACCGGTATTCCTCCAGATCTCTGCGTTCACCGCTGCCTGGAATTCTACCTCATACGAGACTCAAGCTTTACCGGTATCAGATGCAGTTCCAGGTTGAGCCCGGGGTTTACCTACATCTGAAGCAACAAACCGCCTGCGTGCGCTTTTACGCCCAGTAATTCCGATTAACGCTTGCACCCTCCGTATTACGGCTGCTGGCTGGAGTTAGCCGGCGCTTCTTCTGCGGGTAACGTCCGAGCAAAGGTATTAACTTTACTCCCTTCCTCCCCCGCTGAAGTGCTTTACAACCGGCCTTCTTCGCTACGCGGCATGGCTGCATCGGGCTTCGCCCATTGACAATATTCCCCTGCTGCCTCCCGTAGGG
+
0&'&*4*'.++/,13%&))340/*765,--49787/994/0()('&''&()12'(***+.*-,+.6.+.-.221)34711870,1/+05,).11-&&+**-+++35-233+7,///0,(+)3)5+)5*7-./0++2.,/6+2130/196544-.)),.0910,,,-*57;6))))%')%-(,&(++&',.8343,6./5(7+1()+'&%)&(%),5*,%'/&*,,+,-35.,.,*)0/0&-,0.)/+&,..-.7/;85/:3-.367:79;849.,+%%#')2//.-1245)*6::709/*-'))**-./.-128435-&$$$&((/-3+)1)++5,+-1340-,+4320/,%&&&$+6.'*'+0/6861.,.)--)&&(,,)2+6/--435:35046:94;232:80'*)-('$$)+-00810+*-&*&(),.,3.1/+,'')&&+&+)73012(,346503,89090''.+(+*%)'*0*)+.110.-%&1:92.1124/2895-')))0.<8392-(/119401($&'$*,*)./28%(0+5-;00/'''+007/08**,,*,55-5-.('&&'+//4:5-298)((7:9..9.527110032,//0,281+128,(('')$%(-+-+/8++-+1+')(())+*')%.&50.,40-.0/+,--..8*.85164543718,*,20..25;888566,-65322364/0046*,77*).,180%1.088,(($(&$&'*02345+)334:/*((%'&)%*041/-+'%%&'4,-.5*4245;7/01+)(+,..30()%(--,22+)'#**44/0/1002)02(*%&')('0138:33-1/50',5(1-008334847587-4'&-,-.+'115+,1/*+3'%('%$'(+0-+))&')5024/.5.162124200...1/)%0,20/+,.147:61//262930/0.,-,/7511844.5*'(*+344:2:-(',-&),/-*-.-0.,.4087<6544&42/053103'((+.69+1/+&(*++**,,%-.95+090%'*07:2(+1/3/(*&+454011+1('''+/61362'*&%(&)-,)#&'(+)/0158&51/+-.+39-%'+(&'.5/00-63-+))+*+261/80-014+,
@2e81b22b-4fbc-4805-84dd-7f3bf8325fd4 ch=273 read=89671 start_time=2019-12-13T14:24:14Z barcode=BC01 runid=2c9cf7bc05858273f10e7d7ec552fc0bd742dc3e
CTCTACGGGAGGCAGCGGTGAATAAATATCGGTTATGAAATCATCTCAGTATGAGTCTGGCGTTAATCAATTACTGGGCATGCAAGCGCGCAGGCAGTTTGTTAAGTCAGATGTAAATCCCGGGCTCAACCTTAGAACTGCGGCTGATACTGTAAACTTGAGTCTCGTAGAGGGGTAGAATTCCAGGTGTAGCGGTGAAATGCGTAGAAATCTGGAGGAATACCGGTGGCGAAAGGCTAGCCCCCTGGACCCAGACTGACGCTCCAGGTGCAGCGTGGGGAGCAAACAGGATTAGATACCCTGGTAGTCCACGCTTAAAGCGATGAGTACTAAGTGTTGGATGTCAAAGTTCAGTGCTGCAGTTAACGCAATAAATTACTCCGCCTGAGTAGTACGTTCGCGAAACTCAAAGGAATTGACGGGGAACCGGCGGTGGAGCATGTGGTTTAATTCGGAAAGCAACGCGAAGGCCTGCAGGTCTTGACATACTCATAAAGGCTCCAGAGATGGAGAGATGGCTATATGAGATACAGAATTTGGTGCATGGTTTGTCGTCAGCTCGTGTGAGATGTTGGAGTTAAGTCACAGCGAGCGCAACCCTTATCGTTAGTTACCATCGTGAGTTAGGGGACTCTGGCAGAGACTGCCAGTGACAAAGCTGGAGGAAGAGCGGGATGACGTCAACGTACTTGCTTATGACCTGGAGCTACACACGTGCTACAATGGACAGATTGCAGAAGAGGAAGCGAAGCCGCGAGGTGAAGCAAAACCCATAAAACCATTCTCAGTTCAGTTGTAGTCTGCAGCCGACTACATGAAGTTGGAATCGCTGGTAATCGCGAATCAGCGCCCGAATACGTTCTCGGGCCTTGCGCACCGCCGTCACACCACGAGAGTTATTAACACCGAAGCCGGTGGCCTAACCGCAGGAAGAGATGTCTAGGTGGGATTGGTGGTCCGGTGAAGTCGTAACAAAGGTAACCGG
+
(*/((+*53)*/,,//)12%$$$$%$##$$'')(%$$#$#+)$$#$#$#&$%$%%$$%,)*+080,),('))&,/01))$%#$''&((*&('.,-&02:3/.90,,/1,/01*(%*/)*42187326+,,'%$)+036643')*,*.../54,++%%%%'(-./.616/.)*.2,(.&.+0920+34434110+22+26,+/.,*((/0+*,78,+-()--64807-&-+**/(&%&%%(05750()0(**'((,(%)()&)*/,*.50-((')+4.7:,*,-;;78(.,&/**(--(/5,,685)./-,')$%%%.**&*)'-*(*,-778,/003:.8-./*,(0/-.9823:...//1/8./+)&(,,+23//0/225,(-322)++++,.77570('-,4603977).*+007167/73*'*.)%'&.9691,--120*+.1340&3-1++./+*-./0..(.*()/0.$.%)()(,**,3443550+*.61)0212'()-./1:4))%(''&.32343765376+3*)*'*--(())(%''1-1-*-.77913330(*'$$#'11+7,3),,5/0)++2&**'-()33.30*29115025-8+%)+1+/&%%$'*&%(/-&,3/3-240*$&%#%'(--7*6+)*0&%%*)&&&359//0*)'&+,/85.%)),-./'%$&*'('&$&'%')-)12-1+*+,240**')*00-,,+/)'+))-%/$/&()./1)('-+*3-/+*5++6561/,*+(*,)*)/,'.74(+295/-445;957-155/&(*/-.0-322--*%,,13./0/*,--4+0-/*-,.5231(&(+*)*%%+,54/-$'%'%'))1.2745:204(*(*%%$#&%)-07488-*+%''00./-))((2/*,*2()',%(01.384/4*.*+(/+3+.-,.-/-'(&%%$(3/'.//8:3/.*'%)')($$),+++-$+.55./338+(,()31429
@77c0ad71-4a89-4a02-97c1-2f253f604e3a ch=131 read=119094 start_time=2019-12-13T14:23:49Z barcode=BC01 runid=2c9cf7bc05858273f10e7d7ec552fc0bd742dc3e
CCGTTACCTTGTTGCGACTTCACCCCAGTCATGAATCACAAAGTGTGTACGCCACTCCCGAAGGTTAAGCGCTACCGCTTCTTTAACCACTCCCATGTGGTGTGACCCGGGCGGTGTACCAAGGCCGGAACATTCACCGTGGCATTCTGATCCCTTAGCGATTCCGACTTCATGGAGTCGAGTTACGGAAAATCCGGACGACGCGCGCATGAGGTCGCTTGCTCTCGCAATGCGCCATTGTAGCATGGCGAAAGCCCCCCTGGTCGTGGGCCATGATGACTTGACGTCGCCCCACCTTCCTCAGTTTATCGCGGTCTCCTTTACCGGCCGGACCGCTGGCAGCAAAGGATAAGGGTTGCGCTCGTTGCGGGACTTAACCCAACATTTCACAACACAGGCTGACGACAGCCATGCAGCACGGTTTACATTCTCTCATCTCAGCTTCCGTGGATGTCAAGACCAGGTAAGGTTCTTCGCGTTGCATCGAATTAACCACATGCTCCACCGCGTACTGACCCCCCATCATTCCATTTGAGTTTTAACCTTGCGGCCTCCCCAGGCAGTCGACTTAACGCGCGTTGAAGCCACCTCAGGGCACAACCTCAAGTCGACGGCAGCACGGCGTGGACTACCAGGGGTATCTAATCATGACTCCCCACGCTTTCGCACCTGAGCGTCGGTCTTCGTCCAGGGGGCCGCCTTCGCCACCGGTATTCCTCCAGATCTCGCATTTCACCGCTACGCCTGGAGTCTACCCCCCTCTACGAGATAATTGCCAGTATCAGATGCAGTTCCCAGGTTGAGCCAGGATTTCATCGATACTCGCCTGCGTGCTTTACGCCCAGTAATTCTAACGCTTGCCCTCTACCACCGTATTACCGCGGCTGCTGTGGCACGGGTAGCCGGTGCTTCTTCTGCGGGTAACGTCAATGAGCCTGCTTTGCTCAGCACTTCACTCCCGCTGAAGTACTTTAGCCAGGCCTTCTTCGCGCCACACGCGGCATGGCATCAGGCTTGCGCCCGGTATTGCAATATTCCTGCTGCCTCCCGTGGGAACAATATCGGCGCTGTGAAGGTTAACCTGAACTGAACAACTTTCAGCACCAGCAATGGCGAAAAAAGA
+
:;8/8--.0.-38*0,(,*+'")/5/).98')+032,+0197..&%%##+&*(%(*0+'*1.15,3'$&&&/02.)$'.*---(-(3-+++.:3--.,)/4./015.,&/,,.+*()&(')+-.5(,***(),,*(..+-37606:1145)/)$$%()-.-4/1/-267;79::4+,+,*',09+2/1.011*0-1-''&)*/-(($&#%))03/3((,)'(*,060,/*+(7789+0.*))'($'&('%&')',05.*'()152..'./-2.,+,--..-1-.0434,,.5213:507)'*()5:1-/4,7299:87*(.)*,2,/-.4588667846.-%+/7)./3305+0)+-(+&'/'%01+,)/+,//205.41.310/41,((-,.-2$(1.,/-/.-)+,4.4553&%'%&**0,,%'+-2.10/0-.,)'&&&(0063579:9477441458,1200/(.*185/.''&''(*+,1((&*$&'+-+,,**,-45).*&''($*$)&+/792'&($(**-0+1;:2111;;3(9+4*1+(*&')(*6;3*146)233-,.,-34-*+)'*&*)),'.0&)(*.&-4,+)-0160.2)0-3451/%')%%'&'+1+,+/551./.7',2450212'','(#')&&'551-.-++89-.10/3:01*+,123-+*)/,3-0/*,-243//61273:725:00:/:752:30.*))*163,,)*+1::2287214..)04-.-'&++-*15::84,..+/7534,)%0,(-0,(.(*-&&+..07882920()*.,**,05&04.-;2..,//,'%%%+%//(()))++,36/0217.)*.*&*'+'*060,*)%..((*%')(%)++---702;9:8;::9972**0+)+*0%'(++4/50&').(+./056/731-+1///-4./.&.%$#',2+'()+$%&&*.11*,+,44-04,/+&'$&*1((&*3)1.01372680++)++*,(52;9<:9-*+('*,'9967:28296/'#)%+()).+*,8.1*)*0/.16+59))6%8/-1+//,*+('&&%(&))+-5-63:67*&$&$&*%'&'%(&&-(%&$%)*26/2.+((+%%%%(,((&$%
@512f989b-e9f6-4c54-8c31-344932228b40 ch=327 read=87273 start_time=2019-12-13T14:23:45Z barcode=BC01 runid=2c9cf7bc05858273f10e7d7ec552fc0bd742dc3e
CCGGTTACCTTGTACGGCTTCACCCCAGTCATGAATCCTAGAAGTGGTAAGCGCCCTCCCGAAGGTTAAATACCTGCGCTTCTTTTAAGCCACTCCCATGGTGTGACGGGCGGTGTGTGCAGGCCGGAACGTATTCACCGTGGTATTCTGATCCACGATTACTAGCGATTCCGACTTCATGGAGTCGAGTTGCAGACTCCAATCGGACTACGACGCACTTTATGAGTCACTTCTCTCGCGAGTCCGCTTCTCTTTGTATGCGCCATTTGTAGCGTGTGTAGCCCTGGTAAGGGCCATGGTATTGACGTCATCCCACCTTCCTCCAGTTTATCACTGGCAGTCCTTTGAGTTCCCAGCCGGACCGCTGGCAATAAAGGATAAGGAGTTGCGCTCGTTGCGGGACTTAACCCAACATTTCACAGCTTACGAGCTGACGGCAGCCATGCAGCACCTGTCTCACAGTTCCCGAAGGCGCAATCCATCTCTGGAAAGTTCTGTGGATGTCAAGACCAGGTAAGGTTCTTCGCGTTGCATCAGATTAAACCACATGCTCCACCGCTTGTGCAGGCCCCGTATTCATTTTGAGTTTAACCTTGCAGCCGTACTCCCCAGGCAGTCGACTTAGCGTTAGCTCCGGAAGCCACGCCTCAAAGGGCACAACCTCCAAGTCGGCATCGTTTGCGGCGTGGACTACCAGGGTATCTAATCCTGTTTGCTCCCGCGCTTTCGCACCTGAGCGTCAGTCTTCGTCCGGGGGGGCCGCCTTCGCCACCGGTATTCCTCAGATCTCTACGCATTTCACCGCTACACCTGGAATTCTACCCCCCTCTACGGACTCAAAACGCCAGTATCAGATGCAGCTCCCAGGTTGGGCCGGAGTTTCATCGACTTAACGAGCCGCCTGCGTGCGCTTTACGCCCGATAATTCCGATTAACGCTTGCACCCTCCGTATTACCGCGGCTGCTGGCACGGGTTAGCCAGTGCTTCTTCTGCGGAGTAACGTCAATGAGCAAAGTGTGCTTTCTCCTTCCTCCCGCTGAAAGTACTTTACAACCCAGGCCTTCTTCATACACGCGGCATGGCTGCATCGGGCTTGCGCCCATTGTGCAATATTCCCGCTGCCTCCCGTAG
+
3.35.<//16/+.'+-'*+2,.40+)*&8901//930'&&&*(&+)000+()+2476/51,-401/87:/)(-+'(*$&:+*87*&$%$'(&)+2:/+998874334*061./--,,)(&+0+4.*,2//110230.198720)'0,(58780.')(/0822*)*++39532.-/.6/0150,,,,)&*+6.1&&75/8'2)12*609965836*1).-57/0.+,++$+,*)+()*()+&*)-.$(,,754+71(()00759:593+'$&)-.2775+,+120*+'&%'-176.%$'(,,,3..04761,33)$'$$'%&',,(,/43(+.698231&*,*%'*)*02893:-),213:7978986/,.+$,2++0+-010.'*2;*01243338542;:4,.+.(0+(,1/21;2-''),1/4-/--654521/*./&'&()'()+,,/;5777//./.88;/3)(*4(10(,0;364410.--0.+,.,.40*,(-978.6666567:$-$&&&/*:999::7846;./011++.,0-921*+,/--/.24*-6.1.8..+.%1(,1-''((&2*%&&%$')1/;;-93609+/&''-'2*/-38:./077179554.7),&*).31.230..1+3*/85888;32190*5601336483//03/851&20260760%((&&*+4-30/,+4&)''),-0-+'*:;1.7<1+0,45+$)(-/952./,3313475670--..2;9739&*14853002358597&&'&/1180),3+-+)''1110:9786744<:23:<100//339764/2-8.+,-/3585*--)*)+*-28'*/++-16&030/%%&)(%+++-,7:4./00/*.+7)'*()+6/../14422343,%)%+1(+20356:79/0-34,/175,,(,-7093--&/(-5/00531.*.7425:68454049/.4///:9550.-//7415/..8'54345948;7/./')$''*%+)*,(,+./7847)+'(*))-/*)+-0*6.))/3+)1/.05++--,582(+,-.6+$%$#%&,*8<9873-(*'(&,+./4410--+..,7855:1322;4*1,(.),064/76086%('()''*-'&''+
@0aa3d2ee-83a8-4646-a426-61c66ed706c3 ch=394 read=65567 start_time=2019-12-13T14:23:26Z barcode=BC01 runid=2c9cf7bc05858273f10e7d7ec552fc0bd742dc3e
CCGGTTACCTTGTTACGACTTCACCCCAATCATCAATCCCACCTTAGACAGCTCCTTCCTTGCGGTTGAGCCACCAACTTCGGGTGTTATCAACTCTCCATTGGTGTGACGGGCGGTGTGTACAAGGCCGAGAACATTCACCGCGACATGCTGGTCGCGATTCAACTTCATGTGATCGAGTTGCAGACTACAATCCGAACTGAGAATGGTTTATGGGTTTTGCTTCACCAGGCACCTTCCTCGCATCCATTGTGGCACGTGTGTGGCTGGGTCATAAGGGCATGATGATTTGACGTCATCCCGCCTTCCTCCAGCTTGTCACTGGCAGTCTCATTTAATAATGACTTAACGATAAGGGTTGCGTTGCGGGACTTAACCCATCTCCACGACTTACGAGCTGACGACAAGCATGCTACTATCTCATATAGCTATCTCTCCATCTCTGGAGCCTTTATGAGTATGTCAAGACCCTGGTAAGGTTCTTCGCGTTGCTTCGGGTAAACCACATGCTCCACAGCATTGCGACCCCGTCAATTCCTTTGAGTTTCATTCTTACCCGACGTACTACTCCAGGCGAATTACTTATTGCGTTAACTGCAGCACTGAACTTTTGACATCCAACACTTGGTACTCATCGTTTACGGCGGACTACTAGGGTATCTAATCATTTGCTCCCACGCTTTCCGGGACTGAGCGTCAGTTGCAGGCGCGAATCGTAACGCCGCTTCACTGGTGTTCCTCCGCTATATCTGCGTGCCGCTACACATGGAATTCACGTCCTCTCCTGCACTCATGCCTGGTTTCTATGGCTTACTGAAGTTAAGCTTCAGGCTTTCACCACAGACCCTTGCTGCCGCCTGCTCCCTCTTTACGCCCAATAATTCGGATGCCACCTACGTATTACCGCGGCTGCTGGCACGTGGATTAGCCGGCTTTAATAAAGTACCGTCACTCGGCTACCATTTCCTGTAGCCGCCGTTCTCCTTTATAACAGAAGTTTACAATCGAAACCTTCTTCCTTCACGCGGCGTTGCTCGGTCGGGGTTTCCCCATTGCCCGAAAATTCCCTACTGCTGCCCCTCCCGTGGGAG
+
52465944839-2-*+-056.,*.67-+/---554:0;6)(17.7,,/4**,+26454./-+,&,1-'&,+*&)'%$*0-//975245224,4++*++*%)'/()%(*-/2889,730/+-+.24)+1*((&*'&(/1888;4,*'%'226,0$%#$$&'../)1,354-.*''%*+*),+3(*'0*.4799;:83379854.')10.-697.8:<60:80*03++%%$'')-,*'(*+/((%+&')50280*')-/65533-&%&&&)*&+$%'*1+85+(,+-./,840*++669:-;70).4/50850*(#%(**,964,0+*+122)'%),).(&)6,,+),)2/1))0*).4.0*('(&*(&.65/+-,.()&%++,44/-//1)&&&).+',01..+&+/0&-221,((**.0.1:275..(--632220412356443,))./-46.2.,+./6141*--.28**++*,(2+7<87:2../39///4,)&%+-;9:+))$+$%&/((*,&2-.0--.)3./*(+,*8+5,..430/039;77:;27/&('%')/)-+--+-./')276-,*-()*-2.-8+*).,*''(&('+,,.//+(',-6,.-,,+.),*)'(+(*+,(&&')6651:0),*4*..+08633//023205)+8.-&*/**4342+),')37-0'17:50//1-4125.13400*3**&%&&%')$*$%&%))&'-'-.76;<:::625116)(+,//45*&*%)(*51-30103577131220(+)*-50/-,2446.012)/+/4344/660022/+()*)*1081*9*7,+-.92'27++;:6458////7;<33411469:4161-,--/-*01;702+-)'--+-..1.)906/35,/94358:8683//+,,3020../++(,,/*'%+)&$%(*.*-.-(-+3;7-379;886).11273311:14;;75560/.3-*//646+.)*&).,.077((0)*0;</0150*%()*046;78:655:5*1/1184368.14.-+-/*555,821685-13,22'('+-3*54:5,-.4222+0.*+(/4*))%*)&&
@8d4414d8-6c62-437c-943c-3ce61fed4f76 ch=292 read=169910 start_time=2019-12-13T14:23:25Z barcode=BC01 runid=2c9cf7bc05858273f10e7d7ec552fc0bd742dc3e
CTCCTGGGGAGGCAGCAGTAGGAATTTTCGGCAATGGGGAAACCCTACAGAGCCGAGCAACGCCGCGTGAAGCGGAAGAAGGTTTTCGGATTGTAAACTTCTGTTGCTATAAAGGAAGAACGGCGGCTACAGAGTGGTAGCCAGTGACGGTACTTTATTAAGCCGTAACGTGCCAGCAGCCGCGTATGCGTAGGTGTAAGCGTTATCCGGAATTGTGGGCGTAAAGAGGGCAGGCGGCAGCAAGGGTCTGTGGTGAAAGCCTGAAGCAACTGGTAAATACGCCAGAAACCAGGCAGCTAGGAGTGGGAGAGGATCGTGGAATTCCATGTGGCGGTGGGAAGTGCGTAGATATATGGAGGAACACCAGTGGCGAAGGCGACGATCTGGCCTGCAACTGACGCTCAGTCCAGAAAGCGTGGGGAGCAAATAGGATTAGATACCCTATTAGTCCACGCCGTAAACGATGAGTACTTACTAAGTGTTGGATGTCAAAGTTCAGTGCTGCGGTGCGCAATAAGTACTCCGCCTGAGTAGTACGTTCGCAGAATGAGAGAACTCAAAGAAAGGAATTGACGGGGGCCCGCACAAGCGGTGGAGCGTAATGGTTTTAATTCGAAGCAGCACTTGAAGAACCTTACCAGATCTTGACATACTCATAAAGGCTCAGGATGGAGATAGCTATATGAGATACAGGTGGTGCATGGTTGTCGTCAGCTCGTGTCGTGAGATGTTGGGTTAAGTCCGCAACGAGCGCAACCCTTATCGTTAGTTACCATCGGTAAGTTGGGGACTCTGGCAGAGACTGCCAGTGACAAGCTGGAGGAAGGCGGGGATGACGTCAAATCATCATGCCTTATGACCTGGGCTACGTGCTACAATGGATGGTGCAGAGGAAGCGAAGCCTGAGGTGAAACAAAACCCATAAAACCATTCTCCAGTTCGGATTGTAGTCTGCAACTCGACTACATGAAGTTGGAATCGCTAGTAATCGCGAAGATCAGCATGTCGCGGTGAATACGTTCTCGGGCCTTGTACACACCGCCCGTCACACCCACGAGTTGATAACGCAGAAGCCGGTGGCCTAACCGCAAGGAAGGAGCTGTACAAAGGTGGGATTGATGATTGGGGTGAAGTCGTAACAAGGTAACCGG
+
*+0*#%+/*(131*/-,-1'))*)1:<;039124012+&,-+25'##$%$'(084525012/0733350-,%$(),*'++(00:6.,28*/,((045./3,0+4+'($&).10.1.1.087/8-+0-./5''%%')6-+,41),-017/)-')*)0--9/8,65*'(-,)+0780..)-/4/43/42243475934'),+/39;96:+1,3+1+&0*3.,,*/9+)(-+/)),425;3123.,,5010332).4//31+*(&'&%$&''')%'+4:.*)*&+())(-0+0579.+*,,)*($'&*--'*&*7/1:/1.-**/21;442*.+*3:671)+,$))766458788478.*4/*820/6+//..,*,4*306770000./10707843///023334.337)'$,*&(.03597'*)..:;1.18/11,*2.61;*)',+)*0000334;879:9.-),+))*'*'(').8928:2;2706585+-)*,17*+,000/8-73,-''-70684512243*13+,+//-.2277765),,'*03/($&&&*+2756*'+-'**+-40822,,2811:.'**-+,&((1+27,-+'*+-.2:,;<9.7282-++(*2),*)-+,02+,0/,0*),(('',+,420012178710.1.06129((.//8..--),2122002127985:53622441347+48:146676(/0035956566/0038750)/+./402-8-*,146*)**+325/4/+-..9-7..-1:+0,+(4&%,(1,,5+55-07989291&%%(0067763331565-),,:.-*)()*63&652-2357:999;400225/()54+/2,+.29---+,(*,*+.16596<66;9;578963.)+/)/,,)-0+-(#(')(*)*,+(*021.74'(+5:3.9600-+.)*-;:;33.2.+**56665/6,..4./,')((*-4-,8091:99:411&22465501))&&-67-/0.034737-2,,,92)-+.1/05-.05-6,-+'*%)*.734;8..514*30&')++-(30.-153$3$%.')18.98432+)-3281530-1,0(,(+,0+))(18,.1236.-2-./.-(3-487-**.())1,(+/335/702;4;2:
@b07629ef-455c-4992-820b-32b7de24dbaa ch=173 read=202558 start_time=2019-12-13T14:23:10Z barcode=BC01 runid=2c9cf7bc05858273f10e7d7ec552fc0bd742dc3e
CTCCTACGGGAGGCAGCAGTGGGAATATTGCTGTGGGCGCAAGCCTGATGCTGTCATGCCGCGTGTATGAAGAAGGCCTTCAGGTTGTAAAGAGTACTTTCAGCGGGGAGAAGGGGTAAAAGTTAATACCTTTGCTCATTGACGTTACCCGCAGAAAACACCGGCTAACTCCGTGCCAGCGGCCGCGGTAATGCACGGAAGTGCAAGCGTTAATCCGGAATTACTGGGCGTAAAGCGCACGCGGTTTGTTAAGTCAGATGTGAAATCGGGCTCGGCACGGGAACTGCGCATCTGATACTGGCAAGCGGAGTCTCGTAGAGGGTAGAATTCCAGGTGTAGCGGTGAAATGCGTAGAGATCTGGAGGAATACCGGTGGCAGGCGGCCCCCCTGGACGAAGACTGACGCTCAGGTGCGAAAGCGTGGGGAGCAAACAGGATTAAAGGTACCTGGTAGTCCACGCCGTAAACGATGTCGACGGAGGTTGTGCCCTTGAGGCGTGGCTTCCGGAACTAACGCGTTAAGTCGACCGCGCCTGGGAGTACGGCGCAAGGTTAAAAACTCAAATGAATTGACGGGGCCCACAAGCGGTGGAGCATGTGGTTTAATTCGATACAGCGAAAGAACCTTACCTGTCTTGACATCCGCAGGAAGTTTTCAGAGATGAGAATGGCCTTCGGGAACCGTGAGACAGGTGCTGCATGGCTGTCGTCAGCTCGTGTTGTGAAATGCGGGTTAAGTCCCGCAACGAGCGCAACCCTTATCGCTGTTGCCAGCGGTCCGGCCGGGAATAAAGGAGACTGCCGGTGATAAAGCGCTGGAGGAAGGTGGGGATGACGTCAAGTCATCATGGCCCACTTACGACCAGGGCTACACGTGCTACAATGGCGCATGCGAAGAAGCGACCTCGCGAAAGGCAAAGCGGACCTCATAAAGTGCGTCGTAGTCCCGGATTGGAGTCTACCGACTCCATGAAGTCGGAATCGCTAGTAATCGTGGATCAGAATGCCACGGTGGGCGTTCCGGGCCTTGTACACACCGCCCGTCACACCATGGGGTGGGTTGCAAAAGAAGTAGAGTAGCTTAACCTTCGGGAGGGCGCTTACCACTTTGTGATTCGCATGACTGGGGAGGTGAAGTCGTAACAAGGTAACCGG
+
*,2.')-*41**1/078134'5..0-,4-,+---/4))$,*/'59-./9853+)((-%4;67654543.1,'**(&*+*..*1476/17:.&&'((-/:61-22.*5,,-'-)22+*,47,*0+9*--6-06-,346)6)))6/4...5('*(',(%%$&**/)'*8*..0)+834:2/0&051+,+-(/*)$&$',0-0,--4,+*--242409)*.+2171613863669<8/00/++))%*+8814766269..4631&)3/,3'+4771+1.'.)&)&(+0/.&)/0.+'%*)1.6/.)3'.+/)*+-01224.)12/,.0+4,5,1/4996-%)*+64./93/567410$'(,.040..*)*)6:8746+7+%&/.,4,.5990.5:::--*&+,,--+,,,-148+,+((-('**8-/1-'*--;11)()&6*8-.())',)*-2001163*+035139<;0/...990**',+)*.++,489/)1../80.-(.'$&*')',(*302.+-./8461766578.-(,-'&++''))6*),&*.0+1/70:88.0221;1//.5-7--+(.2+11&',-3,-,1/2+(()%-'*+4370.2.72043/-%$%&(+('+.,03.(-*('*)021237754$,'.*0-,18:47-,+./92.-)&*&().-071;75767562(2+/-.6769986543622488770)-..389738101386+'(*67330'()90()23(5('&((10459428475*,101:65:0%*)*+34364543-*-+-85)3+/246717+6///*&)*&'',-10/5/.0.0,059650.20-*-44456:;:021/97.%(-(()*016153514./'*)-/9746/+)**)11,,&&')($)(&01556894/.-,(-/879,(*15./0/0143;7+,9::9918/646-).0,5+'($&(*,(.0*).10111/20.-4*0-858463,///6222::;6680,,-/241/4283431/02/3)+6635/5./04..+21719:00654038260-**+/65/711186+(+/++-+,,+*)(*)6*,*,*(+75/-/,0/22303-'*32-+-024;3%'(,/231133.&(+,--0-.//,..0-.(+-089968
@b4dd8f2e-581a-43a3-ab08-ffaa6a364b02 ch=101 read=203475 start_time=2019-12-13T14:23:08Z barcode=BC01 runid=2c9cf7bc05858273f10e7d7ec552fc0bd742dc3e
CGGGAGGCAGCAGTGGGGAATATTACACAATGAGCGCAAGCCTGATACAACCATGCCGCGTGTATGAAGAAGGCGGGTTGTAAAGTACTTTCAGCTGGCGGGGAGGAAGGGGTAAAGTTAATACCTTTGCTCATTGACGTTACTGCAGAGGAAACACCAGCCTCCCGTGCCAGCGAAAGCCGCGGTAATACGGAGGGTGCAAGCGTTAATCGGAATTACTGGGCGTAAAGCGCACGCAGGCGGTTTGTTAAGTCAGATGTGAAATCCCCGGGCTCAACCTGGGGCACATCTGATACTGGCAAACTTGAGTCTCGTAGAGGGGTAAATTCCGGTGTGAAATGCGTAGAATCTGGAGAATACCGGTGGCGAAGGCGGCTGGACGAAGACGACGCTCGGAAGTGCAGCGTGGGGAGCAAGCAGGATTAGATGGTAGTCCCACGCCGTAAACGATGTCGACTTGGAGGTTGTGCCCTTGAGGCGTGGCACCGGAACTAACGTTAAGTCGACCGCCTGGGAAATGCAGCCGCAAGGTTCGCTCAAATGAATTGACGGGGGCCCGCACAAGCGGTGGAGCATGTGGTTTAATTCGATGCAACGCGAAAGAACCTTACCTGTCTTGACATCACGGGAAGTTTTCAGAGATGAGAATGTGCCTTCGGGAACCGTGAGACAGGTGCTGCATGGCTGTCGTCAGCTCTGTTGTGAAAATGTTGGGTTAAGTCCGCAACGAGCGCAACCCTTATCCTTTGTTGCAGCGGTCCGGCCGGGAGCAAAGGAGCTGCCGGTGATAAACTGGAAGGTGGGGATGACGTCAAGTCATCGCCAGCGCGATTGGGGCTACACGTGCTACAATGGCGCATACAAGAAGAAGCGACCTCGCGAGAGCAAGCGGACCTCATAAAGTCGCGTCGTAGTCCGGATTGAGTCTGCAACTCGACTCATGAAGTCAGATCGCTAGTATCATTGGATCAGAATGCCACGGTGGGTACGTTCCCGGGCCTTATACACACCGCCCGTCACACCATGGGAGTGGGTTGCAAAGAAGTAGGTAGCTTAACCTTCGGGAGGGCGCTTACCACTTTGTGATTCATGACTGGGGTGAAGTCGTAACAAGGTAACCGG
+
+)-0)-1.-000/8594&'--*1+((+)+:-*'.-'+19,684*('$&()*,545957985467754/+,,*,,-306;040;,/0//0::,**)#*--09;+)-+-/)++&');0,002/014:1:5568:-0.--2/5)('##&%))(&,-**/2+'(+**,4/.087.,,+'&%((.1/1,5--3//141,*.*-.098232.8.708050204/367:68,.9;7.00.*.-.,-4.(0153,.003,.9**.301,*/.(,23+05999:402'$&.4+0,)*/1422323132049&((&))...(,240.(319-120:1:3-.-)*(((;715780'%&(122;20.*)&&((/4.10.),/+/02.1-,19:303.-++-15555.2.-//02.,-)&+/,*(%+/2&-0'/%1&'$//)5543-71('0/167853(*&&))*0.10-/'-(()/73441:/.01089321&''$*(-*'(%',+13/80-*,.9:;:8:9963//0,+(.%/16-20/)204%$)*-080...554522,4881,5.,--1-,+-3;90-+*+03/)*-:;<48:<6556*:7*+(+).2**,2---.,/11.*)+5-1182/()*4'1(*2;937,+)*+/.0)),,*60166991::18186781146+/3378:78765<:;988349--//-101;211488.122=8;99;870-15+/6291.46*8,,19.+2,-/.17,).-+/0.64:94/272.*.(*#+(++,('%*7564)43..00::88:705-121::244347664+)(*+/75''''')$($&$#&3;685.-*+)./1313/8.02/.12368..&'*'*-)+/571//./.-,))*-2*-/9848644466,('&'43577:20.1/&0$,**(*,-2324-11.*++-6,+.090/+,)++.,22/.00.1(6+9-33'-0-4//58/0-73(/''%11429-*-.24-,*%(''),,2:21:,/310102:461.-''**4,08'.)7-'()())*+/.-+-+3-0..21+73*.600*+1.-5:../92/1267;97624200-2.,+/-+-1-/14.08)4/7::;79
@daa51189-2c64-464f-825a-f49b863e2d04 ch=244 read=228020 start_time=2019-12-13T14:23:06Z barcode=BC01 runid=2c9cf7bc05858273f10e7d7ec552fc0bd742dc3e
CCGGTTACCTTGTTGCGACTTCACCCCAGTCATGAATCACAAAGTGGTAAGCGCCCTCCCGAAGGTTAAGCTTCCACTACTTCTTTGCAGCCCTCCCATGGTGTGACGGGCGTGTACAAGGCCCGGGAACTTATTCACCGTGGCATTCCTGATCCACGATTATAGCGATTCCGACTTCGGTCGAGTTGCAGACTCAATCCGGACTACGACGCACTTTATGAAGTCCTTTGCTCGCGAGTCTTCTCTTTGTATGCGCCATTTGTAGCACGTGTGTAGCTGAGTCGTAAGGGCCATGATGATGACGTAATGCCTTCCTCCAGTTTATCACTGGCAGTCTGCTGAGTTCCCGGCCGGACCGCTTCAACAAAGGATAAGGGTTGCGCTCGTTGCGGGACTTAACCCAACATTTCACAACACGAGCTGACGACAGCCATGCAGCACCTGTCTCACGGTTCCCGAAGGCACATTTCTCATCTCTGAAAACTTCCGTGGATGTCAAGACCAGGTTCTTCGCGTTGCATCGAATTAAACCACGCTGCTCCACCGCTTGTGCGGGCCCCGTCAATTCATTTTGAGTTTAACCTTGCGGCCGTACTCCCCGGGCGGTCGACTTAACGCCGTTAGCTCCGGAAGCCACGCCTCAAGGGCACAACCTCCAAGTCGACATCGTTTACGCGTGGAACTACCAGGATTATCTAATCCTGTTTGCTCCCACGCTTTCGCACCTGAGCGTCAGTCTTCGTCCAGGGGCCGCCTTCATACCGGTATTCCTCCAGATCTCTACGCATTTCACCGCTACACCTGGAATTCTACCCCCCCTCCTACGAGACTCAAGCTTGCCAGTATCAGATGCAGTTCCCAGGTTGGGCCCGAGGATTTCACATCCTGACAACAAACCATACCGTGCGCTTTACGCCCAGTAATTTCCGATTAACGCGCACCCTCCGTACCGCGGCTGCTGGCGCAGGTTAGCCGGTGCTTCTTCTGCGGGTAACGTCAATGAGTAGGGGTATTACTCCCTTCCTCCCCGCTGAAATTGCCTGGCGAAGGCCTTCTTCATACACGCGGCATGGCTGCATCAGGCCTGCGCCCATTGTGCAATATTCCCCACTGCTGCCTCCCGTAGAG
+
*66650.1/+1..5%.-+,-/+,552++.396766:85/0/*/*+,73/.)+,30$(+/-)+-*..312'*'2&*)/,(028,9;/*42-5;-(-6,0:9772()-140/0-,&-),063.74+/2**&&%$&(,(.15)2)/,-2/6,(*4713())*.5)&&'(')*:-32599)())%$))/.:12'235:-8,+-*2/470116-3-,*+096221/(0-3(&0**-..)))(.-11:9862;7027878479.82($&&++.031432))''%&%''*&)'&*07/8761/.&%'(%-,,($%$&&((,+222235;8//03///1/.410*&%*')237281*2/.26451%)'%%')24:-6/;:98*0+.8/11201-1...2;982320,04+-&01194//012625/*0.0010336113:.8)-,453411***%)*--31:05.,+1,+)%('-5)*665888764-461,1200,.6<;;9::1.146-*1,)776:879704+,-/1.&-+-4;8;0//('+)22/3)*0+.3.+0*0/3+262**,01:9<90.99.1317;;+70/4..-72:30200/0./()374)4757774848-&'%&*(-(,+2(4+-6+.85569;4:-4)7+.-/035:04&,()*421113405:1**)').4,'%),04932'',/-29-/:89/.,23((-+-0.',,.094037376443029::99999;8638'%-44+492383:5$&(-0,--/0<:506,'%//.1.,/131.1;1/.15/0312241.-(+&-*-,.223664--/&*&/,)3/214,,(+.1.-8(-,/072-/48:39653+'(),./'/,20'((')*/960)+,,,2.+++)83:<916)'#&'&+(*)+-2-,/*4,'%)/029;+2210314/0('$'(/71.38+0,-.674833372:.,'.(.1/9/%&((/.&(4+/11/8:3711-/16114181)'(&)',*('+-('((6;+0893-4:8+*.4/05-.0$)&'+**$+*-63:2:22824.-,)*&'*2.00-40,,--,1(6548//22/:3*/6**%'/-,-2/446-$'''*,,/8112,,0++&.
@72d8c72e-232e-4e16-ba15-1b9542009f69 ch=375 read=253974 start_time=2019-12-13T14:22:59Z barcode=BC01 runid=2c9cf7bc05858273f10e7d7ec552fc0bd742dc3e
CCAGTTGCAGTACGACTTCACTGATCATCAATCCCACGCCAGACTGGCTCAGCCTTCGCGCGGATTAGGCCACCGGCTTCCGGGTGTTATCAACTCTCGTGGTGTGACGGGCGAAGACAGTATTGCAAGGCCGAACGTATTCACCGCGACATGCTGATTCGCGATTAGCGATTCCAGCTTCATGTAGTCGAGTTGCGGACTACAATCCGAACTGAGAATGGTTTATGGGTTTTGCTTCACCTCGCCCGGCTTCGCTTCCTCTGCACCATCCATTGTAGCACGTGTAGCCAGGTCATAAGGGGCATGATGATTTGACGTCATCCCGCCTTCCTCAACTTGTCACTGGCAGTCTCGCTAGAGTCCCCAACTTAATGATGGTAACTAACGATGGGGTTGCGCTCGTTGCGGGACGCAACCCAGCATCTCGGCGACTGGCGGCAACCATGCACCACCTGCTTATCTCATATGGCTATCTCCATCCTCTGGAGCCTTTGCTTAGGTATGTCAAGACCTGGTAAAGGTTCTTCGCGTTGCTTCAGATTAAACCACATGCTCCACCGCTTGTGCGGGCCAATCAATTCCTTTGGGTTTCATTCTTGCAGGGCAGTACTACTCAGGCAGGTACTTATTGCGTTAACTGCAGCACTGAACTTTGACATCCAACGCTTAGTACTCATCGTTTACGGCGTGGACTACTAGAATTATCTAATCCTATTTGCTCCCCACGCTTTCAGGACTGAGCGTCAGTTGCAGGTAGATCGTCGCCTTCGCCACTGGTGTTCCTCATATCTACGCATTTCACCACTACACATGCGTTACGTCCTCTCCTGCCTCCTAGCTGCCTGGTTTCTGAAACTACTGAAGTTAAGCTTCGGGCTTTCACCACAGACCCTTGCTGCCGCCTGCTCCTCTTTTGCCTTAATAGTCCGGATAACGCTTGCCACCTACGTATTACCGCGCGGCTGCTGGCACGTAGTTAACCGTGGCTTTCTAAAGTACCGTCACTCGGCTGCACCATGGCCGCCGTTCTTCCATTTTATAACGAAGTTTACAATCCGAAACCTTCTTCCTTCCGCGGCGTTATGGGTCAGGGTTCCCCATTGCCGAAAATTCCCTCTGCTCCGGCGGAG
+
1,(/29'+$#'%','*+/1,.&$,+.060..--2,&*&)++,-($'-+2.*,/).23,--,.3%3((/66:027070181/)3/0.176717+,*+)//39610./160;:8,+&&(*&$/&)*&--/*(-0))(*(--/3/.131724134557576;8510,/((%-/*5*+))%)060)-+-.,./-.4/6,())&+))+6:85.)+00.,-+0544.78/+.00++660&./94,37/2/.)((,+,4,()1,98,39444467;4/-373501/-/00++(')-(*1011722,132,13002105:9//140//-0*'#&(*3042--))0,&.8466584/45628422*+*++,57.,()&&.,-*'.0103333687333%)*-.9587999.6/---12/)&*'')*()%*)())+'))-++(.(.('/.+.6.1-.,13/0:/1%()+-650),,..8647/.-./-,-('(.0-(+0*-2*%$&%*+2---%+--1134;749428')*390/.*,..-7,-/85''.4-99/7300.0./00-*.+'''))(%))3,3(&(+,04281&',(&*%'&%(/1:/6/..,,&&7'+,+/2-,.1+,83$($($&**'.*+-01416031/%**%((+,334;8547752)2-.+)&%+*--25557931;8,/081001:774--1''''../233453//-*-8.,.10766(-,,2;2.(-933//06:865)/(,)+((&$&*,86'54166/7647;05-/(+',40&'&)*-566352424;/+)5/%*,/,')$(&$'(*%'&(-0.0,.-'&*().('$22--0/-176;2)%%&+&)&'*40/,,2:62&-002&11/98+,(,**-*-,65*1912/321079++++.6*+-.**),((///+'()*..08:1910.2-+2(&0+-,/-/.20.37130'+1.0/2//4)'))*6/6+-&2*-359,65,'$((&'')::9:2.//+.-&%%%#&&%&%-,5/6;:;92-/)%$&).*)))'+%'+',;3%)-,/0.+.03-93:77:89143/*,.1+)+)%%$&#%#$*-*'&&')+(00,295-52,++.+-*&%%&&('.''+(($
@1a9061af-ac32-4cc0-b61f-cbb47b642029 ch=159 read=140745 start_time=2019-12-13T14:22:58Z barcode=BC01 runid=2c9cf7bc05858273f10e7d7ec552fc0bd742dc3e
CCGGTTTTACCTTGTTACGGCTTTACCCCAATCATCAATCCACAGACAGCTCCTTCCTTTGCGGTTAGGCCACCGGCTTCGAGATTGTTATCAACTCTCGTGGTGTGACGGGCGGTGTGTACAAGGCCAGAACGTATTCACCGCGACATGCTGATTCGCGATTAGCGATTCCCAACTTCATATGATCGGTTGCAGACTACAATCGACTTGGGGAATGGTTTATGGGGTTTTGCTTCCTCGCGGCTTCGCTTCCTCTGCACCATCCATTGTAGCACGTGTGTAGCCCAGGTCATAAGGGGCATGATTTGACGTCATCCCCGCCTTCCTCAACTTGTCACTGGCGGTCTCGCTAGAGTCCCCAACTTAATGATGGTAACTAACGATAAGGGTTGCGCTTTCGTTGCGGGACTTAACCCAACATCTCACGGTACGAGCTGGCGGTAGCCATACCTACCTGTATCTCATGCCTTCTCTCTCCGCTCTCTGGAGCTTTATGAGTATGTCAAGAGACCTGGTAGGTTCGCGTTGCTTCGATTAAACCACATGCTCCACCAGCATTGCGGGCCCCGTCAATTCCTTTGAGTTTCATTCTTGCGAACGTACTACTACTCAGGCGAATTACTTATTGCGTTAACTGCAGCGCATGAACTGACGGCATCCAACACTTGGTATCATCGTTTTACGGCGTGGACTACTAGAGATTTATCTAATCCTAATACACGCTTTCCGGGAACGGCGTCAGTTGCAGGCCAGATCGTCCGCCTTCATACTGGTGTTCCTCCATATCTACGCATTTCACCGCTACGCATGGAATTCACGATCCTCTCCTGCACTCTGGCACCGCCTGGTTTCTATGGCTTGCAAGTTAAACCGAGCTTACACGGGCTTGCCGCTGCCGCCTGCTCCCTCTTTACGCCCAATAGTCCGGATTAACGCTTGCCACCTACGTATTACCGCGGCTGCTGGCACGTAGTTAGCCGTGGCTTTCAAAGTATCACTCCGGCGGCTACCATTTCCTGTAGCCCGCCGTTCTTCCTTTATAACAGAAGTTTACAATCGAAAACCTTCTTCCTTCCGCGGCGTTAGCGGTCAGGGGTTTCCCCATTGCCGAGAATTCCCTACTGCTGCCCCACGTAGAG
+
56+1--.*%&*+1.08+.+%'.0&&23/*-3.10/./,+-'%$('-40/00142769.:.+,.(,&%03;5/2,2++364)%'%/**2522.4---223.2.2../338573./:66553336(+()-$(004.*'-)%)2.6;3655622222;<914($'&$'*,,371-*'%&)0-)+*)('-,&,*4.0+4(-)%$)((&'&('%)*-*&))+,79*&$(,7*/9:1459)*&&&,,(**/132.4*.*.07333469:;:080(%&#%#&&**,)&%')'((///..2/0/8:25013*/7+./569767.;6-)47:<6:80-&+*)+-/3/((%'&,+41789:95443477(.+*).+2,./42823./,1.///053222-:,-,)')-,.9/*%+.-53.2,,++).1.136,+**'$+$'(*,0453/*-,/#%'..--)%$&'**-/.003,1.01,71-+*+),/(')++-++.*()+00.61////0,,,+/')+,-+--1/1)7-+)(*)*-,*(0%$'+*39-7-+)+,22215''(&&*,,2./.56824+*(+277;6029;5126;4036:/-,)()&1**5241.-,++,-,/64)%&(&%%%%%+((+2191701//+-,&')+02('/'(/)(+++0+7+4%)&,%(&&)++02*(/80'.'0/0235,,0/580.%+$3'+(11-0;656'&&'$%',++.1,*'.(($#$(&&'+--/70/1+-,2.455:9602))-,+10)***+02-*.,5-226232663/345*0862169235,.','+&--'2(+'**/-21)-/24678//./*3('&-%%(*),0-6-,-.1131/30/+%*(./-%-.+*&%$'')%&'+*.-,()&%&%(-1178//0.-6+,/3;302516-0-,*--1())&+&/1/4060.1/*/.**--/0250/611.80004-,&($+),07/9,,,817-2)(+*((/)&*$'('+//0(0&'+..-00(1705*&&%'((44./966955--'(++*/024-,.,*+37*,,5-2*.79-3/3178<..16+%&''*,*8))#(&-(9'-98,/;.158/(++(04-.'*)///7,)&''%,+)231*&(*.-+%'
@9a0800a0-de5b-4961-88f0-cba4a8f53529 ch=101 read=203455 start_time=2019-12-13T14:22:57Z barcode=BC01 runid=2c9cf7bc05858273f10e7d7ec552fc0bd742dc3e
CTCCCTACGGAGGCAGCAGTGGGGAATATTGCACAATGGGCGCAAGCCTGATGCAGCCATGCCGCGTGTGAAGAAGGCCTTCCGGGTTGTAAAGTACTTTCCAGCAAGGGAGGAAGGGAGTAAAGTTAATACCTTTGCTCATTGACGTTACCCGCAGAAGAAGCACCGGCTAACTCCGTGCCAGCAGCCGCGGTAATACGGAGAAGTGCAAGCGTTAATCGGAATTACTGGGCGTAAAGCGCACGCAGGCGGTTTGTTAAGTCAGGTCTACGAAATCCCCGGGCTCAACCTGGGAACTGCATCTGATACTGGCATAACAGGTCTCGTAGAGGGGTAGAATTCCAGGTGTAGCGGTGAAATGCGTAGAGATCTGGAGGAGGAATACCGGTGGCGAAGGCGGCCCCCTGGACGAAGAACTGACGCTCAGGTGCGAAAGCGTGGGGAGCAAACGGGATTAAGATACCCTGGTAGTCCACGCCGTAAACGTCGACTTGGAGGTTGTGCCCTTGAGGCGTGGCTTCCGGAACTAACGCGTTAAGTCGACGCCTGCAGGAGTACGGCCGCAAGGTTAAACTCAAATGAATTGACGGGGGCCCGCACAAGCGGTGGAGCATGTGGTTTAATTCGATGCAACGCAGAAAGAACCTTACCTGGTCTTGACATCCACAGAACTTTCAGAGATGGATTGGTGCCTTCGGGAACACAATGAGACAGGTGCTGCATGGCTGTCGTCAGCTCGTGTTGTGAAATGTTGAGTTAAGTCCGCAACGAGCGCAACCCTTATCCTTTGTTGCCAGCGGTCGGCCGGGAACTCAAAGGAACTGCCAGTGATACTGGAGGAAGGTGGGGATGACGTCAAGTCATCTGAAAGCCCTTACGACAGGAGGCTACACGTGCTACAATGGCATACAAAGAGAAGCGACCTCGCGAGCAAGCGGACCTCATAAAAGTGCGTCGTAGTCCGGTTAGGTCTACAACTCGACCATGAAGTCGGAATCGCTAGTAATCGTGGATCAAATGCCACGGTGAATACGTTCGGGCCTTGTACACCGCCCGTCACACCATGGGAGTGGGTTGCAAAAGTAGGTAGCTTAACCTTCCGGAGGGCGCTTACCGCGCTGTGATTCATGACTGGGGTGAAGTCGTAACAAGGTAACCGG
+
+*/1((12-.').*001116353&0*))+))),..7019.,*,69-8---78773'23266:88756+)*)*'),*0.99;7.5;864(118.(*++)52)(('*('+0-'+)*)*1,'()/9)(1.1-/057+63./9:26322672;2.:-),*(.)%*)(*).2(,))++./041-*1++/0/.3404.5.1/--231.(&%)*%')%&'/,6.2++(''%/(*,,18556750+(',3&0$''(.-//+-5*+727,/9,0'.))&))/2+*998.189890'%*'(+2,0..0..(*/--.11277)&%&*%('+/,/'*03-,)-,4/+0'5(5+.)*064340778730+,/)*397/.---14341+,+&/-)--)//06.0/-)*-(,--419891*-511-.&&(0+....2558.0:886*,*),)./9;;,,/26<06&77.*2**).756;500843385-,./2:8::8%-*&(-542734264392348<7540*-(-.--656.8*4+1(.0272322/825150-++(--('$&'&$%++4.65.(**+//5057/,-/,:+++/+34555.6;;4/:-**-/,((*08:83---,-+),11<;489<20///158868&&+//(+/361602;::67325/+.0/5+*++5+20/;51))+(+646,.0+3188;9;;0;:,40%((***-')215665*'&)(2.4/-+0525.,*,-878154--,(+3-237)%--8151445.12/6&'/2,/.8/;122/041.92,0-+393011421-913260,')()59+++&'(,,66')('(&%&*,+..-+/+0/29;10326789844111//*'((,.&')+))&&)*4(,,&&&(*+,)*--3:95.:..,11+,-550+%&$(')+844'*/.-+)((/5/0/219987225:3()+*,-,0)414,.&()(,)+4220.2**,-+&%&)+,,..,-0,7.016,+.,//07001:788665883(0,++.*)%'22256667*,)*0/-))*'*--+1;8+,2,00159830.&&),433<356;,*&')-72.)(++9,8:759'7.*)0/23409./6/1))+*)+,3976441532563+..0./13778752+0-9;9978
@4242b9d7-db05-4356-aee6-6f085b806878 ch=106 read=174638 start_time=2019-12-13T14:22:47Z barcode=BC01 runid=2c9cf7bc05858273f10e7d7ec552fc0bd742dc3e
CCGGTGACTTCACCCCAATCATCAATCCCACATGGAACAGCTCCTTCCTTGCGGTTGGGCCACCGGCCGAGGTGTTATCAACTCTCGTGGTGTGACGGGCGGTGTGTGCAAGGCCGGGTATTCACCGCGACATGCTGATTCGCGATTACGCAGATTCCAACTTCATGTAGTCGAGGTTGCAGACTGGTGAACTGAGAATGGTTTATGGGTTTTGCTTCACCTCGCGGCTTCGCCCTCTGCACCATCCATTTGTAGCGTGGCCGGTCCTGGGGCATGATGATTTGACGTCATCCCGCCTTCCCTCCAACTGCTGGCAGTCTCGTAGAGTCCCCAACTTAATGATGGTAACTAACGATGCGCTCGTTGCGGACTTAATAACATCTCACGGCACGAGGCTGACGACAACCATGCACCACCTGTATCTCATATAGCTGTCTATCATCTCTGGAGCCTTTATGAGTATGTCAAGACCTGGTAAGGTTCTTCGCGTTGCTTCGGAATTAAACCACATGCTCCACCCAGCAGTAGGGCCCCGTCAATTCCTTTGAGTTCATTCTTTTTTTGAACGTACTACTCAGGCGAATTGCCTGCGTTAACTGCAGCACTGAACTTTGACATCCCAACACTTAGTACTCATCGTTTGCAGCGTGGACTACTGGGTATCTAATCCCTATTTGCTCCCCACGCTTTCGGGACTGAGCGTCGGTGCAGGCAGATCGTCGCCTTCGCCACTGGTGTTCCTCCCATATATCTACGCATTTCACCGCTACACATGGAATTCACGATCCTCCTGCACTCTAGCTGCCTGGTTCTATGGCTTACTGAAGTTAAGCTTCAGGCTCACCACAGACCCTTGCCCGCCTGCTCCCTCTTTGCATGAAATAATTCCGGATAACGCTTGCCACCTACGTATTACCGCGGCTGCTGGCGTAGTTAGCCGTGTGGCTTTCTAATGGTACCGTCCGCTCGGCTACCATTTCCTGTAGCCGCCGTTCTTCCTTTATAACAGAAGTTTACAATCCGAAAACCTTCTTCCTTCACGCAGCGTTATCGGTCGGAACCCCCCCATTGCCGAAAATTCCCTGCCTCCCGTAGGAG
+
74332-.0070+188+.--/832*.(,/'&(&'%'%'&%-...+,4.&%&%'.2.9,1123130/,--1&3.5.8.-.:202323445601+&*'-,28978./0+/$-/2*504**&$&',(5752315757311019:989513(%&$&$%%4-8,.'*,1-./05886.((,*05+7+/,2*,(*&'530--),1/.56;;02'(-698/).38579::91*3))2/-&&*2).04426::;::619+++.()$$%('-+0.0&))38828-,,+,+)9**+01189.;6/)/11763)*/200++&)+/50,/2215*-')')+,76**.+.6/6-//0/2/'&')2-5/+-))',.2646/...,)$#),%(/*./28,&')&*)**%)*2.//,.59727;7:00-1217653012469,2.13331(('$#',')+,-,2///777<0./.(()+2156,)(/49815.1.30;;;:=;8:06,*+3*+-',(.,/3127-,.//0005*0+('+.&2-)(*(8:71-.1*7-85/-6/.'*7:.3853503742'+1*1+*+47.001)-00*0)1('37334/2.0()-&''()),./351123./0869&(),**)1)'+,*$')346769-&('1257;;670.)()&%,,1/++)+06**(29(*51666/34325;55-:67764/56689)37()'(*/+,/99680/08.:223<56781*)(/+-+.4,',,12656.4/2'.61.06:6663,&*$,&-(%&,*'),/47841*,.123322&-..-00)++46+-),-532812400-+1.:0145;802/,1*$'+&)*,89;.4-)/6*+792-,+.7-+-76+$2$)%)+-)/548/*6<784142.3.,33027/02/1.,6/0;87495668;29---/33;5558420())+.12*%0*-(')*+96/4/*-17384526:,7<-01../0/2416;2,.*)/.''+')*436('*().;6235:96100594065722788787+0/1036*6-'((&--/*5,+,+-2575,,8+-6..510.+1+&$%'*+09-/85:2--
@c083ea36-db73-4c7c-bc5c-a1e48afd10e1 ch=346 read=86406 start_time=2019-12-13T14:22:38Z barcode=BC01 runid=2c9cf7bc05858273f10e7d7ec552fc0bd742dc3e
CTCCTGCAAGGAGGCAGCAGTGAGAATATTACAATGGAAGCAAATTTGTTTATGTCACCCGTATGAAGAAGGCTTCGGGTTATGAGTACTTTCAGCGGGAGGAAGGAGTAAAAGAAGTTAATACCTTTGCTCATTGACGTTACCACAGAAAAAAAAAGCACAGCTAACTCCATTACCCAGCAGCCGCGGTAATACGGAGGTGCAAGCGTTAATCAGGTACTGGGCGTAAAGCGCACGCAGGCGGTTTAAGTCAGATGTGAAATCACGAATCCAACCCAGGAACTGCATCCTGATACTGGCAACGAGTCTCAGGGGTAGAATTCAAATTGTAGCGGTGAAATGCGTAAATCTGGAGGAATACCGGTGGCGAAGGCGGCCCCTGGACGAGAACTGACGCTCAGGTGCGAAATGGGGAGCAAGCAGGATTAAGATGCCTGTTAGTCCACGCCGTAAACGATGTCGACGGAGGTTGTGCCCGCTTGAGGCGTGGCTTCCGGAACTAACGCGTAAGTCGACCGCCTGAAGATACGGCCTGGGTTAAAACTCAAATGAATTGACGGTTACACAAGCGAAGTGGAGCATATGGTTTAATTCGATGCAACGCGAAGAACCTTACCTGGTCTTGACATCCACGGAAGTTGCGCAAATTAGTCGTACGCACGGGGCGTAGGACAGGTGCTGCATAGCTGTCGTCAATGAAGTGTTGTGAAATGTTGGGTTAAATTCACCAACAGAGCGCCCTTATCCTTTGTTGCCAGCGGTCCGGTAGAGACTCGAGAGAGACTGCCAGTGATAAACTGGAGGAAGGTGGGGATGACGTCGAAGTCATCGCTGACCAGGGCTACCACGTGCCACAATGGCGCATACAAAGAGAAGCGACCTCGACAGCGGACCTCTAAAAGTGCGTCGTAGTCCCGGTTAGGTCTACGCTCAGCTCCATGAAGTCGGAAATCGCTGGTAATCGTGGATCAGGAAATGCCACGGTGAATACGTTCCGGGCCTTGTACACACCGCCCGTCACTGGGGAGTGGGTTGCAAAGAAATGAGTAGCTTAACCTTTCAGGAGGCTTTACCACTTTTGGGATTGCGACAGGTGAAGTCGTAACAAAGTAACCGG
+
')+1,*/'$/)).,,5,6)3/)%()/*/+)&),,,/,&%#$%,'++,)+2'%'$''%(+$$%&'$',&*+*.,.24/:543((&%'(++/75-.113:6,-4-//(''+,45*'*+*-6060232392.267244001/2-)*($'(*,26897/+($%&)(%%%$$&&-+',*(01(()+()*,&&--*/---;72,-)((**-(*,505)*-++)+,50694/-+/31)*.1,1/2141.)(-*%*,55956,-)(&-1,/1$&'+**/(1)6,&%)+.321+.-+&'&),..53220/1-++,--,+)),5/),+.//03)(()/**+--5:6043.*,()(('-+-.::+*+*))-966:6-5.-*0).)7,4:81*-689.(+),)*,,/,--/+/577--1+-)+'6+&*+9;&4'57+5.-'(+3,21)+**%*).+')&'++..7.0./../,+***4+++.103/;30),,1-&2,*004635/7).+*&*+4710/,%'(')-.67-.1*#$(&&%%&++02.''18+43;8/0221:-+$')+6+/+,*((%(')284+&&('**-)$(())+(+'.'&'),....,753654036,/353041220+%)(*-,,3344((*1+.(+*,)($()(&(&&$'%&*#)((%%(,+%0-.,-,-,)(*+135112/%.--.15,**'&&&%&%()920//1560.5/65203)($)%+*1,3-8(**%*,,0(+.-/133<7112,+-&(*0803%.'$(&''+/20'+&%&&()33180---,-.5:8234.-5-08,6,)07606678684$,+*/06:&$&%%-073.+')''))'*+0+*&()-21++)%)),*+,1*''$&&&'++--)(%%'++-0:5372+&+22,(+)-.0169789/'(+*.+&(+*,'&,*.0-)%)),(+//710071//,')+(()%)+*.**(/,3003%'(/()(004133:677;0...276&'2/21-2+.-///-19+24)&'(&(--/1,()*,.-0:7679,&**$#$%%))$&%$,&'%#(*($.*%(&&''&%')')*-,%(,*&*'$$&&'$.,.,100/5478895.*&%')*0-8
@254fad0b-dc29-4630-a851-632314fcca09 ch=252 read=203400 start_time=2019-12-13T14:22:31Z barcode=BC01 runid=2c9cf7bc05858273f10e7d7ec552fc0bd742dc3e
CTCCTACGGGAGGCAGCAGTGATTAACCTTTGGCAATAAGCGAAAGTTTAACTAAGCTATACTAACTTAGGGTTGGTCGGTACCATTACCAGCCACCGCGGTCACGGTGCTTAAGTCGAAGCCGGCGTAAAGAAGTGTTTTAGATCACCCCTCCCCAATAAAGCTAAAACTCACACAGGTTGTAAAACTCCAGTTGACACAAAATAGACTACGAAAGTGGCTTTAACATATCTGAACGCACACAATAAGACCCAAACTGGGGATTAGATACCCCACTATGCTTAGCCCTAAACCTCAGCAGTTAAATCAACAAAACTGCTTTCCCGGAACACTGCAGGCCACGGCTTAGAGCTCGAGGACCTGGCGGTTGCTTCTGTCCCTCTGGGCCTGTTCTGTAATCGATGAAGCCCCGGTGCCCACCACCTCTTGCTCGGCCTATATGCCGCCATCTTCAGCAAACCTGATGAAGGCTACAAAGTAAGCGCAAGTACCCACGTAAAGGGCGATTGGGTCAAGGGTGTAGCCATGAGGTGGCAAGGGAAATGGGCTGCATTTTTCTGCCCAGAAACTACGATAGCCTGCCCATGAGCTTGGGGTCGAAGGGTGGATTTAGCAGTGAAGCTGAGGTAGAGTGCTTGGTTGAGACAGGGCCCTGAAACGCGTACACACCGCCCATGCCTCCTCAAGTATGCCTAGGGACATTTAGCTAAAGCCCTACCGCATTTATATGGGGAGACAAGAGTCGTAACAAGGTGG
+
(,1)'')-74*-5,*-,+/-+*-+,+/&&''',*02.'*%,*+2-)-:*+%(*1++,-36-+**$'&%%'13,9-503&)($*)*-.+42/-23038/0+5)*((&'(%&'&-/13-%+')06,+1125-+(*--..:;;/)*+-/'883/*169(8*,66,*+.-0,0,/631%%&'..1-*1;94220)()0842000/9;4243///--)/0,(.084.43+/../05020070%,**,,.41.',%+,',317775+*&-),+/0/0582//223-+-())1.((281462.($'*,0.5921/--*+353.20)&$#'*&,.',.*.0/4*(65.*,14(%%)(+*214'$*4*.0/.0-/.0''(/4054445(((/0.-)0--/7131/*1/++,-''%&.24*+'+'(&%%,)'+2-,7,*)+*')4-,,201%1+'*).+&'0$%(+,2,21,,-2.%%(*(('212+))*('+&)',))(-2,'+*-.0)*-&'&&++'.3,0,(,/-+.,*+3,&&*$1++2./1/.-(*,/.092-,$%$+.35-01%10.'(13/01,/,,*')+*%%()(&%)**,./,3900,(')+0*.41//8,(*20.3++.(*,5/,-.0-,1/.,1-**8+),'(8--2.1:3./0620)*+.,2-/),.*/*&$&&-1.1736,&&(()',)%'(03/4,09.*)+--68%6;6,,--(*,-4)'*22&/6+'*,63+(&)*2**,1./*.++*(
@339ab633-1504-4d99-8e7d-def21272bf80 ch=389 read=89837 start_time=2019-12-13T14:22:30Z barcode=BC01 runid=2c9cf7bc05858273f10e7d7ec552fc0bd742dc3e
TTGCTTCGTTCGGTTACATTGCTGGTGCTGAAGAAGTTGTCGGTGTCTTTGTGTTAACCTGCCTGTCACTCTATCTTCCGGTTACCTTGTTACGACTTCACCCCAATCGCTGACCCTACCTTCGGCCGCTGCCTCGCAGTTGGCTCACGGACTTCAGGTATTGCCAACTCTCATGGTGTGACGGGCGGTGTGTACCTGCAGGAACGTATTCACCGCGACATTCTGATTCGCGATTACTAGTAACTCCAGCTTCATGTAGGCGGTTTCAGCCTACAATCGAACTGAGACTGGTTTAAGTTTGGCTCCACCTCTCACGGTATTGCATCTCTCTGTACCAGCCATTGTAGCACGTGTAGCCCACATAAGGGCATGATGATTTGACGTCATCCCACCTTCCTCCTGGTCAACCCGGTCTCGCTGAGTCCTCAACAATGGTAGTAACTAACGACAAAGGGTTGCGCTCGTTTGGGACTTAACTAACATCTCACGACGACACGAATTTGACGTGACAACCATGCACCACCGCAATGCCTTGTCCCCGAGGAGTTTCCTCGGTGGAAGTAATGCAAGGGATGTCAAGTGTAGGTAGGTTCTTCAGCGTTGCTTCGAATTAAACCACATGCTCCGCTATACTTGTGCGGGTCCCCGTCAATTCCTTTGAGTTTTTAATCTTGCGACCGTACTCCCCAGGCGGAGAATACTTAATGCGTTAGCGAGGCGGCACGGAGGTGTTGAGCCCCACACCTAGTATTCATCGTTTACGGCGTGGACTACCAGGGTATCTAAATCTGTTTGCTCCCCACGCTTTCGAGCCTCAGCGTCAGTTACAGTCAGAGAGAGTCGCCTTCGCCACTGGTGTTCTTCCTAATCTCTGTTTCACCGCTACAGAATTCCACTCCTCTCTGCACTCTAGATAGCCAGTTTGGAATCGCAGCGCAAGTTGGGCAGGGTATTCATCCCACTTAATCATCCGCCTACGCTCCCTTTGCGCCCAGTAAATCCGGATAACGCTCGCCACCTGCATTATTACCGCGGCTGCTGGCGTGGTTAGCCCGTGGCTTCCTCCTTGGTACCGTCATTTATCTCCCCAAAGACAGGCTTTACGATCGAAAACCTTCATCACTCGGCGTTGCTGCATCAGGGTTTCCCCATTGTGCAATATTCCCCACTGCTGCCTCCCGTAGAG
+
###$%2.*,/30/:/-,%/&*)+./-2463-,(*(&+6,+,/401677:8.0//9.5))%$'.,034$,/10234;5724157/2616/.7,./044;60-47.-/36)++)&*-.))+*)+&)+,.,/./5747,//-9.(-75212)5-44:3%*+.*.--9632.-./0/55756312649;99:121+)(*)''($(***,0867<778<3611-0096772540++.'28144&*)(,-,3,++.168*5-.237-,0*680)228.130:22/3876441523394<435*,8624/0283480/,.//5./+7-+,/0--,'*--20360,150592,+++*000,)%()))&*+*5.*42145++,+,0<0,/:48.-,*4+'*-+1+,+,,.1/24+1/6+)1.//844421104*,,9.112/.6/(**&/(,031.,/85-(3&,'%&%&&#&(.'+.3344,3)*$.,/+1471))(&%')*11'%%'--,-/,%(+-587<650.+/1)*&#(-4-,,-/.,-199.')(,$&,4-3/03&)0'(((''/,.+/.)/66.2('(0).//4.5+*)+2.969;5''),4:123:3,,.6-;;8;;0--..)+24)+.)'()1.,-34398-662*216493677/63+,.09;5+/,+,/3**+)-,&+'/.5:;1-034/0.&'(''*'(3()+;8520/..%+*011.&))2),1-./4,-%*+*(&)(,,+%++/7:989956;6,//811278532,1-06+(-((('+.*)'('+84*-,363)'+%)+86--3188/41/65./'+,.-.-037+++,(*,./0),-+.54;;3412667::229+0-.99541408:,.23930+(%))&(&,-5+.54--3/0**+&../')*570-/5/77;6-*'$')+/.,.)0&,(5-,(%-'+/',+2,.,).7,)/-//2.29:;;8570.036409+-8.(,)+.+(--//&+-/032,&$&'+.168;569+&+%,()3/.48330:5558+.*((/'13-,+0/-,232.062918,)*'*)%+('((%(+''.-*19;+,51./3.,*,/8:-01123(-31*12197560,-.008532:-/04545522+-/:1298+(8+)*980810*./8:1,-5--++,80;;--80.%%
@f16d977c-b127-4896-a5ce-047e2ccbf4a0 ch=158 read=112494 start_time=2019-12-13T14:22:29Z barcode=BC01 runid=2c9cf7bc05858273f10e7d7ec552fc0bd742dc3e
CTCCTACAGGAGGCAGCAGTGGGAATATTGCACACAATGGGCTCAAGCCACAATTAGCCATGCCGCATTAATATGAAAGACCTTCAGGTTGTAAAGTGCTGTGGCAGGGGAGGGAGAGGGGGTAAAGTTAATACCTTTGCTCATTGGCGTTACTGCCAGAAGAAGCACCAGCTAGCTCCATTGCCAGCAGCCACTTGATGTGTAATACGGAAGTGCAGAAGACGTTAATCCAGATTACTGGGCGTAAAGTACGCAGGTTTGTTAAGTCAGATGTGAAATCCCGGGCTCAACCTGGGAACTGCATCCCTGATACTGGCAAGCTTGAGTCTCTCTCTCGTAGAGGTTAGAATTCCGAAAGGTGTGGCGGGTGAAATGTGAGATCTGGAGGTCACCGGTGGCGAAGGCAGCCCCTGGACAGACTGACGCTCAGGTGCATGGCGTGGGGTAAACAGGATTTAGATACCCTGGTAGTCCACGCCGCAAACTTGATGTGTTTGGAGGTTGTGCCCCTTGAGGCGTGGCTTCCGGAATAACGCGTTAAGTCGGCCGCCTGGGGAGTACGGCCGCAAGGCAAACTCAAATGGAGTGTGGGGGGCCCGCACAAGCGAGTGGGCAGTAATAGTTTAATAATTCAGTACAGCGCGAAGAACCTTAGTCTTGACATCCACACGGAAGTTTTCCAGAGATGAGAATGTACCTTCGGGAACCGTGAGACAGGTGCTGCGCCAAAACATCATCAAGCTCGTGTTTAACGATGTTGGAGTTAGGAGTCCGCAACAGGCACAACCCTTATCATCGCCTTTATTGCCAGCAGGATCAAGAAGAACGAGAACTGCCAGTGATAAACTGGAAGGTGGGGATCAAGTCATCGCCAGCCCGCGCCACAGCCAGGGCTACACACGTGCTACAATGGCGCATACAAAGAGAAGCGACCTCGCGAGAACGGACTCATAAAGTGCGTCTGGCGATGCGTTTGGAGTCTGCAACTCGACTCCCATGAAGTCCGGAATCGCTAGTAATCGTGGATCAGAATGCAGTGAATACGTTCGAACATGCACCGCCCGTCACCGCTCTGAGTGGGTTACCCAAGAAGTAGGTAGCTTAACCTTCAGGAGGGCGCTTACCACTTTGTAATTCATGACTGGGGTGAAGTCGTAACAAGTAACTGGAAGATAGGGGCATTGGTAGAGTGGGATTTAACACAAAGACACCGACAACTAACACCAGCAATACGTAGCGGG
+
%),,))((,,'()'#&)),0194143/13*,*,,,1.*,&%&(&'-+10()-$+$$$('()$47)*%%'''*()%'(($'%(*1**-*.,*(32+%'$'&&&'()'2-,-+.5.)(&+30))*+85-/9.9.,08275025/&+'1&+%(*$'''-&((1+'*-')*-3,.,+'')+1%%($#&'%+--/25#&%%&'(&'%%'**&++..)+,))+(*))&#$/+1,)+%%&'*)%-+,162%($%%$&$-&(&))+6.'014-/12.,*&#%%',/*07.)2,+,-+-06/0/3/-/.,,('*)&((,-+33),&++(*+)+(*+.//.---./'))(%-,'4++(.,.0&'*-*++0-(&**'**)''+('&(((&+7899/+.+)+*0-)34/:.'('')*'+3:;.+6845()-,++&'%&&('(12,+(#&&&(1+..%$,98852/-48:116765;+*232.-34,)+-0-(,)&&(''('(%'%)***,--.04./,83,'''++13/.037//10,/-&$#%#&%('+.7,121269:3482.20'&)&(')+/,,/,*)&$(--/,.*4**,+%%,%($*058,22.*.-0020,)%&%(*(&$%&')*',2:6+3*,5/85$)&$$'(.,-,0813*+&%%%)751+&%&',//+,(,+0&/'+48.0)+,//2201009445*2+.-3)2,1*+$$(+.1-8&),412/--')'''%$$#)*'+,**')++-11+6'%$%$'&&37+,')/+,,('(*13&+-&4/150*0+',,/-4544,,)&(')2/+0-+1,-%(&&&('&*&$%&%)*'%$+%$&((---+,*+-25(*()('&)'('..+&37(1*23497(&%#*,1'$&',-)'),03371121/1/-)+*.,/*&(*+-$%&&+12-343,'(&)('&+*-+))$')()-***+(,$(**+36/4%0-/.+*&$&&''%()./')%(*--)+($*(,-.100*()/-40.-2&+,-..1*++,)./201-137-,,++473(/%((,-6*%+'*42%%*+'''))/736:5+)*$('''))$$&&*&*,/,*+**.3')*((*/'((%*('2+,**0(%.+(+)&'%&))*6;2/74)'%%*.:54553722264,+*1+.-****--.++-()*/004+--&+)'(($'(+($'$)(,*..%2(%(%'(+-4./03694-+++*'&&''()(),-6..$5)'(%&$$%
@21dfdea6-74bf-4f34-bd01-6edcb13205a3 ch=477 read=85304 start_time=2019-12-13T14:22:29Z barcode=BC01 runid=2c9cf7bc05858273f10e7d7ec552fc0bd742dc3e
CTCCTACGGGAGGCAGCAGTAGAATTTTCGGCAATGGGGAAACCCTGACCGAGCAACGCCGCGTGAAGGAAGAAGGTTTTCGGATTGGCAAACTTCTGTTGCGCATAAAGGAACGGCAGCTACAGGAAATGGTGTAGTGACGGTACTTTATCAGAAAGCCACGGCTAACTACGTGCCAGCAACGCGGTAACACGTAGGTGGCGAGCGTTATCGGATTTACTGGGCGTAAAGGAGCGTAGGCGGATGATTAAGTGGGATGTGAAATGCGGGCTCAACTTGGGTGCTGCATTCCAAACTGAGATCTAGGTGCGGGAGAGGAGAGTGGAATTCCTGTTAAGCGGTGAAATGCGTAGAGATTAGGAAGAACACCGGTGGCGAAAACGACTCTGGACTGTAACTGACGCTGAGGAAGCAATGGGGAACAAGTTGAATGCCTGGTAGTCCCGCGCCGTAAACGATGAATACTAGGTGTGGGGGTTTCAACACCTCAAAGCGCCGCTAACGCATTAAATATTCCCGCCTGGGAGTACGGATCCACTTAAGATTAAAACTCAAAGGAATTGACGAGGGACCCGCACAAGTAGCGGAACATGTGTGGTTTTAATTCCGAAGCAACGCGAAGAACCTTACCACTTGACATCCCTTGCATTACTCTTAGTCGAGGAAATCAGCGGACCAGGTGACAGGTGGTGCATGGTTGTCGTCGCTCGTCGTGTGTTGGGTTAAGGATCCCGCAACGAGAGCGCAACCCTTGTCGTTAGTTACTACCATTAAGTTGAGGGACTCTGCTTGAGACTGCCTGGGTTAACCAGGAGGAAGGTGGGGATGACGTCAAATCATCATACCCTTATGTGTGAGACTGCACATGCCTATTGGCTGGTACAGAGATGCAATACCGTGGTGGAGCCAAACTTTAAACCAGTCTCAGTTCGGATTCGGCGGGCTGGCTTCGCCTGAAGCTGGAGTTACTATGGTAATCGCGAATCAGAATGTCGCCACGGTGAATACGTTCCCGGGTCTTGTACACACCGCCCGTCACACCACCGCAGTTGGCAATACCGGTCGTGAACTAACCACCAAGGAGGCAGCGTGACCGAAAGGTAGGGTCAGCGATTGGGGGTAAATGTAACAAAGGTAACCGG
+
,-/1++/09.(,++7)/*'-,&.*179453354;544/*&*-.0-+,-4--,+/0..'-401454061404*+.-1/;809'3%.,+0+03)-6/88403...22216))&'&)&&%%'(*-/++(-+*+461,)$)*,02((((&'),*--+(+.-(+-+.+3.,-)((&&+-40.,++(%(&)()).+**0./'($(%)&')')+.*()+**(.0,*+777963,+,)(/&)*0.,*025;::9808.-+-/89467746;86/4)2/./..-+0.&4-./6:880895'651300#%&--//-0.-'',.)*)+,((%%*.+/,0+1+('&'$#()),3,,0)))+,.-+'(%-)&341400.3+4+*+375**.)&&+0457455844/356:32322-,+*'**'(##)&$&21(&%(+'+(2))53(12,,&($&'/3)'--86689:71-,,+)4.)-'))-*.5(565+09,+.**---,-*/.&)'.+)*-/1/./*.+/,%))/6-:,-18369.&'().,'&)(,('+(/*)*-6-;8/*+.393/2.13/.&0/%-1+.3931102(&$&&(((*'),-,++)(,/163&''*(.&&*1+*+4/.3/.6).+*'''%&(&-00.187.97,/5-.(3)()1.0.+%//,(,))**),$#%&'$'(%+*+-45)+)*/651446578;662/-,&)*,34.*1((*/83;6785*+(&+15+*,+)2))'%'(),796;,-+&(0023.-/3../-11+-,,).,4'%(7,1.1332,/,-.666862102:53646/3-/,+2-/-+(++27,301574448;--,4552.+.0+(,-/252/)*)**-&-+,&&#+()*+)/)+*14.--'&')*434.+&')-,0052*,+(,47:3243-+.-/..00000(.)42/+%0&$&**,47774+)+21.,,'&''()356...9./'%&).(/6231;35617)*+86578)*'%(,/266;:9:6,/,3,*.+,+3)))*+0/.0532;1/27,++3)&*%%&%('-19,9..,18-610($'+'/22344&0(3..2)+*,124.'&&+0227,+-43-.221+-1.&0(-/44'('*+((/0877<)/)+.00967
@6158c4f4-0200-4cd5-990b-8d742c9e51cf ch=252 read=203365 start_time=2019-12-13T14:22:21Z barcode=BC01 runid=2c9cf7bc05858273f10e7d7ec552fc0bd742dc3e
CCGGTTACCTTGTTTACGACTTCACCCCGGTCATGAATCACAAAGTGGTAGCGCCCTCCAGAGAGTTGGGCTACCTACTTCTTTTGCAGCCACTCCCATGGTGTGATGGCGGTGTACAAGGCCGGGAACGTATTCACCGTGGCATGCTGATCCGATTCGCGATTCCGACTTCGTAAGGTCGGTTGCAGACTCAATCGGACTGCGGCGCACTTTATGAGGTCGCGCTCTCGCGAGGTCGCTTCTCTTTGTATGCGCCATTGTAGCACGTGTGTATGCCCTGCGGTCGTAAGGGCCATGATGACTTGACGTCATCCCCACCTTCCCTCCAGTTTATCACTGGCAGTCTCCTTTGGTTCCAGGCCGGACCGCTGGCAACAAAGGATGAGGTTGCGCTCGTTGGGATAGCAGCATTTCACAACACGAGCTGACGACAGCCATGCCGGCACCTGTCACGGTTCCCGAAGGCTACATTCATCTCTGAAAACTTCATTAAGACCAGGTAAGGTTCTTCGCGTTGCATCCGGAATTAAACCACATGCTCCACCGCTTTGCGACCCCGTCAGGTCATTTGGTTTTAACTGGCGGCCCGTACTCCCCGGGCGGTCGACGTTGTTAACTCCGGAAATGCCTCAAGGGCACAACCTCAAGTCGACATCCGTTTACGGCGTGGATACCAGGTATCTAATCCTGTTGCTCCCCACGCTTTCCTTGCAGGCATCAGTCTTCGTCCGGGGGCCGCCTTCGCCACCGGTATTCCTCAGATCTCTACGCATTTTCACCCTTTACACCTGGAATTCTACCCCCCCTCTACCGAGACTCAAGCTTGCCATCAGATGCAGTTCCCAGGTTGAGCCGGGGATTTCACATCTGATAACAAACCGCCTGCGTGCGCTGCTAATGTAATTCGATTAACGCGCCTCAATATTACCGCGTGGCTGCTGGCACGGAGTTAGCCAGTGCTTCTTCTGCGGGTAACGTCAATGAGCAAAGGTATTAACTTTACTCCTTCCTCCCGCTGAAAGTGCTACAACCCGAGCCTTCTTCGCCGCGGCATAAAATAAGGCTTGCGCCCATTGATGCAATATTCCCGCGCTGCGTAGGG
+
3-'*.8'*(,'&%&&$'+'/27631///%,+,%&((2.1,-*4.*+032)(,-.4+*,(%&(&%+,2%277+*-,(169:7276+'('#((&--1;1-72932/00.04016547268-(*,**20./07787<0//7.5-0),+/09466++),--&&(*)/3.202421-*+./,1/1)+,6#.&,*---(.(1+400-'((-)((&(+40.++(1,//%%)(+/261/3/1415*+1113231**101,,+3,))-'+'+)'*+/0/($$##,+0*&&'(&(*)0*,0313++.+++)'$#(0166991:-/+-075:08/+0.(.18-+./38/8.*&,,+03/,5-,45-4(#)'-/,3.540/.21/*(&+2-+6*,&(-20:02066673/-*0*.+,-+)222;0/('+'+$&))/0242+**--*3/.3).*+2,-.400/*$'*(.-07.+&(&'&*&-,/530..+*&(*653.,,)$*%.+,-3;)431)(-84;65;548:28--*.-)-))$%))0,-.--./+569:239...)$&$&#)17+'()'$%+*)18,.)*-8.)*&$$''*)--,+31125+.+'/67190)(%&%','**.)/-2&)*(+)*$)*+/+,.72-),*)'''++4-11-..2+-'()78%)&/-/.7.+*,,7*/*++-0.01+-4,,*0&)*134.%((*.91.(&%#%#*)'*.2-55,43$')++*.-*(*(&)+*88667312-2-//-1&(-++30./+-01/42929,,-29%&(%(+.1978.3.1.'*(*-17930432'0%*$/).270,%%&'$(&$&())/,%)*,19781-+2250&)1-)*-0)34+.)*+,.,+)'(205;8;<683-+,,-54.+(&(%())%&%(--+()-25.,)*$%$&&%%'(.448;:23%(&./99/7-,).)2$'0)'(,()1.*-0219<871,)0,,/985621-..*4762(/)+,.54/*151%./3&#(&+(35*%+)(+20+,,+*'))'21+'&,354<6695'('%(,,)%$&**)%#%'')*-')*-3)&,0*%.*2*-.69;0,'%&%')(*&&%,0*
@ccb999cc-e838-4b6f-84b5-464cd4fb928d ch=142 read=154888 start_time=2019-12-13T14:22:11Z barcode=BC01 runid=2c9cf7bc05858273f10e7d7ec552fc0bd742dc3e
CCAGTTACCTTGTTGCGACTTCACCCCAGTCATGAATCACCAAAGGTAAAGCGCCCTCGAAGGTTAAGCTACCTACTTCGCGCAACCCCTCCCCATGGTGTGACGGGCGGTGTACAAGGCCCGGGAACGTATTCACCGTGGCATTCTGATCCACGATTACTAGCGACTCCGACTTCAGCGGAGTCGAGGTTGCGGAACTCAATCCGGACTACGACGCGCACTTTATGAGGTCACTTGCTCTCGCGAGGTCGCTTCTCTTTGTATGCGCCATTGTAGCACGTGTGTAGCCCTGGTCGTAAGGCCATGACTTGACGTCATCCCCACCTTCCTCAGTTTATCACTGGCAGTCTCCTTTGAGTTCCAGCCGGACCGCTGGCAACAAAGGATAAGTTTGCGCTCGTTGCGGGACTTAACCCAACATTTCACAACTGAGCTGACGGCTTAGCCATTGCAGCACCCTGTCTCACGGTTCCCGAGGGCACATTCTCATCTCTGAAACTTCCGTGGATGTCAAGACCAGGTAAGGTTCTTCGCGTTGCATCAGGTCAAACCACATGCTCCACCGCTTATGCAGGCCCAAATCAATTCATTTTGAGTTTTAACCTTGCGGCCGTACTCCCCAGGCGGTCGACTTAACGCGTTAGCTCCGGAAGCCACGCCTCAAGGGCACACCACCCAACCTCCAAGTCGACATCGTTTGCGGCGTGAAGCTACCAGAATTATCTAATCCTGTTTTACTCCCCACGCTTTCGCACCTGTAGTCTTCGTCAGGGCCGCCTTCATACCGGTATTCCTCCAGATCTGCGCATTCCACCGCTCACCTGGAATTCCACCCCCTCTGCAGAGACTCCGGCTTGCCGGTATCAGATGCAGTTCCAGGTTAGGCCAGAGTTTCACATCGACAACCGACCGCCTGCGTGCGCTTCGCCCAGTAATTCCGATTAACGCGCACCCTCCGTATTACCGCGGCTGCTGGCTGGAGTTAGCCGGTGCTTCTTCTGCAGGTAACGTCAATGGGCAAAGGTAACTGCTCCCTTCCTCCCCGCTGAAAGTACTTTCCTGGCCAGGCCTTACTGCTTCACCACGCGGCACTTGGCTGCGCATCAGGCTTGCGCCCATTGTGCAATATTCCACTGCTGCCTCCCGTAGG
+
.,%-1/'/'),'2+$')*)-,-(+'()&%*,&)''113*.(,&&&%%,++&)*366+0()-/51968./,,//).347/''#',*1:/()0+.+./1421/1397;9803--..061-0.1,-4.++))*(+/),0:4,8,,+9:5,,,-20,,+.3400...1002.-1+)./0.'$$**((*-.,)+4804))&%)*/.90++/9083445-/+-(*(*,/1)((&/.-.')+0*0/1.0)+*(*,+,--.-,-0.87--01,305:*8+(')+.+,-/01.(*..9.)+)+),(*()+00()+*)'(*-02553+82,('01084604(-*6+'*,,1100-+/0146*(,+,+,0431*/24-637643549550708*.5-03()&2*(*+,7:79:66.71/''%,&)1*-*3*,2((()/.+%(+24433261)&')*33./++0/21/05),24331)+(38:87,)(1,)+*,.4<4133442)'&)+-,.78988798978:35557<61/+.(-(+8:822*0//;11184)+()$)./893310/221.,.2-,--*-04+4075-,31-1):.<732;;/12,499./-23*400'345+.).,89:-&1.0+.++,*1.1.(*)-+-1-.440./.,/'+..236;881**+%(%&%)&%*)))'24.6+3*,-.2040443070&.-22/722-++-88:)0&',)*-668:71211378*&.+295,*+)+49810201/+)$''+,.60-03-/(),1&(,,-+*+$-.'0//183++0'''),--(,)*+192*(.0)),%$&&,++,*.,+((+464)%'&&'%'(**773-.,(+(%'%(+567:135422+/3+4,&()),%*+2+*,$((6-.,-/2-(%)*(-%%(*+-./*+,--820)*&'&+,(')-026;1,++6*532,+&)&./++14)-22:346,*/--.99856,*++$&7,,,17&2.&(2.6446114(5--59979-8++,(0//5+,((%#$*&)*76)4:8509//.-/20/))')*,27,*,)-*1'&+((%'%#$%#%&)'$'&$&&('((%&&%''-.+,&')/0'04,1+(**,/)())(&$&)4+*0'('$(+*(%&)+*04+,625)
@b46773ec-f707-426a-81ef-b5417b814065 ch=465 read=48925 start_time=2019-12-13T14:22:05Z barcode=BC01 runid=2c9cf7bc05858273f10e7d7ec552fc0bd742dc3e
TTATTAGCCTTCCGTTCAGTTACGTATTGCTGGTGTAGAAGTTGTGGCTCAGTGTCTTTGTGTGTTAACCTCGCCTTGCCTGTCGCTCCTCTTCCGAGTTACCTTATTTGCGACTTCACCCCAATCATCAATCCCACGCAGCAGGCAATCGCGTCCCTTGCGGATTGAGTACCGGCCTCGGGTGACTATCAGCTCGGTAGTGCTTGACCCAGGCGGTGTGTACAAGGTAAAGACGTATTCCTGCCGCGACATGCTGATTCGCGATTACTAGCGATTCCAGCTTCATGTCGAGTTGCAGACTACAATCCGAACTGGGGAATGGTTTTTATGGGTTTTGCTTCTGCCCTCGCGGCTACGGCTTCCTCACACCATCCATTTAGCAGCACGTGTAGCCCAGGTCATAAAGGAATGATGATTTGACAATCATCCCTTGTCACTGGCAGTCTCGCTGAACCCCATTAATGATGGTAACTAACGATAAGGGTTGCGCTCGTTTGCGGGACTTAACCCAACATCTCACGACACGGGCTGACGACAGCCGTACCACCTGTATCTCATATGGCTATCTCTCCATCATCTGGAGCCTTTGTAGTATATCGAGAGACCTGGTAGGTTCTTCGCGTTGCTTCGGAACAACCACATGCTCCACCGCTGCGACCCCGTCAATTCGCTGAGTTTCATTCTTGCAGGCGCGGCTTTCTCAGGCAAGATGCTTATTGCGTTAACTGCAGCACTGAACTGACATCCAACGCCGTTATCATCGTTTGGCGGCGTGGACTACTGGGTATCTAATCCCTGTTGCTCCCCGCTTTCCGGGTTGAGCGTCAGTTGCAGGCCGGATGTCGCCTTCGCCACTGGTGATTGTTCCATCCATATATCTACGCATTTCACGCTACACATGGAATTCCACCTCTCCTGCACTCTAGCTGCCTGGTTTCTGTAAACACTGAAGTTAAAGCGGAGCTTTCACCACAGACCCTTGCTGCCGCCTGCTCCTCTTTCGCGCTTAATGAATTCCGGATAACGCTTGCACCTACGTATTACCGCGGCTGCTGGCACGGTGAAAGCAAGTGCTATCTGCGGGTAAACGTCAATGAGCAAAGTGTGCTTCTCCCTTCCTCCCCTTCGAAGTACTTTTACAGCCGAAGGCCTTCTTCATACGCGGCATGGCCATCAGGCTTGCGCCCGGTATTGCAATATTCCCCACTGCTGCCTCCCGTAG
+
$$$($$$%'))*((05100/3,,.11250003/)'$%%'('1+*'(%'(0&1.-../:3())+,0.6.660%',(*,,/.-,.+%%'($%&.102)%&-*''%*'&,1,'+,).2946.641-2/148847/03,$(%*%%&'('%&)'())'*+(''-,//3'3*&&('&)'&&(%%$%*%(&%$()+91.)(&%%%$'*&%&#&$&%&&165486430,+*(''%$$&'(*3%.&++1,'$'2(./.22478:97300$',,*-(+)%&&*+/902--.3:+$&%%%%$&*+*+&)(**(*+2000--10,+'*&*)*)738<8/+,'63189/'.0.*&$*0-,/*,.+)+#&%)+-113)-(*&-)..30.20'%&&(-,%+'&(%$()*('&*,.''0/*(($(%*+-//7<7/&/+0//2/8'%$##(2)0+***(,-,).+((&'$)++&%$%&)'),/-61/40013511101+4228/33788327((.%45,++(,'.1.+.,//630(+,.023,+')*,,-,,)+'-.%($+.%(&%$&&'++5./--&))(**+*+*364/.'+.55;2237293(-%&%%'&'*$'&(*+65))')''-.87420,./16++072%/&$#(&-1*().-.///)-+%$%%())**+)&),',,31'',)%+2:61%,+'),',$(('%'&$#$'((+/.488++))+(&'*+.3/0,5-9.7781///,0/*0+**-/4759(6)-+-+)(.*--/34321+,+*-((,12:48501+*,')-0,%+/+01+)*..,.+2++(%(-9,/++.*+5'%&'*.5$(.*'%'',*34610'+3**()(,)0.)+**%%'#-((5;/*&-.-&'),/272-.*++0493,-),./-)*(*())&0-56,-()(*.311/*-,.+'+,*)*&%+,'56.*&)+1+*%)&'*((//.0,)0&,$$$%&'*014/((('/7*/.+.2-46+/:2//-/.)(+,'%$%$%$$***((&(+--1323801+)*'&'$'*'%*),01624:3.3///8601,'$()+*)'))&('(%(&&''-./.5080//5(.-0*)&&''(-*+&%($'$%''%&'22+45/*43+),2/%')&'/-/-'$'((*3///606373801943)(,&(*3-/,3,*'&()&*)(()(+,1/,%&'$(&%()2*+(.*45*$'('00-,,*,6(**&&
@617cc5af-9c7c-4ff4-a4c7-3e3e0bde2847 ch=300 read=197449 start_time=2019-12-13T14:21:42Z barcode=BC01 runid=2c9cf7bc05858273f10e7d7ec552fc0bd742dc3e
CTCCTACAGGCAGCAGTGAGGGAATGTGCACAATGGAGCAAATACAGTACATCATGCCATGATATGAAGGCCTTCAGGTTTATAAAGTACTTTCCAATGGCGGGAGGAAGGGAGTAAAGTTAATACCTTTGCTCATTGGCAGTTACCCGCAGAAGAAGCTTCCAGCTAACTCTCCATTACCCAGCAGCGCAGTAATACGGAGAGGTGCAAGCGTTAATCAAGGAATTACTGGGCGTAAAGCGCACGCAGGCAGTTTTATTCGTCAGATATAGAATCCCAGGCTCAACCTGGAACTGCATCTGATACTGGCAAGCTTGAGTCCTCGTAGAAATTCCAGGTATGGCGGTGGGAAATGCGTAGAGATCTGGGAGGAATACCAGTGGCAGAGGCAGCCCCCCTGGACGAAGACAGTATCAGGTGCGAAAGCGTGGGAGCAAACAGGATTAAGTACCCTGGTAGTCCCACGCCATGAAACGATGTCGACTTGGAGGTTGTACCCCTTGAGGCGTAGCTGGAGCTAGCGTTAAGTCGACCGCCTGAGAGATACAGCCGCAGGGTTAAAGAGCTCAAATAAGATTGGCGGGGGAGGCCCTTTACAGAAGCGGTGGAGCATGGTTTAATTCGATGCAGCGCAGAAAGACCTTACCTAGTCTTGGCATCACAGAGTTTCAGGGTGAGAACAGCCCAGGAACCATGTGAGACAGGTGCTGCATGGCTGTATCACGTCAGCTCGTGTTGTGAGAATGTTAGGTTAAGTCCGCAGCTTGAAGGCTGTACCCATCCTTTATTGCCAGCGGTCCGGCCAGGAACTCAAGGGGAGACTGCCAGTGATAAACTGGGAAGGTGAGGATGACATTAAGTCATCGCCATTGCCGACCAGGGCACACCCACACGTGCCACAATGGCGCATACAGGAGAAGCGACCTCGCGAGAACCAAGCGGACCTCATAAAGTGCATCGTAGTCCGGATTAAGTCTGCAGCTCGACTCCATGAAGTCAGGAATCGCTAGTAATCCCGTGGATGGGAATGCCACAGTAAGATACGTTCCCAGACGCCCACCACCCGTCACACCTTAGAATTAGGTTGCAAAGAAGTAGGTGAAAGCAACCTTCAGGAGGGGCACTTTATGATTCCTTGGTAGCTGGGTAGAAGTCATAACAAGGTAGCCGG
+
,,/*'%*)+(&&+++210%/1/*30*4(*)./742.+')133,035%4$))))*,.44)'&'&'('+)((*'$&%%').71*'.)&%%%&+2+/*/&%$%$(/,(--*4.40())+3,)*1/8/249076++/.'/*2'&#%)'),1(&+)*--),+&%&))0-(.-/,+*-)-,(1+'.*'(.*))+&%&--.41/1310''(&(*024132595*))&(&''&-*,.200*')0174+('('()0.278671;<0+22,.11-/01&(**/3/53,())()9/.15300(.-.3431/'(,/,1.-&&&'$%$%(&((+()'$*%%&(%'(%++(+&%&'&%'+)(/,*0.*)**---,,./21.5-(**&0)'-+&/2182&&('()$+)-3480).756'')&('$&&&12/0700.)*+)()/0&-,(**4,+-),0'5*1+$'((5.*-60,**+4*'*()*(*(+-''(*,-741.219/5(*--4'%#)**$&$%&*0)&''./..-))(+,&,&++30.04105.+4/52*-&%&)&43160./..4//1(+(&'&+-1*(*((**+-2-5,+86+,%(&/,&%$%&%((+&)*&.-0-,,,77'3597101.+(&)'--).%*$%,,*'))+**),1,(')(&%&)++30)*$*('+6))(()&&&&((()),..+&+/,349$-&)+0253++,/.442445375630152..,1---..5(/&(***((%+0,,6+'(%-,/*)*,.+/0,.+-*)(*)'$%$$&'&&*.+,5/$0'&20...)+2-*3844*64/411;6-,53,)-.25505++.,-.37611/1*,+*./+)./17-+*$*&'&%)*-))$&$#'&%.0)+075,*&&%''+'+(+&(+.),*+,/2010-+--/+-*,2''&''((),9-400/+(&$.(/*%*+:58910120;9,+,*$+3(++.-4()'%-('&(),+%/-),+.'%-04746/+))((%-'-/,1(*'''*,5-7)')0+2,-.4/(-)&+)'&&*+0-*+,%')+1--*%,))%'*(%,-$.+,&32,,(,&$%&'%''&'**-2*,47,&**())&')),03,02837.1,'*0(./'$&%'66/%**-192+1-*(*&,-+'(*')'(*)+0&,++0.5*6-.)40.5
@0b6e2091-1a9b-418f-8603-7e5ace4d5161 ch=246 read=144925 start_time=2019-12-13T14:21:34Z barcode=BC01 runid=2c9cf7bc05858273f10e7d7ec552fc0bd742dc3e
CCGGTTACCTTATTTACGACTTCACCCCAGTCATGAATCACAAAGTGGTAAGCGCCCTCCCGAAGGTTAACTACCTACTTCTTTTGCAGCCCACTCCCATGGTGTGACGGGGCGGTGTGTACAAGGCCCGGGAACGTATTCACCGTGGCATTCTGATCCACGATTACTAGCGGTCCGACTTCATGGGTCGAGTTGCCGGGCGCTCAATCCGGACTACGACGCACTTTATGAGGTCCGCTTGCTCTCGCGAGGTCGCTTCTCTTTGTATGCGCCATTGTAGCACGTGTGTAGCCCTGGTCGTAAGGGCCATGATGACTGACGTCATCCCACCTTCCTCAGTTTATCACTGGCGGTCTCCTTTGAGTTCCCGGCCGGACCGCTGGCAGCAAAGGATAAGGGTTGCGCTCGTTGCGGGACTTAACCCAACATTTCACAACGCAGGCTGACGGCAACCATGCAGCACCTGTCTGGTTCCCGAAGGCACATTCTCATCTCTGAAAACTTCCGTGGATGTCAAGACCAGGTAAAGGTTCTTCGCGTTGCATCGAATTTAAACCACATGCTCCACCGCTTGTGCGGGCCCGTCAATTCATTTTGAGTTTTAACCTTGCGGCCGTACTCCCCCAGGGCGGTCGACTTAACGCGATTGCTCCGGAAGCCACGCCTCAAGGCGCAACCTCCAAGTCGACATCGTTTTACGGCGTGATTTCTGGGGTATCTAATCTGTTTGCTCCCCACGCTTTCGCACCTGAGCGTCAGTCTTCGTCCAGGGGCCGCCTTCGCCACCGGTATTCCTCCAGATCTCTTACGCATTTCACCGCTACACCTGGAATTCTACCCCTCTACGAGACTCAGAAGCACTTGGTATCAGATGCAGTTCCCAGGTTGAGCCCGGGGGGATTTCGCATCTGACTTAACAAACCGCCTGCGTGCGCTTTTACGCCCAGTAATTTCGATTAACGCTTGCACCCTCCGTATTGCGCGGCTGCTGGCACGGGTTAGCCGGTGCTTCTTGCGGGTAACGTCCAATGAAACGAATTATTAGCTTTACTCCTTCCTCCCCGCTGAAAGTACTTTACAACCGAAGGCCTTCTTCATACGCGGCATGGCTGCATCGGGCTTGCGCCCATTGTGCAATATTCCCCACTGCTGCCTCCCGTAGGAG
+
61-1/9/0516).6-'*066:<9-845)*,0326562/.-/404,-0994-+,-:8+*)+*(,4-02-,'(+...+(+,637<;5+0+'27-+.,,75+11%+&'(+.(,+-**-++,)//5876-81*16.-%,)*-/7223;59091//1100033-*---30-/0++,,,6+()*-17.'*,.0/164070)0'-*&-'+,04<47*5.52-&%+.0(.$&()*+..+05-/2/-1/*+///9100%5+.++)''')*-;61,,,+)557)+-+*)+,(+-11/*%'(-/++4;:85-3-).66;7:641--(*),.99:805:5-2:4538),.-2;,,-;242251/99865//6*))0,4860).+0(0&$'')*-6./%059(-(((,--*(++(+,)23/0:.-,04+1.5/+,+*-06,07+*+,-2-%-$&0244232',,$0,+,()(,.,3/()*..)-.7085..-,0++-.-4434035364129940254;:;:;:963214/279./6009',)0929<;9976:.0*/1111.9/2;0;.*),,.,.6,*-*)+/12313,4/17.'')(/.:6379:+0/11:9.+6.6-5*,,+,*)*--..469)(,.*53987767697:932+'-)(+12-(,(,'+2/100622(&+)&&&-(*,*+)4,0364*5256/999-+,.)&&$&$,3+)*'./3034966:67514<4-2-3740(+)+58;725467)**-0676/365;57231.)24.*561292;88:935.+...::21-1'((-/.8-1%$&2461<.+)3.213./,/747.4)-'&''483,11/,/&&-+269+%)*',(+'%/*2235/-00/0*77:2</*/-5-,)24--,1750*(/42.,25663/..024469<87;2263479:75.-078,34264*+22240;+.-04;485-,.,)+,357116&+&(*$*)*060112/1*(&)&,1-0,,0-*))%(,5-26&%*00,27532:)3*2.)*'.%'%('(190./043*//890913.-:<5+287295,/,,/8/*-.95-)))-+-+0.9:<:8.24/35;852621245323,66558.451;4+1,+)..131250:56/'*)+-.06730:3/039400
@bc2fe67b-5237-4fa5-9c92-e10aa9b0f9d1 ch=137 read=117812 start_time=2019-12-13T14:21:34Z barcode=BC01 runid=2c9cf7bc05858273f10e7d7ec552fc0bd742dc3e
CTCCTACGGGAGGCAGCAGTGAGAATATTGCGTGACTTGTTGTATACGTGTATGAAGAAGACGCTGAGTTGTAAAGTACTTTCAGCGGGGAGGAAGGAGCAAGTTAATACCTTGCTCATTACCCGCGGCTTCGCTAACCGTGCCAGCAGCCGCGTGCTGGAGGTGCAAGCGTTATCAAGGTGCAGGTGTAAAGCGCACGCAGGCGGTTTGTTAAGTCAGATGTTAATCCCCAGGCTCAGCAGAACTGCATCTGATACTGGCAACTTGAGTCTCGTAGAGGGTAAATTCCAGGTGTAGCGGTGAAATGCGTAGAGATCTGGAGGAGTCACCGGTGGCGAAGGCGGCCCCCCCTGGACGAACTGACGCTCAGGTGCGAAAGCGTGGGAGCAAACAGGATTAGATACCCTGGTAATCCCGCGCCGTAAACGTGTCGACTTGGAGGTTGTGCCCTTGAGGCGTGGCTTCAGGAGCTAACGCGTTAAGTCGACCGCCTGGGAGTACGGCCGCAAGGTTAAACTCAAATAATTGACGAGGGGCCCGCACAAGCGGTGGAGCATGGTTGTTCGTGGCGCGGAAGACGCGCAATTGAAGCATCACGGAAGTTTTCAGAGATGAGAATGTGCCTTCCGGAACCGTGAGACAGGTGCTGCATGGCTGTCGTCAGCTCGTGTTGTGAAATGTTAGGTTAAGTCCGCAACGAGCGCAACCCTTATCCTTTGTTGCCAGCGGTCAGGCCGGGAACTCAAAGGGGAACTGCCAGTGATAAACTGGAGGAAGGCGGGGATGACGTCAAATCATCATGCCCCTTATGACCTGGGCTACACACGTGCTACAATGGATGTGAATTTGGAAGCGAAGCCGCGAGGTGAAGCAAAACCCATAAAAACCATTCTCGAGTTCCGGATTAGCCGAAGTCTGCAACTCGACTACATGGTTGGGAATGTAATCGCGAATCAGCATGTCGCGGTGAATATGCGTTCTCGGGCCTTGTACACACCGCCCGTCACACCACGAGTGATAACACCCGAAGCCGGTGGCCTACAACTTAAAGGAAGAGCTGTCTAAAGGTGGGATTGATGATTGGGGTGAAATCGTAACAAGATAACCGG
+
*,0+'%'(02(*1()450/1/--.,)&)&%&'&'$$%%&'&%&&&#(%&)++.066(*+'$31320%&*,*)8:/*20339;606638:-+//**--*-/79*+73722331/)+-.(3*,02&''('&&+''&&)'(*(+;:7/0.*.14,0'((&&'*,++))1461305,3,/&'))(''%,,(+,5;9.411&-(+&'%()0.;-'-(+''),-038&3)*0(*36+(0:54--$)%('4,.75422*,-45627/.*)&%%*).///3585,'+,)/++6/04**59531--.-24,(.4(+3576/.,./44760/*%%&&)/.0;3.7..-'3,20376644*'*-248536233339998'*220.&&'%((127:0*(+-),)+/4)/-,,/1-1:./590:002/'&**-01454,-,,23652-,*.--03-:./.8:+,.+++.167184455%-'&*,338410.'-,1+267/3.+..+16,'%&&+)+/4-..,+-25&'%%()-6.-'$.$$$)&%*0.++-+&*&&$'*.,+1/-')(*+-*3;,/,*$)%&&(+-/)+*(+*++,*')(&&(&)653*,+.,0018;82/.-,,10025:422/59713(*,*,,...0/005/141329/000/:76377560,,--879244/.0/840/15'14452++*,()+017'(,/013(''&&*'*,,,4-*0,,72.///743%/+13-80/1.26*5-,41)''//35501213026-*.1;0,*&++*)'365,1/2259::<200398/2*1/*(+//1349;44*)+-1.,,),.0343/+,0,49,+()+%%*&'''''&(*3-,38341,/1,+0.),09;032($%&/::/278::776.1)+54051)5,,+/2,+.++,978282210,-)()*)&'(('*))(%$%$$()130293/(('&,-178:48422942+&*)-7)+70,*,'-**,/0))(.5/49(,05')+24-,%%)(')+*-)(.*)(*1+-6684385+-)&&-%$%*/,,+.*''(&1./0+/7,-8/383/230233.9/0-51,-.2+)+,('((+4-10312022
@dcf82dfd-b227-4823-94f4-250780b42681 ch=331 read=93420 start_time=2019-12-13T14:21:32Z barcode=BC01 runid=2c9cf7bc05858273f10e7d7ec552fc0bd742dc3e
CCGGTGGTTACCTTGTACGACTTCACTGATCATGAATCACAAAGGTGGTGGCGCCACTCCCGAAGCCAGCTACCTACTTCTTTTGCAACCCACTCCCCATGGTGTGACGGGCGGTGTGTACAGGCCCGGGAACGTATTCACCGTGGCATTCTGATCCACGATTACTAGCGATTCCGACTTCATGGGTCGAGTTGCAGACTCCAATCCGGACTACGACGCACTTTATGAGGTCCGCTTGCTCTCGCGAGGTCGCTTCTCTTTGTATGTGCGCCATTGTAGCACGTGTGTAGCCCTGGTCGTAAGGGCCATGATGACGACGTCATCCCACCTTCCTCCAGTTTATCACTGGCAGTCTCCTTTGAGTTCCCGGCCGGACCGCGTAAAGGATAAGGGTTGCTCGTTGCGGGACTTAACCCAACATTTCACAACACGAGCTGACGACAGCCATGCAGCACCCTGTCTCACGGTTCCCGAAGGCACATTCTCATCTCTGAAAACTTCCGTGGATGTCAGAGACCAGGTAAGGTTCTTCGCGTTGCATCGAGGTAAACCACATGCTCCACCGCTTGTGCGGGCCCCGTCAATTCATTTGAGTTTTAACCTTGCGGCCGTACTCCCCAGGCGGTCGACTTAACGCGTTAGCTCCGGAAGCCCGCCTCCAAGGGCACAACCTCCAAGTCGACATCGTTTACGGCGTGGACTGCAGGTATCTAATCCTGTTTGCTCCCCACGCTTTCGCACCTGAGCGTCAGTCTTCGTCCAGGCGCCTTCGCCACCGGTATTCCTCCAGATCTCTACATTTCACCCGCTTTACCTGGAATTCTACCCCCATACGAGACTCAAGCTTGCCAGTATCAGATGCAGTTCCCAGGTTGAGCCCGGGGATTTCACATCTGACTTAACAAACCACCGCCGTGCGCTTTACGCCCAGTAATTTCGATTAACGCTTGCACCCTCCGTATTACCGCGGCTGCTGGCGCGGGTTAGCCAGTGCTTCTTCTGCGGGTAACGTCAATGAGCAAAGGTAATTAACTTTACTCCGCCTCCCCGCTGAAGTGCACACAACGAAGGCCTTCTTCATACACGCGGCATGGCTGCATCAGGCTTGCGCCCATTGTGCAATATTCCCCACTGCTTGCCTCCCGTAGGG
+
6/)'%(%*-(,,6,++/554548420)'(,/,/.-944/6+4*)/-+11*+**,7'*,10+(*+&&%)()*+26./476+79:-/+/+20/(+*357+026886434649.+.+**+-36056094*28:6;616557/+,4-63//47;8./1683+,,-48.)''(-.'2*1/1-0/8,*(*+)*,)()/*.1348616&8)29,4./.((),,421-./93/267645,))--606863523,()*./.44:252.;;//30-,./26<,;,,*.,*',++/11...8860065345/*-3574+----,*'$)()*05.9/*'8166:31.2-+03-+3258617-,,/.5:1/5)'&)1403/(.,4,5382+*%&)31/:/:221/-/6%,-/14611168.+--/+/1)1-862:1,*)/)'(*+-0-03314,626:;9;9:00/..0&$%*401-00:9;670-.3)3-0101;44778765,-.8:82496;79899:33.)&(),::2:3-10/23<;9:968171./345,'+++'3*,7121.///77+-311100126570:83+(*.+/1<62/:7//,6;<*:-5151/0-525/543.497.01.9/:7520)'%4)014041/,01/-0-+-(+,&'-5/6-0+.9,+*+3./-*/)3*1350/425680:1$((/,-.2310('&%)&%(+.45864521/:4,19189-),(*07402869<8756646446767;6437+,(&),8;9<;:;:351$',+1316-2)))656664'4248:6379*(&&%%%/30123325.)%**..-%*'+'&1(368+7-24117<4%6&'+**,-,3526<672*/2-,+().3)*'-.)055.+++-033,(('1+24;:73(3+%('$&+20/162,1,8/+*113(41+3(),8095-+0,),*-0,,73*40.90296470---.3731/)-.*)2,',++,7/00908<867758//6;9856)3-0*5637()&)%)*3-6/09-)+*4*'''(,9;0)76,-+%(')$&*,.+8()..4/73;79<8/101,11608.--065411123,4:78:/183;5*.1+0.0+9--/65::2'*&%&'$%&'(+70/325*&
@5ce35a9b-9615-4526-a0fc-879996ad9643 ch=191 read=232082 start_time=2019-12-13T14:21:03Z barcode=BC01 runid=2c9cf7bc05858273f10e7d7ec552fc0bd742dc3e
TCACTAATCATCAATCCCATGAACAGCTCAGCGCTTCGCGGTTGAGCCACCGGCTTCGGGTGTTATCAACTCTCACGTGGTGTGACAGGCGGTGTGCCTGGAGCCGGAACGTATTACCGGCAATGCTGATTCGCGATTACTAGCGTTTCCAACTTCAGCGCGTGGAGTTGCAGACTAATCGAACTGAGAATGGTTTTATGGGTTTTGCTTCACCTCGCGGCTTCGCTTCCCTCTGCACCATCCATTGTAGCACGTGTGTAGCCAGGTCATGGGGGCATGATGATTTGACGTCATCGCCTTCCTCCAACTTGTCACTGGCAGTCGCTAAGTCCCCAACTTAATGATGGTAATAACGATAAGGGTTGCGCTCGTTGGGACTTAACTTAACATCACGGCACGAGCTGACGTTAACCATGCCACCTGTATCTCATAATATCTCTCCATCTCTGGAGCCTTTATGAGTATGTCAAGACCTGGTAAGGTTCTTCGCGTTACTTCGAATTAAACCACATGCTCCCACCGCTTGTGCAGGCCTCCGTCAATTCGCGTTTCATTCTTGCGCGAACGTATACTCAGGCGGTACTTATTTGGTAACTGCGGCACTGAACTTTGACATCCAACTTGCCAGTACTCATCGTTTACGGCGTGGACTACTATCTAATCTGTTGCTCCCCACGCTTTCGGGACTGAGCGTCAGTTGCAGGCCAGGTCGTCGCCTTCGCCGCGTTGTTCCTCCATATATCTACGCATTTCACCGCTACGCATGGAATTCCCCGATCCTCTCCTGCACTCTGGCTGCCTGGTTTCTATGGCTTGCAGGGGTTGAAGCGCTGGAGCTTTCCTGAACCCTTGCTGCGCCTGCTCCTCTTTACGCCCAATAATTCCGGATAACGCGCACCACGTATTACCGCGGCTGCTGGCACGGCGTAGTTAGCCGTGGCAATAAAGTACAAATCACTCGGCTACCATTTCCTATAGCCTTCGCTATAACAAGTTTACAATCGAAACCTTCTTCCTTCACGCGGCGTTGCTCGGTCAGGATTCCCCCATTGCCGAAAATTCCCTACTGCTGCCTCCGTAGG
+
4.,/&).0979959456.%0&(03*2122*--'*.9--(,2+0%$+263552/.3/3-842'/1-.1.).-.,+%(+'&'*'*+-0(/88535-,%$%%&*$'.'*'(),$'$&$&(&(%%)+))/6403721-*)0)*'&%%%'*/(-),'+06+*''''(*(,&&(.*.*+0.(&)(+&&+**(,+/5119/;:5.3-5-),*&%(,00%(2/92./.,.41,.1501+-3343.152313,181002.*,//6/,)'(+'(/4220/&'35.+/4..,+(384../337:98&(&-4.651,-'*/*(-31753422387),**(()*44,+-(),003224/30..')4+,--27/4/.82439750241150.1,0(('&-1340-$',3/023471100.)*$(%.)1-&,.,4:62/.+,+*%'&&'(**-,()+-,/0....&#)),41/40/.//8367.+,.454)&.'+'-+3515//1415&-.;2*+22312-06/112333/5-+//,,2,-.-4$'.1804&$).*0+4*%$%)*.-49<7530,)+++.1'((&'),..4,*')(**.,,.5&'&&')&%(-'02-/1132+1'**0151:(/)&%&&,**+/***,,4428:/(+,32/17:576%%%#%*')11//&-0+./48:1(*().:+0-83)'$&&'./.4'43600(/206+,+..280++**2129:-,.+((8;87656.0./(.03232452<,/2;1.,-&'%&'+.31/1.+(+&'(-301235540,'*+-+/++,86;6798;933.21.,,*$&$(')&'+&&%*+*''))%((,0'*'&)0848-,/+,-/0%*3/**,-1**52(&++*,),*(.,/11,,4,-/*-')&(+-)&(*,50<01;600*.*-,-+&(%),../55545,(+/*,&$$&'*05+(('')/,-/&/3+1)',&+..4;+3((*//'..,6/%%1)++))&)()38.3-8+)$,2-799<:9;944:3+/..09671900150765%./%)'/798)*30,28349775616+*+0224677:186(+(*)
@ff17f688-8502-428a-ba96-d3965aac55b7 ch=273 read=89484 start_time=2019-12-13T14:20:51Z barcode=BC01 runid=2c9cf7bc05858273f10e7d7ec552fc0bd742dc3e
CCGGTTACCTTGTTACGACTTCACTGATCGCTGACCCTGCAGCCGGCCGCTGCCTCCTTGCCTTAGCTCACGGACTTCAGGTATTGCCAGCTCTCATGGTGTGACGGGCGGTGTGTACAAGACCGGGAACGTATTCACCGCGATTTCGATTCGCGATTACTAAGTAACTCCAGCTTCATGTAGGCGAGTTTCAGCTACAATCCGAACTGAGACTGGTTTTAAGTTTGGCTCCACCTCCACAGTATTGCATCTCTCTGTACCAGCCATTTGTAGCACGTGTGGCCCTACACACATAAGGGGCATGATGATTTGACGTCATCCCCACCTTCCTCCTGGTTAACCCAGGCAGTCTCGCCTAGAGTCCTCAACTTAATGGTAGTAACTAACGACAAAGGGTTGCGCTCGTTGCGGGACTAACCCAACATCTCACGGCGACTGACGACAACCATGCACCACCTGTCACCTTGTCCCCGAGGATTTCCTCGATTAGAGTAATGCAAGGGATGTCAAGTGTAGGTAAGGTTCTTCGCGTTGCATCGAATTAAACCACATGCTCCACCGCTTGTGCGGGCCCAATCAATTCATTTGAGTTTAGCCTTGCGACCGTACTCCCCAGGCAGTCGGCTTAGCGCGATTAGCTCCGGAAGCCACGCCTCAAGACTGCTCAAGTCGACATCGTTTACGGCGTGGACTACCGGGGTATCTAATCCTGTTTGCTCCGCTTTCGCACCTGACGTCAGTCTTCTGGGGGGCCACCTTCGCCACCGGTATTCCTCAGATCTCTACGCATTTTCACCGCGCTACACCTGGAATTCTACCCCTCTACGAGACTGCGTACCCGGTATCAGATGCGTTCCCAGGTTGAGCCAGGATTTCACATCTGACTTAACAAACCGCTGCGTGCGCTTTACGCCCAGTAATTCCGATTAACGCTTGCACCCTCCGTATTACCGCGGCTGCTGGCGCAGGTTAGCCGGTGCTTCTTCTGCGGGTAACGTCAATGAGCAAAGGAATTAACTTGCTCCCTTCTCCCCGCTGAAAGTACTTTACAACCCGAAGGCCTTCTTCATACGCGGCATGGCTGCATCAGGCTTGCGCCCATTTATTCGCAATATTCCCCTGCTTGCCTCCCGTAGAAGGA
+
.0,1.7*04293.9,-,*+,0,./**.134760.17,*)/+*,,+1.-).166864)*,(+)''+,887457634766)/3-(--,091-14433,3.6559562.585+22**(*/32//028(76.5345/2,+%+)*(&&,)'(./7;8215326./*&'$%&&)/6.-..497,3+.,17320,28+-,++'()040/.-1+,))+')99/.1441*())9.,11312.051.&&'&&.+,3011/..--2334*1522493:9*+0///*,/13,*()+)'++**))-/33)/3-7,*/01/+29')).(*+10045,+00376+-/765635/',&&(056556503+-**,,,.//1./*+)+-+4/1,-**.+()*1.765428,0332/,,+-2444721/71,(&'%*(',--(,*++),.0132/'1$/,*('-+2/621-26-152882+/1/512326-)%-2*,;-/4+0.+1*-(&(*-0/,,,,*76696841)--.*)++*,..21:97:;8::0<///65+)/./49*1)&(..01224231.+1')**137.83+%(+/,91:11/8.++/7;6+*))(&%%($%%')'-//...-089/253/&)-(*$&%%'(+(('(*.-)/*0).61222:6-1)'+3)(()*+8-88650,00,85.*0,97578:677278&24+,/15--236:6.4;0,010-'*082.-0025,,)((+,0799./+%).1050-3/151<7865+-*+(+,377522()-464)+354553;;.1-.+()'+&&+13:665/40614-74./.-,+,)'/)0*)&%'#*/''+.-22-442),-0901)+-2/5-%-2+%''&040.-0123..*''&2-44:93+&'%%'),2/.)+'&#'&)(''+,/67;600-1/.++')(&)+&-42137-1-3,*27../5243303(%$+$0-*/)(*-+1.-..5.6;887637,,4;7663+%'''/640(&(%&&+-,*+1,561:,155/-7.*&-/--22&-$')'*)21+2,*)/5064405+-627*,,),38.$+(,,-+//15*575.9./.064-.6)&,(&#%-4031331.*'')*(+1871;,-,-+*(&%%
@eab3789d-7610-49e1-bfb8-4a2a9e86799e ch=173 read=202112 start_time=2019-12-13T14:20:33Z barcode=BC01 runid=2c9cf7bc05858273f10e7d7ec552fc0bd742dc3e
CCCGGTTACCTTGTTACGGCTTCACCCCAGTCTTGAATCACAAGTGGTAAGCGCCCTCCCGAAGGTTAAACTACCTACTTCTTTTGCAACCCACTCCCTTAGTTAGCTGACGGGCGGTGTGTACAAGGCCAGGAACGTATTCACCGTGGCATTCTGATCCACGATTACTAGCGATTCCGACTTCATGGAGTCGAGTTGCGGGCTGTAATCGGACTACGGCACTTGCTATGAGGTCGCTTGCTCTCGCGAGGTCGCTTCTCTTTGTATGCGCCATTTGTAGCACGTGTAGCCCTGGTCGTAAGGGCCATGATGACTTGACTTCATCCACCTTCCTCAGTTTATCCACTGCTTGTCTCCTTTAGGCTCCGGCCCGGACCGCTGGCAACAAAGGGATAGGGTTGCGCTCGTTGCGGGACTTAACCCAACATTTCACAACACGAGCTGACGACAGCCATGCAGCACCTGTCTCACAGTTCCGAAGGCACCAATCCATCTCTGGAAAGTTCTGTGGATGTCAAGACCAGGTGGAGTTCTTCGCGTTGCATCGAATTAAACCACATGCTCCACCGCTTGTACGGGCCCCGTCAATTCATTTGAGTTTAACCTTGCGGCCGTACTCCCCGGGCGGTCGACTTAACGCCGATTAGCTCCGGAAGCCACGCCTCCAGGGCACAACCTCAAGTCGACATCGTTTACAGCGTGGACTACCAGAATTATCTAATCCTGTTTGCTCCCCACGCTCGCACCTGGAGCGTCAGTCTTCGTCAGGGCCGCCTTCGCCACCGGTATTCCTCCAGATCTCTACGCATTTCCTGCACACCAGATTCCTACCCCCCCTCTACGAGGACTCAAGCTTGCCAGTATCAGATGCAGTTCCCAGGTTGAGCCCGGGGATTTCACATCGACTTAACAAACCGCCTGCGTGCGCTTTACGCCCAGTATTTCCGATTAACGCTGCACCCCTCCGTATTACCGCGGCTGCTGGCACGGAGGTTAGCCGATTATGCTTCTTCTGCGGGTAACGTCAATGAGCAGAATTAACTTTACTTTCCGCTTCCTCCCCGCTGAAAGTACTTTAGCCGAAGGCCTTCTTCATACACGCGGCATGGCTGCATCAGGCTTACGCCCATCGTGCAATATTTCCCCCCACTTGCTGCCCGTAGGAG
+
80)-'27+,609+.4))+'*14.+595*,-.--/.27-,++--(*+--+*%&(360+/-+*,)*-+306*0-+38225762/8:.*0-,-93*,.06)+,(+3,(+*+-03,7675:300..16696:8:)0863.(,.4<757:441410076411/3.%(--23/0,,,,+003,1--01:1/14&&').*)004-+*0-),)*(3/4&3'')'(,&+%'%%%%-),043516(*0-))+,./331*,**++5676743;8-0243556;,.4.*/+**(**-****.3.,25:93/4).4;9:3400-,*')&(%%$%'('((&,73:5803*+.<200/*),/,%'.)1222&&*%&.76-6('(3))-;9692445950)003)--716-,02/;46455747632)4.,''%7(92+-20.49+-/10.403.+($)-332*/0+49/9)+,31//-)+0,()%'%203+,%''.+0/.5.80:93697532,//*,-6-,,,1955213-3442:-1.+',%(69639445643.///3&'*-5.<999/////0031-4,)*/+-.(107/640)(*,009<6(065.+,19;,:05/7,1.+)+,--0+;56)&.,0/64/-(,,,-(&)**'&)+++151)--+,&*..677:38''*8.../.716/6+7,867898::32:.&&%'''.),-4443;4'-'/1/4645636:828<5/2/1971*,+*4+/2/1924(',+.90..++-0-000-699586585;5)&&*02-2114<8861()*/00173031313;041/*+%*&)&-,1160.--145894.//-./-%.,3588++'*+1/28))'(,;016603355<58/-,,1,++7392,+520.;8,*//1/-('&'--,''34;5674432-/./*-))%/).+')00.6;+743144242''.'('-24*+96*112:8:;9:1<1119:,5)(*+/('(+4,**/-*1('&#%.-88<978975//0943/-4-+,0-23''&+)1-(14(''/*),)$''(,/*.:6,*11+*.'%('),,&&&*')+('+*12;56;677-.+-,32:,()),3401011+6,+7/'-*3;,,::89880;0-/:-8-79;,'')%#$'%)+)')+.,,$
@5fa0f28f-aefa-4790-824c-5dde94f909c3 ch=187 read=194341 start_time=2019-12-13T14:20:26Z barcode=BC01 runid=2c9cf7bc05858273f10e7d7ec552fc0bd742dc3e
CGGTTACCTTGTTACGACTTCACCCCAGTCATGATTCACAAAGTGGTGAGCGCCACTCGAGTTAAGCTACCTACTTCTTTTGCAGCCTCCCATGGTGTGACGGGCAGTGTGTACAGGCCAGGAACGTATTCACCGTGGCATTCTGATCCACGATTACTAGCGATTCCGGCTTCATGGAGTCGAGTTGCAGACTCAATCCGGACTACGACGCACTTTATGAGGTCGCTTTGCTCTTGAGTCTTCTTTGGCCCATGCGCCATTTGTAGCGTGTTAGCCCTGTGGTCGTAAGGGCCGTGACTTGACGTCATCCCACCTTCCTCCAGTTTATCACTGGCAGTCCTTTGATTTCCCGGCCGGACCGCTGGCAACAAGGATAAGGGTTGCGCTCGTTGCGGGACTTAACCAACATTTCACAACACGGGCTGACGACAGCCATGCAGCACCTGTCTCACAGTTCCCGAAGGCACCAATCCATCTCTGGAAAGTTCTGTGGATGTCAGAACCAGGTAAGGTTCTTGCGTTGCATCGAATTAAACCACATGCTCCACCGCTTGTGCGGGCCCCGTCAATTCATTTTGAGTTTTAACCTTGCGGCCGTACTCCCCAGGCGGTCGACTTAACGCGTTAGCTCCGGAAGCCACGCCTCAAGGGGCACAACCTCAAGTCGACATCGTTTACGGCGTGGACTACCAGGGTATCTAATCCTGTTTGCTCCCCACGCTTTCGCGCCTGAGCGTCAGTCTTCGTCCAGGGGCCGCCTTCGCCACCGGTATTCCTCCAGATCTACGCATTTCACCGCTACACCTGGAATTCTACCCCCCTCTGCGAGACTCAAGCTTGCCAGTATCAGATGCAGTTCCCAGGTTGAGCCAGGGATTTCACATCTGACTTAACAAACCGCCTGCGTGCGCTTGCGCCCAATATCCCGATTAACGCTTGCACCCTCCGTATTACCGCGGCTGCTGGCACGGAGTTAGCCAGTGCTTCTTCTGCGGGTAACGTCCAATGAGCAAAGGTATTAACTTTACTCCCTTCCTCCCCTGAAAGTACTTTACAACCCGAAGGCCTTCTTCATACACGCGGCATGGCTGCATCGGAGGGCTTGCGCCCATTGTGCAATATTCCCCCTGCTGCCTCCCGTAGGAACAATGTCAGCACCAACAGAAGGTTAACGCGGGCACCGACAAGCTTTCTTCCTTTTAATAATGCGTAACCCCGCA
+
6,-3.-8:.8+.-+.3,68<6/710)//2:65400.+*)/2.-0175&%(()/0'))-&%))14.,-33:<7777:6/:<3-42')*')/.).3621/0176;;8&5443/10/,2/.6/76-1(&*+175364552821360*-)/++')+.05-1/.///57:7/1-,.61257/..-1)&*.0,-**/..3+;01.+/+-3135372-)+.66124+5++-$&*3++020-3.+,.(5&&*2.)+210043408;327/*(%+.**,1'('/230+()10868-(027*&&()0.1/-.34:::9../(-:1:26/3+,,4;7-1254474.+../'(-')$''+-2.+,446:9;9999684271/*324153(-.,.)+*-33538/3-990,/,0*/'/')(*/4..//520223.)')+0657,12:.8240--+.+//73711112;:25(&&''))),)*3+.7::741134/./).2422).8::7992*(/27//,..*1.97.)'*-/.5.00-7))*0,4;8:80-/07997--6-/-/*+-56&5-:83+'-/071:470:9,./+778':*9436.**,1-+4**+.7:+'141264355455552./11901270,&')'$060222946*1+75)**)-*1-1,.+''+.&,-1827:4./1:8789;88774;+4632226424120761;:01739:1*-*,488635+06377769;;8:989<8658)*189/38+.82;7756+,-'-./7<74.4+,+21/,*-0437;8/)-4-265665821'.'5153/619780,/0'0((*-.870++./610/',-.89468;89.45;8:4/,+/-++431%230-1;/.***-.--..0.2/2167874:<:9959350,+/(+*+'&'&**(++''+0//6.-,11-//2:7/37*0*..,/4/2/:00078--(%(,.&+.2-/05*33.23<26<669:981./79748(/*/019:9<,131216/*,0.,&((7:*6<8-.*70)#%(.2+.-.45/+,//150++++00:6:77<:9871'-,./81.1.73.--+,3,0&'()+-3).*49,(.3/.,/-7112358:3)*-.../716.(*548/2-.-/-(172166658930+.,-/-90,)%$',.-/254752,%(,190587,'''$&%$*/+'+&%)))$$$$%$
@465a10d0-22ae-45ff-9ca7-56ab5bdd3c70 ch=219 read=107977 start_time=2019-12-13T14:20:13Z barcode=BC01 runid=2c9cf7bc05858273f10e7d7ec552fc0bd742dc3e
TCACCCCAGTCATGAATACGAAGTGGTAAGCGCCCTCCAGGTTAAGCTACCTACTTCTTTGCAACCCACTCCCCTTGGTGTGACGGGCGGTGTGTACAAGGCCCGGGAACGTATTCACCGTGTTCTGAGTCCACGATTACTAGCGGTTCGACTCATGGAGTCGAGTTGCAGACTCAATCCGGACTACGACGCACTTTATGGTCCGCTTGCTCTCGCGAGGTCGCTTCTCTTTGTATGCGCCATTTGTAGCAGCACGATAGTAGCCCTGGTCGTAGGGCGCATTGATGACGTCATCCCCACCTTCCTCCAGTTTATCACTGGCGGTCTCCTTTGAGGTTCCCGACGGACCGCTGGCAACAAAGTAAAGGGGTTGCGCTCGTTGCGGGACTTAACCCAACATTTCACAACACGAGCTGACGACAGCCATACGGCACCTGTCTCACAGTTCCGAAGGCACCAATCCATCTCTGGAAAGTTCTGTGGATGTCAAGACCAGGTAAGGTTCTTCGCGTTGCATCAGATTAAACCACGTGCTCCACCGCTTGTGCGGGCCCGTCAATTCATTTTGAGTTTTTAACCTTGCGGCCGTACTCCCAGGCGGTCGGCAACGCGTTAGCTCCGGAAGCCACGCCTCAAGGGCACAACCCAAGTCGGCATCGTTTTGCAGCGTGGACTACCAGGGTATCTAATCCTGTTTGCTCCCCACGCTTTCGCACCTGAGCGTCAGTCTTCGTCAGGGGCCTTCGCCACCGGTATTCCTCCAGATCTCTACGCATTTCACCGCTACACCTGGAATTCTACCCCCCTCTACGGGGACTCAAACGCAGAGTATCAGATGCAGTTCCAGGTTGAGCCAGGGGATTTTCATCTGACTTAACAAACGCACCGTACGCCGTGAGTTGATTAACAACACCTCCGTATTACCGCGGCTGCTGGCGCAGGTTAGCCGGTCTGCGGGTAACGTCAATGAGCAAGGTATTAACTTTACTCCTTCCTCCCCGCTGAAAGTACTTTACAGCCCGAAGGCCTTCTTCATACACGCAGCATGGCTGCATCAGGCTTGCGCCCATTACCAATATTTCCCCACTGCTGCCTCCCGGCGAG
+
93-557..067**%&)*,0%())*,3/10,./2-'(+)%+/(632*.,+.3,&)(/+396.022.;/*+-5,($'&)(5)*,67395.14*))')',-60053(.87294185291019**&&()''%&*/*%&)+13//10-,-&0+)&%&,//586....-+07<37))6662/2//)///-.,-02300&+.42/2321061208---/*++,+..200./322852:4--1115398172*'(%'(''***--+*'**,09**47:90-,)..3+*&)('%*(*,779827&/,-178377)/0*03<///;896663+50/17&&0'()(*3212-((,-25;59:5;554)5-3))(.-(++,-.4/5699956:542993/.0-)-*')&'$(4+000020,-))*,35666780*.+)+)-%,++3.()*-),'--27-9*&(/))()16189:87621./3-50-/0688848::9799775586*+3355,54<99<;89318,*&,,%%--2/<9;:10%0//007128-0,1,/08*93390)*,288<:70;;-,,/.<<5,6:5-6++*/658..)))**()3:1700-/%-16556015)0105'6+25/02),-5;994/+5-+(,0-***)++/.3)./87/752+(+&/.017:9898:<5950225300()08),08-+0/36;/*---/81/16075,-.7989:/2367;9957',*,'*1-5.089.2.'.../:7/+/-()/00:997868569+*(--0//,.)-,*,0312219495865-+0-,0*)'*(12/*+%&#%#%$&,-562672))$'')&$)081:0+/27.3+1*..0-*+&*,()%&*(/+2(*0*%)$$$$$#,((&%%%$$&#'&6)/(,*(+'-)(/8(5**7/02220700/24070//.+50.++0.360&(,-3:008;8562431218545)-)),*2,-/76,.-29.9150/:8/)-6/.52++**01-()*&03('((,5175;5..-*(-1-0.1(00/-0/--1589:(64327,0,68-(*-(-(2-//-:-1890&.1--+*,-+8.(*%%&((
@c5ab0fad-a205-480d-834a-231c3edb0aac ch=421 read=197891 start_time=2019-12-13T14:19:55Z barcode=BC01 runid=2c9cf7bc05858273f10e7d7ec552fc0bd742dc3e
CGGTTACCTTGTTGACTTCACCCCAATCATCAATCCACCTTAGACAGCTCCTTCCTTGCGGTTAGGCCACCGGCTTCGGGTGTTATCAACTCGTGGTGTGACGGGCGGTGTGTACAAAGGCCGGAACGTATTCACCGCGACATGCTGGTTGATTACTAGCGATTCCAACTTCATGTAGTCGAGTTGCAGACTACAATCAGCGAGAATGGTTTTATAGGTTTTGCTTCACCTCGCGGCTTCGCTTCCCTCTGCACCATCCATTTAGCTAGCACGATGTAGCCCAGGTCATAAGGGGGCATGATGATTTGACGTCATCCCGCCTTCCTCCAGTTTATCACTGGCAGTCTCCTTTGAGTTCCCCGGCCGGACCGCTGGCAACAAAGGATAAGGGGTTGGCGTTGCGGGACTTAACCCAACATCTCGACACAGGCTGACGACAACCCATGCACCTGTATCTCAGCATAGCTATCTCTCCATCTCTGGAGCCTTTATGAGTATGTCAGGAACCTGGTAAGGAGTTCTTCGCGTTGCTTCGAATTAAACCACATGCTCCACCGCTTGTGCGGGCCCAATTCCTTTGAGGTTTCATTCTTGCAGGCCCAATACTACTCAGGCAGATGCTTGTGCGTTAACTGCAGCACTGAACTTTGACGTAACTTACTTAGTACTCATCGTTTACGGCGTGGACTACTGGGGTATCTAATCCTATTTGCTCCCCACGCTTTCGGGACTGAGCGTCAGTTGCAGGCCAGATCGTCGCCTTCGCCACTGGTGTTCCTCCATATATCTGCGCATTTCACCGCTACACATGGAATTCCACGATCCTCTCCTGCACTCTAGCTGCCTGGTTTCTATGGCTTACTGAAGTTAAGCTTCAGGCTTTCTGAACCCTTGCTGCCGCCTGCTCCTCTTTACGCCCAATAATTCCGGATAACGCTTGCCACCTACGTATTGCAAAACAACGGCGCGTAGTTAGCCGTGGCTTTCTAATAAAGTACCGTCACTCGGCTACCATTTCCTGTAGCCGCCGTTCTTCCTTTATAACAGAAGTTTACAATCCGAAAACCTTCTTCCTTCACGCAGCGTTGCTCGGTCAGGGTTTCCCCCCCCCGGTACCGAAATTCCTACTGCTGCCTCCCGTAG
+
6/44923434,0.*+06;33.873,4255665;491)*--301/7001236899,4***597857;;;334.-++2.-6312.4.0+4***/)61:6765799;:8+3323032429/1908'',+-6787++).++./398;;942,-2//084.,+++-.56031/.142.,'0-/19110484559976671;21'$&()*07230:6;1.1*6,.69.#&(.968;853--,,3:5()121;31333345877:918:*&'$$$%)*/-*,*,)**2+*/9-,++2/,4::207955+-&./,+)---25,79,)124:85/5**+17*+03897653359888427523378731,*.20677885774;41244:*0,88+*-+-*(+&)(1142308:4.3-2+./)/12())+10(*'*&)2111102/22/29)*2%)$((+,013452$#%'++.2674111/476897768...695;922.,)-(*%&),+*.14:4.'+)(()&)9<98=956445,,/42405.5/;435)++14654.,3///-7-019//+-2+,//,,).+3/',*6:<249:.5/,-.*-+'&%'+)-/34680067'),,%),-+0--/42928889/11/1887://;.,,,+1-&*(''*,.*+)),,/05553;:.//50128:464000'55.00410+/,.))(*2,,-+742'$)+,.9720<:4110+*,++52:0;//+*--7467:846799956/%-2/7362434:9434:7777554/'/-.65:6-,-312521.0*-+-.,1.1/)))+,..//.00')0+,-.//112270/190;9/,134:74:.2332.+4/5+-.4851587+3+('%&8:<93911055627862312,+.-3-)(*-*&+2-/774421289642-,/.-14/37425.1+6+,+323,.'&+,,*'()0.071/,24..-(*.2--3.9-.1.*,-2:678..00.6331594-:7-2421116213637;45540,13-.-*1-')((+76),-61,*),244,92;26:98085&)%)$11060/.9/)-..31*,-:/15940+42('',&/.**0-/023)&+*)04018+57/(901
@e5365f7d-28e5-4be8-81a8-4674dd017760 ch=446 read=136719 start_time=2019-12-13T14:19:49Z barcode=BC01 runid=2c9cf7bc05858273f10e7d7ec552fc0bd742dc3e
CGTTGCCATTTGCGAGCTGCTAGTCGGAATCTAAAGTGGTAAGCGCCCTCCCGAAGGTTAAGCTACCTACTTCTTTTGCAACCCTCCGCTGACGGGCGGTGTGTGCAGGCCAGGAACGTGTCTGTGCTGATCCGATTACTAGCGATTCCGACTTCATGGAGTCGAGTTGCGAACTCCAATCGGACTGACGCACTTTATGAGGTCCGCTTTGCTCTCGCAGTCGCTTCTCTTTGTACGCCATTGTAGCGTGTACAGCCCTGGTCGTAGGGGCCATGATGACTGACGTCATCACCTTCCTCCAGTTTATCACTGGCAGTCTCCCTTTGAGTTCCCGGCCGGACCGCTGAAAGCAAAGGATAAGGGTTGCGCTCGTTGCGGGACTTAACCAACATTTCACAACACGAGCTGACGACAGCCATGCGCCCACCTGTCTCACGGTTCCCGAAGGCACATTCTCATCTCTGAAAACTTCCGTGGTCAAGACAGGTAAGGTTCTTCGCGTTGCATCGAATTAAACCATGCTCCAACGTACGGGCCCCGATCGAATTCGGCGGTTTAACCTTGCGGCCGTACTCCCCAGGCGGTCGAGCTTAACGCGTTAGCTCCGGAAGCCGCCTCAAAGGGCTGGCATGATGAAACTGCTCGTTTGGCGTGGACTACCAGGTGTATCCTGATGTTTGCTCTCCCCACGCTTTCGCGCACCTGAGCGTCAGTCTTCGTCAGGGGGGGCCGCCTTCGCCACCGGTATTCCTCCAGATCTCTGCGCATTTCACCGCTACACCTGGAATTCTGCCCCTCTACGAGACTCAAGCTTGCGCGGTATCAGATGCAGTTCCCGGTTGGCCCGGGGATTTCACATCTGACTTAACAAACCGCCTGCGTGCGCTTGCCAGTAATTCCGATTAACGCTTGCACCCTCCGTATTACCGCGGCTGCTGGCACGGAGTTAGCCGGTCTTGCTTCTTCTGCGGGTAACGTTAATGAGCAAGGTATTAACTGCTCCCTTCTCCCGCTGAAATTGCCCCACAACCCGAAGCCTTCTTCATACACGCGGCATGGCTGCATCAGGCTTGCGCCATTGTGCAATATTCCCCCTGCCCTTGCCCGTAGG
+
-*3)''$$(,&$'''$%)')&%(+/)++,.+&,2502/4--11336<8-88,(,))+.868'**)-.+,-16-8;9+.20+56*',%$$$('(*33.,.+++,(&)),1-8*--5+*&(&'(#$#&%$&)*-+(,,9100557989;3'),3661&'()$(*0*&*0:240246/8'/).--0/)''(),+&),15./0003/.+()*2-++,-.0-1+'+(,046375+)'%%&)-/8+:+'##%%&&$$$&(,-80-1;;7/3')4594:65000-,),)((*,/8-/&,/.02,*-.--2;,+-<661600/6865,3,+05.%)06,21+4364:894+(%$&',$),5.),670-/4/47,..3266491.*0,-,-.0*+*(+0/-6.-*,.62./-(/0//3336823480-)*&&)&'07231052/1'35;/96'(&(,3/0-./--2615130-4:9.1344:56*'&&'430/'.8578/96;77;879/8...577,3+5+5934643+&$)(%%.)'&,-/-497/++..)2*3*+&&%',1:7,72122.-.55924111.2/().46(--.((%)*.,0(&''*/0%.+3&%%*(%,,'*./766(090./4%%#%&)(&))&+%%$))()+(*+*-/1202/0372+&'%**)+6//$.+/6.+--,)2:;/*,-.287311.102724469985'2./6:7406)+.--33/0316:*:527:69;8;:8;.8-,.')+99744.&3/204;;86:;46712/2;8922113/0&472--03200+.+215,2,-+/(*,1,1354:4121.,),7832,*+-+/)7-&)*+)$/47*(*++1+,,(&(//28<::<88:468788.-)1)$%&&*228629/++9--).,-01+,,.6/.29)5*,108884733321401-(--0'+250.14253)*1++.:1:<999932**2/.*0*%&*,-2350,/,+2.4)'2&%%*+/.50')40)77,/-$*&&(&&(&(-)3,'''&'0*2669<99865-3141645536331544555:678.6378+.1/253261125488.'(**1),+)5:,+5+7/
@195b2604-986f-4efd-858a-7e9b93ddcb9b ch=350 read=137422 start_time=2019-12-13T14:19:45Z barcode=BC01 runid=2c9cf7bc05858273f10e7d7ec552fc0bd742dc3e
CCCAGCCTGCAGGAGGCAGCAGTGGGAATATTGCACAATGGGCAAATTTCGTATGCGATGATGTATGAAAGGCCAGGTTGCCGAAATACTTTCAGGAGGTAAAGTTAATGCAACTGCTCATTGACGTTACCCGCAGAAGCACCAGCTAACTCCGTGCCCAGCAGCCGCGGTATTCTACGGAGGTGCAAGCGTTAATCCAGATTACTGGGCGTAAAGCGCACGCAGGCAGTTTTATTAAGTCAGATGCTTAAGAATCCCCGGACTCAGCCTGGGAACTGCATCTGATACTGGCAGCTTGAGTCCTCACGTAGAGGGTAGAATTCCAGGTGTAGCGGTGAAATGCGTAGAGATCTGGAGGAATACCGGTGGCGAAGGCGGCCCCTGGACGAGACGGCGCTCAGGTGTTAAGAAAGCGTAGAACGACAGAGTTAAGATGCACCCTGGTAGTCCACGCCGTAAACGATGTCGACTTGGGGTTGTACCCCTTGAGGGCGTGGCTTCCGGAGCTAACGCGTTAAATTACCAGAATGCGGCCGCAAGGTTAAAACTCAAATAGATTGACAGGGGCCCGCACAAGCGGTGGGGCATGTAGTTTGAATTCGATGCAGCGCGAAGAGACCTTACCTGAATCTTGGCATCACGGGAAGTTTTCAGGAGATGAGAATGTGCAGCGGGAACCGTGAGACAGGTGCTGCATGGCTGTCGTCAGCTCGTGTTGTGAAATGTTGGGTTAAGTCGCAGCGAGGCGCAGCCGCATATCCTTTGTTGCCAGCGAGTCCGTAGGGAACTCAAAGGGAGACTGCCAGTAAACTGGAGGAAGGTGGGGATGACGTCAAGTCATCGCTGGCCCCTTGACTACGATGATACTACAATGGCGCATACAAAGAAGCGGCTCCCGCGGAGCAAAGCGGACCTCATAAAGTGCATCGTAGTCCGGATTGAGTCTGCAACTCGACTCCATGAAGTCAGAATCCTTAGTAATCGTGGATCAAGAATGCCACAGTGAATACGTTGGGCCTTGTACACACCGCCCGTCACACCGCTAAGTGGGTTGCAAAGAAGTAGGTAAGCTTAACCTTCGGGAGGCATTACCCACTTTGTGATTCATGACACAGAGGTGAAGTCATGAAAACAAGGTAACCGGAAGATGGGGAGCGTGACGAGCCGTAGGTTAACACAAAGACACCGACAACTTTCTTCCAGCACCAGCAATGCGTAGCACACCACC
+
&%$&%-**%.,22-11+*))&'*'(&',+.41++()+1-(+%%&*&'(&'&(0--,'$&%%'%)&'(,()(,*''/*0*'%%&('&((*-)&&$()&(&%052/.6.8/1256/20357206../+2(')))*.*),)%)+/3,000400018//08:,'.-*//3*,)))%&%&&(,-3/12044:::;.7-3-13(*))*3,0/22+()*0.,((+00124.453,+7::+)5,/))+,-3460)('(*'--*265'-*%-04&&(,&&&%(*+1111//.-.135/1'*(('(&)'())&&''(*-/)&)(&%$&(*,,8*-,6/3--.04;7.-55017+,)&&*-065910,+///.1-+-,04-+*,)+*)+.72++6852()'(2+0.2579+-+)++*.'$))())00.-()'%)1*((+0/.()+6))%..**15,,++/0)--07/62976,+*%).)*.20,-.*,8--'33*'(-+&/4,/--+1.+,+&,*&*,,//))+)**)&$%$#%$%+%%(&/+1.-*+.3//100..)*+6+')''*,..++/(1:;.+,,(*0-,'&%$((,2',+'*(,%+.76&+.0;/...,0/-/.02--)&)&.-3,,2823()+*.//-.-30+-,4++/+-9:3/*/*)*0..-)(.///--'(,)243:8942+'0,0*2168880/,..421,46.42./356471/9.-&'(&)%2,'./.423.+/%'%)*)%,**))*(-'(*%))+,+19,+64(+&'&)'$'')%(%%'.)+302.)*&+.(&(/*($+,$'))+,1100*)**1*5..69--../-*.//+&)+*(*%&'/(43.&$&&&+*')'(*+,-'+*+-2//++*+---.+59)%((%&&%')-*&&&*'&(++:0,./<86:873*4/.)+/1.34+50351.02-/4)()+,0,1-*.++&')039122-3..0..&-,0(*),,20811/658544.(&*74380,0%/.&(*)+9,0*&)335.2*)')')),/)37++42**).,('')&&&(*+.1..45-'(&&*'*--(&$%%%.).-.73*97/16-%('&,0(%(/5,,135584+.,*+'(++'))++*+'**&+()(1/,14)6,2:/;-:/;457(,&'#(((%&,-&&/*$%'(+*+,2*-+./5,,+*%.&'((-('*+,,862,*+++,8+)-4:523(-'$'%'$(&#&#
