# Supplementary material for: De novo species identification using 16S rRNA gene nanopore sequencing
Source: PeerJ. 2020 Oct 21;8:e10029. doi: 10.7717/peerj.10029 (PMC7585375; doi:10.7717/peerj.10029)
Supplement: Supplemental Information 3 [file peerj-08-10029-s003.zip › pass_fastq_runid_2c9cf7bc05858273f10e7d7ec552fc0bd742dc3e_501.fastq]

@2e4a43fe-7d27-4b2d-bb28-425673400b1b ch=465 read=48864 start_time=2019-12-13T14:19:27Z barcode=BC01 runid=2c9cf7bc05858273f10e7d7ec552fc0bd742dc3e
CTCCTACAGGCAGCAGTGAGAATAATGCACAATGGGCGCAAGCTGATGCAGCCATGCCGCGTGTATGAAAGGCCTTCAGGTTCAAAATTACTTTCAGCGGGGAGGAAGGAGTAAGATAATACCTTTGTAGTGACGTGCAGAAGCACCAGCTAACTCCATTGCCCAGCAGCCATGACAATGCAGGAGGGTGCAAGCGTTAATCAAGATTACTGGGCATGCAAGCGCACGCAGGCAGTTGTTAAGTCAGATGTAAAATCCCAGGCTCAGCACAGGAACTGCATCTGATACACTGGCAAGCTTGAGTCTCGTAGGGGTAGAATTCCAGGTGGCGGTGATGCGTAGAGATCCTGGAGGAATGCACCGGTGCTGAAAGCCCTGGTTGAGCCCGGCGCTCGGAGTGCAGCGTAGGAGCAAACAGGATTAGATACCCTGGTGATCCACGCCGTAAACGATGTCGACTTAGGTTGTGCCCTTGAGGCGTAAGCCGGAGCTAACGTTAAGTCGACCGCCTGGGAGTGACCGCAAGGTTAAGAGCTCAAATGGAGTGTGGGGCCCACTGGCAGGTGGAGCATGTGGTTAATTCAGTGCAACATGAAGACCTTACCTGGTCTTAATCCACAGAGACTCCAGAGATGGATTGGTGCCTTCAGGGGAACTGTGAGACAGGTGCTGTCTGTCCGAGCTCGTGTTGTAGGGAAATGTTGATTTAAGTCCGCAACAGGCACCAGCCCCCCTCCTTTGTTGTAGTCCCGGCCGGGCACTCGAGACTGCCAGTGATAAACTGGAGGTAGGGATAACGTCAAGTCATCACTTGGCCCTCTGACCAGGGCTACACGTCTGCAATGGCGCATACAAGAAGCGGCCTCTGCCCGGAGGCAAAGCGGACCTCATAAGGTCGTCGTAGTCCGGATTGGAGTCTGCAACTCTGACTCCATGAAGTCAGGAATCGCTAGTAATCGTGGATCAGAATGCCACAGTGAATACCGTTCCAGGCCTTATACCCACACCGCCCATCACACCATGGGAGTGGGTTACCGAAAGTGGTAAGCTTAACCTTCAGAGGCGCTTACCACTTTGTGTGATTCATGGCTAGGGGTGTGAAGTCGTAACCATTATTCCGGAAGGGCAGAAACATTAGGCAAGTAGGATTGCTTACAAAGACACCATTTCTTCAACTGTAATACATGCTTGCA
+
.332-)/,-*)(0+()+)%)*+*)()&').24022-*')+*$&$&'-&/-&.506-0+&)*5563444/)*/,1-0*$/)*/#&%%$(&&)189,*,)*38((+),'*)%'(**&&&+---72/63'((%*)(**-&+(&,*'*'+'(+0,*%*(02%.'&-4*)+/+*+'%%$%$%'&%%$*)(*+)-.356.1,5+((-)/)('0**,202-*$)&*/+((+,*,)+)/,,(.-2&.514,13*(*++,+.0.*0+(%142361(*)((&()'+5011126000)/*.--/-.,&(()**./../+/)-'-*)(,',+,7*&)%$%%$('%'((*44523)&*1.++/-')((**%*&*2-13+%&(&'&'*5-')/-.-'),'$'%,./11(.%'%&%&%&(0,+-(+*-;.76*2'.-''31%36,)+/0++.2/&)).3-1451-%'--,,'''&($*(*,*+426,-111280..%%$))'))),,,'(&)041+/.+(*-,.1/+1+'%'%%&*#&&&++314.%((*0311))-1'(*+,+01*)/)$&&'''%%)&')%(+*+))**-+'1071%&/,,,%+&$%('%%&&%%',31-'+(.)&%+0++,)+%'(-,8+()))&+/,)5*2-8561/.,$+1-,-1.-/.-*+.1+)&$%%&30.&%*0(&'&&),.30//+)'+-'*1)&$,&)$/)(*-*/2+$&'%+,/-,'.(+'+*./*&$(&%**'*((')-/0''()-)*/,-%.+&'&)&*)%/7343//,-21,5,''(&%%+1,0,(&&(*5.*)*,.,.&&'&0+/4++-$$'(+)-+0)'&&$%'(*)&/294230*/+*(/01()&()*)142.*(,-)(,'((+73*+-0978:773+*&'$&#$&*$+$)(*'++',(')'')+.011311-)+.188-+,*/+**,%+(+2250/5)))+,*/.01;6632')54565/0+..0151..+&+.,)%)(.)1+)(%**+&&%&%$%&('(.()+/-45-2+)'*&.-$*',&%+-(%'&0(((&(*,.).,..2)+&(%&(*+.,.2&)+***--*.06:733.%//),+*'(')**-%(((*+030,/,+1/.'.+.-*(%&$'$#$&(''%*-4+*(*(*.&6'$%'$()6:*+)))-(&(.0-09)&%&'%%&3(*..+)''%$%%
@86287e6a-cf05-4f53-b1c3-9ede5f873b1a ch=124 read=186698 start_time=2019-12-13T14:19:08Z barcode=BC01 runid=2c9cf7bc05858273f10e7d7ec552fc0bd742dc3e
CCGGTTACCTTGTTACGACTTCACCCACGGTCGCGAATCACAAAGTGGTAAGCGCCCTCCGAAGAGTTAAGCTACCTACTTCTTTTGTAACCCACTCCCATGGTGTGACGGGCGGTGTGTACAAGGCCGGGAACGTATTCACCGTGGCATTCCTGATCCACGATTACTAGCGATTCCGACTTCATGGAGTCCGCGGGCACTCAATCCGGACTACGACGCACTTTATGAAGTCCGCTTGCTCTCGCGAGGTCGCTTCTCTTTGTATGCGCCATTGTAGCACATTGTGTAGCCCTGGTCGTAGGGCCATGATGACTTGACGTCATCCCACCTTCCTCCAGTTTATCACTGGCAGTCTCGCTGAGTTCCCGGCCGGACCGCTGGCAACAAAGGATAAGGGTTGCGCTCGTTGGGACTTAACCCAACATTTCACAACACGAGCTGACGGCAGCCATGCAGCACCTGTCCTCACGGTTCCCGAAGGCACATTCTCATCTCTGAAAACTTCCGTGGATGTCAAGACCAGGTAAGGTTCTTCGCGTTACATCGAATTAAACCACATGCTCCACACCGTACGGGCCAATTCATTTTGAGTTTTTTAACCTTGCGGCCGTATACAGGCGGTCGACTTAACGCGATTAGCTCAGAGCCGCCTCCAAGGGCACAACCTCCAAGTCGACATCGTTTGCGGCGTGGACTACCAGGGTATCTAATCCTGTTTGCTCCCCACGCTTTCGCCTGAGCGTCAGTCTTCGTCAGGGGCCGCCTTCGCCACTATTATTCCTCCAGATCTCTACGCATTTCACCCGCTACACCTGAATTACCCCTCTGAGACTCAAGCTTGCCGGTATCAGGTACGGTTTGGTTGGGCCGAAGTTTCCGCATCTGACTTAACAAACCGCCTGCGTGCGCTTTGCATGGTAATTCCGATTAACTTGCACCCTCCGTATTACCGCGGCTGCTGGCGCGGAGTTGTAGTGCTTCTTCTGCGAGGTAGCGTCAATGAGCAAAGGTATTAACTTTACTCCTTCCTCCCCGCTGAAGTACTTTACAACCCAGGCCTTCTTCATACGCGGCATGGCTGCATCAGGCTTGCGCCCATTGTGCAATATTCCCCACTGCTGCTGCCTCCCGTAGGG
+
0*))-5/0518-03+,--/64705-)(-%0++&&&'344444;4024997-+,+1:5/..')*'&*0/2-'*,8791114;,795*%&)+.4*'**2:-,937354759-164-4/..,-/144213*,89/865678:745:332400204()+204.*,.27:766402114:563/00809:;2.-.,&'&)-+.$&',*4-...31:510/0/.+'(-5+++*/*(*,0-../+,-,011500-1-4+.08067389//153334;4981,-*)$)(0*%+(),021,+-399506+6:7;75/..-,++*))-.187-9+(&3+68081/*+.1;2/02663351)39718()---99:03,*0,0/;496223848707/3*./0133-7519'/+125436116-2.5/4,30,20-7:+(%%%%&%'(*+,3333353../6)6/10./,.0.-.+))))*/85;15--,//1*&(+/5.//.*)))(*,-2-+,3,5227<;:/785569:;/71/12*2/899<;9950:%'++,&&,2,49-5-0/01.1020*+('%$$#(+.-$%(.*.929;;+-+/0/<5<05805.4-00168-15634'8:7878699807171510'-),,-04+)')01())(-)-'59+*%)+*5804,/./.../0049.771'.+5/018792012:6..+.-2873:41311/;7-/4348-+/,.-56*(-*)45399;:66320.-*.;-.6:350/628;7467(%')1924<8632+*+.00022231454930*,5+,895646:64%%)$$*/.)'('(-/0015*++-/7.0,.)++89%*&(&&(&*+/+1-.'(/4-&&(*2432$#'*)0,-.1/708.0466958:7::9981/-3/,%-%'(,*028:1.-,-0*))-+,,*/63/07140/6./7232:6779.7))%(+-'(-1%$$&,*+0629<:6881*/-+-2666717111468;,1002+5/.,2.4/438:*657,545*,.6116(+.4164,..)20))06737<99<:8833'-*/.228740-.-02(42/15-1/::/'*+(+(2)8011:.:8-',+&(($')+,0,3:),8433,
@99f15746-cecd-4014-b079-15e5cbe868c7 ch=191 read=231790 start_time=2019-12-13T14:18:59Z barcode=BC01 runid=2c9cf7bc05858273f10e7d7ec552fc0bd742dc3e
TTAGCTTCGTTTCAGTTACGTATTGCTGATTGCCGAAGAAGTTGTCGGTGTCTTTTGTGTTAACCTGCGCGCAATCATCTTCCGGTTACATGTTACGACTTCACCCCAGTCATGAATCACAAAGTGGTAAGCGCCCTCCCGAAGGTTAAAGCTACCTACTTCTTTTGCAACCCACTCCCATGGTGTGACGGGCGGTGTGTGCAAGGCCGGGAACGTATTCACCGTGGCATTCTGATCCACGATTACTAGCGATTCCGACTTCATGGGTCAGGTTGCAGACTCAATCGGACTACGACGCGCACTTTAGCGAGGTCCGCTTGCTCTCGCGGTCGCTTCTCTTTGTATGTCGCGGTAGCAGCGTGTGTAGCCCTGGTCGTAAGGGCCATGATGACGACGTCATCCCACCTTCCTCCCAGTTTATCACTGGCGTGCTGAGTTCAGCCGGACCGCTGGCAACAAAGGATAAGGGTTGCGCTCGTTGCGGGACTTAGCAACATTTCACACCGAGCTGACGGCAATGGCCTTTTGTCTCACAGTTCCCGAGGCACCAATCCATCTCTGGAAAGTTCACCAGCGGATGTCAAGACCAGGTAAGGTTCTTCGCGTTGCATCAATTAAACCACATGCTCCACCGCTTGTGCGGGCCCCGTCAATTCATTTTGAGGTTTAACCTTGCGGCGGCGCTCCCCAGGCGTTTGACTTAACGCGTTGTTAGCTCCGGAAGCCACGCCTCCGGGCACAACCTCCAAGTCGACATCGTTTACGGCGTGGACTACCAGGGGTATCTAATCCTGTTTGCTCTACGCTTTCGCGCCTGAGCGTCAGTCTTCGTCAGGGGCCGCCTTCGCCACCGGTATTCCTCAGATCTCTACGCATTTCACCGCTACACCGCCAGATTCACCCCTCTACGAGACTCAAACGCCGGTATCAGATGCAGTTCCCAGGTTGAGCCAGGATTTCACATCTGACTTAACAAACCGCCTGCGTGCGCCAGTAATTCCGATTAACGCGCACCGTATTACGCGGCTGTTGGCACGGGGTTAGCCAGTGCTGCTGCGGGTAACGTCGAGCAAAGTGTTAACACTCCCTTCCTCCCCATGAAAGTACTTTACAACCCGAGGCCTTCTTCATACACGCGGCGGCTGCATCAGGCTTGCGCCCATTGTGCAATATTCCCCTGCTGCCTCCCGTAGGGAG
+
))%%&&*&((700'.3.+-55.50..1/)+(%'$&*)%,)')8,*.,;0788/:;8-32.9-8,0&&)+-)(.+)$)*.1-2+)(0,&&#,)+*')0662:2,232)*),)5755.-,),-1-++-6.+)&(..66-./+,//241326(%/0236,+0-08,:<9/754/;9(+,28/&.-3322145/883'--,.()$-504053-412/06-,8-.(+1/308123;888893,)*(%/104./16847:550/1554112,),-%()*)')&%6602)3.0+2/52++***))(,(-.::''')),1145.017/2/,,+%%+((6-.,1)20456/0-,+(%&)%($%'&&'+)*-/+,.-28601988(5'&--13955110,)'(*-59::0:3*)00/736//1,+/2<;//.100/30)(%#%'-/209(+-7183/.134687)104;0-6./9,255/725056<.9-,+*710)(%+%.)1.62:+.&$$%%)*3344365&6241).,'%$$&&*041*/*,//53,(''&-&-)0++,)*,63446433,*+-,(/+-..3<7779882779:&,'.*)+.0::9;75654:.-,--&2(/*2-27152523027*,5'(,'+-33/340773.26076<97/::92'*++05050/00.+2+*&'&(2*0(,(+-52.,-((&(+)3.10/+1,(&.'()(/+6*2,)2835556.1+)(*&',,))&(+'3*/01//.+.2.6;2(++)(,,/9355025%-65.../0..30.(.-2:.,-+,&(+...890,.%,0+,,&325635686-.++8'18:.2.-901:99;328348889924/1(*.66645-534-58'-&*)*,0'/+/3(**&')/0.(/62*(.02/-+--5786/'''*6,:6999358946+42*51)),--80*/1'%-.',970,-./010.--12526;640,162886(''%'&%#(+0.412.-6-('+''&($&,')'*'&(*+02221:-8+*(+)2.(.--,06&0-,'*#%(*-(2.-07724,**+,2.'*$#'(($&$')49*3:590743*--.03/+++,144)/35252**-0065<669845.2+/.*,*)*4/0/3323)97023+-,02)$&)&+&+((),0)24.(''-.--8*34**3**()$%
@02bbeaa4-547c-430c-aa55-da77a4e262b3 ch=84 read=127976 start_time=2019-12-13T14:18:32Z barcode=BC01 runid=2c9cf7bc05858273f10e7d7ec552fc0bd742dc3e
CCGGTTACCTTGTTTTGACTTCCTGCCCCAGTCATGAATCACAAAGTGGTAAGCGCCCTCCCGAAGGTTAAGCTACCGCTTCTTTTTTGCAACCACTCCCATGGTGTGACGGGCGGTGTGTGCAAGGCCAGGAACGTATTCACCGTGGCATTCTGATCCACGATTACTAGCGATTCCATTTCATGGAGTCGAGTTGCAGACTCAATCCGGACTTCTGACGCACTTTATGAGGTCCGCTTGCTCTCGCGAGGTCGCTTCTCTTTGTATGCGCCATTGTAGCGTGTGTAGCCCTGGTCGTAAGGGCCATGATGACTTGACGTCATCACCTTCCTCAGTTTATCACTGTAGTCTCACTTTGGTTCCGGCCGGACCGCTGGCAACAAGGATAAAAGGGTTGCGCTCGCTGCGGGACTTAACCCAACATTTCCTGTACGAGGCTGACGACAGCCATGCAGCACCTGTCTCACGGTTCCCGAAGGCACATTCTCATCTCTGAAACTTCCGTGGATCAAGACCAGGTAAGGTTCTTCGCGTTGCATCGAATTAAACCACATGCTCCACCGTATTGCGGGCCCCGATCAATTCATTTGAGTTTTTTAACCTTGTGGCCGTACTCCCCAGGCGGTCGACTTAACGCGTTAGCTCCGGAAGCCACCTCAAGACTGGCCTCGGTGGGCATCGTTTACGGCGTGGATACCAAATTATCCTGAAACCTGTTTCAAGCACCTGAGCGTCAGTCTTCGTCCAGGGGGCCGCCTTCGCCACCGGTATTCCTCTCAGATCTCTGCACATTTCACCGCTACACCTGGAATTCTACCCCCCCTCTACGAGACTCAAACTTGCCAGTATCAGATGCAGTTCCCAGGTTGGTAGAGTTCACATCTGGCTTAACAAACCGCCTGCGTTAACGCCAGTAATTCCGATTAACGCTTGCACCCTCCGTATTACGCGGCTGGCACGGAGTTAGCCGGATGCTTCTTCTGCGGGTAACGTCAATGAGCAAAGGTATTAACCTTACTCCCTTCACTCCCCATGGAAGGTACTTTACAACCCGAGGGGCTTCTTCATACACGCGGCGAAACGCATCGAACTTGCGCCCATTATTGCCAATATTCCCCACTGCTGCCTCCCATAGGGAG
+
660415-/.2.,164,2347.0&('002)-.542437:87776;5/34721+'()5;435'(*.2.,2+6/+..*2(&'2).2.40:/-+-,-.&()86-/75:9842456;0,22./41/&(('**+0).16640,*+-*.29052:578<:000.3.'*,*3,+,6213554926.48.2),,3+,.0,-3-:072217-.(.+9(2(%&%+'(+-0/-*+,38./0.,.-4/0316-,+,*.)+-'))1/+.62540/66.0452333:7/8-,+-/(*13*+--1:5/27;917/,-467621-.*+''*(')6337:-,&*.4/53*.-02<631-(*++(/0,+)($'()++0')''(-0+305754233730/.-*0108280&//02:-359::998832;2--,///23,-*+%,7+/(((%*+(,+)-.0111,2.-0306-6646566'()332046;;;3:6//113++003:67877775'(/.,23514.205./1.4483:317403*3.:28<98:9280/079205151<:::.2568988-,5.('%(*+2+*1.78--+-.478<8447/--024<8<+3613/2,..4572631/559-*057.6+,+0028190/012:7766541/01%1-),(*1,).'./,-./+'%%%$&$%%-*((0-(+,0/),.-,)(-+*%%%+),-')'*)&$%$#$$#$*'#%$/'$%'-797913589<:91:()-,532.2,/26998:;88<2::99<-0*+(-'(022020)2'../37/.17-465756:65+6*6,322723794/47101345759962/))+,5;42734604689:5:97260+-353/1(&('+,6,*+---+*&*,+8.*0/(+4039223&-&%$%&)0')+/25:2+--12323,//0,-+33.085,2+.*)*'(.2./.+'%)'0$(21.024-*%)(,204:<8673696.09705010-..577;(0/00132-1,.($'(8:/,<3)*)823,)(+...,1)**-3+(*/+22-)&'0/**1806750200*//107,())(('(&-0'')'').024;3)1+(4,&-,'.*0/.28:/-/1..--0824:0,0**1*),
@612a35e4-9c18-4f79-994e-fb03098ec34b ch=312 read=178159 start_time=2019-12-13T14:18:29Z barcode=BC01 runid=2c9cf7bc05858273f10e7d7ec552fc0bd742dc3e
CTCCTACGGGAGGCAGCAGCAGTGGGAATATTGCACAATATGGGCGCAAGCCTGATGCATCATACCATGATGTATGAAGGCCTTCCGGGTTGTAAAGTACTTTCCAGCGGGAGGAAGGAGTAAAGTTAATACCTTTGCTCGTGACGTTACCCGCAGAAAAGAAGCACCGGCTAACTCCGTGCCAGCCCGCGGTAATACGGAGGAGTGCAAGCGTTAATCAATTACTGGGCGTAGAGCGCACGCAGGCAGTTTGTTAAGTCAGATGTGAAATCCCAGGCTCTCCAGCCACCAAGACTGCATACGATACTGTAGCCGAAAGGTCTCGTAGAGGGTAGAATTCCAGGTGTAGCGGTGAAATGCGTAGAGATCTGGAGGAATACCGGTGGCGAAGGCAGCCCCTGGACGAAGACTGACGCTCCAGGTGCAGCAGCGTAGGAGCAAACAGGATTAAGATACCTGGTAGTCCACGCGCCGTAAACGATGTCGACTTGGAGGTTGTGCCCGCTTGAAGCGTGGCTTCCGGAGCTAACGCGTTAGTCGACCGCCTGGGGAGTACGGCCGCAGGTTAAAACTCAAATGAATTGACGGGGGGCCCGCACAGAAGCGGTGGAGCATGTGGTTTAATTCCGATTGCCGCAGAAAGAACCTACCTGGTCTTGACATCCACGGAAGTTTTCAGAGATGAGATGTGCCTTCCGGGAACCGTGAGACCAGGTGCTGTGGCTGTCGTCATCGTGTTGTGAAATGTTGGGTTAAGTCCCGCAACGGAAGCGCAGCCCTTATCTTGTTGCCAACCTTGGTCCGGCCGGGAACTCAAAGAGGAGACTGCCAGTGATAAACTGGAGGAAGGTGGGGATGACGTCAAGTCATCATGAAAGCCCTTACGACCAGGGCTACACGTGCTACAATGGCGCATGCAGAGCGCTGACCTCGCGAGGAGCAAAGCGGACCTCGCAAAGTGCGTCGTAGTCCAGTTGGAGTCACAACTCGACTCCTGAAGTCCGGAATCGCTAGTAATCGTGGATGGGAAATGCCACGGTGAATACGTTCCCGGGCCTTGTACACACCGCCCGTCACACCATGGGAGTGGGTTGCAAAAGAAGTGGGCAGCAACCTTCGGGGAGCGCTTACCACTTTGATTCATGACTGGGGTGAAGTCGTAACAGTGGCGG
+
%'.2.01.21),-+*,,)//*+.)2),+-&5(''**0<1,,28.+%)-7/6;610.())&&(*'13%$+')).'&'**'529422**5612'))+*%(''/9+-(&)*)0.+//*)+)%%&/.-**/.9.02356,)-./,0,---04./3+)2,,220+(*-(*+0.,-/&)/+234%+$)(&*-,,*0-61/3//0/0+*+$**21:70/,-1)0'((.010128953013++,++-()(,.066628:7+4-7-23754,+''%'+)'/-(&++(-0--+*%(&%'%,(,,,+(*)+&&&)+,440&&&)'%**'+*/02:690+'./).//,1-./,.-6/2014.4...'.1*-/88,+''())(.-(--)4//39)3,1//,.//22&/0;4/+142-)*-'))'*(+'+*4)+2.,+''*'%)*+5'.4)./0<69+3.&//,)*+013920101224.&((++.4289:,3($&$&))).0.33/441823+66(%)+(+*'*'--097320+(-'&).-).+)*+,-*-1*+7;03)'(++(&)*.215780/4*7)1*371324-8,++(,06047(,435-/2,)++.**+'*1.4117,.+.0/1.02::4;717&'%-%%''')((5/('*(,*%%+04589:886465348441.*+*/4;70)*+,,*+(()-,30/))&-%03,619:791++%0/+,63.-'%')2+--7701.(+004039-/-/462123*+2.548-0094.//-,(.)(**'')(*0**)&&%%.+/:2203(+')+./41*1+1,1;1611:969**$*-&+*-/-30%...457<0//3-*--)*.**).25,9979882/.)+1498(),&&&&).)&&%&*,17238571++%)(*+-422160/---/0.$&&%%%%%%&,-2876-.,*+(%%%.3/$-0713122*-.97,/68687478709,&.)7*-()))).)).,+,..36()+/,+,-'.-04*'$$&((**500/64734/&$-(+*13-+)-)('(4//0,042&''026322$/(,')%('&-))')).)(,)%($)('')*.+371.475+&')'*')*&'&/1261,-0&)*'$&.''++).6)((($%&)3-/.,,162/,%().3/20+)&$&%'+')+,6
@ff249022-20f5-492c-bcf8-4c8861b4e12b ch=180 read=195681 start_time=2019-12-13T14:18:29Z barcode=BC01 runid=2c9cf7bc05858273f10e7d7ec552fc0bd742dc3e
CTCCTACGGGAGGCAGCAGTGGGGAATATTGCACAATGGGCGCAAGTACAGTGCAACCATGCCATAATATGAAGAAAGAAGGCCTTCGGGTTGTAAAAGTACTTTCAGCGGGGAGGAAGGGAGTAAAAGTTAATACCTTTGCTCATTGACGTTACCCGCAGAAAGCACCAGCTAACTCCGTGCCAGCAGCCGCGGTAATATACGGAGGGTACAGCGTTAATCGGAATTACTGGGCTATGCAAAGCGCACGCAGGCAGTTTGTTAAGTCAGGTCATGAAATCCCCGGGCTCCACGCCTGGGAACTGCATCTGATACTGGCAAGAGAGAGAGAGAGAAACGGGTCTCGTAGAGGGTGGGAATTCCAGGTGTAGCGGTGAAATGGGTAGAGATCTGGAGGAATACCGGTGAGCGGCCCCCCTGGACGAACTGACGCTCAGGTGCAGCGTGGGGAGCAAGCAGGATTAGATACCGGTAGTCACACGCCGTAAAGCGATGTCGACGGAGGTTGTGCCCTTGAGGCGTGGCCTGACTAACATACAGAATCGACCGCCTGGGAATACGGCGCAGAGTTAAAACTCAAATAATGAATTGACGGGGCCCGCACAGACGGTGGAGCATGTGGTTTAATTCGATGCAACGCGAAGAACCTTACCTGATCTTGACATCCACGGAAGTTTTCAGAGATGAGAATGTGCCTTCGGGAACCGTGAGACAGGTGCTGCATGGCTGTCGTCAGCTGTATTTGTGAAAATGTTGGGTTAAGTCCGCAACGAGCGCAACCCTTATCCTTTGTTGCCAGCGGTCGGCCGGGAACTCAAAGGAGACTGCCAGTGATAAACTGGAGGAAGGTGGAGATGACGTCAAGTCATCATGGCCCCTTACGACCAGGGCTACACGATGCTACAATGGCGCATACAAGAGAAGCGACCTCGCGAGCAAGCGGACCTCATAAAGTGCGTCGTAGTCCCGGATTGGAGTCTGCAACTCGACTCCATGAAGTCGGAATCGCTAGTAATCGTGGATCAGAATGCCACGGTGAATACGTTCCCGGAGCCTTGTACACACCGCCCGTGTCACACACCGTAAGGAGTGGGTTGCAAAGAGCGGTAGCAACCTTCGGGAGGCGCTTACCACTTTGTGATTCATGACTGGGGTGAAGTCGTAACAAGGTAACCGGAAGATGGGGGGGCAGCAGGCAAGTAGGTTAACACAAGACACCGACAACTTTCTTCAGCACCAGCAATACGTAACCCCGCG
+
-/311043;/)-.*123228787))--&.(()+./956;97,,2-#%$&&&)'(&#'(10-52')'%'')/01)*.-&)-'.+,/11/;:8;787;0'%'&'*893-..07:,).,05-8-'()0<9,+7-8+-.79/89./61,0.,.3528/34**0*)+)&$%'')')+'+**+..%/,1741-+,.12++))*()*-.2.1+34-+,+,(*,291826/60305/3479**%%,((--*'*,0././3362-24;60/..-*16()'(#$*+584.410'),%105/$&',2/4;5779922//03/00005/3)/'%&&'))**(*((%*.(-)()))**450(%(+(,(3-+/,1-),6:663333-960035.02**&'(*+:9456//2(,+)///7-,(%%&%*1401,&*22-*(-)..-..00512967*&'(+2748,*,/13'/.340471137193*3/,171.0,006;9-9,($(),0-04,+++5.0.0../529+-2/.04-3-1,-&&)+.+.((%&&))&''),779828:775--,,*.((*()*%&+-7699755769+*'-),.233267,682-8/-.+('&%(/3--/(*-6-,'+-9;:496;6/.012::;9328206721,4)+300%,)+0*.0115-,,0-).(*699.(*)*+:772.-1)0),340.'631767898+../-045/55+*),,/68:9:678.10.--$-/'&.*+64.+-6218.1.431.36+-4-4+)1146293:-4---87/:0+/967:62610,+,1154;93:9;947,,+(),.72774511129<79873))*.//726-%)2-.+)#+,),-54797260-180)-)&%&'994814550+%&'(-.086:6;6152,/13605.))*,,*/28875642,+/.1;3743////6/1/63*,67:;99;868.('/,(2+),&'*+73448468124788$2&,,,,,255647-.***10+-,/113861--+)'*0''*6;8::92..,1912,,-&'*&)''(***+./3//5+)'$'/-////1/)/*()(&(*15529.469-&'(&++*+&*(,)*078+;-(1-,706/.44+32871345695887753790()++(&-.578986+.*+37595516/11).2780*4/&4''32,''((*5295922.,/())*,5/222/-.52,18/,',-1:3460:111777,+$%%%&$
@d7025298-f49c-4858-b7e5-3de8b4c104ac ch=394 read=65341 start_time=2019-12-13T14:18:09Z barcode=BC01 runid=2c9cf7bc05858273f10e7d7ec552fc0bd742dc3e
CTCTACGGGAGGCGGCAGTGGGGAATATTGCACAATGGGCGCAAGCCTGATGCAATATGCCGCGTATGAAAGAAGGCCTTCGGGTTGTAAAGTACTTTCAGCGGGGAGGAAGGGAGTAATACCTTTGCTCGTGACGTTACCCGCAGAAACACCGGCTAACTCCGTGCCAGCAACCACTTGTGAGGTGCAAGCGTTAATCGGAATTACTGGGCGTAAAGCGCACGCAGGCGCGGTTTTGTTAAGTCAGATGTGAAATCCCCGGGCTCAGCCTGGGAACTGCATCTGATACTGGTAACGAGTCTCGTAGAGGGGTAGAATTCCAGGTGTAGCGGTGAAATGCGTAGAGATCTGGAGGAATACCGGTGAAGGCGGCCCCCCTGGACGAAGACTGACGCTCAGGTGCGAAAGCGTGGGGAGCAAACAGGATTAGATACCCTGGTGGTCCACGCCGTAAACGTGTCGACGGAGGTTGTGCCCTTGAGGCGTGGCTTCCGAATAACGCGTTAAGTCGACCGCCTGGAGGAATACGGCCGCAAGGTTAAAACTCAAATGAATTGACGAGGGGCCCACACAACGGTGGGCATGTGGTTTAATTCGATGCAACGCGAAAGAACCTTACCTGGTCTTGACATCCACGGAAGTTTCAGAGATGAATGTTGCCTTCGGGAACGGACAGGTGCTGCATGGCTGTCGTCAGCTCGTGTTGTGAAAATGTTGGGTTAAGTCCCGCAACGAGCGGCGCAACCCACTTATCCTTTGTTGCCAGCGGTCCGGCCGGGAACTCAAAAGGAGACTGCCAGTGATAAACTGGAGGAAGGTGGGGATGACGTCAAGTCATCATGGCCCCTTGACCAGGGCTACACACGTGCTAATGGCATACAAAGAAACCTCGCGAGAGCAAGCGGACACCTCATAAAGTGCGTCGTAGTCCAGTTGGAGTCTGAAAACTCGACTCCATGAAGTCCGGAATCGCTAATCGTGGATCAGAATGCCACGGTGAATACGTTCAGGCGCTGGCATACACACCGCGTACACCATGGGAGGTGGGTTGCAAAAAGAAGTAGGTAGCTTAACCTTCGGGGAGGGCGCTTTACCACTTTGTGATTCATGACTGGGGTGAAGTCGAACCACAAGGTAACCGG
+
%,-+,-18,(*+()+,*55100()))-1+//2103./,((&+-517:9997550(&+*'04/2/722-+.+&(-+,,31721:75:6.90)'&&(65<723329;-)-+/2+60'()*-,,0,/5.+013(/+%,,.8327-'.*&-(+(,-+))('/.1557367:++&),'20%()(%-)',1.04.)(,,4.3.45/12-///0/9:6644424)+-4/32404+(')281893,2/6/153++442414:4.:67,/47220,%/1/0:./--5666554-,,--/5-%)(')'+,/26553+)-01-*)%+*+1,((1.,%'')+57543:812/01+*-*,4427/.4,0627::371-)')+/'3047;8*+-546..0,,.-/04689963:886(''(*/16:;;-(+,:<08,69/500-434291./53*568/3565;9::;31-+,///.+),+.0.;./.37,(+++-4/5454.000..,0..1....50:10160//2,/4032')&('+*+.63/+.38.4185;;3.-./:;.-.0/1655/'/764/9)(+++/22331'(,*//+./15<<6979/.-//;:8827022*)/13151/4,'((2&*(++4545/,,0-,,+-4:22--..---+)%-+*/7789231))&&+1219::;<<5320/634687145667889:93:221659,2//6/3217251718--2588.,..),.335056/&'/,2143*1301;2294152:93124225;/4-,-20:3'./(),089:9**)'),0:6636401/00/2/03:65868:7947/(*0054.40,34.$$$'+.0/3650/+*'().--432/2-2/.(*+*27)',**0436710+)()+80--,.*+%''-/,..50,./46995.)'(',(+)1//),)+*)'+,),46656/4'(+090/,/)3.0546//-,.-.5;:::79+,/;8662-0.63+,877777:7$+/2%&)1)+(,-----18//*-.33/8/0183-),*-.25:12277/*'+)()).--*+*0,4-497:7+44,*+21,(**3)*5600-33,-257;56877:::582..,&+)*,0,-('')*.2/6;:;85
@30fbf1f7-4321-467a-aa9c-7102daff5da8 ch=202 read=98160 start_time=2019-12-13T14:18:09Z barcode=BC01 runid=2c9cf7bc05858273f10e7d7ec552fc0bd742dc3e
CCGGTTGCCTTGTTGCGACTTCACCCCAATCGCTGACCCTACTGTGGCCGCTGCCTCTCCTTGCGGTTGGCTCACGGACTTCGGTGTTGCCCAATGTCATGGTGTGACGGGCGGTGTGTGCAAAAGACCGGGAACGTATTCACCGCGACATTCTGATTAGATTGCAAGCCGCTCCGGCGTAGGCGGTTTCAGCCGATCCGAACTGAGACTGGTTTAAAGTTTGGCGGCTCCACCTCACGGTATTGCATCTCTCTGTACCAGCCATTTGTAGCACGTGTGTAGCCCTACACATAGGGGCGTGATGATTTGACGTCATCCCCGCCTTCCTCTGAAAGTTGGCAAGAGTCTCGCTAGAGTCCTCAACTTAATGGTAGTAACCCAGCATTAGAGGTTGCGCTCGTTGCGGGACTTAACCCAACATCTCACGACACGAGCTGACGACAGCATGCACCACCTGTCACCTTGTCCCCAAGAGTTTCCTCGATTACAGGTAATGCAAGGGATGTCAGCAGTGTTAGCCAGGTAAGGTTTCTTCGCGTTGCTTTCGAATTAAACCGTAACCGCGCTACTTGTGCGGGTCCCCGTCAATTCCTTTGAGTTTTAATCTTGCGTTGGCGCTCCCCAGGCGAATACTTAATGCGTTAGCGGCGGCACGGAGGTGTTGAAACCCCCCCCCTGTATTCATCGTTTACGGCGTGGACACAAATTTATCAAATGCAGGCATACACGCTTTCGAACTCAGCGTCAGTTACAGATCAGAGTCGCCTTCGCCGCTGGTGTTCTTCTAATCTCGCATTTCACCGCTACACTAAATTCCCTCTCCTCTCCTGCACTCTAGATAACCAGTTTGGAATGCACGGCACCCAAGTTGAGCCCGGGTGCTGCATCCCGCCAATCATCCGCCTACGCTCCTTTACGCCCGATAAATCCGGATAACGCTCGCCACCTGCGTATTACCGCGGCTGCTGGCGTGGTTAGCCGTGGCTTCCTCTTGGGTACCGTCATTATCTTCCCCAAGACAGAGCTTTACGATCAAAACCTTCATCACTCACGCAGCGTTGCTGCATCAGGGTTTCCCCATTGTTACCCAATATTCCCCACTGCCTCCCG
+
/(,)/,#&,,/%06(../5631.002-*,-3-.,-,36*)')$(&&++6+03.3.*--,+1,().303$%&**,-))$$+(%*)&%%*(*,).))$,-&((+---/434::7692/-+*&-02(*(+68/3)2**&*''6--.:44.+,'-7112(3,'($*%#%&&'&')*).)/*/*)(,)',..90+,&,&$&*,+*/150/./125858;9.:001;*(('',++61$(,).(1)(1.+:-..98743042445:**,1*.2+('),-+-//66//.22:/,(/*02.0+6610&,)+.0+/;(&(+,879(-*+($'&&*)..0(((+%(*/*+)'*'(+--./((-%&)),4879/6+,*/-//3-&%'%%'$#%%&('+*&%.3.;12189:6190.*271/,//1/-,(+(-,,,-*/33657550//0/32260&/)+-/-07033/.,+(/-033/52.*%&%'(/;501255.-'&%&&(',3.011(.8/7879/+')&))),)$$$#(./,,1+-+:+,8:96995.,*(+))(+'*++410*%#%%&''(((-++0,+-67,070064*&02-82;705913),,;<3,500/70,+*%(%'%*)320)&067109.*&%$.*+)))6-('%(+(-+)'(&+%&-+-/9--83.46--++*&##''.411352/5*&)--.()/4.($&(((*2'*1/100'$'%'&&''#&%((*+79.*+%/'((&,,-54517..+-+/1+)(,)/7998<9892%(')*1+-7720/*,6,+))',/7;:7047,0755122/(,(/+-((,+00*/.46/,.'(+1101241/2:155<<27770/-+,%/0-//,./..401,71)'&%*$(()+,13*+)--,1-/2::988:5452445+.5-+5-40,((-.76,,220.-5./'022183.130)3.-+,6,+**,---07765,+(((601-,.32;8;55/5,+',)()'-%,38:9,6.),:6,2+*&.,*--+)()++884///0.(0,&-*0,45;;6663&(*-*0-,21-3576446./*3+;+179.,07(+'&,3,,.011/937.)-*)*)(30&'
@ffd238a8-f2e8-454d-9cd3-5a48612b98b9 ch=154 read=115922 start_time=2019-12-13T14:18:10Z barcode=BC01 runid=2c9cf7bc05858273f10e7d7ec552fc0bd742dc3e
CCAGTTTACCTTATTACGACTTACCGCTGTCATCAATCCCACATGGGATGGCTCCTTCCTTTGCGGTTAGGCCACCGGCTTCGGGTGTTATCAACTCCTCTGGCGGCGGGCGGTGTGTACCAAGGCCGGAAGACGTATTCACCGCGACATGCTGATTCGCGATTACTGGCGATTCCAGCTTCGTAGTCGGTTGCGAGACCTGATCCGAACTGAGAATGGTTTTGTGGGTTTCTTCACCCCTCGGCTTCGGCACCCTCTTAAATCCATTTCAGCCGCGCATTATTAGCCCGGGTCGCAGGGGCATGATGGTTGACGTCATCCCGCACTTCGCTCCAGCTTGCTTGTCACTGGCAGTCGCTTCAGAGTCCCCAACTTAATGATGGTAGCAACTTGCCCGTGGGGTTTGGCGGCTCGTTGCGGGACAGCAACATCTCACGACGCAGGCGACAACCGTGCACCACCTGTATCTCATATAGCTATCTCTCCATCTCTGGAGCCTTTATGAGTATGTCAAGACCTGGTAAGTTCTTCCGCGTTGCTTCGAAATTAAACCACATGCTCCACCCGCTTGTGCAGGCCCCGTCAATTCAGCACGGGTTTCATTCTTGCAGAACGTACTACTCAGGCGGAATGCTTGTTGCGTTAACTGCAGCGCTGAACTTTGACATCCAGCGCTTGGTACTCATCGTTTGGCGTGGACGGGTATCATCCCTATCTCCACTTTCCAGGAGGTTGAGCTGGTTGCAGGGCAGATCGTCGCCTTCGCCACTGGTGTTCCCTTCTGCGCATTTCACCCGCTGCATGGAATTTCACGATCCTCTCCTGCACCCTGGCTGCCTGGTTTCGCCGACGCTGAAGTTCAGGCTCGCCCTACAGACCCGCGCCTGCTCCTCTTTGCGCCAATAATTCCGGATAACGCTTGCCACCTACGTATTACCGCAGCTGCTGGCACGTAGTTAATACGTGGCTTTCACAATAATTACCGTCACTCAATACCATTTCCTGTAGCCCGCCGTTCTTCCTTTATAACAGAGTTTGCAATCCGAAGCAACTATTTCAGCCACTTTTGGCGTTGCTCGGTCAGGGTTTCCCCATTGCCGAAAAGATTCCCTGCCCTCCAGGAG
+
04'..1/*,/01&+2,.--)&%&+,(*+*(*147,0.-5+)+$'$(+#&&*-.0)*-)''+*)+(%/*&(-1+*.1)0,-,*/8*+,182343321.+()(-''*+--1*)+-(,/),)+)..+.1-)'$&%*0)*,.20-02*-01268..')*.21/3664:11.)2331805)*$%%+)$)%%,()*),.1'(*)14-,21.-,+%2,--0-5/0519:2'.(12381(*20$&)+)')(('171%'&&,+&%)-++/*,-+(03'$%%&%$$$'$-&$,'$%.)*'/600%&()1:1033110*145((*&-032/-+%)%($&(',/.-+)&'&#%5(/093.+2))+642))(*'*''(*-'&&,(*)+.3/0,006/'')(,**'%&%&((%+133;//,*&,,.433:24,3')(&%,+'++25./%'*++%*'/00154.((%$&%((5*-211566679:*+-.&46568110.16./88778:-./.-4-&(&(++2:668*..135110,)',.93224(')1/2)+,/0'')*,,2:85/),+4/1-1)(.1(($%$%$()$//+0*)&*+/347.'$%$(*0.2:,/,.1(''&($))00/101,,&('&(+0%'%'&$&'(%-1*,-02//+'*,*-.,.,-+2./4,(&&+1/0)()%&(&&*+*-.1**-*+,'%(11275'%((&/*,*''',)%),-(,(%'99.-,*0,%((%&%$''&*-+,%(%)./-%&**+899/-.&+-/1:0451/,)'%''&*)+*%--0-/811-),*#$&#'(),60/16*)-0,-0.1/0298822-26+&%,.005668;7:1+$%$&%(&%'%&''*14+*')))'*.)&'**+.).&$%')-,./.14*-090(('+*,**5;924/304;-5,*+/2*15149501.//.3-00*,&/114:8820'))..-4./&&%''))'')/.+%&29+3)*))1.-.0*,/2)($&*-0-910.++++*/8*+88162,',./.82.01:4-*+,,78'..2.5%%''$+&%')()+((&$&&#%$$%$+(*,/9///2*7.2(52.+7-68;0+21,32+.01('+-./*'%&)/,(/+%*++(
@fd6f7c3f-7c29-4245-ace6-9ea0adf2768b ch=449 read=46201 start_time=2019-12-13T14:17:38Z barcode=BC01 runid=2c9cf7bc05858273f10e7d7ec552fc0bd742dc3e
CTCCTACGGGAGGCAGCGGTAAAGGAATTTTCGGCAATGGAAACCCTGACCGAGCAACGCCGCGTGAAGGAAAGAGTTTTCGGATTGTAAACTTCTGTTATAAAGGAGGAACAGCGGCTGCAGAGAATGGTAGCCGAGTGACGGTACTTACTTTATTAAGCCACGGCTAACCACGTGCCAGCAGCCGCGGTAATACGTAGGTGGCAAGCGTTATCAGGTGTGAAGCGTAAAGAGGGGCGAGGCAGCAAGGGTCTGTGGTGAAAGCCTGGAAAGCAACTTCAGTAAGCCATAGAAACCAGGCAGCTAAGAGTGCAGGGGAGGATCGTGGAATTCCATGTGTAGCGGTGAAATGCGTAGATATGGAGGAACACCAGTGGCGAAAGGCGACGATCCTGGCCTGCAACTGACGCTCCAGTCCAGCGTGGGGAGCAAATAGGGGATTACTGGTAGTCCACGCCGTAAACGATGAGTACTAAGTGTTGGATATCAAAGTTCAGTGCTGCAGTTAACGCAATAAGTACTCCGCTGGTAGTACGTTCGCAAGAATGAAACTCAAAGAGATTGACGGGGGCCCGCACAAGCGGTGGAGCATGTGGTTTAATTCGAAGCAACGCGAAGAACCACCGGAATCTTGACATACTCATAAAGGCTCAAGGATGGAGAGATAGCTATATGAGATACAGGTGGTGCATGGTTGTCGTCAGCTCGTGTCGTAGGATGTTGAGTTAAGTCCCGCAACTTGAGCGCAACCCTTATCGTTAGATTACCATCATTAAGTTGGGGACTCTGTAGAGACTACCAGTAGCAAGCTGGAGGAAGGCAGGGGATGACGTCAAATCATCATGCCCCTTATGACCTGGGCTACACACGTGCTACAATGGATGTAGATTGCAGAGGCTGACCGCGGTGAAAGCAAAACCCATAAAACCATTCTCAGTTCGGATTGTAGTCTGCAACTCGACTACATGAAGTTGGAATCGCTATTAATCGCGAATCAGCATGTCGCGGTGAATACGTTCTCGGGCCTTGTACACACCGCCCGTCACCGCGAGTTGATAACACTGACCGGTGGCTAACCGCAAGGAGGAGCTGTCTAAAGGTGGGATTGATGATTGGGGTGAAGTCGTAACAAGGTAACGAAGATAGGCGACAGGCAAGTAGGTTAACGAAGACACCGACAACTTTCTTCAGCACCGGGTGCTGACCACCATGTATCAAAGTACGTTAACCTACTTGCCTGTCGCTCTATCTTCGTTACCTTGTTACGACTTCACCCCAGTCATGAATCGATGGTAAGCGCCCTCCCGAAGGTTAAGCTACCTGCTTCTTTTGCAACCCCTCCCCATGGTGTGACAGGCGGTGTGTACAAGGCCCGGGAACGTATTCACCATTGGCATTCTGATCCACGATTACTAGCGATTCCGACTTCATGGAGTCGAGTTGCAGGCCTCAATCCGGACTACGACGCACTTTATGAGGTCCGCTTGCTCTCGCTTGAGTCGCTTCTCTTTATGCGCCATTGTAGCACGTGTAGCCCTGGTCGTAAGGGCCATGATGACTTGACGTCTTCCCACCTTCCTCCAGTTTATCACTGGCAGTCTCCTTTAGGTTCCCAGCCCGCTGGCAGCAAAGGATAGAGTTGCGCTGCGTTGCGGGACTTAACCCAACATTTTAACGCAGGCTGACGACAGCCATGCAGCACCTGTCTCACGGTTCCCGAAGGCACATTCTCATCTCTAGAAAACTTCCGTGGATGTCAAAGACCAGAGTAGGTTCTTCGCGTTGCATCAGATTAAACCATGCTCCACCGCCCCGGCGGCCCCAAATCAATTCATTTGAGTTTAACCTTGCGGCCGTACTCCCCAGGCGGTCGACTTAACGTTAGCTCGGAAGCCACATATAAAGGGCACAACCTCAAATTCGACATCGTTTACGGCGTGGACTACCAGAATTATCTAATCCTGTTTGCTCCCCACGCTTTCGCACCTGAGCGTCAGTCTTCGTCAGGGGCCGCCTTCGCCACCGGTATTCCCTCCAGATCTCTACGCATTTCACCGCTACCTGGAACCCCCCTCTACGGACTCAAGCTTGCCAATTATCAGATGCAGTTCCCAGGTTGAGCCAGAGTTTCATCTGACTTAACAAACCGCCTGCGTGCGCTTTGCAATAATTCCGATTAACGCTTGCACCCTCCGTATTACCGCGGCTGCTGGCACGGAGTTAGCCGGTGCTTCTTCTGCGGGTAACGTCAATGAGCAAAGGTGTGCTTCTCCTTCCTCCCCGCTGAAGTACTTTACAACCCGAAGGCCTTCTTCATACACGCGGCATGGCTGCATCGGGCTTGCGCCCATTGTTAATATATTCCCCACTGCTGCCTCCCGTAGGAGCAATATCCAGCACCAACAGAAGGTTAACGTGCTTTGATACATGGCAGTGGGTCAGCGGCAATACGTAATA
+
(--4*,/3;.)-**(10,20.(*(&*(.7:701;22;75.*.--1*+./674()-03437;1*()&%(-*..'&'*)67.3+7,2/-.3/(-.7.0,./..1,'.++*&+)(&/+-))((.,))''*,0560007'')*++/,.0&)(('*-20+//2/)+.-+-(('*%%$')/1588())+)6.00.0-322$.*##(('))&,.,.034216,-)*%+($&'%((/3*('1.,+,&%)%$%)*,0-760/-./.231292-,,)-(.'*')),-.62-*-.5+08274//7/.0/05.*,.+-'(*01268398**/11::7:92313227,1/22--..3:620.1.0153&),,*('.(++(%$&'2012//,++.),0.35..--7.+*0.505519-.--,,--.*+.-6%&$%'5'-2/'+-:;<7*+,+'&4()((&,//143.*,.14'1*50+*(+-.,0'/3-3'.(.:5855%,-.684598+(*-5689227;595322413.)0+-.44+*$$&')-3667731012/++/.1&(-()1/4,(''+.2222*+31-+:1..0314/0.6217/0005./),)6508350+--)/97614,/4,+++'',8-3))),38533310666567;,.46627+)(2373****+0+6777847530.+&+*+//2832233+346235998''(),4889977'&*,-618-&,/:.03094++4/+(%#$$)('///3;3,0./1,5+')*402588::27/3*31/.77/1441*'$$%&(/14%12121+&&)+&)*,/+/-)2+4/.975-720/21259<910/10477/8.+-423023:166.0410.+&(,-499763724<42/.)))2+,.%,&&%$#%(,//0-+)--8*++.::12;..01;<;6:9:864:336:8,70.6-.,/221175)2533,4/-/./.2-+/.//4646++-+)*,((+*,11//(%)+*0,*('*(/-++3/0145;204,500116/2421.-.8.3/,()*.3/&.+,.4-+++545%-'*+/62996/7*+60.+.0)('&)-)+,.*1//00*))+3:4340/001(6*),,)$'(*(('((*/,03+5.052.4/..7)0,***)+-5.1-+,,,3)9*-'&***+8&52227/4..95.665'0/*1+(2,..7..,/(%''.//33464,&%(').7120112.0-6-/7989:79::9767271,+7//3/1),,)+.'/.30/39:5+/39881211.../3875/,--13++,)'(.4/71<590442663(,-841:;../3-61.,0/79-'.,./.-,-($2865884522-43377461/973833:98<5338+3,(-01268//011/,-*-+5%%(((,.258563045;3'.*/+,--46788*6%/)0(+.0;28+1152/,-/0110,.1::21(&(--0.+,,4-.1635++(***-/1144:49.86,'*)*0497490.)*+,-231.+-/8411786.4-/*377:561120//-0-/0.,)&%++,+/75855/-/-.1;../;982730.1776644:+(&2/68*(&%'$$%+,142,'/28-32422''.,7.-+*(&()-1000;955/5.2,0)*()&)+)$'#'$'&*2/./.-.',*+./0877011.+.((.668584::9572.-1.3/,445;315588754,*0.//+.1/2.03;:9.0..--,2082-+,,%(64;969,+,),,++./+'%++,::2--+'(3456+-/')&'%(%%('+./)%'))+2;8<9.553,+-293-1-,**&&,2133/...0;;3-2:949753,*/*9***',+-,/1.3,5),/*)'(),*3*-8*.../..606/)'*(&*,.../24;,(()---5242.,-.1(,()-,..04546765068++332990),+*26+/'(',//024877826799<:778)*46,70-20.7100:.48'0024672''+)(),-.273*1/1/4;41+.2,/1,./-3,''%+2682,2/*/*)*078/'%&%((,,0(0,.02,220%-./2:7:5.0.1.+(1/6%*$(&4-,1,/000/5.8/52997:).3,-1.,)*''++'$($$'255920-/403:33142,--.9.*2:/45.8-/9660:123:;78212+*&*,8-)(-&1.246;68977773830082266081116778*+,)'*(+0054872;86.551,/10-+'$)(*.-*'&*$/+)&*).-794955;972(-),+--2-'*)++.19677'.//-/$().1/*,3(.)(''$&%&'(57/)+,,03336073(*911*)).6765/9+'*5368515.-2,+.../&1-/(/15.)*/)++3*51*/00***)'-*)''294/1/)+($&
@74776a92-18bf-4277-8ecd-2d343f4abc0f ch=191 read=231516 start_time=2019-12-13T14:17:33Z barcode=BC01 runid=2c9cf7bc05858273f10e7d7ec552fc0bd742dc3e
CCGGTTACCTTGTTACGACTTCACCCCAATCATCAATCCACATGGAGCAAGCTCCTTCCTTGCGGTTAGGCCACCGGCTTCGGGTGTTATCAACTCTCGTGGTGTGACGGGCGGTGTACAAAGGCCGGAACGTATTCACCGCGACATGCTGATTCGCGATTACTGGCGATTCCAGCTTCACCATGCTTAGTCCCGGTTACGAACTACAATCCGAACTGAGAATGGTTTTATGGGTTTTTTGCTTCACCTCGCGGCTTCGCTTCCTCATAACACCATCATTACTAACGTGTGTAGCCCAGGTCATAAGGGGCGCGCATGATGATTTGACGTCATGCTTATCCTCCAGCTCGTCACTGGCAGTCTCGCTAAGTCCCCAACAATGATGGTAACTAACGATAAGGGTTGCGCTCGTTGCGGGACTTAACCCAACATCTCACGACACGAGCTGACGACAACCATTACCACCTGTATCTCCTTATGGCTATCTCTCCATCTCTGGAGCCTTTATGGTAATATTAGACCTGGTAAGGTTCTTCGCGTTGCTTCGGATTAAACCACGTGCTCCACCGCTTGTGCGGGCCCCGTCAATTCCTTTGAGTTTCATTCTTGCAGACGTACTACTCAGGCGGAGCGCGTTAACTGCAGCACTGAACTTTGACATCAACACTTAGGCGCTCATCGTTTACAGCGTGGACTACTGGGGTATCTAATCCCACAATATTTGCTCCCCACGCTTTCGGGATGACGTCAGTTGCAGGTAGATCGTCGCCTTCGCCACTGGTGTTCCTCCATATATCTACGCATTTCACCGCTACGCATGGAATTCCACGATCTCTCTGCGCTCTAGCTGCCTGGTTTCTATGGCTTACTGAAGTTAAGCTTCAGGCTTTCACCAGACCCTTGCTGCTGCTCCTCTTGCGCCCAATAATTCCGGATAACGCTTGCCACCTACGTATTACCGCGGCTGCTGGCACGTAGTTAGCGTGAAAACTCAATAAGTACCGTCACTCGGCTGCATTTCCTGTAGCCGCCGTTAACTCGCTTTATAAGGAGTTTACAATCCGAAAACCTTCTTCCTTCACGCGGCGTTGTTGCTCGGTCAGGGTTTCCCCATTGCCGAAAAGAATTCCTACTGCTGCCTCCCGTAGGG
+
74335516536/03//005696-723,,0.00982613/(*&(*.(*,/*)*018.:7,2.),07-7/09;;22/-,),0.,1,*'*2-//.2.//..4336///56716891710-,//6,/02-(*(')+./47336;68622233832)/*/,.+$,,),-;.-,/:01.)'*,))')+.0/*.+,-9.+''*+0(0)%'04354:500-/70-+*(,/.2/:;;.365110/828+.34;524846/0.3.-40++*1'+,-(''+(+,82.4*0+&'%%%'')()*(('+.+*05110041/683*)'')-+---,+-8)()0124+*#++-232,-.0.,..:8:;95+0,**23.+1/134400232).%'),&(*+680--&)002000/1+102:79677757;*./562-/-0*1.(-1/55332+/102(3&&55,.&$&+/5889-5()//&(')))+,058(-'&)-415998-,)-/1663/04200664:83,0'(-++(.*('..6.7--,)+/0:79<967.6.,.694)4+030<960)*',,./07./:.30601186:/746-,-5'4)9-**0+))0-;..29;,3-*+&'75-.+*,&(*2',71/+&'&%%&(.7/777:54544889:348...640.())%&%%'&&%$&'+-15./34..*00008968:770.)&&0*----0-30(%&*+/(06)*413::.+,++4;8/-97)'(*,789187;45-4-(,13540764:6673149..238123:9557961899961/00004955029579-*$'%+*,,-.-3.'*++.0)+)+')*&*(*)(+,05:;9995;60345.50/7,26909/.50.+.053$*/./7**$'%'(35:5/8///00,,0,32**.*$)(/.(0*+:;:56'8*<:8472,3,+9//8.**-(/*-769;8465336;919/---,%))*%$''*(&''&'(+,2+0.(+/16787/01.,*)($((,;46632/0/341361.1$%%(*')-2)'&'%--%&73,)/0:43+).4536;:<:::682:3,0/..50.2.-/9/.-0,<3:(7822;+0;:;-0:44456.3,$,(5*6+)(//00.-,+(-7++-)6.(
@1acbf585-5793-441d-a57b-366eeb093157 ch=258 read=86605 start_time=2019-12-13T14:17:29Z barcode=BC01 runid=2c9cf7bc05858273f10e7d7ec552fc0bd742dc3e
CCAGTTACCGCTTGTTACCTTCACCCCCCAGTCGCCAGATCATGTACCGTGGTAAAACGCCCCTTGCGGTTAAGCTACTATCTACTTCCTGACCCGCTTTCCCCATGGTGTGACGGGCGTTGTACCAGGCCAGGGCAATATTCACCACGACATTCTGATTCGCGATTGCTAGCGATTCCGACTTCATGGGTCGAGTTGCCGGAGCGCAATCAACGGACTTAGACTTGCTGCGGATTCGCTCCACCTCGCGGCATCCGCGCATTTGCGCACGTGTAGCCAGCCACTTTCGTAGGGCCATGATGACTTGACGTCATCCCCACGCTTCACCTCCGGAACATCATAGCGGTCACGCTTTGGGTTCCCGACCGAATCGCTGAACAAAGGATAGGGTTGCGCTCGTTGCGGGACCAGCAACATTTCACAAGCGGCGACGTACGGCACCATCATAGTTCCCGGTACTCCCATGTCTACAGGATTCCATGGATGTCACCAAAATTGGTAAGGTTCTTCGCGTTGCATCCAGGAATTAAAACCACATGCTCCACTGCTTGTGCGGGCCCATGCGTTGTTTGAGTTTTAACCTTGCGGCTACGGCGCTCTCCCAGGCGGTCGATTTATCACGTTGGGCGCCAAACTTTAAAAGCCCAATCCCCGTCGACGGCGTTTTAGCGTGGACTACCAGGGTGAAAGCATCGAAATCCTGTTTGCTCCGAACAGCATGAGCGTCAATTTCAAAGGGGCTACCTTCGCCTTCCATTTATTCCTCCACATCTCTGCATTTCACCGCTACGTGCCCACCCTCCCTAAAGTACTCTAGTTACTGGTCAGTACAGTTGGGTTAAGCCCGGGGCTTTCACCTCTCGTAAATAACCATACCCTGCGTGCGCTTTACGCCCAGTTATTCCAGTTAACGCTCGCACCTCAAAGCATTACCGCGGCTGCTGGCGCGAGGTTAGCCGGTGCTTCTTCTGTATTTAACGTCAATATTAATGCTATTGGCACTCATTCCTCAACCGAACTTTACAGCCCGAAGGCCTTCTTCATTCACGCGTGAAACGCGTCAGGGTTCCCATTGCGCAATATTCCCCACTGCTGCTCCGTAGAAC
+
70(//9+/3)*/)(3)'('(,*%+*0.9*+,,+$$$'(01.+,(*(+-%+')&,10.,(164+,3/..-5./''(**&)+/0.,,*/,%%%%%')(')+'-01(*+-14***.04;:4+-+$)'(((0+1'$(,*0+)+*/7-,,0&()//65/-+**461/0.'2,(+%&%&''*2/+*+0284%&%)))-+)*/.)/*12$(*(/.1,,%%%(*.,..*(.(&&%%&$$')&,.00/622-/1)*(*(/.02+$"$##"&%'&'&&&)*,,(%$$%&%3+$&**(()&%(--364.,,,**()+*,../5547+2+%*((4&*$+,&*&()(+)+/0-,*++%+**$)'&(*(/0/1.&*),.47317//'((&&'&+0)--,*,&'))/*)$&+,141//15,))''&'(&)**0-*,''&%%(&%&$%%##'(+)*(($&$$$'(*929.&'%&()44*''$&&'&(((('+**)()14,1,**%)'%%')('(+),/+/12)-.,*,*1*((**7(%(''&.(,,,)*2-..//2*.*$&%&&&&((.+.1)-*&&%$&)+6//8,('+-7:+4'*('(*(-)(&%$%#$$(()'+.*(,-'-20..%5,('/*$&%&'&*&&$,(-'&).46.60+'.0./,(0)&$%)*89.3.,*-59+,..+*,3.0/05;000$$%(()$%)*+$)(**,74312-(**1'$''&($(('&&24334,(,,),/1*'145--&-1/3/,.*))&&$&&('02/4/.1++,.00.(()'-761029178-.*'*0+)&020&1)&%01)&)%).123,9+)).-(,('&'&)($,)%'/0022(14+.45)*)0,*'*(''&%$%&-.,04/.$$%+1,'*+++,+('*((&+*++*')*--/25+&+*6.9105,+&'%*,*+&)'#&),/-15+*,,+-3411,*%)'')&/*,)/-084224''''&,+.-.4-1165607/.+)+)),,15/,&%&'$&&%&/..100.%+&&&&%-.-&((%53*()+*-/(2((5*,&&**(('(&(&%%%%'(*)0%,3*-)/00'*1++*+6-..627251-2--,('()))(*.-+))
@526b4054-a099-4452-96d8-dcdb2571d814 ch=219 read=107812 start_time=2019-12-13T14:17:23Z barcode=BC01 runid=2c9cf7bc05858273f10e7d7ec552fc0bd742dc3e
CTCCTACGGGAGGCAGCAGTGGGGAATATTGTGCATGGGCGCAAGCCTGATGCAGCCATGCCGATGAAGAAGGCCTTCGGGTTTAAAGAGTACTTTTCAGCGGGGAGGAAGGGGAGTAAAAGTTAATACCTTTGCTGTTGACGTTACCCGCAGAAGAAACACCGGCTAACTCCTGTTGCCAGCAGCCGCGGTAATACGGAAGCAGCGTTAATCAAAAAATTACTGGGCGTAAAGCGCACGCAGGCGGTTTGTTAAGTCAGATGTGAAATCCCCGGGCTCAACCTGGGAACTGCATCTGATACTGTAACAGGTCTCGTAGAGGGGTAGAATTCCAAAAGATTGTAGCGGTGAAATGCGTAGAGATCTGGAGGAATACCGGTGTGGCGAGGCAGCTGGACGAAGACAGCGCTCAGGTGCAGCGTGGGAGCAAACGGGATTAGATACCTGGTAGTCCACGCCGTAAACATCTCTCGACTTGATTTGTGCCCTTGAGGCTGACTTCCGGAAGAGCTAACGCGTTAAAGTCTGAGTACGCCACAGGAGTACGGCCGCAAAGTTAAAACTCAAATGAACTGACGAAGGGGCCCGCACAGAAGCCGGTGGAATAATGGTTTAATTCGATGCAACGCGAACCTTACCTGGTCTTGACATCCCACGGAAGTTCAGAGATGAGGAGATGTACCTTCGGGAACCGTGAGACAGATGCTGCATGGCTGTCGTCATCGTGTTGTGAAATGTTGGGTTAAGTCCACAACAGAGCGCAACCCTTATCCTTTGTTGCCAGCGGTCAGAAGGCCGGGGAACTCAAAGGAGACTGCCAGTGATGATAAACGCTGATCTGCGCGTGGAGAAAGTGGGGATGACGTCAAGTCATCATGGCCCCTTACGACCAGGGCTACGTGCTACAATGGCGCATACAAAGAGAAGCGACCTGCGGAGCAAGCGGACCTCATAAAGGGTGCGTCGTAGTCCGGATGGAGTCTGCAACTCGACTCCATGAGTCGGAGATCATAGTAATCGTGGATCAAGGATGCCACGGGTAATACGTTCAGGCCTTGTACACCGCCCGTCACACCATGGGGTAGGTTTGCATAAAAGAAGTAGATAACAACCGGGGCCTTTACCACTTTGTGATTCATGACTGGTGAAGTCGTAACAAAGGTGATAACCGG
+
**01))*(1+)0,-4564,8/77*-62181+++,+10465&3(6+2813(('&&)*..-./.*((+&'%*(+*67465/2/-:5)3)%&&)*,.7:1)))*.68-',,)0.11)$'+-56(*4,3,335078/&%'%,+))('-&%()+'4))*'$++&*+,-'+,*5---4.$%&$$(%$%('),4+1.41/8.,-//+,&+)14/3/3.....102*-/..1937652244,211/0.0-*+10029++297:586-,00*+*-42)165)%.5./6505+-,33+41*)%')/%'),0//+&((+'*'))120971).25-0-/.4236'/)-&%$0&((-/15;864260.2,-)(&)-7769.*0++2.,43&2/.&'/+*),,/('/$%&27+--+),$%'&++/%)+,+'-()+455*)++64,2&89080/.44,2504683602.*,38:566713$((((*+*1-0*,&//**310:--.-/454&*#'(),'0)+'&$'**3954306182)',+'(&$'&)*24+,(.'%%$$%*&/2./.7--+:0<<:3666;73,+,'%)&**'(-54+;9+,434.,/0-063:63*0)&*&).34;:498;0////996843,00252712:73951/0++,1254)*403.1,-45+*,./-/,0)('+-.5,22052,15/20903-*&,1%(&)*,,+-+,,--38::*))'%)*1.21-,./74.1/9-2425/+)+.,'),*0''))*/622-5..3...')./,/0()'(&)*3.2$'&#&)/6*)6,*0/4:6<//0/0146/23.,,*'(')/6:%%#$$%#&$%%+)(%''+(&+.)+)&+2,0433554431126450').*47,'(&%&,*0,+4**))+,))186567:88:868865767)'+%*))*60.'$$%*&'((7:,-/'()+')/0/8+)-'(%))-04,,,*-+1+*'%($'*25834200456588930))%)5'4'$')($$$(/.7/,'*+1-.++,*/,.124,1/3&((')+01596)++1,,3*(&()+5,79+)-.)-+/76853-&&$*2.7*(*$$(27-$')'+)+'&('')'$&'01(,**)&%'&&*.31.0012:0-,')'--2.,(()(/)+*/,36)+&'&''&&0(3+
@38617228-01a7-4810-8761-4c45dfe84809 ch=185 read=168695 start_time=2019-12-13T14:17:14Z barcode=BC01 runid=2c9cf7bc05858273f10e7d7ec552fc0bd742dc3e
TTTGATTTACCTTGTACGACTTCACTGATCATACTTGAATCACAAAGTGAAGTAAGCGCCCTCCCGAAAATTAAACCTACCCTGCTTCTCTTACAACCCACTCCCATGGTGCTGACCCGGGCGGTGTCAATACAAGGCCAGGGAACGGCATTCACCGTGGCATTCTGTTTGATTACTGGCGATTCCGACTTCATGGAGTCGGTTGCGAACCCGGTATCAGGACCAGCCTGGGGATGAAACTGCTGGCAGTAGTAGCAGCCCAGCCCTGGTCGTAAGGGCCGCTGATGGCGCCAGGCGTCATCCCCACCTTCCTCCAGTTTATCACTGGCAGTCTCTGCTGAGTTCCGGCCGGACAGCTGGCAGCAAAGGATAGGGTTGCGCTCGTTGCGGGATGCGGCTTAACATTTCACAGCACGAGCTGACGACGGCCATGCAGCACCTGTCTCCACAGTTCAGGCACCAATCCATCTCTGCGAGTTCACCATGGATGTCAAGACCAGGTAAGATTTCGCTGGCGTTATCAGGGTAAACCACATGCTCCACCGCCTGTGCAGGCCCCGTCAATTGTTTGAGTTTCAACCTTGCAACCATTACTCCCCGGGCAGTCGACAACGTTAGCTCGGAAGCCACCCGCCTCGGGGCGCAACTCCGAGTCGTGTTTGGCGTGGACTGCCAGGGTATCTAAATATGACATACGCTTTCCTTTTTTGAGCGTCGATCTTCGAAATCAGGGCCACTTATTGCGCCCGCCGGTATTCCTCCAGATCTCTGCGCATTTCACGCTACGCACCAGATTCTACCCCTCACTACGAGACTCCGGCACCGTGTCGGTTTGGAGGTTGGGGCTTCCGGTTTCACATCTGAAAACCAACGAGCCGCCTGCGTGCGCTTCGCCCAATGAATTCCGATTAAGCGCTTGCACCCTCCGTATTACCGCGGCTGCTGGCGTTAGCCAGTGCTTCTTCTGCGGGTAACGTCAATGAACCGAAGTACTGGCTGCTCCTTCCTCCCCGCTGAAAGTACTTTTGGCGGGTAACAACTGCCGCGGCGTAACATCAGGAGCGCCCGTTGCCACTGCGCAAATATTACCCACTGCTGCCCGTAGG
+
72*-,09/+,++0',,.//03995333447%'%&&%(*970-.+,*()+'&$'&&)*,4:53./)(+.'&*'&'%+,**.3))%*+4,0.05-1.+.81(**25+$*(/-)&&))7(),11/')+'&%&&++/08.405&06+051)**(**+*.2%,&))+-32+(-5)'(,5-1/.6466;<87324463)**+&'(/(+/7).%&'2-'(%$$$%#$$##$%$')&%')&%#$'&$%%#$#$$#$(**'.&('''*,*(*+1**,454,0/-*//31$%&&'&'$&$(&%'%)*/1436+3*(-52;7622,,+1:+*-;7:91<1/1-,*(%$$''-2548(++23/7/*%&'$%&'(&-47+00813)02,512-//1-4('*'24.,&,),&''6+918:')'(*%,)*'&/,1448970/.20.1'+)*+&*'%$%(*1((*)*1*)%'*)*3.414443310-''&%$+-/*'*)*+/847-03+1.225,24/5.('-10'&&%&'()3-&),'41'-/:584--+++.+0(&)()+21/1),'2*03/(&)&&%)''*25*,+37,*,(-'(&$%(&-()'%$(,324)''%$%%'(%$%%%%$&*)(+-6+,**$*(#&+*'+/.,')/*,%))$+%)(%$%'%'&)*91+.+-/&,**'$,+&-303431)(+&$&'$$$')%+'))8,0&%&'()('&-0)/.,),.191)'&((*2216,/''&%#'&#'(58-'+&*((%*+.40/)((011/,,(/,.*4:,++1++.)*%)&(2++./6/3*4840+/((%(*.'++((.')%%#$#&(%,+*%-(&$)%(&/('(+)(&''$'*&,01&,,,,((''''&$+/964044)/3-.0255/,**(((-1,*&*&,(4+43.,0/-*))&'&&#%)-1.+,'$'(,+*3:243844+2+-'%%%$%%-('+-'+3<69<8200**--4751//+3+*)*,&&))&''(&&&&%%)),(',--/-00+(,-)+.)'(&()++(&'&),&$$#%%$)+'(&&%+%$####%%&&#('%$&+++)%(,)+0#(&&'%$&''&((/%(*($'(),+*-1+,:1*'
@6899b932-aaa6-4419-9e3f-2f1ad843a54d ch=325 read=91400 start_time=2019-12-13T14:17:02Z barcode=BC01 runid=2c9cf7bc05858273f10e7d7ec552fc0bd742dc3e
CTTATACGGGAGGCAGCAGTGGGGAATTTTGGACAATGGGCGAAAGCCTGATCAATATGCCGCGTGCAGGATGAGGCCTTCCGGGTTGTAAACTGCTTTTGTACGGAACGAAAAAAAGCTCCTTCTAACTCTGAGAGTTATGACGGTACCGTAGAGATAAACACCAGTTAACTACGTGCAGCAGCCATGATATGCTATGGGGTGCGAGCGTTAATCGGAATTACTGGGCGTAAAGCGTGCGCGCGAGCGGTTATGTAAGACAGATGTGAAATCCCGGGCTCAACCTGGGGCATTTAATGACTGCATGGCTAGAGTACGGTGAGGATGGAATTCCGCGTGTAGCAGTGAAATGCGTAGATATGCGGAGGAACACACCGATGGCGAAGGCAATCCCTGGACCTGTACTGACGCTCATGCAGCAGTAGAGGGAGCAAACAGGATTAGATACCCTGGTAGTCCACGCCTAAACGATGTCAACTGGTTGTTTTGGGTGGATTTTCTCAGTAACGAAGCTAACGCGTGAAGTTGACCGCCTGGGGAGTACGGCCCGCAAAGGTTTAAGACTCAAAGGGTGACGAGGGACCCGCACAAGCGGTGGATGTGGTTTAATTCGATGCAACGCGAAAACCTTACCCTGCTGACATGGCAGGAAGTTTCAGAGATGGATTCATTAACGAAGAGGTACACACAGGTGCTGCATGGCTGTCGTCAGCTCGTGTCGTGAGATGTTAGGTTAAGTCCCGCAACGAGCGCAACCCTTATCATTAGTTGCTACATTCCAGTTGAGCACTCTAATGAGACTGCCGGTGACAAACCGGAGGAAGGTGGGGATGACGTCAAGTCCTCACTTCTTCCCCACAGGTGGGGCTACACACGTCATACAATGGCTGTTCTGAAGGGTTGCCAACCCGCGAGAACTAATCCCATAAAACCAGTCGTAGTCCGGATCGCAGTCTGCAACTCGACTGCGTGGTGGAGAATCGTAATCGCGGATCAGCATGCCGCGGTGAATACGTTCCCGGGTCTTATTTTGCCCGTCACCATGGGGGCAGGTCTCGCCAGAAGTAGGTAGCCTAGCCGCAAGGAGGGCGCTTACCACGGCAGAGGTTCGTGACTGGGGTGAAGTCGTAACAAGGTAACCGG
+
&'&&&()).-&11.333,,/-/2)+(/.($*)899<9:;88/.57-/41/15,-)&&&#-*)---.0*:::73.+006453-0823/$)%'&+-.//893,112.9/:0+-2476/+(&$0+.7.,**%(*((()%&)'&*//0-1)+-+*(+'&%-))+%),35&6/:.2+0-0266/+,+**,.()**-/.,*&%%$'-))+,.//0601,0*.*21134345<;9855:;7257950.../''11,*8***467;189866865//74-17.,3888:49493292'(+.60)-+-./**(()/5550-')*+-6,'&%*++,01*/*5,73768-''(*/065,65+,5;:;9:::9795.,2),60./(/:797374/,++/,/;/661(,449:75501++)**+036-)+''(%--.-&*+.)).0<67(44-5*+&(+,5:.-384)/013+//.:-.541.-/./76:88896;-588+.3)*),)-9;4-01(+,3+1())('),--+*,**'((-.+-2:4:8/-1-'''(00.9.:/-038)09.8,-.,.,0303)/-&(%%%&$,6+73;.,*./,4.-,/.2775-/043<9597;5--//069641,.7:4-3*-+..&%(00/.)()-,-,1,**(-:3/(')*-60303541361,*%)(&$+&#&()*+--.7**+)).,-,243361/10&0/*0)0,057855*.5161&/.-315,-11+(-+/1++./+64448($()171270+1+&*3+12676**,-0)(,51+**+-.1-+.0568:1*//-1.0874;..*3,0504314:62204475456-48876-*0+*&&+.-*&,+0333;:67310**&''-.144031/35,+)*-(&&$,$).-,)+''/.:,,-0--&&()05/431+*,696,/-/016:7642)2,355'4'*+1.03.2-./4*24682,+'(+/,-,.65453434)*486/8)+/45/26,*-4457;522,1,/(*&0..,.*#,--,-.2*&)0-.106369+,*'+*)+9:777.)+,'*-,-()).,-+'-(%*-,2.+1.,6,+.+*22.0+89)-%-*/82460243385/,)*+'-.258;959.925<8:0;
@eea52105-94b7-478f-b59a-86c809581845 ch=337 read=131058 start_time=2019-12-13T14:16:33Z barcode=BC01 runid=2c9cf7bc05858273f10e7d7ec552fc0bd742dc3e
CCGGTTACCTTGTTGCGACTTCACCCCAGTCATGAATCACCAAAGTGGTAAGCGCCCTCGAAGGATTAAGCTACCTGCCTTCTTTTGCGCAGCCCACTCCCATGGTGTGACGGGCGGTGTGTACAAGGCCCGGGAACGTATTCACCGTGGCATTCTGATCCACGATTACTAGCGATTCCGGCATGGAGTCGAGTTGCAGACTCAATCCGGACTACGACGCACTTTATGAGGTCAACATCGCGGAGTCGCTTCTCTTTGTAATGCGCCATTGTAGCACGTGTGTAGCCCTGGTCGTACTAAGGGCCATGATGACTTGACGTCATCCCACCTTCCTCCGGTTATCACTGGCAGTCTCCTTTGAGTTCAGCCGGACCGCTGGCAACAAAGGATAAGGGTTGCGCTCGTTGGGACTTAACCCAACATTTCACAACACGAGCTGACGGCCGTACGGCACCTGTCTCACGGTTCCCGAAGGCACATTCTCTCATCTCTGAAAACTTCCGTGGATGTCAAGACCAGGTAAGGTTCTTCGCGTTGCATCGGAATTAAACCACATGCTCCACCGCTTGTGCGAACCCCAATCAATTCGGTGAGTTTTAACCTTGCGTACTCCCCAGGCGGTCGACTTAACGCGTTAGCTCCGGAAGCCACGCCTCAAGGGCACAACCTCCAAGTCGACATCGTTTACTGGCGTGGACTGCCAGAATTATCTAATCCCGTTTGCCAGCTCCCCACGCTTTCGCACCTGAGCGTCAGTCTTCGTCCAGGGGACGCCTTCGCCACCGGTATTCCTCAGATCTCTACGCATTTCACCGCTACCTGGAATTCTACCCCCCCCTCCACGAGACTCAAGCTTTGCCAGTATCAGATGCAGTTCCCAGGTTGGGCCCGGGGATTTCATCTGACTTAACAGAAGAGAAGCCGCCTTATCAGCTGCGCCCAGTAATTCCGATTAACGCTTGCCTCCGTATTGCCGCGGCTGCTGGCACGGTTAGCCGGTGCTGCTTCTTCTGCGGGTAACGTCAATGAGCAAAGGTATTAACGCCACTTCCTCCCCGCTGAAAGTACTTTACAACCCGAAGGCCTTCTTCATACGCGGCATGGCTGCATCGGGCTTAGCCCATTTGTGCAATATTCCCCACTGCTGCCTCCCGTAGGAG
+
6./+,8)-010'+'$$)*67;54/34.*-8936658-,(*%*+,*+.611-./029.-/++,)+$.)2/+44566*()++10/77,'(+**&16,&**5:,$.)0...1287<8642),-./47792.6.',/0**.5789<978815.312398545864-.-./5/00000018872/&,$+(0(%'$+,3-7-.))00/3,93/)/./18000//)-$()/2.0/).+')$$%+-/9:61&*+)&'*(33,25(%%%$*+326;(26-,-.,)--.01++/-58613865'0)&&'%0592:94000..2/748889974374-094976324'-4---:40,0-+,41002-,4*.*,08+')/+595578998:74054;1-4.28,14.3.))&()1*0+((/**,*.+''&--201:-*()-/,())&(('(&*$((+&-&(&/.24:578776577;810****++/.*3347310,1/5234)++46,+5/;<359;77669644*7:14/-+,).0;::<;7990:///11(*-&.);;45;222357771/5..-2,-/36*$$''(%+),-9:7:5'&(%'(.::-50/+,+'+),-1/667,149;0910,+*.*9-101/05/./1.201-2*/50112768/4*4.,,-/55-..+93019/.5569005*%&%*+226::787548.-'&.()+8/073233/081(,*$%)*-05/,1300:5/1958;211120./%*-,-4/4/:,*2,+'(,,.2.67432/3348778;5501**/11298/2/+%(/,.-68.0/,0107-2,3-98/8352968/653-.--2466:+5,329-*07)*+,.6358401014<7:.+/2-2)/26((+.46-05.,''(5760304/,,',(&&%((#)'&''&$&'&&#$*'**12+&.-.349384-8-7-4/-/'&**(4605-1,%0813.:000981-+'()+(*&')0&6/-'($&(0989863628515:6577053236547(.*+.15333--4-./::86-:41*560/4/,/-0.:9/067475)-+*+9;9<88<:0124,30/--.676901,),%/321,(%+02(*5)&'$(&0+44<-;:6)22133250/03,01893.,
@bbc52d52-a7b3-46ef-91ef-088770c4c1cf ch=320 read=96851 start_time=2019-12-13T14:15:39Z barcode=BC01 runid=2c9cf7bc05858273f10e7d7ec552fc0bd742dc3e
GGAGGCAGCAGTGAGGAATTGCAGCAATGGAAGCCCCTGACCGAGCAACGCCGCGTCGAAGGAAGAAGGTTCCAGTTATGGCTATAAAGAGGAAGAACGAAGCGGCTACGAGAATGGTAGGTGACGATAACTGATAAGCGGCAACTACGTGCCGGCGGCGCAATACCGCATGGTGGCGAAGCGTTATCCGGGTAAAGTAGGGCGGCAGGGAGCAGGCGGCAGCAAAGGGTCTGTGATGAAAGCCTGAAGCTTAGCTGAAGTAGAAACCATAGAAACCAGAGCAGCTGAGTGCAGGAAGAGGATACGTGGAATTCCGTAGTGGCGGTGAAATGCGTAGATATATGGAGGGCACCGTGGCGAAGGCGACGATCTGGCCTGCAATGACGCTCAGTCCAGAAAGCGTAGAGGAGCAAATAGGATTAGTACTGTGTGCAGCAAACGTTGAGTACTAAGTGTTGGATGTAAAGGATGCTGCAGCTGGCGCGTGATACTCCGCCTGAGTAGTACGTTCGCAAGATGAAAACAAGAAATTGACTGAAGTTGCGAAAGCGGTGGGCGTAATGGTTTAATTCGAAACAGCGAACCTTACCAGTGTGACATACTCATAAAGGCTCAGGATGGAGAGATGGCTATATATGAGATACAGGTGGTACGTGATTTGTCGTCGAAACTCCATTGTCCGTGAGATGTGGGTTAAGTCCCGCAACAGCGCAACCCTTATCGTTAATTACCATCGTGAGATTCAAGGGACTCTGGCGAACTGCCAGTGAGCAGCTGGAGGAAAGGCGAAAGTTGGCGTGAATCATCATACCCATGACCTGCAGTTTACACGTGCTACAATGGATGGGTACAGAGAAATTTGTAGAAGCCGCGAGGTGAAACAAAACCCGCCAAAGCCATTCTCAGTTCGTTGTAGTGCAACTCAGGCTACATGAAGTTGGAATCGCTAGTAATCGCGAATCAGCATGTCGCAGTGAATACGTTCTCGGAGCCTTATGCACCGCCCGTCACGCACGAGAGTTGATACTTGCAGAAGCCGCGGCCTAACCGCAAGAAGACTCTAAAGGTGGGATTGAGTAGTTAGGGAGGTGAAGTCGTAAGCAAAGGTAAACCGAAGATAGAGCGGCAGGCAAATAAAGTTAACACAAGGTGCCGACAACTTTCTTCGCTTCCGGCCGGTATGTAACCCGCA
+
))%&$%&&,**/)(*('&(&$&%))0++,('-&*0*&(')),+,-037857,%%''&')2*.))%*+'-*9--)*/*$$&$$&$&,0))&-((&%*()*%%'''&&%%'&%(&&&%&#%((+)*&$&''%%(&',()$%%''$%%(%(%*&&$'&&*))()+1+%(%#&#%&*'((((()')-+7/*.('.-*+-(%*%*--)')'$+0*%)-./53.6.-.1.2*-4010('$'#)'(*+'+1/6/(&)*+-()''*(&()%,)%+,11103:82://%')/)/.+)'))*&,-),)&*+)(%(&,)..,3135-.+$(%'&&*+*&--.1322(&''(0-/1/-.'&)&(&#(%--.+,)-)/.87735)+-30-+).)()10,-,0(*,9*-(*/*'(&0&(&*')'+580//,.)/)(&*&)(('%%$$$&&()'%&'))),//121)))+,;16-/)*%*'+(&(&'-.2//.-*,)')'&$'+)*+/1+.2*)%*)),1465/8.$%''()(&,-***''%*+,)-,*+#'%%&&$#%&'(&%$&&%&*&(%'.++*0,/0277;7'(,+(&*)))**,(*(*'%&'$%%&,-84655,,/4(0*,.7&(-,,6.++'('(-**+02/0-.,+///01,-,.031'&$%%$)4.,-/*+((('%')0-%+'%)0.*,.3/1*(%&(&(60-*+54))/00+$'%#&('+.-,1+,,*4.1(/*').,./&*&&$%+)%(&/43+-0.*%(&($$+,$*&%'&(%%'$(()05*,**-)+-+(**$'%&,')('$(((+'*)'*%'(&#%)&)'&#'$%)*)%'')(-%(%$'-..1811-*+++.(,*'&&%$$%&%&&+**.203+(*+'&-,(+5::01.'$%%*-)%.3/28/,($()4,('+%)&&+%'%%+*.&)*+'''+,,3.,7/4.0224445-./02.,)+'(7-.++,.1245/4)-/0/:4+4+18101&-$(22,4))$(%,(%,120541*$(&'+&&')+,)((($&%#,%''*'''($'&'%&(,++)(,+%'&&&(*+(-2+&$/(14456+)%%%&1.%++)$'(('1++,5)0*'#%*-**,+-9079739112)*.+('%'%('*%'%((-'+--,-,('%%(&$$,(&(,0++-11-0--&')*((%$&%'&'((($.($#%%'%
@96534648-5ee1-4d13-b7dc-2203c7ca5b0a ch=400 read=95282 start_time=2019-12-13T14:15:28Z barcode=BC01 runid=2c9cf7bc05858273f10e7d7ec552fc0bd742dc3e
CTCCCTACGGGGAGGCAGCAGTGGGGAATATTGCTGTGGGAAACCCTGATGCAGCAACGCCGCGTGAGTGATGAAGGTTTTCCGGATCGTAAAGCTCTGTCTTTGGGGAAGATAATGGCGGTACCCAAGGAGGAAGCCACGGCTAACTACGTGCCAGCAGCCGCGGTAATACGTAGGTGGCGAGGCATTTATCAGCGGATTTACTGGGCGTAAAGGGAGCTGATAGGCGGATTAAAGTGGGATGGTAAATGCGGGCTCCAGCGGGTGCTGCATTCCAAACTGGTTATCTAGAGTGCAGGAGAGGAGAGTGGAATTCCTAGTGTAGCGGTGAAATGCGTAGAGATTAGGAAAGAACACCAGTGGCGAAGGCGACTCTGGACTGTAACTGACGCTGAGGCTCGAAAGCGTGGGGAGCAAGTTAGATACCCTGGTAGTCCACGCCGTAAACGATGAAGATACTAGGTGTGGGGTTTCAACACCTCCGTGCCACCGCTAACGCGTGAAACGGCTGCGCCTGGGGTGGTCGCAAGATTAAAAACTCAAAGGAATTGACGGGGACCCGCAAATGTAGCGGAGCATGTGGTTTAATTCGAAGCAACTGAAGAACCCTTACCTACTTGACATCCCTTGCATTTTACTCTTAATCGAAATCCCTTCGGGGATAAGGTGACAGAGTGGTGCATGGTTGTCGTCAGCTCGTGTCGTGAGATGTTGGAGTTAAGTCCCGCAACGAAGCGCAACCCTTGTGTTAGTTACTACCGTGGATTGAGGACTCTGGCGAGACTGCCTGGGTTAACGGAGGAAGGTGGGATGACGTCAAATCATCATGCCCTTATGTGTAGGGCTACACGTGCTACAATGGCTGGTACAGAGATGCAATACCGTGAGGTGGAGCCAAACTTTAAAACCAGTCTCAGTTCGGATTGTAGGCTGAAGCGCCTGCATGAAGCTGGGTTACTAGTAATCGCGAATCAGAATGTCGCGGTGAATACGTTCCAGGTCTTGTACACACCGCCCGTCACACCATGAGTTGGCAATACCCGAAGTCCGTGAGCTAACCGCAAAGGAGGCAGCGGCCGAGAAGGTAGGGTCGGCGGCGATTGGTGAAAGTCGTAACAAGGTAACCGG
+
(+/1((+.+5:*).800784873::,-*)&*),,*+.-0((,+-9,+,9:8933427646;78992**)),,)*/',,74-.'--18736390./1998955;:,75*+,-01-**-&,)631-+++(7)))(&'%'((*-1--.51546576976.51/15)-%+-71206326370220-++)*+.5)))3%)'+/+01-***(-21159;0(0.'**)''*+35//,*,'..,+/1:;935)%*2)((+&,3517)+$''+)(+0323/59+/-/699;765./--/--001559.,*)0/*)%(('-,'4(8+'$12-&%*),1/21:.,-:91-++*(0,(3627('/7559:466.:-)++&)..3----/96573568541+++-/2058534&''()+.2717+)*)20/.82/21-5:7229899191*-/07569;910/0,/&$&',973277678972-;7-0+-*-//8:-..0,*5/))+3+3/.(0)+.,&'%%#$&(394+.+(&,345/32/)*1,.5967/4656+/**),'+#0'.77/1+)#''(&*('%'&+,&*,13001/.5/2:9<5-2.,),%($()'(7814(,-,21+$(')*-6508++.40/,262+./02/51717+*),()9+2970:8+*'+*0-,,34*(%'13866745.626&0267,,')(-237592955256,5:,3&)8-2)*)&-*(..+1,-'(+48354;02/**'****:/.-4377%/&)&1,++03/4661,//&)+-1887;88;747/.)&,*2/17/51/26(),676999<83459::;-53*&*)./10/-/861772-.++/7.0//73-32/.&%$()(*+*10-191%-.-/1./-,33,,.7377217629;37769;:7715348*1*/+*,(2110)&.#'&(*($(')'',*-055+.824541/.0//&**+5/554382//11445113:1%.*3*-($.23409//-1+.,/82397678453481102206-/*/61(./,+,4224566)'3236:79,5-5(1-+,.+,++(),4.)&***''&&*,+.**)&'+,+4,200,0-(',-/43:430..,1:6<83
@83aea22a-f865-4a04-a528-20ac26f80afc ch=320 read=96845 start_time=2019-12-13T14:15:27Z barcode=BC01 runid=2c9cf7bc05858273f10e7d7ec552fc0bd742dc3e
CCACGAGCGTAGTGTTGAAATTTTCGGCGATGACTTCAATAGGCAACGTGAAGAAAGTTTTTTCGGATTATGAAGCTTCTGTTATAAAGGAAGAACTGGCAGCTGGAAGTGACGAGTGACTGATACTTTATTAAAGCCGGCCTAACTACGTGCCAGCAGCGCGGTAATACGTAGGTGGCAAGCGTTATCGGAATTATTGGGCGTAAAGAGGGCAGGCGGCAGCAAGGGTCTGTGGTAGGCCTGAAGCTTAACTGATAAGCCCGCAAAACCAGGCCTTCGAAGTGCAGGAGAGGATCGTGGGAATTCCATGTAGCGGTGGTAGCTAGATGGAGAGGAACACGCGGTAGCGAAGGCGACGATCTGGCCTGCAACTGGCAGTCAAGCGATAAGGGCGATAAGTTGATACCCTAGTAGTCCACGCACTTCATCAAACATTAATTACTAGAATGGTGGATGTCAAGGGTTTAATGCTGCAGTTAACGCAATGAAGTACTCCTTATAGATGATACGTTCCCTTAAAGAATGAAACTCAAAGGAATTGACAGGAACACAAGCGGTGGAGCATGGTTTAATTCGATAGAACCTTTTTGAATGCGGCATACTCGCGCAAAGGGCTCAGAGATGGAGAGATGGCTATATAGGATACAGGTGGTGCATGGTTGTCGTCAGCTCGTGTCTCGTAGGATGTTGGGTTAAGTCCCGCAACGAGGCTGGCGCTATCGTTAGTTACATCATTAAGTTGGGGGCTCCTGGCTGAGACTGGTGGTAAAGCTGGAGGAAGGCCAGGGATGACGTCAAATCATCATGCCCCTTATGACCTGGGTTTTACACACGTACTGCAATGGATGGTGCAGAGGGAAGCGTAGGGTGAGCAAGTATAAAACCATTCTCAGTTCGGACTGTAGTCTGCAAAGCTCGAGCTACATGAAGTTGGAATCATGCAGTAATCACTTGAGTCAAGCATGTCGCGGTAATTGAATACGTTATAAGGCCTTGTACACACCGCCCGTCACACCACGGAAGTTGTGCCTTGAAGCCGGTGGCCTAACCTGCAAGGAAAGGAGGCTATCTAGGTGGGATTGATGATTGGGGTGAAGTCATGTAACAAATTAACCGG
+
+($%%#')%'%&+(+*'&'(*,.,(&%%&()&%$',&,&%%'&''%%$+*,2*,2/**-516+-*.%1(*+1,1&*-/32.2--/7.+,)/,(..0-1.+&*('''%%%&&%%%$&'(&(#$%*'+*10)-,/,(&+.((+%&&&'+),(0,2/-,+(-)')'.**&(,216.-()+'%(,'(*,9///)/'(,-(-+-4821,77((%.*''$)('(.)(*+('-36112.,&-'&'&))(+%'%&)))'+*),/6-,3,%%(')56.7,*0/./2,)+'()32350**(0.-87*/).'&%(''('+*)$++*,('%&&%%&'&((,-))&*0'-''*$'','%'').4-4477100005-+('%''-()#'%&'*1())&(%%()*+0++'')*)*,('&(%',(''%-)*.60&('*%*,)10240543()0.(/)(,,,&&(('$%),)*(0+*'(*).2*$(,-0315)+.5231&&)*')))(,*-.0)((''')(+*-1-0/2-3*&&%301*-577,.5,-94:-+*-+4.444%'&%&%&'+--5,8,4*)*,12)*+-,-6/*&&#"$')40-,,''''(/*'$&$('('),.*/&).4)*,.+.0)*++-5;.-)*'0/'0001872.172468./0/,/,.0651+0.+.6888024687853/('''%)/,-236'--103..+3,*%,*&-('&$%&$*)').,032*6,,-1+-)*./0522107,25*,,33&&(%$&(&+%)'(*+'('/.)$()-1/.,*+*-/(+++1,7446/-.2:51*+-+'(&*/-,,-,*)'($%$))%&'%%&+,+,+.'0/(0293399:/,+,-1,+).-&&%$&$#(+*()*#((*#$$&&24/,9-.8232).1.-')&$-,.//10*+-(-)$).120-.-+-'**(1**709/976,+'($%***,-$(%$%%%&'))%('+(03+-%*$&*-,.1;:-,%('$&$$))3221+--.,..29236/&-$%'(+*'((%%%%((*+(,&&%&*++39/67535*+160-')()'-*.3)+*'''(,,0353*1.'32041..00,5-*),)+*-*))/&)%&(()('$)&*(&%/,
@b6517c81-fd57-4813-8642-bd98bb9122b5 ch=459 read=81307 start_time=2019-12-13T14:15:27Z barcode=BC01 runid=2c9cf7bc05858273f10e7d7ec552fc0bd742dc3e
CGGTTACCTTGTTACGACTTCACCCCAATCGCTGACCCTACCCTCGTGCTGCCTCCTTGCGGTTAGCTCACGGACTTCAGGTGCCAACTCTCCTTGGTGACGGGCGGTGTACAAGACCCGGGAACGTGTTCACCGCGACGATTGATTCGCGATTACTAGTAACTCCAGCTTCATGTAGGCGAGTTTCAGCCACAATCCGAACTGAGACTGGCTTTAAAGTTTGGCTCCACCTCGGTATTGCATCTCTCTGTACCAGCCATTGTAGCGTGTGTAGCCCTGCACATAAGGGGCATGATAGTTTGACGTCATCCCACCTTCTCCTGGTTAACCCAGGCAGTCTCGCTAGAGTCCTCAACTTAATGGTAGTAACTAACGACAGGGTGCGCTCGTGCGCGGGACTTAACCCAACATCTCACGACACGAGCTGACGACAACCATGCACCACCATGCGCTTGTCGGTTCCTCTAAAGAGTAATACAAGGGATGTCAAGTGGGTAAGGTTCTTCAACGTTGCTTCGAATTAAACCGCATGCTTTCCCGCTACTTGTGCGGGTCCCGTCAATTCCTTTGAGTTTTAATCTTTGCGACCGTACTCCCAGGCGGAATACTTAATACGTTAGCGGCGGCGCGAGTGTTGAAACCCACACCTGGTATTCATCGTTTACGGCGTGGACTACCAGATTATCTAATCCCTGTTTGCTCCCCCACGCTTTCCGAGCCTCAGCGTCAGTTACAAGCAAGAGAGCCGCTTTCGCGCGGTGTTCCTCCATATATCTACGCATTTCACCGCTACGCATGGAATTCCACTCTCCCCTCTTGCACTCCAGTTAAAGCAGTTTCCCAAAGCGTACTATGGTTAAGCCACAGCCTTTGCCAGACTTATCTAACCGCCTGCGCTCGCTTTTACGCCCAATAAATCCGGACAACGCTCAGGTTCACCGTATTACCGCGGCTGCTGGCGTAGCGTCCCTTTCTGGTAAAGACACCGTCACAGTGTGAACTTTCCGCTCTCACTCGTTCTTCTCTTACAACAGAGCTTTACGATCAAAACCTTCTTCACTCACGCGGCGTTGCTCGGTCAGACTTCGTCATTGCCGAAGTTTACTGCTGCCTCCGTAGGGGAG
+
81,5:++-,+*1++,6289<8-9;9*-2-304/-)-40..3:30/,-%01,0*+4,2+)+(54,+,,))).,4-0/4''*&()..*4//0%'$(&0*..)+3;;888750+0./,025+16111/03*14))/5/00/--&*&()15*'(*+/8/00++++&()3)'*)*41(+(%+/:71/13;840.+,(()741)*02.**((+756:,0/&(,-+-8...,0.74570/(*,./6//0301..,005,44//00*3+**/,+&&'')(./094)%+*,,,/1-5:5+02./+&*08)*-:99::180(&1(/(-,06.,/,,4)281+168365415('*++123350.(-)04,7,/::4434:889;7541-)67*+-0+)''$#&+2/831..-0,/-(/2056791,-+%)*-.061/1)(%))257;68.10/4(%$(,1/,*-*+,/))*)1/.-(.0+&''(/..,16-,0305477/)((((**+'.'1,6570(&-.+-)).*3&+*5+:;:87'*&%%&)0'4-)%+,/,0.+-/2/85*39+*6653241+-63-)/-9;3-../4:+%*3243-%&))23/)115/8683//0*-%&$*));(()).3*30(/)$((-/622:*05,&+(++)&&',/969::98<:15-42-.1-,-1-0.))',+./365;171-+0/:/,/32376,*//13:03'*/&4:33&30359152://.2%,(-+--+-12,-090,)*',)5.66<92325'/)*+7.('**/,5;:446:47:/.&,*23/1.4.49-/10.44720/31/023*,&&(//58*'9070<8-62.78.001,))'*05/6.0,14.2%1100/*)()+-2161//32/205/6:56:77872/488+,31110-7..--()-/0.-%%(,00/'/1%''%)+'(*/2*((((.:23482911-1*&*,,/8)2<6+27:375)*7335:461.0)0113024./23*-,,,-0/*+(*89;889/.+,1...812/.011;9(1012//9:74:8;139&&)-.%0-..5-..4)12/31/0255112/(*.5372390/)'(,($((,2452603511%,/*&+%
@b529aaac-fb75-43a6-9d39-ebf53144d31d ch=394 read=65175 start_time=2019-12-13T14:15:21Z barcode=BC01 runid=2c9cf7bc05858273f10e7d7ec552fc0bd742dc3e
CCGGTTACCTTGTTACGACTTCACCCCAATCATCAATCCGCATAGACAGCTCCTTCCTTTGCGGTTAGGCCACCGGCTTCGGGTGTTATCAACTCTCATTGGTGTGACGGGCGGTGTGTACAAGGCCGAAGAACGTATTCACCGACATGCTGATTCGCGATTACTAGCGATTCCAACTTCGTAGTCGAGTTCCGGGCCCCACCAAAATCCGGGCGAGAATGGTTTTATGGGTTTTGCTTCACCTCGCGGCTTCGCTTCCCTCTGCACCATCCATTGTAGCGCATTAGCCCAGGTCATAGGGGCATGATGATTTGACGTCATCACTTTTCCTCCAACTTGTCTGGCGATCTCGCTGATTTAACAATGATGGTAACTAACGATAAGGGTTGCGCTCGTTGCGGGACTTAACAACTTTATCTCACGACACGAGCTGACGACAACCATGCACCACCAGCTATCTCATATAGCTATCTCTCCATCTCTGGAGCCTTTATGAGTATGTCAAGACCTGGTAAGGTTCTTCGCGTTGCTTCGAATTAACCACATACTCCACGCTTGTGCGGGCCCCGTCAATTCGAGTTTCATTCTTGCGGAACGTACTACTCAGGCGGAGTACTTATTGCGTTAACTGCAGCACTGAACTTTGACATCAACACTTAGTACTCATCGTTTACGGCGTGGACTACTAGAATTATCTAATCCTATTTGCTCCCCACGCTTTCGGGACTGAGAGCGTCAGTTGCAGGCCAGATCGTCGCCTTCGCCACTGGTGTTCCTCCATATATCTGCGCATTTCACCGCTACACATGGAATTCCACGATCCTCTCCTGCACTCTAGCTGCCTGGTTTCTATGGCTTACTGAGAGTTAAGCTTCAGGCTTTCACCACAGACCCTTGCTGCCGCCTGCTCCCTCGCCAATAATTCGGATAACGCTTGCCACCTACGTATTACCGCGGCTGCTGGCACGTAGTTGGCGTGGCTTTCTAATAAGTACCGTCACTCGGCTACCATTTCCTGTAGCCGCCGTTCTTCCTTTATAACAGAAGTTTACAATCCGAAACCTTCTTCCTTCACGCGGCGTTGCTCGGTCAGGGTTCCCCATTGCCGAAAATTCCTACTGCTGCCTCCGTAGGAACG
+
5/0-2/*.*+*)26*01-56;5279:/132654327145(*(($'(+++./5:7:7'$'*2./214198;;115.5.07602)*)2:122-3.-.12+6-80;845450654/01-//02567-764,,(%--++-.4;3024-+,,,*)%'(-/+),)**/))()+++-321030/052/44554($**+(/)0/342,(+-**,,(*000,,),,.536575;-468:-498.*+-7/35:556+7*)28/('-%6-**2./11699;::673,)')'$$&+-+(11)*/410-.**.60055./00/1:/-.:799:41$(%',,.+&*))(,*4*,-/,.*)$'&)+/+,,,/70*'()2*)(,*))&%+/18378912/154;12100415</45;61/2031+..,3:9,/.4.+-..1/1204333.25421(**+,/0/18)&%'&)'+.55;5454/----0866+:790/-)*481117498000-**,-.051--36:5//.,%0+9998;99:281-.249010'*%+'--.11(0033&+(*/.+.9938/6:5*)-0689+++(+/7+.68<.3...1'2)-.1**,*,2644930.%((..1.03:7848;894334/22)-)+89666400257/2)-)*--*.5356639110;5&'(0+'2+8.787564/('1*')1159737///82+,+19;/.32-1;1-.61.9921*'+--06)--;11)).+7012:83883..-1/14:6686:314:6:68:77565553(/-/-1;4..24/0.+,),-01,...:03.//144975024355&'),-*+,,-5;87:,50,(*2,3..304//)&%),-0+,-187+-64186.(*++,-448:01.+,-/3:23700330:1,,%%$()'())0--959:;:30/9-/84540+.(.+,623<996:788::6:/'--.,-4)('((+(('&(((,)2,,0)-./87991123275617872<:2/.0/346:15;88:4693-37,++0-.))-+).6;-33:66(&/00247<8;<:76<5/44549521922383;6:)-24,0-;;/,/7332*+304-+1&''/./12-0,)36+.593320,
@23e9a297-1498-4d4c-b200-1b70a41042ea ch=465 read=48767 start_time=2019-12-13T14:15:22Z barcode=BC01 runid=2c9cf7bc05858273f10e7d7ec552fc0bd742dc3e
CTCCTCAGGAGGCAGCAGTGGGAATGTGCACAATGGGGAAACCCTGATCACAGCAACGCCGCGTGGTGATGAAGTTTTCGGATCGTAAAGCTCTGTCTTTGGGGAAGATAGCCAAGGAGGAAACACGGCCCCAACCTACGTGCCAGCGGCCATGGTAATACGTAGGTGTGAGCGTTATCGGATTTACTGGGCGTAAAGGGCGTAGGCGGATGATTAAGTGGGATGTAAAGAAATACGGGCTCAGCAGCATTTCCAAACTGGTTATCTAGAGTGCAGGAGAGGGTAAATTCCTAGTGTGGCGGTGAAATGCATGGGAATTAGAGGAAGAACACCAGTGGCGAAACTCTCTGGACTGTAACTGACGCTGGGCTCGAAAGCGTAAGAACAAACGGGATTAGATACCCTGGTAGTCCACGCCGTAAACGATGAATACTAGGTGTAGAGGTTCCAACACCTCCATTACCGCCGCTAACGCATTAAGTATTCATACAAGTACGGTCGCAAGATTAAACTCAAAGGAATTGACGGGGACCCGCTGTGCTTGGAGCATGTGGTTTAATTCGAGCAGCGCGAACCTTACCTACACTTGACATCCCTTGCATACTCCAATCGAAATCCCTTGGGACAAGGTGACAGGATGAAGATTGCATGGTTATCGTCAGCTCGTGTCATTATGTTGGGATTCAAGTCCACCCAGCAGGCGCAACCCTTGTCGTTAGTTACTGCCATTAAGTTGAGGACTCTGGCAGGGCTGCTGGTTTAACCAGGAGGAAGGTAGGATAATCAAATCATCATGCCCCATATGTGTAGGGCTACGCACGTGCTACAATAGACATTGGTACAGAGGAGTGCAATACCGTGAGGGTGGAGCCAAACTTTAAAACCAGTCTCAGTTCGGATTGTGAGGCTGAAACTCGCCTACATGAGCTGAGTTATAGTAATCGCGAATCAGAATGGCCCGCGGTGAATGCGTTCCCGGGTGTATACACCGCCGTCGCACCATGAGAGTTGGCAATGCAGAAGTCCGTAGGCTAACCGCAAGGGAGGCAGCGGCCGAAGGTAGGGTCGAGGCGATTGGGGTGATCGTAACAGGTAACCG
+
++0*.1015*+//,00+-0+5.(-*+1++(*,6/10.'*,+/3+,+.-&%)*011.6122//001,,+,-%')-*;9743;343,218**--/548+,(,,89.,,***%$$%().,*+&'(&('(+),''%*((')')*,/2/*((&2-,$%&&))-*,/35141-.%')').-7.//'.'(*(%/+,37454.8.(01.244+6,/96795554-&+&07361(+.+$*,**$,%.324.0$($#$"'+.,/19899:.8---85/,+,,44/81,+*.-(''&/+9+-.0/1**%)(+13/03**()%,(+&%)-*&'%*+.8+,/0+.,)(,.,(&))%&'..,25802-,-11,()*+,312-&'*0&(*'$$&)+(),&21:/6'2,).,0/04059*+34632-8.)+0120-043-.-./0:8484+5..+/',%,(3,6(/)--+(+.-$+*%18017%&(*&($)*.141..-./,(+.51.(-$,-8651466.-...7:-3607'1*,0/3/32,,5305;/%*0.-(%(&*,)(-04324:5;76553/*)&'(%,(*1/30-0,,11),.)%(*/.1.3/2),.')$'$&&'#(30*&'''$(2',%&')).')'(&--0'++'&(*-**/../284)&%()1-..*/01679885'1(*+039--+&3+(.0/450*.1-/%1**,.*2.408,,+(,-,-5*,.1-.,&..&,4.5+8.,*24-18:8571+3..--*'%(-(25193:154-00+(*)%&,2-*))*+/624687615*665-(*)+,0,&'+1000&*&((-,/275427//&'$&%'((()*-62.,)'&('2254&3221,*'(%,/3%-044:-+-)*,4645:878612*-/4/./+1-,+&%,()&'+0,23535,&&*,0%%)+++&'+-*'(*+1743*)0063540--/,(&&%%&%'()(6/&3+/+1,*(///((%''1131355-04%.,05580,+)+/4)1.*'(%0%&*,+,1633&*+'&&)*+(--.)3*)(+*+.-,22/..,),+//-'()-&1+++'-.,47,&'+&(147:11+3026994
@81142d82-3bfe-4b17-8bb4-564f82a162cf ch=353 read=159328 start_time=2019-12-13T14:15:21Z barcode=BC01 runid=2c9cf7bc05858273f10e7d7ec552fc0bd742dc3e
CTCTACGGGAGGCAGCAGTAAAGGGAATTTTTTTCGGCAATGGAAACCTGACCGAGCAACGCCGCTGATGAAGGAAGAGAGGTTTTCAGTTGTAAACTTCTGTTATAAAGGAAGAACGGCGGCTGCAGAATGGTAGCCGGTGACGGTGCACTTTATTAAGCCACGACGCTACGTACCAGCAGCCGCGGTAATACGTAGGTGGCAAGCGTTATCGGAATTATTGGGCGTAAAGAGGGGCGGAAGCAGCAGCAAGGGTCTGTGGTGAAAGCCTGAAGCTTAACTTCAGTAAAGCCATAGAAACCAGGCAATAGGGGTGCAGGAGAGGATCGTGGAATTCCATGTGTGAGGTGAAATGCGTAGATATATGGAGGAACACCAGTGGCGAAGACGACGATCTGGCCTGCAAAGCGACGCTCAGTCCCGAAAGCGTGGGGAGCAAATAGAGTTAGATACTGAAGTAGTCCACGCCGTAAACGATGAGTACTAAGTGTTGGATGTCAAAGTTCAGTGCTGCAGTTAACGCAGTACTCCGCCTGAGTAGTACACGTTCCGCAGAATGAAACTCAAAGGAATTGACGAGGGGCCCGCACAAAAACGCA
+
)).)*,-36+,6246635/10').)-,389;;0/64:89;980&+**2(*,21,6),267687(.((%+*.5401-*(%&-*078,5&,'5-.151/13.0,1...94+.+.+).8/-22.5.*+-21.4/0863.2,),/003003*+'&'(')2.3)&%$''&$$$((,,/1&9.+-.,/131815/-5../12337/40.9;58616//0*0+)-**2273235*;1-((02)**(+'&%%%&(''''%,27/2--,.52011/+01-.)+('((()'(-+*)+-1.'06-,)&-1,/3.16,,,((0,/')*8337+,*06325.1401..118443..('%(.)/0:2006:98653,-',/114.34/01824/5..).+)(032:323/(1,4-..-.2+%)(')*+,/*-//*+),97-/1177:)-(-3884'('()3**,1*/)'(&&()8132$(,/8679;;.-,-+*+-.1022/266;6:4625657025;:38:85//0-13200/,0*,4..-/0(+.1,+&**+*-+(*+/53,*,/)+676+24-/311+'&%%('/+.)%,.)'-5+(*''+21.*,%$#
@718da223-c8a0-4244-ae3e-4477066e0075 ch=467 read=87521 start_time=2019-12-13T14:15:11Z barcode=BC01 runid=2c9cf7bc05858273f10e7d7ec552fc0bd742dc3e
CTCCTACGGGGAGGCAGCAGTGGGGAATATTGCACAATGGGCTTGGTACGATGCAGCCGCGCGTGTGAAGAAGGCCTTCGGGTTGTAAAAAGGTACCGGGGAGGAAGGTAAAGTTAATACGCTGCTCATTGACGTTACCCGCAGAAGAAGCACCGTAACTTTCCCGTGCCAGCAGCCCGCGGTAATACGGAGAGGTGCAAGCGTTAATCGGAATTACTGGGCGTAAAGCGCACGCAGGCGGTTTGTTAAAGTCGAATGTAGAAATCCCCAGGCCCAACCTGGGAACTGCATCTGATACTGGCAGAAACGAGTCTCGTAGAGGGGTAGAATTCCAGGTGTAGCGGTGAAATGCGTGAGATCTGGAGGAATACCGGTGGCGAAGGCAGCCCCTGGACGAACTGACGCTCCAGGTGCAGCGTGGGGTGCGTGGGATTAGATACCCTGGTAGTCCACGCCGTACTTGATGTCGACTTGGAGGTTGTGCCCTTGAGGCGTGGCTTCCGGAGCTAGCGTTAAGTCGACCGCCTGGGGAATACGGCCGCAAGTTAAAACTCAAATGAATTGACGGGGGCCCGCACAAGCGGTGGAAGGGTTTTAATTCGATACAGCACCCGAAGAACCTTACAGTGTGACATCCACAGGTGCAGAGATGAGAATGTGCTTCGGGAACCGTGAGACCAGGTGCTGCATGGCTGTCGTCAGCTCGTGTTGTGAAATGTTGGGTTAAAGTCCCGCAACAGGCGCAACCCTTATCCTTTGTTGCCAGCGGTCCGGCCGAGAACTCAAAGGGAGACTGCCAGTGATAAACTGGAGGAAGGTGGGGATGACGTCAAGTCATCATGGCCCTTGACCGAGGGCTACGTGCTACAATGGCGCATACAAGAGAAGCGACCTCGCGAGAGCAAGCGGACCTCATAAAGTGCGTCGTAGTCCCGGATTTAAGGTCTGCAACTCGACTCCATGAAGTCGGAATCGCTAGTAATCGTGGATCAAGAATGCCACGGTGAATACGTTCCCGGGCCTTGTACACCGCCCGTCACACCATGGGGTGGTTGCGAAAAGAAGTAGGTAGCTTAACCTTCCGGGAGGCGCTTACCGCGCGGCTGGGGTGAAGTGTAACAAAGGTAACCGG
+
,++-)'3-59/,.61067789956-*2//720+'),,,-&)''%&$#%%',.-,,)-'''%)'(((*,/'***+777;608*1(%(,2.+'&$##%%()')'(,,,+0)087./:.6+*))*2/.10,5+*((*,4.05**3..3-',*')00,*%%'('+1,7+)*)*%#%&(+/4)*,4,,362/0+0)*)-413579353/8.8.1(-,+0,01247---97;5,-//,../((-,*87;8509,8)),3++44*1)*16-/09;5'11)(&)&)'#%-,)./534.--*(*36509/,.$)('+)&(((*+.6++%,,.'+(+*././,++/-+)+*)20.,08/-4591&((,/45;1/5)2**&0/-/504-.0-*0/%*3:4()5;99.'1()+)(&(),((1:98*'&&'2%,('(%$%%$+/,/0,,/4.8;6016424063*+235+,+$%%')//0200,1,1,,-2+7-/*62'*)))423498105.11/0--/&(&**400)*+,235;668445-&(&(-..84,,-55-+8.602.04:<;/201323350/58/0820-/0/82749645-1())0;;*0-;;:676'62'2&1&'(-4)*-,))'&&$(+%/(,/788+&(&,)('(&&(),9/,),..2/)+(+.&67598:8;86640'&)(+,87456716/118779710112,.15933359:4/1;2:5661.)(*,1)*42&7)+//,//4063-6.-.-06.*.1-3/.-425556,313)%)(*335.6+0*.%('.1/0/*+--.12:/3.,-)+/+,,.+,)2--5566254543689;:/1172:1'++*2+(%(*(*'')')3696576546315447530)+&'+&*,*17572/0/-+,/17352:65999778:50224/21.%(+(*-(/.&7,(.0.13888826./0'$*-/,+-+1++*--/,-,-+-(&%&,-,,3:8666/7(*.:12:6152/.&'))(-**/9,(*114,-,'('('+./053--06544657796+)+'%&%%&)*,+%')(*$-(),''(*4.76819'640*-4.34551//')&%'$(,597-)+(+((/'-136;0+1.631135
@d26b8c73-1210-4db5-b942-b946213ee14d ch=220 read=97520 start_time=2019-12-13T14:15:09Z barcode=BC01 runid=2c9cf7bc05858273f10e7d7ec552fc0bd742dc3e
CCGGTTACCTTGTTACGACTTCACCCCAATCATCAATCCCACCTTAGACAGCTCCTTCCCTTGCGGTTAGGCCACCGGCACCGGGTGTTATCAACTCTCGTGGTGTGACGGGCGTTGTGTACAAGGCCGGAACGTATTCACCGCGACATGCTGATTCGCGATTACTGGCGATTCCAACTCACATGTAGTCGAGTTGCAGACTACAGCGAACTGAGAATGGTTTATGGGTTCTTCACCTCGCGGCTTCCTTCCCTCTGCATCCAGCAGCACGTGTGTAGCCCAGGTCCGCCAGGGGCATGATGATTTGACACGTCATCCCCGCCTTTCACTCCAACTTGTCACTGGCAGTCTCGCTGAGTCACAACAGCGGTAACTAACGACAGGTTTGCGCTCGTTGGACTTAACCAACATCACGACACGAGCTGACGACAACCATGCACCTGTATCCCATATAGCTATCTCCATCTCTGGAGCCTTTATGAGTATGTCAAGACCTGGTAAGGTTCTTCGCGTTGCTTCGAATTAAACCACATGCTCCACCGCGTGCGGGCCCCGTCAATTCCTTTGAGTTTCATTCTTGCGGGCAATACTACTCAGGCAGGTACTTATTTAACTGCAGCACTGAACTTTGACATCCAACACTTGGTACTCATCGTTTACGGCGTGGACTACTAGGGTATCTAATCTATTTGCTCCCACGCTTTCGGGACTGGTGATGGTTGCAGACCAGATCGTCGCCTTCGCCACTGGTGTTCCTCCATATATCTACGCATTTTCACCGCTACACATGGAATTCCACGATCCTCTCCTGCACTCTAGCTGCCTGGTTTCTATGGCTTACTGAAGTTAAGCTTCCGGGCTTTCACCACAGACCCTTGCTGCCGCCTGCTCCCTCTTTACGCCCAATAATTCCGGATAACGCTTGCCACCACGTATTACCGCGGCTGCTGGCGTGGTTAGCCGTGGCTTTCAATAAAGTACCGTCCTCGGCTACCGACCATGGCCGCCGTTCTTCCTTTATAACAGAAGTTTACAATCGAAAACCTTCTTCCTTCGCGGCGTTGCTCGGTCAGGGTTTCCCCATTGCCGAAAATTCCCTACTGCTGCCTCCCGTAGGGCG
+
731,2.-5528)0*'+4/-')'&++,(.0155;.3.+2:-,12/5114954556::1<7*00,-*()-0,;0:/.3*/)*,-.90/,30/.,3)+*,'**,3;:8777805944)5,,,232933427/0,*.4934-*'+(*++634558;82261/110/3()$&'*,8961*0'''*'((0/.-,./(&*2*'+89:7732.$-%%/40-.-195678:</76<0--&+60315*,/,4.-39/')-,4+*/)(*('-(&&*+--,..-271,...4-)+-*.&%'(.-62,,27..///176,-0'(+.0::0<9.*026:)+&()/(3*+1-,-513204.-.112624.+*)*)$$&%&&(&(*)(/.-20**&(++/-7,,87888+-+*''%'&0).+(&+)++(+1)+)''%))&((,,'2588;88741,-&'),/),*$')*'6946,+*1/0100-/2.-()''*.+.*)&&()*:971569;95314*3-;;:381))()+%&*(**.1.7.=;;901/167863+/+((+-/1*/1-94+$25-614302863.,7<;**/2/2922*332()*&)---0478:9&-'''*-'&*.%(%&$$&&*+,.0/7812750129/4(6+.))+'%)*+1687988289,,-96669:799478./)'-,421340122/91-//490*0.//761)86533-+&'&'&'*+$#'('.6214554::9:<9;::;<88:7/127845579877635760112-981*2(+5376,+&))333.2/14402//0.821058/22////0,++,-383818;0.3000**/,,-6/1,*2+7+,--.-'(+-,,/0/124.0/2626,.,++1249.16,,,+56.,409912/2.++2,.46-2+7+;:::81-23.,-&*(%(+-0080173,1-,,300.0,))%,211&+-.031'&'((*5*-81'0)-89:/())+,++.23&%%'&%''-*.278:;0/501144.1094.*,,)*41)*0856319;713-4-57/5+*+&*(20.7-(*-,/-.-'.7-3;1096)+,4/70/0827-91:1,-01))1)+54+4-..(2.&$%
@c5cffdc5-88b0-488c-8646-1bc10096da07 ch=404 read=100720 start_time=2019-12-13T14:15:02Z barcode=BC01 runid=2c9cf7bc05858273f10e7d7ec552fc0bd742dc3e
CCGGTTACGCGGTACGACTTCACCCCAGTCATGAATCACAAAGTGGTAAAAGCGCCCTCCCGAAAGGTTAAGCTACCTACTTCTTTTGCAACCCACTCCCATGGTCAGGCAGGCGGTGTGTACAAGGCCGGGAACGTATTCACCGTGGCATTCTGATCCACGATTACTGCTGATTCCGACTTCATGGAGTCGAGTTGCAGACTCAATCCGGACTACGACGCACTTTATGGGAGTCCGCTTGCTCTCGCGAGGTCGCTTCTCTTTGTATGCGCCATTGCCAGCACGTGTGTAGCCCTGGTCGTAAGGGCCATGATGACTTAACGTCATCCCCACCTTCTCAGTTTATCACTGGCGGTCTCCTTTGGTTCCCGGCCGGACCGCTGGCAACAAAGGATAGGGTTGCGCTCGTTGCGGGACTTAACCCAACATTTCACAACACGAGGCTGACGACAGCCATGCAGCACCTGTCTCACGGTTTCCCGAAGGCACATTCTCATCTCTGAAAACTTCCGTGGATGTCAAGACCAGGTAAGGTTCTTCGCGTTGCATCGAATTAAACCACATGCTCCACCGCTTTGTGCGGGCCCCGTCAATTCATTTTGAGTTTTAACCTTGCCTGACCGTACTCTGGGCGGTCGACTTAACGCGTTAGCTCCGGAAGCCACGCCGCAGGGCACAACCTCCAAAGTCGACATCGTTTGCAGCGTGGACTACCGGGGTATCTGTCCTGTTTGCTCCCCACGCTTTCGCACCTGAGCGTCAGTCTTCGTCAGGGGCCGCCTTCGCCACCGGTATTCCTCCAGATCTCTACGCATTTCACCGCTACACCTGGAATTCTACCTACGAGACTCAAGCTTGCCAGTATCCAGATGCAGTTCAGGTTGAGCCCGGGGATTTCACATCTGACAGCAAACCGCCTGCGTGCGCTTGCCGCGCCCAGTAATTCCGATTAACGCTTGCCACCCTCCGTATTACCGCGGCTGCTGGCACGAGGAGTTAGCCGGTGCTTCTTCTGCGGGTAACGTCAATGAGCAAAGGTATTAACTTTACTCCCTTCCTCCCCGCTGAAGGTGCTGCAACCCGAAGGCCTTCTTCATACGCGGCATGGCATCAGGCTTGCGCCCATCGTGCCGTATTCCCCACTGCTGCCACTCCCGTAG
+
.+.000--)((+(&(+-49<8/955-/036.*''**+4689.,,(%'(/1(''&01.++.)+.6&,*.-5/.66220)*./960:;/+,+(/3,+101;0+/'&('%('1$37/.71/-)++*66..51*'().0/,)()*,69688<857;33222.&%((+,2+'$%%%)+795'(*01200./1(*+,0142;45,04668/;3:'2-674//33460-.0::10**,'')1/)*/.+.1.'.+--+++-.,1273635<;3122239:<9/;*'&%*-).(,(($$&(064-0-,.)+)',./0+'((,/.--/),(,-885,858,.28736+-*-/;5/01675664+79983%&.-1437295,6215;:::8:97:5/.-05)2,1+).3.0803*-*1--/110:8200204/52,0,-.:6-+./5300,'(&+-0231/3+,.9-2),)))%./++/0)*%(*1/:.1;*),))300225;77979330-*&()*.134:789<;;89314./8<0510+')015234125:7;7858:))...-6249////58677246/0060'/,1-//.661+-/167;7/79;+6(*+:;(8-6.5-+-,+-,45+020/,&(...&1116631436354+.-,(/.3'5)30-3:33,-'%()+3:+*,,86926(//-,/32375785754$(%13668;898839&60*..,3,*.26528;1.010;;/),--.54./9477,++))2450479,*+()1+155-/283929269;44;0;55590',0))*66668978686:<<878:///..023,1..0.3...28,/26669788-**+3-,16'(+,-4((*+($&#)3+-),11.($(4+%,54-(.4.+*-,34+**&+&-4882;23;34431341+.(&,-)+(((''(2155:2556968975/6.%*(&.782475916106;::5:344,*0)(&.*%*'&(5///64165-//7/9:873448734:50/014224469<*1,0//3-,),20)/.29)8;764/97+*63*/*%%*'&&$')+,7-*--,5182:75;645,,),,900(-''%//+498592655;324731011(.300066-(+*-+%(,'$(,/:/-/32
@dbf2a72b-2aaf-428c-84b1-8815dde354ce ch=158 read=111741 start_time=2019-12-13T14:15:00Z barcode=BC01 runid=2c9cf7bc05858273f10e7d7ec552fc0bd742dc3e
CTCTACGGGAGGCAGCAGTGGGAATATTGCACAATGGGCGCAAGCCTGAAGTGCAGCCATGCCGCGTGTATGAAGAAGGCCTTCGGGTTGTAAAGTACTTTCAGCGGGAGGAAGGGAGTAAAGTTAATACCTTTGCTCATTGACGTTACCCGCAGAAGAAACACCGGCTAACTCCGTGCCAGCAGCCGCAGTAATACGGAAATTTTAGAAGATTGTCAGAGATTACTGGGCGTAAAGCGCGCAGGCAGTTTGTTAAGTCCAGATGTGAAATCCCCGGGCTCAGCCTGGGAACTGCATCCTGATACTGGCAACTTAGTCTCGTAGAGGGGTAGAATTCCAGGTGTAGCGGTGGAAATGCGTAGAGATCTGGAGAGTGCCGGTGGCGAAGGCAGCCCCTGGACGAAGACTGACGCTCAGGTGCGAAAGCGTGGGGAGCAAACGGGATTAGATACCCTGGTAGTCCGCGCCGTAAACGATGTCGACTTGGGAGGTTGTGCCCAGCCAGGGGCGTGGCCTCGGAGCTAACGCGTTAAGTCGACCGCCATAGGAGTACGGCCGCAAAGGTTAAAACTCAAATGAATTGACGGGGGCCCGCACAAGCGGTGGAGCATGTGGTTTAATTCGATGCAACGCGAAGAACCTTACCTGGAGTCTTGACATCCACGGGAAGTTTTCAGAGATGAGAATGTGCCTTCCGGGAACCGTAAGGACAGGTGCTGCGGCTGTCGTCAGCTCACGTGAAATGTTGGGTTAAAGTCCCGCAACGAGGCGCAGCCCTTATCGCTGTTGCCAGCGGTCCGGCGGGAACTCAAAGGGAGACTGCCAGTGATAAACTGGAGGAAGGTGGGGATGACGTCAAGTCATCATGGCCCTTACGACCAGGGCTACGTGCTGCAATGGCGCATACAAAGAGAAGCGACCTCGCGCGAGAGCAAACGGACCTCATAAAGTGCGTCGTGAAAAGGTCCCGGATTGGAGTCTGCAGCTCGGCTCGAAGTCAGATCGCTAGCAGTAATCGTGGATCAGAATGCCACGGTGAATACGTTCCCGGGCCTTGTACACACCGCCCGTCACACCGTAGAAGTGGGTTGCAAAGAAGTAGCTTAACCTTCGGGAGGCGCTTACCACTTTATTGATTCCTTGACTGGGGTGAAGTCGTAACAAAATTAACCGG
+
*,2(*-03,%'/-/33/38/80121).)((+-3;94;72,,01)13,,,((*)+**-7194./)**))/-1*,.),,+4/65;4)8555,/.6.,,-,77..'*)086,07,.16-(&+*88.1313//160;9*-78248322*2,,17)%+$%)*#+(%&')1'1-+0,*+632421.+,**-2.-3%01.8/**%/'&$''''('/+)(-+*,,'%&%'.,/139<98545:5//,+'(+.66&2599.5060.11**-/50,&(--++10.+1./-,((,035:4535.--,,8')*/00019/+/'*-1./2525,1++&,/,))0+0.2.2)*+-+'%$)))//0)-1-+-112*)))+,.//+))&&,(,+&/000...3(0*&*542,)*332.--+-+()+.66673766*)'())(+-9289+',+99.,%89.52/-6639:..5885682,'*(.40228*,,./.354//4/41'(+2-7/0*51*#&%$$&+1*'())26960(,'()348.+(*/:28-344474.65&')-'''*,/'105*.25-*3*;0<;68:28;;///777656/)57+55,+,)*(+++01/6.,..'-(,+/3:64:8</.-/.::8;55,0925:8;1;00:6*'%%(*03222549*)+.75-4+.81,0*)***5-,*+/6././6440)-83-3.523)-,5040352,/'''&&%$$+-232%'((,'&%()+27,,/:/730206)*0.2,+/0'5-**+/.0/,59'.'),3%&0(,-.07/00)321**(.%/2+47886:..1'(+,0223.*+-,558926780--,.6064155++258;8853''(&'93*),'1,($$%')2271-300,+-'(,21'/.3.*+)'*++'.,2.()'**)*4/6::5.41+-+'%$$13.767,-'',,,19/,.126631,),+)*'')-/(.-*0//-'&(&%&((%*,62)1)*'(--/112789522++-)))+0.10136526,,+/..2,(*'31/.941769902*/8986160/-0,,&',+,3&&&((506:+1+''$%()344:247<,'+*&*&**0-9.97485+:3*/2-++*(*/0'-072%1&'(887'(*++15687-.-50/.2246;654'%+)0.22,2
@5cb161e2-f1bc-46b5-807e-52f891538cfc ch=261 read=83705 start_time=2019-12-13T14:14:33Z barcode=BC01 runid=2c9cf7bc05858273f10e7d7ec552fc0bd742dc3e
CTCCTACGGGAGGCAGCAGTGGGGAATATTGCACAATGGGGAAACCCTGATGCAACGCCGCGTGGTGATGAAGGTTTTCGGATCGTAAAGCTCTGTCTTTGGGAAGATAATGACGGTGCAAGGAGGAAGCCACGGCTAACTACGTGCCAGCAGCAGTATTAATACGTAGGTGGCAGACGTTATCCGGTTACTGGGCGTAAAGGCGTAGGCGGATGATTAAGTGGGATGTGAAATACCCGGGCTCAACTTGGGTGCTGCATTCCAAACTGGTTATCTAGAGTGCGGGAGAGGAAGTGGAATTCTAGTGTAGCGGTGAAATGCGTAGAGATTGGGAAGAACACCAGTGGCGAGAAGGCGACTCTCTGGACTGTAACTGACGCTGAGGCTCGAAAGCGTGGGGGGAGCAAGCAGGATTAAGATACCCTGGTAGTCCACGCCGTAAACGATGAATACTAGGTGTGGGGGGTTTCAACACCTCCCGTGCCGCCGCTAACGCATTAAGTATTCCGCCTGGGGGGTACGGTCGCAAGATTAAAACTCAAAGGAATTGACGAGGACCCGCACAGAAGTAGCGGGCATGTGGTTTTAATTCGAAGCAACGCGAAGAACCTTACCTACATGACATCCCTTGCATTACTCTTAATCGAAATCCCCTCGAGGACAAGGTGACAGGTGGTGCATGGTTGTCGTCAGCTCGTGTCGTGAGATGTTGGGTTAAGTCCGCAACGAGCGCAACCCTTGTCGTTAGTTACTACCATTAAGTTGAGGACTCACTTGAGACTGCCTGGGTTAACCAGGAGGAAGGTGGGGATGACGTCAAATCATCACATGCCCTTATGTGTAGGGCTACACACGTGCTACAATGGCTGGTACAGAGAGATGCAATACCGTGGGCCAAACTTTAAAACCAGTCTCAGTTCAGTTGAGCTGAAACTTCATACATGAAGCTGGAGTTACTAGTAATCGCGAATCAGAATGTCGCGGTGAATACGTTCCCGGGTCTTGTACACACCGCCAAATCACACCATGAGGAATTTGGCAATACCCGAAGTCAGCTAACCGCAAAGGAAACTGGCAGCCAGTGAGGTCGGTGGGGAGAAGTCGTAACAAGGTAACCGG
+
(**40031:3**1,./.004259)131)3,)-244;*00/((,+2;,*+*-+002235:8:9961-+**)*--/022./-:01159.0('()444633:906(0+.123412110*($.%((0-3)/))3633375/7-,,,,.2083.-+)**%)***-.,.0;988.4,,-*','1139537+1,09*,056988238*+)01333:88;654+/,8/125;945211392.+30(456669-*'$$'667587887919/9::777.2/--7520%)+12051+*(0+(%**3.9-7,6(*,950/0/1970+.,'(:77'(($&.,%05-5,*,.065-/,...).%&&0.98975/0(,3:563.005,10011367348869..54-02373894),+-0-&()(1%3**,)-/79:)+176..-2**,4596576-,,.111972//*0141226:95,16961.,+,4.37)).+..*72785612%'&.-3..0---1*(*+((*1,+(('+*,,3155-**6*;;:064/38*++(,//-0/.&01)/51/.021()&&''./1,)*-42/29*792.5.731-5-..18455680-//3.3007-,+++*,/0.95)0,+,33/-,'(//*1,-)((-()09/+80,280//-.,,,88235458745579726001885/-//13.*0//765589738355494/-010),.'2/0/168889;602656317+*,3./136;13230/32/.3:478.((+*,-355334655:409171:1:1.4,./06027;57:65-,--/:.--39532/4+23,*30101,,%)320453//'+.//152/6.+7-..8544452-,,+,12,;--,;;660))+/971/373.:<90<99:889356<4*--/(%0/56)/+(-/.,//0//111,-/19--.2//2*02023508.-4230,-.).2447+/.13;9750130)('021327233732..1000''''+5645;89..*'&$'&&)'.060/.62(('(((&%,./8583467**)'%%%%%')#,-(&''%%+')*136569-+'.&%+42779959-8.587636
@b1228abe-dc75-4310-8fbe-02c00a749bc4 ch=357 read=184639 start_time=2019-12-13T14:14:33Z barcode=BC01 runid=2c9cf7bc05858273f10e7d7ec552fc0bd742dc3e
TCTTATCGGTATGCTTCGTTCAGTTACGTATTTGCTGGTGCTGAAGAAGTTGCCGTGTCTTTGTATTGCCTACGCCCCGCCTGTCATATCTTCCGGTTACCTTGGTACGACTTCACCCCAATCGCCTGACCCTACCTTCAGCCGCTGCCTCGCTTGCGTTAAAACTCTCTCACGGACTTCGGGTATTGCCAGCTCATGGTGTGACGGGCGGTGATACAAAGACCGGGAACGTATTCACCGCGACATTCTGATTCGCGATTACTAGTAACTCCAAAAGCTTCATGTAGGCGGGACTTTCGGCCTACAATCCGGACTGGTTTTAAAGTTTGGCTCCACCTCGGTATTGCATCTCTCTGTACCAGCCATTTAGCACGTGTGCGGCCCTACGCAAGGGGCATGATAGATTTGACGTCATCCCACCTTCCTCCTGCGTTGCTTGGGCAGTCTCGCTAGAGTCCTCCAGCAATGGTAGTAACCCAACGACAGGGTTGCGCTCGTTGCGGACTTAACATCTCACGACACAGGCTGACGACAACCCATGCACCGCCACCATCACCTTGTCCCCGAGAGGATTTCCTCGATTAAAGAGTAATGCAGGGATGTCAAGTGTAAGGTAGGTTCTTCGCCGTTTGCTTCGAATTAAACCACATCGCCACTTCTTGGCGCGGGTCCCGTCAATTCTTTGAGTTTTTAATCTTGCGACCGTATACTCACGGGCGGAATACTTATTAAAATTGGCAGCGGCACGGTGTTAAGAGCCCCACCTAGTATTCATCGTTTGCGGCGTGGACTACCAGGGTATCACAATCCTGTTTGCTCACGCTTTCGAGCGCAAAGCGTCAGTTACAGTCCAGAGAGTCGCCTTCGCCGCTGGTGTTCTTCTCACGCGTTTCCGCTTCACTTCCGGGAATTCACTCTCCTCTCACGCACTCTGAATAACCAGTTTGGAATCACAGCACCCCCAGGATTCAGGCCGGGCCATTTCATCCCACTTAATCCTCATCCGCCTACGCTCCCTTTACGCTGACCGTCCGGATAGCGCTCGCCACTGCGTATTACCGCTGCTGGCACGTAAGTTAGCCGTGGCTTCCTCCTTGGGTACCGTCATTATCTTCCCCAAAGACAGGCTTCCGTCCGAAAACCTTCATCACTCACGCGGCGTTGCTGCATCAGGGGTTTCCCCATTGCGCGCAATATTCCCCACTGCCTGCCTCCCGTAGGAG
+
&&***,*&*+$+)+.100138.-9,(+*,)-3()/0::53332//((('+/%&&(*+/+55*&+'+)(-2)**&(''&%+,*),,)-)14446-+&./%('&$+'+*./(++0.1/686)4+4$'&*(*+74,+2935.$%%'(),+-1,1'('''),-4),)$&')**-,),(0)-+,)((&((//*+(%$&$%&*-557777969911)'%$''024)*213&6+171.644;6./1-/./330-,''(.*)&(*(0)&*'(../&-*,'--4,(+,674445)24-.*'$$&%%'(+05-+339.8+-,+*-/+2;<+160,.76172449.183.,+,*4,**./-/./../.--1/048/+*'&',,-+/+))'%/.5)('-$&)))*&&''(+,.+)'130.06888:1865)-+,-+-(+'$$&)-,()*%--'(-.5424*,/.%&(*-,,+(*)+*9)%,/,23214'&$%&+,)(+1*+*(&'*-0439-,+4)%&%('+,+)*+)+.00)0&-65.2&.-452318*&/'*%)&#'&'*(#&)/021,**/48((')&.,&+/.01-.(*.,25,(&''(++&)**8905263+(),++,(*)))*./-&&*)0**,08-(/150,/.-3/;805.-,***/,'((,%$'',*,/.21.03+&'-*.,)'&(%('+-<<3+320/2932158;571-,())&'(-)((--43.*+*%'%)//(*'&&,+-+*+*%%)(()-$))(+'/60+&/1,.0737;768883::&-,0-./56432%/,&0'&.*,,$%+7.387478/,&&+&)'.1842--0-%%&()'*006+132-.,.,2)**-,%&)*198455-33+(%)..14;73-.'($&%)&(.'/(%'-()%(,)5+&'(()/2/%'+1.3++-.1%,(,+.//.)*442.-6%0+6.,,())$%(+,00/951-,*0+03//.-50(0+''$%''+/*41+&,.039090/177:8132+)**,097()7*#'(*/,*),(/..1401.%'&().,.-'*&%)(+126.+'''&))-(,''+(*+*),/--3/9:882192534++,)/.**-6*.8-9-,-77.797+/8.)*+),/200&)(''(&/44.698<:677,-.0'')-/9443;66200//2)-+,&,6//97)%)&$&%$*--3/&-)3351(+))**(*-2,38*-6/4'+&
@be5ef014-59c7-4661-9212-be54b9211602 ch=141 read=86425 start_time=2019-12-13T14:14:31Z barcode=BC01 runid=2c9cf7bc05858273f10e7d7ec552fc0bd742dc3e
CCGGTTACCTTGTTACGACTTCACCCCAATCGCTGACCTACCTTCGGCCGCTTGCCTCCTTGCGGTTAGCTCACGGACTTCGGGTATTGCCAACTCTCATGGGTGTGACAGGCGGTGTGTACAAGACCAGGAACGTATTCACCGCGACATTCTGATTCGCGATTACTGGTAACTCCAGCTTCACCATGTAGGCGAGTTTCAGCCACAATCGAACTGAGACTGGTTTTAAAGGACCTTCACGGTATTGCATCTCTGTACCAGCCATTGCTTAGCGTGTAGCCCATAGGGTATGATGATTTGACTCCACCTTCCTCCTATTAACCCAGGCAGTCTCGCTAGAGTCCTCAACAATGAGTAGTAACTAACGCGACAAGGGTTGCGCTCGTTGCGGGACTTAACCTTAACCTCACGACACGAGCGGCGACAACCATACCACCTGTCTGTCCCCGAAGAGTTCCTCCGATTAAGAGTAATGCAAAGGGATGTCAAGTGTAGGCGGATACGTTGCTTCGAATTAAACCACATGCTCCGCGTGCGGGTCCCGTCGGTGCTTTGGTTTAATCTTGCAGCCATGCTCCCCAGGCGGAATACTTAATGCGTTAGCGGCGGCGCGGAAGTGTTGAAACCCCCGCAGTATTCATCGTTTACGGCGTGGACTACCAGGGTATCTAATCCTGTTTGCTCCCCACGCTTTTCGAGCCTCAGCGTCAGTTACAGTCAGAAGTCGCCTTCGCCACTGGTGTTCTTCTAATCTCTACGCATTTCACCGCTACACTAGAATTTCACTCTCCTCTCCTGCACTCTAGATAACCAGTTTGGAGATGCAGCACCCAAGTTGAGCCTTTGTTCACATCCACTTAATCATCCGCCTACGCTCCTTTACGCCCAGTATCCGGACAACGCTCGCCACCTACGTATTACCGCGGCTGCTGGCACGTAGTTAGCCGTGGCTTCCAGCAGGTACCGTCATTATCTTCCAGGAGCAGGCTTTGATCGAAAACCTTCATCACTCACGCGGCGTTGCATCAGGTTTCCCCCCACATTGCAATATTCCCCTGCTGCCTCCCGTG
+
0.),11+161:008122-005.+/))&&&*+-.---3/'(449<06/9/(+,,01742)))(('',-,/01/-0,4.77;6/,**+62227.--//0.//31)*,3.-'$+,.13314.00501268<2::16/*,-/8:79:120-.),2-0/+-8345975:4/.&/*.0.-2.,,0.3-'&,00)('()+*)+,76.*'''&',.,/*+*0.//32277+14.)1.)'-%&$&)+,6107+/-/01420000389<778;280(%+%%&-(,+,,.2/'##%('&%&(*,./88<.+(('./+.73;34.6((&'(&%)(''.57,222150010))--.*.-6('%4*&$'),-/05--/2.),+,.+.),2.634854444:664;810.2+..)'%'%'&)*),*-0-.-**+)*02131(01()&,-39;88,)&((--0,-,,'&()3'**,(()-(,+&'+,17-,-10*(0-1282200/566&3)&)'&$#'&/--.253).,/).1*+10--04661*'(+-+0(2**0:1))+&)&%%%&&)+-:9.83,5+**%,2*(*$++.'&##*(*25262)*)-+5-.254710*--)*0.'/,0.--(*,8)*.(+321+#($(*33;54477073&++4.0/2787+$(&#-/'((.,.36258895<8//*3:4,021-5;;-;579:;971252350133/0-551*&*&%*)&()-4789744446436<7978+-8643/'$(')+,60028:-+4***01+*+,/-'.***+1-0++%&-,/0/001)(*---346126;5/,(%'-*/&%$$*+'0,*-'$%(-*&)('04/011288)(.-0.23469945;5445568..2.,3-,(&'$'$%&)'+##'&'%%%&(,3/191/1,1.07)+-&*.844376693'1*-.2/;*$%++00,)))'%$#&&,)+&896:;133//36/7*$&($%**,(&)-+)./2-089769886'2,)+++))*+/1/--,*,444(...63..998*',).+)*./,+.,.30-./444675.7.+*%
@3e3ecb13-947d-44aa-ac6d-9aa74cd5bb20 ch=485 read=141602 start_time=2019-12-13T14:14:22Z barcode=BC01 runid=2c9cf7bc05858273f10e7d7ec552fc0bd742dc3e
CCGGTTACCTTATTTACGACTTCACCCCAGTCATGAATCACAGAAGTGGTAAGCGCCCTCCCGAAGGTTAAGCTACCTGCGCTGGCGCAGCCCACTCCATGGTGTGACGGGCGGGGTGTGTACAAGGCCGGGAACGTATTCACCGTGGCATTCTGATCCACGATTACCATGATTCCGACTTCATGGAGTCGAGTTGCAGACTCAATCGGACTACGACGCACTTTATGAGGTCGCTTGCTCTCGCGAGTCGCTTCTCTTTGTATGCGCCATTTGTAGCGTGTGTAGCCCTGGTCGTAAAGGGCCATGATGACGAGCGTCATCCCACCTTCCTCAGTTTATCACTGGCAGTCTCCTTTGAGTTCCCGGCCGGACCGCTGGCAACAAGGATAAGGGGTTGCGCTCGTTGCGGGACTTAACCCAACATTTCTAGCACAGGCTGACGGCAATAAGCGCAGCACCTGTCTCACGGTTCCCGAAGGCACATTCTCATCTCTGAGAAAACTTCCGGTGGATGTCAAGGCCAGGTAAGGTTCTTCGCGTTGCCTCAGATTAAACCACATGCTCCACCATGCGGGCCCCGTCAATTCAAATTTTGAGTTTTAACCTTGCGGCCGTGTACTCCCCAGGCCCGGTCGACTTAACGCGTTAGCTCGAGCCACGCCTCAAGGGCACAACCTCAAGTCGACATCATCGTTTACGGCGTGGACTGGGGTATCTAATCCTGTTTGCTCCCCACGCTTTCGCACTACAGGCGTCAGTCTTCGTCAGGGGCCGCCTTCGCCACCGGTATTCCTCAGATCTCTGCGCATTTCACCGCTACACCTGGAATTCTACCCCCCTCTACGAGACTCCGGCTTGCCAGTATCAGATGCAGTTCCCAGGTTGGGCCGGGGATTTCACATCTGACTTAACCGACCGCCTGCGTGCGCTTTACGCCCAGTAATTCCGATTAACCTTGCACCCTCCGTATTACCGCGGCTGCTGGCAGGTTAGCCGGTGCTTCTTCTGCAGGTAACGTCCAATGAGCAAAGGTATTAACGCCGCTACTCCCGCTGAAAGTGCTACAACCCGAAGGCCTTCTTCATACACGCGGGCATGGCTGCATCAGGCTTGCTTGTTGTGCCAATATTCCCCGCGCCGCCAGTAGGAG
+
31+21;23181%5+&&.-124632/571*-050/.-735)(,*,.)-+8.3/))*.:8+23,*013*3+7-//.',,%#%$%&&)*,5000;7)+,0;*.8976633.*/5)*()),+0.014985368)34/61-./-5//0,+-,3002:755575&&(*-4.+'$#$+13:633289:72564-+..0024.(%$%.2772:/8+7.52/133404123<<5410.116+-.6,//1.1+),)+,+,.5,776/88./4331/57384*&$#&'((+2'(+.24,-59775849'/3835,,,,,+-)'&%)&0,-+3.2+/73:8902//08/,-2'+%*,2+,--.2,,1-+*,5/19//315,7.3,(()4-/2*445.8163-)+2+2/+*(&*,144*'*57/6-3,,*,(++1.082*&'$&&)%)--.-.13+,3+)'%$$,,-,,+-2.433))#$&0+5783*-0-0.,().,*,4188865/,(+217/4+/'%()-569352-+,'.4'+((,.+51;32/-+0/,4$&))1''/5.::89;-/*++,,/5-*'$''0-86094+&../:39-).*2;;93+*69-)23.6-7-,-.4+&)%'&),1783+.,2+('202,/019/8/01.5-/*./3.%$(+)+-/510*(,15.&+,.0..4&.)///./10*,)./18:,-+:/009366/--2-008855:962225<3.0.413.'*,--781(*'*$$%()598894,,-3.8679,0+*)031333.,*-,(.329678::8,.((-71-2)&*()2/;;2089,+'&)+.527.5-5-85366:28/,77375.3--,.$&$&/-%(,*/123;111323069602--/03/0.(30*/21&-31+,-,-.-,/0/7281'&37;9:;8666658*+194*15/6.+%(&-&*///115254--2,,).6,,345743.*,,*0.5/004,*&*$)*)7///8/75111:19<8656'38//99509&2(12.2474'-'**02,('&(,*,-'+(+3.(311+10&.)*,,,1*3.+)+1*.-58;56<89986,1/.'+((+,.50/-0003&44-0.$(*''+1,+*,/,3+)--359/')()(&+/&%/)*-++
@83ca8754-6a85-42d6-84e1-124496592df2 ch=474 read=69052 start_time=2019-12-13T14:14:11Z barcode=BC01 runid=2c9cf7bc05858273f10e7d7ec552fc0bd742dc3e
CTCCTGCAGGGAGGCAGCAGTGGGGAATAATGCGCAATGGGCGCAAAGCCTGATGCAGCCATGCCGCGTGTATGAAAGAAGGCCTTCGGGTTGTAAAGTACTTTCAGCGGGGAGGAAGGGAGTAAAGTTACTACGCTGCTCATTGACGTTACCCGCGAAGAAGCACCGGCAACTCGTGCAGCAGCGCGGTAATACGGAGGTGCAAGCGTTAATCCCCACTGGGCGTAAAACGCACGCAGGCGGTTTGTTAAGTCAGATGTGATCGGGCTCCAGCCTGGGAACTGCATTTGTGACTGCATGGCTAGAGTACGGTAGGGGGGATGGAATTCCGCGTGTAGCAGTGAAATGCGTAGATATGCGGGAGGAACACCGATGGCGAAGGCAATCCCCTGGACCCTGTACTGACGCTCATGCACGAAAGCGTGGGAGCAAACAGGATTAGATACCCTGGTAGTCACGCCTAAACGATGTCAACTGGTTATTTGGGAATTAGTTTTCTCAGTAACGAAGCTAACGCGTGAGGTTGACCGCCTGGGAGAATACGGCCGCAGGTTGAAACTCAAAGGAATTGACGGACCCGCACAAGCGGTGGATGATGTTGAATTCCGATGCAACGCGAAAAACCTACCCACGCTGACGCGGCAGGAAGTTTCAGAGATGGATTCGTGCTCGAAGAGAACCTGCACACAGGTGCTGCATGAAACGTATCGTCAGCTCGGTGTCGTGAGATGTTAGGTTAAGTCCGCAACGAAGCGCAGCCCTTGTCATTAGTTGCTACATTCAGTTGAGCACTCTAGTAGAGACTGCCGGTGACAAACTGGAGGAAGGTGGGGATGACGTCAGAGTCATCATGGCCCCTTACGACCAGGGCTACCTTGCGATGCTACAATGGCGCATACAAAGAGCGCTGACCTCGCGAGCAAAGCGGACCTCATAAAGTGCATTAGCCGAAAGTCCCGGTTGAGTCTGCAACTCGACTCCATGATCGAATCGCGTAGTCGTGGATCAGAATGCCACAGTGGGCCGGTTCCAGGCCTTGTACACACCGCCCGTCACACCATGAGATTGGGTTTACCAAAAGAAGTAGGTGGCTTAACCTTCCGGGAGGCGCTTACCACTTGTGATTCTTGACTGGGGTGAAGTCGTAACAAGGTAACCGGAGAGATAGAGCAGCGACAGGCAAGTAGGTTGGCACTAAAGACACCGACCTTTCTTCATACAGCAATACGTAGCTACCA
+
,,02*%-*.5)'+0-/22/06-.62',*+)(&*#')2.33,*%(+-))/5')&+&')#%')+.:8-.--1756545''.*.4/,.1.0:6/9+.093**023:80&//.58+).,-*//)($%+0502843201%&1,/23-8-**./161/80)+&&-&(-''-09270,203416)0'$)&*-*+.,+04/(*,1,31,354../,10.0.,*+((+529864436/')&(&*,31695064;50375-%++$%'.-))+*,)+.001,,'-7.3:4//-(()+.7.-224869725430-&',%)*,+)*++)326,2370,/234746566312437979;7011875*)*)+:738-).,'+./55.'-+1,,,2,3/0;5;45+-.7*5/().12210.///2215,+'(&/-*+-397;1./0:;89&01+3-,-25+6/((-045421'**.4')58.-**',-/5444*/8()41/5/*/.3-/0;;;243%*++*.')*().00,+*+/,)-*,)'(2-44847:/-*)1+*0)003*,.,2/4/)06+,98:.)*%&)+31+(.)-8.-.030.-.1:8:<:2.,-'%&&(+0'(&$$,*044410)-469,&%&).2(&)%&,))-('(*&%1./3+,75/&&&(,97-,6.66878971..('(*3.79873/.//0::87310../12,//258:9::/0000.(*&--05.+')+*6-%495;76.335()'&&&&(&)+10,49*0($&+(2+'**,(,+)23698)-7-)'((',-.,*$,)&'*45:998/9010779:7882+()(*)+)+4:349878887/(%%'++,.-/-+*++%%%%&)*8:46241/,/0//+.-&)(,/,,1//89:4776-447('&%&))),...12,,)($'+6**/0)(&$&-.+/.'$(''%(&%',+',/+),*3(-/-5'%(*+877.1..2(*+,2.-,003+((120()()('247:8300.-14:51,%&*((+*/+3&,'4,),')05+2+(('(&(*-5/08,+.2/0.*0,,,%&(+),5215(&#'.:6(&,+)*(*(((/*-+6,89617--70'+1*)&(+*00'+-/(*--3.'&$&$&''/,&%$(+(*+48877651735;99470'+,21,*)((%)('('+---,*$(%-(($%$&%((,.*)'*)+&%,+(+-*'0,*&$%')*2165(1%'&$'&#%&%
