# Supplementary material for: De novo species identification using 16S rRNA gene nanopore sequencing
Source: PeerJ. 2020 Oct 21;8:e10029. doi: 10.7717/peerj.10029 (PMC7585375; doi:10.7717/peerj.10029)
Supplement: Supplemental Information 3 [file peerj-08-10029-s003.zip › pass_fastq_runid_2c9cf7bc05858273f10e7d7ec552fc0bd742dc3e_502.fastq]

@094df685-b7b0-4551-993f-b71e29974cd2 ch=126 read=223419 start_time=2019-12-13T14:14:04Z barcode=BC01 runid=2c9cf7bc05858273f10e7d7ec552fc0bd742dc3e
CCGGTTATCTTGTTACGACTTCACCCCAATCGCTGACCCTACCTTCGGCCGCTGCCTCAGCGCGGTTAGCTCACGGACTTGGGTATTGCCAACTCTCATGGTGTGACGGGCGGTGTGTACAAGACACCGGGAACGTATTCACCGCGACATTCTGATTCACGCGATTACTGAATGCTCCAGCTTCATGTAGGCGAGTTTCTGCCTACGAAATCGAACTGAGACTGGTTTTAAAGTTTGGCTCCACCTCACGGTATTGCATCTCTCTGTACCAGCCATTGTAGCACGTGTGTAGCCCTACACATAAAGGGGCATGATGATTTGACGTCATCCCACCTTCCTCTAGTTAACGGGCGGTCTCGCTAGAGTCACCAACTTAATGGTAGTAACTAACGACAAGGGGTTGCGCTCGTTGCGGGACTTAACTAACATCTCACGACACAGGCTGACGACAACCATGCACCACCTGTCTGCCCGATGTCCCCGAAGGGATTTCCTCGATTAAAGAGTAATGCAAGGGATGTCAAGTGTAGGTAAGGTTCTTCGCGTTGCTGCTTCGAATTAAACCACATGCTCCGCTACTTGTGCGGGTCCCCGTCAATTCCTTTGAGTTTTAATCTTGCGACCGTACTCCCCAGGCGGAATACTTAATGGGTCAGCGGCGGCTTTTGAGGGTGTTGAAACCCCACACCTAGTCATCGTTTACGGCGTGGACTGGGAGTATCTAATCCTGTTTGCTCCCCACGCTTTCGAGCCTCAGCGTCAGTTACAGTCAGAGAGCCGCCTTCGCCACTGGTGTTCTTCCAGATCTCTGCGCATTTCACCGCTACCTGAATTCTACCCCCCTCTACGAGACTCAAGCTTGCCGAGTATCAGATGCAGTTCCCAGGTTGAGCCAGGGGATTTCACATCTGACTTAACAAGCCGCCTGCGTTACGCACGCCCAGTAATTCCGATTAACGCTTGCACCCTCCGTATTACCGCGGCTGCTGGCACGGAGTTAGCCGGTGCTTCTTCTGCGGGTAACGTCAATGAGCAAAGGTATTAACTTTACTCCCTTCGCTCCCCGCTGAAAGTACTTTACAACCCGGCCTTCTTCATACACACTGGCATGGCTGCATCGGGCTTACGCCATTATTACCCAATATTCCCCACTGCTGCCTCCCGTAGGAG
+
14,//1//57<650-+)),/***/.4.2214%&'()192+,-73:040501101262/$$%%)(1.9+++/-..,1/)*%,/3/0-5,6,,&(((*/.11*/**+-1,111,5335.-(,-5.12)/6'4/-129;79:425:.284545;89988;4/2111023,*)%$(%$&(+2,--2:6',)((-510//.:;/7784+++'.*(*2)+28454369953497/593,16-174866,.5,/0202/,-/-./9765426798:;1128-01&$&(+--,*-0.....70(*,-)./21(*(0.1/.,,--21:4./57889,;8++788;4202($'+('()'.)+&*(-12$#%&'()*-$&,))(''0,,241+01-,,+-437616-337+.:.00778727/+,3/+/.0.2,..,+(++0/(*123)/%),-.3046499367.70223;69901/-*((&$$&*,-5;;4.,.-()%.89.-,.--1.020(*),-.*()1,.857879913,046010.''-,3;77<945,3-*()'*.6-,)*++/;:4-../;0011:89:7617+--1147,0575,/85:491+,665.+5;;*1--.8:575468'/')+/9:002:974452,,+)+),-+%)$&&')+')+))-/*+&)/1,59;62;61:;3)+/17+)(*'54676;:13/81129;:983;/))*+68.6..7:509:-*01/78++13179321257876+,-.0863:3/--0.2%&&'%)251252;77:902226+/0;:81:+++//,0./,12433;5/&*--./..1//+00/1/145;/2,//.,.(()*1/051+-.6265(%')+32102766(..;16,*09-3*%035',)('$54'()**3554/**)0+,04&0.'/-..100'$$%&&)',0.((+-37:44--5/507/.0*&)%+5..290501403;2.0,+/:9935...)+&(161028+4,*+0.;:<9874320/163123091107849+),)&**)'(+-((+*7,()-,%+.+41)'.//,50*+*.453/22560+(,,5.:33;:3411/.)&'*-+.35:7568679)65235)/.140*//2:46/*+2,1118791%(,,.-+,0,97+,6-7.,-
@1c454562-b769-4fd6-8ae0-a3ccaca43b4d ch=138 read=114432 start_time=2019-12-13T14:14:01Z barcode=BC01 runid=2c9cf7bc05858273f10e7d7ec552fc0bd742dc3e
CTCTACGGGAGGCAGTGGGAATGACAATGGGGAAACCCTGATGCAGCAACGCCGCGTGAGTGATGAAGGTTTGGATCGTAAAGCTCTGTCTTTGGAAGATAATGACTGGTGCAAGGAAGGAAATTACGGCTAACTACGTGCCAGCAGCCGCGGTAATGCAGCTGGCGAGGCGTTATCCGGTTCAGGCGTAAAGGGCGTAGGCGGATGATTAAGTGGGATGTATATGAAATACCAGAGCACAGCAGGTGCTGCATTCCAAACTGGTTATCTAGAGTGCGGAAGGAGTGGAATTCCTAGTGTGGCGGTGAAATGCGTAAGTTAGGGAAGAACACAGTGGCGAAAGCGACTCTCTGGACTGTAACTGACGCTGAGGCTCAGCGTGGGGAGCAAACGAGTTAGACTAGTCCGCGTAAACGCGATGAATACTAGGTGTGGGGTTTCAACTCCGTGCCGCCGCTAACGTGAGTATTCCGCCAGGAGTACGGTCGCAAGATTAAAACTCAAAGGAATTGACGGGGACCCGCACCGTAGCGGAGCATGTGGTTTTAATTCGAAGCAACGCGAAAGAACCTTACTTGACATCCCTTGCATTACTTAATCAGGAAATCCCTTCGGGGACAAAGGTGACGGTGCATGGTTGTCGTCAGCTCGTGTCGTGAGATGTTGGGTTAAGTCCGCAACGGGCGCGACATGTTAGTTACTACCATTAAGTTGAGGACTCTAGCGGGGCTGCCTGGGTTAACCAGGAGGAAGGTGGGGATGACGTCAAATCATCATGCCCCTTATGTGGGCTACACGTGCTACAATGGCTGGTACAGAGATGCAATACCGTGAGGTGGAGCCAAACTTTAAAACCAGTCTCAGTTCGGATTGTGGGCTGAAACTCGCCTACATGAAGCTGGAGTTACTAGTAATCGCGAATCAGAATGTCGCGGTGAATACGTTCCCGGGTCACACACCGCCCGTCACACCATGAGAGTTGGCAATACCCGAACAAAGCGTTGCTTCCTGGGGAGCGGCGGCCGAAGGTAGGGTCAGCGGGACGAGGTGAAAGTCGTAACAAAGGTAACCGG
+
..0*-.(4+))'(-+3/43*.('$%(5/792+).009)))))(+*+..32114,-,((%&'&&'*-3..-)$(40882727*),.*++,*/50*),,*2003.)%&%*/1)4')'0*('''(&(&**5-,-.3(+,10/-+(('**)*+(,'1,.+,(.%'%$')+,.1224450-2(%%&'##&+*(*.7+.,,,(.22689;0/.-/:0:,8-3+,///,.),.2;9316.$&%#%&**+1,2.,,,-28773/0.9;::;:0;./,/.*&''%%()&&'&%('12030+.*()01.*%/,(1446;1119783'''&$(.()+(1.*&.*.1474+)+'%&)10/./,04:7989:76232365421(-&%$&$'')::;;.'+-911-&'*-/$&#$$&)530,/)*1;96..-1124;700335978526421;.3'('%+)(//1:8:;*+*+'&$*&%%'*+81,%%$$*&)$,),,:/--/.)*+.2/;7014536*0,-120/.629;60370*+*/+++%('+*&)+5731270;:/*1,3.'*-)+.--,0.-3-(.28+,&(),3.020414)(1--.2*'('%1*3*',*+.-)19+2<9-17,1357'0+..2-*3+26566769025481+///6/.)+-//,.)-.-4--,)212&&'*6(*/,1'++(%'(&(%&%((&'42/./++.+,17..1.*(/*()+,-%(&&('$/177863;27..))(+2-+3.-7.3337;51.--/59:4;.-.897573+-('$#$''),//*/*(&('),+0*-351396468636'%()%*&&,0,/2;58/*,(&(+%'055;742894<;835223/-/-14:267,/3,/,/,-.*8;**:83/0..0-2.-()+402*,-4/0//2+4+++&&-+528,-/8869::<4;:9::,+,(,*4-))))(*+,0004<52:--25222242-----1/7.6-0:7/68))('%&&$%&'('&%((+(&(+.''%)+311322-,4,5.3/6000+,+(12+.(&)0)+).)(+3277:78;./317:9:47
@6b97342c-e4ff-4632-968c-0cac87b2fd72 ch=198 read=139846 start_time=2019-12-13T14:13:54Z barcode=BC01 runid=2c9cf7bc05858273f10e7d7ec552fc0bd742dc3e
CCGGTCCTTGTTACGACTTCGCAGTCGCCGAATCACAAGGTGGTAGCGCCCTCCCGAGTTAAGCTACCTACTTCTTTTGCAACCCTCCCACATGTGGTGTGACGGGCGGTGTGTACAAGGCCGGAGGTGTATTCACCAAATGGCATTCTGATCCACGATTACTAGCGATTCCGACTTCATGGGTCGAGTTGCAGACTCAATCAGTTCACGACGCACTTTATGAGGTCGCTTGCTCTCGAGGTCGCTTCTCTTTGTATGCGCCATTGTAGCGTGTGTAGCCCTGGTCGTAAGGGCCATGATGACTTGACGTCATCCCCACCTTCCTCAGTTTATCACTGGCGGTCCTTTGAGTTCCCGGCCGGACCGCTGGCAACAAGGATAAGGGTTGCGCTCGTTGCGGGACAACCCAACATTTCCTGACACAGGCTGACGACAGCCGCAGCACCTGTCTCACGGTTCCCGAAGGCATTTCTCATCTCCTGAAAACTTCCGTGGATGTCAAGACCAGGTAAGGTTCTTCGCGTTGCATCGAATTAAACCACATGCTCACCGCTTGTGCGGAGCCCCGTCAATTCGACGAGTTTTTAACCTTGCGGCCGTACTCACAGGCGGTCGACTTAACGCGTTAACGGAAACCACGCCTCAAGGGCACAACCTCAAGTCGACATCGTTTTACGGCGTGGACTACCAGGGTATCTAATCTGTTGCTCCCCACGCTTTCGCACCTGACGTCAGTCTTCGTCAGGGGCCGCCTTCATACCGGTATTCCTCAGATCTCTACGCATTTCACCGCTACACCTGAATTCTACCCCCCTCTACGAGACTCAAGCCCGGTATCAGATGCAGTTCCCAGAGTTGAGCCGAGAGTTTCACATCTGACTTAACAAAATATGCGTGCCTTTACGCCCAGTAATTCCGATTAACGCTTGCACCCTCCGTATTACCGCGGCTGCTGGCGCAGGTTAGCCAGTGCTTCTTCTGCGGGTAACGTCAATGAGCAAAGGTATTAACTTTACTCCCTTCCTCCCCGCTGAAGTACTTTACAACCCGAGGCCTTCTTCATACACGCGGCGTGAAGCATGGGCTTGCGCCCATTGGTACAATATTCCCCACTGCTGCCTCCCGTAGAGGAG
+
8171061,5/.2*./'/2736:4-86'''&&%''%&(*)'&*++,)++-985/,+*(/,411-22/01,)-/514;;2/2246:-,/4)*()-,).1,//0/01:956710/-,1::9450(-*''%%&&+0--'1))*)(6+-+89730121-)*+.19343,0.%*7/96334958./0.*++,)23;4:769847,:16%'%+&&)++0-,%)0240233441/'*.12346./,),-+*)++21962;6-,./0034903:-,,)+()+10../39501:::06-,,153;/11+,+*)..,*,,-.7-;51+*./0379,0/65:80125//+7./710&%'*+,/6:8;+1*0,757:8219.;.0*20/,6-00(13++513277451:221<41-//63,.)1,58,.'&%'%)*&&8664310(2/./-%&%&)+05354466378::901.*+0.0.)(.0-15.2230$$'-47-/2217567500.2985988<7:9113(/-;77<76712:-.079'',/,58,9://0121,,'.-131902.5(/%&/690).24834.'&',.-.76/(:-663600*)*,-++,+*%'&+60300.0-,1.5.2-)*1)*$'&*)31,54666:52-,,5)*)(-30616/9.453.65784316)$&,1/001:872//5,2401/0378:695446)*,,58/,0/30951*,.7:4-)-468811.11314:),1/(23-0-6-,$%'*/+.-/0;6730&',)*,./786847<3/,-3-*('+&/1--&-204/.6/8982,../1,/0158834)*0/*4,437.224,1-23;7:2-,)*7*('..4)((%'.:(('()*0()+-00424278*$$%$(&)'(,-3.,7509/*,0399<760.2021:2.1/*-02;5115/32-;--:609///9512.+(-).0-0--2/)20(,-519<985739524897:8674324459++),+-51.***(&*+.9/0:;6-5:9,.1.(+)&(%,**,*,,+.50)*+-.13:47<88851,0/1392*+',)&)//1.27/8-..180&(.(+.-*)8/--.-29.&(+*../16-59(*7()(*)+,
@d2e1af3f-b052-4d17-8692-674d97430151 ch=303 read=198836 start_time=2019-12-13T14:13:51Z barcode=BC01 runid=2c9cf7bc05858273f10e7d7ec552fc0bd742dc3e
CCGGTTACCTTTACGACTTCACCCAATCATCAATCCCACCTTAGACAGCTCCTTCCTTTGCGGTTAGGCCACCGGCTTCGGGTGTTATCAGCTCGTGGTGTGACGGGCGGTGTGTTACAAGGCCGAGAACGTATTCACCGCGACATGCTGATTCCGCGATTACTGGATTCCAACTTCATGTAGTCGAGTTGCAGACTACAATCCGAACTGAGAATGGTTTTATGGGTTTGCTTCACCTCGCGGCTTCGCTTCCCTCTGCACCATCCATTGTAGCACACGTGTGTAGCCAGGTCATAAGGGGGCATGATGATTTGACGTCATCCCGCCTTCCTCAACTTGTCGCAGCGCGTCTCGCTAAGTCCCCAACTTAATGATGGTAACTAACGATAAAGGTTTGCGCTCGTTGCGGGACTTAACCCAACATCTCACGACACGAGGCGGTGACAACCATGCACCACCTGTATCTCCTTATAGCTATGTCATCCATCTCTGGAGCCTTTATGAGTATGTCAAGACCTGGTAAGGTTCTTCGCGTTGCTTCGAATTAAATGCATGCTCCACACCGCTGGGCCCCGTCAATTCCTTTGAGTTTCATTCTTGCGAAGACGTACCTACTCAGGTGAGTACTTATTGCGTTAACTGCAGCACTGAACTTTGACGTCCAACGCCAGTACTCATCGTTTACGGCGTGGACTACTAGGGTATCTAATCTATTTGCTCCCCACGCTTTCGGGACTGAGCGTCAGTTGCAGGCTGAATCGTCGCCTTCGCCACTGGTGTTCCTCCATATATATCTGCGCATTTCACCGCTACATGGAATTCCACGATCACTCTCCTGCACTCTAGCTGCCTGGTTTCTATGGCTTACTGAAGTTAAGCCAGGCTTTCACCACAGACCCGCTGCTGCCGCCTGCTCCTCTTTACGCTGGCAATTCCGGATAACGCTTGCCACCTACGTATTACGCGGCTGCTGGCACGTGGTTAGCCGTGGCTTTCTAATAAGTACCGTCACTCGGCTACCATTTCCTGTAGCCGCCGTTCTTCCTTTATAGTTTACAATCCAGCTTTCTTCCTTCACGCGGCGTTGCTCGGTCAGGGTTTCCCCATTGCCGAAAATTCCCTACTGCTGCCTCCCGTAGGG
+
:98190/9.8;/'('')*64'--),+2233:-;170.(-,3.++..(,..+'(-./+2**.1;7;/6626.021.-205+:94104002/.--.,/7:7856698::-0-*+.*+%$$//+21/+,+1407:657333:45544333442.203'&'*+1,-,-)*&333(.',.314679:77645.8/.-&%')*2314./()7;;,,,*3;8871;;0/768026-'*0.1,0600,+,.'%&%'**1-72,0332015217'&.*(*--,*,',2346/)(')''+,-*,--,.8::/08/....76<-*+,.;::13..)1:809.,/''(1.-/402,'+((((.,.077.('(+29-,1+/.2.//1,1-,362364.-,-49,-3)4/++(+,-807-/*73.,,+/)3,),)/025/-+003768,&+&(*-(&/,-2160877888231,+.-1368(3)*-4343,*#&&$&-2-.235*,1(*--)02+.-+&+,))-204246:858626*1,;69997:925///24(,*0*9923(-&&$&/1/)+)//('%((,670)-1677172%%,(*139<<288;247.2,-,'-647(+&)%,-2'*+&(&&+)+0.*3536040403987011029886/.2../;661)2((%'%)--.11115566:9,..41127;7896-/+.20--.5-2,,-+*+2.,/52::0+-,-4;00-:95686778799.926''(+'0.0185+()+,161:457806878124<:979;6--0138774'1-./069118968:..+(+/0(,-,*&)*.0,$')-66600.&'(+0.233134/1/5:--442-$$$$%(513/,5-3-*,/'+..-77//390301683,&''(),,-/+/71/-*,.,+5<;-4*$((//'4*40344375,+&&&&(/602915969/5/-,0326354675.-&*)-&.-8///:1:5852:60.2204:+1038644+,..)1,1589.-50197641-.4.068675/61-,5-+)*'*.2-/-1//323+)02-2;847:0-/')7:861:11298;9941300;4289,,1;479200631-81*()+))+++/310;.-,'.*(
@ab472e96-89ad-4fac-85fb-5e3ebe8fff61 ch=444 read=189509 start_time=2019-12-13T14:13:46Z barcode=BC01 runid=2c9cf7bc05858273f10e7d7ec552fc0bd742dc3e
CTTGTATTTGGCTTCTGCCCCCCAGTCATGAATCGCAAATTGGTAGCGCCCTCAGAGGTTAAGCTACCTACTTCTTTGCAACCCACTCCCCATGGTGTGACGGGCGGTTACAATGGCGCAAGGCCGGGAACGTATTCACCGTGGCATTCCTTGATCCACGATTACTAGCGATTCCGGCTTCGTAGGTCGAGTTGCAGACTCCAATCCGGACTACGACGCGCTTCATAAGTCGCTTACTCTCGCGAGTCCTTCTCTTTGTATGCGCCATTGTAGCACGTGTAGCCCTGGTCGTAAGGGCCATGATGACTTGACATCATCCCACCTTCCTCAGTTTATCACTGGCAGTCTCCTTGAGTTCCCGGCCGGACCGCTGGCAACAAAGGATAAGGTTGCCGCTCGTTGGGACTTAACCCAACATTTCACAACACGAGCTGACGACAGCCATGCGGCTTTCCTGTCTCACGGTTCCCGAAGGCATTCTCATCTCTGAAAACTTCCGTGGATGTCAAGACCAGTGAGTTCTTCGTTGCATCGAATTAAACCATGCCACTTGTACGGGCCCAAATCAATTCATTTGAGTTTAACCTTGCGGCCGTACTCCCCGGAGCCGGTCGACTTAACGCGTTATCGGAAACCACGCCTCAAGGACACAACCTCAAGTCGACATCGTTTGCGTGGACTACCAGGTATCTAATCCTGTTCTCCCCACTTTCGCACCTGAGCGTCGGTCTTCGTCAGGGGCCGCCTTCGCCACCAGTATTCCTCAGATCTCTACGCATTTCCTGCCGCTACGCCTGGAATTCTGCCCCCCCCTCTACGAGATCTCAAGCTTGCCAGTATCAGATGCAGTTCCCAGGTTGGGCAGTTTCATCTGACTTAACAAACCGCCTGCGTGCGCTGCGCCCAGTAATTCCGATTAACGCTTACACCCTCCATGCCTTCCTGCGACTGCTGGCACAGGTTAGCCAGTGCTTCTTCTGCGGAGTAACGTCAAGCTGACAAAAGGTATTAACTTCCTCCCGCTGAAAGTACTTTACAACCCAGAGCCTTCTTCATACGCAGCACGCTGGCTGCATCAGGCTTGCCGGTATTGCAATATTCCCCTGCTTTCCTCCCGTAGGAG
+
&'(',$))%&$'(/%'(..778../24&%(%,,-(,+-&-&*)20+,./7/-.)**-0,4*+*-/01,)%)(,(31+)),+08,')*05<0,/685))(),2964*0(.%'('+&$%)1*++..2(*-*)),0-/4/*/./418445922-2-0/7.)+*,,7)//003528:61-%)/()%$%'*22.*-3913)+332-,0/09+20-+*'(,.+).'*,)$&+...00/14,%'((,/++)((((*+11432:2/1258:9;:2060.-++)+))+%)-276469873-/)*1--5,1///...-3231&5611101).5::48/1*,/</./:346++%)*3550%)('(45:5:3165229721.00-1,.3248*-9-92..4-8*/((,3953-(-.31001+12*05022;01012*546-+/1.345548423,,+*204-(*'&*+(01))$&'*2669/+-'(&)(/5388569412.-363//3.5.37:97,23/1/28900(&$,/552.,)'*-.334')---,9:81'&#**&&&*$%#$&+)(,))./,.).483//6/,&&57;(7*1,/+()&1,*-()**&&%&(%'+-(3152.1.401+*,-/5/,.')&*'.3/324977.-*1',(,.-+(+.-2-1111313713*%)(+7590.1+/6/,(,+-2/-8-/4**56*/4.+*%*'22**-,06/4417678&623-30)+3%-73.5:5695673584/8&'('*.1*-0*+.5345510/0'.9,,&%(,3,.((,012/-/4,0,))'*+3/63/,+./&-)&'%')(1/5'3/7-/1,-./1:+*),(**-571,,*03./+*,0'-+5*4+/.')**),/1379267/29/./-/..''&$&%-4-+*339/+3,'.02-6.,,3+*-)15.),-*+((')+)'%'(+*7879562.+-(*0/6211.%*)%++4,6;888:0+)(&..01/5)(%($')72;6*.++'''+)(,*))//2*+/734/+()'*++(%+)'-$$&'&'-64:78;7(%&'&(&(&#$$$&)*(-00.12659817/00+-,$)%#)-(--**/7.*)('((%)*(261*.0)&*%
@29d7e2ca-1af6-4dd2-bd3e-03b66f0995a6 ch=498 read=2056 start_time=2019-12-13T14:13:41Z barcode=BC01 runid=2c9cf7bc05858273f10e7d7ec552fc0bd742dc3e
CTCTACGGGAGCAGCAGTGGGGAATATTGCTGTGAGCAGAGCCTGATGCTGCTCATACCGCGTGTATGAAGAAGGCCTTCGGGTTGTAAAATTGCTTTCAGCGGGGAGGAAGGGAGTAAAGTTATGCAACTTTAACCATTGACGTTACCCGCAGAAGAAGCACCGTACAACTCCGTGCCAGCAGCCGCGGTAATACGGGGTGCAAGCGTTAATCGAATTACTGGGCGTAAAGCGCGAGCGGTTTGTTAAGTCAGATGTGAAATCACCGGGCTCAACCTGGGAACTGCATCTGATACTGTAACGAGGTCGTAGGGGTAGAATTCCAGGTGTGGCGGTGAAATGCGCAGAGATCTGGAGGAGCCACCAGTGAAGGCGGCCCTGGACGAACTGACGCTCAGGTGCGAAGCGTGAGGGGAGCAAACGGGATTGGAATACCCTGGTAGTCCACGCCGTAAACGATGTCGACTTGGAGGTTGTTGCCCCTTGAGCGGTATTTCCGGAGCTAACGCGTTAAGTCGACCGCCTGGGAATACGACGCAAAAGGTTAAAACTCAAATAATTGACGAGGGCCGCACGAAGCGGTGGGAGCATGTGGTTTAATTCGATACAGCCTGAAACTTACTGGTCTTGACATCACGGGGATTTTCAGAGATGAGAATGTTGCCTTCGGGAACCATACGTGAGACAGGTGCTGCGTAACGTCGTCGCTCGTGTTTGTGAAATGTTGGGTTAGAGCCGCGAAGGCGCAGCCGCGCATCTTTGTTGCCGGTCGGCCCGAACTCAAGGAAACTGCCAGTGATAAACATGGAGGAAAAGTGAATGGCAATCCGTCATCAATACACTACGACCGGAATTTACACGTGCTACAATGGCGCATACAAAGAAACGACCTCGCGAAACAGCGGACCTCATAAAGTGCGTCGTAGTAGTTAAGGTCTGCAACTCAACTCCATAGTCAGAATCGCAAGTATCGTGAATCCAAATACCACAGTGAATACGTTCGAGCCTTGTACACCACCCGTCACACCATGGGAAGTGGGTTACAAAAGTAGTAACTTAACCTTCAGGGGAGAGCGCTACTTTTGTGATTCATGACTGAGAGGGTGAGTCCTTTCGTGCTTTCGGAAGATGGGGCGACGAGCAGAAGTGGGTTGGCACCACAAAGACACCGACAACTTTCTTCAACACCAACAACCCGTAGCGGCA
+
-+/))*%/-&*'))*+34777-*0,,17.,'''%%#&(&('()**,/'((&%(,')'-//1144/.)*-,'*+)/-0122)5/-2+(/75+-*%(,(.,')&%*.+'+/-4+/+%)),64,-:51,2'$&&&&)*.0+5*/$0+-61/9-.23130&**%(*,1&%%',**,6(+0113/.0//25,-*,--'((9+,20/*)+,(*0434',-00011.002962102:9,+,.&%*)+2/;51/407,13313:::7.43*)),&346558-4,0*)&'1-3/././8/..-)-/**-0-.,''))'/%-49-14.3.4/33,//0/.&1+0...107+*+./&'(()010620,))'-3/21'%()&)*331*43*&-2/72/.30111'&-1469831%%&&'*00&102/*+/3;07&9:/03*.,()/191207.+,/11*,-27799;2,+()'+,--../0111.27(*,*/-+),1-,..,%''''&++'+&&(.1357752:281783246&/3.1)((%%%')(,(++44**./7292')--1:..,&.'&()*'/3()(%&(*'*,*,08447+))*,.+)+14<9,'3,.-22(*)$+&%&**%&$$&*/,210-.,+++-../*.,*%)5;74+,')*'''$'*+)/-),++((+-,*,($%(%+,.0,/+2,5977674200/42125520,,+.-,+/2,*+*-62./,.*4/-1*((%')&)%)&''++00(+'#%#&))*3;0.3;44847210+)4+*(+(,/')*),-(%&&.0(**('(25,*%'*+)+*-3,)'))(0.#%3(-00'),16/.(&$$(%%&$*)-/2*'%%&*'&)$)+,345345466953*)*%'..*%)'&%%&&'&/'('*,-/+&-.+*+))/.406-&)*,./014)+(&(&.+')'((%$)'''&*)-+,/-)++'(+.0(5.)%&&&$').//3,)305(.*3(-2-%&%&*'',)()()-)'')32)-()(((+)+06--5/++*)-,)).-+-*,-3/+4)**67,)-,())*'%%2*.0096(2.++(*),)%&)&--351)+,05:6343220/&&$+.*+-&'&*&*/--/0($*-*,)4,3-,/*(,,+866((./-&'''()1438'$$&)($&,1+')+&)+&)-0/*,2.*/3,%#$%++/(+,&*'''$*##$%$&
@37d577cf-d2d7-4629-9c03-7414bc5f07bf ch=393 read=56345 start_time=2019-12-13T14:13:04Z barcode=BC01 runid=2c9cf7bc05858273f10e7d7ec552fc0bd742dc3e
CCGGTTACGCGGTTGCATTTACCCCCAATCATCAATCCCACCTTAGACAGCTCATTTTCGCTTGCGGTTAGGCCACCCGGCCTGGGTGTTATCAACTCTCATTGAATTGGTGACGGTGTGTACAAGGCCGAGAACGTATTCACCGCGACATGCTGATTCGCGATTTTGGCGTTTAACTTCATGTAGTCGAGTTTACCTACAATCCGAACTGAGAATGGTTTTATGGGTTTTGCTTCACCTCGCGGCTTCGCTTCCCTCTGCACCATTCATTGTAGCGATGGTAGCCCGAGTCATGAGGCACTTGATGATTTGACGTCATCCCGCCTTCCTCAACTTGTCACTGGCAGTCTCGCTAGAGTCCCCAACTTAATGATGGTAACTAACGATAAGGAGTTTGCGCTCGTTGCGGGGCTTAACCAGCATCTCACATTTTGAGCTGAGCTGACAACCATGCACCGCCATCTCATATGGCTATCTCTCCATCTCTGGAGCCTTGAGTATGTCAAGAGATTATAGTATTAAGGTTCTTCGCGTTGCTTCAGATTAAACCACATGCTCCACCGCTTGTGCAGGCCCCAAATCAATTCTTTGAGTTTCATTCTTGCAGACCGTACTGCGCTCAGGCAGGTACTTATTGCGTTAACTGCAGCACTGAACTTTGACATCCAACACTTAGTACTCATCGTTTACGGCGTGGACTACTAGAGATTATCTAATCCTATTTGCTCCCCACGCTTTCAGGACTGAACGTCAGTTGCAGGCCAGATCGTCGCCGCCATACTGAGGTGTTCCTCCATGTATATCTACGCATTTCACCCTTTACGCGGAATTCGATCCTCTCCTGCACTCTAGCTGCCTGGTTTCTATGGCTTACTGATTAAGCTTCCAGGCTTTCACCACCCTTGCTGCCGCCTGCTCCCTCTTGCGCCCAATGAATTCCGGATAACGCTTGCCACCACGTATTACCGCGTACAGCGTAGTTAGCCGTGTGGCTTTCTAATAAAGTACCGTCGCTCCGGCTACCATTTCCTGTAGCCGCCGTTCTTCCTTTATAGCGAAGTTTACCAATCCGAGCCTTCTTCCTTCACGCGGCGTTGCTCGGTCAGGGTTTTCCCCATTGCCGAAAATTCCCCTGCTGCCTCCCGTAG
+
''(*4.')%$&&0(%*$$(**+3;;-.01324318/05+&,,,--,-/-/++*%'/1..%&(../1/6,%)/00'/1*1++%$&*(0+,11171-...-.$'&'$%**,+'($((*+*..10635-631,%',+,//0140(+()-./10119:96756)**./864$-,33:0/+)),)),+.-/00(%(03+*0''%./3/01++2.)*,*03018+59:,44;4.::5)/38212661+**/-271()-*/8/*.64213;3:<:404&%$&'(')..)*+,7/'%))*()().2-(+*+*)+-,7;1./789:;9097(()).-,)-('*4//19.45/90017515---(,+,./68,*'(%%/)***/07401(*02/,)-)')*&'(./-..3554383508,&$$$-&0+))635881.,)+*)(*&&&$'%'('*+021('++)*)*(#%$')003&0.0'43126655*985222//30&),*-*%%(+,5234),((((*--//21*,+*&*+5:738656.5,&,114+'+///<;62*((-,2458//8,/0/*1)/%/+-2.(,-++-.7/+-,10-.++7://9<5/:--&)'*&&(&'%%$#&(+&+&'$)$(',+1)-,+-629272578436478960(*/,,-157321(1()+(&*2/366699/81+)++1//..4476/11&')(')2+*/')1.-/.,-2,)-,266.)+**2;./&5713-''&*,-2,-3--*,(++:66675,10**)$)-)**&$$')*-.1;15./''+(++13873/1./,29*+-03%(*)&)%''.,.1/2+-173/0,.()+6-/...,%$)+072366:4/-+..2546.220+.5'*(+..2)(49-18-+..3'))*)1,//552.23-,,*36))-15*+&'(',+/'.'4+/+3/46,*.,-/3/3-$)&$&'),*8.1/,*($%%%*++11.8-,+24*++(,50-:3,&*/+-53+.1386*3',)0+0+**,3823926/)()(*.1)*,+072/5//)-)((&),%()'35-&0'/+10.(,(,2.857<51893-/+0,910042245+4..)03-.54*06;8.1823,(,14314801(&#&&(*0+56.,42-
@3ec056a2-3b08-4a1e-85c9-8e0ecbc5a1e7 ch=460 read=80932 start_time=2019-12-13T14:12:54Z barcode=BC01 runid=2c9cf7bc05858273f10e7d7ec552fc0bd742dc3e
CTCCTGCAGGGGCAGCAGTGGGAATATGCACAATGGGGCGCAAACCTGATGCAGCCAGCCGCGTGTATGAAAGAAGGCCTTCGGGTTGTAAAAGTACTTTCGGGCAGGGAGGAAGAGTGGAGGATATGCGCTCATTTTGGCATTACCCGCAGAAGCACCGGCTAACTCCGTGCCAGCAGCCGCGGTAATACGGAGGTGCAAGCGTTAATCGGTGGGCGTAAAGCGCACGCAGGCAGTTTGTTAAGTCAGATGTGAAATCCCCGGGCTCAACCTGGGAACTGCATCTGATACTGGCAGAGTCTCGTAAGGGGCGGGAATTCAGGTGTAGCGGTGAAATGCGTAGAGATCTGGAGGAATACCTGCAGTGGCGAAGGCGGCCCCTGGACGAGGCTGGCGCTCAGGTGCGGCAACGTGGGGAGCAAACAAGTTAGATACCCTGGTAGTCCCACGCCGTAAACGATGTCGACTTGGAGGTTGTGCCTTGAGGCGTGGCTTCCGAGGCTAACGCGTTAAGTCGACCGCCTGGGAGTACGGCCGCAAGGTTAAAACTCAAATGAACCGGCGGGGCCACACAAGCGGTGGAGCATGTGGTTTAATTCCCGATGCAACGCGAAGAACCTTACCTGGTCTTGAAGCATCACGGAAGTTTTCAGAGATGAGAATGTGCCTTCAGGAACGGCGAGACAGGTGCTGCATGGCTGTCGTCAACTCGTGTTGTGAAATGTTGGGTTAAGTCCGCAACGAGCGCAACCCTTATCCTTTGTTGCCAGCGGTCGGCCGGGAATAGAGACTGCCGTGATAAACTGGAGGAAGGTGGGGATGACGTCAAGTCATCGTGGCCCACTTACGACGGCTACACACACGTGCTACAATGGCGCATACAAAGAGAAGCGACCTCGCGAGAGCAAGCGGACCTCATAAAGTGCGTCGTAGTCCCGGATTGGATCGCTCGACTCCATGGTCAGAATCGCGCTATTAATCGTGGATCAGAATGCCACGGTGAATACAGGCCTTGTACACACCGCCCGTCACACCATGGAGTGGAGTTGCAAAAGAAATAGGTAACTTAACCTTCAGGAGGCGCACACTTTGTGATTCATGACACAGAGGGTGAAGTCGTAACAAGGTAACCGG
+
+1340*('*+*''&)-%*')(()++,.((%'+-.-1)(,(.*4,1776/0'(($+)*'((*,255645457,'*.,,/6197,/+38.18:7--.211471',),'+-,(-+-+'%)(&)%&&&+(*'&%')+'&)&&'')%**%+//,.*'+)%*+381801183667475720(.-13649.5,//..407/+0+46:86873:/7**%&$%(.0784;5+,.1,./0.552.1674-1910()+))*-'%'*76,477,/77:99153-+,//.4/.11219.-,*+0+2,+)''()+++540'-,+'(&+(***/,,..*&&%(+210,/0,*).3332+',/01;203/050221+)-$0-098/3-2,1),,87.)-30+)'+&*&'&*),,1&0443/'%&'(+.1022*)+..9)-*&*,6-.0125;21496405/6-+-/3:588:&/*-..4821/3.5..+0/3/)%.,*+,&+*'%%%$%-.1''%.12.6-+*-,/271-.04/41,25//2*)((*,3-0+/.40,04;4<<65678:8.*('%(,-1,7;822(,&&$&+1.4424-./04.+,32;:55103,(),--21)/+.-.601979/6./221/3.1*),(%)++.'((-,-+28;852.--.1774/9///(6:7<:*:724-*)'*(,+0)01567654668;9;:::878)'++,./0,0,($-''++/9.898<941-70)+2.4'&-14580/,&)*),6,.61-.7..97385:88,2++'+(('$'%%('.2/5),(().8<;;9;501/.+/++156*,+,&'%()*-,13875'3*-38+#&%$$%%%&%+&(()'''(+,-24653-3-+09101215668*'(&+)*+9778775--)'()+./-/0910523'&)95.0336)(&()40:.*,/$,%-/-)#%))5--.129(.''(+$'+-22*1+221001..09;::998842:5576+-'+/--/(&%%'%(%'*+,/21213:44952350212875%+&'(24&+.5%2)74,'*--+'&'&(+'#%1*3-./-$,,&***('&+)-('/*,+)-7.631,,$%(*(&**,+//..5/5689750216;8;78
@c4bedfd5-5b5f-4947-9de5-4119886edd0d ch=483 read=172992 start_time=2019-12-13T14:12:43Z barcode=BC01 runid=2c9cf7bc05858273f10e7d7ec552fc0bd742dc3e
CTCCTACGGGAGGCAGCGGTGGGAATATTGCACAATGGGGAAACCCTGATGCAGCAACGCCGCGTGGTGATGAAGGTTTTCCGGATCGTAAAGCTCTGGCTCTTTGGGAAGATAATGACGGTACCCAAGGAAGCCACATTTAACTACGATGCCCGGCGCGGTAATACATAGGTGAGCGTTATCCGGATTTACTGGGCGTAAAGGGGCGTAGGCGGATGATTAAAGTGGGATGTGAAATACCGGGCTCAACTTGGGTGCTGCATTCCAAACTGGTTATCTAGAGTGCAGGGGAGAGGGAGGTGGAATTCCCTAGTGTAGCGGTGAAATGCGTAGAGATTGGGAAGAACACCGAGTGGCAGGAGACGACTCTCTGGACTGTAACTGACGCTGAGGCTCAGCGTGGGGGGTAAACAGGATTGGAAGCACCTGGTAGTCCACGCCGTAAACGATGAATACTAGGTGTGGGGGTTTCAACACCCTCGATACCCGCCACTAACGCATTAAGTATTCCGCCTGGGAATTACGGTCGCAAGATTAAAACTCAAAGGAATTGACGGGGACCCCGCACCGTGGCAGGCATGTGTGGTTTAATTCAAACAGCGCGAACCTTACCTACACTTGACGCTGCATTGCATAACCCAATCGAGGAAATCCTTCGGGGACAAGGTGACAGGTGGTGCATGGTTGTCGTCAGCTCGTGTGTCGTGAGATGTTGGGTTAAGTCCCGCAACTGAAGCGCAACCTTGTCGTTAGTTACTACCATTAAGTTGAGGACTCTAGCGAGACTGCCTGGGTTAACCAGGAGGAAGGTGGGGATGACGTCAAATCATCATGCCCTTATGTTGTAGGGCTACACACGTGCTACAATGCTGGTACAGAGATGCAATACCGTGAGGTGGAGCCAAACTTTAAAACCAGTCTCAGTTCAGTTGTGAACGACTCGCCTACATGAGCTGGAGTTACTGGTAATCGCGAATGTCGCGGTGAATACGTTCCCGGGTCTTGTACACCGCCCGTCACACCATGAGAGTTGGCAATACCCGAAGTCCGTGAAGCTAACCGCAAGGGAGGCAGCGGCCGAGGTAGGGTCAGCGATTGGGGAGGTGAAGTCGTAACAGGTAACCGG
+
%&&+),/-88/262013*78694)()+,20,-.*9.,0*'())/4***(-,--4648525:56673((&&**+0-5/:961)-.65810362,+,,.0''&()03/84)/*+&)1,-+1,9773;/10,,()()2*''-3/--+((--&)+37')%)%+&*.+/.,-16131/.(.+76:43.-*-(.41,-19;998-;9)*08/-.67699799:9/9-9/*+99<;774-()12.&6420607:-7*)('+21058663606.;;;67642400273/.//142//--(,),,*&)(*./3/9.28+'%*+-.12-3..+18.-179:0/')&,(*10/5/2-++1,%&'*.70%(,%'',123212.27;2/.(-),),./26641,1,++((()+48983+*&+4-2'23,02,0&#$%(*1)+95112350223;9179,+,--*),+-1-&1+++2'0780-<:60)-+4-+(/+,.$+6()77(//0.2*++4/1*(),4487/21().-&%'%((-4/2+6..-+4+364-25:6;..+(..3289,5;851;4*(,,0/-*&)*%,)&*..43236.88285:5256/-,.-))*''*')),1*))%%$$+)*'&'%''..()&(%$%(()4.1-,**(,)(0:)28*5:3388/2.--6721645:-,+++-5/4.11/352344330,-'+1598856771:1731624*,03+'+(&*+)+&'(675/10(*'./.32105522336961246/2/,(1.1//0*#&&))-./1027403'*,(*,,/+.+1*-*/.-158)-12.-()*/7--.99856%3/)*-(**),+.33632/.---(*+.,/)-,00/../.6665''&&&)%-.70337692,-)(,(&$-,2;;97::1:83.912398:679:7)./*($&%'''&%*3'((&'()+/1(+34.-+2511323/.0120(*++)1798:48986:-,.*,16(&'+)*,-1+)%)(+-31:/.14&-,-3094+*()0.-(&2*)).21+,0./2124-,+%''**51../.*4+(/,/.++(,.**,**.1)1+,-4043-9.1.2(',(++21116,*.42++,*-8;;63
@cebc7b6e-019d-41a4-bc45-b10329bab0d0 ch=300 read=196294 start_time=2019-12-13T14:12:09Z barcode=BC01 runid=2c9cf7bc05858273f10e7d7ec552fc0bd742dc3e
CCGTTACCTTATTTGCAGCTTCCCTTTGGTCGCAGATCACAAAGTGGTAAGCGCCACTCCGGGGTTAAGCTACCTTTGCTTGCAGCCTCCATGGTGTGACGGGCGGGTGTGTGCAAGGCCGGAACGTATTCACCGTGGCATTCTGATCCACGATTACCTGGCGATTCCGACTTCATGGAGGTCAGTTGCAGACGTCCGGACTGGCGCGCTTTATGGATCCGCTTGCTCTCGCGGGAGTCGCTTCTCTTTGTATGCGCCATTGCCAGCGCGTGTGCTTAGCCCTGATCACGTAAGGCCATGATGGTACGTAAAGTACCTTCCCTCCAGTTTATCACTGCGTCTCAGCGAGTTCCCAGCCGGACCGCTGGCGACAAAGGATAAAGGGTTGCGCTCGTTGTAGGACCAGCAGCATTTCACAGCACAGGCTGACGACGGCCGTACAGCACCTGTCTACGGTTCCCGAAGGCGCATTCTCACATCTCTGAAAACTTCCGTGGATGCTCAAGACCAGGTAAGGTTCTTCGCGTTGCATCAGGTCAAACCATGCTCCACCGCTTGGCCAGGCCAAATCAGTTCGTTTGAGTTTAACCCGTATTACTCCCAGGCGGTCGACCAACGCTGATTAAGCTCCGGAAGCCACGCCTCAGTACAACCTCAAAGTCGACATCGTTTACGGCGTGGACTACCAGAATTATCTAATCCTGTTGCTCCACGCTTTCGCGCCTGGGCGTCAGTCTTGCTTCGTCAGAGCCATGCCACCGGTATTCCTCCAGATCTACGCATTTCACCGCTACCGTTCTACCTCTACGGGATCAGAAACGCAATTATCAGATGCAGTTCCCAGGTTAGGCCCGGGATTTCATCTGACTTAACAAAAGGCCATACCGTGCGCTGTGCGCCCAGTAGTAATTCCGGTTAACGCTTGCGCCTCCATTATTACCGCGGCTGCTGGCGCAGGTTAGCCGGTGCTTCTTCTGCGGGTAACGTCAGTGAGCCAAGGTAATGCTGCTCCTTCCTCCCACTTCGAAGTAGCACCTGGCCAGAGGCCTTCTTCATACGCGGCATGGCTGCATCAGGCCTGCGCCCATTGTCGCAATATTCCCCACCGCTGCCTCCGTAG
+
)'&*1)+43:,54,&+(+))&('&##$$(,'&+'(//-+/,/*()'*(%%$$#('$')1('&('2.22&(&$%#&('%&)*&'0(30'..%'(*++./171:61,10.''$%#&(*1+4/(0/52173/40.082-'**'17434414,(*+./3*0+-)00*$-2++**-/52$&'-()(()&)*1(/$*&(&+++1.-.+1*1.0,)'*%%'+.')//*)/''(.,./+,*,.))++*+1),/.48/'&%(*++01%1+(('(*.00*)%*$$%#'&)--&'$('%'()2)-3,2-.''&$$(&((**/,#$$*),/26,*-)+.1;,++9./**((*11-%&&&&,27.0'$&.(0+31210+/(((,.03(30//68.+/,+3*./2676/;//-70,+(''.*%,*,81-$$$&'%/*/1652.00/1./.+-07-,,,,8310-)((-.72824***')'&$--/84)))*+/3212.)-+(+--.-&(*..1-*-.421,3:(1)*)-)-1967<842+/+&'++/-,)&$$(*0621-/,//(,-().),&'&$*)((()*)*-%-2.*+450%.1:50-15*(&%'''+/1,*'242)32))'(&-&-)(%''.',&')+8)*)-)')*))+.12,&''(-/43:17,:42456997;:+6/&$',50.208686514,+'%0(*,5(+6005/..2**,0)&*+-2631&&%(()')&('/,,+,+*-&)-0/247*)&'$$%%$),-14)0-.054712&'&-)('#%%&%+29/*-.)*,()&'(1,3+//*-**.,*)((&&$*,(*,2&&)*,/2'/0324-76803((/1,1(2705+)(-#46,,32342232857.(.*',*3/+-+24.3.1**(%&%%$%&%'(*)%/+1.500,0/502/())&&(#*)),0'+)+293591/01128819-+&*%),*..-2(/03-/0426<7346'-/..,224/&$&&&&-'*,++++)+&%'$()35*7/0--3/%(&/%%(&%(%$%&.++4)*$''))&())-),2..-%+()(-+(,*,(-***-/(32450+-&,/,&/.++($&(,-&2(104/*-5.14669173-4..
@ff5300f9-f64a-4271-9643-d8b5fbbb49e2 ch=171 read=160939 start_time=2019-12-13T14:12:08Z barcode=BC01 runid=2c9cf7bc05858273f10e7d7ec552fc0bd742dc3e
CCGATTACCTTGTGCGGCTTCACCCCAATCATCGGATCCCGCATAGACAGCTCCTTCCCTTGCGGTTGGGCCACCGGCTTCGGGTGTTATCAGCTCTCGTGGTGGTAATGACCCAGGCGGTGTGTACCAGGCCGGAACGTATTCACCGCGACATGCTGATTCACGCGATTACTGGCGATTCCAGCTTCATGTAGTCGAGTTACAGACTACAATCCGAACTAAGGAATGGGCATGGGTTTTGCTTCACCCTCGCGACTGGCTTCCTCTGCACCATCCATTGTACAGCACGTGTGTGAGTCATAAAGTGATGGATTTGACATCATCCCCGCCTTCCTCAACATCACTGGCAGTCTCGCCAAAGTCCCAACTTAATGATGGTAATAACGATAAAGGTTGCGCTCGTTGGGACAACCCAATCTCGACACGGGCGACGGCAACCATACCACCTGTATCTCATATAGCTATCTCCATCTCTGGAGCCAGCTATGATATGTCAAGACCGCAAGTATTAAGGTTCTTCGCGTTGCTTCGAATTAAACCACATGCTCCACCGCGCTTGTGCAGGCCCAAATCAATTCCTTTGCAGTTTCATTCTTGCGAACGTACTACTCAGGCAGGTGTGCGTTAACTGCAGCACTGAACTTTGACATCCAGCGCCCGTACTCATCGTTTGCAGCGTAGTTTCACTAGGGTATCTAATCCCTATTTGCTCCCACGCTGGGACTGAGCGTCAGTTGCAGGCCAGATCGTCCGCTTCGCCACTGGTGTTCCTCCACCGCATTTTCACCGCTACACATGGAATTCCACGATCCTCCTCCCAAAAGCAACACCAGGTTTCTATGGCTTACTGAAGTTAAGCTTCCAGGCTTCACCTGGTGCTTGCTGCCGCCTGCTCCCTCTTTGCGCCCAATGGTCCGGATAACGCTTGCCACCTACGTATTACCGCGGCTGCTGGCGTAGTTAGCGTGGCAATAAAGAATTACCGTCCGCTCGGCTGCCATTTCCATATAGCCGCCGTTCTTCGCTTATAAGCAAGTTTTACAATCCAAAACCTTCTTCCTTCACGCGGGCGTTGCTCGGTCAGGGTTTCCCCCCATTGCCGAAATTCCCTACCTTGCCTCGAG
+
%'&%'.+-.4+'($((*/076.200'1,5547-),%(+1*&,(,)-/0(10/112078+,6++*,.-&/,33*,3-0-.0-%+.*(,)*+:-'/.-+-*.+&()+)(%'+05&(&159/7300,-)/(&3*4)*)+,2687892(*,*,-0-*-..:86780)---.//5.11(30-.340-.&+.41%-%(+02763648&'&&(*5346;.9,,530-')'*&&%')',/08:4072,(*,7373;6*,(')')+$$&+-.8+0641/162796(,-'%%%),+,-.-,,*(($&()5..4-)(()*))%/7.+,-&470+71-)'+/0701/+*,,*1.)'')&,'+,.-/&'%/0)*--'),&&%$3*31250622:123622121*-5*4-/+111/4-+,2*'&'&(&(.,-/3+,-6/.&)%-+0(%'**.5-1,2/+0601244555)2.0/+/(*-.,-0+/5,.28..&)$#$$()'(()(**16-3121/%&'%&%$&&0*-3/;789101119/23:5'%&*(()+)*)(*2/336:..3*+&&(&(*'+*--20*)+,,/-20751./&#$$*.8./26:/01.1)&+0('((.$'))(--,('%'%(%*,5855-'*)((('..03;2676..-*-.&&&,*,(&%'%)*-./5605/&'%'')0&,&*)%%&'&+(%*)10,0-+79)*'./'&.+8/(&+('&'16653/*.,1961333.0**/432----+.2'$'$')(-50./-2/-092.*.*#$'%('3:5*1.0/+-1/,))%'.-/./.0+&'+,+1+%'&%'*'())$##$#%%))'+*/86+'$'()('*),,-%$*(8.1)-.-2'$,'&+'(&-($%)'#))*)*)+28252-+*(+1.+2-5-()',*%.()'++-'1+65.'0(((.+-,%)***000.)1*0612/810-.4**+('*530,(*))'%&%&*-3.(%%)'(5:551%&(,.'/((%(%%*:90+&*%&%',+36889<88:2&(/-,-))%',0-.53)')*/14),2443;:<::<836:5/110./*-0-901154837&5,*-:82068;3*-:44-,+.0+.39,*))*%),033/,(%
@b3894a44-ac85-449b-ad32-76f29bb0ff6d ch=85 read=128545 start_time=2019-12-13T14:11:57Z barcode=BC01 runid=2c9cf7bc05858273f10e7d7ec552fc0bd742dc3e
CCGTTTGCTTATTTACGACTTCACTGATCTGGATCACAAAGAGTGGTAGCGCGCCACTCCCGAAGGTTAAGCTACCTGCCTGCGCTGGCACGCAGCCCCTTGCATGACGGGCGGCGGTGTGTACAAGGCCAGGAACATATTCACCGTGGCATTCTGATCACACGATTACTGGAATTCCGACGCGTAGGTCGAGTTGCGGGCGGGCTCTCAATCCAGTTTGACGCGCACTTTATGAGGTCCGCTTACTCGCGGAGTCGCTTCTCTCTTTGTATGCGCCATTGGCACGTGTGTAGCCCTGGTCGTAAGGGCCATGATGGCTTGACGTATACCCCACCTTCCTCCAGTTTATCGCGGCAGTCTCGCTGGAGTTCCGGCCGGACCGCTGGCAGCAAAGGATGCAAAGTTTGCGCTCGTTGCGGGACAACTTAACGATTTCACAACACACAGGCTGACGGCTTAATGTGCAGCACCATCTCACGGTTCCCAGAGAGCTTTCTCATCTCTACAAGCCGTGGATGTCAAGACCAGGTAAAGGTTCTTCGCGTTGCATCGGAATTAAACCACAGCATGCTCCACCGCTTGTGCGGGCCCCGTCAATTCATTTGAGTTTTAACCTTGCGGCCCGTGTGCCTCCCCAGGCGGTCGACTTAACGCGTTGGCTCCGGAAGCCACACACGCCTCAGGGCGCAACCTCCAAATTAAACACGGCGTGGACTACCAGGGTATCTAATCCTGTTTGCTCCCCACGCTTTCGCGCACCTGAGCGTCGATCTTCTTCGTCCAGGGCCGCCTTCGCCGGTATTCCTCAGATCTCTACGCATTTCACCGCTACACCTGGATTCTACCCTCTACGAGACTCAAACTTGCCGAGAGTATCAGATGCGGTTGGGTTGAGCCCGGGATTTCACATCTGACTTAACAAACCGCCTGCCGTGCGCTTAGTAATGTCTTCCAGGTTAACGCTTGCACCCTCCGTATTACCGCAGCTGGCGCAGGTTAGCCGGTGCTTCTTCTGCGGAGTAACGTCAATGAGCAAGGTATTAACTTTGCTCCTTCACTCGCGCACTCCTTTGGAAAGTACTTTTACAACCCGAAGGCCTTCTTCGCGCCTGCAGCGCGAAACGCATCAGGCTTGCGCCCGGCTGTGCACCAATATTCCCCTGCCTCCGTAGAG
+
*&(('&"%.**081**'$(+**$'&%(**'&&1+)''+3.($(((&(&&,,--11(+(,('(-0.(0'+&'*(),)$"%%$$'(+/./-+/-+*(83,&&%###$%$)+45*)+%)+*-++&$',,,.0.&37.1+),+.-)(0.9443.,/8-,1'*)$%$&(//8..*)+$$(&)),+*)(&%%***,)*,0.)))+%%-+'+*'%$&%'.(().0''(+++&*%*+10()))-(',(%%*'$&-**+*'(*+1.1.-**(*+29-,,,'(*+/(&+'%''%)***+)()*-/-)23324633().+4))&%('&&$$&&%'*')#-38/*1101.6.0,-.3<8230.-./.)./0,-&-+3,')4,9,)*,)1159923+-*('%'(-*,+%&#$(13-+0+%*-1,17:878591,)))($$(&($#.))')),(+'('(&&,+())**3*(+.0-)((**,-(/)'&,01&0/55923+))',$)'''(&-.0..-+&$$(($&,(),*''$$#&((-01(+*1*,'.-:<:7<96817+)*+,;,()&-+381//%($%'&*),/0((2--,,*+*'**&$$%%'&(.5356*%&+('''4::,,&.++.,.1-52(()$(&'%%*''$$)+(/+++.-+*)3+-,'(')&.,,/+0+*'&',)*%)',/0546-/301$$%$'&*,%*%&&&$$##$&),*-)-3/.,))*'/.(+)**(+326743385(('-281*+*'0-')'*'*&-0)))-..4%$$%$'%*))*(*1-(,,0)0))('&$$''))//0;13--'))((,-1.///'/.*)#''$%%%(+-.))++1/./-52*(.,).,,../12*,*'&&&),)('&&&(**+-/...',+/&+1.5)+226&+(&$:.'*%&(/20-+,,())((.+11340-+*''-*'&%$$&&*(&'#$%)0+'#*(.1-4-*)0)(,$,**&,.*,)*($'&$(%$%$&'+%'%(,*//..3'/*%'-.44;41-/(+%&'.433/*((((*,561++,))-0,)-/)&()272..&'&(&&'(&*),'$%('(*)(**-+265*'(.*11+)*/+/.4*()+,*,,**'##&#%%%$%(+'&'()+/&*%%%'&(+20)%&$*(*'*&+&7(--:;091*&')''0,('%(%%
@16a995b0-8d71-4f99-8472-370d4b3456cb ch=159 read=139588 start_time=2019-12-13T14:11:59Z barcode=BC01 runid=2c9cf7bc05858273f10e7d7ec552fc0bd742dc3e
CTCCTACGGGAGGCAGCAGTGGGAATTTTCGGCAATGGGGAAACCCTGACCGAGCAACGCCGCGTGAAGGAAGAAGTTTTCGGATTGTAAACTTCTGTTATAAAGGCAGCGGCTACAGGAAATGGTAGCCGGTGACAGTACTTTATTAAGCCACGGCTAACTACGTACGCGTAGCCGCGGTAATACGTAGGTGGCGAAGCGTTATCCGGGGTAGATAAAGAGGGAGCAGGCGGCAGCAGGGTCTGTGGTGAAAGCTGAACTTAACTTCCAGTAAGCCATAGAAGGCAGGCAGCTAAGGTTGCAGAGGATCGTGGAATTCCATGTGTAGCGGTGAAATGCGTAGATATATGGAGGAACACCGTGAAAGGCGACGATCTGGTCTGCAACTGACGCTCAGTCCCGAAAGCGTGGGGAGCAAATAGGATTAGATACCCTAGTAGTCCACGCCGTAAACATTAATTAAGTGTTGGATGTCAAAGTTTCAGTCTGCAGTTAACGCAATAAATTACTCCGCCTGAGTAGTACGTTCGCAGGAGAAATGAAACTCAAAGGAATTGACGGGGGGCCACTGGACGGTGGAGCATGTGGTTTAATTCGAAACAACGAAGAACCACCAGGTCTTGACATGCTGCGAGGCTCCAGGGTGGAGAGATGGCTATATGAGGATACAGGTGGTGCGTGGTTTGTCATTCAGCTCGTGTCGTGAGGATGTTGGGTTAAGTCCCGCAACGAGCGCAACCCATCGTTAGTTACCATCATTAAGTTGGGGACTCTGGCAGAGACTGCCAGTGACAAGCTGGAGAAGGCGGGGATGACGTCAAATCATCATGCCCCTTATGACCTGAATTACACACGTGCTACAATGGATGTGGTGCAGAGGAAGCGAAGCCGCGAGGTGAAGCAAAACCCATAAAACCATTCTCAGTTCGGATTAGCCAGTCTGCAACTCGACTACATGAAGTTGGAATCGCTAGTAATCGCGAATCAGCATGTCGCGGTGAATACGTTCTCGGGCCTGTACACACCGCCCGTCACACCACGAGTTGATACTTACCCGAAGCCGAGGCCTAACCGCAAGGAAGAGGCTGTCTAAGGTGGGATTGATGATTGGGGTGAAGTCGTAACAAGGTAACCGGAAGATGAGGCGACGAGCAGAAATGGGTTAACACAAAGGCACCGACAACTTTCTTAGCACCAGCAATACGTGAAAAAAAGCACGCA
+
)+.,,053;/*3,,70++*+&3/)0/8:941(&0-,56,('+*5;.--043..-./*1.03+*(++*32,1)&*&+190/2.9..7-,/97/382734701292,2,)()()&)%'')&&))%.0,-,7**++-55%*/-++0**++,*&*,/-2.-.6/..--)*&+%&%$%),.')'*0-8,..//2111.:.-)&+347;6,.%*,/)('(&&-4-'&*0/&,/55;94:522/.)883311.1635263+.,/0'-./.1.141-&026:.5821.&(')*/'.--))+%%'(,)'&$$)'*7054'3''()/.181/..-.-000653.9/+*232022334-237/02*+))''%$$&&&,-7588.-,,&'(2202.1+(&().+1/32309-+'(*'&+*2066*),-9;:6/51-9/22:878<)*1.5/3186*,--/123;,1%'))&((*70878<7;7867083,()2,2'31*(&)(*./3/4371:10+.*,+,,/-,396/)*+-%4&*+500%%$)&'%+-*))081/292:,*),,15///.+,/6207*+&'(&*..707-/0/20&'*58969591&*)&&%%%&(,&,+++'*1-1871//+*(./.1##%%&()++.&'+)%*(*()))21+99888242.+*.058)6234980/*%'(,0,+/.(0(&&1147(.+/2411,)*0267;6;829270.8/(%(+(.++.1482-.,)(+,0721/23/18688*8*6*,6,3:;002651.0/***,.-/*-2**--.343+./.10+(+.27.9:05:99:899:<9455::661/74--:641056/-)&,%')++$&+-,-++2-;..980*%),335++)('+,*,+.-*.*(-.,,),&+)&(6<;,160''+67+5317421;.066614*).#&%')-88556/9./,+,-05437182-7.6/9768744-...*-.-//2:6923545878*3+5112;998.50/.8+1+103)./64608:.8</.4411-.+&((*+(/*+))')&-.62*,4&4-,%-,,200775130,/,+,%$(*()*0+-&',.0.57+,/,,,.*4-+8;54,5+++504011010515:96/-')&('''*20579&&78/+/+&,*/2-:.2,,/24**&215.(,/.,+.7/+)*&.-.00/088984603%&*++1+)()%&%'%
@200c72af-91af-4627-b899-4ffe3b22fe13 ch=189 read=220821 start_time=2019-12-13T14:11:59Z barcode=BC01 runid=2c9cf7bc05858273f10e7d7ec552fc0bd742dc3e
CGAGTTACCTTGTTGCGACTTCACCCCAATCATCAATCCACCTTAGGCGAAGCAGCCTTCCTTGCGGTTAGGCCACCGGCTTCCGGGTGTTATCAACTCTCGTGGTGTGACGGGCGGTGTGTACAAGGCCGGGGAACGTATTCACCGCGACATGCTGATTCGCGATTACCTGGCGATTCCAACTTCATGTAGTCAGTTGCAGACTACAATCCGAGCTGAGAACCGGTTTTATGGAACTTGCTTCACCTCATGACCGCTTCCCTCTGCACCATCCATTGTAGCACGTGTAGCCCAGGTCATAAGGGGCATGATGATTTGACGTCATCCCCGCCTTCCTCAACTTGTCACTGCTTGGCAGTCTCATTAGAGTCCCCAACTTAATGATGGTAACTAACGATAAAGGTTGCACTCGTTGCGGGACTTAACATCACGACACAGAGCTGACGACAACCATGTACCACCTGTATCTCATATAGCTATCTCTCTCCATCTGCAGGCCTTTATGATACCATCAGGACTGGCGGGTGCCGCGTTGCTGGAATTAAACCACATGCTCCACCGCTTGTGCGGGCCCAAATCGAATGGGGACATTCTTTACGGAGCAATGCTACTCAGGCGAATTACTTATTGCGTTAACTGCAGCACTGAACTTTGGCATCCAACACTTAGTACTCATCGTTTACGGCGTGGACTACTAAGTTATCCTGATCCTATTTGCTCCCCACGCTTTCGGGACTGAGCGTCAGTTGCAGGCCAGATCGTCGCCTTCCGCCACAGTGTTCCTCCATATATCACCGCATTTTGCGCGGAATTCACGATCCTCTCCTGCACTCTAGCTGCCTGGTTTATGGCTTACTGAGTTAAGCTTCAGGCTCTACAGACCCTTGCTGCCGCCTGCGCCCTCTTTACGCCTTAATAATTCCGGATAACGCTTGCCACCTACGTAATGTTACCGCGGCTGGCGCGTAGTTAGCCGTGTCCTAATAAGTACCGTCGCTCGGCTACCTGCCATTTCCTGTGGCGCCGTTCTTCCTTTATAGCAGAAGTTTACAATCGAAAACCTTTGCTTCCTTCACGCGGCGTTGCTCGGTCGGGTTTCCCCATTTGCCGAGATTACTGCCTCCCGTAGAACAATATCAGCACCAACAGAAGGTTAACACAAGACACCGTGCTCTTCCTGGCACCAGCAATACGTAACTACAA
+
-%#'(,(+,+3.0/--(&)*-4-333,-1/2(&$5$(35.-*,,%/,/'('#)%%%&(00.)/,//212/3:95023,4--.1'07810/83330*/0011(,.3,+''%#(*&&(,(+*+1.38748661/1+)+238791/.3.1431)''*-*,-4.,$)'+.4./30/6234715*.*0041+.-/--21(0.8(1+-148766;64-'&'&%(&&&%%'-(29:(*+30%%$2)*,.7+#()),%$&#%')*.//5.,-1311284;::76:4-,**&)**++*+,0-*,9887/3).8;440/--,)(-5+**/2334/4)-('.-5964.-)*)1/.0.,-,*)),)/))--,--$'()%())335(('--5)9()**2**170/04/0/,-.)../511(/01121++*2&&%%%+-,.**%&)&*('$(&%&**(*',.398<971(&)++-0-+,*,224,--.'12232*)'(*.///13.(#%',/14:+&%%'&&'(%'&$+,)+-(($),(-)-*)*.+)%%%*&)',,0:87;/.--/022,(/,+)*)+-112744/,'(+02&%$&$&()&(')0+,3,'.*(&$(%&%$'+*+-/+149--).'()1/,70/0323410144+25)))*-540:7.723,4(/&)%,)/'(**.00/6808;1)0-9111:;51/*-.**'&-/00($#&)-&(&,4++--19:2*.0-4<-/(36,52/+/2454++//+.*20+5226665:3**()-.()+*%$#()45975112&((**.+$'&%'$)+*%$&#$'*&$'*)&()+-06//--,,,.'),-+,/0213856:284),/:74:45421(+230+-.45-0-20+&(+,/77;41601273/-0-%$&#(.,,//5'&*''('),/-2666,(1)./443,,-6'27*+5,'**+)'*%*))-2*.%&%$$(((*+0/225335823+.,((.,+..(+*06665'*-3,0*,+-/-))%%)313/.+'(**'4659;97:3,,0/,./&2(')-+.:;.//,-6**696-'%(*$)-31823/$((*)/--,6)*/22;75,93-;,38;./5:,,8)()%$%%#%$%'(1.:6--,.())(&+,98-//+-2/,+)(.+*5,:/3.1410+++(,,*+(%()*,,($#&%%'))))))+%/-**$&$#$"%
@c8d6f49c-66d8-4675-bce9-5635f276b00a ch=478 read=87239 start_time=2019-12-13T14:11:57Z barcode=BC01 runid=2c9cf7bc05858273f10e7d7ec552fc0bd742dc3e
CCGGTTACCTTGTTACGACTTCACCCCAGTCATGAATCCTACGAGAGTGGTAAGCGCCCTCCCGAATTAAGCTACCTACTTCTTTTTGCAACCCACTCCCATGGTGTGACGGGCGGTGTGTACAAGGCCGGAACGTATTCACCGTGGCATTCTGATCGATTACTAGCGATTCCGGCTTCATGGGGTCGAGTTGCAGACTTCCAATCCGGACTACGACGCTTTATGAGGTCCGCTTGCTCTCGCGAGGTCGCTTCTCTTTGTATGCGCCATTGTGGCACGTGTGTAGCCCTGGTCGTAGGGCCGTGACTTGACGTCATCCCCACCTTCACTCCAGTTTATCACTGGCAGTCGCTGAGTTCAGCCGGACCGCTGGCAACAAAGGATAAGGGTTGCTGACGTTGCAGGACTTAACAACATTCTGAGCTGACGACAGCCATGCAGCACCTGTCTCACAGTTCCCGAAGCGCAATCCATCTCTGGAAGAAGTTCTGTGGATGTCAAGACCAGGTAAGGTTCTTCGCGTTACATCGAATTAAACCACATACTCCACCGCTTGTGCGGGCCCCATTCATTCATTTGAGTTTTTTAACCTTGCGGCCGTACTCCCCAGGCGGTCGACTTAACGCGTTGGCTCCGGAAGCCACGCCTCAAGGGCACAACCTGCCTCCAAGTCGACATCGTTTTACGGCGTGGACTACCAGGAGTATCTAATCCTGTTTACTCCCCCGCTTTCGCACCTGAGCGTCAGTCGCTGCGTCCAGGGGCCGCCTTCGCCGCCGATTCCTCCCTCTGCGCATTTCACCGCTACACCTGGAATTCTACCCCCCTCTACGAGACTCCAAGCTTGCCGGTATCAGATGCAGTTCCCAGAGTTGAGCCAGGATTTCACATCTGACTTAACAAACCTGCGATGCGCTTTACGCCAGTAATTCCGATGCCGCTTGCACCTCGTATTACCGCGGCTACGGCACAGGTTAGCCGGTGCTTCTTCTGCGGGTAACGTCAATGAGCAAGGTATTAACTTTACTCGCTTTCTCCCCGCTGAAGGTACTTTACAACCCGAAGGCCTTCTTCATACACGCGGCATGGCTGCATCAGGCTTGCGCCCATTGTGCAATATTCCCTGCTGCTTGCCAGGAG
+
--,8,;-.4:5,8+*+52459581;80+.976866973*()'&)&'&*-225501023/-0/(')'&,+4,/./591259;627;4.,-)%080(**31+*45:8634252782,0)+*'(((7:1/4/*..464866;6444''&'*,9;7///(,&((/.)-+048263411(/180).',*++-,)005,-#*)-0//+4-0/5/937644+)&$'&+-235*36/3-*,08.,..+/,+*)*(--0006,5142922555546:135)((.++,+++.()-/3<845897420+3663+(&%(++*-334577//3,+56496(*,01/11<)*+<8:::;94-32).///-498/*15+8.;89975833655:+1-9969).(+*$)''(((1549'38/**(1+-./.++/.)*,-/00,--++,,5/68789976580...--,.-13;242,*('('.)4.898966456420',,+2835567<94(/00814375533/2+2-:0030.4-5-(+123&4&7(;;:58'*+-%)(/+*23.003,304.4--12+$)&$&+//-6;.+)1/0:36*0.)*)6*31:4504./.,:<.+4;9090/05.9-8-53/(.*+(*+-.0...-363555:68.,.5-,,03-,('&)0+0,)(+,/7986974859+,-././::;451//))1-((+245506015564;3*(-1;33-&)0980173590018:9;:&995--0*,/1/2&065..,*007:6.-)&+&($4121,.(')11/0+-&,/4-+-0+03-.).323//./1196928872+03452235570..*),/6-38(23337655523767369,))*+1610.6,'./&*)&)(*(+.-/.+,+2-347..,$%()'./3,)-)*)/),)'(/088:8.+,,)/(%%.+%,,06+0&(*130040()(%%%((,'%('-32.,,2-))+,/00+2/*)+*/67019:9953102)(--(+*(((0++(+*+%.,/&('*-+0.5:3*.4.+1')))-266+..&25*).+*0298:75;77777.4355<867620023457266301,---32**3+-,137203.30+(+*%&&##''&'(*(%
@85977909-5397-4df9-aefa-73179c7ed851 ch=220 read=97322 start_time=2019-12-13T14:11:48Z barcode=BC01 runid=2c9cf7bc05858273f10e7d7ec552fc0bd742dc3e
CCGGTTACACCTTGTTACGACTTCACCCCAGTCTGGATACAAAGTGGTAAGCACTTCGGGTTAGCTACCTACTTCTTTGCAACCCACTCCCATGGTGTGACGGGCGGTTGTACAAGGCCCGGGAACGGCGTATTCACGGCTGGCATTCTGATCCACGATTACTAGCGATTCCGACTTCATGGAGTCGGTTGCAGACTCAATCCGGACTACGACGCACTTTATGAGGTCGCTTGCTCTCGCCGAGTCGCTTCTACTCTTTGTATGCGCCATTGTAGCACGTGTGTAGCCCCTGGTCGTAAAGGGCGTGACGATCATCCCCACCTTCCTCCAGTTTATCACTGGCAGTCTCCTTTGAGTTCCCGGCCGGACCGCTGGCAACAAGGATAAGGGTTGCGCTCGTTGCGGGACTTAACCCAACTTGTTTCACAGCGAGCTGACGACAGCCATTGCAGCACCTGTCTCACGGTTCCCGAAGGCACATTCTCATCTCTGAAAACTTCCGTGTGGATGTCAAGACCAGGTAAAAGGTTCTTCGCGTTGCATCAATTAAACCACATGCTCCACCGCTTGTGCGGGCCCCGTCAATTCATTTGAGTTTTAACCTTACTCCCCCCGGGCGGTCGACTTAACGCGTTAGCTCGGAAGCCACGCCTCAAAGGGCACAACCTCCAAGTCGGCATCGTTTACGGCGTGGACTACCAGGGTATCTAATCCTGTTTGCTCCCCACGCTTTCGCACCTGAGCGTCAGTCAATAATGTCTTCGTCCAGGGGCCGCCTTCTTCGCCACCGGTATTCACTCCAGATCTCTACGCATTTCACCGCTACACCTGGAATTCTACCCCCCCCTCTACGAGACTCAAGCTTGCCGTGTCAGATACGGTTCTGGGTTGAGCCCGGGGATTTCACGACAACAAACCGCCTGCGTGCGCTTTTACGCCCAGTAGTTCCGTTAACGCTTGCACCCTCCGTATTACCGCGGCTGCTGGCTGGAAGGTTAGCCGGTGCTTCTTCTGCGGGTAACGTCAATGAGCAAAGGCATTAACTTCACTCCTTCCTCCCCGCTGAAAGTACTTTAGCCGAAGGCCTTCGCCCCGCCGCGGCATGGCTGCATCAGGCTTGCGCGGTAATCCAGTATTCCCGCCGCTGCCTTGCATG
+
4/)--402,/141/17.01.34:48/::2+/2,)').0(-173/48:6/(+)&..*.%(*,%$%()*-54113805;9.52*2:-'--9;2/99:9664567:;6(*-*&*)+264736-(43253+)),.03<1+./,*+6.8/8<046637-&))*/2.+)('(-68<6:2017377673,---*.-9./,100185;772434554574613*0.67./00)*),(*-7.38624-.&)%*+-+-02132123088/0355869;838/-,0123346765233680*,5:92652-***()'((''%('9-788,,3:989:0..,-.:1/0375/3/,+./073+4:/-019;47**'-/+1326,(*0-0-/)/-+27720--1+5/2(-*520:/.)971.203..1*+&+03',0)&$%').,---/00250.+.5/*5'#*'3///4/54566..-/363;1,.2).)(.-09-.766677+-/99505669..-)/81212855656;659/59.',-7:99<:5751:1119:,)1-,2,00//0613/2-+1/3308011908708/&%/05:5:3%)+)(*.776(2$%#$$$)29-98;,&115.7233735758543,*/(-/15',,+'/4(+(-2-3)7+/8.,*+.6.6/1(82-.1,&-,/17396-.-72219;743*2/2),(**111521850,/6,*54622,****;7-.,..08//07977.+(&&,)'*+*+01262(++/'/.1*87252/*-*216;;33-*+*+29+$('.)()666688497913:3-*,+'(((*,.(%$)/%7*554616+225035)*,+(0+18661,*0**/*)(&&&$&&'%.%...**$(-,/((244-+300*3990&&&&'*728;;8<39;99651..+*-10&()031-'%'&&11.2-4.0-/,-/2-0/.8,.2705529//3.0-7...58+0(%-2/*22-3,,+6+7.-..018850..*1,,36734001//2778<3,1-+6-1*)-)'$**45194()+28/&*/,-76-,&(&%%&$,(%(.*/,&&+%$%&(&%($%'/2333687611.11/23.,3,0/-*(%&%'/*)*8774250)+.%%$#&''($**.-
@6cf7376f-8fa3-4236-8e36-7683f8ee6e03 ch=485 read=141302 start_time=2019-12-13T14:11:39Z barcode=BC01 runid=2c9cf7bc05858273f10e7d7ec552fc0bd742dc3e
CGGTTACCTTGTTACGACTTCACTTGAATCACAAAGTGGTAAGCGCCCACCTCCCGAAGGTTAAGCTACCTGCTTCTTTTGCAACCCACTCCATGTGGTGCTGACGGGCGGTGTGTACAAGGCCCGGGAACTACCGTGGCATTCGATCCCACGATTACTAGCGATTCCGACTTCATGGAGTCGAGTTGCAGACTCAATCAGTTCTGACGCGCTGGTCGCTTGCTCTCGCGAGTCGCTTCTCTCTTTGTATGCACCATTGTAGCACGTGTGTGTAGCCCTGGTCGTAAGGGCCATGATGACTTGGCGTCATCCCACCTTCCTCCAGTTTATCACTGGCAGCAGTCTCCTTTGAGTTCCCGGCCGGACCGCTGGCAGCAACAAAGGATAGGGTTGCGCTCGTTGCGGGACTTAACCCAACATTCCACAACACGAGGCTGACGACGGCAAAACCGCTCTGTCTCCACGGTTCGAAGGCGCAATCCATCTCTGGAAGTTCTGTGGATGTCAGGTTAGTGGAGTTCTTCGCGTTGCATCAGATTAAACCACATGCTCCACGCTTGTGCAGGCCCCGTCAATTCATTTTGGAGTTTTAACCTTGCGGCCGTACTCTCCCCAGGCGGTCGACTTAACGCGTTGTTGGCGGAAGCCACGCCTCAGGGCACAACCTCAAGTCGACATCGTTTTACGGCGTGGACTACCAGAATTATCTAATCCTGTTTGCTCCACGCTTTCGCACCTGAGCGTCAGTCTTCGTCAGGGGCCGCCTTCGCCACCGGTATTCCTCAGATCTCGCATTTCACCGCTACCTGGAATTCCCCTCTACAGGACTCAGAAGCATGACGGTATCAGATGCCAGTTCCCAGAGTTGAGCCGGGGATTTCACATCTGACAACTCTGGGGAAAACCGCCTGCCGTGCGCTTTACGCCCAGCAGTAATTCCGATTAACGCTTGCACCCTCCGTATTACCGCGGCTGCTGGCTTTGAAGGTTAGCCGAGGTCTTCTTCTGCGGGTAACGTCAATGAGCAAAGGTGTGCTTTACTCCATCCCCGCTGAAGGTACTTTTACTGGCAAGGCCTTCTTCATACACGCGGCATGGCTGCATCGGGCTTGCGCCCGTTGTACTAATATTCCCCTGCTGCCTCCCGTAGAACCGTGCTCCAAGCACCAACAGAAGGTTAAGCTTCAAAGAGACGCAACTTTTCTTCCTTTTCCAGCCAATACGTAGAAAGCCGCA
+
.)***&/116..2***)239.,)&%$&+700105**+-54/'%'(78,(,3*.-+*.6+--,81+-1137.(*(3,38:00330/63)+-13/.**+0-/*/*125:61/0...*0./3629.8**1'+($&(26,/311/:;+-2141)$'(*1:143556112;14+++:+5$''+')*,$%103.1.377521312%)&&($'+13/(')&(--,+)(%+,,..%((%)(+().,...,02;7+&(&$'%5,569-((**)2233331-./005-,-364*.))(454833.-)'%%&&)-/11202),+'+0,748*1*+,4:1/03245.4,(**(-344:14;30149376/,2121;9;:454/-(((+.(47:,0.7.,',/,4$'%)(9.53+/+06.+*,.-00+/./)24*'&(,(/.+-)*(,,1227+,&(,(.,&&%#$&'//3763)()'1/13%&&(/.-33<6:568866760,*().::54588:573*-'&$$&+%(&(7;77<424108./199**.2/4<995-..,--.52$,''*)+.34%5,7;7,+22-'0+,)3:;/6-(),8:**)***3*/.468,2+-.-(3150,06-*,,,,('))14/.,,--)*/)'('-))$,//346963'*1+,%&(',0.5+2,25662+.0/97:*%--*3369;9:88896.,+//3440198733325/***1/&('(/2,.02-4651(''*,3)*-.+22687/08:429-/2/21/5525:5;88903/-0*)+,)),),,8<82247135./-,-*)+/*/0/.-//-1$)/.2452%+($((((%((-,+-5'1385.')88716.)&&,.51*/54%)',%25/-,--13-++&('(,('*1+*'),)**%&%%$%''')//*.,(%+(,/*'&%&&+-45220-.1212335.8-.-4:,+3,*--1712<88181114512+'('+&%'2+6.+.0,$('**)/,,0*)(-)5029;;9:1900-*4209/*))$&#%#$((,,*+&**3:4*-3/+()+),-.::-*31244++)--10524;843/.%++.-742227322514509563:10-28-$0*(*%+$+)**+/033+))*-.2()+5*+0')-0.)%.('(.(+((*./5092+(/*./+0)%$%%%&-1+(%((.&,(&(',3.-454,+021,-,(+(2+-,412(#(&'#$&$%#
@86069845-3db3-4b85-a241-603a1f169791 ch=131 read=118238 start_time=2019-12-13T14:11:39Z barcode=BC01 runid=2c9cf7bc05858273f10e7d7ec552fc0bd742dc3e
CCGGTTACCTTGTTGACTTCACTAATCCCGCTGACCCTACAGCCGGCCCATGCCTCCTTTGCGGTTAGCTCACGGACTTCGGGTGTGCCAGCTCATGGTGGTGTGACGGGCGGTGTGTACAGACCAGGAACGTATTCACCGCGACATTCTGATTCGCGATTACTAGTAACTCCAGCTTCATGTGACGATTTCAGCCACAATCCGAACTGAGACTGGTTTAAAGTTTGGCTCCACCTCACGGTATTGCATCTCTCTGTGCCAGCCATTGTAGCACGTGTGTAGCCCTACATAAGGGGCATGATGATTTGACGTCATCACCTTCCTCCTGGTTAACAGGCAGTCTGCTAGAGTCCTCAACTTAATGGTAGTAACTAACGACAAGGGTTGCGCTCGTTGCGGGACTTAACCCAACATCTCACGACACGAGCTGACGACAACCATGCACCACCTGTCACCTTGTCCCCGAAATTTCCTCGATTAAGAGTAATGCAAGGGATGTCAAGGGTAGGTAAGGTTCTTCGCGTTGCTTCAGATTAAACCACATGCTCCGCTACTTGTGCGGGTCCCCGTCGAATTCCTTTGAGGTTTTAATCTTGCGACCGTACTCCCCAGAGCGGAATACTTAATGCGTTAGCGGCGGCGCGGAGGTGTTGAAACCCCCACACCCTGTATTCATCGTTTACGGCGTGGACTACCAGGGTATCTAATCCCTGTTTGCTCCCCACGCTTTCGAGCCTCAGCGTCAGTTACAGTCAGAGGAAGTCGCCTTCGCCACTGGTGTTCTTCCTAATCTCTACGCATTTCACCGCCACACTAGGAATTCCACTCTCCTCTCCTGCACTCTAGATAACCAGTTTGGAATGCAGCACCCAAGTTGAGCCCGGGTATTTCATCACTTAATCATCCGCCTACGCTCCTTTACGCCCAGTAAATCCGGATAACGCTCGCCACCTACGTATTACCGCGGCTGCTGGCACGTAGTTAGCCGTGGCTTCCTCCTTGGGTACCGTCATTATCTTCCCCAAAGACAGAGCTTTACGGACCTTCATCACTCACGCGGCGTTGCTGCATCGGGGTTTCCCCATTGTGCAATATTCCCCACTGCTGCCTCCGTAGGAG
+
051-1-,4122+,(**4896,,'*-+6*%%)+..6;0)+-)&)'),16)%+,/768261)(0/07/-(--,')/60/235(/-+&($+1-%.15032''.30796665;8146-/101/5(&()&$50811::::<3.05.143607;7-,,9,65100/71302/1365/9...89;95520/.//'170/%&'&&)8</9().802//,/0::/9<<-;623;5062521(*-+0,0122-.7-..22431)/12)1588;;.;---1/+)***03(&,+160&(*+*/4,12+()*+4556:<71/03348--%(%&')*)+)))1-9/*,&),32885*'&+,*,,-/645/7,++0--1,*)*.783/13--4603+-,,7442,***.7.++88552422,1(.(')+/1/&)+,046663221.223-3'.*-/03145-/3-883/22/1,,-&&$&&%&'.8.412'((.+''%'(0666454-89.55697(,-,**0-)5/).9:77;6/322/++2.6('/010:14545434./51..7&'&&(+186:1008:2*34+,-,9-14;20)*)49;*0/++2*'(+,.5)/(/+481(+,'*.35552/.1014434.2+-&+/42/4.-,040130150.1-+3899,)0+37,*-/00:868775;7..-44457959869;782+**+,*++,:8+,09<:-464:;6+-0-2<.)+,.-9930/0/01,.4//,---,*))')&')./01/,,+,70334:4:8:;9:2:,-6;998:3338999<;7269&&$')+.200(0)3,46*,,.02223562112'))*11),-0408184;804.7228-----9-.(+,++,+6.(12/1..;/,.,--+0,1+342:9869;52202.69)86..-84,)--164105282522.+1355;<77:667)5),/.9;75532241-2-+%*+4497:101:057:56:3313/.0,4*+*::9::/:...:9189;*/62.133-),.17-&''&&(-+98::8..6.+20339786<3333356719:24:,/790+1.*+586:667-9;;0(*-),*.04/68,/893-/
@4860eb10-5f12-42ff-a30c-b44852d85f9f ch=131 read=118222 start_time=2019-12-13T14:11:30Z barcode=BC01 runid=2c9cf7bc05858273f10e7d7ec552fc0bd742dc3e
CCGGTTACCTTGTTACGACTTACTTCACCCCAGTCATGAATCACAAAGTGGTAAGCGCCCTCGAAGGATTAAGCTACCTACTTCTTTTGCAACCCACTCCCATGGTGTGGCTGACGGGCGGTGTGTACAAGGCCCGGGAACGTATTCACCGTGGCATTCACGGTGATTACTGGCGATTCCGACTTCATGGAGTCGAGTTGCGAACTCAATCCGGACTACGACGCACTTTATGAGGTCCGCTTGCTCTCGCGGGAGTCGCTTCTCTTTGTATGCGCCATTTGTAGCACGTGTGTAGCCCTGGTCATGGGGCGCTGATGACTTGACGTCATCCCACCTTCCTCCAGTTTATCACTGGCAGTCCTTTGAGTTCCCGGCCGGACCGCTGGCAACAAGGATAAAGGGTTGCGCTCGTTGCGGGACTTAACCCAACATTTCACAACACGAGCTGACGACAGCCATGCAGCACCTGTCTCACGGTTCCCGAAGGCACATTCTCATCTCTGAAAACTTCCGTGGATGTCAAGACCAGGTTCTTCGCGTTTGCATCGAATTAAACCACATGCTCCACCGCTTGTGCGGGCCCCGTCAGTCATTTGGTTTAACCTTGCGGCCGTACTCCCCAGGCAGTCGACTTAACGCGTTAGCTCGGAGCGCCTCAAGGGCACAACCTCAAAGTCGACATCGTTTACGGCGTGGACTACCAGGAGTATCTAATCCTGTTTGCTCCCACGCTTTCAGGCCTCAGCGTCAGTTACAGTCAGAGAGTCGCCTTCGCCACTGGTGTTCCTCCGAATCTCTACGCATTTCACGCTACACCTGGAATTCTGCCCCTCTACGAGACTCAAGCTTGCCAGTATCAGATGCAGTTCCCAGGTTGAGCCCGGGGATTTTACCATCTAACAAACCGCCTGCGTGCGCTTTACGCCCGGTATTTCCGATTAACGCTTGCACCCTCCGTATTACACCGCGGCTGCTGGCTTGAGGTTAGCCGGTGCTTCTTCTACTGCGGGTAACGTCAATGAGCAAAAGTATTGGCTTTGCTCCATACCGCCCGCTGAAAGTACTTTACAACCCGAGGCCTTCTTCATACGCGGCATGGCTGCATCAGGCTGCGCCATTGTCGCAATATTCCCCACCGCTTGCCTCCGTAGGAG
+
.31/1--3328225)*-*//,')1-,'-0+*015:9;874++,+77..63632)*-01:2/1&&(*.*/-03,00038,*+'+.3;;3'-)%*))%-.2:9*+39742),')))0+26256,./54.7.4.+7,'6<070061008/24;6:4;4430-$$*&*(,-6/33271129<54/+-.6.+33/.-.20021712)'403:3:41)505:987964-+'(+/3,0-./5.4+$',.'(,10758/,/%''(565:6765;800149;;<<282()*+.0./2137540/074,1697$3&*1/1*%&))/+))*-/0367970187)-56<931/)*.2<62358:7;860311%%,)*+38342-*3*..;4:8:;424/18.71)10..4)-4547330/++-/2.),49/,.+.'*(%-,755;.,,,220./*&*')+57/-.,*2-+0$'%+++42,.03*.*,-9:04;)(-,//.///3<2/106665/.+12,+.+,,,.1<:6+-4+-,//:7384<79<9588/;-123441/1023<7;;44457897:12/,*:(),12*.()04-&./'%*(+2;71/1950/0..//0-4160522.588.*331%00155.3/7/2..,,-+*+,7()&')116,,,/(51//.03-5/3(6.,.059702221;800+4-,.6;99989:4;9*+)**+(-+4;9847;1).,580(++,380/'*+)26501112:675834297/1*-0/1335987<:9;<5545887;966430./40/-')%)*+56<23*,*.-.214:671514430%2:5/+98874443389.9067;.21)--.5650011/&-2;2((*050800-38+,*+)#4+'#%'0.,,')+76152947;74444591-.-.-624/+&&%$))&(**/184951.2-*+&/33039-3501,)(,3/-1.--48-1&$#$($,++.-*11)32./0604:3/&)&(-,(1).810154622493:57+*+'*'$#$%'&%&%%)')((($&(,+55416.--++.0-(007060&%',*45959<:1-,,(+,60,-0:8987568+..-..0165&'.()**-04-/04244.(.+())%&&(+/7*/52*+%
@5768100a-2d26-4364-8609-e1d9e86a3ac0 ch=188 read=199213 start_time=2019-12-13T14:11:11Z barcode=BC01 runid=2c9cf7bc05858273f10e7d7ec552fc0bd742dc3e
CCGGTTACCTGTTACGACTTCACCCCAATCGCTGACCTACCTTCGGCGCGCTACCTCCTTGCGGTTAGCTCACGGACTTCGAACGTACCAACCCTCATGGTGTGACGGGCGGTGTGTACAAGACCGGAGACGTATTCACCGCGACATTCTGATTCATGATTACTAGTAACTCCAGCTTCATGTAGGCGAGTTTCAGCCTGAAATCGAACTGAGACTGGTTTTAAAGTTCCAGCTCCACTCGGTATTGCATCGCCTGTACCAGCCATTTAGCCAGCACGTGTAGCCAGCCCTACATAAGGGGCATGATGATTTGACGTCATCCCCACCTTCCTCCCTCTGGTTAACAGGCAGTCTCATGGATCCTCAACAATGGTAGTAACCTTAACGACCAGGGTTGCGCTCGTTGCGGGACTTAACCCATCTCACGACACGAGAGCTGACGGCGACAACCATGCACCACCTGTCACCTTGTCCCCGAAGGAATTTCCTCGATTAAAAAGAGTAGTACAAAGGGATGTCAAGTGTAGGTAAAAGGTTCTTCGCGTTGCTTCGAATTAAACCACATGCTCCGCTGGATACCCGTCAATTCCTTTGAGTTTAATCTTGCGACCGTATCACAGGCGGAATGCCAATACCGTTAGCGGCGGCACAGGAGGTGTTGGAAACCCCACACCTAGTATTCATCGTTTACGGTGTGGACTACGAGGAATCCTAATCCTGTTTGCTCCCCGCTTTCGAGCCTCCAGCGTCAGTTACAGTCAGGCCGCCTTCGCCACTGGTGTTCTTCCCTGGCTCTAAAACGCGCGCACAAGATTGCACTCTCCTCTCCTGCCTCTAGATAACCGGTTTGGAATGCAGCACCCAAGTTGAGCCTGGGTATTTCACATCCCAGCAATCCGCCACCACGCTCCTTTACGCTTGAGTAAATCCGGATAACGCTCGCCACCTACGTATTACCGCGGCTGCTGGCGTAGTTAGCAAATGGCTTCCTCCTTGGAACGTCATTATCTTCCCAAAGACAGAGCTTTACGATCGAAAGCCTTCATCACTCTCACGCGGCGTTGCTGCATCAGGGTTTCCCCATTGTGCAATATTCCCCACTGCTGCCTCCCGTAGAG
+
/*-,2-*0*,)-1&,.14:<6.685*../00666549.--5257//)&(%'($)*(-//72443330/281011;9:;85'%,0&1$*2053<9997:8-2+++.-.63.26256327800.)+'*)'(--+1064368<477885875+/0/9.()..-6,('&$,(2-3170-.0825975.22../10<8311-)%%(/-/0321-'(),1034/3:9(24/-10,&$+4456)(&&%&'&*)''*+008747638;64:;1.4+(*+1,+-*,+(&)#$%)(+-60**-*+*-,*,%-.3...*,6961137797548;1-/89;9:/7/()-.2.+*-(,$)-2589876-/1,,-1--..2./:212-+,006/&'',)*''''--43,5,./65772;212;:4-2-0)(%#&''0-%(+-0365.-*,,12/0(+,./45679591101935503524505/--3..'(+-*'*(+34160+*+3+0882-'()*)&2,324,(**46876/.,/--&,.028/).*5-,49804/2,*+;/:+1+1118331,*,,*.131)&%%&$(#+-+,.1302043-771'-1:8,0.-31886871*/&*+(++,2:4+1-..0,*0)(&%')+,-659528424&,+*+.-.191&,4.-54+'*+12,(('(,:931,-)3)),-374447,+))(&%)(')()'(07367333:3,/0.74)&,.42/3998817'(*.//2%(//,-)+**''+-2038+;98;903585568:7:843''$%%))),142+,-*,',%#+)'(+)%')+01-030126730/)*-*+-0+,1/3'2*2,/50776+(''(.3+/+')*,-08;:::20,/:41-//.0/*&&'*5-1--11--)),.28:3092/12/&%)'()27++23/51464101148;:229187457282395708011737++%$%(*+(((()((-9009965,%%'&',++./253811*3*09,,95./0-/./.4;2)*,-,,),.-&.40;1110**))((%.'0.97679-//-/224.7:40:/.7;2,-9.,(**/.1247;;/*)*&'**,7)-;0.10/&'
@847ffc71-c86e-4d83-87e5-dcc4d05af4da ch=107 read=173490 start_time=2019-12-13T14:10:40Z barcode=BC01 runid=2c9cf7bc05858273f10e7d7ec552fc0bd742dc3e
CTCCTACGGAGGCAGCAGTAGGGAATTTTTTCGGCAATGGGGAAACCCTGACCGAGCAACGCCGCGTGAAGGAAGAAAGTTTTCAGTTGTAAACTTCTGTTATAAAGGAAGAACAGCGGCTACAGGAAATGGTAGCCGAGTGACGGTACGCATTAGAAAGCCACGGCTAACTTCCGTGCCAGCAGCCGCGGTAATACGTAGGTGGCAAAGATTATCCAGGTGTGGGCGTAAAGAGGGCAGGCGGCAGCAGGGTCTGTATGAGTGCAGCCTGAAGCTTAACTTCAGTAAGCCATAGAAACCAGGCAGCTAGAGTGCAGGAAGAGGATCGTGGAATTCCATGTGTAGCCCGGTGAAATGTACGTAGATATATGGAGGGAACACACACACCAGTGGCGAAGGCGACGATCTGGCCTGCAACTGACCTTCCAGTCAGCGTGGGGAACAAATAGGATACCTAGTAGTCCCACGCCGTAAACGATGAGTACTAAGTGTTGGATGTCAAAAGTTCAGTGCTGCAGTTAACGCAATAAGTACTCCGCGCCTATGAGTAGTACGTTCGCAAGAATGAAACTCAAAGGTGACGGGGGCCCGCACAAGCGGTGGAGCATGTGGTTTTAATTCGAAACAGCGAAAGAACACCGAATCTTGACATACTCATAAAAGGCTCCAGAGATGGAGATAGCTATATGAGATACGGGTGGTGCATGGTTGTCGTCAGCTCGTGTCGTGAGATATTGGGTTAAGTCCCGCAACGAGAGCGCAACCCACTTATCGTTAGTTACCATCATTAAGTTGGGGACTCTAGCGAGACTGCCAGTGACAAGCTGGAGGAAGGCGGGGATGACGTCAAATCATCATACCCCTTATGACCTGGGCTACACACGTGCTACAATGGATGGTGCAGAGGGAAGCGAAGCCGCGAGGTGAAATAAAACCCATAAACCATTCTCAGTTCGGATTGTAGTCTGCAACTCACGACTACATGAAGTTGGAATCGCTAGTAATCGCGAATCAGCGTGTCGCGGTGAATACGTTCTCGGGCCTTGTACGCACCGCCCGTCACACCACGAGGTTATTAAAAAAAAACACGGTGGCCTAACCGCAAGGAAGAGCTGTCTAAGGTGGGATTGATGATTGGGGTGAAATCGTAACAAAAGGTAACCGG
+
*1-'&'*/6/294/251/-)'+'+*-6;;<.8,2.0/))/2+)0/19)+/,4*+-0556423:0.-..+,)*))%*++'+12//)/.5/24;433:26-,+,,6:0(-,6.154%.1*'%$%'',*/3-,)'&$$2*.,,-,12-51',&(&*',&+.)'*-&')+**',$&')+,435:3+--+3.--*-,02//1643.1.48-/('%#1)+,0(&0/,)/-740068<.''.02358<:0:8//0,.9./.21.+)))'*(,**.20011,*.+,(),.,**+88.271371.5.0..0:2////+*))'88/0*)(((+2006+5+*,)/*8711,-*'()-)--(8)*93.*'(*+6467832+/2.*.-/*.210..,--071,++*),*2+3.6:30011212.,%%'+)))(%%$$'((*+.2&%&((03.'*(*7;;654;54239--,231.7,(%++67569;:////-.01.-.022775;696;898495,+2793267:112-00:-0+$*(*)690--..76,-*-40$')**+,6456247/-.+**075//3.,:944.,'*'(*-/67.,5))++,.6266:630),-/3+.++16;*9:9;7+')&&''*,*+-*))'$&*&$&'%+0,0074/22/*(030*-3103*,+,-.52/,,--633335376747834'1()-7/.-142.3/,,2,-/),../35300+-+-,/3'0..5/5:3,,,.3-+2278))%(*/(.,*10,&&++./72712,3008<9::68888,1.-36-*632*&''%&)+/4076210,.-541235/,,''))&,)27,+--384/.69/3444410%1-,+*0-..35420))./00-+(*((-.,,00:12;77686*)((&**)%&%&'*..8:4720,/,*.2)'-.***,.(((+,/078;867387<752-3--/7697606)*-.,+,*((-)+.0-7../;0908830..',-,630)()*.)-+11/244469,3730611489<758-981..0*.01-//2785:234830.05,0**')+*&&&)/35457/)%'()++*31')2733--0)-+-+(&&'(.3323.0.,5:.-9+,-./021183+'(*6101068712:7).+-484064
@6ec665f0-2f61-4e9d-8513-db90e5a333de ch=303 read=198492 start_time=2019-12-13T14:10:35Z barcode=BC01 runid=2c9cf7bc05858273f10e7d7ec552fc0bd742dc3e
CTCCTACGGGAGGCAGCAGTGGGGAATATTACAATGGGCGCAAGCCTGATGCAGCCATGCCGCGTGTATGAAGAAGGCCTTCGAGGTTATGCAAGTACTCTCAGCGGGGGGAGGAAGGGAGTAAAGTTAATACCCAGCTGTAAGTGACGTTACCCGCGAAGAAACACCGGCTAACTCCGTGCCAGCAGCCGCGGTAATACGGAGAAGTGCAAGCGTTAATCAGATTACTGGGCGAAGCGCACGCAGGCGGTTGTTAAAGTCAGATGTAAATCCCCGGGCTCAACCTGGGAACTGCATTTGCTGACTGCATGGCTGAAGTACGGTAGAGGGGATGGAATTCCGCGTGTAGCAGTGAAATGCGTAGATATGCGGAGAACACCGATGGCGAAGGCGTCCCTGGACCTATTGCCCCGTGACGCTCATGCAGCGTGGGGAGCAAGCAGGATTAGATACCCTGGTAGTCCCACGCCTAAAGCGATGTCAGCTGGTTGTTGGGAATTAGTTTTCTCGATGGCTAACGCGTGAAGTTGACCGCCTGGGGAGTACGGCCGCAAAGGTTGAAACTCAAAGGAATTGACGGGGACCCACAGACGGTGGATAATGGTTTAATTCGATGCAACGCGAAGCCTTACCCACAGCACGACGCGGCAGGAAGTTTCCAGAGATGGATTCGTGCTCGAAGAGAACCTGCACACAGGTGCTGCATGGCTGTCGTCAGCTCGTGTCGTGAGATGTTGGGTTGATCCGCAACGAAGCGCAGCCCACTTGTCATTAGTTGCTACATTCAGTTGAGCACTCTAATGAGACTGCCGGTGACAACCGGAGGAAGGTGGGGATGACGTCAAGTCCTCATGGCCCCGCCTGGGTGGGGCTACACGTCATACAATGGCTGGTACGGGGTTGCCAACCCGCGAGGAGCTAATCCCATAAAACCAGTCAGTAGTCGGATCGCAGTCTGCAACTCGACGCGTGAAGTCGGAATCGCTAGTAGCGGATCCAGCATGCCGCGGTGAATACGTTCGGTCGCGGCACACACCGCCCGTCACACCATGGGAGCGGGTCTCGCCAGAAGTAGGTAGCTAAACGCAAGGAGAAGCACGGCGGGGTTCGTGACACAGGGTGAAGTCTAACGAGTAACCCCGG
+
,+/+'&.+46,050/12&4301/'*)*&0'$(4556;--*)/3+.761/1/04(4635*060023233566/,.,,-.(&(%&'+(8,(&%%-0+-0111,0,/01775,''+++/*2.&()2:724232/(,*%&(,,-.)(&,'%,5390/92/0&'0&*/*)/2:.3,+,2.253&*&**.//**--),,1,1,-*741.*''-,.47:356392706&&+0,,-12/+)%)+).02(/+-()11.+12-49/9*,0543)*(('/)'-/2+.37575676887:.:..44/-57),,.('(&&()'')*')&+&)+/091/+(-354-56213251435454,+++)010-,3)*+55.,6000119.,,'-+,</..-)43*).%)'('+8..7933-)(/,*/*)&&$**446689+)+()41.+&*)$**24%/+23+4,,,7756://,/0-./85+&*&*61.6.&*)*-..8(22326/;00.-.)-.41441;<;.6,%$&'&'&/-000124.),*22225,/4./34)'*+,435914547++1,3//9..3323*(.).1354607<6564)&)(+%/-218;77.+)-($'((/39--,+',0/1/-'*+&+-+-)+0+(*'%'$%)-,%$')&(.+..-/934+-*+,./82.3012466883-*&)(.4170.-*+(+,18.,-*+2545555:9979922122343676845)+76472**+/--277/0285,.'((+)*$930)+0/-,-'-++,/;.//5747;6452922066775306/.+0+1//2,(')+--58.3.'&-).6053,52*-0:9;:::5/,.,/..05.6//5*%&&+'/),+273*)))%+,/1-/021:2183346756*,14/978826274--+)))%'*+/7-78/(/19;94+%%&%'%*+4/8+:1:7,6./5:583220035)*$&(1114.-0+5-4492//+')('*.0.03))+./767915.0/,.53474592,*'$$&%(&)*))(+0)58++6-())-.3234.)+*&04,+)//:58%'&%&0-4((&)*/1'*')&%,1&&%&%('*(/+-/2-5:57741.&&'&'&)')*'*1,*&&&%)+4304*,,1
@dc30146e-fd82-46a5-bf75-c6c617d20731 ch=146 read=120543 start_time=2019-12-13T14:10:14Z barcode=BC01 runid=2c9cf7bc05858273f10e7d7ec552fc0bd742dc3e
CTCTGGGAGGCAGCAGTGGGGAATATTGCACAATGGGCGCAGGCTGGTGAAGCCGCGTGTACGAAGGCCTTCGGGTTGTAAGTACTTTCAGCGGGAGGAAGGGAGTAAAGTTAATGCGCTGTTGGCGTTACCCGCAGAAGAAGCACCGGCTAACTCCGTGCCAGCAGCAGCCGCGGTAATACGGAGAGTGCAAGCGTTATCAGATTACTGGGCATGCCAAAGCGCACGCAGGCAGTTTGTTGAGTCAGATGAAATCCCGGGCTCAACCTGAACTGCGGCTGATACAGCGCTCGGAAGGTCTCGTGGGGGGGTGAATTCAGGTGCGGTGAAATGCGTAGAGATCTGGAGGAATACCGGTGGCGAGCCCCTGGACGAAGATGACGCTGGTGCAGCGTGGGGCAAACAGGATTAAATACCCTGGTAGTCCGCCGTAAACGATGTCGACTTGGAGGTTGTGCCCCTTCAGGGGCGTGGCTTCCGGAATAACGCGTTAAAGTCCGGCCGCCACAGAATACAGCCGCAAGGTTAAAACTCAAATGTCAGATTGACGGGGGCCCGCGGCAATTAAAGACATGCGGTTTAATTCAGTACCGCGCGAAGAACCTTACGGTCTTGACATCACGGAAGTTTCAGAGATGAGGATATTGCCTTCCGGGAACCGTGAGACAGGTGCTGCATGTCAAGTAAAAGCTCGTGTTGTGAAATGTTTGGGTTAAGTCCGCAACGAGCGCAACCCACTTATCCTTTGTTGCCAGCGGTCGGCCAGAACTCAAAGGGGCTGCCAGTGATAAACTGGAGGTGGGGATGACGTCAAGTCATCGCTGGCGCTTGACCAGAGTTTTACACGATGCTACAATGGCGCACACAAAGAGAAACTGACCTCGCGAGGTAAGCGGACCTCATAAAGTGCCGTCGTAGTCCGGATTAGATCTGCAACTCGACTCCAGCGGGGTCAGGAATCCTTGGTAATCGTGGATAAGGAATGCCACGGTGAATACGTTCCCGGGCCTTGTACACACCGCCGTACCGCGCCGGGAATTAAGGTTGCAAAAGTAGGTAAGCAACCTTCCGGGAGGCGCTTACCACTTTGTGATTCATGACTGGGGTGAAGTCATGCTCATTAACGG
+
''''(12*,/(+//+-2148+//-**,(**-/7/-20+#&&'(++)*'&*-$(&%'+*&'$%&).(.06455,5000*,-1-,*()*)%&&&'4-',***-+'&$,+21(+,.(&$&%%'&$$'()&)'%*)+)+++1,&*)'(879/-+)/-01673411/)')'&'''2,**&%',+,,50-(($''))*,,.-2-.+.)*1.7.43761(('$'&&))')(+(*%.((,,),49-'+($'*+.),-52355+31*(2//07..13,.*.153/%$%')(%$%$%&$&&0,-,*&*)+''%'&)*.1,(&()(4,8'*'(&$'')+*1.-+/(+))**,-0//,(*))2//4010048()&'&0+*+2689,.*('$(%(&#%'-**&')))*'++)*)024++3)0.-*/+(.4**1884440/),--//5)-,+,(,*,+)*(()%(*-6,-'00+$$&#%*,*&$'*)--0.4*+),('+32.-/2349*+-/$'%))01-**)(('')5/,34-314*40838622-/16-)$&%%')/.00104/.()2*%%'&%%%*(/*(('*%'&&%*)3*(+),7.'2&'$%(,&%,)(/20-/*)('$)(..-.0473&()-**+,45+,-,.0./-0*21).'(14025)7;;3:4:6994878,3/0-.0001/%(*('(*+,-'$&+-234360/-*,1+,2:+&2.432000-.(,.53++*),05+87/%(,,113+,/,+28//,()*-.+,.30+%')533//90*0(&%&&++),-+-/2;;8880+('%%*1.,9775-/0**+27596**$&$&#&%$%')8-)$&*()%$&'(+)+))(((()/',,(*',-139,&)%)/*(),-085502,%*'%''&(5:87821-.,0('&&'&&*1+.-.-1*),(/+'(%**/%/'()-./-11)+&%((,/)+0*'(),,0(*(+&'--,-,2.4,.''')+2,-10+34:7/.;729-:+/(((543,2-(((('))++(*&#%%*-(-''$%(*$#+%((1/2;14.52)'(),2,))$')/-2,23(.5.)/1+41:0/7:31383.)*%((()222*)''()'+.0-.+%'$&*+,--/212,
@833254e6-0f84-40ff-abad-e390ae3c661f ch=46 read=144617 start_time=2019-12-13T14:10:13Z barcode=BC01 runid=2c9cf7bc05858273f10e7d7ec552fc0bd742dc3e
CCGGTTACCTGCCTTGTGCGGCATACACCCCAGTCATGAATCACAGAGTGGTAAGCGCCCTCCCGAAGGTTAAGACTACCCTGCTTCTTTGCAACCCCACTCCCATGGTGTAGCTGACGGGCGTTGTGTACAAGGCCGAGACGTATTCACCGTGGCATTCTGATCCACGATTACCTAGCGATTCCGACTTCATGGAGTGGAGTTGCGGAGCTCAATCCGGACTACGACGCTTTATGAGGTCCGCTTGCTCTCACTTAGTCGCTTCTCTTTGTATGCGCCATTGCTTAGCACGTGTAGCCCCTGGTCATGGGGCCATGATGACGACGTCGTCACCTTCCTCCAGTTTATCACTGGCAGTCTCGCTGAGTTCCCGGCCGGACCACTTTGGCAGCAAAGGATAAGGAGTTGCGCTCGTTGCGGGACCAACCAACATTTCACAACACGAGGCTGACGACAGCCATGCAGCACCTGTCTCGGTTCCCGAGCTGCATTCTCATCTCTGCGAAAACTTCCCGTGGATGTTCAGGGCAGGTAGAGTTCTTCGTTGCATCGAATTAAACCACATGCTCCACCGCTTGTGCGGGCCCCGTCAATTCATTTGAGTTTTAACCTTGAAGCCCGTACTCCTGACGGTCGACTTAACGCGTTAGCTCCGGGAAGCCACGCCTCAGGGCACAACCTCCAAGTCAATCGTTTACGGCGTGACTACCAGATTATCTAATCCTGGGCATACCCGCTTTCGCACCTGAGCGTCAGTCTTCGTCCCAGGGGGGCCGCCTTCGCCACCGGTAACCTCCAGATCTCTACGCTTCACCGCTACGCACCGAATTCCTCTGCACGAGACTCAAGCTTGCCAGTATCGATGCACGGTTCTGGGTTGAGCCCGAGTTTCACATCTGGCTTAACAAACCGCCCGTGGCTTGTACGCCCGTGAAATTTCCGTTAACGCTTGCACCCTCGTATTACCGCGGCTGCTGGCGCAGGTGTGATGCTTCTTCTGCGGGTAACGTCAATGAGCAAAGGTATTAACTTTACTCCCTTCCTCCCCGCTGAAAGTGCTTTACAACCCGAAGGCCTTCTTCATACACGCGGCATGGCTGCATCGAACTGCGCCCATTGTGCAATATTCCCCACTGCTGCCTCCCGTAGG
+
81*208',*%#)*+3.)%%%$'$(&*)575.-/13'**+675**)'()+-6.1'%(./4-,5)&'())+/,,%&#'(2/6)*(0-2,14+)/5.624*&(-6.-%,)221.&(')*,2251/,()'**.+)+'+*2)**00225019258942%*+.587--/-7,().,3/'0()-//222:42--1635(*-,%&&&&&'03/0+),$,2438334353731111,)*(+4..,,.31770,4,*+))(*$&'&*+2.-.7/860680-3231856:368)*.*(),(//+((&(,+-+24986'+&&+,3-'&&'()()*$%'($#'%&,73;:972*,.063))+*+:2<2,.0/.7*-00*,05//(+)4-2210+$')-),)).&29:,5.6025'-$)/:12166662:/1,953+0,.,2,,1--72-,/.4303)&+)//1'1*),((.0'5%++,,*52+,-(('')9:)6)(''&%$)+,54&)*0/('#$'(*385.4279+-:998/*0.-'+.&&&0'%%(&,/977-*''0---59&&.2-7836923'(((&,0+.5,+,)+-52'1-352)*+.+4050$'+)+--6;;,.0+*''((((,05/15525-$'(**./226-9-2+,+-(**,'--2,)2&.(%(+(+)-54.*,81/).22/8,1-+,.-/((+,*680*,./.++)(&+'+.)*)/()*2..3,.&&&'$$&'&(&)'(-:0,+,.59566778:97875544+,/,)(/+*,-(03,173:778913:18-.'&&)-)('../855(/$**-+).4/3655//'-''$+,++(&*+%'$&%',/068/3-0-4,.+'(.*//356('&')225(%%)+..(%426((&&+://&(*,-*&&$&%0*+(**3802,('%%'%$$$&%)*03,)%$(''&+*-)')0,0,+*2''($,.'(+687491.,))+..147-9*)&*&+(('(''--+3-+884.,,.0*+.776804../--,0-'+&'%..2,)42*)..29+5<70,303-*-/++0'&'#(*/.+,1-031**4-4164://2+'*))&-,/-8100664612.//&&%%%').190*5.)+475:4001111)%'()+-,,5.28,-0+*(
@e9d3c39e-b956-495a-ac1b-0921858d6e17 ch=26 read=53889 start_time=2019-12-13T14:10:06Z barcode=BC01 runid=2c9cf7bc05858273f10e7d7ec552fc0bd742dc3e
TCGGTGTACTTCGTTCCGGTTACGTATTGCTGGTGCTGAAGAAAGTTGTCGGTGTCTTTGTGTTGCTGCTGTAGCTCCTATCTTCCGGTTACTTGCGACTTCACCCCAATCGCATTCTACCTTCGGCCGCTACTTTCCTTGCGGTTAGCTCACCCGGACTTCGGGTATTGCCAGCTCTCATGGTGTGGCGGTTATTGTACCAAGACCAGGAACGTATTCACCCGCGTGATTCGCGATTACTGGTAACTCCAGCCTCATGTAGGCGGTTTCAGCCTACAATCCGAACTGAGACTGGTTTTAAGTTTGGCTCCACCTCCACGGTATTGCATCTCTCTGTACCAGCCGTTGTAGCACGTGTGTAGCCCTACGCATAAAGGGCATGATGATTTGACGTCATCCCTTCCTCTGGTTAGCAGGCAGTCTCGCTAAGTCCTCAAGCAATGGTAGTAACTAACGACAAGGGTTGCGCTCGTTGGAACGCTTAACATCTCACGACACATTTGACGACAACCATGCACCACCTGTCACCTTATTGCGAGGGGATTTCCTCGATTAAGAGTAATGCAAGGGATGTCAGGGTGTAGGTGGGTTCTTCGCGTTGCTTCGAATTAACCACATGCTCCGCTGCTTGTGCGGGTCCCCGTCAATTCCTTTGAGTTTTAATCTTGCGACCGTACTCCCCAGGCGGAATGCCCAATGCGTTAGCGGCGGCACGGTGTTGAAACCCACACATTCATCGTTTACGGCGTGGACTACCAGGGTATCTAATCCTGTTTATACCCACGCTTTCGAGCCTCAGCGTCAGTTACAGTCCAGAGAGTCGCCTTCGCCACTGGTGTTCTTCCTAATCTCTGCATTTCACCCGCTACACCGAATTCCTCCTCTCTCCTGCGCTCTGATAACCAGTTTTGGAGATGCAGCACCCAGAAGTTGAGCCTGGGTATTTCACATCCCTTAATGTCCGCCTACGGCTTTCCTTTGCGCCCGTGGAATCCGGATAACGCTCGCCACCTACGTATTTACCGCGGCTGCATGGCGTAGTTAGCCGTGGCTGCTCCTTGGGTACCAAAGTAATTTATGCTTTAAAGAGACAGGCTTTACGATCGAAAACCTTCATCACTCACGCGGCGTTGCTGCATCAGGGGTTCCCCATTGTGCAATATTCCCCACTGCTGCCTCCCGTAG
+
%(+%(%(',.0/+,42+&-/3+/0&(&.+/:6*.-.201*'),*(+.*-41745566;:32+)&$%%$'&&.)'((*))*++-+,./2-/*(.-+(.0257803:7-.2++''$))(%'--,21,55823.)*33-/-2-,-5;8:643,,**'),15564410--*.-*..,%+*,+,(,1-,,,+*)%/19,4,&)(,')(),.6%2)4*)%)',2..44'&%'('(,.3542/.4()+((**$)&&*')1526.423/4345:6;3+)'&&$)'/60:**9;:96&.)+02/0;:+55.2;5/50756,,.*-,)-*+2*---,121--+'-1/1361537'06'&')**-)*,3(),/1:.--2'00005/-56368,,,,+19//0478::(,,)(120++//.+/,&-&),14573+.--./1(+400-1*&)062'5/'(&)''+.+,++-.3-2-,7,-,/08+5,)-'**'(*(.)+)))-+'..//.,%&*)(02659534;4/-,',1.384783.0.4.'.)%&(&+05-*.;94664./04.0'&$(+52/,1,+510870/*%&())(('*---%&(+,3-'&$+.'(&/0&&+4)4./6112200-+.&''$&2(,.,4386+251*/044/6.0*,50,*,1;<+2/0./7.0--/5-//2/436*(0735:59-&*%$.-22//.5(*('.,..-+./:573:))0)-7+&((+$(,1078337-))..+,/051*-.04'81'(+-2(*58754/79+)*'*)((0-)1<**%%*+322.02247294;/2$.*/(*(++-/24..0-4+$&%#&(*+1/196824-+198764)')')031-38()4-)*%&$&('.+%%&')((((&'(*+/,/0/*+%'*-.4)+,99+53..00&/*-.-/30,(*-)):/..4513:3310:6-*+,-,2*)),-.(-.,-1*'&''&&'&*0,04-)1*--&()%%1'(0*+1)/)4,-,02.57'-,/35+,.0:**/6/-..,+)($'(*+)(*117.,.516-)'%#%&(%)&(1++)3,)+*'+-/280.-*$'&%+3,(*,/+/1323::+2++*+(-160+*,61:98)-,+(,)/.7022;24++**+5(-77(7*')-,)+5..0.9---824:9,)11105338,75,*92.
@786bb24e-b3e2-42f3-a05c-912d358efcd3 ch=274 read=94005 start_time=2019-12-13T14:09:56Z barcode=BC01 runid=2c9cf7bc05858273f10e7d7ec552fc0bd742dc3e
TTGTTGTACTTCGTTCAGTTACGTATTGCTGGTGCTGAAGAAGTTGTCGGAGTGGCGCACAGTAATTTAACCCTCACTTGCCATGTCGCTCCTATCATTGCCAGTTACCTTATTACGGCTTCTTTAATCTGCCTGACTACCTTCGGCCGCTGCCTCCTTTGCCGGTTAGCTCACGGACTTCGGGTATTGCCAACTCGTGAATTGAGCGGGCGGTGTGTACAAGACGGGAACGTATTCACCTGTATTCTGATTCGCGATTACTAGTAACTCCAGCCATGTAGGCGGTTCGGCCTACAATCCGAACTGAACTGGTTTAAAGTTTGGCTCCCACCTCACGGTATTGCATCTCTCTGTACCAGCCATTGTAGCACCGTGTAGCCCTACACATAAGAGGGCATGATGATTTGACGTCATCCCACCTTCCTCCTGGTTAGCAGGCAGTCTCGCTAAGAGTCCTCAACTTAATGGTAGTAACTAACGACAAGGGTGCGCTCGTTGCGGGACAACAACATCTCACGACACGAGCTGACGACGACCATGCACCACCTGTCACCTTGTCCCCGAAGGGAATTTCCTCGATTAAGAGTAATGCAAGGGATCAAGTGTAGGTAAGGTTCTTCGTTGCTTCGAATTAAACCACATGCTCCGCTACTTGTGCGAGTCCCCGTCAATTCCTTTGAGTTTAATCTTGCGACCGTACTCTGGGCGGAATACTTAATGCGTTAGCGGCGGCACGGAGGTGTTGAAACCCCCCACGCCTGGTATTCATCGTTTACGGCGTGGACTACCAGGGTATCTAATCCCTGTTTGCTCCAGCCGAGCCTCAGCGTCAGTTACAGTCAGAGAGTCGCCTTCGCCACTGGTGTTCTTCCTAATCTCTACGCATTTCACCGCTACACTAGAATTCCCTCTCACTCCTGCCTCCTGAATAACCAGTTTGGAATGCAGCACCAGAGTTGAGCGGGTATTTCACATCCCATAATCATCCGCCTACGGCTCCTTTACGCCAGTAAATCGGATAACGCTCGCCACCTACGTATTACCGCGGCTGCTGGCACGTAGTAGTTAGCCGTGGCTTCCTCGCGGAACCGTCATTATCTTCCCCAAGACGGAGCTTTACGATCCGAAAACCTTCATCACTCACGCGGCGTTGCTGCATCAGGGTTTCCCCATTGTACCAATATTCCCCACTGCCCTTTCCGTAGGAG
+
-$&,*'*&+3/50077*.3.+-67132//27:;99.-2.*/.)/50/1*,#&'#"#%&%%*/0472:*)&*+(+*()$$$&&$()632330-+++,$+%(-3+/.:).-*,$,'&(+)))+%%'''+()$%*+*,)-&&))./,*)+/%.014806-*/('/(.+*/,+,2+%'+0/78:4('&**,4/0:4/0..(-))(+-,*)0+68329755.-'*+&%,-'582954759..,3+'(&*,864787<7105325.-.10025341/-((*,-13%385//09,/-4,%&(/34/,,+()()+54:9:5<90/**)-*+8,107*%,),.+3152/3201+-,1+0/516042**++)+,,%'*+'*((-+'&-0;-((+,)32*0**.3666-,,,,/3;,++0159868.))-10;7876652+---,2/17:779528011)-(*))152326..3/5/11304379878963/,0),().)-.79987:33.83430*.01029775-13.42,+*0-00-164998<<7:87668.18160/*8-20,-199-./6-3.'+)482/000-8*5*(&*+577570,03+)--+/+-36-4,+//*.230('&%(3&)-40-20313<8:;672654/83+,1//050467.&0*2960--469676./4--+/4;;,:111835589:-501//&&'.22858.-+1)5,445-8,+*0/72.0(%'+0*/1/02964;943368.(,%.51(*,./961300023&+,51020601403:)82.0.12644117.,.0<:,-),)$#&)-+..135.00007,/9...4046-+**'*,/2675.-*2/&+,+3068<8:<30.28330**$&'*0/:0./50*+/,3.333*/+1+3.((*+/%&(.80,/('-1/*'10)(-5166;9*(+-/05.-4(3*(%('02*+,1&1+,'):..,*+,33*$)'3,3+)/406;514,+.02)*0(%)'))(./441--)5/77/+%',.794181'&,'-(+0..%()/2179:05-+&)*+*)((,-30*1235/7./93./+%$(,$#'/.1225:6.-3,,210+1*-03/*+-199222121+(,./'.03969::631/+-,01:772<+.,--239)8:62;60354*0,+,%*,---0:35351),-*+*((),23-0+2**&
@ce6764e0-2749-46bd-9270-1d7854e82d8a ch=334 read=154788 start_time=2019-12-13T14:09:55Z barcode=BC01 runid=2c9cf7bc05858273f10e7d7ec552fc0bd742dc3e
CTCCCACAGGGAGGCCTTAGTGGGGAGCTGTACTGTGGGGAAACCCTGATGCAGCAACGCCGCGTGAGTGATGAAGGTCTTCCCGGATCGTAAAGCTCTGTCTTTGGGAAGATATTGTGGGCGCAGGAGAGGCCACAGCCAGTATGGCCGCGAGCTAAATACGTAAGTGGCAGGCGTCTCCCGATTTACTGGGCATGTAAAGGGGCGTAGGCGGATGATTAAATTAGGTGTAAATTTGGGCTCCGGCAGTGCTGTTTCCAAACTGGTTATCTAGGTGGGAGATTCCTGAGTGTAGCGGTGGTGAAATGCGTAGAGATTAAGGAAGGCTACCAGTGAAACGACTCTCTGGACATAACTGACGCAGAACAAAGCGTGGGGAGCAAACAGGATTGAATGCAGTAGTCCACGCCGTAAACGATGAATGCCTGGTGTGGGGACCGGCACCTCGTGCCTTCATTAAGTATTCGCACCTACGGGAGTACGGTCGCGGAGTCTAAAACTCAAAGGGCCAACTGAGGGACCGCACAGAGCATGTGGTTTAATTCAGAAACAACGCGAAGAACCTTACCTACCGGCATCCCTTGCATTATCAAATCCTTCCCGGGGCAGGGTGACAGGTGGTGCATAGTTTGTCGTCAGCTCGTGTCGCGGGTGTTGGGTTAGAGATCCCGCAACAGGCGCAACCCGCTTGTCGTTAGTTACTACCAAGTTGAGGACTCTAGCGAGACTGCGGGTTAACCAGGAGGAAGGTGGGGATGACGTCAAATCATCATGCCCTTATGTGTAGGGCTACACGTGCTACAATGGCTGATGCAGTACGTGCGGTGGGGAATGAAGCAAAGCCGGTCTGGGGTCGGATTGTAGGCTGGAAACTCTCGCCTACATGAAGGCCGGGCCTGTGATAGATGGGAATCGCCACGGTGGGTGGGTCTCCCGGGCGCTACACACCGCCCGTCACACACCATGGGAGTGGGTTGCAAAAGAAGTAGGTAAGCAACCTTCGGGAGGCGCTTACCGCTGTGATTCATGACTGAGGTGGAAGTCGTAACAAAGTG
+
+,,1'%&%*.,&())&''('/%+)(&&&%&'%(%%'+5/&++'-1'&()0/2//0.50/08,,12*&&&',-,.*2-//4008-..0/+)((/+(-.26362563*/2+,.1/)*((&)+%#$)$+**)'''%%$&%$$$#%)%$&%%%&()((,-,5')&($%$$%&&)&$'*(''%(+&%''./'$%%&+14'*%#'+,)24,75876:96;::909/9814.',(()*&'$&$$'/.,--&'-+(+0.+*)).+,(*,*,,1/)7)**(%-.(&(&%%&2433)&%%)*-.//,3,+(+***)((4-11'+&&0(*$0*.+*)-,*-4-/--10)3/23121/52''($(*.,/4+*(($(&)',-*((,4-/1+%,,8:526./(2'*)/&%'$%'''(*&'+-38155;;0,,.((42(+&%+1)($'*/,((''(+&&&'*%'$'&&%&%(0/0'*,.75')&.42)/+3+(')),,62*&&&)$%&&$).0-/,+)+'&)&(%&$'%''.1()$$$((*'%'&&2541369<:395:5,&)+(&&%('**,.+,00.0,*((%$&$&%(')1+%%$%&$(%%%&*-''/-,-5'&+33(&$,,('+/1'-*+.)-()&*%+(7*)./66*'(((1+,,-+'&(''&%)0(',.8.''$%,15*(,-(.&(+,)0+&01-&)*.,//,30--15/,*&*+(,-,0)%05.251+(**+,0/)%%%%.)+'*%+,(,/+2-+.-313792358875/03;.,,4563661;6*221/-)'-/4511-/&(+,.97263:44;75-'+%#%%&$$$$%&*/)*43,$$''-.*,,/,'*''*+)((/-''*./)*)'%+/*,-7)/5,++,(0-5764535/-'+'(%)($$$%%&%#&&'**)*'&$'&$'%%')/-32(&&*')%'+60/0++#%))1-/.004160/03+*)*(-7385;5---*42/-(*)/1*$'((+),((-2,+/+3+409(.6,.5.0.4--40(*0)+./5:774.*-,,%*,,1,)**,-%&%(.-3+(%#
@1ae06bed-197d-4634-9f68-64cd35c50a1c ch=253 read=203390 start_time=2019-12-13T14:09:46Z barcode=BC01 runid=2c9cf7bc05858273f10e7d7ec552fc0bd742dc3e
TCACCCCAATCGCTGACCCTACAGCTAAGCCCGCGCCTCTGCGGTTAGCTCACGGACTTCGGGTGCCGCTCATGTGGTGTGACCGGGCGGTGTGTGTACAAGACCAGGAACGTATTCACCGCGACATTCTGATTCGCGATTACTAGTAACTCCAGCTTCATGTAGGCGAGTTTCCAGCTAATCCGAACTGAGACTGGTTTTACTTGCAAAGTTTGGCTCCACCTCGGTATTGCATCTCTCTGTACCAGCCATTGTAGCACGTGTAGCCCTACACATAAGAGGGGCATGATGATTTGACGTCATCCCCACCTTCCTCCTGGTTAACCCAGGCAGTCTCGCTAGAGTCCTCAACAATGGTAACTAATAACGCGACAAGGTTGCGCTCGTTGCGGGACTTAACCAACATCTCACGACGCGGCTGACATGCACCACCTGTCACCTTGTCCCCAAGGGGGTTTCCTCGATTAAGAGTAATGCAAGGGATGTCAAGTGTAGGTGAGTTGTGCGTTGCTTCAGATTAAACCACATGCTCCGCTACTTGTGCGGGTCCCCGTCATTACTTTGAGTTTTAATCTTGCGACCGTACTCCCAGGCGGAATGCCCAATGCGTTAGCGGCGGCACGGAGGTGTTGAAACCCCCCACCTAAGTATTCATCGTTTACGGCGTGGACTACCAGGAATTATCTAATCCTGTTTGCTCCCCGCTTTCGAGCCTCAGCGTCAGTTACAGTCAGAGAGTCGCCTTCGCCACTGGTGTTCTTCCTGTCTCACGCATTTCACCCATACACTAAGAGATTCCACTCTCCTCTCCTGCGCTGGGTAAACCAGTTTGGAATGCAGCGCAAGTGAACCCGAATTTCACATCCCATAATCATCCGCCTACGCTCCCTTTACGCCCAGTAAAATCCGGTTAACGCTCGCCACCTACGTATTACCGCGGCTGCTGGCACCCGGAGTTCAGCCGGTGCTTCATCTGCGGAACAACGTCCAGTGAGCAAGGTATTAACTTTACTCCTCCCCGCTGAAATTGCTGCAACCCGAAGGCCAGCTGCGCGGCATGAAAGCTTGCATCAGGCTTGCGCCCATTGTGCAATATTCCCCTGCTGCCTCCGTAGGAG
+
:982;94+314/2.-,50/*,-+(,.-0*-4/+1/48-,)**&4.4-,-///04905879*)'&%-,+./0-/,)-2/49754)-422060,+,*'..1+.1845%664944989<76:;454597:;7144:;9.021.7,-/2,-37351,+)-263799976420*,1:*+.****1-33))3..++,/,,.9-979+((%$#&),)*183.2/454)-4.3*4..0/./666740.,()'(4507:325-+,.00020.*'*,2+&&(()..01+**768673/0../0:5./4-,--.169..2745))(0-,/618/,,''(,/0+01112(*..),//30,-/,)(/(&&),52/+6+*3-'*,/59+0./0788888707//,96/,&(-,-&&$%&(,--+/012,.&'$)&'*%.%)&+.44866693784855,9::,7*450)&)'%(*,-,9+3/)*)+,+,/,6.(1/99746-32553)-,&%$(*)%)(%'(-(+/--&%.116<:190/+0/3425+,&$%*%(+2317013995((&&&)#&(*,///2:<8/:554913135<7;11/1:7+058)6170)0(&.3067424//0481/3/-146.+1*/09,-7,38;84*-/-.0,'(*--'&()+162,-*43337;899778,5*(%&*-5573</2//-3;-)*'33-)&(298,6861811-/00/7)/-5/10358&&)'(,.03779;96:9/,*(*-+.7589.*%(*-)-%*)./6:6-(*3+%&$((-,')&&&*2.80,,++//--1044//+(')'--049.68&4068))++,69122*0('&&&$&,'&(&,+4-+'),-;10$)'1(245;814;6452230://:62341:.(*+/.,*)-,**).-51334498:.363&0/1/09+150.,(''%$#-((&,'',1+*.+&()-2399//.7(',*,04-''#$-)4341)*&+,2/575,7.3211.+/50,(&'&'645-,./++/))('(,'*03272-+3,1&($#'1..&''/-)(&%&&&()-*+,/2*25046$)..7)+05.//.2/--33931.0.0//06/67-00/*((
@a786fc93-84ba-4fd4-afc9-8df0500bcd3a ch=137 read=116919 start_time=2019-12-13T14:09:45Z barcode=BC01 runid=2c9cf7bc05858273f10e7d7ec552fc0bd742dc3e
CCGGTGCCAACATTTGCGACTTCACCCCAATCATCAATCCACCTTAGACCAGCTCTTCCAGCGGTTGGAGGCCACCGGCACAAGGGTGTTATCAACTCGTGGTGTGACCGGGCGGTGTGTACAGGCCAGAACAGTATTCACCGCGACATGCTGATTCGCGATTACTGCTGATTCAACTTCATGTAGTCGGGGTGCAGACTACCAATCCGAACTGAGAATGGTTTTGGGTTTTGCTTCACCTGCTGGCTTCGCTTCCTCTGCACCATCCATTGTAGCACGTGTGTAGCCCAGGTCATAAGGGGCGATGATTTGACACGTCATCCGCCTTCCTCCAACTTGTCGCTGGCAGTCGCTAGAGTCCCCAACTTAATGATGGTAACTAACGATAAGGGTTGCGCTCGTTGCGGGACTTAACCCAACATCTCACGAGCTGACGACAGCCATGCACCACCTGTATCTCATATAGCTCTCTCTCCATCTCTGGAGCCTTTATGGTAATGTCAAAGACCTGGTAGGGTTCTTCGCGTTGCTTCGAATTAAACCACATGCTCCACCGCTTGTGCGGGCCCCGTCAATTCCTTTGAGTTTCATTCTTGCGAACGTACTACTCAGGCAATTGCTATTGCGTTAACTGCAGCACTGAACTTTGACATCCAACGCAGTACTCATCGTTTGCGGCGTGGACTACTAGGGTATCTAATCCCTATTTGCTCCCCGCTTTCGGGACTGAGCGTCAGTTGCAGGCCAGATCGTCGCCTTCGCCACTGGTGTTCACTCCATATATCTACGCATTTCACCGCTACGCGGAATTCACGATCACTCCTGCGCTGCTGGTTTCTATGGCTTACTGAAGTTAAGCTTCAGGCTTTCACCACAGACCCCCGCTTGCTGCCGCCTGCTCCTCTTTACGCCCAATAATTCCGGATAACGCTTGCCACCTACATTATTACCGCGGCTGCTGGCACGTAGTTAGCCGTGGCTTTCTAATAAAGTACCGTCACTCGGCTACCATTTCCTGTAGCCGTTCATCCTTTATAACAGAAGTTTACAATCCGAAAACCTTCTTCCTTCACGCGGCGTTGCTCGGTCAGGGTTCCCCATTGCCGAAAATTCCCTGCTTACTCCCGTAGG
+
)'(//'%+(&&&*4)),-,.4:/++236)1.11;73)302+/345..-/(&*-++&*&&$''*-)3',%%)03')0-*($&%%'2-20/50101....)..73462.3)/9:94;8662/&,**436'(*'+&()-2;98:;2321/22789::::3//.*9-+((%%%%)6.6)6,58662//..281/4*.-/25753+0(2+.1++,.*%')(-823/676'&*+,<;//15:34470*()+1+/82.//3/8*-5444487;86-52)*-.+&',+43.,+,,+/'+&-,*),1)-2*'*)+-,73-+-,()*+-4093+-<:58110+/.0.9)+)&*/(.*-.22)&*,+,.+310).)+),-4.///3/.37335864++.*(,3/9/3256884<233;8.(&&1*60,.2.8874301.'),*,-0,'/2*4;5:-,,5,/08056564360-+&&$%$%'.0128;:;65445;/004294.0.(*+3/%)&)2+-11+'&&)*(/-9:98;6132/2.-030''$+&*22('*)-+,-)1)&,2++-**-30,3-5780./755771&+3/,.34;;435.*/+)1((42/421133676796*.-+$$((00./.0;0;1648)66244148328/.-4441*1//%'%)+'+,-5778/5-%))/0188:/54048086543411/4,40()&23(%,+)//-*--64/-99586+$().13251921/2426101664::8:857736623341*,-2/&*,2641121379610100;:4388533++%&'/-/11+*./040)*),.'*0+(,,*$&++27412537/-0.020//,//3+*,122((532:3-+,-*,-1..,,,+%)+)('%(+,*,.*))+*/..66($-)''%,1.3:;;2,6<43/51/-0/-4.-5,&&&)-.-0725;46484205749*#(&**-/6...6,/,&,/73.1/:/2;83789;9::-.01+4/0.7714745341('%'&'//&%'++-37453.3-*-,,/96,./:40))065-+)(*+0<:8671./)/*-,1/8/.02/:4:.34.4:*7<;*+800-,1:773-41(&%&%&&++0;1.4394
@73099520-975c-4f88-a08b-69b541abf302 ch=160 read=178763 start_time=2019-12-13T14:09:28Z barcode=BC01 runid=2c9cf7bc05858273f10e7d7ec552fc0bd742dc3e
CTCCTACGGGAGGCAGCAGTGGGAATATTGCACAATGGGCGCAAAAGCCTGATGCAGCCATGCTGCGTGTATGAAAGAAGGCCTTCGGGTTGTAAAAGTACTTTCAGCGGGAGGAAGGGAGTAAAAGTTAATACCTTTGCTCATTTGACGTTACCGCAAGCCTCAGCTAACTCCGTGCCAGCAGCCATGATACGGAAGTGCAAGCGTTAATCAGATTACTGGGCGTAAAGCGCACGCAGGCGGTTTGTTAAGTCAGATGTAGCGAAATCCCGGGCTCAACCTGGAGACTGCATCTGATACTGGCAAGCGAGTCTCGTAGAGGGTAGAATTCAGGTGCAGCGGTGAAATGCGTAGAGATCTGGAGGAATACCACCGGTGGCGAAGGCGGCCCCCTGGACGGGCGGCGCTCAGGTGCGAAAGCGTGGGGAGCAAACGAATACCTGGTAGTCCACGCCGTAAACGATGTCGACTTGGAGGTTGTACCCCGCTTGAGGCGTGGCTTCGAATAACGTTAAGTCGACCGCCGCAGGAGTACGGCCGCAGGTTAAAACTCCAAATGAATTGACGAGGGCCCGCACAAGCGGTGGAGCATGGTTTAATTCGATGCAACGCGAAGAACCTTACCTGGTCGCCGACATCCGCGGAAGTTTTTTTCCAGAGATGAGAATGTGCCTTCGGGAACCGTGAGACAGGTGCTGGCTGTCGTCAGCTCGTGTTGTGAAATGTTGGGTTAAGTCCGCAACAGGCGCAACCCTTATCCTTTGCCAGCGGTCCGGCCGAGACTCAAGGACTGCCAGTGATAAACTGGAAGGTGGGGATGACGTCAAGTCATCATGGCCCCTTGACCAGGGCTACACGTGCTACAATGGCGCATACAAAGCGACCTCGCAGCAAACGGACCTCATAAAAGTGCGTCGTAGTCCGGTTGGAGTCTGCAACTCAGCTCATGAAGTCGGAATCGCTAGTAATCGTGGATCAGAATGCAGTGAATACGTTCCAGGCCTTGTACCGCCCGTCACACCATGGGAGTGGGTTGCAAAGTAGGTAGCTTAACCTTCGGGAGGCGCTTACCACTTTGTGATTCATGACTGGGGTGAAGTCGTAACAAGGCAACGG
+
..241*1,31*+2)(**&00)*&&**'+*+,154;65:31+,-/.,%,,+-/3/40)((-1033347878743/-'%'%)./9638'5106..087'*)./.79-,33-:.+/+11-60''&*27-,)-','$)&'-''+++'.*%('-&/4248/3,'$&$%)(*---**)+-*,05/.0/'&/3*'%&&%&%+(%(+,07847.2/3/27-*)),)-99;;:8993+'&()$)&)(+/.'-191(04*.+..122/-*'%((,11,/..%)&*,3+0/.&%$%(,-3344334,,-+-5161(-(+)&((*)+-/)(&*+())),-.,-&+0-()&&')&+%*/++/4882.,*/266:8120.0.01,'-+.9.)3)')*,,13307;4*-6:9;.1(*',*++,311-+**()0,+/44,'+(%(-69.1&$/,25;-/534*.,)*-157149<8:-*-,/862.2-1,,./.701)5.-+((%$'%//-041/+,+(&'))++**)00,-./.01,'&$#'&)'%%&.0)443032-3-,+.,&-*,(09---/-1/,.3'%()#10++04658181500-%''+1-.,5/147;2-*0,/2/4)'-/3%%*/++/+-/,**-,#%$'&012/+&,+1+60/47:;2//())---2/1.-2003).+('.)75473323-&/+0*,+4(('&%&%%*-468-100/*0'/6*&'.+')*,8,255;99457.+.-(+**/025/-/:445223%(+(&/4656*410(*',)'&)++22*)(+)*//7('*1..12<9::3/.(*(.)052.56899871+,48,+&#'')+4/&&%%')0-/335,*('))*355&',()%&%')')'*,,*''968:73&%'%(/4&40946513/.589+)-)*,-4+-+--6'+))+-(+,.31,-(()*+(-324*+*0+**,./1:78550)(&++*,..10-03*(,,&&($'+-*3*,-+3,5*%.42*.'%%$&%$,1/.23.0.0527572**++1-/0,2+2.('+./-*%%%$2)353:7032*+0,064923914382--,1377'(.*0147,)(*)1+-/('(()*+*)+*0.*4
@ff8f955f-0896-4f6c-b87f-2c1914641d56 ch=73 read=116736 start_time=2019-12-13T14:09:27Z barcode=BC01 runid=2c9cf7bc05858273f10e7d7ec552fc0bd742dc3e
CCGTTTACCTTATTTACGACTTCACCCCAATCATCAATCCCACAGCAGACAGCTCCTTCCTTTGCGGTTAGGCCACCGGCTTCGGGTGTTATCAACTCTCGTGGTGTGACCCGGGCGGTGTGTACAAGGCCGAGAACGTATTCACCGCGACATGCTGATTCGCGATTACTGCGATTCCAACTTCATGTAGTCGAGTTGCAGACTACAATCCGAACTGAGAATGGTTTTATGGGTTTTGCTTCACCTCGCGGCTTCGCTTCCCGCTCTGCACCATCCATTTAGCAGCACGTGTGTAGCCCAGGTCATGGCAGGGGCATGATGGTTGACGTCATCCCCGCCTTCCTCCAGCTTGTCACTGGCAGTCTCGCTAGAGTCCCCAACTTAATGATGGTAACTAACGATAAGGGAGTTGCGCTCGTTGCGGGACTTAACTTAACATCTCACGACACGAAGGCTGACGACAACCATACCACCTGTATCTCCATGGCTATCTCTCTCCATCTCTGGAGCCTTTATGAGTATGTCAAGACCTGTGGAGTTCTTCCTTGCTTCGAATTAAACCACTTTTTTTTTCTCCACCGCTTGTGCGGGCCCAAATCCAGCACAGGTTTCATTCTTGCGAACGTACTACTCAGGCAGATACTTATTGCGTTAACTGCAGCACTGAACTTTGACGCCAACACTTAGTCATCGTTTACGGCGTGGACTACTGAGGTATCTAATCCTATTTGCTCCACGCTTTCCGGGACTGAGCGTCAGTTGCGAAAAAAGGGCCAGATCGTCGCCTTCGCCACTGGTGTTCCTCCGCTATATGCGCATTTCACCGCTACACATAGATTCCACGATCCTCTCCTGCCTCTAGCTGCCTGGTTTCTATGGCTTACTGAAGTTAAGCTTCAGGCTTTCACCACAGACACCTGCCGCCTGCTCCCTCTTTACGCCCAATAATTCCAGTTAACGCTTACCGTATTACCGCGGCTGCTGGCACGTAGTTAACCGTGGCTTTTCTAATAAAGTACCGTCGAACTCGGCTACCATTTCCTGTAGCCGCCGTTCTTCCGCTGCCAGCAGTTTGCAATCCGAAAACCTTCTTCACGCGGCGTTGCTCGGTCAGGGTTTCCCCATTGCCGAAAATTCCCCTCTGCTGCCTCCCGTAGGAG
+
5()'4&%(()+&32+(..(2385-0)*%3),-48356.67)(.')*),.+))++45496/65)(1'/5.$../)(+2-2+,1-*/1+,/1018-'../01/3374411.411(25215/033479:83140*&(&/00234<867412217787::6123/.29/6/.,,*'*+443'2),172,2--036644609-0-0244355;17--796/.-+/4262::<.578<619;2.058534;78660-*/,+-.5-*3(#%**-+,*.55;87249&%%%)**+,)*'-%()-.40)--.,-+%**&)-7578911.-('()'-.1270399+')-/75741)*.-3.-/;6786;6459636,++*(**(160(.-&'&1,31154.--*&,00221434,0*&*/9-0022832:+)-06,504/,'''(&&())..+.02341-,''00566550661022.%.)&,-..3567.:)'''(),:32/-.**,.,445534.+,79188,--/+0+**///5657700+*,*-573695)(,)*1,7'*-4.6<::8-+)/20//31-./26+,2'(0'*,21675/8-)+*+-&)%)*/&--2;2*3:;030.)(''*'*).40233/630%)('&(/)+2-,-3202.,-0,,,,,888:9114/..7--*3/1'**0*,-&%*.1199+,0///66---.7560(.-./8772;02*++0;1/2546(+,.-;:,)3;94.123577:;3906,-)*241+''*+-/,01:957212506425<99966445<77448))+,-/0%'(',/:82.11,.0.,+*+-&-,(5.,+-**,-53434/332()*)*),*(*.+-46<93466),*+,-/6-1,*2,9-./7:708712;73011/0/2.)$&%$&(0/6:/..*4.**/2:+')()('/0.48975+&),(**-,+%%$&&&'+,5/183/4+++,-7894,/0/'*+-)0-5168;08;5(,()--26-%-%*427-%'(+554733/89/6;:-+,....31,2//2/()''&&')$'*-#-%*(50&//5/..)/3/(,1.3.394/211-83.30,,/./310,5:32;+4:87,-5128//39200702('%(),.//2,39--9587..
@cefc8d52-bb2c-4592-82bf-42345071232a ch=218 read=132701 start_time=2019-12-13T14:09:28Z barcode=BC01 runid=2c9cf7bc05858273f10e7d7ec552fc0bd742dc3e
TTGGTATGCCTTCGTTCCAGTTACGGCCAGCACACTGTTGGTGCTGATATTGCTCCTACGGGAGGCAGCAGTAGAATTTTCGGCAATGGGGAAACCCTGACCGAGCAACGCCGCGTGAAGGAAGGTTTTCGGATTGTAAACTTCTGTTACCGGAAGAACGGCGGCTACGGAAATGGTAGCCGAGTGACGTACTTATTAAGCCACGGCTAACGTGCCAGCAGCGGTAATACGTAGGTGTAAGCGTTATCGGAATTATTGGGCGTAAGAAGAGGGCAGGCGGCAGCAGGGTCTGTGGTGGAAGCCTGAAGCTTAACTTCGGTAAACCATACAGGAAACCAGGCAGCTAGGGTGCAGGGAGAGGATCGTGGAATTCCATGTGTAGCGGTGCGTAGATATGTCGAGGAACACCAGTGGCGAAGGCGACGATTCAGCGCAACTGACGCTCCAGTCCCGAAAGCGTGAGGAGCAAATAGGATTAGATACCCTAGTCCACGCCGTAAACGATGAGTGCTAAGTGTTGGATGTCAAAGTTAGTGCAGTTAACGCAATAAGTACTCCGCCTGAGTAAATACCGCAAGAATGAAACTTCGAAAAGGAATTGGCAGGGGCCCGCACAAGCGTGGAGCATGTGGTTTTAATTCGGAGAGCAACGCAGAAGAACCCCGGAATCTTGACATGCTCATAAAAGGCTCCAGAGATGGAGAGATGAAGCTATATGAGATACAGGTGGTGCATGGTTTGTCGTCGAAAGCTCGTGTCGTGAGATGTTGGGTTAAGTCCCGCAACAGGCGCAACCCACTTATCGTTAGTTACCATCATTAAGTTGGGGACTCTAGCGAGACTGCCAGTGACAAGCTGGAGGAAGAGGCGGGGATGACGTCAAATCATCCATGCCCCTTATGACCTGGGCTACACACGTGCTACAATGGATGGTGGAGACAGAGCCGCGAGGTGAAGCAAAACCCATAAAACCATTCTCAGTTCGGATTGTGTCGACTACATGAAGTTGGAATGCTTGGCAATCTCGCGAATCAGCGTAATTGAATACGTTCTCTCGGGCCTGTACACCGCCCGTCACTGCGAGAGTTGATAACACCCGAAGCCGGTGGCCCCTGAAACCGCAAGGAAGGAGCTGTCTAAGGTGGGACTGATGATTGGGAGTGAGAAGTCGTAACAAGGTAACCGG
+
$$&/-,,++)*-2/2:+-,.+5)+&('(&&(()&'(%(/.0/11733413301343.,2)71/2666472/0/'*)/580,+84293261)+/*17,,+-17,-).011036/.,+,-3,'+((51:89104+,&#(+.)*1.++(.(&,'+')-+052*3-&+*++,'(%*-).0//036(&))*&/()**+'+-042+55-/(+*+++,'(0:8434-./+6,0.-*533061+2(.1.264;535*3,3.3*.,.25/2...(++('-0/**).+722/35*4:61225448434-3--56:.3,))(3(),2-01359+6+(''''(%+)).0,89.2$,,&,35/12+54)(,)-5*,0/10-/,3/26-2,--().','&%'),624312+2+('*++-5489..1,0.,/-()&))()$*%%&')*43&1.//31,-,()-.1&&&(*/*++('&,+-./2::6+25*2+&'.+%19+*'-/.0/124:79880.''+*(,.1542/*+)-/+1/335747/.-+-///.'-0,-(*%(+4+/2,,+,,-7.276/$%&&'&$%$%%+)*(+03/-+&')')'--/+(+)+-,(%'',67.15)$+(*,/*('&*&$').-(,10/::/1:5:3(('$(#(('**,)'+/)((-&&$,''%')45'&(#%$)*.+).91*/6102)++*-.89+*('&*)'((%)*55465.200/3124//.70/+.'018)*,424-*,)''(*4264784733356-8,4762546,.5,(),+&*(+1//11'880(%'*+,71721+9,+--)+,.7;760243;;328752&*+%$)++1/11*,,.-.,,*-024,'*(&&&,,--3923325578805/.0531&$(%497,,5,))++123:842.1..+,')-43487<88;9950))(&(%1'&)*,,++,%)'*+2:0218.&081+)*36,2/.8:89;256;539+3)&$&)+(*11//+-)'-()4&.*&'(&&$*(((+(($)'.-//./,*.('&%&$(9;925./4-1--2+(%(&%$-*-*,0./8/..0()$$('''&)3,*+.030%-*)),--/4082899,,+)()*''('-)2'/+-.-&))--052,3+7,4:767++)**107020*%++-&)*)//-,..22103+3).(1-
@bd43a973-303b-4f41-8050-110feec7141c ch=190 read=217670 start_time=2019-12-13T14:09:10Z barcode=BC01 runid=2c9cf7bc05858273f10e7d7ec552fc0bd742dc3e
CTCCTACAGGAGACGTAGAGAATATTGCCGCAATGAGGCAACCCTGACGCAACCATGCCGCGTGAATGAAAGAAGGCCTTCGGGTTGTAAAGTTCTTTCGGTAGCGAGGAAGGCACTTAGTTTAATAAACTAGGTGATTGACGTTAACTACAGAAGAAGCACCGGCTAACTCCATTAACCAGCAGCGCAGTAATACGGAGGGTGAGCGTTAATCAGAATAATAACTGGGCGTAAAGGGCACGCAGGCGGTGACTTAGAGTAGTGTAGAAAGCCCAGGCCTTGGGAATTGCATTTCATGCTGGGTCTAGAGTACTTTAGGGAGGTAGAATTCCACTTGGCAGTGAAATGCATGAGATGTGGAGGAATACCGAAGGCGAAGAGCAGCCCGGGAGTGTACTGACGCTCATGTGTGCAGCAGTAGGGAGCAAACAGGATTGAGCCACCATGGTAGTCACGCTATAAACGATGGTTGGGGGTTGAAGCTTTAAGTTTGCTTCCGTAGCTAACGTGATAAATCGACCGCCTATAGGGAGTACGGCCTGGAGGTTAAAACCAAATGAATTGACGGGGGGCCCGCACAAGCGGTGGGCATGGTTTAATTCGATGCAACGCGAAAGAACCTTACCTACTCTTGACATCCAGAGAACTTTCCAGAGAGATGGATTGAATTTGCCCTTCCAGGGAGCTCTGAGACCAGGTGCTGTGGCTGTCACGTCAGCTCGTCATTGTGAAATGTTGGGTTAAGTCACCAGCAGGCGCAACCCTTATCCTTTGTTGCCAGCGATTTTGGTCGGGAACTCAAAGAGACTGCCAGTGTCGTGAAGATTAGGGTGACAAAGTCATCATGGCCGAGGGCTACACGTACAATGGCGTATACAGAGGAAGCGAGGAGTGCGAGCTGGGCAGATCACAAAGTACGTCTAAGTCGGATTGAGTCTGCAGCTCGACTCCGTTGAAGTCAGAATCCTTAGTAATCCTGCAAAATCAGAATGTTACCGGTGATACGTTCCCGGGCCTTGCCTGCCCATCACACCATAGGTGGAGTTGTACCAGAAATGATAGCAACCTTCGGGGGGCGTTTACCACAGGTATGATTCATGACTGGGGTGAAGCGTAACAAGGTAAGCAGG
+
)'/2013,2.'(',%,$%$*-00,4+*.*&'*,.)'+,*-.463./15*0211-3.&-(%%&)*+8:886(%**&)0418.(31,/-+2;/*771261/'0-+,.,++)++-30,/-/)./94/6/4;;18-5,,,65:1/00.6//+,*+*(+,&**(//76&-.+,-+,-+$('#$&%&%&&%''+',/1/+**%*))*$#%'(.-026345').*(0-)1-.-&*1-468;.-720&0()'(,)/6/.$*)),&&%('/0-,&%(-+(./+$,(($$$%,('%(-+.16<9334)12062+*)'%)&)++498)/-''&&*&'*)-+00%'*(*&'',-.-73.)+,-'()+-2()(&*,,4,..-)+(&+,&'&&'%(-)33((*(%(+)2)+)*++-./0&2'*&)**((''/2(/,(*&,8:373/-*6*$&%-,),(&(,,+),0001))'&+360.*(*(((,++21)/920,'*,250,*-0((%'&,*&.(,-*+(+****.063201.5-(+*()('*+(%'(,0/819..0&(*/6170**'.-+)'1-/./00)173('++,()++//-.194.32.+452392,616-+,--6772.0&)++(.1140414:4223236335;;1()(+'+)(35,4,)'('))*//2$4((&%*'''27*/-7,,/3()++2221+..5+&*(.+-/.*,**+022&((-,,+//4(1&$/7,.2/:7//49.0+,:30(.-$*&,$,'&('*15165-+1)349.;7/0<6390(,+)-6;.1647&6,,..1/*,'(&((33664&(0)+)(#&&'&'*('**$&%$$'0-/14686($$$%#&%/1///*)%'$$$&)*+23.-,-,(+,,(*)(,*,-'*(%&'+8*)6522975,,(''#$(-,%.),+01379246+4*3-,')*+.0.)%+,3-,//00%'%(*.*+-(+'0+(%''(*+3**+&'$%*38.-/038:8,7,$)%'%#%&&(+()0/4-+1-1'(&$*(%&++,%*,)+)*&'&')''),'+1:.//7:0(-,&'(((*$'''*)070)11371067;8..+*,&-2-.07::<7620012797.1/+)'&((0551223.0&%*$-)
@67d4fbce-d75c-4e6a-80e2-ab08e27bab05 ch=30 read=85007 start_time=2019-12-13T14:09:09Z barcode=BC01 runid=2c9cf7bc05858273f10e7d7ec552fc0bd742dc3e
CTCCTACAGGAGGCAGCAGTAAAGGGAATTTTCGGCAATGGAAACTGACCGGCAACGCCGCGTGAAGGTTTTCGGATTGTAAGCTTCTGTTATAAAGAAATGGCAGCCACGGTAGTAGCCGGTGACGTACTTTATTAGAAGCCACGGCTAACTACGTGCCAGCAGCCGCGGTAATACGTAGGTGGCAAGCGTTATCGGAATTATTGGGCGTAAAAGGGGCAGGCGGCGGCAAGGGGTCTGTGGTGAAAGCCTGAAGCTTAACTTCAGTAAGCCATAGAAACCAGGCAGCTAGAGTGCAGGAGAGGGATCGTGGAATTCCATGTGTAGCGGTGAAATGCGTAGATATATGGAGGAACACCGGTGGCGAAGGCGACGATCGGCCTGCAACGACGCTCAGTCCCGAAAGCGTGGGGGCAAATAGGATTAGATACCCTAGTAGTCCACGCCGTAAACGATGAGTACTAAGTGTTGGATGTCAAGTTCAGTGCTGCAGTTAACGCAATAAATTGCCTCCGCCTGAGTAATACGTTCGCAAGAATGAAACTCAAAGGAATTGACGGGGGGCCGCACAGAGCGGTGGGCGTAATGGTTTAATTCCGGAAACCGCGAGAACCTTACCAGGTCTTGACATACTCATAAAGGCTCCAGAGATGGAGAGATGGCTATATGAGATACCGTTGGTGCATGGTTGTCGTCAGCTCGTGTCGTGAGATGTTAGGTTAAGTCCACAGCAGAGCGCAACCCTTATCGTTAGTTACCATCATTAGTTGGGGACTCTGCTTGGACTGCCAGTGACAAGCTGGAGGAAGGCGGGGATGACGTCAAATCATCATGCCTTATGACCTGGAGCTACACGTGCTACAATGGATGGTGCGAGAGGAAGCGAAGCCGCGAGGTGAAGCAAAACCCATAAAACCATTCTCAGTTCGGATTGTAGTCTGCAACTCGACTACATGAAGTTTAGGAATCGCTAGTAATCGCGAATCAGCCAATGTAGTGAATACGTTCTCGGGCCTTGTACACACCGCCCGTCACACCACGAGTTGATAGCACGAAGCCGGTGGCTAACCGCAAGGAAAGACTGTCTAAGGTGGGATTGATGATTGGGGTGAAGATCGTAACAAGGTAACCG
+
'),1,/1)10)-0+*-.-(-)*(+-(%%)&$%),23090.*))&(***/3&+04,2(*,)+++)')%'11'(0&.',%$&+)(+3953*2*'(.,.)'&%'(2+++0*'))((')'''1*0421--''),59-*,-&%)*(.00108//.7.437/31573.2+..-&('(,//-,/+'%-/.3:778)+/573-0)-.,3,,207951026:5(+/84-)4844;4&++'((256//1750(%'')()/:733/+'&&(%'--5*..0723-(()(,3-.6')2-)--.6.-..05*34**)+1-238/91-0-1.2957463/(/.19465660..00048533-/43..++0-+4*&&0*5-0074869781010/4241766*/++.''1*.50:,(*-/.-.13355+(*+::3-08-//.+/0,;9-&&*-./.9/*,457245;81/./($&'*23652753..-++6885514<6324467::482:2+1**40/2,',(%)*(+(&-45.&(*-70124698404*+6;981:9--/56,+)'01220/--557,46+..1*)((+.0'))((&0&'+.55<:38231'0',-'*(&((%&(0./4+*0-',((&-,+/99755533417-.6549**()*-;:2-)))*,&,-04/)()*,++**$*(*4*/-(+.)65:134777.013201.3;6:55168013,.21937/341--*$',)..0/33121+(**/:80;/.-3/16498),0(*1+-0952575,%&%$*((+/050////9/6.,-.:.)))'7/91462-558899:::<:56599-/)31(-642469347')+,,()*-.8:9895<66;87/1247+&&'(''(')$+*)064-,*+(+(0,')3:4*-2.*.39;98899<758,/39;47-8---867875/-'+*1*%)+,-.1++-)*4''-.0101&'+$*+-401.7*+83+*%&#''+)'%'('*2//1,-3642/+3--5-,-51//.1:84;70/1+0-/,)-+,.,422/.&+&)%'.'-...*/).).74+*+)(+*,-(*&65558216)2*),,&--+,*+,/64:93*,,&&,23/5363./+4,2:;;6
@7070d323-1652-46e1-9c14-5e3623ae1a06 ch=459 read=80548 start_time=2019-12-13T14:05:53Z barcode=BC01 runid=2c9cf7bc05858273f10e7d7ec552fc0bd742dc3e
CCTTGCTCCTACGGGAGCAGCGGTAAGAATGTGCACAATAGGCGCAAGCCTGATGCAGCCATGCCGCGTGTATGAAGAAGGCCTTCGGGTTGTAAAGTACTTTCAGCGGGAGGAAGGGAGTAAAAGTTAATACCTTTGCTCATTGACGTTACCCGCAGAGAAAAACACCAAGCTAACTACTCCGTGCCAGCAGCCGCGGTAATACGGAGGGTGAAGCGTTAATCGGAATTACTGGGCGTAGACGCGCGGGCAGTTTGTTAAGTCAGATGTGGAATCGGGCTCAACGCAGAGACTGCATCTGATACTGGCAAACTTGAGTCTCGTAGGGGAAGTGCAGAATTCCAGGTGTAGCGGTGAAATGCGTAGAATCTGGAGGAATACCGGTATGGCGAGCGGCCTGGACGAAAGACTGACGCTCAGGTGCGAAAGCGTAGGAGCAAACAGGATTAGATACCTGGTAGTCCACGCCGTAAACGATGTCGACTTGGAGGTTGTGCCCGCTTGAGGCGTGGCTTCCGGAGCTAACGCGTTAAACCGCCTGGGAATGCAGCCGCAAGGTTAAAACTCAAATGAATTGACGGGGGGGGCCGCACAGAAGCGGTACTGGAGCATGTGGTTTAATTCGATGCAACGCGAAGAACGCACACTGGTCGCCGACATCCACGGAAGTTTTTCAGAGATAGAATGTGCCTTCGGAACCGTAGGACGGAGTGCTGCATGAAAACATCGTCAGCTCGTGTTGTGGGAAATGTTGGGTTAAGTCCCGCAACGAGCGCAGCGCATCCTTTGTTGCCAGCGGTCCGGCCGGGAACTCAAGGGGACTGCCAGTGATAAACTGGAGGAAGGTGGGATGACGTCAGAGTCATCGCAGCCCCGCACCGACCCGGGAGCTACGCACGTGCTACAGTAAGCGCCTAAAGAGAAGCGACCTCGCGAAAGGCAAGCGGACCTCATAAGTGCATTAAGTAGTCCCGCAGTTGGAGTCTACAACTCGACTCCATGAAGTCAGAATCGCTAGTAATCGTGGATCCAGAATGCCACGGTGAATACGTTCCCGGGCCTTGTACCACCGCCCGTCACACCATGGGAGTGGGTTGCAAAAGAAATTAGGTAGCTTGACCTTCGGAGGGCGCTTACCACTTTGTGATTCATGACTAGAGAGGGTGAAGTCGTAGCTCCCAAAGGTAGCCGG
+
.)''&(+-/.02)3-(+(023%21)')'/*&3&(*)3,+&.2-/847/14555760-'*&++)--%$$%#%(*334+.0.127476+:88;./56-',(*,583/01)15+,4-5)60&**164)(*3.6.01$$/+1167...''**0+&--)','/*%,/*,'&%(0-4,/,2*'&$').*'.+-;41-().+&)'-**2..//*(,/'&%/)*557:5956-7/3.7.11:3341-/('(')%')173//17;0/736147%(/112+4/326&,/2466+.$%'()*08678586,,-,,867957;5+.0)*+-,)+,2+-))'(+)-*-(',,./,.,/85400011::2,2/.14981/-))57;/+3*+621:/3.,%%()((#.))(2*),67/,.-*)*.%')73556*.5/,*+/3.--66,2+()-.9*8../'1.//1657;/2:955-5&')57;749;7.-++&--13-3,)-)*.-9,,+76,%&%$'$2,+,,0733-4)(*')*./*--4//314)47+,*&'*&(&(%0))18455--.2.5<;05666:50-.0223440,/1039/34--00($&%)+(00'$#(('*+653432497)21;4311&+'$'&*&'((%$'%%%%&'''.42--.*(069864522('(,1:7,/****++'()00.1.3:6-8+50/15'1''*,3(/%&),7554)**&''%%%(,-260121235134001,-(07++9/9742442-007**-./7'),2-,,%)&(*,/1.:6/1;.29637498860212.:300-02.(,,-+&)4459'.*)*,-/&+)++-1*,2--/-46,/534652+&(*-.496'(#0,68)%'%*)()34(-7/)+,64631..-.164*)'&'%$%&$%%&16(&&%('&',--620-2+,()&'**-()-820144/,,+-.65'1+)('(+606-.$-$/+6..)+++-(,*'-/166698:46.-2--4(/+2/1)*&*'01845581&,,/'(+,-,-9/,-(.*))3/692101-,+241*.)%&$'&&+:.8;0-33*/-/43501.)('((/0;68264(&(*&)'&++*)+)'%$'**266-3(*1-1/1/6,,,'+/46335698:4730.,&)&(%..*(++-,-/*.%%()-1--4-/8+,&3,02
@bfdb6a92-cfa0-4004-b1ab-6614769de9b0 ch=257 read=76697 start_time=2019-12-13T14:05:53Z barcode=BC01 runid=2c9cf7bc05858273f10e7d7ec552fc0bd742dc3e
CCGGTTACCTTGTTACGACTTCGCAGTCTTGAATCACCAAGTGGTAAGCGCCCTCCTGGCTACCTGCTTCTTTGCAACCCACTCCCATGGTGTGACGGGCGGTGTGTACCAGGCCGGGAACATTCACCGTGGCATTCTGATCCACGATTACTAGCGATTCCGACTTCATGAGTCGAGTTGCAGACTCAATCCGGACTACGACGCACTTTATGAGTCCGCTTGCTCTCGCGGAGTCGCTTCTCTTTGTATGCGCCATTGTAGCGTGTGTAGCCCCTGGTCGTAAGGGCCATGATGACGACGCCATCCCCACCTTCCTCAGTTTATCACTGGCAGTCTCCTTTGAGTTCCCGGCCGGACCGCTGGCAACAAAGGATAAGGGTTGCGCTCGTTGCGGGACTGGCAACATTTCACAACACGAGCTGACGACAGCCATGCGGCACTGCTGTCTCACGGTTCCGAAGGCATTCTCATCTCTGAAAACTTCCGTGGATGTCAAGACCAGGTAAGGTTCTTCGCGTTGCATCGAATTAAACATGCTCCACCGCTTGTGCGGGCTGTCAATTCATTTGAGTTTTAACCTTGCGGCCGTACTCCCCAGGCGGTCGACTTAACGCGTTCAGGAAACCACGCCTCAAGGGCACAACCTCAAAGTCGACATCGTTTGGCGTGGACTACCAGGGTATCTAATCCTGTTTGCTCCCCACGCTTTCGCACCTGAGCGTCAGTCTTCGTCCAGGGGCCGCCTTCGCCCTCGGTATTCCTCCAGATCTCTACGCATTTCACCCGCTACACCTGGAATTCTACCCTCTACGAGACTCAAGCTTGCCAATTATCAGATGCAGTTCCCAGGTTAGGCAGAGGTTTCATCTGACTTAACAAACCGCCTGCGTGCGCTTTGCCAGTAATTCCGATTAACGCTTGCACCCTCCGTATTACCGCGGCTGCTGGCTGGAGTTAGCCGAGGTGCTTCTTCTGCGGGTAACGTCAATGAACAAGAACTTTACTCCCTTCCTCCCGCTTCAAGTACTTTACAACCCGAGGCCTTCTTCGCCACGCGGCATGGCTGCATCGGGCTTTGCGCCCGACATTACCAATATTCCCCACCTTGCCTCCCGTGAG
+
0/+2-8-0141,23(**(-.91&0'*-25932:43-6(3'(,.4/24(+-27+++$$$*)++2,&&((-3040&&.,36/.3056**940-++(+0155/04.,,&*%*((+1-8)3'*$'%&%$&0-4638334<965374.,++,1./0.,/243821(*567/.**-')*--/21:33--331.+0,.-031:98688964.01:;461+-*+12,5,*)*+*/'***())-(-.4176/92*+043879;35/,$')+-37632/)-2-&./99947/'.699;7511)'(&)007:<71804**-4/280/3)*,3/-.1++5)21-45657*+.+*+,,-)'')/.-:3:9:700080:945;.-0:+/+*)+-/*0237854811.91,*(%%%(1-67<831323.,-&'''*,-099:657;66-4*50/*%$)*.2542.2496.4,&(')),%)*(),127653,2/3,)+1*(+,:99987:+-0458/21/17*5/<::;1+(*+3+-,01),*+-'&$%&-'+,2+)2..,/,,-43*(##)$'(%*(0+))-*+-22::/.10100.-.)./('#&'299.+-)0000096/1020,+'&&()%'%('&)%+-04:9:1//88../.94;46*7,)+000/.0/7-,&(*--.3967510/*4632358-6--571/6;,'*04894,0114:53-/.396676879:22445<:708+)2;:/34)*((+6()(%&,%,-.0;6311.-,022377784525;6,-,6-+-2)+*3622*1*3-751134-/02,*)))-.,*)&+,40272%./..1+-01.0116<073,,,(3&'03%((.*+7+*'&',,,+-+0+%..(,606:67746781-.0+&),)*,/6894,-*/.06211/4,./298257/3016,.,+,/922256+)$)&)((10-./2(%&/+-.4;116.$%()..,-,/)+-6//.0(/0/(&)'&)*'**.4).187+1&,'++($()$%&&*,-)*.*3-&'%(&..+76695'(&'(+.085666676570780788,01).-37)('$&*'(4,6,,,952352&%&')(37035(*80/2
@526c3a29-3326-4ab3-bd3d-3cb7274149a2 ch=451 read=72430 start_time=2019-12-13T14:05:43Z barcode=BC01 runid=2c9cf7bc05858273f10e7d7ec552fc0bd742dc3e
CTCGGGAGGCAGCAGTGGGAATGTGCACAATGGGCGCAAGCCTGATGCATGCCGCGTGTATAGAAGAGCCTTCGGGTTTGTAAAGTACTTTCGGGAGGAAGGTAAAGTTATACCTTTGCTCGGTGACGTTACCCGCAGAAGAAGCACCGGCTAACTCCAAATTACCAGCAGCCGCGGTAATACGGAGGTGGCGTTAATCGGAATTACTGGGCATGCGGCGCAGGCAGTTTGTTAAGTCAGATGTGATCAGACTCCAACCTGGGAACTGCATCTGATACTGGCAAGCAAGGAGTCATCGTAGAGAGTGCAAGAATTCAGGTGTAGCGAGAATTTGAAATGCGTAGAGATCTGGAGAGGAATACCGGTGGCGAAGAGCGGCCCGGACGAAGACTGACGCTCGGGTGCAGCGTGGGAGCAAACAGGATTAGATACCCTGGTAGTCCGCCGTAAACGATGTCGACTTGGAGGTTGTGCCCGCTTGAGGCGTGGCTTCGGAGCTAACGCGTTAAGTCGACCGCCTGCTGGAAACCACGGCCGCAAGGTTAAAACTCCAAATGAATTGACGGGGGCCCGCACAGAAGCGGTGGAGCATGGTTTAATTCATTTAGCGCGAAGAACCTTACACCGATAGCCGAAGCATCACGGAAGTTTTCAAGTGAGAATATTGCCTTCGGGAACCGTGAGACCCAGGTGCTGCATGGCTGTCGTCAGCTCGTGTTGTGAAGTGTTAGGTTAAGTCCCGCAGCGGCGCAACCATATCGCTGTTGCCAGCGGTCGGGAACTCGAGGGCTACCCAGTGATAAACTGGAGGAAGGTGGGGATGACGTCAAGTCATCATGGCCCTTGACCAAGGGCTACACGTGCTACAATGGCGCATACAAAGAAGCGACCTCGCGAGAGCAAACGGACCTCATAAAGTGCGTCGTAGTCGGATTGGAGTCTGCAACTCGACTCGCCAGTCGGAGATCGCTATCGTGGATCAGGAATGCCGCGGTGAATACGTTGGGCTTAACACACCGCCCGTCACACCATGGGAGTGGGTTGCAAAGAAACGGTGGCTTTAACCTTCGGGAGGGCGCTTACCACTTTGTGATTCATGACTGGGGTGAAGTCGTAACAAGGTAACCGGAAGATAGAGCGACGAAGTAGGTTAACTTACAAGGACTTTCGACAACTTTCTTCAGCACCAGCAATACGTGAAAAAAAAAAGA
+
'(+%(*)*2004413520+)+''+)+,/5;72987467737;8871-),**.633233754&%)(%%(26574/9/15*+0/8.-20.,'0.).,(,(*'&'&$&%('%)**/))/+,25,()+,+402761:.-.))3*)+1+,062/,*))*'()),,(-)(33),-+,,*''%%*+,++5/4+1*('&')/61702&,&$,(,.+3,(''*)(((('(&)-+(25;;,8+9,019%-/3.(%%''$&$)+0*///711:3/94744444423456.5-,.+%%%()*&((($*+-*,()%%))&,/(%)+),-()(+&'&),+$&%$'*')+*+()/.)0++*,+,**,('&)++;1042+4)+&&%*+$(&'&*)-++.*-*+,(*+#$%)())*'43113,,-..49.))-:<98191/-,*(-8/79++086./036-.2,12;40.***1///.1334/25.4+**/7/',,)002475517/-2,&+'**/35131319/1-4578:8667.-)*1-.2,*'%(*&,)+/08*3.1,05-.-5*6:0///929178.'57-/8+(*+-)&)(+/0:45/,..464+/394:5;2%&,&$%((...6*,0.,+)'($&&''+$%(&(*,+-8*+**1,-**-320-01*+.0/4:7(7((787;93;:/707797-0/3'(*04888611-./4/.+012-+(&*+7*.&/1+--+/*,+4/&063:/3.117'(*).4',&&(-0//%%&*+&'/,15243,2.3637&5,*)-4.&%/--,*%(&&'*0+,.1<;666:..0),).-087)*97799::62368521()+-10&#$%'7.5(+,1+(()')236784453238646450400'&'(')887;886940-,*+24&-2:011--))46,+666899797737'($4'52-./.,++/,--/.((((%%%''/0+/,(+**&%&%(,',,/557*+(--,+33)2(51)+0../',(%&%($$(%'()+-2*02++-,./,/84+/+(&'',.+-62546*')-'(&*''+*)+++1-548,*7-&11/00041/5401092/179:;:7//(//3752,.-3.//225'648)4/787:/3/3.//52120/./$&&')+1/3/3,(%&),17+/**%&%-/,-(&(185;795--.,--**+/5/--(+(,*-02/61.*$%
@d65807e3-f7f6-4e0c-9d2a-ca4f361d6044 ch=257 read=76693 start_time=2019-12-13T14:05:44Z barcode=BC01 runid=2c9cf7bc05858273f10e7d7ec552fc0bd742dc3e
CTGCAGAGGCAGTAGGAATTTTCGGCAATGGGAAACCCTGACCAGGTAACGCCGCGTGAAAGAAAAGTTTTCCGTTACCAAACTTTCTGTTCTGCATAAAGGAAGCGACAATACAGGAAATGGTAGCCAGTGACAGTACTTTATTAGAAGCCACGGCTAACTACGTGCCAGCAGCCGCCGCGGTAATACGTAGGTGGCAAGCGTTATCCGGAATTATTGGGCGTAAAGAGGGCAGGCGGCAGCAAAGGTCCATGGTAGCCTAAGCGCCAGTAAGCCGCCACAGAGCCACAGGCAGCTAGAGTGCAGGAGAGGATCGTGGAATTCCATGTGTAGCGGCAGCGTCGGCGGACCTGGAGAACTGGTGGCGAAGGCGACGATCTGGCTCGCTGGCGCTCGGTCCAGCGTGAAGACAAATGGGATTAGATACCTAGTAGTCCACGCCGTAAACGATGAGTACTGAAGATGTTGGATGTCAAAGTTCAGTGCTGCAGTTAACGCAAATTACTCCGCCTGAGTAGTACGTTCGCAGAATGAAACTCAAAGAAAGGTGACGGGGGCCGCTGGCAGTGGAGCATGTGGTTGAAATTCGAAGCAACGCAGAACCTTACCAGGTCTTGACATACTCGCAGAATAGCAGGAGATGGAGAATAGCTATATATATGAGATACAGGTGAAGATTTATGGTTCAGCTCGTTCGGCGGGTGTTGGGTTAAGTCCGCAACGGTGAAAGCGCCATCCGTTAGTTACCATCATTAAGTTGGGGACTCTGCTTGAGACTGCCAGTGACAAGCTGGAGGAAGGCGAAATGACGTCCTCATGCCCCTTATGACCCTGGGCTACACACGTGCTGTGGATGGTTGCAGAGAAGCGAAGCCGCGAGGTGAAAGCAAACCCGCCAGAAACCATTCTCTCAGTTCCGGTTGGTCTGCGCTCGGCGTACATGAGAGGAACGGAATCGCTAAACAATCGCGAATCAGCATGTCGCGGTGAATACGTTCTCGGGCGCCTTTACCACGAAGTTGATGTACCCAGAAGCCGGTGGCCTGTACCGCAAGGAAGAGCTGTCTAAAGGTGGGATTGATGGTGGGGTGAAGTCATGTAAAGGTAACCGGAAGATAGAGCGACAAACCGTGCTGCAAGACACTGACAACTTTCTTCCAGCACCAGCAATGCGGCGGG
+
'($&'(%&$$%+./*,*)/(&'+*0,1,,-(&*..-5++./08%'*&,&'&,1,/0'''('%,.))*-/6//*-..&)&)++'+*'&(#-2-,,-%'*1)''&&&&&&%&##$%%30.84/17.+'(%%'*+.-&&&%&&'&(/+,$)'&44-.--,+0.44461401.))**(()(,((*(/)/+)),)/.01*2,,3724-8--,;(7,+),)*-./221408.()'-)'))35/.(,+./05(-'))$$()($%&'*%$$&&#&'%&('.$')%&'''')*'(%&&+-7()''''('*(-..05+*'*1/08255+4*/*++))$,$(%-.+&&%(&%%&$****'&&#()&)*''*%(('&%%***1/3523-.*&+%%$*'+-)-&'''(+,+-&'&&(-+&%%(-&'%%$*.)..-*.3)6/''')&+12,),-56-2*-(*+-0+))('(&&))($*+-3.4-3127/6/./73&+)(+)+0.008262432,&'*(+0//+,1,)'&'%%'+,0050)++(*10515811/58-&(*')'*)+,)/54+*($&()))$')-1+,--3//07,(%---,10(+,)*.&,'*%'*.,+*+)(0&),-/*2-//653433,0)''&$$$$$)2-03782.,,.-2444330/.0,123/2523,..-,)-('+'$$'',*3*&&')(&'&$(&%'*'+&++*5/0013)+00+2/03),'$(('&'#%%&&)$'()+.-.*-/-3307342//5.897120.+'%&')&'/.5457+--/../2&1599)*,),/6,-*&(,..-*((')*&(%,03.,1-.,-/7)+4-++,()')%(''#&$$%$)*(+&(%()&((&&&&(%)*(/2/1(*.0,020+)..84.4%%)(&%%%$$34491..*6-1758&(++/&)+2'%('(01-*-&$$%%%''(&)*'./(,'/--''(')&%+/-./5(&2--)*+&++/7483954585/3/272*+%-()%%#$$$$&,''&'''*2'''#%#**((&+*)-1-54330-,%$$),).+(-)/+&%*30.31//;-,.,,6:30-**()),%.1+,,00./2&)%$*3,+-+1,7,48264680----2878:944**'&%#%'+').)*%)%-,.))43)--2+*+./1;6-6881++%$%$$&
@1f2bf496-20e7-4653-9e65-0c4cf93104e5 ch=342 read=82556 start_time=2019-12-13T14:05:43Z barcode=BC01 runid=2c9cf7bc05858273f10e7d7ec552fc0bd742dc3e
CTCCTACGGGAGGCAGCAGTGGGAATATTGCACAATGGGCTGAAGCCTGATGCAACCATGCCGCGTGTATGAAGGGCCCGGGTTATGAGAATACTTTCAGCGGGGGGAGGAAGGAGTAAAGTTAATACCTTTGCTCATTGACGTTACCGCAGAAGAAGCACCGGCTAACTCCGTGCCAGCCGCGGTAATACGGAGGTGCAAGGCGTTAATCAGATTACTGGGCGTAAAGCGCACGCAGGCAGTTTGTGCAATCAGATATATGAAATCCCGGGCTCAACCTGGGAACTGCATCTGATACTGGCAACGAGTCTCGTAGAGGGGTAAATTCCAGGTGTAGCGGTGAAATGCGTAGAGATCTGGAGGAATACCGAGGCGGCCCCCCTGGACGAAGACTGACGCTCAGGTGCAGCTGACAGGAGCAAACAGAGTTAAGATACCTGTTAGTCCACGCCGTAAACGATATCGACTTGGAGGTTGTGCCTTGAGGGCGTGGCTTCGGAGCTAACGCGTTAAGTCGACCGCCTGGGGAATGCAACCCGTTAAAACTCAAATGAATTGACGGGGGCCCGCACAAGCGGTGGGCATGTGGTTTAATTCAGTGTACGCGAAGAACCTTACCTGGTCTTGACATCCACGGAAGTTTTCAGAGATGAAGTGTGCCTTCGGGAACCGTGGACAGGTGCTGCATGGCTGTCGTCGCTCGTGTTGTGAAATGTTGGGTTAAGTCCCGCAACGAGCGCAACCCTTATCGCTGTTGCCAGCGGTCCGGCCGGGAACTCAAAGGAGACTGCCAGTGATAAACTGTGGAGGAAGGTGGGGATGACGTCAGTCATCATGGCCCACTTGACCAGGGCTACGTGCTACAATGGCGCGCCCGGCGACCTCGCGAGCAAGCGGACCTCATAAAAGTGCGTCGTAGTCGGTTGGAGTCTGCAGCTCTCCGACTCCATGAAGTCGGAATCGCTAGTAATCGTGGATCGAATGCCACGGTGAATACGTTCCAGGCCTTGTACACACCGCCGTCACCCAGCAGGAGTGGGCTGCAAAGAAGTAGTGGCAACGCTGGAGGGCGCTTACCACTTTGCTTGATGATTCATGACTGGGGTGAAGTCATGGCGCAAGGTAACCCGGAAGATAGAGCGACTAGGCGGTAGGATTCTTCAGGAACTTCCGACAACTTTCTTCAGCACCAGCAATACGTAGCGCA
+
+.,(''*.04()-))++'662/0(/-'.)*)&(+03182-('*1%-2/./0226/678:899898:83112.0(**1/',2508-,')&).+-38;73)-/00446*%*3,./1&)+/7.0+:)0)'*2/71-152,//-,22,**,,')('3*(-,'+/27001)+41026,1.65///1*--/.,&''00.,,+'118*0-21-7,,)+(''*7-4.26501001..0131212-,///46;9).%%()(*-1840-'***32..+.+57839-825,*/1221455434100101//*'(+*&&)+,.6,3+.+./1,,+'4)9--*004/,),*+.--/82./599620../11:1-6.285)*&&%)*5)681760),,667/2*+**('(+,51.*//1/++('#&&&)0*)*-0:,,*+&&1*0,/010350&++&(+-,+-06:61:;8/212)030--,,+--/009/.,//')+$,38144,42264(,))-)-))'(''&&&&,4033908.+25-&/)((-/)5-'**1.;;878:8;942&'*('&(&,//)'*+&*(*(+*)'*)+.)))/),/08<9.98:,$'*'&%&%((*.+(*+#&%',0,*'./078798::50209,3-,8<6-)'&()*+.'),01+58543+;:.85:810/++.05:5554333/3,..25572'(,6797390-&)3,/.21)614813.0)1)''3*3$%+1.23-04,./-/3/.5017--0.,0/4.3)5-8417811())28-+2),239::1+//.445<:::/'-.,-.((+)*4;;81789730-')+3345(.(--40'*-.00/3,1-+-()*&'79415*5)%*(((&&'(,/-366975002,,,3:+34:57874*,-66+,12:998661,*.$,*701*++-.//%+--614&(+2/45*/0..+,..60665/..-/049463785770&%&)+3,))+-+,0:8296616'%1570./(+)*)*).4001((*&)((('((0'*$,%,31,(-.7,'*'&(%)&&(*+2-,0.1.*-,)0164524:3-55,)%(&)(--)2+++3/.0/-.2,**/,,-6+.-+*&(04)5,4/83))&)+()/*)(.,/0-,().)&'&$*'$6&$&&%%'')(((')(&#$$$%-.80514))+-.6/4110.-11-*%($%$
@a661de20-e19b-44b8-a6c4-b9583f05e51a ch=229 read=223367 start_time=2019-12-13T14:05:42Z barcode=BC01 runid=2c9cf7bc05858273f10e7d7ec552fc0bd742dc3e
CTCCTACGGGGAGGCAGCAGTGGGGAATATTGCACAATGGGCGCAAGCCTGATGCCAGCCATGCCGCGTGTGAAGAAGGCCTTCGGGTTATAAAGGTACTTTCAGCGGGGAGGAAGGAGTAAAGTTAATACCTTTGCTCATTGACGTTACCCGCAGAAGAAGCACCGGCTAACTCCGTGCCAGCAGCCGCGATATGCAGTGCAAGCGTTAATCATGCTGGGCGTAAAGCGCACGCAGGCAGTTTCGGTAAGTCAGATGTGAAATCCCCAGCGGGCTCAACCTGGGAACTGCATCTGATACTGGCAACGAGTCTCGTAGAGGGGTGGAATTCAGGTGTAGCGGTGAAATGCGTAGAGATCTGGAGGAATACCGGTGGCGAAGAGCGGCCCCTGGACGAAGACGACGCTCAGGTGCGAAAGCGTGGGGCAACAAGGATTAGATACCCTGGTAGTCCACGCCGTAAACGATATCGACTTGGAGGTTGTGCCCTCGAGGCGTGGCTTCCGGAAGCTAACGCGTTAAGTCGACCGCCTGGGGAAGTACGGCCGCAAAGGTTAAACTCAAATGAATTGACGGGGCCGCACAAGCGGTGGAGCATGTGGTTTAATTCGATGCAGCGCGAAGAACCTTACCTGGTCTTGACATCCACGGAAGTTTTCAGAGATGAGAATGTGCCTTCGGGAACCGTGAGACAGGTGCTGCATGGCTGTCGTCGCTCGTGTTGAAATGTTGGGTTAAGTCCGCAGCGAGCGCAACCCTTATCCTTTGTTGCCAACGGTCGGCCGGGAACTCAAAGGGACTGCCAGTGATAAACTGGAGGAAGGTGGGGATGACGTAAACCATCATGGCCCTTACGACCAGGGCTACACCCGTGCTACAATGGCGCATACAAAAGCGACCTCGCGAGCAAGCGGACCTCATAAAGTGCGTCGTAGTCGGATTGGAGTCTGCAACTCGACTCCATGAAGTCGGAATCGCTAGTAATCGTGGATCAGAATGCCACGGTGAATACGTTCCCGGGCCTTGTACACACCGCCGTCACACCATGGAGTGGTTGCAAAAGTAGGTAACTTAACCGGGAGGGCGCTTACCACTTTGTGATTCATGACTGGGGTGAAGTCGTAACAAGGTAACCGGAAGATGGGAGGCGACAGGCAGAAATGAATTTAGCACAAAGACACCGACAACTTTCTTCAGCACCAGCAATGGCCAACTACCACC
+
+044./3021,(+-,022-/42:9*+.-+20,+-.4<97123.5-709;920/,%%&&-+/.-1)*(&)%&%'(*-.,10/2-4(6516$(/4-*),,22<;5.10/67*(.-.3*/%(*/;6-/1./+,,1/740116,4,+++./;,,7/'0,,/)%*($'+.-+*+**(&'*+34411,+,--4-2-.%+&#$%&'*,,0*()106060.'#$&)398:9897.'&(,,.-03497.617,%)&))+)-7'(01020/47.145+)*(-39179.338458313/022228212446/3,*,1.+*,.037886.++-.*())+*.+4/2544.*-,.-1)-5,*.0121//.//4133-.5/865896;.9--*-3&')*,)592+,/635*)*%+45676777++6762(,.*).040/+((++*/-)+(2-'(4.36;7,.362304/./0486:99'4102'.1//*&$'+%))/7+/04;,,-01+602310.20-1,0*)'+31912274;4717/.-5034;59;9)*+&(++20833/73)-1+.530+-/,/0*&(*+-5)'*12.2+$&',089;5;662...,/--/67;36:6;6/&.',*%++))0,+342.-,)-1+/')&,'&&,-02,+-.2.2/18:841++**20101865978::<:4<:5:694:4*.*.(,+/05677685931110256(),453*+&&),+++/-')1*9680,10),-*0)+0.,*,'70**.+.-)+2--13/27/'0.6.7-9140833127007,,/0,35210,-/.../75.//7-/1-/./.-43,06389827:.7<588&%))-/('++./2.9*-/,,,))%)*+*00223045369768896674+(%(+658784742**06)2370./-/+-2:3/10//112:4516&/'2-2,,//441+,+*-488597/**))4.-0(7,956+.-+/103/01::8666544:67;9/6+666690..-2910,)27906.('(*$''*-*/2+,12/,.5/71.($&$'+8,15:,'%((/0,-)'$#-(-(-5/*1830/./+*40//197/069:<3220/342684-3.7-..37826*2)6,195.52/2--2*-(%%))/00'(./,'(&#%%%&+.($$%&(0:,)-+-77-,+,)'*38-1;3/-//0/.'(-''$%$$.$%)%%%#%"
@8dbc2aaf-3584-41c8-af2c-dc4a3a3eaf89 ch=477 read=84299 start_time=2019-12-13T14:05:31Z barcode=BC01 runid=2c9cf7bc05858273f10e7d7ec552fc0bd742dc3e
CCGGTTACCTTGTTGACTTCACCCCAATCCGCTGACCCTACCTTCGGCCGCTGCCTCGCTGCAGTTAACTCACGGACTTCAGGTATTGCCAACTCTCATGGTGTGACGGGCGGTGTGTACAAGACCCGGGAACTTATTCACCGCGACATTCGGTTGATTACCTGGTAACTCCAGCTTCATGTAGGCGAGTTTCAGCCTACAATCGAACTGAGACTGGTTTTTTTAAAGTTTGGCTCCACCTCACGGTATTGCATCTCTGTACCAGCCATTGCTTGGCACGTGTGTAGCCTACACATAGGGCATGATGATTTGACACGTCATCCCACCTTCCTCGGTGTAGCAGGCAGTCTCCTTCGTCCTCAACTTAATGGTGGTAACTAACGACAAAGGGTTGCGCTCGTTGCGGGACAACCATCTCACGACACGAGCTGACGGCAACCATGCACCACCTGTCACCTTGTCCCGAAGGGATTTCCTCGGTAAGAGTAATGCAAGGGATGTCAGATGGTAGGTAAGGTTCTTCGCGTTCGGAATTAAACCATGCTCCGCTACTTTGGCCGGGTCCCCGTCAATTCCTTTGAGTTTAATCTTGCGACCGGCTCCCCGGAATACTTAATGCGTTAGCGGCGGCACCGGAGTTGAAACCCACACCTAGTATTCATCATTTTACGGCGTGAATACCAGGGTATCTAATCTGTTTGCTCCCCGCGCTTTCGAATAGCGTCAGTTACAGTCCAGAGTCGCCTTCGCCACTGGTGTTCTTCTAATCTCTACGCATTTCACCCGCTACACTAGGAATTCCACTCTCCTCTGCACTCTAGATAACCAGTTTGGAATACAGCACCCAAGTTGGTGGTATTCACATCCCTTAATCATCCGCCTACCACGCTCCGCTTACGCCCAGTAAATCCGGATAACTCGCCACCTGCGTATTACCGCGGCTGCTGGCGCGTAGTTCAACCGTGGCTTCCGGGTACCATCATTTATCTTCCCCAAAGACAGAGCTTTACGATCCGAAAACCTTCATCACTCTCACGCGGCGTTGCTGCATCAGGGTTTCCCCCATTGTGCAATAATATTCCCCACTGCTGCCTCCCGTAGG
+
03080;57638///,*,3924157--114+*,-034:,,0384:6/:10&)4(,621&'../-39/2'++(%'+,7:9;:&2.0*--(00,.-,,+./3798576787:986873222334466390/8805,+*+4:425:/10050491(-')'')*&''(',.041/3.)&&&(*(-.15787($11:32,%()'**--.,$%+*''(')352750135.(46.+-:819145936:0.--/1100/,,-,00///259:536:54/-*)'&*,&...))'((,0-((((,-1)144,02.01218<8/0/+,..*%(-6.(/4/76*++&''%&*,//245.-/*)+((1),10:33//+*(4.3,*2&/*/2/1/734365:'.,-/6*-/445138/0-:--*)),''')).,-/,..20/21..,-488779<7:5656;7896663,-+*,')+0*()+,01,3:.0/.21/+/-'(**,71,.(/)58180//..2252/(*(*(*-01976:+)*&++0',($',(/4+040.00/7211//04-)((&/295289**')/97:0+.42/.05;:.7-+/-),5461,---.47+(),6,)%%$3'*'-,/4-..%.,,-+$+')'#&'&()'%%(&&*+0)*.2357<:9:7(0..*)+,3/246%1+,/:.62++,92+,/*/+-02--/,46/-&'&)-502&%0-/15558,3.:****-00---//2169662(..-669963,:,-970197+-)+%*'*)5;841740+/1*+***%,%/'1-32%&()65,*,)(,./-0*-/704+,(,/4;8*,&)+(/)0-(*)(---4.2+-'&+'06-(,.025*'/+2/12::978:./16&/)0-5*$$&$%+/.42(,0772145795/-*+/1/78135*%**+-5.,29304///10.0+)((*0'/-/%-//51/1,(&''$%.)+(56-/.-/3+*-/9/;;;-*62,-94/)055;600/022)'(0,-1:8<76774.-,(,,//2/:1-05.-645535.31-2:0.8:7-)/+*+:,:+))*,/17394.',,/00./.*/6++),,*
@96b6421b-3280-4727-9df4-e65accf9d59b ch=400 read=94496 start_time=2019-12-13T14:05:21Z barcode=BC01 runid=2c9cf7bc05858273f10e7d7ec552fc0bd742dc3e
CTCTACGGGGAGGCAGCAGTAGGAATTTTCGGCAATGGAAACCCTGAGCAACGCCGCGTGAGGAAGAAGGCTTTCGGATTGTAAACTTCTGTTATAAAGGAAAAGAACGGCGGCTACAGGAAATAGTAGCCGAGTGACGGTGCACTATTAGAAAGCCACGAAGCTAACTACGTGCCAGCAGCCGCGCGGTATTATGCACGTAGGTGGCAAGCGTTATCAGGTATTGGAAGGCGTAAAGAGGGCAGGCGGCAGCAGGGTCTGTGGTGAAGCCTGAAGCAACTTCCAGTAAGCCATAGAAACCAGGCAGCTAGAGTACAGGAGGAGGATCGTGGAATTCCGTATTAGCCAGCGGTGAAATGCGTAGATATGGAGGAACACCAGTGGCGAAGGCGACGATCTGGCCTGTAACTGACGCTCCGGTCGAAAGCGTGGGGAAACAAATAAGTTAAATACCCTAGTAGTCCACGCCGTAAACGATGAGAGTACTAAGTGTTGGATGTGTCAAAGTTCAGTGCTGCAGTTAACGCAATGAAAGTACTTTCCCGCCTGAGTAGTACGTTCAGAATGGAAACTCAAAGGAATTGACGGGGGCCCGCACGAAGCGGTGGAGCATGTGGTTTAATTCGGAAACAGCGCGAAGAACCTTACCAGGTCTTGACATACTCATAAAGGCTCCAGAGATGGAGAGATAGCTATATGAGATGGGTGGTGCATGGTTGTCGTCAGCTCGTGTCGTGAGATGTTGGGTTAAGTCCGCAACGAGCGCAACCCTTATCGTTAGTTACCATCCATTAAGTTAGAGGGACTCTGAGACTGCCAGTGACAAGCTGGAGGAAGGCGAAATGACGTCAAATCATCATGCCCCTTATGACCTGGGCTACACGTGCTACAATGGATGGTGCAGAGGAAGCGAAGCCGCGAGGTGAAGCAAAACCCATAAAACCATTCTCAGTTCAGTTGTAGTCGCAAACTCGACTACATGAAGTTGGAATCGCTAGTAATCGCGAATCAGCATGTCGCGGTAGATACGTTCTCAGGCCTTGTACCGCACCGCCCGTCACACCACGAGTTGATAACACGGCCGGTGGCCTAACCGCAAGGAAGGAGCTGTCTAAAGGTGGGATTGATGGGGGTGAAGTCGTAACAAGGTAACCGG
+
./7200,8:++-.-243+,---(*).)(&(15327/.-(-,03+&'($&&&'(-3/345,)3-+.*--).+0501&4%2+/.20+*3-77-6,*',-,-/+4/,')1+(,*323--.)-(+./*+,--/49(()*--5+.,'(&''(,,,&**++/3.*)'''-.01,,-.143185251127031.3()%)&-,*+'(*/.-3/110011228322;/566-0-3/&&)(%*+.9/*&-*()',,+,7.+--(-3.+.40()10.3/*-0)*,-(+$%&+,-('*+6:-14(*(',2/2:538630,+)&&&+%('.+(*)).413/-+*)2)6*5/%.*-.+,+-)+)+*(),9-+,:96--'/*,-7.00.5235;13-6--(*)++99932(-0051:1:664/,--.42320(-)*,#)'%&')1,+1+)*(14:..0(.)1/4.*+38)*-474447/.012:1019:---+*)('&*%+.20122.;/9.5/0%020901387+-/55,++)+/5.-,%('-*')/-)..*)%&+1)*,41/(')&.0/51+)%&&)8,0(./,337/50'*&+/299759;:.03().,/$)('*5441,&+-/5223-8<;/97:5(&&%&&'',,40,/)',,.1-)+)(1.-.384567767763071))2),--(((*+987+***)(*$(+/0041.,)*&,,,176776:5.42//489:03235457874311/1589;)8*6,**-34/*-1(4..)*./3/01**1+14132/.3425969.**...,(),*+&.036554''&(*//.02/00-*),.(*.2,*/*)/.52,31++0162558;1/03::696/;5,....0.13.264)*+-(*-2488615105989467+*)(&+*(*+)(*-'*--10/12/3/0((+2972;6455;;56699<-,-++987+..5-0144/)*)++*/64+-)'(10+,*(-,/,2106401//21611082/53-))(%(&)01,,/)&',*(/-/5-+(%)*.,0,%**/,*-0282::.0852435-,.-1.1.---2*'#&)*,(,.+6+2,0298900.5(+-7),'((/343118*+-67;9/06)&*%+0/,*+.-*,//432201+1-2:6:,9
@74c0111c-caad-452a-b10a-c062964c7824 ch=457 read=50668 start_time=2019-12-13T14:05:18Z barcode=BC01 runid=2c9cf7bc05858273f10e7d7ec552fc0bd742dc3e
CCTGGGAGGCAGCAGTGGGGAATAATTGCACAATGGGGCACCAAAGCTGATGCAGCAAATGCCGCGTGTATGAAGAAGGCCTTCAGGTTGTAAAATTACTTTCAGCGGGGAGGAAGGAGTAAGTTAATGGCTTTGCTCGTGACGTTACCCGCAGAAGAAGCACCAATAACTCCGTGCCAGCAGCCGCGCAGTATGCAGGAGAGTGCAAGCGTTAATCGGAATTACTGGGCGTAAAAGCGCGCAGGCAGTTTGTTAAGTCAGATGTGAAATCCCCGGGACTCAACCTGGGAACTGCATCTGATACTGGCGAGTCTCGTAGAGGGTAGAATTCCAGGTGTAGCGGTGAAATGCGTAGAGATCTGGAGGAATACCGGTGGCGAAGAGCGGCCCCTGGACGAACTGACGCTCGGTACGAAAGCGTACAGAGGAGCAAACAGGATTAAGATGCCCTGGTAGTCACGCCGTAAACGATGTGTCGACTTGGAGGTTGTGCCCTTGAGGCGTGGCTTCCCGGAGCTAACGCGTTAAGTCGACCGCCTGGGAAATACGGCCGCAAGGTTAAACTCAAATGAATTGACGGGGCCCACACAAGCGGAGCATGTAGTTTAATTCGATGCAACGCGAAGAACCTTACCTGAGTCTTGACATCCACAGAACTTTCAGAGATGGATTAACCTTCGGGAACTGTGAGACAGGTGCTGCATGGCTGTCGTCAGCTCGTGTTGTGAAATGTTGGGTTAAGTCCGCAACAGGCGCAACCCTTATCGCTTTGTTACTTATCGGTCGGCCGGGAACTCAAAGGAGACTGCCAGTGATAAACTGGAGGAAGGTGGGGATGACGTCAAGTCATCATGGCCCGCCACGACCAGGGCTACACGTGCTACAATGGCGCATACAAAGAGAAGCGACCTCGCGAGCAAGCGGACCTCATAAAGTGCGTCGTAGTCCGGATTGGAGTCTGCATCGACTCCATGAAGTCGGAATCGCTAGTAATCGTGGATCAGAATGCCACGGTAGATACGTTCCCGGGCCTTGTACACCGCCCGTCACACCATGGGAGTGGGTTGCAAAAGAAGTAGGTAGCTTAACCTTCGGGAGGCGCTTACCACTTTGTGATTCATGACTGGGAATTGCTTGAAGTCGTAGCTAAGATAACCGG
+
&&$&+-).-*-/1(',$''&&'')'.*)*(-(9+1.1+-'1).-+')()'+++.'.%('+'28+/77787997.*-,*--/072&6331*&'))((*'(-4*++,1389(',,(')(%%),6+,//.)%#$)+,).23&0'(*04956;623)0+.&)(%&%')+(--61/3,)))*+-.0+./.)+(,%**+($4)3-,*$*(*+15+//.5-7.1(3,2/7154:8.+'$),/)&)&)'*)*-)'13;402:44,.8,//.%((+85+279,&0,'..6+819318.//.0)-,.0844555*0*()%'(*+--71+'./*.0'8'9,4/+/0-+'&)+-1..+.0*,/5761/-//2067/,1,4.-9:27/+/0+-)&'**+)40.&&-,80-,-)---8345-*-)&1++/0)+('$$''&)')&,28/62*1)8,.+)-0(45,+1663//6(+.5;461++()''%'$'.,0,/*2*.+,-.--55;10832332273430-2/)08,.,,/6/00/1423,052071,1818:4)00./6,65//22137438;83666;7/1446556753:7*3-%(()+)//0(%),-.+.&//:,0'2,/..-+-0.103%(*((.*---,3955'+,006/00/07*+.,33623:75''(+,:98*/)(%0,2472181--310-)315)1.013.-,'(.148578798/0-,,/053;22//57+,,7,7.4147*,6,*-317%(/0/43449,1,,,2'(00**2:&&%&''')-,11:45.6)3-4585;-*-++-,%%..*/3//01<3677/-3,.--+(-,++3212465202-188/0,.-+66+%(&$&)11;45213***'(/059:358546:8672+()+2+''&()),266222---)+*19/./,+.203--.2-00/354538,723-10./4,.'(***')((.,/1200*,-/5/.3)4,5/1*++%*.0*+,35576360027522,'*142+)6634331264)278908)(())/634;4//2/0/296960.(((+3-33.//48+&(*(*,1.+.$&'(1+786;8(851020,//3.35+-+30+--.12.*,,+4.).&)&,))%$#%*3+,.200&&&*+)%+0413.7
