# Supplementary material for: De novo species identification using 16S rRNA gene nanopore sequencing
Source: PeerJ. 2020 Oct 21;8:e10029. doi: 10.7717/peerj.10029 (PMC7585375; doi:10.7717/peerj.10029)
Supplement: Supplemental Information 3 [file peerj-08-10029-s003.zip › pass_fastq_runid_2c9cf7bc05858273f10e7d7ec552fc0bd742dc3e_503.fastq]

@ac2c2d7c-1575-48a9-a5d1-e6eb3defe977 ch=132 read=99596 start_time=2019-12-13T14:05:00Z barcode=BC01 runid=2c9cf7bc05858273f10e7d7ec552fc0bd742dc3e
CCAGTTGCCTTATTTACGGCTTCACCCACAATCATCAATCCCACCTTAGACAGCTCCTTCCTTGCGGTTAGGCCACCGGCTGGGTGTTATCCATCTCGTGGTGTGACGGGCGGTGTGTACAAAGCGAGAACGTATTCACCGCGACATGCTGATTCGCGATTGCTAGCGATTCCAACTCATGTAGTCGAGTTGCAGACTACAATCCGGGCGAGAATGGTTTTATGGGTTTTGCTTCACCTCGCCTTCGCTTCCCTCTGCACCATCCATTTGTAGCACGTGTGTAGCCCAGGTCATGGGGCATGATGATTTGGCCATCATCCCCGCCTTCCTCCAGCTTGTCACTGGCAGTCTCGCTAGAGTCCCCAACTTAATGATGGTAACTAACGATAGGAGTTTGCGCTCGTTGCGGGACTTAACCCAGCATCTCGCGACACGAGCTGACGGTAACCATACCCACCTGTATCTCCTTATGGCTATCTCTCCATCTCTGGAGCCTTTATGAGTATGTCAAGAGACCACAATTACTTCTTCGCGTTGCTTCGAATTAAACCACATGCTCCACCTTGTGCAGGCCCTATCGAATTCCTTTGAGTTTCCGTGCTGCGAACGTACTACTCCAGGCGGAGTACTTATTGCCGTTTAACTGCAACTGCTTTGACATCAACACTTAGTACTCATCGTTTACGGCGTGGACTACTAAATTATCTAATCCTATTTACTCCCCACGCTTTCGGGACTGAGCGTCAGTTGCAGGCCAGATCGTCGCCTTCGCCACTGGTGTTCCCTCCATATATCTACGCATTTCACCGCTACACATGGAATTCGATCCTCCTGCACTCTAGCTGCCTGGTTTCTATGGCTACTGAAGTTGGCTTCAGGCTTTCACCACAGACCCTTGCTGCCGCCTGCTCCTCTTTTTGTAATAATTCCGGATAACGCTTGCCACCACGTATTACCTGCGGCTGCTGGCACGTAGTTAGCCGTAACTCTAATAAAGTACCGTCACTCGGCTACCATTTCCCTGCCAGCCGCCGTTCATCACTTTATAACAGAAGTTTACAATCCGAAAACCTTCTTCCTTCACGCGAAAGCGTTGTTGCTCGGTCAGGGTTTCCCCATTTGCCGAAAATTCCCTACTGCTGCCTCCCGTAGAAG
+
1/&..5))()/(/6)%'''(,.-&(%%%)14698--+5*27-+5214+-.1'')*-4/0.**3+.108.)1,*'*/1/-($(*$*'),,+/%&&'*0/67;9:94443;75+0/041,++((&%(&')042/534<878;9:422.0/53,%/*,*00*5*&'++-6222,**+,*/,12554022%%.0955+,2687:9;955*+,2)('*1.1388;.',18379;0./673-33530-'(,-./:14<7-/--,.430:99,4+*(*-.0/00/140.,.-5+(*'-,&(%*15.(,++,0131-)+(4)444,96/+*-43:566/0+,+/0-/3021//.-433254886/02-5;;,-**-,0-***-144)((0(3./.+**-&*71'(0189845:,0):62,5+3*62()&..3665-./3445*)2346,-,'%/21965/36.*+)''),.226'2())&+*,/02863140149888:0)1548:451')++/142/**&)*.-'%-(*+)/0;4:<:9:535(+)(*)-.0.0:52:),015634-).*,+(*0,%*208*&%.,'0'--15/:90*+.8/.''*&&)'*'&/3.2133+01/*&322-,)(++,-8,00,+'&+0,121-)*+&)+()196.,,*+,*1,,-03'*,.05213335;7)-(2/332:2217466++*3*,,*-/41+)(.-($--,9<6+---2820(;8100362498;3142(1(,.+6766775990/.28448;00/05348/45)*.2./377:6...+.26;86133.3652/.&++)-(1+.')+.'(.--),,-.43*670//7.39/;6.-2551*/)/4.9.,8(&&(-64,/3/.82-,/--/,/9:;170,*&*,/57;3/.*06//51)&(+.0637:;916/8085575.5/-770.(&'$,)+,++$#%(,0/02213-+$*)./.:,+).)))&*(+.),/+/5)%-&'1)-1../-(+**).6-9<-.0&&$%%*-02,13,4-#'**#*.91/05560-1.-3<;456<:5*(.27.6:8;557,--2+*+))'%&%))3./+,/,-019<;:.990.:.077++,80.16-.5703;,5.+*/++($$''',5/.7.),('
@cbe77d3e-4332-460b-8c7f-6a73b8036720 ch=385 read=58307 start_time=2019-12-13T14:04:48Z barcode=BC01 runid=2c9cf7bc05858273f10e7d7ec552fc0bd742dc3e
CTCCTCTGAGGCAGACAGTGGGGAATTTTCGGCAATGAAACCTGACCGAGTAACGCCGCGCGTGAAGGAAGAAGAAGGTTTTCGGATTGTAAACTTCTGTTATAAAGGAAAGGACGGCGACTGCTGGAAATGGTAGCCAGTGACGGTACTATTAAGCCACGGCTAACTACGTGCCGCGGCCGCGGTAATACGTAGGTGGCAAAGCGTTAACATCAGGGTATTGGGCGTAAAGAGAGGAGCAGGCGGCAGCAAGGGTCTGTGGTGAAAGCCTGGAGCTTAACTTCCAGTAAGCCATGAAACCGGGCGGCTGAAGGAACAGGAAGGGATAGTGATTGCATGTGCTTAACTGAAGATTCCAGAAATGCGCGTAGATATGGAGGAACACACACCAATTAGCCGAAGGCGACGTCTGGCCTGCAAACTTTGACGCTCAGTCGAAAGCGCGTGAAGTAAATAGGATTAGATACCCTAGTAGTCCACGCCGTAAACGATAGGTACTAAGTGTTGGATGTCAAGTTCGGTTGCGTTAACATAATAAGTGCTCCGCCTGTATAGGTAAAGCCGTTCGCAAGAAGAATGAAACTCAAAGGAATTGACGAGGGCCCGCACAGCGGTGGAGCATGTGGTTTAATTCCAAACAGCAGAAGAACCTTACAAAGGTCTTGACATACTCATAAAATCCAGAGATGGAGAGATAGCTATATATGAGATACAGGTGGTGCATAGTTGTCGTCAGCTCGTGTCTCGTGAATGTTGGGTTAAGTCCCTGCCAGGCGCGACCCTTATCGTTAATTCATCATTAAGTTGGGGACTCTAGCGAGACTGCCAGTGACAAGCTGGAGAGCGGGGATGACGTCATCCTTTATGGCCCTGGGCTACACGTGCTACAATGCTGGATGGTGCAGAGGCGACCGCGGGTGAAGCAAAACCCATAAAACCATTCTCAGTTCAGGATTTAGCCAGTCTGCAGCTCGACGCTGAAGTTGGAATCGCTTCAGTAATCGCGAATCAGCATGTCGCGTGAATACGTTATGGGCCTTGTACACCGCCGCCCGTCACACCGCGAAGTTGATAACTTACGAAGCGGTGGCCTAATAACCGCAAGGAAGGGCGCTATGGAGTGGGATTGATGATTGGGGGGTGAAGTCATGTAACAAGGTAACTTGG
+
%*-.*(')+/3,%&'0*(*&),+)/,460*&.,6-*+&+-),.,-.2-)%$&%))-1*,)+,105521-)'-,)-0+023**+*-*4.*-,3+,.9220.:)+-9),*.2'+-'')%(&%*/&(&$&(-,/3410051(./13908+()'&(--(&'**-*4---51335)(''%'(,-06/****.++).-./1--)4,,:0),,4++$%'(*#*&%+',-+.2413362)*)&(*&'+*-0**.((,-,+*4/753&+)-/2397.0:::4.((('**))1*)**1-(#$%)(%(3-40%01)*(('&'&(&&&'&)-('(,&''&&%(%)&#%''''$%'%)$*&(*($(0*$$('//-/--.+-12471)+,/-,&'+*'(&&$(&''-'&(1($'&(31,+('*''+&+*-----('&('()0-01,*))/%'-+'**)+-()*$#%)'+)(-(4*,)2145:**(441/135/1,2-&)%$##*+-'*&(%*)/50../6/97;6:976,-;1)(,('**)+-&*&'2..23-,',,.,),.'%'(**,))(,(%,,+,51036,)-))*-,/+3.*,1-+()'**.0/,5,&--*61-'-++**,.1(-4--.,0*(%)-6/1113.(-0.)'%'%',,,111((#$%+,'*+/-0/./2253776-.(((&%'*))-*-55(&%$$000))&%)),,.-.-0056.5//465-2.1%2283672370.23362,+*')(1*'-2/:/344-5-2*.22(')+,%(()*,-(.,)-1.38-2(-%6&&%')5.4(,*,8*37/,(+++(.0.*1012*'&$$&&*+071355++'$'))0.))&*&%%'%%')$(+-))(&)2)**12./-0%($&'.0157;2*(&',)498366**'))*+(.,),18+*,.4'-0:7.53+&-.7:648/05423469/,&(+$+)'&$'%)*211.4($)**%$%%&*)/+*625+4,+1()'&$%$)-1043820804**,*-/27353589<:02.00,,)//502+)*''(+'%-,.2:1013&.)..%&%&&',+*)+,)(&&&/&'''(,',,*-*(+.(+/-4364+(')*)+++$$%%'&'%$'&.1&+,--./22527963(&&),)+/'-&$'3,22++((&%)),.
@930952bf-e6de-4cda-be81-387a705cf4ad ch=145 read=112045 start_time=2019-12-13T14:04:41Z barcode=BC01 runid=2c9cf7bc05858273f10e7d7ec552fc0bd742dc3e
CTCAGGAGGCGAGTAAGTCATGCACGATGGGCACCAAGCCTAATGCACAGCCGCGCGTGTATGAAAGGCCTTCGGGTTGTAGGTACTTTCGGCGGGAGGAAGGGAGTAAAGTTAATACCTTTGCTCATTGACGTTACCCACCAGAAGAAACACCGGCTAACTCCGTACCAGCATTGCGGTAATACCGGAGAGGTGCAGCACAATCAAGATTACTAGACTTGTACCCACTGCGGCAGTTTGTTAAGTCAGATGTAAATCCCAGGCTCAACCTGGGAACTGCATCTGATACTGGCAAGCGAGTCTCGTAGAGGGAGTAGAATTCAGGTGTAGCGGTGCGTATTAGAGATCTGGAGGAATACCGGTGGCGAGCGGCCCCTGGACGAAGACGGCGCTCAGGTGCGAAAGCGTAGAGGAGCAAACAGTTGGTACACGGCGCCGTAAGCGATGTCGACTTGGAGTTGTGCCCTTGAGGCGTGGCTTCCGGAACTAACAGCGATTACAGAATCGACCGCCACCAGAGATGCGGCCGCAGGTTAAAAACTCAAATGAATTGACGGGACACTGGCAGTGGAGCATGTGGTTTAATTCGATGCAACGCGAAAAGAACCTTACCTGGTCTTGACATCCACAGAAGTTTTTAGAGATGAATGCGGAACCGTGGGAGACAGGTGCTGCATGGCAATAAATCAGCTCGTGTTATTTTGTGAAATGTTAGGTTAAATCCACGCAGCGGGCGCAACCTTATCCTTTGTTGCCAGCGGTCGGCCGAGAACTCAAAGAGACTGCCAGTAGTGAAGCACGGAGGAAGGTGGGGATAGCCGTCAGTATCATGGCTGCAGCCAGGGCTACACGTGCTGGCGCATACAAAGAGAAAGCGACCTGCGAAACAAGCGGACCTCATAAAGTGCGTCGTAGTCCGGATTAAGGTCATACAGCTCGGAAACTCCCGCAAGTCGGAATCCGCTAGTAATCGTGGATCCAGAATGCCACAGTGAATACGTTCAGGCCTTGTACACACCGCCCGTCACACCATGGGAGTGGGTTGCAAAAGTATTAGCTTAACCTTCGGAGGGCGCCACTTTGTGATTCATGACTGGGGTGAAGTCGTAACAAAAGGCTAACCGG
+
)),&,)%%&%''('&%%'%%&#&&('*+&('&$)%2*..7+-83,,&&'*-%$%%'(.**%'))1)*/-//4.+7114,.*(%'&,,20+%,+,62+00+-)1/&*,-51.-504.)2/-50,//6)2**&2105,17+&2,-,0/).+()*492-/+0,--10*0',+''&%&&&(++*-1.-2----*&((+,+-))'+/85/(%(%/(%)(&)$&%$$$#&*(#&'$%+(,%*)3*&++&)&((().2-,+0+'03+%0246/-+-&)(0*-1//0.(+.(().-/903-./'(*'('(++)+%&().,$%&&*).-0/&''&&&$'%(&%(10/()(&'+*-/2151.4..5++.-'.248,)-&*/.17/+%//3.-//'**())&*+,%/+*-4,,-*((11//),'''(2620&+%'&')()%%&&#'-/-.19&60111-/.,)'&&*$%,5,0.59,)+)$/3,,/,-'%)'((*)(//*(&$(,+'2))$,((&*.,,24/22)--++)*+,,23255)-1/-33.8:;028976811/6140(+,)&#$%(1131)0200&**783770;<:.9803,.00303*'')+4++&+2.161/351+,,,//./6644+&)&%+().53.'('**,-1&$$%$+0-.2**+(+($'&)*--,''$$'#$$$$$#$%)%%&%%(.3*,+,.&,*&(),,-37.159&1,05/)*(*-$''+$&$&)(($(($'&()),7+,1+)/4+.,)$(&+)7'*.(&&+05344/6,+&)),2555,,,$'')*'$&%%*,*)*+1).)&,5402)+0()'()%(,,-%&))&$#&')241,&%%%%'$')10--&(),,.,,.36*'(%())',-*24,+&&)-+0(1,410,//,0&&+**..66669.31305(7*+5*)&+*+*$%#&'%+++)&%&)+...($%%*'(,*1.211/..0,./0:55,9/7457()()15,3+)*%++)*3-07'354(.76805,,,-,,*12013./1.-,)/4.618.+*+,4--634471)%'&)()(*,/22185100-)*.')%'%&(.2,+00-2632333/.-20()*.'$).+*('&)0.(,*%&+)-2.-
@04dd8d6d-71ea-4a60-9fc0-fd74c7fba552 ch=193 read=1907584 start_time=2019-12-13T14:04:40Z barcode=BC01 runid=2c9cf7bc05858273f10e7d7ec552fc0bd742dc3e
TTGGTACTTCGTTCAGTTACGTAATTGCTGGTGCTGGTTGTGGTGTCTTTATTATTGTAACCTTTCTGTTGGTGCTGATATTGCTCCTACGGGGAGGCAGCAGTAGGAATTTTCGGCAATGGGGAAGCCTGACCGAGGCAACGCCGCGTGAAGGAAGGTTCCGGATTGTAAGCTTCTGTTATAAAGGAAGAACGGCGGCTACAGGAAATGGTAGCCAGTGACGTACTTTATTAGAAAGCGGCTAACTACGTACCAGCAGCGCGGTGTATGCGTAGGTGGCAAGCGTTATCCGGAATTATTGGGCGTAAAGAGAGGGAGCAGAGCGGCAGCAAGGGTCTGTGGTGAAAGCCTGAAGCAACTTCGGTAAGCCATAGAAACCAGGCAGCTAGAGTGCAGGGAGAGGATCGTGAATTTCCATGTGTAGCGGTGAAATGCGTAGATATATGGAGGAACACCAGTGGCGAAGGCGACGATCTGACCTGCAACTGACGCTCAGTCAGCGTGGGGAGCAAATGGGATTAAGACGCCTGGTAGTCCCACGCCGTAAACATTAGGTACTAAGTGTTGGATGTCAAAGTTCAGTGCTGCAGTTAACGCAATAAAGGCACTCCCGCCTGGTAGTACGTTCGCAAAGAATGAAACTCAAAGAAGGGAGTGACGGGGCCCGCGCAGAGCGGTGGAGCATGTGGTTTTAATTCGAAGCAACGCGAAGAACCTTACGCAGGTCTTGACATACTCATAAGGCTCAGAGATGGAGGAATGGCTATATGAGATACAGGTGGTGCATGGTTGTCGTCAGCTCGTGTCTCGTGGATGTTGGGTTCCGGTCGCAACAGGCGCAACCACTTATCGTTAGTTACCATCATTAAGTTGGGACTCTAGCGAGACTGCCAGTGACAAGCTTCTGGAGGAAGGCGGGGATGACGTCAAATCATCATGCCCCTTATGACCTGGAGCTACACGTGCTGCAATGGATGGTGCAGAGGGAAGCCGAAGCCGCGAGGTGAAGCAAAACCCATAAAGCCTTCTCAGTTCGGATTGTAGTCTGCAACTCGACTACATGAAGTTGGAATCGCTAGTGACGCGAATCCAGCATGTCGCGGAGCCACGTTCTCGGGCCTTGTACACACGCCCGTCACACCACGAGTTGATAACACCCAGAAGCCGGTGGCTAGCCGCAAAGGGAAGGAGAAGCTGTCTAAAGGTGGGATTGATGATTGGAATTGAAGTCGTAACAAAGGTAACCGG
+
'-'+,&)+1/+*/3)*+3')&+'0(//01999440))+)*&(+--.-7:1)/,'2+%&&',-/79,32((*02110//1,3+**,1,')-(*)(%/904793551/(*)3:;;24:/60/1/.'(*(,0(+-711+&*//4535:43.01/.01,1+--2,(.+-11,.1,$)+.24.38,.05*,2.2,071*.-*1.5-933,,3,)67.-+5)&++,/+(''(.10+1.)$)((',)-,1152-('%('/5.'+)),-.-),%'(*%2/465864944768597528,+/*)-,+/))/**4446)&)'%).,()'()&)*)&-*,)0,+21./0+-,/0./3.,083+'(%&*%().,,2299)8;140/2:7496364/-..-+*--04.4.+&*)16/22,-%((,4+0'(+.30--//796349/./5::67630/(,070-/*2*,2./706'%(+-.418;1000.+)$('&)**-*,-03,*,/)22,%&',488;/*,.3883&12,++%'(%%$--+'((&),,6,)/366235;58%.''+2//3673-/,.2164:665,3+**:6669776671242212,*-,+-(('''$,*23'&('%'(,*-.2404:9.7.7)*07650-0*)0),*&)('*'&&+//.)*52283*+$.)))*++20,-*%(+.+(*+&(+).4182''+&*./0120-0'(*4+-*$'$'(&&*03300.)314582,/(,/228((((*78/-9.095&3312712*%&(*-0.4//357456:799:2486685589877621().),'*)+58+/257-*(+,-(..14&&564,-&2+)+-1/0076:210603967734831+1-059**213,22)*+-02313,*+++2,,(()+-.1/*0,+-.531*3127654445395446:968.253(*/-0/..)&*+$+)+**(**+-0*$+(*,*+)*5343+&'&(-(**)-(%(-*,2682*/+,,0:-/0;:*4950.132$)(-0.14.12-6+5,34102348698494446-35/001,4-,312+3377/+''&'$%'),,'5,,*),,//33924)+'$&()///70/1-586221-,0.+,)--/8325765443'+,,.3+$&*/80*30)*+.0.0387801.,*,.2-339+-,+*.),)%%'&&&%)*-18+.2.081-11,-,+(./10&',()3++,5/01-),21(3+1981/1
@c2ced4b4-008c-4b7a-8e55-99ba841f4526 ch=283 read=96441 start_time=2019-12-13T14:04:20Z barcode=BC01 runid=2c9cf7bc05858273f10e7d7ec552fc0bd742dc3e
CCGGTTACCTTATTTACGACTTCACCCCAGTCATAGCAGATACAAAGTGGTAAGCGCCACCACTCGAAGGATTAAGCTACCTTCTTTTGCAACCCTCCCCATGGTGTGACGGGCGGTGTGTGCAAGGCCAGGAACGTATTCACCGTGGCATTCTGATCCACGATTACTAGCGATTCCGACTTCATGGAGTCGAGTTGCGGGCGCTCAATCGGACTACGACGCACTTTATGAGGTCATGCTCTCGCGAGGTCGCTTCTCTTTGTATGCGCCATTGTAGCGCGTGTGTAGCCCTGGTCATGGGGCCATGATGACGTCATCCCCACCTTCCTCAGTTTATCACTGGCAGTCTCCTTTGAGTTCCCCGGCCGGACCGCTGGCAGCAAAGGATAAGGGTTGCTTCGCTCGTTGCGGGACTTAACCCAGCATTTCACAACACAGGCTGACGACAGCCATCAACACCTGTCTCACGGTTCCCGAGCGCATTCTCATCTCTGAAACTTTCACGTGGATGTCAAGACGGGCGGTTTGCTGTTGCATCGAATTAAACCACATGCTCCACCGCTTGTGCGGGCCCGTCAATTCATTTGAGTTTAACGCGGCCGTACTCCCCAGGCGGTCGACTTAACGCGTTAGCTCCGGAACCACGCCTCTGGGCACAACCTCCAAGTCGACATCGTTTACGGCGTGGACTACCAGGGTATCTAATCCTGTTTACTCCCCACGCTTTCGCGCAGCGTCAGTCTTCGTCAGGGGAGGCCGCCTTCGCCACCGGTGTCCTCCAGATCTCTACGCATTTCACCGCTACACCTGGAATTCTACCCCTCTACGAGACTCAAGCTTGCCAGTATCAGATGCAGTTCCCAGGTTGGGCCCGGGGATTTCATCTGACTTAACAAACCGCCTGCGTGCGCTTGCCAGTAATTCCGTTAACGCTTGCACCCTCCGTATTACCGCGGCTGCTGGCTGAGTTAGCCGGTCGCTCTTCTGCGGGTAACGTCAATGAGCAAAGGTATTAACTGCTCCTTCCTCCCGCTGATGCTTGCGGCAGCAAGGCCTTCTTCATACACGCGGCATGGCTGCATCAGGCTTGTATTAATATTCCCCACTGCTGCCTCCCGTAG
+
.'-(5/*/001(.8+*,3&/09156;<;,45:30)**(135476;*.()'))(+,348(,+%)*-/.-*,%3(7+-,('((*620:;0.69:7:1(-54+),,37786895:86,-1%'&+$*0/,218'/12//+,*-.++/9184(0689874465413332600+*+,-89:94.)+*+/',/.+,,1055,:+-*5.2'0*-,/-0+8/83+0102-/%**00-.--.0,/'()))*,.582.,.,-,01,023/;3,-443567;366('(*)'&),..)(((-./+03:9.7-/557;30)()()/578:9168--195988,)%(')(*3377608/,-88787++'''12/762)+2/00<89:2752732*5,3*,09131*+*,+&(*'(&(0+-/;-//;81--,,'./..'+*/0)-,/.22/3./1-),&-+'+,+/,&&'&'--/4)(.1,,)+18454-'((**%))07648795/5./*..*)1-+$''):;5533500/01/*&$&)*5,+)*)*+%+.04--+1,2919;13347991''.**+0*-/1547+3,((459;:<928<94326:6.*,$%&/149://-/69/&0641600-)/-3/8055263/&**,**)'(03265470/#&)0(&/.3.0.3*0*--/&&)1155183*,+401067422)490402.34568;4;:,37<,%**44-,(+)+.-4012(/+(-./14*,,1-8669)+00,&)2071283<879;4403-.%'()(+,,+0110201212.198437:6775646;785642512,4:4.,1/020457649-4*32:31.)'.,23044635389<67-/105/))31.**'()%/22..36++---/4235;:8<460,+.01..*'&$%&%((,-26-4+'--5./+)+&&()+30/16/212504:55062534-1('$+%**.**./)41-()218:977861,1-7-../.633*565:-,,-,)-+*(,%++6;,7:5+76+'(&'$)%)((')&&'&)-$+(11:7<87<98976+1-+'.*1,3,,,33336,*)()-')$&&&).*+/+-6/$)()*,,5651:501()
@bdf267d6-4d5e-41ac-9d9e-4fadb3adbf79 ch=410 read=75547 start_time=2019-12-13T14:04:21Z barcode=BC01 runid=2c9cf7bc05858273f10e7d7ec552fc0bd742dc3e
CCCGGTTACCTTGTTACGACTTCACCCCCATCAATCCCACCTTAGACAATCCTTCCTTGCGGTTGAGCCACCGGCTTCGGGTGTTATCAACTCGTGGTGTGACGGGCGGTAGCCTGGGCCGAGAACGTATTCACCGCGACATGCTGGTCGCGATTACTAGCGATTCCAACTTCATGTAGTCGAGTTGCAGACTACAATCCGAACTGAGAATGGTTTTATGGGTTTTGCTTCACCTCGCGGCTTCGCTTCCTCTGCACCATCCATTGTAGCGCATTATTAGCCCAGGTCATAAGGGGCATGATGAGTTTGACGTCATCAGCTTCCGCCCGCA
+
63).52;23429./8+./056;6509881--/(6,76)(+%(&&)),-)*.2,88-2.),+130'&166239-,)'&(+10-*,)**+*5++,.09:.-,,-:2;;),*&#$%*)*3611.(&/+,2557<7.//+-/07995256'.-(-,,2-+*/-*+.-0-7+-&.131$%%()+073/1-:*0*-+797737.2+,+8/02.+./.292;<5/43;8/;;4-43;3)*6-9786956:4-./4.8*-3/.+-3/:9;7491/)('&,%)%"-$%(,8/),*1.+++/29:,,2.-..+)&194/./-24589$%'&%)'$+(%$%'
@547b1f1a-67cb-4353-951d-1bb86e3d7cfc ch=348 read=102788 start_time=2019-12-13T14:04:18Z barcode=BC01 runid=2c9cf7bc05858273f10e7d7ec552fc0bd742dc3e
CTCCTAGGGCCTTATTAGGGTACACCGGCAATGGGAAACCCTGACCGAGCAACGCCATGAAGGAAGGTTTTCGGATTGTAAACTTCTGTTATAAGGAAGAACAGCGGCTACAGGAAATGGTATGACGTACTTATTAGAAAGCCACGGCTAACTACGTGCCAGCAGCCGCGGTAATACGTAGGTGGCAAGCGTTATCAATGGGCGTAAAGGGGAGCAGGCGGCAGCAAGGGTCTATGGTGAAAGCCTGAAGCTTAACACCAGTAAGCCATAGAAACCAGGCAGCTAGAGTGCAGGAGAGGATCGTGGAATTCCATGTGTAGCGGTGAAATGCGTAGATATATGGAGAGGAACACCAGTGGCAAGGCGACGATCGTACCGCAACTGACGCTCCGGTCCCGAAGCGTGGGGAGCAAATAGGATTAGATGCCCTAGTAGTCCACGCCATCGGCGATGAGTACTAAGTGTTTAGGATCATAAAGTTCAGTGCTGCAGTTAACGCAATAAATTGCTCCGCCTGAGTCAGTACGTTCGCAAGAATGAAACTCAAAGGAATTGACGGGGGCCCACTGCAAGCGGTGGAGCATGTGGTTTTAATTCGAGAGCAACGCGAAGAACGCCTGAGTCTTGACATACTCATAAAGGCTCCAGGATGGAGATGGCTATATGAGATACAGGTGGTGCATGGTTGTCGTCAGCTCGTGTCGTGAGATGTTGGTTAAGTCCGCAGCAGGCGCAACCCATATCGTTAGTTACCATCATTAAGTTGGGGACTCTGGCAGAGACTGCCAGTGACAAGCTGGAGGAAGGCGGGGATGACGTCAAATCATCATGCCCCTTATGACCTGGGCTACACACGTGCTACAATGGATGGTGCAGAGGGAAAAGCGAAGCCGCGAGATGAAACAAAACCCATAAGAAACCATTCTCAGTTCGGATTGTTTCTGTAGCTCGACTACGTGAAGTTGGAATCGCTAATGTCGCGAATCAGCATGTCGCGGTGAATACGTTCTCGGGCCTTATACACACCGCCCGTCACACAAGAGTTTGATACTTACCCGAAGCCGGTGGCCTAACCGCAAGGAAGGAGCTGTCTAAGGTGGGATTGATGATTGGGGTGGAAGTCGTAACAAGGTAACCGG
+
-/6))&*)'(&'))0.-())()(&&&(1.4:772*&+,)0*''45.+/(+/*-+3.%$(&'''(+(3/:996+2(4*-/5:634636.61/03./0.4/0961331931//)+&-.+.4/.()'')'&%%$$(-,*),.--.3.//2011715133438;7.1/.65&'+'-*&*+6557245/8//412-4...411113378148+),2-))**,35.,'$''2,+2942/*0.30-/56/1/--,,&(*1--)()+(*-04+5422200:2..-1/-++-.-)&+/21054/0,1524.%,%&('-,-5121121///.80'-'&(22-*,+/6886899/-(+*///59/+..160&+(/,29-,),)''%''&(-,*+,-65555)&-*93)'(+)+(**,-.(/14<;9/77+/,((63+35+'&,.-+.+'#')/2%))(..,-1(,'-*/025././73%-+'+%%&.43,498558/0000342520.//01.-+0*/,//4.,0+&$&#($+%3(,-3;5'+*,')452/28-.4.5*,-+.8.--4'*13+,2,(.+-015-.,'/(0'..1-+')-/9;-3:68.*)&)%(3*2&%+//,07/&)-*.'()'+3.2.1/-,//+,49/35447&(*-,.4-*),/,4345.+*+*-0136157559-147775964485471444438457052&*(+)'*))(%*((*-4'(+'3()3027-&,0-#%(),/24,,.72303453374-..83<;327899590+)*+.87885&86779-+)*+0*(,'**/73/4:8198997.,&'+&'99:9:60<:0-;45377;652(')-1//(002366358<::;782001481,0/+)..&(-,03/2969-+(()),/+,0<737:.,4.0',/)/:56:66525897.2(,)%''$%###$#'/1343/,.&+(*+),/2/21013221/1./-%&(*2442*32366878,((+,<;6:89;:9:589:/7,%(*--./3;55<5240/.-,+'&%))2('((%(''$,+(',1-088888:13+,/442311)1).)*&**3566229,5369320.+,+,/*1&,.+*0*-*+,/+&&(')-*/+20623:
@c6ff615b-5f96-40db-aa2f-c212b175fc30 ch=148 read=101170 start_time=2019-12-13T14:04:11Z barcode=BC01 runid=2c9cf7bc05858273f10e7d7ec552fc0bd742dc3e
CTCCTGCAGGAGGCAGTGGGAATGTGCACAATGGGCGCAAGCCTGATGCAGCCATGCCGCGTGTATGAAGAAGGCCTTCCAGGTTATAAAGTACTTTCCTTGGCGGGAGGGAAGGGTAAAGTTAATACCTTTGCTCATTGACGTTACCCGCAGAAAGAAGCACCAGCTAACTCAGTACCCAGCAGCCGCGGTAATACGGAGGTGCAAGCGTTAATCGGAATTACTGGGATAAAGCGCAGGCAGTTTGTTAAGTCAGATGTGAATCCCCAGGCTCAACCTGGGAACTGCATCCGATACTGTAAACGGAGTCTCGTAAGGGGTAGAATTCAGGTGCTAGCGGTGGGATACGTAGAGATCTGGAGGGATACCGGTGGCGAAGGCGGCCCCGGACAGACCCAGCTCGGAATTGCAGCAGTAGAGGGCAAACAGAAGTTAGATACCCTGGTAGTCCACGCCATAAAACGATATCGACTTGGGACATGCCTTGGGCGTAGCTTCCGGAGCTAACGCGTTAAGTCGACCGCCTGAAGATACAGCCGCAAGGTTAAAACTCGATGATTGACGAGGGGCCCGCACAAGCGGTGGGTATGGTTTAATTCGATGCAACGCGAAGAACCTTGCCTGGTCTTGGCATCCACGGAAGTTTTCAGAGATGAGAATGTGCCTTCAGGAACCGTGGGACAGGTGCTGCATGGCTGTCGTCAGCTCGTGTTGTAGAAATGTTGGGTTAAGTCCACAACGAGCAACCCTTATCCTTGTTGCCCGGCCGGTCCGGCCAGAACTCAAGGGAGACTGCCAGTGATAAGCAGGAGGAAGGTGGGGATAAACGTCAAGTCATCATGGCCCTTGACCAGGGCTACACGATGCTACAATGGCGCATACAAGGCGACCTCGCGAGGAGCAAGCGGACCTCATAAAGTGCGTCGTAGTCCGGATTGGAGTCTGCAACTCGACTCCATGAAGTCGGAATCGCTAGTAATCGTGGATCAGAATGCCACGGTGAATGCGTTCCCGGGCCTGTACACACCGCCCGTCCACCATGGGAGTAGGTTGCAAAAGTAGAGTAACCCAACCTTCCGGGAGGCGCTTACCACTTTGTGATTCATGACTGGGGTAAGAAGTCGTAACAAGGTAACCGGAAGATAGAGGCGACGAGCCGTGGTTAACAAAGACACCGGCAACTTCTTCCAAACAGCAATACGTAGCGTT
+
*/5/.(,&20),2.,00166(,--7+++)*%*+740%'(%()'(**++.-,,5-569:234400--*,0(*,+,25.-0*$5*5+$',-('''+/4)+&&&*'('32().*+)**))+:8-5504)'+)*2+(+,++6,-&,'-,'-.)%***11)%*-&)290.---/601.+%-&))'%&%$+.,&,*/.'%&',&.(')(+.-+&'((&+,*,*.4,7-67764(')-03))%(&(,(&(059%1,0*+,/4575(%$)*,0/1,*,3860.*/**'10)(*-&(+,:5*-4)2/1&)-%,$*%('('))2.&((*'(%/&3)1+&.31.*'$%%(*,,.),,-366/****01/20)..'*+,63-)-***'**(*++//..*$'%'&))+&&%)+,6',(&,'%&$*)&+.0*)*'%$*../1)&)(-8023546:,,1331.531$((/7%..48,++&&$''00.3.3.&%%'+-4+**&/.*),%*(),**(,%'&)0-644,-4,-*..003757.-++*'(*&*(*/,&&'%),)//740,00+.//0/0,,+%%)/51(/.(*-02743&'*(/'''*+-4<:6:6;0.-/+253/+*)()'',-.2/*1841/6-(&)&1/28(')./+/*.;;10*')-/00/.*1038(62-+'&*.0.4:-3&&.+2(/,.0098846330)()(%-+()+,848638/.*),23,.49(*)0504/570'0-/1)&%&'/1:2+300.&()&--)-0)'(*(',.-)+)(%%)(.+59.,*1+*,,.0532.///,+1/$*',.,1.+/-2,,46-/(%&#&(*875366786&(&'+0)&'),0126:93('($&((./8543/0.--++.-,)151*(%%*-435,0+$*('&/.1&+(-/6965--29.-.-2022152513,3-+8,)-'(+)&').(0/4...240-((,*()*(.*//6512*-+-4-/*./7671,-+..13,&)+110196(1,/.4*',1**%&&-+,++',//.32&+.(%''%-&1+*%,'*/.:033:2'')+)''')%%&'.3252+,'(60)05+1122.4:1/29.,216977.22/45113(&&'%()*+/-,.13,*)-,12//.1,.---')&'*,-*2$%)*$&'%(&.**'-13/22021,&,.,*+1.40/(+'$&)*-+2+),%&$$%###
@83cfccd5-222d-472f-9fc8-56198c89b689 ch=257 read=76601 start_time=2019-12-13T14:03:42Z barcode=BC01 runid=2c9cf7bc05858273f10e7d7ec552fc0bd742dc3e
CTCTACGGGAGGCAGCAGTGGGAATATTGCACAATGGAAGGCGCAAGCCTGATGCAGCGCCATGCCGCGTGTATGAAGAAGGCCTTCGGGTTGTAAAGTACTTTCAGCGGGAGGAAGGTAAGTTAATACCTTTGCTCGTGGCGGTACCCGCAGAAAAGCACCAGCTGCTCCGTGCCAGCAGCCGCGGTATTACCGGAGGGTGCAAGCGTTAATCGGAGATTGCACGGGCGTAAAGCGCACGCAGCGGTTGTTAAGTCAGATGTGAAATCCCGGGCTCAACCTGGGAACTGCATCTGATACTGGCAAGCGGAGTCTCGTAGAGGGTAGAATTCCAGGTGTAGCGGTGAAATGCGTAGAATCTGGAGGAATACCGGTGGCGAAGGCAGCCCCTGGACGGGCCTTGACGCTCAGGTGCGAAAGCGTGGGGAGCAAACAGGATTAGATACCCTGGTGAGTCCACGCCGTAAACGATGTCGACTTGGAGGTTGTGCCCTTGAGGCGTGGCGGAGCTAACGCGTTAAGTCAGCCGCCACAGGAGTACGGCACTGAGTTAAAACTCAAATGAATTGACGGGGGGCACACAAGCGGTGGAGCGTAATGGTTTAATTCGATGCAACGCGAAGAACCTTACCTGGTCTTGACATCCACGGAAGTTTAGAGATGAGAATGTGCCTTCGGGAACCGTGAGACAGGTGCTGCATGGCTGTCGTCAACTCGTGTTGTGAAATGTTGGGTTAAGTCCTGCTTTGAAGCGCAACCCTTATCGCTGTTGCCAGCGGTCCGGCCAGAGACTCAAGGGAGACTGCCAGTGATAAACTGGAGGAAGAAGGTGGGATGACGTCGTCATCATGGTACCCGACCAGGGCTACACGTGCTACAATGGCGCATACAAGAAGCGACGAGAAACAAGCGGACCTCATAAAAGTGCGTCGTAGTCCCGGCGGATTGGAGTCTGCAACTCGACGCCGGTCAGAATCGCTGGTAATAAAGCGGATCCAGAATGCCACGGCGGTGAATACGTTCTCCGGAGCCTTGTACACACCGCCCGTCCGCACCATGGGAGTGGGTTGCGTGGGGTAAGCTTAACCTTCGGGAGGGCGCTTACCGCTGTGATTCACGCGACTGGGGTGAAGTCGAACAAGGCCAACCGG
+
)(,&'(),*%*1)/4/+//46+)++.6/,,..24/--('+,))+.6*8;8//.-+.&+%23775::88885645660(+(&'+,*-.0;87:3(1.()++.09;,+,-.80*2*,'(&'-((+-0-.-.-/:2.155&5(''))-+,6.+/-./+**$&+-2)')++-.0+*..13)-***.))++30+&(&+&.*)*),012+)').26,.()-8*&(/)%)#(+432-*.53*.1,*+&'&''),09.2:4-,,,-/06//''20')1*(3:67:-7-0*,3557782110/,+,.03303/1-))')%&((-03772-/45.4*3*3,/0)-//+$#').711*54+,5837()./-033/3+//-0:1:0.4**'&&-,3&).2.*,.-,----2*$#&$)&.....6063'('(,)53989+,+/0;/7406-,0$(-(*-;21353&'(,6/-.-3:7583)+*+,-6754-+,1-.,..8*,+91*',)(+.*.1:10,.'**22:300-/814+.)%&*(&1)%'','*$++5/**%'%'$0032;9-45719.-+0,60343-(*.-*''*-..5,.+3//-*))*/*''*)-6.3/7;1/.11;96951--0'(./.-.+*0+-343//.//2482+-),&%&))'%&(),.4314630935:8<:+960445./-),+2*5/5.(*&,,216234//)),.'///7:152//016*(+),/4.080..(+'$$%(((*,2-.-668590)0/23..0/.--68/344:72(1)-%%'&)'/4721(2+&**05792-.*$()+35/04.)**,.)*'115296,-888622356,-*&(%$'$+)((024-480/))(()))+,,.5284.4/-/016+9+%)'$*)),31'*'*'(-'05:79766///53+-.229998:.--+0()**+,&3*4/+,,,,13.(../*()$&*+065&,+4-1&&%'(-**)'('&./00-2())061%-'&)+..$*+/0:779479625(2*').((+,)*-&/-39+83+(+-&&)-.503)/*(*)*2+4+')+0')%&'1,'(,/2125526+86-+1)*'),5/2.-,,.0-120-(+&&,--..)1(%'%$)&($&()**'(/.260,31
@414aecb7-25cb-43b3-aa65-dea79435bcaf ch=165 read=202719 start_time=2019-12-13T14:03:42Z barcode=BC01 runid=2c9cf7bc05858273f10e7d7ec552fc0bd742dc3e
CCGGTTACCTTGTTACGACACCCCAGTCATGAATCACAAGTGGTAAGCGCCCTCCGAAGGTTAAGCTACCTGCTTCTTTGCAACCCACTCCCATGGTGTGACGGGCGGTGTGTACAGGCCGGGAACGTATTCACCGTGGCATTCTGATCACGATTACTATGATTCCGACTTCGTAGGTCGAGTTTTGCGAACTCAATCGGACTACGACGCACTTTTGCTTGAGTCCGCTTGCTCTCGCGGTCGCTTCTCTTTGTATGCGCCATTTGTAGCACGTGTGTGACCCTGGTCGTAGGCCATGATGACTTGACGTCATCCCCACCTTCTCCAGTTTATCACTGGCGGTCTCCTTTGAGTTCCCGGCCGGACCGCTGGCAACAAAGGATAAGGAGTTGCGCTCGTTGCGGGACTTAATAACATTTACAACACGAGCTGACGACAGCCATGCTGTCTCACGGTTCCCGAAGGCACATTCTCATCTCTGAAAACTTCGTGGATGTCAAGGACAGGTAAGGTTCTTCGCGTTGCATCGGAATTAAACCACATGCTCCACCGCTTGTGCGGGCCCCAAATCAATTCATTTGAGTTTTAACCTGCGGCCGTACTCTGACGGTCGACTTAACGCGATTAGCTCCGGAAGCCACGCCTCCAAGGGCACAACCTCCAAGTCGACATCGTTTTACGGCGTGGACTACCGTTATCTAATCTGTTTGCTCCCCGCGAACTGCTGAGCGTCAGTCTTCGTCCGGGGGCCGCCTTCGCCACCGGTATTCACGTCTTCGCGTTTCACCCGCTACACCTGGAATTCTACCCCCCTCTGCTGAGACTCAAGCTTTGCCGGTATCAGATGCAGTTCCCAGGTTGAGCCGGGGATTTCACATCTGACTTAACAAACCGCCTGCGTGCGCTTTACGCCAGTAATTCCGATTAACGCTTTACACCCTCCGGCGTACCGCGGCTGCTGGCTGGAGGTTAGCCGGGTGCTCTTCTGCGGGTAACGTCAATGAGCAAGGTATTAACTTTACTCCCTTCACTCCCCGCTAAAGTGCTACAGCCCGAAGGCCTTCAGCTACATACACGCGGCATGGCTGCATCAGGCTTCGCCCATTGTGCAATATTCCCCTGCTGCACTCCCGTAGG
+
32)1.9,.85;+27)-.$((,-.,,-/1))*,088132(((,62/)'(),7+/1.,/30728$'')-,./*',3181;8-012/90%()3-,+1298676562:94-6../21),*-).-%673863766;1**.',)-,.2<554410(*-/15-,-*(+,/8/++.0483320(0*0*'0*1*&%&'-688/2/++*2043/141450,*178)*%(&&&,-/,+//5--.009-++*).-138252/:5..356724/*/2)*,+,+)+-.,3)'%%-64+-686&-&),,76.--.,0+*'+,42/0/.158*)378:23.))-2:.--7(/*011'663,+-)0.,,3836:5&223*63:99::8;271/:<*/+:910-/%(5,+-6723-6-)*)79516010.09.'()($%,,,')./1245.2-+12*..'&$%$$*)())+4:;:760.,/,0/*,24<67779:67*)(()(&('&((-228156,/++*0'+))%())4::8;955244-1013+(*))//<88821297883+-06,+')*,27-51332)$''(*24372./4--.*,69+1+,&(()++1--.7742)*+,(---)&(+&-%((,*&1'++02-315)5)*.())/502(/))),(&+,.,-)/(.)+,-3,837/)/3+'&*&,*,,031-/(+&)&*)-354347)*,1+%$'276*%'&%%'%&'+,-/3141,,.02873.6)'0041,5/.,*+,--.$+-%&/()9+%%&'*(*)%$$$&))(+-)&),+,-1911,3+5/58584985,(*'%$#&&.',+-+:)1/2,*/8/73207,*01/6656<27..06380/,--'43+(&),.+*-/2**,.024458;89;672-+,+/,,)+788/0*/)&#'+1.5541123110---5)&).388/6--))&,*,42258666996/)&*,'')03/-/6+2(('(+')327781953668577193334/)+&'-*,.-+(.2*&--07*3;3'))815+&'(&,)&)*)+')&%0/*()(0*4517&%#$$&(+*2,')(),00365;.-,,,0002**5)'(+7/+-4125628111252//.()'')&()66')5+4.
@800fb4c7-5d0c-4383-873c-159db7aaa0ae ch=4 read=54480 start_time=2019-12-13T14:03:32Z barcode=BC01 runid=2c9cf7bc05858273f10e7d7ec552fc0bd742dc3e
CCACCTAGTTTACCTTGTTGCGTGACTTCACCCCAATCGTAATCCCACGGACGGCTCCTTCGCGCGGTTAGGCCACCGGCTGGGTGTTATCAGCTCGTGATTATGACGGGCGGGTGATGCAAGGCCGAGGAACGTATTCACCGCGACATGCCAGTTCGCGATTACTAGCGATTCCAGCTTCATGTAGTCAGGTTGCAGACTGCAATCCGAACTGAAGATGGTTTTATGGGTTTTTTGCTTCACCTCATGGCCCAGCTTCCCTCTGCACCATCCATTTTAGCGTGTAGCCCAGGTCATAAGGGGCGCGGTAGTTGGCATCATCCCCGCCTTTATCGAAACTTGTCGCTGATCGCTGGATCCCCAGCAATGATGGTAACTAACGCGATAAGGGTTGCGCTCGTTGCGGGACTTAACCCAACATCGACACGGGCTGGCGAGCAGCCATTGCTCACCTGCTTATCTCATGGCTATCTCCATCTGGGCCTGTAGGTATGTCAAGACTCTGGTAAAGGTTCTTCCAGCGTTGCTTCAGATTAAACCCTCCACCGCTGTACGCGGGCCCCGTCAATTCCTTTGAGTTTCATTCTTGCGGGCAATTGCTACTCGGACAGATACTTATTGCGTGCTGCAGCGCTGGACACGACATCAACGCGCTGCGTTACTCGTCACGTTTACGGCGTGGACCTACTGGGATTATCTAATCCTGTTGCTCCCCAGCACCGGGACTGAGCGTCGTTGCAGGCCGGATCGTCGCCCATACCTGGTGGCTATCACATATATCTGCGCATTTCTACGCTCGCAGTTACATTTATCTCCTGCATCTAAACATACTGGATTTCCTGCAAACTACTGGAAGTTAAGCTTCGACTCACCACAGACCCTTGCTGCCCGCCTGCTCCTCTTTGCGCCCAATGAATTCCGGATAACGCTTGCCGCCTGCGTATTACCGCGGCTGCTGGCTGTAGTTAGCCGTGAAACTCAATAAAGTGCAAATCACTCGGCTACCATTCCTGCGGCCGCCGTTCTTGTATAACAAGTTTACAATCCGAGCCTTCTTCCTTCACGCGTTATGGTCGAGTTTCCCCATTGCCCGAAGAATTCCTACGCTCG
+
'&(*+(('))($''()%3,&(*&)-/20.'+''&+)*)$')++-4,&(''''*..04-,,,$$%'%,-.&5750&.'+(().44/..510,(((*,&''$'%#%'(5+471,(%+%$%#'(&..2+&(+'-**.12596/2214345,1,(%')+40,.2(.2*--'-/0.6926.,+)'(&'(--.15)2,11-.-0,,*%*,.,3-)(421*+(%(+/2,88.*.,&022812($'+,4-/40/%%&&''*(,/357:1/3/0/-.,)&(%)(*)$%&(&*&&&'0.''-/.-&)(+(04((&&&'*$*1)*''&116/9,/*+,()+&')+*+)&'('&((&&#'%*+(&%&%%)03.*)'',515598:/5.('*&)*../.&%--,,-))()/126701)680,-*,%/*()&.++**))$''(.-)/,/.*,-/&'&&&%$%'(,.6.0%+((*54-'*(((+%)+-/5++,*(,&(&$%++.//06)24+-,-+/*''*+29*,,52//.'%%()+03----/++/-3(*-05+,+''/,('$&)',+)-.*++(((+,86886'.0+*%/4:50(/6.0-+,*'$(%$)%$')',-+()%%%&)(%)((&+(()..///)+$0/+/12'*($$)&/(+.*(+'+%%&%&'(+)+-/'+,*,*-6/'+&,,-31734**&*)&('%'/+2.+.4/452&43),.-00+$++)-2-75,(&)%&(',)(*815-1,4.'-448(77((((%%$'&$&%&#&$*'*)&&&()*+/0/(,'(%+1,'%#%$%&%$%$&,&%%#%'%%)*,.,-)*')(***&&$&%'%%'$,1,)'$#&$&$&%$&*+*+&'--0-%-+1('''*-*,1,001828**+**(*(//,.4,-,+1.*./3.',)+)(*,+'+,6+5.40430-+'),+(.0&..*(+',*,5'+.''&*)--.).*(&)'&)'4--.4+1)*,)',+)+(+,,'($%*/..10542.5//)11)-1.*'&%&'%%&+8)4:-5*%*&+,/+))))2+'&$%&+('(&)))-*,/--*,,$%%$$('%&&((&)%*'63225-+0/.64*&'*$(+-0()%$%$$%$&
@33263c60-b75f-44ad-8fc0-2951b535673f ch=324 read=102672 start_time=2019-12-13T14:02:54Z barcode=BC01 runid=2c9cf7bc05858273f10e7d7ec552fc0bd742dc3e
CCGGTTACCTTGTTACGACTTCACCCCAGTCATGAATCACAAAGTGGTAAGCGCCCTCCCGAAAGGTTAAAGCTACTTCTTTTGCAACCCACTCCCATGGCGACGGGCGGTGTGTACAAGGCCCGGGGAACGTATTCACCGCGACATGCTGATTCGCGATTACTAGCAGTTCCAGCTTCATGTAGTCGAGGTTGCAGACTGCTACAATCCCGAACTGAGGAATGGTTTTATGGAACATGCCTCGCGGCGCTTCCCTCTGCACCATCCATTGTAGCGCATTAGTAGCCCGGGTCATAAGGGGCATGATGATTTGACGTCATCCCCGCCTTCCTCCAACTTGTCACTGCTTGATCTCGCTAGAGTCCCCAACTTAATGATGGTGACTAACTGATAAAAGGTTGCGCTCGTTGCGGGACGCTTAACATCTCACGACACGAGGCACGACAACCATGCACCACCTGTATCTCATATAGCTATCTCCATCTCGGGCCTTTAGCCAGGTATGTCAAGACCTGGTATTAAGGTTCTTCGCGTTGCTTCGAATTAAACCACATGCTCCACCGCTTGTGCGGGCCCGTCGAATTCCTTTGAGTTTCATTCTTGCAGACGTGATGCTACTCAGGCGGAGTACTTATTGCGTTAGCACTGAACTTTGACATCCCATA
+
51)+++(,877/03')/559:8+401++*077987;:95437,*++/013-..--)*+(&'()'&),/,,(#'''*49*6:9-1318/91(()8:0'*''&+-/.;:630''(*1/5:62824+./-,%(0(,*12245.,,,,201+-.+-566-/11-3+)*,..(,406,*&*,-0///366932,*)2902384,)'(*..22-11,+25553-,+05582399)*-06()'$'(,45555342++.2,70,/.,+)-2.987047*,.1.++&')'')'')3-*4.../.2(*.8-/5712222;<7224555881.50*85220222/-&')'#+,,042...+'/2./$#(&&**/-5-)*))/-2///)(.)&%$&*)*(%&).44+%/.41./39::97;554;054/,0*8.110021.0347(.*&1)+&'*).,'4914)))-*)6+6152368945552466)20-/%#&('%&+'($(,(%$%#'()*),%*,.0./08/$,+%+&)$+(*88:;:68558$'.80&&+2+3;9:90///0/0+2+-2--1.,0+2,/--4/(+-%0'8-2'+,(&%++973.6:/50/0'+&0*(&&+$*+'*,/5487-,*')()2)'*,(*)'/%%$+.32161-5,,,63+5,&$%'
@cc3f2007-c3d0-42fc-8ac8-8e12656bac8a ch=128 read=245980 start_time=2019-12-13T14:02:44Z barcode=BC01 runid=2c9cf7bc05858273f10e7d7ec552fc0bd742dc3e
CTCCTACAGGAGGCAGCAGTGGGAATATTAGGCGCAAGCCTGATGCGCTCTGCGCGTGTATGAAGGCTTCGGGTTATGAAATTACTTTCAGCGGGGAGGAAGGGTAAAGTTAATACCTTTGCTCATTCCGCAGAAGAAGCACCGGCTAACTCCATTACCGGCCAGCCGCCCAGTGTACGGAGGTGCAAAGCCGTTAATCGGAATTATAGGCGTAAAAGCGCGCACTGAGCAGTTTGTTAAGTCAGATGTGAAATCGGGCTCAACCTGGAACTTCATCTGATACTGGCAAGCGAGTCTCGTGGGGAGTAGAATTCCAGGTGTAGCGGTGAAATGCGTAGAGATCTGGAGAATACCGGTGAAGGCGGCCCCTGGACAGACGACGCTCGGGTGCGAAAGCGTGGGGAACAAACAGGATTAGATACCCTGGTAGTCACGCCGTAAACGATATCGGCAGGTTGTGCCCTTGAGCGTGGCTTGGGCAACGCGTTAAGTCGACCGCCTGGGGAGTACGGCCTGGGTTAAAACTCAAATGAATTGACGGGGGGGCCCGCACAGGCAGTGGAGCATGTGGTTTGAATTCGTGCAACAGCAATACGTAACCACC
+
,+30*+/&58.152-00..8660,-,(+)$/0-,.48,./+,-1+(%$%&%#)(*40,-+-**-),*+)()6,5,++*(&$+&()2964/12&08,)0,-)/-()*6*+(++)-%.('.&$#'($*(),)+*(.)&++%((,,*),*-3//0/.14128+3**+'01+,)($&,%&$%,/*-+)*)012(1''0..0/0)1++0+'%$-+,++/84('*'''*$)#&'&)&+045.1765/25-,27.//11/+-$).588505335.3-(('%%01../0,0--1.(+%.'(*.10.)-$),+$()1/,2054))675-2-///8:4070*+07541.+-,+)-+.),/+-373/++((,2--0-34+(--1,**,-5/55675*1(+)2*,10+-/4*'+*).-07490262.3,*-5/69-,,4/%'.-()'*..-./*,+/0..0+&0)///711/79*)))'.+.-/2'(&(**')*'),,,703.236592/333/31(&%').-03'$#$'(-/::86567;;43,,0++,801378.+33(%('('*+*&.31''')--,*+3470%0+/8/-.01554//.0/.'-&$'&%$$&"
@87a038c7-c291-44ca-aede-280ee9ec2826 ch=409 read=66629 start_time=2019-12-13T14:02:35Z barcode=BC01 runid=2c9cf7bc05858273f10e7d7ec552fc0bd742dc3e
CTCCTACAGGAGGCAGCGGTAGAATATTGCACAATGGGCGCGGCCTGATGCAGCCATGCCGCGTGTATGAAGAAGGCCTTCCGGGTTGAGAGTACTTTCAGCGGGGAGGAAGGTAAAGTTAATACCTTTGCTCATTGACGTTACCCGCAGAAGAAACACCAGCTATCGTGCCAGCAGCCGCAGTAATACGGAAGTGCAAGCGTTAATCGGAATTACTGGGCGTAAAAGCGCGCAGGCAGTTTGTTAAGTCAGATGTAAGAAATCCCGGGCTCAACCTGGGAACTGCATCTGATACTGGCAACGAGTCTCGTAGAGGGGAATTGCAGGAGCTGGAATTGGCGGTGAAATGCGTAGAGATCTGGAGGAATACCGGTGTGAAGGCGGCCCCTGGACGAAGACTGACGCTCAGGTGCGAAAGCGTGGGGAGCAAACAGGATTAGACCACCTGGTGGTGCCGTAAACGATGTCGACTTGGAGGTTGTGCCTTGAGGCGTGGCTTCCGGAGCCTAACGCGTTAAGTCGGAAGCCGCCTGGGAATACAGCCCGCAAGGTTAAAAAACTCAAATGAATTGACGGGGGGGCCCGCACAAGCAGTGGAGCATGGTTTAATTCGATGCAACGCGAAGAACCCCACCTGGTCTTGACATCCACCAGAACTTTCCAGAGATGGATTGGTGCCTTCGGGAACTGTGAGACAGGTGCTGCATGGCTGTCGTCGGCTGTTGTGAAATGTTGGGTTAAGTCCCGCAACGAGCGCAACCCTTATCGCTGTTGCCAGCGGTCCGGCCGGGAACTCAAAGGAGACTGTATTGTTGGAGGAAGGTGGGGATGACGTCAAGTCATCATAGCCCTTACGATAGGGCTACCGTACTACAATGGCGCATACAAAGAAGAAGCGACCTCGCGAGCAAGCGGACCTCGCAAAGTGCGTCGTAGTCGGGTCGGAAGTCTGCAACTCGACTCCATGAAGTCAGGAATCGCCAATGTCGTGAATCAGAAGAATGCCACGGTGAATACGTTCCAGGCGGCCTTGTACACCGCCCGTCACACCATTAGGAGTGGGTTGCAAAGAAGTAGGTAGCTTAACCTTCGGGAGGCGCTTACCGCGCCTTGATTCGCCCGGCTGGGGAGTTGAAGTCGTAACAAGGTAACCGG
+
-.0-*(/&.-(,4+)22)00+-173,8.+*),/7785-*&%&*+1/0010++)1,41&//*++-./&').,),+-101340'07*-*((*'('()6:0.*10,-/(&-+*()&(+/)(),,,*-:-46,+566-10.+/,02+/4)*-&(-*$,0*)*,*%(((()/()(,(*,.--1306%1./0,'+'))&'(+,1---./;.1-0-2/5.7-/.4;88441:8)()'+%+(,2/.0384'1.0--.2++,--0')$,03*/*',43./0,)1325:5-0..01.00&)*0/1//1-.-,&&/2549797.,),,-%&()(,+/-,+*(&-$%)')(,487/.0-*,/'''%&,.34011,.,/3,+1+*2//&()('--/5194,(.969/+,'-,.-..1233,141.+((+)())+'.1'(+-6:47&480/0&''''(4,5304,*('-+.0/2*,,-0&.,)$'+)/+---,6,/&**')./.410+(1--/10)/++-**8;6321040-*-+-&()'.:57;850+*('*-,74;5,,1.)(44,17:;8/893;952-4/2,*.)**'./,84,*-+/.+12+1338*./.1.00<9887:/--..4.6,),-18004-.)()-8-7--,.**()+/3-&*',*/8,3;+6.++*,-6(0$.*)2/55/--/(47665661+%'(,/-/034000/06:77788671()(&%+7,-./*1*.29.755766.216''(*&2*(.-5/4)60((++.3--52-2.09../.7.5)6,87'8626336*,'+,$'&.-+%$'&%$%&-*/+/.)'*+,4200255,11+/.8445425(217..-))*)%().1+.(,(()&343)7((,7403511120'((*%(*&+))/623'(*---2:125:66975(+1;946.--+,%1(-/0(0')'%(('&)-0892720,)$((0/(*,*,)(('+'1..5+.'/.2123).+&++,1+++(,3//0+&&&,*((6.2503.6('51)&()*,+(++,.0760:3--10102*&($&+-(+))-21:.3,3+%')$'')%%'*),)2)+,*0,'3)(-1--/-8-/5*,%%$''++/7/),'%)(-.0/1+&%)**,.,-0*'&).-0)*+,34537
@664b221a-55ce-49f4-a692-0d24e1b30750 ch=473 read=53676 start_time=2019-12-13T14:02:33Z barcode=BC01 runid=2c9cf7bc05858273f10e7d7ec552fc0bd742dc3e
CTCCTACGGGAGGCAGCAGTGGGAATATTGCACAATGGGCGCAAACCTGATGCAGCCATGCCGCGTGTATGAAAGAGGCCCTTCCGGGTTGTAAAGAAACTTTCAGCGGGGAGGAAGGTAAAGTTAATACCTTTGCTCATTGACGTTACCCGCAGAAAAGCACCGGCTAACTCCGTGCCAGCAGCCGCGATAATACGGAGGTCTGGCGTTAATCGGAATTACTGGGCGTAAAGCGCACGCAGGCGGTTTTGTTAAGTCAGATGTGTCCTCAACCTGGAACCTGCATCTGATACTGGCAAACAGTCATCGTAGAGGTAGAATTCCAGGTGTAGCGGTGAAATGCGTAGAGATCTGGAGAGGATACCGGTGGCGAAGGCGGCTGGACGAACTGACGCTCAGGTGCGAAAGCGTGGGAGCAAACGGATTAGATACCCTGGTAGTCCACGCCGTAACGATGTCGACTTGGAGGTTGTGCCCTTGAGGCGTGGCTTCCGGAGCTAACGCGTTAAGTCGACCGCCTGGGAGTACGGCCGCAAGGTTAAAACTCAAATGAATTGACAGGGGCCCGCACAGGCGGTGGAGCATGAGTTTAATTCGATGCAACGCGAAGAACCTGGTCTTGACATCCACGGGAAGTTTTCAGAGATGAGAATGTGCCCTCTCAGGAACCGTGAGACAGGTGCTGCATGGCTGTCGTCAGCTCGTGTTGTGAAATGTTGGGTTAAGTCCCGCAGCGAGCGCAACCCTTATCGCTGTTGCCAGCGGTCCGGCCGGGAACTCAAAGAGGAGACTGCCAGTGATAAACTGGAGGAAGGTGGGGATGACGTCAAGTCATCATGGCCTGACCAGGGCTACCTACGTGCTACGATGGCGCATACAAAGAAGCGACCTCGCGAGAGCAAGCGGACCTCATAAGTGCGTCGTAGTCCGGATTGATCTGCAACTCGACTCCCATGAAGTCGGAATCCTTGTAATCGTGGATCAGAATGCCACGGTGAATACGTTCCGGGCCTTGTACACCCGTCACACCATGGGAGTGGGTTGCAAAGAAGTGAGTAGCTTAACCTTCGGAGGGCGCTTACCACTTTGTGATTCATGACTGGGGTGAAGTCGTAACAAAGGTAACCGGAG
+
*+/0,,-(/0(,/*133)+++3,-+.//7+++-4840.+)&(.1(0-//,)()*%3321+.&)+22575*)/-&$&,*.2(),-)-5+2,$)%(+%((-(*8:0+000:9)(.+*')('*97.4,9+--:/78/*010-11/04142/2;,-11)03.*%(',1+000/8/1282335;7374.6+))'&(1++(,-6/11+,,,.+,*..//7.02/10033;976.2080//.1&1+11579/.371)0-5-0,360035*)&&&(')+&22779.4,.-,-0230./0)(*(*--2',&),,'/0/30)(,,(3,3,5,32/+2,-.51339654;824975.,,)*015::-,&,01//54+0.0/.--.)0,.*/')-0*))0-//,.,/.4,/8321+/3-+0470**'%(1819+0(0/++0/0.:*-/:00/8450114;70/+*++,..:111.728152742283;/12.+18+--0,,2+9)-)(*+163-,.+0.8-103+,17+250./)&%&$&)&+&$(12-01012690/1*6/+.(0-1+-)%&/6,281)/,-*%*/5998--,'((&$&/8007496/-10297840,,/'*()'&&.32.22459991/0-3)..,09:61++))+/--+/834637;70/'*%1/6/::1486784,.+3.00/.-./698:99678+,06789+2+')+,850+*(%06/7-+(*+3-,03+5//01166368,).+/5-05209/.8201.53351:12/;00301869*)&-*+--/4242//-,.08<;:::51.1-3,1/,19013/00-+-/)**+,5403/'*'%&)*:52.,--,,*&%(*+-/3.3123-21-/,046-8+%)('(-00/47494-*((+58.43;53530+*1-+355798447719*1,.0,*),/-,**&+,-.*)%*+-+405200406.534%&'(),001078:967*()32592-0/7-%&)&()(+45()++,0-/&(&(&*.53570525:6882.+,*/451:1+2/*%)()+*(('*&-,01429290&0&*+,00244049$-*/-*)-04:66.---,'(&&**--)*,*106453&*$%(()4652(
@dadd67a8-d501-433d-9d46-5076b07754e2 ch=132 read=99386 start_time=2019-12-13T14:02:32Z barcode=BC01 runid=2c9cf7bc05858273f10e7d7ec552fc0bd742dc3e
TTAAAACTCAGTATTACTTCCGTTCAGTTACGTATTGCTGGTGCTGAAAGTTGTCGGTGTCTTTGTGTTAACTTAGCAACGGATCTTTGATATTGCTCCTGGAGGCAGCAGTAGAATTTTCGGCAATAAAACCTGACCGAAACAACGCCGCGTGAAGGAAAGAAAGGTTTTCAGTTGTAAACTTCTGTTATAAAGGAAGAACGGCGGCTACACAGAAATGGTAGCCAGTGACGGTACACTATTAAGCCACGGCTAACTTCACGTGCCAGCAGCCGCGTGTAATACCGTAGGTGGCAAGCGTTATCCGGAATTATTGGGCGTAAAGAGAGGAGCGAGGCAGCAGCAATGCCAATGGTGGAAGCCTGAAGCAACTTCAGTAAGCCATAGAAACCAAAGGCAGCTAGAGTGCAGGAGAGGATCATTGGAATTCCATGTGTAGCGGTGAAATGCGTAGATATATGGAGGAACACCAGTGGCGAAGGCGACGATCTGACCTGCAACTGACCTTTCAGATCCCGAAAGCGTGGGGAGCAAATAGGATTAAGATACCTAGTAGTCCACGCCGTAAACGATGAGTACCAAGTGTTGGATGTCAAGAGTTCCAGTGCTGCAGTTAACAATAAAATTGCTCCGCCTGGTGAGTACGTTCGCAAGAATGAAACTCGAAGGAATTGACGGGGGCCACTGAAGCGGTGGAGCATGTGGTTTTAATTCGAGGAAGCAGCATGAAAATTGCCTTACCAGGTCTTGACATACTCATAAAGATGGAGAGATAGCTATATGAGATACAGGTGGTGCATGGTTGTCGACTCGTGTCGTGAGATGTTAGGTTAAGTCCCGCAACGAGCGCTGTATATCGTTAGTTACCATCATTAAGTTGGGGACTCTGGCGAGACTGCCGAAGTGACAAGCTGGAGGAAGGCGGGGATGACGTCAAATCATCATGCCCCGCTATGACCTGGGCTACACGTGCTACAATGGATGGTGCAGAGGGGCAGAGCCGCGAGGTGAAGCAAAGCCCATAAAACCATTCTCGGTTCAGTTAGCAGTCTGCAGCTCGACTACATGAAGTTGGAATCGCTAAGTAATCGCGAATCAGCGTAATAAAGATACGTTCTCGGGCCTTGTACCGCCCGTCACACCACGAGGTTGATAACACCCGAAGCCGGTAGCTAACCGCAAGGAAGAGCTGGCTAAGGTGGGATTGATGATTGGGGTGAAGTCGTAACAAAGGTAACCGG
+
)$**)'$%'$'+(*))+15/)+79113/7**())*,&()+256781,3.+,51,+-//122262%/(+1))'&$%#%$$$'+*,)'()&(,*%&%'&.&$&(&()*./-)-10,(,)389*,/-40/)(.1,/./12/..00114102:/1/)%)*++*1-(+/**2,821/*+,4.122&,&*(**-/0/34,*),-+-4.&2/,61.-.-+)*&,+&')**+.6-22339.77,/$$$(+*.+(),/3.30*'%(),*().54663(0/-5+,-*/*%(*+(/(&%&'..192396842500.-0,0,1+(/)79;87682+')('+-%--()0+1&/,))+(*)')&,'+1+4/4-5'023+2,*+3/22:.%*'*+).4.-($*-+&*&((+,/.*..+,&.*-0.50*&'*/*03(6)1*1.30.4//5541////:984990/2664588773560.1-*:1119/3209+**)'/,515425524,68525,8-0/.,%%*%'&&%'090+,20-/265*2*''+16,+&)+(/*1*++,+.1)*,.)+*-/%*)//./6;67--0,+,,'('%&),,02/23:666/*%&*,15')+<7:78710531)/(*)-12%1&#%%/&'3:62((%%&*+)+0:841+))+12.)++(6-'*'&+))-19891398../(*&'))+01*),)&//11/*-20<:.18580('&&)*(++.0*'+,/+1'2%$%%'*,4*.,+)0213446.202+-++&''8820--,321999783.--+)+*-,.0//62/467*27;-01/(0/3465663952414244&1105/4/287)*00.1,+15(&)+-.026681:0.10/18244214871/9.99.2201)'(-%#,'+**0,%'&()*6601*,.4200.+3.7549965876/,(,094/1289.3+/75+)233211.)''+.,,))')'+/34*3/;/0;8865456.-&-.*)('&)(/2.+*%((***.$+35-(-42-.1:<16988;761(0+.7$*))$&$+.6632/-%,.72/)(&('1,6-,834255530.-('(+/:66352&-)+),,+*,5+)*(%3-/5+,/,-4./5584;3)')'&-0+-6200/261,+%)''%$%*-7/&')'&)3*17+51&,,+,,*'*+1*3*,*)%'/./&,,,0*8/199637..,+(./*-0/+,/.--43,7,+7:+061495;07
@c349619f-6d1d-4ee1-98a9-77c6182dc016 ch=269 read=90821 start_time=2019-12-13T14:02:22Z barcode=BC01 runid=2c9cf7bc05858273f10e7d7ec552fc0bd742dc3e
CTGGTTGCGGTGACCACTGATCGTCCCGCTTGGGCAGCTCCTTCCGCGCGGTTAGGCCGCCGGCCGGAATGGTATCCAGCTCGTGGTGTGACGGGCGGCGGTGTGGGCTTAGGAACGTATTCACCGCGACATGCTGATTCGCGTTAGCGATTCCAGCTTCATGTAGTCGAGTTGCAGACGCTACAATCCGGGCGAGGGAATGGTTTATGGGTTTGCCTTCTCGCGGCAGCTTCACACTGCCATCCATTTGTAGCGTGTGGCCAGGTCGCAGGGGCGATGGTTGACGTCATCCCCTTCCTCCAGCATGTCACTGGCAGTCTCTTCAGAGTCCCCAACAATGATGGTAACTTAACGATGGGTTTGCGTTGGGACAACATCTCGACACGAGAGCTGACGACAGCCATGCCACCTGTATCTCAACATCTCCCATCTCTGGGCCTTTATGAGTATGTCAAGACCTAGTAGGTTCTTCGCGTTACTTCGAATTAAACCATGCTCCCACCGCTTGTGCGGCCCAATCAATTCAGCGAGTTTCCTCTCTTGCGGGCAATGCTACTCAGGCGGAGTACTTATTGCGTTAACTGCGGCACTGAACTTTGATCAACACTTGGTACTTTCATCGTTTACGGCGTGGACTACTAGAATCTAATCTATTGCTCCCCACGCTTTTCGGGACTGACGTCGGTTGCGGAAGATCACCTTCGCCACTGTTCCTCCATATCTCATTTCACCGCTACGCCGTTCACGATCCTCTCTGCCTCTGGCTGTCACAGTTTCCTTAATTGCAGAGTTAACGCTGGGCTTTCACCACGGGCTTCCCTTGCTGCCGCCTGCTCCGCACGCCCGGCGAATTCCGGATAACGCGTACCTACGTATTACCGCGGCTGCTGGCACGTAGTTAGCCGTGGCTCAATAAAAGTACCGTCACTCGGCTACCATTTCCTGCCAGACGCCGTTCTTCCATACCTTAACAGAAGTTTACGATCAGAGCATTTCTTCACGCGGCGTTGTCGGTCAGGGTTTCCCCATTTGTAGTTCCCTGCTGCTGCCTCCCGTAGGAACGTATCAGCACCAACAAGAAGAGTTAACAGACATTAACTTTCTTGGCGCAATACGTAGCCGGG
+
0/140,&'(&((,-0-.'&((%$(.-*&&##'+&**2240./1/)')01///-')///),*(%((+(*&)+&+)**'(&''('/,.+..367&830+1-1644,()(&%%'(((('%((.+-)2:431-(-308:9654)&&%,'%%(%*/1/*-%(*2)*,,,/0000./,6*/&+('$%%'(044470,*.*&()*%*(/12:9/02<182+$'((,)(,(+,*)%%&&(&$'$+%%-1/243)-6**'&)**/0.()*+()(+*&&&.46)('%%.,./-.0356903,((*10870&'''%,)-22966954487-+%)&'&&'*..++..02933488:83/)&%.-532-&+'+'%$&%.+-,))+))'+.645211(/+*)&)'(*+0,...%//23(6/-3535.//1+&&##$+*2/,+).601+-,+-54:712/01//-)'%*.,//4*%*)/*4-:37:1-.,)1$%'+-%$&+&*,(*+(+,..11,'/.*)-'))&&'%')((--4,7.9.%'&((++6+040/.,/.-/)(*+*-*$+++034159:-.')*,,2,)0,*+**.02/356&5413430(&'(%$%*+/1+)(.'''.+))',)+-/05;700035546410/,34/*''))*//,+$$(-*/,166-%+('(*-,,-;:20-.'#&((++-,'+.0/+.,-1)+85:8)('(()+)*))++)%(()('()041,,/6-/(''%&+)1,+%*),-0,,-4444300.-&11-/01(+&*,7,)&(''%-)//'&*(.',&,(*),(()++(*'*(((((%'()3/.).----00,0*)(()-&#%$''('&)',&%'&-*..409-*(&&%#$&1(,235/15-04+-.31.-/-//-$,*+))**(*-0+*)&'&&*-,/76+-//50..*)-/0*-1)+/0--7+/,&'&$$$$(%'/.30-&)-($$#%$%$,',&((%*,70'($$,*'&%''$&'%$$&%$/+,-+,,01..3/5//&06/,93*/33(*2($#&$%).+''&&*+.0021+10)*623).+,')+22)'((+/1-3/)(/-)&(+3-6+&',,%&'(&'(*.')',)+$%%%&#&'**$&'##$
@54e17933-d3d3-476a-a902-4d83769dd5b2 ch=116 read=193288 start_time=2019-12-13T14:01:51Z barcode=BC01 runid=2c9cf7bc05858273f10e7d7ec552fc0bd742dc3e
CTCCTACAGGAGGCAGCAGTAGGAATTTTCGGCAATGGGAAACCCTGACCGAGCAACATAGCGTGAAGAAGAAGGTTTTCCGGTTGCAAACTTCTGTTATAAAGGAAGAACTGGCGGCTACAGGAAATGGTAGCCGAGTGATACTTTATTAAGAAAGCCACGGCTAACTACGTGCCAGCAGCCGCGGTAATACGTAGGTGGCAAGCGTTATCCGGAATTATTGGGCGTAAAGAGGGCAGGCGGCAGCATGCAATGGTGAAAGCCTGAAGCTTAGCTTCAGTAAATACATAGAAACCAGGCAGCTAGAGTGCAGGAGAGGATCGTGGAATTCATGTAGCGGTGAAATGCGTAGATATATGGAGGGAACACCGAGTGGCGAAGAGCGCGATCTGGCCTGCAACTGACGCTCAGTCGAAGCGTGAGAATAAGTTAGATACCCTAGTAGTCCACGCCGTAAACGATAGTACTAAGTGTTGGATGTCAAAGTTCAGTGCTGCAGTTAACGCAATAAGTACTCCACCTGAGTAGTACGTTCGCAAGAATGAAACTCAAAGGAATTGACGGGGGGCCCACACAAGCGGTGGAGCATGTGGTTTAATTCGAAACGCGCGAAGAACCTTACCAGGTCTTGACATACTCATAAAAGGCTCCAGAGATGGAGAGAGATAGCTATATGAGATACAGGTGGTGCATAGTTGTCGTCAAAACATTGTCGTGAGAGATGTTGGGTTAAGTCCGCAACGGGCGCAAGCCTTATCGTTAGTTACCATCATTAAGTTGGGGACTCTACTTGAGACTGCCAGTGACAAGCTGGAGGAAGGCGGGGATGACGTCAAATCATCATGCCCTTATGACCTGGGCTACACACGTGCTACAATGGATGGTGCAGAGGGGAAGCGAAGCCGCGGTGAAGCAAAACCCATAAAACCATTCTCAGTTCGGATTGTAGTCTGCAACTCGACTACGTTTAAGTCTTGTGCCGATCAGCATGTCGCGGTGGGCGTTCTCGGGCGCTTGTACACACCGCCCGTCACACCACGAGAGTTGATGACACCCGAAGCCGGTGGCCCTAGCAAGGAAGGAGGCTGTCTAAGGTGGGATTGATGATTGGGGTGAAGTCGTAACAAGGTAACCGGAAGATAGAGCGACAGGCAAGTAAGGTGTACAGAACGACGCTGGCGCAGCGGCAGCTGGAAGAAAAGCA
+
+,56.-,)23+/5,,.00/831,,,/9;6+,2/.8112)*/,13)*,6763//2241))**.-/+&$%)-*-3,51:51.&((+*$%*)(&*)263.8-+.4+,'('&+%'$')(+1/002./-)./*+/.-.10)$&&&%%&'),+'')((%*/,-.1,..3.,.*(+./+1.0:2431054254:0601/4443270./+-(')(:*)(/)6-9-6,*0029998355*'&..))*133783')('(%%%)***3+.+-(970/11,)*'*(-/:.,..19(&&'(+&&-2./6-68.--*)('')(34/5,*'(.4*,,'.,/')'+)&1---0013))-.)+'&'*+,28585972/0.,/4567:.-.-/)(*++)%$''&()-/-)*.)#$),(--1478929-0,,%)**111,'))-/4(-).,(/)*30')*'--2/4/(*,2:589<6..--'***+1)-/248<9;95+11.940358-/133345013.002+1-1-0334/000,(.-*+',-*352634;43542*+5233;;7877:-,,+/0544468::7.'('')-/086759660+,,1520386<979473%)1&'%)).,.-%&-+',*)/2&&+/106/.0330333267:3/-588:'()+,,6771*)(((33(66666886678968.010/53-022'449*.2665++*&''(-*-0-/-,+,-.2805.944758-087(*122')+*&,'&%&%&+-.2517000944:301%)*'&*.-%/95.00.*&%'%+&*2./+.-,,13658-+--8/,,**105/*.3/14/0-,-15<51136514/55,,82//34935../343**()(*+.62.20.3;898586793,/21-(,),'**(0<64')(((-',49;31:8027<;65;:;<999)/.95*5)1--/0881*),-+,/7120++(((32.-*-//4*+(*'(+//*//1277324*689625,-11/0&43/)(*((&(*,.-3;95;.15756588.0/**(+41../054,5/*).,-470643506)'*+.-/',,+0-%*)*,()+++2-1,068//4)+,..252:820,1-,,8254120*-**/8886:3:-.3-,-**'*(%)(*/,*,-*(&&$"%'((..0&$$#$'&*%$%'%'(((($%$%&('&-/)&%'&
@45947684-280b-4a8b-90cf-61144f11a299 ch=27 read=65004 start_time=2019-12-13T14:01:42Z barcode=BC01 runid=2c9cf7bc05858273f10e7d7ec552fc0bd742dc3e
CTCCGGGAGCAGCGAGTGGGGAATATTACAGTGGAGAACAAGCCAGTGCTCCATACCGCGTGTACTGAAGGCGCTGGGGTTGTAGTACTTTCAGCGGGAGGAAGGAATTAAAGTTAATACGCTGCTGGTAGACACCGCAGAAGAAGCACCAGCTCCACCGTGCCAGCAACCACTTGGTAATACGGAGGTGCAAGCGTTAGTCCGTTACTGGGCGTAAAGAAGCGCGCAGGCAGTTTGTTAAAGTCGGATGGCGAGTCACGGGCTCGAAGCCGCAGAGACATCTGATACTTTGTGGCTTGAGTCTCGTAGGGGGAATTCCAGGTGTAGCGGTGAAATGCGTAGAGACCTGGAGGAATACCGCAGGCGGCGAAGGCAGCGCATGGCTGTCGTGTCGTGTTGTGGGTTAGAAGTCCCGCAACGAGCTTATTATATATCCTTTATTGCCAGCGGTCCGGCCAGAACTCAGGGAGACTGCCAGTGATAAACTGGAGGAAGGTGGGATGACGTCAAGTCATCCTTGGCCCGCCGTGGGCTCACCACCACGTGCTACAGTAGCATACAAAGCGACCTCGCAACGGACCTCATAAAAGTGCGTCGTAGTCGGGTTAGGTCTGCAGCTCGACTCCACATGAAGTCAGGAGTCAATAAATGGCGGATAGAATGCGTGGGCCGTTCCAGACTGTACACCTGCACTTACGTCACCATGGGAGTAGGTTGCAAAAAGAAGCCGATAGCCTAACCTTCGGGAGGCGCTTACCACTTTGATTCATGACTGGGGTGAAGTCGTAACAAGGCAACGG
+
'&'(')*%'$$'((&'++30',-*%.)%%$%$+-))$$$'(&.-&'(%$%()%*%++-0-0,-*''&''+).,-../*&&&%%%%%$$'0,.,-,)2.).,+-,.)*,+0/)'(/.6.)/('&&%)'+&$&$%,.-%&'&0*(,+&(&'')%)+1'%*)&+'+74352546,)-)+&)10..1&/+*,++,,1*,-.6''33$)*/',++.*'&&)+,&'()+*,(-'21,-62751/707*-51+(()/-*''%'$$#)-*114',))01%&+*,,''$%%$&#(%')'&&$$$%&''%'')-/.1(**+)($$+*0*&.&-(+)+,-63.25+++-+-*+,,-5:780-3.-50(+($)$('$')*/.0),&#%$%&&-/7575+)'''(*)5)(''$,.,-,$$')'(,5/+-/&.++,*)&$(&$%%'(,/-)/,&//-14/...6-4++'.%(%&),/2%+/,%**21121.-,+-.59(311.+-++1/20/58-/1782224/047989&())++:4'+(&#'(&'%&$*)'+(&'()55+''%&%%')&'''++*%%+*-0&&$#$&&-6589/2**/61*(0****),5'--.(1)+3%))*)&$&(*0211+466/,,,2-3.-,'%+)$$''+%#&((('*',2+*'%*,2*+&$&('.++2+3,$,')'$&%(&(*(*,'&&%%'+*-*+)-.-5*)%+%(+,7(,,55/*$(+%#'()+(')4)-*0//55'00*(&')*.5./1'*-.('&**'())/35),+.(),,*,7001411/))*/).).
@3627e44f-08ef-4499-8863-720d01fd1b4d ch=283 read=96262 start_time=2019-12-13T14:01:34Z barcode=BC01 runid=2c9cf7bc05858273f10e7d7ec552fc0bd742dc3e
CTCCTACGGGAGGCAGCAGTAGGGAATTTTCGGCAATGGGGAAACCCTGACCGAGTACCGCGTGAAGGAAGGTTTTCAGTTGTAAACTTCTGTTATAAAGGAAAGAACGGCGGCTACAGAATGGTAGCCGAGTGACGAATACTTTATTAGAAAGCCACGTAACTACGTGCCAGCAGCCTGCGATAATACGTAGGTGGCAAGCGTTATCGGAATTATTGGGCGTAAAGGAGGCAGGCGGCAGCAGGGTCTGTGGTGAAAGCCTGGAAAGCAACTTCAGTAAGCCATAGAAACAGGCAGCTGGAAGTGCAGGAGAGGATCGTGGAATTCCATGTGTAGCGGTGAAATGCGTAGATATGGAGGAACACCAGTGGCGAAGGCGACGATCTGGCCTGCAACTGACGCTCAGTCAGCGTAGGGGAGCAAGTTAGATACCCTAGTAGTCCACGCCGTAAACGATGAGTACTAAGTGGATGTCAAGTTCAGTGCTGCAGTTAACGCAATAAGTACTCGCCTGAGTAGTACACGTTCGCAAAGATAAACTCAAAAGGAATTGACGGGGAGGCCCGCACAAGCGGTGGAGCATGGTTTAATTCGAAGCAACGCGAAAAGAACAACACCGGGTCTTGACATACTCATAAAGGCTCAGAGATGGAGAGATAGCTATATGAGATACAGGTGGTGCATGGTTGTCGTCAGCTCGTGTCGTGAGATGTTAGGTTAAGTCCACCGAAGCGCAACCCTTATCGTTAGTTACGCCATCATTAAGTGGGGACTCTGGCGAGACTGCCGGTGACAAGCTGGAAGGCAGGGATGACGTCAAATCATCGCCCCTTATGACCTGGGCTACGTGCTACAATGGATGGTGCAGAGGGAAGCGAAGCCGCGGGTGAAACAAAACCCATAAAACCATTCTCAGTTCAGTTGTGATCGCACAACTCGACTACGCGCCGAAGTTGGAATCGCTAGTAATCGCGGAGAGAAATCAGCATGTCGCGGTGAATACGTTCTCAGGCCTTGTACACACCGCCGTCACACCACGAAGTTGATAACACCCGAAGCCGGTGGCCTAACCGCAAGGAAAGGGCTGTCTAAGGTGGGATTGATGATTGGGGTGAAGTCGTAACAAGGTAACCGGG
+
'(+20252:5112.//5..0)('&))+371,3876:635.((,/.2.*+/4:*%&%$-3.588626+(,().0;:23'.*8123;843:14.3-,-240,,+3*)09/&..1:22./*(,3'-+*)/15'$&(+11,$%')-184*1.,%,)+',.**&&'*)+(*+,/76434/..(%'''%,0*+%,,+&..-+6*-98986;635%+))0,*2+3.66536:*(*&(*)/,01/70&/)')3)+,533/345073-//,3(.)'&*%&(+-60../5-5:-**%'***(-142-31(*)')*2-)*(&)&/21456;9/0/1.231234/,(.-1;:37:0/07643/10.--)'-()/,,/+*,,073204/416;321226498;89981....369::166)&%%(-'-04)(&*+&)',('1,34;--/220.(')%(.0537;<78202'&+--77.+','-)422-,8*,98+-098771/0/20/,(+-7//223....-2/&&((($'(((%(*1:8-002&),)/63.,7+5/((('*+2/57,8:.),,/5*),+/05668999;-0)'++,2;;5:8<8.0**.5%4&)+-5-)((+-)&'((,&.1.014/+-*)*/..026;2+4337%%&*,:94-*)'-2&4//+,*0.-.+*.5'3//178998:&-91/09870,-./:49646/.--+22.10&,0/;5+(***$'%&)++.231).)'+,+0;52600.2**(.48770.1)(%%$+534481-'+*()++.3239&65//+*+*'()-*-.53+796.356::99573-,,-)'+)())2*2242521-0.+++'(161-12958;;;544882-+.1(,.)+)+0*-.01*('$%,,*02;<039-,1/9;62;88:878*13:8(+,-*+&&/.%%%''&()*%&&*.+*+(,,*..+/6761823154.0/5///3810/&&%)+/),*'-.5482&+%$'*/,-8979;675'3+0*++,/2533249287*+0((',+*,*-()2,()*-))%)'''+/(/2556946++.2220220)**-(()(-//10./*1.12:7117.001.3239;211/500146.(*-0+6.3;9778-
@dfce07ad-9cca-4acc-a2d8-af232d99c54f ch=338 read=80097 start_time=2019-12-13T14:01:23Z barcode=BC01 runid=2c9cf7bc05858273f10e7d7ec552fc0bd742dc3e
CCGGTTACCTTGTTGCGACTTCGCAGTCATGAATCACAAAGTGGTAAGCGCCCTCCCGAAGGTTAAGCTACCTACTTCTTTTTTTATTACTCCATGGTGTGACGGGCGGTGTGTACAAGGCCGGAACGTATTCACCGTGGCATTCTGATCACGATTACTAGCGATTCCGACTTCATGGAGTCAGTTGCAGACTCAATCCCGGACTACTGACGCACTTTATGAGGTCCACTTGCTCTCGCCGAGGTCGCTTCTACTCTTTGTATGTGCGCCATTGTAGCACGTGTGTAGCCCACGGTCGTAGGGCCATGATGACAACGTCATCCCCACCTTCCTCGTTAGCCACTGGCAGTCTCCTTTGAGTTCCAGCGGACCGCTGGCAACAAAGGATAAGGTTGCGCTCGTTGCGGGATAACCCAACATTTCACAACACGAGCTGACGACAGCCGTACAGCACCATCTCACGGTTCACGAAGGCACATTCTCATCTCTGAAACTTCCGTGGATGTCAAGACCAGGTAAGGTTCTTCGCGTTGCATCGAATTAAACCACATGTGCTCCACCGCTGTGCAGGCCCATCAATTCATTTGGGTTTTAACCTTGCGGCCGTACTCCCCAGGCGGTCGACTTAACGCGATTAGCTCCGGAAGCCACGCCTCAAGGGCACAACCTCCAAGTCCTCGACATCGTTTTGGCGTGGACTACCAGGGTATCTAATCCTGTTTGCTCCCCACGCTTTCACTGAGCGTCAGTCTTCGTCCAGAGACCTTCGCCACCGGTATTCCTCAGATCTCTACGCATTTCACCGCTACCTGGAATTCTACCCCCCTCTACGAGACTCAAGCTTGCCAGTATCAGATGCAGTTCCCAGGTTGAGCCAGGAGTTTCACATCTGACAACAAACCGCCTGCACGTGCGCTTTACGCCCAGTAATTCCGATTAACTTGCCCTCCGTATTACCGCGGCTGCTGGCACGGGTTAGCCGGTGCTTCTTCTGCGGGTAACGTCAATGAGCAAAGGTATTAACTTTGCTCCTTCCTCCCCGCTGAAGTACTTTTACAGCGAGCCTTCTTCATACGCTGGCATGAAACATGGAAACTGCGCCCATTTATTTTAATATTCCCCACTGCTGCCTCCCGTAGGAG
+
72013;.3528-11')-+18:8$7&)*8./1/65759.9/-.28247*.025)*+0.+,0-*,-6.././24/(206755727'$(&**+,30++'0.177752'4,--)%*&'%%*'1433130476913/,*01242:212<8866..(**073314211348;843679:97:90+,+++//311))8559-8,3)%*:585/../+,'*&+/4945210/+66(1.5...0-3,2('%-*31..''%'$(*,2;:2565020/03:,0,+)%+**,-001*,.,.5,&',94410-+267986//))&&&,+/0471;44*),/127+'&&(*&&-'$(.,5/./6756-.3***56/5*))5*8342,-5.850(108,21830/-/.2-00/1.-.8254:7-'(%-.(,+,*58,)$%&$'*232344443406,//5&4&1),+'*(((*/.+.,,2,,$*)+-,/-*,-1:42303332((+'&-//78247:99787/1//12(/*+-3)6/;78<85660;,..-.+*+./3:86;//.++)&(+1*(.0)*&&(++&...4-,075:8;9687//&./75,401**++,13:4-.12,:56-)*1,/.--352/2050.-+)*/++-023()-($48/1/074443++((((-513.1*3/02.)*+,3415815/-',/1569932.-/2,/+--03676:7882519,).-034,)+**/40-#-&'('30,0-2489<:6/8'(*%+$)*(*--7;315-40228,,*/%&.../1566*+)+,72023'**')1+/3-5+416570034*')-(-%'),-8:61*,*6..0'$/'*+102322888:.6,+,9-4+'/1/%++&(.6+*-..541.&-,)01654;699+)($&)*/.,*/,(&+*27(')+1:6;26-.110/)''%17,,0(),+6,+5814.;///842/+$'(/-/.,+24/7*)(.+35<976--.,*-...34/30.,1219+-(+&'&''(-+'$(*790524+3;8.+4++/-(+&**14-++,/,'%('*,/*'+/0+%*%%%/,433/151.*-+',,(&%(*7/97-+70,+612/21.48/83,%((&''%(((/6)*936-+&
@8cfab2ac-6371-44ea-8024-467b8788ee98 ch=159 read=138271 start_time=2019-12-13T14:01:15Z barcode=BC01 runid=2c9cf7bc05858273f10e7d7ec552fc0bd742dc3e
CCCTTGTCGACTTCACCCCAATCATCAATCCACCTTGGTAATCCTTCCTTGCGGTTGGAAGCACCGGCTTCGGGTGTTATCAGCTCTCGTGGTGTGACCGGGCGGTGTGTACAAGGCCGGAACGTATTCACCGCGACATGCTGATTCGCGATTACTAGCGATTCCAACTTCATGTAGTCAGGTTACCAATTCGAACTGAGAATAATTTTATGGGTTTGCTTCACCTCGCGGCTTCGCTTCCCTCTATCCATTGTAGCACATTGTGCCCAGGTCATAAAGGGCGCCAGATGATTTGACGTCATCCCCACTTCATCAACTTGTCACTGGCGGTGATCTCGCTAGAGTCACAACTTAATGATGGTAACTAACGATAAGGGTTGCGCTCGTTGCGGGACAACCCAACATCTCACGACACAGGCTGACGACAACCATGCACCACCTGTATCTCATAGCTATCTCTCATCTCTGGAGCCTTTATGAGTATGTCAGACCTGATAGCCGTTTACTTCAGATTAAGCCACATGCTCCACCGCTTGTGCGGGCCCCGTCAATTCTTTGAGTCCTCTTGCGAACGTACTTCTCAGGCAGGTACTTATTGCGTTAACACCCGTACTGAACTTTGACGTCCAACACTTGATGCTCATCGTTTACGGCGTGGATTTCACTAGGGTATCAATCTATTGCTCCACACGCTTTTAAGGACTGATCAGTTGCCAGGCCAGATCGTCGCCCTTCGCCACTGGTGTTCCTCCATATATCTGCGCATTTCACCGCTACCGCATGGAATTCACGATCTCTGCACTCTAATGCCTGGTTTCTGCGCGGCTTACTGAAGTTAAGCTTCAGGCTTTCCCCTGAACCATGCTGCCATACTCCCTCTTTACGCCCAATAATTCCGCACGGATAACGCTTGCCACCTACGGCCACCGCGGCTGCTGGCGTATGAAGTTAACCGTGGCACTCTAATAAAGTACCCGTCGCTCGGCTACCATTTTTTATAGCCGCCGTTCTTCGCTATAACAGAAGTTTACAATCAAACCTTCTTCCTTCACGCAGCGTTGCTCGGTCAGGGTTTCCCCCCATTGCCGAAAATTTCTGCTGCCTCCCGTAGGGCAATATCAACCAGCAGAAGTTCGCAGGCGCGAGCAGCTTTCTTCAGCACCAGCGTGCGCATGTCCATA
+
6;*(+%+*+&*/500-8:3.35;:904/-/.),&*'&(&&(*/+2-3+/-./+-/(*)'&$%&)--20285,.'*'+3/003&)(((+'.*-*,.179267642/*'(),*.203,35'/)')%&'.0/*5-+,.((0.353369:5)1))+7,&&&(.039;/0-,,/637986-,*'&&(2+&%'&'*30)*443,+(+2/+$-347/7.;83:;+.8<756921%%(*)/31,-35/7.(%%$'(20/7.,+..+,$+&%$&&&&&)*+,./.7)*((.((((+/3432961133324/800(#')+0)((+)*'((,/0')''*(+)%(/512''*&),..+#&()%%$4*54582++**,1,+))'++*.0,-71654454-4/1.8*4.2,+(&.))*-/00+/1(.*.%&+)++./211,.((**'*%*-+14-),)+012),)'))/431.*-)*,0/-09+--.,79-.,,+.,*)*(+*5/-$$%%%#&&%&*+%*-74&$+0+12&.0)'+.66760+0-'+1+-036&-0-56*&*-1.1-+*+*'$(+'*,-,1-.*).5-,+)(,')()./2')&($)-+1191212,.''#&$%%'*-.152/456.22(,,&,)+$(%%&&,)/02255249:*+.-+.+-1*'+*()*/'+20/)+'*(-+(*.20128+'*())(*)%#&%-+)*'(%''--20+,,()204/00665:9/64*./0,2-+,)144138+**.41111*.1,),*+33;93212-/0).&$&$#%(-'4*1()+,)(&'',./010-+&'%(+,-479,((&%&%.//05.0.**&'+./2*+/76229*.-(+2+'))''((%+%(*12:&'$&&29)*,4,&%-&''$/6/144++($&%),+*)'%)&)-,+8:137-&*&$)($'++-//-,,.+.&(%&$'%'(')-1*/.2'+'%#%(&%+,/07*()(/-)*1-'()))-+-184#&**,)'(''%(+14824;-(''&(*+-1.2,&''(/0)&').++*0-7:8976:755;6-0,+'**,/6/007*+/6(16/-51.,57:4.12/15++*-0.:713220/./+./++0-+**.1621/,+&*(,'/+(,*&,,%$(%*''$**-*-)&+09937:-**,+8,+)')$$%'(,-)&&&#%%
@d8fbede9-ce3c-460d-9dc7-7fabff04356f ch=147 read=110297 start_time=2019-12-13T14:01:02Z barcode=BC01 runid=2c9cf7bc05858273f10e7d7ec552fc0bd742dc3e
TTGGTATGCTTTAGATTCCGTTCCATTGGTGCCGAAGAAGTTGTCAAATTGTGGCACCGATGCAGCCTGCTGCAATATCCCCTATTTCCCGTTCGCCTTGGCTTCACCCCGGTCGCGGTCACCCAAGGTGTGGCGCCCTCCGGTTCCAAGCTCTAACGCTTCTTTTTGCGGCCCGCTCTGGCGGTGCAGCGGCGGGGCGGGGTGTGGCCCAGGGCCGGGAATATCATTGCACCGTGGCGAATACTGATCTCACGGTTATACGGAACTTCAGGCGCTTCGCGGGTCGGGTTACTCGTCCGGACTGGCAGCACCGCTGATTCGCATCGCGGTCGCTATATTACCGTATGCCATTGTGGCGTGCAGCCACCAGTCATCAGAGACCATGATGACTCCAGGCGTCATTCCCCGGCCCTCCGGTTTCCCCATCGCTGGCGATCCTCATGCGAGTTCCGGCCCGGTCGCTGCGGCGGCAAAGATGAGACGCTCGTTGCGGGACAGCAACATTCCACAACACAGGCTGACGACAGCCATTACAGCACCTATCTCACAGTTCGAAGGCACCAATCCATCTGGAAAGTTCTGTGGATATCCAAGACCAGGTAAGGTTCTTCGCGTTGCATCAGATTAAATCCCTTGCTCACCTTTGGCGCGTTTTATCGTTCGTTTTCGGGGTTTGGCCTTTGCGTGCGTATACCGGGCGATTAAGAAGCGGCATGCATTCCGGAAACCGCCCTTCAAGGGGCTGCAACCTCAAGTCGACATCGTTTACAGCGTGGACCTACCAGAGTTATCGTCGTACATACCGCGCACCTGAGCGTCGAAGATCTTCGTCCAGGGGCCGCCTTCGCCGCAGTATTCCTCAGATCTCTACGCATTTTGCATACACCTGGAGTTACCTCTACAGGACTCAAACTTGCCAATTATCAGATGCAGTTCCCAGGTTGAGCCCGGGGATTTTCACATCTGACTTAACAAACCGCCTGCGTTAAGCGCGCGCCCAGTAATTCCGATTAACGCACCTCCATGTTGCGGCGCCGCGGCTGGGGTTAGCCGGTCTTCTTCTGCGGGTAACGTCAATGAGCAAAGGTATTAACTGCTCCTTCCTCCCCGCTTCTAAAGTGCCTGGCCAAGGCCTTCTTCATACGCGGCGCGGCGGCATCCGGGCGCCCATTTATTCATATTCCCACTGCTGCGCCAG
+
%%$&%$$$((,&$)$+0,%%))&%#%%',(('%&))&&'')($&#%&%&#$$%%&"%$'%'$&$&.)(&&'$%',.--++,(&$'*&&&#$+*'%&#%&(,*-.+%('&')*+-%&())*%)&()&&()'$&'(),0,*3'&((+.&,&$'$'$$$&$%$&%(((+))+'*/1*%((($%(&)(&$'$()+.-)-.'()&*)&'&%$%'(&'%&&&&))'+*+-'&.($'%,2(-+*(&%()$%%),-+&'$$'%)%#$#$'.*+')*&$()+%')(%&((/(()'(,+/%%&(&**'/*(('('&%$$#'&$%%'&%'&%&&('$$,-))#$&%'$%%$&&$%$&&'%$%%%%'()$%$#$,/,%)'+,04'/$)(,*)24*)'%+&&')-*$(%#%'$)+,+()&%%.*&'+*+1.7.)'(&')3+)&&'&'$)((*1-2&+(',,1+(())-&*%&$'',&'+///7226,(#('%)$%$$%&**/+..6,*)''*,-.)0.))(*2//-1%%**+-/.4.1-'(()4*(*+--+31-'-,+)%'(.0,-%'*-21-3228387422203-60/09641/1853)/1'/(...:345,8-/.8;87:6*3,-0,..12+*%/&&)%&*($'&%'++#)+-2.-+)((%+-/+'..(&0)(*10(%&+5(.3'&$&%('&&)%)%%%%%&$(&*+'&&$&&&&&))%**)+%$%&$()))()'&$%&&(-$$%&*'*11*+%')/,/0/138.39888735.02,,,*/0228;1-+(%,4-*('(($&&$%%$%#%&(&*'&&%&'.2,*(+,++-)*&'(-./01(*,0,.17-37243,3/,+,%&%()*535028,,-..52111/1+,57)%($%&*+29346-)1($*+'8547)-,+-32,-)''&&.((',*+,91348+72564/6+*-2/:0,118**070*.+.)*(--/)&&&%'&2*23:95:*'&$$%%)*'&')&%%'%*)&&'(*019:10(0')%&$'$-,.0+%)$/*%&((&$*)((()+/,2)(**)&))'((%&0*492--,/710380,--+5./*,25:)2(++,)5)+)(+'27+7842095,).+.'$)-)'.).'')('%'*,./539346/+,),*,,.,)&&)&)&)$%'&*&%(%'+*&++'$*%%'('*3.*($+*'))$)%*)$&
@0fb09793-eb64-4f37-ba06-c39d2546b7ad ch=140 read=93867 start_time=2019-12-13T14:01:01Z barcode=BC01 runid=2c9cf7bc05858273f10e7d7ec552fc0bd742dc3e
CCGGTTACCTTGTTACGACTTCACCCCAATCGCTGACACCTTCAGCCGCTGCCTCCTTGCGGTTAGCTCACGGACTTCGGGTATTGCCAACTCTCATGGTGCTGACGGGCGGTGTGTACAAGACCAGGGCATTCACCAACATTCTGATTCGCGATTACTAGTAACTCCAGCTTCATGTAGGCGAGTTTCAGCCTACAATCCAGACAGGACTGGTTTTGGGTGAAACTCCACCTCACATTATTGCATCTCTGTACGGCATTGTAGCACGTGTGTAGCCCACCGCACATAAGGGGCATGATGATTTGGCAATCATCCCCACCTTCCTCAAGTTAAACGAGGGCAGTCTCGCTAAGTCCTCAACTTAATGAGTATTAACTAACGACAAAGGGTTGCGCTCGTTGCGGGACTTAACTAACATCACGACACGAGCTGGCGGCAACCATGCACCACCTGTCACCTTGTCCCCGAAGAGATTTCCTCGATTAAGAGTAATGCAAAGGGATGTCAAGCAGAGTGGGTTTGTCGCGTTAGCTGAATTAAACCACATGCTCCGCTACTTGTGCGGGTCCCCGTCAATTCCTTTGAGTTTAATCTTGCGACCGTACTCCCCAGGCGGAATGCCAATGCGTTAGCGGCGGCGTGTTGAAACCCCACCTAGTATTCATCGTTGGCGTAGGACTACCAGGGTATCTAATCCTGTTTGCTCCCCGCTTTCCGAGCCTCAGCGTCAGTTACAGCCAAGAGAGTCGCCTTCGCCACTGGTGTTCTTCCTAATCTCTACGCATTTCACCTTTACTAGGAATTCCGCTCTCCTCTCCTGCACTCTAGATAACCAGTTTGAATGCAGCACCCAAAGTTGGGCAGGTATTTCACATCCCTTAATCATCCGCCTACGCTCCTTCGCTGGTAAATCCGGATAACGCTCGCCACCTACGTATTGCCGCGGCTGCTGGCACGTAGTTAGCCGTAGCTTCCTCCTTAGGTACCGTCATTATCTTCCCAAGACAGGCTTTGCAGTCAAAGCCTTCATCACTCACGCGGCGTTGCCATCAGGGTTTTCCCCATTTGGCAATATTCCCCACTGCTGCCTCCGTAGGAG
+
65)*5.,5361---++,-4595.553*/.,-./.-+*(.)*)&&$(()10/24681240.*(+1-./21*+.60789/)3/2.020290',**+.*+.)(,&())41754092687752(&'/27%'-&)(*+)#(%,'5354/)+,-/+'(-/1725561.2./.21*+,.62132-+)-+.016<91&1350334:48-%-'*'(/-18909::.*3)*)&&$)+9645:44)/*.0,7...542210,1/.*%&(-1+,./.*,../30///07+%'&$&'*+,16)7921-.-,11,46,,.-+-..4:39:2,06460**+&*&17,7*0,%..5+/*+./64866/,/27,/.7./2120/((),//2.--24135363(.310:./.018417,--955*)(+(&'0+0221)+346474/.--,1.,&14366,/,.-0737:0122,//-3/0398,*)'&&'&*.*++)512240/')%(*,/-,/5)078471330)'*)*')*&*1-3&#**,1,4,()+(++,/*(*)02+,-235459-..*++./1.0*3-,478001769674+(-,.137;011./05--.229/0-/04:92-05408*90(.*,3145-5---448.*'$'%&,/)(21,,%&%(+*)+248:8687),&&&(('%)&&54322-461000655<5654*69-(1/47.*%)+701')+9:972100*35+//;33/,4-,***-,/55374754.2&')458334<:7:1/-096754.--,-65<8400)&+(')**0'1)4.65%0.0/041.,--'),(,-/)*,488:8:08390/*4203,,,,,70-/)')*&'+,$)*+).5,,+*,*4+**+//342782+06/223545)((&')0-/())0'(22522720-11379.'+()(/.0.61&18312300286,/)(*,4.12-,)4,*3%,.1-4,)+)-,,033.178:5(/*+-80*,)&++))-,/50197*/2365&*.&)/,/002-**+*-/.,.-)*-.'(*+,-**/-/69+5384(/0'(&%(-+)100/21).0354105*5:+-7;--+
@7a96cd07-14d6-4a2e-ba4f-5d01b7809eb4 ch=269 read=90753 start_time=2019-12-13T14:01:02Z barcode=BC01 runid=2c9cf7bc05858273f10e7d7ec552fc0bd742dc3e
CTCTTCACGGGAGGCAGCAGTGGGAATATTTGCACAATGGGCGCAAACCTGATGCAGCCATACCGCGTGTATGAAGAAGAAGGCCTTCGGGTTGTATGAAATACTTTCAGCGGGGAGAGGGCAAGTTAATACCTTTGCTCATTGGCGTACGCAGAAGCACCGGCTAACTCCGTGCCAGCAGCCGCGCTACCCGGAGAGGTGCAAAGCGTTAATCGGAATTACTGGGCGCCAGCGCGCGGTTTATTAGAAGTCAGATGTAGAAATCCCAGGCTCAACCTGGGCATCTGACACTACAGCGAAGCGAGTCATGCCAGAGGGGTGATTCCGGTGTAGCGGGCGATGCGTAGAGAATCTGGAGATACCGGTGAAGGCGGCCCCTGGACGAAGACGGCCTTTCCAGGTGCGAAAGCGTGGGGAACAAACAGGATTGCGAATACCCTGGTAGTCCACGCCGTAAGCGATGTCGACTTGGGGTTGTGTGCCGCTTGAGGCGTGGCTTCCGGGAACTAACGCGTTAAGTCAAACCGCCTGGGAAGTACGAAGCCGCAGGGTGAAAACTCAATGAATTGGCAGAGGGCCCGCACAAACGGTGGAGCATGTGGTTTAATTCGGTAACGCGAACCTTACAAGTGCGGCATAGAGTTTCAGGATGAATGTACGCTGGGAACCGTGAGACAGGTGCATGGCTGTCGTCAGCTCGTGTGAAATGTTGGGATTAAGTCCGCAACGAGAACAGCCCTTATCGCTTGTTGCCAGCGGTCGGCCAGGGCATCAAAGGGGCACCGTGATATAAGCTGGAGAGGGTAGGATGACGTAGAATATGCGGCTGACCAGGGCTACACGTGCTACAATGGCGCATACAAAGAGAAGCGACCTCGCGAGAACAAGCGGACCTCATAAAAGTGCGTCGTAGTCCGGTTGAGTCTGCAACTCGACTCCATGAAGTCGGAATCATGGTAATCTCGTGGATCCAAAGAATGCACCACGGTAGAATACGTTCCCGGAGCCTTGCCACCGCCAATCACGCGCCAGGAGTGGGTTGCAAAAGAAGTGCGTGCTAACCTTCGGAACGCTTACCACTTTGCTGATTCATGACTGGGGTGGCAGAAGTCGTAACAAGGTAACCGG
+
(&&(*'$()3.(*)(&*,,.127-,,+*/3+'))+.-)&+/.+0.877:877-&)&$'%%((,1--.*(++*+*2')/+,0..28889(50/+$%%(%(''&')*44)')'&0,(')'*)'(,'('2.40-*().,+343%0&.''&&$(%('$))#%'0,/+**.1--/4*0&+&%),,.,'%$$%&&)+'-.++'(-)(*/70-11-:,:,5.5/5.7.009974'&$$%'&(&&'(()/%//,&('(-/02+)'''$')*&143,..+-/0411(,)&&$%)'('''(%$$$.,&(($),''*+)/130$*&//1)&&(,+,&(()')&*+,+&$$$%%'(*&$$*(/,/465+*)+*.4,.)')'*)&)*+47.,4876,.-'%''%)&$&),,(-0-/.+,1,*,.-41/*(&*-352/60+,)%)++0*+*4/+-/-(+-.5(*+,1//03%*)*,-76444/5.562/5-/,1/28'(%$(%)&$),,214-2&&+*&%)+*,++-./911()(%(()++26557-)%$(%.$'&'14,/$+,&)&+22*,,).))**+-++%*%)%-0-.60)*%'()')')%)))'(45311166.-3.3+(%%'&'.,-)''&%$#%&&&&&,)-+/2(,&%)37.0-+-0,))*%)%(%%$$++,..522)))+0+,,)))%'3756687132(,//.(('%&$)+&&,)+)-$3.02//24),-66-,(*,,,*01+)4.0.$(...400970+1&836'6+,'/2.3%*,04++/2-.%.(-,-./-+-*%-+,/('%''$(%-+-800+''%%&%)'-&$%'$&&(*/')-''%&'&(*,49971:109:842)*'(.2*&'&(+()3'1(''/0/.-'%//2(-)2))5..0,177(0.$''+80303.7((,-8-)*-.088/7..-*()(+(&)(++**4011213$&%&%&()(&(*02:9/0&,*'(*,+')#))*-,1/'$))6/0,.*/-)(*%'0,,.+++(,3--0&'./(*&'$$$%**&')-3,01*++23)%()%&%&'($#$)(*')+(+*%$$$&***/0(+/*''(++,070376463523/**('%&)'''(**+,))&*)**+3./0
@3c39fb2e-86e3-4cab-940f-3fe68f3b96b9 ch=122 read=154807 start_time=2019-12-13T14:00:42Z barcode=BC01 runid=2c9cf7bc05858273f10e7d7ec552fc0bd742dc3e
CTCCTACGGGAGGTAGGAATTTTTTTCGGCAATGAAACCCTGACCGAGAGCAACGCCGCGTGAAGAAGAAGGTTTTCGGATTGTAAACTTCTGTTATAAAGGAAGAACAGCGGCTACAGAATGGTAGCCGGTGACGATACTATTAAAGCCGCAGCTAACTACGTGCCAGCAGCCGCGGTAATGCAATGAGTGGCAGCGTTATCGGAATTATTGGGCGTAAAGAGGGCAGGCGGCAGCAAGGGTCTGTGGTGAAAGCCTGAGCTTAACTTCAGTAAGCCATAAAAACCAGGCAGCTAGAGTGCAGAAGGAGAGGATCGTGGGAATTCCCATGGTGAAATGCGTAGATATATGGAGGAACACCAGTGGCGAGAGCGACGATCTGGCTGCAACTGACGCGCTCAGTCCAGCGTGGGAGCAAATGAGGATTAGATACCGGTAGTCACGCCGTAAGCAATCAGAGTACTAAGTGTGTTGGATGTGAGACAGTGCAAGTTATTGCAGAAGTACTCCCGCCTGGGCGGCACGCTCGCAGGAGAAATGAAACTCAAAGGAATTGACGGGGCCCACTGGCAGTGGAGCGTAATGGTTTAATTCGAAGCAACGCGAAAGGAACCTTACCAGGTCTTGACATACTCATAAAGGCTCAGGATGGAGAGATGTGCCTTGAGGATACAGGTGGTGCATGGTCGTCGAAACCGTGTCATTGGATGTTAGGTTAAGTCCCGCAGCAGGCGCAACCCTTATCGTTAGTTACCATCACTAAGTTGGGGACTCTGGCAGGACACTGCCAGTGACAAGCTGGAGGAAGGCGGGGATGACGTCAAATCATCGCGGCTGACTACCGTGCCACAATGGATGAATTGCAGAGGAAGCCTTGAAAGGCCGCGGGGTGAAAGCAAAACCCCATAAAACCATTCTCGAAAGTTCGGATTGTAGTGCAACTCGACTACATGAAGTTGGAATCGCTAGTAGTCGCGGAATCAGCATGTCGCGGTGTTCGCCGGGCCTTGTACACCGCCCGTCACACCACGAGGTTAATGCTTGCCGTGGTGAAACAACCGCAAGGAAGGAGCTATCTAAGGTGGGATTGATGATTGCAGAGGTGAAGTCGCTAACAAAGGTAACCGG
+
+).*)/0'-)&&&%(&&().12.6..2'-)+*+,$(*(<.-,-/*&(%%(*42425;-/..,.5++.(*)*--1..,310/2+-,2(+()&*(.,,-/2.*,.1.184,/.,3/017*)-,)/0---35'/,+'*&&)&14+6*0+)&)+(-(1//.2--,-+.&17)+0.+/7.,0+)5,*%+$#'(&)++0/+,-52:433(3+-0/,81'0)(*169,(',-2/15:30-++,/*&+.51/.-.&)3)*',(.*&&$+++'.'(-5.2249:,194359;:-2;23670//.+*+,,75+)+))+'+'16244-6,1&*(0+47)'&+..'%).&(088856773'*-..1),,*,-1,25360(&'&)*;:0.,.-*2))$$',-66641+*')'1/217&(&(+754.'),0885)#()%()(*-.,.*&'&($()%.'((('&&*+-+-%'$'&%%%&'&'&&%&-13453)&&''$&&(,1-(&%%$$%&#%&$)'$)'(*/4)+763*,(%'&%$*)/.7../,2,)-0,((..(11657-,)*-.332-0.-*(-/%'&'((&**+.-.3/0.++/0/96193:3*+)(*16554--.+''+)0/2//47-.'20/6/00/+(+(+-1.5408578,*(+-8,))''*)'%$&$$$&&)**646)0+.,32.535242/-+&&,)&&,+.-//%.&)(,-*9)$+20822),7/*+-.&-(,.-,,/(05-..-.3+7,+)32/27721)&)/.+/,-/8,/00-,%,*%+1.1')&)-5)211298600120/+().'-,&/3..16787889<///7('$%#%%'%$#$$)(,,-*'&(4-.;;::2&%(&*+(,%,).-,.)%%'')'%(+'%&()/--+0-)&..9933.1+(++7713:7892/0'()',+41%0$6($)%+,++*5-..-+*1(++++27032414968466'12/034275.236-***'/,/3&&*'%&')&#%'&.+.312+-+,'+*(-/-*--,,+-1--+*''(&)()))0&#(&'%%&%'*'%#(%,)1111*--+)*'+,2367623*(*',00//*,,*&2(&(-+'))((0*(),&&(-*,4:(.,+(,,+/6
@44aefdf4-3d2c-49cd-9915-56666c840100 ch=11 read=60137 start_time=2019-12-13T14:00:43Z barcode=BC01 runid=2c9cf7bc05858273f10e7d7ec552fc0bd742dc3e
CTCCCGGGAGGCAGCAGTGGGAATATTGGACCAATGGGCACCTGATCCAGCCATACCGCGTGGGTGAAGAAGGCCTTCGGGTTGTAAAGCCTTTTGTTGGGAAAAAAATCCAACCGGCTAATACCTGGATTTGGGATGACGGTACTTAAAGAACTCCCGGCTAACTTCGTGCCAGCAGCCGCGTGAAAGGGTGCAAGCGTTACTCGGAATTACTGGGCGTAAAGCGTGCGTAGGTGGTCGTTTAAGTCCGTTGTGAAGCCCTGGGCTCAACCTGGGAACTGCAGTGGATGCTGGACGACTAGAGTGTGGTAGGGTGGCAGATTCCTGGTGTAGCAGTGGGAAATGCGTAGAGATCGGGAGGAACATCCATGGCGAAAGGCGGCTACCTGGATAACACTGACACTGAAACTGGCGGTAGAACAAAATGGGATTAGATACCCTGGTAGTCACGCCTAAACATTTTGCCGAACTGGATGTTGGGTGCAATTTGGCGCAGTATCGAAGCTAACGCGTTAAGTTCGCCGCCTGGGGAGTACGGTCAAGACTGAAACTCAAAGGGAATTGACGGGGCGCACAGAAGCGGTGGGTGTAATGGTTTAATTCGATGCAACGCGAAAGAACCTTACCTGGCCTTGACATGCCGAATTTTCAGGATGGTTAGTTGCCTTCGGGAACTCGAACACACGGAACTGGCTGTCGTCGCTCGCGTCGTGAAGATGTTAGGTTAAGTCCCGCAACGAGGCACAACCCTTGTCCCATAGTTGCCAGCGCGCATGTGGGTGGGAACTCTAAAGTACCGGTGACAAACCGGGAGGAAGGTGGGGATGACGTCATCATGTACGCCACGGCCAGGGCTACACACGTACTACAATGAGTAGGACAGAGGGCTGCAAACCGGCGACGATAAGCCAATCCAGAAACCTATCTCCAGTCCCGGATTGGGTCTGCAACCGACTCCATGAAGTCGGAATCGCTAAGTAATCGCAGATCCAGCATTTCACGGTGAATACATTCCCCGGGCCTTGTACACCGCCCGTCACACCATGGGAGTTTGTTGCACCGAAGCAGGTAACTTAACCTTCGGAGACTTGCCACGGTGTAACCCGATGACTGGGGTGAAATTCGTAACAAGGTAACCGGAAGAGG
+
-*,.*%00)-.+/2212634,)+&%()+120*/.0.030,..((*,-,)'**/0034245785*-112(****('+,+.22071625/(+/)2:0*58.68+7.-*((*,/2)35.3.-.60134,-/%.,(-4.-+*-./2/-($$,2+)(.+30/++/,*+-*.23683330,3//0-)*&$&(()()+(*-66/0.10..37163/1.,-3:;7834694,...910/-,1-110006;9/8/3775471,+/.),45+,40008667475<81767794597;99,889;8965+)'%%(*12584/301+(.,&+0+3.4...,,--00&/13*(,,-+45832/-.028*5,)/+./-11170-3.-*.,'&((%)*-1250.*)$('&&,+,-+'*''&)+('0**'+/1/.(/.85,),25+-,)*/0,031//66/0.3()*1911750)(0-)&'%'-99::;89,6-''++(+-6077*+**,(*,-04*+,--206.--,/814/33-,-4465**)3,()+,0(14-*',)./,49,-8811(+*)')),.14010)(%')*)%'((*1.(+0,+&'(-..34:9/7792212297.51-,,.)&+)-1/3/192244635334)1,-''&'%*--.)*,)-0.-.%*/0*-0/26+.0/./62)(1++,(''+'(&%)*(-/12./0*)*,,-466-3-,,*(.-5.(5135,*)./6))-/57)',(')+23/7-*2*--,)$*()-+#'('((('$*&*)+-7-+,3///-)*&.+&$$#,,1756335:3::43*)+/,0*-+2690/11472/2./2'(%$%(%)*%'(/05/4/-/-,+**'*)**,*++.51($&#&1635-*)/.3...26:,66113433,%),.(*0142:&)**.,*)().-)1'&*28-(/4(3,'.,*,-0-)'()+.1242./.21..2073534311((%&*)))(++*,-/)-(-'+,*)(*063+',)&*)5078:+&1653*3(*(.)/-008+.3733/28/0085...23(23-/115+-/)+(5/,-&)(*.-0/14512&%''()(.1,-*3330*$%%&',-.-56543-+.,-')'*+3424**(',+7/4-.)&'&'(
@f1ec6ed8-ceae-486f-95dd-aedb37806322 ch=204 read=99594 start_time=2019-12-13T14:00:31Z barcode=BC01 runid=2c9cf7bc05858273f10e7d7ec552fc0bd742dc3e
CTCCTGCAGGGAGGCAGCAGTGGGAATGTACAATGGGCGCAAGCCTGATGCAGCCATACCGCGTGTATGAAGAGCCTTCGGGTTGTAAAGTACTTTCAGCGGGAGGAAGGAGGTAAAGTTAGCTGCTCATTGACGTTACCCGCAGAAGAAACACAATAACTCATTGCCAGCAGCCGCGGTAATACGGAGGGTGCAAGCGTTAATCAGATTACTGGGCGTAAAGCGCACGCAGGCGGTTTGTTAAGTCAGATGTAGAAATCCCCGGGCTCAACCTGGAACTGCATCTGATACTGGCAAACTTGAGTCTCGTAGAGGGTAGAATTCCAGGTGTAGCGGTGAAATGCGTAGAGATCTGGAGGGAATACCGGTGAAGGCGGCCCCGGACGAACTGACGCTCAGGTGCAGAAAGCGTGGGGAACAAACAGGATTAGATACCCTGGTAGTCCACGCCGTAAACGATGTCGGCTTGGAGGTTTGTGCCCAGCGAGGCGTGGCTTCCAGAGCTAGCGTTGAGTCGACCGCCAGGGAGTACGGCCGCAAGGTTTAAACTCAAATGAATTGACGGGGGCCCGCACAAGCGGTGGAGCATGTGGTTTTAATTCGATGCAACGCGAAGAACCTTACCTGGTCTTGACATCCACAGAACTTTCCAGAATGGATTGGTGCCTTCGGGAACTGTGAGACAGGTGCTGCATGGCTGTCGTCAGCTCGTGTTGTGAAATGTTGGGTTAAGTCCGCAGAGCGCAACCCTTATCCTTGTTTGCCAGCGGTGCGGCGGGAATAAAGGGAGACTGCCAGTGATAAACTGGAGGAAGAGGTGGGGATGACGTCAAGTCATCATGGCCCCACCCGACCAAGGAACCTGCGTGCTGCAATATGGCGCATACAAAGAGAAGCGACCTCCGCGCGAGAGCAAGCGGACCTCATAAAGTGCGTCGTAGTCGGATTGGAGTCTGCAACTCGACTCCATGAGGTCCCGGAATGCTTCGTAATCGTGGATCAGAATGCCACGGTGAATACGTTCCGGGCCTTGTACACACCGCCCGTCACACCATGATTAAGGTTGCAAAAGTAGGTAACCTTCGGAGGGCGCTTACCGCTTTAGTGATTCATGACTGGGGTGAAGTCGTAACAAAGGTAACCGG
+
),12(&0)-1/&/0369:2897;5/2/(+%+-7007874760-0324553/1&0*/-)2:4542//,.--')''075;.+2-,1362;0*,,,/910133/,.)+(,++,$+'(,<9.1.-%&&&&77,20//309//4:-./..6.&**(+**+%%'/)06&6&%410-000462/,)(+-*,.,-/-0)*+3787985:2:24(+')*,-4;<:9788;4/000,1.227:7+4/5-2599.,-,(*+-+-,(,/()363')343460-11./-**0067748.,+//15574220*,))'()'*-+21,'106,2)0+3-/**1863++//-900/89/-0673/,,/27894++*&,,/2996:(+')'3163915)+,,2*'+')*+412232/4432'$+()%(,(531*))/4:79-78-3-&(//33;-/3987749301238223;68..//0906,,1/3--..7,/0-/0+(,-&%./*/0250111-(.++,**%%&%$'$&&./37666:021()%.*-,:56/0/)/+.75.:91888;7213434212/,67*26,),'-.5465854.&)*731./7/<;-197:/.*-&)'&'&&'0**5825/403:8::9979756607-*+*-)4)*60/-+,'0.4.+8*..6569690'4-/--56341747&844*1,+*'%(%%%&.035-+,,+;89.8-(,+,)-*)7+*0-+1/2.+5+&(&'()*.30,33&+*+-9'((&*9*,47223+-+%%,''&,)+.+39-+/,*,*'*.0/./4./00;90001-1*,*((&&.'0/(.34796013//55667)*+415-&$&&'),.-*%)(%$)&$$%)/022&.2/.(*+676612-*//)(*'*)'(643922.)-,,+,((*.17043;74622((3994112126*-).-1..+;-85--./5697976854677720./,/07,(...-)(**)&)*.813/37:646+,.54370+-(/2-1/-,320,,(+124040./00..)37319,-3402026%0+(-)'&4-4;2348,)&('*-//1,&'*,).'+1)42+4**42'*-+)&')*/2;4773/222795-.2.,,..158249)/-2599;99
@27fa0e5d-6b76-4840-b59b-c554c32d38d8 ch=203 read=98173 start_time=2019-12-13T14:00:22Z barcode=BC01 runid=2c9cf7bc05858273f10e7d7ec552fc0bd742dc3e
CCACAGGGAGGCAGCAATGCAAAGGAATTTTCAGCAATGGAAACCTGACCGAGCAACGCCGCGTGAAGAAGGTTTTCCAGTTGTAAAACTTCTGTTATAAAGGAAGAACAGCTACAGAAATGGTAGCCAGTGACGTACTTTGATAGAAAGCCACGGCTAATACATTACCAGCCGCAGTATTAATGCCGTAGCAGGTGGCAAAGCGTTATCAGATTGTGGGCGTAAAGAGGGCAGGCGGCAGCAAGGGTCTGTGGTGAAAGCCTGAAGCAGCTTCAGTAAATACAGAACCAGGCAGCTAGAGTGCAGGAGAGGGATCATTAGAATTCCATGTGGCGGTGAATGCGTAGATATGGAGGAACACCAGTGGCGAAGCGACGATCTGGCTGCAACTGACGCTCCAGTCCCGGAGCAAATAGGATTGGAATGCCTAGTAGTCCGCCATTAAACATTAGTACTAAGTGTTGGATGTCAAAGTTCAGTGCTGCAGTTAACGCAATAAGTACTCCGCCTGGAGTAAATACGTTCTAAAGAATGAAGCTCCGAAAGGAATTGACGGGGGCCCGCACGAAGCGGTGGGCGTATGGACACAATTCGAAGCAACGCGAAGAACCTTTGAGTCTTGACATACTCATAAAGGCTCCAGGATGGAGATGGCTATATATGAGATACAGGTGGTGCATGGTTATCGTCAGCTCGTGTCGTGAGATGTTAGGTTAAGTCCCGCAACGAAGCGCAAACCCCTTATCGTTAGTTACCATCATTAAGTTGGGACTCTGGCGAGACTGCCAGTGACAAGCTGGAGGAAGGCGGGGATGACGTCAAATCATCATGCCCCTTATGACCTGCTACATTATACAATGGATGGTGCAGAGGAAGCGAAGCCGCGAGGTGAAACAAAACCATGAAACCATTCTCAGTTCCGGTTATGGTCTGCAACTCGACTACATGAGTTGGAATCGCTAGTAATCGCGAATCAGCATGTCGCGGTGAATACGTTCTCAGGCCTTGTACACACCGCCCGTCACACCACGAGTTGATAACACCCGAAGCCGGTGGCCTAACCGCAAGGAAGACGCTATCTAAGGTGGGATTGATGGTTAGGGGTGAAGTCGTAACAAGGTAACCGG
+
%%&($51()/1/.//034332,&,(++.8900-23194')(/),:...1*)-%+.5644/$%'%'**'/.).,8<6,2$0%2$(+47+,)*'((*+**42)+++1-/65),*''))(%)/)*....50%-))(('%&(./,(*+('--*-29.0.,1)*--.1'5)')((*.(+*'*+(()(*+''&%&(&'%+'',++-+(&&%'&'&-'(,.)&'(0653349)'(06-*+065)2,&+(*&//714/.+-'+),4600966,0*0-',,.,..1,3)%''(&*&.43,60.--.-((*)),((2&&('25-45%(&$(*,.8073.,)*(&'(((''(&)*,7685.100-4,+1003813500.)-,&(.0.///.00,/-.651/..--+-,0)+.5.)()*'(01;.-*--(/')+,0-//1,--974/3.(+0'/(4;81'*+***)0475246495921)-.*5//29:65:75234452613/.+1++-+%+')-13-00*)((#'(*'),/054+(&)(''2/),+)*,-(',-*()..41987)*4.*,0(%()*%(*')275612.&''''(&%%'08492.-,++-&-+5-.5,*0-+&)&'&&,-..+*,,4.355/00/*/4126&'*1.45-,,,1*6511/..,-1.4355:-4.-/-,-.-,(1-)$'(/00+,,,-/6128775,538291)+1,:07037-)&,*,('(&%)(/'-)-2.)/400.,.70.3/-28-66-1.,'+,5.88.34++('&*(,,1165,,223377:26891,1.).*2.)/69044588888;:.4*,2334.5,.-8331441*$%$%'%)&&%()1205;73.1//561,/0*0,1./1,1746.*,)*+13')-42+16)**,1(-301:999&),5/'+,.3/1+....55442221222*101-.)*6.5-22/0/0/308111(0$&/,6(*,00534/1*,*)-42231+1410')+**+/*++,*+*0846:6033/0..1')**+)6$(/-51*,*((*6)--%')/*0,*+067.1,*+''&)'*)+.*2412404/&)+$/(+(,-/-.(*00)(*,7///.20.326(1-362:--
@3cfb7cbb-0ab8-4f48-b8ba-fb5e1fc08d1c ch=280 read=106389 start_time=2019-12-13T14:00:23Z barcode=BC01 runid=2c9cf7bc05858273f10e7d7ec552fc0bd742dc3e
CTCCTACAGGAGGCAGTGAGGAATATTGCACAATGGGCACCAAGCCTGATGCAACATGCGCGTGTGAAGAAGGCGGTTGTAAAGTACTTTCAGCGGGGAGGAAGGGTAAAGTTAATACCTTTGCTCGACGTTACCCGCGGAAAACACCGGCTAACTCCGTGCCAGCAGCCGCGGTAATACGGAGGGTGCAAGCGTTAATCAGGTGCACTGGGCGTAAAGCGCAGGCGGTTTGTTAAGTCAGATGTGAAATCCCCGGGCTCAACCTGCAGAACTGCATCTGATACTGGCAAACGAGTCTCGTAGAGAAGGTAGAATTCCAGGTGTAGCGGGTGAAATGCGTAGAGATCTGGAGGAATACCGGTGGCGAAGGCGGCCCCTGGACGAAGACTGATGACGCTCCAGGTGCAAAAGCGTGGGGAGCAAACAGGATTAGATGCCTGGTAGTCCACGCCGTAAGTATCGGCAGGTTGTGCCCGCTTGAGGCGTGGCTTCCGGAGCTAACGTTAAGTCCGACCGCCGCAGGAAATACGGCCGCAGGTTAAAACTCAAATGAATTGACAGGGGCCCGCACAAGCGGTGGAGCGTAATGGTTTAATTCGATGCAACGCGAAGAACCTTACCTGAATTACTGACATCACGGAAGTTTTCAGAGATGAGAATGTGCCTTCGGGAACCGTGAGACCCAGGTGCTGCATGGCTGTCGTCATCGTGTTGTGAAATGTTGGGTTAAGTCCGCAACAGGCGCAACCCTTATCCTTTGTTGCCAGCGGTCCGGCAGGAGCGCTCAAAGGAGACTGCCGATGATAAACTGGAGGAAGGGATGACGTCAAGTCATCATGGCATAGCCAGGGCTACGTGCTACAATGGCGCATACAAAGAGAAGCGACCTCGCGAGAGCAAGCGGACCTCATAAAGTGCGTCGTAGTCGGATGAGTCTTAGCTCGACTCCATGAAGTCGGAATCGCTATTAATCGTGGATCAGAATGCCACGGTGAATACGTTCCCGGAGCCTTGTACACACCGCCCGTCACACACCATGGGAGTGGGTTGCAAAAGTAGGTAAGCAACCTTCGGGAGGGCGCTTACCGCTTTGTGATTCATGACTGGGGTGAAGTCGTAACAAAGGTAACCGG
+
/2273.5*60-)**&)(-)-**2,+.0+**-+4/'474/:/61)796//--,-&*),'1+,032-.,,(/**)()).2+,3:6/2-/19:-),,272)'.'+(),+*/8.-121,+-54.49/08((%'&,5,+7-*+.+-,.)+-1566323522181344:220./310+-*)('*'--/-.0,-.256187642401(.%(%('))/5285736-**(('1,,/+),*+1566.08%&.143/-54.564+08787823/-$$)*//5392222250/../42.(06'/---*/37770--)(+++-1,-/-1.')610.($((-/**-336--.23.-,+,/2257)))(-4022446/2,,+++01223;7,(.59:3/2+//.-+&(**+0/4(),*)(''+-/),///67*(--1:25'44*/+*(25-5802333565+-058:6840'($('+&'&--.912,92.&+.,+&3*+65372404.*.('%(3)..*122-.1'(*78367&&&*&)(((-..32:173)2.2/<;6/8:39;5-3,7-93*')45-/6-,-*-,/4-3,,4;334-2,,,014<<.:8;2//0149573/,)))--0/5-)3**,%$)%')..-//22,--6,2*,78.3/.+)+2531251074300/./75-1(*&)))))-+,,13312113677;7776666.+-./9-4-+,--69..0/.3-8.9-5386*1-(2)+,+,,6000)(*(+.*(..%(.28*,**/751++(,&1+($)*..37:*2,+--2/,0&'%,+..96,../1.-(+*'2-2323446115.199:93*'&%%())+0-+)--/--++,322139125102447287-)*)),,-.513584..+*),.43+-/.-4-.6/.5;8,/7:88730/113(4*/+&(*'+%'$,-:.-../9+,2,8,,-1756589:3'+(3'./781-1/2)*.87788143;985;78:3720/0)0$(/.+0-123..+1182;80/210-0.2:5744-(*+01(*847375+)((,+(*($&(2+03:6(96.1631/,4-,71&,,*))*+)/3)&)))17556.*-32116//.4278*.401:4:18
@7e5c22b4-f76d-4bb6-b1d6-74666af0a958 ch=81 read=111942 start_time=2019-12-13T14:00:03Z barcode=BC01 runid=2c9cf7bc05858273f10e7d7ec552fc0bd742dc3e
CTCCTACGGGAGGCAGCAGTGGGAATATTGCACAATGGGCGGCAAAGCCTGATGCAGCCATGCCGCGTGTATGAAGAAGGCGGGTTGTAAAAGGTACTTTCAGCGGGGAGGAAAGGTAAAGTTAATACCTTTGCTCGGCTGGCGTTACCCGCAGAAGAAACACCGGCTAACTCCGTGCCAGCAGCCGCGGTAATACGGAGAAGTGCAGCGTTATCGGAATTACTGGGCGTAAAGCGCACGCAGGCGGGTTTGTTAAGTCAGGTAATGTGAAATCCCCGAATAATACCAGGAACTGCATCTGATACTGGCAAGCTTGAGTCTCGTAGAGGTACGGAATTCAGGTGGCGGTGAAATGCGTAGAGATCTGGAGGAATACCGGTGGCAGGCGGCCCCTGGACAGACTGACGCTCAGGTGCGAAAGCGTGGGGAGCAAACGTTAGATACCTGGTAGTCCACGCCGTAAGCGATGTCGACTTGGAAGTTGTGCCCTTGAGGCGTAACCGGAGCTAACGCGTTAAGTCGACCGCCTGGGAGTACGGCCGCAAGGTTAAACTCAAATGAATTGACGGGGCCCGCACAAGCGGTGGGCATGGTTTAATTCGATGCAACGCGAAGAACCTTACCTGGTCTTGACATCCACGGGAAGTTTTCAGAGATGAGAATGTGCCTTCGGGAACCGTGAGACAGGTGCTGCATGGCTGTCGTCGCTCGTGTTGTGAAATGTTGGGTTAAGTCCGCAGCAGGCGCAACCCTTATCGCTGTTGCCAAAAGCGAAGTCCGGCGGGAACTCAAAGGAGCTGCCAGTGATAAACTGGAGAGTAGGGGATGACGTCAAGTCATCATGGCCCGCACGACCAGGGCTACACGATGCTACAATGGCGCATACAAGAAGCGACCTCGCGAGAGCAAAGCGGACCTCATAAAGTGCGTCGTAGTCGGATTGGAGTCTGCAACTCGACTCCATGAAGTCGGAATCGCTAGTAATCGTGGATCAGAATGCCACGGTGGAGCCGTTCCCGGGCCTTGTACACCGCCCGTCACACCATGGAATTGGGTTGCAAAAGAAGTAGGTAACCTTCGGGAGGGCGCTTACCACTTTGTGGTTCATGACAGAGGTGA
+
--10*(,&22**+('*))-.(3,.0(405(+')-//.65*)$'-7.-3;2201-33(-/01049887854231//*+,'-**524:023:0'$&-()-52+(++-+72*.2*-(''%'-+)),--104028/,/13'&$$'&'(-,+11'(-*,.,%,,'&+-504/,/.--26)+589368011*)**./.60/056*))&)++*$(++1/1,3'-)'/(*+7:;596516,,///'.(4-195+.'.2*)1.7-567(*$)&*)*--/1-+277-/*,+)')+1711&+,-2211/1323434344255&&$%%&)--34,(++'*('')%&'*),8'*-,'))(.3,45**-771.,+)*,-8:7113/1..4,02)/12&,.01.1;0+)2646$)+)*-/1888:),220/%&&%'.058:5'&-+798.(&3*,.3)41-3895873++,2591118&,)*++/361--,/+)%)-:/0.26()''$-((('$$)+).&*,63:00//0726+0643866::888.((()-/+1,),-,..22.+-'*:9:1//.:07/96*)//060*,+.+*&0/974/***.*+49947536--,,++(0././2*'2+021/4:3-6-,*6/..3340/0(0-*.-0:;6000))))**%'&'(0./;8:7-6405129:98687,020.//.-''*0.3122001*+*,0012<2114:1,/06/0*.+*'&(*/,14$4''24575+22))2-,,&&-((*)//)&+&%&&(()*+(.-((&&&**11/1(++$$$%(-+)*,,./18//00.-)&'(',+1../.)((),)+(,/39422)++-'$&#%'(:;79797)**&')*--.52-5--,8636777/6+&)'&,.234463110+,%/1,&')3841311.-4:/-:8;9;769:959*1)4.,)(+,-48904.///02177/1-4.-,3*6.832020+/./8455:95747.*+/--4,+,489-)'&(*)+632,.3651**%%#'&-9357--/023138142,*%*%)00/*,+345+%'&&(&/,,0+)%$$))40),1.2381:11:-1197/-++)+86720.()%+)()/
@912f2e25-b0ae-4119-a64f-7e0606b40d84 ch=141 read=85438 start_time=2019-12-13T13:59:52Z barcode=BC01 runid=2c9cf7bc05858273f10e7d7ec552fc0bd742dc3e
CTCCTACGGAGGCAGCAGTGGGGAATATTGCACAATGGGCGCAAACTGATGCATACATGCCGCGTGTATGAAGAAGAAGGCCTTCGGGTTGTAAAGTACTTTCAGCGGGGAGGAAGGGAGTAAAAGTTAATACCTTTGCTCATTGGCGTTACCCGCAGAAAGCTCAGCTAACTCCGTGCCAGCAGCCGCGGTAATACGGAGAGGTACAAGCGTTGATCAGAATTTACTTACTGGGCGTAAAAGCGCACGCAGGCGGTTTGTTAAGTCAGATGTGAAATCCCCGGCGGGACTCAACCTGGGAGTTGCATCTGATACTGGCAAGCGGAGTCTCGTAGAGGGTAAGGCCAGGTGTAGCGGTGAAATGCGTAGAGATCTGGAATACCGGTGGCGAAGGCGGCCCCTGGACGGGCTGACGCTCAGTGCGAAGCGTGGGAGCAAACGGGATTGAATGCCCTGGTAGTCACGCCGTAAGCGATATCGGCGGAGGTTGTGCCCTTGAGGCGTGGCTTCCGGAGCTAACGCGTTAAGTCGACCGCCTGAAACGGCCACTAAGGAGTTAAAACTCAGTGGTGGCGGGGGCCCGCACAAGCGGTGGAGCATGTGGTTTAATTCGATGCAACGCGAAGAACCTTACCTGGTCTTGACATCCACGGAAGTTTTTCAGAGATGAGAATGTGCCTTCGGGAACCGTGAGACAGGTGCTGCATGGCTGTCGTCAGCTCGTGTTGTGAATGTTGGGTTAAGTCCGCAACAGGCGCAACCCTTATCCTTTGTTGCCAGCGGTCCGGCCGGAACTCAAAGGAGACTGCCAGTGATAAACTGGAAGGTGGGGATGACGTCAAGTCATCATGGCCCTTACAGGGCGCTACACACGTGCTACAATGGCGCATACAAGAGAAGCGACCTCGCGAGCAAGCGGACCTCATAAAGTGCGTCGTAGTCCGGATGGAGTCTGCAACTCGACCATGAAGTCGGAATCGCTAGTAATCGTGGATCAGAATGCCACGGTGAATACGTTCCCGGGCCTTGTACACCGCCCGTCACACCACGGGAGTGGGTTGCAAAAGTGGTAAGCTTAACCTTCGGGAGGCGCTTACCGCTTTGTGATTCATGATGACTGGGGTGAAGTCGTAACAAGGTAACCGG
+
-.54+'*-1,,.*),,-15525.,41/032/11286594.()-6+.+-/4*,-('*./-1.&)-.5631-.+(--),-,&/.(+/)598;75781-1,/.7:,),,-/1)(/,.3/7.)++/95().8/8.1707:+*444'3',&/+/*'+.*(2,*-*'#$'*)(,--7011818522//22*46,,*(*./++,./*'$)('&,/359-9,**//(&%%),*')*+-.06:87'&)+0*(++-+/.0.2+/*+/95*3302/225454-.(-2/,-78+*('*/.(-.6003+*-0/&$'*+.455/.03446//)..*,*)'(),2457'*%--+&((//.:+,4;94/0-00.,080./189532120/&+,+)+06-5-+242,.))+//-74/)*.:7:+(&+++-.4554')%(+,()&'*,/90*./293--7+*1.((23.281029966/2*-/59*'%(%(+,/+00),*(2+--.312138)'2++,/+7;2:216..*/(*,2472110113-*,.4:;;9874-')$$&,,3$)$&&.)&*100432/.0)&))+++(+'49:5,80,+.119195;97/+,*..,*+-,17,5293-.//0420,,--4),-,'(%%'%%$)+*-.-.7767/-/05+4+*6;<2-**+-.//,&+2-.2/521--(12045;590+,..,1-/01225882:8889:577.//0066509/+)++)./6-)35478-*4-)*4.6)(2228645:0.1//2''4+,4;99:88436**+2215++)./9904*,)%&,,258912/..1.2.++***.+3/,/3104665010.-%((,-.-34554'(&%&$'532(+'))+,+-.0391018160:1110/&''*&(%*)&'/32+,1.410/-29/05;634..%$.7*+7244556994.5.+21753.,//438**,*)((%'((*13../'--&(3,--*++.4010:8/..0*-.86691/019765;602///5*&-189531*'''(/534::217/1.0/-.+3-++,-505:346:0+&+&1&('''1+9,886:80:1+/4,3324.0*))../-1344:3/,,,,-652.02-++./-.749::868+4/287:67
@7753c184-28ab-479b-bc1a-424744d4b7ba ch=129 read=107518 start_time=2019-12-13T13:59:44Z barcode=BC01 runid=2c9cf7bc05858273f10e7d7ec552fc0bd742dc3e
CTCCTACAGGGGAGGCAGCAGTAAGGGAATTTTTCGGCAATGGGAAACCCTGACCGAGCAACGCCGCGTGAGAGGGAAAGAAGGTTTTCCAGTTGTAAACTTCTGTTATAAAGGAAGAACGGCTACAGGAAATGGTAGCGAGTGACGTACTTTATTAAGCCACAGCTAACTACGTGCCAGCGCGGTAATACGTAGGTGGCAAGCGTTATCAGGAATTATTGGGCGTAAAGAGGAGCAGGCGGCAGCAAGGGTCTGTGGTGAAAGCCTGAAGCAACTTCAGTAAGCCATAGAAACCAGGCAGCTAGAGTGCAGGAGAAGGATCGTGGAATTCCATGTGCAGCGGTGAAATGCGTAGATATATGGAGGAACACCAGTGGCGAAGGCGACGATCTGGCCACCGCAACGGCACTCAGTCAAAGCGTGGGAGCAAATAAGTTAGATACCCTAGTAGTCCACGCCGTAAGTGAGTACTAAGTGTTGGATGTCAAAGAGTTCAGTGCTGCAGTTAACGTAATAAGTACTCCGCCTGGAATAGTACGTTCGCAGAATGAAACTCAAAGAAAGGTGACGAGGCCCGCACAGAAGCGGTGGAGCATGGTTTAATTCGAAGCAACGCGAAGACCTTACCGGAATCTTGACATACTCATAAAGGCTCAGGATGGAGAGATAGCTATATGAGATACAGGTGGTGCATGGTTGTCGTCAGCTCGTGTCGCGGATGTTGGTTTAAGTCCGCAACAGGCGCAACCCTTATCGTTAGTTACCATCCATTAAGAAGTTAGGGGACTCTAGCGAAGCTGCCAGTGACAAAGAAGCTGGAGGGAAGGCGGGGATGACGTCAAATCATCATGCCTTATGACCTGGAGGCTACACGTGCTACAATGGATGGTGCAGAGAGGCGAAGCCGCGAGGTGAAACAAAACCCATAAAACCATTCTCAGTTCAAGTTATAGTCTGCAACTCGACTTATGAAGTTGGAATCGCTAGTAATCGCGAATCAGCATGTCGCGGTAGATACGTTCTCCGGAGCCTTGTACACACCGCCCGTCACACCACGAGTTGATAACACCCGAAACCCGGTGGCCTAACCGCAAGGAAGGAGCTGTATCTAAGGTGGGATTGATGATTGGGGTGAAGTCATGTTTCTAAGGTAACCGG
+
*//*+/4%,52+)-0./6712+5*%&&)*,6;:..)773.602-(-0+0+((*,,+(')04333921/,+*'$+*(..'&-0.23966+)%,(8+/03)))/(.'1+()/+---/7+051.0./1,&,),1-+76-*))%%&'((+%('((*()+&/+),1+,&.-,0../57-.**&&',-005-4--.:78.7-)(%%%'*22090/0%)*&(-+'-+17.1,.0:+)'/-'+-3/8/.78331.(14411345))5+,46//63-/*()&)%%$((*/2:%+-,,-'*241983410/021')*,.3-5))&+'/,**3,511-2.:/8483.+/,.--3/..6:0.1577655-.+.26103/8658;3883:3+.,++,--,0010)0&)'$&((*0*,()&#'(+(&()(*.&(*,.2.)*+0110'%'(,*+53349+)).12151-+.*3933,,$)''(++401-+-.4/:0;:+7433,'').55)553,%)*%./643-(%.,-1-,,-//2++/-44'&%%&%(*.1179-//+/367.98.0738,&))'*&.**('%)*).,&)(+($'',/09983)--),*,*85+&)(*/.1'/150+'))*'**&''(-'.)(%*)+**-95.(,++/0392070/4)'1158.,***./59::6421.*+*..000011763689'.92126144347781411233/()-65/**,5/.3/30))-.12''***//3/1+(*(556/;//,;.++'((+)//1'%())02(08:955754**.''(''''--(...78.1-'(%$')2.,,-*)*)++(178.:9883779:9//.2:68.70+30/./44.08(').523+.-+++&%,,501;995668;9/)*&''''.+*29400)*(*()+(&,162-64,)0::72276;43-&-&*1+()-,&++-2.,*-,./10/,(&'')(7-,82837;55*-.0+.1312,/..60,*+,+5156*5&0.+*453911*((,&2))+/)(+(**)+305;24;800646566.4010.7/027:73/7.),8*43*())202.,1868688:,+/()&%(*310-24715+.,.39117.112.8/++),(+%%(',&1$&())-,,+,)5--'5+
@c27d3edd-b34c-4e43-9b4d-3f262ddf518e ch=89 read=113962 start_time=2019-12-13T13:59:25Z barcode=BC01 runid=2c9cf7bc05858273f10e7d7ec552fc0bd742dc3e
CCGATTTACCTTGTTACGACTTCACCCCAATCGCTGACCCTGCAACTGACCGCTTTAACACTCATGCGGTTAGCTCGCGGACTTCGGGTATTGCCAACTCTCATGGTGTGACGGGCGGTGTGTACAAGACCAGGAACGTATTCACCGCGACATTCTGATTCGCGATTACTGACGCTCCAGCTTCATGTAGGCGAGTTTCAGCCTACAATCGAACTGAGACTGGTTTAAGTTTAGCTCCACCTCACGGTATTGCATCTCTCTGTACCAACCATTGTAGCACGTGTGTAGCCCTACATAAGGGGCATGATGATTTGACGTCATCCACCTTCCTCTGAATTGGCAGGCCAGTCGCTAGAGTCCTCAACAATGGTAGTAACTAACGACAAGGTTGCGCTCGTTGCGGGACTTAATAACATCGACACGGGCTTTGGGCGACAACCATGCACCACCTGTCACCTTGATACGAAGGGAAGTTTCCTCGATTAAGAGTAATGCAAGGGATGTCAGAGTGTAGGTAAGGTTCTTCGCGTTGCTTCGAATTAAACCATGCTCCGCTACTTTGTGGAATTCCCCGTCAATTCACTTTGAGTTTAATCGTGGCCTCCCCAGGCGGAATACTTAATGCGTTAGCGGCGGCACGGAGGTGTTGAAACCCCACACCTGGTATTCATCGTTTGCGGCGTGGACTACCAGGGTATCTAATCTGTTTGCTCCCCACGCTTTCGAGCCTCAGCGTCAGTTACAGTCAGAGAGTCGCCTTCGCCACTGGTGTTCTTCTAATCTCTACGCATTTCACCGCTACACTTTAGGAATTCCACTCTCTCTGCACTCTAGATAACCAGTTTGGAATGCAGCACCCAGTTGAGCCGGGTATTTCACATCTTACTTAATCATCCGCCTACGCTCCTTTACGCCCGATAAATCCGGATAACGCTCGCCACCTACGTATTACCGCGGCTGTACGTGGTTAATGACTTCCTCCTTGAATTTTGCCGTCCATTATCTTCCCCAAAGACAGGCACGATCAACCTTCATCTCCGCGGCGTTGCTGCATCAAGGTTTCTCCCCGTTATTGCAATATTCCCACTGCTGCCTCCCGTAGG
+
450'40)*361:/-2,../55:1)..+&('-1&&,,-48*&',*)++*+.-(+./-+(($**/*/,-.65411111(,+2188;5*+**$/,$-0-3..---+036855233/8987-.)'$'',.-*)1+$.*130188742.022.--.-510,--383231015)*$%#&&(*.+)++-85/3212184/)+-6+,3155++.-8-1(*.,*)/*+11/53:408*.:6&/.0/5,+/+-(+,---80-,.0/311+42744/.**1/38/,,,++../38643/25.*./0*3/.26.--76885273,*,.77881+&'1+8:67/.'&$%*((*.&+,.,%(-.)(),++,--0.01&0,7-),,++./-1158520--&02.8//,./1-2.+,*1..,5.4,%%+&()+()*35200(&)&,())//15/8:.6/.+/617847/.&+%'%'))'((+,,,''&%,6.*(),/./4,((*,./655556)8335656*&''*/0*2431./.3298;6**,(-'-.:6))'2(;;7882--0018/.1,,//*&$&'$$%+.42,/053:39/()+-,,.326),))('*%&'&)057++.372,1/.-***-.112-5*)*,074,611143)+(')4711:2174-(-+..-*-613<:8:5,30+'-,7/00:;571134*650..0910:10'',4+(,*000(&++-.:;11424510.00026',4,)*+,01+,--+,./59281/.37+2629899<79;4/6000841111345<84389011--*((+)*3*)0)6,6*++)())-())$*)*20.113169784;633404/54.1*10).-.3//,7,)(%,(.3,*')(-+1,**//00886761.260/121287*55%/+43)'%)2:71.(5:6:9:4/-6.,-/,/50/1+..6:67:6/6//..*&)&-%((,0)-'%'),,--2)*)%'',(-,%,'%)+(&-8244:</:9--;7225/.)'#%&')-',(-5;7887,1'&%)+)(-/)+610.//.*),,2+(&/21+//7%0&&)3:322+61+'0/,,3,.3.20+*-,50
@ac730ef4-7140-4ee2-809c-a074491aa50f ch=229 read=222552 start_time=2019-12-13T13:59:24Z barcode=BC01 runid=2c9cf7bc05858273f10e7d7ec552fc0bd742dc3e
CCGGTTACCTTGTTGCAGCTTCACCCCAATCATCAATCCCACCTTAGACTGGCTCCTTCGCGCGGTTAGGCCACCGGCGGGTGTATCAACTCTCGTGGTGTGACGGGCGGTGTGTAAAGGCCGAGAATATTCACCGCGACATGCTGATTCGCGATTACTGGCAATTCCAACTTCATGTAGTCGAGTTGCAGACTACAATCCGAACTGAGAATGGTTTTATGGGTTTTGCTTCACCTCGCTGACACCAGCCCTCTGCACCATCCATTGTAGCGTGTGTAGCCCAGGTCATAGGGCATGATGAAGCGACGTCATCCCGCCTTCCTCAACTTGTCACTGTAGCAGTCTCGCTAAGTCCCCAACTTAATGATGGTAACTAACGATAAGGGGTTGCGCTCGTTGCGGGACTTAACTTAACATCTCGACACGAGCTGACGACAGCCATGCACCACCTGTATCTCCATATAGCTATCTCTCTGGAGCCTTTATGGTATGTCAAGACCTTCTGGTAAAGGTTCTTCGCGTTGCTTCGAATTAAACCATGCTCCACCGCTTGTGCGGGCCCAAATCAATTCCTTTGAGTTTCATTCTTGCAGACGTACTACTCAGGCGGAGTACTTATTGCGTTAACTGCAGCGCACTGAACTTTGACATCCAACACTTAGTACTCATCGTTTACGGCGTGGACTACTAGGGTATCTAATCCCTATTTGCTCCCCACGCTTTCGGGACTGAGCGTCAGTTGCAGGCCAGATCGTCGCCTTCGCCACTGGTGTTCCTCCATATATCACGCATTTCACCGCTACACATGAATTCCACGATCCTCTCCTGCACTCTAGCTGCCTGGTTTCTATGGCTTACTGAAGTTAGAAAGGCTTTCACCACAGACCCTTGCCGCCTGCTCCTCTTTACGCCCAATAATTCCGGATAACGCTTGCCACCTACGTATTACCGCGGCTGCTGGCACGTAGTTAGCCCGTGGCTTTCTAATAAAAATTACCGTCACTCGGCTACCATTTCCTGTAGCCGCCGTTCATCCTTTATAACAGAAGTTTACAATCCGAAAACCTTCTTCCTTCGCGCGGCGTTGCTCGGTCGGGGTTCCCCCATTGCCGAAAATTCCCCTGCTGCTGCCTCCGTAGG
+
934.8/+3808'.*#(&+.4//,,*+'6,9862*(/(,3'&,&.*''3,++1.011122&'&$)0,6',-2.14510-*202(0.6406///.1/52:3312234;92350,+++*2/4+6*(')*)*.4966995636889;;;;93.-)-625300-',,%03,2(.$(173566.++-.87/:.-.-/'+''*,2,0,+-43..(+(/*,/85:1.01<1976-)+293/89,1-,%-'*&*)'%(15+.842115367:53;-++,.(,.1++..-60%,/2325-478.18--*(*($(-.53454*97,(41553+./))+0400285630)22338889544.'((,2,,*+(*)0,31254-/02./16/0//($05*),8+0145875;/1)4.21010*)'%./123771123,0046389664,0(&*6/4)3.28459/-448523+$(+-06:::;-+**).2.*+141790/-&&()./82.0/*-'')**2239(1+::::<;9:73701287.2-/+-50297459:8934.+(&$)().*0+220)-*,-17346/7:1-.18;:557943:*-(&55+5)+.00110179,-()**+0+-.6///556558461./-/226785123++,)(*-&5*.,*1(&'-&',--5676;711094%5(3).0/.4,2210136549.0.)**26*)/+277..--,3;/.1<;5951((*-06)53:1306832//28781.,0+.///63(0/.$+(,;:9657+0-//2,*+,757<91-/60010/)1(***31725**')-.((*,70*(+$((1)&-2347<9::1:6..144;93922208//75,)))%+'//970022,../59<460,/-+393/003613085./*.+',3,/56:25172;9;966/7/03282$&'()66;68;896<7754611-%'(.)123.-/7-+,*+((+*%&.*2/5-')&-(.6467/445,3..'3,)4:-45/+')*07/16406($)*-+40/6272*(+**/<.+,57320-.9;71::;::<<9:70+-*,(.+/10-,/0/712&-0*+0,8::+,3:.48.-488265/1,'$+**/5049498+.67(
@5e2c22f8-4e65-473f-8314-2c205875ddc0 ch=169 read=158781 start_time=2019-12-13T13:59:21Z barcode=BC01 runid=2c9cf7bc05858273f10e7d7ec552fc0bd742dc3e
CTCCTGCAGGGGCGAAAAACGGTAAGGGAATTTTCGGCAATGAAACCCTGACCGAAAGAGCAACGCCGCGTGAAGGAAGAAGGTTTTCGGATTGTAAACTTCTTCTGTTATAAAGGAAGAACGGCGGCTACAGAAATGGTAGCCAGTGACGGTACTTTATTAGAAGCCACGGCTAACTACGTGCCAGCAGCCGCGGTAATACGTAGGTGGCAAGCGTTATCCGGAATTATTGGGCGTAAAGAGGGGCAGGCGGCAGCAAGGGTCTGTGGTGAAAGCCTGAAGCAACCAATCATAGGAAACCAGGCAGCTAGAGTGCAGGAGGATCGTGGAAATTCCATGTGTAGCGGTGAAATGCGTAGATATATGGAGGAGACACCAGTGGCAGAAGGCGACGATCTGGCCTGCAACTGGCGCTCAGTCAAGCGTGGGGAGCAAATGAAGTTAGATGCCTAGTAGTCCACGCCGTAAACGATGAGTACTAAGTGTTGGATGTCAAAGTTCAGTGCTGCGAGTTAGCGCAATAAGTACTCCGCGCCTGAGTAGTACGTTCGCAAAAGAATGAAACTCGAGGTGGCGGGCCCGCACAAGCGGTGGAGCATGTGGTTTTATCGAAGCAACGCGAAGAACCTTACCAGGTCTTGACATGCTCATAAAGGCTCCAGAGATGGAGATAGCTATATATGAGATACAGGTGGTGCATGGTTGTCGTCAGCTCGTGTCATTGGATGTTGGGTTAAGTCCGCAACGAGCGCAGCCCTTATCGTTAGTTACCATCATTAAGTTGGGGACTCTGGCAGGACTGCCAGTGACAAGCTGGAGGAAGGCGGGGATGACGTCAAATCATCCCATGCCTTATGGCCTGGAGCTACACGTGCTACAATGGATGGTGCAGAGGAAGCAGAGCCGCGAGGTGAAACAAAACCATAAAACCATTCTCAGTTCAGTTTGTAGTCTGCTCGACTGCATGAAGTTAGAATCGCTAGTAATCGCGAATCCAGCATGTCGCGGTGAATACGTTCTCGGGCCTTGTACACCGCCCGTCACCACGAGTTGGCAGTAACGCGAAGCCGGTGGCCTAACCGCAGAAGGGAGCTGTCTAAAGGTGGGATTGATGATTGGGGGGTGAAGTCGTAACAGGTAACCGG
+
+.16//2*.61+*(())*%&$*+,&((((,+6;;-&563:3-)*.*0,,+-13.,))&)'*40648;00/0-.1)0)0(-1-4/;86029+3+$'-1+*'%(+0-3.1../89,0.38+.02&.*.,,,12,+).,*+/,--4-*+,.'5+6+)(&)'(/7,%)'&1/011711150/.00526,../+,-5,/,/+-/,,2/40-3,+*)29/3335112&.-0,4,*4.389775/9*''-30+,,8:835,%)(+),00-/2-,(('$&)*)0334/0,*)%(&'&)%&&'('%'/'+/-53--+))(*,.5534-)--)042743'*.*20:.-((')&+*/7-+07+-,1-...1001.151*,'%))//4/+,-,40%%++*2/3890000/1316,,0.).*)&(')+,&&-+&*&(.-)*-.&*,8;86(%%&*+((+,%2.**.51238,),.2956796-**,'*+-,01443677;6:.,*,/..-12693379:676''(.--**(*+--3,(++..1:/1',523(+/2266856<7-)./,)+/;50,1/,9+)(&%''&&(-..4/*+,1/0121845-+--(.(,-+29.''&(%)+(+4*3.+*--*-44634,1,'-',-7656665-10/('*.1+4001'()**+80++++918875552-.213701505103643764,428.2599944555,6./0,1+,),-016(1064732354/3257''35011)/0))*+.5)-0+*--+,**.0,/33-+.+.7;0--031/731/824466;033359/**+,43/2+('*0+*'-3+556885535.--+-2'*)*(1-('$$*+/6-20-'%(*,*,).-46736427;993-+--,,(.+(+*-'')((.-1/+.,,*0/',*67127,-.73***+3:438+,0;7&.)4/()*/213/&)3.-1+&'%)+--*1,(,+312163,4-8,+,,..17/8()')&+)-125*41324+'')16304/604*()%&+,+374585--2684-.*(*&-%%#$%(+4*$)(*3.-2-0*4+1*,5-2.-,**(+*/'''&*,6314<-000289*--('-**-51211*&*(,,+,1(1&%)&(/*/-4/19
@ebd1dc78-3bf5-4ed1-b8ed-6bb91cb387ef ch=250 read=176276 start_time=2019-12-13T13:59:14Z barcode=BC01 runid=2c9cf7bc05858273f10e7d7ec552fc0bd742dc3e
CCAGTTTACCTTGTTACGGCTTCCACCCCAATCATCAATCCCACCTTAGACAGCTCCTTCCTTGCGGTTAGGCCACCGGCGGGTGTTATCAACTCTCGTAGTGCTGACGGGCGGGTGTGTACAAGACCCGGGAACAATATTCACCGCGACATTCTGATTCGCGATTGCAGTAACTCCAGCTTCATGTAGGCAAGTTTCAGCCTACAATCCGAACTGAGACTAGTTTTAGTTGGGCTCCACCTCCACGGTATTGCATCTCTCTGCTTGCCAGCCATTTGTAGCGTAGTAGCAGCCCTGCACATAGGGCATGATGGTTGGCGTCATCCCGCAGCCTCCTCAGTTAAGCAGGCAGTCTCGCTAAGTCCTCAATAATGGTAGTAACTAACGGCAAGAGGTTGCGCTCGTTGCGGGGACTTAACCCAGCATCTCATTTTGAGCTGGCGGCAATACATGCACCACCTATCACCTTGTCCCCGAGAGGATTTCCTCGATTAAAGAGTAATGCAAGGGATGTCAAGTGTAAGGTAAAGGTTCTTCGCGATTTGCTTCAGATTAAACCACATGCTCCGCTACTTGTGCGGGTCCCCGTCAATTCCTTTGAGTTTAATCCTCGACCGTACTCCCAGGCGGGTCTTAATGCGTTAGCGGCGGCACGGAAGTGTTAGAGCCCCCACACCTAAGTATTCATCGTTTACGGCGTGGACTACCAGAATTATCTAATCCTGTTTGCTCCCCACGCTTTTTTTCAGGCCTCAGCGTCAGATTACACAGTCAGAGAGTCTTCCTTCGCCACTGGTGTTCTTCTAATCTCACCGCATTTCCACTTGCTTCACACTGGAATTCCACTCCTCCTCCTGCACTCTAGATAACCAGTTTGGGATGCAGCGCAAGTTCAGGCCCAGGTATTTCACATCCCTTAATCATCCCGCCACCACGCTCCCTTTACGCCCAGTAAATCCGGATAACGCTCGCCACCTACGTATTACCACCGCGGCTGCTGGCACATGGATTAGCCGTGGCTTCCTCCTTAGGTGCCGTCATTTATCTTCCCCAAAGAGACCGATTTTACGGTCGAAGCCCAGCCCCATCACTCCGCGGCGTTGCTGCATCAGGGTTTCCCCATTTGTGCAATGTTCCCACTGCTGCCTCCCGTAG
+
%%&&*/2.046/'(*'+,,*-0,)%+-2+.1/4-/00;*12*%($&&&)./*10//,/2/+),+1,-1,*5240*-1,1,(.(+%+,+-,2)++4/0'5'),0*-+01499446,,-2203344236:--9704/,1.-0;4.37.011347:622/26/)),%.&#%&&),/.-/1()0,2+%)%$&)(%'*(.<2/&---,--3:942+*/--+,0065%41::3&((+'%)(.16/07012')*+,))''*,-0--)(&$#%%$(+),/9/54.&'%'($&$&'$&&'(-2+)+,,*,,2)05+&&'(--357+(+*-.2040-&,$(*+(0*)$$),-+%%(&+,.)+-.,+'*++)',2-,+)(),.,30,--.5687734///0.*%--/900044748:.5/3:)+)''(((1/+,/2..*,&+,+(&&..-7..30++(#&'(*+--.2/01,'/257626-,0-1**('%(&'17.36).)*+5/10)++/186432-,.0+0)*+2*$,$(**)+*04++-0733*''&'%.,*%*-0.*+,3-4;643*),/-.,25()*#%-'%+10)/--679-*,/-)'4,5-74,&$%(+(303''&&'*,$*(,.1;3,/2-%.-+*+)5).-8124--,+)(&'(+-..(()))))''+%/5/-*'*,.0//''+.0:64363183&*(1,--05220&*%&)%%&%%'+&*1-/((%(**(/.199.),),.05;<;,9/.36542*''%)-(,%3&%&&')015-.,,(+,-(+%).95778)2/20*),,&'$'%,2--*+&)-,.-19,/1%'$#$%&(%%()*()'*(0+11+').**/(*10/-.*))*('*/-2+1,(+05..1&**'-(**)-*''(,%(+-31+$.,//0;.++---8/)'*..555/88)*3/)+,(+*+*-3'.1'$))))'''-/75/315427)$.&(+2147/150/2.310*&)'$)*)+01//49-7)'$('***%0-,,.-.433.0703-.),+,333-01+/1138)*.882626.+-((&,+.2'%+.0-&-%34*'*'&.-'(',/.+,56-./-.*,+5221<45110/-/',//0;+557-,.5+),*2130'.307-)-+)+)*65(25('1/1
@df2bf414-0f9f-4a56-a6cb-a3e7f2e3e7e5 ch=282 read=90363 start_time=2019-12-13T13:59:13Z barcode=BC01 runid=2c9cf7bc05858273f10e7d7ec552fc0bd742dc3e
CCGTTTACCGCTGTGACTTCACCCCAGTCATGAATCACAAAGTAGTAGCTCCGGGTGCAGCCTACTTCTTTTACCAGCCCACTCCCGCGTGGCGGCGGGCGGTGTGTACAAGGCCCGGGGGCGTATTCGCAATGGCATTCCGATCCCACGATTACTAGCGATTCCGACTTCGCCAGGTCAGAGTTGCGACTTCAATCCGGACTACGACGCGCTTTATACGGTCCGCTTCGCGAGGTCGCTTCTCGCGCATGCGCCATTGCCTTGGCGCGTGTGCAGCCCTGGTAAAGGGGCCGCGATGACTTGACGTCATCCCCACCTTCCTCCAGTTATCGCGGCGTCTCCTTTGAGTTCCCGGCGGGCAAAACTGGCAGCAAAGGATAAAGGAGTTGCCTTTCGTTGCGGGACTTGGCTTGCTGTTCCCGCAACACGAGCTGACGACAGCCGCTTTATACCCGCACGGTTCCGAGGCGTTCTCATCTGAAAGCCGTGGACCGAGACCGGGTGAGGGTTCAGGATGAAATCTGCCTTCGGGCACCGAATGAAGTCTGCGCCATCGTCGCTCGTGTTAAAATAACAGGTTAAATCCCGGCTTGTTGCCAGCCAATTCAGCCAGCTCAAAGAAGTTTCAATCGCTGGAGAAAAATGGAGATGACGTCCAGCATCATATTTTAACAGAATACGGCTCTGGCATGGCTGACTTATCGCAAAATGCTGAACCTGCGTCATCCAATTCGACATCAGATCACTGTCGTCGAGATCAGATAACGGTAATTCGACCTCCAGAGCGCTACCGCCCACCTACGGTGACAGCACCCGAAACCGGTGGCCTAGCGCGAGGAAGGGGCTTTGTCTGGGTGGGATTGATGGTTAAGGGTGAAGTGTGGGGTAACCGGAGGTGAGGCGTTTGAGGCAAATGGGATACAAAGACGCAAGCAACTTTTA
+
//'*9/+.20*&'##$$)+.%+-1,,-2843.,-,+).*35*,&+'%%%%*)**''%$$(*1*)+,+)+25,%0+)'/0)(/.03)()'++2*+'$'++-*,&)),/14744+9.)0493,/&/&/21'*)(*(*,.0953/0/22*(.,'7,'*//-.0/29042*0172.,,(+,++&%$(-0/.-(((*+/428748/.,(+....,(+'*-*'%&-()+$#$()20/0)*((((*.5++)%&%&'*-/45:+66,(%$%'*-*-+***%$(,.7/*-,(%%$)144660,,))))%%%'&,.--('**/-*/328251/0'-(6+-,)()&()**),+-10-029284),'$&+*.,2/%)&&,/,/517)+*..29).'&(2--3))8,/507,*)0-,&&$%'&''&%(&'/)-&%','0/1)*12045--++*,+,$$$$%&'))/*&((+)./-.'&%,('()/+'+*/*''*.*%+*)+19)&&$&--/8*'(*$%*6403/'1,+)%*'(),)*02,30'&%%#&%&$&'(%&#'&'%($%$##$$++'&''(&%$&$'.5**.)%*'+&&)'&+0'%%%$%((,,..-*.&)%/'(%#'%%$&&+(3-&'%%'))(&&'%$%(*)*'/510('--*+)+%&%%'*('#&+-.,.&)'%#%#%&%&$$#&#%$%&$#%&%&%'$%&$$'&$)+$%#%&&&$$%'%$$#$%//))$&'&%&,/)(&)(*,$'(''$&$$%&'+$'&')88&')($$&&((*('&('&)&&&)'%$&+')%%()(.(+&),)%''%&&)'&$*'*+)()*&,----.-0)'%,.-,+*0)-+*.,*()*-*/2-(0.*277,0.+-,/-,*)&-+,)+*)')'&%'**05957,,%&''(%--)++5-,+'%,%(+'')*(,(,-4/()+&(''%*&''#$$#$
@4e0eeb3e-5642-4637-8210-35e649819cb5 ch=73 read=115810 start_time=2019-12-13T13:59:12Z barcode=BC01 runid=2c9cf7bc05858273f10e7d7ec552fc0bd742dc3e
CTCCTACGGGAGGCAGCAGTGAAATGTGCACAATGGAAACCTGATGCAGCAACGCCGCGTGAAGTGATGAAGGTTTTCGGATCGGCGTAAAGCTCTGTCTTTGTAGGGAAGATAATGGCAGTACCCAAGGAGGAAGCTACGGCTAACTACGTGCCAGCAGTAATACGTAGGTGGCGAGCGTTATCCAGATTTACTGGGCGTAAAGGGGCGTAGGCGGATGATTAGAGGTGGGATGTGAAATGCGGGCTCAGCAGGTGCTGCATTCCAAACTGGTTATCTGAAGGTGCAGGAGAGGAGAGTGGAATTCCTAGTGTAGCGGTGAAATGCGTAGGGTGGGAAGAACACCAGTGGCGAAGGCGACTCTCTGGTTGCTAACTGACGCTGAGAAAGCGTGGGGAGCAAACAGGATTGAATACCCTGGTAGTCCACGCCGTAAACGATGAATACTAGGTGTGGGGGGTTCCAACACTCCGTGCCATGGCATTAAGTATTCCCTGGAATTACGGTCGCAAGATTAAAACTCAAAGGAATTGACAGGGACCCGCACAAGTAGCGGGCATGTGGTTTAATTCGAAGCAATGCGAAGAACCTTACCTACACTTGACATCCTTGCATTACCCAATCGAGGAAATCCCTTCGGGGTGACAGGTGGTGCATGGTTGTCGTCAGCTCGTGTCGTGAGATGTTGGGTTAAGTCCCGCAACGAGCGCAACCCTTGTCGTTAGTTACTACCATTAAGTTGAGGACTCTGCTGCCTGGGTGCTCAGGAGGAAGGTGGGGATGACGTCAAATCATCATATATGTGTAGGGCTACACACGTTAACTACAATGGCTGGTACAGAGATGCAATACCGTGGTGGGCAAACTTTAAAACCAGTCTCAGTTCAGTTGTAGGCTGAAACTCGCCTACATGAGAGCTGGGTTACTGTGTCACTTGAATCAGAATGTCGCAGTGAATACGTTCCCGGGTCTTGTACACACCGCCCGTACACCATGAGAGTTGGCAATACCCGAAGTCCGTGAGCTAACCGCAAGGGAAGGCAGCGGCCGAAGGTAAGGTCAGCGGTGGGGTGAAGATCGTAACAAGACGG
+
23/2-//2;8+,3.,/0,(1(,3+*(5('&++:01+(+.)-11167823533304:3856)*%%$&))*/1+/.667,-98:11///6784-011766/16-'*$(/)+,)*3.0,-,-&10+-6,--)*&(',(''$'*+,**-,0,,,,-8983&-'**,++,1-0(),..53%%253/;/..'''-/79-.16,+,.-79++0.214501/45:787282-(('')12,'(%'%)*)(-0)+322/)(,)572010.0.28+62831070+9-,,-)(((-11373.+*(-3+,&'**(.)0*0&(,160),-.18533;1--3620()&,%2303-.013590663;32061736..+++-.3845+)&&')$*)0/23+('(*)+,239;8)*$&-627/50,.*((44424+-7:80673.*-/450128.4011..7423400302767:96)38**/)-(*'00++(*,&,*1.(0-7/034526+&(&(*)0)(*4;88599,*(3'6;;736808-*+(*..121'5:4/35,*,451')*+05*1(,-422486<;59784+,/-/680/.))-*,),(*+-/74.+''''+,15370,/,,)0+&*(',410+(''(+*'-30,52-+/)''34-6,,9;8899:1719001346+.//09:968887746870<07729260-5-,*,/.+)+++2531281-4..--.3-./601257;91;13-03+&,3,220'%())2:948/1*&&'$*((1+/,*,,).16+1446042+)%)',23$%$&'+.873*0*5+4/.)*'())($&'**-/413;::::455+)*('*.5,5+',)((*..0()+(:654:0189057234548+,19;5.8..-/47557-77..7799544422*&&()87/'(2---+%%),$'%%)11045,-+-*0./5&667386574242.--06206/-.)*()')-'/1)'&&(*.3440/+&+,-)+-+-+'.-(&)++/05553264+--..++(*/.+'(**('(''*-*-0.+3),&,+,-.41.'2+575,)-*'$)*/---+*(&%&+0
