# Supplementary material for: De novo species identification using 16S rRNA gene nanopore sequencing
Source: PeerJ. 2020 Oct 21;8:e10029. doi: 10.7717/peerj.10029 (PMC7585375; doi:10.7717/peerj.10029)
Supplement: Supplemental Information 3 [file peerj-08-10029-s003.zip › pass_fastq_runid_2c9cf7bc05858273f10e7d7ec552fc0bd742dc3e_504.fastq]

@dcadc474-41b3-45cb-b186-16e44b09467b ch=275 read=95243 start_time=2019-12-13T13:58:34Z barcode=BC01 runid=2c9cf7bc05858273f10e7d7ec552fc0bd742dc3e
CTCCTACAGGAGGCAGCAGTAAAGGGAATTTTCGGCAATGAAACCCTGACCGAGCAACGCCGCGTGAAGGAAGGTCTTCGGATTGTAAACTTCTGTTATAAGGAAGAACGGCGGCTGGGAAATGTTAGCCGAGTGACGGTACTTTATTAAGCCACGGCTAACTACGTGCCAGCAGCCGCGGTAGCCGTAGGTGGCAAGCGTTATCCAGGTGTGGGCGTAAAAGAGGGGCGAGGCGGCAGCAAGGGTCTGTGGTGAAAGCCTGAAGCTAGCTGGCAGCCATAGAAACCAGGTAGCTGGATGCAGGAGAGGGATCGTGGAATTCCATGTGTAGCGGTGAAATGTGTGAATATTATGGAGGAACACCAGTGGCGAAGGCGACGATCTGGCCTGCAACTGACGCTCCAGTCGAAAGCATTAGAGCAAATAGGATTAGATACCTAGTAGTCCACGCCGTAAACGATGAGTACTAAGTGATGTCAAAGTTCAGTGCTGCAGTTAACGCAATAAGTACTCCGCCTGGAATAATACGTTCGCAAGAATGAAACTCAAAGGAATTGACGGGGCCCGCACAAGCGGTGGAGCGTAATGGTTTTAATTCGAAGCAGCGCGAAGAACCTTGCAGGTCTTGACATACTCATAAAAGGCTCAGAGATGGAGAGATAGCTATATGAGATACGGTGGTGCATGGTTGTCGTCAGCTCGTGTCGTGAGATGTTGGGTTAAGTCCGCAACGAAGCACCAACCCTTATCGTTAGTTACCATCATTAAAGTTGGGGACTCTGGCGAGACTGCCAGTGACAAGCTGGAGGAAGGCAGGGATGACGTCAAATCATCATGCCTTATGACCTGGGCTACACACGTGCTACAATGGATGGTGCAGAGGAAGCAGAGAGCCGCGAGGAATTGAAGCAAAACCCATAAAACCATTCTCAGTTCCGGATTGTAGTCTGCAACTCGACTACATGAAGTTGGAATCGCTAGTAATTGCGAATCAGCATGTCACCCGGTGAATACGTTCTCTCATGGGCCTTGTACACACCGCCGTCACACCACGAGTTGATAACACCCGAAGCCGGTGGCTAACCGCAGGAAGGAGCTGTCTAAGGTGGGATTGATGATTGGGGTGAAGTCGTAACAAGGTGTG
+
,/.+(*.'4,(,60.21./33+)),'+(.00*65:.7+,,%')(<2...490/30/1/.4:2-777.6-),-'/,0327/9./2*,+2310.*()()*+53+2-1.04.*2+/+))*&'-))*1-+)+1.*(**+&0+00)*((((201,)+-*+*,-,37460100,.3+++*+-22443.-)+'&)*,+(0))1.+,+--.-9+(2&'$))2332.94/(''//***(,'+23:400,.)-42..031/00/-3.-/40.*'&&''%&%)'&)*/*%#'%-1-15-/.*+56723$$$&&5*)'++2.**-*,9001221944.3*.,..39745;51/2-)%&)*'(&'*21/,(')+8980786961--.02::10/0/3/5.6.26574435311.1(),87'(/.(**.-+-%)'+972/1,+/--+02622,,-244146)+15;89:<73/12-,)(,27;94(.)*,05/73/08954852.///.401-.,-0+,+'%,%++/+'02.-()('*,,+040;;415,+1621&66*-3-0*+(102352-+-52-6+(+),-/.-(.)+-+*+),).-/18:9)**)*3.3/+)(&)%(&'-)*.,4/5&1&+,/20922288567301070,+0379((%(*233+***+;674322025422/&++.-.666677)77:3676661345767/7:5722/11*+5*4358&.*,-6,.043+*()(*/5035;.4.-,,,*-%&'/*4<8;;+5-/0+**(&-340/31-%$$&%+013/20/002478-,,,3/,3),+*.+*,+1*/1286889;511187/7+6.**+)*+2934*+..//.+(*,-886455:67;87200228,)*)&&&,%&)''+2456,+*)&%*)*07./09:95;5+-.:;6.;:6;314-/3.1(2-031-/38:998513/00416900/-+/*)0-(,+1046322-/4392-2))44521322134+,*)'-(*+747767<432/3'%))3/-*-**/.//03;0/1.-1/2025//-/0.7+-.1*,'*()(+2,/4*/11:85241'&'*+*,++*(*(998421)1.66;:/,7),,00373.0)*(.+++73457966-+-(((
@39a3f1ff-150a-45e3-afe1-ebc0d7b6407e ch=445 read=176229 start_time=2019-12-13T13:58:32Z barcode=BC01 runid=2c9cf7bc05858273f10e7d7ec552fc0bd742dc3e
CTCCTACCTGGGAGGCAGCGTGGGGAATTTTCGGCAATGGGGAAACCCTGACCGAGCAACGCCGCGTGAAGGAAGAAGGTTTTCGGATTATGGCTTCTGTTATAAAAGGAAGAACGGCGGCTACAGGAAATGGTAGCCGAGTGACGATACTTGTGAAAGCCACGAAGTAACTACATTGCCAGCAACGGTAATGCGTAGGTGGCAAGCGTTATCAGGTGGGCGTAAAGAGGGCAGGCGGCAGCAGGGTCGCAATGGTGAAAGCCTGAAGCTTAACTTCAGTAAGCCATAGAAACCAGGCGGCTAGAGTGCAGGGAGAGGATCGTGGAATTCCATGTGTAGCGGTGAAATGCGTAGATATATGGAGGAACACCAGTGGCGAAGGCGACGATCTGGCCTGCAACTGACGCTCCAGTCGAAAGCGTGGGGTCAAAATGGATTGGAGAATACCCTGAGTAGTCCACGCCGTAAACGATGAGTACTAAGTGTTGGATGTCAAAGTTCCAGTGCTGCAGTTAACGCAATAAGTACTCCGCCTGAGTAGTACGTTCGCAAGAATGGAAACTCAAAGGAATTGACGGGGGCCACACAAGCGGTGGAGCATGTGGTTTTAGTGCCGCGAAGAACCTTACCAGGTCTTGACATACTCGCAAAGGCTCAGAGATGGAGAGAGATAGCTATATGAGATACAGGTGGTGCATGGTTGTCGTCAGCTCGTGTCGTGAGATGTTAAGTCCGCAACGAGCGCAACCCGCCTCGTTAGTTACCATCATTAAGTTGGGGACTCTGGCAGGACTGCCAGTGACAAGCTGGAGAGGCGGGATGACGTCAAATCATACTTATATGACCTGGGCTACACACGTGCTACAATGGATGGTGCAGAGGGAAGCGAAGCCGCGAGGTGAAACAAATTATAAACCATTCTCAGTTCGGATTGTGAAGTCTACAGCTCAGCTACATGAAGTTAGGAATCGCTAGTAATCGCGAATCAGCATGTCGCGGTGAATACGTTCTCGGGCCTTGTACACCGCCCGTCACACCACGAGAGTTGATAACACCCGGAAAGACGGTGGCCTAACCGCAGGAAGGCTGTCTAAGGTGGGATTGATTGCGGGGTGAAGTCAATAACAAGGTAACCGG
+
1,9***/,)*2,,.-(&&&&)(.3+++1773/6;3341370)(,2/70+,,04343678749;45257701/./+/0064<;:/,9+/6.2380240333713097,+2.8./82+64(2---5')(++*),$$$'*3.*-,084-+,*&-)&&%+))'+**)$('%'*0-.')$**)1.,))(%'*100432433+**,1878:/146;545%,'&'.653038.)(.0).(+/2/.,)+--,6/+*&)+/--/5.27--1923/+('((&#'+2/,./18/7:.2-+,1/+30/27+1-+'**,,/7709*))(-6/23'3).((,0.864332,,,+1-/+-:2-//998121.,*.1500.,0./4;78544--/3)4,6570121,31510+0('')(*75980/-/070066-./*$)(*'#(10:+/,(,'+)/*/-.258)*)$&)1299-,-.0:87::*3(*0+*+//187/14219./*-,1637&*386'(.:2667844262527/4.-14141.+15*,-02-./(()*.27;8456/-11/0'/2--2:8;4./,/6/637-.81.,-$)*--2/10.5/6/32/-)(*-.9;*)-3++&'))+-)1///,.)+,(*)))80//554/677*,1:/+387:,*%+3387/+*))+/0384431*,123567;.3/.4:00008634500455877899.301201//027,8,-)/,.*%'&(-&&*-007-35,(+**,(*</0-9)/-*,70908,3-7)685,8765&**&'*134/7:23000342/..21**(*0.*44,,5775*+)-)**1.&*%%$*%()+/1/4977442/.),/154-*02:658250.057810-)',,+/&++).712-,,1*+&''').+&%+*-:9,7698669137<:580/7.-&)('****+')+,-$%&*)***)).(-+%-*.65600.(00/800/852;6/-'()-.3335)1002;87978;/,6-++-+,2/00223/65;:1398634-'))*)&'2-++)&&%*.3/()(*($)')..,,2-),.11,+,'**1(2)/05320/(%/%.776845.8)''.)&))+5-,*+(,.214:)5.6678.9
@7df1d732-03e0-4254-844b-57785ac4393b ch=451 read=72071 start_time=2019-12-13T13:58:15Z barcode=BC01 runid=2c9cf7bc05858273f10e7d7ec552fc0bd742dc3e
TTAATTGTACTTCGTTCAGTTACGTATTACTGGTACTGAAGAAAGTGTTCTGTGTTGCCTTTCTGTTGTTGCTGATGTGCTCCTACCAGAGCAGCAGTAAAGAATTTTCGGCAATGGGGGAAACCCTGACCGAGCGCCGCGTGAAGAAGGTTTTGGATTGTAAACTTCTGTTATAAAAGAGGAAGAACTGGCGGCTACAGGAAATGGTAGCCAGCGTGCACTTTTGAAAGCCACGGCTAACTACGTGCCAGCAGCCGCGGTAATACGTAGGTGGCAAAGCGTTGTAGCTCCCGGAATTATTAGGCGTAAAGGGGCAAGCGGCAGCAAGGGTCTGTGGTGAAAGCCTGAAGCAGCAATGTGCGAAACCAGGCAGCTAGAGTGCAGGAGAGGATCGTGGAATTCCATGTGTAGCGGTGAAGATAAGCAGATATGGAGGAACACCAGTAGCGAAGGCGACATTCCTGGCCTGCATGACAGCTCAGTCAGCGTGGGAGCAAATAGGATTAAGATACACCTATTAGTCCATGCATGGCTTGATGAGTACTAAGTGTTGGATGTCAAGTTCAGTGCTTGCAGTTAACGCGATAAGTACTCCGCCTGAGTAGTACGTTCGCAAGAATGGCTCAAAAGGAATTGACGGGGCCCGCACAGCGGTGGAAAATGGTTTAATTCGAAGCAACGCGAAGAACATACCAGGTCTTGACATACTCAGGCTCCAGAGATGGAGATGGCTATATGAGATACGGGTGGTGCATAGTTTGTCGTCAGCTCGTGTCGTGAGATGTCGGGTTAAGTCCGCAACAGGCACAACCGCCTCGTTAGTTACCATCATTAAGTTGGGGACCTGCTTAGGGCTTCACCAGTGACAAGCTGGAGGAAGGCGGGGATGACACGATCAAATCATCATGCCCCCCACTTATGACCTGGGCTGCACGTGCAATGGATGGGTGCAGAGGAAGCCGAAGCGCGGTGAAACAAAACATAAAGGCAATTCTCAGTTCCGGATTGTAGTCTGCAACTCGACGCTACATGAAGTTGGAGTCGCTAGTAATCGCGAATCAGCATGTCGCAGTGAATACGTTCTCGGGCCTTGTACACCGCCCGTCACACCACGAGAGCTGTGCTTTTGAAGCCGGTGGCTAACGCAGGAAGGGGCTGTCTAGGTGGGGTTGATGATTGGGGTGAAGAATCATGGCACAAACGCTTTGG
+
&.##''')'****&(05012+))&*)-*%*-/64.4643.(+(&%%%*,(*(*+)+(+*-/+)0(-+),(()1,,-',&')1,%&)(&)&'&23-))+-.*&()+8<93592442483-'-3)16-..13.,*''#&(%&()**,(%'+(()'$0+**3)+,64-.73316:*,286+%&&)(0(,-.&4(*/)*(()+*'-.,,1--,,/8(,,,+'*&('%(&$',+&+.*/.///06011217333//11/3610/1-.60-177745032/4;0.02-+&'$%&*.+(-2-3.5,.0*.2/032:++-+(*&$''',*./2.-0800././.23+,,+(.46-5-((&$&$#$&$&$&,4/1:4298,,,,-.02346,4/*+*/4..,*-,-3,4-986952-*))*+2)()&%')&&'&*035,+'''6.4--,*,+..0)1.--'/*+,,(1*0&&('*4-,'&''((%&'(/'*-4)+.03.)'%(009965+3)2/-+',(*)*.0(%&*+,751&&%&$)%$%%%(),)&&&(341-0136:621573/.**.1-('-$&'**,&&.52:20044494+-/..-)(/751%'(+/5-002::4643,-43'$%&)(22*,*500100011:5/61()))*--1.+-%)(*(***.90,-1/,)*+'(*')*0((((/,,%%&(+'-.0/03123851+-'*,3/.6-''')+8801)+23985775745240'-$,--.22-026'6.8+13000/()*2843023076/21545;0952724+1/,#&+/2'&-/),2512%)%),217211945;:79,-547008.63*')''&$%$$.1(%#($#''(,134445-.2:4-.+,.++..592-.0/.&)*()&**'(/0884/0;4914+&)3.3--'4..(&&$'$(&'&($&''(+-*/33)')*3,*+,*.(*$&(*)*+.,/.+.4-+),*&&''.40#$+&'%-33725778'2+)0'%**).11163435684.%%$&)*,/02+,0-,'%).+.0*)),),-88755492344477889'./238677459106/.--'(($)(+(,/39;-1,-&,)1-'-)&&(')/++(+,'&&(..,4:5:2800*+./)+.(.,,*,')*.,01()(1-/.+$.(()/0.9./,30--.,&'%(+.,.((%)00+,%'+(+/3
@333a9714-e7c6-433c-8b82-b55cd1ae1ce8 ch=266 read=91524 start_time=2019-12-13T13:58:14Z barcode=BC01 runid=2c9cf7bc05858273f10e7d7ec552fc0bd742dc3e
CCAGTTGCGACTTTACTGATCATGAATGCAAAGTGAGCGCCCTCCCGAAGGTTAGGCTACCTGCTTTGCTGGCCCATGACGGGCGGTTATTAATACAAGGCCAGGAACGTATTCACCGTGGCATTGTCTACGCAGTGCATTCCGACTTCATGGAGTCCGGTTGCGAACTCAATCCGGACTACGACGCACTTTATGAGGTCCGCTTGCTCTCAGGTGCTTCTCTTTGTACTTGTAGCACGTGTTAGCCAGCCCTGGTCATGGGGCCATGATGATGACGTATTACGCTACTCCAGTTGCTCTGGCGTCTCCTTTGAGTTCCCCACGGACCGCTGGCAGGATAAAGGGTTGCGCGGGACTTAACCCAACATTTCACAACACGAGCTGACGACAGCCATGCAGCACCACCTGTCTCACGGTTCCCAGGCATTCCTCATCTCTGAAACTGCCGTGGATGTCCAAGACCAGGTGGAGTTCTTCGCGTTGCATCGGTGAAATACATGCTCCACCGCTTGTGCAGGCCCCCCCGTCAATTCATTTGAGTTTTAACCTTGCGACGCCGGGCGATCGACTTAGCGTGCAACCGGAAACCACGCCTCAAGGGGCACAACCTCCAAGTCGACATCGTTTACGGCGTGGACTGCAGGTCATCTAATCTGTTTTGCTCCCACGCTTTCGCACCTGAGCGTCAGTCTTCGTCAGGCGCCTTTGCGCGTTATCTCCAGATCTCTACGCATTTCACCGCTACTGAATTCTACCCCCTCTACCCTCAAAGCTTGCCGGTATCGGATTACGGTTGCCGGTTAGGCCGAGTTTCACATCTGGCTTAAACAGACGCCGTGCACGCCCAATGAAAATTTCCGATTAACGGCACCCTCCACGTATTACCGCGGCTGCTGGCGCAGCAGGTTAGCGGGTACTTCTTCTGCGGGAATACAACGTCAATGAGCAAAATTAACTTTACTCCTTCACTCCCGCTGAAAGTGCTTTACAGCAAATGCTTCATACGCACGGCATGGCTGCATCGAGCACGCCCGCTGTGCAATATTCCCCGCTGCTTGCACTCCCGTAGGAGCAATATCAACAAACAGAAAGAGTTCTTTTCAAGGCGCCGTTGTATTTGGCACCAGCAATACGTAACCCCGCA
+
))$%&%#%'&,,/+''()-,2((((351316-,-/)%),/9-..11+**().+(&&),,16/-.,/+'&%(#%$###%$'-240(*-2),+,((&*17-333%37260'/*-3/(-*)/%(/%,.'&))(*&($%&$%#-0+-/235969983+++,&,'5,-/((6527(804217270+(/1422../980213113555549220.+*'(,'$'-+45++-'(-)#%$$#%&'&.--+1'&&%$'(181,18:8&/')*)353500,*)&&&+--*'&$%$%,#()-+**10$#**()334354654::4335071.&#$&(.*'%$%$%''163686).5257'(&&&1+.,()))-)(,2151;,+,.240,-%&(**0$))*+-(*.,13,+)*')((/-,-///214496423++.2.%-.,%).*)*,'%$+*&%'&)(&+,6+,$%&'').18;5+///6-.0:6591011.6+*%(&'$(#+*'(')***/1/3029/+-('$$$$%((-0882*&'(.0)10/.2,,-709;2.4.*(&%%($'$%%&+1-*(,.+**.(%&%)+(&(+*0+.+1'.4./-3867,),47)+,-5614/-,*.+./8886776182),00/0678412%($(%&$)*+$&(''((()*'%&(085+.,.4;3401)1/1220541210118<941&$&&$&(%&)&'((&&)(%)'(,(((6413..%1-/-2;3337;/0&%'$$%1*4-7049:5)),+)-'(&-+0)(*,611-'+-+//&(#('&+'0..$(*)*(*%).-((')+:-,-0.-//,*(('*()&'&%)&''%$$%#(&))&)%*&+*,).1)).++,,()%$%()043--+%(()()**71+*1,--3-***)'0)((%(*,(&(*++&(*46878:/,('%)&&%%%&.53899384/.-..-*'+*.0*+-($(+12+57%').8/*)+'))&$&%'('&$$%$%%&%$#%&+)$'&'$'#'//,&-,/-(''%(('%%&%('..(&&%%%&&')*.2/6990&(&%&'%(,%()28-+2-/%)'+493111'&+-4,.,,22*)(++-%&'*'%(')')%'$%&%%%#&*%%#'%),*-/+6-+,-+*&'%%%%%$
@3dc1ed57-852d-48e2-9901-f49bb094dbb4 ch=189 read=218587 start_time=2019-12-13T13:58:14Z barcode=BC01 runid=2c9cf7bc05858273f10e7d7ec552fc0bd742dc3e
CTCCTAAGGAGGCAGCAGTGGGAATATTACTGTGAGCGCAAGCCCTGATGCAACCATACCGCGTACTGAAGAAGGCCTTCCGGGTTGTTAAAAGTACTTTCCAGCGGGGAGGAAGGGAGTAAAAGTTAATACCTTTGCTCATTGACGTTACCCGCAGAGAAAGAAGCTTTCCAGCTATACGTCGCAGCAGCGCAGTAATGCAAGAGGTGCGGCGTTGTCAGAATTACTGGGCGTAAAGCGCACGCCAGGCGGACTTAAAATCGGATATGAAATACAGGCTCAACCTGGGAACTGCATCTGATACTGGCAAGCAAAGATCTCGTAGAGGGTAGAATTCAGCGGTGGAAATGCGTAGAGATGGAGAACCTACGGTGGCGAAGGCGGCCCCTGGACGAAGCCTCAAATTGCGAAATGGGAGCAAACAGGATTAGATACCCCTGGTAGTCCCACGCCGTAAACGATATCGACTTGGGGTTGTGCCCGCTTGAGGCGTGGCTTCCGGAACTAACGCGTTAAGTCGACCGCCTGGGGAGTACGGCCGCAAGGTTAAAACTCCGAAATGAATTGGCAGGGGCCCGCACAGGCGGTGGAGCATGTGGTTTAATTCGATGCAACGCGAAGACACCTAGTCTTGACATCCACGGGAGATTTGCGGG
+
+23%&'&+-*,*(*,.+,0+0/+1/.11(--,*'$++)0.9-6;').35.,+)'%%&$*-((''&+*+/.'))(+/54:2,18-2-)&*,77-)+,,+-.+&&&%&+1)(..)+)/($(*17:0*3*5)*,5.58.+/0,*+-+,1,8,,693-.,+*(,-,%('%%%&(,'((/,,)%)')&%*'+,-.,++,++/()')-'%(((('',,-+*'$'(&*+*4.6678941.,/4,*,23-0*-,+*-.''$$&%-,*%*-',*,(*)*+*'%($)*+.0+7187,71-679221.0323433567422%,%%%'$)*1245.*(0+,+.),-+**'')0623(+25*+.1/.,'-'+'*(&),.+(%(--1/)*,-2(,*.6.;3-*45+)'%&$%$&'3,%)&%$$&&%)'20++/1<991.,%,'((4471;7**142/+,'.-%.&)))+4742563,0-*,,,,&)'))6.5.45+&'%$&%11/201+''&+++.,'(.-)+*().:2:/6999:;461.,-+&%%('*),61/0/0*.005;;6203&%&('(),''#$'.&-.4+05-',()*&,--2,-.(+++2(+%++8:,8/;8///-.0-/,,')&&$&%(&-%.//*+1357780,-%('#("&&'%$&%%
@b3b3641a-288b-48ec-9c3f-56db907b6b29 ch=106 read=171119 start_time=2019-12-13T13:58:06Z barcode=BC01 runid=2c9cf7bc05858273f10e7d7ec552fc0bd742dc3e
CCGGTTACCTTGTTACGACTTCACACAATCGCTGACCCTACCTTCGGCCGCTGCCTCCTTGCGAGGTTAGCTCACGGTCGGGTACTTATCTCATGGTGTGACGGGCGGTGTGTACGAACCCGGGAACGTATTCACCGCGACATTCTGATTCGCGATTATAGTAACTCCAGCTTCATGTAGGCGAGTTTCAGCCTACAATCGAACTGAGACTGGTTTTTAAAGTTTAGCTCCACCTCACGGTATTGCATCTCTCTGTACCAGCCATTGTAGCACGTGTGTAGCCCTGTTGACGTCATCCCCACCTTCCTCCTGGTTAACGGGCAGTCTCGCCTAGAGTCCTCAACTTAATGGTGGTAGTAACTTAACGACAAGGGTTGCGCTCGTTGCCGGGACTTAACCCAACATCTCACGACACGAGGCTGACGACAACCATGCACCACCTGTCACCTTGTCTGAAGGGATTTCCTCGGTAAGAGTAATGCAAGGGATGTCAAGTGTAGGTATTAAGGAGTTCTTCGCGTTCGAATTAAACCACATGCTCCGCTACTTGTGCGGGTCCCCGTCAATTCCTTTGGTTTTAATCTTGCGACCGTACTCCCCAGGCGGAATACCTTAATGCGTTAGCGGCGGCACGGAGTGTTAGAAACCCACATAGTATTCATCGTTTACGGCGTGGACTACCAGGGTATCTAATCTGTTTGCTCCCCACGCTTTCGAGCCTCAACGTCAGTTACAGTCCAGAGAGTCGCCTTCGCCACTGGGTGTTCTTCTAATCTCTACGCATTTCACCGCTACACTAAGATTCCACTCTCCTCTCCTGCACTCTAGATAACCAGTTTGGAATGCAGCGCAAGTTGGACGAATTCATCACTTAATCGTCCGCCTACGCTCCCTTTACGCCCGAAATGTAAATCCGGATAACGCTCGCCACCTACGTATTACCGCGGCTGCAGCGCGTAGTTATGGCTTCACTCCTTGGGTACCGTCATTATCTTCCCCAAAGACAGAGCTTTACGATCCGAAAACCTTCATCACTCACGCGGCGTTGCTGCATCAGGGTTTCGGTACGCAATATTCCCCACTGCTGCCTCCCGTAGG
+
23-4/6,00/0+-7-..'44+,%&%)+5/8,//340;-**8;9<905*)&)(,/2+-%'%&()&),,2//0/.-..2+*++'&#&**++0---/0:66666;7;;767335524436/27((67.610567;721,,/16978;6678:90*)',,2-**++1.///3+*+.49355667730../9,/$...--.*3+,+06600-/189::1;;8.25)/,98+21127236.+')(30.)+(**-953313554270/00'-/*''&'%+)*'.(')+))'$%(-'*-..07:/:9,)062;79600.-208202&*07),457823)+1)*-114304/,2+1,,),-,0-,..'%'%%2*34373*18,57))()*./47.6'49;50001/,/+,+1/2472+//*,'))&'*//4241-5899;%4'2147467113,*,/.1..0$%'*(*&&+2,5+,./2,))&)((*,..10/'/0-97896/.//,(,'&%'&&&'+&+8;89;:57163-)-.0//:/50...40222/+,.()4**+4+*+))448,)+/&.&4,**20)(*-;+6;61721188:;*4012-996*/7526-70(+('+/4//6153//105//-,)*+'%**-1:-),1),4-'+%&%&(&*4.06777;8./.9899:<975120+38...2./,2275.9;.*1+342*&))+3:92(')077-.&,+556657121536())**(*+-0:749525837686++,0.,1.3()376221//-.+09/-38905---)+/.&%(2+33,./2215///53*,0-/0245143/&.3.34;93102211+(+$)(+)+3)'&*%*(1,,+)-)/,20726'55,,26/0353-5:(.0+*1.05*'(())(&(&'&()3,*%+'.*,/6570-5/6342422957<7/4/.-&+%)(%)+1-211%$&&%)-&#&*,&()(/((&0.356/:/..734336-/53--0.-),/79/////,9,*.285/50838:8.001&((++14604.--.//12/25/,4+()&'%#$*''),//.785$)*+-..18,78,+5.2)
@42fe2153-db05-4234-a129-342c480b9741 ch=282 read=90273 start_time=2019-12-13T13:57:50Z barcode=BC01 runid=2c9cf7bc05858273f10e7d7ec552fc0bd742dc3e
TTGGTATGCTTCGTTCAGTTACGTATTGCTGAATTGCTGCATCTGGAACGTGGTACACCTTTCTGTTGGTGCTGATGTGCTCCTACGGGGGCCTTGGTGAATGTGGTCAATGGGCGAGGCCTGAACCAGCCAAGTAGCGTGAAGGATGACTGCCCTATAGGTTGTAAACTTCTTTATAAAGGAATAAAGTCAGGTATGGATACCCGTTTGCATATACTTTATGAATAAGGATCAGCTAACTCCGTGCCAGCAGCCGCGGTAATACGGAGGATCAGGCGTTATCCGGAGTTTATTAGGTTGCCCAAAGGCGTAGATGGATGTTTAAGTCAGTTGTGAAGTTTGCGGGCTCAACCGAAATTGCAGTTGATACTGGATATCTTGGTACAGTTGAGGCGAAGGCGGAATTCGTATTGGTGTAGCGGTGAAATCTTAGATATCACGAAGAACTCCGATTGCGAAAGGCAGCCTGCTAAGCAACTGACATTGAGGCTCGAAAGTGTAGGTATCAAACAGGATTAAGATACCCTGGTAGTCCACACACGGTAAACGATGAATGCGCTCGCTGTTTGCGATATACTGCAAGCGGCCAAGCCAGCGATTAAGTAATCCCTGGAATTACGCCGGCAACGGTGAAACTCAAAGGAATTGACAGGGGCCCGCTGAAGCGGAGGAACATGGTTTAATTCGATGATACGCGAGGAACCTTACCCGGGCCAAATTGCAGATGAATTACGGTGAAAGCCGTAAGCCGCAAAGGCATCTGTGGAAAGTGCTGCATAGTTGTCGTCAGCTCGTGCCGTGAGTGTCGGCTTAAGTGCCATAACAGGCCGCAGCCCTTGTTGTCAGTTACCTAGCAGGTTCCGCTGGGGGGCTCTGACAAGACTGCCATCGTAAGATGTGAGGAAGGAATTAGGGATGACGTCAAATCAGCACAGCCCTTACGTCAGGGCTACACGTGTTACAATGGGGGGGGTACAGAGGGCCGCTACCACGCGAGTGGATGCCAATCAAAACCTCTCTCAGTTCGGACTGGAGTCTGCAGCCGACTCCACGAAGCTGGATTCGCTAGTAATCCTTGCGTAGCCACGGCGCGGTGAATACGTTCCCGGGCCTTGTACACCGCCGTCAAGCCATAGGGACGGGGTACCTGAAGTGCGTAACCGCGAGGAGCGCCCTAAATTAAAACTGGTGACTGGGGCTAAGTCGTAAAGGTAACCGGAAGATAGAGCGACAGGCAAGTAGGTTAATACAGGTGTACCACGTAGTGCTGAAGAAGTTGTCGGTGTCTTTGTGTTAACCTTTCTGTTGAGTGCTGATATTGCTCACAGGGGCAGCAGTGGGAATGTGCACAATGGAAATCCTGATGCAGCAACGCCGTGAGTGATGAAGGTTTTCCGGATCGTAAGCTCTGTCTTTGGGAAGATAATGACGGTACCCAAGGAGGAAGCCACGGCTAACTACGTGCCAGCAGCCGCAGTATTACGTAGGTGGCGAGCGTTATCGGATTTACTGGCGTAAAGGGGCGTAGGCGGATGATTAAGTGGGATGTGATACCGGGCTCAGCAGGTGCTGCATTTCCAACTGGTTATCAGGTGCAGGAGAGAGGAGAGTGGAATTCCTGGTGTAGCGGTGAAATGCGTAAGAATTAGGAAGAACACCAGTGGCGAAGAGCGACTCTGGACTGTAACTGACGCTGAGGCTCAGCGTGGGGAGCAAACAGGGATTAAGATACCCTGGTAGTCCACGCCGTAAACGTGAATACTAGGTGTGGGGTTTCCAACACCTCCGTGCCGCCGCTAACGCATTAAGTATTCCTTACCAGAGTGCGGTCACTGTAAAACTCAAAGGAATTGACGGGGACCCGCACCAGAAGTAGCGGGCATGTGGTTTAATTCGGAAACAACGCGAAGAACCTTACCTACCTTGACATCCCTTACATTACTCTTAATCAGGGAAATCCCTTCGGGACAAGGTGACGGAGTGGTGCATGGTTGTCGTCAGCTCGTGTCGTGAGATGTTGGGTTAAGTCCGCAACAGGCGCAGCCCTTGTCGTTAGTTACTACCATTAGAAGTTGGGGACTCTGGCAGAGACTGCCTGGGTTAACCAGGAGGAAGGGTGGGGATGACGTCAAATCATCATGCCCATGTGTAGGGCTACACGTGCAATGGCTGGTACAGAGAGATGCAATGCCGTGAGGTGGAGCCAAACTTTAAAACCAGTCTCGGATTCGGATTGTAGGCTGAAACTCATACCATGAAGCTGGAGTTACTAGTAATCGCGAATCAGAACGTTGCGGTGAATACGTTCCCGAAAGGTCTTGTACACCGCCCGTCACACCATGAGAGTTGGCAATACCCGAAGTCCGTGAGGCTAACCGCAGGAGGCAGCGGCCGAAGGTAGAAGGTCAGCGATTGAGGTGAGAATCGTAACAAATTAACCGG
+
%%0*..1.2273..46+-8,,,28/6/./70&&)'&('(+-/567933504&2(')%$$&(,,6327/2.007/0*&'$%()4*+/,)++(*+/*/)--.//'2*6168879;9+-%-,)/43177:4/4/4-+*+,-)0/.4/6/02(./428++,1*273:3379233905:.*)68*(&(-,.9--05&('-,44:11)-4/(*93+,..-/-..4.+.99;.1+/,0091232/700/0/03850&,'&'1))(%+060./21/1///3')3509///1.0*)+5<:.2.*+105')*',-&)+,-162568:7816:847/296516-''))'*,,+/+*&(,2++.&%'&%(&'*+,.6/0012*-77755-/+0/0-2&,0,))/65(%%((,5.9-7.854(*))+/..'/1-0-*+.)*)-4-.146.-,-,0/(,0,,+'(+-0-/.04(3176/8;67222)%*('10133.33++*//00-+50-.43%.)),376942(96-1-/**,9289++1956.0/+&&%%&((0-.1--,'),1:4,-&*)1.8982;2.023111.,),,051.)-6,0%(*#'&((*+1,.)+)('))($&&&%+)+,047573210-1+&'-0*07+,*)()-,1/00%0140,0)&'$%,)(+2.,),,7/-/)+4:615191//,++-,435,(*+,5.606(-+)(/*)'07-9+)*+,5917+6)')*1.,,0/+.686::-181473))1*/121/.-(-.'011220/0,(+7//07566415577857711++-.342422-4/5)*-.0+-3+4()2/(),0%35----0;0.0)+,:25((+%*)*41112./,-'/.,))*,/2542/,(,0353629).//-00*(&$.%.*&%((*,-//++17886137</..//-,+*+46)+*(*.,1$.86642/'+,/*4*)*2-10,)&%$$$+$''**,54/7113*36.212,,++.,0/*.5-7+-(89.46,,,-,1'+,;3/7.2122/-/--++*&)(&(//-''(&&'&'):3.6./,-.,++../0&'''&$$&&*-'))-./:37878<:9:5:9/7.*31//./+*++*+0(,/)+42808:0//15*%'(/*),+1244/5+,**+./5+'),+*+***+67:*+)&&&,.;:62465.-)*-581''(*(+,.)',2'+')398:38--,056--.//68/2954/-..0/3.0'*+22.6011231*-*+'0)-.20/0')+(+8345/731441;9/,,(**'-**-1+3335/*,--/1///+/-*()'%($+0**&).-.-3++))((&'$%$'-+,,')(&$&(((-12212/000/13,(*&%))/0/07,10:94.*2-4::,++''++-/-/.4:8,21)*(+//71001,.,++/,+*0,**)'(%$%%&)200162312-2149/.*))4(%'%#(&'(++46.0(*.3/+-/1404..,+-%0(&'1+1*)+386/&,*'$',.52015039.;.8.164<:8.-(&&*)3)+/%$(,)/1.5555799820;*2+1+-.3101/.0%(&/%'$++)--0'++()''*&**%2(7,)'530.,--2:64/11,*00/5+%,)*4+0205/.46236--4.5.)''&'&),*).,++5+/0/,06,-//0556/,-3*.('&'+3768+(,.995-%.-*,,0.)(+7,79-,/7444633/0034104431(,&%002174041/3,234+7((+''(,-424-)*)+/0581000*+*+'*131*0+,7/*1))-2.$'&+(-*975&'&&))39,12/&2+'('',*(&&()15/4;--/(0)(&)()*,,,+.)**/+(.2071.30;5.)1,'(*),++-*.**,0-,,(*&%$&&+-,-146060.4&..,8../1614135&))&()&*.;-278+.4/046(/+***',&'(),*2557654411445/(-.-6475687:65368767)//.868//70),0'.('+.,**'-2('('*3/33///:./.305+()-'**(0*,(52,-66/'1.%(&*,,.1.'&&2377/*+,+02+01+(((*,,2945474111049/026783/+'%%&'-+)%+*10.//*'%#%#$-'*5877631,1/&&%%))3.,.-)%3+/0/))),2-&)518<5-75,18:40:646743'5&9,902)8)**637676298/--++-+0/()*&&(*11)&/70014545544&)()0.2341742251103124;96969;69,)'&'+20025+--.(++&+,('..//+/61-,)+').110.150*03,(+,(*4113-,+2*,,0,/((*(+,-,('&'('.+//.+2/0(''(&,$(%&(%1&)%-(+++-)-++-1/0-)(&))0,498.
@88a69787-3a54-4f31-b8fb-eed6aec7f2c7 ch=319 read=149100 start_time=2019-12-13T13:57:23Z barcode=BC01 runid=2c9cf7bc05858273f10e7d7ec552fc0bd742dc3e
CTCCTGGGAGGCAGCAGTGGGAATATTGCTGTGGGGCGCAAACCTGATGCAACCATGCCGCGTGTATGAAGAAGGCCTTCGGGTTGTACTTTCAGCCAGGGAGGAAGGTAAAGTTAATACCTTTGCTCGTGGCGTTACCCGCAGGAAAAACACCAGCTAACTCCGTGCCAGCAAGCGCATTAATACGGAGAAGTGCAAAGCGTTAATCTTGGAATTACTGGGCGTAAAAGCGCAGAGCGGTTTATTAAGTCAGATGTGAAATCCCCGGGGCTCAACCTGGGAACTGCATCTGATACTGGCAAGCGAAAAGGTCTCGTAGAGGGGAGTTAGAATTCAGGTGCTTAGCGGTGAAATGCGTAGAGATCTGGAGGAATGCCACCGGTGGCGAAGGCGGCCCCTGGACGAACCCGGCGCTCAGGTGCGAAAGCGTGGGGAGCAAACAGAGTTAGATACCCTGGTAGTCCGCCGTAAACGTCGGCAGGAGGTTGTGCCAGCAGAGGCGTGGCGCTTCCCGGAGCTAGCGTTGAGTCGACCGCCTGGGGAGTACGGCCGCAAGGTTAAAACTCAAATGAATTGACGGGGGCCAGCGGTGGAGCGTATGGTTTAATTCGATGCAACGCGAAGGGCAACATACCTGGTCTTGACATCCACAGAACTTTCCAGGATGGTTAGTTGCCTTTGGGAACTGTGGACAGGTGCTGCATGGCTGTCGTCAGCTCGTGTTGTGAGAATGTTAGGTTAAGTCCCGCAACGAAGCGCAACCCTTATCCTTTGTTGCCAGCGGTCCGGCCGGGAACTCAAAGGAGACTGCCAGTGATAAAACTGGAGGAAGGTGGGGATGACGTCAAGTCATCATGGCCCACCCACGACCAGGGCTACACACGTGCTACAATGGCGCATACAAAGAGAAGCGACCTCGCGAGAGCAAAACGGACCTCGCAAAGTGCGTCATGTAGTCCAGTTGGAGTCTGCAACTCGACTCCATGAAGTCGGAATCTGTCGTGGATCAGAATGCCGGTGAATACGTTCCGGGCCTTGTACACCGCCCGTCACACCATGGGAGTGGGTTGCAAAGAAGTAGGTGAAAGCAACCCTCAGGAGGGCGCTTACCGCTTTGTGATTCATGGCTAGGGTGAAGTCGTAACAAGGTAACCGG
+
.,7*&%)*'..(878224387/84-8-&)()((//)+.-07)5:5411+10&35370491337476523.&)*.4186/7'-/57*+()*31+'*-&%+2*(/),')'&*:6/09.9...-()-+,/-*2)'$%(5..6((*'+$*,),+'&'')(.+.3./05'3%**')((()(&(&*),-.//46/)*+*+0-57+)./3.5-+*&%1.2124/323674))14-+(*)*$(&'*-4-0'$'&-)./0278841%,/((-36),.',-28-2/--,,*.(*:555550../01.0,+.)''&.-,)*-,.'(0871,..1+$()''+)0,0-&(()*$(%&)11840-43*+196/,)&*04686-+('11%2/,.--+)-1*))/*1-12/:6.,4680+())((*+./214+.7:86,./))*87:27.%(+6:47)*&)+5-28748:+*.*)&)-/1'.+0+/:8.0+(+&((.1').+4**(1.&%&&'&),''&*('$&%&**&-(&'')$%&%%)&&&+*-0-3)3--211('$'(6387524/-).*0++/.,+211,,*-+4+-+5.174+0(%')(112.$&(%)(**11951418/.,+)41%2.20+*)'&0%%%&'())''---,))+.1./0+*-.27*+0+****+*.3.'5&1.--/)&&$*/81:43500,252.33567991328566::793+++,056/06-*)+%)1--.2')2-9-7,419-,.1,1&&%%)&'()*/)'+',.'(0+(.2,,-*&&*--8-0*4-,75,6//91:1).'+0/8709'((()/.49.3::9.,.,/.42/5743:677.3/56*.647200-5-82'++('++206.1450-))&&&))+453,133137535120354('''**(*/-2:8936/-+(((,/3*//83:877&))41.-+-/00)0''%)*,($)*-&+((*,//.+-./,-*-*3200/70/,5(1-5)((()-'+*1(+&%'(204/,',+,+/.38461.(,5751/0&*(++/651::+,4*0,1726380)(+%.+-0-.19-()))*&.((%'&&$&'2,9303&82),0,+(&'''--))2,))...383&&,./.(+*''(&%)%$$'%)(,)***3;6849
@41fdd88b-321c-487d-ad04-e9de36ec7f76 ch=339 read=109159 start_time=2019-12-13T13:57:06Z barcode=BC01 runid=2c9cf7bc05858273f10e7d7ec552fc0bd742dc3e
TCACCCCAATCATGATACAGCCGGCCGCTGCCTCCTTGCGGATTGAAGCTCTGGACTTCAGGTATTGCCAGCTCTCATGGTGTGACGGGCGGTGTGTACAAGACCGGAACGTATTCACCGCGACATTCTGATTCGCGATTACTAGTAACTCCAGCTTCGTGGCAAGGCGGTTCAGCCTACAATCGAACTGAGACTGGTTTTAAAGTTTGATCCCACCTCACGGTATTGCATCTCTCTGTACCAGCCATTTGTAGCACGTGTAGCCCTACATAAAGAGGCATGATGATTTGACGTCATCACCTTCCTCTAGTTAGCCCAGGCAGTCTCGTAAGTCCTCAACTTAATGGTAGTAACTAACGACAAGGGTGCGCTCGTTGCGGGACTTAACAACATCTCGACACGAGTGACGACAACCATGCACCACCTGTCACCGCGCTTGTCCCCGAAGAGATTTCCTCGATTAAAATTAATGCAAAGGGATGTCAAGTGTAGGTAAAAGGTTCTTCGCGTTGCTTCGAATTAAACCACATGCTCCGCTACTTGTGCAGGTCCCCGTCAATTCCTTTGAGTTTTTTAATCTTGCGACCGTACTCCCCAGGCGGAATAAGCAATGCGTTAGCGGCGGCACAGAGGTGTTGAAACCCACACCTAGTATTCATCGTTTACGGCGTGGACTACCAGGGTATCTAATCCTGTTTGCTCCCACGCTTTCGAGCCTCAGCGTCAGTTACAGTCAGAAGTCGCCTTCGCCACTGGTGTTCTTCTAATCTCTACGCATTTCACCGCTACACTGGGAATTCCCTCTCCTCTCCTGCACTCTAGATAACCAGTTTGGAATGCAGCACCCAAGTTGAGCCCGAATTATTTCACATCCATAATCCGCCTACGTCCTTTACGCCCAGTAAGTCAACGCTCGCCACCTACGTATTACCGCGGCTGCTGGCGTAGTTAGCCGTGGCTATCCTTGGGTACCGTCATTGCTTATCTTCCCCAAGGAATAGGCTTTACGATCGAAAACCTTCATCACTCACGCGGCGTTGCTGCATCAGGGTTTCCCCATTGTGCAATATTCCCCACTGCTGCCTCCCGTAG
+
;5+/&'%0(,)$$&(((0/',)'&1-79:99883'''%'+,',('+('***&)*./596*464027,/6/'+*++-../1,-113407901776666775520)3(3'954::9<747;-2994,7:.29:9;833545:23*(%))0+./-,-01.,'%$$%(++1-*),8()0811222704)*-.-+.1569:74;;.255,08(&$(.+(',.0++0/5102433520.../37:926.00;4:0,'*)/0/10113**+90*,./-22),%.+()70/.--1;1//5332305%),2,6+&**)*-./%1+*+4554520/.&('(&*-66/,-')%&$&)&&'(/28313837485''+'&(+-/1456:67.3/*&'&0'*+.-032.-(('**(%'&(%*,45949643)++,2/49120/*,'$&%)+,../8;0)))&%%%,4-278411/2-;.,**3*./36:+.,2+6687510134&.),.6-)),3:79<2,+--2-..2/(*+1,4:182101000110((-'*6.-.67(1+**774-58745331.62*+.2/<5<+6:5247/14579'4(0.399+.2.4+/.3/.(#('+*897572021:5181.0%+%/**+6920:215.$((+1,--257;8799807++,-9---07775/,.-14-14565521+),+1:/+./.85*/,.17115478921,+-//712291/,-,.''**+,97;:9;:99:49889744;92,.&'/222./*.(+'+2,%*.+()((4/31)*',+.,-0--/0021114/.-1.0/0./.584248282<:26/51,2(0-+/0+*-,10*+450)'%'1.+/90/.1106+%$('')9568-,,%(+1*37005133%''+*)++230.0/1456567.*/.285<45.--/5///3-8++**+/7963525,8+(((*-0.1&05.,//./6231/+.**.124102)*,(*11-*((,+1/))+,))%(,/)1.2.-.59676+)**+4:551.,+++1024&11)+4555:2.-6/./8/:0008298+)33/////7117*+2/,
@52eb5004-e8ea-4b05-be5c-de9b21e8e04d ch=390 read=94261 start_time=2019-12-13T13:56:54Z barcode=BC01 runid=2c9cf7bc05858273f10e7d7ec552fc0bd742dc3e
TTGGTATGCTTCGTTCAGTTGCATGTTGCGCGGTGCTGAAGAAGTTGTCAGTGTATCTTTGTGTTAACCTGCTTTTACAACCGTATCTTCGGTTACCTTGTTGCGGCTTTGCCCAATCATCAATCCCACTTGTAAGCAGCTCCTTCCTTGCGGTTAGGCCGCCGGCTTCGAGGTTGTTATCAGCTCTCGTGGTGTGACGGGCCGGGTGTCATACAAGACCAGGCAATATTCACCGCGACATGCTGCGATTACCTAAGCGATTCCAACTTCGTAGTCGAGTTGCTGCGGGCTACAAATCCAGACAAGGGAATGGTTTTATGGGTTTTGCTTCCTCGCGAAAGCCCTTCCCTCTGCACCATCATTTGTAGCGAAGGCAGCACGTGTAGCCCAGGTCATAAAGAGGACATGATGATTTGAGGCATCATCCGCCTTCATCAGCTTGTCTTTTCAAAGCGGAGTCTCGCTAAGTCTAACAATGATATTGCTTGCTGCAATGGGGTTGCGCGCTCGTTTGGGACTTTAACTAACATCTCACGAGCCACAGGCGGCAGCATGTGCACCACCTGTATCTCATATGGCTATCTCTCTTTCCATCTCTGGAGCCCTTTATAGGTATCATCAAGATAGTAAGGTTCTTCGCGTTTGCTTCGGAGTTAAACTTCACGTACTCCACGCTTGTGCGGGCCCCGTCAGGTGATCCTTTGAGTTCATTGCTGGGCAATGCTACTCAGGCGAGATGCTGGCCGTTAACTGCAGCGCTGAACTTTGACATCAACGCGAGTACTCATCGTTTACGGCTGGACTACTTTAAGTCATCGGTAATCCTATTTGCTCCCCACGCTTTCCGGGACTGAGCGTCAGTTGCAGGGCCGGATCGTGCGCCTTCGCCACTTTTGCCAGGTGTTCCTCCATATAATACCGCATTTCACCGCTACGTAGATTCACGATCCTCTCCTGCACTCTGGCTGCCTGGTTTCTGTAATTGCCGGAATTTGAAGCTTCGGGCTTTCACCACGAGACCCTTTAACGCCTGCTCCTCTTTGCCCCAATGATTCCGGATAACGCTTGCCGCCTACGTATTGCCGCGGCTGCTGGCGCGTAGTTAGCCCGTGGCTTTCAATAAAGTGCAAATCACTCGGCTTCTACCATTTCCTGTAGCCGCCGTTCTTCCTTTATAACTGAAGTTTACAATCCGAAAACCTTCTTCCTTCACGCGGCGTTATCGGTCGGGGTTTCCCCATTGCCGAAAATTCCCCTGCTGCTGCCTCCGTAAG
+
##()+(+,.-22./961/3/&(%(%-((()*%,+**.1,0'''',/*.1)(0$(&1.-21(,/2;79662*&))&#%%&$&&$%'(*--&&(/8-/170./.%'+(&))&$*+*(,,.54,.**-2+$)''++,.$((0/-,--555+72535450/1(($%$'().0.)$.'-)**()*4.&,++),*-1773./09492:',,,))*'%('***)%0+'$$(''*(.10),0+.-/,11'&&$&$%*'),'()($&0/5/2(*'*+--'('()*&)+1,$&$$'(/**'$&%'%'*-)*//)))3+**'&*+2;001((,388.*,.3,*)-%&%&&&%*.+(1/2/+-,))%+1.39578,*(''(&((%'''')+21*()(().-*,622*,-,+('+*%*()(()''.2'&&*-*&135*5*%((*)(%(*--/05%*)/0/2((,%'('(('*+/512434+..%'&&%*'&(*%*('&''%%()&'(($)(&,,'')+*-./'10((,./1,1(-'(&-*553)('%(*%&*'(*&'*&&%&%32(*%''*+1-,*++,-//0,/'*)/055662.-+)&(,)072,-(/,68-./4(.41%'%''*,/-/0611))'&(.,'.*151--%'((*-&%&*(-&+%&+,,('*-())-+1,0.0*%((*.-./*4.4-164,*.1&,+*)&/.1.781(15:2)-'##%%'(-)$+$()'*-0(1*&&%'&'')(&*).-/11*')&'$*+%)(,.7)/2*'+0)00011&&$$$-(++,*,+,10.'**(%(,))'+$()-(*''&%$$''&*/40/1.'/2((0/323,(,++07,1',78+'&&%-01-7+,-803&),))',)---),&*%&$'&'(/+&,*+*'#&$#(()0199230.((+(,)%&)'&)&.8.//.)%%'$&$(%,*-++%&'/.1811/143560442.&((**+,()..0:21$&'%('$-((&&$)+)'(('',(*,58/19.+,8*''&&((*-&()')')#$$''..2--,91)(,(-&0(*&'/6,(,.)+%$&),+5,/,$)(%$)*,*0*&-5*/,7//.131-*)*)0-,,-+%(),()*)'())(+2,-9/-..0-551+%'(*%((&+(+).2,099051-+(%%-)29650-(+)''+(('-&'&%%'',7,,-0,-0+*012-.44:55:31/61+-./,51-0.')1-:30&/1+3;,,98+(1)'/*+/0.3-042,&%#(('+/(+0,16-00*(
@a2f8e046-011a-4cb6-bec0-164206e56416 ch=404 read=99366 start_time=2019-12-13T13:56:34Z barcode=BC01 runid=2c9cf7bc05858273f10e7d7ec552fc0bd742dc3e
CTCCTACGGGAGGCAAAGGAATTTTCGGCAATGGAAACCCTGACCGAGCAGCGCCGCGTGAAGGAAAGAAGGTTTTCGGGTTGTAAGCTTCTGTAATTTATAAAAGGAAGAACTGGCGGCTACGAAATGGTAGCCCGGTGACGTACTGATAGAAAGCCACGGCTAACTACGTGCCAACAGCCGCGGTAATATGGTGGCAAAGCGTTATCGGAATTATTGGGCGTAAAGAGGGCAGGCTGGCAGCAAGGGTCTGTGGTGAAGCCTGAAGCAGCACAGTAAGCCATAGAAACCAGGCAGCTAAGAGTGCGGAGGATGTTAGATTGTATGCGGCGTGAAATGCGTAGATATAGCGGAGGAACACCAGTGAGCGACGATCTGGCCTGCAACTGACGCTCAGTCAGCGTGAACCGTAGGATTAGATACCCTGGTAGATCCGCCGTAAACGGTAATTACTAGAAGGTGTTGGATGTCAAAGTTCAGTGCTGCAGTTAACGCAATAAATTACTCCGCTGGAAGTAAATACGTTCGCAAGAATGAAACTCAAAGGAATTGACAGGGCCGCACAAGCGGTGGAGCATGTCGGTTTAATTCGAAGCAGCGCGAAGAACCTGAATCTTGACATACTCATAAAGGCTCAGAGATGGAGAATGGCATATGAGATACAGGTGGTGCACGGTTGTCGTCAGCTCGTGTCGTGAGGATGTTGGGTTAAGTCCGCAACGAGGCGCAACCCTTATCGTTAAGTTACCATCATTAAGTTGGGGACTCTATAGCCAGCCTGCCAGTGACAGCTGGAGGAAGGCAGGGATGACGTCGATGTCATGCCCCTTATGACCTGGGCTACACGTGCTACAATGGATGGTGCAGAGGAAGCCAGAAGCCGCGAGGTGAAGCAAAACCCATAAAACCATTCTCAGTTCAGTTGATGCAAACAAATTCCTTCGAGGTGAATCGCTGAAGTAATCACTTAGTCAGCATATGCGTGACCACGTTCTCGGGCCTTGTACACACCGCCCGTCACACCACGAGTTGATACCCGAAGCGGTGGCCTCGCCGCAAAGGAAGAGCTGTCTAAAAGGGTGGGTTGAGTGATTGGGGTGGAAGTCTGGCAACAAAGGTAACAGG
+
)).0/27/7+)+)'--(((**.8;9,-6).++4-)2-)7*++.:353--,*,+79/..'(('()--(&*)(*(46-.1;839/.14%0281/-)-628/,-286)++20',++$('),0..05'&*3),')+,32)*/-++/''(*/*+.+),+,(*./,',+,4/-///3767:6)3104532+/-,$$$%&,(())26-,.5/;/*)&+()1+(2,56776586.*(--,(022.%.,0..*,'05,-,/.*-59324(-3.),)('%%%#$&()06,:;56413:00***,)(()+),&&'))&,*'+/&'$&(#&$&#%(,,..+*&(&(+.,*,98:8785+,%(')/*+-+2136966/*)(+/1476633/65:689948.-*,$(+.*---(')('&(++,,,(35-30-,00).,((&+*(&%&)(&+(,,5:6.)%-+&,('(,.(*)+&'(;-:-9857-4:0-286+03('(-.'..-2+20/--(*)('*(+/12'/-.+*'&()'&(-036;6+.,*')33//3*,,.07/*-*1,60//&36035'+,.07532-1.+)*+44-,*()).)/72;4,3.&*%#'*1./))...(%#$&'(*.+029543.-,,28+.-449)*'(*/10/+)*/+*,-2347955/-0-34747212336272118776*+-,-'-+.1/,+,&*22526.656:981,6.+,257*(+'('/131:.185640/-&%&',&(**-386940,-/'/20,33342+'$%$'(+&''1.+,('$*'*,350.-&''(+(&/3,10-/0)(&$%*(,,$%*+*++)/-0045923/('&&((,)-2:97040-/+-*1,(+1/*',)+0+,2)*/,,16791//30228)//8:306.())+00+,469547/2/*($((+('*'(&''(&*&(%&%&&%&$(&%&'+7740/%('%'.354$)%%'&*(&#%%%%&$$%%'+'''),68745,2,,5684333./-08307(,10*-*/***)).)5**($('''+-.,../2853-$%'*,06:,,,,**').--553794+*/)',,%0(''%(+)0(&(+'**(+*)*,'''&'&'-2+*0)''*&,/
@6da36a35-c119-4c9a-a69c-a989a8045089 ch=100 read=208195 start_time=2019-12-13T13:56:21Z barcode=BC01 runid=2c9cf7bc05858273f10e7d7ec552fc0bd742dc3e
CCGGTTACCTTATTTACGACTTCACCCCAATCGCTGGCCCTACCTTCGGCCGCTGCCTCCTTGCAGTTAGCTCACGGACTTCAGGTGATGTGCCAACTCTCATGAATTGACGGGCGGGTGTGTACCAAGACCCGGGAACGTATTCACCGCGACATTCTGATTCGCGATTACTAGTAACTCCAGCTTCATGTAGGCGAGTTCAGCCTACAATCGAACTGAGACTGGTTTTAAAGTTTGGCTCCACCTCGCGGTGCATCTCTCTGTACCAGCCATTGTAGCACGTGTGGCAGCCCTACACATAAGGGGCATGATGATTTGACGTCATCCCCACCTTCCTCCTAGTTAACCCAGGCAGTCTCGCTAGAGTCCTCCAACTTAATGGTAGTAACTGACAAGGGTTGCGCTCGTTGCGGGACTTAACTATCTCACGACACGAGCTGACGACAGCCATGCACCACCTGTCACCTTGTCCCGAAGATTTCCTCGATTAAAGGTAATGCAAGGGATGTCAAGTGTAGGTAAGATTCTTCGCGTTGCTTCGAATTAAACCATGCTCCGCTACTTGTGCGGGTCCCCGTCAATTCCTTTGAGTTTTAATCTTGCGACCGTACTCCCCAGGCGGAATGCTTAATGCGTTGGCAGCACGGAGGTGTTGAAACCCCACACCTGGTATTCATCGTTTACGGCGTGGACTACCAGGGTATCTAATCCTGTTTGCTCCCCACGCTTCCGAGCCTCAGCGTCAGTTACAGTCCAGAGTCGCCTTCGCCACTGGTGTTCTTCCTAATCTCACGCATTTCACCGCTACACTAAGATTCCCTCTCCTCTGCCTGCACTCCTAGATAACCAGTTTGGAATGCAGCACCCAAGTTGAGCCTGGGTATTTCACATCCCTTAATCATCCGCCTACGCTCCCTTTACGCCCAGTAAATCCGGATAACGCTCGCCACCTACGTATTACCGCGGCTGCTGGCACGTAGTTAGCCATGCTTCCTCCTTGGGTACCGTCATTTATCTTCCCCAAAGACAGAGGCTTTACGATCCGAAACCTTCATCACTCACGCGGCATGGCTGCATCAGGCTTGCGCCCATTGTACCAATATTCCCCATAACTTGCTTGCCTCCCGTAG
+
86,*/2'+546%21((+-&/102(+&'%-.12+,..&/7-)+268;84644+4445847506/0&.//..663//2867:;;-330,'*+0&2-0,--21136..(,*+,/5;:432,..5//.,)51./:82/:33222613;6057/03+-%*-0023462/.1+/3.110/0+,()/('&'*/2/337888763.49*+,6-32.5.-4(*---,-566;;0:;;-,2,,.;/5///26+/5654+,%+#'&-/002341-.20/23:258*)+,./453/.%)'&(*0*(('(',*5/)073-681121-6:--/950.../48))0-3.0%'.0/'4/9.,-0))054/211032875%'),0201(9*+*+,1....,+-/(*#%'1*1+0+/:/2677952812.47654641,)&)(+0+,+-155,%7677643.6/(.4.7////5'+/-147424/2..,*'&&)&&)7.9;::3102,4-,,+/61/2*,*64488::3,/133-0--0*()-966;60132503578+*(0(37-630/.001:56712080212,5420860+22*3/941082/.1.:</1:0-1,*.033.*,,-//;:0,,-,/938+)*%&70778/8+7*-$,++,-*'-*/03-,,0--4:1*--12*(13468847:96<7241822288665368.3*',,.12533:7994<81215:8--+*,0)-()148;::102129-1.7/0.4.5,,+-.//17-4-+,6;78897733989840+.6,)+)$*(/+19./(,-+/-++'')#%&'+(*,,+,)*)''&$%((//%.-1+,(&((*%1/.01:9/4,61--,,,)6/-(+*-/./655-./+-(07+)*+,,.2)(,-.454892398+*+)+379)47.-64/3,('+./1--2769/-+-+2255::.-5*-0.443;2376040//88/9+*$)*44949022-%1%%)4.325/5/4/')&12676-41))42666-)&*-.,.3+'%(.)3:;234246'%22-164:324614/0$)(+..--3595501112+37647032197)---.+-'5-557.6<:)$$$(%$$()('+/3/78+,435
@a32f7d48-4769-447d-8361-13b0b40579ef ch=163 read=184143 start_time=2019-12-13T13:56:12Z barcode=BC01 runid=2c9cf7bc05858273f10e7d7ec552fc0bd742dc3e
TTGTTGTACTTCGTTCGGTTACGTATTGCTTGTTAACCTACTTGCCTGTCGCTCTATCTTCCGGTTACCTTGTTACGACTTCACCCCAATCGCTGACCCTACCTTCGGCCGCTGCCTCCTTGCGGACCAGCTCACGGACTTCGGGTATTGCCAACTCTCATGGTGTGACGGGCGGTGTGTACAAGACCGAGACGTATTCACCGCGACATTCTGATTCGCGATTACTAGTAACTCCAGCTTCATGTAGGCGGGTTTCGGCCACAATCCGAACTGGACTGGTTTTAAGTTTGGCTCCACCTCACGGTACTCTCTGTACCAGCCATTGTAGCGTGTGTAACCCACACATAAGGGGCATGATGATTTGACGTCATCCCCACCTTCCTCCTGGTTAGCAGGCAGTCTCGCTAGAGTCCTCAACTTAATTGGCTAACTAACGACAAGGTTGCGCTCGTTGCGGGACTTAATAACATCCTACGGCAAGGCTGACGAACCAACCATGCACCACCTGTCACCTTGTCCCCGAAGAGTTTCCTCGATTAAGAGTAATGCAAGGGATGTCAGGGTGTAGGTAAGGTTCTTCGCGTTGCTTCGAATTAAACCACATGCTCCGCTACTTGTGCGGGTCCCCGTCAATTCAGCACGAGTTTTTAATCTTGCGACCGTACTCCCCGGGCCGGGAATGCCCAATGCGTTAGCGCGGCACGGAAGTGTTGAAACCCCACTGGTATTCATCGTTTACAGCGTGGACTACCAGGGTATCTAATCCTGTTTGCTCCCCACGCTTTCGAGCCTCAGCGTCAGTTACAGTCAGAGTCGCCTTCGCCACTGGTGTTCTTCCTAATCTCTACGCATTTCACCGCTACACTAGAATTCCACTCTCTCCTGCACTCTAGATAACCAGTTTGGAATGCAGCACCCAAGTTGAGCCGGTGCTGCATCCCGCCAATCATCCGCCTACGCTCCTTTACGCCCCGAGTAAATCCAGTTAACGCTCGCCACCTACGTATTACCGCGGCTGCTGGCGCGGCGTAGTTAAGCCGTGGCTTCCTCCTTGGGTACCGTCATTATCTTCCCCAAGGGCTTTACGATCAAAACCTTCATCACTCACGCGGCGTTGCTGCATCAGGGTTTTCCCCATTGTGCAATATTCCCACTGCTGCTACTCCCGTGGGAG
+
+-+,+)-(/577679;-5351238304,--:0.:/9/;4-0/4.3:379:878867677<66376747849*3.+,5579;5-6;9,102520.--0:5.-.84::2<281751/+**,/0/1/6&$#'-774)*,1%/238-5/20/5/0/6/--223155:88:987'+5040/00./,0637783+(%+.-446*)):/./7452656378:<:473.5//09513020-2-+&''(('77954)-2986<20%+,...077720331./)4446+8:9)5-..99,7-*/,*0201&.&%+&%'+545654810070,54*-213%(*+,78:71/'()02303.683...,--($08'(*1176.-+/2/*0256988693/)-,,&1(*-/679754**+*($((*/01**($&)&3'0((&-*./1722205,/--6-1288811;024;:6/6.1,%&+'()**'%*,00/+*/.12.1.&'+0.)521/-01751342553121310-:47*)**'%&%&&((*20+3,-.&&'(.:66698*9955/68.))&')'(+,)80+0292463.1339.1182(*,.,/;3/3**+/.0*0+**1-/.2.0053.''+/2...339807+,(''*(/0:;6+2+**00004157.,'++-77/.570+/3*41-)(%$--,%(*040../(*))$'+*%'+)+/:/,4(03,*(*)(**,/;98990690*-(1115:;864459,7695870)).)-2-47<403.969,)+220;80,+/1)3848989;4639232367(&')(42:575977926787536968730,/8889:9975624<7349;18800///./,2/81/++(('('02240,,,-11/68.6.:,/.::15+(*+-,./+6/,)-,00+%%%$''&%&'%'(*8),%%&+6,118<:67<8384215-)-.,-,2,,(&%&(6;4214%&,(0+013458<<7::722%1()647<933300--8--+(('-(*+%*,'%$#(--33:56:/-+.())/00//3;4::8/://09.6:<,2-),(..42+))*+*+272+5.6/589458413342;653<3445445737;06:8+87;2+,6-1252:2013410'0.,*'&'&$)+07**)'/*&(
@fb3cc2ed-9488-4984-8e9e-0c8d5bfa4856 ch=445 read=175877 start_time=2019-12-13T13:56:12Z barcode=BC01 runid=2c9cf7bc05858273f10e7d7ec552fc0bd742dc3e
CCGGTTGCACTTTGTTACGACTTCACCCAGTCATGAATCACAAAGTGGTGGCGCCCTCCCGAAGGTTAAATACCTACTTCTTTTGCAACCCACTCCCATGAATTGTGGGCGGTGTGTACAAGGCCGGAACGTATTCACCGTGGCATTCTGATCCGATTATAGCGTTCGGCTTCAATAAGGTCAGTTGCGAACTCAATCGGACTACGCACTTTATGAGGTCCGCTTGCTCTCGCAGGAGTCGCTTCTCTTTGTATGCGCCATTGTAGCGTGTAGCCACAGTCGTAAGGGCCATGATGACTTGACGTCATCCACCTTCCTCAGTTTATCACTGGCAGTCTCCTTTGAGTTCCCCGGCCGGACCGCTGGCAATAAAGGATAAGGGTTGCGCTCGTTGCGGGACTTAAACCCAACATTTCACAACACAGGCTGACGGCAGCCATGCAGCACCTGTCACGGTTCCCGAAGGCACATTCATCTCTGAAAACTTCCGTGCGGATGTCAAGACCAGGTAAGGTTCTTCGCGTTGCATCCGGGTAAACCACATGCTCCACCGCTTGTGCAGGCTGTCAATTCATTTGAGTTTTAACCTTGCGGCCGTACTCACAGGCGGTCGACTTAACGCGTTAGCTCAGGCCGCTCAGGGCACAACCTCAGTCGACATCGTTTGCGGCGTGGACTACCGGGGTATCTAATCCTGTTTACGCTTTCGCCTGAACGTCAGTCTTCGTCAGGGGCCGCCTTCATACCGGTATTCCTCGAATCTCTACGCATTTCACCCTTCACCTGGAATTCTACCCTCACGGGGATAAACGCCAGTATCAGATGCAGTTCCCAGGTTGAGCCAGGTTCACATCTGACAACAAACCGCCTGCGTGCGCTTTACGCCCAGTAATTCGATGCCTTTGCCGCCTCCGTATTACCGCGGCTGCTGGCACGGAGTTAGCCGGTGCTTCTTCTGCGGGTAACGTCAATGAGCAAAGGTATTAACTGCTCCCTTCCTCCCCGCTGAAGTACTTTACAACCAGAAGGCCTTCTTCGCCGCCGTATGGCTGCATCAGGCTTGCGCCATTGTACCAATATTCCCCCCACTGCTGCCTCCCGTAGGAG
+
5*)%3.)+%'*2+*39.02/67<888:70-././77975455;5-.)((%'))+1(*/3+''&(+'2,7***454,.,1/4:90,+,)11-$&'9;/,7.$%+)*)+05749532+//47779801/123)5)*0,-0735251037*&()+.())3-'''''*+)(%'((/('$((&*(**&*-2%)'%&(/),6564963*%&&'&*,26134/6641.,--5/2340-'%%'*$()-+))'&*))0.*,121024:5+9''%$'**+)$&)*&&&/2213.(,4768/../0--+/,,-:88994.+'*.90933624282-.1022.)(&'2300+./-,*+00;76+,5.50;8763366;674,691,2-977)0+0.+,((+.*3-+*)22.,2,,'%+'%1,76/:7//55/...''1720.,*%%().--+('()-(156,2.(-187;6:.,,*)-/'*'+++(*,111.,63.*0125-+)%(,17./2,-(*03-77221.32;9:;958*1+('*,2'*'$,):98<33137::54250++6)+.21%42-+)%$&&.*.'085412/;<2/;3709.-++2--.0330+-&29:679971-*+0,*&&(%+$(*04#'(),*-(-),8.,,0020,))'(*/6/5267.95,&'*/,//-4,24//+'//-*./2005323'%&&%%()*/741*...-*&,.4('''(9<9869.0.5/10*,*++$&((4)1/76792202%%1621.0(+'%&+30.085&'-)+-3-/,0(/')*1/82()'**),)*../***-/+06566).12+0015;6:0-497:0/.64-/,-3)-..17-+)((4-8;91;/8744543690-/0)*4228.++-49705*+/),))/'#((&+12581823:57<::4;666:937/*.,*&(,)**0),**%(4.99<:53/.(4*2:8774/400./,19.,2+--.1-),&((*1*/214,-88,,77/5,+'++880&11+32&),+.1.)()--++)(&%)')'(,0,-,+1112,24257,/.35).5'1(*015-++,-09591%'%$%#%'')+9/.845)*'
@8696066a-6f29-498b-9b87-865a9857633d ch=284 read=94717 start_time=2019-12-13T13:56:03Z barcode=BC01 runid=2c9cf7bc05858273f10e7d7ec552fc0bd742dc3e
CTCCTACGGGAGGCAGCAGTAGGAATTTTCGGCAATGGAAACCTGACCGAGCAACGCCGCGTGAAGAAGGTTTTCAGTTGTAAACTGTTATAAAGGAAGAACAGCGGCTGGAAATGGTAGCCGAGTGACGTACTATTAAAGCCGCGGCTAACTACGTGCCGGCAGCCGCGAGTATACGTAGGTGTAGAAGCGTTATCAGGTGTGGGCGCAAAGAGGGCAGGCGGCAGCAGGGTCTGTGGTGAAAGCCTGAAGCAACTTCCAGTAAAGCCATAGAAACCAGGCAGCTAGAGTGCAGGAGAGGATCGTGGAATTCCATGTGTAGCGGTGAAATGCGTAGATATATGGAGGAACACCAGTGGCGAAGGCGACGATCTGGCCTGCAACTGACGCTCGGTCAGCGTGGGGGGAGCAAATAGGATTAGATGCCCTGAAGTAGTCCACGCCGTAAAAACGTGAGTACTAAGTGTTGGATGTCAAAGTTCAGTGCTGCAGTTAACGCAATAGAATTACTCCGCCTGAAGTGAGTACGTTCGCAGAATGAAACTCAAAGAGATTGACGGGGGGCCCGCACAGAGCGGTGGAGCATGTGGTTTAATTCGAAGCAACGCGAAGAACCTTACCAGGTCTTGACATACTCATAAAAGGCTCCAGAGATGGAGAGATGGCTATATGAGATACAGGTGGTGCATGGTTGTCGTCGGCTCGTGTCGTGAGATGTTAGGTTAAGTCCGCAACGAGCGCAACCCTTATCGTTAGTTACATCATTAAGTTGGGGACTCTGCTTGGACTGCCAGTGACAAGCTGGAGGAAGGCGGGGATGACGTCAAATCATCATGCCCTTATGACCTGGGCTACACGTGCTACAATGGATGGTGCAGAGGGAAGCGAAGCCGCGAGGTGAAGCAAAACCCATAAAGCATTCTCAGTTCGGTTGTAGTCTGCAACTCGACTACATGAAGTTGGAATCGCTATTAATCGCGAATCAGAATGCCACGGTGAATACGTTCCCGGGCCTTGTACACACCGCCCGTCACACCATGGGAGTGGAACGAAAGTAGAGTAGCTTAACCTTCGGGAGGGCGCTTACCGCTTTGTGATTCATGACTGGGGTGGGGGGGAATCGTAGCACAAGGTAACCGG
+
,.55/-546-(),++,-,452/(++.8<;05;004./+',*/4&(+38573547335:8979840')*)1163..*-./,-37'(+%*.*-7:.0+0,)0.1(2.-0++)&).+(51/+-23.,---01/0*)/(-.+++'*/(/,(/.+.-..216688-110)59+0($#%*+1225-/),.)-%'(.250:00.(/(,&+(/+((*-7*''105.4/935;74/403971///.0322478/087,/+)*)'(2*7*)-+20*'+-23744:76;76760.-.-,*,*.5/71,((181570:3,4+5+89-,,+*'&)+4:7+.-*)46:;87774657762.'-*+25:158090,+1-2.2951101015373783,//0/54.,/,12/),'(+'(,,3-&),974/(-3)3.''21)26(*((&&&&-.0,(+)/3+*.3+4+3+-+%+0-2685,-57<+7/989814++/795689999:53353*(&()94,&,'(0*-.29,//,*-'%($''*-./488)/,+-4115;537077+'(&&(3,4537:85+57(%.,-.'()-/9./6-(+++*+.75<97:7;7,+-(*-93.1,,.)(,,&*&'+*&**('$&(*677456632280,*4/.0'(),--110,*'&)*++,+.0341101037*./0,5/0/799:7:667768'53447977:5964137170(074;67237+(+/24()045521/51.:,//66:55/0'*+.93241,*,.*144-7460+*++()10788;757411*)))(*.),0.0,2/,45,1659:9977920./10062384*6--,.88-(0,*,(+%(+0275556868<:975/022,*+2+./.1*0*).9572005&)*9./0;<85<822-94'*+-,)+-+/0:5).+2)*+-2543,,))*1333746344///-8,5-435355.,-'&(*2/13419,,-:5493,3,3/01;:9:99;05,-688.7.../,+,,/776:4-.-,-0176909-(&)-/$$$$%*)&(%'&')-,-/,6-170800:6-/6110-4.,7/&*-./-/378;7242.011.-%*(((,/*'((*0/3+&('(*+(-)1//+65
@f39728d6-d7a5-4051-93ad-0dba6782eab2 ch=97 read=161581 start_time=2019-12-13T13:55:53Z barcode=BC01 runid=2c9cf7bc05858273f10e7d7ec552fc0bd742dc3e
CTCCTACGGAGGCGGCAGTGGGGAATATTGCAATGGAAACCCTGATGCAGCAACGCCGTAGTGATGAGGTTTCGGATCGTAAAGCTCTGTCTTTGGGGAGAGGAATGTGGCAGGTACCCAAGGAGAGAATACGGCTAACTTCGTGCCAGCAGCCGCGGTAATACCGTAGGTGGCGAGGGCGTTACCCAGTTACCCTGGGCGTAAAGGGGGGTATGGGCGGATGATTAAATTCTGGGATGTAGAAATGCAGGCTCAACTTGCAGGTGCTGCATTCCAAACTGGTTATCTAGAGTGCAGGAGGAGAGGAGAGTGGAGATTCCCTGAGTGTAGCGGTGAAATGCGTAGAGATTAGGAAGAACACCAGTGGCGAAGGCTGACTCTCTGAACTGTAACTGACGCCGAGGCTCGAAGCGTAGGGAGCAAACAGGATTAGATCACCTGTTGAGTCCACTTGCATCAAACTGATGAATACTACTAGGTGTGGGGTTCCAACACCTCCGTGCCGCCGCTAACGCATTAAGTATTCCGCCTGGGAATTACGGTCGCAGATTAAAACTCAAAGGAATTGACAGGGACCCGCGCACAAGTAGCGGAACATGTGGCGAAAATTCAAGGCAGCGCGCAGAAGAACCTTACCTACGCCAGCATCCCTTGCATTACTTAATCAGGAAATCCCAGCCGGGGACAAGGTGACAGGTGGTGCATGGTTGTCGTCAGCTCGTGTCGTGAGATGTTAGGTTAAGTCCGCAGCAGGCGCAACCCTTGTCGTTAGATTACTACCATTAAGTTGAGGACTCTAGCAGGACTGCCTGGGTTAACCAGGAGGAAGGTGGGGATGACGTCAAATCATCATGCACTTAATAATGTAAAGACTACACACGTACTCACAATGGCTGAGTACAGAGATGCAATACCGTGAAGGTGGAATGAAACTTTAAAACCCACTCAGTTCAGATTTGTAGGCTGAAACTCATACCTACATGAAGCCTGAGTTACTAGTAATCCGCCGAATCAGAATGTCGCGGTAGATACGTTCCAGGTCTTGTACACCGCCCGTCACACCATGAGAGTTGGCAATGCAGAGTCCGTAGGCTAACCGCAAAGAGACTTGGCGGCCGAAGGTAAGTCAGCGGTGGGAGTGAGAATCGTGACAAGGTAACCGG
+
,--0+'*)/'),-'20(+,'*3,)))+)&$'$&)))(*)),()*-./0455437,))'%$&&&*)')()/300+9099466:.+,,76256/34*/6*&'&+&+*+,/-/-$*(('+''-0-1.+&'%&$()),,-2.)(-((,(01++..24:306/.481()((+)0)(3,,)&++(,,&3',0*%*).,0'))'176255:2+-225++),*-(((+-84-0/21'3(&(,29362-.,,31+*1*35.2,-&(-)&%%-1002./1(37-4.62,,-3/5111410,./00,0(%/+()$-+))(((,7-,/0-40(',*),)'%,+04/)+(&(++4350.--0.')))+**,,+/1+.-/1-(*))+)(,./.,/('(#&.-247.-++,3121.-,.+,.&()%&+,+-3&($)0615.55*3)''()&$)*&&%'(&&*//#(''&(%&#,.,+%''..,--&'&(+-/5221)(())-2,*2+/.08375,/37:78722-1,,*-%'(&&#%'*-30107-++('%)(*-/567-/..*2*4;;427721(/*)..0-'-,579014+&&&'(*,)('%**$*'%)+*(%'%$%()*0*8-(()',,*,(-(,&&+**'*-0.0-.5.21&')&-,.1/63+2,-(1+'&%$'*'*'')'*+)10,$$%((-533666251436*+-.2512255*+,5',447/---,1*1+.,).,-478144)-3291((*+%%(((.#'%'%+'),6,..(.8229)&'0+.02/58.1614+-9-+*/,344,&)('/6.2./24225204-.,2/3-*0-(+'*)*37(,-7698986:511133%($,$',(-'(')***()'+*)--.*)%*)*%,)**,.7/2100/+**,14/*,-.22.:,+-1+3/0&,(+++%%#$'))'(**,421*'%#''0+.1:4+/(11/&)&*,)+-+:.,65$%%&-*/012+&&&(&''&()-****)*+..-*'(%),.+.*+'.,-.107693-,66886301*).93/6.+)))*,6*15-'+,,-./6/-,)'%'+)'%'--)(-'&)(,6378/.32,-)*'$&&+*($(%$&&''(***1/2,*)'*%)).,/113625+(%+''%&%%&/1.200.%%2+7.:68
@5df986fc-1121-47e5-97de-f83eba01637d ch=360 read=149461 start_time=2019-12-13T13:55:32Z barcode=BC01 runid=2c9cf7bc05858273f10e7d7ec552fc0bd742dc3e
CTCCTACAGGAGGCAGCAGTGAGAATATTGCACAATGGGCGCAAGCCTGATGCAACCATGCCGCGTGTATGAAGAAGAGGCCTTCGGGTTGGTAAAAGTACTCAGCGGGGAGGAAGGGAGTAAAGTTAATGCTGCTCATTGACGTTACTGCCCGCAGAGAAGCTTACCGGCTAACTCCGTGCCAGCAGCCACTTGGTAGTACGGGGTGCAAGCGTTAATCCGGAATTACTGGGCATGCAAAGCGCACGCAGGCGGTTTGTTAAAGTCAGATGTGAAATCCCGGAAGGGCTCAACACAGAACTGCATCTGATACTGGCAAGCGAGTCTCGTAGTAGAGGGGTAGAATTCAGGTGTAGCGGTGAAATGCGTAAGTCTGGAGGAATACCGGTGGCGAAGGCGGCCCCTGGACAGACGACGCTCAGGTGCAGCGTGGGGAGCAAACAGAAGTTAAATACCCTGAGTCCACGTAAACGATATCGACTTGGAGGTTGTGCCCGCTTGAGGCGTGGCTTCCGGAGCTAACGCGTTAAGTCGACCGCCTGGAAACCACGGCCCGCAAGGTTAAAAACTCAAATGTGAATTGACGGGGGGCCCGCACAAGCGGTGCTGGAGCATGTGGTTTAATTCGATGCAACGCGAAAGAACGCACGCAGGTGGCGGCATCCACGGAAGTTTTCAGAGATGAAGAATGTGCCTTCGGGAACCGTGAGACGGTGTATGGCGTATCAGCTCGTGTTGTGAAAATGTTGGGTTAAGTCCGCAACGAGCGCAACCCTTATCGCTTTGTTGCCAGCGGTCGGCGGGGCTCAAAGGGAAGACTGCCAGTGATAAACTGGAGGAAGGTGGGGATGACGTCAAGTCATCATGGCCCTTACGACCAGGGGCTACACGTGCTACAATGGCGCCTTACAAAGAGAAGCGACCTCGCGAGCAAGCGGACCTCGCAAAGTGCGTCGTAGTCCGGATTGGAGTCTGCGCTCGACTCCATGAAGTCGGAATCGCTAGTATCGTGGATCGGTACCACGGTAGGGTGTGCCCAGCCACACACCGCCCGTCACACCATGGGAGTGGGTTGCAAAAAGAAGTAGGTAGCAACCTTCGGGGAGGGCGCTTACCACTTTGTGATTCATGACTGGGGAATTGGGGAATCTAACAAGGTAACCGGAAGATGAGGCGACGAGCGGTAAGGATTAGCACAAGGCGCCCGACAACTTTCTTCAGGCGCGGCAATACGTAAAAAACA
+
../1*,-'21,.-/2.0%'&'%)'+(*3.,+,-17439.+%,15,-35665351*-/+2+4.,--..02342/)+(&&'%.,-233;8430*$0;8,)/-'((').017,&*(,+*2,'()*40+1)+'('+-,.),'3)*.403.''#%(),&+(%(%)*$&(**--.+**-2.0123559/,,)(*-.%)*).)1-.158/99/36494//50:/7.4'6+6.5.567920-&-'(0/+*,,+'*)-&&42,12/'%+)340+78+**(''&-2/*70*.2+)+0+23-,(((+,('+,230331-+--01+),*)%$%(***+(+.0,%,%'&*,-4-1)3+3,:0.50/,/3213--/5--/:9,3&&(*+:0-0,-3/1/5'',''$&'(*+:4521-+(1234()0022688791271**''',(%(-*&*,9:.3)&%&(+++4-1/4:)**)&)1.*-)''))(.')%*''%%$'.,,--/801*7.*&-/1,*-,+,5152243,5.-''.17244-4.8-323)++1064..-&*()))*2-13-+-29+5.7.99:08999870.%'(418213318:8-.63+++,/1.-4+*(%$./,/**,++795;8275;6124/588725/04,'+-/()'*#(%-(-('&)'*,,08/0*0+3..9;43-,,),80/((/53172490**&).)1/5554.,,))%%%$$%'''%''*,**,,09:/5/..48::-/-,)+-4362/./0/*.048'&62(-))-,(&(),0))00,)90098532/,0,'*'%+&$&%&10+))+*++-,.-0,-..,122<;766,)-*(1,//0694.2357///3,01229886213:32/***-.8/188,32/-'(().87551711.-&-$()()16)'(')+)*77687751,**(,8.33;0/,**''+0')*,.477791440)/..423.+**)/)(($%$'(()4715,2,++4)9,856100--/,,-,.8854+&&(%)&&'1,+)%)%('%$&%&&'(*&+,.-2:05;1/34/0.19662/,(((,276<651;61-%()()*+.,0$2(+064;8076-+,*'&%',++7+*)21-+0345;3441011160)&&+))()'$%(($&(+-3(1,5:6739/7,-0*%&.*278&%1+%''&$-,%0)'#&&&+0(/.*/)$%%%%)'),1-2:5()'&&''-*.--+340,,,)(&$$
@4ca3f193-e94d-479a-a0a6-4ac98bf6aa35 ch=197 read=82613 start_time=2019-12-13T13:55:23Z barcode=BC01 runid=2c9cf7bc05858273f10e7d7ec552fc0bd742dc3e
CTCCTACGGGAGGCAGCAGTGGGGAATATTGCACAATGGGCGCAAGCCTGATGCAGCAATGCCGCGTGTATGAAGAAGGCCTTCAGGTTGTAAAGTACTTTCAGCGGGGAGGAAGGGAGTAAAGTTAGTACCTTTGCTCATTGGCGTTACTACTGGAAAACACCGACTAACTCCGTGCCAGCAGCCGCGGTAATACGGAGGGTGGCGTTAATCGGAATTACTGGGCGTAAAGCGCACGCCAGGCGGTTTGTTAAGTCAGATATTGAAACCCCGGGCTCAACCTGGGAACTGCATCTGATGCTGGCAACGGAGTCTCGTAGAGGGGTAGAATTCCAGGTGCCCAGCGGTGAAATGCGGCGTAGAGATCTGGAGGAATACCGGTGGCGAAGGCGGCCCCCTGGACGAAGACGACGCTCAGGTGCAGCTGGGAGCAAACAGGATTAGATACCCTGGTCCGCCGTAAACGATGTCGACTTGGAGGTTGTGCCCTTGAGGCGTGGCTTCCGGAGCTAACGCGTTAAGTCGACCGCCTGGGGAAGTACGGCCTGGAGGTTAAAACTCAAATGAATTGACGGGGGCCCGCACAAGCGGTGGGTTTAATTCGATGCAACGCGAAGAACCTTACCTGGTCTTGACATCACGGAAGTTTTCAGAGATGAGAATGTGCCTTCGGGAACCGTGAGACGGAGTGCACTGCATGGCTGTCGTCTAGCTCGTGTTGTGAAATGTTGGGTTAAGTCCCGCAACGAGCGCAACCCTTATCCTTTGTTGCCAGCGGTCCGGCCGGGAACTCAAAGGGAGACTGCCAGTGATAAACTGGAGAAGGTGGGGATGACGTCAAGTCATCATGGCCCTTACGACCAGGGCTACACGTGCTACAATGGCGCATGCACAAAGAGAAGCGACCTCGCGAGAACAGCGGACCTCATAAAGTGCGTCATGGTCAGTTGGAGTCTGCAACTCGACTCCATGAAGTCGGAATCATGGTAATCGTGAATCAGAATGCCACGGTGAATACGTTCTTGTACACACCGCTCGTCACACCACACGAGAGTTGATAACACCCGAAGCCGGTGGCTAACCGCAAGGAAGGAGCTGTCTAAGGTGGGATTGATGATTGGGGTGAAGTCGTAACAAGGCCCGG
+
,+1**,1.99-.40129858684***,./1-..-5/.;56/,..9.7;7222(,+%((*+-6700//2245547+,0,1075;2*14650/.5,$,&'*9<-,,-279-)/.5:04/%&'4;634841365234/-*./%/'3)3/31--+$('*'.00*&',1-(-#*+,./7-036:4+1+)++'-*/,,''*/1.-)(').0,)(0).)/*3,/0/+.6;<97/0290221/&'&(%%&,0)1.8,*2,6-6663++($)*+/:83::3)36519-.1627:411-+**)++++&*(//,,&)&'&(&'*225523+*.324,0*7*8+2*+/70*''((--124.172--.1%(+,**,,,198:9***(+/03:686./)()%%&&,-/7872,/874311/-(*,,0455063679'&%$'02*&/29))%*0'5-.,3356<..471.-*.5779:16++,-.8.,)()/./112;13062)(***06/32455617.,+)+.)*631263;380782451/5;:966,(('().618)%'&&*,..9;;;4:99;610-214279*/45,14)).+.+*(*,20)/)+21,0-2+)(()7605*-..0.06494724:365540/+%('(,$&*+(.+3:<8631001//--/8067576364'/,3.6;9:55568)($())($'**.#*&&*'))*,.3)&(12667.9.--227/--;/-1..400-+36**3668-*.))12.49-)..3651;923;7776043731*2222.5.--/49:;,,.,)+-0688/*,,+.14;:88921&*++,+/021/2478535.'')*697.0.,+(%###%(*560-*.+010(+++-1434-;.-:75665/+*,-6-))(**')---+-02..*)+%*1%1(4,78034-58,+-,,,,,%5-314'+)01)())040448777555897575171-/*2,112'*)*$)*(',12'115010:668803.2001953846*(('&%*,,.*24376979745348&+&*)(('(8*('+-,-*6-&&(1*+4/(-(-+-.85/.-5-.*+**&&'',+(*+,'2-3777//-)+--,5.4373+*+,%(*160/4/&&$%%,'+
@df93e6da-bf25-4960-9dfe-0e6b609ed191 ch=1 read=44773 start_time=2019-12-13T13:55:14Z barcode=BC01 runid=2c9cf7bc05858273f10e7d7ec552fc0bd742dc3e
CTAAACCTACGGGAGGCAGCAGTGGGGAATTTTCGGCAATGGGGAAACCCTGACCGAGCAACGCCGCGTGAAGGAAGAAGGTTTTCCAGTTGTAAGCGTATAAAGGAAGAACAGCAGCTGGAAATGGTAGCCGAGTGACGGTACTTTATTAGAAAGCCACGACTAACTACGTGCCAGCATCGCGGTAATACGTAGGTGTAAGCGTTATCCAGGTGTGGGCGTAAAGAGGGCAGGCGGCATGAGGGTCTGTGGTGAAAGCCTGGAAGCAACTTCAGTAATACGCAAAACCAGGCAGCTAGAGTGCAGGAGAGGATCGTGGAATTCCATGTGTGGCGGTAGTACGTAGATATATGGAGAGAACACTAGTGGCGAAGGCGACGATCTGGCCTGCAACTGACGCTCCAGTCCCGAAAGCGTGGGGAGCAAATAGGATTAGATACCTAGTAGTCCATAACGATGATGCCAAGTGTTGGATGTCAGTTCAGTGCCGCAGTTAACGCAATAAGTACTCCGCTGATGAAAATACGTTCGCAAGAATGAAACTCAAAGAAAGGAATTGACGGGGCCCGCACAAGCGGTGGAGCATGGTTTAATTCGAAGCAACGCGAAGAGTGCTACCAGGTCTTGACGTACTCATAAAGGCTCCAGAGATGGAGATAGCTATACCATGAGAGACACAGGTGGTGCATGGTTGTCGTCAGCTCGTGTCATTGAGATGTTGGGTTAAGTCCCGCAACGAGCATAAGCCCACTTATCGTTGGTACCATCATTAGAGACGTTGGGACTCTGAGACTGCGGTAGCTGGAGGAAGGCAGGGATGACATCAAATCATCCTTACCAATGCATTTCTGCGTATACAATGGATGGTGCAGAGGAAGCCCGAAGCGGTGAAGCAAACCCATAAAAAACCATTCTCAGTTCGGATTGTGATCTGCAACTCGACTACATGGTTGAATCGCTAGTAATCGCGAATCAGCATGTCGCGGTAGACCGTTCTCGGGCCTTGTACACACCGCCCGTCACACACGGGGTGATAACGCAGCCGGTGGCTAACCGCAAGGAAAGAGCTGTCTAAGGTGGGATTGATGATTGGGGTGAAGTCAACAAGGTAACCCGGAAGATAGAGCGACGAGCAGAGCAATGTAACTTCCATA
+
$%&&%*).,/,84*.5+'--.59467*+.-99:1275-:--7.)(,-26*+,23554/0.+-+/847860++-.),&(&+,0832/+)*+4-./1)-%*&,,9/+/,4-087&61))&&(*(2.000.($&(&%(()**()()*-,+*-3/*+45),3%()&(),+*-./,/*-&%&)#($$&&(/-7//.530&),)%',,.-6---0**050..-0217,:5/&'*,,0/1602,+&')&)14-0/11546.-51)0560()&%&%((+-*()'*&$$&%(((50,879:72.0/*+(**--(/3**)/7267/41+6*9):80.+*)('+*6-),)*+--1458853(+03,+),*'1/0--(+,52.-,'&.13+*())-0/300-)+'%#&$++00-))*1.,)),5,(),,492*()+-::5231-8-+'/-66;)**5450/5((%1/,-*((+(('.3.244<50/00:9688*)(''))%'*+.11/0.+--+'(($,&)))(%*&''-&&%'$$)0/2:6561++1650.1..00/2*%.*(,+,-/.,-3.76+-8*&)%+.73219119.//+-4+3;;28422''.*,.+0./*.-&(%(%())+*(.2423524.$-''',.348)-/,+8'''+++99.-,,+'521,+'()&'''''*)))+)2++78778::.8864573780478:46245.:.,-001718,.1/625.153+*/.26+))+&%-,).7-$%4)125-/%++%'*319:/;/,'$&)*'(('*+*050+*$%(221''%&'')+,.+2)-+/84'295286/.&)*17701))'$$$$$%(%'#$%()(%((**+'%').:4.312723243-*2.*0((((',0(,+.,*,.#'((0-23/.-19::39899;756).,6/14*2+)''',/,(,*&-*/.56767.,+'%')-.29020/-20/./*-*,777/34450/../293+**--,.0,*2*'+/)).+*,+*+-07201+(*)++()()**/+())*.33+-&'*,10/537++11/*-/6-7)5(+%,,+)..(('0*-0..'/)--03+6,+-/+%&(+*+3'$((1*213354(-6.:35751000475,()+&'$$%,--&$+'&)''%#$%
@1228bd19-405a-4474-953a-bf1ed26bf909 ch=140 read=93460 start_time=2019-12-13T13:55:13Z barcode=BC01 runid=2c9cf7bc05858273f10e7d7ec552fc0bd742dc3e
CCGGATTTACCTTGTTACGACTTCACCCCAGTCATGAATCACAAAGTGGTAAGCGGCGCCTCCCGAAGGTTAAAGCTACCCTCGCCGCACAGCCCACTCCCATGGTGTGACAGGCGGTGTGTACAAGGCCAGGAACGTATTCACCGTGGCATTCTGATCCACGATTACTAGCGATTCCGACTTCGCCAGTCGAGTTGCGAACTCAATCGGACTACGACGCACTTTATGAGAGTCCGCTTGCTCTGGGGTCGCTTCTCTTTGTATGCGCCATTGCGCGTGTGTAGCCCTGGTCGTAAAGGGCCATGATGACTTGACGTCATCCCCACCTTCCTCCAGTTTATCACTGGCAGTCTCTGCCGAGTTCCGGCCGGACCGCTGGCAACAAGGATAAAGGGTTGCGCTCGTTGCGGGATGTAACATTTCACAACACGAGCTGACGACAGCCATGCGGCACCGCAATCTCCGGTTCCCGAAGGCACCCATTCTCATCTCACAAGAAACTTCCGTGGATGTCAAGACCAGGTAAAGGTTCTTCGCGTTGCATCGAATTAAACCACATGCTCCACCGCTTGGTGCGGGCCCCACGTCATTCATTTTGAGTTTTAACCTTGCGGCAAGTACTCCCCAGGCAGTCGGCTGCTGATTAGCTCCGGAAGCCATCAAAGGGCACAACCTCCAAGTCGACATCGTTTACGGCGTGGACTACCAGGGTATCTAATCTGTTTGCTCCCCACGCTTTCGCACCTGGGCGTCAGTGCTTCGTCCAGAGGGCCGCCTTCGCCACCGGTATTCCTCAGATCTCGCATTTCACCGCTACGCAGATTCATACCCCCTCTACACAGGATAAACTTGCCAGTATCAGATGCAGTTCCCAGGTTGAGCCCGGATTTCACATCTGACTTAACAAACCGCCGCGTGCGCTTTACGCCAGTAATTCGATTGAAAAAGCTTGCACCCCTCCGTATTACCGCGGCTGCTGGCTGGAGTTAGCCGGTCGCTGCTTCTGCGGGTAACGTCAATGTTAATTGTGGCATACGCTATACGCTGAAAGTACTTTTACAACGGCCTTCTTCGCACGCGGCGTAGCTGCATCAGGCTTGCGCCCGTGTACAATATTCCCCTGCTGCCTCCGTAGGAACAATATCAGCGCCAACAGAAGGTTAACACAAGACACCGACAACAGCAATACGTAATA
+
0+.,'7-*)-+'(',+*,/-48;9809;7-25:8:5/90.*1./-'*'&(&&&&)()-.61-*))*0.-0,27/.,++3*&'*'**(*()+%./*$'(7;2*5+310(*.3%,134722443/2/31959%8131.,-'/-,*0.34-;.%**+*./7,/+,*+.8.2352566510--247;7+,)&(1010.3///++5417.;.3-7/4)'(+*,&(#&+00,.(&)&(*0.&+-)*)()(%$%&,((*.-0-)+80-17879897(*)&&')*,'.(*,/0:5+.8983331)27978'&''()/*'&**689:;89,4,(.73197(-()+6;8/00,12660,-//--%$%)+(.170-)/033:651-.-.:4/,*5.+0871,()/.,8-009:,+//*.439.)&#'-.027510116425468677888,0-.80..)('.+*+-#&&''(1.**-,834-*,&))+(+*())30-.-.,)*')*,'*/-./91(-:9;10./78579:;949+89,+84;:8;978730*,-/8)'-+.6<:23/0/311/15+/8/-0,-''''',,/4/,%'(/.14:6,265/*%(/8;+040-3,),4-,,-#*&/*311)+3;9,88502(%%$#&',',*-.2)()),%+1,,-+(&/57,/10527/4,3//0/24426988<0./293148:888868.1/)).1/(.521-(.7.+.0717,'*./0951142470.'.049-()+'*8/9538()*&-1.:9.-**'%$&%%-/.1//3;,415))+,++(''&.374479/01''$(%%(4,1'**.6875/4-,+%'&&('&(''*1-.8<112238',-2-/.00;/82+,20;10071%)-%*.-*+-./23223376:69<;9:)'&''*33/+(-,(%*(+*''*-284/()3*(-346,)++.,/1574,02556609.07542800--.-2..1/*,.5/./4)2/%$$&$'4,97661530298666*0,**%%%%$&%&&'&'')&&'%)*00321,/+())')('&'(*))%)'*-0/6<3*.')')+2/**%'*),-)//(376+2'))*,+('&+*+230012/'(+,-3311.-2402.1*&)():6700,--&0/6441-/1+0.310.--15*+0)4423:8-7(13277088++($%
@6322be94-93a3-4a10-8c46-34799297e041 ch=263 read=93153 start_time=2019-12-13T13:55:12Z barcode=BC01 runid=2c9cf7bc05858273f10e7d7ec552fc0bd742dc3e
TCGGTATGCTTCGTTCCGGTTACGTATTGCTGGTGCTTTGAAGTTGTCGGTGTCTTTGTGTTAACCCTGCTTGCCTGTGCTCTATCTTCCGGTTACCTTGTTACGACTTCACCCCAATCATCAATCCCACAGACAGCTCCTTCCTTGCGGTTGAGCCACCGGCTTCGGGTGTTATCAACTCTCGTGGTGTGACGGGCGGTGCAAAGGCCGAGAACGTATTCACCGCGACATGCTGATTCGCGATTACTAGCGATTCCAGCTTCATGTAGTCGAGTTGCAGACTACAATCCGAACTGAGAATGGTTTTATGGGTTTTGCTTCACCTCGCGGCTTCTTCCCCTCTGCACCATCCATTTGTAGCATTATTGTAGCCAGAGTCATAAGGGGGGCATGATGATTTGACGTGGCCCCGCCTTCCTCCAGCTTGTCACTGGCAGTCTCGCTAGAGTCCCAACTTAATGATGGTGGCTTAACGATAGGGTTGCGCTCGTTGCGGGACTTAACCTAACATCTCACGACACGAAAGGCAGCGAGCAACCATGCACCACCTGTATCTCATATGGCTATCTCTAATCTCTGGAGCCTTTATGAGTATGTCAGGGCCTAGTAAGGTTCTTCGCGTTGCTTCAGATTAAACCACATGCTCCACCGCTTGTGCGGGCCCGATCAATTCCTTTGAGTTTCATTCTTGCGAACGTACTACTCAGGCGAATTACTTATTGCGTTAACTGCAGCACTGAACTTTGACATCAGCACTTAGTATATCGTTTGGCGTGGACTACTAAATTATCTAATCCTATTGCTCCCCACACGCTTTCAGGGACTGAGCGTCAGTTGCAGGCCAGATCATTTGCTAACCTACGCCATAATTCCTCATATATCTACGCATTTCACCGCTACTGTGGAATTCCACGATCCTCTCCTGCACTCTAGCTGCCTGGTTTCTATGGCTTGCTGAAGTTAAGAAGCACAGGCTTTCACCACAGACCCTTGCTGCCGCCTGCTCCCTCTTTACGCCCAATAATTCCGGATAACGCTTGCCTGCGTATTACCGCGGCTGCTACGCAATAGTTAGCCGTGGCTTTTCTAATAAAAGTACCGTCGCTCAACATTTCCTGCCAGCCGCCGTTCTTCCTTTATAACGAAGTTTGCAATCCGAAGCCTTCTTCCTTCACGCTGGCGTTGCTCGGTCAGGGTTTCCCCATTGCCGAAAATTCCTGCTGCCCCGTGG
+
$',)+&.)//5/./29*+,16&++,*.6+/19;43..*$&))&7/,,),)1*--4<:5532;1418)())&%(,42/+''),02499803+3.3.1-5,(-(').(/29643662072988/9.,/7-&(%&,*&*+116485&'&))**'-&&444/3101*.,)&0,1.16..-+8/0/348::78421251:9.3,,(566,,--,)).3776874/-))')*/15120.33001,,//*/,),**-25.3/..+&+,31043688;9,*032//.1125/529313--422/.*,0-,4-59.),-80547.+-191./40/+))-'%($%)',/,*.**)&)++/004872&(()-$'%&.-.***/+()%')++++,,.42/+,---...3171+''&($$%)..)-2,1/4-0-(-12957876.4---8966766752*,*-(&)&'(),.,.*0)-.')))*2-4553)(/,16.0102221:01/92.,22331;102//-.-.*++%&*.-*'&(&)#*+,&%*366;1++,+1<67;668442,+***0&3660//--%')-.86452.)+,-3/-.-+,,/:766,*'$&))*-025.67;:643/12/8-..83+*+4+6<:5:/2/32112+*4,-+4+,,121610/'#'')-7.:1,25++,15;;7489/+0,0,$&-&(&(&''012783&((.(()1)*3++-548420413112-2465815/1.00926.%.))+,%-3/.-..+22+,0./1395740111*)-4243347,2))%/0)-*9;9--,*-*+-74,%.8/5353%00)+.+-6.+,,,*/8112:7+,0/)*+--*(%&,-29440(*(%(+-%/&(*440&201,5:0,-/7066*)#%&).)/+4)('*,,1133332'('*'+,.'$,+,+/1,,4*87-/333:6/9*--1/4/.31*%(+(+*-(/5218.,+5+,0.1.75,31018342)--('**78+-0881-3..'&1-,/*541)4.46/(.)(('%((&$),/.700683.3/.-.-('(&&$%),,12/*+-+))((+45.0,.523:7,$0'*22*(%&'+(%&#+41/-+,.35456369,4,$%(,+,1*)*101&&+)68,%1,234'%*)%,.05-//1./5/&*)+)1...02--.1(3.7(*-.2:(48:1*3.,35-*1--),5.'$**)8::,*1//
@48641508-14e0-4549-abdb-4f90bad6b17e ch=159 read=137427 start_time=2019-12-13T13:55:11Z barcode=BC01 runid=2c9cf7bc05858273f10e7d7ec552fc0bd742dc3e
CTCCTACGGGAGCAGTGGGAATGTGCTGAAATGGGCGCAAGCCTGATGCAATATGCCGCGTGTATGAAGAAGGCCTTCGGGTTGTAAAAAAAATTATGGTGAGGGAGGAAGGGAGTAAAGTTAATACCTTTGCTCATTGACGTTACCCGCAGAAGAAACACCGGCTAACTCCGTGCAGCAGCCGCGGTAATACGGAGGGTGCAAGCGTTAATCAGGAATTGCTGGGCGTAAAGCGCACGCAGGCAGTTTTGTTAAGTCAGATGTGAAATCCCCGGAGGCTCAACCTGGGAACTGCATCTGATACTGGCAGAAACGAGTCTCGTAAGGGTAGAATTGAGTGTAGCGGTGAAATGCGTAGAATCTGGAGGGAATACCGGTGGCGAAGGCGGCCCCTGGACGAACTGACGCTCAGGTGCAGCGTGAGGGAGCAAACAAGTTAGATACCCTGGTAGTCACGCCGTAAACGTGTCGACTTGGAGGTTGTGCCCACGCCCAGAGGCGTGGCACCGGAGCTAACGCGTTAAGTCGACCGCCTGGGAAGTACGGTTACCAGGTTAAAACTCAAATGAATTGACGGGGGGCCCGCACAAGCGGTGGGAGCGTAATGGTTTAATTCGATGCAACGCGAAGAACCGCACGTTATTGACATCCACAGAACTTTCCAGAGATGGATTGATGCCTTCGAGACTGTGAGACAGGTGCTGCATGGCTGTCGTCAGCTCGTGTTGTGAAATGTTGGGTTAAAAAAGTCCCGCAACGAGCGCAACCCTTATCCTTTGTTGCCCAGCGGTCCGGCCGGGAACTCAAAGGAGACTGCCAGTGATAAACTGGAGGAAGGTGGGGATGACGTCAAGTCATCACTTAAGCCCCTTACGACCAGGAGGGCTACGTGCTACAATGGCGCATACAAAGCGACCTCGCGAGCAAGCGGACCTTATAAAGTGCGTCGTAGTCCGGTTTGAGTCTGCAACTCGACTCCATGAAGTCAGGAATCTCGCTAGTAATCGTGGATCAGAATGCCACGGTAGATACGTTCGGGCCTTTAGCGTACACCGCCCGTCACACCATGGGAAGTGGGTTGCAAGTAGGTAGCAACGCCTTCGGGAGGGCGCTTACCACTTTGTGATTCATGACTGGGGTGAAGTCGTAACAAGGTAACCGG
+
-..1.)0&,*'&(**/--+/++%4(((*-)*&+,,+*-9<07<;991.*-'%+,,5.*)(&*+,/./0)*,+0/6151+991:.2347./,*,.,*)'%&(%/0)).+--)2-%''/:8.3.6--)90690.777(3(('4/21.09*%())0*'+,'(*06).-,...,2*&%%&)+*,,021727/3++%*(-+/.+1279800./40401-*(''*&$$)+402328:846770625437754:66+.1:963684589262347/.6:1,2'(.-07../1/.,*+,-2231111/011806*((&.,&,*')*-25718'&*,+)+&%'%%#+++.+..4,*(-,').6532(&&,/(,+(+0,-30+41/2//1.--51642,785.,-88/+*1*00100579-.411/&()+.2)*-&)$(-1'0.(+)0+.55)262,.66412,),+.52,1/,**)*.442---0-/001913227-#&')-,(()1,+'(.-+')).,()(.12,.1,00:1556345979:425+)(%&'**(.(&,**-+3621.)**31<0-*()0,304('.05,06.,/,10344/14241+'*%-&%'.62;:297;9/..-.35323.-*')*0+&'#'%'&#'$%$*+/1-+,-02313:63)()'*,33.%*)(0279647+)'&)).-1))*,0*,-,./776766;9::95-33(101231.-7,-,048134<4:95;58857-,-.90+,12611-025647;0/4.021+3009;4/1&%&')/-6.3/5.274/10286;-0*)*,5514--.,++,2<;;;;/--,+5/1/+15-,../365563367140'%&%'%&,-1*,((()34;621'(-*1(()()359592;2.3-,-01/6.*%&%()+68634/.-,.4+/0776080013;10168.--,-28/8*+,+1)'&&)./38.)/./0133531-.00-/0(1+')'&&,(,*+((*(((0))'$(1-10852/3*-.:3)*45783683+477148,*+*+-*++0,.08/,0314249486:,-+,-0/*-7,+&)&'),/./,-.2.(+/0:52;/)-,*)()+),/7)/-73/144595544256764.*--3/./4769668)5.59:8.2
@7dc57609-f2cc-476e-a2c8-7552e0e6b38f ch=148 read=100548 start_time=2019-12-13T13:55:04Z barcode=BC01 runid=2c9cf7bc05858273f10e7d7ec552fc0bd742dc3e
CTCCTGAGGAGGCAGCGAGTAGGGAATTTTCGGCAATGGGAAACCCTGACCGAGCAACGTGAAGTTTCGGATTATGGCTTCTCTTTATAAAAGGAAAAGTGGCAATACAGGAAATGGTAATGATGACAGTACTTTACTAGAAATACAGCTAACTACGTACCAGCAGCCATGATGATAATACGTAGGTGGCAAGCGTTATCGGAATTATTGGGCGTAAAGAGGAGCAGGCGGCAGCAAGGGTCTGTAGTTGAAAGGCACAGAAGCAACTGTTAAATACATAGAAACCAGGCAGCTAGAGTGCAGGAGGAGGATCGTGGAATTCCATGTGTAGTGAAATGCGTAGATATATGGGGAACACAGTGGCAGAAGGCGACGATCGGCGCCACAACTGGCGCTCAGTCCCGAAAGCGTGAGGAGCAAATAGGTTAGATACCCTGTTAGTCCACGCCGTAAACGATGAGTACTAAGTGTTGGATGTCAAAGTTCAATTGAAGTTAACGCAATAAATTGCTCCACTTCAGTGAGTACGTTCGCAAGAATGAAACTCAAAGAGAGGTGTAGGGGGGCCCGCACAAGCGGTGGAGCGTAATGGTTTAATTCAGAGCAACGCGAAGAGACCTGGAATCTTGACATACTCATAAGGCTCGAGATGGAGAGATAGTATATGGAATACAGGTGGTGCATGTGTCATAAAGCTCGTGTGTCGTGAGATGTTGAGTTAAGTCCCGCAGCAGGCGCAGCCCTTATCGTTAGTTACCATCATTAGAAGTTGGGGACTCTGGCAGGGACTTCGCAGTGACAAGAAGCTGGAGGAAGGCGGGATGACGTCAAATCATCATGCATATGACCTGGGCTACACGTGCTACAATGGGTTAGTGCAGAGGAAGCCAGAAGCCGCGAGGTGAAGCAAAACCCATAAAACCATTCTCAGTTCGGATTATAGTCTGCGACTCGACTACCGGTTGAATCGCCTGGCCAGTCGCGAATCAGCATGTCGCGTGAATACGTTCGGGCCTTGTACACCGCCCGTCACACCACGAGTTAATGCTTTTGAAGCCGGTGGCTAACCGCAAAGGAGAACCTCTAAGGTAGAGATTGATAGTTAGGAAGGTGAAGTCATAACAAGGTAACCGGAAGATAGAGGCGGCAAACGTGGGATTAACCACAAAGGTACCAACAACCAGCACCAGCAATACGTAACCCCGCA
+
-,1'&$%(-(*/*&**%%&(,-,&+++696/57112/1,(%'*(;1++,1.,'(*(&%$&''''&)0./6.6.++(((*,'*)-47,-*47()(),/'%%%*)&#$%&'--'/0-06-,$$%$)*0+&$('('**)122-0.%#%&$++,/4/23537,-,('**()+&&'(*&&'*)'$(%'%&+*)0/18'))1,,,3&/)*+)(--&/++*+08-('+,$()((+()/-+/005*76/1010(&()%''($%&%&&%'+&',*)*&)1*40,&*(*'',1-/8006*%'(*1('*.16277.+.(*0--0.7500011280114)((((,*5-*.3764021*.),+)*()((&(&),(+'&'/)/2257/..,*%)&%&%#)+-.-))&&+*/14.5+%$&((%&(,%%((()-/;72%//,-$'&%%*/*($*)')-2*$'%&%%%)/81&%,*)&')*/43131433/4978869124;91+)-'))*-3-0,)+/120/%.'%),-/+-.4-%+*&%'*1346;60221-,.-,*&$*)1,6((%&%(()**%),.00(01)%'&),102'0./4)(.(,()*-4084/5/70%&)%)+%-++,+*&%'),($&(%$)23:6450,*-,-5557*7,46$&+,0741-+,/*-)(*+&((/(&&"##0..172.*(('(+,/'),23+./4431/*-117*)--./.8.),,615.513)()*&0-1.--+*(1.(*,+-/003//.;119(0)$&)*)*,,-7.7;557874,0.++/)%$$'%%(&+,-/)))&(+*+670-2.-315.-/-*65878775772215624-2(-+-.45946610.(,)+++065355:-+%&%'#'.-30.+-,*1+&)&&.''56*((&&%+(,/$&.42517.'**2977987::96'(+6802)9)'%((178844/435.+(,#%%((-)**2/2%'%$&%%#&#'$%'().),%#%(+&31-,(()*52),,-11'.133/5,,,./13/030(**'*)-2+.+,((,%(+*+,11++11.18.5*)'%%('/-'(*-%+''&(**(,,-//()*((((&8(&%'#(/+*,((&(%+)*1+-.)0,/.15,3/2:977,,('(($&)'&)+'1*('*%*%)-$1*/-+'%&272(%%#%$,**,+-4(*+/094,217,*+(+)&'%%%$&%
@8e593e9a-d83f-4fb7-a0be-fbf47055eb37 ch=301 read=159999 start_time=2019-12-13T13:55:02Z barcode=BC01 runid=2c9cf7bc05858273f10e7d7ec552fc0bd742dc3e
CTGTTGACTTCACCCCAATCATGACCCTACAGCCCCATTCTGCCTCCTTGCGGTTAGCTCACGGACTTCGAATTATTGCCAACTCTCGTAGTTGTGACGGGCGGTGGTAATGGAACCCGGGAACGTATTCACCGCGACATTCTGATTCGCGATTACTAGTAACTCCAGCTTCATGTAGGCGGGTTTTGGCCTACAATCCGAACTGAGACTGGTTTTAAGTTTGGCTCCACCTCGCGGCATTGCATCTGTGTACCAGCCATTGTAGCACGTGTGTAGCCCTACATAAGGGGCATGATGATTTGACGTCATCCCCCACCTTCCTCCTGGTTAACCCAGGCAGTCTCGCTAGAGTCCTCAACTTAATGGTAGTAACTGGCGACAAGGAGGGTTGCGCTCGTTGCGGGACTTAACCCAACATCTCACGACACGGGCTGACGGCTCATGCACCACCTGTCGCAAATGTCCCCGAAGGGATTTCCTCGATTAAAATGAAAATGCGAGGGATGTCAAGTGTAGTGGGTTCTTCGTTTGCTTCGAATTAAACCACATGCTCCGCTACTTGTGCGGGTCCCCGTCAATTCCTTTGAGTTTCAATCTTGCGACCGTACTCCCCCAGGCGGAATGCCAATGCGTTAGCGGCGGCACGGAGGTGTTGGCCCCACCCTGGTATTCATCGTTTTGGCGTGGACTACCGGGGTATCCTAATCCTGTTTGCTCCCCCCGCTTTTTTTCGAAAGGCCTCAGCGTCAGTTACGGTCAGAGGTCGCTAAACTTCACTGGTGTTCTTCCATCTACGCATTTCACCGCTACACTAGAATTCCACTCTCCTCTCCTGCACTCCTAGATAACCAGTTTGGAATTTTAGCACCCAAGTTGAACCCGGGTATTTCACATCCCCTTAATCGGCTCGCCTACGCTCCTTTACGCGAGTAAATCCGGATAACTCGCCACCTACGCATTACCGCGGCTGCTGGCGTGGTTAGCCGTGGCTTCCTCCTTAGATTTTGCCGTCATTATCTTCCCCAAAGACCAAGGGCTTTACGATCCGAAGCCTTCATCCCTCACGCGGCGTTTGCTGCGTCGGGTTTCCCCGGTTGTATTGCAATATTCCCCACTGCTGCCTCCGTAGG
+
$'(***+35:2/332(*-,0&((*11(&&*&$''('(+/'%&(-/0%&'**'2*4,+,/1((*5-.--/+&%,'$,)(4,.&))(''&(''.*)*3263997555)++)&&%&(/53**934424/-6/-)*,*-03:3:<88968;745872;10/%*-*).+1,().07868737(5+4,,,84+)+.,+--/01/)(.0/1-))0089/:<;2:936;2/3.1284220)*,.76.8-,,--.3).&&%35568:839/++/102230.+'*,04(&%()+.)069529;333336:3/.2684241695-+057;1/,-&('++53+42*)/1//44456++'))102100+0+)2+4+-5;522235/.*3-0168(4)(-1+/51213210-3.0.94+-0.6.14,-%753/+-*-0/105'+-002,-*'%$.075556:57;24++#'$'(&'+,))&).7051)0:.18.3215-.,&%''*.2*'&%&&-/82:9+*..(841++()*.6;88/.'*-/-34:3*))-,.<;:;422421015268331802'5*/-+059/2291:3:3-,3501/77,+243.5-+,34:;/500.*2880.1:68;:;4)-%++1,*),*))*19,',++2*4,23141+,'+16.)-1,,&20248549:2910&+',,3*2*-5183/00'.)++()2988:76270*,-60660)&,(140;70/+-/-*,4846,+,,-32536110;29)''%$'()(-'&$%%$+&'(.,217:8.++&%*+$$(,/15<.-'..((.*,234)/&3)6+5')(+-/210*/;977/0/5..&'251508.20<;102,16:.+-.,16-./+0-,-'3-'),),(+2+/%*+.2.0$%'+.,./-*()).6,27562:7)5,)*-3'''*/3/32,.41)*),*;:;:2/3)*,*.*-4/19562955+*'*'()+..1.)'*.+434237.*))%&%'',+-10',479.%).+.298:8;+162004(.'.,0-13/%'*-+.'&()$*)*+4989)'()'-+-,/0134)+4443&15-88.<7167)$$.()+%,((,-04572869/-/012544548:57380
@b416133d-59e1-45ce-b76b-bee7299d19c9 ch=89 read=113541 start_time=2019-12-13T13:54:51Z barcode=BC01 runid=2c9cf7bc05858273f10e7d7ec552fc0bd742dc3e
TTGTTATTACTTCGTTCAGTTACGTATTGCTGTTGTGGGGTGTCTTTGTGTTAACCTTTCTGTTGGTGCTGAATGGCTAGCTACGGGGAGGCAGCAGTGGGAATATTGCACAATGGGCGCAAGCCTGATGCAGCCATGCCGCGTGTATGAGGAAGGCCTTCGGGTTGTAAAAGTACTTTCGGGGAGGAGTAAGTTAATACCTAACTGCTCATTGACGTTACCCGCAGAAGAAGCACCGGCTAACTCCGTGCCAGCAGCCGCGGTACGGAAGTGCAAGCGTTAATCGGAATTACTGGGCGTAAAGCGCACGCAGGCGTTTGTTAAGTCAGATGCTTAATCCCGGGCTCAACCTGGGAACTGCATCTGATACTGGCCAACGAGTCTCGTAGAGGGGTAGAATTCCAGGTGTAGCGGGGTGAAATGCGTAGAGATCTGGAGGAATACCGGTGGCGAAGGCAGCCCCTGGACGAACTGACGCTCGGAATGCCAGCGTGGGAACAGAGCAAGTTAGATGCCTGGTAGTCGCCGTAAACGATGTCGACGGAGGTTGTGCGCCAGGCGTGGCTTCCGGAGCTAACGCGTTAAGTCGACCGCCTGGGGAGTACGGCCGCAGGTTAAAAAACTCAAATGAATTGACGGGGCCCGCACAAGCGGTGGAGCATGTGGTTTAATTCGATGCAACGCGAAGAACCTTACCTGGTCTTGACATCCACAGAACTCCAGAGATGGATTGAATTTGCCTTCGGGAACTGTAGAGACAGGTACTGCATGGCTGTCGTCAGCTCGTGTTGTGAAATGTTGGGTTAAGTCCGCAACGAGCGCAACCCTTACCGCTTTGTTGCCAGCGGTCCGGCCGGGAGAACTCAAAGGAGACTGCCAGTGATAAACTGGAGGAAGGTGGGGATCAAGTCATCATGGCCCTTACGACCAGGGCTACACACGATGCTACAATGGCGCATACAAAAGAAAGCGACCTCGCGAGAGTGGACCTCATAAAGTGCGTCATGGTCGGATTTGGAGTCTGCAACTCGACTCATGAAGTCGGAATCGCTGGCAATCGTGGATCAAGAATGCCACGGTGAATACGTTCCCAGGCCTTGTACACACCGCCAAATCACACCATGGGAGTAAGGTTGCAAAAAAGTAGGTAACTAACGGCGGGAGGGCGCTTACCGCCTGTGATTCATGACTGGGGTGAAGTCGTAACAAGGTAACCGG
+
(%+%)'-'%*,0/,.72-,5+**'4)*0014)66+*2/*%&%,)-53,1/0---/3.;6/065020//3.'&**')'%%#&&')*26)(,,-...(-.',,-,,080***+0;6/-3/+0-3/296510,*('//45,21-/12476-*))(+,+--1242.710944077.,/-.0:2/)'(''(($'(.41..0.+*2($%)%&+,-3-./+))+.6539')++,3*(,+)+,481--++0+./823674111./26.(*(%$(+0.3/07659122/.0-+,%,()-,,-/37/3/47:4/133/0/0&33/,+4.*7,6-23700/0&'-+,2(+,)/47988001+)+/2//02221226000001/(&#,(..*+-0005631'//3**+1)2,.3**03//./1*-*,)+*21/,018840/,-.00:100+(('$((%%,,6.'(('*,%*:2/)*08580).)--...2346824640('(*,0%0&&'++*-)./(/)8./*+&,*)-*++45*)-,,24;49222/28.*+()(.+1514.3&&&(*2.576953/3--..///06.-,+-111089869,),2,21/'&&'),+521.23.63;248010-130990/.-1*//--)83091)+*-./-//9016+.../-)1/4:;4320,,,./:7*3.2/./*,-/*++))2004611,,,1456,),--.+')*+&)&'),(-$1*,0+./))132640706/.752))*.23'3+,-70/.-.10/-,05231),..0//439332592.+//27750-*&'**(*-6*))))-1765-(('&,0'(.+)(1735:7675837)/,.,&+))((-./619(.(&)*5689:151000.,(**..-6--/+034:9.+/)*.,037.-((**/.&$#&)*+-9(+.45-*(&&%''&)*4+-/2641986821/.32/(%(((()446764-/.*''%$'+)17565179./66879-%,,527//(*+&))(*..5550/2423/3/7)-+)(+,3.91846-0-(-%+,***,<86661(%(,)$'&&),2/.01/246696')%-./+-.+)))+//3:63:$%%'+-1.0/34*))&%'$%)*08+-4980,+'(''-)+&($*''$&(+./'+1003/5.(0&%&%()'*.453441222374/00-4--,256889:*4368:996
@22a2de77-ba22-45de-be72-83a587bd95ed ch=467 read=86213 start_time=2019-12-13T13:54:44Z barcode=BC01 runid=2c9cf7bc05858273f10e7d7ec552fc0bd742dc3e
CTCCTACGGGAGGCAGCAGTGGGGAATGTGCACAATGGGCGCAAGCCTGATGCAGCCATAACGCGTGTATGAAGAGCCTTCGGAGTTGTAAAAGTACTTTCAGCGGGGAGGAAGGGGAGTAAAGTTAATACCTTTGCTCGTGGCGTTACCCGCAGAAGAAACACCGGCTAACTCCGTGCCAGCAGCCGCGGTAATACGGAGGTGCAAGCGTTAATCGGAATTACACTGGGCGTCACAAAGCGCACAGGCGGTTTTGTTAAGTCAGATGTGAAATCCCCGGAGCTCAACCTGGGAACTGCGCGTCTGATACTGGCAAGCTTGAGTCTCGTAGAGGGGTAGAATTCCAGGTGTAGCGGTGAAATGCGTAGAGATCTGGAGGAATACCGGTGGCGAAGAGCAGCCCCCCTGGACGAGACTGGCAGGTGCGAAAGCGTGGGGCAAACAGAAGTTAAGATACCCTGGTAGTCCACGCCGTAAACGATGTCGACTTGGAGGTTGTGCCCGCTTGAGGCGTGGCCGGAGCTAACGCGTTAAGTCGACCGCCTGGGGAAGTACGGCCGCAGGTTAAAACTCAAATGAATTGACGGGGGCCCGCACAAGCGGTGGGCATGTGGTTTAATTCGATGCAACGCGAAGAACCTTACCTGGTCTTGACATCCACGGAAGTTTTCAGAGATGAAGATGTGCCTTCGGGAACCGTGAGACAGGTGCTGCATGGCTGTCGTCAGCTCGTGTTGTGAAATGTTGGGCTAAGTCCCGCAGGCGCAACCCTTATCCTTTGTTGCCAGCGGTCCGGCCGGGAACTCAAAAGGGAGACTGCCAGTGATAAACTGGAGGAAGGTGGGGATGACGTCAGGTCATCATGGCCCCTTGACCAGGGCTACACACGTGCTACAATGGCGCATACAAAGAGAAGCGACCTCGCGAAACAAGCGGACCTCATAAAGTGCGTCGTAGTCCGGATTAGGTCTGCAACTCGACTCCATGAAGTCGGAATCGCTAGTAATCGTGAATCCAGAATGCCACGGTGAATACGTTCCCGGGCCTTGTACACCGCCCGTCACACCATGGGAGTGGGTTGCAAAAGAAGTAGGTGAAAGCAACCTTCGGGAGGGCGCTTACCACTTTGCGATTCATGGCTGGGGGGGTGAAGTCGTAACAAGGTAACCGG
+
.10)'(*,6'&40.)44237685))*''/*+'**2.))'%&(14)666668776,5/$&')+'(*,.0)**0.('(377<7.3&)3+$(+02)(**-19:1+/,,37+)+-*),4-'%'(/67.12210243083./45,6/2.**+*05+-/,+1)&.,'(116*0/,.-,-57+-&$$%'((.21051/,+0+.+,****(*6785766;5930(1+*.*&)')(,674)-$)&.4-*/)*(($)(((..80,-.403.593/01/045792/8;,(,$'*790213,-/--1.**)('+,.245778657337,,*)-(*+-27894,).20,+-12235/6./855/---074)'('(,-370-+**)+592080-6/-6614/*.))*+(%*+(,00399-,898)&'),.//2/*.2322.+43++..1'-+*.;08)(-()+/+((*-+-6/,0653.02.+--55..-7,++0/+/013,2+4)1031;.01:2-&-...-08122.424.1,+/)*045540917/751/86.2:83/,(((&('&&%*/11.-44:49;94371;.-,.,666272.::027)+1.210344887.)*,/)),55<8-3/982232393826+-5'+12-0-,05+(')*++(()1486.//010//5631.+)(*50/$&),+2*0/.-2)38374:66+%346//5///003321714487156112334652;2212170-4.0-53542/.52)(/&'*-.55*592-7+-.,)2/+0//1:///-830-3335,45+//0-+62))-,)+./99:;112./22;:5442/+,.0,0/+..0-5477773)*&)*9:823,)02-''**-/:120401,,'*%)))0387292+/))',./4577)'(&''%&(.4868140001.(*')-4/3732/0388)*2333:487781(.+(1,(+++($#'&%+,.54646:374440-2'2+5./111&0227221/&&+,.*),*:/392-0)1122:31330,21+(212/0/+,)*(0+12:,-//),+0:4/-5/))+,//0:/42:8+'+,))%*()(+-)().02++0'*2'&*,(+%'')(-5.-10,%..48<+)))'-.61222-(,*')+)(),(('&%(%&*;88;0
@4000f7ca-495d-412b-8eb5-d7d73fec1a83 ch=251 read=186890 start_time=2019-12-13T13:54:22Z barcode=BC01 runid=2c9cf7bc05858273f10e7d7ec552fc0bd742dc3e
CCTTGATAGGAATTTTCGGCGTAAGGCCTGACCGGGCAACGCCATGAAGGAAGAAAGGTTTTCGGATTATGAAGCTACCAATTTATAAAGGAAGAATGGTAGCCAGGTGACGGTGCATGATATTAAATGCGGCTAACTACGTACCAGCAGCCGCGGTACGTAGGTATGAAGCGTTATCCAGGGTTATTAAGGGGCGAAGGCGGCGATTTGTGAGAAAGCCTGGAAGCTTAACTTCCAGTAAATGCGGTGGGAGAGGTCAAAGTGATTGTGTAGCGGTGGGAAATGCATGGTGGAGGAACACCGAAGAAGGCGACGATCGGCACCAAGCGTACGCTCCAGTCCGAAAGCGATATAAGGGGAGCAAATGGGATTAAGATACCCTAGTGGCGTCGCATGACGATGAATTACTGGTGGTGGAAAGAACGAAAGGCTTTGCCTGGCAAAACGTTAAGTTTAGTGCTGCAGTTAACGCAATAGAAATTGTTCACTCACACGCCACCAGGTAGTACGTTCGCAAGAATGAAACTCAAAGGAATTGACGAGGGGCCCGCACAAGCGGTGGAGCATATGGTTTCGTTCGACAGCGCGAAGGCCTTACCAGATCTTGGCCATACTCGCAAAAGGAAACGGAGATGGAGAGATAAGCTATATGAGAGATACAGGTGAACTGGATTTGTCGTCAGCTCGGTATCGTGAGATGTTGGTTGAGTCCCGCAACAGAGCGCAACCCTTATCGTTACCATCATTAAGTTGGGGACTCTAGGACTAGCAGTATTAATAAATGGAGAGCTGGCAGGGATGACGTCAAATCATCCCATGCCCCTTATGACCTGGGCTACACACGTGCTACAATGGATGAATTGCAGAAGCAGAAGCCGCGAGGTGAAGCAAAACCCATAAAACCATTCTCAGTTCGGATTGTAGTCTGCAACTCCCGACTACATGAAGTTGGAATCGCTGGCTAATCGCAGATCCAGCATGTCGCAGTATGGGCCACGTTCTCAGGCCTTATACACCGCCCGTCACACGGTGTGTGCGCAGAAGCCGGTGGCTAACTAAGGAAGGGCTATCTAAGGTGGGATTGATGATTGGGGTGCGTCGCTCAAGGTAACCGG
+
%%%%&$/*%))%/+)'*+&($'&*),-)&'(/('-.-/,0,2*$#&&&((*)&))-)/+:7503.-3-/1-0/((&%%#*(.4.)-.''(&%$%%)',2--.06$)++,.0'++,*&%%&,((+*+&$#''++.252.,,(,$&('*0*-/4*&&$&%*)/,0*'##%)*,-//.+)*+(--&%$#%%,(&&+)/()'(-'*&%'%+*%$$%&$)')(/436-.)')+*/+)..0&$&*-2&%$$%%#%*'((*--/-..')*+(+&$''''))2),.-*)+&()-&'(+*,+'(')-+$%$$$*'()(,.0/**%('&$%#'$)(%'%&$((+*4)+--6)&+/,(-+-0/*)&+*0+)+/8;<5*72+2+2*-/:0:4.%%(...,*&'&'&-/14,).'+$.&$&''$$%$#%+*-*#((&%'*''&%'%$#%$$$%%&*%$"$%$$$**0&'#)&)),-)++609024484.*/2+*,'*.,'))*&&%'(+.).0..2//(4,-,251+.--&(,.639:32204+,+*.46202*%053..5)'(*,-,),('**.*&)&&&*+/+,,$'1.*%)&&&,+''+)%$%$)&$+*)*021/,-&*%),-/*,&)'40(%%.-*,(*)+-891+)))+5-&'*,-&%$$%&%'(.*-,./1-%%%'..'8,*(2234711443+).001,./0/26,8+,,'**(&',+*(-0(.&'&(+-3.*/0&(')-***.*,9500+0.5,*2*-17-++(&%$&,+.-&%'%*+'''(%&(*'&(*'&$&$#&%%'-53,0.///779<1/0-+1)('10/:6-,900,.07-00+,-..*+(**,,-,+-+611:980.(0'(*(',&&+%&,((/80-+(&&.++4)+,8;5397-//8:64;06;*+101573(2)/.'*)+.754504.,.+)))*)()(**,1,0211.4/0.20(-(*+111()(&.+4)**.,/,01%*%''&$&)&+)&(*-7422/135/1,)*+++/,%&%$#&&&'&()&)&&&(+-(,&&*&&)+*/.202%&&&#*',+0--,))33/6+.0..-3;71/6,//1+1.&(%'&&#&''&$##.&(((1+.(.0
@6ae57ce6-1fd0-4809-9856-8f4cc7ec21b9 ch=412 read=101822 start_time=2019-12-13T13:54:19Z barcode=BC01 runid=2c9cf7bc05858273f10e7d7ec552fc0bd742dc3e
CTCCTACGGGGAGGCAGCAGTGGGGAATGTGCACAATGGAAACCCTGATGCGCTTAACTTACCGCGTAATTGATGAAGGTTTTTCGGATCGTAAAGCTCTGTGCTTTAGGGGAAGATAATGACGGTACTGCAAGGGAGGAAGCCACGGCTAACTACGTGCCAGCAGCCGCGGTAATACGTAGGTGGCGAGCGTTATCCCGGATTTACTACATGGGCGTAAAGGGGCGTAGGCGGATGATTAAGTGGGATGTAAGAAAATACCCGGAGGGCTCAACTTGGGTGCTGCATTCCAAACTGGTTATCTAGAGTGCAGGAGAGGAGGTGGAATTCCTAGTGTAGCGGTGAAATGCGTAGAGATTAGGAGGAAGAACACACCGAGTGGCGAAGCGACTCTGGACTGTAACTGACGCTGGTCGAAAGCGTGGGGAGCAAACAGGATTAGATACCCTGGTAGTCCACGCCGTAAACGATATGAATACTAGGTGTGGGGGTTTCAACACCTCCGTGCCGCCGCTAACGCATTAAGTGATACTCCGCCTGGGGAGTACGGTCACTTAAGATATTAAAACTCAAAATTGACGGGGACCCGCACAAGTAGCGGAGCACGTGGTTTAATTCGAACAACGCGAAGAACCTTACCTACTTGACATCCCTTGCATTACTTAATCGAGGAAATCCCTTCGGGGACAAGGTGACAGGTGGTGCGTAGTTGTCGTCAGCTCGTCGTGAGATGTTAAGTCCCGCAACGAGCGCAACCCTTGTCGTTAGTTACTACCATTAAGTTGAGGACTCTGAGGCTGCCTGGGTTAACCAGGAGGAAGGTGGGATGATCCAGAATCATCATGCCTTATGTGGGGCTACACGTGCTACAATGGCTGGTACAGAGAGATGCAATACCGTGAGGTGGGCAAACTTTAAAACCAGTCTCAGTTCGGATTGTAGGCTGAAACTCGCCTACATGAAGCTTCTGGAGTTACTAGTAATCATGAATCAGAATGTCGCGAGTGAATACGTTCAGGTCCAGCACACACCGCCCGTCACACCATGAGAGTTGGCAATACCCGGAAGTCCGTGAGCCACAAGGGGCAGCGGCCGAAGGTAGAGGTCAGCGGTGGGGAGTGAAGTCGTAACAAGGTAACGG
+
.012..//68((+0++.-&()+76,)/+&5)*+/1:52*(0,*;(*-7654%&(++,'%%%,,()**('*)(*-.-6-2-869-0-91663635,-.002.*)(*-)(-+)(()(,+.41/-0(00++)&+&'*1*)+&')),021/1-/03342871/1.,/10/15-,--+3.))*))+/++352(&//7450,-')+2,-92+,1,-'',24669::,)2,4++*&)5399666-7.1-/07;;886/4((/3/4+*++'()%()*+,-,,(0+160014.,-,.0/'9675431/7+,,1/+*+-03,5-'('*+&('('*+)3,9--,0332/0//722092..985/.-+-/3.41*),'-*-0.-.,/7(')*-43)*'('7610002:6887635../1254*-)()&**))-/18<7+(+.03'*-,*(3,0.4426;0157131343-,)-70762&+*..%'(*/.++-(0/4)*'/29-1;63.0124:18:,0972182...2-101,6,6,*)**-'+,--+/13666,)),-42:61'(&&+()(*'()/79-00,((')).414-.750/9/,-.//,***,,/+)()+,-1*2,771;895*(&&),+,6,-4*-77,*)*.2*+,+////231:,0-,,+9+$''$)+00*()((*+)*1,,51+8:2487.0-,-57-/0/3:/--%*/,+6-.06872333234+-/../.+*8,/1-/4.,'+,06/./159/,/:3050127352-.:33378:04050.41.,270553/+*-/039:;99;-3.4.49681+,*)+,.*,52+)))**&(%/'+3376.+%1/&+-013*0/-+*++(*+,/30/21911:::56027943.-,.-578<878:8:3.*()+.,/*20*.9,.:;.39777314-./8/*-(2-110151138<:77:624,+),,)('&')/))&*')+2)).-0-6//.%%*+402-/19211225)$')-.64893464)*203%($$&++/-67769647646222)'((($'0-.-*7+-,27,*)&&'&0-051/'0),+3),,/,0+81706+/,,,3-//%0*./0242(2(36.%')+3+)+-(%'.,1/+4-0;:86
@1f51c9c0-164a-44ca-b9cf-70dfc498df90 ch=84 read=125656 start_time=2019-12-13T13:54:04Z barcode=BC01 runid=2c9cf7bc05858273f10e7d7ec552fc0bd742dc3e
CGGTTACCTTGTTACGACTTCACCCCAATCGCTGACCCTACCTTCGCTGCCTCCTTGCGTTTAAGCTCACGGACTTCGGGTATTGCCAGCTCTCATGAATTGGCGGCGGCGGATGTGTACAGAACCGAACGTATTCACCGCGACATTCTGATTCGCGATTACTAGTATCCAAGCTTCATGTAGGCGAGTTTCAGCCACAATCCGAACTGGACTGGTTTTAAAGTTTGTGGCTCCACCTCGCGGTGTGCATCTCTGTGCCAGCCACGTTTGTAGCGCGTGTGTAGCCCTACGCAGGGCATGATGATTTGACGTCATCCCACCTTCCTCCTGGTTAACCCAGGCAGTCTCGCTAGAGTCCTCAACTAATGGTAGTAATAACGACGGGAGGCTTGCGCTCGTTGCGGGACAACCCAACATCTCACGACACGAGCTGACGACAACCATGCACCACCTGTCACCTTGTCCCCGAAGGTTTCCTCGATTAAAGAGTAATGCAAGGGATGTCAAGTGTAGGTAAGGTTCTTCGCGTTGCTTCGAATTAAACCACATGCTCCGCTTCTTGTGCGAGGTCCCCGTCAATTCCTTTGAGTTTTAATCTTGCGACCGTACTCCCCAGACGGAATACTTAATGCGTTAGCGGCGGCTTTGAGGTGTTGAAACCCCACCTAGTATTCATCGTTTACGGCGTGGACTACCAGGGTATCTAATCCTGTTTTGCTCCCCCACGCTTTCGAGCCTCAGCGACTCGGTTACAGTCAGAGAGTCACTTCGCCACTGGTGTTCTTCCTAATCTCTACGCATTTCACACCGCTACACTGGAATTCCACTCCTCTCCTGCACTCTAGATAACCAGTTTGGAATGCAGCACCCAAGTTGAGCCTGGGTATTTCATCACTTAATCATCCGCCTACGCTCCTTTACGCCCAGTAAATCCGGATAACGCTCGCCACCACCACGTATTACCGCGGCTGCTGGCACGTAGTTAGCCGTGGCTTCACTCCTTAGGTACCGTCATTATCTTCCCCAAAGACAGAGCTTTACGATCCGAAAACCTTCATCACTCACGCGCGGCGTTGCTGCATCAGGGTTTCCCCATTGTGCAATATTCCCCACTGCTGCCTCCAGGAG
+
73'2;'(,4,+45./1278;5-754-+6,0-///13</.-9836/),,)+'(+&*(+,4/8*--*+--*,-6378981.)*+04/17/&--,('(./$%(++-+-+'+*&+1&,.-/0.-,%&10.'$%%$--1;989:-.00830,*)*45;0**+*/01455/1.-5)2-,-0999:99/1:0./40;4.0'((*,6;94-+-2/0055352-4<<.4:2-1:,)%&',-:6-/3.1-,+)-'4+-1211-/35%070//3&'&)4-+++.+'())2//.'&,.(')+&'$))*-.8332-(7.((2315446198-/7739($)'(.31816093,.7/**+,03100,,,+-/51,.(%%4).9<*+'('+*-4.+))(,1(,*--0+),004452,/.3--,,0/(&+-..1321-1342264493300132693756744'283470330(/,/,+,679))+%*'(/,36,++*--753')(()+*'/3,*6/:968:5568876//++*1.3:65;758516/0176''0,5-:65;32).(+-0/,)&)%%**0350&1,218;8,16.:192-*.4/-,8<<.5:2205-../64&9*,+252'(,%)-7291)-++/1248:0;/-.,5208*),*,')++-1613;6074()104346657-'+-/3:9+.+512396*()'+.*-/+201731634770199/0670558//4334;44*+/9:7.)++)%(+3096:452447))*,'+,,$(5+:9;<78857+/2;6908('28676886646619:-*,)-31563445+,*-*3148/120--10:868/++,,43366172;187:812+554+**+(/11+4+6..-65;:::22(46),0-/'+2,81788;<;99;212-,//53;8-14.9.'*45;:510,407:::799:9:3+,,')'&((1-.7-0501071009/9))&()2/627,,.)(,&%&)1-+,.01340.4--/:,56639/003648:+.5-,39+,,/.2:7././22)*0794/86<8:;;2785.*)*(+/52212*'1)+156,793/:-18:.')2*,+4/:00025;:-+0*()&'3913(%,*,'
@f5f11746-a336-4928-8eae-117181789e26 ch=193 read=1906965 start_time=2019-12-13T13:54:04Z barcode=BC01 runid=2c9cf7bc05858273f10e7d7ec552fc0bd742dc3e
CTCCTACGGGGAGGCAGCGAGTGAAATATTGCACAATGGGCGCGAAGCCCGATGCAATAATGCCGCGTATGAAAGCCTTCGGGTTGTAAAGTACTTTCAGCGGGGAGGAAGGGAGTAAAAGTTAATACCTTTGCTCATTGACGTTACCCGCAGAAGCACCAGCTGCTCGTGCCAGCAGCCGCGGTAATACAGAGGTGCAAGCGTTAATCAGGTACTGGGCGTAAAGCGCACGCAGGCGGTTTTGTTAAGTCAGATGTGAAATCCCCGGGCTCAACCTGGGAACTGCATCTGATACTGGCAAACTTGAAGGTCTCGTAGAGGGGTAGAATTCCAGGTGTAGCGGTGAAATGCGTAGAGATCTGGAGGAACCACCGGTGGCGAGGCGGCCCCTGGACGAACTGACGCTCAGGTGCGAAGAAAGCGTGGGGTGACAGGATTAAGATACCCTGGTAGTTAAAACGATGTCGACTTGAGTTTGCCCTTGAGGCGTGGCTTCCGGAGCTAACGCGTTAAGTCGACCGCCTGGGGTACGGCCGCAAGGTTAAAACTCAAATGAATTGACGGGGGTACACAAGCGGTGGAGCATGTGGTTTAATTCGATGCAACGCAGAAGAACCTTACCTGGTCTTGACATCCGGAAGTTTTCAGAGATGAGAATGTGCCTTCGGGAACCGTGGTGGTGCTGCATGGCTGTCGTCAGCTCGTGTTGTGAAATGTTGGGTTAAGTCCGCAACAGGCGCAGCCCTTATCCTTTGTTGCCAGCGGTCGGCCGGGAATAAGAGACTGCCAGTGATAAACTGGAGGAAGGTGGGGATGACGTCAAGTCATCATGGCCCTTACGACCAGGGCTACACACTACAATGGCGCATACAAAGAGAAGCGACCTCGCGAGCAAGCGGACCTCATAAAGTGCGTCGTAGTCCGGATTGGAGTCTGCAACTCGACTCCATGAAGTCGGGAATCGCTAATGTCGTGGATCAGAATGCCACGGTGAATACGTTCCCGGGCCTTGTACACACCGCCCGTCACACCATGGGAGTGGGTTGCAAAAGAAGTAGGTAACTTAACCTTCGGGAGGGCGCTTACCACTTTGTGATTCTTGACTGGGGTGAAGTCATGTACAAAGTGACCGG
+
&*+3'(*09:*+/4,%*)&%()*%'((&-))+122:4/)4003..2./8/-,..08.-)&('.845042-%('&)+1/73)54/5*.,4)%(')*)3-.45./6.)(,-+*/+%''287,+-7**'(*,+2-,113.71/-41262/9,-0+'*'$)&)&'&%%$%&1),13-+)()$/,*-*3/2/+''$++/0/47997:748/3/2%+&((12<<660..6--./0(0-10486.:-;;;/0533-25*-57(((+65*1/,&'2:739/96;6272-,+(&'',---...49.:--4-*)'&*))2-111795.).112.1(.,./.&&/5/101015;64294/0586)')&(/1,0+')'&(+.+/2+/..*(($,*'*'*12,+-5791..--,,10339)*/-.-%'+%)))&+,)*+0+)*-//+3&*&()(*,.09--/33)'.&&%(((*++,9433+1)+%',1()/80-222/82.,*')1312)2+,-/2812121;,)-336693,.0,51/&%&('*//4463*5342<;049:8;/-,./0:278/997/''+(+)*&*'-+7.*+++100126<:383831032585756***'+10/*(%'0.6420/01.086-.*(-.3/09672*+%()(+*-0844-,-%),)+4/2448755(&&,(-3440+-*)&)',4677&'&%',.-9/-+,/7,+,4453738371+4+%)-(1*+5656344:0-/-/92+7.*.6/171122:77(&(()4,(%%%('%*)/3373&0....12++-730.+*+,41445.177897:8810333772.05/.)&(#%(+36,-*))&((''()'%/42-9--*.12759:,((&**)+,../75**+*216;-346101/,'+.51),*-/.9794561.-4-705.-+,04332)144/*0129,.,).*+1+9-0/12341'$($)+/88;688./000782./177/.8109-6+/&*/352010//4/-,(07306.,-0./-///7::0'('+/+.901195(%,+#&&-)*,(+'',..3296(80+,.+/1010)12.+0/+*+-),(#('(*37466+,-,0-..*.'%$%('&&%$&(4+5
@1bb26038-eb3c-4f29-8410-b9e327f1eb5b ch=120 read=190769 start_time=2019-12-13T13:53:41Z barcode=BC01 runid=2c9cf7bc05858273f10e7d7ec552fc0bd742dc3e
CTCCTACAGGAGGCAGCAGTGGGAATATTGCACAATGGGCGCAAGCCTGATGCAACCATGCCACTTGCGTGTATGAAAGGCCTTCCGGGTTTATAAAAAGTACTTTCAGCGGGGAGGAAGGGAGTAAAGTTAATACGCTGCTCATTGACGTTACCCGCAGAAAAGCGCCAGCTAACTCCGTGCCAGCAGCGGTAATACGGAGGATACAGAAAGCGTTAATCGGAATTACTGGGCATCACAAAGCGCACGCGGGCAGTTTGTTAAGTCAGATGTAGAATCCCGGGCTCAACCTGGGAACTGCATCTGATACTGGCAAGCGAAGGTCTGCGTAGGGGTAGAATTCCAGGTGTAGCGGTGAAGTGGTAGAGATCTGGAGGAATACCGGTGGCGAGCGGCCCCTGGACGAAGACTGACGCTCCAGGTGCAGCGTGGGGAGCAAACGGGATTAAGATACCCTGGTAGTCCACGCCGTAAACGTGTCGACTTGGAGGTTGTGCCCAGCCAGTGGCTTCCGGGCTAACGTTAAGTCGACCGCCACCAAGAATTTGGCCACAAGGGTTAAAACTCAAATGAATTGACGGGGGCCCGCGACAGTGGAGCATATGGTTTAATTCAGTACAACGCGAAGGAACCTTACCTGGTCTGACATCCACGGGAGGTTTTCAGAGATGAGAATGTGCCTTCGGGAACCGTAGAGACCAGGTGCTGCATGGCTATCATCAGCTCGTGTTGCGAATGACCGGGTTAAGTCCGCAACGAGCGCAGCCACTTATCGCTGATGCCAGCGGTCCGGCCGGGAACTCAGGAGACTGCCAGTGATAAACTGGAGGAAGGTGGGGATGATCAAAGTCATCATGGCCGCCACGACCAGGGCTACTACCGTGCTACAATGGCGCATACAAAGAGAAACTGACCTCGCGGACCTCGCCATTGCGTCGTAGTCCAGTTGAGTCTGCAACTCGACTCAAGCGGTCGGAATCGCCCGTAATCGTGGATCAGAGTGCCACAGTGAATACGTTCCGGGCCTTGTACACACCGCCCGTCACCGTAAAGTGGGTTTGCAAAAGAAGTAGGTGGCAACCTTCAGGGGCGCTTACCGCTTTGTGATTCCCTTGACTGGAGTGAAAGTCGTAACAAGGTAGCGG
+
0.2,+,2&651212/00(.2--*+**+0/)*-005/*53+),.4(193/.*'%&%1*765,+&'%%'(')&&)*+/-(*.+0/00&+4.-1)(+,081.+.220:50.02/46)*.0,++0+%().62/092920*('''++/%*)+$.&',+.3-,.-011)(%'*261221+4+,-84200.+(+&-'&&%*..&-*2-'+$(%.+(,-(%&'+5,3+.)..,3022246(0,1(''-30+.0.$''++-.(%(+/4/.9/9-5:04131-'(+1*3/*)47779/02956;5252266253.-..*11--)++%&%%&'*))%%&)*)0*/(+(+*,0,;(+08/.((*+-53--+%'$(()'())/0/71*()*.,--.*.,3+))*.)('221)&-445*/,(()&'((%+*4)'3**)%'%%%&&).*'+,,163(;:.2..'&)4)33*),45,(,./(+,/4447;9*()*.80/((&+*0223;22)-'(#$($$%$&*),.3+-0)(+-+,**-50/4.025:575%'%('&(%''&&'(*&*./(/'&%1563524694614101.//,687(74*%+$$('+,/*&(*+.'**1*3.+3/85)+*,.0(1,/013-(,-3/2/-/-''%''))(,2-1-*+&.,'(*-58,7**+./:7325411604:372'4405150/'&$&02**07///0-/)+&&$&'('')(')++0+*+++&$%'(%%$''%+/21320/89*,769,'*)%&$%*((*-0//0-.,,',+06-./,//.(0//2,98/5/00*+-')+001/1)-,-.02;96670-0(-+.30)/51/+)(')11.')*7870)+')%$(*()*11:039720*)$$'(&,.6756080/9623+/*-0/+()'))%(%()050-*++-(+4++(&%%&$"%)*6)1&'(''&)-,)(&),//-+&)).,.,-+&&%'*101+,-//5,.%'(-.53++,),3..''''*%+'(*$2.%%.&(+.247,,200+.-+-..('%.'+259/,+*6-,('-+%3)2,,*($&(-0)&')(('')($%'*50323/#-)*,+/,2+*/3*-0,+)--,3(3+$&'(&./)/&&&&+-+,-245561,+)*)+(,++
@c5f1a6b7-811c-4799-851a-a79a95fb77b7 ch=273 read=88014 start_time=2019-12-13T13:53:33Z barcode=BC01 runid=2c9cf7bc05858273f10e7d7ec552fc0bd742dc3e
CCGGTTACCTTGTTACGACTTCACCCAATCATCAATCCCACCTTAGACAGCTCCTTCGCTTTGCGGTTTAGGCCACCGGCTTCGGGTCTTATCAGCCCTCGTGGTGTGACGGGCGGTGTGTACCAAGGCCGGAACGTATTCACCGCGACATGCTGATTCGCGTTACTGAGTCCAACATAGCAATTCCGGTTGCAGACTACAATCCGGGTGAGAATGGTTTTATGGGTTTTGCTTCACCTCGCGGCTGGCCCTCTGCACCATCCATTTGTAGCGCGTGTAGCCCAGGTCTGTGGGGGCATGATGGTTGATCATCCCCGCCCTTCCTCCAGCTTGTCACTGGCAGTCCTTCAAGGTCCACAACAACGATGGTGACTAACGATAAGGGTTGCGCGCTCGTTGCGGGACTTGGCAACATCTCACGGTACGAGCTGACGACAGCCATGCACCACCTGTATCTCATATATTATCTCTCCATCTCTGGGCCTTTGAGTATGTCAAGACTGGTAAGGTTCTTCGCGTTACTTCGAATTAAACCACATGCTCCACCGCTTGTGCGGGCCCCGTCAATTCCTTTGAGTTTCATTCTTGCGAGCGGCCACTCAGGCGGAGTACTTATTGCGTTAACTGCAGCGCAGACTTTGACATCCAACACTTTAAGGTACTCATCGTTTACGGCGTGGACTACTAGGGTATCTATTTGCTCCCCACGCTTTCGGGACTGAGCGTCAGTTGCAAGGCCAGATCGTCGCCTTCGCCACTGGTCAACCACTCCATATATCTACGCATTTCACCGCTACACATGGAATTCCACGATCCTCTCCTGCACTCTAGCTGCCTGGTTTCTATGGCTGGAAGTTAAGCTTCAGGCTTTCACCACAGACCCTTGCCGCCTGCTCCCTCTACGCCCAATAATTCCGGACAACGCTTGCCACCTACGTATTACCGCGGCTGCTGGCGTAGTTAGCCGTGGCTTTCTAATAAGTACCGTCACTCGGCTACCGGTTTCCTGCTTAATACCGTTCTTCATTTATAACCAGTTTACAATCCGAAAACCTTCTTCCTTCGCGGCGTTGCTCGGTCAGGGTTCCCCATTGCCGAATTCCCTGCTGCTGCCTCCCGTG
+
'(,+..&*/04+07'--(./2/$+((+51424374+:/'%*%('&)..%32555761)()))*009.6)+0778+23,300/5)6..*+0,1..&48.,.-328224128038959000.005(+,0102+/)(.-2/10.*..322197;:8863571,+),5.-)%%&'.(,%')*)'('%(','**+1)'&'('*'%)-'),()%(*)**--40999+.124.645)&'*-3,2845/,.*(&'%++*())'((,1***)*17-'&(()(*%*'('*-5-+/9/-()),1791.&''),0'&%'',.4959;3,/823882-1,)&*01/12,.,./-),,-')1(*&)(+*-'),'''3*++-,+.*)*.-4./,.*+.4535/,-/0237213..087.(('$#'(+.145552-+%&#&)120/-+''').&.5/0*+&-3,.2,,..-,//),,-))**,660/21/101/03:63.-.(&'#+(*+770+,-.)*3.2*-,6269<9664-/&),.0*+),.58*9;1210.1157/17(+,-*0,01964:4&&,+-,/0.%%&$'$.-6-.-14,'+)..15+($%&$(),++59,'(&(()/+/.71114.,''($)#*)*.-,167::677-4.(/+0&'%&%'&&(,-6388:9+31,(*(-+.14:899833,25/45461,/6+(221991),+,/74/,;6/0&*(00311,105..//-1/9///<:89966223/167*+&+($"$(',$(*4:25/23775+413.384002/)).(*)((-0,3,30.+())232600+,.-..),-0)),4443923:3;-0.0+2()()),((+.3/&)()*&100.00-)*)&('.04:13/&(&%')+)+*0.))+,',-,1-,/0189;34150,+&*()2)-57---'()$/))3-/2-04201512/0-('(+3+)'*)')*/,/7,-$)-/0(%)(*669/,,-/282535/($),00+*%#%$(%'(15466/,1,&'&''++-/'()+02,-0405((005.165/.4/69897/149773/-,,/-722,8:576.8;5+3814,**((+:71'(*)(+--01,30.*+,
@b0dd6870-e200-4db7-a0d7-856a2771d842 ch=268 read=101579 start_time=2019-12-13T13:53:32Z barcode=BC01 runid=2c9cf7bc05858273f10e7d7ec552fc0bd742dc3e
CCGGTTACCTTATTTTGACTTCACCCCAATCATCAATCCCACCTTAGACGGCTCAGCGCTTCATGCGGTTAGGCCACCGGCTTCGGGTGTTATCAACTCTCGTGGTGTGACAGGCGGTGTGTACCAGGCGAACGTATTCACCGCGACATGCTGATTCGCGACTAGCGATTCCAACTTCATGTAGTCGAGACACAATCCGAACTGAGAATGGTTTTATGGGTTTTGCTTCACCTCGCGGCTTCGCTTCCCTCTGCACACCATCCATTTGTAGCGCGTCTGTAGCCCAGGTCATAAGGGGCATGATGATTTGACGTCATCCCCACGCCCAGCACCATCTCCAACTTGTCACTGGCAGTCTCGCTAGAGTCCCCAACTTAATGACTAACGATAGGGTTGCGCATCGTTGCGGGACTTAACCCAACATCTCACGGCTTTGGCTGACGACAACCATGCACCACCTGTATCTCATATAGCTATCTCCATCTCTGGAGCCTTTGCCAGGTATGTCAAGAGACCTGGTAAGGTTCTTCTTCGCGTTGCTTCAATTAAACCACATGCTCCACCGCGTGCGGGCCGTCCAGTTCCTTTGAGTTTCATTCTTGCAGACATTACTACTCAGGCGGAGTACTTATTGCGTTAACTGCAGCACTGAACTTTGGCTTGTCAACGCCAGTACTCATCGTTTACAGCGTGGACTACTAAGGGTATCTAATCTATTGCTCCCCACACGCTTTTTTTCCGGACTGAGCGTCAGTTGCAGGCCAGATCGTCGCCTTCATACTGGTGTTCTCCATATATCTCTACGCATTTCACCGCTACATGCAGATTCCCGATCCTCTCTCCTGCGCACTCCTAGCTGCCTGGTTTCTATGGCTTACTGAAGAGTTAAGCTTCAGGCTTTTCACCACAGACCCTTGCCGCCTGCTCCTCTTTACGCCCAATAATTCCGGATAACGCGCTTGCCACCTACGTATTACCGCGTACTTTGGCGTAGTTAGCCGTGGCTTTCTAATAAAGTACCGTCACTCGGCTACCGTTTCTGTAGCCGCCGTTCTTCCTTTATAACAGAAGTTTACAATCCGAAAACCTTCTTCCCTTCACTGCCCGGCGCGTTGCTCAGTCCAGGGTTTCCCCCATTGCCGAAATTCCCTCTGCTGCCTCCCGTAGGGAG
+
3-(,,3+-.-2&15.0**,078*503*/-.10/8,6-/4,,04.5+*))**.//&.-((($(&()..918-*0+,'),+0.(0%'),)-/4///+.+..//'1&),+)'')(0.,+*(*++4&/%*-(*%'.-)3+,6-,-808786&6.3598782.-/-,,*()+)3-1,5*.2035*()%&*)*%))*.//:))-'*74401.241408;<,344<32::.)+-424694514-5+1,,*./3,8/-000+*)'+406;2.24)'%$%%%&'(*+-,.0042*+--))),,*.42*-.+,0/)/6((+1356819/3*$(),2/-%.+.)('%')&-(),)**-'.0++'%&+-,-&%$&(+++243(0,+,1,4('('&,&'-2311,..2,*+.'*-+7:+-.630.206+0-(.5134210,)+(')/'-&+,5345'57365464324;-03./03899:///01199:/---,0577779:136622--,/*(%'')(38(*&(*+67528-4+(+.4422*'*,344.9'++90-2/33;232--/12664/.24,,)++2&3./)%&+'*'39/--6742/6<9.4:<09//,)&&,'0((,.,/235779(/''((+++'4,+,00-2*()-+,--(-0015/.0..'&%%#(*-62%&#',31123297.11)')&,*,+.5987332/,001.....2901&%,.),-1,2)$''-01512-8,)2)+-*+56664456(+2.+.),+6.,++//64324.0/-$%$'(08554.1)+4-/-.041,).(+-006<;/143)+,*-*,+))+.+8+1('(+/*,,//,/6564&-'--1*)).01311//3088)+041.)))%&))(+'')+2..*,154*3::1:<5)*-+),)'*.9.3,(+-*1;.--,35,*32)%/-+-(-.248:.4+1,3:79*')((1,*44,/2(')(),1/-5:56,/&++'*2.-,/--23-&')(*,+***+().++04-),,14233*/0).))+/27(1:/.*)++03346847:7631)%+(('1554*+*)*35)*,91//++-3-,/007891:+060&('%//)+0+,')-/,.08&7-2&&4812;208;:2-0/-1,$&'&''0.+).)()**.2.-60--0)3-)+
@2f3e43e5-7c24-4ad2-a70f-9b7fbf003b4b ch=449 read=45490 start_time=2019-12-13T13:53:31Z barcode=BC01 runid=2c9cf7bc05858273f10e7d7ec552fc0bd742dc3e
CCCGTTTCGGTATGCTTCCGTTCCGGTTACGTATTGCTCTGAAGAGAGTTGTCGGTGTCTTTAATGTTAACCCTGCTTGCCTGTCATCTATCTTCCCGGTTACCTTGTTACACTTCACCCCAGTCATAGCGGATCACAAAGTGGTAAGCGCCCTCCCGAAGGTTAAGCTACCTACTTCTTTTTGCAACCCACTCCATGGTGCTGACGGGCGGTGTGTACAGACCCGGGGCAATATTCACCGTGGCATTCCTGATCCACGATTACTTAGCGATTCGACTTCATGAGTCGAGTTGCAGACTCAATCCGGACTACGACGCGCTTTGCCAGGATCCTTGCTCTCGCGAGTCGCTTCTCTTTGTATGCGCCATTTGTAGCATTATTAGCCCTGGTCGTAGGGCCAGCTGGTAATGACGTCATCGCTACCTCCAGTTTATCGCTGGCAGTCTCCTTTGAGTTCCCAGCCGGACCGCTGGCAGCAAAGGATAAGGGAGTTGCGCTCGTTGCGGGACTTAACCCAACATTTCACAACACGAGCTGACGACAGCCATGCAGCACCATCTCACGGTTCCCCAGCATTCTCATCTCTGAAAACTTCCGTGGATGTAAAGTTGGTGGTTGCTTCGCGTTGCATCGAATTAAACCACATGCTCCCACCGCTTGTGCGGAGCCCCGTCAATTCATTTGAGTTTTAACCTTGCATGCGTGCTCCCAGGCGGTCGACTTAACGTTAGCTCCAGAGCCACGCCTCAAGGGGCACAAACCTCCAAGTCGACATCGTTTTACGGCGTGGACTACCAGGGTATCTAATCCTGTTTTGCTCCCCGCTTTCGCACTGACGTCAGTCTTCGTCCAGGGGCCGCCTTCGCCACCGGTATTCCTCCAGATCTCTACGCATTTCACCGCTACGCAAATTCTACCCTCTACGAGACTCAAACGCCGATGTCGATGCAGTTCCCAGGTTGGCCAAGGAGTTCACATCTGACTTAACAAACCGCCTGCGTGCGCTTTACGCCCAGTAATTCCGATTAACGCTTGCGCCCTCCGTATTACCGCGGCTGCTGGCTGGAGTTAGCCAGTGCTTCTTCTGCGGGTAACGTCAATGAGCAAAGGGATATTAGCACCTCCTTCACTCCTTAGAATTACTTTACAATGAAGGCCTTCGCCACGCAGCGCTGGCTGCATCAGGCTTGCGCCCGTTGTGCAATATTCCCCTGCCTCTGGG
+
%#)"-0,$(***-(((+&''-0,'*(:,+,16137../0/53/*+'((/.-+3(--0125:/*&('1*.'//(($$)'&08477/+.-,04::/:4)-4.7),'),$3*$&'*+144/5:6-13:5/,--..30/,/-81014:75.-00/51-+35-+,'+(6%(%'%&,0(')'-..662,(%-1/74*+-17)+1-)'%&(*65;4,./+--++(*'-$-*'+,,*--.2179423:594:657.4+')242+),-45/-).(''',.131)))&'*)*+&')(%%)0214463648,:31,13131.00130+%(,/($'%&'*%(1()*()++120.-(**,-0060425;724577768:55;6,*&(*%+(&&$$%+,)(001.++)&+*-*&$#$)-'(%$%&%%*))''#%%&+0-//,10;:-02&/.-6/1286550.4.,-39:65(()/,123-300/2.-,$+.5*3.908+.0+(,04'++147/7-+**29.,/41,/+&*+//0:8,,++,/-010//56666+8427903*.,//10.*//2-$*(-58..5'#&'%),2023987641168425679369;13&'&'&'''.,/'*,.)+2.86882;12172''+/+97.-/*(*+8737)'#'(%(7+(/0232'(,)*&'--,0.75,295/)0.68..*)%%%%&%'#++-%/.4;3+3532610)&-,3-3-.+8,,-.4&$'($',*./4;9:61/37+)&),0%.0/1*0)---/-0/45309;4+0'3/013:88955822.+-,,2*,7577120:;,)..3:4*&&%&(--,&)&($213302333;82/7'(786-43/3539645:)4+'*-,.:451/***..-0///1/2.69,0*,.()/**$)&%1,5,*)-/*(,--213656671-))$''%#&(+*+,,.6266<08.-.001/(.()%()$'/3--../1134,2*9+98:526.662..-/263)'&'(0/13)+34545/3&&&/.15//,*'(*(+3++./+550:0052//0.065-6'&#*-$)'.,/7:+23)*1317;888:/120237111-80-+./.-'/+++,*3-('(%()+,+'()'()/%&%&$(&,)&*,.)'))&%()0+0-*'**#%%%&,*&++'&)+1,(()()6159828(0,48++471415164459/862(*,((,##''
@d3a61e66-474d-44dd-8e72-7c28dc1fdb6b ch=28 read=71316 start_time=2019-12-13T13:53:05Z barcode=BC01 runid=2c9cf7bc05858273f10e7d7ec552fc0bd742dc3e
CCGGTTACCTTGTTGCGACTTCACCCCAATCGCTGACCTACCAGCCTACGGCCGCTGCCTCGCGGGGATTAGCTCACGGACTCGGGTATTGCCAACTCTCATGGTGTAGCGGGCGGTGTGTACAAGACCCGGGAACGTCACCGCGACATTCTGATTCGCGATTACTAGTAACTCCAGCTTCATGTAGGCGAGTTTCAAGCCTACAATCCGAACTGAGACTGGTTTTAAGTTTGGCTCCCACCTCACGGTATTGCATCTCTCTGTACCAGCCATTGTAGCGTGTGTAGCCCTACACATAAGGGGCATGATGATTTGACGTCGGCCCCACCTTCCTCCTGGTTAGCAGGCAGTCTCATAGAGTCCTCAACTTAATGGTATTAATAACGACAGGGTTGCGCTCGTTGCGGGACTTAATAACATCTCACGACTGCGAGCTGACGACCATGCACCACCTGTCACCTTGTCCCCGAAGGGAATTTCTAAATTAAAATGCAAGGGATGTCAAATTAGTAGGTAAGGAGTTCTTCGCGTTGCTTCGAATTAAACCACATGCTCTCCGCTACTTGTGCGGGTCCCCGTCAATTCCTTTGAGTTTTAATCTTGCGAGCCGTACTCCCCGGGCAGATACCCAATGCGTTAGCGGCGGCACGGAGTGTTGAAACCCCACCTAGTATTCATCGTTTACGGCGTGGACTACCAGGGTATCTAATCCTGTTTGCTCCCCACGCTTTCGAGCCTCAGCGTCAGTTACAGTCAGTCGCCTTCGCCACTGGTGTTCTTCTAAAATCTCTACGCATTTCACCGCTACACACTAGGAATTCCACTCTCCTCTCCTGCACTCTAGATAACCAGTTTGGAATGCAGCACCGATTCGAGCCAGACATTTCACATCCCTTAATCATCCGCCTACGCTCCCTTGCGCCCAGTAAATCCGGATAACGCTCGCCACCTACGTATTACCGCGGCTGCTGGCACGTAGTTAGCCGTGGCTTCCTCCTTAAGGTACCGTCATTTATCCCCAAAGGCAGAGCTTTACGATCCGAAAACCTTCATCACTCACGCGGCGTTGCTGCATCAGGGTTTCCCCATTGTGCAATATTCCCCACTGCGCCGCACTCCGTGAG
+
/(0.1;12556003*.0679<;34;:0.4/31332237--*)%&)*'$'+(8:+04/38,+&$&*+,%/'*+//.(,2-,)---2,-)0/*1)+&-,/-.+42862,)--3<9816/200++./-,-/5,,42643'0),0;11+$$&*-,&)$))'').-/1./032401/-1-'$+.2:698779;963/57+(-+$(+*+//95/-+-800./.3266+8<<2/-'+78171119..25332715605000892...-27:9761035/07)+,..(22200/009.*&**)-..*/570,0-----46;82223--&-,10*(6189994/3*)2-0,'.**04)22127%)'),02397.2,*-*,/-/40*,+4-()5/3670+,,+4(+,/0677;6739*/()(.(%*2.11-,.+./,)%&',,032221-*-(+899799243014312.4-,*1*+&*.-*'&'&..''#%*&/''(('&$411.73+97896)&/'$%%(-23.0(/'*/887<98856300410,--6,;:3;;//,/,'-/,6.(*('*+1%1()+21+397-..5)6+7.2/9:20+9:9-07///6,-''%11&.%-(,33++351**40+-)(.,,-4//1-,./3141/-.,)&((20:*,1(090)$(,,'*,.-7989890:.%+*0+,+08640&*&&.1+/-0555;5210/3<<.//..0+$*&(/6./--37:990/000:7343/+*++.'()--585<577/,..43-26;714.)'44**.251*..0-7;*.*,4-/+**'*(*,'+(,+.-00'*./-7.00:74644.../120778477661<;/7493.1313.3.'%,+'(,326'*'''05+),--+3.,*/030472;:.15,*-,.1/9+/1&-,20,%)),44,,/72897893568/7/.7/766.5,1/*4/-.1:4323-4+)$+*/-5+8(%&)',/83545914*.*((*.)+-85:95.9(():::-24(/%4'*%*'-65,-14641+465)*('(-1258996/100+1---:.1254777.6730:7-6;9*-:,1.0140/220692%'('*&)'&'(),88,/,'%
@0fc86610-6f87-40b7-8a61-4d0eed7e4c2b ch=430 read=120664 start_time=2019-12-13T13:53:03Z barcode=BC01 runid=2c9cf7bc05858273f10e7d7ec552fc0bd742dc3e
CTTCTACGGGAGGCAGCAGTAGAATATTGCACAATGGGCGCAAGCCTGATGCAACCATGCCGCGTGTGAAGGCGTTGGTTGTAAAGTACTTTCAGCGGGGAGAAGGGAGTAAAGTTAATACCTTTGCTCGTGACGTTACCTGAAGAAACACCGGCTAACTCCGTGCCAGCAGCCGCGGTAATACGGAGGGTGCAAGCGTTAATCGGAATTACTGGGCGTAAAGCGCACGCAGGCAGTTTGTTAGTCAGATCTTGAAATCCCCGAATCAGCCTGGGAACTGCATCAGTACTGTAGTAGTCTCGCAGAGGGTACTTCAGGTGTAGCGGTGAAATGCGTAGAGATCTGGAGGAATACCGGTGGCGAAGGCGGCCCCTGGACGAACCCCGGCTCAGGTGCGAAAGCGTGGGGAGCAAACGGGATTAGATACCCTGGTAGTCCACGCCGTAAACGATGTCGACTTGGAGGTTGTGCCCTTGAGGCGTAGCTTCCGGAGCTAACGCCTTAGAGTCGACTACGCCTGGGGAGTACGGCCGCAAGGTTAAAGCTCAAATGAATTGACGGGGGCCCGCACAGGCGGTGGAGCGTAATGGTTTAATTCGATGCAACGCGAAGAACCTTACCTGGAGTCTTGACATCCACGGTTTCAGGGTGAGAATGTGCGGCGGGAACCGTGAGACAGGTGCTGCATGGCTGTCGTCAGCTCGTGGTGTGAAAATGTTGGTTAAGTCCCGCAGCAGAGCGCAACCCTTATCGCGCTTTGGTGCAGCGGTCCGGCCGGGAACTCAAAGGAGACTGCCAGTGATAAACTGGAGGAAGGTGGGGATGACGTCAAGTCATCATGGCCCCTTACGACCAGGGCTACGTGCTACAATGGCGCAGCACAAAGAAGCGACCTCTCGCAAGGCAAGCGGACCTCATAAAGTGCGTCGTAGTCCGGATTGGAGTCGCAGCTCGACTCCATGAAGTGGTCGCTAGTATCCGTGGATCAGAATGCCACGGTGAATACGTTCCCTTGTACGCACCGCCCGTCACCATGGGAGTGGGTTGCAAAAGAAGTGGGTAGCTTAACCTTCGGGGAGGCGCTTACCACTTTGTGGTGATTCATGACTGGGGTGAAGTCGTAACAAGGTAACCGG
+
,+2+,%&*1+(133022..2+1*3.-8/++/+1,,*45/..57),2**))(-+%*+-/-76---/2,%'&&&%$',)4*8,034)+.,-/8:/.2219:*)*'(*+'&(.-99.-//-*,513;5/278)4-012.9//61126'++(*20/..+-/6//29./9:;433//160050,7,+(,+..-0'*(%'%$+)*1+6+-+4/1/3-2487...546/')**')&)-055+(/40+4..-86&,+.'+((.65..9:+'%&%))01816881+,%%')+3&,,-.''$&$#')(+0715.-%+*&+&%((,*/777,+,+69673990133/-+,+,45550,-,,524:646/5/.*+',**(-+74**/:78*'-/(*$'%((:08998.(,('(-/3889))*.5:46&:9-2-'&)(%38)*361*1,3'')24997990310+&($(*/002/-0//603-46)&+,-2:20.&(*1+7,4-,++,,&)%)$'%(&*&',,-**%)*295646,)(+*./87/'))(,40-20(&'(93:2/.-6.9/03.3;8109+-0-,)),-+8988.2206+/,,35;:497:81121384816+,0,(/+..+*.-+*+%&'&%$&$-.18412243:70),0).,*-)2,-42/%1//85&(*1046****&'1-67::8365335698778))+,-46+$**+0-440*),)++1:463514,&($&'%'%$*023537.04344()&&(*,)'&&)',-1833-(..6+;76:557194(-$''-.-21.//--00:.667502**(+')&*35089::977.,+/0454%&%*,3.'&&%&'(5-,486*)(*(+/8987482+1//+%''(-/1)&'&&(**150/+/)('(&',.3375855767465;.233688741'1./(0/-/4.2*,,*$-&&*111+0128470.))+%*+.+,,%(*&''*,2126484439776702/0,*,0.'/+.+3*%#$(&&(&,*/7/2:2,051355:6:.*()+(/28/5598*'(*%(&)-..+++,6.2826204+*&,,,..12.37*/293..*'-,25:97966511'620/1/+,-4568668+637:9578
@76454035-ead8-456a-9de7-30fc69f40739 ch=117 read=181630 start_time=2019-12-13T13:52:53Z barcode=BC01 runid=2c9cf7bc05858273f10e7d7ec552fc0bd742dc3e
CTCCTACGGGAGGCAGTGGGAATAATGCACAATGGGCGCAAAGCCTGATGCAGCCATGCCGCGTGTATAGAAGAAGGCCTTCGGGTTGTAAAGTACTTTCAGCGGGAGGAAGGGAGTAAAGTTAATACCTTTGCTCATTGACGTTACCCGCAGAAGAAACACCAGCTATCCCGTGCAGCAGCCATGATGGCCTGGAGAAGTGCAAGCGTTAATCCAGATTACTGGGCGTAAAGCGCACGCAGCGGTTTGTTAAGTCAGATGTAGAAATCGGGCTCAACCTGGAGCCATCTGATACTGGCAAACAGGTCTCGTAGAGGGGGGTAGAATTCCAGGTGTAGCGGTGAAATGCGTAGAGATCTGGAGGAATACCGGTGGCGAAGGCGGCCCCTGGACGAAGACTGACATGGAGTGCGAAAAGCGTGGGGAGCAAACAGGATTAGATGCCTGGTAGTCCGCCGTAGAAGCGATGTCGACTTGGAGTTGTGCCCCTTGAGGCGTGGCTTCCAGGTAACGCGTTAAGTCGACCGCCTGGGGAGTACGGCCGCAAGGTTAAAACTCAAATGAATTGACGGGGGCCCGCACAAGCGGTGGAGCATGTAATTCGATGCAACGCGAAGAACCTTACCTGGTCTCGACATCACGGAAGTTTTCAGAGATGAGAATGTGCCTTCGGGAACCGTGAGACAGGTGCTGCATGGCTGTCGTCAGCTCACCGTGTTGTGAAATGTTGGGTTAAGTCCGCAACGAGCGCAACCCTTATCGCTGTTGCCAGCGGTCGGCCGGGAACTCAAAGAGGACTGCCGGTGATAAAACTGGAGGAAGGGTGGGGATGACGTCAAAGTCATCCTTGGCCCCTTACGACCCAGGGCTATACGTGCAATGGCGCATACAAAGAGAAGCGACCTCGCGAGGTAAAGCGGATCGCAAAGTGCGTCGTAGTCGGATTAGGTCTGCAACTCGACTCCATGAAGTCGATCGCCTGTAATCGTGGATCAGAATGCACCACGGTGAATACGTTCCAGGCCTTGTACACCACGCCCGTCACACCATGGGAGTGGGTTGCAAAAGAAGTAGGTAGCTTAACCTTCGGAGGGGCGCTTACCGCTGTGATTCATGACTGGAATTGAAGTCGTAACAAGGTAACCGG
+
,.01.02250)((''+14;7/8-.',*,--2:5273,')'*,*-62652,++%))**'-010...034*).,%*)**25070'3/06.042/&/)*+::2..*(0)(**)**1+&**-2('2+2,3359397./25&/(*(1.171/6++.,*/+'.+'&$$+&(*+++/.'&0-1/13(069&%,',&(((%.2-))**)-/,,23.4*:)*.(%+++6.648:66643560/.-%*&(%'(*+/9-*1726.59256:83&&.3,(.'/798:40/3+,*(%(%$&,*+-,-5542/+-(').65524727+*-,0.2,..)6*5,/-,+)/077767:86-63,,1795.,),-105:./9*3+*,-(:6,4-,-7072-2.98/*,-%(''&%+..//.%&()(),,-+,20,),-5/21*(,./5+--,0'/.,'+,).0*.89972,6+,2201&+(%*./0/07583634+'*10+.)-*)%##%&,--506.+,+,(&0)&(4+11/726)+-.129777:2.//&&&+*0.77/.44/,506681))-*,63.---5,.,/-48:/+;0-*+++(/107614&(')+(&)106//.0-607389013&%/.'**),,**-././2/3321../-4,+/9:7-1/-./13*'))+38459764141107;775'+/7../0005996818222:;993*0.-($)*(..17(*+0671235,232:76.314++++5&$(++71228.-0//2,,0./9246./,.4./'0*(.72/51/21:1,#(*+,3663+61//-0*(()*8/,.-*,*)),*16609:6:987))&$('%(*&'((+,20&%%$%((07,&178.56())&&&)()226323344457)(&&()+,174501*-)(''$-6,'5++*((&(+4-).*0/1342/0.3),'6''()(+7772934578706*'%$**((&'(*++-&('%',.5/76811+*),).((',,45051//;8470-42(%'(*&$$$'$&()*$)'.7),16,2/4:8:71-*%*&.0.8142:8)'*)'*+,,**+,-153487;9.4)).+)*0/.3,.-&',()239:811479883('/'&,/+,-67886120837;67/7
@958bcfe1-c8cf-46b1-bc46-966cff2ee1e7 ch=292 read=166473 start_time=2019-12-13T13:52:52Z barcode=BC01 runid=2c9cf7bc05858273f10e7d7ec552fc0bd742dc3e
CCTACAGGAGGCAGCAGTAGAGATAATGTTATTAGCACAATGGAAATGAAGCCTGATGCTGTACATACCGCGTATTATGAAGAAGGCCTTCGGGTTGTAAAAAATTACTTTCAGCGGGAGGAAGGGAGTAAAGTTAATACCTTTGCTCATTGACGTTACCGCAGAAGGAAACACCAGCTAACTCCGTGCCAGCAGCCGCGGTAATACAGAGGTGCAAGCGTTAATCAAGATTACTGGGCGTAAAGAAGCGCGCACGCAGGCAGTTTGTTAAGTCAGATGTAAATCCCCGGGCTCAACCTGGGAACTGCATCTGATACTGGCAAGCGAAAGGTCTCTCGTAAGGGGTAGAATTCCAGGTGTAGCGGTGAAATGCGTAAGAGATCTGGAGAATACCGGTAGCGAAGGCCCCTGGACGAAGACTGACGCTCCAGGTGCGAAGCGTAGGGGCAAACAGAGTTAGATACCCTGTTAGTCCACGCCGTAAACGATATCGACAGGTTGTGCCCTTGAGGCGTGGCTGGAGCTAACGCGTTAAAGTCGACCGCCTGGGAGTACGGCCGCAAGGTTAAAACTCAAATGAATTGACGGGGGCCCGCACAAGCGGTGGAGCATGTGGTTTAATTCGATGCAACGCGAAGGACCTTACCTGGTCTTGAAGCATCCACGGAAGTTTTCAGAGATGAGAATGTGCCTTCCCGGGAACCGTAGAGACAGGTGCTGCATGGCTATCAGCTCGTGTTGTAGAAATGTTAGGTTAAAGTCCCGCAACGAGCGCAGCCCTTAATCCTTGTTGCCAGCGGTCCGGCCGGGAACTCAAAGGAGACTGCCAGTGATAAACTGGAGGAAGGTGGGGATGACGTCAAAAGTCATCATGGCCCCGCACCACGACCAGGGCTACACGTGCTACAATGGCGCATACAAGAGAAGCGACCTCGCGCGAACAAGCGGACCTCATAAGAAGTGCGTCGTAGTCGGATTGGAGTCTGCAACTCCCGACTCCCATGAAGTCGGAATCGCTGGTAATCGTGGATCCAGAGAATGCCACGGTGAATACATTCCCGGGCCTTGTACACACCGCCCGTCACACCATGGGAGTGGGTTAAAGAAGTGGTAAGCAACCTTCAGGAGGCGCTTACCACTTTGTGATTCATGACTAGGGTGAAGTCGTAACAAAGGTAGCGG
+
-,''('',*,00/00%-.)(++,3230&/4&-('#(*-0:433,+($#*+&082452./-'(%%*+*0+&%$%&)**-136*'*(,+/-0-*5848*246956-01,.+:9/)+(&..*,+)&(/*%&(06/0.9-9,+1023+)247-//.+1215/36)-,*2*'%((&%'*2*20-11./4828-70...-147-/'*.333.802-.-+.520()*/)4*()+*(*-2.117852,/582()*((+,(*&-*2.184156;-*226224:./18.'&)-''381(37675/2/2-'220651111.1.+-1029383+2*/&+,()*.,-.-04.9'*&'%,'-)1/.3(*-4//--./-524.86//5871('))*122:-++'...8/7.,'***).+++'(+++1-/,-+-.0..-,+1-6')86:7,*,('(+6,.,(*/2<6:,1%'(4++-//190-/++**000./037345<:.-+*%,-,**%(/,6.2,29,/0/,38-4('('&,+'*)01944451;.:1.175(77685.,-('$('+)61,*+0.--,/19;./.1+880))(3+3,2&-)+(&''%)'''&').165,(**'/(((32<95:5;20/1-75&4+**/-''(-,-10260/))*.+*+''+013/.101(+)*2:842/,,*-%(&'/+3446:5/6(&&23/618-1&&%*//+,(*&/-,.112:23461/011:52(..+))&+14,-+2&(14459)*828+*-(&%%$**.--&52()2*3/0-/5*/967:6.6*0/1-32531;.0.-70-/&,)%(',((.4221..**+(*017--2,3/4/,.4-./48:99701,&&./354%%'--.51')&/.(**+17%0--/,)*'*)(-4757171**)*,01/.03*)(*))(,*(./0$)(/''&437.2.62345655-0&((')137884665-6*3+2/3-,+,-,'+,1.23,(*'*,+--*+261//2)3,537486-'),501397310.**))'(-,.7+),+32(*8.-//26/-).8975/7/.-2+0+.201;:+++((*4-*0.3-'(*&0.-507,(&)%$'*))*((+/1/297,9902121.6/.40&*,++*/./25.-,,'*+),.')&')&(,-344878'/*--&*++
@060569a0-3b80-4dda-9fe8-12f8950f9366 ch=462 read=93931 start_time=2019-12-13T13:52:43Z barcode=BC01 runid=2c9cf7bc05858273f10e7d7ec552fc0bd742dc3e
TTCGGTATTACTTCCGTTTCAGTTACGTATTGCTGGTGCTGAAGAAAGTTGTCGGTGTCTTTGTTGTTCGCCTGCTTTGCCTGTCTTTCCATAACGGTTTACGCTGACTTCTGACGCCAGATCACAAAGTGGTAAGCGCCCTCCCGAAGGATAAGCTACCTACTTCTTTTTGCAGCCGCTTTCCCGCGGTGACCCGGGCGGTGTGTTACAAGGCCAGGCATGTTCACCGTGGCGACACGATCCACGATTACCAGCGATTCCGACTTCATGGAGTGGGTTTGCGAACTCAATCCAGGACTCGCACTTTATGAGGTCGCTTGTCTCGCGGGAATCGCTTCTTTATGCGCCATTGTAGCGTGTGTAGCGCTGGTCGTAAGGGCCATGATTATTGACGTCATCCCACCTTCCTCAGTTTATCACTGGCAGTCTCCTTTGAGTTCCCCGGCCGGACCGCTGGCAACAAGGATAAAGGGTTGCGCTTTCGTTTGCGGGACTTAACCCAACATTTCACAACCTGACGGGCGACAGCGTGCACCTGTCTCACGGTTCCCGGGCATTCTGTCACCGAAAACTTCACGTGGATGTCAAGACCAGGTAAAGGTTCCTCGCGTTGCATCGAATTAAACCACATGCTCCACCGCTTGTGCAGGCCCCGTCAATTCATTTGAGTTTTAACCTTGCGGCCGTACTCCCCAGGCGGTCTGACTAGCGGGTGGCTCAGCCATATCGGGCAACCTCCAGAAGTCGACATCGTTTGCGGCGTGGACTGCTGGGGTATCCTAATCCTGTTTGCTCCCCACGCTTTTCGCACCTGAGCGTCAGTCTTCGTCAGGGGTGCTGCCACCGGTATTCACCTCCAAAGATCTCTACGCATTTCACCGCTACACCTGGAATTCTACCCCCCCTCTACGAGACTCAAGCTTGCCGGTATCAGATGCAGTTCCCAGGTTGGGCCGAAGTTCCTCTGACTTAACTCTTTCGACCGCCTGCGTGCGCTTTACGCCCAGTAATTCCGATTAACGCTGCGCCCTCCGTATTACCGCGGCTGCTGGCACAGGTTAGCCGGTGCTTCTTCTGCCGGGTAACGTCAATGAGCAAAGGTGTACTCCTTCCTCCCCGCTGAAAGTACTTTACAACCCGAAGGCCTTCTTCATACGCGGCATGGCTGCATCGAATTGCGCCCATTGTGCAATATTCCCCTGCTGCCTCCCGTAGGAG
+
&'&*+,))'$,30-*)(-+.&,5+*+).)+5236<::999860'),*,/0..3353355.9+&%$'('$$')'&).//-79/./&&''))&(%$$'*+.)(,((%%&'(13*)(*'(+*+024'2.5-++/0,/0+-.06+*05.*-..4*1((').+14,$))0*5/*&($(%)-.$&*.+20.')*-(*%+))-57747220-*&%)+,2,6&#+&&%&#'((+-3/5/52)&%&')-0/,*,,-40+/'&%&)&))$&'-/186'--.(&''((/8.)+%%-+*/*;.3*%/3-&%$%&**.3-''&$(+*,$)*('(++.**'+.(035'',)/.4-&+,-04:,9,*'*+-+643.()))')*046660.&168790.(&*%()/-/35/+&*,3.&)/,43733()-62+-1892813/12560-')/./36/0,*)%..42978874417//(44/),)-36.+1021)+&(/320++/-*-0;9532-1)20+/)0-19-+&$($-&%($%(/..+*)+&(&%$((362356150237973;-,(%$*.13,'''#)'(.//-*,*-%,*,4;220/4-(,)19*6..58)*)+5(+)/07.28-/178*%)*'29980**),12+0*)0//101.134&1+454.*+443721/3763.30;<8,:7040--/416,045048:1.0730111&*(.$&$)'*)&'(*(/'',/(('*'''$''&*(*,)-%&**+0.(,.351273).(16244:566((&(1*'(*,-**/635760+64,.00340%)),/::),,-*095634533868,-(+,34-&,22,%$&%&/7370&15558/(**+0',-)')/,,,,+-.0/1<;.6;;1572524;5643312/4,526;:8.,/1+-*'*+343-)),49,.7*(+-04,.124589924;-'*+)2.-.6+'')*/3+3+,,,*'&&*%'(%$$$%%(-)+//--.1216,''&)&.,/,)*//246<262.31.-,%%''*'256153),-,5/274/5//.42.4*)')'1/1/+*,.)//),/207<9872-11--/8534/4--/4289:+,-*(-'),99/93.1)950*52-..('*&(+-*)-/,58-+-4.3266<89<:34,,*,..--.-3/,+..-:'**&.)..5;4,.1-11438232120,,.-/4012/3:*-:7841/
