# Supplementary material for: De novo species identification using 16S rRNA gene nanopore sequencing
Source: PeerJ. 2020 Oct 21;8:e10029. doi: 10.7717/peerj.10029 (PMC7585375; doi:10.7717/peerj.10029)
Supplement: Supplemental Information 3 [file peerj-08-10029-s003.zip › pass_fastq_runid_2c9cf7bc05858273f10e7d7ec552fc0bd742dc3e_505.fastq]

@6fa51550-247e-4f99-922e-36cc0f16720c ch=211 read=105228 start_time=2019-12-13T13:52:23Z barcode=BC01 runid=2c9cf7bc05858273f10e7d7ec552fc0bd742dc3e
CCGGTTACTTGTTACGACTTCACCCCAGTCATGAATCACAAAGGTGGTAGCGCCCTCCCGAAGGTTAAGCTACCTACTTCTTTTGCAACCACTCCATGGTGTGACGGGCGAGGGTGTGGCCTGACCCGGAACGTATTCACCGTGGCATTCTGATCACGATTACTAGCGATTCCGACTTCATGGAGTCGAGTTGCAGACTCAATCCGGACTACAACGCACTTTATGAGGTCGCTTGCTCTCGCGAGGTCAGCTATAATTTGTATGCGCCATTGCCCAGCGTGTAGCCCTGGTCGTAAGGGCCATGATGACTGACGTCATCCCGCCTTCTCAGTTTATCATGGCAGTCTCAGCTGAGTTCCAGCCGGACCGCTGGCAACAAGGATAGGGTTGCGCTCGTTGCGGGACTTAACCCAACATTTCACAACACGAAGACTGACGACAGCCATGCAGCACCTGTCCACAGTTCCCGAAGCACATTCTCATCTCTGAAAACTTCCGTGGATGTCAAGACCAGGTAAAGGTTCTTCGCGTTGCATCGAATTAAACCATGCTCCACCATGTGCGGCCCGATCAATTCATTTGAGTTTTAACCTTGCGGCCGTACTCCCCAGGCGGTCGACTTAACGCGTTAAACCGATACCTCAGGGCACAACCTCCAAGTCGACATCGTTTTACGGCGTGGACTACCAGGGTATCTAATCCTGTTTGCTCCCCGCGCTTTTCGCACCTGAGCGTCAGTCTTCGTCCAGGGCCGCCCTTCGCCACCGGTATTCCTCCAGATCTCTACGCATTTCACCGCTACGCCTGGAATTCTACCCCTCTACGAGACTCAGAAGCTTGCCGGTATCAGATGCAGTTTCCCAGGTTAGGCGAAGTTTCGCATCTGACTTAACAAACCGTACCCGTGCGCTTTACGCCCAGTAATTCCGATTAACGCTTGCACCCTCCGTATTACCGCGGCTGCTGGCTGGAAGATTCAGCCAGATGCTTCTTCTGCGGGTAACGTCAATGAGCAAGGTATTAACTTTGCTCGCCCGCTGAAATGCTTTACAACCCGAAGGCCTTCTTCATACGCGGCGTAAACGCATCAGGCTTGCGCCCATTGTGCAATATTCCCCCTGCTGCCTCCCGTAGGAG
+
41&/,9&'')(-0'))*-1990987./125,-//5/.-.38*+&'17*+'(*58603/,+,-,0+123/10/271%/2832;:+,+/(2+(**56+.1&3*+-26/52,*',,)()))&&'%)$22(+5*:5499996111.501014:::33*/(+.-01...000087;2+*(+,428895./-+*%(2;23-02107,6.0(%&#$(+,.,+%'$*,44/13.76,2++..**-)&''(*&,*+*+*,'&'$#)('%$&'+08:;*3)''(%%'*')*)),.91-/79817-,)2586:8333/+(&')75797.6,+&3-233/2)+,94../,*(2**,5552%$&'))1629'(*16160.567526001/-*+3./2,5,2-./45886/7-0)8753041+10(.22309(+))-*'%('%&%*/33*34(3-%(+./377&75771*,+%%()99876*)*%&*(1.3:5575366/,)+34-44843139<:976.*(*.4.0))*,6***,/,:<:9:09.--/,4++2-60;:/:2***,6.-6-%&+-'+)&(+'&'((.42833195.,,4::'9,72510,+-7/5611/248-'.43199642.2.502/0,.6++%)+%$&&(-+*-)75/01.81;17,22'33)(*++2.24:.)+(,,-249513449-1'%.),0355333011:20308/1'&())+/1+#%'(*/,1/343153357800--/*(4.1+8030*-969:;79:-877.2-/,1'*(..00421001-6</.379.02+.'.&'&*+&/.322-9,/*540*+(-*728/+,1*),++3:)5011;641111-+09)4:6+0.:-,6;:)&%'*7)(&+*521--*+-1125;8/*'&%/,,,44/+*154+0.41-+,-/2::-3-.06251(')&%((0763473504/-.4/.1/..890:0/.622'(&4-***,,%)%'&(-.0611188(*0./6865,()')+-437)0+&&'(&(/**%.01&+(*'/..')%'%)**/+./,051,.'5*998:76;977,,(++0/,.,-+)*,.03/6:223.131:3/-4-/*-4.,,5/1563+*,0323872:0/147*.)
@c723198e-54c9-4902-b213-38cecba91e2f ch=209 read=99798 start_time=2019-12-13T13:52:04Z barcode=BC01 runid=2c9cf7bc05858273f10e7d7ec552fc0bd742dc3e
CTCCTACGGGAGGCAGCAGTGAGGAATATTGCACAATAGGCGCAAGCCTGATACATACATGCGTATATGAAGAAGGCCTTCCGGAGTTGTAAAGTACTTTCAGCGAGGAGAAGGGAGTAAAGTTAATGCAACGCTCATTGACGTTACCCGCAGAAGAAACACCGGCTAACCGTACCCTTGTATGCGCGGTAATACGGAGGTGCAAGCGTTAATCAAAGATTACTGGGCGTAAAAGCGCGCAGGCAGTTTTGTTAAGTCAGATGTAGAAATCCCCGGGCTCAACCTGGGAACTGCATCTGATACTGTAACGAGTCTCGTAGAGAGTGCAGAATTCCAGGTGTAGCGGTGAAATGCGTAAGGATCTGGAGGGAATACCGGTGAAGGCGGCCCCTGGACGAGACTGACATCAGGTGCTTGATAGAACAAACAGAAGTTAAGATGCCCTGGTAGTCCACGCCGTAAAACGATGTCGACGGAGGTTGTGCCAGCAGGCGTGGCTTCCGGAGCTAACGCGTTAAGTCGACCGCCTGGGAGTACGGCCGCAAAGGTTAAACTCAAATGAATTGACGGGGGCCCGCACAGGCGGTGGGGCATGTGGTTTTAACAATTCGATGCAACGCGAAAGAACCTTACCTGGTCACCCGGCATCCACAGGAAGTTTTCAGAGATGAGAATGTACCTTCAGGAACCGTGAGACAGGTGCTGCATGAAACGTCGTCAGCTCGTGTTGTGAAATGTTGGGTTAAGTCCGCAGCAGGCGCAGCCCTTATCCTTTGTTGCTTGGTCCGGCCGGGAACTCAAAGGAGACTGCCAGTGATAAACTGGAGGAAAGGTGGGGATGACGTCAAGTCATCGCCAGCCCCGCCCGACCAGGGGCTACACGTGCTGCAATGGCGCATACAAAGAAGCGACCTCGCGAGGCAAGCGGACCTCATAAAAGGGTACGTCGAGTCAGTTAGGTCTGCCCAACTCCACGACTCCATGGAGAGTCCGGAATCGCTAGTAATCGTGGATCAGAATGCCGTGAATACGTTCGGGCCTTGTACACACCGCCCGTCACACATCGCTGGGAGTGAGTTGCAAAGAAGTAGGTAAGCAACCTTCAGGAGGGCGCTTACCACTTTGTGATTCATGACTGGGGTACAGAAGTCGTAACAAGGTAACCGG
+
+//0,,1*/*&,0./221420)1-+/2,8.**,*//-%*+*%'+5.7;/.--%.)'&(*+,-''%''112,%()'/-103.*&-%'192339,),+1/-*%$&(('0+)*(**4-),-.:70090900231.+,/3)4)*&.+61/26+,/,--)%*1-,147)0/,/)%&*-*/.&.)'(&&$)%&'+)-1./1(,(+(+,527-//070701./)*-)3,345:650/0124,.+-(,+5:7215;;1(001/14725+*'(%%)./)/67+'*,()0,./;4877233555552/,-'%&'%$(((+&'(+27661,*&&)(*)+*)+,,7*-+4/1/012367.&(*&+-0+1+**117668+-2(/00063-1,,')),,..231()/60-*(('.../1*.0*,6-,%%#$$+*0&'(/:87.,&&%''%&%,.(29512:967781%*+2501496,'(')&000.1&-&('/:+../,&(,+.35573976-5--+--.,./.',%&*37,/.,'+/)+,&)+'%$()/)0232867*+,1,245,27,3603.0020/4.382)11)(,,0+)-+/7768(./14.-..09:(,%$(0.6/..//586644'(2,&(+--1.,272)',)%(**)&-/23+))%)&)*(.10-.++,./2.-'-00-++,+-)+(/4857525-(..206897886402+*)&&$*22240123257--3+*,.0.,+,5'00-014,+40))*(,,055-)-%132,50/16+46+1-)*,0/337,1213'14/2*.2/3,.,+--16378.43.//0;:998:)*.(.++1,+46-3698:--,/(((()++#%#$(03/)&+**')+:4/97,4*)(%&,,158,53735950303,557.'(*().).0/3/,+*().08*,+2*.'))210,)(&'()$,+,/'%'',(.*4+**,,*'/*+,&-+3+$&,,1227./,(*'%'),(.)+5/0422.+,.30149::9840*+//.,)%&'/7626+,/2(+664/5+.-/,-+.5,12/,..,-**,.0,)+*3-)(*,(*+8-006)%()'(,1/.-*$&'+*-.20&./).6.423.-*./(,/63-3367:2*.+,/4022+(*,*(*'&---201,)(++/171653
@95757cb6-5257-4351-900d-443c51d45265 ch=257 read=76137 start_time=2019-12-13T13:51:46Z barcode=BC01 runid=2c9cf7bc05858273f10e7d7ec552fc0bd742dc3e
CTCCTACGGGGAGGCAGCAGTAGAATATTGCACAATGGGGGAACCCTGATGCAGCAACGCCGTGAGTGATGAAGGTTTTCGGATCGTAAAGCTCTGTCTTTGGGGAGAATAATGACGGTACGCAGGAGGAAGCCACGGCTAACTACGTGCCAGCAGCCGCGGTAATACCGTAGGTGGCGAGAGCGTTATCCGGATTTACTGGGCGTAAAGGGGGCGTAGGCGGATGATTAAGTGGGATGTGAAATACCCGGGCTCAACGGGTGCTGCATTCCAAACTGGTTATCTACCAGAGTGCAGGAGAGTGGAATTCCTAGTGTAGCGGTGAAATGCGTAGAGATTAGGAAGAACACCAGTGGCGAAAGGCGACTCTCTGGACTGCTGACGACGCTGAGGCTCGAAAGCGTGGGGAGCAAACGGGATTAGATACCTGGTAGTCCACGCCGTAAACGATGAATACTAGGTTATTGCGGTTTCCAACACCTCCCGATGCCGCCGCTAACGCGTGGAAATTTCGCCTGGGGTACGGTCGCAAGATGCAAAACTCAAAGGAATTGACGAGGACCCGCACAAGTAGCGGAGCATGTGGTTTAATTCGAAGCAACGCGAAGACGCTACCTACACTTGACATCCCTTGCATTACTCTTAATCGAGGAAATCCCTTCGGGACAAGGTGACAGGTGGTGCATGGTTGTCGTCAGCTCGTGTCGTGAGATGTTGGGTTAAGTCCCGCAACGAGCTGAAAACCCTTGTCGTTAGTTACTACCACCATTAAGTTGAGGACTCTGAGACTGCCTGGGTTAACCAGGAGGAAGGTGGGGATGACGTCAAATCATCATGCCTTATGTGTGGGGCTACTGCCACGTGCTACAATGGCTGGTACAGAGATGCAATACCGCGAGGGTGGAGCCAAACTTTAAAACAGTCTCAGTTCAGTTGTGGGCTGAAGCTTCGCCTACATGAAGCTGGAGTTACTAGTAATCGTCAGAATGTCGCGGTGAATACGTTCCCGGGTCTTGTACACACCGCCCGTCACACCGGGGATTGGCAATGCCGAGTCCATTAGGCTAACCGCAGGAGGCGGCCGAAGGTAGGGTCAGCGATTGGGGTGAAGTCGTAACAAAGGTAACCGG
+
,*.*')1*693'+001,4(43-/'0*/95+***-:-,+51()&'*'')01353/4374*')((*('(%*,-/72/653,0.:9;;85891+-..8881/31)2,('&&+((()*12295,)'(&*3)+)-++40.03722352-,--.499.-+)(4..0,6/.610183.2.2.364+*)'*.67;6.6&/*+50,+./9:10..5;+,352.8788322631743160()*.85586610::3.46(05978..'+*21347886/646.8;<:89270113+)'&**,.0/6-8+*)%$&&',(5*91')885//0,6.-&(''106+/-+*&'3+1531/,.20,+,).25;5000*+**()(-//)*28221-)(&&'+,114232343575/72--36866/+*-///0&)-&00.+33578/'4524731+.17:657<;1..003;:32/,+)**%0(%(+.-38.*-)-/4622,(('))-.+07/0/15/22,1,((**(.&+'-.(-*(%%&0,--)(),6-/1///8:855423*2302715561(45+))%&))/...+++/+.$(,-457849<9/52+,'*)'*01/./(*,&*1$$)(/3)))(&)'*+75.-40,501*8+**+,*6'-)-((&&)+)(/9*3+-*/-+,,+,00145)...15-*+)*0-:.-.8575/011161/0.-114/0.*.---51822-3/5,,-22,'$(*&'*,*&-2(#%(+155;6428221./-*-+.20401381)1+***(''(),.//66458728594634-+1,/.,+-*.5-/456983219--+,)''*(-0+3132671)02/3-**&(+&%&(*.122.1/-.96/2500/,+--.:7/;.,-9:930%),'+,.'(..19756;9594+1(+-566250:0*/*9,,(++,//%)%$%-)--20.002/+*'&&&'&+-1-.,&(,+1+)$)0/2263123153:543;61630.10-.01.11:21152303:*,*))-,.-(+''))*$+(&&'&&(%.)&%)(.2%4&&(31/.62.+-&*)%((++/0-,)'*-*+,*.+1%'(.,2.667,+)*%)(04626038+-/0.91418
@0597d4d7-f0e6-4a09-89c3-aed193910006 ch=81 read=111210 start_time=2019-12-13T13:51:37Z barcode=BC01 runid=2c9cf7bc05858273f10e7d7ec552fc0bd742dc3e
CTCTACGGGAGGCAGCAGTGAGAATATTGCACAATGGGCGCAAGCCTGATGCAGCAGCCATGCCGCGTGTATGAAGAAGGCCTTCGGGTTGTAAAGTACTTTCAGCGGGGAGGAAGGTAAAGTTAATACCTTTGCTCATTGACGTTACCGCCGCAGAAGAAGCACCGGCTAACTCCGTGCAGCAGCCGCGGTAATACGGAAAGTGCAAGCGTTAATCGGAATTACTGGGCGTAAAAAGCACGCAGGCGGTTTGTTAAGTCAGATGTAAAGAAATCGGGCTCAACCTGGGAACTGCATCTGATACTGGCAACGGAGTCTCGTAGAGGGTAGAATTCCAGGTGTAGCGGTGAAATGCGTAGAGATCTGGAGGAATACCGGTGGCGAAGGCGGCCCTGGACGAAGGTTGACGCTCAGGTGCAGCGTGGGGAGCAAACAGGATTAGATACCCTGGTAGTCCACGCCGTAAACGATGTCGACTTGGAGGTTGTGCCCTTGAGGCGTGGCTTCCGGAGCTAACGTTAAGTCATTACGCCTGGGAATTACGGCCGCAAAGGTTAAACTCAAATAATAATTGACGGGGCCGCACAAGCGGTGGAGCATGTGGTTTAATTCGATGCAACGCGAAGAACCTTACCTGGTCTTATTTGACATCCACGAAGTTTTCAGAGATGAGAATATTGCCTTCGGAACCGTGAGAGACAGGTGCTGCATGGCTGTCGATCAGCTCGTGTTGTGAAATGTTGGGTTAAGTCCCGCAACAGGCTTTAACCCTTATCCTTGCCCAGCGGTCCGGCCGGGAACTCAAAGAGACTGCAGTGATAAACTGGAGGAAGTGCAGGAGTTGACGTCAAAGTCATCATGGCCCTTACGACCAGGGCTACGTGCTACAATGGCGCATACAAGAGAAGCGACCTCGCGAGCAGCGGACCTCATAAGTGCGTCGTAGTCCGGATTAGGTCTGCAGCTCGACTCCGCGAAGTCGGAACCGCTAGTAATCGTGGATCCAGAATGCCACGGTAGACCGTTCCGGGCGCTACACCGCCCGTCACACCATGGAGTGGGTTGCAAAAGAAGTAGGCAACTTAACCTTCGGGAGGGCGCTTACGCTTTGTGATTCATGACTGGGAGTGAAGTCGTAACAAGGTAACCGGAAGACGGCGGCAAGTAGGTTGGCACCACAAAAGACACCGACAACTTTCTTCAGCACCAGCAATACGTGAAAGCCGCA
+
-/5+-/0;50-///561230%().),/..,,..71*+755957(-765442/.)*'$()+,&/855544344///&*-)2-95:5(7639./35*(()-197/%('(,/)'-'((&'(-563.6,6,/00270+,02119213+4*(5/&+(')*,5+'*,'()+4,.+).))*6713/.(+/./120+.*++3-+-1.+.'((/.30456/:-8-1&1&%&,,21357534264)%$$$(*3.67/..1..).828,.7**-5,.))*'(,0(,%(-/0122360+,+&(+))*++5+)'+,2052+.%*()'*++,0142/+.-5.20.4.3-0,2**)((.25964191--4982.+*+-033/,1./710:805(+$)+1703/3,64.(/36:,/**(',.+,&+)403710,*+-/4:64-*+.1;/9'99-7-'&1-%6:,.7;86607-(,-78789:2+**,,8861*&&/+-.+4-,-.2.'&&'')+,03260111.2/,+,13*+)(,32152(-&#)',/++3'*$%$&(,/093558)1+('%&'+,048.-*.*$&',*0--24+10(),/-1///824/-.-1/-)+33;9191;8658774,.,++09,.1//,0-196347+5*%%((&(3478,*+'&+',2,)-,,,-.97741:3/4216:8;8/+,,12..&%&'*+.(4779:::85-6-,-55-)%))*+-/666,7.,-13991114+88899:-238*+/037&'('%(&&$&)*+2123('**02-+/0*761+1-.,+6310)+'()%(%'&))$*(,+'),16')#'-&)(*+*)1-)--)&(.+.01-/)*'&//4;:674,36,+-))*+17+443*'&'&(32,)*+$6',+.442674/++'+**.178;9975//(+/'44:-6/*,0231*-.3454157809('(%+*-+40*(%)(&*+/2-2440+*)')(*913143:+++&+40700*0+'+*))*/)4./74.55;7202'+)*..+)1,1&&$&'*+1-/87025.20266,,/&')*412:/2496-%'*)(%&%(,%*-*1,232:4.51)*.,,*,+)%(%'((/,1215:4467574461%&(+91007.('$''/*1-8:9889-+'$',--)&%+(%(*),-**(**0)&),03)(//5;;8460.,-3,,292-./0310*+/.,+41*$'**%*&$$$
@b12711c8-48ae-4481-ade3-af045ded365d ch=437 read=126277 start_time=2019-12-13T13:51:16Z barcode=BC01 runid=2c9cf7bc05858273f10e7d7ec552fc0bd742dc3e
CTCCTGCAGGAGTGGGGAATATTGCAATGGGCGCAAGCCTGATGCAGCCATGCCGTGTGAAGAAGGCCTTCGGGTTGTAAAAGTACTTTCAGCGGGGAGGAAAGGGTAAAGTTAATACCTTTGCTCATTGACGTTACCCGCAGAAGAAACACCGGCTAATAATATACCAGCAGCCGCGGTAATACAGAGGTGCAAGCGTTAATCTGGAATTACTGGGGCGTAAAGCGCACGCAGGCAGTTTGTTAAAGTCAGATGTAGAATCGGGCTCAGCCTAGGAACTGCATCCGATGCGTGAAGCAGGTCTCGTAGGGTAGAACGTTGTAGCGGTGAAATGCGTAGAGATCTGGGAGAATACAGAGGTAGCGAAGCGGCGGACGAAGACTGACGCTCAGGTGCGAAAGCGTAAGGGAGCAAACAGGATTAAGATGCCCTGGTAGTCCACGCCGTAAACGATGTCACGACTTGGAGGTTGTACCCTTGAGGCGTGGCTTCCGGAGCTAACGCGTTAAGTCGACCGCCCGCAAGTACGGCCGCAAGGTTAAAGCTCAAATGAATTGGCAGGGGGCCCGCACAAGCGGTGGGGCGTAATGGTTTAATTTCGATGCAGCGCGAAGGACACTGTCTCGGCATCCACGGGAGATTTCAGAGATGAGATGTGCCTTCAGGAACCGTAGGGCTAGGTGCTGCATGGCTGTCGTCATCGTGTTGTGAAATGTTGGGTTAAGTCGCGGCGGGCGCAAGCCTTATCGCTGTTGCCAGCGGTCCGGCCGGGGCTCGGGGAGCTACGCGGTAAACTGGAGAAAGGTGGGGATGACGTCAAGTCATCATGGCCCTTGACCAGGGCTACACACGTGCTACAATGGCGCATACAAGAGAAGCGACACTCACGCGAGGACGGCGGACCTCATAAAGTGCGTCGTAGTCGAGTTGATCTGCAGCGCTCGACTCCATGAAGTCGGAATCGCTGGTAATCGTGGATCAGAATGCCACGGTGAATACGTTCCCCGGGCCTTACACCGCCCGTCACACCATGGGGTGAGTTGCAAAGAAGTAGAGCAACCTTCCGGGAGGCGCACACTTTGTGATTCATGACTGGGGTGCTTGAAGTCGTAACAAAGGTAACCCGG
+
,)/)&'631)%&%%+3/-2,+0-)-.*02:.-+,79*1;12232--+0+1*'-*',./0/*')(%--7414+9223++++-('))*112-*--./8*),4)0',-''*6,+9-4,+(--.7.-552&5&,$4+2,+39,*+*+/*'./%*30+++*)3+(((('&'*121///9120-//152%1,+*-,+.//)'*-482801$*,.(3*../.(13-036;6.0./+0,3/288%6582)1/72,-8:013960,'.*)0&,335.'%,)-(1-,.02.//.12-0.%&&$%)+(-&,)*++14)*,('(((&$%&&''&&)*-511226/01877.++,,/.31,)(')1+0$,$)')(1))+)&''-*(.+00,-*+**))((*+/*,9988/,/-)(./,&(--%,.2:65.2-(1)*'(*)%-.++*))&'-.5.//594378+,,)**,,%'*+-/514.03/1+)&.+&%')*,2134(0*'()*(.%()423/./,3.7,.0120/0,13.+.-&%&$-,514/228.85;58.%)+./13-+)/.,-',$-6:4*03*'+*./200+/-..()*.2)-,)3230%-.62//0,+)''('&'&%)$$'%(++-+')-35662))+(10**+2;9510&&)'+%%(0))()'(*1+.84:6:::..'*+)&(,,2355336750.(100/(%,1.3('(&('(*(*-1114.1,)&$%'&)'+(*.)*+.-)%4404/01))/*.4..0**++/-/(1+1))/-*,-6+13)&'()%)%$%$#&,&//8/,&)*-&*,,35.,,324/23*%&.0-1$%((*.3+(*')*-(/7933/,''&(+6667*4444+('*+11+04.'*%&(%&()+%'(-$,&*&$,,))(*(.+)333433492*)*-,,167786/*'')((&*,+*+-%)$+*037301201142114/:3;984/+*)&)(+,8898423)+*2/)0*&''+(();8/1*,)422),311()*()23541;501523+1501*.1*(&%)..*-191%''&'*)*)+//-',-/(03,$$'&$&%(')00,,3456:55654540/(%('&&%(*+))/%/&('+3(,*2266:'3)
@be1515ea-0578-4fd2-bc7a-733caec7d658 ch=454 read=88887 start_time=2019-12-13T13:51:15Z barcode=BC01 runid=2c9cf7bc05858273f10e7d7ec552fc0bd742dc3e
CTCCTGGGAGGCAGCAGTGGGGAACATTGCACAATGGGCGCAAGCCTGATGCAGCCATGCCGCGTGGCATGAAGAAGGCCTTCGGGTTGTAAAGGTATTACTTTCAGCGGGGAGGAAGGGAGTAAAAGTTAATACCTTTGCTCATTGACGTTACCCGCAGAAAACACCAGCCTTCGGTACCCAGCAGCGCGGTAATACGGAGGTGCAAGCGTTAATCGGAATTACTGGGCGTAAAAGCGCACGCAGGCGGTTTTGTTAAATCCGAATGTGAAATCCCCGGGCTCAACCTGGGGAACTGCATCCGATACTGGCAAGCTTGAGTCTCGTAGAGGGTAAATTCCAGGTGTAGCAGTGAAATGCGTAGAGATCTGGAGGAATACCGGTGGCGAAGGCGGCCCCCCCCTGGACGAACTGACGCTCGGAGTGCGAAAGCGCGTGGGGAGCAAACAGAGTTAGATACCCTGGTGGCGTCCACGCGCTCAACGATGTCGGCAGGTTGTGCCTTGAGGCGTGGCTTCGGAGCTAACGCGATGAATAGAGCCTGCACAGAGATACAGCCGCAAAGTTTAAAACTCAAATGAATTGACGGGGGCCCACTGAAGCGGTGGAGCATGTGATTTAATTCGATGCAACGCGAAGAACCTTACCTGGTCTTGACATCTGCAGAAGTTTTCAGGGTGAGTGCCTTCCGGAACCAGAAGGACAGGTGCTGCATGGCTGTCGTCAGCTCGTGTTGTGAAATGTTGGGTTAAGTCCCGCAACTGACACCAGCCACTTATCCTTTGTTTGCCAACGGTCCGGCCGGGAACTCAAAGGAGACTGCCAGTGATAGAAACTGGAGGAAGGTGGGGATGACGTCAAGTCATCATAGCCCTTGACCAGGGCTACGTGCTACAATGGCGCATACAAAGAGAAGCGACACCTCGCGAGGTAAGCGGACCTCGCAAAGTGCGTCGTAGTCCCGGATTGAGTCTGCAACTCGACTCCATGGAGGTCGGAATCGCCAGTAATCGTGGATCAGAATGCCACGGTGAATACGTTCCCGGGCCTTGTACGCACCGCCCGTCACACCATGGGAGTGGTTGCAAAAGTAGGTAACAACCTTCGGGAGGGCGCTTACCACTTTGTGATTCATGACTGGGTGAAGTCGTAACAAGGTAACCAGG
+
*,2'$)/1,,2/255125347,.1-(+,('+,*9214-+&,0802;./020+,'2+3225.,-*+-*),,,+.&((***(&''&.228)+-6,'&)'*)()-78.---29;/+-4-4-61)+,/75*+-010,*+&)/,,667(8'()-+5/.27)'/)&**-**105(*(&$$$&%''*/,**,+-//*,+)+***.++,+,)016523+7+6*43*00(4+34414/-.598:-,,0/*-+///1-,40:;/04801.')/()63-++-35+17:0/9789;44383565)*,./221013--00265;7682/4//-2322788,3&0-,./-9/7.5-/97654362443.7:1134-,),))-.,3+'.+*3/02:1:/1)((...-22972634163,/766+(-*,,,.0334((&+,96+,+'''*)00868.)+.0;47++')61008809;3/3,*))&(*+0*+('%$$#'$)(+-*-00-2,/+*0*,)+,)*.%0,334381134&2((,*+*-+,+()&&'&'$%%(&$$'%&$)%(0,+5(.471337+-33(-4771233;8601000046.*89*04*&-(&*(&'0635,,,,7765454:6*--3-...-311.+../42373,0+).5,5-..672324..'$%$')*),;:43/.-('&&&++57001)4,4,-$&&*1-54525544697622283469:663..11878/30.-2205--2.,..,.4//-7.('../1))'*$-),%45%'0-3357/76/33))/6/(..63203534/:4)2129.8-+1)-./8680./.*))(',(*12:1.2+.-062.68),-//9899422568:9/1(237/-1-5574-24+(+,*/2511.7*+-*(&%%$%)+2+)*(),()01/%'+)+61.+&%')*&++*++3/-'(/53)-0456656423-+)-,)*$%$++-5-.7----()+016./,+&(&()*4-025'(%'%&*/014:94258.*+87662(0.84..3/06147.-*,5642450000$.)16,3;-,0/,,*.503/0.))&-0(/)(+-,(&*%)$%'(%(%(&),+.95,)44*+301039261:2-,,/0616.----42-,,.0,./,(-3679-625:76/52
@caf944f4-f2ae-4bb4-b4ea-44ad1315a23e ch=10 read=49533 start_time=2019-12-13T13:51:04Z barcode=BC01 runid=2c9cf7bc05858273f10e7d7ec552fc0bd742dc3e
CTCCTACGGGAGGCAGCAGTGGGGAATATTACAATGGGCGCAAAAGCCTAATGCAGCCATGCCGCGTGTATGAAGAAAGGCCTTCGGGTTGTAAAGTACTTTCAGCGGGGAGGAAGGGAGTAAAGTTAATACCTTTGCTCGTGACGCCCACCCGCAGAAGAAATACCGGCTAACTCCGTGCAGCAACCGCGGTACGGAGAGGTGCAAGCGTTAATCGGAATTACTGGGCGTAAAGCGCACGCAGGCGGTTTGTTAAGTCAGATGTGAAATCCCGGGCTCAGCCTGGGGCATCTGACGCTGGCAAGCTTGAGTCTCGTAGAGGGGTAGAATTCCAGGTGGCGGTGAAATGCGTAGAGATCTGGAGGAATACCGGTGAGCGGCCCCTGGACGAACTGACGCTCAGGTGCGAAAGCGTGGGGAACAAGCAAGAGTTAGATACCCTGGTAGTCCACGCCGTAAACGATGTCGACGGAGGTTGCCCTTGAGGCGTGGCTTCCAGGCTAACGCGTTAAGTCGACCGCCTGGAAATTACGGCCGTTAAAACTGGAAATGAATTGACGGGGGCCCGCACAAGCGGTGGAGCATGTGGTTTAATTCGATGCAACGCGAAAATTGCCACCTGGTCTTGACATCCACGGAAGTTTTCAGAGATGAGAATGTGCCTTCGGGAACCGTGAGACAGGTGCTGCATGGCTGTCGTCAGCTCGTGTTGTTGTGAAATGTTGGGTTAAGTCCGCAACGAGCAGCATATCGCTGTTGCCAGCAGTCCGGCCGGGAACTCAAAGGGAGACTGCCAGTGATAAACTGGAGGAAGGTGGGGATGACGTCAGAGTCATCATGGCCACGACCAGGGCTACACACGTGCTACAATGGCGCATACAAGAGAAGCGGCCTCGCGAGAGCAAGCGGACCTCATAAAGTGCGTCGTAGTCCGGAGTCTGCTCAATGCTGAAGTCGGAGTCGCTAGTAATCGTGGATCAGAATGCCACGGTGAATACGTTCAGGCCTTGTACACACCGCCCGTCACACGCTGGGAGTGGGTTGCAAAAAAAGTAGGTAACAACCTTCGGGAGGGGCGCTTACCACTTTGTGATTCATGACTGGGGTGAAGTCGTAACAAAAGGTAACGG
+
+*.)*-4)97/.21178+,1+//))-)-/2-/001277403+3/,+08-/:851,)../0%03/1401000110(*,'--/285:):77<+)65+**'(--''$)-+./*&0/(.+/.%&')5401/3--.9068/-223'/&(+(,+*'..0()'&-,(+/&#(+1+602183442.-)'%%),%132.1*%$'1..+'(--./03/14262416-6/5.6.11:<951.291,/01,42767:868143++-,1*-21/0.-013<:28'('+,),1.)03.*'&$%&+,,-+%$774820/'&&'),335-47:64&,,/()%.%2(6+/-06.'.--7010;83-4551-*(-059;-+1*.408;6572+&+,/,:60+.0869,'(+*+,21346.36444&'''*)55788,,&..0&.0)+%'//,-5546</,175259730357<898900,&'&))-(/*4+-.-2/*:5,4-*&''*+-510/2*$)01159400)0+6-675433429960,&))*-,/.90.((**89+*(&&+)()-1+2)-(4+492--93+-(127+),))-2-.,,1(,-55;;898<834556836/0.053*.,+-.))/)-*,,.6000:;97/2,2,3--9<5.0-+(-/331/5/-0.29786'-55:8:8:20126+/0478;;8684744587360+-..977/./,/1//0.31-.395514640..03.00-1()$%'*0'%%&$%%*).0/8:.68&6324.534+-.(-01873*++*&('459::*///134<775552,&*)-/,.5;847554312((&%(11:9'%$#)'&'+01.%)*+**'($&&))*162*,/2-30/.2233362)*(++,-0800/405/(&,#(/0-03:74885/./40(($'(*:453433'0,+*---+''$#$($$$%&&''/(1(%*-*,-*,-.5/206531454+*00/22+15:897<827,/42$+03-9-,+1+')+/7.29//4742*+)**/63+),)254:(5(5775*+)*,41*2&)-2(*/:15<0)+1.612.2,+12237;5.0258;767566467++--'&&&()576511+'-)22743/
@65d43e0c-1c02-453f-a783-3795b38c081a ch=147 read=109576 start_time=2019-12-13T13:50:46Z barcode=BC01 runid=2c9cf7bc05858273f10e7d7ec552fc0bd742dc3e
CCCAACCACGGGGAGGCAGCAGTGGGGAGAAATGTGTGCACAATGGGCGCAAGCCTGATGCGCCATGCCGCGTGTATGAAGAAGGCCTTCAGGTTGTAAAGTACTTTCAGCGGGGAGGAAGGAGTAAAGTGTAATACCTTTGCTCATTGGCGATACCCGCAGAAGAAACACCAGCTAACTCCATGCCAGCAGCGCAGTAATGGAGGAGTGCAAGCGTTAATCAGATTGCACTGGGCGTAAAGCGCACGCAGGCGGTTTGTTAAAGTCAGATGTGAAATCCCCGGGCTCAACCTGGGGTGCATCTGATGCTATGGCGCAGGTCTCGTGGGGTAAATTCCAGGTGTAGCGGTGAAATGCGTAGAGATCTGGAGGAGCCTGCGGTGGCGAGCGGCGGACGAAGACTGACGCTCCGGTGCGGCGTGGGGAGCAGAGCAGGATTGGAATGCCTGGTAGTCACGCCGTAAACGATGTCGGCAGGTTGGCGCATGAGGCGTGGCCGGAGCTAACGCGTTAAGTCGGCCGCCAGAAATTACTGGCCGCAAGGTTAAAACTCAAATGAATTGACGAGGGCCCACTGAAGCGGTGGAGCATAATGGTTTAATTCGATGCAACGCGAAGAACCTTACCTGAGTCTTGACATCACAGAGAAGTTTTCAGAGATGAATGTGCCTTCGGGAACCGTGAGACAGGTGCTGCATGTGTCATCAGCTCGTGTTGTGAAATGTTGGGTTAAGTCTGGCAGGCGCAGCCCTTATCGCTGATGTTACTTGACGGTCGGCCAGAACTCCAAAGAGGAGACTGCACCAGTGATAGAAGCTGGAGGAAGGTGGGGATGACGTCAAGTCATCATGGCCCACTTACGACCAGGGCTACACGTGCTACAATGGCGCCTGAGAGAAGCGACACTCGCGGGAAGGTATAGCGGACAGCCCTCGCCAAAATGCGTCGTAGTCCGGATTGGAGTCTGCAACTCGACTCATGAAGTGGAATCGCTAATCGTGGATCAGAATGCAGTGAATACGTTCAGGCCTTGCTTACCGCCCATCACACCATGAAGTAGGTTGCAAAAAAGTAGGTATTAACCTTCAGGAGGAAACGCTTACCACTTCCTTGATTCGCCGGCCTGAGGGTAAGAAGTCGTAACAAGGTAACCGG
+
./%('$$&('*1+&+-./32*/+))*+''+**'&-&)''%)*9//8/-++.0)/81.%,&%$$$()4/)++'&%&',*,+&)))(/75/4(.537(*+6+&'')187-'''&/+((,(.(*)&%(/40---,-5*++()*'&227,/.0%-,*-(,0)'++(,*'+,&(&)*)(*),&)*11%/.39502'++,'%%&(&)'*)-)$''*)26,-,-.2-+.)()0)&*)+-2:69453:6.-/-&,(*).+.,.,/5-081:2/0877:97621:720792+7833:5/45,,)($''-..+&&(($42$'),+'+'+'++--15'420+.&2(/-*(27,+((*+1553.1/*)+,-.---.2869.,1()$$''*,*21/3((%$$+(,'.+8/3,*-00100.0(/%&'*+*,))+:2/.('(,0+-)/(7-,9++()'()07///301.*'*)-0005;;00.,(/**%(%+*(,,$$$*$&%),2146-1.,&.'),626---,1)4((*51/79()%%%((&)'%'$'*2,'&&%+',2+/.2)*92682.+,/,,(''(+0.18(%'(&&('+*2530,+*&)'&(,52:.263;3/..*--*-23.08,/738.7++.+,&')-..,,04--)*&)%''&))77..,)(),1-***,015434.)2/28477:-,./5-/100+,-.-1,(),-&/.-134778-/*'()(10231:&3216,'&'())).%11'*-.&67,2..131110%-',*#'$$'%./82+1(4(%)&*'++'+.)'&+,),,26.-&*/&0/-,*(%*+(*//0,2.15/40*,32&'3467663+*-/15-&*+*12)$&$%$&(-.40(276,+,$'+,69:6-1+*/((%'$%&)'''((*(*&&#'(+**-0'+)(('(')),0:0,#()++*4%&&+.,(*+*-+,(4-0/2,+,)5+&'&(*30131*.//0,/.2*--/2../5*6.032-+**+-0/3000/&((*&'#(&$)-,./)/5.*./3+-)'&%$$)0%.22%*,++++.),(&%%&&+'-0*,11934*())&$%%$$(+2,-1/$0+&)()+(0..2.-15),,,%%*&()82*%&((*,'&%&*12*.+$'(&'&%)*0222(-)-47:49
@0364e96b-75cb-42b8-9ea6-a269fefcb6ba ch=274 read=92921 start_time=2019-12-13T13:50:45Z barcode=BC01 runid=2c9cf7bc05858273f10e7d7ec552fc0bd742dc3e
CTCTACAGGGAGGCAGCAGTGGAATATTGCACGGCGGGCGCAAGCCTGATGCAGCCATGCCGCGTGTATGAAGAAATTTGTCCGGGTTGTAAATTACTTTCAGCGGAGAGGGGTAAAGTTAATGCAACGCTCACGGTTAATTTACCCGCAGAGAAGAAACACCGGCTAACTCCGTGCCAGCAGCCATGACAATACGTTTTAGGCGTTAATCCGGAGATTACTGGGCGTAAAAGCGCACGCAGGCAGTTTTGTTAAGTCAGATGAAATCCCGGAAGCAAGCCTGGGAACATCTGATACTTCGCTGGTCTGTGGGGGCAATTCCAGGTGTAGCGGTGGAAAATGCGTAGAATCTGGAGGAACCACAGGTGGCAGGCGGCCCCCGGACGAACTGACGCTCGGAGTGCAGCGTGGGGAGCAAACCGGTTAAAATGCCTGGTAGTCCACACGCCGTAAACGATGTCGACTTGGAGGTTGTGCCCGAAGCGTGACTTCCGGAGCTAACGCATTGAAGTCTGACCGCCGCAAGGGGGGTACGGCCGCAGGTTAAACTCAAATGAATTGACGAGGGGCCCGCGCAGAAAGCGGAAGTGGAGCGTTTAATTCGATGCAACGCGAAGAACCTTACCTGGTCTTGACATGCGGGGAAGTTTTCGAGGCGAAATGTGCCTTCGGGAACCGTGAGACAGGGCTGCTGCGCTGGCTGTCGTCAGCTCGTGTTGTGAAATGTTGGGTTAAGTCCCGCAACAGGCGCAACCCTTATCCGCTTGTTTATGGTGCGGCCGGGAACTCAAAGGAACTGCCAGTGATAAACTGCGGAGAGGAAGGTGGGGATGGCGTCGAAGTCATCATGGCCTTACAGCCAGGGCTACACGTGCTACAATGAAAGCGCATACGAAGCGACCTGCTGCGAGCAAAGCGGACCTCATAAGAGATGCGTCGTAGTCCGGATTGGAGTCTGCAACTCGACTCCATGAAGTCGGAATCGCTGGTAATCGTGGATCAGAATGCCACGGTGAATACGTTCAGACCTTACCGCCCCGTCACACACCATGGAGTGGGTTGCAAAGAAGTAGGTAGCTTAACCTTCGGAGGGCGCTTACCGCTTTGTGATTCATGACTGGGGTGAAGTCGTAACAAAGATAACCGGAGGTGAAGCGACAGATAAAGTTGCCGAACGTCGACAACTTTCTTCCAGCACCAGCAATTACGTGAAAAGAAAAGGT
+
***-*+&,0*$%*).11/120/+.,1471/,*%''+32--.00+27//0201,'/809-2)&%'$%$'(*./$&&$&''%,,,,542.%$(-(,)&&'&'$$'**,')((.+*(,88128877541-*'(+*()&*+($$&%'&*-*&.(()'**&-0)(*,((&*+0300143549:32+**-*$$&$%%&'(+)+(%#*%---:+3,//+..)'(+(+,556587,79.*'+,0(/,/%,%)'3/:9.(/8/1,13*1++(')/+31++&'&$%)*%*('*/&)%(''4-+,,+)('%&&%)%'%$%$),2.*''/)/-))2672//110241&1304.1,+'%&*+5634.*+/,5-&$&$*&%%$$#(()-.0659-)..0,*/+')&)%'(+,-(&*))*++-/4:8**/0180+$+(,-.64+*'07+/2104477-,%+(1:486:76.//./:985464511*2+%$$'%%''$$&&'*++0-5/--/./.-2---&,''('%,*%'*+,%)(((-+*'/-'%'(+-542&'&'/0.5;1/059;30-204.4/5.%,2.--8/*+%.*(,+(')(,(*+*+5()-/085+217.--.-967788/17-/7962512;8353,.((%$%%$&(+-)&)**5:2+&'+1**))+,&4*-;878.36,30(&,,-/20$-+(%$&)++)&$)-7065997861.149796--**(++.&)**+477;76148*(&)).3'&6968637:-/.--0)((,+.0:)##%(&')+,/3*/*0),6/**(((%##%&0-'*,,21+(&*(&&(*))%*''(*,,/6;3--(3--.3%'&(2259978./-*&'%',)0;294,))***,/002.)))'*)&%&(*./-.)+&'-(())+*,)*.01+)')*4*&(*/+*+,+((,(%&'),+,,,314&&(++,.(5(0%()-976952523002343)-*2-,-5*(1.6622,')'-**,./4/767-+100482'.'0.+,86564414'*&1')(),6,66.(//.++*-+.820,*'((*2.160253+''&')%)+*++,4/907658802).2/33040/49(-.71-,.1493))(*(()*'%*'+*+,95855521*)&').,,',&$)&('((&'&%%$'$$%$(+4&*('&$)%*&'*((*()35-0;*))+*+.2*)*.)-&*+)*'*3/)&--+)%$"
@fdd3ea85-0cc8-4806-9854-e761389fd6d4 ch=308 read=182430 start_time=2019-12-13T13:50:44Z barcode=BC01 runid=2c9cf7bc05858273f10e7d7ec552fc0bd742dc3e
CCCCTCCCTGCAGGAGGCAGCAGTGGGAATATCGCACAATGGAAGGCGAAGCCTGAAGTGCAGCAACATAGCGTATTGAGTGATAAAGCCTTCCAGGTCGTAAACTCTATCCTCAAGGAGATAATGACAGTACTTGAGGAGGAAGCCCAGCTAACTACGTGCCAACAGCCGCAGTAATACGTAGGGGGGGGACTAGCGTTATCCCGGATTTACTGGGCGTAAAGGGTGCGTAGGCAGTCTTTCAAGTCAGGAGTGAAAGGCTGCAGCTCAGCCATGTGAAAGCTCTTGAGAGCACAGGAGACTTGGAGTGCAGGAAGGAGTGGGAATTCCTAGTGTAGCGGTGATGCGTAGATGTGAGGGAGGAACACCAGTTGCAGAAGGCAGCTCTCCTGGACTATGGCTTGGCGCTGGGAGGCACGAGAAGCGTAGAGGGAACAAACAAGTTAAGATACCCTGGTAGTCACGCTGCCAAACGTGAGTACACTAGGTGTCAGGGGTCACCCAACCGGTGCCACCAGCTAGCTTGCGGCCAAGTACTCCGCCTGGGAGGAGTACGCTCGCAAGAGTGAAACTCAAAGGAATTGACAGGGACCCACTTTGAAGTAGCCCAGGCATGTGGTTAATTCCGAGAGCAGCACTGAAGACCCTTACCTAAGCTTGACATCCAATGACATCTCCTTAATCAGAGTTCCCTTCAGGGACATTGGTGATGGTGCATGGTTGTCGTCAGCTCGTGTCGTGAGATGTTGAGTTAAGTCCCGCAGCAGGCGCAGCCTTGTCTTTAGTTGCCATCATTAAGTTGGGCACTCTAGAGACTACCAGGGATAACCTGGAGGAAGGTGGGATGACATCAAATCATCATGCCCCCTTATGCTTGGGCTACACACGTACTACAATGGGTAGTACAGAGGAGTTGCCAAGCCGTAAGATGGAGCTAATCCCTTAAGCTACTCTCGGATTCAGTTGTAAGAGCTGGAAACTCGCCTGCATGAAGCTGGAGTTACTAGTAATCACTGAATCAGAATGCTGCAGTGAATGCGTTCCCAGGTCTTGTACACCGCCCGTCACACCACGGGAGTTGGGAGACGCCCAGAGCCGATTATCTAACCTTTTGGAAGAGTCGTCGAAGGTGGAATCAATAGCACAGAAATTGGAAATCGTAACACAAAGGTAACCGG
+
,-)*'**'&&..,.),3.///(/0.76688978-00/02121('''%$')'/1&&(&''().)//+2('(()),%&(&&'()('(,''')21/.%($#(%'*-)*+,*)/4:44/0-/)+++/1-.%)&+-'((')'/,(,('*'0-*&)*+,1-'(*'/*.5/&.--21(+$*,07/021810&,)---)(-/0'()/41.3-*,1*0:('((,'&$'*.3*'*+,-4166-60/44,46,.*0(...23--.-/'*()(*$*%&'(1*(//&,&'$-(&&)))0+'%$'',(()2.*))*-**)%)**223*'%)&%&%'+')&0-00+,2630+.-)2***-)+%**.36&.'&-++'+('.-.50*+-://-.-'),++,,+*('++-1''%%%$$&%'-')#%*''+%'())*&'$%(%%)*+'%(-')%$.3633,-+32-,,-*15(()-,-04.%&%(*(&%-.))&'()(++.*.0..///16,.2-'&'&*.(($+')))*3.)1(''*-*%))(*&)&,).''('),21(++*+24*+'%((/00446/2-0&&&(*)/,.0433(,)'((..12$)06-2:0,+-,*'&%''*+0.+(.'.%-'&%'(1'0,12(%%$%&)-&+&(#'-+'+(.*%''+.+10(-../0123/+)/.11653.&(&+((.()%+&++133*161.07414192,(%'&+-,+.-5722/1-.-*./1//,.***('(--2367.5,+&&/:.4-51/,&**&,)*''%)*$.+&'%*-/6/--2/)03136+*.50,0/5520/211/*(())65$1*+/8511393927.*,-*,..*38/27-,*')31;:00/42)-*,2:6-*800,.-*(,+(+...-*+''%***0/1-+.*+*)-++-..--$)3-+2.4/1693747**1+/*-..394380*,70,-3..,,)+&-&7+5,0-:1-1*(&#%00)*3-+66/587/0//*&&)*54.*)/445555/6-./((+$#3664(*()()&),)1.,&,)(*,48622(,2/-/,&(+*,.2(0.0,//)*)-+*,+31**/4/-)&+(.'*('%&&'(712/82/,..1.5/665.0+(%)(-..4/)'.).-096;6141/./-+,+*-(%*'/)*.-((%'&''%#2/*+,11856(5
@34ee8e09-1848-4a95-82da-0863e60cf03b ch=244 read=222150 start_time=2019-12-13T13:50:25Z barcode=BC01 runid=2c9cf7bc05858273f10e7d7ec552fc0bd742dc3e
CTCTACGGGAGGCAGCAGTGGAGAATATTAACAATGGGCGCAAGCCTGATGTACAGCCATGCCGCGTAGTGATGAAGGTTTTCGGATCAATAAAGCTCTGTCTTTGGGGAGAGATAATGACGGTGCAAGGAGGAGGCCACGGCTAACTACGTGCCAGCAGCCGCCTTGTGTAATACGTAGGTGAGCGTTATCCGGATTTACTGGGCGTAAAGGGAGCGTAGGCGGATGATTAAGTGGGATATATGAAATGCCGGGCTCCAACAGGTGCTGCATTCCAAACTGGTTATCTAGAGTCTGCAGGAGAGGAGGTGGAATTCCTGGTATGGCGGTGAAATGCGTAGAGATTGAGAACACCAGTGGCGAAGGCGACTCTCTGGACTGTAACTGACGCTGAGGCTCAGCGTGAGAACAAACGGGATTAAGATACCCTGGTAGTCCACGCCGTAAACGATGAATACTAGGTAGTAGGGGTTTCCAGCACCTCCCGTGCCACCGCTAACGCATTAAGTATTATTATTCCGCCTGGGGGGTACGGTCATATAGATTAAACTCAAAGGAATTGTGGGGACCCGCGTAGCGGGCATGTGGTTTTAATTCGAAGCAACGCGAAGAACCTTACCCTTGACATCCCTTGCATTACTCTTAATCAGAAACCGCTTCGGGGACAAGGTGACAGGTGGTGCATGGTTTGTCGTCAGCTCGTGTCGTGAGATGTTGGGTTAAGTCACAACGAAGCACCAGCCCTTGTCGTTAGTTACTACCATTAAGTTGCCGGACTCTGGCAGACTGCCTGGGTTAACCCAGGGGAAGGTGGGGATGACGTCAAATCATCATGCCCCTTGTGTAGGGCTACACGTGCTACAATGGCTGGTACAGAGAGATGCAATGCCGCGAGGTGGAGCCAAACTTAAAAACCAGTCTCAGTTCGGATTGTGAAACGAAACTCGCCTACATGAAGCTGGAGTTACTAGTAGTCGCGAATCAGAATGTCGCGGTGAATACGTTCCCGGGTCTTGTACACACGCCGTCACCATGAGAGTTAGCAATACCCGAAGTCCGTGAGCTGGCTAACCGCAGAGCAGCGGCCGAAGGTAGAGGTCAGCGATTGGGGTGAAAGTCATGCTAAGGTAACCGG
+
/-2+,-'32-02,,/04,/'*(*,0,+-'&%'+,/14.,(,.4*4:/...)$&)*,/1/./:54445-,-*,..0.+,,73,4.9594/.,(-)')*59997097+37,'%&&),4,++//,24%1'1)3+/)&&)++*''%%%+..103,4,,)-&.-.6/((%&&&($$&*(-/::819*)&)(52:1//'&*(,20,.5;;665699,175(+,13228956212156533738:67)+&*+.57/*//*6532:(-&/,15369965240,-'+.01815100731-+++&'(*-03+,(,.'(((10102105/./,*((00296/3:0.39831*)''-&'$&)))/071505+((+(*++-)0./.+/5:6*+'*(*&&,,22337/120--'*)),(%&&'&&''(*67//3.('*1039/-0554202,(+/2:88576/-..-.98./,-/11'&*%067/1;10)-%0.10.46,+522.&*0*.--'.,00/71+'&'')'.,'0,27211..0.,)%&$'%+(&%'&%'&,.00;;.797;3*,''+((%()3836-/()'*)*,)/(,031.1-3<;10758/.-/-0127560./-//2,((&)*)(800.1./1)+),-/11+,*)+*.(*(%%''$%&%'++1-2:61480,//048*+//.8110450%%%'*343555/-,+(*-/43622.13,8+49/9/0'*+,&,**3))')++11.&-:301/041291309.-*.0941504,3-)'%)*&)562.1.'(-2388;97;74:4742.&+1+((1+344-75388::799598/0199785/94,*0&,**'.62/1+/(+)*,310/600:86941/02.,*))*+30136./066..-+)0-.)+.139;.3-2:;:317146821*4,55--)8)&'&&&%%((*-(98635***++40/,,-2/.)0611/-+/,,,-,,,06286001-,./99.4/)+1.(-(*1-),+2--,/5100,,+'*-05*-001/65/-*()/($(((-)&++((,1-.21.2(('&%)1-22:7/'*&)%&&),.,86+*/**-+*)%(&()-22204,31*%)*/4*)*,%/&%(+0(,+1607).
@06c36cb1-5845-4c0d-aaad-e2df5dfc86d1 ch=44 read=144399 start_time=2019-12-13T13:50:24Z barcode=BC01 runid=2c9cf7bc05858273f10e7d7ec552fc0bd742dc3e
CCGGTTACCTTGTTACGACTTCACCCCAATCGTAATCCACCTTAGACGGCTCCTTCGCGCGGTTAGGCCACCGGCTTCGGGTGTTATCAACTCGTGGTGTGACGGGCGGTGTGTACAAGGCCCGAGACGTATTCACCGCGACATGCTGATTCGCGATTACTAGCGTTCCAACTTCATGTAGTCGAGTTGCAGGCCTTTACAATCCGGGCTTCGAGAATAGTTTTATGGGTTTTGCTTCACCTCGCGGCTTCGCTTCCCTCTGCACCATCCATTGTAGCACGTGTAGCCCAGGTCATAGGGGCATGATTTGACGTCATCCGCCTTCCTCAACGTCGCTGGCAGTCTCGCTAGAGTCCCCAACTTAATGATGGTAACTAATAACGATAGGGTTGCGCTCGTTGCGGGACTTAACCCAACATCTCACGGTACGAGCGGCGACAACCATGCACCACCTGTATCTCATATAGCTATCTCTCCATCTCTGGAGCCTTTATGGAAATCATCAAGACCTGAGTAAGGTTCTTCGCGTTACTTCGAATTAAACCACATGCTCCACCGCTTGTGCGAATTTATGTTTGAGTTTCTTGCGAACGTACTACTCAGGCGGAGTAACACTTATTGCGTTAACTGCAGCACTGGGCGATCAACGCCCAGGTACTCATCGTTTTACGGCGTGGACTACTAGGGTATCTAATCTATTTGCTCCCCACGCTTTCGGGACTGAGCGTCAGTTGCAGGCCAGATCGTCGCCTTCGCCACTGTGAATTGTTCCTCCATATATCTACGTTTCACCGCTACATGGAATTCCGATCCTCCTGCACTCCTGGCTGCCTGGTTTCATATGGCTTACTGAAGTTAAACCGGGCTTTCACCACAGACCCTTGCTGCCGCCTATCCTCTTTGCTTAATAATTCCGGATAACGCTTGCCACCTACGTATTACCCGCGGCTGCTGGCACGTAGCCGTGGCTTTCTAATAAAGTACCGTCACTCGGCTACCATTTCCTGTAGCCGCCATATAACAAGTTTACAATCCGAAAACCTTCTTCCTTCACGCGGCGTTGCTCGGTCAGGGTTTCCCCATTGCCGAAATTCCTACTGCTGCCCCGTAGGAG
+
1.++4-+495;04:,23%001///9;-0.43+*./.4-++#&&'(2-',,,/./6.(&'(.908+15910:/530277/65/(1)*+.6-**,*-2-0-/2998;:7'665523.5262/42++$))-+,),)*,2612/-+476:;0/0;./0431:000242+)1-+0*-1669:9683211/519-.'.)/),-*)/0:9711,,*)(%&$)),+-/2:;-044;2765+'(,/202442./,.-/9142-+-1),8700.1779;;5562//1.(+(+)&%%)).,6786453(09/4899105+('(*-05686.29996447.*.%,+(12.51/141-2.145()+*188*0.,,1/514553430./*)/).24232,,45.-)(')-/000,/*673)-'4'0))*'.0/,'('**)+--)(,--20/-*+&3-6587326134.-/-20270522/23561..-,3;5651.-/4+./62:0,-/*'*)%&(*,)+/013+*&')33)/-80/.((,,0+)*:-:+*/.1.9187*,,-344571391504,-+,(%%(+('-249,*')-/1,+403/)2204111-./0.078,/')*),)+)6*'3,-0.8.2.011+&))#+'-+(.-,*/),*),+)),+,,5765881:89-+.(1,-.8:5766632+,)0-.2248774+67*(-.1991,1,,.3/-'7976745887::56/8./,0/.-*)/111776796;778<.0.,(()),,+;,5-,3653555641*,$+00-046((-)*434/4/40,*(*-3,-1--++&)',(')5332472494:44&-&+,4116+-10/'(,3,9&/1*040/840/1-+-,1525**/(*')+2,'(%'(+(),37*$+--.7.286;/526198864/4/-37489-,,),+.,*..'')+0-000-1)(#*))))0*336:129:1024/0/+')).7120$++-02//*/1)29+(&)#&&).4-4:3344467.*+,76-..;1.**044-:;9;88861799450.--)+-0../20;69,0.2+9,47:4/0943.-/10-01''',,-12+/(&(()+.,)&
@8bb0b30e-8c15-4d29-9a15-b768d03eea4f ch=153 read=120233 start_time=2019-12-13T13:50:13Z barcode=BC01 runid=2c9cf7bc05858273f10e7d7ec552fc0bd742dc3e
CCGGTTACTTGTATTGCGGCTTCGCCCCAGTCATGAATCACCAAAGTGGTAAGCGCCCTCGAAGGGATTAAGCTACCGCCTTCTTTGCAGCCCTCCTCCTGTAGGTGTGACGGGCGAATTGGTAGCAAGGCCAGGAACGTATTCACCGTGGCATTTCTGATCCACGATTACTAGCGATTCCGGCTTCGTAGGTCAGTTGCGAACTCAATCCGGACTACGACGCGCTTTATGAGTCCGCTTGCTCTCGCGGGTCGCTTCTCTTTGTAATTTGTAGCGTGTGTAGCCCTGGTCATGGGGCCATGATGACGACGTCATCACGCTCCTCCAGTTTATCACTGGCAGTCTCCTTACAGGTTCCCGGCCGGACCGCTGGCAACAAAGGATAAGGAGCTGCGCTCGTTGCCGGGACAACCCAGCATTTCCTGTACGAGCTGACGACGGCCGTGCGGCACCTATCTCACGGTTCGAGGGCGCATTCTCATCTCTGAAAACTTCCGTGGATGTCAAGACCAGGTAAAGGTTCTTCGCGTTGCATCAGATTAAACCACATGCTCCACCGCTGTGCGGGCCCCGTCAATTCATTTGAGTTTAACCTTTGCGGCCGTACTCCCCAGGCGGTCGACTTAACGCGTTAAGCTCCAGGAAGCCACTCAAGGCACCTCCAAGTCGGCATCGTTTACGGCGTGGACTGCCAGGGTATAATCCTGTTTATACGCGCTTTCGCTTTTCAGGCGTCTGATCTTCGTCAGGGCCGCCTTCATACCGGTATTCATCCAGATCTCTGCGCATTTCCACCGCTACACCGGTTTGTACCCCTCTACGGACTCCGGCTTGCCAGTATCAGATGCAGTTCCCCAGGTTGAGCCAGGATTTCACATCTGGCTTAACAAACCGCCTGCGTGCGCTTGCCACGCCCAATGAATTCCGACTAGCAGCACACCCTCCGTATTACCGCGTGCTGGCGCAGGAGTTAGCCGAATTAACTTCTTCTGCGGTAACGTCAATGAGCAAAGTGGTAACTTTACTCCTTCCTCCCCATGGCTTTTTACCCAGCGGGCCTTCTTCATACACGCTGGCATGGCTGCATCGGGGCTTGCGCCCATTGTGCCGTATTCCCCGCGCCCGTAG
+
(+&*12$''&'((+,&*++1-)+$)()'')))%''&354+/'00*)((),)*%'&,,+()%&'.3+)5).&&(&$&&%*/+3++1.,4-0/9*)*'')(''(%,'++03696881+%$)&(%+)$'(()++)%**+6/.78984/27/118/-.:0325628'&(..*8&$&('++%//+&'%)0,0%'%)++/)-,700'%-(+0*1./-1301-,.//210***(*')&''(++(*,5,/1623+0&(**+).1/33/16-(%''&))&(-.--*.01++*0,1--574-3/+8827/,*+-*--./6.551./%)#$',*+-2/12;:1245603%&&45636%'&%%'()/24(%().(4**'%$'(94432436(1165-)''$&''&&&))5,5-*2)+41-*'))&%&$)'/4**%%''+-+)10*,')+2,*+1*&+$)+710/.*(*-)*%''22--'&--70----7878588630+.44,22967233:4408875115;/60.65-*1-95595-01./1218:**)0*/777;23*.,./2)%))%%$'%''*-+,*)&&()-52:4+-2*))/38-0,7.48-,*/)3/'/%//0('&&/+1)2-,-/+--.((()()//)()+0,&+''(',-)%()('.'*%'%*,(0+-/0)')**-4086/-2/,,-,6/,.(*&'/)%.&*'*(+,,+/22**')%)(*-2..)($%'''&./*&%&$)*22282545*-58.4(&&$$++849:044.20/&)--)*/2266.++''.2::.'(-0,/2-.$,%)%++-&&%+*..**'%%'.*+/3''&*+*)04//0357(*(($(',-0+42,,/559+%)*'$.+%2-*+&%')*+,&*0,6+-(*.-5&'((')&)*+,)*&#%$%')),()%+','0//((+1*-%+$#$%&%,-.,02,/-..,*,*-+(&)*5+((-%)(%&(&'#.*()()))('),'362,-/-(')6321-,'*).-.2/&)''')%&'*-+%*)18,714-/.6/$$%%&)2340(+'&&&,'+,,-(**+2.**)(&(),#'(-**-.-+,---4'64+/08-0-44,)27,.01'$)-.5205&#%$&+)()%+
@6c135837-f0c5-48b3-865c-827c7cc980fd ch=180 read=191432 start_time=2019-12-13T13:49:56Z barcode=BC01 runid=2c9cf7bc05858273f10e7d7ec552fc0bd742dc3e
CCGGTTACTTGTTACGACCACCCCAATCATCAATCCACCTTAGACAATCGCTTCCTTGCGGTTAGGCCACCGGCTTCGGGTGTTATCAACTCTCGTGGTGTGACGGGCGGTATGTACAAGGCCGAGGGCAATATTCACCGCGACATGCTGATTCGCGATTACCCCAGCGATTCCAACTTCATGTAGTCGGGTTGCAGACTACAATCCGACGAGAATGGTTTTATGGGTTTTGCTTCACCTCGCGGCTTCGCTTCCCTCTGCACCATCCATTTGTAGCACGTGTGTAGCCCAGGTCATAAGGGGCATGATGATTTGACGTCATCCCCGCCTTCTTCCTCCAGCTTGTCACTGGCGGTCTCGCTAGAGTCCCAATGATGGTAACTAACGATAAGGGTTGCGCTCGTTGCGGGACAACCAACATCTCACGACACGAGCTGACGACAACCATGCACCACCTGTTATCTCATATAGCTATCTCTCCATCTCTGGAGCCTTTACGAGTATGTCAAGACCTGGTAGGTTCTTCGCGTTGCTTCGAATTAAACCATGCTCCACCCGCTTGTGTGCGGGCCCCGATCGAATTCCTTTGAGGTTTCATTCTTGCGAACGTACTACTCAGGCGGGAGTACTTATTGCGTTAACTGCAGCACTGAACTTTGACATCAACACTTAGTACTCATCGTTTACGGCGTGGACTACTAGGGTATCTAATCTATTTGCTCCCCACGCTTTCAGGACTGAGCGCGTCGGTGCAGGCCAGATCGTCGCCTTCGCCATAATTGTTCCTCCATATATCTACGCATTTCACCGCTACGTAGATTCCACGATCCTCCTGCACTCTAGCTGCCTGGTTTCTATGGCTTACTGAAGTTAAGCTTCAGGCTTTCACCACAGACCCTTGCCGCACACTCCCTCTTTACGCCCAATAATTCCGGATAACGCTTGCCACCTACGTATTACCGCGGCTGCTGGCACGTAGTTAGCCGTGGCGCACCTAATAAAGGAAGTACCGTCACTCGGCTACCATTTCCTGTAGCCGCCGTTCTTCCTTTATAACGAAGTTTACAATCGAAAACCTTCTTCCTTCACGCGGCGTTGTCGGGTTTCCCCATTGCCGAAAATTCCCTACTGCTGCCTCCGTAGGAG
+
21)-*2-+0,-180/,)%&%))-(0/0011113.8,*/+1.&'/..++)),-9.)'+,--.8-(.,/0/103.-141040..-9/00/4--,-/26989776793434*(*%*(-.883,+4)*$+'(///001:248<33/-.1346:;89;80/34660.+(&&*,.104,+,**1-.-.,/,.-1065386878753244;62.(&'&-,-64./:;<,455:/4::4')-:/36924110302:8/03329,+,5622374;;://0,#%%'*+0/0565--,/6.*.8445.65*482/24./0007;7113778730;60-41,(+/9543.,+++1-,-2/402/0&650-20.22/.0/26,*,,*1104/16334530///1))-,7254656128011;-/'),+(,)11245/,---++00()+-/+-,&*../52:0112;89;5/0**.267022234:9:4221/4;88411/10/-6--/-)+'''))/*.017667:85935.82;9:;5330.3)..43.2,5+;;0541./447;279)(+3+++++//110.41)(&)*(3)7+31.88,*+,1<;.69:,61),(-*)(98960001-1::3<:+,,+-6-)6,-.538352787,221155892037-./828(.*+*0+..54676787.851)-/1008:;798665+2530114/5/-,)(,60-0031-'&)+//:;+,7/)+,-32/+*+-059:68868493,+*%(,-4672;424:54''*().97334:2../.167465644::224:3996/*'$'**+2.')+./,1./.732.114..-./;9;999/97*++-+04171327.3/,800,06:7237.13,*().*+-/8;;14*)+*(,'+&/.0;2+1161-.,.'%.,,9;:.9,6*24180-,1,-8:379512.1.33+07+/080//19965%'*44722.-021837*%%#%$()0*22(+((*$()27899.22).(((-/0/0;9/1554111406:55,+/,+(+/2,-064&'-)3<80./70/+,)111328489::6:2',+-.2/1/0,+--990;,178-(-6+/3,.676491:1++22236//2,18-../-)+
@a960dc9d-4bed-4266-8b03-31e72996c47e ch=404 read=98894 start_time=2019-12-13T13:49:47Z barcode=BC01 runid=2c9cf7bc05858273f10e7d7ec552fc0bd742dc3e
CTCTACGGGGAGGCAGCAGTGAAGATGTGTGTGTGTGCACAATGGGCGCAAGCCTGATGTTTAAGCCATGCCGTATGAAGAAGGCCTTGGAACATAGTACTTTCAGGAGAGTGAGGTCTGCTGCTCATTGGTACCCGCAGAAGAAGCACCGGCTAACTCCGTGCCGCTGGCCGTACGGAGGGTGCAGCGTTAATCGGAATTACTGGGCGTAGCGCGGCGGTGTTAAGTCAGATGTAATCCCAGGCTCAACCTGAACTGCATCTGATACTTGGCAGCAGGTCTGTGGGGTGAGGCCAGGTGCCAGCGGGTGAAATGCGTAGAGATCTGGAGGAATACCGGTGGCGGGCGGCCCCTGGACAGACTGACGCTCAGGTGCAGCGTGGGGAGCAAGCAGGATTAGATACCCTGGTAGTCCACGCCGTAACGATAATCGACTTGGAGGTTTGTGCCCTTGAGGCGTGGCTTCCGGGGCTAACGCGTTAAGTCGACCGCCTGGGAATTACGGCCGCAAGGTTAAAACTCAAATGAATTGACGGGGGCCGCACAAGCGGTGGAGCATGTGGTTTAATTCGATGCAGCGAAGAACCTGGTCTTGACATCCACGGAAGTTTCTGAGATGAGAATATTGCCTTCGAAACCGTGAGACAGAGTGCTGCACTTAGCTGTCGTGGCTCCGTATTGTGAAATGTTGGGTTAGGTGTGAGCGCAACCCTTATCCTTTGTTGCCAGCGGTCCGGCCGGGAGACTCAAAGGGACTGCCAGTGATGATAAACTGGAAGGTGGGAGGATGACAAAGTCATCATGGCCCCGCCTGACCAGGAATACACGATGCCTAATGGCGCATACAGAAGCGACCTCGCGAGAGCAAGGCGGACATCATAAAGTGCGTCGTAGTCCGGATTGGGTCTGCAACTCTGACTATGAAGTCGGAATCGCTGGTAATCGTGGATCAGAATGCCACGGTGAATACGTTCCAGGCGCTGTACGCACCGCCCGTCACACCAGCAAATTGGGTTGCAAAGTAGGTAGCTTAACCTTCGGAGGCGCCTGGCGATTCGCGGCTGGGTGAAATCGTAACCGGGTAACCGGAAGGG
+
(),)),)77*)273.2/'--+%+%)**3/.--)(')),,/.946<0/))/,)9:5/-.((,&')#(//3.*'$%$((..*)(),(''(*)(('&$(&%')-/+*%+*('&(&&%(#'%(&'%$(*+(+')$$$,-)&/)),.%)*$,)5-0.0./6041().*/*&&&%&,&&$$&--.)-&()2/*,--:4:23)7+1,1,/39;941+&(''**-''%'&,838/370045.,,,&)(($034//(4+/)+'--645545/-/.+(%$$&&$$%#)$%#&&*&-,(%&$(%&'&)120%%'-,-3()*/0.).1234..--+,*-+**(-/.3750/2--(+,-+)*.77,(0434()41/0)*())3(.554)%%&*98;:+,*03;&61*2(.1,+.123;512650..53&*04:31,(&&%)'&(,,++1,1--,.*2--.128)*())+1-338:006,().&')/085550804-,//4/63/2.''+&($)%+,/,1('*15*74;5.-0*+9,;860*)+..//27;:.49))&+'+-00834/-./7631334<;7:83-**,-*)%('+0'''))(,411.81129:4--014*2+-6;355447:32/+3.+5--9:2*(%*)&+))*'%'+0%(')+399/2((*()%*)+3536,)+,,%&($'(%&&'..+.25()+*-''(&%%%&',+4264:/00.,3(&,*'.1-.6212195313.3*),(&(&*)**-+)*&()++,2)+**')),.3;;89:,7,052077)+61*)&$%'&(*--99)*,,0-.)%''$')-*(+%))(+(&&&%*+/*$(,,/51-,&%&''%()%*316972*+'()&*,((&'''*%&$'('&*//*//00032,,,,04+/(1,,/)(*()*,')*+(*)%&&((*/..8.837460/-(%&&+,11:94203+-.444:6/029898:979.047'%521&'0,.-/&)).,*--&$())--0+,(+-%/'3)3.4-&(---',*1---(($$,(345:822),,+&'%%%'&*+385---.,-1;54//53,/033.4(&/405601%-+-&,+
@e5d71d28-1094-4f47-ba10-455928bf62b1 ch=149 read=86200 start_time=2019-12-13T13:49:37Z barcode=BC01 runid=2c9cf7bc05858273f10e7d7ec552fc0bd742dc3e
CCGGTTACCTTGTTACGGCTTCACCCCAATCATCAATCCCACCTGGAGCAGCTCCTTCCTTGCGGTTAGGCCACCGGCTTCGGGTGTTATCAACTCGTGGTGTGACGGGCGGTGTGTACAAGGCCGGAGACGTATTCACCGCGACATGCTGATTCGCGATTACTGGCGTTCCAACTTCATGTGCAGACTACAATCCAGACTGAAATGGTTTTATGGGTTTTGCTTCACCTCGCGGCTTCGCTTCCCTCGCACCATCCATTTGTAGCATATTGTAGCCCGGAGTCATAAGGGGCATGATGATTTGACGTCATCCCCGCCTTCCTCCAGCTTGTCACTGGCAGTCTCGCTTCGATTACCCAACTTAATGATGGTAACTAACGATAAGGGTTGCGCTCGTTTGGGCTTAACCCAGCATCTCACGACACGAGCTGACGGCCATACCACCTGCTCCATATAGCTGTCTCTCCATCTCTGGAGCCTTTATGGTATGTAAAGACCTGGTAAGGTTCTTCGCGTTACTTCGAATTAAAGCCACATGCTCCCACCGCTTGTGCGGGCCCCAGATCAATTCCTTTGGTTTCATTCTGCGATTTTCTCGGGCGGAGTACTTATTGCGTTAAACTGCCCAGCACTGAACTTTGACATCAACACTTAGTACTCATCGTTTACGGCGTGGACTACTGGGGTATCTAATCCTAATATTGCTCCCCACGCTTTCCGGGACTGAAGGCATTCGGTTGACCAGATCATTAAGCCTTCGCCATGGTGTTCCTCCATATCTACGCATTTCACCGCTACACATGGAATTCCGATCTCTCCTGCACTCTGGCTGCCTGGTTTCTATGGCTTACTGAAGTTAAGCTTCAGACTTTCACCACAGACCCTTGCTGCCGCCTGCTCCTCTTTTGCGCTTAATAATTCCGGATAACGCTTTGCCACCTGCATTATTACCCGCGGCTGCTGGCACGTGGTTAGCCGTGGCTTTCTAATAAAGTACTTATCACTCTACCATTTCCTGTAGCCGCCGTTCTTCCTTTATAACAAGTTTACAATCCGAAACCTTCTTCCTTCACGCGGCGTTGCTCGGTCAGGGTCCCCATTGCCGAAAATTCCCTACTGCTGCCTCCG
+
34--,5*42162/9//0(33541/59/.2024;83901)($('(%'$%(+-02259:8211.,+,+0#,)572572.-4/718212/:./,1',-1*31:67789:09956:22112375+3,51*,(&+41603/-,/5/6-+,.,56776696*0.+0.,.0,,((-.,--**0,4(*%)(/36143333;/6*%&.-./&'&'6-:<</31,1//;:*+3390.081425.81105'*4086)')%'%0.9983,06+)+)()'))--+*(*,())-'*,1133/+.63+37...--262..25234,740*//1011871.--,3-./8675070/08713/.,-)+&.&$&'&-,('',,./06692.1/014-+*++)-56,5-,++-/.56/32.(*0-5,2-+(.+/310,0111.2---+%*%'%',+,--3/+/60+,(),%())-232.1)(('+/0820-./7.//84;:*-*+''*$(',(*42:857414,5.<:794.4*).)+,3/,,0,2-;4252+*++12.73*',-&'*)*,,4.71815*%$(+,)3-62+12/).(---'*+'$%$'$&&).')+*766*+&&)+)/+*06/0/-.-,'*--/-(%*0/735-1*,,+(*-)/0+.+'))'(**(,/1088629:*.,61007:798000%21*/+-,+)*+.&(&)($(+'*+828*&)')191,(+87252/'%%&$$%$%'(.)'$*,,,4:8)2(%$#*3/7537,)&('103;40047//)+*0077865<4/,.0+--+1*-'+,1//11+,')+1+,,36542&)*,1&1122/.)+3/;978687957:434.0,*3.4..1175&*%-27/1/1500129:;313&*+-/7.3<43101,**04-'%'&')&-*-'6):*4050.($,)+,2*)13,-6.'0%+((4('*(',6.9//+,1**($('+-/60/.16170-)+/-./49652%)+')(&*,+(-()&%(/+2<4-0-)&%'+828;)2*%%(*').,+/0.4,))-30((+2/0*)0/(368:9:<:99<84520(01109//063;8:5655-/98,%35,.717;831226())011340.1+11/
@cc60bdd4-9f9b-4df5-9e79-2ad3ffb1b0b0 ch=132 read=98335 start_time=2019-12-13T13:49:36Z barcode=BC01 runid=2c9cf7bc05858273f10e7d7ec552fc0bd742dc3e
CTCCTACGGGAGGCAGCAGTGGGGAATATTGCACAATGGGCGCAAGCCTGATGCTTAGCCATGCCGCGTGTATGAAGAAGGCCTTCCGGGTTGTAAAGTACTTTCAGCGGGAGGAAGGGTAAAGTTAATACCTTTGCTCATTGACGTTACCCGCAGAAAAGAAACACCGGCTAACTCCGTGCCAGCAGCCGCGGTAATACGGAGGTGCAAGCGTTAATCAGGAATTACTGGGCGTAAAAGCACGCAGGCGGTTTGTTAAGTCAGATGTGAAATCCCCGGGCTCAACCTGGGAACTGCATCTGTGCAACTTGAGTCTCGTAGAGGGTAGAATTCCAGGTGTAGCGGTGAAATGCGTAGAGATCTGGAGGAACCACCGGTGGCGAAGAGCAGCGGCGGCCCCTGGTTAGACGGCCTTTCCAGGTGCGAAAGCGTGGGGAGCAAACAGGATTAGATACCCTGGTCCACGCCGTAAACGATGTCGACTTGGAGGTTGTTGCCTTGAGGCGTGGCTTCCGGGCTAACTTGCCCGTTAAGTCGACCGCCTGGAATTACGGCCGCAAAGGTTAAAACTCAAATGAATTGACGAGGGCCCGCACGACGGTGGAGCATGTGGTTTAATTCGATGCAACGCGAAGAACCTTACCTGGTCTTGACATCCACGCGGAAGTTTTCAAGTTGAGAATGCGCCTTCGGGAACCGTGAGACAGGTGCTGCATGGCTGTCCGTCAGCTCGTGTTGTGAAATGTTGGGTTAAGTCCGCAACGAGCACAACCCTTATCCTTTGTTGCCAGCGGTCCGGCCGGGAACTCAAAGGAGACTGCCAGTGACAAACTGGAGGAGAAGTGGGGATGACGTCAGAATCATCATGGCCCTTGACCAGGGCTACACACGTGCTACAATGGCGCATACAAAGAAGCGACCTCGCGAGCAAAACGGACCTCATAAAAGTGCGTCGTAGTCGGATTGGAGTCTGCAACTCGACTCCATGAAGTCGGAATCGCTAATGTCGTGGATCAGAATGCCACGGTGAATGATACGTTCGGGCCTTGTACACACCGCCCGTCACACCATGGGAGTGGGTTGCAAAGAAGTAGGTAGCCCAACCTTCGGGAGGCGCTTACCGCTTTGTGATTCATGGCGGTGAAGTCGTAACAAAGTAACCGG
+
,//-)+/(31&&*+436/56002+)/**.2+++,.;..86/)//9+:;66++'%$$&$,/.5356333..1-.+-5&))))02251,+4/+)%,.70.,..321/*+*'--)+**),0*-.8520502/(*'-*,*556'.+,'3.8.-96..4*.-/-*$+3+).000//-21./4988,44-/+++7-1,/,+/7.-0.3,.,**087691110104),')(0*,.7:;9866189+%,&+*-&157'627--346-346(&62+**+63*.58--5999:66594698/52----,.,+*)'(''')+)+,.-377..)/*1+----.+2'$-).**)0058775;:33698,*,,-.89;80/.,+%%(1/5:/9/.-/4-*+-%**+)%%&.,*'&)')%((7,4))$$%%,**062+*%)*+*,/59::.,%.2<68)+(%*,.-777:;,-.4/3--/35;797:120,-.3:8512111/0/32),((1-*,,,210433644-9+2-,,,4-('((*,*(-042/36669977.&&(%&'%$'+*620688*092:7;972557;:66##'&&&**(..-/5,*+%)('72623/&)*&2&(*3,8007441/.0.15(225..7**..'(&&)*+)122062035/3,)*&%&*%+'*2<6..)&(&'((,403567:7-8)/62526./25467,/-.-/211112,+*+10--/2'.-0044/22/-+/121032(5153690699.--/.+/,*%.-..3+(.+.31*410/7./7332353/608/3&5+/+.7746(2+./23321-))..559<8:9;/*3,((+)))0387/32342544)((*-3:8,/*-02&%'(+7736554++)(''(+2/2/0+2--+40/122-.06*&*('+42656856.+*,/71%-+2.-5122117;2,169798558708*.'8*6-.//06:53400045699977372115-1.0-1-1+.')#)),169211/1/42181(++3/*)2-%'+1/39;7%4.2--0..15,++1.)073..2+/*361730)&').321;&4*3,'**')(.40.()+)1411072/;0+3.*7556362'/./4,,.59;77./&+.20.5---620461-,+%(+847&1
@6e78c24d-4eb2-4e6a-8e91-d7dbaacb74d3 ch=93 read=163453 start_time=2019-12-13T13:49:14Z barcode=BC01 runid=2c9cf7bc05858273f10e7d7ec552fc0bd742dc3e
CCGGTTTACCCGTACGACTTCACCCCAGTCATGAATCACAAGTGGTATTTCCCGAAGGTTAAGCTACCCTGCGCTTGCAACCCACTCCCATGGTGTGACGGGCGGTGTGTACAAGGCCCGGGAACGTATTCTGGCATTCTGATCCACGATTACTAGCGATTCCGACTTCATGGGTCGAGTTGAACTCAATCGGACTTCGACGCATGAGGTCCGCTTGCTCTCGCGAGTCGCTTCTCTTTGTATGCGCCATTGTGGCATTATATTGTAGCCCTGGTCGTAGGGCCGTGACTTGACGTCATCCCCACCTTCCTCCAGTTTATCACTGGCGATCTCCTTTGAGTTCAGCCGGACCGCCTGGCAACAAAGGATAAAAACTTTCGTTGCGGGACTTAACCCAACATTTCCTTTGAGCTAACGACGACAGCCATGCAGCACCTGTCTCACGGTTCCCGAAAGGCACATCCTCATCTCTGGCTTTCCGTGGATGTCAAGACCAGGTAAGGTTCTTCGCGTTGCATCGAATTAAACCATGCTCCACCGCTTGTGCGGGCCCCGTCAATTCATTTGAGTTTTAACCTTGCGGCCGTACTCCCCAGACAGTCCTGACTTAACGTTAGCTCCGGAAGCCACGCCTCAGGGCACAACCGCAAATCAGCGACATCGTTTACGGCGGCTACCAGGGTATCTAATCCTGTTTGCTCCCACGCTTTCGCACCTGAAGCGTCAGTCGCGTCCAGAAGCCGCCTTCGCCACCATTTCCAGACTTAAGGTATTAACTTTACTCCCTTTCCTCCCCGCTGAAAGTACTTTACAACCCGAAGGCCTTCGCTTCATACACGCGGCATGGCTGCATCGGGCTTGCGCCCATTGTGCAATATTCCCCACTGCCTCCCCGTAGAG
+
66',34*)00)&)&),-03<43966+)*+-5544950+-*/'),10/15*74+**-+%/).*+,.&00('%*&%''')./29,*..0.'&()126/0188;:3500/3224756/+2,(18/8++)*+691(**)'-2,***-/1'((-.502----.66;3.--//1/,/*.+*,,*++*((564/+-,/&0&&&)((),*.))*-.40341206.-00+446-)+++-/40131/5.*,.10-($&')0/+&)-+-2),./3/*)+70,,5::7'2$////+&*('&%$'%.*-/4-926,,.81:43,3*+,391-.0&,))++'%**00*-.*'&.-4,(-02287:80,().20-&))*)--670:72,)*+.-,20-,2::.*)(.(/,)/1/)..'%$%$#%&(0.-'&&$$)/+-':,79:4333269666878145;5:.1,+-3*+..*,./2323266563)%%%,2,++,0800(-/12048;.5/,1(,'/529;844.3,++./11*,-,.99330305652-/1,+/.+-,.'0..-+(&++/6+4.,/::./,3;;./8/1./))'.17*3,//.120)-(/$',3*%&(')'/%&'+--+/..(+(*)'/5-..1641/'*''&&,')&$&%&$'&$(*-/1.2477;5./+4)**++(*()14/6245070046331;;/3.7-+%)%%',*-)--59((*(&'*48102,$%'(.()(,(),2.1001//5.+.+++0,.''+/+-+2/(2+,,/,*''(%$')/6.,3(,**/:8,)*3-,/0**,1335(),-39.,/3033927*$&1*944/.)-,0-51/3.7/.-0117&97-6,%(),((&+*)()+-///111**''*.-.*+107,+,*()+
@fbd727fa-aee4-4359-9ba8-6aa01276a1e1 ch=90 read=116016 start_time=2019-12-13T13:49:03Z barcode=BC01 runid=2c9cf7bc05858273f10e7d7ec552fc0bd742dc3e
CTCCTACGGGGAGGCAGCAGTGGGGAATATTGTGGACAATAGGGGCAACCCTGATCCAACCATGCCGCGTGTGTGAAGAAGGCCTCGGGTTATGCTTTCAGCGTGAACGCCTGGTGGTTGTACCATCAGGAAGGCGCTCACGAAGAAGCACCAGCTAACTCCGTGCCAGCAGCCACTTGGTAGCCTGGAGGTGCAGGCGTTGTCGGGAATTGCACTGGGCATGCAAAGCGTGGAGGTGGCTTGATAAGCCGGTTGGCAGCCGGGCTCAACCTGGAACATCCCGGAGACTGTCGGCTGGTACAGGAGAGGAAGGTAGAATTCCAGGTGTGGTGACCATGAGATCTGGAGGAATACCGGTGAAGGCGGCCCCCCCCCTGGACGAAGACTGACGCTCAGGTGCGAAGCGTGGGGAGCAAACAGGATTAGGTGCCTGGTAGTCCATGTAAGCAATCGACTTGGAGTTTGTGCCCTTGAGGCGTGGCTTCCGGAATAACGCGTTAAGTCCGACCGCCTGCAAATGCAGCCGCAGAGTTCGCTCAAATGAATTGACGAAGGGGGCCCGCACAAGCGGTGGGGCATGGTTTAATTCGGTACAACGCGAAAACACCTGGTGTGACATCACGGAAGTTTTTCCAGAGATGAGAATGTGCCTTCGGGAACCGTGAGACAGGTGCTGCATGGCTGTATTACAGCTCGTGTTAGCGAAATGTTGGGTTAAGTGCACCCCAGCAGGCGCAACCCTTATCCTTGTGCCCCAGCGGTCCGGCCGGGGAACTCAAGGGGCTGCCAGTGATAAACTGGAGGAAGGTGGGGATGACGTCAAACAGTCATCATGGCCCTTACGACCAGGGCTACGATGCTACAATGGCGCATACAAAGAGAAGCGACCTCGCGAGTAAACGAGACCTCGCCAGTACGTCGCTAGTCAGATTGGAGTCTGCAACTCGGCTCCATGAAGTCGGAATCGCTAGTAATCGTGGATCAAGTGCGCACGGTAGACCAGGCGCGTACACCGCCGTACACCATGGGGTAAGGTTGCAAAGAAGTAGATGGCTTAGCAACTAAGGAGGGCGCTTACACTTTGTGATTCATGACTGGGGTGAAGTCGTAACAAAGGTAACCGGAAG
+
)+-**,/&/5,*05123542628:0.6,'))$)*2.78:6&13835957;1))++1'-&/,43+,-)*23650.,+-'(()&'*-0)8624(($$%(6-%+())****),0.*++*'+)$$$&((+.&*242.'%#$%*&(')3**0))%*#''((*+*+/50234.-+,+.3.(,,+*,,''(%$-5135-56))('&'*()')1+/,2+'+(+//2.+((%$%))$$&&(+'&(*.2*++*+149-05+,50,++--22&5/2.5)1-1)*.)('%'),*,/)'+36+*(**0-.,)&+)2.+**/--,0+,-*1+3+4.()4,-'%($'&%'((+,,,.107-+1-*7689764.0'(++.),-136556/&*39731/0-/.11.-,..1.06220'&(()-3839-*/23945/2806/+*&(&36),22,-.4,&'&$*,'(&'*)01+.))*$+/1-&)(.7)&*,/-4--(*+'(%)&)'%$%)50,*).-5,,-+)+*17146,+&%&)&&21262-.*'&(56('+)+,4,*('&1*4)4'()',660/9*&)&(/41404//670*)+1+4<32857.'(((,034.,&)))&'&&-0262+)('*+,..020+.))2<;+-,))*)+7646*535256+/;8+8/7..'(''&')/)0699::8855331/))&'%$%%',,6*)&(&$%%&)+'**333964976(+$('-(&%*'+')*+))+'))&*)*-9-2-,*(,&%#$&*/622.4545353')(,*,*-',*')),3/--2000044.::;0/6-516-5591./568753/,*%''+,211/.,61:0++)(*2182,.00*(()%*+88579:88<:79666168*&'%()'*+.2425*,('&$)7+1,(/,4985&&%$%)*-010)%)(//3%-&4)/(()++.*-,+,-,)(+*0(%'(+,)*3093:74*)*&'./4131514386-*(($)(,,.-62)()0,&160,*'''*+,/041((*--/62812/&'(&/+8:888;-&))(*2013,)&'$$#'&%)),*,.++1140+-)$&((06.,4102**&''(./-20*),20/05)-*+*.,++.2699;8:4()
@5745e0e0-9ea6-4eff-b864-748512eca796 ch=268 read=101284 start_time=2019-12-13T13:49:03Z barcode=BC01 runid=2c9cf7bc05858273f10e7d7ec552fc0bd742dc3e
CTTGTTACGACTTCACCCCAATCGCTGACCCTACAACTGGCTCGCTGCTTACTCATGCGGTTAGCTCACGGACTTCGGGTATTGCCAACTCTCTCATGGTGTATTTGACGGGCGGGTGTGTACAAGACCCGGGAACGTATTCACCGCGACATTCTGATTCGCGATTACTAGTATCAACTTCGTAGCGAGTTTCGGCCTACAATCCGAACTGAGACTGGTTTAAAAGAGCTGGCTCCACCTCGCGGTATTGCATCTCTGTACCAATACATTGCTTAGCGTGTGTAGCCTACATAAGGGCATGATGATTTGACGTCATCCCCACCTTCTCCTGGTTAACCCAGGCAGTCTCGCTAGAGTCCTCAACAATGGTATTAACTAACGACAAGGGTTGCGCTCGTTGCGGGACTTAATAACATCTCGACACGAGCTGACGACAACCATACACCACTGCATAGCGCGTCCCCGAGTTTCCTCGATTAAAAGAGTAATGCAAAGGGATGTCAAGTGTAGGTAAGGTTCTTCGCGCGTTGCTTCGAATTAAACCACATGCTCCACCGCTTGTGCGGGCCCCGATCAATTCCTTTGAGTTTTAATCTTGCGACCACCGTACTCCCCAGGCGGAATGTTTAATGCGTTAGCTGCGCCGCCGAACAGTATACTGCCCGACGGCTAACATTCATCGTTTACGGCGTGGACTACCGGGGTATCTGTTTGCTCCCACGCTTTCGCACCTCAGCGTCAGTGATGGACGTGGGCGCGCTTCGCCGCCGGTGAACACTCCAGACTATCACGAATTTCCTCTGCACTCGGAATTCCACTCACCTCTTCCCGTACTCCAGATCGACAGTATCAAAGGCAGTTCAGGGTTGAGCCCTGGGATTTCTGACTGATCGATCCGCCTACGTCGCTTTTACGCCCAGTAATTCCGATTAACGCTTGCCCTCCGTATTACCGCGGCTGCTGGCACGGGGTTAGCCGGTGCTTCTTCTGCGGAGTAGCGTCGTGAGCAGGTATTAACTGCTCCTTCACTCCCCGCTGAAGTGCTGTCAAATCAGATATTAGCGCGGG
+
+,2,,5+-/369:7.667,/505,-./01;5+)-&%'(&&%$*(+.,+('&**+$&(+206+*)/01../748899*812--.,0.7,+,10-,-&,+,70-%&(&&)/1;95/.'*./3589822446(/883821879<8581)+-.847:75668;6*-.-.9-./1.*+'))'*-6.**%'&'&**52,*-2.2237;39()2:774004489;3<;214*%''$&)1-+2,(-5074:-61/-60..3++,,*3'26/)(*,/44,%*&&'-.774,'&+./+**--*).38089--,*(5:**+3587933;:)+4615457812+7,9.39,*186-140..,/55/-/019661'-,8//20')&('()4668727.00/11***,.1.6/..)952/00/+&',)...%'')+574.103434447646846%101+((%%((($%%%%'+*88,,**)9122465821160(((,.-/0/128*,26/98974.1453629-2)5+<;46-+&(')).+**1*-(-+.1/;97;6557000-.-07-./2-0)1283697)()++997961.75+**1:<-4522-6-/.852'((+--1+275*..897132036<.0---0526/./218687%352599-4643244/57./57140..57379747885:7(++../774..0-2*)51--002%&07.*+-.2)*1+,-88+),+.6/3'*-276%1/./446..%$')'('($%+(,*22&(%&$%'&&($'),'%%,(())(()+//29),)(*4%/&++,),''.,89122104:455068&&8+/+4*'*3434)4'1224;37**5,58865().2-7**+093.)+('35/.-,,,-/255./..,&()&%''(%%',23)',+1/,&,-187;.5.*0-5-80--*&04825:*-132/38431,-/--*0&%&.'*.+-+**0.*0/-02927;52//(,$&'&--.-3&)++./'&))&(&(%)*&++00-84&')-980+0.()(&&'('$%#####$&$#$&''&%%$$$$&
@dea9b31c-6bc4-4a52-a579-4fe5d0de4e47 ch=348 read=101811 start_time=2019-12-13T13:48:54Z barcode=BC01 runid=2c9cf7bc05858273f10e7d7ec552fc0bd742dc3e
TTCGGTATTGCTTCGTTCCAGTTACGTATTGCTGGTGCTTGAAGAGAAGTTGTCGGTGTCTTTGTTAACCGCCTGTCGCTCTATCTTCCGGTTACCTTGTTACGACTTCACCCCAATCGCTGACCCACCTTCGGCCGCTGCCTCGCTGCGGTTAGCTCACGGACTTCGGGTATTGCCAACTCTCGTGGTGTGACGGGCGGTGTACAAGGCCGGGAACGTATTCACCGCGACATTCTGATTCGCGATTACTGGTAACTCCAGCTTCATGTAGGCGAGTTTCAGCCACCACAATCGAACTGAGACTGGTTTAAGTTTGGCTCCACCTCGCGGTATTACTCTCTGTACCAGCCATTTAGCAGCACGTGTGTAGCCCTGCACATAAGGGGCATGATGATTTGACGTCATCCCACCTTCCTCCTGGTTAACCCAGGCAGTCTCATAGAGTCCTCAACTTAATGAGTAGTAACTAACGACAAGGGAGGTTGCGCTCGTTGCGGGACTTAACCCAACATCTCACGACTGAGCTGACGACAACCATGCACCACCTGTCACCTTGTCCCGAAGGGATTTCCTCGGTCAGAGTAGTGCAAAGGGATGTCAAGTGTAGGTAAGGTTCTTCGCGTTGCTTCCGAATTAAACCACATTAACCGCTACTTGTGGGTCCCCATTAATTCCTTTGAGTTTTAATCGACCGTACTCCCCAGGCCGGAATACTTAATGCGTTAGCGGCGGCACGGAAGTGTTAGAACCCGCACCTAGTATTCATCGTTTGGCGTGGACTACCAGGGTATCTAATCCTGTTTTACTCCCGCTTTCCAGGCCTCAAGCGTCAGTTACAGTCAAAGAGTCGCCTTCGCCACTGAATTTCTTCTAAATCTCTACGCATTTCCACCGCTACACTAGAATTCCACTCTCCTCTCTGCACTCTAGATAACCAGTTTGGAATGCAGCACCCAAGTTGGCCCGGGTATTTCGCATCCCTTAATCATCCGCCTACGCTCCCTTTACGCCCAGTAAATCGGATAACGCTCGCCACCTACCATTATTACGCGGCTGCTGGCGTAGTTAGCCGTGGCTTCCTCCTTGGGTGCCGTCATTATCTTCCCCAAGAGACAGGCTTTTACGATCCGAAAACCTTCATCACTCGCGGCGTTGCTGCGTGGTTTCCCCATTGTGCAATATTCCCCACTGCTGCCTCCCGTAGG
+
(.-+-/+0+%+5732.1,*')5,++3717201:4,+(%%$'*+'(%()').///&//0534;++4.2&-)$%&.&-.,-.178999.8-',70.5-7-*+/%'*569;6/464*508800--'5/*%'$&'**.//23886866+*111+..6.+(,,0239235:5+600-00,5+5++),''*-3/.10/123:04),())&330/.23,:8/8429871/',.14677782:*+,:;9'),+1/-/2(''*01.3()),06213466272/&-/8*,+-/.)*,)**4-0,.101.0+03:968;6-)+2:0/32449319,,%,,6/-.0),--0,968491..41.18/++('))(-..11+%(+/98,+,-,--(&133+127/01113:8./26998056.).08:781/1/+,1+.%7.+*.38365522'*+,--,18-0.2+)*,(''&+,.+.40./37/.,,--&*,&,/09475757163012:4.,/+2-+,(0-./1175,02/100-,,//-14483)2727/.-11249256-+.-..-/65-&&.++',,88/433+,(#%&'*+,6788:8(+4-8869993.6.0.1-,.'1*65109-,+-,-++11;+(+,111;;96--&*%%#),11,%**')$(**,1881%*%,,/5/&().,-*5;</,6)+''*;4843/496,/001+2-2852--,//.-.*,7//+-+(())(*,-'&,(*/:323/,20(*,+3-1.424<:844*..*)./015:65646:0372//4422-,6.('040-'.,34,$(.1-.'&&*(%*%)''*+08,.6/./23551;+)(+*/7694:4452)'$&'%)052386-1:+*+42856473/:1/3-49*-2./020,',+,314)+,.+,33554211,--.043823133254:9+-*)+&(%+-(/,/.-,/-)'%&(0332.290/./.,3.*'+//12239:24<566536/:)/80)0-1/*)--1+((*//..183+//1.25./1,+*)()+-3;0/)**-+/0/1-***+,18-++1/.33,+3,0,,.*.*'/,,'553752351*)1)044,(*%&*,3)(/--67.)-/032.*/87,64464466+)-)')+.+,.6''&&&')))-5.-8;6-04-018/7//.63.//),--/3-17-49.,3*+)
@a7f794d4-bbb9-4a6b-aa4b-ec5dd287a0a7 ch=332 read=96473 start_time=2019-12-13T13:48:53Z barcode=BC01 runid=2c9cf7bc05858273f10e7d7ec552fc0bd742dc3e
CTCCTACAGGAGGGCAGCAGTGGGAATATTGCACAATGAAACCCTGATGCAGCAACGCCGCGTGATGATAAGAAGTTTTTTCGGATCGTAGCTCATCTTTGGAAGATAATGACGGTACCCAAGGAGGAAGCCACGGTAACTACGTGCCAGCAGCCGCAGTAATACGTAGGTGGCAGAAGCGTTATCCAGATTTACTGGGCATCGGGCGTAGGCGGATGATTAAGTGGGATGTGAAATGCGGGCTCAACTTGGTGCTGCATTCCAAGGCACAGTTTATCTAGAGTGCAGGAGGTGGAATTCTAGTGTAGCGGTGAAATGCGTAGAGATTAGGAAGAACGCACCAGTGGCGAAGAGCGACTCTCTGGACTGTAACTGACGCTGAGGCTCAGAAAGCGTGGGGAGCAAACAGGATTAGATATACCCTGGTAGTCACGCCGTAAACGATGAATACTAGGTGTGGGGTTCAACACCTCCGTGCCGCCGCTAACGCGATAAGTATTCCGCCTGGGGAGTACGGTCGCAAGATTAAAACTCAAAGGAATTGACGGGGACCCGCACAAGTAGCGGAGCATGTGGTTAATTCGAAACAGCATGAAGAACCTTACCTACACTTGACATCCATTACTCTTAATCGAGGAAATCCCTTCGGGGACAAGGTGACAGGTGGTGCATAGTTTGTCGTCAGCTCGTGTCGTGAGATGTTGGGTTAAGTCCGCAACGAGCGCAACCCTTGTCGTTAGTTACTACCATTAAGTTGAGGACTCTGGCGAGACTGCCTGGGTTAACCGGGAGGAAGGTGGGGATGACGTCAAATCCATCATGCCCCTTATGTGTAGAGATACACGTGCTACAATGAAAACAGGTACAAGAGATGCAATGCCGCGAGGTGGAGCCAAACTTAAAACCAGTCTCAGTTCCGGATTGTAGGCTGAAACTCGCCTACATGAAGCTGGAGTTAACTAGTAATCTCGCGAATCAGAATGTCGCGGTGAATACGCGTTCGGGTCTTGTACACCGCCCGTCACACCATGAGAGTTGGCAATGCCGAAGTCCGTGAGCTAACCGCAAAGGAGACGGCGGCCGAAGGTAAGGATCAGCGATTGGGGTGAAGTCGTAACAAGGTAACCGGAGATGAGCGACGGGCAAGTAGGTTAACACAAAGGAACACCGACAACTTTCTTCCAGCACCAGCAATACGTAATGAAAGGGA
+
+.16223-32'')'3'+*(*.075(4-*4*&()+143-&.,*9**./8777'511/.18+.-+*(*)+,((%&%+//::;,+*5/790-,*--/./..6;.4*2(,)12113*)'$%)(&-).+,0)+,*.,()*'&(+*((+*,./6.-41/39(+,/3.*(())0,2+)-0,&','+,.7...:'&,,17.+.2940/&,%+((*,*+,,2-:2:87671)),,588943)-0)**0.+)()0-6,4.3.--22333518'5-()(##$').++./1/*),025..)'(&'.-/./(+((242.1234985+55.145/0)*'(,++-3-,*+()#*'-52451:-((.$+%,.//00/-+1(,,1255,,')*014/.-/-128/)-70,.7578:+*.04;43004-+0))+,,*+/30+-5852.0'*,/56878.-++...('%)$'),.02539013*(.+-/6/63.0,27,18(,(($&&()-0)*$'$*.-226;1/23((((')+('3-1560-7,3::1145/3*.+,.00//-/.8356;.$$%'('%%&(*,*%&(&0****(+&&(()*(,**+.5*'++/-///1-0,,0*,*)''()+-(-5*$'.)*)*,..2/1-,'%'')(*3,6;83992463,2-,-54,2005:820(+(02;..12/,.,(,-16876:455434:52/-,,164//14.-.227))')-52,27+5;6776--$&*-(,,+1:/4/.'+)5.,.93475,,++&'*++*,-.-4901714-'(21,3022031/9936640104428/-1('*4(*(651()/-/****&(%)&'%'%'+.2663-1**),.-&.))*'((+('())00.520/2611((*,+24-.042:80120;8/,+))26543359/(4,2/:...38342(56,-961-+,,021-4-/089)-1+/'')++++/**(*(---206(*+24643/10531195/.+)*+0/)26415200++%')++6//12*,,/5)/,*+&'3+4*+0.,)2-(*-,-13241,-,++-*+11*-'-*)(%*).,.3/3/2(0,+0(*.%,,//21*3-35:4-,-''(--1-+%++(-/0687.*'('+(%(),57*103.-$,'.43736233/2+)()')-4.+3.3(,/860042('),(2*/*3041/2/4'+"")('%($$
@3bb6a7e1-8cc5-44f1-b22b-9b043db9e73e ch=137 read=115433 start_time=2019-12-13T13:48:24Z barcode=BC01 runid=2c9cf7bc05858273f10e7d7ec552fc0bd742dc3e
TCACCCCAGTCATGAATCCTGAAGTGGTAAGCGCGCCCTCCCCGAAGGCTACCTGCTTCTTTTGCAACCCACTCCCATGGTGTGACGGGCGGTGTACAGGCCGGGAACATTCACCGTGGCATTCTGATCCACGATTTACTGTATTCCGACTTCATGGAGTCGAGTTGCAGACTCAATCGGACTACGACGCGCTTTAGCGAGGTCGCTTGCTCGCGAGGTCGCTTCTCTTTGTACATGCGCCATTTGTAGCACGTGTGTAGCCCTGGTCGTAAGGGCCATGATGACTTGACGTCATCCCCACCTTCCTCCAGTTTGGCGGTCTCCTTTGAGTTCCCGGCCGGACCGCTGGCAACAAAGGATAAGGGTTGCGCGCTCGTTGCGGAACCAACCCAACATCTCACAACACGAGCTGACGGTAGCCATGCAGCTTTCAGTCACGGTTCCCGAAGCACATTCTCATCTCTGAAAACTTCCGTGGATGTCAAGACCAGGTAAGGTTCTTCGCGTTGCATCGATTAAACCACATGCTCCACCGCTTGTGCGGGCCCAAATCGAATTCATTTGAGTTTAACCTTGCGGCCGTACTCCCCAGGCGGTCGACAACGCGTTAGCTCGGAAGCCACGCCTCAAGGTTTTAACCTCCAAGTCGACATCGTTTACGGCGTGGACTACCAGGGTATCTAATCATAATACACGCTTTCGCGCCTGAGCGTCAGTCTTCGTCAGGGCCGCCTTCGCCACCGGTATTCCTCCCAGATCTCTACGCATTTCACCGCTACACCTGGAATTCTACCCTCTACAGGACTCAGCTTGCCGAATTTATCAGATGCAATTCCCAGAGTTGGGCCAGGATTTCACATCTGACTTAACAAACCGCCGTGCGCTTGCCAGTAATTCGATTAACGCTTACCCTCCGTATTACCGCGGCTGCTGGCACAGGTTAGCCAGTGCTTCTTCTGCGGGTAACGTCAATGAGCAAGGTGGCTTTACTCCCTTCCTCCCCATGAAAAGTACTTTACAACCCGAAGGCCTTCTTCATACGCGCGGCATGGCTGCATCAGGCTTGCGCCCATTGTGCCAATATTCCCCACGCGCTCCCGTAGG
+
/.+321((((,*0//7420-,..,,,++('%%&,+00+*.42())$&'''.481%3-3-9:8*02140;1)*,4;6.49:8743496;:8/*(''%,-,302(5,'$('&.',/:1436224;7.--.47,-,'3*&$()'&$'0+-,,03:5992.***1/.63:/0+(-/.21;18/:37323221,,'*+/+%$&&'+**3(*+0-/77-/0'*(**-/9/984362')%&),899:;367)++%,,)/00460(&(/55-.555/06+1877930/01-010623589;9:1;9+(304:55.2()$-2+(/3174211-,76..39/6:,/..1,8/7:7809//11416+000710-311:--+/*668739.3)/%%(%,&4/+-)-//-))')(&($%(**.123428.-$%'+,/1.,($&'.,/.2-./:::561()*'&&)'+5532.-**).-330(*4,03016::;99:,.,./9338,2,5-<<;9<989-4*(*--*&',);;50,&')2-1117,-,'*+.)0)119.1/,,/,+,(1*7-918;7))*1:;,9//..(*-.30./)-.379.+49568554-*')+,*),+(*.-2*.,.&*,,.46975/)&$&(+'6,-0,/,3/45899:665+-21(,,5/0089771$,)%30++((+&%$+,)+--*++*3/0079.,.&,2,&&(/08723436:9518&+25+//241:5.-+%('&%0+/688-70(*1355466'557.6</,/36056/.),/,1/,/-5,**-43)-1'1'(2,0/+%'(,9007'%$&')(..,,,,,0178;6;,-(&*4..(-,)'+*',:8/-1044/.0-1.8.46;75.&&&&',5/*+'&))%&-&%,'()//5/6,**.(%-.--../5/6/+/3+.,00115604'$&&/2/7,,,8,56.14:49<974/156+021014-811118:*)(*%$')1/))&18+/<763657/&'(+55+-8/,04.-68482-+,1/4296;78;85-*,'++0/60-01+,.--$,&$12/1:14189,(-0(('&%)7,-.28892),&(%*)14)*413(
@732e4ff4-a0cb-405c-873a-3bf67c1664b9 ch=85 read=125940 start_time=2019-12-13T13:48:12Z barcode=BC01 runid=2c9cf7bc05858273f10e7d7ec552fc0bd742dc3e
CTCCTACGGGGAGGCAGCAGTGGGGAGTATTGCACAATGGGGCGCAAGCCTGATGCAGCCATGCCGCGTGTATGAAGAAGGCCTTCGGGTTGTAAAGTACTTTCAGCGGGGCGGGAGTAAAAGTTAATACCTTTGCTCATTGACGTTACCGCAGAAAGCACCGGCTAACTCCCGTGCCAGCCGCGGTAATACGGAGGGTACGAAGCGTTAATCGGAATTACTGGGCGTAAAGCGCACGCAGGCGGTTTGTTAAGTCAGATGTGAAATCCCGGGCTCAACCTGGGAACTGCATCTGATACTGGCAAACTTAGTCTCGTAGAGGGGTAGAATTCCAGGTGTAGCGGTGAAATGCACGTAGAGATCTGGAGGGAATACCGGTGGCGAGCGGCCCCTGGACGAACTGACGCTCAGGTGCGAAAGCGTGGGGAGCAAGCAAGGATTAAGATACCTGGTAAGTCCACGCCGTAAACGATGTGTCGACTTGGAGGTTGTGCCCTTGAGGCGTGGCTTCCGGAGCTAACGCGTTAAAGTCGACCGCCGCAAAATTACGGCCGCAAAGGTTAAAACTCAAATGAATTGACGGGGGGGCCCACGAAGCGGTGGAGCATGTGGTTTAATTCGATGCAACGCGAAGAACTACCTGGTCTTGACATCCACGGGAAGTTTTCAAGAGATGAGAATGTGCCTTCGGGAACCGTGGGGCAGGTGCTGCATGGCTGTCGTCAGCTCGTGTTGTGAAATGTTGGGTTAAGTCCGCAACGAGCGCAACCCTTATCCACTGACGCCCAGCGGTCGGCCGGGAACTCGGGAGACTGCCAGTGATAAACTGGAGGAAGGTGGGGATGACGTCAAAGTCATCATGACGCCGACCGGGGCTACACACGTGCTACAATGGCGCATACAAAGAGAAGCTGACCTCGCGAGAACAAAGCGGACCTCGCCAAAGTGCGTCGTAGTCCGGATTGGGTCACCTGGCGACTCCATGAAGTCGGAATCGCTAGTAATCGTGGATCGAATGCCACGGTGAATACGTTCCCGGGCCTTGTACGCACCGCCCGTCACACCATGGGAGTGGGTTGCAAAGAAGGTAGCTTAACCTTCGGGAGGCGCTTACCACTTTGTGATTCATGACTGGGGTGAAGTCGTAACAAGGTAACCGG
+
+/./-/1283*'-0/'2,%,,184'*$(*30/0357<;9:6-,'-59*5:5222020(-*,/464*,-0030123.+/,.302174/4--/$,*11---,21(%$(,577&#+/+'()0::/.2+8**+852:7.077.20.00..(&.3),*'.))#))3214...6--/10+)&'%$(/608.4,,2-+,(.**+%+'1%-*).11:0906141406033;:1402190*.02-.*,*--+(,79602:52/16557735239.,2,).57/244,6/+--)('44112222..*(**,1027**,,,-7669826*(.35.*,.'0+.0--372))+,/585+5+*+-,%,-0/.+)-6669.*-*(.112765</6/.)%*).*297-.2:97-*0,.../-..-'*+./3(()*+,28:76)(*/19*30'+)$0())-/4*4/.3**.'&)-/,-69:/0+1&012.')(,3300/2/6/052:+4,/7)(**+01/,+%#$1(80+-,'),,)*-22.)08.)66/)/,*0-*-.,**)+*-/838,0/5+-4.9/;:05778;;321130/1:5)-285.,4(&(')'&*)**)-(,...)+-54:81:1:.--.-:0.,)(++.&'''%%,-*-*,,/://0706-+,/8/01//:7+,3'&'%&+**(-++3744;1:1-62/309483,0(3357985400/22;77675489$.**)(+%,/(*+-130023'3/5843--1,)+141*$&'%0'.*4/*0.0.3#&&$%)).1)*156;59(6,5*3.2.261***%)(11233-00//24<81116)(-,2+31+693+,14566539.-/22:/$%%$%$)+&'*4-)20/.+*(('()./2978444/20001/*,.1'&''*)%''+*-()-//.+&(%*)71/1060.////160:1249:988.500.1'..//2(*./.)*($$),+-0136/0007223,'2)+5331',(+-,-288:8870+80190-,3//.4;856109-+,+202708//-4&*+3961:5-.24323435/9/*++.768:5/79(&&%'-,.&)((/,666:9-;5.02/*,.,,50)*.)*+2345:45554555::4,)-*')0---176:)8-29.-11
@02040385-04a5-4859-995b-a681855945e1 ch=449 read=45329 start_time=2019-12-13T13:48:05Z barcode=BC01 runid=2c9cf7bc05858273f10e7d7ec552fc0bd742dc3e
CTCCTGGGAGGAGGCAGCTTGATGAGGAATATTGCACAATGGGGAACCCTGATGCAGCAACGCCGCGTGAGTTGATGAAGGTTTTCGGATCGTAAAGCTCTGTGGAAGATAATGACGGTACAGGAGGAAGCCACGGCTGGTGGCTAACTACGTGCCAGCAGCCGCTGATATTAATACATGAGTGGCAGGCGTTATCGGATTTACTGGGCGTAAAAGGGCGTAGGCGGATGCAGTTAAGTGGGATGTGAAATGCCGGGCTCAACTTGGGTGCTGCATTCCAAACTGGTTATCTAGAGTGCAGGAGAGGAAGTGGAATTCCTAGTGTAGCGGTGAAATGGCGGGTGGAGAAGAACACCAGTGGCGAAGGCGACTCTCTGGACTGTAACTTGTTGCTGAGGCTCAGCCGTGGGGAACAAACAGAGTTAAGATACCCTGGTAGTCCACGCCGTAAGAAACGATGAATACTAGGTGTGGGGTTTCAACACCTCCGTGCCGCCGCTTAACGCATTAGAAGTATTCCGCCTGGGAATTCACGGTCTGGTCAAAACTCAAAGGAATTGACGGGGACCACACAGAAGTAGACATGTGGTTTAATTCGGAAGCAGCACGCGAAGAATTATACCTACATGACATCACCATTATAGCAATCGAGGAAATCCCTTCGGGGACAAGGTGACAGGTGGTGCATGGTTATCGTCAGCTCGTGTCGTGAGATGTTGGGTTAAGTCCGCAACGAGCGCAACCGCTGTCGTTAGTTACTACCATTAAGTTGGGACTCTGGCAGAGACTGCTAGGTTAACAGGAGGAAGGTGGGATGACGTCAAATCATCATGCCCCTTATGTGTAGGGCTACACGTGCTACAATGGCTGGTACAGAGAGATGCAATACCGCGGTGGAGCCAAACTTTAAAACCAGTCTCAGTTCGGATTGTAGGCTATGAAACTCGCCTACATGAAGCTGGAGATTACTAGTAATCGCGAATCAGAATGTCGCGGTGAATACGTTCCACGGGTCTTGTACACCGCCCGTCACACCATGAGTTAGCAATGCCGAAGTCCGTGAGCTAACCGCAAAAGGAAGCAGCGGCCGAAGGTAGGGTCAGCGGTGGGAAGTGAAGTCATGGCACAAGGTAACGG
+
)*75+)/.),/&31,4-(%#'$()(-&-+0113**(+,0.699-+749*()/866527746..20120-+('$%'*+.6-/.52+129898122*%%&(20//(-&*)...3--+.(/..2158/1+.+*14**()'$)'&'%-0//-+,..21482).-+2+%%%$$+'(*/1011'0'$()5.-'(26,7--+5%)$.2/&(('+55575;.&,,,-+4)11/)*%&$%#&-//..14:57765,.4..-3.,87/05/4++0+4/,++),.16<-6/8,5667/8//.4*)(()-0(52+*(,.+)*+0-6+7*24)),45-+,*1-.-.1-.)'$(,*-0.('')-,12240--2281-./(1.593222058:4711/1-(%'%'&)*3355943)(%&'-.-*,*)'/0717+*()1:/-*.266:-,19683466/0-,.&,$(%(($$'(+,,42-/0-.2210',))/2*,)&/0/1//'(,0/4,,,$%'$0*-+,,1./&%'&(127:913812.))&).')0282/()*'&*-03,++&))('+)2.762(7:30.0&)),*%(''(),(112123:5;75:586/'*0$+/30*-)+..0+$$&$$(%'*+-./-+*/,-.%(%$&0-+*),1636*(+,*/-*,;-0950::/476/0.+-24%/-/15,**%',./,),536.,+,-832..../31.5666<4983632-/22,0330)(+)+0.+1-''&$((,08,,1.-.537:62:10+3,,+,*/55,,*)*&%(,,&%'($.-1.2.3*32+/,.),*(*1.1:8986:88;76898978*1.,''&'(-1/0*367684/&')++1044796580/.-.368//+++2260;0/-88-,*+(*2.0/:1<8224229885;648855(--:02:013)0'-,'($%&+52.17+,*(*,,.124//022&%$*(+,.0111101-0+*-+00.07444323110''..,-**23,$'+-+,+5.,-,.'(''-76.05..+-/()**-.5%-*...&/(&'.*+/&&*-08873949/.15+&**&%%%%)+-603-/.(++,()+*,+022-6.0)%%'&)*/)+0+/,-*&&.6(517.8*7
@bc0eab70-05ad-4681-b36c-c41e47cb8025 ch=190 read=214380 start_time=2019-12-13T13:48:04Z barcode=BC01 runid=2c9cf7bc05858273f10e7d7ec552fc0bd742dc3e
TTCTTTTTTTTTTTTTTTTTTTTTTTTTTTTTTTTTTTTTTTTTTTTTTTTTTTTTTTTTTTTTTTTTTTTCGGTAGCCGCTGCGGTTCAGTTACATGGCCAGCACGCCAGCCTGGTCGTAAAGTGCGCAGTAAACTGACGTCGCCCACCTTCCTCAGTTTATAACAGAGTCTCCTTTGGAGTTCCCGGCCGGACCGCTGGCAACAAGGGATGGGGTTGCGCTCGTTGCGGGACTTAACTTAACGTTTCTAACACGAGCTGACGGCAGCCAGCACCCGTCTCACGGTTCCAGGCACATTCTCATCTCTATGAAAACTTCCGTGGATGTCAGACCAGGTAAAAGGTTCTTCGCGTTGCATCAGATTAAACCACATGCTCCACCGCTTGTACGTTTAAATCAATTCATTTGAGTTTTAACCTTACTATTACGTACTCCCCAGGCCCGGTCGACTTAACGCGTCAAGCTCCGGAAGCCACGCCTCAAGGGCACAACCTCAAGTCGACATCGTTTGGCGTGGACTGCCAGGGTATCAATCCACATTTGCTCCCCACGCGCCATACTGGGCGTGATCTTCGTCAGGGGCCGCCTTCGCCACCAGTATTCCTCAGATCTACGCATTTCGCACTTCACATAGATTCTACCCCCCTCTGAGACTCAAGCTTGCCAGTACTCGGTCACAGTTCCCAGGTTGAGCCAGGGATTTCACATCTGAAGCAACAAAACCGCCTGCGTGCGCTTTACGCCCGAAGTAGCCGATTAACGCTTGCACCCTCCGTATTACCGCTGGCTCGCTGGCGCAGGGTTAGCCAGTGCCAGCTTCTTCACGAATGGCGTCAATGAGCAAAGGTATGCTTCGCCACTTTACTCCCGCTTCAAAATGCCTTACAGCGAAGAGGCCTTCTTCGCCACACGCGGCATGGCTGCATCAGGCTTGCGCCCATTGTACCAATATTCCCCTGCGCCTCCCGTG
+
''*+-/0112021423343344344335454445555455445555655566556655665655565634,'%)&$%&%%$($$&**/$&'0*&%$&$%$%%&%#&$%$&&.,(*&'$$&).'%&&)%%$%)(+*)#(%*('%$'('#*($%'*(*$),-($&##$$%&&,-16()*%))&',0341+--2083.0,//181/',2-*6540'(./0:3449::4:413&571---+*&&&/*0%(-.)'+'-*,('-..4450())$),(*/4/7,,--,/+.24518(()/,'+,/960237410/)*)+,,)..121*,5:87')*'&)65,/+//72+-134237316/5/..551&%'-*(:;-82423%/.0-*/+(%%$('%'%&&%*01.1033:667;913.6::+4,,&&&$&&'1,)./302+5,.)*,/-/-+36451+-)%$$%&%($()')+1/&)%%%/.(),16654/*1)(%%-,.-12+.+.0-04/88+-,''-0217:8:974503,'1+))$&*/'%''*/+,-,3;7*'***'',$%%&(+-,*()&),.081147++382/8679277678/02,104693/13.*++*)$*,.%,1()'*#))'&%'%%-+-.4,''+/4662-0+--/0/./'&&+.4/11.+,*&%%**-&%')45727+*2050&&2/,&/4/*1-*)+,-/0,)('$'+/-061,795:;811(0*,*&&'%$,(+'%$*(&)+#&)('/+('%$',(+-204-++*&)&,+).5)+$.)/-&(,2471/12+3)6+/$&'(+1.-$%%(*+-),)$')%()%%&%+)%&&&%$464+,0-**%$$#*&--++-1)%(),0-&((($+-*&'')$$#$$&'.$()&(+0-71:-+/1&&&%',/-++(&#&''')&((,1*3.,2/-.*1/,(3/&(&-)-+../.66.((''&)0,56,,+(
@98933e01-120f-4ba9-b189-0dca37fb147f ch=77 read=107065 start_time=2019-12-13T13:47:55Z barcode=BC01 runid=2c9cf7bc05858273f10e7d7ec552fc0bd742dc3e
CCGGATTTACCTTGTTACGGCTTCACCCCAGTCATGAATCACAAAGTGGTAGCGCCCTCCCGAAGGTTAAGCTACCTACTTCTTTGCAACCCACTCCATGGTGTGACGGGCGGTGTGTACAAGGCCCGGGAACGTCACCGTGGCATTCTGATCCACGATTACTAGCGATTCCGACTTCATGGAGTCGAGTTGCAGACTCAATCGGACTACGACGCACTTTATGAGGTCGCTTGCTCTCGCGGAGTCGCTTCTCTTTGTAGCGCATTGCTTAGCGTGAGCCCTGGTCATGGGGCCATGATGACTTGACGTCGCCCCACCTTCCTCAGTTTATCTGCTGGCAGTCTCCTTTGAGTTCAGCCGGACCGCTGGCGACAAAGGATAGGGTTGCGCTCGTTGCGGGACTTAACCCAACATTTCACAACACGAGCTGACGACAGCCATGCGGCACCTGTCTCACGGTTCCCGAAGGCGCATTCTCATCTCTAGAAAACTTTCGTGGATGTCAAGACCGGTAAAGGTTCTTCGCGTTGCATCGAATTAAACCACATGCTCCACCAGCGTGCGGGCCCGTCAATTCATTTGAGTTTTAACCCAGAAGCCGTGCTCCCCAGGCAGTCGACTTGGCAGCTCCGGAAGCCACGCCTCAAGGGCACAACCTCCAAGTCGACATCGTTTACGGCGTGGACTACCAGGGTATCTAATCCTGTTTTGCTCCCCACGCTTTCGCACCTGAGCGTCAGTCTTCGTCAGGGGCGCCTTCGCCACCGGTATTCACTCCAGATCTCTACGCGTTTCACCGCTACACCTGGATTCACCCCTCTACGAGACTCCAAGCTTGCCAGTATCAGATGCAGTTCCCAGGTTGAGCCCGGGATTTCACATCTGACAACAAACCGCCTGCGTGCGCTTTACGCCCAGTAATTCCGATTAACACCCACTCCGTATTACCGCGGCTGCTGGCACGGAGTTAGCCAGTGCTTCTTCTGCGGGTAACGTCAATGGTAAAGGTATTAACTACTCCCTTCCTCCCGCTGAAGTACTTTACGGCGAGCCTTGTTCATACGCGCGGCATGGCTGCATCAGGCTTGCGCCCATTGTCGCAATATTCCACTGCTGCCTCCCGGGG
+
2/,/&0-'%*(.2,25,,/+*./0*-*(%'$+,&%%&)*-')(/)),/63*&))+71-/*)*05).,/5//222754-12;/5;9,1586<0...47*,57-11469789658335243696.11/*-4.4--'0-.192759546;93//00-(**-11...*'&(*-/150125862341*+,-2344;47%$,4781;17+:.84&&-2434.,4;,+2/*)**0*.09,...-3001''*-,./212883;4**($$$''.3/,/+*),%%%#%(5612:;746463225+,*+-*(*(,1./**$$'+41*0/.6,0,.),.;-,--'(&',())-/019..8/,,02-/%)+//719644.6-,*-./80.3/0/(/,*/,.+00524411/;983122.11,/+224;80-1/21'00,....200/2259:889;/0,+./.--****--197-2-)+/.52/3-28+)+-34754&%.578/3;;7325:8877:35676+(*-/7(.,4999<923-3-,,//1(*.1.3<982+))//4//3,-($%()6/324/370*/1396<836951/-5<<..0()%$$'&&*.'+%(*0475*,46'04565,1)%&$%'(**1',)'&./(*).503+'1950-.0*-*+/+4-1242-6+653062&&('(*:9;820,'(''(&,*/034:69640996*(())8:1*.++1-,-23178,,*+,6993444544234,0:9.-&'((**(,5,29*20-07+&)*0--,022154/1**&07/0')2.244634.+('$1+)%///-/..,-,.21446(8/,+.0*,3+&0(+/57//..)02856-(,02101383)6:--6;5/-..05'''$)0)083-5.4868:896/*+..2-0407-'()-6650.+*/*)*(%+,,&+,01'-))5)**)(,)),--/4*(%(-($(+))+3.256455<..6+)*+',-+21511-6,,,&%*4).(1003/+),&/0-9/.6-+*53+&((%'&(+)+--($$''+*),1(+-(.44560.*)&&)1.3-8---11/01+.3./51461<9+/---1',+4/..2+)%(+,24215,3+),14+
@6c28c132-4bc6-4999-a6e3-c8570063a7fd ch=443 read=107776 start_time=2019-12-13T13:47:51Z barcode=BC01 runid=2c9cf7bc05858273f10e7d7ec552fc0bd742dc3e
CTCCTACAGGGAGGCAGCAGAATTTTCAGCAATGGAAACCCTGACCGAGAACAACGCCGCGGCGTGAAGGAAGAAGTTTTCCGGATTGTAAACTTCTGTTATAAAGGAAGAACAGCTACAGGAAATGGTAGTGGCAATGCCTGCTATTAGAAGCCACGGCTAACGCATTGCCAGCAGCCGCGGTAATACGTAGGTGGCAAGAGCGTTATCCAGGTGTGGAGCGTAAAGAGGGCAGGCGGCGGCAAAGGGGTCAATGGTGAAAGCCTGAAGCAACTTCAGTAAGAAGCCATAGAAACCAGGCAGCTAGAGTGCGGGGAGGGATCGTGGAATTCCATGTGTAGCGGTGAAATGCGTATTAGATATATGGAGGAACACCAGTGGCGAGAAGGGCGACGATCTGGCCTGCAACTGACTCAGTCCAGCGTAAGGGAGCAAATAGGATTAAAGATACCCTAGTAGTCCGCAATGAAGCAGTAGGTACTAAGTGTTGGATGTCAAAGTTCAGTGCTGCAGTTAACGCAATAAATTACTCCCGCCTGAGTAGTACGTTCTGGGAATGAAACTCAAAGAATTGACGGGGGCCCGCACAAGCGGTGGAGCATGGTTTAATTCAAAACAACGCGAAGAACCTGGGTCTTGACATACTCGCAAAGGCTCCAGGATGGAGAGATGGCTATATGAGGATACAGGTGGTGCATGATTTGTCGTCAGCTCGTCGTGAGGATGTTGGAGTTAAGTCCTGTAGGCGCAACCCTTATCGTTAGTTACGTATCATTAAGTTGGGGACTCTAGCGAGACTACCGGTGATGACAGAGCTACGGAGGAAGGCCAGGGATGACGTCAAATCATCATGCTACCCGACCTGGGCTACACACGTGCTACAATGGATGGTGCAACCAGAAGCCGGTGAAGCAAAACCATAAAACCGATTCTCCTCGGATTGTAGTCTGCAGCTCGACTCCATGAAGTCAGGTCTGCTAGTAATAATCATGGTCAGATACCACGGTAGGCCATTCCGGAGCCTTGTACACACCGCCCGTCACACCATGAGGTAGGTTGCAAAGAAGTAGGTAGCTTAACCTTCAGGGAGGGCGCTACCACTTTGTGATTCATGACTGGGGTGAAGTCAGCAACAAAGGTAACCGG
+
../+),))',,-01-.'&&%')-9<:+(4.30/4/),.-9.*)/222+(++))*++06'&+)+,0/-5+0.0*+(+-85.0*+*(8--09.++))',)////48+.**-,.4+$+*)*+(1+*2-,+(&')+/0404,()'&%&)),//%,)'.-+++++,21+%$&'))7:430/.83.-/-+-),'-,/.-/,+5*0+()*)-8-,+2()6163526&)*5+95)%&.00*%%*)/82//-0/(/38,,)(((*.,,(+-*+96-)-()()'*-.+-,2,&),+.0./.,/.//40472-,,*('%()/-,43)'*-*+,2+.*.+%4*76%*#*&&&+.*/,/,3*)'+')%'&%&40*-*.11/62.;88:;554575/*()().*1392100/+-,0-)*+,0/*(&''3)*-8$'%&&*()*-&*%/0;;1/0/*4(8/-*0041;*)+2333).'$$&**(..&+$$,''(,-052')*.3/3/0111618/-/01(),24345433535021.8/0-(,('(*6/))256/)'))%+()+81...0'((**.9/-,.%))$&'(++*))/1+*,6-('*+*+)*)-.00,,*+.)-+54493;00:70//'/-,+/*+$$&%$$'+))*.+,-7:3444),.5,.2.-2*+*,,47-+)('10'7540+(*+)+-,776+/+.+615.-.,)88,+43424./0-2'0($/&$)01964;20&%,((%*'(*''(--86160+0:/3/..:5/8,*/-',&((+1.42/&'))18:/-00/*()**,-.('$)*',.-*.))*+'*&$&&(,0+--)/,0/'&4:62779985559233/-.'%#%%$)(%'%17/251001/))&)*2/13/46:66:+,*))*%&%$%(',)%%&).(*/-)*),3/-9++684155'%-'%',)*%'(#)*(./555..*+%**8544219012/-**,')*'&(+*./')*0,-,,.(1,-&'#%''&0(*,*'&$)'-/'/.3+*+(+6,3,+*01,//285/:5-.224124'''%)&'$*(+('(02+%%('(')()$(&&'2*66484%-6-,1604*)('-4.00:3/1/..5-1320.)&*,'(')))+4.&138547&.-44659)+
@f662abd7-2697-4196-ac9f-cec7a34e6a96 ch=193 read=1906649 start_time=2019-12-13T13:47:52Z barcode=BC01 runid=2c9cf7bc05858273f10e7d7ec552fc0bd742dc3e
CTCCTACGGGGAGGCAGCAGTGAAATTGTGCAATGGGGAAACCCTGATGCAGCAACGCCGCGGCGTAGATGATGAAAGGTTTTCGGATCGTAAGCCCTGTCTTTGGGGAAGATAATGGCGGTACCCAGGAGGAAGCCACGGCTAACTGCGTGCCGGCGCAGTAATACGGCAGAGTGGCGGAAAGATTATCCAGGTTTTACTGGGCGTAAAGGGAGCGTAGGATGATTAAGTGGGATGTGAAATACGGGCTCAACTTGGGTGCTGCATTCCAAAACTGGTTATCTGGGGGTCTGCAGGAGAGTGGAATTCCTAGTGTAGCGGTGAAATGCGTAGAGATTAGGAAGAACACCAGTGGCGAGAGAGCGACGACTCTCTGGACTGTAACTTTAGCTGAGGCTCGGCGTGGGGAGCAAGCAGGATTAGATACCCTGGTAGTCCGCCGTAAACGATGAATGCTAGGTGTAGGTTTCGCCTCGTGCCGCCGCTAACGCGCATTGAGTATTCCGCCTGGGAGTACGATTAGCAAGATTAAAACTCAAAGGGATTGACGGGGACCGCACAAGTAGCGGGACGTAATGGTTTAATTCGAAGCAACGCGAAGAACCTTACATGACATCCCTTGCATTACTCTTAATCGAGGAAATCCTTCGGGACAAGGTGACAGGTGGTGCATGGTTGTCGTCAGCTCGTCGTGAGATGTTGGGTTCAGTCCACAACGAGCGCAACCCTTGTCGTTAGTTGCTACCATTAAGTTGAGGACTCTAGCGAGACTGCCTGGGTTAACCAGGAGGAAGGTGAGGATGACGTCAATCATCATGCCTTATGTGTAGGGCTACACGTGCTACAATGGCACAGTTACAGAGAGATGCAATACCGCGAGGTGGGAGCCAAACTTTAAAACAGTCTCAGTTCGGATTGGGCTGAAACTCGCCTACATGAAGCTGGAGTTACTGGTAATCGCGAATCAGAATGTCGCGGTGGTCACGTTCCCGGGTCTTGTACACACCGCCCGCACACCATGAGAGTTGGCAATACCCGAAGTCCGTGAGCTATACCGCAGGAGGCAGCCGAAGGTAGAAAGGGTCAACGATTGGGTGAAGTCGTAATAAGGTAACCGG
+
3,5)*+8/:;*&+/)257+-3+(*&,($*%%%))+,(&)*-16**+.0)2-34473/5912-%$%&#')''(()-1.'-.32*/&4)86,',4&0:4..36498+63*+/,..-.))'%'(''*-*),4*(+'*&-)()0--+-,**%)-.)4'(')'*',,)4*'*)'+(*%''0,+*'**&%$(%%&+)(21689****.+*+2626*(1.$''*($(''///363/222887.+-**5.*'6%(++,//.*.,29955572102:/0-84*778024..05%/*.''%%'(+/+)'&&'+)-)6+00)*-3/&')*+222,71--364-,*(((&',-+'(++)*-4&2/.-+)*%&&)*++)))-.0//(-397543.-1*,,(%%()0/48+8.)*+-53%+('(,-5%+()*',0-049:8<0),''&,+24-1348:;7933//.71(5*+.9797-3+*2-&#&''.*./1412)$&))'%()()&1'&)&&(.3,+)0/,/31())),-'/)*$'+*(*6*8::355758,,.0(**-)+*$&'%%&'*4540-.-/10/(((&-((*(1-85**-*''/+*,;6861..0*/21*+'$&(*..2(2.0*,/),+12)+0,2-4-16('&%()('03*2/(0,'(+)-+/.03000*+..+-++)./3/--.//0.00-**+,/3326:79;52(+.$&(*/+%,33-**)*55355:&)(*,96792-4+$)*).704;85+3)()2-.(,,,)()((,*5457;88;03.261651/-5./5-4///./15011128-727599:;-63&*-/0433541,./40*+((-('&++5+0+)$'&(-(#%''(()*+:981:10/73*+%*&*&.&%'/202/,-573:50+'(+/-0-.2;4/-&,$%+4010*&$'1++,&$'+-/05-./655-+-5021)0.--+,+1*,322-..6013315241/)(&$%'019++0396/.)'#%'()*28-79*&)',+33351,+(*0..-*-1(')4+*-2---2796420/2$$'&$),*1+(%('**(+*)'-+**.3()/6+,,+2-&2'(,-*))+&)97.:-,3-,,+6;-*29
@fa287dd0-c17c-4492-9c05-cbf623375b09 ch=98 read=164343 start_time=2019-12-13T13:47:42Z barcode=BC01 runid=2c9cf7bc05858273f10e7d7ec552fc0bd742dc3e
CATCCTGCAGGGGAGGCAGCAGTGGGGAATGTGCACGTGAGCAAGCCTGAGTGCAGCCATGCCGCGTGTATGAAGGCCCAGCGCGGGTTGTGAGGTACTTTCAGCGGGAGGGGAGTAAAGATTAATGCAACCTTTGCTCATTGACGTTACCCGCAGAAGAAGCACCAGCCAACTCCGTGCCAGCAGCCGCGGTAATACGGAGGGGTGCAAGCGTTAATCGGAATTACTGGGCGTAAAGCGCAGGCGGTTTCATTAAATTCGGTGTAATCCCCAGGCTCAACCTGGGAACTGCATCCTGATACTGGCAAAGCAGTCTCGTAGAGGTAGAGATTCCAGGTGTAGCGGTGAAATGCGTAGAGATCTGGAGGAATACCGGTGGCGAAGGCGGCCCCCTGGACGAGACTGACGCTCAGGTGCAGTAGAGACAAACAGGATAGATACCCTGGTAGTCCACGCCGTAAACATCACGACTTGGAGGTTGTGCCCCTTGAGGCGTGGCTTCCGGAGCTAGCGTTAAAGTCCGACCGCCTGGGAGATACGGCCGCAAGGTTAAAGAGCTCAAATGAATTGACGAGGCCCGCACAAGCAGTGGAGCATGTGGTTTAATTCGATGCAACGCGAAGAACCTTACCTGGTCTTGACATCCACGGGAAGTTTTTCAGAGATGGGAATGCTTTGGGAACCGTGGACAGGTGCTGCATGGCTGTCGTCAGCTCGTGTTGTAAAATGTTAGGTTAGAGTCCCGCAACGGAAGCAACCCCTTATCCTTTGTTGCCAGCGGTCCGTGGGAACTCAAAGGGAGGTTCACCAGTGATAAACTGGAGGAAGGTAGAGTTGACGTCAAGTCATCCTTGGCCCCGCCACGACCAGAGACTGCACGTGCTGCAATGGCGCATACAAAGAGAAGCGACCTGAGCAAAGTAGGACCTCATACAAAATTGCATCGTAGTCGGATTGGAGTCTGCAACTCGACTCCATGAAGTCGAATCGCTAGTAATCCTCATTATGGATCCAGAATGCCACGGTGAATACGTTCAGGCCTTGTACACACCGCGCTAAATCACACCATAAATTAGGTTGCAAAGAGTAGGTGAAAGCAACCTTCGGGAGAACGCTTACCACTTTGCTTGATTCATGACTGGGGTGGAAGTCCTTAGCTCGGAGATAACCGG
+
(%(,2.)3'32/+&-.--12*+0-4:..5427,+'&&%&'+./5'376/)&,+--&-+22576486.,-,-*.+))-+&$''%)(44.1*$%&%%,$&&)%)$(&-/''+-1)'*+/4+($,*0,334*$(&',,(011-/4.-0081..;7,---,0)*-)*05-%'+'/*--28)7)/2--0-,)-+.+,),,+)201/-+,,**..+*+++9-;-6%-'(1+-/**0+($'')*&&'+)398*+46+#%1+22)))#'')$$$'%(('&%%&$'),*.3..1+%$$'&)*++*)-.0129::625,%(%(*-),/3++(.+-)+'%(1*;-,3530((**/54-//-+1254-,++,8779;,/2*0.-43266/7-**/,2--42887*'/740,+''+((+112335.1&(&%%)./*(*//979122**%,-.227(*05543462(+-394340)%(*)$&)-9/;/9.1318+2'0-/(('(&/,,44+1*)**')-')*''%..+5+2))-0())9979.'&1+'',-)+,335+-+,-20927*(%$*02191///263726/+/.-7+(*&,*/,0&434;/00***--22<9,853-')+,73'0)*))'''')2.2-144)4630/++/036**+)**'+*-571*3..()*311---()%&''),)-,0.-(+--1,/./3596877+745589475./247.1'(**+,/15**5,'++0-*&('(/3(&(,'.%()*%,/+495)2-..1(*,*&48++61*1*1,4+&&&-/36559/82)/*$'$)'$"(&''('(()85./-2+,1)(*)&%%&)+0104/11*((,.046$%#+%2..)&(($&*1182-%,%-,&)&(&(),+-/49429836112310,((&,)$''&&$$$%&*)*'&$$+*216++'&%'+14(.()+&./,312-5)5*0--+))*,/35101/,,-0272-/./0,..((214212+1//3-,$)(&.('''**+4'('(---6,-0+50(&,)&1/0:7,+)*'$#$$%'%'&*.()%%#%&()/*0-1-'.0.0.2*,+4+&/+7+%'**%()*'*)%##&*'*457+:6+*&&+*,1--59'-+2,*(+).-.4-&&..0-().*)**'('(*%&%&&)&%'(%&'*11593/
@cdf9fc72-1004-4689-a9bd-4925f12c8a1b ch=390 read=93769 start_time=2019-12-13T13:47:33Z barcode=BC01 runid=2c9cf7bc05858273f10e7d7ec552fc0bd742dc3e
CTCCTCGGAGGCAGCAGTGGGAATATGCACAATGGGGCGCAAAACAATTATACATGCCGCGTATAGCCAGAAGAGCCTTCAGGTTATAAAAAAATTAAGCGGGGAGAGAATTAAAGTTAATACCTTTGCTCGTGACGTTACCCGCAGAAGAAACACCAGCTAACTCCGTGTAGCCGCGGTAATACGGAGAAGTGCAAGCGTTAATCGGAATTACTGGGCGTAAAAGCGCGCAGGCGGTTTGTTAAAGTCAGATGTAGAATCCCGGGCTCAACCTGGGAACTGCATCTGATACTGGCAAGCGGAAGGTCTCGTAAAGAGGGGGGTAGAATTCAGGTGGCGAGGTGGGAAATGCGTAGAGATCTGGAGGGGCACCGGTGAAGGCGGCCCCCCCTGGACGAACTGACGCTCAGGTGCGAAAGCGTGGGGAGCAAACGGGATTAGATACCCTGTTAGTCACGCCGTAAACGATGTCGACTTGGAGAGTTGTACCCTTGAGGCGGTAGCTTCCGGAGCTAACGCGTTAAGTCGACCGCCTGGGGAGTACGGCCGCAAGGTTAAAACTCAAATGAATTGACGGGGGCCCCGCACAAGCGTTGGAGCGTAATGGTTTAATTCGATGCAACGCGAAAGGGCCTTACCTGAATCTTACGACATCCGCGGAAGTTTTCAGAGATGAGAATATTGCCTTCGGGAACCGTGAGGACAGGTGCTGCATGGCTGTCGTCAGCTCGTGTTGTGAGGAAATCGTGGGTTGAGTCCGCGGCAAGCTGCTGTATCCTTTGTTGCCGAAGCGGTCGGCCGGGAACTCCAAGGAGACTGCCAGTGATAAACTGGGAAGGTGGGGATGACGCCAGAGTCATCATGGCCACGCCACGACCAGGGCTACACGTGCTACAATGGCGCATACAAGAGAAGCGACCTCGCGAGCAAACGGACCTCGCAAAGTGCGTCGTAGTCCCGGTTGGAGTCTGCAACTCGACTCATGAAGGGTGGGAATCGCTAGTAATCGTGGATCAGAATGCAGTGAATACGTTCCCAGGCCTTGCCACCGCCCGTCACACCATGAAGTGGGTTGCCGCGAAAGAAGTGATGAAAGCAACGCTGGGAAAGGGCGCTTACCACTTTGCCGATTCATGACTGGAAGAAGTCAGGTAAAGTAGCGG
+
+,12-*)+(*+(+---14(/,(.*,/&'*-/76123)+.0132()+%-%(&%&&&#%)--)(('%$$#(%,+&&()%%%%)*-3+,+159993--'$$&&*14*)'))%%'%:95-10/0/-03082-/42'/)-3/31/2;6//((+.%,,)(*+0-//,.6/00.''%$$%))%'&$./:0004:1)**(),.01-/-/24148*31.3.-.1497971916,,,+,&/-29:&-7:.&0/-/+*-377687+-'.*.12.+6647832220/3-3+-999798522535040--+$&'.'&)-,0.2577-*()+**.3,/0-//0/1'(-,+$$''-**(&&-))*.0'0())+019897./1*%$%()(,*)/*)((*/0024940*,5883/+++++/-//1,27444./1.-033015+),/5;99&//),-/)0078:../-,+,9846575((%&&*)),,,****)20*((%(.-+,.56))&('/.-&('%,/126*2./,/239200-.22//11++/7284-*++*')*+-*-4+)-*,)/+2.:7535922.-/'')&-).%)-5--1-('*)**)(&%&()1,-.).*()015:9/7/3.**+,-2,.$$&,,%'&$.005).651*).45*$$%%+-.52-..6-4-,7941+,+--:22-0/-$5&%.1/46199-.-/..*&*(-7320056776'**6-,-/.023+/000/2*0-*'((&%*,'&&'*&.)'+($&'*1*,,03.(&()..,))**-%&()+58565/2/..-/**(613/63,.++0(-&,+(+-1788;2441132+/-/1-'))+)-%*0..1788573.%&'),2::684769,/&'&%')13;66)())&*')(,-36153<446,**&'&)+.&&''&%'('.51.)(((,*)1.1/77;;77**273,-*///-%&$''(*(.-(0&,')*&(*-*-)(('&,+/*,&)(()$$'*'+,01401/-//611096854513897*-%,*3498463304/+&/012.,$&&$(1//71015//,+,*+*-*('(/329..-('(,1-%)(%%'&)(*.,()+)($%''/,*+&'*(-3417013(-,-,&$$(*0/.#%%&),85,%&(('(-',()'*'%()%**5
@4ef5c6cf-c970-410c-a8da-7b14d3ca8987 ch=34 read=116998 start_time=2019-12-13T13:47:15Z barcode=BC01 runid=2c9cf7bc05858273f10e7d7ec552fc0bd742dc3e
CCAGTTACCTTATTTTGACTTCACCCCAGTTATTGATTCCGCCTTCGACGACTTCTTCCAAAGGTTAGATAATCGGCTTCGGGCGTCTCAACTCCCGTGGTGTGACGGGCGGTGTGGTACAAGACCCGGGAACGCATTCACCGCAGCATTCTGATCTGCGATTACTAGTAACTCCAGCTTCGTAGGCGAGTTCAATACGCAATCCGAACTGAGTAGCTTTAGGGATTAGCTCCACCTTACTTACGGCGGCAGCCCTCTGTACTACCATTGTAGCGCATTAGTAGCCCTAAGCATAAGGGGGGCATGATGATTGACGTCATCCCCACCTTCCTCAGGTTATCCCTGGCAGTCTCTCTAGAGTGCCCAACAGCAGTGTAACTAAAGACAAGGGTTGCGCTCGTTGCGGGACTTAACTAACGCATCTCACGACACGAGCTGACGACAACCATTACACCACCTGTCCTTAATGTCCCCGAAGGGCTCTCCGATTAAAGGAGATGTCATTGAGTATCAAGCAGGTATTAAGGTTCTTCGCGTTGCTTCGAATTAAACCACATGCTCCGCTACTTATTGCGGGTCCCCGTCAATTCAGCACGGGATTTCACTCTTGCGAGCGTACTTCCCAGGCGAATTACTTAATGCGTTAGCTGCGGCACCGAAGGGGTAACCCCCGACACCTGTTGCATCGTTTACAGCGTGGACTACCAGGGGTATCTAATCCTGTTTGCTCCCCCACGCTTTCGTGCCTCAGCGTCAGTTACAGTCCAGAGAGCCGCCTTCGCAGCTTTGAATTCCTCTAATAATACGCATTTCACCGCTACACTGAGATTCCATCTCCTCTCCTGCACTCAAGTCTCCCCGGTTTCAGAGCTTACTACGGTTGAGCCGTAGCCTTTCCTCCTGACGAAAGACCGCCTACGCCCTTTACGCCCAGTAAAGTCCGGATAACGCTAGCCCCTGCGTATTACCGCGGCTGGCACGTAGCCGGGGCTTCCTCCTCAAGTACGTCATTATCTTCCTTGAGGGACAAGTTTTTACTGACGAGCCTTCATCACTCACGCGGCGTTGCTGCATCAGGCTTTCATGATGCAATATTCCCCACTGCTGCCTCCCGTAGG
+
7-)*/.(,1.3+/63-,,027/)287+,-/0,-6216931&197<43,3--.7.7700(01++2.9568:48402/.101%.1486535+4,-*3-,.265468797866/9865/(*//190179(*8/.0/45247137;45/'//29965566699750:/00'((,01.4-('-.:1&)')+5/(,,2.+%%%&$*190:**79440../-1029.-*.1(1..,3457.00,,%&$$(*011'*((%/53022.%$*--31',.,,/--&+&.)%&-+-/7)).0+01/22+'/-2.-/-,--+,0-+-:999:19::0.297;5605-//3/-*;2+)0322371///,,-+,-+./8+.')'#%%'%##'&)+,/..+,)+*1121-*&(+.(+6554;8514.2+*((0*$()*/))'**+.350+3022357132'2706(&*)/7/466666$%%*+,,-133+&&&(&$#%)*-,**6,52*1/.002688-8.)*%-()*00&*).**&-*0/,50;46;534112,/324012223;99<3424342,*$%*)),7%4&&''/+.*-.)(*+)5-9-)$%#$,(0'27.-*,+.20/044721101512+)*367..)2('(--/-/.3./,,+,-3,-'%#(',14169/75;5;97)+05554*(+*'&(+236:7.,,,--39;88778:+:770556806//2423/:0)*,-787*+/.10<<3)8,04240,3229353:23.8,5(('-**+,2-/108610,%'$'$($$&+)3.0++2*(.&(*)*/+:./088++,)+23,)(()/313&'(*-++-16,.15*0/0(').5+;94+'3,;//.&%))0-,-32457283102476437.65)67764..-+()2)**7949;820/..,-8/++4/;+&*1/71'-3*6.997:911/0(981*+'.,-+.0+2700.7220,,%&$%&#&''.6446959430141/'((+$%((13014:;;8270/-8-741)-+761($%&')2$&,586;7775+..00211+.-//913322134)6101:80&&&$%&(+9001,:75,(+--24346,37,(5)4(
