# Supplementary material for: De novo species identification using 16S rRNA gene nanopore sequencing
Source: PeerJ. 2020 Oct 21;8:e10029. doi: 10.7717/peerj.10029 (PMC7585375; doi:10.7717/peerj.10029)
Supplement: Supplemental Information 3 [file peerj-08-10029-s003.zip › pass_fastq_runid_2c9cf7bc05858273f10e7d7ec552fc0bd742dc3e_506.fastq]

@26d9087f-6f1d-4440-9e03-e4ef8894ea81 ch=323 read=91675 start_time=2019-12-13T13:47:02Z barcode=BC01 runid=2c9cf7bc05858273f10e7d7ec552fc0bd742dc3e
CCGGTTACCTTGTTACGGCTTCACCCAATCGCTGACCTACCTTCGGCCGCTGCCTCCTTGCAGTTAGCTCACGGACTGTTGCCGCTCTCCTTGGTGTGACGGGCGGTGTGTACCGAAGACCGGGAACGTATTCACCGCATTCTGATTCGCAGTTACTAATAACTCAGCTTCATGGCAAGGCGAGTTTCAGCCTGTCGAACTGAGACTGGTTTTAGTTGGCTCCACCTCACGGTATTGCATCTCTCTGTACCAGCCATTTGTAGCACGTGTGTAGCCTACATAAGGGGGCATGATGATTTGACGTCATCCCACCTTCCTCCTGGTTAGTAGGCAGTCTCATAGAGTCCTCAACAATGGTAGTAACTAACGACAAAGTTTGCGCTCGTTGCGGGACTTAACCCAACATCTCACGACACGAGCTGACGACAACCATGCACCACCTGTCACCTTACGAAGAGTTTCCTCGATTAAAGAGTATGCAAGGGATGTCAAGTGTAGGTAAGGTTCTTCGCGTTGCTTCGAATTAAACCATGCTCCGCTACTTGTGCGGGTCCCCGTCAATTCCTTTGAGTTTTAATCTTGCGACCGTACTTTGGGCGGTCGACTTAGCGCGCTGTTAACCGAGCCACGCCTCAAGGACACAACCTCCAAGTCGACATCGTTTACGGCGTGGACTACCAGAATTATCTAATCCTGTTTGCTCCCCACGCTTTCGCACCTGAGCGTCAGTCTTCGTCAGGGGCCCGCCTTCGCCACCGGTATTCCTCGAATCTCTACGCATTTCACCGCTACGCCTGAATTCCTACCCCCCCTCTACGAGACTCCACGCCGGTATCAGATGCAGTTCCCAGGTTGGGCCCGGGGACTTCACATCGACAACAAACCGCCTGCGTGCGCTTATACGCCCAGTAATTCCGATTAACGCTTGCACCCTCCGTATTACCGCGGCTGCTGGCACGGGTTAGCCGGTGCTTCTTCTGCGGGTAACGTCAATGAGCAAAGGTAGTAACTGCTCCTTCCTCCCCGCTGAAAGTACTTTACAACCCGAAGGCCTTCTTCATACACGCGGCATGGCTGCATCAGGCTTGCGCCCATTGTGCAATATTCCCCACTGCTGCCTCCCGTAGGAG
+
1++*,7',./4+1-&,.)1191.26+.,99457200.)*06247094738375758362/1'+/0**++,,356-,/&.1+0,).1110),,'+-,-,-12373*,/*-.0*-%&'*&/10,965;63978;4348//+08-377470..'*.5%00(+%'),,,(&)-72&($&(((/,-*&*0;63'--*('*(((,---227467-7;:+&,*5-2../73497857334+2-./552.,/.342-27/039299.&$'+-()-.152,+*-,((*,,.0(*+**-/8,,,,+7:2../-/29392,).-2991002+&*(+($(%&.1.--++-,/*,)),/766-'++/-((()1310'%(%*)+,--'/*4.,/277976;))+510/7/4*31*./-///22-1312*+---,+1%25485)4:5:22125)($)(0/-0$%&%''(-*)*+3+0---1+4*3.+&(%%%)$+,+-44-65772&')(&$(**0+40;:86:7.0,8,),563&',/-.;;585,,00090/0.,/.--01*/+,179.).1/93:/**792.+3;;,5;0214/30137'/&'&&%*.45.5435002+-')))('%),4,+,,&%',32651;22.+11+*(+-3.7,6)/)+,,,--+,0108/++,4.1044.00%/21*''*)--124:25653392,-,130-),+--46.*-+2:54343566.1556;8789*329-27()0427-**/)-*,()*9;50.+&&/56768597868<;438:,02.0(/../.608.+++12598-++.-+1''+.145)&&&)/),-/05+-,//5487;582,/3+1&,1.7))690.()'*(++,.**010.1030:37;788885.*((%#'&(,//,%,--4197400/6.(*&''1+,,/8655;978595580.-10254/4,+%((3.0/,.5-'+*'**,+2922460891189688271/.*-16+,4+((*,**,.0.1:-888*665+/17--2,'*(+,10+02/4:+)*(+3024949<:33--(++-1.+'*(03237689'36523&**08.-6:01+*)3.341611-),**)()./-7:(*;984.-
@58801872-efe8-4bd4-83a1-2e5757431529 ch=381 read=162371 start_time=2019-12-13T13:47:01Z barcode=BC01 runid=2c9cf7bc05858273f10e7d7ec552fc0bd742dc3e
CTCCTACGGGAGGCAGCAGTGGGGAATGTGCACAATGGGCGCAAGCCTGATGCAGCCATGCCGCGTGTATGAAGAAGGCCTTCGGGTTGTAAAGTACTTTCAGCGGGGAAGGAGTAAAGTTAATACCTTTGCTCATTGACGTTACCGCAGAAGAAGCACCGGCTAACTCCGTGCCAGCAGCCGCGGTAGTACGGAGGTGCAAGCGTTAATCGGAATTACTGGGCGTAAAGCGCACGCGCAGGCGGTTTGTTGTTAAGTCAGATGTGAAATCCCCGGGCTCAACCTGGGAACTGCATCTGTTGGCAAGCAGGTCGTAGGGGAGTAGAATTCCAGGTGTAGCGGTGAAATGCGTAGAGATCTGGAGGAATACCGGTGGCAGGCGGCCCTGGACGAACTGACGCTCGGAATGCGAAAGCGGTAAAGGGAGCAAACGGGATTGAATACCTGGTAGTCCGCCGTAAACGATGTCGACTTGGAGGTTGTGCCTTGAGGCGTACGGCTTCCGGAAGCTAACGCGTTAAGTCGACCGCCTGGGGAGGCGGCCGCAAGGTTAAAACTCAAATGAATTGACGGGGCCCGCACAAGCGGTGGAGCATGTGGTTTAATTCGATGCAACGCGAAGAACCTTACCTGGTCTTGACATCGGAAGTTTTCAGAATGAGAATGTGCCCGGGAACCGTGAGACAGGTGCTGCATGGCTGTCGTCAGCTCGTGTTGTGAAATGTTGGGTTAAGTCCCGCAGCAGGCGCAACCCTTATCCTTTGTTGCCAGCGGTCCGGCCGGGAACTCAAAGGGGCTATGATGATAAACTGGAGGAAGAAGGTGGGGATGACGTCAAAGTCATCATGGCCCCTTGACCAGGGCTACCACGATGCTACAATGGCGCATACAAAGAAGCGACCTCGCGAGGTAAACGGACCTCATAAAAAAGTGCGTCGTAGTCCGGATTAAGGTCTGCGCTCGACTCCATGAAGTCGGAATCGCTAGTAATCGTCAGAATGCCACGGTGAATACGTTCAGGCCTTGTACACACCGCCCGTCACACCATGGGAAGTGGGTTGCAAAAGAAAGTAGGTATGAAAGCAACTTCGGGAGGGCGCTTACACTTTTGTGATTCATGACTGGGGTGAAGTCGTAACAAGGTAACCGGAAGATAGAGCGACGAGCCGTAGGTTATACAAAGACACCGACAACTTTCTTCAGCACCAGCAATACGTAACCCCGTA
+
(+-4,).,04+.90/7755976/(*/-&5()%(-+*38474696-1910011..,/.1605/'(((-.1**5,',,*)37486*70/4--05)%2(**78/(23'73.&.//%((.48/504/22253;6.4::0:,++-,/2*11'+-,.1()+(*+:3230./300/2/029;1/0,-/.)*&(('*00375.31.3152..1/7/6.1,3)(-'&)1.872.*+./()+-%+'+.115::/67;931910958,/7''%)'++.970.86-(2674:+//846<:./+,..2654-.+)((.-&)$)'))3123+/-+,.0+2,305.-2*0.54567<:1652,-+*)&&+,-.503.,1,1:24887:/9-)&+21546<4,296+)'('-,.02544+7),/-/(%'&()+2001*,7-*--2:(7'66*2*'(8456;/0:7.4146,.70.8;9+,)++/41'**)2+-./.0.,,,'(*,)+0/-.'*-,+2+6+0-))('(+,-./12764376446669;9797'&'(()4,8*,.&/'(*.8:51,+/0--,.-3-116-8:356)*/-/03676;:98&.11641286<;0:3;/.-..834434226+'()+*)(+3-1995/2+&(**.*1+2,-5-,2((&.13354:4,8++'%+;86856/61/234*+/28::88776857866662+11098986;551-+,'):<6;8794303/65)+.&6,*-/111'44-+2.11+)1()1723:60/08/323238-821.-,,17*+(-)/0.((&))012;52121./'**'((-/.3:<64765877/67*''*/;:).),,60&'''*-54165/+(($$(%'(1475406/09756678:90+&)('+31152232/'&'&0:,6473/8772450;55,359;::73:++)+'4*312/,.,/-,(0.148302331263/3+,-.020))&'%'(32755%(((*.90190*,(+)'(70-0.153&,.3.,*),+,/2.5;54<61,,,--38897:0+,,-.6.,5/-274)&++-)*+1.-)$$)+'&'((),43+9,)-4-40/2,)*'(067/'+--40*-40010071)+--2../389:868-603428/.6/,123++00111++/3(+-,-6+9,*-12:.,,+,/55:.0*+,47,087-/./.80248/-)-,*/('#$$$#%
@05ecbe80-d635-4ca2-a8a6-03bb00b25550 ch=348 read=101691 start_time=2019-12-13T13:46:52Z barcode=BC01 runid=2c9cf7bc05858273f10e7d7ec552fc0bd742dc3e
CCTACGGGGAGGCAGCAGTGGGAATATTATTACAATGAAACCCTGATGCAGCAACGCCGCGTAATTGATGAAGGTTTTTCCGGATCGTAAGCTCTGTCTTTGGGGAAGATAATGACGGTACCCAAGGAAGCCACGGCTAACTACGTGCCAGCAGCCGCGGTAATACGGCGTAATGGAGTGGCGAGCGTTATCCGGATTTACTGGGCGTAAAGGGGAGCGTAGGCGGATGATTAAGTGGGATGTGAAATGCAGGCTCAACGGGTGCTGCATTCCAAGCTGGTTATCTAGAGTGCAGGAGAGGAGAGTGGAATTCAGTGTAGCGGTGATACGTAAGTTAGGAAGAACACCAGTGGCGAAGAGCGACTCTCTGGACTGTAACTTATTGACGCTGAGGAGCTCGAAAGCGTGGGAGCAAGCAGGATTGAATACCCTGGTAGTCCACGCCGTAAACGATGAATACTAGGTGTGGGGTTTCCAACACCTCCGTACCGCCGCTAACGCATTAAAGTATTCCGCCTGCTGGGAATTACGGTCGCAAGATTGAAACTCAAAGGAATTGACGGGGACCCGCACAGAAGTAGCGGAGCATGTGGTTTAATTCAGAGTAGCGCGAAGAACCTTACCTACACTTGACATCCTTGCGTACTTAATCGAGGAAATTCCTTCGGGGACAAGGTGACAGGTGGTGCATGGTTGTCGCCAGCTCGTGTCGTGAGGAGATGTTGGGTTAAGTCCGCAACGAGCGCAGCCCTTGTCGTTAGTTACTACCGGTAGGATTGGACTCTAGCGAGACTGCCTGGGTTAACCAGGAGGAAGGTGGGGATGACGTCAAATCATCATGCCCCGCCTGTATTGGCAGGGCTACGTGCTACAATGGCTGGTACAGAGATGCAATACCGTGGTGGAGCCAAACCAGTCTCAGTTCGGTTGTAGGCTGAAACTCGCCTACATGAAGCTGGGTTACTAGTAATCTCGCGAATCGAACGTCGCGGTGAATGCGTTCCCGGGTCTTGTACACACCGCCCGTCACACCATGAGAGTTGGCAATACCCGAAGTCCGTGAGCTAACCGCAAGGAGGCAGCGGCCGAAGGTAAGAAGTCAGCGATTGGTGAAGTCGTAACAAGGTAACCGG
+
%.''(++1,%-+-643/(*&)+,2.,,/+,4./11')*1)28-//787:7.55964894311)(.++,.//8+7,;79-3,:09-,)*+//01666733;:)19,)-+--/.-,/11:7/38,-+0/*-,,2*/03/1/0-/04/7/290/32*474719/300.25.++)(%))(%&(+12,.2280<-,-+),+-88./259787.671)05,%*+96:6:99<886,5%)'(*05768952.45,+1&1887.-%*%557687666743.40&22953400255///1371640.),0))(*+0/7/4/2&()-..//0.4++*&*-,5.*(3-2325125*(-,+661/*'(('&++44.--//+.:57/..-0'&'%'*))-(',%%))&+,36,,0,)*..199+-001&,-.-+9+'(5126<309:9782971256:467<65-(*(+..60110957657820;7/*0-0347.5)%&$'*'-3%+.21-*-+.,8/+*./1;89124-(&&%,+'(+(*,49785887-+.)$,5-,.56:.*+((2.778*3:602:2,.+,,&'$&&(*+2/&+,--,+-5397182,*'&%%%'%))1.01(()**,*),3))*(*-3.127/7++0,/.0/+/+0,,+(&*(&''$')*,02.8:11/51),(**,/12244/-../;::;85726755545797760+'$,++236616+3308-0.362%/(1-/.5/6,-)2//-6/0068<851800125-'%,'+0(/*.-/0533(%&(*.11779956:7+9,;,53+.*0..-/+-+271.248:9;:8:212926230,.0+$')(&+&2'0(+-07665./+,-8675180.99973/,*,*+,+1/8--(*-64664256.-306,)(&'686531+5++))&*)%')-)**-1++87754.-,./2-1,,.37,..-0514603..+1*-'')'%&%(*-/.+/.733190&+,6.3)++12-.7.+-.-,.*+/*,55./201/05*',*+)-,1(.+/-.,114(&*-.-')+13.,/4048490/-,'*'&%+41647*(')))'+''%+*+*0/0-9-605-3,,,3+2/4231*/.7;9;5:
@d5bec190-a6da-481b-98e5-a83d8d9b86bb ch=97 read=160541 start_time=2019-12-13T13:46:51Z barcode=BC01 runid=2c9cf7bc05858273f10e7d7ec552fc0bd742dc3e
CCGGATTTACCTTGTTACGGCTTCACCCCCCCAGTCATGAATCACAAAGTGGTAAGCGCCCTCCCGAAGAGTTAAGCTACCTGCGCTTCTTTTGCAGCCCACTCCATGGTGTGACGGGCGGTGTGGGCCGGAACGTATTCGCCGTGGCATTCCGATCCACGATTACTAGCGATTCGACTTCATAGGTCGAGTTGCAGACTCAATCCGGACTACGACGCGCTGCCAGGAGTCCGCTTGCTCTCGCCGAGTCGCTTCTCCTTTGTATGCTTAGCGTGTAGCCCTGGTCACGTAAGAGGCCATGATGACTCCGACGTCATCCCACCTTCTCCATTTAGCATCACTGGCGTCCTTTGGTTCCCAGCCGGACCGCTGGCAGCAAAGGATAAAGAGGTTGCGCCCGTTGGGACTTAATAGCATTTTGCTGAGCTGACGACAATACATGCGGCACCATATCTCACGGTTCCCGAAGGCATTCTCATCTCTGAAGAGCTTACCGTGGTCTCAAGAGACCAGGTAAAGGTTCTTCGCGTTGCATCAGATTAAACCCACATGCTCCACCGCTTGTACGGGCCCATCAATTCGTTTAGTTTTAACCTTGCGGCCGTACTCCCCAGGCGGTCGACTTAGCGTTAGCTCAGAGCCACGCCTCAAGGCACAACCCTCCAAGTCGGCATACGTTTACGGCGTGGACTGCCAGATTATCTAATCCTGTTTGCTCCCCGCGCTTTCGCACCTGAGCGTCAGTCTTCGTCAGGGCCGCCCTTCGCCACCGGTATTCCTCAGATCTCGCATTTCACCGCTACGCAGATTTCCTGCCCCTCTGCGAGGACTCAAACGCCCATTATCAGATGCAGTTCCCAGTGGGCCAGGGGATTTCACATCTGGCTTAACAAACCATATGCGTGCGCTGCGCCCAGTAATTCCGATTAGCAGCACCCTCCGTATTACCACCGCGGCTGCTGGCGCAGGGGTTAGCCAGTGCTTCTTCTGCGGGTAACGTCAATGGCAAAGGTGTGCTTCTCCTTCCTCCCCGCTGAAAGTACTTTAGCCCGAAGGCCTTCTTCATACGCGGCATGGCTGCATCAGGCTTGCGCCCATTGTGCAATATTCCCCACTGCGCCTCGGCTAGAACAATATCAGCACCAACAGAAGGTTAACTTACAAGATAGCTTTCTTCAGCGTAATGCGTAACGCA
+
--++'-/*)/182,0+$'*(*4732301661---24/,,+800,1294-..34.)'().0*+,--)+4*&/27)/*../44*%(%'0--.10/*-,'-4,&+)/(#'*-3445794;94/**))(230(+*0+-0/)&+*)-(%*,63/49+2.023+(*,+,*%'('"%&)2,/()*/+-$%%+,,/+)0/8,1%-%)()6--,(3/351-.0+0),&&%$&%$,*'))++*-.+)))),.-2,)'((*,1.3.//&-0,*-,&$%%%)+0--)(((*1+'*-.-%()/.0*)004877//**))((%'*-.028/67,)0/331,,1)+67(&'()//21+)(%)'('*'&*-6.('&(21-7799/1+,+(*%-58*1.*+42),$(+*20/--8,./5.02*)1)*&&%,.(-+(%$%%%(-...-64160*&%&(+0-',+)/0$%%+++-&+)1556*()(),/-,.4.+,/2232()*(%($'&%$*,,-,..***+''+128:1-*,/9,0.39535/*,,-005143,)(+*,305:*)-..-112.-5.))+*+-/348415+%),/4071''30%)(9:-+,.+//-,&')4+0+,(-*+&)/5.)..-3.+-**(,),3/++))$''&+2./05;37),+,)'-+,.:1-0,1../2/(,++),./86,+&///986,+)&-,+&&(()*1139566543:-,.-311+%*)'++'%%&#('((%345830*00184277$*,-,1*--(+20139./1(*(),;72-1()+-(((')56;60/03%$%$'$&#&&*/''''%'-.+(.*&-($*(((+0&'(&(..%$+*+.3588:89128;.6-'%,*0//5&*4--)1:,,*,'/0--(*+-00478904%$$+,/02(+'''#(&,,*').,31:01+,-.-$''%'&*)++13$'%%,(+1)0/-009111:4:0.,/%.3)*,+/$&%&(''(-+::<9525'.((*34/1//'''()54.+,+(+*)+(('+8/9672/:2,)3/0+.+'*),,+%'%0,&%'*-+57/833;50)%(&(&,)$'')&'(++/1&21--1,1,78.'1,-*)*/51230033*(*)&'%)*),$&$$&()+*,*,)5,,*+*-1-/+0'(.)/)*('%&$%&&'&(+,+*.70+00(%%%%%$$+)-)'%%$#$%
@2b996bee-2c82-4b58-aee6-359ce4f24cd1 ch=376 read=155851 start_time=2019-12-13T13:46:42Z barcode=BC01 runid=2c9cf7bc05858273f10e7d7ec552fc0bd742dc3e
CTCTACGGGGAGGCAGTGGGGAATATTGCACAATGGGCGCAAGCCTGATGCAGCCATGCCGTGTATGAAGGCCTTCCGGGTTGTAAAGAATACTTTCAGCGGGAGGAAGGGAGTAAAGTTAATACCTTTGCTCATTGACACCCGCAGAAGAAGCTTCAATAACTCCGTGCCAGCAGCCGCGGTAATACGGAGGGTGCAAGCGTTAATCGGAATTACTGGGCGTAAAGAAAGCGCACGCAGGCGGTTTGTTAAGGGTCAGATGTGAAATCCCGGGCTCAACCTGGGAACTGCATCTGATACTGGCAGCGAGTCTCGTAGAGGGGGAGGTGAATTCAGGTGCTTAGCGGTGAAATGCGTAGAGATCTGGAGGAATACCGGTGAAGGCGGCCCCCTGGACAGACGGCCTCCAGGTGCGAAAGCGTGGGAGCAAACAGGATTAGATACCCATGGTAGTCCACGCCGTAAACGATAATCGACTTGGAGGTTTATTGCCCGCTTGAGGCGTATGGCTTCCGGAGCTAACGCGTTAAGTCGACCGCCTGGAGTACGGCCGCAGGTTAAAACTCAAATGAATTGACGGGGGCCCGCACAAGCGGTGGAGCATGTGGTTTAATTCGATGCAACGCGAAAGAACCTGGTCTTGACATCCACAGGAAGTTTTTCAGAGATGAGAATGTGCGCTTCGGGAACCGTGAGACGAGTGCTGCATGGCTGTGTCAGCGTGTTGTGAAATGTGGGTTAAGTCGCAACGAAGGCGCAACCCTTCCTTGCCTGTTTGCCAGCGGTCCGGCCGGGAACTCAAAGGAGACTGCGGTGATGAAGCTGGAGGAAGGTGGGGATGACGTCAAGTCATCGTAAGCCCCGCCAGCCAGGGCTACACACGTGCTACAATGGCGCATACAAAGAAGCGACCTCGCGAGCAAGCGGACCTCATAAAGTGCGTCGTAGTCCGGATTGGAGTCTGCGCTCGACTCCATGAAGTCGGAATCGCTAATAGTAATGAAGCGGATCAGAATGCCACGGTGAATACGTTCGGGCCTTGTACACACCGCGTCACCACCGCTAGGAGTGGAGTTGCAAAAGTGGTAACAGCACTTCGGGAGGCGCTTACCACTTTGCTGATTCATGACTGGGGGTGAAGTCGTAACAAAGGTAACCGG
+
*)*''(-39*,261(+,-62*'&*)3,**(-3:78<0/./7:37:10++%)(()*.3030+(*,),+,.),.32/5(),++:+-46''''(*+/4:6.//,6.',/,3,71(*+580/23/1./2047/.776%5&'&)%()*)-,,1,%('&'(,+)&$&-)-08,.7970--++00074;519101821/0)((*,5),&'+40560:3:0:011//)),284,),.-*+**&(%((-./&,124-.51*&%&'$&,*)&'%,0/).,'199930+'1/10541/46341-1)+,5)6312+&&'*')),,+,2..&,113,&*&%%-)2+4(*723'($$&%)*+**/.),.89.-+**-.4;,--))+*,722/-**().,0/29::,).979$)))',+1*0++457-+&%%'**225:-*&+1824278.3.+&./,25.&-)66,./04024892339753**&')-6560707,,*/.(&-,).5-&+,-+-20462+++1./1+,,3+./036,**+,716-41135;7::.3('$''+*625,0/-1*23;;:645,3.)&))8-/-5+2:91,2-**+-.699-8889.00+2,.198<:596:-,+++64)0,$%++(**,*+(((.--7///53/&')'7-,+),836.2**+-/.32+/0.-/.+%(4*2'4//;0503///,5*')-/20+*++.56610*-,,+*+./07101/4/)(,,321858*+2',+45*&'&,-011'.+%$'*-)1)-,)*161-5+-+,+981'/*0-.61/000715,--+-03756+400('$&'%&+01.*/+218482:41266889840-/15:7(+'(&,20+$&%&%1.+577620-**&),++)+$**5/09545787927(&(''/2--.,,/1/,0/6:/:7;76988//1530/23077763/+3*+,&4*0-*,,//-.()*,-./34:24202../%0-24600./,,**'')($&'()184584*-*+&1/,.-88128/+-)24/'-3./0/,+.000/2:5/)()&)(%-'$$%%0,(()-/((.-2544*+%'(+((%'%%(#**0,080$(.-6252/24.1.:6//3347;961,++-3786*,+.-+,55998886),2.1:3;-/
@0561e9dc-e66a-472c-a3ca-49692ec523d5 ch=257 read=75926 start_time=2019-12-13T13:46:42Z barcode=BC01 runid=2c9cf7bc05858273f10e7d7ec552fc0bd742dc3e
CTCCTACGGGAGGCAGCAGTGGGGAATATTGCACAATGGGCGCAAGCCTGATGCAGCCATGCCGCGTGTATGAAGAAGAAGGCCTTCCGGGTTTGTAAAAAATTACTTTCAGCGGGAGGAAGGGAGTAAAGTTAATACCTTTGCTCATTGACGTTACCCGCGAAGCTGGCTAACTCCGTGCCGGCAGCCATGACCAATACGGAGGGTGCAAGCGTTAATCGGAATTACTGGGCGTAAAGCGCACGCAGGCAGTTGTTAAGCCAGATGGTAAATCCCCGGGCTCAACACCAGGGAACTGCATCTGATACTGGCAAGCTTGGTCTCGTGGGGGGGTGCATTCAGGTGTAGCGGTGAAATGCGTAGAATCTGGAGGAATACCGGTGGCGAAGGCGGCCCCCCCCCTGGACGAAGACTGACGCTCAGGTGCAGCGTGGGGAGCAAACAGGATTAGATACCTGAAGGTAGTCCACGCCTGCGTAAACGATGTCGACTTGGAGTTTGTGCCCATGAGGCGTGGCCTCCGGAGCTAACGCGTTAAGTCGACGCCTGGGAGAATACGGCCGCAAGGTTAAAACTCAAATGAATTGACGAGGGGCCCGCACAAGCGGTGGAGCGTAATGGTTTAATTCGATGCAACGCGAAGAACCTTACAGTCTTGACATACTCACCAAGGCTCCCAGAGATGGAGAAGCTATATGAGATACAGGTGGTGCATGGTTTGTCGTCAGCTCGTGTCGTGAAGATGTTGGGTTAAGTCCCGCAACGAGCGCAACCCTTATCGTGGATTACCATCATTAAGTTGGGGACTCTGGCAGGACTGCCGGTAGCAAAGCTGGAGGAAGGCGGGGATGACGTCAATCATCATTGCCTTATGACCTGGGCTACACACGTGCTACAATGGATGGTGCAGAGGAAGCGAAGCCGCCGAGGTGAAGCAAAACCCTTAAACCATTCTCAGTTCGGATTGGCAGTCTGCAACTCGACTACATGAAGTTGGAATCGCTGGTGTCGCGAATCAGCATGTCGCGAGTGAATACGTTCTCGGGCCTTGTACACACCGCCCGTCACCACGAGTTGATAACGCAGAAGCCGGTGGCCCTAACCGCAAAGGGAAAGGCACAATCTAAAGGTGGGATTGATGATTGGGGTGAAGTCGTAACAAAGGTAACCGGAG
+
-/4.-.5&6421232.1+04499+.--203**&+1;67788356324:578:98413422*1.16560/'&%)+%++),+,+.8.-8*+*1,4-).,/60-&-*)++6:.+,++3,*-.-0+3/(,+07,+3.+.++,0571-123-00-.02050/2'%%$)'#$$%'+(-2/245-048/,,'')--&'('('.0.0/.-*+/*,-6-))+-2714/-07---.+.528-++//+1()+1'1,*'')()15///2/2/382125+--*0/),35*,/3042,/-&'*&-4*1756555552//102758449-*))')-.0978(*,42.)-+./193.////.466/8/.*2.+,5860,*0/5598//.(.**-4176580..1,4/677073-3;7,(05.-)+-(2/33347849.09;:))'(,36:9)'++58.4)41'6,.-00)-/*+'''(&&+017/10.0&'+--48,+,+-,12234/7**&*+3*)40/4,&'%%'*,--+5/9*:(*'&'*624-+*-,0(+*,*,(++871160+)%$'(+.44,+,55(5,:194.002556./-51,*+,,%2731.72.12813-1+00,1+..(.$$(397<:897;5324402,-*0))-)*-+&&&$'&*(*,2002261332)1+(()22523++*,-./30(%%%$**./-/21./-.0134001,-/57)51:-224341&((*;7765746(+++,761<.0..657/11)/*./4.+'))'-0*2:1-2/0-+0)*),.+.3224.210(0+9-9:/34530%-*%+/*+*(+/(0+($%,2/+--03++1+.06+'4;61666766600)*+,+'+%%(%%%%(**0951,../1.,+').06963557459--.*)2551-10+/*+(*/,0751(((-+1,7,,,6;:454&)&4:9.788:53.','*607*0)%%(&.//555171111/-112-0,0/,6/2.3776450%*+%,-14()6650232333555($&(*56111234/$*(.--,+0+///,,,-516;8453/0-+/,,*(*(*'656(4$%*-())25308.7'%)'(&$+'32(0(-/)/+,,-./*'(17.+,-*2//11-..0+;,441*.-,4+-.228965;*.)+6834232'
@ddaaa03f-e0a8-436e-a730-eb0e803528e5 ch=409 read=66067 start_time=2019-12-13T13:46:43Z barcode=BC01 runid=2c9cf7bc05858273f10e7d7ec552fc0bd742dc3e
CCGGTTACCTTATTGCGACTTCACCCCAATCGCTGACTGCAGCCCGAGCTCGCTGCTGCTCATTGCGGTTGTCACGGACTTCGGGTATTGCTCTCGTAGTGTGACGGGCGGTGTGCAAGACCAGGAACGTATTCACCGCGACATTCTGATTCCGCGATTACCTGGTAACTCCAGCTTCATGTAGGCGAGTTTCAGCCACCAATCCGAGCTGGACTGGTTTTTTAAGTTTGGCTCCCACCTCGCGGCATTGCATCTCTCTGTACCAGCCATTTGTAGCGTGTGTAGCCCTACGCATAAGGGCATGATGATTTGACGTCATCCCCGCCTTCCTCCCTGGTTAGCAGGCGAGTCTCGCTAAGTCCTCAACTTAATGGTAGTAATAACGACAAGGTTGCGCTCGTTGCGGGACTTAACCCAACATCTCACGACACGAGCTGGCGACAACCATGCACCACCTGTCACCTTGTCCCCGAAGGATTTCATAATTAGGCTATTAATGCAAAGGGATGTCAAGTGTAGGTAAAGGAGTTCTTCGCGTTGCTTCGAATTAAACCACATGCTCCGCTTCTTGTGCGAGTCCCCGTCAATTCCTTTGAGTTTTAATCTTGCGACCGTACTCTGGGCGAATGCAATGCGTTAGCGGCAGCGCGGAAGGTGTTGAAACCCCACCTAGTATTCATCGTTTTTGGCGTGGGCAATACGTAAGCACCGCA
+
01//0.('%'*%/.%(+)+0.-(.&(%0,21*)&(#'%$''(,,+('&&$))+,,+,&(++')(*,0,+*%%&&*,0-77:7&21/*,+&'')*+//+,1)**05297-,1.*($'+)(.4+%1+,/,)/56<5020..&%)-2568766:0,*,-/03,--+*1/,3-+/*(),151013787:70&,/72)*((($&%-(*3)%'',,+'/.2-.-,749-062078*2++/3**697952710).+*-.1.//..1*(&(%%$2,159+--,+,(,-+*.0128++*+%,('/(*/.,00..00/7;4,,-,.56-778-(..1836103''+.4,-'0),1-'&'),0645764.135)+*.)-/.2/064.,.),(,1/+*$)'*+.3-,+..0-3/---92/)('-*-,(+(+-00/-,//,0,0.'**+.&..)22&27253/-04,--,/1869918/-/-,')*-))%+.+/)''$.((++(()-.3//0737*,-6,73663-)--02/.+./'*(')7:8376*.1.3*))4+*/+4*::5+,)(*-1444-(*-*,,1-4,.'$++026.&,.13252'((%(.,55<+-43,6.,-/./0+**&(%%(.+*)%%)&,(1/2.++)$&&((('+*%++-.)-')+2-'&,**.+(%++/.7776;788912/,'')+)*.&)&)'$$$&&&''%&$%&%&$
@fd180011-fec4-4428-a357-9e53d23b02c4 ch=345 read=79402 start_time=2019-12-13T13:46:33Z barcode=BC01 runid=2c9cf7bc05858273f10e7d7ec552fc0bd742dc3e
CTCAAACACTGTTCGGTTAAACATTGCTTGGTGCTTGAAGTTGTCGGTGATAACATTGTTCGCCTACTGCCTGTTCTGCTCTATCTTCCGATTTACCTTGACACGACTTCGCCCCAGTCATGAATCGTACCGTGATGGCGCCTCAAGGGATTAAGCTATATTGCGCTGAACAACTTCACTCCCCGCTGGTGACCCGGGCGGTTAATGTACAAGGCCCGGGAACGTATTCACCGCAACATTCTAATTTGCGATTATGCGCGATTCGACTTCATGGAGTCGATTTTGGCAGCTCAATCGGACTTAGACGTACTGCCTTCGCTCCAGACTCGCTTTATCTCTTCCCTCTGTATGCGCCATTTTAACGTGTGGCCCTGCTCATGGGAGCCATGATGACTTGACGTCATCCCCACCTTCCTCCGGTTTATCACCGGCGGTCTCCTTGTGGTTCCCGGCCTAATCGCTGGCAACAAGGGATAAGAGGTTTACATTTCGTTGCGGGACTTAACCAACATTTCACAACACGAGCCCCGTAACCGCCATGCAGCACCTGTCTCAGAATGGTTGAAGGCACCAATCCATCTGGAAATTTCATCTCTGGATATTCTAAAGAGTAGTGGGATTCTTCACGTTGCATCGAGTCGCCATGCTCTACGCTTATTGCGGGCCCCGATCAATTCATTTGGAAGGTTTAACTTATGCTTGCGGCAAATATCTCCCCAGGCGGATCTGATCCGCATTAGCTACGGGCGCCAAACAAAAGCTCAACCCCCCAAATCGGCAGCGCCGGACTACCGGTTCATCTGTTTGCTCCCCACGCTTTCACACTCGAGCGTCGAGTACATTCTGGGGCTGCTTCGCCTTCGGTGTTCCTCCACATCTCTGCATTTCTACCGCTACACCGTAGATTCTACCCCCCCTCCTAAATTACTCTAGCGACCGGTATGAAGGATAATTCCAGGTTAAGCCCGGGAGACTTTCACCTCGCAAGTCACCGCTTAACGCGTGCCAGTTATTCCGATTAACGCTCACTTGCCATAAATGACTGGTTAGCCGGTGCTTCTTCTGTAGTTAACGTCAATCGACGGATCTATTAAATATGCCTTCCTCGCTTTCCCAGACTTTACAATAGCCAGCAGGCCTTCTTCATTCACTTGGCATGGCTGGCTTTTGCGTCAGAGTTCACCCCATTGCG
+
##%))'&#$&#&'.)).+$$#&'()'%%%-++,-.&'+)'*-,*/)**(&'++)'))&,.*'+3*))+%)*'&')(,-/20/+0011('+&,7,*,-2,+,0,-,.01-+%-.6-//1-%+(+31-$*(,-,*+)%(((&+**-)0%.0(1()'%&%$&$)&$%$$%$$%%'%&(,$%(--,*(&%%.,')(*((+12/()/*+%)$%%)203-9/&.54/6119:3;1/17,.-*+),0+,0+73.%-,%1%$%%'*+-0091--0461%('*%&'*'%00,)(%%%&((+,5+0&+(+*.+.1787-+/%)++/300.3*(((*,,(*,)*&''(&-,..+*+*((()'+(0/).+%$#$'(/+('%)'%&$&*+$/(.)%*48-,--0.,+*+),/661(-,*-)(-11214121.418/-,/'**+)''+5515++)$#%*2/315+*-)%&*+.14.//,)*3+3(8401/1*&)%++,&'(+1.+.*.,10944,0+3+--+/1/5:),..+--,.&&,2..*+)%&(%%(,+.'2$(('(/),.,,+'&'$&#%)(')&(10+,,1/258*/-+)2'*%%)'%#%&&*,0*))$&'&'('((')(%/1/4+%((%,)&#%'%()/056)'%+)'))%&#%'*##&'(-3'1('(++&(&&'*&)-/94<81/42,(%$$$&)(*+*,,%*')*0+()&$&'&%%((%/12(%10501%),()(*)(%'%*'$$&'&()2,.+.+.*%''/-)&&**/+41;6:,24.,$$$##%'%&%2+53401+,'#&&&)*&'+91-/3763*++))2.((%&$%&%))'.001$$'))3/38*%&+/*)%&$$%##%')./+/-&+5.0.08-/..,-+*'+)+3*)'$+51460.$''&)&)0-704&11244-*&/)&*1,+/,++,(((''(,'$$+)++.(('(&()(-.((+43934/180-.-$,%./73-)*+).10/2.31024/),')$&%&$$$%%(&*)(+904-//:/;64452$&''',2%&'.)*)#$$$$'%&(/0.10-.09/7;8885.,.4/6699-8,))%#%)-*-/3/01264&+./68771.,/*'%%#'%#%%$&-.-()*($$$&%%%((*.-1/85373*,-+&'')--555.,%'('%+,/*%&*--)(('+1*)-87*(101./
@8b77362e-48bf-45c6-922d-01fe194d9c37 ch=353 read=155858 start_time=2019-12-13T13:46:24Z barcode=BC01 runid=2c9cf7bc05858273f10e7d7ec552fc0bd742dc3e
CTCCTACGGGGAGGCAGCAGTGGGAATATTATTGCACAATGGGCGCAAGCCTGATGCAGCCATGCCGCGTGTATAAGAAGAAGGCCTTCGGGTTGTAAAGTACTTTCAGCGGGGAGGAAGGAATTAAAGTTAATACCTTTGCTCATTGACGTTACCCGCAGAAGCACCGGCATTTAACTCCGTGCCAGCAGCCGCGCGATAATACGGAGGGTGGCGTTAATCGGAATTACTGGGCGTAAAGCGCACGCAGGCAGTTTGTTAAAGTCAGATGTAGAAATCCCGGGCTCAACCTGGGAACTGCATCTGATACTGGCGAGTCTCGTAGAGGGGTAGAATTCCAGGCGTAGCGGTGAGAATGCGTAGAGATCTGGAGGAATACCGGTAGCGAGCGGCCCCTGGACGAAGACTGACAGCTCAGTGCGAAAGCGTGGGGAGCAAACAGGATTAGATACCTGGTCGAGATCCACGCCGTAAACGATGTCGACTTGGAGGTTGTGCCTTGAGGCGTGGCTTCCGGAGCTAACGCGTTAAAGTCGACCGCCTGGGGAGTACGGCCGCAAGGTTAAAATAAATGAATTGACGGGGGCCCGCACAAGCGGTGGAGCATAATGGTTAATTCGATGCAACGCGAAGAATGCCCACCTGGTCTTGACATCCACGGAAGTTTTCCAGAGATGATATTGCCTTCAGGAACCGTGGGGCAGGTGCTGCATGGCTGTCGTCCCAGCTCGTGTGAAATGTTGGGTTAAGTCCCGCAACGAAGCGCAACCCTTATCCTTTGTGCCAGCGGTCCGGCCGGGAACTCAAAGGAGACTGCCGATAAACTGGAGGAGGGTGGGGATGACGTCAAGTCATCATAGCCCTTGACCAGGGCTACACGTGCTACAATGGCGCATACAAAGAGAAGCGACCTCGCGAGCAAGCGGACCTCATAAAGTGCGTCGTAGTCGGATTGCGGAGTCTGCAACTCGACTCCGCCGAAGTCAGAATCCCGCTAGTAATCGTGGATCAGAATGCCGCGGTAGATACGTTCCCGGAGCCTTGTACACCGCCCGTCACACACCATGGGAAGTGGAGTTGCAAAAGTAGGTAGCTTAACCTTCGGAGGGCGCTACCACTTTGTGATTCATGACTGGGGTGAAGTCATGTTTCAGGTAACCGG
+
,/.+)%((02)(/4/.2,''*+4,*,-2/.)0+))**.;200,)(,-1,0805597--',+22/440-+,,,,/+('.0(,,+-57595*60462-.3*(*+/3::.(-,.67+)..,*+'%$)%454,.*8+,-;5162-/23-..,*.,1.-09-,1.&+*$+)1-.,+$,0%.),-23.4./-)+,(.5/()&%%$%(*,*74/.&+%(%(',2:.<//+8/214.236:751.40*(').+-.0-271(46<;0701,()++)22340&%-2,)272*-*(+2,-/903//+()*)01/1*+--)2,(((%(+03(*-66/)041,1/.'.)//4-.642217.6.'*&)+1/33/2+***+23393,(),.-386272*.+)*%'(.-84/+2834-1-+,20/--&'*-5-116.-..*()24-).'(#$++/(0&3(/0./28032+,((&'&*&*-2&)+03.-2;880/0+053+./-5.64/4/./03)(*))270/4-4//01(5*,--235/../090:/-/576250288-86('&')7/714.25&1)163<:/*-0+)*+0/9.46'177..5))+*+(+(&'((++(''%((*+0//5*2-7-++02:7(73..1*'%%$#)*'$,(.+..2140./009/-.-2*4./:;0/**-)*,)*,(&+)'*-)+0%174;5986)%.%4*--)''+*-354:982553/7''&)*,3,2)**/03+,.2)04263/+-10/).-(2%&+*,13,))*'(-+.21/90)0(+62-0,510+0137&611202.06.+2+00/4)1,+,4493567410,)*+(*-58548989897+,*-16:8-.&,48*&)(+-9360././+(+*,1761)2((08545341246,&(%'('(0.3578/1-,-+/:)*+:7889931495*-12587696403*2,7.,,*/))*+53546430-&,..-'+(%*('(2)3*30/(.)++,+0/9/.+0/17784/09765/%')-,++6-,.+/190,.2),0**,)*,../4'3:62575300+-2,+*)((((+*+&(46*-.3+)%&&)))(+,,103/2121+6(-+&*()()*+(++83+,++-6.*-,,,,(0,,(*,0,-0,/.&+*'%*..4;::44
@46c51e73-4489-4fc9-8218-c678ce206ff1 ch=366 read=149727 start_time=2019-12-13T13:45:52Z barcode=BC01 runid=2c9cf7bc05858273f10e7d7ec552fc0bd742dc3e
CTCTACAGGAGGCAGCGAGTAGGGAATTTTCGGCAATGGAAACCCTGACCAAAGGCAACGTGAAGCGGAAGGAAGGTTTTGGATTACAAACTTCTGTTATAAAGGAAGAACGGCTACGGAAATGGTATGATGACCCGAAATACTTTATTGGCCGGCTAACTACGTGCAGCAGCCGCGGTAATGCGTAGGTGAAGCGTTATCCGGGAATTATTGGGCGTAAAGAGGGCAGGCGGCGGCAGGGTCTGTGGTGAAGCCGCGAGCTTAACTTCCAGTAAGCCATAGAAACCAGGCGAAGCTAGGTGGAGGTCGACAGGTGCCTTAGCGGTGAAATGCGTGATGGAGGAACACACCGGTGGCGAAGGCGACGATCTGTGCTGCAACTGACGCTCAGTCCAGCGTAGGAGCAAATAGGATTAGAATACTTTCTGGTGGTCCACGCCGTAAACGTGAATTACTTCGTGTTGGATATCAAAGTTCAGTGCTGCAGTTAACACTGACCTCCGCTAGGTAAAGATACGTTCACCAAGAGAATGAAACTCGAAGGTGTGGGGGCCCGCACAAACGGTGGGCATGTGGTTGGCATTCAAACAACGCGAAGAACCCACCGGTCTGTTATACTCATAAAGGCTCAGAGATGGAGATGGCTATATGAGATACAGGTGGTGCATGGTTTGTCGTCAGCTCATTAATCGTGAGATGTTGGAGTTAAGTCCGCAACGAGCGCCAGCCACTTATCGTTAGTTACATCATTAAGTTGGGGACTCTGGCGAGACGCAGTGACAAGCTGGAAGGCGAGATGGCGTCAAATCATCATGCCCTGCCAGCCTGGGCTACACGTATGCTACAATGGATGGTGCAGAGGCACAGTGGAAAGCAAAACCCATAAAACCATTCTCAGTTCGGATTATGATCTGCAACTCAGCCCATGAAGTTGGAATCGCTGGCTAATCATGCGAATCCAGCATATCGCTGGTGAATACGTTCAGGCCTTGTACCGCCAAATCACACCACGGTGTGCGCTGAAGCCGGTGGCTAACCGCAAGGAAGGGGCGCTGTCTAAGGTGGGATTGATGATTGAGGGTGAGAATCGTAACAAAAGGTAACCGGAAGATAGAGCGACAGGCAAGTAGGTTAAACACAAGGTGGTAAACTTTCTTTTATTTTCCAGCATTACGTAACTACACT
+
)&'+)-&-/)+0++*+&$%%(+*%'%),1-/'0403,,*()(%')&'(+)&''&%%'&%%$&()&),1+3*,+(,*)-.)-3*3-('((&'*)'&%(*),27*,+,+(*&))+('(*)/*02**%#%%(&-+'/)%&'-1+,03:0(,&$##$%%--0,**,-15/0&,,'*11)*,1),+)%*''*+(&&()*+45;65.'*.-*(,.+.80840120:+*%,'#('21-/-((('%-11-,+)*.*()+,*-/,-&&&()*4-*-,,'(,127'02+,,+.6/-5/048'&$%'*%+&&''$(%%%%%'%(&&$%%$&')+-512062-,.),'')(((-+1-++,'+.)-(+*)(*++2.3;:778400&#'((1/*0,,,.'.06'&(*(('&'%$.*()+016-&+,&4'-',3-%+'(+*)*&**,/00*,,/7/64:33()&&&()'(('$$$%&'*+''$'&11),0:5225132355366331&.%&%#%&&)&'(&),''.(&$,,0/406%+(1.)**.55,0.(&&'&'&)))*.*'**',1*'*+,27(202+'),/*-%'%&''&&)(37.')$(/,,+1(+0%&)+-*',(*)(($$&&'),.--(().)1.44;'(&)+55++*+,(*++,.11+)**((+&*'*)')(($()+,('(/..0+,*++4&&'($')(%$*')06/5+(&)+9,8.787-0.&1&&//++%''-+''+,43350:///5*+)*.--31.(-*,15*,/54.6--+))(($&$&*,222-+,-3,.(,++''),+-.-+,-)22)-))+&'%('&%$&$&&.+)((&%%%'%'$%$'()+%+-*,4:333.445%)%&'*%'%(++%+))%'-1:436-'*+7962846:62-.)-2*-1/12,.-,132++'$*(*%$'&&'./.9.026/.1.7'(+),%).8/0&'$'')().*&%&%&%'&%%%))+)'3,,///-+'+1.02/+'$()&.-&&%&&&+%-0*++-('&%%%%%(*,+.1043244--94,)),$-(-((..+))'),-0+-)*&*%(**.+()(+(3*($(*&,''%%%(+53443372**+54;58*7-1.-/(((*)**-%(06('#)$+**+(&%($&$%)($&'%)*%-/67-.78(%&%%$-&'%&#*%().*/$%'&'#%"
@51ae1fe0-e6c9-4308-bb17-6242e476d87f ch=218 read=131129 start_time=2019-12-13T13:45:53Z barcode=BC01 runid=2c9cf7bc05858273f10e7d7ec552fc0bd742dc3e
CTCCACCACGGGAGGCAGCAGTAGGGAATTTTCGGCAATGGGGGAAACCCTGACCGAGCAACGCCGCGTGAAGGAAGAAGGTTTTCAGTTGTAAACTTCTGTTATAAAGGAAGAACGGCGGCTACGGAAATGGTAGCCGGTGACGGCTACTTTTATTAAAGCCACGGCTAACTACGTGCCAGCAGCCGCGGTAATACGTAGGTGGCAAGCGTTATCAGGTATTGGGCGTAAAAAAGAGGGCAGGCGGCAAGGGTCTGTGGTGAAAGCCTGGAAGCAACTTCCGGTAAGCCATAGAAACAGGCAGCTAGAGTGCAGGAGAGGATCGTGGAATTCCATGTGTAGCGGTGAAATGCGTATTAGATATATGGAGGAACACCAGTGGCGAAGGCGACGATCTGGCCTGCAACCGACGCTCAGTCCAGCGTGGGGAGCAAATAGGATTAGATACCCTATTTAGTCCACGCCATGTAAACGTGAGTACTAAGTGTTGGATGTCAAAGAGTTCAGTGCTGCAGTTGCCGCAATAAGTACTCCGCCTGAGTAGACCGTTCGCAAGAATGGAAACTCAAAGGAATTGACGGGGAGGCCCGCACAAGCGGTGGAGCATGGTTCAATTGAAGCGAAAGAGGCCTTACCGGAATATTGACGCATACTCATAAAGGAAGGCTCAGAGATGGAGAGATGGCTATATGAGATACAGGTGGTGCATGGTTGTCGTCAGCTCGTGTCGTGGGATGTTGGGTTAAGTCCGCAACGAGCGCAACCCTTATCGTTAGTTACCATCATTAAAGTTTAGGGACTCTGCTTGGGGGCCTGCCAGTGACAGAAGCTGGAGGAAGGCGGGATGACGTCAAATCATCGTACCCTTATGACCTGGGCTACACGTGCTACAATGGATGGTGCAGAAGCGAAGCCGCGAGGTGAAGCAAAACCCATAAAAACCACTACTCGGATTCGGATTGTAGTCTGCAACTCGACGCTACATGAAGTTGTCGCTTCGTATCACTTGAATCAGCATGTCGCGGTGAATACGTTCTCAGGCCTTGTACACACCGCCCGTCACACCACGAGTTGATAACACCCGAAGCCGGTGGCCTACCAGGAAGGAGCTGTCTAAGAGTGGGATCGATGATTGGGAGTGAAGTCGCTAGGTAACGG
+
+/..')*'(,78/274-11)/20*2,,./696-2733;555+(%+.+49)*+133,,'*-9988;2.,-+,1+0-1*+-,,092.7%*',)*,3.-.70011512340-3+2-03.'.,-3//.0*-*--./6/,./-))),.0'*&'$)%(+%()(**.(+0//3.4*,8656769:5-,,+1019/./../7/(+-*+17..+'04,.0-:0/.'-&+&)1/88776988/.('(-/0+*121/,+-,*21..0424:5439501737(&'%&%-(*5-/-0-36/4813('+45,*,0.*//0+(')+/2)1/()(.3276+0*&*(3.44++*))$$%%(-+-/43-.061,&(+/10//).5/-5-/7455:*4439/-,))01596./0-*,+*.*+-/21.,0*'*),,102%*%%(26:9),%(+6.,/'1&//++,--69/,+.5)(*-.223131+1+.0722+,***,-./3657.6-,$(*')3170&()267..2/2001'-).*2)))3--46/2--..1*/410+,,+(%%%&&,52407*,688((/5)+6/6*.,-.10/003;:,&-..8..104.))'++#()&*((*.)/0&%#*&'+)$''&.*'$+*+/-4+/.%))$%$(*-//%)/,---.3248(.*)&')'(+*).//;::(%''((&')*9:8977/00+0&3-/1650/*++2.5-/17732222;5762223.6869072&2,2-2,*,,'',/59&%3236364<3.31034473.5/.4:6670808.*+32*&.30040..+&+(--40')%&)79,22231.&)((-.51//*.+0.956-*--259:;8<820044(4&-'%&%&&)$06./53..,/-.'(&-+,02;4331237614$$%**0')-),86721-.+(.-),.:;0.;6//3:;:,50**))*/3)2(3136:1-+(((443222.-01295/),,.855020.(,$'(***(%(+.+-&)***7;70../.4354)4%((,0+)$'%+...0)-6472/'**))-,.725;83477766-*.+-++/),1573,72+)//-157883915,(+(()%('')'+,1033301,&*,1:;7896777417,.,&)),**),(&$&&,+)09773
@0c494a09-c5f1-4968-a2fd-75b4a3dc67c4 ch=385 read=57674 start_time=2019-12-13T13:45:34Z barcode=BC01 runid=2c9cf7bc05858273f10e7d7ec552fc0bd742dc3e
CTCCTACGGGAGGCAGCAGTGGGAATGTGCACAATGGGCGCAAGCCTGATGCAGCCACCATGCCGCGTGTATGAAGAAGAAGGCCTTCGGGTTGTAAAAGTACTTTCAGCGGGGAGGAAGGGAGTAGTTAATACCCTTTGCTCATTGACGTTACCCGCAGAAGAAGCACCAGCTAACTCCGTGCCAGCAGCCGCGGTAATACAGATGCAAGCGTTAATCGGAATTACTGGGCGTAGCGCGGGCGGTTTGTTAAGTCAGATGTGAAATCCCCGGGCTCAACCTGGGAACTGCATCTGATACTGGCAAGCTTGAGTCTCGTGAGGGTAGAATTCAGGTGTAGCGGTGAAATGCGTAGAGATCTGGAGAATACCGGTGGCGAAGGCAGCCCCCCTGGACGAAGACTGACGCTCAGGTGCTGTAGCGTAGAACAAACAGAGTTAGATACCTGGTAGTCCACGCCGTAAACGATGTCGACTTGGAGGTTGTGCCCGCTTGAGGCGTAGCTTCCGGAGCTAACGCGTTAAAGTCGACGCCGCCTGGGGAGTACGGCCGCAAGGTTAAAACTCGATAATGAATTGACGGGGGCCGCACAAGCGGTGGGCATGGTTTTAATTCGATGCAACGCGAAGAACCTTACCTGGTCTTGACATCCACAGAACTTTCCAGAGATGGTTGGTGCCTTCGGGAACTGTAGGACAGGTGCTGCATGGCTGTCGTCAGCTCGTGTTGTGAAATGTTGGGTTAAGTCCCGCAACGGCGCAGCCCTTATCCTTTGTTGCCAGCGGTCCGGCCGGGAACTCAAAGGAGACTGCCGTGATAAACTGGAGGAAAGTGGGATGACGTCAAAGTCATCATGGCCCTTGACCAGGGGCTACACACATTACTACAATGGCGCGCATACAAAGAGCGACCTCGCGAGAACAAGCGGACCTCATAAAGAATTAAACCGTAGTCCAGTTGGAGTCTGCACTCGACTCCATGAAGTCGGAATCGCTAGTAATCTCGTGGATCAGAATGCCGCATTGAATACGTTCCCGGACCTTGTACACACCGCCCGTCACACCATGAGGAAGTGGGTTGCAAAAGTAGGTAGCAACGCAGCCGGAGAACGCTTACCACTTTGTGATTCGCGAGAAGCTGGGGTGAAGTCGTAACAAGGTAACCCGGAAGATGACGACAGGCAAGTAGGTTAACACAAGGCACCGACAACTTTCTTCCTTTCCAGCAATGCGTAGCGGCA
+
&(+0-+2,93+,0-065.0326+**)+1./.128933,**-4714543140/,$%&%+),/%27(*+,+0//,./(*)&*+,-2+$'.&1324&*-72'()*,0861&0.+18-(,+14,20%))1(,.2..,--(*11-/53(0*+.3-51),7-.1-.+-'))()+46&3/-+3,/0425021,,+)*2-23.4.-4/*/)-&&%&*+3777:6967-0/.2026636*'&%$%%&'(+.,&0497,0525047,2461*%++((/59.,/)*,11+2,,2600/0/....7++++$,$(&%''&'***&'()32.+&%(+)),-1.1-1)-0/-++,,131,20,+3410,()(*.-*1-/-+.--0*,)),21*,-&(&$+.0427-+786:1,4+,+(())*,020-5-+*((%&&((52/''(+5&/-)((-*$&(&)38-,5/-.411,/-4855:90+**++67761303113-1.,-219-))%%'$1/)&('-.02+')+'*,2261235/:-:--212/.(-2&*)%),1+((,*--53:%%48.948198-02/*%&')),.61814-+/:8+24)+,/2.-..5246..)+%**:;/0849/.+/0652546138/131+*,+,401010.1-,.3334,,'(*.,,;73****+,,1/&0(&+**97:9096,412:3339440,/.0/213,/1:7;:99772,-//378123//04;94-6+%+--/8/4311)()0-1(*'&')%-2+,++,3,.4.++3+-96365;522/10-,7240435/4/-1,/1-3140&((*015+--71+*-)0*-,0993668:777,.%&+-.66331113)&%%'7/0-.+&&)*.+*((%*($%&&'',.+/,,+)0047769*&(''444678254--+(%00((),*350-*,,2,'&&+*15,+)'),-7++')+,.*)+,-*%'#%,.,(.0-('+),-,-3-+(**/,-*')*,3..),.1*-,+,.++..5::53(,))7<98:467/-*(-)/()/,./311/3:30:+-1422/26+/)%(''((-,,+.;5136(%%%%,,(,+/.,,%)&(*1-5(&&&)))*)%.3'1085/1475/,*'()'''()-011-)*(-,-22585679(4/5499,.9+8-02)(-59:59850/)+%).)-,-*+2*&'%..043565//272148/$$%%./,-/140)//),$'%#$%
@f5fccecb-408b-46a7-ba2f-290ebe44f1a8 ch=392 read=93520 start_time=2019-12-13T13:45:25Z barcode=BC01 runid=2c9cf7bc05858273f10e7d7ec552fc0bd742dc3e
CTATCCTGCAGGGGAGGCAGCAGTGGCCTTTCGGCAGTAGGGGGAACCCTGACCGAGCAACGCCGCGCGTGGAAGGAAGGGACTTCAGGTTGCAAGCTGAAGCAAGGAAGAACAGCAGCTACAGGAAATGAAGTAGCCGGTGGCGTGCTGCCTGAAGCCACAGCTAACTACGTGCCAGCAGCCCTTGCCCAGTGTGGGTGGCCTCAGGTGTGGGAGGCAGGGGCAGGCTGGGGTGTGGTGAGGCTGGAAGCAGCACAGTAAGCCATAGAACCAGGCAGCTGGAGTGCAGGAGAGGGATCGTAGATTCCATGTGAGAGATGCGTAGATATATGGAGAGGAACACAGTGGCAGAGGCGACGATCTGGCCTGCAACTGGCTCAGTCAAAGCGTGACAGGCAGGGATTCTGCGTCCCTAAGTGAGTCCACTTAAAATGGCTTGATGAGTACTAAGAGTGTTGGATGTCAAAGTTCAGTGCTGCAGTTAAGCAGTAGTATACTTACAGTCATTTCAGGAGGCAGAAACTCAAAAGGTGTGAGGAGCCCCACTTACAAGCGAGAATTGGAGCATGGACAGTTTAATTAGCAGAGAAACAACACTTGAAGACACCCAGGTCTTGGGCCTGCGAAACTACAGGATGGAGAGATGGCTACTATGAGATACAGGTGGTGCATGGTTGTCGTCAGCTCGTGTGGCAGGGTGGGGTTTAAGTCCACCAGCAGGCGCAACCCTTATCGTTAGTTACCATCATTAAGTTGGGGACTCTAGGCAGGACTGCCAGTGACAAGCTGGAAGGCCCAGGGATGACGTCAAATCATCTCATACCCCTTAGCAGCCCTGGAGCTACGTGCTACAATGGATGGTGCAGGAGGCAGAGCGCGAGGAGTGAAACAAAACCACTCAAAACAGCAATACATGTGGCGGG
+
$%#&+,*&'#.8.*&,--+0/(-*%$#$&()+(-+)'(%002-(%'/3+*)&+-'&-...1%%%&&$&&''',+-/)+*0)&&()&&,0('%$&&&&'%%*$''$(**1)*--'()$.+**+++),-,,)'%'&)(.)&,,+0.()&&%$%$%$'+(),+)(+-*/0-..//2110+))&&-.&&'&%&&%$&$#&*'%&$#$&&%)+*+-)/+$&(&&(.)''&+&$$&(-%&%&)+,*)(&%$%%%&#&('($%(%()0)1501/,,,+3516-,,++(*'(()///-')&,2*104(-%*,(618%%%%%&&'&*)(-*,1+.0/1).2.+)%,.,8649134-50-,.(.,,-,+-13/037914+6'+#%$%&('%&%&()%$%(&()((*+*,4-'+&'&%&'(..-$%')+('%'**''&&+*('&%$#$%'(.$&')*113('')-(-5-917/34/:5/1;86.4,2/,-)',**%$%%&%%'))+')+(#$%$%%#%()&$(*&''(%&',+-/659.&)('''&%,($'--3+$%&%$%*+()'(%'))-.2*//,.-.&#'(.90.',($$#&'&&&')''%'%%&#&(&'&&&(&$$%#&&*'(&%'&%&$&(,()(%''(+,-77,++)*,1/-1-%&'')*.11&+*-/.1/.//75-4/3-./+++*)),-')$(%&$$)*('')((+/++*()-+(+4),./.11,+,'34/1//.1+200+2,))((-.2161((+,&/7/.232)'&'(),2571*2/./355785,,,)*'))**0**//.+/-(.-/147412+-+%)%(%+0-+-()%&&,.83-).&(')')'-.1'(-1746;55)*'(+/1(&+*'())++'*+*+(&()-*))&%&'%'*%%('*./0),$-&+*&++,.&&%#%$$
@85c5b9aa-781a-4ace-96f7-48ac25e2606c ch=292 read=165539 start_time=2019-12-13T13:45:23Z barcode=BC01 runid=2c9cf7bc05858273f10e7d7ec552fc0bd742dc3e
CCACGGGGAGGCAGCGGCGGGAATTTTGGACAATGGGCGCGGCCTGATGCAGCCATGCCGTGTATGAAGCCTTCGGGTTGTAAATTACTTTCAGCGGGAGGAAGGGAGTAAAGGATTAGCCACAGCAAATTGGCGTTACCCGCAGAAGAAACACCGGCTAACTCCGTGCAGCAGCCGCGGTAATACGGAGGTGCAAGCGTTAATCAGGAATTACTGGGCGTAAAGCGCGCACTTGGTAGCTTGTTAAGTCGGATATGCTTGAAATCCCCGGGCTCAACCTGGGAACTGCATCTGATACTGCTGGCAAAACGGAGTCTCATGGGGAGTAGGAATTCAGGTGTAGCGGTAGAATGCGTAGAGATCTGGAGGAATACGGTAGCGAAGGCGGCCCCTGGACGAAGACTGACGCCCAGGTGCAGCGTGGGAGCAAACAGGATTAGATACCCTGGTAGTCACGCCGTAAACGATGATATCGACTTGGAGGTTGTACCCATGAGGCGGCTGGAGCTAACGCGATTAAAGTCAAACCGCCGCAGAGGTGCGGCCGCAAGGTTAAAGAGCTCAAATGAATTGACGGGGGCCCACTAAACGGTGGAGCGTAATGGTTTAATTCGATGCAACGCAGAAGACCTTACCGCCCGGCATCCACGGTGCAGAGATGAGATATTGCCTTCCAGACCGTAGGACAGGTGCTGCATGGCTGTCGTCAGCTCGTGTTGTGAAATGTTGGGTTAAGTCCCGCAACAGGCGCAACCCTTATCGCGCCCCGCCAGCGGTCGGCCGAGAGACCAGGGAGGCTGCCAGTGATAAAGCTGGAAGGTGAGGATGACGTCAAGTCATCGCGAAAGCGCCACGACCAGGGGCCTACACACGTCTACAATGGCGCATACAAAGAGAAGCGACCCTCTCGCGGAAACAAGCGGACTCGCGAAGTGCGTCGTAAGTCCGGTTGGAGTCTGCAACTCGACTCCGTGAAGTCAGGAATCGCTAGTAATCGTGAATTAGATACCACGGTGAATACGTTCAGGCCTTATACACACCGCCCGTCACACCATGGGGAATTAGGTTGCAAAGTAGGTAAGCAACCTTCGGGAGGGCGCTTACCACTTTGCTTGATTCACTTGGCTACAGAACGAAGAGTCGTACAAGGTAACCGG
+
'%'++261&)-)-+,+1/%-,)),/0+,,47,-,3-&%'('*0+%%'(**..21061.+*),.'%&)&&--595'8827,1251-/)'*.1)(+()3-',+*,-4.'*+/6.--(2),$&&&&&#'%$#+#+$*)10(,*)(3,-/('*%%)+4-**+(,)*,63))&*'--,.7/46/:-,0-+104*0*'%*)'(*/.7(',-))*'%.('++-00-&&)+,*+12)/%'#"-*%$%&**'02-.-32',*(%%#$$%%(-.(055(-5:7992-03-/55.-158942/('+,(+-+&&&)'))*(*$)%')/*,)..+2+$&(,/'-*104))51//-..-74'((%&$&&**&)')./-14/12-6.,,,+*%&(()&()+''*77/+/663-0.,+,')*7-72/+,311)&(()1'31)*./517+87,-7//27508-()((),./&().2,014)+,++)&(,012/,++0,,-+-,',&-.+%+()-3)'&&%&)%&'(-*,,-.(,%%(*)-*&)%17147('&+'((*%))0.6-454./0/21,&)%'025;6/+(+2,--4)597+*.($**&'#$&((6/(**&('%'075:/70880,(*%'(&**0.+/+*+0+,+',+)++,,/-468/-,,%'#&&'(++))*&&)')()675.9,%),*744''.02.,11440/.)++0/98851*,(*,-11221:/.,+*(*)29'-2/41/**/,&'-.++&'$$#&+&-0,(0.550/'*)+)&)++,++,++2,6,'%+()--*%&+,%*--0/11+./,-/-5/).122+++&-)(,81778:7863(*+-//1**%()'&'$((&(+,.3*/22+--&%'%(*+*(&'(+.75-1/+/.,,+/1.*('()',*--1++,)-.12,*,)*30)*06-&%*)+**3,-07110*+)(&'-&,)(''+')*-,)-*+-..*&,01)$'#''&'((.)0304.0/2/00821-/&%)))&(*((2//1*65+*6537/.55*2*+%$$$*)+(+)2903:.--.*+(,2(*,/-*$&(&%+--31)6.)$('/2.+)$'(3188:6,60%&-,-+,.0-02*)04*)'+(*+5:1+(,)1+,,(%*,''((++&*))-,)*.01+6,01./).
@d370e1c9-59e9-473c-a7fa-903c96799d25 ch=172 read=191745 start_time=2019-12-13T13:45:21Z barcode=BC01 runid=2c9cf7bc05858273f10e7d7ec552fc0bd742dc3e
CCGGTTACCTTATTGCGAGCTTCACCCCAATCATAGTCCACAAAGAGTGGTAAGCGCCACTCGAAGGTTAAGCTACCACCTACTTCTTTTGCAACCCACTCCCATGGTGTGACGGGCGGTGTGTACAAGGCCCGGGAACGTATTCACCGTGGCATTCTGATCACGATTACTAGCGATTCCGACTTCGTAGGTCGAGTTGCAGACTCAATCCGGACTACGACGCGCTTTATGAGGTCCACTTGCTCTCGCGAGTCGCTTCTCTTTGTATGCGCCATTGTAGCACGTGTGTAGCCCTGGTCGTAGAAGGGCCATGATGACTTGACGTCATCCCCACCTTCCTCAGTTTATCACTGGCAGTCTCCTTTGAGTTCCCGGCCGGACCGCTGGCAGCAAAGGATAAGGAGTTGCGCTCGTTGCGGGACAACCCAACATTTCACAACACGAGCTGACGACAGCCATGCAGCACCTGTCTCACGGTTCCGAAGGCACATTCTCATCTCTGAAAACTTCCGTGGATGTCAAGACCAGGTAGGTTCTTCTTCGCGTTGCATCGGAATTAAACCACATGCTCCACCGCTTGTGCATTTGATCAATTCATTTGAGTTTAACCTTGCGGCCATTACTCCCCAGGCAGTCGACTTAACGCGTTAGCTCCGGAAGCCACGCCTCAAGGGCACAACCTCAAGTCGACATCGTTTACGGCGTGGACTACCAGTCTAATCCTGTTTGCTCCCACGCTTTCGCGCACCTGAGCGTCAGTCTTCGTCCAGGGGCGCAACATACCGGTATTCCTCCAGATCTCTACGCATTTCACCGCTACACCGCAAGATTCTACCCCCCCCTCTCTACAGAGACTCAAGCTTGCCAGTATCAGATGCGGATTCCCAGGTTGAGCCCGGGGATTTCACATCTGACTTAACAAACCGCCTGCGTGCGCTTTACGCCCAGTAATTCCGATTAACGCTTGCGCCCTCCGTGGTACCGCGGCTGCTGGCTGGGAGTTAGCCGGTGCTTCTTCTGCGGGTAACGTCAATGAGCAAAGGTATTAACTTTACTCCCTCCCCGCTGAAAGTACTTTACAACCCGAAGGCCTTCTTCCTTACACGCGGCATGGCTGCATCGAGCACGCCCATTATTTTAATATTCCCCACTGCTGCCTCCCGTAGAGG
+
(0&1.7*/060%4+((((&(0813/21*&$))((%'%''%'.+)&&')2:83)(**87)-/7'*125367.+,,,/+(0.5125821:9./56094.&('99.$-',0*+.36*,432512443478277/5*/6:.:428709//0:/213034.*('')-#%',//./0(-.118:::5.66:4(,%-*+,0,/1;+2...--91;71)2/2961/0,.*,&&*())55-5,,,.%+,-)+.0,000+**)/)+.4.6-37+*95:6856:437)'()++46311+/234<2,0;;8,-0''*+05/:1201//*-,--../234046:1,/92;57-4+-/<95,++,)6,+'+00/1**26,,020/.0+3043878679/9.,+)/3;)5.76,$--&)2;12-//1318.(-30.*)*0''(*...8.,),-04/4,),)++*/006-.0:2864000025252323045;9:,*(**,.1.445<5.0054320+*.0-&(.())'343489666245761901*6/;95/-300111/.,,+-:0+-(-*07529-)--*3359257,,4,(((*$&)$$(*,690:0..9901/7:2-14114,12:8:%6%'+-551)'022&57866315162655161015/-0*.*'-33755:6745*5*,'+/41605(8*888775888189+*-0//59;686.51)*))*/0149:16<1-30596+/-,0:13&'%)*0426687634./...<680:+,09;2.0-)''((,.005326:6804***-++--.0623(/80278;59:87353&(*''*1613164:2842,+---.04''(*,-9821,-1/.41-(.)*++45868'6'8.+-(+/0/2)%203*&120+182.')++,12*+.*0+0'',/..7;41511370.12,%/('(&&$()3,3/.-.3.0---/03**%165118-3'%&$)*(*,947342/1+')(*%(2,+*2-033)*7-66:7678,3--35201229321314:/.0.11826..4.*--84++425-%'4+-75-.'-,,-,/.3/:2/09-8067<5632+00/-).++.,,+/.2110/+.)('&&#+(-:6..8%*'%'+0.-0/+-:3-/001610/1.82,-('%.)
@51493cd3-2a9c-492d-af19-d5a62d91c8f8 ch=190 read=213937 start_time=2019-12-13T13:45:21Z barcode=BC01 runid=2c9cf7bc05858273f10e7d7ec552fc0bd742dc3e
CCTACAGGGGAGGCAGCAGTGAGAATATTGCACAATGGGCTTAGTACCGATGCAGCCATGCGTGTATGAAGAAGGCCTTCCCTTTGGGTTGCCAAAGGAGTACTTTCAGCAGGGGAGGAGGGAGTAAAGTTAATACCTTGCTCAGTGACGTTACCCACAGAAGAAACACCAGCTAACTCCGTGCAGCGCCGCCTGATAATACGGAGGAGTGCAAGCGTTAATCAAGGAATTACTGGGCATCACAAAGCGCACGCAGGCAGTTTGTTAAGTCAGATATGAATCCCAGGCTCAACCTGGGAACCTGCATCTGATACTGGCAAGCGAGTCATATAAATGGGGGGTAAATTCAGATTGTGGCAGTGAAATGCGTATTAGAGATCTGGAGGAATACCGGTGGCGAAGGCGGCCCCCTGGGCGGGCTGACGCTCAGGTGCGAAAGCGTGGGAGCAAACAGGATTAGATGCCTGGTAGTCCACGCGCCGTAAACGATGTCGGCTTGGAGGTTGTGCCCTTGAGGCGTGACTGGAACTAGCGTTAGAGATCCGGCCGCCTGGAAATTACGGCCGCAGGTTAAAACTCAAATGTAAATTGACGGGGCCCACTGCGGTGGAGCATGTGGTTAATTCGATGCAACGCGAAAGAACCTTACCTGGTCTTGACATCCACGGGAAGTTTTTCCAGAGATGAGAATGGCCGCATGCAGGAACAACCGTGGGCTGCTGCATGGCTGTCGTCAGCTCGTGTTGTGAAATGTTGGAGTTAAGTCCCGCAACAGGCCTGTACCCGCCAGCTGTTGCCAACTGGTCGGCCAGGAACTCCAAAGGGAGGCTGCCAGTGATAAACTGCGGGAGGAAGGTGGGGATGACGTCAGTCATCATGGCCCGCCGACCAGGGCTACACGTGCTACAACAAGCGCCACAAAGAGAAGCGACCTCGCGAGAACAGCGGACCTCATAAAGAGATGCGTCGTAGTCCAGTTGGAGTCTGCAACTCGACTCCATGAAGTCGGAATCGCTAGTAATCGTGGATCAGATGCCACGGTGAATACGTTCCAGACGCCCAGCCGCACACCATACGTCACACCATGGGTGAGTTTGCAAAAGAAGTAGGTAAGCAACCTTCGGGGCGCTTACCGCGCTGATTCGCCAGCTGGGGTGAGTGTAACAAAGGTGACGG
+
*)*'.&(.0+*.53444112(''*,--40))&)0:5,(&&%#*$%$'&'(/--.)2.*)))'3360/--1)*.+/,2)+*-()+'02459-&$-52((&$&%'(---))'$)*0-(,)')/-,/01:6-1.1/./2445-243*)//15447035/&*)+,)$.&+037.'),&.+005/),)*&'')..$($&&'&(-**+..++)$((-,/+(((&&%())((&**+0-+.:8720&/&$%,1)**+-*./1214.,-15/*-804-254+*)%$%**+163,29968+6/6349:41.*)(4.47.-//.12./+(,()%$%'&%&$*&&$(()).2,+/25495'()/*'&''%$')(1810..-,'))'&*+,7757/-.,+:0(1(+)$'*&)+,1/,2.27:3-,/-(((*($#&&++/12138775&&'((),,)0/(*-.:36086/6,&')('1,(-,0-205*$)*.25954546.033,1-,%*/+/,&)(/,+,23:,/00/:-+*&+$+'+/++)&%$&&(&%%(%%*)(*%4/571-,)'*0(--2)635(('--,24<;7324)98.,***)*,(*++-432/-%+)+))+./7.0//210/222)2-5/-,-,.60322-+3(*/2.('((/32,1,,-21,1-17'&(07)-)*.6790+,**'('$''-/4/.$$&')(+%-*0*,))''&#&%&'$%'-.865231,/)*,4./2,./2213//4-./4:85509/0%+3;890/45),86+8*-515544056)).)'$$(')1.094,*&-8/6(6-6.7707539(2-,*,,(,,+,045,+-&*+.33/,+&../**(+0+0/.6:72))***//,+/0077'')-/6-#&%%'974:77*'()&-..01/***&&%'&'&&%&(540''%)(&',,0777**)(')')*%,,467954*+.4+((&*/2:888473403.'+-//-+**-067060,,(*-432+,-*+)),&*(*,7101&)*-1234876+'%%'+++25031873+0%"$%9)5+#.%0&'&%#$&)$+'*(,/%%%('*50.-.61945,&)&(/9))22:6'&*+$($),-/.(*)0./062//3-)(*2)+57()&&(,//1.&'(&''&)('%#&%%($$).*.6/(-')(+)(
@73db6404-99e1-49b1-a003-b234a85b5a20 ch=77 read=106800 start_time=2019-12-13T13:45:05Z barcode=BC01 runid=2c9cf7bc05858273f10e7d7ec552fc0bd742dc3e
CCAGTTACCTTATTTACGACTTCACCCCAATCATCAATCCACCTTAGACAAGCTCCTTCCTTGCGGTTAGGCCACCGGCTTCGAAGGTGTTATCAACTCGTGGTGTGACGGGCGGTGTGTACAAGGCCGAGAACGTATTCACCGCGACATGCTGATTCGCGATTACTAGCGATTCAGCCTTCATGTAGTCGAGTTGCAGACTACAGGCGAGAATGGTTTTATGGGTTTTGCTTCACCTCCGGCTTCAGCTTCCCTCTGCACCATCCATTGTAGCACGTGTAGCCAGGTCATAAGGGGCATGATGGTTTGACAATCATCCCGCCTTCCTCTAACTTGTCACTGGCAGTCTCGCTAAGTCCCCAACTTAATGATGTAACTAACGATAAGGGTTGCGCTCGTTGCGGGACTTAACCAACATCTCACGACACGAGCTGACGACAACCATTGCACCCACCTGTATCTCATATAGCTATCTCCATCTCTGGGCCAACTGAGTATGTCAAGAGACCTGGTAAGGTTCTTCGCGTTGCTTCGAATTAAACCACATGCTCCACCGCTTGTGCGGGCCCAAATCAGTCCCTTTGAGTTTCATTCTTGCAGACGTACTACTCAGGCGAATTGCTTATTGCGTAGCACGGCACTGAACTGACATCAACGCTTAGTACTCATCGTTTACGGCGTGGACTACTAGGGTATCTAATCCTATTTGCTCCCACGCTTTTCGGGACTGAGCGTCAGTTGCAGGCCAGATCGTCGCCTTCGCCACTGGTGTTCCTCTCCATATATCTACGCATTTCACCGCGCTACATGGAATTTCACGATCTCTCCCTGCACTCTGGCTGCCTGGTTTCTATGAAACTTTACTGGAAGTTAAGCTTCAGGCTTTCACCTGGACCCTTGCTGCGCCTGCTCCTCTTTACGCCCAATAATTCCGGATAACGCTTGCCGCAGTATTACCGCGGCTGCTGGCACGTAGTTAGCCGTGGCTTTCTAATAAATTACCGTCACTCGGCTACCATTTCCATAGCCGCCGTTCTTCCAACTATAACAGAAGTTTACAATCCAAAGCCTTCTTCCTTCGCGGCGTTGCTCGGTCAGAGTTTCCCCATTGCCGAAAATTCCCTACTGCTGCCTCCGTAG
+
30--2.''&&&%'-++..+-/201//,,)1-57674:/7:,/,1.-.-/+(%'*5569:312020368,/.1*'++*2./60('%%','*100/5/,+.-./'(+-446*35.(++./*+*+,4.941/*-.20)/.2;889:6611/0278778:0/'&)2270-*)()*,3-)*#(%)*1144677871.507,,'-)+*)*((51,++-2/2179;,133<06<7,&$-70.394/'&)(((($%)+-,8/,.--+)-/.238004))+/,**))$%#&**(*2046752-08.))*+28899<70.)'%)*8,:;0*9;9<8453/2,**)(-622,/%%',/256-/5/3**630),2+-0110./.+((10227610/))*00+3264545229553;8/+2,/))&-/75766203324-1446531,014,0(3-,-('*)/1,(+0+,/-0238*..-),..(*''*60188766/+$&+0++**+/396820-()+,5620*)*/,3/;454,+.-3.,-07.))--/1::81/.-301./7-/6,+*)',,-'42831&)(())*+35**5,-//5:1088<84;14'(87+4,,,)+/2..37(+,3)$'3*+6--,30,++)+')+-./.11./-35726'.+')('*.*&.1014546:9.00:4449:476334.13))-0/-2.01/1+01*(*+10,%))+-;8-01892,*)((**560.50./36524003::244379,:969;52302/1396/**%(1+//22798887876;50/13.1(+*+-,*1,1*6+(.'(*-.0++')-+*,-(*+-,(+,,32923::<;35020&''(+&)'+,1&3)*102,+/395+1.,'*(%$-'&%+55<605--+13/593//1/90-56-%.**(',3.369532042:9<;4-4.,8,&,$&)+6429<78/9///:.:+)$)*237480+062874023/)'+-+56*+,(//005+-1-3,,*'-/+8;,6+%&''73,-81:<1520&(##*(*7860,1/,3:0+-3105'452&-2/503;5-,*)&)30/,6.,+569:5;*)*-,;-/+)%$+1,0.*-/,5*-50*)+,//1785734722+4
@35494069-28e5-4e01-83a9-c99bccbcf30e ch=269 read=89777 start_time=2019-12-13T13:45:03Z barcode=BC01 runid=2c9cf7bc05858273f10e7d7ec552fc0bd742dc3e
CCGGTTACCTTGTTACGACTTCACCCCAATCATCAATCCACCTTAGACAGCTCCTTCCCTTGCGAGGTTAGGCCACCGGCTAAAGGTGTTATCAACTCGTGGTGTGACGGGCGGTGTGTACAAGGCCCGAGAACGTATTCACCGCGACGATTCGCGATTACTAGCGATTCCAACTTCATGTAGTCAGGTTACGGGGCTACAATCCAGACTGAGAATGGTTTTATGGGTTTTGCTTCACCTCGCGGCTTCGCTTCCCTGCACCATCCATTTGTAGCAGCACGTGTGCTTAGCCCAGGTCATAAGGGCATGATGATTTGACGTCATCCGCCTTCCTCCAGCTTGTCACTGGCAGTCTCGCTAGAGTCCCAACTTAATGGTAGTAACTAACGATAGGGTTGCGCTCGTTGCAGGACAACAACATCTCGACACGGGCGGCGGCCCTTCACCACCTGTATCTCCTTGGCTATCTCTCCATCTCTGGAGCCTTTATGAGTATGTCCAAATGGTAAGGTTCTTCGCGTTACTTCGAATTAAACCACATGCTCCACCGCTTGTACGGGCCCCAAATCCAATTCCTTTGAGTTTCATTTCTTGCCGGAACGTACTACTCAGGCGAATTGCTTATTGCGTTAACTGCAGCACTGAACTTTGACATCAACACTTAGTACTCATCGTTTTGGCGTGGACTACTAGGGTATCTGAAATCCTATTTGCTCCCCACTTGCTTTTTTTTCCAGGGACTGAGCGTCAGTTGCAGGCCAGATCGTCGCCTTCGCCACGGGTGTTCCTCATATATCTACGCATTTCACCGCTACACGTAGATTCCACGATCCTCTCCTGCACTCCTGGCTGCCTGGTTTCTATGGCTTGAAGTTAAGCTTCCAGGCTTTCACCACAGACCTTGCTGCCGCCTGCTCCCTCTTTACGCCCAATAATTCCGGATAACGCTTGCCACCTACGTATTACCGCGGCTGCTGGCACGTAGTTAGCCGTGGCTTTCAATAAAGTACCGTCACTCGGCTACCTTTCATAGCAGCGCGTTAATACGCTTTATAACAGAAGTTTACAATCCGAAAACCTTCTTCCTTCACGCGGCGTTGCTCGGTCAGGGTTTCCCCATTGCGAAAATTCCCTCTGCTGCCTCCCGTAGGAG
+
0+'+-/*,0-6'01,.1...:,/387,-/-038/*0(+1+*&&&,./2,/12339387,0--.2'-+25+515.,2+.)(,$)%--,+))*11(%)'(139:988657078134112-039996/:4))++4644;-4-,,3;765+*&%+7.+*-..6+,,&,01/301(,%**/+*++-.044-0-0.+1)/1,/.133:/9+)(642/.-/3/1/3::0673:-6;;2-.3:478;71*(-**27/),0)2+)).,-/708::18;+)%&''&)**0.0((('*)(),4,(-867670-/27,+30/10-387../034;:;70192:86*.1/0.5.+.5+0++%%%'&+*.'',(,,--.++(1')*2++(.*'/1,*/.0655662,*..912167818100(800.,(/)&'/00/.+(()1',,++'-''*1-/-,+4-416.))*-/7.'&''+*+-/00/.0725643360./352:;,..,--/1423'0-&-&-/,),.-708;877474'/273%)).*00/)*)*)('('+)$*/++/*),'..2-.4-(**()+*0.18444;93+239:812;/*-.(*&(&-'(99770,--.1594+,(/'$)3.0,9++,17271546+//,/2222.77,*,5157/30))-*+(*+1764773442(/.-.56802315610+*++0,$&,,'*251/09.)*(675.,*++)*/580;/.(-)%+430572&'&'(1*.6/...1)5)*).///98795223+/2(+*)+*-1913./,..101333403*-353%,+,0230&+*./1523/'&'*244854224/13+///%$%%&(75:2566;:/43519-)0)*+)0-3,*./32()5;61;3-,1,+--6.7+)+*+'*,4+22-,,-/8+-,66,%**,0--0/00702/31498-60429339//5.-346142.381.1/..57.2(('--.123701/,+%('%'('%.,14;614352112233-2,('%*%#&'''))),**../)-+.*+),%(*1,01855(%(')052+.,5./*(04.02.--.3:95272%*)+0.//4:/-,,&1.8(.760;+19:6,41+-)*/3.0181+)()*.134842:,-425*+%
@b7284b55-6010-423a-8eef-34f2a87f5919 ch=161 read=162579 start_time=2019-12-13T13:44:53Z barcode=BC01 runid=2c9cf7bc05858273f10e7d7ec552fc0bd742dc3e
CCGGTTACCTGTGCAGCTTCACCCCAGTCGCAGATCCACCGAGTAAGCGCCCTCCCGAAGAGTTAAGCTACCTACTTCTTTTGCAACCCTCCCTTGGGTGTGACGGGCGGTGTGTACCTGGGCCAGGAACGTATTCACCGTGGCATTCCTGATCCACGATTACTAGCGATTCCGGCTTCATGGAGTCAGGTTGAACTCAATCCGGACTACGACGCGCGCGAGGTCCGCTTGCTCTCGCGAAGTCGCTTCTCTTTATGCGCCATTGCTTAGCGTGTGTAGCCCTGGTCGTAAGGGCCATGATGACTTGACGTCATCCCCACCTTCCTCCAGTTTATCACTGGCAGTCTCGCTGGAGGTTCAGCCCGGATAGCTGGCAAAGGATAAGGGTTGCGCTCGTTGCGGGACTTAGCCCAACATTTCACAACACGGAGCTGACGGCAGCCATGCAGCACCTGTCTCCACGGTTCCAGAGCACATTTCTCATCTCTGAAACTTTCCGTGGATGTCAAGATAGGTGAGTTCTTCGCGTGCATCAGATTAAACCACATGCTCCACCGCGCTTGGTACGGGCCCCGTCAATTCATTTTGAGTTTTAACCTTGGCCGGCCTCCCCAGGCGGTCGACTTAACGCGTTAGCTCCGGAAGCCACGCCTCAAGGGCACAACCTCCAAGTCGACGTCGTTTACGGCGTGGACTACCAAGGATAATCCTGTTGCTCCCACGCTTTGCCACCCTGAGCGTCAGTCTTTATCCAGGGCCGCTAACGCCACCGGTATTCCTCCAGATCGCATTTCACCGCTACACCTGGAATTCCTACCCCTCTACAGGACTCAAGCTTGCCGGTATCAGATGCAGTTCCCAGGTTGGGCCAGAGTTTCACATCTGACTTAACAAACCGCCTGCGTGCGCTGCCGCCCAGTAATTCCGATTAACGCTTGCACCCTCCGTATTACCGCGGCTGCTGGCGCAGGTGTAGTGCTTCTTCTGCGGGTAACGTCAGTGACAAGGTATTAACTGCTCCCTTCCTCGCTGAAGTGCTACAGCCCGAAGGCCTTCTTCATACACGCGGCGTGAAACTTGCATCGGAAACTGCGCCATTGTGCAATATTCCCCTGCTTGCCTCCGTAGGG
+
-/)/21,,&&&,%(#)*-3,,222/))/4',&'1/1)&(%$%$%&&%)+2;63463+*-&%(3;45+026665347;-8:;-121)//)(**$(%-/'())+*.,,5*.0((%$%&'$%%.,0-*8:5:6475/700185:9<9891:.*)*+5,*+,254.-*&%$(+,;61./,-42+,*+'(*-)+,1+((2-005005.12*)'$%(*645-0''&(,--/0-(&'&'++*-*))+&)0.*+6/43,/*($('3156,0.)&$#$&)()(-..00/8,).782(+(%1585934.)(('''&)&+(+-20934--/92956./,-/088-.07707//-56-,-$$+(($&(221*,//)0-1('(('$%'+.-0.77/,-+,*/*.-/23512++*3)(&&&(&//*./1419/,++3//*2*)%*531/+())))3,-/).&1/00.003427'&).26/+,%&%+/,0,07*,131553,'%(*'(+-(-/*+1:00,./1624+,.3/'*,,:77;923/.(+,27-)-2.2<988'++*++,61-11)+'**,-)++-,101:5*&,-.-271(*02))'+/99/*'(''(')-*'&(('+49,-342/4//-&,-/0-,*&%('&))(0,7..4-.51225:7730-40*#$'%(&(*'4/-029/0000.83,(.,60005:54410,0*'((+*/+036336(+,281*0/*0.)&'+).2&&'$22597556.250(-/0(,-+),'(#&$('+-,14+722296302.-.010(..5864256*+1++,,)%))+(-*6.)$253,++(&&(*3/116*,'),0/64,00.06++,,,2(.+:-2(*+,**%/+3,).&*(77.----2))+,-.2115422818;700..)0**&$&('**)),/336936-038280//10--+,43./75972:323/015459/0-.*'+*/-+($$*/),.649<875)(+((0471.-)**+,/-/+.'((,,/,,&*+2:,3//(,-$&*&),''&&%#%&&+42))+.,515:548563-,$&&*,&$%&$'(&%%%&(*..%,'&$'(&'&+,$)0*.,/*5.113/0+&%"$$#&'((-6./),20
@f4a64b01-1e96-4fd9-b20e-1990169644da ch=92 read=136945 start_time=2019-12-13T13:44:53Z barcode=BC01 runid=2c9cf7bc05858273f10e7d7ec552fc0bd742dc3e
CTCCTACGGGAGGCAGCAGTGGGAATGTGCAATGGGGAACCACAGTGCCAGCAACGCCGCGTCGGTGGTGAAGGTTTCAGATCGTAAAGTATGCTGGGAAGATGTGGCAGTACCCAAGGGAGGAAGCCACGGCTAACTGCGGCGCAGCAGTGCGTATACGTAGGTGGCGAGCGTTATCCGAAGGATTTCTGGAAACAGGGGCGTAGGCGGATGATTAGAAGTGGGATGTAGAATACCAGGCTCAACTTGGGTGCCATTCCAAACTGGTTATCTAGAGTGCAGGAGAGGAAGTGGAATTCCCTATAAGTGCGGCAGTGAAATGCGTAGAGATTCGGGAAGGAGCACACACCCAGTGTGAAAACTGACTCTGGACCGTAACTGGCGCTGAGGCTCGAAAAGCAGTAGGGAGCAAACAGGATTCTGGAAAATACCCTGGTAGTCCGCCAAACGATGAATGCGTTGTGGGGGAGTTTCAACACCTCGTGCCACCGCTAGCATTAAGTATTCCGCCTGGGGAATTGCAGTCACTTGGACAAACTCAAAGGGAATTGACAGGGATACTGAAGTAGCGGAGCATGTGGTTTAATTCGAAACAACGCGAAGAACCTTACCTACGCCGGCATCCCTTGCATTACTTAATCGAGAGAAATCCTTCGGGGACAAGGTGACAGGTGAATTCATGGTTGTCAATCAGCTCGTGTCGTAAGGATGTTGAGTTCACAGAATCCGCAACGAAGCGCAACCCATGTCATTGGAGTTACTACCATTAAGTTGAGGACTCTGTGAGACTGCCTGGGTTAACCAGGAGGAAGGCAGGGATGACTGATAAATCATCATACATATGGCCAGGGCTACACGATACTACAATAAGCTGGTACAGAGATGCAATACACCGCGAGTGGAGCCAAACTTTAAAACCAGTCTCAGTTCGGATTGTAGGCTGAAACTCGCCACATGAAGCTGGAGTTACTAATGTCGCGAAAGATCAGAATCATCATGGTGAATACGTTCAGGTCGCCGCTACACCGCCCGTCCACCCTGCAGGAGTTAGCAATGCCGAAGTCCGTAGGCTAGCCGCAAAGGAGAACGGCAGCCGAAGGTAAGTCAGCGATTGGGGTGAAGTCGTAACAAGGTAACCCGGAAGATAGAGCGTGACGAGGCGGTAGGATTAACACAAAGTATGCCACCGACAGCACTGCTTTGCACCAGCAGTACGTAGC
+
*,111/2'40)-2+)-,*23284131,,()(,1/4.(&)/4,...3.'(-%+,&,)**&%%(%('()$&%('+*57(++,,11(),1*&%*('&')+)'&'**&%%%)$+*)*)')').-)(-'-,0,**'/,,,.)'%'%(',-/1634842/-,)),'5'5-+.,,+/0133:303(()-')$20)&//505'('&*106578.3.',.26+3*&$(&')(01264583483)+0'.1,.,''((,)03/-*(&(02/6995558191,+++*-..-200+()&*&&%('')*'(')(*,*++-*+*('**%-.-05++,313/*(&'3-)(-)&'*('$)02-1(1)*$*+*)&/46+.$'(2//..5//*').1--.-.*+,+,,-)((&)**'%(&%-*),)&+.3954,77/.2(),,,(()&%'*''&+--,1&%$##+.,*'%')-70*((*%&*%1/5,%(/7*+',&&('(+)/24+%.)''-#$&%))+'%((-;83,,*$$%))%%&%$'(,2-*(*&)&.-*,'(*432++/(.,-0+)'%*.1+0-,'&%&$(',+./((+563206',,(0+8-.,35-096&+'*0(-+3-2+*.0()($&*(101.+3/+2(,'0'&'&$)*550/,,(+.((-'%'%'1936667,2(%$)(/.-')(&'%')3213)+)(*-3*(,-20426820))*-05-+.(%)+,&$%&(%%(++%*),)%,)),..0,074,.-35'1-'*&'1/,--/09204/+++1--/03454/(%%'*-16679516+.*/')%%*('0)-+(,,)20,)/.-/**++.)'(,00213++%('*(%#%$'(#$&''&'%%)&--,*0.-1+(+,11.,0+(*()*')-+.+*%'+(+'&'(),)',74993-0--5:9681/21/6(.,903/..1%%&()0/-/5)+,.&+()')($*)%&(),**2833./.+*+,(&&(-'%-554/-02)%)+%('')+-82./)15,%)(++))'&&%%(+.4/46*'..'&--*(('$%*$)-1-,--*/'-,'%))*,/-1%+&'&(',,),17)0,,+$#$$$&#*+-/,.*.,10)***,04'8&2/.&)*./-*&$(%'&(,(/,./18/12/4/10+,.-++%((+(%((&(%'''+$5)4,+&&%('&&'''**%')(*()()(*,..1(%%&%-&)$-$%*(,'$%#$
@c8fbfc25-5c40-4209-abf8-f3e8eb6ff812 ch=292 read=165446 start_time=2019-12-13T13:44:51Z barcode=BC01 runid=2c9cf7bc05858273f10e7d7ec552fc0bd742dc3e
CTCCTACGGGAGGCAGCAGTGGGGAAGAATATTGCACAATGGGCGCAAGCCTGATGCAGCCATGCCGCGTGTATGAAGAAGGCCTTCGGGGTTTGTAAGTACTTTCAGCGGGGAGGAAGGGATAAAGTTAATACCGCTCGTGGCGTTACCCGCAGAAGAAGCATAGCTAACTCCGTGCCAGCAGCCCTTGATAATGCGGAGGTGCAAGCGTTAATCAAATTACTGGGCATCACAAAGCGCAGGCGGTTGTTAAGTCGGATGGCGGAATCCCCAGGCTCAACCTGGGAACTGCATCTGATGCTGGCAGCTTAGTCTCGTAGAGGTAGAATTCCAGGTGTAGCGGTGGGAAATGCGTAGAGATCTGGAGGAATACCGGTGGCGAAGGCAGCCCCTGGACGAAGACTGACGCTCGGGTGCAGCGTGGGGAGCAGACAGAGTTAAGATACCCTGGTAGTCACGCCGTAAAACGATGTCGACTTGGAGGTTGTGCCCTTGAGGCGTGGCTTCAGGCCTAACGCGTTAAGTCGACCGCCTGGAATTACGGCCGCAGGATTTAAAACTCAAATGAATTGACGGGGGGGCCCGCGCACAGAGCGGTGGGCATGTGGTTGAATTCGATGCAGCACTGAAGAACCTACCTGGTCTTAGTGACATCACGGAAGTTTTCCAGAGATGAGAATGTGCCTTCGGGAACCGTGAGACAGGTGCTGCATGGCTGTCATTAGCTCGTGTTAATGAAATGTTGGGTTAAGTCCGCAGCAGAGCGCAACCCACTTATCCTTTGTTGCCAGCGGTCCGGCCCAGGAACTCAAAGAGGACTGCCAGTGATAAGAGCGCTGGAGGAAGGTGGGGATGACGTCAGAGTCATCATGGCCCGCCTGACCCCGGGCTACCGTGCCTGATAAGCGCATACAAAGAGAAGCGACCTCGCGAGTATTGGACCTCGCAAAGTGCGTCATGTAGTCGGATTGGGTCTGCAGCTCGAGCTCCATGAAGTCGGAATCGCTGGCAATCGTGGATCAGAGATACCGCAGTAGAATACGTTCCCGGGCCTTGTACACTGCCCGTCACACCATGGAATTGGGTTGCAAAGAAGTAAGAGTAAGCAACCTTCGGAGGGCCTTACCACTTTGTGATTCGCGGCTGAGGTGAAGTCGTAACAAGGTAACCGG
+
,+2/-+2.7,+/-1.00*'/&,00&'&&*(+700.121:60665.656.08...//..',+//,64+,*-.253&**&*).,/0-0*$(,)-430.46),-/.14+%&%)04)(4-14*/-,-.,2.+8(9)&*&&(,.,1173.*)%+.**..()(%*($&&$$$%'*,234868950..+)+1-%$%($*-,*+-*2*/*'',-4/1.041403.1*0503494*($(')*/5-*+()&'++*0,/).312*-/%.&)'&&((&&()54,)13.0-/(1,00/))(&*)*./0-,,-%---,+*+*..--37599:7,')*)01/3/,1*)80103/11./+,+(((((&&&%((')*13490-.+))*03758,2**(+)'))((/72,,/795/,5--,////.102'..+,+,+,.3,43((),2324()))70/.-/171;+*/976685)*+.5200;9+01...325.151+.'*+/4.3*.8)'*.*362/+-((.+1$-,.++54545-7-9.0311355374.,,&&%%(*28341301-%,--17:5328-8)(%%'.()#*).359-*:6*&*(*.0.)(*..4330*+,7/0/1-1%++/:./.1&/,%-%)&%..+02-,'%*1-567/6+$'')(.0+.))-5-4--8:4.)+*+,.,./.5;77889:515&14/-.+&%''-..1-0/0088612043300)&''(*/0089413-1--.3,+,295.*+102.13,++,++)'%,/.10&..+$'),+/11083-1612/,--,310++*0/)%2012002/4)(&(()*-685,1//0/5)((**+-/00,.*+0,2..77)-88588880&(*077::7510-00),,%().8,'-9643*+$&$%(&%%%*)'))(())%125.()')+),+,.77703*)%$$'&0+65988)*/6523899::'5('(,-4)3(2*'+**-.&,%%'+.+(%)/0.'(--3-,.&0-3151(%'&&/501.929664++(&,5/80%/%,*)&'+)+..8;05*).+-514,)()&'%(,4*,,+',+.5473-)&*#*)(6</4373&(*((+')%((,.$)('('&&'))%),)*'(/)28/22:5.-/002-%$.)*)%$()')(+((-.2,*%-4*4./96:46
@75830711-bf19-43c5-b3e1-59ae7d7d5cd6 ch=412 read=101202 start_time=2019-12-13T13:44:44Z barcode=BC01 runid=2c9cf7bc05858273f10e7d7ec552fc0bd742dc3e
CTCCTACGGGGAGGCAGCAGTAGAATTTTCGGCAATGGAAACCCTGACCGAGCAACGCCCGCGTGAAGGAAGAAGGTTTTCGGATTGTAAACTTCTGTTATAAAGGAGAACAGCGGCTACAGGAAATGGTAGCCAGTGAGCGGGCTTACTTTATTAAAGCCACGGCTAACTACGTGCCAGCAGCCGCGGTAATACGTAGGTGGCAAGCGTTATCAGGGGTATTGGGCGTAAAGAGGCAGGCGGCATGAGGGTCTGTGGCGAAAGCACGAGTAACAGAGGAACACCGGTGAAGAGCGACGATCTGGCCTGCAACTGACGCTCAGTCCCAGCGTGGGGAGCAAACAGGATTAGATACGTAGTCCACGCCGTAAACGATGGTACTAAGTGTTGGATGTCAAAAGTTCCAGTGCTGCAGTTAGCATAATAATTACTCCGCCTGGTAGTACACGTTCGCAAAGAATGAAACTCAAAGGAATTGACGGGGCCCGCACAAGCGGTGGAGCATGTGGTTTAATTCGAAGCAACGCGAAGAACCTTACCAGGTCTTGACATACTCATAAAGGCTCCAGAGATGGAGAGATAGCTATATGAGATACGGGGTGGTGCATGGTTGTCGTCAGCTCGTGTCATTGAGATGTTGGGTTAAGTCCGCAACGAAGCACAACCCTTATCGTTAGTTACCATCATTAAGTTGGGGACTCTGGCAGAGACTGCCAGTGACAAGCTGGAGGAAAGGCAGGGATGATGTCAAATCATCATGCCCCTTATAAACCTGGAGCTACACCTGCTACAATGGATGGTGCAGAGGGAAGCGAAGCGCGAGGTGAAGCAAAACCCATAAAACCACTCTCAGTTCCGGATTGTAGTCTGCAACTCGACTACATGAAGTTGGAATCGCTAGTAATCGCGAATCAGCATGTCGCGGTGAATACGTTCTCGGGCCTTGTACACACCGCCCGTCACACCGAGTTGATAACACCCGAAGAAGCCGGTGGCTAACCGCAAGGAAGGAGCTGTCTAAAGGTGGGATTGATGATTGGGGGTGAAGTCGTAACAAGGTAACCGG
+
+,252)2)'+-'+01/221042*()+3:9.5767987-/7-0:'),55)*'0./*/'45*)-,./.-/,.-)-+-12510.59/,:,/0:,+/6.42.6--.60*-*(.+-(-/,73--/,-0-34-/0+)*/,*,+*'%'))%&$&$'&('(0./,)'+7-.,1124750/.+)-.:-.600-)++2)))&))..06263/92,*()..9445)*2+),*/-64830-.0)($*)+)4443.+(('')64.0/0/22-,+++()&*('$$&%#$$$$+)0./6:/95+**%&+.9995331,102/(()/-32446677745/6*'',,-.,'+&(&+,-)(%-,)2),+21+/(*(,00-+-.0:89992.+&).1235567**-.4+2-8353287,+./&&'*+/.,,,,,3,,$-(*)'+)'*''*324,-,),&--45660325<6/245-*+111/;:10-17+++-/.165//7:7/90*,*++.,,1:45.*--231/054::1359700-,/154/00270190636/0.&'.1247445961,,*'),4..4006)*+,&*885*()(*:121107689858434(-*(-)2-93%)(+-:/2555,))*+776,,+$,'()*.343;20+,8-,*-/1*+347)*))*(),%20(++*/11/8,,,:01:9;:51817-6-12;624741/.+*,(&)-,/33./002564/0101--+,***1-20,*,,+-,)003;911067'1'0-*''**'$'-8:22/'(),+***+)+.5/3.0)*369899:6+1',)'*),-.-5./..,,+*-,,5*//61)/55010:9/0,-..-35*/288',.$)(()-169886/0+**+*././594;4194855:58744**(+((-(*)+./114535677::143%(6.-/,06548.3./,,2/023/.+/81;:).:866..,&'+)1//+,%++030++0'(()073511625274))*+)/)+')'&$%//11058)-/0000*.2*+,/0555,57(*-6444856,$%'-*2-495/,(
@3a43d4c6-3497-4e2c-b4f4-bcd5ab203e27 ch=321 read=69108 start_time=2019-12-13T13:44:33Z barcode=BC01 runid=2c9cf7bc05858273f10e7d7ec552fc0bd742dc3e
CTCCTACGGAGGCAGCAGTGAAGTGCACAATGGGCGCAAGCCTGATGCAACCATGCCGCGTGTATGAAGAAGGCCTTCGGGTTGTAAAGTGCTCAGCGGGGAGGAAGGGTAAAGTTAATACCTTTGCTCATTGACGTTACCCGCAGAAATACCAGCTAACTCCGTGCCAGCAGCCGCGGCGGTAATGCAGAGGTGCAAGCGTTAATCGGAATTACTGGGCGTAAAGCGCACGCAGGCAGTTTTGTTAAGTCAGATGTGAAATCCCCGGGCTCAACCTGGGAACTGCATCTGATACTGGCAAGCGAGTCTCGTAGAGGGGTAGAAATTCCAGGTGTAGCGGTGAAATGCGTAGAGATCTGGAGGAATACCGGTGCTTGAAAGGCGGCCCCTGGACGACGCTCAGGTGCAGCGTAGGAGCAAGCAGAGTTAAGATACCCTGGTAGTCCACGCCGTAAACGATGTCGACTTGGAGTTTATTGCCCGCTTGAGGCGTGGCTTCCGGAACTAACGCGTTCTGAAAGTCGACCGCCTGGGAAGCCACGGCCGCAAGGTTAAAACTCAAATGAATTGACGGGGGCCCGCACAAGCGGTGGAGCATGTGGTTTAATTCGATGCAACGCGAAGAACCTTACTGGTGCGGCATCCACGGGAAGTTTCAGAGATGAGAATGTGCCTTCGGGAACCGTGAGACAGGTGCTGCATGGCTGTCGTCAGCTCGTGTGAAATGTTGGGTTAAGTCCCGCAACGAGCGCAACCCTTATCTTTGTTGCCAGCGGTCCGGCCGGGAACTCAAAGGAGACTGCCAGTGATAAACTGGAGGAAGGTGGGGATGACGTCAGGTGCATCGCCAGGCCCCTTACGACCAGGGCTACACTACAATGGCGCATACAAAGAAGCGACCTCGCGAGAGCAAAGCGGACCTCATAAAGTGCGTCGTAGTCGGATTGGAGTCTGCAACTCGACTCCATGAAGTCGATCGCTAGTAATCGTGGATCAAGAATGCCACAGTAGATACGTTCAGGCCTTGGCACACACCGCCGTCACACCATGGGAGTGGGTTGCAAAGTAGGTAGCTTAACCTTCGGGAGGGGCGCTTACCGCTTTGTGATTCATGACTGGGAATTGAAATCGTAACAAAGGTAACCGG
+
&(.2/.1.6*+1/1+7123**1)+/3454;0/-1++-/5/182111,,)%&*-1.735778878741,&'&'--5283)40.4(-09-(*%((($**066))*+-(.,(()49.1//)(()&%0)(/15-7,+(-.,5.,2-*+****'$%)+'/.,1-,-64016:5230./41/..-'+/,/,-)5*)&(')*9986:5372724//1,3-/05;96752774,220)+*,((*+%,8:6+56;82-.3,,-///(+35./7:5,3+*)))+.0-.301476765240.0113:/-(/0&++--031/)*,)(+/0+*)%,.-/520-2641....131018510504*))(+049970/)+1//:23/+*$$%),3,(*0(.1:3/+-+)'()+0668-/70*(('(21'71)+//6%-%%''.)1+*+0/1:2/49875482-/569799;231.0+4430+-+.'))*60&.'(/4*&()+,&,*(%'()(+*.*0+*),0./)(&&'.''*)/+)*2136-&,.316*)(%%&%&&%($$%(&)'&$065:1988;967435743505:8.14**.,0+/-..0.5.*--452,-12;902050/&))-4,-,++1.+1./(-'&'$(-,('),+.13.(/).*)+(.2/-**).0132+,4,,5558170(-//.030-/(./0*1054898855,9--.5545600122++''&260001:29/8.7-3261))20.31137433*/2(*)+))'-''20-140121::701718-89/6//92:,,,'**04573+.+**,0<8577/,0-05032389248889603$+'%#''01&%$$&&,**%#$&()229434010,+((&+,,*()+*48::6988,%')(-/7:764560/)')*,/-%*+/-10.0++-6,,,32120.2+224)9,040/+*+--78.,../537-9*%)(),++)&((+420/..1111877:8854)&((*(*('(&-+'%&&&0.226&-4,)()''*('),-2;289-,.-..37,4-1-((*)./2:+,-3.*0*3,+*)(((1+35580+7,)/5-,-4-6-,6/&-,-3./379;97888979;4,*2)(*,,,.13586-1),)+-67889
@0da2bca7-15b7-4b62-983a-b93a611ebe1f ch=160 read=175119 start_time=2019-12-13T13:44:02Z barcode=BC01 runid=2c9cf7bc05858273f10e7d7ec552fc0bd742dc3e
CCCGGTTACCTTGTTACGACTTCACCCCAGTCCTTGAATCACAAAGTGGTGAAAGCGCCCTCCCCAGTTGGCTACCTACTTCTTCGCCCACTCCCATGAATTGTGACGGGCGAATTATTATTACAAAGGCCGAGACGTATTCACCGTGGCATTCTGATCCACGATTTTCTTGATTCCACGGCTTCATGGGTCGGGTTGCGGCCTCAGGCTACGACGCGCTGAGGTCCGCTTGCTCTCGCAAGGTGCTTCTCTTTGTATGCCCATTGTAGCCTGGTCGTAAAGGGCCATGATGACTTGACGTCATCCCACCTTCCCTCTCCAGTTTATCACTGGCAGTCTCCTTTGAGTTCCCAGCCCGGACCGCTGGCAACAAGGGATGAGTTGCGTCGTTGCGGGACTTAACTAACGTTCGCAACCTGACTGGCGACAGCCATACGGCACCTGTCTCACGGTTCCCGAAGGCACATTCTCATCTCACAAGCTTTGTGGATGTCAAGACCAGGTAAGGTTCTTCGCGTTGCATCAGATTAAACCACATGCTCCACCGCTTGTGCGGGCCCCGTCAATTCATTTGAGTTTAACGGCCGTACTCCCAAGGCAGTCGGCTAACGTTAGCTCCGGAAGCCATAAAGAACATCCAAGTCGACATCGTTTGCGGCGTAGACCGCAGGGTATCTAATCCTGTTTGCTCTGCTTTCGCACCTGGAGCGTCAGTCTTCGTCCAGGGCCGCCTTCATACCGGTATTCCTCCAGATCTCTACGCATTTCCCGCTACGCACCGTTGCCTCTGCAGACTCAAGCTTGCGGTAGCCAGATGGGAGTTCCCAACAGGTTAGGCCAGGATTTACCATCGGCAACAGGCGCGTGCCGCCCAGTAATTCCGTTAACGCGCACCTCCATTACCGCGGCTGTTCTGGCTGAGTTAGCCGGTGCTTCTTCTGCGGAGTAACGTCAATGGAGCAAGGTAATTAACTTTACTCCCTTCCTCCCGCTGAAGTGCACAACCCGAAGATATTTCGCCACGCAGCGTAACGCATCAGGCTTACGCCATTGTGCAATATTCCCTGCACCTCCGGCAG
+
590,35:.1425//8....124/+.36,--49)/,,8;6/,,*+)''''%%'('&(+3300706($*()*.-..28./03836('%(*/&'(34),4/)(++--447-5++*##*&%()&+))+67(+0*4)'*-+07-3+**7/9241/-0.+'+,46/(*)).0.*%&&(*362*&%%&*1:1$%'+&&#(*(-*'&'$&&&))*.//-0212,,&&%$&).,0+)+,1-02710%,%(()()'-'),.32+%&&&&'&'(/'&$#%.//2977/55:,,2409/311430///,-,,2252:5.%/,+./3+)0/.5011;:13434-2'&'(+0*/,41-,(.082,'')00)0.28923237+,&))+%+/*00%'*))('%'*20.,1762),'*$'%/,+'/-*#$'&*')-//*2-/105...4,/'1%/.,.1++.0*-+0,7293'%&*--1,,*,/8/*,.22.,$$)+$&'+')(+//0556263866227663057;:8<855/4.++./.,(,--;:95:11.1-...5.0,&$##(%$&(*(++(())+489<:26:5.*..2,-((&%%'%'),014,*&)+/%').++)%)&'*%)&..27',(+)&**%&#&$(###&,-+2.(,++,0.59.454%,),*-+&)&&%#'(*1.0/.,*-433/0//8.**))$%&)-,*(,)10-.,&(-045145433/)+0+(475-5*+))+(&(%/5*02/-712+4-++444355*43444:-0()%'*(*&+),&)*%#.-'30**(*+,6814*-/1/-)('&$((((+,**'&',14)()(+-..1-,/.1)&..%-0)%)&''&('')*+''()()$$$&%$')''%('(*+-))(7.7---+/*/5--+'(),--+/*2**)(*'')-'$&&,-3/-0+('&%&)537;7224--((+*,+'&''&+%*$)+,+(+)%&.*++*+1-&(*8;.162+(*.+%)*&)('%&((*.%.2+''%'$'%)574)(&$%$'%(.--(((&(/17189494(1228.06//&()(+-1-1/*'/-$*,(.,()'%)
@2517a8eb-16db-41b7-8fc1-a614eb769d40 ch=75 read=121210 start_time=2019-12-13T13:44:01Z barcode=BC01 runid=2c9cf7bc05858273f10e7d7ec552fc0bd742dc3e
CTCCCTGCGGGCAGCAGTGGAATATTGCACAATGGGCGCAAACCTGATGCAATACATGCCACGTGTATGAAGAAGCCTTCCGGACATAAAGATGCTTTCAGCGGGAGGAAGGGAGTAAAGTTAATAACTTTGCTCGTGGCGTTACCCGCAGAAGAAGTAACTAACTCCCGCGTGCCAGCAGCCGCGGTAATACCCGGAGGGTGCAAGCGTTAATCGGAATTACTGGGCGTAAAGCGCACGCAGGCAGTTTGTTAAAGTCAGATGTAAAGAATCCCCAGGCTCCAACCTGGGAACTGCATCTGATACTGGCAACGGAGTCTCGTAGAGGTAGAATTCCAGGTGCTTGAGGTGAAATGCGGCGGGAATCTGGAGGAATACCGGTGGCGAAGGCGGCCCCTGGACATTTGTAAGGTGCGAAAGCGTAGGAGCAAACAAGTTAAAGATGCACCCTGGTAGTCCCGTAAGCGATGTCAGCGGAAGTTTGTGCCCTTGAGAATGGCTGGAGCTAACGCGTTGATCGACCGCCTGGAGTACGGCCGCAGGTTAAACTCGATAACGTTGGCAGGGGCGGTGGGCATAATGGTTTTAATTCGATGCAGCATGAAGAACCTTACCTGGTCTTGACGTCACGGAAGTTTTTTTCAGAGATGAGAATGTGCCTTTAGGAACCGTAAGGACAGAGTGCTGCATAGCTGTCGTCAGCTCGTATTTGTGAAATGTTAGGTTAAGTCCCGCGAGCGCAACCCTTATCCTTTGTTGCCAGCGGCCCGGTAGGAACTCAAAGGGGCCTGCTGAAATTGTCAACTGGAGAAGGTGGGGATGACGTCAAGTCATCATGGCCCGCCACGACCAGGGCTACCACGTGCTACCAATGGCGCATACAAAGCGACCTCGCGAGCAAGCGGACCTCATAAAGTGCGTCGTAGTCCGGATTAAGGTCTGCAACTCGACTCCATGAAGTCGGATCGCTGTCAATGGATGCGAGGTACACGGTAAGATACGTTCCCGGGCCTTACCGCCCGTCACTGTAGAATTAGGTTGCAAAAGTAGGTAGCAACGCGGGGCGCTTACCACTTTATGATTCGCGAAGTAGGTGAAGTCGTAACAAAAGGTAACCGG
+
..,4+/%+'0/)%)*'475./..(03,,*/286,*&)((.5-49544652*'%'),,%)2&*,-*-/1434&))',/103&(*%$&(-9/&%*&*-39-(,*064-/6-1/7.())-53-001)'%$%'(+*/12&1),.1184390./+/..%)%%$'%*)0*-.73&%+(('0-(1...1.)''''3++'7,+-0.*/*,-9460224:/:,0)//-6-/115855679:5--+-+/042174*27;8'./.6,-88654/'((++&,+*.-.)$.5237(.(012284451-12.12.-.//6546/1,'&+%&)-.6--,*(,'&''4(3+-.,07-,)+')(*-(&*,*)//**$*(&),,39;2,+-*1*-..-71+11((5)213*76/)+.3,)$%&%%$$&)+/.)'.*(,-15*1.*,,1:664(**((((&0/&(%.3)*/676517,&'((0%*122232%)('1('*-0')9587()++*(%%%&%&&)'$#(((00.-.,&%%,/,*/4&/..,+*&)+-0-8,..-++*-440'%%'(()'**//&&)(02)&%&&&'&$$'.+/0/2/;;--4-1(&()+/0$5&%,.1++,*/+/,,10--/.)(&&)%21$&*.)-*.178<0)/(+++1055/1844977/45*(/*+-,421.'++44,,+--77+****&2../84/0.''),106)18))-.0960168&55590(()5.&%(&%*+%*-'3604112:2382)3812-**()&*.+*&$$&'-533602(+-0+,*'%(&%&&&(&%()&&*+/-)''&'$)-05.++-)*,./781565840.+23:4*,/*,,0384167-,*)'&('*%-2(0%5'*-.-,-*-..51)'++*-202*.*++*-7-./:578,*)(/70,034)56.00142'5,-2-(%*&()858/6/.-++.128,---4.-/&(),.(('$(($&),,,.+-(&&$'&'&&0,+1/*.+----8+/3,327')%$'*(,70&-,%'').)(%&)$$-+51-/3/-'%('1,(-%((-+&(%)*+'$%&$'15*/26,&&)*2/+'#&''$%%-/)&(+()1'+)-+.50)(%&-52//)
@aaa8b22e-400b-4d60-9a26-09fcaf105c0b ch=408 read=46320 start_time=2019-12-13T13:43:50Z barcode=BC01 runid=2c9cf7bc05858273f10e7d7ec552fc0bd742dc3e
CCCGGTGTCTTTGTATTGCTTTCATAGCTGGTGCCAATCATACAGGGAGGCAGCAATAGGGAATATTGCAATGGGCGCAAACCTGAGTGCAGCCATGCCGTGTATGAAGAAGGCCTTCGGGTTGTAAAAGTACTTTCAGCAGGGAGAGGGAGGAATTAAAGTTAATACCTTTGCTCATTGACGTTACCCGCAGAAGAAAGCACTAACTCCCATGCTGTAGCCCACTTGAGAGTAATGCACTGGAGAGTGCAAGCGTTAATCAGGTACACAGGGCGTAAAGCGCAGGCAGTTTTGATACGTCAGATGTAAATCCCACCGGGGGCTCAACCTGGGAGCTGCATCTGATGCTGGCAAGCAAGGTCTCAGCCAGAGGTGAATTCAAGGTGCTTAGCGGTAGAATGCGTAGAGATCTGGAGGAATGCCAGTGTAGAGCGGCCCTGGACGGGCATGGTGCAGGCGTGGGAGCAGTGGTTACAGATACCTGGTAGTCCCGCCATGAAACGATATCGACTTGGAGGTTGTGCCCTTGAGGCGTGGCCCGGGCTGCTTGCTGATGGGAGGTCCCGACCCGCCTAGAATGCAGCCTGGGATTCAAAAACTCAAATGGGTGTGGGGGCCCGCACAAGCGGTGGAGCATGGATTTAATTCGATGCAACACGAAAGAACCTTGCCACCTGGTCTCCATGGCAGCTGGGAAGTTTTCAGAGATGAGAATGTGCAGCCCAGGAACCGCAGGACAGGTGCTGCTGCATGGCTGTCGTCAGCTCGTGTTGTGAAATGTTGGGAGTTAAGTCCCGCAGCAGGCACCAGCCTTATCCTTGTGCCAGCGGTCGGCCAGGAACTCAAAGGAGACTGCCAGTGATAAACTGGGAAGGTGGGGATGACGGCAATCAAGTCATCACTTGGCCCTTGACCAGGGCTACACGTGCTGCAATGGCGCATGCAAAGAGAAGCGACCTCCCGGAGAGCAAGCGGACCTCATAAAGTGCATCATGGTCAGATTGGAGTCTACAACTCCGGCTCCATGAAGTCAGGAATCACTTAGTAATCATGGATCAGAGATGCCACAGTGAATACATTCCCAGGCCTTATACACGCCCGTCACACCATGAGTGGGATTTGCTGCAAAGTAGGTGGCAAGCCTTCGGAGACGCTTACCACTTTGTGATTTCACTTGGCTAGGGGTAGAAGTCAGCAGCAAGTAACCAG
+
*--')4*.,1/%$,%-'%&%&(%$&%$%((,/-/&*$&$$%%'$*6/,-+)*+)0**&/)*'*)(.1,--2361)''+15'142,&''&,+'+/.1+.)&&'&%&'(,%''**,2402'31/4(--62-*-//198.((%$++)'(%.4)'))$&'&+0/+-0*/+*+*$%%$')(&*(*'.%/))/6)&+)(,)'+.,$%#%#&%))1+&%($&%&'(,08)'%(&()%%%&(*(%&%%$(.,+#%((333./,/-1+**,*+*)+(+-,3//(.(%$$%%--164/-672'&&,(++22)%%*%$'*))0/,'+(*251),77//04/*+,)%(*'*+,.&%)'(6/&.-,*('(&&((*-+&%%$&'%*()()0+0,(,)-,*(-'$)'-2/.+,*-.7461.+,.1527,)-+)30+0*%*+,),&%)'%%&''%'*'*()'''%'/*&&%**)()*1*('((&#()&)$%(*.-*38,+00+)'++)'+..2,-4*,+'*%+*./0.7+2)*,*2*/&22&'&&(0.*+*/(+&')-*'(%(.)'()*,./-.&&&'*('(*/5,&((&&&&&''+-342,+*-(..+-540/-0519:4,)%(&'&),+'17,#'$&*'&&&'$'+%&'+-'+#6676837*%%*(.0)1)-(*50),112..$*.-16)*55)(*&$#%$&%()+.85(.)+0+(.,*,*,522*)/((*&'$$/,)&1.2).+%+''--.,-1.-,&&*,,04512-+*,0(-/.0111-2+.*%*))-.)*/-02)()0+-('(.0-(-+'/&,'$#(%)%./(.,-,((((*01-+'''+(,%.-2&/1++-.02:*-(&((.--01.*,(*,.775522')''&,*57-02)(%'%,&&'++''(+444%()))+.6)&&()2/1+/++(&)%''1+--(-1..1/,(0++%/11'(('+*&(,-.81-())*))&(+54&((+(+'+.'+*0(+,,-&-1',&-.1(,+3+''&'(+*)&((.-1&*&,*-(')%%'&&*%&()++.'$&%'%-,,.+*,.0555.(('+2'1/-.',,**1,*0//302*')+/-,,&)&'&)%**)$*))*).2//(((**./&2,('*+,0//,'&&(%%%$'&%$%%(+)(-'(%()*,,*05+)01('+)**9./%&&$,*.-%+031+&&,*+,,&$$(&+,,*,/402%+
@bb3ad719-3095-434f-994f-47384c5bad2d ch=177 read=206250 start_time=2019-12-13T13:43:43Z barcode=BC01 runid=2c9cf7bc05858273f10e7d7ec552fc0bd742dc3e
CCGGGTTACATTGTTGCGGCTTCACCCCGGTAGCGGATCACAAAATTAATTGGCGCCCTCCCGAAGGATTGGCTTCCTGCCTTCTTTTGTACTCTGCATGGTGTGACGGGCGGTGTGTACAAGGCCGGGAACGTATTCACCGTGGCATTCGGTCGGTGCCTGGCGATTCCGACTGTGGGTCGAGTTGCTGAACTCAATCCGGACTACGACGCACTTTATGAGTCCGCTTTATCTCGGAGTCGGCACCTTTGGCGCCGCCGTTGTAGCGCATTATTGTGGCCTGATTGCGTAGGGCCATGATGACAGGCGTAAATCCCCACCTTTCTCCAGTTTATCACTGGCAGTCTCCTTCTGGTTGTTCATGGCAGGACGGGAGGTTGCCCTTCGTTGCGGGACTTAACCCAGCATTTCGCAACACGAGCTGACGGCCATGCAGCACCTGTCTCGTTCCCGAAGGCCTGTTCTCATCTCTGGCAGCTTCCGGTCGTCCAGGGTAATTGAGTTCTTCGCGTTGCATCGTTAAACCGCATAACCGCGGCGTTTACGTCATTCATTTGAGTTTTGGCTGCTTGTGGCCTCCCCAGGCGGTCGAGCTTAACGCGTGGCTCCGGAAACCCGCCTCGAAGGCACAATACTCAAGTCGGCGTTTACGGCGTGGACTACTGGGGAGTTATCTAAATCCTGTTTATGCACCCACAGGCGTCAGTCTTCGTCCAGAAGGGCCGCCTTCGCCACCGGTATTCGCCAGATCTCTACGCATTTCACCGCTACCGCAGGTGCCACCCCTCTACGAGACTCATTGCCAGTATCGGAGTGCGTTCAGAGTTGAGCCGAGGTTCTATCCGACTTAAACAAACGCCGTGCGCTTTGCGCCCAGTAATTCCGATTAACGCTTGCACCCTCAATATTACCGCGGCTGCTGGCACAGGTTAGCCAGATGCTTCTTCTGCGGAGTAGCGTCGTGGGGCAAAGTGTGGCACCACTCCCGCTGAAAGTGCTTTAGCCAGAAGGCTAATACGCGCGGCGCTGATGCATCGAACTGCGCCCGTTGTGCAACTACCCGCGCTGCCTCCCGGCGCGGAACAATCAGCGCCAGCAGAAGGTTAACGCAAAGAGACACCGACAAAACAACCAGCACCAGCAATGCGCAGCCATA
+
0-(-',(&'',0*1,().(-/6.'-/1+(**(*+.-.21-2+0.(/+)%2%('++-.-+/*()&'**%,&'%$%&&('$()+321:5(((&/,,$$'&()++))*-0.444/.0-,,&%()*+,,++.*,..16760.&&$*++.,*/6+)$)'%%(',/**,/.27<62/-.$$()*+.0*'*/($'%)-541-('(,*/-013./.++%)%'*.)$&&(--.2*),5*(/)()('#%(&&''#($).*(%$$&%#'&$',&$$&&%*$+&%+((%&'5,./.7,%())&+../821--,-,,#&()*'+(%%(.0+)1,)0(,)+)&'(,0+++(**)))'-.0()$$&$$'%%%$$&%##'('&)*'&&12/+-00,58(/90..8552:,.&%%.()*&%%'&)-*)$'%%&'**-.2245-)&&&$%#%%'--4-*'&'(''*,10-+*,)*+'&%-3/)(())*((.'%$%'-+*&&&&)%)'%%-*$+&&)%&#&&0(,0/+02,5-,*.-.':,;:5+$'#&$&()')(&%%$$#$'')*&')-'--()*40::/'*&%%%'$%%$&'()-27.'02.-*)&&&&&&$)%&(*)-&('(,(&&&%$-+)%,&)-&*&'(&&*2)''&%)0+-00,&+*-0-&)+.,.-060-0%'$%'*($%''''(',0)()'),/1)$$#$#(())/,/653254....36453*')(&*..98103052/..&((((''&*,&*%%#20.+&')+.1),1'+')--,,)**'*&*(,%(+'/6.))*-//))+(%')$&(*-5&).,-2),$&(%&'*)*&((+0522+7-'&+0/7/,)+-,)&++0,2().2+)&)*''06/.-..%)(.2.*+,-074/+++113131,2*%('+4)))'&'+-2.0:3647668::-,(&(%-'(%%%'&$'&'').-/-2-/,/--((&&'*)''%$&+((('*'%('*&$%$%%%'(/0,(224,/)%+(''&%&$,%'%+)*,(*&'&&('*')++*%%$%$&$'(+1)&%),+/--.&'&(%)'))&'((+/.'**,10/4.01&''&%(*-)%),/*(+)*&*%+&+)(+1)0+8-,*%+27,)(+.0/01)&$')'((**--*++&-.+(/)5,-*())'/,&#&
@5267fed6-b544-49bc-8b27-f10c30ed2e03 ch=82 read=117616 start_time=2019-12-13T13:43:40Z barcode=BC01 runid=2c9cf7bc05858273f10e7d7ec552fc0bd742dc3e
CCAGTTACCTTGTTACAGGCTTCACTGATCATCAATCCCACCTTAGACGGCTCCTTCCTTGCGGTTAGGCCACGGCTTCGGGTGTTATCAATACCGTGGTGTGACGGGCGGTGTGTACAGGCCGAGAACGTATTCACCGCGACATGCTGATTCGCGATTACTAGCGATTCCAACTTCATGTAGTCGAGTTGCGGACTACAATCCGAACCTGAGAATGGTTTTATGGGTTTTGCTTCACCTCGCGGCTAGCTTCCCTCTGCACCATCCATTGCTTACGGTATTAGCCCAGGTCATAAGGGGCATGATGATTTGACGTCATCCCCGCCTTCCTCCAACTTGTCACTGGCAGTCAGTCCCCAACAATGATGGTAACTAACGATAAGGGTTGCGCTCGTTTTGCGGGGACCTTAACATCTCACGACACGGCTGTGGCGACAACCATACCACCTGTATCTCCTTATGGCTATCTCTCCATCTCTGGAGCCTTTATGAGTATTATCATCAAGACCTGGTAAGGTTCTTCGCGTTACTTCGAATTAAACCACGTAACCACCGCTATTACGGGCCCAAATCAATTCTTTGGTTTCATTCTCTTGCAGACGTACTACTCAGGCCAGATACTTATTGCGTGTAACTGCAGCACTGAACTTTGACATCCAACGCGAGTACTCATCGTTTTACGGCGTGGACTACTAGGGTATCTGTCTATTTGCTCCCCACGCTTTCGGGACTGAGCGTCAGTTGCAGCAGGCCAGATCGCCTTCGCCACTGGTGTTCCTCCATATATCTACGCATTTCCGCCGCGCTACATGATTCCACGATCTCCTGCACTCTGCTGCCTGGTTTCTATGGCTTACTGGAAGTTAAGCTTCCGGGCTTTCACCACAGACCTTGCTGCCGCCGCTCCCTCTTTACGCCCAATAATAATTCCGGATAGCAGCTTGCCACCTACGTATTACCGCGGCTGCTGGCGTAGTTAGCCGTGGCTTTCTAATAAAGTACCGTCACTCGGCTACTGCAATTTCCATAGCAGCCGCCGTTCTTCGCGCTTATAGCAGAAGTTTACAATCCGAAGGCCTTCTTCCTTCACGCGGCGTTGCTCGGTCAGGGTTTCCCCATTGCCGAAAGTCCCTGCTGCCTCCCGTAGAACAATATCCAGCACCAACTGAGAGTTAACACAGGAACTACCATTTCTTCAGCACCAATATTACGTAACCCCGCA
+
61&-23-1.6*'''$&#&%'*.-+/&&),/6564:6/6.+.-/2'+.1'%$$)'(0/2.202082902267%-(()./0+510/0*)&**1-&&)*-1:977634(10.(1.21+-('((&50++0165,1030.+-,)+(+067,,/+,686/..,7)''(**.1/925),%*05266---,-1*'./9-0&*%(&%'.+,23/123---++-.,079/:,.19;2/8;/+--7+',3.1+)-(&(#$%,,05++3**+-03186-+/+&%$$#%&%,(&+),,42,-7960501*164540//0/.2;.-1;699993;9*,;;;:;;18)1**)((,7454030-20-+**.65)0.,+2/01987610.0-5652-,%'*6.:155889/530)''(/1-.-,-.16266411*++'(&'%$%*++,'-+*'*&1-33+2304124156649'*'&(&**,.13,-.3201242352*,34265/0'&,+*-2)/'(+.,+.05;81-)(+*02;8/3/.05/9*),.4('+-*;;::/)*$(&%%((+,))%%)*(,/4020**-(*+061-+(+',,+9939//)*).510-/02(.-./.,-3))*3'&(()%',*,200030(',-4466340(0+-///48:335693+2*0))(%(*,6784841245,,,,.-+/.4,,1/14/1./0//)$'(,-,*5/*,-568/%((*,:60(88)((')19745*.1)$(&$&&(,.613367))'*,-,59,...++-09.+,/5204778::6523/4:/8+$-1+-+/0,-,*+22:52')*+,/+,2034.0.-)&%,*-99:5+5.&%"####$()*,.&&')*013-0166&)201/24//33%%%(,0,((',5568/66*))1/++*22,+6,5.)/,+-++,/17/204280-/&&%%$$)(&-0/153321:131&+/404,,(')*&*,,3/**+:-.9,)+/-+)-40492,./18999,567/3--')&')%%%('2($%%$$&)1-2698:6++)($&$%'&&'0)2+',))0<8/22134&%&'&&)')2-27-$)&'%)'(*,,.03//04.'*$&.24+7-7<<2/4;46-,/0,%()/*&,...350/:.*+,'&1,/&-,/5&(%($'%/(+&&&&$&*&'#%&'&0-2.+-&05-5;/-41,$((+3,.'%)0-,.44/('%%%$%$
@056836d8-44a9-40da-979f-26072aca15cf ch=204 read=98381 start_time=2019-12-13T13:43:34Z barcode=BC01 runid=2c9cf7bc05858273f10e7d7ec552fc0bd742dc3e
TTGTGTACTTCGTTCAGTTACGTATTGCTCGTAAACGATGAGTACTAAGTGTTGGATGTCAAAGTTCGATGCTGCAGTTAACGCAATATACTCCGCCTGAGTAGTACGTTCGCAAAGAATGAAACTCAAAGGAATTGACGAGGGGAGCCCGCACAGAAGCGGTGGAGCATGGAACAATTCGAAGCAGCGCGAAAGAACCTTACCGGAATCTTGACATACTCATAAAAAAAGGCTCCAGAGATGAAGATAGCTATATATGAAGATACAGGTGGTGCATGGTTGTCCGTCAGCTCGTGTCGTGAGATGTTGGGTTAGAAGTCCGCAACGGGCACAACCCTTATCGTTAGTTACCATCATTAAGTTGGGGACTCTGGCAGAGACTGCCAGTGACAAGCTGGAGAAGGCAGGGATGACGTCAAATCATCATGCCCCTTATGACCTGGGCTACACACGATACTACAATGGATGGTGCAGAAGAAGCGAAGCCGCGAGGTGAAGCAAAACCCATAAAACCATTCTCAGTTCGGATTGTAGTCTGCAACTCGACACATGAAGTTGGAATCGCTAGTAATCGCGAATCAGCATGTCGCAGTGAATACGTTCTCCGGAGCCTGTACACACCGCCCGTCACACCGAGAGTTGATAACACCCGAAGCCCGGTGGCCTAACCGCAAAGGAAGAGGCTGTCTAGGTGGGATTATTGGTGGGGTGGGGAATCGTAACAGGTAACCGG
+
'%**%'),0:05344*-03+.&+''+(-16359<:2111.-//.288.+3,.4435806--51.2:.*%*)-.0661:1918./.2*)%$&(.60122-')**(+%+,074..0.,).4504:8457.5,+,-408/22)$,05/$(44*',,--%'(**3886/*+**('++//14593,,0**)+,*../4*'-/+'+')4:)-'%(+473337.-++,4450448-)/4204'(),-.0-)))*/-/00361/')*+(',('**1546:66574+./,+,,'*/--,.-549888596758875:/7,3*,'*+()5/'+-02-8.,%,284;/20/-0.26543820910150;04-111:5*.266/''&%&)+129676---))-1)((*80))('''$$)1/12143+''.12-/0::76&460+16441238,&13440-+*')(*-.../017667/..+,/10())&)((,)---6;530(+&++21&-*7:32<1.137:5399:962:/27<807-1.+.+-/1/233677841)((*+4/8-/2628:88674/+-*)),+///324-0000875%&%/0.-./.3.244/6&1+%(,/-+*,,+,131,/3.+,-,/..*''%')/4//036,'*)&(,1*,4)487132,+02370525*,-)-&&)1*'(*,+,+6124-(,,).21-/*.5-,-())')()++./11.3/19835+
@f6da7fcf-77a1-49fe-8d13-38d25cbfc476 ch=250 read=174165 start_time=2019-12-13T13:43:14Z barcode=BC01 runid=2c9cf7bc05858273f10e7d7ec552fc0bd742dc3e
TTGGTATTGCTTCGTTTCGTTACGTATTGCTGGTGCTGAAGAGATTTGTCAATTGTCTTTTGTATTTGGCAGCACCGGCCGGGTGGCACGGTATTTCAAATAAATTACTCAAAATGCAAAATCGTCTCGGAGGACACCCGGTGGCGAAGGCGACGTCTGGCCTGCAGCTGGCCTCAGTCGAAAGCGTGGGGGGCAAAATGAAGTTGAATGCCTGGTGGTCACGCCCGTAAACGTGGAGTACTAAATTATTGTTGGATGTCCAGAAGTTCCGGTGCCCGCGTTAGCACTTGTGCAAATTGCTCCGCCTGGGTAAGTACGTTCGCAGGGAATGAGAGCTCCAGAAATTGACGGGGGGGCCCGCACAAGCGGTGGAGGCATGGTTTAATTCAGAAGCAGCGCGAAGAACCTTTACCAGGTCTTGACATACTCATAAGGCTCCCGGGATGGAGATGGCTATGTAGCAGGATACGGGTGGTGCGCCCAGTTTGTCGTCCAGCTCGTGTGTCGGTAGGATATTTGGGTTAAGAGTCCGCAACGAGGCGCAACCTTATCGTTGAATTACCATCATTAGGATTTGGGACTCTGGCGGGACTGCCAGTGACAAGCTGGAGGAAGGCGGGATGACGTCAGATCATCATGCCTGCTTGGCCTGGGCTGCACGTGCTGCAATGGATGGTGCAGAGGAAGCCAGAAGCCCGCGAGGTGAAGCCAAGAGCCCATAAAACCATTCTCAGTTCGGATGTAGTCTGCAGCTCGGCTTCTGTAGAGTTGGAATCGCTAATGTCCGCGGGAATCGATCAATGTCGCGGTGAATACGTTCTCGGGCCTTGCACCCGCCGTCACACCACGAGTTAATGCTTGCCAGAAGCCGGTGGCCTAGCCGCAAGGAAGGGAGCTGTCTAAGGTGGGATTATTGGTTAGGAGGTGAAGTCGTAACAAAGGTAGCCCGG
+
&&/%*')*),-.()-61'&(,')++*,/''*,20.-0../()&%,7)*,/'%+')+83593*+,.3(&)((((&(%'&'%(&$)#'&%%&%)$&$$#%%%%%%$##$#%$%%%$###$%$$$$$&&%$*'&*(+,'-((*'&)%%'(&*+*-+/,(((.1.+,&&%())*),'+'''(-&(-('(352+01,*.(***,*+,*+1%&00)32-&)-'++*%)')*'(+..*+%*&(&*(').*+('-,/5-105,-/)./(&%*&(09'''(/'(&$$$$(&#&'%''%&(''*-,+.*.143+++'('(((')*&+,,72.*&(+())))%&(**-2,*&&''(*-)1*,/675,*++&(%&$$%'(.+//(*)'(+*++51*3.61'(+(%(&&)&*(+,(&*0)+,((.5*)(,,20//51.%-((&&('-+43-.&(/21443'(++/8873*'%%%$%*20856,62126532(&&$%)/:3-/2(+3($(*+.-.--&**&&(%(//3.42,&+,,2/-&'**2*),.&0'&+*)%'(%/*,/113*-1&'(4*)3/(./'),')*(/3*+,0*./.')&%'01*+,,*'$///..)''))+-*(+'')*'(3/*4:852-*$'%(,/.1%'(.+%#''(2,530184(&%'%)+-120,116334($&)(+,,-')(&*&(%$$)*')1*'**'($('+.&*)0-('(09)*/26/2)71692//$-+1(-4,,'&&&.3461+)./7..('&&$%(%)$((.-02645-100'1),-.%%'+(,))+),1/-/,(01/+.((%'51(2-17103+0')%&$#&).5)'.-*,1,+++()*+((()++/+-)+&*'$%)()+1'-.+,.+'*$1.)+-+-*.,+-*')*+/24)*//105:5,7*&&.'*0-+*)&')**0/-.3-0-+,)-)'&'')/()*(
@b52c8b6e-3a31-45e4-9c9b-7811c6c27284 ch=319 read=148025 start_time=2019-12-13T13:43:13Z barcode=BC01 runid=2c9cf7bc05858273f10e7d7ec552fc0bd742dc3e
CTCCTACGGGGAGGCAGCAGTGGGAATGTGCACAATGGGCGAGAAAGCCTGATGCAGCAACGCCGCGTGGTGATGAAGGCCTTCGGAGTCGTATAACTCTCTGTCCTCAAGGAAGATAATGACGGTACTTGAGGAGGAAGCCCCGGCTAACTACGTGCCAGCAGCCGCGGTAATACGTGAGGGGCTAGCGTTATCCCGGATTTACTGGGCATGCAAAAGGGTGCGTAGGCAGTCTTTTCAAGTCAGGAGTGAAAGGCTACGGCTCAGCCGTAGTAAGCTCTTGAAACTAGGAGACAGGCAGAGAGAAGTGCGATTCCTAGTGTAGCGGTGAAATGCGTAGATAGTAGGAGGAACACCGGATTGCGAAGGCGGCTCTCTGGACTGTAACTGACGCTGAGGCACGAAAGCGTGGGGAATAAACAGGATTAGATACCCTGGTAGTCCACGCTGTAAACGATAGTGCTGAGTGTCGAAGTTTACCCCCCCCTCAGTGCCGCAGCTAACGCATTAAGTACTCCGCCTGGGAAATTGCGCTCGCAAGAGTGAAACTCAAAGGAATTGACGAGGGACCCGCACAAGTAGCGGAGCATGTGGTTTAATTCGAAGCAGCATGAAGAACCTTACCTAAACGACATCAATGACATCTCGCCAATCGGAGGTTCGGGACATTACAGGTGGTTGCATGGTTGTCGTCAGCTCGTGTCGTGAGATGTTGGGTTAGAGTCCCGCAACGAGCAACCTTATCTTTAGTTGCCATCGATAGAAGTTGGAGCACTCTAGAGAGACTGCCAGGGATAACCTGGAGAGAATTAGGGGATGACGTCAAATCCGTCATGCCCCTTATGTAGGGCTACACGTGCTACAACAGGTAGTACCACAGAGGGTTGCCAAGCCGTAAAGGTGGGGCTAATCCTTAAGCTACTCTCAGTTCGGATTGTAGGCCGAAACTCGCCTACATGAAGCTGGGTTTACTAATGTCTGAATCCGGAATGCTGCGGTGAATGCGTTCCCGGGTCTTGTACACACCGCCCGTCACCGGGAGGTGGAGACGCCCGAGGCCGATTATCTAACCTTTTGGAAGAAGTCGTCGAAGGGTGGAGATGTGCTGGGGTGAAGTCGTAACAAGGTAACCGG
+
-.050(.(36+'.4--12/25062+1,&.(''*,11/75/,+&.+3,/:,,.55581.6-,+05(')),,-..43.6--/7646%+$)01165+6**)23+436855557..,.*-(('()'/-6,*.(*/*/3)++-,,.563'1/./-,-,,02,82/-/..35242/0++*+*+-+(,6/*//,24/6/&.9-)(+'.0,).,+/62(+'(.64)+040///03453)00009;,206257/.*()')+('0054-5'+,/,,(6,887566.,//-4,*28---(,/,*('#(%%$'&%(&&$&&%%&*-//-+-352+,.0/2,,,3..13137564-%.*,-*-*,+-%'%0*--5-/,/*0,2.60//0-/29575530-*%*+756740420)-'%%'*.03,/,(%&'11.-%.('6(0(.-'/0().4334685./.0340,((.+(,(*)),%(%((+24+)'*-66++/2/6.//.1%/--4-+-+*,++'..0369;;./01128/14225+.1(*4).,...,.--)))++3;6234.7)/*/./022/,&..8137,'&'*('(*(-.)/%*,89888:062+2,7/)*,%+1-2)(,-2)(,01-1-06.0.%'%'''(-(-,.././323(%%/*79-/')**)-*,/02+5'%%&'/0,34('-671,65+.782/%'),0+,-.2.1.,.23667,(0/8)*''''/-+.0.1*%&''+*('&)*,.82/+3-,8<8:9542(%(')202.'*+)-,--1-++**,3605+&+2/325;6969/,*(&'%*%$)*03**--.+,-8901.&%'%''%--/+(*++(&&&),*)&%%'()22/-)+')'2330,1+,'$'')+.5+13//322.685630+*&,(.'')-49-,%&%0.)+,*,,,51)154740,0///05:62,-0*+3968;6222302...2.2(*(&%'('%-'('%&&./.%)**0-'*)*+)43559877-6,,)*'588207&%&&)003915853))(+)%&(%*+,--+'(1313*'$))%--212/011,7-4,994/322'(('),,53''.,0+(+2,.012-,*-'.1-.0)2*)),,11/322002/3./4
@53362202-1e9c-4488-8655-08c695fbdeff ch=245 read=230037 start_time=2019-12-13T13:42:39Z barcode=BC01 runid=2c9cf7bc05858273f10e7d7ec552fc0bd742dc3e
CCAGTTACCTTGTTACACGACTTCACCCCGGTGGCATATCACAAAGTGGTAGCGCCCTCCCGAGTTAAGCTACCTACTTCTTTTGCAACCCCACTCATGGTGTGACGGGCGGTGTACAGGCGGAACGTATTCGTGGCATTTGATCCACGATTACTGGCGATTCCGACTTCATGGAGTCGAGTTGCAGACTCAATCCGGACTACGACGCACTTTGAGGTCCGCTTACTCACGAGTCGCTTCTCTTTGTATACGCCACTGTAGCGTGTGTAGCCCTGGTCATGGGGCCATGATGACGGCGTCATCCCACCTTCCTCAGTTTATCACTGGCAGTCTGGCGAGTTCCCAGCCGGACCGCTGGCAACAAAGGATAGAGTTGCGCTCGTTGCGGACTTAACCCAACATTTCACAACACAGGCGAGCAGCCAGCCAGCACCTGTCTCACGGTTCCCGAAGGCACATTCTCGTAAGAAAACTTCCGTGGATCATCAAGACCAGGTAGGTTCGCGAGCAATACGTAACCATA
+
03$,+9-0425%1.%%&')-3592+/'%$-((%&'*2234052;51/2/-+-0/13+-,65+*,-/6/4640/.*'--3.9:8)367*89/&')03&++666567550.+21313/0002-'*'&*.3-2+&#'(*+)*,().180(+,/.7.-+$('(&1-50/,338:877+((*+-2/50./+*222001015191620/1,-*,)+.,)&'*,+/-'(.)$&''%&(%((+*,-9*+*+43--66-4/14111,,+,.0/22--./380/4868&5')134998-/)'))&(-*/0421,0),23836,3)++<.,,;8:6261/04-&%&'&%,+3/7-()*,/;577-1-7--0*35:-70985.'(.*&)%%3'*400-18,/+-,.+/*,'.-.7-*)),%**0.//,*&&*%()&(&*&%'),28664442/2065-''''()(.*)(*06/12$)%&$+,+''+(+*/059,/&&)0'('-+7...*)+214.+.,*)-22106354/')##$
@31eb5369-d465-48e9-8d60-639d682a338e ch=310 read=129338 start_time=2019-12-13T13:42:36Z barcode=BC01 runid=2c9cf7bc05858273f10e7d7ec552fc0bd742dc3e
CTCCTGGGAGGCAGCAGTGGGGAATATTGCTGTGGGCGCAAATACAGTGCAGCCATGCCGCGTGTATGAAGAAGGCCTTCCGGGTTGTAAGTACGCTGGCGAAGGAGGAGTAAAGAGTTATAATACTTTGCTCGTGAGCGCACGGCTGGCTAACTCGATGCCAGCAGCCGCGGTAATACGGAGGTGCAAGCGTGATAGGGGTGCTGGGCGTAAAGCGCACGCAGAGCGGTTTTGTTAAGTCAGATGCCCGAACCAGCCTGGGAACTGCATCTGATACTGGCAGAGTCTCGTAGAGAATTCAGGTAGCGGTGAGAATACGTACGAATCGGAAGTACTGGGCGGCGGCCCTGGACGGAACTGACGCTCAGGTGCAGCGCGAAAAGCGTGGGAATAAGCAAGTTAGATGCCACCGGCGAATTCCACGCCATAAGCAATCATCGAGCGGTTACTTTTGCAGGCGTAGCCCCGGAGCTAACGCGTTAAGTCGAGCCACTAGAGTGCAGCCCGCAAGGTTAAAGCGCCTCCAGTGGTGGCGGGGAGCCCGCACAAAGCGAAATTTGGTATATGGTTTAAAATTCCGTTACAGCGAAGAACCTTACCTGGTCTTATTAGAAGTTTTCAGAGATGAAGATGCTAGGGAACCGTGAGACAGGTGCTGCATGGCGCATCGTCAGCTCGTGTTGTGAAATGCGTGGGTTAAGTCCCGCAACGAGCGCAGCACTTATCGCTGGCAGCGGTCGGCCCGGGAACCGAAAGGGGGCTACCAGTGATCGACTGGAGGAAGGAATTAGAGGACGTCAGTCATGTGACACCACGACCAGAGGGCTACACGATGCTACAATGGCGCATAAAAGAAACTGACCTCGCGAGAGCAAAGCCGGACCTCATAAAGTGCGTCGTAGTCGGATTGGAGTCTGCAACTCGACTCCATGAAGTCGGAATCGCTGTGTCGGCGGATGGAATGCCACAGTGAATACGTTCCCGGGCGCGCGCACCGCCGTCACACCGCTAAGTGGGTTGCAAAGAAGTAAGTAGCTTAACCTTCGGGAGGGGCGCTTACCACTTTGTGATTTTATGACTGGGGTGAAGTCGTAACAAAGATGTGAAAAAACCGG
+
('+*$&-1)-5*'))(+-/-1,)++-3/-*'&)*.&&%)-.)%%'&/5-)+&*./7276-.(*-134665(++**/+,*.*.2,*1)057,/*-(*.)'&'(0+&%+(&(*.4+'$'''),31*))54/*776/,'&%%&('(*(&%((,+/1-.3'&)(2954,,+5)%)''&(''),*4*,*)$%&&$#$$&(*('+*%&$(&(('()+.3/((+/-1*1++'*,)5287.'1,2-12&$%$$#&&%&'(,21&343480210378854.++.)-()$&$(')+.-5-0&&%%%.+05(++&$$&(0,'&%(*'(((*%%&(-)-(+&$')'*&(*'$(%%&()(().28;1)''(%(%(.002/0*+*)(&(&%$,.,0'(((&'&('%*5)65-*,.,,.0'+&&+,*'(%%&+...&)*.1$))7+.2.-&$(+&%'%%&()$)*--%#$%',*.)&'('+*)*((+(*--,0&+&)&&'('('.,&'&'()((%-',.7),51,)./;080(,&+(',%&$$%(((,((.5)')13*%*$&'(%%'%&&$$$$('%''&')'%&%'(''%%%%&)'$&$'''(+),+/*.+(-2)+-3*/'&&&''+((-21--((())/).+(&%$$'&(0+.23944(&)(,&&(,36987/)%(('(**.,-3*,-12.2-./+&%',(''()'%.1373)(),/((++,+())/)*)&)$((+*))%%&##&$&'*2(+'-+5+'*+)()('.6+(.33.,,(.7,-.+'+'&,/000,,.+3')$%'&%($*0,1'.-()*+**'#$%'$,,,.--1;3/)).%'%&&())*-.55353./*())*%%(-*(&(*''&)*-233)*--,+,468))+)/,10*.0,)3:7.47/.--+/,,,0*3),*/*)()-.110/112/'.-/6012-5,,-)60647+,*+%%&)'-*++'+*+)*,*6**+%'/..:6+,'()45+.5-.%'$%$'#&('*/,.-*-+/6'%%)&&)(144;567;4''+&'(''(''),/01-2,4+'00),2+*+1.+0++0+*33++62042-&))..0/)-./+,+3++,./03446(*#'$%%'-226,//0.
@6c5b602f-3f2f-4227-b3b1-0bb0ca6ca172 ch=321 read=69046 start_time=2019-12-13T13:42:35Z barcode=BC01 runid=2c9cf7bc05858273f10e7d7ec552fc0bd742dc3e
CCGGTTACCTTATTTGACTTCACCCCAATCGCTGACCCTACCTTCGACGCTGCTGCTCCTTGCGCTCACGGACTTCGGTATTGCCAACTCTCATGGTGTGACGGGCGGTGTGTACAAGACCGGGAACGTATTCACCGCGACATTCTGATTCGCGATTACTAGTAACTCCAGCTTCATGTAGGCGAGTTTCAGCCACAATCCGAACTGAGACTGGTTTTAAAGTTTGGTACCTCACGGTATTGCATCTCTGTACCAGCCATTTGTAGCACGTGTGGCTACATAAGGGGCATGATGATTTGACGTCATCCCACCTTCACTCCTGGTTAACCCAGGCAATCTCGCTAAGTCCTCAACCAATGGTAGTAGCTTAACGACAAGGGTTGCGCTCGTTGCGGGACTTATTAACATCTCACGACACGGGCTGACAACCATGCACCACCTGTCACCTTGTCCCGAGAGTTTCCTCGATTAAAGAGTAATGCAAGGGATGTCAAGTGTAGGTAAAGGTTCTTCGCGTTGCTTCGAATTAAACCACATGCTCCGCTAGCGTGAGTCCCCGTCAATTCCTTTGAGTTTAATCTTGCGACCGTGCTCCCCAGGCGGAATACTTAATGCGTTGGCGGCGGCACGGTGTTGGCTTACCCACAAAAGTATTCATCGTTTACGGCGTGGATTCTGGGGTATCTATTGTCTGTTTTGCTCCCCAGCTTTCGAGCCTCAGCGACCAGTTACAGTCCAGAGTCGCCTTCGCCACTGGTGTTCTTCCTATTTTGCATTTCACCGCTACACTAGGAATTCCACTCTCCTCCTGCACTCTAGATAGCCAGTTTGGGATACGGCGCCCAAGTTGAGCCGGAATTATTTCACATCCCACTTAATCATCCGCCTACCGCTCCCTTTACGCCCAGTAAAATCCGGATAACGCTCGCCACCTACGGCGTATTACCGCGGCTGCTGGCGTAGTTAGCCGTGGCTTCATCGCTAATTTGCGTCATTATCTTCCCCAAAGACCAGGGCTTTACGATCCGAAAACCTTCATCACTCACGCGGCGTTGCTGCATCAGGGTTTTCCCCATTGTGCAATATTCCCCCACTGCTGCCTCCCGTAGG
+
9'*)/.+6918(/-)(,-4;9/874,73983100/2;./037670)'+&(+++%$*/2%%$&')*++.0/717994-1*(.1021:-,++(+*0-.4--,.0-586231//01567/0-13(440221647<8579///,313:316375/**-*:/&063032+0/9*))-5;6-20024;74250;51/,+('',8-5*(&(''+./668951;;3*3..051&%&(0*./(+-.0-70..32232247/7:769:4:8+,--.,+///1-,&)&%+.//).46,77000/+',4(*+244899332,.53;2&')20/,3.919.7++06/1*,/67,/46/-/3770...*00304/../(%'&0/3/+*$./(211913344552922,6/2/6-,''&$%%(,-0,032101(*+-,1163239372323967835/.(,,/1/.1*,*(*%'.;7..033,7+75,)(+--620*5-+77397:;7..15897;548)+*3987<7000.2+,--.)(),.2;4:;22014254832-,$%%''$()212-./546240)+641/47:80;2569230/.%%)'-.199+),)0&))--+,1-2-3397/:,9+-81/70+))---1-(%#'$%),%&'42.)(*,/;4126+51,(/-1//15-*&+''(4822334-'+(&)//0/:5*&,-8360$&'/66-+-/7983-0-+$)**.12.0230:)*(()(05:88;97:<47454*-.;66.9.)*',+'(*,290-.22.16(1.0/-1*..1325/2332,'(-,44612221./2--(4--00:8+4)-2&+'*)%(&&)(.-400+7+'('%-)+7</-+)'*00+%)*)*.+,+-17.25-*(+(**-0(44-'3/260+,.073*.00/4/0*)-)/3328:4372,//''(..161332458653020--+)+220,,0017383496+23''('(,+(%)&(0+6-,,:948980+8.,.7+,-**.08:1244/9,(-./*36597599../-&*)**147180)&%%'(.)36.540)159/,18+1373;2.121687/%+/173338/3;0-2.1(
@28845ed5-da86-444d-b1ae-6797a4f232dc ch=245 read=230035 start_time=2019-12-13T13:42:37Z barcode=BC01 runid=2c9cf7bc05858273f10e7d7ec552fc0bd742dc3e
TTGGTATCACTTCGTTCAGTTACAGCGTATTGCTCCGAAGAACCTTACCTGGTCTTGACATGCAGGGAAGTTTCAGAGATGAGAATGTGCCTTCGGGAACCGTGAGACAGGTGCTGCATGGCTGTCGTCAGCTCGTGTTGTGAAATGTTGGGTTAAGTCCCGCAACGGAAAGCTGGCCTTATCCTTTGTTGCCAGCGGTCCAGCCGGGAACTCAAGGAGACTGCCAGTGATAAACTGGAGGTGGGGATGACGTCAAGTCATCATAGTACCCGACCAGGGCTACGATGCTACAATGGCGCATACAAAGAGAAGCGACCTCGCGAGAGCAAGCGGACCTCATAAAGTGCGTCGTAGTCCAGCGGATTGGAGTCTGCAACTCGACTCCATGAGATCGCTAGTAATCGTGGATCAGAAGAATGCCACGGTAGATACGTTCAGGCCTTGTACACACCGCCCGTCACCATGGGGAGTGGGTTGCAAAAGAAGTAAGTGAAAAGCTTAACCTTCGGGAGGCGCTTACCACTTTGTGATTCATGACTGGTGAAGTCGTAACAAAAGGTAACCGG
+
$#.*-*,&#'),)*+551)5(%&%)-(.('+%$'+((.4.2748080185556./+()*'(#'#*,''*)+31//0///84312:469878321,43,219.25.234/-1367:999:3:66698572-,/,3166393305;501.9-777;753748*,1667+0'(&%&''-,*)$'+4-22.)354697/74;53.*+.+%10*0+/,.+*+((+/.'21/02-./08,32+%%&%*&(-7/434/%00/3255241**%%&%-+()22:62201**+''+/273+500676577600*.,()')+')..08882,--,,0232*,/;85652/.252.135477.740.3*%)(+0+214+)**,,,*+&))103401.()&&'++3$%''*-,1-/.454000-,..,/42690,/.74,+5/*/08;90283+,,)*)*(*(/424;6/,++2*61./3.*+-.733:/1488+')&%()%--+*')'$%%%0.69633-8.)..*8/9.-24./3;70/.10:466760--0+,/.--4)+*,).2+(0.34:8938
@baf27146-53a0-4c5c-9616-0b946d6cd88a ch=373 read=161054 start_time=2019-12-13T13:42:33Z barcode=BC01 runid=2c9cf7bc05858273f10e7d7ec552fc0bd742dc3e
CCGGTTACCTTGTTACGACTTCACCCCAATCATCAGTACAGCAGACAGCTTCTTTCGCTTGCGGTTAGGCCACCGGCTTCAGGTGTTATCAACTCTCGTGGTGTGACGGGCGGTGTGTACAAGGCCCGAACATTCACCGCGACATGCTGATTCGCGATTACTAGCGATTCCAACTTCATGTAGTCGAGTTGCAGACTACAATCCAGATGAGAATGGTTTATGGGTTTGCTTCACCTCGCGGCTTCGCTTCCCTCTGCACATCCATTGTAGCACGTGTCTTGTAGGTCATGGGGCATGATGATTTGACGTCATCCCGCCTTCCTCCAGCTTGTCACTGGCAGTCTCGCTAGAGTCCCCAACTTAATGATGGTAACCTTTGATAAAGGTTGCTCGTTGGGACTTAACAACATCTCACGACGAGCTGACGACAGCATGCACCGCCTGTATCTCATATAGCTATCTCTCCATCTCTGGAGCCTTTATGAGTATGTCAGACCTGGTAAGGTTCTTCGCGTTGCTTCGAATTAAACCACATGCTCCACCGCGTGCGGGCCCCGTCAATTCCTTTGAGTTTCATTCTTGCGAACGTACTACTCAGGCGGAGTACTTATTGCGTTAACTGCAGCACTGAACTTTGACATCCAACGCCCAGGTACTCTCGTTTACGGCGTGGACTACTAGGGTATCTAATCCTATTTGCTCCCCACGCTTTCGGGACTGAGCGTCGTTGCAGGCCAGATCGTCGCCTTCGCCACTGGTGTTCCTCCATATATCTACTGCCGCTACGTAGATTCCACGATCCTCTCCTGCACTCTGGCTGCCTGGTTTCTGAAACTACTGAAGTTAAGCTTCAGGCTTTCTACAGACCCTTGCTGCCGCCTGCTCCTCTTTACGCCCAATAATTCCGGATAACGCTTGCCACCTGCGTATTACCGCGGCTGCTGGCACATGTGGTTAGCCGTGGCTCAATAAAGTACCGTCACTCGGCTACCATTTCCTGTAGCCGCCGTTCTTCCTTTATAACAGAAGTTTACAATCCGAAAACCTTCTTCCTTCACGCGGCGTTGCTCGGTCAGGGGTTTCCCCATTGCCGAAAATTCCCTACTGCTGCTCCCGTAG
+
01*))1+.3.5)./$%'(+7;84769,05266931'.)+,$+**,15577953<+,&'.)-./85:1298:/17-/,/.5)54012203-5))*.-047853.++-083:498520,)*13737/41++-,*.-+8:<8978<:;8:97+6**'1./.:-./1333255021..2439979889:54042.///32&')0,+3/''&%'-+.5248:;<.0-7.-51&((.9458565-7,,6;2113/15+.654.'+*+:950:+*),--322-,'*&$#%'3441,%*361/0.//3.17/,.4888:2:9*,423516)-&(%,-8/0//02.;/..4200-,--/233152*.+(*)0.0/0416410+$$#%(/079(+**0$$(&2/2-665.-/1-*,4041010,,.%''(,.65370./(,22356/6424785568652-.00+06778687587/660...2/33-.971.)&')./482.)*-,1,4514.71;235119242-,(91)(3.5/<2980/1337762+1,/023/4-0,7:6+,268:::733:93276<9569;/2....*+-*.010+')+(*25*,('(..4/,5../04131242,+*+*53-(*&.5*),00/2)0+.(-*'(,/,),..+.-5:0'2-42557:2661110.51,-.76392320'43(*0*785-,.,.0:32(976630*5432((***,16:/:...887:94..*/.24;58981535337,.102498988,'&$*/14312-/---6062,-,.662232:76./(,*00)6445:;88:2:6-,(%'''-'+)+--*3-+)&**20'+0/.85,%&+-05:;619011666,.0),1258006;82543,+/0/0;:18)-+*+4:70.0,+67.03)('*03494630104334;-;,*%.(+(&(,/++*3+272,,)()1/42*(&)2<799++-/,8/00:;73:12.0-,+*/91:<:;:1,3/1-31+,-6/)&*((/<7.13654.-.9;6/63:33;:07:**,+0+.-30:11275;9:+680)/:209;6,2//52..886+1-/*('.*+,.(+'29**0)+
@da84ddc2-99e9-479a-b6cb-2bde4eee24db ch=364 read=188448 start_time=2019-12-13T13:42:22Z barcode=BC01 runid=2c9cf7bc05858273f10e7d7ec552fc0bd742dc3e
CAGTTGCAACATTGCGACTTCACCCCAATCGTAATCCACCTTAGACAGCTCCTTCCCTTGCAGTTAGGCCACCGGCTTCAGGTATTTATCAACTCTCGTGAGGTGTGACGGGCGGTATTAACAAGGCCCGGGGCAATATTCACCCGCGACATGCTGATTCGCGATTACTAGCGATTCCAGCATGTAGTCGAGTTGCAGACTACAGTGAGCGGGAATGGTTTTGGGTTTTGCTTCACCTCACATGGCTTCGCTTCCCTCTGCACCATCCATTGCTAGCACGTGTAGCCAGGTCATAGGGGCATGATGATTTGACGTCATCCCCGCCTTCCTCCGGCATCACTGTAGCAGTCTCGCTTCGAGTCCCCAGCAATGATGGTAACTAACGATAAGGGTTGCGCTCGTTGCCGGGACTTAGCCCAACATCTCTGACACGAGCTGAGGCGACAACCATGCACCACCTGTATCTCCTTATAGCTATCTCTCTCCATCTCTGGAGCCTTTAGCAGGTATGTCAAGACCTGAGTAAAGGTTCTTCGCGTTGCTTCAGATTAAACCACATGCTCCACCCAGCGGTAGGGCCCGTCAATTCCTTTGAGTTTCGATTTCTTGCGAACGTACTACTCAGGCGGAATTACTTATTGCGTTAACTGCAGCACTGAACTTTACGACATCCAGCGTGCTCATCGTTTACGGCGTGGACTCACTAGGGTATCTAATCCTATTTGCTCCCCACGCTTTCAGGACTGAGGCGTCAGTTGCAGGCCAGATCGTCGCCGCCTTCGCCACTGGTGTTCCTCATATATCTACGCATTTCCACCCGCTACGCATGGAATTCCACGATTACTCCTGCCTCTAGCTGCCTGGTTTCTATGGCCCCACTGAAGTTAAGCTGGGCTTTCACCACCAGACCCTTGCGCCGCCATATATGCTCCCTCTTTACGCCCAATAGTCCGGATAGCGCTTGCCACCTACGTATTACCGCGGCTGCTGGCGTAGTTAGCCGTGGCTTTCTAATAAAGAGAATGCAAATCCTCGGCTACACCGTTTCCTGTAGCCCGCCGGTCTTCAACTATAACAGAAGTTTACAATCCGGCAGCATTTCCATTCGCGGCGTTGCTCGGTCGGGGACTTTACATTGCCGAAATTCCTACCTGCTGCCTCCCGTAAGG
+
.&54:3440-)+0)0+)-.5.)+,,)-2..&&)1/2.*,*,/,-05.121482417)40,0%,).%-(()',,&'(*10(-(0&+30-/1.2,--+-352&(3-00889666+0(*#'*-20530,/-')**,03133382.0-))10658:33110+6-+-0-3-)&')+5664+3*)(+$*'.1460.,3)900-...)&%$&'&'*.''*%()3.9<;+06+6:;,&,/4632858*,(+-.+,++'*,02:2.032-)+0*)3/-56-()&*,*.100-&**&')3/63/1+480.*(+&*+64<81257774.963)),13923/2)(''(-.020.'&(*)),.*.(),+%('%),31'+$&'/**+,/0..1..-2,./323-2++0++(*+023,)&%,7:564+,(./2.'/,(+0/')+3/22240))(''-*+-3.6:6:865670250000-,-0,,0-,',-,831102527754433205--1/./''$+++./11216+6388;60'&(/3.*/,:77<51110+))0+4,*+4*;<;99,+,)*-)-,,4-*'0,''%$&,)96*'-.,62604.7821.5;//'&)')%&*','(7806352/102&013(''%'%'(,-*/,,-.7+5**+.1-131374''',//%%)+00..)(%'%)%-,13::94;6/.-6--.074/0)+,712'%,*3421-.,2&%&&%&0,537.&*)+/9+5+-676/.)*'*)+,0-21*-),63830022/10.,+%)))+-.15*-*+,'(,;2512)*+038733411&-49+'%,***45++&**640*.112*)''&)%#&')&'(--(,.)25668:57;7:8*%&&$$#$'&%*,,*0,.2+-%)*(1801;6.017./(+-37<240,,,/7220(&&%&('*,12.*+26/)-+/.-,/+%)(,,./3+*))&&'&$(3+.706779-7-*23-**+*-55(+%$$'%0+6./072757/-3,,**.*04)%&%'(+(3*-++51/,$'%'$&&+1)28224..+,+14+,380:2898.&$%)&'+*+)&''(..&$&).+4*&(,)')&(+,+&','*'()+**,.'(+/+,++*-1*'&&'&%((),-23+.5,3803**,3.053254-76-,04+42
@0764823a-4520-44b6-8736-046fd77bd37d ch=405 read=88084 start_time=2019-12-13T13:42:14Z barcode=BC01 runid=2c9cf7bc05858273f10e7d7ec552fc0bd742dc3e
TGGTAGTACTTCGTTCAGAACACGTATTGCTGGTGCTTTTGAAGAAGTTGTCAGTGTGCTGTGCCTTTCTATTTGAATTGCCTGATATTGTGCTCCTACAGGAGGCAGCAGTGGGGAATATTGCCTGGGCGCAAGAGCCTGATGCAGCCATGCCATGATAGAAGGCCTTCGGGTGCCAAGAGGTACTTTCAGCGGGGAGGAAGGGTAAAGTTAATACCTTTGCTCATTGGCGTTACCCATGAAGAAGCACTCAGCTAAACTCCATTGCCAGCCAGCCGCAGAGTAATACGGAGAGGTGCAAGCGATGTGGCAATCAACATGAGTTACTGGGCGTAAAGCGCAGGCGGACTGTTAAGTCAGATGTAAATCCCAGGCTCAACCTAGAACTGCATCTGATACTGGCAAACAGGTCCTCGTGGGGGGAGTAGAATTCCAGGTGCTTGGCGGGCGGTGAGATCTGGAGGAGAGATACCGGTGGCGGCGGCCCCTGGATGCCAAGACTGACTCAGGAATTGCAGCCTTGCAATGGGAGCAAACAGGATTAGAATGCCCTGGTAGTCCACGTCGTAAGCTTGATGTCGACTTGGAGGTTGTGCCCTTGAGGCGTGGCTTGGAGCCTAGCAGCGTTAGTCAAACCGCCTGAAATTCTGGCACAAAGGTTAAAACTCAAATGGATTGTGAGGGGCCCGCACAAGCGGTGGAGCGTAATGGTTTAATTCGATGCAGCGCGAAAGGAGACCTTGCACCAGTCTTGACATCCACGGAAGTTTTCAGGATGAGAATGTGCCTTCGAGACCGTGAGGACAGGTGCTGCATGGCTGTCGTCAGCCGGTGTTCGAAATGTTGGGTTAAGTCCCGCAACGAAGCGCAACCCTTATCGCCTGTTGCCCAGCGGTCCGGCCCGGGAACTCAAGGAGACTGCCAGTGATAATGTAAAGCTGGAGAGTGCAGGGATGACGTCCAGTCATGTCATGGCCCTCCCGACCAAGGACTACCACGTGCTACAATGGCGCATACAAGAGCGACCTCGCGAGCAAAGCAGGATACCATAAAGTGCACGTCAATAGTCCGGATTGGAGTCCTGCAGCTCGACTCCATGAAGTCGGAATCCGCTAGTAATCGTGATCCAAATTACGGTGGAATGATTCCCGGGCCTTGTACACCGCCCGTCACCATGTGGGAGTGGAGTTGCAAAGAAGTAGGTAACGAACCTTCGGGAGAGCGCTTACCACTTTGTGATTCATGACTGGGGAATTGAAGTACAAGGTAACCGG
+
$-''%%),5464.06+%&''*+-'3%0')+6.-.*)'%%%'++&))*,5.13'4332%%&$((())./..%-+')/-6-*2())00'.+%,&((2+)&*%.0))+&%%&'11/20&*()$*'')%$).%%#)((&$&+3/001/.,%',+,030$$&%&%%)&'-+--4-&.*)&%#*)&''%&%*-30-*+)(26-)-*+())(').+*.131/,/0,54+,65-0,)'((+.)-6-(,)(+%*'&&''('(&''(%$+.0)(2($*('+/,')0,&'%$&(),-)&*(-+,%/*+,530+*'&'&''%$),&')$%%%'$%(3,1014/-&(.,&$%$&%*+-',$%)'))-)')+%/.3)&++0*0.-(-35672316.'*',..*+*(,,,-./2,0,,/*&('()**,+-05-+042*%((*.*1+/,.,*2*,%(%(&%'0)(&(%&&&**4-11'*-'.(*1.0-(')(-3()(&*2-:4.'+/(##&(%&*'+(($'*.(&*%$(&(&)&&(+.)&()+(/-&'+-890614-+1&%&-4&46-**1.&(*.1)++,3/.14%**''%&$/.--/,-,,&&(.,&)(-+&&'()1/+,)+2-+-()%)+/,.(*%'(,0,()+,.547/).-+(*,-*.%$&++$((-.'0-90;92.,..990)'),)'%)&-88+-0+(+(*+(*,%-.16%(*&(&)+277;60/.-,()0,0/,-)***2)(%'',/-7*$('(&'),+'%%&''/14,--***)2;9900)4.40+/*4--2+..)*&&&&,/.)*$%+*../05345765231626686//*(%'&'%''24-%%'()*-,-*+*754--1.(&**(/'''*+235152*(*,/1*.*(&)+(-0,*+-*0.1.**)*''00'')))1*+)'*+64,.)(&*()())'%#(*7*-..**&%&(''%*..53344'31'$&'%#&*-3155/75*%&%&*+205+-+))(%('&(*+367477:70962445)22+')%%''*-./&&'&%*,9-*-&-)'&$%&$'*41*-2.'(*.6.%,1719+2+)6*)***,-//03/,0))&%(,-4-1-,/+*-*502120-0,-,+1'''%%'&(2*+'$,&&(%+,20+'''%,++.*,154/7.,--.-/0.4;2,12120021/)5/)+,.4(./:1/.0/'(''(*1,+4/.'*).(().)51)*$%(**.,)06'&,11)*++.81211.37553+*)-('&)##$&(.*/,062:+.
@afab3cd6-83ba-496e-964e-10cebe5cfa3a ch=131 read=114993 start_time=2019-12-13T13:42:14Z barcode=BC01 runid=2c9cf7bc05858273f10e7d7ec552fc0bd742dc3e
TTGGTGGCGTTTCGTTCAGTTACGTATTGTGCTCTCTGCACCATCCCATTTGGTTAGCACGTTGGTGGCCAGGTCTTCAAGGGCATGATGATTTGACGTATCATGCTGTCCTGTTATGCTGGCAGGACATCGCTGAGATCCCAACTAATGATGGTAACTAACGATAAGGAGTTGCGTTCGTTGCGGGACAACATCTTCCCTTTGGTAACACGAGCTGACGACGACAACCATGCGCCACCTGTATCTCCTTATAGCGTTCTCTCCATCTCTGGAGCCTTTATGAGGTTATGTCAGAGACCTGGTAAGGTTCTTCGCGTTGAATTAAACCATGCTCCTGCAAGGCCCAAATCAGTTTGGAACTGTCGTGCGGAACATTGCATTTCTCAGGCGGAATGCCAATGCGTTAACTGCAGCACTGGTTTATCAACGCCAGAGTATCGTCGTTTACGGCGTGGACTACTAATTATAAACCTGGCATACGCTGGGACTGGTGTCAGTTGCAGGCCGGTCATTATGCACTGGTGTTCCTCCATATATCTGTTTCACCCGCTACACATGGAATTCCACGATCACTCATCCTGCACTCTTGCCTGGTTTCGTTGGCTTACTGAAGTTAAACTGAGCTTTCACCAGGCCTGCTGCCGTTGCTCCTCGTTATATCATTCCGGATAACGGTTCCCTACGTATGCGGTTGGCACGTAGTTAACCGTGAACTCTAATAAGTGTCCATCGCTGCCATTTCGTAACCATGGTTCTTAAAGATTAACAGAAGTTTACGCCAATCCGGCCTTCCTTCGCTACAGCGTTGCTCGTCAGGGTTTCCCCCACGTTGCCGAAAATTCCCTACTGCTGCCTCCCGTAG
+
$$1''&%%%'*+*/273))-.,-/5.05-0-..//-.*)$&)+*29,+26-))'%&'*%&&'%&$%%())'-,,,)*''%.30.%&''')$+40110,,%(),+&'''()$###$%$#%')&%$(&%'%''&&'$%%%*-'&+&'$)&$&'('0115320.*)&'*,/-(,,5*))&))))2//*+'('(%&'**%'*4&%&%%'%&&'&')005532/*%'*(+0+9,53+-$''(*.+*,+//26%%)+1+//'(&$(-/38-2312)-0&&*').)%)(&+*(,)++.0,%'(+/.))*-,&)*/957:644,/-*(***/8751,,,-)0%#$##%'),.*(+)(%##%&.*,/0.*)'%#%$%*'/%'$)$$%$',*,,-(+0,'''%'%'&&')+3/100///.*'*+&.))'('%$&'(,3**%%%%'))+(%'&'.00(()(%'&-3/+*%'&*('+&(%&$&&%&)'&)%&%$&$)**))+'+'(+(),-,,&-+,$&%&'%'$%$#''++.***57+.+,23322.)*#$)860,61'$&.+,+,)-,/0/13/-)+*/12+-**&)./))*$'(''%%)-'(&+*%%%%'%%&&'$($('*',-71$*$%$$%()('%'&$)(1+(%'+32/'.'"$((#&%&('&(()*$,,++,2-,0*(,1++((&'%(%&$%$'()&(&*((++2.304)',1--+&$&./-2.,2*%%&(**%'('++(1/-8:+*$$$'''&&'((*&)))+*&%-+6+0,%)')-2.'&&(&*))+%$#&%+*)&(/*%$%#%$()+,1-/**'&)-+1.0:/29:4+'((0-,76+//,),*--+'&*,+/10-1/2,),.+'
@c3a37dba-6719-445a-9dcd-ef3501e7794b ch=89 read=112277 start_time=2019-12-13T13:42:06Z barcode=BC01 runid=2c9cf7bc05858273f10e7d7ec552fc0bd742dc3e
CTCTACGGGAGGCAGCAGTGGGAATATTGCACAATGGGAAACCCTGATGCAGCAACGCCGCGTAGTGATGAAAGGTTTTCGGATCGTAAAGCTCTGTCTTTGGGAAATGGCGGTACCCAAGGGGAGGAAGCCACGGCTAACTACGTGCCAGCAGCCGCAGTAATACGTAGGTGTGACGTTATCCCGGATTTACTGGAGCGTAAAAAGGGGGAGCGTAGGCGGATGATTAAGTGGGATGTGAAATACCCAGGCTCAACTTGGGTGCTGCATTCCAAACTGGTTATCTAGAGTGCAGGAGAGGAGAGTGGAATTCCTAGTGTAGCGGTGAAATGCGTAGAAATTGAGGAGGAAGAACACCAGTGGCGAAGGCGACTCTCTGGATAACTTGTGCTGAGGCTCAGCGTGGGGAGCAAACAGGATTAGGAATACCCTGGTAGTCCACGCGTAAACGATGAATACTAGGTGTGGGGGGTTTCAACACCTCCCGTGCCGCCACTAACGCATTAAGTATTCCGCCGCAGAATTCACGGTCATAAGATTAAAACTCAAATGAATTGACGGGGGCCCGCACAAGCGGTGGAGCATGTGGTTTAATTCGATGCAACGCGAAGAACCTTACCTGAATGTGACATCCACGGAAGTTTTCAGAGATGAGAATGTGCCTTCGGGAACCGTGAGACAGTGCTGCATGGCTGTCGTCAGCTCGTGTTGTGAAATGTTGGGTTAAGTCCGCAGCAGGCGCAACCCTTATGTTGCCAGCGGTCGGCCGGGAACTCAAGGAGACTGCCAGTGATAAACTGGAGGAAGGTGGGGATGACGTCAAGTCATCGCCTGGCCCTTACGACCAGGGCTACCACCACGTGCTACAATGGCGCATACAAAGAGAAGCGACCTCGCGAGCAAGCGGACCTCGCTAAAAGTGCGTCGTAGTCGGATTGGAGTCTGCAACTCGACTCATGAAGTCGGAAGTCGCTAGTAACCGTGGATCAGGAATGCCGGTGAATACGTTCCCGGGCCTTGTACACACCGCCAGTCACACCATGGGAGGTGGGTTGCAAAAGTAGGTAGCTTAACCTTCGGGAGGCGCTTACCACTTTGTGATTTATGACTGGGGTGAAGTCGTAACAAAGGTAACCGG
+
%+-))+074+-..-/3&.1*53+33-0-,,,02;753+).+,7,((''#%%%&)4-/36&&'''(*)+,,/6.-,255,20:8662-46()-.99882.87,1.'('&*'+(*)')'()&52.*),,),*/3.105100/0/-/.0/3.,)))+.*$'$(,5...:574721%'()0-0-+*1,()*)341-/282&'(*+,35.+)/4..*./27107800320,0-/,/14;955.,)*-/*.-8/*-:726)'%##*3.402/000719,:::777.6.-.76,,)++10230.,',1()%'))(,)1)3-))664.-0/2;82,/0)*<9:0+1+&+%&%(+&-'%(&/40006&/,0*(()'..+,1011/*/2-)%'%&&&,&((++*.624*)()(*((,.)./05),&27,3+%(%(*),19))3***)*/1+,)-*+/.0)))+&'1433546:98766:86+4:4323.,00.47*,5379036(&*+4,/1139671444:3614,$.'&'&)'+&/-497'&)*((.-0;:014518--**(.+33739;9-24*%+*./5245:78-+--54/-.51<;7::<9/.///96502-+/++2/0-1-.3.0&)+$-&(*8983,.-3+7.-99-4-,*,-51-+-1-085798;8495749;9:65553'0/12;876547344565785676664,3,+*.040.-.22;-6,.&((**&&)'0)+68,/0,24.-.',&*4130.-/0548467.59..,)+..6(1*,/.4360+-,,/07;30//-+.+/2,30'-3436689577/,+-17:8+,(%',,3)+'&')12;28603,*+&&*&'),-.++,,-3/+7///44/187*()&(+')766:5532,*&(+0%++634501%%'285(,+*)123883526(.'2+0))+,01+/,2.12405,5*,,*)+,3)*(%$(())%'(//*26459545:63,+.++1+,-28584(+*/-1*)%257619-/-/'-,087;<8::85745956598-1+,5;62+(,')+*(,+*()*()))3+657;9-4)%*,*441702;--.80--/&./(&,,03.33.+--030022,.-438*+*+.40405
@d09a0751-6ec0-4ef5-a5b1-88d7084baa05 ch=100 read=206082 start_time=2019-12-13T13:42:05Z barcode=BC01 runid=2c9cf7bc05858273f10e7d7ec552fc0bd742dc3e
CCGGTTACCTTGTTACGACTTCACCCCGAAGTCATGAATCACAGAGTGGTGAGCGCCCTCCCCGAAGGTTAAGCTACCTACTTCTTTTGCAACCCTCCCATGGTGTGACGGGCGGTGTGTACAAGGCCCGCGTGTTCACCGTGGCATTCTGATCACGATTACTAGCGTTCCGACTTCATGGAGTCGAGTTGCGGAGCTCAATCCGGACTACGACGCACTTTATGAGGTCCGCTTTACTCTCGCGAATCGCTTCCTCTTTGTATGCGCCAGTGGCAGCACGTGTGTAGCCCTGGTCGTAAGGGCCATGATGATGACGTCATCCCACCTTCCTCCAGTTTATCACTGGCAGTCTCCCTTGAGTTCAGCCGGACCGCTGGCAACAAAGGATAAGGGTTGCGCTCGTTGCGGGACTTAACCCAACATTCCCTGTACGAGCTGACGACAATAAATTACGCTGTCTCACGGTTCCCGAGCACATTCTCATCTCCTGAAAGCTTCCGTGGATGTCAAGACCAGGTATTTCGCGTTGCATCGAATTAAACCACATGCTCCACCGCTTGTGCGGGCCCCGTCAATTCATTTGAGTTTAACGCGGCCCGTACTCCCCAGGCGATCGACTTAACGCGTTAGCTCGGAAGCCACGCCTCCAAGGGCGCAACCTCCAAGTCGACATCGTTTACGGCGTGGACTACCAGGGTATCTGTCCTGTTTGCTCCCCACGCTTTCGCACCCTGGACGTCAGTCTTCGTCCAGGGGGCCGCCTTCGCCGCAGTATTCCTCCAGATCTCTGCGCATTTCACCGCTACACCTGGAATTCTACCCTCTGCGAGGACTCAAACGCCGGTATCAGATGCAGTTCCAGGTTGGACCCGGGGATTTCGCATCTGACTTGAAACCGCCTGCGTGCGCTTTGCGCCCAGTAATTCCGATTAACGCTTGCCCTCCGTATTACCGCGGCTGCTGGCACGAGTTAGCCGGTGCTTCTTCATACGAAGGTAACGTCAATGAGCAAGGTATTAGCTTTACTCCTTCCTCCTTTGAAAGTGCTGGTTGAAGGCCTTCTTCATACACGCGGCATGGCTCGCATCAGGCTTGCGCCCATTGTCGCAATATTCCCCTGCTGCCTCCGTAGGAG
+
6/3109.0132*/4()''(-53-562)'('))(%.')2//**%'&'+.2+,*+,./1,+249,/-5*3+9,((*,039424137,:<<,50,0:,(+7523:;:96789-:933122212554,.+0,,%')*''+++-12768324;989863)+,.5/-+...-,'+)((*,/6/&(,'&')+.,10812-/)%(**,9,0---8876565531+/379422/-0*,.**00'&+,.*.--))**.-1252),+86-*-,/...3*'%))./-0.*,-,.0(*+,0:8+-544-0,'279281112++)%&+*+38:0;60)./3;8.-,,*,/:1122&55491/010119-,(*))15-)+1.5958:2578746667:+5.0,-)('%-*,--025.3/./19121.+,(***.,1.35.6*)..,-%'.0/1102893-**-),&%*%)()*1-2272244))&&()(011297()+2351+,)2+(')*4/8/.7//3+98544954))%+&,.*)./--.**''++.1/1/;3:;021301/2*(0,,*,/)/.-&-0,672*,5587;815<-)'.-::.)+%(&'-1+),$+)156-'+4+-&+,0.1.304.03.0///643(()(&,5*+.1928(3)11./(-/5*2-4*/(**.02222730:0'*,*++128/0/028*66--.651'+,8433:6+025:94)..00;412515;+.72+4331/0229:8469'((.13--74595;99;611)00/0:23+.**+:/..-(%(%'),6--+03,0822&1++((,&-70-&/0,')*()&().0046.2).,1-30235:.017678:;2:()3*-),).-6**/**%/31.(,-3331.+''%-/(/0.2:4553320.),)(%.-45*(,,.4514.-+4-9-:2+/*%-52035+0/+/-1:606///1.*0(&$)'&,-0//23-.+++-;191/'+()&())+217///1785776+5+,..)(1*(*-2)'()10/357241+1)'())(*$&&%$&&+..//386;662/.,**(,,1+640*(&'%($()*.$,-+/'$'+3:.,06*,&$**2.002165,)00-+2--8623*/+)+
@1dfc2c9d-0d29-4328-8904-f5740009ab42 ch=455 read=93332 start_time=2019-12-13T13:42:04Z barcode=BC01 runid=2c9cf7bc05858273f10e7d7ec552fc0bd742dc3e
TCACCCCAATCATCAATCCCACCTTAGACAGCTCCTTCCTTTGCGGTTAGGCCACCGACCAGGTGATATCAACTCTCGTGGTGTGACGGGCGGTGTGTACAAAGGCCGAGAACGTATTCACCGCGACATGCTGATTCGCGATTACTATGATTCCAACTTCATGTAGTCGGTTTGGGCACAATCCGAACTGAGAATGGTTTATGGGTTCTGCTTCGCCTCGCGGCTTCGCTTCCCTCTGCACCATCCATTTGTAGCGTGTGTAGCCAGGTCATAAGGGGCATGATGATTTGACGTCATCCCCGCCTTCCTCCAACTTGTCACTGGCAGTCTCGCTAGAGTCTAATAATGATGGTAATAACGAAGGAGTTTGCGCTCGTTTGGGACAACCCAACATCTCACGACACGAGCTGACGACAACCATGCACCACCTGTATCTCATATAGCTATCTCTCCATCTCTGGAGCCTTTATGAGTATGTCAAGACCTGGTAAGGTTCTTCGCGTTGCTTCGAATTAAACCATGCTCACAGCATTGCAGGCCCCGTCAATTCCTTTGGGTTTCATTCTTGCGAACGTACTACTCAGGCGGAGTACTTATTGCGTTAACTGCAGCACTGAACTTTGACATCAACACTTGGTACTCATCGTTTACGGCGTGGACTACTAGGGTATCTAATCCTATTTACTCCCCATGCTTTCCGGGACTGAGCGCCAGTTGCAGGCCAGATCGTCGCCTTCGCCGCACAATTTCCTCTCATATATCTACGCATTTCACCGCTACACATGGAGATTCCACGATCCTCTCCTGCACTCTAGCTGCCTGGTTTCTGCATGAAGCACTGAAGTTAAGGGCTTCGGGCTTTCACCACAGACCCTTGCTGCCGCCTGCTCCCTCTTTACGCCCAATAATTCCGGATACTTGCTTGCCACCTGCGTATTACCGCGGCTGCTGGCGTAGTTAGCCGTGGCTTTTTTCTAATAAGTACCGTCACTTGGCTACCATTTCCTGTAGCCGCCGTTCTTCCTTTATAACAAGTTTACAATCCGAAAACCTTCTTCCTTCACGCGGCGTTGCTCGGTCAGGGTTTCCCCATTGCCGAAAATTCCCTTACTGCTGCCTCCGTAGG
+
4.*/990-309:;:5;146)**',(')/*')*+8628.,00((205-9./89/-7*)(($$+&'%$*(-)3*()-+-(0).+.++)$,01/2833211)339+2040.*+,1//335<98:<666588999774723'2/01)%&&&$)*602,/((+0-23565545(,,+'),.-,.19.7,+.0/,,(%++,998;/-/46262+-'*1/969:97//),-1:0-.0,77++54.--4/59::82;3+))(*,4552+*'+($(30-+-.0-8;24/31,+**+81-.3789:1;55+./23:5971,-,.0800/221-521486386666,+***)(+&'+*,.0,0.*)#')+%$%'*%(57))46;;6452((*.+-+)0*&**+-2753020./120275651555987791322588466564630/.*/23/-02598664669975412-+*,&&(*+7/---.23-4,63783224,1(.+9<99::0134-&,7/7*,,/+/763940.%),$($$%$+().&5-696(&*+'-,8.4/7-,-/,;898:;051+-11982645.'-,.1888'*($-+,-4-/600-*(,.*/**%*/+--/0216580133680-,'()'()))&)+77:35:9*.,,+..2/---(./'--+./26457553,.3;,),.-7;600.-1605'.66400,*..159386:42'+(,4/.177755-0/-//.26-.),))*5,5/,,)+.0131432(./007<;2027*-/,.,01134.)+/2/-%&,-1/5,-,000/-*,,,/),18577028-92)'&#&-+//)+,2000-,3.5)&%%$')(&1623;033482534:7<406.)&)+0/5:0..-(00+,0<:+1024../,1/780.24.,&('&+*+)'*'',.-)104-5,)-0*,*0)'%%(')*+..-6,**5.0*4+)--3,7-2.20..,$.'*9899,,,,--+-(5.+09/032-&%(2)052470,(+).07500122(%)*1/%'*0-/+)-21*-+(-*-6967;7.3233;:.3/++..)*-.*3/++7129;505;770*/,2-4377(1*),+*++)***/1,++1.
@949bd7c0-a890-496b-a5a0-48c5155923c9 ch=86 read=156582 start_time=2019-12-13T13:42:04Z barcode=BC01 runid=2c9cf7bc05858273f10e7d7ec552fc0bd742dc3e
CCTTGTTGCGACTTCACCCAGTCACTTGAATCCACAAAGTGGTAGCGCCCTCGGTTAAGCCACCTGCGCTATTTTTGCAGCCCACTCCCATGGTGTGACCGGGCGGACGTGGCCGCAAGGGCCCAGGAACCCCGTATTCACCGTGGCATTCTGATCGATTACTAGCGATTCAAACTGGAGTCCGGGTTGCAGACTCAATCCGGACTACGGCATTTTATGAGGTCCGCTGCTCGCGAGGTCGCTTCTCTTTGTATGCGCCATTTGTAGCACGTGTGTAGCCCTGGTCGTAAGGGCCATGATGGCAAATCATCCCTTCCCTCCAGTTTATCACTGGCGGGTACAGGTTCCCAGCCGGACCGGCAGCAACAAAGGATAAGGAGGTTGCGCTCGTTGCGGAACAACCCAACATTCACAACACGAGCTGACGACAGCCATTACAGCACCTATCTCACGGTTCGAAGGCATTCTCATCTCCCACAGAAACTTCCGTGGATGTCAAGACCAGGTAAAGGTTCTTCGCGTTGCATCAGATTAAACCACATGCTCCACCGCTTGTACGTTGATCAATTCATTTGAGTTTTAACCTTGCGGCCCGCTCCCCAGACGGTCGACTTAACGCGTTAATCTCCGGAAATACGCCTCAAGGCACAACCTCAAGTCGGTATCGTTTACGGCGTGGACTACCAGGGTATCAAAATCCTGTTTGCTCCCCACGCTTTCGCACAGGCGATGTGATCTTCGTCAGGGGCCGCCTTCGCGCGGTAACCTCCAGATCTCTGCGCATTTTACCGCTACGCGCCGATTCTGCCCCTCTACAGGACTCAAACGCGATTATCAGATGCAGTTCCCAGGTTGAGCCAGGGGTTTCATCTGACTTAACCGACCGCCTGCGTGCGCTTTACGCCCAGTAGATTCCGATTAGCAGCACCCTCCATTACCGCGGCTGCTGGTGCAGGGAGTTAGCCGGTGCTTCTTCTGCGATTAACGATGACAAGGTATTAAACTTTCCTCCTTCCTCCCGCTGAAGAAGTGCTTTACAACCCGAAGGCCTTCTTCATACACGCGGCATGGCTGCATCGGAAACGCCCTGCAATATTCCCCTGCTTGCTCCCGTAGGAG
+
3,7,(18',-/14;7*1++*,)*'%%%).,+.%%)'&+&&(''%%&)46**1&)+0-2&13,/0(#'%'*)07::,%0,+/3,&))77,)-*/1/00+-'())(**#$&((*))$(()(0+2/)'002-330(%*&0:4.14.0251026.*,.21-1/90..)%&((2+.'/''*)'))),&---+0-+*,+*+/,9/8,4.781./..*$)-0+---.,.235*'*)+,0)+/),-+,),41984271,-136647:1:5+'($*+*1121/&&')+8//*)(-(*/**,(%**'(&%')*%('*,5/0&)*3-5**-.+./:72473431&$''%&$$%'03712)&)0.08613)()'')-+,+:+,,,+2'))%),,7.4,-/885;3003(*$'&*''+*)(4,+-..,/*.,-1/-+)*,-/.,03+4)(*&''%,(&'21/1.1-4/3-%&&0+0+*,*%')/2225))*-',1..213935:<44.121,(()*,/51.6+*/10-1/*,020:111782-/0:/;67:.00-...7..7.,,-'-,&)+()$&)/&+(1/13::0/10;;0-3/1-4--/))%$#''*05*+.&3(65.*'+-416145+0/))+-.2+2,.3,((**2:56+)/,(&(.(/+&,(0*,+)(%-.236;0)(,-/.8-2-36188../(/,+),6:21421108+-31279.+,-)**)+&&#'&,/0/&()++,--1/3-.,))/.)151384:951//)/'',,/,/++,/5522,*,*,'/78-+14014-/--&('(&0-..,298-)65.7%-0/35:59870.'&+(,.1(1/1,3'67;18-)-,*,-$*,)$./)+08./')+**)(').2/'&-*0,178996947*&&&%$+..40+*+)'*5.01)*+1-$-%%&'+1+,3,'+%',6.5.:/00856+'%%#*.,&)3932/8*5/*-4:1341))'&$*'('/.&''&'(,&,(&(%&)(&'*'%''-(%'(-'+&&%,-%))&+,*+'0+/0'*,1084++0.11:5:55;7.+)+$(,+1-,)*0++,..,--%.%$#'&()'$%'**+-7.46.&&#&'%#&'.8)+...)*'
@f794f750-9944-4108-95ec-f68e07bd43bc ch=123 read=162810 start_time=2019-12-13T13:41:44Z barcode=BC01 runid=2c9cf7bc05858273f10e7d7ec552fc0bd742dc3e
CCGGTTACCTTGTTGCGACTTCACCCCAATCGCTGACTACAGCTTCGACCGCTGCCTCCTTGCGGTTAGCTCACGGGCTTCGAGGTATTGCCAACTCTCATGGTGTGACGGGCGGTGTGTACAAGACCGGAACGTATTCACCGCGACATTCGCGATTACTAGTAACTCCAGCTTCATGTAGGCGAGTTTCAGCCTACAATCGAACTGAGACTGGTTTAAGTTTGGCTCCACCTCCACGGTATTGCATCTCTCTGTACCAGCCATTGTAGCACGTGTGTAGCCCTACACATAAGGGGCATGATGATTTGACGTCATCCCCACCTTCCTCCTGGTTAGCAGGCAGTCTCGCTAGAGTCCTCAACTTAATGGTAGTAACTTAACGACAGGTTGCGCTCGTTGCGGAAGGACTTAACCCAACTTATCTCGACACGAGCTGACGACAACCATGCACCACCTGTCACCTTGTGCAGAGGATTTCCTCGATTAAGGTAATGCAAGGGATGTCAGAAGTGTAGGTAAGGTTCTTCGCGTTGAATTAAACCACATGCTCCGCTACTTGTGCGGGTCCCCGTCAATTCCTTTGAGTTTTAATCTTGCGACCATTACTCCCCAGGCGGAATACTTAATGCGTTAGCGGCGGCACGAGGAGGTGTTGAAACCCCCCCCACACCTAGTATTCATCGTTTACGGCGTGGACTACCAGGGTATCTAATCATTTTGCTCCCCACGCTTTCGAGCCTCAGCGTCAGTTACAGAATCCAGAGTCGCCTTCGCCACTGGTGTTCTTCTAATCTCTACGCATTTCACCGCTACACTAGGAATTCCACTCCCCTCTCACTGCACTCTAGATAACCAGTTTGGGTCGCTTTTAAGTTGAGCCGAGGTATTTCACATCCCACTTAATCATCCGCCTACGCTCCTTTGCCTTATAGCAAATCCGGATAACGCTCGCCACCTACGTATTACCGCGTGGTTAGCCGTGGCTTCCTCCTTGAATTTGCCGTCATTATCTTCCCCAAAGACAGAGCTTTACGATCAAAGCCTTCATCCTCGCGCGGCGTTGCTGCATCAGGGTTTCCCCATTGTGCAATATTCCCCACTGCTGCCTCCGTAG
+
04/.0.*2-3.,67'24577;3*336*./01,,,)((&&(&%((.''%'')-,76844&'**,)011.+-.0,4(-)23:1'$1*/01:55:01..---.0398575674998010,.*(').2.237*8*931758<9784,./+/*//)(.-)4,111004395904(-,098112689;0,**3;,,'/601152:32015341++0/092:<;/7.0:4-4-02636:7)'&(+350.1./0400..,/('&/+112814:0----,123584+)(-0,''(((/015/7;6.25001215;3//499:87.783-3:9;7915'**,1-.%1)'*+)/0114%%'*)/02372..+)*-/40174(-,*-(()3-65*($-+/81224357,8.//-.+1733442..)'--'%')*/+*(-.463-5434,872.0'.,.312139/5602/.$)&%%%'#&$&)*($.7+504655120.(),.8,+*-'08.48964,&()+,-,*/,-14+20;98<:468,2)%'((037,2++,--010*)+*%..6.321224-357/12:5;7;94.74.-2-;<6,:101:267899(7))--2::1/4102759811-6-;/6874;223091-7/..'%*(()++..5-+40-14,8/5.,0.2.,'+*35<94873397',%//.07;8::8961-,'0)*,,1+-.--6;4*/-.:7+)-+1/;:1/3//,.0,.0118593:/.&&%(*.')%''*523334479:4779;999;::1:*+862314133418;8.89;93323163(+$)-,:)*(+-:2.,.//.+12262211321451:3:,/66.*-'('&$$$&'*0/1744+8,(%.*0,19/-+,.//8.+*/-0,39838:01;8797777+(.*$*((+)('#"'+))-)5-7;;;:778:8994686/1&*'+,+6:(&'$%,12.--*'()(./01,/2(())&%,''$-,+./-07012839:9*483135*,%)).10+,--/-$&)$(()*&&**+20-0**-8252<43412222075.-;-088/(*0'+,+1,-,+6..4+%+'*564271441032
@1864899f-a57c-42b5-8398-b689f57e6c8d ch=294 read=153772 start_time=2019-12-13T13:41:27Z barcode=BC01 runid=2c9cf7bc05858273f10e7d7ec552fc0bd742dc3e
CCAGTTACCTTATTTACGACTTCACTGATCATGAATCCACCAAAATTAGTAGCGCCCTCCCGAGGTTAAGCTACCTACTTCTTTGCAGCCCGCTCCATGGTGTGACGGGCGGCGAGGTGTGTACAAGGCCGGGAACGTATTCGCCGTGGCATTCGGTCCCACGATTACTAGCGATTCCGACTTCATGGAGTCGAGCTGCAGACTCAATCGGACTACGACGCGCTTTGCATGGGAGTCCGCTTGCTCTCATGAGTCGCTTCTCTTTGTATGCGCCATTGTAGCACGTGTAGCCCTGGTCATGGGGCCATGATGACTGACGTCATCCCGCACCTTCCTCCAGTTTATCACTGGCAGCAGTCTCCTTTGAGTTCCCGAAGCCGGACCGTTGGCAACAAAGGATAAGGGGTTGCGCTCGGGACTTAACCCAACATTCACAACACGAGCTGACGGCAGCCATGCAGCACCTGTCTCACGGTTCCCGAAGGCACATTCTCATCTCTGAAACTTCCGTGGATGTCAAGACCAGGTGAGTTCTTCGCGTTGCATCAGATTAAACCATGCTCCACCGCTTGTGCGGGCCCCGTCAATTCATTTTGAGTTTTTTTTAACCTTGCGGCCGTACTCCCAAGGCAGTCGACTTAACGCGTTAAGCTCCGGAAGCCACGCCTCAAGGGCACAACCTCCAGAAGTCACGACATCGTTTACGGCGTGGACTACCAGAATTATCTAATCCTGTTTGCTCCACGCTTTCGCACCTGGAGCGTCAGTCTTCGTCAGGGGGCCGCCTTCACCAGTATTCCTCAGATCTCTACGCATTTCACCGCTACACCTGGAATTCCTGCCCCCCTCTACGAGACTCAAACGCCGGCTAATCAGATGCAGTTCCCAGGTTGGGCCAGAGTTCACATCTATTAACAAACCGCCGCCGTGCGCTTTACGCCCAGTAATTCCGATTAACGCTTGCCCTCCGTATTACCGCTGGCTGCTGGCACGGAAGGTTAGCCAGTGCTTCTTCTGCGAGGTAACGTCAATGAGCAAAGGTATTAACTTCTCCCTTCATCGCTGCGGTAGCACACAGCCCGAAGGCCTTCTTCATACACGCGGCATGACTGCATCGGACTTGCGCCCATTGTCACAATATTCCCCACTGCCTCCG
+
+)$&2.'*&'&$+*&#&((01/.,,*03797992;20+%*%)('%,(*,**&&$%+)),*()'+-021.*--1272(046,12.&*+*.0($(*/5,.//.)((+-,52*,+),+.6)+,+/57601.-,)6,2..887460%.2((*&((1,+)%*/1('-,-02/1+)**,35;-5,*,310-112'))*.0-+,++,.08885956)7,.&&,/351-%(++($'%%$&)%')+.,---*++.12$%((+-1-/06-1.-9501443525;743)&&))(,+)((''(2--/52101013(/3243210)('))0'023/80($'%.'%&-.+0-)+2:++,:46/1,('*(+02377'(&&(,)/+,+)&$%&.*3/71/')'(,+**119+5.:9:3**,()*&)&*+,&1-+-1/1.02/042138.(+,3+(*%%--,/$)))(&(1-.0)+*.2+20*(./0/./-/74-4+)+-,+'(0/0720247510(')--55478047;:5*-/++,./:)()*)-24;86:97602()*555*).1/273650*+2136-./),/.)-,1(/1043*)-8195<851;;.1459394</6-842,,+(+&)*2''',-28,*),-6'0123819-.$)'&&*)'%(*.312+0,(392332:8:13+4,))+,&8:08'))+0*,.%'*0116876<-+**///99;479432,)('&.)+,++35987082.)../4'*,/.97.-1.13..'%(,-3.-)//332()+1+1,*(-3247/2+$&)%*...7/8.5(*.86345554421;.0&'.,-.(+)-/+-/-/2704/(//851,/1435.(1.117.2./'.*,+(*,,*+,/-3-2*31947*')102)..10'+$&.8+*,,-1-%&).0366709151%(*-/5.))(+3+/10,+*).+,,3+0//23+1,*+-,)//1553).),4.1600*-0./09150-+,+1+''.,/(''$&$%#$$*&+-)+,*)%*'+,*3045-0-))1/03),,...5/.*+.,,-:/.55&-4.0-.('$''%&$%&')(.3-+,,40453934;966-/&-,-/3.-**),,011/)'*$$%'')+03-&.5,.'#%&++-.74/10$'''())/46
@cbf1fb38-6f22-4feb-8fd7-ee7c464eb721 ch=236 read=171720 start_time=2019-12-13T13:41:18Z barcode=BC01 runid=2c9cf7bc05858273f10e7d7ec552fc0bd742dc3e
CCGGTTACCTTGTTACGACTTCACCCCAGTCATGAATCACAAAGTGGTAGAAAGCGCCACTCCCGAAGAGTTGGCTACCTACTTCTTTTGCAACCCACTCCCATGGTGTGACGGGCGGTGTGTACAAGGCCCGGGAACGTATTCACCGTGGCATTCTGATCCACGATTACTAGTTCCGACTACCGTAGGTCGAGTTGCGAATTTCAATCCAGTTCCGTACTTACTTTATGAGGGTCGCTTGCTCTCGCGAGTCGCTTCTCTTTGTATGCGCCATTGTAGCACGTGTGTAGCCCTGGTCGTAAGGGCCACTTGATGATGACAGCGTCATCCCCACCTTCCTCAGTTTATCACTTTGTAGTCCCTTTGAGTTCCCGGCCGGACCGCTGGCAACAAAGGATAAAGGTTGCGCTCGTTGCAGGACTTAACCCAGCTTGTTTCACAACACGGGCTGACGACAGCCATGCAGCACCTGTCTCACACGGTTCCCCGAAGGCACATTCATCTCTGAAAACTTCCGTGGATCTCCAAGACCAGGTAAGGTTCTTCGCGTTGCATCGGAATTAAACCACATGCTCCACCACCGCGTGCAGGCCCCGTCAATTCATTTGAGTTTTAACCTTGCGGCCCGTACTCCCCAGGCGGTCGACAGCAGCGTTATCCGGAAGCCACGCCTCAAGGGCACAACATCAAGTCGACATCGTTTTACGGCGTGGACTACCGGTGTAATCCTGTTTGCTCCCCACGCTTTCGCACCTGAGCGTCAGTCTTCGTCAGGGGCCGCCTTCGCCACCGGTATTCCTCCAGATCTCTACGCATTTCACCGCTACACCTGGAATTCTACCTCTACGAGACTCAAGCTTGCCAGTATCAGGTGCAGTCCCAGGTTGGGCCAGGATTTTCACATCTGACTTAACAAACCGCCTGCGTGCGCTTGCGTAATTCCGATTAGCAGCTTACCCTCCATTATTGCCGCGTGCTGGCGCAGCAGGAGTTAGCCGGTTGCTTCTTCTGGGTAACGTCGAAGGCAAAGGTATTAACTGCTCCCTTCCTCCCGCTGAAAGTACTTTACAACCCGAAGGCCTTCTTCATACACGCGGCGTGGCTGCATCGGGCTTGCGCCCATTGTTACCGCAATATTCCACGCGCACTCCCGTAGGAG
+
7-'*45*-132/08/,++.88770:;4-3::58410.-*008.)/,211*,/-*+.42&'(470,+-&&+-0*/--,.0-).280:;;,346,651%))2:4/105/0+--339:7480././57997989(4;:7:7250/7556935070.1;41/0.0/)*+,092.0(.*1*)**+0(*/+-(*-.2../5-*,*&&$(**.7/,(*+,0(((&%&&%&)19:/1+*+/)),(),4,.04/432.(-*-.0515563:6..-../68;53:()*/-%&,,152.-+./)&*986.0-,-6879)%(&''+(*&'(+**/04480:45,/263:9,)-'*060,.2/-.,($%&(/78-,963138:.3(-+7/;:475440://4+754*5/5531'+0(-+-*-/5/9/..,797514.*,,%&$$%'(1920/10-.,/+*.-/33544620484963'1./182987--*)%))4583/3*(())-,.002:.*+)++0),30'/51::.175%+'*)'6)888;59::71.43:99<:9990:...33'('(*,,7+3-*+'5(///6-.0&)+')&)(2$16/59-((+*5,;215;0-*+.;<-6800/1--/,91('/*,,468-.190.5-/,+))%*#%').7/.//+0'/&033888:990*281.*-./00./)7)-74033466+83/')*,)*-1987859-,-'$(&+-0/1308/),,8670(+))*,+-//.4510,668:946889<9899318;5+50.*+-)+8968;-8779;9820/,,/10144466434<:436836822./51*)-(/+*&$00'74.0,'*$-2675/-3..8:*-1/03$'&(%(,129;2+1716.'/12(36+-59+.,()342/-&$$.09589:<47;5677871'(2,+--1-52812,-,9,&,'&&''&-95346+.,-17(195522(+,2**$)'))%,(%'/.,-14(10,&%*-/19,)0+*./57232(('%&/08)334/1./''0$%'(5,-<94/69*+983-0+&*&*/4**+4'11.(*/,/170788761010*../,0+&*+20/011/0%2-),-)*62;0*2.(.,()'$((0,016.,#%%&&)(/.3;)+7,8,,%
