# Supplementary material for: De novo species identification using 16S rRNA gene nanopore sequencing
Source: PeerJ. 2020 Oct 21;8:e10029. doi: 10.7717/peerj.10029 (PMC7585375; doi:10.7717/peerj.10029)
Supplement: Supplemental Information 3 [file peerj-08-10029-s003.zip › pass_fastq_runid_2c9cf7bc05858273f10e7d7ec552fc0bd742dc3e_507.fastq]

@30b03cd9-5f04-4a30-a77a-a72b6aa309c6 ch=159 read=135705 start_time=2019-12-13T13:41:17Z barcode=BC01 runid=2c9cf7bc05858273f10e7d7ec552fc0bd742dc3e
CCGGTTTGCCTTGTTACGACTTCACCCCAGTCATGAATCACAAAGTGGTAAGCGCCCTCCCGAAGGTTAAGCTACCTACTTCTTTTGCAACCCCTCCCATGGTGTGTGACGGGCGGTGTGTACAAGGCCCGGGCATGTTCACCGTGGCATTCTGATCGATTATAGCGATTCCGACTTCATGGAGTGGGGTTGCAGACTCAATCCGGACTACGACACTTTATGAGGTCACTTGCTCTCATGAGGTCGCTTCTCTTTAATGCGCCATTGTAGCACGTGTAGCCTGGTCGTAAGGGCCATGATGACTTGACGTCATCCCACCTTCCTCAGTTTATCACTGGCAGTCTCCTTTGAGTTCGGCCGGACCGCTGGCAACAAGGATAAGGGTTGCGCTCGTTGCGGGACTTAACCCAACATTTCACAACACGAGCTGACGACAGCCATGCAGCACCTGTCTCCGTTCCCGAAGGCTGTTCTCATCTCTGAAAACTTCCGTGGATGTCAAGACCAGGCGGAGTTCTTCTGCATCGAATTAAACCATGCTCCACCGCTTGTGCGGAGCCCCCGTCAATTCATTTTGAGTTTTAACCTTGCAGCCGTATTGCTCTGAGCGGTCGACTTAACGCGTTAGCTCGGAAGCCACGCCCCAGGGCACAACCTCCAAGTCGACATCGTTTACGGCGTGGACTACCAGGGTATCTAATCCTGTTTGCTCCCCACGCTTTCGCACCCTGAACTCAGTCTTCGTCCAGGGCCGCCTTTATACCGGTATTCCTCAGATCTCTACGCATTTCACCGCTACACCTGGAATTCTACCCCCCTCTACAGAGACTCAAGCTTTGCCAGTATCAGATGCAGTTCCCAGGTTGAGCCGGGAGTTTCACATCTGGCTTAACAAAACCGCCTGCGTGCGCTTTACGCCCAATGTGAGTCAGTGCCGCACGCCCTCCGTATTACCGCGGGCTGCTGGCGCGAGTTAGCCGGTGCTTCTTCTGCGGGTAACGTCAATGGTAAGGTATTAACTGCTCCCTTCTCCCCGCTGAAATTGCTACAACCCGAAGGCCCTCTTCATACGCGCGGCAAGCTTGCATCAGGCTTGCGCCCATTGGTACCAATATTCACACTGCTGCCTCCCGTAGGAG
+
35,(-6,)0335/15+-/%++,,..11/,.187988<:869493**1338/+,+,0-+/1.,,-,/..0((*+0294268<82::.1551541&),84(+.'(*+*'(,*,6889:522-../390173()++())&-31158.,-5344:5500,/&();21-),.-2:53.*0/3.+,,($%'''+1.7/1%&6313(4+3,7.74.''())%)&&'%/*(-(.*%&.*))+.,2.40.+/+0+.2437437)%(''.6:<739.*%'(%,*,+*()2-+.5::7821*03570/--0-,-+1,,,*+,.,1)*'.6/356.1/02<++-;8994:3.03448042)*),2-.%.121:05723335203123)6+5()-2..2/1./1687;896;8/20,.'+(()+.*64,*+-/-/+.,+737838:8;457;0:28304/581132.0)&(83:4++1+0,%%2;4586817261/796.03-2*.1:7756934568;11/-+-'*7;96:0&'+,/6+'&-(.8/396767776.04-..1,./32-())296.,-56:6<9/78:.4340;<7/8674830(/00-3)*)'(**&''.3(543254898:651-2/-*224/.--(/601-037*,/52-,./419.2-.)%)**+.*/22591)((),'-,624)$('&-,)-,.166;732104;3*++454)&),-5::655479-(((/+/37:;:9;9649((306.722//4'%%+.6).---95213'(-233999:79/8:,-68;433--(,3/*+,)0,12053425/..0/1&'%*1223/0*+/.'(212-0,14)-2953225;392*-0/1--/57%.*&))31.+**,,*''&'(66541())-177212/3//')--,+/.2.(*&)')(*(,($')((%(($(%/30,).+/*5,+2,))),+-..1,0'&#$((**6&%(/-0/,,.3/8;887823423:5226*8./+)(&*.,..743//)--.6,0:4/51-*),../*&)&%&3)*4.42+)+.,014-,./:87711,.,*0)'%%$&'%&(,.1%0...3()(.3-(.-,())*(-,+$--$#&')112423:6/9,,155'*%
@fdba39f7-beb7-4076-8b87-062197fdddf4 ch=415 read=74401 start_time=2019-12-13T13:41:16Z barcode=BC01 runid=2c9cf7bc05858273f10e7d7ec552fc0bd742dc3e
CCTTGTTTGACTTCACCCCGTCGCTGACCCTACCTTCGGCCGCTGCTGCCTCCTTGCGGTTAGCTCCCGGACTTCGGGTATTGCCAACTCTCATGGTGTGACGGGCGGTGTGTACAGAACCGGGAACGTATTCACCGCGACGTTCTGATTCGCGTTACTAGTAACTCCGGGTTTCGTGTAGGCGGTTTCAGCCTACAATCCGAACTTGAGACTGGTTTTAAGTTTATTCACCTCGCGGCATTGCATCTCTCTGTACCAGCCATTGTAGCGTGTGTGGCCCTACGCAAAGGGGCATGATGATTTGATCATCCCACCTTCCTCCTGGTTAAGCAGGCAGTCTCGCTAAGTCCTCAACTTAATGGTAGTAACTAACGACAGGGTTGCGCTCGTTGCGGGACTTAACTAACATCTCGGCAGGCTGACGACAGCCATGCACCACCTGTCGCCTTGTCCCCGAAGGATTTCCCTCGATTAAGAGTAGTAGGGATGTCAAGTGTAGGTAAGGTTCTTCGCGTTGCTTCAGATTAAACCACATGCTCCGCTACTTGTGCGGGTCCCCGTCAATTCCTTTGAGTTTTAATCGCGACCACCGTGCTCCCCAGGCCCGGAATGCCAATGCGTTAGCGGCGGCACGGAGGTGTTGGAAACCCCCACACCTAGTATTCATCGTTTGCGGCGTGGACTGCCAGGGTATTAATCATGTTTACGCTTTCGAGCCTCAGCGTCAGTTACAGTCAGAGTCGCCTTCGCCACTGGTGTTCTTCTACTAATCTACGCATTTCACCGCTACACTAGGAATTCCCACTTCTCTCTCCTGCCTCTAGATAGCCAGTTTAGATACAGCACCCAAGTTGAGCCGGGTGTTCATCGCCAATCACATCCGCCTACCGCTCCCTTTGCGCCCAGTAAGTCCGGATAAACGCTCGCCACCACGTATTACCGCGGCTGCTGGCGTAGTTAGCCGTGGCTTCCTCCTTGGGTACCGTCATTATCTTCCCCAAAGACCAGGCTTTACGATCAAAACCTTCATCGCTCACGCGGCGTTGCCATCGGGGTTCCCCGTTTGTGCAATATTCCCCACTGCTACTGCCTCCCGTAGAACAATATCAGCACCAACAGAAGGTTAACCTGAGACACCGACAGCGGC
+
-2-2&.4('(-352%*$&'(*6**.+%031+')'&'%.+86590/+&$*+-/''-.2(152005.1&(+519959'/--*---6+1)((,,-%)*1212245180-..-*+*,)*,,,201'334::,5-13.+13-.0(*'(*&)+,0:523-..,,0'4/6//.4-*1'-4-(,1-/4373,0/;,.,//0*'**3+,,*+2*.,()54564-'-1/65/2<2'/(,&*..3*)+153493342/.../561/0+,*11/,5)(')+'+*//+$$&%((&*$%(,*,+2+-/-)&)%&)7,(%+*')05)%'%%''%'-800./,+'$*%),--5665965676-081./+,,-/6155852224553.0/../*+23,6-01666,7/,0)50-)*(-(%&4*/020/0.*0*(.125312-2/*33496634,*1*0172).+*.*-1790+,)&($20.11)*-,-2,0*,%))-&)'+.6,33795(.+../.3...106:7473,-+*2--.50)(%+(17335,*),-.13.,.,&*3*+,..,02/-9;6-11+34:3,-7940.7;;.&)&&$'+**,%()-824.8/,&%23-*'+/487,5,+'*'))+1,+-//0*2*)*.,*.4.4683)/3-06:6-(-)-,*'*/03:6$.$(.65',*3)+*/7751)2,)20)'$)%-*0.%&#*50+/,/3;810145612+-00/42-:+*+/16+'%''+,39658567:26566425:5480.,-*+)0541634/4;4/277))&%%'(-$'&((,0.1*#&'*'*)*+(14133),-/445,,&3+.2/63)*.,$('*2/79344,1.*((2*(/+-&.6*''*%&(/1/2(,++(*)+.(%''&(-30&(1()-+//*$)*&'$(1(-,+-*30/39:99;<664-.'.*-/,577726100././,**,.7-+*.0)*,+)/00)'*(1).-(,*0569964933341569+/30..,.006/-+*(*+-32&)/-+31;:::;7996..-..424361-*%,-'367+51:7+*/81,//,5+,-871896*.,+**$'$%''*+3,+,0,'((,30232)()&*+,3.1/11+2-302/1/0(/$*&)')''($&$#"
@f758d12c-d185-4dae-b3e2-391ea672f30d ch=271 read=101153 start_time=2019-12-13T13:41:15Z barcode=BC01 runid=2c9cf7bc05858273f10e7d7ec552fc0bd742dc3e
CTCCTGCAGGCAGCAGTAGGGAATTTTCGGGCAATGGGAAACCTGACGAGCAACGCCGCGTGAAGGAAGAAGTTTTCAGTTTAAACTTCTGTTATAAAGGAAGAACGGCGGCTACAGAATGGTGAGTTGATGACTTTATTAAGAAATACGGCTAACGTGCCGCTTAAGCCGGGCAGCCGCGTATAAGTGCCAAGCGTTATCCGGAATTATTAAGGCGTAAAGGGGGCAGGCGGCAGCAGGGTCTGGCGAAAGCCTGAAGCGTTAACTTCAGTAAGCCTGCCGAAACCAAGGCAGCTAGAGTGCAGGGAGAGGATCGTGGAATTCAGCAATTGAAATGCGTAGATATATGGAGGGGAACACCAGTGGCGAAGGCGACGATCTGGCCTGCAACTGACGCCTCAGTCCCGAAAGCGTGGGGAAGCAAAATGGGATTAGATGCCTAGTAGTCCACACCGTAAACGACTGGTACTGGTATTTGGATGTCAAGAGTTCAGTGCTGCAGTTAACGCAATAGACTCCACCTAGATAGTACGTTAAAGAATGAAACTCAAAGGAATTGACGGGGCCCGCACAAGCGGTGGAGCATGTGGTTTAATTCGAAACAGCGAAGAACCTTACCAGGTCTTGACATACTGCCAAGGCTCCAGAGATGGAGGAATAGCTATATGAATACAGGTGGTGCATGGTTGTCGTCAGCTCGTGTCGTGAGATGTTGGGTTAGATCCCGCAACGAGCGCAACCCTTATCGTTAGTTACCATCATTAGTTGGGACGCCAGACTGCCAGTGACAGAAGCTGGAGGAAGGCGGGGATGACGTCAAATCACCATGCCGCTATGACGCTAGCTACGATACTACGGATGGTGCGGGGAAGCGAAGCCGCGGTGTAAGCCATAAAACCATCCTCAATTCCAGTTGTGGTCTGCAGCCGACTACATGAAGTTGCGTCGCTAGTAATCGCGAATCAGCATGTCGCGGTGAATACGTTCTCGGGCCTTGTACGCACCGCCCGTCACACCACGAGTTGATAACACCCGAAGCCGGTGGCCTAACCGCAAGGAAGGGGCACAATGCTAAGGTGGGATTGATGGTGGGAATTGAAGATCGTAACAAGGTAACCGGG
+
$%&'()/+//.)45(-.'&)%)&4894,*''*6--(/*'+*-9***'*2(05685793531//0+3/+(.((+15.,#+%&%,74-,.*-+4.//48,(/-:253-',,262,++'&)%(*1/)%$'$&%$$%%((,(3,4*%(*)')+.3111--)))./+**)//(*&%%%#%$'&&((,((&&(&')'&)+,2482.2(5*3)3&$&&&&.012/39.)+14.2%((),86200,-0*-*--+,++/*).0,--*&%'').('-(('(*18',&%&))(,4,/,,%--***)**)&)*53,4/.(.,.6266+3-,0*3)($%%&%3&'191..998976625167/.11*/'-*-0859,3,+)(+,/12454233014050267:522*+')')+'%+*,(%%(*.//2/.4)('%.-9:**,65-.5..15315/+*/-.61*()(,1134781*'%%&&**++(('&*.3-6485634(()/3:9421////4'-.,0+)*/+'&$&&*+.0&()%($'+()))+),++-,*46775:945668*.++0235451694.9*+.012501/3001(,-521&(-8:;5;6;73.1'*(%)(,1)).-5261/1'***)3.-./)+'*(%(&((-31/5+-++--081-+))++420011.0,(,-/1,30069:8979795932255,$%&'603235377704964:+30093,,.,80,-.61+&')-4253:65968884<521511;555448,(+.'.4)*%&$%&./6898.*1,-1($)((-.5:-+)*,-00,4850.('((*87:102''+**&*&#%''()((%&$$'-())'(+%*%&''72588487(/,*&)+-,-4/077.-,*&#&%#&&$$'29.18586/+--2,,.*'*.3')(36964-)$(,..06/4+,-.),0/$#&'))--)*2-4./.411604(-.2389;895:3-.0---.,9..0/9865/6012:5323<39;5365---/,'*()('+)%&'((*1.)(,++5:39121-,(*,0,-..1-0--))'(''),0-''(,*)&3&/.(-+,+*('+),)%%.&')&%',--')1/30-/.8:97,8+
@d06fa942-c67d-4a74-857e-36ac96d3cbc6 ch=495 read=151263 start_time=2019-12-13T13:40:37Z barcode=BC01 runid=2c9cf7bc05858273f10e7d7ec552fc0bd742dc3e
CTCCTGCGGGAGGCAGCAGTGGGGAATATTGCAATGAGGCGCAAGCCTGATGCAGCCATGCCGCGTGTATGAAGAAGGCCTTCGGGTTTGTAAAGTACTTTCAGCGGGGAGGAAGGGAATTAAAGTTAATACCTTTGCTCATTGACGTTACCGCCCGCAGAAGAAACACCAGTAACTCCGTGCCAGCAGCCGCGGTAATGCGGAGGGTGCGAAGGCGTTGAAATCGGAATTGCCTGGGCGTAAAGCGCACGCAGGCAGTTTATTAAGTCAGATGTAGAATCCCCGGGCTCAACCTGGGAACTGCATCTGATACTGGCAAGCAGTCTCGTAGAGGGGTAGAATTCCCAGTGTAGCGGTGGGGAAATGCGTAGAGATCTGGAGATACCGGTGAAGGCGGCCCCCCCTGGACGAACTGACGCTCCAGGTGCGAAAGCGTGGGGAGCAAACAGGTTAGATGCCCTGGTAGTCCACGCCGTAAACGATGTCGACTTGGAGGGTTTATTGCCCTTGAGGCGTGGCTTCCGGGCTAGCATTAAGTCGACCGCCTGGGAGATACGGCCGCAAGGTTAAAACTCAAATGAATTGACGAGGGGCCCGCACAAGCGGTGGAGCGTAATGGTTTAATTCGATGCAACGCGAAAACACCTGGTCTTGGCATCCACGGAAGTTCTCAGAGATGAGAATGTGCCTTCCGGGAACCGTGGGACAGGTGCTGCATGGCTGTCGTCAGCTCGATGTTGTGAAATGTTAGGTTAAGTCCCGCAACAGGGGCGCAACCCATATCCTTTGTTGCCAGCGGTCCGGCCGGGAACTCAAAGGGAGACTGCCAGTGATAAACTGGAGGAAGGTGGGGATGACGTCAAGTCATCATAGCCCTTACGACCAGGGCTACACGTGCTACAATGGCGCATACAAAGAGAAGCGTACCTCGCGAGAGCAAGCGGACGCAAAGTGCGTCATGTAGATCCGGATTGGAGTCTGCAACTCGACTCCATGAAGTCGGAATCGCTAGTAATCGTGGATCAGAATGCCACGGTGAATGATACGTTCGGGCCTTGTACACCGCCCGTCACACCGTAGTGGAGTTGCAAAAGTAGGTAACAACCTTCCGGGAGGCGCTTACCGCTTTGTGATTCATGACTGGGGTGAAGTCGTAACAAATGGCGG
+
+,45.*&(-4-.4.125514048*+*)'/,*'/--(%,''*-67028++),+,-('(**,5:3436687655.+/,/6398:8,/(+/*'/160++-.-8:0.32,89(&,*,1+.*((+(24/.-305/03.99-,465,9,,,7146.-+(+0+'*').*&*++*-21')+'.(-.512356-2111413.4-+8./-612/24+-,.%*)'0.406%/-((*'1-(1)%1..7664'((((((*,&-*/.-2/'..5*%**.//05%,-1/-,&++(,43(17:7690503/133-./--+**--./1116851/,')(*),16427,)-0,/-,(/*/*-+)%./1.-//1/./0-&,**+5677/--,,122:310-+56413+,'(&'%',*+/681)+.527)(**)**54517(*9:;:9,41)'(*:4::''*,8;01.//*6)(+,'20()-2.,,.12(+042--1-(),./.1766160'.(*.+.71+.1.09++/-.,1,(*.933.7++,())%()&+.12-040+89483)).-%&+*,/./4401.5/5.8/899-698;...,1/4/25+'/313-6.*+*,'*(+*014-,,,/-2,,6:5;9282<20/11;:27//-+,3.*').2.()*+/)'((*0+(*),(*(1;758,,.119541170,1+/(*,,(+64788:88(*)+.+/')+:964133:9736634,+)++.&'+,5:3244:93236&387;512-51+*21'2()/,-+01/.35/%-*.0055))6;5584535;61)-).++---.0763:-/3-*,/49789/.,)*+.7:2994-,/,,+*('..,..79:9823,&*-*,+$$'(()&%%$&)+4:6900)''*$*(),/74738-%'&)0111250)()'()%()''*0-0512**'*,250/1:,,%%,6.,-022665984,-&)0*+-%1*-+*+,.-01,-/00512347$$''((()'/+./2&&+&')*4,-+/09949+,+1/44.$)'*+&'50,-.05+6),'*+.()'$,&,*-/)59,+5345446(+$()*-&)66/27:/'&'$**++(-,,/0.-6*&43*+0/..0/+34**,+()21//6/045177464(%()-+,5//*--,2-0-/,*0
@b66bf4dc-18ff-4260-bc27-fc904afb899d ch=477 read=83007 start_time=2019-12-13T13:40:31Z barcode=BC01 runid=2c9cf7bc05858273f10e7d7ec552fc0bd742dc3e
CTCTTCGTTCCAGTTACGTATTGCTGTGGTGCCGTTGTCGGTGTCTTTGTGTTAGCAGCGCTGTTGGTGCTGATATTTATACAAGGCGGCAGTGGGGAATATTGCACAATGGGCGCAAGCCCATTGCAGCCATGCCGCGTGTATGAAGAAGACTTCGGGTTGTAAGGAAGATACTTTCAGCGGGGGAGGAAGGGAGTAAAGTTAATACCTTTGCTCATTGACGTTACCGCAGAAGAAACACCAGCTAACTCATTGCCAGCAGCCGCGGTAATACGTAGGTGGCGAGCGTTATCCCGGATTTACTGGGCTAATGCAAAAGGGGCGTAGGCGGATGATTGGGATGAAATACCAGGCTCAACTTGGGTGCTGCACCCCAAACTGGTGCTCGAGTGCAGGAGAGGAGGGTGATTCCTAGTGTAGCGGTGAAATGCGTAGAGATTGAAGAACACTGGTGGCGAAAGGCGACTCTCTGGACTGGCAGCCTTTGAGGCTCGAAAGCGTAGGGGAGCAACAAGTTAGATACCCACGGTGATTCACGCCGTAAGCGGTAGATACTGGGATTATTGGAGGTTTTCAACACCTCCGTGCCGCCACTAACGCATTAAGTATTCCGCCCATAGGGTACGGTCGCAAGATTAAAACTCAAGGAATTGACGGGGACCCGCACACAAGTGGCGGGCATGTGGACAAAATTCGAAGCAACGCGAAGGCCACCTACACTTGACATCCCTTGCATTTACTCTTAATCAGAAGTCCCTTCGAGGACAAGGTGACAGGTGGTGCATGGTTGTCGTCAGCTGTTGTCGTGAGATGTTGGGTTAAGTCCCGCAACGAGCGCAGCCAATCGTTACTGCCATTAAGTTGAGGACTCTAGCGAGACTGCCTGGGTTAATAGGAAGGGGTGAGGATTGACGTCAAATCATCCATGCCCATATGTGTGGGCCACGTGCTACAATGACTGGTACGAAGTCACAATACCGCGAGGTGGAACCAAACTTTAAAACCAGTCTCAGTTCGGATTGTAGGCTGCTCGCCTACATGAAGCTGGGTTACTAGTAATGCTTGAATCAGGAGATGTCGCGGTGAATACGTTCAGGTCTTGTACACCGCCCGTCCTGCAAAACGAGAGTTAGCGTACGAGGTCAAGTGAGCTAACCGCAAAGGAACTGGCAGCCGAGAGAAGGTAGGGTCAGCGGTGGGGTGAAGTCGTAACAAGGTAACCGG
+
%''&('+/7/,),/:1306.5/-.4/*()*&%#&$5,/1+41023/75*./---&)&$&$'*+6:5979:5332'0+'%$$$*+/6-'-1319486(.+,-4-((()4978;4.+./8,33)$)'$%'#&%%'%++'()*+-2(',,%')&%*,3/32./2&)())(((%('((,1-*%/.*772)'+*&&+1)('*074-0537237373.+01674:324/7*(*&$))+1,%)-(&()/&&+,-3/./%'*%.4/.0*%*,)5(1-/../;48.+'''('))**/71//.0*+0*551+..72-(&(&++,65.',.)((&*)(23&-))*),)&02.-+*-2-'0('*3/480/)*).888121++)/)(%250//3./+',+''),/1/44**'*-(,-'%&&&'-(**1322//00:74299/)1-..,(('/$'-*))/.+-#'%%,,+*+-(%)017410/--1001)&$&#0.0.45/.,1/.0%)('),/-(+1+&((,4857*,,-*,//--7+&''..+(-+)&)*/1/257(2-6/''%%%'+&()%/+*0.2.&++.:44'(%&&*4271++,+)%0-0./1--)*)-',&&(*+81/*-3*%$&'/.**,6654001/)*+-.5,*(,/05)/,/708670594)&*)$%%'%''*&)'+*+/++-0//07%%$)--,42%)+*-7351,*,+'*)*',*''))&)**,1)(4-')(((&))'#%%&&%+/57'&'&$&*2--63-(-./273442133'-,,14+.687&+53,1535,)*+)(**''(',,0/62+-,)--+4-)+--5()-.+/%')-+.,%**&((,,37/.,,.73376/.-3-,-00556*,-1/-2//..07//8/8,/'$&)(($')/)&'&)'$)(((+,346;51,*,05/3+/-*%+(+&+'((*,)'$&%('(**+.-+($&'&**)+(*+&,&')261-/.+*()((/+-(%))03++))'*/41/10(($)-,.2;:4:110-')'()*()(-/22333561,'('''(+*5+-+))(*))'+/-14;54)+('%((*-/1738778<9796782%----181112016+;:,,92(('*'.*%#(')%'02)/0224.+)'%(/')&()),,,./05+/-1'))(&.,/410139+(&''+-)1,-.5//,-(*(%0'342+-.1(+/69:;561)-,8;572.
@019fd3c0-3514-4fe1-a63f-1e9a3420df04 ch=433 read=160248 start_time=2019-12-13T13:40:09Z barcode=BC01 runid=2c9cf7bc05858273f10e7d7ec552fc0bd742dc3e
CCAGTTACCTTGTTGCGGCTTCACCCCAATCATCAATCCCACCTTAGGCGGCTCTTCCCTTGCAGTTAGGCCACCGGCGTCAGGTGTTATCAACTCGTGGTGACGGGCGAGGTGTGTACAAGGCCGAACGTATTCACCGCGACATGCTGGTCGCGATTTACTAGCGGTCCAACTTCATGTAGTCGAGTTACGGGCCACCAGTCCAGACGAAAATGGTTTTATGGGTTTTGCTTCCTCGCGGCTTGCTTCCCTCTGCACCATCCATTTGCTGGCATTAGCCCAGGTCATAGGGGCATGATGATTTGACGTCATCCCCGCCTTCCTCCAACTTGTCACTGGCAGTCTCGCTAGAGTCCCCAACTTAATGATGGTAACTAACGATAGAGTTGCGCTCGTTGCGGGACTAACCCAACATCTCACGGCCACGAGCTGACGGCAACCATTCCGCCACCTGTATCTCATAAGCTATCTCCATCCTGCGGAACCTGGGTATGCCAAGACCTGGTAAGGTTCTTCGCGTTGCTTCGAATTAAACCACATGCTCCACCGCTTGTGCGGGCCCCAAATCAATTCAGCACAGGTTTCATTCTTGCGGGCAATGCTACTCAGGCAGGTACTTATTGCGTTAACTGCAGCACTGGGCTTTGACATCAACGCCAGTACTCATCGTTTACGGCGTGGACTACTAGGGTATCTAATCATGTGCTCCCCACGCTTTCCGGGACTGAGCGTCGGACCAGATCGTCGCCGCCGCTGGTGTTCCTCCGCTTATATCTACGCATTTCACCGCTACGCCCAGGATTCCGATCCTCTCCTGCACTCCTAGCTGCCTGGTTTCTATGGCTTACTGAGTTAAGCTTCAGGCTTTCACCACAGACCGCTTGCTGCCGCCTGCTCCCTCTTTACGTAATGGTGTCCGGATAGCGCTTGCCACCTACGTACGCGGCTGCTGGCTGTGTAGTTAGCCGTGGCTTTTCAATAAAATTACCGTCACTCGGCTACCATTTCCTGTAGCCGCCGTTCTTCTGCTATAACAGAGAGTTTACAATCCGAAAACCTTCTTCCTTCGCAGCGTTGCTCGGTCAGGGTTTCCCCGGTACCGAAAATTCCCTGCTGCGTAGAG
+
20*)32*/260/07'0*)3595-1+0/012578779501+'*(-*)(&&'(('*+20:.,5*.*//2&++67250/-,-19&/,,+1/0112-.-0,//,&.,-5::,+)*,/02332579082,(&%'(327;656;5743.**)))))+*&+,-374-,-./02/2/)1&+162/43567971/549+2,,$('$%#(#+/()*-,&(-+&('(*30()*88-075,')0//**.**,+(')%).4/5/+-.'-'+266963382))$(&(&*(&%&(+%.)*(%%%(.0605-,,,,86;//*2233:73:8*(0-37-*,1+/)+--+/<87520.--12/5568/.//0+67*+(',*3/53187;86943597432))$**4/3277876;363;/,'$)%+'',,/++)((+-0)0&'*--31/0).-'34:68)/('(%+0/180-,+.0)((()&'(+.51-15)+3''%%(*)''%&$'*(***3*3,667952-*2-,-7::9<877425//174-1*8*00((,+,-214357,.''&((+--248*630(&''),/82<0,**')%&-/;9417;,4,++38630+/',+++,200,0$,))((+-,00..014*+'&&('*,,121,*,./,+,7...2*.%'%'&+(*-7698284,$&,.,,)+24654563+('.*..34;44+-*+%')530,++*,7:.8)+8;764.(*)(+,&.01.1387729+'(%%*)$&+%%0'*865244)*-.012964'2.113::0*.0,-)%'$$%%%&)$2*3*&&/11..-.(('(%()0--.555569446.:73./2&3139+**()((709&3381-.612:50450/009984'',')+--05149...*13*(/.4,(+,-)0,)--%*,-1521'%)()/)'4,+5-(%&&$#''',-+-14332.-.+*'%-*8-/06-138607::0.9-..+')).5;233,.01*4..-69.5;150,*'')-223:37;141($$)&')0/4&'+&(,08:230;.-2-.,40.49<99<:4410--(./,1-)()+&3-4+.744;1288)'&*)3.,+1.5+8.8.,%('(()'--*'
@969d1a0e-bdcc-41bb-bd33-1752b92c3c59 ch=89 read=112087 start_time=2019-12-13T13:39:58Z barcode=BC01 runid=2c9cf7bc05858273f10e7d7ec552fc0bd742dc3e
CCGAGTTACCTTGTTACGACTTCGCAGTCATGAATCACAAAGTGGTAGCGCCCTCCCGAAGGTTAAGCTACCTGTTTTTTGCAGCCCACTCCCATGTGACGGGCGGTGTGTACAGGCCCGGGAACGTATTCACCGTGGTTCAGTCCACGATTACTAGCGATTCCACGACTTCATGGGAGTCGAGTTGCAGACTCAATCGGACTACGACGCACTTTATGAGGTCCGCTTGCTCTCGAATCGCTTCTCTTTGTTATGCGCCATTTAGCACGTGTGTAGCCCTGGTCGTAGGGCCATGATGACTTGACGTCATCCCACCTTCCTCAGTTTATCACAGCAGTCTCCTTTGAGTTCCCGGCCGGACCGCTGGCAACAAAGGATAAGGGTTGCGCTCGTTGCGGGACTTAACTGGCATTTCACAACACGAGCTGACGTTGACAGCCATGCAGCACCTGTCTCACGGTTCCGGCACCATCCATCTCTGGAAAGTTCTGTGAATGTCAAGACCAGGTAAGGTTCTTCGCGTTGCATCAATTAAACCCATGCTCCACCGCTTGTGCAGGCCCCGTCAATTCATTTTGAGTTTTAACCTTGCGTACGTACTCCCCAGGCGGTCGACTTAACGCGGCTCCGGAAGCCACGCCTCAAGGGGCACAACCTCCGTCGACATCGTTTGCGGCGTGGACTACCGGGTATCTAATCCTGTTTGCTCCCACGCTTTCTTTTGAGCGTCAGTCTTCGTCCAGGGGCCGCCTTCGCCACCGGTATTCCTCCAGATCTCTACGCATTTCACCGCTACCTGGAATCTACCCCCCTCTACGAGACTCCGGCTTGCCAGTATCAGATGCAGTTTAGGTTGGGCCAGGGGATTTCATCTGACTTAACAAACCGCCTGCGTGCGCTTTTACGCCCAGTAATTCCGATTAACGCTTGCACCCTCCGTATTACCGCGGCTGCTGGCACAGGTTAGCCGGTGCTTCTTCTGCGGGTAACGTCAATGAGCAAAGGTATTAACTTTACTCCTTCCTCCCGAAAGTACTTTTACAACCCGAGCCTTCTTCATACACACGCGGCATGGCTGCATCAGGCTTGCGCCATTATTATTCCCCACTGCTGCCTCCGTAGGAG
+
54*(+1913849,7,**,(++2-$-&).989677.-,.5:32)4('+)*,19+),*)),.,52820+-,,.2+%*,558,.//*1;/,--.5.,2+()((/73107///-0314*717,,99-21/315:3,-+())+*''&%..+$&*0150.-,)*./3:.&$&()89;9+006'').4/,,0*'-**08662422,502.'&*,../,,/7/.62-/0,03+--1(*)+(('$$*,&(5.63005.&,('*'().70,0&%&)$),,+-*)+*478/09:76-7*599;87//,+)*&(')*34476./,&-3.5.((+)*5;822/&&$-..454594384,+/3:36,&+/+344::683431041-6+5-82*'*3,4/,.5273/3/--290/23210.+'&*(*6,-,-,*/,/3556331.)&'(%/.,254636//0/07.'0252-.)+-,&$$$%&*'*(.8.00/**,3-6)-3888740)75651,((.-2+-()&$,)7;89<:652-3-/-/4(3)7/7'3.&$(&055458;1003-007'/0053,)+0.7/;892;:.-/11<<9-:607/--+((+*.*)''&&%%).10:9720/113/1--.*,.2*0))($&,')'-3.135*971-).-4.3-0'&&().258840:/%*.301372/.0-05*2),+01.0)-431-55,*0-47.)-,-276)*('$$%55699/6656;:7+9'%.2062834:4:878;35;187716,0**)%%011364130223::545834*./-,50-6/7(+11766-*42-.()-+*+,&)*-,3.05',,))-..89887926,$++,-40,6+%')*2'24-+2/1()*+++2.55:85:357--.,,.301.99/*//0-(*,-/075,'').;/:0///7.--275447,+(&&(+0,328688:971.'+'/0.3-)/7.64,-.</9<::9:5;:45;865232//0'4,3*2.0/4-.*+38:00126)5//+32/&%')&-*+/35)'()',3*''-.01749<9445/.+(+++*.//111./1878956:52/')+18%/0','&'(*/53,.0&'-+,5199,2)0-+&
@8be9fff1-3530-48e1-b9c4-c08dffb7621c ch=404 read=98122 start_time=2019-12-13T13:39:52Z barcode=BC01 runid=2c9cf7bc05858273f10e7d7ec552fc0bd742dc3e
CCGGATTTACCTTGTTACGACTTCTGATCATGAATCACAAAGTGGTAAGCGCCACTCCGAAGGTTAAGCTACCTCTTCTTTTGCAACCCGCTCCCCATGGTGCGACGGGCGGGGTAGTATTACAAGGCCGGGAACGTATTCACCGTGGCATTCCTGATCCACGATTACTAGCGATTCCGACTTCATGGAGGTCGAGTTACGGGCATCAATCCGGACTACGACGCGCACTTATGAGGTCCGCTTGCTCTCGGTGCTTCTCTTTGTATGCGCCATTTAGCTTGGCACGTGTGTAGCCCTGGTCGTAAGGGCCATGATGACTTGACGTCATCCCCACCTTCCTCCAGTTTATCACTGGCAGTCTGCTTTGAGTTCCCAGCCGGACCGCTGGCAGCAAAGGATAGGGGTTGCGCTCGTTGCGGGACTTATTTCACAACACAGGCTGACGACAGCCATGCAGCACCTGTCTCACGGTTCCAGGCACATTCTCATCTCCTGAAAACTTCGTGGATGTCAGACCAGGTAAAGGTTCTTCGCGTTGCATCGAATTAAACCACATATACACCATGCGGGCCCCGTCAATTCATTTGAGTTTTAACCTTGCGGCCCGTACTCCCCAGGCGGTCGACTTAACGCGTTGGCTCGGAAGCCACGCCTCAAGGGCACAACCTCCAAGTCGACATCGTTTACGGCGTGGACTACCAAGTGTCTAATCCTGTTTGCTCCCCACGCTTTCGCACCCTGAGCGTCAGTCTTCGTCAGGGGCCGCCTTCGCCACCGGTATTCCTCCAGATCTCACCATTCTCGTATCGTCCTGGAAC
+
4314(3--*2214029/00-/-))%%(.32311:971526/,*--.43.0/35(('(*)*,*2,9/6)01,+*,.18.88:--/1009/%+,/:7*,92,+(#',.(/77/(*&(%'&%'-),,*1018%5.1/227011..27451710434(*,12.-(*+5494233//558;954479:86889/)-0.,+.72+0,5*,)((2:50+12293220'+%(')''+''(,(**+47/0/8,/--)*),''(6,886/93+,013635;826/((((%/*,-21010))+-/:,,1800*2.&3684:97000/***/*1:34575814/++80.17-/*+03;61357::/;...314%(*4++,*3*.'(&)-+5:-0/./1231,'12:+4/9:.10+)2-*,13498480.+782&('%&2*),*-'+*3%&(,,,+/2,-11363878232/09122520022:9/2(%(*,.024943434424*+,.785+.-,,/4<;;879/(*+21-2/,6)//4<:7;;9:839+.-00*)1-4/<9;;100014.,*-4,-.,'-,181)&.-07291.26,*,30;;2/43010--0.34),413-489./1933612/-(('+)**+)/,(&'')&0),'.4/577;62-+.6..-.585;28,3-./05/2)0.1/81(*././21&348636)%&'%&%',++8:828<0,.26260+.--.912+-.34(),/3587423547;8.*0%-48+8724321/,19/41+-.//:47-6*++122/2$$$###$#%$&&%%%&(&%%(#%"
@2162a65e-0680-493c-a746-0db5eaf02a7c ch=239 read=142456 start_time=2019-12-13T13:39:41Z barcode=BC01 runid=2c9cf7bc05858273f10e7d7ec552fc0bd742dc3e
CTCCTACGGAGGCAGCAGTGGGAATATTGCACAGGCGCAAGCCTGGTGTTTAGCCATGCCGCGTGTATGAAGAGCCTTCCCGGGTTGTAAAATTACTTTCAGCGGGGAGGGAAGGGTAAAGTTAATACCTTGCTCGTGGCGATTACCGCCGCAAGAAGAAGCACCGGCTAACTCCGTGCCAGCAGCCGCGGTATGCAGGAGGTGCAGAAACAATCGGAATTACTGGGCGTAAAGCGCACGCAGGCGGTTTGTTAAGTCGAGATGTGCAAGTCCGGGCTCAACCTGGGAACTGCATCTGATACTGGCAAGCGGAGTCGTAGAGGGGTAGAATTCCAGGTGTAGCGGTGATGCATGCAGAGATCTGGAGGAGGGAATACCGGTGGCAGAAGGTGGCCCCCCTGGACAGACTGACGCTCAGGTGCAGAAGCGTGGGGAGCAAACAGGATTAGATACCCTGGTAGTCCCACGCCGTAAACAGTGTCGACTTGGAGGTTGTGCCCTTGAGGCGTGGCTTCCAGAGCTAACGCGTTAAGTCGACCGCCTGAGGAAGCCTGACGCAAGGTTAAAACTCAAATGGATTGACGGGGGGGCCCGCACAAGCGGTGGAGCATGTGGTTTAATTCGATGCAACGCGAAAGAACCTTACCTGAATCTTGACATCCACGGAAGTTTTCAGAGATGAGAATGTGCCTTCAGGAACCGTGGAGACAGGTGCATGGCTGTCGTCCAGCTCGTGTTGTGAAATGTTGAGTTCACCAAGTCCTGGCAGGCATATCCTTTGCCAGCGGTCCGGCCGGGAACTCAAAGGAGACTGCCAGTGATAAACTGGAGGAAGGTGGGGATGACGTCAAGTCATCATAAGCCCCGCCAACCAGGGCCACACGTGCTACAATGGCGCATACAAAGAGAAGCGACCTCGCGAGCGGCGGACCTGCAGGAGTGCGTCGTAGTCCGGATTGGAGTGCCACAACTCAGCTCCATGAAGTCGGAATCGCTAGTAATCGCGGATCAAATGCCACAGTGAATACGTTCCCGGGCCTTGTACACCGCCCGTCACACCATGGGAGTGGGTTGCAAAAGAAATGGGTAAGCAACCTTCGGGAGGGGCGCTTACCACCTTGATTCATGACTGGGGTGAAGTCGTAACTAAGGTAACCCGG
+
)-4**+1)6-/43/..&+,,.-*/.).1+(')&+4.-/07/7:/.&,,/8**#%&**(/1)*-,.0.23+*''%/1-10+**155:-/481&-**--99,*+,*+6+)//'.*.1*--82-2..-*%('&&(/05'-*,++&2)(--&-)')-''1,(,*%''()'(++04-+02,0428.**)'/&#$$%../+,%+%%++632&%&(&&,.+**0.1/3+++/5001200*)(-*%*),6686.341)%*&&))*-&'),62('())$'/)%+-+-1)+-.23811-/300000544524+0*),)&'%*&&).).-,'.4/803*5*7*:++171///0//6,*%()1+/*'%&&&'./179))/&)..,03279497382**-'+*&')+585:4-.2..-2//-,*+(**5*,5993(%)''+,.).+'&&')/+0/02-3&((/)),3,/03356/:5*%++.31-/2(+$'(')-/++)/)2),1.813'37+**++40-*(,//616*(+&(+++*'')++716.442468248,.'-(($%*'%'#*)1.-,2/;484'1268:402.,5.../*+,.1/(.-*'--01//)((*')'$'.+)&(,/8:5;8<60/1,15'3*.-.4((+.1,0-+.6/.'*,..520377891323+0,,79624,+*+*321/9012)02154&097:7101)0,..0&1-(&)./0934388471+*,/2989669443105.+6-,*5-0)'*(*(-.1,'($&'&$&$&&-1)3-*'/44,2,72210*46/:62833:4;4*,+(*98980-/0-213;:999.+1*)--+,*02-'''$-**-243589:911'$&/+.(#%$)'/521&&&'(($()+.17675944971665-0/5.(''(*(()).27805*%&()/.)1012-#$&&&$%-...-.+-,+*+/(2)1+-0%&%#'$%(*0+*+,%()+((++-,**+(2+2.1,.-*,+0,,-%')0/88-(2*+3.-.(-/+,521417.090/0,0,2-,,/--.,)4,)&,,23108,.-3.**+06-/713096+&)0'(,1**./$*,233685.:2*,30-/)*/1-//%&$*&')/230,--.)*(+)-*0,**.-3200+13)6.0837+*.
@5d3f0c61-913a-4a1a-b1cf-4557c62cee9a ch=203 read=96825 start_time=2019-12-13T13:39:40Z barcode=BC01 runid=2c9cf7bc05858273f10e7d7ec552fc0bd742dc3e
CGGAGGAGCAGCAGTAGAATATTGCACAATGGGCGCAAGCCTGATGCAGCCATGCCGCGTATGAAGGCCTTCAGGTTGTAAAGATACTTTCAGCGGGGAGGAAAGGGTAAAGTGTAATACCTTTGCTCGTGACGTTACCCGCAGAAAACACCAAACTAACTCCATTGCCAGCAGCCGCGATAATACGGAAGTGCAAGCGTTAATCGGAGATTACTGGGCGTAAAGAAGCGCACGCAGGCGGTTTATTAAGTCAGATCATGAAATCCCGGGCTCAACCTGAGAGACTGCATCTGATACTGGCAAGCTTGGAGTCTCGTAGAGGGGGGGTAAATTCAGGTGCGGGTGGAATGCGTAGAGATCTGGAGAATACCGGTCTTGAAGGCGGACCCCTGGACGAACTGACGCTCGGAGTGCGAAAGCGTGGGAACAAACAGGATTCAGGCCTGCCTGGTAGCGGTCCCGCGCCGTAAACGATATCGGCTTGGAGGTTGTGCCCTTGAGGCGTGGCTTCCGGAGCTAACGCGTTAAGTCGACCCGCCTGGGGAGTACGGCCCGCAAGGTTAAAACTCAAATGAGCGGGGCCACTGGAAGCGGTAGCATGTGGTTTATTCGATGCAACGCAGAAGACGCCTGGTCTTGACATCCACAGAACTTTCCAGAGATGGATTGGTGCCTTCGGGAACTGTGAGACAGGTGCTGCATGGCTGTCGTCAGCTCGTGTTGTGAGAATGTTGGGTTAAAGTCCCGCAACAGGCGCAACCCTTATCCTTGTTGCCAGCGGTCCGGCCGGGAACTCAGGGAGACTGCCAGTGATAAGCTGGAGGAAGGTGGGGATGACGTCAGAGTCATCGCCAAGCCCCTTACGACCAGGAGCTACGATGCTACAATGGCGCATACAAGAGAAGCGACCTCGCGAGAGCAAGCAGACCTCATAAAGTGCGTCGTAGTCCCGGATTGGGAGTGCAACTCGACTCCATGAAGTCGGAATCGCTAGTAATCGTGGATCAAGTGCCGGTGAATACGTTCCAGACGCCTTCGCCGTCACCATCAGGATGGGTTGCCAAAGTAGGTAACAACCGGAGGGCGCTTACCGCTTTGTGATTCATGACACAGGGTGAAGTCATGTAAGGTAACCGG
+
,+/(((&'&,-...4'/*-*())&),*2,,71/.*/26&-.*)(+'()'/,23389/2//(,'-)()/3171&3315++.0)'*+*+1290+.--59+()-'*(''$)**(%&$%'%$(021;8..10'-)%,'00..8*)(&&*+,&*&+)$('-*0+++45(4)$())+10)27&%*(**''(--,0')*+--/+,-7.8.870-)%',,./0;;8927/61')*).(,&.),'''''.-4)&%+)4+44'&(*$%%&&'*&)50'32669/,-)'$&%'')///0)*-(*,355+.),).()*)0'()+/28632,')),.20**)'-(2+)(3.+&*+''(&**'(7441/--02654,)*(+2+.0(+)$&('+*(,*))&-562*6981,-,)+/./../1*+$(+,.--31+.//*)'$$$((&'$*+'1'#$(&'&&$,*)-,)%%$%%'(/'$),/5348;56222'1-/((')--146/:./-88+*.--14-'(+1..,+-*1*./00./*(*'*%*),.2308,-374/+.'$&'103+32+)104183:6;:4314+66/++.0,6863/$''+.())-),-$')'.(&&,)4-&)-(*,--7533(('')'&'+#&)'&*''++)'*.41)*,./.**/9.)0)()++958'0)-*0018576),+)(+&&'()--1-/69::875355;76666564-012686.3.,*++',32002.674:08*+*48,'.+'-&++-574657,.../3,,.)+6+-76656;6/+23230&/)'*/4)'1(%*(42-5945/...&%&')91.3-*,.//4::/2989:511(&%+//,4/**%'&(042*,*&%)*8,./3'***%('()(-..247-(+)(+)(()(+(('**()444536/2/.+)),,5,1%/-350/)+*4(*)+,015375208.+-,(8)-(($&'&))....34446946516//0&*()+411('),//0105764343+&+$+*'+53377362405'(*//))$%%(&.1+-012.2+)&*-(+).'*)(*'1,+''&-*(,,/,,,/+.&++)0-314/01&,,+2-/146:544/+'%%%.42-..4/030)&&'(**&(,.-59
@079a3cab-6bfd-4783-b1b6-35159daf93de ch=141 read=84139 start_time=2019-12-13T13:39:39Z barcode=BC01 runid=2c9cf7bc05858273f10e7d7ec552fc0bd742dc3e
CGGTTTACGCGACACGACTTCACACCCCAATCGCTGACCCTACCTTCGGCCGCTGCCTTATGCGTTAGCTCACGGACTTCGGGTATTGCCAGCTCTCATGGTGTGACGGGCGGTGTGTACGCAGACCGGATGACTGCGCGACGTTCTGATTCGCGATTACTGGTAACCAAGTAGGCGAGTTTCAGCCACAATCCGAACTGGACGGTTTTTTTTAAGTTTAGCTCCACCCGGCGTGCATCTCCCTGTACCAGCCATTGTAGCACGATGTGTAGCCCTGCGCGGGGCATGATGATTTGACGTCATCCCGCTGCCTGATTTAACCCAGGCAGTCTCGCTAAGAGTCCTCAACTTAATGGTAGTAACTAACGACAAGGGTTGCGCTCGTTGCGGGACTTAACCCAACATCTCGGCGGCTGCGGCGACAACCATGCACCACCTGTCACCTTGTCCCCGAAGATTTCTCGATTAAAGAGTAATGCAAGGGATGTCAAAATTAGCATTAAGGTTCTTCGTTGCTTCGAATTAAACCACATGCTCCGCTTTATTGCGGAGTCCCCGTCAATTCCTTTGAGTTTAAATCGCGCGACCGTACTCGAGGCGGAATATAGCCGTTAGCGGCGCGGAGGTGTTGAAACCCCCATTTTCGTATTCATTGTTTACGGCGTGGACTACCAGGGTATCTAATCCTGTTGCTCCCCGCTTTCGAGCCTCAGCGTCAGTTACAGTCCAGAGGAGTCGCCGCGCCACGGTGTTGCTTCCTAATCTCTACGCATTTCGCACTTCACTAGGAATTCCCACTCTCCTCTCCTGCACTCTAGATAACCGGTTTGAATGCCTTTTAAGTTGAGCGGGTATTTCACATCCCCAATCATCCGCCTACCACGCGCTCCCTTTACGCCCAGTAAATCCGGATAACGCTCATGCCTACATTACCGCGGCTGCTGGCTGTGGACCGCAATGCTCAGCAGATTGCCGTCATTATCTTCCCAGGGGCCAGGCTTTGATGAAAACCTTCATCATGCGCGGCGTTGCTGCATCAGGGGTTTCCCCATTGTGCAATGTTACGCAGCATCCATTAGAAG
+
0'(+80,**(&$%',-067<3//(-67,0-/0'(+++-9+)(*+*,*0/6056:1/*'&$&&&)--..677/15:56675)-'&%-+-06.%0//*,*(*9799678/28438343/)'%$$((,,1,*'&&(*224123+*%.000657;72464-9+*+&()(%%&&$&%&0543110:/+*)+)$&+.-8**.*))(%-))--,53<7;/28.08)%)6297*-,()0,&1(),24398)+54/+))*.1072/..-,()*&((,,(,-36+&%&'*(+6/347//.-*0:/./5699:.7,(&*)$&)&(%(-(*%,)((,3.,/34-42314,.-01263/+('&(0-2698+*,,1//12043871,,2)7+-+--3078,/-2*5,4,4*1)'*1.0210/(%%')&)&$(%'&$%*)$%(**,,/5,/909:866131/0639-)***&(48779//-6,3)'''(-/006:7*931235,73.(/(&%'#+)20,64<7584-14022:3*'-.(6844.,++224221*+103.02/013')'253+24:7879343;30048:6.0.,'%$%$&&''%')*).%#-+600211)$&#$%'))(&&'+(%&'+(,4155:3,772:83+#&+.+102-+0--30/089-...+,+68-2+'*(&30-335607//524)72+-,477,')+7.,-,23903*+-05;40:0+.)*/.-..-)*')*,-61(/'+0*-+.*)(0(,**)*('6(*021-/.0,37()#(#'()))+-)+(+,-1-1($)*,--(+.:897781111+++755652.3).('*-,1/$$$#")1*-.+'11-5,,*3:710.../14)1/999:<;78<7640&('+-/118'/.(%-('&%%$-3:9213451417143/.$%%)%%$().301:364<554980/+&((-++,$%&*()$%%($#$$*$+%$45--.(7+(*98776/'(-+*0.&'))('$&#&&*14/9;9;:943'($&&&*1,.0)#%&%((+1&+8695;/59:.+05,044341*2,())**$(%')*%,'(',)%
@55b0eb8d-d801-4ce8-ab62-878d4f0063ba ch=150 read=87634 start_time=2019-12-13T13:39:38Z barcode=BC01 runid=2c9cf7bc05858273f10e7d7ec552fc0bd742dc3e
CCGGATTTTGTACGGCTTCACCCCAATCATGACCCTACCTTCCCGGCCACTGCCTCGCGCGATTTAGCTCACGGACTTCGGGTATTGCCAGCTCTCATGGTGTGACGGGCGGTGTGTACAAGACCAGGAACGTATTCACCCGCGACATTCTGATTCGCGATTACCACTGGTAACTCCGGCTTCATGTAGGCGGAGTTTCAGCCTACAATCCGAACTGAGACTGGTTTTAAAGTTTAGCGGCTCCACCTCCGCGGTATTGCATCTCTCTGTACCAGCCATTGCTTAGCGCATTAACCCTACATAAAGGGGCATGATGATTTGACGTCATCCCCACCTTCCTCCTAGTTAGCAGGCAGTCTCGCTAGAGTCCTCAACTTGTAATGGTAGTAACTAACGACAAAGAGGTTGCTCGTTTGCGGGACTTAACCCAGCATCTCGACACGAGCTGGCGACAACCATGCACCACCTGTCACCTTGTCCCCGAAGGGATTTCCTCGATTAAAAGAGTAATGCAAAGGGATGTCAAGTGTAGGTAAAGGTTCTTCGCGTTGCTTCCAGATTCCGACCACATGCTCCGCTACTTGTGCGGGTCCCCGTCAATTCGCTGAGTTTTAATCTTGCGACCGTACTCCCCAGGCGGAATACTTAATGCGTTAGCGGCGGCGGAGGTGTTGAAACCCCCCACACCTAGTATTCATCGTTTGGCGTGGACTGCAGGGGTATCTAATCCTGTTTTGCTCCCCACGCTTTCGAGCCTCAGCGTCAGTTACAGTCAGAGTCGCCTTCGCCGCTGGTGTTCTTCTAATCTCTACGCATTTCACCCGCTACACAAGATTCCTCTCCTCCTCCCTGCACTCTAGATTAACCAGTTTGGAGATGCAGCACCCAGAGTTGAGCCAATTATTTCACATCCCGTAATCATCCGCCTACCGCTCCTTTGCGCCCAGTAAATCGGATAACGCTCACGCCACCTACGTATTACCGCGGCTGCTGGCGCAGCTAGTTAGCCGTAGCTTCCATCACTTAAGAATTTGCATTATCTTCCCCAAAGACAGAGCTTTACGATCCGAAAACCTTCATCGCTCACGCGGCGTTGCTGCATCAGGGTTTTCTCCCCATTTGTGCAATATTCCCCTGCTGCCTCCCGTAGGAGCAATATCAGCACCAACAGAAAGGTTAACGAACCACCGACAGCTTTCTTCAGCTGTAATGCATGGCGTT
+
)(()(.79+'*&&(&'*.,'++0,-/13&(''*.*(,/0/05.(.)-*%+631501+----)384*,--./00411333*1-.&1--6:/(..-,,+)+))*--13175/292.2(*)010168;,27,773898<4123)+4447699:8889<9666,9+'&$&))+())3../%*&(.95%/%&')3+/-++2:/0)-070,44;82+*-4337715598.6:;,03,--5.$$$(&()99/01--%%).333570112322('()+*1*%(2837:..-3+,-%+%-&(%(++&%(''/4'156,003./0008<2..1169991891+133;46/1((&/-0-'+$673415425.*,,%'),2766/3())$*%2)*3.--010+)),+,-040((&.+.-+)),,32&)**500.,..,.())'../0.2,--34.+-*'.-03473-2800)*)-3-13,,..17;2:21276-**)('(%-4-485660:/93.,))-0/154792(/608947661+2-,+,))()((/-;79<9456/9,-.31&%%'.&'&)16.--,))(()'&)+'$%$*+/0)53/478(()*+..2/)*-/*-+;<+182012/.3488)-,-+:86+/233-84;0(-0+/.0./2/:+-+,/+/()+1,-2.01:51:765942)%+)3,,+'.,-<:9::7.0(&%%)*,42//&-')(+(*+22/6:53-,+524+()*089/)+&*/65.+,38667+*,,,43346222324)'()(+-99-98343',/-21.3:7713(*412400..+.-1<83,./((+..-((('%+4+73).48735')3/(*342223*'(),&-)14186<5390-.4043432/7,+(,,/1,&+*)&,(/'092+*++-.0.&).45803-0037*)+'&*89212*$-,22.)+,-13,.+;57182,-2-&-+32455.*.%+'*+*1,,,-0'&%&$'(&%*#&%('-090//6/4&++))+)'))#&&'(%%''+2)%&%*)*,795988*196-14&(''(173*+(),,*'*16.557:9788&212)+)*+-,.20-,,/012220.1+/2-%(+021+/5--4(--,,.;,:7/,++11134.0;/03/.-()/-1,*25,,-+-4066..2.'3+/-.'%%&*)(%+-,1-)))+--,2-+(),(/.+0+)*&&%#%#"#
@f08fa724-fe8c-49bc-8235-4fa77723f30e ch=281 read=90795 start_time=2019-12-13T13:39:27Z barcode=BC01 runid=2c9cf7bc05858273f10e7d7ec552fc0bd742dc3e
CTCTACGGGAGGCAGCAGTAAGGAATTTTTTTCGGCAATGGAAACCCTGACCGAGAGAGCAACGCCGCGTGAAGGAAGAAGGTTTTCGGATTGTAAACTTCTGTTATAAAGGAGAGAACGGCGGCTACGAAATGGTAGCCAGTGACGGTACTTTATTAGAAAGCCACGGCTAACTACGTGCCAGCAACCGCGGTAATACGTAGGTGGCAAAGCGTTATCAGGGTATTGGGCGTAAAGAGGAGGCAGGCGGCAGCGGGTCTGTGGTGAAAGCCTGAAGCTTAACTTCAGTAAGCCATAGAAACCAGGCAGCTAGAGTGCAGGGAGAGGATCGTGGAATTCCATGTGTAGCGGTGAAATGCGTAGATATGGGAACACACCAGTGGCGAAAGGCGACGATCTGGCCGCAACTGACGCTCAATCGAAAGCGTGGGAGCAAATAGGATTAGATACCTAGTAGTCCACGCCGTAAGCGATGAGTATTACTAAGTGTTGTTGGATGTCAAAGTTCAGTGCTGCGAGTTAACGCAATAAAGTACTCCGCCTGGAAGTGTAGTACGTTCGCAAGGAGAAATGAAACTCAAAGGAATTGACGGGGAGCCCGCAAGCGGTGGGCATGTGGTTTAATTCGAAGCAACGCGAAGAACCGCCACCAGATCTTGGTATGCTCATAAAGGCTCAGAGATGGAGAATGGCTACTATGGATACAGGTGGTGCATGGTTGGCTCGTGTCGTGAGATGTTGGAGTTAAGTCCCGCAGCAGAGCGCAACTATCGTTAGTTACCATCATTAAGTTGGGGACTCTGGCGAGACTGCCAGTGACAAGCTGGAGGAAGGCGGGGATGACGTCAAATCATCATGCCCCTTATGACCTGGAGCTACACGTGCTACAATGGATGGTGCAGAGGAAGCGAAAGCCGCGAGGTGGAGCAAAACCCATAAAAACCATTCTCCAGTTCGGATTGTAGTCTGCAACTCGACTACATGAAGTTGGAGATCGCTAGTAATCGCGAATCAGCATGTCGCGGTGAATAATGCGTTCTCGGGCCTTGTACACACCGCCCGTCACACCACGAGAGTTGTGCTTACCGAAGCCGGTGGCCTAACCGCAAGGAAGGAGCTGTCTAAGGTGGGATTGATGATTGGGGTGAAGTCGTAACAAGGTAACCGG
+
-+-$%&&-4-/2333613.+),-*.202950.1181/7.)(-*).2/-1263+&(')*)+16212;5735.0/../3*+1+10;;941:429111;8537262140036*-*'%''.74-91420035&&,%'',)--1-(-+,,--,)$'%(().7/'+..'-,(,0-..57,,./.55984727/7167070,9///540/..26429*(0((.442*2-%(%1'8:<:976:.+&),$,+//52-'-,,/,',/+.,.-//0.-31/0750/(')1+,')(,,'***&$*0-/,*32,6.,6:8,',,+,&(*.4,,))),*.6,/3.42-',*/0-&&&')+(-,7.-+,4-+.5:81/0-+,(*(+*+,-*.547816/&(*)*127;/...-.1),)$((-*.+**)+-+'%'(#)((-77:9:4,-01<7512-(-)%%./11:.+%2**)9*$'*-/+**-%())*)('%&))(*,-0.24/9-+40416,/+0860526+.288785.+.+30234569724**-.2.3,+1+%&%('$)(+)*,+,-183-/.*)(+&(++)+,6.*..1,+''*(-*-,6117.$'2,)%*(2/35972,'(),)--47<<7:9;3'*,),42945227*(,)'$*%&(*'()+)-*+%&''%')+'(,4--1//4((*--:7-,,-)2)/-.,&&%$')-((*)-6018966477-4)+%))2146776973258/80/(&(4:5:2/84)*10'51/+//.,+'%'),74/5-..:/19893&&/0*),*(2:7/474.(-,*)*/243980121289:.--+.+.0,0,21/69423134/./8:85657855)/0,&*('*--6/00,*&$'()&),14:3355:;:85557774*,',/*2,-**,-%/52/,)-,/17/./0;:03:.'*+7;:/5;8;<728&()078(-%0(,)-./6/15481112342.//0+/-*.07/,&/50//0&131822,311835,-0457887,4**)(%((0-)-.09676(,%))(../.43314:309---.+,+.4/3-+*)*4.*+$%&%$(&%),)07-51012&(151+'(+)1-56-2-//157625,4-659703313455696::3*+,+)*,16101,2,304711*2
@a3bb16e5-45bb-496d-b0ec-9f538cdf9931 ch=345 read=78953 start_time=2019-12-13T13:39:21Z barcode=BC01 runid=2c9cf7bc05858273f10e7d7ec552fc0bd742dc3e
CTCTACGGAGGAGGCGGCAGTGGGAATATTGCTGTGGGCGCAAGCCTGATGCAGCCATGCCGCGTGCGCGAAGGCCTTCGGGTTGTAAAAGTACTTTCGAAGGGAGGAAGGTAAAGTTGCAGCCACCTTTGCTCGTGACGTTACCCGCAGAAAGCACCATTGCTCATTGCCAGCAGCGCGGTAATACGGAGGTGCAAGCGTTAATCGGGACTACTGGGCGTAAAGCGCACGCGAGCAGTTTTGTTTAAAGTCAGATGTGTGAAATCCCCGGGCTCAACCTGGGAACTGCATCGATACTGGCAGGTCTCGTAGAGGTAGAATTCCAGGTGTGGCGGTGAAATGCGTAGAATCTGGAGGAATACGGTGTGAGCGGCCCCTGGACGAACTGACGCTCAGGTGGCGGCGTGGGAGCAAACAGAGTTAGATACCCTGGTAGTCCACGCGTAAACGATGTCGACTTGGAGGTTGTAGGCGTAGCTTCCGGAGCTAACGCGTTAAGTCGACCGCCTGGGAAGTACGGCCACCAAAGGTTAAAAACTCAAAATGAATTGACGGGGCCCGCACAGGCGGTGGGCATGGTTTAATTCGTGCAACGCGAAGAACCTTACCTGGTCTTGACATAGGAAGTTTTTTAGAGATGAGTGTGCCTTCGGGAACCGTGAGACAGGTGCGCGTAACGTCGTCAGCTCGTGTTGTGAAATGTTGGGGTTTTGGCAGGCGCAGCCCATATCCTTTGTTGCCAGCGGTCGGCCGGGAACTCAAGGAGGGCTGCGGTGATAGCTGGAGGAAGGTGGGGATGACGTCAGGAGTCATCATGGCCCCTTACGACCAGGCTACACACGTGTGCTACAATGGCGCATACAAAGGCGACCTCGCGAGCAAGCGGACCTCATAAGTGCGTCGTAGTCCGGATTAGGTCTGCAACTCATCCATGAAGTCCGGAATCGCTAGTAATCGGATCCGAATGCCACGGTGAAACCACGTTCCCGGGCCTTGCACCGCCCGTCACACCATGGGGTGGGTTGCAAAAGTAGGTAACAGCAGCTGGGGAGGGCGCTTACCGCTGTGATTCATGACTGGGGGTGAAGTCGTAACAAGGTAACCGGAAGATATGACAGGCAGAAGTAGGTTAACACAAGAACCATGGCATGACGCTTCAGCACCAGCAATACGTAACTGCA
+
-*4-.121*+.'14*(+)(-/3;7-6..15..,'-065.-..347::883230'5768364343+*)(%&))(4200814:521)(*392+230297,(&'+0*(+,)()&$%%$'*'$%&#%''.,*2.,021'-()'(,-+15/-00+,33(+07-,(1..)+%/'(25-//+.1-,-6,/..-+-*)--.0,0-+-/4/4..0+45&$&()--%'%((12--43,(+++(&0-%*778+(.6+1:./16..540.-(&)12*521)./5544.23421-/.++))*)('(&(*506//),)((++-24*)&(&%%&&&&')(.231-&,,,/.+/+''')+)0+**+467*)2*2*)(*&'(*%(+(+/+3;91*/7682*,-022223.6#'&)(-&%&&'+-1+&%%.2360-%&-.*+5349<//0:0//265',.5,/5:740/002861((',)&)'))%&$%/0,+&*,.+2*/+)&*42/-)')'.+/,.-320**0+,--+*)%+'-+&,,#*),4/)-),,68:742/)+&''%'')**+7/8:11:*+*,)($&&%($&&$$)+449<909291+)&.-&.,-...-154*)+*+0/243506.-)$(')((*).2:73)'('*&%$%$$%%&+10663:8095746.-00124670/&&&(+/,%--402,-.2516/60//83:;3211).4++.+)'*,((4-(+(&.2,%,'+,+*2.*8/-3,++,1612+1/2)(*.(+973-,+',+&(&%%'*&)'&)&&%()*.*00()+/65-53156768+,(%'+*.//%&),04/(+-))+.09,1.*))'&'')++*'+.12010/071./-02-4/&'*(-339667342319:3730//1410143-0-+,-0,/181.*)+%+*%)'')867341.,$&(*,1+0-,-5,*/(--/.00,*,-1*&+03+-%&)-,.3*'+1:7,-.*(%%&(/4.,++/+.*+%#'$'/.04-,,++0*(&'+&*'$+)025503023+(++0+)+%''$&$%&'(.,+),2,.+(),/38,+5+.1*1(*,61/1--/56.-+('+',*,++()*+./197720,3*,,'%*+1&())&%'%%&-1425341-0()&'')&$%%$&$'%%'%')()*)+.290./,++)10')$%%$&%
@f7fbd879-cc6f-481c-82cc-e10cde344f27 ch=327 read=84579 start_time=2019-12-13T13:39:21Z barcode=BC01 runid=2c9cf7bc05858273f10e7d7ec552fc0bd742dc3e
CCGGTTACCTTGTTGCGGCTTCACCCCAGTCCTTGGATCACAAAGTGGTAGCGCCCTCGAAGGATTAAGCTACTCGCCTGGCACGGCCCTCCCACCGCTGGGTGTGACGGGCAGTTAGTAATACCAAGGCCCGGGAACGCGTAATTCACCGTGGCATTCTGATCCACGATTGCTAGCGATTCCGACTTCATGGAGTCAGTTGCAGACTCAATCCGGGACTGACGCGCGTTATGAGGTCCGCTTGCTCTCGCGGAGTCGCTTCTTTGTATGCGCCATTGTAGCACGTGTGTAGCCCTGGTCACATGCCAAGGGCCATGATGACTTGACGTCGGCCCCGTCCTCAGTTTATCACTGGCAGTCTCGCTGAGTTCCGGCCGGACCGCTGTAAGGGATAAGGGTTGCGCTCGTTGCGGGACTTAACCCAACATTTCACAGCAGGCTGACGACAGCCATGCAGCACCTGTCTCGCGGTTCCCAGGGGCATTCTCATCTCTGAAAACTTCCGTGGATGCTCAAGACCAGGTAAAGGTTCTTCGCGTGCATCAGATTAAACCACATGCTCCACCGCTTGTGCAGGCCCCGTCAATTCGTTTGAGTTTTAACCTTACGGCCATGCTCCCCAGGCGGTCGGCTTAACGCTGATTCAGCTCCGGAAGCCACGCCTCAAGGCGCAACCTCCCCGTCGTCGTTTGGCGTGGATACCAGGTATCTAATCTGTGTTTGCTCCCACGCTTTCGCACCTGGTGACGTCAGTCGTCCAGGGGGGCCGCCTTCGCCACCGAGTATTCTATCTCCAGATCTCTCTGCATTTCACCGCTTCACCTGGAATTCTACCCTCTACGGAACCAGCTTGCCGGTATCGGATGCAGTTCCCAGGTTGGGCCAGGGATTTCACATCGGCTTAACAAACCGCTGCGTGCGCTTTACGCCCGAAGTAATTCCAGTTAACGCTTGCACTTTCCGTATTACCGCGGCTGCTGTGAGTTAGCCAGTGCCTTCTGCGGGTAACGTCAATGAGCAAAGGTGTGCTTGCTCCTTCCCTCCCGCTGGAAGTGCGCGCTGCAACGGTATTCTTCATACGCGGCATGGCTGCATCAACGCCCGGTGGCCGCAATATTCCCCACTGCTGCCTCCGTAG
+
4*(%.6*+/61)3/,//)(('&).351-,33&(*.-)+((+%24+-+(%'(*)+0&+/'))),,.0/3*.(((&%&&&'(&&$'')2,()04''2-&%&&)-'(&**$+552&,*+('()%(&+(,,4325(().'1/*(+)&-/3035;7:48333<6532-2*%$*(4'&&2')++*,9-20/01;1/010(*+,*4-6*)&&.*-5.814.-4(&'&&'+*+''&&*%'&'+*----*,('%')+,.-/&&),-*))*'&(+(-+,)+,193391-,,+&'&'%-,**+557-088.)')'&.)/(--80;8866./'*++.*3/34**&()&$,.1,/)-/:0.0;8:01-+)-((')$&)-+58.+$')),*<55.-&'&%')(5.552/+-*..&(&'*,366324:1.('(0+,/+,*'&(.2,'(',.(.0025634)*'*2-/6-6///...(&*/--&')-/163/''*(*)(,5015551/.0/1;91/4047543.00,%(/.0,/3:131240),10<:9:8122835387.))2)::54,*+))&)&0/.2.()-,/**,'.,/42)&,-196;5&3951**09<,2,.('%#%)+,3+/+21/95)*234(40/+.(*&-(+)('($+&%%++--32,.,(,.%,*2114(8&.(%*.116,,)*%&&''+)*.2,,,*)&'%$%%,,((&*).)'.2,-)(,-.6,&,*23)&)(*1991,/15750'&'(++../-10*,/2+.0../)/2.464:857;122'#()+68/*+..22.*+--,010-.,..2:;545.++.(,-067814/4026/14(*-/&-&+(/()&''*.,5;.1/122&+%*&0-48;156),-2-,(+6,%...),:./++,33('))(4).073-+%&$%('($)'(**('-*.5+&'%%'..3)+%%$2+/1,++/*))''$))*/)1/0927;020854320.$&&/15*'''((/%%&).36574;116:8873)+,,+224:,./*&,%%%'&(+,%$%))**.21)*3:+5)''&((($%&#&'%%''&#&(&(()(((*()-.)(+*-.--//0,)%*).2/)%(%%'('+.44/4.17;4+.-*,.,-4.086766
@31aa680e-6865-464d-baa4-6dd81f85f38a ch=123 read=162501 start_time=2019-12-13T13:39:18Z barcode=BC01 runid=2c9cf7bc05858273f10e7d7ec552fc0bd742dc3e
CCGGTTACCTTGTTACGACTTCACCCCAGTCATGAATCACAAAGTGGTAAGCGCCCTCGAAGGTTAAACTACCTACTTCTTTTGCAACCCACTCCCATGGTGTGACGGGCGGTGTGTACAAGGCCAGAACGTATTCACCGTGGCATTTGATCCACGATTAGCTAGCGATTCCGACTTCATGGGTACCGAGGTTGCAGACTCAATCCGGACTACGACGCACTTTATGAGGTCCGCTTGCTCTCGCGAGGTCGCTTCTCTTTGTATGCGCCATTGGCACGTGTGTAGCCCTGGTCGTAAGGGCCATGATGACTTGACGTCATCCCCACCTTCCTCCAGTTTATCACTGGCGATCTCCTTTGAGTTCAGCCGGACCGCTGGCAACAAAGGGATAAGGGTTGCGCTCGTTGCGGGACTTAACAACATTTCACAACACGAGCTGACGGCCATGCAGCACCTGTCTCATGGTTCCCGAAGGCATTCTCATCTCCTGAAAACTTCCGTGGATGTCAAGACCAGGTAAGGTTCTTCGCGTTGCATCGAATTAAACCATGCTCCACCGCTTGTACGGGCCCCATCAGTTCATTTGAGTTTTAACGCGGCCCGTACTCCCCAGGCGGTCGACTTAACGCCCGTTAGCTCCGGAAGCCACGCCTCAAGGGCTGCCTCAGTCGACATCGTTTACGGCGTGGACTACCAGAATTATCTAATCCTGTTTTGCTCCCCACGCTTTCGCACCTGAGCGTCAGTCTTCGTCAGGGGCCGCCTTCGCCACCGGTATTCCTCCAGATCTCTACGCATTTCACCGCTACGCGATTCCCCCCCCTCTACGAGGACTCAAACTTACTTACATTATCAGATGCAGTTCCCAGAGTTGAGCCGAAGAGTTCACATCCTGACTTAAACAAAACCCGCCTGCGTGCGCTTACGCCCGAAGTAATTCCGTTCAGCGACGCCCTCCGTATTACCGCGGCTGCTGGCTGGAGTTAGCCGGTGCTTCTTCTGCGGAGTAACGTCAATGAGCAAAATTATTAACTTCTCCTTCCTCCCGCTGAAAGTACTTTACAACCGAAGGCCTCCTTCATACCGCGGCATGGCTGCATCGAGGCTTGCGCCCATTGTACTAATATTCCCCACTGCTGCCGTAGAACGAATATCAGCACCAACAAGAAGGTTAACCCGAACTTGCGGCAACTTTCCTTCAGCACCAGCAATACGTAGCGGG
+
83'*+--9.:.,34++-&.+5,*+26/,.15-+,.742)*-3)**,695,())3;+,,*+1/6/63:&-'&()',0498396,.42,*2/$&(04*$&'*))*,/:4;:978322/224976866,2(7,-9041/.3:.,/,)*11$'+.3)(().6-)#$(((./39<:/,,,0:3+//0&&%.0.,)*.-++(0,.02,5//+3138975976.,**-682432/0,.+*+1:1121/1*+)((3*,%'4,0,**2/+03669999*/&&&&$'*,*,*&((,93.1:97520.+006490//0.-.,.-1569997043/+-6382801+,.1:40238:/5+('),-:93403-,052.(),+12/80/.,,702(27:/,566.2*-+2.:052777516012;86.8-8+'.4/+-3-+/128646668655541(3:49::776454&&**..%')+2:/30-++*)*)',10448771..-,60.+1538668<:4/01.3469<6:9875+6/;8:<;:;94:44388*3+0/0<87;4/+0037-//-.1/-./88:480-)&*/*.-<0,02111/2;<.-.(%''()+%%'&(*-:95-/53040027606,/+,,)('*,,')*0*0--2,/644048560++5*))(&'''&'*336838877<:2//0//77;46446730'&+&')22/;01,/1/::/-20798/.-,-1973-018;8999:9:959+,.,*&*/.223*.42:;9<83*1+/529899;6640(''48976500/0-5<42,/3.-1-.&(&(--7366:65-443'3)%*+33899:/+,)'#&%''+04226002850*-,5/8-,.%(0.,-027'(/)(+.6+((+/-/--0163/2++-5/+-4//1;8989850+'(&%'/27.'''''14482,)*,)&'**%*%*-3/39+4+-602:7657446::55+)*)&(/-++1..41-.1116;777989(+,01647/6///:762:*&(+),7,1())'(,6*78/*1:++876492/0.215/+-3,32)&&)+/94-&',-33*,(&)2<321932223032-''(/.2),*29-*5-',%'&)0,/072688*,0-,/*.0-/-1*,*)&,,422,-.05;647/''/*.,-5//,*))*1*))+-.45760/::/3995(/002;.353<6454)*&'$#%
@c4bbff65-c723-4d8a-8074-6de60814c24a ch=457 read=49818 start_time=2019-12-13T13:39:16Z barcode=BC01 runid=2c9cf7bc05858273f10e7d7ec552fc0bd742dc3e
CTCCTACGGGGAGGCAGCAGTGAGAATATTGCACAATGGGGGGGGCCCTGATGCAGCAACGCCGTGAGTGATGAAGGTTTTCGGATCGTAAAGCTCTGTCTGGGGAAGATAATGACAGTGCAAGGAGGAAGCCACATGCTAGCAGCAGCCGCATTAATACGTAGGTGGCAGGCGTTATCCGGATTTACTGGGCGTAAAAGGGGCGTAGGCGGATGATTAGGTAGGATGTGAAATACCCGGGCTCCAGCAGGTGCTGCATTCCAAACTGGTTATCTGGAGTGCAGGAGGAGGTGGAATTCCTAGTGTAGCGGTGAATGCGTAGAGATTGGGAAAGACACCGGTGGCAGAGGCGACTCTGGACTGTAACTGACGCTGAGGCTCAGCGTGGGAGCAAACAGGATTAGATACCCTGGTAGTCCACGCCGTAAACGATGAATACTAGGTGTAGGGGTTTCAACACCTCCGTGCCGCTAACGCGATAAGTATTCCGCCTGGGGAGTACGGTCGCAAAGATAAAACTCAAAGGGGTGGGCAGGGGATTTTGTGGAGCATGTGGTTTTAATTCGAAGCAACGCGAACCTTACCTACACTTGACATCCCTTGCATACTCTTAATCGAAATCCTTCGGGGACAAGGTGACAGGTGGTGCATGGATTTGTCGTCAGCTCGTGTGTCGGCCGGTGTTGGGTTAAGTCCGCAGCGGCACAACCCGCCTGTCGTTAGTTACTACCATTAAGTTCAGGGACTCTGGCAGGACTGCCTGGGTTAACCAGGAGAAGGTGCAAGGGGATGACGTCCGTCATCATGCCCCTTATGTGTGAGGGCTACACACGTGCACAATGGCTGGTACAGAAGTGCAATACCGCGAGGTGGAGCCAAACTTTAAAACCAGTCTCAGTTCGGATTGTAGGCTGAAACTCGCCCTACATGAAGCTGGAGTTACTGGTAATCGCGAATCAGAATGTCGCGGTGAATGCATTCCCGGGTCTTGTACACGCCGCCCGTCACACCATGAGTTGGCAATGCCCGAAGTCCGTGGCTAACCGCAAGGAGGCAGCGGCCGAAGGTAGAGATCGCTTGATTGGGGGTGAAGTCATGGCTCGGGTAACCGG
+
,,/5./1(28,'*/..20..0.,,*/--50+-0117436+('&$#)+((+45887/8070.,)*%'')((,--.50229.+2,619933693+/1143*)0(28+./,../72/*-%.1%3),((&*)),),*'&%'$%&$$$$((&*,1-0&2)/*))+**+-*+251)'56.6--+/+''(013-.26:9755088(..+)--2+.,*,513886:132-)/621,)+-970.46+-3++),'+$)$.163442246051098::;1:11171.0$&'+,+1++()'(*)/,1-3,3)*+771,&)'1)((*,'+488,+,++.4)-*+)%%),))(&*+04/++*-./02.///.:685534740/+)&)*,*-317,)*)*7473,,-09&+.*+&)%)(31429('+))2/464-0249679<4/-(*''50/---.4/.-',.1,3:./03136862+&0&*0,-*/))%&%&)/-+-.075*&,,4150'%&%$')+/2**//)')*+020-1117+)+/)%(%&(#,2,(&..//'&&'$*-.422523<<+09092)+)(*4072))'&&##%',+)%)#&.'-.76726*-/+-%+&')0/8292-*(')&(4+40-57,6769+6-..7-+.*.,#%((/02'42+)-/257113331/++'+,**-(+,-,-1/0.1622/47-&)')(*))%*,)160%'&()//308/+/-*+,'2:85643)*)&#(5-5341-''%'+/)('&*%%'*+,0112643/,(&')(+-&&'.38-61*($&(-&&))).$&)(/80)0///4640(&-3,656520*,.&&'&)/112993/''$'('*)))01/4--.;23.*,*(3.')*35;72/2.)596/422236:/0353.8+4,,-27:77.4.$)/),//+$()-/090-.01:--,6**+%--/411)/,,644./0:541101,2,((.-%*%.03)*-271.1/++(,&)(//,.0-,00222361-02..///.-4/'.-''+,,+0''%%$().21,+.--()&((++*-,3-3//+-/-./(&+-0)%$$($.',+2/),+.+*,0$(&'&))*++*++04.-
@18d4a01e-08ba-4903-aff8-e89f9b55c55a ch=10 read=49074 start_time=2019-12-13T13:39:08Z barcode=BC01 runid=2c9cf7bc05858273f10e7d7ec552fc0bd742dc3e
CCGGTTACCTTGTTACGACTTTTCACCCCAATCGCTGACCCTACCTTCGGCCGCTGCCTCCTTGCGGTTAGCTCACGGACTTCGGGTATTGCCAACTCTCATGGTGTGACGGGCGGTGTGTACAGACCCAGTATTCACCGCGACATTTCTGATTCGCGATTACTAGTAACTCCAGCTTCATGTGGCGGTTTCAGCCTACAATCCCGAACTGAGACTGGTTTTAGTTTGGCTCCACCTCACGGTGTGCATCTCTGTACCAGCCATTGTAGCGTGTGTGGCCCTACACGCAAGGGGCATGATGACTTGACGTCATCCCACCTTCACCTGGTGCTTGACAGTCTCGCTAGAGAGTCCTCAACTTAATGGTAGTAACTAACGACAAGGGTTGCGCTCGTTGCAGGACAACTTAACATCTCTGACACGAGCTGACGACAACCATGCCACCTGTCGAAGGAATTTCCTCGATTAAGAGTAATGCAAGGGATGTCAAGTGTGGTGGGTTCTTCGCGTTGCTTCGGAATACAGCTCCCGCTACTTGTGCGGGTCCCGTCAATTCCTTTGAGTTTAATCTTGCGACCATTACTCTGACGGAATATAATGCCGTTAGCGGCACGAGGTGTTGAAAACCCCCACACCTAGTATTCATCGTTTGCAGCGTGGATTACCAGGGTATCTAATCTGTTTGCTCCCCACGCTTTCGAGCCTCAGCGTCAGTTACAGTCCAGAGAGTCGCCTTCGCCACTGGTGTTCCTCCTAATCTCTGCGCATTTTACCGCTACACTAGAATTCCACTCTCTCTCACTCCTGAATAACCAGTTTGGAATGCAGCACCCAGAGTTCGAGCCCGGGTATTTCACATCCCGTAATCATCCGCCTACGCTCCTTTGCGCCCAGTAAATCGGACTTGCTCGCCACCTACACGTATTACCTGGCCGCTGGCGCATGAAAGTTAGCCGTGGCTTCTCCTTGGGTACCGTCATTATCTCCCCAAAGACAGAACACGATCCGAAAACCTTCATCACTCACGCGGCGTTGCTGCATCAGGGTTTCCCCATTGTGCAATATTCTCCACTGCTGCCTCCCGTAGGG
+
1/435845656217+*-'-**-3*'(((&1-33,++,*31*)1399::588879996853*)4./)/-/-.511,419688;824,,&4')9222--,,-'+)1-317652:9969::875,40444/+&+*./:4.02,,-,4+.7),4989;7662007021)'(*../21+-./90541/..*'-.8,./1351257:.*/-),63++,,0289.9<<+1+*85.8..03(,1***+.20*+)++*++),/.*2/-.24177/+*,-+2.0*''*//)).404,+/,-28313.--/.674:555567904:2,1:783()./0-+()-+,*.,.//36(&))++,(.-02-0*8,1*8)*35,(+-/),.25264660)+,,7-.*)-13/5++(1-*)'*'$$*/00-,+(&,-746,+2221,.0.,1'7,,-%,-)+&'$%%$&&()&&-0-48453,7+1)++032765.1,*13.37785.,,,()()'-017302&%'+,5133;8')(&&%'$()**,+&&+$&)()+))(1--25-,/206384,23))%(4:6382317110.+-'*&&(*-'('+*/471,)(.,,.,(-,++.&321-+&)+-/26'.+/1,8:9(&),,50.0666;8887.77-&2*1/0/73-/0-02130..0384/,0/011;6.00924-(,-,03-.-+1-570,-./47.428443437)+))(&+,:79:703,12&4699:9:656//-,183432*'++.,496)*-5*+*)**,-)')(/-0,)+,-/.-.(+'+)321,,94/'2207189-./0215+-..-81,')&)+&&'-6-(,0),(.7/.*+,,41*($#)+2,252/03'#(')./.-4-+01064.-/6:204)8+)(&$&*)&'&%/+.)/+--1246246(.1.3*+,03.*.%('*()-./(,11/659315*-*///$/.-024-.'$1./)'/-79.1951/3/+(&%''(-010*,793.9:<;;;:6882-/,+,*+-/:24455465'/7/+7,1492,-:/3.619221;786513445444612;5/251/.
@521b748a-41bb-46fe-8609-4ad3fac7d328 ch=93 read=161837 start_time=2019-12-13T13:39:01Z barcode=BC01 runid=2c9cf7bc05858273f10e7d7ec552fc0bd742dc3e
CCTTGTTTGCGACTTGCCCAATCATCAATCCCACCTTAGACAGCTCCTTTTGCTTGCGGTTAGGCCGCGGCTTCGGGTGTTATCAACTCTCGTGGTGTGACGGGCCGGTGTGTACAGGCCGAGGTATTCACCGCGACATGCTGATTTCGCGATTACTGGCGATTCCGCTTCCATGTAGTCGAGTTGCGGGCTTCACCAATCGAACTGAGAATGGTTTTATGGGTTTTGCTTCACCTCGCGGCTTCGCTTCCCTCTGCACCATCCATTGGCGTGGTAAAGTTGGAGTCATAAGGGCGCGATGTTGTCATCCCCGCCTTCCTCGCTTGTCACTGGCAGTCTCGCTAGAGTCCCCAGCAATGATGGTAACTAACGATAGGGTTGCGCTCGTTGCGGGACTTAACCCAACATCTCACGGCGACTGGCGGCCATACCACCTGTTATCTCATATAGCTATCTCTCCATCTCTGCGTCTAAATGGGGATTCTTCGTCATTATTCTGGTTCAATGGTGTCTATGAATCATCTATTGCTCCCCCCACGCTTTCCGGGACTGAGCTCAGTTGCAGGCAGATCGTCGCCTTCGCCACTGGGTGTTCCTCCATATATCTACGCGTTCCACCGCTACACATGGAATTCCACGATCCTCTCCTGCACTCTGGCTACTTTCGGTTTCATATTTTACTGAAGGTTAAGCTTCAGGCTTTCACCACAGACCCTTGCTGCCACTCCCTCTTTACGCCCAATAATTCCGGATAACGCTTGCCACCTGCATTACCGCGGCGTAACGGCGCAGTAGTTGGCCGTGGCTTTCAATAAAGTACCGTCACTCGGCTACCATTTCCTGTAGCCTGCCGTTCTTCCTTTATAACAGAAGTTTAATCAAAAGCCTTCTTCCTTCACGCGGCGTTGCTCGGTCAGGGTTTCCCCATTGCGAAAATTCCCTACTGCTGCCTCCCGTAGGAG
+
1373+12*%),-+/+'/1,,-15::;8;608)'*$'&')-.-35782*.2*$%*(,..848(+(*&&'-+*236/+%+%*2+-0--++*()&,*5-6233003*+&.+)+-445/8*-.*&&'$()://.8/58646662999649..+./++3'*+&5440642.%%((()$''+,.36.)*4-*,&*')'(%%*)15,7(*,3,-*%$#$,.,2;4,14950:;4-140-,2//+(*,0.062024644-),''))-+4478).()&-)028++&%$$$'*$$&$$&(+*//(%$'%'((/*++-+624-)+1+0((*&#%'0+/0344394/04001(((&%')-6:;*-$'&:)+,/28658434;..+*),),*5+.075613.+-(4,0/.).11.+.1/55681,.*.(('&'-&))$$%#$#&&%()))'+,12..%&&)&)-0211//.10.130/('#(%$#$$$%%'/*&*%$&&$#''#&$$$$#$&&)(''&(%$$$$$#####&%$')('&-.)*/0-465*(,*-0:02*441/0')*(,,,(.1415-0.+*)/76585-..(/,(*.''&,/0.-/06.-46,0.0070*')(()-5))%,,1/1+/,0/21,)-.213-//176212185450)*+-.',++$'%%&(+01:0,(('&'%'&'+''(,)+6-/*.285(0--2710,,0((*)/.;203002450)**/3)*)&(((*),('.5..42,-+2.55402/.2/.73/22/&(',)(693404.)''&$&'&&+%')(31-&(,%%'&.).72-&+)055(3)-6671/00/.4/.(-/(/;94/0))((-($$'()+900542+5602181*'+()091.2/0).1.&,77<335287<933/+*,,+112./06034'14,/991573.0:,1(*607.618.+,--,,.106006/.351.((
@b13dc9d9-887e-4091-8211-122c8a1e47d1 ch=347 read=92088 start_time=2019-12-13T13:39:00Z barcode=BC01 runid=2c9cf7bc05858273f10e7d7ec552fc0bd742dc3e
CCGGTTGCCTTGTTACGACTTCACCCCAGTCATGAATCACAAAGTGGTAGCGCCACTCCCGAAGGTTAAGCTGCTTCTTTTGCAACCCTCCCATGGTGTGACGGGCGGTGTGTACAAGGCCGGGAACGTATTCACCGTGGCATTCTGATCCACGATTACTAGCGATTCCGACTTCATGGAGTCAGTTGCAGACTCAATCCGGACTACGACGCGCACTTTATGAGGTCGCTTGCTCTCGCCGAGGTCGCTTCTCTTTGTATGCGCCATTGTAGCACGTGTGTAGCCCTGGTCGTAAGGGCCATGATGACTTGACGTCATCCCCACCTTCCTCCAGTTTATCACTGGCAGTCTCCTTTGAGTTCCCAGCCGGACCGCTGGCAACAAAGGATAAGGGTTGCTCGTTGCGGGACTTAACAACATTTCACAACACAGCGACAGCCATGCAGCACCTGTCTCCACGGTTCCCGAAGGCACATTCTCATCTCTGAAAGCTTCCGTGGATGTCAAGACCAGGTAAAGGTTCTTCGCATTTGCATCCCGAATTAAACCACATGCTCCACCGCTTGTGCGGGCCCCGATCAATTCATTTGAGTTTAACCTTGCGGCCGTACTCCCCCCCAGGCGGTCGACTTAACGCGTTAGCTCCGGAAGCCGCCTCAAGGGGCACAACCTCCAAAGTCGACGTTTACGGCGTGGACTACCAGGGTATCTAATCTGTTTGCTCCCCACGCTTTTCGCACCTGAGCGTCAGTCTTCGTCCAGGGGCCGCCTTCGCCACCGGTATCCAGATCTCTACGCATTTCACCGCTACACCTGGAATTCTACCCCCCCCCTCTACGAGACTCAAACTGCCAGTATCAGATGCAGTTCCCAGGTTGAGCCAGGGGATTTCACATCTGACTTAACAAACCGCCTGCGTGCGCTTTTACGCCAGTAATAATTCCGATTAACAGCACCCTCCGGCCAGTACCCGGCTGCTTTGGCGCAGGTTAGCCGGTGCTTCTTCTGCGGGTAACGATCAATGAGCAAGGTATTAACTTTTCTCCTTCCTCCCCGCTGAAAGTGCTTTACAACCGAAGGCCTTCTTCATACACGCGGCATGGCTGCATCAGGCTTGCGCCCATTGTGCAATATTCCCCACTGCCTCCCGTAGG
+
03--.4%,206/03..//24:882:;3-044-4019741134&,*+2,+'))*,'()2''',--/4/93&)*$(-1-2329&+,$*'&'*08/4617334687:8101014/2234)-*/3+:281153277-++5,73:667;854416+(*,325..-*)),-6:1.*(+/30341.+,+0%3151545-///,:01/43543.-232/0&(#)*(0,01-2.--**-*++030310)*%()-,./6.875292)'(+0398:718-/+./,./01734-*,4/*19:922/,)-..811--/+*(*(+,:899994:;3/497-..(*.(,-8)*,52666:1/00/10+'*+&(,-,03)#).)65664+(('.)*/35:+//3873*(+*8*,*2.10./1962//.-(+(1,42;0/-//*-+)%**,/4-&'),4-78/8718/0030/.*,.7;<591+**,.--.02874559741*)'&%$'+,;;259;9:78:3577::/./-,-&+*0:46:731'.6(),/-3*')'-)/.;531)&)--565:7980,-)-)(0-,+).1('(**.6/7118::11.9:;,/2**(&&*),-..2218.0671-,2;:37:83,/-5-:03306.,,--</+*&'#%'&(113-0+87,,014727,2,*51.297,/-)/;.02:5559958608649615466/5/-0,*47,)214:90),*,-6:/.45,53%'*5388848767;7638(+/3841866:6<99:;55:0)('(*')'''*7650434(5::/6:;0685536;78,4,3/26192630596-24533+-0/16856()&(27%*,-/5')*./2299<6;700415*),7,'+5.1*04-+*,+.0/023/61918;:3;33;899.9012,.-,*%,%&%'(-*/*+135/1.-4,,&('$&$,,4243..*(,$)(-),,/4-,+-/'/&'$)%,,,4../9'96133737<:::9875.0/4,*-,///,)(*--),(*.3/0.012))*/62;883:24,&'++./-*-(***.+-/632&'2,6286;43;3342,(,++063377:8:55443)35416-/-.:2',4,..34643738493),+,-)(12)(.-0'
@dd79d8cf-db50-4f24-9818-4b70fb6133ca ch=258 read=84677 start_time=2019-12-13T13:38:58Z barcode=BC01 runid=2c9cf7bc05858273f10e7d7ec552fc0bd742dc3e
CTCCACCGGGAGGCAGCAGTGAGAATATTGCACAATGGGCGCAAGCAATTACGCCATACCGCGTGTATGAAGAAGGCCTTCGGGTTGTAAAAATTACTTTCAGCGGGGAAGGGGAGTAAGTTATGCTGCTCATTTGACGTTACCCGCAGAAGAAACACCAACTAACTCGTGCAGCAACCGCAATTAATACAGAGGTGCAAGCGTTAATCGGAATTACTGGGCGTAAAGCGCACGCAGGCGATTTGTTAAGTCAGATGTATGTAAAATCCCGGGCCCAACCTGGGGCATCTGATACTGGCAGAAAACGGAGTCGTAGAGGGTAGAATTCCGGAATAGCGGTGAAATGCGTAGAGATCTGGAGGAATACCGGTGGCGAAGGCGGCCCCTGGACAGACTGACGCTCAGGTGCAGCGTGGGGAGCAAACGGGATTAGATACCCTGGTAGTCCCACGCCGTAAACGATGTCGACGGAGGTTGCCCTTGAGGCGTAACTGGGCTAACGCGATTAAATGAAACCACCTGGGAGTACGGCCGCAAAGGTTAAAAACTCAAATGAATTGACGGGGAGCCCGCACAAGCGGTGGAACGCGTAATGGTTTAATTCGATGCAACGCGAAGAACCTTACCTGGTCTTGAGTTTTCAGAGAATGTGCCTTCGGGAACCGTGAGACGGGGCCTGCATGTAACTGTCGTCAGCTCGTGTTGGCGAAATGTTGGGTTAAATTGCAACAGGCGCAACCCTTATCCTTTGTTGCCAGCGGTCCGGCCGGGAACTCAAAGACTGCGCAGTGATGACGCTGGAGAGGGTGGGGATGACGTCAAATCATGTGTCATGGCCCCGCCAGGGCTACACGTGCTACAATGGCATGCAAAGAGAAGCGACCTCGCGAGGAGAGCAAGCGGACCTCGCCAAAAGTGCGTCAAAATGGTCGGATGGAGTCTGCAACTCGACTCCATGGTCAGAATCGCGTAATCGTGGATCAGAACCGCCACCACGAAGGTAGGAATACGTTCCAGGCCTTGTACACACACCGCCACACCATGGGAATTGGGTTGCCAAAAGAAGTAGGTAAGCTTAACCTTGGAGGCGCTTACCCGCTGTGATTCACTTGACTGGGGTGAAGTCGTAACAAGGTAACCGGAAGATGAGAGCGACGAGCAGAGTGGAGTTGCTACAAAGACACCGACAACTCTTCAGCACCAACCGTACGTAGCCACC
+
,-/0&'&+./'*(&%&&*/0,(('.*%4(&))+-6/.71.)+-0+-')-%#%#$&&''+/-0+((+),*++&*)&%,*.-1.45..(').4.(3*'),620*---37).-,,.,&((-4,1**&$'&'(+*&/2'(&+,+7--91-1))/*#+-+**4*&$)(-.+,.*/()&%(+*+(#$#$'&,(&%%%$&,*00-32-1)+.(&*/'*+(0+/05;72/''))(&'')$*)*%&-10.06*)1/1(//10459+*&)%(%).-),((/1421)3--(&%%)&*-13))*++9190/.)0,-),,'''*-+...*1/8/40*3,2/2+2()%%((00-*-4-*.398*)'(',-.04310-()((**4/.:3/.2.30+,490(+24+%%%'&&'2266652561/((%&*54380'+-3<890;1,7,-+5446:204:8475/7*),/388:9;/0/+*$+,/34+.&('0)(0.()**%0/.,)(*,,)*)**,62*/)&/(&&'(''('&&&.++)+)%'&(*++2/).79,,8,;.<::-41157200.717136'(,,%*.52'+(0.2%.(,+0,/*)('%',*)064;77607+*+--01*-')+/3/398:694453161/+**(&*8864)))'&)*%2(*56:707+/.+1,.++,+-(72+)()*,+-()#$$&&//&+'''((988*1+)'')+26-/-;,988:54)(%$(.1.'(--402+37-././1**1/-.6-0-,+005/7,)-66/980733326/+/.'))'+---,*'%%%&(/03,-'-/*(*-65377677-/&%$&(())*'+/)..6711'#&&&(5/-(((())*-3222/3+%*,,6)252+''&(&)*21492-(*)'+)&'&)13;682986:43)+(36:*,/00+,&(*+&*(-,/+6.3*.*+-*%')/5677013447+*+&),&''()('&'))-./1:9;7((&%&%''$&&&.-(('&%&(&&%'')(+-,+011*-59,0*$*),+../.48.,-%)),23732+&%(&)-52;/.+16/*%(*'*(0301(%'/+4,1,,*..,.0,+.-($++(',**++,.1.(%'(*+13/67/0.04/150222226):+1;9;8:19/0/'%'%-,258+)/0-())*%'&()0((+%)+/+*./26413+.('/,093)*+.021&/%$'#&&$*$&%$&"
@45b7258a-1edd-4bdc-a823-fecf72adf499 ch=129 read=106080 start_time=2019-12-13T13:38:49Z barcode=BC01 runid=2c9cf7bc05858273f10e7d7ec552fc0bd742dc3e
CTCTACGGGAGGAGGCAGCAGTAGGGAATTTTCGGCAATGGGGAAACCCTGACCGAGCAACGCCGCGTGAAGGAAGAAGGTTTTCGGATTATGAAACTTCTGTTGCATAAAGGAAGAACGGCGGCTGGAGATGGTAGCCAGTGACGGTACTTTATTAGAAAGCACGGCTAACTACGTGCCAGCAGCCGCGGTATTAATACGTAGGTGGCAAGCGTTATCCAGGTGTGGGCGTAAAGAGGAGCAGGCGGCGTAAGGGTCTGTAGTGAAAGCCTGAAGCTTAACTCAGTAAGCCATAGAAACCAGAGCAGCTAGAGTGCAGGAGAGGATCATTGGAATTCCATGTGGCAGTGAAATGCGTAGATATATGGAGAGAACACCAGTGGCGAAAGAGCGACGATCTGGCGCAACTGACGCTCAGTCCCGAAAGCGTGGGAACAAATAGGATTAGATACCTAGTAGTCCACGCCGTAAACGATGCTAAGTGTTGGATGTCAAAGTTCAGTGCTGCAGTTAACGCAATAAGTACTCCGCCTGAGTATTACGTTCGCAAAGAATGAAACTCAAAGGGATTGACGGGGGCCCGCACAGAAGCGGTGGAGCATGGTTTAATTCGAAGCAACGCGAAGAACTATACCAGGTCTTGACATACTCATAAAGGCTCAGGAGATGGAGATAGCTATATGAGGATACAGGTGGTGCATAGTTTGTCGTCAGCTCTGTCGTGAGATGTTGGAGTTAAGTCCCGCAACGGAGGCGCAACCCTTATCGTTAGTTACCATCATTAGAAGTTGGGGACTCCTGCTTGGGGCCTGCCGAAGTGACAAGCTGGAGGAAGGCGGGGATGACGTCAAATCATCATGCCCCTTATGACCTGGGCTGCACACGTGCTACAATGGATGGTGCAGAGGAAGCGAAACCGCGGGTGAAGCAAAACCCATCAAAACCATTCTCTCAGTTCGAGATTAGCCAGTCTGCAACTCGGCCCGCTGAAGTTGGAATCGCTGGCTAATCGCGAATCAGCATGTCGCGGTGAATACGTTCTCAGGCCTTGTACACACCGCCCGTCACACCACGAGTTGATAACACCCGAAGCCGGCCTAACCGCAAGGGAAGGAGCTGTCTAAAGATTGGGATTGATGATTGGGGGTGAAGTCGTAACAAAGGCAACCGG
+
-+.&(+)2.'*.)2/-,/-+./0)0*-1/:;:069070/41)'(,.-30,,043,*,.17434:35434553500+-.+32;78/4.*:*,-2-3&,.8.0,/*$&+)46,00/7)*+'**)0,+'0()+22275,,/6(*+,.8*74002983480)-1+')*--/1.-*,,/0/135.-,,+02..1*.,''%)*.++&''(*)(,,453673:433((72607.761257:-*'-+&,-056'(%&'%*0*4621101%-.0.36.1;9350+*,)+(&('$(+9;+1/..--45-68+-%((11112-,-1.0421+'%+1123)8*0(/).*87,,)(&))%-,,,94125450020/0-020/+**).04940+,'))*++,'%*-98200//22.)&'((+-246789:74,:.(')..)-/,)))+&).67252-,8+,(**-6;./2778:863334:999:36.'0*-,062543435384/4/710277*,/7:::;8455141227968/440001504331+,..+41248970.25/((30-+9-,4:8:-.-))+0,57+048+/1,&,))'$(((/+0/41*/.46236<:5:998+-'&(-&($$&(&&''%&(,,/3,0+-(-*'((&*)+)+(,,7*+.006,,)(*1220**%*,./11623.+*&+,-..4-.9::8999'499*,4456.-+,,7600.,+/''):69746(*/6/-+,70+')355-)$')*-11527./4044.6/)').(05014121+)+/)/+*-44,033..((('*'-%,)((-.)++,-/..+)&&)30++*(++/0',65)-6554667;6.0034,,(+''%##&*2/6958421)&&%&()+6641110934;9:56/-,-)',,)3+.(&0*,53-+',),-,%+,8.*/:6+(%-97'1;9:</..+0/35;7/).,/-(%$#''12466472451(*((%&''2,+6.6,-*,6&'*&'%'+4.0,13374830323457493:75/61%2.-:88:/263212//351/,/5,64')3-,-,63/2/01-5((*+*)'*0+)-1%*.-1,-(*+-+,/.4).)*,'+&+11388559&)$-&06:+/(&'*+304/+',+2-)+(),-68981:,.0%.(4/54
@95f9a6f5-de95-403a-a55e-ac1787616e78 ch=382 read=122483 start_time=2019-12-13T13:38:39Z barcode=BC01 runid=2c9cf7bc05858273f10e7d7ec552fc0bd742dc3e
CATACAGGGGAGCAGCAGTGGGAATGGCCACAGGCGGGCACAGGTAGCAAGCATACGCGTAGTGTCGAAGGCCTTCGGGTCGTAAAAGTTTCTATCCTCAAGGAAGATAATAGCCCAGTACTTGGGAGGGAAGCCCCAACTAACTACATTGCCAGCAGCGCAGTAATACGTAGGGGCTAGCGTTATCCAGGTTACTGGGCGTGAGGGTGCGTAGGCAGTCTTTCAGAGTCAGGAGTGAAGGCTACAGCTCAACCGTAGTAAGCTCTTGAAACTGGGAGACGGGTGCAGGAGGAGGTAAATTTAGTACCAGCGGTGAAATGCATCTAGATATTAGGAGAGGAACACAGTTGCGAGGCAACTCTGAACTGTAACTTGTGCAGCGCTGAGGCACAGAAGCGTAGAGAACAAACAGGATTAGATACCCTGGTAGTCCCGCGCTGTAAACGATGGAGTACTAGGTGTCGGGGTTGCCCCCTTCAGTGCCGCAGCTAGCTTGTGGTACTCGCCTGATGCTCGCAGGAGTGACTCGAGGAGATTGACAGGGACCCGCACAGTAGCTGGGCATGTGGTTTTAATTCGGAAGCAGCGCAGAAGAGACCTTACCTAAGCTTGACATCCCAATGACACCTCCCTTAATCAGGTTCCTTCAAAAGGGACATTGGTGACAGAGTGGTGCATAGTTCCCAATAAATCAGCTCGTGTCGTGAGATGTTGGAGTTGAGTCCCACGCTTAGGCACAACCCTTGTCTTTGGTGCCATCATTGAGTTGGGCCTCTAGAGGGAACTGCCAGGGATAACCTGGAGGAAGGTGGGGATGACAATCAAATCATGTACCCACACATACTTAGAACTTCACGTGCTACAATGGAGGTAGTACAGAGGGTTGCTTAGCAGAAGGCCATGAGTGGAGCTAATCCTTAGCTACTCTCAGTTGTAAATGAGCTCACTTACATGAAGCTGGAGTTACTGTGTCACGGAATCAGAATGCTGCAGTGGGCCCGTTCCCAGGTCTTGCTGCCACATCACACCACAGGAGTGAGACGCTTGAAGCCGACCTATCCTAACCTTTTGGGAAGAAGTCATGGAATCAATAACTGGGGTGAAGTCGTAACAAGGTAGCAG
+
,$$$'$/1/*$'%%'&&(*-82,+)&#'&&'%+%%')'&%)%-&%%&''*$(('%%'&,.*-/)'%%(&(+-4175,7020*+-.-'$&)*,+*/142632*.(**,.,%$$$)&$$&&')*)16/+-.(%''',4)&%00+6+((*%'-(-+)()'-/-.'//,+-,,+.//04/)**)*/6111:(%+(,1*./34.-,-%)(,+,*-*.,151(/0.0832/''()'$1*&()*1-+.+(&)$(445-119*/(&)-3-232/4-,8821*53(*'+%((%#$''('*'%'&$&&(%)&%%(%%#%')&((&$)/))2','(-0463/6-2/-*'*,*6/).'(..-**)()0-0../.,*12-)(+('+&'&"&''*%()).02/$)*$('(-.3&'&)'+&.:9770/(5**+3/./4.,-101/242(#'$&*),172,'$&&(&'('-.+.20..1&,2((3'+214-*/)$+.34+$.(*-,+&'&%'&'&)'003&)-+,'('*)6%''&&$%&&%&%('%))&&&.-../'-2'+,8.%&()+()'''$*0/../,').79705.4-(%')($'*()&*()+,'&%,-('('.5-12',+/./03//61,/--.1132381&,),,/.%'('-51-2*))*+(-2.1+4,+'0025.*(((.4-2/-/(/01'&%#(*$*++.-0696&)%&)$'&',..15-//'(.+'%(()*&$'')-0-3//'),%+1(-*%*-,0'$')'+.,-0*.+&'$+4-643/013-*'*)',)+61261/8/.-1(31/02./2*'+$&+5+*,+-&+*1,,*45,.+/''),1.**,/0-&,7+,/',&(&'%'(06975547221())--22.5//-,6,5.')'%(%&&(*&'()/*0+'&(+5),-,0603('&&&-/,-,'*)$*'.&&&(($%%&,+,%'#$$&$'&))'(*01)*.4,*&%($()'*$)&()3/*+34/000066611*,1**/4*4.+,64,5)&$##)*%'%*,&('-+&(&))'$'((+//*)%#%(,%/40246/01/++003/11-*&1+*)%*'*/'&&()441,6+'-&'-)*+&(()+*,+&(*.0-((')''+(,
@95b0d2f8-e818-47b6-ba52-12de80ef02ad ch=485 read=137696 start_time=2019-12-13T13:38:37Z barcode=BC01 runid=2c9cf7bc05858273f10e7d7ec552fc0bd742dc3e
CCGGTTACCTTGTTACGACTTCACCCCAATCATCAATCCCACCTTAGACAGCTCCTTCCTTGCGGTTAGGCCACCGGCTGGGTGTTATCAACTCTCGTGGTGTGACGGGCGGTGTGTATAGGAGAAGCCCGAGCGTATTCACCGCGACATGCTGATTCCGCGATTACTAGCGACTCAACTAATGTAGTCGAGTTGCAGACTACCAATCCGAACTGAGAATGGTTTATGGGTTTTGCTTCACCTCGCGGCTTCGCTTCCCTCCTGCACCATCCATTGTAGCACGTGTGTAGCCCAGTCATAAGGGGGGCATGATGATTTGACGTCATCCCGCCTTCCTCCAACTTGTCACTGGCAGTCTCGCCCAGAGTCCCCAACAATGGTAGTAACTAACGACAAAGGTTGCGCTCGTTGCGGGACTTAACCCAACATCTCACGACACGAGCTGACGGCAACCATGCACCACCTGTCACCTTGTCCCCGAAGAGTTTCACTCGATTAAAGAGTAATGCAAGGGATGTCAAGTGTAGGTAAGGTTCTTCGCGTTGCTTCAATTAAACCACATGCTCCGCTACTTGTGGGTCCCGTCAATTCCTTTTGGTTTTAAATCTTGCGACCGTACTCCCCAGGCCCGGAATACTTAATGCGTTAGCGGCGGCACGGAAGTGTTGAAGCCCCCCCCCACACCTAGTATTCATCGTTTACGGCGTGGACTACCAGGAGTATCTAATCCTGTTTGCTCCCCACGCTTTCCGAGCCTCAGCGTCAGTTACAGTAGTCCAGAGTCGCCTTCGCCACTGGTGTTCTTCCTAGTCTCGCATTTCACCGCTACATAGGAATTCCTCTCTCTCCTGCACTCCTAAGATAACCAGTTTGGAATGCAGCACCCAAGTTGAGCCTGGGTATTTCACATCCCACTTAATCATCCGCCTACGCTCCTTTGCGCCCAGTAAAATCCGGATAACGCTCGCCACCTACGTATTACCGCGGCTGCTGGCACGTAGTTAGCCGTGGCTTCCTCCTTAGGTACCGTCATTATCTTCCCCAAGACAGGCTTTACGATCCGAAACCTTCATCACTCGCGCGGCGTTGCTGCATCAGGTTTCCCCAATTTGTGCAATATTCCCCACTGCTGCCTCCCCGAGGAG
+
51*+/6),224//9/00.78;91275+.4064549;1:6)(2+6/0*-+,01266784.,/+/5:4;+48;;12-.''()(++--7///07///.127873445781882.-1$($#%%&',(%(&'+/-('++/365;3/0205667453470//*/&$%''(60-.,+,.(011-&+,)((&))+-96133;8:68510..,/3,2,*+3320,-,/,054;;-814/5:91/038245944..1514;523490:6,*)+.,,.2.84/.37.(*+,,21300)(()))'$).0/.1,0+417/70//2660190-.24889/;9+,9794980/,.)*1+*+8567-8+)*-+),+10*)+**.-7:,/,1091'/,+-.02./424508,6(02-8//+-/.2530-3::4-,-2+40*.32864.-'**.//3)'+--2,10&0.('')**/(,2+.5-243+0..--1187-*()('%(02,'++/194:472$-%+%((&),-)50996899612102-/*,)(*+955:502-00%,,3-&,+11;9::100---+5+%&.%&+)*,1'4*2,%$&'&.)4/6-66*+*.8<-39,+,,0--,)),(+,/0298.126/('*,682/.0013631-3-(,2&20.40233+.**++,+.(-$),40//45*$(*,2-%))-0;88::517/&&)++.88750/02608.%&(,8577:536./3<4,-+.55+)+,*37,**,46978.---,55/-:,,,-/+&().')'()((-5/5:88::),+-4,/1<99.9/*,+,+*+(305:2,&*+.1400&(*/&.&/')**-1324200++,'+*1-)$*&*96:7;-66;35,))+)0).-).0,.,'*'((,19679311-95/*,,+/6+&)-):+--*-/)&+)%&*-3385+50%-+0.*%'()45+/065940142036768:'385151544812944.5/00527*($,*448581126,6*+*,039.0-0/'-%'#%&(+002701261999*3/-.-*++(,8-(3..0.*)+,,*(*/+.0-%'()'(*-,2.0-7+*+*+..9)13/;12//('$)(('.***&)(*.).+,(//.-0.,*(222*+'-/()
@7b57604c-4d6a-4def-af44-e6acb0e542e1 ch=244 read=220337 start_time=2019-12-13T13:38:29Z barcode=BC01 runid=2c9cf7bc05858273f10e7d7ec552fc0bd742dc3e
CTCCTACAGGAGGCAGCGGTAGAATTTTCGGCAATGGGGAAACCCTGACCGAGCAACGCCGCGTGAAGGAAGAAGGTTTTCAGTTGTAAACTTCTGTTATAAAAGGAAGAACGGCTACAGGGAAATGGTGTAGTGACGAGTACTATTAAGCCACGGCTAACTACGTGCCAGCAGCCGCGGTATGCGTAGGTGGCAAGCGTTATCCAGGTATTGGGCGTAAAGAGGGGACAGGCGGCAGCAGGGTCTATGGTAAGCCTGAAGCAACTTCAGTAAGCCATAGAAACCAAGGCAGCTAGAGTGCAGGAGGATCGTGGAATTCCATGTGTGGCGGTGAAATGCGTAGATATGGAGGAACACCAGTGGCGAAGGCGACGATCTGGCCTGCAACTGACGCTCGATCCCGAAAGCGTGGGGGGCAAATAAGTTAGATACCCTGTAGTCCACGCCGTAAACGATGAGTACTAAGTGTTGGATGTCAAAGTTCAGTGCTGCAGTTAACGCAATAAGTACTCCGCCTGGAGTGAGTACGTTCGCAAGTGAAACTCAAAGGAATTGACGGGGCCCGCACAAGCCCGGTGGAGCATGGTTTTAATTCAGGCAACGCGAAGAACCTTACCAGATAATGACATACTCATAAAGGCTCAGAGATGGAGAGATAGCTATATGAGATACAGGTGGTGCACATGGTTGTCGTCAGCTCGTGTCGTGAGATGTTGGAGTTAAGTCCGCAACGAGGCTGAAAGCATATCGTTAGTTACCATCATTAAGTTGGGGACTCTGGCAGGACTGCCAGTGACAAGCTGGAGGAAGGCAGGGATGACGTCAAATCATCATGCCCCTTATGACCTGGAGCTACGTGCTACAATGGATGGTGCAGAGGAAGCGAAGCCGCGAAGCAAAACCCGCCATTCTCAGTTCGGATTGTAGTCTGCAACTCGACTACATGAAGTTGGAATCGCTGGTGTCGCGAATCAGCATGTCGCGGTGAATACGTTCTCGGGCCTTGTACACACCGCCCGTCACACCACGAGTTATTAACGCGAAGCCGGTGGCCTAATAACCGCAAAGGAAGGAGCTGTCTAAGGTGGGATTGATTGGGGTGAAGTCGTAACAAGGTAACCGG
+
*,21.13142,-('%)))1')&*).8;;35;9898893)',,/72--/5612,00-/-.5/00423///06--4/60720/()+2&/&(')025662921-56*./34..')%+''/016.(',.'-)*'+)*--,0'%&+'/,(*.02,142525/./2-0./041.0.*++-2-5/1/.1)'-')'*((/4028-032:2/0,(.&)'--+032362:*&&.1,)&+-28/30/+))*(19410%,-)*)+(,212))''&-)+1+())-1(+4**)&,00243.*3+,*+,/*',)*(&))',)*,.,-&(('-*7902//0,+0.+((/0860*,(**.1*)++..11-4147:/33070,,6.527780/10/06060437-22631....'&/2('%(('*/2670141,3363.*-/+:-,.6678'()1(.163.//1:60850,)&*))(+,.6974555735566684:302:;688-,%*,/1344300.1-.0++,*++6-*00()&&&+)%'$&(,0985./.$(-,33..8/6-()%%''&',09;0.8,)**0370/(&*-44/')*'-,,,<;.187;5')/.32646359/040103025))0/&&),04574422-/3:2*7/00()),06620--+53585545365544268489886640/),1/217-.0444*112668887,+,,,32.081.**/:/9+/35+-2*/*),)*&'('&%*'+,451810/3:3388:9/:/7-6/90;:+--,//)11)(00/56.8,,-1173.),,3/.2+*-,4,'4320789:9::;;;0218967+/.+&*'*+..5:,/7*++)**(*/67844523710/5359/.*,)*+),)*-*0/*'))/'..,+*)..).5-2-&(0).267&4'.-*/'.01158,'./0576+()#'+./.63847958121,*%%++)+/.4176/677753.0(-/005458359/04181/'*++,.1+1/25/2:9/2201132./+*,()$'$&$%#'#$&)-3053519-*.(')--//179*2*4-/+),-3765./4.4.491*)/((++158.,042013/..4..1+0+687:-7
@14052cf4-e675-4004-802f-585e551fd08e ch=277 read=98744 start_time=2019-12-13T13:38:27Z barcode=BC01 runid=2c9cf7bc05858273f10e7d7ec552fc0bd742dc3e
TTCGTACTTCGTTCAGTTACACGTATTGCTGTGGCGAAGGCGACGATCTGGCCTGCAACTGACGCTCAGTCAGCGTGGGGGGGCAAATAGGATTAGATACCTAGTAGTCCACGCCGTAAACGATGAGTACTTCGTGTTGGATGTCAAGTTCAGTGCTGCAATTAACGCAATAAGTACTCCGCCTGGGTAATACGTTCGCAAGAATGAAACTCAAAGGAATTGACGGGGGCCCGCACAGGGCGGTGGAGCATGGTTTAATTCGAGCAACGCGAAGAACCTTACCAGATATTGACATACTCATAAGGCTCAGAGATGGAGAGATAGCTATATGAGACCACAGGTGGTGCATGGTTGTCGTCAGCTCGTGTCGTGAGATGTTGGGTTAAGTCCGCAACGAGCGCAGCCCTTATCGTTAGTTACCATCATTAAGTTAGGGGACTCTGGCGAGACTGCCAGTGACAAGCTGGAGGAAGGCGGGATGACGTCAAATCATCATGCCTTATGACCTGGGCTACACACGTGCTACAATGGATTAGTTGCAGAGGAAGCGAAGCCGCGAGGTGAAACAAAACCCATAAAACCATTCTCAGTTCGGATTATGTCTGCAACTCGACTACATGAAGTTGGAATCGCTAGTATCGCGAATCAATAGCGGTGAGCCGTTCTCGGGCCTTGTACACACCGCCGTCACACCACGAGAGTTGATAACACCCGAAGCCGGTTGTTTCAACCGCAAGGAAGAAGGGCTATCTGGGTGGTTGGTTGGGGTGAAGTCGTAACAAGGTAACCGG
+
$2*'*(-000016:/.8-(+)++/,0../;:5261--.+/+,0-00./**.04/..-.134442527(*++&()-1.++*0/.,1;;8.87-2.**-.)9:*+,877:8712018788901010,%'*+)((%%((.229896782+)+7,-/166465/*1*+'/,-0/.1/%'%((5:/2822.'*'(+*047;84623/18750;7/058;.*)(*.1/6825;904:,/256-(++*(433.,--*-/+-:;/80:/-,/655988557*,6891:1-7+*-1'.*+,/.-+--/1758)3+78+**-/927)(()*-*%%%*,666621*,+,--4//5856891977.04647.012357775210/-09626.041:33.248+)-'*('.,'%'$('+-0/16+9)+(.4229797,4/5++5*(*111-+*)()%&(1457708977755730...49.-3-3-6003//56877888;85558736+63',331145/37.2242*.)++1/56/72;222/2+&)4(),)++*)&('*'++*1971*',)(()1))*7:55<9467;;77::9<734(++79./)2+&+&049808///6-+++,-./.+0*+6/4,-+('))+%.%*-)/.191**%%%&(-71,,&('')73233356319.2/.++(.5188-/620./,*-,*((+0))))-23+2,-(,,+0*-&,&').-,,/1/.2/5,1//*,)**,0/'1/.&*,&)(&'(%(&&-2.--04035256898829237591.
@1ee72980-7b7e-4ddc-833d-da2ad2488eea ch=446 read=132306 start_time=2019-12-13T13:38:20Z barcode=BC01 runid=2c9cf7bc05858273f10e7d7ec552fc0bd742dc3e
TTGTTATGCCCCGTTCCAGTTACGTATTGCTGGAATTGCTGAAGAAGTTGTCAGTGTCTTTGTGTTAACCTGCGCACCATGTCTTCCGGTTACCTTATTTACGACTTTACACCCAATCATCAATCCACCTTAGACAGCTCCTTCCCTTGCCAGTTGAATACCGGCGGGTGTTATCAACTCTCGTGGTGCTTGACGGGCGGGTGTGTACAAGGCCGAACATCTCACCGCGACATGCTGATTCCGCGATTCATGATTCCAACTTCATGTAGTCGAGTTGCAGACTACAATCCGGGCCTAAGGGAATGGTTTTATAGGTTTTGCTTCACCTCCAGCGGCTTCCTTCCCTCTGCACCATCCATTTGTAGCACGTGTATGGCCCAGGTCATAAAGGGGCATGATGATTTGACGTCATCCCGCGCTCCTCCAACTTATCGCTGCGATATCGCTAGAGTCTAGCAATGATGGCGAAAGGCTTCTTTGATAAGGGTTGCGCTCGTTGCAGGACCAACCCAGCATCTCACGAGCTGGCGAGCAACCATACCACCTGTATCTCATATAGCTATCTCCATCTCTGGGCCTTTACTGAGTATGCTCAAGACCTGGTAAGGAGTTCTTCGCGTTGCTTCAATTCATTTATGCTCCACCCGTATGCGGGCACAATCAATTCCTTTGAGTTTCATTCTTGCAGACGTACTACTCAGGCCGGAGTGCCTTATTGCGTGCTTTCTGGCACTGAACTGACATCAACATGAGTACTCATCGTTTGGCGGCGTGGACTACTAGAATTATCTAATCTCTTTGCTCACGCTCAGGACTGGAAAGCGTCAGTTGCAGGCCGGATCGTCGCCTTCGCCACTGGGTGTTCCTCCATATATCTACGCATTTCCACCGCTACACATAGATTCCACGCGTCCTCCTGCCTCTGGCTGCCTGGTTTCTATGAAACGCACTGGAAGTTAAACTTCAGGCTTTCACCACAGACCACCGCACTGCCGCCTGCTCCTCTTTGCGCTTAATGAATTCCGGATAACGCTTGCCACCTACCGCGGCTGCTGGCGCATGGATGCCGTGGCTTTCTAATAAAGTACCGTCCTCATTCACCATTTTCCTGTAGCCGCCGTTCATCCTTTATAACAGAGTTTACAGTCGAAAACCTTCTTCCCTTCACGCGGCGTTTGCTCGGTCAGGGTTTCCCCATTGCCGAAATTCCTACTGCTGCCTCCCGTAGAAC
+
&((-'&'&(&++*483-)+0.(,.5.07.0/3*'&)'&*13/-),''1.-.3%*))-)()+*/+,*'$'&%#'&(&)&$'#%'(./,&-/9(-./0,21)&***/054*+&-*(,-014458;527./,23&*&)*')+1253+0-*,%&'%)-'(%''+--)+)&-)),+))*6..../02-4-340)*(('-&-2344(()/)-/0344529()34).'))-1513558+5066889;5*,/4123+&(,-0.3)*&+*/+%)%(+345()54915.4/340-4--32+*+'(&))()'')3/,895,*,).07892%')1-),0-+&#&&)-+.5/0+8091/0,**%(0/34:2.6/%&&)*',-.0-'(&'+/+'***)'',1*.69/.23,,2..2<3//2369:29,)&)%&')&$)&*,,1-**,$%$#%$%*$'*''(*')(*+&((+-1.''./'$&*/+&''+(#%%%'(,.0&2)2-00-0263/9--&440,(-%20))&0(35''%&&,-64430-(%*10/.&(%++*/:455654/23643'221320--)+,02.410'')'+*%*)(%%'%+%$(,,2,01-&&%.%'',&)4:45;:46505+-.60')$.&&'*&%'(*22,)0+(((()*,)*('%%(**1(.*7/%%*),'+,;97/27./+*,'+'(%,)..*./2/002,&*'&''))+1(0**+('$%'.)%$%*(#)''',-#&(7/68./3--&&')+,/.$+.2/,&'',/1*-.16/1,),,(+(,*/-5*()&('%'),-%&)*$)&',''397644))(%((,34)54:34(.*)1*0.25.71()),1/***(*,,1)*)503*.1*+.23453-',,1-5:/-(&,-&(*&+)*%&$*&,95.-+(('*1/..)(,-+,-++/04324/0.5:-*)&&$(($)$)%(,1'+().40/(*+3,.08058/.003+,,,234&&&%%#'))2667;2/.,//*,060$&&$$$-'+%0(2.**1<37522.-,,+12,)))')8)())())*010/..-4,)%%$$$#&&,*/892,2.+(*,%+(+5698)(($()'),7-+8:340,+'**21*.8338*'+/2(09-.0-')()+,41+.-)/0(*.3,2648636.3/-42,.-+)%#%+,('*12%430(--**4(0698*+/),(%'',)3,1*+/0005.484/95-,,++*'
@c49a78ee-49a5-4e36-acfe-2b0d20b3c9cb ch=252 read=195820 start_time=2019-12-13T13:38:19Z barcode=BC01 runid=2c9cf7bc05858273f10e7d7ec552fc0bd742dc3e
CCGGTTACCTTGTTACGACTTCACCCGATCATCAATCCACGCCCGGTGGCTTCCTTGCGGTTAGGCCACCAGCTTCGGTGTTATCAACTCTCGTGGTGTGACGGGCGGTGTGTACAAGGCCGAGAGCAATATTCACCGCGACATGCTGATTCGCGGTGATTACCCACTAGCGATTCCAACTGTGTAGTCGGTTGCGGAACTTCACAATCCCGGGCGAGAATGGTTTATGGGTTTTGCTTCACCTCGCGGCTTCGCTTCCTCTGCACCACCATCCATTGTAGCACGTGTAGCCCAGGTCATAGGGCATGATAGTTGACGTCATCCCGCCTTCCTCCAGCTTGTCATGGCAGTCTCGCTGAGTCCCCAACTTAATGATGGTAACTAACGATAAGGGTTGCGCTCGTTGCGGGACTTAAACAACATCTCCACGACACGAGCTGACAACAGCCGCGCACCTGTATCTCCGCTATCTCTCCATCTCTGGAGCCTTTGTGATCAAGACCTAGTAGGTTCTTCGCGTTGCTTCGAATTAGACCATGCTCCACCGCTTGTGCGGGCCCCGATCAATTCCTTTGAGTTTCATTCTTGCGAACATTTCTCAGGCGGGTACTTATTGCGTTAACTGCAGCACTGAACTTTGAGCATCCAACGCCCAGGTACTCATCGTTTACGGCGTGGACTACTGGGGTATCTAATCTATTTGCTCCCCGCGCTTTTTTCGGGACTGAGCGTCCGGTTGCAGGCCAGATCGTCGCCTTCGCCACTGGTGTTCCTCTATATCTACGCATTTCACCGCTACACATGATTCCGATCCTCTCCTGCACTCCGCTGCCTGGTTTCTGCCATGGCTTACTGAAGTTAAGCTTCCAGGCTTTCACAGACCCTTGCTGCCGCCTGCTCCCTCTTTACGCTTAATAATTTCCGGATAACGCTTGCCACCTACGTATTACCGCGGCTGCTGGCACGTAGTTAGCCGTGGCTTTCTAATAAAGTACCGTCTCAGCTGCATTTCCTGTAGCCGCCGTTCTTCCTTTATAACAAGTTTACAATCCGAAAACCTTCTTCCTTCACGCGGCGTTGCTCGGTCAGGGTTTCTCCCCATTGCCGAAAATACTCCCTGCCTCCCGTAGAG
+
1..5.;+-849-0+((,-45;86193*+/0.++-2,23'*)*+&&&$$(..30*-9.*+0*3+,.24'(*(,.391*3..151244:30/+-/401-(*,.53;;1822.//-(//4-34/((()(+((+-.:756;673444/+*7*,3:3((*()++/-+'&%'(+***((374-1//0+,)**021'-+3)+*+'$%$)'(*.649'$(++)(((..-156;7-12;/3::0*.32101615/528.10.&(1*48)-73434-+0,2365377+,../$''&%$$$).+)-3//&''-41+13...&&11-.20/)&(+31+3;;;7+,2-+.-0**/835094/23/+0.,-%%'+/9;1.4..4/5/2252611342.'//./*'+,-.80402-0*,/341862++*.,+-/522-,)+'&')+,+,*+.332/1'(**$(%%&&'%(&')+*.12.*''(/0,-+)*310././3<45654:7)*%&')+6/163,&((*(1-9322204-5*&(153)0.2/103:820-/.--&&%%'+*//18380642'$(+,182:5/-52,+/5<9869;607)-'*'&$((,+/2.226,0'&&'*-,.2./,7-3-3423,0-'(*&)166;1&$).25100*/(*&$%)')(*,+&'%&);8,+)///:9:56./05%/*''*.//0731.-..*'**+45+&**,4174;21%542444569632))-18-//18280//55-3/(*,(,,+-8.4313435;8/.31340224760334;85212/2115/3+)))(3,.)+,/625485,./-.,1(%'21472498<86,+)%#(,5.-7//-*&%(.821-.118+$(,')+)($&).004-+1./1784-16..,/,73./2;0,,-,*+-4/-+26)6+7,812,1-,21+2702,&)0/557815;54161128+.+(%,,011;0-,07/:6:0+55(&6-55-''('50-,+**'),+,.,2:/84/10//20.2528:2-1--+13,-.&/,+)*./-.4960-1185-06851/526793(**,.411/4.-.20914%/43-90)''(*())4/1:6286-%%'&*%%$%'),3:--610')
@9460ea20-19e2-49c5-9a83-3f8e1b080f77 ch=227 read=202233 start_time=2019-12-13T13:38:09Z barcode=BC01 runid=2c9cf7bc05858273f10e7d7ec552fc0bd742dc3e
CCGGTTACCTTGTTACGGCTTCACCCCAGTCATGAATCACAAAGTGGTAAGCGCCCTCCCGAAGGTTAAGCTACCTACTTCTTTTGCAGCCCACTCCCATGGTGTGACGGGCGGTGTGTACAAGGCCGGAACGTATTCACCGTGGCATTCTGATCCACGATTACTAGCGATTCCGACTTCATGGAGTCGAGTTGCAGACTCCAATCCGGACTACGACGCACTATGAGGTCCCCGCTCTCGCGAGGTCGCTTCTCTTTGTAGCATGCGCCATTTGTAGCACGTCTTCTGGCCACGGTCGTAAGGGCCAAAGTGACTTGACGTCATCCCCACCTTCCTCAGTTTATCACTGGCAGTCTCCTTTGAGTTCCCGGCCCGGACCGCTGGCAGCAAAGGATAAGGGTTGCGCTCGTTGCGGGACAACCCAACATTCTGGCGAGAGCTGACGACAGCCATGCAGCACCTGTCTCACGGTTCCCGAAGGCACATTTCTCATCTCTAGAAAACTGCGTGGATGTCAAGACCAGGTAAGGTTCTTCGCGTTGCATCAGATTAAACCACATGCTCCACCGCTTGTGCAGGCCCCAAATCAATTCATTTGAGTTTTAACCTTGCGGCCCGTACTCCCCAGGCAGTCTTAACGCGATTAAGCTCCGGAAGCCCTCGGGGCACAACCTCCCAAGTCGACATCGTTTACGGCGTGGACTACCAGATTATCTAATCCTGTTTGCTCCCCGCTTTCGCCACCTGAGCGTCAATCTTCGTCAGGGCCGCCTTCGCCTGGTATTCCTCCAGATCTCTACGCATTTCCACCGCTACACCTGGAATTCTACCCTCTACGGACTCAAACTGCCGGTATCAGATGCAGTTCCCAGGTTGGGCAGAGTTTACCGCATCTGGCTTAACAAACCGCCTGCGTGCTTTACGCCCAGTAATTCCGATTAACGCTTGCACCCTCCATTATTACCGCGGCTGCTGGCACGGAGTTAGCCGGTGCTTCTTCTGCGGGTAACGTCAATGAGCAAGGTAATTAACTTTACTCCTTCCTCCCGCTGAAAGTACTTTTACAACCCGAGGCCTTCTTCATACGCTGGCATGGCTGCATCAGGCTTGCGCCCGTTGTCAAATATTCACTGCTGCCTCCCGTAGGAG
+
25-1/1-3536119230)0051-301*-.77--(*-14,0/5/+,/102.'()/.)(2+)(1/+*/*1,),,+-0')+.22-23-+0.&394%&&(+)&-)+.115477;9.8,-,0,('%'(.//1-5,511888;5459)-*,--8:9345603+,+/495,,++,-.1:2-,).607)0-/)*+,,*627-0**5505'.),1'5*660*)+,0--('/*./0.4-,+.'&(--/0.-,'+-04&)-7.1*,.)&((),-258;<;0;:,-3010,.--%('%&&'(($%$&--(+-)+4523,-&'((-./3035589:,787-,/53;89/7))+82,/10)*0/,*/00333177.-0670.(')4.+1904544/6..,+0-4),2,53(,-+)2/03638,72)+&731/0+2/*++.)/4)%)-++**')+/7351(23.775612204686+,0003/5-58:05,(+(&(*)*,+3-//3574+((&%/24..1-/**-952(/00512/5/,*-,3*56;;8;7'02-3///38,*,6+643+.,-...-).0/49,.,-)'(+&0,640)%&')*79786069923/7;<-07/1.1,+/+83)*4/0-2/,'(387*3/*&),)+)*)$,(0-+-/2+/--2&/82/.(69,),.-8/9.04/,-,025&312437<6-/)00067;976024((()(,-.&/(*-()+19-+.-61**$'0100,()'.123+37777,.--/51/24/1..0.*+++123.-%%)../63..5+.*0144488:6:1:;*41*.5/12.-,0316.0.02-*&-1(%'&#%((%(.2-3''))/.+--.56244425/77<.85-,3020/**#*$*(21*-1'++.0(/(***120('./7.087::4+)'''%&/..4.&'')-37253324/4.'*0+((',40+18%5&(04/1;692;332832,))**(%(.)%'+'''+&+/;18;7644(')%)&')11*1,,,.55-/.-.10406-./,(,-7:+04.+492+:91/6/*,*+/11(*,.*27('(+).0/50295./*+%$$+0/17698944334159347*/-0520181/,&*-)+*((&)311/016+7:,*932'&)
@7fe47493-5266-4b51-96da-a03924270a71 ch=177 read=205608 start_time=2019-12-13T13:37:59Z barcode=BC01 runid=2c9cf7bc05858273f10e7d7ec552fc0bd742dc3e
CTCCACCACGGGAGGCAGCAGTGGGAATATTGCACAATGAGAGGAAACCTGATGCAGCAACGCCGCGTAGTGAAGAAGGTTTTCCGGATCGTAAAGCTCTGTCTTTGGAGAAGATAATGACGGTACCCAGGAGAAGCCACGGCTAACTACGTGCCAGCAGCCGCGGTAATACGTAAGGTGGCGAGCGTTATCGGATTTACTGGGCGGCAAAGGCGTAGGCGGATGATTAAGTGGATGTGAAATACCCGGGCTCCAACTTAGGTGCTGCATTCCAAACTGGTTATCTAGAGTGCAGAGAGGAGAGTGGAATTCCCTAGTGGCAGTGAAATGCGTAGAGATTAGGAAGAACACCGGTGGCGAAGGCGACTCTCTGGACTGTAACTGGCCTTGAGGCTCCGAAAGCGTGAAAGGGGCAAACGGGATTACCCTGGTAGTCCCACGCCGTAAACGCCCGATGAATACCCCAGGTGTTGGGGGGTTTCCAACACCTCCGTGCCGCCGCCTAACATGCATTAGAAAGTATTCCGCCTGCAGGATTACCGGTCGCAAAGATTAAAACTCCAAAGGAATTGACGAGGACCCACTGAAGTAGCGGGCATGTGGTTTAATTCGAAGCAACGCGAAGAACCTTACCTACATGACATCCTTGCATTACTCTTAATCAGGGAAATCCCTTCGGGGACAAGGTGACAGGTGGTGCATGGTTGTCGTCAGCTCGTGTCGTGAGATGTTGGGTTAGAATCCGCAACGAGCGCAACCCTTCATCGTTAGTTACTACCACCATTAAGTTGAGGACTCTAGCGAGACTGCCTGGGTTAACCAGAATTAGGGGATGACGTCAAATCATCATGCCTTATGTGTAGGGCTACACACGTGCTACAATGGCTGGTACAGAGATGCAATACCGTGAGGTGGAGCCAAACTTTAAAACCAGTCTCAGTTCGGATTGTAGAGCTGAAACTCGCCACATGAAGCGCTGGAATTACTAGTAATCGCGAATCAGAATATCGCGGTGAATACGTTCGGGTCTTGTACACTGCCCGTGCAGAGTTGGCAATACTGAAGTCCGTGAACTAACCGCAAAGGCAGCGGCCCGAAGGTAAGTCAGCTTATTGGGGGAATCTGAGAAGTCGTAACAAAGGTAACCGG
+
,0/0''$&)&/4+,100)3&1111,,*)(-,*++-,0-*&*%)('.0,3)*+4136278:727:/.-.'))*(*'*)),*4:10+:/777432-*)')854544:8/2-(**(**%'(*)-/2,)++'(*4(')''2/+./,,(),-0$1+5.1825('%('()&-./8//0877()*--6.((,*07:756&-%3-($))(04.*&%+0)-/880/./.3710/-020+)+%+()-/&-3,,*16)+14.,8&+''&&&25778814439/7.8:8863170.,%('*)+06-.**(,+)&'',/.+1)3++*'(()'%&')1,.72-+('((%'%(+*%-*05+0:5451)0/3;41-1.,*,,*//.+,+'+*-3.3-+'+#*&')'(**(','&,,)(,.++&('-1))*+86.&/,(/'(,4+*0(&&''-/)%++04,.164.&*))*/0..43./**(+/41-/')0888+58(0'4)0,,/*.2+*.61+/6(*&&'%&$&',&-*-&*/-'*+/91*)/4/+&%'&%)((--3443/1+1*+$('+.9,+3)'31+1,*//1220-'.-,47*%(&'&'%'&('*.-.471)+/07+3,562-*(%*,%4*+327+,0,,-*+374//+,),/6461.6//+4-*+,+0/2.03'&*('((&);41;8/7:75768)7.129054258801113-75,,/,-,&&(,2357787766)*0/06+/0-2'%&&)35.//35,&&'&---06)&.').5.6/0.22--.000*')/0:77,5+'%7097875%/*&'()-799945<2233318-*)'*+'*.-,()+.--/55<95569727/47*23/-0./)4.,-''(%)),-//1((),+,8<:72++)..*,(%'#$)'+)+.-/-))'+52.-.41;6218309;93788:9630238*).$1-*(**&))2/48/.))%'&$&,--3/***+./3)'0*,,3.++-8.-,-((401../30/$$%'+2489<:8:3594&./1/4/.+*,&'$%&)&%'%&&%$'/*)&(.40()%&$'*)*(*+&'%$')(2)(+((&')'(',+*/.+*(')(+0..-+($%$$%,*/251*%('&$'+$)&%(0-/,'$)))*&),4//3/
@ee1f5655-ceda-4b39-add7-ca1cde72d06e ch=367 read=170289 start_time=2019-12-13T13:37:51Z barcode=BC01 runid=2c9cf7bc05858273f10e7d7ec552fc0bd742dc3e
CTCCACCACGGGAGGCAGCAGTAAGGAATTTTTTTTCGGCAATGGAAACCCTGACCGAGCAACGCCGCGTGAAGGAAAGAAGGTTTTCGGATTAGTAAACTTCTGTTATAAAGGAAGAACGGCGGCTACGAAATGGTAGCCGAGTGACGTACGCACTTTATTAAGCCACGGCTAACTACGTGCCAGCAGCCGCGGTAATACGTAGGTGGCAAGCGTTATCGGAATTATTGGGCGTAAAGAGGGGGCAGGCGGCGAAAAAGCGGGGTCTGTGGTGAAAGCCTAAGCAACTTCAGTAAGCCATAAAACCAGGCAGCTAGAGTGCAGGGAGAGGATCGTGGAATTCCATGTGGCGGTGAAATGCGTAGATATATGGAGGGGAACACCAGTGGCGAAGGCGACGATCTGGCCTGCAACTGACGCTCAGTCCCGAAAGCGTGGGGAGCAAATAGGATTAGATACTCTGGTAGTCCACGCCGTAAACGATAGTACTAAGTGTTGGATGTCAAAAGTTCAGTGCTGCAGTTAACGCAATAAGTACTCCGCCTGAGTAGTACGTTCGCAAAGAATGAAACTCAAAGGAATTGACGGGGCCCAAGCGGTGGAGCATGTGGTTTAATTCGAAGCAACGCGGAGAACCTTACCAGGTCTTGACATACTCATAAAGGCTCAGAGATGGAGAGATAGCTATATGAGATACAGGTGGTGCATGGTTGTCGTCAGCTCGTGTCGTGAATGTTAGGTTAAGTCCCGCAACGAGCACCTTATATCGTTAGTTACCATCATTAAGTTGGGGACTCTAGCGAGAACTGCCAGTGATGCAAGCTGGAGGAAGGCGGGGATGACGTCAAATCATCATGCCTTATGACCTGGGCTACACGTGCTACAATGGATGGTGCAGAGGGAAGCGGCCGCGAGGTGAAGCAAAACCCATAAAACCATTCTCAGTTCGGATTGTAGTCTGCAACTCGACTACATGAAGTTGAATCATGGTAATCGCGAATCCAGCATGTCGCGGTGAATACGTTCTCGGGCCTTGTACACACCGCCCGTCACACCACGAGAGTTGATAACGCAGAAACGGTGGCCTAACTGCCGCAAGGGAGGAGCTGTCTAAGGTGGGATTGATGATTGAAATTGAAGTCGTAACAAAGGTAACCGAG
+
.534)*')*374*+//%(($%)&&+'1*37648/6-75:7/;/()'*+-2../19215-585677:+++**-/+/+4)',,02.57./&*&2,&&+171039376394309,-2.4.2664941933/.$%',(*8...7.&$&(*..&.%+$('+-/3-/141.46//+0,,-/''*++014920,++6,9:17-0.-.:885431397793:5471-1*.,./.+..487--*/.+),*33.()%(403:.-30)+)()-2830124221-***)&+-/01'+'+*044-1019)-+%$'*-2-1++1/'-..1/+/,3/+1,(%)*/6367(6+,/-302:0521)4/2652+56//896535422(-31020.+,,)*.718.6..-13072534//112595;34332012234759,-.;+'%)((+1389:9*+//2::2.).'3,147:555332:787674/225;9:9880.+0/2533469038754/14:::6;4**176347)(%()021;1:0/1/9///((%))02-/2,''((*687659<:&%22,(-/,,.,(+-*15**++-.197)153*,)&,+-/0:764&,/--,)+12;8/84;:/11./1.0%((,()-+-/6.+1*'1+/*/0+,,/+,---6857)/0289.--,/29//*))1-1-./1201/.&(55555841968786&2301285782045670///.6//6980:++,/,/)'(*2&%+-11*(''%)$%$&--/1042000812:9;:+7+9+09069;.1244-),+(%''-.62641/,+($$%*-),/3/-,%)))2,'65-253686778;5++*,,35-2.')-.058710-/0/--())*+-7675;6531/+/+-(*('&/-(+(&%'*30/-(/+'',)%0.99*00)&+-44+0/99<97:277;905.0-)),07879:2822275332317130*4++(70849261/3023:62611102344889,+-2011334565:76649:7428010222-890971-0/+.,.3,/0,,),372.&,/.,.&&,,'-)4,121+(&'$*+24231.*0*'*'''')',.*.1/..2:421-+)())..+()%,+(0+++0%),2139(/**7:9/.&)
@49c5fe5e-06f0-4c6b-92c6-1821ac464979 ch=9 read=38331 start_time=2019-12-13T13:37:43Z barcode=BC01 runid=2c9cf7bc05858273f10e7d7ec552fc0bd742dc3e
CCGGTTACCTTGTTGCAGCTTCACCCCAATCATCAAATCCCACGTAGACAGCTCCTTCCTTGCGGTTAGGCCACCGGCTGGGTGTTATCAACTCTCGTGGTGCTGGCAGGCGGTGTGTACAAGGCCGAGAACGTATTCACGCGACATGCTGATTCGCGATTACTAGCGATTCCAACTGTCGAGTTGCAGACTACCAATCCCGAACTGGGGAGAATGGTTTGTGGTTTAGCTTCACCTCATAAGCCGCTTCCCTCTGCACCATCAGCGTGTAGCCCAGGTCATAAGAGGCATGATAGTTTGACGTCATCCCCGCCTTCCTCCAACCCCATCACTGCGGCAGTCTCGCTTCGGTACAACAATAGTGGTAACCTAACGATAGAGGTTGCGCTCGTTGCGGGACTTAACACCTCGGCCACAGGCTGACGACAACCGTACCACCTGTATCTCCTATAGCTATCTCTCCATCTCTGGGCCTTTATGAGTATGTCAAGACTAGTAAGGTTCCTCGCGTTGCTTCGAATTAAACCACATGCTCCACCCGCGTGCGGCCCCGTCAGTTCCTTTGGGTTTCATTCTTGCGAACGTACTGCTCAGGCCGGAGTACTTATTTGCGTTAACTGCAGCGCTGAACGACATCCATAGTACTCTCATCGTTTACGGCGTGGACTGCTAAGATCCTCTTGCTCCCACGCTTTCGGGACTGAGCGTCAGTTGCAGGCCAGATCGTCGCGGCCTTCGCCACTGGTGTTCCTCCATATATCCTGCGCATTTCACCCGCTGCATCAGATTCCCCGATCTCCTGCACTCTGGCTGCCTGGTTTCTATGGCTTACTGAAGTTAAGCTTCAGGCTTTCTACAGACCCTTGCCGCCTGCTCCACTCTTCGCCCAATATTCCGGATAACGCTTGCCACCTACGTATTACGCGGCTGCTGGCGTAGTTAATGATGGCTCTAATAAAGTACCGTCACTCGGCTACCATTTCCTGTAGCCGCGTTCTTCAACTATGGCAGTTTGAATCAAAGGCGCTAACACCACCAGCCACGCGGCGTTGCTCGGTCGGGGTTTTGCCGAAAATTCCTGCTTGCG
+
-1*-08,/0./',1&+'$&%''#))-*,20736444+)06)#+%,),-2*.//23+2.)'(,-,3.6).478-/+/)')'+(*(,/,,5)'(*++-0470+)(&&$(%14608534,.'-47,7831%(*.-,2016/--+,-+./315355/.*)).*0+&'*'*)/+3.2)-'),'')$%*3,(--2243+*+4:39,*(&&-%')/((&'&*&..63)*&*)*&$$&+2,).301&$&&%)*&(,--52,---/-085,'$&%%(%',,-,)(//23240+(%2+--***+$)38&(''%))),+15+*284523-0(+'0..(#+7/40/+%(**)4.+.&(+)(%%&%)*&*,0,%%-*3.00.&'/75762+((.-.;-228860440/-0*'((&)'(%.3*.')''#&$',.21.//*/2+/.$'%)+)-5-0/01222'*'+&,.,-./441551022337.+/-,1/%)+%''*7+2/.2,..*'(.(')**23++.+-+--&-31-()-3.3:944,.)-.75/+&,,)'((+(-,*/0.**,21/5:6/+50)()*22-+/8*3-,-,)1325123,,..)-.,''(%'(')1)'10()/,5-6+,**-&+(&''&$(-,.2741'%%&)),+,+%'++-**34),+/+--.423+')'%$#$&%'(%(+)+,13,&.*,-432+59+*('%**-.3*//7.1,.4,6,//:908634+%*'('*')+),+.1+)+.0,+,+&'()*--%%$**-*.7+,329)).(%(%%$%'&&.)*+('&)(((''(*'..4.*0-,,020272:/2200,&$$$'*-'&&(*61/*-192126.17,,((**,379))('('%+(&$%&)'$',+,*&'**),,(&+..3*55,0&'&%&&$'&$'*))/.1.40--/.11/178381/*+)*+*(##%$)&&()*(+1-,0(&)(/.01-*),+,5..,56)/:33-(&%'(+)%%#+*%)))%#%-01.))'&(,($'**+(,*%''%&'#$$$-,,/)($%%#',+..-./7/--,0,))'+,)-11)(*,+,**,-()&%#%&&&(%
@f037c0d4-2880-4506-b62d-a30eefd19e46 ch=131 read=114440 start_time=2019-12-13T13:37:31Z barcode=BC01 runid=2c9cf7bc05858273f10e7d7ec552fc0bd742dc3e
ATGGTTTTCGTTGTACTTCGTTCGGTTACGTATTGCTGTGGTGCTGAAGAAGTTGTCGGTTGTCTTTGTGTTAGCCTGCGTATTAAGCTCATCTTCCCGATTTTTAGTTGTTGCGACTTCACCAGTCATCAATCCCGCTTGGAACGGCTCCTTCCCTTGCGGTTGGAGCCCGTTTCGGACTTCGGGTGTTGGTTATCAGCTCGCTCGGTTGCGTGGTGTGACGGGCGGGTGTGTACAAGACCGGACTTATCATTCACCGCGGTTATGCTTTGTCCCGCGTTACTAGCGATTTCTGGCACTTCTACGTAGTCGGTTGCGTTGAACTACAATCCGAACTGAGGGAATGGTTTTATGGGTTTTGCTTCACCTCGCAGCTTCGCTTCCTCTGCACCATCCGGTATAACACGATGTGGACCCAGATCATAAGGGGCATGATGATTTGACCCGTCATCCCGCCTTCCTCAGCTTGTCACTGGCGGTCGTTTCGCTGAAGTCCCCAGCAATGATGGTGGTTAACGATAGGATTGGACGCGTCGTGCGGGACTTAACCAACATCTCGTCGGCCTGACGTTGACGACAACCATACCTGGCGGGATCTCGACCATGGTTTATCTCCATCTGGAACCTTTGGGTTCAAGTATGTCAAACCCTGTGGGATTCTTCGCGTTAGTTCAAGATTAAGAACCATATCACCGCTTGTGCGGGAGTCCATCAAGATTCGCACAGGTTCATTCTTGCGAACGGCTCTCTCTCAGGCAATTCACCATTGCGTGTTCTGGCGACACTGAGACTTTGACATCAACGCAAATTACTCATCGTTTACAGCGTGGACTAAATTATCTAATCCTGTTGCTCCCCACGCTTTCCGGGACTGACGTCAGTTGCAAGGCAGATCGTCGCCTTCGCCACAATTGTTCCCCCATATATCGCATTTCACCGACTTCATGGGGCGATCTCTCCTGCACTCTGGCTGCCTGGTTTTCTATGGCTTACTGAAGTTAAGCTTCAGGCTTTCACCCTGCGTACTTAACTGCCACCATCCCTTGCGCTTAATAATTCCGGATAACGCTTGCCACCGTCCCGTATTACCGCGAGGACTGCTGGCGCAGTTAGCCGTGGCTTTCATCAATAAAGATACCGTCACTCGGCTGCCATTTCATAGCAGCCGCCGTTCAATACCTTTATAACGAAGTTTACAGTTGGACGAAAACCTTCGCGCTGTTGCTTCACGCGGGTTGGTTTCCCCCCCCCATTGCCGAAAATTCCTACTGCGTTGCCTCTTGTAGG
+
#''$'(&'($$&'**,/.++2,0'509-..5219+-/++'+*588760),-*05112.+('&+.270)*)+,*(+((('$$$&&*(',,-(,-*1)%%'&1.*)%$#(')./&*,-10,+'+'$$%&/874:4.,&%$'%%%(''(2.23-..0-('*).,6.6'+#&37,)01-+,,'(+*0&+)-+.2+,)-(,/++,.+''+-)+))$%'+*(/()*062992.+++,,(%$&()''1,))&%&%&'-,3920/+%)-(*'&)')-/0,./1++1-/5/./1021/57*($&%('+/,%%%((000//(.-3**%$'))--**..80//+-)'&'#/1*(+,0/5::,)+37,480)$(-*502833,,&.-+,)'(-1041.+%(%)*/,7('&&&&'((%&&&+(-&''-)'+,*/-,+.&+0/0)(,,.11028/+(-,)'.02,04,&)++2120.*')'-),-.0,*&%&)(*/,-0,''0#%&((-/2*+$(*5-0032*+))))+---+*%,(%+%('$'''&'(10+.%15.,2.4-4/-06653.-$%'&''(#%$$%)&*+50433014*+&,+47930)%$%%*''(('$%%)&.,+/7/..,..**+(',,,/,'*&''(((%')1,/0+.**0)()'%)*'4.4493)*)-+'))..-,'(+*()%*,/2)&%''$'0&+*(*.12,*(%%&+'%&10/)(+),(+)+)*-)/$)2304-),()06($#&%)&&((,&&.4&*&%&#($&+((*.*#)*'))-+*(,&(%'&&(0180,-.3--**('++*'+(*,1358825<414/++++04&'(%%(*)%(+*+3,1&&#.*)++74/(%'&')2,-(,4820/++-/78,19-,-,*-.,(())-./87991:647-,,41+3.062:75-*--.))(%&+.7..252+$'*.+&('-)&$'(*-+*'&#)#'%+-//*21225911,*-7+20,-%'&'*(***2.+6-82)++586543/8*+%(*'%%'))))+&'%%%%/3),)$'','(%$'''&&)4+,,72-//1583-2/)/*(1/'-('*',)#%('/+.1**)&)&&).03+/'&$%$&'.+*1.5))$%'/+(%($((')*+'*+*/5358/001/83+(,&'0541$&##$''02,-'',+%)%$$((*,-&&*42''2))5-%'$**+''%')*2810((6'&'(*0+/+&)/4.-&'%&(++++0*50001315570+-2,.''+006,437*+.,**(+)$)*,))(*&-$(
@c7a80354-4c5b-4c52-8d65-73554222f0d7 ch=323 read=91004 start_time=2019-12-13T13:37:22Z barcode=BC01 runid=2c9cf7bc05858273f10e7d7ec552fc0bd742dc3e
CCGGTTACCTTGTTACGACTTCACCCCAGTCACGAACCCCGCCGTGGTAAGCGCCCTCCTTGCGGTTAGGCTACCTACTTCTGGCGAGACCCGCTCCCATGGCGACGGGCGGTGTGTACCAAGACCGGGAACGTATTCTGCCGCGGCATAACTTTGATCCGCGATTACTAGCGATTCCGACTTCACGCAGTCGAGTTGCAGACTGCGATCCGGACTACGACTGGTTTTATGGGATTGGCTCCCCTCGCGGGTTAGCCTCTGCTTGCCAGCCATTTGTATGACGTGTGTAGCCCCACCTATAAGGGCCATGAGGACTTGACGTCATCCCCACCTTCCTCGGTTTGTCACCGGCAGTCTCGATGGGGAGTGCTCAACTGAATGTAGCAACTAATGACAAGGTTGCGCTCGTTGGGACTTAACCCAACATCTCACGACACGAGCTGAGGCGGCAGCCATGCAGCACCGTATTGCAGGTTCTCTTTGAAACGAATCCATCTCTGGAAACTTCCTGCCATGTCAAGGTGGGTAAAGGTTTTTCGCGTTGCATCGAATTAAACCACATCATCCACCGCTTGTGCGGGTCCCCGTCAATTCCTTTGAGTTTCAACCTTGCGGCCGTACTCCCCAGGCGGTCAACCTTCACGCGTTAAGCTTCGTTACTGAAAACTAATTCCCAACAACCAGTTGACATCGTTTGGGGCGTGGACTACCAGAATTATCTAATCCTGTTTATACACGCTTTCGTGCATGAGCGTCAGTACAGGTCAGGGGATTGCCTTCGCCATCGGTGTTCCTCCGCACATATCTACGCATTTCACTGCTACGCGGAATTCCATCCCCTCTACTCTGGCCATGCAGTCACAAATGCAGTTCCCAGAGTTGAGGACCCGGGGATTTCCACATCTGTCTTTACATAACCGCCTGCGCACGCTTTACGCTTAGTAATTCCGATTAACGCTCGCACCCTACGTATTACCGCGGCTGCTGGCACGTAGTTTAGCCGGTGCTTATTCTTACGAAGTGCAAATCATGGGCCCCTGTATTAGAAGGAGCTTTTTCGTTCCATTACAAAAGCAGTTTACAACCCGAAGGCCTTCATCCTGCACGCGGCATTGCTGGATCAGGCTTTCGCCCATTGTCAAATTCCCTCTGCTGCCTCCCGTAG
+
07171</0657216%(.259<:39983--25*.&%'264,+99796855-**&+/1-20,-//'3-/',0241343&43964/2.''*(.8+,-02:++--&%(+-08884730/+---',(+-;9196272/42272++/6177;400)&%$%%*)-01,.,)..-0232/0/06522012921101-/18/((*.+-,3-65430/.1-41-.+)),-622.24<*877/-'2,(/-.1744-211188+1'+-/*-/-)(&'*-,-12084)*4232032234++.*276-,,0,-,/2*388;441,0*(&&'**55*)&(*11+03;7<97,8+95<837776926,+,,-41./0')&'%(,,-13*-010+4332203/-+*/+//452*/418571547-7*++0*)*'/'1.(./034600&)*&&%()0411,)'&&(('))0.980+***),+(*$')(+,176;63-02+%&%#&).74672678800),.))/4141125398986.*-,393218/,3-9<99/44-0/01542'&+-.5:96/,)+/09:0.,/7---/(,+,-4+*./1,,-2-5/51%'.'*'23<8./'*('()(+0/25821,-('%'587(760(&'**-,+0..,0.+$&&195629+000/.5/,-6.62040((/2728173:201-05-64)&/10+*(*469766:1.'*+-/22545675216:'$&"&&*,--52113354523(-651(),,.00115*+1-&%.&$/129323;88526558<;98610.-*,-:7532212/29513576-+,-,45++*0,877)85.)&&&%),./&//.,4.5,231.615.-*.,-3</8.,+)*2+*&/,*10--/23)1:-1*)+-13(+-.4/')0.-07287:::993/-*)''('%)')*,-.058556*,-380)(()1;66'42++/145.6-+.)),472331428.*+,/'*0:,//12284,*).).7-/5**''&&)','+),/*,,422765)+.,/3+*()*+')+/5775.07/8.'1*+,4:71'+&203/'((',&'&)+*0097;87385001-.))(0,+.5-.38:771)0007;;.-9:,$()*/,(..)/*0,*0,,---18+4:++:4,
@96e31788-d28b-49c7-a059-f0f34ca5c7bb ch=347 read=91998 start_time=2019-12-13T13:37:22Z barcode=BC01 runid=2c9cf7bc05858273f10e7d7ec552fc0bd742dc3e
CTCCTACGGGGAGGCAGCAGTGGGGAATATTGCACAATGGGGAAACCCTGATGCAGCAACGCCGCGTGAGTGATAAGAAGGTTTTCGGATCGTAAATCTGTCTTTGGGAAGATAATGACGGTACGCAGGAGGAAGCCACGGCTAACTACGTGCCAGCAGCCGCGATAATACGTAGGTGGCGAGCGTTATCCAGTTTACTGAATAAAGGGGCGTAGGCGGATGATTAAGTGGGATGTGAAATACCCGGGCTCAACGGGTGCTGCATTCCAAACTGGTTATCTAGAGTGCAGGAGAGGAGAGTGGAACTCCCTAGTGTAGCGGTGAAATGCGTAAATTAGGAAGAACACCAGTGGCGAGGGCGACTCTCTGGACTGTAACTGACGCTGAGGCTCGAAGCGTGGGGAGCAAGTTAGATACCTGGTAGTCCACGCCGTAACGATGAATACTACTAGGTGTGGGGTTTCAACACCTCCGTGCCGCCGCTAACGCATTAAATTATTCCGCCTGGGGAGTACGGTCGCAAGATTAAAACTCAAAGGAATTGACGGGGACCCGCACACAAGTAGCGGAGCATGTGGTTTAATTCGGAAACGCGCGAAGAACCTTACCTACATGACATCCCTTGCATTACTCTTAATCGAGGAAATCCCTCGGGACAAGGCGACAGGTGGTGCATGGTTGTCGTCAGCTCGTGTCGTGAGATGTTGGGTTAGAGTCACAACGAGCGCAACCCTTGTCGTTAGTTACTACCAAGTTGAGGACTCTGTAGAGACTGCCGGGTTAACCAGGAGGAAGGTGGGGATGACGTCAAGTCATCATGCCCTTATGTGTGGGGCTACACGTGCTACAATGGCTGTGGTACAGAGATGCAATACGAGGTGGAGCCAAACTTTAAAACCAGTCTCAGTTCGGATTGTAGGCTGAAACTCGCCTACATGAAGCTGGGTTACTAGTAATCGCGAATCAGAATGTCGCGGTGAATACGTTCGGGTCTTGTACACACCGCCCGTCACACACCATGAGAGTTGGCAATACCCGAAGTCCGTGGAAGAAGCTAACCGCAAAGGAGGCAGCGGCCGAAGGTAGGGTCAGCGATTGGTGAAGTCGTAACAAGGTAACCGG
+
+,/1-.3+6;+,352002248555(/,,-3/,+..25233*&*-3/71,./6872.338446;77566/.../1.4(*1174:514184:2()'&%(-05772:9,-)()'/+-6-)'(+)*$,'+-(+(3.)2-.31521..101310.11391/.,+.3*,.&.0..+3/0324126,&(*+15211.'%(+3+*115&%)16+,3.4.46-0-,2746:.;-9/--076753312;54/74-+3311.*&((24789:443338052'203)8+*+8670/0011/25)('-+**))*048:5-3/))%023-,--78866:91/036/+$*'&.3.,)/2154:23./-)((***.88520/*/4:432122;2220-,,,,/28104(-*)(+2199*+.,./-+12+.1'(8',861565402-355.53*+-0.-92,(&(*+/777664:94,<64174249498+.59:.11**''%(&+'*/12)1),6425+/2-()')$')).5///2258++1+3;:+321-1)+*./12///-5;9/61-'*&**-.))('+,9:-..,1.52+*42/61:6+(-,''$&')2071358905..3&''(()*.4-43-+6/1.6/,-0-1/6.33%%(')*+(170)+--*+351)-%+02004/18907897++'$(434/,&((+'-..125455695573:7-8+%'&))'-/98/.0/2180788/7001,:--,26/../4+,).--*)/-2263-)'$%&')780+))2-1312/5,4.+1-*0.31.145+1122766.-'-0766*2(-4,*0.../.''/0()*)0./**079782821:32.()1059811..+226:-*)$$+(,2/&(2.9:5578509:739478557136<8680171712823.78--:43130000/-+,*,*0.*)603379727222:-5-,-3//2279:7:(76426.,--263&-)*+1.)''()--.2+//)(/000..,/7461/,,-2332/352+50*),1,-01*-3')($(($(*/++(*+,7.,1+*()*1-2.3.4222211315/-,+-,+4*,&'))*&*0.-+%$%'*/-3:8:7;
@1367a089-b6d4-4c09-b02c-b36c9af42f25 ch=301 read=157217 start_time=2019-12-13T13:37:20Z barcode=BC01 runid=2c9cf7bc05858273f10e7d7ec552fc0bd742dc3e
CCAGTTACCTGTTACGACTTCACCCCAATCGCTATTTCACCTTCGGCCGCTGCCTCCTTGCAGTTAGCTCACGGACTTCGGGTATTACCAACTCTCATGTGGTGTGACGGGCGGGTGTGTACAAGACCCGGGAACGTATTCACCGCGACATTCTGATTCGCGATTACCTAGTATCCAGCTTCATGTAGAGCTGAGTTTCAGCCTACAATCGAACTGAGACTGGTTTTAAAGTTTGGCTCCACCTCACGGTATTGCATCTACTCTGTACCAGCCATTTGGCAGCGTGTGTAGCCCACTACACATAAGGGCATGGTGATTTGACGTCATCCCCACCTTCCTCCGCCTGGTTAGCAGGCAGTCTCGCTAGAGTCCTCAGCAATGGTAGTGGCTAACGACAGGGGTCGCTCGTTTGCGGGACTTAACCCAACATCTCACGACACGAGCTGACGACAACCATGCACCACCTGTCACCTTGTGGAGAGGATTTCCTCGATTAAGAGTAATGGGGATGTCAGGGTGTAGGTAAGGTTCTTCGCGTTGCTTCGAATTAAACCACATGCTCCGCTACTTGTGCGGGTCCCCGTCAATTCCTTTGAGTTTTTAATCTTGCGACCATTACTTACTCCCCAGGCGGGATGCCAATGCGTTAGCGGCGGCACGGGAGGTGTTGAAACCCCCACACCCTGGTATTCATCGTTTACGGCGTGGACTACCAGAATTATCTAATCCTGTTGCTCCCCCGCAGCTTTTTTCCGAGCCTCCAGCGTCAGTTACATTGATCCAGAGAGTCGCCTTCGCCACTGGGTGATTTCTTCCTAATCTCCACGCATTTCACCCGCTACACTAGAATTCCCACTCTCTCTCATGCTCTGAATGGCAGTTTGGAATGCAGCACCCAAGTTAGGCCCGGGTATTTCACATCCTTAATCATCCGCCTATGCTCCCTTTACGCGAGTAAATCCGGATAACGCTCGCCACCTACGTATTACCGCGGCTGCTGGCGTAGTTGGCGGCTTCCTCCTTGGGTACCGTCATTATCTTCCCAAAGATGAAGGCTTTACGATCCGAAAACCTTCATCACTCACGCGGCGTTTGCTGCATCAGGGTTTCCCCATTGTGCAATATTCCCCACTGCCTCCCGTAGGAG
+
11(0/8+.44/6/,.6)34:3,560*1/42+).,.6/*%'%*/+,+0,,-133957/5.,-)25851574.01944452&,*+''()0.2-,-502662,/73885462984/0&))315.0421/4/)&505024554<768<0/.++.3421224;724661:+0+''%')+7.,-114879827////*..-.:10278;72635/0)&.*,+-).29:72<<3/<7-1<9/81306)+312-0(&*%/+*+00/*%%()102/.10239528)%&)%)*,76730,/-9,&'++,,*-.40(32,**)*))',.''(,.4477,286*-1093'+)($***+**+((*'181,00-/0//21-**.241/,$&'0+290(&+&&),,1...+*(3/63.,-'-.97**.)470('&*%2((*+.///00-/1//+,0057760676:3/31(1--.0615:565414423+/(2'(%+)'26+0-.10101.0&.(1.)&'),*123693'(%'*998;633,40/)%%+,4328--.8,+**,,07280,+)+(%'+*(+,-0241213/-2./79/+.7&,)9*'(-5./21;;5,.3+,*0'(++13(1)'''''++357**29428071))&+.+,,-6.--5190-6.,/+1)(,,**+,.,86/997)&*+27*+)()+-;525553;60.).,.04;58733;/-&'*(*+4*,83244,0)$'+1894&%)$'(..511-.(&&/+422(*+/116.015.,%(%&&+-*)(('&*,1*,,+/3/462657:0---083-1:16*+41-,(()--146<.2%')('2836-21*'((/-3/+%((*,,(*-13/-+'('%&2+'(++.391,+'2.-./12/11-..+-1-+1.1*-310+/7-+000.1(#((3-149;;78:45921139+2660+%&$&&(-295418398734+./-,/5/572,,'.(*)).,074:555729.,(&'-55+.')-))*.(+/*-,&20.+-0-0346:13594:99&9/,**''''%&()*(,,,,,)(+483/:7;76893331'*+//91-04(*///1-5909:52:,17;+*/9,2173:33224;9.)/,*+()67++7250,+
@eadddee4-89c3-4e0d-8c8d-a8ff64ff711f ch=134 read=110205 start_time=2019-12-13T13:37:23Z barcode=BC01 runid=2c9cf7bc05858273f10e7d7ec552fc0bd742dc3e
TGAGTTTACCTTGTTGCGAGCCTTTGTCGCTGACCCTACCTTCGTACTTCACCTCCTTGCAGTTAGCTCACGGACTTCGGGTATTGCCAACTCTCATGGTGTGACGGGCGGTGTGTACGCAAACCAGTATTCACCGCGACATTCTGATTCACTTGATTACTAGTAACTCAACCTACATGTAGGCAGGAGTTTCGAAGCCTACCACAATCCGAACTGAGGCCTGGTTTTAAGTTTGTCCACCTCACGGTATTTGCATCCTCTGTTTAATACATTGTGCTTACCCGCA
+
&'#,-3''-0-2)/*'''%$+&%*('',%&(+..5.*+/4560,,+/03+%++*24/6,-$+*/-,,..,,-746.1,+,*,+-/-/3..-++)+,..)(()+/6+105*--),+,02--//'((%))*5:2129044463463/1.523$($%+,3152-,'&))*(*'&&$$%()/.,')0*$(*&).6,*$'&%)+'''%').0,.+&*211-/,./(*5,673'3+-.4*)&*)'+4-+$%&%(#'+)(**,,&'('$''&'&%$$$0(%'$$$$$&&%$%%
@d30a66a5-77c1-47f7-8264-d422b062452a ch=73 read=114026 start_time=2019-12-13T13:37:18Z barcode=BC01 runid=2c9cf7bc05858273f10e7d7ec552fc0bd742dc3e
CTCCACCACGGGAGGCAGCAGTAGGAATTTTCGGCAATGGGGAAACCCTGACCGAGCAACGCCGCGTGAAGAAGGTTCCAGTTGTGAAACTTCTGTTATAAAGGAAGAACAGCGGCTACAGGGAAATGGTAGCCGAGTGACGTACTTTATTAAAGCCACGGCTAACTACGTGCCAGCAGCCGCGGTAATACGGCAAGCGTTATCAGGTGTGGGCGTAAAAGAGGGAGCAGGCGGCAGCAGGGTCTGTGGTGAAAGCCTGAAGCTGCTAGTAAGCCATAGAAACCAGGCAGCTAGAGTGCAGGAGAGGATCGTGGAATTCCATGTGTAGCGGTGAAATGCGTAGATATATGGAGGAGACACACACCAGTGGCAGAAGGCGACGATCTGGCCTGCAACTGACGCTCAGTCAGCGTGGGAGCAAATGAGTTAGATACCCTAGTAGTCCACGCCGTAAACGTGAAGTACTAATTTGGATGTCAAAGTTCCAGTGCTGCAGTTAGCGCAATAAGTACTCCGCCTGAAGTAGTACGTTCGCAAGGAATGAAACTCAAAGAAAGGAATTGACGGGGGGCCACACAAGCGGTGAAGCATGGTTTAATTCCGGAAACAGCGCGAAAGGAACCTTTCCAGGTCTTGACATACTCATAAAGGCTCCAGAGATGGAGAGATGGCTATATGAGATACAGATTGGTGCATGGTTGTCGTCAGCTCGTGTCCATTGAGATGTTGGGTTAAGTCCACCAACAGAGCGCATCCCTTATCGTTAGTTACCATCATTAAGTTGGGGACTCCTGGCAAAGTTCACCAGTGACAAGCTGGAGGGAAGGCGAAGGGATGACGTCAAATCATCATGCCCCTTATGACCTGGAGCTACACGTGCTACAATGGATGGTGCAGAAGAGGAAGCGAAGCCGCGAGGTGAAGCAAAACCCATAAAACCATTCTCAGTTCGGACCGTAGTCTGCAACTCGACTTCATGAAGTTAGAATCGCGTAGTAATCGCGAATCAGCATGTCGCGGTGAATACGTTCTCGGGCCTTGTACACACCGCCCGTCACACCACGAGTTGATAACACACCGAAGCCGGTGGCCTAACCGCAAGGAAGAGGCGCTGTCTAAAGGTGGGATTGATGATTGGGGTGAAGCGTAACAAGGTAACCGG
+
,.01%%&&(.92-///76-+--,0(,)-172*4205;6.11+'+/1.+**359+''%*)+-2601/-*()$(*(0,1)(&)..&(',-(*2:39124.019-)-,2*02/'++'/-+,.-*/*+..-880//3/(')+-63'((+112*1+2/.)-52/0,,*-/-/-11679:210&+-2--,,+///,4+'&(),.4-0+*,)'%)%,)46975187+&(+,,'*,,.(),42-//)-6.21,'')+10185/281./,))('))%*.18)68+()(+06.72289121/,(*()523)/)+(+3-.1+.+0,0-3.7,0+,+-/01386-15.,166871222379:0.2-'$(+).,-,08556460(&)((1..,24/04.7.6/56668223447813,-/(-%(*16:9*-12;8-,*'1--,22/29*(&$)*+0441334:89<<;4*,)*+&,++.&%'.--5/6)**0/.++.9'(*20.0.1.-5-**////9...-.-014512)'&,&'**25672:86241/(*%'$%)/1,-637)&*,*+-..-3-+.,-0.,')'&),025-.*.*-6-*((*,*.0324243&(%(,((,'*&)),2(*(,+.(&'%(&(0122.9/0075075633092+5/35&'&)*+;:9)))(*7*/+,,433**-./)/(,(--.3265566386335100/000:785))'%*))+')+-0:2,*.++1+/01&+'/(.&&'(*)*+)1-&&(')0,2-)*$'&+*544+1.6.-3.)*04,120'(+3-&)&&)-$&/*,0/2..,,)..7-*--'*)013+,)'+1+1.+2137..'+/-//..+-/.)*+))(%+1-/1))+0,-(*'*-52-215210.13/012)0))'&++(/,-**/+.52++()%-'*3*//365075017<;55:47;868-.27;2:2/'&))-1/)*,/-/.2.0000126353.8//.3633/-&'')+-4010675;690/00078;78+././85,333;847(-,*+.+(+1132030+.,++1100247/2/.0.-+,+.()')'/-%'**4;69:663/..033,1.,*.+1()&,/)*0346/29(2+4.4+)-.+-.0,9-,/.,,++*'$)*36759070/6/5-8
@48fb0239-19e6-41cd-91f1-2b33934ddeca ch=390 read=93156 start_time=2019-12-13T13:37:12Z barcode=BC01 runid=2c9cf7bc05858273f10e7d7ec552fc0bd742dc3e
CCGGTTACGCCCCGACGACTTCACTTTGATCATGAATCACAGAAATTGGTAAAAGCGCCCTCCCGAAGGATTGGCTACCACCTACTTCCTTTTGCAACCCTCCCTGAATTGTGACGGGCGGTGTACAAGGCCGGGAACGTATTACCGTGGCATTCTGATCGATTACTAGCGATTCCGACTTCATGGGTCGAGGTTGCAGACTCAATCGGACTACGACACTTTATGAGGTCCGCTTGCTCTCGCGGAGTCAGCTTCTCTTTGGCGCGCCATTGTAGCACGTGTGTAGCCCTGGTCGTAAGGGCCGCGGTAACCGGGCGTCATCCCGCCTTCCCTCCAGTTTATCACTGGCAGTCTCGCTTTGAGTTCCCGGCCGGACCGCTGGCGAAGCAATAAAGAGGTTGCGCTCGTTGCGGGACTTAACCCAGCCATCTCACGACGCGAGCTGACGGCAACCATGCACCACCTGTATCTCATATGGCTATCTCTCCATCTCCCGGAACCTTTATGAGTATGTCAAGACCTGGTAAGGTTCTTCGCGTTACTTCGAATTAAACCACATGCTCCACCCGCGTGCGGGCCCGTCAATTCCTTTTTGCGGGTTTCATTCTTGCGAACGTATACTCGGGCGAATTACTTATTGCGTTAACTGCAGCACTGAACTTTGACATCAACACTTGAGTACTCATCGTTTACGGCGTGGACTACTAGGAGTATCTAATCCTATTTGCTCCCTTTCGGGACTGAGCGTCAGTTGCAGGCCAGATCGTCGCCTTCGCCACTGGTGTTCACTCCATATATCTACGCATTTCACCGCTACACATGGAATTCCACGATCTCACTCTAGCTGCCTGGTTTCTATGGCTTACTGAAGTTAAGCTTCGGGCTTTCACCGCAGACCCACTTGCTTTTGCCGCCTGCTCCCCTCTTTACGCCCAATAATTCCAGTAACGCTTGCCACCTACGTATTACCGCGGCTGCTGGCACGGCAGTTAGCCGTGGCTTTCTATTAAAGTACCGTCACTCGGCTACCATTTCCTGTAGCCGCCGTTCTTCTGCGCGCATAACCAGAGTTTACCCGATCCGAAACCTTCTTCCTTCACGCGGCGTTGCTCGGTCAGGGTTTCCCCATTGCGCCGAAAATTCCCTACTGCTGCCTCCCGTAG
+
0./349+-(,/.&(#&(/14:4.-('()*70).+*666--'&..++,&&+)00)(*/1;2+6.+'*/*.',&(&&(%&$&1+.)%%'&'+/10&+,$.,+(/*&#%$%+&&(/066;41*20453551/830+6)5.-**(,)(/2-5-1.0197755,0(*,6012/.02//4/0+)-0.1$*&)+('&''*)6.0-065674:4:(5.866550+#((./.244/3-2('),5+,+/+.135.(**)$')')(*,34'&&%&((02566/,*.,)+--122/1.-7++.611/04-'+..4)))')'*'&&))**--./01&%-528.6-+/0./22/+1/27536324:989((*(,+/1767)&&(.),0*+4,.,--*'))%&++&+4+*&(),0+.),-0158673:6-$$$*'/&%%"#$((+--+./(,','*2555255/6454:24,--1709985342112.0++)./*,.3121599:*))&%,+''+*,2*%'%%()+3()))'))/,-'1/31(/,95783+./.6*//63'').'48728+/-168/4)'/0('*(+,.0-'*)&$,-258;5214/*(#$*-*,0**+1:220./..53,1(')-..%988*'2+3--/0,,7+,*1)/'(***%,+)0156:0098///84**(($('()+'+-2./)'*33:8,.*3/45;8-5648:465---.49769422.-.://1(,*('851+;940001.35/6*62810%(+-50028839886839467923654/+,5+%)*8;78776653,55769<;748;689,,'*'./1011-2,)))&,(%'#%'''')+,+//0235;71//0.4/30)(+,)+).//$%&(1--97868/-+/.$+,,.::-$'%&%%%,0-'04.284///1.*---06-*,--35,7.48:-3.'(,)(-)'((&--%+-.&2,/+/,*+**-0/13389771+-(&'$&*+*+/3.3181397++-(&16/),,06694-/0,4-)(',-/1;4///.,--7/56<:;:,26'++)((%&&%)&*$$(#*(/%$&)%%',1$$,+&++,--28563:-$))(/++,,/11250677+13*/1-/394+,4,+%(''-./5.240*))+.-0212621;0/212
@e837728e-6f3e-42ed-8def-59084c6ef252 ch=338 read=78973 start_time=2019-12-13T13:37:11Z barcode=BC01 runid=2c9cf7bc05858273f10e7d7ec552fc0bd742dc3e
CCGGTTACCTTGTTGCGACTTCACCCCAGTCATGAATCACAAAGTGGTAAGCGCCCTCGAAGGATTAGCTACCCTGCGCAACCCTCCCATGGTGTGACCGGGCGGTGTGTACACCAAAGGCCCGGGAACGTATTCACCGTGTGGCATTCTGATCCACACGTTACTAGCGATTCCGACTTCATGGAGTTGCGAACTCAATCCGGACTACGACGCGCACTTTATGGGGAGTCCGCTTTGCTCTCGCGAGGTCGCTTCTCTTTGTATGCGCCATTTGTGGCGTGTTAGCCCTGGTCGTAGGGCCTTGATGACGACGTCTCATCCCCACCTTCCTCCAGTTTATCACTGGCAGTCTCCTTTGAGTTCCCGGCAGCCGGACCGCTGGCAACAAAGGATATAGGGTTGCGCTCGTTGCGGACTTAACATTCCTGGCACAGTGACGACAGCCATGCAGCACCTGTCTCACGGTTCCCGAAAGCCTGTTCTCATCTCTGAAAACTTCCGTGGATGTCAAGACCAGGTAAGGTTCTTCGCGTTGCATCGAATTGACCACATGCTCCTGCGTACGGCCCCGATCAATTCATTTGAGTTTAACCTTGCGGCCGTATCCCCAGGCGGTCGACTTAACGTTAGCTCCGGAAAACCGCCTCCAGGGGCACAACCTCAAGTCGACATCGTTTACGGCGTGGACTACCGGTATCTAATCCTGTTTGCTCCCCACGCTTTCGCACCTGAGCGTCAGTCTTCGTCCAGGGGCCGCCTTCGCCACCGGTATTCCTCCAGATCTCTACGCATTTTACCGCTACACCTGGAATTCTACTATCTACGAGACTCAGCTTGCCAGTATCGATGCAGTTCCCAGGTTGAGCCAGAGGGATTTCACATCTGACTTAACAAACCGCCTGCGTGCGCTTTACGCCCAGTAATTCCCGATTAACTTGCTTGCACTTTCGTATTACCGCGGCTGCTGGCGCAGGTTAGCCGGTGCTTCTTCTGCGGGTAGCGTCAATGAGCAAAGGTATTAATATCCTTCCTCCCGCTGAAAGTACTTTACAACCCGAGGCCTTCTTCATATTACACACGCGGCATGGCTGCATCAGGCTTGCGCCCATTGTGCAATATTCCCCACTGCTGCCCTTACGTAGAGGAG
+
43/2-:./74:119%/.)-.8/829;/(*,-2760942/0-2'((+335.&-.9;50.,+)+)$1&)'++.47)%%%#%'+,3+)00+'**,+00124+4:966766632/-(,*//*1827*.54180&0./40129,,)&'%.(++7*+,.1(%&%&&,,**3../00:940/,-.9.246.*+27.0,,4314):-4)6/-,)**14521..+-.5:556+-+'(+2.(*0***4341410.(+(*++--4,-*/852463//-58093+(+(0-,/)+)((,4/08;::6917534)))((2--)-/31433750955*/2:5078)+-,,,;:+,/0112;7333449076/,,.03:1*-*)%,.339-2(*+48:27,-07+/08.,)&)-()()*0..-.370//5-*(**,),.+&''*()))&)*+/598:../9089956888:3)43)*&)(3003,)(*+'(+%&%&*)45-//.043154.)+8,+067755-3733345;3;3221,11:98;74501/-.//5''*)(%+,1,-/177851+,/.0))&()37)'&*+5608)&++')%-04.020.+,+(&0/5&,%'*0/.*)69676-.,*3)2'-.,/+**++.*/+110/6-1773,,/64,-./554636.807871212258<;14/8657::933/*'*'*+,,,-31877049,)+./7:4*,,/0<;713,.-(,,140133789:<:8/;))178,380392:9896126..003:33..)++6565745567.69:.13:3661213:55//0130-)*%$&'&')+*./..4-)*,314:2.2*,''*-*+)().5.(+.-2..-804%(%,+3,2:22./0351/(-/3534.3,+/028/....561(%$$'0++*'&+,3063/2))+5,0,('%$'10--*)'()*),(+-(+2,44:6766.7-+(+&'..6111--')&&),.5/.6662531232057,5,,-(227,.5/,*(($%%*(*+100+77-)....5+*+-1.69,.4-85('%(,*2/94266%&%%%%%((()%()-,-.&22113.14+12235.12/96*0-++./)++/164880-/0...,-&&&&%)-.&)&,+(+
@cc0e604b-ea02-4de5-957e-8ecb17f6ccad ch=275 read=93883 start_time=2019-12-13T13:36:58Z barcode=BC01 runid=2c9cf7bc05858273f10e7d7ec552fc0bd742dc3e
CTCCTGCGGGAGGCAGCAGTGGGAATATTGCACAATGGGGAAAACCCTGATGCAGCAACGCCGCGTGAGTGATGAAGGTTTCGGATCGTAAAAGCTCTGTCTTTGGGAAGATAATGACGGTACCCAAGGAGGAAGCCACGGCTAACTACGTCCAGCAACCCGCGTGTACGTAGGTGGCAGAGCGTTATCGGATTTACTGGGCGTAAAGGCGTAGGCGGATGAGATTAAGTGGGATGTGAAATACCCGGGCTCAACTTGGGTGCTGCATTTCCAAACTGGTTATCTAGAGTGCGGGAGAGGAGAGTGGAATTCCTAGTGTAGCGGTGAAAATGCGTAGAGAGATTAGGAAGAACACCAGTGGCGAGAGCGACTCTCTGGACTGTAACGACGCTGAGGCTCGAAGCGTGGGGAGCAAACAAGTTAGATACCCTGGTAGTCCGCCGTAAACGATGAATACTAGGTGTGGAAAGAGTTTCCAGCACCTCCGTGCCGCCGCTAACGCGTTAAGTATTCCGCCTGGGGTACGGTCGCAAGATTAAACTCAAAGGAATTATTGAGGACCCGCACAAGTAGCGGAGCATGTGGTTTTAATTCGAAGCAACGCGAAGAACCTTACCTACATGACATCCCTTGGAAATTACTCTTAATCGAAATCCTTCGGGGACAAGGTGACAGGTGGTGTGGTTGTCGTCAGCTCGTGTCGTGAGATGTTGGGTTAAGTCCGCAACAGGCGCAACCCTTGTCGTTAGTTACTACCATTAAGTTGAGGACTCTGGCGAGACTGCCTGGGTTAACCAGGAGGAAGATTAGGGGATGACGTCAAATCATCATACTTGCCGTGACGGGCTACACACGTGCTACAATGGCTGGTGCAGAGAGATGCGTACCGTGAGGTGGGTAAACGCCCCAAAACCAGTCTCAGTTCGGATTGTAGACTGAAACTCGCCTACATGACTGGGTTACTAGTAATCCTTGTGAATCAGAATGTCGCGGTGAATACGTTCGGTCTTGTACACACCGCCCGTCACACCGACAGAGTTAATACCCGAAGTCCGTGAGCTAACCGCAAAGGAGCAGCGGCCGAAGGTAGGAGGTCAGCGGTAGGGTGAAAGTCGTAACAAGGTAACCGG
+
,0.2,'/(88/283024334-&(*,2.60*('),;0-/+''(6248+./299:5/52120/2'&''(&%&()),34205:/-+91:8-0,23/,/07764*+/**--())0.++''$)(020.:).+))()/)0,.51/3/./456,+**&$$%&*+%2*))2+($')*/0/4/-.&%$%'(*/.32/3+,(03*%)'&(-+-/*(('*+0267.9+7081-'),/-3/0-87,++*%(2-*'20)-081610+./3+6.6--,..).0',0965//07392112/--.,/2061(().-**')../3+1(*()$*)'(&+*+7,*+/*+,-06600+((''0-,.5095372467*6734/*)'&*//0100/./2-+***,,/+.059999268315'&((*-16:4'(,-9;0/2',(3,/286:9-.8:711132+/079;82+(*.02<+)+'$3/*(-*)+(+('-29(7--)/03:53-.0164227----.,++(+*-*(),.;65248/.,(%(%-)312.52.++./0;:6460:5*0(-//'-'(%8/667**,+/0.,,),-)0%*+223/2-4<;0/7383,3-*-8,511,.6./63/12147/--&(&'+791-,.--((-+')***).20437,)*,'+:*19,8:534+**.*,+0,,/0//+&(+./8245586'2212343488965477506.862:27446/*,747%'.1-707291+/,-/.70-)6,)*%*-5-/9.4.13-*0715663(22./10+&'+/-05.4.9/88630,1//+*'/'+(47637533224('),/821%)#&$$%,&%$%#'*-322)*&'&)**,,)&')-./1../5+%'(&''(++723+&(,2-03+2+*48-&-/**$'&%#89:-3,//8220(+1381.+2-10.3,564/0&**,131,++.01..035-,4000'5/4+(&$&%&#()2-8,--302::6:384(',*,656;7,.(),2//10,,(/634741230*'+%#&'+(**.*$$#%--*&',()05463/-+&)+*64761(*(%'&,--1-4))+0*1--+,%''*0/003:2+.-&))(,&'(.-46;537*,-.74;28
@ba044e9f-8458-45af-912b-94df7832ff0d ch=150 read=87447 start_time=2019-12-13T13:36:39Z barcode=BC01 runid=2c9cf7bc05858273f10e7d7ec552fc0bd742dc3e
CTCCACGGGAGGCAGCAGTGGGAATTTTCGGCAATGGGAAACCCTGACCGAGCAACGCCGCGTGAAGGAAGAAGGTTTTCGGATTGTAAACCTGTTATAAAGGAAGAACAGCGGCTACAGGAAATGGTAGCCAGTGACAGTACTATTAAATACGGCTAACTACGTGCCAGCAGCCGCGGTAATACGTAGGTGGCAAGCGTTATCCAGGTGTGGGCGGCGTAAAAGAGGGCAGGCGGCAGCGGGTCTGTGGTGAAAGCCTGGAAGCAGCAGTAAACCATAGAAACCAGCAGGCAGCTAGAGGTGGAGAGGGATCATTAGATTCCATGTGTAGCGGTGGAATGCGCGTAGATATATGGAGGAACACCAGTGGCGAAGGCGACGATCTGGCCTGCAACTGACGCTCAGTCAGAAAGCGTAGAGGAGCAAATAGGATTAGATACCCTAGTCCACGCCGTAAACGATGAGTACTAGGTGTTGGATGTCAAAGTTCAGTGCCGCGATTAACGCAATAAGTACTCCGCCTGAGTAATTACGTTCGCAAGAATGGAAACTCAAAGGTGTGAGGGGGGGCCACACAGAAGCGGTGGAGCGTAATGGTTTTAATTCGGAAACCAACGCGAAAGAACCTTACCGATCAGCAGCATACTCGCAAAAGGCTCCAGGATGGAGAGATGGCTATATGAGATACGGGTGGTGCATGGCTGTCGTCAGCTCGTGTCGTGAGATGTTGGGTTAAGTCCCGCAACGAGGCGCAACCCTTATCGTTAGTTACCATCATTAAGTTAGGGACTCTGGCAGAGACTGCAGTGACAAGCTGGAGGAAGGCGGGGATGACGTCAAATCATCATGCCCCTTATGACCTGGGAGGCTACACGTGCCACAATGGATGGTGCAGAGGAAGCGAAGCCGCGAGGTGAAGCAAAACCCATGAAACCATTCTCAGTTCGGATTGTAGTCTGCAACTCGAGCTACATGAAGTTGGAATCGCGCTAGTAATCGCGAATCTGGCGTAATGGTGGAATACGTTCTCAGGCCTTGTACACCGCCCGTCACACCACGAGTTGATAACGCGAAGCCGGTGGCTAACCTAGGGAAGGAGCTGTCTAAGGTGGGATTGATGATTGGGGTGAAGTCGTAGCAAGGTAGCAG
+
.,1'&**1/**/*).-++0),(*'0//.,-655<8-*)''*%,0*+.67342.0.-,1://*.-/5/342-./.-.0'(%2,-01,067*-&&&%-,./:,.-.0-18.'-,,7010755+2/(,35/,''%*,1221%%(%%)(0.1)&$&++12589888967463428*)(4)/.9.-7.(0./*,/12;24;2685;525'&3'+$(%787/()1.955(&&103-1,4+,4012429.-,/.*.'*(+,1,0845'*(&&)&(($*(,))--.,-08213,,.,.430//+)(%)('++'*(,6+552'*(,'++0+))('+-3,/..513;9;/.+**005.-+*+()-,)01*4136945506/((-/.545512320/713+,.26....,/0/13646%%)-**)-/./'(&*'+499,).6-.3/*335/:*(),,27(+258,0(0-*)')(')*(1/.&./.60509977055.,/866461.%((((3*2*/,..0//.*/*,-/51262.(()*('**.1472/211*,673(00-/04/.',')&*+&711885-23')')&$((*-.5239*--(-&'*+1.;;/0559/$'%'*',0/222,.0(,)2/*,+*3*'%'&#$%&%*+10000+.)40*-4.04('-1/58-()'&,-230///.011..'(,,.*,,71,-./-866567445'1246183577/./..8415..4492/,0.6-',0&2''/+3161*.5,/6435-8-*),1(+516845954-6-%48-2461+***,'()-8634%(('((+.*./00.3*,,.41.8:-03877431035/2385,0./91/*--04.5--54*'''*.+,*,(**,&%*3;646.-*&(,-//*(-)/***-/.5:650%((+(1*))269-182-.++-&+555;998&028848+3+*,566103,('()4-,(*,16672//-105/574.++((+0-/1552))*)-*,),)*&&&)&)+0/01100435;674,/64,3+'))*-0230;1.13/202/,+)),&-++,263(,'((*.3.--0-,--.1)%%&'*)+**&(',,0/*0/-/8583+/.,///,4.&152/005023&-&,-8:/720%2'%
@59f8a88a-a37c-4836-a1de-5323b8cb54ac ch=454 read=87986 start_time=2019-12-13T13:35:59Z barcode=BC01 runid=2c9cf7bc05858273f10e7d7ec552fc0bd742dc3e
CCCGTTTACCTTGTTACGACTTCACCCCAATCATCAATCCCACCTTAGACGGCTCCTTCCCTTGCGGTTAGGCCGGCCACCGGCTAGTTATTTATCAACTCTCGTGGTGTGACGGGCGGTGTACAAGGCCCGAGAACGTATTCACCGCGACATGCTGATTCGCGATTGCATGATTCCAGCTTCATGTAGTCAGTTGCAGACTACCAATCCAGACTGAGAATGGTTTTATGGGTTTTGCTTCACCTCGCGGCTTCGCTTCCCTCCGCACCATCCATTTGTAGCACGTGTAGCCCAGGTCATAGGGGCATGATGATTTGACGTCATCCACGCCTGCTCCAGCTTGTCACTGGCAGTCTCGCGCTAAGAGTCCCCAACTTAATGATGGTAACTAACGATAAGGGTTGCGCTCGTTGCGGGACTGCTTAACCATGCGGCCCACTGACTGAGCGGCAACCATGCACCACCTGTATCTCATATAGCCTCCCCCATCTCTGGAGCCTTATGAGTATGTCAGACTGTTAAGGTTCTTCGCGTTGCTTGGGCTTCTACATGCTCCACCGCTTGCGGGCCCCCCCCGTCAATTCCTTTGAGTTTATTCTTGCAGACGTACTACTCAGGCAGATACTTATTGCGTTAACTGCAGCACTGAACTTTGACATCAACGCCCAGTACTCATCGTTTACGGCGTGGACTACTAGGGTATCTAATCCTATTTGCTCCCCACGCTTTCGGGACTGAGCGTCAGTTGCAGGCCAGATCGTCGCCTTCGCCACTGGTGTTCCTCATATATCTACGCATTTCACCGCTTTACACATGGAATTCACGATCTCTGCACTCTGGCTGGTTTCTATGGCTTACTGGGATAAGCTGGGCTTTCACCACAGACCCTTGCCCGCCTGCTCCTCTTTGCGCCAATATTCCGGATAACGCTTACCTACGTATTACCGCGGCTGCTGGCACGTAGTGGCGGCGGCTCTAATAAGTACGTCACTCGGCTACCATTTCCTGCTTAGCCGCCGTTTTATGCTTTATAACGAAGTTTACAGTCGAAAACCTTCTTCCTTCACGCAGCGTTGCTCGGTCAGGGGTTTCCCCAATTTGCCGAAAATTCCCTACTGCTGCCTCCCGTAGGAG
+
6:**/9()2344-2.,-2,33:62165/,+)*()/6:/84**6002*+)))-,45:7592'.,-05301)../)$%)')2+9/..%'(0+17.,.1+0))*,.159:9555676881)*)'+05880.0+(+(,06238422+'/04688:48456503,-(),'1(&&#$.,441&($).,+)4--(123'))2/.&(-23,/*+(.3($%(()*$*()(4199:.(-.3*446+)+3-2/1826736,-3.2&(0.38.-79454798::86093.))(($,')'(&*-8-+/9661/,+071,-2000/37<5214444144-%($%#$"$'+0,..8.-./),+2+).*+145-,'(+,,'',-/88/.,)*(-(&(*,4704,,,7/3102---0/3;057878,6++,)80-)&%#$#,((%%&$('1/.-$('*,0*-)),+%)*5/95.--,2/.5155435778&/+-+(,+(*2882.542/.02++2(.**,(#*++1005)*,'(%('(%'+/;59;:46,6)'%%%,)&(%&'#%(,-13340/2,,(,**(,+%&+2.655-127798967.832&&&''#-,*3--,%&-*)0,/2,78:(.24&%-+((.).22//0172304460344498;<41:0,,./972,.%&&$&0035575:9-:0,+44;9796:777664-14/./21..1/11.*14*+3+893,---+16/0*5--///2677680.4/-/,+/-6/.038.14/--*0++.612312313;;938(*27767./13630:.5.15,-+**('%((*0''-,,+&'(+,,**(&(&(),*&))(**6994*,215205,,+)&(&),+'($%+.,5:0.//4.//0713(+(()+'&)+-/0//5--082*,((&(.))-/4/3062/--&&&&(.4.-220-'.*-96:3;6655,5*'$&(*%)(*)()&$%%*+-+.6/1.$(%++.7.00/,/,((,0,+294861(+)*(33363/157+#%$%,-.(++10''&-0:0*,,'12&'0582.0.-7<997;7243/&....4&$'(403-&,/03+6.-1.)((01()4*)12/618/;-''/0-01118-79**5+1&)%
@4828dd93-27ef-4e46-b1ff-93b85b75e96e ch=97 read=159217 start_time=2019-12-13T13:35:50Z barcode=BC01 runid=2c9cf7bc05858273f10e7d7ec552fc0bd742dc3e
CTCCTGGGAGGCAGCAGTGGGAATGTGCACAATGGAAGCAAGCCTGATGCAACCATGCCGCGTGTATGAAGAAGGCTAACGGGTTGTAAAAGAATTACTTTCAGCGGGGAGGAAGGGTAAGTTAATACCTTTGCTCATTGGCGACCCGCAGAAGAAGTACCGGCTAACTCCATTGCCAGCAGCCATGATAATACGGAGGTACGAGCGTTAATCAATTACTGGGCGTAAAGCGCACGCAGAGCAGTTTGTTAAGTCAGATGCTTGAAATCCAGGGGCTCAACCTGGGAATACATCTGATACTGGCAGGTCTCGTAGAGGGTAGGGTAGGTGCTTAGCGGTGAAATGCGTATTAGAGATCTGGAGGGAATACCGGTGAAGGCAGCCCCTGGACGAAGACTGACTAGCTCGTTGCAAGCGTAGAACCAGCAAGTTAGATACCTGTTAGTCCACGCCGTAAACGATAGTCGACTTGGAGGTTGTACTTGAGGCGTAGCTGGAGCTAACGCGTTAAGTCGACCGCCTGGGAGTACAGCCGCAAGGACAAACTCAAATGAATTATTGGGGGTACTGGAAGCAGTGGAGCGTAATGGTTTAATTCGATGCAGCATGAAAAGAACCTTACCTAGTCTTGACATCCGCGGAAGTTTTCAGAGATGAGGAGAATGTGCGTAGGAACCGTAGAGGACAGGTACCATGGCTGAAATCAGCTCGTGTTGTGAATGTTGGGTTAAGTCCGCAACAGGCGCAACCCTTATCAGCCTCCATTTACTTGCTTGGTCACGGCGGGAACTCAAAGGGAGACTGCCGATGATAATCGGCTTCTGGAGGGAAGGTGGGGATGACGTCAAGTCATCGCGTACTGACAGGGCTACACGTGCTACAATGGCGCATACAAAGAAGCGACCTCGCGAAACAAGCGAGACCTCGCAAAGAAGTGCGTCGTAGTCCGGTTAGATCTACCCAACTCGAGCTCAAGTCGGAATCCTTGCTAGTAATCGTAGATCAAGAATGCCACGGTGAATACGTTCCCGGGCCTTGCACACCGCCCGTCACACCGCGGGTAGGTTGCAAAGAAGTAGGTAAGCAGCAGCTGGGAGGCGCTTACCACTTTGTGATTCGCGGCTAGGAGTGAAGTCGTAACAAAGGTAGCCGG
+
(*2/('--*3/)'(,&*+/95)4/'6'(**28300+((*-5+3521-/-00&747520-*),..2/0148-/,/)*%$#&,466;315;8)&*&%#$%')()&%%$(+('0*-)--'(*0(-+6*.)4/4:/.675%0%.$2,&&+,).---*',)&(,-...-*1,++56(4')25..20.21((--+0*)&*(+)*-),--.)+0/:.:/)&)*-..+.1/--*(/)(*+.+*&($*%&%'++1,(/.0+,.04331%%*&%(-0*.1((-*/.6.,+2-5+6*.+'%('(1,+,-.1(($$%*)*+,,044,',,''''*'&'-110&*&%(-)0.&))&'&+*.)&())&')779:4-,**+2,173-1/)&&',-%-176.*1605/,0,--,,+*&%),/-+/*&&()&'*61.(+'')$'*(+(8***($.)(.).+./5-%'*.6,-671-+(.'*./72.,-2/0/-09)&$&$#%$*)*&'#$%%&(-,..19/.-,4/8..++$&(.217.(*'((,.0+/,-++0---')'(,)-2:<++,&-0.%%&%332(.+-,/%'%')'-,.512302.+*(-(57-91;0-,3396'2''*-.,+%(&%$**,,./&.4322+-,.00*$+*.)0*+7:92/---.22(,))(),))'%'(((-4,8.543)*&(+////.)#%%&&-)'%%&'%**,///931%27(*))+)-0:+4528.')(++(-025,/45422/06018434&%'$$'+),30))),)*,,01./%&*%%$)(0--;:8:,,*,&*,*,,*)'%,%$&&&*(&%&&&%#$(&(,-)/,3.'/2/,.56783105-387:7,.()**&').),362(''$%+--23./23)&%$$(),-135(&+)(+44/('%%('%*,(+(&('$*((*))%%&*-%('&&&&&(-&'(..,&++,6)'%+-/'2(()2*+)&(((*-38.04&1*60/(&('(+,,55:64(0**135.('+41),&&)+-/*+:979145.-*(212,/+%'&'(-6.043-./00//1$$((&'$-)./()38/&&))*)0,,5-&(#$#$%&%(.0,/5./445/03&),2*)202494'&+&&''-)(')-10)))').4406++))*&51)1
