# Supplementary material for: De novo species identification using 16S rRNA gene nanopore sequencing
Source: PeerJ. 2020 Oct 21;8:e10029. doi: 10.7717/peerj.10029 (PMC7585375; doi:10.7717/peerj.10029)
Supplement: Supplemental Information 3 [file peerj-08-10029-s003.zip › pass_fastq_runid_2c9cf7bc05858273f10e7d7ec552fc0bd742dc3e_508.fastq]

@02801d56-742e-4a8b-bc48-73e4fa07188e ch=37 read=126527 start_time=2019-12-13T13:35:40Z barcode=BC01 runid=2c9cf7bc05858273f10e7d7ec552fc0bd742dc3e
CTGCTCAGTACTTCGTTCAGTTACGTATTGCTTCTTTGTGTTAACCTTTTCTGTTGGTGCTGATATTGCTCCTACGGGAGGCAGCAGTGGGGAATTTTTGGACAATGGTGAAAGCCTGATCCAGCAATGCCGCGTGCGGGATGAAGGCTTCGGGTTGTAAACTGCTTCTGTACGGAACGAAAAAAGCTCCCTTCTAATACAGGGGCCCATGACGGTACCGTAAGAATAAGCACCATTAACTACGTGCCAGCAGCCGCGGTAATACGTAAGTGCGAGCGTTAATCGGAATTACTGGGCGTAAAGCGTGCGCAGGCGGTTATGTAAGACAGATGTGAAATCCCAGCGGAGCTCAACCTGAACTGCATTTAATGACTGCATGGCTAGAGTACGGTAGGGGATGGAATTCCGCGTGTAGCAGTGAGAATGCGTAGATATGCGGAGGAACACCGATGGCGAAGAGCAATCCCTGGACCTGTACGGCAGCTCATGCACAGCGTGGGGAGCAAACAGGGTTAGATGCCCTGGTAGTCCACGCCTAAACGATGTCAACTGGTCGTTGAATTAGTTTTCTCAGTAACGAAACTAACGCGTGGGGATTGACCGCCGCAGGAGGCACGGCCGCAAGGTTGAAACTCAAAGGAAATTGTTGGGGACCCGCACAAGCGGTGGATGATGTGGTTTAATTCGATGCAACATGAAAAACCTTACCCTGCTGACATGGCAGGAAGTTTCAGAGATGGATTCGTGCTCGAAGAACCTGCACACAGGTGCTGCATGGCTGTCGTCAGCTCGTGTCGTGAGATGTTGGGTTAAGTCCGCAACAGGCGCAACCTTGTCATTGGATTGCTACATTCAGTTAGGCTCTAATGGAGACTGCCGGTGACAAACCGGAGGAAGGTGGGGATGACGTCTAAATCCTCATGGCCCTTATAATTGGGGCTACACACGTCATACAATGGCTGGTACAGAGGGTTGCCAACCCGCGAGGGAATAATCCCATAAAACCAGTCGTAGTCCGGATCGCAGTCTGCAACTCGACTGCGTGAAGTCGGAATCGCTAGTAATCGCGGATCCAGCATGCCGCGGTGAATACGTTGGGTCTTGTACACCGCCCGTCACACCATGGGGCGGGTCTCGCCAAGTAGGTAGCCTAACCGCAAGGAGAACTACCACGGCGGGGTTCGTGACTGGTGGGGAAGTCGTAACAAAGGTAACCCCGG
+
$($#%%$'+)()2,.3:7&1062338334..09-89.-.-3,3,730:;117718//.,.0./1.2/./343+%-)88013/166)03-*2-*1/996/0.2:+:.97-//66./6223323/./061,264746..(4.:90/,**++../776;351.'()//.5-018890;1,+''4:::,*+,/1(+'&$-83342/99./1)(../6295457748)*1832501,21$'&-)2.--,.768300//06.*(*)7,.*410230352.,*+,7.2.23-40/13012663459980+--02102''**),6+++..03/27276,*(&+61-/-*())*,&(*9:1314*+&-)-6876;8+3--.4434341855,++$(&+*0/+-16*/05+3*2,0/.02544547167-,$+../45656997:::90.6/,/,,.42311,*-,'%'&)-1),41)365672/0+1/50*./-1693/./,-101347-',-09*2(*/5-72-/1.286.188.551)&)).2.2:+3.++&+.29864631,3+)'-,2,//;<;09-++,2,2.)0***'%*,//33-+)%0--0:6231'*(/*)&&&),-80.,+5+).00.+75./629++'$$&''%%&.+88//92,,%1,.041)1)5/9603,,)11:-5-773./0,.-%+()316;;-0*)))14*(*.3/+*)),.))-,-/,.924*+,--254**+,-45444--1+,1)()*+-./0.13202544(-*1//066678,/-,,/1559684/.26708*555966/164/125-)(14-12'50,6022/70*.'9*''**0.3;8//8.%*)(())*5//1*)2377915.0),+7<;7;71//'-*)*4-6:52:7773**(*.((-/+/%-&--5,-(&%%$)+(03614,+((%()-:31-22:42.*-&++'.,+)+0/.70230*27*,1-+*.)(%',0.41-+0.7:304./00,2)+,,.41366-41122013,*,*,(&*64722.1.,-3%.,..3-0,..+1*,,,--4682,+.0.1347462;721:738*+)((54001),(*+-2549.//0,,*--,727024*65/,(/-/4*'&()/..,+-2,.644253+0+)'&()%'1;..-4/,40(+:7/60.-))+&',--()*+0,)(()+3)0,76527**,8
@bba5ccf7-ef22-4cd7-97ce-7045c2a731da ch=123 read=161884 start_time=2019-12-13T13:35:32Z barcode=BC01 runid=2c9cf7bc05858273f10e7d7ec552fc0bd742dc3e
CCGGTTCCGCTGTTACGACTACCCCAGTCATGAATCACAAAAGTGGTAAGCGCCCTCCCGAAGGTTAAGCTACCTGCTTGCAGCCCACTCCCATGGTGTGACGGGCGGTGTACAAGGCCGGGGCTGTATTCACCGTGGCATTCTGATCCACGATTACTAGCGATTCCGACTTCGTAGGTCAGGTTGCAGGCATCAATCCGGACTGACACTTTGAGGTCCGCTTGCTCTCATAGTCGCTTCTCTTTGTATGCGCCATTTGTAGCGTGTGTAGCCCTGGTCGTAGGGCCATGATGACTTGACGTCATCCCACCTTCCTCAGTTTATCACTGGCAGTCTCCTTTGAGTTCCCGGACCGCTGGCAACAAAGGATAAGGGTTGCGCTGCGGGACTTAACCCAACATTTCACAACACGAGCTGACGACAGCCGTGGCACCTGTCTCACGGTTCCCGAAGGCACATTATAATCTCTGGCTTCCGTGGATGTCAAGACCAGGTAAGTTCTTCCGCGTTGCATCAGATTAAACCACATGTCTCCCACCGCTTGTTAGACCCCGTCAATTCATTTGAGTTTTAACCTTGCGGCCGTACTCCCAGGCGGTCGACTTAACGCGTTAGCTCCGGAAGCCACGCCTCCAGGGCACAACCTCAAGTCGACATCGTTTTGCAGCGTGGATTTACCAGGGTATCTAATCCCTGTTTGCTCCCCACGCTTTTGAGCGTCAGTCTTCGTCCAGGGGGGCCGCCTTCGCCACCGGTATTCCTCGAATCTCTACGCATTTCACCGCACACCTGGAATTCTACCCCTCTACGAGACTCAAGCTTGCCGGTATCAGATGCAGTTCCCAGGTTGGGCCCGGGGATTTCACATCTGACTTAACAAACCGCCTGCGTGCGCTTGCCGCACAGTAATTTCCGATTAACGCTTGCACCCTCCGCATTACCGCGGCTGCTGGCTGGAGTTAGCGGTGCTTCTTCTGCGGGTAGCGTCAATGAGCAAGGTATTAACTTTACTCCTTCCTCCCCGCTGAAAGTACTTTACAACCCGAAGGCCTTCTTCATACACGCGGCATGGCTGCGGGCTTGCGCCCATTGTGCAATATTCCCCACTGCTGCCTCCCGTAGG
+
3/,0978,$%7-05(0-')**.48.126724428,+*0)*((',(('%'&*+03.-.70-,*0-0.,(,.0551+$$$$(+/)67-).//:3.059875206,/8969211*.3627/)-/.&%##&%)/-/182140//675,++/2,)**+./,-2134558;855.54:538+3,,)(**/2,,&7/./0,(1*.-23*)&)*-%,,/(%#*'(.+(*2-+,,,-/&)'+--.17257166.$%'()++3954<5.**&)))+34-..4:4./879./+)1./3+/)+,**+-+-.61457,;5+).-2528,0()+;92469;:8:64576470*32-./3036+4316:688:8/4+.66(3/8,7+./50:/,((%)2.:67/405+44+-+,'07()./0.2,0035565241/..+6(%$(&()/1&&+.23.13;99//***+,./(*$%%&(,*,,0//),+-.//278<;:687,-/241'*')+*+-68703('(,+,)**,6&&.4.6<::;00.,%*))//''7-)*&/'(*&*&(26*%11498:738:8243/:<1.:391801+0/3////.596*+'+/,,,44/7,:+,,2,//-,..<-.)')&/824/11.1&%((%$$%)-+205,5388889689-872&$$#')+311&../,1804/,--/3255457&'*1;9-1627;/,01,263+/05:88724569<:743*)/0640)2/&428;9696012.-/$*433**&'-/.6565746-68*)'*'%$)*+,.-10/0110/02/60).455302136:04./06+.:*43448457:98)65<171(*,,+)*130)052,,174-*)--/210/.22521%))401/+++,//0,.-1))*$&%''%+)0/6*0&'),6-2-,+1),,03;87790032:43;133:87454/,*')'%(/9)--,*%&)+635/,++*'*.**)+,-/7../978980831332/,290.03::6;;:83773+-10064-/*+,/0-/365;3--5-53:8;/0:/652/)-,.082233:42.2&39449262/97+,.&()0-:001319;3+--)(%(.302;1/,)*&
@eb172811-8e09-4d81-9e31-ae6e36de75f4 ch=294 read=153102 start_time=2019-12-13T13:35:20Z barcode=BC01 runid=2c9cf7bc05858273f10e7d7ec552fc0bd742dc3e
CCAGTTACCTTGTTACGGCTTCACCCCAATCGTAATCCACGGAACAGCTCCTTCCTTGCAGTTAGGCCACCGGCTTCAGATTATCAACTCTCGTGGTGTGACGGGCGGTGTGTACAAAGGCCCGAGAACGTATTCACGCGACATGCTGATTCGATTACTAGCGATTCCAACTTCATGTAGTCGAGTTGCAGACTACAATCCGAACTGAGAATGGTTTTATAGGTTTTGCTTCACCTCGCGGCTTCGCTTCCCTCTGCACCATCCATTGTAGCACGTGTAGCCCAGGTCATAGAGGGCATGATGATTTGACATCCCCGCCTTCCTCCCAGCTTGTCACTGGCAGTCTCGCTAAGTCCACAACCAATGATGGTAACTAACGATAAGGGTTGCGCTCGTTGCGGGACAGCAACATCTCCCACGGCACGAGCTGACGACAACCATGCACCCACCTGTATCTCCTTATGGCTATCTCTCCATCTCTGGAGCCTTTATGAGTATGTCAAGACCTGGTAAGTTCTTCGCGTTACTTCAGATTAAACCATATCACCGCTTATGCGGGCCCAAATCAATTCCTTTGGAGTTTCATTCTTGCGGGCGTATACTCAGGCGAATTACTTATTGCGTTAACTGCAGCGCAGACTTTGACATCAACGCCAAGTACTCATCGTTTTACGGCGTGGACACTAGGGTATCTAATCCTATTTGCTCCCCACGCTTTCAGGACTGAGCGTCAGTTGCAGGCCCGGATCGTCGCCTTCTCGCCACTGAATTGTTCCTCCATATATCTACGCATTTCCGCTACACATGGAATTCCACGATCCTCTCCTGCCTCCTAGCTGCCTGGTTTCTATGGCTTACTGGAAGTTAAACTGGGCTTTCACCGCGGGCCGCTGCTGCCGCCTGCTCCCTCTTTGCGCCCAATAATTCCGGATAACGCTTGCCACCTACGTATTACCGCGGCTGCTGGCGCGTAGTTAGCCGTGGCTTTCTAATAAAGTACCGTCACTCGGCTACCATTTCCTGCTTAGCCGCCGTTCTTCAGCCCCCATAACAGAAGTCTACAATCCGAAACCTTCTTCCTTCCGCGGCGTTGCTCGGTCAGGGTTTCCCCCATGCCGGAAATTCCCTGCTGCCTCCCGTAGAG
+
4.$+/1(-/,1%,,&)*,(''&$+/4(6,72&')00;/+,+&('&)+-.086:7.0/,-*242%.144/2,0,+/5/.0*-,),--&-.224388986/.45/63/'3.-/+0./98./6.3+**./53/1,+1.-0,.--,./.39888;8552;11+*((&&,13(-%))/,*/-.2364**/)2,-&2.0+,-'0-9)'(*)'&'*(-+,50;<0.1&9.1;;//45:4-47*./+-)*/3*()0)69-+,3//.020237452(%%%%%((,*(*)0.**0467-4'($-1/-.-,-+++1:1)-(')/792,/43740/-2*+#&#(',.44535//-655+$%2&'&(),%%'++(/415477;75:2216133.4&--,,5/0/008-8,+))0'320+1,./020/2,(#'*&2-2)'*)+,,/34;:76:66/.(,3)*4935558555',')*%-1349766330./577-/3./464::341-.,,-&052..0070.,-0+(*5-.;:88171*/695+)-0,1:85:00,**&*(&%%$##&'(./,11(/0/0.86;6.15.1((&'1/4..:1810**,(.(+.,+*+,(./.%%*-%$'.-'2*+-/1,,1-//9164.3*'-+.1**,224753/')%$$%*'+-1545*+-9,),%.,/0695/(*+),*),,66888764-(*,''--1670&+(*/80/'12/040*10134319-))(,4+/))()**+8820,,*&&++/3-,+-'('-,/52..132+1556801378)9:,)((+.-.(+'))((&4*6++++565855//10/11-1**(/03.3.-3;9<:653655001+124(')(+042'-+)165195/-18'*%2(01&'&%(++0/,16,,,+36(*.21))001--*2*%'-/-3/4,-(%*''0**04,..--/*.).1*04/-.0./0/---++,+2130+)'%#%+.5-/6-(%+),-70)/+08.241233232,)./*+51--''&)''&*((.)%1.,+/,%%*.10+((',+('(*())-'00752/+)*+)-/517;99680)(+.8351:1004-908.33//9519:91+2'.1/))./*.11)'$&'*,.)/5():/-*+
@1fd5c4ce-0ff3-4da4-ab9a-1bac0cc0dd8b ch=337 read=128996 start_time=2019-12-13T13:35:03Z barcode=BC01 runid=2c9cf7bc05858273f10e7d7ec552fc0bd742dc3e
CTCCTGGGGAGGCAGCAGTGGGGAATGCGCAATGGGCGCAAGCCTGATGCTCATGCCGCGTGTATGAAGAAGGCCTTCGGGTTGTAAAAGTACTTTCGGCGGGGAGGAAGGGGAGGTAAAGTTAATACCTTTGCTCATTGACGTTACCCGCAGAAGCACCGGCTAACTCCGTGCCGAAAGCAGCGCGGTAATACGGAGGGTGCAAGCGTTAATCGCGGAATTACTGGGCGTAAAAGCGCACGCGTGACGGTTTGTTAGGTCAGTCTTGAAATCCCCGGGCTCAACCTGGGAGCTACTGCATCTGATACTGGCGAAAACTTGAGTCTCGGCGAGGGTAAATTCAGGGTGTGGTGAAATGCGTAGAGATGCTGGAGGAATACCGGTGGCGAAGGCGGCCCCTGGACGAAGACTGACGCTCAGGTGCGAAAGCGGGGAACGAAACGGGATTAAGATACCCTGGTAGTCCACGCCCGTAAACGGAAGTACGCTCGACTTGGAGGTTGTGCCCAGCGAGGCGTGAAAGCACCACGGAGCTAACGCGTTAAAGTCGACCGCCTGAAGTACGGCCGCAAAGAGGGTTCAGAAAACTCAAATGAATTGACGGGGCCCGCACAAGCGGTACGGAGAACATGTGGTTTAATTCGATGCAACGCGAAGAACGCCTGGTCGCCGACATCGGAAGTTTTCAGAGATGAGAATGCGCCTTCCGGGAACCGTGGGGCAGGTGCTGCATGGCTGTCGTCAGCTCGTGTTGTGAAATGTTGGGTTAAGTCCACAACAGACGCAACCCGCATCACGCTGTTGCGCGGTCGGCCAGGAACGCTCAAAGGGAACTACCACGGTGATAAGCGCTGGAGGAAGATTTAGAAGGACGGCGTCGAAAGTGCATCATGGCCCTTACGACCAGGGCTACACGATGCTACAATGGCGCATACAAAGAGAAGCGACCTCGCGAGAGCAAGCGGACCTCATAAAGTGCGTCGTAGTCCCGGATTGAGTCTGCAACTCGACTCCCATGAAGTCGAAAGGAATCATAGTAATCTCGTGGATCAAAAGACACCACGGTAGAATACGTTACGAAGACTTGTACACCGCCCGTCACACCATGGGAGTGGGTTGCGCAAAAGAAGTAGGTAGCAACCTTCCAGAAAGGGCGCTTACCACTTTTGTGATTCGCTGGGGTGAAGTCCGTAACAAGGTAACCGG
+
&&./,)05,(*+/5473696..)&%(&(&,-2112()-261'614)'&%%#'+++/'(+/,)023339//4-5247830&0)8,/188)*0-/075+&++/69+*-5.6(35+(+,..80).*.+10/((+*(-/2)0--.484:32;7/1*),($(),),)**.-,.373568:-+.3*++/2/,3-*9))&))1))0,,-257693544320(',-2-6.454754/.-/94(&+)-'((**$&'3*3080+.''&%'+%*(%(&%,.**235,&25314-.252.2.)$**$)(),-/0,,,--6-/-+(*+)'$$$'&**--*+&&'%-1*,1'4*9+&%''*'$'*6.16-)&,+,/(&%%(%$&32/2,,.-,0-0-//5./-2,2/0*265++16/9))5-.-,-.,,//1)4+)%$(),.'%)(%''),),1//,53+2,*&'+54-9.13:84452.&)&'&'%)%'%%(%+(%'%&#&+/,+)%$/****.4.1,42)&%%&').42((-)&()%*)&$&(((-4220,+)*3/5*+764430142,*''%'..07562078+'',0'*%')&,32***'&)(&)--235553120/8--1/2,0*+,''##''%%(%(.-+&)/07.3.35601/,,4/32500.&++,.-0*-*+(#(&&$'')+(*()*+5::40)')+0,)')&$%%'3'*(*',760:146:6-)',*-0455730&()+,-96764+&&'(:89-:,++4296/-/0()1/;2.-,3*%(111'*%(%-.104'#$$%$$&()--02((%%*,+/+++(&+()'('*/135,/.('&'%%'($*).,*+,12%)%$)%+'/+,*(*.30))'$+)(1+21-/,%'(&%&#%'+8/1.7180,.&%)+892641/*))'('(**3333473&0//10/0138)''%()*./24611.+,%)$()13-00710(+-2/58-/645554350447*)0/,3-)%')*85-/',,.+&,/,'('+++()+3,)4/&*,-.4#&%)*1/-,+%%')1023&),*'(+%&&)*++*('&$$#'&+%$&%&)'*+)+)(()&',(*-,)+,.0/3822,0,')(**)17'('++49*&),'&).+*,%))3/,/42*%%*+&)+*(**,(&*(%+-584+1345.,+-,388,,+5-))*&',,,/*,+2*0/1,7/
@6c222ee0-5f36-4969-8aa9-60ad6b695b20 ch=382 read=122031 start_time=2019-12-13T13:35:01Z barcode=BC01 runid=2c9cf7bc05858273f10e7d7ec552fc0bd742dc3e
CTCCTACAGGAGGCAGCAGAAGGGAATTTACCTCGGCAATGGGAAACCCTGACCGAGAGCAACGCCGCGTGAAGAAAGAAGGTCTTCAGTTACTTAAACTTCTGTTATAAAGGAAGAACAGCGGCTACAGAAATGAGTAGCCGAGTGACAGTACTGATAGAAATACAGCTAACTACATTGCCAGCAGCCGCGGTAATACGTAAGGTGGCAAGCGTTATCCAGATTATTGGGCGTAAAAGGGAGCAGGCGGCAGCAAGGGTCTGTAGTGAAAGCCAGAAACAGCCAGTAAACCATAGAAACCAGGCAGCTAGAGTGGGGAGGAGGATCGATGGAGATTCCATGTGTAGCGGTGAAATGCGTAGATATATGGAGGGGCACCAGTGGCAGGCGACGATCTGGCCTGCAGCTGACGCTCAGTCAAGAAAGCGTAGAGAACCGATAGGATTAGATACCCTAGTAGTCCACGCCGTAAACGATGAGTACTAAAGTGTGTTGGATATCAAAGTTCAGTGCTGCAGTTAGCATAATAAGTACTCCGCCTAAAGATAGTACGTTCGCAAGGTAAGAAACTCAAAGGAATTGACGGGGTACAGGCGGTGGAGCGTAATGGTTTAATTCAGAAGCAACGCAGAACCTTACCGGAATGTGACGCTACTCATAAAAGGCTCAGAGGATGGAGATGGCTATATGAGATACAGGTGGTGCATGGATTTGTCGTCGGCTCGTGTCGTGAGATGTTGAGTTAAGTCCCGCAACAGGCACGAAACTATCGTTAGTTACCATCACGGTAAAGTTGGGGACTCTGGCAGGACTGCCAGTGACAAGCTGGAGGGAAGGCGGGGATGACGTCAAATCATCGCCCTTATGACCTGGAATACACGTGCTACAATGGATGAATTGCAAGGAGGAAGCGAAGCCGCGAAATTGAAAACAAAACCCATAAAACCATTCTCGAGTTCGGATTGTAGTCTGCAACTCACGACTTCATGAAGTTGGAATCGCTGAAAGTAATCGCGAATCAGCATGTCGCGGTGAATACGTTCTCAGGCCTTGTACACGCCCGTCACACCACGAGTGGTAACACGAAGCCGGTAGCCTAACCGCAAGGAAGGGCGCTGTCTAAGGTGGGATTGGTGATTTAGAGGTAGAAGTCGTGACAAAGATGAAACCGG
+
,+1/)(/.1-+.,/-/1,*/-+,&'')2,&(''().-0.+++*(-,/3+((4441+**&,5'3$&&$&)+-),%/1+%),*--)'0%%)(7%$&&11+((.+/,2-)(..,+,.,**,,',*+++-.+-&%(3(''%'+,91+*+++25%*++,)'+.,).,'$$&#(+*3*'%)*+/-*/**'**+.(%'(*)/;/..762'/,-/0/./*01162.3*$&*--(.*)48457.:1))/+',,6172*/(()))'-10--,))%')&(00),+%%+&#$'#%$%'),2&6:46+)/8+19105.,)*./,*+*&+1)'(+*-1++*((*-0+%(7,4513*1-()*)1++.'-.)+4/./+-212-/1+',*)$)*08)/+.),&)).-1/000086721*)*+%*+0.1+//25872+*%+,)()44./'+%*(&%02/45/11,*01085++)-.,,--.'**/6388:67+)*++.303135+-100-.86;65&**),--/95)21-,++--/32/),$%(+)&)(,-/020),,,'.'&%*')/-.-45/+*('&%&&'%(+*,-2)+*&&*-.511,&.0&&$&%&%&(/-1.*,-(,,()+24:;3:6:4%()-#(&%)''()'(*(%$$&)&(((*$)&&'$%)(,+.,),2.).3336+,&-*$&'+(',+*././/+*&'),..,)+*,.5-'*,-7/*/5-')()+-%('*/-2/35687778:978-&+0237.18-'&'&'*+),+$*&'&$%+,/5021.-/5%12332(*+(+%%$(,-)3:518865272)+0/13243+.00273-,,-7:.00)+/-56-:;148557755-4001364%''+&6/-,/3400,+*+.1,-+,-63,5-:./601-&'))-/0&)&$((),*++,.,47*-))(&+&',(,)&++/--/)(+1:;97799<947(**/23-/,0-*/.2.-)))1../4.0100240&'*).),-7.7767/00%'&%%*0+++')0/92/%--,..//.4+53..8-',)+32-+(2415-4'()-*,'-26-1/,,'--*+(%&&(&((('%(%(6-47.0+((3+(*,11/201*1,,+*,+&(+++,)((++1070,4*,&,.126+&('.))&%*)*,4-++/03;/'(*)*4+,.,/
@499f2e62-0464-45d3-ae2b-b91adfb6849f ch=480 read=105468 start_time=2019-12-13T13:34:53Z barcode=BC01 runid=2c9cf7bc05858273f10e7d7ec552fc0bd742dc3e
CCGGTTACCTGCTTGTTACGGCTTCCACTGATCATGAATCACAAAGTGGTAAAGCGCCACTCCCGGGATTAGCTACCTACTTCTTTGCAACCCACTCCCCATGGTGCCGGCGGGCGAGGGTGTGTGTACAAGGCCGGAACGTATTCACCGTGGCATTCTGATCCACGATTACTAGCGATTCCGACTTCATGGGTGAGTTGCAGACTCAATCCGGACTACGACGCACTTTCTGAGGTCGCTTGCTCTCGCGAGTCGCTTCTCTTTGTATGCGCCATTGTAGCGTGTGTAGCCCTGGTCGTAAGGGTGCTTGATGACTGACGTCATCCCCACCTTCCTCAGTTTATCACTGGCAGTCTCCTTTGAGTTCCCGGCCGGACCGCTGGCAACAAAGGATAAGGAGTTGCCGCTCGTTGCGGGACTTAACCCAACATTTCACAACACAGGCTGACATTGGCCAGCCTGTCTCACGGTTCCCGAAGGCACATTCTCATCTCTGAAAACTTCCGTGGATGTCAAGACCAGGTAAAGGTTCTTCGCGTTGCATCAGATTAAACCACATGCTCCACCGCTTGTACGGGCCCCGTCAATTCATTTGAGTTTTTTAACCTTGCGGCCCGTACTCCCCAGGCGGTCGACTTAACGCGTTAGCTCAGGCCACGCCTCCAAGGGCACAACCTCCAAGTCGACATCGTTTGCAGCGTGGACTACCAGGGTATGTCCTGTTTGCTCCCACGCTTTCCTTTTGGTAATCAGTCTTCGTCAGGGGGGCCGCCTTCGCCACCGGTATTCCTCCAGATCTCTACGCATTTCACCCGCTACACCTGATTCTACCCCCCTCTACGAGACTCAAGCACTTATCAGATGCAGTTCCCAGGTTGAGCCCGGGGATTTCCGCATCGACAACAAACCGCCTGCGTGTACCGTAGCGATAATTCCGATTAACGCTTGCACCCTCCGTATTACCGCGGCTGCTGGCGCAGGAAGGTTAGCCAGTGCTTCTTCTGGGTAACGTCAATGACAAAGGTATTAACTTTACTCCCTTCCTCGCGAAGTACTTTACAACCCGAAGGCCTTCTTCATACGCGGCATGGCTGCATCGGGCTTGCGCCCACATTGCGCAATATTCCCACTGCTGCCAGG
+
2-'-.6*+)&$(.3./7+,--+.4.-*-('',..//.5.2'2,1(().2.0,'(*,9:*0,3,''((%1%*(--/27.,-*/+/95.2793;3'()828-,.35-,%%()*)394.*,3,+-30/,-259,)-(*)1(1.05639645:652844473-.0563,.//03/-.0//0+0705+)+1-7+*)2*,.4/8///2323705:38*2.::76366840,+0,-+)*.-0.6)+,2-,+-)/--1(*+..+**01238724662/,/5040*(&)'(-./.+-.0:009:963,4+,/*%$$'%&'+)'%&*+:6754-731/-14/1-5*/33095*/2232.71,-/..92/775137;.70(/003:5:843213/0+33:(6,9958+6(//;/.)(,38-7-+*'494.8.6*3-(-.1/+63,,11./(0(-75--**$+',%,''&0-016850/00:8:8.1++0(+***-19-,0../.+,..22'/1304/28<;912.,1+-59124419).03;6:;:8894;33248++-,-/8/88000055554.1-('4()+%3/61075-*-1485<)$(-'..334<8<*222202./1359(%0&)*458/(25/)/03564253520,**(%$%-0'*&+*./.3928(2*096,'/-5-5-0-).110287681-03-))%,--::<:9879://)&*((&%&)*+2<968605-),+*09,+$&()''%&%(*2,/577;936836.:2:-971395<;9;;8:;49666:88/4())010/01256973<6/+13*+660/'--+-&(/(./1/3773/44+4210-*)1+)&()',,--;*+)*$(&,6<.3)(+,(-0+-51+,+*+$5,,+&$)***''*1879:958-03++,&'%##)(&'$(($''),.604023720/.,30-.-183,4:*--9,+5<342:5449-8)'$%%&*&)(+,*'*11/673207.18-(*+,,)*/*+/(0--+,23+)/*+,./++/63-./-6).*0&&)&%%%*()(+13(''*),1/***-,41.2-/41,-),&''0-2222/267566&3200504,8:,)()4732((0722416:/-42/..+./)2.
@c94b8422-c246-4ac3-bb4c-9412d42c5ceb ch=449 read=44944 start_time=2019-12-13T13:34:44Z barcode=BC01 runid=2c9cf7bc05858273f10e7d7ec552fc0bd742dc3e
CCGGTTGCAGCATTTACGACTTCACTGATCATGAATCACCAGTGGTAGCGCCCTCCAGAAGGTTAAGCTACCTACTTCTTTGCAACCCCTCCCATGGTGCTGACGGGCGGTATGTACAAGGCCAGGAACGTATTCACCGTGGCATTCTGATCCACGATTACTTCATGATTCCGACTTCATGGAGTCGAGGTTGCAGACTCAATCCGGACTACGACTTTAGGAGGTCCTTGCTCTCGCGAGTCGCCTTCTCTTTGTATGCGCCATTTGTAGCACGTGTGTAGCCCTGGTCAATAAGGGCCATGATGACTTGACGTCATCCCCACCTTCCTCAGTTTATCACTGGCAGTCTCCTTTGAGTTCTGGCCGGACCGCTGGCAACCAAAGGATAGGAGTTGCGCTCGTTGCGGGACTTAACTAACATTTCACAACACAGGCTGACGACAGCCATGCAGCACCTGTCTCACGGTTCCCGAGGCATTCTCATCTCTGAGAACTTCCGTGGACGTCAAGACCGAATTAAAGGTTCTTCCAGCGTTTGCATCCGTTAAACCACATGCTCCACCGCTTGTGCGGGCCCCGTCAATTCGATTTTACTGGCGGCCATTACTCCCAGGCGGTCGACTTAACGGCGATGGCTCAGGCCACGCCTCAAAGGGCACAACCTCCAAGTCGACATCGTTTACGGCGTGGACTACCGGGGTATCTAATCCTGTTTGCTCCCCACGCTTTCCTTTTCAGGCGGTAGTCTTCGTCAGGGGCCGCCTTCGCCACCGGTATTCCTCAGATCTCTGCGCATTTCACCGCTACACCTGGATTCTACCCCCCTCTACGAGACTCAAACGCATTATCGATGCAGTTCCCAGGTTGAGCCCGAGGTTTCATCTGACTTAACAAACCGCCTGCGTGCGCTACGCCCAGTAGTCCGTTAACGCTTGCACCCTCCGTATTACCGCGGCTGCTGGCGCAGGTTAGCCAGTGCTCTTCTGCGGGCAACGTCAATGAACAAAGGTATTAACTTTACTCCCTTCCTCCCCGCTGAAAGGTACTTTACAACCCGAGGGCCTTCTTCATACACGCGGCAGCATGGCTGCATCAGGCTTGCGCCCATTGTACAATATTCCCCACTGCTGCCTCCCGTAG
+
00(-/4()(%'&)*&&*+.2893--'(*02.021563,/))%-(,.0,--02.*1($'*,(*+416(-**-1+035:24;8*,/%20-()+5,&)*00,&('+8354,+.()+1/&(,0+517(/2/5229+4))&/6-2161.066///33)'*,/.6')%($$%-,482-.,1372%'()%(+,+++,-+*,&&+&(+2-,.(0//95.,/(,/2-$,'&&*02*(0),,0++*,***(''*(,32734;2&-)20505:.56-+%('+%),.0642,+,:..633.(&*))*/4*34522.-*(**+.979/-*.0/('-5/78:34-2.76*+,3430'%&(&'+50182)'+-9/&(--/0447:-/20:0/10*05/*0+2/)+%*-7221638406+++5850301/-**.0228/30-2--,1&%1000('&'(.,/0)*%-+.0/1613-//0,0/99742**%.+,%',6776610,.,*1)323669,*4,--57811/063',(-&.-())).+&)'%&./.12((./35%'.90;:34))+.444-7,-5./.2,00+&.+-62**+.//-20+'166+(()+-*(,3/03/-..0%%%.36475,+*)0)-%($''*&)&%%&+&(%(*&((+,*+-1,)01*+/193:15)7/58777879:6092()-51667:650---%12.4/0033969:984;,())*&&'(---/:02('(((%(/8.3'&)(-.8;8365..9:/01''+*5879:-2-(0/.+2.5-3'(-..542%31221;6/&,/-12001141-,+)9,5374464--.-*/-)/*-14-*&)+.$'()())*526)589/62+/-9,,)44*(''()'6+11,2*,.--306./40+,&'(&(+,054101(0.2/)''-).-1-'),0-83041//0282-47.30310:<88/7./,-3-,*%+(3/9/,,09)30**,*042983.,(&''++-..0/.'*105(-())(,,.,,21,.,/1*,55420570+.30./((''()-0+(,-/45-,%.44/86:77<8-100*21,1,*%((**.--+..,/6)4421802.7:.-4833)6-+/1529593*-.,-*),0*5:)*812
@a93308b6-2c91-4e53-8068-2e295e49e3ef ch=337 read=128977 start_time=2019-12-13T13:34:21Z barcode=BC01 runid=2c9cf7bc05858273f10e7d7ec552fc0bd742dc3e
CCGGTTACTTGTTACATTCACCCCAATCGCTGACCCTACCTTCGGCCGCTGCCTCCTTGCGGTTAGCTCACGGACTTCGGGTATTGCCAACTCTCATGGTGTGACGGGCGGTGTGTACAAGACCCGGGAACGTATTCACCCGCGACATTCTGATTCGCGATTACTAGTAACTCCAGCTTCATGTAGGCGAGTTTCGGCCTACAATCGAACTGAGACTGGTTTCAAAGTTTGGCTCCACCTCGCGGTATCTCTCCAGCCCAGCCGGTGTAGCATTATTGGCCTACACGCGAGGGGCATGATGATTTGACGTCATCCCACCTTCACTCCTGGTTAACCCAGGCAGTCTCGCTAAGTCTCAACTTAATGGTAGTAACTAACGACAGAAGGTTGCGTCGTTGCGGGATAACCCAACATCTCACGACACGAGCTGACGACAACCATGCACCACCTGTCACCTTGTCCCCGAGGATTTCCTCGATTAAGAGTGATGCAAGGGATGTCAAGTGTAGGTAAGGTTCTTCGCGTTACTGGCTGTTCAACCATGCTCCGCCCGCGTGCGGGTCCCCGTCAATTCCTTTGAGTTTTAATCTTTGACCGTACTCCCCAGGCGAATACTTAATGCGTTAGCGGCGGCACGGAGGTGAAACCCCCACACCTAATTCATCGTTTACGGCGTGGACTACCAGGAGATTATCTAATCTATTTACTCCCCACGCTTTCGAGCCTCAGCGTCAGTTACAGTCCAGAGAGTCGCCTTCGCCACTGGTGTTCTTCCTAATCTCTACGCATTTCACCGCGCTACACTAGGAATTCCACTCTCCTCTCCTGCGCCTAGATAACCAGTTTGGAATGCAGCACCCAAGTTGAGCCGAATTATTTCACATCCCTTAATCATCCGCCTTCGCTCCCTTTACGCCCGAGTAAATCCGGATAACGCTCGCCACCTACGTATTACCGCGGCTGCTGGCACGTGGTTAGCCGTGGCTTCCTCCTTGAATTTGCCGTCATTATCTTCCCCAAAGAGACGGGCTTTGATCGAAAACCTTCATCACTCACGCGGCGTTGCTGCATCAGGAGTTCCCCCCCATTGTGCAATATTTATTCCCCTGCTGCCTCCCATTAGG
+
2,)/2:4335043./&'*((+/.(5-77,*0,'/3((24:7:6../,+02257530/4,/',/,*,555467:58:;9+01/+///003+-,-+,-1253/,-./,39..1,-1'**.42/137+,/-&.-.656<7538+,037878:8343765000033)4()*-01)(6(+,34:7.62254857544<:,*)*&(*01;27))4...,-336693:1009745<7.7././$'((*)0,-)*+/./,+%'$%&*(.1('$%'*+-0',''+,&(**&&*',--&'+24645511111095//59889-740+23524%()/0+',0-.(.*)*378688778111-'(),(**))*+-,,-40/043/-,)4-./1,&'&*.4,)*%)1028)*.430$),,+(-1.22255-0560,/,-6776.44/25944/)()*58-/9+..637171-0949**()('-5/8743.,00-/)))+*.24495)05.94795///00()(*,(3-3:76<631)*+$''(,,-.-2'.*3:502452+'..*&()*+-061,460'*-0.5151009;/253<<1-2.+5,%(,-8$5%-+.)(&)/54&%2,,+/./.55594911109*-'%$(-)&,&%%&(+2784,&+),--'++/1767.31.'*(2.356:786478394+*'*-+-+++802''/8+$3328:0)+*..;5104688750*113876:6123443.++*+',-.-544:7698/,-+6989;9:-:**3;/.,*)'./253;9/&,/--'+../'..*,),(0,30(*,/101325844--&***+466183<086:9.--,-.0.++')21-++,/0..3'')'0('/:/,*(('3/('0,4.3369/)-.065**+/9)33.*30272''')-20*/,2.4-1)-)-./,--(+.-(-*,(()+-)(*/76864408-&(-.(+1,++14174;12()%&(%&('&$,)&(15798026+-.4128;.16,)*(('&(*+03+**-4()69.17382/22556-+,+./4483900///012.3+')7<;03881+()-,1/3-:/,.4,+1-475+*343255403+$,'(/5
@ac850748-e350-40b5-b5fa-2fb159869a23 ch=485 read=137271 start_time=2019-12-13T13:34:13Z barcode=BC01 runid=2c9cf7bc05858273f10e7d7ec552fc0bd742dc3e
CCTACGGGAGGCAGCAATTTTTTTCGGCAATGAAACCTGACCGAGAGCAACGCCGCGTGAAGGAAGAAGGTTTTCAGTTGTAAACTTCTGTTATAAAGGAAAGAACAGCGGCTACAGGAAATGGTAGCCAGTGAACACTTTATTAAGAAGCCACGGCTAACTACGTGCCAGCAGCCGCGGTAATACGTAGGTGGCAAGCGTTATCAGGATTATTGGGCGTAAAGAGGGCAGGCGGCAGCAAGGGTCTGTGGTGAAAGCCTGAAGCTTAACTTCAGTAAGCCATAGAAACCAGGCAGCTAGAGTTACGGGAGAGGATCGTGGAATTCCATGTGTAGCGGTGAAATGCGTAGATATATGGAGGAACACCAGTGGCGAAGGCGACCTGGCCTGCAACTGACGCTCATCCCGAAAGCGTGGGGAGCAAATAAGTTAGATACCTAGTGGTCCATAGCTGAAGCGATGAGTACTAAGTGTTGGATGTCAAGGTTCAGTGCTGCAGTTAACGCAATAAATTGCTCCGCCTGGAAGTGAGTACGTTCTGCGGGAATGCTGAAACTCAAAAGGAATTGACGGGGGCCCGCGCAAGCGGTGGGCATGTGGTTTTAATTCGAAGCAGCATGAAGAACCTTACCAGAGTCTTGACATACTCATAAAGGCTCCAGAGATGGAGAGATAGCTATATGAGATACAGGTGGTGCATGGTTGTCGTCAGCTCGTGTCGTGAGATGTTGGGTTAAAGTCCGCAACGAGCGCAACCCTTATCGTTAGTTACCATCATTAAGTTGGGGACTCTGTAGGACTTCCGTGACAAGCTGGAGGAAGGCGGGGATGACGTCAATCATCATGCCCCTTATGACCTGGGCTACACGTGCTACAATGGATGGTGCAGAGGAAGCGAAGCCGCGAGGTGAAAACAAAACCCATAAAACCATTCTCAGTTCGGATATGATCTGCAACTCGGCTACATGAAGTTGGAATCGCTAGTAATCGCGAATCAGCATGTCGCGGTAGATACGTTCTCAGGCCTTGTACACACCGCCCGTCACACCACGAGTTGATAACACCCGAAGCCGGTGGCCTAACCTGCAAGGAGCTGTCTAAGGTAGGATTGATGATTGGGGTGAAGTCGCTAAGGTAACCGG
+
+.+/51<:226-*--+5-6:;;5-85;,9+++%(-(-,./8:2.((+.03314;&//0347.(,+(,*().30*.&,(2*,-72019..--0.-.1,)0+6+(,11&+--..14643/-5,)3,,018/',++'$$%&*-()022)%)+'164.2-++304766'3'-..,,+,8/0.-)-0:11164-1*+0602:23546203'))&+&'+*1//.,-10*((-.,))(/-4:31.5-&28,+,-),-231/03,-424*0&&'),'(,,42256.'7-644/.5.1..36+*(*+1,(+(.&,(/3-.*/6..%++*+*+/134+.-./..1039766:711261+)24652327155.74479/-+/,++.2*1/446-,/'21558775/-%%$%%(&%+0++*0.('..575)+,33:6./&*'-&(,+)..**)/&2162//+')*-/4(,+.11.*.(-/7-0122:3:5;99.))(*+4--.//.*((&,*.,/))+)''./)/($'((&%(''&'&%&&%&#''--3,)$$&$)'+')&%#%',+*+808/())'&*''$&&.14036+))',++1159883/0573213074*0-9;2/,('-)'(%$*,0+.87/7.**+,%$&,-48566641202+-/6./5319)*)-,-331-0(*74.0--,..2,,-0227021/.98999:8869247678568887979979673783681)30:.:+.+70),027-,-+(,-'21-',-01317)(+-+34565.410((*+38;44554.0')&.)**%%&%))()'('()20-30/406509:0/1466420-0-299946(/52-,0/0/*15,05.0/*))-*-./)134:69:9:9897941-0*('$)&(-.3623-+)-())263.0:;7.:7+,,/66-5117/-1&.+4.30)/'*((/.-2277655+('%'*+0042/0;091;56-.....7../-2-0867///0078956+/+&%1/-0/3;249&2624/5///2/.-210/78,-/,-*01./-/109222315.46+)-0*3727-0*+*--6/+'''+''&%'22.11/,&2(+)4304.-/01-6.374&(*-.,-,''+,3*1)-73526
@81614645-ff5c-411f-a2a0-9326cf92525e ch=450 read=62233 start_time=2019-12-13T13:33:53Z barcode=BC01 runid=2c9cf7bc05858273f10e7d7ec552fc0bd742dc3e
CTCTACAGGCATGGAGTAGAATATTACTGTGGGCGCAAACAGTCACATCATACCGCGTGTATGAAGAAGGCCTTCCGGGTTGTAAGTACTTTCAGCGGGGAGGAAGGAGTAAAGTTAATACCTTTATGTTGACGTTACCACCAGAAACACCGGCTAACTCCATTGCCAGCAGCCGCGGTACAATACGGAGGGTGCAAGCTGGTTAATCGGATTACTGGGCGTAAAGCGCACGCCAGGCGGTTTGTTAAGTCAGATGTGAAATCCCGGGCTCAACCTGGAACTGCATCTGATACTGGCAAGCTTAGTCTATTAGAGAGTGCAAATTCCAGGTGTAGCGGTGAAATGCGTAGAAGATACCGGAGGTACCGGTGAAGGCGGCCCCCTGGACGAACTGACGCTCAGGTGCAGCGTGGGAACAAACAGGTTAGATACCTGAGTAGTCCACGCCGTAAACGATGTCGACTTGGAGTTTGTGCCCTTGAGGCGTGGCTTCGGAACTAACGCGTTAAGTCGACCGCCTGGGGAGTACGGCCGCAAGGTTAAAACTCAAATGAATTGACAGGGCCCCACTGGGAAAAGGCATGTGGTTTTAATTCGATGCAACGCGAAGAACCTTACCTGGTCTTGACATCCACGGAAGTTTTCAGAGATGAGAGAATGTGCCTTCAGGGAACGTAGAGACAGGTGCTGCGCCCGAAGCATCGTCAGCTCGTGTTGTGAAATGTTGGGTTAAGTCCGCAACGAGCGCAACCCTTATCCTTTGTTGCCAGCGGTCGGCCGGGAACTCGAGACTGCCAGTGATAAAGGCTGGAAGGATGACGTCCAAGTCATCATGGCCCTGCACGACCAGGGCTACACGTGCTACAATGGCGCATACAAAGAGAAGCGACCTCCGCGAGAGCAAACGGACCCTCATAAAAGTGCGTCGTAGTCCAGTTAGGTCTGCAACTCGACTCCATGAAGTCGGAATCGCTAGTAATCGTGGATCCAGAATGCCACGGTGAATACGTTCCAGACTACTTACGTCACACCATGGGAGTGGGTTGCAAAAGGTAGCTTAACCTTCGGAGGGCGCTTACACTTTGTGATTCATGACTGGGGTGAAGTCATGGTAACCCGG
+
&()$%(((.-')%&%$&#')1*)(+*-0-''**''(/)%&$%+%%%'((#%$)(+-0./.,-*-3**1+306792--7-1.1,1+'+*).:+*,--+69*+100411'(*375/0212/35*16*$)%,/-,,*0)&&&%&$%$*))'*,*%')).5.-/3%.'%/-*,11+59/**()'&+++,239.*.$-$)()%%$&&*)/-43(+*,20226.0,*+/74,/,/,.'-.(--,*4071+305.0161541/*'-2*),1,'02354-00444)(-*-(****'''%&(*(((.3**.*&(''&%&&&'('&((**-.2.8/*)1-/*'%*'-/1-*00+-)()%%'()&(%)(*(%)&%%/458*-$%(1-.//852+'+57.('.+**+**//0-1334/'**+)('('*.,63/*(,)7-056501*(&&%*+-7924319222<60/000;:87817(.$',2)&+')-()+('())+0/76736(*'%)./01.02.9/2.43/04640-+,/2,('''01680-.37//3/6<<2466147,%(),,1+1+-/.+,-'$'$%(,**&&%%&.-,&&))-;(1+**5/.0,/72427/05'+(1,,,+,00*-,,(&(''*78-*-0-(*+-4;2-,,--.,**''&,,1/2,2,,1'%*/*+-./1'('-0.(*(*,53,/&'$$',.$(',+*,+)*-,21111:.))&*+,.5;,8609040262--2-.-144366:9;504104-/0(&)-).62111917)5-3(-2(''%$%'')+-'/..4412*''(&&()+*&%(*+,0/-(+0(7,013697'(*2//()*)&(()//--/'(%$&)*,.28/(())*+1,((((+.47)'(()-(*+11-.***-+*)'(,3:',,+)-.,+/%'*05(--+0-/403,4/7'')22**/0+*++*3.//76873+)*(+1**--7/8693211.268573433/..'+*+///73.2)6577<8771/,+'%',*+&%#$$'(+,++),+%'%)'&&*)0249677+-&)'*(&')(4+88495/5(*,(-'*'&'+)+.81.1578:82532667990+'&&*)%$%$%'&*'%$(-
@1594d170-467a-47c5-b959-b82fbdb92bf4 ch=349 read=84547 start_time=2019-12-13T13:33:45Z barcode=BC01 runid=2c9cf7bc05858273f10e7d7ec552fc0bd742dc3e
CTCCTACAGGAGGCAGCAGTGGGAATATTGCACAATGGGCGCAAGCCTGATGCAGCCATGCCCGCGTGTATGAAGAAGGCCTTCGGGTTGTAAAGAATGCTTTCAGCGGGAGGAAAGGAGTAAAGAGTTAATACCTTTGCTCATTGACGTTACCCGCAGAAAAATTCGGCTAACTCCGTGCCAGCAGCCGCGGTAATACGGAGGTGCAAGCGTTAATCAGATTACTGGGCGTAAAAGCGCACGCAGGCAGTTTGTTAGATCAGATGTAGAAATCCCAGGCTCAACCTGGGAACTGCATCTGATACTGGCAAGCTTGAGTCTCGTAGAGAGTGCAGAATTCAGGTGTAGCGGTGAAATGCGTAGAGATCTGGAGGGAATACCGGTGGCGAAAGGCAGCCCCCTGGACGAAGACTGACGCTCAGGTGCGAAGGCGTGGGGAGCAAACAGGATTAGATACCTGGTGATTTGCCGTAAACGATATCGACGGAGGTTGTGCCCTTGAGGCGTGGCTTCCAGGCTAACGCGTTAAGTCGACCGCCTGGGAGTACGGCCGCAAAGGTTAAAAACTCAAATGAATTGACGGGGGCCCGCTGAAGCAGTGGGCATGTGGTTTAATTCGATGCAACGCGAAGAACCTTACCTGGTCTTGACATCCACAGAACTTTCCAGAGATGGATTGAATTTGCCTTCGGGAACTGTGAGACAGGTGCTGCATGGCTGTCGTCAGCTCGTGTTGTGAAATGTTGGGTTAAGTCCGCAACAGGCGCAACCCTTATCCTTTATTTGCCAGCGATTCCGGCCGGGAACTCAAAGGGAGACTGCCAGTGATAAACTGGAGGAAGGTGGGGATGACGTCAAGAGTCATCATGGCCCACTTGACCAGGGCTACACACGTGCTACAATGGCGCATACAAAGAAGCGACCTCGCGAGCAAACGGACCTCATAAAAGTGCGTCGTAGTCGGATGGGCCTGCAGCTCGACTCCATGAAGTCGGAATCGCTGGTAATCAATGGATCAGAATGCCACGGTGAATACGTTCAGGCCTTGTACACACCGCCCGTCACACCATGGGGAGTGGGTTGCAAAGTAAATAACAACCTTCGGGAGGGCGCCTACCACTTTGTGATTCATGACTGGGGTGAAGTCATAACAAGGTGGCACCGG
+
---,+,.-26.18../0.68542-13/70++&,,2/(25.,-/8+39,+++'1-,3125-33++3,,**)/323')/*115115);97;254:.&(+*',253-*,+.42(,../&1/'(*0<.(')24050/0244,*,--(7)*+/.1;6.:,)+-,31))(#')'*,,263424//14;651.082207100:0/01.',),+,+25966/7..-,)+.61359:8966;9:,.//31516/33.&/391+0/.%%.2../21/*&1,+,37.(03226213938<402//10,+/*+/99:312.05*+()*+/1123342)))'*+/120)4+3/)*31.****052.041-03;:/.---4649:**1*+,+7::47423/')5/*-+%,1486-*-537-/.),.-.-////45.3-)$),01626.0/2-(*-1;05.-0(/,.-/4,480/.0)'**(),2189;730('%**/-,-1+++/.)/./9./4335978:791-0,(%,'''263335-;.3,34518848:9996'&)*.19350438+2039-4;:.2783;5220704,--.9<;1/9,*+&&,*+.%295,)+/772716:8283;500103;::8746:/175040.484*1.//83349:8410,.76-59-1()*./09871/0,.0.:/++/..)-650312764*.00/0789::9:8::<:;;885669787867122-.15:0003:-142348*+74,-1,6'(64332.0;-/,,-83.75&09-,37-02('3*5033670(0))-7735*-.3('%$,+7:5450011:1111/*.,)-./.5:;3575668965*(',.1686'*.108-+-/)+*1.-02330-*(('+,,02,,./3715.-.004765'&'(')--,4.5.,-)'%/7277;65533-*582++3.0496//,./3.802'*,14,)/((-.4.-)%*,,61810.7.+4+,9++)&&(*600,&(-0%+,1208324-'-,9722:1*40153$*12070//2/./-1:8:<714/,++-4/7558-)++&1258-+,((&'((&%+&&'1,14951;3,+2.-.795568,-/2,+.14586566564499.,,0,,0/-047657,4.')+*.216
@cd10f535-1c4b-4ae4-be44-411646ef9367 ch=214 read=55879 start_time=2019-12-13T13:33:45Z barcode=BC01 runid=2c9cf7bc05858273f10e7d7ec552fc0bd742dc3e
CTCCTACAGGAGGCATGATGGGAATATTGCACAATGGGCGCAAGTGCGAAATACATGCCGCGTGTATGAAGAAGACCTTCCGGGTTGTAAAATTACTTTCAGCGGGAGGAAGGGTAGAGTTAAATACCTTTAGCGTTACCACCCTGAAAGAAGCACCAGCTATCCGTGCCCAGCAGCCGCGGTAATACAGCGGAGAGGTGCAAGCGTTAATCAGATTACTGGGCGTAAAGCGCACGCAGGCAGTTTGTTAAGTCAGATGTGAAATCCCCAGGCTCAACCTGGAACTGCATCTGATACTGGCAAACTTGAGTCTCGTAGAGGGTGGGAATTCCAGGTATGGTGAAATGGCGTAAGTCTGGAGAGGGAATACGAAGTGCTTGAAAGCGAAGCCCCTGGACGAAGACTGACGCTCAGGTGCAGCATGGGAACAAACAGGATTAGATACCTGGTAGTCCACGCCGTAAACGATGTCGGCTTGGAGGTTGTGCCCTTAGGCGTGGCTTCCGGAAGACTAACGCGTTAAGTCGACCGCCTGGGAGTACAGCCGCAAGGTTAAAATCCAAATGAATTGACGGGGGCCCGCACAGGCGGTGGACATGTAGTTTAATTCGATGCAACGCGAAGAACCTTACCTGAAATCTTGACATCCACAGAACTTTCCAGAGATGGTTAGATTTGCCTTCAGGAACTGTAAGAGACAGGTGCTGCATGGCTGTCATCAGCTCGTGTTGTGAAATGTTGGGACAGTCCACCAGCGACTACCAGCTATATCCTTTGTTGCCCATGGTCAGCCAGGAACTCAAAGGAGACTGCCAGTGATAAACTGGAGGAAGGTGGGATGACGTCAAGTCATCTTGCCGACCAGGGCTACACGTGCTACAATGGCGCATACAAGAGAAGCGACCTCGCGAGCAAAGCGGACCTCGCAAAGTGCGTCGTAGTCCCGGATTGGAGTCTGCAACTCCCGGCTCCATGAAGTCCGGAATCGCTAGTAATCACGTGGATCCAGGAATGCCACAGTAAGATACGTTCCCAGGCCTTGCCTTACACACCGCCCGTCACACCATATAGAAATTGGTTGCAAAGAAGTAGGTAGCTTAACGCCAGGAGGCGCTTACACTTTGTGATTCATGACTGGGGTAGAAGTCGTAACAAGAGTAACCGG
+
-..6..-&40+,/*+'))//.,*++%+))(+-,655:,*&++5,111()(*&''))//30237886633.(*()%*5137+-6542*%)11%,)+.084/'+,-2/&((*'()$&&'%+*,20//565160()*)--++(&15(%&(.*%*)&)-/.$&'&&*1/05/0*'&*)()3*%'%((-)(%&&%)+1))&*+0-.-*)*..807.0)&%.*,.4162120370')()$)'+--0(+,.40%,8.2+.8,/35-)'*-,*/))''(34695026347176611111601/-/7.8+..&),)**00103431-*.)'&(3+0*.),)&+%%#$%&$$%(%%(**..4-*++3.7++'()&0*+13+&(&(*%&&$()($%&&&&181(,.2,,$'.)-,+)))).02)(&%&&)%%%3'()*./0+2).6:112-+10249*-('&'*,)())/4467<8-,,,,50(++/,.+),))7.,%)'&'''*6002+755.0-))+(&&-.-))&(',+4,*++*-1038;869.(()*,%,8-/313(2./43-()**5:-+,8/8/8.-*06.).:0)*&(&'''')((*&*2533,)-8./320++,..3603-+)--(),,/,.(++'(%%%($*')*7775++*,(.,/1922&)&(),86-.+)'+040,/-1+*(12664632**&%-340-/.-,-,/0/+2.-,32,05'*-//4971;/,%*/,))2+'(+$$&''**)0-.%(%%'&$,&)%''*-+,,&(0.*-1*./%"''++($(*)&0,-3./607(++&,,/3331/.+*.+2<;9::6.+-*.*//1:6.065101100/34/2%(&%)+'(+532-1/,+'&'&(457682;2,53.22.100)'(&(''',,-.01(-*)&(*8**20958:66&'18-+-54'24/553093*/0&5*,*))*+-/0)*..-2--,/16.0120/,*+*,02:58,+-(+*1,++%'(,.//,0'(*'*,.)5***&+*,''/(),&/8153+,15,4*((&&%&)*+-39+20'$)*'*+1000)(++*''(&'-37,/34/&'+)**-,*)%&&%(&'$&)&.-+.)*1.6--+-+46+,413392-+,+--++,&#&%*((*.-4/3/--&'')4633.6
@774c0098-4772-4729-b0ba-c8cf5ee64290 ch=15 read=147629 start_time=2019-12-13T13:33:36Z barcode=BC01 runid=2c9cf7bc05858273f10e7d7ec552fc0bd742dc3e
CGGTTACCTTGTTGTAACCACCCCAGTCATGAGATCACAAAGTGGTAAGCGCCCTCCCGAAAGGTTAAGCTACCTACTTCTTTTGCAACCTCCCATGGTTGAGCGGAGCGGTGTGTACAAGGCCGGGAACGTATTCACCGTGGCATTCTGATCCACGATTACTAGCGATTCCGACTTCATGGAGTCGAGTTACCGGAACTCAATCGGACTACGACGCGCTTTATGAGGTCGCTTGCTCTCGCGGTCAGCTTCTCTTTGTATGCGCCATTGTAGCACGTGTGTAGCCCTGGTCGTAAAGGGCCATGATGACTTGACGTCATCCCCACCTTCCCTCCAGTTTATCACTGGCAGTCTCGCTGAGTTCCCGGCCGGACCGCTGGCAACAAAGGATAAAGGTTGCGCTGTTGCGGGACTTAACCCAACATTTCACAACACGGGCTGACGACAGCCATTACAGCACCTGTCTCCACGGTTCCCGGGGCACATTCTCATCTGAAAACTTCCGTGGATGTCAGAGACCAGGTAAAGGTTCTTCGCGTTGCATCAGATTAAACCACATGCTCCACCGCTTGTGCGGGGCCCCGTCAATTCATTTTGAAATTTAACCTTGCAGCCGTACTCCCCAGGCCCAGTCGACTTAACATACGTTAGCTCCGGAAGCCACGCCTCAAAGGGCACAACCTCAAGTCGACATCGTTTACAGCGTGGACTACCAGGTATCTAATCCTGTTGCTCCCCACGCTTTCGCACCTGAGCGTCAGTCTTCGTCAGGGGCCGCCTTATACCGGTATTCCTCCAGATCTCTGCGCATTTCACCCGCTACTGCCTGGAATTCTACCCCCCCTCTACGAGGACTCAAGCTTGCCGATTATCAGATGCAGTTCCCAGGTTGGGCCAGGGGATTTCATCGACTTAACAAACCGCCTGCGTGCGCTTTACGCCCAGTAACCAATTCCGATTAACGCACCCTCCACGTATTACCGCGGCTGCTGGCGCGGAGTTAGCCAGTGCTTCTTCTGCGGGTAACGTCGAGCAAGGTATTGCTTTACTCCCTTCTCCCCGCTGAAAGTGATGCTTTACAGCCAGAGGCCTTCTTCATACGCGGCATGGCTGCATCGGGCTTGCGCCCGGTAGTACAATATTCCCCTGCTGCCTCCGTAGGAG
+
.+&/8*,554+25003<7;/5+,(&&62&%%(&)..-/.2--31551/',,460+13+)-3)-+3-)%&(+++1+),056074*((-'4--270*2..1())(,/1(-.57445/557:96939(62387465581&.30739303:436759,-.../3,./204789<8:4//0418896./0/1,--8&4*(&%(-/928.-(-+1021201*)$&+4<34763/.6),-4//.412'',6/1+*-15/-(.1-'+,-/0-434581.+-,(*,,-022//-52(,*++252/(1778;01,,*)()(,+-/31233+,.+'122:15,+,/-.1;002505/3))*.0104(+541565:-((**-18658256.1()'(/6-*5,845(-2*520++)'(*)*,4-/...0.28,41650:-,,*-&+',(-021/-/0,1-./8.5&&*20445:.,3-4-'(,/;:<+4)&(*(*$))-7623+,,,)/9661587:46:<;9156)')(++,+2..28)-*686410/0.8-,*+,/&(*/*3:88:.((+,02:7''1',++),,1--3+187.(+04:6;61569+&$$#(('''()*0-.',..-.+--798.-.+.'$#,,004*(%3,7+-.0.150/1221-+*+&-0*..1433(+'-3.*-/5-3--.77.240'0263208'(,-588976.'.()-*()**12215.27+,24(),2:9-',&(086/24,3+'&&,512.--//6:7529)-74,16+,(,(('%'/*:/65:64/3**)....5*&11348<95+.6)*24).&'/5257**-63*+-5698..231&/&$*+2369/,%+/..72$)/7024013704436<6;40/-0.(*508*-,*(,17.00-+**056610,1//,(,,*+./131.*+)'(4312+))))($$).,5/,+(2'*%&$&'/3..6.'((0.9109<20-4../7741.&*+.&*4/..5/'52,-.709<8622-2'',;862*&,)051,.)%(%#%&(*(.-3:+2.0*44.,+.1,*/+&)()-'*,.,*+,&1.$*%(*-21:56<9./01,,/01-/-433/0012'756/7+/-55**%+&*+37.;...02;3*()*+*0,*2-(,*(%*$
@e0dabee1-69a8-4ae1-b782-da1972d94c7f ch=385 read=57281 start_time=2019-12-13T13:33:31Z barcode=BC01 runid=2c9cf7bc05858273f10e7d7ec552fc0bd742dc3e
CTCTACGGGAGGCAGCAGTGGGGAATATTGCACAATGGGCGCAAGCCTGATGCAGCCATGCCGCGTGTATGAAGGCCTTCGGGTTGTAAAGTACTTTCAGCGGGAGGAAGGGAAGTTAATACCTTTGCTCGTGGCGTTACCCGCAGAAACACTCAGCCTTTAACTCCGTGCCAGCAGCCGCGGTAATGCAAAGGTGCAAGCGTTAATCAGGAATTACTGGGTATGCAAAGCGCACGCAGGCGGTTTGTTAAGTCAGATGTAAAATCAGGCTCAACCTGGGAACTGCATCTGGTACTGGCAAACGAGTCTCGTAAGGGGGGGTAGAATTCCAGGTGTAGCGGTGAAATGCGTAGAGATCTGGAGGAATACCGGTGGCGAAGGCGGCCCCTGGACGAAGACTGACGCTCAGGTGCAGAAAGCGTGGGAGCAAACAGGATTAAGATACCTGGTGAGGTCCACGCCGTAAGCAATCGACTTAAGGTTGTGCCCTTGAGCGTGGCTTCCGGAGCTAACGCGTTAAGTCACGACCGCCTGGGAAATTACGGACCGCAAGGTTAAAACTCAAATTGACGGGGGCCCGCACCGAAGCGGTGGAGCATGTGGTTTAATTCGATGCAACACGAAGAACCTTACCTGAGATGCCCGGCATCCACAGAGCTTTCCAGAGATGGATTGGTGCCTTCGGGAACTGTAAGGACAGGTGCTGCATGGCTGTCGTCAGCTCGTGTTGTGAAATGTTGGGTTAAGTCCCGCACCGAGGCGCAACCCTTATCCTTGTTGCCAGCGGTCGGCCAGGAGACTCAAAAGGAGACTGCCAGTGATAAACTGGAGGAAGGTGGGGATGACGTCAAGTCATCATGGCCCTTGACCAGGGGCTACCACGTGCTACAATGGCGCATACAAAGAGAAGCCTCGCGAGAGCAAGCGGACCTCATAAAAGTGCGTCGTAGTCCGGATTAGGTCTGCAACTCGACTCCATGAAGTCGGAATCCGCTTCAATAATCGTGGATCAGAATGCCGCAGTGAATACGTTCCAGGCCTTGTACCACCGCCCGTCACACCATGGGAGTGGGTTGCAAAAGAAGTAGGTAACTTAACCTTCCGGGAGGGCGCTTACCGCTTTGGCCAATTCCATGACTAGGGTGAAGTCGTAACAAGGTAACCGG
+
&()334&34+1-*++,&0/(,.'+(()/,+,,0/72,.*((*00&5950/0.0+%**,,,383989975**.-+308867)91481,29/)*)+18;301.-1/(0/3-,+('(',*7++*6*0/*(348201633283/:6..,(+&$%&'(+%0,*'**.2-/09343585-0.-20,/+3,2*+%/(.((&')633.021;0804*,+'$0(**63(%(*.-*.3.)0..*/,10-43018<;0/./2+:6&(001/+/1*).$,266621150/20)077894887785/1+1-+12%+,-010/12/,&//0330)))(,*/+5'(5/.-+$)()/4,-1/+/0863/'))98898.0.+0656;77511/**3*21/+485,,.778,+(&-.*,(-,)+2040/.1&&*+)))558;0--.3914&.-)0,-))+0-26*+10'()'+**'*-/74747'/*-,,,,+*('&)-*130-0,((0(*)'-2,20030.1-++*126132-6.6)))*$&(12;679750&+*)))*-35/77133818303:5+3351,..30595821((),(*&(%$-'(*2332++++)1,.-429208125..013;752+**(('-+3260172/*&*0+&%')',6764221/,)*57-0-++,,-836/.4,---.&('#)2*0/-(+'%''+33/18)**()2000102266456&1//04563901.--0-,4-04849770,7/*)--/5+(0*-78794<4/5204/)2+04113...26,.'1+)',)%%%'&1/7+))****&/-0;12/0--1365-8+)0-,1/431881/12./,,.-+.337:60*()2-'&%'(9+.)-1.+*')'%)-.160//3123:534/..116*(''((%))*--**(+)*,06)12853801+(061+3378886444424*...1+&+%&'/.4/(/.2//.,082/*)&''+)3)501)&''($($*,6/1/:5;656401:889.$+&+,,58836/,/2+%.)1((2)-*+(%(,+/4+,2.',*-80540-')(.4+-6233::,&***+.2/+0(*/(9079618'8:1,-0..0252055++,(***,)*)-*+(%''&'&%00,/.+/'(),78:98:*714;9850
@d4ac5ffa-1820-41b0-8981-efd1b92f2968 ch=188 read=192888 start_time=2019-12-13T13:33:24Z barcode=BC01 runid=2c9cf7bc05858273f10e7d7ec552fc0bd742dc3e
CCGGTTGCCGACTTCTGCCCCAGTCATGAATCATTAGAAGTGGTAAGCGCCACTCCCGAAGGTTAAGCCACCTGCGCTTCTTTACTATTACTCCCATGGTGTGACGGGCGGTGTGTACAAGGCCGGAACATTCACCGTGGCATTCTGATCCACGATTACTAGCGATTTCCGACTTCGCGGAGTCGAGTTACAGACTCAATCCGGACTACGACGCGCTATGAGGTCCGCTTGCTCTCGCGAGTCTTCTCTTTGTATGCGCCATTGTGGCACGTGTGTAGCCCTGGTCGTGGGGCCATGATGACTGACGTCATCCCCACCTCCAGTTTATCACTGGCAGTCTCCGCGGTTCCAGCCCGGCTGGCAACAAAGGATAAGGGTTGCGCTCGTTGCGGACTTAACCCAACATTTCACAACACGAGCTGACGACAGCCATGCAGCACCTGTCACGGTTCCCGAAGGCACATTCATCTCTGGCTTCCGTGGATGTCAAGACCAGGTGAGTTCTTCGCGTTGCATCGGGTAAACCACATGCTCCACCGCTTGTGCGGGCTTACGATCAATTCATTTGAGTTTTAACCTTGCGGCCGTACTCCCCAGGCGGTCGACTTAACGCGTTAGCTCGGGCCACGCCTCAAGGGCACAACCTCCAAGTCGACATCGTTTACGGCGTGGACTACCAGGGTATCTAATCCTGTTTGCTCCCACGCGCCTGAGCGTCAGTCTTCGTCCAGGGGCCGACCTTGCCACCGGTATTCACTCAGATCTCTACGCATTTCACCGCTTCACCTGGAATTACCCCCCTCTACGAGACTCAAACGCGGTATCAGATGCAGTTCCCAGGTTGAGCCGGGGATTTCACATCTGACTTAACAAACCGCCTGCGTGCGCTTTACGCCCAGTAATTCCGATTAGCCTTTGCACCCTCCGTATTACCGCGGCTGCTGGCACGAATTAGCCGGTGCTTCTTCTTCTGCGGGTAACGTCAATGAGCAAAGGTATTAACTTTGCCTCCCTTCCTCCCGCTGAAGAAGTGCGCACAACCCGAAGGCCTTCTTCATACGCGGCATGGCTGCATCGGGCTTGCGCCCATTGTGCAATATTCCCCACTGCTGCCTCCGTAG
+
22,,8*$)$'(,1,)%%)+-)*/093744:10%-&,'4++/4920*,/05;(*+-2-*++/.105.&'''-0,)-&)21.595+-)('%')+4;/)2-,3'()/16960010.1./4699.913-0**/22:167:33.2023;7,,,*6,'))*0**)10//.,0:1312/12:1%&).%'*1'%(2(&*#&+-/.+7/.)10271/-/-333''($'(%.-03.*+,7,/0537--+'())*,**+-82./00./,17.34+-(121355671////30(-11128/5855;7-,,,+-*+*.26565086:0%)*&'1.-094..3'++33+&*,./,,))),.,,,',18(,&''*2/.*)++)0-7/(&.+*+7+0,00985;2*,-))((()+&&)-5..8*(()20-&+*+055625527469;8:87)/100302++'(284;24-+*1.2.'/-./.(,,43()%')2*30.1:;;96:'-,01<,:,*'$13;99:957/8...669.(%/)5983///0022341462.6---56752+*($%&&*+265;778<6/.0.:;:,.2517230:272966.444+(+17*0...11-6.7.+/'&)-./35&*&.,/1029:91.1984244713--.-/)**'%().11.6-&)0//&.)-&$++.8/54-..20.213665-78+).//74)-))$++,,,.259815557<94874(77,(96*&(&'+'('%+71;:88;8**+.&&,-,.+&$'(-.3:7/12:/.,.+).314/,&+%#(.6340*147410102985/'*(,*2.689111201*11985++2./;,,*4/)67+*380/02120+,,/34666:<:9<9::0///0344/37/+05176--/1/.004,008/,0/57,)-+/4-,-3.--))&&(-.35575671+)$''*'.*((*0-6/.*,((*/-6;965433+*4:5212.8334369<//0/-/20,)0/)',,).;+2:88184,):,,/+&))%-&*'+,-,,28+).&,(.47;56;5(.*,*.-93228:8899889'3.//5+161;:.-8-/-109534,564+(*((((&+106/)+-)
@daef892b-8d2b-4da3-a22f-36569c2bbf2d ch=364 read=186490 start_time=2019-12-13T13:33:11Z barcode=BC01 runid=2c9cf7bc05858273f10e7d7ec552fc0bd742dc3e
CCGGTTACCTTGGTACGACTTCACCCCAATCATCAATCCCGCGTAGACAGCTCCTTCCTTGCGAGTTAGGCCACCGGCTTCGGGTGTTATCAACTCTCGTGGTGTGACGGGCGGTGTGTACAAGGCCCGAGAACAATGTTACTGACATGCTGTTGATTCACGCGATTACTAGCGATTCCAACTTCATGTAGTCGAGTTGCAGACTACAATCCCGAACTGAGAGAATGGTTTTATGGGTTTTTACACTTCACCTCGCGGCCGGCTTCCCTCTGCACCATCCATTTGTAGCACGTGTGTAGCCCAGGTCATAAGGGGCATGATGGTTGACATCATCCACCGCCTTCCTCAGCTTGTCACTGGCAGTCTCGCTAAAGTCCCTGGCTTAATGATGGTAACTAACGATAAAGGAGGTTGCGCTCGTTGCGGACTTAGTAACATCTCCTGACACGAGCTGGCGACAACCATGCACCACTGTATCTCATATAGCTATCTCTCCATCTCTGGAGCCTTTATGAGTATCATCAAGACCTGGTAAGGTTCTTCTTCAGATTAAACCACATGCTCCACCGCGTGCGGGCCCCGTCAATTCGCTTTGAGTTTCATTCTTGCAGACGTACTACTCAGGCGAATTACTTATTGCGTTAACTGCAGCACTGAACTGACATCAACGCCCAGTACTCATACGTTTGGCGTGGACTACTGGGGTATCTAATCCCTGTGCTCCCACGCTTTCGGGACTGAAGGCGTCAGTTGCCAGGCCAGATCGTCGCCTTCGCCTGGTGTTCCTCCATATATCTACGCATTTCACCGCTACATGGAATTCCACGATCCTCTCCTGCGCTCCTAGCTGCCTGGTTTCTATGGCTTGCTGAAGTTAAGCAGGCTTCACGCAGACCCTTGCCCTGCTCCTCTTTACGCCCAATAGTTCCCGGATGCGCTTGCCACCTACGTATTACCGCGGCTGCTGGCGTAGTTAGCCGTGGCGCTCAATAAAGTACCGTCCTCGGCTACCATTTCCTTAGCCGCCGTTCTTCCTTTATAACGAAGTTTACAATCCGAAACCTTCTTCCTTCGCGGCGTTGCTCGGTCAGGTTTCCCCATTGCGAAATTCCCTGCCGCACTCCGTAG
+
14)5--(*''*),,+,--4030,-160.0154..4-,5/*','+)).43,0/--/223+2121/1/5-('-8149.0-/05)*%)''-(,+/&*)*),,.07.-.---*(+)(-&,.033348-03/*+*,)&,-(+*)&%''*/1.6566/'.++/.0),,+,,0.-.101130709,,,,.7066+*,*+6*,208.0/7234255937'&(&%($&'(**-303567:322696-;;:--,*.41313926*-(++(%%(,,.90+140/.0847682240*,**-,-10/0',*(0,'&*2++,46',05.1%'*++.(1+*)++,/84*&%)+*,2,/,1*/***0+&,1255/+)*.0226443)+)),.,*'%$(')--+))-37306///1/0014:-1,)*',0/00657433///3*('&)$%),-12/,-'$+),(++*.002+0//13004&(),,15.)$$&(20,+')(*+,./150.,*/47451.024)+12281+-*%(+-61,/4-,,158766.2.-.0637,-.-.&)&+$0873:-+-.-0/08/0.'')*02,3-574-&'*+*/,)#$$&(+(,,:2.*.3/50//-.8869/750344*77/+&&('')-7)3+,.879887744.+.(,-.0-,,)+0122.&.)-*&',-+.23,,$(*00**-,-)--&+,,.,%*)'.,/1-.8/84(&%(%&,-3-&*)+,:9,'793975+')3/799*546+)%$&0080/.33053140-.+)+&'-2,.0<63/-.)-,012/.%((*/.9--%)'&(*%'((50+.2.10'(+.23853),72.0%*(2,-+23338:7791971/-))%&'3-.603.*.+*)$+(+;357-,2-2++38:0//*++'''(-34,1/73,-+/,+.4/,'+-.0-3736,+(,/2/14,./-(-),,/402:62140025+5'(&)&+.4/,1+&(-+)$&%(.-439-*,-.0-/)&(,'421/0.)276,%&$'(/0,3;69;88;0)+1'(-454+)/()29*-0::7.,.+'.118588881;2+*-+*,-5//074528*/2*2,,056)+-**&+-0-()((&'(%%'')-47/2,0
@8b6bf4fd-61eb-4505-819a-a522b4d2fdbd ch=189 read=213872 start_time=2019-12-13T13:33:12Z barcode=BC01 runid=2c9cf7bc05858273f10e7d7ec552fc0bd742dc3e
GGGAGGCAGCAGTGAATAATATTGCACAATAGAACGCAAGCCTGATGCAGCCGCCACCGCGTGTATGAAGAAGGCCTTCGGGACATGGTATGGCAGGGAGGAGGGAGTAAAGGGTCATGCGCTGCTCGTGGCGTTACCGCCCGCAGAAGAAGCTATAAGCTAACTCCACGTGCCAGCAGCCACCCCGATGGCCACAGAGTTTTGGCGTGTCGGGTACTGGGTAAAAGCGCACCCGCGCGGGCAGTTTGTTAAAGTCAGATGCAAATCCCAGGCTCAACATAGAACTGCATCTGATACTGGCGAATTCTCGTAGAGGTAAATTCAGGTGTGGCGTTGATAAAGCAGGAGATCTGGGAAGTACGGTGGCGAAGCAGCCCCTGGACGAACTGACGCTCAGGGCGAAAGCGTAGAACAAACAGGGTTGAATACCCTGGTAGTCCGCGCCAACGATATCGACTTGAGTTGCTGCCCGCGCCAGAGGCGCTGGCTTCCAGGAGCTAACGCGTTAAGTCGACCGCCACCAAATTCGTACGGGTGAAAACTCAATGATTGGCGGGGCCCGCGGCGAGTGGAGCGTATGTGGTTTAATTCGATACGCGCGAAGAACCTTACCTGGTCTTGACATCACGGAAGTTTCAGAGATGATGGGAACCGTGAGACAGGTGCGCATGGCGTATTCAAAGCTCGATGTTTGTGAAATGTTGGGTTAAGTCCGCAGCAGGCGCAACCCTTATCACTGTTGCCAGCGGTCCGGCCGGGAACTCAAAGGGCTACCAGAAGTGATAAGCTGGAAGGTGGGATGACGTCAGTCATCCGCGCCGGCCGGGGCCGTACTACGTATGGCACTAAAGAAACGTGCCCTCGCGAGCAAAGCGGACCTCAAAAGTGCGTCGTAATTCCGGTTGATTTGGCTCATTTCGCGGTCGAGGATAGCTAATCGTGGATCAGAATGCCACGCGTGAATACGTTCCCAGGCCTTGGCACGCCCCATACCATGGGGAGTGGAGTTGCGAAGTAGGTAACAACCTTCGGGAGGGACGCTACCACTTTGTGATTCGACTGGGGCGAGTATATAAAGGTG
+
#&*+-50.00--,.+0,02+&*)(+2217,%%$$'%(),-03553,('''))'(&$'-,/...0,/,+,'(**0-5270&31-/''&%&$%%'&$.,*(+,(*.&'()/4,'(%'&'*$(%%)#(),&/*.../0,,.&+0.*-+',)$('%'%$&$&&(),5-/.,)+'/(.4,0,*+7.'2))&&%+&(*+()$%&%(21/)*,///,,(+'.,0.,+&&)27*((%($+*)&&%&(((%$.+5.'/7-5))-1066+)&+05,.)(%+0/0171/)(+--53666545-+-+),(*('%&$*&'*0.8*-%*('*'1)4/)+-+)%&*(('&'#$'*'%&((&&'-,0/.2('%%%'''()'++(,,*+-1432,+,.2*()+(,+**$$(*%,+&&%%&(%(%(')())28321--*,*(*0,'/4**,-.'('++&'%%$+)*),0,--+%)++*%&''%$)'--'$&$(%$(&+/,($%+))-(,&$('&&+/072/1./86/+,/1412$''&)*-*)+('&%&*,,'$&(++'*'(($$%')+-*)'03.,1+,//80+*%)-,**++-+*+&&+24:798:5/*/$*'(),&'+'/4+)('%')+'.4+1*+$*+*1/020.-+-54,-.')''('&'+((-5845/'*.2.,00.)$&'('&%%%%%+$.30-/,*'&(&18..33075.+3-1./,6.7..2*())),('.11441,1+,301+#%()26.00('*(103+0115(863988-32&,*'%&$'%'%,'&)(())&%((.)-%)%%+61/1888772)),,++,%%&$'&&%)&(,,&'%$&$('%&%%%%%#$$-,.5(%'&%&('%*--,801..-.1;5-01:676*)+..+*/-0113--'$+$*%)'+%'#,&$$$%&&$'(%($$%%&&)%*(.*%%%**/,//77..,/1+-64,4.'*()()()/-(,%'--*'&-*1''&&%&&'%%%&%&&')*'((('&#').+&(7/**%&'&(%+(%'%&(0-1124'42+)*&%&%%%&*/+.19-()-./3.-.25/33+%'('*+*.(.6-,,)'
@6790039e-3c16-404b-8155-6c9ab1155acf ch=477 read=82577 start_time=2019-12-13T13:33:02Z barcode=BC01 runid=2c9cf7bc05858273f10e7d7ec552fc0bd742dc3e
CCGGTTACGCTTGTTACGACTTCACCCCAGTCATGAATCACAAGTGTTAAGCGCCCTCCCGAAGGTTAAGCTACCTACTTCTTTGCAGCCCACTCCATGGTGTGACGGGCGGTGTGTACAAGGCCCGAGACGTATTCACCGTGGCATTCTGATCCACGTTACTAGCGATTCAAACTTCATGGGTCAGGTGCGCTCAATCCGGACTACGGCGCGCACTTTATGAGGTCGCTTGCTCTCGCGAGGTCGCTTCTCTTTGTATGCGCCATTGTGGCGCACGATGTGTAGCCCTGGTCGTAAAGGGCCACGATGACTTGACGTCATCCCACCTTCCTCCAGTTTATCACTGGCAGTCTCCTTTGAGTTCCCGGCCGGACCGCTGGCAACAAAGGATAAGGAGTTTGCGCTTTCGTTGCGGGACAACCCAACTTTTCACCAACACGAGCTGACGACAGCCATGCAGCACCACCTGTCTCACGGTTCTTGAGAGGCACATTCTCATCTCTGAAAACTTCCGTGGATGTCAAGACCAGGTAAGGTTCTTCGCGTTGCATCGAATTAAATCACATGCTCCACCATGCGGGCCCCGATCAATTCATTTTGGTTTAACCTTGGGCCGTACTCCCCAGGCGGTCGACTTAACGTTAGCTCCGGAGGAAGCCACGCCTCAAGGGCACAACCTCAGTCGACATCGTTTTACAGCGTGGACTACCAGGGTATCTAATCCTGTTTGCTCCCCACGCTTTCGCACCTGACGTCAGTCTTCGTCCAGGGGCCGCCTTCGCCACCGGTATTCCTCCAGATCTCGCATTTCACCGCTACACCTGGAGTTACCCCCCCTCACGAGACGCTCAAGCTTGCCAGTATCAGATGCAGTTCCCAGGTTGAGCCGGGGATTCACATCTGACTTAACAAACCGCCTGCGTGCGCTTTACGCCCAGTAATTCAACGCTTGCACCCTCCATTATTACCGCGGCTGCTGGCACGGGTTAGCCGGTCTTCTTCTGCGGGTAACGTCAATGAGCAAGGTATTAACTTTACTCCCTTCCTCCCCGCTGAAAGTACTTTACAACCCGAGCCCTTCTTCATACACGCGGCATGGCTGCATCAGGCTTGCGCCCATTTATTCTGTATTCCCTGCTGCCTCCCGTAGGAG
+
-'0050+-(*(/*+-$%''*/40107:5,.298:98;83)(*&%'-(.1.0224;3/17.,/211/42/,//56,,+,29.2;;-40+26/).+1)$&'*+25/.24:75481011007940./1+,*),+)-/0:5224)0*1/7987.//64.++)+2/1543423480%&(-080.310(*-%(*($%&)2...,.,01288752&/*++/-/2;:133.30,.%+)**,.0+-.1*'+*,-+005/413:1)**-/011;,14)*'521+$'(%**2.,-+.3.+26:97671+))).++,*&)*'''(+23568:.;4-+256946--1.019;..+)))-*))23245,02-++05/34-/146095:566-6..53744'3-7.8*)*&)46'(3(&2+((,,-'%(-(.01108*.(%$&(()),'9.7/4+*10034686:0/1:1925,,,*,,&(+.04785/0-231*%%'''&())+,//8335765/+),,581.334:9:9;91/.-,/+/1;5271/1)0-788::8:4460037:'')-,16510-*&0+-252,-0&)/00-12871,-00148;918;;,1-/76/40,,*')(.600...0560&,122816763/002.1,50/0-6*6+.*'&()16784383323*8-++..96936''*//13245-97.')--111299122-4.(65-..9945;88654/5/+.0/8:-)*)*49/.2849:5332478+*,,.52360-,16:41768;7<:981/5129556<510/-..14435.2-4;1-*./-3101&/,*-0&%++&,./575.*+%').1/,$,.024,/1745;.12239*,,-'./8:68;4-.)*...700,0/.(4.2*-/251121+3-:.7:,1+$$$%'(,-/0-*--.(,)1/*)/042757+//+((($)'.5.,/+)4-*9+*08+-0;00/100+*$+'0-3--+4929.)*;-:<:;::7;7239:78/1...:7788-721510,,/02,-*2;,-94++-60+*66507-*+)-/9;,15428-(&.+8/07132/(0-,'*')+2.,0.1/0,0266'/11/8/514;1,00&&.**(&*+,,97*)4454670::--5/00**
@e8bc39d5-fbf7-44b8-8e4c-1774e460a396 ch=126 read=215917 start_time=2019-12-13T13:32:44Z barcode=BC01 runid=2c9cf7bc05858273f10e7d7ec552fc0bd742dc3e
CCAGTTTACCTTGCGACTTCACCGGTCATGAATCACAAAGTGGTGGCGCCGAAGGTTAAGCTACCTACTTCTTTTGCAGCCCTCATGGTGTGACGGGCGGTGTGTACAAGGCCCGGAACGTATTCACCTGGCATTCTGATCCACGATTACTAGCGATTCCGACTTCATGGAGTCGAGTTGCAGACTCAATCCGGACTACGACGCGCTTTATGAGGTCGCTTGCTCTCGCGAGGTCGCTTCTCTTTGTATGCGCCATTGTAGCACGTGTGTAGCCCTGGTCATGGGGCCATGATGATGACGTCATCCCACCTTCCTCAGTTTATCACTGGCAGTCTCCTTTGAGTTCCCGGCCGGACCGCTGGCAGCAAAGGTGGGGTTGCGCTCGTTGCGGGACCAACCCAACATTTCGCTTACAGGCTGACGGCAGCCATGCAGCACCTGTCTCACGGTTTGAAGGCACATTCTCATCTCTGAAACTTCCGTGGATGTCAAGACCAGGTAGGTTCTTCGCGTTGCATCGAATTAAACCACATGCTCCACCGCTTGTGCGGGCCCCAAATCAATTCATTTGAGTTTTAACCTTGCGGCCGTACTCCCCAGGCGGTCGACTTAACGCGTTAGCTCCGGAAGCCACGCCTCAGGGCACAACCTCCAAGTCGACATCGTTTACGGCGTGGGCTACCAGGGTATCTAATCCTGTTTGCTCCCGCTTCGCACCTGGGCGTCAGTCTTCGTCCAGGGGCGCCTTCGCCACCGGTATTCCTCCAGATCTCTACGCATTTCACCGCTACACTGGAATTCTACCCCCCCTCTACGAGACCGGCTTGCCAGTATCCAGATGCAGTTCCAGGTTGGGCCGAGTTCACATCTGACAACAAACCTGCATGCGCTTTACGCCAGTAATTCCGATTAACACCCTCCGTATTACCGCGGCTGCTTTGGCGCGAGTTAGCCGGTGCTTCTTCTGCGGGTAACGTCAATGAGCAAGGTATTAACTTTACTCCTTCCTCCCCGCTGAAAGTACTTTACAACCCGAAGGCCTTCAACTGCTTTGCGGCATGAAACATGGGCTTGCGCCGGTGGTGCAATATTCCCCACTGCTGCCTCCCGGTAAG
+
/*$457+(.+1*&%-,33/-&)%%%22.101562-2-6/..()2)*'%$$&-,151738)5225:65588)5;:-+/%**0)(3)-.:9866897;:659678966977+--.(-4+84251170,-1-.723498**+/43./.,14+//)//1/866-,-14544685)*+,+--04/-.///25*:-6+6.69853521*+$'.1:/11&-)),)*,,)+11,-+),%,)-,.0243824;8-3788878;084/.//,*+-.495..-576-0894$+%/5875,,)))()))/0,+,,(;1+(221325.1/13<:455-4449434651/))7)(()8:68./.1+400-*-/05;95,55:+*(''0,)-0(+,/5864922/7-+(')--3/,..,-6+(%&%'),((11043+,$&$'-41757-*,+*1++-553.0-2551+06.7--./2:35410220(')***.86845599:.-/-***)('''*((--759;:8955;00/16-/,2)::+,4.//002114-.5+,-2,/3515051/($%')-&((-),294-,,1:<';*893711/.2+)-+--1:;3(.563765455566634513--),.4/54.3*+,+103:79(05,..0072504+/)**+04537854;.&++2/1268659693,::37779218202103;+*,-61*%&'-+22/06*'*,*-3,,,,,3:4580,)02)*..375898:<+2-/0878;2/-,)-+.000772434-266549:306+,'+*,,3+6,652535471-.1333101/+.+%&-)*49'-.023,()+-.3+13:,/02832+*31/+%)'-/*,/140/.*-36::98<,,+%)/1,-067/4132&,.037:/30/3316.(.-//480843946;44/3)&%'+,1+-)&+().0,++2,)1-(*-1::999899:3.,-/-2/1../33727)4/,1/)('//*&+,994<:72:34+**&'('&+)**13.*./5/74++0.002+1%*%%'%$%$$&()+*#&'),.,/436777;22++(+')'%&'*.:1018//.-%*))+)*+/-,))(')*$(
@e23c915a-e5da-42cf-aa6e-2dee57f16781 ch=353 read=154363 start_time=2019-12-13T13:32:32Z barcode=BC01 runid=2c9cf7bc05858273f10e7d7ec552fc0bd742dc3e
CCGGTTACCTTACGACTTCACCCAGTCATGAATCCGCAAAGTGGTAAGCGCCACTCGAAGGATTAAGCTACCTATATTTTGCGTACTCCCGCTGGTGTGACGGGCGGTATTAATACAGGCCGGAACGTATTCTGCCATTCGATCCACGATTACTAGCGATTCCGACTTCATGGGGTCAGTTACTGAACTCAATCCGGACTACGACCTTGCGCTATGAGGTCAGCACTCTCGCGAGTCGCTTCTCTTTGTATGCGCCATTGTAGCGCAGTGTAGCCCTGGTCGTAGGGGCCGCCGGTATTATTTCATCCCCACCTTCCTCGATTTATGCTGGCAGTCTCTTTTGCAGTTCCCCGGCCGGACCGCTGGCAGCAAAGGGATAGGTTGCGCTCGTTGGGACTTAACCCAACATTCACAACACGAGCTGGCGGTAGCCATGCAGCACCACTGTCTCACGGTTCCGAAGGCACATTCTCATCTCTGAAAACTTCCGTGGATGTCAAGACCGGGTAAAGTTCTTCGCGTTGCATCGAATTAAACCACATGCTCCACCGCTTGTGCAGGCCCGTCAATTCATTTGAGTTTTAACCTTTGCGGCCATGCTCCCCGGGCAGTCGACTTAACGATTAGCTCCGGAAGCCACGCCTCAGGGCACAACCTCCAAGTCGACATCGTTTACGGCGTGGACTACCAGAATTATCTAATCCTGTTGCTCCCCACGCGCACCTGGTCAGTCTTCACCGTCAGGGCCGCCTTCGCCACCGGTATTCCTCAGATCTACGCATTTCACCGCTACACCTGGAATTCTACCCCCCTCCACGGACTCAAGCTTGCCGGTATCAGATGCAGTTCCCAGGTTGAGCCAGGGATTTCACATCTGACTTAACAAACCGCCTGCGTGCACTACGCCCAGTAATTCCGATTAACATGCACCCTCCCGTATTACCGCGTGTACGAGTTAGCCGGTGCCTTCTTCTGCGGGTAACGTCAATGAGGCAAGGTAATTAACTGCTCCCTTCCTCCCCGCTGGAGTACTTTACAGCGAGGCCTTCTTCATACACGCGGCATACATTGCATCAGGCTTGCGCCCATTGTGCCAATATTCCCCTGCTTGCCTCCCGTAGAACAATGTCAGCACCAACAGAAGGGTGTACAAAGACTTGCGGAAACAACTTTCAGCGCAACAGTATTGCGTAATGGCGCGGG
+
,/(,0:,)()($+*$(.+1,-/.*.583564800&&+-0**-,+''+)+,0+%%&(&&%+)'+/,0+./42,&$%%)03/'(%%$'(21(%$%)&&$&(*.(,&&&'&&((.),'(.*3180:282--*+0*(%-6477-)+-/.+..259322+*+..311/)(*+2/''%'+()'$*./+**,15123/:45.1230%()'&)''(')(+5+*(%&))*%#$#&)..2'&(&(*+.109-60062-027467:<,:*(&&&&$($)*'&'))/)((403'/%),520/++'+&+(*(%&)*-1-65.(&+()/,'(,*(-9)(($&&)*)(++1,/(-.,'(&*15011)0*2,,3*02034230/&/.5/)2-12%123*'(&(-551-1/+'(+(-&,,+,,.-08+)0+--*.,&,/12*/&'%'(15052+%**)33*/1376+,++-43+&'%%$)+.*.04;1,./36561/065.-2-68498;;:336+-.016&6324:5-/:;8</,()%((+,21',*1-4<936/..,,-,0.(--,-,0*.).%-)/6.).0193;3*+.*+(0.750+1-/,1+)'&'+)'-'+*131.(26:.8872&(%$*$''(.(+(+,2')(*'$-0//15::90-40,-+0(1*02)5+23578829981;4/.331/-****/-392,''),*+-*/+250.(-/(*/723)$&''%')-1.)&(+23554;+&%)(*+)(10/6,*)&''(/2020&../::3403((('&''*.308;9-240067221335300-2**%&--1694),%'*&++)*-01)-/6119,31337*,/535289<150++,)4*)/08+12.*2;4,*)&(*%'&'))0-77;9;;5,)''*-(('#%-)-+38**)/.6070)*+062+/%%%((.6/-02&-'(*5-33--*+&'%*&%)*0./08,26'&$$'$(-),+(,1/-040012360/('(-,0*/+*)0+/'&-&(*69(425001;9-+/-('%'))+-/-('&((()-+79.:..9910--),))(/,--()&(*+-578(48223,/.0.+&**)()+'6(,-6+54/*'')+,//7.25(+6++&&%(,)$)-*,++-10562-,/*/'(%&')-60,++'),-)',.'(.*&'-(,.//+.-'-'%*&+'%(+(+.%)&&$,$$%
@8e7e8628-6f78-490c-b0cb-7b6c2afceb4d ch=305 read=169135 start_time=2019-12-13T13:32:05Z barcode=BC01 runid=2c9cf7bc05858273f10e7d7ec552fc0bd742dc3e
CTCCATACGGGGAGGCAGTGGGAATATTGCACAATGGAAACAAAGCCTGATGCAGCCATGCGTGTATGAAGAAGGCCTTCCGGGTTGTAAAATTACTTTCAGCGGGGAGGAAGGGAGTAAAGTTAATACGCTTTGCTCGTGACGTTACCCGCAGAAAAACCTCCCTCCCGTGCCAGCAGCCGCAGTAATACGGAGGTCTGAAGCGTTAATCCAGATTACTGGGCGTAAAAGCGCACGCAGGCAGTTTGTTAAGTCAGATGTGAAATCCCAGGCTCAACCTGAGAACTGCATCTGAGAATACTGGCAAGCTTGAGTCGTAGAGGGAGTAGAATTCCAGGTGCTTAGCGTGGTAGTAGAGATCTGGAGGAGGAGGAATACCGGTGGCGAAACTGGCCCCTGGACGAAGACGGCGCTCAGGTGCGAAAGCGTGGGGAGCAAACAGGATTAAGATACCCTGGTGAGTCCACGCCGTAAACGATGTCGACTTGGAGTTGTACTTGTAGGCGTGGCTTCCAGAGCTATTGCGTTAAGTCGACCGCCTGGGAATACGGCCGCAAGGTTAAAACTCAAATGAAGATTGACGGGGCCCGCGCAAGCGGTGGGTATGTGGTTTAATTCGACGCAGCGAAGGACCTTACCAGGTCTTGACGGTGATGGACAGAACTAGAGATAGTTCCTCTTCCGGGAAAGCCAGAAGGCAAGGTGGTGCAGTTGTCGTCCCGGCTCGTGTCGTGAGATGTTGGGTTAAGTCCGCAGCGAGCGCAGCCTATCTTATGTTGCCAGCACTTTGGGTGGGAACTCGCGAGAAGACTGCCGCGAACCATTGCGGAGAGAGCGAGGATGACGTCAAATCATCATACCCCTTACTTATTACAAGAACACACACGTACTACAATGGAGTTAATGGGCAGAAGCAATACCGCGAGGTGGAGCAAACCCGAGAAACACTCTCGAGTTCGGATCATGGCTGCAGCTCGCCTACGTGAAGTCAGGATCATGGTAATCGCAGGTCAGCATACTGCGGTGAATACGTTCCCGGGCCTTGTACACGCCCGTCACACCACGAAAGTCAGAGTGCCCAAAGCCGGTAGAGGTAACCTTCAGGGGAGCCAATAAATCTAAGAGTAAAAAGTCGATGATTAGAATTTGAAGTGTAACAAAGGTAACCGG
+
*+--))*.'-5.)++)&'('+())*-5.--112;51,**&)*+('-77333113&.0)(''&+))+,,/1)*.)/-8517,+-*+6)./7.&/)*-.97.(*)(13-(,1+.,6.*,-098/6/4.-+-$%,.*+457.60.210/*-++)1+*--(,/)&',,)'02**:23,)**)(1'#%#'-&$&'+.2.+/*%&%)&')1.91;.5))*$*)')5796323587*+,-*)*(*.197.55:,'/-+2043,*,.+*&&++).62(-0/03/33.+($(&/-0122295.-+-./6818*&+*%'&%&&'()%*'(%+0/%)*-('*0+-/+.441%'&&*-+(('%&%'(+++,344:6,./(,+(,+'0,-1++.016,+.(%&#+,,26,)-66:2.1.,))'*(./4((&()2&(.+&)+2.-2+).00::7-41*.1.**,6.46))/51&%&',**,25;61778+----76635272+).*5/-+/0/),'',&()&.-,,-(&'(&/.)$%'&')0*3.63/-1957;7660(-+,30542*,())+++(174/063:740+*(-022152183*3+''#('+-33844/((,/.0+1)65478:7323,0+')&')&(/25090/5-++,-321&.*(-)*+6585654945,+,,,9'44;62234*,((*(21*&)*,,0+%%(+0-0-+60./*.49022*,/&''2/238:998761.1)./10+)*6+.(+*0*'('&+)*,+%+)'-5'(.60;00+7-$,+*+-+.023-3,*+38*331-&$++((+)+,)&)&'+%&2.())(',1-+(('%%$)&7.8878866697734/01'-&/**&*(&$(&%$''*,,',()-.**)*(4.31143;425,*1-.-.(+%&'$*(&0/;32381,+*-*./2')(-;8/8)*,),--,/1*+++'+,193,423:25,4*+,+*&''-+6852415-++((,+,)+/6(+&*)'%)))+%+)-,&((',(,,-.&0343;918.11/1,,+)).1,$,')')'23-(0/./.0/,.-,))((*'((%''+((,17349.,0'*')+0078:270%,1-&')3050-222-/101**+/09:3++40012'$-+)+&')+*)$$&&'()+*04-+2,55763/
@a1531354-f5bd-4c2a-b504-dab69ee99e80 ch=347 read=91701 start_time=2019-12-13T13:31:54Z barcode=BC01 runid=2c9cf7bc05858273f10e7d7ec552fc0bd742dc3e
CTCCTACGGGAGGCAGCAGTAGGGAATTTTCGGCAATGGGGGAAACCTGACCGAGCAACGCCGCTGTGAAGGAAGAAGGTTTTCGGATTGTAAGCACTTCTGTTATAAAAGGAAGAACGGCGCTACAGGAAATGGTAGCCAGTGACGGTACTTTATTAAGCCACGGCTAACTACGTGCCAGCAGCCGCGTGTACACGTAGGTGGCAAGCGTTATCCAGGTGTGGGCGTAAAAGAGGAGCAGGCGGCAGCAGGGTCTGTGGTGAAAGCGCAAACGCTTCAGTAAGCCATAGAAACCAGGCAGCTAAGGTACGGGGAGAGGATCGTGGAATTCCATGTGTAGCGGTGAAATGCGTAGGTATATGGAGGAACACCAGTGGCGAAAGCGACGATCTGGCCTGCAACGCTCCAGTCAGCGTGGGAGCAAATAGAGTTAGATACCCTAGTAGTCCACGCCGTAAACGATGAGTACTAAGTGTTGGATGTCAAAGTTCAGTGCTGCAGTTAACGCAATACAAGTACTCCGCCTGAGTAGGTACGTTCGCAAGAATGAAACTCAAAGGAATTGACGGGGGCCCGCACAGGCGGTGGAGCATGTGGTTTAATTCCGAAGCAACGCGAAAGACCTTACCAGGTCTTGACATACTCATAAAGGCTCAGAGATGGAGATAGCTACTTATATGAGATACAGGTGGTGCATGGTTGTCGTCAGCTCGTGTCGTGAGATGTTGGGTTAAAGTCCGCAACGAGCGCAACCCTTATCGTTAGCATCATTAAGTTGGGGACTCTGGCAGAGACTGCCAGTACGACAAGCTGGAGGAAGGCGAGGATGACGTCAAATCATCATGCCCCTTATGACCTGGGCTACACGTGCTACAATGGATGGTGCAGAGGGGAAGCGAAGCCGCGAGGGTGAAGCAAAACCCTAAAACCATTCTCAGTTCGGTTAGCCAGTCTGCAACTCGACTACATGAAGTTGGAATCGCCGTATCGCGAATCAGCATGTCGCGGTGAATCGTTCTCTCGGGCTACACACCGCCCGTCACACCACGAGTTGATAACACCCGAAGCCGGTGGCCTAACCGCAAGGAAGAGCCTCTAAAAGGTGGGATTGATGATTGGGGTGAAAGTGTAACAAAGGAACCGG
+
.013//2%77.011347347++-)**/7;:02;-9--775/)+4548*++3.----595468-*&&,(+94562*++).*82.+&+%141-0/&)#').*/-1//+:7/'--33/1.,*.+(+-,-(*+(,))01.,,//(+--.-'**&(''((//6.',,.//8/0/710-/-/08;7272354*,(('''(&'(+'**(+((28144394/5+)/-))+,47632:25)''.0'-0,/586;74/1',74.101/-./++0-)'#%%*)'$&''%&#++,(3826-,48,1++12.++++/))'((-+/1'&('/*))+144,5+6,76575641..,-10//55--))*('3//1578304/.318:<//0)-&'**'*.035112212:2;27868.((+,/-..)'&'-2244--.1:71.*('(.()1-149(-*2365341+-.4:7;;;7/.*,*'())5274**,/)2,,-89918201;;89:9:9995393:2424.8.)#)(+)(*..1/2-&%%&)%'()*,1252.,3**3977'))+/.23...6475634-(87*59,,414,(*+-3531),,01/.076;9,:.19))-/+,,+512108('/5/6/,4)%*&**14+,,,,,.-0,008-*-,,2-,-../9/,,,*1/.-)(*-.01244377491(3+2886668466;341112-//0/2444656/.)-108/4-((6,:*.384)-059-,,+&)-+298-7),,.4.-&,*02.:.2'/+5-9;425442+4-))+-008563)--)),.)-+))054/-)(-,/*)&,*,96743344:4-/.54,.)052))7./.799:78*,&&'()-/18/--//.3;8853.+&(('(*-)'))0,.0,0732*)+1,3125*2190)-(%$*39-3:98<74.%*-.8'5.7&-),+.23-,220336322'(*03.5.-5,*.-4--&&$$')')+964:24)),-.57824+11+)&((..9.--(**$'%%$%'*02:2/:+-33./.02,/*)((/-/+-+/-/4-()2'*6054243308::0//35/4.*&%&*&*++-4.)-/18:943.--./7.6)34,)')*)%&&&'2//8()*).-792
@a4570f42-1253-447a-8e12-1e358fec514f ch=211 read=103734 start_time=2019-12-13T13:31:43Z barcode=BC01 runid=2c9cf7bc05858273f10e7d7ec552fc0bd742dc3e
CTCCACTACGAAGGAGGCAGCAGTGGGGAATATTGCACAATGGGGGAACCCTGATGCAGCAACACCGCGTGAGTGATGAAGAGTTTTCGGATCGTAAAGCTCTGTCTTTGGGAAGATAATGACGTGGTACGCAAGGAGGAAGTACGGCTAACTACGTGCCAGCAGCCGCGGTATGCGTGGCGAGCGTTATCCGGATTTACTAAGGCGTAAAGGAATAGGCGGATGATTAGGATGTGAAATACCCGGGCTCAGCAGGTGCTGCATTCCAAACTGGTTATCTAGAGTGCAGGAAGGGAGAGTGGAATTCTAGTGTGGCGGTGTGCGTAGAGATTAGGAAGAACACCAGTGGCGAGAGCGACTCTCTGGACTGTAACTGACGCTGAGCTCGAAAGCGTGGGGAGCAAACAAGTTAAAATACCCTGGTAGTCCACGCCGTAAACGATGAATACTAGGTGTGGGGTTTCAACACCTCCGTGCCGCCGCTAACGCGTGGGTATTCCGCCACCAGGGAGTACGGTCGCAAGATTAAAAAACTCAAAGGAATTGACGGGGACCCGCACAAATGGCAGGCATGTGGTTTAGTCGAAGCCGCGAAGGACCTTACCCTACATGACATCCCTTGCATTACTCTTAATCGAAATCCCTTCGGGGACAAGGTGACAGGTGGTGCATGGTTGTCGTCAGCTCGTGTCGTGAGATGTTGGGTTAGAATCCCGCAACGAGCGCAACCCGCTAATCGTTAGTTACTACCATTAAGTTGAGGATCTGGCAGAGACTGCCTGGGTTAACCAGGAGGAAGGTGAGATGACGTCAAATCATCATGCCCCTTATGTGTAGGGCTACACGTGCTACAATGGCTGGTACAGAGAGATTAATACCACGAGGGTGGAGCCAAACTTTAAACCAGTCTCAGTTCAGTTGTAGGCTGAAACTCGCTACATGAAGCTGGAGTTACTAGTATTTGAATCAGAATGTCGCGGTGAATACGTTCCCGGGTCTTGTACACACCGCCCGTCACACCATGAGAGTTGAAGCATGCCGAAGTCCGTGAGCTAACCGCAGGAGAGTAGCGGCCGAAAGGTAGGGTCAGCGGTGGGAGCTGAAGTCGTAACAAGGTAACCGG
+
--1/&'&'.'$)&)$,,0045-03.28.,40-8/+*'+/411:85-*08<**+-/.1303685(47*+--&%'(($&&)/+'*-49..(2.22.2/8/+,/498876<;291(,-0)4(%%%%&%*03,,%-&(%+)'&'&$*,.4+**8,6578556620(.(),1).+./0'%'&(-/.-*/5485221*1/-/:5000**.52889:++)%%)+-9:7:743-3+*,,*2-)&)0/1%14(*)+&)++$)(.2199665/3800296789:8;65210../00658*'&)))))&),.-8,4,,)'(0..)..'*,%'',783,,'(1/-2233237367715649-,,%$+,02220.(,17685.&,5,.///-0-,+1-66*-*(&',/2'-&(&+89)+-'*&6)*.)&'69++0//119751347978:<9.----6;7756043225161.*9,61.22696:96738,,3-%&(3+4*0*1(.+,-3837135,18*(*'%%))*,911,/)+(*2,58:89,157192-0+//1---00:7127+$%%'(*&**('#()-.4,,-20:4-.11)+.$+)%&(),&))-*'.-/8))*+'*''((/,;3-722027,,+-+6.8.3&),+',;4/771:925034)1/014-+++578678;798:345473-&)(//:9::8:::68866:3/(,))).-/24-),08++))(%45.49/$$)*'++70;0,0/,,./0874:44+5,)&21*,--%**(&'*.0699;88;82:161328.,3,-2/11-(+(+/02989.0,/109556.085,-611154/.(,-23--%'(+,462)0(''++019:7983*)('%&$+)-+,)&))((*.+0,*()'/(&'+.(26:48599858/76;9&,+/,.02200,,,''*,+,/&,+../711270(+08///&&'$''%'(3285104247835.21338778567/7.+68343;562/..+5;6/;:--72235845/-,+)3*'&'(+-.)5%&(*(,*-00,0-..0+52.2/02/(%&%%-**-6-235*.+/0,1*,,6473,5.43&$)++--++/(+.5394,3.297:,,
@0e21dd61-41e4-455d-b134-1de5d412aa94 ch=239 read=141694 start_time=2019-12-13T13:31:03Z barcode=BC01 runid=2c9cf7bc05858273f10e7d7ec552fc0bd742dc3e
CCGGTTACGGTACGACTTCGCTGATCATGTGAATCACAAAGTGGTAAGCGCCCTCCCGAAGGTTAAGCTACCTGCTTCTTTTGCAACCCCTCCCCATGGTGTGACGGGCGTGTGTACAAGGCCAGGAACGTAATCCGTGGCATTCTGATCCACGATTACTGGCGATTCCGACTTCATGGAGTCGGGTTACCCAGGCCTCAATCCGGACTACGACGCACTTTATGAGGTCCGCTATCTCGAGTCCCGCTTCTCTTTGCGCCATTTGGCAGGCACGTGTGTAGCCCTGGTCGTAGGGCCATGATGACTTGACGTCATCCCACCTTCCCTCCAGTTTATCACTGGCAGTCTCCTTTGAGTTCGGCCGGACGCTGGCGGCGATAAAGGTTGCGCTCGTTGCGGGACTTAACCCAACATTTCACAACACAGGCTGACGGCAGCCATGCAGCACCCATATCTCACGGTTCCCGAGAGCACATTTCTCTATGAAACTTCCGTGGATGTCGAGACCAGGTAAGGTTCTTCGCGTTGCATCAGATTGATACAATGCTCCACCGCCTGTGCGGGCCAAATCAATTCATTTGAGTTTAACGCGGCCCGTGCTCTGGGCAGTCGACTTAACGCGTTAGCTCCGGAAGCCACGCCTCAAAGGGCACAACCTCAAGTCGACATCGTTTGGCGTGGACTACCAGGGTATCTAATCCTGTTGCTCCCCACGCTTTCGCACCTGAGGCGTCAGTCTTCGTCCAGGGGCCGCCTTCGCCACCAGTATTCCTCAGATCTCTACGCATTTCACCGCTACCTGGAATTCTACCCCTCACGAGACTCAAACGCCAGTATCAGATGCAGTTCTGGGTTGGGCCCGGGGATTCACATCGGCTTAACAAACCGCCTGCGTGCGCTTGCCGCCCAGTAGTTCCGTTAACGCTTGCGCCCTCAAGTATTACCCGCGGCTGCTGGCTGGAAGGTTAGCCGGTGCTTCTTCCTGCAGGTAACGTCAATGAGCAAAGGTGTGCTTTGCTCCTTCCTCCCCGCTGAGAGAATTGCTTTACAACCCGAAGGCCTTCTTCATACGCGGCGTGGCTGCATCAGGCTTGCGCCCGGTAATGCAATATTCCCCACTGCTGCCTCCGTAGGAG
+
1/&..1(/#,.(*))+20/&)**)0600)'+,4,.%+)40,-09874///09*+1.++-.-4-93:-2*)*+(%,.60178.**.)110((*.**(,-3431014*4-1)))((**-01,-.)'))&(*-/*%*+''),0,-2;-/6673+)**31:100+&%&(*.+-++))'(&(6/+-,,'+*0*',-)&.)-//-1/.1-2124-*+10.))$',2:236.1,,0-((,&(*)*)(,+24.(/080737:(%%%)5,6;(&&)$'''&*+,30.*+%)--*/::5.+*,2465-+)())(&%++.1-+**),&0'/70/42*)0+,/4;6/01866170'02214,././04470&+*2)0%&&&'(0+&'*&)),-&))-*'))*3466;67476-%##+'5+'*//-08+1$$+''%('+9986/4.00,%,6.848102.24)&+(**+-)++676-&((*$)''&-.07(''(*)&&(--**029129<96*2,(*++87,342.0,2.<87;7000/7-.-/0**+5)&$$$%(+*+033,&0-,./22020)2/20%&*,.38596/697*,,6;7+-+'()+06)&+$''-#%).2&7632201100+*(*/2/)*-/0/103,142356:7635+,86/-/..)++-**,04706577.50*$)*./6;988767-3'%.(+.32:5461)41+..0:;6(0-/3;9401,36++*,(*116661./2-+09-,3071055696;8767'.2*1111--')+&&,-,1.0,0/0/1</,+6-'*.%+,).,0,1/13409.)(,%&(-344763.*)')(&&4*+*%%'(*+2/6:.,*6807'0/20)),*($6,30113.,,'(*1/366446/27///-*))%$%##')%&''()++%))-('+'+(*(*+,)+(++.,.,&%'*,.,1:++1163558906,)+/&$&%)''%(,(12-128./1-%%%'&.+,1;:6761600-1707*-((%)#$%&'$--26*4:63+71-)/++$&($%$*%$(-0,)(,(/,+()+-0,5-434:3%(%'$%&*&(*)31501111./2223-.*./(,&''$$&*0835304360,0*)*)(/6041-026-*+
@6adbbdf4-fec6-44a6-8895-e57ab7de3102 ch=93 read=160642 start_time=2019-12-13T13:31:04Z barcode=BC01 runid=2c9cf7bc05858273f10e7d7ec552fc0bd742dc3e
TTGGTACGTTGCGCCATTAACATTAACAGAGAGTTGTCGTTAACCTACTTGCCTGTCGTGCCAGATTTTGTTGCGGCTTGCTTTGATCGCGGATCACCAAAGTGGTAAGCGCCACTCCCGAAGGTTGGCTACCTGCTATTTTTGCAGCCACTCCATGGTGGCGGTGTGTACAAGGCCCGGGAACGTATTCACCGTGGCATTCTGATCCACGATTACTAGCGATTCCGACTTCATGGAGTCGAGTTGAACTCAATCCGGACTACGACGCACTATGAGGTCCGCTTTATCTCGCAGGAGTCCTTCTCTTTAGCTATGCGCCATTGTGGCGTGGCCTGGTCATGGGGCCACTTGATGACTTGACGTCAATACCCACCTTCCTCCAGCTTATCACTGGCAGTCTCCTTTGAGTTCCAGCCGGACCGCTGGCAACAAAGGATAAGAGGTTGCGCTGGTGGGACGCCCGGCGTTTCCACAACACGAGCTGACGGCAGCCATGCAGCACCTGTCTCCACAGTTCCCAGAGGCACCAATCCATCTCTGGAAAGTTGTGGATGTCAGGGTGGTAGGTTTGTTCCGTTGCATCGGTCAACCACATGCTCCACCGCTTGTGCGGGCCCCGTCATTCGACGGTTTTAACCTTGCGGCCGTACTCCCCGGGCGGTCGACTTAACGCGTTGGTAGCTCCGGAAATACACGCCTCGGGCACCAGCCTCAAGTCGACATCGTTTTGCGGCGTGGACTACCAGAATTATCTAATCCTGTTTGCTCCGCTTTCGCACCTGAGCGTCAGTCTTCGTCCGGGGGCGCGCTGCCGCGGGTGTTCTCCAGATTCTACGCATTTCCACCCCGCTACACCTGGAAATTCACCCCCCTCTGCACGAGACCGAAGCTTGCCAGTATCCAGATGCAGTTCCCAGAGTTGAGCCAGGGGATTTCACATCTGACTTAACAAACCGCCTGCGTGCGCTTGCACCGCGCCCAGTAATTCCGATTAACGCTTGCGCCCTCCAAACCATTACCGCGGCTGCTGGCGCGGTTGACGGGTACTTCTTCTGCGGGTAATGTCGACGAATATGGCATCGCTGCTCCCCGCTGAAAGTACTTTACAACCCGAAGGCCTTCTTCATGCGCGGCATGTGGCTGCATCAGACTGCGCCCATTATTTTAATATTCCCCACTGCTGCCTCCCGTAG
+
$%(%##$%),%(&$%%-(%%)%)''$(&(((')-2%&%$$'&.,4-(*++)1958('$%#)'$&'*/.)$/+$'*+*++'(+)0,.06-0(+/--*/).0,-+126/,+++03)+-.'&'*).**0).,++.2))'&$*+-0,/0.*,-$()7;553&)((&*)+,1-0.067.101*389191/62261124/2,5-..:0,--//'&'*,0.'+,'--+*3910--3768360'&')5/,5+))'--+,)80638889752/''&'$%()*,''&*,2*,//($'(*505'-,((*+,*/),)03('''$%+0157;82;*((*)%*%&'+(+697.5.11001+(+++,.*(&'')*-.1/(,++/.+&*1,603-0(1%+-./2944.0$''*+6-.0+26'(.1640.-15*:-55&''+++2336;)*,,-()((..//((&$%%%#$*-)*%(&%(%%$,,,/*%+,1-,-)++,,,,2301/&(*,+'+),../5/1330./+-.0:<23)$&%))),2*.0+,222110/47/3())*'$(,'+&))%,-&#%(%$)'/1'$((&&'()''')%,'*#*,,..),415356.2.()++&1),-0+194*'))(*2))%%(),92*,2/040.*-)2,11/0*356/&/10(24832,3,.,3/0,*'-'/&,,0262,06*'))(/-4960(-,+$&&'%)$$&0+1003*45770948-%,*4///26+'+%))+%.%3'+,5010/24/./8+,13//(*.4,-./&,8./31357543537;83-0%*.44.,$&&'),+((*''&*(/8*+/&&&%(%%%$()-+39'*&&4,(+&')'),/5+.3.',).*)*06./,++*$(&'(+//*'%&'')--.7;011231)+,/1+,-..<05,**&(/.,%*/*(,(+*$++1/,.011,,+*,.2417<:9<475/25773.-,+)$%$*(%-*24*(*.564;42,*.80955050,-'/52,0'22-(')*/-1943.72225/5)((%((*((&'),'%$).5/5;9767,1*)*)*%&(&&,&&$%#%$%'$%'$%'$&&((('&*++)0)+-+,-/('()(.*+((/*.,1.5,4-+**&((()''%(&))/,/29788&)&(.&,/.48-.6,/'&'/++,938461'*,-.-,+-*-5+-832
@8ae063d4-26ca-4103-9a1c-3845b5245e7d ch=258 read=84309 start_time=2019-12-13T13:30:48Z barcode=BC01 runid=2c9cf7bc05858273f10e7d7ec552fc0bd742dc3e
CCGGTTACCTTGTTGCGACTTCGCAATCATCAATCCCACAACAGACCAGCTCCTTCCTTGCGGTTAGGCCACCGGCTTCGGGTGTTATCAGCTCTCGTGGTGTGACGGGCGGTGTGTACAAGGCCGAGAACGTATTCACCGCGACATGCTGATTCGCGATTATAGCGATTCCAACTTCGTAGCCAGTCGAGTTACGGGCTAATCCGAACTAAAGGTGGTTTTATGGGTTTTGCTTCACCTCGCGGCTTCGCTTCCCTCTGCACCATCCATTTGTAGCACGATGTGTAGCCCAGGTCATAAGGGGTATGATGATTTGACGTCCCCGCCCAACTTCCTCCAGCTTGTCACTGTGATCTCGCTAGAGTCCCCAACAATGATGGTAACTAACGATGAGGTTGCGCTCGTTGCGGGACTTAACCATCTCACGACACGGTGACGACAACCATTTTCCTGCTTATCTCATATAGCTATCTCATGGAGCCTTTATGAGAGTATGTCAGACCTGGTAAAGTTCTTCGCGTTGCTTCGAATTAAACCACATGCTCCACGCCGCTCGTGCGGGCCCCGTCAATTCCTTTGAGTTTCATTCTTGCGGGCAATGCTACTCAGGCCAATTATTGCACGTTAACTGCAGCACTGAACTTTGACATCCAACGCCAGTACTCATCGTTTACGGCGTGGACTGCTAGGGTATCTAATCCTAATATTGCTCCCCACGCTTTCGGGACTGAGCGTCAGTTGCAGGCCAGATCGTCGCCTTCGCCACTGGTGTTCCTCCATGCTTATCTACGCATTTCACCGCTACACATGGAATTCACGATCCTCTCCTGCCTCTAGCTGGTTTTCTATGGCTTACTGAAGTTAAGCTTCAGGCTTTCCTGAATACGCACTTACTTGCCCGCCTGCTCCTCTTTACGCCCAATAATTCCGGACAACTTGCCACCTACGTATTACCGCAGCTGCTGGCACGTAGTTAGCCGTGGCTCAATAAAGTACCGTCACTTTCGGCTGCACCATTTCCGCAGCAGCCGCCGTTCTTCCTTTATAACAGAAGTTTACAATCCGAAAACCTTCTTCCTTCACGCGGCGTTGCTCCGGTCAGGTTTCCCCATTGCCGAAAATTCCCTACTGCTGCCTCCGTAGGG
+
621.37/0/5/+0-)-**,6,,%,(*787:965,8/)'*&$%%&/.-./3335252+*+-.+,09+-235109.6--4.2:7-,..,.02%+++).-157333556389799333)-./1,-*5,+*'/+,0525<88:7///0769538434;2/01,3-(()+***01../-/286040)/5/2340+0,+&'')&+&$&*+**/644'-(&,',3.:<2+03;0377/++1-*,26396606..941123,82-/5//*+/-,9882;0++,--+.+$++12,---0/'+,...43./-4,%-41110&0*'&33,++/.-(0-)&&)..:5531./10:210+.-.$&&,*./'+.---0,398)2(''2''(022./)(+6:844*&&+(+5'&(*+-*57,/)761()&)$%$('331'),)111(,++,45*873.+%&&)*/*'&$$%)*326(0+,.2744/)%%$%&&&&/31:801..)((-)*'*+1.081+()+0:105<88<:8976+**4,-&(+(/1<932..-1,,+/,',&.6/4796978-0.,0,&%-.2868613896561:80/:<40:+0).-8-)/$00/223(),4)(&&)(+1.-(+*/.:.7532*%(')//5-,977/116.8*7(-&'&'')(+/03991840,..8333;9511(013*2-2./0/14+4+'/)*$,)*/82:80).,/.:82.<:666786:698774:20,.12223954344146385248(,//(-,/536//7)*%$'()*77442444;7-+.40551/,+-/05122.,*,,02353342+)*-)*+*(%)*./287-646.,,-2;211648-5.6)./69:,/8(-)')'$$%-%$%$&#&'&%%&%(,9**/8..0.1:*+89.-6064.15155/(*'(1.&++)('%/6049234/4227./3('%.+,,-*3)($((//519(''''%$$&''(0,5;203/09231'%&')('+-,(,(*1/4;336()&$('&-()+,--1++.,-+00,-1:6,)-)(.6-&+*3000+/2/)-.1748;776;1./-./5///3./00)3-02+89,<-/86,),-)-.*-18.8095()03202,,14-10(+//''
@60dd0afc-a3b2-4b09-a8fe-8850d59aa5a9 ch=141 read=83530 start_time=2019-12-13T13:30:49Z barcode=BC01 runid=2c9cf7bc05858273f10e7d7ec552fc0bd742dc3e
CTCCTACGGGAGGCAGCAGTGAGAATATTGCACAATGGGCGCAAGCCTGATGTAGCCATGCCGCGTGTATGAAAAGAAGGCCTTCGAGGTTGTAAAGTACTTTCCAGCGGGGAGGAAGGGAATAATACCTTTGCCCGGTGACGTTACCGCAGAAGCACCGGCTGCTCGTGCCAGCAGCCGCGGTAATACGGAGGTGCAAGCGTTAATCGGAATTACTGGGCGTAAAGAGCGCACAGGCAGTTTGTTAGGGTGAATGTGGAATCCCCGAACAACCTGGGAGCCATCTGATACTGGCAAGCGAGTCTCGTGGGGGGTAGAATTCAGGTGGCGGGTGAAATGCATGAGATCTGGAGAATACCGGTGAAGGCGGCCCTGGACGAAGACTGACAAGGTGCGAAGCGTGGGAGCAAACAGGTTAGATACCCTGAAGGTCACGCCGTAAACGATGTCGACTTGGAGGTTGTGCCCTCGAGGCGTGGCTTCCGGAGCTAACGCGTTAAGTCGACCGCGGATACGGCCGCAAGGTTAAAACTCAAATGAATTGGCGGGGCCCGCACAGGCGGTGGAGCGTAATGGTTTAATTCGATGCAACGCGAAGAACCTTACCTGATCTTGACATCCACGAGTTTTCAGAGATGAGAATGTGCCTCCGGGAACCGTGGGGCAGGTGCTGCATGGCTGTCCGTCAGCTCGTGTTGTGAAATGTTGGGTTAAGTCCCGCAGCAGGCGCAGCCCTTATCGCGCCAGCGGTCGGCCGGGAACTCAAAGGGAGACTGCCAGTGATAAACTGGAGGAAGGTGGGGATGACGTCAAGTCATCATGGCCGCCGACTAGGGCTACACGTGCTACAATAAGCAGCACAAAGAGAAGCGACCTCGCGAGAGCAAGCGGACCTCATAAAAGTGCGTCGTAGTCCGGATTGAGTCTGCAACTCGACTCAGTCGGAATCGCTAGTAATCGTGGATCGAATGCCACGGTGAATACGTTCCCGGGCCTTGTACACGCCCGTCACACCATGGGAGTGGGTTGCAAAGAAGTAGGTAACCCAACCTTCGGGAGGGCGCTTACCACTTTGTGATTCATGACTGGGGTGAAGTCGTAACAAGGTAACCGG
+
0135/*1+93/0.,'11)5622.185629,,**+0+,552%/+6(7:43475-,)1234242054647577771)&+((-/5495,%+,26+-/81+-///716&%'(37:,+-*&%(('$%'',+*--19.+35))45/)//.712:132$('#%%.,(*)&()02-904:012.-0.()+*,.**&*.1,0+'*-0-,,+)5.7/9425/2/235:<;98357.'$*++.&.+263&54;3*1*).1,*&%312362*)+/38+*)&**2+&'$-(*%)*)+,0-./016-3),*$'++03+%&'%&),04..0-)1,00()+*..)&,)'*+3-)*-'**)(-1567-''+/24:87-)))'(+.)20:.+/;7:121-+,%%%&%(,,722-*---18893),-1817+**)-,-8859<.+*'&%,)+*//130003'42222387515152.020:01/52+),.32456;8977/1+2,.+/()+-/4/5/5*+-/2,2(&&%(&(*,+638),/.*/22/53(++02;5320.1)+'-**+*.5()0//-*+0,,6-5&*+&-'')126;:357;0/-..::97/4013.,-(('&(/353+1&.,-28898/,--,-4:;+90-*%*././,4.,0-.697.6<;/929574)2%2*+,/.15/1+.3947670*,.17776778/8/.,-19.,.26*0307/''(+.'&)+(6&&,.2++'5,*0---3'(%'%$**%&*#&*./++).0.094;.(.+*1336839123222+85-.;0+0+-31536::,.-/15/00)%''*)*-,*,'*&#)+&'(*)),-)(()'(-/3660*1(+&($($#%%(+4*%&%&*%%%&*199-.1*'('*1.+,,5./989897:9,+/8979/-101/9+.+(3,*()+,2873634454441*+-4.5/646654/(.,4/11;:;988328859.-.,:97821*204/54,)2666,9,,-2,.,/630236635:4773-,')./-26123:.'(-***0.+,&,('*/+%-)*.91,.1.10050/78&((*)+2678;6*-**)-217,*+1/--364/50/7+955:5132
@65c6dda3-086d-4c2d-b6dd-91e11aebebe7 ch=17 read=48474 start_time=2019-12-13T13:30:46Z barcode=BC01 runid=2c9cf7bc05858273f10e7d7ec552fc0bd742dc3e
CCTCGTTACGACTTCACCCCAATCATCAATCCCACCTTAGACAGCTCCTTCCTTTGCGGTTAGGCCACCGGCTTCAGGTGTTATCAACTCGTGGTGGTGTGACGGGCGGTGTGTGCAAGGCCCGAGAACGTATTCACCGCGACATGCCATTCACGATTACTAGCGATTCCAACTTCATGTAGTCGAGTTGCAGACTACAATCCGAACTGGTTTTATGGGTTTGCCGCTTTACCTCGCGGCTTCGCTTCCCTCTGCACCATCCATTGTAGCGATGTGTAGCCCAGGTCATAGGGGCATAATGATGGTGACGTCATCCCATATCCTCCAGCTTATGCTGGCGGTCGCTAGAGTCCCCAACTTAATGATGGTAGCTTAACGATAAGGTTGCGCTCGTTGCGGGACTTAACAGCATCTCTTGCAGGCTGACGACAACCATGCACCTGTATCTCATATAGCGCTATCTCTCCATCTCTGGAGCCTTTATGAGTATGTCAGACCTAGTAGGTTCTTCGCGTTGCTTCGAATTAAACCATGCTCCACCGCTTGCGGGCCCCAAATCAATTCCTTTGAGTTTCATTCTTGCGAACGTACTACTCAGGCGGGTACTTATTGCGTTAACTGCAGCACTGAACTTTGACATCCAACGCGAGTATCATCGTTTTACGGCGTGGACTGGAATTATCTAATCTATTTGCTCCCCACGCTTTCGGGACTGGCGTCAGTTGCAGGCCAGATCGTCATAACTCGCCACTGGTGTTCCTCTCCATATATCTACGCATTTCACCGCTACACGCCGATTCACGATCCTCTCCTGCACTCTAGCTGCCTGGTTTCTATGAAGTTAAGCTTCAGGCTTTCACCACAGACCTTGCGCCGCCTGCTCCCTCTTTACGCCCAATAATTCCGGATAACGCTTGCCTGCATGTTACCGCGCTGCTGGCACGTAGTTAGCCGTGGCTTTCTAATAAGTACCGTCACTCGGCTACCTTCCTGTAGCCGCCGTTCTTCTCGCTGGCGAAGTTTACAATCCGAAAACCTTCTTCCTTCGCGGCGTTGCTCGGTCAGGGGTTTCCCCATTGCCGAAAATTCCACTGCTGCCTCCCGGCGGAGCAATATCAACACCAACAGAAGGTTGTACAAAGGCACCGACGGCTTTCAGCACAGCAATACGTAGCTTACC
+
+./20-+'),.888532:;---.087.2.+02.,3.520/24./05772822.6,+10,6+)+)%$%5'+1.1..%1,))-((*)(%'(-,01'&02/+-,-.5985434.0,/'-*0,,..&'&'*...1/301/10&.))0355865290)0-,-4+****--*-0,.--+.20+3,*-.231022924454652116/5.+/85343./;4*04;86;8'*&%$&%%'1677480866<923391<54571.+.,,.6:87;5-,,+*'),41-++--+,/439.0/+,.**//()*)(,+&-()*+000,:5-$%&+-3.4-,+))&(+175361'-,,(((,))**.-,'-(',/,4//0343-*&''(.+..1610/4,2*,+,04/56-/0:9466/5,0'&).+++&&&"&%%('()*+,.12.016635.2/(*-4/27:4877.-,%',/149767:7::98793'(13195/2-,(*+34553(*.8'%()%()/6140.*,+.-+.26305.1.3<;684))1.14025-,-++)692633*&'&(*-0488224)'$)5;;659:88:..,).814150+-./*+04&*(,**1+)9.--1/7161984222/46780.2.4/0242303,0'((&*+%(*)/4.2:<,342/+.*/6551++$%-(-.1/70.1+*18..221;;6,-./3<7/*45.+/07.-,+'**:-/,45040--122+,%&&$'-1726---/9766;60.-(,,,666579:9:799:<:23..('+%'%(%%$%(+1/)+-383./1),6773.////-./*),,)190:8,&$&&),*-;/+)*-30'24,+*-,/06..//570)-,*(+11;;543106--/295024.64,3.25870,2/271162132,1/*'(''%-,,4;1,*+,+30:/.,001/.;.--583961),1+)+*.)+.(+.1:7781164.900)*$(-07664747:35))493.6+))#$'$+(&&.')47.11840-'*361*+'+*599918,'((/2/40/.342:95'/787.</4:;3,-9,.13/841++--%(('*&'*-'4.'*.+++*)-594213++.'-)5-5,,2-.2))&$'*+1,.0/0-0%()+/++*))''*(,)-/081-0.*%''%&#&"
@2ee7b8c3-1b3f-4586-94f9-ce4ccd06826c ch=141 read=83528 start_time=2019-12-13T13:30:45Z barcode=BC01 runid=2c9cf7bc05858273f10e7d7ec552fc0bd742dc3e
TTGGAACACCTTATTTACGACTTCACCCCAGTCATGAATCACAAAGTGTTAAGCGCCCTCCCGAAGGTTCGCTACCTACTTCTTTGCAACCCTCCCATGGTGTGACGGGCGGTGTGGCACAGGCCGGGAACGTATTCACCGTGGCATTCTGATCACGATTACCTAGCGATTCCGACTTCATGGAGTCGGTGCGAACTCAATCGGACTACGACGCACTTTATGAGGTCCGCTTGCTCTCGCGGGTCGCTTCTCTTTAGCTATGCGCCATTGTAGCGTGTGTAGCCCTGGTCGTAAAGTGATGACCGGCAATCATCCCACCTTCCTCCAGTTTATCACTGGCAGTCTCCTTTGAGTTCCCGGCCGGACCGCTGGCAACAAAGGATAAGGGTTGCGCTCGTTGCGGGACTTAACCCAACATTTCACAACACGGGCTGACGACAGCCATGCAGCACCTGTCTCACGGTTCCCGAAGGCACATTCTCATCTCTGAAAACTTCCGTGGATGTCAAGACCAGGTAAGGTTCTTCGCGTTGCATCAATTAAACCACATGCTCCACCGCTTGTGGGCCCCGTCAATTCATTTTGAGTTTTAACCTTGCGGCCGTACTCTAGGCAGTCGACTTAACGCGTTAGCTCCGGAAGCCACTCAGGGCACAACCTCAAGTCGACATCTGCGGCGTGGACTACTATCTAATCACGTGTTTTGCTCCCCACGCTTTCGCACCTGAGCGTCAGTCGCTTCGTCCAGGGGCCGCCTTCGCCACCGGTATTCCTCAGATCTCTGCATTTCACCGCTACACCGCAGATTCTACCCCTCTACGGACTCAAGCTTGCCAGTATCAGATGCAGTTCCCAGGTTGGGCCAGGATTTCACATCTGACTTAACCGACCGCCTGCGTGCGCTTTGCGCCAGCTAATTCCGATTAGCGCTTGCACCCTCCGTATTACCGCGGCTGCTGGCAGGTTAGCCGGTCTTCTTCTGCGGGTAACGTCAATGAGCAAAGGTATTAACTTTACTCCCCTTCATCCCCGCTTCCGGTGCGCACAGCCCGAAGGCCTTTTCATACGCGGCATGGCTGCATCAGGCTTGCGCCATTGTTACCTTCCCCGCTGCTGCCTCCCGTAGGG
+
-&''$###&$&&(.64+-/,,-6.,0+0,()-0$%'*044343:-+)(()%&&)-.07/42/+2).-4*%(*,/16/&25:/6;9,3795<2*-92/:88886677)9:436110,)'&%**0-5'876:867425/-/903450/2:89724-%(''/''-((('(++4:4,,),5:6.12,(((')./'(&&/-,0)2+0.9696.-00103/11<<772.+/027.-,,*,/00/+*'.0000225/013;0-,,-064868;5*6%(&((%')0..356;++698846..&%'(+))&*&&+&'./,-.,52+...2332/(*-1:9./185050-*-./19,)1+*)239695+0.-126:;:::5;02)045&5/32/+-./20*.(,(42251//:--*.+-%3(&*02(154//.2,/,5,(,,-/.42/-'+/31/-...647:6611..-00;:542-*-)-,966273//6230,,,-.780.416;,/:996(4555576:4-.//2+429445.(,-,5,.&0227285;39;44230034/.7/3314/*&&))96.,043(-(('0::+./,2::.897727110785-.,,,-'%'58)3322956757200()2-&+--//,,.&,2')(+,*.()'))/,5.317.144176-,)(*-72225:.-,+&(*++.-4/,#%&(.078++,,1::2.30/3;0//1.4954334476)11)(*2,:6.9+).,3./468:1;989:67;+-.,(404/2)),12/.%*,02;:4236069,,&,($&&'-,7-2,4751,2627/2*+45.(%(.,+/,&)*+44(,,,,4.4,5***(+../.).-5(04/4;9/-.//50-*+0+6..&(/..&'&&&*,/1610072*/..)$%$$')/00**+7,+'*).,2+++/773.)$+(-3229572;4400)*'&$)-+.+*.2.'4')349;22224710177866.3.//476<./1/-/110--4.)+0-:5,-,.&*,&++$*///))&(&(&'&&)'.0+*-4042.4;;4///,*'+.0467653601012.2+**3'1052%+(%*)%''()216+$'**./-/2-23)+957+*
@4df4c45e-603d-4080-a30a-0da1991578a4 ch=394 read=62786 start_time=2019-12-13T13:30:36Z barcode=BC01 runid=2c9cf7bc05858273f10e7d7ec552fc0bd742dc3e
CCGGTTACCTTGTTGACTTCACCCCAATCATCAATCCCACCTTAGACATCCTTCCTTGCGGTTGAGCCACCGGCTTCGGGGTGTTATCAACTCTCGTGGTGTGACGGGCGGTGTGTACAAAGATGAACGTATTCACCGCGACATGCTGATTCGCGATTACTAGCGATTCAACTTCATGTAGTCGAGGATTGCAGACTACAATCCGAACTGAGAATGGTTTTATGGGTTTTGCTTCACCTCGCGGCTTCGCTTTCCCTCTGCACCATCCATTGTGCTTACGTGTGTAGCCAGGTCATAAGGGCATGATGATTTGACGTCATCCCGCCTTCCTCCAGCTTGTCATGGCAGTCTCGCCGAGTCCCCAACAATGATGGTAACCCAACGATAAGGGTTGCGCTCGTTTGGAAGCAACCAACATCTCACGACACGAGCTGACGACAACCATGCACCACCTGTATCTCCTTATAGCTTCTCTCTCCATCTCTGGGAGCCTTTATGAGTATGTCCGTTAGGTTCGCGTTGCTTCGAATTAAATACACATACCGCTTGTGCGGGCCCCGTCAATTCCTTTGAGTTTCATTCTTGCGAACGTACTACTCGGAGCGGAGTACTTATTGCGTTAACTGCAGCACTGAACTTTGACATCCAACGCAGGTACTCATCGTTTACGGCGTGGACTACTAGATTTATCTAATCCTATTTGCTCCCCACGCTTTCCGGGCTGAGCGTCGGTTGGGCCAGATCGTCGCCTTCGCCACTGGTGTTCACTCCATATATCTACGCATTTCACCGCTACACATGAATTCCACGATCCTCTCCTGCACTCTAGCTGCCTGGTTTCTATGGCTTACTGAGGTTAAGCTTCAGGCTTTCACCACAGACCCTTGCTGCCGCCTGCTCCTCTTTACGCCCAATAATTCCAACGCTTGCCACCTACGTATTACCGCGGCTGCTGGCGTGGTTAGCCGTGGCTTTCAATAAAGTACCGTCACTCGGCTACCATTTCCTGTAGCCGCCGTTCTTCCTTTATAACGAAGTTTACAATCCGGCATTCTTCCTTCACGCGGCGTTGTTGCTCGGTCAGGGTTTCCCCCCATTGCCGAAAATTCCCTACTGCTGCCTCCCGTAG
+
584224/1343/-()),390+195+10487997;587)(/()(,.13*(+'//0,+,+,407/'&)00,/-/-+100.*3+,-/7122381..,-.37;676878.045*3--+//2263&,%')+'*,./2;7367//(''**1**03394342-4-,,----,127.*.+/03-114767//*-+'2.13/0521112;78))-'2--.(.424/:;;.895;24:;5.//9/.53*.17%422;1.,-2*06.087887863239154()%$$$$',.-*)(**,*(23541023*35*,8////,66.,'$#&&.+4:0+869</2..()*-/3/.,&))/-+27774(&$'(,+374,/+(/'%&(.0542*-(&'.(*+..6/0/,8-00888476+-+(+%*+)/*+/45445.)*++.,.00235432.$++,,;/:7736733610'(+048%0%'*.-)('&*,-/561/01:621,(%)696;0/..,*,++&(*#&(**/82;*(&*+3+./40+.,.*/4.&%'(''*(*0.+4*+.54442276.,29787952.66.-//;:/.9;255-.&&41,,,.***+.%*%')+(&&*++-.'+-*,04131266/-*,(.,(&++06-*,0240(/..')$''(*0138;9.86-%*&00/135134110'(+-+()..35;38*))70)(,-087-*1,,080-'143..+%)2147(,5+*(3/+**25546723516127;6333:225:2&()03+*),.568897986<3558:20+')()++-'1+22/)++../511005003*,-//*56889:7::9<73889073.:00*/'1+./0-/1476(543270-,4/01/0228//-..978635:40./,5+.7<;481/4*.-1279.9*-%523.7./911:010///1:24:5/6...4431..('&,3/.,66*0-/+.,/-+-',401267;777),0427/0/3;7/99-/.01134949;83<214-((./-.9:,(*.-491-.1886-1*)&*//4;;96<50312183/0/.-4.-.3)5-9'7915<361;:;-+2/-4003<;;.+3/*)+,-/26284.14)*0,/
@87b21e31-72ab-4aec-ad66-60e49661482a ch=98 read=161968 start_time=2019-12-13T13:30:35Z barcode=BC01 runid=2c9cf7bc05858273f10e7d7ec552fc0bd742dc3e
CCCGGTTACCTTGTTACGGCTTCACTTCCCCAATCGCACAGCCCTACCTTCGGCCGCTGCCTCCTTGCGAGGATTAGCTCACCGCAGTTCCAGGGTATGGCGCTCTCATGGTGTGACGGGCGGGTGTATACAAGACCAGGGGCGTATTACCGCGTATTTCTGATTCGCGATTACTAATTGCTCCGGCTATTAGGCGAGTTCCAGCTACCAAATCCGAGCTAGAGACTGGTTTTAAGTTTCCTCACGACTGACCTCTGTACCAACCGGCGCGTGTGTAGCCCTGCACATAAGGGGCATGATGATTTGACGTCATCCCCACTCCTGGATTAGCAGGCAGTCTCTTCAGTCCTCGACAATGGTAGTAACTAACGACAGGGTTGCGCTCGATTTGCGGGACTTAACCAGACATCTCGGCCACGAGCTGGCGACAGCCGTACCACCACCATCACTTGTCCACAGAGGATTTCCTCGATTAAGAGTAATGCAGGGATGTCAGAAGTGTAGGTAAGGTTCTTCGCGTTACTTCCGAATTAAACCACATGCTCCGCTTCACTTGTGCGGTCCCAATCAATTCGCCCCAGTTTTTAATCTTGCGATGCATGCTCCCCAGGCGGACGCGTTGGCGGCGGCACGGGGTATTTGGAAACCCACACCTAAGTATTCATCGTTTTACGGCGTGGACTACCAGAATTTATAATCCATTTTACTCCCCGCGCTTTCAGGCCCTCAGCGTCAGTTACCCAGTCAGAGAGAGTCGCCTTCGCCACTGGGTGTTCTTCCTAATCTCTACACGCATTTCACCCGCTTCACACTGGAATTCCACTCTCCTCTCCTCTAGATAACCAGTTTGGAATGCACGGCACCCAAGTTAGGCCAGGTATTTCATCCCACTTAATCATCGCCTGCTCCTTTACGCTGGTAAATCCGGATAACGCTCGCCACCTGCATGGCTTTGGTGTGGCCTCTTTAAGGTGCAAATCATTTACCTTCCCCAAGACCAGGCTTTACGATCCGAAACCTTCATCGCGGCGTTGCTGCATCAGGGTTTCCCCATTGTGCAATATTCCCCACTGCTGCCCTCCCGTAGGAG
+
14,+,.6-0,2+)-*%))(+2-,'('%,28'+'()+*$%%*/:6+,1.041+404,/3-14155+3/2'$&)$;(/2540+-2)+%*&+))#,(%$#%$0-+,*)((&'(-*,)+.4275,*/&&')$$%'('&*4-(012')**'((#'%$%%%()./+)+)485-1,,,4)),(&)''+,1(&%(+&-)&)22*%,30/'($&%$)*165-/-('(()*'*,-15063<;1(&&()('&'(')'%&'+,.8-2/,/+32)'*-*'''&(*,,)$(,-30(%))*/00+.79.524../.-4:2//3576976*(($&(/2--1'6'($-&),72330/&$$$&((***+%-.-81/6,+++4.0'-/87660(+,+4*./...%&30.'()02/-1*3(*&%$(*0/1)''%&%&(+*/.*+&)-,+-$&##%#'&&+'%(%)-+$)&*-.0,%''()(&(,98+2055'/'(-)+++,*)'$$-32,/*,.+(*((+-.)**+,0+4.;739/*')1.&,0:(+,-22.-19.:-.'++--/6+*+/'$&'+%.(-,4,1-**/+*&)+-,'(&*(&-/9<7-2;6//*,))$%#&''%)(-75-(,'&+/%(%&&*)))(*%*+.)*-+,,,+.23-'&'/-+,*%)(+0+,(&*,.;6598,*76,*,(1.-.15654327/)(&'.'&)'**.%$(+-+(--/:.)&,*-0;94''/6:+282-10152020)+(**/24)')*%('*+,32505036;56556/+&,88733,+/7+-10../+/1343;81014*(+--'&(&''%'((1-1/(*+,..--/')(&)))+0/.&25188<<49.4,*+()'+*+/5+2,0*1('//-(.1//-960-+03,'++//723(/0%,,('&'*/*5/'+'&%('))-,),,5/69595238723+(.'&$%#$$$#*,'(&$$&%%$$%%'')(*-(($+'('),64;/0498-377,*+**+'%).,,:7-/13421+-34-5/6/.('$&$**.02.,+*+,.0,.(+-7./58/*-1*-/.4+./555881&/.-.0/082./7.,025).$
@6c94de7b-d33b-4d32-960d-d42251dce4d5 ch=381 read=160354 start_time=2019-12-13T13:30:26Z barcode=BC01 runid=2c9cf7bc05858273f10e7d7ec552fc0bd742dc3e
TTCGTGTACTTCGTTCAGTTACGTAACAGTGCTAGAAGTTGTCAAATTAATCTCGGGATGTTAACCTTTCTGTTGGTGCTGATATTGCTCCTACGGGAGGCAGCAGTGAATTTTGGACAATGGGCGAGCCTGATCCAGCAATGCCGCGTGCAGGATGAAGGCCTTCCGGGTTGTAAACTGCTTTTGTACGGAACGAAAAGCTCCCTTCTAATACAGGGGCCATGACGGGTACCGTAAGAATAAGCACCGACTAACTACGTGCCAGCGGCCACTTGATGTACGTAGGGTGCAGGCGTTAATCGGAACTACTGGGCGTAAAGCGTGCGCAGGCGGTTATGTAAGACAGATGAAATCCCCGGGCTCAACCTGGGAACTGCATTTGTGACTGCATGGCTGATTACGGTAGGGGTTAGATTCCGCGTGTAGCGGTGAAAATGCGTGAATATGCGGAGGGCACCGATGGCGAAGGCAATCCCTGGACCTGTACTGACGCTCATGCACGAAAGCGTCAGGGAGCAAACAGAGTTAAAGATACCCTGGTAGTCCACGCCCTAAACGATGTCCAACTGGTTGTTGGGAATTAGTTTTCTCGGTAACGAAGCTAACGCGTGAAGTTGACCGCCTGGGGAGTACGGCCGCAAGGTTGGAAACTCAAAGGAATTGACGGGGACCCGCACAAGCGGTGGATGATGGTTTAATTCGATGCAACTGAAAAACCTTACCCACCTTTGACATGGCAGGAAGTTTCCAGAGATGGATTCGTGCTCGAAAGGAACCTGCACACAGGTGCTGCATGGCTGTCGTCAGCTCCGTGTCGTGAAGAGATGTTGGGTTAAGTCCACAACGGCACAACCCTTGTCGTGGTGCTACATTCAGTTGAGCACTCTAATGAGACTGCCGGTGACAAACCGGAGGAAGGTGGGGATGACGTCAAGTCCTCATGGCCCTTATAGGTGGGCTACACACGTCATACAATGGCTGGTACAGAGGTTGCCAACCCGCGAGAACTAATCCCATAAAACCAGTCGTAGTCCCGGATCACCGGTGCTCGACTGCGTGAAGTCGGAATCGCTAGTAATCGCGGATCAGCATGCCGCGGTGAATGCACGTTCCCGGGTCTTGTACACCGCCCGTCACACCATGGGAGCGGGTCTCGCCAGAAGTAGGTAGCCTAACCGCAGGAGGGCGCTTACCACGGCGGGGTTCGTGACTGGGGTGAGAATCGTAACAAAGGTAACCGG
+
&#$$%#'&)*1-,/852749(('&%''&(,+,&%%''-,+&(&'*'**&%((+(+0/.832749250:91366;69320/--..-.+++-'$&),30'+/.188.0-',&05:5-567272/&('&''.012:92.,+.19869:722121147233441738792,2:102./3;::9//.9:9,-*/+/082&'44-*+-46*1;7/4-.,1//4;41:*,017/2**+2644+%+'0+.6232732%0113*$'+(4,-5--)*.12&(%$%$*#-%0-..'+&(*6%%8:-;+8*-/.24--/,-14:786-66/+,113233-.223355110127059.7698.68//7:1)6659;/0.*(%&',')4232/9*,056678775440,.&)'&+.1/'-,*',-+)3-80;6544-).+2%43/268-2010.&&//(-0211,-((,,23./0,0.)*4+331:+19/+79:9:777599.*-,.377986,41/41---3%&46*'./9;,8010-5.0/-*/4-::1/.1/.,214(.-29/-19:66/233:'2)./285;34<6:0.,1,%,2:3/,..*989:6401+,-/86556529213:334<89:1,/3,')*+9092-*--&2,2<1+*11,.78<./.3335434)6<878:3+-%*-3156;98;;;545492;:397:0..//4721%)*49;23959.5:.*2.*2)()3++..,*,'&%(-3+0+)(***920'8.835..00,-1-*+,/6;71-*,(.)1..*)($&'.,1056:9888---,*++403478/1)(((*/00976/20301.90&(',('%(%',(+.)++),2+7/,1)--023449*+..--/,-..-0.7/.)1-.47:94843488;2/-&.)**-0/02-6832877732153/2430100.558,)3.3205..7863/.++'**-/3776230.1((**'),/.**,4;)+711/81(*)()'&&&((*86,*.3782/506876:3526,(.74:7'-&('($&),78:99;*.))*,-001.016322-.+1,,-697;88:02466899/2.6799;6'-$&)350/0+445309211646647;45866424:4627/&)))1/,/0897;3'''&'*.,./(2*((/-2020,.(.**+(+,+*-*%(+40+7:57:90700143470,--))'(+016;5:;/222899914
@ca89d742-a772-4bfb-a0cb-9bddd5ad24b7 ch=322 read=72629 start_time=2019-12-13T13:30:18Z barcode=BC01 runid=2c9cf7bc05858273f10e7d7ec552fc0bd742dc3e
CCGGATTTACCTTGTTACGACTTCACCCCAGTCATGAATCACAAGTGGTAAGCTCGAAGGTTAAAATACTACTCACTTCTTTGCGGCCCCTCCCATGGCGATGGGCGGTGTGTACAAGGCCAGGAACCGTATTCACCCGTGGCATTTCCTGATCCACGATTACTAGCGATTCCGACTTCATGGAGTCAGGTTTGATCCAATCCCGGACTACGGCGCGCTGTGAGTCCGCTTGCTCTCACTTTGAGGTCGCTTCTCTTTGTATGCCATTTAGCACGTGTGGCCCTGGTCATGGGGCCATGTTGACTTGACGTCATCATGGCCCGCTACGACCAGAACTGCTAATGGCGCAGCAAAACGACCTCGAAACAACGGATTCAAAGTGTGCGTCGTAGTCAGATATCACCACAACTTCGACTCCACATGAAGTCGAATCACTAATGTCGTGGATCTCACGGTGAAATACGTTCCCGAGCCTTATTTTACCGCCCGTCACCAGCATGTGGAGTTACCAAAAAGA
+
.+)($6,&$/2/3,./$%)+-//-+.*-,*,01,0//54-*212/,4++('&)'-'+0391612*,)*+('$&)&&&%$%&&%'()+,)&'','#(&&'(%$*0+,*.+,32112.,1*3,$2--,1.-..9.+%+-*)53:5248)/$$&&,11-.0/25/02./00/99551/23:5-.0+%'),$.(+($%$%&%*,*.&&+(+*(%')%'%&$&,%%&&((-0(((($&,,0/$(''%)'**,***(,*,,/7/+.*)(*1035%#%%$)'*((&''/,*/49,%('-54/.(&%))&%(*,,*2223*22,./,10+$'%$%''&%&)$#$$#$&'))-('$)%&$*(()'(+..)(%%))),,)'0(+*%*.,*,.--3665'2%&*.%*,/-.-%'&%)+-((,2+-*,..(&')''&',,(&0*-'''($,$'(),07.-(('&)()(&++++)-)--.--*)-/',)(184*)+-.30**)+$&%$%&%('))('%+(%'#*-)(%$$
@df801150-be65-4929-879f-d7f5de1d26ee ch=311 read=101556 start_time=2019-12-13T13:30:16Z barcode=BC01 runid=2c9cf7bc05858273f10e7d7ec552fc0bd742dc3e
TTCATGCTTCGTTTCAGTTACGTATTGCTGGGTGAAGAAAGTTGTAATTAATCTTTGTATTCCTTCCTGCCTGTCATCTATCTTCCCCGGTTACCTTGTTACGACTTCACCCCAGTCCTTCGGCCCACCGGTATTCGCCTGCCTCTCTTGCGAGTTAAGCGCAACGCCTTCCAGGTGAACCAACTCCCCATGGTGTGACGGGCGGGTAACAAGGCCACCAGACGTATTCACCGCGGCATGCTGATCCGCGATTACTAGCGATTCCGCCTTCATGCTCTCGGTTGCGAGAACAATCCGAACTGGACGGCTTTTGGTCGCTAACACTCTCGCGGGTTGCTGCCACTGTCACCGCCATTTGCGTACGTGTAGCAGCCCAGCGCGTAAGGGCCGCGGGGACTTGACGCCATCCCACCTTCCTCCGGCTTATCACCGGCGGTTCCTTTAAGAGTCCCCAGCTAAGTAGTGGTAATAAGGCGAGGTTGCCGCTCGTGCGGATAACCCAACATCTCACGACACAGGCTGGCGGCAGCCGTACAGCTACCTGTGTTTCAGTCCCCAGAAGAGATCCATCTCTGCGTCGGACATATCAAACGCTTCCGGTAAGGTTCTGCGCGTTGCTTCGAATTAAACCACATGCTCCACCAGCATGCAGGCCCCAAATCAATTCCTTTGAGTTTCGTCTGCGGGCAATGCCTCAGGCCGAATTACTTATTGCCGTGCTGCAGCCACCTGAACTTTGACATCCAATAACATGCTCATCGTTTACGGCGTGGACCACTAGAATTATCTAATCCTATTTATACGCTTTTCCGGGACTGGGCGTCAGTTGCAGGCCAGATCGTCGCCTTCGCCACTGGTGTTCCTCGTATATCTACGCATTTCCACCGCTACACGTAGATTCCACGATCCTCTCCTGCGCTCTGGCTGCCTGGTTTCTATGGCTTGCTGGGATTCGAAGCACCAGGCTTTCTGCAGACCCTTCTGCCGCCACGCCTCACGCTTAAACGAATTCCGGATAACGCTTGCCACCTATATTACCGCGGCTGCTGGCGCGTAGTTGAAAGCGTGAAAACTCTAATAAAGTACCGTCACTCGGCTACCATTTCCACTGTAGCCGCCGTTCTTGCTTATAACAGAAGTTTACAATCGAAAACCTTATTAATGCGCAGCGTTGCTCGGTGGGGTTTCCCCGTGCTGAAAATTCCCTGCTGCCTCCCGTAG
+
(()(*&++.0(*9,.,5.6*,)/*1,)+*03,++&(')*+,./,+''*)(%%&(*((/*+,&'*.*'#$(+,047.-3+-4756.243(-//-4*/*(-/%&((-07-(,.0,-.28/)84/.24-),/'&&%),$%'(*-07444146232),/.6,$&'')+(')-)+/(&)---.6-**(),+4:6-1754444695;:/58*+&$'*.)('&$%$()455989;7131.0(41113986776,,14509.,,,&(,+2566,-/*,&'*237611+*,2./('&,+(-/24/-(..11-'+**'%&'')''#%%&#$&%--0*-.4)//04.05120&()*,.,1115:064'&'%$$((,&&&%%&&/-((+,.37840*021-%%')1/*-11/0324957-0/)/4175533.1-,1500042-&*)-.,1.()-*)(&)'+,581*&')'%%'(,00864:-10)1+,*/)1,),)%(*+02,.21,'*,0-)-*0.+*)*%')$(&('+/.-.+.,',.,30(-,.'*)&*071011.;2.*,-1992&(.(&)&(*.0+,+(''&&&&*(2-19:-,,*)..),10-++.,.2*3.93411020+7),-71)'**(13667-*+-(1/2*'-.$$%%($)#('+))&&&(,0138;-&)-*+-./9,+((&%'(.*'+))($(*)/,4,0)(%'('&&+-*.2'04330++'&'$$%&,3+-.1-.//-/1--0)+%%*,-*+%'(**7764:5*/+('('+//064562/(',(*,73280/0*$)*)%&%)%)/1.*/-&40*(&&&(&-+80.6-))+-+/.'.300022+-+,./'('*+./2/23;61/4(*+87860//-/01;.0+%-0)++)(%''&$'),2.)%(+..04.0,023*)%((1,*546525/162:90*'))'&())+10&)%2,(%''$&$))%095392+'%*)+248,.*&(,-7)(%&)(+/''$('($#)+%$$+)/,/,3/410*/+..2*.6360+%**,2++-(')304.)&*('&)(,-,1*&)'&&(+*'(''&(+)&(((.1*'.&-212-,+,('$$%%+0),7531%')*++,0./23253/-,$%))))040)),()09.++.&.)),1/**$%%%)'+&''*%%%''+0-(()*'.,(+,)-6-189+'*',,/069739/9-(%+,-07-7.++/).
@fb28895a-b91e-4771-b19c-38642e5a0338 ch=404 read=97457 start_time=2019-12-13T13:30:15Z barcode=BC01 runid=2c9cf7bc05858273f10e7d7ec552fc0bd742dc3e
CTCCTACGGGGAGGCGCTGATGAGGGTACACCGGCAATGGGGAAACCCGGCCGAGCAACGCCGCGTGAAGGAAGAAGGTTTTCGGTTATACTTCATAAAGGAAGAACGGCAGCTACAGGAAATGGTAGCCGAGGTGACGGTACTTTATTAGAAAGCCACGGCTAACTACGTGCCAGCAGCGCCGCGGTATTATGCATGGAGTGGCAAGCGTTATCCAGGTGTGGGCGGGCGTAAAGAGGGCAGGCGGCAGCAAGGGTCTGTGGTGAAAGCCTGAAGCAACTTCAGTAAGCCACCGACCAGGCAGCTAGAGTGCGGAGATGGTGATTACCATGTGTAGCAGAAGTGAGATGCGTAGATATATGGAGAGGAACACACCAGTGGCGAGCGTCGTGATCCAGCGTGGGGGAGCAAATGGGGATTAGATACCCTAGTAGTCCACGCCGTAAACGATGAGTACTAAGTGTTGGATGTAAAGTTCAATTGCTGCAGTTAACGCAATAAATTACTCCGCCTGAGTAGTACGTTCGCGAGTGAAACTCAAAGGAATTGACGGGGGCCCGCACAAGCGGTGGAGCATGTGGTTTAATTCGAAGCAACGCGAAGAACCTTACCAGGTCTTGACGCTCGCAGGCTCCAGAGATGGAGATAGCTATATGAGATACAGGTGGTGCATGGTTGCCGTGGCTCGTGTCGTAGAGATGCCGGGTTAAAGTCCGCAACGAGCGCAACCCTTATCGTTAGTTACCATCATTAAGTTGGGACTCTGGCGAGACTGCCAGTGACAAGCTGGAGGTGAAGGCGGGGATGACGTCAAATCATCATGCCGTTATGACCTAAGGCTACACACGTGCTACAATGGATGGTGGTGCAGAGGGAAGCGAAACCCAAGGTGAAACGAAACCCATAAAACCATTCTCAGTTCAGTTGTAGTCTGCAACTCGACTACATGAAGTTGGAATCGCTGTAATCATGGCATGTCGCGGTGAATACGTTCTCGGGCCTTGTACACACCGCCCGTCACACCACGAGTTGATAACACCCAGAAGCCGGTGGCCTAACCGCAAAGGAAGAGCTGTCTAAGGTGGGATTGATGATTGGGGTGAAGTCGTAACAAGGTAACCGG
+
-334,14*07)&*-+%&('%)%%*/-'*)'*0.5128432*''*)+.((.-625*.,,--2:4++)*'4230.+0,-0+58/.'0&6),)$&&&),/9,),,4,/3*+)($)*)(((+*,--*01//.5/,(&(+,3-)'*)--43/.8/*-/*'*-,/.3//064459595:5,*)(')',.0*)&'&'&()(,*-*+&(')-,05/1041/,4**30//,++)&(1,+-*-6-)(.,,*(-734:5+/,)(*27-0.00--/)&&''+-*(+'%&%&'-4/'3336.27))*'--(+07311110+,--,*,(&)&)'&&(&)'$&)*.*+)('(*''*+*+2+(*+,:91.-0.230259.+&)1*5+**(..*--/1*(*&&&$$%$%%*0'()-/58585)&)+:::3-46-+6,++./-8;-+-+-036520002:88:<-0,*+((*,-373/-//451.0.)*,13+2;0/'.'*,54564/9/90453:347120/152/+0643)**)1..0,-:861'%&'(18,+05,8,/*,-4.:8:'34-)/60)+*017468<9:.+-,1211229<:,99;6.0/--::84.-/*('&'))'&*.(-5342:23300++##&')0/2***((++,//)*'--//24.1---..770/,-4201197&,.,)'%$(%$''43688877&&*,9856--:521-4)).56(+.03++,-.86859)(().8160,,/856<720+,5-2+3-498-320+)'&&,*),1.4.-,0/3660--,1./)'#%&&'1/.6:2036892134;2//1152.*//%),,056795-(/1.,*))**22002.1.6..;<872'%-0-142.*,-(*+'*((*'&&'&&'(,(-.%(')*'*//+-.;<9/843;878146;7%,(4,./6::730-0--.()*00167.2*(,+%+***,3*+%'(-,)&&$(*++-00.5-03/121.11071/210//-1///550102962;9/00./.1,,,+//--**+4))&)&)&'1+&148:71-2-'+2550108(00*.'%*..3540/,/,&(.*+2...-,+0.352+,((('&756320.(')*/27766
@39f4510b-6f64-47a0-a220-686307498963 ch=450 read=62099 start_time=2019-12-13T13:30:06Z barcode=BC01 runid=2c9cf7bc05858273f10e7d7ec552fc0bd742dc3e
CTCCACGGGAGGCAGCAGTAGGGGAATTTCGTATTAGAGTATTGAGCAACGCCGCGTGAGAGGATTTTCAGTTGTAAAACTTCTGGTATAAAGGAAGAACTGGCTACAGGAAATGGTAGCCGAGTGACGGTACTTTATTAAGAAGCCACGGCTAACTACGTGCCAGCATGCACTTGGTAACGTAGGTGGCAAGCGTTATCCAGGTGTTATTGGGCGTAAAAGAGGGAGCAGGCGGCAGCAAGGGTCTGTGGTAGAGAGCACAAACAACTGGTAAATACCATAGAAACAGGCAGCCGTGCAGGAGGATCGTGGAATTCCTGTAGCGGTGAAATCACGTAGATATGGAGGAACACACCAGTAGCGAAGAGCGACGATCTGGCCTGCGGCACGAGCACTTTCAGTCAGCGTGAGGAGCAAATGAGGATTAGATACCCTAGTAGTCACGGCGATAGTACTAAGAAGTGTTGGATGTCAAAGTTCAGTGCTGCAGTTAACGCAATAAGTACTCCTGCTATGAGTAGGCGTTCGCAAGAATGAAGCTCAAAGGAATTGACAGAACGCACAAGCGGTGGAGCATGTGGTTTTAATTCGAAAACAGCGCGAAGAACCTTACCAGGTCTTGACGCCCTCAAAGCTCCAGGAGGATGGAGAGATAGCTATATGAGATCCCAGGTGGTGCATGGTTGTATCGTCGGCTCATTGCCGTGAGATGTTGGTTAAATTCCACAACAGGCGCAACCCTTATCGTTAGTTACCATCATTATGATTGGGGACTCTGGCAGAACTGCCAGTGATGGAGGAAAGCTGAGGATGACGTCAAATCATCATACACATATGACCTGGGCTACACGTGCTACAATGGATGGTGCAGAGGAAGCGGCAAGGTGAAACAAAACAAAAACATTCTCAGCAGTTCAGTTGTAGTCTGCAACTCGACACTACATGAAGTTGGAATCACTTCGATAATAATCGCGAATCAGCATATAAGTGAATACGTCTCATGGGCATATACACACCGCCCATCACACCACGAGAGTTGATAACATGAAGCCGGTAGCCTGACCACAGGAAGAGCTGTCTAAGGTGGGGATTGATGATTGGGGTGAAGTCATAACTCTGGGTAACCGG
+
-(,&$&(1*(*.*-----30,),)$$''%%$#%)$%%&%&'))()%*-1/(,)&(++((&&%'#30..)$*+/''*77,+--*))%%%&,0++()'$&%%%))--**&-)+1,+36...5-)%()+-.'*-+./62.220($*)(/0-(+%%'.///-.%*#&()),''&(&%%$$&%$#%%%&'((*//3;48228551+'/*&&,*'/(',/-.--22''%.-'%),,.'%&)),4735*6/+--+-.50(&)$&%&$&).0)'&%$%,+-4(&(*0)*((++)+*23-')&#%$%$%0,),,(+0,5,,1+3)+%%%$&)*,)$$&)))()+-.1336.0-/,4.-72./+.5)-,*++*,0**0/35.-,,,0/306.*+&)&&&(%&'$&%'&'(&(''%$&'(&3((+,:::6&&('%7++&***+4.++/54416$,,**++,'+,.1330')(*/15<6300-03-,',,702379::331226*2(((()(%&%$$(*30/-+&%%&%&'&'%%#)+6-2.+(.,,.--*+,22/'+*./41504),(*((+),,,+249726,-.*2+-/15:9+8:66-+-+(&*.&0(3--3,/77965./-()%)*33332**))&'(*'(()/-*,,'(,*.4/-,+*0.+.01.+%%%%$&(,,*)-0/021-2*-*+(6&(%++./3'-,-.%2%$*--03413353<..*6*++())&&).*1()50)/-0.610601270:1.11+*,+),200&&&%-3+/6515.-**)*)%'+--/53144.-,,,(+()'%%%#&%,4-.2896,+::-77556*+..-,*&&(&(--.+,.,%'))+'+&''),-842--0(./254-&**'*''&%&'&(&''&'$(+44111941).))6+++(&('*-50%-.,+,)*220.211/.,*-(#&'(.&%(+2/-8--,/--()-'%$&(+-+*))&#$'(2-/('(+))('%'(++.)(&%)((%##''%&$('((*))*-/.36.&,$%&(--30.))'&/('(&(''$$%1++5:065&5270104,'&'(0,,+((..006/1(3*-363+),....-*7,10/)'*,,*-...++++*&$'0*389669
@c3e8eb7e-cf35-4332-bbe5-7989bb7e9cb4 ch=342 read=80630 start_time=2019-12-13T13:29:56Z barcode=BC01 runid=2c9cf7bc05858273f10e7d7ec552fc0bd742dc3e
TGGTATGCTTGCCCGTTCAGTTACGTATTGCCAATTCTTCAGAAGAAAGTTGTCGGTGTCTTTGTGTTAACCTACTTGCCTGTCGGCTCTATCTTCCGGTTACCTTGTTACGACTTCACCCAGTCATGAATCACAAAGTGGTAAGCGCCCTCCCGAAGGATAAGCTACCTACTTCTTTTGCAACCCACTCCCATGGTGTGACGGGCGGGTGTGTACAAGGCCCGGAACATTCACCGTGGCATTCTGATCTGATTACTATGATTCCGACTTCATGGAGTCCAGTTGCGAACTCAATCAGACTACGACGCACTTTATGAGGTCCGCTTGCTCTCGCGGTCGCTTCTCTGCTGTATGCGCCATTGTAGCAGCACTGATAGCCCTGGTCGTAGGGGCCATGATGACTTGACGTCATCCCACCTTCCTCAGTTATCACCAGCAGTCTCCTTTGCGGAGTTCCCAGCCGGACCGCTGGCAACAAAGGATAAGGTTGCGCTCGTTGCGGGACGCCAACCCAACATTTCACAACACGAGGCGGCGACAGCCATGCAGCACCACTGTCTCCGCAGTTCCCGAAGCGCAATCCATCTCTGGAAGAAGTTCTGTGGATGTCAAGACCAGGTATGGCTTCGCGTTGCATCGAATTGACCATGCTCCACCGCTTGTGCGGGCCCCGTCAATTCATTTGAGTTTAACCTGCGGCCGTACTCCCCAGGCGGTCGACTTAACGCGTTAGCTCCGGAAGCCACGCCTCAGGGGCACAGCCTCCAGAGTCGACATCGTTTACGGCGTGGACCACCGGGGTATCTAATCCCTGTTTGCTCCCCACGCTTTTTCGCACCTGGGCGTCAGTCTTCGTCCAGGGGGGCCGCCTTCGCCGCCGGTATTCCTCAGATCTCTACGCATTTCACCGCTTTACGCGGAATTCTACCCCCCTCTACGAGACTCAAAACGCCGGTATCAGATGCAGTTCCAAGGTTGGGCCAGAGTTTCACATGCAACCGAAACCGCCTGCGTGCGCGCCATGATAAATTCCGATTAACGCTTGCACCCTCCATTATTACCGCGGCTGCTGGCGCGGGTTAGCCAATTCAGCTTCTTCTGCGGGTAACGTCAATGAGCAAAGGTATTAACTTTACTCCCTTCCTCCCCGCTGAAAGTGCTTTACAGCCCGAAGGCCTTCTTCGCGGCATGGCTGCATCGGGCTTTGCGCCCATTGTGCAATATTCCCCACTGCTGCCTCCGTAG
+
'++*'('((*(*/1)*46,,2/+,37,4,'&#%%1)*+2,%%,''-/++./--4-*)%+,4:912-3-5,16..,8,.8;788.,*+,3.0799;*+*/,912928./7'0/.34;6*/,,*-96$$%&)73)-+)((*,643-,..18--///+)**.%/'*',-0283(/.513:;,-++&00,&)*1:5),/0)))+-2185404))(-*./1690094).1)00,.0&$&&')**,(,/////..%*,04/11'&(+.-+,*258:6#($'%%*,'(+.</1/330,+0/--&))/1/1335+/))-4,&%&&/+-3224/.++(((+&())*.+..1312''(1*+.13557;669((((&,,0/-)&%&'&*-603:64)2'+..--+((*,+,),+4/220-280392,0:3558/1,1-9,+*,5-'20,.1020&'++)(')%+4847--.314;:9;78222.06%39/+0*320/2144;9:::,5.*)115)-$()*)03-1.322:6///150/1((*)1(1,($/,'.5/579668776+.-.221-,'+*84;45(&&&'++0+4*/+-778834.0+&'')-456557996/34.-/116**'+)*&'&-+00556744349'',.'$%&&%'+--59020*,.+-1%2,0,/86,(01499741494/,./;825-+)))1-8/'0*+,0.5.)/6:,7866704141476122/.06/*..*,)+.*,+2213,,+8,1/31&2416')&(&'(*%00565162+(-)(())1+.+'+.'0-)*,20-.0/60,*,.65',,/78,*,/1,;83+2.21350..5456611235<9708*&45932(.2-281:969/(3+3...;84020+',-3712552445<8,&.+((-*().%.&(+)1/*''+-4773,/+$**+65657+97(*)*&&%/(--213468788+9*(&1-38*2-9-)*,,.;-**)(*&*((0&$%%$&'$&*)(+*)%'%'#%)$%%&)*0(*/,-(*/614,))4)*,02:/.55'2()1'*4-7+6***9882(&$()311.-&+(&&2+'('(&1*05248:432029:/0/,2///,336(0(+(-3/1--0/'*,.94/87,,-97,-::7-71./(**)'%&(%//,+,1030546)()&%(&,-,22212-//01*/'()+&(.,69-')'(+11-4+-+0(572')(&(&$&&',4*,-3
