# Supplementary material for: De novo species identification using 16S rRNA gene nanopore sequencing
Source: PeerJ. 2020 Oct 21;8:e10029. doi: 10.7717/peerj.10029 (PMC7585375; doi:10.7717/peerj.10029)
Supplement: Supplemental Information 3 [file peerj-08-10029-s003.zip › pass_fastq_runid_2c9cf7bc05858273f10e7d7ec552fc0bd742dc3e_509.fastq]

@7a6f940d-4ce7-46b3-ba84-058a0d9ff2ae ch=124 read=179542 start_time=2019-12-13T13:29:46Z barcode=BC01 runid=2c9cf7bc05858273f10e7d7ec552fc0bd742dc3e
CTCCCTACGGGGGGAGGCAGTGGGGAATGTGTGCACAATGGAGAAGCAAGCCTGATGTAAGCCATGCCGCGTGTATGAAGAAGGCCTTCGGGTTGTAAGTACTTTCAGCGGGGAGGAAGGGGGGTAAAGTTAATACCTTTGCTCATTGACGTTACCCGCAGAAAGCTCAACTAACTCCGTGCCAGCAGCCGCGGTAATACGGGAGGTGCGGCGTCGGAATTACTGGGCGTAAAGCGCACGCAGGCGGTTTATTTAAGTCGAATGTGAAATCCCGGGCTCAACGGGAACTGCATCTGATACTGGCAAGCTTGAGTCTCTCGTAGGGGTAGAATTCCCAGGTGTAGCGGTGAAATGCGTAGAGATCTGGAGGAATACCGGTGGCGAAAGGCGGCCCCTGAGACTGACGCTCAGGTGCAGCGTACAGGGGAGCAAACAGGTTAAGATACCCTGGTAGTCCACGCCGTAAACGTGTCGACTTGGAGGTTGTGCCCTTGGGCGTGGCTTTCCGGGCAACGTTAGTCTGACCGCCTGGGGAAGTACGGCCGCAAAGGTTAAAACTCAAATGGATGACGGGGGGCCGCACAAGCGGTGGGCAATGTGGTTTAATTCGATGCAACGCGAAGAACCTTACCTGGTCTTGACTGACATCCACGAAGTTTTCAGAGATGAGAATGTGCCTTCGGGAACCGTGAGACAGGTGCTGCATGGCTGTCGTCAGCTCGTGTTGTGAAATGTTGGGTTAAGTCCGCAACAGGCGCAACCCCTTATCCTTGTTGCCAGCGGTCGGCCGGGAACTCAAAGGGAGCTGCCAGTGATAAACTGGAGGTGGGGATGACGTCAAGTCATCATGGCCACCGACCAGGGCTACACACGTGCTACAATGGCGCATACAAAGAAGCGACCTCGCGAGGCAGCGGACCTGTAAGTGCGTCATGTAGTCCCGGATTGGAGTCTGCAACTCGACTCCATGAAGTCGGAATCGCTAGTAATCGTGGATCAGAATGCCACGGTGGGCCGATTCCAGGCCTTTGCCCGTCACACCAGGAGTGGGTTTGAAATGGTAGCTTAACCTTCGGGGAGGCGCTTACCGCATGATTCATGACTGAGGTGAAGTCGTAACGAGGTAACCGGAAGATAGAGCGACAGGCAAATGGGGTTAACGAACCTGGCAAACACCTTCAGCACCAGCCAATACATGAAAAAAAAAAAAGA
+
0-40)'-..2631+)*+(%(),3/'*()'*++,.-//810.(%''%'*,)/84300-$%,+.432,5)&(((,./147/*,,'))..72/;87:7498/010114/+*-*)2-(/,04,/1,*&(+;607101///++.)*997021./.*-0-1:4+.,).-'''*-)/+-.11.1&')&*)*-200230070+9+,,8+-''*),*,&))%'&&'/&/+123:;9:88762*-.323164765144.2$,/*06/06%%/0-3//73-.7,-1233;003+5&4+.510000.,-//0/6//--$'''*(+,,.0+0492/)3/01,0.1-2-**35604022388/29/-18975..++,/+0-)-,+10537/8/073+(+(.3-1.099-(+'&(((,-18988*,.00+*****(&'./5)((+8;33452)6)(&)685;70086335420236:799:,1*(*.210,/,0.//14;3506/&%&(,*'(&'*&'''.**2.,*)-()')')%%&%')*/856:7&,''(*,.270--.4./5471445/189<;57:5332220864+66**.0/5,)))'.,-*(.*+-046<;58895+.26788858/0((,.*,'&)-.3396220)'&$''++15)()+)+*.42+530/00176230,*,+1.9-.4994557/1*$*-3*1669:;5433'320.02346--.//8954821259;2-3-0552966343&%(,-1'*31%2/1090'*6-11.-8+/;00;3233:16,9050;:1;8894;-./-&&)--47///--0070459,--+).28.88778666+'*-/+/.-/*.0,$%&&(5912-.-/,,))'--4468468;88::68877726'&')',/621---/.+))&)*,-5*)&&$%(&(&#%')5)1&&%()6*'*2&3-3/-//.(+-,+.,-(),5792302..++&,+412+,*&'*,1386::;322,.2:3/./(-0630%''&'%.*9+(/%-%(,))-4/+,.10//1)-)'))-0,.2&#,-*)(*&&',+0142:8<924/,)-+(&(&%&+($&#&(-1:2'))*-5/&'&)*30//4)-'%'&$*''+0..0.,0)+,--,--*)(()20.*%)'-))-'&$%%))2,*'&$+/&)&&'()*)*+11--'-(+/-,.$*'(147978582-*%%
@845dc030-ef80-4d27-b931-ecd7e53faf04 ch=123 read=161119 start_time=2019-12-13T13:29:39Z barcode=BC01 runid=2c9cf7bc05858273f10e7d7ec552fc0bd742dc3e
CCGGTTACCTTGTTACGACTTCACCCAGTCATGAATCACAAAGTGGTAAGCGCCCTCCCGAGGGTTAAGCTACCTACTTCTTTGCAGCAACCCACTCCCCGTAGTTGTGACGGGCGGTGTGTTACAAAGGCCCGGGAACGTATTCACCGTGGCATTCTGATCCACGATTACTAGCGATTCCGACTTCATGGAGTCAGTTGCAGACTCAATCGGACTTCGACGCACTTTGCCAAGGTCCGCTTGCTCTCGCGGAGTCGCTTCTCTTTGTATGCGCCGACGTTGTAGCACGTGGTGTAGCCCTGGTCGTAGGGGGCCATGATGACGTCGCCCACCTTCCTCCAGTTTATCACTGGCAGTCTCCTTTGAGTTCCCGGCCGGACCATTTGGCAACAAAGGATAAAGGGTTGCGCTCGTTGCGGGACTTAGCAACATTTCACAACACGAGCTGACGACAGCCACAGCACCTGTCTCACGGTTCCCGAGGCACATTCTCATCTCTGAAAACTTCTGTGGATGTCAAGACCAGGTAAGGTTCTTCGCGTTGCATCGAATTAAACCACATGCTCCACCGCTTGTGCGGGCCCCGTCAATTCATTTGAGTTTTAACCTTGCGGCCTCCCCAGGCGGTCGACTTAACGCGTTAGCTCGGAAGCCACGCCTCAAGGGCACAACCTCCGAGTCGACATCGTTTACGGCGTGGACTATGGGGGTATCTAATCCTGTTTGCTCCCCACGCTTTCGCACCTGAGCGTCAGTCTTCGTCAGGGCCGCCTTCGCCACCGGTATTCCTCCAGATCTCTACGCATTTCGCTACACCTGGAATTCTACCCCCCTCTACGAGACTCCGGCTTGCCAGTATCAGATGCAGTTCCCAGGTTGAGCCCGGGATTTCACATCTGACTTAACAAACCGCTGCGTGCGCTTTACGCCAGTAATTCCGATTAACGCTTGCACCCTCCGTATTACCGCGGCTGCTGGCACGGAGTTAGCCGGTGCTTCTTCTGCGGGTAACGTCAATGAGCAAGGTATTAACTTTACTCCCTTCGCACTCCCGCTGAAAGTACTTTACAACCCGAAGGCCTTCTTCATACGCGACGCCCGGCTGCATCAGGCTTGCGCCCATTTATTCAAATATTCCCACTTTGCCTCCCGTAGGG
+
10/01<2291;/.9,00399;8)7()'246234295415453./09459/667;42-30*(-.,/156*,--781*,(,*42.&(&((*&.64%''979-02+.6**,535/1*-,0)))'-'%)+,()+,2*'))%'+4457;856:68/('(153)*+3/*')*+1*)*..24659<896699:9661,%%),'(4*)*'(*)0..;07'2'%&,%%%)*.$*()(&'%+&)(,22,-,.-+,-(-105'%(+,.2372662;;1/4246;;:-,*),2..-2.--..4*+%)'&++)(48:0.-+(285.4832/,()*,198%$&)'/21<:7434-/174,-01-0-((+7878876;9+//02.43+7333864,%((*./-.)108)33566:+.01,5-1&&2+*6;7:2;-2,/+,#*'-,52:0..10*+)*)02878886..,+-(%&$'(-9:8:7766-21:3614/*&.)1.1202..-057653,+).-+/61644387:77913357<534205*3-;391.-..4613/48&&.-/0<9<;33.0...1531,)(,(+.3014/1870+)*,93;566:8/-+7;=.8:7523-)+'%'(-/:+-445/755333/5/7076536/0134,4-4./82434926(*/74/',*0+1/.)'(+,,224244/84/%.,4-00584,+$&%.22,./3//.--/.,-,99,-1223+'*++/91./0).)(&'%)+-1/0129:8334+(+..-))&&&(*0007,0-,,4911/,+*+/998781/+,*/8+7)-.-.'(0,.4-5-7-1245983,-.1665645375$''*04./8+).*,2/57:893659261*+1.531126/)&*%47+*+*+-/1,&$%(/.0/2055--%',/352/-0.)%,$$$'%.074</1...62723.6,+++-50/14,/064**''),9021:6;5314/6%(06//0:&9-,,9-019017:383/287688282218878,130/:18.094.2259*5;6$'$()1<6+/63220--,/045..0-12.*,-/.876<99<:.-,.,.644***&(-,..0//3(175592650;6*,3'',,($&0(//97:4.)+)+)152+;///..,'
@f490c1bc-6bde-429e-8fc0-b85661567db5 ch=301 read=156105 start_time=2019-12-13T13:29:36Z barcode=BC01 runid=2c9cf7bc05858273f10e7d7ec552fc0bd742dc3e
CTCCACAGAGGAGGCAGCAGTGAAATTTTGGACAATGGGCGAAAGCCTGATCCAGCAATGCCGCGTGCAGGATGAAGGCCTTCAGGTTGTAAACTGTACGGGAACAGAAAGCTCCTTCTAATAGGGGCCATGACGGTACCGTAAGTCAGCACCGGCTAACTACGTGCCAGCAGCCGCGGTAATACGTAAGTGCGAGCGTTAATCAGATTACTGGGCGTAAAAGCGTGCGCAGGCCTGTAAAGCAGATCTCCGGGCTCAACCTGGGAACTGCATTTGTGACTGCATGGCTAGAGAGTACGGTAGAGGGGATGGAATTCCGCGTGTAGCAGTGAAATGCGTAGATATGCGGAGGAACACCGGTGGCGAAATCCCTGGTACTGACGCTCATGCACGAAAGCATTAGAGCAAACAGGATTAGATACCCTGGTAGTCACGCCTAAACGATGTCAACTGGTTGTTGGGAATTAGTTTTCTCAGTAGCAGAAGCTAACGCGTGAAGTTGACCGCCTGAAATTACGGCCTGAGTTGAAACTCAAAGGAATTGACGGGGACCCGCACAAGCGGTGGATGATGTGGTTTAATTCGATGCAACGCGAAACCTTACCACCTTTGACGTGGCAGGAAGTTTCCAGAGATGGATTCGTGCTCGAGAACCTGCACACAGGTGCTGCATGTCGTCAGCTGTGTGTGAGATGTTGGGTTAAGAGGTCGCAACAGGCGCAGCCCTTGTCATTAGTTGCTACATTCGGTTGAGCACTCTAAACGCCGGTGACAAACCGGAGAAGGTGGGATGACGTCAAGTCCTCATAGCCCTTGTTGGGGCTACACACGTCATACAATGGCTGGTACAGAGGTTGCCAACCCGCGAGGAGTAATCCCGCATAAAACCAGTCGTGGTCCGGATCACAGTCTGGCGGCACGTGAAGTCCAGATCGCTAGTAATCGCGGATCAGCATGCCGCGGTGAATACATTCGGGTCTTGTACACACCGCCGTCACGCAGGAGCAGGTCTCGCCAGAAGTAGGTAGCTAACCGCAAAGGGCGCTTACCACGGCACGGGGTTCGTGGGGTGAAGTCGTAACAAAAGGTAACCGG
+
+11/)+)+%,*&-+0*.-$(-+(+/-7;;,:9514/1:84.,24+,687603**%)*,-*2730')(*39::1.-2*0/4181%996;133:,533.-1'*.'34+%((&##%-((-(&,((')-6108,-479440)*'&')'&'$'$&(/506344633./-/)/)+&(*.023-4+(1((*--24',-22(&321361524.+*+8,11:;88765:4-))/1/.45,,,+%'%(),*%&',1-*&+*%-7578253635:25218:9608++/11/35563100/-)*)(*,-1073/.'0.7/345404050434410)+&++.233;7235:9-*,2()+;9801//5457060//7.('%%&(.(')+.)*++*2347789.,*+(*/-)*&)((''%.*-,)+*.,02.(,.179&(/601(()&()+6((5+..242695834494:/3;051+,/,+-:9<744810,/(,('++)*33610023628.11.06:4875+%&'&*),(+,943)-.4(&/5),692*//./3/-.4*5790493&*)/03884955221031.0083;7385;5125559662(&+0(0.2.-13*.)',)(*//.-1/+0/,/-.900+,+-//7/-(/--/1234+*)').-420/-,,./.720+'%$$%&&+-.3(---(*%)+*++01477:/684;)+&''$(+-/2.7%*,/564'3.'%,*,-.40.-2411,+,,4;9)133-)53.//*&%%##$.*.132446<;5356-,*.-244711)+/457498158:63(*''*-,/'-')2:4525551.()+.1884829104+%&/32343,24.7++.1/19/,'*&+(%%%)0)3,)%)./3<;;6855664:69.9)4*3.,'**021./-*(&'&,..4.6../.&*$&*0443//1301266898:31455:9757-93667-)+'095+6562/7-/0400-2;687+--13*0-0.(+-'332/&.+/3/')+&',*''++1+3+0,3432,''%&'./1.32/-0.,%''*35,;)'(')*%'%&&&('%(,425:6.+-/1:9:65
@81bcd559-2902-4693-a4c1-6682ab6c5972 ch=200 read=82978 start_time=2019-12-13T13:29:27Z barcode=BC01 runid=2c9cf7bc05858273f10e7d7ec552fc0bd742dc3e
TTCGTGCTTTCGTTCAAAATTTACGTATTGCTGGTGCCGAAAGTTTGTCGTCATGCATTTAATGTTAACCTTTCTGTTGAATTGCTGATAATAGCTCTGGGAGGCATGGTAGAATTTTCAAACGTGAAGCCTGACCGAACGCGCGTGAAGAAGGTTTCAGGTTATGACTTTAGTGCCAAGGAAGAGCGGCGGCTGCAGTAGTAGCCAGTGACGGTACTTTTGATAGAAAGCCGCGACTGACTACATTTTATGGCCGCAGTAATAAAGCAGGTGTGGCATTCACGATTTATTGATGAAGGAGCAGGCGGCAGGCAAGGGTCTGTGGTGAAAGCCTGAAGCTTAACCAGTAAGCCATAGAAACCAGGCAGCTAAGAGTGCAGAGAGGATGGTGGAATTCATGTGTAGCGGTGAAATGCGTAGATATATGGAAATTTTTTAGTGGCGAAGGCGACGATCACTGGCCTGCAGCGCTCAATTCCAGCGATAGAGAATAGGATTAGATGCCCTAGTAGTCCCACGCCGTAAACGATGAGTACTAAGTGTTGGATGTCGAGTTCAGTGCTGCAGTTAACGCAATGAGTACCGCGCGATGTACACGTTCGCAGAATGAAAACTCAAAGGAATTGACGGGGGCCCGCACAAGCGGTGGAGCATGTGGTTTTAATTCGAAACAGCGCGAAGAACCTTACGAAGTGCATATCTGCCGAAACCAGAGATGGAGAGATAGCTATGGTGGTGGTGGTTGTTAGTAAACTCCGTGGCGAGATGTTGGGTTAAGAATCCGCAACGAGCGCAGCCCTTATCGTTAGTTACCATCATTGGGAGTTGGGGACTCTAGCGAGACTGCCAGTGACAAGCTGGAGGAAGGCGGGGATGACGTCAAATCATCATACCCCTTATGACCCCTGGAACTGCCACGTGCTACAATGGATATGCGAGGCTGGCCGCGAAGTGGCAAAACCCATGAAACCATTCTCAGTTCGGATTGGCGTCACGCTCCGTAGCGAGTTGGAATCGCGTAATCGCGAAATCAACATGTCGCGGTGAATACGTTCCTCGGGCGCCTTTTACCCGTGCACGAGTTGATAACACCCAGGAAGCCGGTGGCCTAACCGCAAAGGAAGGAAGAAAGCTGTCTAAGGTGGGATTGATGATTGGGGTAGAGTGTAAAAGGTAACCGG
+
%)&'($'**(*(*/.+4-++,*'*(-)*.'+,%(%$$$&(,+'%0-$&#$%'(*()%-3+'%*)/3131//8/+1.).)$$)&'*...+-%&%$%&&)%.*),*)(&'%&'&**.553(&'&+,-)*)$&(&'%)$&&$%#$#%'&(*'$))(+)72%%+,,,(+%%&)+&$$'&%')((%+)')'+()(%$$+&(%&%%&)(+2-()*,/4'''%%)''&$%/)%,+(+-/)''%$#%%)**4..28-%#&(*)$($(),.-)&%$%$*'(+(+3/$*(&$$($)'$#$#'$$$))(*'./77:8160&&$)$#.+500,+-+(0))+0(,544-.)')%)$%'(*2..,1521102:/3.-296*,1.0+)*./.0()''&,,()+)&(()'*)$$%%)&&),.09656;-,+453,*431-').--(%'''''%&&)++**./-2483.,,,*$&(./4,)(&%&'%.-.*%&)&$%'*)$'*(*+,2/(1/-00/037068)*-1243803/,04:<476;7/(%)&)$*&('(*)+,-2202-,*+)&/(+)(&.%&&+1,-4.7/0+,,/0++(+(*/**'),-,**&)(*).21)**'*12..11416766,)*$&)&*+:2)54,17,*/.036465:779./.,30230:<<+995:2-(/(++./..,+-*),*%&&%*(%%%'&%%)%&&'&&$&(+(*.)))+,983*(((*6-,-)'$%$%%(%%&%(/'+%&)')+//&+))#$'&'%*./36/6.((*/*+(&(-+4-(+428)(22.6-&09101++%(*0.2.;11:640')*(+&'&,,26977443+%**%$),,0/28/-../:53)**.,(('((*30-294495665138;745575-,&/41),--/1204-+'-.'%))&*&&(++4560-/0,4:'&$$&'('+1*+.''%$$%%%''*'')87,23('+'(*'()*-7414(*,21-,(7'&$$&&$#'$')./)(%(()+-.0',+013&&&%'(('0+*47*,.3))(+(0/**)*)**2+++)%+(*+.,61/*-(*.,)$,*&$'$&$*(**+/+,-5:85050',,*)'*96641-4*)1-2-++-2)('+)00+($&**)+--0.-/'.*//:618../12/24042(&&%%&&%&$'(''%'*)2.21
@89dc8550-556f-47b2-86f4-3846d3e596b5 ch=204 read=97393 start_time=2019-12-13T13:29:19Z barcode=BC01 runid=2c9cf7bc05858273f10e7d7ec552fc0bd742dc3e
CTCCCTGCAGGGAGGCAGCAGTGGGGAATGTTGCACAATGGAAACCCTGATGCAGCAACGCCGCGTGGTGATGATGAAGGTTTTCGGATCGTAAAGCTCTGTCTTTGGGGAAGATAATGACGGTACCCAGGAGGAAGCCACGGCTAACTACGTGCCAGCAGCCGCGGTAATACGTAGGTGGCGAGCGTTATCCAGTTTACTGGCGTAAAGGGCGGGCGGATGATTAAGTGGGATGTGAAATACCCGGGCTCTTTGGTGCTGCATTCCAAACTGGTTATCTAGAGTGCAGGAGAGGAGAGTGGAATTCCTGAGTGTGGCGGTGTGCGTGGGAATTAGGAAGAACACCAGTGGCGAAGGCGACTCTCTGGACTGCTGACGCTGAGGGCTCGAAAGCGTGAACAAACAGTTAGATACCCTGGTAGTCCACGTAAACGTGGAGAATACTAGGTGTGGGGGTTTCAACACCTCCGTGCCGCCGCTAACGCATTAAGTATTCCGCCTGGAAGTACGGTCGCAAGATTAAACTCAAAGGTGTTGAGGACCCGCACAAGTAGCCAGACATGTGGTTTAATTCGAAGCAACGCGAAACCTTACCTACACTTGACATCCCTTGCATTACTCTTAATCCAGTCCCTTCGGGGACAAGGTGACAATTGGTGCATGTCGTCAGCTCGTGTCGTGAGATGTTGGGTTAGAATCCCGCAACGAGCGCAACCCTTGTCGTTAGTTACTACCATTAAGTTGAGGACTCTAGCGAGACTGCCTGGGTTAACCAGGAGGAAGGTGGGGATGATAGTATGTACCCCTTATGTGTGAATACACACGTGCTGCAATGGCTGTTTGAAGGATAAAGTACTTGAGGTGGGCCAAACTTAAAACCGGTCTCAGTTCGGATTGAAGCTGAGCTGCCTACATGAAGCTGGAGTTACTAGTAATCGCGAATCAGATCGCGGTGAATACGTTCCCGGGTCTTGTACACACCGCCCGTCACACCATGAGAGTTGGCAATACCCGAAGTCCGTGAGCTAACCGCAAAGGAGGCAGCGGCCGAGGTAGGGTCAGCGGTGGTGAAGTCGTAACAAGGTAACCGG
+
(*,6*)'1)15+(,,+.10/24.02+'*))0+%%&'0-.4.&,.,4.0.132301118878<68881*****)(((+7*7/:9536:8::6618+)+/99871270'..,)-+/0.1**)--44518/,/0---+3,-/%(+,,((''(+,,5'36+12.,13*,(,*9112;8:708003/+*-.,5--,7&#+(7)+.-,.,+/10).2.)*-*&+1+.5718/0+3,1(((%-*,35/3261-67787693(*&$%)),.2:.0-87;;;131..244/03359670.,*2-')&*)-*6*6*55))'&&')'*')&'&(()(''&&%$,('02+2/17869:.443;5/,2(**/86200*.32.+)'$%&%,*-/*'+7-778,&&',.3,/&'')-&&)*//.-33.5;.-1500155($&))-226*(&&($+&'*22*47767/7781,438,0.,/558815559037.42462,..1889142366423734.)')()-9<:9/45-+,4,5<:0756;*1)4)+*,%5715;1,,+/.+)(()/'%*,.),*+-/15446270-.1,-,&+''+),(+--.,..((*&'3+6484+:.'(((+)5+*,0.//00+.'%%*.94-56,9;210.,-.,-04*&%,-027742-//036/,../02/221343268817-5418-*'0-.7.*+469%&33/42+29.+*&,546:440:-,*,1;74:32..1-(0/76866/00/-3546564,0/(-))),+.10+-.*4,5329:,.,(&%&('%*()'.,,++4///54+('(')))*%(+-.-,%')+,*-*+*&(&'%&)+((&'(#&%&$$)$*(*6-/14:<<9754<;614'83444,-.9/491-,)$$%%%'''&'&&&'(,.1/0'((*'&&+*6-)*+.-5-./5811:44()'*'%&&)-/5::78576:)(-4-..253312--,/631;*,2/+-*/5*/**((+/,,))14/%4*&&1.+54220/,*-*1,-)*.-6++.,.*),-1/922'(,*//0,6242575-1..,*()%*2259;98606058987:
@410e8782-0106-46bf-aaea-25a94a827a3a ch=139 read=99847 start_time=2019-12-13T13:29:18Z barcode=BC01 runid=2c9cf7bc05858273f10e7d7ec552fc0bd742dc3e
CTTGCTCCTACGGGAGGAGGCAGCAGTGGGGAATATTGCACAATGGGGAAACCCTGATGCAGCAACGCCGCGTGAGTGATGAGGTTTCGGATCGTAAAGCTCTGTCTTTGGGGAAGACGGTACAGGAGGAAGCCACGGTATACGTGCCAGCAGCCGCGGTATTAATACGTAGGTGGCGAGCGTTATCCAGATTTACTGGGCGTAAAGGGCGTAGGCGGATGATTAGAGTGGGATGTAGTACGGGCTCGGGTGCTGCATTCCAAACTGGTTATCTAGAGTGCAGGAGAGGAGGTGGAATTCTAGTGTAGCAGCGGTGAAATGCGTAGAGATTAGGAGAGACACCAGTGGCGAAGGCGACTCTGGACTGTAACTGACGCGCTGAGGCTCGAAAGCGTGGGGAGCAAACAGGATTAGATACCTGGTAGTCCACGCCGTAAACGATGAATACTAGGTGTGGGGTTTCAACACCTCCGTGCCGCTGCCCAACGCGTGAAGTATTCCGCCTGGGGAGTACGGTCGCAAGATTAAAACTCAAAGGGAATTGACGGGGACCCGCACAAGTAGCGGAGCATGGTTTAATTCCGAGCAACGCGAAGAACCTTACACTTGACATCCCTTGCATTACTCTTAATCAAATCCCTTCGGGGACAAGGTGACAGGTGGTGCATGGTTGTCGTCAGCTCGTGTCGTGAGATGTTGGGTTAAGTCCTGTGAGCGCAACCCTTGTCGTTAGTTACTACCATTAAAGTTGGGGACTCTAGCGGGGCGCTACCTGGGTTAACCAGGAGGAAGAGGTGGGATGACGTCAAATCATCATGCCCCTTATGTGTAGGGCTACGCACGTGCTACAATGGCTGGTACAGAGAGATGCAATACCGTGAGGGCTGGAGCCAAACTTTAAAACCAGTCTCAGTTCGGATTGTAGGCTGAAACTTCATACCACATGAAGCTGGAGTTACTAGTAATCACTTGAATCAGAATGTCGCGGTAGATACGTTCGAGGTCTTGTACACACCGCCCGTCACACCATGAGAGTCAGCAGCCCACCCGAAGTCCGTGAGCTAACCGCAAAGGAGGCAACGGCCGAAGGTAGGGTCAGCGATTGGGGTGAAGTCGTAACTAAGGTAACCGG
+
'''$&(-0004/98-,1',///44218,35+***&0()*/,6-+))('*.+2:7-.171/.-..,-+.75879.+++,252-45-;61/:4998918+)(*;97943;32::),.+$*'''%'%+-)4+0--5-***'')&%'(,.1100,,*.*//,.,'(')'((*)*7-9.453++.-0/7,,-'%)'.8.**500,)+02,(.++,-688::74221/5/)&%&*,5-,++'%(+(0&130250:8667731-/6-/1;;9::1:100631.,.1//%20**)*,'+*'2.3.3.2+,.0.(')))111153/30.02882/.,)0+*6,*+%'+,-6:355798++*(-.07111029742(*+32344,,***02/76446,*,)''.-29:''*+9;1.,93/11-*,+66;*,0644/92)+25:34:;650//*(11./,-1786-5:9/9<82/1/.4:5::4422,$'*(--(.))))'1)')&'(8;7;659,.*1'%&*+9.40-+.).-.11586722278+*-)%&+-347)594-55-&'%)*''((22/0&)+033.0<;38617('+$'*+0/0./4,-.-&&'()()+*0/1317.,,7./+4,*+.*)',&('&'+');5087099,,+06,425584071176689;997;566576102238::91011158:98;6551918,26/*-.//+.444-6/*-.--240900/9/34,5-+4/8*,(0+3*974562,)))'*+')&&'$+2.041353446572.-)+(&(+-10:6420110/256,,-98724,852)-**+1100..0-*+*+$,),027664-4,,/50/023/331-+)*-62303../967-+*)$$)-2.1.81;851842<<99;:99545258:512-4/0*'*,)*2**&%'*2)*)(&')+806/.-442%)(6))++.1/3//'(%$%)-*0.//22233/+2&$%$*6593323'$2+6291115421./)%,06./42234778740./.*(('($&)*'/4,)+-)(',.5485333733,+13)*/).+(%%%&&3-')+)+211(3,31666202/4/*++((&(*)2/&..28-014:9874
@b55d3feb-5aef-4b59-b356-886197b65a11 ch=161 read=160815 start_time=2019-12-13T13:29:17Z barcode=BC01 runid=2c9cf7bc05858273f10e7d7ec552fc0bd742dc3e
CTCCTGCAAGGAGGCAGCAGTGGGAATATTGCACAATGTCAGGCAAGCCTGATGCAATAATACCGCGTGTATGAAGAAGGCCTTCGGGTTGTAAGGAGCTTTCAGCGGGGAGGAAGGAGTAAAGTTAATACCTTTGCTCGGTGGCGTTACCGCAGAACACCGGCTAACTCCGTGCCAGCAGCCGCGGTAATACGGAGGAGTGCAGCGTTAATCGGAATTACTGGGCGTAAAGCGCACGCAGGCGGTTTGTTAAGTCAGATGTGAAATCCCCGGGCTCAACCTGGGAACTGCATCTGATACTGGCAAGCGAAAGGTCTCGTAGAGGGTAGAATTCCAGGTGTAGCGGTGAAATGCGTAGAGATCTGGAATACCGGTGGCGAAGGCGGCCCCTGGACGAAGACTGACGCTCAGGTGCGAAAGCGTGGGAGCAGAAGGTTAAGATACCCTGGTCAGTCCACGCCGTAAACGATACCCGACTTGGAGGTTGTGCCCATGAGGCGTAGCTGGAGCTAACGCGCAAGTCGACCGCCTGGGGAATTACAGCCGCAAGGTTAAAACTCAAATGAATTGACGGGGCCCACTGGCGGTGGAGCATAATGGTTTAATTCGATGCAAGCAGAAGACTGCCTGGTCTGCATCCACGCGGAAGTTTTCAGAGATGAAGAATGTGCCTTCGGGAACCGTGAGACAGGTGCTGCATGGCTGTCGTCAGCTCGTGTTGTGAAATGTTGAGTTAAGTCCCGCAACAGGCGCAACCCTTATCGCTGTTGCCAGGCGGTCCGGCCGGGAACTCAAAGGAGACTGCCAGTGATAAACTGGAGGAAAGGTAGAGGATGACGTCAGATCGCCAAGCCTTGACCCAGGGCTGCGTGCTACAATGGCGCATACAAAGAGAAGCGACCTCGCGAGGAGCAAGCGGACCTCGCCAAAATTGCGTCGTAGTCCCGGATTGGAGTCTGCAACTCGACTCCATGAAGTCGGAATCGCTAGTAATCGTGGATCAGAATGCCACGGTGAATACGTTCCCGGGCCTTGTACACACCGCCCGTCACACCATGGGAGTGGGTTGCAAAGAAGTAGGTAGCTTAACCTTCGGGAGGAGCGCTTACCACTTTGTGATTCATGACTGGGGTGAAGTCGTAACAAGGTAACCGGAAGATAGAGCGACAGGCAAATGGGATTGCCTAAAGACACCGACAACACCAGCACCAGCAATACGTAACTGCAG
+
-461-(/-&42+-4/,23/2517*-*++10,,-013,''$$(**,5'6<855654-'%)3//1-'*),-100+,2+./-135134'5345.*1+*'%$&'22*'))*77*(.,0-,0%)*.98++3.3,15/59.+778''.'*),-646;13,(.'&453231128000303.12.--*+/4,-+.0382123.++($()'+,(+,,-/,*-041314145;<997773+('//,/,/3164118;9..3/0*/0&'))&%$'-((047,,4788:02,+-+54/051000067444348797,'&'*.0',+22061/3+%,,''',(1+00,,.--+/-00/56,04-+34982++,.36775-2-166/3-/'%&)'(*.+&373()1867*,,&,0,,--/:98(1,./.+*,)()2277+'(*3&%))*,3-)(+//3;1,2))$()-./)*+/)$*(25,.*)&-,,-,/306/--+/7+1*.3,%(()-60,)****))))--.51,+%')-+/12533*))((),)&%)%#%)#%$&&)(+**6,;81/4678**(''+**+,-78//3+$+(+1/)2316-*)&('&,.41;:57160/-3270-$&$&'(()&%&*.),)*$#$%&5/,&&%(,-++)-5;120/()*7..((+3.1.,-/-5529836397:5/424+-2999:54332:8::85444.12246757;6522:7276;5*239592728-+,-&1.499+31*3/&*'(+3+/2/46352((&.,855116270;60.,-0/9,0/+-048989-4/.)'/1,::5,))'()'''*&(%+0,5221//2/-022('%&%$'%%$'(+1+)++(&%%').-)*(%-41,2406511239*()()+)*/44211&()))(*)-/5-3+406855&(&530'++,42637:98805*/,)8+)+%&(*443140-0'(*379486/3---09784/..++0,.)*,6541739-./8.)*'$-(3422;7471141)),-'(20800.0/0.3:/34*'+,.545;7969-)(*)326:1./3)'*-())+'&&$&$&,.//,4/'82-2.'//1/5/.82.028521427321466762,--,0+1),./04:.8/+/45;6;151512661/44357-9:77:5644/+3%$+*$'1)*'*&($%,')%'%*+*-..:95+.30//40)+'&&%%#$
@0dbe018c-1fa7-42f1-aace-bf03d0bab339 ch=45 read=143765 start_time=2019-12-13T13:29:09Z barcode=BC01 runid=2c9cf7bc05858273f10e7d7ec552fc0bd742dc3e
CTCCTACGGGAGGCAGCAGTGGGGAATATTGCACAATGGGCGCAAACTGATGCAACCATGCCGCGTGTATGAAGAAGGCCTTCGGGTTGTAAAAGTACTTTCAGCGGGGAGAAGGGAGTAAAGTTAATGCCTTTGCTCATTGGCGATTACCGCAGAAAGCACCGGCTATCCCGTGCCAGCAGCCGCGGTAATACGGAAGTGCAAGCGTTAATCAGATTACTGGGCGTAAAATACTTGCGCAGGCGGTTTGTTAAGTCAGATGTGAAATCCCGGGCTCAACCTGGGAGCTGCATCTGATACTGGCAAAAGCGAGTCTCGTAGAGGGGTAGAATTCCAGGTGTAGCGGTGAAATGCGTAGAGATCTGGAGAATACCGGTGAAGAGCTGGACGACGCTCAGGTGCGAAAGCGTGGGGGGTAAACAGGATTAGATACCTGGTAGTCCACGCCGTAAGCGATGTCGACTTGGAGGTTGTGCCCTTGAGGCGTGGCTTCCAGAGCTAACGCGTTAAGTCGACCGCCTGGAAGTACGGCCGCAGGTTAAAACTCAAATGAATTGACGGGGAAGCCCGCACAAGCGGTGGAGCATGTGGTTTTGTTCGATGCAACGCAGAAGAACCTTACCTGAGATAACGGCATCCACGGAAGTTTTTTCAGAGATGAATGTGCCTTCGGGAACCGTGAGACAGGTGCTGCATGGCTGTTGTCGTCAGCTCGTGTTGTGAAATATTTGGGTTAAGTCCGCAACGAGCGCAACCCTTATCCTTTGTTGCCAGCGGTCCGGCCGGGAATTCAAAGGGAGACTGCCAGTGATAGGCTGGAAGGTGGGGATGACGTCAAGTCATCATGGCCCGCCGACCAGGGCTACACGTGCTACAATGGCGCATACAAAGAAGCGACCTCGCGAAACAAGCGGACCTCATAAAGTGCGTCGTAGTCGGTTGGAATTTTGCAACTCGACTCCAGCAAGTCGGAATCGCTGGTAATCGTGGATCAGAATGCCACGGTGAATACGTTCCCGGGCCTTGTACACACCGCCCGTCACCTGCATAAGGAGTGGGTTGCAAAGAAGTAGGTAGCTTAACCTTCGGGAGGCGCTTACCACTTTGTGATTCATGACTGGGAGAAGTCGTAACAAAGGTAACCGGAAGATAGAGCGACAGGCAAGTGGGGGTTAACGGGCACCGACAAACCTTCAGCACCAGCAATACGTAAAAAAAAAAGGG
+
(-.-*,.*68..6//0(((()),'(-1.14,++-27708-*&'*4'+$&+*)//.*+-4)6937147989861+,,*/.24872:667(.179-+3/0.88-+-.29:)+&)*,2-''*+.(,&%++**0,+2/.289'6'2'1,&2*/3:+/,*/*()*.06+600/160)+:7673142232..++(1*+)1,-,&(',-362011;0:35')'0*%((08741--//)$#&$%$)-0/*.-&,/8))/21.+/5678953/082,10,)241631-44,10+)'+103335622110105-/83+&*'&*+.-0348-+*.-1.10,1,1/*/495541112;8/1.,*-288.-*)*..3:2/-(/./16+*2+,)%%&(*+-,('),.879./7676)++)*+/+,,//)$#')/+2),&9)/-55122039988181/157;9:;;*.---(.0421122114518/0-69('(+,434352:11.6'$)&'*230,+),0328+371-21/1,''%'%%+-..717.32073:1;95+)++5*3.3-212240+/)%%&(**(*+-)((++1.1/*0+88655:/:8-&.6/./.-:83855++3/(*4/52835720-&*+$#%*&/114/,-*'&')+0;;;,4-+)(*33331882795:0(..)-8;67//00..052::78845-:,+*.&)+8771,,..98933,)&('+)*',3'*120:641,40*-168-,'&%)/5.;3-42241/72-1601,+()/881*1306()+((17295*)2/&+)76789487010,'&()78.23424:9,-6/.--,.')(,.4::685+98*&++*+.;+.233*))&)--14:13/).&%&(,-0/646+&''&+33384806.**&(/-''*224.034/78*+6476584978-7&-(4'/(&('$(/12350/(&'(1)(()%+&(*+*+)*.0/.%(*,5.//788754.(*22271-/*3.,-:70865-6/+*)-)+++$#&'(*+/0.59/+++),&%%'&(***(')*,1/060139+&&&')-.2,+'(((1+00/50)3-&-/-04.4,.7-//72023-290,0324462-*&')+,/59:;938),4-/,33-302/0//(&,-28:+.66*(%')2.,++-*'%$&&54::85-.*#%&'.-03443:22-2+,&2)(*''..142+*'%$
@a49c0ff6-7269-4d24-8a24-4e6097e5d246 ch=460 read=78582 start_time=2019-12-13T13:29:09Z barcode=BC01 runid=2c9cf7bc05858273f10e7d7ec552fc0bd742dc3e
CCGGTTACCTTGTTACGACTTCACCCAGTCATGAATCACAAGTGGTAAGCGCCCTCGAAGGTTAAGCTACCTACTTCTTTTGCAGCCACTCCCCATGGATGTGACGGGCGGTGTGTACAAGGCCGAGACGTATTCGTGGCATTCTGATCACGATTACTGGCGATTCCGACTTCATGGAGTCGAGTTGCAGACTCAATCCGGACTACGACGCACTTTATGAGGTCGCTTGCTCTCATGGTCAGCTACTCTTTGTATGCGCCATTGTAGCAGCGTGTGTAGCCCTGGTCGTAGGGCCATGATGACTTGACGTCATCCCCACCTTCCTCCAGTTTATCACTGGCAGTCTCGCTGAGTTCCAGCCGGACCGCTGGCAACAAAGGATAAGGTTGCCTTTCGTTGCAGGACCAGCAACATTTCACAACACGAGCTGACGACGGCCATTACGGCACCTGTCTCACGGTTCCCGAAGACATTCTCATCTCCTGAAAACTTCCGTGGATGTCAAGAGACCAGGTAGGTTCTTCGCGTTGCATCGGGTAAACCACATGCTCCACCCTTGTGCAGGCCCCGATCAATTCATTTGGTAACCTTGCGGCCGTACTCCCCAGGCGGTCGGCTTAACGCGTTAGCTCGGAAAAGCCACGCCTCAAGGGCACAACCTCCAAGTCGACATCGTTTACGGCGTGGACTACCGGTATCTAATCCTGTTTAGCCACGCTTTCGCACCTGAGCGTCAGTCTTCGTCCGAGGGGCGCAGCCGCCACCGGTATTCCTCAGATCTCTACGCATTTCACCGCTACACCGCAGATTCTACCCCTCTACGAGACTCAAACGCGGTATCGAGATGCAGTTCCCAGGTTGAGCCCGGGGATTTCACATCTGACTTAACAAACCGCCTGCGTGCGCTTTACGCCCAGTAATTCCGATTAACGCTTGCACCCTCCGTATTACCGCGCGGCTGCTGGCTGAGGTTAGCCGGTGCTTCTTCTGCGGGTAACGTCAATGAGCAAAGGTATTAACTTTACCCTTCCTCCCCGCTGGTACTTTACAACCCGAAGGCCTTCTTCATACGCGGCATGGCTGCATCCGGGCTTGCGCCCATTGTAATATTCCCCACTGCTGCCTCCGTAG
+
2427/:0104/,/2).0477;3-20,).:98:99;.-*+0/&0,1.33,0/196/3,-/0/1:34/00148,*3435/990--.+/+()*879,)***&'%&(+7478446330-.-/74031-)'+--+2%+0'&(*555653++.-0%(,31:222+41--5.1-,356974352*--.1688925*.14341:,7()+433.0621*-&+-6:56300/,.%(+2-/1116)),)((%%%($')+19:13364556:200*&)*,)-+)*+,*+,--7-%/&&(66-,/27:++.//101/0/01375(&044+,/5/;9963--.2:2./,*../3/,/1023%'.+*.227'(+0.245221347:28.1:<+/0-./'..2:-1,-33-023.0&/1,-*)(2//0,0:5//0010-00555652353.((+)+*%$*04114.()-99200/25+&''(*1+%+&)67897874.(+*079014635666214538.0&()+9:+./-/*82<9::21222;66266(541292,/--023552*(-)(',(-45+3-775)(,,.0:5<6-66./3.-.040512/217&*(*)'(%'%158(042.-)('.(,-.82:12288'7'51,)45(-,02/8,/.6.+--3758/8+7.66723457886<<2/500/;:<876,3&'))(-/3112962448)'#)*$)*+.:4225157144-0-+*%++'&))*)-()%.16,,+*%&*-,-/).6&-3//<5248-+2,(&'&(--0-7:-1(*6367,+)2-&&(*/.3,.&5:1/134.51*30101.+,))+,--/8/(&$%)+4245;4:3,//10,-1/5)-,+-%4771/-,-.-.00275734542435770/,.'4.+,1-$01.4.**,286785-.0404.+)3'+,2/9*,1:..../,0/----0223;:502(''$+//0/.97(87122817;8911/52019:8990411084690,3./02*('*-(%,-+2;503/58-,142-/.+12)'+-2,1)')&(4176;66<645/2.21:756100175315)088267+.61<6*/-)&%&'(.--88/)21/010110032035
@cdd5c04e-48c7-4bca-afe4-422f74d22518 ch=310 read=128022 start_time=2019-12-13T13:29:07Z barcode=BC01 runid=2c9cf7bc05858273f10e7d7ec552fc0bd742dc3e
CTCCTACGGGGAGGCAGCAGTGGGGAATCTTCTGTGGACGAAAGTCTGACGGAGCAACGCCGCGTGATGACGGCCTTCCGGGTTGTAAAGCTCTGTTAATCAGGACGAATGGTTCTTGTGCAAATAGTGCGAGGATTTGGCCGTTACCGGAATAAAGCCACGGCTAACTACGTGCCAGCAGCCGCGGTAATACGTAGGTGGCAAGCGTTGTCCGGAATTATTGGGCGTAAAGCGCGCAGGCGGAGATTGGTCAGTCTGTCTTAAAAGTTCGGGCTTAACCCCGTGATGGGATGGAAACTGCCAATCTAGGTATCCGGAGAGGAAAATTAGAATTCCCTAGTGTAATGATGAAATGCGTAGATATTAGGAAGAACACCAGTAGCGAAGGTGACTTTCTGGACGAAAACTGACGCTGAGGCGCAGAAAGCCAGGGGAGCGAACAGGATTAGATACCCCGGTAGTCCCTGGCTGGCAAGCGATAGATTACTAGGTGTAGGAGGTATCGACCCTTCTGTGCGGAGTTAACGCAATAAGTACCCCATATGAAATTGCGACCGCAAGGTTGAAACTCAAAGGAATTGACGGGGCCCGCACAAGCGTGATATGTGGCGTTTAATTCAAGCTGGCACTGAGAACCTTACAGTCTTGACATTGATGGACAGAACTAGAGATAGTTCCTCTTCTTCGGAAGCCAGAAACAGGTGGTGCACGGTTGTCGTCAGCTCGTGTCGTGAGATGTTCAGGTTAAGTCCCGCAACAGGCGCAACCCTATCTTATGTTGCTGGGAGTGGAATACTTTACGAGAAGACTACCGCAACAATGCGGAGGAAAATGAGGATGACGTCAAATCATCATGCCTTATGACCTGGGCTACACGTACTACGTGGGAGTTGTGGAGCGAAACGAAACCGCGAGGGTGGAGCAAACCCGAAACCTCTCTCGGATTCGGATCGTAGGCTGCGGCTCGCCACGTGAAGTCGGAATCGCTAGTATCCGCAGGTCAATATGCTGCGGTGAATACGTTCCCGGGCCTTGTACACGCCCGTCTGCACCACGAAAGTCAGAGTGCCCCAAAGCCGGTGGGGTAACCTTCAGGAGCCAGCCGTCTAAAAGGTAAAGTCGATGATTGGGGTGAAGTCGTAGCTAAGGTAACCGGAAGATAGAACAGGCAAGTAAGAGTTAACACAAAGGAACACCAAACAACTTTCTTCCAGCACCAGCAATACGTAACTACCA
+
*//2./1'+-.$,+0.,0$,/.35-(../3:43324:57..1+()*3204.,+&,7987791001/2/0231422108'48988.+380+-/,0+..0/,+'5-66%%.*'45:,4-+-60/0602999.-*1+,271-..2*+,+1:.7*7116.'))(*.2-//5/101).)+,,+,+,/1./,5.0944467')+*1,+.1/1339431+(.%$('$*':7:87*6.*%%'((*(*/1(+)%&-+-,-2./49775/.//98+,,83252+5.7-/72))/1668<450%&.(&./01.6-.-5-,'(+3/(.-+)',('(***+-%))5,/7**+.0)'&(''&))*63-*(&),,2541:02777147678:355,+)((('('+/-3:0.13937,+.51+,/./'%$&%.,500''-26..7.+.-)')(&&'*(*.&01/1271383-).14519,''(')$%%()4)1/31,+'-&)+7301100//.(')(*-/.57:7/:332.(+(,''+:-9.34281,'%)(,00(%%$$$'(&)''+5479&1-4+202.,13,,-).,*,-./088(/*/,.4,'+*,-/--*)(%''($($')+-5-166<50-'%#'*+()))(%'-+../+-*/0006652(10./09:890/510/%)%*%,346:8950/5.0872-2-)-1))///./164070.,,,+4/72235//-.-335668969554553-+%$+,.554.073)*43*9/0642.5-264*,.0.1,.'.'&&%(6.$'$)((()'&')&$%$%&*)&('-,/531/&/.70007-+0(*&*+*,-35/0225679/:1-.::8.+&+%('(+./08,03----.(*&(''(*)'),5.-+6++-*,)'(')'$&&)521988+*(,*,.4))).;547'').+%(()*.,-'.'1-95:898210.+)*()'*(++%&&%&*1,*))(+'2,204511+&*)*.''),.305,,++*(+&)-.642496-32438,*/24301-(+(+%*'.25,*+&&*/12-.+-44124**&(((02.*362-.3023)2222779432-%))*%&'()1+76/(-41*),0/4+*,-//00-0..0+&(((+()4,)''*),(&&%(:4;3+1+*2.))*'1016484--/(')/222-0,/+.)(+*--+0)(+,3*(*+33-+/*''()'-74+5383455+2%%%$%%%
@9f7b2198-0067-42fd-a337-5d0e9c7c2638 ch=156 read=101983 start_time=2019-12-13T13:28:52Z barcode=BC01 runid=2c9cf7bc05858273f10e7d7ec552fc0bd742dc3e
CTCTACGGGAGGCAGCGGTAGAATTTTTTTTTTCGGCAATGGAAGCCGGCCGAGCAACGCCGCGTGGTAGAAGAGTTTTCGGATTGTAAGCTTCTGTTATAAAGGAACGGCGGCTACAGAAATGGTAGCCAATACTTTATTAAGCCACGGCTAACCGTGCCAGCAGCCGCGGTAATACGTGGGTGGCAAGCGTTATCCGGGATTATTGGGCGTAAAGAGGAGCGGGCGGCAGCGGGTCTGTGGTGAAAGCCTGAAGCAACTTCAGTAAACCATAGAAACCAGGCAGCTAGGAGTCTGCAGGAGAGGATCGTGGAATTCCATGTGTAGCGGTGAAATGCGTAGATATGGAGAGGAACACCAGTGGCGAAAGGCGACGATCTGGCTGCAACGACATCAGTCCCGAAAAGCGTGGGGAGCAAATGGGATTAGATACCCTAGTAGTCCACGCCGTAAACGATGAGTGCTGTTGGATGTCAAAGTTCAGTGCTGCAGTTAACGCAATAAGTACTCCGCCTGAGTAGTACCGTTCGCAGAATGAAACTCAAAGGAATTGAAGGGGCCCGCACAAGCGGTGGAGCATGTGGTTTAATTCGAAGCAACGCGAAGAACCTTACAGGTCTTGACATACTCATAAGGCTCCAGAGATGGAGGAGATAGCTATATGAGATACAGGTGGTGCATGGTTGTCGTCAGCTCGTGTCGTGAGATGTTGATTAGTCCGCAACAGGCGCAACCCTTATCGTTAGTTACCATCATTAAGTTGGGGACTCTGGCAGAGACTGCCAGTGACAAGCTGGAGAAGGCGGGGATGATGTCAAATCATACTTATATGACCTGGAGCTACACGTGCTACAATGGATGGTGCAGAGGAAGCGAAGCCGCGAGGTGAAACAAAACCCATAAAACCATTCAGTTCGGATTGTGGTACCGCTCGACTACATGAAGTTGGAATCATGGTAATCGCGAATCAGCATGCGGTGAATACGTTCTCGGGCCTTGTACACCGCCCGTCACCACGAGTTGATAACGCGAAGCCGGTGGCCTAACCGCAGGAAGGAGCTGTCAGGTGGGATTGATGATTGGGGGTGAAGTCACGTAACAAAGGTAACCGG
+
,9886945.'(**+-),*+-(2*35567046-,219:280&**,%,0*)(+(,*+.8:89<1011-1)&$*)&$)7;8321;+2+((+-)-08241040/0;&''+*-*6..31)&'%&,1-*,('%%-(('+).-01'(//2*/2--2.--26.-**.9.,'''&)*/1.5,1.-.601(1,,.50,(&'*08200*&*)',*)0.685324970(%)*%++&3623630.2'40..232.2..+5.'*+(**)**,-(,0.,11-5&077:0.43/453250(*,,*(&%'''&((*15-.0286666:80/0203./4331/0//-8458:53447361-*)*),++)/.798156666584()4.*,010/1020')$$$%'('*'''&+-.//7('&-13-(+./.*0+)*.3;2.(1/)6+++6544;*)(,-.08622445701665.-+-,((*(**%'2)2176633:1165:01577444/1143325,7++('')('--,*.*'(%''(%+*+2/0.--+1)*24.45&-7459++)()%#,*/277109)(++/06564845:///-732398;:4:49432322/)40,.1.*(1)),)(,&(+--.6.2288/.*+*,/6-6/4:()),-/095/0++.1.)...56753+3.18:53921820122374;*+,544.01358879889896675672*3(&&()1,.207.553,.1.576/80+*+,--,..*-7-33*1,)'-)5)14105441+1.'((+54578<45544666-,+,3-,)*,103-5-3/.///075<600.3-)*)').-%)/2*+*&'(4/.(*+-..2,02:48978(677883/,-),),&++(,60,-''%,(.8+/0:3).0.(*-9911;/:,*&+,571.(+'$)*((#$'$&)+7677243,+-*(.,8.::88-0+,)(&).)+,.118-(*&*&''543352/0-230,1*-/-&(*&+()')')/191-.'*+&))*0/7/0+.11)2,-2111/5/8/0,-/57-/01-*-)')$'&%&('+/404<1/00-..3-9-1551(++,-',+%''),2959,,/01;9151
@4e6500e4-7342-4b6c-b27a-49902120ef65 ch=267 read=96922 start_time=2019-12-13T13:28:21Z barcode=BC01 runid=2c9cf7bc05858273f10e7d7ec552fc0bd742dc3e
CCGGTTACCTTGTTACGACTTCACCCCGATCATGAATCACCAAAGAGTGGTAGCGCCCTCTCGAAGGTTAAGCTACCTACTTCTTTTGCAATACTCCATGGTGTGACGGGCGGTGTGTACAGGCCGGGAACGTATTCACCGTGGCATCCCTGATCACGATTGCTAGCGATTCCGACTTCGTAAGGTCGGTTGCGAACTCAATCGGACTACGACGCGCTATGAGGTCGCTTTGCTCTCGCGGTCGCTTCTCTTTGTATGCCATTGTAGCACGTCTTCCCTGGTCGTAAGGGCCATGATGACTTGACGTCATCCCCACCTTCCTCGAACATCACTTTGGCAGTCTCGCTGAGTTCCCGGCCGGACCGCTGGCAACAAAGGATAAGGTTGCGCTCGTTGCGGGACCAACCCAACATTTTCACCAACACGCAGGCTGACGACAGCCATGCAGCACCTCACAGTTCCCGAAGGCGCAATCCATCTCTGGAAAGTTCTGTGGATGTCAAGACCAGGTAGGTTCTTCGCGTTGCATCGAATTAAACACATGCTCCACCGCTTGTGCAGGCCCCGTCAATTCATTTCCCGAGTTTTAACGCGCGGCCCGTACTCCTGACGGTCGACTTAACGCGTTAGCTCCAGAGCCACGCCTCAGGGCGCAACCTCAAGTCGACATCGTTTACGGCGTGGACTACCAGGGTATCTAATCCTGTCTGCTCCCCGCTTTCGCACCTGAGCGTCAGTCTTCGTCAGGGGCCGCCTTCGCCACCGGTATTCCTCGAATCTCTACGCATTTCACCGCTACACCTGGATTCCTACCCCCTCTACGAGACTCAAGCTTGCAGTATCGGATGCAGTTCCCAGGTTGAGCCGAGTTTCACATCTGACAACAAGCCGCCTGCCGTGCGCTTGCCGCCAGTAATTCCGATTAACCTTGCACCCTCCGTATTACCGCGGCTGCTGGCACGGAGTTAGCGTGCTTCTTCTGCGGATAAACGTTAATGAGCAAGGTATTAACTGCTCCTTCTCCCCACTGAGTACTTTTAGCCGAAGGCCTTCTTACGCGGCGTAGCTTGCATCGGAACTTGCGCCCATTGTGCAATATTCCCCACTGCTGCCTCCCGTAGG
+
63.4-8./817'..%*-)/30.,-/,'%%*/#&(*6/.+,'-(-'&')(-,,.114:3**(,)/20.5-3((+--57206994640'$(%#$$'(.)),4,1-..463;:..---.--)+,)/),,57..-+-2370/09/47/..*13(%+,*+%&(+2-&,4-//./28.0-+-.0-(-(+*.+,*7/<56&&5321)5*+..-334576741)(0*020.1-3*,/7**-0-*///.)'(*144455/3.'%%&'59307&'$&%#'('$%&&1-)1,,,414'.1322//-/-,**+-+,1343//269+,387:8*+,&(+,,1401043*2,&,,+.-$%,&%-504/++*.+.15354608-++(+1:0,6-:.-205:565559516.,-61-,&,&-2,+(6/568+3+2*('.+,$(%(/32533672//2320//+.4(,)'(.//49/:-)*.3049.:0;7::5897778038.-/5.&))179:86:3/3446/0/-1-70<:8<856475459:9-//4/40'()+,...//7+,+')+.0457)605:93+48688;865;5)*(%%++56,43,''(((,2:9.1,325''(,.4;994304/3181//.3-/0,6'%(&',../,698/++23-,.093:140**+.67808972;9*.1:4548:87778:.75.+,-2+.,+352248730-/63-(++:7.,315978715243/(001;767:-/661/51344/--50,./*/+--21/-.%'./1377686745:641./(*,0347:740(3**&&$,4793-/*')(+.0178.7..6...*-//18(01236789;9:4*,,',)).45('+)3,*)(,/2(('''*+06)1.%'(''()(()*&',*$&'%&'++/2163,++.1301-'(,+,+06++13(,-0--..+819221803,*%')*&'/+)))++''''%*))32,3,))'5545/8,8,//0.51.7/21.0((2(*375-06)+68,+-,+(((+,-.-''+///05272()6',+'''++)'&''''''')-08)*&#%%%*,52:6+/1-/)/*%%&*+*&(*'+1-//.,,*)72//34+
@57e1f14d-82f1-40a7-af5b-cbb8905e4955 ch=89 read=110971 start_time=2019-12-13T13:28:09Z barcode=BC01 runid=2c9cf7bc05858273f10e7d7ec552fc0bd742dc3e
CACACAGGAAGCAGCAGTGGGAATGTGCACAATGGAAACAAGCCTGGTAGCCATACCGCGTGTATGAAGAAGGCCTTCGGGTTATGGAAGTACTTTCAGCGGGAGGAAGGTAAAGTTCTGCTTTGCTCGTGACGTTGCGACAGCTAACTCCGTGCGGCCGCATTACGGAGGGTGCAAGTAATCGGAATTACTGGGCTAAGGCGCACGCAGGCGGTTCGAGCCAGATGTGAAATCGGGCTCAACCCGGGAACTGCATCTGATACTGGCAAGCTTGAGTCTCGTAGAGAATTTAGAATTCCAGGTGTAGCGGTGAAATGCGTAGAGATCTGGAGGAATACCGGTGGCGAAAGGCGGCCCTGGACGAACTGACATCAGGTGCGAAAGCGTGGGGAGCAAGCAGGATTAAGATACCCTGGTAGTCCACGCCGTAAACGATGTCGACTTGGAGGTTGTGCCGCCAGAGGCGTGGCTTCCGGAGCTAACGCGTTAAGTCGACCGCCTGGAAGAGTACGGCCGCAAGGTTAAAACTCCAAATGAATTGACCTTGGGGGTACGCACAAGCGGTGGGGCATATGGGTTCATTGGTGGCACGAAGAACCTTACCTGGTGCAATCCACAGAACTTCAGAGATGGATTGGTGCCTTCGGGAACTGTGAGACAGGTGCTGCATGGCTGTCGTCAGCTCGTGTTGTGAAATGTTGGGTTAAGTCCCGCAACAGGCAGCACTATCGCTGTTGCCAGCGGTTCGGCCGGGAACTCAAAGGGAGACTGCCAGTGATAAACTGGAGGTGGGGATAGCCGTCAAGTCATCATAGCTGACCAGGGCTACACGCGCTACAATGGCGCATACAAGAAAGCAGGCCTCACCCGAAACAAACGGACCTTCATAAAGTGCGTCATGTAGTCCAGTTGGAGTCTACCGCTCGAGCTCCATGAAGTCGGAATCATAGTATCGTGGATCAGAATGCACATTCCCAGGCCTTGTACCGCGTCACCGTGAGTGGAGTTGCGAAGGCGGTAGCTTAACCTTCAGGGCGCTTACCGCGCAGATTCCGCTGACTGGGGTGAAGTCATGTAACAAAGGTAACCGG
+
(&(')&*-')),133/277;:*55)4''$'+1/-,'%%&*(-29330,)(+,-*$,)&()))03+*/-'+++,57767*9.5-,,+)%%%&/02;4/*+*+13*)*)(+)**-&*'.((()0,,+231*...0025(&%$%$%$%)((.,.)(''&%$$$$$%#$&**(+))*))*&&&0745-42,3-+,.2,()'*.)//32*/-/-.5/)'1)%'&$&**-150.-170/3(-68981302*0781312765.-++,6/6516-.-&*,-*%++304771-%&'%),'((,//.4()/6-*''**-3-)/6,+0233.+,,-.33;/+4,-921/.-10597--1),,,2/41)&,2--&'/...*,&(*)*0.2**0-*-.01977**,-40%.-.*&2.-+&*./3;.+*&&&',-4*,/04/222*.,..%./27/3.5*&+(,9-/.3+&*'&&'+8-43.4..+/)3+.+..4856444:56-461259-/*&%')%%&%(')')/13835173:5;91/*+*+/2++0423.-.&&&+043'&%(%*)-/.%,&),)0.)'(+,,)0(1+)'-,%&,$&&&'',,(/2331711966'%'))'(41--+./0)''(*,-.0:35%2',*10899:;5<9,71175+(,(((*)96//..-519799:://,+&+,74566:0.-,25-+.,/260:3.*,+*($+1-4*,30$(($&&),7(),(*4(.4.,+,'($(*.03)0,%&'&&05,++*(&),005.+,-,33/3+*)*'()*11485.((*-)*-/31-/01:5&%$%'$((9*,-/++*'&&'(*013473;40753556485/&))'&&&**(((,&.*''*++&(3*.4:30)*0+'*,0)(2-3211$+$$&**)))..1,,((+13,5456<*),%*,2/..*3+**5*50547.,*'),)*-991981-&++)+*%('++.2+$1*,+.*$&&*)43'''#&%'$'%&*10)(3)(*'&($&#'&(()),*6,31152%/+&*&'+)+/,&(###&&,.$''&(+,,-))**-**(%'(&.%&(&%')'.+129:67:
@75f046cd-98ad-4f7a-9985-c786a908a9a8 ch=214 read=55683 start_time=2019-12-13T13:27:59Z barcode=BC01 runid=2c9cf7bc05858273f10e7d7ec552fc0bd742dc3e
CCCGTTACCTTGTTACGACTTCACTGATCATGAATCACAAAATTGGTAAGCGCCCTCCCGAAGGTTAAAGCTACCTCGCTTCTTTGCAACCCTCCCATGGGTGTGACGGGCGGTGTGTACCAGGCCCGGGAACATCACCGTGGCATTCTGATCCCGATTACCAGCGATTCCGACTTCATGGAGTCGAGTTGCAGACTCAATCCAGTTTGACGCACTTTGCCAAAGAGGTCCACAAAACTTGCTCTCGCGAGTCGCTTCTCTTTGTATGCGCCATTGCTTGTGTAGCCTGGTCGTGGGAATGCTTATTGATGACGTCATCCCCACCTTCCTCCAGTTTATCACTGGCAGTCTCAGCTGGTTCCCAGCCGGACCGCTGGCAGCAAAGGATGGGGTTGCGCTCGTTGCGGGACTTAACCCAACGTTTCGGCACGAGCTGACGACGGCCATTGCAGCACCTGTCTCACGGTTCCCGAAGGGCACATTCTCATCTTTAAGAAACTTCCGTGGATGCTCAAGACCAGGTAAGGTTCTTCGCGTTGCATCAGATTAAACCATTATCACCGGCAATGCGGGCCCCAAATCAATTCATTTTAGTTTTAACCTTGCAGCCATTACTCCCCCAGACGGTCGACTCCAACGTTAGCTCCGGAATACGCCTCAAGGGCACAACCTCCAAAGGTCAGGCATCGTTTACGGCGTGGACTACCAGAATTATCTAATCCTGTTTGCTCCCAGCTTTCACCCTGAGCGATCAGTCTTCGTCAGGGCCGCCCTTCGCCACCGGTATTCCTCCAGATCTCTACGCATTTCACGCTACACCGCAATTCTACCTCTACGAGACTCAAGCTTGCCAGTATCAGATGCAGTTTAAGGTTGAGCCAGGGATTTCACATCTGACAACACCGACCGCCTGCGTGCGCTTTACGCCCAGTAATTCCGATTCGCGCTTGCACCCTCCAGTATTACCGCGGCTGCTGGCACGGAGTTATTGGTGCTTCTTCTGCGGGTAACGTCGTAGGCAAAGGTATTAGCGCACTCCCTTCCTCCCCGCTTCAGAAATTTTACAGCCCGAAGGCCAGCTTCTTCACATGCCGCGGCGTAGCTGCAGCGGGCTTGCGCCATTGTACCAATATTCCCCATACTCCAAAAGCAG
+
8-&&+,,/,/-)5.)*-(,..-'(&'*00,./1970.0,2,'.(*)0))%&)/.)()0,),/.00+3.)%()(,1,)(**'&%&%#&)%//*((3'$&&(.+)*-02/56-,,%&'&**+**,,00')3*4++(-&),7/6.4112;964135)(&'*+'+0++-2174,*(*-011**-.)))*+%)+,+-26789828/6,..//(&)3.0$+))*'&%2,*)&*,-1'#%&'*&+--)+,),.,,,(+),././-)&,3+,,/122268105+&%%&&%%%'..+*20.()%'+$$%$$&&&*)'&((./789:*:50)+/.-0)*+././1;.+-7-0//('&&,-.1%)('%(0:.0+%*-..9/%&()*6//-&/*1-31:9,2,))4-1.327-6,+,.482+,+-)**''),&)*(#%%'%*+),-//./11,&*3-423,+)+*%.+*-/,(.,/.81.92,+++))()'*+.5-&$$%$$&$,'%.,(-073;458;64+%(-*/--++$--+02)0-:089'(+,,.+,,-84../3/98782**,)+)-)+)(%#%#%&+,+,-''()(*5:6<7.6;:+(+-77)7/6240/.'(,-&.'%)5/:98*-.,/(),..1***()''$(*)*/0/3((&%$'*)10/...*0/,%'+(()&**2/*)'($$(++425+41+&('*%&%-,0..),0*(((//01212856:945;.&,*1.,$((/2()$**'(+&'%%*,.11356:5414+*13.7,.,(,.,079.//)*+,8:4602*)',-/531124757;8435./1/.,.3)*(*,8.3/37-24443-10457./(-0..420000++***211,02:**&4*.5''/2($*+((58,/+..12((&%&))%.'%,(+)-4,-///010)))('0+.+''#)*/-4**&'0,)&&$%((+,+.63'+&$%$'+*'-4,+,+*,.,#%$%$',)&)0.*&&('-+,3/23/-1.0*/213+*'))-+*,./29+..,/08.*($&$%),1)2;5651681'')*&'&)'$&()')**&.3-')*+)..&&(,-+3.+$%('$*)&*,'$%'$()))'%()+2/,0-*-/12()*'*%*&*,5016153*$%#$%%&*),(#$%&
@272a38ba-016d-48e5-981b-7677605f09dc ch=311 read=101391 start_time=2019-12-13T13:27:53Z barcode=BC01 runid=2c9cf7bc05858273f10e7d7ec552fc0bd742dc3e
CTCTGTGGGAGGAGCAGCAGTGAATATTACAATGGGCGCAAACCTGATGCAACCATGCCATGATGAAGAAGGCCTTCGGGTTATAAAGTACTTTCCAGCGGGGAGGAAGGGAGTAAAGTTAATACAGCACTCATTGACGTGCCCGCAGAAGAAGCACCGACTAACTCCGTGCAGCAGCCGCGGTAATACGGAAGTGCAAGAAGCCCATCAGGAATTACTGGGCATGTACTTGCGCAGGCAGTTTATTAAGTCAGATGCTTAATCCCCAGGCTCAACCTAGGAGCTGCATCTGATACTGGCAAACTTGAGTCTCGTAGAGGGTAGAATTCAGGTGTAGCGGTGAAATGCGTAGAGATACTGGAGAATACCGGTGGCAGAAGAGCGGCCTGAGACGAAGACGGCGCTCAGGTGCGAAAGCGTGGGGAGCAAACAGGATTAGATACCCTGGTAGTCACGCCGTAAACGATATCCGGCAGAGGTTGTGCCGCTTGGTGGCCGGAGCTAGCGATTAAAGTCTTACGCAAGGAGTACAGCCTGGAGTTAAAACTCAAATGAACCGGCAGGAGCCCGCACAAGCAGTGGAGCATGTAGTTTAATTCGATGCAACGCGAAGACCTAGTCTTGTGACATCCCGGAGTTTTCAGAGATGAGAATGTGCCTTCAGGAACCGTAAGGACAGGTGCTGCATAGCTGTCGTCAGCTCGTGTTGTAGAATGTTGGGTTAAGTCCCGCAACAGGCACCGCAACCCTTATCGCTGTTATGGCGGTCGTAGGAACTCAGGAGACTGCCAGTAAACTGGAGGAAGGTGGGGATGACGTCAAGTCATCGCGGCCCACTGACCAGGGCCTGCCGCGTGCTACAATGGGCGCATACAAAGAGAGCGGCCTCGCGGGCAAGCGGACCTCATAAAGTGCGTCGTAGTCGGATTAGATCTGCAACTCGACTCATGAAGTCAGAATCATAGTAATCGTGGATCAGGAATGCCACGGTGGAATACGTTCCAGGCCTTGTACACACCGCCACCATGGGAGTGGGTTACGCAAAAGAAGTAGGTAAAGCAACATTCAGGAGGCACCACTTTGTGATTCATGACTGGTGAAGTCATGCTTTCAGGTAACCGG
+
#'''&&(25()&($1()+*('(,+3*3+(-576081-)+.1)-*&$$(#%*',-02055)*,-+)-(&-*(,*.-4,&0*1/*,+12'+**05-.,))))+4/-/3.-+-)&&(.2-,,--.+*)&'***)1%.'()-(+$*1-,/+,0+(,-+,,47,,.0,1-*/+&)&'&'+,01605150/0-#'(.()*)).)-&(((*)%(,,('''(/,/0052*(%%##$'(&%')+-/51.0183$.-+)))-1351,'+'12)-45'$/--67322(+,/1&',240.0/-./''')'3,-3++*-)'')*01255-+,1,.+,&.(,-).+.+))*)*2---31.0++/,*..02)-'(',%)--./6-1-2,+'$*%&(**('1(&'%&((''&'(&%&&(668/22-.-)--*+)11-(0***-:;7268;2/5()10314*)--0-/20'*-193513$)'&-,,*'&''%+&),.901.4-%%%#'%#&%&&*)*%*+''(&%3'6.+*)(&%$($'-+)(%%'&-)-5,%%'$+224::/756),/1'$'&&%'+)./),06/')$%%(*.&(),,)+,)/++*32:62-++%%(,*052/+*)*-&&'%')*.,-%&$%%*+57/()*'(+1;.32,--./511*6-04,674:8,280432..)/)./5134414556++'+*-124/11*+--/.3)17)('&))*)1,/+(*502..5.+(,.-4%'''%.+)+0(32%%''(*&'++,.%$%'%(-)-*(%').0/45)&*$+)*)*..&&'(*,5:;:/-1+1,5-06:6/.*+4241,))**+00((,(*.,%)$&'8,),.)))'&('&&&($&''(*..1(*,-...*002)''%'))3,2514*0+'*+-/&,/3//966/-10-,336(-*%*',.0.-)4*$)'-/501&/&-.52665',*.5334+1)412%(*+13867/80568521*.-33:8),+.*.+(('&**-//,(/57.1-(+))%&(,1','$')&((00(),+'.35$')+/76)%'%&)0.4,/60)./)(%'')$.,%(&%$))$&.2++5578:4+-++-6+0'()-*,,$&#$&('%''/-297758
@185cb3fb-259a-4d6b-a979-f065858bfc7a ch=160 read=172879 start_time=2019-12-13T13:27:42Z barcode=BC01 runid=2c9cf7bc05858273f10e7d7ec552fc0bd742dc3e
CTCCTACGGGAGGCAGCAGTGGGAATATTGCACAATGGGCGCAAGCCTGATGCAATATGCCGCGTGTATGAAGAAGGCCTTCGGGTTGTAAAAGTACTTTCAGCGGGGAGGAAGGGAGTAAAAGTTAATACCTTTGCTCATTGACGTTATCCGCAGAAGAAGCACCAGCTAACTCCGTGCCAGCAGTCGCGGTAATACGGAAGTGCAAGCGTTAATCGGAATTACTGGGCGTAATGCGCGCAGGCGGTTTTGTTAAGTCAGATGTAAATCCCCAGGCTCAGCAGGAACTGCATCACAATACTGTAAACGGAGTCTCGTAGAGGTAGGAATTCCAGGTGTAGCGGTGAAATGCGTAGAGATCTGGAGGAATACCGGTGGCGGCCCCTGGACGAACTGACGCTCAGGTGCAGCGTGGGAGCAAACAGGATTGCAAGATACCTGGTAGTCCGCCGTAAACGATGTCGACTTGGAGGTTGTACCCTTGAAGGCGTGGCTACCGGAGCTAACGCGTTAAGTCTGACCGCCTGGGGAGATTACGGCCGCAGGTTAAAACTCAAATGTGAATTATTGCACAAGCGGCCCAGTTAAGGCATGGTTTAATTCGATGCAACGCGAAAGAACCTTACCTGGTCTTGGCATCCACGGAAGTTTTCAGAGATGAGAATGTGCCTTCGGGAACCCGTAGAACAGGTGCTGCATGGCGTCGTCAGCTCGTGTTGTGAAATGTTGGGTTAGGATCCTGTGAAGCGCAACCCTTATCCTTTGTTGCCAGCGGTCCGGCCAGGAACTCAAGGAGACTGCCAGTGATAAACTGGAGGAAGGTGGGGATGACGTCAAGTCATCATGGCCCGCCACGACCAGGGCTACACGTGCTACAATGGCGCATGAAGCGACCTCGCGAGCAGAGAAGCGGACCTCATAAAGAGTGCGTCATCAGTCCCGGATTGGAGTCTGCTCGACTCCATGAAGTGGAATCGCCTATTAATCGTGGATCAGAATGCCACGGTGAATACGTTCAGGCCTTGTACACACCGCCGTCACACCATGGGAGTGGGTTGCAAAGAAGTAGGTAGCAACCTTCGGGAGGCGCTTGCCACTTCAATGATTCATGACTGGGGTGA
+
+/3*%&)+8:,.7/)/..,602+,*+/9/.,/0198522-(+/7168**,)(*)$%))'260320-.+-,-6'(/++--()+'1039--299-,//1299/'.*-48-(,++**1(%'(151'(+4+5,-.5.45./76+0-,,1338414,+,)*3+(-,)+0.0(-,/1///06.318945524:71,0,*7,-'1.-+%'(/.60,0.+6/;/7&1*&-)('**/5774/8,,.,,),+.0//8/9;/(3/52,.33431/&(,3(,13*%)'')*($&%,.0322/00/.(()+-(+02)')&%')&'(+*-/6.,(.+,(-(*****'(+)**/-..-650,0-)*42.**+*,-22;1-4.)90*.(&(%)'$&%,1-'')//.)(,)&)*003,,*).1.),)(,-&,+)+-0:746*,&/&$)(,&+5-46,-:987774245127;;31232::731,1-0&)'1/*-%4.)),)(&'(,,./0.$$'+*/--113822232630-1+&+-1:2542264(($&*&&)+0.-)*,*1,8275.12679-)$'&%%((#))$-)*,/&)())*+()+.(&(,3..*+*04597:4./1014*4.3'(1)')---+*+.5/.)*)&&''*113'(+/4.4/099600/,-.841/02/26577694(782:12&'(-1&%30-6567:32-,)))&(*883.///388/8/--/037...2*4313'//,,.+$&%(,-,-.-.%16)'*+./2-74-/92150-0'3/30/1/0')'%)003*,)-'*++,(-../-,-.6<:6654)((&&*)(024+.-**&'*/.,+.1011--134;4%'%)-.17820-0,,+)')***,*+/.;1/8/--'(&('&'''-3,4++/-(-3)+&)+&,/8679541-04.%&'(*+*35%.%)*/,3*-,,0.1.*,,*)*((-04456902016/--5.005+-('#&'%'),2213214*)(/,+6.,.'32+)2-,/.3-/()14121-.0000.28169./2,,'*1055:1+++'050800-0-&)(').11,,%(*0/33:70;2-053')2..50,-0+'&(+,27;8854230/-0,+,*
@04886850-f35c-4f62-b314-b76ff2747b4d ch=252 read=193794 start_time=2019-12-13T13:26:56Z barcode=BC01 runid=2c9cf7bc05858273f10e7d7ec552fc0bd742dc3e
CCGGTTACCTTGTTGCGACTTCACTAATCATCAATCCCGCCTTAGACAGCTCCTTCCTTGCGGTTAGGCCACCGGCTTCGGGTGTTATCAACTCTCGTGGTGTGACGGGCGGTGTATTACAAGGCCCGAGAACGTATTCACCGCGACATGCTGATTCGCGATTACTAGCGATTCCAACTTCATGTAGTCGAGTTGCAGACTACAATCCGAACTGAGAATGGTTTTATGGGTTTTGCTTCACCTCGCGGCTTCTTCCTCTGCACCATCCATTTGTAGCACGTGTTAGCCAGATTAAAGAGCATGATGATTTGACGTCATCCCCGCCTTCCTCCAACTTGTCACTGGCAGTCTCGCTAGAGTCCCAACTTAATGATGGTAACTAACGCGATAAAGGGTTGCGCTCGTTGCGGGACTTAACCCAGCATCTCACGGCTTACGAGCTGACTTGACAACCATGCACCACCTGTATCTCATATAGCTATCTCTCCATCTCCTGGAGCCTTTATGAGTATGTCAAGACCTGGTAAGGTTCTTCGCGTTAGATTAAACCATGCTCCACCGCGTGCGGGCCCCGTCAATTCCTTTTGGTTCATTCTTGCAGACGTACTACTCAGGCGGAGTACTTATTGCGTTAACTGCAGCTTTGAACTTTGACATCTTACTTAGTACTCATCGTTTACGGCGTGGACTACTAAATTATCTAATCCCTGTATTGCTCCCCACGCTTTCGGGACTGAGCGTCGGTTACCCAGGCCAGATCGTCATGTCGCCACTGTGGTGTTCCTCAGCATATATCTACGCATTCCACCGCTACGCCGATTCCACGATCTCCTCCTGCACTCCTGGCTGCCTGGTTTCTATGGCTTTACTGAAGTTAAGCTTCAGGCTTTCTACAGACCCTTGCTGCCGCCTGCTCCTCTTTACGCCCAATAATTCCGGATAACGCTTGCCACCTACATTATTACCGCGGCTGCTGGCGTAGTTAGCCAAGTGGCATAATAAAGTACCGTCACTCGGCTACACCATTTCCTGTGCCGTTCTTCCATAACAAGAGTTTACAATCCGAAAACCTTCTTCCTTCACGCGGCGTTGCTCGGTCAGGTTTCCCCATTGCCGAAAATTCCCTGCGCACTCCGTAGGAG
+
862216)/12200,$**+87::43')2+./725510:/&,0+3&&062343388680+/')1/1.',--.),+0,))1&$.&/(.///4630--***0.%*(+,47-797481)1$&.+./14-65*+&+*1-5988<747:562(&%'(./4275438/,/-(),-/4778:10.'*10227364457+,217*1.3699805/...,1-,*)-'+537:07;-,06521:7,')0.258;9.+)+,+./,*-/9/471.+00.4:;749,)('++%*.0,0'$&)'%&$'$2*''$&&(*-00*)59/22:788:26:;1,14:<7331,/.,10/1656/6.-*+/..5,-3-&(+*295+1./201,,.1397530/-2.,*,,-61)-.1.7,--//5717001;74/313*75('')',-10&',&'%')+''1400**+''&(2-6/::6666;57:56651111-101*45669856/18634/5''1-,./.-1('*-,./1268867769<4-)-15+64/-/,/+./16%%1,7.<:7:1344449352-*()).-)/-87.,.0/*47972;:.,*-1727;1:1/0))***)**,.13529;;4+)(*(*0,./1,.-302,+(&(&))'&*).22336//012.0,&&'%''**3311/..76:0,0///7:;686*311.-,-)**'(,-08,,'*$+0.101::1)**+2;772;:3424388667'1/:%3(,'*,,62.149784$$$-019;2420116678;17/.&'(,-16663*'.&'$///)(1648866/.*'(,*-((',-.-(.*(,6-03.//-(&(-002595677;:3-,,*&&&((+1006/-803,)-052&,436<4)'$((+.9<//0-//478-/5--.+/3)*,2,,.,44-/.*180-3-3/5:93,++---/8569,+,%-'(/3.391*2,,-8764,.()(531*,.*(&''&$&#'%&&.71(.&,&$'(',-1),+)))(+236;:0..,.%+-+-4079.1'*,//02),-090++,/+..,-27/-.0207<979;72311(./..4-/06+80-)+*,7)4;<2/17129206:506.,('&',-+,.2/.,),))&
@676f9c57-0fd6-40d6-945f-d1951af9aafa ch=330 read=77586 start_time=2019-12-13T13:26:53Z barcode=BC01 runid=2c9cf7bc05858273f10e7d7ec552fc0bd742dc3e
CTCCTATGAGGAGGCAGCAGTGGGGAATGTGTGCACAATGGGAAACCTTGGTGCAGCAACGCCGCGTGAAGTGATGAGGTTTTCGGATCGTAAGCTCTGTCTTTGGGGAAGATAATGACGGTACCCAAGAGGAGGAAGCCACGGCTAACTACGTGCCAGCAGCCGCGGTAGCCGTAGGTGGCGAACGTTATCGGATTTACTGGGCGTAAAGGGGCGTGAGCGGATGATTAAGTGGGATGTAGAAATACCCGGGCTCAACTTGGATGCATTTTAAACTGGTTATCTAGAGTGCAGGAGAGGAGAATTGGAATTCCCTGAATGTAGCGGTGAAATGCGTAGGGTGGAAGAACACCAGTGGCGAAGGGCGACTCTGGACTGTAACTGACGCTGAGGCTCAGCGTAAGGGGAGCAACGGGATTAGATACCTGGTAGTCCCACGCCGTAAGTGAATACTAGGTGTGGGGGGTTTCAACACCTCCGTGCCGTCGCTAACGCATTAAAGTATTCCGCCTGGGAGTACGGTCGCAGGTTAAAACTCAAGAGAATTGACGGGGACCCGCACAATGTGGGCATGTGGTTTAATTCGAAACAGCGCGAAGAACCTTACCTACACTTGACATCCCTTGCATTACTCTTCATCAATCCTTTAGAGGACCAGGTGACAGGTGGTGCATGGTTGTCGTCAGCTCGTGTCGCTGAGATGTTGGGTTAAGTCCCGCAGCAGGCGCAACCCTTGTCGTTAGTTACTACCATTAAGTTGAGGACTCTGCTTGAGACTGCCTGGGTTAACCAGGAGGGAGAAGGTGAGGATGACGTCAAATCATCATGCCTTATGTGTAGGAGCTACACACGTGCTACAATGGCTGAAGATGCAATACCGTGAGGTGGAGCCAAACTTTAAAACCAGTCTCAGTTCGGATTGTAGGCTGAAACTCGCCTACATGAAGCTGGAGTTACTAGTAATCGCGAATCAGAATGTCGCGGTGAATACGTTCCCGGGTCTTGTACACACCGCCCGTCACACCATGAGAGTTGGCAATACCCGAAGTCCGTGAGCTAACCGCAAGAGGCCAGCGGCAAGGTAGGGTCAGCGATTGAGGTGAAAGTCGTAACAAGGTAACCGGAAGATAGAGCGACAGGCAAGTAGGTTAACACAAAGGCACCGTAACTTTCTTCTGGTACCAACGGCGTAATAGCA
+
,1/0.-.*%1*)312455,02150'+)($+$())-/0982/*++*,-.*,%)&)()*0/326:10.,,*&&'()+,(+,/670--//-./143-/02432.491/38-*/.30-1***//41/.5+,++),-).-+-+0.&)+.,')+''+,-3460..-,,-0+.),-,'*+-.,,&*-.,+.64++6/...2+242,-.9941/.,+('053..((%((*,*)++*-23/37;:5850,%(+,)/17-18:858+1+)-+*'+%(&'./-+27589:2;22/-*+'**...15.,)-'&&&&,+)+-+4,9/)*%$&)+-&,+,.//7:0..366-+('(*,'**-62-0*%*/00/)-*)),,55..-+*23662334.0103,++,,4966('%&(-((1.-)%))0.)'89,-0,*.-&37-05644.91))/.384565&-''942220-6/0197;9;-82*+'(-&(/03..667865601..71/0%-%,1'()+6/7/-4964,,&'().16,*$$#(&))+587,-.,-(('))+-,-.2:5-)(..++1/.),+,*35766/1055<;7:7;5%%*(())+))')0*,643./-.2,*)(),,./27829-.,*+*0.$-..*-)+*.-0/24/95(*)/5+.-(.1../6))+.166+-/0-615/..155/03478730&&#&((*-426670''2/+(*/6((*))*)+65-3(1.;2.3-..219110;320389'0'+&(5++*0.5564+%%'%)*0/1668:659.0,(&)*)/3*-5/(&)&*&))%04.15676887:63446454+-()'')3644,/0&*,10/.+(+,-99968/;-*3/.**')(6663:2//8021/.1*-5--2,6-'+((&)/8449,6776913549(0)3,-./333670;8007)&%$$&'(./,*+-)-)+.3/&()-.6666-0+/.,/,..77889352:444;80.'),086*2/112622375646;+7:,*81//.0822,++(*0///0.8/&,.)(,4./2;5960+,-.3-.%+)/)'))('%'((('**(++,),,*.-222)6+-&5.()*(+(,-498:77:0936:8;67/8*,/-(),/.06*20.--+,%12(4,:-8-85'.*246/+*(%'4:4,1-($$#$$(',%**.,,,*(#$$$$
@e98c8315-611a-4fcc-ba9a-dd2ee287ee2c ch=394 read=62581 start_time=2019-12-13T13:26:34Z barcode=BC01 runid=2c9cf7bc05858273f10e7d7ec552fc0bd742dc3e
CTCCTACGGGGAGGCAGCAGTGGGGAATATTGCACAATGGGCGCAAGTGCAACCATGCCGCGTGTGCTGAAACCTTCGGGTTGGAAGTACTTTCAGCGGGAGGAAGGGGAGGTAAGTTAATACCTTTGCTCGTGACGTTACCCACCGAAAACATCAATGCTCCGGTAGCAACCGCGGTAATAGAGGTGCAACGTTAATCAGTACTGGGCGTAAAAGCGCCGCACGCAGAGCGGTTTGTTAAGTCAGATGTGAAATCCCGGGCTCAACCTGGGAACTGCATCTGATACTGGCAAGCGAGTCTCGTAGAGGGTAGAATTCCAGGTGTAGCAGTTGAAATGCGTAAGTCTGGAGAATACCGGTGAGCGGCCCCTGGACGACGCTCAGGTGCCAGCGTGGGGAACAACAGGATTAGATACCCTGGTAGTCCCACGCCGTAAACGATGTCGACTTGGAGGTTGTGCCCTTGGGCGTGGCTTCGGAGCTAATAACGCATTAAGTCACGACCGCCTGGAATACGGCCGCAGGTTAAAAAACTCAAATGAATTGACGGGGGGGGGGCCCGCACAAGCGGTGGAGCATGTGGTTTAATTCGATGCAACGCGAAGAACCTTACCTGGTCTTGACGCATCCACGGAAGTTTTCAGAGATGAGAATGCCTTCGGGAACCGTGAGACAGGTGCTGCATGGCTGTCAGCTCGTGTTGTGAAATTTGGGTTAAGTCCGCAACGAGCACAACCCATATCCTTTGTTGCCAGCGGTCGGCCGAACTCAAAGGGAGAAGTGATAAACTGGAGGAAAGGTGGGATGACGTCAAGTCATCTGGCCTACGACCAGGGCTACCACCCGCGATACTTTACAATGCTTATACAAAAGAAAGCACTTGCTGACCTCGCGAGCAAGCGGACCTCGCCGTTCGTCGTAGTCGGATTGGGTCTGCAACTCGACTCCATGATCGGAATCGCCCGGCAATCGTGGATCGAATGCCACGGTGAATACGTTCCCGAGGAGCGCTGGCTGCCAGTACACCATGGGGTGGTTGCAAAAAAAAGTAGGTAACAACAACACCACTGGCGATTTATGACTGATTGAAGTCGTAACAAGGTAACGG
+
(+-1(*.006/*-53477568872+)+,)4++-*/0720-22.14/*///5-7:65566453501&&)+.+%(,0443983.,(&&&(((,*+(')+15/*.+-+*.-''*0+-6,/+:*,-3025,*./1005.2-13-34**.*().,)&(*,%$&%'(.++),**,-&21(('&&)0.$'(+*2*),&)*/*)*1.*%'(++/1/212375+''%())*),(+()'*'*.6<.,/900/33)*30-*&*.0-3.(/503342432119403./22231100.0/226224&-.-//-(,025,',.)+&&(*+,/,+3730++,,$')&%)0+)+--)0''*/047.-+506:914&(&)(-,183.+06++')*2642&*&()()***)((%%&'&)-)*+01-311-.0/0<81-4//./51)'..3:6788350010183,0,.-0,./2:.//11)))&)802+(&%$*$*'('')-))-1-))%0336100&')12;::841+(&'./2,30%++.6/505:89,43410.,),'/(,,7&)-24+167-.11,-,+(*'*0854-)*+(,&%'/.3&)0')./*...9-..;./8),52+((+.415),&*'(*/+./16/033-+-,/;9//$&',-1-,'%%))586:9/<:49997764337&52/./115+*++)*+++&(()-/4012-.)--)*-+,045:5/..13046873313375342-(1,/4529-+*,,63.,,*+.+*)*&*2957759'+-)'&''(),,0,/&,((*'&)).&-*/*---0247675,)+/459,-)/,+'%')-3:13*''&')''.-*).,./(+,))')-.)(&&%(('(+35'&))($&&(&$#%%'0165766*(%*33*248//(*-'*)*-,$(++/56759,,)3),1../1142823313440)$%%')**.*--101*'&'+1723499;98-&&-*+-,*-1/10,6323,3,/&(*$**&),**/*+)%(,/''+)*$&-,..94.'*(**'(-1:65-+***%(**,%)+'((((*.3./0,($*)+/(%&'(*+*&,++/.(,,,/16535+/,++-*1
@1efde123-46d3-4f89-ab15-eea27422a50a ch=140 read=91231 start_time=2019-12-13T13:26:25Z barcode=BC01 runid=2c9cf7bc05858273f10e7d7ec552fc0bd742dc3e
CTCCTACGGGAGGCAGCAGTGAGAATATTGCACAATGGAAGCAAGCCTGATGCAGCCATGCCGCGTGTATGAAGAAGAAGGCCTTCGGGTTGTAAAGTACCAGCGGGGAGGAAGGGTAAAGTTAATACCTTTGCTCATTGGCGTTACCCGCAGAAAAACACCGGCTAACTCCGTGCCAACGGCCGCGGTAATACAGAGGTGCAAGCGTTAATCGGAATTACTGGGCGTAAAAGCGCACGCAGGCAGTTTGTTAAGTCAGATGTTGTGCGAAATCCCAGGCTCAACCTGGGAACTGCATCTGATACTGGCAACGGAGTCTCGTAGAGGGTAAGAATTCCAGGTGTAGCGGTGAAGTAGAGATCTGGAGGAATACCGGTGGCGAAGGCGGCCCCCTGGACGGGCGGCGCTCAGGTGCGAAAGCGTGGGGAGCAAACGGGATTAGATACTGGTAGTCCACGCCGTAAACGATGTCGACTTGGAGGTTGTGCCCGCTTGAGGCGTGGCTTCCGGAGCTAACGCGTTAAGTCGACCGCCTGGGAGTACGGCCGCAAGGTTAAAACTCAAATGAATTGACGGGGGGGGCCCGCACAAGCGGTGGAGCATATGGTTTAATTCCGTGCAACGCGAAGAACCTTACCTGGTCTTGACATCCACGGAAGTTTCAGAGATGAGAATGTACCTTCGGGAACCGTGAGACAGGTGCTGCATGGCTGTCGTCAGCTCTGTGAAATGTTGGGTTAAGTCCCGCAACGAGCGCAACCCTTATCCTTTGTTGCCAGCGGTGGCCAGGAACTCAAAGGGGCCGCCAGTGATAAACTGGAGGAAGGTGGGGATGACGTCAAGTCATCATGGCCCTTACGACCAGGGGGCTACACGATATACAATGGCGCATACAAAGAGAAGCGACCTCGCGAGAGCAAGCGGACCTCATAAAGTGCGTCGTAGGCCGGATTGGAGTCTGCAGCTCGACTCCATGAAGTCGGAATCGCTAGTAATCGTGGATCAGAATGCCACGGTGAATACGTTCAGGCCCCTTGCCACCGCCGTCGCACCATGGGAGTGGAGTTGCAAAAGAAGTAGGCCAACGGGGAGGCTTTACCACTTTGTGATTCATGACTGGGGGGTGAAGTCGTAACAAGGTAACCGG
+
--01*%-&63'()++.-,/0-&&(/,&))'**'031)*'&%)'(),+%*,0.,/%..6678237652413025--.**+),.5/41&4128-,39/***(,+--*38+)-'*(*)%,):90/6.5-,-()2+)./,'++/(244:/38,)+''-*)+&)(/.1/,*.-,.76688493)2'-,+'+'--.)((+'&(+*113:979/:.4,.-.101.3.108;98421;9++234.2120'22,4461*1-9.348,,00%+'%%%%&*3++030%.4559(-.1/2812655444440./..4513).((+('(+44534(,$/0*+1)&-(0+4-)371,,))%))*(('()-,0/0188;/-7..86/591:13950.1*+,0607991)+407)($,&))0138+.;963(,(%(-/9*,3(()*6907);-*5)'&,)(*$&*//02:001557014<9/-+,,22.&*-,90/.1-5.0/0;,(*..-*/7-/4-3,*+)&(*&)-115235569150,2&(*,,2-0(+(%&+)*'*--,-35+5068;:63/0+784142324345).2876,.5(&&&()(*-(-.00)('('$(-($$(*2162+--.076751,.+('/,809//72161.)'(%(1.1&'*.)/*)3:;.-,-,,;98417.,-%28123'-5.5471.*(*/702028:;98763:5512210830.+*+))/+5:..3<.93,505..7.*'/(&(''22/4137;1.2-/1)(1.+-0,,.//0+,*)-+2)456866:69*+)+$%$$)&$&**+/187(*+*(0,*0,0+5::523589787864798.-)*.219+*)((*+272*1771/)))%'*+.-/00/;2294-1134048.+*)+**+976846/21*)')*64/02;38966..17,32587747901(01/4.03..)+,-57/**,-11/2456'*++0.---53437634'0..4011736315/00;434-*-*0/1,0+%)*.37'*208)+.*$(&&(2+,.%(*(*),50653+*))-*%'2;265:4+%()&*&&%%&((-*,-.&)(*'),*.510391.2249<99-,+,,:981+&**,-+,5355610.-5,/7898/
@52b9a9ba-b1d2-4722-8312-6d65eb7649d8 ch=319 read=146713 start_time=2019-12-13T13:26:18Z barcode=BC01 runid=2c9cf7bc05858273f10e7d7ec552fc0bd742dc3e
CCGGTTACCGCTGTTACGGCTTCACCCCAGTCATGAATCACAAAGTGGTAAGCGCCCTCCCGAGTTAAGCTGCCTACTTCTTTTGCAACCCCTCCCATGGTGTGACGGGCGGTGTGTACAAGGCCGGGAACGTATTCACCGTGGCATTCTGATCCACGATTACTAGCGATTCCGGCTTCATGAGTCAGTTGCAGACTCAATCGGACTGACGCACTTTGTAAGGTCGCGCGCTCTCCTTGGTCTTCTCTTTGTATGCGCCATTTAGCCAGCGTGTGCCCAGCCCTGGTCGTAAAGTCTGATGACTTGACGTCATCCCACCTTCCTCAGTTTATCGCTGGCGAGTCGCTGAGTTCCCAGCCCGGACCGCTTTAACCAAAGGATAAGAGGTTGCGCGTTGCGGAACAGCAACATTTACCTTTGCAGGCTGACGGCAGCCATGCAGCACCCATCTCACGGTTCCCGAAGGCACATTCTCATCTCCTGAAAACTTCCGTGGATGTCAAGACGGGTAAAGGTTCTTCGCGTTGCATCGAATTAAACCATGCTCCACCCGCTTGTGCGGGCCCCATCAATTCGGTGATTTTAACCTTGCGGCCGTACTCGGGCGGTCGGCAACGCGTTAGCTCCAGGAAGCCACGCCTCCGGGCACAACCTCCAAGTCGACATCGTTTACGGCGTGGACTACCAGGGTATCCTAATCCTGTTTGCTCCCCACGCTTTCGCACCTGAGCGTCAGTCTTCGTCAGGGGCCGCCTTCGCCACCGGTATTCCTCCAGATCTCTACGCATTTCACCGCTTCACCGCAAATTCCTGCCCCTCCTCACGGACTCAAACACCCAGTATCAGATGCAGTTCCCAGGTTGGGCCAGGATTTCATCGACAACAAACCGCCTGCGTGCGCTTTACGCCCAGTAATTCCGATTAACGCTTGCCCTCCGTATTACCGCGGCTGCTGGCACAGGTTAGCTTCTTCTGCGGGTAACGTCGGTGAGCCAGTGTGCTTGCTCCTTCCTCCCCGCTGAAAGTACTTTGCAGCCCGAAGGCCTTCTTCATACACGCGGCATGGCTGCATCAGGCTTGCGCCCATTGTAATATTCCCCACTGCTGCCTCCGTAGGG
+
25+,25+03'(+%)/((*'&(1*-676-/0/4,+'(**1.1073225:062*.36;3*43+),//:.4'/,%+*'+.2:3172.*/.,14/()*81&-+4211-./-45),*(,0-////4,/.*(23/51594542057472//+.78955661-..1.:--,-++-057862(*.,*.1-%(*'&+,/./-177.6):35,2.4+,*++-))24-$&%%**0120/,+*++//312.')*.5363072,-0200+.++(,(&'*($(-.31-(%&&'(.6215599+*3/''%&))*--+,&%.,51237,96.)577;6405,+24.+0/-*+,)(%%#&'%'$%$)790,*(,*4+.0884*,-0,,*'(/7*.-112*''+(10-/131/7//-3-10/'0/03.150&,+)+*(,01:222124(32&.2232-***(.-&%,-*,())00138,()%')/.455;5555:8:2**+,47-.2939448;33/230.0*++1,.43*045969<96851831114)+,3-03*')+)*232/,20+)(*''+--(20/61/+66/81:.&$)(%'+&%(&-++1,+).61+,***)&0/2.50**&(+/,++-.2..03,/$,)))',1,..3:85+.0+*)+-428/5))(*+0**.3789282*),,-.64648959752*%-*-0&)(--18676=7456172,+,+,/861,-.24+-048578++001;9776,,5:204/12041-36/16.9667:25,0+,,6652012378.4;.*'+'$%,)+'+'$&**-.8+((%-//+)-%%&&(1,+).)()&&'-2+'+++22/02444475;1-)*,4/8/504/+02*-93.))*('%,506889<489/100/-00+,-*).).-))-1497-9*.&5-4.63/3++.,125;69170/5500-9/007-7)'$%$*)+/-,-.54:<:95632.226443//,-,0$/)(&)()().,')-01585+,333-'(5,,64,,++2.)%((),6-)(*,.043:66;7*,++&--0/:7788:878647805:65:37-64+&,-'''**-/18891%&'$$,%&&(.7)-()'%
@de768253-d063-41e0-bbe6-68e24ab2147e ch=283 read=93935 start_time=2019-12-13T13:25:58Z barcode=BC01 runid=2c9cf7bc05858273f10e7d7ec552fc0bd742dc3e
CTCCACGGGAGGCAGCAGTGGGAATATTGGACCAATGGGCAGCCTGATCCAACAATGCCGCGTAGTGATGAAGGCCTTAGGGTTGTAAAAGCTCTTTTGGGATGATAATGACAGTACCGGGAGAATAAGCTCCAGCTAACTCCGTGCCAGCAGCCGCGGTAATACGGAGGAGCTAGCGTTGTTCGGAATTGCTGAGCATGCAAAGCGCACGTAGGCGGCTTTGTAAGTCAGAGGTGAAAGCCTGGAGCTCAAGCTCCGGTGCTGAAGTTTCATCGCTTGAATCAGGAGGTGAGTGCGTTCGAGTCAGAGGTGAAATTCATCAGATATTCAGGAAGAACACCAGTGGCGGCGTCACTGGACTGGTATTGACGAGGTGCGAAAGCGTGGGGAACAAGCAGGATTAGATACCCTGGTAGTCCACGCCAATAAACGGTGATAACTAGCTGTCCGGGCGCGGGTGGACGGTGGCGCAACGCATTAAGTTATCCGCCTGGGAGTACGGTCACCAGATTAAAACTCAAAGGAATTGACGGGGCCTGCACAAGCGGTGGAGCATGTGGTTTAATTTGAAGCAACGCGCAGGAACTATACCAACGTTTGACATGTCGGACGATTTCCAGAGATGGATCTCTTCCTTCGGGGACTGGAACACAGGTGCTGCATATGGCTGTCGTCAGCGTGTCGTGAGATGTTGGAAGGTTAAGTCACCAACGAAGAGCGCAACCCTCGCCTTTAGTTGCATCATTTAGTTAGGGGACTCTAAAAGGAACCGCCGGTGATAGCCGGAGGAAGGTGGGGATGACGTCAAGTCCTCATGGCCCTTACGCGCTGGGCTACACGTGCTACAATGGCGGTGACAGTGGGCAGCAAACTCGCGAGTGCGCTAATCTCCAAAAGCCGTCTCAGTTCGGATTGTTCTCTGCAACTCGAGAGCATGAAGGCGGAATCGCTTCGTGTCGCGGATCAGCATGCCGCGGTAAGGCCGTTCCCAGGCCTTTTACACCGCCCGTCACACCATGGGGTTGGGTTCCGCGAAGGCGTTGCGCTAACTCGCAAGAGAGGCGGAAGGCGACCGCGGTGGAGAAACTAGCGACTGGGGTGAAGTCGTAACAAGGTAACCGGAAGATAGAGCGACAGGCAGTAAGGTTAACACGAACACCGACAACTTTCTTCTTTCAACAATACGGCAACTTCCGCA
+
+,5+(+(00,,-,,121496;/0/-,021321*//044.('%('...-6(4(111.'(&)+26%).,-0118-50+/++.0238/559;++/.+/1/'0073100-2//.45),,/39)42,+,7.23)+'*(&''')0+/26/04585'51/36..,*(,&&%&*5//7+*-,///0.9*--.-,2+4+&100'$'&&%&(-*('))&*+,&(0./.1.5+(+17,05&*%*)+)+.-(-646:10238')$&&'%)&%$#%&,**)*)''*-1/13/9;.9*,11,++,)+*(%&*.1''&'$&&&((--099595'.++,656947%0)2-*143776-&205)+&%%))4678;0764442.2+$&''*,..,+*/*''*4002)-&.54%+*15)1++&,*-.30/24331686*-,//-,+,50/('.-.13731/012564.1:0-)*)*&**+*-+),)-,,.0,*%'(.3360595673.20*(2.(()*86;65%,&)(*2)3:8;659*6.)('+-26653773/602.(+-4-0/6*3+(*-663346.;925185***%(*5014.323',')%&)**2,+,++5)&(*,-../0;20,*-,/4+)(*+,-7:;:98702,&%(,,8;4166931024746788898660*).,+-978767&$&%&/0779/0//.-10--**,/,7.1-1.),0/4)),,'(--.6.3/:511+,,.3***,5%++23,::+(070()-/1*/.*')+2(,+0526/0//-+*,.((*3.1-1&+())/.16-,--58787/*,546-,')$#++&%%%'()*,/2:731.+()('102.*/.,1/+/0/357.47770**%+04%1)1+4,-**-1.01151326'505*(,.3488:569:837./8/3<:98333.3+*+'(('*--8638/8222.41/0,++%$&$&+).16359/%+()'+.*,+1,,(-*,((668++*-25+045((+-.63.:://43212666243+()/3),(''$($$%(-4-8,,,,-+&'+-1263+&'')0+6*+))-1/5989&409677,*+*&(*+.451986891*+.-**)))+//24)1/00021040.479326369:)*771(+0'4+-9.,*&&%&(**1627421--50)/''%('+/)+0*(&+%&$(%%')(($$%
@f883d2d1-76cc-406d-998f-2848c6c7debf ch=414 read=83925 start_time=2019-12-13T13:25:47Z barcode=BC01 runid=2c9cf7bc05858273f10e7d7ec552fc0bd742dc3e
CCGGTTACCTTGTTGGAGCTTCACCCCAGTCGAGATCACAGTGAAAAGCCTCCCGAAGGTTAAGCTACCTACTTCTTTGCCAACCCACTCCCATGGTGTGACGGGCGGTGTGTACAAGGCCCGGGAACGTATTCACCGTGGCATTCCTGATCCACGATTACTAGCGATTCCGACTTCATGGAGTCAGTTGCAGACTCAATCCGGACTACGACGCACTTTATGAGGTCCGCTTGCTCTCGCGAGGAGTCGCTTCTCTTTGTATGCGCCATTGTAGCACGTGTGTAGCCCTGGTCTGGGGCCATGATGACTTGACGTCATCCCACCTTCCTCCAGTTTATCACTGGCAGTCTCGAGTTCCCGGCGGCCGGACCGCTGGCAACAAAGGATAAGGAGTTGCGCTCGTTGCGGGACTTAACCCAACGTTTCACAACACGAGCTGACGGCAGCCATGCAGCACCTGTATCTCCGGTTCCCGAGAAGGCATTCTCATCTCTGAAAACTTCCGTGGATGTCAAGACCAGGTAAGTTCTTCGCGTTGCATCGAATTAAACCACATGCTCCACCGCGTGCGGGCCCCGTCAATTCATTTGAGTTTTAACCTTGCGGCCGTGCTCCCCAGGCGGTCGGCAACGCGTTAGCTCCGGAAGCCACGCCTCAGGGCACAACCTCCAAGTCGACATCGTTTACGGCGTGGACTACCAGGGTATCAATCCTGTTTGCTCCCCACGCTTTCGCACCTGAATATCAGTCTTCGTCCAGGGGCCGCCTTCGCCACCGGTATTCCTCAGATCTCTACGCATTTCACCGCTACACCTGGAATTCTACCCCCCTCTACGAGACTCCAGAAGCTTGCCGGTATCAGATGCAGTTCCAGGTTGAGCCCGAAATTTTCACATCTGACTTAACAAACCGCCTGCGTGCGCTTGCTACGCCCAGTAATTCCGATTAACGCCCCTCCGTATTACCGCGGCTGCTGGCACGAGGTTAGCCGGTGCTTCTTCTGCAGGTAACGTCAATGAGCAAGGTATTAACTTTACTCCTTCCTCCCGCTGAAGGGCACACAACCCGAAGGCCTTCTTCATACGCGGCATGGCTGCATCAGGCTTGCGCCCATTGTTACCAATATTCCCCACTGCTGCCTCCCGTGGG
+
6*,*68+/152/29,()%*/:5/899//0.-$%'.0212/(+)%%%%#%%')()*,0.3+6/0,//55:668:;43:4*(''%+.,'*,99-).-714++-85937,:59854489953:4*28605303./.,,1;3:2843427'),5532,.-*4+**.,+-/47:12/,0142.//+$&**&,-:5632688204.-)2.3603456733.0/:;11,,021/1.,0.*+2.-.+,*)'-&)*0/33648.9;-**+)(**/7-:.-,-.-,-//35,1../<1069)($%(-06:..-..,+//8566699:07:3+264:78.7+,,9<10158:03/..397-,%#+3505+*-),-4-388:988-9,,5367;*2,944+,*&(3-+1+-0511600,;:73343,23+02/'00+&'(16424362855.4/'10-2:183523444:40-+/004%)-55.,*)'%)*-40(/710358995-$%(-+(5.6:889343-01-0/22:4230,(+1;6838/0806-..24-'/,11;999//*003464*.2)*%)'++52.56.*778;8<7134-.*-4;;,7977261/,305+2(1/241-(0473;63.(('4.011050...5)7-/7./512269/...95,.4598903,3.17550415774:7-/%,+.,19888759344,///++906)036<601009:3,2../:20/1(3523%$$%++,//06;9708)*/5820;58;9<:89934:.7567:2/,/*.26779846--*-36.15:49942/1927514/4/3174::;5+2,-14/224*+%($((#$((+37-30016-/28899::1:)*,-,.,'0.4+(%''&'()**./1/&()/1334.0:21<431)(*+,42/+.)('))+,03+***/70;832-6-1)*&,,-.-15*.,,4./:03(413'',+*+*0/*)-.71018)1-%'1,5597877+/50/*415./(,-,0215'-,(-)(%('')'..4:19631/74*-1/++*&%)''()-)26-+,1,2.82<88<81500'-,.,,.,+**()+.,%0**150/0.80),4.//(-*3++-:+78:.,0535323614-)%'&''
@48ac7706-b29f-4ad5-b874-fcedf2ebb6d3 ch=293 read=148900 start_time=2019-12-13T13:25:41Z barcode=BC01 runid=2c9cf7bc05858273f10e7d7ec552fc0bd742dc3e
CCGGTTACCTTGTTACGACTTCACCCAGTCATGAATCACAAAGTGGTAGCGCCCTCCCGAGTTAAGCTACCGCTTCTTTTGCAACCCTCCCATGGTGTGACGGGCGAAGTGTGTACAAGGCCGGGAACATCATTCACCGTGGCATTCTGATCCACGATTACTAGCGATTCCGGCTTCATGGAGTCGAGTTGCAGACTCAATCGGACTTCACGACGCACTTTATGAGGTCCGCTTGCTCTCATGAGTCGCTTCTCTTTGTATGCGCCATTTAGCACGTGTGTAGCCTGGTCGTAAGGGCCGCCCGATGACTTGACGTCATCCCACCTTCCTCCAGTTTATCACTGGCGGTCTCCTTTGAGTTCGGCCGGACCGCTGGCAACAAAGGATAAAGGTTGCGCTCGTTGCGGGACTTAACAACATTTCACAACACGAGCTGACGACAGCCATGCAGCACCTGTCTCACGGTTCCCGAGGCGCATTCTCATCTCTGAAAACTTCCCGTGGATGTCAAGACCAGGTAAGGTTCTTCGCTGCACATCGAATTAAAACCACATGCTCCACCAGCATTGCGGGCCCCGATCGAATTCATTTGAGTTTTAACCTTGCGGCCGTACTCCCAGGCGGTCTGACTTAACGCGTTAGCTCGAGCCACGCCTCACAGCCTCCAAGTCGACTCGTTTACGGCGTGGACTACCAGGGTATCTAATCCTGTTTGCTCCCCACGCTTTCGCACCTGAGCGTCAGTCTTCGTCAGGGCCGCCTTCGCCACCGGTATTCCTCAGATCTCTACGCATTTCACCGCTACCTGGAATTCTCTACCCCCCTCTACGCGGACTCAAGCGCAGTATCAGATGCAGTTCCCAGAGTTGAGCCCGGGGATTTCACATGCGGCAACAAACCGCCTGCGTGCGCTTTACGCCCAGTGTTCGATTAACGCTTGCACCCTCCGTATTACCGCGGCTGCTTTGGCGGTTAGCCAGTGCTTCTTCTGCGGGTAACGTCAATGGAGACAAAGGTAATAATTTTGCTCCTTCCTCCCGCTGAAAGGCACAACCCGAAGGCCTTCTTCATACACGCGGCATGGCTGCATCGGGCTTGCGCCCATTGATGCAATATTCCCCCACTTAACGCCTCCGTAG
+
5605,:,+/-1-/5,/.012:40263,048776/8410139/--./)/),-1:41-1-*)3///,&((&)&$&5*:4;;/.12,51+'-81.029987675+40,(&&,-..&'*/1:*402))**'*&(('/))(.40210.28;987786+)*+1.9/.012243584(,)062:5666//0111,7,+,'))113-915031++*&$&)32..,,/9/,0.,+.-0()+05.//.(,%%,,.,2(+5355*30*%()**-/1:60-&%%')0.122,$#%*,*-/87-4,+,30.3)*''((.-,*(*--35876.74/)070743221(.*6.,-1343560&00.34(*,(($*.0+&)+-7:57821-3++('*3:+4/4/8:*/*-/(,+-.22691.1:720/*)%*+3032;6113570///04:9852-+*')1,56693633361200310229;<88-*+*+*&('---.;886434/799/01:):///7415444/+,/0;41:+21.03::8;4)((*)(+,05.,110.+(,00((*+/115.&-%&&)%)(')*6,64.'&)..'-).;/47</**0+6<//55-6,+*7,4/*-)(),1,)0.-&,)+'*-/0213.///.;00032)'(''%''27+*%()'0715,/,-/1,+)',3085+,,4/0034102//2+065767888:8890/0/1/0..10)&,,23:5203339*,-378:9452108235)%-5.146774;6893220,517887.+/(*.66566,:6754;,-,82*).'*++8-5,4--0*))+/281/-/*('$&(+5428*'$'(/&./34:---..6487<21,()&+/7++037'+//2)052/-0*.&*&$)+&/.1128,26--...450,-)*',*/0(%&('+,(&)*7.:/..18)+(,.1-086956533/.*0++*))*,'2('&*)21439077///;/8<343411*)+575774622*)%(.,-&)+0/722390-($$)+1)/6)+870)752,+'&%&&'((.3-**,/-35/687964330(../.80008<:943235)98649/42180&./)&*'*(0,/1.4863.$%'%(%&%''0134/),
@a23b33f6-d969-4be8-a888-e7696b6abed2 ch=322 read=72379 start_time=2019-12-13T13:25:25Z barcode=BC01 runid=2c9cf7bc05858273f10e7d7ec552fc0bd742dc3e
CCACGGGGAGGCGGCGGTGGGGAGGAATATTGCACAATGGGCGCAAGCCTGATGCAACCATGCCACGTGTGAAGGCCTTCCGGGTTGTAAAGTACTTTCCGGCGGGAGAGGGAGTAAAGTTAATACCTTTGCTCGTGGCGTTTACACCTGAAGCTTTCAGCTAACTCGTGCCAGCAGCGGTAGCTGGAGTGCAAGCGTAATCAGATTACTGGGCGTAAACACGCAGGCAGTTTGTTAGAATCAGATGTAAATCCCCAGGCTCCAACCTGGGAACTGCATCTGATACTGGCAAGCTTGGAGTCTCGTAGAGGGGTAGAATTCCAGGTGCTTAGCGGTGAAATGCGTAGAGATCTGGAGGAATACCACCGGTGGCAGAGCTGACCCCCCCTGGACAGACTGGCTCAGGTGCGAGAGAAAGCGTGGGAGCAAACAGGATTAGATACCCTGGTAGTCCACGCACCGTAAACGATGTCGACTTTGGGTTGTGCCCCGCTTGAGGCGTGGCTGGAGCTAGCGCGTTAAGTCGACCTGGGAATGCAGCCGCAAGGTTAAACTCAAATAATTGACGGGGGCCGCGCAGGTACGTGGAGCGTATTGGTTTAATTCGATGCAACGCGAAGAACCTTACCTGGTCGCCCGGCATCCACGGGAAGTTTTCAGAGAGATGAGGAATGCTTGCCTTCAGGAACCGTGGGGACAGGTGCTGCATGGCTGTCGTCCGGGCTCGTGTTGTGAAATGTTGGGTTAAGTCCCGCAGCAAAGGCGCAACCCCTTATCCTTTTGTACCAGCGGTCCCGGCCAGAACTCGAGGGCTACCAGTGATAAACTGGAGGAAAGGGATGGGGATGACGATCAAGTCATCGCGGCCCTTGACCAGAATTACACGATGCTACAATGGCGCATACAAAGAAGCGACCTCGCGAGAGCAAGAGCGGACCTCATAAAGTGCGTCGTAGTCAGTTGGAGTCTGCAACTCGGCTCCATGAAGTCGGAATCGCTAGTAATCACGTGGATCAGAATGCCACAGTGAATACGTTCCCGGGCCTTGTACACACCGCCCGTCACACCATGGGAGTGGGTTGCAAAGTAGGTAGCCAACCTTCGGGAGGCGCTTGCCACTTTGTGATTCGCTGACTGGGGTGAAGTCGTAACAAAAGGTAACCGGAAGATAGAGCGACAGGCAAATGGGATTGTACAAAGGTACAAACAGCTTTCTTTAGCACCAATAATGCATGGCGGG
+
-(%&')1,)-5+(+'()((-0((&))+,,6.,+./5:766.*&)/4)-8.013./1),-34*5.'+,+$&%''((897/8'+4504'*'70+-/*12)+&+))0;/'()(1(&()166/23231//().)&'('&)'+('*,(&''-+%$&+%&&'%()*-.-5,,,(('02+++(('&')(.//1)'))+/552-'**-++'''**010250,*),0(,,1,./.41/3/9*&,*+)++.14465/*('1')9:1*,863,.-,/4215//5.))))*7.*.)&+()+0.(&$%'-&%&&'--275-(.0-&)%*('41/++-.*)$&#%'./562046-..641.+*/15,.-(.-(81/.+'-,15-1'$'$'%(%($644481-/1660))((%(%))4)+21/'&-%'$)(((*,36:0)))1631&850340.44/4:*+.40/-3.,(*)-*12+-267,,+,,59652161'-*((%***0/)()1'(),+/,-&'&')*,,-./(.---1750./0-)0/&%*&%$'%0.)33&**+*)4+11,/-/02/,,2/4/,.,46.(%&%(%(&)&##%&/..%()&+$*&-*()%,0.831021134334./,+',,76734946761+.-*.403365-0)5(-*-15;31.++&),-9,*,)*,+,+-+*-3196+7.2.8:144**,-./,7143634882:322:94/3%)$''),*-,0/+'((-1--26./32;54-.42**0-)4.,'+/1),,(73.'*,+028/79++0&*2*,.+3.6,(.+0,'0(4,++&$/,)),&+(&%+).+/1/),//),,&*('-(%*%)/+(*)''&&()'.),,(.-''%%)(%%%$&-*+('&*+()'(('*&*.,1193/7523123522)%&&%(,,..04(&''&(*+2+''*/1:98987006;62.*.-,8031868&+*/*+(***,*,+*134%*&(+,(&()-+,/%.%%'+*,.1.0.2..)-/017746,,.33/3,,-)-21376698:+90,-1**1/4-..111,29/391.22--,.4.344**%+%.417-2/3,(((0/*(*,)/---/75.;5/04..//.)05)+*2*(*,/2:3''*,,334:4)*.-3--.')'0/133*--5745232/(*/-2(*,53.7&12/11),(-,)3,$&&*/4)*&%%(%'0-+$)*-/,/0'&)*(*'($',30''$$$%#%$%
@e59a56d6-7990-4a31-ac9f-d2720ad8d3f7 ch=210 read=88641 start_time=2019-12-13T13:25:18Z barcode=BC01 runid=2c9cf7bc05858273f10e7d7ec552fc0bd742dc3e
CCGGTTACCTTGTTACGACTTCACCCCAATCATCAATCCCACCTTAGACAGCTCCTTCGCTTGCGGTTAGGCCCACCCGGCTTCCGGGTGTTATCAGCTCTCGTGGTGTGACGGGCGGTGTACAAGGCCGGAGCAGTATTCACCGCGACATGCTGATTCGCGATTACTGGCAATTCCAACTTCATGTAGTCGAGTTGCAGACTACCAATCCAGACGGGAATGGTTTTGTAGGTTTTTTGCTTCACCTCGCGGCTTCGCCTCCTCTACGCTCGTGCGTGTGTAGCCCGGTCATAAGGGCATGTTGATTTGGCATCATCCCGCCAGCTACTCCAGCTTGTCACTGGCAGTCTCTTCAGTCCCCAACAATGGTAACCTTTAACGATAAAGGGTTGCGCTCGTTGCGGGACTTAACCAACATCTCGACACGAGCTGACGGCAACCATGCACCACCTGTATCTCATATAGCTATCTCTCCATCTCTGGAGCCTTTATGAGTATGTCAAGACCTGGTAAGGTTCTTCGCGTTACTTCAGATTAAACCACATGCTCCACCGCTTGTGGGGGCCCCCGTCAATTCCTTTGAGTTTCATTCTTGCGGAGCAGTACTACTCCAGGTGAGTACTTATTGCGTTAACTGCAGCACTGAACTTTGACATCCAACACTTAGTACTCATCGTTTGCAGCGTGGACTACTAGAATTATCTAATAATCCGCTATTGCTCCCCACGCTTTTCGGGACTGAGCGTCAGGCCAGATCGTCGCCTTCGCCACTGGTGTTCCTCCATATATCTACGCATTTCACCGCTACGCATGGAATTCCACGATCCTCTCCTGCACTCTAGCTGCCCTGGTTTCTATGGCTTACTGAAGTTAAGCTTCAGGCTTTCACCACAGACCCTTGCTGCCGCCTGCTCCTCTTTACGCCAATAATTCCGGATAACGCTTGCCACCTACATTATTACCGCGGCTGCTGGCACGTAGTTAGCCGTGGCTCTAATAAAGTACCGTCACTCGGCTACCATTTCCTGCTTAGCCGCCGTTCTTCCCCTTTATAGCAAGTTTACAAATCCGAAAACCTTCTTCCTTCACGCGGCGTTAGCAGTCAGGGTTTCCCATTGCCGAAACTCTGCTGCCTCCCGTAGGAG
+
/(/(/,#%%'')(/*++,-/8//279+/0144:94:.43,%-)0-+,23+/.,-*+++&)*,-1596;-566:))13+3.(&&,(3;63225/111*/-//0/346542121.99469544./883823))%-*)+--,:847:02523333686656313/%1)+,)&++',1-3'0%(++-&(&()+32((//.).-4023/'',7*/*))//(+,(--.(:;:-#)'/64/;37.+,1:134901((,6//30138677))($'$$&%%%%%&,,..0/.01-)/,.**+&/5.-.5(***#/+'(%&%-.3587)$&&'()*(*+00..,4...:4891:00070742/**%',33)-%'(1*,$+&*,('',/5154540**-0-8.357785390.,;771314,2-+,-+/0,-&'(352.10//,0.(,00.0,*()).--4//,/-/166,100/*,,/30,,,095/.,(,8900/.04,++((*,-5)0+-*(.0<8.++.2,11959<;9:714)*,94(&*5):;875+,**.4561,--(**1.+,(/5.-8:8,*115859-).40///0:;55:<625.0),-$,$#&*11./,1,+2..)&$)(--7'*++/.131.03430110299::.870-23941*0'*%'+&)'&)568110-05-*&%'()77:5765893/)*+.111,++.,5230),0)04*,-440--/00/9;34,;:5230**,1,.++-14&*+,,6;:99859536<8871-*)-2.../:35587783(21205;;7369+.552*--/0-.,110*%'+1061/000522/(-...../0095)&(**93/-153640900004/-323/++*-,$-011981().*--/237.+0)*+.3811,(()*.3112:301+,',-,,//1/1+13:551)+.2.5946:511++/+./+/-*-,70-,%%%&%$()00191/.280*,&))+(,.,593*.+00561,-.,.*),+-739<:54/,%&%()0.006,.5+/7492&&..,./%0+'&(**%*.3--1+)1560799<88<976;/--+--2.*-*()-(4-3'*,+09)00,(/915+*-)&'&(((),,-/,23)*0(3.&(
@ec5439ba-6ae5-40e1-9c3f-e3668948491d ch=373 read=158626 start_time=2019-12-13T13:25:17Z barcode=BC01 runid=2c9cf7bc05858273f10e7d7ec552fc0bd742dc3e
CGGTTACCTTGTTGACTTCACCCCAGTCATGAATCACCAAAGTGGTGGTAGCGCCCTCCCGGGTTAAGCTACCGCTATTTTGCAGCCCACCCCATGGTGTGACGGGCGGTGTGTACAAAGGCCAGGAACGTATTCACCGTGGCATTCTGATCCACGATTACTAGCGATTCCGACTTCATGAGTCGGTTGCAGACTCCAATCGGACTGACGCGCTTTATGAGGTCGCTGGCCTGCGAGTCGCTTCTCTTTATGCGCCATTGTAGCACGTGTGTAGCCCTGGTCGTAAAGGGCCATGATGACTTGACGTCATCCCCACCTTCTCCAGTTTATCACTGGCAGTCTCGCGAGTTCCCAGCCGGACCGCTGGCAACAAGGATAAGGGTTGCGCTCGTTGCGGGACTTAACCCGCTTATTTCACAACTGTGACGACAGCCATGCAGCACCGTCTCACACGGTTCCCGAAGGCACATTCTCATCTCTGAAAACTTCCGTGGATGTCAGACCAGGTAAGGTTCTTCGCGGCGAATTAAACCATGCTCCACCCGCTTGTGCGGGCCCCATCAATTCATTTGAGTTTTAACCTTGCGGCCGTACTCCCCAGGCGGTCGACTTAACGCGTTAGCTCCGGAAGCCACGCCTCAAAGGGCACAACCTCCAAGTCGACATCGTTTACGGCGTGGACTACCAGGGTATCTGTCCTGTTTGCTCCCCACGCTTTCGCACACAGGCGTCAGTCTTCGTCAGGGGCCGCCTTCGCCACCGGTATTCCTCAGATCTCTACGCATTTCTGCTACACCTGGAATTCACCTAGAGACTCAAACGCAGTATCGAATGCAGTTCCCAGGTTGAGCCCGGGGATTTCCTGCATCTGACTTAACAAACCGCCTGCGTGCGCTTTACGCCCAGTAATTCCCGATTAACGCTTACCCTCCGTACCGCGGCTGCTGGCACGGAGTTAATACGGATGCTTCTTCTGCGGGTAACGTCAATGAGCAAGGTATAACTTCCTTCCTCCCGCTGAAGTACTTCACAACCAGCCTTCTTCATACACGCGGCATGGCTGCGTCAGGCTTGCGCCCATTGTGCAATATTCACCTTGCCTCCCGTGGGAG
+
9-9/;,025*&'%(-/495.3+*&''131886:52(0&341/30,,%&())--12)*/6(()+,043*//.14,,*$&%%&%((%+1*$'(*($)(,0/0036399948667662398)4-2&#+(*.-..)-,-,58240211502,0553+))**11*,*%+..27;575011:0$+('---*2-914%&5644062-:.91*('()31*)'&(&''(,,00+,'%$&())-)%)*12-))&))-93+,+,0-.)+-*'%&)',-./30-..16,,.7653871*-355:530/.-+,+--0279:9829:1+01-40*,()+294-..-.+//.'.0+,&#%%%.03./-)-06371.0+++.50021.7.7.-7+,(,,8*/0157276224;53+5-7*:3*&((''16--,-))'%%(-1430.%.16-.,.'./-/(,0883')%*+6478:,)*&*)'*..195355731-,*,*40+,88:657962,,+.+/4;252/*),-0:98;8534)&)&.*/1<:275+.455.+40**./6-4-.,3+463-),/+(1/('.67+%./::3+41718221658.0,/,597-(/4-1/,)*++/0//-1905-+,-,7',%%&%+++-/3959+8+013+-./816,8+2-235524/3215;0-/2366799530)+-+20//101*$),75539./36.01-'*(*-450,1,/()))69::8.544383337./69-37679192115/.--203698757'(/00178695876;5400+'(**-+)((+)-+*$)(%&%&(+662))&*),',/004&%+0*/-24<17(*5,:,,)/7-(-36+'-)&()&$''(++*2466664387;;727356890.+)*)%%(+.1-&10366813*-.8/8/;6/7.-354353)5,)/.1.70016333/(1*+%(.+2&%$'((%))+--)/-,468./)),4///22;451678:*501,2*)02,3,347+492+1--.,%*%%&*$&(2315(,-3,-0.64+**+%++0&122-7.-,//&/7.11111.210<7/.:-1*-2.-.:,,&*(*)+26438./2&/*%%
@f75d5bdf-5fe6-4f1b-96ec-662a24386698 ch=327 read=83806 start_time=2019-12-13T13:25:06Z barcode=BC01 runid=2c9cf7bc05858273f10e7d7ec552fc0bd742dc3e
ATCGATACTTCTTCCGTTAAGTTACGTATTGCTACTGCTGAAGAAAGTTGTGTCCGTTCTTTAGCCATTGCTTTCTGTTTGAAGTGCTGATGTGCTCCTACAGGGAGGCAGCAGTGGGGAATATTGCTGTGGAAACCCTAATTTTGGCAACGCCATGGCGTGAGTGATGAAGGTTTTTCTAGGTCATAAATGCCTGTCTTTGGGAAAGATAATGACCCAGTACCCAAAGGAGGAAATACAGCTAACTACGTGCCAGCAGCCATGACAATAGGTGGCGAGCGTTATCCGGATTTTAGAATAAAGGGCGTAGGCCGGATGATTAAGTGGGATGTGAAATGCCGGGCTCCAGCGATTGCTGCATTCCAAACTGGTTATCTAGAGTGCAGGAAGGAGAGTGATTCCTAGTGCTTGGCAGTGAAGTAAATGAGATTAGGAAGAACACACCAGTGGCGAGCGACTCTCTGGACTATGGCTTGGCTGAGGCTCCGAAGCGTGGGGAGCAAACAGGATTAAGCCTGGTAGTCCACGCGTAAGCGATAGATACTGCAGGGTGTGGGGTTTCAACACCTCCGTGCCGCCGCTAACACTAAGCTCATTGCGCCTGGGAGTACGGTCGCAAGGTGAAGCTTCCGAGGTGACGGGGACTACAAGTAGCGGAGCATGTGGTTTAATTCAGAAGCAACATGAAGAACCACCGACATCCCTTGCATTACTCTTGATCAGGAAATCCTTGGGGACAAGGTGACAGGTGGTTGTCGTCAACAGTGTCAGTGAATGTTGGGTTGATCCACCTGGCAGGCTGGCCTTAATCGTTGGGTTACTACAGTAAGTTGGGGACTCTGCTTGAGACTGCCTGGGTTAACCAGGGAGGAAGGTGAGGATGACGTCAAATCATCAGCCCAACATGACTGCCACGTGCTACAATGAACTGGTACAGAGATGCAATACCGTGAGGTGGAACCAAACTTCAAAGGCAAGTCTCGGGTTGGTTAGAAACGACTCGCTACATGAAGCTGGAGTTACTAAATAGCAGTCAGGTATGTCGCTTGGTGGAATACGTTCCCGGAGTCTTATACCATGTCCACAGGAGTTGGCAATACCCGGAAGTCCGTGAGCTAACCGCAGGAGGCGGCGGCCGAAGGTAGGGGTCAGCGATTGGGGTGAAAGTCATGGCTCAAGGTAACCGGG
+
$*$%$'$&'%%)('%&*)$$,&+%1*2,4*$''%*+,15764*,,-**3,,(((&&(&&)..$$&*)-(%&+/**.+294)0)))),././%2'(,40+*,'.4+(.4,)**,02.+5-.20*7+%*.../+(/+/8*'''-(&$%%()()$'&%'(*()+'$'(*+,(+.',*3154)+%..2,&()-+'$'%&%.*++'$'&*,'&))''))',()%*+&*+)+/+(+(,+(-'&)($))*1.,.'*))-.92(0/.53,)'%#*+)'&),-70+,13.7..+2&'('-68.(')++-4+*-('(+''-/*1/+*+++442.205987-0')3-*&0*)/+)*2()')'%(,,1111.29.00999::7383321.+'+,,,)-.*+(('(%&&'2,6-()-*,*(*'&)+%(('&(#('''%%&&%)'%,.+*''(')-,--(.//82&&**+./110,/395+,*,,-(&%%$$$&$+'')((&'&%#%&().+&(+57-21)3&4(.)&*&&+32*10,''(&&$&#%%'')+%%4.&(%#(#%()**++300,;600(/-5110))-0/*&*.&))2,/,,*'&#$&$#*&$'$-4-.0*(%*)-,872'()*--*+('%'+,4$'#&%(&'(%'/3-'%$&%&&&$&$''%&')*%(),,59-623))#)(&'+,,$$'*0**,('$(')%+-3/4)--'**.+)*++/*&&&#&''(*+(*$&$&*4*+05(,+*-14)+'(+1/8-0101,(&('&*'+(%%*(&,,+,-+1.,(%''(3-.+%%#((,*)%$&))''-)-()*-)*'1))(+),&%*,4./4'18646530&())),0048124.09////+..(+2)(10*++,/+(14/20//.048:901/42,()&%%&)%$$$%'%*'')),+1+(-.+/13+(&'1+,11/...3772:1125460+,0.1-++)2/800..&350*-*+.(*767)5%0-'))*'%&)'(('*,-%*/(..1/-5-..),'(,2-+&)''%%%#$$''%))*)0+.*$%%$,*43*1-/11.1..'(**&(),//,*(*($(&'*%%(((''(*.*0*+'+)56+'('('*3542-(3///81.'''(*''*&%)')**)+.5*5/1*.5.01/*0,*3(*+3,.-/)&$)*'*'%'%$('))&))/.(-*
@0d0f087b-a116-43a8-8d3f-895720827659 ch=229 read=217794 start_time=2019-12-13T13:24:57Z barcode=BC01 runid=2c9cf7bc05858273f10e7d7ec552fc0bd742dc3e
CCGGTTACCTTGTTGACTTCACCCCAATCATCAATCCCGCAGCCAGACAGCTCCTTCCTTGCGGTTAGGCCACCGGCTTCGGGTGTTATCAGCTACTCGTGGTTAATGACGGGCGGTGTGTACAGGCCCGAGAACGTATTCACCGCGACATGTGATTCGCGATTACTAGCGATTCCAACTTCATGTAGTCGAGTTGCCAGACTACAATCCGAACTGAGAATGGTTTATGGGTTTTGCTTCACCTCGCGGCTTCGCTTCCTCTGCACCATCCATTGTAGCACGTGTGTAGCCAGGTCATAAGGGCATGATGATTGTCATCCCGCCTTCCTTGGCTTTTGTCACTGGCAGTCTCGCTAGAGTCCCAACTTAATGATGGTAACTAACTGAGTAAAGGGTTGCGCTCGTTGCGGAACGCTTAACATCTCACGACACGAGCTGACGACAACCATGCACCACCTGTACATCTCCTTATAGCTATCTCCATCTCTGGAGCCTTTATGAGTAATATTAAGACCTGAAGCCAGGTTCTTCGCGTTGCTTCGAATTAAACCACATGCTCCACCGCCCGTGCGAGCCCCGTCAATTCGCGCAGGTTTTCATTCTTTGCGAAGACGTACTACTCAGGCGGAGTACTTGTGCGTTAACTGCGGCACTGAACTTTTTGACATCAGCACTTAGTACTCCATCGTTTACGGCGTGGACTATAGGGTATCTAATCTATTTGCTACGCTTTCGGGACTGAGCGTCAGTTGCAGGCCAGATCGTCGCCTTCGCCACTGGTGTTTACTCTCCTTATATCTACGCATTTCACCGCTACGTAGATTCCACGATCACTCTCCTGCCTCTAGCTGCCTGGTTTCTATGGCTTACTGAAGTTAAGCTTCAGGCTTTCACCACAGACCCTTTGCTGCCGCCTGCTCCTCTTTACGCCCAATAATTCCGGATAACATACCTACGTATTACCGCGGCTGCTGGCACGTAGTTAGCCGTGGCTTTCTAATAAAGTACCGTCACTCGGCTACCATTTCCTGTAGCCGCCGTTCAATACCCTTTATAACAGAAGTTTCTGAAAACCTTCTTCCTTCACGCGGCGTTGCTCGGTCAGGGTTTCCCCATTGCCGAAAATTCCCTTTAACCTCCCGTAGGAAC
+
70/,14.1628./-++.3883998,/0/11332:.64)'/,).(+-*72223.--9060:-00180.7:7.,2+6.*/10.:5321722,*$'&#&*+(3+*,('%*-23668125,./.-+*-((+3*()(,12/7678214639774'.)$)*/62/22/40.,.-./2-7/1(0),.419:7958;984.6/&,+)--34444;/8'(2.1-*+(*00309;8,11:049:,024;445602+4/845:4&(2-/3/.,-++.3.7;;057-.012144330($$&(&(,2./0556+88/0:00/.++)%()80:2,*6:736,+(,*(-/3+)*++,+1//-0211:76720-/.07,.,++-.1/0/2131/2122**%(()+,5-+3238,./0/211:1303'%%$#%$4*0),++*',-01,.-+0)14347313%.&().--2-).,.*++('../0')&')****,.442,)+,66796-/564:9-.-)(('**(*(+'%+66,+,*&-..178<9:<211.1.%+3/2*,++-4<8::3434354//),*&)'&(+,-.'*072'',-0306.$%%&$)-0;8+-/0:31:4.0.10,-100*)'%&*(*-24(,'(*)*4*%0)*,01/1.10:)610/3143)(,.-/*--/,5*'*)+-2(02../(.2276178%,,2104362580((./011./*,---...72'*$')--1;6/-51-2-,,')/,.-,10.0''.04/.1665:746646:/9...;87/.,,%$'*,*1,),-/0768797889<1//50440..'*,/22/2-(*+.2/&)).0554340//323688::69918.0*+.1954:.12/3/.3634+/170'185296//26.3,,377.)2-**0,-834:0//.28,,7<8.602-*.+*4789162802,-,&$'*703448416+13+*/)),554/,)()+55945.--/.13:12991/50.36501-.4./4-//0.432-56-6;8-0//,++41,-9349)&#%$*'%%+))*333++/.,/5-$$'*.:41;:<99<9:6:8*505060/-701285;8:05:13:249;-,1955712121/),(&###&&+-.-70-.41/-*-
@5e56e438-eb26-4235-8cd2-b13af2a57f13 ch=150 read=86737 start_time=2019-12-13T13:24:49Z barcode=BC01 runid=2c9cf7bc05858273f10e7d7ec552fc0bd742dc3e
CCGGATTACCTTGTTACGGCTTCACCCCAATCCCTTTGGCCCTACCTTCGGCGCCGCTTCTGCCTCCTTGCGGTTAGCTCACGGACTTCGGGTATTGCCAGCAGCTCAGCATGGATTGCTTGACGGGCGGGTGTGTACAAGACCAGGAACGTATTCACCGCGACATTCTGATTCGCGATTACTTACTAGTAGCTCAGCTTCGTAGGCGGGTTTCAGCTACAATCCAGGCTGGGGCTGGTTTGTTTGAAATCCCACCTCATATTGTGCATCTCTCTGTACCAGCCATTTATGCGTGTAGCCCTACCATAAGGGGGGCATGATGATTTGACGTCATCCCACCTTCCTCCTGGTTAACCCAGGCAGTCTCGCTAAGTCCTCAACTTAATGGTAGTAACTAACGACAAAGTGCGCTCGTTGCGGGACTTAACTAACATCTCACGGCTGGCTGACGACAATATGCCACCTGTCACCTTGTCCCCGAAGGGATTTCCTCGATTAAGAGTAATGCAAGGGATGTCAAGTGTAGGTAAGGTTCTTCGCGTTGCTGCTTCGAATTAAACCACATGCTCCGCTACTTCGTACCGGAGTCCCCGTCAGATTTCCTTTGAGTTTCAATCTTGCGACCACCGTACTCCCCAGGCGGAATGCTTAATGCGTTAGCGGCGGCACGGAGGTGTTGAACCCACTGTGTTAATGCGTGGGACTACTCCGGGTATGTCTGTTTATACCCCACGCTTTCCAGGCCTCGGCGTGGTTGCGAAGTCCAGAGTCGCCTTCGCCACTGGTGCTAATCTCCGCGCATTTCACCCGCTTCAGGAATTCCACTCTCACTCTCCTGCACTCCTAGATAACCAGTTTGGAATGCAGCTTTGGTGCCGGTGTTTACATCACTTAATCGTCCGCCTACATCCCTTTACGCCCAGTAAATCCGGATGGCGCTCCGCCACCTACGTATTACCGCGGCTGCGGCGTAGTTAGCCGTGAAGCTATCGCCCGGAATTTGCCGTCTTTATGCTTCCCAAAGACAGAACGTTCAAGAAACCTTCGTGCTCTTGCGGCGTTGCTGCATCAGGGGTTTCCCATTTTGTTTGCAATATTCCCCGCCGCGCCCGTAGGAACCATCAGCGCCGGCAGAAGGTTGGCACGGTACGACAACTTTCTTTAAACAGCATTGCGGCACC
+
1/+.&3+).+.,%/-%()')-2))*++(,-01)&'-%')*0*(&(**,-''(%.,*))&%$'+,*/3)012'1452/0+-&()506592+1+-)//,()%'&&%&'(%&%$%'%#)(&$&%''0)07879/.-2-*+-.2-./2*./'&)&)+-41$)-01421$(-2777:;9453-5+)'*&(*0/,4.+104%&'(/.%,%+-50/2/:30.&'&&&,.()-+/3/..43/1-&./-)&(*-*,.(*,/,*0231&,').&,#$,),-43-00$#)*(./9,-70&(&))))($*.1-**(*+*,*/-++/+5,0,/0119<71/0/36:161-*196<:74210-636-0+3.*-650341+1()*0)*,.6871-*-)0/./5+*-223../2-/1575*))((&$'(43:0//977.5-2))%(.,,*)((%'--1**2-,,+./',)(&$$%+*46;9::965112.-/**%'+)%&)%26.1/246.9./-**,,2,.-24&+-4+97502-$,%+*-211/+0071,/3&+)/-,((&*/40'*)0*3817:130343268247)/.4--0./2,0*-*269*((+(()/5.2/121.*+-,(#*/)(,1*,21'&'*)3.--,9;;0/246-5/95'&((/-544339401.20/4.%'(*%*,+-/2%))/0)&'%%'$*(&%&##$%(,/,30,)'*)+2/-/1333/0/4*%&$(+-)')(*17-11,.0310-'//0-,*))%$&)***9)()*++546419557/%)$'+*'&%&*++*./&,),,.940*21)#%''&$'&+(0.38/00/(-')+.276/04,-,/))()+,5,53/3091/1.7222)))')+%'&'''**&'++('*+/1#((&3))*%132.--%%''(*/)01+*54.:.*(./6203.2/-0**)'''()+57347202'3()6/0/*-*3..--+&(*,+114../1,'%&$$%$$%)))&%'(*'2/)$*,+2)%-)&'$&'(*.)040-./()$#%%%'&()%)+)0/04.%)),+'$$&''-+10;00000455',3341:-26-%&*'*'*/''-'-'),//66)%'%&'$')(&((1(2(($%(&*&%$.*(..%&)'',*5$)('**+'&))('-'&*46,+0($$$%%$$#(%%%(%)$&#
