# Supplementary material for: De novo species identification using 16S rRNA gene nanopore sequencing
Source: PeerJ. 2020 Oct 21;8:e10029. doi: 10.7717/peerj.10029 (PMC7585375; doi:10.7717/peerj.10029)
Supplement: Supplemental Information 3 [file peerj-08-10029-s003.zip › pass_fastq_runid_2c9cf7bc05858273f10e7d7ec552fc0bd742dc3e_510.fastq]

@4bee48f3-a908-46c5-80f6-52c097eb8466 ch=460 read=78321 start_time=2019-12-13T13:24:29Z barcode=BC01 runid=2c9cf7bc05858273f10e7d7ec552fc0bd742dc3e
ACGGTACTTCGTTCAGTTACACGTATTGCTGGTGCTGAAGTTGTCGGTGTCTTTATTGTTAACCGCGCGCATCGGCTCTATCTTCCGGTTGCGTATTTTGACTGCAATCATCGAAATCCTGTAGACAGCTCCTTGCTTGCGGTTAGGCCACCGGCTTCGGGTGTTATCAACTCTCGTGGTGTGACGGGCGGTGTACAAGGCCGGAACGTATTCACCGCGACATGCTGATTCGCGATTACTAGCGATTCCAGCTTCATGTAGTCGAGTTGAGCTACAATCCGAACTGAGAATGGTTTTATGGGTTTGCTTCACCTCGCGGCTTCGCTTCCCTCTGCCACCATCCATTTGTAGCGTGTGTAGCCCAGGTCATAAAGGGGCATGATGATTTGACGTCATCCGCCTTCCTCCAACTTGTCACTGGCAGTCTCGCTAAGTCCCCAACTTAATGATGGTAACTAACGATAAGGGTTGCGCTCGTTGCGGACTTAACCCAACATCTCACGACACGAGCTGACGACAACCATGCACCGTATCTCATATAGCTATCTCTCCATCTCTGGAGCTAGGTATGTCAAGACCTGTTAAAGGTTCTTCGCGTTGCTTCGAATTAAACCACATGCTCCACCGCTTGTGCGAGGCCCCAAATCAATTCCCTTTGGTTTTAGTGCGCGACGTACTACTCAGGCGGAGTACTTATTGCCTGCGTTAACTGCAGCGCAGACGACATCCGCGCCATTTCATCGTTTACGGCGTGGGACTACTAGGGTTATCTAATCCTATTTGCTCCCACGCTTTCGGGACTGAGCGTCAGTTGCAGGCCAGATCGTCGCCTTCGCCACTGGTGTTCCTCCATATATCTACGCATTTCACCGCTACATGGAATTCCACGATCCTCCTCCTGCACTCTAGCTGCCTGGTTTCTATGGCTTACTGAAGTTAACCGGGCTTTCACCACAGACCCCTTGCTGCCGCCTGCTCCTCTTTACGCCCAATAATTCCGGATAACGCTTGCCACCTACGTATTACCGCGGCTGCTGGCACGTAGTTAACCGTGGCTTTCAATAAAATTCACTCGGCTACCATTTCCTGTAGCCGCCGTTCAACTCACTTTATAACGAAGTTTACAATCGAAAACCTTCGCTTTCCTTCACGCGGCGTTGCTCGGTCAGGGTTTCCCCATTGCCGAAATTCCCTACCACCCTCCGTAGGAG
+
#%)%*&**9...88%,2*))(+14*.*+.0/1-)(%'*)(17648(41200196(.**-8,/-0(-++&('$$$&&++11//()+)'*9-++)($%(%$(*'''*,87200+%-*,*.2&).21561233.''&$&+(++)5.8/0623044471001+1,++1401218.,+(*,/397.-----;:63*((+,68;/070-.+0,-9:9<:59:031454579:;:;:856645:32)&((,&-)/))$+,2/67774657524240(*+#$(0683'(39621*,'0*+51:<4/43937<:2359589;470--..4:0//50299,,,-/&'-7499-.-5.,+,)+(,///+,+.4-*+:/-(-.5*+,+*-(/)*.0/09+)*:611617-*.7:<8422'.))-2.13379/9/-/87984675/-.1;:/*(++/03++,,19:861/1825551+0,)-/-0766757;4317*,/4/,..)*)'*11630111347670//-*+(&&&)$(*,)--//+).2234'+00*1212/.--*479;;:856-&%&%$'()&,(-2.5367:2-,)3.).62<97;96986,)++*7+1*5+;;;:.+**-.6475.10(+.,,/0-+(/+252-*/,*1*//.-.)+0+.*'*($$%'&)%&*%.$)'.0-011,,03*+)'+*,/1+4-%+)%'*),+5,44493%+$%#)&*))*)))+)*)+)%)*))35:917:)**61-+(0*,&,-02.21*)',./+()*-4.+37-,5-9:-+..*57*)(805475542356-53822./0700/3442541676;97:<987::778:3611,-14540,))+0307<'-()2.7778+-.4-1/7/-'*+-//((('&(001.)-.0-,-//729,/.:<--435(++./24428/,8+.'$$*373/13/-19/0-+696..,5/01571/52///-06+--3312*3+'+-1489;1457454.424/5./.*2.412*2,-:23<8:8;9999910,),-7397+,&('+,12-.3-)0.+233()))',+-4/+**2.1,98.62.%(&+4.5:8.2'$%'+,$&/20.128)(**)4<;164746,.65)1643,%%(,+1709846221422.<///64:88+763.;,7;</,322:&(/1,0+72)'&,(%'&''-6.022**&
@19ee821e-3c00-4fbd-bf7d-71db7080bb3f ch=231 read=107511 start_time=2019-12-13T13:24:30Z barcode=BC01 runid=2c9cf7bc05858273f10e7d7ec552fc0bd742dc3e
CCGGTTACCTTGTTGCGACTTCACTGATCATGAATCTGAAGTGGTAGAAGCACCTCCCGAGTTAAACACCTGCTTCTTTTGCAGCCCTCCCACGCGGAGTGTGACGGGCGGTGTGGCAGGCCGGGAACATATTCACCGGCATTCTGATCCACACGATTACTGTGATTCCGACTGGCAGGTCAGGTTGCGGAGCTCGATCGGATACGGCGCGCGCAGTCGCTGGAGTCCGCTTCCTGTACGCTATGCGCCATTGCGCGCAATGTGCTGGTCGTAGGGCGCGATGACTTGACGTCCTCCCACCCTTCCTCGAAGTTATCACTGGCAGTCTCCTTTGAGTTCCCGGCGGACGCTGGCAACAAAGGATAAGGGTTGCGCTCGTTGCGGGCAACATTTCACCTTCCCCAGGCTGACGACAGCCATAAGCACCTGTCTCACGGTTCCCGAGGCACATTCCTCATCTCTGAAAAGCACCGGCGGATAGCCAGACCAGGCAGGTTCTTCGGGCATCGAATTAAAACCTACGCCGCTCCACGCTGGCGTTTAAATCAATTCATTTGAGTTTTAACCTTGCGGCCGGCCTCCCAGGCAGTCGACTAACGCGTTAGCTCCGGAAGCCACGCCTCAAGGGCACAACCTCCAAAGTCGACATCGTTACGGCGTGGACTACCGGGGTATCTAATCCTGTTTGCTCCCGCTTTCGCACCAGGCAATCAGTCTTACATCCAGGGGCCCGCCTTCGCCTTGATATTCACTCCCAGATCTCTACGCATTTCACCGCTACACCTGGGTGCCTCTACGAGACTCCGGCTTGCCCATTATCAGATGCAGTTCAGAGTTAGGCCGGTTTCATCGGCAGCAAACTTCTTCCGTGCGCTTTACGCCCAGTAATTCGATTGCCCGCTTGCCATCCACTGCGGCTGCTGGCGCAGGTTAGCCGGTGCTTCTTCTGCGGGTAACGTCAATGAGCAAGGTGTTAACTGCTCCCTTCCTCCCCGCTGAGGTACTTTACAGCCCGAAGGCCCTTCTTCATACACGCGGCAGCGAACGCATCAATTTGCGCCCATTGTTATCTTCCCCTGCCGCGCCCGTAGACAATATCAACACCAGCAGAAAGGTTAACACAAGACGCAGGCATCTTCAGCGCAACCCAATGCCGTAGCTACCA
+
01+.2:)+**)&)*%)./28;8/1+,-25.200-,+&'(**+.3,/%*'%(%).+4/+)*)*31:1,,.3.'0+.+/40*'**%-/*&*0)$('&*,'))*&*,1264002-/-/&%&'*,0)6655/%*+,5,-.00/..7:1...12*'(%'&%))&''%$&*01.)'%(#$%%$)'((%**.7.'*)&(-++%)*0+-&'$&'&*')('(*())(%$%$&%%',+)*,-,((($#%$#&'**112.)+*&(&&#%$%&&&%'&).23*2++.(%'+*&),+,*+))*'0/%(/3.)12(.23.*2&'&**6+,-(+*./.-04400+,340-,-+((&&+,,8++&&($%()+/4;-1/9.6-&,'+*''*+-/1/4*(('&$$$&&)*''$(%%*)(+'&+8778877430+--%$%%$()01)-1,+,(,0603,+&%&-*,(--.1.)-.9-,,.))$&'%%&#&$'&(++*,)%&')*-./'-*$&',-:5770'+'&&&('%*(*45:0-,$&'%&%%)'*($%%$%&&$$&(.,-.)+-9265+/51-)*-61*),--4,+*(-.)%%&)(,25+-/)%+--*-),.5.1--,810109*4++/),0&*(/410*'))()+..33;.6(/2**+8524357.40)-,-./137.../2:&5.*+-.)&/501,-*/53+2303+$'04,,$%#$$$'&%%&),%%$$$$#&')3',))2,05(*0,,*'&)&$#&#*+16/%&(.2*+-26-+*+),+--2842/34-.2++)-*)))%'#&$&%%#(')*,*+-',+,,4./2%&&**/3,..0-.*.,50)(&(2+*-0.1&(/5(,**)-%%%%(()*'()(*.,/)-(&%&%$''0-76.'.0,*.)('')%&)('%&'&',/(+,*$%'*+-//**)+('$%)'-1-4--.507/..;.,6,(%'%,00/17864./-,-1673.)*((+*-*,-(++88,4:74/744/)+/,+)))*)/,&'),%1,*).51,13*2978:7.)''%(**)+-%%&(%$$')*,0)+'+.&'*.2($''%+'')&+&2,,)&&((',).0*'-&(,&*0,.4**%($(%&&*&'++*&'').,.+-/701+(&%%$$#$$)/-'))*)/(*%'*/.)+0+'($%%$%%%
@ba868538-3f7f-451a-bae7-0f4652caefd3 ch=157 read=90811 start_time=2019-12-13T13:24:27Z barcode=BC01 runid=2c9cf7bc05858273f10e7d7ec552fc0bd742dc3e
CTCCTACGGGGAGGCAGCGGTAAATTTTCTTAATGGAAACCCTGACCGAACAACGCCGCGTGAAGGAAGAAGGTTTCGGATTGTAAACTTCTGTTATAAAGGAGAACGGCGGCACAGGAAATGGTAGCCAGTGACGGTACCACTTTTATTAAAGCCACGGTAACTACGTGCCAGCAATAGCGATAATACACGTAGGTGGCAAAGCGTTATCCGGAATTATTGGTGGGCGTAAAAGAGGGAGCAGGCGGCGGCAGCAAGGGTCTGGTGAAAGCCTGAAGCAACTTCAGTAAACCATAGAAACCAGGCAGCTAGAGTGCAGGAGGATCGTGGAATTCCATCAGCGGTGAAATGCGTAGATATATGGAGACACCAGTGGCAGAAGGCGACGATCTGTACAGCATAAGTCCAGCGTGGGGCAGAAATAGGTTAGATACCCTGAAAGTGGTCCACGCCGTAAACGGTGGGGTACTAAGTGTTGGATGTCAAAGTTCGGTGCTGCAGTTAACGCAGTAAATTACTCCCGCCTGAGTAGTACGTTCGCAGAATGAAACTCAAAGGAATTGACGGGGGCCACCACGGCGGTGGGCATGTGGAATTCGAAGCTTAACGCGAAGAACCTTACCGAATATTGTTATACTCATAAAGGCTCCAGAGATCGGAGATAGCTATATGAGATACGGGTGGTGCATGGTTGTCGTCGGCTCGTGTCATTGAGATGTTGGGTTAAGTCCGCAGCAGAGCGCAACCCTTATCGTTAGTTACCATCATTAAGTTGGGGACTCTGCCAGACTGCCAGTGACAAGCTGGAGGAAGGCGGGGATGACGTCAATCATCATGCCCCTTATGACCTGGGCTCTACGTGCTACAATGGATGGTGCGGAAGAATCTGAAGCCGCGGTGAAAACCAAAACCCATAAAACCATTCTCAGTTCGGATTACATGATCTGCAACTCGACTACATGAAGTTGGAGGATCGCGCCCAATCGGCCCTTCGCGAATCAGCATGTCGCGGTGAATACGTTCTCGGGCCTTGTACACACCGCCGTCACACGAAGTTGATAACACCCAGAAGCCGGTATTGCCGCAAGGAAAGGAGCGCTGTCTAAGGTGGGATTGATGATTGGGGTAGAGAATCGTAACAAGTAACCGG
+
-.1-)*+(.5-+/3101-&++*(,).21&)(('*.+).,.2,&').*-1)+1*(&-3.338644-,*)'++)-,:0+')%2+124711162922/-,/1()**(+.34933**'($-*',/,-6620.1(./146381),'%(/13()824*)&)*--.*&+737775969:-,,*$#&%))((,.+)+')+768856:627,,.30;0,1-()('+))6++'()+2-433:5*''*++'+,')5-+2,.60.///2)030))((((+,*&.,,).+'(,*')/+%*,3:*88+*,*.11-9.0610)...+'.*,/-1(&+.*/.39:544331.('%&&-3575/4.*'.*,..0131*.0)''(('0')(.-;1-(/&',67:/.-.-,,&%+'&'$&%1-,3)((+-))'%'''().-)(&/.9()'(+49.*(''&%&&&(+2$),/6353:00+&)(+,)+,173,-++-53746551)/,((27'2,++.-/)//,2,--2,'&).'.()*/13)(1*'%&%'$(**:99<80/%&.,-10/.-/,2:,**/.1411445:61,2)+-(*%)*-04.)%.))($%$'&-*4+&'&$&&/)321349778.,+/+-0&&63-6.'-/+-/00/.*75+).+-:&(-%()/-+,+*,1&,/+,/./31.-0**&0,.09:7736562-')*05+'&''2/.+)('/*,-34754;4787:6/+,//'-.)3%&&)2/,2(97*+31341800/5944;8::71912.222:;+2341+%&'%'4076860455788921114*-+*,/32*59.22253*++,2-19998:7.:4-,0/15140(''#&&($#&((238052;33;9:99765)+*''%&%'$&++&+.-0+((&&((&&)1:<709)$&'/810678<667+35985.(5'('(%&(./134272346,554455-,0)*/60,%',03,1&-)')1()')-0%$$#&(*,2.-'')',,.338393/1212668;3592.767.8/-++,,029/45*,30/**(&(*/.,,.371*,)&%&(,(+2461&)%%0,$&%&(*+0-),&('+,.,32,05,2--87..2+./19-8,66/*)&'%$%'*744720()*.69789
@2aa399bc-6290-434b-89aa-f23d2fafcd94 ch=83 read=127299 start_time=2019-12-13T13:24:21Z barcode=BC01 runid=2c9cf7bc05858273f10e7d7ec552fc0bd742dc3e
CTCCACCACGGGGCAGCAGTGGGGAATATTGTGCACAATGGGCGCAAAGCCTGATGCAACCATGCCGCGTGTATGAAGAAGGCAGCTTCGGGTTGTAAAGTACTTTCAGCGGGAGGAAGGGAGTAGTTAATACCTTTGCTCATTGACGTTACCCGCAGAAACACCAGCTAACTCCGTGCCAGCAGCCGCGGTAATACGGAGGGTGCAAGCGTTAATCGAATTACTGGGCGTAAAGCGCACGCGGAGCGGTTTTGTTAAGTCAGATGTGAAATCCCGGGCTCAACCTGGGAACTGCATCTGATACTGGCAAGCGAGGAGTCTCGTAGGGGTAGAATTCAGGTGTAGCGGTGAAATGCGTAGAGATCTGGAGGAATACCGGTGGCGAAGGCAGCCCCTGGACGACGCTCAGGTGCAGCGTGGGGAGCAAACAGAGTTAGATACCCTGGTAGTCCACGCCGTAAACGTCGACTTGGAGGTTGTGCCCATGAGGCGTGGCTGGAGCTAACGCGTTAAGTCACGACCGCCTGGGAATTACGGCCGCAAGGTTAAAACTCAAATGAATTGACGGGGGCCGCACAAGCGGTGGAGCATGGTTTAATTCGATGCAACGCGAAAGAACCTTACCTGGTCTTGACATCACGGAAGTTTTCAGAGATGAGAATGCCTTCGGGAACCTGCGTGAGACAGGTGCTGCATGGCTGTCGTCAGCTCGTGTTGTGAAAATGTTGGGTTAAGTCCGCAACGAGCGCAACCACTTATCCTTTGTTGCCCCAGCGGTCGGCCGGGAACTCAAAGGGAGACTGCCAGTGATAAACTGGAGGAAGGTGGGGATGACGTCAAGTCATCATGGCCCACCACGACCAGGGCTACACGCTACAATGGCGCATACAAGAGAAGCGACCTCGCGAGAACAAGCGGACCTCATAAGTGCGTCGTAGTCGGATTGGAGTCTGCAACTCGACTCCATGAAGTCGGAATCGCTAGTAATCATGGATCCAGAATGCCACGGTGAATACGTTCCAGGCCTTGTACACCGCCCGTCACACCATGGGAAGTGGGTTGCAAAAGAAGTAGGTAGCAACCTTCGGGAGGGCGCTTACCGCGTGATTCATGACTGGGGTGAAGTCGTAACAACCGG
+
,-/0()+*.32+)')35.33.*,&***--/(,*+'+---070.-.28.'+60335794&5855585././13**+1,'+-*0,$%&,54/./+.&',5-,.,,/.//(20/66+./1+*.((*+.'(,++(++3.23,/01*7*.&1..9&(0($')&)(%%'*(%&(*-6...1/13792/.--4,.+/,+.4./182/-0)+-09845/4./,/2-(2,3232972..//4.++*-)+*.*,)&)')1;;322920.18214414238,*482,77567/3/903;/)+.75545410/23377830.&((')(&&)--313&2.3+.,-/10-2)-3/-/./03<8.58.-59:942-,-./:90+-,'42189-)6+/*'%&'0/%,351,)+1,)*,+*+*2(,664.),-.5599,(136:&53/&(+++*444:;0/555%)*0.)+--1015712.+-145.4.+'*.-3-.,.2.$%&#2')612+)%())--1290///226.233+-./59,1))+.)(%(&),--463855,5273;9//28467326434334.'23..7%+*-1305/8339/&*$)')48:3:8:601232781./-.4*),35./.-176066+*(-#-/*0,0-2+/,/<<:4,+*(,066-/5.+*0/775::08-0$&)-.46989144487655367;686432/1,////'6,,8---/00-)*4;5<8/4/.,.1,*,/19-,44271'15'&*+/03/.30,.5)+0/.*.62968'.,7,5-262490:2-4(&(,0678:4310024;799:512/.2.0*+./-3/,--257)4+38786110468)(+)&''/,9/-.1.3.+)*%&*')7/-6/-,///312-))(+*(((*+853652(%'&),0%/1222778/+2-)32899958+3/4)2)3-3.,---,+,4-877/...0815.4-++-&+/(*6---+-34(('(+-785:*,/6;99:825(35018827,2,0)%.-67580-,,+/6+-)'%'(,424:38093..-.-30.7223<7+&+*)*/,4%/&-.3350-0.31,-41,*+3,+7;/1-31./7.-2335433/*)(.+*,5460*)+.)+5.
@a9f80113-fcae-4496-ae53-ec5dd0fef6fd ch=90 read=113870 start_time=2019-12-13T13:24:21Z barcode=BC01 runid=2c9cf7bc05858273f10e7d7ec552fc0bd742dc3e
CCGGTTACTTGTTACGACTTCTTTGATCATGAATACAAAGTGGTAAGCGCCCTCCCGAAGGTTAAGCTACCTACTTTGCAACCCGCTCCATGGTGTGACGGGCGGTATTATTACAAGGCCGGAACGTATTCACCGTGGCATTCTGATCCCGATTACTGGCGATTCCGACTTCATGGGTCAGTTACAGACTCTCAATCAGGACCGGCACGCTGAGGGTCCGCTTTGCTCTCGCGAGGTCGCTTCTCTTTTGTATGCGCCACTTATCGTGTGTAGCCCCTGGTGTAGGCCATGATGACTTGACGTCATCCCACCTTCCTCAGTTTATACTGGCAGTCTCCTTTGAGTTCCCAGCCGGACCGCTGGCAACAAAGGATAAGGGTTGCGCTCGTTGCGGGAACAGCAGCATTTCTGGCACCTGACTGACGGCAAGCCATGCAGCACCTGTCTCACGGTTCCCGAAGGCATTCTGCTCTGAAAGCCGTGGATGTCAAGACCAGGTGGAGTTCTTCGCGTTGCATCGAATTAAACACATGCTCCACCGCTTGTGCGGAGCCCCGTCAATTCATTTGAGGGTTTTAACCTTGCGGCCGTACTCCCCAGGCGGTCGACTTAACGTTAACCGGAAGCCACGCACCAAGGCACAACCTCCAAGTCGGTATAGTTTACGGCGTGGACTTCTGGGGTATCTAATCATTTGCTCCCCCACGCTTTCGCACCTGGTGATCAGTCTTCGTCCAGGGGCCGCCTTCGCCACCGGTAGATCTCCCGCATTTCACCGCTGCATTATTCCCAGGTTGGGCAGTTTCATCTGACTTAACAAACCGCCTGCGTGCACGCCCAGTAATTCCGATTAACGCTTGCACCCTCATTACCGCGGCTGCTGGCACGGGTTAGCCGGTGCTTCTTCTGCGGGTAACGTCAATGAGCAGGAATTATTAACTTTGCCTTCACCGCTGAAAGTACTTTTACAACCCAGGCCTTCTTCATACACGCGGCATGGCTGCATCAGGCTTGCGCCCATTGTGTAATATTCCCCACTGCACCCACTCCCGTAG
+
6/2/21.-0-+16+,0)00*))+*))050)%')*-019400/;014,..0384,30)*+0(-//-%%&(15'%&%%+)/33.6)&*./1&*.561..///705(*,((*&.*%,'1+90718,70/73441027&1)1-45;60021/'+*,33001+3.+/7,5--788;83732%''&(+,*,-.6701*()%)'&,-(+*,**$*%%'$$&*2*+2()+)(%%)(.//42,01-0/13636.5::*$(&))./5+('*'('('+')'$&(.1-&%&+***-.65963///-,-+2/4571012197,/79<8646135;5/,)./,3.(087794492,,--0-,(()72-8+4,++24945,557*1.5651),0+8/2057985:44/2&*%'%'(%+./29--%$$(%/,34422224412.-*/4*,),%74455.0341/./1999774*-0-0-&(/1,)$%'**-42+/4./298:+*+,,,.3;9130/('(783.4+()*);.//94,,),**+)*&(**-//5901/(*''',,1//'),.,'$))/006226:7,%-2(158./4-**())1-1.*-&,,4;;+*.40.)0152.01/232/,*((&'&(+'-3/0,,$&*,+23-.//626/3/316701)$(*$//76.1/9321+0(113*&&0513403,1.*+'*0.(34/;75-$*').5/.-0,05(('$'(*--3452:2121+*/45.26/0905217479816/()0/0.1*+(2/5;85146,/'#%$'$#$$$3.(/5,5+/25$*(9111/052/)('3+77:60-(-1/367661(/+-5-+-3496;75/0/1,++')+0),&)(%%&%)((/,*-61/2:::4;0.-()+-1-,00)4-,-:-::<:212,4600960-/-60./**'()%%)')301**0/.),+,3++-4),2/-++&&%))0:0*,/8193&'036+699<66652+,)*,14/1./,006256(/1//5-2.94'%0**)($*0.16.501*,/1(*$'(%#((18.+3%)
@95047e21-8407-4d46-86e2-b5aa188e4bda ch=141 read=83140 start_time=2019-12-13T13:24:19Z barcode=BC01 runid=2c9cf7bc05858273f10e7d7ec552fc0bd742dc3e
CTCCTACGGGAGGCAGCAGTGGGAATGTGCACAATGGGCGCAAGCCTGATGCAGCCATGCCGCGTGTATGGAGAACCTTCGGGTTGTAAAAGTACTTTCAGCGGGGAGGAAGGGTAAAGTTAATACCTTTGCTCATTGACGTTACCCACCAGAAGCTTTCAACTATCCGTTAGCAACCGCGGTAATACGGAGGAATTGCAGCGTTAATCGGAATTACTGGGCGTAAAGCGCACGCAGGCAGTTTGTTAGTCAGATGTGAAATCCCGGGCTCAACCTGGGAACTGCATCTGATACTGGCAACGAGTCTCGTAGAGGGTAGAATTCCAGGTGTAGCGGTGAAATGCGTAGAGATCGCTGGAGGAATACCGGTGGCGAGGGCGGCCCCTGGACGGAACTGACGCTCAGGTGCAGCGTGGGGAGCAAGCAGGATTAGATACCCTGGTAGTCCACGCCGTAAACGTCTTGGCTTGGAGGTTGTGCCCTTGAGGCGTGGCTTCCAGGGCTAACGCGTTAAGTCGACCGCCTGCGGAATTACGGCACTAAAGGATTTGGAAGTAGGGCCGACGGGGCGCACAAGCGGTGGAGCATGGTTTAATTCGATGCAACGCGAAGAACCTTACCTGGTCTTGACATCCACGGAAGTTTTCCAGAGATGAGAATGTGCCTTCGGGAACCGTGAGACAGGTGCTGCATGGCTGTAATGCGTGTTCATGAAATGTTGGGTTAAGTCCCGCAACGAGCGCAACCCTTATCCTTTGTTGCCAGCGGTCCGGCCGGGAACTCAAAGGAGACGCCAGTGATAAACTGGAGGAAGGTAGAGGACGGCGTCCGGTCATCATGGCCCTTACGACCAGGGCTACACACGTGCTACAGGCGCCACGAAAACGACCTCGCGAGCAAAGCGGACGCCTCATAAAGTGCGTCGTAGTCCGGATTGGAGTCTGCAACTCGACTCCATGAAGTCGGAATCGCGCTATTAATCGTGGATCAGAATGCCACGGTGAATACGTTCCCGGGCCTTGTACACACCGCCAAATCACCGTAGAAGTGGGTTGCAAAAGAAGTAGAGTAACTTAACCTTTCAGGAGGGCGCTTACCGCACGAATTCATGACTGGGGTGA
+
')/((*129/+3.-354.35/,&.-*-5,--.+7-,621/168-3820.1.01024244::33123/%(**)'(((&'./,:046/*493+.0416932(//+.5,*.*0+')%%*1*).7080331680-55.%)'&$%'*)'*))$+',%)&##$('--),((&,*'-%%'-/-0713120*5++,%0*,)'%)&#$%*2208.5+/&/)0231224//+,/2:/))(+*1/7679:%/69.*.9-,,3+.0-&&&(3.(12+((017:,4*(%%/*-,.3120010//'&%$$)'*(((&)*-/7780,%21-12)4*7+.3.-311/-11/473.99//5765-.,-,/())1-.22120/2/244*(,'&).--./1:20-68573-))(*,0;9988.+..//*.013881+)%)+7&8)26-1/--02+15,+/9:7605/%)-/9:;:9&+((%%$&)'(*0*)+(+2(+*00.+3223937-0-,18.)&//)+).4,+)--1.0+977888741)('(*%&''*,1+1(,#%'%('(*1($$$$#&%(('(&'$)%5744-000/-.14773,%'')*,.0<;/464-+*,(+**-.*'**%.4373:34<9766,3-,,56671.021,0,-6;12(*+&(,***)0833635:67:.9382762842355(0-034:6986..%%#&%%'%$$&'&)%%(..61-./;.754;46131-+*-2/7%%,/07/*/0,.7...((63/1:79:7485;73023284<090047+8,--*+)(./62563456<96661-1)+')&*&+$)'%&+(0.+-()+-)(*,'()033*'%'),.0;5:98650.,+'*,.59,))%%&(())%&&+*.)...25.0-/'&(%*5**12:-.'',13((196--11;;;7:9817+1-(/./0+-.159403.-0/2587902016///&0(110/0*,-)''2')*)*39874/+-46582,+-,,-6874969912,-(')&&)'&'))*/01,/-)+,)+,/0+12')'((*.-.901-44+$((%'('()),'%$%1)1-/3*-*22-/0-0,,,('*,&(%%''/,7,-/-,-+')-**++
@eca1ef25-0ba8-40fc-85df-78e83023f4e1 ch=340 read=96565 start_time=2019-12-13T13:24:11Z barcode=BC01 runid=2c9cf7bc05858273f10e7d7ec552fc0bd742dc3e
CCGGTTACCTTGTTGCGATACCCAGTCATGAATCCACAAGGCGCCCTCCCGAAGGTTAAGCTACCTACTTCTTTTGCAACCCACTCCCATGGTGGGCAGGCGGTGTGTACAAGGCCCGGGAACGTATTCACCATTGGCATTCTGATCCACGATTACTAGCGATTCCGACTTCATGGAGTCGAGTTGCCGGAGGAACTCAATCGGACTACGTACACTTTGAGTCGCTTGCTCTCGCGAGGTCGCTTCTCTTTGTATGCGCCATTGTAGCACGTGTGTAGCCCTGGTCGTAGGGCCATGATGACCGACGTCATCCCCACCTTCCTCCAGTTTATCACTGGCGGTCTCCTTTGGGTTCCCGGCCGGACCGCTGGCAACAAAGGATAAGGGTTGCGCTCGTTGCGGGATGGCAACATTTCCTGGCACGAGCTGACGGCAACCATGCAGCACCTGTCTCACGGTTCCCGAAGGCACATTCTCATCTCTGAAAACTTCCGTGGATGTCAAGACAGGTAAGGTTCTTCGCGTTGCATCGGGTCGCCGCGCCACCGCTTGTGCGGGCCGTCAGATTCATTTTGAGTTTTAACCTTGCGGCCGTACTCCCCAGGCGGTCGGCAACGTTAGCTCCGGAAGCCACGCCTCAAGGCTGCCTCAAGTCGACATCGTTTACGGCGTGGACTACCAGGGTATCTAATCCTGTTTGCTCCCCACGCTTTCGCACCTGAGCGTCGATCTTCGTCCAGGGGCGCCTTCGCCGCGGTATTCCTCCAGATCTCTACGCATTCACCGCTACACCTGGAATTCACCCCCTCTACAGTAAGCTTGCCAGTATCAGTCACAGTTCCAGGTTGAGCCAGGGGATTTCACATCTGACTTAAACAGAGCGCCTGCGTGCGCTTTGCCGAAGTAATTCCGATTAACGCTGCACCCTCCGTATTACCGCGGCTGTGGCGCAGGTTAGCCGGTCTTCTTCTGCGGTGGCATCAATGAGCAAGGCCAGTAACTTTACTCCCTTCCTCCCCGCTGGAAGTGCCTGGCAGGCCCAGCTGCGCCACACGCGGCGGCATCAGGCTTGCGCCCATTGTACTGCAATATTCCCCTGCCGCCTCCAGTAG
+
49/4342991:004)*(&'%)++(468650/259)#$%&(((016,+4)')26275877/0006:7577:8,386&.0448/(*+293.062/-)+(&-0,*0*22+0*-0://5/+39634439/9.-,85'-(+(,-.5722215*)+,-07/0/)01/278760126479::/+++,13.7.%0((&(%(*)*67*;-6)5*/2./,&&)(,224)'/.2'(+(''().017(&+)+,-03134,43,'+*-.3,9,*-0-+)--*024442...47.+4:97-.-),11:1111+)('&)&(',44:/79*)6662.3-,1/01<70122566:3*11042'(*)%+27:16.-16/::8965674:22569<+418457)1-)))*025993:-3+33,)&()(0*./6--&%&&+,.,)/136-*-$+-(2:-5-0+/.,.:263100/22/:)3(()/213,,-,.8/./1343//..687-/50878:;::45714-,,&-/,27*67977:841*0..23+/('%('34*&%$$*)-/)&$%(*06,2),'$$&(&*7,;09;;+423.:<6,:5040.+1-7.3633/576.-38:,351(,(.*-++2%//21521-2.364547:930.1/(%%$',./6/6763414588;;/-0///:9;3345593.+'/-0416110--,1<1+173;;3-100/;6019479*,4478:.'(,.3:876:)+1+4+1+.36:52-+%().,+*0'*,+*().300.,(-.0/895-/:654*/(.140-0,1.2217795*+'%%%((*.*/2501:2%4(**&(***,)2344(,*4,7)$.3-*300*(.4-*(')2312+'%%0*&*'''&-*,-'(+'*&)'&)())+'&''&(,089/,+&))-)*''2),12;6448%2,-5,0722/:0/+&***+2&/,/**$&%'),)*:-::;:323,,48556617112681,,+&('+-,')*)'(/.6:.6<:8338:5*,35-2,*,*.'%&)((')*-(&&&&%%&(+)+(.-/00+*)))-.+5:76:/0179(&2+(,'(##&*20210/1.,()*&$&&(+)&(,+.
@df0a5c25-a341-4c64-afbd-eca0f46e715c ch=138 read=110588 start_time=2019-12-13T13:24:01Z barcode=BC01 runid=2c9cf7bc05858273f10e7d7ec552fc0bd742dc3e
CTCCTACAGGAGGCAGCAGTGATGGGGAATTTTCGGCAATGAAACCCTGACCGAGCAACGCCGCGTGGGAAAAGGAGTTTTCGGATTGTAAATTTCTGTTATAAAGGAAGAACAGCGGCTACAGAAATGGTAGCCAGTGACAGTGCACTTTATTAAAGCCACGACTAACTACGATGCCAGCAGCCGCGGTAATACGTAGGTGGCAAGCGTTATCCAGGTTATTGGGCGTAAAGAGGGCAGGCGGCAGCAGGGTCTGTGGTGAAAGCCTGAAGCTTAACTTCAGTAAACCATAGAAACCAGGCGGCTAAGGTGGGAAAGGATCGTGGAATTCCATGTGTAGCGGTGAAATGCGTAGATATATGGAGGAACACCGGTGGCGAAGGCGACGATCTGGCCTGCAACTGACGCTCAGTCCCGAAAGCGTGGGGAGCAAATGGGGATTAGATACCCTGGTAGTCCACGCCGTAAACGGTAGTACTAAGTGTTGGATGTCAGAAGTTCAGTGCTGCGGATTAACGCAATAAGTACTCCGCCTGATGGTACGTTCGCAAGAATGAAACTCAAAGGGATTGACGGGGGGGGCCCGCACAAGCGGTGGAGCGTAATGGTTTAATTCCGAAAACAGCGAGACCTTACCAGATATTGACACTGTACTCATAAAGGCTCAGAGATGGAAGATAGCTATATGAGGTGGTGCATGGTTGTCGTCAGCTCGTGTCGTGAGATGTTAGGTTAAGTCCCGCAACGAGCGCAACCCTTATCGTTAGTTACCATCGGTAAGTTGGGGACTCTAGCAGAGACTGCCAGTGACAAGCTGGAGGAAGGCGGGGATGACGTCAAATCATCATGCCCCTTATGACCTGGAGCTACACGTGCTACAATGGATGGTGCAGAGGGAAGCGAAGCCGCGAGGTGAAGCAAAACCCATAAAACCATTCTCAGTTCGGATTGTAGTCTCTGCAACTCGACTACATGAAGTTGGAATCGCTGTGTCGCGAATCAGCGTAATAGCGGTGAATACGTTCTCGGGCCTTGCCGCCCGTCACACCACGAAGTTGATAACACCTGCCCGAAGCCGGTGGCCTAACCGCAAGGAAGGGCTGTCGAGGGTGGGATTGATGATTGGGGTGAAGTCGTAACAAAGGTAACCGG
+
)*0-+./*56+13/,/0-'+)**'.0+*')))(0259...&%)/'*.,,238242115*(/7//2411(-3.))'%+18:9435213.-//3*;956517.+17+*++,(,.3*/.,1/.+,&%,5,456..-6...//27&*+**%&%*&(,%,+*',1'*+-033867761&)(360,***2/++,.,5346:77+4//1844;35.7--,7)$/%(''..05521.6.('%*)%$%-,539..)*&*4432.-.0330.2/&-531((&%%%*&)-3*$+*/8(371,,')**),&((%&%+-1'+)*-1,)((++000285112-;1:3300-014535301650.3022886650252/3,/63579(640;.,--+)*-:532444564:4346/-)+',*,22257/+.**30-/48:;2'().4::2,*/()-4++-0/.6'''&-+0-81&)/05.,.869(*+')++/50.0../8/4/6/.*&&-++3;602242002-/*5,/,-**/620-,/.1216.0/.(%'%+23569<3123((61295;:56749.)*'(.32463342/)()*+)(*,/+1,402544(*+%)**+158<;47616'%',,+,-'+'&()*((+(*/)*/0%/')(*%'$%()*,..33:105249))+./03-.'()++,,.0+)(($*)*/5.-/006;57333668024566879:8:98688-5,%-3-9/0.14)-*31-4/..0161*..(064560800/09118570*%'%((3--8;66753)'()&'%&*+3+4*+253/.-*(**2.,..)+,/0-3:8.8569768798/105415+/.+')-/.+-.9.6.*++43.)+)*/86423304935.5135,+',+)'**0&*,&))((**.,3//1*-/::-2:0,-154,),34<741+,*1963)8**+432.(*,+*3**+3-/453212206/04437977''%'&%'*'($$$'+0/11/601%'(*./.185350330.5&000+(('+1119001.**).3.2.'(),,)+'((*%(&$&,('%%+(*/1:7121+).+.*()04+-),)+))')..'%+/0+4;:0/6.+/.)-.,21+*,.,+,5.2*'&)-+,5.4::;07
@1afad50e-5ce6-43ae-a596-8819f121c934 ch=123 read=160365 start_time=2019-12-13T13:23:59Z barcode=BC01 runid=2c9cf7bc05858273f10e7d7ec552fc0bd742dc3e
CTCCTACAGGGGAGGCAGCAGTGGGGAATATTGCACAATGGGCGCAAGCCTGATGCAGCCATGCCGCGTGTATGAAGAAGGCCTTCGGGTTGTAAAGTACTTTCAGCGGGAGGAAGGGTAAAGTTAATACCTTTGCTCGTGGCGTTATACACCCGCAGAAGAAGCACCGGCTAACTCCGTGCCAGCAGCCGCGGTAATACGGAGTGCAAGTGTTAATCGGAATTACTGGGCGTAAAGCGCACGCAGGCGGTTTGTTAAGTCGAATGTGTGAAATCCCCGGGCTCAACCTGGGAACTGCATCTGATACTGGCAAGCTTGAGTCTCCTGGGGGGGGTAGAATTCCAGGTGTAGCGGTGGTGAAATGCGTAGAGATCTGGAGGAATGCACCGGTGGCGAAGGCGGCCCCCCTGGACGAAGACTGACGCTCAGGTGCAGCGTGGGGAGCAAGCAGAAGTTAGATGCCTGGTAGTCCACGCCGTAAACGATGAGTACTAAGTGTTGGATGTCAAAGAGTTCAGTGCTGCAGTTAACGCAATAAATTACTCCGCCTAGCAGAGTGGGCGTTCGCAAAGAGTGAAACTCAAAGAAGGAATTGACGGGGGCCCGCACAAGCGGTGGGCATCGTGGTTTAATTCGAAGCAACGCGAAGAACCTTACCTACATGACATCCCTTGCATTACTCTTAATCATCCCTTCGGGGACAAGGTGACAGGTGGTGCATGGTTGTCGTCAGCTCGTGTCATTGAGATGTTGGGTTAAGTCCCGCAACAGGCGCAACCCTTGTCGTTAGTTACTACCATTAAGTTGAAGATACAACCCGGAGACTGCTGGGTTAACCAGGAGGAAGGTGGGGATGACGTCAAATCATCATGCCCTTATGTGAGGGCTACACACGTGCTACAATGGCTGGTACAGAGATGCAATACCGTGAGGTGGAGCCAAACTTTAAAACCAGTCTACAGTTCGGATTGTAGGCTGAAACTCGCCTACACATGAAGCTGGAGTTACTAGTAATCGCGAATCAGAATGTCGCGGTGAATACACGTTCCGGGGTCTTGTACACCGCCCGTCACACAGAGTTGGCAATACCCGAAGTCCATTGAAGGCTAACCGCAAGGAGGCAGCGGCCGAAGGTAGGGTCAGCGGTGGGGTGAAGTCGTAACGAGGTAACCGG
+
'&(,*+.+/,1-).0/'''()/065),/,).)+)../20*+''$**4*3;4558530-.*0+,0:686832(-+/4)*1+1/:4-5*.5.;567:0(-)),6.*%-,/5,(-*)*11()*81+..7/3257/48+,/8'4)(('.,$$&'*091///-2*')*'-/7/6.--29268:8:252//4-24,&('+*-3-./)&#'--9:746406/6/3-/4,1-./3;<988*:3-*021)-+.*-68/97;82253210/*(/51.*'(*.,&.33)'011242,1725;7433/00009.-,--6559436,+-,)((*+12.)&'-)-/4...+-./-9+*2+,+,*,++5,-63.,20+/353,*++,5//03-2,(,,''#''+-,06/..,,,+-87.346,*10,'++/*&&&'(3/213--2+,+%+((*,-2'*&+57'5.&%'(3,,*33,37*+/1)+022*+)--36:843/.1.--/&2,/22387<7:6:78:31*&'(37212/.*&(+*-0;/9/,2.62)*+).,.36:7370(&%&%&$(**'()+1)(),1''&')+)60,0547)'**'('+3///3/8<92/8-,-*1(-+-.412,'*-)%(-/623*)-1..'*'(*3+1+*),3-,1/0.3028+,,*++,.642-'''&&$,3,.**&'',-++&+4-,;0,8:06543643488328440/''(//467248788/011166355(/+)+,-154<6:86:772482)&..03%(.+&(*%*-+.,(,3-9..-5822358;9273;*00++)&&*$%&$'$&'((*,-4/*&*.'+()(..-/)'+--31220062124546793;0/055422&38/(9/...*%-2*5/.+***+--0323419226357:779,+,++7672<112;991/-/,0522.:0<5052.-49:487840($$)(*,2*4,31..%&'(*2:;-,7114731..)*//.-,-10*&),3/-.).038684744:6771/62*&&*).734061)+(('.17+.471+.-:12/2122,98+(0//.,+*'(().....900.61+*./-2-(.+*0(,+0,.*-,,.---(),**))'++*3468182542.,,31736435/()&*+(*.*/*(('%''*7::889
@fe3e4127-9305-4d6d-9b99-d3d1cdc827c7 ch=183 read=224368 start_time=2019-12-13T13:23:49Z barcode=BC01 runid=2c9cf7bc05858273f10e7d7ec552fc0bd742dc3e
CCGGTTACCTTGTTACGACTTCACCCCAATCGCTGACCTACCTTCAGCCGCTGCCTCATGCGGTTAGCTCACGGACTTCGGGTATTGCCAACTCTCATGGTGTGACGGGCGGTGTGTACAAGACCGGGAACGTATTCGCCGCGACATTCTGATTCGCGATTACTAGTAACTCCAGCTTCATGTGAGCGAGTTTCAGCCTACAATCGAACTGAACTGGTTTTAAGTTTGTCCACCTCTGGCTGCATCTCTGTACCAGCCATTGTAGCGTGTGTAGCCCTACACATAAGGGGGGCATGATGATTTGACGTCCTCCCCACCTTCCTCCTAGTTAACCCAGGCAGTCTCGCTAAGTCCTCCAACTTAATGGTAGTAACTAACGACAAGGGGTTGCGCTCGTTGCGGGACTTAACCCAACATCTCACGGCACGAGCTGACGACAACCATGCACCACCCTCGCGCCTTGTCCCCAGAGTTTCCTCGATTAAGAGTAATGCAGGGATGTCAAGTGTGGTGAGTTCTTCGCGTTGCTTCGAATTAAACCATGCTCCGCTACTTGTGCGGGTCCCCGTCAATTCAACGGGGTTTAATCTTGCGACCATTACTCCCCAAGGCGGAATACTTAATGCGTTGATTAGCGGCGGCACGGAGTGTTGAAACCCCTAATGTTCATCGTTTACGGCGTGGACTACCAGGGTATCTAATCCCTGTTTGCTCCACCACCTTTCGAGCCTCAGCGTCAGTTACAGTCAGAGAGTCGCCTTCGCCACTGGTGTTCTTCTAATCTCTACGCATTTCACCGCTACACTAGAATTCCTCTCCTCTCCTGCCTCTAGACCAGTTTGGAATGCAGCACCCAAGTTGAGCCCGGGTATTTCATCCCACTTAATCATCGCCTACGCTCCTTTACGCCCAGTAAGTCCGGATAACGCTTCGCCTGCCTACGTATTACCCGTGGCTGCTGGCACGTAGTTAGCCGTGGCTTCCTCAGCGGGTACCGTCATTATCTTCCCCAAAGACTTTACGATCCGAAAACCTTCATCACTCACGCGGCGTTGCTGCATCAGGGGTTTCCCCATTGCAATATTCCCCACTGCTGCCTCCGTG
+
55/5.;./426/.0&&.558<8/976-243700-,,6/./2::<9&/18.672-./1*/+.--8,--686469;677;7++))(4,,9:1*0//02//0709510+'38478411/1359:317:,;43524995;/'*,+,.0556;889:9<740--1/.00(/--2111.-.03:7261+&#((,0/2:510033,,,,/*/()42,+)+*04-5;;+,/*15+'(*-./95+((&%$#(())((++458;548;425-*(%+-/,1-+-1.:/(+10/122'.-0.0-560/...0/9/--7818*)765-.16663(*--*&--:.-1/'(0440332364454-,.3919)0,.-///-752&*&*22578564644+56/.2-,)-.3259000:42.-/.,+-()(*+,0//&&'&'%&()++)+&/003758;28/..02153(***.*./120/377&&%'(*/+,-,/-.,*.)'')*141/-.*65253470))*))',''%'+5*,<724-6--.5/.,-4/4/<9/00*+7584241/.1.-.076:6/565,,,.*0,8++$&(00)08102,+0.*-1228&4&%(-9::*/'/*)+)/))))6(8,1/1003&$0(()0174/-,,,-'&'')+3,,972+++&(-.(16135870;0)*/5334:<7750692994/576558548)*,10/(./44)+'#''+53.1577663./119:./1:12-626)*-/--//0566<:9:.&(&/8556<;:<7.4-,+.-425461186105725778066632545/(')),&-,/22.-0%(,*++257573;;39:9971////-9.,-,-/11372,,/--).3-..*06.*..1/2024--$*,2121/2.6.85005/71)+/28009/0000%%,%&)/,,1/%&,42366655;309.*+/.-/75735/(++..2/7../94;7:67.5-,,)''(.))+8:6991620.01*1:;+80).%+.4.%&()+.(',143.000,,/42562./++(,+,-6-----.00(/4460<4/38,&)*)*5...502673*.,,*'&*++08.')
@23b41bd2-caf2-4364-b1ab-846934bc00fd ch=169 read=153914 start_time=2019-12-13T13:23:40Z barcode=BC01 runid=2c9cf7bc05858273f10e7d7ec552fc0bd742dc3e
CTCCTACGGGAGGCAGCAGTGGGAATATTGCCAATGGGCGAGAAGCCTGATGCAGCAACGCCGCGTGAGTGATGAAGGCCTTCGGGTCGTAAACTCTGTCCTCAAAGGAGATAATGACGGTACCCGGGGAGGCCAGCTGAACTACGTGCAGCAGCCGCGGTAATACCTGCGTAGGGGGCTAGCGTTATCCAGTTTACTGGGCGTAAAGGGTGCGTAGGCGGTCTTTCCAAGTCAGAAGTGAAGGCTACAGCTCAGCCGCAGTAGCTCTTGAAACTGGGGAGACTTGAGTGCAGGAGAGGAGGGAGTGGAATTAGTGTAGCGGTGAAATGCGTAGATGTGGGAGGAACACACCAGTTGCGAAGGCGGCTCTGGACTGTAACTGACGCTGAGGCACGAAAGCGTGGGGAACAAACAGGATTAGATACCCTGGTAGTCCACGCTGTAAACGATGAGTACTAGGTGTCAGGGGTTACCCCTTCGGTGCCGCAATACTAACGCATTAAGTACTCCGCCTGGGAAGTACGCTCGCAAAGTGGAAACTCAAAGGAATTGACGGGACCCGCACAGTGTAGACATGGATTTAATTCGGAAGCAACGCGAAGGAACCTTACCTAAGCTGACATCCCAATGACATCTCGTAATCGGAGAGTTCCCTTCAGGGACATTGGTGACAGGTGGTGCATGGTTGTCGTCGCTCGTGTGTCGTGAGATGTTGGGTTAAGTCCCGCAACGAGCGCAACCCCACTTGTCTTTAGTTGCCTGCATCATTAAGTTGGGCACTCTAGAGAGACTATAGGGATAACCTGGAGGAAGGTGGGGATGACGTCAAATCATCGCACTTATGCTTAGGGCTACACACGATGCTACAATGGGTAGTACAGAGGGTTTAAGCCGTAAGGTGGAGCTAATCCCTTAAAGCTACTCTCGAAGTTCGGATTGTAGGCTGAAACTCGCCTACATGAAGCTGGGATTACTGTATCAGGTCCGGGAGGTGGGTGGTTGGCATGCCGCCCGTCACACCACAGGAGTTGGGGGGGGGGGGCAGCAGAAGCCAGGCTATCTAACCTTTTGGAAGAAGTCGTCAGAAGGTGGAATCAATAACTTTAAGGGTGAAGTCATGGCTAAAGGTAACCGG
+
(*/0,/2-74+-5-*3-',-(('(&')1-%3'-(,;<84**&))).964/0.,+(-11-)04,.//&&&&'&%%''(--5073&7122,.5;:,-+-,/23/2/7'/+**-/28..,0)43+.((+16'&''(&%$''$)((/-.)*+,'*)*)7,/1,0+,3.),($$+*/+).64+863-0))*++/(&(.4*)115602446:4'-0+231545644/,.,512)712290,)&)&*(3)3,1*1'1262.%41'5(*+.,/.-8.,,/.+5413'&'()*1102630//.(+'.*(*++%**011),(#((.00102:97234--/.034673406+)/.)0/34-283280-+'-)0,738++++.:684//-2.1//*))))*2.--.%(+()///298*-)-5.-..)-%8)*)66,8;5,1/..595-,.&&')-/2/+'&*)()*)/-*+59652%798,50'673*/64+43+1*%()%$%()/5025-6-7,),&.011.16246*0*./049::91221)(()+%(*(/530(-(*)0153+./')5;/)*)((%*&&%+'('*,+$,*(&-',&%&))#)2%1*.+-,.-,...-++/*)..&%%)*644542-2-0/665431',)/-.*6)*%(468:*8<915:7594850****2%+')-703466/85:3220/)&(),+-*+(+-*)*&,)334:02308.2-150(&-.52.,+*0355140*$%(%%+//97110)%('$$()/;84:3)/+9/952/411/+)**'*))&&&&*-5+.*,(9/64.1/*1+/.*351/478856579/./8,+%)#')*..1.5/-1+1-220-+)**,.--.-4587.7.((.237+0'+,-*-*,0+263--,(+13-)++227045)*'4-)'*+000/.4+-,,4<8,-*0-,&)&(&,/.65./2--0.,-/.0&-))660-)2/354)'$&$%&%%&%('&$%%&('$#%&'(%%$#$$'*(+-,(*+-2/1002%:6.,0/(,/*+&()/,1(,'&')*--*.4&(+00665438362;=://0+')&)*8378'')*++//8.66.7,*1+)/2+%$./),,+1.+*&**-//05'2+13;69*/
@24ca79e1-90f0-4c45-a571-d3888de9d980 ch=164 read=136852 start_time=2019-12-13T13:23:21Z barcode=BC01 runid=2c9cf7bc05858273f10e7d7ec552fc0bd742dc3e
CTCCTACGAAGAAGGAGGCAGCAGTGAGATATTGCACAATGGGCGCAAGCCTGATACAGCCATGCCGCGTGTATGAAGAAGGCCTTTGGGGTTTATGCAAGGAATACTTTCAGCGGGGAGAGGGAGTAAGTTAATACCTTTGCTCATTGACGTTACCCGCAGAAGAAGAAGCTAACTCCATTACCAGCAGCCGCGGTAATACGGAGGTGCAAGCGTTAATCGGAATTACTGGGCGTAAAAGCGCACGCAGGCAGTTTGTTAAGTCGGATGTAGAAATCCCCGGGCTCAACCTGGGAACTGCATCTGATGCCCCAGCAGAAAGCGAGTCTCTCGTAGAGGGTAGAATTCAGGTGTAGCGGTGAAATGCGTAGAGATCTGGAGGAATACCGGTGGCGAGAGCGGCCCCTGGACGAAGGCAACGCTCTCAGGTGCGAAAGCGTGGGAACAAGCAGAGTTAGATACCTGGTAGTCCACGCCGTAACGATGTCAGCGGAGTTGTGCCCGCTTGAGGCGTGGCTTCCGGAGGCTAACGCGTTAGTCGACCGCCTGGAAATACGGCCGCAGGTTAAAACTCAAATGAATTGACGGGGGGCCCGCACAAGCGGTGGAGCATGTGGTTTAATTCGATGCAACGCGAAGAACCTTACCTGGTCGCCGGCATCCACAGAACTTTCCAGAGATGGATTGGTGCCTTCGGGAACTGTGAGACAGGTGCTGCATGGCTGTCGTCAGCTCGTGTTGTGAAATGTTGGGTTAAGTCCCGCAACGAGCGCAACCCGCTTATCCTTTGTTGCCAGCGGTCCGGCCGGGAACTCAAAGGGAGACTGCCAGTGATAAACTGGAGGAAGGTGGGATGACGTCAAAGTCATCATGGCCCCGCCCGACCAGGGCTACACACGATGCTACAATGACGCATACAAAGAGAGAAGCGACCTCGCGAGGAGCAAGCGGACCTCATAAAGTGCGTCGTAGTCGGATTGGGAGTCTGCAACTCGACTCCATGAAGTCGGAATCGCGCTAGTAATCGTGGATCCATGCCACGGTGAATACGTTCCGGAGCCTTGTACACACCGCCCGTCACACCATGGGGTGGGTTGCAAAAGAAGTAGGTAAGCTTAACCTTCCGGAGGCGCTTACCACTTTGTGATTCATAGAGCGACTGGCAGAGTAGGTTAACACAAAGACTTTTTTAAACAACTTTCTTCTTTCCAATACGTAACGT
+
('.,.11112,*)-.%-4-/8963*+)'''(-++/)/02/2;.-*)+'(38*+.4)4.,6:67'87+/65341457/+/--0.2)--%+3,)*)*/.1.2+(,(*..1:1.%2/09:''+''/)'**+.*//,/+-.2661-24515635770:+/4))24,-4)-+'*+'(&)1-//1%-'%.1.2311554/7.,6.--5/+)*))/3:899-8,1+12.71000.014965-.02/-))'-).-444:9'61;:,-537.29%/+11,'$*+,(.25+)1224;8,34117*1+,,,,-.20./0'.+,**-10.02/)++&))+/.)-1:--)/+**+)++(4-(*80.&'()2625348...20.,+**,-;;.,.*)712:60,1/9200((+,'*(*+)).429610/-)%&&&+,--0')79882060,-14.+/&)**3'1-.'),0+-6678;67984363..138;654,,...,10%+,(-&'1),-082+%()(/,1723607.-.2(1*''''(1612224-&%)*-.6947851-(.**56366:7:766162;;8423)4*$$%(2,.$,*((4820:.*++-1,+-1:888-../706487<:28396,-01192971/21-115818338-,*+)#%%('0154)'(*)/2+2:*4,,++,-930&0+&1166:7.9+68/313221--+/(*/743-+*++47:9:;;8:511125660810//11/+-154:87<7447.60,.5-7,,77604)88.$'.*111+*20+0:-384486983+0.3/495)34:969),).%''//454*++'&)-2744480-1.608./0.*6999643,5,+.1-/,*,-5/84)%*)'),,;,1-,*)(((**,,&),787.3/-))**+//0.13+)(((&())*/()*'+681/*(%*+2:7978-5556674:2321122228/305'4(2--*'%(*+,.0/+23411476976/50..3&5+7441-())')*-7...;::942%+-/11-/-8744;89759620,-*++'(,,/04//.0973:2./41647889571)*)(,,;2-263)&'&'),1/*2(&%%%5'+&+*,(3.),.+,1.6-/3,./4/(**&-##$#$)'0,)''$(++('''()(*')'%+)./6.)%(&'('(&%))',+**-.-0+'%&$*'(,')+/&0+$#"
@d05aed06-aab8-4cb5-bd49-a105cd55e34a ch=197 read=80950 start_time=2019-12-13T13:23:21Z barcode=BC01 runid=2c9cf7bc05858273f10e7d7ec552fc0bd742dc3e
TTGGTAATGCTTCGTTCAGTTACGTATTGCTGCTGAAGAAAGTTGTCAGTGGTTGTGTTAACCCACCTGCTTGCCTGTCGCTCTGTCTTCCGGTTACCTTGTTACGACTTCACCCCAATCGCTGACCCTACCTTCGGCCGCTGCCTCCTTTGGTTGCTCGGACTTCAGGTATTGCCAACTCATGGTGCTGTGACGGGCGGGTGTGTACAAGACCAGGAACGTATTCACCGCGACATTCTGATTCGCGATTACTAGTAACTCCAGCTTCGTAGGCGAGTTTCAATACAATCCGAACTGAGACTACGGTTTTAAAGTTTGGCTCCACCTCACGGTATTGCATCTCTCTGTACCAGCCATTTGTAGCACGTGGTAGCCCTACACATAAGGGCATGATGATTTGACGTCATCCCCACCTTCTGGTTAACCCAGGCAGTCTCGCTAGAGTCCTCAACTTAATGGTAGTAACTAACGACAAGGGTTGCGCTCGTTGCGGACTTAATAACATCTCGACACGAGCTGACGACAACCATGCACCACCTGTCACCTTGATACGAAGGATTTCCTCGATTAAGAGTAATGCAGGGATGTCAAGTGTAGGTAAAGGTTCTTCGCGTTGCTTCGAATTAAACCACATGCTCCGCTACTTGTGCGGGTCCCCATCAATTCCTTTGAGTTTAATCTTGCGACCGTACTCCCAGGCGGAATACCCAATGCGTTAGCGGCGGACACCGGAGGTGTTGAAACCCCACCTAGTATTCATCGTTTACGGCGTGGACTACCAGGGTATCTAATCCTGTTTGCTCCCCACGCTTTCGAGCCTCGAGTTACAGTCAGAGAGTCGCCTTCGCCGCAGATTGTTCTTCCTAATCTCTACGCATTTCACCGCTACACTAGGAATTCCGCTCTCCTCTCACCACTCTAGATAACCAGTTTGGAATGCAGCACCCAAAGTTGAGCCGGGTATTTCATCCCCTTAATCATCCGCCTACGCTCCTTTACGCCCAGTAAATCGGATAGCCGCTCATACCTACGTATTACCGCGGCTGCTGGCGCGTGGTTAGCCGTGGCTTCATCAGGTACCGTCATTATCTTCCCCAAAGACAGAGCTTTTACGATCCGAAAACCTTCATCACTCACGCGGCGTTGTTGCATCAGGGTTTCCCCCATTTGTGCAATATTCCCCACTGCTGCCTCCCGTAGGAG
+
##&/)(*,(011.-011(-/;.204-6-,,22132/.'+.*+08011,0-&&-0(-,+6-/+-&'0-,(*'(+0869-,,-.54%778:863062/395;024+.028:<:5533-.1.1064102:4.()'(*%%&+''()34;98%&%&&(*&()-+../48:7/21.,/.*28/0)**%(+*,+&(&')*++26001')+533632($.16&-46:71855;3135124598:;83412911/.-8.330)$%'*)&'%%%,19-'*),72.,.+;22250.11.72')3744/1-/0,'&&(3:;,.5(.*4+)0+/19,.81105386122../30///-269372/.34/46-----,*.-*0'&)&)1/(%+')(),6-88*,7334449<734656770753-$+*+0,*(0.80-0&))-21)0/,),''**+-//1,*('%''((.((0,&,.42//61772861.02+946589663<,.-3,'+(2((03012323,,,-..38566554121'11.10246;12/1181*+)$$&'-&+')'&%%,562-/3213-1)(%)*.5/./+*34+0/0-101344/35.51)/62;4369/2/60.0731'2(9+<<;:9./.046789+,)'')-/3.6)63-98:01/0223962388/**493+41.10*,.14;17..+/;7-448(,/)+%,)%---/:536,*)+)*(-)/.1413/130.-1-*1/,.***,23+3789;6+46679-**-0118:;965436&041,4876586-3/./:1,/,963,&*'(15+-)),,33++))+81445985/.,(/041788<8886(*$(%*(+7:4723)'+611165565758<;1565*-302245/62434216&/187733413#%(&*+.141521*21*345107.821901/())$---+/0...46+2+,'-7-10+07-$%%,*-.477007;:8:782:9-9;-3.35.,.158,*0.;6:,',(%&0/,-/23().*++-8*-5--/,+,311-7*(*()+053/-/4.6,4018/-)*$,.//292/1.0212870::9*57.-020.-103:;3/245:1.,.8;73;:<98:92474/101/79579419///55)686.;./8;8-+14**/-.252354576,/12.-)**,).7.-4-4))(
@4e0e0985-b699-465a-bd7f-236f629c4345 ch=484 read=194273 start_time=2019-12-13T13:23:19Z barcode=BC01 runid=2c9cf7bc05858273f10e7d7ec552fc0bd742dc3e
TCTGTCTTGTTCGTTACGTATTGCACAATTACATACCAGAAGTTGTCAATTATCTTTGTACCTTGCTCTGTGGAGTGCTGTCTTGCTCCACAGGAGGCAGCAGTAGAATGTGCACAATAGGCGCAAGCCTGAAGTGCAGCCATGCCGCGTGTGAAGGCCTTGGGTTGCCAAATGCTTCCAGGGAGGAAGGGAGTAAAATTAATGCAGCACACTCATTGGCGATTACCCCGCAGGAAAGAAGCACCAGCCTGCTCTCCATTGTTGCTTAGCCGCCAGTAATGCACAGAGTGCAAGCATTAATCAGGTTACTGGACATCATGCGCAGGCGGTTATTAAGTCAGATGCTCTTAGAATCCCAGGCTCAACCTAGGAACTGCATCTAGTGCGGCAAAGCATGAGTCTCGTAAGGAGTAGGAGTCCAGGTGCTTGGTAGAGAATGCATGAGATCTGGAGGAATACCAGTGGCAGGCAGCCCCCCTGGACGAAGACAGCGCTCAGTGCAGAAAGTAGGAACCAAACAGGATTAGATACCTAGTAGTACCATAAAACGATGTCGACTTGGAGGTTGTACCCCGCCAGGCGTAGCTTCCGGGGCTAGCATTAGGAGATCGACCCGCCACAGAATTGCAGCCGCAAAGGTTAAAACTCAAATGGAATTGGCAGGGCCCTTTACAAGCGAGTGGGGCATGTGGTTTCAGGTGATGCAGCGCGAAGGTGCTTACCTAGTCTTGAAAGCATCCACGGAAGTTTTCCAGAGATGAGAATGTGCCTTCCAGGGTGCATGGAGACCCAGGTGCTGCATGAAAACATAATCCCGAAGCTCGTGTTGTGGAATGTTAGGATTTAAGAGTCCGCAGCAGGCGCAACCCCTTATCCTTTATTTGCCCAGCGGTCCGGCCCGAGACTCAGGGAGATGCCAGTGTCGACTGGGAGGAAGAGAGTGGGATGACGTAAGTCACATCATGGCTGACCAGGAGCTACCACGATGCTACAATGGCGCATACAAGAGGAAACTGACCTCTCCCTTGAGAACTCTGGACTGACCTCATAAAAGTGCGTCACGTAGTCCCGGTTGGAGTCTGGCTCAGCTCCATGAAGTCAGGATCGCCTAGTAATCGTGGATCAGAATGCCACAGTGGGATACGTTCCCAGGCCTTCCCATACACACCGCCCATCCACCATGGGAGTGGTTACCCAAAAGTAGAGTAAACTGCTTCCAGGAGGAGCGCTTATTACCACTTTGTGATTCATGACTGGGAGTGAAGCCATATACAAGGTAACCCGGAAGG
+
#$#"&$,)'253$&)'(&*)2+'(%&'%%%&''&''+)')'&,,''**(0.-/-86-')%&$%$#'(//.0(-%'(',-+''**&)%(*$)%),(*,).0/*+,)-,5.%2)*,-26)$('%%(.3+12(()&&,)//./403-0+&&&()&'+-(-+*&'&./3.(&%'(*)('$$&$#'*'#)*,+-/'$%&-,(%,',0,'./)+**(*,0%+&2$&%(,**,32)%)+1()+)&('&'&*&$(32/-+++*+.+,0'&*&$&$#&3)%'&'(./34/--+*,'(%##&$&%$+./0,/).((()+-.*''$-()('*'*1,2-(*.0'-,1++,-011/%'''-,,*10-27,*+))+0*((''%-0-658665001&&-))%+,-*(%&$&'$%&($'$.'&(%%$$$'&'')-.++)))&))*,'%')'(/,*,*,,'-231.+1**+'.,(-($'/.-*&(%#&,.27/4,*-304(+()),%&&%++'')&'('%'&%$.,+,.&1.,,22104,9,.)/-,/.+(+.)((%)(-.098(/,(*%1/-&21:10+.,-,)*&.,,(#$#%'&$$&%%&(,)().'(())*+)2,-*)'&$(+(*+4)&))$%&*&(()$,(',-),-1+()(..466,,,**0+*(&'+*),)()-.+0(%%$'(+(&&'$'(/4410130-+1-1+&$+')'')'()&)%&&()')+'(%&')0-''.),&%(*'$&)++((*(0'.*,5;2,.+))*+31--+/,-&%()+(*%&(1*-&*'-,-)*+24(((..0464-())))--(()'+*4-*%%%&+12,5)/5-.-0+/1548'.*%-,+,.%&()3/$*()+*+++%+-)/54),4).,''''$*3/)..''()(5022**--'&&**.**'',)%'#''.-,--.0-)',,'-+(,'+)(&'%)(,43,3402&-&*'),&)+,-**),/,,-02.,+('&&$'&#&&%'$--/13731*$'*)*(*.,)*,)','*)++/0/0)/0'%'''()$&&$#)-)''()42.0211/,(&'%%$+/$)(,,/20()'-(3+.'(**--,.-.+),*0603.5,++-&.(++-%&%'()*,+*+((&*(**+*))'/3+**$'(-1'%&&)%,232,-0562,+((&&)')'**24)/3.+14)(*/+-).(((),))($(+*11,&$#$($'(--()%$$$$&&$.-'-)$&'$&&'%+'',-&%%%%$.*.220+,,+++$))'()'*)'-1,-)(&(+**/-.///'(*)0+0
@3ecd80ff-b048-4a91-8c5b-d7660bc5be52 ch=453 read=145938 start_time=2019-12-13T13:23:12Z barcode=BC01 runid=2c9cf7bc05858273f10e7d7ec552fc0bd742dc3e
CCGGTTTACCTGTTACGGCTTCACCCCAGTCATGAATCACAAAGTGGTAAGCGCCTCCCGAAGGTTAAGCTACCTACTTCTTTTTGCAACCCACTCATGGTGGCGGGCGGTGTGTACAAGGCCCAGGAACGTATTCACCGTGGCATTCCTGACCCACGATTACTAGCGATTCCGACTTCATGGAGTCAAGTTGCAGACTCCAATCCGGACTACGACGCGCACTTTATGAGGTCGCTTGCTCTCGCGGGTCGCTACTCTTTGTATGCGCCATTGTAGCACGTGTGTAGCCCTGGTCGTAAGGGCCATGATGACTTGACGTCATCACCTTCCTCAGTTTATCACTGGCAGTCTCGCTGAGTTCCCGGCCGGACCGCTGGCAACAAAGGATAAGGGTTGCCGCGCTCGTTGCGGGACTTAACAACATTTCACAACACGAGTGACGACAGCCATGCAGCACCCGTCTCCACGGTTCCCGAAGCACATTCTCTCTGAAAACTTCCGTGGATGTCAAGACCAGGTAAAGGTTCTTCGCGTTGCATCGAATTAAACCACATGGCTCCACCGCTTGTGCGAGGCCCCGTCAATTCATTTGAGTTTTAACCTTGCGGCCCGTACTCCCCGGGCGGTCGACTTAACGCGTTAGCTCGGAAGCCACGCCTCAAGGGCACAACCTCCAAGTCGACATCGTTTACGGCGTGGACTACCAGGGTATCTAATCCTGTTTGCTCCCACGCTTTCGCACCTACCAGGCGTCAGTCTTCGTCAGGGGGGCCGCCTTCGCCACCGGTATTCCATCAGATCTCTACGCATTTCACCGCTACACCCCTGGAATTCCTACCCCCCTCTACGAGACTCAAGCTTACCCAGTATCAGATGCAGTTCCCAGGTTGGGCCAGTTTCACATCTGACTTAACAAACCGCCTGCGTGCGCTTTTACGCCCAGTAATTCCGATTAACGCTTGCACCCTCCGTATTACCGCGGCTGCTGTGGCACGGAGGTTAGCCGGTGCTTCTTCTGCAGGTAACGTCAATGAGCAAAGGTATTAACTGCCCTTCCTCCTGAAAGTACTTTACAGCAGGCCTTCTTCATACACGCGGCATGTGCATCCAGGCTTTGCGCCCATTGTGCAATATTCCCCACCGCTGCCTCCCGTAGGG
+
0/,--6),056515/1.1/-320.172+011),''12639582/.09/71*+,-7-.44,-1,,,132/4443622267636:1/()*'22-)+)+*+.*('(&-37447,+++)).041807**00485475572139032600094%+**05+'+,..9,)*,+---5/800/66:6)+(*(++./461;122::628':'//.18/2-.055+))%&%)+12/2333633(()')*)--623-)()++-0)--)21+(''()78::+03(*-../12456132,4:-+1986+0+)-171:59..+**+111156889,5&..1;5505+,-:4/018:91:/,.1105-/*--145193/6757:5651*+-:.6-87;*8.9913,4,2-)+%&)*-/357<21)77342)*%(*31/270+-+.(+)/+(()*1.0-52322()%-/12049./9994&'(+164150),*((,0/10++*)+412:;4-/9/:569<1101743337;'76238)2.4;;:<:660,1)+*-0)*/1/1;:300//32'''+)(/4-/1/-121,&0+1870),1594:1&,3(*()3;;-070/+0)-.20:(&+&&,0690)-()(3/401.3131244.40/.777&2*4-/84644:682,39/0*,3,4.14'0)))+))*,-605:3)./634415/23,4-'1-(1-/0029479745<1-,,./,'+)+,12/)++38//-)).8:7:413339:9316(+,4/6,/4139/8546.%*&(*.-/524&+1%&/2/..-.123+030,-0:02322.83,)-,-*2,:,+,-22586+,,*)+125321100+,0.'42&&%0*-.*-+2+2/46;04,-.242)**3-$+&34.-345512220512-,2/18.2-()/15441)+*(%#(+-3/+-1123170,,4/,'*(*-*.//2:434:153282351+1+,,9783--0-'.)(%')+022373:4++-1-195668/79658//1/3'.-1687<-,.06432''(&(.,.581,/)(&,1('+*+-0+(**+-%',180:76;7011/+.++()($'$&&,,-:+*/50+./),-4:.*45235180..1,089.+-836789:9174--/3%&
@0f1f709b-f6ae-4a85-aebd-4f2f13966db1 ch=244 read=217894 start_time=2019-12-13T13:23:11Z barcode=BC01 runid=2c9cf7bc05858273f10e7d7ec552fc0bd742dc3e
CTCCTGCAGGAGGCAGCAGTAAAATTTTCGGCAATGGAAACCCTGACCGAGCAACGCCGTGAAGGAAGAAACTTTCGGATTATGAAACTTCTGTTATAAGGAAGAACTGGCAGCTACAGGAAATGAGCCAGTGACAGTACTTTATTAGAAAGCCACGGCTAACTACATTGCCAGCAGCCACTTGATACGTAGGTGGCAAGCGTTATCGGAATTATTGGAGGCGCTCAAAAGAGGGAGCGGAGGCGGCAGCAGGGTCTAATGGTGAAAGCCTGAAGCAACTTCAGTAAGCATAAGTGAGCAGCTAGAGTGCAGGAGAGGAATCGTGGAATTCCATGTGTAGCGGTGAGAAATGCGTAATATGGAACACCGGTGGCGAAGGGCGATCTGGCCTGCAGCTGACGCTCAGTCCAGCGTGGGGGAGCAAATAGGATTAGTGCCTATTGGTCCACGCCGTAAACGATGAGTGCTAAGTGTTGGATGTCAAGGATTCAGTGCTGCAGTTAACGCAATAGAGTATAGCGCAAGTGGAAGTACGTTCGCAAGAATGAAAACTCAAAGGAATTGACGGGGGCCACGAAGCGGTGGAGCATGTGGTTTAATTCGAAGCAGCGCGAAGGAACCTTACCGAGTCTTGACATACTCGCATAAAGGCTCCAGAGATGGAGATAGCTATGAGATACAGGTGGTGCATGGTTGTCTGTCAGCTCGTGTCGTGAGATGTTGGGTTAAGTCAACAGGCGCAACCCTTATCGTTAGTTACCATCATTAAGTTGGGGACTAGCGGGGCTGCCAGTGACAAGCTGGAGGAAGGCGGGGATGACGATCAAATCATCATGCCTTATGACCTGGGCTACACACGTGCTACAATGGATGGTGCAGAGGGAAGCGAAGCCGCGGGTGAAACAAAACCCATAAAACCATTCTCAGTTCGGATGTAGTCTGCAACTCGACTACATGAAGTTGGAATCGCTGGTAATCGCGAATCAGCATGTCGCGGTAGTCGTTCTCGGGCCTTAACACACCGCCCGTCACACCGAGAGTTGATAACACCCGAAGCCGTTGGCCTAACCGCAGGAAGGAGCTGTCTAAAGGTGGGATTGATGATTGGGGTGGAGAGAATCGTAACAAGGCCGG
+
001/-*//54-071/1.*,-50,((/3.4/%0))+++)/,,93++196--,1000%'%%'-.6.0,-(+)&(+270*5*1/,+'-,'*.2122*4/015.6.734.)$&,+%/0123/.%*,5+++)+)()+,.2&'**('(&),-,$(((*-1/3-0--/44622%)%$.+$%%$$#'&'*&%&*'72403531%&+)(113;656$)*'2,.405.&*')&'&'-1.)'')0+(**$.%*+-&-+%*(++10+)()&*)+,,.64/09:23.*)*++153-.023//&()''*)).1+((((*,-.1.'2.--*-+&(*+,.1+)+,,2(&**,,))..+(())&(+.(+-.-)'(+-,,0-*),&'&'(+'(*&((.+-/+)%&&%%##&&&-.0020204%*+/(#''*349:6,&+,5::5.15+(%')**+1/(/+')30-/0.//.,2350,+-,(&+(-*,7688874,,*)1+/*(+%7+9%46*)+*+(./303247595,&)$*$$&'*$)'%'(**()%((//9<:781*)(&&'-+19,-876+(+''/+1112088-/)%&%&&'',034-(*+)/&')03<;59887'&+$'()+))--21'/)4.6.+5-%%*,-,7.//7.*,++')*,481/536:()(+++993212./++)**)*252/.&,(+2968875+406&''%%&)&(+-1698798855)*01090+)*8571781,3%&,,+150571/4033318)',2/28566/8/9.,7,1091/36//0()-&//(/4-012578:0001.+--*0,3.*(35-345.*',-3-.,,9:976**'&'(++++++-..)**-.-+//059989.<..::312.'/$*&)/,(+(*&(*+2:57+5331.0(-08;45<603379+*6--98.:*,0<632.0,('.00/.1265773,,,,,561:1/:1918977.//'20-6...24397:/'/0047956-5-(***++1757*643'()(&%(,+/51/78122/.(*)'()(---***5/.),..)*0,/6%2-.+,+)--1*(*,(2.-,'&(*112346;+4656::4/0++,/65.0..))2.*)(%+**1057935/'%,)6.
@266096f2-32d8-4d61-8b5b-1e9173dd1917 ch=468 read=82919 start_time=2019-12-13T13:22:45Z barcode=BC01 runid=2c9cf7bc05858273f10e7d7ec552fc0bd742dc3e
CTCCCTGCAGAGGAGGCAGCAGTAGAAATTTTTTCGGCAATGGAAACCCTGACCGAGCAACGCCGCGTGAAGGTTTCGGATTGTAAACTTCTGTTAAAGGAAGAACGGCGGCTGGGAAATGGTAGCCGGTGACGAATGCTATTAGAAGCCACATTAACTACGTGCCAGCAGCCGCGGTAATACGTAGGTGGCAAGCGTTATCCAGAATTATTGGGCGTAAGAGGGCAGGCGGCAGCAGGGTCGTGGTGAAAGCCTGAAGCAACTTCAGTAAGCCATAGAAACCAGGCAGCTAGAGTGCAGGAGAGGGATCGTGGAATTCCATGTAGCGGTGAGATGCGTAGATATATGGAGGAACACCAGTGAAGGCGACGATCTGGCCTGCAACTCAGTCCCGAAGCGTAAGGAGCAAATAGAGGTTGAGTCCGCCGTAAACGTGGAGTACTAAGTGTTGGATGTCAAAGTTCAGTGCTGCAGTTAACGCAATAAGTACTCCGCCTGAGTGAGTACGTTCGCAAGAATGAAACTCTGCAAGGAATTGACGGGGCCCGCACAAGCGGTGGAGCATGTGGTTTAATTCGAAGCAGCGAAGAACCTTACCAGATCTTGACATACTCATAAAGGCTCAGAGATGGAGAGATAGCTATATGAGATACAGGTGGTGCATGGTTGTCGTCAGCTCGTGTCGTGAGATGTTGGGTTAAGTCCGCAACGAAGCGCAACCCTTATCGTTAGTTACCATCATTAAGTTGGGGACTCTGGCGAGACTGCCAGTGACAAGCTGGAGGAAGGCGGGGATGACGTCAAATCATCATGCCTTATGACCTGGGCTACGTGCTACAATGGATGAGTGCAGAGGAAGCGAAGCCGCGGTGAAGCAAAACCATAAAACCATTCTCAGTTTGATTCTGCAGCTCGACTACATGAAGTTGGAATCGCTGGTAATCGCGAATCAGCATGTCGCCCAGTGAATACGTTCTCGGGCCTTGTACACCGCCCGTCACACCACGAGAGTTGATAACACCCGAAGAGCCGGTGGCCTAACCGCAAGGAAGGGGCTATCTAAGGTGGGATTGATGATTGGGGTGAAGTCGTAACAGGTAACCGG
+
(+10&%$&$)$*(%,,*223(2.-)&),+39;<416<87;75,*0,.;2.-.36..).05657:110%&&'&0+79-/0..1-./:845845.3(&&*(*0-*/1.'/-,1,--))*,,)2+,,473)-,/)0&)('**0(+..%)((0+*)%*&.+666:7866/-*-+.07,++-,6//.955+,(+/5/2823.8.--7&*&)*1-)1+,40..+6*'%.-,++4972;.(((')0810$',50+*-,(+0,-)**-+)*())(),1;,39-/+)--,,/127200/./-,--034.9+,&(571787;9-3,5-9,*.,''**093338973444688620(-1.,+)(.//85-0,0&((2,89:21/.$*(4-.,%%$&&0'&+-/,&%%'()1)*-'((,:9;6-.(,%&#$##%.,*/,1.;<9,)('+%'))-+*44877;7:7;67642+/-:487974445/.5-0(.(.,0,*(&(&()2725962,+.&()+-.58<7060./3987(34++'%$'--&*'),-/05*650+5.+-,//204-3116-+,+-*(*45<2802,*'**&*+)*'(0(*./.1-+,1')&)(2521133...--0085+5/03)()+-867)''%')'%$%(*))))*334:-10/181.-..-26;3460771.-128988878743.5339+246883.241+-0/-'('%%&*+)46,-1,.,*,5-2.://848703664.3/'150/3431-1..+/3977631/302285,-.00./++,'.),/3---212'-(/84,,+-.7805,(+,-/-252584*((*(*-54,/20/4<::2-/.08//)-*'*'('(*(/2.1+)'**4+//75,33)-07;56;35-**'#(,0+'(,6*-%.(%++--0/+)*%')-,+6/8/8567245+*+0561),--402.1/,1114-3'&$)+,/923877<757.853424&*)+(+0-185..105453+0./)')*5+,-/5.(*)'((+''*.:177428*+6:781213*.*.-1-/-.%43,5-.,-2;:1/2,,-*'.-+/,('-3...7/-/4-%&++3:7;,7
@cbcf82e5-b7d7-4348-883a-7096b8eb74af ch=244 read=217838 start_time=2019-12-13T13:22:43Z barcode=BC01 runid=2c9cf7bc05858273f10e7d7ec552fc0bd742dc3e
CCGGTTACCTTGTTACGACTTCACCCCAATCATCAATCCGCATAGACAGCTCCTTCCTTGCGGTTAGGCCACCGGCTTCGGGTGTTATCAACTCGTGGTGTGACGGGCGGTGTGTTACCGACCCAGACGTATTCACCGCGACATGCTGATTCGCGATTACTAGCGATTCCAACTTCATGTAGTCGAGTTGCAGACTACAATCCCGAACTGAGAATGGTTTTATGGGTTTTGCTTCACCTCGCGGCTTCGCTTCCCTCTACCATCCATTGCTTAGCGACAGCCCAGGTCATAAGGGGCGCGTGATGATTTGACGTCATCCGCCTTCCTCCAGCTTGTCACTGGCAGTCTCGCTAAGTCCCCAGCAATGATGGCGCTAACGACCAGGGTTGCGCTCGTTTGCGGGATAACCCAACATCTCACGACACGAGCTGACGACAACCATGCACCACCTGTATCTCATATAGCTATCTCCATCTCTGGGCCTTTATGGGTAGTCAGAGACCTGGTAAGGTTCTTCGCGTTGCTTCGAATTAAACCGCATCCACCCATGTGCGGGCCCAAATCAATTCCTTTGAGTTTCATTCTTGCGGGCAGTATGCCTACTCAGGCGAATTGCTTATTGCGTTAACTGCAGCGCACTGAACTTTGATATCCAACGCCGTGCTCATCGTTTGCGGCGTGGACTACTAGGTGTATCTAATCCTATTTGCTCCCCACGCTTTCCGGGACTGAGCGTCAGTTGCAGGCCAGATCGTCGCCTTCGCCATGGTGTTCCTCCATATATCTACGCGCATTTCACCGCTACGTAGGTTACGATCTCCTGCGCATCTAGCTGCCTGGTTTCTATGGCTTACTGAGTTAAGCTTCGGAAAACTTTCACCACAGACCCTTGCTGCCGCCTGCTCCTCTTTACGCCCAATAATGAATTCCGGATAACGCTTGCCACCTACGTATTACCGCGGCTGCTGGCGTAGTTAGCCGTGGCTTTCAATAAATTGCAAATCACTCGGCTACCATTTCCTGTAGCCGCCGTTCTTATAACAGAAGTTTCAATCGAAAACCTTCTTCCTTCACGCGGCGTTGCTCGGTCAGGGTTTCCCCCATTGCCGAAAATTCCCTACTGCTGCCTCCCGTAGAAG
+
77176;65648127-00./41/./6:*/(+,99:2:122%'+.+020/120.,,.-)(**+-2),0088:247.5/045+8577/;//+/%(&*%2*7/85327-489,-1')%*()0.+&,2*$((&)224;5233-0/158921&-,7886/.,4-0,+-,077856,/'*-1/147:8::5/00360213/.-))&')1,((+,/))+'(+)+.-2<8.64/()584,/2<367:74.--1/3;3))*,,940/-%..,6::,**&$%''(*'$'))1.*),2.//765-194+'%%$*+./23:.,*-+*(,-/4),56:980/3--017012,22131$&-,,4./41.-1055**+12;52231,&&%*&/+-+$$$+3+3://-106328*+/,702)//13*1,3/.,,,))*)(*..'-166389785%5:27-,+1-5570/3455575689/10002/-.)+669569110-*-)''(,''&%)+*'''(('(&)+)((*)758972450/,,0.4+*,/)67--/%'#(),)-3)%('(+2)56/52*01.1.326412440))0;,,88<-4-,,*)&0%&'+1.,0+*+11*+55,2,0'$'/'*4./0-4-/(./07,0/&/*//..3.+0-(&&)*/(7+/+,(),(,/10322198'+)1./159155323**&*%'(+/)*855(*(+8-(*,234+%(''14-*)2:;8655504678476:34/-/..//;;;8:983606/28811)0867::6649)2*+-869441+%')-<8146:6510/('&)-.*&'(/,,+,--/.)(%(-((*787560/22;9,+,,1855937630*+72,+-686*3)(+---890-00+.41375.,2),+++,(,0-14459140:6,,(*(%-3)+')%-*211/50448332/70.8//7/,(122206.04,,-418881900055/9/.,36,/23&%&&%0*562%1((1,4934-/00/*)'$*4.8<;7522-,,5-34;49*)()'0//2**-(*.+'&*(-/')38299:<::<:79<94410151,5-,,96(****6853<41:;9--/603734;::4.82+($'&&(),-,*,7-+,-''&&
@74a569e5-2f98-4baa-989e-6e429874f687 ch=142 read=151663 start_time=2019-12-13T13:22:32Z barcode=BC01 runid=2c9cf7bc05858273f10e7d7ec552fc0bd742dc3e
CTCCCTGCAGGAGGCAGCAGTGGGGAATATTGCACAATGGGCGCAAACTGTTATACATGCCGCGCGTGTATGAAGAAGGCCTTCAGGTTGTAAAAGTACTTTCCAGCGGGGAGGAAGGTAAAGTTAATACCTTTGCTCGTGACGATTACCCGCAGAAGAAGCACCGGCTAACTCCGTGCCAGCAGCCGCGGTAATACGGAGGGTGCAAGCGTTAATCGGAACTACTGGGCGTAAAGCGCACGCAGGTTTTGTTAAGTCGATGTGAAATCCCAGGCTCAACCTGGGAACTGCATCTGATACTGGCAAGCGAGTCTCGTAGAGGTAGAATTCCAGGTGTAGCGGTGAAATGCGTAGAGATCGGGAATACCGGTGAAGGCAGCCCCTGGTTGAAGACGGCGGCTCGTTGCGGCGATGAGGAGCAAACAGGATTAGATACCCTGGTAGTCCACGCCGTAAACGATGTCGACTTGGAGGTTATGATGTGGCTGGAGCTAACGCGTTAAGTCGACCGCCTGCAGAATACGGCCGCAAGGTTAAAACTCAAATGAATTGACGGGGCCCGCACAAGCGGTGGAGCATATGGTTTTAGCGAAATTCCGATGCAGCGCGAAAAGAGGAACCTTCCACCTGGTCTTGACATCCACGGGAAGTTTTCAGAGATGAGAATGTGCCTTCCGGGAACCGTGAGACGGAGTGCTGCATGGCTGTCGTCAGCTCGTGTTGTGAAATGTTGGGTTAAGTCCGCGGGCTGTACCCATCCTTTGTTGCCAGCGGTCCGGCCGGGAACTCCAAAGGGGAGACTGCCAGTGATAAACTGGAGGAAGGTGGGGATGACGTCAAGTCATCGCTGGCCCTTGACCAGGGCTACACACGTGCTACAGCCAAGCATACAAGAGCGACCTCGCGAGAACAAGCGGACCTCATAAAATTCGTCGTAGTCCCGGATTGGAGTCTACAGCTCGACTCCATGAAGTGAAATCGCTAGTAATCGTGGATCAGAATGCCACGGTGAATACGTTCCCGGGCCTTGTACACCGCCCGTGCACCATGGGGTGGGTTGCAAGAAGTAGGTAACAACAGCGGGAGAACTTACCACTTTGTGATTCATGACTGGGGTGAAGTGTAACAAGGTAACCGG
+
*+13)++1)57*+211340,5+/3*,.-1921-010;757742447(,''%$%$"%'(6854576776645467-.0-004463&5546446:1''+*.-;2/)(*,0/91*-1,1*0,1;8/111-)'&&&*,)./4)0))&&%(*),1.()*(/.&,*'(89;2:21/3//0823&8:6674467490:.0+-/54,,*('*+40-+0..2/2040:5;65569::47687:5)+/2,/.(&'((;;/./:07.8+)&%%&&+30+24,%/.016)..4127-/(+1///./+(+-',0/4--/%)+)+*.*036*,%'%*().*4,.4-/530.-.--2//.:834898/....7+'+&%')*0212)+*)(3253.;2-'-&%$'---++(6*)'&'%'''&&&(')&*'%0+(-./;48-1.(4)-(./218+,28:99:65&*).2/,/:78.*.+.145...2/23*2)$&($$&)-+,)+&$%''*20454/7/0)122784135.+*(*)-).13&0'&+16/6595;<9667-;924.4/7/55339.00+(/-67846/5//,*,-/0-..1478*)()(,-*+3,)%%+$'&%))2))31*''+)&(*%%)()(1-4410,1,*+65662'-,2*)-)27<74,)*+,6570.8//3559692*2;9776843)(+,/*0'(*99;4423.8/0-4599:1455775137--+/40/119,**-4/))(**(,('&'%%#$%&$%)/+*5.)/:-/0.-.-748)7/76.972412.&02(4,.+(*-.48896431124<::::-+/*+.1...9;313673011+)*-0796&%)+.+/*((')-03.87600,))')--3661-.%&%$$')/0464/&)'(-.098:/6.-,-)./3+-*-*,5454526,)'*+-/2062414),'/$7((+&(*-12-*)**.+./5678:806,,*(32.1216/0.4//-02071102),8::::23)...0:-*-,223((&+%0%''''+,+-6229100.0016.6*'+&'((+.7%)%+&++'()*+*-('*&&$&&)-.+-&'&&()01+,66-,---7;6((*$)+0540*()+&&$))4+))(''+*/+)6
@4827bef3-f093-4a6b-8aee-8e4a48786a84 ch=301 read=155011 start_time=2019-12-13T13:22:15Z barcode=BC01 runid=2c9cf7bc05858273f10e7d7ec552fc0bd742dc3e
TTGGTAATGCTTCGTTCAGTTACGTATTGCTGGTGCTGAAAGTTGTCGGTGTTAAACCTTTCTGTTGGTGCTGATATTGCTCCTACGGGAGGCAGCAATGTACAGCAATAAACGAAAGTTTAACTAAAGCTATACTAACCCCAGGGTTGGTCAATTTCGTGCCAGCCACCGCGGTCACACTAACCCAAGTCAATAGAAGCCGGCGTAAAGTGTTTTAGATCACCCCTCCCCAATAAAGCTAAAACTCACCTGAGTTGTAAAAACTCCCGGATTGACACAAAATAGACTACGAAAGTGGCTTTAACATATCTGAACACACAATAAATAAGACCCGGCTGGGTTAAGATACCCACTATGCTTAGCCCTAAACCTCAAGCAGTTTGAAATCCGGCAGGCTGTAGCAGAGCTGCAGAGCCACAGCTTAAAACTCAAAGGACCTGGCGGTGCTTCGCTATCCCTCTAAGAGGAGCCTGTTCTGTAATCCGATGGCCCGATCAACCTCACACCTCTTGCTCAGCCTACTCCGCCATCTTCGTAAACCCTGATGAAGGCTACGGTAATGCAAAGTACCCACGTAAAAGACGTTGGGTCAGGAACCCAGCCCATGGTGGCGAAATGGGCTGTTTTTCTACTGAAAACTGGGTAGCCCTTATGAAGGCAAGGGTCGAAGGTGGATTTAGCAGTAAACTGAGAGTAGAGTGCTTAGTTGAACAGGGCCTGAAGCGCGTACACACCGCCCGTCACCTCCTCAAATTATACTTCAAAAGGACGATTTAACTAAAAACCCTACGCATTTATATAGGAGACAGTCGTAACAAGGTAACCGG
+
&$./.+,.*-/82-3-,)22:5539214233-..004+(-+(/801+'&%&%%0+')%&+/2263<37/3510100-2-..32,.2)8,+2,)+,''$(''&(&+--6,/6/1*(44),7../-/)5/')**)'&$-+.66/)(*/.:0803+8-;80).+...'.3,/6-2-462-.()&+*,.)+)+,/.5/,*-/*,1*,01,90)(,+3:94*+..543924*178+.1/13-*,--:;84.2/2,11,427,0.9;:225.+(&)$5(./+-00975-33757471//,(++0.075,)*,.1773,,1///..16+++((03--4-&')*+,-,/9.4())&/5,')*+.(&))+)/8.+.510*,(-.#(%)*0&'+0*))**''$%,/2/+%%$$+'%($$%$&(+/1&.&)+.6/756/489:+2.7552/7.-43.04-,%%&*+/57...-*)(-0),-9889;666408//+()('',.,*+//(+,-31-.*,21325,-.1)+.6-'(%+(&+,-/4-*)('1793:5**03,((+*)&$'&($'%%$+,2/)*.67,-2268<9*(66061)-**-'-,('..*().9,(*+)&(%%%+-+*5351-'-.:;-89665.037..0*1+)*+.:7161,))&''*,.)0%$%%)*)1-24-4,*',++,-3;821/-%(%-*-.3,,+5*&,./+-652.,*+3+,/-++1-325411.182087/-.%')*/5122(*'+,/.889404/(,-54('46+0),-/93+%13-(+,)++.6-'''(&0'&+.432554979334,4/2;8816
@0f03aec6-7f77-4046-b177-2fc8232731cb ch=478 read=84300 start_time=2019-12-13T13:22:05Z barcode=BC01 runid=2c9cf7bc05858273f10e7d7ec552fc0bd742dc3e
CTCCTACGGGAGGCAGCAGTAGGGGATTACGCACCGGCAATGGGGAAACCCTGACCGAGCAACGCCGCGTGAAGTTTTCAGTTGTAAACTTCTGTTATAAAGGAAGAACAGCGGCTACAGGAAATGGTAGCCGAGTGACGAATACTTTATTAAGCCACGGCTAACTACGTGCCAGCAACGCGCGGTAATACGTAGGTGGCAAAGCGTTATCAGGTGTGGGCGTAAAGAGGGGCAGGCGGCGGCAAAGGGTCTGTGGTGAAGCCTGAAGCAACTGTTAAGCCATAGAAACCAGGCAGCTAGAGTGCAGGAGGATCGTGGAATTCCATGTGGTGAAATGCGTAGATATGTGGAGAACACCAGTGGCGAGGCGACGTCGGCCTGCAACCTGACGCTCCAGTCCGAAAGCGTGGGGAGCAAATAGGATTAGATACCCTAGTAGTCCCACGCCGTAAACGATGAGTACTAAGTGTTGGATGTCAAAGTTCAGTGCTGCAGTTAACGCAATACAGTACTCCGCCTGAGTAGTACGTTCGCAGAATGAAACTCAAAGGAATTGACGGGGCCCGCACAAGCGGTGCGGAGCATGGTTTAATTCGAAGCAACGCGAAAGAACCTTACCAGGTCTTGACATATCATAAAGGCTCAGAGATGGAGAGAGATGACTATATGAGATACAGGTGGTGCATGGTTGTCGTCAGCTCGTGTCGTGAGATGTTGGGTTAAGTCCCGCAACGAGCGCAACCCCTTATCGTTAGTTACCATCATTAAGTTGGGACTCTGGCAGAGACTGCCAGTGACAAGCTGAATGAAGGCAGGGATGACGTCAAATCATCATGCCCCTTATGACCTGGGCTACACACGTGCTACAATGGATGGTGCAGAGGAAGCCCGAAGCCGCGAGGTGAAGCAAAACCCATAAAACCATTCCCAGTTCGGATTGTAGTCTGCAACTCGACGCTACATGGTTGGAATCGCTGGTAATCTCGCGAATCAATGTCGCGGTGAATATACGTTCTCAGGCCTTGTACACCGCCCGTCACACCACGAGTTGATAGCACGCGAAGCCGGTGGCCTAACCGCAAGGAAAGGAGCTGTCTAAGGTGGGATTGATGATTGGGGTGAAGTCGCCAACAAAGGTAACCGG
+
,,1/,17.2(%(*'*01'(-(+38/*-,(*#&$'*/50.70/4*%-/-/6/*+/47+.%//4325<33/-&%$'.494.&+(-**/48-.9076392139)*-,3,/41%1/-31//3-1-+2.,4790008-./0..1,%%(+,,-.*.-71-.9797722281-,,+,26;214,&(&(,*,4-21/.234'--'*2..:-)-11:858./,+%.'3542148/)(-1+()*791/1-)--4;-,01..++-.32,*-',.670*((',,/,/458&88'('&.3/89))33//./,++,*-..()'*/.57281+,*2,995+*'(+25688--.66776666699/-,'+*+33*--.0)'*.-42/0-+)&*+))*63/4'(+2100.3'),08*&)64-/8:8:8)(*-4;90)47/11()&$#.+,(%+*-2/94,'/.2:8::<;1.--()&-))-05/671<18/1'35361/.2$&%&(*/22-/806.4*).-+'%',2.110225762+'),.44538:7,+/&)56/18+-2/88,,+,--/1/.**45.;0*./0266763.,'(./.2*,*,+<;,82;3+,.*,37626.05*(--,0-4//:)+$*(052/00/*,,-+08-11388'%%)./21//)(((+,)$*)),+21062316*323279799;:1;0004334*322589554214433786<451/536,,6)*(//5:0-123663744-+4112757,,-603644465773215)4322331/0-*)(*+22215...0198.--+-&)#&'*)86*/57466899::8:.-.88999/6;5-/7/*,&7,99530+(++*%'-.351//1859;9:7031120--,+,(+)((0--4:20/-,)0--5(..53)'()),,5:7.237.940+51+,)-+13).()26877576663'-'+-24.0*()505254521)'')+.-*')%'()-.-''))66*+)++0&'&(()/.05448&.8661800-102:76:1./)'(+,/*,+*,(,*)')(+(0&1(*/159245335(*29372678/4/8-,(')(.-++,..0/05;;220-//0-6.0(6.-+.,,,.+%'0+373(4,7999;*8
@e921feed-925c-4686-9526-90bea0f71160 ch=11 read=58511 start_time=2019-12-13T13:21:48Z barcode=BC01 runid=2c9cf7bc05858273f10e7d7ec552fc0bd742dc3e
CTCCACAGGGGAGGCAGCATTTGAAATTTTTTCGGCAATGGGAAACGCTTACAAGCCGAGCAACACCGTGAAGAAGTTTTCAGTTGCTTAAACTTCTGCTATAAAGGTGGCAGCTACAGGAAGTGGTAGCCGTGACGTACTTTATTAAGCCATTACCAGCAGCCGCGCAGTAATACGTAGGTGGCAAGCGTTATCAGATTATTGGTGGGCAGGCGGCGAAAGCAGGGTCTGTGGTGAAAGCTAGCCGCAGGCTTAACTTCGGTAAATAGCCATAGAGAGCAGGCAGCTGGGAGTGCAGGGGATCCGGTGGAATTCCGTATTGGTAGCGGTGAAATGCGTAGATTATATGGAGAACACCAGTCGGCGAAGACGATCCTGGCCGCAACTGACGCTCGGTCAAAGCGTGGGGAGCAAAATGAGTTAAAGATACCTAGTAGTCCCGCCGTAAACTTTGAGTAGGTACTAAGTGTTGGATGTCGAAGTTTAAGTGCTGCAATTAGCAATAGAAGTACTCCGCCTGGGGTAATTTTCGTTCGCAAGATGAACTCGAATTGACGGGTACAAGCGGTGGAGCGTGGTTTAATTCGAAGCAACGCGAAGGAACCTTACCAGGTCTTGACATACTCTTGAAGGCTCAGGATGGAGATAAGCTATATATGAGATACCGGGTGGTGCATGGTTGTCGTCGGCTCGTGTCTCGTGAATTGGGGTTGAGATACAGGCGCAGCCCTTATCGTTAGTTCACCATCATTAAGTTAGGGCAAGGACTACTTGATGACAAGCTGGAGGCCAGGGATGACGTCAAATCATCCGTACTTACTTATGACCTGGGCTACGTGCTACAATGGTTGGTGCAGAGGAAGCGAAGCCGCGAGGTGAAAACAAAAGAGCCAAAGGCAAATTCTCAGTTCGGATTATTGGTCGCAACTCGACTACATGAAGTTGGAATCCGCTAGTAATCGCGAATCAACGTATCGCGGTAGATACGTTCTCGGGCCTTGTACACGCCCGTCACGAGTTGATAACGCGAAGCCGGTGGCTAACCGCAAGGAAGGAACATCTAAAGGTGGGGTTACGATGATTGGGGGGTGAAGTCGTAACAAGGTAACCGG
+
'(('$%$*+*)&')(%..%&&&'+.--/;9;0417038433,')'&$%$$%&')%*'&($%*''&,,&*(+'%(&'.4;6.%*(+()-4.6-,0/+'%'%&'))*'%('/*&-/./0')&'(%'*1,%'(%$$(()'%$%*+,)502*$%%$%(&.4.(..(.)%&&(&,/0*+**),-.0-6.,/3.0-2..-3(&%,('0'(%#&))-+46603,+,-)**(/7+11244080,,.*&((%**)#&&''&%%(&&&'-+6/1;9--,1/+,'''%(((#'')''**'('%%%$%#(*''#'(%(#$+&*(1,0-%*(**)&$%)(7+,)*,+)0163+(%+(')-..2-*',-*-,+(,+-,*&&'&'**-+/&%'('%')*-)+-,+&%%&$&,&*/.)+/-*'+'''*476+-,*'/(0.+&&('.,(&...-1,,)&'+,,/0.*&(*+&&($'&**2/0)''+/42856).'$&(*04+(**-.,++*+'3'%$&*0)'&(%&(&+-13&*'$$((&$$&)*40))*/0-.1+(*,*+)+*+$''%)(%%'(%&#%&*))+3--/'$&$&*)&))%&-+-&&'$%*'+*)),*))((,/,.*/+*2+//05**(+,+-.),*'(((*+-32.43511.)+31*)*//666-0/,-,,))'(*(+(),''&*)(./(+677,3+*):63031(*..+&&)%&(,*.+('%%$$&%')(()*&+.&*((-7/5.%'+.((*.+34),.3.,5,$&$$$%'(10..%'%$%%'),-/%$%&))'&')&$)3.7731/)(%%&((,200/&-)(&&%$((,.))(&&(-+,())&(***)(0-(-*+'%%%$)&+')($&''&+)'(-*)))'+-+.980../5)&&&)&(&&%'(((+*1-+1+.2:8'4&2+&+&'&''$&'*)),)-.-,++,2/*-/-'+++*(*(*-,-/0611/4.-851*')*/.))&(*&&&%&)%((,(()*/312.3/-.1.'+(.3++'*%&&,--3/*).)'$+&)++/51***))&)*+((*.0.*/+''($#'(0/59)-(.-,1('&##%'/.)1/&+1,+%+&('''(879:420)-*)..1,/
@d01264a4-ca59-44cb-bb10-730c4e20fc62 ch=10 read=48462 start_time=2019-12-13T13:21:46Z barcode=BC01 runid=2c9cf7bc05858273f10e7d7ec552fc0bd742dc3e
CCCGGTTACCTTGTTAGACTTCACCCCAGTCATGAATCACAAAGTGGTAAGCGCCCTCCCGAAGGTTAGCTACCGCTAACGCAACCCACTCCCATGGTGTGACGGGCGGTGTGTACAAGGCCAGGAACGTATTCACCGTGGCATTCTGATCCACGATTGCTAGCGATTCCGACTTCATGGAGTCGAGTTACGAACTCAATCGGACTACGACGCACTTTATGAGGTCCGCCTGCTCTCGCGAGTCGCTTCTCTTTGTAATGCGCCATTGTAGCGTGTGTAGCCCCTGGTCGTAGGGCCATGATGACTTGACGTATGCCCACCTTCCTCCAGTTTATCACTGGCGGTCTCGCTGAGTTCCCGGCCGGACCGCTGGCAGCAAAGGATAAAGAGGTTGCGCTCGTTGCGGGACAACCCAGCATTTCACAACACGGTGACGGCAACCATGCAGCACCTGTCACGGTCCCCGAAGGCACATTCTCATCTCTGAAAACTTCCGTGGATGTCAAGACAGGTGCAGGTTCTTCGCGTTTCATCGAATTAAACCATGCTCCACCAGCGTGCGGGCCCAAATCAATTCATTTGAGTTTTAACCTTTGCGGCCGTACTCCCCAGGCGGTCGACTTAACGCGTTAGCTCCGGAAGCCACGCCTCAAGGGCACAACCTCCAAGTCGACATCGTTTTACGGCGTATTGGACTACCAGGGTATCTAATCCTGTTTGCTCCCGCGCTTTCGCACCTGAGCGTCAGTCTTCGTCAGGGGCCGCCTTCGCCACCGGTATTCCTCCAGATCTCTGCGCATTTCACCGCTTCACCTGAATTCTACCCCCTCTACGAGACTCAAGCTTGCCAGTATCAGATGCAGTTCAGGTTGAGCCAGGGGATTTCATCTGACAACAAACCGCCTGCGTGCGCTTTACGCCCAGTAATTCCGATTAACGCTTGCACCCTCCGTATTACCGCGGCTGCTGGCGCAGGTTAGCCGGTCTTCTGCGGGTAACGTCAATGAGCAAAGGTATTAACTTTACTCCTTCCTCCCCGCTGAAAGTGCTTTACAACCCGAAGGCCTTCTTCACACGCGGCATGGCTGCATCAGGCTTGCGCCCATTGTGCAATATTATTCCCCTGCTGCCTCCCGTAGGAG
+
99+1)+7(*319./1*,.23:60420*-,399987;10/.36*('++*1*,-.:8,-1.(().+,.)*')*'-)&(2,'&#$$%,31'+.-:4.08;3/-0086;:635)*)*,.024597:0;:14.+126;767:43./+)-<67222254,+&1'%')('+.16;8;///:/9/21-)('((&++/(+,-65443304-62:33334755-/07:55,++3139117/..0107555-0120226/00/8,('&(,,2/499.6.-+01/.11100/248))/591+/)*10/612/-+)('(+)*+'()%#+,)(-/197317)*-0:3,,0457584/6523.*&&(*+5914+*/.+075:0./+5+))&*-7.00.1/:))(/-.,,-(+-20291129/-*)+*&&($.*/9,+0-1'-,1))(&')33,-'2+557:47656:6477-149-6570+---62//03<65.-.--.210:80-5.96//+/.0868/**-/.**)'('.0440092556)5-&&+,+,,4+::65:5801+/('.-(+/*.-106-33*',2.2-:082-,8.*)(+<<.252(15()11363-503/89:/.287574355/6/7/332208//05244729349-.-.44511-72--.-611+5)(,+,41&+++:262:+-//6...(/+2.*)**0:03(&0(*,216/41-./:1..3,+(&+*,/7-...+.3('*114--**,45720-2)+52.*,*,14.,,9--3(1))*8),('*+*****,--(1-./52,**33-012/+,*)*)/030/(/643//35-1...4568('%(-7119.1144;568:37+4707+-:/;//,:/''*'+$1,&,+),*)&&'3.8889;34,)*.02560/.43-11/.)%'+385;71/07113.)*,+(+&*2/-15./.60/9<33412288811-'+*030810170*)(,(888743/-.66434+9/0/669;+/--(-*/))+.0),.2909865279,,045+52*,0-/.,)..62:6,,'4*88,9863-('&)')%,((*,3354746/%')))/(+.094,10.**+-0.--1).+292)(++**16-9;++1%'$'%
@9193b1b7-5b43-40f0-8193-9665616c29c3 ch=210 read=88474 start_time=2019-12-13T13:21:27Z barcode=BC01 runid=2c9cf7bc05858273f10e7d7ec552fc0bd742dc3e
CCGGTTACCTTGTTGACTTCACCCCAATCGGCTTTACCTGTAGACAGCTGGCTCCCGAAGGTTACCCCACCGGCTGGGCACTTCCGACTTTCGTGGTGGCGGGCGGGTGTGTACAAGGCCCGGAACATATTCACCGCAGTATGCTGACCTGCGATTATAGCGGTCCGACTTCACGTAGGCGAGTTGCAGCCACCACGATCCGAACTGAGAGTGTTTCTCCGGGTTTGCTCCCGCCTCGCGGTATTGCTTCCGTCTATTAACTCCCATTTGTAGTGCGTGTAGCCCAGGTCATAGGGGCATGATGATTTGACGTCATCCCGCCTTCCTCACATTGTCTGCGGCAGTCTCTCATGAGTTCCCCACCCGAAGTGCTGGCAACATGGATAGGGGTTGCGCTCGTTGCGGGACAACCCAACATCGGCACGAGCTGGCGACAGCCATTGCACCACCTGTTTTCTGAAAGCTTCCGAGAAGAGGAACCATCTCTGGTTCTGTCCATCAATGTCAAGACCTGGTGAGTTCTTCGCGTTGCGTCAGATTAAACCACATACTCCACCGCTTGTTGCGGGCCCAAATCAATTCTTTGAGTTTCAACCTTGCGGTGTACTCCCCAGGCAGAATTGCTTATTGCGTTAACTCCGGCACAGAAGGGGTCGATACCTCCACCTAGTACCCATCGTTTTACGGCCAGGACTACCGGGTATCTAATCCCGTTCGCTCCTGACTTTCGCGCCTCAGCGTTTTTTCACGTCAGAAAGTCGCCACTGGTGTTCTTCCTAATATCTACGCATTTCACCGCTACATAGGAATTCCACTTTCCTCTCGATACTCTGGGTGTAGTTTCCATCCATCACGGGGTTAAGCCCGAACTTTTAAGACAGACTGACCAATCCTGCACTGCGCGCTTGCCTTAATAATTCCGGACAACGCTTGCCACCTACGTATTACCGCGGCTGCTGTACGTAGTTAGCCGTGGCTTTCTATTCCGGTACCGTCAATCCTTCTAACTATTCGCAAGAGGCCTTTCATCCCCGATTAACAGGCTTTACAACCCGAAGGCCAAAAGTCATCACTCACGCAGCGTTATGTCAGACTTTCGTCCATTGCGGAAGATTCCCCTGCGCTATGCAGGG
+
34/*,'(/*1+'0+*+78;:829:.,.6//**.0-*+)((,,,673/330500,,''*4-3.8+/58-%*,+,.,++-*),**,0-01/5-+%))'/&(&+,600--)/0.+),(4+858(,+)+,%&)'**-41)-),0/13140129//2..-5-+).2/5411./25;544301)-*,',*0).%*07+,+'**,01*+2:930*)(*)/6<9/4:)368/83--.07(%/0.2,/)2/-.1,,.3./259241/1)*,38.-43(&*'(/%)*()),)/5++/63643.,4:4-+40021(08&&&(*--709,.)473726/,%(&-)*+/39:684./0214242765275103)$*-+,.5/./885952.1&*%),-(-/1+.234326998;4407*..*+/1*/,*+,,(&+$&)*.+-1(+**.,/18+4.$*%(-+.1150;;+(')*)'%%'**&'('+(((*,-58<361/,))-,9787766+,-3734696235596*02-,-2549;302/-/+-.4:300/3/<;79--*+)+.-0(+)**+)&1/+,--*-1**/-,.+3/.,(../237;;634/3,5+**-)(*%**1.,'+5;7/'/)/+),1/,5,+,.,527164536.///-,0).-,+,,.-,0,+,+%(.0+)+'/-**5571;<./2/328-3857324547+('*&&'+)29,)262/.-0*('(&+2/)01/3999++)+*22.,)'%'(*:2//53,&*%)'$&&(.(*-;48121+.55536//43528;5/13926875,'$&%**-:.3',,6326/.,('*+).**+).%+'&)-/:.4992:8,.717/4850803%-.*'/2+4:;,45-5566/1%&%,*6;6:2++)$)&'*****-'',(&'//3591201-2362-1,..2*,/*./.-33521,(*+(+,336204/%&))*(0.7.)')(*+/.1;:1/0360-.6047/'()&5)).364-.-,--9;9,,1,(+)-*,,-**)*345-,,2.25--**()2,*+480;5.+/.2)-032*$*)./623451322(333/5&)$'*(/244;:3696,/5501/.)-+--+091+('*$%$%%#$$()(
@466a1e12-eda1-4b41-82df-d7cfb6628e80 ch=165 read=195831 start_time=2019-12-13T13:21:17Z barcode=BC01 runid=2c9cf7bc05858273f10e7d7ec552fc0bd742dc3e
CCGTTACCTTGTTTACGACTTCACTGATCATGGTCACAAAGTGGCAGTAGCGCGCCCTCCCGAAGGTTAAGCTACCTACTTCGCGCTTTGCAACCACTCCCATGTGGTGTGACGGGCGAGTTGATGGCCTGGGGCCCACGAGGACGTACTCACCGTGGCATTCTGATCCACGATTACTAGCGATTCCGACTTCGTAAGGTCAGTTGCAGATCAATCCGGACTACGACGCACTTTATGAGGTCACTTGCTTCTCGCAGTCGCTTCTCTTTGTATGCGCCGGTGTAGCACGTGTGAAAGCCCTGGTCGCGTAGAGACCTTGATGACTTGACGTCATCCCCACCTTCCTCAGTTTATCACTGGCAGTCTCCTTTGAGTTCCAGGCCGGACCGCTGGCAGCGGGATAAGGGTTGCGCTCGTTGCTTTGGGACTTAATAACATTTCACAATACACGAGCTGACGACAGCCATGCGGCACCTGTCTCACGGTTCCCGAAGGCACATTCTCATCTCTGAAACTTCCGGATGTCAAAGACAAGGTAAGGAGTTCTTCGCGTTGCATCGAATTAAACCACATGCTCACCGGGCCCCGTCAATTCGTTTGAGTTTTAACCGCTTGCGGCCGTACTCCCCAGGCGGTCGACTTAACGCGTTAGCTCCCAGGCTCCCGCCTCAAGAGCTGGCTTCTCAAGTCGACATCGTTTATCTAATCCTGTTTGCTCCCCACGCTTTCGCACCTGAGCGTCGAGTCTTCGTCAGGGGGGCCGCCTTCGCCACCGGTATTCCTCAGATCTCTACGCATTTCACCGCTACACAGATTTCTACCCCCCCCCTCTACGAGACTCAAAACTTGCCAGTATCGGAGTACAGTTCCCAGGGTTGAGCCAGAGGTTCATCTGACTTAACAAACCTGCGATGCGCTTTACGCCCAGTAATTCCGATTAACGCTTGCACCCTCCGTATTACCGCGGCTGCTGGCGCAGGTTAGCCGGTGCTTCTTCTGCGGGTAACGTCAGTGAGCAAAGGTATTAACTTTACTCCCTTCCTCCCCGCTTTACTTGCCGCTGAAGTGCTACAACCGAAGGCCTTCTTCATACACGCGGCGTAACGCATCGGGCTTACGCCCATTGAAATATTCCCCACTGCGCACTCCGTAGGGCG
+
7:4/://-1,'25,(.--1256//0./0/)++*+*&%..+)).)(&-0.//0/.1200./0,-0--)-31(/0003+',+2(%&''(.1-34271+,,492+./.183457894997./*/)&&('%%$$(&%$.+,%()'.+,2-/132.'%)-106...766665/+')+327/.,(**-.0402+,0876,/.0*0+0(**&%)%&&))0-*.).../.2/433/0+,-5-++,'/)*,'*,*'%$)(+-02()**-48387508.'++.1-,,.%&(')).113411.+%%%(+1*(/772))(&'&&($2)%''*0/-++*(+6599:-934*-/605/*+,)+.;---944.6-,*,23191),*')3835,$)&+'+*46011-6--%''%)-66.6,5013.0/245601+*'&%.54.&$$(''+2/208.-,+-,*%,%&),-0+,(+,-4,247+8&++7214:12325)$&)-.838,*.5062.-12<721-0.'(*.-.1*-1.-')')../.7+,04410324(',$(6;7/9/./637433691-,0*1:99621100.),"$$$%')'*,+,,'*,+.'++('+,6<</0902&'0)*+223.3333-675+*287.0//-.&%%-())*+,--.44/0*)-0+)'/*).03/6)(),,,''(,/000(.+00*%23+.((),*.+..3./0*+/:9..-198.*013458424.39.,*&&)*)''(*)22%%*/$(.430+,10151;9878/10)/0.7;99/8((+3338742-.-,7+/),3)+*'+$%%*').,*')/39366971.11-.**+./40772(()',2:(0-//5(-%&(**&(*,5,'(*2)/100276(*(+)15+,.2+,+,.***11++**'-//+,,-0*,*((.-60*(),,306160/1200/+*,-,.1385/18*5,,6139686:6677-:)(#*$).-//(26.62027598<8533272,/2211/*))*)'*19-,8-45740.263,+./61+13+*..*)%''('%')'&**(+'()((+(''&)-*0+*-(5)/*(++5;7210/)--0*.,(*)()(*,36,86,2*&$&*++)-,'(),'1.42031%'##$#%'*,07--%*(%()
@536e2677-ad59-4804-8a2a-a82c5034c5d8 ch=256 read=135881 start_time=2019-12-13T13:21:09Z barcode=BC01 runid=2c9cf7bc05858273f10e7d7ec552fc0bd742dc3e
CTCCTACGGGAAGGCAGCAGTGGGGAATATTGCACAATAAAACAAGCCTGATACAATATGCATTATGAAAGGCCTTCGGGTTGTAAAGTACTTTCAGCGGCAGGGGAGGAAGGGTAAAGTTAATACCTTTGCTGACGTTACCCGCAGAAAAAACTTTCCGGCTAACTCCGTGCCAGCAACCCGCGGTAATACGAAAGGTGCAAGCGTTAATCAGGTGCGACTGGGCGTAAAAGCGCACGCAGGTAAGTCCAGATGTAGAATCCCGGGCTCAACCTGGGAACTGCATCTGATACTGGCAACGAGGTCTCGTAGAGGGTGCAGAATTCCAGGTGCCAGCGGTGAAATGCGTAGAGATCTGGAGGAATACCGGTGGCGAAGAGCGGCCCCCTGGACGAATGACGCTCAGGTGCGAAAGCGTGGGGAACAGAAGTTAGATACCCTGGTAGTCCACGCCGTAAACGATGTCGACGGAGAGTTTGTGCGCTTGAGGCGTGGCTTCCGGAGCTAACGCGTTAAGTCGACCGCCTGGGAAGTACGGCCGCAAGGTTAAAACTCAAATGAATTGACGGGGGCCCGCACAAGCGGTGGAGCATGGTTTAATTCGATGCAGCGCGAAGAACCTTACCTGGTCTTGACATCCACGGAAGTTTTTTCAGAGATGAATATGCCTTCCAGGAACCGTGAGACCAGAGTGCTGCGCAAAAAACAATGCGTCAGCTCACGATGACGAAAATGTTGGGTTAAGTCCGCAACGAGCGCAACCCTTATCCTTTGTTGCGCCAGCGGTCGGCGGGAACTCAAAGGACTACTTGAAGTGATAAACTGGAGGAAGGTGGGGATGACGTCAAGTCATCATGGCCCCTTCTGACCAGGGCTACACGTGCTACAATGGCGCATACAAAGAAAGCGACCTCGCGAGCAAGCGGACCTCATAAAGTGCGTCATGGTCGGATTGGGTCGCACAACTCGACTCCATGAAGTCAGGATACGCTGGTAATCGTGGATCGAATGCCACGGTGAATACGTTCGGGCATGTACACCGCCCGTCACACCATGGTGGGTTGCAAAGAAGTAGGTAACTTAACCTTCGGGAGGCGCTTACACTTTGTGATTTATGACTGGGGTGAAGTCGTAACACCAAAGGTAACCGG
+
+*10().1:9(,-1,.386683790)3-01:,,,+4++'&'$)*7*3:4336'))%&*))($'%%'(/2+(+-/0,-*+,48*+.4-'0**+::3()&*((%85/&&--+-*-)*+620-:/9.&-)')'$&%'$()*1,23*)0-,220.,)'*/*3-)+*).++,/056::;/.+,'5.)(,*+,+/,+,)&+&'&&(9877985;3:48%1-)*$##%$))&%$(1;8-(1/1,-,/,31/37/0:')-9960,&-0+2,(112/1/)..452935314/...-312445726--*'')**//21355*'+(%(%-,-//..,.*0,+*%$&)-0/..,6/--452)*,+,/33650040913474<7885-.+*%*+15.024-'-1/2,%$((.,+--1//,)*('./*(*3/4(+)*)+2)+-*,90013135,*.5:87468+-459567<0,,**,,.-()(+++&(-1)(0()&'&$&%00,,-,3.(*+(*+')+0273.+.13862453488474579/))**,./.-/(+17,75.7/+'''..972.3.2.001/+0+++3-)-.01134(678:201,--,-;:47380--../0.001,.3*-41++/,/56'.0,-//01279-,,(*,-*-0:8;,8)()),-+))(&(&(')**)*.53757//,&,&/3-,&()996,+%'&-0/1*.02/),,-/**-,*%&()*)%$$,/2,005;4:788:/--2*266)3*)*-.3253:012025.18-*.7,*&*/1247;833,1)2,,)')(17)(.,-,$'%#&('((+)-099666,*3.*5+40/386.774:856****..9851..060&&&&&*+392/3146-,()).44813463.9545986668*(***&(,42148-4-.-+-.)*03..,+-/07<8.49:898)+()(-(1'.*))&'$$$#&*)/09376657,--*4--/&-+,)$'()/150420004473-*')-,**('(0832462/5472:)*))#&%*)+*,00271,-/01,0+$(*.+,0/051438-&()')')'(&*%#$,*6455818)(+0-&&&$$&$(+36--3016,(+-/78644,*)6,,-7..38/+(%+.+2.-:-71-0
@5480ae2a-8d62-45b1-8513-5403faa9ce73 ch=467 read=84278 start_time=2019-12-13T13:20:57Z barcode=BC01 runid=2c9cf7bc05858273f10e7d7ec552fc0bd742dc3e
TTAGGTTGCATACGACTTCACTGTCGCTGACCCTACCTTCAACCGCGCACTCCTTGCGGTTAGCTCACGGACTTCGGGTGTGCCAGCTCTCGTGGTGTGACGGGCGGTGTGTAAGACCAGGGAACGTATTCACCGCGACATTCTGATTCTTGATGCCTGGTAACTCCAGCTTCGTATAGGCGGTTTCAATACAATCCGAACTGAGACTGGTTTTAAGTTTGTCCCACCTCGCGGTATTGCATCTCTGTAATACCAGCCATTTGTAGCACGTGTGTGGCCTACACATAGGGAGGCATGATGGTTGACGTCATCCCCACCTTCCTCCTGGTTAACCCAGGCAGTCGCTAAGTCCCCAACAATGGTAGTAACTAACGACAAAGGGTTGGCGCTCGTTGCGGGACAACCCAACATCGTACGAGCTGACGACAACCATGCACCACCTGTCACGCCTTGTCCCCGAAGATTTCCTCGGTGGAAGTGCAAGGGATGTCAAATTGTAGGTAGTTCTTCGCGTTGCTTCGAATTAAACCACATGCTCCGCTACTTGTACGGTCCCCGTCATTCGCTGGTTTTTTGAAATCTTGCGGCAAACCTCCCCGGGCGGAATGCCAATGCGTTAGCGGCGGCGGCACGGGGTGTTGAAACCCGCACCTAAGTATTCATCGTTTACGGCCGTGGACTACCGGTATCTAATCTGTTTGCTCCCCGCTTTTCAGGCCTCAGCGTCAGTTACAGTCAGAGTCGCCTTCGCCGCTGGTGTTCTTCCTAATCTCTACGCATTTCACCTTCACTAGAATTCCACTCTCCTCTCCTGCACTCTAGATAGCCAGTTTGGAGATGCAGCGCCGTTGAGCCTGGGTATTTCACATCCACTTAATCATCCGCGCTCCTTTACGCCCAGTAAATCGGATAACGCTCGCCACCTACGTACCGGCTGCTGGCGTAGTTAGCCGTGGCTTCCTCATAGGTACCGTCATTATGCCCAAAGACAGGCTTTACGATCCGAAAGCCTTCATCACTCACGCGGCGTTGCCATCAGGGGTTTCCCCATTGTGCCAATACTCCTGCTGCCTCCCGTAGGG
+
*&$*((,',$*$'+0487)&($$%&(*+,,.5/*)+)/50&'16,-&+&()/'()+-)1(9'%$)(&*,5/55:4/2,-(2,-51/220--'+(,,/210+(&((120**'(*-*177'//))*..//4;677;3,+*(%141,.(+2((())2$*/1*,0+1,-0,*%)&,+')()&*3.,.3:7)$%&')-220))28956''-,135/;;3.6-.92,+32*)032469193105001733.-')&$%&+6246<47:5,)'+,-1120.,)%-06)+/.----'4)%+1.07+++)-29111469:;19;6+064///,-2,(++*)(-&&$/26(2/2)),+)().88./)1/8/./-..5788669310109*/54//)'((10884;21085+(&+)+)+0,..1$+&),02365.////111:,2/.*1/.33/16,*-%%'*,,,637,+*.)&)040,1-+(()%%&$)&.-/,46.65782(*(+)+).,+(**;86;0&$'',(,,/,**,1,37//-++).-..3-)+1*--301-00*,24-&%&$$-*+$%'%((0472+$-))*,3.**'&&%%%)0,125*%155094:0*0)0*868142//01+(,).4/.--(-+*+,5--3;+48,(++0/('(()-3<:9::057-&)-*)*()+)%%'#('(,((/6658810/-51+-14/.-')*/0*/%&14822%'(*+,483;12162,'(%)././2/75687'+++)-(/7237/++/700+,+(,+,,-81/*-,'.,022.%(*-401*+,.6564412554/.-./+,)/176:;884<:3-&%,0..---(**('1120:88561/01;91...-/3%'%%.2271653*/./38-,5.,1./--&..199,2+7/)+---573036.370(()&&+&*'')**(')''(-5,9++,8/936//31985((%(,.(.4662(1+*'$)*).42-033112297000132-*--*%158;:9::444-&(')+/-206/02069*,,+*,9*49;0-.:-.(,+/-00110-(),././--:3-**0,(
@d2e4f130-cd57-445f-b1bc-220fce3cad53 ch=283 read=93609 start_time=2019-12-13T13:20:38Z barcode=BC01 runid=2c9cf7bc05858273f10e7d7ec552fc0bd742dc3e
CTCCTACGGGAGGCGCTTGGCAGAATATTGCCCAATGGGCGCAAGCCTGATGCTAACCATGCCGCGTGTATGAAGAAGGCCTTCGGGTTGTAAAAGTACTGGCGGGGAGGAAGGGTAAAGTTAATACCTTTGCTCGTGACTGACGTTACCCGCAGAAGAAACATTGCTCCGTGCCAGCAACCGCGGTATGCAGCGGAAAGTGCAAGCGTAATCAGGTACTGGGCGTAAAGCGCACGCAGGCGGTTTGTTAAGTCCAGATGTGGAAATCCCCGGGCTCAACCTGGGAACTGCATCTGATACTGTAAGCGAGGAGTCTCTCGTAGAGGTGAATTCAGGTGTAGCGGTGAAATGCGTAGAGATCTGGAAGGAGGAATACCGGTGGCGAAGGCGGCCCCTGGACGAAGACTGACGCTCAGGTGCGAAAGCGTGGGGAGCAAACAGGATTAGAATACCCTGGTAACGCCGTAAACGATGTCGACAGGTTGTGCCCTTGAGGCGTGGCGCTGGAGCTAACGCGTTAAGTCGACCGCCTGCTGGGAATGCGGCCGCAAGGTTAAAAAACTCAAATGAATTGACGGGGCCCGCACAAGCGGTGGAGCATGTGGTTTAATTCGATGCAACGCGAAGAACCTTACCTGGTCTTGACATCCACGGAAGTTTTTTCAGAAGATGAGAATGTGCCTTCGGGAACCGTGAGACAGGTGCTGCGCTGGCTCGTCAGCTCGTGTTGTGAAATGTTGGGTTAAGTCCGCAACGAGCGCAACCCTTATCCTTTGTTGCCAACCGGTCCGGCCGGGAACTCAAAGGAGACTGCCAGTGATAAACTGGAGGAGGAAGGTGGGGATGACGTCAGAAGTCATCATATTTACCGACCAGGGCTACACACGTGCTACAATGGCGCATACAAGAGAAGCGACCTCGCGAGCGGACCTCGCATAAAGTCGTCGTAGTCCCGGATTGGAGTCTGCAACTCGACTCCATGAAGTCGGAATCGCCAGTAATCGTGGATCAGAATGCCACGGTGAATACGTTCCGGGCCTTGTACACACCGCCCGTCATACCATGGGAGTGGGTTGCAAAAAGAAGTAGGTAGCTTAACCTTCGGAGGGCGCTTACTGCTTTGTGATTCATGACGCTGGGGTGAAGTCATGGCTCGTAACCGG
+
.-23025586+--+'%''-*-(**-*,0*&)&$0+033,+).-3%5366.,)(#%$('+,-54--++)-+-025,,1,30:5:9,;93700079+*,&&$%)()02*(--10-0+*.97018)3')-/7:/-889360.*-.1652,*.+(&/)'+-$)'$$##$#&(/9799:<434/)15/,1+,1&$'&')+0*-()*1,4.'')'((')*'%.+./:9,+)'14/)*.2)-*-.261+12;3.1:2/--3''*685/.&//((275+.44555/-03/29525255543443333433')*))(*(('))*,.2319-+*)&%))/*2/+,853.13518.)04*)/0434.,)-0662-*)(,(0-)7498<480521*+5(2,6.4;72,38310/.+.,../95759.09:;20164//26479-*,-/8(0/69+0-'(**124;,,24+'$%&-.,./6+,+'(',+.&+%(+)7+,,35,.3313632/-+.-.23-,+,14222531931.02*)+*'/4/+&%'')'()$+,3/2.,4,*+1406::;2/57,86/.//4/115599*1/+(2256/.-3999,*)')+%,)2-98.6198344.37/640-24,/5522--234704*1))+5576++-0.(+'+/639.1-+-&'+8750163-:05:59418:191434/+2,2&*,6522/0,(,,&''((/0%&((10:435/.+)4.*-5:474.+-('),-),2,7()*+,:13172+1/00)&,+,00.451'/)//12',0-4,53/2008+91,2'*+)*+.523-,*(.973988*++(3-.5/30/.7165530/-0)%))()879851&1*%&/3+,)+,3///,,+***,,-677446752::8:9:7:32**&)*(/18787776/,)*0:67:84)+214;22.((++1156.8+(./*3+0*))*,++-/*./21.001:586070-1,40302-.'*,214../33;:98661:66:-*,5:6)**&#&(.28*(5564/5/---..13:70;7..:8-,-++325,***/(+13-02:62-%)*()+,.*&)+*-10/3171/9(*22137/6()&%',*,+2156:67700-)*0-88,+(*(%(0*//(&*'&)//2054
@bb329d22-364b-4f33-94c2-6abb80d21a20 ch=216 read=101966 start_time=2019-12-13T13:20:38Z barcode=BC01 runid=2c9cf7bc05858273f10e7d7ec552fc0bd742dc3e
CTCCTACGGGAGGCAGCAGTGGGAATATTGCACAATGGAAGCAAGCCTGATGCAGCCATGCCGCGTGTATGAAGAAGGCCTTCCGGGTTGTAAAAGTACTTTCAGCCGGGGAGGAAGGGAGTAAGTTAATACCTTTGCTCAGTGACGTTACCACAGAAGAAGCACCGACTAACTCCATTGCCAGCTGGCAGTAATGAGAGGTACAAGCGTTAATCAGAATTACTGGGCGTAAAGCGCACCGGCAGTTTGTTAAGTCAGATGTGAAATCCCGGAGGCTCGGCAGAGACTGCATCTGATGCTAGCGAAACGAGGAGTCTCGTAGAGGGTAGAATTCCAGGTGTAGCGGTGTCGTAGAGATCTGGAGGAATACCAGTGGCGAAGGCAGCCCCTGGACGAAGACTGACGCTCTCGAGTGCGAAGCGTGGGAGCAAAGCAGGGATTAGATACCTGGTAGTCCACGCCGTAAACGATGTCGACTTGGAGGTTGTGCCCATGAGGCGTAGCTTCCGGAGCTAACGCGTTAAGTCGACCGCCTAGAGAGAATACGGCCGCAAGGTTAAAACTCAAATGGGTGACCCAGGGGGGCCCGCACAGAAAAGCGGTGGACATGTGGTTTAATTCGATGCAACGCGAAGAGACCTTACCTGGTCTTGACATCCCGCAGAACTTTTCAGAGATGGATTGAGATTTGCCTTCAGGGGACTGTGAGACGGGTGCTGCATGGCTGTCGTCAGCTCGTGTTGTAGAATGTTGGGTTAAGTCCGCAACGAAGCGCAACCCTTATCCTTTGTTGCCAGCAGTCAGAACTCAAAGGGAGTGCAGTGAATAGAAACTGGAGGGAAGGTGGGGATGACGTCAAAGTCATCATGGCCCTTACGACCAGGGCTACGTGCTACAATGGCGCATACAAAGAGAAGCGACCTCGCGAGAGCAAAGCGGACCTCATAAGGGTACGTCGTAGTCCCGGATTGGAGTCTGCAGCTCGACTCCATGAAGTCAGGTCGCTAGTAATCGTGGATCAGAATGCCACGGTGAATACGTTCCAGGCCTTGTACACCGCCCGTCACACCATGGGAGTGGGTTGCAAAAGTAGAGTAACAACCTTCGGGAGGGCGCTTACCACTTTGTGATTCATGACTGAGGTGAAAGTCGTAACAAGGTAACCGG
+
,-44/02&,3(*3.*-,)+.-78052)6,))++3<43-2/%)+&'*.--/..+-&+*1208725566767768((+,..8680+&2,/.%'/54)'3*/1;:2+.*-)46+(0.+)-1-)*+/4+2/1+++1-+6/++/.)(3224,8,&*(&'**0-',)$&*14+'+,0-0004%3&$.,&%&$(%&$'))''&&((02.,/+-,0-7.6.44&+.*0-2339:785685-(+'(%&#(%)%./86-6/8/,+314692-+,3,)/80-,(,*1/+)%*&%'(,55211/,&&')%&%%')%)(&(((+'')*00855+)'0281-))+/00.0*3-.*++,.32.*,,.-,,,.066:.-2*-/-*41%-+0-,')&)*,$*.67*)-;78.2,,,/./0.))*-/1%$/.,.$&*&)-056,'(+::*%0-/5++01..2326;*-9933512,..293,21)*++,,073251813/254922-480&+((),/2.+--3.4/.,)--7691,++-514..+)(-41463%&&(('&(((7(34823+(,,0/)125/097</+12(),-/**'(,269,..*&(%(%$*(')+---***&+(/./041;84:5;/--.-74,30()/*)))(,(('),3.-14702-+,.-1((#&$0&')*,3,/('')*888(3*)('(,.+*2+*''%+(,())0+*'(*+1&+)-,/004+,-*),+25/0/0&/05,.--8/.+,*+*,6.,-407.((*/,'/((+(('+.03314:5.3234.6;.,080/61/1&013).*4-0827+*+(%(&%+%('*)+*2(*-0*,5/)),+--,3('-5+-5221333,7--1757746756;+-,()-)3))+6/,-++*+,....380.4.,0016566('''*+)../7:58*,+*(&$'31(),3610,/2,/.1)0(''+,-2+0--1/0-(/$8(.**+,/)+-.%008+-014+()('%&)*()(*,0/+(%*%%(+25(+.290006237302*41**1,062315*%,)6.120++,,0967<8021-/-/4.413/*)))/54;45,/-'$)&()*,/0/,1,+,-+,6.,/0+-*,1/.59$(*.*+247795+/,-03.%-()*/3&&),-224100*+*-671(.
@25803342-5ecb-4ae6-a52b-1291fbba495c ch=236 read=168486 start_time=2019-12-13T13:20:27Z barcode=BC01 runid=2c9cf7bc05858273f10e7d7ec552fc0bd742dc3e
CTCCTACGGGAGGCAGCAGTGAAATATTGCACAATGGGGGAACCCTGATGCAGCAACGCCGCGTAGTGATGAAGGTTTTCGGATCGTAAAGCTCTGTCTTTGGGAAGATAATGGCGGTACCCAGGAGGAAGCCACGGCTAACTACGTGCCAGCAGCCGCGGTAATACGTAGGTGGCGAGCGTTATCGGATTTACTGGGCGTAAAGGGGCGTAGGCGGATGATTAAGTGGGATCATAGAAATGCCAGGCTCAACTTGGGTGCCATTCCAAACTGGTTATCTAGAGTGCAGGAGGTGGAATTCAGTGTAGCGGTGAAATGCGTAGAGATTAGGAAGAGACACCAGTGGCGAAGGCGGCTCTGGACTGTAACTGACGCTGAGGGCTCGAAAGCGTGGGGAGCAGCAGGATTAAGATACCCTGGTAGTCCACGCCGTAAACGATGAATACTAGGTGTGGGGTTTCCAACACCTCCGTGCCGCCGCTAACGCATTAAGTATTCCCGCCTGGGAATTACGGTCGCAAGATTAAAACTCAAAGGAATTGACGGGACCCGCACAAGTAGCCAGACGTAATGGTTTAGTTCGAAGCAACGCGAAGAACCTTACCTACACTTGACATCCCTTGCATTACTCTTAATCGAAATCCTTCGGGGACAAGGTGACAGGTGGTGCATGGTTGTCGTCAGCTCGTGTCGTGAGATGTTGGGTTAAGTCCGCAACGAGCGCAACCCTTGTCGTTAGTTACTACCATTAAGTTGGGGACTCTGCTTGAGACTGCCTGGAGTTATACTTGGGAGGAAGGTGGGGATGACGTCAAATCATCATGCCCCTTATGTGTGGGCTACACGTGCTACAATGGCTGGTACAGAGAGATGCAATACCGCGAGGTGGAGCCAAACTTTAAAAAACCAGTCTCAGTTCGGATTGTAGGCTGAAACTCGCCTACATGAAGCTGGAGTTACTAGTAATCGCGAATGTCGCGGTGAATACGTTCCCGGGTCTTGTACACCGCCCGTCACACCATGAGAGTTGGCAATACCCGAAGTCCGTAGAGCTAACCGCAAAGGGAGGCAGCGGCCGAAGGTAGAGGTCAGCGGTGGGGTGAAGTCGTAACAAAGGTAACCGG
+
,010/16085122-+,,-03/'-,)&0'&&**+0))0.-+,809./04:9854/40..6:.131%,*++,((.&++980.*5-//-)70(%'(66784085-6-+,24-0**-&..62,04,)*,)-***),8/,1+**/-,-,.,3177/3.,+4.5609/111*625323-/--*(245/;///'+&362/3465/00144+*4-)(-2:9;87/---.00-.,6.4.3/&$(&&+/-,%5(#08078+('&&(20+)('',/4)-/3.42++*)*+/+**,+875.*()''++.*-''%')*,.///:64177../7652..-3/16,1+'(().442-0.....-0.222(-,-))34544/,0*++.,,-..**0.,,0&')('(,-*'--%%)')+'0,(0--+,-28:;220:0//240(+.2878:<61--..1;:895,166793:;2.<11'3(,)*-+07+1.13+,,&')(%)')',-,-*+,/294))/--*2+((,.*.1:88/10++(3(9:8/0124;-.+2/7-//0/96)*84..../&$'$*)$$('*%,('(1.4:.*%,+,$(-&)248/1+.6/.24716004,,*'$)(,-05.:8-3936/5/,,--/71815+&&(%&0-/9)/:1150,-,+,68,-124;843235:6;233433+-/0289999/901167-:,+785:58/145),-48*(3/6:7566-+,%+/.-3-++1--.34;308.,*..-294-.111(+.,**,-,,13658.-+8-++('%$$.0+20*6-.0+48346435523051-..974650;8+-/./55503452/.,'*-.288286966:9:97306753.-/0/47371(285++)-+.2700/32;8/./++0:87,16113425466:63923:2625211-.3+*646897,+((',+),-//.*4:31,+&'+)*+%%&)(')486:/862194%'$*%)&)'/.-,1/..0111642;412543238250+)))4-0.-/73'04)),2./1801'*&')42:490227--3)%'**,/0227/,3.../.-'*&*+./0./604860,.,*+&&)*457:*-4.1413-/
@35d6bc99-f322-48eb-9351-32df9cb8fa30 ch=156 read=101239 start_time=2019-12-13T13:20:12Z barcode=BC01 runid=2c9cf7bc05858273f10e7d7ec552fc0bd742dc3e
CTCCTACGGGAGGCGCTTGATGAGGAATTTTCGGCAATGGAAACCCTGACCGAAACAACGCCGCGTGGAAAGGAAGAAGGTTTTCGGATTGTAAACTTCTGTTATAAAGGAAGAACGGCGGCTACGGTAGTGGCAGTGACAGTGCACTGTAGAAAGCCACGGCTAACTTACAGTGCCAGCAGCCGCGATACGTAGGTGGCAAGCGTTATCGGAATTATTGGGCGTAAAGAGAGGAGCAGGCGGCAGCAGGGTCTGTGGTGAAAGCCTGAAGCTTAACTTCCGGTAAGCCATGAAACCAGCAGGCAGCTAGAGTGCAGGAGAGGATCGTGAAATTCCATTATGTAGCGGTGAAATGCGTAGATATGGAGGAACATAGGCAGAGGCGACAGTCTGGCCTGCAACTGACTCAGTCAGCGTGGGGAGCAAATAGGATTAGATACCCTAGTAGTCCACGCCATGAAGCAGTGAGTACTAAGTGTTGGATCATCAAAAGTTCAGTGCTGCAGTTAACGCAATGATGCTCCGCCTGGAAGTGAGTACGTTCGCAAAGAATGAAACTCAAAGGAATTGACGGGGTTACACAAGCGGTGGAGCATGTGGTTTTGATGGTAGCAGGTACTACGGAATCTTGACGTATCGCCACTCCAGAGATGGAGAGATAGCTATATGAGATACAGGTGGTGCATGGTTGTCGTCGAAACCGTGTCGTGGATAAACTGGAGTTAGAGTCCTGTGAGGCGCAGCCCCCTTATCGTTAGTTACCATCATTAAGTTAGGGGACTCTAGCGAGAGACTGCCAGTGACAAGCTGGAGGAAGGCGGGGATGACGTCAAATCATCATGCCCCTTATGACCTGGGCTACACACGTGCTACAATGGATAGTTGCGGGGAAGCGAAACCCGCGAGGTGAAGCAAAACCCATAAACCATTCTCAGTTCGGTTAGTCTGCAACTCGACTACATGAAGTTGGAATCGCTAGTAATCGCGAATCAGCATGTCGCGGTGAATACGTTCTCGGGCGCCATACACACCGCCCGTCACACCGAGAGTTGATAACACCCAAAGCCGGTGGCTAACCGCAAGGAAGGAAGAGCTGTCTAAGGTGGGATTGATGATTGGGTGAAGTCGTAACAAGGTAACCGGAAG
+
.73*+.32:6)*)*&%'%(#('&*(*)08;:--4.2/./)+2*-:+,-265/*)'*-,./0:-/)+(*),+),,+'.-)4,;762+4-27156;645:58363238.)+/*)(04229..0/+,'&%$%,--21%+-/22-/4+-&&$%&'#+(*),/+--+,-.+(,)',()/+.1../.+54)('%*)5.1.4/.47310.2458425(0*.1..30:9:75569*''(&)($*)/+1,08/.+/.+5+)(&$/.220/0/*0:78290,,*5+.110&-(*24(361,')0,++**(&(,,+-/00(),-.3/('&),.6442+*&'))*,-*&,'%)*)(+*,0007;801144559/*++.,0)/.,)'$%%#$'%(%)''&%$**+-&(*)*,/10+*).(7*34((''*88::-&+/8:;6+-0'1*((0/(35)*+/,,,+/)%(/17)-%,)&''&(''(++3346.1072913,''*+097.+-5:1359:388)3342413503/''+'+,3715762'($&*%(%*(*-4;503-.,*.58258606764,*('(*--12-),)(&%*(*),)+.5456&,//4.,-/031&'$+%*'+(+%(&((.0,.%,&%)',---0*-()($%&$&%-(''&%4393+*))+//.//77578635556,.,//76678963:211986-(((',4&5*,2')*&$&$%'()+/%(582$'%&)&#&$'&*&'(()*0/86-/95555-8.+*5)+2*,168;55-7.%(+45+3652)//(('(*,88491(+,./53/+,.68/.4,1214,-.)02267688888135:::;/951)/,,.5360,.*.10--(*%(+124,()*0+,689+/-,),*3,')*,++/.(+-)*+-,--1116)/1897387//.1.*&.*3/34+0574**)(%(778:12///3:62211+.,-1,/09/7349,,('%*-,+-9:88;792223387737&77678.&.-7<969,/33)*)'*,./014:40:0.0521-/+('((%.&%$''-,&/(&'+-(*4/:7285..-/,*-35+,0-'(&$$&*./115,8/..23;65/4-..5/8.85+*(*.++20224732.:03585.+.&&
@a9538adb-6503-41f3-9be1-6dfcff41540d ch=197 read=80790 start_time=2019-12-13T13:20:11Z barcode=BC01 runid=2c9cf7bc05858273f10e7d7ec552fc0bd742dc3e
CTCGGGAGGCAGCAGTAGAAATTTTTTTCGGCAATGGAAACCCTGACCGAGCAACGCCGCGTGAAGGAAGAAGGTTTTCGAGTTGTAAACTTCTGTTATAAAGGAAGAACGGCGGCTACAGGAAATGGTAGCCGAGTGACGGTTTTTTTGAAAGCCACGGCTAACTACGTGCCAGCAGCCGCGGTAATACGTAGGTGGCAAGCGTTATCCGGAATTATTGGGCGTAAGGGGCAGGCGGCAGCAAGGGTCTGTGGTGAAAGCCTGAAGCAACTTCAGTAAGCCATAGAAACCAGGCAGCTAGAGTGCAGGAAAGGATCATTAGATTCCATGGCGGTGTCGCGGCAAATATGGAGGAACACCAGTGGCGAAGGCGACGATCAATACACAACTGACGCTCCAGTCGAAAGCATGAGGAGCAAATAGGGATTAGATACCTAGTAGTCCACGCCACAACGTGATAGGTATAGTGTTGGATGTCAAAGTTCAGTGCTGCAGTTAACGCAATAAATTACTCCGCCTGAGTAGTACGTTCGCAAGGAAAACTCAAAGGAATTGACGGGGGGGGCCCGCACAAGCGGTGGAGCATGTGGTTTAATTCGAAGCAACGCGAAGAACCTTACCAGGTCTTGACATACTCATAAAGGCTCCAGAGATGGAGAGATAGCTATATGAGATACGGGTGGTGCATGGTTGTCGTCAGCTCGTGTCGTGAGATGTTGGAGTTAAGTCCGCAGCAGGCGCAACCCTTATCGTTAGTTACCATCATTGAAGTTAGGGACTCTAGCGAGACTGCCAGTGACAAGCTGGAGGAAGGCGGGATGACGTCAAATCATCATGCCCCTTATGACCTGGAGCTACGTGCTACAATGGATGGTGCAGAGGGAAAAGCGAAGCCGCGAGGTGAAGCAAAACCCATAAAACCATTCTCAGTTCGGATTGTAGTCTGCAACTCGACTACATGAGATCGCTATTAATCCTCGCGAATCAGCATGTCGCAGTGAATACGTTCTCGGGCCTTGTACACACCGCCCGTCACACCACGAGAGTTGATAACACGGGGAAACCGGTGGCTAACCGCAGGAAGGAGCTGTCTAGGTGGGATTGATGATTGGGGTGAAGTCGTAAACTTAAGGTAACCGG
+
5..'023-626,9%641+&)++39:://75;;14.///7217*+/27:-,)/175'+.---2/.5-/0/'**-/4:;51&'(+9-//6-01:2837322;:,3-560121%/,00,+++&+'+1..43---7-(()+-/3+*.&(++*++.41)13/0/0...61336396290*30.0700400/4//0:8967657-7.--.5--,9).,,,0-&0)79:88)5((-+**%0227;7-20,,+75645520/00/45./55*('%%$,'*1,'./28)41+/**06/187898--,,***,,7741*-0(--./6*6**).06-&%&&%',0.-'*+000--1-,-/.*(,'+1/66933-5--&'0*0167/.''&%$$%&''*+.11*****0,),+-&*-.%**)(%-&))+8:61-.-)(00++10249/24743-6&')-,*&$'%''#$&*('(*++,2578<8:4433,0,&()7//1:999766547473456966/1-,'+,2803772+**('+(.7885-/++.*))*0(*479*,***.*229./.*/48309+**,/-0/223549/01.1,+.75<;5/59+(.(%'32616,07-066637527&((*+351235-*+**$)(,*(/+.0++*--.065/+'*,+*5555635/0+*(%'(,++-27279;:58;556718$+*0145122+1./08:92:/4&,.5/+,-25(,*).**4/*++&0820820231:221:55;777-7+%''*/4-.83,341+''((+,226422(+.&'$'(&'/07/-++)-3/,404158:6898<8578;;480297-.30.--31242'''')('***357.;..8:9)83,)**).3+*-+)&(*.5)397.-,,+/-3/,.8<;857*&*/5;.85889447(./97*1(0++-.177:9513---418756675/..,.+,(&&&'%,0(',,025;78003558998:+4668<;;;58;245)'4460720/,..02:62;80++(**08010+)&+1.+,+171*0***')*+/1552170/.91:24-,2-1*-*+,/*300/'/)/9257601000363)72/137120/0.0,'&&('*+*299:69
@f4e16603-cbe5-42b8-965a-b5c47afea324 ch=83 read=126865 start_time=2019-12-13T13:20:03Z barcode=BC01 runid=2c9cf7bc05858273f10e7d7ec552fc0bd742dc3e
CTCCTACGGGGAGGCAGCAGTGGGGAATATTACAATGGGCGCAAGCCTGATGCAGCCATGCCGCGTGTATGAAGGCCTTCGGAGTTGTAAAGTACTTTCAGCGGGGAGGAAGAGGGGTAAAGTTAATACCTTTGCTCATTGACGTTACCGCAGAAGCACCGGCTAACTCCGTGCCAGCAGCCGCGGTAATACGGAGATTGCAAGCGTTAATCAGGTTACTGGGCGTAAAGCGCACGCAGGCAGTTTAAGTCAGATGTGAAATCCCCAGGCTCAACCTGGGAACTGCATCTGATACTGGCAACTTGAGTCGCCAGAGGGGGGTAAATTCCAGGTGTAGCCGGTGAAATGCGTAGAGATCTGGAGGAATACCGGTGGCGAGCGGCCCCTGGACGAACTGACGCTCAGGTGCGAAAGCGTAGAGGAGCAAACGAAGTTAAGATACCCTGGTAGTCACGCCGTAAACGATGTCGACTTGGAGGTTGTGCCTTGAGGCGTGTACCTCGGAGCTAACGCGTTAAGTCGACCGCCTGGGAATACGGCCGCAAGGTTAAAGAATAAATGAATTGACGGGGGGGCCCACAAGCGGTGGGCAATGGTTTAATTGATGCAACGCGAAGAACCTTACCTGGTCTTGACATCCACCGGAAGTTTTCAGAGATGAGAATGTGCCTTCGGGAACCGTGAGACAGGTGCTGCATGGCTGTCGTCAGCTCGTGTTGTGAAATGTTGGGTTAAGTCCGCAACGAGCGCAACCCTTATCCTTTGTTGCCAGCGGTCGGCCGGGAACTCAAAGGAGACTGCCAGTGATAAACTGGAGGAAGGTGGGGATGACGTCAAGTCATCGCCAGCCCCTTACGACCGGGCTACACGTGCTACAATGGCGCATACAAGAAGAAGCGACCTCGCGAGCAAGCGGACCTCGTGCGTCGTAGTCCGGATTGAGTCTGCAACTCGACTCCATGAAGTCAGGAATCATAGTAATCGTGGATCGGAATGCCACGGTGAATACGTTCCCGGAGCGCTGTACACCGCCCGTCACACCATGGGAGTGGGTTGCAAAATGGGTAGCTTAACCTTCGGGAGGGGCGCTTACCACTTTGTGATTCATGACTGGGTGAAGTCGTAACAAGGTAACCGG
+
')./,,1+7:+)-0./6723304-*((*.11+*+744956369<73;*))**35&460/&..')343456+/-+(05.5.+0%(1+)-/61-/5309;-&+-*/5*+3.04+)+0+(),5+-.4,,&'*+,3-+%)+-2//(1008./-()*&*)'-/69/6/.,4...2,./76540-.201.2-,320*2/,(&'1(+.,0+,//808061.4/90104*'')-.854622*0.2*+-*',,9-2//09)(221*)46*-677*(33669'8*807</7..9444424+++&,1/0+.0&&%&&.-,'&$)*(,-144,./'/&0+++/5/17653,+135061,,/121*(%(-.::/.2,+3014727/8.)((''+/975,*-2190/4,,,*))++843842-)'++&*-0%*&+)(*-4:+5&+()--10+-236:5.098%542,-/2:33:<856'),::80+)).-,0-2-./59701.&)'$&*(('((%1+.+,-53/-*,)*/.-576717842+('&'+*-.0.422,,..+15948,'.&)'/90/0424112),/5:6*1-'$(*5044:651-/**)(*17-)'-&%',-04730/'))('+(2/1-/5/134635.001671-.+1+..+/8;6,,+,,-.++()/+,669::7:,982512-./,,/5,/030232233540.,02669////08:231..07:91104(//007.40:.)*2*+)&('&.*(.5,)1-01/.65,-3.1--(.2958(6+3044.113:67(2+-,/1337;34433799'455/-/),0-0.)24)*4/*6675+*&+/431%(''+154(&'')),--)3.+-)(&()+77:76372.887987505)'**%)(')0-.0893,)))(,-(+5:645/'(&&(.///03533*-,-2-)'')*112473332)001314122.//+0,25/.#$$((*/--.40+,(''+*6/296/1.4434;96:31+12+(,&%'%&($'%''+1-/;0//3.--.-14+/-+(+,356;6+5.*'&(/()+()+-2/6:6;71;0*,/15.0.40.31.05;944567;666677632'()/.+,-'+)3/79)7.187759
@67d2c4f1-6056-4ce4-9e6e-b35c7655c2fd ch=271 read=99944 start_time=2019-12-13T13:20:00Z barcode=BC01 runid=2c9cf7bc05858273f10e7d7ec552fc0bd742dc3e
CCGATTTGTTACGACTTCACCCCAGTCATGAATCACAGAGTGGTAGCGCCACTCCGAAGGTTAAAGCTACCTACTTCTTTTGCAACCCACTCCCATGGTGTGACGGGCGGTGTGCTGCAGGCCGAAGGAACGTGATTCACCGTGGCATTCTGATCCACGATTACCAGCGATTCCGACTTCATGGGTGGTTGCGGCTAAATCAGGACGACGCACTTCACCGGGGTCGCTTGCTCTCACCAGTCGCTCTTTGTATGCGCCATTGTAGCACGTGTGTAGCCCTGGTCGTAAGGGCCATGATGACTTGACGTCATCCCCACCTTCCTCCAGTTTATCACTGGCAGTCTCCTTTTGAGTTCCCGGCCGGTTGCGCTGGCAACAAAGGAATAGGAGTTGCTTCGTTGCGGGACTTAACTTATTTCACAACACGAGCTGACGACAGCCAGCTGGCACCCTGTCTCACGGTTCCCGAAGGCACATTCTCATCTCTGAAAACTTCCGTGGATGTCAAGACCAGGTAAAGGAGTTCTTTAGCGTGCATCGAATTAAACCACCTTCTCTCCACCGCTTGTGCGGGCCCAAATCAATTCATTTTGGTTTCATAACGTGGCCTTCTGAGCAGTCGAGCTTAACGTTGCTCCGGAAACCACGCCTCAGGGCACAACCTCCCAAGTCGACATGTTTACGGCGGCGTGGACTACCAGGGTATCTAATCCTGTTTGCTCCCCACGCTTTCGCACCTGAGCGTCAGATCTTCGTCAGGGGGCCGCCTTCGCCACCGGTATTCCTCAGATCTCTACGCATTTCACCGCTACACCTGATTCCCCTCTACGAGACTCAAGCTTGCCAGTATCAGGTCGCAGTTCCCAGGTTGAGCCGAAGTTTCACATCTGACTTAACAAACCGCCTGCGTGCGCTTTACGCCCAGTAATTCCGATTAACGCTTGCGCCCTCCATTATTACCGCGGCTGCTGGCAGGTTAGCAGTGCTTCTTCTGCGGGTAACGTCAATGAGCAAAGGTATTAACTGCTCCTTCACTCCCCGCTGAATTGCTGGCCGAGGCCTTCTTCATACACGCGGCATGGCTGCATCAGGCTTGCGCCCATTGTGCAATATTCCCCACTGCACTGCCTCCCGTAGGAGCAATATCAGCACCAACAGAAGGTTAACCTGGGCACTGGCTGCGCTCATTTCAGCACCAGCAATACGTAATACG
+
-3.(0)(%('%&--26331051.%)02$&*)1,+)''$)$('(&*()*.1(++/((08284679+)*,,-0**137230/+)*.+72,'-(.7-%3-,/+*+/3,023)(''(&&&&.-3826((-+)+'+-+''-5-./867161./4/,-.10)&(**2+(&$'-4459:873200/,*-21))'+'*&&'$%&'('''#-)-/*+*(+&)-0-#(+*-.(&()+/+((*),+%0&%&&&#$%$&,++)'*+,-/,,2/.,%*)()&%%)%&(),8.-19::+7-,/446:4645632/*-*,,,*.01389-.3;8347++1,-082,-168,8+)%,-..2)'++)'(66088(4.300**(')./07:94+.5:,,,)((%*+$)+('+/23/-//.1:634231.%$'(-9,.+-1)61456611111636/(.,%&&%%%%%*+(%'+,+,+-0:9:6;0.38.,*(&,2<3./-242320099.,5.5:778::0(*)*)*,+70').+1,&,%(/-*)-&$&&*,&*&(*'-)/)482.+')%)'&)++683582-4,)0./*5462.)+-01,4/712121(+')+.&$$&$&%&%%%%%%$$'''&$$(($&%'*)'%&(%)$))*/1,.5*1:1424945'00.*')))+/,,2(,)''%%#%%'%)**#%'+'',*+*.3245149./+*,+3356<779125<:-...991/-,*6:++./(1-46726342%&(+*)--839&*679+5882:2;38:<68<0954276001%%-/0444133432;8117;7894524:,,')&)*3-)1124348677:1-,-293/.&,,-22)+$+'%/)8729+('.,0.-+)3)'&%(,91+',..0...*/+3,+0/+*/16;79999792+25+(3-0-,),-/77.6,+*45497985:,,'-3.,0-%+&).0.4:784:333.+,')&.3.8*-,+35./0:/9<787-441,260//0/2//0456</.)/),64/*5%()-6,:6&'(948/-02+($(&$&&%'.'&)**484;48<83311*//21414.1.,*-012:)2434714176'&*)(+&,*1-/0-4:;2/2732'./25+,-97.065%,%**'++274221263982.02)1+./++)((*('$(%&%&$()%)*,$***)*,,.0403309.,-,(/-&$$'
@dadf05f0-4aa4-4644-a990-d3eb5c6fc5e7 ch=138 read=110332 start_time=2019-12-13T13:19:54Z barcode=BC01 runid=2c9cf7bc05858273f10e7d7ec552fc0bd742dc3e
CTCCTACGGGAGGCAGCAGTGGGAATATTGCACAATGGAAACCTTGATGCAGCAACGCCGCGTGAGTGATGAAGGTTTCCGGATGTAAGCTCTGTCTTTTAGGAAGATATTGGCGGTACCCAAGGAGGAAGCCACGGCTAACTACGTGCCAGCAGCCCGCGGTAATACGTAGGTGGCGGAAAAGTTATCGGATTTACACTGGGCGTAAAGGGAGCGTAGGCGGATGATTAAGTGGGATGTGAAAATGCCAGGCTCCTTGGGTGCTGCATTCCAAACTGGTTATCTAGAGTGCAGGAGGAATTCCCTAGTGTAGCGGTGAAATGCGTAGAGATTAGGAAGAACACCAGTGGCGAAGGCGACTCTGGACTGTAACTGACGCTGAGCTCGAAAGCGTGGGAGCAAACAGGATTAGATACCCTGGTAGTCCACGCCGTAAACGATGAATACTAGGTGTGGGGTTTCAACACCTCCGTGCCGCCGCATTAAGTATTCCGCCTGGGAATACGGTCGCAAGATTAAAACTCAAAGGAATTGACGGGGACCCGCACAGAGTAGCAGCGGAGCATGGTTTAATTCGAAGCAACGCGAAACCTTACCTACACTTGACATCCTTGCATTACTCTTAATCGAGGAAATCCCTTCGGGGACAAGGTGACAGGTGCATGGTTGTCGTCAGCTCGTGTCGTGAGATGTTGGGTTAAGTCCTGTGAGCGCAACCCTTATCGTTGGTTACTACCATTAAGTTGAGCTCTAGCGAGACTGCCTGGGTTAACCAGGAGGAAGGTAGGGATGACGTCAAATCATCATACCCCTTATGTGTGAAGATACGTGCTACAATGGCTGGTACAGAGATGCAATACCGTGGTGGAGCCAAACTTAAAACCAGTCTCAGTTCGGATTGTAGGCTGAAACTTCGCCTACATGAAGCTGGAGTTACTAGTAATCGCGAATCAGAATGTCGCGGTGAATACGTTCCAGGTCTTGTACACACCGCCCGTCACCGTGAGAGTTGAAATACCAGAAGTCCGTGAGCTAACCGCAAGGAGGCAGCGGCCGAAGAAAGGTAGGGTCAGCGATTGGGGTGAAAGTCGTAACAAGGTAACGG
+
+562--1.62*.50+0//453/,1,,324+,'')++/+).*.,,,+,0113505-.*5.---0**')*.,*/-/,3;,-%-.,0-'*)*+/6678/298+&-.()'-,(&',((-0.,0/+13+/+2,/-+0+*+07/0164636/4)/*2&,(,80+)*,,--5-//77+4,,3201++-(%'-/1-5'.&05(&(&'*2;;86639(/3,&)*86.2.-2569993647*-49;5864,,,4-2%+$$-*+60#$%*44459966159/6,5977670:.//600'1(-.,4*'(&&&1)/6*(((,+4///-70.,5/*+5551/(&%+&'+.+,-575515,-*-++(-(/-756,,++1:33/-11.,---465-*$&&',&(((+02879/)++73),)27+2/-/998:<019;92777801.076968,1//0//;5324012.,+,0.+-<68033/06.2316476%&%$%%)%(%&&))98725:752-%&((,,,.*,/1,+,3-4<<86676:,/-,4/6/46//8/.894/--/,%&&'%)(%**,/++))+.-298-6476-..',0%1,,')1,)((%$)(&()*)-())+-/24/4--(2,)*0/010100'')'(+(+,3,6;83:;1488.).*.11(-+/++-9387533377/--..84424/-3/+05788<7:/2/30/23.*+*,-+-17576;305332437((*(&(&(-2/3:730240365-,+%$$'),4/1/7189<4/5.5.806/.1)+*+-+%/1++547954459834487-.%.-,(*+(,///-(%'&)%')(.0854215/,6.//8111,+-,,8517111;:6967453.-/218.)&$/9;9.7877550&/(60-2):*,*&-*+.++)$%&*2(**'''*--8.--872,,/600/3()+6--+.,.4-0/12963698:46.)*60-53486'&2211165442/0-1:06:*.80+,/.5//,**,0)**)%*38%&.)**0-.+(',+/54695732+1))(*2443663//(%*.**-,*/-.-./*0/&1'+)/-+//))%(,.878330/244722,
@9a177eec-b9da-402e-94fe-28c262a0f79a ch=53 read=157630 start_time=2019-12-13T13:19:53Z barcode=BC01 runid=2c9cf7bc05858273f10e7d7ec552fc0bd742dc3e
CTCTGGAGGCAGCGGTGGGAATATGCACAATGGGCGCAAGCCTGATGCGACATACCGCGTGTATGAAAGAAGGCCTTCGGGTTTATAAAGTACTTTCAGCGGGAGGAAGGGAGTAAAGTTAATACCTTTGCTCGTGGCGTTACCCGCAGAAGCACCATTAACTCCCGTGCCAGCAGCCGCGGTAATACGGAGGTGCAAGCGTTAATCGGAATTACTGGGCGTAAAAGCGCACGCAGGCGGTTTGTTAAGTCAGATGTGAAATCCCCAGGCTCCAACCACGGGAACTGCATCTGATACTGGCAAACGAGTCTCGTAGAGGGGGGTAGAATTCCAGGTGTAGCGGTGAAATGCGTAGAATCTGGGAGGAGGGTACCGATTGGCGAAGGCGGCGGGCGAAGACTGACGCTCCAGGTGCGAAAGCTGATGGGGAGCAAACAGGATTAGATGCCTGGTAGTCCACGCCGTAACGATGTCGGCGGAGGTTGTGCCGCAGAGGCGTAGCTTCCGGAGGCTAACGCGTTAAAGTCGACCGCCACCGCAGGAAATACGGCCGCAAAGTTGCGCTCAAATGAATTGACGGGGCCGCACAAGCGGTGGAATAATGGTTTAATTCGATGCAACGCGAAGAACCTTGCCTGGTCTTGACATCCACGGAAGTTTTCAGAGATGAGAATATTGCCTTCGGGAACCGTGAGACAGGTGCTGCATGGCTGTCGTCAGCTCGTGTTGTGAAATGTTGCGGGTTAAGTCCCGCAACGAAGGCGCAACCTTTATCCGCTAATTTGCCAGCGGTCCGGCCGGGAACTCAAAGGGGCTAACCAGTGATAAACTGGAGGAAGGTGGGGATGACGTCAAGTCATCATAGCCCGCACCACGACCAGGGCTACCACGATGCCACAATGGCGCATACAAAACGCATTTCTTTCGCGAGAGCAAGCGGACTATCGCCGCGGTGCGTCGTAGTCCGGATTGGAGTCTGCAACTCGGCTCCCATGGGGAGTCGAGATCGCTAGTAATCGTGGATCAGAATGCCACGGTGAATACGTTCCCGGGCCTTGTACACACCGCCCGTCACACCATGGAAGTGGGTTGCAAAGAAGTAGGTAGCATAACCTTCGGGAGGCGCTTACCACTTTGTGATTCATGACGCTGGGGTGAAGTCGTAACAAGGTAACCGAAGATAGAGGCGACAGGTAGTAGGTTAACACAAACCAACTTTCTTCGGCACCAGCAATGCGTAACGCACC
+
,++)+('&(01'7'7626/,-*++&('*1;2034226::78;677722)%)((&0+)*-&)))+026*)-/./122;23:664)%-,840-.-1892%30)//(,,17+/*$(*,3)*2/.:/./8/881288'.)('(,2.,7,)++(+)&)(/)%''-*/-11.(,.(%#%%'$,*/1+1.,)((*)**+)'&))&'+..23333,4/0/1-05::67896:7)+**(&(')..49(.),+(+,2-/221346555895.324+*/78/9(8&,&$&%*)++-056777/../.7,3)'+0)..0-+22284:,,0,1,0)(*-,.--4()/52225563941212+'-110+*/15469)(,+&-+%#$()(&,(*.,)*2)1,2./$,)0)-'%)+)*,26737')2821.*),+((')*+.,60())/5*3097.0-)%('&893110+.2.-%((*/,4.5.-,00283)*(0*+*0+'&&(%(*#&%+&$'(%+*'(-+/0((%''-.,+)+/332))+-)+/1,*)&))%%$,(,0/,//.1662123((()%%%%%++:86)3)3*-*.+)2--+**)+-65222023-++.-.366:9472+/$&)-.('-+.*--(--,,+*%**))0*+-71229:7,+---%%+.3;7,.,**.,-.+072003.1.//.)41/-8:02)(+*1/.0/23.....0300/37458466778967;22-12-*)0.)'-578165)+-8-+,556+(&$'''-/10).5-*//(&$%)$11'(133547951(..2504,1++62.3/(00))&$$/*/12./02<:::;:6662522.*(/-*-.09764/+*.14--+*&*.4,),,0&#%%'-/-0,+1/**&%'&')()&').4.()('(%)&'-/,(*'&$'('%()))++,+*'+,29%1/-))$%)2***&$',-*,/0103+710)2-./10+(*+126/3.--,,&*)-,**4410'&'(,&&*///022/1305/00:::764.(+51238/4.7777::5531.4+)*468205))(*&)'),*,2-(,.0/./8/41-%%((165581018,&()(*(*++'&''(-7275;:.87)+10/05/,-.$).20,-/129257651-.10450+-+2--.56420-+.11051+(+*%(.))).,20)(%)&#%)*)++.*+'&'$%&.&),(***&$%&'(,0,1.,-5,,*%++('$##%#%"
@c880e029-6b88-4730-af8e-9e8ba78018f7 ch=213 read=199380 start_time=2019-12-13T13:19:37Z barcode=BC01 runid=2c9cf7bc05858273f10e7d7ec552fc0bd742dc3e
CTCCTACGGGGAGGAGGAGGCAGCAGTAGGGAATTTCGGCAATGGGAAACCCTGACCGAGCAACGCCGCGCGTGAAGAAGAAAGGTTTTCCAGTTATGCTTCTGTTATAAAAGGAAAAGAACGGCGGCTACAGGAAATGGTAGCCAGTGACAGTACTTTATTAGAAAGCCACGGCTAACTACACATTGCCAGCAGCCGCGGTAATACGTAGGTGGCAAGCGTTATCCGGAATTATTGGGCGTAAAGAGGAGCAGGCGGCAGCGGGTCTGTGGTGAAAGCCTGAAGCAACTTCCAGTAAACCATAGAAACCAGGCAGCTAGAGTGCAGGAGAGGATCGTGGAATTCATGTGTAGCGGTGAAATGCGTAGATATATGGAGGAACACCAGTGGCGAAGGCGACGATCTGGCCTACAACTGACGCTCAGTCCCGAAAGCGTGGGAGCAATAGGATTAGATACCCTAGTAGTCCACGCCGTAAACGATGAGTACTAAGTGTTGGATGTCAAAAGTTCAGTGCTGCAGTTAACGCAATAAGTACTCCGCCTGATGAATACGTTCACGCAGAATGAAACTCAAAGAATTGACGGGGGGGGCCCGCACAGCGGTGGAGCATGTGGTTTAATTCGAAGCAACGCGAAGAACATACCAGGTCTTGACATACTCATAAAGGCTCCGAGATGGAGAGATAGCTATATGAGATACAGGTGGTGCATCGTCAGCTCGTGTCGTGAATGTTGGGTTAAGTCCCGCAACGAGCGCAACCTTATCGTTAGTTACCATCATTAAGTTGGGGACTCTGGTAGAGACTGCCAGTGACAAGCTGGAGAGGCGAGGGATGACGTCAAATCATCATGCCCCTTATGACCTGGGCTACACGATGCTACAATGGATGGTGCAGAGGAAAGCGAAGCCGCGAGGTGAAAGCAAAGCCCATAAAAAACCATTCTCAGTTCAGTTGTAGTCTGCAACTCGACTACATGAAGTTGGAATCGCTAGTAATCGCGAATCAGCATGTCGCGGTGAATACGTTCTCGGGCCTTGTACACCGCCGTCACACCGAGAGTTGATAACACCCGGTGGCTAACCGCAAGGAAGGAGCTGTCTAAGGTGGGATTGATGATTGGGGTATCGTAACAAGGTAACCGG
+
,*4+(%2&32+'-,%.-(+-,,11+,0**)'))-63-2:2172/)'&1,*<+,+/22014346324-+*)*-0.0'&,('++*-/26/.*)%,.8.4.1..,+)-/,-733,&)654+',:210/*3**)(,0-+22/6921060&().4-%*+*+,+*+-2+&.-**341251005.0,++**(1),8<277,58783600-2/-0564484373+),/./94.5(3+.4.7-/40:985-:50'(-+%++&(12092-20'272443422-+03*,15327,)**1,/21'(+1*/'('))('/3+.,()0/(')*+(+.558&+1++',20386;:)4(4(3(-+,)))*+175/14,*,<9761350-'+/71.+0.-247+.5072+/)**42554453+/)/*/145/.+++..577678/.,&%'&'-/71/1(,.-;*0/6015/-13-28(-.135619/-.24:445<84-,.(,%-)+,712316/0/01687196,.15.+,-,2/2352625131237226*--4070,-.+'%%&'++.17/0+&)(--+.466.:701969,)),---.33.+//63-.4,)+))+'(/019.,,+,.,))+*-;1:8;9325001.314,/6+,,)%$',3&444/10,,.03/3123686+)))*4'%(-.09/*)()+6/5678950----135-14/05,,,+,0136/011058467874.445885.6494-,/,5+()/1411233.1)-*+0,.0-5*''5)-8<444/13/'**.,697/788301.('%-//148:6887720,(().2))&((+(&(0.5445:88025-*-59989,5:3*0834459:656445-+))').,0257/;//;;;98883,*'+'**(()+-2-195201020,1/*)../*#$$').1.848-35/9;.3:589;8&5)1**,/668741/..1.-++(,+../0,.2234;89300//24651-1-+6,-*.045111+/%0246;63446;9980*67104,,*+)00/.($'++3/.*'&&&*07'(/-600-/**...10)*4387433-3/-1.*)*/5763/.,+*'0-,,0+/02.:/66,*'')1-139759.80385303
@f48707d2-00f8-42b9-bc99-e82e3dc99c0a ch=138 read=110280 start_time=2019-12-13T13:19:26Z barcode=BC01 runid=2c9cf7bc05858273f10e7d7ec552fc0bd742dc3e
CTCCTACGGGAGGCAGCAGTGGGAATATTGCGCAATGGGGAAACCTGATGCAGCAACGCCGCGCGTGAGTGATGAAGGTTTTCGGATCGTAAAGCTCTGTCTTTGGAAGATAATGACGGTACCAAGGAGGAAGCCACGGCTAACTACGTGCCAGCAGCCGCGGTAATACGTAGGTGGCGAGCGTTATCCGGATTTACTGGGCGTAAAGGGGCGTAGCGGATGATTAAGTGGGATGTAGAGAATACCCGAACTCCAGCAGGTGCTGCATTCCAAACTGGTTATCTAGAGTGCAGGGGAGAGGAGAGTGGAATTCCTAGTGTAGCGGTGAAATGCGTTGAGATTGGGAAGAACACCAGTGGCGAAGGCGACTCTCTGGACTGTAACTGACGCTGGGCTCGAAAGCGTGGGGAGCAAACAGGATTAGATACCCTGGTAGTCCACGCCGTAAACGATGAATACTAGGTGTGGGGGGTTTCAACACCTCGTGCCGCCACTAACGCATTAAGTATTCCGCCTGGGAGTACGGTCGCAAGATTAAAACTCTCAAAGAGATTGACGGGGACCCACTGCGTAGCGGGCATATTGGTTTAATTCAGAGCAACGCGAAGAACCTTACCACTTGACATCCCTTGCATTACTCTTAATCGAGGAAATCCCTTCGGGGACAAGGTGACGGAGTGGTGCATGGTTTGTCGTCAGCTCGTGTCGTGAGATGTTGGGTTAAGTCCGCAACGAGCGCAGCCCTTGTCGTTAGTTACTACCATTAAGTTGAGGACTCCTAGCGAGACTGCCTGGGTTAACCAGGAGGAAGGTGGGGATGACGTCAAATCATCATGCCTTATGTGTAGGGCTACACACGTGCTACAATGTGGTACAGAGAGATGCTGGCTTTCGTGAGTGCTTTAAAACCAGTCTCAGTTCAGTTGTAGGCTGAAACTCGCCTACATGAAGCTGGAGTTACTAGTAATCGCGAATCAGAATGTTGCGGTGAATACGTTCCCAGGTCTTGTACACACCACC
+
--1512539:-/70.44,34/1++)*.10++(-+244.(%)+*,/++-005,+,--227:/1...,*)&''++)--+.3:924);0;;787<8025698934:605)*(,*.0,,-1/96.6.&,/-**(%'#%&().3---8.205577:-,,+&&''*,*2,..--6547355374./78-:-**-0.2//88,+*+4477378+-2)*--.+,/-5041&.*7+49174232-('(%)+),32.)&(/*5)'(-,667367774781229.88988966651)&()34+0-.)&((/-*+*+,.+2)5(4.+(8963--++51,(*+&&052:.),'+-(64*.,/42239230321101.1,.%-435333:4777454--..-)*,)*2-.5),.*)--.013-,+05;270(,%0)**01//1*)-9342/8/*,/9:99951,+,,-4;5435/411187689:,7<86755010.0,+197435&*+.4.+./1;55/467:5733657:.()*)64:00,/1)'*.-0;:84.-&',2+)%$(3,:7:03;9/880$'%&&&,&*+-,''((&+(4-:<<09772'&()-36910'*/**-./-/(*)'&-*-.02,75(&),-.38+0/.5.5.44'')&++*(25*-9509;5465/..,.88*/$&(.7887:9)688.-0045644546777883844157-8,*(46:266489.35:8/-+*&+*(0:0-/0/50441.22004797%'+/++4*))8-9817)*'./))0/479680/442:693910('0/03-2..5/&++666/)*+22,-0:706*3.'(,-5543))+-+011/,)*)),-,/-5/.)3,1-4681.,++.0/-+,-*'))++20%%$#%%-309;777656434.,187',+,)''*,**13:2/388974-.//-90//7611,2301453.0522,3036233149776;3,,*'+/:616587583&0*1*.0013775465''#
