# Supplementary material for: De novo species identification using 16S rRNA gene nanopore sequencing
Source: PeerJ. 2020 Oct 21;8:e10029. doi: 10.7717/peerj.10029 (PMC7585375; doi:10.7717/peerj.10029)
Supplement: Supplemental Information 3 [file peerj-08-10029-s003.zip › pass_fastq_runid_2c9cf7bc05858273f10e7d7ec552fc0bd742dc3e_511.fastq]

@ee53b01a-51e0-4995-bb1e-c9831563eecf ch=401 read=58709 start_time=2019-12-13T13:19:06Z barcode=BC01 runid=2c9cf7bc05858273f10e7d7ec552fc0bd742dc3e
CCGGTTACCTTGTTGACTTCACCCCAGTCATGAATCACAAGAAGTAGTAGCGCCTCCCGAAGGTTAAGCTACCTACTTCTTTTGCAACCCTCCCATGGTGTGACGGGCGGTGTGTACAAGGCCGGGGCATATTCACCGATGGCATTCCTGATCCACGATTACTAGCGGTCAGAGCGTAGGTCGAGTTGCAGACTCAATCCGGACTACGACGCGCTTTATGAGGTCCGCTTATCTCGCGGGTCGCTTCTCTTTGTATGTGCGCCGTAGCTTGCGTGTCAGCCCTGGTCGTAAGGGCCATGATGACGTGTATATCCAGTTTATCACTGGCGGTCTCCTTTGAGTTCCCGGCCGGACCGCTGGCAACAAGGATAAGGGGTTGCGCTCGTTGCGGGACTTAACCAACATTTCTGGCTGAGCTGACGACAGCCATGCAGCACCTGTCTCACGGTTCCCGAAGACATTCTCATCTCTGAAAACTTCCGTGGATGTCAAGACCAGGTAAGGTTCTTCGCGTTGCATCCGGGTAAACCATGCTCCGCAGCGTGCGGGCCCCGTCAATTCATTTGAGTTTAACCTTGCGGCCGTACTCACAGGCGGTCGACTTAACGCCGTTAGCTCCGGAAACCACGCCTCAAGGGCACAACCTCAAGTCGACGTTTACGGCGTGGACTACCAGGGTATCTAATCCTGTTTGCTTCCCGCTTTCGCACCCACAGGCGTCAGTCTTCGTCCAGGGGCCGCCTTCGCCACCGGTATTCCTCCAGATCTCTACGCATTTCACCGCTACACCTGGAATTCACCACCCCCCTCTACGAGACTCAAAGCTTGCCAGTATCGGAGAATGCAGTTCCCAGGTTGAGCCGGGGATTTCACATCGACTTAACAAACCGCCGTGCGCTTACGCCCAGTAATTCCGATTAACGCTTGCACCCTCCGTATTACCGCGGCTGCTGGCGCAGGTTAGCGGTGCTTCTGCGGGTAACGTCAATGAGCAAAGGTGTGCTTTACTCCCTTCTCCCGCTGAAAGTACTTTGCAACCCGAAGGCCTTCTTCATACGCGGCATGGCTGCATCAGGCGCCCATTGTACCCAATATTCCCCACTGCTGCCTCCACCAG
+
9/*.,1(++2-(30+**)*'(--.)))991/.+544*,+*%'((+&052'&%,*'32+*)+)2,<6:'22.372/39:30860+--&63*',7-*530322//3/4722.*)(',+330/.3-&23/+(-*,30033.&&/513419')-574('''+/-*+*')'*$''&((*---)*,,,,%&(0-/.17878,;34316042..5675-&+3711551-,45-+(4)%)-,633.(-,-./1206,79,&)')-.1347:31,--,0-0--,)&'+,9/.3:::662.*33/8-*)(((+.41)*'&(1..,.1;</./465481*1/-07-.22.,18:584-405096786554:443.4+,+,)(&032+/8+/277761;0..1,,++-1)3-1,84294-&(&&$()2333556*9,34:30-.,-/128/2228625/:5<200+,/&$'*.<8697932/6459:63224/-74:56++-,3.149&'0-/*+,1:878544+*+(*,033..((+636<:9001-'&*(')(,+12:66:6-+0329:<975:6.-/67.,/1*,*(,,1/6,3*+*-$'#'-2+7121321528322))/9-,-1/)+**+'(*,/044350-.6,*&)*0,715/6+.2'&(,256).%12213'()+427221)+,-*+-)+28896<8258.9.(&'*9)*/.*.5*)...641,/05779;:729-'.9:39:89:840./+'*.(255:<75,7+++4-.221/001/395,/2103600+./,-*2+4-4/0))-/355/-/0+0))./387/4,*-/7019.44338,0+)(0/.4336;8;9104190/055%26-,.9.,&)*1,)+-+1-8.581''%)**+-,+'%%%)((%&'',-43;3-,.1-/,..-1,*,01:9537-//5315;7455337:;0;/,//23-5&++)//&)1-889;5:0.0,0-)))8//06997)+(++0,,.-.).--2/+3-)67,)441/10**)*80)%&('/-(%(3(3/...,07586/1*--7559875565269(&$''*91$5.)-%/)(*3.12.4781%*+,,2-,.,01))((+
@8ad9dba3-3ab0-48ca-866c-a8a9504cb6b7 ch=332 read=94267 start_time=2019-12-13T13:19:04Z barcode=BC01 runid=2c9cf7bc05858273f10e7d7ec552fc0bd742dc3e
CCCGGTTTACCTTGTTACGACTTCACCCCAATCATCAATCCCACCTTAGACAGCTCCTTCCTTGCGGTTGGGACCACCGGCTTCGGGTGTTATCAACTCTCGTGAGGGTGTGACGGGCGGTGTGTACACAAGGCCGGGGCAATATTCACCGCGACATGCTGATTCGCGATACTAGCGATTCCAACTTCATGTAGTCGAGTTGCAGACTACAATCCGAACTGAGAGAATGGTTTTATGGGTTTGCTTCACCTCGCGGCTTCGCTTCCCTCTACCATCCATTTAGCACGTGTAGCGGTCATAAGGGGCATGATGATTTGACGTCATCGCCTTCCTCCAACTTGTCGCTGGCGGTCGCTAGAGTCCCACAACTTAATGATGGTACAACTAACGATACAAGGGTTGCGCTCGTTGCGGGATAACCAACATCTCACGACGAGCTGGCGACAACCATGCCACCTGAATCTCATATGGCTATCTCTCTCCATCTCTGGAGCCTTTATGAGTATGTCAAGACCTGGTAAGGTTCTTCGCGTTGCTTCGAATTAAACCACTGCTCCACCGCTTGTGCGGGGCCCGTCAATTCCTTTGAGTTTCATTCTTGCGAACGGTACTGCTCCAGGCGGAGTACTTATTGCGTTAACTGCAACTGAACTTTGACAGCCGCCAGTACTCATCGTTTACGGCGTGGACTACTAGGAACATCTAATCCTATTTCTCCCACGCTTTCCGGGACTGAGCGTCAGTTGCAGGCCAGATCGTCGCCTTCGCCACTGGAGTGTTCCTCCATATATCTACCGCATTTCCCTTGCCGCTACACGCGGGAGATTCACGATCCTCTCCTTACTCTAGCTGCCTGTGGTTTCTATGGCTTACTGAAGTTAAGCTTCAGGCTTTCACCGCAGACCCTTGCTGCCGCCTGCTCCCTCTTTACGCCCAATAATTCCGGATAACGCTTGCCACCTACGTATTACCGCGGCTGCGGCGCATCAGTTAGCCGTGGCTCTAATAAAGTACTCGGCTACCATTTCCTGTAGCCGCCGTTCAGCGCTTTATAACGAAGTTTACAATCCGAAAACCTTCTTCGGCTTCACGCGGCGTTGCTCGGTCAGGGTTTCCCCCATTGCCGAAAATTCCTGCTGCCTCCCGAGGAG
+
81')--62-.1/8(02%)-236<6,754*0304012.1.,81,,&.(')-(+./01:6:74050316.7))+%03.38,3,-41&36/00:544/6...--.4.)',(0,..0+0:01)6/665//+-+120033*+**.*'*,8:5+-.*+*),.26::98871-+*).),-0,,-,.8+-*()-2.03154442+(+0+#,$)&*'')+0()2*)2./)&'&&)+3/81<:2-21;4532$'(1-*,1/6+.-4..2-)+//,61,-($0))1/*'(.'%&&%,/3,*&$&&)'+).+/+,3../3.--*'183./1664%$,%(,+.0./.,-(..7.11(,((+,'4..*,+121415,(%)*+(%%.-2225)&-%'%&+-004000-./)-/7270/,//2+5,+,26++**&-(0,42335/+--(-)(+.,)(*,*533484.+/((0301-6.+)+-244+98788.-,--56989:98783*-14269/0.*+,(**.32/011:1811/0.30:9:<957508-/0;7270202<799()$%',2107-,,3,,0,3,08-46(+130:4;531940/67<:88:<74;15/-+,(%&&'($((.**/37*&+$)(++-,-2-1-3/4.367/4*,-23:4297110&'''&)%)*()-455::0961*/*4+-,20--0./2,0')()-67,8,,.()+*31)+-:-()++47./,096114435446776472.3(/+8..18:694$)%&(+,17,.,++$()13;47612*,)*-,.0+/,+)'-3*5.'&%%,2-/11-).)),4)($'5'+&**/0/51104-*&%%)(&(+,,/44)(&'+.87/,.3.2/-2,,,+7+,5:40,-.202492/930.16$+)*/;<60700199959:844.32-'-1;2,/..1-,2.27906*5,:-6-,,03-)'&%0+5/.(/)0.-7;606/)('',++%++-/,.441'324*,&(,-(-666:0(+%)*/321/*1505;8341113326,.1&((&&(+()*(,+.)&0'&'''/6-+)..4.*)*.2*17<671.%'&+4./10./,..1/,,-/9:::06.3+;3,7:8.+073463.564-,((&%(++-/+:2*&$)(&(
@8ce4b163-2814-482b-aee5-e5e902f6e98a ch=188 read=190100 start_time=2019-12-13T13:18:48Z barcode=BC01 runid=2c9cf7bc05858273f10e7d7ec552fc0bd742dc3e
CCGGTTACCTTGTTACGACTTCACCCAATCATCAATCCCGCCTTAGACGGCTCCTTCCCTTTGCGGTTAGGCCACCGGCTTCCGGGTGTTATCAACTCGTGGTGTGACGGGCGGTGTACAAGGCCCGAGAACGTATTCACCGCGACATGCTGATTCGCGATTACTAGCGATTCAACTTCATGTAGTCGAGTTTACCGAATCCGAACTGAGAATGGTTTCGCGGGTTTTGCTTCACCTCGCGGCTTCGCTTCCCTCTGCACCATCATTGGCGTGTGTAGGTCATAAGGGCATGATGATTTGATCATCCACCTTCATCCAGCTTGTCACTGGCAGTCTCGCTAAATTCACAACTTAATGATGGTAACTAACGATAAGGGTTGCGCTCGTTGCGGGACTTAACAACATCACGACACGAGCTGACGGCGACAACCATGCCACCTGTATCTCATATAGCTATCTCCATCTCTGGGCTTATGGTATCAGGAGCCTGTTAAAGGTTCTTCGCGTTATCGAATTAAACCACATGCTCCACCGCTTGTGCGGGCCCCGATCAATTCGCTTTGAGTTCGATGCTTGCGAACGTACTACTCAGGCAGGTACTTATTTGCGTTAACAGCACTGAACTTTGACATCAACACTTAGGTACTCATCGTTTACGGCGTGGACTACTAGGGTATCTAATCCTATTTGCTCCCGCTTTCAGGTTGAGCGTCAGTTGCAGGCCAGATCGCCTTCGCCACTGGTGTTCCTCCATATATCTACGCATTTCACCGCTACATATGGAATTCCACGATCCTCTCCTGCCTCTAGCTGCCTGGTTTCTGAAGCACTGAAGTTAAGCTTCAGGCTTTCACCACAGACCCTTGCCGCCTGCTCCCTCTTTACGCCCAATTCCGGATAACGCTTTGCCACCACCGTATTACCGCGGCTGCTGGCGTAGTTAGCCGTGGCTTTCAATAAGTACCGTCACTCGGCTACCATTTCAGCCGCCGTTCTTCCTTTATAACAGAGTTTGTCGAAACCTTCTTCCTTCACGCGGCGTTGCTCGATTCGGGTTTCCCCCATTGCGAAAATTCCCTACTGCTGCCTCCCGTAGGG
+
75/'-*%*017018./,-/020.681,7.115.35.44,*2,0--.64+611267867)/0,*/008/+/:9,+8):-,302'689-,-81301&*)+'*,(,.265414+*-1,..&-210062))&*&++,0.2;;:;<8978:9;:97760:0,-.-.6,.+)&),)*+(**)/632,)0*+1/,,--1%$.)*.611,.1410+**,205-62'&$$(05/;9,+0292-07247222/2:/,-2.48,+.52222:880$(''%))/*-'$%)100-2-'263/110//.&1+%&,-/155.'+,-.0%,.+))().+--'1/21/*365/&&(/)3).('&(++(%&3,++,+4844.5679/....'210,4+-./0/338-0274,*+*/)'+./1..*,-01/0,/223435))(/.722291,%+'$,/-.125767+2-/-0---0-101111,.24.(&#$%*')('%&$'&(%112)151;*-1:<99:4--,'2$'',.-7,;3)78.-.,-..753751,-)*/12'/1442)((*+//.0)&(**.,'*)++33420..*,+-2214.0-,.221043)-()*(()&&-*)+/.6.)+)*,)1358;99;6110234374/,/,)*)++566/3.1296/21:333:;26+,-5*,'$2())'2)+-0.*+71**)0+'%&&((2/2539-+/1126&7-10125828/2)4/0.5.7037;99;;:95989:8:957998899684767;7-%-+)-/)1+/020+,,-6,**++,04,-/19:333/23-..4455:66;7:3-('/,$+/215/8,/.9-0236;.2:/2:1./35.//-301)$'%'*3,*)'&,.7-++48-(4,*,(-,-//85;478:00/11*)1.+.+%))$'&-3,/989-2+,,-+0)*)+,744+-03/1/1**+,()2*4/+.(.1243)033052237624987024416:8:<7593/.66+-.85*'''.+'$()&)+..24:8:<307;756/0+4/504./052'*'%*1,37(19;;2+.83314:7:59191,.0--,++,')/4)+87450
@99d29fe0-64b1-4b0f-9e34-4c5b9fde4fa9 ch=478 read=84112 start_time=2019-12-13T13:18:45Z barcode=BC01 runid=2c9cf7bc05858273f10e7d7ec552fc0bd742dc3e
CTCCTACGGGGAGGCAGTGGGGAATATTAATGCACAATGGGCGCAAGCCTGATGCAACCATACCCGCGTGTATGAAGAAGGCCTTCGGGTTATAAAATACTTTCAGCGGGGAGGAAGGGGTAAAGTTAATACCTTTGCTCGTGAGCGTTACCCGCAGAAGCTTTCGGCTAACTCCCGTGCCAGCAGCCGCGGTGAATACGGAAGTGCAAGCGTTAATCAGGTGCACTGGGCGTAAAGCGCACGCAGGCGGTTTGTTAAGTCGGATGTGAAATCCCGGGCTCAACCTGGGAACTGCATCTGATACTGGCAAGCAGGTCTCGTAGAGGGTAGAATTCCAGGTGTAGCGGTGGGCGTAGAGATCTGGAGGAATACCGGTGGCGAAGGCGGCCCCTGGACGAAGACTGACGCTCAGGTGCGAAAGCGTGGGGGGGTTAAACGAAGTTAGATACCCTGGTAGTCCACGCCGTAAACGATGTCGACTTGGAGGTTGTGTGCGCGAGGCGTGGCTTCCAGCGGAGCTAACGCGTTAAAGTCGACCGCCTGGGAAGATTACGGCCGCAGGTTAAACTTTCAAATGAATTGACGGGGGCCCGCACAAGCGGTGGAGCATGTGGTTTAATTCGATGCAACGCGAAGAACCTTACCTGGTCTTGACATCCACGGAAGTTTTCAGAGATGAGAATGTGCCTTCGGGAACAGCTGAGACAGGTGCTTTATGGCTGTCGTCAGCTCGTGTTGTGAAATGTTGGGTTAAGTCCGCAGGCGCAACCCTTATCCTTTGTTGCCAGCGGTCCGGCCGGGAACTCAAAGGAGACTGCCAGTGATAAACTGGAGGAGGGTGGGGATGACGTCAAGTCATCATGGCCCCTTACGACCAGAGACTACACGTGCTACAATGGCGCATACAAAGAGAAGCGACCTCGCGAGAGCAAGCGGACCTCATAAAGTGCGTCGTAGTCGGATTGAGTCTGCAACTCGACTCCATGAAGTCCGGAATCGCTAGTAATCGTGGATCAGAATGCCGCCAATTGAATACGTTTCCCGGGCCTTGTACACCGCCGTCACACCATGTAGAGAGTAGGCAGCTTAACCTTCGGGAGAACGCTTACCACTTTGTGATTCATGACTGGGGTGAAGTCGTAACAAGGTAACCGGAAGATAGAGCGGCAAAGGCAAAGCAATACGTAACGCG
+
+-/,*(-477((()+*,-.)2)+.+++,*(.&*&)-.-,)-'',18145++,---0&01.0%/+(&..8451-**,',).+7:679+9+5-'-*/.--+21:;,+,,/:8+&2-*.,54.-0:801120++*&&,.-/34(+'''+302(,1++3+(('%%')*-(.+./5/-0/)*0269//0-/6943+/.)*'(,/,3**+*+020,/13:2:253524,-,-0::79779:4++00'*&'&0*%'+,8+,0926,18%,+-'*'+..,24+)*(*-1+5095588/62277764.--./;-;,)76)*(-400')-/0+&.0.1/).*/,00.2977031..5-.)(',,.-.&&-.29;,,7+846:859,5,,(-+(,5-+6;5*(...-,0.,./00/..01239::;95//-,*236+*.4*,-/.726+(*,+2-,.303:21574...57-/6752423-))&'(.*++'**+)).*,1,.(*-.,*(&.-12:661,-.&#$$),+-126;432+3)6*&(..068:765//-',)&*0,121075..,(+*7/0((('*+*34/-0181977/)/6.-5+),(-*..44:76/),,01,(+33<:062;5001038.1)/./6.0.,+*,+/64,&)**51313342*..-*,)1;8+92+'&(,0534:6586685550,2'%+%%$&'),-1'652/)(%%(*,--.:99799657887944921/133/01<6:86:54/135*+)(+2043)67+/--.4008202<3382-.+1+2,8.;05:;/7976.:101)+,99:7800.--.09:999/,1.(.0*,08;1/17696685,)+**1,()'*76/'*)'(*,49,+%*%20**(*)/37873441161./-/2262)()'())*5/44362320,'+,2/)*,0*3;:8779932868355787977&2#4'+)-.036261107565489/02:2101,*/,4./++*)(*.,,-9;9:9873.-3//59*,()'/()5;.-.,0:(3,),11-)+*'*/334:587--/+*'--4335&%&$$**)-+&%**,-4/23356+;0--),/)),''-/)+23++458843/-//43+32.*).../63779888171283367/8-.46,*..0(705*05+74'&'*9033.'-*'$%$
@da3e9bfd-70c5-4105-8000-9a648646cb7d ch=478 read=84104 start_time=2019-12-13T13:18:35Z barcode=BC01 runid=2c9cf7bc05858273f10e7d7ec552fc0bd742dc3e
CCGGTTACCTTGTTACGGCTTCACCCCAATCATCAATCCCGCAGCAAATAGCTCCTTCCTTGCGGTTAGGTACCGGCTTCCGGGTGTTATCAACTCTCGTGGTGTGACGGGCGGTGTGTATAAGGCCGAGAACGTATTCACCGCGACATGCTGATTCGTTACTAGCGATTCCAACCTCATGTAGTCGAGTTGCAGACTACAATCCGAACTAAAGAATGGTTTATGGGTTTTGCTTCACCTCGCGGCTTCGCTTCCCTCTGCACCATCCATTTGTAGCACGTGTAGCCCAGGTCATAAGGGGCATGATGATTTGACGTCATCCCCGCCTTCCTCAACTTGTCACTGGCAGTCTCGCTTCAGTCCCCAGCAATGATGGTAACTAACGATAAGGGCTGCGCTCGTTGCGGGACTTAACCCAACATCTCACGACACGGAAGCTGGCAGCAACCATGCACCACCTGTATCTCATATAGCTATCTCTCCATCTGGGTGCTTATGAGTATGTCAAGACCTGGTAAAGGTTCGCGTTGCTTCGAATTAAGCCACATGCTGCTTATGCGGGCCCAAATCAATTCCTTTAGGTTTCATTCTTGCGAACGTACTGCTCAGGCGAAAGGTACTTATTGCGTTAACTGCAGCACTGAACTTTGACATCCAACACTTAGTACTCATCGTTTTACGGCGTGGACTACTAGAATTATCTAATCTATTTGCTCCCCACGCTTTCCGGGACTGAGCGTCAGTTGCAGGCCAGATCGTCGCCCTTCGCCACTGGTGTTCCTCCATATATCTACGCATTTCACCGCTACACATGGAATTCCACGATCCTCTCCTGCACTCTAGCTGCCTGGTTTTCTATGAAACGCACGATTTTAAGCTTCAGGCTTTCACCAGACCCTTGCCGCCTGCTCCCTCTTTGCTTAATAATTCCAGTTGCGCTTTACCTGTGCGGCTGCTGGCGTAGTTAGCCGTGGCTCCCAATAAAGTACCGTCACTCGTACCATTTCTGTAGCCGCCGTTCTTCCTTTATAACAGAGTTTTGTAATCCGAAAACCTTCTTCCTTCACGCGGCGTTGCTCGGTCAGGGTTTCCCCGTTGCCGAAAATTCCCTACTGCTGCCTCCCGTAGGG
+
4/0/-4',1'2&'1)+/,,06.*-+,(,.,.2778:.86*$-##$'(($,,/2588:8)*'()15.6*.))*,0.0,041+.5*,**%%))30--837199:5320144573.***-*+,(29,8743.0.41.858<201;12*%#)*+9:999:.*+720000288:<)+*6+954&)&+01885442934/64443+5,,540//-,)&&*)-.095;;138;*7;<6.67;766<6879297786.0352;21121114:599<299+,+*,0,.123.'''+,*-831/2/3.8:4-53000-+3:,').-./0+670**.6:::0,+*()'-+22'.0.8///89960-*+(&&*478),%(&7*+,2/,//52357576797*+,,-56466765:15,:7/))*/,40(,)./011/')+,/00-,)(&+-2(,'),13093940017*2623534333%'&'&%(.+-22215:700.,.'%$#%$&'.+.-/161-**+)*4437815*.,131,8332--/12,/..4/5.32//0/-*)(*,3.*())/192.&'().2958,'(/+%*+/<:636;32945'%2303331*++,+7930''&&%,+,,-%/(')062825200--///638656:<11172;)2),$(''(0)*0887:9/96:-/046657562443890'''/-./1555754,8:.,.//;;0&,*+32+3*.35./-*((),.0-0/8/0&.,+'&(,./9:767:/6:868:33779556957448%*(*+998587879<;457:343)/+/,/03/5,00,')*..01012150('%'(0,),-035;6618;9,40(+'++)+(+'')'(,-,55-/09:59;87<:00..&**/5-,*(,..4;977706,,04.*#%'*.-,6::;1(%)-)%&%&,1.&*-%%*&(*)).37+9((%%'-,5,*.5/))%&**&%-.77;506-76671--0/()*-61/:9-.1&*+,859;78;87:74-0/)++42*),*,7.'%&'4211+..0'3316449:86<1,0003;4.4/./::,:78.045272/27//040/2--7865+7-((-./01355;/87---)-&'
@17433ec4-46d4-482a-901b-a8d7c95c1b3d ch=484 read=193741 start_time=2019-12-13T13:18:07Z barcode=BC01 runid=2c9cf7bc05858273f10e7d7ec552fc0bd742dc3e
CTCCTACGGGAGGTGGCAGTAGGAGTCTCGTATTAGGAAACCTGACCGAAGGCAAATGAAGGAAGAAAGTTTTTCCAGTTATAGAAGCTTCTATTTATAAAGGAAGAACAGCTGAAATGGTAGCGGTAATGATGCTATTAGAAGCCACGTAACTACATTACCAGCAGCCGCAGTAATGCATGGGTAGCAAGCGTTATCCGGGAATTATTGGGCGTAAAGAGGGCAGGCGGCAGCAGGGGTCTATGGTAAGCCTGGAAGCAACTGATAAGCCATAGAGACCAGGCAGCTAGAGTGCAGGAGGAGGATCGTGGAATTCCATGTGTAGCAGTGGGAAATGCATGTAGATATATGGAGAACACACCAGTGGCGAAGGCGACGATCTGGCCTGCAACTGACGCTCAGTCGAAATGGGAGAACCGATAAGTTAAGATACCTAGTGAGTCCACGCCGTAGAGCATTAGTGCTAAGTGTTGGATGCTCGAGTTCAGTGCTGCAGTTAACGCAATAAGTACTCGCGCCTGAGTGGAAGTACACGTTCGCAGAATGGAGCTCAAAGGGAATTGGCCAGGGGAGGCCCGCACAAGCGAGTGGGCATGTGGTTTTAATTCAGAGGCAACATGGAGACCTTACAGGTCTTGACATACTCATAAAGGCTCAGGATGGAGAGATGGCTATATGAGATACAGAGTGTGCATAGTTGTCATCCAGCTCGTATGTCGTGAGATGTTGGAGTTAAGTCCCGCAACAGGCGCAACCCTTATCGTTAGTTACCATCATTAAGTTGGGACTCTGGCAGGACTGCCAGTGACAAGCTGGAGAGGAAGGCAGGGGATGACGTCAAATCATCTGTGCCCCTTACTTGGCCTGGGCTACGTACTGCAATGCTGGATGGGTGGAGAGGAAGGCAGAGCCGCGAAAGTCAAGCAAAACCCATAAAACCATTCTCAGTTCAAAGTTGTAGTCACTGCCAGCTCGACTACGCCCAAGTTGGAATCGCTAGTAATCATAGCAGATCAGCATGTCGCCCAGTGAATACGTTCTCAGGCCTTATACACACCGCCCGTCACCACGAGAGTTGATAACGCAGGCCAGTGGCCTAACCGCAAAGGAAAGGCTATCTAAGGTGGGAGTTGATGATTGAGGTGAAGTCATGTATAAGGTAACCGGAAGATGAGGCGACAGGCAAGTAAAACACAAAGACACATAAAACCTTCTTCCAGCTTCCAGCCAATGCATGGCACATA
+
((--+(&)-(((&&$&%).1+)(%%*)))$)&'%&('%)'*5+**))(-'$#'&&+*,))-+..()*))+432+2,*+25*-*$('$$%+%*(-.('*-.3/1-2,.3(%''&)%()((21/+.'(&&$)(*-*+-+766().(*.--+'(,-436'3(%*&('-++.4,1.02032-1-3-1,*%++,+)+,+8,+.)+-,'(.&%))(*(&$',2/''+031+23,*3+(,)%*/-***.*0200/)((*00')&%%*''(&')38-0905/+*,+,4-*,)*,-*,(&)+.0335-.+%*+('5(0-.'*(2,963/1,**,-,393,)0,-./0)+&%(*2163+/0-'(+(($*(.-++,19200618468800//.297;54,3(&%%%')102*-1+$)((&',(%''*0%'-*,%(+++'+,6/71+2'('(,,-)$'',+(*&('(--.3-).'**.0'1&*,(1.7.'/.'&)'/.**-/+&()'+.4-)/-/4442,(+(*(+&'(-41+('(')(''(()&('052))+'',*),&(*'/*))&',%$)%(&'%&.,0+$)**3,((*,.//**()&.20--/))+,6:9,.50:5*'%(()0-0')(.&&,.1/3-0),%''25,(,,,,,-./1/1./5337/05+214'*%(-))77766./0.0+*+,+0')),))*33-207/0013/3.0054/.*/-0305+*-/5343-,'(0+2**+5)'#'''+-06/()+%,/7+5533%2-)%,)#)((,:44530*0+/6:459824*'*/5+..--83445550(%$#-,('%)+(+).*%-23,/2:9874446821///#%%%'''''*(%+(,(/4+,7/-*%+#*&*,+018,+'$&0'(*''*+-))&))'&%'(&'***3--.,**)'+(,(**1+)-30&&&+*,(-0285+.*-/8,(,)&.+)*+,0-'))(-&)$11.-(+0'*(('(&(%)+0.140/()+))*-61/%%%%$&&/-/,%&(*(++$%$%%,,&&42.0*09254221,%()&*(*()(-2.08.'0/&(,),+))''2'%(',0.%+#((22,01/31'(0(*'#&&.,,-/7(1100343)-)'(,'0,))30**.*$0)%#+&$&(+)+./.)()'24'1),337.7-4./4)*,--22333673*')+252.00/8./04+/+,&)/($$%)*+-&$$$&(*+,+&-+,..%0'&%#$#$"#%
@484afa2f-8613-4f27-b1c7-49abde449112 ch=473 read=52146 start_time=2019-12-13T13:18:06Z barcode=BC01 runid=2c9cf7bc05858273f10e7d7ec552fc0bd742dc3e
CTCTACGGGAGGCAGCAGTGGGAATATTACTGTGGGCGCAAGCCTGATGCTTTATCATGCCGCATTAATGAAGAAGACTTCGGGTTGATACTTTCAGCGGGGAAGGTAAAGTTAATACCTTTGCTCATTGACGTTACCCGCAGAAGAAGCACCGGCCAACTCCGTGCCAGCAGCGCGGTAATACGGAGGTGCAAGCGTTAATCAGAATTACACTGGGCGTAAAGCGCGCAGGCGGTTTGTTAAGTCAGATGTAGAAATCCCCGGGCTCAACCTGGGAACTGCATCTGATACTGGCAGAAGCGGAGTCTCTCGTAGGGTAGAATTCCAGGTGTAGCGGTGAAATGCGTAGAGATCTGGAGGAATACCGGTGGCGAAGGCGGCCCCTGGACGAACTGACGCTCAGGTGCAGCGTGGGGAGCAAACAGGATTAAAATACCCTGGTAGTCCACGCCGTGATGTCGACTTGGAGGTTGTGCCCTTGAGGCGTGGCTTCCGGAACTAACGCGTTAAGTCGACCGCCTGAATACGGCCTGGTTAAAACTCAAATGAATTGACGGGGCCCGCACAAGCGGTGGGCATATTGGTTTAATTCGATGCAACGCGAAGAACCTTACCTGGTCTTGACATCCACGGAAGTAGAGATGAGAATGTGCCTTCGGGAGGAACCTGGGACAGGTGCTGCATGGCTGTCGTCAGCTCGTGTTGAGAATGTTGGGTTAAGTCCCGCAACAGAGCGCAACCCTTATCAACTGTTGCCAGCGGTCCGGCCGGGAACTCAAAGGGGCGTGATAAACTGGAAGGTGGGGATGACGTCAAGTCATCATGGCCCTTGACCAGGGCTACACCGCGTGCTACAATGGCGCATACAAGAGAAGCGACCTCGCGAGAGCAAGCGGACCTCATAAAAGTCGTCGTAGTCCGGATTGAGTCTGCAACTCGACTCCCGTAGTCAGGAATCGCTAGTAATCGTGGATCAAGTGCCACGGTGAATACGTTCCGGGCCTTGCACACACCGCCCGTCACCATGGGGAGTGGAGTTGCAAAAGAAGAGTAGTAACAACAGCAGGAGAGAACGCTTACCACTTTGGCCCGATTCATGACTGGGGTGAAGTCGTAACAAAGGTAACCGGAAGATAGAGCGACAGCAGGCAAGTAGAGTTGTACCTGGCGACAACTTTCTTCAGCACCAGCAATACGTAACGTT
+
,0.%')'01),1(+../787;7+62-8,)+())+2-+'-*6%790/..*''0'$&'(,*5)((%)$&%%&--'+)(&+*+.)5)+.('--*28-,*000:4*)(+(%&66-/10//.10271((1+(0*))371:1/70'-((,-+,2,-+071/1*115510.1-0914.-+.,0'-1051/1,9//3/025.1244:2:22)%)%0*/2199;<:985681,..,'*))784.6;1+4/2(,,1+.0722,+193+189.075646,40304921103122112.-...3)&%%$*'$&)*)').//+15702),(0&5(9)9(&353210112771/0,***59.,,**,..920-'*+,35//*,/-+,-.*0-271;1.,68;:760,---9566642368./***0-10'($+6;48125(3+/.0+117<0/5:986887,.-0/(,)*+)/.-+/.004/6437*3,/:*13/(/,)*&'(''('((1,(-0/6...-1/7-044579:520,)&%&'4,34,$',)1+:;:0788<;62105///.,.*'%&&&'(,/7682620*%$%%%-(0-9<;3:8;10/00;9786/,0.,3567271276/-/)***+3577300++*(%())*+//10,511)8*/9589073,++.1-(&)'0-2.39777876775<876986770011./0++((&$(((*0/()*-,-%&&(2)*32,3(((*+494)45%'&)+,*'**(-2/1:5246;9424844.7/5/0:6//(-142+*')+47;;:;;02-.0/3:;22323732451256384+,)12:1+40557353.++**'+($)*4126/47984664664.2,(&)%&))-2247764-,*&%$&+2)+.6566531349/'$&%)*5'-&*+0,/.*/,+)*11*(1,)-..+-5141)&1%+01*4-5313++*'&&)((/09799995'&''++(-08435:877/443()3024/2-/,-**).412//('(*/;764//)'('.1*-.,'-&+2*&+-(()(&')&%%&%&%&'#3/-+(,-113-1,,5/%)*-'+)-,'*/19888564-,05-+(+,(*20/489:9-+6,28784,4,+7761111272+,,)+4,-*$&&&()1+($%*/+/,+(*++((-59.86-&%&$(0(),/.-)2/*-%%#""
@6e697287-2999-47fc-9dbb-62710c12b85b ch=128 read=236703 start_time=2019-12-13T13:18:00Z barcode=BC01 runid=2c9cf7bc05858273f10e7d7ec552fc0bd742dc3e
CCCGGTTACCTTGTACGACTTCGCAATCGCTGACCCTACAACCCCGACCGCTGCCTCCTTGCGAGGATTAGCTCACGGACTTCGGGTATTGCCAGCTCGCGCCCAATTGTGACGGGCGGTGTGTACAAGACCGGGAACGTATTCACCGCGACATTCTGATTCGCGATTACTATTATCCCAGCTTCATGTAGGCGAGTTTCAGCCTACAATCGAACTGAGACTGGTTTAAAGTTTGGCTCCACCTCACGGTATTGCATCTCTCTGTACCAGCCATTTAGCCAGCACGTGTGTAGCCCTACGCAAGGGGGCATGATGATTTGACGTCATCCCCCACCTTCCTCTAGTTAGCAGGCGGTCTCGCTAAGTCCTCCAACAATGAGTAGTAACTAACGACAAAGGGTTGCGCTCGTTAGTTACTACCATTAGAAAGGACAGACTGGATTAACTCCAGGAAAACGAGATGACATCCATGCCTATGTCGAGGCTTCCACGCTCTTCAATTAGTCGGCTCTTTCTAAAACCAATCTCAATTCAGACCAACAGGCTGAAACTCGCCACAGCAATTACTATCGCGAATCAGGCATGACAACTCTGGTCCCGAGTCTTAATACCTACCATCACCATGAAATGATTACAAAAAAAGTAGGTGGCTTAACCTTCCGGGAGGCGCTTGCCACTTTGTGATTCATGACTGGGGTGAAGTCGTAACAAGGGTAACCGG
+
44.*(28'*08.,/)+13503.).0:775232'24.&%)'%,,++(*--**&&-163(+-+++'+&%+,'.1798:9:677973733-2/*,(+$,,.*,&&%%%%*'%%'(,279301--*().06)(265-:30710785<4437/22496986556;;:.44.02+,+))))+.1-)'+/8944//--+.-)+-8/.((,*(%).135(,.-(*+--,0114;2.2/*+7638;9:722211.202111;4443365.---.56:668;76:.+),()+2/1/0,1/)%+05-)+.(-01(,341.1/..11/7:1),/3399:2795/)-01468-0(%+,1--.,*-1-8665,&%%(/+/5927)1'(+9.+)*+,///:434:63/3/5+.8407/.+./45.5---:012255&+))&&))%%%&$%&'%#$$,+/.+),''+((''($''-,/...-**'(($&%'()')%&&)')'&(($,',-/5/,,$+%%%&$%%&))/2+%%-54/,&-(0/./363:300/4)3()&'-1.,('$%')'*+&(&#$%$('$#$''('-').,.'$#%##(($(&'&(&%&*-30($+0,1+*&((,+%#(($%'%('$$$&*&'((,*(*255/0+***(/&''/%&'/+492:0(18.(*,(*+1+%30(*--)%*)/177455,6549:42.1../977021-/)37/48:<47
@354ddd1e-1a88-4553-80c9-3af368de2d62 ch=345 read=77358 start_time=2019-12-13T13:17:55Z barcode=BC01 runid=2c9cf7bc05858273f10e7d7ec552fc0bd742dc3e
CTCCTACGGGGAGGCAGCAGTAGAATTTTCGGCAATGGGGAAACTGACGAAACAACGCCGCGTGAAGGAAGAAAGTTTTCCCAGTTGTAAACTTCTGTTATAAAGGAAGACAGCGGCTACAGGAGATGGTAGCCGAGTGACGGTACTTTATTAGAAAGCCACGGCTGACTACGTGCCAGCAGCCGCGGTAATGCGTAGGTGGCAAGCGTTATCCGGAATTATTGGGCGTAAAAGGGGAGCGGCAGCAGGGTCTGTGGTGAAAGCCTGAAGCAACTTCAGTAAGCCATATGAAACCAGGCAGCTAAGAGTGCAGGAGGATCGTGGAATTCCGTATTGTAGCGGTGAAATGCGTAGATATATGGAGGAACACCGGTGAAAGGCGACGATCTGGCCTGCAACTGACGCTCAGTCCCGAAAGCGTGGGGAGCAAATGAAGTTAGATACCCTAGTAGTCCGCCGTAAGCGATGAGTACTAAGTGGTGGATCAAAGTTCAGTGCTGCGATTGGTTGCGATAAGTACTCCGCCTGAGTAGTACGTTCGCAAGAATGAAACTCAAAGGAATTGACGAGGGGGCGCACTGAAGCGGTGGAGCGTGGTTTAATTCGAAGCAACGCGAAGAGCATACCGGAATGTTGACATACTCATGTAAAACCAGAGATGGAGAGATAGCTATATGAGGATACAGGTGGTGCATGGTTGTCGTCGCTCGTGTCGTGAGATGTTGGGTTAAGTCCGCAACGAGCGCAACACTTATCGTTATGCATCATTAAGTTGGGGACTCTGGCAGAGACTGCCGGTGACAAGCTGGAGAAGGCGAGGATGACGTCAAATCATCATGCCCCTTATGACCTGGGCTACACGTGCTACAATGGATGGTGCAGAGGAAGCGGAAGCCGCGAGGTGAAGCAAAACCATAAAACCATTCTCAGTTCGGATTGTAGTCGCAACTCGACGCTACATGAAGTTGGAATCATGGGGTCCACTCCCTCCACCACTCCTTTTCTTCCACTTCCGTCCTTCCTTCACCACCTACCATA
+
*,.-''**-1+(-.*+./,++%&)*)15.-6:33-**+)'(*',&&%$()(+.074/14****++40/00(,-'(39:.1*(#)%.(-.7'2292506000:;,-+,*%*,),-.60118/4/,$').133.5-('(*,4*)%$%&')**//,&+,+)-3')(..2356-,+,%&),*,53,40.0,3.-4.+-..038/2/.1536122/.3,60*(-('1+3798834:4*()0/'*'((&%))'*4//.665310018813..)-)&)&$')--)+,.,(**()&$%*0216/37-,(***&%(**85/-,(.)+53)/*,-+.,/1(-('+&'&++/3.*(++(.0455/0///1248671487358'64/(-*)(+,15211,('(,6.//.-(')+612-2),-/()&%()'*,.1(22),.0:1/'*,,24.-64328()-1213+7,(+86899%1-,.-),-.0236,+&'%(''*+2711296---,+**,)$4*/-+,&'('./3)+,-/78/2-.-('*-6348..4312//*/2102630-0,-)+)3/50507/%.456.,#&%(&'/)),78752'*,'*-*.:7,4/703/3/0*,6562/,%&#&$&),3/4-0/+*()*.0/%$+)()$%'))%%+))((,444))&'*0(**,+./-+*)*+404%*--.24,/+3285:32&-)(%#$%)+//--0**,15538//33254+++%#$+(/''-/1735-+*/-2244483+)*+,444:4:15769;4425502/--(()*54&22)*+,-18:2455-*+*+-,+,%,3.1357554/1+.36798:,75.).42/-/8.454/..)*(*(-168671:10577631.*+**-(+)'()&''')*'((&)')(.-%),47+,+&'/784-)-26*)+$)*+3,-*3,'+%(.+$')++.4-/,$$(&*,3.2.,40312864./)-/&')($$'))%%&&#$%#$,((&)+(&)((&$&,+(&#%$%&&&%$$'"((%*&'$&&##%
@b61f3ec1-4c79-474b-a076-46bda60e9b12 ch=439 read=105549 start_time=2019-12-13T13:17:48Z barcode=BC01 runid=2c9cf7bc05858273f10e7d7ec552fc0bd742dc3e
CTCTACGGGAGGCAGCAGTAGGAGAATTTTCGGCAATGGGGAAACCCTGACCGAGCAACGCCGCGTGAAGAAGGTTTTCGGATTGTAAACTTCTGTTATAAAGAACAGCGGCTACAGGAAATGGTAGCCAGTGACGAATACTGCTATTAAATACGGCTAACTACGTGCCAGCAGCCGCGGTAATACGTAGGTGGCAAGCGTTATCCAGGTGTGGGCGTAAAAAGAGAGGAGCAGGCGGCAGCAGGTCTGTGGTGAAAGCCTGAACCTTCAGTAAGCCATAGAAACCAGGCAGCTAGAGTGCAGGAGAGGGGATCGTGGAATTCCATGTGGCGGTGAAATGCGTAGATATATGGAGGAACACCGGTGAAGGCGACGATCTGGCCTGCAACTGACGCTCCAGTCAGCGTATAGAGGGCAAATAAGTTAGATACCCTGGTAGTCACGCCGTAAACGATGAGTACTAAAGTGTTGGATATCAAGTTCAGTGCTGCAGTTAACGCAAGTACTCCGCCTATGAGTAGTACGTTCGCAGAATGAAACTCAAAGGAATTGACGGGGGCCCGCACAGTTGGAGCGTAATGGTTTAATTCGAAACAGCGCGAAGAACCTTACCAGGTCTTGACATACTCATAAAAGGCTCCAGAGATGGAGAGATAGCTATATGAGATACAGGTGGTGCATGGTTGTCGTCGAGAAGCTCGTGTCGTGGATGTTGGGTTAAGTCCGCAACGAGCGCAGCCCTTATCGTTAGTTACCATCATTGGTTGGGGACTCTGGCAGAGACTGCCAGTGACAGAAGCTGGAGGAAGGCGGGGATGACGTCAAATCATCATGCCCCTTATGACCTGGGCTACGTGCTACAATGGATATGGTGCAGAGGGAAGCCCGAAGCCGCGAGGTGAAACAAAACCATAAAACCATTCTCGGATTGTAGTCTGCAACTCGACTACATGAAGTTGGAATCGCTAGTAATCGCGAATCAGCATGTCGCGGTGAATACGTTCTCAGGCCTTGTACACACCGCCAAATCACACCACAGCGAGAGTTGATAACACCCAGAAGCCGGTGGCTAATAACCGCAGGAAGGAAGCTGTCTAAAGGTGGGATTGATGATTGGGGTGAAGTCGTAACAAAGGTAACCGG
+
$%(**-/:0+10)//++),,/-))(',+,,,,810;013-(*1./8')+38665155;:::9,.*,-(,(+51345')5.4-11''+.0,/931,+)(*/3&)')(*0/,5.019+3--2./985/&'&&'*+03+'')%&%$%.)/.1/*''))''(*)'.%')+::<2.1--03/6.2---.2;0/--0/.-,.0,,.-92-2'%)$&%++53-*.0<6*'%%''-1)...8;96:0/./+48)),//,,-((&(%&''%+&'&&+)*1165%02/11-.45,90/6-,,+,/..233701-)'',1-,*/:8;8,8+8+97*-+*'0-19-,,4,)''()&&//--'*.3+.+&43*/&)%$%&+*//6763122-/6395824,00413*))-)),4-)()*,%%$*$.))))070&&('2+(+-*5:1/)01/*+1),.4:8499631,-&&,214488/.1.8090('&'&11,-<6424/4/00+0/7*(($&&)$+'()361373,**))*,666957:711,++/.*'-&+(+(/+(&(),..,.(2:4.13-'-+/*)'+,)'()%'-*+498;8595;83-2**+%**2116),2.)*-./9'0&&#('(*87502113.582),+++7))*(*+996/-,,,0,----3,./1152240.0.5957777686;345871++%(*().020-,+-+,-,.,7,/2561)+().+*/-160/1//00-43,+5,00143-..5/0:9:9162/-4.+6:6,122-3.-)*')'0278:(./154/)(&&(,-4.)'&).5/.7919989::;9:;90548836-)/*()--/339:541/0(()')/.(&+)2+**''$''0)*,'*(-2-*.++.+),1+256-,'2*'%/,'*24,''(),0:<7399:4402.1*4,*-04886,31,024976.--,./51.5231155764,***2.--(*.,3-.$0+,-*-/((&(**16203,/1.-3&/.0+(*)+//00,/0-,/&((+,,-,-,()'+*+)*(,01()/.4.,4/()*/,*17497261*'.+)00)(*(+*,.,.*)'')664157),6.372/2/*)''%+//5931/40//4350*)-.),,13:5;16
@06cbeab6-56ee-4a08-a92d-7492e4523342 ch=334 read=152058 start_time=2019-12-13T13:17:48Z barcode=BC01 runid=2c9cf7bc05858273f10e7d7ec552fc0bd742dc3e
CTCTACGGGAGGCAGCAGTGGGGAATATTGCACAATGGGCGCAAGCCTGATGCGCGTGTATGAAGGCCTTCGGGTTATGAAGTGCTCCAGCGGGGAGGAAGGGGAGTAAAGTTAATACGGCATTGACGTTACCCGCAGAAAGCGCGAAACTAACTCAAATTGCCCAGCAAGCCGCGGTAATACAGAGGTGCAAGCGTTAATCGGAATTACTGGGCGTAAAGCGCGCAGGCGGTTTGTTAGTCAGATGTAAGAATCCCCGGGCTCAACCTGGGAACTGCATCTGATACTGGCAAGCGAGTCTCGTAGAGGGTAGAATTCCAGGTGTGGCGGTGAAATGCGTAGAGATCTGGAGGAATACCGGTGGCGAAGGCGGCCCCTGGACGAAGACTGACGCTCAGGTGCAGCGTGGGGAGCAAACGGGATTAGATACCCTGGTAGTCCACGCCGTAAACGATGTCGACTTAGGTTGTGCCCTTGAGGCGTGGCTTCCGGAGCTAACGCGTTGATCGGAAGCCGCCTGATACAGCCGCAAGGTTAAAACTCAAATGAATTGACGGGGGGCCCGCGCAAGCGGTGGAGCATGTGGTTAATTCGATGCAACGCGAAGAACCTTACCTGGTCTTGACATCCACGGAAGTTTCAGAGATGATGTGCCTTCGGGAACCGTGAGACCAGGTGCTGCATGGCTGTCGTCAGCTCGTGTTGTGAAATGTTACAGGTTAAGTCCGCAGAGCGCAACCCTTATCCTTTGTTGCCAGCGGTCGGCCGGGAACTCAAAGAGCTACCGATGATAAACTGGAGGAAGGTGGGATGACGTCAAGTCATCATGGCCCCTTACGACCAGGGCTACACGTGCTACAATGGCGCATACAAAGAAGCGACCTCGCGAAGCATCGGACCTCATAAAGTGCGTCGTAGTCCCGGATTGGAGTCTGCAACTCGACTCCATGAAGTCGGAATCGCTAATCGTGGATCAGAATGCCGCAGTGAATACGTTCGGGCCTTGTACACCGCCCGTCACACCATGGGAGTGGGTTGCAAAGAAGTAGGTAGCTTAACCTTCAGGAGGGCGCTTACCACTTTGTGATTCGCGGCTGGGGTGAAGTCGTAACAAAGGCAACGG
+
*+0)+.097+/72243,/3248*1752742++,,2/2751.055+5820,,&)+-./01.((++*1077:84:909-.)&&%#$%'*)),,.17)(/,..-22-%*+2:7,3/./,*)$$'$*'(%00/:-.6,**&&*)(%(')$&&$''-,*,0(.+..,07-))+('%++()+,+7,*%&%**),',/35554.:.:/9),.)1+3578:62/2/0,'('*(+(/98'68:0)/*&&)+.4573.-+$'(',1/)06996:*6.411980533111230///+532&%',&')(++02777,+&.0)))+(0-4./-06/,)%/-1:70,3,()+++,+*&,0418/.7.2958:977678-,2/+5,(()-.,*56:9+,.*,1111)')).$0.,)**)+(0,/5,&*,68'0%382563257046()+)/&&+4+&)(/;998:50('+',,1.*)(&.-2/..99;312-)--,-/,4..21&+,'+,222.,+)*$&%('*(+*',/-23./01*5++3+*,37-50:3<<84241;953/00/---++,/1*39-,,&,)/),(0362,**''%('*3/-/5;/.-.-331--+.17,.62708006344575;444755/)+.0+../5.++,(+-0,,').24;9491;1918:676./.1''1:::;;987746666:96671121100+1-*,--/3-)+(#$&.44;290431-.,+*,038624:-2/..43095-/802:5101934,:/.,5/496695,)(%'./(-&'%**./8:6778:4./-2*0/*42,.77;9961,',234/--,*33.())(())8:37/.-())')+,-10/0334376153337/0'%')*/018986)-)&'##''+)--18970006505794561.14712-0--3-,,()*,.'5('.330,001902.2.,,2+3.4///.0-0---55::8:2/08630+%*$/22390%/.295288852611-..//719.-.0//.470237-((),7),('+.30()('((6,*,&$%&.*897;5)3)$+0+52031.39(/05/-027870-+(',+,03/+**,*+54456725&.''/,1*.
@74aeb7a7-2ee7-4309-8626-2f86ae6042af ch=367 read=168320 start_time=2019-12-13T13:17:38Z barcode=BC01 runid=2c9cf7bc05858273f10e7d7ec552fc0bd742dc3e
TTGTTATTGCTTCGTTCAGTTACGTATTGCTGGTGCTGAAGAAAGTTGTCGGTGTCTTTGTGTTAACCACCTGCGCGCACTCGCTCTATCTTCCGGTTACCTTGTTACGACTTCACCCCAATCATCAATCCCACCTTAGACAGCTCCTTCCTTGCGGTTAGGCCACCGGCTGGGTGTTATCAACTCTCGTGGTGTGACGGGCAGTTATTATTACAAGGCCGAGAACGGTATTCACCGCGACGCTGATTCGCGATTACTGATTCCAACTTCATGTAGTCGGTTGCAGACTACAATCCGAACTGAGAATGGTTTTATGGGTTTTGCTTCACCTCGCGGCTTCGCTTCCCTCTGCACCATCCATTGTAGCACGTGTGTAGCCCAGGTCATAAGGGCATGATGATTTGACGTCATCCCGCCTTCCTCCAGCTTGTCACTGGCAGTCTCGCTAAGAGTCTAATAATGATGGTAACTAACGATAAGGGTTGCGCTCGTTGCGGGATAGCAACATCTCACGACACAGGCTGACGACAACCATGCACCACCTGTATCTCATATAGCTATCTCTCTCCATCTCTGGGCCTTTATGAGTATGTCAAGACCTGGTAAGGTTCTTCGCGTTGCTTCGAATTAAACCACATGCTCCACCGCTTGTGCAGGCCCCGTCAATTCCTTTGAGTTTCATTCTTGCGAACGTACTACTCAGGCGAATGCTGTGCGTTAACTGCAGCACTGAACTTTGACATCCAACACTTAGTACTCGTTTGCAGCGTGGACTACTAGGGTATCTAATCCTATTTGCTCCCACGCTTTCGGGACTGAGCGTCAGTTGCCAGGCCAGATCGTCGCCTTCACTGAGGTGTTCCTCCATATATCTACGCATTTCACCGCTACGCTGAATTCACGATCCTCTCCTGCACTCTGGCTGCCTGGTTTCGCCAAACTGAAGTTAAGCTTCAGGCTTTCACCACAGACCCTTGCCGCCTGCTCCTCTTTACGCCCAATAATTCCGGATAACGCTTGCCACCTACGTATTACCGCGGCTGCTGGTACGTAGTTAGCCGTGGCTTCCTAGCAAAGTACCGTCACTCGGCTACCATTTCCTGCTTAGCCGCCGTTCTTCCTTTATAACAGAAGTTTACAATCCGAAAACCTTCTTCCTTCGCGGCGTTGCTCGGTCAGGGTTTCCCCCCATTGCCGAAAATTCCCTGCAACACTCCGGCGG
+
%$(%)(-+*,7030275/-7.-.46206012;9;79--/*'+00019323&855698<:,5./71702#&('()&'''#$''237100017:78*3160173;2.9*-.679<:7442-.,-0;;:8;7:4++/....-67/355469:94242/02/1')14503)+'&(&,1-.063307./03.0.,/.-77545+03-(*,-%-&$)&$%(*',-0**+-/0(./1195035),.-)')+*+-;257624522-*)'-/)0)-4/5-.,-)010'10702/3553464;740/425+*+*,1/2-:<<-9:9<142-($)20402935/*/-+2:2/02325*,6567674988:/80,*,(-+.100.&(*+,7-*,).,&&(&03-*6200002:<611389::9249+,3-4-(--*($'2/.-,((('0+,-..476454)(&*'.$%'$*,+-454:536544921.+0),..-5.//11666;344;972*'.)+*23331,/1/435-.1224254436347685545:0170568899:0821123389/21**)+((+84210.+,28<;1400023977.3.,))(*)3+3.0.6:68;30//.-)+1.:+1+2,3<;;1./.,,,-:;019-,1-+,0.%324;7))--+*+/+,095001:;;-48;-11-/0'),)+%00-/235575'%))'))',(/027362689254&+%')1-187*,-212-3-.+()'%(**.01.)-6)*&,*++-4797564&053302345:875/-02+(-./:5,-++.;/.,855545644687&*23*%%'4:3:2--+**,.;787644974(,.-/;856349673436030/,767<8+)2.*26..(&%)&0*4*$(),//2/0,:4)+.&*+/*0***99<78:8:0,$%$*)&*('&&)/958*4491(-7/084-),2*,..27;**(&*++0,**'*26-/.57,,-,,+&'*-32:4446260935132/40/804*+&('+901;7262229829($'/./1070.-291:69107)&'%'))/1-035;77945552721/57/8://.-*&+(*+8855;8854943*+/*,01400)--,09.+,0921+)*056-79<7766/6++'+.;660://06692:+-42.;81/:;;.%/-,0/,.8:90915+'$$$$&%-,1)&'%),
@d0226579-1bb3-46c3-8c8f-1fe9f53d8da9 ch=398 read=84164 start_time=2019-12-13T13:17:16Z barcode=BC01 runid=2c9cf7bc05858273f10e7d7ec552fc0bd742dc3e
CCAGTTTACCTTGTTACGACTTCACCCAGTCCACGAACCCCGCCGTGGTAAGCGCCCTCCTTGCGGTTAGGCTACCTACTTCTGGCGAGACCCGCTCCCATGTAATTGTGACGGGCGGTGTGTACAAGACCAGGGCAATGTTCACCGCGGCATGCTGATCCCGCGATTACTAGCGATTCCGACTTCACGCAGTCGAGTTGCCAGACTCAATCCGGACTACTGACCGCACTTTATGAGGTCCGCTTGCTCGCGAGTCGCTTCTCTTTGTATGCGCCATTTGTAGCACGTGTGTAGCCCTGGTCGTAAAGAGACCATGATGACTTGACGTCATCCCCACCTTCCTCAATTTATCACTGGCAGTCTCCTTTGAGTTCCCAGCCGGACCGCTGGCAACAAAGGATAGGGTTGCGCTCGTTGCGGGACTTAACCGCATTTCACAACACGAGCTGACGACAGCCACATGCAGCACCTGTCTCACGGTTCCCGAAGGCACATTCTCATCTCTGAAAACTTCCGTGGATGTCAAGACCAGGTAAGGTTCTTCGCGTTACACCAGGTAAACCACATGCTCCACCGCTTGTGCGGGGCCCCGTCAATTCATTTCGAGTTTTAACCTTGCGGCGTACTCCCCGGGCGGTCGACTTAACGCGATTAGCTCCGGAAGCCACGCCTCAGGGCACAACCTCCAAGTCGACATCGTTTGGCGTGGACTACCAGGAATTATCTAATCCTGTTGCTCCACCTTTCGCACCTGAGCGTCAGTCTTCGTCAGGGGCCGCCTTCGCCACCGGTATTCAAGATCTCTACGCATTTCACCTTTACACCTGGAATTCTACCCCCCCTCTACCCAGGACTCAAGCTTGCCAGTATCCAGATGCAGTTCCCAGGTTGAGCCCGAGTTTCACATCTGACTTAACAAACCGCTGCGTGCGCTACGCCAGTAATTCCGATTAACGCTTGCACCCTCCGTATTACCGCGGCTGCTGGCACGGAGTTAGCCAGTGCTTCTTCTGCGGGTAAACGTCAATGAGCAAAGGTATTAGCACCTCCCTTCCTCCCGCTGAAAGTACTTTTACAGCCCGAAGGCCCTTCTTCATACACGCGGCATGGCTGCATCAGGCTTGCGCCCATTGTGCAATATTCCCCACTGCTGCCTCCCGTAGGAG
+
2-*+4:-+0628209/00/5583*-%%%',3,+.1.63;9,*302556358'((/623551522/5+4'4768647313799030.+-.018*),-03)&()'&%0(),7875;986:76520/126459/%3-(**()#2'()545:5;77785533315&'**-.+*)*++,.,231-)',-4201143678+-,6/'0('**3071:503.6,,*%%#%%)(&(')/4,'*)+,5.21.-+*&')*53,*((-0117/3,20-,/22179;<6:4+)))++$**+-2/--/090-5::94642-*',(*/(*)*.,''*'(+9579:847:.,287;4907(0-:8/01.&)+2.+.12472374//38:35+)+21/80/012506/-,-/6*60914(0,5-,,0113-5/-+0872-3+1('$#)-195+.*1('&*(03345532(55)5/*'),)*(.225:766/,.+/0559:1+*+0-10,+*.3.-226786/,-23315658*),+)726755568<77:511,2.;88;:78,9-&,.06(/(*'565-...51113912:/4261348',3'3;7,*558476323;.036*9::)8-7131/.022.6/10203-15885:943)-/1-211.-(5'''+--'&*(&&./27688824+51,,50819+5*2+--32.1-04--2**-557894..&.2&,'.*0,12756:2234.23*+--)%((')32/103+'&$3422/-...120//6)*8;4184432.,,6/79;/0-)'-,+2,00-,(*+.,346;73)-'%-'),25944*///8/457010430-.0,-''%+2.248./,+1--58'&((,1/',/100322:/84*+3,5.(/-*'+().7--*,,/3()))-(5+858805,,&&('--.,)-(.-)&)*,.49<371.4/3..,,1+*,'-3.+16/555;56;350:011-,-*'$')-&(02-.0:&/+)().76:553401-((/0/277-./,)782:..2-)'''$&$'(),6)7<:94286),21+1(*./,//,('&))/5*+/-./*5./355;56742+/.0.81--.(),+--/005984924/1:0*//*.(*'++333735+/2101//53072*,7671+.
@33bbc178-e156-456f-b490-a6b024274298 ch=340 read=96106 start_time=2019-12-13T13:17:16Z barcode=BC01 runid=2c9cf7bc05858273f10e7d7ec552fc0bd742dc3e
CCCGTTTTCGTTTTGACTTCACCCAGTCATGAATCACAAAGGAGGTGGTAGCGCCCTCCCGAAGGTTAAGCTACCTACTTCTTTACAACCCACTCCCCATGGTGTGACGGGCGGTGTTGTTACAAGGCCCAGACGTATTCACCGTGGCATTCTGATCCACGATGATTACTAGCGATTCGACTGTAGGTCGAGTTGCGAACTCAATCGGACTTCGGCGCACTTTATGAGGTCCGCTTGCTCTGCTTGAGGTCGCTTCGCTGTATGCGCCATTTAGCAGCACGATATTGTAGCCCTGGTCGTAAGGGCCATGATGACTTGATAATACACCTTCCTCCAGTTTATCACTGGCAGTCTCCTTTGAGTTCCCCGGCCGGACCGCTGGCAGCAAGGATAAGGGTTGCCGCGCTCGTTGCGGGACTTAATAACATTTCACAACACAGGCTGACGGGCAGCCATGCAGCACCTGTCTCACGGTTCCCGAAGGCACATTCTCATCTGAAAACTTCCGTGGATGTCAAGACCAGGTAAGGTTCTTCGCGTTGCATCAATTAAACCACATGCTCCACACCGCTTGTGCGGGCCCCGTCAATTCATTTGAGTTTTAACCTTGCGGCCCGTATTACTCAGGCGGTCGACTTAACGCGTTAGCTCGGAAGCCACTCAAAGGGCACAACCTCCAAGTCGACATCGTTTGGCGTATTGGACTACCAGGGTATCTAATCCTGTTTGCTCCCGCTTTCGCACCTGAGCGTCGATCATCTTCGTCAGAGTTGCGCCTTCGCCACCGGTATTCTCCAGATCTCTACGCATTTCACCGCTACACCTGGAATTCTACCCCTCTACGAGACTCAGAAGCACCCAGTATCAGATGCAGTTCCCAGGTTGAGCCCGGGGGGATTTCGCATCTGACTTAACAAACCGCTGCATTGCGCTTTACGCCCAGTAATTCCGGTGCGCACCCTCCGTATTATTACCGCGGCAACAGGTTAGCCGGTGCTTCTTCTGCGGGTAACGTCAATGAGCAAGGTATTAACTTTCCCTTCCTCCCGCTGAGAAAGTGCTGGCCAAGGCCTTCATACGGCATGGCTGCACCAGGCTTTGCGCCGTTATTCGCAATATTATTCCCCACTTGCCCCACTCCCGTAGGAACG
+
82&%()-)(&'('%)/17:4.0,*(+998998:985874(/+),)+,340,--/4/,4/&'+)-104:2120-.2,+*,7,7:8.16+42,*/-189,248:98668:7:;8872/-*&.)%*66207-+%'02/.07;0/08175300288-/190,)++())+,80,./00439;5.(+4/1&(+-/+-/-1'&*'.*,/0:27.60,&%$*%**/+*.1++--++)053))/,**+)%#%'%&((+-.-.0,+%'.-/4679::;35:($'+-(.(,*).%+(*$((06/-3:87.5-*-1159230121-*.'(&'&*('(&((*,1505(*+9;7.35899561**0512)).///397/96*,811178:888823+))+.6+8-17,-,))7.0''()-.8021013<9303-.&)*4.*27((*+61.*,('0//0,2*'&.-/5:599;666034..0264254:7:295004253*122;635364124::414.47-/4911-,&1)+48<699348(2-;769742//.(*+-9&*+/58)88/0020./.,(+(-,+,-1.,))/3.3971,,/5:8;867;92208;;+645/7...&-48)%.().+.,2&'+3268652041424661811*/06,,*,(++%'(+-7+031../1:38+3(,'++-*,629:729,'*),,&+(/,475136)1*%')3341;2/,/18:0.639/)(,0:4123/353,,'**/('%&)+,-1056/3)(&(**%,/284:757217,7-,,813+.,,,455488011211<.**6-3365668:53++)/01.)16-'(*,'-&',,5790&)*(($.(+'+1-..))//77687<+/)(*.0/(&,41)+0440+,/884&)*+1+-0.0,5/7+,)()%(%$'$''(,-..840186:/+*+(+*-.4/'.&)++(-56,0*&-'(-,05146-)(%%$$&%)+*2/018+8.+.0-39;9561/)'').-4665852.*.05-80/014-((,-16+.774.44))02*)&*+.),$&,%(,+))./23060.2+-+)(,*-***0/+01+12--**,345.%.)%-(($&+*+**+'-,-.3)#$&&&-/.,'*,.;6-/,60-***
@e11c1c94-deb6-4e43-911f-cdccbbe43ab7 ch=347 read=90796 start_time=2019-12-13T13:16:38Z barcode=BC01 runid=2c9cf7bc05858273f10e7d7ec552fc0bd742dc3e
CTACGGGGAGGCAGCAGTGGGGAATAATGTGCACAATGGGCACCAAGCCTGATGCAGCCATTACCCGCGTGTGAAGAAGGCCTTCCCGGGTTGTAAAAGTACTTTCAGCGGGGAGAAGGGAGTAAAGTTAATACCTTTACAGCCATTGAGCGTTACCCGCAGAGAAGAAACACCGGCTAACTTCCATTGCCAACAGCCGCGGTAATACGGAGGTGCAAGCGTTAATCGGAATTACTGGGCGTAAAAGCGCAGGCAGTTTGTTAAGTCAGATGTGAAATCCCGGGCTCAACCTGGGAACTGCATCTGATACTGAAACTGAGTCTCGTAAGGGGTAGAATTCCAGGTGTAGCGGTGAAATGCGTAGAGATCTGGAGGAATACCGGTGAAGGCGGCCCCTGGACGAAGACTGACGCTCAGGTGCAGCGTGAGGCGTGGGATTAGATACCCTGGTATCCCACGCCGTAAACGATGTCGACTTGGAGGTTGTGCCCTTGAGGCGTGGCTTCCGGAAACTAACGCGTTAAGTCGACCGCCTGAGGGAGTACGGCCGCAAAGGTTAAAAAACTCAAATGAATTGACGGGGGCCCGCACAAGCGGTGGAGCATGTGGTTTAATTCGGTAACGCGAAGAACCTGATCTTGACATCCACAGAACTTTCAGAGATGGTTGGTCCTTCGGGAACTGCGAGACAGGTGCTGCATGGCTGTCGTCAGCTCGTGTTCAATGAAAATGTTGGGTTAAGTCCGCAACGAGCGCAACCCTTATCGCGCTGTTGCCAGCGGTCCGGCCGGGAACTCAAAGGAGCTGCCAGTGATAACTGGAGGAAGGTGGGGATGACGTCAAGAGGTCATGTGGCCCGCACCCACGACCAGGGCTACACACGTGCTACAATGGCGCATACAAAAGCTGACCTCGCGAAACAAGCGGACCTCATAAAGTGCGTCGTGAACCGGTTGGAGTCTACAACTCGACTCCATGAAGTCGGAATCGCTGGTAATCGTGGATCAGAATGCCGGTGAATACGTTCCCGGGCCTTGTACACACCGCCCGTCACACCATGGGGTAAGGTTTGCAAAAGTAGGTAGCTTAACCTTCGGGAGGGCGCTTACCACTTTGTGATTCATGACTGGGGTGAAGTCTAACAAGGTAACCGG
+
%%'**-1-'*/-+12..0*46.+3,)'('-(('*.8241./&0&9*45:,,-..52*1/,,&&-6-*+&*)+&',&),,-99849*(0393:.+,25,34...8:2+//,+3-((+++3,&((27,*,/-0,)+&$$$$&($*)'+)'%)+)4-+09+(+**)%+*$(&%%'(/*1-.-.((,+)'/+,4;4&5.+.6#(%''+0).....,0)*(.2(*119/7/3125/4.0*+%14248989-'))+')33)10:)*.708-4:0157.5,-83.3((04778:695:5688.013122120/-.**('+($&()//1101103%',3.+11-5/01'(5:666/00.910,)1)*098811011778:/.5+2037:8:52/-*0-/.5:80+.78:()*%'*+++86757.17;52,,.'0*((&&%')1;030-+/22090+.5243072(-/2:993;.+++--1763+2*2*+*,/9'3*+9-,1++/5-48,556/5.0--.)/*3+)()),817,250,482570-%32*)+*,2367:.36:)4-6:56;;:/765877,,-/007674394).1*)-,104344:53*%'(**((.03<;/98:2/0/*,.,--0513422)'*,-,:./.6973//0266.3</0*))--.7709*''%(+.1273-2/254(),-5047455736656;989;:7780/../138:38(6+,.+/,,,120478;710-50)*1+6-.036:787<+0*))50-%%+'/1-151.5495212522-60**,22/4.)+'%'12351-/-.*-2-131.2-/406/0,2..-3664870,))',01.2%%$()21).%16,(,,-0;./096.-*)))+*,169583;30753323283:2+&+)+-01587600/2,.4/28;77568877;..20623///(&'$&++,4*+'+,+'$(,),-1332-1'')688123&2*569++''*008444:99441/+-67362-..2.)((*)-4371178893:/21100/1963;:./62201626340),&$3*/9--053-(&(*-24223266542144*8/(,2/4.*/*)37-.1-.,303573./0466585-.,6/./5247364*/,(/7989
@3f435b4e-a9dc-44fa-b976-c8a1797556c0 ch=324 read=99381 start_time=2019-12-13T13:16:32Z barcode=BC01 runid=2c9cf7bc05858273f10e7d7ec552fc0bd742dc3e
CTCTACGGAGACGTATTAGGAATTTTTTCGGCTTGTGGAAACTGACCCGAGCAACGCCGCGTCGAAAAGGTTTTCGGTTGCAAAGCTTCTGTTATAAAGGAGAAGAACGGCTGAAATGGTAGCCAGTGACGGTGCACTTTATTAAGCCGGCTAACTACGTGCCAGCAGCCGCGGTAATACGTAGGTGGCAAGCGTTATCCGGGATTATTGGGCGTAAAAGAGGGCAGGCGGCAGCAGGGTCTGTGGTGAAGCCTGAAGCTTAACTTCAGTAAGCGCGAGCAGGCAGCGAAGTGCAGGAGGATCGTGGAATTCCATGTGTGGCGGTGAAGGAAATGCGTAGATATGGAGAACACCAGTGGCGAGGCGACGATCGGCCTGCAACTGGCCTTGATCAGCGTGGGGAGCAAATAGGATTAGATACCCTGTAGTCCACGCCGTAAACGATGAGTACTGGTGTTTGGATTATGAGACCGGTGCTGCAGTTAGCGCAATAAGTACTCCGCCTGTAAGGTAGTACGTTCGCAAGAATGAAACTCAAAGAAAGGGAATTGACGGGGCACGCAAACGGTGGAGCATGTGGTTTAATTCAGGCAACGCGAAAAGAACCTTACCAGGTCTTGACATGCTCGCAAAGGCTCAGAGATGGAGAGGAATGGCGTATATGAGATACAGGTGGTGCATAGTTTGTCGTCAGCTCGTGTCGTGAGATGTTGGGTTAAGTCCGCAACGAGCACAACCCTTATCGTTAGTTACCATCATTAGGTTAGGACTCTAGCGAGAGACTGCCAGTGACAAGCTGGAGGAAGGCGAGATGACGTCAAATCATCATGTGCCCCTTATGACCTGGAGGCTTACACGTGCTACAATGGATGGTGCAGAGGGAGGCGAAGCCGCGAGGAGCAAAACCCATAAAACCATTCTCAGTTCGGATGTAGTCTGCAACTCATTTCATGAGTTGGAATCGCTAGTAATCACTTGAATCAGCATGTCGCGGTGAATACGTTCTCGGGCATACACCGCCCGTCACACCACGTTGATAACACCCGAAGCCGGTGGCCTAACCGCGGAGAACATCTGAGTGGGATTATTTGGGATGAAATTGGTAACAAGGTAATCGGAAGATGAGCGACAGGCAAGTAGGTTAACCTGAACACCGACAACTCTGTACCAGCAATACGTAGCCGCA
+
+)-&&$('%('(''&')''')*-4998+1(%&%%$+,+-1*(*+$*($$(),17987-+)''%'*--+(+-47,++*)'%%%'&$&(0*0,1/-+.)-)-(%*)(69902*(%&/...4,++4*)*++(-***&(#%'((%,.(+%(()(')012211.0/3.----/6425+21-3-..96405129673+-//;00.*(.($/'&,)02-(&'+1-*'(,+((,/0//:8414-*14.51//0/0&*+&(...,+'&&%/&(0)))%*((%&&&'&&(%(*)$''&'())22(.))+./14+*%()),8-7.-+*,''/+-020())(*.0,-1..+,0)(*-*-1*5-001,./+1*'(()1184112-'+).05,7,+)1'&%%$$%&'$%%/0066*)+-449.(,+*,0-.73016*)&)'),3**,255227:;2/-0+)'*')&*&*)*+%)**)&&'%%%&'%$'*05566.44-0%++4.7./3'/),-18,,),#,%'(..1-20224;9..2./367:4;8110).+&(++(*(&%,-+,.'9860,/+--/&,,0453*++'.'+.328:287:6%%242//((*,5*)(+.-+(%$'&&(./02911134%31,%&)/+)/*+/)*)+,-.90-'*+(...1(&)-/3223)*,/027329778703+459,+--.--(*)&(&)/05344/144609/7/4:,5.-6/')/'3&%/.,0/15;060/*)(4),-;648;6520161++2/(*4.275.),,))+-0/00(01'/.1-,,,&)+83.03+2.22-%-(*4/0-+.492-)(((&(%+*594,,8--+3-5-.1*'%$&%''&').+,&%+-404;8977566+.+0)'(&,*,6..7:56-**')%)49;:5;8(*+3816879<948(.+8.21-0..//46458/2,+(&&)&('(()'-0('-*+0&%%&&****+%,''((%&*-.545745.0'..,.95/6/284470,''$'',-/8-1;1/32..+/-'+*-.+,+412,120)-+*47699956((,-,(()''%&%&'(,./+&--233*/3&,-&)+)&&*-.%-$*$&+3,1.,1.3615)5+7023,,&+/5979::80'0)/239553+,//&3(0((0302.0-(($*+3121,-*))02*$&(%$$
@60aa595c-4a87-43f2-9a9c-a437b779b839 ch=123 read=159353 start_time=2019-12-13T13:16:29Z barcode=BC01 runid=2c9cf7bc05858273f10e7d7ec552fc0bd742dc3e
CCTACGGGGGAGGCAGCAGTGGGGAATATTGCAATGGAAACCCTGATGCAGCAACGCCGCGCGCAGTGATGAAGGTTTTCGGATCGTAAAGCTCTGTCTTTGGGAAGATAACTGGCAGTGCAAGGAGGAAGCCACGGCTAACTACGTGCCAGCAGCCGCGGTAATACGTAGGTGGCGAGCGTTATCGGATTTACTGGGCGTAAAGGGAGCGTAGGCGGATGATTAAGTGGGATGTGAAATACCCGGGCTCAGCAGGTGCTGCGTCCAAACTGGTTATCTGGGGGTGGGAGAGGAGGTGGAATTCCCTGGTGTAGCGGTGAAATGCGTAGGGTGGAAGAGTACCAGTGGCGAAGAGCGACTCTGTGGACTGTAACTGACGCTGAGGGCTCGAAAGCGTGGGGAGCAAACAGGATTAGATACCCTGGTAGTCCACGCCGTAAACGATGAATACTAGGTGTGGGGGTTTCCAGCACTCCGTGCCTGCCCAACGCATTAAGTATTCCGCCTGATTGCGGTCACAAGATTAAAACTCAAAGGAATTGACGGGGACCCGCACAAGTAGCGGAGCATGTGGTTTAATTCGAAGCAACGCGAAGAACCTTACCTACACTTGACATCCCTTGCATTACTCTTAATCAGGAAATCAGCGGGGACAAGGTGACAGGTGGTGCATAGTTGTCGTCAGCTCGTGTCGTGAATGTTGGTTAGATCCCGCAACGAGCACAGCCCTTGTCGTTAGTTACTACCATTAAGTTGAGGACTCTGGCAGGACTGCCTGGGTTAACCAGGAGGAAGGTGGGATGACGTCAAATCATCATGCCCCATGTGTAGGAGCTACGTGCTACAATGGCTGAGAGATGCAATACCGTGAGGTGGAGCCAAACTTCAAAACCAGTCTCAGTTCCGGATTGTAGGCTGAAACTTTCGCCTACATGATGAATGATGGTCTTGGCACACACCGCCCGTCACACCATGAGAGTTGGCAATACCCGAAGTCCGTGAGCTAACCGCAAGGAGGCAGCGGCCGAAGGTAGGGTCAGCGGTGGGGTGAAGTCGTAACAAGGTAACCG
+
*,+,3/871,&*0*1475553./',()*..&*0:1-0&+,'/,+-.///3.35;98:;3***()%-,)*))*602/2-(+,0145482<*)+-677877<;4;0),*.+/(%',,/*-)$,$%1(*,*)/+/0'++/*--70657.7-0943/-,--)*%%&)1*,.7916103+.++,+/33104)1)07,+-4:;73333:8(3/&**3255845;89834544196;:77442/::1149027566/('))85847776'))'470-+//26324/)4.4)(,/0)++,/'((',1,1*/+-*)(23.+0136;8/)-.*.3;46,&&(+1,-)*%(&(/-1627*&')&'&-4500/-*%()'%))+0.,,./63322)+2612/(+*(*0268::-+-.9;18'35+3.,.55225,*/20-12/-+..386679,.---./82**''145463;:1*3:23(+',(*+2--.*))&#(&$+(*)*+.31((&(,;7134-&)$+'%-.42-&'*+),-0.<;8455/95(.*0455561/87,.60..022+++*+/.*)++2534395;:081;806.-0:6852165/350+,-,/840.-+./2137.77'+(+./6-+*)(.,/.23,*)*,*)*$&(+/6012653622-+**,24;;6677'639.0189,(***7535776799;8.8(*,/3()(/.7.+-0+6-).+'+*'14//63466491/1945579<91:1.+0-*+-7.443,(%%$&+.4:77989;7/:/7/257.,/)-,-912:98960.+-/4:73337630*-,)'*+02/0..0')-**+)*/88786;514*%%%$'*+88151//4;8941,0/04+-,-052,,+'(360.8+**,,7+/-53*4-*8*+)+1510+&(&&)(*-)*(&%*%%$$$#$$$&'+03/11821*,,++*3779<:3//+-)021+,()&(0(''''.*(-)('1**+8956,+)()070/(/,4-0.)0-3781:24010+3.1./303366640/3/(**()))44789987-7/48762
@fab2db41-b9b5-477a-b3f7-51212ac844ef ch=478 read=83976 start_time=2019-12-13T13:16:26Z barcode=BC01 runid=2c9cf7bc05858273f10e7d7ec552fc0bd742dc3e
CTCCTACGGGGAGGCAGCAGTGGGGAATATTGTGCACAATGGGCGCAAGCCTGATGCTGCAACCATGCCGCGTGCGTGTATGAAGAAGGCCTTCGGGTTGTAAAGTACTTTCAGCGGGGAGGAAGGGAGTAAAGTTACCTTTGCTCGGTGACGTTACCCGCAGGAAAAGCACCAGCAACTCCGTGCCAGCGAAGCCCCGCGGTAATACACGGAGGTGCAAGCGTTAATCAGGTACTGGGCATCTGCAAAGCGCACGCAGGCAGTTTGTTAAGTCCAGATGTGAAATCCCAGGAAACCAACAGGAACTGCATCTGATACTGGCAAACTTGAGTCTCTCGTAGAGGGGTAGAATTCAAGGTGTAGCGGTGAAATGCGTAGAGATCTGGAGGAATACCGGTGGCGAAGGCGGCCCCTGGACGAAGACGACGCTCAGGTGCGAAAGCGTGGGAGCAAAAACAGTTAAGATACCCTGGTGGTCACGCCGTAAACGATGTCGACTTGGAGGTTGTGCCCTTGAGGCGGGCTTCCGGAGCTAACGCGTTAAGTCGACCGCCTGAAATTACAGCGCAAAGGTTAAAACTCAAATGAATTGACGGGGTACACAAGCAGTGGAGCATGTGGTTTAATTCGATGCAGCACTTGAAGAACCTTACCTGGTCTTGACATCCACGGAAGTTTTCAGAGATGAGAATGTGCCTTCGGGAACCGTGAGACAGGTGCTGCATGGCTGTCTCGTCAGCTCGTGTTGTGTGAAAATGTTAGGTTAAGTCCCGCAACGAGCGCAACCCTTATCGCTTTACTGTTGCCAGCGGTCGGCCAGGGAACTCAAAGGGAGACTGCCAGTGATAAACTGGAGGTGGGGATGACGTCAAGTCATCATGGCCCTTGACCAGGGGCTACGATGCTGCAATGGCGCATACAAAGAGAAGCGACTCGAGAACCGAGGGAAGCGGACCTCATAAAAGTGCGTCGTAGTCCAGTTGGAGTCTGCGACTCGACTCCATGAAGTCAGAATCACTTAGTAATCGTGGATCAAGAATGCCACGGTGAATACGTTCCCGGAGCCTTTGTACACACCGCCCGTCACACGTAAATTGGGTTGCAAAGAAGTAGGTAACAACCTTCCGGGAGGGCGCTTACCGCTTTTTTTTTTTTTTGTGATTCATGACTGGGGTGAAGTCGTAACAAGGTGATAACCGG
+
-/.+*-/+292+-50(.-'*),13*-46-0.%*((*00:9380-'-39/68111540(&$&&,/.0,26330$&)117877302'(((+164:4*4.0/'(272210-/+6/*.-+59.)-,+**.+'')-5+*+,**))4/.666,.32*4/40/3:-120-%,*')$%%&)*&.&))-.6579672.+()'&+-(+,/-0-51.)(')*1,+,-04759:/:+6),.&)$%&)*7,('$'%%%&+1,)*('+-.2*.38,724/*0,;//-8&%*230+++*/)+/+$*)')+'++%((**+-2/-./-3))*,,2222/.1&+++,,10/**&'%(+*),.,+(,)3+5-2(,',1/****/90..;1/0;:;40,+,/2;;2./+&&''+,1//*()/-/+-10.3;0+*-226-,.(-0+,,*0.7,.7771'+*'((557:+(&(+125,1(*,-0((*666<50/31(.1+(*,08599::11000997303123%)++7./*20(+0.-/2*'')*-1.-.,++-66;3211/80*+,-18974663-)-*((((%('&-.4--2,43:89.588;9211,4-..0-1.,&()$%'*,-'2639,-.-30/27077.309643.%-,)2,,-,+0/*321,)-)+.**.683:2338973-1)*+))/5;952-++-.00-.40/201921:)::66596766357%'+.36:56673:44383'+663//0037730,),),*-.4,,)1,%/5/7261.65((./591123036:45)+1,/1&',*)&)++.9./:7165:550042%0-'*)).//:011-*-.-3130./+*,.0<...+(&(&,+59025367643/%%((954')+1,,&$$'(14+.19,8')*'$*(,+-0/:+2++*3332669/*+(*+()0//,*))',(/'&$,,&*+&,.72.4/.+//77,./42///.43441-(.-:/1)-.1--+&&)'&#()*4602.5.--3'.*(((#%$$&$%(-+-0;9;:80,((.30/1402/6257862658-:6--4',,('5-,-//*.*09.;9--84.-(*%'&&&)'4787;,.08,&)'&)'0.*-,+)-12574,2:/,48081-6,*.-$'/.2+4,.-*2635-,/288;6252333/2+(,+,-,,-+//3,/*('&(*-/;/;.5
@a7a7dbb4-f65f-44c5-8a2a-c6b6e74f9626 ch=269 read=88067 start_time=2019-12-13T13:15:35Z barcode=BC01 runid=2c9cf7bc05858273f10e7d7ec552fc0bd742dc3e
CCGGTTACCTTATTTTGACTTCACCCAGTCATAGCCAGATCACAAAGTGGTAGCGCCCTCTCCCGAAGGTTAAGCTACCTACTTCTTTTGCAACCCACTCCCATGGTGTGACGGGCGTATTACAAGGCCCGGGAACGTATTCACCGTGGCATTCTGATCCGCAGAGTTACTAGCGATTCCGACTTCATGGAGGTCGGTTACCGAACTCAATCGGACTACGACGCACTTTATGAGGTCGCTTGCTCCTCGCGAGTCGCTTCTGTAGCGCCATTGTAGCGTGTGTAGCCCTGGTCGTAGAGGGCCTTGATGACTTGACGTCATCCCCACCTTCCTCCAGTTTATCACTGGCAGTCTCCTTTGAGTTCCAGCCCGGACCGCTGGCAAAGGATAAGGGTTGCGCTCGTTGCGGGACTTAACCCAACATTTCACAACACAGGCGACGACAGCCATGCAGCACCTGTCTCGTTCCCGAAGGCACCAATCATCTCTGGAGAAAGTTCTGTGGATGTCCAAGACCAGGTAAGGTTCTTCGCGTTGCATCGGAATTAAACCACATGCTCCACCGCTTGTGCAGGCCCCGTCAATTCATTTGAGTTTTAACCTTGCGTACGTACTCCCCAGGCGGTCGACTTAACGCGTTAGCTCCGGAAGCCACGCCTCAGGGCACAACCTCCAGTCGACATCGTTTACGGCGTGGACTGGGGTATCTAATCCTGTTGCTCCCCACGCTTTCGCACCTGAGCGTCAGTCTTCGTCAGGGGCCGCCTTCGCCCACCGGTATTCCTCGAATCTCCCGCGCATTTCACCGCACCTGGAATTCTACCTCTACGAGACTCAAACGCCAGTATCAGATGCAGTTCCCAAGGTTAGGCCGAGGGATTTTCCTCTGACTTAACAAGCCGCCTGCGTGCGCTTGCTGCGCCCAGTAATTCCGATTAACGCTTGCACCTCCATGCCGCGGCTGGCACGGGTGAGTGCTTCTTCTGCGGTAACGATAAATGAGCAAAGGTATTAACTTTACTCCCTTCCTCCCCGCTGAAGTGCTTTACAACCCGAGGCCTTCTTCATACACGCGGCATGGCTGCATCAGGCTTGCGCCCATTGTACAATATTCCCCACTGCTGCCTCCCGTAGAAC
+
01/9/;0.().*2980,+-//0./3.-/10'&&'*&,+/*+%*),*(((+&&&&'+/,()*+1+)--16070-(*,*/0-,15:87<</+.0'24*(,*45++.1*0+--13.//2('&(($*7:-28'%)//**+++*,1/.35598:777;7433+-(%&&(%%'0))*(*+..8:160/55864567+,'**/42:/-+'(768/6.*1.:042-+124--(()+,(*,+0.--/1280431-(.(()%'(*//+)'%%$%'*-/7219.,+..-/,.*,-01;3-/5,,',))'('%,''''&'%$%'**-1789:949;0-392658*.,,.383/--)+-,0-)+043845;91///0,*$+-,*-116:110+'$5:+.0.,-)-.3,8.+()*,77<3509213441/,.*+(/,,2()&&'%%$&$*''((*//6+//:.3/0,--+**'%'().((-3/+))-+10'/*/.//(*+.210.+&*('&+,*('(.3./**)''(),03.///'++.3<970.&&(-0)++-.,)(')(;;78://./020..*/0),/,+,**'.1.5/(%'()2+91'*.*,,*131(-+.-.--+(&$(',-.,68:*(278&71,**-13,1++,..2,,.//04,1-)11(**06582074,+/4/60/2&**443+5145-77+$+)4361191)'&')'/)+,.(*))35/8:+070780(+,*,/+,,,%-.-+&&)*3565545;77+:(.43+77136284127)*573:76694533+)268092&&-+419<;3+2*%%%-0.1+/)3.*'$(*(*($&'*/4556/,'(%*&%&)*-5334977687<0.()',-43+-*1)&$-+*&/99,-+)+0/(''&'&()/',2/283893424/-0+))+*,*)*'**/+5-7/3,-,:.;075590.)/6/0)$%#(,)++102.3,),-3()(%'(*+0*+'+'%&'(+-)&(,+'&&&&)*(.&('(%'$('%%&),*&),/9/+/31/731*,-0))*()%+//-+22/11,+*,3.77;79;9320+%**,5:333/;222989;*89355*,+-3*+25+*%-'--*,,-230*,,+-.,0/-/;5-.(*(*+
@0cad3a4f-ff28-44ef-8c56-5d5cd729d255 ch=214 read=55236 start_time=2019-12-13T13:15:33Z barcode=BC01 runid=2c9cf7bc05858273f10e7d7ec552fc0bd742dc3e
GTATACGGGAGGCAGCAGTGGGGAATATTGCACAATGGGGGAAACCCTGATGCAGCAACGCCGCGTGAGTGATGAAGAGGTTTTCAGATCATCAGAAGCTCTGTCTTTTTTAGGGAGGAATGTGGTACCCAAGGAGGAAGCCACGGCTAACTACGTGCCAGCAGCCGCGGTAATGCAGCGAGAGTGGCAGGCGTTATCCGGATTTACTGGGCGTAAAGGGAGCGTAGGACGGATGATTAAATTAGGGATCTTAGAATACCCGGGCTCAACTTGGTGCTGCATTTCCAAACTGGTTATCTAGAGTGCAGAAGGAGGAGGTGGAATTCCTAGTGTAGCGGTGAAATGCGTAGAGATTGGGAAGAACACCAGTGGCGAGGCGACTCTCTGGACTGTAAGCGGCAGCTGAGGCTCAGCGTGGGGAGCAAACAGGATTCGACCTGGTAGTCCCGTAAGCGATGAATACTAGGTGTGGGGGTTCAACACCTCCCGTGCCGCCGCTAACGCATTAATTATTCCGCCTGGGAATTACAGTCGCAAGATTAAAACTCAAAGGGAATTGACAGGGACCCGCACAAGTAGCGGAGCATGGTTTTAATTCGGAAGCAGCGCGAAGAGAACCTTACCTACGCCGGCATCCCTTGCATTACTCTTAATCGAGGAAATCCCTTCAGGGGACAAGGTGACAGGTGAGGTGCATGGTTATCGTCAGCTCGTGTCAGGATGTTAGGTTAAAGTCCCGCAACAGGCACAACCTTGTCGTTAGTTACTACCATTAAGTTGGGGACTCTGGCAGAGACTGCCTGGAGTTGGCTTGGAGGAAGGTGGGGATGACGTCAAATCATCCCATGCCTTGTAGCAGGGCTACACACGTGCTACAATGAAAACGGTACAGAGATGCAATACCGTGGTGGAATGGAAACTTCAAAACCAGTCTCAGTTCGGATTGTAGGCTGAAACAACGCCTACATGGAAGCTGGAGTTACTAGTAATCGCAGATCAGAATGTCGCGGTGAATACGTTCGGGTCTTGTACACACCGCCCGTCTACAAGAGTTGGCAATACCCGAAGTCCGTGAGCCGCAAGGAAGCAGCGGCCGAGGTAGAGACGATTGGGGTGAGGGAATCGTAGCTAAGGTAACCGG
+
&().*((.('/,-,)(-,./88+.30-/.''(,1:447.+'&))):+)*+.-,.)++(,-./('*,/*+**-.+/2+'*/-:8.)%&(+,*-(%$*&&(*88773621(,($.2+&'%%-,%('),*-'(()-**/'(.,,0,-/**'&%&%$'((..412-%-4--*))(,,-(0&(%'$(&''+71*,-++600-1,',*,40,.49864336<1)25&+,02),.&,0//,,*0*02*1+))2)&*''&()062,;.+278634*-*(,),&&&$$''.9.012232231/4*++44-+,-,++.'%*'%,*'*'',-/,/(9,()-,)('())41/)-*(*:881((%$-&(.2)++086689/00*+')(*.+,/.00404594755*&%''*-,#$&''&-3*,*&((+767:(()+5<8:378+.1')%+-*+*')((.*)'+-*&(&%-+)2/(*'&+-+,)&),3.-2)&&(&(.)73+)++./(,5),-3-1)-&+)*'('*677:24435:6'()))+,-.,$'*)&*2+3964...*/+*+(,*2,2,2&298568)%'$%(+'()../2).0-01++43)/5/93*+'+#$&&''')-/)('&)*)('',+&%&%&&+(--.,02,1+,*-/,*)'&&+-20%('((&'&,;2/65%,49-166+.+))-,(.,,,*)(.(+-6&-,.),*%,0/178979653%-40/0&.$(+0/78*+-73'&.--1+*('$%'$'''+),.014,+.0./4378/7.9.-/2.*3.01/*&%'%&&(+.9799<754()2,*&%%$(+&(,*,)-,-.730&(-14546:7//-,1.+*1)1*)'$'&&%$20*..//**&'*44955505.*)))&+&,)&(())+)77629.*-.+,,%&*8*1,*(-,)&&%'/762)+,,-16:1530.0/,-+''&)013+/-'&%$''+0-..&*)(,+*1163%'--)(++./4632%)%'14853322431+-+-*''/,-21493(2.,+1.%*&+*-.1822;4)(*$%'('&%)20&..+/,),4+()+*./.,2'%%&%$&)(0+,*)-+,,+-5*)()%%'(*0121%3*,0-')%&)*((.,-($$%((&-*2.0:260:
@51ee8b73-0f25-4912-a69e-d7a35c386d5c ch=266 read=89177 start_time=2019-12-13T13:15:06Z barcode=BC01 runid=2c9cf7bc05858273f10e7d7ec552fc0bd742dc3e
CCGGTTACCTTGTTGCGACTTCACTGACGCGAATCACAAAGTGGTAGCGCCCTCCCGAAGGTTAAGCTACTACTTCTTTTTTGCAGCCCTCTCATGAATTGGCGGGCGGTGTGTACAATGCCCGGGAACGTATTCACCGTGTATTCTGATCCACGATTACTAGCGATTCCGACTTCATGGAGTCGGGATGCAGACTCAATCGGACTACAGCGCACTTTGGTGCTTGCTCTCATGAGGTCGCTTCTCTTTGTATGCGCCATTGTAGCGTGTGTATCCTGGTCGTAAGGCCATGATGACTTGACGTCATCCCCACCTTCCTCAGTTTATCACTGGCAGTCTCCTTTGAGTTCCCGGCGGACCGCTGGCAACAAAGGATAAGAGGTTGCCTTTCGTTGCGGGACTTAACCCAGCATTTCACAACACAGGCGGGCGGCCTTCATGCAGCACCTCACAGTTCGAAATCCATCTCTGGAAAGTTCTGTGGATGTCAAGACCAGGTAGGTTCTTCGCGTTGCATCAGATTAAAACCACATGCTCCACCGCTTGTACGGGCCCCGTCAATTCATTTGGTTTGCTTACGGCCGTACTCCCCAGGCGGTCGACTTAACGCGATTAGCTCCGGAAGCCACGCCTCAAAGGGCACAACCTCAAGTCGACATCGTTTTGGCGTGGACTTCTGGGGTATCTAATCCTGTTTGCCGCTTTCGCACCTGAGCGTCAGTAGTCTTCGTCCAGGGGGGCCGCCTTCGCCGCAGTATTCCTCAGATCTCTACGCATTTCACCGCTACACCTGAATTCTACCCTACGAGACTCCGGCACGGTAATAGTCTGATTTCCCCAGGTTGGCGGGAGTTTCACATCTGACTTAACAAACCGCCTGCGTGCGCTACGCCCAGTAATTCCGATTAACGCTTGCACCTCCACCGTATTACGCAGCTGCTTTGGCACGAGTTGGCAGTCTTCTTGCCTTATTGCGGGTAACGTCAATGAGCAAGGTATTAACTTTACTCCCTTCCTCCCCGCTGAAAGTACTTTACAACCAGGCGCTTCTTCATACACGCGGCATAGCCATCAGGCTTCGCCCATTGCAATATTCCCCTGCTGCACTCCCGTAGGAG
+
1))+'/*1.5-,2.'-4356<4--''('&&).536)*)-,%+(-.*((*-8/1,0+)),-.2157-/,*-'')3,/118.:+-..&/93)+/2-0.&(++(.,-4,)+,)-.+.+*(*,*42+9<02//98890//9/600''11.))*/54+/.+/0*,22678-9-6-413373+-'($)/.**)#/'+%'/-.5-;07+6464/,*+*&,&'*+&('&$$%%&'**'&%'*),)+-/0240544<9000136798606.'')+*(**(&%&(*).;98643%*%$(%%())+)'(()+7679:-;34,,-3-2-5+/,.,<.**<8:/;..-66531''*),.03900-&.1*20585445:48748;.*0/.9+((/00+((&%)-.02:111;881525/41++&))/3,,$$*&'%&$(00&*(,+-,+-3242,-,&)%((')&(+86/1'(-8+4716553224.22,/466534:99776//148:8391-*0,927;62/-,.+-/34'&*5)/:9/0/**()-.---'()%(+'/0(/)13.86/)+/378:7189-.,+0)#%&&$((0070/-.,99:+&,,..:6032358687-+-+.1.-/1/7381:248(*)+((-/2+0:-+(,4/1304,1.45554(1220881+31)2-8/)')%%$)&%0-/064:,6-(*2;6(+%$%046+,.--4..-17898%+(()...51331*'0/82-*2347;4;668;+1'&''(/,+,4**-4,,-,+0.//286237;610+*'-..,%/*2/3,53(('-*(/+-.2+,&&%)&+*''($''()+(,;+37;/,-4-/',,&.,)'2;,,(//03222-2,7-08963:24-+*,,.270.2+-,00)(&),42;2/.-2+1**(((&&(&*+/0/&+)$'**5-/-0%**'&&(+&'%%$&(%'(+((&'%+(-.,.,'+('(&+-,/173/1866718/.0+-212%%/(*7340/50---7:)7;844/:5.,;:63:6/0)*,/)&)+*4+).,+(*//44:6)+)*&,,/(666.'()%&'3)-./01%)-5/'+-))+.-100521-++.2/0*+,-83,-)+))'
@56186a36-ba3f-4db7-af4e-e3e91df42570 ch=283 read=93216 start_time=2019-12-13T13:15:05Z barcode=BC01 runid=2c9cf7bc05858273f10e7d7ec552fc0bd742dc3e
CAGTTTACCTTGTTACGACACCCCAATCATCAATCCACCTTAGACAGCTCCTTCCTTTTGAGGTTAGGCCACCGGCTTCCGGGTCTTATCAACTCTCGTGGTGTGACGGGCGGTTATTGCCTGGGCCGGGTGACTGCTGCGGCATGCTGATTCGCGATTAGATTTAACTTCATGTAGTCGAGTTGCAGACTACAATCCGAACTGAGTGGTTTATGGTTTTGCTTCACCCTCGGCTTCGCCCTCTGCACCATCATTGTAGCACGTGTGTGGCCCAGGTCATAGGGGCATGATGGTTGACGTCATCCACTTTCCTCAACTTGTCACTGGCAGTCTCGCTGGGAGTCCCCAATGATGGTATTAACGATAAGGGTTGCGCTCGTTGCGGGACTTAACATCGTACGAGCTGGCGACAATGGCACACCACCTGTTATCTCCTTATAGCTATCTCTCCATCTCTGGAGCCTTTGCGCCAATTATCTCCAGACCTGAGTAGGTTGCTCGCGTTGCCTTCGAATTAAACCATGCTCCACCGTTGCGGGCCCCGTCAATTCCTTTGAGTTCATTCTTGCAGACGTACTACTCAGGCGGAGTACTTATTGCGTTAACTGCAGCACTGGACTTTGACATCAACGCTAGTACTCATCGTTTTACAGCGTGGACTACTAGGTTAATCTGGCCCTGTTGCTCCCCACGCTTTCGGGACTGAGCGTCAGTTGCAGGCCAGATCGTCGCCAGCCTTCGCCACTGGTGTTCCTCCATATATGCGTTACCGCTACGCATGGGTTACGATCCTCTCCTGCATACAGCTGCCTGGTCTCTATGGCTTACTGGTTAAGCCTTCAGGCTTCTGAACCCTTGCCGCCTGCTCCCTCTTTACGCCCAATAATTCCGGATAACGCACCTACGTATTACCGGCTGCTGGCACGTGGATTGGCCGTGGCTTTTCAATAAAGTACCGTCACTCGGCTACCATTTCCTGTAGCGCCGTTCTTCCCAACAGAGTTTACAATCCGAAAACCTTCTTCCTTCGCGGCTGCTCGGTCGGGGTTTCCCCATTGCCGAAAATTCCCACTGCTGCCTCCCGTAGGAG
+
9'/44(*354902-*+)$%%''('3.4558844155-10/2/02613440(.2-(,(&$(%*,-8.18:;57:.3,,4.*.5/.%*'(*2-6-//13468:,.26682;;8-.5*(.-$&&&&+577+)&&%$$&&)())+*',03799*/()*10-3(%%$'++*.)-149::96741,-,.0,./4263-0,/.-,)''+&'&$(*-4;3-22/+89/347845/9/.-**,,3.'',/**-//,5+)*.+0931*--(+--*0((%),1+&*&)*64507:2./*))''(*1*,48::://'#&$'&-++.(**-..-3&,*.;/,.1.--''3$%(%)+.,+'*+...046.,$,-81///1-09103//022575<14/:44$&%$$%),.(''(&&.-%2*3('&)''(-+$*)/0.262-4)*+:6984844464010,---/968877785,-02/4'#%#%&'$)%$%'&*)')(*2//'$'&,3-5%%-427722*+)-.+%)+(109+2/&/)./0*%(&&*)**020/53++-.,1/:0-/570.047206;-2/,/&&53+1'01+/0-%'%((&'%(')-+%0'')0/616***,*/54678;786:933.-,+)+)%&&()--.76554.12:'$&&)4559;:21112*++',-'''*%%%&&)$/4.12389.(+)*29/.1;97821447607+/390202118001886:2//2&%)-*0**,9/7651-)-00707:/11-(&#$$%$%)*+,)(($+)(),&)%'(',-:96650.))*(($%'*+++,.,/3952/0.1*,')(&(%&+-732**'(-.+.6-4,)&'+-39',++.-+04278.10+*026+*,1175+5,/8:92+4/55+&)''',-/1447/7*&+%)''*24524-'))*%,$2&'$)&'))+**13.(-/,36+*..023541111+6,0,48+299,)+..)((+,;7:;8)'+)%-*--&**/9/,.)')-'&,10-041612:435,+''(%%(+'*+.:22%264-;1/9<9/283/5*-35-5483)&,,..-,+)(/7++://+%)
@1f79f593-cf91-46ce-8e07-f73ed8daf337 ch=323 read=89360 start_time=2019-12-13T13:15:03Z barcode=BC01 runid=2c9cf7bc05858273f10e7d7ec552fc0bd742dc3e
CCGGTTACCTTATTTACGACTTCACCCCAGTCATGAATCACAAAGTGGTAAAGCGCCCTCCCGGTTAAGCTACCTGCGCCTTTTTTGCAACCCACTCCTTGGTGTGACCCGGGCGGTGTGTGCAAGGCCAGGAACGTATTCACCGTAGCATTCTGATCCACGGTGCAGCGATTCCGACTTCATGGAGTCGAGTTGCAGACTCAATCCGGTTGACGCGCTTTATGAGGTCGCTTGCTCGGTCTTCTCTCTTTGTATGCGCCATTTAGCTGTAGCACGTGTGTAGCCTGGTCGTAGGGGCCATGATGACTTGACGTCATCACCTTCCTCAGTTTATCGCGGTCTCGCTGAGTTCCCGGCCGGACCGCTGGCAGCAAAGGATAAAGGGTTGCGCGCTCGTTGCGGGACTTAATAACATTTCACAACACGGGCTGACGACGGCCATGCAGCACCTGTCTCACGGTTCCGAAAGGCATTCTCATCTCTGAAAACTTCCGTGGATGTCAAGACCAGGTTCTTCGCGTTGCATCGGAATTAAACCATGCTCCACCGCTTGTGCGAACTGTCATTCATTTGAGTTTTAACCTTGCGGGCGTTACTCCCCAGGCAGTCGACTTAACGCGTGCTCGACCACGCCTCAGGGCACAACCTCCAGAAGTCGACATCGTTTGCAGCGTGGACTACACCGGGAGTATCTAATCTGCTCCGCTCGCACCTGAGCGTCAGTCTTGTCCGGGGCCGCTATTCACCGGTATTCCTCAGATCTCTGCGCATTTCACCCGCTACCTGGAATTCTACCTCTACGAGACTCCAGTTTTGCCAGTATCAGATGCAGTTCAGGTTTGGGCAGGGTTTCACATCTGGCAACAAACCGCCTGCGTGCGCTGCGCCCAGTAATTCCGTTAACGCCCTCCATTACCGGCTGCTGGCGCGGAGTTAGCCGGTGCTTCTTCTGCGGGTAACGTCAATGAGCAAAGGTATTAACTTTGCTCCTTCACTCCGCTGTGCTTTGTGAAGGCCTTCTTCATACACGCGGGCATGGCTGCATCGAGCGCGCCCGTTGTTTTAATATTCCCTCTGCTGCCTCCCGTAGGAACAATATCAGCACCAACAGAAAGGTTAAACGCAAAGGAGCGCAGGCAACACGGCACCAGCAATACGTAACTTCCATA
+
604026,/,3+&44*'./079<61739,,,:90/,,0++)+*9/../4121'')015++.5+*((,/-+,-./,&$('(+,/648+24663<9+/)3(%&*+611325&((,*&)*'+.,-%,*-006.'2)60189626/,/825*.-14:7/...41--*'4)+)'),,7;353379;7/01+())+*+.3+(*$/%+.30;/8'+(,+')40-&%)-(),2/.//5*0.)(((()(&'(2+--,*-1*'1+-,64695372+)(%)$(*)$)++31.*,-.9*,44404,(1/)593/...---..,*-006(.''*16;5211)+.<:/+*%$'&*+-0*)/.(167/+',-4.47+1)(',)4-3)-62&//4.4/)073481/+,)-/3143,,,75/106,)$#%'&'(%%%()&1-/*/*+.3011+/%./7/657-44147--0+(,,01:6.2&&+7'0*/'(.5777:773/,,13.,-*-,(00969562+,/039()13;88;312.1,+--.:))''))595,20-,4-0,)-.(),-*,)''#$%&')30-8213<:24/7;<+46200/*)'()(''**,/18:5+/)(%*),6553123/-.,.+,-)'&'(&*128/6'(..*-1116919/-(*-+,55686994062',$//..19754-,'*('/-%')+31+02+*##$%'%$%+()4/39)+.4523/+,22492//%-698-,'(&&)')&-+/2425:4/,.&'165/.'%*/0/1612+.3()77(-'%$&)'-+1+&+('/-,0//014,/$%)-47//08135669611201548-2&.-((%*,'(&*+)/5*,(*'/0((%&(2-9;52;,-/&&++-28.,-&,,46.-15497;6)*%'&%%$(+2235(+)*.6.5.0/03/)'(-&.&(7-)-3124:---8-8;9885-))&(01562/.+,/4589(0,/0/714))*(&-.68*61''(2)%&&')&)1/-'($$%'-,&,118<9785/%-*,-*+.3311//07676''+,%'$%$()*0%+,,)+../96173,/2340//+*,4+**&,&.()5.0.983/4/57739-*5+)*2+.,.)+'1*2*.(*)+(,&'%&&&&%&%$$%'$,&/)//1378+&&$$'%$$%
@579e1354-8d2e-407b-8e8f-105bde982f03 ch=203 read=95106 start_time=2019-12-13T13:14:56Z barcode=BC01 runid=2c9cf7bc05858273f10e7d7ec552fc0bd742dc3e
CTCCTACGGGAGGCAGCAGTAGAAATTTTCGGCAATGAAGCCCTGACCGGGCAACGCCGCGTGAAGGAAGAAGAGTTTTCGGATTATGCTTCTGTTATAAAGGAAGAACGGCGGCTACAGTGGTAGCCGAGTGACGATACTGATAGAAACCACGGCTAACTACGTGCAGCAGCCACTTATGCAGCGTAGGTGGCGGCGTTATCGGAATTATTAGGCGTAAAGAGGGGCAGGCGGCAGCAGGGTCTATGTTGAAAGCCTGAAGCTTAGCACAGTAAGCCATAGAAACCAGGCAGCTAAGAGTGCAGGAGAGGATCGTGGAATTCCATGTGTAGCGGTGAAATGCGTAGATATGGAGGAACACCAGTGGCGAGCGACGATCTGGCCGCCGCAACTGACGCTCAGTCCAGCGTGGGAGCAAATGGGATTAGATACCCTGGTAGTCCACGCCATCGTGAGTACTAAGTGTTGGATGTCAAAGTTCAGTGCTGCAGTTAACGCAATAAGTACTCCGCCTGGTAGTACGTTCGCAAGAATGAAACTCAAAGGAATTGACGGGGGGCCCGCACGAAGCGGTGGAGCATGGTTTTAATTCGGAAGCAACGCGAAGGGGCTACCAGGTCTTGACGCCATCATAAAGGCTCCAGAGATGGAGATGGCTATATGAGATACAGGTGGTGCATGGTTGTCGTCAGCTCGTGTCGTGAGATGTTGGTTCAGTCCCGCAACAGGCGCAACCCTTATCGTTAGTTACCATCATTAAGTTGGGGACTCTGGCGGACTGCCAGTGACAAGCTGGAGGAAGGCGGGAGCGTCAAATCATCATACCCCTTATGACCTGGAACCACACACGTGCTACAATGGATGGTGCAGAGGAAGCGAAGCCGCGAGGTGAAGCAAACCCATAAAACCATTCTCAGTTCAGTTGTAGTCTGCAGCTCGACTACATGGTTAAGATCGCTGGTAATCGCGAATCAGCATGTCGCGGTGAATGCGTTCTCGGGCCTTGCACACCGCCCGTCACACCACGAGTTGATGTACCCGAAGCCGGTGGCGGCCTAACCGCAAGGAAGAGGCTGTCTAAGGTGGATTGATGATTGGGGTGAAGTCGTAACAAGGTGAAAAAACGGAGATGGGCGACAGCGAGCCAAGTGGGATTAACACAAAGGAACACCGACAGCTTTCTTCCAGCCAGTAATGCATGGCGGC
+
---+*.1)771/2+)*(()++(**-,:;8/.:3240..2%08/+**01**(),32,.1*+*/-,6+20-*,+(%(2;842-/(/*--&))1,0,,**+10.1/-5.071*2.(1..+(('$&,.+,.2'$(*,76+),))+$%-+(,/)/0+0.30216001734&2-./.-02('&'')+.)*,--.25/1,)*-+-,5000,..-2--.1).76656:,''+1+**,28/7/.,43/(20/-,'./-5..58.299100&%%$'#%#&&'(-.+2300.-274295774.....((),-.4241-)*/7148251.2-.--3/2432/12-2.-,/66./140-,.2//-,+/*(+)).,,/205.($)*(..,+/,&%%)($'))-/4,--/279996939)&%$'($*&&)*1372(65.50..9876;60+30//7/.'+)--'*#'''(+--38862485<5:497876:33648,.01,&(*'..3+&+,-0331&'()+-69-/4(*%#&+*.368;1,--&)093-+4/+14+3-.+/.507560/177)*)('/-0((**,,310.++*/3111;:-4:6:7.+*+#))(++***+)))&&%&()'(&**,)+./%%&%(*-,/6,+25+7,()'''+.0(**(*66565246758825+4./55822*.1383128412'*+,1-/)010844379)6*')&/%*),-6((,./3&(,-/1/1.4/0102:7494/3+*5,:9:2432-*1-04<523,.*'&&&+(*.-/5./012+.2%'*,2/+''*+1+(&,&)*.03010-0./4'*$0--'''(,./13-)%%$%$&(()&)%(.01'50:11;98.-(,-30(+,-/-,*+.*,30/.(-++'..%+)-5-71&(*5998::9;43101595%*),)+7797768.,00,*)(()*,,-().,/+,*-(*+(2/2867360-20,),,(.-.02/2..,.61)1.0.0,0,1+,,0-'*)-,16*8:+*85-2.15-100,/&%'%%(%',)&'+(/;9953&&%,'+(-,,(()**++1,($(('',45+,(6,0/0()8,..0-5/6481/+.)))/')&''**++)%)('*+&*')($(/*.,/478%&%'%*0*4*-.'*.%/&6*31.1,)'(,'*,2+)01/&//493434&&%$$&%&--,%3'&%$%$##
@113f3bf9-6554-4091-81dc-fee62071d531 ch=473 read=52026 start_time=2019-12-13T13:14:46Z barcode=BC01 runid=2c9cf7bc05858273f10e7d7ec552fc0bd742dc3e
CCAGTTACCTTGTTACGACTTCGCAATCGCTGACCCTACCTTCGGCCGCTGCCTCCTTGCGGTTAGCTCACGGACTTCGGGTGTTGCCAGCTCATGGTGTGACGGGCGGTGTGTACAAGACCAGGGCGTATTCACCGCGACATTCTGGTCGCGATTACCAAACTCCAGCTTCGTAGGCGAGTTTCAGCCACAATCCGAACTGAGACTGGTTTTAAAGTTTGGCTCCACCTCACGGTATTGCATCTCTCTGTACCAGCCATTGTAGCACGTGTGTAGCCCTACATAAAGGGGCATGATGATTTGACGTCATCCCACCTTCCTCCTGGTTAACCCAGGCAGTCTCGCTAAGTCCCTCCAACTTAATGGTAGTGACTTAACGACAAAGGCGCTCGTTGCGGGACTTAATAACATCACGACACGAGCTGACGACAACCATGCACCACCTGTCACCTTGTCCCCGAGGGATTTCCTCGATTAGAGTAATGCAAGGGATGTCAGAAGTGTGAGTGGAGTTCTTCGCGTTGCTTCGGAATTAAACCACATGCTCCGCTGCGGTAGGTCCCGTCAATTCCTTTGAGTTTTAATCTTGCGACCACCGTACTCCCCAGGCGGAATACTTAATGCGTTAGCGGCAGCACGGAGGTGTTGAAACCCACCTGAAGTATTCATCGTTTGGCGTGGACTACCAGAATTTATCTAATCCTGTTTGCTCCGCTTTCGAGCCTCAACGTCAGTTACAGTCAGAGAGTCGCCTTCGCCACTGGTGTTCTCTAATCTACGCATTTCCACCGCTTCACTAGGAATTCCACTCTCTCCTGCCTCCTAGATAGCCAGTTTGGGTCACAGCACCCAAGTTGAGCCAGGTATTTCACATCCCCACTTAATCATCCCGCCTACGCTCCCTTTACGCCCAGTAATCCGGATAACGCTCGCCACCTACGTATTACCGCGGCTGCTGGCGTAGCCGTGGCTTCCTCCTGCTGGTACCGTCATTATCTTCCCCAAAGACAGAGCTTTACGATCGAAAACCTTCATCACTCCGCGGCGTTGCTGCATCAGGGTTTCCCCATTGTGCAATATTCCCCACTGCTGCCTCCCGTAG
+
6+&*0-,8:4<4/9-+'((/.+'++00-('+*)/90--299;:/2/3,44+/6/1121/.-04711-,,),/8/1263/+%&$-,).0-&++-*697**(('0)59426403-**-/-',/1&*/'/)'(,4068:3330415;137/11-/1*5+')%&%$&.,)))-162466567&&(08,++57.*,,1+/)(.89982,466650;<4,71-.:/.10003-//04+.,4/,-022674220.357/4:568:54;,,,.--/123722./.6,'&+++22(+*52132110055<600011546/63+.77;24.38*-615.1-+**/5658887;46453.383)+2).'(''+,*,/,,(/)(()1,/,/.887*.&$%++318;46,650'&'0-,.1**+,(.42667321001.32+56569480//164;;89-,'2+/4//0/-)('-/((/6-98776*+'*'***/8300.-*47/97993,('++00'$'((+&(0:::<;9:290(+103/+*%(0-952/&'*,.10+.'()%''()'(+,5;1-4737/80/-66102/98+-60125/0/--.%')--./-3,*)'/58858520--*1.866540-('))'%/-(*+-,040/))))/(+-,(./*%)((+.:<:900&))%')1134/-*546;62&&*+()*531533301*3++,/45/22::3,-*00+1().11:6393021158''(((//20756988:<60.*,+.05935-.8+)'''*,,57*.''/.&((%-,/1)0(+0,2/8),1,+-*+1/'+&).()%%4/.%(*-/0;7++&&$$''(*(1,'.*'*8..*0.%*%4(-:/.24348.5+'&,((%((*,,8*,57---*-1/:/,73-.,-*(&),/6+,'430333/.//04:;3380.2%4&'.+4<79485972,4*'&&&&1/3511/12-0-,&%%'),1-/199:9142/03:3397/*3+).,)*+-,02.%((+*0(+16-357;99:://)+)&'-./..3-/15356702/,,/.+10*(.+)*./36213.444*'+/12421:.4:0,0*.
@5124b0ad-36d2-42cb-896d-8a84cd7f00b5 ch=35 read=128157 start_time=2019-12-13T13:14:46Z barcode=BC01 runid=2c9cf7bc05858273f10e7d7ec552fc0bd742dc3e
CTCCTACGGAGGCAGCAGTAGAATTTTCGGCAATGGGGGAAACCCTGACCGAGCAACGCCGCGTGAAGGAAGAAGGTTTTCGGATTGTAAACTTCTGTTATAAGGAAGAACGGCAGCTGGGAAATGGTAGCCGAGTGACGATACTTTATTAAGCCACGGCTAACTACGTGCAAGCAGCCGCGGTAATACGTAGGTGGCAAGCGTTATCAGGGTATTGGGCGTAAGGGCAGGCGGCAGCAGGGTCTGTGGTGAAAGCCTGAAGCTTAACTCGGTAAGCCATAGAAACCAGGCAGCTAGAGTGCAGGAGAGGATCGTGGAATTCCATGTGTAGCGGTGAAATGCGTAGATATATGGAGGAACACCGAGTGGCGAAGGCGACGATCTGGCCTGCAACTGACGCTCAGTCGAAAGCGTGGGGGCAAATGGGATTAGATGCCCTGGTAGTCCACGCCGTAAACGATGAGTACTAAGTGTTGGATGTCAAAGTTCAGTGCTGCAGTTAACGCAATGAGTACTTCCGCCACGAAATTGGCCATTCGCAAGAATGAAACTCAAAGGAATTGATGGGGGCCGCACAAGCGGTGGGTATGGTTTAATTCGAAGCAGCGCGAAAATTACGGAGTCTTGACATACTCGCCAAAGGCTCAGAATGGAGAGATAGCTATATGAAGACTGGTGGTGCATATTTGTCGTCAGCTCGTGTCGTGAGATGTTAAGGTTAAGTCCGCAACGAGAGCTGTACTTATCGTTAGTTACCATCATTAGGATTTGGGGACTCTGGCGAGACTGCCGGTGACAAGCTGGAGGAAGGCAGGGATGACGTCAAATCATCATGCCCCTTATGACCTGGGCTACACGTGCTACAATGGATGGTGCAGAGGGAAGCGAAGCCGCGAGGTGAAACAAGGGGAAACCCATAAAACCATTCTCAGTTCCGGATTGTAGTCTGCAACTCGACTACATGAAGTTGGAATCGCTAATGTCGCGAATCAGCATGTCGCGGTGAATACGTTCTCGAACGCCCCATACCGCCCGTCACACGAGTTATTAACGCGAAGCCAGTGGCCTAATACCGCAAGGAAGGCGCTGTCTAAGGTGGGATTGATGATTGGGGTGAAGTCGTAACAAGGTAACCGG
+
+/13//../'(-/616(.,)'&*+6:1*077221/30+'*/+3:0,,-78.2*,.71.194:752+.),*+%*(-62;;84&+$03&/.0.)-035-6---87-011-/-5(5/&*-+01*.6.-45,+%**(&*+--2.%+)+47-),)3++,,'+-3//.5-.-..0*/&(&)'&**,,-*-/(('7572230/8103031330/1(.,$)&+,878.,.-.*102)0.+/52-12(07+,,865362105302/..,,+()&*$%)*&-/63-2*&(&&*03.556991001-**+*/-/35-.+/4425,-)'/+/:15*-*++()*(+)+*+/0+-3997445554682/6.13/0/-&$&'.81.-/**,03/.,,-,0.2/27783/.(%&(*6853.4'*--+-42*4/+&%,5,-+6.+5**'+,+-4/('2234365-/14:6798-3122--,--0332-/46843575553;524:71-0,,-/2.12300.)1+0-&($(&&'*)&$($#%%%(%*'%%#$'-763622-054555833:07+.,+../-/47::8,27+,+./5/-0--+'+'*//,6<:,410+-.6,-),.**(+,'%&%(,(*'*+,/3233550456/9.12-+2447+)&/.6,*+*(3+(,,,23//++')*,.06*.0///.5+15.)/1-040/345896566667./2+3+&$.)0*.*)+3323325-()%**-+**'.(*+0.1-)+-10154574732'-&/1)')0-*,23,0,,&'.+/334-(+,+43.+)*+0,*+.+/-03'8:6075677771200447779606//+600.2461/-&&%''%',124-)+-2079/2)-,477-++/-)0*.+'-'-30.-'/*-)++*'0+(*,'%)(,71-//896.5143116.4683(.+&2()&)*.,,')&'*./446756+/.11/0805076821,,(.(**%'./:893342478947,64308326153323.%&0$%$%')'(++(0:600+))'&*(&'%&$*,7.(1((0*+,'(')01+*-)'''*)+,'+$*&'),*-1286*5/*,11;9/.4*--//270671,-3.,-.-.065763847::728
@03b437fe-0504-4e30-9a7e-c454ba698b38 ch=163 read=178095 start_time=2019-12-13T13:14:44Z barcode=BC01 runid=2c9cf7bc05858273f10e7d7ec552fc0bd742dc3e
CCAGTTTACCTTGTTACGACTTCACCCCAATCATCAATCCCACCTTAGACAGCTCCTTCCTTGCGGTTAGGCCACCGGCTTCGGGTGTTATCAACTCTCGTGGTGTGACGGGCGGTGTGTACAAGGCCGAACGTATTCACCGCGACATGCTGATTCGCGATTACTAGCGATTCCAACTTCATGTAGTCGAGTTGCATTTACAATCGAACGAGAATGGTTTATGGGTTTGCTTCACCTCGCGGCTTCGCTTCCTCTGCACCATCCATTTGTAGCACGTGTAGCCAGGTCATAAAGGGGCATGATGATTTGACGTCATCCCGCGCTTCCCAGCTTGTCACTGGCAGTCTCGCTAAGAGTCCCAACAATGATGGTAACTAACGATAAGGGTTGCGCTTTCGTTGCGGGACTTAATAACATCTCACGGCTTACGGCTGACAACCATGCACCACCTGTATCTCCTTATGGCTATCTCTCCATCTCTGGAGCCTTTATGAGTATGTCAAGACCTGGTAAGGTTCTTCGCGTTGCCTTCGAATTAAACCACATGCTCCACCGCTTGTGCAGGCCCCGTCAATTCCTTTGAGTTTCATTCTTGCGAACGTACTACTCCAGGCGGAGTACTTATTGCGTTAACTGCAGCACTGAACTTTGACATCCAACGCAGGTAACTCATCGTTTACGGCGTGGTTACTAGGGTATCCTGTGCTCCCCACGCTTTCGGGACTGAGCGTCAGTTGCAGGCCAGATCGTCGCCTTCGCCATGGTGTTCCTCATATATCTACGCATTTCACCGCTACACATGGAATTCCACGATCCTCTCCTGCACTCTAGCTGCCTGGTTTCTATGGCTTACTGAAGTTAAGCTTCAGGCTTTCACCACAGGCCTTGCTGCCGCCTTCCTCTTTACGCCCAATAATTCCGGATAACATGCCACCTACGTATTACCGCGGCTGCTGGCACGTAGTTAGCCGTGGCTCTAATAAGTACCGTCACTCGGCTACCATTTCCACTGTAGCCGCCGTTCTTCCTTTATAACAGAAGTTTACAATCCGAAAACCTTCTTCCTTCACGCGGCGTTGCTCGGTCTTTCCCCATTGCCGAAAATTCCCTACTGCTGCCTCCGTAGGAGCAATATCAGCACCAACAAACAATACGTAACTACCACC
+
6+%*/7,-0222028231-34;78099-,++-93/13.17*+50260151/...-,,008/://.718-095925/5.-474,82324745/8.,*,+-.6794559983996570.-+++-08*16.''3+)+-0,,,7,6:01112811100:3(+,+/.,,.)**,,0/4,0,.-4--.001316.,06.*%$&(&&'-4)+'+/1++*-1/278:;,23;05:3,35;569654,*0.,2:7000.15+1++.37::7;;068*+.&,,*,++++$')+)*714+-,/()10)*5.&)-+.490,.368850;4+**%)4*30,)()/-,.44404/.-499884412'()1-25.+&,03..03572,+-..522./*(*232:41-)**,,27:2419915250,').,0/665030.*))*++)((*,**//:1::;92/+1.55988:9:.3-,-'66269:::9:;:::88480//31-85-/300013877)*+-1<;;;:2+103;98<7.-()-)')+2--+./.2;8::/0.0/3337352/.2-)-(('/09:921367:8;766;:-'2.:6-.8;-4.+,)(41,42463304()6;:63&(''(4)):,,-,-/2.-,,0-./117571-09/-/27831302%'(.,*(*,/046565:5,-+7/.*,,'.%)-(+-*-)*,()*.&,.0:;..4324:9.*4.0211+.0222.10;00/1339546;;694257-7436;&.)2237710/0*1.02862-3/0+3;+-13;88820(.(*+(,*3,25&'*/4550//0476600.05555333:38;0<9//5546//8.20.)&*+03.(*.40&+,*)10+(++++&,'*()))+-./5).'('/)-.3:4021-31+40389-:,6-:72/,%&$05**70025542:04836/:0005,1)'%,+0.652/.204.6))*(&.-257*/.19788*465.9//.:;49;3.4((+/1106345;3::46314,5:55678)),*),51*,2--/+*-/5408797:;:94<9120/010/284455322,/)*0888-23.+7-,:986596*,1131131375;;6718-*)*1-++330+1+-/05043'/,*-'.-()%(%#&%#$"
@b2c31b73-7568-4fb2-a257-74fdc97349cd ch=204 read=96380 start_time=2019-12-13T13:14:35Z barcode=BC01 runid=2c9cf7bc05858273f10e7d7ec552fc0bd742dc3e
CTCCTACGGGAGGCAGCAGTGAAATATTGCACAATGGGCGCAAGCCTGATGCTATGCATGCCGCGTGTATGAAGAGCCTTCGGGTTGTAAAGTACTTTCAGCGGGGAGGAAGGGGTAAAGTTAATACCTTTGCTCATTGACGTTACCCGCAGAAGAAACACCAGCTAACTCCGTGCCAGCAGCCGCGGTAATACGGAGGTGCAACGTTAATCGGAATTACTGGGCGTAAAGCGCGCGCAGGCGGTTTTAAGTCAGATGTAGAAATCCCCGGGCTCAACCTGGGAACTGCATCTGATACTGGCAAGCTTGAGTCTCGTAGAGGGGTAGAATTCCAGGTGTAGCGGTGAAATGCGCCCGAGATCTGGAGGAATACCGGTGTGAAGGCGGCCCCCTGGACGAACTGACGCTCCAGGTGCGAAAGCGTAGGGAGCAAGCAGGATTAGATACCCTGGTAGTCCACGCCGTAAACGTGTCGACTTGGAGGTTGTGCCCGCTGAGGCGTGGCTTCGGGGCTAACGCGTTAAGTCGACCGCCTGGGGAGTACGGCCGCAAGGTTAAAACTCAAATGAATTGACCCGCACAGAGCGGTGGGCATGTGGTTTAATTCGATGCAACGCGAAAGAACCTTACTGTCTTCCGACATCCACGGAAGTTTTCAGAGATGAAATGTGCCTTCGGGAACCGTGAGACAGGTGCTGCATGGCTGTCGTCGCTCGTGTTGTGAAATGTTGGGTTAAGTCCTGAGCGCAACCCTTATCCTTTGTTGCCAGCGGTCCGGCCGGGAACTCAAAGGAGACTGCCAGTGATAAACTGGAGGAAGGTGGGGATGACGTCAAGTCATCGCCCCTTACGACCAGGGCTACACGTGCTACGGCGCATACAAAGAGAAGCGACCTCGCGAGCAAGCGGACTCCCTTAAAAGTGCGTCGTAGTCCGGATTGGAGTCTGCAACTCCCGACTCCATGAAGTCGGAATCGCTAGTAATCGTGGATCAGAATGCCACGGTGAATACGTTCCCGGGCCTTGTACACACCGCCGTCACACCATGGGGAGGTGGGTTGCAAAAGTGGTAGCTTAACCTTCGGGAGGCGCTTACCACTTTGTGATTCATGACTGGGGTGAAGTCGTAACAGGTAACCGG
+
+.01+-3/72),2-.16777.&'(((2-%''('6*,4&/--54.221000))&'($((+57,,,+1136)),+%$'27587.;77:362:1+-/++*6,'/.08:,'*-(+*43-,,96+,-2,-096185.063%2'))762:/-81,./,2,'.,&&(-3(-/..5.00101116001../1.,,+,.0,+.+1*0,)*.1()-0:1:17-/3*6)+,.3;:97683.)(*+()%)%'+*(04::,44.35()0650/')14+,78/+88769/41415<;6988334,4'')....1/+-1&%##'%+,-13424)'.35+01&,*-9+1-/9920---/74/69/-0/.,')((&&'&&20.5/4977992844&*-/+.+,-17873,098.**-*-..1681:&(25112%&''(/.2'(+)()-59(44-)%0+-,04599*+,3323070(*01976:;8521379:1+*)')'(*0602095*%'*,,67358897500&23+-)-50002-5-/,75458:8993271)&()(2)--1*.,/*1-6072',.21:/+*%)-(,$+*(%(%&(('+),789.*+/74,/.2::29898112226-7.333:,+.5//-+'''&&&%(&&')*,695353/01+.9;/('(%',,-*/010766;:;:5<938696997412*17589:22221;77789766*+*055478*)%'.4)-.</8,212526)&#$&(+3-4-44*'+*.44.9.(-*%.0-+,0103-36444;50328:8<-/1+,24667:444/012:67780-2,*103-238.555496694235557,(+(++-.-.0158-6.1./-+%''+)12,*&+,,1358798-*)'))(,.0178822,++(-8,-28,(*+,&)(,78*-24;9::68765:*).',(+-)+..1++/+*+2,,'+,48.&+&**,./-5/625,+)%$')7.55;:9999/.,:256/-.29666963324;.-).512'&/-.0/-.*0+&'%').-3/2410*-0)')''-4+-8/3293,'*+.,-.,1,8,4:5/6)92-/4//413,.0-+19++8233:36787997::5/*++)*445673+*.*5<:;8:
@1b8f5d0e-157e-46ce-b072-3d7db4e9ac49 ch=327 read=83225 start_time=2019-12-13T13:14:26Z barcode=BC01 runid=2c9cf7bc05858273f10e7d7ec552fc0bd742dc3e
CTCCTACGGGAGGCAGCGATGGGAATATTGCACAATGGGCTGAAGCCTGATGCTAACCATGCCGCGTGTATGAAGAAGGCCTTCGGGTTGTAAAAGTACTTTCAGCGGGGAGGAAGAGTAAGTTAATGTAAGCGACGTTACCGCAGAAAAAGCACCGGCTAACTCCGTGCCAGCAGCCGCGGTATTACGGAGAGTGCAAGCGTTAATCCAGAATTACTGGGCGTAAAGCGCACGCAGGCAGTTTGTTGTTAAGTCGAATATGAAATCCCCGGGCTCAACCTGAGACTGCATCTGATGCTGGCAAACTTGAGTCTCGTAGAGGGTAGAATTCCAGGTGTGGTGAAATGCGTAGAGATCTGGAGGAATACCGGTGGCGAAGGCGGCTACGGACGGGCTGACGCTCAGGTGCAGCGTGGGAGCAAACAGGATTAGATACCCTGGTAGTCCACGCCGTAAGCGATGTCGACTTGGAGGTTGTACCCTTGGGCGTGGCTTCCGGAGCTAACGCGTTAAGTCGACCGCCTGGGGAAATACGGCAAAGGTTAAAACTCAAATGAATTGACAGGGGCCCGCACAAGCGGTGGAGCATGTGGTTTAATTCGATGCAACGCGAACCTTACCTGGTCTTGACATCCACGGGATTTCAGAGATGAGAATGTGCCTTCGAAGTATGGACAGGTGCTGCACCGGCTGTCACATCCCAGCTCAATGTTGTGAAATGTTAGGTTAAGTCCCGCAGCAGGCGCAACCCTTATCCTTGTTGCCAGCGGTCCGGCCGGGGAACTCAAAGGGAGACTGCCGATAAACTGGAGGAAGGTGGGGATGACGTCAAGTCATCATAGTACCCGACCAGGAGCTACACGTGCTACAATGGCGCATACAAGAGAAGCGACACCTCGCGAGAGCAAGCGGACCTCATAAAGTGCGTCATAGTCCCGGTTAGGTCTGCAACTCGGCTCCATGAAGTCGCTAATCGTGGATCAGAATGTCACCACGGTAGACCGTTCCCGGGCCTTACACCGCCCGTCACACCATGGGGAGTAGGTTGCAAAGAAGTAGGTAAGCAACCTTCGGGGAGGGCGCTTACCGCTTTGTGATTCACCCGGCTGGGGGGTGAAGTCGTAACAAGGTAACCGG
+
+405.&0%74+065.)*'(1590.0./84-+,-2;096+'$$+)).897(($$$'%&,+.043(&)*-0,,.-/'((+,46425&077:235:2(&,&(*0*)'',&(/-+-4-,'%&')&)..2)&#$%&%(*'.(*0-35-1/,1.')(&&45,))))3.-.4.,1,3''*.--04.1+*()(&$),..*'(--0688:77.7-,.&%),+0/2339;690068/*+--*.+/.-1.01830%,.),3.4.48(*-+&(),4*),*,,-4897;.*17//-+//866+)('%'-%'&(+*.7,0/0--.00/5153+(/3,44-2.2//+,37.-'),)+*7,)1264,+++-1400-,-(.-,13436427,,./*,'&$+##&++('&***&+-66878,-41.,+-..,'.3./02:)4,,,(0,+,.0-28'$'+(%)*--(*+.3..15-510110872/,.0*(),/7*.%1($#%'27-2,8,+4-5'1+(,-)---04+3,;/./84-4+*.1.263&(',))*)&(,7/).-41:;9577077/-//6/969)/53/+6/20.1-*,,*-&*+(*,.,+(004770*4**)//.15+42+*-*)2/1(((,&/551820+.,/('()*&&)9-.--')),),(**))..196('')%*&$$(+.),+4256604')()$%&$+&&&()4/'+./0-&%)&('&)))22--05'275446)+6*%%)+&2)(11158734((*,/,./6-0:-7-,*/,40.+1/26/26),137959,+-,%)')/()-&(-05,11370-/.2/23+/30,,.0024434368./*''%%#$)&&),-:443'),0,,&''34895121-03204316453*,'))'&+),+.4/10,.*+(-.40-.2;546/.%)/82,3/00026667902)',+7'+&()88817110.-,+0623.6/../$$&&*00188'534%%'(''(((0+(+,,'()1&''(/1/+(/&($%$%(&+310930152313:026;7&&*)%1,/,'(*4/'()(+**/.-.***'++164-33.)+54+-379670*),).-16.9.-%(%#&&(*,8:45)))2+++42555524,7.5:3:*2
@3cd938be-0832-46aa-bdf3-88bd487a42c7 ch=276 read=97741 start_time=2019-12-13T13:14:24Z barcode=BC01 runid=2c9cf7bc05858273f10e7d7ec552fc0bd742dc3e
CTCCTACAGGAGGCAGCAGTGAGAGAATGTGCACAATGGTACCAAGCCTGATCTTAGCCATGCCGCGTGTATGAAGAAGGCCTTCCGGGTTATGAAAAGTACTCGGCAGGAGGAAAGTGGATTAATACGCTGCTCATTGACGTTACCCGCAGAAGAAGCTCGGCTAACTCCGTGCCAGCCCAGCCGCGGTAATACGGAGAGTGCAAGCGTAATCGGAATTACTGGGCGTAAAGCGCACGCAGGCGGTTGTTAAGTCAGATGTGAAATCCCAGGCTCAACCTGGGGCACCATCTGATACTGGCAACTTAGTCTCGTAGGGGTAGAATTCCAGGTGTAGCGGTGAAATGCGTAAGAGATCTGGAGAGACCACCACCGGTGGCGAAGGCAGCCCCTGGACGAAGACTGACGCTCAGGTGCGAAAGCGTGGGAGCAAACAGGATTAGATACCCCATTTAGTCACGCGCCGTAAACGATGTCGACTTGGAGGTTGTGCCCGCTTGAGAGGCGTGGCTTCCGGAGCTAACGCGTTCGACCATATAGGAAATGCGGCCGCAAGGTTAAAACTCAAATGAATTGACGGGGGCCCGCACGGCAGTGGAGCGTAATAATGGTTTTAATTCGATTTTTAACGCGAAGAACCTTACCTGGTCTTGACATCACGGGAAGTTTTCAGAGATGAGAATGTGCCTTCGGAACCGTGAGACAGGTGCTGCATGGGCTGTCGTCAGCTCGTGTTGTGAAATGTTGGGTTAAGTCCCGCAGCGAGCGCAACCCTTATCCTTTGTTGCCGAGTCCGGCCGGGAACTCAAAGGGGGCGCTGCCAGTGATAAACTGGAAGGTGGGGATGACGTCAAAGTCATCATGGCCCTTGACCAGGGCTACACGTGCTACAATGGCGCATACAAGCGACCTCGCGGAGCAAGCGGATACTCATAAAGTGCGTCGTAGTCGGATTGGAATCTGCAAACGACTCCATGAAGTCGGAATCGCTAGTAATCGTGGATCAGAATGCCACGGTAGATACGTCCCGGGCCTTACACCGCCCGTCACACCATGAGGAGTGGAGTTGCAAAAGAAATGCGTGCCTTCCGGGAGGGCGCTTACCACTTTGTGATTGCCGGCTGGGGTGAAGCGTAACAAAGGTAACCGG
+
,-52*(*'.+')(&()**0,++(+..2-'+*,/0183/*$$*%1-/153002&%%'&.01869601,,(-)+-42&()(+45204'-1*0+&(%+0,*'+')**',*(0-*1.+0'+*%$$*3/6/14$$4).46*8()(,(-,/32+,.+,4,&)(&'-+',,(0+,-876762/&)+51*),4)-.5-6.--5241-%*00/10))*.-,.1)2,0-2122:677,265/,,03)5-:2771.*,-&..2./35/01852(*1.,.3*$27608''*-.,66-+,-/,10)'(*'0///*/*),-)),,-0/1,(37.11*1)0*-,+/9553./*-+++-7/,)*+*-''&)*55089-,''-%$$2)%('++)+4/,,+&)-%,-462*-378//1.+,%+$++557.0,*++.+.-*)-1'*%($)18/6&10.15/,0/%,+0*(+1++.-6)*,//253-08*+/.014910,('2/01-4.--285,%&%$''&%')-/8+3-,.+,07/0115:420,/,&&'0)#%$%')&())+-+&+3,0/,(0-374:9-77:8<;44/807/14/246.+40)*'&',0)135,+,*('((*&(+&1,553587:1)&,'&&%+)11--41*278271.1:*,&*%'$'%)-43')*4)-,.1::41+,)((')+(.--1---)),&*,+/1:9962534%.)+-;;885,0*'(/057468*112345,1-,,4036//0;13005162805((...1))()'/)).82-3233**50,1;/12-'*(*'2+17-85.3/098<-,55/+-,*,,.6/443456;26(,*)'+..+466/444567/,.&)+,/:1+,(/26,%(*-1:21,()*))(-,/..+').*,&''*.1236/-**+,/+*.+0/(&$(*2(02+*%#%*,+,.43/2110-.5732/1*2'6++,**,010//*&&'(008967407/01286:8:874/,..4133952000++/4-03--.183'&0('$'')--)588,4)(((+1'05,+31,+(&&'()'*)')(47*-/:/2255)&)/,('),-+25518&.84,07335-9/-68,.390,,--41+0,.,.-,-0+*'%(&(-+0..51*.,46747,3
@fdb3d083-7afc-4042-adc6-b331454581dc ch=397 read=367613 start_time=2019-12-13T13:14:17Z barcode=BC01 runid=2c9cf7bc05858273f10e7d7ec552fc0bd742dc3e
CAGGGAGGCAGCAGTGGGAATATTTTGTGGGCTGCGGCCTGATCACAGCCAATACCGCGTGTGAAGGCCTTCCGGGTTATAAAGAGAATGCTTTCAGCGGGGAGAGGAGTAAAGTTACCTTTGCTCATTGACGTTACCCGCAGAAGAAGCGCAGCTAACTCCGTGCCAGCAGCCGCGGTAATACGGAGAGTGCAAGCGTTAATCGGAATTACTGGGCGTAAAGCGCACGCAGGCAGTTTGTTAAAGTGAATGTGAAATCCCAGGCTCAGCACAAGACGCATCTGGTACTGGCAAACAGTCTCGTAGGGGTAGAATTTGGGTGCCCAGCGGTGCAGAATGCGTAGAGATCTGGAGGAGGAATACCGGTGGCGAAGGCAGCCCCTGGACGAAGACGGCGCTCAAGGTGCAGCGTGGGGAGCAAACAGGAGTTAGATGCCATTGAAGTCACGCCGTAAACGATGTCGACTTGGAGGTTGTGCCAGCCGTGGCCGGAGCTAACGCGTTAGAATCGACCGCCTGGGAGTACGGCCGCAGGTTAAAACTCAAATGAATTGACGGGGAGCCCACTGACGGTGGAGCATGTGGTTTAATTCCGGTACAGCGCGAAGAACCTTACCTGGTCTTGACATCCACAGAACTTTCCAGAGATGGATTGGTGCCTTCGGGAACTGTGGACAGGTGCTGCATGGCTGTCGTCGGCTCGTGTTGTGAAATGTTGGGTTAGAGATCCCGCAACAGTACAACCCTTATCGCTGTTGCCAGCGGTCCGGCCGGGAACTCAAAGGAGACTGCCAGTGATAAACTGGAAGGTGGGAGTTGGCGTCGATCATCATGGCCCCTTACGACCGGGCTACACGTGCTACAATGGCGCATACAAAGAGAAGCGCTGACCTCGCGAGAACAAGCGGACCTCATAAAGTGCGTCGTAGTCCGGATTGGAGTGCAACTCGACTCCATGAAGTCGGAATCGCTAGTAATCGTGGATCAGAATGTTACGGTAGATACGTTCGGAGCCTTGTACACACCGCCCGTCGCACCATGGGAATTAGGTTGCAAAAGAAGTAGGTGAAACAGCCTTCGGGAGGCGCTTACCACTTTGTGATTCATGACTGGGGTGAAGTCGTAACAAGGTAACCGG
+
&$)5))+.-.65,./$/&/)+$0+&&)1/5-*)%#$%&'(+*/&$$%$$%('+,36.00.(%%()))//160.+2-./)+/5,')%')))05::(()(-8:,'&'((%&(,51.,60//79+(-./-:1//702723;2,1+*.*&**()*+)''(*.,.96..*,2+-21126(,'-*8+,+8/4.-%*+./-036/2/)))*'-*,5,.053955)*--(&(+,*-./*./-+13;0)103.'&'(&(*#$$&'%)184(-4547/&(',%&+'+%,+*/-,5641.11*11&*&*(**,*1(-+2,1.*)$('&'-1/3/0/*,,5-,)%*'(.,-0,221/-./13:7./.'/0+60-24)32.**+,-+0--,185,)-309(((%),+)+%%('('+(,*+'*'))(,/')%,9:04*,(&&++*(0+')'$%''&$%*.,-/6:(4*489-,,+,65653727/0-/.)*)0,$%'%''%&))),+,.+./,)%%%$(%&%',-,0''/.+-0)(()*-&.5+-+.++,4053*.257:921),-3./-*-2-&)10(#%'('))./.5(/0/1.+.31::/:0-.%&$(%%$$%)+)-5))+1.0.+377367676546887(*,0/6:/98.0-'(%&(.+/%0).-6205.2(&()+20284,(+.2/7640//017594435768.&.--73462:100436//0821-.6-&(&$'63-+3217%&%%(,//7-/452513735:1//&))+330)1128-670.02;6:++.'(),77::6331225<18:9/1.)1,(-(&'&),)+,+)((*-394+)(*/7-'%%%')/*0&/,--02,1-/1433.3.-282)+//0474*((',)'*)'$(*8:77643+'-('4/*,.90.1/00343+)0.0.44'1&003(,+':+5.((+,12544402578868526000,70625/,,**+-5//.75:76810154*)'(*'0/)(35570.)*'*&(,-+0./13-/,/636:8241&((.6,515,(%&&(,84:598:2)'+-)*&**'$'(&)*$*%)*'*.,(24,/60,(,-()-0-+/158;6(*%$&'()/.+/50//32788976,5-279:72
@b0d9b797-cb6c-475b-8aaf-45a5c8ba3547 ch=398 read=84018 start_time=2019-12-13T13:14:16Z barcode=BC01 runid=2c9cf7bc05858273f10e7d7ec552fc0bd742dc3e
CCGGTTACCTTATTTACGGCTTCACCCCAATCGGCCCTACCGCTGGCCGCTGCCTCATTTGTGCGGTTAGCTCACGGACTTCGGGTATTGCCAGCTCTCATGGTGTGACGGGCGGTGTACAAAGACCAGGAACGTATTCACCGCGACATTCTGATTCGCGATTACTAGTAACTCCAGCTTCATGTAGGCGGTTTGGCCACCGAACTGAGACTGGTTTTAAGTTTGGCTCCACCTCACGGTGTACATCTCTGTACCACCGGCCATTTAGCCAGCACGTGTGTAGCCCTACACATAAGGGGCATGATGATTTGGCAATCATCCCCCACCTTCCTCTAGTTAGCCCAGGCAGTCTCGCTAATCAACTTAATGGTAGTAACTAACGACAAGGTTGCGCTCGTTGCGGGACTTAACCTTTATCTGACACGAGCTGACGACAACCATGCACCACCTGTCACCTTGTCCCCGAAGATTTCCTCGATTAAGGAAGTAATGCAAGGGATGTCAAGTGTAGGTAGGTTCTTCGCGTTGCTTCAATTAAATACATGCTCCGCTTCTCGTGCGGGTCCCCGTCAGCGAATTCCTTTGGTTTTAATCTTGCGACCGGCCGTACTCCCGACGAATACTTAATGCGTTAGCGGCGGCACCGGAGGTGTGAAAACCACACCTAGTATTCATCGTTTGGCGTGGACTACCAGTCTAATCCTGTTTGCTCTCCCCACGCTTTCGAGCCTCAGCGTCAGTTACAGTCAGAGTCGCCTTCGCCACTGGGTGTTCTTCCTAATAATCTCTACGCATTTCACCGCTACACTAGAGATTCCTCTCCTCTCCTGCACTCTAGATAATAAGGTGCAGCGCCAAATTGAGCCGGGTATTTCACATCCCTTAATCATCGCCTATGCTCCTTTACGCTTGATAAATCCGGATAACATCGCCACCTACGTAATACCGCGGCTGCTGGCGTAGTTAGCCGTGGCTTCCTTGGGTACCGTCATTATCTTCCCCAAAGACAGGGCTTTACGATCCGAAAACCTTCATCACTCACGCGGCGTTGTTGCTGCATCAGGGTTTCCCATTGCAATATTCCCCACCGCTGCCTCCGTAG
+
.,/4.5.0636&1/-(*+&-11930--(/**+''+5/)'*)&'.''&*+-2414,,$,+'%&&'&,3-,+/..'(-1.7672)1//--/+/2-%++,++*1*2112342*610-***+*//6)*222(57388667773126+/3674887+.'8*+**-+,+///-416100/4)')*71799::::54525*%%&)&&'*+5663.-259901::061+-;9/81467-/50423*'+++'+(*01,/-,*,,'--'0*-*/52*++-*)+*-4551.(%%())(),+..122*9:948:788737;*1&$#%&-.11676.*/37982-,%%)5*''*'()-03348744''*)1+.(-)/*2+,**'&),.6355300,21.*1-225598874;23/:6,*%%02/(%(0.,+&&&+,.-,1--.-/6094&8;6864147/091771016.7211.0*+,.+&+3-0'(++,4,+&*&'''),)-*-0--91025774,.003-12-(&+)869<1-..,0+(+,0'0*6-5-&%%(*--/14.+(.&&)),-.*/)'+23*')(&$((,,2,/''+'('(11)/4.-.+(*)**+%$%(*+-0+74(((')&+*&'((0-556640...2:1+3,('+*,()*)+***/*)+-&()+.,.,5/0<9799-20+,1-/02;69820*$%&)*-7/--0/4<4+-/-&047,'+)./;84*-/4:79+*.12:..8.-.1213+')*+22598<989:23227,,.9;67/6-*3-++0,+1,./22426;41144114./)-+$$&'+/0/++.20/-.(*1013222333/3.1'$&%+(.-500/)-*)1&0/&%&.(&+-.,,65..0106-(+1.6492/7(,8-.0%..28.87)3)&&%)*1136*-.1/38./,(*-399-.,'&''&&*-(+3/0-82229)+%%'//649000:191861)*%)')+*+)+3898,7-,-78.8;:*5:4+-1/*)0.16/+-/011+(+15--5/814674882),,-.90-/.('1,./22215+.957;6,5,&+*)+/)***31692'*&(*-,-74896*,)
