# Supplementary material for: De novo species identification using 16S rRNA gene nanopore sequencing
Source: PeerJ. 2020 Oct 21;8:e10029. doi: 10.7717/peerj.10029 (PMC7585375; doi:10.7717/peerj.10029)
Supplement: Supplemental Information 3 [file peerj-08-10029-s003.zip › pass_fastq_runid_2c9cf7bc05858273f10e7d7ec552fc0bd742dc3e_512.fastq]

@b4761e78-8b01-45a4-a818-6468acd12534 ch=209 read=97349 start_time=2019-12-13T13:13:37Z barcode=BC01 runid=2c9cf7bc05858273f10e7d7ec552fc0bd742dc3e
CGGTTGCGTTACGGCTTCTGCCCCGAAGATCACAAAGTGGTAAGCGCCACTCCCGAAGATGGCTACTTCTTTTTGCAGCCCACTCCGTGGTGGCGTTGGGTTGTACAAGGCCGGAACGTATTCACCGTGGCATTCTGATCCGGTGCTGGCGTTCCGACTTCATGGAAGTCAGGTTGCGGGCCTCAATCCGGACTACGACGCACTTTGTGAGTCCGCTTGCTCTCGCGAGTCGCTTCTCTTTGTATGCGCCATTGTAGCACGTGTGTGTAGCCCTGGTGTGAGGCCATGATGACTGACGTCATCACCTTCCTCAGTTTATCACTGGCAGTCTCCTTTGAGTTCCCGGCGGACGCTGGCGAATAAAGGGGATAAAGAGGTTGCGCTCGTTGCGGGACTTAACCCAGCTTGTTCTTGAGCTGACGGCCAGCCATGCAACACCTGTCTCGCGGTTCCCGAAGGCACATTTCATCATCTCTAGAAAACTTCCGTGGATGCCAAAGACAGGTAGGTCAGCTTCGCGTTGCATCGGATTAAACCACATGCTCCACCGCTTGTGCGCGGGCCAAATCCAATTCATTTGAGTTTTAACCTTGCGGCCGTACTCCCCAGACGTCGAGCAGCGATTAGCTCAGGAAGCCACGCCTCAGGGCACAACCTCAAGTCGGCATCGTTGGCGGGCTGCCAGGGTATCAATCCTGTTTGCTCCGCTTTCGAGCCTCAGCGTCATTACAGTCCAGAGTCGCCTTCGCCGCGCTGTTGTTGTTCTAATCTCTACGCGTTCACCTGCTTTACACTAGAATTCCTCTCTCCTGCACTCTAGATAACCAGTTTGGAATGCAGCGCCCCAAGTTGAGCCTGAATTTCACATCCCTTAATCATCGCCTACGCTCCTTTACGCCCAGTAAATCCGGATAGCGCTCGCCACCTACGTATTACCGCGGCTGCTGGCGTAGTTAGCCGTGGCCTATCCTTCAGGTACCGTCATTTATCTTCCCCGAGAGACAGGCACGATCCGAGAGCGCCTTCATCATCACGCGGCGTTGCTGCATCAGGTTTCCCCATTTGTGCAATATTCCCACTGCCTCCCGTAGAG
+
&+./9&10.4-//&441,&%'&&$%'(&1,-,1..***-00-(*+-27&()52+((')$&%#&$$'*0+,22/+&,*)07,')+,%$%,5+1+*&.()((''&'+.452744-2),-,62460/061426234;4,--.-'*'-%&)$(')-650./-('/-16-/+)()&)'/()-'.&,++1(-,504430)'(,.251(,.,+'.-)..-((+/-*)()-.''+)-.3/00504.64.,5377965301656010%'231.,,)()*.2*+./1/.*+(..1&(&()*.+,//0244713*112<4512)+-7,,/2576240//3989/,3-)*+0-80)&'&(*$%$'&(/)$''$,.()50-*772-&&+/+/'*)/2663:22*:601/1/..,*$##$$&1,'&'&(3331/*,&'#&'2,(/&-.),,79346740%+)*-1070+),)+('),66+,&-177732.*&,145.1625369;;:1:/26,,+)+.4/-)5-2&$&'-.,1.50//88907.13068-9,.--+-/05./4,*.+*+)(((,3.+*(,2.2(5,8<826<-+)+0;:3-906/5220/38),+&*.36('*$%%&%%'$)$#%&#'&'(,,7(*((*&,0/24598,*,70/--271916)4-454-0267/-,''$'(%%'#&()/.**)-(0421522/9+*-,.)%(,++0((/1665+-..-0$&''()).5)))(*(-0794;656:(-&'$$)&%)($(&&+,4/0/-*''&%%%*+-.7.%&(+)+1.'++)),-0-3++,,(*,)(+&)*,.//46/*/0+-3;189+3,).'+.(025+/0//50-.751.$&+++)***+2/'''/.84347+.886724451-43/0(/+&&*+.0+*.*--*)($'%)/.164,/3--../34;33,('((*+88833.-**2350.073848.0-&+-))($%.+,)8477/-*54*,/88975-%($'+-8/+&&&''-.04,($)%($&'+.151/(*)&))).1/02/*+*)+)-7.1-.;4,49-(/.-,+**(-0*484,)$((&'&&+*&')%'&(
@d87611df-bf81-4972-8676-e297f24d2458 ch=301 read=153520 start_time=2019-12-13T13:13:26Z barcode=BC01 runid=2c9cf7bc05858273f10e7d7ec552fc0bd742dc3e
CTCTACAGGAGGCGGCAGTGGGGAATATTGCACAATGGAAGGCGCAAGCCTGATGCAGCCATGCCGCGATGCGAAGGCCTTCCCGGGTTGTAAAAAATTGCTGGCGGGGAGGGAAGGGGTAAAGTTAATACCTTTGCTCATTGACGTTACCCGCAGAAAAAACACCAGCTAACTTTCCGTGCCAGCCGCGGTAATACGGAGGGTGCAAGCGTTAATCCGGAATTACTGGGCGTAAAGCGCAGGCGGTTTTGTTAAGTCAGATGTGAAATCCCCGGGCTCAACCTGGGAACTGCATCTGATACTGGCAAGCGGTCTCGTAGAGGGGGTAAATTCCAGGTGTAGCGGTGAAATACGTAGAGATCTGGAGGAATACCGGTGGCGAGAAGGCGGCCCCCTGGACCGAAGACTGACGCTCAGGTGCAGCGTGGGGGCAAACAGGATTATAGATACCCTGGTAGTCCACGCCGTAAACGATGTCGACTTGGAGGTTGTTGCCCTTGAGGCGTGGCTTCCCGGAGCTAACGCGTTAAGTCGACCGCCTGGGAATACGGCCGCAAGGTTAAAACTCAAATGAATTGACGGGGCCCGCACAAGCGGTGGAGCATGTGGTTTAATTCGATGCAACGCGAAAAGAACCTTACCTGGTCTTGACATCACGGAAGTTTTCGAGATGAGAATGTGCCTTCGGGAACCGTGAGACGGAGTGCTGCATGGCTGTCGTCAGCTCGTGTTGTGAAATGTTGGGTTAAGTCCGCAACGAGCGCAACCCTTATCCTTTGTTGCCAGCGGTCCGGCCGGGAACTCAAAGGAGACTGCCAGTGATAAACTGGAGGAAGGTGGGGATGACGTCAAATCATCATGCCCCTTATGACCTGGGCTACGTGCTACAATGGATGGTGCAGGGGAAGCGAAGCCGCGAGAATTGAAACAAAACCCATAAAACCGATTCTCAGTTCGGATTGTAGTCTGCAACTCGACTATGAAGTTGGAATCGCTAGTAATCGCGGAATCAATGTCACTTGGTGAATACGTTTCTCGGGCCTTGTACACACCGCCCGTCACACCACGAGTTGATAACACCCGAAGCCGGTGGCCTAACCGCAAAGGGAAGGGCTGTCTAAGGTGGGATTGATGATTGGGAGTGAAGTCAGCCAACAAGGTAACCGG
+
))++((%-1)-.+(,+*./399-,92284301125325&$)'',02636:74431-,&,,44187+,,&('%'(*)0-86;.*'-631.-)),2*)%)&$&%%))+46*(+3'-)+5-(',7*+/6,7,./5.62-.22+1,,.2215-04.,63125341/)+20&,-,..*+/&2*+3+.+))*+453;40911232.,2*1199979-:,8*2/).+*,2--/9;9633.24/()&)%&35+30;8/02;3:-2:666733+/5+)1::4)2224:.*-'%'0+0,,)/++,-.*,032646220$(%%++55749--+-,2,,12:1520./623+.0,.)-(+0))%+()*,-,-.36840+,*,+.27.2/-50('%(),-,)-,797.,6362(%),**+-,,1133558:::+''()2(,3)-.2:34/0+&/.-'.*8759;--7;958/26+.25:5:8:24,+*(+.132/1&,$'&-+)0-,172/7/007721/2/1.4.(-5.,/10++*+-660%''),,.979;4441).+%/(.4/./17/928289766839.+*/3242)1).+*%'%%')+/2*52934/++,/+*2134<:598<95685-,&+(3/242*(,05/6/,6;77777593/...,&(*+**),384)*)**76725:10023:764&7737:2.0+(./4+)%.458;87770;111:9881-,.-37931:(/)*45//2:8:-7-3,/01/.12.9-%--+//,-30).,./1-45.-9446404247-02523382-/25959+.)'))0/09:112./128/0+,+,6.05151/58,1698:8876;3249::6760:7*/-..223:26842-)/,,/451649332-.+..,2+.-,()*+1()0(,7520-)(*+-*00*,09:6.;7+/-8;838(&.*+.02688920,2+-.0258877060113'0/-.0,2(+(%'')5855421111/0110'*'(()(%%*,$*$%1-276:756/41**124;88827010322/-3-.53011././))+(++*6')..26-/1.&'+'0;897304++366/1478(/.)(')(&'(/76055),.*3.-5.//00.60431%&(,,.*,*%&&%0*783*4/399887
@48a6f727-8eab-42c1-b19c-83ca4f1c19c6 ch=412 read=99171 start_time=2019-12-13T13:13:26Z barcode=BC01 runid=2c9cf7bc05858273f10e7d7ec552fc0bd742dc3e
CTCCTACGGGAGGCAGCAGTAAGGGAATTTTCGGCAATGGGGAAACCCTGACCGAGCAACACCGCGTGAAGAGTTTTCAGTTGTAAACTTCTGTTATAAAGGAAGAACGGCGGCTACAGGAAATGGTAGCCAGTGACGGGCGTACTGATAGAAAGCCGCGGTAACTACGTGCCCGGCAGCCGCGGTATGCGTAGGTGGCAGAAAGCGTTATCCGGAATTATTGGGCGTAAGAGGGGCAGGCGGCAGCAAGGGTCTGTGTTGAAAGCCACAAACCTTCAGTAAGCCATAGAAACCAGGCAACTAGAGTGCAGGAGAGGATCGTGGAATTCATATTAGCGGTGAAATGCGTAGATATATGGAGAACACCAGTGGCGAAGGCGACGATCTGGCCTGCAACTGACGCTCCAGTCCAGCGTGGGGAGCAAATGGGATTAGATACTGACGAGTCCACGCCGTAAACGATGAGTACTAAGTGTTGGATGTCAAAGTTCTTAACGCAGTTAACACCCAATAAGTACTCCCGCCTGAGTAGTACGGTTCGCAAGAATGAAACTCAAAGGAATTGACGGGGGCCCGCACAAGCGGTGGAGCATGTGGTTTAGTTACCGAAGCAGCGAAGAACCTTACCAGGTCTTGACCCTTGCATAAAAGGCTCCAGAGATGGAGAGATAGCTATATGAGATACAGGTGGTGCATGGTTGTCGTCGCTCGTGTCGTGGTCTTGGGTTAAAATCCCGCAACAGCGCAACCCTTATCGTTAGTTACCATCATTAAGTTGGGGACTCTAGCGAGACTGCCAGTGATGGCTGGAGGAAGGCGGGGATGACGTCAAATCATCATGCCTTATGACCTGGCTACACGTGCTACAATGGATGGTGCAGAGGAAGCGAAGCCGCCGAGGTGAAGCAAAACCCATAAACCATTCTCGGTCCGGATTGTAGTCTGCAACTCGACTACGCCGAAGTTTGGAATCGCTAGTAATGCACTTGGCGAATCAGCATGTCGCGGTGAGCCACGTTCTCGGGCCTTGTACACCGCCCGTCACGCCACGAGTTGATAACACCCGAAGCCGGTGGCCTAACCGCAAGGAAAGGCGCTGTCTAAAGGTGGGATTGATATTGGAATTGAAGTCGTAACAAAGGTAACCGG
+
.302*'/,7-)/++*,))%)%&'(&+)08;:.4:4585-/('&+-*<./048955.01*-',-./2'(*(''+372+3&,-,'(+)&(-.865-4..2;,(,)+)15/.40193//0.-+,,),,..//31%(+,-017.-,.,--&).,'+)').,%)'&'-0,.-//4338)-440/08230236+'/,,216213.+$''''(+,2/.2(3-0///+0.02()*/0,)(+*/***8;8881.//,*,7/44695/',,377023/1471/.-41-//42-32--&(,3//3/+2++'++())''6523/)(',4113385-0--.2++#(%%(*(03,02-,069:989866%(-1*)'0*+19/11/81*)4+4.6740.//12627+.230-..,+++*/'(*-5$(%$(*).6-%,-1;1/3:9025019967.,%$$&().,-.-56-,./(**(+**).*,/5/21433-,+/11430,(,)%&',,,$.'14-3+*$.**,0,.+---/.15)&/,62+)+,.437((()+&-*/),))*.8602:29/-/+105011+08/+*'+'..03:9:8;88/&)*640/062;8-%0(&(&'+*)))'**+0+-65,5+*58-1*-,12+$('((*&%('.65+).,.3')+%&)/02)('')-%'('&'0042100+,*4,,+34)-19799<555401..1828344421'$%(%%'*.4-+($'*,)(0/++)'().304:3-3341-+-&%'+(18344*,//+.+5,58510*(&$&(%&(*+8879'/*)'('&&()*)1.*,*/.1&.-),('*1262;.-,454-+'**&(+***2735522/-*+((.9:682;23:98862367.+3+,+)+'),(+8),$'$'/*,-4/21;;.39/)--9:8:99:410)+((&+(#5&'&(-//045.4--.,0021/&'&(/,,073(,(2.../.*'+,10)(#%$%((+,+4.2*--+.55756051('%'&$'),48770:78403.002021212((+*(+(.0-0.1201)&)())'--)),2037.1--63543847/322+0,4)+.337754646<+0.87;227,,-+$')*/%%(')61004,,,004:)0-30002-5
@bbb2bbcb-862e-4009-9d50-522a9090a18c ch=323 read=89260 start_time=2019-12-13T13:13:21Z barcode=BC01 runid=2c9cf7bc05858273f10e7d7ec552fc0bd742dc3e
CCGGTTACCTTGTTGCGGCTTCACCCCAGTCATGAATCACAAAGTGGTAAGCGCCACTCCCGAGTTAAGCTACCTACTTCTTTTGCAACCCATGGTGTGACGGGCGGTGTGTACAAGGCCAGGAACGGCGTATTCACCGTGGCATTCTGATCCACGATTACTATGGTTCGACTTCATGGAGTCAGTTGCAGACTCCAATCGGACTACGACGCACTTTACTTGGTGCTTGCTCTCGCGAGTCGCTTCTCTTTGTATGCGCCATTTGTAGCACGTGTGTAGCCCTGGTCGTAAAGGGCCATGATGACTTGACGTCATCCCCACGCCTCGGGTTATCACTGGCAGTCTCCTTTGAGTTCCCGGCCGGACCGCTGGCAGCAAAGAATTAAGAGTTGCGCTCGTTGCGGGACTTAACCCAACATTTCACAACACGAGCTGACGACAGCCATGCAGCACCCTGTCTCACGGTTCCCGAAAGCTGTTCATCTCTGAAAACTTCCGTGGATGTCAAGACCAGGTAAAGGTTGTTGCATCGAATTAAAACCATGCTCCACCGCTTGTGCAGGCCCAAATCCAATTCATTTGATTTTAACCTTGCGGCGGTCGTACTCCCCAGACGGTCGACTTAGCGTTAAGCTCCGGGCTTCCCGCCTCAGGGCACAACCTCCAAGTCGACATCGTTTACGGCGTGGACTACCAGAATTGTATCTAATCCTGTGTTTGCTCCCACGCTTTCGCACCTGACGTCGGTCTTCGTCAGGGGCCGCCTTCGCCACCGGTATTCCTCCAGATCTCTACGCATTTCACCGCTACACCTGGAATTCTACCCCTCTACGAGGACTCAAAGCATTATCAGATTACAGTTCCCAGGTTGAGCCAGAAGTTTCACATCTGACCGGCAAACCGCCTGCGTGCGCTTGCTTAGTAATTCCGATTAACCTTGCACCCTCCGTATTACCGCTGGCTGCTGTGGCACGGAGTTAGCCGGTGCTTCTTCTGCGGGTAACGTCAATGAGCAAGGTATTAACTTTACTCCCTTCCTCCCCGCTGAAAGTACTTTACAACCCGAGGCCTTCTTCGATACGCGGCATGGCTGCATCAGGCTTGCGCCCATTGTACAATATTCCCCACGCTGCGTAGGAGCAATATCAGCACCAACAGAAGGTTAACACAAAGACTTTTACCGACAGCA
+
60++49*-44742-(('&(&*--,776+/2:9:97:800000'(('-+)(()(11(*/36.)()+/0,.///55+&*207/:7,'*)%(+*%),,)*+.23154.33-/022449:2878/02-0.-'%(()5;5202,.,5224;9//0763-.,-14-+-(&%)(+)**.6;7./1,))*+'+1+)*,,6657'7))-(0-87323/3,.+,-5.'%&$)(*'),.,.5425-*)()','(3*-(*.45-+.04638;,9/*'((*-,.//3520.//8--49986645(./34:541/0,)('(*-/./6-*652)''$%('-&(%''&1+'//381,113462390-,35752,)+.+454::1-.4,,/&105(''+*+.(($..612,..022:10/;334+1,*./)+,*,-90/030)0./,/88653+*())*-24664./,,+:0//30,/*,.,253**)+*'%&%%*0,+,/4231.22.+4:8:889<54231/0,017)-115:*0/*+'('$&&(0(',+*+13*2/-)*6854/26,.,0-/06-71922).1.1'7,796127-+)+;;9193223.0-64*(&&&*',+177*,.&1/846/+,''&&')*13(*,102,+$$%'.,(*1767+)3/,./13./,0./+-/24478::73:8-//5/..28595459.-**.+'**--64;60/(&'%).($'(04-(2-0-:60-2136,+)()3309202;7658(*.306977:7<9895',*)&+,5971,0+**332247664547<:3.36+075201++42334447*881/333-.&$&+.1/3,9.(,('...0--*-%&)/66<59/-.---,$)-*%%)'(/61,)(+,.*)'*'&*./1+1602:1000004.-,+*&'&%')-75<431128/3.''/)-.086/19.940;1//++$/')*-+**&)('$',/&(/0,-17041&(43:9<8878(.3-,44110-30104,3(,(0-.830.053&'(9;,5;704/:0*-99714-*+'..45.044/2+(%)(054:541-&$&'*',07401,7--,..07&57.3-)+/174&-)'*(,-42.1-255+%*&&.+/,/17.**+15*+),'*,*/,0//,+21.617/2-',.41*))%%%$'.30+'($$%
@1f15c1ba-684e-4a79-a62f-0525e2f8df5b ch=182 read=204051 start_time=2019-12-13T13:13:21Z barcode=BC01 runid=2c9cf7bc05858273f10e7d7ec552fc0bd742dc3e
CCGGTTACCTTGTTACGACTTCACCCCTCATCGAAATCCCGCGTAGACAGCTCCTTCCTTGCGGATCCCCAGGCCTGTTCGGGTGTTATCAGCTCTCGTGGTGAGCGGGCGGTGTGTACAAGGCCGAGAACGTATTCACCGCGACATGCTGATTCGCGATTATAGCAGTTCCAACTTCATGTAGTCGAGTTGCAGACTACAATCGAACTGAGTGGTTTTATGGGTTTTGCTTCATGGCTTCGCTTCCCTCTGCACCATCCATTTGTAGCACGTGTGTAGCCCAGGTCATAGGGGCATGATGATTTGACGTCATCCCCGCCTTCCTCCAGCTTGTCACTGGCAGTTTCGGCTTCAGTCCCCAGCAATGATGGTAACTAACGATAAGGGTTGCGCTTTCGTTGCGGGACTTAACAGCATCTCACGACACGAGCTGACGACAACCATGCACCACTGTATCTCGCGCAGCTATCTCTCCATCCTCTGGAGCCTTTTGCCAGGTAATATTAAAGACTGTGGAGTTCTTCGCGTTGCTTCGAATTGAAGCACGGCCTCCACCGCCCGTGGGCTTTATCATTCCTTTGAGTTTCATTCTTGCGAACGTACTACTCAGGCAGATGCCAATGTGCGTTAACTGCAGCAGCGCACTGAACTTTGACGTCAACACTTGGTACTCATCGTTTACGGCGTGGACTGCCTAGGGTATCTAATCCTATTGCTCCCCACGCTTTCCGGGACTGAGCGTCAGTTGCCGGGACCGGATCGTCCTTCACCATAGTGTTCCTCCATATATCTGCGCATTTCCACCGCTACACATGGAATTTCGATCCTCTCCTGCACTCAGCTGCCTGAACTTTATGGCTTACTGAAGTTAAGCTTCAGGCTTTCACCACAGACCCTTGCTGCCGCCTGCTCCCTCTTTACGCCCAATAATTCGGATAACGCTTGCCACCTACGTATTGCCGCGGCTGCTGGCACGTAGTTAGCCGTGGCTTTCCTAATAATTACCGTCACTCGGCTACCATTTCCTGTAGCCGCCGTTCTTCGCTTTATAACGAAGTTTACAATCAAAGCACTTCTTCCTTCACGCGGCGTTGCTCGGTCAGGGTTTCCCCATTGCCGAAAATTCCTACTGCTGCCTCCCGTGGGAG
+
+)+30:03/5.+2,'(,+/29405/,((+125--46+,72&'$('+*6*2212659-),/256:/,)/2-,649-%%',*,6.,,.2012%*,,+*++-2'+('(1',24+.)*/,,0415+5-1(''-003:89<7..7.1446:;;<<;;63.//1-7--&(()&'526+0&)-.,452,((-.+'++53.).//01*3))0&'**+&%')--687+)*-0(322,/()(($'(1/44/*,02/:3-.2410162::;82;0-))+-+./.13-,//-6-*.873/.,,5:,,35./11.;52,-.+,.::1562',/:.9-+2)+%()-)222355:5134;1.,*)*3-20429:1/'2%%)*+13:99875795-+//5+80/0/2-)*(')30501/:54)'%,*.)$,.//./-1300&.(',/.1%.+)0589<7:76661+/,0233+(($%$'$%)--3//.-07,*-(*,673//2,588-))((**++-)))&+)'**,-,,1,)+:9646-)++,**+101&&*,+'*(&'&(''++-04./3(,('$#&)'$(,,+.(-,5.%&('-(+-<5028:2,.,-*-,+&5)*-'+-.,667&&,,',&*%&&&'**,-..,-1.+((&**+-)*)+.866:6102&./.*)$&&&'*.+.01/00.0::324433980))(#)&%%+,-.125153223/%0/),+751+,.,//;912+;;77642+/8:83659100*/'*-.&''(('-+%''&&.,&&(,-.5848335454-++-(%+.431://*%+/,340-')&+'.*'3*(.)*,4-++*(+.13.00/'')+-43/.'&&%%%&++20/8/21++)*-7-,&*081&59419.+*.)**(*+2+(-+)*+,3;676,+++-6,+*86.+.+,)(2836878/+5009///323,37*+8,0212522,/-,4394568-6)'#')-*/282235%,''((1.,-((0+,)***3:99-*++)/''&&,3,-:4.0.--0/194673:<89;3'(.*,+1/:2()((090+248.0%('%&#()639;996;3).)('(',,;...3.525-12/-8*299,(2,+66/075330/)'%(((,,,58.7:)*3)8++)
@a1ef72a1-8a42-4dc0-ac4d-08d36ffd340a ch=317 read=178590 start_time=2019-12-13T13:13:06Z barcode=BC01 runid=2c9cf7bc05858273f10e7d7ec552fc0bd742dc3e
CTCCTACGGGAGGCAGCAGTGGGGAATGTGCACAATGGGCGCAAACCTGATGCAGCCATGCCAGCATTAATGAAGAGCCTTCGGGTTCAATAAAGTACTTTCCAGCGGGAGGAGGGAGTAAAGTTAATACGCTCATTGACGTTACCCGCAGAAGCACCAGCTAACTCCGTGCTGGCCACTGACAATACGGTGCAAGCGTTAATCCGATTACTGGGCGTAAAAGCGCACGCAGGCGGTTTGTTAAGTCGAATGTAGAAATCCCCGGGCTCAACCTGAGACTGCATCTGATACTGGCTTAAAGCTTGAGGAGTCTCGTAGAGGGGTAGAATTCAGGTGGCAGCGGTGAAATGCGTAGAGATCTGGAGGAATACCGGTGTAGCGAAGAGCAGCCCCCCTGGACAGACGGCCAGCTCAGGTGCAGCAGCGTGGGGAGCGAGCAGGATAGATACCTGGTAGTCGCATGGTGATGTCGGCTTGGGGAGGTTGCCCGCCCAGGCGTGGCTTCTTCCCGGAGCTAACGCGATCGACCGCCTGGGAATACGGCCGCAAAGGTTTAAACTCAAATGGATTGACGAGGGGCCCGCACAGAAGCGGTGGAGCATAATGGTTTGGTGCGATGCAACGCGAAGAACCTTACCTGGTCTTGACATCACGGTTTCAGAGATGAGAATGTGCGCTTTAGAACCGTAGGGCCGGTGCCGCCGTATAAGTAAAACAATGTTGTGAAATGTTGGGATTCGATTACGCAACGAGCGCAACCCATATCGCTGTTGCCAGCGGTCGGTAGACTCGGAGACTTGCCGTGACAAGCTGGAGGAAGGGTGGATGGCGTGAACCATGGCCCCGCTGACCAGGGCTACCGCACGTGCTACAATGGCGCGAAGCGGCCTGAGAGCAAGCGGACCTCATAAAGTGCGTCGTGGTCCGGATGGAGTCTGCAATAGAGCTCCATGGAAGTGGGAATCGCTAGTAATCGTGGATCAAGAATGCCACGGTGAATACGTTCCCGGGCTGGCATACACACCGCCCGTCACACCGTGGGAATTAAGGTTTGCAAAGAAGTAGGTAAGCAACAGCTAAGGAGGCGCTTACCACTTTGTGATTCATGACTGGGGTGATGTAACAAGGTAACCGG
+
'*-.+,1.982182033.-4-66++++&6'()+9<:8:34359:)7943.0&/-*/3/1+-&%%''0*,)*'(*&%(/1047*3,3.+'*(2:4-,%*/530+)((,4,(,*'(+,()+,<7/3,;+,())''(+00/,3.24),6,+,,&*)#$$&(%)++3+./64-/*)$&*)/(+++++,1...',),,85*,68;79441-%-'%'%*04-32/97+-.30%-(-/5;:/4591'1-3)(*,$&,.*+%%22+.134..56557211+)())+/1-.//00..//2608&%%3-+&*()*+*+&))*(*(,(+$-/.0*,/.1-/*(-()()'&,-0851-7-)*;70+)$(%')',,),++6/,/*'+,-%%)*%'+%&*,/242623*),638%&,,('+'%&.,1255942)+&(&'&)&)*)$(*%&-1(*)&&$(-,-14-(.)'&&&$&&')'%'%((+4)**,-//+(&++''%'(+%))''/202869-,))).0.)-/,-/2-*&&&%&,.0/29))'$%*))**-4,717/770)(.,6%,1.*-157:564001.&/*'-12.16*)(,.+(+'','344;0000*2(&&&%%+-*+%$%'.-721311.0802:8434/2850.1337334451+)(*+385-*+++80/')3--6751,(,'%*'0*659,0)++'))('()(*-*)%''&$&%'(((*0,*-4(++.681,4**)(%2))&$%#$(*,1,1$&+-.403/85'-*,.%%-(+5,+%))+0835(*$%(&//.+/&)%)(')-/--.)('+'*.31./+,,+*&(('&$++*&/'())&$(&*.4,&%'$&(070-4664/-(#%#()/0372641*''&%%$&&%)(,,2/'&')+-/,)*,869642+,-40../687400(((-(114110)')./12('$'$%*0232**,,-)''%-1**+,%+,-,/25234:89310+('--.((%'*,5456;93744411+)-&))*),*+),+--3:32;.056442+(%&%('+(.,-,*0*9+-135,&(,)*016+.(&'*1-$$%+'*++'.4-,-/1-2/'+/12./12477550/00.00.'''*'$#$'(+).,59999.
@745e6656-33ad-4e5f-af46-2b62870c6ba1 ch=474 read=66665 start_time=2019-12-13T13:13:00Z barcode=BC01 runid=2c9cf7bc05858273f10e7d7ec552fc0bd742dc3e
CTCCTACGGGAAGCAGCAGTAGGGAATTTTCGGCAATGGAAACCTGACCGAGCAACGCCGCGTGAGGAAAAGAAGGTTTTCAGTTATGAAGCTTCTACTGTTATAAAGGGAAGAACGGCGGCTACAGGAAATGGTAGCCGAGTGGCACTTTATTGAAAGCCACGGCTAACTACGTGCCAGCAGCGCCTGATAATACGTAGGTAGCGTTATCGGAATTATTAGGCGTAAAGAGGGAGCAGGCGGCAGCAAGGGTCTGTGGTGAAAGCCTGAAGCAACTTCAGTGACCATAGAAACCAAGGCAGCTAGAGTGCAGGAGAGGATCGTGGAATTCCATGTGGTGAAATGCGTAGATATATGGAGAGGAACACACCAGTATGGCGAAGAGCGACGATCACAGCCTGCAACTGGCCTCCAGTCCAGCGTAAAGGAGCAAATAGGATTAAGATACCTAGTAGTCGCCGTAAACGATGAGTACTAAGTGTTGGATGTCAAAGTTCCAGTGCTGCGAGTTAGCGCAATAAGTACTCCGCCTGGAGTGAGTACGTTCACCAGAATGGAAACTCAAAGGTGTGACGGGGGCCCGCACAAGCGGTGGGCATGTGGCAATTCGAAGCAACGCGAAGAACCTTTCAGGTCTTGACATACTCATAAAGGCTCAGAGATGGAGAGATAGCTATATGAGATACGGAGTGGTGCATGGTTGTCGTCAGCTCGTGTCGTGAGATGTTAGGTTAAGTCCCGCAACGAGGCGCAACCCTTATCGTTAGTTACATCATTAAGTTAGGGACTCTGGCGAGGACTGCCAGTGACAAGCTGGAGGAAGGCGGGGATGACGTCAAATCATCATGCCCCGCCCAACGGCCTGGGCTACACGTGCTACAATGGATGAATTGCAGAGGGAAGCCAGAAAGCCGCTGAGGTGAAGCAAAACCCATAAAACCATTCTCAGTTCGGATTGTAGTCTGCAACTCGACTACATGGAAGTTGGAATCGCTGGTAATCGCGAATCGGCATGTCGCGGTGAATACGTTCTCGGGCCTTACACACCGCCCGTCACACCACGAGTTGATAACGCAGAAGCCGGTGGCTAACCGCAAAGGAAAGGCTGTCTAGGTGGGATTGATAGTTAGGTGAAGTCACGTAACAAGGAACCGG
+
./53336196-.))(-/.233%.+*,.440/0:33:770*4-*7012823/59972,1915/0(),*-43+&+--..61)'%.,4-.%+,%))0(($%''-,),-3*)+++2+181%,*(/-056/1*--)(/11/-0/'&(%'$$$$&,*',(').,%0-+-,0./033002&1&,3+-/.-.((%'')'+-+,0)0)/*(&)*,/93./-0/151-3.%2:684:61))(2.'*+&-,++6+%''((.5---1,2031&',+'',/0.0((&('*/,+-)&&**.,0,,21,,/*'',**+-.()&(.2'-0'((+*+-.141100103523)'')'45;744777:996-2-1471(%,,19425349/-1((,++)0+*%++77-,--,+*)+,:-605/.,.%)&'(()+.8%'%%&,+.*)*&)..9:6&/7+2,.*)+0*1.-//10200&.-347<.+)%'('(*(+/38*((,)0638-01*;645;0(),//0./0'%&0-0%++23551)++(&)01+/40+(%%(&&()+,150,&*%+*'0,+&*0+)8867)0&.&&'34/089/,6)%&$&'++-/834.)(*+)*/,,*21960/0+..'0+,(*)(&()%$$#%'*(**5-++./41201'/*6.-437:,+*+*553))'((2'('+/202/*22437/-%&(+9233443849346667./../*7,.14864566512'*-02612470+(.,+/)(++-+*,)*/0+11214/9.)+)&&+-4,7--')*.'142.457,+50'%+)54668.--,+,.*&&&',,'.,,2/5/(58.36779853//(+-//337*76.)%&&$%$%&&'+&(++,03/*.(*/22/37;::<:0/('*'')70+*,***)*&%$+)().4(+$%')))**4)**:9/3;.,*5;:/:;89;567-02.),.)/-./7830))++/---,,+++..-/&+%'*273*610.2,&+(5*++.-/.:42(2-//313)0(,)028538/12.-2-1,-(*)%(,-(/727;5145%+*.5+/--0*/++,.0,%,&',.-/72//3///188:5516&.+/+$('((%*)'$%).%),)-,%%-&)+.(.3*,/0./0//..36-.4)2,5499/
@f019d2a7-e1e3-40d9-a64d-88bd9f7452cb ch=404 read=96124 start_time=2019-12-13T13:12:50Z barcode=BC01 runid=2c9cf7bc05858273f10e7d7ec552fc0bd742dc3e
ATCCATTGCTTCGTTCCAGTTACGTATTGCTGTGTACAAGGCCGAGAACGTATTCACCGCGACATGCTGATTCGCGTTACTAGCGATTCCAACTTCAGCCTTAGTCGAGTTGCAGGCTACAATCCGAACTGAGAATGGTTTTATGGGTTTTGCTTCACCTCGCTTCGCTTCCTCTACCATCCATTGCTTAGCACGTGGTAGCCCAGGTCATAGGGCATGATGATTTGACGTCATCCCGCCTTCCTCCAGCTTGTCACTGGCAGTCTCGCTGGATCCCCAGCAATGATGTTGGCTTAACGATAAGGTTGCGCTCGTTGCGGGACTTAACCAACATCTCTGACACGAGCTGACGACAACCATGCACCACCTGTATCTCATATGGCTATCTCTCCATCTCTAAGGCCTTTATGAGTATGTCAAGACCTGGTAGGTTCTTCGCATTGCTTCGAATTAAACATGCTCCACCGCTTGTGCGGGCCCCCCATCAATTCCTTTGAGTTTCGATGCTTGGGAGCAGTACTACTCAGGCGAATTACTTATTGCGTTAACTGCAGCACTGAACTTTGACATCCAACACTTGAGTACTCATCGTTTACGGCGTGGATTTCACTAGGGTATCAATCATTTATGCACCGGGACTGAGCGTCAGTTGCAGGCCAGATCGTCGCCTTCGCCACTGGTGTTCCTCCATATATCACATTTTCCTGCATACGCCGGAATTCCACGATCTCTCCTGCACTCCTAGCTGCCTGGTTTCTGGCTTACTGAAGTTAAGCTTCGAACTTTCACCACAGACCCTTACTGCCGCCTGCTCCTCTTTACGCCCAATAATTCCGGATAACGCTTGCCACCTACGTATTACCGCGGCTGCTGGCGTAGTTAGCCGTGGCTTTCTAATAAAGTACCGTCGCTCGGCTACCATTTCCTGTAGCCGCCGTTCTTCCTTTATAACAGAAGTTTACAATCCGAAAACCTTCTTCCTTCACGCGGCGTTGCTCGGTCAGGGTTTCCCCATTGCCGAAAATTCCCTACTGCCCACTTTCCGTAGGG
+
$6,%&'%'(5,6-.2.**+2-'('+%.()*..0-/15,2.2/,**,3635::961++'()*6644358987:2))'.0+,,,(''.//2*4)+07/+,,',-+.37/+5/:/.()'(,-12:62.*,//-++*,1.034:;-*,*/2-::8+1391027./')*..()-*/3+,1*132599)/+&&+)(')'+.+-&&%&*-()/220*+*(15689122126<-*+1/344,;6-*587<86514.)+,1)+-'3/6//.783+7576)*%)031'+$).80114-*),&'(,00998)/'*)*812177760:/0-6,-'('1(2.)+430/)*$')5/5+'/,&-'455;4.4:350//23/622.,,..25.2-//44135210024989650+%.(54390+-++---0)2214376973737287<76;2-.%.1*,011(-+5*8/&)(++3302)+-'&'&'+(2)0+-.43-)%+./5233.-462+03::2110.('&'*'&&)&&(('+'(+-++23.2,2)$(-*)3.)**0-:-6970/00-85497-/3**+55.6(6)6-0-3(((*,-6769972:1+*')&&(++'/+'&')--057432--5+.$'((&%#%%+(/58+**)&&')3*$'1*-./01/91/055268392621/3534657//08154473435*(&&(+/53*1*$$'(+32(*''&,(1..*(*+../44.41*)-'))/)*)54/01+*-/,3)($###$&')6.5.,2;4:&//94%%%)%%&%&.-./+,88;/,-&*))3726:21.039+,1:1..)+&$+7./5926.600/4341001.11/71-+--1.4**7,721300./-/*+(*)7630.4289460-67*&+..0&''&(46665$).-.0//09;64;447+-&&(3.56:486--*+%'()*+687*)2*)3:.+56:97+)+42+)%%')6<:77;8%3/3/73133//21-6/0%1612:6498-*-..3.)387,5265+)221'/+'%'%%.06,522))
@39d6829e-0547-480c-947c-4886a7d50110 ch=148 read=97558 start_time=2019-12-13T13:12:18Z barcode=BC01 runid=2c9cf7bc05858273f10e7d7ec552fc0bd742dc3e
CTCTACGGGAGGCAGCAGTGGGGAATATTGCACAATGGGCTGAAGCCTGATGCAGCCATGCCGCGTGTATGAAGAGGACCTTCGGGTTGTAAAGTACTTTCAGCGGGAGGAAGGGTAAGTTAATACCTTTGCTCATTGACATTTACCGCAGAAGAAACACCGGCTAACTTCGTGCCAGCAGCCGCGGTAATACGGAGAGGTGCAAGCGTTAATCCAGAATTACTGGGCGTAAAGCGCGCAGGCAGTTTTGTTAAGTCAGATGTAATGAATCCCAGGCTCAACCTGAGACTGCATCTGATACTGGCAAGCGCAGGTCTCGTAGAGGGGAGATTCAGGTGTAGCGGTAAGAAATGCATGTAGAGATCTGTAGGAATACCGGTGGCGAAGGCGGCCCCTGGACGAGACTGACGCTCAGGGTGCGAAAAGCGTGGGGAGCAAACAGGATTAGATACCCTGGTGTTAGTCCCACGCCGTAAACGATGTCGACTTGGAGGTTGTGCCGCTTGAGGCGTGGCTTCCGGAGCTAACGCGTTAAGTCGACCGCCTGGGGGAGTACAGCCGCAAAGGTTAAAGTCAAATGAATTGACGGGGAGCCCGCACAAGCGGTGGAGGCATGGTTTAATTCGATGCAACGCGAAGACCTTACCTGGTCTTGACATCCACAGGGCAGAGATGGATTGGTGCCTTCCCGGGAACTGTAAGGACAAGGTGCTGCATGGCTGTCGTCAGCTCTGTGTTGTAAGAATGTTGGGTTAAGTCCCGCAGCAGAAGCTTAACCCTTATCCTTTGTTACTTAGCGGTCCGGCGGGGACTCAAAGGGACTGCCAGTGATAGGCTATGGAGGAAGGTGGGGATGACGTCAAGTCATCGCTGGCTGACCAGGGCTACACGTGCTACAATGGCGCATACAAAGAGAAGCGACCTCGCGAGAGCAAGCGGACCTCATAAAGTGCGTCATGTGAGTAGTTTGAGTCTGCAACTCGACTCCATGAAGTCGGAATCGCTAGTAATCGTGGATCAGATACCACGGTGAATTCCCAGGCCTCGTACACACCGCCCGTCACACCGCTTAGAGGGAGTGGGTTGCAAAGAAGTAGGTAAGCTTAACCTTCGGGAGGGCGCTTACCACTTTGTGATTCATGACTGGGGTGAAGTCGTAACAAGGTAGTAACCGG
+
()+&&(,12+00/043/25/5:-,40,0-)))+2<76:/)&&)+$+3332.*./*475732,)(-0---,()+&%+)',)*3.%1/09135;8072/5:/,)**(+,(*,)),-('*+)0.4/2244.1,+/56(+))'-'--((.3*1++0-(,/-*,-,&)**3,*''-+-26/--,+03-36(63.5/&.,/++%*()*458+0.,4-3+1(*)0,55788;2-)'(/3.)),/'20197/15;;.*,/)1(.8**.-'('%'&*,(0+,$-226-)&)&&$%)*/1/00/0((*)'5/3(&,-&($'&'(+*../41.&/)+'&%',+.()21,'&&'(/(+(',-+,*,%*(*')-...-/)((**/-,121)1..4.(('0,+/,/29,*/0)((*)--////564/$,-'&('&/44*(*+0+23+*+0096-),.%6(.(0/657)*)*4'')()-/.)&+*.4,23:/,+*($()*2/6.,-)).-601.26%&*(+)28312,5449.*-7+-.//8/,..,5440443,46578-).45+')++6/6971237(-(.+0+'$$''/0))(-03122*86+%(293,-/42001-*)+2-))(,10-1<76857/-.110+'&&)(('&+,,1)%,-+4/2+(&)$12496-/*.%#&$%'*+77900303289;8:555-8/-..442-*495.4)*,//0787,**801144140+++,-&')0-9/+%+(-8542817558870.:1'$(''**&'&$%%$*$26//1014%%''(31))(&($&'3,4*/(''*+-(45+44(+)**77813*/,-,*(%$''$&).,/+).*-*+/2*.:77:98933012133**&'+())+(*.133)'&'%*).+.++00:3(3-+-**-004('''))&'()+762+))&('(./,*+.601:982-060)0(+,00).('&%#%#$&5,,),/110,,%*+.))+/,'()%('&'1'4,..0//0%0.06233:85.,,((+-&0/+.)**(+0-..-*$/+-862*/,.--.28015,%,--,,.,%()&(&%&*'%))*12/91118.())(*+*2.1('(**3--2.6.&4/,/7133718..2&+,6/.0356950/-.36,/0*'(-*),-/14742./.+)&$*0-53)
@2e657b79-abc0-4d30-ae33-7e2cf7258c83 ch=297 read=156223 start_time=2019-12-13T13:12:09Z barcode=BC01 runid=2c9cf7bc05858273f10e7d7ec552fc0bd742dc3e
CGGTTACCTTATTTGCGGCCCCAGTCATGAATCCGCAAAATTAGTGCGCACTCCAGAGGTTAAGCTACCGCTTCTTTGCAACCCACTCCCATGGTGTGACGGGCGGTGTGTACAAGGCCCGGGAACGTATTCACCGTGGCATTCTGATCCACGATTACTAGCGATTCCGACTGTGGAGTCGAGTTGCAGACTCAATCCGGACTACGACGCGCTATGAGTCGCTTGCTCTCGCGGGTCAGCCTCGCTTTGTATGCGCCATTGTAGCGTGTAGCCCTGGTCGTAAGGGCCATGATGACTTGACGTCATCCCACCTTCCTCCAGTTTATCACTGGCAGTCTCCTTTGAGTTCCCGGCCGGACCGCTGGCAACAAAGGACGGAGTTGCGCTCGTTGCGGGACTTAGCCAACATTTCACAACACGAGCTGACGACAGCCATGCAGCGCCTGTCTCACGGTTCCCGAAGCACATTCTCATCTGAAAACTTCCGTGGTCTCAAGACCAGGTAAGGTTCTTCTTCGCGTTGCATCGAATTAAACCATGCTCCACCACAGCATGCGGGCCCCAAATCAATTCATTTGGTTTTAACCTTGCGGCCATTACTCCCAGGCGGTCGACTTAACGCGTGCTCCGGAAGCCACGCCTCAAGGGGCGCAACCTCCAAGTCGACATCGTTTACGGCGTGGACTACCAGGGTATCTAATCCTGTTGCTCCCCACGCTTTCGCACCTGAGCGTCAGTCTTGTCCGGGGCCGCCGCCACCGGTATTCCTCCAGATCTCTACGCATTTCACCGCTACACCTGGAGTCTACCTCTACGAGGACTCCAAACGCATCGGATGCAGTTCCCAGGTTGAGCCAGGATTTCATCTGGCTTAACAAATATACCGTGCGCTTTTACGCCCAGTAATTCCGATTAACGCTTACCCTCCGTGTACACTTTGTGCTGGCAGGTTAGCCGGTGCTTCTTCGCGGGTAACGTCAATGAGCAAAGGTAACTTTACTCCCTTCCTCCCGCTGAAGTGCTTTACAGCGAAGGCCTTCTTCGTACACGCGGCATGGCTGCATCGGGCTTGCGCCGGTAATGCAATATTCCCCACTGCCTACGTAGGGG
+
-%+07(*003)1/)&&)$%#%%*,452730734.#%%*1+.4/,,/((,$&&2*&%,.2,60-%'&)-,&),0-25,&**-/8-&))610&*+,.)(&$'0656,2/1101,43/440:.&658;3/311;75462,1-,,441+++57/,--/.6&(('$$**.4363-+2)*+/*+,/./11621&&2/,/,5/02/5.41031)+**(()$''(*).,//4./06).,0).'((('($'&&'/0*'$'(.0-42437,+,,.).+*'()700:;:9..1+(.&/6'(,(-%&%(&)+:59876..0,077;38/0)+/9<51/.%+)-+*&%1+11504.((,2,44,0,4/0795:4552921,77:-604/(+$'06033678.8-,,.:91*/)($'#&$$&*/+-0-0*,',(&-,(**0,+,//60585/-..+.1./0520+..77513,)*+-*&.,.6/&(*/11,34/(+3,52+-1*((((,+-1/6),,,*-+2,;))*&0..45200+//37%&*5)61)/,+')...3+..$&%%'%+(1*.+*/0+(++++098;964:-,--::..4//,.-,-+--*.,+,+-,*).5,,+(*94.3-5.4-+)*+334&.)+-&',+/0498867,9:++$)01,.,,./-,00&%&)(,+73*#&(+12467+-1/26+.)&-')),,30455,45./0347.)--+18.+*)(6,21-(+)*/00*'%&$((%+/,*((%(+&,-(-)0*123978-7,++120/01456868<95/13/00*-*03874'&)*,)02'/518-((2-049(863)''&(-&43857557;251,).-4.+.0'&&*&08.2-(*'($&%(..+%%))%$#$&(+,60-/0.*,.-53+&00.6285723393831.0.(376.18*,'($($&(***0..((&($.,(/*++0'.+(*/.113/'--77,3-,+37394555.+5,)+((%'/4/**.28,79:9502/(+-)+(%&))'()%'(*+,03/41:5954:2&%%'%*)+051346:9910011+:6336-2,-+*'+$%'$&+++.57416+&''&*(%&,-..0*'%
@f712dc82-a72e-447e-889e-88b9c9f0c7f1 ch=321 read=67919 start_time=2019-12-13T13:11:50Z barcode=BC01 runid=2c9cf7bc05858273f10e7d7ec552fc0bd742dc3e
TTTTTTTTTTTTTTTTTTTTTTTTTTTTTTTTTTTTTTTTTTTTTTTTTTTTTTTTTTTTTTTTTTTTTTTTTTTTTTTTTTTTTTTTTTTTTTTTTTTTTTTCCAGTATGCTGATTTCAATTCACGTATTGCTGGTGCTGAAGAAAGTTGTCGGTGTCTTTGTGTTAACGCTTTCTGTTAGATGCTTCGTCTTACTCCAGGCAGCAGTGGGAATATTACAATCAGAGCTGATACCGCTTAACGCCCGTGAAGAAGGTTTTCCAGTTGTAAACTTCTGTTATAAAGAGGCAGCGGCTACAGGAAATGGTAGCCGAGTGGCAATTATTGAAAGCCACGGCTAACTACGTGCCAGCAGCCGCGGTAGCCGTAGGTGGCAAAGCGTTATCAGGGGTATTGGGCGTAAAGGGAGCAGGCGGCAGCAGGGTCATATGGTGAAAGCCTGAAGCTTAACTTCCAGTAAGCCATAGAAACCAAGGCAGCCGAGAGTGCAGGAGAGGATCTGGGTTATGTTAGCGGTGAAATGCGTAGATGCATCTGTGAACAAATGGCGGCAGGCGATCTGACCTGCAACTGGCGGCTCAGTCCGAAAGTGGGGAGCAAATAAGGATTAGATACCCTAGTAGTCCACGCCGTAAACGATGAGTACTAAGTGTTGGATGTCAAAGTTCAGTGCTGCAGTTAACGCAATAGAAATTACTCCGCCTGAGTGGAAATACGTTCGCAAAGGTGGCTTCAAAGGGGTGACGGGGGCCACGCAGGCGATTGGAGCATAATGGTTTTAATTCGGCACGAAGCCTTACCAGATAACCGGTATACTCGTAAGGCTCGAGATGGAGATAGCTATATGAGATGGGTGGTGCATGGTTGTGTCAGCTCGGTGACCGTGAGATGTTGGGTTAGATCCCGCAACGAAGCGCAACCATCGTTGTTCCTTCGGATTGCGGGGACTCGCGAGACTGCCAGTGACGAAGCTGGAGGAGGCGAAAGGATAAGCCGTCAATCAACTCCATGCCCCTTATGACCTGGGCTACGTGCTACAATGGATGGTGCAGAGGAAGGCAAGCCCGCGAGGTGAAACAAAACCCATAAAACCATTCTCGGTTCAGTTGTAGTCTGCAACTCCGACTACATGAAGTTGGAATCGCTGGTAATCGCGAATCAGCGTACTCTGGGTGAATACGTTCAGCCTTACCCACTACGCCCGTCCCCACCCAAAGTTAAGTAGCGAAGCCGGTGGCTAACCGCAAGGAAGGAGCTGTCTAAGGTGCGGTTGATTGAGATTGAAAGCGTAACAAGGTAACCGG
+
#+#"#$###$###$##$$$$$$$$#$$$$$$$$$$$$$$$$$$$$$$$$$$$$$$$$$$$$$$$$$$$$$$$$$$$$$$$$$$$########$#"""%*.//-*$$%%$&%'&$%*/)'')050/013,9,+,88;:722.*+')-*).,-,8,6...(+33-/-,++*)&(+.5-+)-)$(%)%)*+))+)'&&(')'#*,2.23/046:.1,)*+/-..,1$'&&&&',)(&('&%+&/(--03(**+-1)*.+//;:12-+,/1./2+&(.*7909///15/'%%$)'02.83317+71/71-7922222('&(')*'#+$%&'&0.+*1---511.0312,4/6015121)1+*')'4..')+*+.7..9:77;214+/-**3$,-'&-)*41;996.9:)*)*$'&'*2.5;8.1..(./+.%)&)-,,+.53/2888.3(&&&%&&**/*(+,1-&**)0'&-1/-2)&*+(*,-&&%'%+,0/()+(*).8577,05,+&',')%#%)3979,93,,30.$%&$$&*,01(%&&&&)-&&&)'))''.*+)**/-0-4--./0+-(''&&&((4(520+%),)%*%*40*+0;<<55(+*'/--.28.93(%$),-054-,.25:530/'*+-,%'+,&-,02/262;3824023)2./12211--+)),%+*.2.0+0(/*&%'&$*%')036323-&$&'&())''%-,.876902)+**'$%%'/+61(01))),-2.67,16'-(*#%%)/)4+8,,/.+-%%'+/-:;-3968(%%$#%&)($'&''(+0''''$#$$('%+,++))&&)(**11*'''(32,+*,-&0/001067-,**$(%,08388798516..),0,/..,'%'*%2/)1+*'+3429(./-3,**,1/)%+'&&'(&&(,),&&%$$%$*+&''(&%&((-&4(%'+284/,(&%'$$*+11.23+-,,*)%)'$&&')+)(&())**,+(,22*(&'$#((+*'(*''(.)&((.,-(((+**)02,2-+/'()%&()''(+4(-*((2586901)-*(&'()).),7--/)$2.--+5((,3/)12,'.-5:712.79688&/031'--/,//00016.2.-,2'()-0+.012++*-.5.8446537'00.1/008-,907*+,&-$$%'&&((&)*1/-../9,+'*&&%$&+-&'(#%&,-.++.052(*+'())(&/)*&&&%'%(-*.316)+(''''-++*/)//*-+-%&'1(,/**/*2,.++()'&#'%$&'%,%()*()*603-),,+*/297777
@a30fcaa6-270d-4079-8166-5c853ad937e8 ch=210 read=88071 start_time=2019-12-13T13:11:48Z barcode=BC01 runid=2c9cf7bc05858273f10e7d7ec552fc0bd742dc3e
CCCTACGGGAGGGCAGCAGTAAGGAATTTTCGGCAATGGGAAACCCTGACCGAGGCAACGCCGCGTGAAGGAAGAAGGTTTTTTCCAGTTGTAAACTTCTGCTATAAAAGGAAGAACGGCGGCTACAGGAGTGACGGTGACGTATTACGGCTAACTACGTGCCAGCAGCCGCGGTAATACGTAGGTGGCAAGCGTTATCCGGGTGTGGGCGTAAAGAGGGGCAGGCGGCAGCGGGGTCTGTGGTGAAAGCCTGAAGCTTAACTTCAGTAGCCATAGAAACCAGGCAGCTAGAGTGCAGGAAGGATAAATGAATTCCATAGCCAGCGGTGAAATGCGTAGCAGATATATGGAGGAACACCAGTGGCGAAGGCGACGATCTGGCCTGCAACTGACGCTCAGTCGAAAGCATTAGGGAGCAAATAGGATTAGATACCCTAGTAGTCCACGCCGTAAACGATAGGTACTAAGTGTTGGATGTCAAAGTTCAGTGCTGCAGTTAACGCAATAAAATTACTCCGCCCACAGGTAGTACGTTCGCAAGAATGAAACTCAAAGGAATTGACGGGGGCCGCACAAGCGGTGGAGCATGTAGGTTTAATTCGAAGCAACGCGAAAGAACCTTACCAGGTCTTGACGACATACTTATAAAGGCTCCAGAGATGGAGAGATGGCCATATGAGATACAGGTGGTGCATGGTTGTCTGGCTCATTGTCGTGGATGTTGGGTTAAGTCCACAACAGGCGCAACCCTTATCGTTAGTTACCATCATTAAGTTGGGGACTCTGGCGAGACTGCCAGTGACAAGCTGGAGGAAGGCGGGGATGACGTCAAATCATCATGCGGCATATGACCTGGAGCTACACGTGCTACAATGGATGGTGCAGAGGAAGCGAAGCCGCGAGGTGAAAGCAAAAGCCCATAAAACCATTCTCAGCTGGATTCCGGATTATGAGTCTGCAACTCGATACATGAAGTTGGAATCGCTAGTAATCGCGAATCAGCATGTCGCGGTGAATACTCGGGCCTTGTACACCGCCCACGTCACACCACGAGTTGATAACACCCGAAGCCGGTGGCCTAACCGCAAGGAAGGAGCTGTCTAAAGGTGGGATTGATGATTGGGGTGAAGTCGTAACAAGGTAACCGG
+
%&&$$&(/0*,-)*)0-)*-.')*-,5763/0636854.+'/2-4')+133.(')1163/2511.16764012).-/.3487:,9)&)/,*,87-0094723334771)+-.-+150&/+)1-.39,0''%'('*&(&'$%#$#%$()./1101/1,358/5/.-311362./-,+4,*,104*6,69646.//0411/2%32.,,/6201/63.((*.-*)'-3142,,,-&48/127/(+,+*-.+)/46-1,'&'&,'&&)'+(,,-/94:8,05-/878660/00-&(),/63/))&,)++'*%&%&'''&&&'&%&&(()/**).4.-98760-&,-//23,151.3-1213862332:1+//,0999--,--66:6:47460//11434-35556#)(&&(%*('+*)').+9:55.5+2.-.4545;()-6665731%'&-.34880+))+%(()&+/141334<9;67356690-05015976443/006/7//0782675).1,./56,/1'(*'++/))*((4452/21/'(()/165./.*.,++//41+)*),0-%%&'(../3112967.+..42/1)2-12/,5.40&/+).8:84*)//))/84,*($(*'(311.3-,**0283)+,*)',0014206(()*+,993,*(',5.322(,.00./0012,0++/31/133197:531//5/12+3,,,56+*'**11*-0)3<2-*1/+*-.*6'(34/6254;0/1./34171-1/.5;77/+4,3,+2,5:;03334,*+*-%(*.-/40,//0271&%&(;.-2,/6194//850777868.))()..85,0(%&'*(*')(,2:122',(,,/*-,-.2%&((-15;67525784.*-(((&)+-2/4/-))*+*..-4+*,19-'$+0-,07;;+<;:9<871-%(%+*)1/1&0)0/5','(&(**%+*%*+.%&(,---)1-,10110:78500/./2767/2229270/2.3*.*),*87566.+'(+,05654430---.13/1,$'+.630-00-/-/+.*''+173.3+)'),*,3,+5*-.,).91:..42*+-,'+$')7,8707:026679/,2+*++,,2-*-,**.071223569986,/-.21190
@7ef833ad-4884-43f4-aafe-d9d5e4068689 ch=454 read=86404 start_time=2019-12-13T13:11:24Z barcode=BC01 runid=2c9cf7bc05858273f10e7d7ec552fc0bd742dc3e
CTCCTACGGGAGGCAGCAGTAGGGAATTTTCGGCAATAGGGGAAACCCTGACGGGCAACGCCGCGTGAAGGAAGAGGTTTTCAGTTAAACTTCTGTTGTTATAAAAGGGAAGAACGGCGGCTACAGGAAATGGTAGCCAGTGACGTACTATTAGAAAGCCACGGCTAACTACGTGCCAGCAGCCGCGGTAATACGTAGGTGGCAAGCGTTATCCGGTGTGGGCGTAAAGAGGGGGGCAGGCGGCAGCAAGGGTCTGTGGTGAAAGCCTGAAGCCTTCAGTAAGCCACAGAAACCAGGCAACTGGGGTGCAGGGAAGGATCGTGGAATTCCATGTGTAGCGGTGAAAATGCGTAGATATATGGAGGAACACCAGTGGCGAAGGCGACGATCGGCCTGCAACTGACATCTCAGTCCCAGCGTGGGAGCAAATAGGATTAGATACCCTAGTAGTCCGCGTAAACGATGAGTACTAAGTGTTGGATGTCAAAGTTCAGTGCTGCAGTTAACGCAATAAGTACTCCGCCTATGAGTAGTACGTTCGCAAAGAATGAAACTCAAAGGAATTGACGGGGGCCCACACAGCGGTGGGCATGTGGTTTAATTCGAAGCAACGCGAAGAACCTTACCAGGTGTAACATACTCAAGGCTCCAGAGATGGAGAGATGGCTATATGAGATACGGGTGGTGCGCTAAGTTTGTCGTCAGCTCGTGTCGTGAATGTTGGGTTAAGTCCGCAACGAGCGCAACCCTTATCGTTAGTTACCATCATTAGGATTTGGGGACTCTGGCGAGACTGCCAGTGACAAGCTGGAGGGAAGGCGGGGATGACGTCAATCATCATGCCCCCCTTATGACCTGGAGCTACACAAGTACTACAATGGATGGTGCAGAAGCCCAGAAGCCGCAGGAATTGAAGCGGAAGCCCATAAAACAAATTCTCAGCGAAAGTTCAGTTGTAGTCTGCAACTCGACTACATGAAGTTGGAGATCGCTGACAATGCCGGCATGTCGCGGTAGACCACGTTCTCAAGGGCCTTGTACACACCGCCGTCACCACGAGAGTTGATAACACGCGAAGCCGGTGGCACAACCCACTAAGGAAGGGAACATCTGGGTGGGATTGATGATTGGGGTGAAGTCATGGCTTTCGATAACCGG
+
('03/1411,(*/,.-/--/-++&-)299516:122.'0),'&)**3/.))+&)//691019.2.00/4.1)-'()+0952-&+*++,'.182433-(/11,37-&,,2*/*17/--)(**++*)/,-)'((**+*0(%(+*,.)/.13/5,,%))*)080,')**5/455546663/'.'//.'((&'*)*.7688+2.1635:0464;641*,(.'0*7975246,)&++01-,--6;646,*,*)(179/00987:64185//766.+))&'*+-2249)./'()().2*-05:52-11+,('(,4'72*')-2.0;8:9,4,4-39454321///03+*,.+.*,499769400.03--0)+'(*/.266/('&)+)+.47,+++*$/*:,72,(.-001&*$)++*01+()(*,6391),.9<;3214-020-/161:0,-88866/*&)(*.:;51//+)+-*/6414457<:;9;87..-&(*-2(),66414--01403+,7;89437//./6018/**+)*.*.003464/.1.5+&##&%)60++/*/()',*/0-+/',07.15)%*&'')-.866,(('*()/15<;1;8:5//-++0(,+1029*,3/2,8+-760.+(#&%&'2/531'(-.+.1+')'*-75.,++(1/'552350//,*-/.1)+(,.84,,$$%)*)+/+(--681--/.3'-%()165/5563<4<3835./-.1*,0.3-*0*(4,,0;..0.10,8+*+/510;343&0*'..*/53/9;63454302-%%.+.4539/./0/-1+&+,/,*'('''**6*62*1237873346146::/2/22752(-./../1613,$&(1*+)(%&%($('(+-315;3.2-.-1()'%%%%(&&+,)+/'+**'&$*'(-3*+%'(,&)5611.76*($((+,22/''()+.2.09:5343--.-3466716000-,0444132/3,,714*&-42%&&&%(%')%(*+211554324382%*''%&(/1:66*((*,'(%%&&'*+(+)+1&'((())1))))()%)31./0.)(%'$*&',-1407,0-+$%((*&$$(')**-+*)*)$$$#%'%%.006;4-21+,,-+.+++1-*-01+,,%&$%%&'())(+%&,+*5
@14d59702-9337-4cfa-b4af-d5a7da5fd997 ch=150 read=85941 start_time=2019-12-13T13:11:20Z barcode=BC01 runid=2c9cf7bc05858273f10e7d7ec552fc0bd742dc3e
CCAGTTACCTTGTTACGACTTCACCCCAGTCCTTCGGCCCACCGTGGTCGCCTGCCTCTCTTGCGCAACGCCTTCAGGTGAACCCAACTCCCATGGTGTGACGGGCGGTGTGTACAAAGACCTGAACAGTATTCACCGCGGCATACTGATCCGCGATTACTAGCGATTCCGCCTTCATGCTCTCGGGTTGCAGAGAACAATCCGAACTGAGACGGCTTTTGGAGGTGGCGCACTCTCGCGGGTTTGCTGCCCACTGTCACCGCCATTTGTAGCACGTGTAGCCCGGCGCGTAAAGGGCCAAGGACTTGACGTCTCCCCGCCTTCCTCCGGCTTATCACCGGCGGTTCCTTTAAGTCCCCAACTAAATGATGGTAACTAAAGGCGAGGTTGCGCTCGTTGCGGGACTTAACCCAACGCGACTTACGAGCTGACGGCAGCCATGCAGCATAATGTTCCAGTCCCCGAGGAAAGAGATCCATCTCTGGAAATCGTCCGGACATGTCAAACGCTAGTAAGGTTCTGCGCGTTGCTTCAGATTAAACCACATGCTCACCGCTTGTGCAGGCCCCAAATCAATTCCTTTGAGTTTAATCTTGCGACCATGCTCCCCAGGCGGATAACTTAATGCGTTAGCTGCGCCACCCAAGCACCAAGTGCCGGACAGCTAGTTATCATCGTTTACGGCGTGGACTACCAGGGTATCTAATCCTGTTTGCTCCCCACGCTTTTTTTTTCGCACCTCAGCGTCAATACCAGTCCAGTGAGCCGCCTTCGCCGCTGGTGTTCTTCCGAAGATAATTTCACCTCTACACTCGGAATTCCACTCCTCCTGGATTCAAGCGATGCAGTCTCAAGGCAGTTCTGGGTTAGGCTCCAGGCTTTCACCTCTGACACAAGCCGCCTACGTGCGCTTTACGCTAGTAATTCCGAACAACGCTAGCTCCCTCCACGTATTACCGCGGCTGCTGGCTGGGTGCCAGACTTATTCTCCCGGTACTGTCATTATCATCCCGGGTAAAAGGCTTTACAACCCTAAGGCCTTCATCACTCACGCGGCATTGCTGGATCAGGCTTTCGCCCATTGTCAATATTCCCCTGCCGCGCCTCCGTAGG
+
10,1/;11493&28'*-47975-022-,+162090/.85+(0-13-654152-,02(+,)*'))+*-+),43920%)++')*,--*.*.1;8.59:7661010485'.,0423*377)*+-.,+(./&&).6<888:675<::9377788:7.///+'&()-04529688*-:7:74200--,.'*/*+*.0/)+)-*5/.1.*/7:965554/8+079+13*,()$&&*,-//.+--++(-.:2./--24+,21421-4/,1),(/.+**.-',/,,**+,7++)+,/0-8/(,(%$&%&-/,..1,--.1/++95*%-/6856344+3+,1.18698,4//76;.),0*+'&'(00(1-556191//1254584554-010,'*(/8,/,113082113951-.+0)*+(-,/&(*'(&%'(,-.,28365&.'+2-14,2/***)&)-/1;3513.;87(''*+)/'&(++.397;::97.,,)++,/12,503234(8479960170,(.*-*86952-+)*+,'*0,2&&+1+5;6.8),.,-.-.*+8,-,4*1.3598:/8/'(*,,38592008921.5;6/71-50,.0,36()$(*.<<.*586387748.,-044896484120/004;101+0-33+8-,/57-.),,88,333,)*123;8;:27;9*,.,,-32938546:432++*+))+3135111:2+./286,.0-0018/0491+227147,.,,0.25070(1648441+.2202131170-,,4,&.-12778:3//+''*+'*++2,58/+04110--)/02&'1&5+1+(+,/,,.//48038265+*)*,-52-552357(4*.99<9871*'5#'/0/1(&642.05-.1600/.++&')*&(-/1..,0,11323347,,,-*($,*0-1,*(-55763.../-134:+,/,%&'222924977181213203,)-.**'('%),/-5/1;4/*,-)17568210+42/059:/1+.3--/7,'*.*./,',.64;-*-),'.++)&%*))*+,$&'(1+,,09./09;555(4838<<781<3*14,15+7/129/0+)*//.*+')'+/3.1(3+
@1581cc6e-eaab-4d88-b68b-13033d209db7 ch=261 read=79911 start_time=2019-12-13T13:11:14Z barcode=BC01 runid=2c9cf7bc05858273f10e7d7ec552fc0bd742dc3e
CCAGTTTGCGCATTTGCGACTTCACCCCAGTCATGAATCACAAGTGGTAAGCGCCCTCCCGAAGAGTTAAGCTACTTCTTTTGCAGCCACTCCCATGGTGTGACGGGCGGTGTGTTACCAAGGAGAACGATATTCACCGTGGCATTCTGATCCACGATTAGCGTTCGACGCTGGAGTCGGTTGCAGACTCAATCGGACTTCTGACGCACTTTATAGGGGCCCGCTTGCTCGAGGTCGCTTCTCTTTGTATGCGCCGACGCCAGCGTGTGTAGCCCCTGGTCGTAGAACCATGATGACAATCATCCCCACCTTCCTCCGGTTTATCGCTGGCAGTCTCCTTTGAGTTCCCGGCCGGACCGCTGGCAACAAAGGATAAGGGTTACGCTCGTTGGGACTGCTTAACATTTTACAACACAGGCGACGACAGCCATGCAGCACCTGTCTCACGGTTCCCGAAGGCACATTCTCATCTCTAAGCTTCCGTGGATGTCAAGACCAGGTAAAAGGTTCTTCGCGTTGCATCGAATTAAACCACATGCTCCACCGCTGGGCCCGTCAATTCATTTGAGTTTTAACCTTGCGGCCGTACTCCCCAGGCGGTCGACCGCGCGTTAGCTCGACCCGCCTCAGGGCGCAACCTCAAGTCGACATCGTTGCGGCGTGGACTACCAGGGTATCTAATCCTGTTTGCTCTACGCTTTCGCACCTGGGCATCAGTCTTCGTCGAGGGGCCGCCTTCGCCGCGGTATTCTCCAGATCTCTACGCATTTCACCGCTTCACGCGCAAATTCTCACCCCCCCTCTCTGAGACTCAAGCTTGCCGGTATCAGATGCAGTTCCAGGTTGAGCCAGAGGTTTCACATCTGACTTAACAAACCACCTGCGTGCGCTTACGCCCAGTAATTCCGTTAGCGCTTGCACCTCCGTATTACCGCGGCTGCTGGCACGGAGTTAGCCGGTGCTTCTTCTGCGGGTAACGTCAATGTTAAAGGTATTAACTTTACTCCTTCCCTCCCGCTTCCGAGAAAGAAGTGCTTTACAACCAGAAGGCCTTCTTCGCGCGGCATGGCGCATCAGGCTTGCGCCCGGTAGTACCAATATTCCCCACTGCTGCCTCCGCGGAG
+
14').0)%+(*()/,'+.267:2/2.2*(+,-+20/:22/3/3*-0974,,/02/*))0'&''&')3633+((&)'1+8;;+&&&&+-)++/71+.5./+))((&.5534-*/%+,*,&(&)'$&%'2,*/-,2.-0515287893/,--61)%'*&+'&$$(+/,,%,%&',1))+*)/2;23/156430424(-*./.)$),3/.%)'//('%)/4406.&*.-)*)())(.-3.25945058/$&'*-1689(&%%%$%'(%&'**,,-.;5**2/26551)%&56&***('&'$%'',817:1-1;98781/+*009,.14+3/2772464195.8-,,33767.+,0.456:658213/2698;+5.6322)-,*-%*)*10,6,,*2(&&%&)*-4/2-53')+04305-7.,-$(+)+/24:496/),+,23-.//01/77;:;/)()))(--.1',0/23452/.(,'%).50./14:8714536578;4673560,,/,:--9:::848,1247+%'(&4.9631./42446:689+*'(())(%#-/18674*282/+6/;<4-93/3/--0383..,.+--3,(/)/(1/-+'(%$')**.)**/+&(&(+,(+0**)*-.+)/141416,)),.314344041$'*1/7:9;698367/3530442)*()0-,-3;++2/-%(+-,/0./20.15*-))(%,/*3,,+2,6/6('+463.4556/,*)3+&*),-'&/&*+)))/-,--+,-.116:.-+4-(),&'$'&,'((&1,8('%(20369,'())('&&)/07112+-/9,01,///2903555744841/()+-1/0,80')'*,+73+)()+523223/1,*)(&)0'23--../870-.0(.,24--*.-.2-3(%+8+((%',*'*'-.2422&)-6+.1),&*)0077563*22*()/0.-21270-.223;;::::7:867:431/+0.,('+-)('-*.4.0(*0)&*-2//837&(-3(&*%'*&'(%)+*%('%%%'-0.)/2414)%+)*-,1-4//,+&('*)/...31-(./24(-*()1'),.3)*&%%**++,*&$(-,2793+-/..2006350,))('(
@9c978b1c-df03-44d3-aa4a-60d940649b97 ch=480 read=103881 start_time=2019-12-13T13:11:13Z barcode=BC01 runid=2c9cf7bc05858273f10e7d7ec552fc0bd742dc3e
CGGTTACCTTGTTGCGACTTCACCCCAATCATCAATCCACAGCGAACTGGCTCCTTCCTTGCGGTTAGGCCACCGGCTTCGGAATTATTTATCAACTCTCGTGGTGTGACGGGCGGGTGGTATTGCAAGGCCGAGAACGTGATACCGCGACATGCTGATTCTACTGCTTGATTCCAACTTCGTAGTCGAGTTGCGGGGCTACAATCCGAACTGAGAATGGTTTTGTAGGTTTTGCTTCACCTCGCGGCTTCGCTTCCCTCTGCACCATCCGTTGTAGCACGTGTAGCCCAGGTCATAAAGGGGCATGATGATTTGACGTCATCCCGCCTTCCTCCAGCTTGTCACTGTAGTCTCGCTGATCCCCAACTTAATGATGGTGGCTAACGATAGGGTTGCGCTCGTTGCGGGACTTAACCCAACATCTCACGACACGAGCTGGCGACAACCACCCACCTGTATCTCCATATAGCTATCTCTCCATCTCTGGAGCCTTTATGAGTATGTCAAGACCTGGTAAGGTTCTTCGCGTTGCTTCGAATTAAACCATGCTCCACCGCTTGGCCATTTAAATCAATTCCTTTGAGTTTCATTCTTGCGAACGTACTGCCTCAGGCGAATTACTTATTGCGTTAACTGCAGCACTGAACGACATCAACGCCGTGCTCATCGTTTACGGCGTGGACTACTGGGTATCTAATCTGGCTGTCCCCACGCTTTCGGGACGGGCGTCAGTTGCAGAGCCAGATCGCCATTATTCGCCACTGGTGTTCCTCCATATATCTACGCATTTCACCGCTACACGTAGATTCCGATCACTCTCCTGCGCTCTGGCTGCCTGGTTTCCTTGAAACACTGAGTTAGCTTCAGGCTTTCACCACAGACCCGCCTTGCTGCCGCCTGCTCCTCTTTGCTTAATAATTCCGGATAACGCTTGCCACCTACGTATTGCCGCGGCTGCTGGCGCGTGATTGGTGGCTGTCGCATCGTTATGGCAAAGTCAGTCGGTTCGACATCGTGAATTCCAGCGGTCTTAC
+
)((/2)*'+)&-)%')(+70/-446//4/3166%&%((*+&&%('4++*2-864693,+-)-20*3,2671+0.+1-,3/).'%(*$.6'+-4/,,++-2*3,%)&&(*116*(-)(-)''),*(+582;28(&%.)+36''.+06554556899971190,+++'**+,-216)-&,*++&((*(3*'//3+)(/.,//114:.;-($(-+))'-0-1-,96/()&-.0;;-036;647:64('*()-5-*,1,48,-6-,,*.74/5+'*++-+..-0/00*$')++(+6322/62(09:6-21/0/*)5:.-0/)37783;8*-;9;97.14+-.7/,-61355-225545('&(',,:6.&3(-/,0+(&..5,*--.1660-.),1,.1/1176970:.--852/625.+*'.031320,&(*(,,+())),.2243-5*'&'031,0663114569(%(-.*1348980*'0)'/007771&(63292++,+-,1213664.-*)-&.2-,,//958;936648./.8.1,2.2.;55:/++++5--4...-1+&%%$')%%(-.76::;:025.+,.1<974:<624..,+15.4)..$+(),3578&$&*%#&&%&.*)**-)4+-./,),,+3850)'&&)189.20)+(*,%26658935:5)./6310493612723,&'(/11/213,)('$$&*,4)&'&((**+(4+%%%('((+,&408.0(.),.70/053)(,%'%#)**+0034668-,6-66/57+0.110/*'+1734::7467244-+$)$(#*+)6/.'').&*+./26455&0/2,(*(-(),-111/)/$+%%*)%%(,,/0'*-/')*75(36-04'+*.,,)(**/.'&(&()())*-.'./+**)-/)**2/&'(-+4-034-/)/-,*/--0102./-&*'&%)*,,4/%*&').0012.,3/-)(('&$.()%&*%(##$####$*$'$####%$$$#####)(&,('&$$%$%%$$%%$$$$####'#$#$$"#
@6b225a60-2bc6-409e-8d7e-a81d53a235ff ch=459 read=77824 start_time=2019-12-13T13:11:02Z barcode=BC01 runid=2c9cf7bc05858273f10e7d7ec552fc0bd742dc3e
CTCCTACGGGAGGCAATTAAGGGGTACGGACAATGGGCAGCCTGATCCAGCAATGCCGCGTGCAGGATGAAGGCCTTCGGGTTGGCTGCTTTTGTACACGGAACGAAAAGCTCCTTCTAATACAGAGGGGCCCGTGACGGTACCGTAAGAATAAGCACCGGCTAACTACGTGCCAGCAGCCGCGGTAATACGTAGGAGTGCGAGCGTTAATCGGAATTACGGGCGTAAAGCGTGCGCAGGCGGTTATATGAACAGATGTGAAATCCCAGGCTCAACCTAGAACTGCATTTGTGACTGCATGGCTGGAAATTGCAGTAGAGGGATGGAATTCCGCGTGTAGCAGTGAAATGCGTAGATATGCGGAGGGAACACCGATGGCGAAGAGCAATCCCTGGACCTGTACTGACGCTCATGCACAGCGATGGGGGGCAAACAGGATTAGATACCCTGGTAGTCCACGCCTAAACGATGTCAACTGGTTGTTGGGAATTAGTTTTCTCAGTAACGAAGCTAACGCGTGAAGTTGACCGCCTGGGAATTACGGCCGCAAGGTTGCTCAAAGGAATTGACGGGGACCCGCACAAGCGGTGGATGATGGTTTAATTCGATGCAACGCGAAAAACCCTACCACCTTTGACGCGGCAGGAAGTTTCCAGAGATGGATTCGTGCTCGAAGAGAACCACCTGCACACAGGTGCTGCATGGCTGTCGTCAGCTCGTGTCGTGAGATGTTGGGTTAAGTCCGCGACGAGCCTCAGCCCTTGTCATTAGTTGCTACATTCAGTTGAGCACTCTAATGAGACTGCCAGTGACAAACCGGAGGAAGGTGGGGATGACGTCAAGTCCTCGTAAGCCCGCGTTGGTGGGGCTACACGTCATACAATGGCTGGTACGGGGGTTGCCAGCCCGCGGGGAGCTAATCCCATAAAACCAGTCGTAGTCCGGATCGCAGTCTGCAACTCGACTGCGTAAGTCGGAATCATAATGTCGCGGATCAGCATGCCGCAGTGAATACGTTCCCGGGTCTTGTACACACCGCCCATCACACCATGGGAGCAGGTCTCATAAATGGTAGCCTAACCGCAAAGGAGGCGCTTACCACGGCGGGGTTCGTGACTGGTGAAGTCGTAACAAAGGTAACCGAAGATAGAGCGACAGGCAAGTAAGGTTAACACAAAGGAGCACACCAACAACTTTCTTCAACCAGCAATACGTAACCCATA
+
-40.**,.11-)/*&%,&'$'*+&(##%,+,-501:6*)'')0//004001171027220/0/-16775372635323+3')&'''/%&-47//3.1'0.4423)*891*+-/4/94.3//.8/1))',''($$(),.-2-*-81040,/8876/-./021./2846./+/'..-,-),050./-+.6/007843/'**2141676.9,8-0)/-(.,.+(664583<511546647.-431-9-,,350047.1+*(($+.-++4/)0767..-.))'+&0,06767<50138893332-943/+*,)*+*.%,+''%-2-/04-0-1/.1)+-2545563597470..5/0/055342456,1/(-0-04;340121//.(%+..8-6:.,8:67:015511//,+----/++,.,310),1289+(+,:09+35./1-+0258<1/2::88996+0,-0((1,,,,,)-74878786;3497+.,'2(--2:<4.,*)'**,*),-)+338211443;32691/.+*074/)&*&,)23195937650818325588+-+)+.-011.(56,+)'&++.,/,-/:77<:91++,,*::8;9<21.0073.53532:90(0:)*'02*-+.1,+//-)+)*).+*('.;*4,+,)*-:70)9.97:3334135)*(-0/+)0-110+++,,37.---,222-872232.61+--.5997886501/370,+1694:56,/20*+.0+)&&)&&%'&-/**++/:324+*.,(*.+.344;+,//..660000/-3/,+206889.%),,769<:8;22-+-.300404:21898:75431*34753)+*(',*,')*++)(**36:86,*)+)+:+,,-092287888735'241+-:*,02%00-,/.*1.%**,-1..10-/3;884:777817/206'9,::;69*4443672:1213+5:6942*+*((*32423)(&%&$$%((.96884243599646(63202-8:4231)))0..-01./23--)/32/84&,,,-)+/**(.*'-.%,+*)&((,+('&'/)+,.5.1878/,/4&0,(-.).-...56-0/1,(+123;669653&3.4031017589;599*+0-/969232/033((*..02--41)'&'%(-./513/2041,()&%(*+'-31,12/+29.-,1++*0(*0,5,*&*(',')$%$$$
@acd6a662-2d09-429a-8682-02bcdcafa54f ch=122 read=149456 start_time=2019-12-13T13:10:55Z barcode=BC01 runid=2c9cf7bc05858273f10e7d7ec552fc0bd742dc3e
CTCCTACGGGAGGCAGTGGGAATATTGCACAATGGGCGCAAGAAGCCTGATGCATACATGCCGCGTGTATGAAGAAGGCTTCGGGTTGTAAAACTTTCCGGCGGGAGGAAATTAAAGTTAATACCTTTGCTCGTGACGTTACCCGCAGAAAAAACACCAGCTAACTCCGTGCCAGCAGCCGCGGTATTACTGGAGGTGCAAGCGTTAATCAGGTGCATGGAGCGTAAAGCGCACGCAGGCGGTTTGTTAAGTCAGATGTGAAATCCCAGGCTCAACCTGAGAACTGCATCCTGATACTGGCAAGCGAGTCTCGTAAGGGGTAGAATTCCCAGGTGTGGCGGTGAAGAATGCGTAGAGATCTGGAGGAATACCGGTGGCGAAGGCGGCCCCTGGACGAAGACTGACGCTCAGGTGCGAAAGCGTGGGGAGCAAGCAGGGTTAAGTCACCCTGGTAGTCCACGCCGTAAACGATGTCGACTTGGAGGTTGTACTTACAGCAGGGCGTGGCTTCCGGAGCTAACGCGTCAGCGCCTGGAATACGGCCGCAAAGGTTAAAACTCAAATGAATTGACGGGGGGCCCGCACAGGCGAAGTGGAGCGTAGTTCGATGCAGCGCGAAGAACCTTACCTGGTCTTGACATCCACGGAAGTTTTCAGGATGAGGAATGTGCCTTCGGGAACCGTGAGACAGGTGCTGCATGGCTGTCGTCAGCTCGTGTTGTGAAATGTTGGGTTAAGTCCGCAACGAGCGCAGCCCTTATCCTTTGTTGCCAGCGGTCCGGCCGGGAACTCAAAGGAGACTGCCAGTGATAAACTGGAGGAAGGTGGGGATGACGTCAAAGAGTCATCACTTGGCCCCACTTACGACCAGAGGGCTACCACCCGCACGATGCTACAATGGCGCATACAAAGAGAAGCGACCTCGCGAGGAAGCGGACCTCATAAAGTGCGTCGTAGTCCGGATTGGAGTCGCAGCTCTCGACTCCACGTAAAGTCGGAATCGCTAGTAATCGTGGATCGAGGAATGCCACGGTAGAATACGTTCCGGGCCTTGTACACACCGCCCGTCACACCATGGGAGTAGGTTGCAAAGAAATGGAAGTAGCTTAACCTTCAGGGGAGGCGCTTACCACTTTGTGATTCATGACTGGGGTGAAGTCGTAACCAGTAACCGG
+
,.0&$$'&0-('(')))-:7*4.+3..,/1014,62/)/0*'())12.-*,..,$%(-/,88555310-,)+)%)(+)))*+(373:2-/6.)')--**'2//:-*)''&&'(-69.302/.'0-,:3./452975:243-23)(,*+/3/--,(),1+/0./300295775:/-+*&/'&&'()-()'+%(1.00..168-04404.-/++&+#$%(,/%),336//*)+1)))*(*,)+208913;46.29()+2&)%'++)374%,++,+/(/'%%%'&0,232303('*7898.8--57.0)%&'),./1.++,.+*.%0(2/-.*%/...-&,,+0,++*&),*+,/,'&((..0082+.**+-.2,+('-('))-+.--1-80/*0.*0&',(*,.--32335.51734-+1**+39387''(*50$-(.5)*''&#('*153039440/1,()+0899;;841*+'*+.0*((+)*)..:1+&(&$#'$&'%&.2,++)0,+++*+,-,,//+&%#$$&%(**24*/(&'&%+(+2-*-/8)0+285;6(10146+)'((4-86978<:4-.50,,,.%*),)((+-62-,-)*&$-3.-(,%''%0/0/.3()006/6.0;59:7545/01.76))+/.',),<;2002-+,+,.*11-..+.+++/-87.4594;:5657)11689:971336431576472444550..7-001330/346:889:;1581-/138,*,,&2)()*'(),032-64,.60/2.(,0740)2)1,'.-053285:3,2)-*++029433//..5/+(+0+)'*((')%-0.,0563674,+(($(&)),,%)'%,*6./+%()&'()*0:-,(.02*)'(''-0)%)$''&)))(&((&$%&&'.+*(,&*(&'%'('(.%/4.3/1+*)&(%'*0;288898857-)*3:9:9//+,-/,*/%8*%'''('$&&$(*3-3212457/3)&$).*+1)6+965)&%(+*0/,,39::766%%**)1/184+/.4.,,,0237+1((('+),4)0-/.0//.19,120+-/.-,1/8826-+(+%-14:3.36,&**&(&($%&&,&'%&5-686<9,92+-)-0)-.6-,35'.-9512679;91/.+*+&)1/.-.1-.1+0('(#&%(./.0-8
@ac7ecd77-249c-46d5-bd33-3a4fc39f5016 ch=123 read=158542 start_time=2019-12-13T13:10:54Z barcode=BC01 runid=2c9cf7bc05858273f10e7d7ec552fc0bd742dc3e
CCGGTTACCTTGTTACGACTTCACCCCAATCGCTGACCCACCTTCGGCCGCTGCCTCCTTGCGGTTAGCTCACGGACTTCGGGTATTGCCAACTCTCATGGTGTGACGGGCGGTGTGTACAAGACCGGGAACGTATTCACCGCGACATTCTGATTCGCGATTACTAGTAACTCCAGCTTCATGTAGGCGAGTTTCAGCCTACAATCGAACTGAGACTGGTTTAAAGTTTGGCTCCACCTCACGGTATTGCATCTCTCTGTACCAGCCATTGCACGTGTAGCCCTACATAAGGGCATGATGATTTGACGTCATCCCACCTTCCTCCTGGTTAGCAGGCGGATCTCGCTAGAGTCCTCAACTTAATGGTAGTAACTAACGACAAAGGGTTGCGCTCGTTGCGGGACTTAATAACTATCTCACGACACGAGCTGACGACAATAATGCACCACCTGTCACCTTGTCCCCGAGATTTCCTCGATTAAGGGGTAATGGGATGTCAAGCGTAGCAGGTATTAAGTTCTTCGCGTTGCTTCGAATTAAACCACATACTCCACCGCTTGTGCAGGCCCAAATCAATTCAGCACGAGGTTTCAACCTTGCGGTCGTACTCCCCAGGCGGGGTACTTATTGCGTTAACTCCGGCACAGAAGGGGTCGATACCTCTACACCTAGTACCCATCGTTTACAGGACTACCGGGGTATCTAATCCCGTTCGCTCGGCTTTCGCGCCTCAGCGTCAGTTTTCGTCCAGAAGGTGCCTTCGCCACTGGTGTTTCTTCCTAATATACGCATTTCACCGCTACGCACAGGAATTCCACTTTCCTCTCCCGATGCTCTAGATTGGCGGTTTTCATCCCATCACGGGTTAAGCCCCGAACTTTTTTAAGACAGATTTGACCAATCCACGCCTGCGCGCTTTACGCCCAATAATTCCGGACAGCATACCTACGTATTACCGCGGCTGCTGGCGCGTAGTTAGCCGTGGCTTTTCTATTCGGTACCGTCAATCCTTCTAACTATTCGCAAGGCCTTTCGTCCCGATTAACAGAGGCTTTACAAGCCGAGGTACCGTCATCACTCACGCGGCGTTGCTCCGTCAGACTTTCGTCCATTGCGGAAGATTCCCCACTGCTGCCTCCCGTAGAG
+
867,8,+57180.9(-.246;55/674+5/312333281.177::2:562644383500/0/00**(,..,+-/4078;6&,)*),-.881'/-./4266:443506&)/16100511/116/-4,.855:55:98:634942.0306:7011:71//--22.02/+,.11113//037666574103/0.3:/-../5/350;/-',.01,-0324939<9,;--.;,/-01/701977363931.5-..44330.369790.-7,%(%$$&)),***,08,(+/000,-06-55.///+92+*/1-.3:82;6,-;1<;:91300-2-.%0&&*+&*(./993466&-.0273001.0-4-,)*(*,448345866467:()+4-:45.1353673337+/,,)/)%%)'+*-.1/*.117564256874545/:.&*200225:36;5:8504/4.'./.-%%$'%*5.13*-244811&+0/.6/---//9867.,(((,*$#&'''&,'/'*+0-09813023..001,.42519,64+*-,(..29017.,1-+-04%1639+()))*/408,)#%#'&'.*1:65/72030.-40008211.820,/3:91/&'(&)%%%))(+.,4041745-1-(/((1(.2-&*(&%,%,332-.01571(+.*1;+&34458.$%#)(333156660'3+-,'(*+.3,,1;:6779.5018911303::.+,,,3:102:45.-.-)*,.*+%'$&(.///80-1,,/++(5*,.0-&''(),2)++,*4<<5173,/1/1%.##%/(/'3+4)$'+0-+(*),*0-)*.,02.*',%/'+'+(.-59,320;7-,:855470/163-825*/.310/:6;-46/520.&)(()0061;32(&((+165211+*26,+.+1/,-1-5276/2334**$'$&&-,%'(%.*+4/272/./.1364382,1-114330(-+,,33/.26/.01263%0*/1:68.5..66475513/0/6<5-/*+)*--,5./563:8//412.2..*,-1488.0.-&.%&('%&&+-+/3:;;5663,/,/1:769:24.-,((,.0,..(,0169:3,4*-+8141.+*68:.148782257-87+)4+-''
@4ffb5eee-dcee-48f9-b351-e08c6b0d1270 ch=136 read=302410 start_time=2019-12-13T13:10:53Z barcode=BC01 runid=2c9cf7bc05858273f10e7d7ec552fc0bd742dc3e
TTCCGTACTTCGTTCGGTTACGTATTGTGCTGGTGCTGAAGAAATTTGTCGGTGTCTTTGTGTTCCTACTGTCGCTCATCTTCGGATTGCCTTGTTGCGACTTCACCCAGTCGCGGATCCTGAGTGGTAGCGCCTCGAGTTCAGCTACCTACTTCTTTGCAACCCTCCATGTAATTTGGCGGCAGGCGGTGTGTGCCGGGCCAGTTACGTATTCACCGGCGTGGCATTCTGATCCATTGGCGATTCCGACACAGGTCGAGGTTGCAGACTCCAATCCGGTTGACGCGCTTTATGAGGTCGCTTGCTCTCAGGGTCGCTTCTTCTTTGTATGTGCGCCATTGCTTGCATTAGCCCTGGTCGTAGGGCCGTGACAGCGTCCCACCTTCAGTTTATCGCGGCGGTCTCCTTTGGTTCCCGGCCGGATCGCTGGCCAACAAAGGATTATAGAGCTGCGCTCGTTGCAGGACAGCAACATTTCTATTACAGTGACGGCAGCCAGCCAGCACCTGTCACGGTTCCAAAGGCATTCTCTCTGAAACTTCCGTGGATCAAGACCATTGGGTTCTTCGCGTTGCATCGAATTAAACCATGCTCCGCGCTTGTGCGGGCCCCGATCAATTGTTGAGTTTTAACGCGTACCGTACTCCCCAGGCGGTCGACAACGTTACTCGGAAAAAACCCGCCTCTCGGGGCACAATACCAAGTCGGCATCGTTTGGTAGTTCTGAACATCTGTCCTGTTTGCTCCCCACGCTTTCGCACCTGGGCATCAGTCTTCGTCAGGGGGGCCGCCTTCGCCACCGGTATTCCTCGAATCTCTGCATTTCACCGCTACGCACGTTACCCTCTACGAGGACTCAAACTTGCCAGTATCAGATGCAGTTCCAGGTTGGGCCGAGTTCCGCTCTGACAACAAACCATGCCACCGTGCGCTTTTTTTTTTACGCCAGTAATTCCGATTAACGCTTCTCCGTACGCGGCTGCTGGCACTTTGGAGTTAGCCGGGTGCTTCTGCGGGCCAACGTCAATGAGCGAAAGGTATTAACTTTGCTCCCTTCCCTCCCCGCTGAAAGTACTTTACAGCCAGGCCAGCCATACGCGCGGCAGCATCGAACTGCTTCCATTTTATTATTATTCCCCTGCTGCCTCCGTACGGGAG
+
&''$%&&*-0,03.4&.6,%)+,+,,(((.1593+)&',+%+)(,+,(/-3.5235/;7*+*&&&%%%**(873323+/031/(+%0($&$&)((*%&()+485+51*$103++%./2+'$#%(*,11++-+,0-1&$'*+$'%()./40/25:/57.*./+2-(&(+(&(+%+)3*/*()%%%)*,*0*+*)'(&%(*./'$((&$&%''-.0,/-)'%))+**),01(('%(($%'%'2//12/0)%&#$$(-.+++**06*.#&)(+0&5).6(/&%&'*221(-.,2/02)510200.1./10/,('+++,,/4-+2+(27-')*+).-/247),('%'('('))''-1.*376731-/)()&(%(*3/452-5/+#'&&&()+/<2012%1'1369621.'***+10723.+5//(1#&('/,0(*%'&-.4&5+'-'&'+)(,21143678.:-,,$,),,,%/'*,52:1/%$$#$'$(),5.3(&$$%$$%))(*,-.4-/--*,057.4'/*')((*,2/..-../,+)+/906331,'*')))-.(%-'2.010+-)(%'(-3--),,'-(5*75**+(+.344.%,(,,1,.)(')&.44*'&)+414)$(0,010;:,0)(&&%)%)+./221.-/((-23/1*--/,.4/--'#%()-3,0668+39+*-1//..&/2./+.1*&$&-*2342,-0076+1.+)0,(-23(%'$&&-33.**(+.,39)'-..-4*'*+),.)%))(**().)'&'(%31/6;7457+,.1-(')*+.95;755.)-/,53-*4,6,0%&/20.0%&)&(2)*.19142,,(($'$'/(43,)1104.&+,0178/1&),7*.4)*1),4/01/.2*29331/0..*)+)1+*%)*(&$##$&&&&))3/235..&+&*)$(**-(+--0158:99960%-(')')-037:3,+-2-4.*)*&),+,%%'))0+2+++1.+.*'"'%'%*(&(+2../2,+%'$$&(')+,(-('%*(,*+-.3/-(,.014)*()*/4//)**)&+,/8/(.*0-+079*&.2103.)($''+++,,.1/1.4,)%%')./2.)-,-+1+)$''--)'%$%%&')%)(.1/&%,(%('%,'').+*)*'&(((-)''&$(21*,
@8371e42d-68b8-4109-a4ed-0ba023fa0724 ch=93 read=157482 start_time=2019-12-13T13:10:47Z barcode=BC01 runid=2c9cf7bc05858273f10e7d7ec552fc0bd742dc3e
CCAGTTACCTTGTTACGGCTTCACCCCAGCCATGAATCACAAAGTGGTAAGCGCCCTCCCGAAGAGTTAAGCTACCTACTTCTTTACAACCCTCCCATGGTGTGACGGGCGGTGTGTACAAGGCCAGGAACGTATTCACCGTGGCATTCTGATCCTGATTACTAGCGATTCCGACTTCATGGAGTCGGTTACGAACTCAATCCGGACTACGACGCACTTTATGAGTCGCTTGCTCTCGCGGGAGTCGCTTCTCTTTGTATGCGCCATTTGTAGCACGTGGTAGCCCTGGTCGTAGGGCCATGATGAAGCGACGTCATCCCCACCTTCCTCCGGATCACTGGCAGTCCTTTGAGTTCCCGAGCCGGACCGCTGGCAACAAAGGATAAGGTTGCGCGCTCGTTGCGGGACCCAGCAACATTTCACAACACGGGCTGACGACAGCCATGCAGCACCTGTCTCACGGCAGAGGCGCATTCTCATCTCTGAAAACTTCCGGTGGATGTCAAGACCAGGTAAAAGGTTCTTCGCGTTGCATCGGAATTAAACCACATGCTCCACCGCTTGTGCAGGCCCAAATCAATTCGTGAGTTTTAACCTTGCGGCCGTACTCCCCAGGCGGTCGACAACGCGTTAACCGGAAGCCGCTCAGACACAACCTCCAAGTCGACATCGTTTACGGCGTGGACTACCAGGAGTATCTAATCTGTTTGCTCCCCGCTTTCGCACCTGAGCGTCAGTCTTCGTCAGGGGGCCGCCTTCGCCACCGGTATTCCTCCCAGATCTCTACGCATTTCTACCCGCTACACCTGGAATTCTACCCCTCTACGAGACTCCAGGCATAGAAATTATCCAGATGCAGTTCCCAGGTTGGGCCGGGATTTCACATCGGCTGGCAAACCGCCTGCGTGCGCTTGCGCCCAGTAATTCCGATTAACGCTTGCCCTCCACCGTATTACCGCGGCTGCTGTACGGAGGTTAGCCGGTGCTTCTCCTGCGGGTAACGTCAATGAGCAAAGGTAACTTTACTCCCTTCCTCCCCGCTGAAGTGCTTTACAGCGGTACTTCTTCATACACGCGGCATGCATCAGGCTTGCGCCCATTGTGCAATATTCCCCACTGCTGCCCTCCCGTAG
+
/-%0.2/814201:)1-(-0555-879*.5:6766:52+,-7402265/*(**359-6/*)-3'$'*02-+--5674344865;0%,0*04/+00/(*,697543615:8453240/&0/*,+')+14-31-176<656862.0-.085///-3&%'--8///(,-./8460-*0096797,()))/201)..16446(7+4(5-9940/,'+,,*-/8:200--)0*,,9/11635.**+*&)*1+./618386/,(.026:;<44:0.*)*)',*-*&(((.2-,1::962/*,/.900/.,.'&%(&**2899929;2.07172848%'(&,+15-7-,,7581,72-/38:67.+'0556:6745679;84'13;+6,:16*//.3&*-//256325001;1--%%&(.,*011;9/--,)*),-+-.02245441.563:78-/000<5567640..+)(')*-*&')0;2/.(-,-,(%*.*-+.510-(&-64:53333268;19106:6,+06;99;;8:596446695&0'0.2<:;7,.--01174022-,1,*-64&(+0*-,....185,+&'')*3::-776538230737*5-0/376,&06.30/.+,,+5-,-11643/02/.0'*)&**4'*(*&'*/29,5(()()+22736727;-*,/:101:;78879:/7+&(.-/1.0758-/-:4-.2/:4)%%&''*'*(24/0.4534445669<9459//6<7007316.7/19;34716331527(..'),00001/(*')(/;0--*28((,.,,/0948777683+),02/)8655.)0(/02&%&-.&&%$)*'-+001)),/100256;360*.-*+-,*.*++*)18/.*+*,.&%$%$$&%'%/+35;9998,*)(&+(#&(*('()+.57610///72624310)..,.0,).+3426216;22./-11115(%)')&&)+2---2()-),117879667+.--+)+()++20582::<0.0.('(-45-..39*6/5(*210,.16')+''%+,-*%$$&().'&$-+55<7322/+/.1262*'*+-/1$&'+*0,/*6:*(6,%(#)-6224527:2,/0///,,(()14*,;43
@71b71078-9925-4caf-b539-a96b2257825d ch=467 read=83646 start_time=2019-12-13T13:10:27Z barcode=BC01 runid=2c9cf7bc05858273f10e7d7ec552fc0bd742dc3e
CCGCTGATACGACTTCACCCCAATCATCAATCCACAGCAAACAGCTCCTTCCTTGCGGTTGGGCCGCGGCACCGAGGTGTTATCAGCTTCCTCGTGGTGTGACGGGCGGTGTGTACAAAGGCGAGAACGTATTCACCGTTATGCTGATTCGCGATTACTAGCGATTCCAACTTCGTAGCGGTCGAGTTGCAGACTACAATCCGAACTGAGAATGGTTTTATGGGTTTGAAAGCTGCCTTCGCTTCCCTCTTACCATCATTTGCGTGTGCCAGCCCAAGGTCGCCAAAGGGGCATGATGATTTGACGTCATCCCGCGCTTCCTCCGGCACATGCTGCGGCAGTCTCGCTTCGAGTCAACAATGATGGTAACCCAACGATAGGGTTAAAACGTTGCGGGACTTAACCCAACATCTCACGATACGAGCTGACGACAACCATGCGCACCTGTATCTCATAGCTATCTCTCCATCTCTGGAGCCTTTATGAGTATGTCAAGACCTAGTAAGGTTCCAGCGGAATTTGCTTCGAATTAAACCACATGCTCCACCACCGCTTGTGCGGGCCCAATCGAATTCCTTTGAGTTTCATTCTTGCAGACGTACTGCTCAGGCAGATGCCAGGTGGCTTTTACGGCACTGGGCATCAACATAGGCGCCATCGTTTTGGCGTGGACTACTAGAGGTATCTAATCCTATTTAACCACCCCACGCTTTCCGGGACTGAGCGTCAGTTGCAGACCAGATCGTCGCCTTCGCCACTTGTTTCCTCCATATATCTACGCATTTCACCGCTGCATGGGAATTCCACGATCCTCTCCTGCGCTCTAGCGCGGGTTTCCATGAAACTGAAGTTAAAGCACCAGGCTTTCACCACAGACCCTTTACGCGCCACTTCTGCTTTCCTCTTTACGGCCAGCCAATTCCGGATGGCGCTTACGTATTTACTGCGCGGCTGCGTAAGTTGGCGGCGGCACCTCAATAAAGTACCGTGCTCCGGCTGCGCGAGCAGCCGCGTTCAACCGCTATAACAGAGTTTACAATCCGAAAACCTTCTTCAACCCCGCGGCGTTGCTCGGTCAGGGGTTTCCCATTGCCGAAATTTCACGCTGCCTCCGTAG
+
+**,**&(%)+-03840498+2.56--15:49/)+/$2&(-1&$%),4*1/+*../1811.2/,)%*,.,$(&&$(&**/5000+%'&'&&'*'.&$))//44&783*)*+))+-.6:.255*&'(,.*.,2/,*-0*&%*-**//-50-)*+,.1---1.142612(+(''(#$$#$$'&*'+,-./,/'(.,,)',0++/,.870/+'*/-,.9:;-34/3)/5*#+.)''((&&'-*,,5--2,*+(%$%*)-/'*'$&&')&&&&('()+()(*$)*&)&+*)-28.-09..,,.2:5..1310.-11,'*$).603,2)+(''(**+*&'$%),+000-/&&+%$).--,&&&+++(*.*,+%$'#$)(--/0-*56-+&)'$$&'1-0.25.5220/-,)-,*-.,.-)+))**,+**+$+%4122405954/,)+(,)),211321&+%)-/354,-*..)++-),0.)),&&),+-+,),/635.,+,),&(&),)/)3*0*)'%'&)'%)('%,.54-+,0+074393+()'$+3+(-((/,)+.3+,'$++*,0&+()+'(-*6++-2--+/.97/,19,4+++))32&+&'*%***+.-%&'(*%'%&%)%%)(.46(').+3,00.&'+&*)*',))))*+%'((*'&21,($+*/04942312,-*)&&&'(-*,41+),(*-&$$&%%+-2/')(()1/9',80(0%'*,0.,.16/:..(3&08467998;/./5--.(--'''()*.('&&+0-046782)$*'*03<;2116%%(#%#&$*(+(112'(*,123211028122,211+('(%&%.,,2('&$#$()%&#%'*)//,.*%'%())-1.388,/1-*,+-375,13+$$&%&)0%((*%&$%-,-1+)&)/,))*)+%)&'(*++.3-52.)%&&$%##$&%(((+*%&%%&'(&-(%%$%$%&$)&&'*+'%(&&#$'&*%-'(,(&)/0830&''(()&)+$&&*%%#$#$%(+-015*)%*($$)'(463+(+(-2+(*,400-,.8;5).)/*291.),)&''(.44110'*+-*)),++24*+20,/*'*4-.1)'&)&'%%#&)'&&)**-223..
@127ca995-5376-4180-a375-4897d967cef4 ch=473 read=51857 start_time=2019-12-13T13:10:16Z barcode=BC01 runid=2c9cf7bc05858273f10e7d7ec552fc0bd742dc3e
CCAGTTGCTTGTTTACGGCTTCGCAATCATCAATCCCGTTTGTAGACAGCTCCTTCCCTTGCGGTTAGGCCACCGGCTTCGGGTGTTATCAACTCTCATTGAATTGACGGGCGGTGTGTGCAAGGCCGAACGTATTCACCGCGACATGCTGATTCGCGATTACTAGCGATTCCCAACTTCATGTAGTCGAGTTGCAATTTAATCCGAACTGAGAATGGTTTTATGGGTTTGCTTCACCTCGCGGCCACCGCTTCCCTCTGTATGTTTGTAGCGTGTGTAGCCCAGGTCATAAGGGGCATGATGATTTGACGTCATCCCCGCCTTCCTCAACTTGTCACTGGCAGTCTCGCTAGAGTCCCCAACTTATCAGTGGTGGCTTAACGATAGGGTTGCGCTCGTTGCGGGACTTAAGCAACATCTCACGACACGGCTGACGACAACCATGCACCACCTGTATCTCATATAGCTATCTCTCCATCTCTGGAGCCTTTGTGAGTATGTCAAGAGACCACCTGGTAAGGTTCTTCGCGTTGCTTCGAATTAAACCACATGCTCCACCGCTTGTGCGGGCCCCGTCAATTCGCGAGTTTCATTCTTGCGAACGTACTACTCGACGATTACTTATTGCGTTAACTGCGGCACTGAACTTTGACATCCAACACTTAGTACTCATCGTTTGACGTGGACTACTAAATTATCTAATCTATTTGCTCCCCACGCTTTCGGGACTGAAGCGTCAGTTGCAGGCCAGATCGTCGCCTTCGCCACTGGTGTTCCTCCATATATCTACGCATTTCACCGCTACATGGAATTCCACGATCCTCTCCTGCACTCTGGCTGCCTGGTTTCTATGGCTTACTGAAGTTAAGCTTCAGGCTTTCACCCTGAACCTTGCTGCCGCCTGCTCCCTCTTTACACCCAATAATTCCGGATAACGCTTGCCACCTACGTATTACCGCGGCTGCTGGCGTAGTTAGCCGTGGCTTTCTAATAAAGTACCGTCACTCGGCTACCGTCGCAACCCGCCGTTTCTTCCTTTATAGCAGAAGTTTACAATCCGAAAACCTTCTTCCTTCACGCGGCGTTGCTCGGTCGGGGTTTCCCCATTGCCGAAAATTCCCTACTGCTGCCTCCCGTAGGAGCAATATCAGCACCAACAGAAGGTTAACGCAAAGACACCGACAACAATAGCGCCAGCAATGCGTGGCCCCGCA
+
1/$((&$%-)+-50+-0023-,'+*0,6-,43805/*$$*,&+)./.+.../44268,0:332:26-.758136/4--502<7545:666230/./.'*-,%%(&+$*2:70,-,.10.%..)*)3+)(.-0058;635902-)((*+6933381),+*+.//023575524-))()0-8$2'*,167)&.,,)+(-*4*+&0***/752/.)*42639;;/267;76;<.34<559;10&%**.*(+--/060://,&%$&(+*25-/2*+(*,36500,95,,60..00..41)*./..00.5;4+/2-,/441271,1:7;220+(&()2,..5768;73763,2203/3021023).*'&'(%''*005/(('')-----.,+2//-*+/02:539/12:7/%&&)'$*15446872)+-.0+**)&).)13'58:8;7723,24325,-146535-2..*.//1546628:8877567-,*/.,7+$)))*,-6450)-')+-,)%(+,,1006(2-<66:96875.(,4-:,+,.,3;697-/1.+0005575/0.3.0.42742:3)%,-526-+&#))-,;60,.312013'&25-0-./0013')&&#-%&(5..40),*,-1.0107(6612217:77:1./4866/615,*,+(-2135/.00.37,)&,.98;600&%&'%&-*(*71.100.-31*(++576.(,*,19/0/842811.(')+/7517.*-,0106//292212013-40--1-.418444:942498:8:9:::897877;7/(+2+,,++((,1/-2223*++,20.,,'((*(*(,-02(54556437:8;:,)&)&('')+-31)(*005-(.392(/,(()''%))%$&$&%%)***4245/36101.12++/2:2*-(/-*,5.19:;3215//1320,2+*64-0217;2.*)*(1701073344010.--'1-8*)*3,2392-55,,+2+,3/+,.3:98.++,,)%'+'33)''$&)%')*)3507;,)',-*,.,+10(3.),+*2;-*-5651*%(&&)+//868:983;1.0/03;554<2457-601&5621;+,.-(&*.-7950883351:,+,233366462:7)+8460'),18455/*-,+.8*1-+*./*2,7/-+%.(1++,/057.%&(')+)%'0...7*35387+.-*'$'$%&%&%
@77019e3a-a01d-4acc-807e-44ca973adb76 ch=400 read=91069 start_time=2019-12-13T13:10:10Z barcode=BC01 runid=2c9cf7bc05858273f10e7d7ec552fc0bd742dc3e
CCCACGTTTACCTTGTTACGACTTCACCCCAATCATCAATCCACCTTGGAACTGGCTCCTTCATGCGGTTAGGCCACCGGCTGGGTGTTATCAACTCGTGGTGTGACGGGCGAGGGTGTGTACAAGGCCGGAGGCGTATTCACCGCGACATGCTGATTCGCGATTACTGGCGATTCCAACTTCATGTAGTCGAGTTGCAGACTGGCCGAACTGAGAATGGTTTTATGGGTTTTGCTTCACCTGGCTTCGCTTTCCTCTGCACCATCCATTGTAGCGTGTGGCCAGGTCATAAGGGGCATGATGATTTGACGTCATCCCGCGCACTCAACTTGTCACTGGCAGTCTCGCTAGAGTCCCCAACAATGATGGTAACTAACGATAAGGGGTTGCGCTCGTTGCGGGACTTAACTGGCATCTACGACACGAGCTGACGACAGCCATGCACCACCGCATCTCATATAGCTATCTCTCTCCATCTCCTGGAGCCTTTATGAGTATGTCAAGACCTGGTAAAGGTTCTTCGCGTTGCTTCGAATTAAACCAATATCCACCGCTTGTGCAGGCCCCAAATCAATTCCTTTGAGTTTCGATCTTGCGAACGTACTACTCAGGCGAATTACTTATTGCGTTAACTGCAGCTGAACTTTGACATCAACGCCAGTACTCATCGTTTGGCGGTGGTACTGGGTATCTAATCCTATTTGCTCCCCACGCTTTCGGGACTGAGCGTCAGTTGCCAGGCCAGATCGTCGCCTTCGCTACTGGTGCCTCATATATCTGCGCATTTCACCGCTACACATGAATTCCACGATCCTCTCCTGCACTCTAGCTGCCTGGTTTCTATGGCTTACTGAAGTTAAGCTTCAGGCTTTCACCAGACCCTTGCTGCGCCTGCTCCCTCTTTACGCCCAATAATTCCGGATAACGCTTACCTACGTATTACCGCGGCTGCTGGCACGTAGTTAGCCGTGGCTTTCTAATAAAATTACCGTCACTCGGCTACCATTTCCTGTAGCCGCCGTTCTTCCTTTATAACAGAAGTTTACAATCCGAAACCTTCTTCCTTCACGCGGCGTTGCTCGGTCAGGGTTTCCCCATTGCCGAAAATTCCTGCTGCTGCCTCCCGTAGGAG
+
,5+%)(+1,%(,,4.07$++*/0::+6/0(...278769260(-&(&'*,'+$+*125-2-+%.*..:4:049:;/00/+&*$&)(*,...:0-+**'4*2/10357-45**%(/**,10-126.3-2+/-)*&33677<657<777/41434721520+/1282*($&'()77.4**%+/-6358897960+428/0&%$&'%),3*$&()&*)+12426<<5/019338:2/06;4')&%'0.2:60*))'17-27+*+4+97/,+1:(),02,0,,')+.)+0++++1+/6:,212/0112:<7-+--.4406&,*/&-(,,0+.+,.+--*-/171./000510.%%&).189+6.234-+,.1:75643/--,,,-+)2/,*4-+((',.10)*+13,('%2*+'*/..,+))*./4681/301.---.84'39./)((02---%%(/019(+-2012235240-,(*()+718'(:.,*.1*+))*,/-0-1.23/)*-.527540;*.-8;8:<:672/5,/.84**+5*;;55).%$&),('171.4-*,,,%/(-02+')(().,6:7-85-*&,,0/)(%*)4.-/*)))'2/2301220679'**/+,,-0,0600/385:5546.%..+00/679444313)(+&+*''4,.055;:750(&++*))./&)+,10-,/034687552+2:,,3/935,+++*32((.:;555456758:21810.))/402.--10',--04)6522323370,,+*-6/202-842*/-.03<;3379***((*,&+(*/604-(**2312++*2,772/../432455650.-&(&&'*,-9/21..1060,8,5++..76459077/+((''&*29-2/-)$%(',.,,*.,5)**41+)11/6*-*)*..61153267/3+)%$$-2423)5*+6019604///66-7+)&*+/4865/''&&((1.59.-+*'&+/)')(+78553).-/,7/.-77'()..65420,03,274:<7565/1:***132''+(').-&'+*+-()+41-111.4489).72423+612350.02-912,9:75</39;5*3--99/.2//.358+,,,*/01374/7,,/(1+($
@3e6d6ff9-6e73-425e-9f31-89f4484bd1d1 ch=161 read=158514 start_time=2019-12-13T13:09:48Z barcode=BC01 runid=2c9cf7bc05858273f10e7d7ec552fc0bd742dc3e
CTCCACCACGGGAGGCAGCGGTAGAATTTTCGGCAATGGGGAAACCCTGACCGAGCAACGCCGCGTGAAGGGAAGAAGGTTTTCGGATTGTAAACTTCTGTTATAGAGGAGGAACGGCGGCTACAGGAAATGGTAGCCAGTGACGGTACTGATAAGCCACGGCTAACTACGTGCCAGCAGCCGCGGTATGCGGCGTTATCCAGGAATTATTAGGCGTAAAGAGGAGCAGGCGGCAGCAAGGGTCTGTGGTGAAAGCCTGGAAAGCAACTTCAGTAAGCCACATAGAAACCAGGCAGCTAGGTGCAGGAGAGGATCGTGGAATTCCATGTGTAGCGGTGAAATGCGTAGATATGGAGGAACACCAGTGGCGAAGGCGACGGTCTGGCCTGCAACTGACGCTCAGTCCGGCGTGGGAGCAAATAAGTTAAGATACCTAGTAGTCCATGCCGTAAACGATGAGTACTAAGTGTTGGATGTCAAAGTTCAGTGCTGCAGTTAACGCAATAAATTACTCGCCTGAGTGAGTACGTTCGCAAGAGTAAAACTCAAAGAGGAATTGACGGGGCCCACTGCAAGCGGTGGAGCGTAATGGTTTTAATTCGAAACAACGCGAAGAACCTTACCAGGTCTTGACATACTCATAAAGGCTCCAGGATGGAGAGATAAGCTATATGAGATACAGGTGGTGCATGGTTGTCGTCAGCTCGTGTCGTGAGATGTTGGGTTAAGTCCGCAACAGGCGCAACCCCTTATCGTTAGTTACCATCATTAAGTTAGGGGACTCTAGCGAGACTGCCAGTGACAAGCTGGAGGAAGGCGAAGGCGTCAAATCATCATGCCCTTATGACCTGGGCTACACGTGCTACAATGGATGGTGCAGAGGAAGCGAAGCCGCGAGGTGAAGCAAAACCCATAAAACCATTCTCGGCGGTTCGGATTGTAGTCACCGCAGCTCTCGACTACGCCAGTTGGAATCGCTAGTAATCGCGAATCCAGCATGTCGCGGTGAATACGTTCTCGGGCCTTGTACACACCGCCCGTCACACCACGAGTTGATAACACTGAAGCCGGTGGCCTAACCATAAGGAAGGAGCTACATCTAAGGTGCAGTTGATGATTGGGGTGAAGTCGTAACAAAGGTAACCGG
+
(*)&%(,+1,86-/1,-/+,++.'+),6<927770:..1/)(,-,10./16833)0444161..,-2*-.-(,1.20/5.78.-)6-/5*...&+2++%'*//1/+)-+(40434011265356,-&*-.+580.(&%$&+,55)6*)(+%*,/1)+1061800/7353759789220./30,,*'))+(()%%-10/-6-(0,'),)',)$/+++,4;+&&.+'++$()'*.)'((+.*35543..,.0,-53+.30-%++))*0*+-3-')*8:(15+)'+(+,5708228,+++),*/155243.-*3:77:2:5.2.3.42%*%''(+-00:5&'1+&''&%''-/'+)*+.)+6669;345181/,4'-+556/+2220709/6554321//-0.2,--9)(--./78-,%)*+*,/*-,/-*)+0*20**2355665..-3/29:<7-'$,&))-(/85/1/)09.79;899182/07621611122,225131-3164,6(,)'*.05785+%*+%'(*3588;5-*-,&&'(-/0...3)))$('(*/2644/058,/4)(,,*,0-.0/512****7323008/<:3/86:(+'*++-%,+//.0+144/10-18(-&)'02/14763442,,-31,4029,,*--010-,,*1/1*)*-77420./.-+*(+**+2676583318--2568025678:777351(.23/505:13045))05+-3*5'+..0433656*'+,/..6/.-2:23678:70:/,)*.*/04.75+*)&'+**/.2221,+-./-,/-(,.7-*,)+1,24)%&+)53766:100577.*%((&(,+-/35:5794/-)+%()118407/9..7/048642$,&)')+&(&)-*.531/(*&(&*-%))277/9+*.(+34055/80/05+('*/59)2+1100/632%&-+..*000(*426624()$%%)-383756100,.-5---5-,,-',((,24545627.9398<:281520-7-:854/3(+.0./,),,,8.032)/+030,((&%)$%0/3-%)$&)+'(.5922,4+&%%,($$.-,+..&)%(((''(./3/-0-*'&$,*5+-0213-,+($%'*+*,.033787;.*/.1;5:39
@f5c5a373-c086-4575-98c6-5e1b6f08eced ch=142 read=150919 start_time=2019-12-13T13:09:30Z barcode=BC01 runid=2c9cf7bc05858273f10e7d7ec552fc0bd742dc3e
CCACGGTTACTTGTTACGACTTCACCCCAGTCATGAATCACAAAGTGGTAGCGCCCTCCCGAGGTTAAGCTACCTACTTCTTTTTGCAACCCTCCCATGGTGTGACGGGCGGTGTGTACAAGGCCAGGAACGTATTCACGTGGCATTCTGATCCACGATTACTAGCGATTCAACTTCATGGAGTCGAGGTTGCAGACTCAATCCGGACTACGACGCACTTTATGAGGTCCGCTTGCTCTCGCGAGGTCGCTTCTCTTTGTATGCGCCATTGTAGCACGTGTGTAGCCCTGGTCGTAAAGAGGCCGCGGTGACTTGACGTCATCCCACCTTCCTCCAGTTTATGCCTGGCAGTCTCCCTCGCTGAGTTCCCAGCCGGACCTGGCAACAAAGGATAAGGAGTTTGCGCTCGTTGCGGGACTTAGCAACATTTCACAACACGAGCTGACGGCCATTACAGCACCTATCTCACGGTTCCCAGGCACATTCTCATCTCTGAAAACTTCCGTGGATGTCGAGACCAGGTAAGGTTTCTTCGCGTTGCATCGAATTAAACCACATGCTCCACCGCTTGTGCGGGCCCCATCGAATTGTTTGAGTTTTAACCCTTGCGGCCGTACTCCCCGGGCGGTCGACTTAACGCGTTAGCTCCGGAAAACCACGCCTCAAGGGCACAACCTCAAGTCGACATCGTTTTAGCGTGGACTGGGGTATGCAATCCTGTTTTGCTCCCCACGCTTTCGCACCTGAGCGTGGTCTTCGTCAGGGGTACGCCTTCGCGCAGGTAATTATCAGATCTCTACGCACCGCTACACCTGGAATTCTACCCCCTCTACGAGACTCAGGCTTGCCAGTATCAGATGCAGTTCCAGGTTAGGCCAGGGATTTCACATCTGACCCAACAAACCGCCTGCGTGCGCGCCACGCCCGGTAATTCCGATTAACGCTTGCACCCTCCGTATTACCGCGGCTGCTGGCGCAGGTTAGCCGGTGCTTCTTCTGCGGGTAACGTCAATGAGCAAAGGTGTGCTTTACTCCCTTCCTCCCGCTGAAAGTACTTTTAGCCCGAGGCCTTCTTCATACACGCGGCATGCTGCATCAGGCTTGCGCCCATTGTGCAATATTCCCCACTGCCTCCGTAG
+
/*(,/*5/&)1+,6---0)2274.;78,./298853952//182223+,,+//04)*02,('(&2*61%'(*.5/*/5773<;7,344+6:/+284+/2::5324517,5&*.+,,10051,',/*/3100()*+3,())+58637;6/...1(&(,-46-++*,71/22-)1+196897+&((,+&-)54693552387:1:,5.962,+.-,),(*/2($$$%..050%&-+,+++)+''-*-+*,()*--114;7354766/.4*-1*()&'&*(()*'--02:328;781462(+&+)45+,)-2014285479::84334)+3,:781510033-*+'(*+.54136634,)&0,336779;69-%+120775656;77275:-5.8888+0*--;)')./6775;03-7.0((&)$+',,55;+,++1-.)+)(/-,,.+0*0).4(%+),,--41%143.%'*03638,'))*&''+.,144875554157514823)2+:/:762,+,/1,***))+-/*8.'*6/2673812/69,&/'0-;676-*/3.//.6,0.().,,*),+02,1.)),.+.-4*%)5--,+4<</3906+0.,,6+3*+/-0-710,)2482950'$%('5+,+*)/)((*,6(1//9-(.3+001855/0-/1,%),/.312,/.11/((*+-)058'+$))66:+,(*/3.,(&#&+54262-268+*)-.')'$&(''(*/-.'1,)+*,-)+(*()-.1345'*,.('%)(3543,,.*+$(('%&'%$(*.),.3332,,'*)07.14(,+++)(*2'7+51'06733,4871.,/-28:18;518.05,%3()-1/0004869/1(,*/1/'-537&/0.)/63.,+/1////.2*/-23995;47:7777-,+*)%')%)'-/)(/.072;664434.--*,01+.+088-12,..:00:<8464349819.-%((*()-,*1,2:5133634:3223,412086788274417878+,&)(6--.2*()+2;3043'-.83*.-,//(((*-.-*'(',7('()+/329225401/3(2/2*3/&+%$&(./162/61/5-/.67)%,4/30408000,577.$&%%'.+61)*-,
@208d7466-5e31-4ec6-9a9e-7841fd5e16d0 ch=348 read=99183 start_time=2019-12-13T13:09:21Z barcode=BC01 runid=2c9cf7bc05858273f10e7d7ec552fc0bd742dc3e
CCCGGTTACCTTGTTACGACTTACTGATCATGAATCACAAAGTGGTAAGCGCCACTCGAGTTAAGCTTTTCTTCTTTGGCCGCTCCCATTGGTGTGACGGCGGGTGTCGCAGGCCCGGGAACATTCACCGTGGCATTCTGATCCACGATTACTAGCGATTCCGCTTCATGGAGTCGAGTTACTGGGCTTTCTAATCCAGTTCTGACGCGCTTTATGAGGTCCGCTTGCTCGCGAGTCTTCTCTTTGTATGCGCTATTGTAGCACGTGTAGCCCTGGTCGTAAGGGCCATGATGACAGCGTCATCCCCACCTTCCCTCCAGTTTATCTGGCGTCTCCTTTGGGTTCCCGGCCGGACCGCTGGCAACAAAGGATAAGGAGTTGCGCTCGTTGCGGGACTTAACCAACATTTCACAGGCTTTGAGCTGACGACAGCCATGCAGCACCTATCTCACGGTTCCCGAAGGCACATTCTCATCTCTGAAAACTTCCGTGAATCGCCAGATGGGGCGAGTTCTTCGCGTTATCGAATTAAACCATGCTCTCCGCTTGTACGGGCCCCGTCAATTCATTTGAGTTTTTTTAACCTTGCAGCCGTACTCCCCAGACGGTCGACTTAACGTTAGCTCCGGAAGCCACGCCTCAAAGGGCACAACCTCCAAGTCGACATCGTTTACGGCGTGGACTACTTGGGTATCTAATCCTGATATTTACGCTTTCGCACCTGAGCGTCAGTCTTCGTCCAGGGGCCGCCTTCGCCACCGGTATTCCTCCAGATCTCTGCGCATTTCACGCTACGCCTGAATTCTACCCCCTCTACGGACTCAAGCTTGCCAGTATCCAGATGCAGTTCCCAGGTTGAGCCCGGGGATTTCACATCTGACAACAAACCGCCTGCGTGCTTTTACGCCCAGTGTTCGTGCCTCCGTATTACCGCGGCTGCTGGCGCAGGTTAGCCAGTGCTTCTTCTGCGGGTAACGTCAATGAGCAAAGGTATTAACTTTCTCCCTTCCTCCCCGCTGAAAGTACTTTACAACCCGAAGGCCTTCTTCATACGCGGCATGGCTGCGTGACTTGCGCCCATTGTGCAATATTTACTGCTGCCTCCCGTAGGAG
+
/*+-./4*+&'(()&&(/&+++(*&&(*/+103766566:0,,/4451,//8:()*1*)*/--,%'&('(()0',)&%'&&&+/294+0.$*-''()&(+'))'%'($$%&+1/5*,6+24/-/0+-00141655898433162)+--/60/153221623)('./33-3-()****-*/&)&*+'(('(&%-,,7-%)'+**/3642&)*)3-410+11252,/+)))))))(((,.41443;;23343877661910.20/++''$').3-+3;;9350-/796600--((''$%'*+-0.2.3/-.66814**-(),0;7))($''&','*0)%-+055585:4,4/0167694425:74364:'20./79./&*19.215474550-/832'&$-&.)/)0/06.'%'&'&'',/-.2787375,*&&(,/61.--..842-11,,&,.37;51-*.(1,1*,,).898463313.577-657//.02.2.,&)'&)$'%*)',)+./34-76.0-4+)')).23146,473()///+-4')1++-&3-752;6*(*,096;6,/9:1235139<3,3238.8,*&,201---,:88+)+%.-3//2752-1,*(3*)(77+---,.-042226:7445'/8/)',./,/-.,0.-010/12687195*,,80108:882+(%#)*&/*+.757531+*%'#-/2-/+-.:3/+,,/3++*-,(//.012485337**4:;04764131/7::58/3/.-5<865/.-,.1130*'--/'/7/,%*'00.0',*'($2)3,4/17822/57.0.*,1::./-.,612:,-3--6)*,9:89344/:3+*/060()449.*46,'10-(,/1267....678;78:2444586+.**,.*/1,53((&)%/7/./+1((.*()*,.+073319592212.,%)%%--7*007)3.+,1+*)*++014:334:76884854,667:*1/0*/,4)')/*'**4+1::714;:-*.//09301*('((('--28/-17082:7<65:7342302192,43533.00,.(++4-441;6*)-*)(.+6-+.-&$()*.1023,0;0/2251*+
@76dabec5-d87d-464f-a534-30bcb32f8ed7 ch=123 read=158317 start_time=2019-12-13T13:09:09Z barcode=BC01 runid=2c9cf7bc05858273f10e7d7ec552fc0bd742dc3e
CCAGGGTTACCTTGTTACGACTTCACCCCAGTCATGAATCACAAAGTGGTAAGCGCCCTCCCGAAGGATAAGCTACCTGCTTCTTTGCAACCCACTCCCATGGTGTGACGGTGTACAAGGCCCGGGAACGTATTCACCGTGGCATTCTGATCACGATTACTAGCGATTCCGACTTCATGGAGTCAGGTTGCAGACTCAATCCGGACTACGACGCACTTTATGAGGTCCGCTTGCTCTCGCGAGTCGCTTCCCTTTAATGCGCCGGTAGCACGTGTGTAGCCCTGGTCGTAAGGGCCATGATGACTTGACGTCATTACCTTCCTCCAGTTTATCACTGGCAGTCTCCTTGAGTTCCCGGCCGGACCGCTGGCAGCAAAGGATAAGGGGTTGCGCTCGTTGCGGGACTTAACCAACATTTCACAACACAGGCCGGCGACAGCCATGCAGCCCTGCTGTCTCACGGTTCCCAGGCACATTCTCATCTCTGAAAACTTCCGTGGATGTCAAGAGACCAGTGGAGTTCTTCGCGTTGCATCGAATTAAACCACATGTGCTCCACCGCTTGTGCGGGCCCAAATCAATTCGTTTGAGTTTTAACCTTGCGGCCGTACTCCCCGGAGCGGTCGACTTAACGCGTTAGCTCCGGAAGCCTCCAAAGGGGCACAACCTCCAAGTCGACATCGTTTTGGCGTGGACACCAGGGTATCTAATCCTGTTTGCTCCCCACGCTTTCGCACCTGAGCGTCGATCTTCGTCAGGGCCCGCCAGCCCCCCATGCCGAGGTATTCTCCAGATCTCTACGCATTTCGCTACACCTGGAATTCTACCCCCCTCTACGGACTCAAGCTTGCCGGTATCAGATGCAGTTCCCAGGTTGAGCCCGGGAGGTTCACATCTGACTTAACAAACCACCTGCGTGCGCTTTACGCCCAGTAATTCGATTAACGCTTGCACCCTCCATTACCGCGGCTGCTGGCACAGGTGCCAGTGCTTCTTCTGCGGGTAACGTCCGTGAGCAAAGGTAACTTTACTCCTTCACTCCCGCTGAAAGTACTTTACAACTGAGGCCTTCTTCATACACGCGGCATGGCTGCATCCGGGCTTGCGCCCATTGTGCAATATTCCCCACTGCTGCCTCCCGTAGGAG
+
.,*+.'-4*.3240/6++*&*.9762752,/26,-*-1+,,,492.-/487++,,;;./055-.-/-*'-.)*++/--%)*-+42/**+(09.++,5;6+03765-,(+*,+,-+38942:5.-7,5..58638213;0120/2:72+-.00)*,,20002655548<6644878/./.7'+-4*+240/1&&3678-8-1(4*79;8999977+-.46-44135113.**'(),.77654,.-0025/43(,3'%&)*/1;7+'(%''(--0320*+,35+,5921),'%/173;99111.,+*.059798(,$'-8646.0/++.2:8.//8866;4*23357,/3,.27448-+-2.3:5863334452&306+.3/81.01.+03242367448454;9602131.+0-122;600-0*-'($'$&$()1-$,,')))*+.)+-0)'&&(,/279577;:;460&(432345;:9:7:998464::3.040;889:64021.('(+,771-)),&)9;77<98:6/:/.-10.0/424863:02/0,-/365956:),08/104)40011()((*2101-%)+****7<<,09.3+3-/09853800/.76*&&$%'+50424203/1+*,-/0-*./-&)+))'*,+/(/1+,5:3,,11857.7+8,4667888992810''*+12583.(+2*0+(**-0.4023512/<3../-582+/.11;:75716:6657889.&',.9;86702)5/0/&$(&$%*,3,1.'&$/+-'+)+,25-(++--6779:;885959;-1&())*/47472/1/5/5(40,,.,+2+-./13589291.40).,.---3736995:8:9;694),+)-12,:.((*-%'',,('()0130-+-,1.66934.)3/3355671/+-+(&'&),)),-49750)),,0*,&'&&%)(077.0))+/+6;9:2:/0-/1/+*'(%-&$%*)13,,,:,99<::9:242/588353+'/-01777).(*-6-/76-/039+9901.3/,)1192:00-',440,----$%%')/67:45;66986.2012;7787:8100001*)54232*,..51'*+&'$%&+),4449:5,/313777607.)+3)3+.'
@47880efd-490a-4ef4-95dc-ba98fcfcb811 ch=131 read=110735 start_time=2019-12-13T13:09:04Z barcode=BC01 runid=2c9cf7bc05858273f10e7d7ec552fc0bd742dc3e
CCTACAGGAGGCGGCGGTGGGAATATTGTTTAATAGGCGCAAGCCTGATGCAGCCATGCCGCGTGTATGAGCCTTCAGGTTATGCGCCTTTCAGCGAGGAGGAAGGGATAAAGTTAACCATTGACATTACCCGCAAACTTTCGCTAACTCGATGCCAGCAACCGCGGTAATACGGAGGTGCAGACGTTAGTCGGAATTACTGGGCGTAAAAAAAAGCGCACGTTGCCAGAGCGGTTTGTTAAGTCAGATGTGAGATCCCCGGGCTCAACCTGGGAGCATTGCATCTGATACTATAACTGGGATCTCGTAGAGGGATGAATTCCAGGACCGGACAGCGGTGAAATGCGTAGAAGTCTGGGAGGAATACCGCAGTGGCGAAAACGGCCTGGAACGAAAGGACTTGGGCAGCTCAGGTGCGCAGCGTGGGGACAAACAAGGATTAACAAGATACGTTCGGTAATCCCGTTTGCGGCAATGTCGGCAGAGGTTGTGCCTTGAGGCGTGGCTTCCGGAACTATTGCGATGGGATCGACCGCCTGGAATTAGCCGCAAAGAGTTAAAACTCAAATAGAATTGACGGGGGCCCGGCAAACGGTGGAGCATAGTTTAATTCGATGCGCGGGCAACACCTGGTCTTAGCATCAAATTTCAGTGAAGATGGATTGGTTGAACCTTCGGGAACTGTGAGACAGGTGCGTTGCATGGCTGTCGTCGGCGTTCGTGTTGTGAAATGTTGGGTTAAGTCCCGCAACGAGCAACCCTTATCGCTTCTGTTGCCAGCAGTCCGGCCACGCA
+
).*(.'0*&+.)-'+(14.5,(,*.+4&$)'''&$'((*/.4+01##&)%(*&-//0(2)&&%*'(%$%$$$$$%))/558/0%%$$%(-/.,./($0)(+',))0+)+-4'$%$##')01/*&%&)*-/82%*%$#$%%)()--+/+**('++++*)**%-*,*++(',+*+/1+0-+/.+*),*0(%$&&)-.-10/039<;:77:26493,&'')*(,)&+%*'')'(*.32:4--;/5+00*,77353324.-572.98889.)0/-.4,('*&.'%(.///--,+($&'.+++.3,*++-0356+'-1++))'()**('01+1)),+++.//:50--$&$%(,,)*))+*),-((/)/3047-'&&&)')(&'+-,..(,'#$)%.+&&'&+,+)(')',,(++,1'--()&&'*+,+0(*+'(*,-&(+(''&3(0+'*&%-.$+%((%%&')%+3+(&&)&%$%%()+-)6*,$&$(&))2+(+&,,'+.,/5-27.201/.)+('''&($'(('$(&-,').*++3.6906--)*')&/10459*(&*+2.731,48:;80)&*+.--//(,46-1/&%$%''('*321.,)*,**(-;917182//)%(%$%$$0+'('*11'15.3.,,0'*'$$&'++*&%$#&&%&,+,&5&(%,%(#&+0086188.2,--)&&*/101611++(.'+),+7/5689331.0)*)/--((*.+*))*,*4494-..7-&&&'-()*-&'&%%)/&/0('-*..()+&)*&./$(&)$-(,/651)30%%%'%
@38d0114c-3357-4530-b68a-96b5cf1e850f ch=392 read=91306 start_time=2019-12-13T13:09:02Z barcode=BC01 runid=2c9cf7bc05858273f10e7d7ec552fc0bd742dc3e
CCAGTTGCTTATTGCGACTTCACTGATCATGAATCCACCGATAGCGCCCTCCCGAAGGATTCGGCTTCACCTACTTCTTTACCAACCCTCCCATGGTGTGACGGGCCGGGTAATGTACAAGGCCCGGAACGTATTCACCGTGGCGCATTCTGATCCACGATTACTAGCGATTCCGACTACGTAGGTCGAGTTGCAGACTCAATCCGGACTACGACGCGCTGGGGAGTCGCTTGCTCTCTGCTTGAGTCGCTTCTCTTTGTATGCGCCATTGTAGCGCGTATTAGCCCTGGTCACGTAGGGCCGCGGTAATGACGTCATCCCCACCCTTCCCCTCCAGTTTATGGCAGTCTCCTTTGGAGTTCCCGGCCGGACCGCTGGCAACAAAGGATAAAGAGGTTGCGCTCGTTGCGGGACTTAACAACATTTCACAGCACGAGCTGGCGGCAGCCATACAGCACCTGTCTCACGGTTCCCGAAGGCCACATTTCCTCATCTCCACAGAAGAGCTTCCGTGGATGTCGAGACCAGGTAAAGGTTCTTCGCGTTGCATCAGTTAAACCACATGCTCCGCACGCTTGTGCGGGCCCCGTCAATTCATTTGAGTTTTAACCTTGCGGCCATTGCTCCGGGCGGTCGACTTACAGCGATTGTTGGCTCGGAAGCCACGCCTCAGGGGCTGGCTTGCTCTATCGACATCGTTTACGGCGTGGACTGCCGGAATTATCTAATCCTGTTTGCTCCACGCTTACGCACCTGAGCTGTCAGTCTTCGTCAGGGGCCGCCTTCGCCACCCGGTATTCCTCCAGATCTCTACGCATTTCACCGCTGCACCAGATTCTGCCCTCTGCAGGACTCAAACTTGCCGGTATCGGATGCAGCTCGAAGGTTGGGCCGAGAGGTTTCACATCTGAAGCAACAAACCGCCTGCATTGCGCTTTACGCCCAGTAAATTCCGATTAACCTTACCCTCCGTATTACCGCGGCTGCTGGCTGGAGTTAGCCAGTGCTTCTTCTGCGGTAACGTCAATGAAACAAAATTAGTAACTTCTCCTTCCTCCCCGCTTCAGAGAAATTGCTTTTACCTGGCCGAGGCCTTCTTCCTTTTTGCGCGGCTGCATCAGGCTTGCGTTATTGCAATATTCCCCTGCTGCCTCCGTAGAACATATTATCAACACCAACAGAAGGTTAACACCGAAGACGCAAACCAGCGCAATTGCAGCGCCGCAGCGGTACGGCCAATA
+
('%%4,$&&%(&(&)))*+-.%)&')/5((*+5362+(&&$&)))%'(&&+'&'+-*.&.,-&&''-'(.3''+-73151&*()%-2-&+4(%&&)*+-/27*/2.+0.),+,+(/,/36/7.5*.6*:0/:301,'+--.&&)&((003*+-0/*'((12710,*(*-04;771,*-&)&*&*++,('*/001.16547+7/235667.+-,*,)*%%*'(-+%)+-,.5**+)))(#%&'%)&)(+*+--*.'//+&()-.247:436++*/.*.')$+%''05-*&,+,('#/'+/2+3,1&,)(%('&(*--1,..3+).2).35023./5/0153&)(1.+12/(+/(.4-))*.17,&')*(805.-,-,60/6/-18'259/)((&$+(+5-1.129220-..941*(&-'1.42-:9,*./.(+**&'+0,.&*-,00*14,1+/)$&)13,,/.//-2(6706.-(,()(*'&')+.)+%-/66/.,'#$&%+&%%&*.0/,()/--6/,-$')+.2',--4/)(0+:77;20221711.//&$&,(..45'-&(((-/2&)%(%&('),/-*,',0-(')*+71-.(*13.(+,9;4(,'('*)*,.+**,&&)')('3455:64/.&%%'')&'(#'%)./).//2))'$#%%#&&*2-,*(143+%%$)*++,**'),00,2,0/0.:-%'+,,/78;987'4*&*+(-0/00204334303/+*)*21',.,2*()'(%+,//+++%(+52233466.24*.05+-0)(%$$)')-(,2+(+.,05..+-0//410/..,0/1+08:*+02,-3%(&*&)*'0.0/'.+)'-.14(23/.21('(&&')-2.62388/857*,&*)*2'(')*.+&.-3-%$&%+)-2)+%'(,-*('(%%(/-/366;.-*)&*$.(%*.(($$&,*22+**+)'**:+401242,+&&%&+20,1'%*)*0,-0+.-713174..*(*''+.-++0.)-,$&(.56;7656(*%'.,/5.1.,*..''.473160)/+-(*-+*,,-.//,344*'*+*&(%'&')(+*)&-,+(%('$').+((+--1..,*..$&(.4(&'%%$%$#%''+6)20+.+**(02''+'-+2001+88-('(*+./602&&'%&())*)%%%'*+-,0/.90(.4,/2/4565--%(%$'**(,&)&')'$($'$()),&%'$,-(.2(*(),&&($('')%&&"%
@d3cc1e98-2efb-4964-8e43-f989eb57f8e2 ch=348 read=99169 start_time=2019-12-13T13:09:01Z barcode=BC01 runid=2c9cf7bc05858273f10e7d7ec552fc0bd742dc3e
CTCCTACGGGAGGCAGCAGTAGGAAATTTTCGGCAATGGGGAAACCCTGACCGAGAGCAGCACGTGAAGGAAGAAGGTTTTCGGGTTGTAAACTTCTGTTATAAAAGGAAGAACGGCGGCACGAGTGGTGGCGAGTGACGGTACTTTGATAAGCCACGGCCCCAACTACGTGCCAGCAGCCGCGGTATTAATACGTAGGTGGCAGCGTTATCGGAATTATTGGGCGTAGAGGCAGGCGGCAGCAGGGTCTGTGGTGAAAGCCTGGAAGCTTAACTTCAGTAAGCCATAGAAACCAGGCAGCTAGAGTGCAGGAGAGGATCGTGGAATTCCATGTGTAGCGGTGAAATGCGTAGATATATGGAGGAACACCAGTGGCGAAGGCGACGATCTGGCCTGCAACGACGCTCAGTCAGCGTGGGGAGCAATGGGATTGAATACCCTGGTAGTCCACGCCGTAAACGATGAGAGTGCTAAGTGTTGGATGTCAAAGTTCAGTGCTGCGTTAACGCAATAAGTACTCCGCCTGAGTGAATACGTTCGCAAGAATGAAACTCAAAGGAATTGACGGGGGGCCCGCACAAGCGGTGACATGGTTTAATTTGAAACGCGAAGAACCTTACCAGGTCTTGACATATATAAAGAAACCAGAGATGGAGAGATAGCTATATGAGACCAGGTGGTGCATGGTTGTCGTCAGCTCGTGTCGTGAGATGTTGGGTTAAGTCCGCAACGAGCGCAACCCTTATCGTTAAGGTTACCATCATTAAGTTGGGGACTCTGGTTTCGCAGTGACAGAAGCTGGAGGAAGGCGGGGATGACGTCAAATCATCATGCCCCTTATGACCTGGAGCTACACGTGCTACAACGGAATTGGTGCAGAGGCGAAGCCGCGAGTGAAGCAAAACCCATAAAACCATTCTCAGTTCGGTTGTAGTCTGCAACTCGACTACATGAAGTTGGAATCGCTAGTAATCGCGAATCAGCATGTCGCGGTGAATGCGTTCTCGGGCCTTGTACGCCCGTCACACCACGAGGAAGTTGATAACACCGAAGCCGGTGGCCTAACCGCAAGGAAGGAGCTGTCTAAGGTGGGATTGATGATTGGGGTGAAGTCGTAGGTAACCGGAAGATAGGCGACAGGCAAGTAGGTTAACAAAGGCACCGACGCTTTCTGGCACTAGCAATACGTAACTTTACCGCA
+
+-/()-1*9/+-+-0/0002+/*(***-/*+-.,0:651-)&*)(.)(+,/81.+)%*,()$&'*007/4.-'+,)3-811/,84180235*.6.564/8///9-(*+54043-*/+-'&%'&&%&))('-,*(()*7812-'+))1&%&%&&/8/22/4*+'2.//344;765/./.1372392/***)(-,;99.9-+-65268839*)**-(&-&'-')-*2./..'))*+5964;65535*50*'$$&(1330./+,345*''''(&%#&(00'+,7827;34302834:7982/..0.,+.037-3*(%+/6068774*---9/946563.+,*(-.//4,++3-,()1..,*-22,40,9339;.122:61/2053867//0*(*'&$#$&'%)&&*$*++/16,-((+*357('%(#$)$+,*..*.61*2-&&(19593530145:79:;:24*+,(%&')'.*,..-/0;47,,,-838.-08:*-/,)&&'',,*/+.12730())*+*3967960-,-&*++-.))0,+0/.-3996/5+//339,**%((*,*10).9:/12)(.,3495541,-,+-04,;<9/,-0'&(+(/-.,//&,&,))&&.'$&$*$+((+912-+'$%+,$'(&)+)*)'',0.-*)(-,*31//1/1*+,*+'%(/..8924555584205+-6'(-017889:0813346343(,01:560615(++*0%&.0.4.2/:729333321)&&%,+*,607932422,1,31;56675**)%(-))($')+-0.)(&'()60.3,,--..,,/,-.2689:988701110'*+-26*+../4314)+.')*++*')*-785/1,'+%'$&+&()*),00%,,+**+(-0))&&')+01*/-:9/092&))36.,'+1:476(.077)5'7*++4655340'0020,0/+./02-/+,0(+&%&')*)&*-)/+--8436380122335868'24012-(.14<99:5;65))3...1(.7.2774323924-&))+,+,8,,,064,4)%'4)+42886822//63.,./,11151+')./565248/759;:42.,++-+7+3/.)'(48334486181242+,4.9667&&'(+78%577..),&*-+/31.-0+.&'+1//+.(&&()$$&()'($&#&,612444./&&(%$&%%%$
