# Supplementary material for: De novo species identification using 16S rRNA gene nanopore sequencing
Source: PeerJ. 2020 Oct 21;8:e10029. doi: 10.7717/peerj.10029 (PMC7585375; doi:10.7717/peerj.10029)
Supplement: Supplemental Information 3 [file peerj-08-10029-s003.zip › pass_fastq_runid_2c9cf7bc05858273f10e7d7ec552fc0bd742dc3e_513.fastq]

@b061715d-3497-4422-90c5-c16e97fabff3 ch=445 read=168508 start_time=2019-12-13T13:09:00Z barcode=BC01 runid=2c9cf7bc05858273f10e7d7ec552fc0bd742dc3e
CCGATTTACCTTGGTACGACTTCACCCCAATCATCAATCCCACCTTAGACAGCTCCTTCCCTTTGCGGTTAGGCCACCGGCTTCCGGGTATTATCAACTCGTGGTGTGACGGGCGGTGTACAAGGCCGAGAACGTATTCACCGCGACATGCTGATTCGCGATTACTAGCGATTCCAACTTCATGTAGTCGAGTTGCAGACTACAATCCGAACTGAGAATGGTTTTATGGGTTTTGCTTCACCTCGCGGCTTCGCTTCCCTCCTGCACCATCCATTTTGTAGCGTGTGTAGCCCAGGTCATAAGGGGCATGATGATTTGACGTCATCCCGCCTTCCTCCAGCTTTTGTCACTGGGCAGTACCAGCTAGAGTCCCCAACTTAATGATGGTAACTAACGATGGGGTTGCGCTCGTTGCGGGACCAGCAACATCTCACGACACGAGCTGACGACAACCATGCACCACCTGTATCTCATATAGCTATCCTCTCCATCTCTGGAGCCTTTATGAGTATGTCAAGACCTGGTAAAGGTTCTTCGCTTGCTTCGAATTAAACCACATGCTCCACCGCTTGTGCGGGCCCCCGTCGAATTCCTTTGGGTTTCATTCTTGCGAACGTACTACTCAGGCAATTGCCCCATTGCGTGCTGCAGCACTGAACTTTGACATCCAACACTTGAGTACTCATCGTTTGCAGCGTGGACTACTAGGGTATCTAATCCTATTTGCTCCCCCACGCTTTCCGGGACTGAGCGTCGGTTGCAGGCCAGATCGTGCCAACTTCGCCACTGGTGTTCCTCCATATATCTACGCATTTCACCGCTACGTAGAATTCCACGATCCTCTCCTGCTCTAGATAGCCAGTTTGGAATGCAGCACCCAAGTTGAGCCGGGTATTTCACATCCCGCAATCATCCGCCTACGCTCCTTTGCGCCCAGTAAATCCGGATAACGCTCGCCACCTACATTATTGCGGCTGCTGGCACGTAGTTAGCCGTAGCTTCCTCCTTGGGTACCGTCATTATCTTCCCCAAAGACAGGCTTTACAATCCGAAACCTTCTTCCTTCGCGGGCGACCGATTGGTTTCCCCATTGCAGAAAATTCCTACTGCTGCCTCCCGTAGGG
+
301&3;(*3,5+0'3053/66;8,89:-142:8660:09:1.3,,)()/-)122798-9:*05-*221/8/169;/2112.137(36.)*/0.117/.,.-/0800/.-44;:97;652,44,7265/()%%,&,.0;99:<676+,-./8;;982000674;32/315837,*&&+'(*-)/,/01-4%'*0633+.+330558/7**3732--*-3123479+,.09259</123;2017013526,0.-*--0-:1-...**&+/99;:26.)-+,,-1+6373131/6/+,100.,1***:6/4.----(16')',*)+//91+(,)((((./30-/,.,2,/0686+/(&'&)$'+%%%'%&)*+278,,.))(1*--2445.(*,/18353,)'-*2:/1/123/53,-/:5-+%&$)337)4233.012/(+,-45..)+)'.869<8934107005100.1035,2/0%13(*,/%)+4435:9979;;11---031661225425311))-9233046.,5-999<,&&'&(+03:&'*5)88184.//112213(-((&'%(*1/+'.-686.+//)+--:-.,33-*,17-//38+,3+-),*.0/(0//233&1/4++*+&+*+'&*+*),.)-/'.(**+.069;//87/34::1/02..+1,+*+,,/122586391(-%)())377998881(30/0010/62/2-+-9,)0219:8,%)(+.760+0;:8865076544&0-1&*&'&/...488671/3+2-.5148:2542-2.097325734464443233733<60++((+-+,&'$((*1/7/..,/103..-/4112-00+*0-)$+(&(*.2-..41-.+),*0/..+(*-.,*..)-','.40.0./-7.'$%)-/8679.&),*+-/4461*6/+3,63,*-/288654758;:;966898;<33:0/-'+,*01*$)*0136776001018821--1001%)()-/635**-%/)*%*..12097/--/11:;3,4('.((,5367-,,6882))/.1585:56:674+*&(')''%$'()%-')+('$/3+*)3*''%$)*'+*2-0('*)+-..1604;8+02+(%
@2c1d601c-6d27-44e5-a5ed-cce45c499e70 ch=153 read=116984 start_time=2019-12-13T13:08:59Z barcode=BC01 runid=2c9cf7bc05858273f10e7d7ec552fc0bd742dc3e
CCCTACGGGAGGCAGCGGTAAATGTGCACAATGGAAGCAAGCCTGGTCGCAATACATACCGCGTGTATGAAGGCCTGGGTTAATAAGGTACTTTCAGCGGGGAGGAAGGGGTAAAGTTAATACCTTTGCTCGTGACGTTACCCGCAGAAGAAGCACCGGCTAACTCCGTGCCAGCGGCCTTGCTGATGATACGGAGGAGTGCAAGCGTTAATCAAGTTACTGGGCATCAAAGCGCGCAGGCAGTTTTGTTAAGTCAGATGAAATCCCCGGGCTCAACCACCAGGAACTGCATCTGATACTGGCGAAGCAAGGAGTCGTAGAGGGTAGAATTCAGGTGTGGTGAAATGCGTAGAGATCTGGAGGAATACCGGTGGCGGCCCCCTGGACGAAGACTGACGCTCAGGTGCAGCGGCAGGGAGCAAGCAGGTTAGATACCCTGTTGAGTCACGCCGTAAACGATGTCGACTTGGAGGTTGTGCCAGCAGGGCGTGGCTTCGGAGCTAACGCGTTAAGTCAGCCGCCTGGGAAATTACGGCCGCAAAGGTTAAAACTCAAATGAATTGACGGGGGCCCGCACAAGCGGTGGAGCATAATAGTTTAATTCCGATGCAACGCCCGAAGACCTTACACATAGTCTTGGTATCCACAGGAAGTTTTCAGAGATGAGAATGTGCCTTCAGGAACCGTAAGGACAGGTGCTGCATGAAACATCGTCAGCTCGTGTTGTGAAATGTTGGGTTAAGTCCCGCAACGAGCGCAACCCTTATCCGCTGTTGCTTGGTCCGGCCGGGAACTCAGGAGACTGCCAGTGATAAACTGGAGGAAGGTGGGGATGACGTCAAGTCATCATGGCCCTTACGACCAGGGCTACCCACGTGCTACAATGGCGCATACAAGAGAAGCGACCTCGCGAAACCAGCGGACCTGTTATCTCATAAAGTGCGTCATGTAGTCGGATAGATCTGCAACTCGACTCCATGAAGTCGGAATCCTTATTAATCGTGGATCAAGAATGCATTACGGTGAATACGTTCCAGGCCTTGCTTACACCGCCCGTCACACCATGGGAAGTGGAGTTGCAAAAGAAGTAGGTAAACCAATAACCTTCGGGAGGGCGCTTACCACTTTGTGATTCACTTGGCTGGGAATTTAATCGCTAACAAAGGAAGTAACGGG
+
08*'+,)1-&+,1.2218669,,+3--++.+)/*.0&0/026963.2(%)*%%$&'((+1,2296-&$%((&','%&0341*%&-)''++//834(*-359,*+-+.*,+,*25*++5/1/22-/6.,2772/.)2./8-,5((,)+0+')*(*'.,'&$$)%(*/201/33*,*+,-)(,(+))&**+0//10/-'('++1010443:3,*+*%&+/--1:8:7$0'/2.**)+(+(131/32:<-./:0.+/1)6+,*(,+*(+(()13575441-&,,-31.0212222:6-).,.5140%)'%'((&&&%')(+0+&+,*-+)/,/-5))6,*%&**-.61+,1553-**+-2+,,(+'&+,.0/.0(+%%('-4811*,531,0,*,,%()')036-.900.(,,%.,%*/+(+/08'0.*+)+),::887&'&)'((011*-,36749;94/-../43).,.-/,,,0.+,+*)&(+'.24166,2--4-(,%**55;5440.;18.6-()3,215+,/+''))+,/0842-/,-*,.-6*/14-.5.8:-/-2/3/02+085+,3(&,#$%$&(%'(*-((('),*,%,+276201/''&++,/'+&)%%&*)&+/--*&'''()+-2-/**&()-,))*%3'.+*.79632,-.126001-+++21::58).4-34644*'.,.+(+(()77531+(,,''1./&+0)*.771410/,()(-/+-6:)6.3.48+.49.+-2&-%%,01,/&85++-)'/(%&,'-,(&*(2+14//-0-+1,3;51+%(-'--.6654--/-.147:3*6+(,-**,-(,63,2776:84445*.5698*)*,08'%%&(-/.4&)*%%$%(')&,-0463--5.-.../311'.0+'('*(%--/345*'&&()('%&'**1)'%%%()%(''))'08823456771811/1-6*,),$((+,336.-..-.01535-.+-*%)-(4,:56%')*%,,604031+++,**(.41,+$'%&'&,.(*81563315''.622,*&%'%()+-)%'%'')(+,+/512.5,/.-..(&*.8,//27.$(+)*-/0+0/&,'0''+1/617/,4)(/1-0/1//++,),.31*+-17;0*&(#-$'&$&%'%*)$*+)*((*0-2+0,(''&%(.71+4+
@9632dace-2725-4668-8772-86c27e7e337f ch=197 read=80129 start_time=2019-12-13T13:08:52Z barcode=BC01 runid=2c9cf7bc05858273f10e7d7ec552fc0bd742dc3e
CCGGTTACCTTGTTACGGCTTCACCCAGTCATGAATCACCAAAGTGGTAAGCGCCACTCCAGTTCACTTCACGCTGTTTTGCAGCCCACTCCCATGGTGTGACGGGGCGGGTGTGCAAGGCCGGGAACGTATTCACCGTGGCATTCTGATCACGATTACTAGCGGTTCCGGCTGCAGATTAGGTTGCGGAGCTCCGATCCGGACTACGACGCACTTTATGAGGTCCGCTTGCTCTCGCGAGGTCGCCTCTCTTTGCATGCGCCATTGTAGCACGTGTGCTTGGCCCTGGTCGTAGGGCCATGATGACTGACGTCATCCCCACCTTCCTCGGACATCATGGCAGTCTCGCTGAGTTTCAGCCGGACCGCTGGCAACAAGGATAAGGGTTGCGCTCGTTGCGGGACTTAACAACATTTCTGGCTTACGAGCTGGCGGCAGCCATGCAGCACCTGTCACAGTTCCCGGGCACCAATCCATCTCTGGAAAGTTCTGCCATGGATGTCAAGACCAGGTAGGTTCTTCGCGTTGCGTCGAATTAAACCACATGCTCCACCGCTGTGCGGGCCCCGTCAATTCATTTGGCAGTTTTAACCTTGCGGCCCGTACTCCCCAGGCGGTCGACTTAACGCGTTAGCTCCGGAAGCCACGCCTCAAGGAACGGCATAAGTCGACATCGTTTACGGCGTGGACTACCAGAGATTATCTAATCCTGTTTGCTCCCCACGCTTTCGCTTTGGGCATCAGTCTTCGTCCAGGGGCCGCCTTCGCCACCGGTATTCCTCAGATCTCTACGCATTTCACCGCTACACTAGATTCTACCTCTACGGACTCAAGCTTGCCGGTATCAGATGCAGTTCCCAGGTTGAGCCCGGGGATTTCCTGACTTAACAAACCGCCTGCGTGCGCTTTTACGCCCAGTAATTCCGATTAACGCTTGCACCCTCCCGTATTACCGCGGCTGCTGGCACGGGTTAGCCGGTGCTTCTTCTGCGGGTAACGTCAATGAGCAATGGTATTAACTTTACTCCCTTCCTCCTTTAGTACTTTACAACCCGAGGCGCTTCTTCATACACGCGGCATGGCGCATGGGCTTGCGCCCATTGTACAATATTCCCCACTGCTGCCTCCCGTAGGG
+
871+0*)1191.4,&&'&)410,0'&%(*+34318..(-'570/25:7;-,,(6*%((3&'&()*)+++($&''0%+.0,'('%003((*/5..351-.')*-*(41/38,,,0%-,0,)4+)102420956820.7/0/71,2;765664&')+14**(&&&(),+-&(''*(+&),-,%,)2++,,((%(,+,,-1111:27+,+*(01,*,.79014101-1/*.--**)+98130*.-./34544442;-&$()018:;192.,&//%'/0.,+%%#((2.&&'578.1.(/598/,,))(&%),-45011)884*+./27/+))&)&%&)($()10068341%&2**12;780139.;4:83411610)*./'-).-(0512810-0/145;234<:422--(**1.31:0+&''(&)*,,*+)'/+1.'+.09:8:89344115/230,-,26;/6*%,$1&3)5,:;75774336.020/3;40*((#)2;79711/2.29:.60/()./;59;:59727,-&/0'-).*0:694.++/-/34635737512-/(-&/46)&),-87;976;,''%&)*5:0.6,1-.+-0/9/*)*)*).9:,%56713832022516/+,'*+-*122415-6-/7574534+*&)))('%$'%%'*(+,265,51--43),*((,,88663+5-+,&&)0//39537321312;-*,.277-)-,*01+,-(()'(-(,&100233879451**09726:54:3;5799,383;969:6324+))**+886400(/7962:9049/524/-*/2305-35+*'&&%+*,.00/'+'+*+1).0*+2(*.:897::;88+*6947.(/64,/53/)87./%&'--//3334466:6896785666/.-20(()-35/,02255148/03948234-2-..295.37()331<00400-4///244,*)*--)*1,./3.,+'(+4265++++(31*03327.6-.,-.+0.,301)1,3,.085/0.48-3<7416,+1(%'''+--))*/*15+($,)((*5+::<:2322+-,./886-5*($$#$&-4163.0,36-),1+*%++*-.84721,*.//.,,,3/7.++--3*)
@2a0361b8-190d-4b2f-9ed2-455fbe0c787b ch=337 read=127940 start_time=2019-12-13T13:08:43Z barcode=BC01 runid=2c9cf7bc05858273f10e7d7ec552fc0bd742dc3e
CAAGCTCCTACGGGGAGGCAGCAGTGGGGAATATTGCACAATGGGCGCAAACCTGATACAACCATGCCGCGTGTATGAAGAAGAAGGCCTTCGGGTTGTAAGTACTTTCAGCGGGAGAGGAGTAAAGTTAATACGCTGCTCATTGACGTTACCCGCAGAAGAAGCACCGGCCAACTCCGTGCCAGCAGCCGCGGTAATACGGAGGTGCAAGCGTTAATCAGATTACTGGGCGTAAAGCGCACGCAGGCGGTTTGTTAAGTCGAATGTGAAATCCCCGAGCTCAACCTGGGAACTGCATCTGATACTGGCGAAGCTTGAGTCTCGTAGAGGGTAAATTCCAGGTGTAGCGGTGAAATGCGTAGAGATCTGGAGGAATACCGGTGAGAGCGCTGGCCCCCCCTGGACGAAGACTGACGCTCAGATGCAGCAGTGGGGAGCAAACAGGATTAGATACCCTGAGTCCACGCCGTAAACGATGTCGACGGAGGTTGTGCCGCCAGGCGGCTTCCGGAGCTAGCGCGTTAAGTCGACCGCCTGGTACGACGCAGGTTAAAGGCGCAATGAGATGACGGGGGGCCCGCACAACGGTGGAGCATGTGGTTTAATTCGATGCAACGCGAAGAGCCTTACCTGGTCTTGACGACATCCACGGAAGTTTCAGAGATGAGAATGTACTTCGAGACCGTGAGACAGGTGCTGCATGTGGCTGTCGTCAGCTCGTGTTGATGTTGGGTTAAGTCCGCAACGACGCAACCCGCATCGCTTTGTTGCTGCCAGCGGTCGGCCGGGAACTCAAAGAGACTGCCAGTGATAAACTGGAGGAAGGTGGGGACCGTCAAAGTCATCGCCTGGCCCTTGACCAGGGCTACGTGCTACAATGGCGCATACAAAGAGAAGCGACCTCGCGAGCAAGCGGACCTCATAAAGTGCGTCGTAGTCGGATTGGGTCTGTCGACTCCATGAAGTCGAATCGCTGGTAATCGTGGATCAGAATGCCACGGTAGATATGTTCCCGAACGCCGTACACACCGCCCGTCACACCATGGGAGTGGGTTGCAAAAGTAGGTAGCTTAACCTTCGGGGCACTTACCGCTACAGCGATTCATGACTGGGGTGAAGTCGTAACAAGGTAACCGGAAGAGATGAGCGACAGGCAGAGTAAGGATTGCTTTACAAAGACACCGACAACTTTCTTCCCTTTCCAGCAATGGCACGCA
+
$)'')+-**-2+/7.+.43658456/20'-)('+(,+--0//:9894650%,.,,-0/153696:822012844)()./)+)&)'&(-11751620;00.)&+))--40.//,6-'''(0'(),92./+1***2'''%%(+'-****(''$*-3+-((0(&-)&'''+)((#3,//00,3/4;233,28812020/0//021+*,())(')))2+*(-/%%043,-+,758567.-*),5-402*-./)36:*,/302-34%%20)((**-'131'''%(682003/-0/,,.///,.8755644/5)&))'%&&'(%&()-..0%(%-4-*2/7,44.-8::95343161*(./&'+33-*'%',.671/7.,5249/2-,(,%%','($&'003::1+01:67)(*',.-.-,,..0()$('('''#(('*3/)+./;380380,2)%*'&,,)+)(%'-+*-,23689://.),%+,1385.,-+,:..+,*&((%*+)*%&.4++/,*)*,*&((+*,/0+-/2421.*//&+&))23+0&'&,+,3.1,''(#%'+(&%%%(+,1307::,4;2&-(+-,--.2/(('*++().3497696:5,*../632,+*)-(&('(*)(.61289760.)*,1367;7/220(')/873+++,,944+.6./7**'*+)&+%/2364,231,1..-9763)*%'(++--17363(+,-277,0+)%)&0+,-214,/.255&+,-.113183068+$%),.)*),2).-*)').42660512,:05.672942.08+)&**/3324)+,((*+577::1.2,.//1+,2;0/$%'*-&*)+12599*,()+0/8.+,(,/7/665/1,-)+-54132/4/50025545*0(&&')(**7-2,+,471/0.10-.-743647-,5;432/../258)316'.%.*(,.***((,++,,29,-/-6---))+,630,()*.5/00629666+,163598/01:9$'('(1&/2//*'$)/'(&)+-.--./936;;127441-4+--50+*,-685:21141((,*-0,%,..5/9/6687,512,%)&%(14(*%#$$$&(/08800/.32.0/++,--$)*23994/(./14:::68,+$%&%$%'+/488((21.&&')+&/-(,)%%%&+*.2;2.068;;9600/+.8/,./1-&'+*.()*,4,)'&)$&%&%
@ac49953f-7b02-4e28-a2ca-9dd062132c64 ch=348 read=99118 start_time=2019-12-13T13:08:23Z barcode=BC01 runid=2c9cf7bc05858273f10e7d7ec552fc0bd742dc3e
CTCTACGGGAGGCGGCAGTGGGGAATATTGCACAATGGGCGCAAGCCTGGTGCAGCATGCCGCGTGTATGAAGAAGGCCTTCGGGTTGGCAAAGTACTTTCAGCGGGAGGAAGGGGTAAAAGTTAATACCTTTGCTCGTGGCGTTACCGCAGAAGAAGCACCGGCTAACTCCGTGCCAGCAGCCGCGGTAATACGGAGGGCATAGCGTTAATCGGAATTACTGGGCGTAAAGCGCAGGCAGTTTGTGCAAGTCAGATGTGAAATCCCGGGCTCAACCACAGAACTGCATCTGATACAGCAGCTTGAGTCTCGTAGAGGGGTAGAATTCCAGGTGTAGCGGTGAAACGCGCGTATTGCCAGAGATCTGGAGGAATACCGTGCGGCCCCTGGACGAACTGACGCTCAGGTGCGTAGAGGGCAAACAGGGTTAGATACCTGGTAGTCACGCCGTAAACGATGTCGACTTGGAGGTTATTGCCCTTGAGCGTGGCTTCCGGAGCTAACGCGTTAAGTCGACCGCCTGGGAGTACGGCCGCAAGGTTAAAACTCAAATGAATTGACGGGGGCCCGCACAAGCGGTGGGTATAATGGTTTAATTCGATGCAACGCGAAGAACTACCTGGTCTTGACATCCACGGAAGTTTTCAGAGATGAGAATGTGCCTTCGGGAACCGTGAGACAGGTGCTGCATGGCTGTCGTCAGCTCGTGTTGTGAAATGTTGGGTTAAGTCCGCAACGAGAGCGCAACCCTTATCGCTTTGTTGCCAGCGGTCGGCCGGGAACTCAAAGGAGACTGCCAGTGATAAACTGGAGGAAGGTGAGGATGACGTCAAGTCATCATGGCCCGCTTGACCAGGGCTACACGTGCTACAATGGCGCATACAAAGAGAAGCGACCTCGCGAGAGCAAGCGGACCTCATAAAGTGCGTACGTAGTCCGGATTGGAGTCTGCAACGCTCCATGAAGTCGGAATCGCGCCCAGTAATCGTGGATCAGAATGCCACGGTGAATACGTTCTCCCGGGCCTTGTACACACCGCCCGTCACACCATGGGAGTGGGTTGCAAAAAGTAGGTAGCTTAACCTTCGGGAGGCGCGCTTACCACTTTGTGATTCATGACTGGGGTGAAGTCGTAACAAAGGTAACCGG
+
('1',.2;4./.)'*(()3*38/,643975....5/27/0478;36740')&%$%&*.)33-/004465531((.(.,6276+835/-)$2-)(,,,330-+,,(15&(3(1,1/)()0:-*-.3.11.*+2,,898.*+'&))-,03'/,+10%-)(+,98754204.//44779712/*,-001/(.+,,1047/0520(&.-0.100000*-/(5)-.-.3:;9:;;7237848;9%.79+''''/1248425530+.6,)5/+*/2246540($%)-,627444,+**&%%&%&&&'''')*0.1/37:41)0080,-+-/,..(*4:55400004++0+%%')((%'%*'&*&''-+,.11:0-7/,8101*&#&$(+065,(2657--.,---16878&2'%'&''&(%.**+,;47&8:5,,*'+766<,,4/-,..-/16;9::<6)(('$''-/(&%**/123:+3--6=51/+***48-0*(),+/6,025580+-/.636.487883278752*'((343993/15:/;2;7<<9499:;4.+)/203240197116/-./104280320/-)()&&,.25::/87:531436:93,-/18*.+*'(/<8645.6--,76182+-36)3+,5;82/(()-01100844666<5994<4629;880/113558434566::5;555:;198456679864:2/+54-+01427235591-6)))2/0+*&'-.496/6:417452*),+-'/4*-94.51802'2,,+5*1)+06+8-,+*,/3::;9'**$)*1:::::311--2--)-'4,775241.342-/0197/1.319-('%#'(49'+06,,..,424784-.-./+2///+++,08+&)&))&(--/348622+)'*)/-*,08315211210(&&%(&'$)*/1423,0,*6*+('(+23122',*.-1*/622-+)*.2053301**'$&)+,2/0'***)00*')6336-*++-(&'0,4514.&)033*0,,&(,)+02/1.4:66:+/751/(,4-,-&)&)*+1/2;14.8:0-)-//6/-))++8-3/.-+&4((((%(,,.32/34--254-01/392/943432582-,++&+).13676:'1*03;89/6
@d2c1ab87-edab-448b-b222-145df65f4a25 ch=183 read=221990 start_time=2019-12-13T13:08:14Z barcode=BC01 runid=2c9cf7bc05858273f10e7d7ec552fc0bd742dc3e
CACCACGGGAGGCAGTGGGGAATCTTCCGCAATGGACGAAAGTCTGACGAACAACGCCGCGTGAGTGATGGCGGCCTTCGGGTTTATGTAAAGCTCTGTTAATCGGGACGAAAGGCCTTCTTGCGAATATTGGTACCAGAATGAAGCCACATTAACTACGTGCCAGCAACCGCGGTAATACGTAGGTGGCAAGCGTTGTCCGGGAGTATTGGGCGTAAAAGCGCGCGCGCAGGCGGTGGTCAGTCTGTCTTAAAAGTTCGGGGCTTAGCCCGTGATGAGATGGAAACTGCCAATCTAGAGTATCGGAGAAGGAAAGTGGAATTCCCTAGTGTAGCGGTGAAATGCGTAGATATTAGGAAGAACACCAGTGGCAGAAGGCGACTTTCTGGACGAAGCAAACGCTGAGCGCGAAGCCAGGGAGCGAACGGGATTAAATTGATAGTCCTGGCCGTAAACGATGGGTACTAGTTGGCCAGGAGGTATCGTTCCCTTCTGTGCCGGAGTTAACGCAATAAGTACCCCGCCTGGGAGTACGACCGCAAGGTTGAAACTCAAAGATTGACGGGGCGCAAGCGGTGGAGTATGTGGTTTTAATTCGACGCAACTTGCCGTCTTGACATTGATGGTTAGAGCAGAATGGTTCCTCTTCTTCGGAAGCCAGAAAACAGGTGGTGCACGGTTGTCGTCAGCTCATTGTCATTGAGATGTTGGGTTAGAGACCCGCAACGAGCGCAACCCCTATCTTATGTTGCCAGCACTTCGGGTGGGAACTCATGAGGAAGAACTGCCGCAGACAATGCGAGGAGGAAGGCGGGGATGACGATCAAATCATCATACCCCTTATGACCTGGAGCTACGTCCGTGGGGGGTTAATAGACGAAACAATATACCGCGAGGTGGAGCAAACCGAAACACTCTCTCAGTTCGGATCGTGACTGCAACTCGCCTACGTGAAGATCGGGAGAATCGCTAGTAATCGCAGATCCAGCATACTGCGGTGAATACGTTCCCCGGGCCTTGTACACCGCCCGTCACACCACGAAAGTCGGAAGTGCCCAAAGCCGGTGGGGTAACCTTCGGGAAGCCAGCCGTCTAGCAAAAAAAGGTAAAGTCGATGATTGGGGTGAGAAGTCGTAACAAAGGTAACCGG
+
'%',,./69*.,+(+0)(-(***0196:46.;//977.41,,882349616347778:56681&&(*,+)%(-)++*./.6439'())$(,+)+,12137/8-/*9797..53*2/63:,4-,,55;1&(+,(,)-,%,,0(%('%)*1/$&&.*5556283693451,1;-3-7/-600162/1-,.(%.+(/&),,-.-/9.%&(*.41:9852157--,.+**,-51-+*&*%*(2.53575543.8/4;61,185+0+&%&%'')12+(*)(+()+-.(+.-*+302/0,-,+*(+,133-)''()*0+3.-00.5-6-*8*)*284..000;445;756977.-2330:2123..461239477381((.)*4/644.86018:4+)(('+&*()(,,*(,.)*(,+*1<0:6.)./,.12'58,2,.-'(''&1(()+0-1:24168;9762568)''))(-'/,+,*(03+*,.023(,*-1.)-*')+-.210+,/44647:09/'((/--::-+9;999/+))*2-%,/%/,3,1,105964650/'''00264)58,*#%'-'-06862&('*7%2)./;<,:;984645/030,&(+.248011..1020,,-.,*,**'(,*++/276--.+)*167657+,,*%&%)(-.01-,676:;:7524168945;79844557%7&(+7&1*/0657180'1519..&'#)+)(,.20)(*/29120**')+753812*8**8..+*)+/1225-,0:/3./76&(/.-+,-(+...,25.434587:00.*%(+(+,*/-24-)/219673-&*+398/11:966-9490-1320/01-330012/3+-,*(.'+34*).,6+.%,&.*(2-.--*)'%))(*&&''*1))(+7;;60*,1.,+,,-,,).)--890:100)-'$%'%))%**209:54454..)'%01&7.-,*./0-.))))1---8910--3+*,3650444639530966:785988++667-9,,,,,,.271:1/0322025-.*+.-+35/708232463+3438649731-'&-75920-),,'()//0-6.01/,%$%.386:1(1+259,-/0/111537/*10+++%&,()7543.*.4*,1,5:9783
@d2898ebf-c7cf-4011-bde4-5e6cdd5756a8 ch=457 read=48783 start_time=2019-12-13T13:08:13Z barcode=BC01 runid=2c9cf7bc05858273f10e7d7ec552fc0bd742dc3e
CCGGTTACCTTGTTGCGACTTCACCCCAGTCATGAATCACAAAGTGGTAAGCGACCCTCCCGAAAGGTTAAGCTACCTGCTTCTTTTGCAACCCACTCCCATGGTGTGACGGGCGGTGTGTACAAGGCCCGGGAACGTATTCACCGTGGCATTCTGATCCACGATTACTAGCGATTCCGACTTCATGGAGTCGTTGCAGACTCAATCCGGACTACGACGCACTTTATGAGGTCCGCTTGCTCTCGCGAAGGTCGCTTCTCTTTAGCATGCGCCATTGTAGCACGTGTGTAGCCCTGGTCGTAAGGGCCATGGCAGCGTCATCCCCACCTTCCTCAGTTTATCACTGGCAGTCTCCTTTGAGTTCCGGCGGACCGCTGGCAACAAAGGATAAAGGGTTGCGCTCGTTGCGGGACTTAGCAACATTTCACAACACGGACTGACGACAACCATGCAACACCTGTCTCGGTTCCCGAAGGCATTCTCATCTCTGAAAACTTCCGTGGATGTCAAGACCAGGTAGGTTCTTCGCGTTGCATCGAATTAAACCACATGCTCCACCGCTTGTGCGGAGCTATCAATTCATTTGAGCTTTAACCTTGCGGCCGTATACCCAGGCGGTCGACTTAACGCGTTAGCTCGGAAGCCCGCCTCAAGGGCACAACCTCAAGTCGACATCGTTTACGGCGTGGACTACCAGGGAGTATCTAATCCTGTTTGCTCCCGCTTTCGCCACCTGAGCGTCAGTCTTCGTCAGGGGCCGCCTTCGCCGCCGGTATTCCTCAGATCTCTACGCATTTCACCGCTACACCTGGAATTCCTGCCCCCCCTCTACGAGACTCAAACTTGCCAATTATCCAGATGCAGTTCCCAGGTTGGTGGCCAGAGTTTCATCTGACTTAACAAACCGCCTGCGTACGCTTGCATGGTAATTCCGGTGCTGCCTTGCACCCTCCGTATTACCGCGGCTGCTGGCGCAGGTTAGCCGGTAGCTTCTTCTGCGGGTAACGTCAATGAGCAAGGTAATTAGCACCTCCCTTCACTCCGCTGAAAGTACTTTACAACCCGAAGGCCTTCTTCATACACGCGGCATGGCTGCATCGGGCTTGCGCCCATTATTTTTAATATTCCCCTGCTGCCTCCCGTAGGAG
+
.-.0-3-1445//5(..033:713;:3.13:7987<65-0/6-*-/76,)'%%&(0-..-/*+1(1,475/,.-0670).+7.39:,,25-1;1*+*.70%0)3500249/288/9667538723-.06,+4505/*/--30011,1-4237/:),/200&(*11;621/014385712)00;0+20/*++(//5241))+()3:2110415.*+-//..(,.6:/.,,--.-)'(2('()*/115-.',.22015859066.&%%%&(*+89645**,*0.222650../0:413:;:13-),-216+,%%'''*//9906+-,)+/+..1+9/0093-.069444104:9991.76/,/2435/-1*8/997334:471868/-17393)*,)*6394676604/,,680))'($1'&*+25((++*%('(*-*)*/0+-*++'6912+--*)(*+()-848,./923/,,0)/,/,3625466621++222+-3-3,029677672768786/504*2,0/561222-3--,13*'*))169::133524455./6-1-4+-,7,1%&'&'*-.2727*++'((1778/2.0*+*))1,90,.+&#**(&-35/8877523242++*)',')).1,,/,'-.')-5884//95..0070,.5*4.771/0013617-,-.:12177254168+*60%()-163373564-48+)+2.5.)*1:46/()%+1,.26:78878867;9.7-'-40+23+-,**--78&1/$%,)/6.3.2((*-,/23165766<0.-9/658031495.,/(1+8-,-424892-)0+,-5.4.0.+*'''*/*6++$2++-0*+.2:89489977-+10.6-.+**'''*%+'33--20()+(&)..0682/.+2///43.%+*)0-%+()(/-489<442*4,*)%&)),+-*19968:59612*).+-,60103+1('#($)))34474'/-'&(.508<8757+1+*-541/./2//02020-0//)0)+*,,+0./8+.5/***7:+/.-66,.,&)/-*(-,&22*'(-+/063<11653531'-,-095455:78//,'&'.)005&3-7;-,.6$**)((&0+00.-'(()*-30//.-8/,003,,*
@0672d41c-450d-4453-a994-d1dd5cf99ef7 ch=337 read=127922 start_time=2019-12-13T13:08:05Z barcode=BC01 runid=2c9cf7bc05858273f10e7d7ec552fc0bd742dc3e
CTCCAGAGGCAGCCCGGTGGGGAATATTGCACCAATGGGCGCAAGCCTGATGCAGCCATGCCGCGTGTATGAAGAAGGCCTTCGGGTTGTAAAGTACTTTCAGCGGGAAGGGGTAAAGTTAATACCTTTGCTCATTGACGTTACCGCAGAAAGCACCGGCTAACTCCGTGCCAGCAGCCGCGGTAGCCACGGAGGGTGCAAGCGTTAATCAGGCTACTGGGCGTAAAGCGCACGGAACATTAAAGTCAGATGTAGCCAGAAATCCCGGGCTCAACCTGGGAACTGCATCCTGATACTGGCAAACTTGAGTCTCGTAGGGGGTGAATTCCAGGTGTAGCGGTGAAATGCGTAGAGATCTGGAGGAATACCGGTGGCGAAGGCGGCCCCCTGGACGAAGACAGCGCTCAGGTGCAGCGTGGGGGGTAAACAGGTTGCGTGCCTGGTAGTCCACGCCGTAAACGATGTCGACAGGTTGTGCCCTTGAGGCGTGGCTTCCGGAGCCTAACGCTTGTTAAAGTCGACCGCCTGGAGTACATGGCCGCAAGGTTAAAAAACTCAAATGAATTGACGGTACCTGGCAGTGGGCATGTGGTTTAATTCGGTGCAACGCGAAGACACTGGTCTTGACATCCACGGAAGTTTTCAGAGATGAGAATGTGCCTTCGGAACCGTGAAGACAGGTACTGCATGGCTGTCGTCAGCTCGTGTTGTGAAATGTTGGTAAGTCCCACCAACGGCAACCCTTATATCCTTGTTGCCAGCGGTCGTGGGAGCACAAAGAGACGCAGTGATAAACTGGAGGAAGGTGGGGGTGACGTCAGTCATCATGGCCCCTTACGACCAGGGCTGCACGTGCTACAATGGCACGCTACAAAGCTGACCTCGCGAGAGCAAGCGGACCTCATAAAGTGCACGTCGTAGTCCGGTTGGAGTCTGCAACTCGACTCCAGCAAGTCGGAATCGCGCTAGTAATCGTGAATCAGGAATGCCACGGTGGGTACGTTCCCAGGCCTTGTACACACCGCCTTGCATCACACCATGAAGTGAGTTTGCAAAAAAGGTAGGTAAGCTTAACGGGGCGCTTACCGCGTGATTCATGACTGGGGTGAAGTCGTAACAAGGTAACCGGAGATAGAACGTGACAGGCAAGTAGGTTTAACACAAAGACACCGACAACTTTCTTCAGCATAACAATACGTAGCCGCG
+
((.($'&0-3/04))&//069)0/.-8.,+-./,2/4<800006*788887130./40449832,+,0.2328(*(-,,*+.+,0616,/172+-/..57-,...2,*)).*''+6-,1,0+..0/35++769.8..-9090,97-1.-*-*,-/78.3-,,,,-67-2)11//0-'03-/6.*($%&'*)*(*(/'%)/62567;1306)*,%%%'&,385.0,,&&'$&$(%%$$$#&'061/19.01+)(%$##''.2,'2/*,45558.5.6./<84768132,3+(+77898281/2%'&%('++/+101***,(&&&%%&)***00.-*-./0:30+/3,-000..+)-6684,*.*-4319:3:.2/.--*'&()20755.'+/5:'((''0%%**,-/+1346++)),45+4--*&-7(5&/.+/%#%%%-,0365&')'0'*+1987:;-5))-,-0/,-%+,.714/49*),+')*0135:338.3/2,,6**570..-/+2,71*+;7608;8::32-+'(((%$')13/511173958;55-&'$)+/(+(207141//+'++))*&$%''//.+*'&(-585,2192*+1+/46853--1()'&'+)1062+*&')/10/12,-,*.7<5/6,***+,-+29569799516,+0+9;68-.'&%%%()))2389710/+*)12571-*)*/.4040-*)+2,.-:0),%',+1/6*%+)%$'%%()&-.,++((%''&%)(1+*,+)'3',)-*(*1+&%''**2)+%*&+#&$///2./3-,+**)0/**++*067/(&-,,'+*(+64111.0+3200&$$$&()592553+&#(%))-.,.--.512:3&/$'''(.*'$##*)77443..+-+(*.9),.;88963)(181(4/,&))+/08571:++,*2*0(+,.369424./,,-20**$%(.)-..:2:881/,--+0/501142,&,+-+,.,-+04723363+)&'$'&,,('*%-062.4*,*+-.-4:*,*&&#&%**-325966''&)&(%,.7))11894/''&(*+)'))%&++0*+&,//*++0++69-1),./27234335459:3,(+*&'517/*-**+,*3.-***'&+/'+'0)*$&)739:6:9142*1*3/15.-*17202579;:990.,0418730)*+,',,,.)0.12',%'$$&%
@3f41b2b9-a918-4515-934a-0a3b8ef014b8 ch=13 read=68935 start_time=2019-12-13T13:07:54Z barcode=BC01 runid=2c9cf7bc05858273f10e7d7ec552fc0bd742dc3e
CCAGTTGCTGTATTTACGACTTCATCCCAATCCGCTGACCCTACAGCCAGCCGCTGCCTCGCCCGCAGTTGGCTCACGGACTTCAGGTATTGCCAGCTCTCATGGTGTGACGGGCCGGGTGTGTACAAGACCAGGAACATGTTACCGCGACATTCTGATTCGCGTTACTGTTAACTCCAGCTTCATGTAGGCCGAGTTTCAGCCACCAATCCGAACTAAGGACTGGTTTAAGTTTGGCTCCACCTCGTAATTGCATCTCTCTGTACGCAGCCATTTAGCACGTGTGCCAGCCCTGCATAGGGGGCATGATGATTTGACGTCATCCCACCTTCCCTCCTGGTGGCTGGGCAGTCTCGCTAAGTCCTCAGCAATGGTAGTAACTAACGACAAGGGGTTGCATCGTTGGGACAACTAACATCACGACACAGGCTGGCAGCGACAGCCATGCACCACCTGTCACCTTGTCCCCGGGATTTCCTCGATTAAAATTAATGCAGGGATGTCAAATTAGTAGGTAAGATTCTTCAGCGTTGCTTCGAATTAAACCACGTGCTCCGCTACTTGTGCGGGTCCCCGTCAATTCCTTTGGGTTTTGAATCTTGCGATACCGTACTCCCAGATACTTAATGCGTTAGCGGCGGCACGAGTGTTAGAAACCCCCCCACACCTAGTATTCATCGTTTACGGCGTGGACTACCAGGGTATCTAATCCTGTTTGCTCCCCACGCTTTCAGGCCTCAGCGTCAGTTGATCCAGAGAGTCGCCTTCGCCACTGGGTATTTCGCCCTGAATCTCTACGCTGCGCTACACTTTCAGATTCCCACTCTCCTCTCCTGCACTCCTAAGATAACCAGTTTGGAATGCTGGCCAGTTAGGCCCGGGTATTTCCCGCATCCCTTGAAGTCATCCCATACCACGCTCGCCTTTGCGCCCGAGTAAATCCGGATAACGCTCGCCGCACGTATTACCGCGGCTGCTGGCGCAGCGTAGTTAGCCGTGAAAGCCCTTCTTAGGTGCCGTCATTTACTTCCCCAAAGACAAGGCTTTACGATCAGAAACCTTCATCACTCCGCGGCGTTGCTGCATCAGGGTTTCCCCATTGTGCAATATTCCCCACTGCTGCCTCCGTAGG
+
-+'+4-&&''0*.,%#%&+.-:.././*.)+-*'++,&451.02&((.',+1,/-+*'*-&'')(+(,.1'04//&-).*22/.(5--+2/(+.)***,*.,0221*+,-33604'31.*++)('),/020()00*/-%*%()(.4*-'((%-20142392*+,-/(**%-.0*0-3*(*/0340,+//164/*(**/+(()0,'((+-11//*,,*+*(-,.30,35'(-**3,*.,,03,,***$('(,+''5552.,',-1.-'+*+-0/03.(+)(**+1/-')&)-60*)*(')'*42---1//--*.3--./(/0.*40*'/,.409/.10.0,&(&%&$*084298681/226-164*/(*).++043.../7553,*'$%*'(-*'-*((&(,*,()(/-*/((%'$#%&&&',/315)*240501*00109,367&5%)&4,,25/0-+',4081-232''*&$*.,-6,/0&+%*,,&*&*&)$$&)45.64442,-.-('&(+.+1)'&/3/171%'))/($&6)7+(//116312%'(+),/10+*4$&(''*)+)/))142+(*'&'2*3+&+**35,26.%*-)('($%&&#$**)-(-.28/*+1-)&'%''-&)+-1+,+*.+1*(%'(',,-.4(&,)&.-.11/+$'&).-(,-/6;4244/493)+).//468/.+%(''3/,0/10-/1.383.23((/-600)$(''05,0%'15332-,---2'(-'''.5(''(&&+,//2/172378(-,-1(*$.4&%$&(*(&.1)**-(')&&)'*+-/)+#'%&&%&%(1,-/)',-0*-/,,'*+++/))+1)*-/,.01*34+/54.//(2.+)$'$&$&'-.),3,7('.&,',5(3,&$(('1,(%)$+&&+0-/)5,%'''''*+567+,/+5*&)((((''&'+.+/045743++,'',-183%-(**-/-2(04/1/:2326;420+,&'(*-/41:0/0716--'.#(&$&(&(()-+.*-02561/6+),3+8:9/-2+)-+4--4.22*'(()16$%+2.087:8999/01,(&'(*++///.2///0.+04--4//391/0.)&%(*,-.2:.:4/(--+***,3-46+01+'
@c3aa608c-495c-47b2-90c2-92e80f33d058 ch=194 read=96778 start_time=2019-12-13T13:07:47Z barcode=BC01 runid=2c9cf7bc05858273f10e7d7ec552fc0bd742dc3e
CCGGTTACCTTGTTACGACTGCCCCAATCGCTGACCCACTACCTTCGGCCGCTGCCTCGCTGCGGTTAGCTCACGGACTTCGGGTGCAACTCTCATGGTGTGACGGGCGGTGTGTACCAAGACCGGGAACGGCCTTCACCGCGACATTCTGATTCGCGATTCAAGTAACTCCAGCTTCATGTAGGCGAGTTTCAGCCACAATCCGAACTGAGACTGGTTTTAAAGTTTGGCTCCACCTCATTATTGCATCTCTCTGTACCAGCCATTTAGCCAGCACGTGTGGCTGGCCCTACACGCATAAGGGCATGATGATTTGACGTCATCCCCACCTTCCTCCTGGTTAGCAGGCAGTCTCGCTAGAGTCCTCAACAATGGTAGTAACTAACGACCGGTTTGCGCTCGTTGCGGGACTTAACCCAACATCTCACGACACGACTGACGACAACCATGCACCACCTGTCACCTTGATGTCCTACGAGGGGATTTCCTCGATTAAGAGTAATGCAAGGGATGTCAGAAGTGTAGGTAAGGTTCAGCGTTGCTTCGAATTAAACCACATGCTCGCGCTACTTGTGCGGGTCCCATTAATTCGCTTTGAGTTTTTTAATCTTGCGACCGTACTCCCCAGGCGGAATACTTAATGCGTTAGCGGCAGCACGGAGGTGTTGACCCCACCCACCCTGGTAATTCATCGTTTACGGCGTGGACTACCAGGGTATCTAATCCTCGTGTTTGCTCCCCACGCTTTCGAGCCTCAGCGTGAGTTACAGTCCAGAGAGTCGCCTTCGCCACTGAATTGTTCTTCCTAATCTCCTACGCATTTCACCGCTACGCAGAATTCCCATACTCTCCTGCACTCTAGATAACCAGTTTGGAGATAAAGCACCCAAGTTAGGCCCGGGTGTGCATCGCCATCCTACGCTCCCTTTACGCCAGTAAATCCGGATAACGCTCGCCACCACCATTATTACCGCGGCTGCTGGCGCGGCTGGATTAGCCGTGGCTTCACATCAGCGGGTACGTCATTGTATCTTCCCCAAAGACAGGAAGCTTTGCGATCAAAAGCCAGCTGTCCTCACGCGGCGTTTGGCATGGGGTTTCCCCATTGTGCAATATTCCCCACTGCCTCCGTAG
+
58'/4/+-,--(1*&(*(**(/0.'3+45-+-+*,3/$((,.6581/(*(%'(&,-,0%&.-/12/2,,--+,-18/44:4..**$.''*.2111578.(-)).47:57998854622362888+76/51-2.+-32)*8+1,---68532254412/)00+/---('&(1(()-6;8598899;20/30<9-+,1,')-752,*.,+,,-33250./99)15,*6;5053183,/5,-+--,5/,,-..22,,441-70,.36-27)&&'(+-*())(.*$%$$,)/8)(),(+&(('('013/1722330:41-/08797138:-,08495:50.-''))(%+&(,5,.4734'&(+*111611,3+++8/'41&1030/,+&%&%%$+*+2-.77:::91://-3*((++0*-(&+5278672),///')+,/56.532*4(7*10//+37/08.00,&+*,*)&&%((&$$&'',2,)#5-+//..160:/6()+/.93334(,4,.089:7)+)*+77469623,5/:)#$)*/..,-*)(,3/,/9*9/(++11904'(%*,**-+,.766:1-6.)$&*%2(3*&(-/-.0361<6<*+8-+2-,*+*2-/.---1:/&&1583(4,+//,-+5,01698313-61&..+-.4.130)*&%%*,*(&,-**161,*++,&3'%'-.2291+*+-,,//4743137491*+/29676651.**+).2,''((**)'(((4:-,775:;81.&&''+''))*,-(,2*++.,,,.17:515304:2543'%((&2:21.2'(1:1133)*,001-08.00/5.0124-/+(*,/,-0(%'%%(*016722&((+1206878/+(*+6.34/(+-'*+&'-/8,10*-'%&+)+&+*),&%$''+2&'$$(**)+,/0,70'++)(*('%('-/68*,436376731201*,4577'('$(&(/<00:891;22/11/(*+,(*)',+&2)'*3-433/'','&&&--''*/5-+)*+,1065+-*0154711(.5+(65*1'&&%'*+,'1./0/,14.&/*&&)'+%%)&(#%$&)***33'&&'')$'.04;+0580,.6-+()*-+.7647:0(+40..+-)+-03
@b1073a02-ec2e-4ecf-9219-46323701be5b ch=261 read=79685 start_time=2019-12-13T13:07:45Z barcode=BC01 runid=2c9cf7bc05858273f10e7d7ec552fc0bd742dc3e
CTGACGCCTGGTAGTTGTGCGTGCTGCTTTGTCCAGGTTGTGCCCTTCTTTTAGCTGCTTTCTGTTGAGTGCGATATTGCTCCTGGGAGGCAGCAGTGAGAATATTGCACAAGCAGGCAACAGCCTGATGCAGCGCCATGCGCGTCGCTGTGAAGAAGGCGCTGGGTTGTAAAAAATTACTTTCGGCAGGGAAGGGGGGGTGAGGTTAATAACCTTATTCATTGACATTTTACCAGAAAAACACAGCTAACTCCATTGCAGCAGCCACCGGAGGTGCAAGCGTTAATCAGTCCACTGGGCGTAAAAGCGCACGCAGGCAGTCACCGTATAAAGTCGGTCTTGAAATCCCCGGAACTCAACCTGGGGCACCACGCCAAAGGCAGCAGGCACAAAGGAGTCTTACATGAGGGGGGCGTTGGTGGCAGCGAAATGCGTAGAGATCCGCGGAGGAGGAATACCTACCGGTGAAGCGAGCGGCCCCTGGACAAAGACTGACGCTCAGGTACAGCGTAGGAACGGCAGGTTAGATACCCTGGTAGTCCACGCTGTAAGCGGTAATGGAAACGGAGGTTGTTCCCTTGGTGGCGGCTGGGCTAACGCGTTAAGTCGACCGCATAGGGAAATACGGCCACCGAGGTTGAAACTCAAATGAATTGACGGGGCACTGGCGTGCGGGCATGTAGTTTCGATGCAACGCGAAGAAGAACCTTACCTACTCTTGACATCAGGAACTTAGCAGGGTGCGCGTTGCCTTCAGGAACTCACAGGAACCCAGGTGCTGCGTGGCTGTCGTCACATCGATATTTGGCGAAATGTTGGGTTAAGTCCGCAACGAAGAGCGCAACCTGCCTCCCTTTGTTGCCAGCGATTCGGTGGGGCGCTCAGGGGAGCTACCCATTGATGGCGGAGGAAGGAATTAGGAGATGACGTAAATTAATATGGCCCTTACAGTAGAGACTACGTGCAGCCAACGCCTGAAAGAAAGCGACCTCGCGAAACAGCGGATATCCTGCAAAGCGCGTAATGCATCGAAGTCAGTTTGGGTCTGCAGCTCGACTCCATGAAGTCGGAATCGCTGGTATCGTGGATCAGAATGCCACGAGCGGTGCGTTCCCAGGTCGTACACCGCCCGTCCGCCGCCAAGGGAGTTGGCGTACCCGGTCGTGACAACCACCAAAGGAGGCAGCGGCGAAAATTGGGGTCAACGTTGGGGTGAAGTCGTAACAAGGTAACCGG
+
"%%$$#$$%%&%%&('%%&&''*2****,4.1/1&1**)&'&&('('$&''%&$'&%%%%&&)(**)$%%$%(*1-2-+,*1&#&-)%%''&()&**((%+/))-+'*+-+,$(&*)'(&)-'/63230--'**%*)-+).,.,-+$%$%)-.-),*))($%%)2.053.256,(&,)&%'('%(('%.2()*+)/01+'))(101/1.//-584:56<9040.,/&.+'&$&$((3530)(((%))*++./1,%((&%$$%$$$%&,),.,-*&$&).),.,4--)*$&&)'#'+07341067:---,/%-()&'('#$'(%*''()**0.+,**&&%%$&-2)'0.*'','&'--/0,&)&,)&+(.*)+(0**(&'$&#'''))(%)/0'-(&(*(,)#$%')&(**((%"%''&+)('%$&$%+*,),*-*)(&&('')%'*/+.,&/-+0**+)$$%'(()-%&))*,**-+972-+/85878./,0%')32334&,%%#&%%%'&&+'.'''&&$&'('$%+)-47*+1643/4.,&('+21,-(%&&%(,,,-)12('*0()--80.0)-('%(&''+&&'%%&)(&*,4233//1,1*..4287*+&%&),'&&&'*./42/$.,-%-,++%')&(*+066/.(,)-,/0(*2-+$)%(-('%%%%&%(&*'*,026+),-/-12)614')+'++,687.2/-05+((((+((&,-/2&(')'&&%&'(%)+'%%%$$%%&$%$&,'$20/3/-.'&$-((&*&%'(0401/)(((#%,).31-0/+-'*+)(+&08))'&((-2*-6;9:8452+++24&)+3*++,&%*1(/+)'$$#'''36,+851.;,-,++*)02934+4.43..-54/)',--%&('$(-+',*)((&'&*,(+'+4+),,-0+*,'%*)'()**(-(,-./---2(1*&%'(+%,,*&$'&(&$'%$$''%%$-'*$'$##)*'%)(&%&0),)'+'0+*-.+)+,/.(%%('%'%)*.+$+**%%&&&#$$$'%&)()7$.(3.()+,+$&))(-096210.,+3*2/$((+,+*+-''('$(+-.,112427,-/75.0-+*'$('(*$$$'340-+'03,)&'$%#)(,-0,*++&&*'%&#&&&)(&(,)++)',(,.(('&(&(/.).3/*)0+.-())''(('*,-1.(-1*%-%'-1-*/.//*,)341+0,..+,02247245,5-1998//
@ddc6f16b-e12e-4b83-97a9-06c72bb28e78 ch=347 read=90254 start_time=2019-12-13T13:07:37Z barcode=BC01 runid=2c9cf7bc05858273f10e7d7ec552fc0bd742dc3e
CTCCTACGGGAGGCAGCAGTGAGGGAATATTGCACAATGGGCACCAAGCCTGATGCAACCATGCCGCGTGTATGAAGAAGGCCTTCCGGGTTGTAAAGTTTCAGCGGGGAGGAAGGGAGTAAAGTTAATACAACACAACCATTGACGTTACCACAGAAGAAACACCGGCTAACTCCGTGCCAGCAGCCGCGGTAATACGGAGGGTGCAAGCGTTAATCCGGAATTACTGGGCGTAAAGCGCACGCAGGCGGTTTGTTAAGTCAGATGTGAAATCCCCGGGCTCAACCTGGGAACTGCATCTGATACTGGCAAGCTGAGTCGTGGGGGGGTAGAATTCCAGGTGTGACGGTTGAAATGGCTGAGAATCTGGAGGAATACCGGTGGCGAAGGCGGCCCTGGACGGAGCTGACGCTCCAGGTGCGAAAGCGTGGGGAGCAAACGGGATTAGATACCTGGTAGTCCACGCCGTAACGTGTCGACTTGGAGGTTGTGCCCTTGAGGCGTGGCTTCGGAGCTAACGCGTTAAGTCGACCGCTAAATTACGGCCGCAAGGTTAAAACTCAAATGAATTGACGAGGGGCCCGCGCAAGCGGTGGAGCATGTGGTTTAATTCGATGCAACGCGAAGAACCCACCTGAATGCTTGACATCCACGGAAGTTTTCCAGAGATGAGAATGTGCCTTCGGGAACCACCGTGAGACAGGTGCTGCATGGCTGTCGTCAGCTCGTGTTGTGAAATGTTGGGTTAAAGTCCCGCAACGAGCGCAACCCTTATCCTTTGTTGCCAGCGGTCCGGCAGGAGCTCAAAAGGGAGACTGCCGGTGATAGACTGGAGGAAGGTGGGGATGACGTCAAGTCATCATAGCCTTACGACCAGGGCTACACGTGCTACAATGGCGCATGCAAAGAGAAGCGACCTCGCGAGCAAGCGGACCTCATAAAAGTGCGTCGTAGTCCGGATTGGAGTCTGCAACTCGACTCCATGAAGTCGGAATCGCTAGTAATCGTGGATCAGAATGCCACGGTGAATACGTTCGGGCCTTGTACACACCGCCCGTCACACCATGGGAGTGGGTTGCAAAAAAAGTGAGTAGCTTAACATGGGAGGCGCTTACCGCTGGCCATTGATTCATGACTGGGGTGAAGTCGTAGACGCTTTCTTCAGCACCAGCAATACGGCCAACTGG
+
()(00/5-9/(-,*2.4264/(*0**+.-5/&(#$()/2:6-&+(1045;9220/+,$+)114::7641136/.5*&(*'0-4480*)(+(,$&+-'%&).)167252*(1)1++41)()+434/8.8.),)''&')%,)///,+,-/2**0%&')20,/3&.04:/700/511/7///60//.,-13-2(1*.,,,;61.*-*01596/0,9+9*.0+/)*+-2-124::88755.((0400(/*)/106272./:03.67348977349.-5:5,,0266:06130+0**+)+'+,,9711112/://.)$&&.-/*)%&(*(/63-//.(4*1/*),+,*(%&**)-'(.3&%&'$$%&''-+/-30-4.2758896:5++'(**',++)50,'-.67*&$$32453-.-.))9;:9/*0)'.*169;9.**,.724(86,/2)(+)+/4++,2(),43/105;754,*(&'+0.+)('.*+,./9,.47:-050-/7055461272-9*.024:455353514:8731*'((,'(''%+1636+2.2+5-:05452498<;3-2-2/444-'-20-.8.,0)028681922/,--31/0274<:789;/....;;7521..5+.**+&'6.77&'*'(2*+,//.6,&'(*&/*.7;51(((*++:5.-,2/2:9846:70;32215$&'/987566%/21239,+**,32335:889224569966701-05+('7/5:83/22((.46+,5429/...+*0(69629555-//)'/523;.034;92/,(%$,*('-/6/2,(',*'))779:9),-(),.%++.70-4,,2.45187115550-///2-024<;67-.1.)+'&+-2950.,-(((%')*47726454'410176/679)()'*+(+534445340,',08'3-5/001897288,-346,/23357800,2,6+2,,)-/6:-6,,,40.130+)-,4,,+7(4*301$%'%&)+3243:74--//25:88:84,,***396595465&-563.5)(&'()(28,7;.,35020383613/'**+.20912117;:6-+*%%()+.+,*-)'(*-4/+16.1133/11)*4*+''%*+)+.901.,'*((-720-4.--3-,)$'''),8944;1*+-+55/2.1+*&)''*(.%(#$$
@23f0f2ce-f4da-47be-bdb9-0e587a5d4d60 ch=300 read=187472 start_time=2019-12-13T13:07:28Z barcode=BC01 runid=2c9cf7bc05858273f10e7d7ec552fc0bd742dc3e
CCGGTTACCTTGTTACGGCCCCAATCATCAATCCCACCTTGAACTGGCTCCTTCCCTTTTGGTTAGGCCCACCGGCTTCAGGTGTTATCAACTCTCGTGGTGCTGACGGGCGGTGTGTTACAAGGCCGAACGTATTCACCGCGACATGCTGATTCGCGATTAGCGATTCCAACTGTAGTCGAGTTGCAGACTACAATCCGAACTGAGAATGGTTATGGGTTTGCTTCACCTCGCGGCTTCGCTTCCCTCTGCACCATCCATTGCTTAGCACGTGTATAGCCCAGGTCATAAAGGGCATGATGATTTGACGTCATCCCGCCCTCCAGCTTGTCACTGGCAGTCTCGCTAGAGTCCCCAGCAATGATGATGGTAACTAGCGATAAGAGGTTGCGCTCGTTGCGGGACTTAACCCAACATCTCGACACGAGCTGAGCGACAACCATACGCCACCTGTATCTCATATAGCTATCTCCATCTCACGGGCCTTTGCTTAGATTATGTCAAGGTCGTAAGTTCTTCGCGTTTACTTCAGGTCGACCATGCTCCACCCGCTTGTGCGGGCCAAATCAGTTCAACGGTTTCATTTCTTGCGGGCAATGCTACTCAGGTGAGTACTTATTGCGTTAACTGCAGCACTGAACTTTGACATCCAACACTTAGTACTCATCGTTTACGGCGTGGACTACTGGGGTATCTAATCCTATTTGCTCCCCCACGCTTTCGGGACTGGAAGGCGTCCGTTGCAGGCCAGATCGTCACCTTCGCCCACTGGTGTTCCTCCATATATCTACGCATTTCCCACCGCTACACATGGAATTCCACGATGCTCTCCTGCCTCCTGGCTGCCTGGTTTCTGTGAAGCACAGAGTTAAACTGTTTTCTACAGACCCTTGCTGCCGCCTGCTCCCCTCTTTACGCCCAATAATTCAGTTAACGCTTGCCACCACGTATTACCGCTGGCTGCTGGCGTAGTTAGCCAGTGGCTCTAATAAAGTGCAAATCACTCGAAGCTACCATTTCCTGTAGCCGCCGTTCTTCCTTTATAATAACAGAGTTTACAATCCGAAACCTTCTTCCTTCACGCGGCGTTGCTCAGTCAGAGTTCCCCATTGCCGAAAATTCCCTACGCAACGCCTCCCGTAGAAG
+
./'/,3&--0-(-1)*-%'%%%1+3446152.65)%*$'%((*('0,44511/3-''))'-3-3*///3+,25+0+-/.&03/-.300/3..--,,-34--)&)&)6)661(-(()%+(()2034170022,01484135+-//:9;:;:8651+'&'(,('%(-0475-.$&%%%%*,0++2/8,2+.04,*)+,-,.+,30.,+*,,,*,,3+-)4-06/*,.1,(-5/2/.00-///,-5+48-*3+*,-/636:81/0((,()*-*/./&-%()*31+*.0..+(/.(-2-,,5/010/13(($($*+0).-(%*)'%--*'**-,./--/)*)+/00-,'*,+2//.122)*%')1*)(+*,.10,34-*)%'(*,/*)$+*/6/4266624803(55/+,/0,14+0../11/.()+//..*.%(*443'66726.+$*%,6,.,%%'(,,'')+-.)0210/*()++11+,,//721+-1*%%%$'&&))-./5514('(##$$&*-41784*.)).((+594(,'*&%,03.)*,-6:/17*'))()+,.)3..-&((),-&+1*%$%(())($%(1*((()+.71.150)1-,-,5$(++*(%&%''+)6+,,0.001.21-*))*434/7+,+((+0370'0(,'(()%',',021677/4/&')0/1422//.465+/,(,+0456:6530)13))01.623/$))*00-0%34-))*&(&()(772-,28/1.10./).676.60),0.65(('()./3855723.,.6-.-//466..+,*5;44/(%,(%&&$&'(*+,-2,7-2-)*)+.&')/.1330-&(+&$%'(*.22--/)62*'%'&)(%&#%$&).3:61'(&$'04.)&(*++66:-3,*,103802:/...5,*,*)26//1002,/-,'+-00).,///,*)/)%-,$'''(*/1,/-0/()'..12.1,0**()+344...5%'&'$&')',-...0&.(.+/--,&(,()(%$#$&.9-48,.)*&+'*+814:4::11723164.--.+-*0-+,,,76-..831,*+/.,29<99;8/364/1./%-.108,+/004473+(+,6+:9725;11+*/4672,72'&&'#%'&&%'&'--))1/*++)
@6cc3b70b-dc93-47e6-b758-f0c6cf960fa7 ch=191 read=218649 start_time=2019-12-13T13:07:12Z barcode=BC01 runid=2c9cf7bc05858273f10e7d7ec552fc0bd742dc3e
CCGGTTGTATTGTTGACTTCACCCCAGTCATGAATCACAAAGTGAGTTGGCCACTCCGGGGTTAAGCTACCTGCTTCTTTGCAACCCCTCCCATGGTGTGACGGGCGGTAGTACAAGGCCAGGAACGTATTCACCGTGGCGTTCTGATCCACGATTACTGCTTGATTCCATGGGTCAGGTTGCAGACTCAATCCGGACTACGACGCTTTATGAGGTCCATTTGCTCTCGCGAGGTCGCTTCTCTTTGTATGCGCCATTGTAGCACGTGTTAGCCTGGTGTAGGGCCGCGTGAACAATCATCCCCACCTTCCTCCAGTTTATCACTGGCAGTCCCTTTGAGTTCCCGGCGGACCGCTGGCAACAAAGGATAAGGGTTGCGCGCTCGTTGCGGGACTTAACCCAACATTTCACAACACGAGCTGACGGCAGCCATGCAGCACCCTGTCTCGGTTCCCGGCACATTCTCATCTGAAAACTTCCGTGGATGTCAAGACCAGGTAAAGGTTCTTCGCGTTGCATCGAATTAAACCACATGCTCCACCGCTTGTGCGGGTTAAATCAATTCATTTTGATTTAACCTTGCGGCCGTACTCCCCGGAGCGGTCGACTTAACGCGTTAGCTCCGGAAGCCACGCCTCGGGGCACAACCTCCAAGTCGACATCGTTTTACGTGGACTACCAAGTTATCTAATCCTGTTTGCTCCCCACGCTTTCGCACCTGAACGTCAGTCTTCGTCCAGAAGAGGGGCCGCCTTCGCCACCGGTATTCCTCCAGATCTCTGCATTTCACCGCTGCACCTGGAATTCTACCTCTGAGACTCAAGCTTGCCGGTATCAGATGCAGTTCCCAGGTTGAGCCAGGGGATTTCACATCTGACTTAACAAACCGCCTGCGCTTTACGCCCAGTAGATTCCGATTAACGCTTGCACCCTCCATTATTACCGCGGCTGCTGGCACAGGTTAGCCGATTAGCTTCTTCTGCGGGTAACGATCAATGGGCAAAGGTATTAACTTTACTCCCTTCCTCCCGCTGAAAGTACTTTACAACCCGAAGACGCTTCTTCATACACACGCGGCATGGCTGCATCAGGCTTGCGCCCATTGGCTGCAATATTCCCCACTGCGCACTCCCGTAG
+
;-,*2.%%%++*-2*+,8;5/556-.037798(75.()((%(')&&($'%+(./.1((**)-,.)*,-0354057:2590+-/+11-*'+03+.834321341345,,(%'++63+,+.,%41+2/063551)-/34272*,93/./337...+4.,*+%#$$(*9;2.(*)+()+(*309'2')-,-7+:.41332653473.(++/2(,.)*)/,-$*1*)55311***(+.,10346364/89+,-.,234<657/,).-(,*-)*(((/0,)+*''&,/-25((*+,%#%%$++271.53+,2191(()((+8<:442)().4////41+/97...1626++,*,8352*+..1/1.555*-8-/'%',503()$%%(+,80:///:94.9-2+//),)+&)0/-121**$&+.400/,0453/.14054422655:)+02323'*-504,())%22273-//431*/0,&*+/,(*/2:996883568:<859426&..6788:756/7/..3353/4/6/<9:0//.423353/15--,/(*/3',&(%$$%'*73821-:::,2/3<,/*/)**)*-108/:670:15-(+&*,232142,/*6*//65.6--.30*/+--+3;5867987-27....1:7;15,/0)++3223451:78*.//,.976808//*&-/-12436369890;6-.,4::.*,*,/88,,*$(*(*)&.01206768<:80:+%')'(&,06-29-096:7788*+/,-047:990/++-28741/&.+,27118933+%++176:36.5,+$#*-(*'('+.05702..6/.33)*)).1&(56-2099<7:0/2645/(408%-//-)+:90063362..+)*/418<98:331/,,,).3+,6393)%%$#&),/5,-+41203-+,,()'*0/*.6+..,04/521299455558/.&)$-.-/,++*+'/)&$)/40388875/.)'/810'+,././+/348(/+.+(3,0,-42+-.09*5:5(+.0/+995160-)').0'((1-54&&+'*%*%'4,33510/0,*)'++-.5,,,.59900/..%&,(-+,,.-,&$),)(&((+-1015-:99.),)()%(&)+.70.02/
@f5a85e7b-42fb-4ced-ba24-e888660b2044 ch=255 read=150310 start_time=2019-12-13T13:07:00Z barcode=BC01 runid=2c9cf7bc05858273f10e7d7ec552fc0bd742dc3e
CCAGTTACTGGCGCTTATTTGCTGCGGCCACCACCCCAGTCATGAATCACAAAAGTGGTAAACGCCGCGCCTCCCGAAGGTTAAATACCTGCGCTTCTTTGCAACCCTCCCATGGTGTGACGGGCGGTGTGTCACAAGGCCCAGGAACGTATTCACCGGCGTGAATTACTGATCCACGATTACTTGTGCTTGATTCGAGGCTTAAACGGGTCAGTTGCAGACTCCAGTCCGGACTACGACGCGCTGAAGTCCAGCACTCCTCGCGAGTCGCTTCTCTTTGCTGCGCCATTTGTAGCACGTGTGTAGGCCTGGTCGTAAAGGGCCGCATGATGACTTGACATCATCCCCACCTTCCTCCAGTTTATCACTGGCGGTACTCCGGCTGAGTTCCAGGCGGGACCGCTGGCGCTAAAGGATAAGGGTTGCGCTCGTTACTTGCGGGACCCAGCAACATTTCACAGCACGAGCTGACGACGGCCGTGGCTTTCTATCTCACGGTTCCCGAAGGCACATTCTCATCTCTGAAAACTTCCGTGGATGCCAAGACCAGGTAAGGTTCTGTTCGCGTTGCATCCAGGTGGAACCACATGGCTTTCCAGCGGGCCCCGTTAAAACATTTGAGTTTAACCTTGCAGCCCACGTACTCCCCAGGCGGTCGACAGCGATGGCTCAGGAAGCCACGCCTGCAAGGGCACAACCTCCCAGAGTCGACATCGTTTACGGCGTGGACTACCAGGGTATCTAATCCTGTTGCTCCCCACGCTTTCCGCCTGGGCGATAATCAGTCTTTTAAATCCAGGAGCCATGCTGCGCCACCGGTATTCTCCAGATCTACGCATTTCACCGCTGCACCTGGAATTCTACCCTCTGCTGAGACTCAAGGCTTACAGTGCTCAGATGCAGTTCCAGGTTGGGCCGAGGTTCATCTGACCAAACAAACCGCCTGCGATGCGTACGCCCAGTTCCACGATTAACGGCACCTCTATTACCGCGGCTGCTGGCACGGGGTTAGCCGGTGCTATGCTTCTTCTGCGCGGGTAACGTCAATGGAGCAAAGTGTGAAACTTCTCCTTCGCCTCCCGCTGAAGTGCTTTACGAGCTTGAGGCCTTCTTCATGCACGGCGGCTGCATCAGGCTTGCGCCATTGGCGGTATTACCCACTGCTGCTGCCCGTAG
+
.)#'+)&(&('&'((+(+2)'$#&&)&&%$'.'++0/+*03.3/.82/&'')(&%&&&&'*'+/02('#')'2.('&&-/0259,)%))(%&#%6'.4:3+,/(5,('.0+$%%***,-14341217-++'((&*+-+3.6.*..2.*$)*095+-)'&&))&&%%%$'&'-.1)%(+,/.*)*'%%%%)&'&(,''%,)*(&'(&((46/+$(&,**(202'+'$$',(*,14.,-./321%&&#$&,**(%%($*,/1./,-)%&()344658034,($$$&'443/:*%&&(+*,..1+'%%)%*&&''''*+48+*/--*%'#$('*-++*'((*&,/7-:2+(&*,+,/,+-,+.0:6/12()(%'--.&"$%&&%#%$&&*0+4)$'%%',)-0,)((&#%%((16*/.9823*0-.5.2-/03111,(*'*),53*+*')',,..,.90-),*+01265333.--.*-'*,+%%$$##$'$'&//2-(*%+-/7/.&%,)*+(++/70288:1.,,-.52/,,.+(&)4;71+&&.,0149$/'')-'/*2,+&/1.)*&&(&&$''&$-(+&(%&(*&&$'&'%(%$&'#%%%('0'%$$%+*5613.154*,,790./3*-'%%%'..,&)'&%((459./27.'+,))*%&'()$-%)*+1&.'))&*.'+,/,'%%')(1/,.//8372/4)($&%*+*')**+*..+*+/*,&$('')+,05&8500333007.2'''.-**(-12+'+((06,+(&*)').61.%'),,,%$'&%&'%'((*-,*-,'%'&$&$%%$$$&''12/200244,,,),.'('#&),+,90-),/))'$'',/**)/)2+30*36.).(%&$'&1,/*,$$$(%-+((*&*##&'(&()++(/6'+&#&((+&'%),''(,,3//+.)*&'#(%#$%'/(/569,+''$$$%$$#'%()%&$((.*%%''.''&'&$$$'&*+0*.'&*-024;6+*)$%'%$'(-.%#%%&/,.))$$%%&%&*,04:73.-)%((((,2-,,/+-*,+)+)/**%&&%%('&$&'&&+0*0($&''340*32-/.()**)(&&&%&%%$#%&+*42-+,)-75&$&#%(%%&&&.-/.01,2/),(#'*25%(%$#$%$$$)&#%()%'(%&'%))+.0+*&'*
@75e66bc7-0a2b-4082-87da-2db4ac9bc6b7 ch=481 read=108941 start_time=2019-12-13T13:06:52Z barcode=BC01 runid=2c9cf7bc05858273f10e7d7ec552fc0bd742dc3e
CTCCTACAGGGCAGCAGTGGGGAATATTGCACAATGGGCGCAAGCCTGATACAGCCATACCGCGTGTATGAAGAAGGCCTTCCAGGTTCCCGTAAAGTACTACTCAGCGGGGAGGAAGGGAGTAAAGTTAATACCTTTGCTCATTGACGTTACCCGCAGAAGAAGCACCAGCTAACTCCGTGCCAGCAGCCGCGGTAATGCGGAGGGTGCAAGCGTTAATCAGGTGCTGGGCGTAAAGCGCACGCAGGCAGTTTGTTAAGTGATCTTGAAATCCCGGGCTCAACCTGGGAACTGCATCTGATGCGCAGAAGCAAAGGAGTCTCGTAGGGGAATTGCAGAATTCCAGGTGTAGCGGTGGGAATGCGTAGAGATCTGGAGAGATACCTGCCGGTGAACTGAAGGCGGCCCTGGACGAAGACGGCGGCTCAGGTGCAGCGTGGGGAGCAAACAGGATTAGATACCCTGGTCACGCCGCATGCCGTGATGTCGGCGGAGGTTGTGCCTTGAGGGCGGCTGGAGCTAACGCGTTAAGTCGACCGCCTGGGAATTACGGCCGCAAGGTTAAAACTCAAATGAATTGACGGGGGCCCGCACAGAAGCGGTGGAGCATGTGGTTTATTCGGTAGCAGGCCTTATAGTCTTGACATCCACGGGAAGTTTCAGAGATGAGAGAATGTGCCTTCCGGGAACCGTGGGACAGGTGCTGCATGGCTGTCGTCAGCTCGTGTTGTGGGAAATGTTGGAGTTAAGTCCCGCACCAACGAGGCACAACCCTTATCGCTTTGTTGCTTAGCCGGTCGGCCGGGGAACTCAAAGGGACTGCCAGTGATAAACTGGAGGAAGGTGGGGATGACGGAAATCAAGTCTATCCTTGGCCCCGCCTGACCAGGGCTACACACGATACAATATGGCGCACAAAGAGGAAACTGACCTCGCGCGGGAAACCAAGCGGACCTCGCCAGGAGTGCGTCGTAATAGTCGGATTGGAGTCACGCTCGACTCCATGAAGTCAGGAGATGTAAGTAATCAGTGGATCAGAATGCCGCGGTAGCAATGCTGTAAACTTGCGGG
+
&).2(+0.+**(*-..14103.*23377-,,,8/0:<994999478,-'(&))',*')'*021--.024,+/'*)*+10.,2*&,278.21)+-4('()*)'(*(%,),15*(-*)+'/.')+-4/('.*7*-./3/+*678)4'%&))21./9,+/-,/*(+*((*5/%.-*2*+*475100.+./-.11..0/-300)0./-+.,*****(('),/123%)#&$'4597655571-,0.+/-/%661(54<0.242+'(&'.')'(&*-).7--1.'*0,'//-+')*'+84431.'()+'&('&$*&%&%))&)%*+--258*/+2,).+3++,*/-3,4*(/**)(%,2,73/')&)*+/887/)+,-12;84-('-++/*'%,*.*)($$'$'.5'1''*.2/*+318,/-,+,&*)',+*4()/,.*'().3617.()*14&4*.)&.)(&++)08/(()'&'*./1)*&(%%$%&,,/'-,-**&/&)'.+**$($##&$+*&%&%&%)*''()*---/1/4-/*,/,,25155215-&&&&**-1705667(3+;3:7,++/)761/*0,4-/0+5:9-32,)+*0+$''+/1977,*++42/+/,--%''*-*+,&%%$&&'&%%%%,/600(&)*+135/2-4*-.,199.,++++66+*)**1/43'0''(''*52001327214-.%&'+/08977/50//255134&&'),23,3-+-)1*'-*).20++%'.,1,,++-&&)&,')&+'&(**%+/'.0'+0.04*+,2.&0-&&&$''+%*),*-(2,(&+(*501612+(+3-+*&&%%&('(&%%$&*+*),'*,-20101.0/0..*(+)(,-/2-03&'+3(((*(,.2)%*.&')/4030/+///**%'(*,(+.,*&$&'&&'$(,2+''*''&#(&(+0542./,)-**)+)(%..%*+.).),0'(')&+$*)10867..0%**.+4(,(5,0+))))$)(//3330000&'')-*.-).&)''0+()*&(,'''%%*-06672.(0++44*,)))%'(/0-+..,.(+($$%#$%#$
@049e81b7-c8a4-43fb-826b-9c561d66c25b ch=367 read=167234 start_time=2019-12-13T13:06:29Z barcode=BC01 runid=2c9cf7bc05858273f10e7d7ec552fc0bd742dc3e
CCGGTTACCTTGTTACGACTTCACCCCAATCATCAATCCACATAGACAGCTCCTTCGCCTTGCGGTTAGGCCACCGGCTTCGGGTGTTATCAACTCTCGTGGTGTGACGGGCGGTGTACAAGGCCGAAAATTCACCGCGACATGCTGGATTCGCGATTGCCATTTAACTTCATGTAGTCGAGTTGCAGACTACAATCGAACTGAGAATGGTTTTATGGGTTTTGCTTCACCTCAGCTTCGCTTCCCTCTGCACCATCCATTGCACGATGTGTAGCCCAGGTCATAAGGGGCATGATGATTTGACGTCATCGCGCCTCAACTTGTCACTGGCAGTCTCGCTAGAGTCCCCAGCTTAATGATGGTAACCGCGTGGGGTTGCGCTCGTTGCGGGACTTAACTAACATCTCACGACACAGCTGACGACAACCATGCACCACCTGTATCATATAGCTATCTCTCCTCTGGAGCCTTTATGAGTATGTCAAGACCTGTTATGCTTCGCGTTGCTTCGAATTAAACCACATGCTCCACCGCGGTACGGGCCCGATCAATTCCTTTGAGTTCATTCTTGCGACATTACTACTCAGGCGGAGTACTTATTGCGATTAACTGTACTGAACTTTGTCCAACCGCCAGTACTCATCGTTTACGGCGTGGACTACTAGGGTATCTAATCTATTTGCTCCCCACGCTTTCCGGGACTGAGCGTCAGTTGCGAGGCCAGATCGTCGCCTTCGCCATGGTGTTCACTCCATATATCTACGCATTTCACCGCTACGCATAGATTCTGATCCTCTCCTGCACTCTGGCTGCCTGGTTCCTGTGACACTGAAGTTAAGCTTCGGCTTTCTACAGACCCTTGCTGCCGCCTGCTCCCTCTTTACGCCCAATAATTCCGGATAACGCTTGCCTACGTATTACCGCGGCTGCCAGTAGTTAGCCGACTTTCTAATAAAATTACCGTCACTCGGCTACCATTTCCTGTAGCCGCCGTTCAACTCCTTTATAACGAAGTTTACAATCGAAAACCTTCTTCCTTCACGCGGCGTTGCTCGGTCAGGGGTTTCCCCATTGCCGAAAATTCCCTACTGCTGCCTCCGTAGGAGCAATATATCAGCACCAACTGAAGGTTAACACAAAGATTTACCGACAGCAATACGTGGCCCCGCA
+
/-*+3+)0+1,,14./.%,-/*%-0:*5.697825,*4*(-)0',)+++,-52430''$&(+/.85:369971302.,.10'731.20..0.2-+*('%&)&,*+,1755.-.61./(++)++3-&)*)&()).2845601022996&'4.4578.:.$)%$'00.205:6240/.116//436222600(%()-+.((,+,++*-54891;<0288<80;<+-224/)-*+%&%&%+))+105:..650334::;64/((%$$**',+1-/--01+)/1775532-3:558/-.,+-453/34678::5''%('&5*/-,3.23.58160&010(.+/.1)+116;;..$''&2,235150)*''%%%'+(,.++2((&%'-*1---4;5/(,&*)+-/6275454-/-,,++'--..311237212/1/304:348203,1,*--0..///42420021/45.-,-&&*+(.++***0**))(*+3,')')%&#%-7/5765.)+1,/'&*,+:9.810//422242+/,''%&'%,+-)+3)&%(*27372..251-/1:,,/70.0,+*,0&+),334405..752,+)*&$))(.4--,%2)25253/,,'(+1..8/'++*.,)'$%$*('(--,---36<6/1.7222575/00-./26/00:1.0907-,19.,0/1:91,,+*5:+1)-441254/56568*-..))'''..0-/453+11579598375/-',41491%'(4832776665363769<10*.),-713(*&'%)),-,#&(4261114//33.//+**,,557;789:42&&%)(&$).../.+.52/.1291/5.19:32675898:+5*(,2238147-+*+0:+-12:60140,-+8-/88/9.//::-5-**/(&(''(+*+)--*7<22.3--*(#&#+(102/,2/+)(+,+)),3029/&.'(5867812473-+''+,(47/01)+,-.607:<978+%#&).1/72,/187)'3()41.02803)+46/,7/817;868;511//0423.:...61;21+055,08-.9<-,/7302--2-+)('*''$')*-/006039-085-,*.02,'**.1/021263.-('),(/,30/,,-.6('(01,)372,0/$&&('&*)'%#'$%$$$&
@93cee670-327d-4fc9-a43a-26e0a5c556ca ch=189 read=208944 start_time=2019-12-13T13:06:11Z barcode=BC01 runid=2c9cf7bc05858273f10e7d7ec552fc0bd742dc3e
CCGGTTACCTTGTTACGGCTTCACCCCAATCGCTGACCCTACAGCCGGCCGCTGCCTCTCCTTGCGAGTTAGCTCACGGACTTCGGGTATTGCCAACTCATGGTGTGACGGGCGGTGTGTACAAGACCGGGAACGTATTCACCGCGACATTCCTGAGATTCGCGATTACTGTGCTCCAGCTTCATACTTAGGCGGAGTTTCAGCCTACAATCCGAACTGAGACTGGTTTTAAAGTTTGTCCACCTGCAGTATTGCATCTCTCTGTACCAGCCATTGCCAGCGCAGTGTGTAGCCCTACATAAAGGGGCATGATGATTTGACGTCATCCCACCTTCCTCCTGGTTAACCCAGGCAGTCTCGCTAAGAGTCAACTTAATGATGGTAACTAACGATAGGGGTTGCGCTCGTTGCGGGACAACAACATCTCACGACACGAGCTGACGGTAACCATGCACCACCTGTATCTCATATAGCTATCTCTCCATCTCTGGGCTAGCTATGAGTATGTCAAGAGACCTGGTAAAGGTTCTTGCGTTGCTTCGAATTAACCACATGCTCCACCGCGTGCGGGCCCCGTCAATTCCTTTGGAGTTTCATTCTTGCAGACATACTACTCAGGCGGAGTACCTGTGCGTTAACTGCAGCACTGAACTTTGTATCAACACTTGGTACTCATCGTTTACGGCGTGAACACTACGGG
+
-2,(/.(,1.3*/4*-.'.0.2-1**'0/20$&()-/:4-*+&$&',+:7345332./)-2140*'$')7-1133-1-2/88:6*,)-*1-,570*,--*,.,)--247+99128/,/-//1/,+147.7-356587795231+(%()+.5/)&(&((0+.&,**/500-%/0451,()+.98+,&&''*,//)+%))95/-012,+13903,)-0000/25234+6<;-/:4/01/(*+0.00+$'%+,,000114961./01557<7181);)(&%'),&)#&)*41/12163-*,&%,5+.8:3.620/.,-58,---*,/11332+/38;355572,-*-1+0&(&2330121/.,,-.3))-.,'%&%%%%%&&+.833754777110)'10++7//...3/78.216-1,1,/-/,.-.2.'+++/57/,.+&*$%&&()-*.//-..13138,,+,-22:1633-1-+&,,65778161/+*+0'&$$$%*,-(''()/,..**'(++1:))7548)0,6:401++,-/',/1.(()+)(+.0,,,/3330,%)'%%&,,1+/)-4/''-.-84;9617-('%&*-+,,09-/0/.')++()&*)&&('')..'0)&.+-40&3(*,.323285+%***75568/072-./.6*1+&)(&&-)*.775;:87;;+-,-.-0313-,,%$$%$)
@d1d7e718-c2e1-41b9-bf5b-d2d893ace4f9 ch=281 read=88809 start_time=2019-12-13T13:05:53Z barcode=BC01 runid=2c9cf7bc05858273f10e7d7ec552fc0bd742dc3e
CCGGTTACCTTGTTACGACTTCACCCCAATCATCAATCCACCTTAGACGCAGCTCCTTCCTTGCGGTTAGGCCACCGGCTGAGGTGTTATCAACTCTCGTGGTGGCGGGCGGTGTGTACAGGCCGGAACGTACTCACCGCGACATCTTCTCACCCGGTGCCGCGGTCCAACTTCATGTAGTCGAGTTGCAGACTACAATCCGAACTGAATGGTTTTTATGGGTTTCTTCCTCGCGGCTTCGCTTCCCTCTGCACCATCCATTGTAGCACGTGTGTAGCCCAGGTCATAAAGGGGGCATGATGATTTGACGTCATCCCGCCTTCCTCCAGCTTGTCGCTGGCAGTCTCGCTAAGAGTCCCCAACTTAATGATGGTAACTAACGATAAGAGGGTTGCGCTCGTTGCGGGACAACAGCATCTCACGACACGAGCGGCGACAACCATGCACCACCTGTATCTCATATAGCTATCTCTCCATCTCTGGGCAGCGCCAGGTATGTCAGAGACCTGGTAAGAGGTTCAGCGTCAGGTGTTATTAACCACCGCTTGTGCGGGCCCCGTCAATTCCTTTGAGTTTTCATTCTTGCAGACGTACTACTCCAGGCAGATGCTTATTGCCGTTAACTGCAGCACTGAACTTTGACATCCAACACTTAGTGCTCATCGTTTACGGCGTGGACTACTAGGGTATCTAATCCTATTTATCCCCACCTTTCGGGACTGAGCGTCAGTTGCAGGCCAGATCGTCGCCTTCGCCATGGTGTTCCTCCATATATCTACGCATTTCACCGCTACATGGAATTCCACGATCCTCTCCTGCCTCTAGCTGCCTGGTTTCTGCTATGAAACTTTACTGAAGTTAAGCTTCGGGCTTTCACCACAGACCCTTGCTGCCGCCTGCTCCCTCTTTACGCCCAACCGGATAACGCTTGCCACCTACGTATTACCGCGGCTGCTGGCACGTAGTTAGCCGGCTCAATAAAGTACCGTCACTCGGCTACTGCATTTCCTGTAGCCGCCGTTCTTCCTTTATAACGAAGTTTACAATCCGAAACCTTCTTCCTTCACGCGGCGTTGCTCGGTCAGGGTTTCCCCATTGCCGAAAATTCCCTGCTGCTGCCTCCGTAGAG
+
73..3.-9:3;.20,)*&*.511/64/-6055;959056+.51511-.%&'./1144:2..0-0340,'/,3+*4)/++(,%*-,+0../:/5.--*-/.1)&('(-46/06+-.32*2//524(),*--0,223'),-1)'))'%'2'(.)3-,,%0$*1&%,%($&((*,30354557997687<37//24514251.4-.0-()+-*1905786*,*++171))-0,,0/.3314;41124.5++.445535./,3,,,.-*/-(*--/0,-*--))''/)*+//8.)0782.&)*)++,3;/./8,568456&$%%&((*+,-*+,.1014)40.2(&(*+44124*,.1212;:.,)'&&)())+.,()%$&,02441./+)&//3,5/0-15987;68+900.-+5/)0./22.)++-26-**+***.3,78,7966/,,-2.756353,+(*%4)+,0113754422(),32024-))$$'&'&),.,/((((&%'(*96.0*-21'%)-12*(%%$%'%(+*'($$%)%%&*,27/0.4.00500++41&%*+(&%*--/761/00:;//58:6392--),.,2.0-,,+3*(/*)*))-+*,(',*)*-&+3-7.4484564776:80164-//229*2&)&')),+1'246698/9<6+1275788;886123&-.,./15,6,+-)()/0)%((+0-%)('.//2<;6998788770++,315258691--,--3629.3..,4932-+6/0866303/1176787574767;75139467,-)')+1)5*/+&&)/014321293,.&'*/)12..-,*/45:9*)&'%&$$')$&('*)../7//1:03$*'('&/7,48-++/-)+*/329+2.,-3347.30,,,*44,**53+*6062/,)+2/88872710.3-01/712-0'-').,296132004:84,*(++76424-''%%$('(%'*271./152//+)++(3)))&(%%'',03601/-,,2.6794:<507.0,4+*+564**()4<;266:53-,141999:8:;:96<4020--0/-2.)).,+40827764<+566*$)/+2865;9:3807+**)((),55632-00-.'%
@89709945-788f-41ca-a4be-2d0da5e1df9f ch=324 read=98486 start_time=2019-12-13T13:05:43Z barcode=BC01 runid=2c9cf7bc05858273f10e7d7ec552fc0bd742dc3e
CTCCTACGGGAGGCAGCAGTGGGAATGTGCACAATGGAAACTGTTACAGCAACGCCGCGTGAGTGATGAGTTTCGGATCGTAAAGCTCTGTCTTTAGGGAAGATAATGGCGGTACCCAGGAGGAGGAAGCCACGGCTAACTACGTGCCCAACAGCCGCCTGTGTACTACGTAGGTGGCGAGCGTTATCGAATCCCCACTGGGCAATAAAGGGCGTAGGCGGATGATTAAGTGGGATGTGAAATACCCGGGCTCAACTTGGGTGCTGCATTCCAAACTGGTTATCTAGAGTGCAGGAGAGGAGAGTGGAATTCTAGTGTAGCGGTGAAATGCGTATAGAGATTAGGAAGAACACCGGTGGCGAAAACGACTCTCTGGTTCATAACTGACGCTGAGGCTCGAAAGCGTGGGGGGCAAGCAAGTTAGATACCCTGGTAGTCCACGCCGTAAACGATGGTCTACTAGGTGTGGGGTTTCAACACCTCCGTGCCGCCGCTAACGCATTAAGTATTCCGCCTGGAGTACGGTCGCAAGATTAAAACTCAAAGGAATTGGCGGGGACCCGCACAAGTAGCGGAGCATGTGGACAATTCGAAACAACGCGAAGAACCTTACCTACACTTGACATCCCTTGCATTACTCTTAATCGAGGAAATCGCTGGGACAAGGTGACAGGTGGTGCATGGTTATCGTCAGCTCGTGTGTGAGATGTTGGGTTAAGTCCGCAACAGGCACCAGCCCTTGTCGTTAACTGTTCATTAAGTTGAGGACTCTGGCAGAGACTGCCTGGAGTTATCCAGGAGGAAAGGTGGGGATGACGTGAAATCATCATGCCTTATGTGTAGGGACTACACGTGCTACAATGGCTGGTACAGAGATGCAATACCGTGAGAGGTGGAATAACTTTAAAACCAGTCTCAGTTCGGATTGTAGGCTGAAACTCGCCTACATGAAGCTAGAGTTACTAATCGCGAATCAGAGATGTCGCGGTGAAGATACGTTCCCGGGTCTTGTACGCCCGTCACACCATGAGAGTTGGCAATGCCGAAGCCCGTATGAGCTAACCGCAAAGGAGGCAGCGGCCGAAGGTAGGGTCAGCGGTGGTGAAGTCGCTAACAAGGTAACCGG
+
,-16.04)20)-5-%+)&,-+1/(..+3)+,,09763)-)&'')(%(+-218212:1/0//-**()**,-.;10*605652::(*//1856.-1)%45+()*/.5/+.'+)0*'**((,)(,*)(('**1812161/17342408-51',(0/044*)&($*$'%%&*//3.1.-472&(6684;432''&'('('%)**-*&((&,+&(*)(-.1.2++&-)1/.7/5067:8,.66,,771249--0101,/,+070;:966/--.8,9-1:6213538565550/13.,+/.+,*-/)++-,+*.+2,5/,01.)$('/418:<...9673++++*,.0+2-,-*042257+,.+*(+,.,++-.../.+.(.16(&(+.,-/112322314320*.0,*+-03:5740138-43//.4*++--8;/-/71'/44./24795782)+)*,),))(&(**,21360798/;41+2-.0836.),%+4/09032382/2-.*''%''4,6,459.)*&&**-1;79*4,.))6)9<;75666:,/,..1/2*.'.6315:6-,*+/20.+..0+(),55301,,.1/3/-%'+'**+/-/+-3-.03203128200*+,--*.--,4,*1+,*//*+-.,4/7/5-++'*,()/%%'%),-*30+1-135,*0.-5/))*))130(..557/23333511$&*1258*+&')1141&'(+6)+/08').,&.&'#'%&$&%*.+7++(((**,1(,16*,,0+*/2...,+)+('((**,//08542**.*)%+**.0.3/-6.+8-406+2199813-.7,,.897--%0+.+*,...0/1,,(.075/1114887233./0..06236/+-)+;991;100320/-&(010.+'%'()(+43/96*%%)*5511*-.7127+0,*,4.425:9;7332.122./..+-***.&'&+-512*'*')/555746**&'+()*1.1,63,-/),861110262,5..-0/-%&-(/6,.134445:::43/--/0-+)-('$-*%'*)+7..10.+(0/53840-/0/(&-$&&('()+*1+,.-*1-202*))-.,-**(+((+-(+.))*,2,'()&(,939.2
@560e8b0b-70fa-4811-89d1-40f562346d5e ch=276 read=97130 start_time=2019-12-13T13:05:37Z barcode=BC01 runid=2c9cf7bc05858273f10e7d7ec552fc0bd742dc3e
CTCCTACGGGAGGCAGCAGTGGGGAATATTGCACAATGGGCGCAAACCTGATGCAGCCATGCCGCGTGTATGAAGGCCTTCGCGGAGTTAATAAAATTACTTTCAGCGGGAGGAAAGTAAAGTTATGCGCGCTCATTGATACCCGCAGAAGAAGCACCGGCTAACTCCGTGCCAGCAGCCGCAGTAATACGGAGAGGTGCAAAGCGTTAATCGAGTTACTGGGCGTAAAGAAGCGCACGCCAGGCAGTTTGTTGATCAGATGTAGAAATCCGGTCAACCTAGGAACTGCATGATACTGGCAACGAGTCTCGCTTAGGGGTAGAATTCAGGTGTAGCGGGCCGTAGAGATCTGGAGGAATACCGGTGGCAGAAAACGGCCCCTGGACACAGACAGTGCAGCGAAAGCGTGAACAAACGGTTAGATACCTGGTATTCCGCGTAAACGATGTCGACGGAGGTTATTGCCCTTAGGCGTAAGCCACCGGAGCTAACGCGTTAAGTCGACCGCCTGGGAGTACGGCCGGTTGGCTTTCAAATGAATTGACGAGGGCCCGCACAAGCGGTGGAGACATGTGGTTTAAATTTCGATACAGCACTTAGAACCTTACCTGGTCTTGGCATAGAACTTCCGGAGATTTGGTGCAGCCAGAACTGTGAGACAGGTACTGCATGGCTGTCGTCAGCTCGTGTTTGTGAAATATTGGGTTAAGTCCCGCAGCAGGCACCTTATATCATTTGCCAGCGGTCCGGTAGGAACTCAAAGGGGAACTGCCAGTGATAAACTGGGAAGGTAGGATGACGTCAAGTCATCATGGCCCATGCCGGCAGAAGGGCTACGATGCTACCAATAAAAGCACAAGAAGCGACCTCGCGGAAACAAGCGGACCTCATAAAGTGCGTCAGCAGAGTCCGGATTAGTTAAGTCTACGCTCGGCGCCAAAGTCAGATCGCTTTAGTAATCGTGGATCAGAATGCCACGGTGAACTACGTTCCGGGCGCGCACACACCGCCCGTCACACCATGGGAGTAGGTTGCAAAGAAGTAAGGTAAGCTTAACCTTCAGGAGGGCGCTTACCACTTTGTGATTTCATGACTGGGGTGAAGTCGTAACAAGGTAACCGGAAGGGTGAGAGCTGACAGGCAAAGTAGGTTAACACAAAGACACCGACAACTTTCTTCGCTGTAATACGTAACTACC
+
,-1/./2079-08,*,*(,--48-+6-,90-+,,,90/2***-/3()*)((1//0.1320*645//.,,-**-1,31734/)),,'(1'''---()',--4812(,)-6.',.*2*(+*0(,&)%(%('&%('/$/&'$%%),3.0,*-(&)()-37+,($$-)//02,.7781/-*%-((*'*..1.,/(1-,(''*&((2)*/68;5:/.''&,3/457;998399/'(*(*/,&($%$%&/2(2492)2-&&22)%(---&&.0/+0'%&-+,&.'))*(*-3..-',+,.1332($'&),+*)--.)&'&'('(''&'*,.23'(031+)(%'&%$$**----.9703/*,++2./32)+*)*,%%2,(%&%&))(%$&0+-#%'+)/&'++/&&%%*)&'*-),+,).4)-&'+.))1.+/3+-.,)&('&$+*0/3(+*-0&/0-+-*'''(-,%*'(26%&%')+(+*&&$'$%),,-+'+01+)%&%)*9/1/0,-.99:;805*(()*,3+1*12-0)-*+0)*&'/-%&--284,*',*')*)$'$').,3/8872%'%)(*&'$)).-(+)-63.+,.)60'+%&%#(#((,('$&)0+/2-,,-)(()*.).,)1,%%''$%$&+&*,+''$&))%'&1*,.+))%*))*1-*,1''''&+,-.46,,00.00124&16-)-,/37+,..'-.3946+-3-&%'$'&%%''#$'(*)01()%'*0+-6)+$(&'*'(&$%+((%+6063&131*$)1/27;,32001'0*)+0,&'''+&%'1)*335202.-*-.-12///1162(*%)+&)*-&(&&+&,(*+'&'&)+//*0*-))+'#&$%**%'(&./26965/.-()-(+/.)),4/..347.8<3.6670+&#(%%(&&(,(2,0(1#))1+&&(*-*,()--,,/,+0(),(()*(--/&)*(**&'*805)503451,''-+06/')*+)&%%'(*,,./1(.-,)),*,.10++/+'33+)20+/,0843.51'*,+/32:/6/7-'+*(),*0,-1'%%%%1',,,3,%32.*3.33608&.4..132*,*)*64330.*''$''+*.)3,--,)+.*,2*0/6986070/.3'+*)*%&'%'*8%(..*1)'+(-2/621/-0+/,*+.152,*+5,,,99+-8+*,,*--5002202+'&$$#
@3c22ca21-d76f-4809-aa4b-d793a0dc8ab8 ch=462 read=90870 start_time=2019-12-13T13:05:32Z barcode=BC01 runid=2c9cf7bc05858273f10e7d7ec552fc0bd742dc3e
CTCCTACGGGAGGCAGCAGTAGGGAATCTTCGGCAATGGACGAAAGTCTGACCGAAACAACGCCGCGTGAGTGAAGGTTTTCCGGATCGTAAAACTCTGTTGTTAGAGAGAAGGACGTTAGTAACTGAACGTCCCTGACCGGTATCTAACCAGAAAGCCACGGCTAACTACGTGCCAGCAGCCGCGGTAATACGTAGGTGGCAAGCGTTGTCCGGATTTATTGGGCGTAAAGCGAGCGCAGGCGGTTTCTTAAGTCTGATGTGAAAGCCCCCCGGCTCAACCGGGGAGGTCATTGGAAACTGGGAGACTTGAGTGCAGAAGAGGAGAGTGGAATTCCATGTGTAGCGGTGAAATGCGTAGATATGGAGGAACACCAGTGGCGAAGAGCGGCTCTCTGGTCTGGCGGCAGGCTCGAAAGCGTGGGGAGCAAACAGGATTAGATACCCTGTTAGTCCACGCGCCGTAAACGATGAGTGCTAAAGTGTTTGGGGTTTCCGCCCTTCAGTGCTGCAGCAAACGCATTAAGCACTCCGCCTGGGAGTACGACCACCAGGTTGAAACTCAAAGGAATTGACGGGGGCCACACAAGCGGTGGAGCGTAATGGTTTAATTCAGCAACGCGAAGAACCTTACCAGATAGCCCGACATCCTTTGACCACTCTAGAGATAGAGCTTTCCTTCGGGGACAAAGTGACAGGTGGTGCATGGTTGTCGTCAGCTCGTGTCGTGAGATGTTGGGTTAAAGTCCTGTGAGCCTGTATGTGTTAGTTGCCATCATTAGTTGGGCACTCTAGCGAGACTGCCAGTGACAAACCGGAGGAAGGTGGGGATGACGTCAAATCATCCTTTTGCTTATGACCTGGGCTACACGTGCTACAATGGGAAGTACAACGAGTCGCTAGTACTGAGGTCATGCAAAATCTCTTAAAACTTCTCTCAGTTCGGATTGCAGGCTGCAACTCGCTGCATGAAGCCGGAATCGCTAGTAATCGCGGATCAGCACGCCGCGGTGAATACGTTCCAGGCCTTGTACACACCGCCCGTCACACCACGAGTTGATAACACCCGAAGCCGGTGGCTGTACAAGGAAGGCTGTCTAGGTGGGATTGATGATTGGGGTGAAGTCATGTGGTAACCGGG
+
1/40-/3-6-)/+-,./)+0.-3*.0//4<:2920923:84//20,0420**''-)*349758;/0/0/-++),,).0;822'8*999795;:40699090/18-*+&*$(((*55-6-(*,+,(*,18:3)7.(&*&.(&',*--,(&,()%))*&,.,-.2/0272555250041*3113,**/,,7.+*,,..3--0706857/50/.4&)'"12(%/(+6776/54.'+)*.25953;;8;9;;/5060457.--..61/-,)0174:2(64557895/69.'*')-&5(4*-73.1793*,,.31//445631,))%+/**,),/111120600.,+)*,--41,03.+-09:9875)*(*'1-12-./6055574/..+*-)7+**22/14,+*(%%$&#$$'((-0)-.*(-/679:+(..6956)34+5,.(--57;//02.*-21-%('+/0768;816'%*(%*)++0.4+,-104'/*+2-;.50).<;7;94685.-'*(+,285567.6+63',,--48548445+*&*+,*-26)1.&&312+,/-+996:-1-/.--,+*'*34.06(/*-(+')-575,**+(,))).02<7.252+&(&+*403038.)4),.,*27)*2.)%*&$%&'&1.%$&),01;66621)))+,7((((*17,6:*871188/209-)+,.7,,./07/---.61*8+.056.--..9897899878457737057491;/0254,-,'(,-+-*+*-*.-.500/7129780,/2'10.,5/4////,,--*++++-%)%#'**+,8;;::79/+/,,**+)&/264434468))(-//62$%((&$($%)),-.3,.0)+/2/(*('(&%%&.3020(*,,,-16463-.12..0(.,)*&(('-,1/1)/.:9.+.5326/:6-*/5021.1*.158(3)./.3.8::855.0-1.--,&+-1.41/495/1.-1*-%'),7+**+)37679333222591204887;:8:-8,1($6879/9///83424:04;30595647;131131811/020+2/*)-3139387.6-*)$%'-+0,/)+-+0536))*33445-24/111004.441))(1)..010.3500597,,*
@27f54ea3-e470-4cfe-ae68-a81176d0ef4e ch=122 read=148846 start_time=2019-12-13T13:05:28Z barcode=BC01 runid=2c9cf7bc05858273f10e7d7ec552fc0bd742dc3e
TTGTTGTGCTTCGTTCAGTTACGTATTGCTCCGGGAACGTATTCACCGTGGCATTCTGATCCACGATTACTAGCGATTCTGACTTCATGGAGTCAGTTGCAGACTCAATCCGGACTACGACGCGCTTTATGAGTCCGCTTGCTCTCATGGTCATACTCTTTGTATGCGCCATTTGTAGCGCGATGTGTAGCCCTGGTCGTAAGGCCATGATGACTGACGTCATCACCTTCCTCCAGTTTTATCACTGGCAGTCTCCTTTGAGTTCCCGGCCGGACCGCTGGCAACAAAGGATAAGGGGTTGCGCTCGTTGCGGGACTTGACAACATTTCACAACACGAGCTGACGGCAGCCATGCAGCACCTGTCTCCGCGGTTCCCAGGCACATTTCTCATCTCTGAAAACTTCCGTGGATGTCAAGACCAAGGTAAGGTTCTTCGCGTTGCATCAGATTAAACCATGCTCCACCTTGTGCGGGCCCCGTCAATTCATTTGAGTTTTAACCTTGCGGCCGTACTCCCCAGGCAGTCAACTTAACGTTAGCTCCGGAAAACCGCCTCAAGGGCACAACCTCCAGAGTCGACATCGTTGCAGCGTGGACTACCAGGGTATCTAATCCTGTTTGCTCCCCACGCTTTCGCACCTGGGCGTCAGTCTTCGTCCAGGGGCCGCCACCGGTATTCCTCCAGATCTCTACGCATTTCACCCGCTACCTGGAATTCTACCCCTCTACGAGACTCAAGCTTGCCAGTATCAGATGCAGTTCCAGGTTGGGCCAGGGGATTTCACATCTGACAACAAACCGCCTGCGTGCGCTTGCGCCAGTAGTTCGATTAACGCTTACCCTCCGTATTACCACGGCTGCTGGCGCGAGTTAGCCGATTAAGCTTCTTCTGCCGGGTAACGATCAATGAGCAAAGGTATTAACACTCCTTCCTCCCGCTGAAAGTACTTTAGCCGAGGCCTTCTTCATACACGCGGCATGGCCGCATCGAATGCGCCCATTGTGCAATATTCCCCACTGCTGCCTCCCGTGGG
+
%,)/+'+(++1..094(659342741.,+(*$/,:0/,)*+0:458;570:10271)++24*)*+4393/0*.///27/--)*/1/(1-.(+-)(),')-'+,179083-'06+,&$&)*862,,),''),+/,0-++5,*,,,+/''+/--(*%)*,-5/+.25599:;299,.0--,***)0%)$$%)/.*+5;:5**,(((),%%'&&&$%',-7678:47,.,---../%%#''''')505..51*/0.-/018214476/4-'-/.-6/37(*)(-*,)+17(329981+41,45./-/0444:45-8-,(&#%#)(,+,27-/'(*+-'/13465421.)---8.,5''%**&,)%%--./'$&').6+6)&)((&()'--++.03431220781/2621/14;87.24++,(-.0+-2/04.52:46881670:*))++''+3*;;9864+-3632*+&')).26/534:84)+4-;6<926:8204.;<2,,(''))+,027,5/226*)'#-.)(*+-))(&(+-+-,7...15-40+72../&*.27*5-::/*+.65:46(,'&',-779798237(*+234457676-58-7/,0/26/4/.4755292,-.2.0.(,+*-:/-00.13122*%),,3,,11926810-/00*.((-(*2/),-./<7./.()*/10434/44516<./639/-27*.'%&(+)/8/5-54,/--,%+(&.*1460-%+./.2/'+,-48212/.0+,1,2*&',2*,,+/+$.2)1'2.()*-.24.('((/+8511907:5000/0/.(+(''+.0.242+4-4,-.2222....'+30,07/0.1.+0/&,,3022819-+),($(*(*(-1)$.('&%'*.08<899311/)*--&(%&'&%()-5606+&$+'+.(&#&(*34,233/64-+7-,--*'+''((&&(/0&'+0.:5:44:76631*/-/165./+317()&'*&%&&&'*39/./:).*--5101-699,(/0.24458/75)'7+-*
@e6a10233-c713-4401-b030-f1c7059b85e9 ch=276 read=97100 start_time=2019-12-13T13:05:22Z barcode=BC01 runid=2c9cf7bc05858273f10e7d7ec552fc0bd742dc3e
CCGGATTTACCTTGACTTCACCCCAGTCATGGAATCTGAAAGTGGTAAAAGCGCCACTCGAAGGATTCAGCTACCTACTTCTTTGCAACCACTCCATAGTGTGACGGGCGGGTAATGTACAAAGGCCCGAGACGTGTTCCGTGGCATTCACGATCCACGATTACTAGCGATTCCGACTTCATGGAGTCGAGTTGCGGGCTGTCGGACTACGACGCGCTTTGTAGGGAGTCCGCTTTGCTCTCGCGAGTCGCTTCTACTGTATGCGCCATTTGTAGCACGTGTGTAGCCCTGGTCGTAGGGAGGGCCATGATGACTGACGTCATCCCACCTTCCTCCAGTTTATCACTGGCAGTCTCCTTTGAGTTCCCGGCCGGACCGCTTTGCTTAACGGGATAGGAGTTGCCTCGTTGCGGGACTTAACTTTAACATTTACAACACAGGCTGACGACGGCCATTGCAGCACCTGTCTCTCACAGTTCCCGAAGGCGCAATCCATCTCTGGAAAGTTCACCGGATGTCAAGACCAGGTAAGGTTCTTCGCGTTTGCATCAGATTAAACCACATGCTCCACGCTTGTGCGGGGCCCCGTCAATTCATTTTGAGTTTTAACCTGCGGCCGTACTCCCCAGGCAGTCGACTTAACGTTAGCTCCGGAAACCCTCCAGGGCACAACCTCAAGTCGACATCGTTTGCAGCGTGGACTACCAGAATTATCAAATCCTGTTTGCTCCCACGCTTTCGCGCACAGGCGTCAGTCTTCGTCCAGGGGCCGCCTTCGCCACCGGTATTCCTCCAGATCTCTACGCATTTCACCGCTACGCAGATTCTACCCCCCCTCTACGGACTCCGGCTTGCCAGTATCAGATGCAGTTCCCAGGTTGGGCCAGAGTTCACATCTGACTTAACAAACCGCCTGCGTGCGCTTTACGCCCAGTAATTCCGATTAACGCTTGCACCCTCCGTATTACCGCGGCTGCTGGCACGGAGTTAGCCAGTGCTTCTTCTGCGGGTAACGTCAATGAGCAAAGGTGTGCTTTACTCCCTTCCTCCCCGCTGAAAGTACTTTACAGCGAGCCTTCTTCATACACGCGGCATGGCTGCATCCAGGCGCCCGCTGTGCAATATTCCTGCTGCCTCCCGTAGGAAC
+
2'*)%1/().3)(%%&083,./5.*-46,,%()+-+%%,,(+.,21182*''%++%((-'*.,4*1.$%)*+3452)24:.58.).,(.,%)-1,$''*)($'),.6+)(*')$$$%,*678*202/**$&'''-+-22%&'(--..41&'*.//))*)0080421/00-741'(%,309+,/+)(*,+&()4.0*1(($$&'(.%,0/.1.1,+&).**%'%(,+&'(,'&(003-..-+/)())()+*-6.21./01.++,-*,,&)+,*)***&+.02)))0.3;,,6:65.1-&11&(-0452301--))+,-4,46837-($2(.03601,-.3:0-/702/500/12686.))))*,4--))++--296:85+*'(*()(+'.'.4/45)+&)-6-,/,-+14//-96,&$%*')+/,+&)&).'&((+.-/)078/249986*204&6'(+14211/'&(++,(+(+-089/20++4)4/580;00850/.+./,-0+/6//%&',0+7145263547,-')09*5.8404%%$%&--(**.1)),3+5;6;6021301116,+)**+/1.0(3.&-//+%11284;950;;.-,*185,.4-(*)-.453*,--//7:,+120%../2.-)%)(,++-.+/135//*($-+-,0)*(0))$%&$&&*.*7,774141365281+,++.)/0310/)/+).)*-,*+*&'',1/-*27*%*+1:2).//0740+,&,')(,20.--),+-,2,)+/+*374-52*1419769:11.(**,3235+/(('+*)+*(%*+,(1841365/01,)&''&(-2241412564-02501-./158+',-3;..7,-,.098445334247/-'$&%((')+8-()++/5++++,,+**)+.3310&'+2/1768760////276027096,,0787060./314,.*()*(++-53.*.+-,/3+*&%(+1134531,*$&&)$(3.-+/6'12)*182:<8745181-0942793;3426.4;.-,*$(&&()+'**05+1;7)(.6.)+-,*)0+'*)&%%&%&'&*&$')*,1*.0.*0++)*(+(-+$&%%%&(*,*1($((,**1/')%$'##)+--0.1/''(((283.:1-.,1)-*-
@153f55c5-78f7-43b1-b7ed-2cda01ab7138 ch=124 read=175749 start_time=2019-12-13T13:05:17Z barcode=BC01 runid=2c9cf7bc05858273f10e7d7ec552fc0bd742dc3e
CTCTGGGGAGGCAGCAGTGGGGAATATTGCTGTGGGGAAACCCTGATACAGCAACGCCGCGTGAGTGATGAAGGTTTTCAGGATCGTAAAGCTCTGTCTTTGGGAAGATGTGGTACCCAAGGAGGCCACGTGCCGTGCCAGCAGCCGCGGTAATACGTAGGTGGCGGGCGTTATCGGATTTACTGGGCATGCAAAGGGAGCGTAGGCGGATGATTAAATGGGATGTGGCCAAATACCCGGGCTCAACGGGTGCTGCATTCCAAACTGGTTATCTAGAGTGCAGAGGAGAGTGGAATTCCTAGTGTAGCGGTGTGCGTAGGGTAGGAAGAACACCAGTGGCGAAGGCGACTCTGGTTCTTAACTGACGCTGGGGGGCTCCCGAAGCGTGGGGAGCAAACAGAGTTAGATACCCTGGTAGTCCCACGCCGTAAACAGTGAATACCCAGGTGTGGGGGGTTCAACACCTCCGTGCCGCCATAGCAAGTGAGTATTCCGCCTGGGGGCGGTCGCAAGATTAAAAACTCAAAGGAATTGACGGGGACCCGCACAGAAGTGGGCATGGTTTAATTCGAAGCAACGCGAAGAACCTTACCCCCTTGACACCTTGCATTACTCTTAATCGAGGAAATCCCCTTCGGGGACAAAGGTGACAGGTGGTGCATGGTTGTCGATCAGCTCGTGTCGTGAGATGTTGGGTTAAGTCCCGCAACGAGCGCAACCCTTGTCGTTGAATTACTACCATTAAGTTGAGGACTCTAGCGAGACTGCCTGGGTTAACCAGGAGGAAGGTGGGGACGGCGTCAAATCATCATGCCTTATGTGGGAGCTACACACGATGCTACAATGGCTGGTACAGAGATGCAATACCGTGAGGGGTGGGCAAACTTTAAAACCAGTCTCAGTTCAGTTGTGGCTGAAACTCGCCTACATGACTGGGTTACTAGTGTCGCGAATCAGAATGTCGCAGTGAATACGTTCGGGTCTTGTACACACCGCCCGTCACACACCATGAGTTGGCAATACCCGAAGTCCAGGAGCTAACCGCAAGGAGGCAGCGGCCGAAGGTAGGAGTCAGCGGTGGGGAAGTGAGGAATCGTAACAAGGTAACCGG
+
)('#$)/*'0-,146325/'&'(*/(3**)&&),7/'*1.2:-**00&212777848878693.-.,-/002460;:5*,,/./108,9.+-1174613:;.8/3.*+)'()-0...(+/--'('%%$%%&$((&)1250&.,+-3.,2,*7-..8789593495(-11.4/.-4-,(25++-10/*&$,(),/+',+$**0/369:8;9:8.8,57:.3<:964-*($$778121:-2-..04,++%0)4,-.34042/(79---6,4811143//0/064,'*+('&&*))*)/.34'%%&&&$.**')).-1263.('+&/4//.051111-./082/.3-30631,+&&$..&&'%(*-+++*+,-(+//((*0&'&,*(*2569;/'/04:/5.)'(/0.08869<7.3;9778/8+*-,,%&*.:2/'+-.7;9-3*'(/477637997,0,)%$&%(-,74*-'*,)/1(*&'**(',%'()+9;:913,+).00('-821/0.)$,//.9;94/32)1,*,*,2,++**-8625;1,-.3/*,(%'*)-.-44*+:;5:8944.2../996653413566/43.3-+((*.21141+-,-*10-.2040808-&)&&(*+(-4/*176.+24/65:(0,0106,1501894536*046130/()+.000128545320)/12145)*&06.-/0-5,#%)).&((++4785:3*2//-)/*&%%*+*.115;312.,*+-)+24246530/*))*+0778;8470+)&&(1,4+)1+-2,/(',55.*,&2335787...8644%-'%')-,,&-3'*,1100/+-+&*,3741520,9,,-;8623.../05809000;7854,2.')0))-&90,5:/4;;0050/054:,-157./62102/00-49-.:9744-'(&))*..(,)*-))))&+'.//:45:634)+6336:78+-.)+41660395*6898594431-,*.2*177,-//732-224/--,)--((+0,/1:,*''+(**%()%++2630-%*('/+,-/,-002856,-(**),.)$&))***)&.)96()'),,,,+()*+,.('&*++-*.42345
@a7527862-92fb-4f99-86b3-ec84a3535656 ch=53 read=155833 start_time=2019-12-13T13:05:15Z barcode=BC01 runid=2c9cf7bc05858273f10e7d7ec552fc0bd742dc3e
CGGTTTACCTTGTTGACTTCCCCAATCGCTGACCTACCTTCGACACGCTGCCTCATTGCGGTTAGCTCTGCGGACTTCGAGGTATTGCCAGCTCTCATGGTGTGACGGGCGTGTGTACAGAACCGGGAACGTATTCACCGCGACATTCTGATTCATGATTACTAGTAACTCCAGCCGTAGGCGGAGTTCCAGCCTACAATCCGAACTGAGACTTTGGTTTTAAAATTTGAAAACCACCTCACGGTATTGCATCGCGACCATTGTAGCACGTGTGTAGCCCTACACGCGTAAGGGGCATGATGATTTGACGTCATCCCCACCTTCCTCCCTAGTTAACCAGGCGATCTCGCTAAAGGTCAGCAATGGTAGTAACTAACGACAAGGGTTGCGCTCGTTGCGGGATAACCAACATCTCGACACGAGCTGACGACAACCATGCACCACCTGTCACCTTGTCGAAGAGTTTCGATTAAGAGTAATGCAAAGGAACAAGTGATAAGGTTCTTCGCGTTGCTTCGGGTAAACCACATGCTCCGCTGCTTGTGGGTCCCGTCAATTCCTTTGAGTTTTGCCAATCTTGCGCCATTGCCCCGAGCGGAATACTTAATGCGTTAGCGGCACGGAGGTGTTGAAACCCCACCTATTCATCGTTTACGGCGTGGACTACCAGGGTATCTAATCCTGTTTGCTCCCCGCGCTTTCGAGCCTCAGTCAGTTACAGTCAGAGAGTCGCCTTCGCCACTGGGTGTTCTTCCCTGGCTCTACGCATTTCACCGCTACACTGGAATTCCCTCTCCTCTCCTGCACCCTAGATAACCAGTTTGAATGCAGCACCCAAGTTGAGCGGGTATTTCACATCCCACTTAATCATCCGCCTACGCTCCCTTTACGCCCAATGAAATCCGGATAACGCCTACGTATTACCGCGGCTGCTGGCACGTATTAGTTAGCGTGGCTTCCTGGGTACCGTCATTATCTTCCCCGAAGACCAGGCTTTACGATCCGAAAACCTTCATCACTCCTGGCGTTGCTGCATCGGTTTATTGTGCAATATTACCGCCTCCG
+
+'+,.+)143:*.()).3(+'-'-017433/&(%''46785-)+&)'),')&&((,+)+)./22041,%%(*3,..95-$+&)&+*)16-),,*+++.8:8612//(0-,.*+)))&&(()-25'985:7699:<849322/-..+0978051/.-./2/00(')+,0214--',)&+%)+3.*%'*+4(%)2,*,+1863((4851/)*,,-)00/2;:1)5-',.(((01()-&(-,3/6286+2)((%%&#%%&'1%(-&%%''$'+,61.)('+.+')/+-('%'+,(*3-,04///,(49)))/..4.-06:,)/84<89372,()+2-)%)%'('+*'))).-/065(+()('$%)0)-.,*,--2,..604/522+2/2:241366/89,'3.((%-..)+*((('***+-3631355403+/12*&$&).-/15()'+(.)$())+&-+(**+))/62-((.-0,,+.//732358'+-()''%'&'&'+&(,7;8260'),.0./093('%-*896:0/.00323/*+*&'$$&%'***17/&+1,8293).0++,*794,,/2/4.*/,%)((*'+''*+,*()26+506,++2*2-41-//1.3103,$'-3//31,0,%--(055+&*))*.71-121.,&&'(211569565431*5/**,-342610../.;+)*349;4$()*49*-*,,59++&&'-3316///358)),++-/..3337///.'/,/0)+,27628,2.))**+-$$('*/1:81377,+*$&%(*(*-*/),+&).+/644489922119(*/3784448089;2/'1/,5.10,-2+-**+-2&./&.**+081.--./<3,%(('6-0.,,60-/9+(+++079)283+/1.74-/213:1./2,406300*-.**/-,*+-*,.*+*,*-...01-*..1,(-*)2*%%#%%)0-/3-*),0(')8556734:44482855-&'*&-.(('-1086%/0-//++.7:62:6<988-%)(*&#&'',.6-.,00025+//0/)/,,,707/+'$$#%%#&&',,'
@f9828c1d-1926-4937-b326-8483cfba512a ch=195 read=88413 start_time=2019-12-13T13:05:14Z barcode=BC01 runid=2c9cf7bc05858273f10e7d7ec552fc0bd742dc3e
CCGGTTACCTTGTTACGACTTCACCCCAGTCATGAATCACAAAGTGGTAAAGCGCCACTCGAAGGTTGGCTACCTGCTTCTTTTGCAGCCACTCCATGGTGTGACGGGCGGTGTGTACAAGGCCCGGGGCATCATTCGGCATTCTGATCCACGATTACTAGCGATTCCGACTTCGGAGTCGAGTTGCGAACTCAATCCGGACTACGACGCACTTTGAGGTCCGCTTGCTCCCCGCAGAGGTCGCTTCTCTTTGTATGCGCCATTGTAGCACGTGTGTAGCCCTGGTCGTAAGGGCCTCCATGATGACTTGACGTCATCCCCACCTTCCTCCCAGTTTATCATGGCGGTCTCCTTCAGGTTCCGGCCGGACCGCTGGCAACAAAGGATAGGAGTTGCGCTCGTTGCGGGACTTAACCAACATCTCACAACACGAGCTGACGACAGCCATGCAGCACCACTGTCTCACGTTCCGGCATTCTCATCTCCTGAAAACTTCCGTGGATGTCAAGACCAAGGTAAGGTTCTTCGCGTTACATCGAATTAAACCATGCTCCACCGCTTGTGCGGGCCCCATCGAATTCATTTGAGTTTAACCTTGCGGCCATTGCTCCCCAGGCGGTGACTTAACGCGTTAGCTCCGGAAGCCGCTATCAGGCACAACCTCCAAAGTCGACATCGTTTACGGCGGACTACCAGGGTATCTAATCCTGTTTCGCCTTGCGCTTTCGCGCCTGAGCGTCAGTCTTCGTCAGGGGCCGCCTTCGCCACCGGTATTCCTCCAGATCTCTACGCATTTCACCGCTACACCTGGAATTCTACCCCCCCCTCTACAGCGAGACTCAAACTTGCCAGTATCAGATGCAGTTCCCAGGTTGAGCCCGGGGATTTCACATCTGACAACAAACCGCCTGCGTGCGCTTCACGCGAAGTAGTCCGATTAACTTGCACCTCCGTATTACCGCGGCTGCTGGCACGGAAGGTTAGCCAGTGCTTCTTCTTCTGCGGGTAACGTCGAGCAAAGGTATTAACTTTACTCCCTTCCTCCCCGCTGAAGAATTACTTTACAACCCGAAGGCCTTCTTCATACGCGGCATGGCTGCATCAGGCTTGCGCCCGGTAGCGCAATATTCCCCTGCTGCCTCCCGTAGGAG
+
957.8.-755723-(()&))74,465+*+-/233273.--,3,)*285//&'*(-*$)(-')**$)%*&((&*)&$((/*)-/)'0'&*-%')77*,7(0+,-351::6-5-///377810'/4--30'.$($(),))+**,17*+,3/1-/,.-7+0/3-04163100(//8/)*&)+.'&,2.--('2/086;67452.+-%%+-536/218+'&'*-.*')0.,+)20,*+-)&(,-./)043//-*57+,10/10082-6+**,+*+'.'&&&&(*0/,.,,,*,,-',**(*042----*+**')*//4687:25,'*/,/15)-0*)./<1126*%%(((311/,')3+&'-.727284449688/756752055:*3-**(''&'-*)('(*-22:0/.94*')()&.(0*100021(')$&'*+14234,498:1,.0+0.2-'--/3&&(*0151,-,+.-)&(&'./+).,132+*&&(14--5.34-/3:89+0-+.+-)-.*-,/27)4-<88<556-5,&(),0(()+,-88.40,0446813,*)9),.67..(,31(&*1*,.,:-049.,,/-97/2.&&%#%&&&(&)'',318;7-17;,2+,,-/.-.)((),/,+-.,/.6,6+*+()(+**).0,)0277:07'34.),.,',--094:7-)-)&*.*+/*+'%773/0-2-,+.36-,(*($"%%&%$'().87*-2149*+454110+*555::478,+592+23/6.6/595/17/4467<90+.+),.00988443201;72/3;226//00:32,+0,9-667270667,(-*%'&()((+.078)3&,-,+4;/-0--,027<;;344;295--20410070*(())#220,*+,--(''%(2-6928968877899981001)')''&''&'%&+)(),1600,,-*+$*,-.1)--+1-0.,*0+,-::05-+*-04*&&**0-,-2%,/++1,,131622300+9878:8677/02/54*.3.00.-**.2.*+,1:.1:7/20;8+&'.'(.'(&+''(13,(-/1280*+1.5398;7888+0,.+/.72346:8900//0&/6416.0-80+,0.'%&#'&,)()*05/-)(,,)+)*17(,0*2**,
@1e827ef4-3f59-4495-95e3-7f2a8000334f ch=414 read=82832 start_time=2019-12-13T13:05:05Z barcode=BC01 runid=2c9cf7bc05858273f10e7d7ec552fc0bd742dc3e
TTGATGCTTCGTTCGGTTACGTATTGCTCTGAAGAAGTTGTCACTGTGTTAACCTACTTGCCTGTCGCTCTCTTCCGGTTACCTTGTTACGACTTCACTGATCATCAATCCCACCTTAGACAGCTCCTTCCTTGCGGTTAGGCCACCGGCTTCGGTGTTATCAACTCTCGTGAATTTGGCCCGACCCGGGCGGTGTGTACAAGGCCGGAGACGTATTCACCGCGACATGCTGATTCGCGATTACTAGCGATTCCAGCATGTAGTCGAGTTGAACTACAATCGAACTGAACATGGGTTTTGCTTCACCTCACTGGCTTCGCTTCCTCTGCACCATCCATTGTAGCGCGTGTGGCATTACAGGTCATAGGGCATGATGATTTGACGTCATCCCGCCTTCCTCAACTTGTCACTGGCAGTCTCGCCAGAGTCCCCAACTTAATGATGGTAGCCTAACGATAGCGCTCGTTGCGGGACTTAACCCAACATCTCACGACACAGTGAGCGACCATTACACCGCAGCATCTCATATAGCTATCTCTCCATCTCTGGAGCCTTTGCCAGAGAGTATGTCAAGACCTGAGTAAGGTTCTTCGCGTTACTTCGAATTAAACCACATGCTCCACCATGCGAGCCCCGTCAATTCCTTTGAGTTTCATTCTTGCCCAGTGCATCGTTTACGGCGTGGATACTGAAATTATCTAATCCTATTGCTCCCCCCGCTTTCAGGGACTGAGCGTCGGTTGCAGGCCAGATCGTCATAGCCTAGCCGCTGGTGTTCCTCATATATCTACGCATTTCACCGCTTCCACGCTTGGAATTTCCACGATCCTCTCCTGCACTCTAGCTGCCACCGGACAATGGCTTACTGAAGGACTTCGGGCTTTCACCTATTGCTGCCGCCCGTATTACCGTACCGCTTTGGCGTAGTTAGCCGTGGCTCAATAAAGTACCGTCACTCGGCTACCATTTTCCTGTAGCCGCCGTTCTTCTTATAACCGGATTTATTCAACCTTCTTCCTTCACGCAGCACCGGTCGGGTTTCCCCATTGCCGAAAATTCCCTACTGCTGCCTCCGTAG
+
'#%$)&0/734387+8-:///605+**,-//3,),*(0521*(&$'()*0/50:40..3-283234450.+%/1200&10%)044109/00377,+&*#$'34492420/90-072500484565432850//019;261,74<5682+*3*41/54.7..+1-**,()(-*'%&%"&)0.,*,-('*+1/69.-+(()056/4851(+*/62767;2.29.31-/+..43423766775390//.3588::4++'*'0,133784121,'',///00969,*--.-)))14585657,,.294/.7/,%&%*0.0:0)*,344132.--/1377926943..-&*,--))+'&+.),&/20003+158.640110017.,.1/22:8286.156<6620-*+/1./2122385569500((%)*-.,4:5,*'('%2*-.9342/,(,()%&&'()(%%$%%*335++(1164721+'%$./343364.23+..-%(''(&-+-,&,/'$'(23%*((*-0446)-,++,-04878616968977.2.,,5,31)%%#'%&%%&+*-(,/.2026;.,&&&+(.,29668635105//0;8),(/,1;3634647000/6-04&0***%+-46/+.5,206+')06.347;97478060+-(&'''&%(*/+08/*-./-.661-%##%$(())/+/-./7-/.,)13(*.02978-(*.45+%,-+6310,11121*0/4)2%+&+2/.01//3.(('$+**)*/5&1335337550.0,,,6566667897:<<2100*-1./'$')&'$(($$''%'))-*-.,3),,0**-6/001(',1200-'-,,&)'*'&$&%&)),0/)&)+))-.0)85-0)+0'(*((1,-.0+*)(&'&#$'),,,,(&'*2)()+*,*-+)*-0/.(042(,''())3,,70,.15;693)+/,)-+-,23),::.00.-+**+5*/78:9.+.*)1+*/+-&*)&0/)*))$-&)/3;67<:77;7%3-*%))$))*%'&,7-0;.08:5-0;+/1,-05186/;-))6799;645-13**-)
@03ff834e-ebc1-4a12-930d-7b5498bc002d ch=342 read=79307 start_time=2019-12-13T13:04:55Z barcode=BC01 runid=2c9cf7bc05858273f10e7d7ec552fc0bd742dc3e
CCAGGTTACCTTATTTTGACACTTTAATCATCAATCCACATAGACAGCTCGCTTCGCTGCGGATTTAGGCCACCGGCTTCAGGTGTTATCAACTCTCTCATTGAATTGGCAGGCGGGCCGGTGTGTACAAGGCCGAGAACGTATTCACCGCGACATGCTGATTCGCGATTACGCGATTCCAACTTCGTATGGTCGAGTTGCAGACTACAATCCAGACTGAAATGGTTTTATGGGTTTCTTCACCTCGCGGCTTCGCTCCCTCTGCTTGTAGCACGTGTGTAGCCCAGGTCATAAGGGCATGATGATTTGGCAATCGCTCCCCTTAACCTCCGGCATCACTGGCAGTCTCGCTAGAGTCTAACCATGTGGTAACTAACGATAAGGGTTGCGCTCGTTGCGGGACTTAACCCAACATCTCACATTTACAGAGCTGACGACAACCATGCACCACTGTATCTCATATAGCTATCTCTCCATCTCCTGGAGCCTTTATAGGTATGTCAGACCTGGTAAAGGTTCTTCGCGTTACTTCGGGGTCGGCCACATGCACTCCACCGCTTGTGCGGGCCCCGCAATTCTAACGGAGTTTTCATTCTGCAGACCTTTTCTCCAGGCGAATTACTTATTGCGTTAACTGCAGCACTGAACGACATCCCAACACTTAGTACTCATCGTTTTGGCGTGGACTACTAGGGTAATAATCCTATTGCTCCCACGCTTTCGGGACCCCAGACGTCAGTTGCGAACCAGATCGTCGCCTTCGCCACTGGAGTGTTTCCTCCATATATCTACGCATTTCACGCTACATGGAATTCCAGTGCTCTCCTGCACTCTAGCTGCCTGGACTTTTCTATAGCGCAGTTAAGCTGGGCACCACCACAGACCCTTGCTGCCGCCTGCTCCTCTTTACGCTTAATAATTCCGGATGCGCACCGCCTACGTATTACCGCGGCTGCTGGCACGTATTAGTTAGCCGTGGCTTTCCTATCGTACCGTCACTCGGCTGCCATTTCCTGTAGCCGCCGTTCTTCCTTTATAACCGAAGTTTACAATCCGAAAACCTTCTTCCTTCCGGCGTTGCTCGGTCAGGGTTTCCCCATTGCCGAAAATTCCCTGCTGCTGCCTCCCGTAGAACAATATCAGCACCAACAGAAGGTTAACACAAAGAGACACACCGACAACCAGCGCCAGCGTACGTAACCGCA
+
4)$*-.5%.011&,)%$%%'$)+-++1+1.0/5/+12%($%%*.+',,-1)*/3-''+,.-5(,,+',.07-0-1,+314$.23+.0/+,*'/...,,-$.&)*,+2)+&$+00122)*).(&'&*%&((,+3-().3755865:335<698::9:79961696+,,,5*'%%'*+5/2))(*271-1-1,157*(,-2004876.3549610''//(*),/,-.8;<1,/2:.50)'+3356;7.'&+*,416*(+*3.(+&%%(%%&(%'%(+.12+..+8-&'248613//-/2,,,-+**&,5*//+(*++*)(14-&'&$#&()+&&%')/0140-''(/21,4((0&)%))*&'&-)(-%)%*,/53206/,+..5*414:55155883;01-72-/3.4*''$+-23210.%%$%%''*&&&'0101343688:<.6(+&('$'(')''$)*),)-,+-.&2*/.034/2.)*(&*+'%-0/51,,%(,./1)/+)(*+6243--4'*&.7478511)-4'*,4/()***+'$+)*+0/0+'+,5903/)*,,.008(2./2.)%&(1+8+,-.-%+&+069+449*)+),%&13++162,/0((3.2(1+1++*,+)2.*,.188988762..)+,++,,')/..0,)**)$''%+''')./1*+(*1/(/.1447:577321-0/-+1)*,+*4&'%('#'(57-&)((,2+*.72,+))(&.$2645.84:20'$('+--088(66450/0-+/3,.),,$'((7:*2++1-).-/062)()(+)/7*,$'$&'$&$&-0+0/*1)%',%'&()/2.01.1)(%(%)*/::667'$(-.4+*%(')(%%%'+/20'($'(&%%),-3401128::+.,))+,/7/09,..-78*)22))-+%)&0,0286654-533'%$%'./,/6.-1*.+-3--/+.-3121/-0**%+),'&('(80-+050020)39),''+'$$&'.947-++,,01.,%/2&'-0,3/,-,-.,'+002911//+/20.0/*/%%()(0;:0114831,+063+61827877.+*(*)./3.---0(-/5.38.1;.37900.800,+.4550-9;0(+--,/-+,3,-:0./54*-+,&,*5,,+,*5040**(-++.(4-/*(*-5,)*/0/--'-4054/(*((+-.144+504363(+&&$#%$
@16aa654b-2688-42bf-885d-4f0c92ef61d1 ch=275 read=91852 start_time=2019-12-13T13:04:55Z barcode=BC01 runid=2c9cf7bc05858273f10e7d7ec552fc0bd742dc3e
CTCCTACGGGGAGGCAGCAGTGGGGAATGTGCACAATGGGCGCAAGCCTGATGCAGCCATGCCGCGTGTGTAAGAAGAAGGCCCTCGGGTTCGTAAGAGTACTTTCAGCGGGAGGAAGGTAAAGTTAATACCTTTGCTCATTGACGTTACCCGCAGAAGAAGCACCGGCTAACTCCGTGCCAGCAGCCGCGGTAATACGGAGGTGCAAGCGTTAATCGGAATTACTGGGCGTAAAGCGCACGCAGGCAGTTTGTTAAGTCAGATGTGAAATCCCCGGGCTCAGCCACAGAACTGCATCTGATAGCTTGAGTCTCGTAGAGGGGTAGAATTCCAGGTGTAGCGGTGAAATGCGTAGAGATCTGGAGGAATACCGGTGGCGAAGGCGGCCCCCCCTGGACAGACTGACGCTCAGGTGCGAAAGCGTGGGGAGCAAGCAGAGTTAGATACCTGGTAGTCCCGCCGTAAACGATGTCGACGGTTGTGCCCTTGAGCGTGGCTTCCGGAGCTAACGCGTTAAAGTCGACCGCCGCAGAATACGGCCGCAAGGTTAAAACTCAAACTAATTGACGGGGGCCCGCACAGCGGTGGAGCATGTGGTTTAATTCGATGCAACGCGAAAGAGACCTTACCTGGTCTTGACATCCTACAGAACTTTCCAGAGATGGATTGGTGCAGCTACGGGAACTGTGAAGCAGGTGCTGCATGGCTGTATCGTCAGCTCGTGTTGTGTGTGAATGTTGGGTTAAGTCCCGCAACGAGCGCAACCCTTATCTGTTGCCAACCCGGTCGGCCGGGAACTCAAAGGGAGACTGCCAGTGATAAACTGGAGGAAGGTGGGGATGACGTCGTCATCATGGCCCCTTACGACCAGGGCTACACGTGCTGTGGCGCATACAAGAAGAAGCGACCTCGCGAGAGCAAGCGGACCTCATAAAGTGCGTCATGTGGTCCGGATTAGGTCTGCAACTCGACTCCATGAAGTCGGAATCGCTGGTAATCGTGGATCAGAATGCCACGGTGGGCCACGTTCCCGGGCCTTGTACACACCGCCCGTCACACCGTAGAATTGGGTTGCAAAAAAAGAAGTAGGTAAGCTTAACCTTCGGGAGGCGCTTACACTGTGATTCATGACTGGGAGTGAAGTCGTAACAAGTAACCGG
+
'+/5/48578-),/-*,)'+-04/(*+0*5,,.12;986532566%.2020-..2,/.1-+46-0.,+.*-/.&)*&)*)/2;654+/**(%%(-/&''()-0921//.(32),-)')'-+85/.201.082.8/+-55./0.0/,4,&0.((*('',%**$&)+1,4.006214:,/562/..+,141507+1,+&2'0&'))+9840-,2-4/12.),')0+.-8950/0063-.-,(+)./169*2/6810527.392134/-*/0+*./2+*+)**-+&0($$%-*0/411100--%%%$%,,.,/003:8:5,))/,++/*0*2*8')7860/---.6/*-/*(+12,+)*(,/22;/.1'/--2:8.(1(2(++1+++.5/.024+'.2958+.4..,-.498943877.))*'++-6/69/**-3;-41'&&+9-+-.-20*+..-0+9**(--2321%)*+,,35.+)(-+601-99-/70+*+/005//7/035//0+,70/001917**-0,.1:578243)'&))61946,..+2-78560**-0+20,-%1'6,5837;7/()(%)**+(*,5478000/2/-.42<156571/(-.8603,.,-7*('%(/5-6+,523999770112,9.)*1144:01:11/00%)-85830606/2.''(%%')1.35205+).-*,/355580//.,/40031/36795+.0047846730.++)))+*.29-1)+*4)'(&))'*''*''()'*-31;00//++%%'1,-.2'3,+-2-4):,3.;.0/.9735)-+'%')23443.(('''0595991/2)-,+1,46;5369754/'()*,9954..15.(*)''(*0;000132/.,,)*+,)(&'-/.0001210)*(%*))*445764.1,**)*,97/24;15//.237<:489:487363.,*(+(8.08.*)--.-&/%%,111/2227))))+++/+/(225/1.,,&,4144:9722206)903:8)*''(/6/5/**++-76.*225-052110/035<97:625101006(0'$+*,1,).,2*--/4883,&)+()00321+#%%',+1./.4,;;45853514--++.(*+/196663321-0.%'),.0/08423:85-,.098:82
@e86f8637-2555-4eeb-a4b6-677f872ce27c ch=478 read=83310 start_time=2019-12-13T13:04:43Z barcode=BC01 runid=2c9cf7bc05858273f10e7d7ec552fc0bd742dc3e
CTCCTACGGGGAGGCAGCAGTGGGAATATTACAATGGGCGCAAGCCTGATCGCCAGCCATGCCGCGTGTATGAAGAAGGCCTTCGGGTTGTAAAAAGTACTTTCAGCGGGGAGGAAGGGGTAAGTTAATACCTTTGCTCATTGACGTTACCCGCAAAACACCGGCTAACTCCGTGCCAGCAGCGCGGTAATACGGAGGGTGCAAGAAAGCGTTAATCGGAATTACTGGGCGTAAACGCAGGCAGTTTTGTTAAGTCAGATGTAGAAATCCCAGGCTCAACGCAGAACTGCATCTGATGGCAACGAGCCTCGTAGAGGGTAGAATTCCAGGTGTAGCGGTAGAAATGCGTAGAGATCTGGAGAATACCACCGGTGGCAGAGGCGGCCCTGGACGAAGACTGACGCTCAGGTGCGAAAGCGTGGGGAGCAAAACAGGATTAGATACCCGGTAGTCCACGCCGTAAACGATAATCGACTTGGAGGTTGTGCCCAGCGAGGCGTGGCTTCCGGAGCTAACGCGTTAAGTCGACCGCCTGGGAAATTACGGCCGCAAGGTTAAAACTCAAATGAATTGACGGGGGTACGCACAGAAGCGGTGGAGTATGTGGTTTAATTCCGATGCAACGCGAAGAACCTTACCTGTCTTGACATCCACAGAGTTTTCAGAGATGAGAATGTGCCTTCGGAACCGTGAGACAGGTGCTGCATGGCTGTCGTCAGCTCGTGTTGTGAAATGTTGGGTTAAGTCCGCAACGAGCGCAACCCTTATCCTTTGTTGCCAGCGGTCGGCCGGGAACTCAAAGGGAGACTGCCAGTGATAAACTGGAGGAAGGTGGGGATGACGTCAAGTCATCATGGCCCTTACGACCAGGGCTACACACGATGCTACAATGGCGCATACAAGAGAGAGAAGCGACCTCGCGAAAGCAGCGGACCTCATAAAGTGCGTACGTAGTGGTTGGAGTCTGCAACTCGACTCCATGAAGTCGGAATCGCTAGTAATCGTGGATCAGTGCCACGGTGAATACGTTCGGGCCTTGTACACACCGCCCGTCACACCATGGGGTAAGGTTGCAAAAGAAGTAGGTAGCTTAACCTTCGGGAGGGCGCTTACCACTTTGTGATTCATGACTGGGGTGATCGTAACAAAAGGTAACCGG
+
0*6)(*0.6;-*.++/10/.24://-,)/(&*,541+'##'05-0972*3-((&&&,///12/+*,./0.1/01**,(/.8987,4507(,.:8/)*),*/8.+++'))0,/.++)+20)+09-.7080363761-467114//2.3008<435//(%%&))'),+7-,-60'/'*/,+-,0101*0+1,,+44/,/1+--05+&&()00518/8.3,01.0/011:;87/(*''&)+1276'-593,01521/26012942($.*(,/7/&.764+(&'$&&.%.((,+,01)(&+%$$('''',--//022,)/3/320-/.02*+5843++&')('*(,.-+35533.+**+.::1.,'++)-(&),*-,-/-**--,))(-62(17,3&'+*-001113445-6584/,)-)&'+;7:9-),*-*((.-'0%1+-*--,.10,0+-313/&(+-989<<70/,)&&*-*%'%%1+..1/9)**,*($''*%1012/6.-0-/,1,-./54:422.2/6,-/07586*6580+'(')(21//131/4,02:3<89541266;..-0606/35/374(%#'%+.0,)&&+/06124(,$+,/.186;948680/,.112714/3206/.33:/:/.9531214/-04554-/(*&(.888/2,,./25546:6555905..-0)39;77/+/,.,.52239961/0..*+)**88+*02340.-3,/05:73-4,(,7+488,/60/1488-*,*,/.61:0'*..0%%.&)0:447---.50-,.1,295.622832).*+(..1982.++,+,%'%&&)00+-+(,++0(,47232586882),04487+,,+14+(0&%')2'((-(01),')%)(%*.:98:38+)('&*+03446)*+**))--*,/43576)((%&%''*&,.765645&%070);981.*+)))))%+*7*/'*,158998985333537///2/,,/(6*./*%%(&--4/.//057325.(0/3.++)-2-,0--34373(.25.8-),11)+*/858;3221()'+)&-(.+$($%+*68//947.%'+(),,6,,**,*5+/-.-2-;6./2/2271901:-,-7,(+,00:333/112121''+786*((/,451,),0089;7-
@9d7a371e-2042-4dea-a735-0f826dcfd919 ch=229 read=214970 start_time=2019-12-13T13:04:18Z barcode=BC01 runid=2c9cf7bc05858273f10e7d7ec552fc0bd742dc3e
TTGTTGTGCTTCGTTCGGTTACGTATTGCTGGTGCTGAAGAAAGTTGTCAGGGGTGTCTTTGTGTTAACCTGCCTGTCGCTCTATGCTTCCGGTTACCTTGTTACGACTTCACCCCAGTCATGAATCACAAAGTGGTAAGCGCCCTCCCGAAGGTTAAGCTACCTACTTCTTTTGCAACCCACTCCCATGGTGTGACGGGCGGTGTGTGTACAAGGCCGGGAACGTATTCACCGTGGCATTCTGATCCACGATTATAGCGATTCCGACTTCATGGAGTCGAGTTGCGAACTCAATCCGGACTACGACGCGCACTTTATGAGGTCGCTTGCTCTCGCGAGTCGCTTCTCTTTGTATGCGCCATTGTAGCACGTGTTAGCCCTGTGGTCATGGGAGCCATGATGACTTGACGTCATCCCACCTTCCTCCAGTTTATCACTGGCAGTCTCGAGTTCCCGGCCGGACCGCTGGCAACAAAGGATAAGGGGTTGCGCTCGTTGCGGGACTTAACCAACATTCACAACACGAGCTGACGACAGCCATGCAGCACCTGTCTCACAGTTCCCAGAGAGCGCAATCCATCTCTGGAAGTTCTGTGGATGTCAAGACCAGGTAGGTTCTTCGCGTTGCATCGGGTAAACCACATGCTCCACCGCGTGCGAGGCCCCGTCAATTCATTTGAGTTTTAACCTTGCGGTCGTATCCCCAGGCGGTCGGCATAACGCGTTAGCTCCGGAAGCCACGCCTCGGGCACAACTTCTCAAGTCGACATCGTTTACGGCGTGGACTACCAGGGTATCAATCCTGTTTGCTCCCACGCGCACCTGAGCGTCAGTCTTCGTCAGGGGCGCCTTCGCCACCGGTATTCCTCCAGATCTCTACGCATTTCACCGCTACACCTGGAATTCTACCCCCCCTCTACGAGACTCAAGCTTTGCCAGTATCAGATGCGAGTTCCCCAGGTTGAGCCGGGGATTTCACATCTGACTTAACAAACCGCCTGCGTGCGCTTTACGCCCAGTAATTCCGATTGCTTGCACCCTCCGTATTACCGCGGCTGCTGGCTGAGTTAGCCGATTAGCTTCTTCTGCGGGTAACGTCAATGAGCAAAGGTATTAACTTTGCCTCCCTTCGCCCGCTAATTGCTTTACAACCCGAAGGCCTTCTTCATACGCGCCTTGAAGCTGCATCGAACTGCGCCCGGTGATGCATATTCCCCACTGCTGCCTCCCGGCCAGG
+
))(,*+$$'0*.-.52':/;0007-7.-.;;:9460152*,.+).6/0/&/+*+--105820343:2839)(*+*78879740-,'(,-01142913529338,33568;9/:::../11//-,.22///,3+,/6461.//23+)+/+*-5/0/556,1/..8/459;378:+/00,23*')*79*-88:77200029865:02.-+'(,,69+..+&-*,+3276492029496;656:.+,,-4/,,+/13,()-.36;<97789:;:89:8,..)))2-724%&/232.500/334532446722--*-47931006538*-/;2640*///,'(',/03501,17,,%&'+;:;<,90)'*,,(++**'&&'/96/-*,2155997/+.8:661220/,/,,.:799:2;2/$*+.23814,/2/98--22651821287()&&*2500(('*&7+643./0/1-,/.5:)30553/073)32,,././042./3<85.:-9+)(1***-7.-.03.13252/0113602116;9:76.00226246652/0019472.(+)*%++361;2248986226/.0,.7777456678:9/0034;689--+/0846954633:56655+8.-35+*+*+.05521/-16--(*('+&.)074-)&&('*5019<.+(,4;<,876030/08;32),&(+1;+07;968951',(*)4+.,//92338-1+*,+)14132496-))/),014,&')-0-6088616225+8/)'+.-.-.29565126-55.*()(-*52*151<7/17..)$''(()&-443/%+792./226;8655,*695.-06-88579117*1/0-19805/-,.0/274/0/0/4;71113+-.02014.,/,+-2-./40051-,,04575466463+,)*17)+89+-0./781100,&&(623(+'%)+&-)(01-/991,088,*,-.74+'%$%.*/1::0;633%%(*,762-))+(/.43,$(+-46;261--)$&('--019547;36242/4;99*2()*9932)&-(,*.,)0'(%--''*2-68<9230/)5*7;61-+.,--8577:+03213200''-)&)+)06)020%*0+)4-)&-&%%)*))*..130++(3+986;249405,,&)%*%*'(//)**+/.0/(%&)/*.,61)-''&%'$&$&)04.:8.*5545333534&())+,+.,
@b133b6ed-6410-485b-95ee-72b9c86a9ab9 ch=437 read=120003 start_time=2019-12-13T13:03:58Z barcode=BC01 runid=2c9cf7bc05858273f10e7d7ec552fc0bd742dc3e
TTGGTATGCTTCGTTCAGTTACGTATTTGCTGGTGCTGAAGAAGTTGTCAGTCTTTGTGTCAACAGCACAAACAGGTGCTGGTATTGCTCCTACGGGAGGCAGCAGTAGAATGTGTGCACAATGGGCGCAAGCCTGATGCAGCCATGCCGCGTGTATGAAAGAGGCCTTCGGGTCTGTAAAAGTACTTTCAGCAGGGAAGGGAGGTAAAGTTAATACCTTTGCTCGTGACGTTACCCGCAGAAGAAGCACCGGCTAACTCCGTGCTGTAGCCGCGGTGTCTATGGAGGTGCGAGCGTTAATCGGAATTACTGGGCGTAAAGCGCACGCAGGCAGTTTGTTAAGTCAGATGTAAATCCCGGGCTCAACCTGGGGAACTGCATCTGATACTGGCAAACAGTCTCGTAGAGGGTAGAATTGTTAGCGGTGAAATGCGTAGAAGTCTGGAGGGCCACCGGTGGCGAAGGCGGCCCCTGGACGAACTGACGCTCAGGTGCAGCGTAGAGAACAAACGGGATTAGAATGCCCTGGTAGTCACGCCGTAAACGATGTCGACTTGGAGGTTGTGCCTTGAGGCGTAGCTTCCCGGGCTAACGCGTTAAGTCGACCGCCTGGGAATACGGCCGCAGAGTTAAACTCAAATGAATTGACGGGGCCCGCACAAGCCAGTGGGCATGTGGTTTAATTCGATGCAACGCGAAGAATACCTGGTCTTGACATCACGGAAGTTTTTTCAGAGATGAGAATGTGCCTTCGGGAACCGTGAGACAGGTGCTGCATGGCTGTCGTCAGCTCGTGTTGTGAAATGTTGGGTTAAGTCCGCAACAGGCGCAACCCTTATCGCTTGTGCCAGCGGTCCGGCCCGGGAACTCAAAGGAGACTGCCAGTGATAAACTGGAGGAAGGTGGGGATGACGTCAAGTCATCATGGCCCTACGACCAGGGCTACACGTGCTACAGTAAGCGCATACAAGAGCGACCTCGCGAGCAAGCGGACCTCATAAGAGTGCGTCGTAGTCCGGATTGGAGTCTGCAACTCGACTCCATGAAGTCGGAATCGCTAGTAATCGTGGATCCAGAATGCCGGTGAATACGTTCCCGGGCCTTGTACACCGCCCGTCACACCATGGGAGTGGGTTGCAAAGAAGTAGGTAGCTTAGCCTTCAGGAGGCGCTTACCACTTGTGATTCTTGACTGAGGTGAAGTCGCTTAACAAAGGTAACCGG
+
%')+-**'-/64/10:(++3&+(+*)-($%'%*-/.*)'+%((&/+++3%(./09-$&%&%())$%%&&+-('$'(*()*(#%%-(+,/0/*,/'67-.51--,)'-'**/-$-%())+,2;95:421165&361357662./2/0)3113342666419)'&)'*)'&'--&)$)$/.68*(.*,.41.(+'$/*'((/4*'(%(022,0/./../+/2,+567*4-.0113009,++,-1-)+2)*,6/..+,,701110..'$%%&*4/*)'&*'+,+(,)++-((&/*'441232326*..*5+-/;:942,/46-***-*--0/04/),4:6+,1+,+0148871'()0(05-'00*,0+,-31179,1573122110+-00307(&24'-(*+.00254+'+/)+'%*')'%(&$%%&)()*,1*,-&&%%*&&.66:-**&%'&'1)*++.--*-/*+-(-,<60*6:78.)0,/1246668%*&('(%*'*4*.)*'&,0925'88010**()*%.4++012//23+-.51//0/)---,*//**)(+./,,..821&/+(-./1720,%+,/10,))202457/,*+/756-063/7859:448))*+-0.-92*+/%%)2-52/+090;;30103132,*06,+-&%(%&%)&%(&++.2-,.0/-)209:/8.80.//+11%0*+)-,(''%$&'))'*+1+*(-,.1()*,0,+24;;;,0,'))+,--'*1/..&13298'86/4643/&)/,2'+*,-2888,/07275886:;222224742;0.-)/5**-2'.00;75110(*166;6694032,2.''('.-(&',+1),:67504/0+3+41)(312545947+/+'*)766895*)(((13,..01+./*.,+,1992/989858866277442&)+0//.)*+-03<14.4+)%'%'%)%&))/)&($&+,./.+'()*&)&&((,543,.---+.2)*.1//9776721&(&+--4678:7650+2/.300.))+*&&*(%+*,10-.23.1//--,0/6/212'(,',01666265.((*('(0+-261),156;:8915:260,,*+3-2)+*-.09129324/-.+/7.1,30(()+2/.1+++11(+,'+$)((+,**)'&1,668*/(&,0++).++4,%((&$&/038,3,,&10&%-.(%&0(*3-(*&2-/08,,8.0/0708
