# Supplementary material for: De novo species identification using 16S rRNA gene nanopore sequencing
Source: PeerJ. 2020 Oct 21;8:e10029. doi: 10.7717/peerj.10029 (PMC7585375; doi:10.7717/peerj.10029)
Supplement: Supplemental Information 3 [file peerj-08-10029-s003.zip › pass_fastq_runid_2c9cf7bc05858273f10e7d7ec552fc0bd742dc3e_514.fastq]

@5eae0d34-de04-4812-ba2b-296a53f92731 ch=228 read=168651 start_time=2019-12-13T13:03:47Z barcode=BC01 runid=2c9cf7bc05858273f10e7d7ec552fc0bd742dc3e
CCAGTTACCTTATTACGGCTTCAATCGTAATCCCACCTTAGACGGCTCGCCAGACCGTTTCCCGGCTTCAGGTGTTATCAACTCTCGTGAATTGCTGACGGGCGGGTATGTACAAGGCAGGAACGTATTCACCGCGACATGCTGATTCGCGATTACGCCAGCGATTCGCTTCGTCAGATTTAAGACTACAATCCAGACAGACCGTTTACTCAGTTTTGCTTCCACCTCATGAAAGCCCTTCCTCTGCACCATCCATTTATTATTATGAATATAAGGGGGGCATGATGAGTTTGACGTCATCGCCTTCCTCCAGCTTGTCGCTGGCAGTCTCGCTAAGTCCCAGCAATGGTGGTAACTAGCGATAGGAACTGCGCTCGTTGCGAGGATAACCAACATCTCACGGCACAGGCTGGCGGCAATATGCCACCTGTATCTCGCCGCCAAGCTATCTCCATCTCTGGGGCCTTTGTAGGTATGTCCAGGGCCGCAAAGTAAGGTTCTTCGCGTTATTCAGAATTAAACCACATGCCTCCGCTTGGTAGGCCAATCCAGTTCAACTGAGTTTCATTCTTTGCGGTACCTCAGGCCAGATACTTATTGCGTTAACTGCAGCACTGGGCGGCATCCAGCGCCAAAATTGCTCATCGTTTTTGGCGCTACTGAAGATTATCTAATCGGCTCCCCGCTTTCAGGACTGGGCAATCCAGATTGCAAAGGCCGAGATCGTCGCCTTCGCCACTGGTGTTCCTCCATATATCTACGCATTTCACCGCTACACGTAGATTCCACGATCCTCTGCTTTCCTCTAAGCTGCCTGCGTTTTCGCTGGCTTACTGGAGATTCGCTTCAGGCTTTCACCACAGACCCTTGCTGCCGCCTGCTCCCTCACTACCTTAATAGCGTTACCGGATAACGCTGCCCGCCACGTGGCCACCGCGGTACTTCTGGGCAATTTAGCCATTAAGCATCCTCGATCAAGGCAATCCTCGGCTACTACCATTTTCCCTTAGCAGCCCGCCGTTCTTCATTATAACGGGTTGCTGATCAAAATTCCAGCCACCCGGCGTTGCGCTCAGTCAGGTTTCCCCATTGCCGAAAAGTTCTGCTGCTTGCTCCGTAGAACGATATCAGCACCAACAGAAGGTTAGCACCGAACCCGCCGACAACTCTTAAGCACCAGTATTCGTAATGAAATTTACACGGG
+
1*))3-*/**-*)'%'%%%&%%%+.,')(.*-2)(2,,.&&-,')'%%$&%#(''$$&&%&)(*'()-+(/11/.6..+/'**-+---+%%(&%&(*+5&02.&,-*'&$)(*-++))$)&(/,&/+04/%,.'.)$(+.+/(**/21*.4328*,'&##%%'%.&'$%'&$%//-,%-1)%%)&*)&&(-()0$')%%%&%&)*0)%%&&'((/5.*),'+(%-2-*%%&&'&$&%%%')*%+,,-+.2.379.''$$%$$)(&&($%(&()--37681-&%(')%'(5980./,13544*+++,,)+/(%)&(&%+0&*))-++02/*/.04-)'(-/1*'.-.)(%((301/0-*(**,))(''((-+-)215'02,,'%*&&$&$&$1+41-,',+222.(+&*)($))..3+2(%&$$(,&,0)(++,*(/*+'$$#(%'(*,--*+1*+0**+%.+*(%&)(&%'(0-/.()*(()-(/5)*+)%&)+*)*),)'('*,,,/)'+(((,*/+9;:4/(((*)*%&(%$%,'-&$&*'*'%&(,))-16+*&%#&&./;6.276.1.)%%&$%#&&')4342(%)-*$*+*,/-**&+*5,453)&&'#-&+)(()),)+/(&&(&('&''%,&%'(*/../.44-*0'$$#&%'(%(&'%)'''-),1*(%%&(362+'+,6/1).722321/(&''*'()&/)-*-+(++/,'(+,37/13*0,2/0.1601236023:77357')&)(1/+$,+..2;:21370//*)$)&'$&)+,1+)*,-./+('%$#$&%(#$$%&%$$%$*'%%#&(*)'&&$$&&&(,&+-.,%('/+*('&$&'-2--54/.0/-.-6560$&%$&%%%&(+/,,+,60&%&#%&'*(+-.-*($$&&*&+1+24&&%&$&&$&)&$/+*+)*)'*($'%%'*)(%%%($$()&%$$''%%%&%'%$''%(()($%%&$&(**(&$$%%*%')%)+-&''&(+&(3:..-&*)*(.,*-1-+/511)'%%%%$%''*&'(*'%($&*),.++-($'('(%#%%#&'%)1.+0)%$$$()%+62+-,*6,++++,-6,+'',-(%#&%%$#%$$%$$&)436//-+(-+)*//.**&(&/-0/3.,-)07.6/&+'*&'&,)/'%'&+)()%'(%%$&$%%$,&%%&'+,,&+'*$%&%$$$&#%#%%#$
@6d27e21e-a839-414f-b1ee-a7c314593bb8 ch=142 read=150591 start_time=2019-12-13T13:03:45Z barcode=BC01 runid=2c9cf7bc05858273f10e7d7ec552fc0bd742dc3e
CTCCTACGGGAGGCAGTAAAGGGAATTTTCGGCAATGGGGAAACCCTGACCGAGCAACGCCGCGTGAAGAAGGTTTTTCGGTTAACTTCTGTTATAAAGGAAGAACGGCGGCTGAGGAAATGGTATGATGACGGTACTTTATTGAAGAAGCCACGGCTAACTTACGTGCCAGCAGCCGCGGTAACACACGTAGGTGGCAAGCGTTATCCGGAATTATTGGGCGTAAAGAGGGAGCGGAAGGCGGCAGCAAGGGGTCTGTGGTGAAAGCCTGAAGCCCAGCTTCAGTAGAAGCCGCAGAAACCAGGCAGCTAGAGTGCAGGAGAGGATCGTGGAATTCCATGTGTAGCGGTGAAATGCGTAGATATATGTATGGAGAGGTACACCAGTGGCGAAGGCGACGATCTGGCCTGCAACTGACGGCATCAGTCGAAAGCGTGTAAGGGGAGCAAATAGGATTAGATACCTGAAAGTAGTCCACGCCGTAAACGATGAGTACTAAGTGTTGGATGTCAAAGTTCCAGTGCTGCAGTTAACGCAATAAAGGTATACGCCTGAGTAGTACGTTCGCAGAATGAAACTCAAAGGAATTGACGAAGGGGGGCCCCGCACAAGCGGTGGAGCGTAATGGTTTAATTCGAAGCAACGCGAAAAGAACCTTACAGGTCTTGACATACTCATAAAGGCTCCAGAGATGGAGAGAGATATATATGAGATACGGGGTGGTGCATGGTTGTCGTCAGCTCATTGTCGTGAGATGTTGATTAAGTCCGCAGCAGAGCGCAACCCACTTATCGTTAGTTACCATCATTAAGTTGGGGACTCTAGCGAGACTGCCAGTGACAAGCTGGAGGAAGGCGGGATGACGTCAAATCATCATGCCCCTTGCATGACCTGGGCTACACGTGCTACGTGGTGCAGAGGGAAGCCAAGCCGCGAGGTGAAACAAAGCCCATAAAACCATTCTCAGTTCAGTTGTAGTCTGCAACTCGACTACATGAAGTTGGAATCGCTAGTAATCTGAATCAGCATGTCGCGGTGGGTACGTTCTCGGGCGCATACCACACCGCCCGTCACACCACGAGTTGATAACACCCGAAGCCGGTGGCCTAACCGCAAGGAAGGACGTCCCTAAGGTGGGATTGATGATTGGGGGTGGGTATCGCTAAGGTAACCGG
+
++..,13084,+)))*,/2,)0)/+2465/0:7-4,*01*'++18,-./75100-48:9::433&(%(%**'--:9;*5-,+)'')-217609.*-3,,,21,08/(.+,-*((%)().,+2((&'&'(&&)(13/-.2/(,0+,0'(+).4.--.-...++,,.+2.0<844003.,+2-+1,+'-+0'0('**-7337.01152-4*'-+*++'+)/287588;1(()/,%)+'*&((--0;0-**)%*02810+---00+-,,).28.+,()+*)&./3+*)*+$(&&03$'('+9-0..78-*)*,&%'&'00080,''2:5897:4*-)/*95/4.,*$$(',2,.-58227989633.0'(%((./**)&*0-**+-41641,)$(+)/,88976650257:88.6-,,121*&&#&*-.23&,*'))00-+*+,/3/'++.;41+.0+0/.*-..08-%''+(*-.66//013:778;7.,)+*+),+34745675:6957340+1,*-.6)),:79899352603.-2.7/))'%)*('%('271-''*+026738;2+,-')..)'/+(9888-*('*/1/351-/'/302)0+.+(**.153636536,*.,.-)*056;7*')*&),+',8064//03,+'+.0,/../&.%'$)(,113-'++,11390,//-9+*)**+10-/+**+,*+-++.,--*)(+'.%.,($(0*-/02142.,,-006-./,.',*+-48999589513-),0.3-/5*$&*%/)**,,&-**/5/&(/,12909/.*4,+/2//:.7/1(+*/&17608750$%%'*-.188:;33331339/333/-/+).)//'14/7688888:<8675/1/+,1;9).+&&$'*&,5-4940*(*(*&)*,(%%%$%%(88/+)+,&,'(*)),)*2,-*%+,-+20%,05.&($$'+/35713:::756,+2+-&*)/*+,25742/)&+,31(1455031.5+0+/-.367''%(),.-.+%*.63.,'((--2759(21.-$$'++273180401-20/*0)&+,/74493354-2/2-+--12,/**+176&.&'(-.'297133/1,,1639271-./++))&*$''/,).+2.45</-3)+,'(%&%'*.-(&((&%,.0&$%'))5,3;:;:9
@cfd0a0a1-75ed-4bd0-932c-efc6db4f8af1 ch=294 read=149656 start_time=2019-12-13T13:03:32Z barcode=BC01 runid=2c9cf7bc05858273f10e7d7ec552fc0bd742dc3e
CTTGTTACGACTTCACCCCAATCGCGGCCTACCACCTTCGGCCACTGCCTCCTTGCGGATTAGCTCACGGACCTAATTGTGCCAACTCTCGGTATGACGGGCGGTGTGTACAAGACCAGGAACGTATTCACCGCGGCATTCTGATTCCGCGATTACTAAGTAACTCCAGCTTCGTAGGCCCGAGTTTCAGCCTACAATCCAGACTGGACTGGTTTTAAAGTTTGGCTCCACCTCGCATTATTGCATCTCTCTGCTTGCCAGCCATTGTAGCACGTGTAGCCCTACGTAAGGGGCATGATGGTTGACGTCATCCCCACCTTCCTCCTGGTTAACCCAGGGCAGTCTCGCTAGAGTCTCAGCCAATGGTAGTAACTAACGACAAGGGTTGCGCTCGTTGCGGACTTAACCCAACTTTTATCTCACGACACGGGCTGACGACAGCCATGCCACGCAACCGCGCTTGTCGAAGGTTTCACTCCGATTAAAGAGTAATGCAAGGGATGTCAAGTGTAGGTAAAGGTTCTTCGCGTTGCTGAATTAAACCACATGCTCCGCTACTTGTGCAGGTCCCGTCGATTCTTTGAGTTTAATCTTGCGACCATGCTCCCCAGGCGGAATACTTAATCGCTGTAGCGCGGAGGTGTTGAAACCCCACGCCTAGTATTCATCGTTTACGGCGTGGACTACCAGGGTATCTAATCCTGTTTGCTCCCACGCTTTCGAGCCTCAGCGTCAGTTACAGTCGGAAGGTCGCCTTCGCCACTGGTGTTCTTCCTAATCTCTGCGCATTTCACCGCTACACTAGAATTCCACTCTCCTCTCCTGCCTCTAGATAACCAGTTTGGAATGCAGCACCCAAGTTGGGTGTTCACATCCCGCCGTATCCGCCTACGCTCCTTTACGCCCGATAAATCCGGATAGCGCTCGCCACCTACGTATTACCGCGGCTGCTGGCATGGTTAGCCGTGGCCTTCCTCAGCAGGTACCGTCATTATCTTCCCCAAAGAGACAGGCTTTACGATCAAAGCCATCACTCACGCGGCGTTGCTGCATCAGGGTTTCCCCATTTATTGCAATATTCCTGCTGCCTCCCGTAGAG
+
-+1.,3,*+&**0-/.66-,.1)%%%$'(*(,-*-+,/.*/(,&.0-2636+2,+,,.(.-'..*&#'(,-5+))%.&(*1.(,(+,)''&&*(..05059504)+/)+'-,43358.--*(()*(*0-+,2)'+')$).-*+.491((*.003-,-.)()/,/0.,**++,*'),+,+0))*--834/-.0.235:,4+''11--',05)3-;;.-9.,/55,1+.'0)+,*,$+%*)&.**,233652.0+),2$1.+,3-,3+(%'*+)+.*)('(-1,()+)')+(+730.0-..25570/1478952683,004.1,/05414-52*31+)-3/0146659+*,-*/0321**%'$2+15880../8656530001-*3,/2./.21655:)(-1).-5/5-+'.''(((&**)*+,/1.0'.+'5--0*-05541470-+.-).*)/'&&&(%(.)+*,)+,'*(..,&*%+*))7/70/'+(-('-'(***55197996*+0-/1.)(+6*./4987;95741**(''$&+)/6507-.*.-3125,-/)-303312&-)),3)%((&$.*++5-.3/8;/,.0(%&#%,.16'*$*)/*((*.44164630-0.-)/(*---($()'++/*,,+/1://:20:6+&*%04-''(+4:58794074+*+...057441(00,30-1012/'/),04406.*,+22*'.+*/1+(*(++..2,./-.00015/02333''(%&,.53976::8::%(%('+(+9731/*).533341&3/1.192.&)&%'0&-*+0%*&,*3,/'(*,3//,-+/32-0'****+15/-,.*01<8381:953*0-.152-1*.2+0-)&,++%((,05*$%$&',-2.-33..21447++,%#(%&'%(+23.)-,,.-,+(&)')+.15/.5+'&,-354:349725'))(*311/&/*-(*'(/)795-+'*0+---%$$(+22/2444:)9+)*78.::;,02*((,.32/1.,31()*(,.'+(%)0.44-//)$(&(/3,./1++*(**-303974<018:/.00.%,((/*1-.0541'(*))-3014+*)+')%
@83eba53c-17bf-481a-a225-31bd33f17cd7 ch=275 read=91757 start_time=2019-12-13T13:03:31Z barcode=BC01 runid=2c9cf7bc05858273f10e7d7ec552fc0bd742dc3e
CTCCTACGGGAGGCAGCAATGGGAATTTTCGGCAATGGAAACCCTGACCGAGCAACGCCGCGTGAAGGTAGAAGGTTTTCGGATTGTAAACTTCTGTTATAAAGGAAAGGCAGCTACAGGGAAATGGTAGCCGAGTACGGTACTGTGCAGCCACGGCTAACTACGTGCCAGCAGCCGCGGTAATACGTAGGTGGCAAGCGTTATCAGGTGTGGGCTGTAAAGAGGGCAGGCGGCAGCAGGTCTGTGGTGAAAGCTGACAACTTCCAGTAAGCCATGAAGCAGGCAGCTAGAGTGCAGGAGAGGATCGTGGAATTCCATGTGTAGCGGTGAAATGCGTAGTCATATGGAGGAACACCAGTGGCGAGCGACGATCTGGCCTGCAACTGACGCTCAGTCCCGAAAGCGTGGGGAGCAAATAGAGTTAGATACCCTAGTAGTCCACGCCGTAAGCGATGAGTACTAAGTGTTGGATGTCAAAGTTCAGTGCTGCAGTTAACGCAATAGAGTACTCCGCCTGAGTGGTACGTTCGCAAGAATGAAATGAAAGGAATTGACGGGGGCCCGCACAAGTGGTGGAGCATGTGGTTTAATTCCGAAGCAACGCGAGAACCTTACCAGATCTTGACATACTCATAAAGGCTCCAGAGATGGAGAGATTATATGAGATACAGGTGCATGGTTGTCGTCAGCTCGTGTCGTATTGAATGTTGGGTTAAAGTCCCGCAACGAGCGCAACCCTTATCGTTAGTTACCATCATTAAGTTGAGGACTCTAGCGAGACTGCCAGTGACAAGCTGGAGAGGAAGGCGGGGATGACGTCAAATCATCATGCCCCTTATGACCTGGGCTACACGTGCTACAATGGATGGTGCAGAGGAAGCCAGAAGCCGCGGGTAAACAAAACCCATAAAACCATTCTCAAGTTCGGATTGTAGTCTGCAACTCAAGCTACATGAAGTTGGAATCGCTAGTAATCGCGAATCAGCATGTGGTGGAATACATTCTCGGGCCTTGTACACACCGCCCGTCACACCACGAAAGTTGATAACACCCGAAGCCGGTGGCCTAACCGCAAAGGAAGGGGCTGTCTAGGTGGGATTGATGATTGGGGTGAAGTCGTAACAAGGTAACCGG
+
--12+-2(8/+.200/+-')&'''+(08711;.7--2+(+,,/--/1978956673.16.01443-3+''%))-.393,4.6025135:5/..+-,1101:;,,*..))('%(+,22/*,',-/00761//3+**)($&'&$.1(0(-./24.0.5.//3-.)/05416...//00-/.6-1//*5).+(.)/824:+,('+005'11,*,+34/++*+.*%'.-2.2556293.)*'(---.233543172*+*)***)-/20*%,/19)./%$&()$'&/5,(()-0+-/44:531-()-73685:9-:,9+4.**+++3/00.81..02+,+&($%&%**-,110-'/)),3-477+/&%%,+-*.--.00776:79.6**+./5888804/80-,/0-,-05889+(.-;<;:0/.-/5/-1547:,-&33.130+,01297:02'2146&&',./6406875;5425,6-79/02:;39:898873/40303524410%&%'&*+38/384,**+&-205016/-/062395/42)%%&/+'')%+'(*:*2:94-93-..21()+-1711,*.33578968+...9.((-+)),+.',(('(/-102/09*+%**/9111771/..-217//0/+.&'&)*.0963.)))-*.1666601++-*++*(+-74769333678767675988852$'(-*214/5*22186:6-216'(/547&'-.-10/06,-5.00+8+++1712;9987291-+/)+$6,321//*-/''*,.3567.011134,(*+153,&)*(+)0.)7:/52-.-+-16<947683.('.10+/;30,.090775552)&(()8741426349332+/./1/--*++((&&$-&'/904+0.-(,&+,895.:2&'$*23+376<655*()(++28.-5+-.73,%&),//12.''+/26688/:/.6.*,-*/54624305011:87947/00-,)&&+--)))*),&(.-/00682449300,-,-/702;6012.//05,.',(%(-*%%((,('*-.').*-.623485424:771427+*-,6,/,''(444/0-528;//80/001/23.01)(*2/-..%-(&'(.)32282+1-
@3a679fc0-d329-4187-8292-dec4b7b11ee8 ch=346 read=82012 start_time=2019-12-13T13:03:29Z barcode=BC01 runid=2c9cf7bc05858273f10e7d7ec552fc0bd742dc3e
CTCCTACGGGGAGGCAGCAGTGGGAATATTATTGCACAATGGGCGCAAAGCCTGATGCAGCCATGCCGCGTGTATGAAGAAGGCCTTCGGGTTGTAAAGAGTACTTTCAGCGGGGAGGAAGGGTAAAGTTAATACCTTTGCTCGTGAAGGCGTTACCCGCAGAAAAGCACCGGCTAACTCCGTGCCAGCAGCCGCCGCGGTAATACGGAAGTGCAAGCGTTAATCGGAATTACTGGGCGTAAAAGCGCACGCAGGCGGTTTGTTAAGTCAGATGTGAAATCCCCGGGCTCCAGCCTGGGAACTGCATCTGATACTGTAGAGTCTCGTAGGGGTGCATTCAGGTGTGGTAAAGAAATGCGTAGAAGTCTGGAGGAATGCCGGTGAAGGCAGCCCCCCCTGGACGAAGACTGACGCTCAGGTGCGAAAGCGTGAGACAACAGGATTAGATACCCTGGTAGTCCACGCCGTAAACGATGTCGACTTGGAGGTTGTGCCCACGGGGCGTGGCTTCCGGAGCCTAACGCGTTAAAGTCGACCGCCTGGGATACGGCCGCAAGGTTAAAACTCAAATGAATTGACGGGGGCGCAAGCGGTGGAGCATGTGGTTTTAATTCGATGCAACGCGAAGAACCTTACCTGAGATGTGACATCCACGGAAGTTTTTCAGAGATGAGAATGTGCCTTCGGGAACCGTGGACAGGTGCTGCATGGCTGTCGTCAGCTCGTGTTGTGAAATGTTGGGTTAAGTCCCGCAACGAGCGCAACCCTTATCCTTTGTTGCCAGCGGTCCGGCCGGGAACTCAAAGGAGACTGCCAGTGATAAACTGGAGGAAGGTGGGGATGACGTCAAATCATCATGGCCGCCGACCAGGGCTACGTGCTACAATGGCGCATACAAAGAGAAGCGACCTCGCGAGCAAAAGCGGACCTCATAAAGTGCGTCGTAGTCCGGGTTAAGGTCTGCAACTCGACTCCATGAAGTCGGAATCGCCCCAGTAATCGTGGATCAGAATGCCACGGTGAATACGTTCCCAGGCCTTACGCACACACCGCCCGTCACACACCATGGGAGTGGGTTGCAAAAGTAGGTAGCAACCTTCGGGAGGGCGCTTTCCACTTTGTGATTCATGACTGGGGTGA
+
-1130/1/*00(+02/111187;1+.,%0&%*'$''((-)/6++/03:,-4;9983./&)-113.1)('(()-00033++0+2.87971677:5585/'(%()+178,'*).-1-,04-+,-+02;6/6/3./-..-31/157)2)**'-1/50.19,-.1/21',&*+13.,.,&+%&.504.498540023,0'&*,3,3...82+.''(3212..03/3.-.753.3.-.5:<88655:-'&)),*1-3,,33'4-:7)-.6/12:--050///6/---5..57759&-%3736790635776952+,,,,**%'%%',-10+1+,',**)-/4:8*+(,)+).&&))$-4.-/582.'((&*+992.+(*)'%*,,-**()*,+))/34483+(/642,1-+,144566768(28666-+0**)//5&'*-+'2-26,/6,,0--0:0/4.6,..4/.0010%*+2/3-&(*,.055-8/1-..08/012;-*+)(2/,,//:3632+4/*-2()383323/9.0-,1256866::855.&*+.3;6-,.6503394;8//233:4214434201)6:8.+&'%$)/.53-1()+00.+-40;<,.6.8/-.0.38886.)/+',%-548.25++%%$*&0+-0285-(*,*++*/6;:02/-,-./5846;8678888791<;3:4834/()-+*/-./9-5662:442:5.--*+.0722216,+**1)('*+.857:88111.*),47:53895934/9.-6112/08402823:6)4+734'3,21*2..0.0215)0,)*+.8.8-&+.-.+*)'),0.-5-/.*&.-498)&..6688))%()/00*.*)%$"(&&';8*9--.)&'%&,.2047<87;:599823/4+%)$((()87775124/-.00:4.&008467360,797,3--.03711101&(+'),'%*),(&&&%%*,2545624121340,2)-+445/7)('+')*/,-15741153*)%'&(*.0-3...72-413814*%0/2()'#%$%$'%,+.102;7511..,..0638574)*,-454;345;0*&+&*&&'&((2-23:8/;3*+0+0,)'%$(()209811011:144.////75+./-
@8d473977-9fd5-4b24-854c-3cc74a24c755 ch=329 read=68684 start_time=2019-12-13T13:03:30Z barcode=BC01 runid=2c9cf7bc05858273f10e7d7ec552fc0bd742dc3e
CTGATGTACTTCGTTCAGTTACGTATTGCTGGTGCTGAAGAAGTTGTCGGTGTCTTTGTGTTAACCTGCCGCGCAATGTCCTATCTTCCCAGTTACCTTGTTACCGCTTCCACCCCAGTCGCCAAGATCCACCGAGAGTGATGCGGCGCCCTCGAAGGTTAAGCTACCCTACTTCTTTGCAACCCTCACGTAGATGTGACGGGCGGGGTATTGGCGCAAGGCCGGGCGTATTCACCGTGGCATTCTGATCCACTGGCGATTCCGACTTCGGAGTCGAGTTGCGGGCTCAATCCGGACTGACGCACTTTATGAGGGTCCGCTTTGCTCGCGAGGTCGCTTCTCTTTGTATGCCATTGTAGCGCGATGTGTAGCCCTGGTCGTAAGGGCCATGATGATGACGTCATCCCCTTCCTCCAGTTTATCGCGGCAGTCTCGCTGAGTTCCCGGCCGGACCGCTGGCAGCAAAGGATAAGAGGTTGCGCTCGTTGCGGGACTTAACCCAACATTTCATAACACGAGCTGACGACAGCCATGCAGCACCGTCTCACGGTTCCCGAGCACATTCTCATCTCTGAAAACTTCCCGTGGATGTCAAGACCAGGTAAGGTTCTTTGCGTTGCATCGAATTAAACCACATGCTCCACCTTGTGGGGCCCAAATCAATTCATTTGGTTTTAACCTTGCGGCTCCGGCCTCCCCAGGCAGTCGACTTATTGCGCCGTTCGCTCCGGAGAAGCCACGCCTCAGGCACAACCTCAAGTCGTTTACGGCGTGGACTACCAGGGTATCTAATCCTGTTTGCTCCCCACCTTTCGCACCTGAGCGTCAGTCTTTGTCAGGGGCCGCCCTTCGCCGCCGGTATTCCTCGAATCTCTACGCATTTCACCGCTACACCTGGAATTCTACCCCCCTCTACGAGATAAGCTTGCCAGTATCAGATGCAGTTCCCAGGTTGAGCCCGAGGGATTTCACATCTGACAACAAACCGCCTGCGTGCGCTGCATGATAATTCCCGTTAACATGCACCCTCCGTATTACCGCGGCTGCTGGCGCAGGTTAGCCGGTGCTTCTGCGGGTAACGTCAATGAGCAAAGGTATTAACTTTACTCCCTTCTCCCCCCGCTGAAAGTACTTTACGACGCTTCTTCATACCGCGGCATGGCTGCATCAGGCTTGCGCCCATTGGTAATATTCCTGCTGTCGTAGAG
+
$&($)&*,-3:542981435-//0./2++-529979480-0*(*+*+8)40//--.*+/11828172+-'$''',)($*-()+:98:.*'%).9..//1&2,'*)#&1+3(&/0.)&&()%(&%&$')*'&)'&&'#&'&%(%&%%&(-2*).)*/03/:72*-,*/6**''*/).2+',0*5:6,-$&%$#('+,.33.(/,*'++%($')'%#$++1202'+/**/1047201.(*+2145:445674.+++%001/670)(+0532&%&)--3371:,-'+'(*0,:09'3-0-*,+101.04::452,+2/+/-()/,(&*-)&(((,',-134448.98+.%&')+**46,((%%&)),,&.'*,.50,+069:4,.,(),11-.---('''(,3763*62*%(+-,+.'''/0('/))+%.,'1511,##'%&329-''&(-/,2.3942.0&&))--5*..//28()+5/1./+.43,0-)(,4-)'$$'$,)&**/1/8),)$+(($&(%,++*+.7372/50*.)+-//+44)).1123/57;15'''.+,)*/777:8631121065/,2.28)*73852)/0/1035;0/201/,005))/-()(+2+.),0.0-9-::/7.()(32445803*+)(&&))(,*)).())-/15112700,/0,'+1-/.20,.+(')),+./21160,.68'35315.5*.#'(((''')+$((*+),*)&*'*2836335301(2/03373740-*'(++)/7/0+310.17220,30,,)'..-.(%',02342:1+-/08:0)-++85204+59451/544/&&-*,-('00).7:.59043)*0.,.*$)(*/.01;48.0%&0211,-&000.7;7513:566+/)-1,0.++.*(),//767+-/6340(&232/',+..39515335557977178:941'--3-.-//4.)$-4))0.('*').231/&.33590683.-$%&((01&&*&(&-')+063239++72716&*'''.55026./-,.,1905.601,-/)./-/&)++/,,0/00,(&'&&&)1/31//%2-.3,-$+-%14:-,-)'')&(')1+%+-05)07/)+/67;.-28838,)%%&%'%$&)-1%'6*558636-40-.+-3564:,++,,45))-1-.+--/2+$&(0-2/,,,.225)+/1./.,*-.$%
@09ac81cf-e516-45fc-a217-08dd29342489 ch=327 read=82616 start_time=2019-12-13T13:03:28Z barcode=BC01 runid=2c9cf7bc05858273f10e7d7ec552fc0bd742dc3e
TCACCCCAGTCGCTAAGCCCACCGTGGTCGCCTGCCTCTCTTGCGAGTTAACAACGCCTTCAGGTGAACCCAACTCCCATGGTCAGCGGGCGGTGTACAAGGCCCGCAGGAACAATATTCACCGCTGGCATGCGTTCGCGATTACTAATTCCGCCCTTCATATATCAGTTGCAGAAGAACAATCCGAACTAAGAGACGGCACTTGGAGATTAAGCGCACTCTCGCGAGTTTGCTGCCCACTGTCACCGCCATTTGTAGCGTGTTAGCCCAGCGCGTAAGGGCCATGAGGACTTGACGTCATCACTTCCTCCATTATCACCGGCGGTTCCTTTAGAGTCCCCAACTAAACTGATGGTAAGCTAAAGGCGAGGTTGCGCTCGTTGGGACTTAACTTAACCTCACGACACGGAAGCTGACTGACAGCCATTACGGCACCTGTTCCCAGTCCCCGAAGGGAAAGAGAGATCCATCTCAAATCGTCCGGACATGTCAAACGCTGGTACTTATCGCGTTGCTTCAATTAAACCACATGCTCCACGCTTGTGCAGGCCCCCGTCAATTCCTTTGAGTTTTAATCTTGCGACCGTACTCCCCAGGCGGATAACCCAATGCGTTAGCTGCGCCGCAAGCACCAAGTGCCCGGACAATGGATTATCATCGTTTACGGCGTGGACTACCAGGGTATCTAATCCTGTTTGCTCCCCACGCTTTCGCACCTCCAGCGTCAATACCACCAGTCAGTGAGCCGCCTTCGCCACTGGTGTTCTTCCGAATATCTACAGATTTCACACCTCTACACTCGGAATTCCACTCACCTCTCCACCTGGATTCAAGCGATGCAGTCTCAAAAGGCAGTTCTGGAGTTGCAGGCTCCAGGCTTTCACCTCCGACACAAAGCCGCCTACGTGCTTTACGCCCAGTAATTCGCGCTAAGCTCCCTCCATGGCTGCGGCGCAGGTTAGCCGAACTTATTCTCCCGGTACTGGCATGGTGGCGAAGTATCATCCCGGGTAGAGCTTTACAACCTAAGGCTTTCATCACTCACGCGGCATTGCTGGATCGGGCTTTCTGTCCAATATTCCCCTGCTGCCCGTAGGAGCAATATCCGAGCGCGCCAACAGAAGGTTAACACCCCCGAAGACACCGACGGCTTCTATTTCGGCACCAGCCGTACGTAGCGGG
+
<8+970(+,7726531-/6.*.-2454521492413011134-0-))).2.4065776676-.%.04292.+*+1/:1...0(#$'('.(1)+*+)),02/086(&)+240/3('*+/3,)3,&%%'(*)-*,&%(%#%($-%$$$&&))3.+-7)383*,*,)++(-29/2.//)(0538;1:''5411+($%(*617,*((%1)*)+1-/)*((.$&'+./-/.'2.:,68:195)(317;323327;4;8/++*,//3+*%%%'((''..-.0-1,4/7.+,//3815:5203012(*'#&3*:341.$#&(005:70654;9;714823)*+,-8:.-.53542++++,08821%,-.933653.372;6523256/6+31+/3-,)''%,&+,0.).--230-'(('''(&'#*&0,,-/&0'&(&,++3))')(+..+-/78:2+(((0'.-&&&())+/6'&)1/.+30/1660+14*(,/-597834+-**%)%%&&&%'(..0602364*.*.,96/1*)+--0098+1-,08-24:899189;1+.2085:754;1...59</580/2/+0469;1000.;;<-.357370++%)%%+7378740*+('%)(/,#(&)(.*3-5,.20.5+.0/30)(*0*/805669864:9-.-410/02-.4.3/*62,+-/223:7884/7<3+..256/'*,/1;9,00//5-2+,.467415/..2--3.786'(),1366.263<::;;444:6458<8824))2;9983/*/*+52:3/(+*/545545-223-)-+203(&)+,+2.25/.2&&&%'*(-/656)1/+./36744./1:4)-/4*33911/.%)*.'%#(,-+7)',4,,1)*)+,+-))$(%(-80+-1.34*')'&''('%$('(+**).1500&$'%'++))+*:/(',)#$$$#$%%''&#$"*'',-/16*$)++4-030-55'2--+*-+*'$)+'$&&#%'&$#$&$%(4+)*,%#&%')'&&%&)*+17((),5-6<;-999/23512+,*5-22<356;;777'8:8992//0.8+3,4457756-++,*((.-+,0/+&%*0.//.9('%'(+-%0-5450/34,6.908.,,2,/&$((&11+6/,)(&&&%($*%.4)-%2027++'-&%$#&%&%$$##%
@bd3433a2-2a94-46f2-b9b0-5d7f267acc07 ch=253 read=192851 start_time=2019-12-13T13:02:59Z barcode=BC01 runid=2c9cf7bc05858273f10e7d7ec552fc0bd742dc3e
TTCATTGTACTTCGTTCAGTTACGTATTTAGCACAGTTGTAACAGAAGAAGTTGTCGGTGATAACTTGTGTTAACCCTGCTTGCCTGTCGCTCTATCTTCCGGTTACCTTGTTACGACTTCACCCAATCGCTGACCCTGCCTTCGGCCGCTGCCTCCTTGCGAGGATTGTCACGGACTTCCGAATTATTGCCAACTCTCATGGTGTGACGGGCGGTGTGTACAAGATTTGGGAACGTATTCACCGCGACATTCCTGATTCGCGATTACTAGTAACTCAACTTCATGTAGGCGAGTTCCAGCCTACAATCGAACTGAGACTGGTTTTAAAGTTTGGCTCCACCTCACAGTATTGCATCTCTCCTGTACCAGCCATTGTAGCGTGTAGCCCTACATAAAGGCATGATGATTTGACGTCATCACCTTCCTCCTGGTTAGCCCAGGCAGTCTCGCTAAGAGTCCTCAACAATGGTAGTGGCTTAACGACAAGGGTTGCGCTCGTTGCCGGGATAGCTTAACATCTCACGACGAGCTGACGACAGCCATGCACCACCTGTCCCCTTGTCCCCGATTTCCTCGATTAGAGTAATGCAAAGGTATCAGAGGTGAGTAAGGTTCTTCGCGTTACTTCGAATTAAACCACATGCTCCGCTACTTGTGCAGGTCCCCGTCAATTCCTTTGAGTTTAATCTTGCGACCGTACTCCCCAGGCGAATGCCACCAATGCGTTAGCGGCGGCACGGAGGTGTTGAAACCCACACCTGGTATTCATCGTTTTACGGCGTGGACTACCGGGGTATCTAATCCTGTTTGCTCCCCACGCTTTCGAGCCTCAGCGTCAGTTACAGTCAGAGTCGCCTTCGCCACTGGTGTTCTTCCTAATCTCTACGCATTTCACCGCTACACTGAATTCCACTCTCCTCTCCTGCACTCTAGATAACCAGTTTGGAATGCTGTACCCAAGTTGAGCGGGTATTTCACATCCTTAATCATCCGCCTACGCTCCCTTTACGCCCAGTAAATCCGGATAACGCTCGCCACCTGCGGCATTACGCGGCTGCTGGCGTAGTTAGCCGTGGCTTCCTCCTTGTTTCGTCATTATCTTCCCCAAAGACAGGCTTTACGATCGAAAACCTTCATCACTCACGCGGCGTTGCTGCATCAGGTTTCCCCATTGTGCAATATTCCCCACTGCTGCCTCCCGAGGG
+
$#*)-3./-1121,.7:.+3,+-330/6&&&'&&$%1)('%%)'%))&)')-6/-1,10((,%($%&)+109256:)*%-0,-/55767355210029712352903505*01,-0-,+:-/*1+(/.0+/---071,%2534-''*)''0&*/1442/*++$''%.((-4')*78791,+'%&***/3/2,1'(),*-/05//2402320:05:43,)*($++*'*&%(%,(&)'*+,1..:065875/7:0/-/1;<:453328./)&.-1/--2'2+.56565554342..5:*)(*1.-032<45-/531.+%+5.*(),2.09321:*)*788856:561-%+-+2../455651+.++,'13346:215./.3434410-35+&)+*+3)&/3/03//00/172-.2.-$)&(),,684311744612/-/82-/76688:9:4112-++//14111&*)3),+*)*+&***-/125573/*/++7,/066865824+5:7-&%#%&&--222454-/2-2,+-,--,.1563/59/6+*'/.+2/21162.*-.,.332&&&&(,5...+).))'()*1360582++0+(16+)''&)'%$+'5(5-:99;:57/6.%,620*),/-3;:89-/,1022163--(''9*1.5%32/398.+./,51:0%&+*,./5;;0834/2+,,/1:02.-,.8:0*0+-)++(&(&%*/.426885/--.38308201**)*(-.48'''&((&),,//-&/,/8<:8981335+*/-810/9:321&35',(',)+.72922165192,/3179/.3/,1</.5556866-++,--/+9.-)5689.+)**,/838332:;3606011886571+*/9655--,,-544;5001714/+(,-.((0-11-,-,-0.5/10698981112)(*422/23(-0;7,-3/0,+&)(+,2..3*.0///7,-./&)*+)+)+.3''&.),-121..::6,437298)270++)01))&+-1,)5215/0-2111698;8544,,+(&(',-*.04080//22:1102*.+/,-/31130+580812'.*+35-2137537/.-5.4991.60.02&'+.18;21//00+-692/78;:::;9986232011228<6620/)--&-/,7319:,)02('&')-.//.2480,/1,*0+-2121-*%+(%
@c144ffaf-f666-4ec3-b10b-28c5d483365c ch=185 read=160166 start_time=2019-12-13T13:03:00Z barcode=BC01 runid=2c9cf7bc05858273f10e7d7ec552fc0bd742dc3e
CTCCTGCAGGAGGCAGCAAGGGAATATTGCACAATGAACAGCCTGATGCAGCCATGCCGCGTGTATGAAAGAAGGCCTTCCGGGTTGTAAAGAGTACTCAGCGGGAGAGAATTAAAGTTAATGCCTTTGCTCGTGACATTTACCCTTGAAGAAACACCAGCTAACTCCGTACCAGCAGCCGCGGTAATACGGAGAGGGTGCAAGCGTTAATCGGAATTACTGGGCGTAAAGCGCAGGCAGTTTGTTAAGTCAAGATGCCAGAATCCCGGGCTCAACCTGGGAACTGCATCTGATACTGGCGAAGCTTGGGAGTCTCGTAGAGGAGTGGGAATTCCAGGTGTAGCGGTGAAATGCGTAGAGATCTGGAGGATACCGGTGGCGGGGCAGCCCCCTGGACCCCGAGGGCAGCGCTCAGGTGCGGCGTGGGAGCAAGCAGAGTTAGATGCCCTGGTAGTCCACGCCATCAGGCGATATCGACTTGGAGGTTGTGCCCTTGAGGCGTGGCCGGAGCTAGCAGCGTTAAGTCGGCCGCCTGGAAGAGTACGGCCGCAAGGTTAAAACTCAAATGAATTGACAGGGCCCGCACAGGCCAGTGGAGCATGTGGTTTAATTCGATGCAACGCGGGAACCTTACCTGGTCTTGACATCCACGGGAAGTTTCAGAGATGAGGATGTGCCTTTGGGGAACCGTGAGACGGTGCTGCATGGCTGTCATCAGCTCATTGTGAAATGTTGGGTTAAGTGCAGGCGCAACCCTTATCCTTTGTTGCCAGCGGTCCGGCCGGGAACTCAAAGGAGACTGCAGTGATAAACTGGAGGAAGATTAGGGATGACGTCAAGTCATCATGGCCCTTACGACCCAGGGCTACCGTACTACGGCGCATACAAAGAGAAGCGACCTCGCGAGAGCAAGCGGACTGCCTCATAAAGTGCGTCATCCCGGATTGATCTACCCAGCTCGACTCCATGAAGTCGGAATCGCTAGTAATCGTGGATCAGAATGCCACGGTGGAATACGTTCAGACGCCTTTACACACCGCCCGTCACACCATGATTGGGTTGCAAAAGAGAAGTAGGTAAGCTTAACCTTCGGGAGGGCGCTTACCGCACAGCGATTCATGGCTGGGGTGAAGTCGTAACAAGGTAACCCGG
+
,044,%+%-311/+)++-(+*,()2.50.-./.10)$%&(%'/0-.0//4-22,-*1115575878675*%((*21:6.4)(4,/7)(,0/&&&(().+),)*4*&)%(%&'&1.+)++4-,%8.6;-+999'7**.+.4))//)%&(+4')+((/02-////54444.1(2.,)--.38),.2,0/-,01+*)''0+.,44346.4),)++%.,'3*+,4-.(&(*-0/()(,**/0/0/7('6+6*324(*,02)%%*(-+)4.*(3544836571(22()-0,-/10301122+(&'(%%'(**22&&)*,,,+1+,%3-%((,3,1,2,4+*.0)'%$&(&.*+)-,'-24710/./38544-))+((,.)64784*+0))(/.63/*)-7-8*,&)(*0',&**',*0,.12.'(''(5).*'&,.3)2+)+*-8//16&/7-+++(**-1-,-(*('($'&''((-(./'')0.1/+-0-7/0,47*(,,-/.,-.1201(.(',+,'*$%&&.00/*-2/%1636956.(*&&$((-&336,104+2-10502./1289,2&'+.,%)&,/+*-.+.0***(+''((+,(++331-.4160%&')%')-/968522(-)*(13.2,/83117734/&')+1-,,29/,0+/986(&(*,:30.2+,).-01-,&&*2-,74946*$+'+'/)+./13%)(*),043)62./0021/1'0/38:7314(3253-.%&#$%&())-,&26..0./4(',''.20295&1&**30//-.&66*522:77'3.)*,,,,2)+.124<<<::::--2-2/,2,*-)/*1246463,(',0,/3&()*-0+,)(),-0:'(1:7-,')(&'(-,)''(&'0121652+()')(()2064780*+((%$)1+&&),1)'%'*),2506-++15336567)(,2*0*'),-.'-&'%*,./0&..9758-2/,,/&1+678)..14-5,,,(623332,(()&%+'').46&--'(23'476**-3)+')&%%()+-08--.((++*+)-4/42&,''../:*-4:1)%)%'''(',))+*)&''8*797;6*83*-1/0,-,+,/1*+%&%'$-.4:5&&+'*+,53,+.'-*+/02352.,*-/1256+0.
@a7c268c1-7ca0-4698-95ef-be85b2819d6c ch=327 read=82571 start_time=2019-12-13T13:02:51Z barcode=BC01 runid=2c9cf7bc05858273f10e7d7ec552fc0bd742dc3e
CTCGGTGTACTTCGTTTCAGTTTACGTATTGCTGGTGCTGAAGAAAGTTGTGGGGTGTCTTTGTGTTAACCTGCGCACCATCGCTCTATCTTCCGGTTACCTTGTTACGACTTACCCCAGTCATGAATCACAAGAGTGGTAAGCGCCCTCCCGAAGGTTAAGCTACCTGCTTCTTTTGCAACCCACTCCCATGGTGTGACGGGCGAGTGTACAAGGCCGGGAACGTATTCACCGTGGCATTCTGATCCACGATTACTAGCGATTCCGACTTCATGGGATGGGTTGGAATGATGCGGACTACGACGCGGCTTTATGAGGTCCGCTTGCTCTCTCGCGAGTCGCTTCTCTTTGTACGCCATTGGCACGTGTGTAGCCCTGGTCGTAAGGAGCCGATGACGCCCGACGTCATCCCACCTTCCTCCAGTTTATCACTGGCAGTCTCCTTTGAGTTCCGAGCCGGACCGCTGGCAGCAAAGGATAAGGGTTGCCGCTCGTTGCGGGACTTAACTAACATTTCCTGGCACGGGCTGACGACAGCCATGCAGCACCCTGTCTCACGGTTCCAGGCACATTCTCATCTCTGAAAACTTCCGTGGATGTCAAGACCAGGTAGGTTCTTCGCGTTGCATCGAATTAAGAAGCCACATATCCACCATGCGGGCCCCGTCAGATTCATTTGAGTTTTAACCTTGCAGCCGTACTCCCCGGGCAGTCGACTTAACGCGTTAGCTCGGAAGCCACGCCTCAGGGGCACAACCTCAAGTCGACATCGTTTACGGCGTGGACTACCAGAATTATCTAATCCCTGTTTTCCCCACGCCTTCGCACCTGAGCGTCAGTCTTCGTCAGGGGGCCGCCTTCGCCACCAGTATTCCTCAGATCTCGCATTTCACCGCACACCTGGAATTCTACCCCCTCACAAGGACTCAGAAGCGCCAGTATCAGATGCAGTTCGGTTGGGCCGGGATTTCACATCTGACTTAACAAACCGCCTGCGTGCGCTTTGCGCCCAGTAATTCGATTAACGCTTGCACCTCCGTATTACCGCTGGCTGCTGGCACGGAGTTAGCCAGTGCGCCTTCTGCAGGTAACGTCAATGAGCAAAGGTATTAGCTTTACTCCCTTCCTCCCCGCTGAAAGTACTTTACAGCCGAAGGCCTTCTTCATACGCGCGGCATGGCTGCATCAGGCTTGCGCCCGATTGCAATATTCTGCTGCCTCCGTAGGAG
+
%25+/1'.).073,+6+8-*20*(++1+.1&(),+1/0191.)+,*,/0'))&)(,*,/6;6+)'/*-'-+(%))++12584(*,-:888712-.05109233//5).-*'&$%)-..*,273564:6/.//1($%&')..))+*374/7.**/5082<80(--16:4-0272.8.*')*'28,&01/:7*0255566794;:1(%(&,.+127638'2/)6.2632,:078;46080/1:112237.++()+/(*)('.037;994377:722.32%''0),'$&$$%&'&)019552,*113,,&('(-0+-/%,*+0-*+/.*)+,./23-*+&,*-,,..+///66///1048-7)'())/*/+/-),.2:3./565'5+6)0$%02-(*+&&#,-.)(+'+.36174+.47/8+,-%%'2;++-<8980-)+-/155*).***,1260*+135)2)&'-.-5*()$)15)3-4.-),0+5-,31-01321810/81/&%%)%%%*(-(+2-.(%%%''+'(422222556--.8*7)3/14/07*,/02-.-/3:721%'&,*&0023-.41..-(+/0894/171//23:;90413./35:010-+*26;:895'),-200033&&*+*,('+)%--)&%%$%)%%-&"&%).34/65*'()'&/52818;1,-.3;<01-33*0((%2261322+265.'14-%*++93.3.4/443150-()(*)))-'-2(,,-224,,26+,,/+6-9.261..5515202,/34.-*5...46111+--)+&'/)+/653;/56(),22**,0,)*-.09:<846459200,.3:,*+*+1:9467--68/++/)*(*13120-01(-/03<;:59++041.+*--0902//,%&$&)-45630001/2'/241,)-(+*))*01723%*)$&,-1'-//18303672,')-,%(&()0303)36,-96,++.1372/-//1021+(+.%(&(./)2,.-,17--7150)**,-,2,2)+,7230,+1---,16*085553:245--$1)6569/1-*(,*3(*,43459.74'%$$''1,*&+%)20/66452/4//04435).(++08.&)*1*')-.9,/68542;9-'(0',)((.,/.31*+,%22,-0/20102(-++,4./+-*/0:465584001-/9%2656923319)'#'%(+.74/4(*)(+434:43/*,.52'+
@2b8b16c1-3c22-43c0-a11a-83ab30750b04 ch=404 read=95390 start_time=2019-12-13T13:02:50Z barcode=BC01 runid=2c9cf7bc05858273f10e7d7ec552fc0bd742dc3e
CCGGTTACCTTGTTACGGCTTCCTTTGTCAATCCCACAGCAGACGGCTCCTTCCTTGCGGTTGGGCCACCGGCTTCGGTGTTATCAACTCTCGTGGTGTGACGGGCGGGGCCGAGAACGTATTCACCGCGACATGCTGATTCACGATTACTAGCGTTCAACTTCATGTAGTCGAGTTGCAGACTACAATCCCGAACTGAGAATACGGACTTTATGGGTTTTGCTTCCTCGCGGCTTCGCTTCCCTCTGCACCATCCATTGTAGCACGTGGTAGCCCAGGTCATAAGGGCATGATATTTCCGCACCTCCAACCTGGCGGTCTCGCCTAGAGTCCCCAACTTAATGATGGCTGAAATAACGATAAGGGTTGCTTTGGGACTTAGCAACATCTCGACACAGGCTGACGACAACCATGCACCACCTGTATCTCATATAGCTATCTCCATCTCTGGAGCAGACCTTTATGGTATGGTCCTGGTAAAGGTTTCTTCGCGTTACTTCGAATTAAACCATGCTCCACCGCTTGTCCCAAATCAATGGTCCTTTGAGTTTAATCTTTGACCGTACTCCCCAGGCGGATAGCAATGCTGGCTGCGCACCCAAGCAGGTGCCCGGACAGCTAGTTATCATCGTTTACGGCGTGGACTACTGGGGTATCTAATCGTGTTGCTCCCACGCTTTCCTCGTCAATACCAGTCCGATGAGCCGCCTTCGCCACTGGTGTTCTTCCGAATATCTGCAATTTCACCTCTACCTCCGGAATTCCCTCCCTCTCCTGGATAAGTCTCAAGGCAGTTCTGGAGTTGAGCTCCAGGCTTTCACCCTCTGACTTACAAAGCCGCGTGCGCTTTACGCCCAGTAATTCCGAACAACGCTAGCTCCTCCATTACCGCGGCTGCTGGCGCGGAGCCGAACTATTCTCCCCGGTACTGTCGTTATCATCGGGTAAAACTTTACGAAAGCCTAAGGCCATCACTCACGGCGTGCTGGATCAGGCTTTCGCCCATTCAATATTCCCCACTGCTGCCTCCGTAGGAACAGTATCAGCACCAACGAAAGGTTAACCTGCAAGACACCGACAACGCGCCAGCAATACCGTAGCGTT
+
+*0*7,+:364028&-.%1723(')%#%%))/91'&*'((+***&)+-/,-4421600.608-87:<357350182,/449667:27121+,*++*,*,.03/2.+(-..0.)''*.-2999<:88;4536678:;::75/-*,.-9--,1'.,,00-'-(/8167860-01--1/;./'''&$**0/.2')*.06..+*(,,),$)&',/.,-;<32;:.,/41.'(-)(-.,052*,27090,-4100185911+/31++-.+0,/,**&)+-+%*&-.&%0+-09/-4111/,3*(&$$#$$'*(+'*&+*/,)30.+0&((()..13/;7-))'&%3,345950*%$()+,-10102.--26-0,+)+),.*.*,),&4+0.1131010101))2///0.0.00&,.14////0.0+0131468921&...+,,++.,+2731.0*,)$)$*%+739501+0****%$,(''*,-/'*--9*-62311.7+%+8.9106261<7:98--.-27237+**(&'&*)$$&+/''&')/,&',-.//5:;,74*3-&(,-;5934405:.+-394;8-)%+).('(*).,+,+&)'(,)++&)*&'*+,6(.,45'#%'(33:453/4546;800-66.7344863*$(32*,-20'*0.-+-*.3+.*/3,'+()/9.13,326789777<5959'%$*''1894372;46970577::86<883/'%**+7740%2/5.64.*,/,//2.1+/+'((&2*50),4/*(.,12225++%+)011-&'+,0078;5230-+9(('&%,1)*7904::-1.9+*,()+//6///<966935.2155.44+*4,78,,3475870/)*5632+$()*.3686.4,(.++6;0234337:867/(0,0++31'-'$))1.--106-,1453/,.,&15342*.6+27.34*'')*&$%)+23%/:440.**,%++*-/.(,-,*%&&)).4020'+00792350:7.085,9..-+666+$'*+55524+49,07954-2*&*-.4-).-/62'''(0**./73,-$$%,-2245$2*+262**&&%,,/,,*/+),/--*'+%##
@090e6ff9-6e22-488a-91a2-be042297c8df ch=140 read=89437 start_time=2019-12-13T13:02:36Z barcode=BC01 runid=2c9cf7bc05858273f10e7d7ec552fc0bd742dc3e
CTCCTACGGGGGGGCAGCAGTGGGGAATATTGCACAATGGGGAAACCCTGATGCGTAGCGCCGCGTGGAAGTGATGAAAGGTTTTCGGATCGTAAGCTCATCTTTGGGAAGATAGCGGTACCCAAGGAGGAAGCCACGGCTAACTACGTGCGGCAGCCGCGGTATGCAGCGAGCGTTATCCAGTTACCACTGGGCGTAAAGGGAGGCGTGAGCGGATGATTAGTGGGATGCATGAAATGCCGGAGCTCAAGCTTGGGTGCTGCATTCCAAACTGGTTATCTAGGTGCAGGAGAGGAGGTGGAATTCTAGTGTAGCGGTGAAATGCGTAGAGATTGGAAGAACACCAGTGGCGAAGGCGGCTCCCTACGGACTATGTGGCTTGTATGAAAGCGTGGGGAGCAAGCAGTTAGATACCCTGGTAGTCCACGCCATAAACGATGGGCCACTGGAATTAATGGGTTTTAACTCCGTGCGCAGCAACTTGCATTAAATCAACCGCCACCAAGAGTACGGTGCCGGGTTAAACTCAAAGGAATTGGCGGGATTTTGTGCGGAACATGTGGTTTAATTCGAAACAACGCACGAACCTCGCAAACATCCATTACTCTTAATCGGGGAAATCGCGCCAGGGGACAGGCCAGACAGGTGGTGCATGGTTGTCATCAGCCCGTGTCAGTAGGATGTTGGAACAGTCCCGCAGCGACTTGTACTAATCCGTTAGTTACTGCCATTAAGTTGAGGACTCTGGCAAAGGACTGGGTTAGCAGGAGAAGGTGGGGATGACGTCAAATCATCATTTTCTCTGCGGGCTGCACGTCATACAGTGGCTGGTACGAGATGCAAATACCGTGAAATTGAGCCAAACTTTAAAACCAGTCTGGATTCGGATTGAGCTGAAACTCGCCACATGAAGCTGGGTGCCACTGGTAATCGCAGATCAGAATATCGCGGTGAATACGTTCCCCGGGTCTTGTACCGCCCGTCACCGCGAGGTTGGCGTGCCGAGTCGAGCTAACCGCAAGGCTGGCCGAAGGTGGACCAGCAGTGGGGGGGTGAAATCGTAATAAGGTGGCGGAAGATAGAGCGACAGGCAAGTAGGTTAACACAAAAGGCGCGGCAGCGCCG
+
')-/++0)+)()(&&'*/(,++1.).3./.4-,,.153('&%(*(,1,(*,/'))&'+-(1+*,-*('%&&(++---3&0+34*&)++:993-3-'(,938-/51(1/,**-*%''*1--05,.-,-).(-)*47*1/0-+/----0.-(%%&&(%*(%%&%)+,&&%&',,//*7)(*0)%*'+&'&%**2..)#$%()(.)$*,*+&++0./,+(&#*''*+&/.,+(((*1272/',&+-&+*76/*%''')5430.'()).9*/-2%(%&+,9642)&&*(')*--,*(/)'*)**-+-4.5*()-)&$((-0+**/)())(.,+++*1,.2*1-/6761,-0+5+*%%))*/).*)**(&$&'*(+/.0+'%+'&%%##%'+(')+(,)7:,)+-7:'20**40+.1059-*-*,%&+,+&)).2&(%&%&'))%$#%%()'&+)&+)'%'*2.-0+%#"&&1,(/(*%'$#%&&&)%()./3+**(%%&&')+3%(%+'($'#&'')-,))(+&*)073..-&)*%&'&/'/&$'*(%,(&%%%$&)*0.//3+-/5050-**,&&+.&*,&*&)$&&'()(%&#($)&&'&)%#&*#%&%())+-,&,2-'()'+*,'))$(+.*')%+*+'''..011224658//.0.7+*&&++)+004,.225(//0*2.2++-)-&('$)(++'&()',.,-'(&'%+,021,--27*2-9.)'%&%%-+,'*)1,+-41664**('&)&'(%&''*-,/(&,(++'''&+(/,48.-.212/..68-,,**,&'$$%%)(-.202.)(#'$&%$$$%')%(+&(((+5-1/')++,-.02*'&*&&(((('()+%**025/.0241;:8.301251+,$.+4*,%('(&14547;:02/-.0,--/2-2+,,03)*$)*)+,*454(*(#$&&/033-+2,'*+(+')+**0+,,(,9)02+&001+&'%#&*3,47*'(%%)0&'*)+,0*.(*'0$+&&%+(*('*-*,02+*(.&'%$$+&*#%,,*.+(,)).002',0-1+)%'#$%()''(%-&%$&%()))%')/*&'&''%((***+0021/0+,*.315'%'$$.80(+,)&/)',,')$$%$
@27c6fcd6-9cf0-4a62-9342-bfbbbe3117b4 ch=319 read=144747 start_time=2019-12-13T13:02:32Z barcode=BC01 runid=2c9cf7bc05858273f10e7d7ec552fc0bd742dc3e
CCGGTTATTTACGACTTCACCCCAATCATCAATCCCACCTTAGACGACTCCTTCCTTTGCGGTTAGGCCACCGGCTTCAGGTGTTATCAACTCGTGGTGTGACGGGCGGTACGCGCAAGGCGAGAACGTATTCACCGCGACATGCTGATTCGCGATTACTGGCGATTCCAACTTCATGTAGTCGAGTTGCAGACTACAATCCGAACTGAGAATGGTTTATGGGTTTTGCTTCACCTCGCGGCTTCGCTTCCCTCTGCACCTGCATCCATTTAGCCCAGCACGTGTAGCCCAGGTCATAAGGGGCATGATGATTTGACGTCATCCCCGCCTTCCTCCAACTTGTCACTGGCAGTCTCGCTTAGAGTCCCCAACTTAATGATGGTAGCTTGATAGAGGTTGCGCTCGTTGCGGGACTTAACCCAACATCTCACGACACGAGCTGACGACAACCATGCACCACCTGTATCTCCTGGCTATCTCTCATCTCCTGGGCGCTTTATGAGTATGTCAAGACCTGGTAGGTTCTTCGCGTTGCTTCAGATTAAACCACATGCTCCACCGCTTGCAGGCCCCCCGTCAATTCAGCGGTTTCATTCTTTTAGACGTACTACTCCAGGCGAATACTTATTGCGTTAACTGCAGCACTGAACTTTGACGTCAACGCAGGTACTCATCGTTTTACGGCGTGGACTACTAGGGTATCTAATCCTATTTGCTCCCCACGCTTTCCGGGACTGAGCGTCAGTTGCAAGACAGATCGTCGCCGCCATAGTGTTCCTCATATGCTCGCATTTTACCGCTACACATGGAATTCCCACGATCCTCTCACCGCTCCTGGCTGCCTGGTTTCTATGGCTTACTGAAGTTAAACTTCCGGGCTTTCACCACCGGAACCCTTGCTGCCACCTGCTCCTCTTTACGCCCAATAATTCCGGATAACGCTTGCCACCTACGTATTACCGCGGCTGCTGGCGCGTAGTTAGCCGTGGCTTTCTAATAAAGTACCGTCACTCGGCTACCATTTCCTGTAGCGCCGTTCTTCGCTATAACGAAGTTTACAATCCGAAAACCTTCTTCCTTCACGCGTTAACTCGGTCAGGGTTTCCCATTGCCGAAATTCCCTACTGCTGCCTCCCGAAGG
+
7(,*-/*-0(%***/22.,.26.*/,.--+//+/6,-8253120*&%)*87889.)0))12979,04:;67/6.-595%8331294413,,,,)500../36:49:8131*&&(&(*(+&*'(*3631878<1-02/341111166522**'''&/2//1),,,-/./**&*5,744344-//+--2:34,0.0.1.2.-.,)+23/-,(,0.0/7;.)-7;8.:<8.027055755&&.-*1.:%(1;.:5+.3,-$%&('*,-:8415*((+(''**)+,-))&'(60(-45//001//:17650//0069-'')(,,+,-00.'*+,235,4)),0.92235677;8111/-,,&'%'(**))%&%.+)/)4(((,.,10(''$&((*.&%0+29653556638220;91,,)-(3-',/0+30.,)+,(./2105456264242.1;3-++,393492**()-.2%%$++./73420113446+,61-+%&*+-((()',+0,35/+./4740.*,)7/<6773*-,2)$)2.4'&'0*2:68;--*./4467116.-/**+'*6607;:0,-50629/%%%&*);;86894284,'(&)$.%'+%),/.-381(('()*0,(5*(+018150205(10)1-243-.,0-./%+&)*.$%%%)(-.555984826('(*/-.-/98843)&)&%%/+--.-6//,,'/.'(/,656/)-,.1908)5::54531563460313-+,%)%***/28371,.0*./)-%-+./;95/.).-/(*(,).-.95,'+4.4633*)',(%1)4544*(,,/736.-))$&%#%'(**095420/-/31:8//++/,)4+&,3+,*(,3+'%',.,0+::289.,(.++-,'.)+,2)*.+.413-(,2*---46)+/1(%+*1.,/.-110+(),*:9180--.2*14.06046110//,,3-82;222773+)'(%,*/3/.-3/39481497,%+/,,6-#0&58562'-10*-++,14-3:7454,%&'),-4432*((+%%+*+3..**+*.75,34;3+/++0'(.569688:6*:4*.''&,))%)'0(6/92430/;,2,)%%%%+'$*)-,-.2*&,.03686682062+)&20
@bfe0744e-6d62-4baa-ad9d-ac000d58441a ch=404 read=95366 start_time=2019-12-13T13:02:31Z barcode=BC01 runid=2c9cf7bc05858273f10e7d7ec552fc0bd742dc3e
CCTACGGGGAGGCAGCAGTGGGGAATGGCTGGACAATGGGCGAAAGCCTGATCCAACAATGCCGCGTGGTGATGAAGGCCTTAGGGTTAATAAAGCTCTTTTACCCGGGATGATAATGACAATTTTCCCGGGAGGAATAGCTCGGCTAACTCCGTGCCAGCAGCCGCGGTAATACGGAGGGGCTAGCGTTGTTCGGAATTACTGGGCGTAAAGCGCGTAGGCGGCTTTGTAAGTCAGAGGTGAAAGCCTGGGCTCAACTCAGAACTGCCTTTGAAACTGCATCGCTTGAATCAGGAGGTGAGTGGAATTCCGAGTGTAGAGGTGAAATTCGTAGATATTCAGCGGAAGAACACCAGTGGCGAAGAGCGGCTCACTGGACTGGTATTGACGCTGAGGTGCGAAAGCGTGGGGAGCAAACAGGATTAGATACACCGTGCGATCCGCCATGTGATGATAACTAATGTCCGGGCACTTGGTGCTTGGGTGGCGCAGCTAGCATTAGGACTATCCGCCTGGGGAGGTACGGTCGCAAGATTAAAACTCAAAGGAATTGACGGGGGCCTGCACAAGCGGTGGGCATGTGGTTTTAATTCGGAAACAACGCGCAGGAACCAGCGTTTGACATGTCGGACGATTTCCAGAGATGGATCTCTTCCCTTCGGGGACTGGAACACAGGTGCTGCGTGGCTGTCGTCAGCTCGTGTCATTGAGATGTTGGGTTAAGTCCGCAACGAGCGCAACCCTCGCCTTTAGTTACCATCATTTAGTTGGGGACTCTAAAGGAACCGCCGGTGATAAGCCGGAGGAAGGTGGGGAGAGCGTCAAGTCCTCATGGCCCTTACGCGCTGGGCTACACGATGCTACAATGGCGGTGACGGTGGGCAGCAAACTCGCGGAAGTGCGCTAATCTCAAAAAGCCGTCTCAGTTCAGTTGTTCTCTGCAACTCGAGAGCATGAAGGCGGAAGTCGCTAGTAATCGCGGATCAGCATGCCGCGGTGAATACCCGGAGCCTTGTACACCGCCCGTCACACCATGGGAGTTGGGTTCACCCGAAGGCGTTGCGCCTTTAACTCGCGAGAGAGGCAGGCGACCACAGGCTTAGCGACTGGGGTGAGATCGTAATAAAGGTAACCGG
+
()*+3*79)(0,),,-6897;4(/,,(&(*08699;87646,,,,*/7...5/3/'.353230*())*+,,-..03/21,7.--),,+%')07+&)+')1/(',2()1558//.-6*,)**%1'(*-+(06.-.)*3,-''*-&5/./402584568:656323224.9-.1/(1/60,.,)((%)),82/..-,2-5.7-118<:;8548,))*1,)%')(/**-/1+.543783/*.--,-.,(,-()+)-/954314++,53445/5:3-06%0377678../.*(0/20510.,+.%&(3*2*5*70,+414710)-),**85,966566562491,-+16.600:8682.00-5)'('%'(+)5//06445538520011:3447220,*-./0.25,*+14,23*()+50-+,'/'0-((171-)-/'/%%%(+.3*+5-3/-+*+(,.241/1)-.7406::4,..+9/<,,*4,71/030//,((%&#%$*(&&'%#((+1/167)).0&$(&')--/*,+-1:,,/7/;<86572:-0,5122002+/88266.****29..31.4.((,4346+9<;+996:4',+,%,98321.013'/'-.)*332;/,.979876,3-./+6<,.'(*,,.39:735/01360%&2,-7;72779/4-*)*,067::/.+'&%%&++.3615&**.3/0022)1-/1042/2/&(5.:854-85)+/67655768676:4+,%&&&)'(.2108;686)28/-/3:2;;345601253-2-59;9;;538222392654.,5*2,231688(*'*(016564/51(+-02-32:1)0--.40454.()-/-))'()-86562<20954:0)&#()+7;:92258<88:9780()().02757484517,9;71*/555:9;58:;9)4*8/4;888667-+,./+*)'(,7773/,4,.2-0'++211--/-3...3.--04.4669::976134368+&+)&(,&&253834///2.4276/..0/,.236380(*/2(28341,52'(+*,64313/013((*&,1014481--**'--2(+69773+()&)*,.*)(+.%/-*,+),)'&')-/1)($%,())(/:5203
@ba75c535-38ba-4085-a174-a03f2d1244bc ch=280 read=102906 start_time=2019-12-13T13:02:24Z barcode=BC01 runid=2c9cf7bc05858273f10e7d7ec552fc0bd742dc3e
CCGGTTACCTTGTTACGACTTCACTGATCATGAATCCTGCAAAGTGGTAGCCTCGAAGGGATTAAGCTACCTACTTCTTTTGCAACCCCACTCCCATGGTGTGACGGGCGGTGTGTACAAGGCCGGAACGTAGATTCACCGTGGCATTCTGATCGGTACCTGGCGATTCCGACTTCATGGAGTCGAGTTGCAGACTCAATCCGGACCACGACGCACTTTATGAGTCCGCTTGCTCTCGCGGAGTCCTTCTCTTTGTATGCGCCATTGTAGCACGTGTAGCCCTGGTCGTAAGGGCCATGATGACTTGACGTCATCCCACCTTCCTCCAGTTTATCACTGGCGATCTCCTTTGAGTTCCCAGCCGGACCGCTGGCGTAAAGGATAAAGGTTGCGCTCGTTGGGACTTAACATTTCACAACACGAGCTGACGACAGCCATGCAGCACCTGTCTCACAGTCCCCGAAGGCACCAATCCATCTCGCAGAAGAAGTTCTGTGGATGTCAAGACCAGGTAAAGGTTCTTCGCGTTGCATCGGAATTAAACCACATGCTCCACCGCTTGTGCAGGCCCCGTCAATTCATTTGAGTTTAACCTTGCGGCCATTACTCCCCAGGCGGTCGACTTAACGCGTTAGCTCGGAAGCCACGCCTCAGGGGCACAACCTCAAGTCGACATCGTTTACGGCGTGGTTCACCAGGGTATCTAATCCTGTTTATACGCTTTCGCACCTGAGCGTCAGTCTTCGTCCAGGGGCCGCCTTCATACCGGTATTCCTCCAGATCTCTACGCATTTCCACCGCTACGCCTGGAATTCTACCCCCCTCTACGAGACTCAAGCTTGCCGAGTATCGGAGATGCAGTTCAGGTTGGGCCAGAGTTTTACATCTGACTTAACAAACCGCCTGCGTGCGCTTGCCGCGAAGTAATTCCGATTAACGCTTGCACCCTCCGTATTACCGCGGCTGCTGGCACGGGATTGTAGTGCTTCTTCGGTAACGTCAATGAGCAAAATTATTAACTTTACTCCTTCCTCCCGCTGAAGTACTTTACAACCCGAAGGCCTTCTTCGCCACGCCAGCATGGCCATCGGGCTTAACCATTATTGCGTAAACCCCTGCTGCCTCCCGTAGGAG
+
40)+/8(+3361.:-.-)/6--&&#'&33/265;63-,-./:+,-4-(&',)*1'(+*+-%0,/,)*)),/,&34:7/522*)-+2/7-&()78*.98;;:/....52,./++-)-+11/5.6-+/-231+'+'-***629836123:8.---.///..-,&112198720).-0+--0.(*),)'**0-0%&-*-/2313384.,()*.15)-&(*//((((./363327...1082640)+,,*+6.20/9911675636948:1.//.',(((')*081*.5:9405'.4:5:41-.0//10702388880574+2:6<88/5'*-5;6014562510,&+-16*(-+()1284/,+,-1-706:9::691+&-2-51454;).139230322825-+02322120'+66//119523)&,/3333305/014/540/./-471599:522114:01.*+(.,1+3261/30-21/,&&%'()&(*)/68777;<;;7924&'-8:/36-45*)45;9:<:78689354580-,,,/1<:1-,,,.-.,0+'+-/114/**))1*473/*+33;7<958<:.529<7.604.4-/0386&1'%)/,9<1.4;;5:;87544644/)+++3,.103%+'%%.1-123,++%+.2+)+.185967,-,.05574656499++-.-.4.-,/(%),-('&,*-378;9:91/38*&*'*))*5,+//,1/))'.26:5,3336<95591+799*:9//1.475859<+977591*+-()*776..../795:;/5'(26144..%-548,8+7,732415770037441-12357'($%''%01)'%)-66+0.(*32436556*,74:'*,2-((('/2+'(*,55421023544486.0*052550851/+/)%(((*'((&&-*6-5-++0/0/60.1.,,(-50+,4.347969<68060..0*4*)(2.-/(3+)/&./**.5027/'*)0868:2700/..-,-,)+,,0603..88023571:7-,16,)-,*,,(-+/052++,(.3,*++-31:7;1091'''&($'$'#*(&)(&%'(+'63.0+(%',((0%++)*$&$%$*/4.++,$&+-,0;0-129-,,
@d29f4825-985e-4e9c-8f97-be4e351c93b6 ch=126 read=210314 start_time=2019-12-13T13:02:17Z barcode=BC01 runid=2c9cf7bc05858273f10e7d7ec552fc0bd742dc3e
CCGGTTACCTTGTTACGACTTCACCCCAATCATCAATCCCACCTTAGACAGCTCCTTCCTTGCGGTTGGGCCACCGGCTTCCGGGTGTTATCGCTCTCGTGGTTGACGGGCGGTGTGTACAAGGCCGAGAACGTATTCACCGCGACATGCTGATTCGCGATTACTAGCGATTCCAACTATGTAGTCGAGTTGCAGACTACAATCCGAACTGAGAATGGTTTATGGGTTTTGCTTCACCTCGCGGCTTCGCCCTCTGCACCATCCATTGTAGCACGTGTGTAGCCAGGTCATAAGGGGCGATGGTTGACGTCATCCCACTTCCCTCAACTGTCACTGGCAGTCTCGCTAAGTCCCCAACAATGATGGTAACTGAACGATAAGGGTTGCGCTCGTTGGGACTTAACTAACATCTCACGACACGAGCTGGCGACAACCATGCACCACCCACTCATATAGCTATCTCCGTAGGGCCTTTATGAGTATGTCAAGACCTGGTAAGGTTCTTCGCGTTGCTTCGGAATTAAACCACATGCTCCACCGCTTGTGCGGGCCCCGTCAATTCCTTTGAGTTTCATTCTTGCAGACGATACTTCTCAGGCGGAGTACTTATTGCGTTAACTGCAGCACTGAACTTTGACATCCAACACTTAGTACTCATCGTTTACGGCGTGGACTACTAGAATTATCTAATCCTATTTGCTCCCCACGCTTTCGGGACTGAAGCGTCAGTTGCAGGCCAGATCGTCGCCTCCGCCATGGTGTTCCTCCATATATCTACGCATTTCACCGCGCTACATGGAGTTCCACGGTCCTCTGCGCTCTAACGGTTTCTATGGCTTACTGAAGTTAGCTTCAGGCTTTCACCTGAACCCTTGCTGCCGCCTGCTCCCCTCTTTACCAATAATTCCGGATGGCAGCACTTTTACATTATTACCGCGGCTGCTGGCGTGGTTAGCCGTGGCTTTCTAATAAAGAATTACCGTCACTCGGCTACCGTTTCCTGCCGCCGTTCTTCCGCTTTATAACAGTTTACAATCCGAAAACCTTCTTCCTTCACGCGGCGTTATCGGTCAGGGTTTCCCCATTGCCGAAAATTCCCTACTGCTGCCTCCCGTAGAG
+
5110/6./--,++/(/5557995124,/32645223258*%-&,(*+682344323:3+,.-11472*.%)4)+,3+*29/*2<98657442)*+,)-.2,.2)+,778998/.,.+3178:..4,+*+,//,1/13103:48443&42465127.-.,-/*.-043444610-.&,./10/,-.00(/'8*--59:::;6:53++,+-)((&,12987;;.13:/079*)+2.465940/-..()4*'(%*+770.-/31461169/+,,*%'-.8/-%%'('),:/.%,02'..''('+0-11.-,-348474,+08.;3+)1.)'++.7567492../0287440&%&(05)-&'+,,,2438-$%)*'+'&+,17506125232256352486/1322*)$+.111116344/31434342313434846;45322510/4*$&)+/202)+--.00-02)+)'*)*/-31,.1//0015694*-.29,)+.25+57:889826.9/*,/905%3'1/3<7:700013346,+9,1-3/-.47)816:80+-/+./;125::0).19.4220+0,./03&.+*+*)('&&(/074,0+*,+023.03../0604.203/44345599/+77..530-1-1+)('*(-.03797754297*.-300263,)/+,1-.(*,--02/8/-2(((1:--0/,65*'+)*.211(9:465.)')*.-8*/1/'%&)0,80/.55499497344124+,'*4259:102679787989452445<+*)3+)*&)+12,+'(%*'011/14:81((&''/)10.,&$''+*;866582;229688.4-+611)+,74&651284.)(,)*,::<67:47899;5:<222108/-*,2*%$%%)-**3-.4..0/.&)''$'%(&%&%%'%.()9769<61600.....2,()$,5/-,/1174/+),(%&-(+69,('%-'(4:666/13319442:4--3.1)(*'*0285:;5300)$&%&&)+1+-')350.64402.,--40,3/8006152;3/243363'1,$(-+8/0*5713<,16:3*+;552)+2-*)4/82+*.112765:0290,0.))+
@3f2115d3-2250-4758-80e2-d96a04ff429a ch=275 read=91671 start_time=2019-12-13T13:02:00Z barcode=BC01 runid=2c9cf7bc05858273f10e7d7ec552fc0bd742dc3e
CTGATACTTCGTTCAGTTTACGTATTGCTGGTGCTGAAAGAATTTATCGGTATGTGTTAACGCATTTGGTGCTGATATTGCTCCTACGGGGAGGCAGCAGTGGGAATATTGCACAATGGGCAAAGCATTAATGAAGCCTTCAGGTTATAAGTATAAGCTGCTTGAGGGAGAGTAAAGTTAATACCTTTGCTCGTGAAGCCCCGTTACCACCCGCAAGAAGAAGCACCGGCTAACCGTTGCCAGCAGCCGCGGTAATACGGAGGAGGGTGCAAGCGTTAATCAGGTACTGGAATACAAGCGCACGCAGGCGGTTTGTTAAGTCAGATGTAAAGTCAGGCTCCAACTACCAGGAACTGCATCTGATACTGGCGAGGAGTCTCGTAGAGGGGGATGGGAATTCATGTAGCGGTGAAATGCGTATTAGATATATGGAACACCAGTGGCGAAGGCGACGCGATCTGGCCTGCAACTGACTCCGGTCAGCGTGGGGGGGAGCAAATAGAGTTAGATACCCTAGTAGTCCACGCCGTAAACGATGGTAAATTGTTGGATGTCAAAGTTCAGTGCTGCAGTTAACGCAATAAGTACTCCTGAGTAGTACGTTCGCAAGAATGAAATAGAAAGGAATTGACGGGGGCCACGGTGGGCAATAATGGTTTAATTCGAGCAGCATGAAGAACCTTACCAGATCTTGACGCGCTACTCATAAAGAATCTCCAGAGATGGAGATAGCTATATGGGGATACAGGTGGTTGCATGGTTGTCGTCAGCTCTGTGTCGTGAGATGTTAGGTTAAGTCCGCAACAGGCGCAACCCTTATCGTTAGTTACCATCATTAAGTTGGGGACTCTAGCGAGACTGCCAGTGACAAATACAGGCGAGGGATGACGTCAAATCATCATGCCTTATGACACCTGGGCTACACGTGCTACAATGGATGGTGCGGAAAATTGAAGCCGCGAGATTGAAACAAAACCCATAAAACCATTCTCAGTTCAGTTGTAGTCACCAACTCGACATGAAGTTGGAATCGCTAGTAATCGCGAATCAATGTCGCGGTGAATAATACGTTCTCGGGCCTTATACCGCCCGTCACCACTTGATAACACCGAAGCCGGTGGCTAATGGCACCGCAAAAGAGACTGTATCTAAAGTTAAGGTTGATGATTGGGGTGA
+
#%$$&%*,-.-.81-(,1*$%%(*-.,*)*)',,202/)$'').4&,)'*'$&$(&*),%'#$$)+),*+,,.-..+..*+/1(&(*)03*&,,+000-./(*&*&),1.++)*/1.**%$(/(%%$%%)&''+*&(&&(+'2/7*&&'&%%'$*('(&$#%%(',.('&&%('40)+0./,./0/5-)404--+)$'-/1)&)2+*)&-,,(*.('+(%*+&,./,**))0)*+*,**4:213,'.(&)-,,.))(*+0,*)'-,%&$&(,(./-1.0+.&'$'#&&'%)&'%112+++,*.-.*'-()*/44*4/6-12641131.1+*&(,'.2204&4')$'++*2-)1,-10/,'%&()(.%&$$&'()%+,-*++3,**,//5122&'%))+-'%&&'&'%))***-*)//11*(***7752&&'''**-/60.0-(&'%&-))+())**/1252933)*00,,'&&&&.(-,31)'&'*).042.,%)'.6810-,+-//)-./,9*((,++*-.,&(&&%))(01,+.,+#'&)(1-,-3//..)///7..09300.,+,+,/+4,3,,)*-.)+)$(&%$&&#&$())-+..0095..2,(+--,-,((($*((()(*/001.+*11.)(%'(2/1-((&$&*(*01126,1-:+*)%()%)%')+-**3/3/6-///*,*'*(*)(&'#&,(,/++,.3.%$'&(11(-*++./20--.01000,,'(+%).+602'---0-1*$%(,,*-+)2214..+)(+,),(,,/0-)(+.-04,+*.(-(%'%%$'))+&(/-)//+//)-0-03080/.34138575')0/$''&%(40+/12((')&)*++..111-1/.,/4,('#$&%%'&&**),0241145920/054*.)+,+)*+,*$%)).-0.,''(%&)+)*++/3//4++*(''%()).,'%$%%))&'.''((%%2)(//&'.,($&%')/.888.0007102./2;6--0/,.30,+%(''(+,0()(&)/&)&()'('')-++,(&(),*,300(3.-110*40(((),,-/(,))+73280/././..--(*),((/0*+/2.0+%''&&&',1/,4.'*+)*+.-**%&(0.,&$%&*+'-)/4*%&#%&(,+)*/(/2*&(-(,()*,*,-,+2,,*'&*),
@620ef568-40c3-4496-bdd2-178e2aa299ef ch=495 read=146494 start_time=2019-12-13T13:01:58Z barcode=BC01 runid=2c9cf7bc05858273f10e7d7ec552fc0bd742dc3e
CCGGTTACCTTGTTACGGCTTCACCCCAATCGCTGACCCTGCAGCCCCGGCCGCTGCCTCATGCAGTTAGCTCACGGACTTCGGGTGTACCAACTCTCATGGTGTGACCCAGTTGATATTTTCAGACCAGGAACGTATTCACGCGACATTTCTGATTTAGGTACTAGTAACTCCAGCTTCATGTGTAGGCGAGTTTCAGCCTACAATCGAACTGAGACTGGTTTTAAAGTTTGAAACTCCACCTCACGGTATTGCATCTCTCTGTACCAGCCATTGTGGCACGTTATTAGCCCTACGCACAAGGGGCATGATGATTTGAGCAATCATCCCACCTTCCTCCTGGTTAGCAGGCAGTCTCGCTAAGTCCTCAACTTAATGGTAGTAACTAACGAAAGGTTGCGCTCGTTGCCGGGACTTAACCCAACATCTCACGACACGAGCTGGCGACAACCATGCACCCACCTGTCGCTGTCTGAAGGATTTCACTCGATTAAAGGCGAAGGGATGTCAGTGTAGGTAAGGTTCTTCGCGTTGCTTCAATTAAACCACATGCTCCGCTACTTGTGCAGGTCCCCGTCAATTCCTTTGAGTTTTAATCTTGCGGTATTACTCCCCAGGCGGAATACTTAATGCTGCGTTAGCGGCGGCACGGAGGTGTTGAAACCCCGCACCTAGTATTCATCGTTTACGGCGTATTGGACTACCAGGAGTTAATCTAATCCCACATATTTTGCTCCCCACGCTCGAACTCAGCGTCAGTTACAGTCAGAGAGTCGCCTTCATGCGAATTGATTCTTCCCTAAAATCTCTACGCATTTCACCGCTACACTGGGAATTCCACTCTCCTCTCCTGCACTCTAGATAGCCAGTTTGGATACAGCACACCCAGTTGAGCCCGAATTTATTTCACATCCCACTTAATCATCGCCTACGCTCCCTTTACGCCCAGTAAATCCGGATAACGCTCGCCACCTACGTATTACCGTGGGCTGCTGGCACGTAGTTAGCCGTGCTTCCTCCTTAAGGTACCGTCATTATCTTCCCCAAAGACCAGAGCTTTACGATCGAAGTAGCCTTCATCACTCACGCGGCGTTGCTGCATCAGGGTTTCCCCATTGTGCAATATTCCCCTGCTGCTCCGTAGG
+
5+(*3-'+708,.4(0.'0183(0*.)..24-11.,-81(&+'%(&').,60210/-7//&2(*'305/12,+*+07245:3('&,'.&+----+*)+#%'&+''*+10*)+*/%&)$'''&'*(0/85793:324339-)+*,2.20-:+*,-).3((&&)&,(($.(%(),''&'(-))-.4-504321440<9+*,3/2145114)*331++.157;3:6;,/62118-'&''(-/+*088824,0/-/1.-01//--,//443.-.6.1+2'''))(-,,/(()&(/42--.(/*+***2863681000.3:,,$&%/34980665(---20411/)(&)*-***,731578570-1+*)*/0))1*+,,0.-51--,+5**+.3/,.0(,,4957545654/.1,2:2-.8.7--,),,*+**/,')))(%('&,)%-.-2115)386;21/05(*15-.)+%&'*+3-*/)(('/6/0%&')/+;*72..1(*)((..778/6),.33505.0),-2;47<95710300/5,(+*+-71,0/11801015*+-(*05000/%*..363*')*+83940.4,)).8;<*0/-*2,,+'%+&(,%*)/21**+'(+,5..1--+.-0()&)113;2,-,/,(.*',+*&))+,83..7/0:8'&(+070-/766<98:9727/*+-6/.&%(-21454'2/120*(2(.'+,44:274)')**'+/1((*1188,)-*(2,)*%%')),,-30')+0//3247**),&+,,/77521)**,'&'-((&)))*,..(%+2/')+6678:7:87<21-07/3744242+2'/+210/*++-0.1.//79,+*$(+-)*,5.2$2-+.+63,/4.'2(.-+-&,(&**0*(')0(&(*,*-'&+9.,)'',01+&*.-0+)*().+.9557790;:*282+/-48-+-019+-2446599<;898:79:1-,&')'(.0802:68*(')*9738'$&//666820/40-7*+-:0970./,'%-'*),)).))46.2341479-++)'*,,++,-*262)***+/&((%%&'+*-609::2221,0./-30403.,))**+0240+-:..5/-)*-(1+-0841206284))*+(-+/4/107-
@6526f0e2-e2f2-470a-968e-478c9a5ebd0d ch=330 read=76546 start_time=2019-12-13T13:01:50Z barcode=BC01 runid=2c9cf7bc05858273f10e7d7ec552fc0bd742dc3e
CCGGTTACCTTGTTACGACTTCACTTTAATCATGTCCCACCTTAGACAGCTCCCTCCTTGCGGTTGGGCCACCGGCTGGTGTTATCAACTCGTGGTGTGACGGGCGAGGTGGTAGTACCAAAGGCCGAGAACGTATTCACCGCGACATGCTGATTCGCGATACTAGCGATTCCAGCTTCATGTAGTCGAGTTGCAGACTACAATCGAACTGAGAATGGTCTTATGGGTTTTGCTTCACCTCGCGGCTTCGCTTCCCTCTGCACCATCCATTGTAGCACGTGTGTAGCCCAGGTCATAAGGGGCATGATGATTTGACGTCATCCCGCCTTCCTCCAGCTTGTCACTGGCAGTCTCGCTAGAGTCCCCAACAATGATGGTAACTAACGATAAGGGGTTGCGCTCGTTGCGGGACTTAACCCAACATCCTACGTACGAGCTGACGACAACAATGCACCACCTGTATCTCGGCTATCTCTCCATCTCTGGAGCCTTTTATGAGTATGTCAAGACCTGGTAAAGGTTCTTCGCGTTGCTTCGAATTAAACCACATGCTCCACCGCTTGTGCGGGCCCCGTCAATTCTTTGAGTTTCATTCTTGCGAACATTACTACTCAGGCAATTACTTATTGCGTTAACTGCAGCACTGAACTTTGACATCCAACACTTGGTACTCATCGTTTACGGCGTGGACTACTAGGGTATCTAATCTATTTGCTCCCACGCTTTCGGGACTGAGCGTCAGTTGCAGAGCCAGATCGTCGCCCCTTCGCCACTGGTGTTCTCGCATATATCTACGCATTTCACCGCTACACGCCAGATTCACGATCCTCTCCTGCACTCTAGCTGCCTGGACTTTCTGTGAAACTACTGAAGTTGAAACTTTCACCACAGACCCTTGCTGCCGCCTGTCCCCTCTTTACGCCCAATAATTCCGGATAACGCTTGCCACCTACGTATTACCGCGGCTGCTGGCACGTAGTTAGCCATTAACTCTAATAAAGTACGTCCACTCGGCTACCATTTCCTGTGGCCGCCGTTCTTCCTTTATAACAGAAGTTTACAATCCGAAAACCTTCTTCCCTTCACGCGGCGTTGCTCGGTCAGGGTTTCCCCATTGCCGAAAATTCCCTACTGCTGCCCGTAGG
+
;/6.1701547217(,.06:;5*('*%&%()*/'))76-1221*+26*22136+,72,201-8/8'431,'.*/***111/295435///0027;7761131696/&'$(&(**$.%'+(46**-(%')-1.6989<98943336751011168:688212$&$%&*,59:3-/%*17257554587,+70;/0/6783333;//(*,*-/-++.,,.3228122;4894/-.28144:45'(/+12:624642;3..0.--355;;:617+''(('..2356400.9.,09210+5--04,,/70010/4:+,-64/01/:2*'.)(++)**0)'(,,*,96995:321434850/***,-0:;*,'(+6,-.2153341026,-,,/1'--/,1*,&((0*3+*)+2+-*-)/&(&%))('(+'%%+*(+.%((&+-//4542..(7,,/-.4,.222565312(&(213433-4434549.1/-.69-9<<57.%'(*4257765438328628)/13998;435,2+%+8792+...1<59:*)-,.//65138.0.4-11904.096,)01586:3694-*,0;<96;</50./.&,*%0&(*8534435871)2)#&'&',-,.136452667/46266970/58:555943.3/-,,.+&*+.77969871:1,-0:444996440.0-.53023975:26,,-6/+--3:4+2352864*;642'')/358968/:*/*/(+01--1552442/82--63013-01043456.,,%&''))+07:9300+.91/29;4130/-/''%'(()*)%')+-00..-*3*+,&)*.,%**&+-,(*+%#(-*,*&('*,()(',.-+*(/*$&('&11,,)'&*,1056;040--)*,.,06*),32/+01492024/0(2),9::60.00033-22/5/.2,')'$$((,116--9.64;9::;;-0*&*(++/67...6'*+1*../-*7++7.&)#)).3)$$()01//02/((0/1/..,+-0//3428;17:2+*0(((660/,1-,196//2;851-079359783646:*2;7,0(*&0-.1100:/2479*7970;35793+/2/50/1.8:28281**+..386290/3-*(
@03ad842d-771c-4bf2-9389-81d0e1b077c1 ch=412 read=98399 start_time=2019-12-13T13:01:35Z barcode=BC01 runid=2c9cf7bc05858273f10e7d7ec552fc0bd742dc3e
CCAGTTGCAGCAGTACGACTTCACCCAATCATCAATCCCACCTTAGACAGCTCCTTCCTTGCGGTTGGACCACCGGCTTCAGGTGTTATCAACTCTCGATGATTAGTGACGAGGCGGTGTGTACAAGGCCGAGAGCATTCACCGCGACATGCTGATTCGCGACTACTAGCGATTCAACTTCATGTAGTCGAGTTGCAGACTACAATCCGAACTGAGAATGGTTTTATGGGTTTTGCTTCACCTCGCGGCTTCGCTTCCCTCTGCACCATCCATTGTAGCACGTGTGTAGCCCGGGTCATAAGGGGGGCATGATGGTGACGTCATCGCCTTCCTCAGCTTGTCACTGGCAGTCGCTAGAGTCCCCAACTTAATGATGGTGGCTTAACACGATAAGGAGTTGCGCTCGTTGCGGGACTTAACCCAACATCTCTCACGGCACAGTGACGGCAACCATGCACCACCTGTATCTCATCATAGCTATCTCTCCATCTCTGGAGCCTTTATGAGTATGTCAAGACCTGGTAAGGTTCTTCGCGTTGCTTCGAATTAAACCACATGCTCCACCGCTTGTGCGGGCCAAATCGAATTCCTTTGAGTTTCATTCTTGCGAACGTACTACTCAGGCAGGTACCTTGTGCGTTAACTGCAGCACTGAACTTTGACATCCAACTTACTTAGTACTCATCGTTTTACGGCGTGGTTACTAGGGTATCTAATCTATTTGCTCCCCCACGCTTTCGGGACTGAGCGTCAGTTGAGCCAGATCGTCGCCTTCGCCACTGGTGTTCCTCCATATATCACGCATTTCACCGCTACACATGGAATTCCACGATCTCTCCTGCACTCTAGCTGCCGCGGTTTCTATAGCTTACTGAAGTTAAGCCAGGCTTTCACCACAGACCCTTGCCTTAACCTCTTTACGCCCAATAATTCCGGATAACGCTTGCCACCTACGTATTACCGCGGCTGCTGGCACGTAGTTAGCCGTGGCTTTCTAATAAAGTACAGATATAAGCTACCATTTCACTGTAGCCGCCGTTCATCCTTTATAACAGAAGTTTGCAATCCGAAAACCTTCCTTCACGCGGCGTTGCTCGGTCAGGGTTTCCCCATTGCCGAAAATTCCCTACTGCCTTGCCTCCCGTAG
+
70,.23%0'$($%.&,1689:9.551+7.//33-7,/5+)/*/.*/02.122279967.801-.8,&*')6,/5.2./5.,/74317213/8/.)&%&&('&)&$'+-13+$2-*050220446:90233(&*%''*./012:175/3343981*+.+,/5/67--($(+.47;702)(1*,.++)*+60/4/:/1*,+.//24:87-+%'--.114:583037;/78;08<;-,/33547:870---,292+-11/7,,../-+072565.58-,,..-4))(+(-*,/2/,1/0-&,,3,.1/4,1264354771++)+,635&+)+0/4-2&'(--++:433-7---22(((/-00/236*)()++0-))*,46.&*+..4/-&)+.-4./-(,/6./-306*0*((.860).)3+-9)0/22-**)'(&(./60,$'$'$%&$(&(*.-11102725745403231*(&#'',./2769889:79:9880.%&)//9933/)*+-764914468;7374/-+3/<:9<:7816845493+,2-4*0+%&)*/146757+).+..5235*+(*)0&(+.3%/(09012:7.(12;6759;55:42,-2315/.,*(*+-.05&*&((,+*(%0-.03230/136(11.0624721640---,/'4(('%$%*)(*.*,/01662833*&,%1//0'.39),622-2.11852:3332830((,.476+,1,+.:+.4;:2457889889(5.9---4;66470-+--58-897;<:565725626,+++*-142/+*0022.3*()/6148/.)+&(().)1)5('(./24---,,./...-,...2-+/*'-(2,77..3.%-.19/00+.+*+:06+,2-09879:.(,+)++0677)/&$&%&&)'-))+*4/*/,86,03/17020,/-32175743403:1180354742613753732388.9+)',.5597;64470421,20*(),3/38*)*)/(*)(+,&$&()%.+.3650()+/6334938;418%&&'&%)-+0/03,&(((,8/*,-5//10.68)(')*724872324096152-+./+6/..972-:1/:;.*/6/03/07884<-9,)(+&%(&(((-.*82*+866
@ee249af7-a508-4adc-9317-739c02ae0531 ch=187 read=181281 start_time=2019-12-13T13:01:16Z barcode=BC01 runid=2c9cf7bc05858273f10e7d7ec552fc0bd742dc3e
CCGGTTACCTTGTTACGACTTCACCCCAGTCGCTAAGCCCACCGTGGTCGCCTGCCTCTCTCTTGCGAGTTAATACCCAACGCCTTCGGTGAACAACTCCATGGTGTGACGGGCCTGTACCAAGGCCTGGGAACGTATTCACCGCGGCATGCTGATCGCGATTACTAGCGACTCCACGCCTTCATGCTCTCGAGTTGCGAGAACAATCCGGGTAGACGGCTTTTGAGGTGCTGCTCTCGCGGTTTGCCCACTGTCACCGCCATTGCCCAGCACGTGTGTAGCCCAACGCGTAAGGGCCATGAGCTTGACGTCATCCCCGCTTCCTCCGGCTTAACTCGCCGGCGGTTCCTTTAAGTCCCAACTAAATGATGATGGTAACTAAAGGCGAGGGTTGCGCTCGTTGCGGGACAACAGCATCTCACGACACGAGCTGACGACAATGCATGCAGCACCTGTGTTCCAGTCCCCGAAGGAAGAATCCATCTCCTGGAAATCGTCCGGACACGTCCGACGCTGGTAAAGAGTTCTGCGCGTTGCTTCGAATTAAACCGCTCCACCGCTTGTGCAGGCCCCGTCAATTGCGCGAGTTTTAATCTTGCGGCCGTACTCCCCAGGCGGATAACTTAATGCGTTACCACCGGCATAAGTGCCCGGACAGCTAGTTATCATCGTTTTACGGCGTGGACTGCCAGGGTATCTAATCTCATTTTGCTCCCCACGCTTTCTTTACCTCAGCGTCAATACCAGTCCGGTGAGCCGCCCTTCGCCACTGGTGTTCTTCGAATATCTACGAATTTCACCTCTACGCTCGGAATTCCTCACCTCTCCTGGATTCAAGCGATGCAGTCTCAAAGGCAGTTCTGGAGTTGAGCTCAGGCTTTCACCTCCCCGACTTACAAAGCCGCCTACCGTGCGCTTTGCATGATATTAATTCCGAACAACGCTGAAAACCCATCCGTATTACCGCGGCTGTGGCACGTTAGCCAGACATTCTCTCGGTACTGTCATTTATCATCCGGGTAAAGAGGCTTTACAACCCTAAGGCCTTCATCACTCACGCGGCATTGCTGGATCAGGCTTTCGCCCATTGTCCCACTGCTGCCTCCCGTAG
+
64236627817,2/*+/-1240/8361-.37144.*&0,,)062:9;:;263/*(*--.////811+)+33/&$$-+',3,.075;7&1+**/4'.*+.6.,/8875646.243/.+)'+*,',,0210))'.0.646<7468//*---43431446*.)*.,)+*'-.1/211)$((.71:568../00421/50.+)*)*345:/:+,++*$(&,083/76++((%%$%$&(&).0/3/.-6(','(&+++05568/15611))*+*/.)+..051*%)3.-//266571).578:9.+)'%)+*,1789:/:1,'&(/3.301/-3-,0.***,%1/*1462651&%-+40-.//,-2,-44,*')**+./,,,6//.902531),-/*,(*)/023-6.-,87343*33,434445*0234075351//./2/-.'&#((*+-(*-.::767519./,/008:3+-/.).*'(--4:530-,(*2*-1+)4228'3+4,+++,4%%/3044/4..4((%+7;476666,7,,$&'((/+4+;;:8,')')2.15.++)(++-)..653+))((&))*'&')&.,;;3)8++).(2.-79*8.//3;<3.1::80/.+,''&.+/00.2,%&-(0(%$$$'*+(,/8''*306.//0/56:89979:.96/'%'+)**405530&0.*0)&.+/0+1''$&#$095,.202-/-(,+--12/*,'#',-1-2446942/0/7.010)*/*++/08/6:)6=;99;4789;545<75:0%%477997-7(*&,140+.7..,-4*000+(0(111.-.,..(+*-224;01:02++.//0/2''5537%7/012768<97:51./3.-.54:(*2,.+*+)--*04.+,.3.70//7-+390473/,*+-1610/71*/&$%''*(2,4/91/-3;8743--*+-344-7*%).--770:-.81..1.,)'&'&#'((,'+/-)*,&)-:7553-/--,64467275**119/;++0,)-4.(')+-55-*.,51;++-/.309/:97:2//0-*/.,00..180249;898*4712;202.::).-,*41+&,,.7888:90;6//-+
@82144de2-6e58-43b4-9afa-17f16c7794b8 ch=216 read=100466 start_time=2019-12-13T13:01:10Z barcode=BC01 runid=2c9cf7bc05858273f10e7d7ec552fc0bd742dc3e
CTCCTACGGGAGGCAGCAGTGGGAATATTGCACAACAAATACAATGCAGCCATACCGCGTATGAAGAAGGCCTTCCGGGTTGTAAAGTACTTTCAGCGGAGGAAGGGAGTAAAGTTAATACCTTGCTCATTGACGTTACCGCAGAAAACACCAGCTAACTCCGTGCCAGCAGCCGCGGTAATACGGAGGGTGCAAGCGTTAATCGGGAATTACTGGGCGTAAAAGCGCACCAGGCAGTTTGTTAAGTCGAATCTTCAGGCCAACCTAGGAACTGCATCTGATACTGGCAAGCAGGTCTCGTAGAGGGTAGAATTCCAGGTGCTTAGCGGTGAAATGCGCAGAGATCTGGAGGAATACCGGTGGCGAAGGCAGCCCCCTGGACGAAGACTGACGCTCAGGTGCAGCGTGAGAGACAAACAAGTTAGATACCTGGTAGTCACGCCGTAAACGATGTCGACTTGGAGGTCGTGCCCGCCAGAGGCGTAGCTTCTAACGCGTTAAGTCGACCGCCTGGGGGCTCACGGCCGCAAGGTTAAAACTCAAATGAATTGGCGGGGCCCGCACAAGCGGTGGAGCATGTGGTTTAATTCGATGCAACGCGAAGAACCTTACCTGGTCAGCATCCACGGGAAGTTTTCAGAAGTGAATGTGCCTTCCGGGAACCGTAAGGACGGTGCTGCGCCAGCTTGTCGTCAGCTCGTGTTGTGAAATGTTGGGTTAAGTCCCGCAACGAGCTGTACTTATCCTTTGTTGCCAACTGGTCCGGCCGGGAACTCCAAAGGGGCTGCCAGTGATAAACTGGAGAAGGTGGGACGACGTCAAGTCATCATAGCCCCTTGACCAGGGCTACACGATGCTACAATGGCGCATACAAAGAGAAGCGACCTCGCGAGCAAGCGGACCTCATAAAGTGCGTCGTAGTCCCGGTTGATCTGCAACTCGACTCCATGAAGTCAGGTCGCTAGTAATCGTGGATCAAGAATGCATTGAATACGTTCCCGGGCCTTGTACACACCGCCCGTCACACCATGGGAGTGGGTTGCAAAGTAGGTAGCTTAACCTTCGGGAGGCGCTTACCACTTTGTGATTCATGACTGGGGTGAAGTCGTAACAAAGGTAACCGG
+
(+20*,2(74/0//*.0-%4$(&*)0)+*'+)*+'+)0,%'''&,%))'(*('$.+*202+0+44,-1.2/.004*(5727*-080+*$&(('%%'(-*(-++5'./&)*-83./-8-,%.+/0,1875684.5,7,+05+-+,-.-*((/7,///.90114/0215/&//-0/,'(%'+++,213.-++&&&03+.43/3-,.+4(-+,3.4466,)'(-69*-.,-),+&*)($404/(-7/7-08$'%(&.(*()-/..&---'2114/-...-6/--//.211-17.1')(()9987:1-.,.)./*2+0,-,2,)&$(%'(-5;6458511,(&$%'(,277:7+.-+-25::99231/)/)')-%,.8883/1:66-,.*+-,0016657,0223+,++)0'%'&**00701-&.-60/3345;24:855.5),.99325<8:2/0/030.(%#(+$('++07748)),.()(0+10/(+'&&('-6*()+0765066336968;778-'')+.-.*+33/351*1373<;5590098.4*+,.'&%)163,6-(**+))&),:792*-.11-()31994:5;4//222;:855'*.(-32,))*.31,&&&%$/013-+-*0))))+9611,*)&&%(*+++1,-&&$'$,/7.618860,-1.1&0--.634+&$%,-/.-027891123476-3,(+.,13-.486914140,.07-.23130124363.'&%()6('1.'3/*1-/+))/736/+%'%'-.+/,,7(1,)/*+%&(./6*-./034:79886(&')*--**'&'+12.99432577:8(,%-77.&''&(*1&1/--,-)%'&$)*01+34954:4/312.459*))(**&(444;56,6142/76**.,),'+-244;6-.8898823336.,'()).()./1470600035456.,+,-0--1().-...0(''),*/0;9:6402((456.0)++*/7-,)%*+-0+(--1.,0(,.-,-*19227-+0576451..%)('&*)-,-8&4(31)**/+*)01,6/8.:49406+(*-,((**)/4+/.560179:<6442143/.0,+-*.,++323534;--.+-47;61
@a1fc640e-3aed-45bc-be7e-3313bd103cfe ch=216 read=100464 start_time=2019-12-13T13:01:06Z barcode=BC01 runid=2c9cf7bc05858273f10e7d7ec552fc0bd742dc3e
CCGGATTTACCTTGTTACGGCTTCACCCCAGTCATGAATCACAAAGTGGTAAGCGCCATCCCGAGGTTAAAGCTACCTGCTTCTTTTTGCAACCCCTCCCATGGTGTGACGGGCGGTGTGTACAAGGCCAGGAACGTTGTGTCCACCGTGGCATTCTGATCCACGATTACTAGCGATTCCGACTTCGCGCCCAGGTCAGTTGCGAACTCAATCCGGACTACGACGCACTTTATAAGGGTCCTTGCTCTGCCGAGATCCTTCTCTTTGTATGCGCCATTGTAGCACGTGTGTAGCCCTGGTCGTAAGGGCCATGATGACTTGACACGTCATCCCACCTTCCTCCAGTTTATCACGCGGTCTCCTTTGAGTTCGGCCGGACCACTGGCAACAAAGGGATAAGGAGTTGCGCTCGTTGCGGATAACAACATTTCACAACACGAGCTGACGACAGCCATGCAGCACCTGTCTCACGGTTCCCGAAGGCACATTCTCATCTCTGAAAACTTCCCGTGGATGTCAAGACCAGGTAAGGTTCTTCGCGTTGCATCGAATTAAACCACGTGCTCCACCGCTTGTGCAGGCCCCCGTCAATTCATTTGAGTTTTTAACCTTGCGGCCGTACTCTCCCCAGGCAGTCGACTTAACGCGTTATCCGGAAATTACGCCTCAAGGGCACAACCTCAAGTCGACATCGTTTGCAGCGTGGACTACCAGAGGTATCCAATCCTGTTTGCTCTACGCTTTCGCACCTGAGCGTCAGTCTTCGTCAGGGCCGCCTTCGCCACCGGTATTCCTCCAGTCTCTACGCGACTTTCACCCGCTTTACACCTGGAATTCTACCCCCCCCTCTACGAGGACTCAAACTGCCAGTAATCAGATGCAGTTCCCAGGTTGGGCCCAGTTTCGCATCTGACTTAACCGACCGCCTGCGTGCGCTTACGCCCAGTAATTCCGATCTTGCCCTCCGTATTACCGCGGCTGCTGGCACGGGTTAGCCAGTGCTTCTTCTGCGGGTAACGTCAATGAAACCAAGGTATTAACTGCTCCCTTCCTCCCCGCTTCAAAGAAGTGCTTTACAACCCGAAGGCCTTCTTCATACGGCAGCGGCAGCATCAGGAAAACGCGCCATTGTTACTAAATATTCCCCCCCTGCTGCCTCCCGTAG
+
.('*&5,,+.*)*)00./16-,1+%+)*&&&/43988,++%,*/))+--3/-'((25+)13*(%'+*7+1'%&((+3.'.32007:8*,1362;/(+/+*$))),,/25918851+)(($()*55786:+-24/-)'('0+.10(-.&4+50017433371'&'&%++-+-%%$*+/+-*)017:623-,*'(+++-&,,)),+*77685;72,3/4976567877263990,')*04+1+()++-/*(&$''''.2((7,5/24)(,,..278:719.((**%,**(+-02248)*6:884,5,(%$&&#)'(*0-+,+)++)+,/;;5386+152:472/''*.53//*&''(*0/887.,32114-)(''261:4:7+/*---6/65:.*.5//+**.'*3/.0*).0,1.**-4,$&%'+3--/:31002/0-/--/-/111658++,4+3(.(1111802776/'+'.-7,7/'(5+/.,/-2824967876//-14/*,,/4,-:..+,)/-1,23:<78:872.25479<735-/...546*&)*+0;:6/**(,(4534,.2+.,.,/)0$)-/674**22679<85396//00;<:-64.+,*+-3720')*+,-(+)*&+-67),,-+.,,,0/11/,))%&)'')'%&((+-44701.).750-2.1-2,1+2-//-,2388-44)%2'12/2.02887890+&'&,,12+/,()&&&280-200''*)*27;2-2,67..*&(2450//,,30241$+('()'.0487559116+3267<9612)((+,312-0/0('$-3'+(++'$(+-1++*/77:.4/32233514140,*.0110,&(*4458+4,+%%/0%*+,'(*'/+0(-%,+;/1)*-//.+*05,&$((8(,'++25(+*,-0.+*+*)*2(,.002340.-'+'$)*//''*+0'2824)+**)&$&()*.-'),,4,/2-10841+).)+*(.',/+3,++'&%)'./5.27322-16214598::482.')&)(,,('+'(&'$&,'*,64+,84.-100)$)0)+.3*%))')%*11*%*+(/**),5078;8;64;5'%$%&%)%&$%$&#$$'&*%,)'*****-.08.27,.1**%(,/-/.92/110*''',()-6007,*-.1
@66473646-c112-4ce1-aa77-43c31663d522 ch=284 read=90636 start_time=2019-12-13T13:00:47Z barcode=BC01 runid=2c9cf7bc05858273f10e7d7ec552fc0bd742dc3e
CTCTACAGGAGGCAGCAGTGGGGAATATTGCACAATGGGCGCAAGCCTGATGCAACCATACCGCGTGTATGAAGGCCTTCCGGGTTGTAAGTACTTTCCAGCGGGGAGGAAGAGTAAAGTTAATACCTTTGCTCGGTGACGTTACCCGCAGAAGAAGCACCGGCTAACTCCGTGCCAGCAGCCGCCTGGAGGGTGCAAGCGTTAATCGGAACTGGGCGTAAAGCGCACGCAGGCGGTTTGTTAAGTCAGATGTAGAAATCCCAGGCTCAACCCTGGGAACTGCATCTGATACTGGCAAACGGAGTCTCGTAGAGGGGTAGAATTCCAGGTGTAGCGGTGAAATGCGTAGAGATCTGGAGGAGGTACCGGTGGCGAAGGCGGCCCCTGGACGAACCCGACGCTCGGGTGCGAAAGCGTGGGGAGCAAACAGGATTAGATGCCTGCCTGGTAGTCCACGCCGTAAACGATATCGACTTGGAGGTTGTGCCCGCTTGAGGCATGGCTTTAATAACGCGTTAAGTCGACCGCCTGGGGAAGTACGGCCGCAAGGTTGGCAAATGAATTGACGGGGCCGCACAAGCGGTGGGCATGTGGTTTAATTCGATGCAACGCGAAGAACCTTACCTGGTCTTGACATCCACGGAAGTTTTCAGAGATGAGAATGTGCCTTCGGGAACCGTGGAACAGGTGCTGCATGGCTGTCGTCAGCTCGTGTTGTGAAATGTTGGGTTAAGTCCCGCAGCGAGGCGCAACCCTTATCCTTTGTTGCCAGCGGTCCGGCCGGGAACTCCAAAGGGAGACTGCCAGTGATAAACTGGAAGGTGGGGATGACGTCAGTCATCGCGAAGCCCCGCCCACGACCAGGGCTACACACGTGCTACAATGGCGCATACAAGAGAAGCGACCTCGCGAGCGGACCTCATAAGTGCGTCGTAGTCCGGTTGGATCTGCAACTCGACTCGCCGAAGTCGGAATCGCTGGTAATCGTGGATCAGAATGCCACGGTGAATACGTTCGGGCCTTGTACACACCGCCCGTCACACCATGGGAGTGGGTTGCAAAAGAAGTAGGTAACAACCTTCGGGAGGCGCTTACCACTTTGTGATTCATGACACAAGGGTGAAAGTCGTAACAAAGGTAACCGGAAG
+
/-3'*+'.4035275721+)(0*+,-2822-.//:8,-*'%01:4694224046.30-,&.535665572+/+)+02321(-4,7+%).3,-.)'#$'(&)(**/+&/+'('$%))5-,+:-:.22-76-,566&'3//2-:--9:*/81/2.(+)%('*---+,070341.447:0/-*+.1$%$#&*+***.-13546232010.%+('$,*/5545685.0/2-1/444::--9:6-2335)*+*(,/%&&%-,**.3-$,3358142:'',4,*/20000,-((),-741%$'+(''&%(*+-.4501+.045*0(/+1,1))59,,%%),49767:8122::.+(&'-+3750/-&,*&035/2*...+*').+)*-171*4777-**..+,/23334&37890+)*(+-1538:+),.).*/&48-/5''6816/*(+-,-7;:9554&))-30277/-+''%('*)*+2/5+-/.5*1+08-+0.5,..4./232-,-'+''**('(((3+&)'(*323568,,03)''')127;823622+../,)&&+.,-+*2)*))(57/0,$(').203363&*-.02-*,12;8/6494//0006431212/(+)2/,0,.3/,12.,0002588**./-)**1<;9/..,,.....4;54334751:,4603555101+()*+0.136862537232454451..../8609//*63*(-,/,3.4.7-7.92*)-''+&()+,,/1758/,2*-.3/80,07/431124;:915.2).8--,,/3'44-.0()*..8887$(-++/073*)1'(')20379514458337-,...86(.$%%&/2+,')('%&',+8,002.30-+*'+*/2985344228,**%'(+-4(*(*+'*32587874.-.)0;87965+,(.)*--.//466611,-*.,'(&*.-11/---,101/4*))$*+*/1/22226+,*%&&,9366::8;981/-//-4*(+16356;9674543'0*.,+1++))++/1-+01,,21/1.2;03180-)*.3029368<5)$-'&*+-+'/&***)++53+95*+3./232/4:-,43,+5569;90+*((%')'(())-*0,+-0//03.6:-*-//8/(3.05*
@ca8fe4ec-529c-4da0-b2d3-7e21e8eae0f4 ch=160 read=168493 start_time=2019-12-13T13:00:32Z barcode=BC01 runid=2c9cf7bc05858273f10e7d7ec552fc0bd742dc3e
CCGGTTACCTTGTTACGACTTCACCCCAATCGCTGACCCTACCTTCAGCCGCTGCCTCCTTGCGGTTAGCTCACGGACTTCGGGTATTGCCAACTCTCATGGTGTGACGGGCGGTGTGTACAAGACCGGAACGTATTCACCGCGACATTTCTGATTCGCGATTACTGGTAACTCAGCTTCTACGTAGCCAGGCTGAGTTTCAGCCTACAATCCGAACTAGTAGTTTTTTGAAGTTTGGCTCCACCTCACGTGTGCATCTCTCTGTACCAGCCATTTGTAGCACGTGTGGCAGCTACACATAAGGGCATGATTTGACGTCATCCCCACCTTCCTCTAGTTAGCCAGGCAGTCTCGCTAAGAGTCCTCAACTTAATGGTAACTAACGACAGAAGAGGTTGCGCTCGTTGCGGGACTTAACCCAACATCTCATGCAGGCCCCGGCGGCAACCCATGCACCACCTGTCACCTTGTCCCCGAAGGGGTTTCCTCGATTAAGAGTATGCAAGGGATGTCAAGTGTAGGTAAGGTTCTTCGCGTTGCTTCGAATTAAACCACATGCTCCGCGCCCCGCA
+
3/-/.4)+)((%1,$)1./0*(&**6,-))++-4../;,-.386;5%+4936641114++-),+/2/(-2101248./081)/(+&++,031-.-,-,)-06/12628+/7559/...-'/34266.-2,311989;3113-.20422:11386756.02/26.22$-).---9&&'+2.1.../1105/,-+(*+/.;50.349214,:/-,*-+*+$'-'26/967**.1.09.*0.029,-4--+,'(#-&'*3555557062574364///+(*()*$(+01++)'$''*&(()//0/,47254.+1*0//112-*,-,8,*-1.-0'(+.*/40.)2)'*477798/3-0/2(()13472/++&%$.+)-)*-4113720/2.)-+*%-*4967688853;.3,9830+-.-..*/-+-*,&($%#($'/1''&**003-5*2/*)5..).*$)+'544.26+2///482**,+)($*/304)20/3021''**)(')*'/5606521**'+*-),++-/)/,747:50135/..9.8&%-1-3631700(2,)*-'%'&((%&%'%
@564dc7dd-2ae4-4841-93f2-ae34c6045141 ch=211 read=101553 start_time=2019-12-13T13:00:21Z barcode=BC01 runid=2c9cf7bc05858273f10e7d7ec552fc0bd742dc3e
CCGGTTACCTTGTTACGACTTCACCCCAGTCATGAATCACAAAGTGGTAAGCGCCCTCCCGAAGGTTAAATACCTACTTCTTTTGCAACCCACTCCCATGGTGTGACGGGCGGTGTGTACAAGGCCCGGAACGTGATACCGTGGCATTCTGATCCACGATTACTAGCGATTCCGACTTCATGGAGTCGAGTTGCGAACTCAATCCGGACTACGACGCACTTTATGAGTCGCTTGCTCTCGCGAGGTCGCTTCTCTTTGTATGCGCCATTTGTAGCGTGTGTAGCCCTGGTCGTAGGGCCATGATGACTTGACGTCATCCACCTTCCTCCAGTTTATCACTGGCAGTCTCGCTGAGGTTCCCGGCCGGACCGCTGTGGCAGCAAAGGATAAAGTTGCGCTCGTTGCGGGACTTAATAACATTTCACAGCTTTGAGCTGACGACAGCCATTATGCAGCACCTGTCTCACGGTTCCCGAGCGCATTCTCATCTCTGAAAACTTCGGATGTCAAGACCAGGTAAGGTTCTTCGCGTTGCATCGAATTAAACCACATGCTCCACCGCTTGTGCGGGCCCAAATCAATTCATTTGAGTTTTAACCTTGTGCGTACTCCCCAGGCGGTCGACTTAACGCGTTAGCTCGAAACCACGCCTCAGGGGCACAACCTCCAAGTCGACATGTTTGCAGCGTGGACTACCAGAATTATCTAATCCTGTTTGCTCCCCACGCTTTCGCACCTGAGCGTCAGTCTTCGTCCAGGGGCCGCCTTCGCCACCATTGTCCTCGAATCTCTACGCATTTCACCGCTACACCTGCCCCGCTCTGAGACTCCAAGCGCCGTATCAGATGCAGTTCCCAGGTTGAGCCAGAAGTTTCACATCGACTTAACAAACCGCCTGCGTGCGCTTTACGCCCAGTAATTCCGATTAACGCTTGCACCCTCCGTATTACCGCGGCTGCTGGCACGGAGTTAGCCGGTGCTTCTTCTGCGGGCAACGTCAATGAGCAAAGGTATTAACTGCTCCTTCACTCCCGCTGAAATTGCTTTACAACTCGAGGCCTTCTTCATACACGCGGCGTAAGCTGCATCAGGCTTGCGCCCGGTATTACTAATATTCCCACTGCTGCTCCGAGGAG
+
:8.306,.408+2*()1149<:/:93.--.3,,++1-0+.06/*+/,+0++,.26/--*)(,2,2,808,&'**)%-/823;;4/-5+942%''183)-/1/76658077548.///278855612&*'0(+66/0.,-3.8/6//063(--46-*,,%2((+3014569<674+25;..//1&),0&$*06+1()8544-8300.5/50.,/2703,12;1//0-0.0+-1/-.45263-+*()--+126/30196-/014779;9.8*,*,()'+-/)*,.490/461/+(*),325/0+,.-,/-2,--.12::1-'+1487748(+.6;4//0144/;0+/6433'&))''+7/56,,-20/53886662+(3,(&-6;+3/:965&+'.)/'+/2+1+(&-4++,708+&+,+,/910..-$*',,**-020.37792336'/'&)'))&+,-4134786354:9:062('.,%.47<99:8:9273-.31*-((%((766786360:0-1,-++*..899<86751722047%%1/30<894...//0037139/1.9***-26112,*...1083;4(*2/-.13:;2/4--,+()()(,),*8::/025518472011535021-3.*-569)&'&+..2125331198++,.9:39.3(8-66877635/2;9)1+/-,-24-)+&'&&.%&,'+,955966+0,:9**1)240)'(().3.-*+,130322888714435<9629('39:1154596<816*(3*%)*&-*0.0&&01021/-1,.-)-5/).10556867*(%,)/(#%)))(&*+-1:(0+')(+),-269..04336:9<7:3+*-0.&$)/.**(&(+;,+)*&+%&%*)//3088.85559555644-+*101*.)4.'(-/0238833384736//5,,,+284/29,,,1.218/./0-/003151011,')/9++,4074'(2228:7677.()+-2525/1/--27885))0*-,8.0+,&,-79.8:')+25++66106-,-(+/51--1-0/900(3-:9;68<2**')'/-118/('%)#$$&(),;(+9414)012:0+)+'*(((&)4+.-2*13*/,*)(&)*)''&0-(,
@b5d1c75a-48a1-4206-986b-08b5685bd6b3 ch=269 read=87242 start_time=2019-12-13T13:00:14Z barcode=BC01 runid=2c9cf7bc05858273f10e7d7ec552fc0bd742dc3e
CTCCTGGAGGCAGCAAGTGGGAATATTGGACAATGGAGGCAGCCTGATCAATGCCGCGTGGTGATGAAGGCCTTAGGGTTGTAAAGCTCTTTTGGGATGATATTGACGGTACCGGAGGTAAGCTCAGCTACAACTCGGTGCCAGCAGCCGCGCGGTAATACAGGAGGAACTGGCGTTGTTCGGAATTACTGGGCGTAAAGCGCACGTAGGCGGCTTTGTGAAGTCAGAGGTGAAAGCCTGGGCTCAACTCCAGAACTGCCTTTGAGACTGCATCGCTTGAATCCAGGAGGTGAAGGTGGAATTCGAGTGTAGAGGTGAAATTCGTAGATATTCGGAAGAACACAGCGGCGAAGGCGGCTCGGACTAGTATTGACGCTGAGGTGCGAAAGCGTGGGAGCAAACAGAGTTAGATACCCTGGTAGTCCGCCGTAAACGATGATAACTAGCTGTCCGGGCGCGGTGCTTGGGTGGCGCAACTAACACATTAAGTTATCAACCTGGGGAATACGGTCGCAAGATTAAAACTCAAAGGAATTGACGGGGGGCCCGCACAAGCGGTGGAGCATGTGGTTTTAATTCGAAGCAACGCGCAGAGGAACCTTACCAGCGTTTGACATGTCGGACGATTTCCAGAGATGGATCTCTTCCTTCGGGGACTGGAACACAGGTGCTGCATGGCTGTGCGATCAGCTCGTGTCGTGAGATGTTAGGTTAAGTCCGCAACGAGCAACCCTCGCCTTTAGTTACCATCATTTGGTTGGGGACTCTGGAACCACCGGTGATAAGCCGGAGGAAGGTGGGATGACGTCAAGTCCTCATGGCCCTTACGCGCTGGAGGCTACACACGTGCTACAATGGCGGTGACAGTGGGCAGCAAACTCGCGAGCGCTAATCTCCCAAAAAGCCGTCTCAGTTCAGTTGTTCTCTCTGCAACAAAGAGAGCATGAAGGCCGGAATCGCTAATCGCGGATCCAGCATGCCGCGGTGAATACTACGTTCCGGGCCTTGTACACACCGCCCGTCACACCATGGGAGTGGTTGCAAAAGTAGGTAGCAACCTTCGGGAGGGCGCTTACCTTGTGATTCATGACTGGGGGGTGGAAGTCGTAACAAGGTAACCGG
+
,,.'$'+(.0/,1/**-/1:9083,.,,+2349776&((&)'*-/2321/1*'+)')-.1')*,/,,1+0.0,1)18/.2',*0/'+0609:,-041,'&&'**),4+7622,++&'%(*)%&&'$$&'%&(.+0-'(&&'&&'/-,/4()'*(2-.71&-*1,+0'*'(,,43022.314.7185:5669;:74547.+-,112157.87.+*()+'($(&&*2%%&-)+,-1/),,,/,(*/:0;12-1--/8995850:834578978647//10/3865//55*)%)'&-.61304/4-3)*,3*))*%0,('&*0*5155668778997.6.,,*(%&&''+*(((-(,)',,))%)'74//0//600-*+-/.240)(%)*,)*-1%*&&'+38-13,+-/:0016.5:)(2:75573-(-*639;;6310..003.-&01568512771%)'.*.)&$&,++(+,/,.%((4((&()-3+0-31//2'(+.-021&)&+,54985(*+/+-.4.;:3679492++'*3+,+2-0799///)',,/165548560-0.$2,**,+8;,::8;7,,,**21.-/.11.''),.,*&&&)&&'**+3)('',010;(0+6804<//0,**,-.8444043949705/+49416:;7831,-)0-.,.027676;955)%%&#%)*+-.54456526,&&1136:&+2/))(&&,''*-,2'&(*)*1.+,97:86:50128,46&//,/71&)0*'-1)',+,&&*,.5/)0,010.2454/423.+/(./38/34/.22556987136769834.1/6--/..+.+/223(,.,6-.(('*++*+)'02;75850645443385;6:4378<:7684/+(&'(*+06/2/.0)-7;50*.5354)+,04.-$+(4*2;00..00220,,(-+''(%)*6//,.,-,'/*65478//,3-0+88;64.((-166(*(')+**(+1.+($$()012/-3120-+&())*,,/4,.72.0.'**4;7443'(&+)($)*0/9-('**1-++$((--12:50;-*-5,1118/+)&&,(+,0362451,0-,.'*,&)()(,***)'+-144-../93:97
@90b138d6-5419-4763-8439-81c67261aba0 ch=298 read=148628 start_time=2019-12-13T13:00:05Z barcode=BC01 runid=2c9cf7bc05858273f10e7d7ec552fc0bd742dc3e
TTGTTGTCCTTGTTCAGTTACGTAATTATAGTGCTGAAAGAACATGGTATGCTTTATATTAACCTTTCTGGTAGTGCTGATATTGCCACTCACAGGTAGCAGTGGGGAATGCACAATGGGCAAGCCTGAGTGAAAAGCCATGCCATGATGTATGAAGAAGGCCCTTGGGTTGTAAAGGAGTGCACTTTCCAGCCAGGGAGGGAAGGAGTAAGAAGGATTAATGCCTTTGCTCATTGGCATTACCAGAAGAAGCATAATGCTCATGCTGCTTAGCCACTTGGTAATGCAGGAGGGATTGCAATTGGCTCAGGATCCTGGGCTAAAGCGCGGAGGCAGTTTGGTAAGTCAGATGCACAGAATCCCAGGCTCAACCTAGGAACTGCATCTGGTACTGTAGAAGCAGGAGTCTCATAGAAGTGGGGAGTGCCAATTGAGAATCATGAGATCTAAGAGGAATACCGGTGGCAGAAGGCCTGGCCCCTGGACAGACAGCTCTAGGTGCAAAGCGTAGGAGCAAACAGGATTAGATGCCCTGGTGACAGTCCCGCCATGAAGCAATCATCTGACTTAGGAGTTGTGCCCCTTAAGGGCGTGGCCCCGGGACTAGCATTAGAATCGGCCGCCTGGGAAGCTGTACGGGATTCTGAGAGCTCAAATGAATTGTGGGGCCCTTGCCTGGCGGGTGACAATTTGAATTCAGTGCAGCATGAAAAGGACCTTACCTGATCTTGGCATCACTGGAGTTTTCAGAGATGAGAGGAATGTGCCTTCAAAGACCCATGAGACAGGAATTGGCTGTCATCAGCTCGTGTTGTAGGGAAATGTTGGAGTTAAAGTCCGCAGCACCAGCCCTTATCCCTTGTGCCAGGTCGGCCAGGAACTCGAAAGGGGGCCTGCCAGTGATAAACTGGGAGGAAAGGTGGGGATGACATCAAGTCATCATGGCCCCGCCACGACCAGGGCTACACGTGCTACAATGGCGCCACAAGAGAAGCCTCGCGAAACAAGCGGACCTCATAAAGTGCATCCCGTAGTCCGGATTAGAGTCTGCAACTCGACTCCATGAAGTCAGAATCCCTTAAAATAATCGTAGATCAGTAGATGCATTCCCAGGCATATACACACACCGCCCGTCACACCATAGGAGTAGGTTGCAAAAGAAGTAGGTAATAGCCAGGAGAGGCGCTACCACTTTGTGATTCAGCGGCTAGGGTAAGTCGGCAACAAAGGTAACCTTGG
+
%&&-1*'%$$#&*/+(&('&'*,-%,'%''*+(+))+/'&%$&$'&&+(/'(.//**'((,',)*/0++)()'12-3))&$#&%$'($'**''%)%#%**),+,34(-*+()),0-,(&#((/(-20))&*%'()+#%'*().%$$&%)%)*,--,'+,**-+%$$'-,++&+.6.(*&%*(*'))1&'%%$*)&*2-))..+/)+'%')(%*'()&-,.-,''%'(('./.*/*.*)%'&#(%%%+&%,&%)%%&('$))*%*%(&&%&%'()*$%%$%%&&%%$%%)+)+0('-&&&(%(%%%(*/+/2((%&)'.(&&%%%&&$'%-$(*)&,*.((%'&)(+/-010/,)()%'')/31,.3145/,01.-2.+--*)*+)5*&&'*.45.(&(&$$$+'%&'(*)*,))*&'&')*,%&&%$$%$2%%'$*('$&&&$&.-5//'(&,((0++/,'0.+*((%&))*)($&&-60))))))*)(($%%%(%%'+),%**)%)&**,(&&$'%&%%*)'6+)(34+58+'(*)%%&&&&(+'$'-*-*+-&)(&)&&'+$'))*%%)*$%)**)()*+((''%(,-)+.,+1/)&(.+)-%&$&%,*+&&&'*2'57,-,+)+(('&-)*)&%%)/',-(#&'''%*)+'&+((()/)&&&)*'2,)&-)+(%&''&(+%%%$'%.0/%*(-.*(&)&&%&'''(+0,((((-))&')0)*&*,,7*2-0-1+*%,,''(9850+()*--0.+,(++0.65.+&%%&'&$)()+%#('$-03*)(%$('%%''*/2133))+*+%((/2**&+.((++&%(&+&&(4713*&--0&%&%$#&$%&'*(*,++27(.+'-$&&%&*)2.0/*)*(1*,-.%''''-*)&(%&&,/**,,-.02,,-.3+&,+(.*)+)088.+,&%%'**,*(**%'&#''*')*(%'(&)*.,/+,..+))*&('**/-.23262((%'%&(*+&($%%$/62-&''%((&--&'&)'),*,%(,1-+**0'.(('')(&)*).-(,(''&&',)(++'++,(%*.-.%(')+)*+/('((.*&%)%)(&)+.--&,+-&$$%$+*%(&$))+2.32+,/-+.-,-,&'&'%**&+-)$+,%((*+$$&+)(&*%'),/*,231)%&()*(+''&%$$%'%%*0+)$*+)'()'+/%+'&-)**//**%&'-/20&352/)&%%&(10/*/05'/+),'+($%**
@353a1cd7-26be-4994-ae1d-249dc0986ccf ch=349 read=82570 start_time=2019-12-13T13:00:04Z barcode=BC01 runid=2c9cf7bc05858273f10e7d7ec552fc0bd742dc3e
CCGGTTACCTTGTTACGACTTCACCCCAATCATCAATCCCACCTTAGACAGCTCCTTCCCTTTGCGGTTAGGCCGCCGGCTTCCGGGTGTTATCAACTCTCGTGGTGTGACGGGCGGTGTACAAGGCCGAGAACGTATTCACCGCGACATGCTGATTCGCGATTACTAGCGATTCCAACTTCATGTAGTCGAGTTGCAGACTACAATCGAACTGAAGTGGTTTATGGGTTTTGCTTCACCTCGCGGCTTCGCTTCCCTCTGCACCATCCATTGTAGCACGTGTAGCCAGGTCATAAGGGGCATGATGATTCGACGTCATCCCCGCCTTCCTCCAGCTTGTCACTGGCAGTCTCGCTAGAGTCCCCAACTTAATGATGGTAACTAACGATAAGGGTTGCGCTCGTTGCGGGCTTAGCAACATCTCACGACACGAGCTGGCGACAACCATGCACCACCTGTATCTCACATGGCTATCTCTCCATCTCCTGGGCCTTTATGGTATGTCAAGACCTGGTAAAGGTTCTTCGCGTTGCTTCGAATTAAACCACATGTCCACCGCTTGTGCGGGCCCCGTCAATTCGCTTTGAGTTTCATTCTTGCGAACGTACTGTCAGGCGAATTACTTGATTGGCACTGCAGCACTGAACTTTGACATCCAACACTTGAGTACTCATCGTTTACGGCGTGTGGGGTATCTAATCCTATTTGCTCCCACGCTTTCGGGACTGAGCGTCAGTTGCAGGCCAGATCGTCGCCTTCGCCACTGGTGTTCCTCCATATATCTACGCATTTCACCGCTACACATGAATTCCACGATCCTCCTGCACTCTAGCTGCCTGGTTTCTATGGCTTACTGAAGTTAAGCTTCGGGCTTTCCACCACAGACCTTGCTGCCGCCTGCTTCTTTACGCTTAATAATTCCGGATAACGCTTGCCACCTACGTATTACCGCGGCTGCTGGCACGTAGTTAGCCGTGGCTTTAATAAAGTACCGTCGCTCGTACCGTCCTGTAGCCGCCGTTCTAACTCGCTTTATAACAGAGTTTACAATCCGAAAACCTTCTTCCTTCACGCGGCGTTGCTCGGTCAGGGTTTCCCCATTGCCGAAAATTCCCTACTGCTGCCTCCCGTAGGAG
+
.4,5/;12778139034688;77766.././/999:386*+51/6''..--/00677:5),7))1382700996(20240150+4:72,2.--/7..,/,,/468/..,,43:887;:84(*04+23,()*2548:9:;7379452467822/(&2)53421/6-,-,*+--/07+4+-131676888981152:3207667/.4---))20/++'$'*26<<068<81;90,48;989;767907--7/02404:,-20//1396;:56:;650--))())(''/+**/-//034000*%)-./4445;72087:::/<45,/086:33413.-,*.++-3/..5.1153-46797-,,+076(1+,.1/40.-,/..456666-,,*4.,,+,/--0127468132/,'%%&$(-3/1249724550/0118655(587:;:27122424:25:44665.-*&)+,(.566630/+/75:961**-0)+0290-/3%&(,2593432/5.-56282)3.<99<;:::29//084171/0/<7;<31-/(.15/0.((2)+.13485082*+4728496(&(*('(-.6;689;.7.+-+*(3-0/,+%&(%/831'()(#%##%(3()()*662/-..+211./**,**,8792.2*/%(%%%$')).3457742:8(-*2--..*',.///.4/0603,*)28*+60796,31-/;0..;:9842&'()*--23735+.205((12239:62406//8;89::::::86735;8:888987.210-0:0-.2:1764411(-)%/)8-2//.0.5)*,'&&)&,,,*'*1457;889:<:32/20:1/:334561.413+(*/90%4773971)'*+%'((698.300.0,-'**+*)&*,+92../)&(,4.1499++3<467/64.:..8:151+,-*/-02.2755/:1225137.-.//232.+*0.77/)&%%')/+091+0/39857%///('()1*'')()1246957<8:/'*%)(,,&)0.)%)+00+'+)+56+..74//+-596349;69:;929-),-/47615100212100(698.;+29:4/.:/0,('),71;-9,()9899995:-64**61,/).
@95504d36-0dcd-4b2f-8d58-5d9e83886538 ch=282 read=86993 start_time=2019-12-13T13:00:02Z barcode=BC01 runid=2c9cf7bc05858273f10e7d7ec552fc0bd742dc3e
CTCCTGGGAGGCAGCAGTGGGAATATTGCACAATGGGCGCAAGCCTGATGCAGCCATGCCGCGTGTATGAAGACCTTCGGGTTAATAAAAGTACTTTCCAGCGGGAGGAAGGGAGTAGGGTTATGCTGCTCATTGACGTTACCCGCGGCGCCTCGGCTAACTCCATTGCCAGCAGCCGCGGTATGCGGAGGTGCAAGCGTTAATCGGAATTACTGGGCGTAAAGCGCACGCAGGCGGTTTGTTAAGTCAGATGTGCAAATCCGGGCTCCAACCTGGGAACTGCATCTGATACTGGCAACTTGAGTCTCTCGTAGAGGGGTAAATTCCAGGTGTGGCGTGAAAATGCGTAGAGATCTGGAGAATACGGTGGCGGCAGCCCCTGGACGAACCCCGACGCTCAGGTGCGAAAGCGTGGGGAGCAAGCGGATTAGATACCTGGTCACATAATAAGCGTCGACTTGGAGGTTGTGCCCTTGAGGTATTATTGGCTTCGGAGCTAACGCGTTGATCGACCGCCTGGGGAATACGGCCGCAAAGGTTAAAACTCAAATGAATTGACGGGGGCTATTGCCTGGCGGTGGAGCATGGTTTAATTAGGTACAGCATGAAGAACCTTACCTGGTCTTGACATCCACGGAAGTTTTTCAGAGATAAGGGAAATGTGCCTTCGGGAACCGTGAGACAGGTGCTGCGCGCTGACATCGTCAGCTCGTGTTGTAATCTTTGGGTTCCGTCCCGCAACAGGCGCAAGCCCCTTATCGCTGTTGCCAGCGGTCCGGCCAGGAACTCAAAGGAGACTGCCAGTGATAAGCTGGAGGAAGGTGGGGATGACATCCAGAATCATCATGGCCCACTTGACCAGGGCTACACACGTGCTACAATGGCGCATACAAGAAGCGACACGCGGAGCAAGCGGACCTCATAAGTCGTCGTAGTCCGGATTGGAGTCTGCAACTCGACTCCATGAAGTCGAGTCGCTAGTAATCATCGGTCGAGACGCACGTGAATACGTTCCCGGGCCTTGTACACACCGCCCGTGCACCATGGAATTGGGTTGCAAAGAGAAGCAACCTTCGGGAGGGCGCTTACCGCTTTGTGATTCATGACTGGGGTAGAATCTTGGCTCTGGAGTAACCCGG
+
0.35*-8720742321133:3051-9-,,.13;768.+*)59.1901*0..&$%$'(%-013976433&''&&+-*//)-/-5&%)-48/)-*+,00-)(*+-60*./,/(0+%%%''''%)('$'))138-.0-+0.5/.68,*&&%%#&$%)-)**-+'&*(&,125.,,*),5,54/1)&%$%++(**(*-/)'(-0201-0,-+*.+433884.---2-((-30322.+4570:;:-2.0.+-32220-*&$**))/1+/((()'+&5.0072132444321-+-/+,*)'&(&$$$(&*+++,+./4-+(--6+*0/6+81/-3730*(*(*,**.3./169590-+,-.-6+)'$$$$&))'+('*'''.632,*-735-,3.++'*/201-1(*6653.13+*,,62.1'+&-24&2,0+2-,)0-).*'(&)+,-'&*)),4%1312..*&'.+)*+-6+1,/7)'')')'#%()&(*-,+1//))'*,264/..,/1,*,,+,683585676)('''*(/.-*,55**1082:954...89-)&*)0(((*1660(%#%%%)/,,+,'002,+++*,**-77+*,,&.))(,+'-%$&(.),11.3.-5:6716-4-/078981,-+-,+*/7;923.-)+,2+.)0(''*(,/46:6:8*770:7:8:1/006-5/4254,---**$&%)'*(,-/+-..154.3-'+%)))(-&(/()($$'),2+),259$)10&.--%0/2+)..33&(.*-.,,3,..(53.3.7/8)65999:674+,,&)+11145-.-,,/.++,-8.+,-,3-710691/0554%0/()&'%&&)('(&%'+0+$&&$(*08)1664.-+,+-..1--,+,1:447635/1111-'*(&(*%%%'',,*($(.5)23841531++(&)()-.036530..-2-05/+(*+,65+-&)*'(%((/(,.+3*)+0'$$)*''*))3490/'*%(('()$&%#%'$$&'&(01-7133.1)(,'+%$$$'),,/,2932:4/)%'&*/,//.()+)/1/0.$'+/*&%$&%#'--2.7960:-(-7/1.030.26'*+*+*-.169787343/012,($)%(&$)&)$%&$%%(#'(382:,+/
@ec95d6de-69c6-4beb-ba49-b8559ef7a348 ch=219 read=106109 start_time=2019-12-13T12:59:55Z barcode=BC01 runid=2c9cf7bc05858273f10e7d7ec552fc0bd742dc3e
CCGGTTACCTTATTACGGCTTTACCCCAATCATCAATCTCACCTTAGACAGCTCCTTCCTTGCGGATTTAGGCCACCGGCTTCCGGGTGTTATCAACTCTCGTGTGACGGGCGGTGTGTACAAGGCCGAGAACGTATTCACGCAGCGCTGATTCGCGATTACTAGCGATTCCAACTTCATGTAGTCGAGTTGCAGACTACAATCCGAACTGAAATGGTTTTATGGTTTTGCTTCACCTCCTTGGCTTCCTTCCCTCTGCATCCATTGTAGCTTTTGATGTAGCCCAGGTCATAAGGAGGCATGATGATTTGACGTCATCCGCCTTCCTCCAGCAATACTGGCAGTCGCTAAGTCCCCAGCAATAGTGGTGGCTTAACGATAGGTTGCGCTCGTTGCGGGATAACCCAACATCTCACGACACGAGCTGACGACAACCATGCACCACCTGGCATCTCATATAGCTATCTCTCCATCTCTGGAGCCTTTATGAGTATGTCAAGACCTGTTAAGGTTCTTCGCGTTGCTTCGAATTAAACCACATGCTCCACCGCTTGTGCGGGCCCGTCAATTCAGCTTTGAGTTTCATTCTTGCGAACGTACTACTCGAATTACTTGACCGTTAACTGCAGCACTGAACTTTGACATCAACACTTGAGTACTCATCGTTTACGGCGTGGACTACACTAGAATTATCTAATCCTATTTATCCCCCACGCTTTCGGGACTGAGCGTCAGTTGCAGGAGCCAGATCGTCGCCTTCGCCACTGGTGTTCCTCCATATATCTACGCATTTCACCGCTACACATGGAATTCACGATCCTCTCACTCTAGCTGCTACGGACAAACTTGCGAGTTAAGCTTCAGGCTTTCACCACAGACCTTAACGCCGCCTGCTCCTACTTTACGCCCAATAATTCCGGATAACGCTTGCCACCTACGTATTACCGCACCAACTTTGGCGTTAGCCGTGGCTTTCTAATAAAGTACCGTCGCTCGGCTACCATTTCCCGCCTTGGATTTCTTCCTTTATAACAGAGAAGTTTACAATCGAAAACCTTCTTCCTTCACGCGGCGTTGCTCGGTCAGGGTTTCCCCCCATTGCCGAAAATTCCTACTGCTGCCTCCCGTAGGAG
+
34,/40.4737&3-(*6.-42/++57+0-8876.17-01746886%0%**'(*377;5,5-**-3%)(%$*49:130/0-/1-*-75++,211.9.*)**+,/++)*.437-13//1244698/933-*).413869:2**')%/-)+.013:424315-(%&%+,118.8,-&,..,*+++,-0.()107232653436584/+(+/-2**0**8+;<<,676/289+/02<545:63%&%+'+0337*637.++&$',-<9378*)*'(%**&((*(+$%(****////402./%*-*8.----3185--28:8694.0275567/0&+&,)%()709/.++33-0772/,12+((+-.5*(#-).)(%'(.201001//75<897888436123;81'*,-,*.2053592-/*)))())55521./176./1142213,).(&%'()./09,2(%&(*349761)*73459678/*),('/'(*61//.-&())++124-.'+.-/44;:9<;99664-./6/-,.1-2<:8.---7/000-+3.5,0-*,,1-3+17+)11.13:7*)'%&(*)/1;;:8:;95733..66075640//0+(+,*)%)%#%%(++1311312-//*.1138/.-,,.2.48)7**)/&&%'('-12,,+()47*,,1-.00.+(*&'&',+'&&(*)''&1).5++&,,'%'),86*(,*,,:30&68-126:9:789&6+.-/,0)'+,1)(2.---+.05*75137-%)''1+.;34//0,.277998786757:9645925720-.*-2/2/1,-$'(-.40./(*#&&0-./243+(%&&($$#%%%&%%''''*10/)+,/3*.--.36/024,../3-)%(%%%&(+)0764420*&%%'-5./,/*(-,+349:304423/112-7-,860.2+(--**,.+4;,,%)%'$'+.%&%#$'%%&+/08681263+'*0/4;4-1/076762334&&$()152-;,.-'$&$##(*(03.-3:81.3-*+.80/)*&(')/9-*+1:74'*65.588;89;8.0/+'-.//86469/-/0-:11,23219*84;77-..7238..5973062-.3301434:/99**0+00*)
@1f6af847-6cda-465e-8fd8-da91b3ca3368 ch=268 read=97799 start_time=2019-12-13T12:59:55Z barcode=BC01 runid=2c9cf7bc05858273f10e7d7ec552fc0bd742dc3e
CTCCCGGGGAGGCAGCAGTGGGAATTTTGGACAATGGGCAAGCCTGATCCAGCAATGCCGCGTGGGATGAAGAAGGCCTTCGGGTTGTAAACTGCTTTTTTGCGGAACGAAAAACAGCCTAATAGGGGCTATGACGGTACCGTATAAGCACCGGCTAACTACGTGCCAGCAGCCGCATGCAGCGTAGGAGTGCGAGCGTTAATCAGCGGAATTACTGTGGGCGTAAAGCGTGCGCAGGCGGTTATGTAAAGGCGATGTGAAATCGGGCTCAACCTAGAGACTGCATTTTGTGACTGCATGGCTGGAAATTACGGTGAGTAGAGGATGGAGATTCCCGCGTGTAGCAGTGAAATGCGTAATGGGGCTATGCGGAGGAACACCGATGGCGAAGGCAATCCCTGGACCTGTACTGACGCTCATGCACGAAAGCGTGGGGAGCAAACGGGATTAGATACCCTGGTAGTCCACGCCTAAACGATGTCAACTGGTTGTTGGGGAATTAGTTTTCTGGTAACGAAGCTAACGCGTGAAGTTGACCGCCTGGAAGCCGCAGGCTGAAACTCAAAGAGATTGACGGGGACCCGCACAAGCGGTGGATGATGGTTTAATTCGATGCAACGCGAAAACCACCCACCTTTGACATGGCAGGAAGTTTCCAGAGATAGTTCGTGCTCGAAGAGAACCTGCACACAGGTGCTGCATGGCTGTCGTCAGCTCGTGTCGTGAGATGTTGGGTTAAGTCCGCAACGAGAGCGCAACCCCCCTTGTCGTGGTTGCTACATTCAGTTGAGCACTCTAATGAGACTGCCGGTGACAAACCGGAGGAAGGTGGGGATGACGTCAAGTCCTCACTTGGCCCATATAGGTGGGGCTACACGTCATACAATGGCTGAGTAGAGGGTTGCCAACCCACGAGGAGCTAATCCATAAAACCAGTCGTAGTCCGGATCGCAGTCTGCGGCAAACTACGTGAAGTCCGGAGATCATAGTAATCGCGGATCAGCATGCCGCAGTGAATACGTTCAGGTCTTGTACACACCGCCCGTCACACCATGGGAGCGGGTCTCGTTCGCCAGAAGTAGGTAGCCTAACCGCAGGAACGCTTACCACGGCGGGGTTCGTGACTGGGGGGGGTGAAGTCGTAACAAAGGTAACCGGAAGATAGAGCGACAGGCAAATAGCAGGTTAACAAAGACACCGACAACTTTCTTCAGCAAAAAGCAATACGTAACG
+
2,1)&(/4.)+402563-7-42+//.-)0-87/8/+1.'()()3.../03/'/441*11-+/.,.))*&+*',++200070-7.53&*+22.54351:69,(,)329814;::4-*%,*)*0+&*),&%%%'./3354045586445,..2:264/3,++-/5768930/.(61'($&$)%/0)(*&($'*-.,-/3224/4,1&&&)+*+.1-0//'&+-*+-20)(',58757++4801:1..''-3*.(),+-/-,.80,2&166:;673-+**&%.-/11+.32-1302330323)32/*+('%*&(*)'')&()(+&-+.*5++$*1)1,.,///-&&()*&1),8-,,4..*++*-'$$%*,2379452443481...2:-,-+)204;/97((41.('*,.4876774579::3/--''&'+,/3:97*&,.06,6.99,,8/,.112;7..8997444-/068*-75111125.3...847:..8.-+(%$()'*,;;.*+,'.*/,&'2(*/2;64246+.)(*9011:79951-&(&+)*(*++'(+(-)&&)02+('*+/+*+(,+2+.1:/,--001,3103451/.+./-,;;997;9-,//17*8021-1:9,/(..*'+(',+*,((')(**6,.*).<.01+*')*.'.+:0897768246/1,/85967-++**02::964)12226145::89/+--,9698898-,+*,4439/53190,,*0*(*.351+*)*,861)177/1((1-12)1&+,,%)%$&,1:;74552(15/001349676954349628)(()-9;6:00.1)-),*//+354646746;23.316-.'''$*%01,%('''&&0+6777.-*&(,-9,++0-70,0/.-%'**()*(116113/7/7*'((&*(%$%&,+),.&',9:0464669365/,5*,-;;7.10142+.-'&&$&)*&$(*,090/.1-12+'(''#%%&+/++,-.3979/--..699645%/.'(1/--*./.%856.1/-*++*,+.63494---67579-4+3.',../'(&&%%(.,.4/*(+($($,(()-1/*+446'+('*&%(%'*),2.%((&$'+0519689:8977-)+)).)/--5001460*&+-)%*((+,.,9363..-,+5559;0154)--)&$%')/,7,.**+))--01:664551.;;./<6.46+6+-)*./80./0%+)#"
@19ae08d6-6aa1-4566-bdda-24dca36a94da ch=211 read=101520 start_time=2019-12-13T12:59:52Z barcode=BC01 runid=2c9cf7bc05858273f10e7d7ec552fc0bd742dc3e
TTGATGTACTTCGTTCAGTTACGTATTGCTGGTGCTGAAGAAAGTTGTCGGTGTCTTGTTACGCTTCACTTTCAGCTATCTTCCAGTTACCTTGTTGCTTCACCCCAATCATCAATCCCACAGCTCCCTTCCCTTGCGAGGTTAGGCCGCGGCTTCGGGTGTTATCAACTCGTGGTGTGTTGACGGGCGGTGTGTACAAAGGCGGGCAATATTCACCACGCGACATGCTGATTCCGCGATTACTAGCGTTCCAACTCGTAGTCGAGTTGCAGACTACAATCCGAACTGAGAATAGTTTATGGGTTTTGCTTCACCTCGCGGCTTCGCTTCCCTCTGCACCATCCATTTGTAGCGTGTGTAGCCCGGAGTCGCAGGGGGGGCATGATGATTTGACATCATCCCCGCCTTCCTCCAACTTGTCACTGGCAGTCTCGCTAAGAGTCCCCAACTTAATGATGGTAACTAACGATAAAATGCGCTCGTTTGCGGGACTTAACCCAACATCTCACGGTACGAGCTGGCGACAACCATGCACCACCTGTATCTCATATAGCTATATCCCCATCTCTGGAACCTTTATGAGTATGTCAAGACCTGGTATTAAGGTTCTTCGCGTTGCTTCGAATTAAACCACATGCTCCACCGTTGTGCGGGCCCCGTCAATTCCTTTGAGTTTCATTCTTGCAGACATTTTCTCAGACAGCGGAGTACTTATTGCGTTAACTGCAGCACTGAACTTTGACATCCAGCACTTAGTACTCATCGTTTACGGCGTGGACTACTAGAATTATCTAATCCTATTTGCTCCCCACGCTTCGGGACTGAGCGTCAGTTGCAGGCCAGATAATGCGCGCTACTTTTCGTGTTCCTCCGCTATATCTACACTTCACCCAGCACATGGAATTCCGGTCCTCTCCTGCACTCTAGCTGCCTGGTTTCTATGGCTTACTGAAGTTAAGCTTCAGGCTTCACCACAGACCCTTGCTGCCGCCTGCTCCTCTTTACGCCCAATAATTCCGGATAACGCTTGCCACCTACGTATTACCGCGGCTGCTGGCGCGTAGTTAGCCGTGGCTTTAATAAATTACCGTCACTCGGCTACCATTTCTGTAGTCGCCGTTCTTCCTTTATAACAGAAGTTTACAATCGAAAACCTTCTTCTTCCTTCACGCGGCGTTGCTCGGTTAGTTTCCCCATTGCCGAAAATTCCCTGCTGCCTCCCGTAG
+
&)#$'%)),/230370)*0+&+02./0--16*****031(+21-20-//&00-0+.,''-$*'(&&%#%')*%$$(,135907'$)8-+2,+5*)'&*-9+++75.+-/286529.57)%%$%%*+/+/324)/0+++(('),&0113&,),+/-6-7.--/:001/(+**&+.4752/(6,,-.9931/-,.+21320'1-7(),).(*+961012''#&((1/3/53313401-/42440/0./2/)12).&))&#(%&)51/-0.+--2349889:930)(,-$%'&*,,&42:8235:-8::0015;233;3735/1/11,,-8-273./200/066:;:61;,.-.,0)2,/+&+,.++'+)*++&((,+2482*1263211)2.))24*15//.95--286;7743..)2071125704/.,499880./)&&'*,-9:.,())-,2-..7/://84449///.3.,'))+./-4/:8)+508334555.52+.*256564-).&()*'(/-.2'-+.-257:7701110,2126664324.25510/++/')'02/018858992(1//89,-+&*,-86342.*($$'%&('))..064;759445536(2576+'(,*18403,*,,-,)0*(,)$%')+.60-*..-&#+-448;:3/2-+*.5<9526843501/151-144/,*+',&,')+%)&$+(+,2-8.//8/:09/0//,,.-0348903:4+/4563())+$&&%)).*/1229837<6,0-72337:55,,../'2(2,12487:56))+05.*-.70.-+,-+*))+886611/,,96947/;..,+01,(****&.#$&(''%%%)(()'+,)+103-.5),-/02666-,%')+,',)&#$$%&',/,1*0,10&''*,*,048533-.-.112476730251;53546..,-3/./-1.-412--./7508;33:-052222898<32912134:26;00++11,,46,)--.--)/)-6751*3/472-0&(.-.142797010102713;88.:/,)*(0**&+()',,70-19303.)*,'(,020',$%0-002).0/,0///38/19/063110131./+-78788239/,.146))+.**49-/2.-*'-2428:9;63/.)15:6<2*/./.8110511148592&'*1109:/-3612.,/0..-*10,(*,1548+98)(721
@056bfa6f-3852-40cb-8c5d-d59e557bb9f8 ch=140 read=89199 start_time=2019-12-13T12:59:37Z barcode=BC01 runid=2c9cf7bc05858273f10e7d7ec552fc0bd742dc3e
CCGGTTACCTTGTTACGACTTCACTGATGTGAATCCTGAAGTGACGCTTTTCCGAGTTAAATACTGCACTTCTTTTTTGCAACCCGCTCCCCATGGTGTGACGGGCGGTGTGTCCTGGTAGGAACGTATTCCACCGTGGCGAACCTGATCCCACGATTACTAAGCGTTCCGACACTTCATGGAGTCGAGTTGCAGACTGCCAATCCGGATTTGACACTTTAAGAGGTCCGCTTGCTCTCGCGAGGTCGCTTCTCTTTGTAGCCGCGTTGTAGCACGTGTGTAGCCCTGGTGTGTGGGGCCATGATATTGACGTCATCCCACCTTCCCTCAGTTTATCACTGGCAGTCTCCTGAGTTCCCGGCCGGTGCTGGCAACAAAGGATAAAGAGTTTGCGCGTTGCGGGACTTAACATTTCACAACACGAGCTGACGACAGCCATGCAGCACCTGTCTCACGGTTCCCGAAGGCACATTCTCATCTCTGAAAACTTCCGTGGATGTCAAGACCAGGTAAGGTTCTTCGCGTTCAGATTAAACCAGCCTCCACCGCTTGTGCGGGCCCAATCGAATTCATTTGAGTTTTAACCTTGCGACCGTACTCCCCAGGCGGTCGACTTAACGCGTTAGCTCCGGAAGCCACGCCTCAAGGGCACAACCTCCAAGTCGACATCGTTTACGGCGTGGACTACCAGGGTATCTAATCCTGTTTGCTCCCCGCTTTCGCACCCTGAGCGTCGGTTCCGTCAGGGGCCGCCTTCGCCACCGGTATTCCCTCGGAATCTCTACGCATTTTACCGCTACACCTGGAATTCTACCCCTCTACGAGACTCCAAAGCTTGCCGAGTATCAGATGCAGTTCCCAGGTTGAGCCGGGGATTTCACATCTGACTTAACAAACCGCCGTGGCGCACGCTGATAATTCCGATTAACGCTTACCCTCAAAACATTGCCGCGGCTGCTGGTTTGGAGTTAGCCAGTCTTCTTCTTAGGTGCGTCAATGAGCAAAAGGTATTAACGCGCTTCCTCCCCGCTGAAAGTACTTGCCTGGCCAGAGGCCTTCCGCCATTTTGGCATGGCTGCATCAGGCTTGCGCCCATTGTGCAATATTCCCCACTGCCTCCCGTAG
+
/7*1-:*+427.-5./.049:3(-%%'**%'*535(%'*)'&(#%%&'(++,-)%('4-/&&'*)'(#%,,./2;27*+//5-:5/0618:4-1664110242;9442+)*$('(&)0((.2/52.54521)(1*/2)0-'%%&'))-,3/(&,,2193324****6081630%+*-/.*2+()-.*%-()&**/-4-*,&++-0'+)%+''(++&*(,*%%%&)/.4433/5-..2()(*+-/203.//4/4.6:1-,+&&(''$(&'$%)(')..3841224:41064--,)/51&06%&***%$)-0145-.-)1,%('(015)*7/13<722369925.+---.)'&&(67960&*'/&*/*,0/8//4+655,'/(328+*'.,8+'*((&(8..-80.).%(&()3:-,&)*)-+3)'22,+'*+/2*470-2$((,.-/.%(+882,.(26:5:3,-0*0/,0/0933569655()*364/2;3<9::;:;.6914257<-8--51/,++*.6377/2,*&&)2(((-*/%''()27-.3,,**00/227.40-,,/0&**2,7-.2.*&+1;;+3-1.0.00.(14-0//,/43*'*--0977766697989:2731*,,4+-+,+(69.2.2938(/-98,'))0+.)-)5.0110(),.123:3(+-10267;64516935/+0,-3149764233;/45,74,+)+/:61.0*/6**1247++*,&+(')(+-)/7926;67;5;945733828368496*+6&''*./2556625+234(,4<8991.(+**310012.))+54*)2424/%3+--7&-**(),,+27'%)-.39568701111270--*0-5+),02,&,.&74-,+0/03//1)*(1).,10/2(+*&'$%%%*&+**+-037635/(*-3657820.*)/1,-.150')$,+(35'0&+(%&&'&%&')(0'*..--49(74//**$&%%$$&'&&(,/354210770;7*-,/,,.-)((+&(+)&(*.471+0443:6/0$($##''%'(0,''++-98162)$&'#&'))+...26860//./5'1+*,/)/12;6016-)$'**(')(*/1+$&'%(.+7:))8--
@6c87ec7f-283a-4704-a3d3-319715221c76 ch=123 read=157053 start_time=2019-12-13T12:59:35Z barcode=BC01 runid=2c9cf7bc05858273f10e7d7ec552fc0bd742dc3e
CCGGTTACCTTGTTACGACTTCACCCCAATCATCAATCCACCTTAGACAGCTCCTTCCCTTGCGGTTAGGCCACCGGCTTCAGGTATCAACTCTTTCGTGGTGTGACGGGCGGCGGTGTGTACAAAGGCCGGGAACGTATTCACCGCGACATCTGATTCCGCGATTACTAGCGATTCCAACTTCATGTAGTCGAGTTGCAGACTACAATCGAACTGAGAATGGTTTTATGGGTTTTGCTTCACCTCGCGGCTTCGCTTCCCTCTGCACCATCCATTTGTAGCGTGTAGCCCAGGTCATAAGGGGCATGATGATTTGACGTGTCCCCGCCTTCCTCAACTTGTCACTGGCAGTCATAGAGTCCCCAACAATGATGGTAACTAACGATAAGGGTTGCGCTCGTTGCGGGACTTAACCAACATCTCACGACACGAGCTGACGACAACCATGCACCACCTGTATCTCATATATCTCTCCATCTCTGGAGCCTTTATGAGTATGTCAAGACCTGGTAAAGGTTCTTCGCGTTAGCGAATTAAACCACATGCTCCACCGCTTGTGCGGGCCCCCGTCAATTCCTTTGAGTTTCATTCTTGCGAACGTACTACTCAGGCGGAGTACTTATTGCGTTAACTGCAGCACTGAACTTTGACATCAACACTTAGTACTCATCGTTTACGGCGTGGATACTAGGGTATCTAATCTATTTGCTCCCCACGCTTTCGGGACTGAGCGTCAGTTGCAGGCCAGATCGTCGCCTTCGCCACTGGTGTTCCTCCATATATCTACGCATTTCACCGCTACGTGGAATTCCACGATCCTCTCCTGCACTCCTGCCTGGTTTCTATGGCTTGCCGAGTTAGGGCTTTCACCACAGACCCTTGCTGCCGCCTGCTCCCTCTTTACGCCCAATAATTCCGGATAACGCTTGCCACCTACACGTATTACCGCGGCTGCTGGCACGTAGTTAGCCGTGGCTCAATAAAGTACCGTCACTCGGCTACCATTTCCTGTAGCCGCCGTTCTTCCTTTATAATCAGAAGTTTACAATCCGAAAACCTTCTTCCTTCACGCGGCGTTGCTCGGTCAGGGTTTCCCCATTGCCGAAAATTCCTACTGCTGCCTCCGTAGGAG
+
*-*'+8')325.+,%'-.02821578.*4+./1006.7,'-*-/-//50265669:.:.)/012:4901872-1.3/++0+&))+1264&/-++),,,/.++***9:42/0,/(13020.+%%(+/-,60(((&(-*..2:1.0;19884,/&&))-//,+/79-;-,*,,,-:;5200,-.0./-17446468/9-++-0./,'-0626/2554+()(.,/7553)&'+1/377/,-1:345537/1/0*,5...*-.;5030/,,130;97084,)+,--)+*'()+4-+.:854.4'*+6/*01./0016:8/.0//-0278.*,,./.001*)'((),310.+(),..-$&&%((*7.,(1)')-)(())./.943396//004)..182/./.1626,(-585+6+3)+()'/-/475.010103446744340136)9;9;43248-,-+*026401.12443323/4:*,98667.+,663:601-'(()-*020/./1<:86247/,6-<65864720.(%')*,3-6;8;;561457599.2;+,-0-155,/615783*.4082:1.-21)&-/846325122/10)(1*(*./../+)2.+,+'(**)0*+.:////9.9/55:-00008654027.,-979;33.,*4)(+,*,266:997<:241;210552-.06-464333733945,-/:5//128;1,/2-5:-./8..,**+*+.79/315./)-21/..:997886;9-9546<7746344:.6*+8;6555452/*/,/-5<9-707,/-0.&&((.)0,37)++,-/0/0036677-30/+.'356261;86647*)'''$&$'++,,%*+*,-31//321128:;<,8,+,557:8:;21/-//+,0,78./6473/2076907.4/:97781.0--65141-*(&'&-)+++/230700-./0/6/./12166820261+-****'.',2.,.,5:878-0131840+0.),7636533235:01;183//2-//60,.*,+%('.+*460)/19432.45;08;8<89;12080230-((,+9.(&'(*2/218:33<4/89.,09.165/3+3,:04()-7557448078-035***
@2aa42492-aa15-48f8-893c-533b02a52660 ch=445 read=166957 start_time=2019-12-13T12:59:25Z barcode=BC01 runid=2c9cf7bc05858273f10e7d7ec552fc0bd742dc3e
CCGGTTACCTTGGTACGACTTCAATCGCTGAAGGCCCTACCTTCGGCCGCTGCCTCCTTGCTGCGGATGGCATCACGGACTTCGGGTATTGCCAACTCTCATGGTGTGACGGGCGGTGTGTACAAGACCGGGAACGTATTCACCGCGACATTCTGATTCCGCGATTACTAGTAACTCCAGCTTCATGTAGGCGGTTCAGCCTACAATCCGAACTGAGACTGGTGGTTTTAAGTTTGGCTCCCACCTCGCGGTATTGCATCTCTCTGTACCAGCCATTGTAGCACGTGTGTAGCCCTACACATAAGGGGCATGATGATTTGACGTCATCCCCACCTTCCTCCTGGTTAACCAGGCAGTCTCGCTAGAGTCCTCAACTTAATGGTAGTAACTAATGCAAGGGTTGCGCTCGTTGCGGACTTAAACTAACATCTCACGACACGAGCTGACGACAACCATGCACCACCTGTCACCTTATTACTGAAGATTTCCTCGATTAAAGAGTAATGCAAGGGATGTCAGAAGTGTAGGTAAGGTTCTTCGCGTTGCTTCGAATTAAACCACATGCTCCGCTATTGCGGGTCCCCGTCAATTCCTTTGAGTTTTAATCTTGCGACCGTACTCCCCAGGCGGAATACTTAATGCGTTAGCGGCGGCACGAGTGTTGAAACCCCCCACACCTAGTATTCATCGTTTGGCGTGGACCTACCAGGGTATCTAATCCTGTTTGCTCCCACGCTTTCGAGCCTCAGTTACAAGTCAGAGGTCGCCTTCGCCACTGGTGTTCTTCCTAATCTCTACGCATTTCACCGCTACACTAGGAATTCCTCTCTCTCCCTGCACTCTAGATAGCCAGTTTGGATGCAGCACCCAAGTTGAGCCCGGGTATTTCACATCCCTTAATCATCCGCCTACGCTCCTTTACGCCCAGTAAATCCGGATAACGCTCGCCATACCGTATTACCGCGGCTGCTGGCACGTAGTTAGCCGTGTCCTCCTTAGTGCCGTCATTATCTTCCCTAAAAGAGACAGAGCTTTGAATAAAGCCTTCATCACTCACGCGGCGTTGCTGCATCAGGGTTCCCCATTGTGCAATATTCCCCACTGCTGCCTCCGGCGGGAG
+
/+,*+3),-7+.%-)--*+-*)'-)1')&'&&&,-5)*-:987/2+1/*-//2624%,&&(%(*+/,+%&%$'20760-.9/;35//(/*%&$'$('&&((+4537:6564953/52556728987275%98277/52210.313546677::53-7-'(')+,3/-/31+-++,-.**+11443431-081*)-7-+./0,150;/0-*,/.-,./0351+*+.05<-:988;7375078()2:2837091./6./38/.,+(//4;;:2229109'),0/-.+---)'&'),+&(,./../2--51+2/..//46;8//056892:78-0154/5*+/)+),3-5)7,-08313333.('**'+,/266757225171262,,).-,,2+,$))-),)*7+0-02875;4127/,+)-/+,+*)*++1*&$&*33451232,.*,.&461885332232-/,(-)*%*%&,&-($%(())'')/02944132615**++*+60//2-,72/0//60,..-.75-3,,*+*./:;8;956112,,.701.2111::6;00,,+,+3.'')(*0-./92*3::045:999655,8:0/.79:+/90348,/-.08,-,-+872-.28758687/,-*1-84653:5554:6-8/&.*(+*,5-+-9/-3:77,*-.273'3..5/-/223/3'*+)+..6/6'&'-5./2,+,/3(-+*696.66,(1/375,22/380.289895501710/2/-14/.-,--006628669925544518950-0)(1:23473.41325;745755761-&(,+.)/)2(/(&(-./5.56*+750222210521',,).089,&.-,/).-*03-42/4*(&'*+),)'2),:2/-)*,4+*,,0/12488,%-*(*-,3690861.20;71-/07::20-6278/*)#)+,960(%%&(),./:12:00-.0466-6+($(''&'(1)+,6/4+0.4-02140/.%39573.--,2043.))$)05)(''-0&''+(,*&'%(*.0-$1.9855554674-//12:786<45312112331.017<;+*59)/2041009709:0(++,3332902,'&$(/&(*
@1798b03e-1836-4c14-8b45-af14195f944f ch=124 read=174606 start_time=2019-12-13T12:59:24Z barcode=BC01 runid=2c9cf7bc05858273f10e7d7ec552fc0bd742dc3e
ATCTTCGTTCCAGTTACGGCCGGTAACAGTGCTGAAAGTTGTGGGTATGCTGTGTTAACCCTACTTGCCTGTCGCTCTATCTTCCGGTTACCTTCATTTACGACTTCACCCCAGTCATGAATCACAAAGGTGGTAAGCGCCCACTCCCGAAGGTTAAAGCTACCCTGCGCCTGGCACGGCCCACTCCATGGTGTGACGGGCGGTGTGTACAAGGCCCGGGAACGTATTCACCGTGGCATTCTGATCCACGATTACTAGCGATTCCGACTTCGTAAGGTCGAGTTGCAGACTCAATCGGACTACGACGCACTTTATGAGGGTCCGCTGGCTCTCGCGGGTCGCTTCTCTTTGTAGCGTGCGCCATTTGTAGCACGTGTGTAGCCTGGTCGTAAAGGAATGGCCATGACTTGACGTCATCCCACCTTCCTCCAGTTTATCACTGGCAGTCTCCTTTGAGTTCCAGCCGGACCGCTGGCAACAAGGATAAGGGTTGCGCTCGTTGCGGGACTTAACCAACATTTCACAACACGAGCTGACGACAGCCATTACGGCACCTGTCTCACGGTTCCCGAGAGCGCATTTCTCATCTCTGAAAACTTCCGTGGATGTCAAGACCAGGTAAGGTTCTTCGCGTTGCATCGAATTAAACCACGCTCCACCACATTGCGGGCCCGTCGGGTGATCATTTTGAGTTTTAACCTTGCGTATTATAGGCGGTCGACTTAACGCGTTAGCTCCGGAAACCACGCCTCAAGGGCACAACCTCCAAGTCGACATCGTTTACGGCGTGGTTCTCAGGGTATCTAATCCTGTTTGCTCCCCACCTTTCGCACCTGACGTCAGTCTTCGTCAGGGCCGCCTCCCGCCACCGGTATTCCTCAGATCTCTACGCATTTCACCGCTACACCTGGAATTCTACCCCCCCTCTGCGAGACTCAAAGCTTGCCGGTATCAGATGCAGTTCCCAGGTTGAGCCAGTTTCATCTGACTTAACAAACCGCCTGCGTGCGCTTTACGCCAGTAATTCCGATTAACGCTTGCACCCTCCATTATTACCGCGGCTGCTGGCACGAAGGTTAGCTGGATGCTTCTTCTGCGGGTAACGTCAATGAGCAAAGGTATTAACTTTACTCCCTTCCTCCCGCTGAAAGTGCTTTACAACCCAGGCCTTCTTCATACACGCGGCATGGCTGCATCCAGGCTTGCGTGTGCAATATTATTCCCCACTGCTGCCTCCCGTGGG
+
#"%,)1,-1&'&+-4+,*&$#&'-*)-'-1(+,+0/))-++)',*&,-1.0/..171178)**,-++163355(0.777::;:86466<221./*''/(*+...,2('.42&&())''&&234/445*(*&()&'/+-./6.&+)61))//24*43/'''(247(*(,(*''-((&((,.;0+,-.52378763568599848.)+(,),.-5,90'.510200567<6558)0)+(,.660--.26+---141110/.008<66355492).'%)(*+-++5-*,%-).051:/1)4/6223644*.((,4,*-,+12)+(%%$$&&(*4/954'+0+/177:58.260)+(-('(&)24;256)*,+,)%'+,630.118299;:9544+&()%'#&+,4270./-0)(&(,-28169+-11516)--/25<:3345623+%(,.--612:8'#*6,8.%,13/83:;:;;;;;:85/0)--.4)-*'*,).(****+333-141(+(.(+2)2,85<.++,2/2,2227665124//'/6/,4'&,42223.'()/96364321185-/)(*-)--/4)+46288-/$&)153.2508-0/99:69:520119739/3*++0512:/12/.6(-/341/.3.57,/)&')(-14&*)'(*/32.-1417.')+++.+(',(*-:;0.-.-9;./5,+),'('&+.3..'+,02899---2,361-,&)+++./--1,.5,3<7:99;971*28-,*+/*)-+.+,+)*.558189-:7-&,,/-+,)/*1+'(&/14345743804211/:2-.+1880*,('6880214.('$*+00%,,,1/5407'*7446+-9088),8:58;5:747<*++/&'*00055567987;:649://0//44953--),*&*-.248700.1.*('&,.-01%.(')-4-0+)+-.3:779:99.88.81(--4.9,&*6(%)'50/-263254576952869<26<99965/-**1/-,5367',,-87;752/7/7/74/5/+,*/63447&4(*3834;89574556).''$())-)0.734663-(+),1428;2+*'1,*+140-*+)0..,-00+(*1,--735.0;322.:</091)(*89+0:4388--&+-),+--..5+(*/.77;78<7()*+,1142;644/1...212/-'07132.-'1$'&*/602+2+-10894-0420602:+:9*)1'0.
@5e9d8264-9e0e-44cf-b32c-b90f85308639 ch=327 read=82377 start_time=2019-12-13T12:59:16Z barcode=BC01 runid=2c9cf7bc05858273f10e7d7ec552fc0bd742dc3e
CTCACGGGAGGCAGCAGTAGGAATTTTCGGCAATGGAAATCCCCTGACCGAGCAACGCCGCGTATGAAGGAAGAAGGTTTCGGATTGTAAACTGTTGCAAAGGAAGAACGGCTACAGGAAATGGTAGCCAGTGACGAATACTTTATTAAAACCTGGCTAACCGTACCCAGCAGCCGCGGTAATACGTAGGTGAAAGCGGCGTTATCGGAATTATTGGGCGTAAAGGGGGGGGGAGCGGGCGGCAGCAGGGTCTGTGGTGAAAGCCTGAAGCTTAACTTCCGGTAAGCCGTAGAAACCAGGCAGCTAGAGTGCAGGAGAGGATCGTGATTTCCATGTGTAGCGGTGAAATGCGTAGGTATGGAGGAACACCGGTGGCGAAGGCGACGATCTGGCTGCAACTGATAGCTCCAGTCCAGCGTGGGAGCAAATGGGATTAGATACCTGGTAGTCACGCCGTGAAACGATGAATTACTAAGTGTTGTTGGATGTCCAGAAGTGCTGCGAAGTTAACAATAAATTACTCCGCCTGAGTAGTACGTTCGCAGAATAAACTCAAAGGAATTGACGGGGGCCGCACAGAGGCGGTGGGCATGGTTTAATTCGAAACGGCGCGAGACACTACCGAATCTTGACATGCTCTTAAAGGCTCCAGGATGGAGATAGCTATATGAGATACAGGTGGTGCATGGTTGTCGCCAGCTCGTGTCGTATGAGATGTTGGGATTAAGTCCCGCAACGAGCGCAACCCTTATCGTTAGTTACCATCATTAAGTTGGGACTCTGGCAGAGACTGCCGTGGCTGTAAGCTGGAGGAAGGCAGGGGATGACGTCAAATCATCATGCCCCTTATGACCTGGAGCTACACGTGCCAGTGGATGGTGCAGAGGAAGCTGAAGCGGTGAAGCAAAACCGCGAAACCATTCTCAGTTCAGTTGTAGTCTGCAACTCGACTACGCCAGTTGGATTCGCTGGTAATCGCGAATCCAGCATGTCGCAGTGAATACGTTCTCTCGGGCGCTGTGCGCACCGCCCGCGTCACACCACGAGTTGATACCTGCGCCGGTGGCCTAACCGCAAGGAAGGAGCTGTCTAAGGTGGGATTGATGATTAAGGATGA
+
&(+'((/6,.70165-11-,')*-466..6.5..+',)%%*1/+&*(.)*.*-1'*',,*+)&%()312326*,2.32:1.-9211,((1)*(&*+%'&(*(*+-(/97/6/-+-&1,.4--:9.-,4+(-1/35)'$$&'''*(0-064)%%''**)*%&%%'$)/*')*)-0525.'&),--754)2))+$%(*(+*++/2//1&.'&-'(/6.9:988::,,)-)*'*/0$%&(,4.*&$$()*-74//,)+.542/.0+,70/+.)&&%*%).30-(//19-29*2+*-100;9899'222-,(-/02-3,()(,5/.2'(%&&/,36.1.//+*++02066;80/-.-&,,-../4476370)1(*+/11-()0*.04..,,-.*+&*(()/&)%&&'(%'()*+309&''(*2270,*0')'&'+2'+'**6,+++)%/5246625579)(')--**+,'%#)&)+4996908,((%+-,6538')'((&)&('*'(,&&,*+$)1,-+*))*),*2($&%&&$%%%114557:90630'.(*3;03631*,)--1055611.4*20*+,.,(*&)%('),+&&#%'-*5:+9/942,/'*%((%&&$$(-%&+,1:,',,%-,+-03/&((&%$-1*,/,..'')*+/8..--)((&'+-865533778.7..8630223386;5.--9-7767845103462412-34,3+)).%2(2,(*',*%'()'&('''*'/(*4*41,&')'(#'&'-3032,-1,/.053:7-/55,4+*%%&()887-***)'%''&*/*-/80,*)+0-62%-6-//3246612042/10+-67+75-&+(*-659;+,1%(*3--++*.),($%1293433344/-(-/*2++')./)+-1.429--.:8*50''&-5+1:88:3++(+257).,+'$%(+44061)+*+'(/*()%&#'')-6//618763,.+.../20,*--1++-/0166724/.2028999759011050532'')'+-.%-+14,97*&'')3+1-263513213+++&)(&%'&+*))).133+-558021-)-+,+,'()*-540.,,,.1::43701.-,,1*(/.44%-
@7cb09dfa-0d81-4c69-be7d-4aceb88fbf89 ch=140 read=89168 start_time=2019-12-13T12:59:13Z barcode=BC01 runid=2c9cf7bc05858273f10e7d7ec552fc0bd742dc3e
CCGGTTACCTTGTTACGACTTCACCCCAGTCATGAATCACAAAGTGGTAAGCGCCCTCCCGAAGGTTGGAGCTACCTCTTCTTTTGCAACCCTCCCATGGTGTGACGGGCGTGTGCAAGGCCCGGGGCATATTCACCGTGGCATTCTGATCCACGATTACTGGCGATTCCGACTTCATGGAGTCAGGTTGCAGACTCAATCCGGACTGCAGCGCACTTTATGAGTCCGCTTGCTCTCATGAGGTCGCTTCTCTTTGTATGCGCCATTGTAGCACGTGTGTAGCTGGTCGTAAGGGCCATGATGACTTGACGTCATCCCCACCTTCCTCAGTTTATCACTGGCAGTCTCCTTTGAGTTCCCAGCCGGACGCTGGCAACAAAGGATAAAGTTTGCGCTTTCGTTGCGGGACTTAACCCAACATTTCCTGCCCACAGGCTGGCGAAGCAGCCATGCAGCACCTGTCTCACGGTTGAGCACATTCTCATCTCTGAAAACTTCCGTGGATGTCAAGACCAGGTAGGTTCTTCGCGTTGCATCCGAATTAAACCACATGCTCCACCGCTTGTGCGGGCCCAAATCAATTCATTTGAGTTTTAACCTTGCAGCCATTACTCCCCAGGCGGTCGACTTAACGCGTTAGCTCCGGAAGCCGCCTCGAGGACAACCTCCAAGTCGACATCGTTTACGGCGTGGACTACCAGGAGTAATCTAATCTGGGCTGCTCCCCACGCTTTCGCACCTGGGCGTCAGTCAGCGCTTCGTCAGGGGGCCGCCTTCGCCACCGGTATTCCTCCAGATCTCTACGCATTTCACCGCTACCTGGAATTCTACCCCCCCTCTACGAGACTCAAGCTTGCCAGTATCAGATGCAGTTCCCAGGTTGAAGTTTCACATCTGACTTAACAAACCACCACCGTGCGCTTTGCGCCAGTAATTCCGATTAACGCTTACCCTCCGTATTACCGCGGCTGCTGGCACGGGTTAGCCGGCGCTTCTTCTGCGGGTAACGTCAATGAGCAAAGGTGATTAACTTTACTCCTTCCTCCCCGCTGAAAGTGCTTTTACAGCCGGGCGCTTCTTCATACACGCGGCATGGCTGCATCAGGCTTGCGCCCATTGTACAATATTCCCCACTGCTTGCTCCGTAGGAG
+
01+(.8)-525/.3...,,-8.42985-134%%%%/11-/07/-237487*-1690/./-*,5**&3&'%(*1-,2)()9,5::4-07*7+)(,6-,23987422333)&&($-%(*3.432,/56+*&&(+2-./;4:6;635:/,//44/--)%..+-+*('(,056300.0./,21,(**+%&)7-,-&(60272;531,1)%&$**(/'-(*,2-,-,),)21...8.00425''0.+/10%),-06.63/+,++*+.4984;222462543//)(&,/'*7;;793-,587::9444/.+0---77:::.;65)'*),36647,13<9456799473**/,)-*)61++-.9791&+,,0413-024::6555:+127084*((8-.-)(++--428001;6706/4)3-'-53.57(.&''*($'**/8*)+(()'&%(%&(4/5(2011173*+049:35292/++**).-09/076866543/7;9/7:5:456;::20..))+64212.)+019466337530,---3'(&,+..;483/00245250+1,+**(,-132/,.0-(+,,/-92<614:2./,:;<,38100/-.(.30)0'(*.;99.*,54-431-****5..+-3051011/*+**(&()%(*))%%))%'%%-/-5/.268766604875;:/02211;99423,3,*-)'&(*+'''-+(*(&%&')(**634)&'''8::650./1+,+45566,++'##'#(*+//.4//9;825.-2,12/176*5,0,4-0<:9+9(()344499565649;;5368,*,'(2+73434636171288/)/2858-$1*+-0-0%)(,),4*+4--2014433136926/,/,*'()&%*;+*))*11-,,*,041/687/6*+,%(*)/2//-85)')&$#&'1045:--*,.,/),*+,*%02++3513041,392/1/.08808-+',)0-*2.-.,++**.91;;;:747384/089645).,-,3/19,+--'(+)/-),,($'&-0-1856/:41+/0,*.(*+&1-66-()*&0(*..*&',))(*,(1--%.,.08/&(&'()(-/0609:738,,*+53,-3+-)/.400319:;1.01-*&%%()03+,,,*(,
@316e76e3-812d-4ab7-b2fc-42e0dbb7c52d ch=345 read=76053 start_time=2019-12-13T12:59:12Z barcode=BC01 runid=2c9cf7bc05858273f10e7d7ec552fc0bd742dc3e
CCGGTTGTATTTACGACTTCACCCCAATCATGACCCTACCTTCGGCCGCTGCCTCATGCGGTTAGCTCACGGACTTCGGGTATTGCCAGCTCTCATGGTGTGACGGGCGGTGTGTATAAGACCGGGAACGTATTCACCGCGACATTCTGATTGATTACTAGTAACTCCAGCTTCATGTAGGTGAGTTTCAGCCTACAATCCGAACTTCAAAGTTGGTTTTAAAGGATTTGGCTCCACCTCGCGGTATTGCATCTCTGTACCAGCCATTGTAGCACGTGTGTAGCCCTACGCATAAGGGGCATGATGATTTGACGTCATCCCACCTTCCTCCTGGTTAGCAGGCAGTCTCGCTAGTCCTCAACGAATGGTAGTAACTAACGGCAAAGGGTTGCGCTCGTTGCGGGACAACATCTCACGATACGAGCTGACGACAACCATGCACCACCTGTCACCTTGTCCCCGAAGGGATTTCCTCGGTAAGAGTAATGCAAAGGGATGTCAAGTGTAGGTAAGGTTCTTCGTTGTAGTAAACCACATGCTCCGCTACTTGTGCAGGTCCCGTCAATTCCTTTGAGTTTTAATCTTTGCAGCCATTACTCCCCAGGCGGAATGCTTAATGCGTTGCTTGGCGGCGCGGAGGTGTTGAAACCCCGCCTGGTATTCATCGTTTACGGCGTGGACTACCGGGTATCAATCCTGTTTGCTCCCCACGCTTTCGAGCCTCAGCGTCAGTTACAGTCAGAGAGTCGCCTTCGCCACTGGTGTTCTTCCTAATCTCTACGCATTTCACCGCTACACTGGAATTCCACTCTCTCTCCTGCACTCCTAGATAACCAGTTTGGAATGCAGCACCCAGAAGTTGAGCCGGGTATTTCACATCCCACTTAATCATCCGCCACGCTCCTTTACGCCCGAGTAAATCCGGATGAACGCTTCATACCTACGTATTACCGCGGCTGCTGGCGTAGTTAGCCGTGGCTTCCTCAGCAGGTACCGTCATTATCTTCCCAAAGACAGGCTTTACGATCCGAAACCTTCGCCTCACGCGGCGTTGCTGCATCAGGGTTCCCCATTGATATTCCCCACTGCTGCCGTCCCCGTAGG
+
592,3+&)$+2(&.,./8,-'338/*3,6&)+./92--05661.4/5/7757:67)4*+')-)%(--..55;42261&(((%)*)-3++.,,&'&0/261447737+%+3061/.-&/3+.16)866964777<1%'&&$''*+29632(.(''10-.26,+3+++/,+(.076,,**%))%..1/;;1/1381166;71,+1/.-*)*'$'%',*796**(&)2(13*)51136),7,13:596.4...7770/-+-,2-/*9,)7)*$'(*)*-+,.,,246;1.--$(+*0.,57/.0,+*++*04,),178:9+96+)636;0()*7./-0,-$/(.28235668,+)'%,-12)1(&$')('(,'(105245756&4--&)*4,:.0021414/,*287/0,.1++)**((,'($$'1/212%23587158430002://6-14415030.,-(*)),0)))(065475,.'*%%&(''-2345;8+.7425457954/,*%)$$'(,,4:6895407--+&).5,50--,0'$(.3-//-,5,/1-7%1/+/2-*388:6840,9-)()*7;0,8.2-7.220368&6'%*-29:-.187/(*''$%'*13/../-,'%&$.'/,.,&&,4,/)*+,,+23,24)((0/**,-.0931356486+*-../::;953249'2&&&*'+5/55334<73432;:5+1+56<:6)*2//01,/0249676---,629**,,,-006:;:<:8:714549469<:9.8+)/,.++*.,./212:61/36*,.--,-,&(+)0+41*--.*,,22-2///++--*,.9:93;3:-21;84707016444,50*-%''(0-+'%)-*//1/0;-,+,--91-(,./0136598;+1)'*,/07-,4,,5-,*(%%%'*/:5548799**-)''&*-))+-70//%/(*724;3648623220510-'526.+-50-1-).2/)*((%+,041.07699.20,.-365.*,96/05((0/0::124572%%*-+-24;5&%((*)-+.09356<45/).//4--),.2605&$''$#)',*.171,/0/32/,'$&)))*+)+-)
@b767432e-3698-44f8-becc-2f20a057aa8b ch=142 read=150317 start_time=2019-12-13T12:59:07Z barcode=BC01 runid=2c9cf7bc05858273f10e7d7ec552fc0bd742dc3e
CCGGTTACCTTATTTTTGACTTCACTGATCGCCAGATCACAAAGTGGTAAGCGCCCTCCCGAAGGTTAAGCTACCTACCACTTCTTTTGCAACCCACTCCCATGGTGTGACGGGCGGTGTGTACAAGGGCCGGGAACGTATTCACCGTGGCATTCTGATCCACGATTACTAGCGATTCCGACTTCATGGAGTCGAGTTGCAGACTCAATCCGGTTCTGACGCACTTTGTGAGTCGCTTGCTCTCGCGAACTTCTCTTTGTATGCGCCATTGTAGCGTGTGTAGCCCTGGTCGTAAGGGCCATGATGACTTGACGTCATCCCACCTTCCTCCAGTTTATCACTGGCAGTCTCCTTTGAGTTCCGGCCGGACCGCTGGCAACAAAGGATAAGGGTTGCGCGCTCGTTGCGGGACAACCCAGCATTTCACAACACGAGCTGACGACAGCCGTAGCACCTGTCTCACACGGTTCCCGAAGGCACATTCTCATCTCTGAAACTTCCGTGGATGTCAAGACCAGGTAAAGGTTCTTCGCGTTGCATCAGATTAAACCACATGCTCCACCGCTTGTGCGGGCCCCGTCAATTCATTTGAGTTTTAACCTTGCGGCCGTACTCCCCGGGCAGTCGACTTAACGCGTTACTCGGAAGCCACGCCTCAAGGGCACAACCTCCAAGTCCGACATCGTTTACGGCGTGGACTACCAGGGTATCTAATCTGTTTGCTCCCCACGCTTTCGCACCACAGGCGTCAGTCTTCGTCAGGGGCCACCTTCGCCGCCGGTATTCCTCAGATCTCTACGCATTTCACCGCTACACCTGGAATTCTACCCTCTACGAGACTCCAAGCTTGCCGGTATCAGATGCAGTTCCCAGGTTGAGCCCGAGGTTTCACATCTGACTTAACAAACCGCCTGCGTGCGCTTTACGCCAATGAATTCCGATTAACGCTTGCACCCTCCGTATTACCGCGGCTGCTGGCACGGAGTTAGCCAGTGCTTCTTCTGCGGGTAACGTCAATGAGCAAAGGTGTTAACTTTACTCCCTTCCTCCCCGCTGAGCACTTTTAGCCCAGAAGGCCTTCTTCATACACGCGGCATGGCTGCATCAGGCTTGCGCCATTGTACAATATTCCCCACTGCCGCACTCCGTAG
+
.--51900/+2$-,&&%,.47;953)),35--.()+++*,,430138775..-15-//76)(*..,616+4624821,)&,2364;;7-/-'1:7*...:5../%)()*034342+,+-.425660'-'*(-450/,,,,2:434:+4)1249;8446822)+*,1510,+/376883,+,38932235/0//)),.0-1/40001(6+8)*'*+(*-.113*,,+*%#&%((,-/11.02613020(,,.7061291,/2/27144.,6,+*,.+000*,./1-+()*01353/-68/7,1--00--*+*++,11;4050,08927+./((,7;40028:;0;0+-00088192-*-.1.*,,0/.86;8112/91.(34:)2*2/)),10,7-.-0.143-:,-.09.,*,114,-%705;-,-.55301.)+,-5074/75150(&$(*-/--/0010,/,//9:,:3+)-+/..&'&/61188:6240*'*&'5323237<:8.2224458;+05237)/81967:94736323839''+405<::;2401/./10/8.-.,/*,,103,.**+*+-196;6*.0*+/03::)8./1//,+1-8-)-)*'564((*&(%,-,,*))-/2-.-*0(%%(-'.).%-.&*)0345.6+992231247-5++('+))*-021276<.++',)+.*458875720*(.++,*.611(*.94,.-03/*,/01.;5.()&+'#%&(666766855484647(*.5+.7-.1/1008/%,''*2.099805)*/98773-1-..1:,.,37)*2+,-0524/-../-.%))'&*())(*,,144)'&&)***27/94547479977389.5/,*.319/+.,+((%*+'6..+.010)+-.50606:;;;<0141458670/*/-)(,()('',+/.211.,.16151***10046;:34:34/5/-32*,2989:;973/./..('05)&)7%3/126469;889733()-87432/90107659--,,))'')(-371263;7.895+683*'&('%&(%%+*)%('20('),0/8585;33;4550/(.-0(30125:9411002&,,+-2),+12'(1-))+*6../0622*#&&')&$&$)+37*,21
