# Supplementary material for: De novo species identification using 16S rRNA gene nanopore sequencing
Source: PeerJ. 2020 Oct 21;8:e10029. doi: 10.7717/peerj.10029 (PMC7585375; doi:10.7717/peerj.10029)
Supplement: Supplemental Information 3 [file peerj-08-10029-s003.zip › pass_fastq_runid_2c9cf7bc05858273f10e7d7ec552fc0bd742dc3e_515.fastq]

@b1adadc5-4632-4fe2-82f1-1b8debb44ce0 ch=445 read=166867 start_time=2019-12-13T12:58:53Z barcode=BC01 runid=2c9cf7bc05858273f10e7d7ec552fc0bd742dc3e
CCGGTTACCTTGTTACGACTTGCCCAGTCATGAATCAAAGTGGTAAGCGGCGCCCTCCCGAAGGTTAAGCTACCCACCGCTTCTTTTATTACTCCAGCAGATTGTGACGGGCGGGTGTGTACAAGGCCGGGAACATTCACCGTGGCATTCTGATCCACGATTACTAGCGATTCCGACTTCATGGAGTCAGGTTGCAGACTCAATCAGTTCCTGACGCACTTTATGAGGTCCGCTTGCTCTCGAGAGGTCGCTTCTCTTTGTATGCGCCATTGTAGCACGTGTGTAGCCCTGGTCGTAAGGGCCATGATGACTTGACGTCATCCCCACCTTCCTCCAGTTTATGTGGCGATCTCCTTTGAGTTCCCAGCCGGACCGCTGGCAACAAAGGATAAAGGGTTGCGCTCGTTGCGGGACTTAACCCAACATTTCACAACACGAGCTGACGACAGCCAATGCAGCACCTGTCTCACGGTTCCCGAAGGGCACATTCTCATCTGAAAACTTCCGTGGATGTCAAGACCAGGTGAGTTCTTCGCGTTGCATCGAATTAAACCATGCTCCACCGCTTGTGCGGGCCCCGTCGAATTCATTGAGTTTTAACCTTGCGGCCGTACTCCCCAGGCGGTCGACTTAACGCGTTAGCTCCGGAAGCCACGCCTCAGGGCACAACCTCAAGTCGGCGTTTACGGCGTGAACTACCAGGGTATCTAATCCTGTTTGCTCCCCACGCTTTCGCACCTGAGCGTCAGTCTTCGTCAGGGCCGCCTTCGCCACCGGTATTCCTCAGATCTCTACGCATTTCACCGCTACTGCAGATTCTACCCCTACGAGACTCCAGCTTGCCAGTATCAGATGCAGTTCCCAGGTTTGGGCCGGTTTCATCTGACTTAACAAACTTCACCTGCGTGCGCTTTGCTTAGTAATTCCGATTAACGCGCACCCTCCCGATATTACCGCGGCTGCTGGCGCAGGTTAGCCGGTGCTTCTTCTGCGGGTAACGTCAATGAGCAAAGGTATTAACTGCTCCTTCTCCCCGCTGAAAGTACTTTACAATAGGCCTTCTTCATACACGCGGCATGGCTGCATCGAACTTGCGCCCATTGATACAATATTCCCCTGCTGCCTCCCGAGGAG
+
3.211:2310/,+0*-.*/0/)./-)2383555:+,,25045874,()%$&(+3&(-5.-17,.0-4+,.--0,%%''&)1,5265'$%$%')31&()%)%)*+,./67;:333-+0221-/)2'./.-8,2(')+.213412')'&*0+-24650'(*,.4*)*++21/5623/269:9611/*+-2''+2,+,..25896;16(*-:/))-2806,11;;34333..4(')10-./022('&%,')*020/..,.6-,7687969<81:/-,..-30114-++*990.2999133,/385977333200.0,-/10..0.3:0,04594715(*+03+%'#$&*+'&+$(//,63/.398/,+%*0&3*;:634224-0*(-71+3*/.8*,-)*8.5/45:/4/(&(.-3($$)))('*//27:9/../4.,-&&202123401(*,)1&1'2+24359668901,-/:792/++24.---(../90,/3320*.68404743578<;;856163763.3--*(*,;89<:52-/.-/88:2/2211;2280+-78;7/06&(**,/&/'0.084'&*+&1+9/6+,.(('2;9-141/6..,/-.(')*,0548-%0+5).-.-0.10909777.8.--36&3/*1)/3+.-/++'&-72.,0152(.2)-)/2410//9,)*(+()&)%&'---2/,'%/(*+56:7810*43+)53566.,,+-36834625/'*,19462110/080.45%(/6+932919-..4'-,./155<4714+-.356:-+,,,:9<;748:,+,*($$'),/07/3.0-)++'//*0-2.0(%&*1,,69/0.//:++-.,/54931/+)*-.5'((222370;2.'++))*''%0%&&$'#$&(&.5/36861.)'%&$%%%%))..409*4./260-,%%&)*3:5/78)*&))16,/11,4.-.88+0(&#%#).0-++2-/95004539<999:36.,3965605./03487;*0,22194-+/$,+-.*3.()-1-'.12.6/./0-68-(+0+&$&'-)'.+6;634/.(..2192(..70013257'(%&'+(+/49&%(('$)(*.61221496,*./0..6643-,*1-,.
@7c5cc51d-717f-421a-8694-3bd8bc8c1326 ch=427 read=121703 start_time=2019-12-13T12:58:44Z barcode=BC01 runid=2c9cf7bc05858273f10e7d7ec552fc0bd742dc3e
CTCCACGGGAGCAGCAGTGAGAATATTACTGTGGGCGCAAACCTGATGCAGCCATGCCGCGTGAAGGGTTATAAGAAATACTTTCAGCGAGGAGGAAGGGAGTGATTAATACCTTTGCTCGGTAAACGTTACAAAAACCTGGCTGTTCGCGCAGCAGCCGCAGTAGGAGGGTGCAAGTTAATCAGCGTTACTGGCGTGAAAGCGCGCATGAGCGTTTGTTAGATCCAGATGTGTGAAATCCCCGGGCTCAGCGAACCGCATCTGATACTGGCAAACAGTCTCGTAGGGGGGGTAGAATTCCGGGTGTAGCGGTGCGTAGAGATCTGGAGGAATACCGGTGGCGGCCCCTGGTTGAGCTCAGGTGCGGCGGTGAGCAAGCAGGATTATGCCCAGATACCCTGGTAGTCCACGCCGTAACGATGTCGACTTGGAGGTTGTGCCCGCCCAGGCGTGGCTTCGGAGCTAACGCGCGTTAAGTCGACCGCCTGATGCAACCTGGAAGGTTAAACTCAAGCGAATTCTGACGAGGCCCGCACAGCGGTGGGCATGTGGTTTAATTCGATACGCGAAGAACCTTACCTGAATGTTGACATCCACGGAGGATTTTCAGGAATGAAATGCTGGGAACGTGAGATGGGTGCTGCATGGCAGTATCGTGTTTACGGCCGTGTTGGGTTTAAATCCCGCAACGAGCACCCAACCACTATCCTTGTTGCCAGCGGTCCGGCCGGGAACGCTCAAAGGAAGCTGCCAGTGATATAAGCTGGAAGAGGGCGGGGATGACGTCAGAGTGCATCATGGCCCGCCCGTGGGGCTACACGTGCTACAATGGCGCGCGCCAGAAGCGACCTCGCGAAAGCGGACCTCAAAGTGCGTCGGCCAGTCGGATAGTCTGCAACTCGACTCCATGAGTCGGAATCATGTAATGCGTGGATCCGGGAAATATACGGTGAATATTCCCGGGCCTTGTACACCACTTCAGTCACACCATGGGGGTGGTTTAAAAGTAGGTATGGCTAACCTTCGGGAGACGCTTACCGCGCACGATTCTACCATGACGCTGATTGAAGTCGTAATAAAACCGG
+
.,2(#&-**%)/.-/-),+&)%+))1*%(&%%&()((*,2)2566674--%'$))&-)&$$&&%$(.*.,*/1.'+0-%&(+;:2011+%0+'..).*/(%''++-7-4-//0,50*)++%&$$&&)(&*('))(/'0//,'%&$(*)%%&*$,+/&3714&-,*+))++&+),))%&*,1,+&()+'-'*(+%%()%-*''&()&,''&&***'55)-))&'+/))+:4),'*(,/,*+***.42528*&.&'1/*(()564/..(.+-&$((%,&'('),0603'1.,('&%%*(1-/.)0()(%%-./25,+)+%%(&&./5720.)&$&&'-0-(-*(+-822,)*/)),('*+-%-,*'(&(&&$'+.0624'*)-0+6)%$#&'')+8773:+)-(+'*)2.,.222.'&&&'0.*+)))*)+//(**-4*.+14,&()&'++)&'(3-0-/(('%)+,2/+-''()/,0,-/*')0*,.$(*,-22.2,&%$))-+/,+0,-.112&)%()*-)*.03*&((,21$&&(*%'(&%&&(/.0,..43<70718.---$0&(*07,/7767968:23012+,**,/6665/,+0((,$+,/02/4,*.((('$$#$(%(+-/-/5+('&'(,'''&$#%$$%$$%$(&3210003)')&&$#%&'+.(-'++,((&%%/)(%(%)(,(($&&&+1/0$'((**%%%$#$%+('''*&(+0,&35472-+,(-,6(5/%('($().47'+)(&*,,20%.,,,)*''('$$&*0.-3566524-&%())*)+/++.)//'&+,&$))0,,,.++)*'()2857.:,+2)()&'&&#&$()&(('(+,./3,./*'-,,')%(%(-2)+1989/-''$$(2-*0*+&*')*,014334535637.+('(,-074754%''()2*&%&&5++11--7+2+*('&$*)2-+)+))-22*&)2/5+0('%(*,01(($$%$%+**+(,/+/.--/)%+1//*/.*,')'/&(&&$%'%0*57879,3*'))1/0/0,,)'($&$%''/:.*),2,021+$%%*$'%%)*')2.2,*)&+-+')/1
@91f4cd22-7fe5-4f63-8185-b540f3ea1e3d ch=227 read=193581 start_time=2019-12-13T12:58:43Z barcode=BC01 runid=2c9cf7bc05858273f10e7d7ec552fc0bd742dc3e
CTCCTACGAAGGGCATGATAGGGAATTTTTTCGGCAATGGGGGAAACCCTGACCGAGCAACGCCGCGTGGAAGAAGAAAGGTTTTCGGATTGTAAACTTCTGTTATAAAGGAGAAGAACAGCGGCTACTGGAAATGGTAGCCGAGTGACGAACACTTTATTAGAAAATACGGCTAACTGCATTACCCAGCAGCCGCGGTAATACGTAGGTGGCAGAAGCGTTATCAGGTGTGGGCGTAAAGGAGGGCAGGCGGCCAGCGGGGTCTGTGGTAGAAAGCCTGAAGCTTAGCACCGGTAAGCCATGCCGACCAGGCAGCTAGAGTGCAGGAGAGGATCGTGGAATTCCATGTAGCGGTGAAATGCGTAGATATATGGAGGAACACCAGTGGCGAGGCGACGATCTGGCCTGCAACGACGCTCGGTCGAAGCGTGGGGAGCAAATAGGATTAGATACTACCCTAGTAGTCACGCCGTAAACTGATGAGTGCTAAGTGTTGGATGTCAAAAGTTCAGTGCTGCAGTTAACGCAATAGGAAATTACTCCGCCTGAGTAGTACACGTTCGCAAGAGATAAACTCAAAGGTGGCAGGGGAGGCCCGCACAAACTGATTGGAGCATGTGGTTTAATTCGAAGCAACGCGAAGAACCTTACCAGGTCTTGGAACATACTCGCCAAAGGCTCAGAGATGGAGAGATATGAGATACAGGTAGTGCATGGTTGTCGTCAGCTCGTGTCGTGAGATGTTGGGTTAAGTCCACAGCAGGCGCAGCCATCGTTAGTTACCATCATTAAGTTGGGGACTCTATAGCGAGACTGCCAGTGACAAGCTGGAGGAAGGCGGGGATGACGTCAAATCATCATGCCCCTTATGACCTGGGCTACACACGATGCTACACAATGGATATGGTGCAGAAGAGGAAGCGAAGCCGCGAGGTGAAGCAAAACCCATAAAACCATTCTCAGTTCAGTTGTAGTCTACAGCTCGACTACATGAAGTTGGAATCGCTAGTAATCTCACTTGAATCAGCATGTCACTTGGTGAATACGTTCTCGGGCCTTTGTACACACCGCCGTCACACCACGAGAGTTGATAACACCCGAAGCGGTGGCCTAACCTGGGAAGGAGCTGTCTAAGGTGGGATTGATGATTGGGGTGAAGTCGTAACAGTAGCGG
+
&'*(*+.&'')**((,,+-+).)+)06:9:,8171.9014-)%*.*.8/()+/*(*'*.*1/27%%$'&++(%**&++(+-2701.)2(..(),5,0394623511192(+)(-,,.41*550;11--+++(0-,0310245,&'(*20.-2/)+.90.33,*.10(&((,'-.1,)'%&$.'%11)+'-+-0+')(*-40//212507-()*,'(*)*.47/.0(-&($+%/-))*-7++($-**,'66(($$$&(-&)-,+''(-/3/%&,/,',0))/+'%%%(%,).3/7029&34+*($%&0-6339.-,,,1-,/021(63+,+063487991404027**)&$*))+.-182--0649999686898..2-3358814-0.)()))53774231--21;27/7,*+-.6779&421&&(*,19848/),-1;55197.0''',*-))*,0-*)2444/5)+-4:628:0/%&%*&()+()'+0,033;373;36..26.//86247888884758462&&0400-(**'+*'+/1535951%)*++/03*./5<856/+*&(('(-6+-90-,(%-+''&404+$('+4)#$%'*8130/-..2-(,,-.,+..)+&)0(+1$(+%*/)001*3.),//+,)'(&'****,(&''1--0.)*+)+(/51-5348)()*+:95.*)',113+.0233.(-,,'157713.709112111.-//6240651+)),,706/*/0.8151223%()&+))30+-'#&%&'1/41///5/-0-).'*+0***-(26.35630-)''()+/338341-34688.(')*49//5+-,101;9/233775636:,,-997(*)049,/800.3481,42/(()*+(**%)*,+*+'))8/0;83+-//*+.113*))-,)(((&(,(.9,,-+,()'+)%''*/1,550249:64446:013(//95-2.://08970.+,%*'+*-./)/*/+*1*+1121:76)-+')+-)(&%'$''&)3;87/-/%,%//$(%$0(,%&.4462461*,+0,,.+5-(+/.-.'/1087574*,)0/1,+**)-3-((,/.-&.+(&())+07/,0/2(**0/4-2,.*++&**4464736.709<;006.21/(1+-561.*/-,,2+*(%&'#)$+*0*
@75f7b35f-bbf2-42cd-9894-e363fa30c768 ch=151 read=107872 start_time=2019-12-13T12:58:26Z barcode=BC01 runid=2c9cf7bc05858273f10e7d7ec552fc0bd742dc3e
CTCCTACGGAGGCAGCAGTGGGGAATGTGCACAATGGGAAACCCTGATGCAGCAACGCCGCGTAGTGATGAAGGTTTTCGGATCAGTAAAGCTCTGTCTTTGGGAAGATAATGACGAGTACCCAAGAGGAGGAAATACGGCTAACTACGTGCCAACTAGCCGCGGTATTACGTAGGTGGCAGGCGTTATCCGGATTTACTGGGCGTAAAGGGCGTAGGCGGATGATTAAGTGGGATGTGAAATACGGGCTCAGCAGATTGCTGCATTCCAAACTGGTTATCTAAGAGTGCAGGAGAGGAGTGGAATTTAGTGCTTGGCGGAGTCAGAATGCGTAGAGATTAGGAAGAACACACCAGTGGCGAGAGCGACTCTGGACTGTAACTGACGCTGGGGCTCAGAAGCGTGGGAGCAAACAGTTAAGATACCCTGGTAGTCCACGCCGTAAACTGATGAATACTAGGTGTAGGGGTTTCCAGCACCTCCATTGCCGCCGCTAACGCATTAAGTATTCCGCCTGCAGAACAGTCCCTTAAGATTAAAACTCAAAGGAATTGACGAGGACCCGCACAAGTAGCGGAGCATGTGGTTTAATTCGAAGCAGCATGAAGAACCTTACCTACACTTGACATCCCTTGCATTACTCTTAATCGAGGGAAATCCCTTCGGACAAGGTGACAGGTGGTGCATGGTTGTCGTCAGCTCGTGTCGTGAGATGTTGGGTTAAGTCCCGCAACGAAGCGCAACCCTTGTCGTTAGTTACTACCATTAAGTTGGGGACTCTAGTGAGACTGCCTGGGTTAACCAGGAGGAAGGTGGGAATGACGTCAAATCATCATGCCCCATATGTGTAGGGCTACACACGTGCTACAATGGCTGAGTACAGAGAGATGCAATACCGTGAGGTGGAACCAAACTTTAAAACCCAGTCTCAGTTCGGATTGTAGAGCTGAAACTCGCCTACATGAAGCTGGAGTTACTAGTAATCGCGAATCAGAATGTCGCAGTGGAGAATACGTTCCCGGGTCTTGCCACACACCTGCACCATGAGAGTTGGCAATACCCGAAGTCCAGTAGGCTAACCGCAAGGAGGCAGCGGCCGAAGGTAGGAGTCAGCGATTGAGGTGAAGTCGTAACAAGGTAACCCGG
+
,-/300328+-5,*/.+/,/17/-23'7'(*,.)1,+(&*,)9--../0/1--1)-,672221))-+,-()/(/,91-1)8.3/'%'./('+,.4032031,2/+)*.012-.'-&&'(),-(0)(%-++,,+.('())-01/33448-823.1&+%$(6.&'(%+,,501/30/0/.80+).021;-,+'*3+/;4/479875,.---%-',+.*.27*-.00-4/7/357<;84+,$&)&&&*&,-755-')&,%0&&+500+1..-88;876414/..01(*),--,$,1-+(*(%)(03/1+-*(**+$*&*)-(($%(*+)+200611..,,-00.2713*'./-/+-5*/-30,+,('..4436566:,42%1-0--/134544-76248&$('&',2/8.**-862.++/,,*./959;.-7:934151&**,0,,/-'&$$$,,198334035532*,17,6:07&'%)'02369*6*',2/29+---/+%''-*5-+./397;2283)%(+'%+'/-6+()*(&%)3)8;:642239*-+%&&'(%'('/--06+$%#$)('((,,3+***$.'*,2/97/3571)&-$*+*1**,,+('-26,4-/60.-'&'&''(-244-.)))%('&+-,30202.%').+).*),;--//)/,/3)/,,.36///.,46589:0:5300/,53+*,.3020467766579-9,-1,,5*1*/)3*$+1/4''&&&%%,..872934500:0+/0/-,'../.322..2'-4//453/''$&'*-286694465/3+*(0(*/)2.(*/**,45/7//787788<933397/2-1--(&)-./2/052/*+--.,.)-/1497880<119992-.//;63+***+//0142-26332221452-%-*7680.50183+1/*)2374634768*1.7165,)'%$#$%1,,/:6998..//.,/,,.45*+00..24.-.5//*,*+51.,*1,0223)*,153*.&(+,-1,2/3()&.30-/.&*')-///1+&%()03150**()4,)(&.**)21*')((+,)%()%&./,.138.1.*.1),,**/.(/41&&'(+,-+)&&(,/../(2'($.-))*.),74575.07+5.4594)/2
@7986fed2-edeb-4254-b788-f89f2272f68e ch=263 read=89194 start_time=2019-12-13T12:58:16Z barcode=BC01 runid=2c9cf7bc05858273f10e7d7ec552fc0bd742dc3e
TTGTTGTACTTCGTTCAGTTACGTATTGGTGCTTTGAAGAAGTTGTCGGTGTCTTTGTGTTAACCGCGCGCAATCGCTCTATCTTCCGGTTACCTTGTTGCGACTTCACTGATCATGAATCACAAAGTGGTAAGCGCCCTCCCGAAGTTAAGCTACCTACTTCTTTTTTTGCAACCCACTCCCATGGCGGTGTGACGGGCGGTGGTAACAAGGCCCGGAACGCGTATTCACCGTGGCATTCTGATCCACGATTACTGCTTGATTCCGACTTCATGGAGTCGAGTTGCGGAGCCTCAATCAGGCTGACGCACTTTATGAGGTCCGCTTGCTCTCATGAGGTCCTTCTCTTTGTATGCGCCATTGTAGCACGTGTGCCAGCCCTGGTCGTAAGGGCCATGATGACTTGACGTCTATCCCACCTTCCTCCAGTTTATCACTGGCAGTCATTTTGAGTTGGCCGGACCGCTGGCAATGGGGATAAGAGGTTGCGCTCGTTGCGGGACTTAACTAACATTTCACAACACGAGCTGACGACAGCCATGCAACACCTGTCTCACGGTTCCGGCACATTCTCATCTCTGAAAACTTCCGTGGATCAAGACCAGGTAAGGTTCTTCGCGTTGCATCAGATTAAACCATGCTCACCGCTTGTGCGGGCCCAAATCAATTCATTTTGAGTTTAACCTTGCATTACGGCTCTGAGCGGTCGACTTAACGCGATTAGCTCGGAAGCCACGCCTCCAAGGGCACAACCTCAAGTCGACATCGTTTACGGCGTGGACTACCAGAATTATCTAATCCTGTTTGCTCCCCACGCTTTCGCACCTGAGCGTCAGTCTTCGATCAGGGGCCGCCTTCATACCGGTATTCCTCCAGATCTCTACGCATTTCACCGCTACATGGAATTCACGATCCTCTCACCTGCCTCCTACAGCTGCCTGGTTTCTATGGCTTACTGAAGTTAAGCTGGGCTTTCACCACAGACCCTTGCTGCCACCTGCTCACCTCTTTAATAGTTCCGGATAGCGCTTGCCTTACGTATTACCGCGGCTGCTGTACGTAGTTAGCCGTGGCTTCCTAATAAAGTACCGTCACTCGGCTACCATTTCCTGTAGCCGCCGTTCTTCCTTTATAACAGAAGTTTACAATCCGAAAACCTTCTTCCTTCACGCGGCGTTGTTGCTCGGTCAGGTTTCCCCCATTGCCGAAAATTCCCTGCTGCCTCGAGGG
+
$-)-+&+(--511168&,-/,-.1'++*&+)'))/,/3-,*+.4444)1*+,1,84&-)-.8---&)'+)*,,,)-0279887891318/<//619-,.%(()018501..-1,//0-532,30/-,*-9898,.-/76.35*),%('5+-%((*66('(,,45101:3,)0/2172'+,6/**((+&'&''(+264:.,-*+'))/83.-,*/.*.2(('%'&++/<989;6:0;0.0:556769-')*+02*))$#$$*+9:1/+**,5(%*%)$'*302/30..20'(-*+.-,*)&$#%%&-..1(+-46/.,'.-,..**.,(*--))$&*)*+000/1,1,1;0-0698778:%',((*++'..030(&%''-2-(,493+/,'-022602//1.-/.202220.%()480*23/515.//-.-<.*+8/2,4+*$&)$$'..)*(+2(*'*),044/'(.+3-).()/5*(505*(,+1.-.5554/140..6-..2/2-,-.10*,70..1222(**+//12/,)$+/%++,/,+/)(&-0/211-/*./7102&&%$%))28//658742/(,026.3837138/++&(0,/10/-20/0*/-767;851/*+)*004**,4-48300.((&*,)+0*)+'(+,-/31.2,,0..+(-)///399*..24;.3/40.0$&&0(')%)*(*%%$(*&0-0.+)++/-*(&&'0+*+//9*/*,&,.,.+-,)*)).-51+'+-00512*-*01771*-+&,3*&)*1..06:520+*)&%(&,404545:8796278*)+)2--+)-++08..(($-,,,/11271*...1612%)--//5,8:/093:3-/069)1-&(*,2+-+))1---..,1/0/.:3/*/4*+(&(%'..1-3*.&((/1/0++).$&&%%*))-'&'*+),,-22-17/:20.))*2.-8001.0.)/)-'(*,500+*,**'()*+,757,'%&%+0-/-%,11/*,)$))+',('%(($+-/4'6.90,&)'$$#$))(**,(.),3.462,1,,-9531*(,,,+-13133606/+)''('&**+,)&'&(5622+'(*+)0+/+30)-423-+)&((.,126469106//+50**052'')(')98*-/13/*(-3/***,.-4;473:3,/*(,+*)1-,-6,-.1*8/4)3.+8-/7860*,/,5-*092.0)*)%%%%(&(-(-''*+'
@2e7b2a42-e46e-45af-b815-ff8a93b56222 ch=134 read=107862 start_time=2019-12-13T12:58:07Z barcode=BC01 runid=2c9cf7bc05858273f10e7d7ec552fc0bd742dc3e
TCTGCTCGGTATTGCCTTCGTTCAGTTACGTATTGCTGGTGGTGCTGAAGAAGTTGTCGGTGTTAACCTACTTGCCTGTCGCTCTATCTTCCAGTTACCTTGTTACGACTTCACCCCAGTCATGAATCACAAAGTGTTAGCTTCCTCCAGGTTAAGCTACCTACTTCTTTGCAACCCTCCCATGGTGTGACGGGCGGTGTGTTACAAGGCCAGGAACATTCACCGTGGCATTCTGATCACGTTACTGGCATTCGACTTCATGGAGTCAGTACCGAACTCAATCCGGACTACGACGCTTTATGAGGGTCCGCTTGCTCTCGCGAGGTCGCTTCTCTTTGCTTATGCGCCATTGTAGCACGTGTGTAGCCCTGGTCGTAAGGGCCATGATGACTTGACGTCATCCTCCAGTTTATCACTGGCAGTCTCCTTTACGGCCGGACCGCTGGCAACAAAGGAGGATAAGGGTTGCGCTTTCGTTGCGGGACTTAACCCAACATTTCACAACACGGCTGACGACAGCCATGCGGCACCTGTCTCACGGTTCCCGAGCACATTCTCATCTCTGAAAACTTCCGTGGATGTCAAGACCAGGTAAGGTTCTTCGCGTTGCATCGAATTAAACCACATGCTCCACCGCTTGTGCGGGCCCCGTCAATTCGTTTGAGTTTTAACCTTGCGGCCGTACTCCCCAGGGCGGTCGACTTAACGCGTTAGCTCCGGAGCCACGCCTCAGGGCACAACCTCAAGTCGACATCGTTTACGGCGTGGACTACCAGGGTATCTAATCTGTTTGCTCCCCACGCTTTCGCACCTGAGCGTCAGTCTTCGTCCAGGGGCCGCTTCGCCACCGGTATTCCTCCAGATCTCTGCGCATTTCACCGCTACACCTGGAATTCTACCCCCCCCCCTCTACGGACTCAAGCTTGCCGGTATCGGATGCAGTTCCCCAGGTTGAGCCAGAGTTCACATCTGACTTAACAAACCGCCTGCGTGCGCTTTACGCCCAGTAATTCCGATTAGCACCCTCCGTATTACCGCGGCTGCTGGCTGAGTTGGCGGTCTTCTTCTGCGGGTAACGTGTGGTAAAGTTAACTTTACTCCCTTCCTCCGCTGAAAGTACTTTACAACCCAGGCCTTCTTCATACGCGCGGCATGGCTGCATCAGGCTTGCGCCCGGTAATATTCCCCACTGCTGCCTCCCGTAGG
+
#&$#$%%*0/),''),+/2026://6/..597.;./-3(',0.49666/,1-*.7001094+6).&7.8/0-9,0:8789.669247;;92.%/1:345/5-11/0456797+964+55721122;15),.4),,,-/'&(,5.1-1*(&0,751.117897666618;8.56078-(,5-.455:4449:9::654.,,*,))-,2--5-%795-()-,11994738334;76443/'().-%'&,))).703779;8,00/'()+*+-,4(((3382.1//./4/973582.(*(-*,--,28'+31+--.+-//43+'*(104/+,/..0+.3,'$&&)*278:;072-,,--%),.4584--.;/.28::4612,14670/./0/.,*')-08788)+)&),,.7<423945438/&.//98/-4'#&),333;99:7888:735339).+&*.522(131-823((-/./706350;512../).,'++/.08++./464..'*&%+,010400261:78(6324;48999969/9;478+().)+++203.26:866+,,'4++5.;8889;98/7535235;-2-.)&3*52049668418/0057.1-0.2:4655-+,*(/48797--,+,/,.,01856*(&')4*6*'07/,(+68;+98703/+*(+4.+5-0.199,)+('*+8644634241.'$%'3*-.-/'(&&#&'&),1741)(,(,'))1+:46.515468637875:8+,'.-003778865:356540+**+..1*,0;0-./--2+$)&'/9..)*(-1'*,017::67867;7351((19;3/7&*(+,08913929878-5**)(()/5543,)**,+08/-,/3,4511(+033.2.2530/237574::1/0344.**+,87,.%'')*28,97748))0548/64:73.*&0.51.-2/5&('*,7+),,-10/.**'-)*0581:27<976373-/$##%&+*+,,*++-4/4392/2()&(%+./,.+'*+03'03,-,2,-.0/84*%(%(*-04/172+,7/9<:9895;:9:73-.')&%')+)&)+--+/5,%()18/.8;:,75*,1/01'((%)44))**.(.()*0-87;79<96642/1.01:3358:8710,01(/8168+353;..&,-/.09388:5)++*+.,56,08+,936*
@b4b37d21-b07e-429b-b35d-43ca8552142a ch=445 read=166720 start_time=2019-12-13T12:57:54Z barcode=BC01 runid=2c9cf7bc05858273f10e7d7ec552fc0bd742dc3e
TTAGGTTACCTTATTTACGACTTCACTGATCATGAATCACAAAGGTATTGGCAGCGCCCTCCCGAAGGTTAAGCTACCTACTTCTTTACCAACCCTCCCCATGGTGAGCGGGCGGTGTGTACAAGGCCGGGAACTGTGTTCGTGGCATTCTGATCACGATTACTAGCGATTCCGACTTCATGGAGTCGAGTTGCAGACTCAATCGGACTACGACGCACTTTATGAGGTCCGCTTGCTCTCATGAGATGCTTCTCTTTGTATGCGCCATTGTAGCGTGTGTAGCCCTGGTCGTAGGGCCATGATGACTTGACGTCATCCCCACCTTCCTCCAGTTTATCACTGGCAGTCTCCTTTGAGTTCCCGGCCGGACCGCTGGCAGCAAAGGGTAAGGGTTGCGCTCGTTGCGGGACGCAGCCCAACATTTCACAACACGAGGCTGACGACAGCCATGCAGCACCGCAATCTCCACGGTTCCCGAAGGCACATTCTCATCTCTGAAAACTTCCGTGGATGTCAAGACCAGGTAAGGTTCGTTGCATCGAATTAAACCACGTAACTCCACCGCTTGTGCGGGCCCCGTCAATTCGTTTGAGTTTAACCTTGCGGCCGTACTCCCCAGGCGGTCGACTTAGCGATTAGCTCCGGAAGCCACGCCTCAAGGGCACAACCTCAAGTGGCATGTTTGCGGCGTGGACTACCAGGGTATCTAATCCCTGTTTGCTCCACGCTTTCGCACCCTGAGCGTCAGTCTTCGTCAGGGGCCGCCTTCGCCACCGGTATTCCTCCAGATCTCTACGCATTTCACCGCTACACCTGGAATTCTACCCCCCCCCCCTCTACGAGACTCAAGCTTGCAATTATCAGATGCAGTTCCCAGAGTTGAGCCAGGGATTTTCATCGACTTAACCGACCGCCTGCGCTTGCGCTTGATAATTCCGATTAACGCTTGCACCCTCCGTATTACCGCGGCTGGCACGGGTTAGCCGGTGCTTCTTCTGCGGGTAACGTCAATGAGCAAAGGGTAATTAACTTTACTCCCTTCCTCCCGCTGAAAGTACTTTACAGCCAGGCCTTCTTCGCGCATGGCATGAACGCGGTACAATATTCCCACTGCTGCCTCCCGTAGAG
+
3(%&'-1).336)43+).//44;997/0389796662//0.9,.-,%.1-0-)(+,/82-04.-/3-/,15..//4770,0091272*'%''-6,'+;:*+;6,+($%)023129134357887//1,*636''&$$$$',,2273/275410*+'**-/3-11//356421.*,-6+/)+/-)))*,-43;47%&74584;37(5,41)*%(),-+018813*&+((/((+/6-,+.+0$$'%+(-,.27/33467244426789-7,)&(&((((1*)+,196+,6:84432398987122.-)'')+1559:,;76*)...2-2*.+,,5:0-/0)*,00/189868&$/%')-/29:4,751999;988,0'))%*.3)*&)*-++13/2,3.02565;55354.'%%%$*/+//252;6//653403,()(+--..0.200190989687563),37512/((*,456.57**0/110334<9566:64330/69.,37463/4;99244/4058<5393./01163-,311089+/+0.0:051.-')'(+,42,-0)+-)+'1233+/990,015240+).3.***-<4.23/210030540211-25:.,032255876.6*+$((%,'+,8822-,.-(03-//3:71,)+2+)')+)-.-/)5$.%(&*,,)/,'')(),3263460442975/000.,2-42*)2.3+*,)-)**./1;8/&'%(10))+-+59,++,,7<:359/4992,3,-72;868;.3500--0:0312)))54569:9:7977<75478..,***097:/4/4036567:7807776.,-)&()*-.088/8*03301+)0*++7659:78868;/7(*+/-2/,+478+0/*'.21-+*+&))-.2+*(%$432256421/(%%#&''##&&1276:761/5.-.4.01+((%*12346033.9.-3-.*2-++&&&**0.-5---0/-.%(1<0799888830++&--./*..--+68:,(,0+/(0+45/.54,-/38.4;575/63+.995:.0.))/0)&&)%)&&',*--815;4((%'$'%&&%$'%$%&%&$&#$&*0018/4-'+,,.2033,59/-80/&(
@d5753233-62a2-4326-a17c-a3dfa61fecc3 ch=216 read=100218 start_time=2019-12-13T12:57:48Z barcode=BC01 runid=2c9cf7bc05858273f10e7d7ec552fc0bd742dc3e
CAGGGCAGCGGTGGGGAATGGTAATGGGCAGAAAGCCTGATCCAGCAATGCCGCGTGAGTAGAAGGCCTTAGGGTTTAATAAAGCTCTTTTACCCGGGATGATAATGAGGTACCGGGAGAATGGCTCAACAACTCCGTGCCAGCGGCCGCCCGGTAATACGGGGGGAGCTAGCGTTGTTCAGATTACTGGGCGTAAAGCGCGTAGGCGGCTTTGTGAAGTCAGAGGTGAAAGCCTGGGCTCAACTCCAGAACTGCCTTTGAGACTGCATCGCTTGAATCCAGGAGAGGTGGGTAGATTCCGAGTGTAGAGGTGAAATTCGTAGATATTCGGAAGAACACCAGTGGCGAGCAGCTCCACTGGACTGGTAACGCTGAGGTGCGAAAGCGTGGGAGCGAACAGGATTAAGATACCCTGGTAGTCCACGCCGTAAACGATGATAACTAGCTGTCGGGCACTTGGTGGCCGTTGGCGCAACTAACGCATTAAGTTATTCGCCTGGGGAGTACGGTCGCAAGGTCAAAACTCAAAGATTGACGGGGGCCTGCAAGCCGGTGGGCATGTGGTTTAATCGAAGCAACGCGCCGTGCCTGGCGTTTGACATGTCCGGACGATTTCCAGAGATGGATCTCTTCCTTCGGGGACTGGAACACAGGTGCTGCATGGCTGTGTCAGCTCGTGTCGTGAGATGTTGAGTTCAGTCCCGCAACGGCAACCCTCATAACTAGATTATCATTTAGTTAGAGGGACTCTAAAGGAACCGCCGGTGATAAGCCGGAGGAAGGTGGGATGACGTCAAGTCCTCATGGCCCTTACGCGCTGGGCTACACGTGCTACAATGGCGGTGACAGTGGGCAGCAAACTCGCGAGAGTGCGCTAATCTCAAAAAGCCGTCTCAGTTCGGATTGTTCTCTGCAACTCGAGAGCATGAAGGCGGAATCGCTGGTAATCGCGGATCCAGCATGCCGCGGTGAATGCACGTTCCCAGGCCTTGTACACCGCCCGTCACACCATGGGTTAGGTTCACCCGAAGGCGTTGCGCTAACTCGCAAAGAGAGGCGGGCTGACGACCACGGTGGGCTTGGCGACTGGGGTGAAGTCGTAACAAGGTGGCCAACCGGAAGATAGAGGCGACGAGCCAGAGTTAACACAAAGGAACTGCCGACAACTTTCTTCCAGCACCAGCAATGCAGCCCGCA
+
-$078*,33*12)/*'(-+'%,&)*281-&')--'+076617*,).8/)(-''7491/,0+'*,+30,5,+6:719,/,,580+,+-/::3'.1+0611.--,))&&(&(,(.2/:0../5.5/..+))),72045258+.')*0252&&%$%%()*,$4*)('..(+-,*+,/3:55:7)/(*/*/1876/&'%)-))'+()(,*1$)$#$%%&&))+,0*+*,'+**.-)-968325781&0.1.,-27777653:71-**+.04477/+,,-4;7//,/1.+'.-,,'&)%(*)4.0,*0/330/&*')*421.1.*-2+,.9:88(0-3,064475.45090+++,$1/.1)&)3,146644.+'(',,/2,13333473./075:/*,.**65-8:.01.++,445<-,13120348,.27;789<8:)$(')/0/---.564041784*..,82-0-2,,.,+,+*)**()140+,*+-1../755590474422*&''//7919,/*,(/)'')(,')90,()',+-,5.5:;2291+21,/30-0562,,14446:9<;4:.7()-)-+'/)*+.145/-*%'*++27-+((*102425856943<4*0'''(*57;9864357573:819:.468::75311.205../**$&,**+35447/457719368785..-4.5.&$(.1&*(*+0++303*)%#+*-67,-%%&%%''('3.326),58-207-,&+.7/231/24-(-,419:;937412461-31/0,-,2//0-.)**()),**+,)*-2765402088112/.,,++,/311*')')*++00/-10,0/.0601+.,-,5961(./097540.+*)+*--140,-+1.939+:40-%*1-/120)+-17'/'6,47<678738./,.-..,(,-074,3,1.')(+,..14&2//3--.56611/()+0(1-4/---552487*+()+4/160)-+(''+)+*+*-0117101222128)**-247.3:8<6*30+(*...-.900/-.-5-//4*-.1****&)+3-41,$&%((026./-45840*,)*(-++(((0440.)4**+313.046+4-),'$4*693808004'+$)..788%%+-+*+'+1/2034558,)()%&$$*,4482)./8:1679((*-..:-0.011,'%%&$'%'%
@999d6b5b-3f64-4256-bcb5-a994da0a9e27 ch=164 read=132978 start_time=2019-12-13T12:57:30Z barcode=BC01 runid=2c9cf7bc05858273f10e7d7ec552fc0bd742dc3e
CCGGTTACCTTGTTACGACTTCACCCCAATCATCAATCCACATGGAGCCGGCTCCTTCCTTGCGGTTAGGCCACCGGCTACAAGGTGTTATCAACTCGTGGTGTGACGGGCGGTGTGTACAGGGGCCGAGAACGTATTCACCGCGACATGCTGATTCGCGATTACTTACTGTGATTCCCTGCATGTAGTCGAGTTGCAGACTACAATCCGAACTGAGAATGGTTTATGGGTTTGCTTCACCTCGCGGCTTCGCTTCCCTCCTGCACCATCCATTTGTAGCACGTGTGTAGCCCAGGTCATAGGGGCATGATGATTTGACGTCATCCCGCCTTCCTCCAGCTTGTCACTGGCAGTCTCGCTAAGTCCCCAACTTAATGATGGTAACTAGCGATAAGGGTTGCGCTCGTTGCGGGACTTAACCCAACATCTCACGACACGAGCTGACGACAACCATGCACCATTATCTCATATAGCTATCTCTCCATCTCTGGAGCCTTTATGAGTATGTCAAGACCTGGTAAAGGTTCTTCGCGTTGCTTCGAATTAAACCACATCCACCGCTTGTGCGGGCCCAATCAATTCCTTTGGGTTTTCATCCTTGCGAACGTACTACTCAGGCGGAGTACTTGTGCGTTAACTGCGGCACTGAACTTTGACATCAACTTGCTTGGTACTCATCGTTTACGGCGTGGACTAACAGGGTATCTAATCCTATTTGCTCCCACGCTTTCGGGACTGAGCGTCAGTTGCAGGCCAGATCGTCGCCTTCGCCATAATTGTTCCTCCATATATCTACGCATTTCACCGCTACACATTGAATTCCACGATCCTCTCCCTGCACTCTGGCTGCCTGGTTTCTATGGCTTACTGAAGTTAAGCTTCAGGCTTTCACCACCACAGACCCTTGCTGCCGCCTGCTCCTCTTTACGCCCAATAATTCCGGATAACGCTTGCCTACGTATTACCGCGGCTGCTGGCACGTAGTTAGCCGTGGCTTTCTAATAAAGTGCAAATCACTCGGCTACCATTTCCTGTAGCCGCCGTTCAACCTCCTTTATAACAGAGTTTACAATCCGAAACCTTCTTCCTTCACGCGGCGTTGCTCGGTCGGGGTTTCCCCATTTGCCGAAAATTCCCTACTGCTGCCTCCCGTAG
+
74-1-0+0118/09./0-.05/-;;:-00/137-+2'*5.-('(--(,'-)+,43696+0+*,,(**(,2./+2',&%*&&)(0-21.;12,7*++.,489::55674::5(2.,-,/,)$'-/-6,%'-/630555<515;.13555658:81290/00/24.)'%#$$%#)-8915+'&&'+'./4670251:,0',*.,,.-810//2870.+'-3/18:<3/2:<56;7*(+'(&-2/113/7009+')2,39)+2-/024650124/05)*+,0.+-../2,-01-90'-0//,,.*07+/65222007<601388::.;:*+7789731/,**,-4/01353343/573-34573'((,89)/.,-1040.-./1,1,,,0%---,-&125/;000886216023<923263057-0(244353-0234363+12/0221*37/3/-.,,%(*'*-,-//.,..1-544432321586545458;11020:4/04.//2/.+*)((-.66/3337+,8-80:<956/4)')+-7'-(5*:;953*,%*,1.11*((%,*+*+36/1)'),.4.9,,(+57-0+2:7+0,0836313*(-328677445//(..10,,,+)1)%.-.2/;/:.656182/.0066024,*)+-24+1'&%%$$#'(,+/2329835;7-24:8886,.),&%%$+35344832:23)()98.,774;9*-/.171/.;;541/-++-131625-,(),,4113::534,/./1338,(&%&*)*195736:335547887969639/6368255/0.01/5...142,%'(131301)98+'*)$&*,,&33323:23-13+***-2854:./31510240+(*.5/'/7-6:0*001*-%()*./--),,))-,.679:821206//0:1-/2/,*-/.268:5,6/532+30..+%.-(/005216()+'-/9011:;00+)+,2186:0/.5.238041-*'.-01:3/3&4)/../$&)-)301/77/9<40-)*,./06139297++')'((*02.*,+3//+,**55+,-1+**)-1.599<99;3*1+))/-.-2661;111:48-7%6820;6-6:5*-7+*00127962706-+,243430.-'.6)(8-.
@a7ebdd6a-9dbc-4620-aad3-4dbd1ad2defd ch=132 read=94560 start_time=2019-12-13T12:57:24Z barcode=BC01 runid=2c9cf7bc05858273f10e7d7ec552fc0bd742dc3e
CAGGGAGGCAGCAGTAGGAATTTTTTTTTCGGCAATAGAGCTGACCGAGCAACGCCGCGTGAAGGGAAGAAGGTTTTTTCGGATTGTAAACTTCTGTTATAAAGAGGAAGAACGGCGGCTACAGGAAATGGTAGCCAGTGACGGTACTATTAAGAAAGCCACGGCTAACTACGTGCCAGCAGCCGCGGTAATACGTAGTGTAAGCGTTATCCAGAATTATTGGGCGTAAAAAGGAGCAGGCGGCAGCAGGGTCTGTGGTGAAAGCCTGAAGCTTAACTTCAGTAAGCCATAGAAACCGGAGCAGCTAGAGTGCAGGAGAGGATCGTGGAATTCCATGTGTAGCGGTGTAGATATATGGAGGAACACACACCAGTGGCGAAGGCGACGATCTGTACAACTGACGCTCAGTCGAAAGCGTGGGGAGCAAATAGGATTAGATACCCCTAGTAGTCCACGCCGTAAACGATGAGTACTAAGTGTTGGATGTCAAAGAGTTCCAGTGCTGCAGTTAACGCAATGAGTACTCCGCCTATGAGTAAGGTACGTTCGCAAGAATGAAACTCAAAGGAATTGACGAGGGCCGCACGAAGCGGTGGAGCATGTGGTTTAATTCGAAGCAACGCGAAGAACCTTACCAGATATTGACATACTCATAAGGCTCCAGAGTGGAGATAGCTATATGAAGACCACAGGTGGTGCATGGTTGTCGTCAGCTCGTGTCGTGAGATGTTGGTTAAAGTCCGCAACGAGCGCAACCCTTATCGTTAGTTACCATCGTGGGACTCTAGCGAGACTGCCAGTGACAAGCTGGAGGAAGGCGGGGATGACGTCAAATCATCATGCCCCTTATGACCTGGGCTACACACGTGCTACAATGGATGGTGCAGAGGAAGCGAAGCCGCGAGGTGAAACAAAACCCATAAAACCATTCTCAGTTCGGATTGTAGTCTGCAACTCGACTACATGAAGTTGGAATCGCTAGTAATCGCGAATCAGCATGTCTTGGTGAATACGTTCTCGGGCGTGTACACACCGCCCGTCACACCACGAGTTGATAACACGAAGCCGGTGGCCTAACCGCAAGGAAGAGCTGTCTAAGGTGGGTTGATGATTGGGGTGATGAAGTCGTAACTAAGGTAACCGAAGATAGAGCGACCGTGAGTTATACAAAGACACCGACAACTTTCTTCAGCACCAGCAATACGTAACTACCA
+
*'-3+',.-02+$*++4'.(52731250.-1:6080))-',+++),.0*068:78:6212208/1&5.(*0(0*7:;<+8'0(2./13<:0/6/56/8000:,)&+/-:014+)0+,1/.-0*0,.3.-0(()*4,%&&($4+)('()).-/*&*0-(.-+-162557677:772212%21/483.3-,/700155.-,.*14.1547303)%)+(,-,-42::7766<4*&*)%)+3598/;850/)+7420--.15.-23,,2223(-(()'/'(1(*&)-47.07/25,+2/,70/)$(&'),2-.1358921+,(/8258298536474927240*)),*+(,((445473540-.)(0+++(**-20580,)'),)+00621+-%&'.%2/)-,,+*$))-*,38%(*((*777:9,*.11;;7.68338114:8:65+'(02/28763569:998910'$+%'(,-/66-12139686:9:95;,'&*367'(+52)&)--.101//&&27/),,*,-2.*)...%()'*()''$%)22741-/,,,-31349202-57)&)'+-087..)0,&'+)++-+01+-/783.+),520./53<;3877''%+()09:341373390'(+),4+*'+#-)(*--2'/.-)+.42:72;''('&((&(()1.2544625*,'(%*''(*4.-4.:58887(4+'-477.&()*876555486757709).-3109)+.77()5-2--58263:39++0,.1(.1+-,7-.8:;9$3%,-.%'')$+-,.120755;334300++*-/2.+1,)4173.+432666:::4899+//:6()%-,.+*-.1223;*,51321/-+&(()./8699;::;75422151,*)(&('*++0+.764+&)'))36).5;:4,+'),3::8-8::<878.22;7-/&1)(-/03853,.()(+)+.**+-0013/-8/7088:30.*+-*)*(0015967,,,')(-,/.1.666<:::79;:981&''#%&+*,,.13;8:<74733323-+-,...7/01041-2''0*,57481.4,'*&2,).)/*)*()$(,-03666/414212,5+,,/,8-5/74-&%-)+,,+(&)%%'&0/+0059541(3+4:0,+-,-)*#&&&%,+3**'-09/-.219/+*+,4*,81.5;8-,-.-3.%&,+*,2664/*(&$$%
@50617f25-4862-43e2-b9f8-a21ead0312d6 ch=474 read=66013 start_time=2019-12-13T12:57:14Z barcode=BC01 runid=2c9cf7bc05858273f10e7d7ec552fc0bd742dc3e
CTCCTACGGGGCAGCGGTGGGAATATTATTGCACAATGGGGCGCAAGCCTGAGTGCTGTATGCGTGTATGAAGAAGGCCTTCGGGTTGTAAGGTACTTTCCCAGCGGCGGGAGGGAATTAAAGTTAATGCACCTTTGCTCATTGACGTTACCCGCAGAAAACACCGGCTAACTCCGTGCCAGCAGCCGCGGTAATGCCTGGAGGGTACCGCAAGCGTTAATCATGGAATTACACAGATAAAGCGCACACGCAGGCGGTTTGTTAAGTCGAATCATGAAATCCCGGGCTCAACCTGAGACTGCATCAGTACATGGCAAGTCTCGTAGAGGGGTAGAATTCAAGGTGTAGCGAGGTAAGAATGCGTAGAGATCTGGAGAGTCTGCCGGTGTGAAGGCGGCCCCCCTGGACGGGCTGACGCTCAGGAGATTGTTGCAGAAAGCGTAGGGAACAGGATTAAGATACCTGGTAGTCCACGCCGTAAACGATGATGTCGACTTGGAGGTTGTGCCCTTGAGGCGTAGCTGGAATACAACGCGCGTTAAGTCGACCGCGCCTGGGAATGCAGCCGCAAGGTTAAACTCAAATGAATTGACGAAGGGCCCGCGCAAGCGGTGGGCATATGGTTTAATTCGATACAGCGCGAAGAACCTTACCTGGTCTTGACATCCACGGAAGTTTCCAGAGATGAGAATGTGCCTTCCGGGAACCGTGGGGACAGGTGCTGCTGGCCCGTCGTCCAGCTCGTGTTGTGGAAATGTTGGGTTAAGTCCCGCAGCAGGCGCAACCCTTATCCTTTGTTGCCAGCGGTCGGCCGGGAACTCAAAGGTTGCCAGTGATAAGCTGGAGGGAAGGTGGGGACGTCAAAGTCATCGCCCAGCCCCTTGACCAGGGCTACACACGTGCTACAATGGCGCATACAAAGAGAGAGCTGACCTCGCGAGAGCAAGCGGACCTCATAAAAAGTGCGTCGTAGTCCCGGATTGGAGTCATCTGCAACTCGACTCCATGAAGTGGAATCGCTTCATTAATCGTAGATCAGGGAATGCCACGATACGTTCCCGGGCCTTGTACACCGCCCGTCACCATAGAGGTGGGTTGCGGAAAGAGTAGGTAAGCTTAACCTTCCGGGAGGGCGCTTACCGCATGATTCATGGCTGGGGTAGAAGTCGCTATACAAGGTAACCAG
+
()1+(&.&00,+/65)23*+()'&'*5*-/,,,229+))*'**-04&.+++)'(&&$#''(&.+--0&),13()*,,.4-/(&,-,,&*(&('&&)*++)*)(*)(&$(+*((-()%+&4:940;/;.('#%%',**/0/*,.,.//17427.()&'-+,0)+06043-2..-44)-'+(($%%',-..-1-)((%)'*--+-)%(%)&'))+*,,1(),&&'''-*&.+()%)&(.-02.)*-0,.).,1'))()+29:*2844,.4+*)(%$(&*2+*05,(/402+,&/(*%%).,3.//.,/&+'-)'&%)(&*/0/0/4.+'/18.+.*//020.++.+*))*),'*('&'$+)(02/4+)(&&')',2/&$''&&%('+))-$')1)0./.3/476,*-.%'((-,1.0*'*--'''%#&*(%'(%%&%+*,,-031,)((+)(&2&3(&''-2-+-,-/20251,.017733*/+)*-(''(%01-/./15-)-,/2,/,32.)++()(&'$$('(%'%$#$$,4211.+*1-4-/1/5467/1(-5526()&&$/(./20224-5/92;;+,,(.1+*)/.0/22)&&,/6.9-()%*'()*))')+-,%-.+.2382/1-1+++.*++*+&2./1'*-/103.065.,,*%&*(025.'(*,,/-*08*0*))*++84+*-,+&1,16136%*5-4.8;46,*,,)+-(/***)'#',,12*-8731.(*+.037543;1/+((-*&%),'7969750273-*.)',$'*+,.5(35)(2,00*(--+.5)+%'$&(+.())3.+35-611.47+)')+*190/+++,06%/002---)*)+,*+-.'&%&&,-.'(**)..%&$#$))+*&&'),05/2651/-,'((+,--,,'+-7-./.-/--+'.2-)('(&(()$&&6.77610*)'(+34,01726337773<8/-(-.03672465-2/(.,'1)''%(),%)).,1-5-*))+-6/5,---2,(,1036/.+,)$*'+-10424+/102(++&**+10,$'''**-).+,*,+..//0.,.**)*./14.*')'+,%'('%%$'(122:22(1.2)&)(*)-.,)(((+*8,40/,.(,10(++(,*,-6-1.(*$%(,-/3*****-.,10+)'*)(*)%$$%&$&'&)'*2*//()
@c81740b2-5b72-4960-8d42-89cabe5d7569 ch=367 read=166286 start_time=2019-12-13T12:57:12Z barcode=BC01 runid=2c9cf7bc05858273f10e7d7ec552fc0bd742dc3e
TCACCCCAGTCATGAATCACAAAGTGGTAAGCGCCACTCGAAGGTTAAGCTACCTGCTTCTTTTGCAACCCACTCCCATGGTGTGACGGGCGGTGTACAAGGCCCGGGAACGGCGTATTCACCGTGGCATTCTGATCCACGATTACTAGCGATTCCGACTTCGCGGAGTCGAGTTGCGAACTCAATCGGACTACGACTGCACTTTATGAGGTCCGCTTGCTCTCATGAAGGTCGCTTCTCTTTGTATGCGCCATTGTAGCACGTGGCCCTGGTCGTAAGGCCGCCCGATGACTTGACGTCATCCCCACCTTCCTCCAGTTTATCACTGGCAGTCTCCTTTGAGTTCCGGCCCGGACGCTGGCGAAAAGGATAAGGGTTGCGCTCGTTGCGGGACTTGAACCCAGCATTCACAACACGAGCTGGCGGCAGCCATGACTTCCTGCGGTTGAAGGCACATTCTCATCTCCTGAAAACTTCCGTGGATGTCAAGACCAGGTAGGTTCTTCGCGTTGCATCGAATTAAACCACATGCTCCACCGCTGTGCGGGCCCCGTCAATTCATTTGAGTTTTAACCTTGCGGCCGTACTCCCCAGGCAGTCGGCTGCTGCCGTTAGCTCGGAAGCCCGCGCGCCTCAAGGCACAACCTCCAAAGTCGACATCGTTTACGGCGTGGACTACCGTTATTATCTAATCCTGTTTGCTCCCCACGCGCTTTCGCACCTGAGCGTCCGGTCTTCGTCAGGGGGCCGCCTTCGCCACCGGTATTCCTCCAGATCTCTGCATTTCACCGCTACACAGATTCTACCCCTCTACGAGACTCAAGCTTGCCAGTATCAGATGCAGTTCCCAGGTTGAGCCCGGGGATTTACATCTGACTTAACAAACCGCCTGCGTGCGCTTTACGCCCAGTAATTCCGATTAACGCTTGCACCCTCCGTATTACCGCGGCTGCTGGCACGGAGTTAACCGGTCTTCTGCGGTAACGTCAATGAGCAAAGGTATTAACTTTACTCCCTTCCTCCCCGCTGAAAGTACTTTACAACCTTCTTCATACGCGGCATGGCTGCATCGGGCTTGCGCCCATTGTGCAATATTCCCCTGCGCTCCGTAGGAG
+
87.854+026657659.--.5;623441)(')+25-40.'*+/6+4(&')+212.)**)(*.)6/35*52,&))2,+./0:9710112;920/.*+,5792702..8-6.-310165696258'5(4-4:;9733/4-+++.03033657778<5,,,--;.&&-*(*+312-6-'-,*3112.8/4'4*/.(&&$$%''$*('0-.,+).*2...42/./0,0*+..(+.01*./7/4/52.+207598:;4::-**('%'$'%&+72,13.3-/0%30:8,+)%&&,+-++-,.2144660)0'&+),0-203((,8;8000678783%)+*'++*24,*-7330+,11)/933-.*/**(*-,+)30932,.1-30,')+,/03-+/8551.+')',,*,'1-30...264012/.0-//)'%((().((%#$$$%$$$&-,04..2).,+(*/777779:48)+-3::42768;79:<665451103053382,(.*::77903/:/..778,-+4+:::;<222220./+)-,&&(*-+6592596,*+,2:3:325471,,-892-7/5,4*'')/-,.112.792.3:6(155%'&%&'%%&$$)'**/-3)1,,&.,('+,0(+6597.0,'(+3438/7+00++2776968865;:+//83349;997174-,2(,.,0545;874445<601,3981*-,*%'04---,*/5155.0*,+(3,,*-3-567-+1441172483<::;;88:570009:7/5,*)+,,12/.0,0:922::644--%,*,-.7-1+:70,/13030/44514'('(*4-05+1022;823211&-(8*50+..3/--2411+/,/&/,(%&))7332.1/3/-*-/03/3946731,-,,33/+8.83,*,-167;51//10162304/***-13//8*654;664/00759788/)%&0-0(*/-+)-(2*))-2.980(+&*57667,:243)/7:(2((&(),)+.-(&..26*5:80,657--071.3,)*+.131+),)()(+56;72412.0/93455:4513344&4/13:/355;5)(/'0)),---6:),)(&()$%&67,-+0,(+
@3c9ad2b3-615b-4b59-8225-9cb6a1de189f ch=453 read=144653 start_time=2019-12-13T12:57:04Z barcode=BC01 runid=2c9cf7bc05858273f10e7d7ec552fc0bd742dc3e
CTCCTACGGGAGGCAGCAGTGGGAATATTGCACAATGGGCGCAAGCCTGGTCAATACCGCGTGTATGGAAGAAGGCCTTCGGGTTGTAAAGTACTTTCAGCGGGGAGGAAGGGAGTAAAAGTTAATACCTTTGCTCATTGACGTTACACCCGCAGGAAAAACACCGGCTAACTCCGTGCCAGCAGCCGCGGTAATGCGGAGGTGCAAGCGTTAATCAGGTGCACTGGGCGTAAAGCGCACGCAGGCAGTTTGTTAAGTCAGATGTGAAATCCCCGGGCTCAACCTGGGAACTGCATCTGATACTAGCTTGAGTCTCGTAGAGGGGTAAATTCCAGGTGTAGCGGTGAAATGCGTGAGATCTGGAGGAATACCGGTGGCGAGCGGCCCCCTGGACGAACTGACAGGTGCGAAAGCGTGAAATTAAACAGGATTTAGATACCCTGGTAGTCCACGCCGTAAACGATGTCGACTTGGAGGTTGTGCCCGCTTGAGGCGTGGCTTCCGGAGCTAACGCGTTAAGTCGACCGCCTGGGGAGTACGGCCGCAGGTTAAAACCAAATGAATTGACGGGGTACACAGGCGGTGGAGCATGTGGTTTAATTCGATGCAACGCGAAGAACCTTACCTGGTCTTGACATCCGCAGGAAGTTTTCAGAGAGATGAGAATATTGCCTTCGGGAACCGTGAGACAGGTGCTGCATGGCTGTCGTCAGCTCGTGTTGTGAAATGTTAGGTTAAGTCCCGCAACGAGGCATAACCCTTATCGCTGTTGCCAGCGGTCCGGCCGGGAACTCGGAACTGCCAGTGATAAACTGGAGGAAGGTGGGGATGACGTCAAGGGTCATCATGGCCCACTTGACCAGGGCTACACACGTGCTACAATGGCGCATACAAAGAGAAACGCTGACCTCGCGAGCAAGCGGACCTCATAAAGTGCGTCGTAGTCGGATTGGAGTCTGCAACTCGACTCCATGAAGTCGGAATCGCTAGTAATCGTGGATCAGAATGCCGCGGTGAATACATTCCCGGGGCCTTGTACACACCGCCCGTCACCATGGGAGTAGGTTGCAAAGAAGTAGGTAAGCTTAACCTTCGGGAGGCGCTTTACCACTTTAGCCGATTCATGACTGGGGTGAAGTCGTAACAAAGGTAACCGG
+
,,/'%')*10*-/02332265:3*1.+5/+++-3<98;410023*,301%*$+&&%))-/2811000(/)&+**0.679905439,1185,.0+57+,133168-(./1,/3,)*+4;;-3/7.7.12;,46+,67377559190-.)+1+*.,-%(./1)+.1+,)))-2,..5135:;42/,,/0-.-+*/')&2&1+/-)0038798.;-;./'('*(*,21298:87593--..(-,.+0:8*66;6++1+)(+/+,.85546:--0430+21017-1.5.27,6,,111//6-,'*'-+&&&%&('/..(*.0-(%/407..(.+.2+*7..///./4;4349312456++,-.438305/,6&%)(%5.20-%&,.)/3964.,/7781+++%'$((36010/265.026++,%(%/3,4/+1%-&%'&+*-280.3%/.1252&()-2149<8511103973-/,4-20.16)++76*%(*&,-79687473428-*0$&&(5)-.771;15/568:982260396*(&&&'*'-.*/.'1,7193),+/8('''&*),%'&,.)(&*+-,*/+'0121*-.42.,/.24.(/+2+,,..023355316,/75304.1963355540000163%($,*,0,/9966-+*)),-,.*'*))(2*.7;7.9*28464-*-)+.-2,,)+.4450'..96878803/++--19:7390//040-.48+*1.61,*,,6''1,-1(')((&'/50893977-%%+'+-,8;677786/0/5/4299/1'(+$'&++-*)'$&**/12;;6552.1//4.11.7:7164344543'-**'')-.02062:3(*)(-.0:01-/-.()%%&)('(*2165563;75674&410(&'%'+&)&&%)(-,-.,-,(,,.8++*+(+436+*5:5)*/201617-5-4/0.1/13-/33588090002,225:6,*/*(*/(4-3125656354:552654//0.1375780*,)--+,7/'+(21322+2.%/+-../2/--+0880;:++/.2.0878/+,*),41:67380%&*''%)*+,)'%%&5)99989,:3-/0*&(,,,*+1*,,1-&(((,.3;1-/+*,,*).-*025446577733:*2219;::49
@3f736c6a-82c2-4e71-920c-a83dce9b63b6 ch=337 read=127472 start_time=2019-12-13T12:57:04Z barcode=BC01 runid=2c9cf7bc05858273f10e7d7ec552fc0bd742dc3e
CTCCTACGGGAGGCAGCGAGTGGGAATATTGCACAATGGGGAAACCCTGATGCAGCAACGCCGCGTGGTGATGAAAGGTTTTCGGATCGTAAAGTATTTTAGAAGATAGCCTGGTACCCAAGGAGGAAGCCACGGCTAACTACACGTGCCAGCGTACGGTAATACACGTAAGGTGGCGAGCGTCATTCTCGGATTTACTGGGCGTAAAGGGAGCGTAGGCGGATATTAAGTGGGATGTAAATACCGGGCTCAACTTGGGTGCTGCATTTCCAAACTGGTTATCTAAGTGCAAGGAGAGGTGGAATTCCTGAGTGTAGCGGTGAAATGCGTAGAGATTAGGGAAGAACACCAGTGGCGAAGGCGGCTCTGGACTGCTGTGGGCAGGGGCCCGAAAGCGTGGGGGAGCAAGCGGGATTAAGATACCCTGAGGCCAGTCCACGCCGTAAAACGATGAATACTAGGTGTGGGGTTTCAACACCTCCGTGCCGCCACTTAACGTGTCCCGCCTGGGGAGTACGGTCTATAAGATTAAAACTCAAAGGGAATTGGCGGGGGACCCGCACAAGTAGCGGGTATGTGGTTTAATTGAAGCAACGCGAAGAACTGCCACCACCACTTGACACTTGCTGCATTGCTGTAATCAGGAAATCCCTTTAGGACCAGGCGACAGGTGCATGGTTGTCGTCAGCTCATGTCGTGAGATGTTGGGTTAGAATCCCGCAACGGGCGCAACCCTTGTCGTTAGTTACTACCATTAAGTTGGGACTCTGGCAGAGACTGCCTGGGTTAACAGGAGGGAAGGTGGGGATGACGTCAAATCATCATGCCTTATGTGTAGGGCTACACGTGCTACAATGGCTGGTACAGAGAGATGCAATACCTGAGTGGAGCCAAACTTTAAACCAGTCTCGGATTCGGATTTGTAGGCTGAAGCTACATGAAGCACCGGAATTCTGGTAATCGCGAATCAGAATGTCACTTGGTGAATACGTTCCCGGGTCTTGCTGCCGTCACACCATGAGAGTTGGCAATACCCGAAGTCCGTGACTAACCGCAAAGGAGGCAGCGGCCGAAAGGTCAGCGGTGGGGTGAAGTCGTAACAAGGTAACCGGAAGATAGAGCGACAGGCCAAGTAGGTTAACACAAAGACACCGACAAACGT
+
,/..('()-(&')))*)'%&&'&''-)-*5+*(./9430,').+/;..04878/,//45359.07,2)(')*'+2*--4;9813;6593560+&''+040%)(+&'$&%-(%,2,*/3+.*0/,/(,*)18,+.,*,3122..%),-07.-)('#$+(.,.90+-(+,,0(-),,/-++*,.67324*()'&%0./-0232../+17+*0-(*((*,-671601+5,/')&+50.--*(*4)*21,3///-4.-/4-631./3540*5,'&750778489/17/.'(+.03(2,(*%*''0.0,/,.-(&&&(('&*)+6/-(*+)*.(((()*++2(+5,-.(&'1-5-**./50/-/,4,.2.*-**,5871,'%#%''&$')-1*,+)),,,.281851**)-00),':8*3)*'&&(%0.&'&$)'*)(*,26)+02:13+843/)+/.+4*')(%3/5./-44---)*)&./18598.3464.01)'$$+%%''(-.-''4****-((')(.-72/(&%)(+.**7:9945647**'('%*&)%'',)30-17/((&)('(('((,+)'+20449,6,)&+%%--,/25946458.1-+$&))(-*)*-)+-/100()$$%')'*',,%%$#%*.,)%&()-,*30'%$#%+-./0%-41355'+)(*,.8490:---4541021.(.026651/+.2.3/3:4351()((62%&+54/*(1-(1,.4;,**&,+*+/&+-7,,,)+)'.0,*,,-+)2*113),(('&%+002.03*,1,*')&&').(..),0.42-7:82776:9:68;3-./458902+(&'*.20,*2984520**')+3/0205//7445:8898-+*&&'(&(,5.2/20,$'(1.,,2-8:,+0+&&)'&*)*///2*4&/--'1$4,)),+,*)(-,-$'(()243'&''$'&*)&$'%)++2237565;63<673443212/&)%#++/0.5...01.20,'0//-(,%%*%(&%&)%,,06543*'&)0,/)(2:6+84+)-1./28233/1749582433)--*,+*.45.7/'&()'.,,.-165&7&*.*,,,0,,+++,4.1-**-.65:1735-/0/-.)'(&''*()&&&+-)-*(2*/../.7..146;9*&&'&$$#"
@9ab2c169-55a2-4ec5-a659-a128fc0ae182 ch=410 read=72628 start_time=2019-12-13T12:56:57Z barcode=BC01 runid=2c9cf7bc05858273f10e7d7ec552fc0bd742dc3e
CTCCTACGGGGAGGCAGCAGTGGGGAATATTACAATGGGCGCAAGCCTGATACATGCCGCGTGTATGAAGAAGGCCTTCGGGTTGTAAAGTACTTTCAGCGGGGAGGAAGGGGTAAAGTTAATACCCAACTTTGCTCATTGACGTTACCAGAAGCACCGGCTAACTCCGTGCCAGCAGCCGCGGTAATACGGAGGTACAAGCGTTAATCGGAATTACTGGGCGTAAAGCGCACGCAGGCGGTTTTGTTAAGTCAGATGCCGAATCCCGAATCAACCTGGGAACTGCATCTGATACTGAAGCGAGTCGTAGAGGGGTAGGAATTCCAGGTGTAGCGGTGAAATGCGTAGAGATCTGGAGGAATACCGGTGGCGAAGGCAGCCCCTGGACAGCTGACGCCAGGTGCGAAAGCGTGAGGAGCAAACAGGATTAAGATACCCTGGTAGTCCACGCCGTAAACGACTTGGAGGTTGTACCCTTAGGCGTAGCTTCCGGAGCTAACGCGTTAAGTCGACCGCCCACAGGGGAAGTACGGCCGCAGGTTAAAACTCAAATGAATTGACGGGGGCCCGCACAGCGGTGGAGCATGTGGTTTAATTCGATGCAACGCGAAGAACCTTACAATGCCGAGCATCCACAGGAAGTTTTCAGAGATGAGAATGTGCCTTCAGAACCGTGAGACAGGTGCTGCATGGCTATCGTCAGCTCGTGTTGTGAAATGTTGGGTTAAGTCCCGCAACGAGCGCAACCCTTGTTGCCAGCGGTCGGCCGGGAACTCAAAGAGCTGCCAGTAAACTGGAGGAAGGTGGGGATAGCGTCAAGTCATCATGGCCCACTGACCAGGGCTACACACGTGCTACAATGGCGCATACAAAGAGAAGCGACCTCGCGAGAACAAGCCGGACCTCGCAAAGTGCGTCGTAGTCGAGATTAGGTCTGCAACTCGACTCCATGAAGTCGGAATCGCTAGTAATCGTGGTCAGAATGCCACGGTAGAATACCTTCCCGGGCCTGTACACACCGCCCGTCACCATGGGAAGTGGGTCGCAAAAGAAGTAGGTAACAACCTTCGGGAGGCCTTACCACTTTGTGATTCATGACTGAAGGTGAA
+
,00)'*..66+(062/2200447.),/.20612083/72/-/18/39/+((#&),89979787766764,*.*/.:8894;94;235:++)-)193+'(*19:.).,,-,57-,160/,8-9-.5.*//*,,))/1133,++,+40.12%'(($&'+*&,./69452,,/1293111043491:-3.-)-&,&+((%66-,-++;-:,3&))%2)-/4:<7874341-.//*.(0'.14*7075.14:57/38-./2+&&&,*)38+($&)%,/34+-+)-(*1000038100008/1+()))/-3483*(.-711/1&3(1)0*(-5/+''*,0868590-,134/---.054:7430-3-.42,&,+00)+)*,-',6791-083,()*(-,----(*0-.-/053014/*',+))-0<89050,2.0*+,:585)'*/*),,,+()+.789:<7851)''/)0212722(05/.223969.-+,002&(**(,128101.214*,/-+-1.)-(%$%$(.()'))+,7/327,//-1,24;:828979654/71815934990,8*&+&('-00946/...0.'))-7:;2889/,,-,877312.07*,6.('$$'&')%&%&&%)+-/**,%1,(+'+735.+(*(+3)*),5220,-+-.504&3,968&'(*.+3,--9566151745&6778;,)+-+04.6.,*125/,+03(-,3:31.,09-*--*7&&14477*8/))+)/3)---,35:-6.:140<:2922527**''&(,8.())&).,020-2,/4.220193+,',--6300,1648533/41:2%*$%'081*023,++()(*+-./11-3.-)1/01+7+467)((&*,$)../62-,.++,,,-)+(+)2.235-*%%$)))+*03,/06.556))))+/)*000;831---165630.'*.56224,,)'(++-**%()/,//93.*%'(+2,/4512384+)*()'+(,2.+.-24806+,-0-.*18339+)(%%'0.0/6.+&(+.5221/43::+%+*(,-.4.,(''1,8594'4.(--((+,'32-+/-+%.*,586342331.*&,'.((/
@fd0fced0-613f-4adb-960e-98e990e5230a ch=320 read=91388 start_time=2019-12-13T12:56:48Z barcode=BC01 runid=2c9cf7bc05858273f10e7d7ec552fc0bd742dc3e
CTCCTGCAGGAGGCGGCAGTAGAATATTGCACAATAGAGGCAAGCCTGATGCAGCCAGCGTGTATGAAGAAAGGCCTTCGGGTTGTAAAAATGCTTTCAGCGGGGGAGGAAGGGAGTAAAGTTAATACCTTTGCTCATTGACGTTGCCCGCAGAAGAAACACCAGCTAACTCCGTGCCAGCAGCCGCGGTAGTGCAAGGAGGTGCAAGCGTTAATCAGATTACTGGGTAAAGCGCACGCAGGCGGTTTGTTAAGTCAGATGCTTGAAATCCCGGGGACTCAACCTGGGAACTGCATCTGATGCTGGCGAAGCAGTCTCGTAGGGGTAGATTCAGGTGTAGCGGTGAAATGCTGAGAGATCTGGAGGAATGCCAGTGGCGAAGGCAGCCCCCTGGACGAGACAGCGCTCAGGTGCAGCGTAGAGGAGCAAACGGATTAGATACCCTGGTAGTCCACGCCGTGAACGATGATGTCGACTTGGAGAGTTGTGCCCTTGGCGTGGCTTCCGGAGCTAACGCGTAAGTCGACCGCCGCAAATTTTTGGCCGCAAGGTTAAAACTCAAATGAATTGACGGGGGGGCCCGCACAGGCGGGGCATGTGGTTTAATTCGATGCAGCGCGAAGAACCTTACCTGGTCTTGACATCCACGGAAGTTTTCAGAGATGAGAATGCCTTCCGGGAACCGTAAAGGACAGGTGCTGCATGGCTGTCGTCAGCTCGTGTTGTGAAATGTTGGGTTAAGTCCGCAACGAGCGCAACCCTTATCCTTTGTTGCCAGCGGTCGGCCACAGAAGACTCAAGGGGACTGCCGGTAATAAACTGGAGGAGGTGGGGATGACGTCAAGTCATCATAGCCCACTTGACCCAGGGCTACGTGCTACAATGGCGCATACAAAGAGCGACCTCGCGCGAGAGCAAGCGGACCTCATAAAGTGCGTCGTAGTCGGATTGAGTCGCCGCAGCTCCTCGACTCCACATGAAGTCAGATCGCGCTAGTAATCGTGGATCCAGAATGCCACAGTGAGATACGTTCCGGGCCTTGTACACCGCCCGTCACACCATGGGAGTGGAGTTGCAAAGAAGTAGGTAGCTTAACGGGGGGAGGGCGCTTACCACTTTGTGATTCATGACTGGGGTGAAGTCGTAACAAAGGTAACCGG
+
&&14-(2'16,*/-',*(*+(+(0*&5*&)%$(&'))&0.126//*('(+,*+*-)&&(+-1777713&**+'-+7717)145801/7631+)+25:--10/58/)(/*+,(2.%)).74/-9-:-/283;81387518//0.8.&51+'+()0.%+*+)*07*1/0/9242--0575.00-2/0-/'012+6$/(%'+),*(*17901.//2.0/(,,)4-34-+$*)/2((+-(.',),/,+.+.-+/905/794562&&-)+)+)'+2++/2,(),0+)-,((//.,--.../8555836-4,+&(*###'')+-33(,57-.,).*1/)*741-*--911))('),0/1-(*('-/.30+5)*++'3,''/,7--,4,3-+)-3560+1777*)'*)$((*2354260.&%'').(*%-+&)+9;6//7/300*10076')-000124+&++254:6570/,+**,-263/+/+0)-'$*/5+..48)**,%&(.+3.-0/+)+&&-,16/+*%+,-*-./587665,,.+3+68;,.30-*,26*+.8,864+/2*1()$$*.++&+()/674-)+*'('(&'&&*''(((.+)(/1;:-919-,,*&)&$'''&)-+3532/0-193/163*))%)211*&)+3*2..9;63+)*+,:41/1**($$*))('/+,,,1,,),*0516055688743.01957699875334487962-+**-22/*1+)092325+053021-3,'3336897<1)///4+-.+'+4*-54462956(4,3''(%*'(**,.-,*.)-(66,8))()*&)+37/691/,(&%$*%,40,16885432))*+4;:65'-77-&&&&()62)(-25)''((1264/-.',('&(*,/21-+(%&')***)*3231,*)('))6/)+/0//2/1-/2:3,/-.,,-456823,3%.&)'+**')'(+,.2,-%&)**,,./(*&+)0+**.(,*.1,&+*.,+./933044:312'()()&$'$%)%0.%'&+659692:(0762*-+'()*&*623581085625:140/+(((..'+,2).*.*&*&&**.1--+,.-(&&%(70,*')0///121-00%((00/3467:7765598453/**.+)+1./0+&+2)-.15;8:0/
@f489e5d6-b7c8-4b66-ad9a-794cc1ae719f ch=478 read=82824 start_time=2019-12-13T12:56:47Z barcode=BC01 runid=2c9cf7bc05858273f10e7d7ec552fc0bd742dc3e
CGGGGAGGCAGCAGTGGGAATATTGCACAATGGGCGCAAGCCTGATGCAGCCATGCCGCGTGTATGAAGAAGGCCTTCCGGGTTGTAAGTACTTTCAGCGGGAGGAAGGGGTAAGTTGATACCTTTGCTCATTGACGTTACCCGCAGAAGCTTCAACTCCGTGCCAGCAGCCGCGGTAATACGGAGGGTGCAAGCGTTAATCGGAATTACTGGGCGTAAAGCGCACGCAGGCGGTTTGTTAAGTCAGATGTGTAATCCCAGGCTCAACCTGGGAACTGCATCTGATACTGGCAAAGCGAGTCTCGTAGAGGGGGGGTAGGAATTCCAGGTGTAGCGGTGAAATGCGTAGAGATCTGGAGGAGTCGGTGGCGAAGGCGGCCCCTGGACGAAGACTGACGACGCTCAGGTGTGCGAAAGCGTGGGGCAAACGGGATTAGATACCTGGTAGTCCACGCCGTAAACGATATCGACTTGGAGGTTGTGCCCGCTTGAGGCGTGGCTTCCGGAGCCTTTAACGCGTTAAGTCGACCGCCTGGGAATACGGCCGCAAGGGTTAAAAAACTCAAATGAATTGAAGGCGAAGAAGGGGCCCGCACAGAAGCGGTGGAGCATGTGGTTTAATTCGATGCAACGCGAAGAACCTTACCTGGTCTTGACATCCCACGGAAGTTTTCAGAGATGAGAATGTGCCTTCGGGAACCGTGAGACGGGTGCATGGCTGTCGTCAGCTCGTGTTGTGAAATGTTGGGTTAAGTCCGCAACAGGCGCAACCCTTATCTTTGTTGCCAGCGGTCGGCCGGGAACTCAAAGGGAGACTGCCAGTGATAAACTGGAGGAAGGTGGGGATGACGTCAGGTCATCATGGCCCTTGACCAGGAGCTACACGTGCTATTAGCATACAAGAGAAGCGACACGCCGCGAGAGCAAAGCGGACCTCATAAAGTGCGTCGTAGTCCAGTTGGAGTCGCAGCTCGACTCCATGAAGTCCGGAATCGCTAGTAATCGTGGATCAGAATGCCACGGTAGATACGTTCCCGGAGCCTTGTACACCGCCCGTCACACCATGGGAGTGGGTTGCAAAGTAGGTAAGCAACCTTCAGGAGGGCGCTTACCACTTTGGCGATTCATGACTGGGAGTGAAGTCGTAACAAGTAACCG
+
-&36)'+-''()-167;6)41/7200/3484**''$'/5)3:6554241'1603136//222856661(**,73:858+-6318-343,-,)+'/-*,)*/('1+.1,/44*38(-*)),-;39:/-221)1**),(+*+085(.)')&%%*+*&&*),3'0'('%&&'),417.6--40/250.-0*-,+35)+//;.9-2.7.302.14;<8:775:2,-.1,.+,))*,137<:34:66168*)))*10,3..1:2(0;826))/638:6011/111-80132123.6,.0(%'&$&'&),5520(0+1370,534'+/,40.+012.,+++.500*52,.3961--,-.249810,+%'%(*4-3)(+,-3/5.7;4--0879-0.,)*$%$'*()&*),'(.-,'+1..,1,.285//-.0<,3&79-50+*1.-46+.54-3473,//396687*000/.15..,+)-/,,23:4,+13,&'1()*03--,,3--+.+(,')-,)*),*+-331;40+02(*2:59::1+)&&+*,.-8+*+/.)/,04+0613+(&&&(6),$%'),($()*,.*())+4661:/.003+')')-5;78;.---3-5145<;198:5./002:9978..4+,43-7,,5:3+)++,(''()79))(+*/*/).3:*9-,,,,..*%()*210251880<9-5214663678184++,(*.856698661'))*33508.,,0/87/-021655;882789363(6&(-,-.6068()+)*.,40.10+0+*+,5:58)8.72<;0;22:68(530,035888532.,./9<8455413--/,0.08:/.(*(&$%))%**++11452927-,,*,15055%*,-,)'()+')(*&((%+,45897)*'))&'32/%)&)-)**++)+.28*'*/6333341,52*+0154766;8860)'*+02,*,)*$)(&002((*3/(),1/4-.,(2.3:78132,103*+,6775968++-:9780/1442+)2/+/00601/-1)-1&',*+++*+.1/:0..000/1:7963-')+.756;79381(+%0+*.($(3+/*3:5.0/(.6.73041/41*-67/-0,20664))))(974-&'(.-4../399;086,,0:00)
@9e566ba2-240f-4917-9feb-91b6895e8f9c ch=269 read=87031 start_time=2019-12-13T12:56:46Z barcode=BC01 runid=2c9cf7bc05858273f10e7d7ec552fc0bd742dc3e
CCGGTTACCTTATTTTGACTTACCCAATCATCAATCCCTGTAGACAGCTCCTTCCCTTGCGGTTGGGCCACCGGCTTCGTGTTATCAACTCTCGTGGTGTGACGGGCGGTGTGTACAAGGCCAAGAACGTATTCACCGCGACATGCTGATTCGCGATTACTAGCGATTCCAACTTCATGTAGTCGAGTTGCAGACTACAATCCGAACTGAGAATGGTTTATGGGTTTTGCTTCATCTCGCGGCTTCGCTTCCCTCTACCATCCATTTGGCACGTGTGCCAGATCATAAAGGCATGATGGTTGACGTCATCCCGCCTTCCTCCAGCTTGTCACTGGCAGTCGCTAAGTCCCCAACTTAATGATGGTAACTAACGTGTTGCGCTCGTTGCGGGACTTAACCCAACATCTCACGACACGAGCTGGCGACAACCATGCACCACCTGTATCTCATATAGCTATCTCTCCATCTCTGGAGCCTTTATGAATTATGTCAAGACCTGGTAAGGTTCTTCGCGTTACTTCGAATTAAACCACATGCTCCACCGCTTGTGCGGGGCCCAAATCAATTCCTTTGAGTTTCTTCATTCTTGCGAACGTACTACCTCAGGCGGAGTACTTATTGCGTTAACTGCAGCACTGAACTTTGACATCCAACGCCGTACTCATCGTTTACGGCGTGGACTACTAGGGTATCTAATCTATTTGCTCCCCACGCTTTCGGGACTGAAGGCAGTTGCAGGCCAGATCGTCGCCTTCGCCACTGGTGTTCCTCCATATATCTACGCATTTCACCGCTACACATAGATTCCACGATCTCTCCTGCACTCCTAGCTGCCTGGTTTCTATGGCTTACTGAAGTTAAGCTTCAGGCTTTCAAGACCCTTGCTGCCGCCTGCTCCCTCTTTGCGCCCAATAATTCCGGATAGCAACGCGCCACCTACGTATTATTACCGCGGCTGCTGGCACGTAGTTAGCCGTGGCTTTCTAATAAGTACCGTCGCTCGGCTACCATTTTCCTTTCTTAGCCGCCGTTCTTCCTTTATAACAGAAGTTTACAATCGAAAACCTTCTTCCTTCACGCGGCGTTGCTCGGTCAGGTTCCCCATTGCGGGGAATTCTACTGCTGCCGTAGG
+
50-104,.+4,$4.))(**-('24+.-01190+4-/5-%(+/55.*,-/977578)40)-,((,(,/.-,3+3-,21.'%&,+,-.*-,++---61',+--21',++00/-.+32081,+:+''')*,0::8;3)-2.0323454998&5'**3476:31.*.++'0-/'0')0822422459510.000099789698;85-,.5440*(-+*945;4+02<.77;-,-292976(-&)'-+070'(/..8.('%%)/-02:56,%&&%)100*('$%++&,.0/52(00&*5000'/14.037677-8/)(*)+2+721**+0/7/0+%+*....855455930+51.'/('%&1-1//01:86855574+)&',./06685792*0.-+%$#1'1/)-1.0156/)+..4*41*3312&1*%),-7700((&,107:76646629-2465676461789999970503:./015;,%(&&((''($+,264,*),'2/41+23;99;98916/./8:7'0(.+1;89600/12552.,2.**3,,.35-04-061-3301+8-:*+-6730,9:*'%',+4;/5/..(&$.%&'+-+*+)1)*87(,'(**+3,/1500118181657.55569883..-++,328./-2,*,&(((+1239963;-+,/91118;987456.0-30211/1.0/'%-3*).-+,.,'**+.;520<;977-'$%+,*107330.0-*(,.0118:68758448<4888;:::<;76875634.346231103<72,21(+206/3+-,-2384,&')***((.15776/001+++.3487:644+401--13750:0119-7+-/5(+-494027---*%)+,/7</7.,-123958:.,'+)54)+27*'))(,(++',002.27480)-,(&)$'$)'%))**../)2,'*70174,9+++99839/)-,-032/--4/009633;4.')1236'/&04346*132.0./)-/,*9:-(($()$%$(,/13:</:4)*//+.8,+.5:5/+.+).84,*0,),(+00,283946;886</-.-.+2660;0/15247800.)1,8;2.36).),,(&%(%&(&(())''*('+,2-
@02b2d17e-e240-4656-b356-c0abd2878299 ch=337 read=127460 start_time=2019-12-13T12:56:40Z barcode=BC01 runid=2c9cf7bc05858273f10e7d7ec552fc0bd742dc3e
CTCCTACAGGGAGGCAGCAGTGGGGAATATTGCACAATGGGCGCAAAAGCCTGTTTAACCATGCCGCGTGTATGAAGCTTTCGGGTTTAGCAAAAAAGTACTTTCAGCGGGGAGGAGGAAGGAGTAAAAGTGTACGCTTTGCTCATTGACGTTACCACCCGCAGAAAGCACCGGCTATCTCCGTGCCAGCAGCCGCGGTAATACAGCGGAGGTGCAAGCGTTAATCGGAATTACTGGGCGTAAAGCGCACGCAGGCGGTTTGTTAAAGTCCAGATGTGAAATCCCGGGCTCAACCTGGGAACGCTGCATCTGATACTGGCAAACGGAGTCTCGTAGAGGGTAGAATTCCAGGTGTAGCGGTGAAATGCGTAGAGATCTGGAGGAATACCGGTGGCGAGCGGCCCCCCTGGACGAACTGACGCTCAGGTGCAGCGTGGGGAGCAAGCGGGATTGGAAATACCCTGGTAGTCCACGCCGTAAACGATGTCGACTTGGAGGTTGTGGCGGGGCTGGGCGGCAGGTGGGATCCGGAATGGATGGAGGCCCGCACAAGCGGTGGGCATGTGGTTTAATTCGATGCAACGCGAAGAACCTTACCTGGTCTTGACATCCCACGGAAGTTTTCCAGAGATGAGAATGTCGAACCGTGAGACAGGAACTGCATGGCTGTCGATCGCTCGTGTTGTGAAATGTTGGGTTAAGTCCCGCAACGAGCGCAACCCTTATCCTTTGTTGCCAGCGGTCCGGCCGGGAACTCAAAGGAGACTGCCAGTGATAAACTATGGAGGAAGGTGGGGATGATCAAGTCATCATGGCCCTTACGACCAGGGCTACACGTGCTACAATGGCGCATACAAAGAGAAGCGACTACTCGCGAGAACAAGCGGACCTCATAAGTGCGTCGTAGTCCGGATTGGAGTCTGCAACTCGAACTCCATGAAGTCGGAATCGCCGTAATCGTGATCGAATGCCACGGTACGTTCCCGGGCCGCGCACCGCCCGTCACACCGATTAAGGTTGCAAAGTAGGTAGCTTAACCTTCGGGAGGCGCTTACCACTTTGTGATTCACGACTGGGGTGAAGTCATGACAAAGGTAACCGG
+
,/.1.02,14((.1-07758827:*.3-&**((-,221372.*./0+*'1542-4.-/-5/7199688-,,*+())$$#$(,&)/2:*%$$23933*+-,/042)%'((*,(%-*(3..7--%''.72&)()++.%(+'(($%('2*+,7409-.1.072&/'&))+*+045(0/0011174267::432//10/2-,*)+(,())+5,),&'%&&%&(0-8,8,0*20,5/455:;8:8.850*+,.%-+0/6///,88814648),1:+,.7630).1+),6-,-))+:3:685690/&,&*.+.//03000022383-+%%&)'*+0+.477,(+0.//*4,5+7((50/.3112486,00-+15737/../044:.-6.-8...4.5/610'&,--+31632*+0877+)0,.-.1799;42853-'*,*++0.&('*23(+$--$,%%&+&,)13;0+2*-,455845339324::61110267862824+///+)%%$#')(%#$%&(&&$$#&&%%&%#%%*),&&''(&$'($++14)$$%&.6%54771+)*)4,*)*(-*052;71133366413(','+33-3,*/70685..++.6625.*&**0*0*-2-(+*'&')*7550//+%)*)(0/,*()-.25%.'-.-+-00369688:0/&))&')+99433,,-.8600486:,4+7-/-27(*35*5)'*+)*156:0.3/13*)1+)3++&')-52845'.+04/;904-,.*7(.*-.1-2+/0..,,,.5<33++/04/&+++-/-04:823././000124:801*+,/((&'())+0*-46+*+*&)&05563-2-,9:878899/:0)'*'(+(*,.,((*/3'+*-,-%.25)54:32/12-/.)+,367884876/7-).(-0+1)---,-0+1,--.*')237574250-1,1/211-/'%&*(*+4(,#'(4484.2())&&(&.+,.6-++2+/&'&#&%'()+/0..1-,,-1/-1.-(5,48020.'%##+)*(')+*2-142;5):5.0+*)(,,*04,/-71./4686302112.,0/)(*-*((($)$*&+2(-.258:5:3
@a9157c85-de31-455c-9e3c-adadf2864111 ch=468 read=81639 start_time=2019-12-13T12:56:38Z barcode=BC01 runid=2c9cf7bc05858273f10e7d7ec552fc0bd742dc3e
CTCTACGGGAGGCAGCAGTGGGGAATATTGTTACTGTGGGCTGAAGCCTGATGCAGCCATGCCGCGTGTATGAAAGAAGGCCTTCAGGTTGTAAAGTACTTTCAGCGGGGAGGAAGGGAATTAAAGTTAATACCTTTACAGCTCATTGACGTTACCTGCAGAAGCTACCAGCTAACTCCGTGCCAGCAGCCGCGATAATACGGAGGTGCAAGCGTTGGAGATTACTGGGCGTAAAGCGCACGCAGGCGGTTTGTTAAGTCAGATGTGAAATCCCCGGGCTCAACACAGGGGCTGCATCCTGATACTGGCGGAGTCTCGTAGAGGGGTAGAATTCCAGGTGTAGCGGTGAAATGCGTAGAGATCTGGAGAGGCCACCGGTGGCGAAGGCGGCCCCTGGACCCGAAGACTGACGCTCAGGTGCGAAGCGTGGGGAGCAAACAGGATTAGATGCACCCTGGTAGTCCCGCGTAAACGATATCGACTTGGAGTTTGTGCCCTTGAGGCGTGGCCTTCCGGGCTAACGCGTTAAAGTCGACCGCCTGGGGAATACGGCCGCAAGGTTAAAACTCAAATGAATTGACGGGGGGCCCGCACAGGCGGTGGAGCGTAATGGTTTAATTCGATGCAGCGCGAAGAACCTTACCTGGTCTTGACATCCACGGAAGTTTTCAGAGATGAGAATGTGCCTTCGGGGACAAGTAGGACAGAGTGCTGCATGGCTGTCGTCAGCTCGTGTTGTTGTGAAGATGTTGGGTTAAAGTCAGCTTGAGCGCAACCCTTATCCTTTGTTGCGGGTGGCCAGGGAACTCAAAGGGAGACTGCCAGTGATAAGCTGGAGGAAGGTGGGGATGACGTCAAGTCATCATGGCCCTTACGACCAGGGCGCACACGTGCTACAATGGCGCATACAAAGCGACCTCGCGAGAACAAGAGCGGACCTCATAAAGTGCGTCGTAGTCCCGGATTGGAGTCTGCAACTCGACTCCATGAAGTCGGAATCGCTAGTAATCGTGGATCAGAATGCCACGGTGAATGCGTCAGGCCTTGTACACACCGCCCGTCACACCATGGGAGTGGGTTGCAAAAGAAGTAGGTAAGCTTAACCTTCGGGAGGGCGCTTACCACTTTGCTTGTGATTCACTTGACTGGGGAATTGAGGAAGTCGTAGTAACAAAGGTAACCGG
+
,-1+-./:2(+3)(,+(2449;+/41)/-%0(#'%%-(+'&&#*)).3566660.-1/3448935431323665*&***,66344'105+-&/95(*,+6;2./21/29,,/(**'''%%('366006.6.00322-%&&$&%-,2/0*4,4,+/*%%*(&*&$$$&).&..-9///1'*-)4-&'-,.1,)((%(/,+%4+/),)&(*/3040/,0''%(1*./2141*,.19630//+.+.0362,7181+4.:/./:445864,.5+)255*(1//3.)')%&&.))%4-./0150+*+++6..&&)*'(,0-031.(&+,3*-2*4*5*9('--)((),//.--..))).1020/./36068,+$()*''+,*.*1,,))&'+(*'272,),349)+'(+(*++,-87969,)++01(')%'+63/.-%&+15-2//,%-%&'&)()*02.*,724224.('*),17./...'4675..-,-'++2()2-5:)'/,)+2'$&((-$%(+(&+))*06/..,0/11,+/3726.**)%%+)&%&+(*'-)5.344,7.:2567139:::/..2422/1,-079*23('+)+,*(*.3.02$'('(),.056:8476;7.//.)-%**++3-)(,-.6.-7;8334.,4.//233/,-+.(-*-4;9.1,**+../,-2126569535+:0%*.''%)&)-,.($%)./29764646120//*,,12219993/4-,6-.-2,(,1(.3.7-6*.,*)..')'''**2767302:809222-65-(5)&$&(($%'(+'*.%.&+/0/7.,,0*-.07769011./1.&$&(5/+2-*2-31.78137770+...4366898/03(/)%##$%'(9;64(%$$'%'%('+..10+3++21/./0:98/,*'&,.-1/1010)*)%(6,(*'0.6+07464-7;.-5:;997398425('-1+.,.+*,.466210//24.333967,6,++4)3.425.--*++.455666:537))(**,0/,./8677:,%,*+8(/35.2-+,3511+5471;30184///1.5%/)&'',335845398+'*,(*'-./1+++,103/75:7&3-(-1-/1031/43+/5:0+$''&&*)4-,#%%%'$..0,.)%%)'&%&)&(+.3,/+$)/8498*+6-3936/6
@0eed6daa-08c0-4ff2-9399-83e9f8104255 ch=183 read=220354 start_time=2019-12-13T12:56:18Z barcode=BC01 runid=2c9cf7bc05858273f10e7d7ec552fc0bd742dc3e
CTCCTACGGGAGGCAGCGGTGGGAATATTGCACAATGGGCATAGCCTGATGCAACCATGCCGCGTGTATGAAGAAGGCCTTCGGGTTGTAAAGAAATTACTTTCAGCGGGGAGGAAGGGAGTAAAGTTAATACCTTTGCTCGTGAGCGTTACCGCAGAAAAAATACCAGCTAACTCGTGCCAGCAGCCGCGGTAATACGGAGGGACGTTAATCAGATTACTGGGCGTAAAGCGCACGCAGGCGGTTTTGTTAAGTCAGATGTAGAAATCCCGGAAGGCAACCTGGGGCATCTGATACTGGCAACTTGAGTCTCGTAGAGAGGGGTAGAATTCCGGAGTGTAGCGGTGAAATGCGTAGAGATCTGGAGAATACCGGTGGCGAAGGCAGCCCCCCTGGACGAAAGGCCTGACGCTCAGGTGCGAAAGCGTGGGGAGCAAACAGGATTAGATACCCTGGTAGTCCACGCCGTAAACGATGTGTCGACTTGGGTTGTGCCCTTGAGGCGTGGCTTCCGGAGCTAACGCGTTAAGTCGACCGCCGCAGGAGTACGGCCGCAAAGGTTAAAAAACTCAAATGAATTGACGGGGGCCCGCACAAGCGGTGCAGGCATGTGGTTTAATTCGATGCAACGCGAAGAACCTTACCTGGTCTTGACATCCACGGGAGTTTCAGAGAGATGAGAATGTGCCTTCGGGAACCGTGAGACGGAGTGCTGCATGGCTGTCGTGGCTCGTGTTGTGAAATGTTGGGTTAAGTCCCGCAACGAGCGCAACCCTTGTATCCTTTGTTGCCAGCGGTCCGGCCGGGAACTCAAAGGGAGACTGCCAGTGATACTTCTGGAGAAGGTGGGGATGACGTCAAGTCATCATGGCCCGCCCGACCAGGGCTACGTGCTACAATGGCGCATACAAAGAGAAGCGACCTCGCGAGAGCAAAGCGGACCTCATAAAGTGCGTCGTAGTCCGGATTGGAGTCTGCAACTCGGCTCATGAAGTCCGGAATCGCTAGTAATCGTGGATCAGAATGCCACGGTGAATACGTTTGGGCCTTGTACACACCGCCGTCACACCATGGGAGTGGGTTGCAAAAGAAGTAGGTAGCTTAACCTTCGGGAGGCGCTTACCACTTTGTGATTCATGACTGGGGTGAAGTCGTAACAAGGTAACCGG
+
%(01.03-4/(-5-/54,0313*/++/51+*+,5:51.'(&(')06..14320&-00/04:45552201,,0&(++0.87783<9370+).,&*)&+'&'98+++--05;.'/,,,,0)%&&)/,*5/4/334187+*568/7.*(*050*.5*01,0132/&#&,*%21-1/,+//11502.411222,.%,,%&#)&,)-+*-/0.6/8/7&/&*2-/08964448;6.112+2,2228:64;:9*%/1).-12135,'+%%.5-*08,)-$$&().-13/+54//./01--../879//-&%$&%--/./7830--(,283.1*,/--:,&.$&)4()**,:1+06,)-.71.***,14281*)''1228392898/,,+0.-06/489*(4:4/+*)(+,.2++,25889319111%&())*1/689.(./1:+5...&1/-.0326</.4::4433.&*+-20279410+,).*/42++,)-.+,365319*1+,)1413916-+..*38--..2701020;17-760++(%&$#&%0)(&)*/47825388)/2-319726*.01(6/+'''/(,+2.198004()-,./3/2-4,+*&))(+30/052::799:71011158825.-,(./962613;61%)(),-'1551)%*(,&&(*234.-)((*+34434:8,8./4562%32.42578420120&&-1010%+++-/,/585+,'().05650:/--,+0*)/01-11:41.-12)(,-24//59/8-0/:502%,'+3,.80(0++04+,-5970.05070:64754:29,.,*)')67887./-,-),&&*&'+1.)&*.10+.53.479:76723+.5622022+:8*&)''((;.*,.8)((*&*-110-1..7;978788895+)*(.)),85474579+)('(,.8+,/1;3*-,.+,69../////839765201.+9+*)&')*-+/.40122'-)+%*)--.,6&(&*+00-/$%%',3-./;88759)*,62074/0+0,+*1-&*-,4*.001)*(()))**'-3-9;.12..-01392:6,,--525;7/850(%)+)*417--,*1+8,74435&33*06++*+)*-.%(./*(''(6;:97/////263.0/500/2349786/4/389987
@3427a693-f506-441a-a6a1-597ecaa029ef ch=236 read=165087 start_time=2019-12-13T12:56:13Z barcode=BC01 runid=2c9cf7bc05858273f10e7d7ec552fc0bd742dc3e
CCGGATTTACCTTGTTGACTTCACTAATCATCAATCCCACCTTAGACAGCTCCTTCCCTTGCGGTTGGGCCACCGGCTTCGGGTGTTATCAACTCTCGTGGTGTGACGGGCGGTGTGTACAAGGCCGAGAACGTATTCACCGCGACATGCTGATTCGCGATTACTAGCGATTCCAACTTCATGTAGTAGTCGAGTTACTACAATCCGAACTGAGAATGGTTTTATGGTTTTGCTTCCTCGCGGCTTCGCTTCCCTCTGCACCATCCATTTGTAGCACGTGTGGCAGCCCAGGTCGCCAAGGGGCATGATGATTTGACGTCATCCCGCCTTCCTCCCAACTTGTCACTGGCAGTCTCGCTCGAGTCCCCAGCAATGATGGTAACTAACGATGGGGTTGCGCTCGTTGCGGGACTTAACCCGACATCTCACGACACGAGCTGACGACAACCATGCACCACCTGTATCATATAGCTATCTCTCCATCTCTGGAGCCTTTATGATATGTCAAGACCTGGTATTGAGTTCTTCGCGTTGCTTCGAATTAAACCATGCTCCACCCGCTTGTGCGGGCCCAAATCAATTCCTTTGGAGTTTCATTCTTGCGAACGGCCTACTCAGCCGGAGTACTTTATTGCGTTAACTGCAGCACTGAACTTTGACATCCAACGCCAGGTACTCATCGTTTACGGCGTGGACTACTAGGGTATCTAATCCCTATTTGCTCCCCACGCTTTCGGGACTGAGCGTCAGTTGCAGGCCAGATCGTCGCCAACCTTCGCCACTGGGTGTTCCTCCATATATCTACGCATTTCGCCGCTACACATGGAATTCGATCCTCCTGCACTCTAGCTGCCTGGTTTCTACATATGGCTTACTGAGTTAAGCTTCGGGCTTTCACCACAGACCCTTGCTGCCGCCTGCTCTTTACGCCCAATAATTCCGGATAACGCTTGCCACCTACGTATTACCGCGGCTGCTGGCACGTAGTTAGCCGTGGCTAATAAATTGCCGTCACTCGGCTACCATTTCCTGTAGCCGCCGTTCTTCCTTTATAACAGAAGTTTACAATCCGAAAGGCAACTGCCTTCACGCGGCGTTGCTCGGTCAGGGTTTCCCCATTGCCGAAAATTCCTACTGCTGCTCCGTAGGG
+
-/,0&3*&'./10*,),)3794),$&)*+-//')('+)'/,,0/014,22238251/(&'&)'.-0(6556.06/2/1/3-7734/;/00/5.,+&'(1+00335695;7529-/002+,,9+.1-(*-0,2*3-.,--.1-+(,*158::2118+(())5.533/,,/.2/7+-'*-,2+2(+&'%&+-/1.+2,)+76600--+-0524/0-.531.8::.2349*790)-271*+0173933;7555448-+-4..*--(-+-182+*'%')&*/31+*&$&**,+'-,,.%&&4,-,62.-4./..,/80-/212593:-*+526:-2+3*')-,/..0;89/:...58848/+.&)*3274/&*#&'1+-.32742834490000),/1,:02244:87<441.(-*()5-8;6334530,,%)+2235'',-+/,4.34516:52///2822.012376,/023675132345+3./.2/.,.'&*.-7801.//0178801//164+2/*-/('+-939<978/7+))0-1+),0,97-518+***6/,83*(,4*&)**/72121&)')+*5,:02582/+(**5945:;71801+,55-&$&'&,-.'(')*)+*.-.)--&/)*+*1*1)+-+-/+1&-,.08//20,/085:)8-7'(%$(.'*-223:65/:-&'&1-116:610//011-'++,-(+62:4++&+*)(+*785-2300/;9-,::7987-53648/20;1205718-02:3131()((%,-.299<;34221+,.694:658233878772413.1;.-19913732,/&,*+.*2*/(*,,0-/1+*,(++.//033101.06-6,*'&%**-.*+)+//**,)),502).048%8975;:434.()%$79<8/:...6763690)$&%()'$*(.+(,1-04765373865973122.00*-1/2539519127424223:6425-(+,-.729/--3-3*&%$&,*12*+,',1013/0446;75244.4:743--,++-6+-+,0144:33.35,..6.-*..-/;7005;:5*),+)''*'&&'"'(*72./.)0++*:/..564;..,.510;/19:4+.1-41/..*7)3.5*+(%$'&'('**(-31('
@2d3b5251-6d43-40c0-8515-224985b94232 ch=204 read=95157 start_time=2019-12-13T12:56:12Z barcode=BC01 runid=2c9cf7bc05858273f10e7d7ec552fc0bd742dc3e
CCGGTTACCTTGTTGCGACTTCACCCCAGTCATGAATCACAAAGTGGTAAGCGCCCTCCCGAGTTAAGCTACCTACTTCTTTGCAACCCACTCCCATGTGAGGGTGTGACGGGCGGTGTGTACAAGGCCGGGAACGTATTCACCGTGGCATTCTGATCCACGATTACTAGCGATTCCGACTTCATGGAGTCGAGTTGCAGACTCAATCCGGACTACGACGCACTTTATGAGGTCCGCTTGCTCTCGCGAGTCGCTTCTCTTTGTATGCGCCATTGTAGCGTGTAGCCCTGGTCGTAGGGCCATGATGATATGACGTCATCCCCACCTTCCTCCAGTTTATCACTGGCAGTCTCCTGAGTTCCCGGCCGGACCGCTGGCAACAAAGGATAAGGGTTGCGCTCGTTGCGGGACTTAACCCAACATTTCACAACACGAGCTGACGACAGCCGTACAGCACCTGTCTCACGGTTCCCGAGGCACATTCTCATCTCTGAAAACTTCCGTGGATGTCAAGACCAGGTAAGGTTCTTCGCGTTGCATCGAATTAAACCATGCTCCACCGCTTGTGCGGGCCCCGTCAATTCATTTTGGGTTTTAACCTTGCGGCCGTACTCCCCCAGGCGGTCGAGCTTAACGCGTTAGCTCGGAAGCCACGCCTCAAGGCACGACGCCAAGTCGACATCGTTTACGGCGTGGACTGCCAGGGTATCTAATCCTGTTTGCTCCCCACGCTTTCGCACCTGAGCGTCAGTCGCTGGAGGCCGCCTTCATACCGGTATTCCTCAGATCTCTACGCATTTCACCGCTACACCTGGAATTCTACCCCCCCTCTACGAGACTCAAGCTGCCGGTATCAGATGCAGTTCCCAGGTTGAGCCCGGGGATTTCACATCTGACTTAAACAAACCATACCGTGCGCTTTGCTTGTCATTCGATTAACATGCACCCTCCAGCATTACCGCGGCTGCTGGCTGGAGTTGTGGTGCTTCTTCTGCGGGCAACGTCAATGAGCAAAGTGCTACTCCTTCCTCCCCGCTGAAAGTACTTTACAACCCGAAGGCCTTCTTCATACACGCGGCATGGCTGCATCGGGCTTGCGCCCATTGTCTCCCCCACTGCTGCCTCCGTGGGG
+
45+*.5/0205..5&//*2592*2**&)*/09:88;6201/:42531000*,-1941,3*('+,8-2(.,-00.788:32;3,15/79,*--36/,.-')''*%-'*+168;7-2.-,.,-+1125+9*-.*2115-,.2-041--20//5:.&*+015-/./3800++,4234:250*1253+//2.//.,,.--++')%./55;5./-3,-+(),1844./1::66.+34-6(%&)'''+),3)++()'++0190201:9.2+.,113929:..0()(((*'(*1/).867221)487;880*)('%(,./378212218,+./0943-7,,,195.//*+..76)..--2))((,/8-7*&*7/4577946747.+*//4&6-9870-33/9/-&()+68<24+;:65744+0,()0*+*87/075/.)-(*+-,/+)**)'%%$$*'+'.-*/1/11-+'(*-5:<02,)(*)4)5-/9-/9797762//530/4869888<8413+&)').;67:513.52;99<9787/:///99)+-2.4;/772+,..6:228.0/3/215.32-42*'*+4:593',-/+/3,00,'&&*/+3+.+808,055/3983,,038'983-))++2/1-,(),,%+**,(+,,+49*+-0/.1-*--+%&%&+$+/04067626467,46+$))4///69741&/+-)2,,/53-(2,03,-58,*./.6:/).005<3.5837:035,-766.10*%(0+3(-+4645:5<8%%%'..9668;88.1&')+,/0//27704;2/+.8677/.+-567838-/)'&+-245..+.-+2//.0172,(%%*'-9&)/)),.05689232:6:6/.4/:22/80*-52/(/1,+*++01710-0-93./59:46&'&'-)0&/**.0*%%&&%&#&-//&'++/,3')*,*-6-+.)&#&'*-.58354:::9842/*(,/&(',)%&**'$&%&,5044,(.*)-439::1;2223633')()(,$*+4,062/1/69/+155-6+)('&&)(')+%-'(%(',,355;46;6&.())--/)64458:8321015&274493965:-&,($'$&,9791*-+++,,6656442*30%
@a44de65f-0214-4289-a403-e1e25ea0245e ch=348 read=98389 start_time=2019-12-13T12:56:10Z barcode=BC01 runid=2c9cf7bc05858273f10e7d7ec552fc0bd742dc3e
CCGGTTACCTTGTTACGACTTCACCCCAGTCATAATCACAGAGTGGTAAGCTTCCTCGAAAGGTTAAGCTACCTACTTCTTTTGCAACCCACTCCCATGGTGTGACGGGCGGTGTGTACAAGGCCCGGGAACCTTCCTGTGGCATTCTGATCCACGATTACTGATTCCGACTTCATGGAGTCGAGTTGCAGGCCTCAATCGGACTACGACGCACTTATGAGGTCCGCTTGCTCTCGCGAGGTCGCTTCTCTTTGTATGCGCCATTGTAGCGTGTGTAGCCCTGGTCGTAAGGCCATGATGACTTGACGTCATCCCCACCTTCCTCAGTTTATCACTGGCAGTCTCCTTTGAGTTCCAGCCGGACCGCTGGCAACAAAGGATAAGGGTTGCGCTTTGTTGCGGACTTAACCCAACATTTCACAACACGAGCTGACGACAGCCATGCGGCACCTGTCTCACGGTTCCCGAAGGCACATTCTCATCTCTGAAGAAAACCGTGGATGTCAAGACCAGGTAAGGTTCTTCGCGTTGCATCGAATTAAACCCATGCTCCACCGCTTGTGCGGGCCCCGTCAATTCATTTTGAGTTTTAACCTCGCGGCCATTACTCCCCAGGCGGTCGACTTAACGCGTTAGCTCCGGAAGCCACTCGGGGCACAACCTCAAGTCGACATCGTTTGGCGTGGACTACCAGGAGTATCTAATCCTGTTTGCTCCCACGCTTTCGCACCTGAGCGTCAGTCTTCGTCCAGGGGCCGCCTTCGCCACCGGTATTCCTCAGATCTCTGCGCATTTCACCGCTTTACACTAGATTCACCACCCCCCCTCTACGAGACTCAAGCGCGGTATCAGATGCGGTTCCCAGGTTGGCCGGGGATTTCACATCTGACTTAACAAACCGCCTGCGTGCGCTTGCACGCCCAATGTAATTCCGATTAACGCTTGCACCCTCCGTATTACCGCGGCTGCTGGCTGGAGTTAGCCGGTGCTTCTTCTGCGGGTAACGTCAATGAGCAAAGGTACTTTACTCCCTTCCTCCCCGCTGAGAGTACTTTACAACCCGAAGGCCTTCTTCATACACGCGGCATGGCTGCATCAGGCTTGCGCCCGGTGTGCAATATTCCCCACTGCTGCCTCCGTAG
+
61612;13060-70*/3+55<926,+(+(53)*%'),...-%'*-/0.+'(&(*(())11&4).-+,'+,156+-0051899.&-)(,11%'(3;2'-).0-368928655935544669:2906.,54..%"''('$$$%&$")()22562,)*),05),'(*79895,/0618950*++222573'/(+&0&(+5;39-9/731122410,*.,-.,,+,,63./0.-+*+,.&&,*(*(0)-81322.98./55688:<9690,,03347602.-/9*+6::8++-*'((.74/-+*)**-,/37898,95-),405:03,1,-/;94466681:1105425218*)*96/0-%+140:24335263313229(5,..7/+6.1141'',/('+0('*)(.021,/-)//3&2850-/02003304/45)(('(*/173923'51308/01597687;9;.//''%%*-+/01:0.005452/'(+$+-)&(')35;87355,-03480,)'+(0.:;:821)+*/.00888.-/1.2:031+,++5646/07.003/139//*,89-(*,799;962;;....4:;-1307355-7+:.++-*+(341('+5.,:0/.,*,1/7-..-*3,./50/-,+,(-0*,,,()5,-./5721/2+1*//012239521++*/347;89606.(4)%'+/04.07889:93</02503-&)'(/6.2&',160125989:25699<9749')199.4915;*2;:;;+33.211354')-0.13312*%,.0-288./65+,*,)((()%'(*/6/&&''*01/2/-+72250*0)/79/6'1&+&.,4593//.*)(/,5/)*).06++&1/&30+'65,*+*+,-(()+/+4-7372/3/1622301,-+*,*$+)1,51,++-)'(2/46,*+25284+-+8*,,1:55//'(&**)481*7***99/9-(#)'$'17//01.1/.33;39<8/---5945:957.6---6669;3(2,*2174,,-2:)5;7(*,040'),)(%'&,'.18/,,0:3;7*.+.+662823;98.-+%)-/19673330/16467&84-4.+--85+)%/())0,1./0728:7,06410,./.19/588
@d8ee2fc9-bf9e-4020-9a11-92fb5f7a15f0 ch=320 read=91338 start_time=2019-12-13T12:56:08Z barcode=BC01 runid=2c9cf7bc05858273f10e7d7ec552fc0bd742dc3e
TACTGATCATCAATCCCACCTTAGACGAAGCTCCTTCCTTGCGGTTAGGCCACCGGCTTCGGGTGTTATCAACTCGTGGTGTGACGGGCGGTGTGTACAAAGGCCAGAACGTATTCACCGCGATGCTGATTCGCGATTACTAGCGTTAACTTCATGTAGTCGAGTTGCAGACTACAATCCGAACTGAGAATGGTTTTATAGGTTTTGCTTCACCTCCTTGGCCTTCGCTTCCCTCTACTGCCATCCATTGCTTAGCACGGTATTAATAGCCGGGTCATGGGGCATGATGATTTGACGTCATCCCGCCTTCCTCCAGCGCTTGTCACTGGCAGCCTCGCTAGAGTCCCCAACAATGATGGTAACTAACGATAAGGGTTGCGCTCGTTGCGGGACAGCAACATCTCGACACGAGCTGGCGGCAACCATGCCACCTGTATCTCAGCAAGCTATCTCTCCATCTGGAGCCTTTGTAAGGTATGTCAAGAGACCTGGTAAGGTTCTTCGCGTTCTTCGGAATTAAACCACATATCTCCACCGCTTGTACGGAAGGGCCCAAATCGAATTCCTTTGGATTTCATTCTTGCAGACATGCCTACTCGACGGAGTACTTATTGCGTTAACTGCAGCACTGAACGACATCCAACGCCCAGGTACTCATCGTTTACAGCCGTGGACTACTAGAATTATCTAATCCTATTTGCTCCGCTTTCGGGACTGAGCGTCAGTTGCAGGCCAGATCGTCGCCTTCGCCACTGGTGTTCCTCCATATATCTACGCATTTCACGCCGCTGCACGTAGATTCCGATCCTCTCCTGCACTCTAGCTGCCTGGTTTCTGTAATTTACTGAAGTTAAACTTCAGGCTTTCACCACAGACCCTTGCTGCCGCCTGCACGCTTTACGCCCAGTAATTCCGAGTAACGCGCCCTTCATCATTACCGCGGCTGCTGGCTGAAGTTAGCCGGTGCTTATTCTTTGGAGTACCCGTCATCCCAGCCAGGTATTAGCCGGCTGGATTTTCTTTCCCAACAAAGGGCACCACAACCCAGCGAAGGCCTTCTTCACTTACGCGGTATGGCTGGATCAGGCTTGCGCCCATTGTCCAATATTCCCCACTGCTGCCTCCCGAGGGG
+
)&*#%'+549637,1+)%0*/-,((,)(('+,75998426.//-+,(188913-3+*05/,66/-.322*4***0)-6263337:8;:441)+,/12582*.4+7&))).398:431431+*'%&56:9969052&4.23+)('($$)*14:6576666551023:41%'*,.&)0,,6**0531-+)-/-3,4::/32)./2:;0,23:2434/0%$$))*)1,/+-/,03))/-')$$*,1037508+()*()(%')%&&/)($%&)1*(-,,,,.'12+,0/..//.:9/+-.9::912-*'+0.73875/.*)%'++-031,-,..,13636117,+--02+(%.*()3.//7681-)(*.6-..,2*+*1+3--..+3/24./,3.4..*22*5-0.,/**+,20.3023)2'%/1+/10-+0)%-00-..0.3,$$%(('+-662110291552.+*(+'%*%&%$***./8663('&())3/$%'++..34:88;736111,087),/'.'999;;2211)(('0.*/)%&'&(.)-/5)((-)/,*&'(*.)2)7+9-3.&'&#16634:<61700+.41#+%*&'&''&,*/-)('),*0-*01-/+2*7())+*(*-(0,,'/0+'///2'0)-&'&$&(&'(,.115751:+)+(,*(*11:778346+(1)1.,-0*-54//-(-7**-.0-'(-4,/%87/0.-,05469-118$/%+*-1--021/2//00-0/.38.11-1-,.08./32+--.1-,,()&')/;5.%'&-0.23%-%)$($-*/1-)()/4--/--1./.&'(()&),/2899:93::.-+'&()+)*235-4)-+.'&)+.3'0963;51(&&')*7785,.,**&(/.,/3531,1-119/&++((()-.187;60.,./185''%(+-06620.)(+,13.53;773745/)')''*,00/171:.-,4*.5:40591/*,,22;646::64:-*(-&'+*/)/+**5.3512.7%768-.7<0-6/-/75:./2))&'&((*&2,+#%%'')*+.54;56/-((%&&)/0220055;555;011/5;506/0/153&00.+8*6)0)4,'&)*'*,)),))*+/+)***3.+
@e5bd3e29-6258-4dc0-b930-bda886a2010c ch=219 read=105762 start_time=2019-12-13T12:56:04Z barcode=BC01 runid=2c9cf7bc05858273f10e7d7ec552fc0bd742dc3e
CTCCTACGGGAGGCAGCGTGGGAATGTTGCACAATGGAAAGCAAGCCTGGTCGCCATGCCGCGTGTATGAAGAGCCTTCGGGTTAAAGTACTTTCCTTGAGGGAGGAAGGGGTAAAGTTAATACCTTTGCTCATTGACGTTACCCGCAGAAAAGCACCAACTAACTCCGTGCCAGCAGCCACTTGATAATACGGAGGTGCAAGCGTTAATCGGAATTACTGGGCATGCGCTGCCGCACCAGGCGGTTGTTAAGTCGAATGTGAAATCCCGGGCTCAACCTGGGGGCATCTGATACTGGCAACGAGTCTCGTAGAGGTAGAATTCCAGGTGTAGCGGTGAAATGCGTAGAGATCTGGAGGAATACCGGTGAAGAGCGGCCCCCTGGACGAAGACGGTAGCTCAGAGTGCAGCGTGGGGAGCAAGCAGGATTAGAATACCTGGTAGTCGCCGTAAACGTCTCGACTTGGAGGTTGTGCCCGCTTGAGGCGTGGCTTCAGGAGCCTAACGCGTTAAGTCGACCGCCTGGGGAGAATTACAGCCGCAAAGTTAAAAAACTCAAATGAATTGACGAGGGTACTGAAGCAGTGGAGCGTAGTTTAATTCGATACAGCGCGAAGAACCTTACCTGGTGTTATCCACAGGTACCAGAGATGAGAATGCGCCTTCGGGAACCGTGAGACTGGTGCATGGCTGTCGTCAGCTCGTGTTGTGAAATGTTGGGTTAAGTCCGCAGCGAAGCGCAACCCTTACGCCGCTTTGTTGCCAGCGGTCCGGCCGGGAACTCAAAGGAGACTGCCAGTGATAAACTGGAGGAAGGTGGGGATGACGTCAAGTCATCATGGCCCTTACGACCAGGGCTACACGTGCTACAATGGCGCATACAAAAGCAACCTCGCGAGCAAGCGGACCTCATAAAAGTGCGTCGTAGTCCGGATTGGAGTCTGCAGCAAACTCCATGAAGTCAGATCGCTAAGTAATCGTGGATCAGAATGCCACGGTGAATACGTTCCCGGGCCTTGTACACACCGCCCGTCACACCATGGGGAGTGGGTTGCAAAAGAAGTAGGTAGCTTAACCTTCAGAGGCGCTTTACCACTTTGTGATTCATGACTGGGGTGAAGTCGTAACAGG
+
,-./+.0,6/(+/+*+))*+33/32.:/++,-5<66-+(%$%,-&0+(*&&&%%%01'/..23622&(&)+''(18485*+*()+/3,-()+.1,()()&13((,,--+1.((-;813212/-+('+*+566(**+0360:0/:/.20.153.$''),,&0....-1.04--3,,0+149-+.+(%/+3+-/(,**,*/089.163-7,,+&1*--/+-,12.)$'%'%%,&*0+.%-&-(3.+-02)*306.26)*2/-.-/2+*02-,7807:24270/24*+*'++*0132361)''(%''*(+.438--'1-**)),-,8)+686410..*.*))4.*+6987//-./43;5/01/547;;8;40-,)*-.333877/,698:,0)*)0-0+++-.2%(%()5--+-,2.,6.*/.37%4)35+4)*%')017:(*0/.556*4-5633,.-.-)()(*0-3.3003;)+195+%&)'++26--.-6,+)+''*%()'(.8420+-/30069819989;8-/4+)&)%-)','1656845(+-984;58*//5+:+,,22540,0,&0,)&%)(&,&&(%')+2,*)$+$-4;9/233/,.0)0.(.++*+-),..**,.2:7750(+%$(-*()%(('*+////00221,0422-,-,,12,89181/24+'%$$#&&%&)'/)6111::998)./0118-32+,274821-:+88894,)/16452(3,/)*+451*./(+(&%#%(%'.3.-7;355-./13.2(3+/,&2-0*+1646*+)&'(3587.,,,*/108---4++2+-5(2/487/23569889564788:856'-58(&4).--04-./61+,*'()(.-.,-,6/)/-+,.***-0*($&$&0100'&'&)+17457;63646*)/89--3798978;79.9**-&1.00+---3::4'5494.-29,/315002(*./3*()%%%*09566:918893/-5/.13.1/21//:2.0/28553,0675/9/-+,+-,/7-55,)+)((&+3'.%'$$%%)&/05;035:2*%*((,+,+++&%&&2+02066$+&.)/++//))040-59,,555643-.-./.(/011+/,+-1-1///('+
@a9d8a0e7-3574-4ee9-8a94-8f9e2876bcfa ch=271 read=98608 start_time=2019-12-13T12:56:03Z barcode=BC01 runid=2c9cf7bc05858273f10e7d7ec552fc0bd742dc3e
CCGGTTTACCGGCACGACTTTACCCCAGTCATGAATCGCAAAGTGAAAGCGCCTCGAGGTTAAGCTACCTACTTCTTTTGCAACCCTCCCATAACGACGGGCAGTGTAGGCCAGGAACGTATTCACCGTGGCATTCTGATCCACGATTACTAGCGATTCCGACTTCATGATCGGTGCAAAACTCAATCCGGACTGGCGCGCTATAGAGGTCGCTTTGCCTCTCGCAGGGGTGCTTCTCTTTGTATGCGCCATTGTAGCATTAGCCCTGGTCATGAGGCCGCGGTAATGACGTCATCCCCACCTTCCTCAGTTATCACTGGCAGTCTCCTTTGAGTTCCCGGCCGGACCGCTGGCAGCAGGATAGGGTTGCGCTCGTTGCGGGACTTAACCCAACATTTCACAACACGAGCTGACGACAGCCACGCAGCACCTGTCTCCACGGTTCGGCACATTCTCATCTCTTTCAAGCTTCCGTGGATGTCAAGACCAGGTAGGTTCTTCGCGTTGCATCGAATTAAATACATGCTCCACCGCTTGTGCGGGCCCCGATCCATTCGTGGTTTGCTGCTTGCGGCAAAATGCTCCCCAGGCGGTCGACTTAACGCGTTAGCTCGGAAATACGCCTCAAGGGCACAACCTCAAAGTCGACATCGTTTACGGCGTGGACTACCGGTATCTAATCCTGTTTATCCCACCTTTCTTTTAAAACGTCAGTCTTCGTCAGGGCCGCCTTCATACCGGTATTCCTCCAGATCTCTACGCATTTCACCGCTACGCAGATTCTACCCCCCCTCTACAAGGACTCAGGCTTGCCAGTATCAGATGCAGTTCGATTTGAGCCCGGGGATTTCATCTGACTTAACAAACCGCCTGCGTGCGCTTTACGCCCAGTAATTCCGATTAACGCTTGCACCCTCCGTATTACGCGGCTGCTGGCACGAGTTAGCCGGTATGCTTCTTCTGCGGGTAACGTCAATGAACAAAGGTATTAACTTTACTCCCTTCCTCCCGCTTCAGTACTTTACAACCCGAAGGCGCTTCTTCATACGCGGCATGGCTGCATCAGGCTTAGCCCATTGTGCAATATTCCCCACTGCTGCCTCCCGTAGGAG
+
.*'4.6--10&&#%,++-,2+'*'&$*(,-366/70/%%),-+)',(&(+(.*&*&&'(0637.243470(-+1.7/7-*,/'.63)+53()%$$,-1*+'(%','&%')/4&0104,&+%.51022)3+4/55<:87575.&'*/26022103336;542-11,*$$%&(-/,/(,'))')')&%(/'1+5.&)'&&'#$&$%'&&*'+'%&&''$'&'((,,0%'*/('&*-0243/97..677779;+:+*()++&+'&&-.3./8+*%&&%/,/('&'#'$)%+126888-;77,.187:5&()'*3-*+72991:0--11190/3.)(.6/284-5845:4,'&&&&-.1/42*6-84,,+*1*,-03451901+83.0214-54,/-14182,'((')*,,.654334-*',+-0+/-/+01459353103+),,/-.%'%&&()/7400/126-/-)$%'#$&(9:878940,./02545)/,814,4/846<:99832+..0;-)++.-1)$'')/-2..5*,1,,-,,044/-.,36)%''*'%(/$&'(-*,&$%##&&'(+,)''27+++,,:49/--17375773.4./-...007/./13/,-.))*+.29320+).)***585955/,*()+/787:52/:0+()&),14:/*-.1/(+&'*100:1-&)+62)%**41(+.095*01,(&26772330036696224.(04,4-02065/226;2:878;5632/.,/00/1.+13618<:0*,2+,+((%(''+/7.6274642/,0++*)&&('.0982'%'$%'.1&01234**-.*/11-,)((38--,/6,)(+0--4<254-/+,,0.2-7.5;963,,-%(,-.3831051*,,.,*(,-7849,+)*003:33-3+)),356567++*'&#'''*4-..-.10.+/($/.5/)18,**$$$(/369:/++)/45016635103../(30:.+/.003-0*,33/02/6*.665,49-')($$''(&(,4-*23.6-)*03/0.%(+/+/81*('+&*(-/.3497+*)))0(,7320%%*,-*+1-..71:321.467+%''(5456-+//*+635,*)
@22120332-0c34-4508-a700-486b025995ce ch=203 read=93757 start_time=2019-12-13T12:56:01Z barcode=BC01 runid=2c9cf7bc05858273f10e7d7ec552fc0bd742dc3e
CGGTGCTTATTTACGACTTCACCCCCCAATCATCAATCCCACCTTAGACAGCTCCTTCCTTGCAGTTAGGCCACCGGCTTCAAGGTGTTATCAACTCTCGTGGTGTGACGGGCGTAAGGCCCGGAACGTATTCACCGCATTTGTACTGATTCGCGATTACTAGCGATTCCAACTTCGTAGTCAGAGTTGCAGACTACAATCCGAACTGAGAATGGTTTTATGGGTTTTGCTTCACCTCGCGGCTTCCTTCCCTCTGCACCATCATTTGTAGCGCATTATTGTAGCCCAGGTCATAAAGAGGGGGGCATGATGATTTGACGTCATCCCGCCTTCCTCAACTTGTCACTGGCAGTCTCCTTCGATCCCCAACTAATGATGGTAACTAACGATAAGGGTTGCGCTCGTTGCCGGGACAACATCTCGACACGAGCTGGCGACAACCACATGTACACCACCTCTCATATGGCTATCTCTCCATCTCTGGAGCCTTTGTAGGTATGTCAAGACCTGAAGTGGAGTTCTTCGCGTTGCTTCGAATTAAACCACATGCTCCACCGCTTGTGGGCCCCATCAATTCCTTTGAGTTCATTCTTGCAGACGTACTACTCAGGCAGGTACTTATTGCGTGCTACGGCACTGAACTTTGACATCCAGCACTTAGTACTCATCGTTTGCAGCGTGGACTACTAGGGTATCTAATCCCTATTTGCTCCCACGCTTTCGGGACTGAGCGTCAGTTGCAGGGCTGGTCAATGCTTCTTCCACTGGTGTTCCTCCATATATCTACGCATTTCACCCATACACATGGAATTCCACGATCCTCTCCTGCACTCCTAGCTGCGGGTTTCTATGAGAAGCACTGAAGTTGGCTGAGCTGCTACAGACCCTTGCTGCCGCCTGCTCCTCTTCGCTTAATAATTCCGGATAACGCTTGCCACCTACGTATTACCGCGGCTGCTGGCACGTAGTTAGCCGTGGCTTTCTAATAAAATTACCGTCACTCGGCTACCATTTCCTGTAGCCGCCGTTCAATACGCTATAACAGAAGTTTACAATCAAAACCTTCTTCCTTCGCGGCGTTGCTTGCTCGGTCAGGGTTTCCCCATTGCCGAAATTCCTACTGCTGCCTCCGTAGAG
+
%(((%&'%%*3-*,/134;1./.497+/+2799:7:477+)0+()(*.++,-,78-45-,,+-%/-/%*&''(,.+.)',$('))&%(-,/.5---3*0--..6/0111+'&#%(('*,+,((&'')%+%'+./5;66-2.+%,&698.7--+..,/2/110./0/8.4'(%,+/($(&'(7*(%).810,323644595/0&'/120,+-30.,,67+354:078:-024;4./../-+-1,/6+'(0+80+0-../33(23/77,,1.-/$,%,('.)'&&),.))/51/*.-*)-&1.75;.628/////3:80156789059-*1969/()7*3--3-0268040//87320'&3%%%'*//(0+,,-2.-.0/4459667:5221.)--2+9354684-/0,.'..1++'.)2.-)))0/1333..--%*,2:97-,+*+.%+)()-)(())*+/,.-12::9852211255550//0/,-1.03-$*&')()'&),,2/1/+(%'&&-*.,03<9:;7/0-.-(+03.'(-0-0;9:8/,+.,-.0('.1-1/4/)+(()31)&(*&*),1+4902'(,:-+8;-02/0*0.3,2-/+*+-.-002&($('+,1*4-,,++&()%,'40457867//99/023/6',$*&*+.,.2//001:963;5*/,0/0288699766-4.,0/04-0:496***09-)-*44-'/-.+16-'88-*&&'*,.-5*,-:11-.(&(%()*)0(*##%&&&''*&+*075--7,307:8:9:8987576835:,*).-+(+))'&(+67*5*.+-*,+,00946/0731-(*),)*.876.,%-,0:3+('(()%&&%&'),/.--1,+%%&%$&%%$(+&*,/38;.1.,-236:66*(''(37*-0+'%&*&/+.+4/9-215147231/6/.61/30-%--.11:)-)%#'&')*,10,+&)),-409//0702/+*/42.-.-)+--(+-+05577123+/*)('+-)/:61842+-.09249134'%%(%*$&-)+2'3)*,-*-:61478,.&-,)07/8128992,-%)*/,/--+*,*)*,00714,643-:.4;;-):-+/'()*,+6.6.*+'''$%('),6.231''
@d962a98c-80f0-4d03-9ab1-f3f768eb71e0 ch=195 read=87845 start_time=2019-12-13T12:56:02Z barcode=BC01 runid=2c9cf7bc05858273f10e7d7ec552fc0bd742dc3e
TTGGTAGCCGCTTCGTTCAGTTGCATGTGCGTGCGAAGTTGTCGATTATCTTTGTGTTAACTTCCTGCGCCTGTCGCTCTATCTTCCGGTACCTTGTTGCGACTTTGGCGGTCATGAATACCAAAGTGTGGTAAGCGCCCTCCCGAAGGTTAAGCTACCTACTTCTTTGCAACCACTCCACATGGTGTGACGAACACGGTGTGTACAAGGCCGGGAACGTATTCACCGTGGCATTCTGGTCGAATTACTGGCGGCTCGACTTCTGTGGAGTCGAGTTGCGAACTCAATCGGACTGGGCTTTATGGGGTTAAGCGGCTCTCGCGAGGTCGCTTCTCTTTGTATGCGCCATTGTAGCGTGTAGCCCTGGTCGTAAGAGGGCCATGATGACTTGACGTCATCCCCACCTTTCAGTTTGTCTGGCGGTCCTTTGGGTTTCCCGGCCGGACGGCAGCCGGGGATAAGGGTTGCGCTCGTTGCGGGACTTAACGGCGTTTCTGCTGGTGGGCGACGTATGGCACTATCTCACGGTTCCCGGTACGTCACGTCTCGAAGCGCCGTGGATGTCAAGACCGAATTAAGGTTCTTCGCGTTGCATCGAGATTAAACCACATGCTCCACCGCTTGTGCGGGCCCCGTCAATTCATTTGGTTTTATGCTTGCGTATGCCAGGCGGTCTGACTTAACGCACTTGTTAACTCCGGAAGCCACGCCTCAAAGACAACCTCCAAGTCGACATCGTTTACGGCGTGGACTACCAGAATTATCTAATCCTGTTTGCTCCCCACGCTTTCGCACCTAAGCGTCCAGTCTTCGTCCAGGGGCCCGCCCTTCGCCGCGGTATTATCGAATCTACGCATTTCGCACTTCCTGGAATTCTACCCTCTACGAGACTCAAGCTTTTGCCAGTATCGGTCACGGTTTCAGGTTGAGCCGGGGATTTCACATCTGACTTAACAAACCTGCGTGCGCTTTACGCCCAGTAATTCCGATTAACGCGCCTCGCTGTGCGACGCTGTGGCACGGAGTTAGCCAGTGCTTCTTCTGGGTAACGTCAATGAACAAAATTAACTTTACTCCCTTTACTCCCCGCTGAAATTACTTTACAACCAGGGCCTTCATACACGCGGCATGGCTGCATCAGGCTTGCGCCCATTGTGCAATATTCCCCTGCTGCCTCCGTAG
+
$#/--(&('%&%%1+167+,10,.150,($'')('$$**4-/**&,&%(*59834/6/1-++2++&%&$&'().1//2/--./4774,./+,/7/'5-%%''%$%%''$'(()%%%'*+*1(496'0'(*625-)*+41*-,*&')),20674,--+05//032+67-)*/+0/&)+.,&)+..)-0++,,($''%&()'&&',+.(4**8+*0)4-.272340-/0//./,),)&%(&()&$%.)(-//4)-'&'-)*-,5(%%(&,$&(2-)**-,..,761+-*'))/-1&&%$%%'..2*&+*'))*&''%'*0.1/02/.13-,.1209658/)+)+2226<805(('*,)*)*((-7.-19;:5/6+*%/0-:;61///+,&(%():99::8188/*0)((%'&+.5/'+)'(-.)665-1,('((,*%&'&*)..,+&&().%*-(+'1-553*/5.-7/00533/.7./.:85,1(&$%%&'*(++'%%%&&(&&++/0-(%%"$$&%$&&$)('(&-0942:,)*(%%'%()$&&+%*&$%'&&))-,-1:99599624684&&$*%*+)0,:986/**),.,-)*)&'%'/*2:040++).-.//5.37++2-+-./.7.088-*+,%+.:1(+1.)./55+$&$%)&)*-&%%#%%$)*)(/.//12.4.3-+'.#($$%('&%%'-+()*+&,/*-.184330)'(('-//-.'-1,--.55446-53.)1*57788:90//,:/-+(1)))/&,-/27'(,2*)**-37+'*)+0686010250/+()''()),1106+33:)(15)*,4,*-($%&'(,*%(()*'('&)''***(''++036<;2')),0..())+*-/3,+&*-,%1,*.,,04474..*,.2/+-1824502,//-,'*/5/8-'%)+02*&.16)642,.8+*)*),,)(*&('5*78;665*),'*)-)()))(-,23''&'(/34.,+,1/2-,))'(&)(%$'%&&'&%)(*,-'(+(%)*+&'(+*,.3%1+&')&&$&$#%)*)+--.:7360+((1/50&/'/+-26/,-.60'-/($'&.0-($%'#''&(+*+05/+-0364%,/-%$(*'130/%+),'1.,./65634445,58164/30373-090/+*.()),./77+(+0432710.)(*)
@64d95859-098e-4436-9bc1-d6e1e9c01173 ch=128 read=232004 start_time=2019-12-13T12:55:57Z barcode=BC01 runid=2c9cf7bc05858273f10e7d7ec552fc0bd742dc3e
TCGGTGTACTTCGTTCGGTTACGTATTGCTGGTGCTGAAGAAGTTGTCGGTGTCTTTGTGTTAACCTGTCATCATCTTCCGGTTTCTTGTTACGACTTCGCAGTCATGAATCACAGAGTGGTAAGCGCCCTCCCGAAAGGTTAAGCTACCTACTTCTTTTGCAGCCCACTCCTGGTGTGACGGTGTGTACAAGGCGGGACGTATTCACCGTCAACGTCTGATCCTGATTATAGCGATTCCGACTTCATGGAGTCGAGTTGCAGACTCAATCGGACTACGACGCACTTTATGAGGTCGCTTGCTCTCGCGAGGTCGCTTCTCTTTGTATGCGCCATTGTAGCACGTGTAGCCCTGGTCGTAGGGCCATGATGACGACGTCATCCCCGCATCCTCCATTTATCACTGGCGGTCTCCTTTGAGTTCCCGGCCGGACCGCTGGCAGCAACAAAGGATAGGGTTGCGCTCGTTGCGGGACCCAACAACATTTCACAACACGAGCTGACGACAGCCATGCAGCATCTGTCTCACGGTTCCCAGGCATTCTCATCTCTGAAAACTTCCGTGGATGTCAAGACAGGTAAGGTTCTCGCGTTGCATCGGAATTAAAACCACGTGCTCCACCGCTTGTGCGGGCCCCATCAATTCATTTGAGTTTAACCTTGCGGCCCGTACTCTGAGCCGGTCGACTTAACGCGTTAGCTCGGAAGCCTCAAAGGGCACAACCTCCAGTCGACATCGTTGCAGCGTGGACTACAGGGTATCTAATCTTTGTTGCTCCCCACGCTTTCGCACCCTGAGCGATAAGTCTTCGTCAGGGCCGCCTTCGCCACCGGTATTCCTCCAGATCTCTGCATTTTCACCGCTACACCTGGAATTCTACCCCCTCTACGGACTCAAACTTGCCAGTGTCAGATGCAGTTCCCAGGTTGGGCCGGGATTTCACATCGCGGCTTAACAAACCGCCTGCGTGCGCTTTACGCCCAGTAATTCCGATTAACGCTTGCACCCTCCGTATTACGCGGCTGCTGGCACGGAGTTAGCCAGTGCTTCTTCTGCGGGTAACGTCAATGAGCAAAGGTAACTGCTCTTCCTCCCCGCTGAAAGTACTTTACAGCGAAGGCCTTCTTCGCGCCACACGCGGCGTGGCTGCATCAGGCTTGCGCCCATTGTTACAATATTCCCCTGCTGCCTCCCGTAGG
+
&(.&)&-',.2//629'0.0-..1*01,,.050/.102-),(&(3,-/'3/00/07302,1*)$('%&,,&),*+,/,)&++()%&*5/1+%*+01190%1#,,:8:8366403.%((+,.-+)+,.2:3.2--*/4+*,/703-00.2+('*+;/658,020&03/)++12%(+/)))%.)00-,*,,//*02*0,+-/,/*+-++03&0%%&(#,,004+0&#()*0&$%(*.02703/&24;58987++,./-237+1.--,*-./27081100145863+/371&-)&')*/&*+2-/./-0((.,*-,1045544-38-+133.,*/108500/.10141+*()+52/04772,.),(67*0-*,*,-(/678974377*$'$(')()(%&12,-*'-++2.*03336--30-./49/4,+4.319/6/,-30/+(&+&'.-3(7/86.)0,3.,.0/42033013;7614&,%.*.-/1:,*+,31.%,''3223/36630/4311+)$++-889875763527::-5/%)..-1722788:8750-1/)+/2182689752430.---'(.,('/*26..2*/1/0*)$)+*)+*,.,98/1/,-&0,/117/14,.4//299452112+,56//2.,&')+,/.8<..,6-4-,*',93--,,,,+&&%/0'/,4552--*/(0/5424'.205(*,*%+-(.*5'11'/,35868/7(+(+*++)*-6317&'%&&()03531*/(..),/49050.*)*+*69451776+,0-,/::/)*(,.'&,---*$)(1,377;8789,5992:4787;789/.6.2942*20112---47877414.18::516:1494424820,.,2./0)12//-+53/10226884-')(&*35-/0&/40/000:255;5:3()**8-+/7+'(*'49..((%)''(*'//3110/51*.,054580720/,,,)&+.44))112316/2/1/9181204/**+06734801/--,-&'/74633/2)('-+.(*..+$((%.--.2026;6434.13246856/),++31788)+(')(-('+,,2:8,*/70.*.--/-*),)-0/)$'%&.&'/'.*3/0/+./,0)+*),)0-+-'&$(*402-----&58467)2..31&),*0.,*3-+,46233/()+*'))'+-,,5/1*
@4c38ec85-152c-4572-980b-373a3a9f8ca0 ch=283 read=91913 start_time=2019-12-13T12:55:44Z barcode=BC01 runid=2c9cf7bc05858273f10e7d7ec552fc0bd742dc3e
CCGGTTACCTTGTTACGACTTCACCCCAATCATCAATCCCACCTTAGACAGCTCCTTCCTTTGACCACCGGCTTCGGGTGTTATCAACTCTCATTGGTGTGACGGGCGGTGTGTACAAGGCCGAGAACGTGATGTTCACCGCGACATGCTGATTCGCGATTACTAGCGATTCCAACTTCATGTAGTCGAGTTGCAGACTACAATCCGGAACTGAGAATGGTTTATGGGTTTTGCTTCACCTCGCGGCTTCGCTTCCCTCTGCACCATCCATTGTAGCGTGTAGCCCAGGTCATAAGGGCATGATGATTTGACGTCATCCCGCCTTCCTCCAACATGCGCTGGCAGTCTCGCTTCAAGTCCCAACTTAATGATAGCTTAACGATAGGGTTGCGCTCGTTGCGGGATAACCCAACTCACGATGACACGGCTGACGACAACCATGCACCTGTATCTCCTTATAGCTATCTCTCATCTCTGGAATTGCTTTATGAGTATGTCCAAGACTGGTAAGGTTCTTCGCGTTGCTTCGAATTAAACCATTAACCACCGCTTGTGCGGGCCCCAAATCCTTCAGCTGAGTTTCATTCTTGCGAACGTACTACTCCAGGCAGATTACTGTGTGCGTTAACTGCAGCACTGAACTTTGGCATCCAGCACTTAGTACTTTCATCGTTTTACGGCGTGGACTGCTAGGGTATCTAATCTATTTGCTCCCCACGCTTTCGGGACTGAGCGTCAGTTGCAGGCAGATCGTCGCCCTTCGCCACTGGTGTTCCTCCATATGCGCATTTCACCGCTACATGGAATTCCACGGTCCTCTCCTGCACTCTAGCTGCCTGGTTTCATGGCTTACTGAAGTTAAGCTTCAGGCTTTCACCACAGACCCTTTGCTGCCGCCTGCTCCCTCTTTACGCCCAATAGTTCCGGATAGCGCTTGCCACCTACGTATTACCGCGGCTGCTGGCACGGCAGTTAGCCGATGGCTTTCTAATAAAATTACCGTCACTCGGCTACGGCTCATAGCAGCCGCCGTTTCTTCCTTTATAACGAAGTTTACAATCTGAAAACCTTCTTCCTTCGCGCGGCGTTGCTCGGTCAGGGTTTTATTGCCGAAAATTCCCTACTGCTACGCACTCCCGTAG
+
2017/;,.-2.*6+++7589<:82780-20---,-2.190.35673358)00015415+&('()64,0315.-0.,6+,*9--+/+-,/023&7'2+765678+993/1-....*.0-30600%).//28))+%'2,,-<564556754985910,/+,-1,.122588;781,&*0.:5765-677671810.%&**,+,/3204.,'(((,+%%&(24590,/02.59:.)*/4/.18567915./5.-.4/09,-..*)(*0.387-18-+.//&('%#&())$0410*,,,.383752232,:6,*773012405'(/775401*),%($'#'&*/121-0112:.0/-*0''(,7)+*)./,/*)'''$(),2153313*402:24167:668331951--+,*&*+))+*,,&&'**),(*+,244659606;6:42.,-%&(+-/89,..-0183333000/1.36.-**+&'))((*,***()%()2215)/()(*)--./,*/5<99<:67.2/+,.90/7,9+;;303+(.*6,8134/.1.-./2-233./+$%(,-(),+()*+,1467.++,891800.0:40631*)++,)'213(()+&%&%#%%(*+02717066:.22.1787;303/0.-.03'-%+((.'((-''*')+123*;<;.,-1-,*,1856/&--)/0/,0+,($$13,--;6+++/590.1.,/;6,-;:5757754567283;22-644-23:8553443+.4249<879:./26:544582.*&'-/4.5<//366((%$&()100021/,'()+-(,*,,/7876//..,,,-.7::23+/5+%%))((*+&+))'+',,/'()-0,&1410551.0/*+-+15<103,(+-57:469,+)*,0(',,71-/,62)/)**%*/*2-;--'%)(+2-.27%--+),)02/9--.,.5:788;;):&#$&%$$%))%%)(&')*-*,54,'(1.3:63.810;233456879/.&')-*-11/-)-+06859<,61'#&(.0+5.++16-*-**/85,.0'56781:;:1<:<89<9405.'--.19675<4551311+'1/$&(*&).;//953;99,062+(,.1/.)')(+&()6;,,440
@dfc17e7a-372c-41b4-ba6a-1544b4bde9e5 ch=465 read=46314 start_time=2019-12-13T12:55:43Z barcode=BC01 runid=2c9cf7bc05858273f10e7d7ec552fc0bd742dc3e
CAGAAGGAGGCAGCAGTAGAAATTTTCGGCAATGGGAAACCTGACCGAGCAACCGCGTGGAGGAAGAAGGTTTTCGGATTATGGCTTCTGTTATAAAAGGAAGAACAGCGGCTACAGGAAATGGTAGCCGAGTGACGGTACTGATAGAAAGCCACGGCTAACTGCGATGCCAGCAGCCGCGGTAATACGTAGGTGGCGGCGTTATCGGAATTACATTGGGCGTAAAGAGGAGGCAGGCGGCAGCAAAGGTCTGTGGTGAAAGCCACAGGCTTAGCTTCAGTAAAGCCACTTAGAGGCAGAGCAGCTAGAGTGCAGGAGGATCGTGGAATTCCATGTGGCGGTGAAATGCGTAGATATATGGAGAGGAACACCAGTGGCGGGAGGCGACGATCTGGCCTGCAACTGACGCTCCAGTCGAAAGCGTGGGGGGCAAAATGGGATTAGATACCCTAGTAGTCACGCCGTAAACGATGAGTACTAAGTGTTGGATGTCGAAGTTCAGTGCTGCAGTTAGCAATAGAAATTATCCGCCACCAGAGTATAGTACGTTCGCAGAATGAAACTCAAAGGAATTGGCGGGGCCCGCACAAGCGGTGGAGCATGTGGTTTTAATTCGAAGCAGCACTTGAAAGAACCAGATCTTGACATACTCATAAGGCTCCAGAGATGGAGAGAGATAGCTATATGAGATACAGGTGGTGCATGGTTGTCGTCAGCTCGTGATAAAGTGAGATGTTGGGTTAAGTCCCGCAACGAAACCCTTATCGTTAGTTACCATCATTAAGTTGGGGACTCTAGCGAGACTGCCAGTGACAAGCTGGAGGAAGGCGGGGATGACGTCAAGAATCATCATGCCTTATGACCTGGAGCTACACACGTGCTACAATGGATGGTGCAGAGGAGGCAAGCCGCGGTGAAACAAAACCCATAAAACCATTCTCAGTTCGGATTGTAGTCTGCAACTCGACTACATGAAGTTGGAATCGCTAGTAATCGCGAATCAGCATGTCGCGGTGAATACGTTCTCGGGCCTTGTACACACCGCCCGTCACACCACGAGTTGATAACACGAGACCGGTGGCCTAACCGCAAGGAAGAGCTGTCTAAGGTGGGATTGATGATTGGGGTGAAGTCGTAGCTAAAGGTAACCGG
+
,*)0+-*&)'-+./..3*),..08:9.77/3/..+()++08)+-67543,,)++,/-03,*/*,4+/1-2/50./19-06-1-&')//766:551260)/+2*)/0)703/--++&.(+0+(-)''(4**'()+33(,.'*,%&0($))(...***-*+/1/1'/,%)$(*+-2.)05.0010090/003/1-*)('(**2072-3)2,-(&$%%-(,797556./,*-0&)*.,.0.02.),-.2%3,4450*-62**-/**1#%&++)*)(#'++.*'3'+,).-(%'$&$'*+0&'((-+.---+*,.**%0,(+-02:4:2.(++1.750/.)//(/1,-60/358876:843034/-+)-0-20-11/31/2107)*.3457/.,--0063946650323453550')-30',0+*0796)--+))1<:.2&3.,0../2769;&')%1,--2(+-2,)*-4430+-**)++447.,0./8686942/,/,-6:9611/-(*1117/,%,+0.,)*(&&)&*,-*.7%&&%&%%)&'(*+.146;7/23,.87759:233+,*&%%(,,0&,*-3,05)(+),-1033:539'030632451;:0.7516*,1+-.00-+.,+24-((')&%'&)$'&''4351330,+**+/1/:*()(()/96+))'*-./256753+-0.032341040,2-/1476.2-.041//,---/'2(()-1*'*+,-47*4+10/.737/164*+1106-(*(+.-.4244618//01/49---)074.+/-8:<,121/.&-,+(-321345+./01556465;0./0*/+32+7:25511101.2+%)(+.-/3**)3*'(($''53/09)+--,+)()*,/22.),0..::7832/102/*-'&((+&*&(15/.-*02:543;<75;7/1/*)+'-59;868&,)9318/+5**)+4755/0*++,**-4162430,//5**.-.7101..015/,%'')32:..//0334/3*/-01<835349977'-644/5----++(+0('(*),.4535,(-,-./212037301/),'+43:63.1((-*.*,107.82*.*,.189812)5-3-1/)--*+./,:.0*/-+.12.//-1*-,,,5-+/03857.4
@ff55653c-b3c7-4cc8-b11c-2e1c25cf6424 ch=256 read=133505 start_time=2019-12-13T12:55:23Z barcode=BC01 runid=2c9cf7bc05858273f10e7d7ec552fc0bd742dc3e
CCGGTACCTTTATTACGACTTCCGCAATCATCAATCCACAGCAAACCAGCTCCTTCCTTGCGGTTAGGCCACCGGCTTCGGGTGTTATCAACTCTCGTGGTGTGTGACGGGCGGTGTGTACAAGGCCGAAAAGCATTATTCACCGCGACATGCTGATTCATGATTACTAGCGATTCCAACTTCATGTAGTCGAGTTGCAGACTACAATCCGAACTGAGAATGGTTTATGGGTTTTGCTTCACCTCGCGGCTTCGCTTCCCTCTGCACCATCCATTTGCTTAGCACGTGGTAGCCCAGGTCGCCGGGGCATGATGATTTGACGTCATCCGCCTTCCTCCAGCTTGTCACTGGCAGTCTCGCTAGAGTCCCCAACTTAATGATGGTAACGATAAGGAGTTTGCGCTCGTTGCGGGACTTAACCCAACATCTCACGACACGGGCTGACGACAACCATGCACCACTAATATCTCATATAGCTATCTCTCCATCTCTGGAGCCTTTATGGTATGTCAGAGACCTGGTAAGGTTCTTCGCGTTGCTTCGAATTAAACCATGCTCCACACCGCTTGTGCGGGCCCGTCAATTCTTTGGTTTCATTCTTGCGAACGTACTACTCAGGCGGAGTACTTATTGCGTTAACTGCAGCACTGAACTTTGACATCAACGCGGGTACTCATCGTTTGCAGCGTGGACTACTAGGGTATCTAATCTATTTGTCCCCACGCTTTCGGGACTGAGCGTCAGTTGCTGGAGCCCAGATCGTCGCCTTCGCCACTGTTCCTCCATATATCTACGCATTTCACCGCTACTGGAATTCCGATCCTCTCCTGCACTCTAGCTGCCTGGTTTCTATGGCTTACTGAAGTTAAGCTTCGGCTTTCACCACAGACCCTTGCTGCCGCCTGCTCCTCTTTACGCCCAATTCCGGATAACGCTTGCCACCTACGTATTACCGCGGCTGCTGGCACGTAGTTAGCCGTGGCATCTAATAAAGTACCGTCCGCTCGGCTACCATTTCCTGTAGCCGCCGTTCTTCCTTTATAACAGAAGTTTACAATCCGAAAACCTTCTTCCTTCGCGGCGTTGCTCGGTCGGTTTCCCCATTGCCGAAAAATTCCCTACTGCTGCCTCCGTAGG
+
35-4002./4-'(.&()+4694*$('&()9993837-)*$$&((*,&%$%)1,/-5('(*,5.-+&,175/2141/243-624/70/0905.-,,,*/.0,*)(',,318.,*,+01/0.)47+151+-/2.%.,/.-45204531-*)-108942270'&..21..210121664)+(*.283538:9;3-*0.44857876556<:3.-196500+.74548;:,20962:8-(*1.7559572-/+*.0-,./2/91/02//.075:::.26**%+&'(,,,.-.--+*-6,)+31/$&%),-,+/1/0**(+5/-/0,%',,17(+12964762/000614578827233:987474,*)&(-47+0*--0.3***,%.//2133405-/%(.;''+,.2873944,:95../5051,-+-(-./+')++5/3-'86777+*(*',,44-,++02(('(((')-07062-06999754301,+-4-+,5.(,-*(*'(*2(*.1656&$''*::97:06,,08;99<7244.:-.-:/-+000181+-,+*-+,%%().4.,/.,-14011171)-1-4/-*,550((:1.-19/64022074+2)1-,123.69;2.)+**)7*,37///18432,-.1,,$+-68:119.-,.+68*8.34('+*+-5647633<:$,&--.7774014330+.00-/4469873+37)$(*26/++,+7;50+;;5++,,.6345,//,*%'--(*-&&*-45846558/-/--4:+*(%'+*+.084646689:985,(/6-/./6*,+)'"$(),+1.2+,04101-.56561011))-147:;9:;:<;86488;868412.6.*8*5*-/29*+0+/::-1683414769012..044:78:0/-/-6.13:8)4.51./316.0.6.:+/)'(.,-7,)/,-'-,.+//,14-/03/01390/-*,-6062-+*2,:.5)(%''+)4)*/'$-$.0-*.*'+20,0)((..,7:5-1..//.34-1:89342276*03,++0/1)).*+69.03:83'',/2-+2-4-6;822*+(*&,.+,/+,02.93-(.+1+/565*-;022-/62.'.(75-(+-0&-++0758;+.77(
@c6bf54a2-28b4-41f3-8068-c196b32d0a67 ch=334 read=150844 start_time=2019-12-13T12:55:07Z barcode=BC01 runid=2c9cf7bc05858273f10e7d7ec552fc0bd742dc3e
CCAGTTACCTTGTTACGACTTCACCCCAATCATGGGCCCTACCTTCAGCCGCTGCATAGCTTGCGGTTAGCTCAGGGCTGAAAAGATTATTGCCAACTCTCATGGTGTGACGGGCGGTGTGTACAAGACCAGGAACGTATTCACCGCGACATTCTGATTCGCGATTTACTGTGGCTCCCGGCTTCATGTAAGGCGAGTTTCAGCCTACAATCCGGGCAAGACTGGTTTTAAAGTTTGGCTCCACCTCACGGTATTGCATCTCTGTACCAGCCATTGCTTAGCACGTGTGGCCCTACACATAGGGGCATGATGATTTGACGTCACCCACCTTCCTCCTAGTTAACAGGCAGTCTCGCTAGAGTCCTCGATAATGGTAGTGAAAAAAAAAAAAAACTGGCGACAAGGGTTGCGCGTTGCGGGACTTAACCAGCATCTCACGACACGAGCTGACGACAGCCATGCCACCTGTCACCTTGTCCCCGAAGGATTTCCTCGATTAAAGAGTAATGCAGGGATGTCAGAGTGTAGGTAGGTTCTTCGCGTTGCTTCGAATTAAACCACATGCTCCGCTACTTGTGCAGATTTGGTAATTCGCTTTGAGTTTTAATCTTGCGACCGTACTCCCCAGGCGGAATACTTAATGCGTTAGCTGGCAGCACGGAAGTGTTGAAACCCCCACACCTAGTGATATTCATCGTTTACGGCGTGGACTACCAGGGTATCTAATCCTGTTTGCTCCCCACGCTTTCGAGGCCTCAGCGTCAGTTACAGTCCAGTCATCGGCCTTCATACTGGTGTTCTTCTAATCTCTACGCATTTCACCGCTGCACTAGGAATTCCTCTCTCCTGCCTGGAGTAACCAGTTTGGAATGCAGCATCAAGTTGAGCCGGGTATTTCACATCACTTAATCATCCGCCTACATCGCACGCCCAGTAAATCCGGATAACGCTCGCCACCTACGTATTACCGCGGCTGCTGGCACGTAGTTAGCGTGGCTTCCTCCTTGGGTACCCGTCATTATCTTCCCCAAAGACGGGGCTTTTGATCGAAAACCTTCATCACTCACGCGGCGTTGCTGCATCAGGGTTTCCCCATTGTGCAATATTCCCCACTGCCTCCCGTAGGAG
+
5(%)70.9536..3-/1799;82.39/.01*&%''&',((,9::;.*,610261-'&$#%(++++70:///,.%-0.//))*+'$(0+./2+04/'-..+.27700,')*,0210+5/0112899874571394:53814/-*061346869:71448<:37120:+)*3.'%&))61)()(+6-)-+(.)//1,+,+97-(+,7,374;.6,)()0**)..0(1.;;208'/&50.5043*05;6657114-0.--80.-,,---/8678;654/((%%&&+-+1('&&)11)(**+**'%063387110-(45+)**+))%)**)072<7512*+&-,+.&,'.0148:9880011,0/1589-,*&'1)-31-&*'.*+2757565530)(*.-+*+-1,.4/21,+('&,1342;74/6-/)+'('1322/**1345/3427223235),,*-643*30,25033*&))(.+-,&(%'-))((,230...0/8.6.*())+.12/15)6;3:.-,.%&*./.6.2,--41:8:<968758223:40311419)99453745525()/+/383411%+'.+&'%&.31:3%&..**-/2:;0092/26,.0158*1).+298-%)0*597;8/.-6,8022/7+-%((2-4-././4('&+,./:55<95874.'/+/60*,2'&(&+-7799009+%&*2/3469974101'+,***...111421.2</,-)78/)0../5<63-,(12+.61366594+9*)*%..2$%'+,.-/$%'))/.$%$(,17889;9481--6553422345429,-269--,%+-/5/*&)*,7-42./0-/6.*,'''0'$*0,0+)+6=<374854976776:.7.,8)*+4,)++.,.;8-*+,.1)+,//327589.,4-/02-/.&,*,-087,-./56//1641++&*)21436:30-)*,,0-60.3611/811000,5+)+-/141.+&('*-7/1;1465422*1-/.21)+01)7)%))*41::*/3+++*%*-'&+,,)*,.3..8;70;;<:997,...*-,+-5/14422/-++,12573-:0/9;7*.511056;66596-/.')&&()&/3(*2-/*'+
@cdca1708-de37-4dfa-954d-842ed3872477 ch=375 read=210043 start_time=2019-12-13T12:54:59Z barcode=BC01 runid=2c9cf7bc05858273f10e7d7ec552fc0bd742dc3e
CTCCTACACCGGGAGGCAGCAGTGGGAATATTGCACAATGGGGAAAGCCGGTCGCAGCAACGCCGCGTGAGAGTTGATGAGAAGGTTTTCGGATCGTAAGCTCTGTCTTTGGGAGGAATAATGACGGTACCCAAGGAGGAAGCCACGAGCTAACTACGTGCCAGCGGCCATACGGTATACGTAGGTGGCGGCGTTATCCGGATTTACTGGGCGTAAAGGGGCGTAGGCGGATGATTAAGTGGGATGAAATACCCGGGCTCAACGGGTGCTGCATTCCAAACTGGTTATCTAGAGTGCAGGAGAGGAGAGTGAATTCCTAGTGCGGTGAAAATGCGTGATTAGGAAGAACACCAGTGGCGAAACGACTCTCTGGACTGTAACTGACGCTGAGGCTCGAGGCGTGGGGAGCAAACAGGATTAGATACCTGGTAGTCCCGCCAGAAGCGATGAATACTAGGTGTGGGGTTTCAACACCTCCGTGCCGCCGCTAGCATTAAGTATTCCGCCTGGGAGTACGGTCGCAAGATTAAAACTCAAAGGAATTGACGGGACCCGCACAGTAGCGGAGCATGTGGTTTTAATTCGAAGCAACGCGAAGAACCTTACCTACACTTGACATCCCGCTTGCATTACTCTTAATCGAGGAATCCTTCGGGGAACAGGTGACAGGTGGTTACATGAGGTATCGTCAGCTCGTGTCGTGAGATGTTGGGTTAAGAATCCTGTGGCCTGTAATCGTTAGTTACTACCATTAAGTTGAGGACTCTAGCAGAGACTGCCTGGGTTAACCAGGAGGAAGGTGGGGATGACGTCAAATCATCATGCCCCTTATGTGTGAGATACACGTGCTACAATGGCTGGTACAGAGATGCAATACCGTGGTGGGCCAAACTTTAAAACCAGTCTCAGTTCGGATTGTAGGCTGACTCGCCTGCATGAAGCTGGAGTTACTAGTAATCATGAATCAGAATGTCGCGTGAATACGTTCGGGTCTTGTACACACCGCCCGTCACACCATGGTGCTGGCAATACTGAAGTCCGTAGGCTAACACCAAGGAAGACAGCGGCCGAAGGTAGGGTCGCGATTGGGGTGAGGTGTAACAAAGTAACCGGAAGATAGAGCGACAGGCAAGTAGGTTAACACAGACACCGGCAACAACAGCACCAATAATGCGTAACCCA
+
+..()/-'*).44*-0,*,,,.623.)')-,5/-.32:76:7,(,*)++('*(%''(,/)0/:94556*'&&'0-,--,0(),/01895/)**005870,./0+,**/8:.78*(,)&&-*,-65+332040/)**&)().),*&()$%%%)'-.-0.207/-..'*4)$$$%*((,*'-46422/19124644:403')'$2,((548/+++--.**-+*(*%)+497678:/:.8-567<:54..*0*.+1)&4:71-+$%&*)0/5440,632/54'00178855553,--/3612.+**/2+)&'('$(*4.,+&-*+(/64.237---/.-&((-(033.'(%##')+,11:3//)&-13330/(,07010*(%'(&'+,.667,8875+)))+/0236:-)+-:;/9/79163.*3/0/7/-611/7.7(&(('%,*%',-/1186++''/24241540-;888:6422236/+*+0/.-+*+.*1..*1-(),0026259/7/)&&()+*0,01923./,3,;;:/6669*1*302244-/3-)1:5.-)(%'()-3-++**10.,0.5<;*24285060/088958..-*.4.***)**&'(((*+-.3558,0%'/)*,*..++-&*).003,,*)'.()+*93(57,)712.61675+23337/8-..3.*(')&*439-++++:797873.-+(+364<29/8/0+%%&&/(&'**%)%$#$&'+,.8.-,371*%*./36978/30.-22.',+++*)%&'(*99987239.0.2.27237+,,)++-//57./134577838,)*,.:9:+42-(+1021663(&%,*+*'))))+.453:.2//-731120(&()+77/5-(-22./')*/-0+3;85370.59326444430.0299+4'0,/.),+'&'#%()'*(%#&')-.1(*+.1//1:531%,+(),-()01756(0%&%-+*%$%)(+68.713.0&'-),,5-,-0'-+/7419-$))'*125730%%%#$**0273'0#%',))-')*$'+-.,(*$)&/--0*((%*+-24272,-/*./2.3/.-''0)1,-)/,+*)')&&('(')*(%'(/,84508.069102439810563---0-3,7250./().0&1'%%*0(&&'('/.-0,+$',,,-2.+1(+%$$
@3664819d-f311-42dc-94f2-90bb5667d956 ch=220 read=91651 start_time=2019-12-13T12:54:49Z barcode=BC01 runid=2c9cf7bc05858273f10e7d7ec552fc0bd742dc3e
CCGATTTACCTTGTTGCGAGCTTCACCCCAGTCATGAATCACAAAGTGGTAAGCGCCCTCCCGAAGGTTAAGCTACCTACTTCTTTTGCAACCCACTCCCATGGTGTGACGGGCGGTGTGTACAAGGCCCGGGAACGTATTCACCGTGGCATTCCTGATCCACGATTACTAGCGATTCCGACTTCATGGAGTTGCAGACAATCCAGTTCTGACGCACTTTATGAGGTCCGCTTGCTCTCATGAGTCGCTTCTGCTGTATGTGCGCCATTGTAGCACGTGTGTAGCCCTGGTCGTAGGGCCATGATGACTTGACGTCGGCCCCGCTCAGTTTATCACTGGCAGTCTCCTTTGAGTTCCAGCGGACCGCTGGCAACAAAGGATAAGGTTGCGCTTTCGTTGGGACTTAGCAGCATTTCACAGCACAGGCTGACGATAGCCATGCAGCACCTGTCTCACGGTTCCCGAAGGCACATTCTCATCTCTGAAAACTTCCGTGGATGTCAAGACCAGGTAAAGGTTCTTCGCGTTGCATCGAATTAAACCATCCCCACCGCTTGTGCGGGCCCGATCAATTCATTTTGAGTTTTAACCTTGCGACCCGTACTCCCCGGCGTCGACTTAACGCGTTAGCTCCGGAAGCCACGCCTCGGGCTAACCTCCAAGTCGACATCGTTTACGGCGTGGACTACCAGGGTATCTAATCCTGTTTGCTCCCCTTTCGCGCCTGAGCGTCAGTCATCTTCGTCAGGGCCGCCTTCGCCACCGGTAATCCTCCAGGTCTCTACGCATTTCACCGCTACACGGAATTCTACCTCACGAGACTCTGGCTTGCCCGGTATCAGATGCAGTTCCAGGTTGGGCAGAGATTTCACATCTGACAACAAACCGCCTGCGTGCGCTTTACGCCCAGTAATTCCGATTAACGCTTGCACCCTCCGTATTACCGCGGCTGCTGGCACGGGTTAGCCAGTGCTTCTTCTGCGGGTAACGTCAATGAGCAAAGGTATTAACTGCTCCCCTTCCTCCCGCTGAAAGTACTTTACAGCGAAGGCCTTCTTCATACACGCGGCATGGCTGCATCAGGCTTGCGCCCATTGTGCAATATTCCCCACTGCTGCCTCGTAGAAC
+
&&(%*3+(-+4,*48/2-)*,/40-0'(%(*744553:543509++)26,/+&'(),',/4.+-0+00424066583+)--130::/0,.)16/&((3.)%,,61138863531.0/,--1/37568/8*+-++4/,+*)1//164:6965773*+../2+(),,13('''(--16863,++9*7()-+%)*725)))&%,*.+(+*3*(-/212-10:;66761317((*3.+***(*)+*(,+.//./+-)*/-/0--(,-17:816.+*--(+-.3541///;,+4885)3%)5+794510*)('00+0675,'%*.-(#&&+)+,96//1/03574./2323+.50*)-.0.*&*,*/+/:8806-)-%*19*----4'/)*&))(')(*,8-,+-./,0*().+)01.80,*++&)&&$&'&'),400122590859022.16122/,,+,):8;0;0+*+),+**,3<78:51,,*,/2:;8,-:.9679<;:789/234.4+''3,9/.90825410640/*,'+0-)0+/,:486,-+).('+.(*8-/0::97/11('&'*474722/;<-02-8;;-6:3)*4..-(.9,,000/5('&((%''*+8/5.4/35555843461,30-3+-2).*+/-0%-)&$+1/3+,--11444783778599+--:56689876.46-2.)0*+,430275337;/+.)15+)*2.0&($..557699:9/./)$,),48669,-2818.1021/,0+)2)'''&$,.23211386995432-/06<:168:43,))$('+,-6-5*)02((&*'',.24(&&%&&&$+,'**+,7-++,-/0066<,()-//.'(-+$&'(%.4))&*(./11030648<:9;07;7552.0110177---0,)('+)4,206/,.9/:3314..144:70062.16<78:2303*++,-2/+(+&1-0.++.:&65344;4::887857911:81-.+83347.6:+.,-/0+-'&.&(+21*)2551-37/+865163-.,+/52,/-'.+*-//296;55<93632+2023:99666443523+%-()21-.0213/02+'$$&&&)4.411-%(()-&'/512(()+(--
@7a6354d3-ae12-48f3-aa1c-8ff0bdca792b ch=401 read=57527 start_time=2019-12-13T12:54:48Z barcode=BC01 runid=2c9cf7bc05858273f10e7d7ec552fc0bd742dc3e
CCGGTTACCTTGTTACGACTTCACCCCAATCGCTGACCTACCTTCGGCCGCTGCCTCCTTGCGGTTAGCTCGGACTTCGGGTATTGCCAACTCTCATGGTGTGACGGGCGGTGTGTACAAGACCGGGAACGTATTCACCCGCGACATTCGATTCGCGATTACTGGTAACTCCAGCTTCATGTAGGCGAGTTTCAGCCACAATCCGAACTGAGACTGGTTTAAAGTTTGGCTCCACCTCCGCGATTGCCATCTCTCTGTACCAGCCATTTGTAGCACGTGTGTAGCCCATGGGGGCATGATGATTTGACGTCATCCCCTTCCTCCTGGTTAGCAGGCAGTCTCCTTCGAGTCGCAACAATGGTAGTAACTAACGACTACTGCGCTCGTTGCGGGACTTAACCCAACATCTCGACACGGCCTGACGACAACCATGCACCACCTGTCACCTTGTCCCCGAAGGTTCCTCGATTAAGAGTAATGCAAGGGATGTCAGAAGTGGGCAAAAGTTCTTCGCGTTGCTTCGAATTAAACCACATGCTCCGCTTCGCGGTGCGGGTCGTCAATTCCTTTGAGTTTTTAATCTTGCGACCGTACTCCCCAGGCGGAATACTTAATGCGTTAGCGGCGGCACGGTGTTGAAACCCCACCTAGTATTCATCGTTTACGGCGTGGACTACCAGAATTATCTAATCCTGTTTGCTCCCCACGCTTTCGAGCCTCAACGTCAGTTACAGTCCAGAGAGTCGCCTTCGCCACTGGTGTTCTTCTAATGCGCATTTCACCGCTACACTAGAATTCACTCTCCTCTCCTGCACTCAGATAACCAGTTTGGAATGCAGCACCCAAGTTGAGCGGGTATTTCACATCCCTTAATCATCCGCCTACGCTTTCCTTTACGCCCAAATCCGGATAACGCTCGCCACCTACGTATTACGGCTGCTGTACGTGGTTAGCCGTGGCTTCCTCCTTGGGTACCGTCATTATCTTCCCCAAAGACAAGAGCTTTACGATCCGAAAACCATCACTCACGCGGCGTTGCTGCATCGGGGTTTCCCATTGTGCAATATTTACCAACGCGCCCGTAGGG
+
3*/'+&&(*-,,34*.0069922.9:2+1,.0:93,.1-0074:-2*-%+-854104439.543/3--.01+.*/-)))%&()3--:+7+++2+(%*2652)*'+.883/3+0043383.+//0)4./..0.'0+*)21+*12277753*-196511*5../3)/.06874-++..974886139/+,*+8/3*)((')4:66++2//--*+-47877<<.8)0.97.73172+-2,0*&)'$-&(*'%')023/4795::3238086)+/---%'-.,-****08.)+&)/0.,/400.-*561.0168:9-9-,))+-,,,/..5+0*&*&(0++///46&&-&)),-.0*0('(4-063./0/3/-06154(%&%%'(*,-14,2*(*43/+&).,1-,-*))-12/.0135/*'.,/&1/.585:<9930*0+*3,**0748504/019;..,)'&(.15664.6+5,%'*,,4/-+5,*11+,218/('$&'%)(&.,/)+.;68<:89245/137706,8+;98;:0,.01213.&))(%$$(($'*.651/%*+68796,35-.6.09<61.700.2+*.35;/0---567,-./.((.-0..1/.4/1287<7666;7.9..*)-&*,1,19,082)'+3//0888<9288.8;+)+2.,-.3756677:50//2303447;898883<4./4078-+/.1/;80)*1277/0'..9:07/6-.-4/:*+)+*()+,+,.,2/02;233:9773:1114,.,.%)(*11;83379/...-''(+**-+--*+,/53+,--77.-0,+,,()-54:5;41:90.7/;8311.1//4,/.224/.//'-)--0;:0.12.5*((**),-833)+39400+&'*,-3,79112,.+-66/03868;:;:78999;;13:2676716*)+)-13++*,%'*)-(/4.,,1215-1,.400++'&&%)+,+830/0/25010629;:+586.//2(($('(*+&'''*/(&+*'$%&(*-.886453144222800133*++&/2/+7.0.*'.++-553932,-%&'(+++''%'*1+.))+)
@463f71d9-f147-4adc-90a4-55b0dbaacaca ch=277 read=95881 start_time=2019-12-13T12:54:40Z barcode=BC01 runid=2c9cf7bc05858273f10e7d7ec552fc0bd742dc3e
CCGGTTACCTTGTTACGACTTCACCCCAATCATCAATCCACCTTAGACAGCTCCTTCCTTGCGGTTATTACCGGCTTCGGGTGTTATCAACTCGTGGTGTGACGGGCGGTGTGTACAAGGCCGGGAGCAATGTTTTTCCCGCGACATGCTGATTCGCGATTACTAGCGATTCCCAACTTCATGTGATGAGTTGCAGGCTACGATCCGAACTGAGAATGGTTTATGGGTTTGCTTCACCTCGCGGCTTCGCGCTTCCCTCTGCACCATCCATTGTAGCACGTGTGTAGCCAGGTCATAAGGGCATGATGATTTGACGTCATCCGCCTTCCTCCGGCAATGCTGGCAGTCTCGCTAGAGTCCCCAACTTAATGATGGTAACTAACGATAAAGGGTTGCGCTCGTTGCGGGACAACCCAACATCTCACGACACGAGCTGGCGACAACCATGCACCACCTGTATCTCATATAGCTATCTCTCCATCTCTGGAGCCTTTATGAGCCTGGTAAAATTAACTTCGCGCGTTGCTTCGAATTAAACCACATGCTCCACCGCGTGCGGGCCCCGTCAATTCCTTTGGTTCTTGCGAACGTACTACTCAGGCGAATTACTTATTGCGTTAACTGCAGCACTGAACTGACATCAACACTTAGTACTCATCGTTTACGGCGACTACTAGGGTATCTAATCTATTTGCTCCCCACGCTTTCGGGACTGAGCGTCCAGTTGCAGGCCAGATCGTCGCCTTCGCCACTGGTGTTCCTCCACCATCTACGCGCATTTCACCGCTACACATGAAATTCCACGATCCTCTCTCCTGCACTCTAGCTGCCTGGTTTCTATGGCTTACTGAAGTTAAGCTTCAGGCGCAGACCCTTGCTGCCGCCTGCTCCTCTTTACGCCCAATAATTCCGGATAACGCTTGCCACCTACGTATTACACCGCGGCTGCTGGGCACGTAGTTAGCCGTGGCTTTCTAATAAAAGTATTACCGTCACTCGGCTACCATTTCCTGTAGCCGCCGTTTCCTTTATAACAGAAGTTTACAATCGAAACCTTCTTCCTTCACGCGGCGTTGCTCGGTCAGGGTTTCCCCATTGCCGAAAATTCCCTACTGCTGCCTCCCGTAGGAG
+
99783:32828.22-.00570/+/-3,/22878759.21)+42745661233696:7333.155+.%&$&)3*3-.42.731101.../2,,-*,2/../19:4::9636/4---./9,/4/*2*%**1+-+183,*.+)*.+($.2-,*,(.+-(--548210//0-+7.7.)+,-26236/(&$)+)+5.,.--0*//+'$*3((./-('*)-3..19;:.54-+,6/),323.1:77.6&223;751-/62;00(++***+1-.07,.:(((++)-/025/+,,+2(,-,,+*3)(*1+560/-,)).+*+8025/.5.'**+/.-,/3/63.1--022410266187666(,/+1/*(.*))),/,./88962)+%.)-,.248*+-005131170.7...(4)201,2*'-0.11252&(-1435(%$$)0..))+0:763*(+*/278:622.//.,%0)*-4671//++,/23581535;00035;936/+()28665.4.+,1,)&'-1442),/.,,00;0(+,+0;78;35/-+%(56*++%&)/)+/1/099*(((*42530+30'((,'*++-*,.+&9,-.--23--56*),/*)*.-.3/--.2514/1072342441.+/%')7679+70/--0'+.-16559:99<:101)'(%(3233-,4.0*-,(-,,/**+83&'*-490+,-,4:,4)162222/.-*)2'%(,8).)5050//999699791610/8;78:38558770-4,((&+,66.4)*&)+09:4458('.'(0.03/*-,/4/.$&'..2///3326:8+.&++41,*(+,47./55;943354+*+*(/74,.-.73/*.598-.('#%(2220+.+*-889;8:;43331)**70--3230*5-57:65.(*,,00:8433715:326/1224.5-,++-7-21700179+4*+&*+0182:///90/3+),13*1/:10;8*),+*.+044662233+.,0*28.4<131/-%&'1-370'(((',.7)('*,3(('&*-:2-.,8/+)53/589<99<:2261+-,,-9473710054<8<68:32<//8;0,04/4--2:793352*'%'%%('*-.,34+*)'/()&
@d036e52e-57b6-42ef-97da-6ddae86fe787 ch=329 read=68305 start_time=2019-12-13T12:54:30Z barcode=BC01 runid=2c9cf7bc05858273f10e7d7ec552fc0bd742dc3e
CTAACCACCGGGAGGCAGCAAGCGGGGCACTGGCAATGGGGAAACCCTGACCGAGCAACGCCGCGTGAGAAGAAGGTTTTCGGATTGTAAACTTCTGTTATAAAGGAAGAACGGCGGCAGGAAATGGCCAGGTGCGCTTTATTAAAATACGCTAACTACGTGCCATGCGAAATGGCCACGTAGGTGGCAAGCGTTATCGGGGTATTGGGCGTAAGGGAGCGAAAAGGCAGCAGCAAAGGGGTGGTGAAAGCCTGGAAGCCTTCAATGGCGAAGCGGCAGCCTAGAGTTGGGGAAAGTCGTGGAATTCTGCATAATAGCGGTGAAATGCGTAAGATGCTGGAAGGCTACCAGTGGCGAGCGACGGTCAGCCTGTGACACTCAGTCCGAAAGCGTGAGGCAAATAAGGTTGGAATGCCTAGTGGTCCGCCGCTCTTCGGTAAGGTACTAAGTGTTGGATATGAAGTTCAGTGCTGCAGTTAACGCAATAAGTACTCCGCTGAGTAGTACGTTCGCAGAGATGACTCAAAAGAAATTGTTGGGGAGCTACCAGGCGGTGGAGCATGGTTCAATTCCGGGAAAACAACGAAGATTACCAGGCGCGGCATACTCATAAGGCTCCCAGAGATGGAGATAATATGAGTCTGGGTAGTTATGGTTGTCGTCGGCTCGTGTCGTGAATGTTGGGTTAAAGTCCCGCAACGGAAGCGCAACCCTTATCGTTAGTTACGCACATCATTAAGTTGGGGACTCTGGCGAGACTGCCAGTGACAACTGGAGGAAGGCAGAGGATGACGTCAAATCATCATGCCCCTTATGGCCGCAGGCTGCCACGTGCACTACGGCCTGGATGGTGCAGAGGAAAACCGCAGGTGACAAAACCAGCAAAACTGCTGCAGTTCGGTTGTGATGCGCTCGACATGAAGTTGGAGTCGCTAGTAATCGCGAATGGCATGTCGCGGTGAGGCCGTTCTCGAGGCGCGCACCGCCCGTCACCACGAGGAAGTTGATAACACCGGAAGCCGGTAAGCTAACCGCAAGGGAAGAAGCATAAAGGTGGGGATTATTGGTGGGGTGAAGTCGTAACCAAGGTAACCCGG
+
%$(&,/&'((01),0.-*0%&$&&,)%$$&%(+.26-'(*(()*/2'%'+,+*-(*+0+(,3**+,(&')*(.,,2-90,2*/$1&*'04.+.)+,,++%()1,,2,3'(*(*''(&'$+(+/,(&'')%&%%$&#&&+)','.)+(&'+((),/+&&((+0,(###%%),-+'&%$$&&1%*&'.2137+05/;/-.+2,&()/////3316'++)&***-34+*)(''($''('&(.1'+',*-/0+(*,*/(,*'*117-($%$&&&'(%)'.--*)(&&(&''&&'*)),'%(+79843323+($&%%&&))+-/7-,,3-)*3202'')-'$$(*(''$#%*-5+/.,.*'&*)36/0%+((%,)))''(+'-,2%.,5'%)-)(*+/,'-0-372//-'*-+'&*),&04.)(*(.-/+$%$$$&(,02-,,,(&%)&,,*,*--,+---,,,('-(/45.36864-0$*/*/()&-&&)-,%(&)+.(%&&*)+.*0313321)%$&%(+,3/0--/798*&&'(**%'%)*2-%%(#$&%%&'.)()(-'*++...120.4313&-.+*-1*('''&''$&.(&)+&',0'+*-+./.-//*++)+./+5+'(*&'%%(*''/*)####%$%)(+,2('%'),$'&)-6,/335+)'))651012+,+)14457381,2--'')+-)(,-263+(+$')+*),-)-0/024573311**'(''+-4+0//+,+0.13*+/1+(%''&&+*22101)+)&&%()',07*,,*+361&''**,,4/0,--**&&&%'.-4..0+,*/-.-&,)&($)%%%#&&$((.,.&-,*-**')(*1--+*'**+,'&%(%%&***-*-2,.-/)/0+,+'$&&((%$%%(((+(*/:0+*'1*)%''&'&'*+443&')('(*-,-(*).*,*((..0.1()((,&$$&'0,-0./+-)%$(&'(''*05/)','($$#'&,.+.410-.))&'(&&()&(*./+,*,(('-+)%*'%/7/90,'&&&%$'*-*3.+.*0+&'$#$$$&*)%'1'-+%$(&%((*&3'(-+),+6///)-&$$$-+-/)-(0++/6
