# Supplementary material for: De novo species identification using 16S rRNA gene nanopore sequencing
Source: PeerJ. 2020 Oct 21;8:e10029. doi: 10.7717/peerj.10029 (PMC7585375; doi:10.7717/peerj.10029)
Supplement: Supplemental Information 3 [file peerj-08-10029-s003.zip › pass_fastq_runid_2c9cf7bc05858273f10e7d7ec552fc0bd742dc3e_516.fastq]

@108c2e27-b27f-4615-addc-1f0991e15a25 ch=267 read=94778 start_time=2019-12-13T12:54:28Z barcode=BC01 runid=2c9cf7bc05858273f10e7d7ec552fc0bd742dc3e
TTGTTGTACTTCGTTCAGTTACGTATTGCTGGTGCTGAAGAAGTTGTCGGTGTCTTTGTATTGTTAACCTGCGCCTGTCTAATCTTCCGGTTGCCTTGTTACGACTTCACCCCAGTCATGAATCACAAAGTGGTAAGCGCCCTCCCGAGGTTAAAGCTACCTACTTCTTTACCAGCCCTCCCATGGTGTGATGGGGCGGTGTGTACAAGGCCGGAACGTATCACCGTGGCATTCTGATCCACGATTACTAGCGATTCCGACTTCATGGAGTCGAGTTGCGAACTCAATCGGACTACCGACGCACTTCATAAGGTCCTTGCTCGCGAGGTCGCTTCTCTTTGTATGCGCCATTTGGCGTGGCAGCCCTGGTCGTAGGGCCATGATGACTTGACGTCATCCCCACCTTCCTCAGTTTATCACTGGCAGTCTCCTTTGAGTTCCCGGCCGGACCGCTGGCAGCAAAGGTTGCGCTCGTTGCGGGACTTAACCCAACATTTCACAACTTGCGAGCTGACGACAGCCATGCAGCACCTGTCACGGTTCCCGAAGGCACATTCTCATCTCTGAAAACTTCCGTGGATGTCAAGACCAGGTAGGTTCTTCGCGCTGCATCGAATTAAACCACATGCTCCACCGCTTGTGCGGGCCCCGTCAATTCCTTTGAGAGTTTCAACCTTGCGGTCATGCTTTCCACAGGCGGAGTGCTTAATGCGTTAGCTGCGGCACTGAATTACGGAAAGGACAACACCTAGCACTCATCGTTTACGGCGTGGACTACCAGGTATCTAATCCTGTTTGCTCCCCACGCTTTCAGTATAGCGTCAGTTACAGACCAGAGAGCCTTTCGCCACGGGTGTTCCTCATATATCTGTTTCACCGCTACACATGGAATTCCTCTCCCCTTCTGCACTCAAAGTTAAACAGTTTCCCGGCGTACTATGGATTTAAGCCACAGCCTTTAACTTCAGACTTATCTAATACCGCTGCTTTACGCCCAATAAATCCGGATAACGCTCGGGACCTGCGGCCATTACCGCGGCTGCTGGCACGTAGTTAGCCGTCCCTTTACCAGTAGAGATTACAAAAAATCTTTCCAGTGTGAACTTTCCACTCTCACCTCGTTCTTCTCTTACAACAGGGCTTTGCGATCCGAAAACCTTCTTCACTCACGCGGCGTTGCTCGGTCAGGGTTGCCCCATTGCCGAAGATTCTACTGCTGCCTCCGTAGGAG
+
%#**%$&%),100388261<1207326113;::79;960*-.(5,,,;2956771;;..)7*,08080;,&)'(,,**)(%*%%*.,((+-1(1.+0)+-%*.(0094.567..14853201.,*,,4.0/2542-*,+.21)22*(*)+--5..,010582122509<:+)*$#'**(0-($*(00,+,*&(060.49522-1149980:/*+(&$#$#&'&.+',,301267-,,+55,-.*5+*'645689;2;--.88:8+5--(**/-0-5.,,+*4306);.8'0)--+--,-.-2-+.4%%%+-&.1/&'+'(*+(++)*)**'(.*0023:6./154846:573(&%%%&''$(',30/7;887.4)487:5644510+-++,977786025/+235956-0)+,8;,,./.6.70-.10293/63..38;480/5/,51571./+0,+.%.07)-(/0*..235429+()4-2,,-0-+&$*,874;91-//3)&%'*216344421/,+$%%(,,701112:656/*.+3,7-5+*+.,,*&*+0996843..,,,2:9612426./7<56558,**,/9/.31-',-849<:03/2/86362,)(*-11+8//32//003-+.4,-.,,.44.6.4;7,))).03/-%(++++*(,0:;83732/6011877&3&+&&.')')&/++,,)*,-+.).+.//03/,+.0996:8244.%$'%%((*(*+)4+0(--.4.,+())/0139:5484)-)521170543)0-+16,,78549588046<9130558+,/010:73%'%%')+,547'-17111798:/-*(%'())0//072)-+-+),0373*/*-050558386(*/1917772.,(0....010--./6-/,.2-+))$'(.*:.-6/06*//64<131&)'(*;:66677:/20./4-7,*+*364+1-+3*,7..000/4000))%##''%$%#&(3+()'('&/0.5;:*/((&''0630366(511.+*'(('''./8122+))5./))0*%##&&)+-0/,(/,1,4,((0*$,-.113(**&/(%&*-738(+$%$$$$(/33.&*/,.:2/+%*+,'*(-/.1/1867630/-8.0018+02-//89+--//.,,/376489989;:3442*.&**-.:9<42330812.58-5621991-10.4710.**0.1+,.//01-.)(/3,)-/(-'
@48330a92-1f1a-407e-8ad1-e61f55b1020b ch=248 read=115305 start_time=2019-12-13T12:54:12Z barcode=BC01 runid=2c9cf7bc05858273f10e7d7ec552fc0bd742dc3e
CTCCTACGGGAGGCAGCAGTAGGGAATTTTCGGCAATGGGGAAACCCTGACCGAGCAACGCCGCGTGAAGGAAGAAGGTTTTTCAGTTGTAAACTTCTGTTATAAAGGAAGAACGGCGGCTACAGGAAATGGTAGCCAGTGGCAGTGCTGATATTAGAAAGCCACGACTAACTACGTGCCAGCCGCGGTAATACGTAGGTGGCAAGCGTTATCCGGAATTATTGGGCGTAAAGAGGGCAGGCGGCAGCAAGGGTCATGGTGAAAGCCTGAAACAACTTCAGTAAGCCATAGAAACCAGGCAGCTAGAGTGCGCGGGGAGGATCGTGAATTCCATGTGCTTAGCGGTGGAAATGCGTAGATATATGGAGGAACACCAGTGGCGAAGGCGACGATCGGCCTGCAACTGACGCTCAGTCCCATGGCGTGGGGAGCAAATGAAGTTAAGATACCTATTGAGTCCACGCCGCAAACGGTAGTGCCTAAGTGTTGGATGTCAAAGTTCCGAGTGCTGCAGTTAACGCAATAAGTACTCCGCTGGTGAGTACGTTCGCAAGAATGAAACTCAAAGGGAATTGGCAGGGGCCGCACAAGCGGTGGAGCATGTGGTTTAATTCCGGAAGCAACGCGAAGAACCTTACCAGGTGTCATGACATGCCGGGCTCAGAGATGGAGAATGGCTATATGAGATACAGGTGGTGCATGGTTGTCGTCAGCTCGTGTCGTGAGATGTTGGAGTTAAGTCCGCAACGAGCGCAACCCTTATCGTTAGTTACCATCATTAAGTTGGGGACTCTGGCAGAGACTGCCAGTGACAAGCTGGAGGAAGGCGAGGATGACGTCAAATCATCGTGCCCCTTATGACCTGGGCTACACACGTGCTACAATGGATGGTGCAGAGGAAGCGAAGCCGCGAATTAGTAAAACCATAAAACCATTCTCAGTTCGGATTGTAGTCTGCAACTCGACTACATGAAGTTGGAATCGCTAATGGCCTTGAATCAGCATGTCGCGGTGAATGCGTTCAAAGGCCTTGTACACACCGCCCGTCACACCACGAGAGTTGATAACGCGAAGCCGGTGGCTAACCGCAAAGGAAGGAGCTGTCTAAAGGTGGGATTGACGTGGTTAGGGTGAAGTCGTAACAAGGTAACCCGG
+
.-.+*.2-8/)-3./354355)-)*+-7<410:0/;3-2-')/*/;*,.,5+*)**-'.&'',-,...5.01,&)*.53:79.0%+(-)-2650-.('$(0-/0530419033-&,+,7,++.,12.61,15.,,.+*+*-)*%,/%--''*).+.%+*)+2*+**%-,..000545.7**%.%%('(,.:.-..0.,*)02102+-+-20012,.)'-)(1*025.32*.)$&*-3/44;75952120,/760//900.*+.1).6)))/*')(),3,'(--3*5+)+))-10/02'/-.///'+)*,060.,-1*)/-,5500%&),+:6/3-,)%'&$),/802()25*-3455.7734.12/,1/.85519.0--.-**1)+)43/.+./(-/60.3684/./.0666136-)*$#%'()&&*4+'.-77-,&$(((4+/+.1647%$$3$$')4/*++.7'(/92.,,++&1')()+20312:9;7957717//2:.('((+.3357/1312/2,*0.-10&)''(/2+,.,*+(*&(+257<702,))*123*43./:78.*,++/-1.%.&05:116'(%))0&23;899/11020,.45:6-020/%%%((&*.',+*,-/,/.2*))(*,(/*('+,%%('))'$)&)(0(.3)(&),99/*&'*5.20001/5//*.027+.0210**++,26673345675555503114-.,),,53280+'*2:78317-*--+5)%433+,&/13+4.//.7..-.7./86::3-9.0,,:.780-9988482+''+.778875576665-++,6310.-.-4/,'180967999::<8222/.&,'/35.+101768;89820+((&)(+,.365355;615./,0,/01,(**(*')&&,(+3/1-'%*%&$().30/5+*394*5,+6;434*/083*1.100118:999960*.65-.('(+,.4/-2:495;4622++&'%%$$$%*2868+,.1/.///67<;;8;4+313:6*'&-,52/302././,57117-.00),+0-+-,+*)*/2+)+.30&1*,--39/-+))(%(,/2/-1.+'-*3(+',/0233219.-00-4303-,($&)('0,&000,-1-(--+075/('.,-.587*13
@558e4dcf-3d56-48f7-b4a4-2eac0135d12c ch=189 read=206806 start_time=2019-12-13T12:54:05Z barcode=BC01 runid=2c9cf7bc05858273f10e7d7ec552fc0bd742dc3e
CCGGTTACCGCTGTTGACTACCCCGAGTCCGTAGTCACAAAATTGGTAAAGCGCCTCCCGAAGGTTAAGCTACCTGCCGCTTCGCGCAACCCACTCCCGCTGGTGTGACGAGGCGGTGTGTACAAGGCCAGGAACGTATTCACCGTGGCATTCTGATCCACGATTACTGGCGGTTCTGGCTTCGCAGGTCGAGTTGCAGACTCAATCGGACTACGACGCACTTTATGAGGTCCGCTTGCTCGCGAGGTCGCTTCTACTCTTTGTATGCGCCATTTGTAGCGTGTGTGTAGCGAAGCCTGGTCGTAGACCATGATGACTTGACGTCATACCCACCTTCCCTCCGTTTATCACTGGCGGTCTCGCTGAGTTCCCAGCCGGACCGCTGGCAGCAGGGATAAGGGTTGCGCTCGTTGCGGGACTTAACCCAACGCATTTCCGCAACACGAATTTGACGACAGCCATTACCCAGCACCCTGTCTCTCCACGGTTCCCGAGGCAGCACATTCTCATCTCCTGCTTCCATTGATTCAAGACCAGGTAAAGGTTCTTCGCGTTATCAGATTAAACCACATGCTCCATTGCGGGCCAAATCAATTCGGTGAGTTTAACTTGCGGCCCGCGTATTACTCCCCAGACTGGTCGACTTAACGCGTTAGCTCCGGAAACCACGCCTCCAGGGGCTTTAACCTCCAAGTCGGCATCGTTTACGGCGGTGGACTACCAGGGTATCTAATCCTGTTGCTCCACGCTTTCGCACCTGGAAGCGTCCAGTCTTCGTCAGGGGCCGCCTTCGCCACCGGTATTCCTCAGATCTCTACGCGTTTCACCGCTGGGATTCTACCTCACAGCGGACTCAAACTTTGCCAGTATCAGATGCAGTTCCAGGTTGGGCGGGGATTTCCACATCTGACTTAACAAACCGCCTGCGTGCGCCAGTAATTCCGATTAACGCTTGCCTCCGTAATATTACCGCGGCTGCTGGCGCAGGTTAGCCGGTCTTCTTCTGCGGGTAACGTCAATGAGCAAAGGTATTAAACTGCTCCTTCCTCCCCGCTGAAATTGCTGGCCAGAGGCCTTCTTCATACGCGGCATGAAACGCATCGGGCTTGCGCCCATTGATGCCCAATGTTCCCCACTGCTGCGGGG
+
&),2.9/42&'(%&$%$$(%)))((&''&%%($+(*),.72'-',(.17+)++-.*+.''**(++-/(&'$$*0-%/,*+.1.('&))(/6.(),12+'(*.+-/.632+&+-./-('*&&$')*+)./'+4-,+(--/61/36&2)6-0081(*)//-(-..23,,)*'&)%(,()(&)*()%($/*++,*,,-,-0.0320)1,2+3+++&(''-'-'0.4/,.-(,)(*0*)*&$&&(,-.+,((-)+2,,(#%''04,&*(+)0127.4-'&'',.,+++'(&&%+''(*',,'+115'/'*%,3,,+,.**(&%)*.-+(&&#(,.*-0-**,)',().47,0.*(+&+))45+)'#$)#*))717,(&('&)022*.-10-&$(&&+.2,71(/&''').011/41,,2890...-+)*'+..')&*23/-&**),''&(%,-('&(,,///13(2(%+'&''+*..(*+4/-,*.+&(&.2804*)(.**&)**-.083)*.0-**(%%$$%()%)&('-(('0,-./,//079'.+3;277402,/,')0-.(7(898/0,++,+-'*'''()(,/**+(//./*//6/))'&'.181+)&%$#$''0-(&'&+&,&$&(241.',&+%,-2420(('1)++,(.''$&(01,1*.*,1-0(+*&*&,%'&&#')%-'*(+-'6+**..+&&&('.;.'(&,%%)&,+(%(()6+.3.*.--),10443)-.%'*..$('(,8*,**$)-,*((&&+,04&%$&$&(1-13/.682.612529214.,8*+*,,47.)-/../2111/+/01(29:216)%'$#(&'3.10/00++('&'%+)(01,((&&+-)(/2().,4433561738808((&/)9-51().,)*36+*-)(+.740-**)/-.,/*)+)+,*,./1((&&%%&''+11)-,*/././-*%%$'()-1,+-)/*-,-26/31-*)(&)))*'+$'+)..//3)'&$&'*+3/33310+*&)**..1/..,*-+4(1*.)(*),''+&*,14&-10,+64+(2/0'*&)%%%&$%''&%'*('&))15,,''&)'(,+*$,&+,&'&&(,5285-1.+-131*(/,'%'#(((-*.)5,0-0,%*+*+*+.&440
@edcf460b-31a5-4260-b86b-4fa3aae5fe50 ch=185 read=159126 start_time=2019-12-13T12:54:09Z barcode=BC01 runid=2c9cf7bc05858273f10e7d7ec552fc0bd742dc3e
CCCGGTTGCCTTGTTACGGCTTCACCCCAGTCATGGATCACAAAGTGGTAAGCGCCCTCCCGAAAGGTTAAGCTACCTACTTCTTTTGCAGCCCACTCCATGGTGTGACGGGCGGTGTGTACAAGGCCCAGGAACAATATTCACCGTGAGTTCTGATCACGATTACTAGCGATTCCGACTTCATGGAGTCAGTTGCAGACTCAATCCAACTGCGACGCACTTTGTAAGGGTCCGCTTGCTCTCGCGAGGTCGCTTCTCTTTGTATGCGCCATTTGTAGCGCGATATTGGCCACAATTCGTAAGGGCCATGATGACTTGACGTCATCACCTTCCAGCTTGTCACTGGCAGTCTCCTTCGATCCCCAACTTAATGATGGTAACTAACGATAAAGGGTTGCGCTCGTTGCGGGATAGCAACATCTCACGACACGAGCTGACGACAACCATGCACCACCTGTATCTCCTTGTAGCTATCTCTCCATCTCTGGGCGGTAGCTGTAAGGTATGTCAGGATACCAGTAAGGTTCTTCGCGTTACTTCGAGATTAAACCATTGCTCCACCACCGGCAGTGCGGGCCGATTCCTTTGAGTTTCGATTTCTTGCGGGCAATGCTACTCCGGAGCAGATGCTGTGCGCGTTAACTGCAGCTGAACTTTGACGTAACGCCAGTACTCATCGTTTACGGCGTGGACTACTAGGGTATCAATCCTATTTGCTCCCCACGCTTTCCGGGACTGAGCGTCAGTTGCAGGCCAGATCATTCGCCTTCGCCACTGGGTATTCCTCCATATATCTACGCATTTCACCGCTACGCTAGATTCCACGATCCTCCTGCACTCTAGCTGCCTGGTTTCTGCCAAGCTTTACTGAAGTTAAACTGGGCTTTCACCACAGACCCTTGCTGCGCCTGCTGCCTCTTTACGCCCAATAATTCCGGATAACGCTTGCCACCTACGTATTACCGCGGCTGGCACGTAGTTGAGCCGTGGCTTTTCAATAAAGTGCCGTCCGCTCGGCTACCATTTCCTGTAGCCCGCCGTTCTTCGCTTATAACGAAGTTTACAATCCGAAAACCTTCTTCCTTCGCGGCGTTGCTCGGTCAGGGTTTCCCCATTGCCGAAATTCCCTACTGCTGCCTCCGTAG
+
*(%')/+&)&+'%+.&))&0393377920/37%%'*-420203*(*,-,/--.-59013()(()*)1-858,22126/,+-5,233*',,)2.*%&&.(%'*()((,56-166/965611132())(('&/,2+-(,*+-4.)*4-1&&$+,3,.0)-(+,6-;--++((*016520043633350-+--,///)/%,,55607/2&)$)''(+$0*-%(/3*).4)-37.0)'*/*+,33161,-(**,+*,3/8753;601455789</::,)''(),+++-)0*%%(&')25-6-,-0+,31/-$((,-.(,)(()++321//(//1-.)&(**1-//-79.:+)*+***)+1.*',/8;*0+0-5.7.0.32301310/1---0.(',2./9,/-//117;64'9763,'****+-*)/+,,,+'0&%,,,/&))+*/)5*//.-,00/160.,,00/9**(&&$&(,+/1200.0&)+223.-('$''&$$)$'(,(+++1+//-.0*('&#))/-/.51;;9;856.5-&*02,'('(/./:+2*'(&')25+&)&#),*&*%&)(54711$&(/,7*+/+,'/1;;00)92)*33243;:7250&.-,,,/(2+(+-+++.&**&)',-,105494001*()*'*6.123-.2211/*%&$'+,+/24578.791(-..-'++,)40.25*424/2,+&)&+)())3-+,.417-%)*+16//*.::+*&%$66535(.-;33%*.18,+--++,10,/6293236/4444+*&.319,0/+,+..2421413,19:3/34*,0,-))'$)'+2.(%(,-00200-.10%&')1,/12358446/8-*%$&%,*#$&(*)001)/)+-/-'*+-58.9:-*)**(*+8749.,-++*+.*1746+(&&'**1/)'/--0+-++),-0/'2)///2.+,***//(*51/2-0+,.%),)-*.*&+'&$((/-425'%%1+-//7,.10)%.+2392*3.09411,%)-**'''%)/*3;7241/,--6.-.8913;922,&'*())0+-%'((/3(%((,*+//2983-2-1448662/+''''**-0//551878-6:/7:--.-($&1+-60/)1+05:**+65+*2*+.,48,--,
@25749019-e985-40b8-990d-a2fa9b0e8435 ch=218 read=127315 start_time=2019-12-13T12:54:05Z barcode=BC01 runid=2c9cf7bc05858273f10e7d7ec552fc0bd742dc3e
CCGGTTACCTTGTTACGGCTTACCCCAATCATCAATCACCTTGGGCAAATCCCTTCCTTGCGGTTGAGCCACCGGCTTCGGGTTGTTATCAACTCTCGTGGTGTGACGGGCGGTGTGCTGGTAGACATCGTACGCGACTTTATGCTGATTCGCGATTACTAGCGATTCCAACTTCATGTCTTGTAGTCGAGTTGCAGACCACAATCCGAACGAGAATGGTTTGCCTTCCTCGCGGCTTCGCGCTTCTCTGCACCATCCATTTATTGCTTGCGTGTGGCCCAGGTCATAGGGGCATGATGATTTGTATCATCCCGCCGCGCACCTCCAGCTTGTCGCTGGCGATCTCGCTAAGAGTCCCCAACAATGATGACAACGATAAGGGTTGCGCATTTGCGGGACTTAACCCAACATCTCTCACGACACGACTGACGACAACCATGCACCACCTGTATCTCATATAGCCTCTCTCCATCTCTGGAGCTATGAGTGTCACGGAACCTGGTAAAGGTTCTAACTACCGCGTTACTTCGAATTAAACCCATGCTCCACCCGCTTGTGCGGGCCCGTCAATTCGCTTTGGGTTTCTGTTCTTGCGGGCAATGCTACTCGGGCGGGTACTTGTTACGCGTTAACTTCCAGCACTGAACTTTGACATCCAACACTTAGTGCTCGTTTACGGCGTGGACTACTGGGGTATCTAATCCTATTTGCTCCCCACGCTTTCCGGGACTGAGGCGTCCCAGTTGCAGGCGGATCGTCGCCTTCATACTGGTGTTCCTCCATATCTACGCATTTCACCGCGCCTACACATAGATTCCCACGATCCTCTCCTGCGCTCTAGCTGCCTGGTTTCACCATGAAGCACTGAGTTAAGCTTCCAGGCTTTCACAGACCCATGCTCCCTCTTACGCCCAATAATTCCGGATAGCAGCGCACCTACGTATTACGCGGCTGCTGGCGTAAGTTAGCCGTGGCACTCAATAAAGTACCGTCACTCAGCTGCCACCATTTCCTGTAGCCGCCGTTCTTCCCTTTATGAGTTTACAATCCAGCCTTCTCCCTTCGCGCGCGGCGCTGGTGGGGTTTCCCCATTGCCGAAAATTCCTG
+
1*',4,%.(((&/2*,,'*-**457++/.00:,6.*.$(*.0-))10,&(,)&'-)%)'%+*4-3)&'.0,/))))-52-4,*))08011572,+())654('&%$))67./1.+*&'%))%%&%%&&$&-','),-*&)'&,0562/03./2331:31,,--..02/,-),013/0))%&'%'*,/3+'+-+./--20'+--91/4.,+/,--.6//368.'*+-6-0..-00514:0/+%(.**&'0/23487<;8/37&#%$%&()'))+)*'%&%##,-2/((*(+4-/+1-..0(11('**.33/92,%+)$&$%#'%%)*('(**&+1)0.+/-+,-..6/-/,*'&')-*'%1&&'0).-&'$%&+*1660-/51-,('(('+4*)3)8623542,/+',-.//--,(&*,./0,,-&)++,,67:8989.5/10-.)+-/.0.2214/42315463,++).,-/87856;2)()%))%&&#%&#&&'&(++-//*.-(+22-+*)'&'%(*(+),3(*014)%,'./973;),1.,/0/-2/+*+)++-/223+52'%*,,4277*+-.,-)02:2-&%*.&(.',('',()+),)'*)-'153(0,,+./.*.-'(&(++110)&&)&$)*(0+,06/141,/085513+0,+/*%++()()(*/+$+,2/0.49576320'-.*--20.-3./1)*,76/1,438,%+*+,;2,..::3/++''+4460.2++/;2-/)3,'0-00-.3.--'),,.(551765:/3*(+/*)*,+*-../2,5,(&+/*0'+()*-)(&+&',+-,/)&(*.263342/)'&('++*'&'*+.3:5797:71$$%&((,*%($(#(%''.-6-2393*$52.*0.)#%%))42.$)'*/.5*+',(#&%'&%-2-1(62-*-,-,/'('&(&*'++**)*5+4+**0/1/-,00:663.,+))4*))8-.+.((%)(()1+.7,-448:766&/2,(*++//.$+(*-;9/53600*4+%'&()(#$%)+()*)('&'((.+&')600,''()(**--.*500$('()&((%&%&&''&)0..5,..0.',))8:*2/-,,+*&#$
@62b2e24d-c0cc-4912-b7d1-39acd69e71db ch=169 read=149580 start_time=2019-12-13T12:54:04Z barcode=BC01 runid=2c9cf7bc05858273f10e7d7ec552fc0bd742dc3e
CCGGTTACCTTGTGCGACTTCACCCCAGTCATGAATCACGAAGTGGTAAGCGCCCTCCAGTTAAGCTTCTTCGCCTTTTGCAACCTCCTGGTGTGACGGGCGGTATTACAGGCGGGTGTCACCGTGGCATTCTGGTCCACGATTACTAGCGATTCCGACTTCGCTGGAGTCAGGTTGCAGACTCAATCGGACTACGACGCTCTATGAGGTCGCTTGCTCTCGCGAGGTCGCTTCTCCTTGTATGCGCCATTGTAGCACGTGTGTAGCCCTGGTCGTAAAGGGCCATGATGATGACATCCCACCTTCCTCCAGTTTATCACTGGCAGTCTCCTTTGGAGTTCCCGGCCGGACCGCTGGCAAAGGATAAGAGGTTGCCTTTCGTTGCGGGACTTAACCCAACGATACAACACAGGCTGACGACAGCCATGCAGCACCTGTCTCACAGTTCCCGAAGGCACCAATCCATCTCTGGAAAGTTCTGTGGATGTCAAGACCAGGTAAGGTTCTTCGCGTTGCATCAGATTAAACCACATGCTCCACGCTTGTGCGGGCCCCAAATCAATTCGACGAGTTTAACCTTGCAGCCCGTACTCCCCAGGCGGTCGACTTAACGCGTTAGCTCGGAAGCCACGCCTCAAGGGCACAACCTCAAGTCGACATCGTTTACGGCGTGGACTACCAGGGTATCCTAATCCTATTTACTCCCCACGCTTTCGCACCTGGGCGATCTTCGTCAGGGCCCGCCTTCGCCACCAGTATTCCTCCAGATCTCTACGCATTTCACCGCTACACCTGGAATTCTACCCTCCTCCTACGGGACTCAAGCTTGCCGGTATCAGATGCAGTTCCAGGTTGAGCCCGGGATTCATCTGACCGCAAACCGCCTGCGTGCGCTTTACGCCCAGTAATTCCGATTAACGCTTGCACCCTCCGTATTACCGCGGCTGCTGGCGCAGGTTAGCCAGTGCTTCTTCTGCGGAGTGGCGTCAATGAGCAAAGGTATTAACTTCTCCCTTCCTCCCCGCTGAAAGTACTTTTACAGCCCGAAGGCCTTCTTCATACACGCGGCATGGCTGCATCAGGCTTGCGCCCATTTATTCACCAATATTCCCCACTGCTGCCTCCGTAGGAG
+
3-0,18,--)**+*+-'-3:4.996../198986;83**,,.*,*1/87,/37;,+/,$)&)'&%%%($%&'''&*-.,+/0(*)&)/$(--./5675;98210*+*)**+3*-4+('))-097412+)+4)'(,122/11137)(*+,1/-1916-*071<8854-))*-,.41900,-4516):.3+:084101)*&*&00353-3.,/00./**+-12*(,)013-)*1-758434002656699++0)*,,-')/469620,-3.*0;540341(28<94**)*+()***31-490,38:9:6,,0),*3**-;797483236752'&'&')'+.:/8'-())8:99:30,+'%-1*5.8853+%-+,2/120/5354:46+96/..1/*3/).0/'$'$)-+.-.''121/,**'+2398::9432319:145540/1029554,()1+0/)4.6;226110-(*06/54+.3231*,3246:;878877190./'-*58589778.7.-.:980--.7/<973110100163(.++.+)/-/08-84/(%&&')244:,+'(*032;926303/--'1184,3/-,/,-+.206'/+./575932/+*,/243477-)+(&),+./29560,/7/-,-062306)/+1351535526;,*,,70006;443/18.-'%,'++,,09313+%.6+%/-32.(),,/,03.-0.0620&32/-4459962,$-,'45)*6707-%/1*//&.2,2-5-09)**-..111+1.3//;82.4:62/-))2648241332465:3/0541,-(0+)0+/26.+'()()27+60016'144334037-,*/6/9+*//7+)-*&3)(()*(((&$$',264;6::,,,,*,((&'&%%-+1/((*--22;80//21/6/.+(&(*-/7801826.5.+7;674:65344./*)++-/2/..36'5,)+/,99<743414%&'&&+,1-6('(&(674.%'+%*)(''(')),8+,+.++-:7.*565.8-*),)-/-&(),&./.('&,+')),+5;4./-.)--/,9///7:61.../2&00+*-)-/.96+,4,)--,(0..3.//26::+&((')*)+1-51*-450))
@bb23b8c6-7202-42b6-b3f0-63741672922b ch=270 read=68097 start_time=2019-12-13T12:54:00Z barcode=BC01 runid=2c9cf7bc05858273f10e7d7ec552fc0bd742dc3e
GTATTTATACAGGGAGCGGCAGTGAGAATATTGCACAATAGGCGCAAGCCTGATGCAGCCATGCTGCCGTGGCATAGAAGGCCTTCAGGTTATAAAATGCTTTCAGCTGAGGAGGAAGGGGTAGAAGTTAATACACGCTCATTGGCATTACCCGCAAGAAGAAGCACCGGCTAACTCTTGGCAGCCAGTAGCCACGGAAGTGCAAGCGTTCAATCAGGAATTACTGGGCGTAAAGCGCGCATGAGCAGTTTATTAAGTCAGATGTAGAATCCCGAATCAATACAGGAACTGCATCCTGATACTGGCAAGCTTGAGTCTCGTAGAGGGTAGAATTCCAGGTGTAGCGGTAGAAGTGCGTAGAGATCTGGAGGGAATACCGGTGAAGGCGGCCCCCCCTGGACGAACTGGCGCTCAGGTGCAGTAGAGGGCAAACCAGAGTTAAGATACCCTGGTAGTCCACGCCGTAAACGATCGACTTAGGTTGTACTGCCAGGCGTGGCTTCCAGGGAAAGCTAACGCGTGATCGACCGCCGCAAAGATGCAGCCGCAGGTTAAAACTCAAATGGTCAGCCAGGGGCCCGCACAAGCAGTGGAGCATGTGGTTTAATTCGATGCAACGCGAAGAACCTTACCTGGTCTTGGCATCCACGGAACTTTCCAGGATGGATTGGTGCCTTGGGAACTGTGAGACCAGGTGCATGGCTGTCGTCAGCTCGTGTTGGCAGAATGTTGGGTTAAAGTCCGCAACAGGCATAGCCCTTATCCTTTGTTGCCAGCAGTCCCGTAGGAACTCCGAGGGAGACTGCCAGTGATAAACTGGAGGAAGGTGGGGATGACGTCAAGTCATCATGGCCCTTACGACCAGGGCTACACGTGCTACAATGGCGCATACAAAGAAACTGACCTCGCGAGCAAGCGGACCTCATAAAAGTGCATCGTAGTCGGATTGGAGTCTGCAACTCGACTCCATGAAGTCCGGAATCGCTAGTAATCGTGGATCAGAATGCCACGGTGAATACGTTCCAGGCCTTGTACACCGCCCGTCACACCATGAGTAGGTTGCAAAGTAGAGTAACAACCTTCGGGAGGCGCTTACCGCTTTGTAATTCCTTGGCTAAGAGGTGAAATCCTTAACAAGGTAACCCGG
+
&'$')))*)*'*,*%''&&&$)&(&)*-*'1(''('+()%,,+*-64,/5/--..-/*0+.*%)&%*)%/&('+-(',)*1.-&''$--0/+,(*+'*+-351/)((%(%-+(,4*0-32+$&&+'(,8/6*(*&((+*.%2+0(-',0(*81%&%%&,)%)'(*04.+---')%'')+''$%',(%)++'%'*,,**'''015135001&.6-.'&'-&4(*-)).((+5770)*++%*&%'$&(%/085'0,)&()++351-+*'***/0&%'+&,,(&'+(+*'',0-+'+,'**/0/08091.2*1-/,)*+,/0356)'*1,+*')(-*1,,--,/0.0,0--,'))$'()*)+-&)+//150*.00)/-258.2,.),*2*(-+24060*-/875*$'*%+$&'++032742*&&$%%$(+**+62-(,($&--*,,/0(66*'(,*&'(+3%'-/4**+.&'&%)&116.3&*)*0*'$))+)((+/(((%**.+2)$-2&)''&'*,20/*'(&'2/-/061/,#&(*(')*(--/62,.0%1(5*;:0455+12,00.)$)*&%..51/80,-,/*(()&*+09-,+))((+12;828.90--3354%.('(((&,,43-0,,/,.042-/+-,0.8.(*(7.0-/4/1//033578*-*,,4//&'%(.7-7/.2(('-//((-0*)(%&++**,.)(+,%).*-/2-6,*%'+',--+4-(*54:45),-62*,0,4$'(&%*)+/5*-+++,%%()(%+&(&'(+%1.35**((/,/6./5'&&-+-&-,77840--,)+,-3,124.++'(,'(()5:.(),,764.*('()*,*&)(,/2&#$#&()322254421/&+*--2,+0386482122,'../)&')')'+,0568)(*)'123/02872923/*195**556666*.*,,-'0*0.,-((+*&&(),/0/)'*040)**+(&)-('--213(**&).-2//-1,/133--/53/5-))(&)')7423/0/5)%*(3,.+',,./1,-5+*&,++-+-20,*''&%-/.8++(+(&(%')%(./2,4.3.4-*4+'(++)+*(*.)%((26*-498;3&+(2-41+,))*+.*(0)(*&+(3+755)0.2047*2,
@b562c525-a3cb-4099-b112-6ce3e8fb61be ch=268 read=97360 start_time=2019-12-13T12:53:54Z barcode=BC01 runid=2c9cf7bc05858273f10e7d7ec552fc0bd742dc3e
CTCTACGGGAGGCAGCAGTGGGGAATATTGCACAATGGAAACCCTGATGCAACAACGCCGCGTGATGATGAAGGTTTCCGGATCGTAGTCATCTTTGGGAAGATAATGACGGTACGCAGGAGGAAGCCACGGCTAACTACGTGCCAGCCACTTGATAGTAATACGTAGGTGGCAGGCGTTATCAGTTTACTGGGCGATAAAGGGAGCGTAGGCGGATGATTAAATTAAGGATGTGAAATACCCGGGCTCAACTTGGGTGCTGCATTCAAACTGGTTATCTAGAGTGCAGAGAGGAGAGTGGAATTCTAGTGTAGCGGTGAAATGCGTAGAGATTAGGAAGAACACCAGTGGCGAAGGCGACTCTGGACTGTAACGTGCTGAGGCTCAGCGTGGGGAGCAAACTTGGTTGATACCCTGGTAGTCCACGCCGTAAACGATGAATACTAGGTGTGGGGTTTCAACACCTCCCGTGCCGCCGCTAACGCATTAAGTATTCCGCCTGGGGAGTACGGTCGCAAGATTAAAACTCAAAGGGAATTGACGGGGACCCGCACAAGTAGCGGAGCATGTGGTTTTAATTCGAAGCAACGCGAACTTACCTACGACATCGCCGTACCTTAATCGAAATCCCTTCAGGGACAAGGTGACAGGTGGTGCATGGTTGTCGTCAGCCCGTGTCGTGAGATGTTAGGTTAAGTCGTCCGCAACGAGCGCAACGCTGTCGTTAGTTACTACCATTAAGTTGGGGACTCTAGCGGGGCTGCCTGGGTTAACCAGGAGGAAGGTGGAGATGATGTCAAATCATCATGCCCCTTGTAATGAGGCTACACGTGCTACAATGGCTGGTACGGTAATACCGTGAGGTGGAGCCAAGCGCAAAACCAATCTCAGTTCAGTTGAAGCTGAAACTCGCCTACATGAAGCTGGAGTTACTAGTAATCGCGAATCAGAATGTCGCGGTGAATACGTTCCCGGGTCTTGTACACACCGCCCGTCACACCGTGAGAGTTGGCAATACCCGAAGTCCGTGGAGAGCTAACCGCAAGGGAGGCAGCGGCCGAAGGTAGGGTCAGCGATTGGGAGTGAGATCGTAGCTAAAAGGCCAACCGG
+
0.1&(*-82),-*',,*56501*'()035/-..1620++.,.5/./243:1,678734,'%&'((,,,/13237.:1.(7+542)+%%&$$)-184.67-5.31-:-,+23850*$+&(2***-))461.2/--/7.0042757,++5**'&)('+&#&)))-;99-/((/8/%++(*+4444&%(62-0-+**)++,08.'..&'0027/48/:481.1012'0+(&2033(,'(*.*2081.457/-)&&&%(3332232214:03;;59:0://-/00+,-024.0*)'+*()'),-,7+9+6)))42.+-,../-+4+():670*+)*+2.0/+,+.61007'/.1.,(+*-,97,11++3755444551,)&,1244768)*'').(,'(%&&')&'%%+(&'&**,/:/-064:9253,/46:99;;2/.-.12;3/-/+487788;;7-;893/1-00.19,.:68125643437345/:/;/+,0257:/2+*//,)'*+,3-983+--.*)0*-2;1343-5+.3,.-/7014,,573::4.-,.0---+..-2'&,(,*+,/4<;,57/3)(+*%0.&1-+,*)(&))*2((''$*,87..,(,%''''.101++)-)/:1/83'5:7.02.),+/6633745,)&)-5*/9/./91-/+(+-**++.0352-/0565;'471:,,))(()2-(+365)'.-***&*'))*.1141--.2+,-/7;426-&(6-*)4600343./1*)-(448:<8486260-.,+-(',--/.5002(&(2024234693-**,,*.-038***'(+-.-(0/.00/(*+-063+000/29430+++))($$'&(,0-53202/5-+,5.0)(''*-21/*'&%*,57)-.:7&*/+*),)'),/:6128788/-,,-5.9///60/-74201./-2//055040//-%+&))/43/5..-297,7,33,.,'.40/03334211-3;7/:/-/600-/0(+'''&)2/.0-.2-).9)(*,*,/80/1,+)'&,-0500()*+(.+&&$%%)/28643..)/*/,,&+-/675-00055'&*)*$&*30/.$*(/4,)-**'3,:9:1
@0a9d20d3-c51e-4d42-a7c9-be94796e35f9 ch=462 read=90064 start_time=2019-12-13T12:53:44Z barcode=BC01 runid=2c9cf7bc05858273f10e7d7ec552fc0bd742dc3e
CTCCTACGGGAGGCAGCAGTGGGAATATTGCACAATGGGGAAACCCTGATGCAGCAACGTCGCATTTCGGATCGTAAGCTCTACTGTCTTTGGGAAGATAATGACGGTACCCAAGGAGGAAGCCACGGCTAACTACGTGCCAGCAGCCGCATTAATACGTGGCGAGCGTTATCCGGATTTACTGGGCGTAAAGGGCGTAGGCGGATGATTAAAGTGGATGTGAAATACCCGGGCTCAACTTGGGTGCTGCATTCCAAACTGGTTATCTAGAAGTGCAGGAGAGGAGAGTGGAATTCCTAGTGTGGCGGTGAAATGCGTAGAGATTAGGAAGAACACCAGTGGCGAAGGCGACTCTCTGGACTGTAACTGACGCTGAGCTCGAAAGCGTGGGAGCAGACAGGATACCTGGTAGTCCACGCCAATAAACGATGAATACTAGGTGTGGGGGGTTTCAACACCTCCGTGCCGCCGCTAACTTGCGGTAAGTATTCCGCCTGGGAGTACGGTCGCAAGATTAAACTCAAAGGGTGACGGGGACCGCACAAGTAGCAGGCATGTGGTTTAATTCGAAGCAACGCAGAGAACCTCACTTGACATCCCTTGCATTACTCTTAATCGAAATCCCTTCGGGGACAAAGGTGACAGGTGGTGCATAGTTGTCGTCAGCTCGTGTCGTGAGATGTTGGGTTAAGTCCTGGCGACTCTTCCCTTGTCGTTAGTTACTACCATTAAGTTGGTTTCTAGCGAGACTGCCTGGGTTAACCAGGAGGAAGGTGGGGATGACGTCAAATCATCATGCCCCTTATGTGTAGGGCTACACACGTGCTACAATGGCTGGTACAGAGAAGATGCAATACCATTGAGGTGGAGCCAAACTTTAAAATCAGTCTCAGTTCAGTTGTAGGCGACTCGCCTACATGAGCTGGAGTTACTAGTAATCTCGCGGAAGAATGTCGCGGTGAATACGTTCCCCGGTCTTGTACGCACCGCCCGTCACACCATGAGAGTTGGCAGTACCCGAAGGTAAATATGAAACTAACCGCAAAGGGCAGCGGCCGAAGGTGAGGTCAGCGATTGGGGTGAAGTCGTAACAAGGTAACCGG
+
,541)*++8*-+-+//10084,.*,+,32/01,7,,95,'(++3;'+/77388188:555-&'$)/.+/;8:;72:9+.,+,%'%&)'-8:296.&&.-150/.0*-*-.6,,+1.*2-*/,2.,*4++,36545749389453-.04/1&(*-(3386748/..../15002'')&152---,*)(+..6,*04.7925998;9:988928,++.&&*)0,16/,./56+35675.+'.)18779:;9959;/017.267806//-..)***+54.8,)'&,,)**+*/**).503//1:41.6429443:923498-++*+12/7722,/944464652:2+0*.+67:910-+,-1022422--%()101/-'/-37+/5,*2399:6*+/('%*,//**'1.0074.1353+-,,)&$(-3-0...,,1*,18422/,./3634/.;1323755:5641468217255301,,/./)+00-+.02278,/;1'4+&'')0//,)%',.,--0%*'),1-:/*21,027-(39/78*,11/))(&(((.24331'*.7;;67483*0*():20,,%&*(+3/)+)&$'%)*256192-801,6/.-4150402''''))+544-0)+480486),.+.27+1123532189&334.02898//0018:9995855./0,0.0,44;8:))5+$&)**((*(),24++-*-3-05.-.:33489;88996,7**&%''')(&')),435538430/1,2&0,),/-2.-2/3425935625768979/,-0;:92*102*)++)),)*,3251,+(++,-..489783<32886797783.-*+*+327451,++,'.))+/1,20%(71;:,-6;96;;1,),-332-$/-1($0&6(*&*('%&(*3)+*)'0340+)+/53++/3002/3040-,*0-62.)),.5257979563%&5345,,-/41%*,+*0.,,,.&..184098-.1/../73,-*)&*/***)/&,%+'%&'(*&)%%&'(*++/&,,,1403159,+,.+0571,5))*)&+&''1+/11,42%5'.'10,293228446;777(2-/84153
@0de1cd5c-3441-4974-9fd9-ed2b624875fd ch=474 read=65896 start_time=2019-12-13T12:53:36Z barcode=BC01 runid=2c9cf7bc05858273f10e7d7ec552fc0bd742dc3e
CCGGTTACCTTATTACGGTACTTTGGTCGAATCACAAAGTGGTAAGCGCCGCACTCCCGAAGGTTAAAGCTACCCTGCTTCTTTGCAGCCCACTCCCATGGTGTGACGGGCGGGTGTGTACAAGGCCCGGGAACGTATTCACCGTGGCATTCTGATCCGATTACTAGCGATTCCGACTTCATGGAGTCGAGTTGCAGACTCAATCGGACTACGACGCACTTTATGAGGTCCGCTTGCTCTCTTGAGGTGCTTCTCTTTGTGCGCCATTTGTAGCACGTGTAGCCTGGTCGTAAAGGGCCGCCGGTGGCTTAATCATCCCCACCTTCCTCCAGTTTATCACTGGCGAATACTCCTTTGAGTTTCCCAGCCGGACCGCTTGCTTAACAGGATAAAGAGGTTGCGCGCTCGTTGCGGGACAACTAACATTTCTAGCCTTACGAGCTGACGACATGCATGCGGCACCTGTCACGGTTCGAAGGCGCATTCTCATCTCTGAAAACCCGTGGATGTCAAGAGACCAGGTAAAGGTTCTTCGCGTTGCATCAGATTAAAACCACATATCACCGCTTGTGCGGGCCCCCCGTCAATTCATTTGAGTTTTTAACCTTGCAGCCGTATCTCTGAGGCAGTCGACTTAACGCGATTAGCTCCGGAAACCACGCCTCAAAGGGCACAACCTCCAAGTCGACATCGTTTACGGCGGCGTGGACTACAGAATTATCTAATCCTGTTGCTCCCCACGCTTTCGCACCTGAGCGTCAGTCTTCGTCCAGAGGCCGCCTTCGCCACCGGTATTCCTCCAACTCTACGCGTTTCACCGCTACGCAGATTCTGCCCCTCTACGGACTCAAGCGCGGTATCAGATGCAGTTCCCAGGTTGGGCCGAGTTTCACATCTGACCCAACAAACCGCCTGCGTGCGCTACGCCCAGTAATTCCGATTAACGCTTGCGCCCTCCGTATTACCGCGGCTGCTGGGCACGGAGTTAACCGGTGCTTCTTCTGCGGGTAACGTCAATGAGCAAAGGTATTAGCTACTCCCTTCCTCCCCGCTGAAGTGCGCCCGAGGCCTTCTTCATACACGCGGCATGGCTGCATCGGAGAAACTGCGCCCATTGTGCAATATTCCCCACCGCCTTGCCTCG
+
7-++6.,1++-$,*'((%%#$(,+(''&%'&(++.+4701/0-+%'+,78%*$*(-.-*)4,0-4-61$*,*06)((++9-6:6-31%13,'***:0-.421/.,022:72)&%(')*)&)/--503-(++(,.1877<666:302/-,2;7677532**.4../...//8:2/.,/230'+,('(*,*.00501-230073;45.913365723-0(,.21++)((+,/-*+/+$%)),))).$0*(%--:18.00&$('(/2:0;8-*&%'**100,)'(*'(.;::254+*,0/39()&*&&'$&&$''-.:9137,,289:99120.//95-.25642/*''*+$()5--1/./268())((),'/.181))'&'$%$'%+'*1).44*-%(+4932/-&+,0648---772,)()%*,6/59(,%$%$$$$(*-+0)04222&1)%$((++.)2.,..(&)+)+/540.&),/63,645651624221-+/14,-/.)*:;;:67.,+'(*+65,-2-.6.*2.;88=856253..011103631<;41;./..,-+,4+*)0()*..,5.+/2882)-238382%&20---/988&($%&'())**5.).&%',/&'%,)4+34466/5/3.1++*%*&)$()+00+/+&-0*-.066637+2471+11105.5(/-2353356853092-,-+)+)*.,07342*/')('-(*-965;566/.46')(.42*%))(.2((()(/,...695600/--060145&).%2*7901706647:/03,5646910--.*('())).,,**23+),*)+0&(%(&+).-,.&--,,-0/+20*))+,/*'*+3*/.245'3574999:-:4,*-2/7,'&%$%'&*;4.-//04-*')&$-31&',3.234357753,&&%#&))*)%&''''.)&)&/)%&($'.*.-'/5/0782532:44.--29677926,($%()/%(/(*&*+-52/03:39<999:742--511284.333588;&7(*'&(&#%,%(+0:10:3'(+15.('''*-*+)*$%'(%((,,1+778;633).',+-+3.0/6:7422224(,&&$%$%)())0:3/29254-7-,,6279:3&./(*)''(+)'+$
@8500aa26-7c1d-4658-9862-339e7fcbb41d ch=367 read=165927 start_time=2019-12-13T12:53:29Z barcode=BC01 runid=2c9cf7bc05858273f10e7d7ec552fc0bd742dc3e
CTCCACGGGAGGCAGCGGTAGGGAATATTGCTTTAATGGGCGCAAGCCTGATCGCGCCATGCCGCGTGTATGAAGAAGGCCTTCGGGTTGTGCAAAGTACTTTCAGCGGGGAGGAAGGTAAAGTTAATACAGCACAACAATTGACGTTACCCGCAGAAAGCACCGGCTAACTCCGTGCCAGCAGCCGCGGTAATACGAAGTGCAAAGTTAATCGGAATTACTGGGCGTAAAGCGCACGCAGGCGGTTTGTTAAGTCCAGATGTGAAATCCCGGGCTCAACAGGAACTGCATCTGATACTGGCAGCTTAGTCTCGTAGGGGTAGAATTCAGGTGTAGCGGTGAAATGCGTAAGAAGTCTGGAGGAATACCGGTGGCGAAGGCGGCCCCTGGACGAAGACTGACGCTCAGGTGCGAAAGCGTGGGGAGCAAACAGGATTAGATACCTGGTAGTCACGCCGTAAACGATGTCGGCAGGAGGTTGTGCCCATGAGGCGTGGCTTCCGGAGCTAACGCGTTAAGTCGACCGCCGTTTTGACGCAGGTTAAAACTCAAATGAATTGACGGGGCCACTGGCGGTGGAGCATGTGGTTTAATTCGATGCAACGCGAAGAACCTTACCTGGTCTTGACATCCACGGAAGTTTTCAGAGATGAGAATGTGCCTTCGGGAACCGTGAGACAGGTGCTGCATGGCTGTCGTCAGCTCGTGTTGCGTAATGCTGGGTTAAGTCCACAACGAGCGCAACCCTTATCGCTTTGTTGCCAGCGGTCCGGCCGGGAACTCAAAGGGGAACTGCCAGTGATAAACTGGAAGGTGGGGATGACGTCAAAGTCATCATGGCCCTTGACCAGGGCTACGATGCACAATGGCGCATACAAAGAGAAGCGACCTCGCGAGCAAGCGGACCCTCATAGAGTCGTCGTAGTCCCGGATTGAGTCATGCAACTCGACTCCATGGTCGGAATCGCTAGTAATCGTGGATCAGAATGCCACGGTGAATACCGGGCCTTGTACACACCGCCCGTCACACCATGGGAGTGGGTTGCAAAAGAAGTAGGTAGCTTAACCTTCGGGAGGGCGCTTACCACTTTGTGATTCATGACTGGGAAGAAGTCGTAACAAAACCGG
+
,-.)%(&01+-/,,+--3/)).+)-++4,()$%%+*35:4.'*.3-2833'4/.0('*-259401/,+,*+329*,,+-/42552<.50%*,*//*).,01971,./154*(.--'+)'+:4*+3+3+**&$$#$*&)+(*&**852922;02220.1.,.2:5653206//1847::<546314:0-1.,7//*2,())(++7-)&,)/)/01918180878974451;1.120(-*--*1.+17<1-5-:045.++/./0210;1-3-,,88::--'($'(,(*0.3322.-,*'-+1.)+'&&&&(,,.101..18,+0(--6.80135*&&**021+.2,*128/8)%)*&+/09301)-**11/0/.3*((((,02221;2*)./..*'-'&'+,,77778*,3343'''&'/1325:/+-/1:)5+55*,0-/28/66/0:75663')+//*/270,*((%((,'(%()',./7,20.97+--.07033/1+((+*..,,.34;7//.*308*-89::7,.1+-3.(,,4()*+/0/.9;90:76<<123263653-06/03)-,),,/866,+,,5633132;9596;70.//036333248/191110/6;/7-.,2-##$()+%&&**(-+-8;11-)*(*3/.(),*+;89::;:2<;3:73520,0-1),*/04999795:666775564476999-7+%%*+'/'&(02520931,..)&*-36,--//84738+.3124(*-.()1:2284&4,008478724;0/*+*-3;1++*'%&0.15:4430,,,/37:0,(&)2--790.0.0089028++92/0/,-(++-'%$&)3721787-,-*+.')&&+--,0---.//03:+'(%()&'3+++(*2:211038.3,/##&+(,+51(%))*+4567768//*+,(8*)'))'$'')+.2./.--74735/201165;88121.*/..-.787'6673+,1//41/,)+-+/52*.)(+98160/0543305;82<8//64424720-0+))+,2358545390$'**)&*('+))/-7.687:91:,),4./9343034).031/1236;7996656675+-#(&'(8479:0011+*+1.
@0432090b-3b4c-4dd9-800e-a24b4cf41695 ch=492 read=135616 start_time=2019-12-13T12:53:26Z barcode=BC01 runid=2c9cf7bc05858273f10e7d7ec552fc0bd742dc3e
CCTCCTGCAGGAGGCAGCAGTGGGAATTTTCAGCAATGGGAAACCCTGGCCATTGTACCATGAAGGAAGAGGTTTTCCAGCATAGAGCCTATTTATAAAGGAAGAACAGCTCACAGAATGGTGGCCGAGGTGATACTGATAGAGATACAGCTAACTACGTGCCAATGGCCATATGCCCAGTAATACGTAGGTGGCAAGCGTTATCCAGGTGTGGGTAAAGAGGGCAGGCAGCCTTGAGGTCTGTGAGTGAAAGCCTGAAGCAACCCCAGTAAGCCATAGAGAGCCAGGCAGCTGGGAGTGCAGGAGAGGGATCAATGGAATTCCATGTATGGCGGTGAAATGCGTAGATACTCATGGGAGAGACATGGCAGAGGCGACGATCTGGCCTGCAGCTGTGCTCAGTCCCGAAGTAGAGGAGCAAATGCAGTTAAGATACCTAGTAGTCCACTTAATAAACAGTAGAGTACTAAATTAATTTGGATGTCAAAGTTCCAGTGCTGCAGTTAACGCAATAGAAGTACTCCGCCTGGAGTAGTGTTCATAAAGATGAAACTCAAAGGGAATTGGCAGAGGCCCGCACAAGCCAGTGGAGTTTTAATTCAAACCTTGCAGAGCCTTACAGGTCTTAACCCCATACTCATAAAGGCTCAGGATGGAGAGATGGCTATAGGATACAGGTGGTACATGGGTTGTCATCAGCTTATGTCGTGAGATGTTAGATTAAGTCTGGCTTAGGCTGCTTCACTTATCGTGGGTGCCATCCCATTTGCAGTTAGGACTCCTGGCTTGAGACTGCCAGTGACAAGCTGGGAGGGGAAGGCAGGATGACATCAAATCCATCATACCCCTTATGGCCCTGGAGGCTACACACGTGCTACAATGGATTAGATTGCAGAGGAGGCCAGAGGCCATGAGGTGAAATAGGAAACCCATAAAACCATTCTCAGTTCGGATTATAGTCACAGCTCGACTACATGAAGTTGAGATCACTAGTAATCACTTGAATCAGCATGTCATGATGAATACGTTCTCAGGCCTTATACACCCATGCATCCCACCACGAGTTAATGCTTGCAGAGCCAGTGGCCTAACCACCAAGGAAGGCTATCGATTAGGATTATTAGTTAGGGGTAAGAGTCATGCTCAAGGTAATGG
+
(*+./,(0.25./0/-1100+'0**,.46/().2///-,'&)*+--()$+((%)&$$$&%(*((+/*+()'/+563*))(*++((+%(&$%'+*(-.0*(()*)++&'&'%(((()'()*&)))-(%%)'$%$&%'(#'.(&&$%%%(%',*.-+.,.*,((&&$$%+-0**'&%(&(&+-.6313/72+0'%%%&&&($&'))*,(+7134-)%%%+((&+,)*)-+'$()%&%&&-*+-0.)(&'''*()'053)'%#$%&'&(&().-3+152/()((*(-2/(0((((&)((&(*'$$,+()'+1-./1.*,1.0,3-6-,+)((*%..*41*')))**%+$*+)&&''*,-3-'&&&(0(%%,(((*)*-***+--++-..+(',)'+,,'$*+,-.07(*%&&%&,,))((*/199/($%'%/'2(+,*/:00054363*')*).,*)3,,++,+$'$+(,,34&1((&2/.2:55))%*,++2;0*,/3333235/7/3&-%)*-++(*''($'(-,*.,''(&&'%%&$),-%%-51*/0(')))-&++)%')%'))(&($)$)+(0)$&&'*&'(&')5(($%&25-491;2&&,'%%$&%&(&%)*%&(*()$()/*)%*'**&&&&'(,--/)++009,++.50.()&(1.086522%'-13*/.-/0,*)$%&*(($.0')),01)*'&$$*+,,.2.,/32220+(&*,()../&$%###&))(%%##$'%*+//0,&+)+%(#&(./1(&$'('%$$(+*&./-+,,$'&&$%%'(//24'-,*+,,,/00**,.8*(*01+'&*+(&4588860&.0/5225/+/1*)%1-+%(%$&*)-2)'*,(&'**)*((&)'3,/''*-6/1///0)((-*+.,+).,(*'+((&()(/0))10/00.31'&-((()(+8-)).065/33656)'').+/)-),.&.)*++'(((,./.+*)&'((*(&*-($$'*-0%))'(*/41.&$%$&,((*&$&))*.+'(&',,(*+%''-1.*-./10715./)/*.,)&(%+++4(%%(*-,,,,+,.,-,)'(&+*&'&&('*1/)1*)+-/+'+%+)1-)(*(&**+,+'.&$&($*((/,+,00),,('(('$(')/*-&%'&&)''))%&'.
@096198bf-6aff-4d08-b26b-3ac0afb95f22 ch=163 read=174846 start_time=2019-12-13T12:53:27Z barcode=BC01 runid=2c9cf7bc05858273f10e7d7ec552fc0bd742dc3e
CCGGTTACCTTGTTGTGCCCCAGTCATGAATCACAAAGTGGTAAAGCGCCCTCCCGAAGGTTAGCTACCTACTTCTCTTGCAACCCACTCCCATGGTGTGACCCGGGCGGTGTGTACAAGGCCGGGAACATTCACCGTGGCATTCCTGATCCACGATTACTAGCGATTCCGACTTCATGGAGTCGAGTTGCAGACTCAATCGGACCTGACGCACTTTATGAGGTCCTTGCTCTCAGGTCGCTTCTCTTTGTATGCGCCATTGTAGCACGTATTAGCCCTGGTCGTAGGGCCATAATGACTGACGTCATCCCACCTTCCCTCCAGTTTATCACTGGCAGTCTCCTTTGAGTTCCAGCCGGACCGCTGGCAACAAAGGATAAGGGTTTGCGCTCGTTGCGGGACTTAACCAACATTTCACAACACGAGCTGACGGCAGCCATGCAGCACCTGTCTCACGGTTCCCGAAGGCACATTCTCATCTCTGAAAACTTCCGTGGATGTCAGACCAGGTGGGTTCTTCGCGTTGCATCGAATTAAACCACATGCTCCACCCGCTTGTGCGGGCCCCGTCAATTCATTTGAGTTTTAACCTTGCGGCCGTACTCCCCAGGCGGTCGACTTATGGCTCCGGAAGCCACGCGCCTCAAGGGCACAACCTCCAAGTCGACATCGTTTACGGCGTGGACTACCAGGGTATCTAATCCTGTTTGCTCCCCACGCTTTCGCACCTGAGCGTCAGTCTTCGTCCAGGGGCCGCCTTCGCCACCGGTATTCCTCCAGATCTCTACGCATTTCACCGCTACACCGCCTGAATTCTACCCCTCTACGAGACTCCAAGCTTGCCAGTATCAGATGCAGTTCCCGGAAGGTTGAGCCAGGAGTTTCACATCTGACAATAAAACCGCCTGCGTGCGCTTTACGCCCAATGTGAAAATTCCGATTAACGCTTGCACCCTCCGTATTACCGCGGCTGCTGGCACGAGTTAGCCGGTGCTTCTTCTGCGGGTAACGTCAATGAGGGCAAGGTATTAACTTTACTCCTCCCGCTGAAAGTACTTTACAACCCGAAGGCCTTCTTCATACACGCGGCAGCATGGCTGCATCAGGCTTGCGCCCATTGTTACTTAATATTCCCCACTGCCGCCTCCGTAGGAG
+
6.,+-914546*/'%$#'*+(*,866765;87367971/010294(((+-0-77+*0/-)'))(/114:21290.430;0101/9/++-06/./486543-3))28::9;875.11489-/72(34.,+)--435;5344014:3-.1285+*+**14,/,),/127:653367;8899.+,+1+'+,2*/)11159.;-8).)((&)*740,-/68566+74+0).)*+,+/+)',,2042901+21,(&')*)+0842;11.1.+*))')'('380-0:99/6*0376;65394++(&&+1489:6275'**+,/30-21//666+--33,-.+*-0///&&(,*,0,/5+&*-/679878807///21.9(1*65/2*/)+6*%,$%(*214---99831310-2),/54:-,+,31025-+//./025%4,03.&)#),,..4/-.3400)+,57:2;1-.4-4-,1(+4.1539482--+.//*-24;656::;6100)-7;)-''&)-.;78<878.6---667,-+/*19.66123466559108))),')-/.25049:0-07688;8.9<:1002<<8,;6-7-('0(-,,.+///43-+/8<8:883-.+/,.(342011,--+0.,,,/.099864176//-/-,..2/723486-434585:3/1-80,*2/,.3319-30-.024-,501521091.20999/,+)(68+,7868;.-,0/896+0///72882+)288-316793:568;1.;,:099<7(),+((021586576844<4007:.13,*%'&%/(,)(*,,2103251)++&*),.4606(+*(),6122*0-,,*')-/.5*2103.)%.&&(+-/..458)-*&'/42,(+/012.**,+((((&.2.8;99:88891-022.5,5-*.*++*).03*.31513/;/3,&'*+)*$,/,,37/111+)*&&.04333./0,*(*(&(+,...2.30./1;18<764335++18720.--,,''(&+/())&)./.,+-/-&()53).70)-)&)*'''&227:433,57,+062,-*,/.4:44+.,%**+/3,)&)*./32///-.8-79738.001;/*0-&*-$&%%-//%28/032(,,-,)'**(08+0790'*
@2fab18fe-e117-4c54-8124-6e4794b4bb28 ch=317 read=175222 start_time=2019-12-13T12:53:19Z barcode=BC01 runid=2c9cf7bc05858273f10e7d7ec552fc0bd742dc3e
CCGGTTACCTTGATACGACTTCACTGATCATCAATCCACCTTAGACGGCTCCTTCCTTGCGGTTAGGCCACGGCTTCGGGTGTTATCAACTCTCGTGGTGTGACGGGCGGTGTGTAAAGGCCGAGAACGTATTCACCGCGACATGCTGATTCGCGATTACTAGCGATTCCAACTTCGTAGTCGAGTTGCAGACTACAATCCGAACTGGAGAATGGTTTTATGGGTTTTGCTTCACCTCGCGGCTTCGCTTCCCTCTGCACCATCCGGTAGCAGTAGCCAGGTCATAAGGGGCATGATGGTTGACGTCATCCCCGCCTTCCTCCAGCTTGTCACTGGCAGTCTCGCTAGAGTCCCCAACTTAATGATGGTAACTAACGATAAGGGTTGCGCTCGTTGCGGGACTTAACCAACATCTCACGACACGAGCTGACGACAAACCATGCACCACCTGTATCTCATATAGCTATCTCTCCATCTCTGGGCCTTTATGAGTATGTCAAGATTATAGTAAGGTTCTTCGCGTTACTTCAGATTAAACCACATGCTCCACCGCTTGTGCGGGCCCGTCAATTCCTTTGAGTTTCATTCTTGCAGACGTACTTCTCAGGCGAATTACTTATTGCGTTAACTGCAGCACTGAACTTTGACATCCAACGCTTAGTATCTCGTTTACGGCGTGGACTACTAGGGTATCTAATCCTATTTGCTCCCCACGCTTTCGGGACTGAGCGTCAGTTGCAGGCCAGATCGTCGCCTTCGCCACTGGTGTTCCTCCATATATCTACGCATTTCACCGCTACGTGTTCCCGTCCTCGCTCCTGGCTGCCTGGTTTCTATGGCTTACTGAAGTTAAGCTTCAGGCTTTCACCACAGACCCTTGCTGCCGCCTGCTCCCTCTTTACGCCCAATAATTCCAGGATAACGCTTGCCACCTACATTATTACCGGCTGCTGGCACGTAGTTAGCCGTGGCTTTCAGCAGAATTACCGTCACTCGGCTACCATTTCCTGTAACGCCGTTCTTCCCTTTATAACAGAAGTTTACAATCCGGCATGCCGCGGCGTTGCTCGGTCGGGGTTCCCCATTGCCGAAAATTCCCTGCTGCCTCCCGTAG
+
950180-/++)'$%$&*+,*'&%($$')-85439+7-'**)++--1(,++/.700',+-...55&,564)*')*0512944.8/-.4/+-,.-/-61,//116:4;9233-++((*,+-0//($(*,++347975773445978887/(-/-/02-4--*/'1554:8+0,+(((&&,++211366;56),0576779:52+&'*&+('((-+,-98;+/01<7098/+-8.:77:1(&($-),8567747:),5220126022$$#&$&'+(*''(,(,14544/,08:0-+/.-0.,5/--367//-),1.*355:;;46-)+,60//.)*,063369777*)+++,/+088,,&'$(-5/2299:7//020568836*-12-0,,-.1884<330:83-8,3+-+*,1355--*+*33576665.1&,*%&,0*+954,-',))4/63323385(2,-+79875121/4;5632.-130/-+0*(*0..//159931/+)&'')(.*+,-:<979300-/*$+657*()0(<;8.5.,)/--.1,+3-(*/5/3+1*+)-.'$'(+/5<541:86273;;2.3;24013'*.-,1.,,+,.148::0**,)')/,(0..0436353888/22(//368--.1,/172/.-+-%&'%%%$$'''),/8/+*0-,*,*+)-1)*)(26.-.2///4/1-,,38.%22/9:0/1//0911(::4.--*.4867-080,0,-281/.0024::48147447:67/2).-;;866340125433-&00446</--:.679*,$$&+/-)')+.&'&#%&.*+-520/261691:032453986;/066/5,0.6,%)((('.0.179+'(*),-6669.,-)+--0709;--.-29.--/2.+/++&&/50769:-''0543522/003.26.03())&*++1/.++',(,-6/5'%%))0/460/.4/466:0290)'&'%%(*)+*297892443'412/5517;:8511)+&,-6807:1.4*00*3/++664(',((1;8/,-(&'%()(%##%%&'3,,,3/,,/108-.'34,-,'.5/,26-14,131-35170,))%$((*/5)+8.-
@a81b20bc-942f-4b00-968e-4d898ac60acf ch=346 read=81452 start_time=2019-12-13T12:53:18Z barcode=BC01 runid=2c9cf7bc05858273f10e7d7ec552fc0bd742dc3e
CTCCTACGGGAGGCAGCAGTGGGAATATTGTGCACAATGGGCGCAAGCCTGATGTGCAACCATGCCGCGTGTATGAAAGAAGAAGGCCTTCGGGTTGTAAAGTACTTTCAGCGGGGAGGAAGGGGTAAAGTTAATACCTTTGCTCATTGACGTTACCGCAGAAAAGCACCGGCTAACTCCGTGCCAGCAGCCGCGGTAATACGGAGGTGCAAGCGTTACTCGAATTACTGGGCGTAAAGCGCACGCAGGCGGTTTGTTAAGTCAGATGCTTGAAATCACGGGCTCAACCTGGGAACTGCATCTGATACTGGCAAACTTAGTCTCGTAGAGGGTAAATTCCAGGTGTAGCGGTGAAATGCGTAGAGATCTGGAGGAATACCGGTGGCGAGCGGCCTGGACGAAGACTGACGCTCAGGTGCGAAAGCGTGGGGAGCAAACAGGATTAGATACCCTGGTAGTCCACGCCGTAAACGATAATCGACTTGGAGGTTGTGCCCTTGAGGCGTGGCTTCCAGACTAACGCGTCCAGAATCGACCGCCTGGGATACGGCCGCAGGTTAAAACTCAAATGAATTGACGGGGGCCCGCACAAGCGGTGGAGCATGTGGTTTAATTCAGGTACAGCGCGAAGAACCTTACCTGGTCTTGACATCCACGGAAGTTCTCCAGAGATGAGAATGTGCCTTCGGGAACCGTGAGACGTTGCTGCATGGCTGTCGTCAGCTCGTGTTGTGAAAATGTTGGTTAAGTCCGCAACGAGCGCAACCCTTATCCTTTGTTGCCAGCGGTCCGGCCGGGAACTCAAAGGAAGACTGCCAGTGATAAACTGGAGGAAGGTGGGGATGACGTCCAAGTCATCATGGCCCGCCACGACCAGGGCTACGTGCTACAATGGCGCACAAAGAAACGACCTCGCGAGAGCAAGCGGACCTCATAAAAAAAGTGCGTCGTAGTCCAGTTGGGTCTGCAACTCGACTCCATGAAGTCGGAATCGCTAGTAATCGTGGATCAAGAGATGCCACGGTGAATACGTTCGGGCCTTGTACACACCGCCCGTCACACCATGGAGTGGGTTGCAAAAGTAGGTAACCTTCGGGAGGCGCTTACCACTTTGTGATTCATGACTGGGGTGAAGTCGTAACAAAGGTATTGACCGG
+
+05,-254;934745666588;5,31&.((.*+$(+308;110174/5120-/,'*,,,04/./0))+2259886,5(%)+'),.32:778);40511273/,+,,781//5-/6,*0-.0-1+'**35,,7)3&(++*63/177///))-4/8/18*+1//4-3-/26.8-++/4/13812489333227359/4/,9../21,*++-19;7:84:3448*'*/+-.5::7:67580**,-46582030.6,4+/0445-1810/1'$(%'*0,)+'*).2103)9.736;8697:998752-.001.;--/0'&&''*64).,1))&/35,.'0(-0,-/334432,4,,+29.-/;:98..,./219,+8,/:41362620-*-/013079')-,-.1+,+.///8788901888/&),*(++3738,*+14:'4'73.,1*+,/27<33695(*,,,-.29;//0:8633-1++,52))'.''*&./,-159.-1,+6.,54-3/..0)%)(+.1+0/21*%&&$%&)*657:6693&(,)0//407166//2-8-86,/,,,6422729285926;92-50++,0177719116)-.130,/64<96;6;3')&&)4120,,*.3&'+0*1*(060-..+)(+&+./8-,-07,7,-870:++*-..0331.71/23427;84;05/8;75300*('(')+7334309677:953-)*)*001241-../56+.-635.001/.103013/93033-564590+//1342:403758;4.85:87/73651:54534;2;1-0+/+-.4054201..018877981)&++.141250/06742,/'**(),',$##&(+0)%((&(*1/;,382*((++1245350//)''%((,/8'%)*(+),-512**-*(&*+7:254;715/-/3500,50,.0378:96937/3-(,.2/-*+/476/6//099782.01/910,7*7-843,+)(%(,//05:799:90.)()-1/3.,-)61,../375848+88918.,,.-./+-3-.8111,*++.5580+(&'.0-.7223;2)%*&),+1--&'++/8)*.514711../+/.0-(,+03:433566547621,1-,-6699:369-)1+()%#&+*,5
@42d7d846-b132-46d3-b5ff-ff4fe5aab0a4 ch=284 read=90071 start_time=2019-12-13T12:53:16Z barcode=BC01 runid=2c9cf7bc05858273f10e7d7ec552fc0bd742dc3e
CTCCTACGGGAGGCGTAGTGGGGAATATTGCACAATGGGGGAAACCCTGATGCAGCAACGCCGCGTGAGAGTGATGAAGGTTTTCGAGATCGTAAAGCTCTGTGTCTTTGGGAAGATAATGACGGTACCCAAGGGAGGAAGCCACGACTAACACGTGCCAGCAGCCGCGGTATGCGGCGTAGGTGGCGAGCGTTATCGGATTTACTGGGCGTAAAAAAGGGGCGTAGGCGGATGATTAAGTGGGATGTGAAATGCCCAGGCTCAACTTGGGTGCTGCATTTAAACTGGTTATCTAGAGTGCAGGAGAGGAGGTGGAATTCCTAGTGTAGCGGTGAAATGCGTAGAGATTAGGAAGAACACCAGTGGCGAAGGCGACTCTGGATAAACGGCGCTGAGGCTCGAAAGCGTGGGGAGCAAACAGAGTTAGATACCCTGGTAGTCCACGCGTAAACGATGAATGCACTAGGTGTGGGGGTTTCAACACCTCCCGTGCCGCCGCTTAATAACGCATTAAGTATTCCGCCTGGGAGTACGGTCGCAAGATTAAAGCTCAAAGGAATTGACGGGACCCGCACAAGTAGCGGAGCATGTGGTTTTTTAATTCGAAGCAACGCGAAGAACCTGCACCATGACATCCCTTGCATTACTCTTAATCGAAATCCCTTCGGGGACAAGGTGACAGGTGGTGCATGGTTGTCGTCAGCTCGTGTCGTGAGATGTTGGGTTGGATCCGCAACGAGCGCAGCCCTTGTCGTTAGTTACTACCATTAAGTTAGGGACTCTAGCGAAGGACTGCCTGGGTTAACCAGGAGGAAGGTGGGATGACGTCAAATCATCATGCCCTTATGTGTGGGGCTACACGTGCTACAATGGCTGGTACAGAGAGGGTACATACCGCGAGGTGGAGCCAAACTTTTAAAACCAGTCTCAGTTCCGGATTGTAGGCTGAAACTCGCCATGAAGCTGGAGTTACTGGTAATCGCGAATCAGAATGTCGCGGTGAATATACGTTCCAGGTCTTGTACACACCGCCCGTCACACCATGAAGTTGGCAATACCCGAAGTCCGTGAGCTAACCGCAAAGGCAGCGGCCGAAGGTAGGGTCAGCGATTGGGGTGAAGTCGAACAAGGTAACCGG
+
--3++.2-8.,/-,&%(*4391'+)*)--+,22/<0.472(+40/8*,,34546246:70540..-,**'*+*,0015451720/.%&)56466:,**,-,(-'+,2:5296,2+,*,*((*+49:5.8-+)+0+(-*++),-*+-%2-1*'*-+./4-(++)/16+0*-./174*-/*...1.492($(/0553.8+4)/8.-678<:999;490-)&.0//--%()12646762815074:;67632064,&..((/:54-/'&&%'6888::;:/64&,72/47031//234+,-.03-962-'11)+'(,/2/3./3+'/51*+++0847*54,-286.'(((.+-141500*()+5.63241/.1(1-79,,++.3,&()&).*/-223058357++,-,,36966*''*49,330..11/-00..5*),323688602.1(+1<::00100:.*-&'++.54120*-4+.93.).++.4/59*,848:667%&&'*'&*.,.10.50/)--05952583..+%&')06111//57+*-/-3,$*,+21),+1/50755,50./8/,--2-0,---3)*)*'+..1587/<5<-9786.010/215310...-01110%&%'&)*+-29:07/-0./+9,*#'$%&.(0)&$&&%'7,1<:1/87.75304/13:41822.-,,,3657234987:012677999:7663,0731729--*&(*+35+-.,81.00(+)%)+*),+.4/31../811137;2/6-'(..')56-242*'****/+0/48:9:4486182323.1*'*+*-.2149:-28899897:913288&($+-'%**//22,)6:535//)+*+/96645635;9:65423'()(&'(%)'-*-&.-'--,.)--0'),,;:4)*10*27;9/30/011/%)+2(*)+'7+.&()+-.-/9,-7-()'%)*0,..24.-*7---2/6-2/..3:84:433119866501),,/08/3-,03799'&55.+2+*+00///5;34910441/./82700()21.0--;0./8/(+*))96400..-02:46,--1')&%&)*'*/,867*7//+02.23355+9+4390-,4-,-5./::97170652(0,
@42b1641c-bd1d-4f7e-a5a4-50eb1b7e11b4 ch=122 read=147530 start_time=2019-12-13T12:53:05Z barcode=BC01 runid=2c9cf7bc05858273f10e7d7ec552fc0bd742dc3e
CCGGTACTTGTTACGGCTTCACCCCAATCATCAATCCACGCTTAGACAGCTCCTTCCCTTGCGGTTAGGCCACCGGCTTCGGGTTATTTATCAACTCTCGTGGTGGCAGGCGGTGTGTACAAGGCCGGGAACGTATTCACCGCGACATGCTGATTCGCGATTACTAGCGATTCCAACTTCATGCAGTCGGTTGCAGACTACAATCCGGGCAGAGAATGGTTTTATGGGACTTTGCTTCACCTCGCGGCTTCGCTTCCCTCTGCACCATCCATTGCTTAGCACATTATTGTAGCCCCAGGTCATAAGGGGCATGATGATTTGACGTCATCCCCCGCCTTCCTCCAGCTTGTCACTGGCGATATAGCTGGTCTGGCACTTAATGGTGGTAACTAACGATAAGGGGCTGCGCTCGTTGCGGGACTTAACCCAACATCTCCACGACGTGACGACTGACCATGCCACCTGTATCTCATGGCTCATCTCTCCATCTCTGGAGCCTTTATGAGTATCTTCAGACCTGGTAAGGTTCAACTGCGTTGCTTCAGATTAAACCACATGCTCCACCGCTTGTGCGGGCCCCGTCAATTCAGCACAGGTTTCATTCTTGCCCGAACGTACTACTCAGGCCAGTCACTTATTGCGTTAACTTGCAGCACTGAACTTTGACATCCAACACTTAATTGCTCATCGTTTACGGCGTGGACTACTAGAATTATCTAATCCTATTTGCTCCCCACGCTTTCCAGGACTGAGCGTCGAGTTGCGGCCAGATCACGTCGCCACATACCGGTGCTCCTCATATATCTACCGCATTTCACCGCTACGCCGATTCCCGATCCTCTCCTGCGCACTCTAGCTGCCTGGTTTCACCATGGCTTACTGGAAGTTAAGCTTCAGGCTTTCACCACAGACCCTTGCTGCCGCCCTGCTCCTCTTTTGCCCAATAGTTCCGGATAACGCTTGCCGCCTACGTATTACCGCGGCTGCTGGCGCACGTAGTTAGCCGTGGCTTTCTAATAAAGTACCGTCACTCGGCTGCACCATTTCCGCCAGCCGCCGTTCTTCACCTTTATAACGAAGTTTACAATCCGAAAACCTTCTTCCTTCACGCGGCGTTGCTCGGTCAGGGTTTCCCCATTTGCCGAAAATTCCTACTGCTGCCTCCCGTAGAG
+
4607.(&&%$,1$+-(*05-).35,/400.115513,*+$$(&*.46.330-**2,7*3-+.)++1/488;88814-.01)3*+,(26*+-213+/012//+*((*(%+'*$)*$)'+.3460/3/)-()*--303:300,*+,889;9897-:,-*20227.((')120;58/1(*3-7/115324-,'1(')&)+.0/01503-&)'2%(%)'**%,198+0+'*(&'-.*)/34588:74))*4/7;2--302:6/00.023086::06-)'%%$'++1,1/.352200135+''//1-.&,*57121,+,,,45;3-.03589:5;;7)(025;5401*+,-02/.3344,%%''*('*')*211.**)('%&&3+//+1,/,*++-16---,0/-69.17762345020--0:7/*++0-31++*,-.+/*)&)*&(%&&(,.+%%%&0-('%,'$,-,-011.+($$$#$$'(,-&&'*,,.24300+%%(-398020.-00.&&'$*+,,(,(.0-)++/81/(+&(')('$(021&),*,273%'()+/.///-,24,.)**+**(-).2.-)+39:9:8'%%$%$'(16-.77;53501'&&$/516.-+'(*,&()*$&$$%#&-($0++,,3-4+,,&&)(//./213:+42,(223860610)+)*-*,,&*-/0770294,..5/00;:53.,,/.,+(*406766:47')&89((-*898,&)'(44,)))4933222./()*%&(0*)''%+,..06.*,-/2))'$&##$'%,*7..0-&',*+,--/.)),()-01:;555937*+,&'$(*4+)0(&'13855,.6114),'&(+4.1345392398<0/-/((*)(''*%,/1/))',,1*'()3-&0,++.3/*,/-0.029.')+&'%(-0-0*%&$'(5.)(*//+)+-*,0-*%,4/3.539-1,))(%*0,)0.0-33552;12;3436344643.*$*%()-+-05///60635.,4/.*-,+/84*1,/4433&)-/.1-*&+')5'3:36)#%$&'-/,0/21+&$')$()+.,+,00-()*(,1-*..2632//13..,/0/4;572;2+0.006400:)+.+,1+/)0961:12:9,389**69302140+-+'(23364324+45.*/'(&%
@b85fbb4f-636d-464c-bf53-a7f4b41c01df ch=139 read=96905 start_time=2019-12-13T12:52:50Z barcode=BC01 runid=2c9cf7bc05858273f10e7d7ec552fc0bd742dc3e
CTCCTACGGGAGGCAGCAGTGGGAATATTATTGCAATGGGGAAACCCTGATGCAACGCCGCGTGAGTGATGAAGGTTCGGATCGTAAAGAAGCTCTGTCTTTGGGGAAGATAATGACGGTACCCAAGGGAGGAGGCCACGGCTAACTACGTGCCAGCAGCCGCGGTAATACGTAGGTGGCGGCGTTATCCAGATTTACTGGGCGTAAAAAAAGGGCGTAGGCGGATGATTAAGTGGGATGGAATACCGGGCTCAACTTGGGTGCTGCATTCAAACTGGTTATCTAGTGCAGGAGAGAGGGTGGAATTCCCTGGTGCTTGGCGGTGAAATGCGTAGATATATGGAGGAACACCGGTGGCGGCGGCTCTGGTCTGCTTAACTGACGCTGAGGCTCAGCGTGGGGAGCGAAACAGGATTAGATACCCTGGTAGTCCACGCATAATACAACGATGAGTGCTAGGTGTTGGATCCTTTCCGGGATTCAGTGCCGCAGCTAACGCGTGCGCCACAAATTACGACCGCAAGTTGAAGCGGAATTGACGGGGGGGCCCGCACAAGCGGTAGACGTAATGGTTAATTCGAAGCAACGCGAAGAACCTTACCAGATCTTGACATCCCGATGCTATTTCCTAGAGATAGAAAGTTACTTCCGGTACATCGGTGACAGGTGGTGCATGGTTGTCGTCAGCTCGTGTCGTGAGATGTTGGGTTAAATTACAACGAGCGCAACCCTATTGTTAGTTGCCATCATTCCAGTTGGGTACTCTGGCAGAGACTGCCGGTAATAAACCGGAGGAAGGTGGGGATGACGTCAAATCATGCCCCTTATGACCTGGGCTACACGATGCTACAATGGTTGGTACAACGAAGTTGCGAGTGTTGACAGCAGAGCTAATCTCGCTAAAGCCAATCTCAGTTCGGATTGTAGGCTGCAACTCGCCTACATGAAGTCGGAATCGCTAGTAATCGCGGATCAGCACGCCACCCGGTGAATACGTTCCAGGCCTTGTACACACCGCCCGTCACACCACGAGAGTTGTAACACCCGAAGTCGGTGGGGTAACCTTTAGACCAGCCGCCTAAAGTGGGATGAATGATTGGGGTGAAGTCGTAACAGGTAACCGGAG
+
,/64.36383).0,*---/3)/)-,+)()(1.*/7;8683)'++3<40029,,+)+-/3,--1%'&+-.2118(.+4+*:289578.-&)&&*+676745;:287+*)(,0-5,,'*,4-,.5.0/*6,+/0+.2/-*+1-,)/./1.104-5;4/622392+7*)8-.-827+4-(+()2./.410/1'&)(.33.0+0-('0.62305-(,/0238:7832:337558443767+*&*1/64+1007676-+&(*,+65425566064.&7///10342,,&%%')1(50..,*'&((,..4,7-08*+*712'(&(*-4636178//2:9:9940/,/10/71-944:;1;-0-+*-,-511/.,115-,'+&.(+,.03333431+,,'$''*156/*&),,,,)1*99-/1,/4969;8119333700)*(*%%&*(''+)-,./.+001174/302157:7679,87--/66025200145.-/-122221-.+/%$%+))+4-+++')..49//.,+1,*+,#%$&'./4334/+,-//-1:.(*),1947485+1-.)3((',,9:146881/1/00.0/-/45/199646128//*)$&$((+++.6+*,--43018,/+)&'+-30-+03,//0..4,8)''$$')2-3--,21&(++4966677(43:047778/00/046/--./0101119/9:73.1.%+%%)+.4,+30.1.-/3.),.60/2-*2.,6:6,*%'(,,*-<488+()*+-*'))%%')-776801,*2.89<9;;80.0-/3..1/5:71879:898866//16.821+*..1055:41,''(*)')*(,-/0.52;33:6:2.,+-/,1-%*'*0./('++,)'(&/,/0/')'1/30+*))#$'363'()1-///1'.+,+'+$6(*)'')+.,-/4244241,*,-.024/.1-4.31144-.','$%&#$),222,+-.4444$1/++401/;44;8929/$59883:223211/2:2.:1-/2,+(++*+*+*%*,5-15:6.73)&'&%)+)--105--167.29.$)*(--&7-667./96(/+5711%%411+2-601'+,2/..426651-+).2:9;68,&
@8c587662-9c74-4481-b0c1-a1c6049416e3 ch=267 read=94656 start_time=2019-12-13T12:52:47Z barcode=BC01 runid=2c9cf7bc05858273f10e7d7ec552fc0bd742dc3e
TAAAACTCGGTATTACTTCGAACAGGTTACGTATTGCTGCTGAAGAAGTTGTCGGTGTCTTTATTGACCTGCGCCTGTCGCTCTATCTTCCCGGTTACCTTGTTACGACTTCACCCCAGTCATGAGTCACAAAGGTGGTAAGCGCGCCCTCCCGAAGGATTGGCTACCTACTACTTCTTTGCAACCCACTCCCATGGTGTGACGGGCGGTACAGGGCAGGAACGTATTCACCGTGGCATTCTGATCCCGTTACTAGCGATTCCGACTTCATGGGTCGAGTTGCAGACTCAATCCGGACTACGACGCGCACTTTATGAGGTCCGCTTGCTCTCGCGAGTCGCTTCTCTTTGTATGCGCCATTGTAGCATTATTAGCCCTGGTCGTAAGGGCCATGATGACTTGACGTCATCCCACCTTCCTCAGTTTATCGCAGCAGTCTCCTTTGAGTTCCCGGCCGGACCGCTGGCAGCAAAGGATAGGAGTTGCGCTCGTTGCGGGACTTAACCCAACATTTCACAACACGAGCTGACGACAGCCATGCAGCACCTGTCTCACGGTTGAGCGCAATCCATCTCTGCAGAAGTTCTGTGGATGTCAAGACCAGGTAAGGTTCTTCGCGTTGCATCGAATTAAACCACATGCTCCACCGCTTGTGCGGGCCCCGTCAATTCATTTGAGTTTAACCTTGCGGCCGTACTCCCCAGGCGGTCGACTTAACGCGTTAGCTCCGGAAACCACGCCTCAACAACCTCCAAGTCGACATCGTTTTACGGCGTGGACTACCAGAATTATCTAATCCTGTTTGCTCCCCACGCTTTCGCACCTGAGCGTCAGTCTTCGTCAGGGCCGCCTTCGCCACCGGTATTCCTCCAGATCTCTACGCATTTCACCGCTACACCTGGAATTCTACCCCCCCTCTACGAGACTCAGAAGCTTGCCGGTATCGGATGCAGTTCAGGTTGAGCCAGGGATTTCACATCCTGACTTAACAAACCGCCTGCGTGCGCTTTGCAGCCAGTAATTCCGATTAACGCTTGCACCCTCCATTATTACCACCGCGGCTGCTGGCGCAGGAGTTAGCCGGTGCTTCTTCTGCGGGTAACGTCAATGAGCAAAGGTATTAACTTTACTCCCTTCCTCCCCGCTGAAAATTACTTTTAACCCAGGCCTTCATACACGCGGCATGGCTGCATCGGGCTTGCGCCCATTGGCCGCAGTATTCCCCTGCTGCCCCCCGTAGGAG
+
#10/)''*'(('('$((-$(')(&-'0+%*13.08+))*+.110+/*).9../8<:99934,'(+*,-+%$%')**02;778467789;/*(,-32.3324-)3(+,189<87256.+/3:002*---+//6/'**4:274/,++(08/0-/+*,/04'1**,668:;1.()'-/5-390*,.(27-+,,98.&,*1,33556493*&&&#%(&,-/&*3,4/2588<655804&&$',32770.**((*/--0323768:01-)-/8/$&&*...--41:580..-+.-751(3-221123762301.14;9-67/8..//+,,-(&''(+,/)$&(*2449/10.98//2356::6//8.+()+&(').-++/4/.4::8,4*&+34-56722-,++-1026669939(+'1.5756,3,-/<-,+4,)$%$%))-*.+08+)(/3005.%-0.28252++0-2.1%.7;-32541+1&,3703-01786<36/;86/3/5+61*./0059).$$&$)'),15/,+++-1,--9.9960////592,++**'(*530*),,%0*7.3//01.,&%&)&,)).7877.19669;;857::<0:/-2*.-8;98<;78605///37+--/.0;99;2221/447-,9,))6*,-02.9-5.,*,-2/-071/2:0-*//:8,6302/-,4/7/7-,+)123*-0:2110/.*))(1-30/+/10.231*-(-,&15&+)1944060150714(4-1535/51463827.(*,.-/99;56628960&&,(*,:4070.74.67+*102::0--,+0620,0.561.,887;/...-6<8689*.05+3-042<;9::/3:/:/.*21/+3*++00/..2564522;</18:/01,,'.3162.*-)(''-24674/,/225.%-+/25+'*)()04017'-0.+3)5-937%0118,.061//708----)19**(&'+0,*)*.014327<:4;35877878670,-,*'1&&))#)/4647./,+2+:-72-1+))*-5005:.8--4:10/'1.20221267-6)($&$-(%)/6/.07.:,++1)04;9:8;4882278787/600-/.67(+*''(-+.(),(%()79)685%&,/5-*-7105-&,)'')('#-&32*'),-86:611,-%+))*)((/.51/.01/6&+/./3-02385,./*++)%($$&'-./22/+*,,,5/89;/-35-%,&
@f974a67c-4a85-48cc-bbcc-db274dd9fa9e ch=213 read=197758 start_time=2019-12-13T12:52:40Z barcode=BC01 runid=2c9cf7bc05858273f10e7d7ec552fc0bd742dc3e
TCGGTATTACTTCGTTCAGTTACGTATTGCTGGTTAGCAGGGTTGTCGGTGTCTTTGTGTTAACCCTACTTGCCTGTCAACTCTATCTTCCGGTTACCTTGTTACGACTTCACCCCAATCATCAATCCCACCTTAGACAGCTCCTTCCTTGCGGTTAGGCCACCGGCTTCGGGTGTTATCAACTCGTGGTGTGACCCGGGCGGTGTGTACAAGGCCGGGGGGCAATATTCACCGCGACATGCTGATCCGCGATTACTAGCGATTCCAACTTCATGTAGTCGAGTTGCGGGCCTTCTAATCCGAACTGAGAATGGTTTTATGGGTTTTGCTTCACCTCGCGGCTTCGCTTCCCTCTGCACCATCCATTGTAGCATTAGTAGCCCAGGTCATAAGGGGCATGATGATTTGACGTCATCCCGCCTTCCTCCAGCTTGTCACTGGCAGTCTCGCTAAGTCCCCAACTTAATGATGGTAACTAACGATAAGGGTTGCGCTCGTTGCGGACTTAACAACATCTCGGCTTACGAGCTGACGACAACCATGCACCACCTGTATCTCATATAGCTATCTCTCCATCTCTGGAGCCTTTAAGTATGTCAAGACCTAGTGGAGTTCTTCGCGTTGCTTCGAATTAAACCACATGCTCCACCGCTGTGCGGGCCCGTCAGCCGCTTTGAGTTTCATTCTTGCGAACGTACTACTCAGGCGGGTACTTATTGCGTTAACTGCAGCACTGAACTTTGACATCCAACACTTAGGTACTCATCGTTTACGGCGTGGACTACTAAATTATCTAATCCTATTGCTCCCCACGCTTTCCGGGACTGAGCGTCAGTTACCAGCAGGCCAGATCGTCGCCTTCGCCACTGGTGTTCCTCCATATATCTACGCATTTCACCGCTACACGTAGATTCGATCCTCTCCTGCCTCTAGCTGCCTGGTTTCTATGGCTACTGAAGTTAAGCGGGCTTTCTAGACCCTTGCTGCCACCTGCTCCCCTCTTTACGCCCAATAATTCCGGATAACGCTTGCCACCTACGTATTTACCGCGGCTGCTGGCACGTAGTTAGCCGTGGCTTTCTAATAAGTACCGTCACTCGGCTACCATTTCCTGTAGCCGCCGTTCTTCCTTTATAACAGAAGTTTACAATCCGAAAACCTTCTTCCTTCACGCGGCGTTGCTCGGTCAGGGGTTTTCCCCATTGCCGAAATTCCCTACTGCTGCCTCCCGTAGGAG
+
$&,*,)*($+/3./329'--2,.05-6--,6*+3*'$&'''&*1-.1(4-.113;:115.0&'(,(('+-/-3;9884-&,//10456.:,6,41/3425106*+.04;33)/10(1.2546;8;/97()1())+)20...-1447/'(')'*0.8/520/)+(+*(**,(16771/,**'$('(+,3--46547/+03851--*.-.-112--1,')&&'%%$$'&+0-067-0/1444201/0,0()*0/15//,,+,++761-//-.:05666066456204-.*4&.&&'%&-4+2-$&$%$%$*&+)24::9.123<919;/*-0;258;3501.733:723463;2,-2///152579,6.++-()&))($('((-+),/0//114-68+-283210-57/-2235591441+144;5543--,,00./313.4/.-567986583('(+67**))/-.0//.779678667:800+0-*03/9.1288:84;4405+(.(*(&)/0146500*(%%))+,020.+.,',.1394411117136,.157676+0/0,./02446539:99711139/00,7:*%&(*,-.13,-/.1,-'%)*+/02;99<:67707*--8//..2.2<::7--.//111:/05)*,).-/,/.0:0)0,-#%&$%//3/466<:03::18...0/22&0(,23668388:./*,+&)-(4+++/-(*2/34.,+,*+-+-52/88--201)-0,0&('&),40236659863;+,,5:4457;8941144+.,/+-303;622+).-(-/7/.(#&%(09/3'1850-)+-*-4762-:-&01),+*.53;6646-*.0)'%%%')0668::0624;8665946698784455866<9-,-;.8:10+-,/124512*-/0..0,0.-.-/-1+%245237342:;))-+*(&%(()+-)/++3.-,/(262385,+++/39.30..3239+.:101.020-+//:1+00/41,4.19;.9-0-<76*('%*'%07253/-,)()*2,+-4786:7742/1/+(+-./652-,-/-324.*.3+(,--1/)+-38674)*/21720)00(08:3)*&')&/-149041/164/-51,-042/*,)*.;:)0/:520-/2922:7;78<:2394-312374.5,)*.0-8280-54-243+1576.2;025/..4./35*())*&+0-16*194+,(1,,)
@0e8667e2-7e59-4d06-bdb7-f12d19ccf5e9 ch=258 read=82497 start_time=2019-12-13T12:52:31Z barcode=BC01 runid=2c9cf7bc05858273f10e7d7ec552fc0bd742dc3e
CGGTTACCTTGTTACGACTTCACCCCAGTCATGATCCTGCAAAGAGTGGTAGCCTCGAAGGTTAAGCTACCTACTTCTTTGCAACCCACTCCCCATGGTGTGACGGGCGGTGTGTACAAGGCCGGAACGTATTACCGTGGCATTCTGATCACGATTACTAGCGATTCCGACTTCGGGTCGGTTGCGAACTCAATCCGGACTACGACGCACTTTATGGTCCGCTTCGCGAGTCTTCTCTTTGTATGCGCCATTGTAGCGTGTGTAGCCCTGGTCGTAGGGCCACTTGACGTCATCCCACCTTCCTCAGTTTATCACTGGCAGTCTCCTTTTGAGTTCCCGGCCGGACCGCTGGCAACAAAGGATAAGGAGTTTGCGCTCGTTGCGGGACTTAACCCAACATTTCACAACACAGGCTGACGACAGCCATGCGGCACCCTGTCTCACGGTTCCCGAAGGCACATTCTCATCTCTGAAAACTTCCGTGGATGTCAAGACCAGGTAAAGGTTCTTCGCGTTGCACATCGAATTAAACCACATGCTCCACCGCTTGTGCGGGCCCCGTCAATTCATTTTGAGGTTTAACCTTGCGGCCGTACTCCCCAGGCGGCAACGCGTTAGCTCCGGAAGCCACGCCTCAAAGGGCACTCCAAGTCGACATCGTTTGCGGCGTGGACTACCAGGGTATCTATCCTGTTTGCTCCCCACGCTTTCGCACCTGAGCGTCAGTCTTCGTCCAGGGGCCACCTTCGCCACCGGTATTCTCGAATCTCTACGCATTTCACCGCCCATCTGGAATTCTACCCCCCTCTACGAGACTCAAAGCTTGCCGGTATCAGATGCAGTTCCCAGGTTTGGGCCCAGGGATTTCACATCTGACTTAACAAACCACCGTGCGCTTGAACAATTCCGATTAACGCTTGCCCTCCGTATTACCGCGGCTGCTGGCGCAGGTTGACCGGTGCTTCTTCTGCCGGGCCCGGCGTCGATGAGCAAGGTATTAGCTTGCTCCCTTCCTCCCGCTGAAGGTACTTTACAACCCAGGCCTTCTTCATACACGCGGCATGGCTGCATCAGGCTTGCGTTGTGCAATATTCCCCACTGCTGCCTCCCGTAGGAG
+
0+2-1/181:1.9..*+,2.4%5**'0083)(&%%'&$%'-22&$&(-3.-')(''(+7,5.;2,+,-56:5457:,18-((,'+/5*,.+485,/1004559:5;:43:37+)*')33008'4)55341*)*$-5.235436;96330/(+,00:001115666637*+/604*,,++'-.:02,.9803)6/0*.004431557..&+27:)*++*,.),.-.(+(),*,/01322::11022425;68;31-*,'')(&)*+24%$'(*)544+++32(),,012299:,;6-(+0+0-+*3*,0<400234.1/..26521--22**+24006))/3529789,11241-..08)2,800&(*%+.8)*21668514./.67-)*++,0-*,0-/196-/.10//3%&&**,,65+4649;8:,*$)).07'(+.44/./.795373.-4.0-,*(.724636767--011++0-77-/5..-&+,)3.69<44/,/4*-9/;373227427,,+-//2-4+:+:86'&'')0/7737128.+*&)*1276-1/.+)+-+54;711::.,,*-2;:/;//6.-*5),+))00,4991*-/*('*..,*))+0,(-../-4-7136...2812.7*0:5-&)).+(+,--78:8::63<612&23458;97756:230..2//---),121;../0187,+,*-/562/348940-+438756877;7341+*078,24'+6,:969:67:+2244:0+2)+,.-665.102.7<4+125+.'()+-8:.8.5../-/15,///3527436889966-&%$$%.,'--01:020/(/..5:99.+24/2/(.**)+'+/.-0:2-*)+.111+)('3-:8:963)+-)*+)&%&$%%%$216:64/./*+''&&&/-.-,.1768506/09705/./55/4'').)-,0+*'/+0,.,-1507922*-''//51+')...-'*.)*+*.,,/..--+&'*)#$$()')00'(69/.986/2'-*(*060+)+&.()%+.093957;97721*0,,101*40846/00--.09454*'(%'&(&,38466,69;.+32020.,3+07++:48,,+
@eeebe754-05a5-4e02-a8d4-81a72a2a1e3b ch=188 read=186121 start_time=2019-12-13T12:52:29Z barcode=BC01 runid=2c9cf7bc05858273f10e7d7ec552fc0bd742dc3e
CCGGTTACCTTGTTGCGACTTCACCCCAGTCATGAATCACAAAGTGGTAGCGCCACTCGAAGGTTAAGCTACCTACTTCTTTTGCAACCCACTCCCATGGTGTGACGGGCGGTATTATTACCAAGGCCGGGAACGTATTCACCGTGGCATTCTGATCCACGATTACTAGCGATTCCGACTTCATGGGTCGAGTTGACTCAATCGGACTGACGCACTTTATGGTCCATTTTGCTCTCGCGGGTCGCTTCTTTCTTTGTATGCGCCATTGGCAGCGTGTGTAGCCCTGGTCGTAAGGGCCGTGATGACTTGACGTCATCCCCACCTTTCCTCCAGTTTATCACTGGCAGTCTCGCTGAGTTCCAGCCGGACCGCTGGCAACAAAAGGATAAGGGTTGCGCTCGTTGCGGGGCAACCCAACATTTCCTGCTTACGAGCTGACGGCAGCCATGCAGCACCATGTCTCAGTTCAGAGGGCACCAATCCATCTCTGGAAAGTTCTGTGGATGTCAAGACCAGGTAAGGTTCTTCGCGTTGCATCGAATTAAACCACATGCTCCACCGCTTGTGCGGGCCCCGTCAATTCATTTGAGTTTTAACCCGCTGCGGCCATTACTCCCCAGGCGGTCGACTTAACGCTGATTAGCTCCGGAAGCCACGCCTCAAAGGGCACAACCTCCAAGTCGACATCGTTTGCGGCGTGGACTACCAGGGTATCTAATCCTGTTTGCTCCAGCTTTCCGCACCCTGAGCGTCCAGTCTTCGTCCAGGGGGTACCTTCGCCACCCTTCCTCAGATCTCTACGCATTTCACCGCTACACCTGGAATTCTACCCCCCCCTCTACGAGACTCAAGCTTGCCAGTATCAGATGCAGTTCCAAGGTTGAGCCCGGGGATTTCATCTGACTTAACAAACCGTACCGTGCGCTTTACGCCCAGTAATTCCGATTAACGCTTGCACCCTCCGTATTACCGCGGCTGCTGGCTGCAGGTTAGCCGGTGCTTCTTCTGCGGGTAACGATCAATGAGCAAAGGTATTAACTGCCCTTCCTCCCCGCTGAAGTACTTTACAGCGAGCCTTCTTCATACGCGGCATGGCTGCATCAGGCTTACGTGTGCAATATTCCCCACTGCTGCCTCCCGTAGG
+
61501602242,3.',44:9<9296700156+3//9665739/.137*)'*)03(*+.))-251536/33077/135;.684)&-.'29+),+.8,-288655447'0926-2&+/%-%$+(6-6375)6''%'&4-6..-52+/.7568<863245.-..-;---..-./8;<92/./3-1,/51'),-(.0+*$)*40:,2(3,3/./0-/),,/3-//763+%('*(+,/0.335.0/-,+.8.1/)0.194./253334;178(*)&()&).03('(-91/1876300(-561-%*(,-++&$%)*8788:/;46,0121/'+)),'((.6.,.226,1('$--587)*.,-13631(/3/555742445;07-081*),-./13-6/40,0'+,342/,),3*'&*','(*&'%-4*-%$%%')*.--/../-.-).*(*/,/-/.37362&'*21-/-1587+(('040-2/172:89::;:75/-/,+-5+,+*.;6889053-/6<5463-*.01;9774142.:/01::0*+0+:;;90.-.4/11.+%*-3/50-0/13952551)*21:5;788;80,-8<<,6479()7/4,-,13&3'')/077.+299,3///5/5.5-0..&%'),)+.0.1/0)3%+3--,0:67.5(,.--,*//.--/&0')*52453-,--9.(,,500-450.../5+2531132-11,3-**-6,04.9)#&$%'',3,./6;-,,/*0328(),878<7326'(,/54,)*+6-<:7:;43.&&&,(*-..0554623433))/2-,08)))'*.1957-3-2/())+,60711/.0222,(/33670.+-33101,--04:)*36(5+12/4'+(0-/400.;4++33,).54,+-,')+*3+7+653+/+&&'032,&)'%&'&&,**.*'*0174;4.,//7/82--0/,/(1964462943724:21/94447795322/&'1/80007/3-(*80:9=7534,%%(%(+-%)**+)*4325;(1)++13--((%+0-6;85508;2(*+(1+(*&,(&(%(%./--5344;36;6.312067<60)+&&',-.03-5//16,*%.)+073933251462-0332-0221/:3+-46*
@c72d7196-5812-4976-a1fa-3d2d0f2f8373 ch=187 read=179970 start_time=2019-12-13T12:52:22Z barcode=BC01 runid=2c9cf7bc05858273f10e7d7ec552fc0bd742dc3e
CTCCTACAGGGAGGCAGCAGTGGGAATATTGCACAATGGGCGCAAACCTGATGCAGCCATGCCGCGTCGAAGAAGGCCTTCGGGTTGTAAAGTACTTTCAGCGGGGAGGAAGGGTAAAGTTAATACTGCTGCTCGTGGCGTTACCGCAGAAGCACGGCTAACTCCGTGCCAGCAGCCGCGGTATGCGGAGAGGTGCAAGCGTTAATCCGGAATTACTGGGCGTAAAAGCGCACGCAGGCGGTTTGTTAAAGTCGGATGTAGTGAAATCCCCGGGCTCAACACCAGAACTGCATCTGATACTGGCAAGCGGAGTCTCGTAGAAGTGAATTCCAGGTGTAGCGGTGAAATGCGTAGAGATCTGGAGGAATACCGGTGGCGAAGGCGGCCCCTGGACGAAGACTGACGCTCAGGTCTGGCGAGGAGCAAACAGGATTAGATACCTGGTAGTCCACGCCGTAAACGTCTCGACTTGGAGGTTGTGCCCGCTTGAGGCGTGGCTTCCGGAGCTAACGCGTTGACCAGGCCGCCTGGGAGTACGGCCGCAAAGGTTAAACTCAAAATGAATTGACGAGGCCCGCACAGAGCGGTGGGCATGTGGTTTTAATTCGATGCAACGCGAAAGAAGAACCTTACCTGGTCTTGACATCCCGCAGAGTTTTCAGAGATGAGAATGTGCCTTCGGGAACCGTGAGACAGGTGCTGCATGGCTGTCAGCTCGTGTTGTGAAATGTTGGGTTAGTCCCGCAGCGCAACCCTTATCCTTTGTTGCCAACGGTCGACCGGGAACTCAAAAGGAGACTGCCAGTGATAAACTGGAGGAAGGTGGGGATGACGTCAAAAGTCATCGCCCCGCCGACCAGGGCTACGTGCTACAATGGCGCATACAAAGAAGCGACCTCGCGAGAACAAGCGGACCTCATAAAGTGCGTCATAGTCCAGTTGGAGTCTGCAACTCGACTCCAGCAAGTCGGAATCGCTAGTAATCGTGGATCAGAATGCCGGTAGACCGTTCCCGGGCCTTGTACACCGCCCGTCACACCATGGGAGTGGGTTGCAGAAAGTAGGTAGCTTAACCCTTCCGGGAGGGCGCTTACCACTTTGTGGTCATGACTGGGGTGAAGTCGTAACAAGTAACCGG
+
./0*'%(%08+),,++//(/0/50)0/)-*)*-,1/-4::31228+7;7--../6-4457573,-).((+*%'(*42879:*:873(-495/5.--52/+.-&03*)+--*+'%'+702/3/0+))%'*,++/0'0+)-*--*7.$()%((%(&,%+)*)7-/.-,/05:2/)%')(,,500.)%(.30-&)--//2*,060:/8-3.0+,+.+025987667/:-*'()+('%&').200/21-155:1./5)10-')&&)(.0,+165*,45/0,/'+&+(+02758661-//.167892:210--,*)*+2/033*+(%&'*&0*1-*%.*+/++**30/-082-/28:-,,*+.215,*5-+82,56796796'''&,2(/362((+,&'&&*&,-++),-..0-).,%%'(&)%-))(,7:25227-+1(+-/.0;2(4221.4*)+367224:5,'&%&&3).3/3.1//08-.,96+&*,+-*1845060.1./+1**)*+/*)'-,1((&%&$%$&''04//1)%%$&+*5653538+.7/4597-44/:9.1141211122%64)52,-,/-(%'+5998.,,.+&)*,-:<0499;811332/8//,-76(&,0+-4764734:754...5.236361(&)&&(*/;:.3+*)(*75645:76:::;::94;:,753589355723468998744,444.//(*3548871;0..474.1/;.7/0+%%$)+*$(%&(+-24280.51.*$%*)+23-.0.'/0941*%03,,)*)+9826/),*,--75225*01345882112-*1/+-.--/8:704024-0//21*,-2-('$%),%#%$'(6845/1)&()'3577256;86;74673//08*'*((+0/0-.1-++,&*&-6722/30484//-06,+2061..*/*308&&+-6,1,.027999:655//251-)&''2'+,'5+4362310/00821.1/*(*,+./87,68254532*,+,6..,*.12031/,-.-/656:6500-,+/4,+*'&%((031190.**.40,-/6.(*')*-21/52++3)+2,(.8/4/+3+*32(.+.))&)+**/2/./-(-),*,3--,448762++(+-68;69
@3d357962-760f-49cf-bf9b-96f4ff41f08c ch=462 read=89982 start_time=2019-12-13T12:52:23Z barcode=BC01 runid=2c9cf7bc05858273f10e7d7ec552fc0bd742dc3e
CCGGTTACCTTGTTACGACTTCACCCCAGTCATGAATCTGCGGTGTTGCTCGAAGGTTAAGCTACCTACTTCTTTTTTGCAGCCTCCCATGGTGTGACGGGCGGTGTGTTACAAGGCCAGGAACGTATTCACCGTGGCATTCTGATCCACGATTACTAGCGATTCCGACTTCATGGAGTCGAGTTGCGGAACTCAATCCGGGTTGACGCACTTTATGAAGGTCCGCTTGCTCTCGCGAGGTCGCTTCTCTTTTGTATGCGCCATTTAGCCAGCACGTGTTAGCCCGTCGTAGGGCCATGATGATGGCGTCATCCCCACCTTCCTCCAGTTTATCTGGCAGTCTCCTTTGAGTTCCCAGCCCGGACCGCTGGCAACAAAGGATAAGGGGTTGCGCTCGTTGCGGGACTTAACCCAACATTTCACAACACGAGCTGGCGACAACCATGCGCAATGCGTTTGAGGCGTCTGTCGGCTTCCGTGGATGTCAAGACCAGGTAAGGTTCTTCGCGTGCATCGAATTAAACCACATGTGCTCCACCGCTTGTGCGGGCCCCGTCAATTCATTTGAGTTTTAACGCGGCCGTACTCCCCAGGCGGTCGACTTAACGCGTTATTAGCTCGGGCCCACCTCAGGGCACAACCTCCAAGTCGACATCGTTTGCAGCGTGGACTACCAGAATTATCTAATCCTGTTGCTCCGCTGCTGAGCGATCAGTCTTCGTCAGGGGGGCCGCCTTCATCACCGGTATTCCTCCAGATCTCGCGTTTTACGCTACGCAGTTACCCCTCACGGACTCGGCACAATTATCAGATGCGTTCCCAGGTTGAGCCAGGGATTTCACATCTGACTTAACAAACCGCCTGCGTGCTTTTACGCCCAGTAATTCCGATTAACGCTTGCACCCTCCGTATTACCGCAGCTGCTGGCACGGAGTTAGCTTCGGTGCTTCTTCTGCGGGTAGCGTCAATGAGCAAGGTAATGCTACTCCCTTCCTCCCCGCTGAAAGAGTACTTTACAACCCGAAGGCCTTCTTCATACACGCGGCATGGCTGCATCAGGCTTCCGCCCATTGTGCAATATTCACTGCTGCCTCCCGTAGG
+
552.-.,313310,())468:6030,'*)887988-,*&$$'&(%&%%$$''+,15/711,//26:2021636191:+)+)$'$#)0,,-58555460.75//4400+1'('06,:7:,77288//)((()03,70436794222651/1/013..04333,:8,/0/03<36660,-.323.5/+++*&'.-00:12*'/&,*)*3*,&*-3/-.-)&+12340206+*+,+/000%1)*)').015319:./,*+,.79;449'$'0+(**'(+,/1*'%(&''01120056/4)0//-,*%')))-.304*.)*2.5583'+-,.1;8120(*/1+56665&&,**+,-;)3)((1.).74::7768;191068)3/9/6,0*)*,6,//779856-*,42-&%%/(2.(-*3/181/0322/++&($+.13656.3(%&&&%&$%%&(%%&++$'%-)--)&)'(&$$')40:68:;9966945678<527/-+-24668<:6935...51)'*+-4;395-/,,*)*-/45248,*)'$1())/-55/,()+0818335<:4220;;0,,-)''&)+'-+0,477(&/*,.11110.0*1(*+5/5.+*/',++((*(12)%+1-1,'4-0112827/0/-11885/204646:*&'%(*'()3..//4:+0%'+*-.26597896523+((.'%&((''&(-0/%')+,886.*()*',/454.3912:6;6,*))043:579<9742**+.1-)1)-&)((%%'&$%$&&($('&#,//,-*&&(*&%(++()%'(*++,.0(-&0.(.*539,(48490,,-1&+0.+.52-,)+-.%'&*++1016:;9<9;;8:;/.()(.0-24399+(00005413-./8080&()&$'#,/,..4+3,,9214),(,/00/*.2-,/.0()40-+,*()+++)+9,;:<;948(0&%%%))-1/5///&32,+**()--,3*/+18+.:42-376-14300.*&%'()./72.,1/262(*)+)14.769<:-0+.&+*+-63787960/0/0:%()'$%()+098+/*%'#&%.+,.12),*23967;913+-3790
@5ed273c4-2785-4568-81a0-1da9caf6374e ch=136 read=300266 start_time=2019-12-13T12:52:22Z barcode=BC01 runid=2c9cf7bc05858273f10e7d7ec552fc0bd742dc3e
CCGGTTACGCGGCACGACTTCACCCCAATCGCTGACCTACCTTCGGCCGCTGCCTCGCTTTTGGTTAGCTCACGGGACTGGGTATTGCCAACTCTCATGGTGTGACGGGCGGTGTCGGCTAAGACCGGAACGTATTCACCGCGACATTCTGATTGCGTTACTAGTAACTCCAGCTTCATGTAGGCGAGTTTCAGCCACAATCGAACTGAGACTGGTTTTAAAGTTTGGCTCCACCTCACGGTATTGCATCTCTCTGTACCAGCCATTTAGTAGCGCGTGTGTAGCCCTACACGCGGGGGCATGATGATTTGACGTCATCCCACCTTCCTCTGGAATTATGAGCAGTCTCGCTAGAGTCCTCAACAATAATGGTAGTAACTAACGACAAAGGTTGCGCTCGTTGCGGGACCAGCAACATCTCGACACGATGACGACAACCATGCACCACCTGTCACCTTGTCCCCGAAGGAATTTCACTCGATTAAGAGTAATGCAAGGGATGTCAGGGTGTAGGTAAAAGGTTCTTCGCGTTGCTTCGAATTAAACGCACTCCGCTACTTGTGCGGGTCCCGTCAATTCCTTTGAGTTTTAATCTTGCGACCGTACTCCCCGGGCGGAATACTTAATGCGTTAGCGGCGGCACGGTTGAAACCCCACACCTAGTATTCATCGTTTACGGCGTGAGGACTACCAGAATTATCTAATCCTGTTTGCTCACGCTTCGAGCCTCAGCGTCAGTTACAGTCCAGAGAGTCGCCTTCGCGCTGGTGTTCTTCTAATCTCCGCATTTCACCGCTACACTGGGAATTCCTCTCCTCCTCCTGCACTCCTAGATAACCAGTTTGGAATGCAGCACCCAGTTCGAGCCGGGTATTTCACATCCCTTAATCATCCGCCTACGCTCCTTTACGCCGAAGTAAATCCGGATATGCTCGCCACCTGCGTATTACCGCGGCTGCTGGCGCGTGGTTAGCCGTGGCTTCCTCAGCAGATTTGCCGTCATTATCTTCCCCAAAGACAGGCTTTACGATCCGAAACGCTTTCACTGACGTTGCTGCATCGGGGTTTCCCCATTTGTGCAATATTCCCCACTGCCTCCCGTAGGAG
+
/42504%(()'%%$%,'123,%*/2+.222-300-19,15:7971:34.57503/-))(%%%+(*'((./.&'),+&&'++&(%2'(2413--.-0/5585854586766&)-%%#&##&')'-13+3/2139789517;1478;69:898434/0*/+*(-)+/-0//28//0087.1./,364///0:5.',,-$%'3*2(+..,**+./65+5;;5-;7)-;0.4305+*)8/1-.011+3--.888521-125587327958:*&&&'()&)(/).&%'&/9-,,.&,()(287/.72100&%,5'(,868::,:5-+355:2310('*)&.(%($%%2*+-,*,%%%+)--/37-**)'+50+.)%'%%()/4/025351174(13/:320+7-159223:+))%'$)'+)+,.'*./1*+(%+(%+-+,,+281301/29217/24111/1/--1-.'),.'+%'-5;2()*,/002/*))+,,:0//0*,4-777983*+&(*8537150*(--<;621219/9/..7:7.+202580-%'$**18///.,4/.056-/601:3+/3-94;574::44,9:9*252)3/)*.02;-1---,61(&,0.+)(*'+*/)-(,-62.5///5;726+$()%''&*2+2:8-&''*.---522<;9:9616+'*-00031&**/-0('$&%'+032786/6..-/*62,%'*'%('*,.-21112/.,(..5:270;/0/78/'((++),/34977;423-2788878:2+-'%',()&))(*/29;178:800//,.0&,'+*.-35-/.4))0)*77-,.*,-/*+-58--628387;</5+0--06%5+3/'&&-(&%&+-/(2200/<:0044084',(0+675077+.:444/416-+/*'*&)&&('$)()-(*(+1*(%$#$)+143191)(*%**,1+-2,-*7.//858*)&(&-,702-,03/.0*(-3-704*$*&'(0-('0.9:9.21-.29.:;<.-3+*+)&&+,296-./.20*(--(,$%')&(%%&(',*8-,,55856+(75-7;00973146)+654-1+..:1:7.(-*+,))-7.-*+1*&'
@939444da-410a-49e0-a225-47f124664902 ch=381 read=155493 start_time=2019-12-13T12:52:13Z barcode=BC01 runid=2c9cf7bc05858273f10e7d7ec552fc0bd742dc3e
CCGGTTACCTTGTTGCGACTTCACCCCAATCGCTGATCCTACCTTCGGCCTCATGCGGTTAATCACGGACTTCGGGTATTGCCAACTCATGGTGTGACGGGCGGTGTGGCACAAGACCGGGAACGTATTCACCGCGACATTCTGATTCGCGATTACTAGTATCCAGCTTCTTCATGTAGGCGAGTTTCGGCCTACAATCGAACTGAAGACTGGTTTTAAAGTTTTGGCTCCACCTCGCGGTCATCTCTCTGTACCAGCCATTGTAGCACGTGTGTAGCCCTACATAAGGGCATGATGATTTGACGTCATCCCCACCTTCCTCCTGGTTAACCCAGGCAGTCTCGCTAAGTCCTCAACTTAATGGTAGTAACTAACGGCAAAGGAGTTTGCGCTCGTTGCGGGACTTAACCCAACATCTCACGACACGAGCTGACAACCATGCACCACCTGTCTGCTGTCCCAGGGATTTCCTCGATTAAGAGTAATAATGCAAAGGGATGTCAAGTGTAGGTAAAGGTTCTTCGCGTTGCTTCGGAATTAAACCATGCTCCGCTACTTGTGCGGGTCGTCAATTTCCTTTGAGTTTAATCTTGCGACCGTACTTCCCCAGGCGGAATGCTTAATGCGTTAGCGGCGGCACAGGTGTTGAAACCCCACACTGGTATTCATCGTTTACGGCGTGGACTACCAGGGTATCTAATCCTGTTTGCTCCCCACGCTTTCGAGCCTCGGCGTCAGTTACAGTCCAGAGAGTCGCCTTCGCCACTGGTGTTCTTCCTAATCTCTACGCATTTCACCGCTACACTAGAATTCCCTCTCTCTCCTGCATCACAGATAACCAGTTTGGAATGCAGCGCAGAGTTGAAGACCTGGGTATTTCACATCCCACTTAATCATCCGCCTACCGCTCCTTTGCGCCCGGTAAATCCGGATAACGCTCGCCACCTACGTATTACCGCGGCTGCTGGCGTGTTCGGCGAAACATCATAGGTACCGTCATTAGCTATCTTCCCCAAAGGCAGGCTTTACGATCCGAAGCCTTCATCACTCACGCGGCGTTGCTGCATCAGGGTTTTCCCCATTGTTGTATTCCCCACTGCTGCTCCGTAGGAG
+
83754;3353701:-/-'23:4,698)3-.1+2/8881-'*199<(&%&'-.%+'*%5*3''))./08688;8,0/-+.0-0-,***,(01157889:7;98592-+%#%&&)++)1+&03033.123:85892.0,+)/9667568435562:22232/,+-,,'''&'(/,*-*,.18923-3;-/%316*,00<78/1/.,)-+++*))(.::006/.0;<:-91:;855422(*--)%*+*54547882690+1;+6.,)+,++.02896755290*+,-+1+,)0*+**,/015:2--/+.-0097:/-.93342*5-)/:2-,(,,,,48/'-..997789403160./+(%%0+3&/+$*&*+**0.43%148)2,(+89*+62648-8-,,,961/302+1.(/3/1/-,+(+/032-)&)(#()2346;5621.28-./(()**+(%$'(53),,*)*6/2,,.9.:-5-'(()-*))-+,017+,42352221..0341.3104*096<88;:9:777+1262)+&$+&798++(*+4465,,)(&('*,,31-$'#$'&)+-3'.+-53,-/3:909343701/-..)+)%'$*+/,(08979/7-()%$-)(')'5---63;42;636&0+-/1;00;50:6*'*'(%%&--120/004181(+*,(,+/634436;473-0/66/20099880:7--)598,+,+,.351,027;99'53228*-5-,-2035%(')((,-.030,///0756783../3/12/))/8/320.'..427;:7687046382434*&/(2*0&&++,,--2+(%&%*/,.,+46577;576<:24.2/1,,,-%7'%&'.'')''&-102520-09,++--48-*%*--04164:4)+54)*+'')343)3.+.''%%&,+,/()./132/3///688798018/3524/12.01---/,--/1.+)((&&'%'()'$$##%'(%%&)(,'+0798+9*$#%()006799:.,7,202(')/374++--13-+,0(099<:9:91223/01349777823343244)69-.78,514/%'-((&$&&',041,*-.236**&,+*,,6.,,
@05660a5b-a1ac-4fa0-87e6-61031470ec7d ch=149 read=82445 start_time=2019-12-13T12:52:06Z barcode=BC01 runid=2c9cf7bc05858273f10e7d7ec552fc0bd742dc3e
CCGGTTATTACGACTTCACCCCAATCATCAATCCACCTTAGACAGCTCCTTCCTTGCGGTTAGGCCACCGGCTTCGGGTGTTATCAACTCTCGTGGTGTGACGGGCGGTGTGTACAAGGCCGAGAACGTATTCACCGCGACATGCTGATTCGATTACTAGCGATTCCAACTTCATGTAGTCAGTTGCAGACTACAATCCGAACTGAGAATGGTTTATGGGTTTTGCTTCACCTCGCGGCTTCGCTTCCCTCTGCACCATAATTTAGCAGCACGTGTGTAGCCCAGGTCATAAGGGGCATGGTTTGACATCATCCCCGCCTTCCTCCCAGCTTGTCACTGGCGGTCTCGCTAGAGTCCCCAACTTAATGATGGTAACTAACGATAGGGGTTGCTCGTTGCGGGACTTAGCCAACATCTCACGACACGGGCTGACGACAACCATGCCACCACCTGTATCTCATATAGCTATCTCTCCATCTCTGGAGCCTTTATGAGTATCTTCAAGACCTGGTAGGTTCTTCGCGTTGTGAATTAAACCACATGCTCCACCAGCATTGCGGGCCCCGTCAATTCCTTTGAGTTTCATTCTTGCGAACGTACTACTCAGGGCGAACCTTATTGCGTTAACTGCAGCACTGAACTTTGACATCCAACACTTAGGTACTCGCTCATCGTTTACGGCGTGGACTACTAGGGTATCTAATCCTATTGCTCTACGCTGGGGACTGAGCGTCAGTTGCAGGCCGATCGTCATATCGCCACTGGTGTTCCTCCATATATCTACCGCATTTCACCGCTACATGGAATTCCACGATCTCACCTGCACTCTGGCTGCAGGTTTCTGAAACTGCTGATTGGCTTCAGGCTTTCACCACAGACCTTGCTGCCGCCTGCTCCCTCTTTTGCCCAATAATTCCGGATAGCAGCGCACCTACGTATTACCGCGGCTGCTGGCGTAGTTAGCGGCTCAATAAAGGTACCGTGCTCGGCACCGACAACCGCCGTTCTTCCTTTATAACGCGAAGTTTACAATTCAGCCTTCTTCCCTTCACGCAGCGTTGCTCGGTCGGGTTTCCCCATTGCCTACTGCTGCCTCCCGTAGGAG
+
/+0.00+1/-.4689863-982-32855.22*15*./.2*+****,+662888-9031922-*41;45<+8-,79-;...865430-*))(,*--5497777*3.-.21/0-/.1652056)+0287%5*,<868;-/+()+,88:4114../25..,*$$(-18523...31++*+)012(./9(/+-)*))/3;08)*',('*)(*1.389<;899<9/;:4+/1;3+1'%+$&*30582./4,6;0,//0/*,)&(&%''%%('*-./03333-+--00*#(')*+/,*-240/%'&''-(('(*./3/68:,+3:998:361+)--01//3-11-60,75/*52788&(++289/,0,,3+7*+,.3822/225:.)),%*34,.,&&',+18),*4/4-3,,)14*448770/+,-*+&+',)*++**++52.2917--.,06128263**()%$%',,*-.(3.33542/12213/6+)-,().+0*'$&%,&'(-)+,+4641624)3-;671,)+,1/*''(1041969:66521115,+7,$$%&/+,-08/41.'#)1'1*:2/01/)'./91.*.**.+)/+0825+)(($'')+,-*(()))&)*'/0,-,7130./-0-*,,.229;779:...341+0-.'))&'1*),755133637746<;,1.40006:793.+,(01/01562150131-20++(*$%''&$%25*6776000,,0+2/1-/.1/-'',55665&&%(+.34/141))).+.)./64224478726)*-04<90779477/2%&(+.(2+/)'('%)'((#'-+,3&)*,/%.+*&&%+*++*&'%'&$&(%&'*&)%%$$%*)%4:55;:3311/1-,,+((,))'*.6299-+)(+3+..,,,'%*-*0+,,+//.*6-.-',))&'&+,.4)%'%'..6015,/16/2337120++-.8*%$$'$&()*-,34++0++/''*(-.-*,+'*&&$&''+915;78<::;8/52/*,./(&%'*))1:8-./*+%'&'*(),))/.6*5;85422%10-1,++---.-,)2//:-29;7,1*&*'&%+++-4358+82+(//3'+$
@fc786eec-9883-4cdb-a11c-d39cf97bc236 ch=369 read=109129 start_time=2019-12-13T12:52:05Z barcode=BC01 runid=2c9cf7bc05858273f10e7d7ec552fc0bd742dc3e
CGGTTACCTTGTTACGACTTCACCTAGTCATGAATCACAAAGTGGTAAGCGCCCTCCCGAAGGTTAAGCTACCTGCTTCTTTTGCAACCCACTCCCTTGGTCGCTGACGGGCGGGTGTGTACAAGGCCCGGGAACGTATTCACCATTAGCTTCTGATCCACGATTTTAAGCGATTCCGGCTTCATGGAGTCAGGTTACCGGACTCCAATCGGACTACGACGCACTTTACTGATCCCGCTCGCGAGTCGCTTCTCTTTGTATGCGCCATTGCTTGGCACGTGTATAGCCCTGGTCAGCTGGAGCCATGATGACTTGACGTCATCCCACCTTCTATCACTGTAGTCTCTTCCCAGCCGGACCGCTGGCAACAAAGGATAAGGGTTGCGCTCGTTGCGGGATAGCCCAACATCTCACAACACGAGCTGACGGCAATAGCGCAGCACCTGTCTCACGGTTCCGAAGGCCACATTCTCATCTCCTGAAAACTTCCGTGGATGCTCAAGACCAGGCGTTGTCGCGTTGCATCAGATTAAACCACATGCTCCGCAGCATTGCGGGCCCCGTCATTTTGAGTTTTAACCTTGCGGCCCGTACTCCCCAGGCAGTCGACGCGCGTTAAGCTCGACCGCGCCTCAAGGGCACAACCTCCAAGTCGACATCGTTTACGGCGTGGACTGGAATTATCTAATCCTGTTTGCTCCCACGCTTTCGCACCTGAGCGTGAAGTCTTCGTCAGGGGCCTTATTACGCACCGGTATTCCTCCAGATCTCTACGCATTTCACCGCACACCTGGAATTCCTACCCCCTCTAAAGGACTCAAGCTTGCCAGTATCGGATGCAGTTCCAGGATTTCGCATCACGACGCAAAACCGCCTGCGTGCGCTTACGCCCAGTAATTCCGATTAACGCGCACCCTCCGTATTACGCACGGCTGCTGGCTGGAGTTAGCCAGTGCTTCTTCTGCGGAAAATCAATGAGCAAGGTAATGCTGCTCCTATCCCGCTGAAAGTACTTTGGCCAGGCCTTCTTCATACACGCGGCATGGCTGCGTCGGGCTTGCGCCCATTGCAATATTCCTGCCTCGGGG
+
5*2+3,-0/7./4*/0355:4/14,+*1301/.753.216++''((-&&),3:84/-.)*4(2&5&%)+0/26/()*3,142,..0)287,-,10''(((+&&%%'+0,07,,%(&),/049993:48,,6-4.-04,.0)*8;&4)'(*(.-.14991')(%,425,)&)-38:58332374%%'*')*-',376637&423/5(2+2/)5,.2.,+)+))$'+27/%+,./73'%))+0/.)*)-,/090775;81230///6<752/*-(*))'*+)//+*&-360.*666'&&'(-%(-*..$&,*&(''(+0(/..*55,(/++)(%'*96755034652.+,0**%.-6-913553/5,+0+67<01/4542(/-0546210111835+93.)*%/+*+'044775220)1/14642/.,.-%10)%$&%$&%)++332//-.3.5488.8,')1*1,0,//2:5544654/)),/883/244:499<91,%(-.4287;+3'$$('&%%'---8.//78'(-2038524-.043353,')%%&#*&')'40,46-,+-),590)',29<+874517/1.316,.;775886)%/),&*2.-()(,,0,024')*-)-+0+30-.704,+083.+-/214/5(+**-2)(-/0.,06,*-.3239521*)''&*.-,/65594:8126;6+0.15-).-.0;8202-3950+31-.+)((),-/.,-0(-5-')('(&)%#&&'(,3'//15:4510-*).//.51-/03-18+(&'&$%%&&(+*('(*4,3/-%,336-*,)+*0*2/698/-*++3*.1)-0--)'-/.06389/5($((%164,&()+1&'),,),,58508689544357,)'&%'*,+0-**-27878..*3,/.)'(&))-3-+13+,&)&%'(($')1./07632+'(+$&3--.49)43/2776881)+.,0'(+*),1:7/-(-,(+)-.*.&'($*)0+'%,,3/,/2703()*&&%&%'&4*&&.)./10690++*-+-+.'**'+*4/0/2+))'530.3+--196).--&3-,,2540('('&,&4**
@fa5b381a-7c85-429c-9762-894f9c31d501 ch=325 read=86238 start_time=2019-12-13T12:51:53Z barcode=BC01 runid=2c9cf7bc05858273f10e7d7ec552fc0bd742dc3e
TGCCTTTCGGTAATGCTTCGTTTGGACACGTATTGCTGGTGCTGTGAAACCTGAAGCACCGTATCACCAACGCCCTCTTGCCTGTCGCTCTATCTTCCGGGTTGTTGCGACTTGGCCCCAGTCACCAGTTTTACCCTAGGACGATCCTTGCGATTCCCCGTACTTCAAGACGCTCCCCATGGCTTGACGGGCGGGGTGTGTACAAGGCCGGGAACGTATTCACCGCGCCGTGGCTGATCGCGCGATACTAGCGAATCAGCTTCACGAGAATCGGGTTGCCAGACTTCGATCGAACTGAGAGGCTTTTGGGATTAGCAATACGGTCACCCATAGCTGCCTTCTGTACCCCCCATTGTAACACGTGTGCCCGGACGTAAGGGCCGTGCTGATTTGACGTCATCCCCACCTTCCTCACGTATCTTGCGACGGCAGTCTCTCTAGAGTCCTCAGCATAACCTGTTGGCTAAAGATAGGGTTGCGCTCGTTATGGCACTTAATGCGACACCTCACGGCACGAGCTGACGACAACCATGCAGCACCTTCACAGCGGTGATTGCTCGCGAGCATGTTCTACATCATCCTGCAATTTAAGCCCGGGTAAGGTTCCTCGCCATCATCGAATTAAACCACATGTTCCTCCCGCTTGTGCGGAGCCCCGTCAATTCCTTTGAGCTTCACCGTTGCCGGCGTACTCCCGTTGGAATGCCCAATGCTTTCGCTTGGCCGCTTACTGTATATCCATAGGCGAGGTATTCATCGTTTACTGTGATTTCTGGGGTATCTAATCATATTTATTACCCGCTCAAGGCATCAGTGTCAGTTGCAGTCAGTGAGCTGCCTTCGCAATCGGAGTTCTTCGTGATATCTAAGCATTTCACCCGCTTCTGCCACAATTCGCCACCTCTACTGTACTCCAGCCCCCCCCCCAGTTTCAGCGGCGAGATTCTATGGTTGAGCCACGGGCTTTCACCGCTGACTTGTGCATACGCACCCTTTAAACCCGGCAATCGGATGGCCTCGGATCCGTATTACCGCGGCTGCTGGCACGGAGTTAGCCGATCCTTATTCATAAAGGTACATACAAAACGGGACACGTCCGCACTTTGTCCCTTATAAAGGGTTTACGATCCATAGAACCTTCATCCCACTCACGCGGCTTGGCTGGGTTCGGCCTCTCATTACATTGACCAATATTCCTCCTGCTGCCTCCGTAGAGGCAATATCAGCTGCTATGAAGGTTAAGATACGGTGCCTTCTTGAGCTTCACAGCACCAGCTTAATGCGTGGCTTCATTGTGCTTCGTTCAGTTACGTATTGCTGGTGCTGAAGAGAGTTAATCCTGGTGTCTGCCTTTGTTAACCTACTTGCCTGTCGCTCTATCCCGGTTACCTTGTTACGACTTCACCACAATCGCTATTCACCTTCATTGCTGCCTCCTTGCGGTTAGCTCACGGACTTCGAATTGTGCCAACTCATGGTGTGACGGGCGGTGTGTACAGGGGCCAGGAACGTATTCACCGCGACATTCTGATTCGCGATTACTAGTAACTCCAGCTTCATGTAGGCGAGTTCCAGCCTACAATCCGAACTGAGACTGGTTTTAAAATTTGGCTCCACTCGCGGTATTTACATCTCTCGTACCCAGCCATTTAGCCAGCACGTGTGTAGCCCTACACATAAAGGGGCATGATGATGAGTTTGACGTCATCCCCACCTTCCTCCTGGTTAACCCAGGCAGTCTCGCTAGAGTCCTCAGCAATGTGGTAGTAACTAACGACCGGGTTTAGCGCTCGTTGCGGTAACTAACATCTCGACACGGGCTGACGACAGCCATGCACCACCTGTCACCTTGCCCCAGTTTCCTCGATTAAGAGTAATGCAAAGGGATGTCAAGTGTAATTAAGGTTCTTCGCGTTGCTTCGAATTAAACCACATGCTCCGCTACTTGTGCGGGTCCCCGTCAATTGCTTTGAGTTTTAATCTTGCGACCATTACTCCCCAGGCGGAATACTTAATGCGTTAGCGGCGGCACGGAGGTGTTGAAACCCCACACCTAAGTATTCATCGTTTACGGCGTGGACTACCAGGGTATCGTCCCTGTTTGCTCCCCCACGCTTTCGAGCCTCAGCGTCAGTTACAGTCAGAGAGTCGCCTTCGCCACTGGTGTTCTTCCTGAAATCTCTACGCATTTCACCGCTACACTAGGAATTCACTCTCCTCTCCTGCACTCTAGATAACCAGTTTGGAATGCACCCAAGTTAGGCCGGGTGTTCACATCCCACTTAATCATCCGCCTACACGCTCCCTTACGCCCGATAAATCCGGATAACGCTCGCCACCTACGTATTACCGCGTACTGGCACGTAGTTAGCCGTGGCTTCCTCGCTGGGTACCGTCGTTATCTTCCCCAAAGACAGGGCTTTACGATCCGAAAACCTTCATCCTCACGCGGCGTTGCTGCATCAGGGTTTCCCCCATTGTGCAATATTCCCCACTGCTGCACTCCGTAGGAG
+
$"##%&&''*+*$+%,)0,(',)&'''%*/0604(&&%(2*,.460.80171%&*'(.175:55*%&%''($)**'(*&&.330110051001-/10+',$''$(4'31/+**&.0:95*-.2.66'0188,33:)*'2/-+**+-(+**))%1-.%'(+--328/(&'$&$'&.74*+327/2/./3*4-+&,))*..',**16*08*(1-373//-.6-017.2)-3-.374746,+'*&())-+,,+-.,.:2.)**07-()&&%&+,4,3439./,%(+0//.--01.1776,+*&('&&'('0960/2,,,))'+,.82/+7:,'+*)(&%+)/2/+%*(,0;;<1+//)'-1.-/1120*//*/.5:221&(/6/865.*)'%-;,,-2256::6:7+,659;8:61)+&)),.15'/0463;869:66431.*-,//3-//((()+/80633/)&%&(29./254)345634455:27212785/%'&0,*&**(%+/40//1.1,((*,-.01-/-.0303.--(0.'+,-79<3*-,.02863407/0/6//-'&)5507:1)+,..9:950-.0/71;9560496363237)6/85++,(***12659))1.00;880///88:<83031*).-1*--3,/$'/20+).1,4/9/((1+.0046<1..*,/355:498520/+0-$)''(''&(#%'%&+*%&(+)0-+0)0)3-/-7-,-76587/-5*%$&')'()'(./49745771<.*%&'%%%),/*+).)&().+'),((%)#16*)*2',40)'-($&&%*)+-'-..--'0.8/1.78:+/030766558184252915(2),/998<:986988620(++/,190.289)()+*$##,*&),104,$','06/./+45774525)-)-3829-9/3.+-1<;12&6111%)$'3,550458182./32-.*(%'*01/133*)+)*+3+*%$&%)*+/6016017518/34*'(&0)(*,+:8&1-'(+'6-125*-5*4/2;7.7.--7;5831/31-&(/2,'(**-.0,0++02000093+6.561234390)0&11*.&,,/43,.*-.82-.2:.-0..3;*,,.*80,00111'(*..28:929741;6,%()*&((*-5,/-/,/.)/0/96-5360627'4''+%-()%1/3/./:;46348543.,*+*0644,+*3+/20.-03()($$&%$#%)3+5/512),,/,**,04;6711/)$&%*,)))(**%5-+(*+*/')&)(+%$$#%$%(.).&//10,-2+-/:.&.7881<111:35456:8.),%&)1+&%(+'#%-.//+'%((&,+/0433453,002.110/0233557915.*/)47(,56;319,+*,.8;4))'%*-9/3%$'%()'%'%)'(&'%%&%&/2142-2+-'.4/+-234-5',(17;7(%)-,,1.1341-.1+02+-)+,-458:86:64301+-&*,.)/12(*))*7:9:<5357,/00:/9:41447;7012-20-/1%,&-,--1/+()),833,&%,/.*((-/.++*26)+,0:03**.78677588:;14;:-/9.'*6(/(**1-%')*)+/31109,%&**-,,*(),(2+%&*-8/4:/*(((()/.0.-.0,--.-8...2/1-,2;++*50.01-./'),(%(49))+124955,///(.14;99800-,.1.6*-''&/53112516-,,0'((,0/+,*%&&6')(*2/&**+'&'%&2308))-+-8)'&'',-1-,2(&&$&%$%$+&(&/013-..+.+,*+11369:9849;9:++'/.5774455378*5,311+%'(/37555/-3-/))&)*.2.*.21&)0/673673,+,,.'&((1-+5.:87<98850-++.*+*+)*-;<;:800/0/)(*.-/212281435241.454''*,&(('$&,20.2+:;;,.5.236020056%4(&*/078-).,-08282+/01011011073316446;...-4124)0/4*(/.+25-&,,/4/.)(*/08647887;3+,-8/005:48859;/9:0//1/&)+4*),,6**-.0797-*..,28+,54268571333395739.2-207()*,*+-.1886:6687&(')'-)-:10121,*+.-)+96615352/:-4-.2,-003*11/-(*+00.%'(-1.4.0+.7544/0..*)*/22027199<<160.0&(',2301)-+'((+)',',$.4/*')/-7.))0.284:8:9;446012&3-808.'''$()(%%$',.551.,22378:75787457//9-.413/41/48440.()*+)%(+,5670:.,-4-..*(*3,/++%&('(+++1/,*&&2-125:.:::+92'+/%'./*,+15//..,0+*-32.''&&-,13133-212.//10:/1-..+09)0731:6.5:;+'7-*,41,--/3.999/+-..-.-.%'(46+/13,+'
@19ff74aa-848a-44f7-8b24-d0cda92417fe ch=381 read=155433 start_time=2019-12-13T12:51:55Z barcode=BC01 runid=2c9cf7bc05858273f10e7d7ec552fc0bd742dc3e
CGGTTACTGTACGACTTCACCCCAGTCATGAATCACAAAGTGGTAAGCGCCCTCCCGAAGGTTAAGCTACCTACTTCTTTTGCAACCCACTCCATGGTGTGACGGGCGGTGTACAAGGCCGGGAACGTATTCACCGTGGCATTCTGATCCAGTACGGCGATTCCGACTTCATGGAGTCGAGTTGCGAACTCCAATCCGGACTACGACGCGCACTTTATGAGGTCCGCTTGCTCTCGCGAGGTCGCTTCTCTTTGTATGCGCCATTGTAGCACGTGTGCCAGCCCTGGTCATGGGGGCCATGATGATGACGTCATCCCACCTTCCTCCAGTTTATGGCGGTCTCCTTTGAGTTCCCGGCCGGACCGCTGGCAACAAAGGATAGGGTTGCCTTCGTTGCGGAGACAGCAGCATTTCACAACACGAGCTGACGACAGCCATGCAGCACCTGTCTCACAGTTTCGAGGCACCAATCCATCTCTGGAAAGTTCTGTGGATGTCAAGACCAGGTAAGGTTCTTCGCGTTGCATCGAAGATTAAACCACATGCTCCACCGCTTGTACGGGCCCGATCAATTCATTTGAGTTTTAACCTTGCGGCCGTACTCCCCAGGCAGTCGACCAGCAGGTGGCTCCGGAAACCACGCCTCAAGGGCACAACCTCCAAGTCGACATCGTTTGCAGCGTGGACTACCAGGGTAATCCTGTTTGCTCCCCACGCTTTCGCACCTGAGCGTCAGTCTTCGTCCAGGGGCCGCCTTCGCCACCGGTATTCCTCAGATCTCTACGCATTTCACCCGCTACACCTGGAATTCTACCCCCCCTCTACGAGACTCAGCTTGCCAGTGAATCAGATGCAGTTCCCAGGTTGAGCCGAGTTCACATCTGACTTAACAAACCGCCTGCGTGCGCTTTACGCCCAGTAATTCCGATTAACGCTTGCACCCTCCACATTACCGCGGCTGCTGTGGCTGAGGTTAGCCGGTGCTTCTTCTGCTGCGGAGGTAACGTCAATGAGCAAAGGTGTTAACTGCTCCCTTCCTCCCGCTGAAAGTGCTTTACAACCCGAGGCCTTCTTCGCGCCGCGGCGTGGCTGCATCGGGCTTGCGCCCATTGGTAATATTCCCCACTGCGCCTCCCGTAGGAG
+
;/.6,)'#$(&..036:6/845.-/292623:994868810/62.'')*38,/085+)*,,)4./--.39;8889:409;/2934/6,&((58*02//,+,-3-89979433/4:97,:.*..-1/02312-+..))*-)'+/1002+1(%%-&'$+*++11/2/156;7687.--.43442:00'&60.8'7+90509/730233+****%-.6:65502543())0-**/.-212702333058544137/-4476212:24:2-,00,1,,--++*()-44+.876/7124**.991/.+)%*(+-644)..:4-1:6/35*,'),4;*''%),(-456512:4-.0/778++)+(668890/.**)'*(18*5.981-*,0:12206.03712'+%&20,'0)%)--<901316534-(65500,*+/.)121847212/-0,+,-.-,-'*18''&&)+*%6&0*027792////1-3.+0534/039::60.0-,/1:/-1/0,325998<54330;-////,+*&)3-6<9:4,,--2445;78:204../,42++-4,))+,.91;538<1,-,+8<:*:.6-700*44141....780.3::-457-++%)%*%&&(%')/2'3+,4*-/+,*.*))&$.*'(*+03,0',-*.234699589,9:-)0)..008:71223:61&**'0),2,0/:8*-,344*%(')/481,-,30,,/6878111/.292438').32-1..8.-53356/1/(---388;28)*,4226533.2-0562/2:0*.3*1/1946/-0.525/621574-22,*.2/3378--'*,30/2--/(%((&-+./002888540*/4171.,1-)'((/+()(./432-7,:-98;0:;799)()')4610.5/.1142..2376845('+/20538/:.--351*),))//4525;53.,*-.550'(,)()&.*16/012..*%%()36<00)&%''-+),++/8;891511168755,*'+%,,-)+-),-.2)/6+''*34-666/2-*)('(*(%)*+.8.+-,/1:7;2053((%''%&&+*%*+4/0.1112%..--2+032:6,-...+6//.5.656.(+'&'&)+*16(*627,-.
@8dee2036-e890-4bcd-9810-47691bb0863e ch=200 read=80640 start_time=2019-12-13T12:51:39Z barcode=BC01 runid=2c9cf7bc05858273f10e7d7ec552fc0bd742dc3e
TCACCCAATCATCAATCCCACCTTAGACAGCTCCTTCCCTTGCGGTTAGGCCACCGGCTTCAGGTGTTATCAACTCTCGTGGTGTGACGGGCGGTGTGTACAGGCCCGAGAACGTATTTATTCCGCGACGTGCTGATTCGCGATTACTGGCGATTCCAACTTCATGTAGTCGAGTTGCAGACTACAATCCAGACGAGAATGGTTTTATGGGTTTTGCTTCACCTCGCGGCTTCGCTTCCCTCTGCACCATCCATTGTAGCATTATTGTAGCCCAGGTCATAAGGGCATGATGATTTGACGTCATCCCTTATTCCTCCCAGCTTGTCACTGCTTGGTCTCGCTAGAGTCCCCAGCAATGATGGTAGCTTAACGATAAGGGTTGCCTTTCGTTGCGGGACTTAACTAACATCTCACGACACGAGCTGACGACAACCATACTTTCCACCTGTATCTCAGCATAGCTATCTCTCCGTACAAGACCTTTATGAGTATGTCAAGACCTGGTAAAGGTTCTTCGCGTTGCTTCGAATTAAACCACATGCTCCACCGCTTGTGCGGGCCCGATCAATTCGCTGGGTTTCATTCTTGCGGGCGTACTGCTCAGGCGAATTACTTATTGCGTTAACTGCAGCACTGAACTTTGACATCAACACTTAGTACTCATCGTTTTGCGGCGTGGACTACTAGAATTATCTAATCCTATTTGCTCCCCACGCTTTTCGGGACTGAGCGTCAGTTGCAGGCCAGATCGTCGCCTTCGCCACTGGTGTTCCTCCATATATCTACGCATTTCACCGCTACATGGAATTCCACGATCTCTCCTGCCTCTAGCTGCCTGGTTTCTATGGCTTACTGGTTAAGCTTCCAGGCTTTCACCACAGACCCTTGCTGCCACCTGCTCCCTCTTTACGCCCAATAATTCCGGATAACGCTTGCCACCTACCACGTATTACCGCGGCTGCTGGCACGTAGTTAGCCGTGGCTTTCTAATAAGGTACCGTCGCTCGGCTACCATTTTCGTTTCTTAACCGCCGTTCTTCCATTTATAACAGAAGTTTACAATCCGAAACCTTCTTCCTTCGCGGCGTTGCTCGGTCAGGGGTTTCCCCCATTGCCGAAAATTCCCCTACTGCTGCCTCCCGTAG
+
33-23,-2055777;6062-0/.0-.00+///969387+1//12/5-&086/-5,00,073-987,6+*+./'-+,+,*//94886686:84,+'%+),-44373,+*&)'%+/1,/0((1-,''((''$)%%&(+386/.-+5.31.,$&()/0.,-,,.94$5()+18+))+/8-1-2687-101,3-$&)(&((,3032746+/25;5187,./0;066;560-/+'.310009,8.,-1/..055:98121*)**-&+)&,'&$&'*(,*.443(0()&/4.)+'()+,7<7//05678.8)%$$$2514..6*)+-13/0+()*)()(.)86576//./,0.1--'*$*)4+%&0-1+,%++-.272.301,10/600(&,**3/3)&)02.%%%1',-,0*,,0,-%(*./02-&1343/1002:;::6.&'&&&+'$+($$&(+,*)%+./2*13222,+**+,(%%%&%)'*)*//*,)'*+*1/42--(,0;995-57)))8798<98:854*02252,3-4.;87,'''(,..9:0/1**,.-123(*((%$$&-1/94;0*(%',,+560/6/.&(+4+/,0'-%+.+,--(423,4.2-,,-3.3100.20548875212,2111,,46;22238702/++--'1/,/103:93:38)&%,.3237;4443021*'&,)+,375;450///92+-.387+,+*+-9:)++99/+--/15789&24845,05250/2:9173+,-*0/06;436332261/-.1988777797550305;9-38:-,-))'%))-+0..'%'(.,.+-*1('%,.-..,.98-70*-54;:,-+,*1426+--.2*8*(&*537''4/0/56.-12-0/275;/04//255+$.+,,..01-*,19--6*,*&.+*.61;-2/408452(,-5-2/*,*'''''*/-,.0-194301-,,,1)-&&+123708-,,0,02/-,32,,-3+*(('''+8-2-%,,--)+*'+.-0::**$$'*&)(-*68(*)(/8)-5)&$),+-/,8-.&(((*03*..555,()'$258;99::861/(.,39-8,++/1&758)*897,;7+6;;20770/)(*.2/.300++,,141/,,.603;7/265
@45de56fe-b5c7-492a-8260-19461b6c7f2d ch=185 read=158817 start_time=2019-12-13T12:51:39Z barcode=BC01 runid=2c9cf7bc05858273f10e7d7ec552fc0bd742dc3e
CTCCTACGGGAGGCAGCAGTGAGGGAATATTGCACAATGGGGCGCAAGAGCTGTTACAGCCATGCCGCGTGTGAAGAAGGCCTTTGTAAAAGAATTACTTTCCAGCGGGGAGGAAGGTAAAGTTAATACCTTTGCTCATTGACGTTACCCGCAGAAGAAACACCGGCTATCCGTGCCAGCAGCCGCGGTAATACGGAGGTGCAAGCGTTAATCGGAATTACTGGGCGTAAAGCGCACGCAGGCGGTTTGTTAAGTCAGATGCTTGAAATCCCCGGGCTCAACCTGAGACTGCATCTGATACTGTGAAAGCAGAGGAGTCTCGTAAGAGGTAGAATTCAGGTGCTTGGTGAAATGCGTAGAATCCCTGGAGATACCGGTGGCGAAGGCGGCCCCTGGACGAAGACTGGCGCTCGGTGCAGAAGCGTGGGGGCAATACGTAGCCGCA
+
()0-+&,*26*,7,,,.&3/+)/.*,1/-600//118531&$$#$(&')---,*)$$('..01375554-+&&)-')*.(($'*,'--44,%')))'&*++-(%)'',.)'/,..1336<9/392.,/1.23+*431),,-.9,7.-17+*,()2,'*/-),16*--))*+.48.50.251021)*')(,))&-.6/,0*.166*)'-)2,8606/5/6/56;<::6679/+,,0)-+/)+11&42:5./:07.28(450,%'%'-4/,163'(573483(40,'%'*-,,-,,6*))))756)'&&%%&"&(&)%&(+/0/3.,(')*)**+.-+-'(-))%$#.)01/5/+)+)*..*(+,,&)33+,+,/86380130+---,,,.2.0./052-))-*+**,%,-02*%&'+5(&-*()-.3345-.0;0*02-.$(&%$%
@5aa29f33-5384-46de-a8cc-6f4504d3129b ch=169 read=149193 start_time=2019-12-13T12:51:28Z barcode=BC01 runid=2c9cf7bc05858273f10e7d7ec552fc0bd742dc3e
CGGGAGGCAGCAGTGGGAATATCGCACAATGGGCGCAGGCCTGATGCTGTATGCCACGCGTGTGAAGAGGCCTTCGGGTTGTAAAAGTACGCGGGGAGGAAGGGAGTAAAGTTAATACAGCACTGCTCGTGACGTTGCCCGCAGAAGAAACACCAGCTAACTCCGTGCCAGCAGCCGCGGTAATACGGAGAGTGCAAGCGTTAATGCGGTTACTGGGCGTAGAGCGCACGCAGGCAGTTTTGTTAAGTCAGATAGCTGAAATCCCCGGGTAACCTGAGACTGCATCTGATACTGGCAAGCGGAGTCTCGTAGGGGGGGTAGAATTCCAGGTGTAGCGGTGAAATGCTGAGATCTGGAGAATACCGGTGGCGAAGGACGGCCCCTGGACGAGACTGACGCTCAGGTGCAAAGCGTGGGGGGCAAACGGGATTAGATACCCTGTTAGTCCGCCGTAAACGATGTCGTGGAGGTTGTGCCCTTGAGGCGTGGCTTCCGGAGCTAACGCGTTAAAGTCGACCGCGCCTGGGGAATACGGCCGCAAGGTTAAAGAGCTCAAATGGTCGGCAGGGGCCCGCACAAGCGGTGGAGCGTAATGGTTTAATTCGATGCAACGCGAAAGAACCTTACCTGGTCTTGACATCCACAGAACTTTCCAGAGATGGATTGGTGCCTTCGGGAACTGTGGGGCAGATTGCTGCATGGCTGTATCGTCAGCTCGTGTTGTGAAATGTTGGGTTAAGTCCCACCCAGCGAGCGCAACCCTTATCCTTTGTTGCCAGCGTTCCGGCGGGAACTCAAAGGGAGACTGCCAGTGATAACAAACTGGAGGAAGGTGGGGATGACGTCAAAGTCATCATGGCCCACGACCAGGGCTACGTGCTACAATGGCGCATACAAGAGAAGCGACCTCGCGAGAGCAAGCGGACCTCATAAAGTGCGTCGTAGTCCCGGATTAGGTCTGCAACTCGACTCCATGAAGTCGGAATCGCTGGTAATCGTGGATCAAGAATGCTACGGTGAATACGTTCCCGGGCCTTGTACACACCGCCCGTCACACACCATGGGAGTGGTTGCAAAGAAGTAGGTAAGCTTAACCTTCCGGGAGGGGCCTTACCACTTTGTGATTCATGACTGGGGTGAAGTCGTAACAAGGTAACCGGAAGATAGAGCGGCAAAATGAGTTAACACAAGACACCGACAACTTTCTTCGCTTCCAGCAATGCGTAGCGCGGG
+
1*,)%*.-000&,1&)(',./73***)./-27//(,&(++'&()/*+++),..50'0+/-0((&'(%(-,684:6-;86:227:6((.'&&&',2-*/*,(--(')*077-1/0()'.+).+,,.068-3.*.+..*/:,*..,/+&+/(*/.3&).,,201144678;86401350*)*+/./.614.)',//245642-/+,+&%''')'(+/7:75.)('+113/223*,2503878+'0+2+017(())$$%')+00,-99,'0,(,6.0**'*/-/111021,-.-/99730+%)(*&(,,-13533(227,*/1/200-0'&.2,-+,--075-.(('342--..,776,())*'%),+70073-*&&&'',*478/,-963,''%)$&'43566.*)+,*(+)&(*46-),*+00757150)5*-,66)8:.+0,(').7''-81/263-.++%%$%'(+1.2.:+/%0/('2+01,*('0*+5621.1)-.25:322+3*:0,,431*57,-(.1--/.*&%(*-*407.226.1.1-6-'((-05169//+)(%(*$(,4-,4(')(/../319883...(*&%*',4::2:772(+27<;8:772,(+)-31111-070/-+,-2013454-*,..+3.090/.)*,..47/)9()&)(,7835,:85655:40*1&1-/*3))*:4431/865/1&*11681--+-/1003.,-034./0;.3+1,:/4/8/.(/11,++&(**,.2+55,294445297//924;1./,)*$%)'%&+-.3248*/+*,,&)(.637;660//.(,'*050122/4..6074388),4678650.+&&)*::935580,*$'&./68/78*'(('+,.4.1+32.742545277.('&()(,.43321$')((%()88.1+4,343756195-.48788787360-+-4-60(+)*(&%((+-./)&,127//,5--,2%,')),(.,&1017342745421.**16478:41..//.608:7:;.:-+655-5-++11+*)/.139/13/.-)*,/79:74-)**/,+6-1020(+,+++-3.,-&*.-8.573.4*+8.+47++*'(.*/,&),-1-1133:354//00063+))*+)+5//1.-01(5,5;876979469730*(+&)/4/+/,%*)3.:/7878768)6)&*2/...77222&&(,++(($)*40+21*,%'#&$#$
@ff39b255-2972-4da5-96b0-e3063e3084e6 ch=284 read=89955 start_time=2019-12-13T12:51:28Z barcode=BC01 runid=2c9cf7bc05858273f10e7d7ec552fc0bd742dc3e
CTCCTGCGGGAGGCAGCAGAGGAATATTGCAATGGGGAAACCCTGATGCAGCAACGCCGCTTCGTGGTGATGAAAGGTTTTCGAATCGTAAAGCTCTGTCTTTGGGAAGATAATGACGGTACCCAAGGAGGAAGCCACGGCTACTTCCACGATGCCAGCCGCGGTAATGCGTAGGCGGCGAGCATTATCCCGTTTTCTGGGCGTAAAGGGAGCGTAGGCGGATGATTCGTGGATGCAGTAAGGCTCAACTTGGGTGCTGCATTCCAAACTGGTTATCTAGAGTGCAGGAGAGGAGAGTGCGGAATTCCTAGTGTGGCGGTGAAATGCGTAGAGATTAGGAAGAACACCAGTGGCGAAGGCGACTCTCTGGACTGTAACTGACGCTGAGGCTCGAAAGCGTGGGAGCAAACAGGATTAGATGCACCAGTCCCACGCCGTAAACGATGGGAATACTAGGTGTGGGGTTTCAACACCTCTGTGCCGCCGCTAACGCATTAATTCCGCCTGGGAGTACGGTCGCGGTGTCGAAAAGGAATTGACCCGCACAGAGTAGCCCGGGCATGTGGTTTTAATTCGGAAGCAGCGAAGACCTTACCTACACTTGACATCCCTTGCATTACTTAATCGAGGAAATCCCTTCGGGGACAAGGTGACTAAGGTGGTGCATGGTTGTCGTCAGCTCGTGTCGTGAATGTTGGGTTAAGTCCGCAACGAGCGCAACCCTTGTCGTTAGTTACTACCATTAAGTTGAGGACTCTAGCGAGACTGCCTGGGTTAACCAGGAGGAAGAGGTGGGGATGACGTCAAATCATCATGCCCCTTATGTGTAGGGCTACGTGCAGCCAGTGGTACAGAGATGCAGCGCGGTGACCAAACTTTAAAACCAGTCTCGGTTCGGATTGTAGGCTGAAACTCGCCTACATGAAGCTGGAGTTACTAGTAATCGCGAATCAGAATGTCGCGTGAATACGTTCCAGGTCACGCCCGTACACCATGAGAGTTGCTTGATACCCGAAGTCCGTGAGCTAACCGCAAAGGGAGGCGGCGGCGAAGGTAGGGTCAGCGGTAGGGTAAGTCATATTTCGAGTAACGG
+
//12/'+'1*'.+)',+),**+,51$1&%,*0/764.)2119)*-/546-0..(0.13(&$*%(/*%%%'()03*.0.744/+)112269<5-/0176763::182,-+12393/,0+32,/3*.,.+(-'0)*36+*,&'&#$(%()*++(1*/,*+-/)(,&)())&2)0&0202-+*%')),-)*--&')-/-*+/774347;.)..%+*1,')41198;72882*/*1&('$#&&%%*-344+1,,30:899:6897:;/3.88788:4;12141.-0033.-*'*(*1+*,,--)*(,(0.13*)++,'')(0724219017::.,+))1--275:/147686++**-,--(*('()*00/./49564667.)*-,8774313/../,.0-+,/2.92(+./76603+(-'&%&(')%(%#&(-4**-,37./99/,+)(%%%&%+.02127110/88-,64,('&%+.-333335613645359433'1/+,*-/0)-42/--*(-+10<8/'''''$&&(*12'(&&%,)+*+1-.//30&&')+1/1/)2*,0752404:;07;5;2''()%)%%&'','(,405/0-('(''-/.357257-'.,--1.(*((506,(('')-.*,54,32-4960262-1//12%'(-,./31133104395580,/)+-/1785674544775485<96;53015.-.3*83253.02)28,-+*,770:/./:34548:)0/-0,7,+*5/64442..//0.0198:9978.,3/7/8351-02-0)&*()1890/35889:::<50129945.171,+/-./332(43652*+'&&''%'&$%%'-+.4/,(&%($'$&$$&''$)%,25:2/4:22;;248415454'(06313*3++-7.5---0:1.1346620000-.0'(*,.()0:01176-7))'&'*-5.7))*+/275+((().75271407(%0+'&$&%,0&',)+'*1,3/-+(+34)%%$#&*+091*)**+3623-%,,-087:5846(0/+*,*(*+*.'&))+)0/1+*.-12).*+.&/+-)'(%&('*&*+''%%(+033/-
@90a49f63-9941-445e-bd76-23524a897fc5 ch=219 read=105365 start_time=2019-12-13T12:51:19Z barcode=BC01 runid=2c9cf7bc05858273f10e7d7ec552fc0bd742dc3e
CTCCTACGGGAGGCAGCAGTGGGAATATTGCACAATGGGCGCAAGCCTGATGCAGCCATGCCATGATGCATGAAAGAAGGCCTTCGGATGTAAAGTACTTTCAGCGAGGAGGAAGGTAAAGTTAATACCTTTTGCTCATTGACGTTACCCGCAGAAAGAAGCACCGGCTAACTCCGTGCCCGGCAGCCGCGGTAATACGGAGGTGCAAGCGTTAATCGGAATTACTGGGCGTAAAAGCGCACGCAGGCGGTTGTGGTCAGATAAGCGAGAAATCCCCGGGCTCCAGCCTGGGAACTGCGATGCTGGCAACGAGTCTCTCGTAGAGGGTAGAATTCCAGGTGTAGCGGTGAAATGCGCGTGAGATCACCGGAGGAATACCGGTGGCGAAAGAGCGGCCCCTGGACGAAGACGACGCTCAGAGTGCGGAAGCGTGGGAACAAACAGAGTTAGATACCTGGTAGTCCACGCCGTAAACGATATCGACGGAGGTTGTGCCCTTGAGGCGTGGCTTCCGGAGCTAACGCGTTAAAGTCGACCGCCTGGGGAAATACGGCCGCAAGGTTAAAACTCAAATGAATTGTGGGGCCCGCACAAGCGGTGGAGCATGGTTTAATTCGATGCAACGCGAAGAACCTTACCTGGTCTTGACATCCACGGAAGTTTTCAGAATGAATGTACCTTCGGGAACCGTGGGAGACAGGTGCTGCATGGCTGTCGTCAGCTCGTGTTGTGAAATGTTAGGTTAAGTCCCGCAACGAGCGCAACCCTTATCGCTTTGTTGCTTGGTCCGGCCCACAAAGACCAAAGGAGACTGCCAGTGATAAACTGGAGGAAAGGTGGGATGACGTCAGAGCCATCATGGCCCCTTGACCAGGGGCTACGTATACAATATAGCGCGAAAGAAGCGACCTCGCGAGCAAGCGGACCTCATAAAGTGCGTCGTAGTCGGATTGGAGTCTGCAACTCGACTCCATGAAGTGGAACTAGTAATCGTGGTCAGAATGCCATTTATGAATACGTTCGGGCCTTGTACACACCGCCCGTCACGCAGCATGGGGTAGGTTGCAAAAAAGTAGGTAGCTTAACCTTCGGAGGAGCGCTTACCACTTTGTGATTCATGACTGGGAATTGAAGTCATGTGCAGGCAG
+
*-41/0304())-++--'//()),,2+//''&(,80**'&&,,,'))**253.*(,,31.4*$#&')()$$(+0*%*,..4214+)1&%#%,4+)++,,11)%***%0,).+-'-'(+61,0/7/..64.50,+.0662910277:54;/./.-40(&,*))243*/,*,0.1155646:/%.++,0*---)(+/+.0650/0-+0/++--3,4+-/*0/.0/./0::72+&)/2)**+2-0/1**.+()*(+()&&$%$+,%%&*-+&.0201.0-(./-3:&*&20.,30,/.10.%'(&14/1,,-*(*,.,./,.254,)/2,./.8.:.600483/+++,/:2,/1.+.0.,01(*(**,(++/++2,.7013:5:6*.*((,*''+-.83;85+/21+')*(.,,,+,111.+&)*65..-,')+3698-(',/-.-,'(.3,.25218*+386534*&+02:8999)-**-/09--,+00/2090207:/.4---7-466;55811,-**+56:44210817+-88/3376796650(()'+(0$338-./*'')16<:23545;;52))1*)')*/+(,''(-.282305126,./+2116<;087;64244657433138,.0785746965242-.+--464,*--1(0*-7:14+*&++/-,*-.+3--3/-89+842582*'&&(/(0+.06722//+41446631,++,,79:84:03/.1-*+37'*--8/+)*,//,.4'5+,.038361:4-3345)+/2++40'(('0.3831+04*)&)+((&'%-0)*))+,7777/-,,+.0289/:::001-3),*2-58++,.-++1-*'&)-,+--)(-283))&&(/;1.04.-(')()++'-/6.(%%%%$%#'((%(&%(**0-6943./%(&*&)((,)5641+33/*459774.3.-...5/360.**+,656../005360//,.,6,+*.,+'&(,+..546&.'(&%&*,2104-%%(%&(1387585757-666437/2..///5:54;2241.1-1.1223,3.*(&+*.7+.1780-)#($***+(*++0*+&''%*)))-%,00.6.-80+..23-.467:7887775),,&%)&)()**+,/)&#&%)++*)
@a3a03c2b-f4c9-4ab7-a45a-10557ae5a483 ch=397 read=360836 start_time=2019-12-13T12:51:10Z barcode=BC01 runid=2c9cf7bc05858273f10e7d7ec552fc0bd742dc3e
CTCCTACGGGGAGCAGCAGTAGGGGCCTGGCAATGGAAACCCTGACCGAGAGCAACGCCGCGTGAAGGAAGAGGTTTTCCGGTTGCAACTTCTGTTATAAAGGAAGAACTGGCGGCTACAGGAAATGGTAGCCGAGTGACAGTGCTATTAGGAAGCCACGGCTAACTACGTGCCAGCAGCCGCGGTAATACGTAGGTGGCAAGCGTTATCCGGAATTATTGGGCGTAAAAGAGGGGCAGGCGGCAGCAGGGTCTGTGGTGAGAAAGCCTGGGGCTTAACTTCAGTAAGCCATAGAAACCAGGCAGCTAGGTGGGAGAGGATCGTGGAATTCCATGTGTAGCGGTGAAATGCGTAGATATATGGAGGAGGGAACACCAGTGGCGAAGGCGACGATCTGGCCTGCAACTGACGCTCAGTCAGCGTGAGGAGCAAATAGGATTGGAGAAATGCCCTAGTAGTCACGCCATAAACGATGAAGTACTAAGTGTTGGATGTCAAAGTTCAGTGCTGCAGTTAACGCAATAGAGTACTCCGCCTGAAGTAGTACGTTCGCAGAATGAAACTCAGAGGAATTGACGAGGGCCCGCACAAGCGGTAAGACGTATGGTTTAATTGAAGCAACGCGAAAGAACCTTACAGGTCTTGACATACTCCGCAAAGGCTTGAGATGGAGATAGCTATATGAGATACAGGTGGTGCATGGTTGTCGTCAGCTCGTGTCGTGAGATGTTGGGTTAAGTCCGCAGCAGGCGCAACCCTTATCGTTAGTTACCATCATTAAGTTGGGGACTCTGGCGAGACTGCCAGTGACAAGAAGCGGGAGGCGGGGATGACGTCAAATCATCATGCCCCTTATGACTGGGCGGCTACGCACGTGCTACAATGGATGGTGCAGAGGGAAAGCGAAGCCGCGAGGTGAAGCAAAAGCCCATAAAACCATTCTCTCAGTTCGGATTATGAGTCTGCAACTCGACTACATGAAGTTTGGAATCGCTGGTAATCGCGAATCAGCATGTCGCCAGTGAATACGTTCGGCCTTGTACACACCGCCAATCACACCACGAGAGTTGATAACACCCGAAGCGGTGGCTAACCGCAGGAAAGGAGCTGTCTAAGGTGGGGGGATTGATGAGGATTTAGGGTGAAGTCACGTAACAAAGGTAACCGGAAGATAGTGCATTGAGCCCAGAGTAGGTTAACACAAAGACACCGACAACTTTCTTCAGCACCAGCAATACGTAACCGCG
+
.562257/35)'++,/.+)+)*-0,'&$')*,,.-,'0-):1)*,4-/0,,(*-))*1745579791200)')-.646,*(+-6('*-),4--++/-/2<6)3-5.01/&+)-&1/-.1.20(++)260//33+++,,35',2).2//51,/'.()/,-*,-.484332,*)-)-..-,21/0.0/0800179160.3*&-1+./5/../0,1(&.'%)(-3++,-120)'%*/25.-26/-4,)..)-9,--/+,(.0--',(-(-,-/*''%&(-'(.+,'*,,.'/000.)*25,629;74021-''('//+)&+.+01+.((+)6-69,+))''%((0,,)-15./..(+,0464,140--,%,-/*2..894401/***2-42382////1393;5565-,&)(+)+*4*+,9(*+-.&$&)&)+2984*17.-2/-+(-)**&16-+')**0-4'*)-($(0565.,-,,.)--038.(,'*2.91:*44633.03320;45577661817144.1.(&(%&&(*6;*,3,+()$(()+/1/2;5507()74.09--16....*-+,/../-'1-).1)(+11.-,+/,+(%($0'3-305497,**(&&)&).,222./5+'),+)+)$)(*'**12.'00.(/(***,-5..1(()))339/()**916775857867::7:475444..-$,)1/3--..-.-,4//-0.655987358/9/)340854..80(()%&%%/1/4275:6+411//2:1.4008<9::04935,3,049-.571-+&&&*,/3828612225,7*%)%%$'*-)),(/175/07:;9678<8322799:-84/(.),/0.20043-$%%,'**,,.,,-/*(+'&(2:5648660+-'),*+)')&+,2-083--*0,..24/2398-'-9,.30998-477;0..,0,20873.,5-+-(&%)0/203)/09654333366.1..7426798:.22)*'(*/1--1-/,2..0-/.03,-)'--*)2,58*8)%$(+'&(&((''((0302*'((*...0-*-,0-)-0-+++003,-,)))&(*26615.'*(*(+*/(2+6'**&))1576+71*-5579--(*/')'()**,%1&$&-/,)'+*(10')(+,225;,///21/-4-2-,4489989,7,+,*.'%)'&&')*.-.5,,+,.43-013514454301:8126,&)()7-846584332(/%&$%$%
@f952e4ed-6849-48a2-a54d-8b4da72d0e6b ch=117 read=171357 start_time=2019-12-13T12:51:03Z barcode=BC01 runid=2c9cf7bc05858273f10e7d7ec552fc0bd742dc3e
CCCAAAAAAAAGTATGCTTCGTTCCGGTTACGTATTGCTGGTGCTGAAGAAGTTGTCGGTGTCTTTGTGTTAACCTGCGCCGCAATGTCTATCTTCCGGTTACCTTGTTGCGACTTCACCCCAATCGCTGACCCTACCTTCGGCCGCTGCCTCCTTGCGAGTTAGCTCACGGACTTCGAGGTATTGCCAACTCTCATGGCGTGACGGGCGGTGTGTACAAGACCGGAACGTATTCACCGCAGCATTTCTGATTCGCGATTACTGGTAACTCCAGCTTCATGTAGGCGTTTCAGCCTACAATCGAACTGAGACTGGTTTTAAAGTTTGGCTCCCTCACGGTATTGCATCTCTGGCCTGCCAGCCATTGTAGCACGTGTGTAGCCCTGCATAAGGGGGCATGTTTGACGTCATCCCCACCTTCACTCTCCTGGTTAACCAGGCAGTCTCGCTAGAGTCCTCAGCAATGGTAGTAACTAACGACAAGGGTTGCGCTCGTTGGGACTTAACCCAACATCTCCTGACACGAGCTGACAACCGTACCGCCTGTCGCGCCTTGTCACGAAGTTTCCTCGATTAAAAGAGTAATGCAGGGATGTCAAGTGTAGGTAAGTTCTTCGCGTTACTTCCGAATTAAACCACATGCTCCGCTACTTGTGCGGGTCCCCGTCAATTCCTTTGAGTTTTAATCTTGCGACCATTACTCCCCAGGCGGAATACTTAATGCGATTGGCGAAAGCGGCACGGTGTGTTATTACCTAATTATTCATCATTTACGGCGTGGACTACCAGAATTATCTAATCCTGTTTGCTCCCCACGCTTTCGAGCCTCAGCGTCAGTTACAGTCCAGAGGAGTCGCCTTCGCCACTGGTGTTCTTCCTAATCTCTGCGCATTTCACCGCTTCACACTAGAGATTCCACTCTCCTCTCCTGCACTCTAGATAACCAGTTTGGAATGCAGCACCAAAGTTGAGCCGGGTATTTCACATCCCATAATCATCCGCCTACGCTCCTTTGCGCCCAGTAAATCCGGATAGCGCTCGCCACCTACGTATTACCGCGGCTGCTGTGGCGTAGTTAGCCGTGGCTTCCTCCCCTTGGGTACCGTCATTATCTTCCCCAAAGACTTTGATCCGAAAGCCTTCATCACTCACGCGGCGTTGCTGCATCAGGTTTCCCCATTTGTGCAATATTCCCCACTGCTGCCTCCCGTAGGG
+
$+$6788;/,'%($&$*2-0-/38'.*5*$&&),,8-.//34+-.0//)-/*3:2.3-;/35*286,202706/3-*,-.'&*0442-512335.4.1,6..7:4;0..(+*,1:<:6032,.,--**-,*07+-/2*/('-+0,/11.,0+,+,1+/'%'/1--/71.02977888+%,*.-10/2-2**+/-*&&+,-/946648:427-./-/,/-32506-0,41275592,.*)),&0.)7-/+.-90//51+1/+,,'()-7/71-'++8<9241-,)(%*(-32%-*1+,-1;34)*53232)-0+/16:;/57*,*6/,-))-1-+3+.,+-(/+,,/-,,)'(*,0,-132263-52))0..+-.566.-.)12+$&),,12+*2.,32845;.--335889-:8+(2/')2')*,**)+..4,/%-%%+*+(.0677.,---+,-.5452*-.2.260./64421././.,,.*0*1///005448<0784-/-3)*'%+203-,)-)&'&(&*+*653//*++,2(-',-(121335')$'%%&#((&(')(()85535//./)*68*&&*+1945*,'1-0118;6.02654//1+&)0906;634///%'*'*&')-1.29543../18898:..--+0))(&,.873278,,-2.96:4.12/-&,262+.-*'),*00.),%+&$)0/58.,08:60800/(('/,20+,'.%(''&((&)*3732,/**)-)/+(&##&%%&%(&+;<6564)68.).110078966.04724&)-+&*+**5-08042<4./.196+*+*+6:;8015635-++,,38309100782:'''**))./36:904;8:/'*((&-(*:8670,+2986.,%$''),07..393),/)')/013''&%)0+5/+,./37201+-61155566-./76685/+.760-7192',-..(1)**)),//-+5.*6423,97//33/:4.&)%''+39:5358-04/26:.02)&.+43-(02.12,,0363-&)+',-36::)0(%$(').2748833-7020..-(*.++*&060-,03055424502).1/&)**/0*++5156,11/028585;.02(,%))..)*,+'$())&)-/:0.///554//,/)-.015..141)02(21+72527-*,4*+448/9/00/:68/*./--*)+2.,7*,3788:
@7f3bb413-efa2-45ef-b6aa-e2dd8541cee9 ch=349 read=82009 start_time=2019-12-13T12:51:00Z barcode=BC01 runid=2c9cf7bc05858273f10e7d7ec552fc0bd742dc3e
CCGGTTACCTTGTTACGACTTCACCCCAGTCATGAATCACAAAGTGGTAAGCGCCCTCCCGAAGGTTAAGCTACCTACTTCTTTTTGCAACCCCTCCCATGGTGTGACGGGCGAGATGTACAAGGCCCGGAACATTACCGTGGCATTCTGATCCACGATTAGCGATTCCGACTTCATGGAGTCGAGTTGCAGACTCAATCGGACTACGACGCACTTTATGAGGTCCGCTTGCTCTCGCGAGGTCGCTTCTCTTTGTATGCGCCATTGTAGCACGTGTGTAGCCCTGGTCGTAGGGGCCATGATGACTTGACGTCATCCCACCTTCCTCCAGTTTATCACTGGCAGTCTCCTTTGAGTTCCCGGCCGGACCGCTGGCAACAAAGGATAAAGGGTTGCGCTCGTTGCGGGACTTAACCCAACATTTCACAACACAGGCTGACGACAGCCATGCAGCACCTGTCTCACGGTTCCCGAAGGCACATTCTCATCTCCTGAAAACTTCCGGATGTCAGACCAGGTAGGTTCTTCGCGTTGCATCGAATTAAACCACATGCTCCACCACCGCTTGTGCGGGCCCCGTCAATTCATTTGAGTTTAACCTTGCGTATCCCCAGGCGGTCGACTTAACGCGTTAGCTCCGGAAGCCACGCCTCCAAGGGCACAACCTCCAAGTCGACATCGTTTACGTGGACTACCAGGGTATCTAATCCTGTTTGCTCCCCACGCTTTCGCACCTGGGCGTCAGTCTTCGTCAGGGGCCGCCTTCGCCACCGGTATTCCTCCAGATCTCTACGCATTTCACCGCTACACCTGGAATTCTACCCCTCTGCAGGACTCAAGCTTGCCAGTACCAGATGCAGTTCCCAGGTTGAGCCCGGGGATTTCACATCTGACTTAACAAACCTGCGCTTTACGCCCAGTAATTCCGATTAACGCTTGCGCCCTCCGTATTACCGCGGCTGCTGGCGCAGGTTAGCCGGTGCTTCTTCTGCGGAGGTAACGTCAATGAGCAAAGGTATTAACTTTACTCCTTCCTCCCCGCTGAAAGTACTTTACAACCGAAGGCCTTCTTCATACACGCGGCATGGCCATCAGGCTTGCGCCGATGATGCCAATATTCCCCACTGCTGCCTCCCGTAG
+
941)5.+7454&2/')/1307.+.16-**064778:10--564-.(./1*+-.7:6023.,.4-+/,7.*.//3:544999/;;;+785/580'*+;802:653-,.0,/82.(&(+&,*.37.340(,,'()%$$'-.127:779<:82222/--+)0*$'*,,//./.668;76820*+,22361:11./6767/:3619692/.124+-))+2/,-.(*'(//-002./,,)..0/+,,/./1519846:6-005699;;74;0//2213344664//0<5.5::9)5((1436;;:432.,-.2014799:2:5,(,0.1-,,,4/..94-/25867;40/0//41180&%54:11*,4-1-9.6.1773811'54;.73:99;)0-0/311+--*)70,/0784.2/2-.2.,-0/.44,,-/0-,/&'533445:7-++9,3705.-.--:255793221699/2*'&')4-,+,/7514293.2)),0540,/.0'.,33026578:;.-01''():9:=:6740600188-4-312;26;45331233711.(0-343934471781;5'(+,(3-916:<92,,0<901-)+-+-+*'',::0,00868992..-10.,'&%%(),.4411,.-%1:5888;69'2**6+**)375:72+2.1--)*+3762296&('%'1/3434;4:84665602:897609</.82488.-30/0;7.1627;473::8:613325956/8,-8:67821+/.,-58136---/1<:742,++-//869785635;38/99,-0//-332/,0*1/2741704,14%,)*+027-'&*--302:,022295570*,*-6;45.-033410229-,+-.),892/21358.-()'4+5:;97.'&)+-,24./225,),3999<552.305083.5-+,*09534:8993<32944/:000:04-+&(#-+-722391.-))162:<:955,4&'()/:82/005445988;.-2*+*/.1(**($0/47*5820749004::4:-,,/3/7:.05572()(-63:8;88<:6732+002/:00,.*)(*+117:637,..23)'-,./%-))/.//3:8;1,../0446:/:7/.634
@1e3e1f29-fd6a-4250-8990-6f3682ed4234 ch=483 read=161844 start_time=2019-12-13T12:50:51Z barcode=BC01 runid=2c9cf7bc05858273f10e7d7ec552fc0bd742dc3e
CCATTTACCTTTGTTGCGACTTCACCCCAGTCATGAATCCTAGAAGTGGTAAGCGCCCTCCCGAAAGGTTAAGCTACCTCACTTCTTTTGCAACCCCTCCCCATGGTGTGACGGGCGGTGTGCAAGGCCCGAACGTATCCACCGTGGCATTCTGATCCACGATTACTAGCGATTCCGACTTCATGGAGTCGAGTTGCAGACTCAATCCGGACTACGACGCACTTTATGGAGTCCCTTTGCTCTCGCGAGAGTCGCTTCTCTTTGTATGCGCCATTGTAGCACGTGTGTAGCCCTGGTCGTAAGGGCCATGATGACTTGACGTCATCCCCACCTTCCTCCAGTTTATGCTAGCGGTCTCCTTTGAGTTCCCGGCCGGACCGCTGGCAGCGAGGATGCAAAGGTTGCGCTCGTTGCGGGACTTAACCCAACATTTCACAACACAAGCTGACGACAGCCATGCAGCACCTGTCTCACGGTTCCCGAAGGCACATTCTCATCTCTGAAACTTCCGCGGATGTCAGACCAGGTAGGTTCTTCGCGTTGCATCGAATTAAACCACATGCTCCACCGCTTGTGCGGGCCCAAATCAATTCATTTTGGTTTAACCTTGCGGCCGTACTCCCCAGGCGGTCGACTTAACGCGTTAGCTCCGGAAGCCACGCCTCAAGGGGGCACAACCTCCAAGTCGACATCGTTTACGGCGTGGACTACCAGGGTATCTAATCCTGTTTGCTCCCCACGCTTTCGCACCTGAGCGTCAGTCTTCGTCCAGGGGGGCCGCCTTCGCCACCGGTATTCACTCCAGATCTCTACGCATTTCACCGCTACACCTGGAATTCTACCCCCCTCTACGGACTCAAGCTTGCCGGTATCAGATGCGGTTCCAGGTTGGGCCAGGGGATTTCACATCTGACTTAACAAACGCCTGCGTGCTTGCGCCCAGTAATTCCGATTAACGGCTTGCACCCTCTCCGTATTACCGCGGCTGCTGGCACGGAGTTAGCCGGTCTTCTTCTGCGGGTATTGGCGTCAATGAGCAAAGGGTATTGGCTTTACTCCCTTCCTCCCCGCTGAAGTACTTTAGCCCGAAGGCTATTCTTCCTTTACGCGGCATGGCTGCATCAGGCTTGCGCCCATTTATTACAGCTATTCCCCCATGCTGCCTCCCGTAGGAG
+
78.-8,*.,+3)%+0$+*&--0/,77:.014701338/2%&*+2-**25782.0/91)),-))/3'(**3/.)*.'((,&%(-;-2;<2+..3572')*4:.23620/178:5770/.'$$$$'')/+-)(%)).23477+27-409688<7200214,.../6.,+)*(,0071-0,1040),.0()*)+)-0+*-()599303-2&5*:::98731(+%&')((-1*')*+4(40))0./-.''))&$'/--.80997/78,-/44879;5.:*''))%1)*/021..-90-0777+/,(+/6.9-0./++)(.+)-45779-4::+*1.6;6615*.+2;94442/&/,-3//45('3*+,2871;4,5222;:97674/-,))*$(0/51$+',(1,7812/1/709/./.:812221,/4+0.-,/701/016313.+'')0012,410393677'211274843./-/3;;;162+*,+,,-114<65534512**35,/517724-512-&$%&(2;*0*(,,5/<98;8121/810.34*-+9*;<;<<5540/001,+2-+)'&')/3(0+-.-',,,0/26<921::,,*488*803140000-2165635)(((0684474++))&+++()''&'',)4+,*/-'25010091212/6;5),/0-60:,6,1+/04655466676.'*$)&()2243-'27467034586,9..56/39-).04;;4-1020;<10626:/2535630.///5:750<*,7/948+1.')+.117;<63/&-'*+3.,./2(+,640/./.1//).97/*10)*+)+),1/4.0/2/25/5-476-+/.'2+'&'/2,,)('()/0&-0128,11525,889723245332-2.$+436+-67,'+.043244231.)%$#$%+3/1222+'%%%(,,2*((-074;774429250))&%$%')/63,-')3/201724;883:45583:*)#&(-$(10-+,4+15-.87:;8310++&%%(%&'..55/....5789,)'('$(%(%&')(#+,0<40:741625-038.-*(((,,-*'*12'()-+.'&%*.-3:6&-11*/.2375585;62/0//3&35153025/77&,-'%,*(+,++++3/6:75($&'+--..,-7.*1+--)'
@b3ccdc44-5dca-40b8-8a84-633f2c56cdb2 ch=261 read=78610 start_time=2019-12-13T12:50:49Z barcode=BC01 runid=2c9cf7bc05858273f10e7d7ec552fc0bd742dc3e
CTCCTACGGGGAGGCAGCAGTGGGGAATATTGCACAATGGGCGCAGCGGTATGCGCGTGTATGAAGAAGGCCTTCCGGGTTGTAAAAGTACTTTCAGCGGGGAGGAAGGGTAAAGTTAATACCTTTGCTCATTGGGCGTACCGCAGAAGAAGCACCGGCTAACAGTACCAGCAGCGCGGTAATACAGGAAGTGCAATTCAAATGGGAATTACTGGGCGTAAAGCGCATGAGCGGTTTGTTAAGTCCAGTGAAATCGGGCTCAACCTGGGAACTGCATCTGATACTGGCAAGCTGGAATCTCGTAGGGGTAAATTCCAGGTGTAGCGGTGAAATGCGTAGAAGTCTGGAGGAATACCGGTAGGCGAAAGGCGGCCCCTGGACAAGACGGCGCCAGGTGCGAAAGCGTGGGGAACAAGCAGGATTGAATACCCTTAGTCCGCCGTAAACGATGTCGGCCGGAGGTTGTGCCCTTGAGAGGCGTGGCTGGAGCTAACGTTAAGTCTGGTGACCGCCTGGGAGAGCACGGCCGCAAGGTTAAAGCGTGAATTGACGGGGGCCCGCACGAGCGGTGGAGCATGTGGTTTAATTCGATGCAACGCGAAGAACCTTACTGAATCTTGACATCCACAGAACTTTCAGAGGTGATTTGTTTTGCTAAGGGAACTGTGAGACAGGTGCTGCATGGCTGTCGTCAGCTCGTGTTGTGAAATAGGCCGGGTTAGAGTCCGCAACGAGCGCAACCCTTATCCTTTGTTGCCAGCGGTGGTCGGCCGGGAACTCGAGAGGGCTGCCAGTGATAAACTGGAGAAGGAACAGGGATTGACGTCAAGTCATCGTAGCCCTTCCCCGACCAGGGAGCCACCGATGCCAACTAAGAAACCTCGCGAGAGCAAGCGGACCTCATAGTACGTCGTAGTCCGGTTGAGTCTGCAACTCGACTCCATGAAGTCGGAATCGCCTTTAATCGTGGATCGAGAATGCGGTAGAATACGTTCCCGAACTGTACACACCGCCATCCACACACCATGGGAATTAAGGTTTGCAAAGAAAGTAGGTAGCTTAACCTTCCGGGGAGGGCGCTTACCACTTTGTGATTATGACTGAGGTGAAGTCATGCGACGAACTAACCGGAGATGAGCGGTAGTGATTCTTTAAAGGGCGCAAATAACCATTTCGTACCGCCAGCCGTAACCGCG
+
+222035/07.*+1,056231+(,('&'(,0,--42:446311,+(&%&%&/,1+)*+'$&)-/1)(*(--5461,+3,)+(.0:5('*)(-3/)+,,316+),/+.-1()1<72.6-5-02/59**233-8,*-1-(+&*-(+,,-+')($,/10..,-14+0%2%,3+-.*+,++(.),**,3%+'(%'(**-')+'''&'%+/*&+&()23:871107,()(*'(&(.016598-/718077')&*((,7*2(-38:94(6375500/.333333.--.-9-6,,/,$&'()(#)*))(,(**)&#%'('0.*&-&(%#%(+041/.52,.4847)(('')*4.,,,%%$'/-*/+&0+.**.)).4*.170&(072-(('&''')%')(22114(*+*+/267)2**(..6%/&4.'1('&.+,/-&$$&'-.0-.5&)*1%(-///446,5('*+./,/.0527+/0/*)&(.+01-))&*(*)*...,+()()'++%&'%'(-+'*-,04-+)%%(-./5644:7427/818--.-/)()1+1253::7-*&%$&$%&&(++0-/0+-,/10/284;5173821...75*536218*,57505,/,,'')*06///22-))++2/912;56(''('')$,+((&((')*/*&.-+*0,*,+--/36039;7775567+-(()-:788+(**,,/,--+*&+0'$$&$$%+/-7-.($'*.3(*.+51157652)31**.,.22,5-'/;56.-,,.'&)'(30:605;9293.*&)('.**,257/'.--1.0/(-558+()+&/%%%(0+.&0'.+0.-/+)*0326-(''*.3-%(&)*(+00*)*,*%%'%(+,%$%$$$%$%$*($(&(.2376-,,$'%()+'*,9*,&''''%&$#().:24)10-('%0/&)((,384/2../122131**(0)').*.(')+.3+,/(,+//2;::667'%&,*&%)((,&),-+*+)6+10/'%//31143//-.2).+$(+&%'()-//./33)&'*''%(**1,+./81&).,*11060-)(('1),(),.()40,).78+-328043--.0+*-/133**++1*+&/*.+*))+1$($#$%(%'%&&1*976./*&%&&(-(($&$%(%(+&(+').(*,)*$(&'%#$$%%$&)'$#&#&%$%&$'&((&%$%%%#%
@46988b6d-7ebd-490a-b78c-170b8c0816a7 ch=134 read=107456 start_time=2019-12-13T12:50:45Z barcode=BC01 runid=2c9cf7bc05858273f10e7d7ec552fc0bd742dc3e
CCGGTTTACCTTGTTGACTTCACTGATCATGAATCACAAGTGGTAAGCGCCCTCCCGAAGGTTAAGCTACCTACTTCTTTGCAACCCACTCCATGGTGTGACGGGCGGTGTGTACAAGGCCCGGGAACGGATTCACCGTGGCATTCTGATCCACGATTACTAGCGATCCCGACTTCGGCATGGAGTCGAGTTGCAGACTCAATCCAGGACTACGACGCGCTGTAGGGTCGCTTTCTCGCGAGGCCGCTTCTCTTTGTATGCGCCATTGTAGCACGTGTGTAGCCCTGGTCATGCAGGGCCATGATGACTTGACGTCATCCCCACCTTCCTCAGTTTATCACTGGCAGTCTCCTTTGAGTTCCCGGCGGGGCGCTGGCAACGGAATAAGGGTTGCGCTCGTTGCGGGACTTAACCCAACATTTCACAACACGGCCCGGTGACAGCCGCGCAGCACCTGTCTCACGGTTCCCGAAGGCACATTCTCTCTGAAAACTTCCGTGGATGTCAAGACCAGGTGGAGTTCTTCGCGTTGCATCGAATTAAACCACATGCTCCACCGCTTGTGCGGGCCCCGTCAATTCATTTTGAGTTTTAACCTTGCGTACTCCCCAGGCGGTCGACAACGTTAGCTCCGGAAGCCACGCCTCAAGGGCACAACCTCCAAAGTCGACATCGTTTACGGCGTGGACTACCAGGGTATCTAATCCTGTTTGCTCCCCACGCTTTCGCACCTGAGCGTAGTCTTCGTCAGGGGCCGCCTTCGCCACCATCCAGATCTCTGCGCATTTCACCGCTACACCTGGGTCTACCCCTCTACGGACTTAAGCTTGCCAGTATCAGATGCAGTTCCCAGGTTGGGCAGAGTTTCACATCTGACTTAACAAACCGCCTGCGTGCGCTTTACGCTTAGTAATTCCGATTAACGCTTGCACCCTCCGTATTACCGCTGCTGGCGCAGGTTAGCCGGTTAACTTCTTCTGCGGGTAACGTCAATGAGCAAAGGTATTAACTACTCCCTTCACTCCCCATGAAAGTGCTTTGCAACCCGGGCGCTTCTTCATACACGCGGCATGGCTGCATCAGGCTTGCGCCCATTGGTACGTATTCCCGCAACGCCTCCCGTAGGG
+
1/++.9-12536-21..124./+%%)),),+-8200042-//*().+-.2<3051+'&&(*+(((').347+&).+.5<:-3780;,*+)/'&&779868761:843722200,14936/9+/::596094892.0522//,)194--.03-,-,*//,,/2146672:6-.44:3,0)**+0()+/-,25514045568*:.9*&/++6667972/0**,('$(+/'+''$&()/0001(124.--8.6504:1/7,/,(,58.80/,',+(-+,.//-,+.2'')21.+1-**0463-+++.,,)&&&(*/%/014252*(1+3879.1+-/;.-.;3554:1001023%%*'*)/,3$&$+'))/*&((*,+.*+(.*.(---3,+,,8/1--130-9...;4317/4+*'&..0118----5*,)))+,(()(-**+*+.2&&),+31347+-387523188:/65++4-435755:10.*++++691-1848564;:;8:;86563901/-&)'(1<:8;:9949,)+)*6)(+/,3<::3.+-0/35690/)((+*-.-,'-0.94*'*,063:5/8<;+22+;<<-28//-,(*)--1/276/'0385:86677675040-&+*.(2(.-(-1--06<992+172.,-.6-1-1,12++386,5345837,++4:7668:765/.++--(++1113:688634<5-0-4:9-,.+)-3),,.-58650.''&&)***2,003&(-1--;77:6;6--+*&'))+&&&31110-&((*1/:80/79.251223:732$'(2+7:40/444501+)'%*+&,./.4;/7754:)+.866242.24,))++-/).-')$((7/-.00171..*/+5,88:548-14102/41811/83-.,'%$')3467:.+*.162644405-.-1;8/01(-+,5.-+($&+,511.'*%,,/.-)/+('0,&%(/,7374347483-189573.4.../26:))&+(,/0-)/(,-:5+6<4,,*830*%&%'**%+%)/5//76.98*'+2+(*())15301..'-,/1:666696700/01-11749050891.66.#'&((.24.45.%&(&&&*+*38**9/5-)
@58d1d7af-30bb-4cb9-9f91-4b622928eff5 ch=213 read=197649 start_time=2019-12-13T12:50:32Z barcode=BC01 runid=2c9cf7bc05858273f10e7d7ec552fc0bd742dc3e
CCAGTTACCTTGTTACGACTTCACCCCAGTCATGGTCCACAAAGTGGTAAAGCGCCCTCCGAAGGTTAAGCTACCTACTTCTTTGCAGCCTCCCATGGTGTGACGGGCGGTGTGTACAAGGCCGGGAACTGTATTCACCGTGGCATTCTGATCCCGATTACTAGCGATTCCGACTTCATGGAGTCGAGTTGCAGACTCAATCCCGGACTACGACACTTTATGAGTCCGCTTGCTCTCGCGAGGAGTCGCTTCTCTTTGTATGCGCCATTGCTTAGCACGTGTGTAGCCCTGGTCGTAAGGGCCATGATGATGACGTCATCCCACCTTCCTCGGTTTATCACTGGCGGTCTGCTGAGTTCCCGGTTCGCTGGCAACAAAGGATAAGGGGTTGCGCTCGTTGCGGGACTTAACCCGGCATTTCTGGCTTACGGCTGACGACAGCCGGCCAGCACCTGTCTCACGGTTTGAAGGCACATTCTCATCTCTGAAAACTTCCGTGGATGTCAAGACCAGGTAAAGGTTCTTCGCGTTGCATCGAATTAAACCATGCTCCACCGCTTGTGCGGGCCCCGTCAGCTCATTTGAGTTTTAACCTTGCGGCCGTACTCCCCAGGGCGGTCGACTTAACGCGTTAACCGAGCCCGCGCCAGGGCACAACCTCCAAGTCGACATCGTTTACGGCGTGGACTACTCAGAATTATCTAATCTGTTGCTCCCCACGCTTTCGCACCCACAGGCGTCAGTCTTCGTCAGAACCTTCGCCACCAGGCATTCCTCCAGATCTCTACGTACCGCTACACCTGGAATTCTACCCCTCTGAGACTCAGCTTTTAATTATCAGATGCAGTTCCCAGGTTGGGCGAAGGATTTCACATCCTGACTTAACAAACCGCCTGCGTGCGCTGCGCCCAGTGATTCCGATTAACGCCCTCCGTATTACCGCATTGCTGGCGCAGGTTGTGGTCTTCTTCTGCGTGGCGTAATGAGCAAAGGTATTGCTTTACTCCCTTCCTCGCTGAAGTACTTTTACAACCCGAAGGCCTTCTTCATACGCGGCATGGCTGCATGGGCTTGCGCCCGATGGCAATATTCACATAGCACTCCGTAGG
+
0(&)62/400.),3*,,.57<7/761)1287,,&,(()$&',-)*.9624*&(*,00-/+'*+***-.3+-)*-0*1165,55+(*-$,)').(&*'(,(*,/5/8:.5.--/-((*/()&'&&-95-+)&(&'0-,.6/3395464,'()3'+'%&35013000004;30/04696*//.))*)'&(+7,-(*42/*&&',/)-2-3333772.16::24-(+*-51309..-/-2153++(')*0*/45142/87./...-+.1113'$%%%&($+,//2//,//:401::8,6-+-688:89//.*('')).0...,01,/24844,/&/*6./2577833+',)+++*+*)16/2-**-2/0,013610.128*0/87-(1//+,5,0/22331;211;833222.196,1,,2:,-0,502/++*3-//567482-1-'&(%')/.085643)+)*.7./'()'**)'(),666622./.,.072.-4198568;:;528-4255;/6//68(--1:5472154190119914-3,18:778511134-01,,./.0,6*/01,.'$(,&')*4.585)/,477*)2+-..-,/-/-+,/012:9.),5331952200././+*-*(-2,+,((,55)(.()&$15+-,//99;-9-).014..215861:8'/*43210-1-.+&%()-$%+'*+./.601,+,3(+-299-&(&).573./0/1+)**/1734779988;:82*&&()146;86:;*/.%/))-11*--0+()/14487-(%$&+91/1./05756-2.3/..*04/-/+)&$+.2..,'((('#%%+*./3679:9:49:20,')-.,/--)'&&'((*/83/-...9)*+1,0+3,1(,59;576+,+++21,+(%)'*.)&&)&&07-**,0203.,,+.-34*-'''$'&&'%'**/021**,*0*.)%&(.).)-./4*%%%&%%'(&+(,,/.6863)(**%/&$&)1/(+..80043'%)%(1)./)*,.021*),014:1-+*..003647;952.0)+-0210253//-&)*-44380634:1*$*'$%'3+--61**'&%$'$')17,/45'
@b49c5b65-28c2-4522-b2b6-941fd2f238e4 ch=185 read=158691 start_time=2019-12-13T12:50:27Z barcode=BC01 runid=2c9cf7bc05858273f10e7d7ec552fc0bd742dc3e
CTCCTACAGGAGGCAGCAGTAAAGGGAATTTTCGGCAATGGGAAACCCTGACCGAGCAACGCCGCGTGAAGAAGAAGGTTTTCGGATTGCCAAACTTCTGTTATAAAGGAAGAACGGCGGCTACAGAATGTGGTGACGGTCACTGAAAGCCACGGCTAACTACGTGCCAGCAGCCGCGGTAATACGTAAGGTGGCAAGCGTTATCCGGAATTGGTGGGCGTAAAGGAGGCAGGCAGCAGCAAGGGTCTGTGGTAAACGCAGAAGCTTAACTGGTAAGCCATAGAAGCCAGGCAGCTAGAGTGCAGAGGAGAGGATCGTGGAATTCCATGTAGCGGTGAAATGCGTAGATATATGGAGGAACACCAGTGGCGAAGGCGACGATCCTGGCCTGCAACTGACGGCAGTCCCAGAAAGCGTAGAGGCAAATAGAGGGATTAGATACCCTAAAGTAGTCCACGCCGTAAACTGATGAGTACTAAGTGTTTGGATGTCAAAGTTCAGTGCTGCAGTTAACGCAATGGTCTCCGCCTGAGTACGTTCGCAAGGGCGGAAACTCAAAGGAATTGACGGGGGCCCGCACAAGCGTGGGCGTAATGGTTTTAATTCGAGGCAACGCGAAGAACCTTACCAGGTCTTGACATACTCATAAAGGCTCCAGAGATGGAGATGGCTATATGAGATGCTGGGTGCTGCATGGCTGTCGTCAGCTCGTGTTGTGGAAATGTTAGGTTAAAGTCCGCACCCAACGAGCGCAGCCCTTATCCTTTGTTGCCAGCGGTCCGGCCGGGAACTCAAAGGGAGACTGCCAGTGATAAACTGGAGGAAGGTGGGGATGACGTCAAGTCATCATGGCCCTTGACCAGGGCTACACATGCTGCAATGGCGCATACAAAGAGAAGCGACCTCACTTGCCCGAGGTAAACCCGGACCTCATAAAGTGCGTCGTAGTCAGTTGGAGTCTGCAACTCGGCTCCATGAAGTCTGGAATCGCTAGTAATCGTGGATCAGAATGCCACAGTGAATACGTTCAGGCCTTATACACACCGCCCGTCACCATGGGAGTGGGTTGCAAAAGTGGGTAAGCAACCTTCGGGAGGCGCTTACTTTATGATTCATGACTGGGGTGAAGTCGTAACAAAGGTAACCGG
+
-.540-0&51,0.,,++)--/'%&('(++5;4/2<66;834.&.,+92/,+-4,.0679966711056.,'*)(-.,4-63/..:*2+%'$/6122300.05/-..-+-)-*.7--*(,1/147+,('''%%&(+)-)&($%'+&('(&,.++,-//23/..13723/-+,(*)*%($)',8-,.340(0*+)/'-1-.,,411.0-/+).'%#)%,0,256;,+'%,+01,.,%3202-)*'-//157.4+)',)%&*('+)'(,0-0+*(%(*7*0:441++)'*2%+++*---(,%())+)'$+)*))/5,1((($),&4+:;)+)&$**(51(*23103&1)))(%$%*/7,+-)62254')**2+)+/+016874322&*)114,('%%&)-0..%%)%,03+%%+//+,/6(+$))-.:;5%($+0*-/2-+1/11:))48-+('')+5$)*.6419;6-&%'+**.10333101.76*)&)**31/4--0;664:.///04141213235,*'(%$&-//1780+,..967:63723))'%)*+*(.7/44+,*++.-2.5-.77,16(&-),+),,./15-%&+&&().199+5:593+))',-.212(+))/,,)')(-,),'++1/25613',--*/11)++**:))()*+774.-.,&546575633256--)*+*+,-43($&)'.//0244.,),,74665810'*%*.&(37(,.370900+7*$&$.)'),.+*,**2..07*+1,01,05++23/,0+'*)2/1*/326/;53524947).-+$-(0,-%((*-003222146-*/('))**)3:459776/412-*.2130--+./3'%''*-4,5,++-')())1-/,%--70/4.-.008867+)())('*,+,,./%(*)()(&&))))3:.6%(+.)-,*:78431,..2100/32634')*.(+()+1343/+/0.0(--63(*(*'((*&+4.855/..'%'&()//5587791.-63/8((+&-.((5357130.&/44-.+%(***++/5-54-,42123(.(1.+***2+3:1515/*(+)/*).*%'(4+-.-*,/1),.,+)-'%),-&%(+,0;9777666361,-,-0,-.445682/&*$'(+,/29
@c86748fa-c625-45bc-8987-1a054d18f7a6 ch=404 read=94430 start_time=2019-12-13T12:50:25Z barcode=BC01 runid=2c9cf7bc05858273f10e7d7ec552fc0bd742dc3e
CCGGTTACCTTGTTACGACTTCTTTGATCATGAATCACAAGTGGTAAAGCGCCCTCCCGAGGTTAAGCTACCGCTTCTTTGCAACTACTCCACATGGTGTGACGGGCGGATTGTGTACAAGGCCCGGGAACGTATTCGTGGCATTCTGATCCACGATTACTGGCGATTCCGACTTCATGGAGTCGAGTTGCAGACTCAATCCGGACTACGACGCACTTTATGAGGTCGCTTGCTCTCGCGAGTCGCTTCTCTTTGTATGCGCCATTGTAGCACGTGTGTAGCCCTGGTCGTAGGGCCATGATGACTTGACGTCATCCCACCTTCCTCAGTTTATCACTGGCAGTCTCCTTTGAGTTCCAGCCGGACCGCTGGCAACAAAGGATAAGGGTTGCCTTTCGTTGGGACTTAACCCAACATTTCACGACACGAGCTGACGACAACCATGCACCACCTGTCACCTTGTCCCCGAAGATTTCCTCGATTAAAGAGTATTACAGGGATGTCAAGTGTAGGTAAGGTTCTTCGCGTTGCTTCGAACCACATGCTCCGCTGCTTGTGCGGGTCCCCGTCAATTCATTTGAGTTTTTAACCTTGCGGCCGGCGTACTCCCCAGGCGGTCGACTTAACGCGTTAGCTCCGGAAGCCACGCCTCAAGGGCACAACCTCAAGTCGACATCGTTTACGGCGTGGACTACCAGAGGGTATCCAATCCTGTTTGCTCCCCACGCTTTCGCACCTGAGCGTCAGTCTTCGTCCAGGGGGGCCGCCTTCGCCACCGGTATTCCTCAGATCTCTGCGCATTTCCTGCTTACACCTGGAATTCTATCCTCTACGAGACTCAAGCTTGCCAGTATCAGATGCAGTTCCCAGGTTGAGCCCGGGGATCATCTGACAACAAACCGCGTTAGCACGCCAGTAATTCCGATTAACCTTGCACCCTCCGTATTACCGCGGCTGCTGGCACAGGTTAGCCGGTGCTTCTTCTGCGGGTAGCGTCAATGAGCAAAGTGTGCTTTACTCCCTTCCTCCCGCTGAAAGTACTTTACAACCCGAAGGCCTTCTTTACATACGCGGCATGGCTGCATCAGGCTTGCGCCCATTGTACCAATATTCCCCTGCTGCGCTCCGTAGGAG
+
581.3-+5/10,/4'(,+..0()--+.28574484.+*+*',*-*-,'(-56;43.')+$(+6:89)/0.0+)+4/+89/&&&$%&)+.2+'))+-+0*)*/26<94++$,(%-'+(+1:2-5.*-3.*)-),.1:510421,750+,-12.+-/20:011372(/3;462056:7874/,,.757534/1*2,/(('*(1/345:522211)0&)-1/.41&01-.%(1./11217-.+),)/$(0,,,+/52+-/01223822;0/.21002121-)(&..,(05;8663)-01601/00/.0./++*,039-91)'7/:19:+-)0283/017706...565572.594122.-''(-01:6:6,,,0-0-*/1;+3.9958*020;-.+*30..45+1--,4-+%1'(+3,+39,,/0016/1('(*+5555/22/041-$''+-*./,--.67:1:0/02.'&)%&%(0406562/4/322'''))'*('+/7402.3422..11,.,--1.63;99<9125+4+-.5920421,./,...680/2),.0.2150/*,2:;.+76999;9148000406;6.061,3,++2&&()&&%((+4385.).493((+''+(,)2.11/52/-01/003.8/27%((*,-00.28/.,-675:57(1+674.546769;:1659:89:;987709.-'-*())**&9).7,(&')(+/0,35.,1/00:5/18055337048;;06568;84.7('5+4:7.9842:3;3*(''2,-5224<9566..6940.(%-/127<92'')+2.,,-/731,,&0*812./&%)'(*)*+,-1250)))'$%($(-.89134978287;79//1/-943158**06-+*,(')6.--1-38:6:;1/.0(&$%%)',,(%0/55756/.25*&+$%(),-05+-9:/91-:0090.0//033.3+*%,&44160018&41./2:3;<;:9:471.-.030:+:20,,./8*/)%)$*,.0(*,,9-.887418/,06548-,,*-76/(54/66(&'(*30515,+3*#%%&'(%(()($'',*++,-.3379426/2.68+)2.'+%''(&$%)+084+)+/-,-%*,35,,+2(.&
@e749f1ed-7881-4301-a456-20dba4084d02 ch=232 read=61137 start_time=2019-12-13T12:50:20Z barcode=BC01 runid=2c9cf7bc05858273f10e7d7ec552fc0bd742dc3e
TTGCCAGTATGCCCGTTTCAATTCCTACGTATTACTTTCAAGTGCTGAAGAAGTTATCCCAGTGTCTTATGTTAGCTTTTCTGGTAGTGTGCTCCTACGAGGGAGGCAGCGAAGAGTAGAATATTGCACAATGGGCGCAAGCCTGATGCAGCCATGCCGCGTGTATAGAGAAGGCCGAAAAGGTTATAAAGAGTACTTTCCTTTAGGAGGGGTAGAGATTAATGCACCTTTGCTCGGTAGCGTTACCCGCAGAAGGAAAACACCAGCTAACTCCGTACCCAGCAGCCGCAGTAATACGGAGAATTGCAAGCTGTTAAATGGAATTACTGGAATAAAACGCAGGCAGTTTTATTAAGTCAGATCGCCAGAATCCCGAGAACCAACCTGGGAACTGCATCTGATACTGGCAAGCGCAAGTCCTCGTAGAGAGGTAGAATTCCAGGTATGGCGGGCGAATGCATGGGGCCGGTGGCGAGGCGGCCCCTGGACGAAGACTGACGCTCAGGTGCGAGAAGCGTACAGAACCAAACAGAGTTAGATGCCTGGTAGATCCACGCCGTAAAACGATATCGACTTGGAGGTTGTACGCGCGCGCCAGGGCGCGGCTTCCGGAGCTAACGCGATAGATCGACCGCCTGGGAGTACGGCCGCAGATTCGAAACTCAAATGGGTGGTAAGGAACGGCGAGGTGGGGCATATACGTTTAATTCGATGCAACGCAGAAGAACCTTACCTGTCTTGGCATCCGCAGGAGTTTCCAGGATAGGAATGTACCTTCAGGAACCGTGAGACAGGTGCTGCATGGCTGTCGTCGAAACTCGATATTTCCAGCAGAATGTTAGGTTAAAGTCACGGCTATCGCTGTGCCAGCGGATCCGTAGGAACTCAAAGGAGATTCGTCGGCTGGAGGTGGGGATGACGTCAGATCATCACTTAAAGCCCTTCCCGACCGGGCTACCACACGATACTGCAATGCGGCGCATACAAAGAGAAGCGGCCTCACTTGAGAACAAACGGACCTCATAAAATTACGTCGTAGTCCGGATTGATCTGCAGCTCAGCTCCGCGTAAGTCAGGTCGCTAAGTAATCCGTGGATCAGAGATGCCACGGTGAATGCGTTCAGGCCTTGTACACTGCCCGTCACGCATGATGGGTTGCAAAGGAAATTAGATGAAAGCAACGTACCAGGAGAGGCACCACTTTATGATGATTGCGGCTAGGGTGAAGTCGTAACAAGGTAGCGG
+
&'"##$&*)'&)**'-3()0416+'&*-+1++/)*.3)&(&),*+)(),(*(&,-*,0/+(),&-+,*'*(*)%$$$&'(,.++*))*(+(*,4/*%2'&)+-&)+-(.0'((%$&'$)*++*--))%&).,*1,*(*23'09*)+.-()%((5317701052366.(*')+-+*($&,,-)&-)%',0,'$&(0+8;1+(&(&%(+%*)'%%&%&'&/+..*%)&))-1)')**&*+'-/)-2*-4('-(()+*)*-/.-27-,++*,-,,..*+'.0-,-.-/22,1%,,*5+(,(++('&*'',-/**'(*3.6)*124102..))$&%&&'&$%%&'+.)').72(+402**.3437.+%&%*),2+//''$''&&(+(+&&%)--/-,+,,/0*(&($''($$%$$&#%&%$**&&'%)**+)&&&&''++4,3)*%'')++.,(+*.)&-+,/,0-.*$&&&&-)1)()(('()-21+/07'4&',,.4/0$())'/,-,,,/%&$*&&(/*('')')*+.,/2,)$&-)*),5.04*+64.+),.1&*.25210;;-/*+.)/3-+($$(*%'(04,+(*(*(*)+'+''),(**+-/..00*/++**.13*&%&&*'%(*..369458410,)&*''$*&)))&)$,)&&'*)(,.-071+*$*'-(,+'%$#&%)')&'&&'+'$'++/&$$(,0+,1,3)&(--35,,%)#&)(&)&(()*'+*'''%&%%--//2*$(%1)*&'.*-1-,-.1-10(0*,,++((+$'08565633,%*./''),.1121*+,-,./31*20'*+('*-'%+).,&'%%%%%%+-,+)$#)*.4-4.%,&&&('%%-/4/0/)+$()&(+-2--0''%&*','(+,5:-))')')'$%''&$&$','&%'%-7+*+&%0*++&&(+-143'%%$'&%%-1.(+,.+*-+*,1-0.*,)&(%&&./%(&#$*')&&)''(/-,(*,/*''&''*,.-08.1&*%%()')),.52.+0/0335./.88-.0+./46561//1-/1+,,*/00(*,+(-11%%+,36---+***.1++..&##%)&''.)*'$%%&))/1,)%',*%**'+++)''-*(+&.95+186925(*((&'%&)0+(31('$'#&&$'&,/.6&2)*+(&''&('$)**,/3.&)*((#%%))+/2-+$'%$%,)#'&&'&**+,,.00)%.303%-*',*,1--.16782,'&&(*%(++
@fd0513bf-dcf9-425d-9b10-3a6b8cdf3b51 ch=294 read=148253 start_time=2019-12-13T12:50:07Z barcode=BC01 runid=2c9cf7bc05858273f10e7d7ec552fc0bd742dc3e
CCGGATTACCTTATTACGACTTCACCCGATCTTGCTTGAATCCACCCAAAGTGGTAAGCGCGCCACTCCGAAAGGTTAGCTACTTCTTTTTGCAACCCACTCCCATGGTGCTTGACGGGCGGTGTGTGCCGGGAACGTATTCACCGTGGCATTCTGATCGATTACTGGCGATTCCGACTTCATGGAGTCGAGTTGCAGACTCAATCCGGACTACGACGCGCTTTATGAAGTCCGCTTGCTCTCGCGAGGTCGCTTCTCTTTGTAGCATGCGCCATTGTAGCAGCACGTGTAGCCCTGGTCGTAAGGGCCATGATGACTTGGCGATGTCCACCTTCCTCAGTTTATCACCCGGCAGTCTCCTTTGGGTTCCCGGACCGCACAACAAGGATAAGGGTTGCGCTTGCGGGACTTAACCCAGCATTTCACAACACGAGGCTGACGGCAGCCATTGCAGCACCTGTCTCACGGTTCCGAAGGCACATTCCTCATCTCTAGAAACTTCCGTGGATGTCAAGACCAGGTAAGGTTCTTCGCGTTGCATCGAATTAAACCACATGCTCCACCGCTTGTGCAGGCCCCGTCAATTCATTGAGTTTAACCTTGCGGCCGTACTCCCCAGACGGTCGACTTAACGCGATGGCTCAGGCCACGCCTCAAGGGCGCAACCTCAAGTCGACATCGTTTACGGCGTGGACTGCCAGAATTATCTAATCCCTGTTTGCTCCCCACGCTTTCGCACCTGACGTCAGTCTTCGTCGGGGCCGCCTTCGCCATAATTCCTCGAATCTCTACGCATTTCACCGCTACACTAGATTCTACCCCCCTCTACGAGACTCAAGCTTGCCAGTATCAGATGCAGTTCCCAGGTTGGGCCAGGGGATTTCACATCACAACCAACAAACCGCCTGCGTGCGCTTTACGCCAGTAATTCCGATTAACGCGCACCCTCCGTGACACCGCGGCTGCTGGCGCAGGTTAGCCGGTGTAGCCTTCTTCTGCGGGTAACGTCAATGAGCAAAGTGTGCTTTACTCCTTCCTCCCGCTGAAGTGCTTTTACAGCCCGAAGGCCTTCCTTCATACGCGGCATGGCTGCATCTGGGCTTGCGCCCATTGTTGTCCCCGCTTGCTCCCGTG
+
9-,+)1..1300'&0)+,*341+$(('%'1(#$#%'%$',*.*).**/+,('')(*+**'((,.%&&&(&'((('*)#%((#&*;/1;7.*$&)(,83--/9:3,55632'('+,2/77/40/.3')$(((*,)*,67-4.,+15.1.-+)-++'()03../5-1//62234:32,*113/&&*)')*,))-5...)*1003/906*6-9981+,**)+&)(*-)+'(%(()-(**++,.1171(*())++,-4/4413831++**(0089;<8571+*,,+..-//,,+**/9--4987.,1**(3*923+,*)),,0)(((&($),3*+202/2+0,/0;622689;)596768775*+1+0-)00+,),,+,(%%$',-,.0(.,+5)'+.,40*)%'(-.0971+*+/,.3-*)-./91-,/2,2*/..+/011.02-1.)+.+/++,---'.,,,22121359908'&,2,-*'*+363'+.54/.,)'&02/./50958:<52%-.(*+-/;0//-&'&./84651042.;///67.',+-06106+-++*0106+,+('&'&-)+%/.-82,',-476:4-/1-)-099,3-0+0009696../0/751../,10)0).+)&&.+3--''*%)*07)&').0235967-9+5/*%,0++**,)-%('&'4.3332910/11,)**.565((&(+&',*./0/5:367++54:9'(*069../-/.86/(*(+,)&&'+0458656;555,(.)((**.1.00-/,((+/.7-97675:55568774637<96+-7045-///+.+,0/0+)0-464111/(-)).343:+-**--.25-(0((*--6/./*/4<.1*)-2-7--207,)/*,%5/))(*)+**),.-'+'*,/255++.,.2354/-+30,%/)*)*(-/54:7843-1+.*'&$&%,/,*0.(.%#$%**,-1823/0./*)%)%*)(.**,/,.+(#$%),,70-7-,-3,1.+/;:89:1831&2/5;)/*)+**.2.+.//2/6300/45*,.),,&''*757*'')%-./++2-5-8712)/7233+/,-.73%3*./.-.,++%/16/5/-/.43'%,*%'%$%),-($&&%$''*3,-0(
@2b97fa90-ada7-422c-ad8a-5dc570e0d3aa ch=376 read=154020 start_time=2019-12-13T12:49:59Z barcode=BC01 runid=2c9cf7bc05858273f10e7d7ec552fc0bd742dc3e
CGTGTTGCTCCTACGGGAGGCAGCAATGAAATTTTCGGCAATGGAAACCCTGACCGAGCAACGCCACTTGTGAAGGAAAAGAAGGTTTTCGGATTGTAAACTGTTATAAAGGAAACGGCTGAAATGCAGCCGAGTGACGTACTTTATTAAGCCACGGCTAACTACGTGCAAACAGCCGCGGTATGCGTAGGTGGCAAGCGTTATCCGGAATTATTGGGCGTAAAGAGGGCAGGCGGCAGCAAGGGTCTGTGGTGAAAGCCTGAGGAAGCAACTTCAGTAAGCCATAGAAACCAGGCAGCTAGAGTGCGGGAGGATCGTGGAATTCCATGTGTGTAGCGGTGAAATGCGTAGATATATGGAGGAACACACCAGCGAAGGCGACGATCTGGCCTGCAACTGACGCTCAGTCCCGAAAGCGTGAGGAATGGCGGATGGAATACTGTCGTCCACGCCGTAAACGATGAGCACTGGTGGTCATAAAGGTTCGGTACTACGGTGCTACCGTAGTACTCGCCTGAGTAGTACGTTCGCAAGATGAAACTCCGAAATTCCAGGCAGGGCCCGCACCAAGCGAGGTGGAGCATGTGGTTTTAATTCGAAGAGCAACGCGAAAGGTACTTACGGTGTGACATATAAAAGGCTCAGGAGCGGAGGAATGGCTATGAACAGGGTGCATGGAACATTATTAACCAGTATTAAGAGATGTTGAGTTAAGTCCGCAACGAAGCGCAACCCTTATCGTTAGTTACCATCGTGGGGACTCTGCTTGAGACTGCCAGTGACAAAGCTGGAGGAAGGCGGGGATGACGTCTATCATCATGCCCCTTATGACCCTGGGCTACACGTGCTACAATGGATGGTGCAGGGGAAGCGAAAGCCGCGAGTGAAGCAAACGCGAAACCATTCTCAGTTCGGATTGTAGTCTGCAACTCGACTACATGAAGTTGGAATCGCTGGTAATCGCGAATCAATATCGCGGTGAATACGTTCTCGGGCCTTGTACACACCGCCGTCACCACAGCGAGTTGGTAACGCGGCCGGTGGCTAACCGCAAGGAAGGAAGAGCTGTCTAAGGTGGGGTTGATGATTTGGGGTCGTAACCAAAGACGG
+
'%&())'),.+(&((01,//-,.//4/++)+,220-0911832/$*,(9,+*/09./36775236$'('().),)++3+(%+)'0+:5/.$,$8'().3%,,+*6,,''')'+'$&%%&$''-/'%((&+$%&((+//%''*-3-)/-60%&&'(220.150+*(&'))(.'5--.,,5'234)()()-(.)3415869677441-,-.,0-,2.97;:972:+''-.2//6:87;7/.,..+00,.1*)+227688//400+($''$&'&(071/232++5-662*.1+.9/14++++,1+',+)*%40/.++1)-11.3,4-4833./.-.)*++7::5/33,+1671-4220&'*/+/6-4.--+/5))(**+(,/--/.-01-*%,//0236///0./0/0.506)'**.*))*,,&*'&$$)+'+/(,&&%$%%+.-'%))')&)&''()+354(%%%$$$)+,')(*))+'(&))'*/-%'%'#$&&(&(,%%%$*'%#(&&&')*'+181()++&/'((2:6*(*)%&*(*4,+40**-')&)$$$''''0..(9-(*)+))*()($&'-*3%)+/0+-.60<<01:4;/),(%('(463+40.4())%$&*&)*(*,$$%$$$$(-.64,-1,+0(((&%%(*'+(*+,040+'%%%++%**+&%$%'+,%%%$)$%)%)''&&''')')*(&''-+6/+(-08484397*,216&%$&)+-((,//'/.2106<5508//4247'3%*,6-561/%+*-,,-235145/(1+-063+'()88++**.+202::0480/*)%&&(++*+,*.+199+11112327,,/.+,-0.'*,,1773-4.-5:873()+,,'+/-+/+-,).,),215-'('',*&(*+&)$%'05,,*-,9767*2/94)0)7-5567886,0-++.5//01--..)+-(,,8-5756000%.+,-*,,-.22/,,('%(*),+65.////:58;535.-)*%$%%)&**-/1:139))/14.,/&'')()+++'+*('&'''--081,''&',1(*../)+,+-+*)('))////,---1..1-(08..//.38/+&)%&%640+,(*+,(%(**
@b38ed32d-363b-4569-9410-021a1ef9f4c0 ch=322 read=70738 start_time=2019-12-13T12:50:00Z barcode=BC01 runid=2c9cf7bc05858273f10e7d7ec552fc0bd742dc3e
CTCCTCAGGAGGCAGCAGTGGGGAATTTTCGGCAATGGGGAAACCCTGACCAAGCACAACGCCGCGTGGAAGGAAGAAAGGTTTCAGTTATAAACTTCTGTTATAAAGAAGAACAGCAACTGGGGAAATGGTAGCCAGTGACAGTACTTTTATTAAGAAAGTAACTACGTGCCAGCAGCCGCGGTAATACATGGGTGGCGGCGTCGGAGGTGTGGGCGTAAAGAGGAGCAGGCGGCAGCAAGGGTCTGTGGTGAAAGCCTGAAGCTTAACTTCGGTAAACCATAGAAACCAGGCAGCTAGAGTGCAGGAGAGGATCGTGGAATTCCATGTAGCGGTGAAATGCGTGAATGGAGGAACACCAGTGGCAGGCGACGATCTGGCCTGCAACTGACGCTCAGTCCGAAAGCGTAGGGAGCAAATAGGATTAGATACCCTGGTAGTCCGCCGTAGGCATTGAGTACTAGAGGTGTTGGATGTCAAGTTCGGTGCTGTGATTAACGCAATAAGTACTCCGCCACAGGTAGTACGTTCATAGGAAATGAAACTCAAAGGAATTGACGGGGGCCCGCTGAAGCGGTGGGCATGTGGTTTAATTCGGAAACAACGCGAAAGAACCTTACCGGAATCTTGTACTCATAAGGCTCCAGAGAGATGGAGATGGCTGTATGAGATACAGGTGGTGCATGGTTGTCGTCAGCTCGTGTCATTGAATGTTGGGTTAAGATCCCACAGCTGGTACAGCCCACATATCGTTAGTTACCATCATTAAGTTGGGGACTCTACTTGAGACTGCCAGTGACAAGCTGGAGGAAGGCAGGGATGACGTCAAATCATCATGCCCCTTATGACCTGGGCTACACACGTGCCAATGGATGGTGCAGAGAGGGAAGCGAAGCCGCGAGGTGAAGCAAAGCCCATAAAACCATTCTCGGTTCTCGGATTGTAGTCTGCAACTCGACTACATGAAGTTGGAATCGCTATTAATCGCGAATCAGCATGTCGCGGTGAATACGTTCTCGGGCCTTGTACACACCGCCGTCACACCACGAGTTGATAACGCACGAAGCCAGTGGCTAACCGCAGGAAGGAGGCTGGCCTAAGGTGGGATTGATGATTGGGGGGTGAGAGTCGTAAACAAGGTACCCGGGAAGGGAGAAATGGGGGGGGGGCGGCAGGGGCAGAGTAAGAGTTAACACAAAGGTACCGACAACTTTCTTCAGCACCAGCAATACGTAACTACCG
+
-22756(21)*-,+*(%%+(-*'**/8:6.)-0/90195**2/1930/*5)''$%#$&$)*-0*+)+--++**((&*,)+-.7**&*'*#%&+*'*+%'%&)%%/4*((,(,.*)*)'&'&&',)*0/-83-+-3//02215-47/+056+),-1'$(('%$)&'%%').-14///./46&&,()$'&#%%'*2*(,*'('%$(+(,%(%,(,.2.,)*/2+'&)*%+,6285,822027*1..,,-,-.435468(//),-1+)))+('(0).0076(01*+023:637/94/.,++,--0.//,2,*+%)2%''%'+)0*6)03(-*)$'&)+,-.93--453'%3-)*'+2.56666*+(,,)()/,485)*223889;6566.,(+,.--,-+/15&&-3,+,76/+.*(+-8;//,47.-2)(*,-6;/-.33***-3),1/1*$'-'')&%+--2)&&%*'*+25.2/00,++**(9)'/+0310%%%-/1/0+/-5.+(()(*,45,,+&(()./)/..05798&%'('()(')+0.-.4.5+)&((,+,/6('74106)$&(('-'*)4561,+'+),1.9<;/341*($)&&+/32&()+0(&&..,(''*.*)*()%+/$)'++.-,1(++*+0*))()*-*./1+++'',**%,*+,++//35%-%'*2,.0(('(-8,.-/14',-./-/,+**.3--/16595:6360'%&*./+&()$&&%$$$%&*-.&%+(.+-/.12-+1*'&)((*(*,2-./2)49.-/./+&')((*//0:849(,,,-30/-..47/.2,3.96-4821246643/-,((*-78286/:1,,:32,./806744731++%')0+/*('+-6///0+*$$&()'01)+...+-/+/6464-4.--34./13-&-1,$,*9:94853970-*.,.+-7-6'2+*,03430302.0/32345467873901:36366755/)(*&**.',-2731.*0-0/244/')((,)-,.-+5../-67502.,+1/..-084993720/(*-+,*-007./..5/-../,,-),5$,-),/()/04,/.'-)/&'$')&(((*%%&)(,,.5,)-('%*+**+-0624))'&&&))+*)(.''5)(&(&4.*+-*&%+.()&()('//505/2.*(,-%2%*+(''&&''',,,(,00-,+++-/*%&&&)+%&,-+,.46,,.(&%+',5--/06/+.'&*&'$$%%$
