# Supplementary material for: De novo species identification using 16S rRNA gene nanopore sequencing
Source: PeerJ. 2020 Oct 21;8:e10029. doi: 10.7717/peerj.10029 (PMC7585375; doi:10.7717/peerj.10029)
Supplement: Supplemental Information 3 [file peerj-08-10029-s003.zip › pass_fastq_runid_2c9cf7bc05858273f10e7d7ec552fc0bd742dc3e_517.fastq]

@c2d3bd8c-4d2f-48af-948a-a1dfa59b5ab3 ch=452 read=71999 start_time=2019-12-13T12:49:55Z barcode=BC01 runid=2c9cf7bc05858273f10e7d7ec552fc0bd742dc3e
TTATTGTACTTCGTTCAGTTACGTATTGCTTTCTGTTTAATTCGATGCAACGCAGAAGAACCTTACCTGGTCTTAGCATCCACGGGAAGTTTTCAGAGATGAGAATGTGCCTTCGGGAACCGTGAGACAGGTGCTGCATGGCTGTCGTCATGTTGTGAAATGTTGGGTTAAGTCCCGCAACGAAGCGCAGCCCTTATCGCTGTTGCCAGCGGTCCGGCCGGGAACTCCAAGGGAGACTGCCAGTGATACAAAACTGGAGGAAGGTGGGGATGACGTCCAGGTCATCATGGCCCCTTACGACCAGGGCTACACACGTGCTACAATGGCGCATACAAGAGAAGCGACCTCGCGAGCAAGCGGACCTCATAAAGTGCGTCGTAGTCCAGTTGGAGTCTGCAACTCGACTCCATGAAGTCGGAATCGCCTTTAGTAATCGTGGATCAGAATGCCGCGGTAGATACGTTCCCGGGCCTTGTACACACCGCCCACCGTCATTTTACCATGGGATGGGTTGCAAAAAAAGAAGTAGGTAGCTTAACCTTCGGGAGGCGCTTACCGCGTGATTCATGACTGGGGTGAAGTCGTAACAAAGTAGCGG
+
&/$4&')/0040-/39(*/-,-()*5.+('((()(+230803***+1366312(&*).25.)'%&(/.-544./%(+//31)*(0+&(*.29<-03,,.4/0//777998:7:61;9275:8:97786153115;98788;8998753+&(,1;120.25+--6171234956/,*'*6.7'&&&)4.-(26/,4/21*(4)-4+,80988;27(2*/+(0+0+.79&71,7/'))+.228377,,*(+.7:/-/.3+.'(*+.-1795-/5683.0'**&,-68871/+./-')(%&)119554.-,*()*'*-22/+,*-5/121**&$%')2()'*,()642.66-/43+49910/-,+5621126***3:::922(,,'*#+(/0++-.779515/02857358$'''*)*7)0,0.1-/('''%*)4-..(2)&*-//3395234+/(,.*)/)+,-089'%/258--)&(,,-/)29-96*#)***-$).1(,2736*/.)-1/*/7.1737:6/+$))&)+-)*((*+,1/196;8-;6()/,*+/-+7;/.---27;64566887562-.+-.--0136430&)%&'(')
@a21dc7ca-e63c-4bb9-87eb-ba14b120669b ch=390 read=90731 start_time=2019-12-13T12:49:53Z barcode=BC01 runid=2c9cf7bc05858273f10e7d7ec552fc0bd742dc3e
CCGGTTACCTTGTTGACTTCACCCCAATCATCAATCCACGTAGACAGCTCCTTCTTTTGGTTGGAGTACCACGGCGGGTGTTATCAGCTCTCGTGGTGTGACGGGCGGTGTGTACAAGGAGAACATTCACCGCGACGTGCTGATTCGCGATTACCTTAGCGATTCAACTTCATGTAGTCGGTTGCAGACTACAATCCGGACTGAGAATGGTTTATGGGTTTTACCCCAGCTTCTGCCTCAGCGGCTTCGCTTCCTCTGCCATCCGGTAGCACGTGTGGCCAGGTCTGGGGCATGATAGTTTGACGTCATCCCGCCTTCCTCCAGGCTTGTCCTGGCAGTCTCAGCTAGAGTCCCCAGCAATGATGGTAACTAACGATAGGGTTGCGCTCGTTGGCAGGACAACCCAACTTTATCCTCGACACGAGCTGGCGACAACCAGCCACCACCTGTATCTCATATGGCTATCTCTCCATCTCTGGGCCTTTATGAGTATGTCAAGAGACCTGGTAAGGTTCTTCGCGTTACTTCGAATTAAACCACATGTATGCCGCTTGTGCGGGCCCAATCAATTCTTTGAGTTTCGTCTTGCGAACGTACTACTCAGGCGAATACCCCTGGCCGTTAACTGCAGCACTGAACTTTGACATCAACACTTAGTACTCATCGTTTTACGGCGTGGACTACTAAAATCTAATCTATTGCTCCCCACGCTTTCAGGACTGAGCGTCAGTTGCAGGCCAGAGAGTCGCTATTCGCCACTTCGTAATTGTTCTTCCTAATCTGCGCATTTCACCGCTTCACTAGAATTCCACTCCTCTCCTGCGCCTAAGTATGGTTAGAATTCTGTTTTGAAGTTGAGCCGGGTATTTCACATCCGCATAATCATCCGCCTACGCTCCTTTTACGCCCAGTAAATCGGATAACATCGCCACCTACGTATTACGCGGCTGCTGGCACGTAGTTAGCCGTGTGGCTTCCTCCTTGGGTACCGTCATTATCTTCCCCAGAACCATTTGATCAAAACCTTCATCACTCACGCAGCGTTGCTGCATCAGGGTTTCCCCATTGTGCAATATTCCCCTGCTGCCTCCGTAG
+
+(++2-%-)*0*)*()+3:82622-/010+',00336&*$(%(+/(*+*+/10(())&---4+*(').08))*&').'()181/,*(+),-1.461((&)*.*664.40//01170,).')(+(*(,0*--*)(('&-+16:::;7-23319/,&(&'*6435,+(*'.2++,)+)(./)(07166882,245;2;-3+,-+'+'*.-254;:+133+387*'/**(%%)*0**).6/0#&&'-,-96..20/2,.(&,-*75('''&*++222+('%%%%&)+*%%&-+++,,**&&18---06672*,--(25:;9872.(+++/9/*+)'(3/.01/)&$%&**+,,*/02()&)-6,-..21//,,,.-//014.65573756833/5&)$$,++*('+'()(),1**00%(*--047,'+,.6%54740'/2-/02..0%/-**,246894622+/5657632,31/45410**%.0/86,+&%))*/',,*.&(*.693/0,41+0,;/*3,+-102*,/10-50313<;9<66'-')(+%**%&'*'*%,(-0/5(**,./7062143.)-29+)),*+.,-+(.+../742354-337%%(&%-,0)$#%#&(*1.+(*)--/21333)41587456658)2.)*.,+*+,0576:92887*')'./247:0//,-0-06..,.07.0+,1.+,+2/.*+**)6:+-+0920+'',./53+/27010.-10-)*'',-122*)-40./3*''&&%$%&&)&17./3&2''1,,)&)(*(,/1,-3-')4+/()((%*(.-,1+-102-.,//-()$'&&$$$%%)**,2$''&-**&(&-/,((&%(&&'*5+)/))++51,)--)0-&'+,.32/,..'%*,*-.)()'%&)'$#'*-6,)(+08.28*:.,,')%((*062/.)*+11-11+-/1+20156*0*%%,**+..2-)&'(*'&(-,/00(*0)2)&.(*+36&56.63-/48.388/)''.*%&+/**+.0(/2(.3164879'.-0*+).(,,,,812355265*4503960693+.9/0/9/9/,,1./.,((,++-/+34*-((
@dd2b6ad0-39b6-464a-8f7e-cb03cf228328 ch=195 read=87436 start_time=2019-12-13T12:49:50Z barcode=BC01 runid=2c9cf7bc05858273f10e7d7ec552fc0bd742dc3e
TTGGTATTGCTTCGTTCAGTTACGTATTGCTGTGGTGCTGAAGAGAGTTGTCCGGTGATATGCTTTGTGTTAGCCTGCGCGCCTGTCATCTATCTTCCGAGTTTACCTTGTTACGACTTCACCCAATCATCAATCCACCTTAGACAGCTCCTTCCCTTGCGGTTAGGCCACCGGCTTCGGGTGTTATCAACTCTCGTGGTGTGACGGGCGGATTATTATTACAAGGCCGAGAACGTATTACCCGCATGCTGATTCGCGATTACTAGCGATTCCAACCTCATGTAGTCAGTTGCAGACTACAATCCGAACTGAGAATGGTTTGCTGGGTTTTGCTTCACCTCGGCACGCTTCCCTCTGCACCATCCATTGTAGCACGTGTGTAGCCCAGGTCATAAGAGGGCATGATGATTTGACGTCATCCCGCCTTCCTCCAGCAATCGCTGGCAGTCTCGCTGAGTCCCCAACCATAGTGGTAACTAACGATAAGGAGTTTGCGCTCATTTTAGGACTTAAGCAACATCTCACGACACGAGCTGACGACAACCATGCACCACCTATCTCACTAGCCTCCCATCTCTGGAGCCTTTATGGAAATTATGTGAACCTGGTAAGGTTCTTCGCGTTGCTTCGGGTAAACCACATGCTCCACCGCTTGTACGGGCCTACGTCAATTCCTTTGAGTTTCATTCTTGCAGACGTACTACTCCGAGCGAATTACTTATTGCGTTAACTGCAGCGCTGAACTTTGACATCAACACTTAGTACTCATCGTTTGCGGCGTGGACTACTGGGGTATCTATCCTATTTGCTTCCCCCACGCTTTCGGGACTGAGCGTCAGTTGCAGGCCAGATCGTCGCCCTTCGCCACTGGTGTTCCTCCATATATCTACGCGGCACCACCGCTACACATGGAATTCCACGATCCTCTCCTGCCCTCACAGCTGCCTGGTTTCTATGGCTTACTGGTTAAACTTCCAGGCTTTCCACCACAGACCCCTTGCTGCCGCCTGCTCCTCTTTACGCCCAATAATTCAACGCTTGCCACCTACGTATTACCGCGGCTGCTGGCGTAGTTAGCCGTGGCTTTCTAATAAAGTACCGTCACTCGGCTACCGTTTCTGTAGCCGCCGTTCTTCGCTTTATAGCTGAAGTTTACAATCCGAAAACCTTCTTCTTCACGCGACGTTGCTCGGTCAGGGTTTCCCCATTGCCGAAAATTCCCTACTGCTGCCTCCCGTAGGAG
+
##),*)*)'-570-)70*,.+&),,)**+,/-,-43553-.-()&'*.:-,,*,-+*((+,(',4406.7+))6-3-+*,,/3212,%)+/222715&&&))6/,.409+6,*,7477<4*-.++--0876&+-/.'()&,,1/4&/004)3058+1/-//3/52288:458.1-/7/)2*2,,4,.113,,,+-//16546873+872'*&/*+,.()2(+,2+/0.$)*-13)-%,%&08&%&&'22488936(,,327-,*)(*.0661-0.1:58,.*,+-03*./73415++'&)1:83*,&',$%'&(+*)144*+)).7/4;82)-00.265530(*$'&+///6/,.01222457:8576+*,'*'***,+),**-0*)01451520*&..2/)**+-+,4:-*$%*./3.5:1,399<01--3.))&$('%*,-501-2432)'(''().;9++&'#(&($%$$'%&()***+.,.*,,'*-7.,02445(//*)&'-*/7/2.(..&1.030-'*+/238502010./1+36.7:++%,&.7100*',+**%%,&&'('.1+*/.30033-1363;;454,/+%*(,-03%%./56..010)2-8:9;5*,((,(/07648./5;988000258872.220/7/.-'003-.$#$))-12568511.**$%*4-*'-1*1-+/$&.2//-3102.4'%$77,''(&%'.,,/7-..36351435&53+0./1,).1*/09769+40)((*+.-++/145660;8)-/9000796-.%+,&.35-10-%&(,()%()(%'')*653/'**,-870(9:5466657767/119+*('.06//1898;:5:9)3,.,4-+,++('(+/*(,8902000235**''&&&#%'&/81-/..,.%')*,,*5--))(,-00.0189531+*)-%''+-.39;998:;3*'%'&'&)0.0**((+392./5-.+1-(''',2++,)+,.+:8-%'/,1378;57;64/./*'&()()100,)//.0146*-()$$%%'/0+030,1-.+3+*,))*,3/0-,)5(**+,3230017466:1250)(./46:2,,.4412310112;7,*-*%.40-())-*.0.1;69:9694+..0.++,(**-.2/07.-.0:76.-.888.2,3.1.6.:4&1,0168749/../,6,.%,.1*;02894*.5-30)-79/316/('$'((,+,.4.;8)-:46)-&
@848c69ef-51d6-4ce5-aabc-561e492a1383 ch=320 read=90783 start_time=2019-12-13T12:49:12Z barcode=BC01 runid=2c9cf7bc05858273f10e7d7ec552fc0bd742dc3e
CTCCTGCAGGAGGCAGCAGTAGGAATTTTCGGCAATGGGGAAACCCTGACCGAGCAACGCCGCGTGAAGGGAAGAAGGTTTCAGTTGTAAACTGCGGTATAAAGGAAGAACAGCGGCTACAGGAGATGGTAGCCGGTGACGATGCTATTAAGCCACGGCTAACTACGACAGCAACCGCGGTAATACGTAGGTGGCAAGCGTTATCAGGATTATTGGGCGTAAAGAGGGAGCAGGCGGCGGCAAAGGGTCTGTGGTGAAAACCTTCCAGTAAACCATAGAAACCAGGCAGCTAGAGTGCAGGAGGAGGATCGTGAATTTCCATGTGTAGCGGTGAAATGCGTAGATATATGGAGGAACACCAGTGAAGGCGACGATCTGGCCTGCAACTGACGCTCAGTCCCGAAAGCGTGGGGAGCAAATAGGATTAGATACCTAGTAGTCACGCCGTAAACGTGGAGTACTAGAAGGTGTTGGATGTCAAAGTTCAGTGCTGCAGTTAACGCAATAAGTACTCCGCGCCTGATGATACGTTCGCAAGAATGAAACTCAAAGGAATTGACGGGGCCCGCACAGCGGTGGGGCGTATGGTTTTGAATTCGAAACAGCGCGAAAGAGACCTTACCGAATATGACATACTCATAAAAGGCTTAGAGATGGAGGAATGGCTATATGGTCACAGGTGGTGCATGGTTGTCGTCGGCTCGTGTGAGATGTTAGGTTAAGTCCCGCAGCAGGTGCAACCCTTATCGTTAGTTACCATCATTAAGTTGGGGACTCTGGCGGACTGCCAGTGACAAGCTGGAGGAAGGCGGGGATGACGTCAAATCATCATGCCTTATGACCTGGGCTACACGTGCTACAATGGGTATGGTGCAGAGGAAGCCTTGAAGCCGCGGTGAAGCAAAGCGCAAACCATTCTCAGTTCGGATTGTGATCTGCAACTCCGACTACATGAAGTTGGAATCGCTAGTAATCCGCGAATCAGCGTAGCCGCGGTGAATACGTTCTCAGGCCTTGTACACACCGCCCGTCACACGGAAGTTGGTAACGCGAAGCCGGTGGCACAACGCAGAGAGCTGTCTAAGGTGGGATTGATGATTGGGTGAAGTCGTAACAAGGTAACCGGAAGATAGAGCGACGGAAACTGGATTGGCACAAAGACACCGACAACTTTCTTCAGCACCAGCAATACGTAACTGCGGG
+
,102.%/(3.),1,.465&3(**'+)196-.:88<5472(*0/+12)+07805),.5556;7857437+2*,/%),++79/.++.-+,48*+)%'(',+/09)/-/2-179*66295433212)++00++()+0'++)'&'%)'--'0,7.+3822.-))0,2*%++*,+)('',3-112/9011:78370/-,***)+539533)++*.0-.8273-376:4&%)/((*+2:;:493*/118)/590.+,-(10.-452-++/,0)./06*45.1,+17.06/2760')(''(**+/-,1(-)'-+-/2*3'%&+.)66.1,-**,,+-53+),0-06:91010+-',00.1))0.176)//+)'))4,,***..33656/.-*).*-++'++027.9-**-2.-.3858:-*,-3881&',$2*.'+**+4,-/74446/2226214991'*'''(-,/10'(())-.17576901/4:3+-4--/0/../0&36778871810/-),-/.4,*,',12-,(&&/()*5:5-0))*-1446<968915'.,,/201./(42,%&&%)%%&,.08754)))'*((+2579.),*-8/,,/1,-/00**/0('&($,*-+,38(%51-2227342112),.99-+1('%%%()+:9203',+,58755531&),$&(,/1046924(4-*39,00-,/'+/01473(+'*,./.5')--428,5/3+&'$#$$(((*967392294551420-3/,.104:46:67./3++35/663,&)(+-+34.8/$+*)*--.*)*3+,-(+,/.61::2,-++-//33733..//.2*/*(-/0/56731+*)*+-(,'&*-')+296//%,(+,302910)0-))'($$#&**%-/1-0/+/05/.+1)%,&&&)*'-02;6471364:*1*:*)*&'317720/-,6((&210213429//622995810/%**,2./))),,456-(-***'+'%%('*,-9468117.,.(499:/8..+.+-*542077/+/**%(+*(+))-*(++&)$+&'*%/717+))*$%-*)),(&+(),..04/,0-+*1*42.1-)'-,,/-,,1+,-2/04/*)'&+0)2.198942,/-/1,,&,+225.&')%(#+'+/.%#$%&/52)(+.38204/)*.5.//8,*+/*/,+*)+(+(2-%+%$&"'$#$
@c7946df9-5ac2-495c-aea3-95a8b9eda8f0 ch=166 read=454154 start_time=2019-12-13T12:49:07Z barcode=BC01 runid=2c9cf7bc05858273f10e7d7ec552fc0bd742dc3e
TCACCCCGTCATGAATCTAGAAAGTGGTAGCGCCCTCCGAAGAGTTAAATACCTTCTTTTTGCAACCCCTCCCATGGTGTGACGGGCGGTATGGCCTGCAAGGCCAGGGCATCATTGTCACCGTGGCATTCTGATCCACGATTACTAGCGGTCCGACTTCAAGGTCGGAGTTGCGGAACTCAATCCGGACTTCCGACGCACTTTATAGTCCGCTTGCTCTCGCGAGTCGCTTCTCTTTGTATGCGGCGAACGCAGCGTGTGTAGCTATAAATTAAGTAGGGCCATGATGACTTGACGTCATCCCCACCTTCCTCCGGTTTATCGCGCTGGCAGTCTCCTTTGAGTTCCGGCGGACCGCTGGCGGCAGCAAAGGATAGGAGTTGCGCGCTCGTTGCGGGACTTAACCAGCATTTCTAGCCTGAGCTGACGACAGCCATGCCCAGCACCTGTCACGAGCACATTCTCATCCTCTGAAGAACTTCCGTGGATGTCAAGACCAGGTATAACTTCGCGTTGCATCGGGTAAACCACATGCTCCACCGCTGCCGGGCCCAAATCAATTCATTTGAGTTTTAACCCAACGGCCGTACTCGGCGGTCGGCTTAACGCGTTAACTCCGAACCGCCTCAAGGGCACAACGCCAAGTCGACATCGTTTACGCAGCGTGGACTACAGGGTATCTAATCTGTGTTTGTCCCCACTTTCGCACCTGAGCGTCAGTCTTCACGTCAGGGGCCTTAGCCTTCATATACCAGTATTCCTCAGATCTCTACGCATTTCACCGCTACACCTGGAACTCTACCTACAGGACTCAAACTTGCCGGTATCAGATGCAGTTCCGGGTTGAGCCCGGGATTCATCAACAACTGAAGCCGCCTGCGTGCGCGCCCCTGCGCCCAATGCTTCCGATTAACCTTGCACCCTCCGTATTACGCGGCTGCTGGCGCGGGTTAGCCAGTCTTCTGCCGGGGTAACGTCAATGAGCAAAGGTATTAACTTTACTCCCTTCCTCCCCGCGCTGAAAGTGCTGCAACCCGGTAACTTCATACACGCGGCGCTGCATCAGGCTTGCGCCCATTGCAATATTCCCTACGCTGCACACTCCCGTAGGAACAG
+
54+477+&(1/5656.*%&%*-*&-+3-1*-264'(**'%%($)+5.4*#"%&(5.,869,-/4&355-,-4(*..6-+)**.7971-+&'%%%$%##&)'($'&'()$&%&&&''%((%(&*+396)0+)&)+230/,+*1-+,*)(,3/2/*(')')&&$*'()-)')42,3+,+/113&(*--10-,&&('()7/,%),1*#&''*0/+.3/....2423)'()+-016130041,.,*(%'$%&'$&$&%),()),(&&$&(%%(++-,)'&'*112580-+,,+(('*,/56774949;2*025;7630)'),77.0,&,&+0-6.,-//./*,-((+*4),%'&'*6-())+/(2'%&%'$'/1*/./,(,-'+/8*,++((.*,3823-81+))(,,*&+$1/091.)%(+(%'&1/./0/.-.-&27..).'((-.02+%%&&$&*')('+,1:446+11+-..,+,&+/,.51:565722(*&*+*5180/)-(*%$&3+2*.,*201025//+.-8981,,%&#+)(')-3&($%&'(,++2+%&'(*77470%+/'*/,/9:*5+*)%&$'%/3/(.**,)'($(,+-.0+*)*'(&%%''&$((*&(%$(&$*3.3+,,560(++.,&*'++/1678:7890/7-&)''%'(*+/0./+)&#''%+*-+'),*,)',%.20%05/.'#'471-*-*35.11233/-&&*+19-&)+,4,-15,.,.)%$&%%$)(++)(,.('1+.74,*.('*-.5444756.7:9-024,-1)*-/524121020.%)'%#'&(1.123''%(-6.04'*,*+,,0580100167&*-,,501+60()1-+7-*),+,)'(&&##''%+/+--.,/00/--,&(&&$##((*0*,,1++/1.''*..+/*'(*)*,-73/04%-(1,'*$')1+128,:*($'-,())$%)'%*+,())'&(+).3*-37445406/..486;2,,/',2-+)03,*/0-9,./3*,.7.-+/)+.//43,,(*&$%((,-%%$#%*(.3//-,,'*).(*(&$%$&(,1%50//5-121:+&0+*%)+,&374*(&'''&%$%#'&,,.72-,,++)(*('
@299a198b-a159-4db6-8cea-e11cfbd25f84 ch=163 read=174022 start_time=2019-12-13T12:48:53Z barcode=BC01 runid=2c9cf7bc05858273f10e7d7ec552fc0bd742dc3e
CTCCTACGGGAGGCAGCAGTGGGAATGTGCACAATGGGCGCAAGCCTGATGTAGCCATGCCACGCGTGTATGAAGAAGGCCTTCGGGTTGTAAAAGTACTTTCAGCGGGAGGAAGGGGAGTAAAGTTAATACCTTTGCTCATTGACGTTACCCGCAGAAGAAGCACCAGCTAACTCCGCGCCAGCATCTTAATACGAAAGGAGGTGCAAGCGTTAATCCGGAATTACTGGGCGTAAAGCGCACGCAGGCGGTTTGTTAAGTCAGATGTGAAATCCCCGGGCTCAACCTGGGAACTGCATCTGATGCAGCAGCTTGAGTCTCGTAGAGGGTAAATTCCAGGTGTAGCGGTGAATGCGTAGAGATCTGGAGGAATACCGGTGAAGGCAGCCCTGGACGAACTGACGCTCAGGTGCGAGAAAGCGTGGGGGGGCAAACAGGATTAAGATACCTGGTAGTCCACGCCGTAAACGATATTGGAGGTTGTGCCCTTGAGGCGTGGCTTCGGAGCTAACGCGTTAAGTCGACCGCCTGGGGAAGTACGGCCGCAAGGTTAAAACTCAAATGGGCCCGCACAAGCGGTGGAGCATGTGGTTTAATTCGATGCAACGCGAAGAACCTTACCTGGTCTTGACATCCACGGAAGTTTTCAGAGATGAGAATGTGCCTTCCGGGAACCGTGAGACAGGTGCTGCATGGCTGTCGTCAGCGCTCGTGTTGTGAAATGTTGGGTTAAGTCCGCAACGAGCGCAACCCTTATCCTTTGTTGCCAGCGGTCGGCCAGGAACTCAAGGAGACTGCCAGTAAACTGGAGGAAGGTGGGGACGGCGTCAAGTCATCATGGCCCACCACGACCAGGGCTACACGTGCTACAATGGCGCATACAAAGAGAAGCGACCTCGCGAAACAAGCGGACCTCATAAAGTGCGTCGTAGTCCGGATTGGAGTCTGCAACTCGACTCCATGAAGTCGGAATCGCTAGTAATCGTGGATCGAAGAATGCCACGGTGAATACGTTCGGGCCTTGTACACACCGCCCGTCACACCATCAGGGAGTGGGTTGCAAGTAGGTAACAACCTTCGGAGGCGCTTACCACTTTGTGATTCATGACTGGGGTGAAGTCGTAACAAGGTAACCGGAAGATAAGAGCGACGAGCAGTAGAGTTAACACAAAGACGCCGACAACTTTCAACAGCGCCAGCAATACGG
+
,140+*+,+1)0132222175;/00.,-,-00.600;31/136*2330--)$)%/-++6:8&5/5471.(*./5,,0,2.1180/953814165,.00115:0,0019/*,,05-13-(**083)*1260&,+%),*+01.21..141;338-,+'(0)'+*%),57341,1,**4.(),0--*+,1217080+4-+,)(,(-*(+571/001;/;//')+,*0-/0/8477728<8+0244533&%+-133::56;89136%&*-,1.0:200<1)-71/3;725633.4-//655343-,%(%&&()&'*+.,+./11999:.)/3,.0'6*9..-1:73../,2//,'*&*+0-/1*'*-.1:1/411:137,2,++)))00+*40)'.6470,4-00..+0-6)+2./4..&+*-,.56:997836/4<83615,4,*'&+226:/3641455.-/135136;58///+.3+--2/17/0.17)2---57877.0*))*-+,,.3/7/..00929086626/,604/74()%$'..0931+1/2*5./2;8)4438;+'++):6++001042255497-///86+*,14+371:2,-002:8:22*)+)-./2/624;94364393045350*+02.1-.7601((()*4..--722447856/'',)+'-(),66544,.4599967784:55399885+'&&((968528+2-/75-+1-60206-'&+.0)-/1521653/1.25)'0*22'(&((46*,85251845-)'&$/*../4950./*+-/-(05,*,/+99::201-,((&'&+04+)''+0010/,/16;:/34678+)-,%(+.0;68;9:751-//1240,)0)*0-,,1234*83)&)&))'(978:89700+&,+/8,0,3319867470&)1(-)*+685823++,(5).)('+2467283347666672311./16&,.164-./,*)+)),453,,--$%'&(2/&61,/0642473211269'.13))+*****+,04(//((1012/194/)&+.('*)/752:552+'*'*)'+,*'(0.7:8,0%))*8544136(22:/--689;9253451.694-(*)(+..37:843-3/1976671;./16+,+23333(&(*%'&')'(1-7-334270/0/&-204545./79*+%*'**&-/,/002&&%$#
@f091cb94-1425-496b-9f56-ec2de15c4ed7 ch=134 read=107342 start_time=2019-12-13T12:48:53Z barcode=BC01 runid=2c9cf7bc05858273f10e7d7ec552fc0bd742dc3e
CTACGGGAGGCAGCAGTGGGGGTATTGCACAATGGAAACCCTGATGCAGCAACGCCGCGTAGTATTGAAGGTTTTCGGATCGTAAAGCTCTGTCTTTGGGGAAGACCAATGGCGGTACCCGGAAGCCACGGCTAACTACGTGCCAGCAGCCGCAGTAATACGTAGGTGGCGGGGCGTTATCAGTTGCACTGGGCACAAAGGGCGTAGGCGGATGATTAAGTGGGATGTGAAATACGGGCTCAGCGTTGCTGCGTTAAACTTGGTTATCTAGAGTGCAGGAGGAGGTGGAATTCCTAGTGTAGCGGTGAAATGCGTAGAGATTAGGAAGAACACCAGTGGCGAAGAGCGACTCTGGACTGTAACTGACGCTGAGGCTCAGCGCGGGGAGCAAACAGGATTAGATACCCTGGTAGTCCACGCCGTAAAACGTGGAGAATACTAGGTGTGGGGGGTTTCACCAACACCTCCGTGCCGCCGCTAACTTGCATTAAGTATTCCGCCGCAAATTACGGTCGCAGATTAAAACTCAAAGGAATTGACGGACCCGCACAATTAGCCAGGCATGTGGTTTAATTCGAAGCGACGCGAAGACCTTCTACTTGACATCCTTGCATTACTCTTAATCAGAGAATCCCTTCGGGGACAAGGTGACAGGTGGTGCATGGTTGTCGTCAGCTCGTGTCGTGAGATGTTGGGTTAGAATCCCGCAACGAGCGCAACCCTTGTCGTTAGTTACTACCATTAAGTTGAGGACTCTAGCGAGACTGCCTGGGTTAACCAGGAGGAAGGTGGGGATGACGTCAAATCATCATACCCCTTATGTGTAGGGCTACACGTGCTACAATGGCTGGTACAGAGATGCAATACCGTGAGGTGGAGCCAAACTTTAAAACCAGTCTCAGTTCGGATTGTAGGCTGAAACTCGCCTACCATGAAGCTGGAGTTACTAGTAATCGCGAATCAGAATGTCGCGGTGAATACGTTCCCGGGTCTTGTACACCGCCCTGATCACACACCATGAGAGTTAATACCCGAAGTCCGTGAGCTAACCGCAAAGGAGAACTGGCGGCCGAGTAGGGTCAGCGATTGGGGTGAGAATCGTAACAAGGTAACCGG
+
0+*-/95*,4----++/07/*$&%),)()+04/0-'..15*,.2:9986858535;92/-'(-&&$'..-3.9:13*:.;:6709+*.0065892<;/6:.-4-*)).0*+(-',+,+7*(*'))+3//+(&$-(114868891/./-/11'-%'+.61/0+-%(''++*+++(*/110.2%*(3&+&'%.0,,''-1,+34611+.)63879914232186;;7754*&+(%$''0764+'%&(((%&''*(+-)47*()2-:321-3.-/244855-+1,),(*-1314,3)&&(*&*&)*,0,+-1.+.214/,,*,-5.688:3031*.1.0/310+*.%%)76621../7.%&$,()+.-/07655406592+,,--*-7*)*,8;+74.2(3**+,+*-.4*-331466.*.23:826<;1/+()+/&,*./2/-48:::99:8:-981+()++&+,,3067323544:6:9902)')*,/311--023;60.14%%&&*%.)10;:8..+)++,;79))+26:,+**+//55*++(*9/,--0-(.'$',%%+&*+//-1.+0/0*1,+,.5./179930/,(.-4*(&$&(-1.02630/(,,0.50--++/5(0('#&%''-(+..5;937922433161234,4,,8:9---..414//0133*,-0387765/811176569/46381--,-26-*..6643-005344:7071115361/13..-.1873939..3--.65654+&()+/156878:87:5292:17110)',)-0//7891255899523;31159822%1/.+*0/0/40236311-,+&(()+085/3/-1-*',.((*'%,)&,+.-6/01:9--+--)*2*+.'963//266;</:5779887+45;8'1%7(*($'%%'()4-.4:727-,)(*,,14.0290--22/.+**('&(+,2-*938866:87778:4850.82/2//3-.**200*-2.03.--/*03*%'*/032-,(+20.-++)+4+($(*/70-.7212(')((+068:976153+),*)'&,(0**5,5-&%-,/)/(+,&,,0)5+36:2.**&)(,-97:;877*3*&,0/3:
@8869f048-089f-47c7-b112-658a1fc0835a ch=367 read=165435 start_time=2019-12-13T12:48:45Z barcode=BC01 runid=2c9cf7bc05858273f10e7d7ec552fc0bd742dc3e
CTCTACGGGAGGCAGCAGGGGCCAATGGAAACCCTGATGCAGCAACGCCGCGTGAGAGTGATGGCTTTCGGATCGTAAAGCTCTACGGGAAGATAATGACGGTGCCCAAGGAGGAAGCCACGGCTAACTACGTGCCAGCAGCCGCAGTAATACGTAGGTGTGACGTTGGCTATCCAGTTTACTGGGCGTAAAGGGCGTAGGCGGATGTGATTAAGTGGGATTATGAAATACCCGGGCTCAGCAGATTGTGCATTCCAAACTGTGGTTATCTAGAGTGCAGGAAGGAGGTGGAATTCCTAGTGTAGCGGTGAAATGCGTATGAGATTAGGAAGAACACCAGTGGCGAAGGCGACTCTTTGGACTGTAACTGACGCTGAGGCTCGAAAAGCGTGAGGGGCAAACAGATACCCTGGTAGTCCACGCCGTAAACGATGTAGATGCTAGGTGTGGGGTTCAACACCTCCGTGCCGCCATAACGCATTAAGTATTCCGCCTGGGGAGTACGGTCTGGATGAAACCCAAAGAGATTGACGGGGACCGCACAAGTAGCGGAGCATGTGGTTTAATTCGAAGCAACGCGAAGAACCTTACCAACGGCATCCCTTGCATTATTAATCGAAATCCTTCGGGGACAAGGTGACGGAGGTGGTGCATGTCGTCAGCTCGTGTCGTGAGATGTTGGGTTAAGTCCGCAACGAGCGCAGCCTTGTCGTTAGTTACTACCATTAGTTGAGGACTCTGGCAGAGACTGCCTGGGTTAACCGGTGGGCGGG
+
.+/()*,35().,++*%*(*%&%'&)&&%),',++-8887/)-.60.2314342-+(*)++.51--52//76994729-*+/5/(-&//)/+/+.,+,47555..+&+++,(.,(6..3&)+2--,,.-*/+1./3--.-.3100&-/0911298)1%&)%'$..1-,())...*&),73-//9:975-98,)550.514978;6/,'(,3545011/2'2&&(+,7832.**(,-)-2*,-).&.(%*,-04:08/875-,&*+-/()'()(*232511**&)+()-+-+6*6+03--.74../+/-,)33**,)+++((*+,3/.3969./0035;(552821/.,,*0/.,(+.*+4-53(4141111,%*-.,161274260*()+//&.2**+..)***.8779///60,+009121153456*.-.-+('&*+%*&&)+.','31-,5105132412*,+--1*-.,,/76674-7,-),,.2/2+15/132+&$*$,+90+((('+&,4(2,)03+)()+.202,,,4+-/-*,/0,-(*(*-37-.0+2,+,208:/87;7()3*,0392522500146/1(+'%$')%(%*+2*-3*+(.(%*++.01)(%)%)10:83;;11542.3.149(.%%),/44*.+-+*,/1.)*+*-8/*.1/++*++45162:87:723079/4536+))-*4.*1-/../856:4.6/--0-4;091-*2.--132423/%)'%')*,,2778802')))%&%'(*((&$&&'
@043f3de2-9548-425b-9b73-0d81f2922500 ch=381 read=155024 start_time=2019-12-13T12:48:37Z barcode=BC01 runid=2c9cf7bc05858273f10e7d7ec552fc0bd742dc3e
CTCTACGGAGGCGGCAGTGGGAATATTGCAATGGGCGCAAGCCTGATGCAGCCATGCCGCGTGTATGAAGGCCTTCGGGTTGTAAAGTACTTTCAGCGGGGAGGAAGGTAAAGTTAATACCTTTGCTCGTGACGTTACCCGCAGAAGAAGCACCGGCTAACTCCGTGCCAGCAGCCGCGGTAATACGGAGGGTGCAAGCGTTAATCGGAATTACTGGGGCGTAAAAAAAGCGCACGCAGGCGGTTTGTTAAAGTCAGATGTGAAATCCCCGGGCTCAACCTGGGAACTGCATCTGATACTGGCAAACTTGAGTCTCGTAGAGGGATAAATTCCAGGTGTAGCGGTGAAATGCGTGAGACCTGGAGGAATACCAGTGGCGAAGAGCGACTCTCTGGACTGTAACTGACGCGGGCTCGAAAGCGTGGGGAGCAAACGGGATTAGATACCTGGTAGTCCACGCCGTAAACGATGAATACTAGGTGTGGGGTTTCAACACCTCCCGTGCCGCGCTAACGCGTAGAGTATTCCGCCTGGGGTGGTCGCAAGATTAAACTCAAAGGAATTGACAGGGGACCCGCACAAGTAGCGGGCATGTGGTTTAATTCGAAACGCGAAGTGCCACCTACACTTGACATCCCTTGCATTACTTTCTTAATCGGAAATCCCTTCAGGGACAAGGTGACAGGTGGTGCATGGTTGTCGTCAGCTCGTGTCATTGAATGTTGGGTTAAGTCCGCAACAGAGCGCAACCCTTGTCGTTAGTTACTACCATTAGAAGTTGAGGACTCTAGCGAGACTGCCTGGGTTAACCAGGAGGAAGGTGGGGATGACCATCATGCCTATGTGTAGGGCTACACACGTGCTACAATGGCTGGTACAGAGATGCAATACCGCGAGGTGGAGGCCAAACTTTAAAACCAGTCTCGGTTCGGATTGTGACTGAAGCTCGCCTACATGAGCTGGAGTTACTAGTAATCGCGAATCAGAATGTCGCGGTGGAATACGTTCGGGTCTTGTACACACCCGTCACACGCTGAGAGTTGGCAATACCCGAAGTCCGTGAAGCTAGCCACAAGAACAGCGGCCGAAGGTAGAGGTCAGCGGTAAGGGTGAAGTCATAAGGTAACCGG
+
3+4-0515*,/**%*)12894-2/&.'&-,.33:88268:6852314,.)&)'+03663324-*%$&)((,/64.3'(1-:485:.&,')+:83*22029-+0.3*/1+-76/06231671890*+,-*3415/20-0:5/1.-1-&*))01934/,,01/006+-57:5354235-,*')2+,,642/+2-0/./'&'),,4,33221-2,-/447/+.16677,0++*+/5)1+0+)*,-:8;7.1/,6301:1//1+-$)//*42.()02006-80806:),.-.56778910-..24:45:/(&'((.-++,*-%*&00+#&-,5-00,,8;740)-+*/*)++,,/032''(*+3786121,1-+06)&/,3-+,('',-23/-,-*/180,+,*02///))&$'+0+14**+*),/1768,'(*0846':.+9+,,3213;-/:5./111,-+1789:;50,()%%421.-,076671896,8-+(*()/(%1+(2388/-.*,-01)'''*'%(%(+0:3516;853-&$*1/2$%((&-0*36:.989:+1+/223-..%)055.18-++/21,.0/023.,+,./(*/46:56580-,')*)'','&'(+/+01../,,--*,--719*,**+)3*''))**4.0./*&'()()+:4.76,3:63/4+/-,++.(,-.//*+.133/10-.4888-.///22001%6')/9885;5762;21-.17%('&(%(&-)-31508/.301275;5224//027;829*%'(',*)(/6.674+(''(&*/1477<76:5.6271;34202++'+,.,08/7522)'&)*573500&.+//11-*+0330-+)+,-47965.;./98;:9826))++,.573:223;79/,.1.51).*,*5:/-//*09<87975876-.,5,909(1+*)-&().)0%,075770000224+-6:7-+0((('%221512188775.&*-,*)-.068<83'/))(&%,-1&+0,,,82212++$'/1.151+&(&''(')&)/536.5..,;6+(*--139/7312+++++/0,*5)'%&',,.--9.*0-+,.&'$.+*0-20/*-/*15.)*)'(&%#%(0*4.8;:::-
@5e4a3f86-d617-42c6-9b80-bb296c318a76 ch=251 read=176438 start_time=2019-12-13T12:48:37Z barcode=BC01 runid=2c9cf7bc05858273f10e7d7ec552fc0bd742dc3e
CTCCTACGGGGAGGCAGCAGTGGGAATATTGCACAATGGGCGCAAGCCTGATGCGAAAGAGAAAAGCCGTACCGCGTGTATGAAGAAGGCCTTCCGGGTTGTAAAGTACTTTCGCTGGGGAGGAAGGGGTAAAGTTAATACCTTTGCTCGTGACGTTACCGCAGAAGAAGCACCAGCTAACTCCGTGCCAGCAGCCGCGGTATTATTACGGAGGGTGCAAGCGTTAATCGGAATTACTGGGCGTAAAGCGCACGCAGGCAGTTTGTTAAGTCAGATGTGAAATCAACCTGGGAACTGCATCTGATACTGGCAAGCTTAGGTCTCGTAAGGGGTAGAATTCCAGGTGTAGCGGTGAAATGCGTAGAGATCTGGGAGGAGGAATACCGGTGGCGAAGGCGGCCCTAATGGACGAAGACGGCAACAAGGTGCGAAAGCGTGGGGAGCAAACAGGATTAGATACCCTGGTAGTCCACGCCGTAAACGATGTCGACTTGGAGGTTGTGCCCTTGAGGCGTGGCTTCCGGAGCTAACGCGTTAAGTCGACCGCCTGGGGAGTACGGCCGCAAAGGTTAAAACTCAAATGAATTGACGGGGGCCCGCACAAGCGGTGGAGCGTAATGGTTTAATTCATTTTAGCGAAAAGAACCTTACCTGGTCTTGACATCACGGGAAGTTTTTCAAGAGATGAGAATGTGCCTTCGGAACCGTAGGACAGGTGCTGCGCGGCTGTCGTCAGCTCGTGTTGTGAAATGTTGGGTTAAGTCCAACGAAGCGCAACCCTTATCCTTTATTTGCCAGCGTTCGGCCGGGAACTCAAAGGAGACTGCCAGTGATAAACTGGAGGAAGGTGGGGATGACGTCAAGTCATCGCCAGCCCCTGACCAGGGCTACGTGCTACAATGGCGCATACAAAGAAGCGACCTCGCGAGCAAGCGGACCTCATAAAAGTGCGTCGTAGTCCGGATTGGAGTCTGCAACTCGACTCCATGAAGTCAGGTTAGTAATCTGCGTGGTCAGAATGTCTACGGTAGACCGTTTCCCGGAGCCTTACACACCGCCCGTCACACCATGAGTGGAGTTGCAAAAGAAGTAGAGTAGCTTAACCTTCGGGGGGGGCGCTTACCGCTTTGTGATTCATGACTGGGGGTGAAGTCACGTAACAAGGTAACCGGAGATAGAGCGACAGAGCAGTAGGTTAACACAAAAGACACCGTGGCGGCA
+
.13.-04-27,+.72.2211959.,.,+2/.-010830&%$&'07*390010-''/,*&)%++*)$%&$+&,+.304315665.(*+*01/,+*('5659+1.8,)+,,/0,.%%').6*(....-4/,'041.+9,8+0009;/-667)2+&+&*-(52(/+*0.(+-*+-17.....52423&2(*.-24/'12-0&'*'*(,+/,-*/-)+&))16924608/8/3)/0.4./4/1:966.8.,$%%&%*'+.,1/,/39-(0767,.4)(),*-+,-''*((242&3-3.----**(''..-0-.))/.&'''',2+-03.12%)*.())&/(4,.4-0970+*++5:87).4*+/760-,+,-2-19*(0+(1,*1--32/7+/**)13)/,(%,1-')')5;97.0.,)*)+*'&'*-(,:53%'&&)+.0().+**,8;59,99/61.*8623;71/10('*%('--49799:4/---+/201+/*-/)+0,7),.74,,-,)05041'-+*/*+-/.-/144-,'*1745166//171:;6.22'&'&&%'%'$$*',*03097;:9546%&****(.,8761)8:3.7(%%$%'-'**3315/02*2-2./56:6/'2+($,12&&$%%&*1.&+//.*+*,/,4750)(((*21604*61()(,:;<122.+*-,//./-3016+/.1**'*%$*&%&%*,45'0-/480/-('*2+,-56650+)*+079/9..,--75221:-887-0,**')&(*.,**-.60&32')0,22+*2-(.8++29/(+)&&&*..4,43+0./0/0).5+1./2222&..)**,651226-00/0.$,&,43,200156525.588;9&'$%',+-(&'++81'22+*)*'))+//146-//(*46//-31*$&(()64-,+,)1/.*,4:/,,(*(654786;6,).+.//;899773/02.7251,,--13-/++-32034250.-01../--//1,-./50/'%(**.%%&+*.5-)&&&%().*'+$'%&&5+.4,)-'%)%(''(**&'&&-00-/414/0.%)&&)')-&+1;13298+%*'&(-'$(+*-,.-7/89656+15422.((()1)+0/%(+-0,0378:8652/211*--(--/502-&(),,**0-)2,9;92.-*')(*++/*+*)('&*,(),+/1712*+,+19/%),*.:6+-&&%%&%%
@34bf4b94-7e30-4af8-9fef-06f6cff4bdec ch=117 read=170835 start_time=2019-12-13T12:48:35Z barcode=BC01 runid=2c9cf7bc05858273f10e7d7ec552fc0bd742dc3e
CTCCTACGGGAGGCAGCAGTGGGGAATATTGCACAATGGGCTGATGCAGCCATGCCGCGTGTATGAAGAGGCCTTCGGGTTGTAAAATTGCTTTCAGCGGGGAGTAAAGTTAATACCTTTGCTCATTGGCGTTACCCGCAGAGAAGCACCGGCTAACTCCGTGCCAGCAGCCACTTGATACGGAGGGTGCAAGAAGCGTTAATCGGAATTACTGGGCGTATAAAGCGCACGCAGGCCGGTTTGTTAAGTCAGATGTGAAATCCCCGGGCTCAACCTGGGAACTGCATCTGATACTGGCAACAGGTCTCGTAGAGGGGTAGAATTCAGGTGTAGCGGTGAAATGCGTAGAGATCTGGAGGACACCGGTGGCGAAGGCGGCCCCTGGACGAACTGACGCTCAGGTGCGAAAGCGTGGGGAGCAAACCAGGTTAGATACCCTGGTAGTCCCACGCCGTAAACGATGTCGACTTGGAGGTTGTGCCCAGCAGGCGTAGCTTCCGGAGCTTTAACGCGTTAAGTCGACCGCCTGGGAATACGACCTGGGGTTAAAAAACCGCAAATGAATTGACGAGGGGCCCGCACAAGCGGTGGAGCATACGGTTTAATTCGATGCAACGCGAAGAACCTTACCTGGTCTTGACATCCACGGAAGTTTTCAGAGATGAGAATGTGCCTTCGGAACCGTGAGACCCAGGTGCTACATGGCTGTCGTCAGCTCGTGTTGTGAAATGTTGGGTTAAGTCCCGCAACAGCAGAGCGCAACCCTTATCCTTTGTTGCCAGCGGTCGGCCGGGGAACTCAAAGGGGAGACTGCCAGTGATAAACTGGAGGAAAGGTGGGGAGATGACGATCCAGTCATCATGGCCCGCACGACCAGGGCTACGTGCTACAATGGCGCATACAAAGCGCGACCTCGCGAGGCAAGCGGACCTCTAAAGTGCGTCGTAGTCCGGATTGGAGTCTGCAGCTCGACTCCATGAAGTCGGAATCGCTAGTAATCGTGGATCAGAATGCCACGGTGAATACGTTCAGGCTAGCTGTACACACACCGCCCGTCACACCGTAAGGGTGGGTTGCAAAAGAAGTAGGTAACTTAACCTTCGGAGGGCCTTACACCACTTTGTGATTCATGACTGGGGTGAAGTCGTAACAAGGTAACCGG
+
/0/-(*.*50-1/.+53*/1396)))'(*,((%)3,-8&%'$%77873'443,.20/0/34522211'+)/.9888/;368-13;9+3)$)28:,*)(+,)&&'(-/)(,:/:/33/98++344.:,1%,--60/73+,,(*&*(')199,9,+-0//852.00.'&%$(.))(*'()-*+,/*+0-2/0*,$''&2023./+.(*(,-3+-+-776251)+4))++/./02,-3/*-,/73.2-6---2**,2./+.0*(142)&336780-2903:578783220/,+,/2340(&*%+(*215447993//463+00-4-4.*-161-'.,21,),/.+-2881+)(-//040()'((+/1,.*.0,*/,*0/..6:60+167863,*.*.:889928:775.-/))*35369.*,.1:8.0(*+&4)+,//3;(*/**++083+*0/7;938:2+001058721051634628//)*('$$%$)--.0(001-.+-,&(')/)0501109/:24.2)+-7489523*/'(/-0*10*)-5*5;68;54)+'&(0.6,//11325.-&*15*35)&*),.,01)1-/4-/.,/**)0.8;586;5.-+*+4.966.+1)+/-(*+,181.37)/('&(*-/4*.2/,.*+4;30/,+-,.-+)*0+-056:.1+*.(11..422127%'(**0%%%''()%/.1799652/-/.1/5/430/02440000)+.0041-017-*+.+3**'%'**++/,..9*,*+.6,.5+*187785133706(3+2)1-(+3.18383&.0-*.013444020&(,/6029::2/1,2++1+-99+'''-//0-++1--07988744%'))&&($%*1063/662(')&'52201-8/.555776697,(%$%'(027787*))(*458'3395260/*/720389::8894441025'*'(('(+..*.**,-31+212413222002.6554932./.035454::;97:..0::8;8242:-,,+*)03478(.+,$$%$$%$')*+++*,2(,'((**++'-(%&')*,')+865;/)060+(+1,-'2202-)'%-.778<929+02+'''(')(,5*10:733677,.-*+.4'*))'**+,)*+.-37625*2,,87436
@12b0c6a9-d02e-4c2c-857f-003c99101ad2 ch=256 read=132869 start_time=2019-12-13T12:48:28Z barcode=BC01 runid=2c9cf7bc05858273f10e7d7ec552fc0bd742dc3e
CCTCCTACGGGGAGGCAGCAGTGGGGAAAATATTGCACAATAGGCGCAAACCTGATGCAATACCGCGTGTATGAAGAAGGCCTTCGGGTTGTAAAATTACTTTCAGCGGGAGGAAGGGGAAGTAAAGTTAATACCCAGCACAACCATTGGCGTTACCCGCAGAAGAAGCACCGGCTAACTCCGTGCCAGCAGCCGCAGTAATACGGAGGTGCAAGCGTTAATCGGAATTACTGGGCGTAAAGCGCACGCAGGCAGTTTGTTAAGTCAGATGTGAAATCCCCGGGCTCAGCCTGGGAACTGCATCTGATACTGGCAAGCGAGGTCTCGTAGAGGTAGGAATTCAGGTGCCCAGCGGTGAAATGCGTAGAGATCTGGAGGAATACCATTGGCGAGCAGCGGCCCCTGGACGAAGACGACGCTCAGGTGCAGCGTGGGGAGCGGCAGGATTAAGATACCCTGGTAGTCCGCGTAAACGATGTCGACTTGGAGGTTGTGCGCTTGAGGCGTGGCTTCCGGAGCTAACGCGTTAAGTCGACCACCTGGGGAGCCGCGGGGTTAAAAACTCAAATGGAATTGACGAGGGCCCGCACAAGGCGGTGGAGCATGTGGTTTTAATTCGATGCAACGCGAAGAACCTTACCTGGTCTTGACATCCACGGAAGTTTTTCAGAGATGAGAATGTGCCTTCAGGGGCGGACAGGTGCTGCATGGCTGTGGTAAGCTCGTGTTGTGAAATGTTGGGTTAAGTCCGCAACGAGCGCAACCTTATCCTTTGTTGCCAGCGGTCGGCCGGGAACTCAAAGGGGGCTACCAGTGATAAACTGGAGGTGGGGATGACGTCAAATTCCATCATAGGCTGACCAGGGCTACACGTGCTACAATGGCGCATACAAGAAGCGACCTCGCGAGCAAGCGGACCTCATAAAGTGCGTCGTAGTCGGATTGGAGTCTGCAACTCAGCTCCATGAAGTCGGAATCGCTAGTAATCGTGGATCAAGAATGCCACGGTGAAAGAATACGTTGCAGGCCTTGTACACACCGCCGTCACACCATGGGGTAGGTTTACGCAAAAAGAGTAGGTAACAATAACGCGGAGGGCACCACTTTGTGATTCATGACTGGGGTGAAGTCGTAACAAAGGTAACGG
+
*+'+,*+6(77+(,.,/011&7(+/'*(,),+1///0,5,,()/+.071%594325/1//+.050/,+)))+,40-./.6/0/4.-+2-;7369.',+)-37:0-...73*))+/(33*%&&).<6-6)3)+'4.((*++*)$+%,*,,).*0,,5<-/22*+*%*)$*+//..,,3---53-4024233114714&(*,,++,-1)-(')+/+'(//705/0*1./10/015;4855/7//0441112+-53/38;9-.825.29(+-2/-*)+*(446(.37365/&0-+,.)')0245432/-./00.7-,')%&'&+&)).0273,*,-*1.)+()3.-080.&$$'*/-1.+)-3-'59:73--//659;65100/166%)'3(+))(*%*).+220,-7991)0-)+12,1/,,,-5;863-,-/1749-)*,*+/'48-6-)(%*0+45*(041-/63((--,39/1/+-,043/1/-1.2244:420.&)'&*+,/032/5///0+1-,,-/12112-2.7-./21*30%02./2+''%($&)'/6,.0(6;;8168005,('%&+*2/+*'')''-+)-)*,+(0(**&-*'((','(*2-<;*..,*54355783521/17*-57.6-)173237538345:;:8332.--+-3<:11/*)*,65533;5093698;3(.61++(**,+./264/--,,.85,*&#&'+.(-/2881430/237,+*6669+5*3+-,03++1*-+-132,2*.('++.2#$1+03;56;5.5-6.,)./5387*233:1:)02/.'')'.1'--)*,-68-,*'&(%*%)+0,33,1)&$')&+&,(-/1*($)))(-/671.+510-+))*-088387:75;96433/10.%()),.7896733//-,/7+-,3123.1((/80-/15455020217)*'3*+))+,779:99444%&')+6--/5,*)/+80645410+-.0801098;64/*('++,'.))-/5+%-*($%/('%')'#&$+1-,-0-.252313;0:2++-+.-/889/50-.0/6.4+&%(*,75/,&())+-20.&+*'%('($&(+(-(&'$&*,.06612157;86---,+61,-531900/246+/6:*,*((&(')
@45b064b4-3966-4b0d-ad58-808e5f507c9a ch=413 read=190189 start_time=2019-12-13T12:48:27Z barcode=BC01 runid=2c9cf7bc05858273f10e7d7ec552fc0bd742dc3e
TCGGTATTGCTTTGTTTCGGTTACGTATTGCTACTTGCCTGTCGCTCTATCTTCCGGTTACCTTGTTACGACTTCACCCCAATCATCAATCCCACCTTAGACGAAGCTCCTTCCTTGCGGTTTAGGCCACCGGCTTCGGGTGTTATCAACTCTCGTGAGCGGGCGGTGTATACAAGGCCGAGTATTCACCGCGACATGCTGATTCGCGATTACTAGCGTTTAACTGCATGTAGTCGAGTTGCAGACACAATCCGAACTGAGAATGGTTTTATGGGTTTGCTTCACCTCGCGGCTTCGCACCATCCATTTGTAGCACGTGTAGCCCGAGGTCATAAGGGGCATGATGGTTGACGTCATCCCGCCTTCCTCCAGCTTGTCACTGTAGCGGTCTCACTTCGAGTCCCCAACTTAATGATGGTAACTAACGATAGGGTTGCGCGCTCGTTGCGGGACTTAACCCAACATCTCACGACACGAGCTGACGACAATATACATGCACCACCTGTATCTCCTTATAGCTATCTCTCCATCTCTGGAGACTTTATGAGTATGTCCAAAGACCTGGTAAGTTCTTCGCGTTGCTTCAGATTAAACCACATGCTCCACCCGCTTGTGCGGGCCCAAATCAATTCCCTTTGAGTTTCATTCTTGCGAACGTACTACTCAGGCGGAGTACTTATTGCGTTAACTGCAGCACTGAACTTTGACATCCAACACTTAGTACCCATCGTTTACGGCGTGGACTACTAGGGTATCTAATCCTATTTGCTCCCCACGCTTTCGGGACTGAGCGTCAGTTGCAGGCCAGATCGTCGCCTTCGCCACTGGTGTTCCTCCATATATCTACGCATTTCACCGCCATAGATTCCACGATCCTCTCACTCTAGCTGCCTGGTTTCTATGGCTTACTGAAGTTAAGCTTCGGGCTTTCACACAGACCGCGCCTGCTCCCTCTTTACGCCCAATAATTCCGGATAACGCTTACCACCTACATTATTACCGCGGCTGCTGGCTGCGTGGTTAGCCGTGGCTTTCTAATAAATTACCGTCACTCGGCTACCATTTCCTGTAGCCGCCGTTCTTTATAACAGAAGTTTACAATCCGAAAACCTTCTTCCTTCACGCGGCGTTTAGCGGTCGGGTTTCCCCATTGCCGAAAATTCCCTACTGCTGCCTCCCGTAGGG
+
.%3',*.-(+,42,1:+1280:///6418210212103:8886--/0889399,0/305//***'('%&-.58<981:9/-/2670-4.*36*&-(''.146)&&&)2455:4-1-,,/1+4/+19:1/4/01-/63/:8/,//-//5-.,-&(,.-$&%)+10/7/0/7714423655-%'&)8:52685867886856657:7133000''))))(',&'&+),-/1044533---30,.*/-,)-01552..',+***+2,/3;3<0.259/599/4170./7222-+,,481%.-185;;:3:;..4/**$)(,*)))*6.(%()--.-5*11.*22.--,-&41-0:6899396+)-26<9506-,,-/,/0921-+*&+/,6,+()#'*)()*,-.)(%2'*-4-8-1/42:2-4*,,93323.+/-/0,,)+*.8981<33*7*0))'1'/-)/-145985/4422.1+-0134302/31/(,**,*/.../1+0/015/.---$'(*-(00//1../.334486532-(%(**)'&+-+../0215(0.**/379256/))*47641*,--3/1537&%-.-.:3*1('%(%%--)%*+,)-/0.026395750*/+,-246,-+)+81/128:4088:84:03*)74*/,243433.1:;7.)'*',-0..3--,+6-5-/./-+,&/0/-+-091..3552)2,+(*-,)*+,-86,,--265$&,2136991-)),/(0.&)*556648:703.44,.1887*+-.-/:111:6')('&0156:0/8/-.-,.19033:98::96;5<6::;5578;887/1.+.62/576879543426<91(('&++,.#,1*775021474721+.&)'//.135297/28/:50-/3051/4--.,---563+*,4853:/-491/%%&'',+/0,.01:100/56.02383.1)+)(072579852555908-,+3-'/+*2.1+2)3*+8<78<89.:001:825(%%%&)))**,,504;49-17.++))'+)&(('15448+,.00*3-*6,,7<;1/123547746:4:;.00)'*+'0('**+1;8,1)1--)(,270194944;:87:6-2/1(001/8)&%()1-0%34,;127;4.0<8671/4932582,(&(&&(++-3.9:+-:64'(
@b7aaad26-b21b-461b-9c7f-dbccbea061ed ch=263 read=88701 start_time=2019-12-13T12:48:09Z barcode=BC01 runid=2c9cf7bc05858273f10e7d7ec552fc0bd742dc3e
CTCCTACGGGGAGGCAGCAGTGAGAATGTGTGCACAATGGAAACCCTGATGCAGCAACTGCCGCGCGTGATGATAGAAGGTTTTCGAATCGTAAAGCTCTGTCTTTAGGGAAGATAATGACGGTACGCAAGAGGAAGCCGCGGCTAACCGTGCCAGCAGCCGCGGTAATACGTAGGTGGCGAGGAGGCGTTATCCGGATTTACTGGGCGTAAAGGGGTAGGCGGATGATTAAGTGTGAAATACCCGGGCTCAACTTGGGTGCTGCATTCAAACTGGTTATCTAAGAGTGCAGGAGAGGAGAGTGGAATTCCTAGTGTAGCGGTGAAATGCGTAGAGATTAGGAAGACACACCAGTGGCGAAGGCGACTCTCTCTGGACTGTAACTGACGCTGAGGCTCGAAAGCGTGGGGAGCAAGCAAGTTAGATACCCTGGTAGTCCACGCCGTAAACGATGAATACTGGGTGTGGGGTTTCAACACCTCCCGTTACGCCGCTAACGCATTAAGTATTCCGCCTGGGGGGTACGGTCGCAAGATTAAAACTCAAAGGAATTGACGGGGATTACGCACAAGTGGCGGGCATGTGGTTTTAATTCGAAGCAACGCGAAGAACCTTACCTACATGACATCCATACGTACTCTTAATCAATTCGGGGACAAGGTGACAGGTGGTGCATGTTGTCGTCAGCTCGTGTCGTGAGATGTTGGGTTAAATCCGCAACGAGCGCAACCATAATCGTTAGTTACTACATTCCGGTTGAGCACTCCTAGTAGGACTGCCATTGACAAACCGGAGAAAGGTGGGGATGACGTCAAGTCTCATAGCCCGCGTTGGGGCTACACACGTCATACAATGGCTGTAGCGGTACAGAGGTTGCCAACCCGCGAGGAGCTAATCCCCGCCGACCAGTCGTAGTCGGATCGCAGTCTGCAACTCGGCTGCGTGAAGTCGGAATCGCTGATAATCGCGGATCAGCATGCCGCGGTGAATACGTTGGTCTTGTACCGCACCGCCGTCACACCATGGGAGCGGGTCTCGCCAAGTAGGTAGCTTCGTAACCGCAGAGGCATACAGCGAGGGTTCGTGACCTAGAATTGAAGTCGTAACAAGGTAACCCGG
+
'-/)'(*&'**%+,&*+.'2/,,,,34)+()+./12:75'(,*+;+,/0762-/).&'$&06+//34)+&((..+)),)0,:8/,,-220*+23+*-.992/,.4*&-/)*-.1105,+*-&/+'*#(&&&(***,)-/'(&(+,..150/..,+-*+,2004+2,,/.&.,--(-*+/-+&,,('-,,*90.3'')$174.0570&$%(*)))*'%'(0756<66805/5++*))&)1+*&/+'**((+.+1*),.75337833149-&51237331+,-+3*)'--27+50,+)/+**'(++...,.')+,574.---/11/25//0555/-+''4+&0+*'$&'(.-26+68381--/-/.--/..+*,0085346,+1*,*+-545.1(/,4380..)+*/3&-)&&').+$)*%*(4-+05696&'-426414*(+,5<749<;3/)./0)(&)*&./,..+696/9//(**./1.34)'/&&*+-5322/.(''$'%(()-,-/61)-57615/*%*)2,662*0-.)*2+9<;659878-)'%,)13,3,67/+('$(&*(++%$&(1./4421535771<<31:856+*0,-/874/.01***/*1+)/,%''+*),1.34(#'#'$-(),,2/5/7+&+&(5)/5-+863030027)0+,4:556464)5.0146620234899:9771-',365:,543:47.357*+*&*(+)*.+0(.+$&&'*,44;5-5---.,//8;1(/+1/.-165636(*,+0++3-03357$-'')68=;9;5/))')-+1*'36,//02/*,0.(())(+)(&),5&#$$&*+371.-.,,+(+,.1('()*11*()*+)&('+1..2.-+-'+,).-0%/40+--).*)))-,8,0*1-))('&%%'(./599908(.,1;08-58::9902,,-.'*'%$$%)*2-.0'*-,-5..,$'--512045886:'*,*/%.3.0,((),35/0&*/-0.-3-*+-.&$'%+...0*,1&/*0636.7/)--*1++-/:9892&$'$')++*)'0'%%(+).+*%(%*.,%%$&%),(%,/6/:5-8---,)(&(%,&''*(,.1682632(.,-)/*'+/
@b613fb58-b2f7-490a-b962-38451bd9465a ch=292 read=158446 start_time=2019-12-13T12:48:00Z barcode=BC01 runid=2c9cf7bc05858273f10e7d7ec552fc0bd742dc3e
CTCCTACGGGAGGCAGCAGTAGGAATTTTTTTTTCGGCAATGGGGAAACCCCTGACCGAGCAACGCCATGAAGGAAGAAGAGTTTCGGATTGTAAACTTCTATTTATAAAAGGAAGAACAGCGGCTACAGAAATGGTAGCCAGTGACGTACTTTATTAGAAAGCCACGGCTAACTACGTGCCAGCAGCCGCGATGCAGCATGGAAGTGGCAAGCGTTATCAGAATTATTGGGCGTAAAGAGAGGGCAGGCGGCAGCGAAAGGGTCTGTGGTGAAAGCCTGGTAACTTCAGTAAGCCATAGAAACCAGGCGGCTAAATTGCAGGGGAGAGGATCGTGGAATTCCATGTGTAGCGGTGAAATGCGTAGATATATGGAGGAACAGTGGCGAAGGGCGACGATCCTGGCCTGCAACTGACGCTCAGTCGAAAGCGTGGGGAGCAAATAGGATTAAGATACCCGATAGTAGTCCACGCCGTAAACGATGAGTACTAAGTGTTGGATGTCAAAGTTCAGTGCTGCAGTTAACGCAATAAGTACTCCGCCTGAGTAGTACGTTCATAAGAATGAAACTCAAAGAAAGGAATTGACGGGGCCCGCACAAGCAGTGGAGCATGTGGTTTAATTCGAAACAACGCGAAGAACAGGTCTTGACATACTCATAAAGGCTCAAGAGATGGAGAGATGGCTATATAGAGATACAGGTGGGTGCATGGTTGTCGTCAGCTCGTGTCGTGAGATGTTGGGTTAAGTCCACAACGAGCGCAACAGCTATCGTTAGTTACCATCACATTAAGTTGGGGACTCTACTTGAGACTGCCAGTGACAAGCTGGAGGAAGGCAGGGATGACGTCAAACCATCATGCCCCTTATGACCTGGGGCTACACGTGCTACAATGGATGGTGCAGAGGAAGCGAAGCCGCGAAGTGAAAACATAAAACCCATAAAACCATTCTCAGTTCGGATTGTAGTCTGCAGCTCGACTACATGAAGTTGGAATCGCTAATGTCCCATGGCAGATCAGCATGTCGCGGTGGAATACTCAGGCCTTGTACTTACACCGCCCGTCACACCACGAGAGTTGATAACACCCCGAAGCCGGTGGCCTAACCGCAAAAGGAAGGAGCTGTCTAAAGGTGGGATTGATGATTGGGGTGAAGTCGTAACG
+
&(,-+++*30.2-.233046,+((&32898799/7*754:60.)'&*+*;5)()+2..,()..517*)*')7-40/*.-(%(5:**36-00(+07.-1-*1)0/+++:86-*-,,+/4+'+)-,,,+*&''-,)55.--8.)-,+,(&*).179/0:1*-6.*684527223742252556/1(//377,&'&(%,'&&&-*.*''(-*)').150;+++)-'',(*292;::66190)))(+,*,,246384//1%+,().6554&/,-31036./53+),--++++)+,/8&8956,+49-:;86:9*,(()&&&&%($26.+(*'.5-2:7;92.2.3-80-,1-+-.,20/-482-45799::954-032.4/*,-,).7..'%&))/)/112200-,1989.-.0,,--)+%('.*,17&()*(+&+$&))',.9;862560240/+-0/55-&'*/,012750+..07476;:4200'&+*/25/'))*25464:7776930245(,.45596761917031220,,'-*,-12,044/))+-.,-0//80'&))(-55/*50+7734+&*)('())*230.+.2/,7,)).002,5(*-++'+,65.'(./7:55660,*+'-/12/0)+4*-02..0//3945456,326,-49/-6-28((()-.9:-+*))/-.78760.,*)%(+98:+9*)).&&'*+-7789557878-.../150564960-..-09...-10/+,1())3.3++.-+,/))$%&**,8/40..15,.6/04/)*27720-5)/43,046+'&%$((-.37:8:64753123+,.01.4-,.--++/(0*2457(2434738:73-.&793),2,*))6-0)''$%$%&&'*-273232542.)'(*,.2.,*1/',(*$'++-656+-*&*'(./')+&+0:7/:6/.3:6.1306<888+33<86:+0,())*,63,1)%,,,)%,,-4+/.,//.7263866752),()-62/%)'-+&&532///,2113474:88161///.0%487916++((#%'*-/992<:0.1,-(1*)*())&'+)(&)**++,21*'*'*+1+6.6+3'(2/43...5,',,,/(.)*,/13223;-///.9/.2.../0//3'-.,)+2/..625634*
@7be6c837-94f9-4dfa-936a-d12e54b6da90 ch=120 read=179834 start_time=2019-12-13T12:47:59Z barcode=BC01 runid=2c9cf7bc05858273f10e7d7ec552fc0bd742dc3e
CCGGTTACCTTGTGCAGCTTACTTTAATCCATCAATCCCACCTTAGACGAAAGCTCCTTCTTGCGGTTAGGCCACCGGCTTCGGGTGTTATCAACTCTCGTGGTGTGACGGGCGGTGTGTACAAGGCCGAGAACGTATTCACCGCGACGTACTGATTCCTCGCGATTACTAGCGATTCAACTTCCATGTAGTCGAGTTGCAGACTACAATCCAGACACAGGCGTTTATGGGTTTTGCTTTACCTCGCGGCTTACAGCTTCCCTCTGCACCATCCATTTGTAGCACGTGTGCAGCCAGGTCATAAGGGCATGATGATTGTCATCCCGCCTTCCTCCAACATCACTGGCAGTCTCGCTAGAGTCCCCAACAATGATGGTAACTAACGATAAGGGGTTGCGCTCGTTGCGGGACTTAACCCAACATCTCACGACACGAGCGGCGACAACCATACCACCTGTATCTCATATGGCTATCTCTCATCTCTGGAGCCTTTATGAAATCAGAGACCTGTTAAGGTTCTTCGCGTTGCTTCGAATTGAAACCACGTGCTCCACCGCTTGTGGGCCCAAATCAATTCCTTTTGAGTTTCATTCTTGCGGGCATTACTACTCAGGCAGATTACTTATTGCCGTTAACGGCATGAACTTTGACATCAACGCAGGTATCATCGTTTGCGGCGTGGACTACTGTTATCTAATCCTAATATTTGCTCCCCACGCTTTCGGGACTGAGCGTCAGTTGCAGGCCAGATCGTCGCCTTCATGCTGGTGTTCCTCCATATATCTACGCATTTCACCGCTTCACATGAATTCCACTCTCCTGCGCTCAGCTGCCTGGTTTCGCCAAACACTGAGTTAAGCTTCAGGCTTTCACCACAGACCGCTTTGCGCGCCTGCTCCCTCTTGCGCTTAATGAATTCGGATAGCGGCTTGCCACCTACGTATTACCGCGGCTGCTGGCGCGTAGTTAGCGTGGCTTTCTAATAAAGTACCGTCACTCGGCTACCATTTCCTGTAGCCGCCGTTCTTCCTTTATGTGAAGTTTACAATCCGAGAAACCTTCTTCTTCACGTTGCTCGGTCAGGGTTTCCCCATTGCCGAAAATTCCCTACTGCTGCCTCCGTGG
+
4-'),,,4-0,,(%''(*1+(),..*/)--14305.-5*(--3/,/)0%))&%(-175)*&'*-(,58,15;-,8,,,)*+(,,**+1//0/3(*())//561023455-::5--*,/,//38:/:25.*)-++(*-6<9387-,**+-614441695)(+,--+3;53,&),-4547*.+-+*+,21784663-+2,'+**11...07,1+'&)(%&&)'$'+3/-./9-/63('(,.,-3843,-+.)(($&%(*6589,.73211273:;9570*(+*00-233599-&*6,('&()3041+04,1-*)*((&%$)*:0:3,(**%%)-(2+,%*%*-)-,*.)((-,*00251.,-*.11'.)&*,*-89392.7///964,0'&.552*5-,+,,54,3+')/.**++0-,/+--,-,-/.*-1+506114..,1.++(*+:11&1*)0703545579567.0/..34///.0++-24/3.,+22/7822-')&&)''&(-6:8/1*(%)+-:89;:46261*17:7'$$*%')61,3)+&+%(*59,/:0--0--.02,8/.*,/1,.0/58-:<;2548<;969;43514-)(,&)*+00-,/0-/57,,.-)**,1,./++.*,*.'('+,%*(,1/39-,,::0.)&*$(%(,++'(+7:535-&&()*,/483581121-7/004130/-**+*&+0')1/31/))--/2;50,9;376513325710:.,+.074:44475'0)*0549557/675,//5/3.-15(4+/2:86173754;51(+0-//++()(+)%,+4/2')(-3496..,-,5255*)2/'545:0+%&',/&-+/0/0**611&)(+)'))%&'(++1602()-90+*)()(*+..4/'%&'*0++116&,(),)/*-'*++3-+837&+.'')(,-4/,3.,-83914304:5-4---77+**(),+/4768--.*'(+)-23)'+1-146/1048415(*,1*7--.7746;250,--.037016/.58985,,/().),++,*+5;/62:43+*+').1-55721/2*9502.3...67.95:467.3;-.99+)06.46./3804,91)('*)&,0,.&&+)&'(*
@bf2398d7-5dc5-46ed-92c7-f3a7ac991500 ch=203 read=93214 start_time=2019-12-13T12:47:55Z barcode=BC01 runid=2c9cf7bc05858273f10e7d7ec552fc0bd742dc3e
CGGTTACCTTATTTACGACCGCACAATCATCGATACCTTGAACCTGGCTCCTTTCTTGCGGTTAGGCCACCGGCTTCGGGTGTTATCAACTCTCGTGTGACGGGCGGCGTGTACAGGCCGAACGTATTCACTTGCCGCGACATGCTGATTCGCCGGGCCATAGCATTCCAACTTCATGTAGTCGAGTTGCAGACTACAATCCGAACTGAGAATGGTTTATGGGTTTTGCTTCACCTCGCGGCTTCGCTTCCTCTGCACCATCCATTTGTAGCGCGTGTGGCCCAGGTCATAGGGGCGTGGTTGACGTCATCCCGCCTTCCTCAGCTTGTCACTGGCAGTCTCTTCGAGTCCCAACAATGATGGTAACTAACGATAAGGTTGCGCTCGTTTGCGGAACGGCCCGGCATCGGCGCAGGCTGACGACAACCATGCCTACACCTGTATCTCCTTATAGCTATCTCTCCATCTCTGGGCCAGCTGTAGTATGTCAGGAACAGACCTGGTAAGGTTCTTCGCGTTGCTTCGAATTAAACCACATGCTCCACCGCTTGTGGGCCCCGTCAATTCCTTTGAGTTTCATTCTTGCGAACGTACTACTTCCAGGCAATTACTTATTGCGTTAACTGCAGCACTGAACTTTGACGCCAGCACGGTACCAATAGTTTACGGCGTGGACTACTGGGGTATCTAATCTGGCTTGCTCCCCGCTTTTCAGGACTGAGCGTCAGTTGAGCCAGATCGTCGCCTTCGCCACTGGTGTTCCCTCCCGCTATATCTACGCATTTCCACCGCTTTACGCCAGATTCCACGATCCTCTCCTGCACTCTGGCTGCCTGGTTTCTGGCTTGCAAGTTAAGCTTCGGGCTTTCACCACAGACCCGCGCTTGCTGCCGCCTGCTCCCTCTTGCGCTTAATAATTCCGGATAACGCTTGCCACCTACGTGATTACCGCGGCTCTTGGCACGTAGTTAGCCGTGGCTTTCTAATAAAGTACCGTCACTCGGCTACCATTTCCTGTAGCCGCCGTTCTTCGCTATAACGAAGTTTACAATCCGAAAACCTTCTTCCTTCACGCAGCGTTGCTCGGTCAGGGTTCCCCATTGCCGAGAATTCCTACTGCTGCCTCCACGG
+
6(-05),3/5+/7*$%$%'%#'#%'/.975,&%&%(&.'&*10&&'.--0'&.('1.),2227&-67:685230295(-'.')0//-0(,,.-'&%&&*,.,61+****-&)(-0(,5.**/1/20/9/''$$%+2.269957324247<8+,%(&%$%&%&**'(+))*',-32.0-//03/-+024.(&%)(.)/)1220-,,+)'+()26-41;:,38:7/8<1-25;613020)'-*).3,)**-.2*,)()(/-5530-27-.,,)(%('+*'%)-4,(+***00-(2842457853/,-+//6+:6/(/.,0+&-/,%*+/+/3011.5///+)++0*)&$%+*'')'1192./86:521**--03402&.+12./1792.16,'*)3,1+&&'%&&+*''$&&(%'$&'*,,'-/1/1)-*-.,.,(')*391/+(*+-0))''*').235/8889:746//.1+)*/))+++)'&&'+59:/-.*)&()001-'())(/64++)*))--+/,-,0.((/,0+5,+*(*-.06664136/1/7...21066,++/34773-/843210:9/0:;-3+,,0.8629.0++)..)**-16%+&-(*,0,-7./-,6,7-321+..,00()2-%'%''+))'$%%%((&$$&$&$''+.1-%.%22207:678767)1-''),-20/-)$$$%&'(*+14,(%))72'(%20.,)*)14560%-)*)%*)30/0::593-02/6549;78467443<)3.-/4(%&''*//211101+19+.+)-+&&%&%$&%$%&&0.7/3++*+.33//-083541301.+,'('(,3484:/((('''+*+')&'0.-()(/(*55///0,,.3(*'&3/3(%&$&&(,-0116-165012-82-+-)'(&'&%,+,..02-0+/./+&+)(-')-0*.3+,,,*%).32484*.)(()+3/8-(++-%/./+,/1/2453--.)'*/)+1,&,&16577///11:8869:63;61/*'((-/747:98;76;6/-//0/5,),,)07/)+,03.)(*/68/:8984:6/484/100&*'(.***12,346/230/,177-052131,)'**/-2/)(+)'*++,1*.)%%'$
@986158d6-0469-4efa-8336-be74151436d1 ch=369 read=108858 start_time=2019-12-13T12:47:53Z barcode=BC01 runid=2c9cf7bc05858273f10e7d7ec552fc0bd742dc3e
CTCCCTGCGGGAGCAGTAGAGATTTTTCGGCAATGGGGAAACCCTGACCGAGAGCAACGCCGCGTGAAGGAAGAAGGTTTTCGGATTGTAAACTGTTATAAAGGAAGAACGGCGGCTACAGGAAGTGGTAGCCGAGTGACAGTACTGATAGAAAGCCACGGCTAACTACGTGCCAGCAGCCGCGGTAATACGTAGGTGGCAAGCGTTATCCGGTGTGGGCGTAAAGGGGCAGGGCGGCGGCAAAGGGTCTGTGGTAGAGAAGCCTGAAGCTTAGCTTCAGTAGAGCCATAGAAACCAGCAGGCAGCTATAGGGTGCAGGAGGATCGTGGAATTCCATGTGTAGCGGTGGAAATGCGTAGATATGGAGAGGTACACACCAGTGGCAGGCGACGTCTGGCTGCCAATGACGCTCAGTCGAAGCGTGAGGGAGCAAATGGGATTAAGATACCCTGAAAGTAGTCCACGCCGTAAGCGATGAGTACTGAGTGTTGGATGTCAAAGTTCAGTGCTGCAGTTAACGCAATAATATTAAATTACTCCGCCTATGGATAGTACGTTCGCAAGAATGGAAACTCAAAGATTGACGGGGGCCCACTGGCCAGTGGAGCATGCGGTTTTAATTCGAAGCAACGCGAAGAACCTTACCAGGTCTTGACATGTACTCATAAAAGGCTCAGAGATGGAGAGATGGCTATGAGATACAGGTGGTGCATGGTTGTCGTCAGCTCGTGTCGTGAGGATGTTGAGTTAAGTCCGCAACAGAGCGCAGCACTTATCGTTAGTTACCATCATTAAGTTGGGGACTCTGGCGAGACTGCCAGTGACAGAAGAAGCTGGAGAAGGCGGGGATGACGTCAAATCATCATTGCCCCTTATGACCTGGGCTACACGTGCTACAATGGATGGTGCAGAGGAGGCGAAGCCGCGAGGTGAAGCAAAGCCCATAAAACCGATTCTCAGTTCCGGATTGTAGTCTGCAACTCGGCTACATGAAGTTGGAATCGCTAGTAATCGCGAATCAGCGTAATAAAGGTGAATGCGTTCTCGGGCCTTGCACCGCCCGTCACACCACGAGAGTTGATAACACCTGCGAAGCCGGTGGCTAACCGCAAAGGAAGAGGCTATCTAAGGTGGGATTGATGATTGAGGTGA
+
+-11)**0*6/(,+(*,+))'*+56:..1916;830-()-,.5-++-111.,)++0)-&('%'*++**+1.1**.,3.973039/02,.23)&%'''()69-33+5),14.3-(0/./1(-))*'''-41348,))*,1,&$'&(-)+//(.+)'+-)*'2.008254548(4-.+/.+3/37.:/..+*+(54'-+09/17))&())+-)((,*,-653,+11)((/*'''*+&-.+*--,6(.-.))$$$%*)%''%)').757.0*'&%-$,-5/.01/()*.8250/)/,-/,+.(,.,,+,))$'())(-+*1,'*-139496,5+6+9:++)())&''''*,',2*)*8612.0*)*(-*)&)&$&('**-54,+-,)%&-+-1*'%'$%%&%#&%((((./-126163.('&()),(&'0,+.09;,,'14)*.,()+.*.+))+03+(*/016.%,(01/47:(.../*)*+*.,%'()..8261737232))+6445:4)(()'/08474441.0)*)%&(25.3.+,/141313/1,/,6''.2467;8-/01./522-050,28-2'))+3145.)31+%*'$&')+,,*137:,-,.568&08<<,/80;4&-)),617/3)),),42360,.7,,0//26334/.%&)01658794.+/,-.**'*-8874-+).-/:9800((/4415,0--3620011059:356233+/024674554-,'&*00080.'-3.5./.5+$*,'(''$)++*+&(%)+,+--559404118<9;:114100.:+58,-.,,*''(&&/25779801001/0(,-(**&'+/*')%%*-+&.68198999979<:57323+,*)*2/,,62,,'/,04201,.1',*(),'*38548;7765/*60,)0-('))'(/*,55630/11108*.+43%1:400*),1*/&$4.011**,.7+/*,4../15994310&..+*'&(340501--708/103,+*.012353312214/1-+.(.'('+,)$'**+87%60352.6+53/(&&#&)*33/96./524253-1-.*(-.8()-,0,((&#%'&'')04-20031()%+)')(4),*,**&/-+,/00477*/.4;:230--/0303('(+).2
@3b968b22-3933-42d5-a12b-c0fd4059b18d ch=319 read=143577 start_time=2019-12-13T12:47:43Z barcode=BC01 runid=2c9cf7bc05858273f10e7d7ec552fc0bd742dc3e
CCGGTTACCTTGTTACGACTTCCACCCCAATGTGACCTACCTTCGGCCGCTGCCTCCTTGCGAAGTTAGCTCCTGCGGACTTCGGGTGTTGCCGCTCTCGTGATTGTGACGGGCGGTGTGTACAAGACCGGGAACGTATTCACCGCGACATTCTGGATTCGCGATTACCTAGTAACTCCAGCTTCATGTAGGCGGTTCAGCCTACAATCCGAACTGGGAACTGGTTTTAAAGTTTGGCTCCACCTCGCGGTATTGCATCTCTCTGTACCAGCCATTGCTTGGCACGTGTAGCCCTACACATAAGGGGCGTGATTTGACGTCATCGCCTTTATCCTGGTAACCCAGGCAATTACTCGCTGAAGTCCTCAACAATGGTAGTAACTAACGACAAGGGTTGCGCTCGTTGCGGGACTCCAACCCAACATCTCACGACACGAGCTGACGACAACCATGCACCACCTGTCACCTTGTCCCCGAAGGATTTCCTCGATTAAAGAGTAATGCAAGGGATGTCAAGTGTAGGTAGGTTCTTCGCGTTGCTTGAATTAAACCACATGCTCCGCTACTTGTGCGGGTCCCCGTCGGTGCTTTGAGTTTTAATCTTGCGACCATGCTCACAGGCGGAATACTTAATGCGTTGGCAGCGGCACGGAGGTGTTGAAACCCCCCACACCTGGTATTCATCGTTTACAGCGTGGACTACCAGAATTATCTAATCCTGTTGCTCCCCACGCTTTCGAGCCTCAGCGTCAGTTACAGAGATCAGAGAGTCGCCTTCGCCACTGGTGTTCTTCCTAATCTCTGCGCGTGCGCTACACTGGGTTCCTCTCTCCTGCACTCTAGATAACAGTTTGGAATACAGCGCAAGTTGAGCCTGGGTGTTCACATCCCACTTAATCATCCGCCTACGCTCCTTTACGCCCAATAAATCCGGATAACGCTCGCCACCTACGTATTACCGCGGCTGCTGGCGTGGTTAGCCGTGGCTTCCTCGCGGGTACCGTCATTATCTTCCCCAAAGACCAGAGGCTTTACGATCCGAAAACCTTCATCATACTTTGACGTTGCTGCATCAGGGGTTTCCCCATTTGTGCAATATTCCCCACTGCTTGCCTCCCGTAGGAG
+
/(..-:,.425.15/0227705)&+66.+*'$%(*08/0583:3092806521832/.0+,'%%(3110523'&&$,,*.23.&*-(&)+&#%%%'((*'+0025/11332840,,)(*('%*(/+245'84044663910.83./765*-924/'&3+4-65459/5**.2328340)))*2*-&&&((,1.)++5-,.0500459541%&,/*.,.+)+/0/055,+.-/*8/.8/.1.)0622(*,14.0/,,00/10/-12756;228<6:9+$&%*'*)-)'(&&'(0,*&+'(),,,'.2,*))*'.1-+0289::44&)%''%%./0)(&).,53-,.11,+1(&&*,'''$()(,39533')'2)*+,-052/.-01554433*4/0:00.../-.70/-95.(')(*',('*-+../0/*,-/005443313%12256/6;595.)-.*0/32..-3+.1..525,'))(*%051-),1/0161:,&'*+/0/0497+9:0:49592&,),-0-,0+5.90.3.45,7+*)12/-,2,3;:9<///,-..5955655090007154+-*)'&*)('($#&'(+,22;<3+8/02312769;)3,0/.)**044194:6-+*').((/08,+&*&/005100.-*(&''*/'(43-0735*&,*/43',,.4;689724:2+-%43574:95540;0+,*5/7/6),64776*4.'++046-(+*-0980..343+2()-120,,.3--+*+)*,/)(()'++0693143379''')-337;989/2),45413.%,+*'*',%%+&('**%)%/')(&(-./.-022*-,-+))1/')0/56<;/1*01*.&**'-*/-.70-.38357-.+60++--27+,%)))0503/00**161*2/0/46-73,-5/9-.+/9::769472/.)++236246,1''*-.&()+*,-*+.41323-6**(+*221/-//.010.4,5-.7))'+-,*07/46*7,(*:7/8:81,3,*,-)+'%*,)-01++,/0-)&*0-(38494440&'''*..*+/53;44300011'147,27-3581-00**2160:000566;2*,)))&&')+).5++9/4'-%
@5ff11135-ffcb-466c-9220-1735adfbe537 ch=153 read=115371 start_time=2019-12-13T12:47:42Z barcode=BC01 runid=2c9cf7bc05858273f10e7d7ec552fc0bd742dc3e
CTCCACAGGGAGGGGCAGCAGTAGAATAATGCACAATGGGCGCAAAACCTGATGCAGCCGCGTGTATGAAAGGCCTTCAGGGTTGTAAAATTACTTTCAGCGGGGAGGAAGGGTAAAGTTAATACCTTTGCTCGTGACGTTACCCGCAGAAGAAAGCTCAGCCGCCATTACCCAGCAGCCATATGACGGTAATACGGAGAAGTGCAAGCGTTAATCCAGATGCTGGGCGTAAAGCGCGCGCAGGCGGTTTTGTTAAAGTCAGATGTAAGAAATCCCCACGGGCTCAACCTAGGAACTGCATCTGATACTGGCAACTTGAGTCTCTCGTAGAGGTAGGAGTCCAGGTGCCAGCGGTGAAATGCGTAGAGATCTGGGAGGAATACCGGTGGCGAAAGCGGCCCCTGGATTGTGCTCCAGGTGCGTGGGAGCAAACAGGATTAGGCTCCTGGTAGTCACGCCCGTAAACGATGTCGGCAGGAGGTTGTGCCCGCTGGGCGTGGCCCGGAGCTAACGCGTTAGTCGACCGCCTGCAGTACGGCCGCAAGGTTAAAACTCAAATGAATTGTGGGGGGCCCGCACAAGCGGTGGGACATGTAGTAATTCAGTACGCGAAGAACCTTACCTGGTCTTGACATCACGGGAAGTTTTCCAGAGATGAGAATGTGCCTTCGGGAACCGTGAGACAGGTGCTGCATGGCTATCGTCAGCTCGTGTTGTGAAATGTTGGGTTGAAGTCCCGCAACAGGCTGCTTCCCATATCCTTTGTTGCCAGCGGTCCGGCCGAACTCAAAGGAGACTGCCAGTGATAAACTGGAGGAAGGTGGGGATGACATCGAGTCATCATGGCCCGCCGACCAGGGCTACACCATGCTACAATGGCGCATACAAAGAGAGAAGCGACCTCGCGAGAACAAGCGGACCTCATAAGTGCACGTCGTAGTCCGGATTGAGTCTGCAACTCGACTCCATGAAGTCGGAATCGCTGTCGTGGATCAGAATGCCACAGTGAATACGTTCTCAGGCCTGTACTACGCCCGTCACACACCATGGGGAGTGGGTTACCAAAGTAAGAGTAGCTTAACCTTCCAGGAGGGCGCTTACCACTTTGTGATTCGCTGGCTGGGTGAAGTCGTAACAAGGTAACCGG
+
'),)%'$,5)',.+(%$%$)(-&(+4..'1)*(&*,&'21//1193+*)&()*%'#%().00422/-)*++(,.2476'.6..3./-9-)))()-20+&(&*25)*.0-*+,))(70//7361.-&&(')+10%,(+2.5,))),(,)*1*&)%&%).+%(+'$%)(+/)*,''%&'$*3%$&+((*)-,-60.017-)(**),-20.2)4-4-27''+11(**+276-.461-.,.'((0,*+)'&122)%'-+71-/5))*+%(&(&+//(//.**-,356753-3))%/+,-21230.4*,,//33*(#%$&$$)&(('),-.02,*&&$+&,*)&))(&2-(&&%&)/.40,,5**,220510/0.4++1''+*&%&&+0+0,+0.++0+)+0+692+,12%1''$$&*.*'-$$&%&**0,()+9:14/'.&3((&&'%.-+,00,/.4')+-1*(+.4,***++77-)($,'$))//./-77+(-*44,**+**-)''*('*+.,-,10010),/,'0,*.,**#%%%'.*365,-.40335386,(,,')'(($&*%+$'*21+(*-*'*'+-2.2-*(+02144543-&&*2081&+)&''()+1+.44120(2511666/3../5+/'**61+/*+5:/.,+))+*,0+*0++2200/)*'&-6,507675/445.2147:9760-6,-,)/1256%(+10.0,13./,+36-,0:07./)%*+(+.+'&*(*)$('&#$&(+*+)*.0/6+)2+*2,%'('')(001-//1.**0/.216'/*''+0077:22.,+('--(66:/.4,3-41).02,5120&12%')-/495+(+'.2+#((%'*731**)+'($)(#%$&*'(-*)('(,-*-+*.7,))'(&)('*(),65825/+','*(&&(271140/$$%&'*++&'(-8+2-1.1&+((4),(*+-0202..,-)+/524((),.++-%+'.//''(%+42659134/-,1-)0''+'10111/+/*,1113$*-1*+%%&'%&+*./&%0100-,*./()&*0'''(*.()*$,%40(&&())'*+***++2-86842.&14.100,''-(&+)$')/**200022'),0&,**0*&&((%)..0352.1*1-1.3-)/
@f9675067-e6fb-4b79-91e2-35545e60f8b9 ch=454 read=84959 start_time=2019-12-13T12:47:34Z barcode=BC01 runid=2c9cf7bc05858273f10e7d7ec552fc0bd742dc3e
CTCCTACGGGAGGCAGCGGCGAAGTGTGCACAATGGGCGCAAGCCTGATGCAACCATGCCGCGTGTATGAAGAAGGCCTTCGGGTTGTAAAGAATTACTTTCGGCGGGGAGGAAGGGAGTAAAAGTTAATACCTTTGCTCGTGATTACCCGCAAGCCAGCTAACTCCGTGCCAGCAGCCGCGGTAATACGGAGGGTGCAAGCGTTAATCGGAATTACTGGGCGTAAAGCGCACGCAGGCGTTTGTTAAAGTCCAGATGAAATCCACAGCAGAACTGCATCTGATACTGGCAAGCGAGTCTCGTAGAGGGTAGAATTCCAGGTGTAGCGGTGAAATGCGTAGAGATCTGGAGGAGCCGGTGGCGAGGCGGTCCCTGGACGAACTGACGCTCAGGTGCAGCGTGGGGAGCAAACGGGATTAGATGGTAGTCCCGCCGTAAAGCGATGTCGACTTGGAGGTTGCCCTTGAGGCGTGGCTTCCGGAACTAACGCGTTAAGTCGACCGCCTGGGAGAGTACGGCCGCAAGGTTAAAACTCAAATGAATTGACGGGGAGCCCGCACAAGCGGTGGAGCATGGTTTAATTGATGCAACGCGAAGAACCTTACCTGGTCTTGACATCACGGAAGTTTTCAGAGATGAGTATTGCCTTCGGGAACCGTGAGACAGGTGCTGCGCTGGCTGTCGTCAGCTCGTGTTGTGAAATGTTGGGTTAAGTCCCGCAACGAGCGCAACCCTTATCCTTTGTTGCCAGCGGTCCGGCCGGGAACTCAAAGGAGACTGCCAGTGACCGGCTGGAGGAAGGTGGGATGACGTCAAGTCATCGCGGCCCCTTGACCAGGGCTACACGTGCTACAATGGCGCATACAAGAGAAGCATGCGCGAGCAAGCGGACCTCATAAAGTGCGTCGTAGTCCGGATTGAGTCTGCAACTCCCCATGAAGTCGGAATCGCTGGTAATCGTGGATCAGAATACCACGGTGAATACGTTCCGGAGCCTTGTACACACCGCCCGTCACACCATGGGAGTGGGTTACCAAAGAAGTAGGTAACTTAACGCCGGGGAGGCGCTTACCACTTTGTGATTCATCGTAACAAGTAACCGG
+
(/61/12194,.3/'()&0.**&%&$/&((*,30164/*,-731:2115442'3625.8979770.(+.0-(**+0,()8+285472//4+&'(**)',**()+*,)1/+-,-.-3+&('/67+-.0//+,,(&*'+-23(4++/('0*(&)*($%&'%(''%''-&(*()&((++*/((,())+(($*&,(.,+-./57*--,-.+)+,0--/50229;87314:6-130--).-25+*'.+-.8,5-+-5'((-,'+81.2/((()*,./45101337424445-5,,./)+'&')*09707++18721)0+2+1,,/6460./.26.-%'-(*499-,+++/.-1/,2+(%)-)+.-2,*+),:57186/)1400*(1./002056728:991-',/31-.+&,-3<58*;4..2++01-6604273&$%&&)*5-$++(+-775/+((*-')---*/9..)+(,+335-5--.3+0-0100040/.0,3/6//-+'(/)1,-+75)($$'(.)/49/0,)0..5184*/165:31(2*619593'61$'06*(),./867&78/.'**043.3;9-.2)),--2120-//15),01()'*0:3599120--/03113)7'7**8;64-,,,-72)'&&*)(31597(89)64:7;5544500./59826&'(+''%'(*+8955777765270///46326902.10'**),1+*224655564/5)3/)+3067.391,1.)-3/,4/422.*+0,,34,4/081:*4--..26302-//10%&'%'.&(&',).+2.099,/558757320368:5')&(*3.$'%&)-<7767630.*,('$$%$%%&'*9756(+--//')%('%%$&"%%'//*038023<8683-''**)',.759:784330.-/*4)-&*+--/343335-2-&')-.+,1(2)++/($%*.*16566::797:*'(,+(-)'*,9676;6-51.20(/-'*0,,1.++*)*-2:55:7459776788879,))*/981;-0838-()/)+((1(''(&%3),#&$+,3,(*,+')()+06/4146**+-2;4++&)-.-,2+)*237638
@e6719140-6c2b-4efe-abc7-6a125609f3d9 ch=191 read=214741 start_time=2019-12-13T12:47:32Z barcode=BC01 runid=2c9cf7bc05858273f10e7d7ec552fc0bd742dc3e
CGGTTTACCTTGTTACACCACCCCCCAGTCATGAATCACAAAGTGGTAAAGCGCCCTCGAAGGTTAAGCTACCTACTTCTTTTGCAACCCACTCCCATGGTGTGACGGGCGGTGTACAAGGCCAGGGACAATGTCACCGTGGCGTTGATCACGATTACTGGCGATTCCGACTTCATGGAGTCGAGTTGCAGACTCAATCCGGACTACGACGCACTTTATGAAGTCCGCTTGCTCTTGCGAGGTCGCTTCTCTTTGTATGCGCCATTGTAGCACGTGTGTAGCCCTGGTCGTAAGACGTGATGACTTGACGTCATCCCCACCTTCCTCCAGTTTATCACTGGCAGTCTCCGCTGAGTTCCAGCCGGACCATGGCAACGGATAAAGGTTGCGCTTTCGTTGCGGGACAACCCAACATTTCACAACGCGAGCTGACGACAGCCATGCAGCACCTGTCTCACAGTTCCCGAAGGCACTAATCATCTCTGGAAAGTTCTGTGGATGTCACGAAGACCAGGTAAGGTTCTTCGCGTTGCGTCGAATTAAACCACATGCTCCACCGCTCGTGCGGGCCCCGTCAATTCATTTGAGTTTTAACCTTGCGGACCGTACTCCCCAGGCGGTCGACTTAACGCGTTAAGCTCCGGAAGCCACGCCTCAAGGGCAACCTCAAGTCGACATCGTTTTACGGCGTGGACTGGGGTATCTAATCCTGTTTGCTCCCCACGCTTTCGCACCTGAGCGTCAGTCTTCGTCCAGGGGCGCCTTCGCCACCGGTATTCCTCAGATCTCTACGCATTTCACCGCTACACCTGGAATTCTACCCCCCCCCTCTACAGAGACTCAAACTTTGCCAGTATCAGGTGCAGTTCCCCAGGTTTAAGGCCAGGGATTTCACATCTGACAACAAACCGCCTGCGTGCGCTTTACGCCCAGTAATTCCGATTAACGCTTGCACCTCCGTATTACCGCGGCTGCTGGCGGCGCAGGTTAGCGGTGCTTCTTCTGCGGGTAACGTCAATGAGCAAGGTATTAACTGCTCCTTCCTCCCCGCTGAAAGTACTTTACAGCGAAGGCCTTCTTCATACACGCGGCATGGCTGCATCGGGCTTGCGCCCATTACTGCAATATTCCCTGCCTCCGTGGG
+
6'.)2++1.4/+/5,*))-%*-589))*65-..-46638760-1.5.25+(,-6:')**-0.7/860-//89:4,45:64;;/*2.'-.((--/;8+-5+1,--02+3714*))*(99:2947,,+($$$$(%,)*01/2.7.&*+').1%()/-6,,*+++&4274311396:897-('*,0')+700)(4415*0,+)-5/20--.02-.+-158,-*/+*+02),1.,,,,+6,-,./105375:461185))*+-168;,-3++033.2122333001;5.19965-1''#$$''+,.+.)/-.28666.833*')(.-3.)//.2/:70178330:-+,*)+2(&&1,023.5($(1+80650'&+1,,*.)4*+75-*+-4/1,)+)*)01;-0-4(,+),14,0+2,6;))+,641(')%(&,)+,730/-5048/2//..09246533022571995-/3-3.+'&)'.2./00/-/.+0/24<88655;::7-+%'$&**33;747302,35<98;9../.-,+)*/(*.2/4<;90///;222.,+193:77-6.6/70597.*,-.30:3**-.++,2;<-6411-,)***$/.*,1.*389,-5987:62246070-*+((('%,(+,/20*+*)/3-//1862+*032/(',10/03+-0078788.77-'#('2-,*-3)+**10+,/1443664)&'*5,'+*886-,.-//;54++*12.4556572)///3830420/155/*.476<99:;77</9333;1///))---6362203167:/2490/,*++-3/0,+)2-/---/42235-.,..),%&')./57,4'-,-*+..+-5.34)3/302587:/8.)&)-,60-*()(%&'-/)1;,*,-,56.+-*.6489..0***'+.,303/.23/,20390(.2445947144;4;4,,(+*,,402/(*1.1..4923/4466*)'%$*,*-0/200+'&%*.))*4.99<::::89633:86801///50687+0,+'//3.2%//2609512-9;,)-...5.-++,000+**&,')*-*/54;5666-+++&..12;8773:4449688%76---*+*/)'$)'$,*+/091)))'+**+-6/4-)'%.*
@9b238651-b249-4c52-a405-3ffd965a095a ch=454 read=84957 start_time=2019-12-13T12:47:30Z barcode=BC01 runid=2c9cf7bc05858273f10e7d7ec552fc0bd742dc3e
CCGGTTACTTGTTGACTTCACCCCAGTCATGAATCCGCAAAGTGGTAAGCGCCCTCCCGAAGTTAAGCTACCTACTTCTTTGCAACCCACTCCCATGGTGGGCGGTTGATATTACAAGGCGGGAACGTATTCACCGTGGCATTCTGATCCGCGATTACTGGCAATTCCGACTTCATGGAGTCGAGTTGCAGACTCAATCCGGACTACGACGCGCTTTATGAGGTCCGCTTAACTCTCGCGAGGTCTCTTCTTTAGCCATTGTAGCGCGTGTTAGTAGCCCTGGTCGTAAGGGCCATGATGACTGACGTCATCCCCACCTTCCTCAGTTTATCACTGTGATCCTCGCTGAGTTCCCGGCCGGACCGCTGGCAACAAAGGATAAAGGAGTTGCGCTCGTTGCCGGGACTTGCTTAAACATTTCACAACACGAGCTGACGACAGCCATGCAGCACCTGTCTCACGGTTCCCGAAGGCACATTCTCATCTCTGAAAACTTCCGTGGATGTCAAGATAGGTAAAAGGTTCTTCGCGTTGCACATCCGGAATTAAACCACATGTGCTCCACCGCTTGCGGGCCCCGTCAATTCATTTGAGTTTTGGCAACGCGGCCGTACTCCCCCAGACGGTCGACTTAACGCGTTAGCTCCGACTACGCCTCAAGACTTTAACCTCCAGAGCATCGTTTGCGTGGACTACCAGGGTATCTAATCCTGTTTGCTCCCCACGCTTTTCGCACCTGAGCGTCGTCTTCTGCGTCCAGGGGACCGCCTTCGCCACCGGTATTCCTCAGATCTCTACGCATTTCACCGCTACACCGTTCTGCCTCTGGAACTCAAACGCGGTATCAGATGCGTTCAGGTTGAGCCCGGGGATTTCACATCTGACTTAACAAACCGCCTGCGTGCGCTTTACGCCCAGTGTTCGTTAACGCTTGCACCCTCCGTATTACCCGCGGCTGCTGGCACGGAGTTAGCCGGTGCTTCTTCTGCGGGTAACGTCAATGGTAAAGGTATTAACTTACTCCCTTCCTCCCGCTGAAAGTGCACAACCCAGGCCTTCTTCATACGCGGCATGGCTGCATCAGGCTTGCGCCCATTGTGCAATATTCCCCGCTTTCTGCACACTTCGTAGAAC
+
82.20-*)1*+,()'(+/-+/40+-073.00/743&%(').%*(..(&%&&+551-55(((,)3.;+.1026--*-7099.%0)-+73')*261-1/4()''%'''''%+%*()+205/1.35273283930044+*+5368::7451560043882.)(*)&+30612*01;122.)$'*+$%-28232654362;73+405:764500*+&(-++,5222011,*'%&'%&%)).,,-&0*(''%&,'-+)$%$%(/2,*)*(++()+--''$',.5,*0-242/4)0588:+0,///.--0149651359:+*/1160(*+((,3..143320-++/5416--10(*8;194+21,-64892522:50/0-8*.5//63&-(%(4+)-),/698:/7'1790.++'&((--'-/59+*))0./-0&&77766-,(*),6/33153-,,3,&'+06759899;36*))(+-+'*-3680204422-*+/4*)3-16*+/89:58/2)'%%$&%-*+/*-/01.*-..3788/*&)**5,2,30153;89;//---,+,.69.13-0./)&'/21;8+),-+70;207;1-,-045(*'))-)(*(+,.)*,..3960'&+&*(//0.0,/,3+-,101./$%'-%($&%*-34867/3*()((%0(,2,1-+)(%-676*1,&&()64;487-/.-.0*2/0/*/33674/272'+)270*'*(*/;9,90129;5452634,)),/8-'&(*+:)'+3-0*6334827202615:38659<9626))-23277785736<73269100-,,.0.2721*0+))(&'%)(,201((()%()*-/+/,.($',./')-18//.94+397./1:81/0334./.22533+,'%00')*(-24662))/0.'*'(&%'$''),'&&2);+869631*13&,,0.012:2/:1+.*/,//335,,$+(0''/*)*/2,)1%%',*6<999:075008;7898<:82,4:1'2(45810*%$$''77)2:46.5/*(021,0+'()*$&*%/*&#*$'+,5/6<84,-.)2230---51.-...;(*+/00,10097*.,')&(*++,7/846-+,/0-,++-&*&(*',(++4')+
@7b8b7412-f78a-4730-bd6a-513bb6df4915 ch=220 read=91113 start_time=2019-12-13T12:47:21Z barcode=BC01 runid=2c9cf7bc05858273f10e7d7ec552fc0bd742dc3e
CCGGTTACCTTGTTACGACTTCACCCCAGTCATGAATCACAAAGTGGTAAGCGCCACTCCGAAGGTTAAGCTACCTGCTTCTTTTGCAACCCTTCCCCATGGTGTGACCGGGCGGTATGTGCAAGGCCCGGGAACGTATTCACCGTGGCATTCTGATCCACGATTACTAGCGATTCCGACTTCATGGAGTCGAGTTGCGAACTCAATCTTTACGACGCGCGCTTTATGAGGTCCGCTTGCTCTCGCGAGTCCTTCTCTTTGTATGCGCCATTGTAGCACGGTAGTAGCCAGCCCTGGTCGTAAAGGGCCATGATGATGACGTCATCCCACCTTCCTCCAGTTTATCACTGGCAGTCTCCTTTGAGTTCCCAGCCGGGCCGCTGGCAACAAAGGATAAAGGAGTTGCGCTCGTTGCGGGACTTAACCCAACATTTCACAACACGAGCTGGGCATTCGCGCAGCACCTGTCTCACAGTTCCCGAAGGCACCGTCATCTCTGGAAAGTTCTGTGGATGTCAAGACCAGGTAAAGGGTTTCTTCGCGTTGCATCGTTAAACCACATGCTCCACCGCTTGTGCGGGCCCCGTCAATTCATTTGTTTAACCTTTACTGGCCGTACTCCCCAGGCGGTCGACTTAACGCGTTAGCTCGGAAGCCACGCCTCAAGGGCACAACCTCCAAGTCGACATCGTTTTACGGCGATGGACTTCTGGAATTATCCTAATCCTGTTTGCTCCCCACGCTTTCGCACCTGGTCAGTCTTCGTCCAGGGCCGCCTTCGCCACCGGTATTCCTCGAATCTCTACGCATTTCACCGCTTCACCTGGAATTCTACCCCTCTACCCGGGACTCAAGCTTGCCAGTATCAGATGCAGTTCAGGTTAGGCCAGGAGTTTCATCTGACTTAACAAACCACCTGCGTGCCTTGACGATTCCGATTAACGCTTGCACCCTCCCACAAGTATTACCGGCTGCTGGCACGGGTTAGCCGGTGCTTCTTCTGCGGGTAACGTCAATGAGCAAAGGTAACTTTACTCCCTTCCTCCCCGCTGAAAGTACTTTACAGCGAAGGCCTTCTTCATACACGCGGCATGGCTGCATCAGGCTTGCGCCCATTGTTACTAATATTCCCCACTGCTTGCCTCCCGTAGG
+
+-%-,4.1334+2-)+/+/1,,*777,.+2311.+112/3464002554,*++97')*2-()*)1-8,-,/00745*/0:+79:,346853)&(034-,0196743*-%*/4./.,'+('$,/0/01*'(-4(3+487772027*,-+*(279643735-/+,-6-/0345543;2,)*,,78,/+,%')+(%+*825&%3007-7.+(,+),//-*,++),,-7004/352/()+.4*.0434&%%'*+/((8.871:8/.0.-,-/7(+4/..0*(($$.*,/)*))()3/,,6:;9264/+,057:13//0-.-*+,*,33-8/,)100.0-*,-,/2<;145697393039868/50)*12440''',23/7(30&$%*0.--/07*1/1889(3.%&,-))(+./88:774;96,7+4)+-*./8269--+*,&,+0(&/,$'.(&$%%%$$$&'**(./))-479,10./;12-((1),,%)+%.421./*,17/73-16431*.86843/*&)+'(-09-91)).)+12/1:89:01-&$$(*())*.+/50/016::8/,1,'(,-+/22(8.7;8+*564:6;865;4.087194/6/(%(&/*27*,221475+.7;3220/245.5.:/65+3+++213(1*0'-1,*44:6+1(057011155705)9-671.'+/773832*&-%//,(*,.(*-0-202+(.()*:++08118553;5/13927++/2-6;..02*5.(*%&'03889<:629+*0-2-6/588;9632)/-)/..2:6;51**113546652534<.,,7,**(/(+/5790305*),(063+.05.5--.41*,/-+1,/.734;,(/*,0---.-5'4127+./2,%'-/-*-)%()7-.0)+,+)%''0*78;80.'.+''&*$%%%%&'$$&'(2.3,)-1-71./21/-).76133&'**.&')+1-1,,&'*5310/,*.(.*0*+,27(54034;48<861400))184-*+.1/02438:+'%))((,-)',..9+1.-+*.-/*/256/6,++&-23+&&*&/-,401192:64;33453)0/0195666:57/////'58469460:;/.89-12//&(2*00/71.,(*(%&*&%''(-1'(**7/
@9fa6bc4a-f103-48e7-8c22-fadf5cec55f3 ch=280 read=101934 start_time=2019-12-13T12:47:14Z barcode=BC01 runid=2c9cf7bc05858273f10e7d7ec552fc0bd742dc3e
CTCCTACGGGAGGCAGCAGTGGGGAATATTGCGCAATGGGCGCAAAGCCTGATGCAACCATGCCGCGTGTATGAAAGGCCTTCGGGTTAATAAAGTACTTTCAGCGGGGAGGAAGGGAGTAAAGTTAATACCTTTGCTCATTGACGTTACCCGCAGAAGCACCAGCTAACTCCGTGCCAGCAGCCGCGGTAATACGAAGTGCAAGCGTTAATCGGAATTACTGGGCGTAAGCGCACGCAGGCAGTTTTGTTAAGTCAGATGTAACGAAATCCCCAGGCTCAACCTGGGAACTGCATCTGATGCCTGGCAAGCTTGAGTCTCGTAGGGGTAGAATTCCAGGTGTAGCGGTGGAAATGCGAGATCTGGAGGAATACCGGTGGCGAAAGGCAGCCCCTGGACAGCTGACGCTCAGGTGCGAAAGCGTGATGGGAGCAAACAGAGTTAAGATACCCTGGTAGTCCCACGCCGTAAAACGATGTCGACTTGAGTTGTGCCCTTGAGGCGGCACAGACTAACGCGTTAAGTCGACCGCCTGGGAAATTACGGCCGCAAGGTTAAAACTCAAATGGAACTGACGGGGCCCGCACAAGCGGTGGAGCATGTGGTTTAATTCGATGCAACGCGAAGAACCTTACCTGGTCTTGACATGCGAGTTTTCAGAGATGAGAATGTGCCTTCGGGAACCGTGAGACAGGTGCTGCATGGCTGTCGTCAGCTCGTGTTGTGAAGATGTTGGGTTAAGTCCGCAACGAGCGCAACCCTTATCCGCTGTTGCCAGCGGTCGGCCGGGAACTCAAAGGGAGACTGCCAGTGATAAACTGGAGAGAGTGGGGATGACGTCAAGTCATCATGGCCCGCCACGACCAGGGCTACACACGTGCTACAATGGCGCATACAAAGAGAGAACGACCTCGCGAGAACAGAAAGCGGACCTCATAAAGTACGTCGTAGTCCGGATTGGAGTCTGCAGCTCGACTCCATGAAGTCGGAGATCGCTAGTAATCGTGGATCAGAATGCCACGGTGAATACGTTCCGGGCCTTGTACACACCGCCCGTCACACCATGGGAGTGGGTTGCAAAAGAAGTAGGTAAGCTTAACCTTCGGAGAACGTTACACCACTTTGTGATTCATGACTGGGGTGAAGTCGTAAGGTAACGG
+
-.1'''/,.,&+-,043-03.0/)*,)%,%&&$(,,*201/021;/)17..')&&)%%#0+&09*/688989615'*+277:7&7857./*.6.()++0610)10/20)'*+*,*.)$(,-64236/2-)--37,,544)3))&2('.-.63**(%'&#$$%(&&(%)/+2395877933/--:12162/910-1)&'*'--9756/1/1/13034.5../5;;864155*.22+/,00487-11::+.0<13.59555-,)'%#&*--*214(%2;98:151602;12,,..455600/0'4'(5,*4+%&%%)(,-.1441-*)/)-0(-,,7,*+274.(),+.31-)&(%$%#&'(017877,,.,067:;462+-)*+0)./9).187-)-754*'()+,20225'14456119401454.2175*,.07&4/++*..1&%&)(,/**08834168++1-295-533.++...88961-..%*./,-76;0.6/-,/(+('%&%&'()/0/0151;29.7989:76583-)')($(%(*(01.),02,2.738:,2345;1,+*(,&)*+-0*7-3:0*,+.1-,.2727.)*+30,)++085-4.41///./:8843215+,+/120-.0,.0111/,)(%&%&'&(*2901-,,,-14100703756;605+554769457/4/6,133111//21/866799777,,,+0,75/2*+),($$''3-+17.:/:/.96..416/0365786791.5324(');33<33:6&53)((').3-;:09336/7+.,(()*7/..7-3411127+0-.,*)&&&),)3:469787/--/+,/29;;894/79-',)%&')8-/2*+++)(&&&(((/6454/7.,8645543049+'('(*&),,33324120-&)&)+&*)(*.15115664425'(++.1378;9973'1)(*%,&&')-.-,,),)1,02757,-121..1*.&&3262110001712283(1/.(.193897022::7776/6*3*,&%.)0-/0./0/--+19/7;)'()(21395943/%&&*310:3/4:6*%*+())-2/.)$$$$/)2/183--'('(&$,'&((+2(,.20.369:<9775787421()'+,))(%('*)4-4.,*1
@e698feab-ef48-42c6-adae-6a11a1f5180a ch=449 read=43493 start_time=2019-12-13T12:47:05Z barcode=BC01 runid=2c9cf7bc05858273f10e7d7ec552fc0bd742dc3e
TTGGTATGCTTCGTTCCCGTATTGCTCGTCAATTCCTTTGAGTTTTAATCTTGATAGAATACTCCCCAGGCGGAATGCCAATGGGTGGCGGAGGTGTTGAAACCCCCACCTAGTATTCATCGTTTACAGCGTGGACTGCTGGGAGTATCTAATCCTGTTGTACGCTTGAGCCTCAGCGTCAGTTACGATCAGGGGAGTCGCCTTCGCCACTGGTGTTCTTCCTAATCTCTACGCATTTCACCGCTACACTAGAATTCCACTCTCCTCCTTACCTCCTAGATAACCAGTTTGGAATGCAGCACCCAAGTTGAGCCCGGGTATCCATAATCTGTCGCCTACGCTCCTTTACGCCCGGAAGTAAAATCCGGATAACGCTCGCCACCTACGCGTATGGCGTGGTGGCCTTCCTCCTTGGGTACCGTCATTATCTTCCCCAAGAGACAGAGCTTTACGATCAAAAACCTTCATCACTCACGCGGCGTTGCTGCATCAGGGTTTCCCCATTTGTTAATATTCCCCACTGCTGCCTCCCGTAGAG
+
##%-..-.1/962335*'%-)+7*(*3/03,(356((.+-/2+87))+((0''%%&(+/,+,./1-)*027)0)('$''*),&*(%(&'+..*,+/29/0:94::1*(./42()-5<:9882357)*(,./46984.+%%-5/%&(*55/196762./-&&&'&'*),-468792/4559)8/9-.''04)+03)'()+-1(,6.44:1--&,,.3556/7++5:0-+**$*+,46<9/565417-.*-,)$.(4.59//--*+/(+'$%$+*)0,+,.00553:/7186,6+80//...)81*+-'))))402'+0)*%*--$%%,',#%%,).4((**--8--2,*1/3,,((('#((%+,-.204450-1-03415635;610,'%$#$'+)(''%%%%&%((6756613'112/5;8:9-8,,,99/:99*2+')+,810'++,13&,-.00+6:9-..0-.000)+'*%'&)+-+.-8--.00456+34+.9,/6:5,-4+&)%(,.-.,//4/)+((())45,8:,+84112
@d350a4ab-7e01-4307-8b2d-cbf7f41512e0 ch=368 read=113007 start_time=2019-12-13T12:47:03Z barcode=BC01 runid=2c9cf7bc05858273f10e7d7ec552fc0bd742dc3e
CTCCTGGAGGCAGCCGGTAGGAATATTGCACAATGGGCACAAGCCTGAATTACATACATGCCGCGTGTATGAAGAAGGCCTTCAGGTTGTAAAGTACTTTCAGCGGGAGGAAGAGGTAAAGTTAATACCTTTGCTCGTGAAGCGTTACCCGCAGAAGAAACACCAGCTAACTCCGTGCCGAAAGCCACTTATTAATACGGAGGAGTGCAAGGCGTTAATCAGGTGCTAGGCGTAAAGCGCACGCAGGCGGTTGTTAAGTCAGATATAGCAAAATCCCCGAATCAACCTGGGAACTGCATCTGATACTGGCAGAAGCGAGTCTCGTAGAGGTAGAATTCCAGGTGGCAGTGATGCGTAGAGATCTGGAGGAATACCGGTGGCGAAGGCGGCCCCTGGACAGACTGACTCCAGGTGCGAAAGCGTAGAGCAAACAGGATTAAGATACCCTGGTAGTCCCACGCCGTAAACGATGTCGACTTAGGTTGTGCCCAGCAGGGGCGTGGCTTCCGGAGCTAACGCGTTAAGTCGACCGCCTGAAATTGCAGCCGCAGGTTAAAACTCAAATGAATTGACGGGGCCCTTAGCGGTGGGCATGTGGTTTAATTCGATGCAACGCGAAGAACCTTACCTGGTCACCGGCATCACGGGAAGTTTTCAGAGATGAGGAATGCCTTCAGGAACCGTAAGGACAGGTGCTGCATGGCTGTCGTCAGCTCGTATGTAGAATGTTAGGTTAAGTCCCGCAACGAAGGCGCAGAAGCCCTTATCGCTGTTGCCAGCGGTCCGGCCGGGAATAGACTGCCAGTGATAAACTGGAGGAAGGTGGGGATGACGTCAAGTCATCATGGCCCTTACGACAGGGCTACACGTGCGCACAATGAAAGCGCATGCACAAGAGAAGCGACCTCGCGAGAACAAGCGGACCTCATAAAGTGCGTCGTAGTCGAGCGGTTAAAGTCTGCAACTCGGCTCCATGAAGTCGGAATCGCTAGTAATCGTGGATCAGAATGCGGTGAATACGTTCCCAGGCCTTGTACACACCGCCCGTCACACACCACAGGAGTAGGTTGCAAAAGAAGCAGCTTAACCTTCGGGAGGGGCGCTTACCGCTTTGTGATTCATGGCTGGTGAAGTCGTAACAAGGTAACCCGG
+
',2-*0/*-10,/-'((+'-0+52.31.-01/:207.+',00&)+%&)'-('('&%(*,'67..*)$+'))1,),,*1-92/2*-746+,,5*),+),4+,+,,)2-).(-)'%'')+47.13242357.7/,066+-)&&+,-/10/7),1+*/)$.)')&-/0/0/-6-.-4-0*5.'(('%&&$&))'*-,0,,.-..-(&*+120,)**.02.7,1%'$($'%%(0'%'&'%'**.%*')''&&'(+.%+5/3178++.*$%%$&).-/)*26,+%%&)*)2)*&.(,,./111-/('(*(01172.&+*%(-')+0/1)1'('((+.10313//-/3,*&%$&&&%**1+****),99799/-.*.+,36060'**)++(*&&*+36+(,399)+++%&$('7+'.*1-)(-.+*+.21-&'),:773(*$1/.6*/2568-+,0042613.(,.563:9;65111)2899626//-3/,-,72*%$$$&)3510/,20140-2/,-.3292110+8-2*//'++3050-(')')'&*(,-2%&%))213:7'/-0+5631.6151/927;1-/'&''&'')*./0(*.,+'229559692,,.,./&/+,./4(*-,'(&&)0+430.$''),.2/0*,&3,0,*045-.*((*--.)+**-,.--5./+/-//4811+(..32*,-11,+*(%)+-,,,35042,(-.0.('(&'&$*+)+--%(%(),*()+2++0/)''$%'/,+('$(&'.7.,536+***)2//6:0,+,*).(,*..(,'+%#%&&'%$'&%$)'+,3:68881/3,+-/5119:4079899884,+,-/96/0/4/8-/-)(*.,&*'%&&'(&'+2-.''&+-//)''&&)*1*-%(').0)+(*+(.-/284511**&'%&,2)..9968653426&+(++.++',&&'*$#*()(301)')../%0''+.22+210)%&%*,+,.)1-326.//,,,0---789;965,)+6(')&)6,*0*(+'(4.-($.,-**,*,02.2.1.)*('&++()*,*1+*($/+(*,*+-27)-,1.*$))%()&(*+/,)%&'$&*+(/*)('*(/+)/2/*11-(/056;83/1&.,0/0/+3-..-+.3/)(*-.153/&/,
@37bd2446-4623-4b04-a703-30ddd9013ac9 ch=126 read=207467 start_time=2019-12-13T12:46:45Z barcode=BC01 runid=2c9cf7bc05858273f10e7d7ec552fc0bd742dc3e
CTCCTACAGGAGGCAGCAGTGGGAATATTGCACAATGGGGAAACCTGATGCAGCAACGCCGCGTGAGTGATGAGTTTTCGGATCGTAAAGCTCTGTCTTTTGGGAGAGAATAATGACGGTGCAAGGAGGAAGCCACGGCTAACTACGCCAGCAGCCCGCGGTATTATGCGTAGGTGGCGAGCGTTATCCGGATTTACTGGGCGTAAAGGCGTAGGCGGATGATTAAGTGGGATGTGAAATACCCGGGCGCAACTTGGAGTGCTGCATTCAAACTGGTTATCTAGAGTGCAGGAGAGGAGAGTGGAATTCCTAGTGTAGCGGTGAAATGCGTAAGAGATTAGGAAGAACACCAGTGGCGAAAGGCGACTCTGGACTGTAACTGACGCTGAGGCTCGAAAGCGTGGGGAGCAAGCAAGTTAGACACCTGGTAGTCCACGCCGTAAACGATGAATACTAGGTGTGGGGTTTCCAACACTCCGTGCCGCCACTAACGCATTAAATTCCGCCTGGGGTACGGTCGCAGATTAAAACTCAAAGAGATTGACGAGGGACCCGCACCGTAGCGGAGCATGTGGTTTAATTCGAAGCAACGCGAAGAACCTTACCATGACATCGCTGCATTACTCTTAATCGAGGAAATCCCTTCGGGGACAGGTGACGGAGTGGTGCATGGTTGTCGTCAGCTCGTGTCGTGAGATGTTGGGTTAAGTCCGCAACGAGCACCAACCCTTGTCGTTAGTTACTACCATTAAGTTGAGGACTCTGAGCAGAGACTGCCTGGAGTTGGGAGGAAGGTGGGGATGACGTCAAATCATCATGCCCCTTATGTGTGGGGCTACACGTGCTACAATGGCTGGTACAGAGAGATGCAATACCGCAGCCAAACTTTAAAACCAGTCTCGAAGTTCGGTTGTAGGCTGAAACTCGCCTACATGAAGCTGGGTTACTGGTAATCGCGAATCAGAATGTCGCGGTGAATACGTTCCGGGTCTTGTACGCACCGCCCGTCACACCATGAGAGTTGGCAATACCCGAAGTCCGTGAGCTAACCGCAAGGAGGCAGCGGCCGAAGGTAGGGTCAGCGTTGAGGGTGAAGTCGTAACAAAGGTAACGG
+
/.4**,2,25./211.1,0/)2,...-7-))+*/25/35))0)00//5::;678563+384877.-,,+.0/-/3<;11.83774638++-/:84893:;;/3('&'%%-+,3----.65&5'**4--'-**6;.31/-)0)**)((.4)--.)20/,/+/.*(+,)%.24160/471../.32810025+*264//020*08810(.045770811.-+-+/+2/.05;:98440431-*.6)*(')%')'')(.-%(('((+,.154+5(20286:9720/./2348.94.-++0+))*+,-8,8+6*(&)-&&&(*/532362..1829)((()-+--2/30-).046155463//1+))),55/,)-3/10/100+'+,/.1-,)+),*.&+,*+/0.144,++-/+%+)++,6.()&*-4+/75./032,.11..-4;.6($&&(2156758992737:83;04&3')')'-:59799-/6+,,06/.1.201,*++0)&+)'(*&&+*40:56*5+,*/(/790++*54)'&&(*+*'&'$08-97;720**%''%*),.'*-2:66633;:6:8650/+)-3562/--,(+1**(%$('#&%'*3/.&)*),*2,)**(/,4.77+())*-.*0.(+1.-384-0./21117*(%'(4748888547:6562.1++,2243389681)&,477;7;636360297*-30(('''&1*1-26((1*02596224:32.-10,209/317.*.3-14/,)&'))(&)+,-55:764%(7-(*,(.-(++.+'-44.8400,.16;///999672.3)*,3/3010-)476011.*,+,0:86-5-,16355:62752/-,-.18/;///78-/$%'(-0)(%&%.::7/40222-6'(((371*30700&17862,8/..3*1/44268-5-,,443),:556/3,-,++*,239780/-332204627-,(+)0.3696(.1-.-30//57%0+32,:9,*53222251-,*))*5031042/.06((,...12341))*-185-,-1/+0)-01)431720/...1,(.1+*+2/2-*5-)+*$'&)0+,/).-.*25*)-,06510
@961fbe31-9b7a-44ac-9782-46882f5db12c ch=122 read=146887 start_time=2019-12-13T12:46:45Z barcode=BC01 runid=2c9cf7bc05858273f10e7d7ec552fc0bd742dc3e
CAGAAGAAGCACCAGCTAACTCCGTGCCAGCAGCCGCGGTAATACCGGAGGGTGAAGCGTTGAATCGGAATTACTGGGCGTAAAGCGCAGGCAGTTTGTTAAGTCAGATGTGAAATCCCCGGGCTCAACCTGGGGAACTGCATCTGATACTGGCAAGCGGAGTCTCGTAGAGGGGTAGAATTCCAGGTGTAGCGGTGAAATGCGTAGAGATCTGGAGAGGAATACCGGTGGCGAAGGCGGCCCCCTGGACGAAGACGTGACGCTCAGGTGCGAAAGCGTGGGGAGCAGAGCAGGATTAGATACCCTGGTAGTCCACGCCGTAAAACGATGTCGACTTGGAGGTTGTGCCCTTGGGGCGTGGCTTCCGGAGCTAACGTTAAGTCGGCCATACAGAAATTACGGCCGCAAGGATTCGGCTGATGAATTGACGGGGGGCCCGCAGAAGCGGTGGAGCATGTGGTTTAATTCGATGCAACGCGAAGAACCTTACACGAATGAAGCATCCGGGAAGTTTTCAGAGATGAGAATGTGTGCCTTCGGGAGCCGTGGGACAGGTGCTGCATGAAACATCGTCATCGTGTTGTGAAATGTTGGGTTAAGTCCGCAACAGGCGCGCAGCCCTTATCGCTGTTGCCAGCGGTCGGCCGGGAACTCAAGAGACTGCCAGTGATAAGCTGGAGGAAGGTGGGGATGACGTCAGAGTCATCGCGGCCCGCGACCAGGGCTACACGTCTTTGTGGCATACAAGAGAAGCGACCTCGCCGAGCAAGCGGACCTCATAAAGTGCGTCGTAGTCCGGACTGGAGTCTGCTATCGACTCCATGAAGTCCGGAATCGCTTCAGTAATCGTGGATCAAGTGCCACGGTGAATACGTTCCGGGCCTTGTACACCGCCCGTCACACCATAGGAGTAAGGTTGCAAAGAAGTAGGTAAGCAGCCTTCAGGAGGGCGCTTACCGCTTTGTGATTCATGACGCAGAGGGTGAAGTCGTAACAAAGGTAACGG
+
$'%*+'*+%('0+()+)062211-//6/*,,(+,-+/02+3(*'0)*+-45/-*)((-+8,,1115+/,+,/,-/893646690))()$,67476:8*301*-.1+,274/%&.0+,35/)33-,2.2272109-084433..-,&(&((506/*($'%'%%&(*5449,*+./0+./,1.--/+0872-,,,1:74/53-,178/.-,-333:1/,&(-)4.+/4374675++0*01'60678/+.3776/2.+-('()+')*,)288971*,*+,422,/'(&+0+3&,+12+:,0(/038:+*.664806*&((-.2+:98+.---,9760..//,(-*/0+,)3.&$%(*/.)+*&**)),&+('(+01/51,,-,,111-59$$$%%&%(*&)//)'&&**,)*,$4*%)&'(*,*/0568223-.696-43*)-&$%'&(*-001-//061/083:50637300104:884)(.,(+1..5.,+')(&')'*)(1008)-,,$%()99.-*++*+/...+11-+**.-3358192)+7:46*',+5),,,-./.12,-$$%&(/32/-(''&*'/+,,05:10018/587;99..74*,109'120/0)*-%51+,/-/2123.6..8:10,.1*/(1-8.8&2()2)()%%+*03416+/-./20-%**13,*.*--2..11&()335870-&(+/3-87**(+(32&*'(+:69477775,-+-)%)%%&%%$%)*161*)&))).05875,(-&'**+/7265843988565920358777587993./1+)%/,*+--/(%$&(0(),459561,-)**(0-0962*,&&#$%*-6-/-/02210-&%(',1*.+33..7205/168)'435.7-)*,-.1+(11)*71--))&$%'''%%($%1)530150+&('&)(),+(&')('-*335%*.'*/+,*+,,+1-(,13723024:,'('&)'*()&*,,/)'+()&&$+2/29*-+,+./*7
@d6f976a6-ecb2-46b3-9b22-135b870a8392 ch=348 read=97708 start_time=2019-12-13T12:46:36Z barcode=BC01 runid=2c9cf7bc05858273f10e7d7ec552fc0bd742dc3e
CTCCTACGGGGAGGCAGCAGTGGGGAATATTGCACAATGGGGAAACCCTGATGCAGCAACGCCGCGTGAGAATGATGAAGGTTTTCGGATCGTAGAGCTCTGTCTTTGGGGAAGACGAAGCCCGGTACCGGGAGGAAGCCACGGCTAACTACGTGCCAGCAACCGCGGTAATACACGTAGGTGGCGAGCGTTATCAGTTTACTGGGCGTAAAGGGAGCGTAGGCAGATGATTAAGTGGGATGTGATACCCGGGCCAGCAGGTGCTGCATTTCAAACTGGTTATCTAGAGTGCAGGAGAGAATTAAGATTCTAGTGTAGCGGTGAAATGCGTAGAGATTAGGAAGAAGAACACCAGTGGCGAAGAGCGACTCTCTGGACTGTAACTGACGCTGAGGCTCGAAAGCGTGGGGAGCAAGCAGGATTAGATACCCTGGTAGTCCACGCCGTAAACGTGAATACTAGGTGTGGGGTTTCAACACCTCCGTGCCGCCGCTAACGCATTAAGTATTCCGCCTGGGGAGTACGGTCGCAAGATTAAAACTCAAAAGGAATTGACGGGGACCCGCACAAGTAGCGGGCATGGTTTAATTCGAAGCAACGCGAAGAACCTTACCTACACTTGACATCCTTGCATTACTCTTAATCGAGGAAATCCCTTCGAGGACAAGGTGACAGGTGGTGGTTGTCGTCAGCTCGTGTCGTGAGATGTTGGGTTAGAATCCCGCAACGAGCGCAACGCCCTGTCGTTAGTTACTACCATTAAAGTTGAGGGCTCTAGCGAGACTGCCTGGGTTAACCAGGAGGAAGGTGGGGATGACGTAGTCATGCCTTATGTGGGGCTACACGTGCTACAATGGCTGGTACAGAGATGCAATACCGCGAGGTGGAGCCAAACTTTAAAACCGGTCTCAGTTCGGATTGTAGGCACAGAAACTTCGCCTACATGAAGCTGGAAGTTACTAGTAATCGCGAATCAGAATGTCGCGGTGAATACGTTCAGGTCTTGTACACACCGCCCACCATGAGAGTTGGCAATACCCGGGGAGATGGCGAGCTAACCGCAAAGGAGGCAGCGGCCGAAAGGTAGGGTCAGCGATTGGGGTGAAGTCGTAACAAGGTACCGGAAGATAGGCGACGAGCCGTGGGGTTAACACAAAGAGACACCGACAACTTTCTTCCTTTCAGCAAAGCG
+
**3,,/2379.(.10'211176;;.+52-/4,,-34:98,'%*-+/:++,9:6531479889:79821,%'&((*,0173*5:;-:1;49866210335574672:9-79,+/((%&)(&,((+50,/,$*/+.-)1+.---32../414576:99;22,*%4-011:3/2/--&)*0,3,+3640055508000(0,992331*/-/2455(10).-58:4:8./8:7272.&+-5<92-*('*-/.5/*1.)%%#%$.+1()+45.78(+*/014772;00.01,.0129279.*)(&$,&'((/+5,*,/71*)*)./.0,60**055,,+**-7.041&&---26223;56547/,.('(*,663423/66221/0551/./..-./0302245+0-)+-/47:;-,/12:*.2.1).0--1799;3.05768.9+*+79:77:<5-*0/1;0--.*100))+477-;0469768705%'+-.4249.-)*'))000610'*.8;642679698)')*+-2---051-,+3+4;;2470386).,//3165718;30/82+*).-)(()-.0-*,+16.1;:07672../)-/%2)-.16235--,,,3.*(&&'('%',/.-((-+.-19///-.3040.)$&&),,(/9*6:3*%//089;,9/658/075694101/*123571011188:94243335782600..8/&)&)5/*(0/1/(),.-8.,/-.5&&)/-0700+;---98760,-652)1+*'170264*&++''/12588:614&*($%(+,2*(1+/-/1//-34-.*)%%))+/'')%(0',/../++65.60/*,)*.9970://.//1,3.)/*,'((23625-./;67/+)0)20,,1/3850284/:;857(25430(,-01.2,-3-.*,'&#((,/6.(*-4//6/--11,1-+,482.,+,6...013/700-.+)1,03,+92128386<9:9:8785463&.655280102..+/8/42*%)(*')**(,.1-10120.)1*(,-'((-,-''(*,-+-.2,'-*,'+*'((*022.333/20(,,+.15+++.///.0606850,/+*,3375:20((%*$213602-.71,)-089$%/1*-3)43)/4/3-,,/5)&&&%015:89:,.)+60776-,/63')%'%%$&$#
@01d67142-7a97-4263-a1a0-663d09afb242 ch=153 read=115296 start_time=2019-12-13T12:46:34Z barcode=BC01 runid=2c9cf7bc05858273f10e7d7ec552fc0bd742dc3e
CTCCTACGGGGAGGCAGCAGTAAGGTACTTTCGGCAATGGGAAACCCTGACCGAGCAACGCCGCGTGAGAAGAAGAAAGGTTTTCCGGATTGTAAGCTTCTGTTATAAAGGAAGAACAGGCGGCTACAGGAAATGGTAGCCAGTGACCAGTACTATTAAGCCACGGCTGACTACGTGTGCCAGCAGCCGCGGTAATACGTAGGTGGCAAGCGTCATCCGGGTGTGGAAGGCGTAAGGAGGAGCAGGCGGCAGCGAAGGGTCTGTGGTGGCCTGAAGCTTAACTTCAGTAAAGCCATAGAAACCAGGCAGCTAGAGTGCAGGAGAGGATCGTGATTCCATGTGTGAAAATGCGTAGATATATGGAGGACACCAGTGGCGAAAGGCGACGATCTGGCCTGCAACACGACGCTCAGTCGAAAGCGTGGGAGCCGTGGATTAGATACCCTAGTAGTCCACGCCGTAAGCGATGAGTACTAAGTGTTGGATGAAATAAAGTTCAGTGCTGCAGTTAACGCAATAAGTACTCCGCCTGGAGTCAAATACGTTCGCAAAGAATGAAACTCAAAGGAATTGACGGGGGAGCCCGCACAGGCGGTGGAGCGTATGGTTTAATTCGAAACGCGAAAGAACCTTACGGTCTTGACATACTCCACCAAAAGGCTCCAGAGATGGAGAATAGCTATATGAGATACAGGTGGTGCATAGTTGTATCGTCGAAACTCGTGTCGTGAGATGTTAAGTCCCGCAGCAGAGCGCAACCCTTATCGTTAGTTACCATCATTAAGTTGGGGACTCTGAGACTGCCAGTGACAAGCTGGAGGAAGGCGGGATGACGTCAAATCATCATGCCCCTTATGACTATATAAGGCTACACGTGCTACAATGGATGTAGTGCAGAGGGAAGCGAAGCCGCGAGGTGAAGCAAAACCCACGTAAAACCATTCTCAGTTCAGTTGTAGTCTGCAACTCGACTACACATGAAGTTGGGAATCGCTAGTAATCCTTGAATCAGCATGTCGCAGTGGAGCGTTCTCAGGCGCTGTACCGCCCGTCACCACGAGTTGATAACACCCGAAGCCAGTGGCTAACCACCAAAGGAAGAGCTGTCTAAGTTGATGATTGGGAGTGAAGTCGTAACAAGGTAACCGG
+
.10,,/3('*.'.//-01-195+2))&%(-,11987:6/+'),+14)*,/06+.(,*',))+*,-/*''(((+(&,+(+,/73./'0*(1,+-:4(,0//8708/.02+0*.1)043&*('***+/0(+'+*,+-10.//8),,*)*+&()&'1*1-4.&/..0/7//-/./-2&/%$%-*/,32/4701(%&'&'+445.,,-.8139356698844,.'('+.2/.0408-;.,..00&..1184484.1-%'&,/-,-4/,,&*%())(('*%&(&,((,2.'0/394/3:47-,07./*-/5**)**,&')*1/)..))*/6572(-(('3,1+*(*''()*++()666539944-/4-)-($$(+./04475*,-)*--0310/0/10,,/,.02.1&%'(,,012''(/%&)*)+.777-*%+)*,/*'8(.,200/6+)'(1..17'&((,100-4'-,./**+,,23.)**+*<0:/2,$#(,06225661248886743343210-2+,02./)1461+,1,.)%$%$)*((*10/:2+,.1*))4,,+.'(+938--,*../222&,10+%)-7+(+&'%(,+/556://0-1+*-23;:2841,'(*%&&'++0,&&%)(0,*,)-+*/---1),%//1,$'&,1.',-..2+,*++.661/,%,,(()*,1/-,'++844316257+.176(40/()$--375.(%$&'(57665222213507.)'&'(0%$$$%'()%''**,&02*,4-.--3.*++4/2:798/8/4+6.9.6913220,)%&,/36682120,).)$%&/.+/.+1+4-+6-,75557551641228705(/+*&*)(+-+,#&),,)%4-840)%'&*/1248669:;6.+&%*/031+'(,)*,+--0/-1,+*)&*'**03%,.:;-68-')'+2;;809199213(+-994/8...9799778/0//.//5841*,),,.+-5668+.-/6460/(,&%*1)(,-1:0:)+-2377.))%).0(&).++622*$'))((&$$%),//2..,-'(((*+/01301.0+.&+('&+*','%,730.''&('(+,26.*(,((%&()*+)+,0+,7-.-/+:+)1-$**$(,(*.45765*('(().,1,4
@96b71f10-b886-47e9-bb24-8a98e067b573 ch=204 read=94468 start_time=2019-12-13T12:46:26Z barcode=BC01 runid=2c9cf7bc05858273f10e7d7ec552fc0bd742dc3e
CCGGTTACTGTATTTACGACTTCACCCCAGTCATGAATCGCTAAAGTGGTAAGCGCCACTCGAAGGTTAAGCTACCTGCTTCTTTTGCAACCCACTCCCATGGTGTGACGGGCGGTGTGTACAAGGCCAGGAACGTATTCACCGTGGCATTCTGATCGATTACTAGCGATTCCGACTGCATGGAGTCGAGGTTGCGAACTCAATCCGGACTACAGCGCACTTTATGAGGTCCGCTTGCTCTCGCGAGGTCGCTTCTCTTTGTATGCGCCATTTGTAGCACGTGTGTAGCCCTGGTCGTAAAGCCATGATGACTTGACGTCATCCCACAGCTTCCCTCAGTTTATCACTGGCAGTCTCCCCAGCCTGAGTTCCCCAGCCGGACCGCTGGCAACAAAGGATAAGGGTTGCGCTCGTTGCGGGACTTAATAACATTTCAACACGAGCTGACGACAGCCATGCAGCACCTGTCTCACGGTTCCCGAGAGCACTCATCTCTGAAAACTTCCGTGGATGTCAAGACCAGTGGAGTTCTTCGCGTTGCATCAGGTAAAACCACATGCTCCACCGCTGTGCGGGCCCCGTCAATTCATTTGAGTTTTAACCTTGGCCGTACTCCCCAGGCGGTCGACTTAACGCGTTGGCCCGGAAACCGCCTCAGGGCACAACCTCCAAGTCGACATCGTTTACGGCGTGGACTACCAGGAGTATCTAATCCTGTTTTACTCCCCACGCTTTCGCACCTGGGCGTCAGTCTTCGTCAGGGGGCCGCCTTCATACCATTGTTCCTCCAGATCTCTGCGCATTTCACCGCTACACCTGGAATTCTACCCCTCTACAGGACTCAAGCTTGCCAGTATCAGATGCAGTTCCCAGAGTTGGCAGGCCAGGGGATTTTACATCTGACTTAATGAAACCGCCTGCGTGCGCTTTACGCCAGTAATTCCGATTAACGCTTGCACCCTCCGTATTACCGCGGCTGCTGGCGCAGGTTAGCCAGTGCTTCTTCTGCGCGGGTAACGTCCGATGAACAAAAGGTATTAACTTTCTCCTTCATCCCCGCTGAAGTGCACAGCGAAGGCCTTCTTCATACACGCGGCATGGCTGCATCAGGCTTACGCCCGGTGCAATATTCCCCTGCTGCCTCCGTAGG
+
20/307.,,+.*-6+(+/&./71.8:7-22575865;74,*((/3.035477).171()*/&(+(,+,2(+-/-,)$#()0(.88,(,./143$'(680*-1)+*&))+&+,-,22+-,0/337+3.*(+($$)')%$/()+0,/-3./1:6244,.()+,*,*,-.016:79.-+1$&(1--')+,.'**02/.&&$)+4*8..2.7/73-1''-),'+-43-0,*).00)(*-+%).0/.**+*(*+-.///,.,380(+,-)+35:/:6**/.21022221.+,.07.',)))'(,-)'0,+,*,+,,-+/.038844,52-).+(-,3,5/,1$&+:,+,6/*-.3.(/010-*&$%&($%*/483846+&./,12297/109/10+-.8)0-:57)-*,+612034668;587:6427-5*$(,+18-(()(.*-1011230.-+0../8+7&/,1114:566521+,,327374-++'&&#'(2151/-.)+/,()-/;;02:;664-..4-532()())'(18-08846639.1137&)&.(59.34.,--.2553/21,'+&'',+1.496*''*+476416:31/+1:;-2-*&$#'(14-5/1-326+(.48(464345699:86604-%&+((+-+-'++%('-.))($%(),20,++*4+./02220143490&+175678:42,,.7/3/')+/05,,2/8...;38+%.09-4-%)**29.-&&'-554137255/3378<7/-1,,3:4.05.04271'&)+2'(-'/335/6)+,443134.65544;:1049.39..,.3/+)*(0907,930-,-+-/-35-0/10,*+2204/%...55366527739<.8.)&&)-8'&#$'+--)753,-1--%&')*0**,+/*5)'%$&(/4/3946666420)+(')114.,,-5:9;7712/9/:06707./.4:3/.,-54701281-4,,,55,3,+**')+,--$&'%)*),3737<76..*(.4435:9642*$*+))'(/6/*,/..1-/('*-*(-/2.73*,0/0-/24.2/')'+$&'%*&''-+785:67;7,-,-(/-11-,*+-02435316/1741.%**47*'$)%()),.5450..,*-))*5246349,:
@473188ab-572a-4d2a-ad46-82057929944b ch=357 read=171058 start_time=2019-12-13T12:46:18Z barcode=BC01 runid=2c9cf7bc05858273f10e7d7ec552fc0bd742dc3e
CTCCTACGGGAGGCAGCAGTGGGGAATATTGCACAGTGGGCGCAAACCTGATGCGCTGTCGCCGCGTGTATGAAGAGACCAGGTTGTAAGTACTTTCAGCTGGGAGGAAGGAGTAAAGTTAATACCTTTGCTCATTGACGTTACCCGCAGAAACACCGGCTAACTCCGTGCCAGCAGCCGCGCGGTAATACGGAGGTGCAAGCGTTAATCAGGATTACTGGGCGTCACAAAGCGCACGCAGGCGGTTTGTTAAGTGGAATATGAAATCCCGGGCTCAACCTGGGAACATCGATACTGTAAGCAGTCGTAAGGGTAGAATTCCAGGTCGTAGCGGTGAAATGCGTAGAGATCACAGATACCGGTGGCGAAGGCAGCCCCCCCCTGGACGAAGACGGCGCTCAGGTGCGAAAGCGTGGGGAGCAAACGGATTAGATACCTGGTAGTCCACGCCGTAAACGATGTCGACTTAAGGTTGTGCCAGCGGGGCGTGGCTTCCCGGAGCTAACGCGTTAAGTCGACGCCTGGGGAATGCAGCCGCAGGGTTAAAACTCAAATGCGGTGTGAGGGCCACTGGCGGTGGAGCATAATAGTTTAATTCGATGGCGCGAAAAGAACCTTACACCAGTCTTGACATCCACAGAACTTTCCAGAGATGGATTGGTGCCTTCGGGAACTGTAGAGACCTTGGGTGCTGCGCTGTATCGTGTTGTGAAATGTTGGGTTAAGTCCCGCTTGAGCGCAACCCATATCCTTTGTTGCCAGCGGTCCGGCCGAGAACTCAAAGAGACTGCCAGTGATAAACGGAGGTGGGGATGACGTCAAGTCATCATGGCCCGCCACGACCGGGGCTACACGTGCTACAATGGCGGCGCATACAAAGAGAAGCGACCTCGCGAGCAAGCGGACCTCATAAAGTGCGTCGTAGTGGTTGGAGTCACGCTCGACTCCATGAAGTCCGGAATCATGGTAATCGTGGATCAGAATGCCCACGGTGAATACGTTCCCGGGCCTTTATTACACACCGCCCGTCACACCATGGGAGTGGGTTGCGAAGTAGTAACACAACGCTGGGAGGGGCGCTTACCGCACAGCCCGATTCATGACTGGGGTGAAGTCGTAACAAGGTAACCGG
+
,11/**+&39+-5.,/-')*+13'.+2)6*))*,+.244&%#+)0(/1//+.')**,)-*%()+.44232354/(''%*.,-3/6&+.3(*-./;90''$#)+)'+-*+.1(*,.50,).-0.12-68,*5680/1-,.31;2291-.-%(+(%0/-.**(0,+,884799:6/1--.3..&)*,,4200237-,.),.3-))-01.0-0(.8)5++,680*($(%%%*/,(*,.(/)--(1/'/495*3,-'))&''$$$%$(2-(33+(.,*+//'6.3.52(((%%%$(*%-,(%&&&&$&'($(&&*)+&*'4+6,:'(10/((((/010.),/,*.28943'')**"#&*2./,))(&+/.*-**,-(0527-7./*,/89;3621160/4-.05*,686+(**)###%(/5.*)25;8418)-)((3/026,/65/0234-015:889;08//112;:8240*)*+0.--864'*(&,51122582262-*--*+.12//-1,+206../.,-,176682((+)*1/.11-1&-,))./7/*.,--2&(('),,*)&%'('*'#%#$&%)(&**))',-&&*%-3:85:7;21.'&$')./15*((.*4-6,++&(#$)6538333665.-,-46634;46()()+/075/-/-4014.0.+$-).)+654+''+,+&&&&,-./1,*+++,()&(.0653;10./51++084:81;23/4.,&$$$$'(1//137*.*',014+,7*(,4./:7466950+1.2/'%(+*+3557(('+)11212,-.-+*+,+'%'%&'.*58*023650-006,134:7)*%&'((%.,(('+0/&7553.,)&(()1641080/*%%(.*)*-01464()&&)'()61688754/.)+.3,23;66656587:6/356287674)*&(&.,,)++-%)%()///2347575.3,.,*2.3867),'004:8:6:8:::90,+(+049*(,,7/.-95./-+/7(%-0.3))/'&+&%'*,.08/9:,.:200//8375:2++++/.1510),*&'$'%)&'&&-(*$&)+0,**/..,1-2-,6-'*&'**-.*,329/%-)(,0.2-'')-,+,6&'$&*+4,*12-4.+/
@ff16f5f4-69a8-40ea-855e-4b170a213f95 ch=180 read=181790 start_time=2019-12-13T12:46:09Z barcode=BC01 runid=2c9cf7bc05858273f10e7d7ec552fc0bd742dc3e
CCAGGCGTTTGCCATTACGGCTTCACCCCAGTCATGAATTCACCAAAGTGGTAAGCGCCTCCGAAAGGTTAAGCTACCTACTTCTTTGCAACCCATGAGATTGTGACGGGGCGGTGTGTACAAGGCCCAGGGCCGTATTCACCGTGGCATTCTGATCTCACGGTGCAGTTCCGACTTCTGTAGGTCAGGTTGCGAACTCAAACCGGACTACGACGCACTTTATGAGGTCCGCTTGCTCTCCTGCCAGGTCTTCTCTTTGTATGTACGCCATTGTAGCACGTGTGTAGCCCTGGTCGTAAGGGCCATGATGACTTGACCTCATCCCCGCTATCAGTTTATGCACTGGCAGAATACTCCTTTGAGTTCTGGCCCGGACCATGGCAGCAGACAGGGTTGCTTGCTGTTTGGACTTAACCCAACATTTCACAACACGGGCTGACGACAGCCATGCGCAACACCTGTCTCACGGTTCCCGAAGGCACATTCTCATCTCCTGAAAACTTTAGGATGTCAAGACCAATTGGAGTTCTTCGCGGTATCTGGTGCAACCGGCCGCTCCCACCGGCGTGCGGGCCCCGTCGAATTCATTTGAGTTTTAACGGTACTCCCAGGCGGTCGACTTAACGCGTTAGCTCCGGAAAGCCACGCCTCAGGGCACAACCTGCAAGTCGACATCGTTTACGGCGTGGACTGGGTATCTAATCCTGTTTGCTCCCCACGCTTTCGCACTGAGCGTCAGTCTTTGTCGAGGGGCCGCCTTCGCCCACCAGGTATTCCTCCAGATCTCTACGCGTCACCGCTACACCCGGAATTTCCCCCCCCTCTGAGACTCAAAGCACCCGGTATCAGATGCAGTTCCAGGTTGAGCCCACATCTGACTTAACAAACCGCCTGCGTGCGCTTTACGCCCAGTAATTCCGATTAACGCCGCCTCCGTATTTACCGCGGCTGCTGGCTGGAGTTGGCGGTGCTTCTTCTGCGGGTAACGTCAATGAGCAAAAGGTATTAACTTTACTCCCTTCCTCCCCGCTGAAGAATGCTTTACAACCCGTGACCTTCTTCATACACGCGGCGGCTGCATCAGGCTTGCGCGGTATTACCAATATTTCCCTGCTGCCTCCGTAGG
+
9+'*&&'*-''++$%+(,,',-6007850224-'')$$(&'%)(35()(*464101,45-3+',1(++600)'),179+.67:-48,)-.,-74&(($'&,)))215'693357312../2490;4:4+2,*,'&'%)**-3606/90,1<-1541.')()+1'&%$&*-//..2470-+,&),+-/141902)(568//1()*,+:7443443'+(*.6810/-/-.,-*01.,)-+013-+)&%)*(&'.+67097.-,.2/'-*16/27..+.+))*)+,)/,./:7.1999,/-+*,+3630-./''&##%&222459157)%&*$)+*+-9-++$*+.+/)($&$$&$&(-&'+$%&+3+)$%'(%'*3,.3&))3,-*2**&'$*,(1+%'(&()+(.50/.-)''.--1-11907:.,.//6311)'..0146657,,,;-961&0-+32392332,-)*'*+.1(*()'&(()/.283598983;+,.490/+-3'$-)*;878,0),-;,%'((&%'3*)%*((()&#$&'#%&(%%''00$()-()%')('0/&##%((./6.2:4((,-&0)8-40/3.+(.-33))*)'&&(*+2-*$(00098788.9-:-:88508/-.31547263*,71303:45,-76/./032,(%&(+)+.456455,)/*()1+)&(*2,(&'&%%*/0114104.00;9,/,2,+*)++--53.*)%%&%(03,+,*-1.+0,*)*(%27183945;7:9548*'*,%)(+,.77)+,,+,02218854*(%'&*-4(-/.0-39,2-0-03,+'.1861-*+&)*./156-)-&*)2,,(1/211-05666155.6'%+,,-)).9:-+./0210//024549675:4;:9998772*%&''&.+72+)+.)0-922134935/++%$)+)+.*'')/.,/6+,-2.128520+&))$(+.%'(*,.)+-216;68::2.'',11/.0+911145082'-(+,1805*+20(--46'29*.+/0*'(()('/(()*')+01*/4,87+&()&//0458<:7631*//)+'&())+/10-0.67,6-*+-2'-,*(1%%*+:2.20(+00/05635451-.1.7(
@49a59892-8b87-4b60-a6e2-ec5e0134bfec ch=357 read=171038 start_time=2019-12-13T12:46:07Z barcode=BC01 runid=2c9cf7bc05858273f10e7d7ec552fc0bd742dc3e
CTTTCTTACAGGAGGCAGCAGTGGGGAATATTGCACAATGGGCTTGGCCTGATGCAACCATGCCGCGTGTATGAAGAAGGCCTTCGGGTTTGTAAAGTACTTTCAGCGGGGAGGAAGGAGTAAAGTTCACCTTGCTCATTGACGTTACCCGCAGAAAAAAGCACCGAAGCTAACTCCGTGCCAGCAGCCACTGATACGGAGGTGCAAAGCGTTAATCCAGGTGCTGGGCGTAAAAGCGCGCGCGGAGGCGTTTTGTTAAGTCAGAATGCGAGAATCGGGAGCTCAACCTAGAACTAAAATACGATAGCAGAAGCGAGTCTCGTAGAGGGGTAGAATTCCAGGTGTAGCGGTGCAGTACGTAGAGATCTGGAGGAATACCGGTGGCGAGCGGCCCTGGACGAAGACTGACGCTCAGGTGCGAAAGCGTGATAAGGAGCAAACAGGATTAGATACCCTGGTAGTCCACGCCGTAAACGATAATCGACTTGGAGGTTGTGCCCTTGACGTAGCCGGAACTAACGCGTTCAGATCGACCGCCTGGGAAATGCAGCCGCAAGGTTAAAACTCGATATGAATTGACGGGGCCGCACAGGCGGTGGAGCATGTGGTTTAATTCGATGCAACGCGAAAGAACGCACCCACCTGGTCTTGACATCCACACGGAAGTTTCAGAGATGAGAATGTGCCTTCGGGAACCGTGAGGACAGGTGCTGCATGGCTGTCGTCAGCTCGTGTTGTGAAATGTTGGGTTAAGATCCGCAGCAGGCGCAACCCTTATCGCTGTTGCCAGCGGTCCGGCCGGGAACTCAAAGGGAGACTGCCAGTGATAAACTGGAGGAAGATGCAGGGACGTCAAGTCATCATGGCCCTTGACCAGGGCTACACACGATGCTACAATGGCGCATACAAGAGAAGCGACCTCGCGGTAAAGCGGACCTCATAAAGTGCGTCGTAGTCCGGATTGGAGTCTGCAACTCGACTCAGTCGGAATCGCTAATCGTGGATCAGAATGCCACGGTGAATACGTTCAGGCCTTGTACACCGCCCGTCACACCATGGGGAGTGGGTTGCAAAAGAAGTAGGTAAGCTTAACCTTCGGGAGGGCGCTTACCGCACTTTGTGATTCATGACTGGGGTGAAGTCGTAACAAAGGTAACCGGAAGG
+
++'/*--*+%2*''&)/24448199++6/)7+(''(,0/*,,('%(%,''(123./%/,11+1.-.034867633,,.,406375.0**5)*729+./222:60+.//7:+*,+*,**%'(-/,+,2'&*//6,0385/8,),-01-241*,+.*,*,)'#%$*(%'*&(/.30007&0'*,,(1/.0/$+$$&(&(&&%)*(,/.3*)*,11/1.1(&2+,'%%+13324090*))-1).*,'-%'(()*172*1-4../.**'*'$%%'&-0-0(-'&(,.6772,(%**1**%&(('%&'%'$%&&$+&$%%'.330367/.+-,1+*)&1(1+/''-&*%##**'))%%%$$$)&-('()-0/-0/+3-0969::6:241-('0,%*73-'-,+++0.++///006663'+,.04&')&&&(()%()(.*')+9;:7.59-20+*72(130-/8877180./46;8455/,,,)$$&(0-.')*1)**-4*,+72++2($&(),--1)-*(&-080++)'+%&())+3678755655-'))*%,'+/-,-13+3061;:733,%%),55.7-/+*-3620+.+./6315/2//61),--.*+(),/,,5572--.-256/+(((,*'$(-&'%'''(05356886:4024,/&%%$&))$%(+:800/.//730,*0-,/3586:63;:29451,''/*443789897771.5-+-69:869/++,..85090004::32-6&-4/:-.*'04314568.2987:9:9=949535))8./:1.9/-03719+5/63,53.3-/2.0+*,*(++98890../-012<<:992.3.)+*$)')&(1''(+686.-13486*)(%'**(-++2.*--6+0**&''**'*,86567:727605588974++'*)&&+++0/0())'&(.*(-0;878768)82+)336787/4,+,/,,.105.-**+.698171110././,.03.51702-0..*,+-24;86800073(52),4:73192121387&0/3-2-++,--08318.-.2-.-0257399+)(*,3-07,..56+%+*),),&&(&$$&&7*786;7*:/+/111/01-))')-/1*.2,-2469567779:7983,-00-.0,()216;)0-5699:4;.---
@2c3aeed2-96dd-4209-8330-50b9fd955fe7 ch=134 read=107178 start_time=2019-12-13T12:46:07Z barcode=BC01 runid=2c9cf7bc05858273f10e7d7ec552fc0bd742dc3e
CTCCTACGGAGGCAGCAGTGGGGAATATTGCACAATGGGCGCAAGCCTGATGCAACCATGCCGCGTGTATGAAGAGGCCTTCGGGTTGTAAGAAAATTACTTTCAGCGGGGAGGAAGGGGTAAAGTTAACAACGCTTTGCTCATTGACGTTACCGCAGAAAGCTACCGGCTAACTCCGTGCCAACAGCCGCGGTATGCAGAGGTACAGCGTTGTGAATTACTGGGCGTAAAGCGCACGCAGGCGGTTTGTTAAGTCAGATGTGAAATCCCGGGCTCAACCTGGGAACTGCATCTGATACTGTAACAGGTCTCGTAGGGGGGTAGAATTCCAGGTGTAGCGGTGAAATGCGTGAGATCTGGAGGAATACCGGTGGCGAAGGCGGCCCGGACGAACTGACGCTCGGAGTGCAGCGTGAGGAGCAAACGGGATTAGATACCCTGGTAGTCCACGCCGTAAACGATGTCGACTTAGGGTTGTGCCCGCTTGAGGCGTGGCTTCCAGAGCCTAACGCGTTAAGTCCTCGACCGCCTGGGGAGCCGCAAGGTTAAAAACTCAAATGAATTGACGGGGGCCCGCACAAGCGGTGGAGCATGTGGTTTAATTCGATGCAACGCGAAGAACCTTACCTGGTCTTGACATCCACGGGAAGTTTTCAGAGATGAGAATGTGCCTCCGGGAACCGTGAGACAGGTGCTGCATGGCTGGTCAGCTCGTGTTGTGAAATGTTGGGTTAAAGTCCGCAGCAGGCGCAACCCTTATCCTTTGTTGCCAGCGGTCCGGCCGGGAACTCAAAGGAGACTGCCAGTGATAAACTGGGGAAGGGATGGGGATGACGTCAAGTCATCATGGCCTTACGACCAGGGCTACACGTGCTACAATGGCGCATACAAAGCGACCTCGCGAGAGCAAGCGGACCTCATAAAGTGCGTCGTAGTCCAGTTGAGTCTGCAACTCGACTCCATGAAGTCGGAATCGCTAGTAATCGTGGATCAGAATACGGTGAATACGTTCAGACGCTTGTACACCGCCCGTCACACCATGGGAGTGGGTTGCAAAGAAGTAGGTAGCTTAACCTTCGGAGGGCGCTTACCACTTTGTGATTCATGACTGGGGTGAAGAGTCGTAACAAAGGAACCGGAAG
+
/,5)().+,'.-2267678453&0,,3982//01932:741169/19500,*,+%.003/991---,+11/23%)).*)*2/16/.,()'(&235,&-&)+42*(*+/9:,*.5.5.3/'&.9.)(1*(,))+&(,+++557020-.16/9+/5*-+),)&&&&*-)&&()-4./0-)***0.(/)),3-1'/12,(.%.'-,)+,',-.,4''%'*.3-145:::77:<8//-0(,&,*(*+)009*+/919/7:12485.%0/()31-/43317/97;7,6/+30.0//063/00,,,-%#$&&'.-/07782/'1,4*)(),)/,6()3-+*$$&'-100'2,&''+-+,,0776;0-2++4/41717,6,++-1-401+0(%(420)')(''(,*,/2,0),,)))*)4/2%.*(,.97777<;,4++&))'.7*//&-$%%'*./02:9:;;662/0/251/+.+++&*.-).)07,%)/(-+/3.1528328-+&('*4-.6;87671906,-.&'*016-+0'$$,-(''(++0+,+7+8.:79,.0407+.//406/46*299-)8-),+.,1-/1:66-+--73//066<714360.01031(0,0/17/1533230220.0.2,1.//5564/014*(*).;862.-,+-31+*.,,0722851**964:04../2426+7799;942,0)&(#%$&$#%&)*65317&,(*82.*0-1576:6:/./2.*-.%3'(81/0/*295.5245/073+0//:10..072//2224092--((&&(')1(,,16779/0,++,/1(.+,1+(()(/)&())45-2234776-((+-/00++**,+'&%%)*5+(11,5-.-*+,,(%&)-.966;96888632.)(+.86689892('(%)/)'(,420++*%%.7/0-+,-/368,66+.%-)3*()+,99919011/,-,2924130..1)5-669/00//538333987.01-14:2&3+53&&1++73484'+%0+**''(*+/2332:8/0840/03-4/.+&'))/34<621:1')+'**,5-,%%$%0)9:95:-4*)*%0144914/*.18911456;5760,,-)-/+---.(*(,8689:769,+/-261/10&%
@a9b04ecb-8e22-47de-a4a5-b72106302559 ch=109 read=203031 start_time=2019-12-13T12:46:07Z barcode=BC01 runid=2c9cf7bc05858273f10e7d7ec552fc0bd742dc3e
CTCCTACAGGAGAGCAGCAGTGAAGTGTTGCACAATGGGCGCAAGCCTGATGCATACATGCACCGCGTGTATGAAGGCCTTCCGGGTTTAGCAAAGTACTTTCGGAGGAAGGGTAAAGTTAATGCCCTTTGCTCATTTGACGTTACCCGCAGAAGAAACACCAGCTGCTCATTGCCAGCAGCCGCGGTAATACAGAGTGCAGCGTTAATCAGATACTGGGCGTAAGCGCACGCAGGCAGTTTGTTGGTGGATGCGGAAATCCCGGGCTCAACCTGGGAGCTGCATCTGATACTGGCAAGCGGAGTCTCGTAGGGGTAGAATTCCAGGTGTAGCGGTGAAATGCGTAGAGATCTGGAGAATACCGGTGGCGGCGACCCCCCCTGGACCGAACTGACGCTCCAGGTGCGGTAGGGGAGCAAACAGGATTAAGATACCCTGGTAGTCCACGCCGTAAACGATATTGACTTGGAGGTTTGTGCCCATGGGGGCGTGGCTTCCGGAGCTAACACGTTAAGTCGACCGCCTAGAATTACAGCCGCAAGGTTAAAACTCAAATGAATTGACGGGGGGCCCACAAGCGGTGGGACATGTGGTTTAATTCAGTACAGCGCGAAGAACGCCTTACCCACCGTGCGGCATCACGGAAGTTTTCAGAGATGAGAATGTGCCTTCAGGAACCATGGGATTGCTGCATGGCTGTCGTCAGCTCAGTAATTTGTGAAATGTTGGGTTAAGTCCCGCAACGAGCGCAACCCTTATCCTTTGTTGCCGCTGGTCCGGCCAGGAACTCAAGGGAGACTGCAAAGTGATAAACTGGAGGAAGGTGGGGATGACGTCAAGTCATCATGGCCCCTTGACCAGGGCTACCACGTGCTACAATGGCGCATACAAAGAGAAGCGACCTCTGCGAGAGCAAGCGGACGGCCTCGCAAAGTGCGTCGTAGTCGGATTGAGTCACCTGGCGGCACAAACTCCATGAAGTCGGAATCGCTAGTAATCGTGGATCAGAATACCGCGGTGAATGCGTTCCAGACGCCTTACACCGCCCGTCACATGGGGAATTGGGTTGCAAAGTAGGTAAACAGCAGCCGGGAGGGCGCTTACCGCTTTGTGATTCATGACTGGGGTGAAGTCGTAACAAAGGCAGCG
+
,-14.-4%0+)*'(''*++.1*'((*'++'+$%&%'$-*)&(.4),:343,%(&&#&')++&,/,,)*&&&$%())3/3492108,0/)%('/70-3--,88,&,%*()*'&%,)5+)'-)&%$'&')5,-45.$*-&)*4*3/+.2++.++1(&+.*)025,,0+((*,&*((2502/.(5.*))$'%$%&)%)&&&$&)',+-339350/.,#.%&'-.*-&$%'+-)./01241*007/,07)&'&*-/**&&+))(152'*.159.2/7+0-,)&+..2237+,.4-1/*,*(-)1.(),./37361/+,'%&)*0..1**100''',.491*+34,,-*+.,.-.17260.,)/4588/9..,'()(,)123492+))-(+)%&/.--.234,5++6:')'(''),54()(+59(2(88,4,.)),655;1+2.-*02200112503070.)(.',*(*+0-5.-0-.-+(-'*('$%&,89-133)0-,+1))(%&//591'))/-7/223119:752,&+&''&'*%,-1(.,5*.15-2/)*,9.5810/620-..+(+54.,72+,,+,,'&*,2,(),,',.67;<1:881*)'(,/*/++),,+,--%(''('+/'&+))*'''%)((*(,(-&)(06:6,,-(++.''*'/)+067:8:-%*)(&)%$$%')&((),:88895:72)0,$.0/132*$%&++2:;11.+*0+-/9,1)./-3.512)(,.57-')()..*.3*,.**-0.72-0612.--0299723/-,(.*,''-...(+)'(//100)))'*)+-89-0,,,-0-)0+2,+/0+21,,2356/('(*5;6(***26+$$$&'*82536-+(*&&(-.6997.;--230,--/-447-*)(*,&),..0/.%%(*()'+,29&24:31%((&+0+,/90++./.,0+,/4.0&.%3)0&'(*%&&&'%&*()'*169224,&%'(1+,./3.8/00+/'**,5.//89;:99/.&.,'26+.+2134:-+,(3)-(#/'+'*&(%$'&+-3/<9--613//063))%+'63,10./70*&'%-((//%+($''$+))4-(-2+(&'*(,01,.0/400468;6+.1266.02-),+,,,-0110.,0).,%%)/%
@94bd3387-a160-4956-ad31-b85041b9b141 ch=198 read=135725 start_time=2019-12-13T12:45:58Z barcode=BC01 runid=2c9cf7bc05858273f10e7d7ec552fc0bd742dc3e
CCGGTTACCTTGTTACGACTACCCCAATCATCAATCCCACCTTAGACGGCTCCTTCCTTTGCGGTTAGGCCACCGGCTTCGGGTGTTATCAACTCTCGTGGTGTGACGGGCGGTGTGTACAAGGCAAGGCAGTATTCACCGCGACATGCTGATTCGCGATGCTAGCGATTCCAACTTCATGTAGTCGAGTTGCAGACTACAATCCGAACTGAGGGAATGGTTTATGGGTTTTAGCCGCCTCGCGGCTTCGCTTCCTCTGCTGCCATCCATTGTAGCACGTGTGTAGCCAGATCGCAAGGGGCATGATGATTTGACGTCATCCCGCCTTCCGCACTGGCAGTCGCTAGAGTCCCCAACAATGATGGTAACTAACGGTAAAGGGTTGCGCTCGTTGCGGGACTTAACCAACATCTCGACACGAGCTGACGACAGCCGTACCTGTATCTCATATGGCTATCTCCATCTCTGGAGCCTTTATGAGTATGGTCAAGACCTGTTAAGGTTCTTCGTTGCTTCAATTAAACCACATGCTCCACCGCTTGTGCGGGCCCCGTCAATTCTTTGAGTTTCATTCTTGCGAACGTACTACTCAGGCGGAGTGCCTTGTGCGTTAACTGCAGCACTGAACTTTGACATCCAACACTTAGTACTCATCGTTTTGGCGTGGACTACTAGGGTATCTAATCCTATTTGCTTCCACGCTTTCCGGGACTGAAGGCGTCAGTTGCAGGCCAGATCGTCGCCTTCGCCACTGGTGTTCCTCCATATATCTACGCATTTCACCGCTACACATGGAATTCCACGATCTCCTGCTGCTCTGGCTGCCTGGTTTCTATGGCTTACTGAAGTTAAGCTTCAGGCTTTCTACAGACCCTTGCTGCCGCCTGCTCCTCTTTACGCTTGTAATTCCGGATAACGCTTGCCTACGTATTACCGCGGCTGCTGGCGCGTAGTTAGCCGTGGCTTTCTAATAAAGTACCGTCGCTCGGCTACCATTTCTGTAGCCGCCGTTTATCCTTTATAACAGAAGTTTACAATCCGAAAACCTTCTTCACGCGGCGTTGCTCGGTCAGGGTTTCCCCATTGCCGAAAATTCCTGCTGCCTCCCGTAGGAG
+
-)0529.1334006+0-,*/&(*+(-3/5%'*5:203/)-).*)*.,'5-3278<:,7.'(013-5039:.+2-.2.033(/'()4200141-+-+--2198652452532/4/21.0.007.5-''')+('+-3:2(180/,*/4932221333'()&0''))',0/67301.-.2-%)&((+34)*,)9---30/2-0.2-,++/65,,*,*()*1169;;,33:325-&((*(&++.0---*,4:5,.//18++*('%'+/66:8458.+*,,+-.0,.*%$&.)%%%((#'''/4;416/....,:4*)./235:058.(+4.15)$%%%((()(243347,*))*468*3-0184335,4-,1-.364*.,+.,+102:.1787840:430:61111/+,-))+-.,*//0443,)6178889693(38'.(((%%(/4237,1.,----4.-+,-.095526*)*2..60+0*))**.%)/03443140+,,-,-5/868.,((+(-04.',&-+95.1*'+,9:;9:467*+..+/,5(4,5:6*'00'0*868;:.*+3;6358;62912)&42084574212+0972-+),,,/,3(6,.,4./&,+,'$../7758--6292/1.60+3.0'''&(),'.265985652+)3+..01(&&#''(/,)+-6456;30(+(16+$$&'..%(()-:/1*86:56461)'--1883634&'%())40027544624102267:87730),/;:788:8756525.034547<:5277),/-2-1/2,-,+1/31,--/0-,,((*.%$'+,1+++/).**3:2:///%(*1316'(#''.*,14.+,+,+&381/82&$#(&)-66'(.*.30/,(/-222161)+.93-.)%'%#%&(2,3,1.29230.)%$#+,--/')'*204:21/.-../33-+'(')')2-,,:057,4('))'(,/753,&&(.8664%..+(&&&&-3-.:2,)'%'),345:175*'')&&+.+,.56/+.,+/;++,4;53)(/32-/011)1**%,-.,5/00:1348.:4:310,1:54997008229.0/1-15-)''*/038343.,.&.&+%
@f2e40420-3f8a-43f3-b07d-649aa408a395 ch=480 read=101956 start_time=2019-12-13T12:45:51Z barcode=BC01 runid=2c9cf7bc05858273f10e7d7ec552fc0bd742dc3e
CCAGTTACCTTGTTACGACTTCACCCCAGTCATGAATCACAAAGTGGTAAGCGCCCTCCCGAAGGTTAAGCTACCTACTTCTTTACAACCCTCCATGGTGTGACCGGGCGTTATGCCTTTTAAGGCCCTGAGAACGCCATTCTCGGCATTCTGATCCACGATTACCTAGCGATTCCGACTTCATGGAAGTCGGGTGCGGGCTCAATCCGGACTACGACGCACTATGAGTCCGCTTGCTCTCATGGCGAGTCGCTTCTCTTGCTTCATTGTAGCGCGATGTGTAGCCCTGGTCGTAGGGCCATGATGAAACGACGTCAATGCCCCACCTTCCCCCAGTTTATCGCTGGCAGTCTCCTTTACCCAGAGTTCCCGGCCGGACCGCTGGCAACAAAAGGATAAGGGTTGCGCATCGTTGCGGGACTTAACCTTACATTTCACAACACGAGCTGGCGACAGCCATGCAGCACCTGTCTCACGGTTCCCGAAGGCGTTTCTCATCTCCTGAAAACTTCCAGAAGTGGATGTCAGACCAGGTGGGTTCTTCGCGTTGCATCGGAATTAAACCACATGCTCCGCGCTTGTGCGGGCCCCGTCAATTCATTTGGAGTTTTAACCTTGCGGCCGTACTCCCAGGCGGTGACTTAGCGTAAACAGGCCTCAGGGGCACAACCTCCAAGTCGACATCGTTTGCAGCGTGAATACCAGGGTATCTAATGTTTGCTCCCCACGCTTGCTGGGCGGTCAGTCTTCGTCCAGAGGGCATATGCGCCACCGGTATTCCTCAGATCTCTGCGCATTTCACCGCTACACCTGGATTCTACCCCCCCCTCTACGAGACTCAAGCTTGCCAATTATCAGATGCAGTTCCCAGGTTGGGCCAGAGTTTCACATCTGACTTAACAAACCGCCGTGTACGCGTGATAATTCCGATTCTTCCCTCCGTATTACCGCGGCTGCTGGCACAGGTTGGCGGTGCTTCTTCTGCGGAGTAACGATCAATGAGCAAAGGTATTAACTGCTCCCTTCCTCCCATGAAATTACTTTAGCCAATTCTTCATACGCGGCATGAAAACATGGGCTTGCGCCATTGTCTGTAATATTCCCCACTGCTGCCTCCCGTAG
+
13',/6+.10/+-'&)*.//81+4/-(*+5423,-3341049/(.*015(()++0'(+50)(,+,'3,:*45/1+-,/15.195&/-23;+&+:+-8:9674,.$**-+,-3*,%*'''&$))+./0'$&&)%(+&&$$&,))*,-,/3:800)+('$''&5+,1(*-3343865()-66;73250--,./'+'($$'(%++-'.,8+0/:85313+3),('+%(+&+*/'#&,+-./103-**))'(++++.1,.++-,&(;-;415+*(('&((%))/.//.073/-279/+,(''(*(,-+'')+((&'*,0.-/*$,/03-3:6;08;7,,/0:200*%(&),*)+4.+.,.50+-*%&'$',1780,/124:776567.8,+(41:7).4950'(.1/6%+'+*-0.9.-,3;:6.1--'(%$%)*.08/---.4/-/104313&-,)00*-/+1)-,/++-9.88770,-)39;343,-6(1,)*1,+55665.0,,(*0.))806+&&%$()1498)23+)+))*($)&)(+//,2-+,*-2-.133+*,++10;59.-,-5/001/',%'*(*.34'5/395(',+)-+722.4,*(&)+/:,07001/..+--3,133-1&%#-('.+/,++,-)'&%'#$$$#%#$$(((.841-*--,2005(.%(*,65546753:-$&$'(+/-+**)5.*3)'/-14./-11084'&)(+**++**)%#$%$252&/2400443984-6&'(*,))(#$%'#'(50+0608555;6638+,/30/,...)+00:63159752..+,+''(*,**+0312/766,001+-'',./47))#%%)),4(%./-/1.25999288<490,/618-1-/+'-$((7,.(*,13../15788947452+)&%&%$#%&'&&&')-..,(%%',)%')*83026/30/:01971611098530,$&#+'(1*5/'++))*716;76431.))).)-,*,/086-)//12(,()(.30405033.:0-44.-74.$'&)*&&'$%('%&&.'&&)))6;1,'%'%&+-+*,//8:2/,-)/,,.5,4132*.6/0.-&'&.*-.939:6,.+))&'+'%*2))4/0
@5d0cb1c3-0407-4958-8a73-bbca4b5fb8d8 ch=101 read=188810 start_time=2019-12-13T12:45:31Z barcode=BC01 runid=2c9cf7bc05858273f10e7d7ec552fc0bd742dc3e
CTCCTACGGGAGGCAGCAGTGGGGAATATATTGCACAATGGAAACCCTGATGCAGCAACGCCGCGTAGTGATGAAGGTTTCCGGATCGTAAGCTCTGTGTCTTTGGGGAAGATAATGACGGTACCCAAAGGAGGAAGCCACGGCTAACTACGATGCCAGCAGCCGCGGTAATACGTAGGTGGCAGAGCGTTATCGGATTTACTGGGCGTAGGGCGTAGGCGGATGATTAAGTGGGATGTGAAATGCGGGCTCAACTTGGGTTAGCTGCATTCCAAACTGGTTATCTAGAGTGCGGGAGGAGGAGAGTGGAATTCCCTGGTGTGGCGGTGAAATGCGTGGTGGGAGAACACCAGTGGCGAGAGCGACTCTCTGGACTGTAACTGACGCTGAGGCTCGAAAGCGTGGGGAGCAAACAGGATTAGATACCCTGGTAGTCCCGCCGTAAACGATGAATACTGGGTATTGGGGGGTTTCAACACCTCCCGTGCCGCCGCTAACGTGCAAAGTATTCCGCCGCAGAGCCACGGTCGCAAGATTAAAACTCAAAGGAATTGACGGGGACCGCACAAGTAGCGGAGCATGTGGTTTAATTCGAAGCAACGCGAAGAACCTTACCTACACTTGACATCCCTTGCATTGCTCTTAATCGAGGAAATCCCTTCGGGATGACAGGTGGTGCATGGTTATCGTCAGCTCGTGTCGTGAATGTTGGGTTAAGTCCGCAACGAAGGCGCAACCCTTGTCGTTAGTTACTACCATTAAGTTGAGGACTCTAGCAGAGACTGCCTGGGTTAACCAGGAGGAAGATTGGGGATGACGTCAATCATCATGCCCCTTATGTGTAGGGCTACACGTGCTACAATGGCTGGTACAGAGATGCAATACCGTGAGGTGGAGTAACTTTAAAACCAGTCTCAGTTCGGATTGTAGGCTGAAACTTTCGCCTACATGGAAGCTGGAGTTACTAGTAATCGCGAATCAGAATGTCGCGGTGAATACGTTCCAGGTCTTGTACACACCGCCCGTCACACCATGAGAGTTGGCAATACCCAGAAGTCCGTGAGAGCTAACCGCAAGGGGAGGCGGCCGAAGGTAGGGTCAGCGATTGGGGTGAAATCGTAGCTAAGGTAACCGG
+
))/,&*43;,)1+/1011/508:-,1*&+'/++,0104//(,3)/;.-//4'&($+700/2-+++)$()*+-%),)15;.2,7/662-15,,-.77//),+3<;/85,*(')(..,,(.-..)2/*,2)'*%&'&((+)(*,0-*+&&$&'*)))+,(,-//9.89/7//3316/00912700)(&(+55733/+2*-9+*,99;786)/*,-/00(,,-678520/3/+*,053335,+45+)',)3689944*,)012,,)()+01.3/0+9:7779101,-.14*+.005&64*++'-1++*+,0/3-6.7/**'/1.(%*)4,-+551,--/.%),&+.+&'-*/2:1.21:,+)&'%'**))*+)23:6755045/.//03443./)''++,0-**49:;9+,00/9(0,64-1/-.4344<502866419,((/068:9,*(')*5;8430%2),&-*169;;*7<81062239174)+9885//3()*.'(''))0-.*+-.:2+*1/*.1/.,))(/,3**((.*')0,9;;,----93*0)3-6,00-3:3/78***,),))+-/.,*+,7751477<:.568))*'$)*.1002484571**1.170..-,/245666285+3,,+.1)//.7.5-41(''))-,*.:.182/85.1038+3,,8:-*+,,619.00:7971122275236576157901.0.1;24/-6/*+253--&&/-/54:8:3*0),-10:1*1,)&)),35973(,,4---6/555.---)+*(01569;99<.7-:-332/3.40-3-)3)288-.021631,33,03::9:5050*+)&+).-/58755672+,))-9:862601:7466/,1))+,+20-1-..5511/(2+(/2'&''.+,4/5;:,2.,-.//8'*.;:16+)***+01.-+*+(',0,-014---..0*'&&)*400+/500153137330511;592127312223)00,.85460516*%062-7.--4/--*1977<*)***3259-)&'''--.),+/22,33+'(-*+/0:796'%%)(449620339(.0+()+((&')2**'.+238+++111/'2)3/2.))).1),,.*,,,-.-31597532
