# Supplementary material for: De novo species identification using 16S rRNA gene nanopore sequencing
Source: PeerJ. 2020 Oct 21;8:e10029. doi: 10.7717/peerj.10029 (PMC7585375; doi:10.7717/peerj.10029)
Supplement: Supplemental Information 3 [file peerj-08-10029-s003.zip › pass_fastq_runid_2c9cf7bc05858273f10e7d7ec552fc0bd742dc3e_518.fastq]

@f0eaab91-8fbd-4de1-8c31-d0ea746b648a ch=453 read=144074 start_time=2019-12-13T12:45:23Z barcode=BC01 runid=2c9cf7bc05858273f10e7d7ec552fc0bd742dc3e
CCCTACGGGAGGCAGCAGTGGGAATATTGCACAATGGGGGAACCCTGATGCAGCAACGCCGCGTGAGTGATGGTTTTCGGATCGTAAAGCTCTGTCTTTGGGGAGATAATGACGGTACCCAAGGAGGAAGCCACACGGCTAACTACGATGCCAGCAGCCGCGGTAATGCGTAGGTGTGAGCGTTATCGGATTTACTGGGCGTAAAGGGCGTAGGCGGATGATTAAGTGGGATGTAAATGCGGGCTCAACGGGTGCTGCATTTCCAAACTGGTTATCTAAGTGGGAGAGGAGGTGGAATTCCTGGTGTAGCGGTGAAATGCGTAGAGATTAGGAAGAACACCAGTGAAGGCGACTCTCTGGACTATAACTGACGCTGAGGCTCGGCGGTAGGGGAGCAAGCAAGTTAGATACCCTGGTAGTCCACGCCGTAAACGATGAATACTAGGTGTGGGGTTTCAACACCTCCGTGCCGCCCGCTAACGCATTAAAGTATTCCCGCCTGGGGGGTACGGTCGCAGATTAAAACTCAAAGATTGACGGGGACCCGCACAGAAGTAGCGGAGCGGTTTAATTCGAAGCAACGCGAAGAACCTTACCTACATATTGACATCCCTTGCATTACTCTTATCGAGGAAATCTTCGGGGACAAGGTGACAGGTGGTGCATGGTTGTCGTCAGCTCGTGTCGTGAGATGTTGGGTTAAGTCCCGCAACGAGCGCAACCCTTGTCGTTGGTACTACCATTAGAGATTGAGGACTCTACTTGAGACTGCCTGGTTGGG
+
.+&&22+34*-3)(**&4558*/.0/71./,229207:7.(6/8.../111%*))5557;9;:2.)*')+-.)+.8.3489971559713648881.70,58.)+04,,..*+)'%(0+),,.,*.(**)0.-.*,0--,/-*&')*%*,39/0,*+2.-.00-5*+&2+0//60.$''-0-3.,,2'3%065-.5;<:87795+,.,./635;986332/7080587;:973,%&(+)1*76890.$-&031+-)/0.6;'4,5/&0*-55955540'%)&,-)*)/,'')(-/1/6+7+*'--//.---31./9.+.6443*,*%/*06802/169599&)*+&''+-././//.368.)'&(0**+/035567239.+((&'+''%+1-)*)-/8,6.),+2/.87-8<9467876258*,/3:8756&2.+.*.)+*1/+-+,$('28+2;5.053239468300,+'/..&'(.+2'*&)+/0-*.0/252)(//+++*++)()-/662-..')+1/622++/-0''&++1)/..8166<.,+/00&(((),./1-&&$'(/5;4;/,*)*5---/2.-*-,(())(&&(.3*****$%&-.14412--.--,:-,+/,0./+4)(&%)))+24;9/5:7166/-.-.68/3337::889:6:3://///6-.142220)./811/23,8,))11:*10-41%%*/+3'',..24.37-..+,6,8.',/'0446;/50-*()*.,-.-706555-(')*,-228-/&'$'(&$#$
@c5b93658-7691-450e-b11c-2de92e421986 ch=236 read=163382 start_time=2019-12-13T12:45:12Z barcode=BC01 runid=2c9cf7bc05858273f10e7d7ec552fc0bd742dc3e
CTCCTACCGGGAGGCAGCAGTAAAGGGGTACACGGCAATGGAAACCCTGACCGAGCAACGCCGCGTGAAGAAGAAGGTTTTTCCAGTTGTAAACTTCTGTTATAAAGGAAGAACAGCGGCTACAGGAAATGGTAGCCAGTGACAGTACTTTATTAGAAAGCCACGGCTAACTACGTGCCAGCAGCCGCGGTATTAATACGTAAGGTGGCAAGCGTTATCCAGAATTATTGGGCGTAAAGAAAGAGGGGAGCAGGCGGCAGCAAGGGTCTGTGGTGAAAGCCTGAAGCAACTTCAGTAAGCCATAGAAACCAGGCAGCTAGAGTGCAGGGAGAGGATCGTGGAATTCCATGTGTAGCGGTGAAATGCGTAGATATATGGAGAACACCAGTGGCGAAGGCGACGTCTGGCCTGCAACTGACGCTCCAGTCCCGAAAGCGTGGGGAGCAAATAGGATTAAGATACCCTAGTAGTCACGCCGTAAACGATGAGTACTAAGTGTTGGATATCAAAGTTCAGTGCTGCAGTTAACGCAATAAGTACTCCGCCTGAGTAGTACGTTCGCAAGAATGAAACTCAAAGGGAATTATTGAGGGGCCCGCACAAGCGGTGGAGCGTAATGGTTTTAATTCGAAACAACGCGAAGAACCTTACCAGATCTTGACATACTCATAAAAGGCTCCAGAGATGGAGAGATAGCTATATGAGATACAGGTGGTGCATTGTCGTCAGCTCGTGTCGTGAGATGTTAGGTTAAGTCCCGCAACGAGCGCAACCCTTATCGTTAGTTACCATCATTAAGTTGGGGACTCTAGCTTGAGAGACTGCCAGTGACGAGCTGGAGGAAGGCAGGGATGACGTCAAATCATCATGCCCCTTATGACCTGGGCTACACACGTGCTACAATGGATGGTGCAGAGGAAGCGAAGCCGCGAGGTGAAGCAAAACCGCTCGCCATTCTCAGTTCGGATTGTAGTCTGCAACTCGACTACATGAAGTTGGAACCACGCTGGTAATCGCGAATCCAGCATGTCGCGGTAGATACGTTCTCAGGCCTTGTACACACCGCCCGTCACGCCACGAGTTGATAACTTACCCGAAGCCGGTGGCCTAACCGCAAGGAAGGAGCTGTCTAAAAGGTGGGATTGATGATTGGGGTGAAGTCGTAACAGGTAACCGG
+
01500-0%)10+0-/5-5,/0/)'*))(*'&$&&))*454--/+18,,-'3310-15,4..501./.,('++)++*1,9:924**-/7../1&-4.85-2)((-,++/(.*.32-772:5437&-((-,)+,,..63'()++4(.3//./0*../&*-/.09441)///31545465351.0/14101.21,,)*()*93-4(/*,6939;3574:4-4)),&'0((8.052./660+',,''(1//+)-/66:52:2./.0*/5821/,0/22*/+('00..,/'+*+,/54),.18+/0%%*)+14.5210/+)()'*+,-.0',2,')*08/676;:06-5/1373/-,&$%$)'(.050-.:)/++..35356811-300660100300.4.409960)*+1)0+//3685..---5/7')+75'*)+,*')+0+//,&./8:64+'+%9*.0+-.0/7*)+3.+*+,*//7;9;9;.0../-2+.-.19957*1*,+28118-7723:910222789-0-:-:.4021./()((,05:67874+-..+0/20/59/1-0)+22+)/2*+0-1+*'*%%(+&(+-&,6340:2*-0543486;771*)+%)'&(0/6<<,9:7<4('./*-44-1./5*)0-)*+)./%%),*12/1492000023254-*0-/0())-./98.,*++11,77.,+'&)(-.--5)0+,126/-$--.446781257:56414(/.0.2/+,4%.2.84,,-.3)*2212.--+2810/4,+/,.0,8--,1912:58891:06+4-'18/++,,0''%$%'%'&+(0(&*(#%+*.,('--*-('.,*((**%+021658:8868<:12/52(.&/))'*0-0/26;5953456521()*++4/.03348;;:321296/,-0,30111504:840-0/-,-4&-1::-21&(',+2/88<557-/26940.110007884/5362236140./00.9..7675,53-&.)/1,&&,.55+.0.4-9+*+1127788850+&%//25329101%68551800----,2:0;:0/85,0/12/.-.0*9,,*-*)*-*,50++7/091:4917((2942,+/)*((*+*'()6545,77.).15/33+1-/221,9-135/0,/-,,1**+0.&&,(16587:
@a607c06c-f709-457f-9382-02b5fda08726 ch=165 read=189803 start_time=2019-12-13T12:45:06Z barcode=BC01 runid=2c9cf7bc05858273f10e7d7ec552fc0bd742dc3e
CTCCTACGGGAGGCAGCAGTAAATTTTCGGCAATGGGGAAACCCTGACCGGAGAGCAACGCCGCGTGAAGGAAGAAAGGTTTTCGGATTGTAAACTTCTGTTATAAAGGAAGAACAGCGGCTACAGGAAATGGTGTGTTTTATTAGAAAGCCACGGCTAACTACATGCCAGCAACCGTGTACGTGGTGGCAAGCGTTGTCAGGTGCTGGGCGTAAAGGAGCGGCGGCAGCAAGGGTCTGTGGTGAAAGCCTGGAAAGCAACTTCAGTAAGCCATACGAAACCAGGCAGCAGAGTGCGGGATCGTGGAATTCCAGCTGTGGCGGTGAAATGCGTGTAGATATATGGAGGAACACCAGTGGCGAAGGCGACGATCTGGCCTGCAACTGACGCTCAATTCGAAAGCGTAGGGAGCAAATAGGATTGAATACACCTAGTAGTCACGCCGTAAACGATGAGTACTAAGTGTTGGATGTCAAAGTTCAGTGCTGCGGTGCGCAATAGTACTCCGCCTGATGAGTACGTTCGCGAAATGAAGAAACTCAAAGAGGAATTGACGGGTTGCGGTAGACATGTGGTTTAATTCAAACGACGAAGAACCTTACCAGGTCTTGACATACTCATAAAAGGCTCCAGAGATGGAGGGTATGTAAGAGAGATACAGGTGGTGCATGGTTGTGCGTCAGCTCGTGTCGTGAGATGTTGGAGTTAAGTCACAACAGGCGCAACCCTTATCGTTAGTTACCATCATTAAAGTTGAGGACTAGCGGACTGCCAGTGACAAGCTGGAAGGCGGGGATGACGGTAAATCATCATGCCCCTTATGACTGGAGCTACACGTGCTACGTGGATGGTGCAGGGAAGCGAAGCCGCGAGGTGAAGCAAAACCCATAAACATTCTCAGTTCGGATTGTAGTCTGCAACTCGACACATGAAGTTGGAATCGCTGGTAATCGCGAATCAGCATGTCGCGGTGAATACGTTCTCTTGTACACCGCCGTACCACGAGTTGATAACGCGAAGCCGGTGGCCTAACCGCAAAGGAAGGAGCTGTCTAAGGTGGGATTGATGATTGGGGTGAAGTCGTAACAAGGTAACCGGAATGAAACGACAGGCAGAAGTAGGTTAACAAGACACCATTTCTTTCTTCAGCACCAGCAATACGTGAAAAAAAGA
+
.030+,/-83,.0-.*/,.-($%&(0++,247<652-)%*-,.2**,25))*,,+029768;*,+,+01+0-1(+1),)792/7-0,/0...2,,18050140,/60&.*7)-56&612.)*)*)0/,45,.$'$('59:-,)1*&+,)(*/05/50-/1.,-..069<4)1*%)#$$#%%&&'')$%'))'%%(-.&(*&*)(%$&23-+)&-0*(*&('+((../)+*&'*,+,+,/0-(0+,3)*3;67.+**'((%(3*0+,.18(4+%$$%&*/./77762()'(*)-..,.+-((98:9+1)-'-'$$$&&&*+,384*2/()-,))&)&*+-04092416338766;4.4-4.//35479810.1131-,)%%%'2*,-214564.)1+)%*+)*-06(10'%),.761.36+.*&'&%%&%,*'$+.%/.1()(,2567;5-*)+)''()*'1-..,956565133/7.(*11)//341.+(*($'&(+,*(&')+/1##&$#%%,%'(*127731'.('26--./$)-/+.589*''((+//3,+,,/)'%%$(%#$'$%)0-&(+.7*5936+&((+5-0+'*(,0-+&&(*'%'%'**1-//63-22221455.*4,.5**''(+.1,+)'%$&'#&('(()'%*)31556550.')&.)*),'&$'(,83243434147691/0**+3+*+$(-20+&)*(-.15,(-0)1175;+/)*+96.0&).,,/-231*/,461,.3.*2-)&(&))()))(+39222//01,+,,:6*))*'',1)3+,/6'%('01+,,11./,/20**--072833/(*())*''*,,.(&&&)-2.267688&1.(*.)/%)++.101//,1-2-3)+-:;6193++-.)++,7**+'+48:3:,4+&+,031-)()&(&'&$$%')0)1*)06344986--**,0/41103'&/01++.$'$)(/5,23479,),+3/+*)+-')')&)*&-*')&+()*)0.-,**(.&($)',,*.()%'&.-,,58871/52***+*('')*1214)*2+2/782/500123/23*22+((+*)+12-..%'(+-,27:7-+*,*++5//035.-41,%'%%)&,*/++&&(''((&((&*25,/652432))+.8932-4--)2,.%%$+-+*'#%
@ec985e48-6d00-4a3e-a21a-857cdf5074d3 ch=405 read=84830 start_time=2019-12-13T12:45:03Z barcode=BC01 runid=2c9cf7bc05858273f10e7d7ec552fc0bd742dc3e
CCGGTTACCTTATTACGACTTCACCCCAATCCTCAATCCACCTTAGATTGGCTCCTTCCTTGCGGTTTAGGCCGCAGTACTCGGGTGTTATCAACTCTCGTGGTGCTTGACGGGCGGTGTGTACAAGGCCGGAACGTAATGCGACATGCTGGTTCGCGATTACTAGCGATTCCAGCTTCATGTAGTCGAGTTGCAGACTACAATCCAGACTGGGGAATGGTTTTATGGGTTTTGCTTCACCTCGCGGCTTCGCTTCCCTCTGCACCATCATTGTAGCACGATGTGTGGCCAGGTCATAAAGGGGCGATGGTTGACGTCATCCCGCCTTCCTCCAACTTGTCGCTGGCAGTCTCGCTAGAGTCCCAACCAATGATGGTAACTAACGATAAGAGTTGCGCTCGTTTGGCAGGACAACCCAACATCTCGTACGAGCTGACGACAACCATGCACCACCTGTATCTCATAAGTTATCTCTCCATCTCTGGAGCCTTTATGAATGTCTCCAAGACCTGGTAAAGGTTCTTCGCGTTGCTTCGAATTAAACCACATGCTCCACCGCTTGTGCGGGTACATCAATTCTTTGAGTTTCATTCTTGCAGACATTCTCAGGCAGGTACTTATTGCGTTAACGCAGCACTGAACTTTGACATCCAGCACTTAGTACTCATCGTTTACGGCGTGGACTACTAGGGTATCCTGTTGCTCCCCACGCTTTCAGGACTGAGCGTCAGTTGCAGGCCAGATCGTCCTTATCGCCACTTCTGGTGTTCCTCCATATATCTGCGCATTTCACCGCTACGCATGCGGTCACGATCCTCTCCTGCACTCTGGCTGCCTGGTTTTCAAACTACTGAAGTTCAGCTTCGGGCTTTCACCACAGACCTGCCGCCTGCTCCTCTTTACGCCCAGCTAATTCCGGATAACGCTTGCCACCTACATGATACCGCGGCTGCTGGCGCGTAGTTAGCCGTGGCTCTAATAAGTACCGTCACTCGGCTACCGGTTTCCTGTAGCCCGCCGTTCTTCCGCTATAACCAGAGTTTACAATCGAAAACCTTCTTCCTTCACGCAGCGTTGCTCGAGGTTCCATTGCCGAAAATTCCTACTGCTGCCTCCCGTAGG
+
.+-51:.1.3-)+1%)*(0182+1**'/.02&&&'(-52*.(-*))&*)*&..51/4.-+/--(,&+,'-59+'()$&$)*1*3**)7.+)+((+*.(+05,'+&$%%)*2-/5()*&()-1-561,*-''()+,''&$&%&''.04,,*)&.//-01'*%&&*)**//67-0*$*.-5.1/28..-('//7,0,/398878;/:--+21.---)))-,0359,357:516.)'(,4.-08--++//+*.)'%$#0-*-1101,.34:9446*((*)$&&'-,0-,(+1/'*72/---2++561/0-11)1+)%,-/26190(%'((+)*')+++**.+--%&&''($*-*)+%','(&')+)%(%'%-0-./15:77843320/0+2,)$*-*))(..265;)&&%%))(')/-0.//101/--%&&)'&)*,./41,/1'/1-/*,(,+,,3-*,+,-+.)*%%%)0(+-/1.13*,43446:+,.+*+*+213;5$+'','.),-.815/+07)*,5:+,6424146,/374&)+..2</5*()*.+--26012,-*),--0-)'&#$&'..84)+)+,--0/9/.08;+-623%%,0$%&(,.0/23',$+%(,-,02---/-1)(&*(-*%(&%(.--67-.1766'(',$')(%'(),-,+,-./7<4140//57;361&10'41-///2,-'(''*4089/).*,.;.1',6056+'&*&)*065;53++&*000177-64%((&043851*)*')(202768:320/01642.+%)(--0:92.12*-+))%(()&((&(''*,45-1..+/3*,111122&66773:22,-,)&$%%%&$#&&(&,&),&''(*/,(121-85,*-0%&((110-.05-1/+)'(./,+.1(#%$'&$()*+*-+,.*101250,*))((/..5.(((%%%&*(*5.-(,&%&))*,,,,+*+.5:///5+('#)),'/-/0.)*,1300+)-0+,)(&'*('&'*3+&)%(**,7.-29578/.0..))0+,/.5.,+*-)62(*/++/&)00*)*'''.447050+,**&.0.01-*/+*%*)26(0#')*06+.54.300-++-/-/2135175')'&)&
@cea9cb76-b338-42e9-a368-341ac4393a93 ch=242 read=175732 start_time=2019-12-13T12:44:57Z barcode=BC01 runid=2c9cf7bc05858273f10e7d7ec552fc0bd742dc3e
CAAGGAGGCAGCAGTGGGGAATGTGCACAATGGAAGCAAGCCTGATACAGCCATGCCGCGTGTATGAAGGCGGGTTGTAAAATTACTTTCAGCGGGAGGAAGGAGTAAAGATTAATACCTTTGCTCTGACGTTACCCGCAGAAGAAACACCGGCTAATAAGTAGCCGCGGTATGCAGGAGGGTGCAAGCGTTAATCGGAATTACTGGGCGTAAAGCGCACGCAGGCGGTTTGTTAAATTCAGATGTAAATCCCCAGGCTCCAGCAGGACTGCATCTGTGCTGTAGCTTGAGTCTCGTAGAGGGTAGAATTCCAGGTGTGGCCAGAGATCTGGAGGAATACCGAAGGCGGCCCCCTGGACGAAGACGGCGCTCAGGTGCGAAAGCGTGGGGAGCAAACAGGATTAGATACCTGGTAGTCCACGCCGTAAACGATGTCGACTTAGGTTGTGCCCGCTGACTGGCTTCCGGAGCTAACGCTGGGAGTCGACCGCCTGGGGATACGGCCGCAGGTTAAAACTCAAAATGAATTGACGGGGGGCCCGCACAAGCGGTGGAGCATGTGGTTTTAATTCGATGCAACGCGAAGAACCTTACCTGGTCTTGACATCCACGGAAGTTTTCAGAGATGAGAATGTGCCTTCGGGAACCGTGAGACAAACAATACGTAACTGG
+
)(%-)+/04589130,01))*-*2&)(,-830/'%$%','.5/./3(0((+-/./47,,+*(*++'',((+&0/89/03:3&-('+199,+--382*+0*0,,(*+/3)('+*,(+(-)+.+,78877571090/86*-.*+,'*+&,-06)102/3*,,%%%%*+31.'(*)'&%*(',/-1/22123)($-+653843250148;9:82*61)*+*%*%,)'03497;612:51(.%&(*9751),)),691%37609()(2'34)0214244.)(##'%$%%'((+&'')566732&0)*&(/'2+5*+&/*)*'%)%')**+.1679501+/,+03+((((&%&)-374/,084+)*+&**/'0),.107;22+*))'()..322*'(+89*3(3/'-1/157579+-611.220/0,.1/13:90.++*-/)'*/-%-)+*..0:4/$%'(&&&)('(+(**-&*-*+(+'*+()($$')7489-497819(,-)-)213.1%+,/2062)-,5*(()&(').+/*.&*33,().*((+-,**,1535+)**1/-')20;:-122-&))+-,1%.*'&'-+0/,)&''*1-.6:8070005.2*&)+2'3*+8831/**,,,31//3358899525%47/3:8473&+()0/&+184465--$'$$$
@a8789226-7da8-47cc-ba52-8d3917b1e414 ch=153 read=115170 start_time=2019-12-13T12:44:50Z barcode=BC01 runid=2c9cf7bc05858273f10e7d7ec552fc0bd742dc3e
CCGATTTACCTTGTTGCGACTTCACCCCAATCGCTGACCCTGCCTTCGGCCGCTGCCTCGCGCGGTTAGCTCACGGACTTCAGGTGTTGCCAACTCTCAGCCGGGTGTGACGGGCGGTGTGTACCAGAAGACCGGGAACGTATTCCGCAACATTCTGATTCGCGATTACTAAAGTAACTCCGAAACTTCGTAGGCGAGTTTCGGCCACAATCCGAACTGAGACTGGTTTTAAAGTTTGGCTCACCTCACGGTATTGCATCTCTGTGCCAGCCATTGTAGCACGTGTGGCAGCCTACGCAAGGCATGATGATTTGACACGTCATCCCCACCTTCCTCCTGGTTATGAGCGATCGCCTGGAGTCACTCAACAATGGTAGTAACTAACGACAAGGGTTGCGCTCGTTGCGGGACTCAACCAACATCTCACGTGCAGGCGGCAGCAACCGTACCACCTGTCACCTTGTCCCCGAAGGAATTTCCTCGATTAAGGAAGTAATGCAAAGGGATGTCAAGTGTAGGTAAAAAGTTCTTCGCGTTATGAATTAAACCCACATTAACCCGCTACTTGTGCGGGTCCCCGTCGGGTGAGTTTAATCTTGCGACCGTACTCCCCAGGCAGAATACTTAATGCGTTAGCGAGCGCTGGAGATGTTGAAACCCCCCCACCACAAAGTATTCATCGTTTGCAGCGTGGACTACCAGGGTATCTAATCCTGGTTGCTCCCCACGCTTTTCGAGCCTCAGCGTCAGTTGCAGTCAGTCGCCTTCGCCACTTTGGTGTTCTTCCCTGAATCTCTCTACGCATTTCACCGCTACGCTGAGATTCCTCCTCTCTCCTGCACTCCTGGAGTAACCAGTTTGGAATGCAGCACCCAAGTTGAGCCAATTTATTCACGCATCCGCCAATCATCCGCCACATCCTTTGCATGATAGATCCGGATAACATCGCCGCCTGCGTATTACCGCGGCTGCTGGCGCGTAGTTAGCCGTGGCTTCCTCATGGTACCGTGTTATCTTCCCCAAGAGAGACAGGCTTTGCGATCCGAAACCTTCATCACTCGGCGTTGCTGCATCAGGAGTTTCCCCATTTGTGCAAATATTCCCCACTGCTGCCTCCCCGTAG
+
0,)%00)%))++(17.,+)+,2/)141*113/'&(+-0:+)&/+/22-*,,*/60334.-+),,*)'&(*-3184:767:1*+-)'+/,-4-*/.-+*&%'$)-()./356000),,)*.).&'%'&.,+/2/)413851526563(2)//227/*--3:)$%'#*%%(.)1&&(05110+(&%%&)'%$$$(((*,/1;50)*+(&(0./6)$(&%')**+,&)*/9:/*..-,7-,+)(,&)-..-,,,.(4*'*'*,---+,&/41-2.,,0***&+(-+*--)'$&&/+'%%$$&&(-,%''()*16;0-.+'*)223..31**58/745/2'&('(-('('&%&$(-%'$$$'&%&'$',./+0/6./5/-/11/453,4440//-5004--+003.12*(+13.23/,&*(,.+-+,.*&('&#(&'.,&&'%()/.20,2-/3*,30/11)/(*((+/83*(%')'$%)2*36,.(*,1,.'(&%%)-.-)&%'((07-7513'('*''(&'(*592**/6818744+4*$$$'+.,2:153'&*''-'%).+(,/./02-20-**.)/14)&-2))(,,10280.133./***+33(0&&'./2*).33%)+.-0/2-2.224337+,)*&()(&&'+&&#))1.--61-32,.*+)**'&+&%&++08/./1,33-&)(-.2378534-1.(.0(-,0.(+.+/,(($)(-.0305+%)(*-68012/02*/+**++3,&((*%.-013+-/0/16/6/02:%*((,05-./645:+3,++')*+...0.%/)()/72...2+.0*,'(+%((+.1.+*-+,,,.,1((**&*+1300-'%(/1-3*1.:.0+--+*.()0.05+)***5/*'5')'%/'#.**&(&*111*'*(1224*21)#&&%(+46,'3/,-$&%&')%)+,*3.465)3'-,()*&20.,/*)*,,+59-..52448807.+-'--239/.-/*1171350,*)&),4*'0+*)&(1./27-650*-)&'''**5)34/.::'01/31-*)'')%$&&'**(,,))'+-7.,,,-74.,+5/*+/:2277/+24,.225,1').08162,$&&&),*06/522'&)$&
@7c4a0f36-91bf-4a3a-9c4b-be59063cfa25 ch=197 read=78735 start_time=2019-12-13T12:44:40Z barcode=BC01 runid=2c9cf7bc05858273f10e7d7ec552fc0bd742dc3e
CCGGTTACCTTGTTACGCTTCACTGATCATGAATCCGCAAAGTGGTAAGCGCCACTCCCGAGTTAAGCTACCTACTTCTTTTTTGCATTACTCCCCATGGTGTGACGGGCGGTTATTAACAAGGCCGGGAACGGCTGTGGCATTCTGATCCACGATTACTAGCGATTCCGACTTCATGGGTCGAGTTGCAGACTCAATCCGGACTACGACGCACTTTATGAGGTCGCTTTAACTCGCAGGTCGCTTCTCTTTGTATGCGCCATTTGGCACGTGTAGCCCTGGTCGTAAGGGGCCACTTGATGACTTGACGTCATCCCCACCTTCCTCAGTTTATCACTGGCAGTCCTTTGAGTTCCCGGCCGGACCGCTGGCAACAAAGGATAAGGTTGCGCTCGTTGCGGGACTTAACCAACATTTCACAACAACACGAGCTGACGACAGCCGGCGCAGCACCTGTCTCCACGGTTCGAAGGCATTCTCATCTCTAGCTTCCGTGGATGTCAAGACCAGGTAAGGTTCTTCGCGTTGCATCGATTAAACCACATGCTCCACCGCTTGTGCGGGCCGTCAATTCGTTTGAGTTTTAACCTTTACGTATTGCTCCCCAGGCCGGTCTAACGCGTTAACTCCGGAAGCCACGCCTCAAAGGGCGCAACCTCCAAGTCGACATCGTTTACGGCGTGGACTACCAGAATTGTATCTAATCCTGTTTGCTCCCACGCTTTCGCACCTGAGCGTCAGTCTTCGTCAGGGGCCGCCTTCGCCACCGGTGTTCCTCAGATCTCTACGCATTTCTACGCCGCAATTCTACCCCCTCTACGAGATCAAGCTTGCCAGTATCAGATGCAGTTCCCAGGTTGGTGAAGTTTCACATCTGACTAACAAACCGCCTGCGTGCGCTTTACGCCCAGTAATTCCGATTAACGCTTGCACCTCCGTATTACCGCGGCTGCTGGCTGGAGTTAGCCAGTGCTTCTTCTGCGGGCCAACGTCCAGTGAGCAAGGTATTAACTTTACTCCCCTTCCTCCCGCTGAAAGTACTTTACAACCCGAAGGCCTTCTTCATACACGCGGCGTAGCTGCATCAGGCTTGCGCCCATTGTGCAGTATTCCCCACTGCTGCCTCCGTAGGAG
+
:/1+33,/85;0320.-/505,0&%'*.0655:34)$*030,,++300-../0)++0-,++,-94-**+.07-/099796;6<-&.-)-,--2*&%*-375513353996'00-&&(0*.21+031-0*/.-*/.0/2/2./19612207**-3257333558659:55/02554&)*,+,,.+-+3)+'(-*+'0()+*40572,0121/2,,/83.5434506&))3401.,.,/%(224/1271530:1*-12399;<938((('&.,('('+.;5/5;86+2*(*13*47*&((,-11-+,*+-537798149+).5*079-/*./7+-.24675;-'*).*,:300370;2+,-..987775783:44:::<)3.6/5,2229353657445224<97/1-4-0)*(//091/-+.%*,//00-*+*+,)10+42-3.%&''/*)*((0,-1678'(*49776(((,./2(,6698:62,((*-28794568::9::75///7.27114172;6::;793930265-,&/&:;:5;23233778525602172678*-'*(&'-,72:2-.3,-,-7;;)6-12(+(')**&-(&*217:+)+&.&/)20')0.5615**%(*-+,--/-192468<::38*29.-%'(,-1.3,5076/.///77716++-+80009;820*.*%+%&+'%(&+-44:397.0394-/320-+++,+)1--306742.(**-//798:<;828(+7:144,3-02750*&-*+1046-1--/**-1148:897938;92,&*&,)%%('+)((*.4:33-5624310**++-*,.7/0/(-..49236:5/&.,+/1*)/,2+-&$$&%*,;+,-/.25.,%$'--449;3:5682221**+)(-3,'2006.+,04:6;74021/-'.&()*)+%-0/.+,641:1252,4,++4632+(&..)*/*)(-'&+/),25-/6/++,/66+,41582/-'&))43892-10/2312+.50+/0.84-.;500.:4+0/-27).*+,175,,,*12+)+*,4.81:1832)-((&+,0-7432)%$(-3(1/,5795923+40(',-,.06/300+.09:3-,,*(&&*0/44+/492,+
@2f6d282c-ecf3-4ef7-8149-57fbe11606bc ch=161 read=155662 start_time=2019-12-13T12:44:38Z barcode=BC01 runid=2c9cf7bc05858273f10e7d7ec552fc0bd742dc3e
CCGGTTACTTATTTACGACTACCCCAGTCATGAATCACAAGTGGTAGCGCCCTCGAAGGGATTAAGCTACTACTTCTTTGCAACCCCTCCCGGGTGTGACGGGCGGTGTGTACAAGGCCAGGAACGTATTCACCGTGGCATTCTGATCCACGATTACTAGCGATTCCGACTTCATGGAGTCGGTTGCGGGCTAATCCGGACTACATTGCCTTTATGAGGTCGCTTGCTCTCCGCGAGGTCGCTTCTCTTTGTATGCGCCATTGTAGCACGTGTGTAGCCCTGGTCGTGGGCCATGATGACTTGACGTCATCCCCACCTTCCTCCAGTTTGTCGCTGGCGGTCTCCTTTGAGTTCCAGCCGGACCGCTGGCAACAAGGATAAGGGTTGCGCTCGTTGCGGGCTTAACCGGCGACTGCAACACAGGCTGACGACAGCCATGCAGCACCTGTATCTCAATAGCTGTCATCCTGGGCCTTAATGTCAAGACCTGGTAAGGTTCTTCGCGTTGCTTCAATTAAACCACATGCTCCACCGCTTGTGCGGGCCCCGTCAATTCCTTTGAGTTTCATTTCTTGCGAACGTACTACTCAGGCGGAGTACTTATTGCGTTAACTGCAGCACTGAACGACATCCAACGCGGTATATCGTTTGGCGTGGGGCCACTAGGGTATCTAATCCTGTTGCTCCCCACGCTCTCGGGACTGGCGTCGGTGCCAGAGCCAGATCGTCGCCTTCGCCACTGGTGTTCCTCCATATATCTACGCATTTCACCGCTACACGCCCAGATTCCGATCCTCTCCTGCACTCTGGCCTGGTTTCTATGGCTTACTGGAGTTAAGCTTCGGAAGCACCACAGACCCGCTATATGCTCCTCTTTGCGCCCAATAATTCCGGATAACGCTTGCCACCTACGTATTACCGCGGCTGCTGGCGTAGTTAGCCGTGGCTTTCTAATAAAGTACCGTCATAAAACACATTTCCTGCCGCGTTCTTCCTTTATAGCAAGAGTTTACAATCCAGCCTTCTTCCTTCATGGCGTTGCTCGGTCAAGGTTTCCCCATTGCCGAAATTCCCTGCTGCTGCTCCGTGGG
+
;-1*8/,($$&*4+*-0+00*/59*,,9983.,3-2-004-3/+(*')*.84--&(*&.-*4*5)*,*+)%'++6-8:/(3512:3))50*&-,+-1345(41/231232344,+4-6/%-./--185760%*,&)'('/1:943367.((((21..3267876;53.+./44888/***+,-.5)-**&&$-*0/)-.37744&))&')(57322%(&)+%%$$&(),-++$&&%&(*)*,8,780586-1476879;91:/,+/.'+,./3-+-./9.,,/,,%3,**0967223/.,.,++0/155908:8+25175:-1,-/.8,%)0-13/1-(----1''.*+/25+/'#)7428447460:/++&,25*,),-('+-*1,/-/446180/+4'(*)1*/(&$%$$$&%''&()-%-56555211.-,4,''(($',.5941101.,*&$')')*)++%(((')(%%$''3,-+555686744/-./1-43:98:98:702,-/24+...,+*-0..031110:168+/250112-),+200.4759856/)120(/6<:.(,8')40-.039:57-5)*-330567,+&&)+)/,)/7,,,-9.6-/.41221288/)&*+,441)1*(%%$*+*'+,-)+*(%()+(**'$%$%'.+0/))*/203635+*&())..774-,.-/5503*58($(&&%(())(-$)(&()&,2--.86465497798581*(1&,,12;/1113%'')-693352368;;322817951+.'))'*,.0,.(%&.12,-)+/3--%,+444/.0-,76;53-*-,/,,3-//6(((*+4+*--4/&)#%')*/1),)(,-6-&()%%%'%$'.*(*.92-0214-/,,:;:335*3,-./0+*2/*.3.03.*1024290394437660/-/''&)(.5;43380.1+(--*),/2/21-'))-6775))'+*((%'+.75-1-+%)*..38426,&&,&')-&(*)&(*.9;-45965+&$%&)43:8;50.0%%,...7;754/-,*(&&,*/9*3:;7--844.,3571-76,(&,*))&#'(59,1&4-
@ffa2dbd1-7ce0-4c09-bdc4-5ea2f63d6d8f ch=254 read=143793 start_time=2019-12-13T12:44:36Z barcode=BC01 runid=2c9cf7bc05858273f10e7d7ec552fc0bd742dc3e
CCGGTTACCTTGTTGACTTCACCCCAATCATCAAATCCCACCTTAGACAGCTCCTTCCCTTGCGGTTAGGCCACCGGCTTCGGGTGTTATCAACTCTCGTGGTATGACGGGCGGTGTGTACAAGGCCGGGAACGTATTCACCGCGACATGCTGATTCGCGATTACTGGCGATTCCAGCTTCATGTAGTCGAGTTGCAGACTACGATCCGAACTGAGAATGGTTTTATGGGTTTTGCTTCACCTCGCGGCTTCGCTTCCTCTGCCATCCATTGCCCAGCACGTGTGTAGCCAGGTCGCCAGGGCATGATGATTTGACGATCATCCCCGCCTTCCTCCAGCAATGCTTTAGCGAGTCTCTTCAAATTGCTTAATGATGCAACTAACGATAAGGGTTGCGCTCGTTGGGACTTAACCAACATCTCGGCTGAGCTGACGACAACCATGCACCACCTGTATCTCCATATGGGCTATCTCTCCATCTCTGGAGCCTTTATGGAGTATGTCAAGACCTGGTGGAGTTCTTCGCGTTGCTTCGAATTAAACCACATGCTCCACCGCTTGTGCGGGCCCAAATCAATTCGAGTTTCATTCTTGCAGACGTACTACTCAGGCGAATTACTTATTGCGTTAACCGCAGCACTGAACTTTGACATCCGCGCCAGGTACTCATCGTTTACGGCGTGGACTACTAGGGTATCTAATCCTATTTGCTCCCCACGTTTTTTCCGGGACTGACGTCAGTTGCAGAGGCCAGATCGTCATATGCACTGAATTGTTCCTCCATATATCTACGCATTTCACCGCTACGTGGAATTCCACGATCCTCTCCTGCACTCCTGGCTGCCTGGTTTCTATGGCTTACTGAAGTTAAGCTTCCGGGCTTTCACCACAGACCCTTGCTGCCGCCTGCTCCTCTTTACGCCCAATAATTCCGGATAACGCTTGCCACCTGCGTATTACCGCGGCTGCTGGCGCGTAGTTAGCCGTGGCTTTCTAATAAAGTACCGTCCTCGGCTACCATTTCCTGCTTAGCCGCCGTTCAGCCCTCGCTTTATAACAGAAGTTTACAGTCGAAAACCTTCTTCCTTCACGCGACGTTGCTCGGTCAGGGTTTCCCCCATTGCCGAAAATTCCCTACTGCTGTGCCTCCCGTGAG
+
*,*-/*'*)+.+//-+/184+70+&/-*+,4/.1)*24/),+/.--/+&()*97:6;8).,(*,///,3772-1.-5-/60-7100,;---0%/./.-%6(1,035690;:7030//1/12684;57,,(&'+'*()5134:797998989672693-1.-.2,&('-4428;03+)*/,6257989:7,+0/6.0-1233(/.)44,,/800.,-,1/2/557-*1/9.6;<0013:2-1834++//.39.-.4-;:+/-'++**17(((&&)&&,,,/(($'(**+5,-0631%'&&(*3)11+.212/92,,00)*+8,833*+-5/4,&*3-/%&&***+**$%'(''()//.%($//*0)(%'(+/+,'%%#&))+0.2344.0*-)(0.//112055+/5.,.0/+*)*.8521&+(*)(+*114223227796;691/.//-07.0/33441-(*++&(),+,.02115:8754136/..483:3..11+(+,337710)*,5+/('%(%(9<99;6-.-,2,,,9.2521.08(25-.../'-2))/(**+..0.0(54084,3512/64)**(-4<;95:8/05/5*)45/1+*)(*.04676%+)0*+,+4+./..186541.%(%0.-1245756:5.1182:)+(+++))()*3455;97386&((0+006:776157.334.007+-92/**&0-'(/,.85-+-.4/95:01*08970//+()14460://+('*1/:.-.10180(&&#"'&)-+'&*)+9;90/1733454585254656<;9.95-.')+()(+,+/,1+&(),./1/3,4.)+.*,+-++&00.03.,576;;4412-2--4*//./+*1..((*.05()64-/9:1.2401029;</6-++0199557-*()36363:7/1/-''4+-)(),&2+80583800-3()(&--/).)-,.4.1<99/;00/44530()'*)-6.-)38380'(),-5--93470+..2988/',,+../476).6-31-,+.3/25:47;778+&#$'&%*%'14.--112')*'&).3(/,)-6()0/..0.+(.*+))-,(++,+*..8/-,/02;99*651-8+19;9.,7;351*.-+-.5/9,'$()(+,),(*+(28**+'&&
@01f81370-af42-4c25-b5ae-e60d5c7b8025 ch=250 read=165699 start_time=2019-12-13T12:44:35Z barcode=BC01 runid=2c9cf7bc05858273f10e7d7ec552fc0bd742dc3e
CTCCTACAGGGGAGGCAGCAGTGGGAATTTTGGACAATGGGCGAAAGCCTGATCCAGCAATAATACCGCGTGCAGGATGAAGGCCTTCGGGTTGTAAAACTGCTTTTGTACGGAACAGAAAAGCTCCTTCTAATACAGAGTTGCATGACGGTACCGTAAGAATAAGCACCGGCTAACTACGCGTGCCAGCAGCCGCGAGTAATACGTAGGGTGCGAAGCGTTAATCAGAATTACTGGGCGTAAAGCGTGCGCAGCGGTGGTTATGAACAGATCGCGAAATCCTGGTATTCAACCTGGAACTGCATTTGTGACGCTGGCTAGAGTACGGTACAGGGGATGGAATTCCGCGTGTAGCAGTGAAATGCGTATTGAATATGCGGAGGAACACCGATGGCGAGGGCAATCCCTGGACCTGTACTGACGCTCATGCACGAAAGCGTAGGGCAAACGGGATGCAGTCCACGCCCTAAACGATATCAACTGGTTGTTGAGATTAGTTTTCTCAGTAAACAGAAGCTAACGCGTGAAGTTGACCGCCTGGGATACGGCCGCAAAGGTTGAAACTCAAAGGAATTGACGGGGACCCGCACACAGTGGATTAATAGTTTAATTCGGTCATGCCACCACCTTTGACATGGCAGGTTCCAGAGATGGATTCGATGCTCGAAAGAAGGAACCTGCACACAGGTGCCGCATGGCTGTCGTCAGCTCACGTGTCGTGAGATGTTAGGTTAGAATCCCGCAACAGAGGCACAACCCGCCATCGTGAATTGCTACACATTCCGGTTAAGGCACTCTAATGGGACTTTACCGGTATTCGAGCTTCGGAGGAAGGTGAGGATGACATCAAGTCACTGGTGGACCCTTATAGATTGAGGGCTACACGTGGTCGCCATTGACGCCGAGAGACGAAAACAGTCCGGATGCGTCTACGAAAGCTAAACTGCGCGTGAAGTCAGGAATCGCTAAAGTAATCATGATCAGCATGCAGAATGATACGTTCCCGGATAACAGCCACCGCCCGTCACACCATGGGAGCGGAGTCTCGCCAGAAGTAGGTAGCCCTAACCGCAAAGGCGCCACCACGGCGAAGTCGTGACTGAAGTGAAGTCATGCTCACGGGATAACCGGAAGATAGAGCGGCAAAACCGTGGGTTAACACAAAGACACCGACAACTCTTCGCTTCCAGCAATACGTAAAAAGA
+
-/,)(*.(160)%'+)),+'.1)-)(&/(''.)8301.+370**),)+.35561,,-//)**,.).5440/*((0848332--41283*44.7&((1-))*---9:1./)0*-,3.&#+*+*&)*24.70-'*(%%&%%&)*$*%(((,.--.13225))/4018+--35.,)%&''*&'%&%&$(*./0,(.0-3'&&&/**-6043,(+,.2*+')*.5.6.05**)(.)003370(+054-((173/%&%%%'($%(,1,-('1++--,&%%'*4,$$###%''(2+,+/(%(+)0069917;5)-+&(%$$((*+%((#,%((+)('%**/+(3+,,-/1/00115+')'((+,(,3.-./,+%)').:66988592463)('+)((-*.))(.3,0.83094*+43152242))**+.367-0)-&)(-+()-/6(1),/1875&7.&%##%*.13/121:,*/8;2223110.../8,4/+/*.(()4-1+2::/..+()+/1&)'&*)+,30-.-.02.6..561/55469532++).0+3242372'.+/1,*20()/(**'&(%)1,/1')56004,%'%'%$%%$&&%&$+)++-4;6581:.*&##%#$'(%+*+1+,-+)*+)*'(%$(%/-2-*(%)003.'1-/,&)'--.-.4,'**(%)1-.(('&'('()-,(($%$''0***-11189.//**%%&+*.2+4/)-39558',*./,**2,+,*')*-0%'&).+'21(35)$&%')2*-+)+1*+,80--),07/*'-)2)*)&2./.1(*40--+&#(*,$33442%))'(&$'+*6+3*+.-///+)'2/01438+43+)(*)%&%&%$(($'(&+)+,(+$(#'$.+312,+&('&'%&%#&$$&$%%%#%#$#%#)$&#%%&%&$&+1+*)&%%#%%%&%'',+)#$&%()*)(''%&%'(('+.)),*1-2-.,,+'&()1/2*+'*14-+-*---))*0++-''((.22,')('%$$%$%'&$(+414)')(&(%,+43157*.0'-$%(**0/251(+(&(*)))*/511,.588371*%(%$$'&',+13.32&(''*+*012-+'(')-,-6..-'&$$(&'%&+,'*-22;-,-+)./40012329,5/,2453++),+:,11304,+))),%&,-.)(./.9)$$&'(%&%',51,/,*()''&#%
@9f16955c-fa61-4cd0-87b7-0819493345b1 ch=129 read=102272 start_time=2019-12-13T12:44:19Z barcode=BC01 runid=2c9cf7bc05858273f10e7d7ec552fc0bd742dc3e
CCGGTTGCCTTGTTACGGCTTCACTGATCATGAATCACAAAGTGGTAAGCGCCACTCCCGAAGGTTAAGCTACCTACTTCTTTTGCAACCCGCTCCATGGTGTGACGGGCGGTGTGTACAAGGCCGGGAACTTGTATTCACCGTGGCATTCTGATAAATTCACTAGCGATTCCGACTTCATGGAGTCGGTTGCAGACTCAATCCGGACTACGACGCGCGAGGTCGCTTGCTCTCGCGGAGTCGCTTCTCTTTGTATGCGCCATTGTAGCACGTGTGTAGCCCTGGTCGGGGCCATGATGACTTGACGTCATCCCCACCTTCCTCAGTTTATCACTGGCAGTCTCCTTTGAGTTCCAGCCGGACCGCTGGCAACAAAGGATAAGGAGTTGCGCTCGTTGCGGGACTTAACCTTATTTCACAACACGAGCTGGCGGCAACCATCAACACCTGTCTCACCCAGTTTCGAGAGCAATCCATCTCTGGAAAGTTCTGTGGATGTCAGACCAGGTAAGGTTCTTCGCGTTTACATCGAATTAAACCACATGCTCCACCGCTTGTACGGGCCCAAATCAATTCATTTTGAGTTTTAACCTTGCGGCCCGTACTCCCCAGGCAGTCGACTTAGCGATTAGCTCCGGAAGCCACGCCTCAAGGGCGCTTTAACCTCAAGTCGACATCGTTTACGGCGTGGACTACCAGGGTATCTAATCCTGTTTGCTCCCCACGCTTTCGCACCTGAGCGTCAGTCATGTCTTCGTCAGGGGCCGCCTTCGCCACCGGTATTCCTCCAGATCTCTACGCATTTCACCGCTGCACCTGGAATTCTACCCCCCTCTACGAGACTCAAACGCCGGTATCGAATGCAGTTCCAGGTTGAGCCAGGTTTCACATCTGACTTAACAAACCGCCTGCGTGCGCTTTACGCCCAGTAATTCCGATTAACGCTTACCCTCCGTATTACCGCGGCTGCTGGCGCAGGTTGTGGTACTTCTTGCGGGTAACGTCAATGGGCAAAGGTATTAACTGCTCCTTCCTCCCCGCTGAAGTGCTTTACAACCCGAAGGCCTTCTTCATACACGCGGCATGTGCATCAGGCTTGCGCCCATTGTGCAATATTCCACTGCTGCCTCCCGTAG
+
85+043+,-,/$-1(*10/20200*+.383/.*/.4232-/++.7:94+--04&')--+*-6/7/;340666673(--4./994-89+:8-%++27),0523245746632612333-348-510.7-/+)%(*,40;10172539546<830))$%%,&%%+*)+,*+03/2.*/1624630(**-(*-*&(#)(**.5.*-*0/7854665/*,%%&%**+0/0..+))+,+)'*(%')*.070611194-.01/229<478////.,,..-2)))+63..1556*5963<8811/.,.0''()*5897:09.*-729.++.-009-*)---,/-+(.236944:0-+-.//+$+/+0178:44838.1)07;(7.8801/1'(/*())+,034;240:9707/5,+'''&/5'))*1.--,+,-,//(,*)42(2602/&'),/3*+,0+,/.3.**3;-+%%'%$%&0).++-632-,+)-))+8131//7773786*+.9/+(*)&.*3,',++54,+8)%(-/3&&+**;;::;0./1.011757:*.1911'5(4303+-31,,)6-;139:9+/-')6;+363130./2/65+,82222022++44+8910,(**%)-++/,+,/.0'2*+1#%(),/47404,.55/''()'.-2621*5*10/233753173$&(.+(+)2,..)*-,//-.-0012:899806<3+3.26:5+..+0;-.,-+/631,65451.//)%(&+,1:8559**28/096795;98::23..+)&.322.3')*1110121227326/+),.024%/*--)+).)5+.,+/.3274+/.///0..,./&'%'%))',0.25&%+.+0.24.53)*/-5,*.+'%**)75-*./022///044735978615.++++-20.,1/./8809+,,1272.*+(**7-5/,'(&',3313;37/6/-6:55/9/..2./+)$)&1-0,,$%+*&*3.73911/41,-6:5674432&2125.,4../40.+,&++16/8943.95/-9((-(&)%)-0,+,5,73+),'4*898<55<586)1+002282%)%'')-0*%-**07/35190-/8+.$)*40/0+&&%(,155449,8:++;79
@000239b7-8b5e-4e3a-84c0-a38ecd00caf0 ch=82 read=112213 start_time=2019-12-13T12:44:11Z barcode=BC01 runid=2c9cf7bc05858273f10e7d7ec552fc0bd742dc3e
CCCGGATTTACCTTGTTGACTTCACCCCAATCATCAATCCCACCTTAGACAGCTCCTTCCTTGCGGCGGTTAGGCCACCGGCTTCGGGTGTTATCAGCTCGTGGTGTGACGGGCGGTGTGTACCAAGGCCGAAACGTATTCCTGCGACATGCTGATTCGCGATTACTAGCGATTCCAACTTCATGTAGTCGGTTGCAGACTACAATCCGAACTGAGAATGGTTTTATGGGTTTTGCTTCACCTCGCGGCTTCGCTTCCTCTGCACCATCCATTGTAGCACGTGTAGCCCAGGTCATAAGGGGCATGATGATTTGACGTCATCGCCTTCCTCCAGCTTGTCACTGGCAGTCGCTAGAGTCCCCAACTTAATGATGGTAACTAACGATAAAGAGGTTGCGCTCGTTGCGGGACTTAACCCAACATCTCACGACACGAGCTGGCGACAGCCATGCACCACCTGTATCTCATATAGCTATCTCCATCTCTGGAGCCTTTATGAGTATGTCAGACCTGAAGTAAGGTTCTTCCCGTTGCTTCGAATTAAGCCACATGCTCCACCGCGTGCGGGCCCAAATCAATTCCTTTGAGTTTCATTCTTGCGAACGTACTACTCAGGCAGGTACTTATTGCGTGCAGCACTGAACTTTTTTGACATCCAACGCCCAGTACTCATCGTTTACGGCGTGGACTACTAGGGTATCTAATCCTATTTGCTCCCCACGCTTTTCCGGGACTGAGCGTCAGTTGCAAGGCAGATCGTCGCCCTTCGCCACTGGTGTTCCTCCATATATCTGCATTTCCACCGCTACATAGATTCCACGATCCTCTCCTGCACTCTGGCTGCCTGGTTTCTATGGCTTACTGAAGTTAAGCTTCAGGCTTTCACCACAGACCCTTGCCGCCTGCTCCTCTTTGCGCCCAATAATTCCGGATAACGCTTGCCACCTACGTATTACCGCGGCTGCTGGCACGTAGTTAGCGTAACTCAATAAAGTACCGTCACTCGGCTACCATTTCTGTAGCCGCCGTTCTTCCTTTATAACAGAAGTTTACAATCCGAAAACCTTCTTCCTTCGCGGCGTTGCTCCGGTCAGGGTTCCCCATTGCCGAAAATTCCCTGCTGCCTCCCGTAG
+
81-171622+,2280.30019;74188---,/;:97:063'(1/0500/4(44456.5/.+0)++4*+.07,27:007,0,+141241--/2./-,((%)$**)+0017916976;:8722*.,933+:-')73./:99:3'(+./103412221424&*)*302441235494512+12944469:::9(,(1*-'(/.-,-1:64..4:731-'+1.03/:87+01:70;;1.3191029251004028/'&'(04019842375:70%('&(*+,+,//,*()(90++31//017(3502760110/690+,,/1/'%(&*//3-+0/+*,.04444,,),))(('+)*00,.//+2/(,''+*--///5/*+(()..7.-&.63**,-31;12187:66966.996-4,4*73*.-13323-&(+*546-*544503,234/6;57-3038230)(''+,46+1-109;:910//246:6857:/.054:7221+)(),-68+)+00('('&')&-*898839*'(,.&*.50(.'($('%37/0365666:34/((**'(,/0,2*)--+-,33-,%(,2/*41:80-2:/6102339:25343/122()21$.())/200-7/..4.,-..,636881/.84;*..8661)3*.&'$#%'')5--)*,95;80/*.,0-5;464358'+*%/-21/1:2/3'&+3((-/.794,/-/-7:,.&,8;4650..0059/86:2/.'.,634999688518(2-++.8,678998;575478/001266312..:4/*)0626../()&.1)6,)'()..,4/..27022,/.02-76236:6756<5-*,,6//2;22211*.0:.0'-/00'2964;8/&,/+--138<5))(++0*''&%+/5.-281%((*((./-479:4414285841011/4--3/1141,.+606:66192229:87.(,+-16.,)')(,%&(+)*2-18/+/2:635513453:56298.7<02,+-+,.:,0988:87:6++1-*-.4.*(**(+64,.251/)&(.40-648//518/*,)+)2---6//.,,3;29',10/6.9:7.0407;1-426/91./--/7666029-,/-(
@1db35de9-c289-454d-af36-9881f0db8c4b ch=385 read=55730 start_time=2019-12-13T12:44:09Z barcode=BC01 runid=2c9cf7bc05858273f10e7d7ec552fc0bd742dc3e
TCACCCCAGTCATGAATCACAAAGTGGTAGCTACACTCGAAGGAGTTAAGCTACCTACTTCTTTTACAACCCTCTACATGGTGTGACGGGCGGTGTGTACAAGGCCCGGGACGTATTCACCGTAAGCATTCTGATCCACGATTACTAGCGATTCCGACTTCATGGAGTCGAGTTGCAGACTCAATCGGACTACGACGCGGGTCGCTTGCTCTCGCGAGTCGCTTCTCTTTGTATGTGCGCCATTGCTTAGCGCGTGTGTAGCCCTGGTCGTAAGGGCCATGATGACTTGACGTCATCACCTTCTCCAGTTTATCACTGGCAGTCTCCTTTGAGTTCCCGGCGGACCGCTGGCAGCAAAGGATAGGGTTGCGCTCGTTGCGGGACAACCCAACATTTCACAACACGAGCTGACGGCAACCGTATTACGGCACCTGTCTCACAGTTCCCGAAGGCGCAATCCATCTCTGGAAAGTTCTGTGGATGTCAAGGCCAGGTAAGGTTCTTGCGTTGCATCGGAATTAAACCACATGTGCTCCACTGCTTGTGCGGGCTACGTCAATTCATTTGAGTTTAACCTTGCGGCCGTACTCCCCAGGCAGTCGACTTAACGCGTTAGCTCCGGAAGCCACCTCAGGGCACAACCTCCAAGTCGACATCGTTTTACGGCGTGGACTACCAGGGTATCTAATCCTGTTTTGCTCCCACGCTTCCGCACCTGAGCGTCAGTCTTCGTCCAGGGGCCGCCTTCGCCACCAGTGTCCTCCGAATCTCTACGCATTTCACCGCTACACCTGGAATTCTCACCCCCCTCTACGAGACTCCAAGCTTTGCCGGTATCAGATGCAGTTCCCAGGTTGAGCCCGGGGATTTCATCGACTTAACAAATACGCCGTGCGCGCCCAGTGAATTCCGATTAACGCTTGCACCCTCCATATTACCGGCTGCTGCTTGGCGCAGGGTGGCAGTGCTTCTTCTGCGGGTAACGTCAATGAGCAAAGGTAATGCTCCCTTCCTCGCTGAAAGTACTTTACAACCCGAAGGCCTTCTTCATACGCGGCATGAAAACGCATCAGGCTTGCGCTGTTAATATTCCCCACTGCTGCCTCCCGTAGGAG
+
56,896,//13&(,,-,+&*/3400.0(((('&(%'*5&(,(*&(0.2.,..677/./050374*%+++.2-).-%,+//5567787,9:,0-,-2-.&&.1+429).++-205219202752''$'1288()*/0-&')008/-/+00327<763/11:2556/)***/./,5.))'&(+.+9-6*6/950-013../22-1/7520/.-/0++0,1/1+.,0)..,88.-00-,+.-//,3+*)-,**+'+*/...*,.1;1224451437*46.804..-,+,/,-.:7879.7(/.753*+,*+291,./,11275.455373-7-,,.5--.'*.0+001750.02*.'+-7+70:4,*(.,:01/669628221:2-))+01,.,/33;.--,.2,)+--/*,++,3..1+--(-*&.'))4222710.111-0149;/3'(+.)1/&5*:56369886563/72.2;402$'48757711/24:125.1/.12.)&''*)*1+*+.0&(('*-/;:8:11/.)+2348+%(***+)*-,2+/)($%'*,//;4<826:2--,884'6*.//.+*-4-885535,1..098(432..,1-1-/+*(*.*,23.0.2+8..6*,**/(*01++--/-,,*-/7-12+*--12-4/9)').-+,,;;896588*50).,/135999873:99,01,37.).,/7/65-.23967769:;4000/197317+(.37.272281:/++*&/0'..)*+3-/*&*2438640434/3;:1//**+///%13036-2-5)+%&/1966-440+1--4243-+-,)++.)+46).1,,.12:;:;8:9:1,()07470.38.-'-/*$4*()4.,*(--.31.,/+'%*()/+''%%'(.3+)-,$)'-,30-.000:.,+2)+,+/63223+)*)*(*()',-001-'(%%'$%&&*.,')*)*0/./4238;664333.,.4747/4/-.3457;+/-)0''%'(/*(0910,3&**4*/%'&%&053(22.08/+-7.82:0:./6735-.*-*6.)(+.1+&&'(*/3&4:-4.,*%%&$'(&1.1258664&)+,-/129187(*7&52*)
@926ae028-35fa-4905-a97a-535b9948a597 ch=252 read=186704 start_time=2019-12-13T12:44:00Z barcode=BC01 runid=2c9cf7bc05858273f10e7d7ec552fc0bd742dc3e
CCGGTTACCTTGTTACGACTTCACCCCAGTCATATCACAAAGTGGTAAGCGCCGCACTCGAAGGTTAAGCTACCTACTTCTTTTGCAACCCGCACTCCCATGTGAGCGGGCGGTGTGTACAAGGCCCGGGAACGTATTCACCATTGGCATTCTGATCCACGACTACTAGCGATTCCGACTTCATGGGTCGAGTTGCGAACTCAATCCGGACTACGACGCACTTTATGAGGTCCGCTTGCTCTCGCGAGGTCGCTTCTCTTTATGCGCCATTGGCACGTGTAGCCCTGGTCGTAGGCCATGATGACTTGACATCATCCCCACCTTCCTCCAGTTTATCACTGGCAGTCTCGCTGAGTTCCCGGCCGGACCGCTGGCAATAAGGGATAAGGGTTGTTGCGCTCGTTGCGGGACTTAATAACGATTTCACAACACGAGCTGACGACAGCCATGCAGCACCTGTCACGGTTCCCGAAGGCACATTCTCATCTCTGAAAACTTCCGTGGATGTCAAGACCAGGGTAAGGTTCTTCGCGTTGTTAAACCACATGCTCCACCGCTTGTGCGGGCCCCGTCAATTCATTTGAGTTTTAACCTTGCGGCCGTACTCCCCAGGCGGTCGACTTAACGCCGTTAGCTCCAGGCCACGCCCTCGGGCACAACCTCAAGTCGACATCGTTTACGGCGTGGACTACCAGAATTATCTAATCCTGTTTACGCTTTCGCACCTGAGCGTCAGTCTTCGTCAGGGCCGCCTTCGCCACCGGTATTCCTCAGATCTACGCATTTCACCGCTACACCTGGAATTCTACCCCCCTCTACGAGACTCAAAGCTTGCCAGTATCAGATGCAGTTCCCCGGTTGGGCCCGGGAGGATTTCACATCTGACTTAACAAACCGTGCGCTTTACGCCCAGTAATTCCGATTAACGCTTGCACCCTCCGTATTACCGCGCGCGCGCGGCTGCTGGCACCGGGTTAGCCGGTGCTTCTTCTGCGGGTAACGTCAATGAGCAAGGTATTAACTTTACTCCTTCCTCCCCGCTGAAAGTGCTTTAACCCGAGGCCTTCTTCATACACGCGTATGTGGCTGCATCGGGCTTGCGCCATTGTGCAATATTCCCCACTGCTGCGCCAGCGTAAGAG
+
551*4+$+*,+*0.)+--3898.986/-.17696756639-.239581-00;9,0,/--')*)*(0,'$&(+,0*)-39,3;90,55.7;)&&&()/8**//--$''(/2-.4//0442895/'.3*/684:416618,'/6%4'7*/(*50--,+-(&(*+/0/,..//--4-//,/24;56448+-.:9.:-,,&&/23306.1//417543420++%)37:,221-6.05,+/-*,4538122+,2.0/134,-,*58+,.678;+7-&&(%(+,0+'&.1++4883%*$+,09+,))+*,--430//13:.8/4/*/63:1,),'(22:8/-+')*-20(22-')$%&)2237.70-36*63224*-27:-+(&--(23/30/075+-'&'*+,/04538000:640706-%+*,%'13-.345//'+,.0488552*0.+0;121,%&(&))&&+/,0.7472/,'(((+-(*+154+-.2377,,19:5./1)-,56:7767746689-(+)&,,,.,3:98;:35--)$%%)/,-:565533340/9,+*.)*,-*+,(*20))),0678445;:/)+4::+2-)+),)1-206.412/46;-,1;.9,--91,,)/+,,.)'*0.-/.3'&+')*(-+1,($'*43//009/5.0'3)443642,3*,13.--4/1-,0-+2607/,.,3/./.+-80398/785,/-0.83/.2037320%+6:9672/08/109)-53.7+.80.446:56-+*+,9/2-./,,.103/012/7<622574754.+-/.24//01143438871-23443/0.-.3-/+&),.+22(*2*+0---.-6'-.9904&+,392&4/2(*,,&&'%/3,+'''++%%'&%$3)2''%(&')-*)(+1+%-+'(&'&-)(,-()),/425.-,2*))).52./+&&&*2(*4/-+)((((++).++)+$(''%.')1.0,+&-',&%#&&(01823-3.2710760453:5556999(5((*-00.081-//;;.9:54187.',--+3-),'-,+(&%*()'+*/3:-4-.505644*101+'&&&'*.4/-../9&5965:02269(,,$&$((//1252.0-)--+*'(**-3&)%&'/-+*,
@eedb03c7-cc46-4312-bfad-ed02bef8dc0a ch=159 read=127771 start_time=2019-12-13T12:43:52Z barcode=BC01 runid=2c9cf7bc05858273f10e7d7ec552fc0bd742dc3e
CGGTTACCTTGTTACGACCACTTTGATCATGAATCACAAGGTGGTAGCGCCCTCGGTTAAGCTACTACTTCTTTGCGCCCACTCCATGGTGTGACGGGCGGTGTACCGAGCCGGGAACGTATTCACCGTGGCATTCTGATCCACGATTACTAGCGATTCCGACTTCATGGAGTCGGTGCGAACTCAATCCGGACTACGACGCACTTTATGAGGTCCGCTTGCTCTCGCGAGGTCGCTTCTCTTTATGCGCCATTGTAGCACGTGTTAGCCAGCCCTGGTCGTAGGGCCATGATGACTTGACGTCATCCCCACCTTCCTCCAGTTTATCACTGGCGGTCTCGCTGAGTTCCCCGGCCGGACCGCTGGCAACAAAGGATAAAGGTGCGCTCGTTGCGGAACAACCCAACATTTCACAACACGAGGCTGACGACAGCCATGCAGCACCTGTCTCACGGTTCCCGAAGGCGCTGTTCTCATCTCCTGAAAACTTCCGTGGATGTCAAGACCGATAGGTTCTTCGCGTTGCATCGAATTAAACCACATGCTCCACCGCTTGTGCGGGCCCCGTCAATTCATTTGAGTTTTAACCTTGCGGCCGTACTCCCCAGGCGGTCGACTTAACGCTTCGTTAGCTCCGGAAATACGCCTCAGGGCTACAACCTCCAAGTCGACATCGTTTACGGCGTGGACTACCGGAATTATCTAATCCTGTTTGCTCCCCACGCTTTCGCACCTGAGCACGTCAGTCTTCGTCCAGGGGCCGCCTTCGCCACCGGTATTCCTCCAGATCTACGCATTTCACCGCGCTGCACCTGGAATTCTACCCCTCTACGGGCGCTCTTGCCGGTATCAGATGCAGTTCCCAGGTTGAGCCCAGAGTTTCACATCTGACTTAACAAACCGCCTGCGTGCTGCGCGCCCAGTAATTCCGGTAACGCTTGCACCCTCGTATTACCGCGGCTGCTGGCTGAAGGTTAGCCGGTGCTTCTTCTGCGGGTAACGTCAATGAGCAAAGTGTGCTTTACTCCCTTCCTCCCCGCTGAAAGTGCTACAACCCGAAGGCCTTCTTCATACACGCGGCATGGCTGCATCGGGCTTGCGCCATTGTGCAATATTCCCCTGCCTCCCGTAGGAG
+
6/'30*/125104*+,0/3)*(0('(,-#$&'.46162.)*('--,-222.))*'1+928(0)(*''/13,37.&+')70++-77''+4)**024298336,+.))-($'0,-7170003..1-,/73441//29:5221/'&(,,.4///000213914,,.497&+%&$')$''(,-)*96663<8/-000543356856122:7*))&+()//(+04.117-;51.,..4/)+3.44*64*$'&+/1:221**(*+%++0/.***.-,-3;0.7-1078+4487621,--+)(')*,3727/.1783*/54;7+44((++73*,0011073'78614&)0//49;.46)/)+(8989767707/06769*2.7698*.4-(*)--5324-)+*.'.1++('./7-79+*,/24,*)&(*+667.-0+-,--9.8663331//(*-237046:960*)(*+)-10.*&*/+,2187802-+*-.-,06/(,99;;:3993523/()&,'-11<::<:38,,611178.2+9*;;;:;-*+)%%(,+),-%'-,+.0610+,+'''(+1;7<:89<;4339;:('$&$'('(2,5.0/*$()//.*-5030/*+*&'*0/0/*%%'&&+'-/2.-//*-)$'),3861).,')(&,577:,8++.01879;7;:,89-$2)40028:776/6,%,*),)+,0-48579253:3/13787/-/.+19))(*&)/)*(*%'**-.-4.-(/-3/:((19:,359;:8<879;6661553:74+1/-+,-0/0,102/4;53.40..)(,%+.09781304/-%&*053).21.-2,*&)()(').9-14458/0387:*60;+6.&.:9:746/6)&*(+*54-03348,./566764-.45;233***&&$$%'))+'()')*+,51:.+,'&&&&'(-))++-5+130354;44;78174768331,+,$&**0/-,09,3*)*:+85952354;:55964553931233.6-)(*+'*...,01.:30:57408:5(,())5,-02-'(+-',&%%$$'0-71;76;73411&0-0.90128;999:9:9&..017,337;),2.-.2896521,++,,2+*')+,,;99,-$
@37e22930-c607-46c2-94fc-2a1380b2ae8c ch=213 read=197263 start_time=2019-12-13T12:43:44Z barcode=BC01 runid=2c9cf7bc05858273f10e7d7ec552fc0bd742dc3e
CTCCTACGGGGAGGCAGCGGTGGGGAATATTGCACAATGGAAACCCTGATGCAGCAACGCCGCGTGATGAAAGGTTTTCGGATCGTAAAGCTCTGTCTTTGGGAAGATAATGACGAGCAAGGAGGAAGCCACGGCTAACTACGTGCCAGCAGCGCGGTAATACGTAAGGTGGCGAGCGTTATCCAGTTTACTGGGCGTAAAGGGCGTAGGCGGATGATTAAGTGGGATGTGAAATACCCGGGCTCCCAGCAGGTGCTGCATTCCAAACTGGTTATCTAGAGTGCAGGAGAGGAGAACGTTCCCTGGTGTGGCGGTGAAGTAAGTAGAGATTAGGAAGAACACACCAGTGGCGAAGGCGACTCTCTGGACTGTAAACGACGCTGAGGCTCAGCGTGAGAGGAGCAAGCAGGATTAGATACCCTGGTAGTCCACGCCGTAAACGTGAATACTAGGTGTATTGGGGGTTTCCAAGCACCTCCGTGCCGCCGCCGCTAACGCGTGAAGTATTCCGCCTGGGGAATACGGTCGCAAGATTAAAACTCAAAGGAATTGACGGGGACCCGCACAAGTAGCAGGCATGTGGTTAATTCGAAGCAACGCGAAGAACCTTACCTACACTTGACATCCCTTGCATTACTCTTAATCGAGGAAATCCTTCGGGGACAGGTGACGGAGTGCATGGTTGTCGTCGGCTCGTGTCGTGAGATGTTGGGTTAAGTCCCGCAACGAAGCGCAACCCTTGTCTGAATTACTACCATTAAGTTGAGGACTCTAGCGAGACTGCCTGGAGTTAGCAGGAGAAATTAGAGGATGACGTCAAATCATACTTACTTATGTGTAGGGCTACACACGTGCTACAATGGCTGAACAGAGAGAGATGCAATACCGTGAGGTGGAGCCAAACTTTAAAACCAGTCTCAGTTCGGATTGTAGGCTGAAACTCGCCTACATGAAGCTGGAGTTACTAGTAATCGCGAATCAGAATGTCGCGGTGAATACGTTCGGGTCTTGTACACATCGCCCGTCACACCATGAGAGTTGTAATGCCGAAGTCCGTGAGCTAACCGCAAGGAGGCAGCGGCCGAGAAGGTGAGGTCAGCGATTGGGGTGAAGTCAAGTAACCGG
+
&)*--.,/78,*/81/23*01283&*(%-(.,+*--52/')0*+4(*,4556030100.2700-2../++***.-9/+7.3333*0*2*(*+01440.4<18-+,234141120,''*,/(,)()'))/5-+/,*+-0*++.-216;96/.,--)+5-,0+,-671'3*,633+).037:819+-&/50.0244++,-34'.3++3351876876853530-1199796861;90.28*)*-)/0,''(-'63402553044.**+1./0:9;665.(-)***'&-,)-).*&'%#$&*0,7'*&5561*44/201(*#'(,*-.+-+)/0,330,+*--4635:-013:9*.+)*-,+))+,,117-.()(%)''(+.,.,))*/,62-..*,'%&&*'(&//1563/7+.2,+.0/8:8++24/07600321.*)26.1))*,98-,&*,3/,0&+*.477)3<3-(-(&(-55242)2-.2139()&$'+,2002&1'*+('*-:35-.0(*%&('%)'.2+003332/+2,2421/1215*)&*++1,,---94439/0000/,+)'))&),168665-)0-98:9-.*+-333,*((1,.6498:669()*,(,2/368677,.-,-,9-,,1,2+3*10-+.,+,.(*/0:7/+1-)*%(+),-/&*%%%)(./478<45434.'++,9'.+--/43-.+/,.+.0127661312''.767.+')*57624;/2/,-0/.'$1'**+,-/+2:5724:32352882,)'*'((-08878551')7+%,,-,2*)))(.)%(%04/0224789182.++,%*%%%(1/221211*2/**,00.-+,+,'(*-21:4,6/-0002,('&&'+,2190:0///6/-,----/0(+-(24**03./754-;5565.-$(()*1511610,,,++*-,(+443650-.-.)+**+33.)*492001126:56.2*.-*1./1899::50&...7;9::,8,-&2466/7,.,/.**23,56-+22-/,.1,*'('&)2-++120-16&&/'(*412111.+)')*)))+'+'+,.1550931/+&*+(0,++0,),+,14(8+0+/))).'&'&$&&+.65858
@595566de-974a-410d-9b4e-5394e7c27b43 ch=284 read=89405 start_time=2019-12-13T12:43:42Z barcode=BC01 runid=2c9cf7bc05858273f10e7d7ec552fc0bd742dc3e
CCGGTTACCTTGTTTACGACTTCACCCCAATCATCAATCCACATAGACAGCTCCTTCCCTTGCGGTTAGGCCACCGGCTTCAGATTGTTATCAGCTCTAAGTGGTGTGACAGACACCAAAGGCCGAACGTATTCACCGCGACATGCTGATTCGCGATTACTAGCGATTCCAAGCTGTAGTCGAGTTGCAATACAATCCGAACTGGACTGGTTTTAAAGTTTGGCTCCACCTCACGTGTGCATCTCTGTACCAGCCATTGTAGCACTGTAGCCCTACATAAGGGGCATGATGATTTGACGTCATCCCCACCTTCCTCTGGTTAGCAGGCAGTCTCGCTAGAGTCACTCAGCAATGGTAGTAACTAACGACAAGGGTTGCGCTCGTTGCGGGACTTAACCAACATCTCACGACACAGGCGGCCGGTACCTGTGCGCCGTCCCCGAGAGAATTTCACTCGATTAAGGAGTAATGCAGGGATGTCAAGTGTAGGTAAAGTTCTTCGCGTTGCTTCGAATTAAATACATGCTCCTGTGCGGGTCCCCGTCAATTCTTTGAGTTTAATCTTGCGACCGTACTCCCCAGGCGGAATACTTAATGCGTTAGCGGCAGCACGGAGGTGTTGAAACCCCCCCACACCTAGTATTCATCGTTGCAGCGTGGACTACCAGAATTATCTAATCCTGTTTGCTCCCCACGCTTTCCGAGAGCCTCAAGCGTCAGTTACGAGAGTCAGAGTCGCCTTCGCCACTGGTGTTCTTCTAATCTCTACGCATTTCACACTGCGCTAGAATTCCGCTCTCACTCTCACCACTCCTGAATGAACCGGTTTGGAATGCGGCGCAAGTTGAGCCCGGGTATTTCATCCCTTAATCATCCGCCTGCTGCTCCCTTTACGCCCAGTAAATCCGGATAGCAGCTCGCCTGTGCAGAAGCGGCGGATTAAGTGGCACTGCTGGGTACCCGTCATTATCTTCCCCAAAGACAGAGCTTTACGATCGAAAACCTTCATCACTCACGCGGCGTTGCCATCAGGGTTTCCCCCATTGGTACAATATTCCCCACTGCTGCCTCCCGTACAGGAG
+
6/-1.7.3.4.&050,./789;3,.('%4.5657539+0-*+&.&*,.02558584<7)1-+//2/5+,3/5/28-6--50%/&)*+.0005*%))('')'+&-,-+,,1.414%0'75)2*8-)(.,)11374028-0,-+0159:8314-**--06-,&$$&*224+))*%())*))-/5248</44*)*-/0876,*0-*'*01579.;;3*;103;859456:3//---0.0.50012/0//178:<011;029'('**)0+/%%')8.*+---/).78/-/1,*))*02.--0-),03479//4:8;2+--().*,'(($-,)-786571(+&*'**,'%'#&$&,1-.2/..+5+++04/22261/+3+8253676629,**2/-'&%*'-&+(4034/-*,./305&2+**%&$'$'$'(-/1241-)&''0/)*(%()(-*63*&'&-./..,**(%')-766644:7343,,+&-*.1*//.19-**8+4852453801294,5,4-21&$%()-,0/1(').-2.37/9:9,+14351*+(,.,.144)+,-../')(&.1/2/11/79*+49959182.0/7.8233/0.//0100&112*+))(-*./7',2+.,++.++(**+2/./345:4465,6-&&$,--+(%()1.28311132332413312.,/92,/04/2-&+*,0921-,)*%'2531-*(,022',+.*)()'%&)5,,*+)4596071011*-,0)*$)00-),'*7/025316340290024,0+('%%'&&*+.1-0//10*)'((*'''**%()-*)(*1,(%%*8&373.+**)/,+**)(/)&'(&%$12)*/1//./;)*((*.(&)*6188;9458:5*(&+,009)1-%%20.72+*.37:,33-/-,''*%*+/.'(%%$%%(&%''%&'&$'-%-&&%%&/()$(%&()(.(((1*(),7-8-'),*.3;;.16/,./---//075((()).()171-3.4.2:20011-/,-&*)+.6,,0,.4+.:31:/-3<7)',/+%$%&1+))/+4692),,-//016,.;+-00/*--.*
@1cd896ad-1a05-42a1-8ede-aed079627e55 ch=337 read=126947 start_time=2019-12-13T12:43:35Z barcode=BC01 runid=2c9cf7bc05858273f10e7d7ec552fc0bd742dc3e
CCGGTTACCTTGTTACGACTTCACCCAATCATCAATCCTGCAACCCGGGCAGCTCCTTCGCGGTTAGGCGCGGCTAAAGGTGTTATCGCTCCTGGTAGTGTGACGGGCGGTGTGTACAAGGCCAGAACGTATTCACGGGCGTGCTGATTCGCGATTACTAGCGATTCAACTTCATGTAATTCGGTTGCAGACTACAATCCGAACTTCAGGGAGAATGGTTTTATGGGTTTTGCAGCTACCACCTCGCGGCTTCTTCCCTCTGCACCATCCATTTGCTTAGCATTATTGGCCAGGTCATAAGGGGCATGATGATTTGTCATCCCCGCCTTCCTCCAACTTGTCACTGGCAGTCGCTAGAGTCCCAACTTAATGATGGTAACCCAGCAATAGGGTTGCGCTCGTTTGCGGGACTTAGCTAACATCTCGACTTGAGCTGACGGCAAAATGCATTCCACCTGTATCTCATATGGCTATCTCTCCATCTCCTGGAGCCTTTATGAATGTCAAGACCTGGTAAGGTTCTTCGCGTTGCTTCGAATTAAACCACATGCTCCACCGCTTGTGCGGCACGTCATTCGCTGAGGTTATTCTTGCAGACGCGTACTACTCAGGCGGTACTTATTGCGTTAACTTCCAGCACTGAACTTTGACATCCAACACTTGGTACTCATCGTTTACGGCGTGGACTACTGGGGTATCTAATCCTGTTGCTCCACACGCTTTCGGGACTGAGCGTCAGTTGCAGGCCAGATCGTCGCCTTCGCCACTGGTGTTCCTCTCCATATATCTACGCATTTCACCGCTACGCCTTCCACGATCCTCTCCGCGCACTCTAGCTGCCTGGTTTTCTATGACACTGAAGTTGGCTGCGACTTACCGCAGACCCTTGCTGCCGCCTGCTCCCTCTTTACGCCCAATAGACATTCCGGATAACGCTTGCCGCCTACGTATTACCGCGACGCTGGCGCGTAGTTAACCGTAACTCTAATAAGTACGTCATAAACTGCCGCGGCTGCCGGCCCGCCGTTCTTCCCTTTATAACAGAAGTTTACAATCAAAACCTTCTTCCTTCGCGGCGTGCTCGGTCAGGAGGTTTCCCCATTGCCGAAAATTCCTACTGCCTCCCGTAGG
+
56/+-)+/6/7*.)%(,,-7/726402758848/915.-(-+',-*%/(134534,/2*'&((29(.,/-,-*)$'('.-20/7/0-,,+.(''&&%--00226/388243..+,/69-4-/+''*,/08040.+1,53.%*&'(+()4*-/8142//.+--028/0%''-1/464.($(%&),-.$-&*../(2.9001171//+)&,5.+**+2442:2,-./<-45-(')).11/.-+31472.5--5/.*/*0''..(($(+++67029*,%(&$'-%))&,)''.-%*+,,1321/77,-*,+-/.'22&&'%+*850)+27675332..&*1*,-3(**+10019923400010+(((&(&&1/4/.//5653.*''')&(,,'0+8-++*+,-,57:0/*1/+&(%%%'*/-.00800)$&*)*+9655/44&/*/(''$&$%&)*(,4-*+**)49/345(5243611102:6871-(*11(+5-61.)1..'-'05.&(+,61///.-*2/:89;63552:/00:0135172<2:;10113335957;63530014%*+'((*''--*%$$'',(..%-0*:+*,((3.))*..43/.//*1-)(%)'*+-,-6..(*((&'%''&'00.26855.0/++,0.40)3--,)0)(+52233.662952&,,.,/046---,04&2.*0/04658-1/-%/3+-,0'%(*+*+36/0)951.12357434*13823+)+36136::6:2.1.,/..5:50569445399/.+,3267897655667-8;(*688,+2*-'(%%&(*,-.36653342-&&%&$(+-)*-8872712/8;;*+*#%&$&#&()/.,,*'*(&&%%%%$#(1-%2)-/37+0+'++-2603:,++)85,+32;5/1-2.)(+)%'%&%'&+*+-158892105/37,/&&&+'''+)*7,'&'$.())/*(&*(--27-,&,(**''(.)*/4/453534(/+&'$&#)*&,('(&%&%$'&&(.0,',./2;68<,2*(/.+,5:32,./-/98-01:98)373,43;34:5/462).(1,-,(,.(*((*-01+-+18(7:70+0-,58018783533)'+('))(+20-//20
@8cba5e36-f62b-40ef-98ea-986c7990d667 ch=191 read=213971 start_time=2019-12-13T12:43:33Z barcode=BC01 runid=2c9cf7bc05858273f10e7d7ec552fc0bd742dc3e
CCGGTTACACCTTGTTACGGCTTCACTGATCATGAATCTGAAAGTGGTAAGCGCCACTCCCGAAGGTTAAGCACTGCTTTGCTTTTGCAACCCCACTCCATGGTGTGACGGGCGGTGTGTGAGCCAGGAACGTATTCACCGTGGCATTCTGATCACGATTACTAGCGTTTCGACTTCATGGGTCGAGTTACGAACTCAATCCGGACTACGACGCGCTTTATGAGGTCCGCTTGCTCTCGCGAGGTCGCTTCTCTTTGTATGCGCCATTGTAGCGTGTGTAGCCCTGGTCGTAAGGGCCATATTGACTGACGTCCACCTTCCTTCAGTTTATCACTGGCGGTCTTGAGTTCCCCGGCCGGACCGCTGGCGAAAGCAAGGATAAGGGTTGCGCTCGTTGCGGGACTTAACTGACATTTTCACAACGCGAGCTGACGGCAATACATGCAGCACCTGTCTCACGGTTCCCGAAGGCACATTCTCATCTCTGAAAACTTCCGTGGATGTCAGGTAAGGTTCTTCGCGTTTACATCGAATTAAACCACATGCTCCACCCGCTTATTGCGGGCCCCGTCAATTCATTTGAGTTTTAACCTTGCGACGTACTCCCCAGGCGGTCGACTTAACGCCGGTTAGCTCCGGAAGCCACGCCTCAAGGGCACAACCTCAAGTCGACATCGTTTACGGCGTGGACTACCAGGGTATCTAATCCTGTTTGCTCCCCACGCTTTCGCACCTGAGCGTCAGTCTTCGTCCAGGGGCCGCCTTCGCCACCGGTATTCGAATCTCTACGCATTTCACCGCTACACCGCGGAATTCTACCCCCCTCTACGAGACTCAAGCTTTGCCAGTATCAGATGCAGTTCCCAGGTTGAGCCGGAGTTCATCTGACTTAACAAACCGCCTGCGTGCGCTTTACGCCCAGTAATTCCGATTAACGCCCTCCGTATTACCGCGGCTGCTGGCTGGGTTAGCCGGTGCTTCTTCTGCGGGTAACGTCAATGAGCCAAAGGTATTAACTTTGCCTTCCTCCCCGCTGAAAGTGCACAACCCGAAGGCCTTCTTCATACACGCGGCATGGCTGCATCGAACTGCGCCCATTGTGCAATATTCCCCACTGCTTGCCTCCCGTAGGAG
+
53+.3/**.036412.,,.2//,'(+))'.247739/*%&),-&*+41+-))),0'*)53,)+--/0934'+**+&+,-*&+-33--04+.;8++0186258;997455-70,09677,'+'+09'13*(-%'(+3014428.1**.20+++,3&))+11,/03,.+(5*.,,47<8&)+,-.-/.31500029646.;75-34372/-1/2./%'22,,01&+).494517.,.006550,/112//3201.33/-2135:79;548/))(,(/(,()*,.<8.19::+6*'27:7942)*0.+(&()*)**&)1+2-,4,47-//98,+,,-4565)6/-,&('-247-+%'%++234::89.9-*%'()%*12*816.*-.*)11223124/6000<92.1/1-,+*+.//88,/12454&2022100025.,.)&%*)*(,*/0236.01212/4698:.3)*,727-/01287345990/'*,270,505:8::<;:678+-0447,70<78;822008-)'--602.5-5;4:5/-.15:;6.-12/,./5(-,-4'1-075-),0-41:528;8.245;<5481+,,+-2$0&)%)*0//*+-67*.4403011323753,'/*,,,+1(5+.5'/6%)'*()*+*.7.,,,6841(1-62631+11456272*,,50118;:75437--,/-35:86-+5,,33:.*+*420(%*+,/;;245449455159::3::9:<:617%(,36-2:7594:48<<679253020.$&000099075658<<4367-0/..&-'$((,),,5/)),0853-357460,/0157-.*-0:,-1:,,1-.5(),2248::;8:7,.0+.+%103&(%'/9/0/0023/3+2**/578<56;6:9993/*&(&'&.004-*+,/39:641.6-4))&,*5026.3042/56/-.0,.15-2+)%,-.,8/.-7-84445:5:;:9::57./686558.9210)3):2-/3/),,,)*+(0,.5.6544/:;-*:::47((%%&&*-..71,./,-0:8<78<956*/).)+)+,,;9:895435686304/313:9/07/0*.27357/77;1/..+++'),-,-3+,1(5(+'
@a6357be7-f257-4a1d-b395-0fc15de0d1d8 ch=89 read=106662 start_time=2019-12-13T12:43:23Z barcode=BC01 runid=2c9cf7bc05858273f10e7d7ec552fc0bd742dc3e
TTGGTAATGCTTCGTTTCAGTTACGGCATTGCTGGTGCTGAAGAAAGTTGTGGGTATGCTTTGTTGTTGCTTCCGCTGTCGCTCTATCTTCGGTTACCTTGTTACGACTTCCACCCCAATCATCAATCCCACCTTAGACAGCTCCTTCGCGCGGTTAGGCCACCGGCTTCGGGTGTTATCAACTTTCGTGGTGTGACGGGCAGTTATTGTACAAGGCCCGAAATTCACCGCGACATGCTGATTCGCGATTCACTAGCGATTCCAACTTCATGTAGTCAGTTGCAGACACAATCGAACCTGAGAATGGTTTTATGGGTTTTGCTTCACCTCGCGGCTTCGCTTCCCTCATATCCATTGTAGCGTGTTAGCCAGTCGCCAAGGGCATGATTTGACGTCATCACGCCTTCCTCAGCTTGTCGCTGCATTCAGCTAGAGTCCCCAACTTAATGATGGTAACTAACGACCAGGGTTGCGCTCGTTGGACAACAACATCACGACACGAGCTGACGACAACCATGCACCACCACTGTATCTCATATAGCTATCTCTCCATCTCTGGAGCCTTTATGATATGTCGAGACCTGGTAGGTTCTTCGCGTTGCTTCGAATTAAACCACATGCTCCACCGGCGGGCCCCGTCAATTCCTTTGAGGTTTCATTCTTGCGAACGTACTACTCAGGCAGATACTTATTGCGTTAACTGCAGCACTGAACTTTGACGTAACATAGTACTCATCACGTTTGGCGTGGACTACTAGGGTATCTAGTCAGCCTTGCTCCCCACGCTTTCGGGACTGACGTCGGTTGCAGGCAGATCGTCGCCTTCATACTGGTGTTTCGCTCCATATATCCGTATTTCACCGCTACACATGGAATTCCACGATCTCTCCTGCACTCCTAGCTGCCTGGTTTCTATGGCTTACTGAAGTTAAGCCGGAAGCAGGACAACGCATCACGTGGATAACGCTTGCCACCTACGTATTACCGCGGCTGGCGTAGTTAGCCGTGGCTTTCTCAATAAGTACCGTCACTCGGCTACCATTTCCTGTAGCCGCCGTTCATCTTTATAACGAAGTTTACAATCCGAAAACCTTCTTCCTTCGCGGCGTTGCTCGGTCAGGGTTTTCCCCCATTGCCGAAAATTCCACTGCTCGCGCTCCCGTAGG
+
$$*')(&'$,,1--,5*0+0/8(0-)((/---20)/*-0857-+0.+*5(*%*)*'+$$))*'&*'&&#')+'&$&+)),+--869:5566+.0.-772:236000..+,)('099,002225-4.-20)(-((')+5714453,/50)(*+,1+1*.56-+4,-+*)-&*-(.,.52221.+-550/569666663062/%'*+&).+-,268-8.6-*$&)'*734+('('*++,)),+*60**''/(.*,'))76/5,('--,-5/14131245--.9165765034<662456+,+.*.658:1;<2088;82;84,/190(+4./-/,52396,./006((*%%(--563:0.-..),)('''.*(+,,%%%/)*-,-123166...8669903%+)448831.1(&)2++*,%$$%$%+)(&#'+'**+&+,*(0+*.3+6,//0800594458,+*'%%+-,,6/218221.-,1++/03282.+*%'*3246.-255554,-,..1/13&,),1*.)%(,,356555,2114777762./-1:78666668/-27385/*)*'(4+,(%&'))')&)*-*4-:39:655,4,)+455+.,/*395)'))-,.+*4+*/3*-/+0+775/&,+055:2(-4,)*..1;12126.,+&(')14/0--((,13-106()**&'*'&/0*,,,001155,(++*0.*,0-257---'('&'#%&,,+/1129/()',+()41459;863101/,((1,./2/11/%$$%#$$((575+--+-387/,8825./((*66&001(**,./+./77/652576;5.,'.1372037'('(+/2'(*+0799*2),8.-/16035..*-%+),.+/2-(%&(,..*.16866612.4(((3453802778<84/)++-*.**),**-(-+*'%'%(('&#&$)''''&%$$#%&#$$#&(&25564/40.590/-*(,+2/19459/00/+&,''&()0371/1.+')+-/691-)+-+33+002:863)+-.03000571-9.8765/..2139<76;'#%''33002:8'&0()63./0;61&%/73,:;:<::78.*/+)11;:709001849..)/39+:;5/8:9--/43:90.7:8304,$''&&$'&($(*.92-,%*%
@df7383e0-dd9e-4a3d-ab9f-0b5c7d9db5e5 ch=169 read=148084 start_time=2019-12-13T12:43:15Z barcode=BC01 runid=2c9cf7bc05858273f10e7d7ec552fc0bd742dc3e
CTCCTGCGGGAGGCAGCAGTGGGAATATTGCATGGGCGCAAGCCTGATGCAACCATGCCGCGTGTATGAAGAAGGCTTCGGGTTATAAAGTACTTTCAGCGGGGAGGAAGGGAGTAAAGTTAATACCTTTGCTCGTGGCGTTACCCGCAGAAGAAACACCGGCTAACTCCGTGCCAGCAGCCGCGGTAATACGGAGGTGCAAGCGTTAATCAGATTACTGGGCATGCAAAGCGCACGCAGGCGGTTTGTTAAGTCAGATGTAAGAAATCCCAGGCTCAACCTGGGAACTGCATCTGATACTGGCAAGCGGAGTCTCGTAGAGGGTAAATTCAGGTGTAGCGGTGAAATGCGTAGAGATCTGGAGGAATACCGGTGAAGGGCGGCCCCTGGACGAACTGACGCTCAGAGTGCAGCGTGGGGAGCAAACAGGATTAGATACCCTGGTAGTCCACGCCGTAAACGATATCGACTTGGAGGTTGTGCCAGCAGGGCGTGGCTTCCGGAGCTAACGCGTTAAGTCGACCGCCTGGGGAGATACGGCCGCAAGGTTAAAACTCAAATGAATTGACGGGAGACGCACAAGCGGTGGAGCATGTGGTTTAATTCGATGCAACGCGAAGAACCCTTACCTGGTCTTGACATCCACGGAAGTTTTCAGAGATGAGAATGTGCCTTCGGGAACCGTGAGACAGGTGCTGCATGGCTGTCGTCAGCTCGTGTTGAGAAATGTTGGGTTAAGTCCGCAACGAGCGCAACCCTTATCCTTTGTTGCCAGCGGTCGGCCGGGAACTCAAAAGGGAGACTGCCAGTGATAAACTGGAGGAAGGTGGGGATGACGTCAAGTCATCATGGCCCGCTACGACCAGGGCTACGTGCTACAATGGCGCATACAAAGAGAAGCGACCTCGCGAGAGCAAGCGGACCTCATAAAGTGCGTCGTAGTCCGGATTAGGTCTGCAACTCGACTCCATGAAGTCGGAATCGCTGAAGTAATCGTGGATCAGAATGCCACGGTAGATACGTTCCAGGCCTTGTACACACCGCCCGTCACACCATGGGAGTGGATTTGCAAAAGAAGTAGTATAACCTTCAGGGAGGGCGCTTACCACTTTGTGATTCATGAGAGCTGGGGTGAAATCGTAACAAGGTAACCGG
+
-//7)(1(:9./3,('&&(+'/*''%,(,(,$+'21,-.02'.61458443'64998::740.)*(+-03*)+(*+/11&0-3,)-261&/()(70,)---(+-'-.-3+5-%')/<:/181812380:6./64(-+3--*3*.8615111.),,()-1100+,+4,/16-13620,,$(((())+*-.--42/*.-**./+)+/.:09/1')'()'012/'&(,+-:9/,432%0.2/4;:&.67-,5741)+1/45822/*)17/.4,-$.135/1,1.12:8284988867611223533011,-))'+,-/7594,)01./0.514/,0840.,,,.8/,/72-++-,*+,+,675:;0-2.536;;6:++'&&'-(0+1:3**3--('(((//.-,//1++'++/(%&')40.5,(+/9:36+21./2-.03237**/4453775+/03:535:3+*++&+)*++4,5-')(.8,-)1,*,0)-57345/844-4+-+,)-/.2+,+0/727/853*5/--/*057*%&)*0.5373/04.+..7496./020<3/.+4.9..5-4.&'&/+--04326.5282.//+-**-43;727588..///7/3+'&((()/*0(-,(/10.,0**,+.025:8+0)*)1-09<65-,,,+61/..20,1*/61::.;:696832'%0'./)/,45733+*+**)-02562(*,,445/70,+())1(+17-*--6043474./1392122/310.3*--.-3.+40+0;119+*0/6/630511:8/62450:6).0**,02517101.,-/7;49:;0.5.-3)1.&3422856755284,02042/0+0191&(&%&)*5;5,//1,--,,13:6655339737022545)'%&()*+85781548/.+)%,-9*0.6/14340.57-,4044985898/7+*0*1-&+$'(,,804,-,-024794201//.3173734221'&&%$(-+,-:89001,-./-,---/7;6)'4264-5+/($.06333//01..-08-78,,5,*+*.6,1-1.)(,.0%3,--5599-&(.'''%%$#%.+*.,,%-3+'1.,--,4,+10)-06721'+00))*'&%$&*(.+,&,).7601020574.)-)5;8805
@b1825106-c2de-4519-80ba-de19617bccdb ch=191 read=213841 start_time=2019-12-13T12:43:02Z barcode=BC01 runid=2c9cf7bc05858273f10e7d7ec552fc0bd742dc3e
CTCCTACGGGAGGCAGCAGTGGGAATATTGCAATGGGCTGCAGCCTGATGCAACCATGCCGCGTGTATGAAGAAGACTTCTTCGGGTTGTAAAAGTACTTTCAGCGGGGAGGAAGGGAGTAAAGTTAATACCTTTGCTCATTGGCGTTACCCGCGGAAACACCGGCTAACTCCCGTGCCGAGCGGCGCGGTATTGTAATACGGAGGAGTGCAAGCGTTAATCCGGAATTACTGGGCGTGCAAAGCGCACGCAGGCGGTTTGTTAAGTCAGATGTGAAATCCCCGGGCTCAACCTGGGAACTGCATCTGATACTGGCAAGCAGGTCTCGTAGAGGGTAGAATTCCAGGTGTAGCGGTGAAATGCGTAGAGATCTGGAATGCCATTGGCCCGGCCCCCCCTGGACGAAGACGACGCTCAGGTGCAGCGTGGGGAGCAAACAGGATGCGATACCCTGGTAGTCCACGCCGTAAACGATATCGACGGGTTATTGCCCTTGAGGCGTGGCTTCCAGGAGCTAACGCGTTAAGTCGACCGCCTGGGGAATACGGCCGCAAGGTTAAAAACTCAAATGAATTGACGGGGCCGCACAAGCGGTGGGTATGTGGTTTAATTCGATGCAACGCAGAAAGAACCTTACCTGGTCTTAACATCCACGGAAGTTTTCAGAGATGAGAATGTGCCTTCGGGAACCCGTGAGACAGGTGCTGCATGGCTGTCGTCAGCTCGTGTTGTGAAAATGTTGGGTTAAGTCCGCAACGAGGCGGCGCAACCCTTATCCTTTGTTGCCAACCTTGGTCCGGCCGGGAACTCAAGACTGCCAGTGATAAACTGAAGGAAGGTGGGGATGACGTCAAGTCATAGCGGCCCGCACGACCAGGGCTACACGATGCTACAATGGCGCATACAAAGCGACCTCGCGAGCAAACTGGACCTCATAAAGTGCGTCGTAGTCGGATTGGAGTCTGTAACTCGACTCCATGAAGTCGGAATCGCTAGTAATCGTGGATCAGAATGCCACGGTGAATACGTTCCGGGCCCATACGCACCGCCCGTCACACCATGGGAGTGGGTTGCAAAAAAAAAGTAGGTAACCTTCGGGGAGGGCGCTTACCGCTTTGTGATTCATGACTGGGGTGAAGTCGTAACAAGGTAACCGG
+
'+./(*.-4+&)*'/*435768.+,*)0.,,0--1,--))-.%2:*+,-,31'3735058),476887434(,(((((&')404:71:0/932'%*'(+08.+21/)3*')+,0-30%()-44,,6,*(),.3://885)-)%)./3920;1-.&)**(%****,*)*+),/--.:9;911/-*-.,-&*,*,)%&&(-/;60.-*$*+53703443231//(*,--.7.217740*-&&,13-.45,/.-&'10536<:-4261359./+,'+$)0.)866,/697/5/3/.,,4-/6100//.5.,,-/;-5,+*+%(%)242,.475,'-1++0&-+.//++4944.///2;211:5-,*..,+,++.//72))&%),$')*%''$(&+*/35.'(081-+/,'.,,,.5877//60/)+)*-37:6+')+6824'--%*%$&+-+.7-),+,&&+01*++07177:620*2-4++%)()*,1(0**28+*1--14*&&'0-.4,*'-)&),035453160-)(),559956:4691&%'&22462-*.2.-1.07;;:.766,1+((,1/+**++-4-,)$&').977162/7../62,/55:711270.-.,023/-/++/0**+3-/,/,/83662*,)(%/+,4-*/..+)*+2;-40/)&%(()'(,,+./197770;25269(),-'&((,399788.-+,-623453+*,().0333-0/,+./48-1,3,,1.21310241./535.)-+-)0,-//219/,-.09107/-24137310-*,-10/./5.0+/,))-1*&&'%-*'*+$*-+,-07745,--)')')&,,69+),662222,%&&'&%&%$&'(*'$&$%()7550762-,,%('%(+5//-00/12-(),.2431,'*+./1/.%(&&(+/2&,$1+43966446:4000245738.727(,&4*3+,./23647966674.-3+*0*5++*7-82956.--,)*,-,-999:778540:6.3/*./72'(2401//03,+1+57+)+)-$-*/,(25/(87331394453.())01.12-/147333+()&&.(.+1357369/7,,&-1/42*1,(-1'(-))*30/11../2/0.-15)**),*+-/36965,**-/:8975
@b5e09277-de50-4c3d-b0b9-fe2239bd946b ch=385 read=55692 start_time=2019-12-13T12:42:55Z barcode=BC01 runid=2c9cf7bc05858273f10e7d7ec552fc0bd742dc3e
CCGGTTGCCTTGTTACGACTTCACCCCAATCATCAATCCACCTTAGACAGCTCCTTCCTTGCGGTTAGGCCCACCGGCTTCAGGTGTTATCAACTCTCGTGGTGTGACGGGCGGTGTGTACACAAGGCCGGGGAACGTATTCACCGCGACATGCTGATTCGCGATTACTAGCGATTCCAACTTCATGTAGTCGAGTTGCAGACTACAATCCGAACGCTGAGAATGGTTTATGGGTTTTGCTTCACCTCGCGGCTTCGCTTCCATCGCGCCATCCATTGTAGCACGTGCCCAGGTCATAAGGGGCATGATGATTTGACGTCATCCCCGCCTTCCTCCAGCTTGTCAGCAGTCTCGCTAGAGTCCCCAGCAATGATGGTAACAACTAACGATAAGGGTTGCGCTCGTTGGGACTTAACCCAGCATCTCACGACACGAGCTGACGACAACCATGCACCACCTGTATCTCATATGGCTATCTCTCCATCTCTGGAGCCTTTATGAGTATGTCAAGACCTGGTAAGGTTCTTCGCGTTGCTTCGAATTAAATACATGCTCCACCGCTTGTACGGGCCCCGTCAATTCCTTTGAGTTTCATTCTTGCGGAGCGACATTACTACTCAGGCGAATTACTTATTGCGTTAACTGCAACTGAACTTTTGACATCAACTTAGTAGCATCGTTTGCGGCGTGGACTACTAGAGATCTGTCCTATTTGCTCCCCACGCTTTCGGGACTGAGCGTCAGTTGCAGGCCAGATCGTCGCCAACCATGAATTGTTCCTCCATATATCTACGCATTTCACCGCTACACATGAAATTCCACGATCCTCTCCTGCACTCACAGCTGCCTGGTTTCTATGGCTTACTGAGTTAAGCTTCAGGCTTTACCACAGACCCTTGCTGCCGCCTGCTCCTCTTTACGCCCAATAATTCGGATAACGCTTGCCACCATTATTACCGCGGCTGCTGGCACGTAGTTAGTATTGGCTTTCTAATAAAGTACCGTCACTCAGCTACCATTTCCTGTAGCCGCCGTTCTTCCTTTATAACAGAAGTTTACGATCAAAACCTTCTTCCTTCACGCGGCGTTGCTCGGTGGGGTTTCCCCATTGTCGAAAATTCCCTGCCTTTACG
+
72)112'--/7008.01489<9,762')2+./82/3,0.(+&-)&'+)+.//278<9305120623..-'1.+//0+*4-3%----10//33-120-/./265666890;8878705**'')*271173-.,)((1+.-1;757822.0/378::7.6)-*,,*5)))2&2451<5310)-318%/&)+-78544/<-0,.897999;:1/)(*+')++)**,*391;;/19;6366--.110*-55753452392-.+,,,$('%'%&&%&&((0)'&(()14'(''(*&-),,,,'&,24.++2123/+49,)-./2424/4;2*,:6:6/..%%&((3*+'$&+*/23496570.,,+133-.&/27211415+(%%'*+24:67403(0-**8+.1988,1*+30*,201,-6++)/02661*,*/01-+*,-267883:51+-10++(+,&)0+./23434%,*-/::9::87648;7:9:988623664::.-,,+//5332-,/226-.20/,203;931-)+*/+(+9.5,&*)*:97'''*+01125/08(&$%',&1,5.3:0*',,'5)8,//890,00;8229;51401+)&%%&'*%-&%%-$&(*()54()(.(()/,,-1-..03/3/21.*$('026.021,++.13))'''&&%+$&'',.-88.'.'100348375*1/&'%%,/-.,.01-./:4.//7./+&)-,0;7,,771333257662&,13021343863350')+'*'%(*3&&(,)2*+7;8555964564776676978<;668:/696511-/*(*+.:10//.4321,.049334+1--%%')*,35955:5:50*'+)(%&))0*,0-214*,.7:7.8:83:8.0846144:<231..3052-5:++**4200391-.+-)'/4.29979-;484641/21-1*),*1/7).5-/50.1000:866-+$(*/'+2+*%%&*+/01196,--4-.9-*,.1312*&())'&()+/3/4:34600*+-39244250-(10.38++.584$'**(+57/0+++,(++*(*+-*4<::9;-%*(('/--.0//24233-2-**:008;5)+1/040.2/0,./)'&%'(%)'#&-
@9962accb-f6b7-4892-b5ee-d62abd87220c ch=329 read=67687 start_time=2019-12-13T12:42:47Z barcode=BC01 runid=2c9cf7bc05858273f10e7d7ec552fc0bd742dc3e
CGGTTACCTTGTGCGGCTTCACCCCAATCGCTGGTACCGCTGGCTTACGCTCATACCGCAGTTAATCACGGACTTCAGGTAATTTGCCAACTCTCATGGTGTGACGGGCGGTGTGTACAAGACGGGAACGTATTCACCGCAACATTCTGATTCGCGATTACTAATACAACTCCAGCTCATGTAGGCAGTTTCAGCCTGAAACTCCGAACTGGTTTTAAGTTTGGCTCCACCTCGGTATTGCGCTCGCTTAAACAAACGCATACTCTGGCGCAGAAAAGCCAGTACAGCACGGTGTAGCCTACGCATGGGGCATGATGGTTGACGTCATCACCTTCCTCCTCGGTTAACCAGGCAGTCTCGCTAGAGTCCTCAATAATGAAATTGAAATTACGGCTTAACGACAAAGGGTTGCGCTCGTTGCGGGACAACTCAACATCTCACGACACGAGTACGACGACAACCATGCACCACCTGTCACCTTGTCACGAGTTTCCTCGATGCGTGATGCAGGGAAGCAAGCCATGGCA
+
')-.0+0+/*'+%')&,-0*%(+,&-**,''%'#$#&%$%$%$%'%#%#%%'&'&+)+-(-1+.((')*0820052&5612(2,%$'(.(*+-,**,4-524689/3/-+/.,,,,(-.1+-3+.4.//)3.1--%&'%'()'+/754447:6*0-/12/11475+302...)('&-//33/1/3.''(/:/,)+'%$).('(-.,/32+3+2<;-(,),4*+6002/,0.*-$%((-)(%%$'%%$$$%%%$($#$#$&($$%$$$&'&-%&+0.4*+-&&$$&&*--./%(&#&$&'&&'$&('')*)),-,.//2/2))*243223,156;1/+.''%(+-9,/-3-0662-10.5'.(.-10237,/0/*,4/,*&%&$$&&%)%&(*1**,.,-+*/+5(.3304++(,-1,4++),/.,++1+*)%&%(),,*')*)+,,)%&&$%',..574149/3..+.5(25-021'+,*-))(#$$$%-7(66/))$'$%%$%&)*,),.*%(%'&($)&#$%%&&
@3a1c54f8-f1c0-41c7-85f3-c9f8c828b948 ch=414 read=80856 start_time=2019-12-13T12:42:36Z barcode=BC01 runid=2c9cf7bc05858273f10e7d7ec552fc0bd742dc3e
CCAGTTTACCTTGTTACGACTTCACCCCAATCATCATCCGCCTTAGACAGCTCCTTCCTTGCGGTTAGGCCACCGGCTTCGGGTGTTATCAACTCTCATTGGTGTGACGGGCGGTGTGTACAAGGCCGGAACGTATTCACCGCGACATGCTGATTCAGCGATTACTAGCGATTCCAACTTCATGTAGTCGAGTTGCAGACTACAATCCGAACTGAGAATGGTTTTATAGGTTTCTGCTTCACCTCGCGGCGCTTCCCTCTGCACCATCCCCATTTAGCAGCACGTGTGTAGCCCCAGGTCATAAGGGGGGCATGATGATTTGACGTCATCCCCCCTTCCTCCAGCTTGTCTTTGCTTGATCTCGCTAAGTCCCCAACTTAATGATGGTAACTAACGATAAGGTTGCGCTCGTTGGGACTTAACAACATCTCACGACACGAGCTACGACGACAACCATGCACCACCTGTATCTCATATAGCTATCTCTCCCATCTCTGGGCCTTTATGAGTATGTCAAAGACCTGGTAAGGTTCTTCGCGTTGCTTCGAATTAAACCACATGCTCCGCCGCTTGTGCGGGCCCGTCAATTCCTTTGAGTTTCATTCTTGCGAACGCGTACTACTCAGGCGGGTACTTATTGCGTTAACTGCAGCACTGAACTTTGACATCAACGCCAGTACTCATCGTTTACGGCGTGGACTACTAGATTATCTAATCCTATTTGCTCCCCGCTTTCGGGACTGAGCGTCAGTTGCAGGCCAGATCGTCGCCTTCGCCACTGGGTGTTCCTCCATATATCTACGCATTTCACCGCTACGCATGGAATTCACGTCATATCCCTGCACTCAGCTGCCTGGTTTCTATGGCTTACTGAAGTTAAGCTTCAGGCTTTCACCACAGACCCTTGCTGCCGCTAACCCTCTTTACGCCCAATAATTCCGGATCTTGCCACCTACGTATTACCGCGGCTGGCACGTAGTTAGCCGTGGCTTTCTAATAAAAGTACCGTCACTCGGCTACCATTTCCTGTAGCCGTTCTCCTTTATAACCAGGGTTTACAATCGAAAACCTTCTTTTCCTTCACGCGGCGTTGCTCGGTCAGGTTTCTTGTTGAAATTCCTACTGCTGCCTCCCGTAGGAG
+
50-,47++2/8/*0/(.1678774110*-0/0//,&'.1(+*-+--73156677:;68.8.//9391478<79:/7--5/+/(,((2+/.5-/-/-/(7)3+:31368.0-*)*&(*02386.3-4-&((.-/998;400,&*-03.6699:8490%')054:3555456367**,))0,6567978:842144-11451/.-/3120-090/--*11174:;<,55%35362)''*+4.148,0+0*0-)+4-8;-*0-+..4:881020,.7)()'(**(---/1&'*-//4+'-,--20/2-1867-64411/..17612223323605,((+.2644)+(*-2-,'$''),,.,*-057))/&('),21*/1+/..,--/66961,,-01)))*57.028*-25576,,+0,4,,)1)*.0-+,*(+%,,&'*.13430%'*,-,0036795-+,+03.5433678875$)&(%))*+144-+--6(0101*,-*,5/88'(&&*+.:68826)*+.;:46405*3.;96;979722..217''101/::6;*+(''(+1.&+(('(&+,.2.+(%%$&'),76::2/54('..8+-*)/745..'%)'%*)--/-*(*+(160/1-,*,2.,4/-.115351552.00)32568.87.,11.34*2))-(%***,/1/3876<7++-/-0655/0.--,'%('1+,.-/936)+*51)'..193)&)''-*-;97886188889+6150-*-4,./,-0219:7898<:89867637))*409/..*)),+)..33.*+)19,/569555.+%('+0201/2)&')+/()'))3+&')((+-''*/25,&(-099//-00,**-*,130./090.*-.20-6851:8-,,.'**.157%&(&)-*.2+,'&$$*)'*/91....1,00888:<36481('&)%,*'.)*),'*)',+.1./+-(&'$%$+),-05/--32.0*,+-29/.20.640+0126400/).53+0...5://4136.1))(./77/+(*')*)+*7*0*),*-,62,+..+0*+541.317-201*,')7-,.,/,6110511350822/31-9-(%&#)%$'++))-+&(,'&&'%)'&*5-,538410
@14e889b1-5341-4bf4-b519-72c910298ded ch=300 read=183865 start_time=2019-12-13T12:42:27Z barcode=BC01 runid=2c9cf7bc05858273f10e7d7ec552fc0bd742dc3e
CTCCTACAGGAGGCAGCAGTGGGGAATTTTCGGCAATGAAATTGTTCAGGCAACGCCGCGTGAAGGAAGTTTGGTTATGAAACTTCTGTTATAAAGGAAGAACGGCTACAGGTATTGGCCGAGTGACAGTACTTTATTAGAGAAGCCACGGCTAACTACGTGCCAGCCGCGGTAATGCATGGAGTGTAAGCGTTATCCAGGAATTGGGCGTAAAGGGGCAGGCGGCAGCGGGGTCTGTGGTGAAGCCCTGAAGCAACTGATGAAGCTACATGAAACCAGGCAGCTAGAGTGCAGGAGGAGGATCGTGGAATTCCATGGCGGTGAAATGCGTAGATATATGGAGGAACACCAGTGGCAGAGGCGACGATCTGGCCTGCAACTGACGCTCAGTCAAGAAGCGTAGGGAGCAAATAGGATTAAGATACCCTAGTAGTCCACGCCGTAAACGGTAAGGTATAGGAGTGTTGGATGTCAAAGTTCAGTGCTGCAGTTAACGCAATAAGTACTCCGCCTGGGATGATACGTTCGCAAGAATGAAACTCGAGGTGTGGCCCACTGGCGTGGGCATGTGGTTTAATTCGGAAACAGCACTTGAAGAACCTTACCAGGTCTTGACATACTCATAAAAGGCTCAGAGATGGAGAGATAGCTATATAAGAGGATACAGGTGGTGCATAGTTGTCGTCAGCTCGTGTCGTGAGATGTTAGGTTAAGTCCATAACGAAGGCACCAGCCCTTATCGTTAGTTACCATCATTGGTTAGGGACTCTGCTTGAGACTGCCAGTGACAAGCTGGAGGAAGGCCAGGGATGACGTCAAATCATCAGCCCCTTGACCTGGAGCTACACGTGCTACAATGGATGGTGCAGAGGGAAGCCAGAAGCCGCGAGTGAGAAGCAAAACCCATAAAACCATTCTCAGTTTATGATCTGCAGCTCGACTACATGAAGTTAGGAATCGCTAATGTCGCGAATCAGCATGTCGCGGTGAATGCGTTCTCGGGCCTTGTACACACACCGCCCGTCACACCCACGAGAGTTGATAACACCCAGAGCCGGTGGCCTAACCGCAAGGAAGGAGCTGTCTAGGTGGGATTGATAGTTAGGGTAGAATCGTAACAAGGTAACCGG
+
')05+%)&/-+-+(('/'++-%+('&**)+&%%&(&)%%%'&''**(&'/0271-14./02415,*(&'*00.3'6(+(%'%%'('*)-*('/3-),,/253,+-**$((*((%#'(3-5&'(()''&%%%()00-1/.++')+(*-,-&-2+.523.1/.)*%$$&,)-....00'/%-&*#%&+&).*0%&*1/2*&(*&')+84)),-11'((),/.1)(,2-*.-'182.0)*+00.0,+&*3,,-++%*$$%(&%+%-/%*++,'&%'-1,8,-1.'')+('&)*,/246+0(&-8/15+-/02.6/:7('&'&*--+&*/(*4688675/-)+.4-*-)2-119034,(&$&+,6.667))..//4/5-,/1/-,*((&*-0)+.7-,%*(',+*'*+(,+.2992+1804//*+-530:**.2345422-.-27)1(,+(&)+,(-*,)'(&'%)*+/5163434.2,&*2:57.3'(,$$%&*,-(0'(2-/.'&((+,11,072062,&%#((++/84-/.-()41-%%'&*'$*')..,.2.6.),-0.(*-.,*()*'(&)-8848691/*,/*)-&-','')-5*+330-3//6','()4945588.,/0/2195*.8132+()*-:921++*/.55,+++*)'+)')+01895030,0,+.35(51;,-.**,1-006284564542/475350.70;14.360%$021('*(+*&*))%01)-)*.703410.8114793'-*%(,,(03303741,$&%((+,07373////3:80///45-),(-,./('6;5.36664778:811*-+&'*./(+(&%-3.55),-.-.'+-/58634597997:801.,,,(.0++)(+&$$*&'/:3,*')))*%)(%'58830;8./19:4197;<887(--/'&0,/13/0,'%*+0336644331,*+2/')+&')-02-/'+(-.%&)*4//*+,(.-021/,425692+1)*0.*.'5748572.11..,,+/3,/64)0--,+05,(*,((')3*)(&&((),+)&'++.3.3446/3+,.36+/,'3.-0,)$+01433.,(0+++*(2,0,,&+2-)+31/(%&&(*&-)(246-51449939
@9835673f-7f3f-48e9-9859-f92e3b0b99ad ch=300 read=183849 start_time=2019-12-13T12:42:20Z barcode=BC01 runid=2c9cf7bc05858273f10e7d7ec552fc0bd742dc3e
CTGATGTGCTCCTACAGGGCAGCAGTGGGAATATTGCACAATGGGCGCAAGCCTGATGCAGCCATGCCGCGTGTATGAAAGAAGGCTGGTATGAGATACTTTCGGCGGGGAGGAAGGGAGTAAGTTAATACCTTTGCTCATTGGCGTTACTGCAGAAGAAACACCAGCTAACTCCGTGCCAGCAGCCGCGGTAATACGGAGGGTACGAAGCGTTAATCAGGAATTACTGGGCATCACAAAGCGCACGCAGGCAGTTTATTAAGTCAGATCCCGGGCTCAACCTGGGAACTGCATCTGATACTGGCAAGCGGAGTCTCGTAGAGGGTAGAATTCCAGGTGTAGCGGTGAAATGCGTAGAGATCTGGAGGAATACCGGTGGCGAAGGCGGCCCCTGGACGAAGACTGACGCTCAGGTGCGAAAGCGTGGGGAGCAAACAGGATTAAGATACCTGATCCACGCCGTAAACGATATCGACTTGGAGTTGTGCCCTTGAGGCGCTTCCGGGCTAACGCGTTAAGTCGACCGCCTGGGAGTACGGCCGCAAGGTTAAAACTCAAATGAATTGACGGGGGCCCGCACAAGCGGTGGAGCATATGGTTTAATGATGCAACGCGAAGAACCTTACCTGGTCTTGGCCTCCACGGGAAGTTTTCAGAGATGAGAATGTACCTTCGGGAACCGTGAGGACAGGTGCTGCATGGCTGTCGTCAGCTCGTGTTGTGAAATGTTTAGGTTAAGTCCGCGAACAGGCGCAACCCTTATCGCTGTTGCCAACTTGGTCCGGCCGGAACTCAAAGGAGACCGCCAGTGATAAACTGGAGGAAGGTGGGGATGACGTCAAGTCATCATGGCCCTTACGACCAGGGCTACACACGTGCTACAATGAAAGCGCATACAAAGAGAAGCGACCTCGCGAGAGCAAGCGGACCTCATAAAGTGCGTCATGTAGTCCGGATTGAGTCTGCAACTCGACTCGAAGTCAGGATCGCTAGTAATCGTGGATCCAGAATGCCACGGTGAATACGTTCCCGGGCCTTGTACCGCCCGTCACACCATGGGAGTGGGTTGCAAAAGAAGTAGGTAAGCAACCTTCGGGAGGGCGCTTACCGCGCTGTGATTCACTTGGCTAGGGTGAAGTCGTAACAAAGGTAACCCGG
+
67746'.&(*(,'&(%.0/)&(*(21194)20)-)''&',,*.740))05*5:5888-,+)5,987710324-1133-2'&(*)*.'),2))%+&&*'()*,(,+*++30*.++(,3,&'(./)..1-,-713/-,343$(*.)1)0+')$&($$)'%+,)(-.3(.-+-.-.9917461//*)*7,5./,+,:-,.,-)-($#$'&)+*,,205044.'-(,.0,/28;65-0.**,-*'(,0-/.2/,+**-198%0935048-+4300*'01),-,%-($',3(())(1110.//*%((,3/.3*/*(((+101),('&,.((+(.-.31..0,,($$%&)((+&33),5725/.-./02:0-2.,0.03:3:3474&*',+*,)/1/*-/69:031.**++++***+/60005//-,/.33%43/(,./;84001*3-/-./3+5&%%#%2512).*''4;;.-,-'762*//3,+&(+-)-46:-1*(%(%$$%%-()',+--38/.-+2-4/-.778:9676+')'&%**+'/3,121/*1/;5<9+022270,,).+,)+*'.0.+,6/-/*2(-+.09569//.,2'-*0075+0))*,,985722+0/+-303//)+*+(./.*(+&,'*1,&('2))&(/8:54+**++9541093-+%387:6-:7383:42('/*66,24233676-.+.,/%456575589813'22+,0298543:-.396;430+1+&'&-()%)))*,-2/71-3567656-/0,180%*%%+,53/58454-,--;745(0)&*(+%%(&&*))(&+-.,/6-*)'&&(*))+-,*2435543.'&,//9.$'&*)3+()%&():;54)()()()),..1350+2/2.)))'&)1399879:-))'('(+0,1828611,.**,/8.3--++786''0;60110./0184.%((,*)/%6,'&)*($$(*%0.027776)%&(*0+.)-.3062125/7/0/589707&(&&-.-/.(+)2-)&1305/.5/63/4345,/%'',,1+2-,-1&,*/04623*&&(,0+,3*))00*&()&'%/.),,%*-.,0-8.&51+.2*-,,3-,21(*$%(&)./16.$&$$*(./&,/,*+&*'(2576566;+../1929,,/
@5b41399f-9b15-4e48-aa55-aaefe5a21091 ch=242 read=175321 start_time=2019-12-13T12:42:11Z barcode=BC01 runid=2c9cf7bc05858273f10e7d7ec552fc0bd742dc3e
TTGGTATGCTTCGTTTCAGTTACGTATTGCTGGTGCTGAAAATCGGTGTCTTTGTGTTAGCTCTGTGGTGCTGATATTTGCTCCTACAGGAGGGCAGCAGTGGGGAATATTGCACAATGGGCGCAAGCCTGATGCAGCCATGCCGCGTGTATGAAGAAGGCCTTCGGGTTTATGAAATTACTTTCCAGCTGGGAGGAAGGGAGTAAAGTTAATACGCGCTCAGTGACGTTGCCCGCAGAAGCACCGGCTAACTCCGTGCCAGCAGCCGCGGTACGGAGGAGTGCAAGCGTTAATGTAGACTGGGCGTAAAAGGCGCACGCAGGCAGTTTGTTAAGTCAGATCATGAAATCCCCAGGCTCAACCTGGGAACTGCATCTGATGCACTGTAAAGCAGGTCTCGTAGAGGGCGTTGGTGTAGCGGTGATGCGTAGAGATCTGGAGGAATACCGGTGGCAGCCCCCCTGGACAGACTGACGGCGCTCAGGTGCAGCGTGGGGGGAGCAAACAGGATTAAGATACCCTGGTAGTCCACGCCGCGATGTCGACGGAGGTTGTGCCCTTGAGGCGTGACTTCCGGAGCTAACGCGTTAAGTCGACCGCCTGGGGAGTACGGCCGCAAGGGTTAAAAAACTCAAATGAATTGACGGGGGCCCGCACAGAAGCGGTGGGGCATGGTTTAATTCGATGCAGCATGAAGAACCTTACCTGGTCTTGACATCCACGGGATTTTCAGAGATGAGAATGTGCGCTTCGGGAACCGTGGGACAGGTGCTGCATGGCTGTCGTCAGCTCGTGTTGTGAAATGTTGGGTTAAGTCCGCAACAGGCGCAACCCTTATCCTTTATTGCCAGCGGTCCGGCCAGGAACTCAAAGGAGACTGCCAGTGATAAACTGGAGGAAGGTGGGGATGACGTCAAGTCATCATGGCCCGACCAAGGGCTACACGATACTGGCGCATACAAAGAGGAAGCGGCCTCGGGAGCAAGCGGACCTCATAAAAGTGCGTCGTAGTCGGATTGGAGTCTGCAACTCGACTCCATGAAGTCCCAGATCGCTAGTAATCGTGGATCAGAATGCCACACGGTGAATACGTTCCCGGGCCTTGTACACACCGCCCGTCACCGCTGGAGTGGGTTGCAAAAGTAGGTAGCTTAACCTTCGGGGAGGGCGCTGCCACCACTTTGTGATTCATGACTGGGGTAAAGTCGTAACAAAGGTAACCGG
+
$%.'**.'/,*)&(:*+..02///4/.1.+)1+*024)))'%')(*,,002;8./)0)%%'')*))-0444.-,,%40(',-66.'1+-0*+2*/-/.()0,-.()++/14212333,)1,(&+,3,090655330*-202487255622+-/4+(+))-*(,13)1318(*,-((-'+.--2..&$&&%.3-)+**)')&(%+*95,.435+&)&'#&'*#''++2.2)*49.,.)&*(&(*23*.,-+6...8124562333393.(&$()32.-2,'./04752324:1,-)%$(&$%*+.*044:/&&'&&)%,).&*0+*-.00)+506,39*-,-$#%$+.*)477*)3;611).,+('*&-&)71110/+()().-//.//5))-),122/045/(%*,)'*)'(*')''*,29'',%%+%+&''&'+--42//)051(61)/,)('$-/.344+&*544&(*))*++()'(,,2.0+**&%'&'+,,674-,../957':-,7,5-,-5119))0131385)*,/0+%%&)*123)''()+,0.5*0--0'(''&++''$&'),/1/.,),,52710/3/7/5-681132048,+(/*(()*.%2824533+-./5289//(-0:7::33/717005*.8:-./*%*'))&**)*+.33:4.(./042831:2;5112226&/'&)+.'2+,(&&,02.115558645676-*--.0&).+*..,++,,-%,/51632-)*5-63<:099;97.05/2-53336:::89/900/88878/222358-6/.,,'(-'(21--.122//124(+++3&&,-,0166<425013/,60%)-,1:4512:21.4(*%#/+0--;;7:*/+,-0/7768033//0-58139://5,/-0-454+136574./48234.22()%))&&(+533(0583)''$&(('$&$%'''+&%&()3(('*)''))0(797,('(%()52,.-424855+*3;5*&+*+053215818())6-/)(')114140003215488360//,-/3/++-13121.0/70//01;8634.,+50.3)(,*0,672192-2119/0.&0/0+-.-/--*)'-,)/.++/0++-)&'&'%%((.-08)/(-)'%&'00,-''))3+-0.7//99,*+1+1..,(**%(+'*,-**3358;741//12-23,)..*()(&)-405;+/)*097:+-
@146d4c3d-92c8-4a4a-8009-f19b5801a924 ch=81 read=104770 start_time=2019-12-13T12:42:02Z barcode=BC01 runid=2c9cf7bc05858273f10e7d7ec552fc0bd742dc3e
CCGGTTACCTTGTTGCGGGTTGCTTTATCATCAATCCCACATGGAACAGCTCCTTCCTTGCGGATTGGCCACCGGCTTCGGTCATCCAACTCGTGGTGGCGGGCGAGGGTGTGTACAAGGCCGAGAACGTATTCACCGCGACATGCTGATTCGCGATTACTAGCGATTCCAACTTCATGTAGTCGAGTTGCAGACTACAATCCGAACTGAAATGGTTTTATGGGTTTTGCTTCACCTCGCGGCTTCGCTTTCCTCTGCATCCATTGTAGCACGTGTAGCCCAGGTCATAAGGGGCATGATGATTTGACGTCATCCCGCCTTCCTCCAACTTGTCACTGGCAGAGTCTCGCTAAGAGTCCCCAACTTAATGATAGTAACTAACGATAAGGGTTGCGTCGTTGGGACTTAGCATATCTGACGCGAGCTGACGACAACCATGCACCACCTGTATCATCATATAGCTATCTCATCCACCTCTGGAGCCAGCGCCAGGTATGTCCAAGACCCATGATGGGGTTGCAGCGTTCCTTCGAATTAAACCATGCTCCACCGCGCATTTGTCATTCCTTTAGCGGTTTCATTCTTGCGAACATTATACTCAGGCAGATACTTATTGCGTTAACTGCAGCACTGAACGTATCAGCACTTAGTACTCTCGTTTACGGCGTGGACTACTGGGGTATCTAATCTATTGCTCCCCACGCTTTCCGGGACTGAGCGTCAGTTGCAGGCCAGATCGTCGCCTTCACTAGATGTTCCTCCGCCATATCACCACGCATTTTTTCACCGCTACATGGAATTCACGATCACTCTCCTGCACTCTGGCTGCCTGGTTTCTATGGCTTACTGATTCATGCAGGCTTTCGCCTGAACCCGCCTTGCCGCCCAGCTCCTCTTGCTTAATAATTCCGGATAACGCTTGCCACCGTATTACCGCGGCTGCTGGCACGTAGTTGGCCGTGGCTTTCAATAAAGTACGTGTAAACTGCCATTTCCTGTAGCCGCCGTTCTTCCTTTATAACCGAAGTTTGTCCGAAGCCTTCTTCCTTCGCGGCGTTTGCTCGGTAGAGTTTCCCCCATTGCCCGAAAATTCTGCTGCCTCCCGGCAGGAG
+
731.4.+0++5-+-)*',%*+&'&&$'(32899;692)%'$,(,-'+,-.-865:65.5.--5(($().3/13.0/12..1+(%*0'5(**)'(*&%(%%'()('%('%$%((('-,.)+3+'$.),+$*%)-./47022478910211788671016/22+*'..0,2(,(+.31465543795441+*+'(312246;:0.,.11/-+*0,./9:;/232<,8::/,-7;1(*)%&%%-&/18101/3/.5**(%%%'87/40)*')))**/**%'+/+),3-,,/22,,*((('(*++0684/232369,;7-)49662)+-*5+/02/1356/40-(*&(+-077665)'(-,378*5*(('.+-(&*%((,,,,-2.00/0(024,5/2*-,,2**)*$(+)($(%%%''$%%0'.%&'/1/....4344;2852*/3,/1,*,*+-&****(*(+./12/,*%).,&-.56660'(0-&')*.00-/.//+13(.**))/)')&(-$&+*.)&%#&')-3*+,40+)+-+0;99:8008968./-)*()%+)()/-'0,4./2-%&#)(-2*549;749322425',*()))-0)+48,,,,%(*+*/+++-,9-7-333212023.(*)'(%'%%$&$&%%)*--10.+-,230),+815316,.----*52-./286596/0+.7*++/51-/1/1177417;83753+,..+7291;/1+356:667<0/00-00+*-)***)%-/1946226%&%'*32/,-/(*)+'+.946-.,2/,-+)+&&&(+&1,,',+,1.%()-00/200,--,)&-12007007798111-1/-13--()'++$'$#'&+7437-*(,)%'+211+&'&$$()1,00+'*,-/7.+/+))/):**+(1+30213:15-**-*,+(%)'&()/-+23/0/61026718/(-./2525+-//)+,1(+-*&%+*05,(+)2$#$&*2&+)(,-+2;50()*,66696:<897,26.0,34+,-*/'&()(06.+.1''&$$*&)./2:983-,#%&('-,.($%('%%+%'&+-5708;;2**5%)2*()./(+')&$).+.1,1.&)%%$'',)
@229f8009-1e5a-4d33-a747-fdcc6398c581 ch=91 read=121920 start_time=2019-12-13T12:42:00Z barcode=BC01 runid=2c9cf7bc05858273f10e7d7ec552fc0bd742dc3e
CTCCACGGGAGGCGGCAGTGGGAATATTGCACAATGGGCGCAAACCTGAATGCAACCATGCCGCGTGTATGAAGGCCTTCCGGGTTATACTCGGCGGGGAGGAAGGGAGTAAAGTTAATACCTTTGTTCATTGACGTTACCCGCAGAAAGCACCGGCTAACTCCGTGCCAGCAGCCGCGGTATACGGAGGAGTGCAAGCGTTAATCAGATTACTGGAAGGGCGTAAAGCGCACGCAGGCGGTTTGTTAAGTCAGATGTGAAATCCCGGGCTCAACCTGGGAACTGCATCCTGATACGCGAAGCAGAAAGCGGAGTCTCGTAGAGGGGTAAATTCCAGGTGTAGCGGTGAAATGCGTAGAGATCTGGAGGAACCACCGGTGGCGAAGGCGGCCCCTGGACGAAGACTGACGCTCAGGTGCGAAGTAGGGAGCAAACAGGATTAGATACCCTGGTAGTCCACGCCGTAAACGTGCCGACGGAGGTTGTGCCCTTGAGGCGTGGCTTCCGGAGCTAACGCGTTAAGTCGGCCGCCTGGGGAGTACGGCCGCAAGGTTAAAACTCAAATGAATTGACGGGGGGGCCGCACAAGCGGTGGAGCATGTGGTTAATTCGATGCAACGCGAAAAGTGCTTACCTGGTCTTGGCATCCACGGAAGTTTTCAGAGATGAAGATGTGCCTTCGGGAACCGTGAGACAGGTGCTGCATGGCTGTCGTCAGCTCGTGTTGTGAAATGTTGGGTTAAGTCCGCAACGAGCGCAACCCTTATCCTTTGTTGCCAGCGGTCGGCCGGGAACTCAAAGGGAGACTGCCAGTGATAAACTGGAAGGTGGGGATGACGTCAAGTCATCATGGCCCTTGACCAGGGGCTACACACGTGCTACAATGGCGCATACAAGAGAAGCGTGCGAACAGCGGACCTCATAAAGTGCGTCGTAGTCCGGATTGGAATGCAACTCGACTCCATGAAGTCAGATCGCTAGTAATCGTGGATCAGAATGCCACGGTGAATACGTTCCAGGCCTTGTACACACCGCCCGTCACACACCATGGGAGTGGGTTGCAAAGTAGTGTAACCTTCGGGAGAACGCTTACCACTTTGTGATTCATGACTGGGGTGAAGTCGTAACAAGGTAACCG
+
'&'&')(5-(,+,(7623733+/**%1(()(,3:78864.20.%-+,*/,,,;7+6:6,+,.)/,.(.)+).+)+46757'13*4,))%'%'+1/136)'*(*/*31),+-75.0/1.-/2-04,,9;9-7--,0*-++17.+-'(+((%&778.812/821274657;7540,0.(''%''**01.-/*%)+-/78792433337&0,'/)/025((,/0200184*+,.(,(-(*.-+0544*1:5929832473-..62+/83*566772(3/*+0/-**'*++,.2((+/'-$('))*,,+.1)(('+%'*/15223+'044-00-0,8.((1**'$$%'/60//58+..*,)')++0115/,**(((()2-1*2)-)-+,(*&(1-7-*).4591-0**)**,2675:.4988+*,+'*(+2+)023<*8&)-$(4+,-76.71,-4755/96*,26:988965*'%'-.-0090430511/69.+1.**---62)('*((..*-/1..+++044431880'46/443251('')*3.714&/*+,,0/2;<86732;:33%$*+--23//150'+(().106-61<234-11652..1/7,72;70/112:8876/04'(&*&)&')+5/5473.--&,/891/01-+,+.4/'*((-////.'%/./824;9<919/'&(-,321426*5,.-:410/02:55577651-,/.8142.4+.+*+-))191;245642385.06%6&%64/1/2.3,+4-00.-4,)+7,,2100/512,2.1*6,.,0;9492)2(()1/4559122//23<:652,-(*0/./1//789:97775157796('%%)-%'&')-6(+3,((('***).-.477668876930111(0-.&(&*)&'('%+))-+*&//:89743106:+.:9:8:98:9:19(/-+5-5,+')%))(--2,-.04:73.-.+,,)*(*,.20,+/.5//.2111014+-5424-*./9743;53433//(%/44++.)/.,++),1-/7555771..-/57887.(((*/56:44483*+)('##%(/0382(3+')'&(()*'(+.*--63/01249563112224+',*+.,,.2266:962514<7/-
@443c6e46-cf3f-4d74-bc62-acc1169ab068 ch=412 read=97134 start_time=2019-12-13T12:41:51Z barcode=BC01 runid=2c9cf7bc05858273f10e7d7ec552fc0bd742dc3e
CCGTTACCTTGTTGCGACTTGCCCCAGTCACGAACCCGCCGTGGTAGCGCCCTCCTTGCGGTTAGGCTACTTCTGGCGAGACCCGCTCCATGGTGTGACGGGCGGTGTGTACAGGCAGACGTATTCACCGCGGCATGCTGATCCGCAATTACTAGCGATTCCGACTTCACGCGGTTGCAGACTGCGATCCGGACTACGACTGGTTTATGGGATTAACTCCCCTCGCGGGTTGGCAACCCACTCTGTACCAGCCATTGTGCTGACGTGTTGTAGCCCCACCTATAGGGCCATGAGGACTTGACGATCATCCACCTTCCTCCGGTTTGTCACCGGCAGTCTCGATAGAGTGCTCAACTGAATGTAGCAACTAATAATGACAAGGGTTGCGCTCGTTGCGGGACTTGGCTTAACATCTCACGACATGGACTGACGACAGCCATGCAGCACCTGTGTGGGTTCTCTTTCGAGCACGAATCCATCTCTAGAGCTGCCATGTCAAGGTGGGTAAGGTTTTCACGTTGCATCGAATTAAACCACATCATCCACCGCTTGTGCGGGTCCCTCAATTCGCTTTGAGTTTCAACCTTGCGGCCGTACTCCCCAGGCGGTCAACTTCGCCGTTAGCTTCGTTGCCTGAAAACTAATTCCCAACAACCAGGTTGTCGTTTAGGGCACGTGAATACCAGGGTATCTAATCCTGTTTGCTCCCGCTTTTCGTGCATGAGCGATCGAGAAGTACAGGTCAGGGATTGCCTTCGCCATCGGTGTTCGCCGCATATCTACGCATTTCCGCGCCACGCGGAATTCCATCCCCTCTACCTCTAGCCATTGCAGTCACAAATGCGGTTCCCAGGTTGAGCGGGGATTTCACATCTGTCTTACATAACCGCCTGCGCACGCTTTACGCCCAGTAATTCCGATTAACGCTCGCACCTACGTATTACCGCGGCTTAACGGCGGTTAACCGGTGCTTATTCTTACAGTCATGGGCCCCCTGTATTAGAAGGGCGTTTCGTACAAAGCAGTTTACAACCCGGTAGCCTTCATCCTGCACGCTGGCGCATTGCTGGATCAGGCTTTGCTTATTGTCCCAAAATTCCCCTGCTTGCCTCCCGTAGAAG
+
;;,4/*/*,)'+0'(*&'(&#)47/,/12/..2-/94,0844.11/)*,/4202,3-..576733+*(%&/,2.0-*(&)*07.(('(&#$&(*&((+17784*0,,-+**+*.11&('+-0.3:768;8929112///..240/037692//.011/460..,/1713445+50902288877-,-,5,6100.*+.-02476;8.22;1.7*%$((348--6375:-5-384418;4&()+31,,2/,&1:04-%&$$&(*812-))&(')++.++48466.14687/11/16150900/3&))667)'/..208/1./-39/-54145'242/33321142/0-/25775:9997<877233.4-,'*''(--/2.3+5..2+-(+/887;662;65200%)*++30122301%'*0336+*%(+/03743//250715-23225-))(()-./;/714221.2',-2..977:66611.*++')&&(6087752*++)056,0-),/9;2.'1--3/0/56*1*9,94'53+,-/058:81/3'+(($%%'-61.1+&%)*.*5,'(*,,,(+/8-964442:031646&.(,.+342+.86061/'''/()&)&'1+'&)/1:656,3+'(/26.01434-83,-1.1934&-(-2(,037:8+-+''&*,,312$)-412((-+-/01765644/90.0/53*&().0,43-+,,,--+/,&('%($())//415808(,62*4,+75/7436;99:'2224:2$(,+/147634.203*7<(3+&('**'+)-/+2+4+77506,.'')(%'**+,,,21-0'(+)210.21830/3297:2:/&-*,&*&26&/1&&12--///1222312700265:7;6331..--+0-..91,,/91*)+,/66;841-330.++-/1.1)1/((3+-,.--2:44.3*''(''(+((((.-(217:0..2/)/*$*&&*'*23158871886.)*-*-4'(/)/*)**08-,).,0455+,.7698--.55:(*+'%)(+)*)*+.84-,&)&('..)&)&+()*1688::3465//,%&'(+)2-110*-6:3.**+*+*)*)%)+'').*)4/++((
@6d5d416e-7854-4779-8a49-83d056eeefa9 ch=116 read=180631 start_time=2019-12-13T12:41:22Z barcode=BC01 runid=2c9cf7bc05858273f10e7d7ec552fc0bd742dc3e
CTCCACTACGGGGAGGCAGCAGTAGGGAATTTTCGGCAATGGAAACCCTGACCGAGCAACGCCGCGTGAAGGTTTTTTCAGTTGTAAACTTCTGTTATAAAGGAAGAACGGCGGCTGAAATGGTAGCCAGTGACTGACTTTATTAAGAAAGCCACGGCTAACTACGTGCCAGCAGCCGCAGTATACGTAGGTGGCAAGCGTTATCCGGAATTATTGGGCGTAAGAGGCAGGCGGCAGCAAAGGGTCTGTGGTGAAAGCCTGAAGCTTAACTTCCGGTAGCCATAGAAACCAGGCAGCTAGAGTGCAGGAGAGGATCGTGAATTCCATGTGTAGCGGTGAAATGCGTGATATGGAGGGAACACACCAGTGGCAGAGCGACGATCTGGCCTGCAACTGACTCCAGTCAGCGTGGGGAGCAAATAGGATTAGATACCTAGTAGTCCACGCCGTAAACGATGAGTACTAAGTGTTGGATGTCAAAGGCAGTGCTGCAGTTAACGCAATAAATTACTCCGCCTGAGTAGTACGTTCGCAGAATGAAACTCAAAGAAAGGGAATTGACGGGGGGGTACACAAGCGGTGGAGCATGTGGTTTAATTCGAAGCAGCAGAACCTTACCGAGTCTTGACATACTCATAAAGGCTCCAGAGATGGAGAGATGGCTATATGAGATACAGGTGGTGCATGAAGTTTGTCGTCGGCTCATTGTCGTGAGATGTTGGGTTAAGTCCCGCAACGAAGCGCAACCCTTATCGTTAGTTACCATCATTAAGTTGGGGACTCTGGCAGAGACTGCCAGTGACAAGCTGGAAGGCGGGGATGACGTCAAATCATCACTTGCCCATGACCTGGGCTACACACGTGCTACAATGGATGGTGCAGAGGAAAGCGAAGCCGCGAGGTGAAGCAAACCCATAAAACCATTCTCAGTTCAGTTGTAGTCTGCAACTCGACTTACATGAAGTTGGAATCGCTGGTAATCGCGAATCAACGTGGTGATACGTTCTCGGGCCTTGTAACACACCGCCCGTCACCACGAGTTGATAACACCCGAGACCGGTGGCCTAACCGCAAGGAAGAGGCTGTCTAAGGTGGGATTGATGATTGGGGTGAAGTCGTAACAAGGTAACCGG
+
,//0'')-3'37/&)+*-.,,++2&/,)*245646:744-+$(*%,4)'*'2,-.-./32359675&'))%/*49:;3013/://0:4/060970:/.07/-0,4+/64,605.-,-(*1*/330014(++,,+'&&&(1,+5.2)#(*(*-3010415463556265785354'8:05.000**-14+-)(,0/9;026181-1*+-3-6--35476-*%()')2.111-,0;40-/.*(/3600156392&*++*354-,*('*(2*+.1.&*'%**-2++.+,/,,42/41/,..***+(055*1''(,5+62*0,,7070:64455--..668759913567.,,,---*-)(+-.++)-.23357-)&+*.++)*-./..4161428/--.+/'1+,.8*+(()/179()&*8;85*300000+.0/0:)**32243/',-29435:;-,+,,,//.264),+..9183766505))-),026987730602.1,-04,-1*/,+-25955*(&%$.(%*)),6<7447+-88124/-8859-),/+','))-*013*(,0.,'($'()19-81:239202,.+'(+/0-,21951.3,/-&+$))/.1/4/.7&'-243800.))),-/&&/85*3/34))))+.197/,++.1)76576589411403$*$,(9,8514-,')(4,*--778&6333263225*7,-,010/:0102221/61:),35,41//.//24.577-91//3/90//844;98725:69.403:;03664-%/1'&&(+8864:./123.76+-21**(*43/9;34736767::;2..270('$%&,1*&&('/0,-.(*/..,,(/014984517-.:008989:.-).,+/+()),.+19670/.0,/-6)+,672;4**1:;03887:767477<5$*)-'&-.2996:252331.**'%',,),((,6,.)(),+24'52/6//.2*-933*(&$%&('(')$)+46417-/21/+2'&$%&')+/725;63.544//0,,,,*()*.-4+1.((&'(./5;1711--1786/1.(0)/,,$&,-.200+-3&0*1::/,7*,-0-9/615/.**.+++1/132/..5/5;9;76
@cb72e7f6-0258-481a-8317-3368fd9117c5 ch=85 read=118265 start_time=2019-12-13T12:41:16Z barcode=BC01 runid=2c9cf7bc05858273f10e7d7ec552fc0bd742dc3e
CCGGTTGCCTTGTTACGTGACTGCCCCAGTCCCTTCGCCCACCGTGGTCGCCTGCCTCGCTCTTGCGAGTTAGCGCAACGCCTTCAGGTGAACCCAACTCCCATGGTGTGACGGGCGGTGTGTACAAGGCCTGGGAACGTATTACGCGGCATGCTGATCACGCGATTACTAGCGAGTTCCCGCCTTCATGCTCTCGAGTTGCAGAGGAACAATCGAACTGAGACTGGCTTTGGAGATTAAGCGCACTCTCGCGAGTTGCTACTGTCACCGCCATTTGTAGCACGTGTGTAGCCCAGCGTAAGGGCCATGAGGACTTGACGTCATCCCACCTTCCTCGGCTTATCACCGGCGGTTCCTTTAGAGTCCCCAACTAAATGATGGTAACTAAAGGCGAGGAGTTGCGCTCGCTGCGGGGCGCCAACTTAACATCTCACGACACGGGCTGACGACAGCCATTACGGCACCTGTGTTCCAGTCCCCGAAGGAAGAGATCCATCTCTGGAAATCGTCCGGACATGTCAAACGCTGGTAGGTTCTGCCGCGTTGCTTCGGAATTAAACCACATGCTCCACCCGGCGTGCATTTAAATCAATTCCTTTGAGTTTTAATCTTGCGACCGTACTCCCCAGGCGGACAATGCGTTAGCTGCGCAAGCACCAAAGTGCCCGGACAGCTAGTTATCATCGTTTACGGCGTGGACTACCAGGGTATCTAATCCTGTTTGCTCCCCACGCTTTCGCACCTCAGCGTCAATACCAGTCCAGTGAGCCGCCTTCGCCACTGGTGTTCTTCCCGAATATCTACGAATTTCACCTCTACACTCAGATTCCACTCACCTCTCCTGGATTCAAACGATGCAGTCAAAGGCAGTTCTGGAGTTGGGCTCAGGCTTTCACCCTCTGACACAAAGCCGCCTACGTGCGCTTTACGCCAGTAATTCCGAACAACGCTAGCTCCCCTCCGTATTACCGCGGCTGCTGGCGCGGAGTTGAATATTCTCGGTACTGTCATTATCATCCGGGTAGGCTTTACAACCCTAAAGCCTTCATCACTCACGCGGCATTGCTGGATCAGGCTTTCGCCATTGTCCAATATTCCCCCCCTGCTGCCTCCCTAGGAG
+
5/-.7/)3417/08,-*%(***&,24,-026('*0'&%+(&,,23786648740/2--(0--4/./44618&1/0201//0;:<;(0,,,7,7-**/,-/96,/24003545,37138666113363/644//32.,+()&('&))*,0-01999222,%&'*.+-/-+,,,,(%(4224+*596<:7658664-)*'-,,-0/--'/+.0:/4(*454/&&,,%.&&*24,2)*&+*/-*-2233...0061.()+**'$0-.7/.0,&,5+.8+&%$&&(./*-/42/,64)'&()(1(1895:04/).4+/1726778888075./.0-1.28091/92/.05129+-+.//',2-+&'**+0-,+./349.,,-0/7016220:6*341,-2&,.3-//76859773'7+%&(++/*+*)5.71.**,(.(&'')*.6000788432/52&1&(+'1--.579959;-7--+;:9-/)0+1*-('&(.0751246010-3/*/.-1*0-75535794;;:35+,'(+.3438636'(,.2.&*033.,)%*&.61:90.-044571-5.(&'&'%&'$(*(&(()*--173*-8**--6;<-7:415/+)0048)-)-,8;:./2886.--30.-,,/2001-,*%%&)(-'3+04.-,/-+*+./+&+,,../956548879<;13/7/0009///45838671445227077,06<7.0,25/++-()4970.21345850879879646:76/:-)-3+,57848:69:7995689;99;<::05,)*/45871,&,'-*0;//-00++(#(%)+/&(-+6,6-/0205422243'*.-313.7(/.,..:6664181%(.)-/<897.(),+(')))--4524:4.)21*(*(),,*++*,(+2,-2/03330-+*1.-),))%'%'+:7;1/*,97886-,-'+1033,,02:2436416<::487657230+&.'0&(/5('&((.7313+80579889.;--+--+0((.))&&))))''*--0;.,1;404:6<689:6732)-.12932194439768421:28;;369:0.7/.,+,.,-/65/0471+&(*(*,5/07)()1(($
@8f2bece8-ea3b-4223-9217-516461f340c2 ch=129 read=102085 start_time=2019-12-13T12:41:16Z barcode=BC01 runid=2c9cf7bc05858273f10e7d7ec552fc0bd742dc3e
CCGGTTACCTTGTTACGACTTCACCCCAGTCATGAATCACCAAAGTGGTAAGCGCCCTCGAAAGGTCGCTTCACCTACTTCTTTGCAACCCCTCCCATGGTGTGACGGGCGGTGTGTACAAGGCCCGGGAACGTGATTTCACCGTGGCATTCTGATCCACGATTACTAGCGATTCCGACTTCATGGAGTCGGTTGCAGACTCAATCCGGACTACGACGCACTTTATGAGGTCCGCTTGCTTATGAGTCGCTTCTTTGTATCATTGTAGCAGTAGTAGCCCTGGTCGTATTAAGAACCATGATGACTTGACGTCATCCCACCTTCTCAGTTTATCATGGCAGTCTCGCGCTGAGTTCCCGGCCGGACCGCTGGCAGCAAGGATAAGGGTTGCGCTCGTTGCGGGACTTAACCCAGCATTTCACAACGCGAGCTGACGACAGCCGTACGGCACCTGTCTCACGGTTCCCGAAGGCACATTCTCATCTCCTGAAAACTTCCGTGGATGTCAAGACCAGGTAAGGTTCTTCGCGTTGCATCAGATTAAACCACATGCTCCACCGCTTGTGGGCCCCGTCAATTCATTTGAGTTTTAACCTTGCGGCCGTACTCCCCAGGCGGTCGACTTATCGCGTTAGCTCGGAAGCCACGCCTCAGGGCACAACCTCCATCGACATCGTTTACGGCGTGGACTACCAGGGTATCTAATCCTGTTTGCTCCCCACGCTTTCGCACCTGAGCGTCAGTCTTCGTCCAGGGGCCGCCTTCGCCACCGGTATTCCTCCAGATCTCTACGCATTTCACCGCTACACCTGATTCTACCCCCTCTACGAGACTCAAGCTTGCCAGTATCAGATGCAGTTCCCAGGTTGAGCCGGGGATTTCACATCTGACTTAACAAACCGCCTGCGTGCGCTTTACGCCCAGTAATTCCGATTAACGCTTGCATCCTCCGTATTACCGCGGCTGCTGGGCACGGGTTAGCCAGTGCTTCTTCTGCGGGTAACCGATCAATGAGCAGAGGTATTAACTTTGCTCCCTTCCTCCCCGCTGAAAGTACTTTACAGCCCGAAGGCCTTCTTCGCGCGGCATGGCTCATCGGGCTTGCGCCCGATTGTACCAATATTCCCCCTGCTGCCTCCCGTAGGAG
+
86/.31),243/12,//.228658696-/1601/.644'*(,.4-./987-,./2:102&'+)/,1-++-.*&),*,.363388,.-/342)(+/+,/0:23258;9<:755+++)-24:92857-,6400/''%$&%)+//400.3446;6588;10,,*..6-,*)**+--,/)*(2494455)&*+-,*(,&1'),325+;.:.-/*,+./0/0+*#'*05,-))'(*0.**/++)*&(*****)))('%%&'))&'*,36.*'((%%)&%''((.732785,/,'--/)%%-1##'$*&()+-,.166770461-3306,.10049-.10+'(6-+201-1'(%%&''7956;6,72539060/074920%(50*6,533)-+-.+,)+/1-3+(&02:64303.0++)(./,64--66:3,.&)4233)/1+/.344%3(-&.,./8567-*,+./93303**-1.41)-/0:888762-,(*,3;:9./5/;+.9;90/11/*)365,-*'%&),3;87;:9:92:00/14((+6+;;::<210112337237./.6*('),297-+35/.6..,5:8//00;<20912/1/05:88.511+348/-165,5-,,)+1-,(++11/8...10)1,/(+2/553:32/+5*)(*216652.),.1157876456()*417548778317-23/0-*//246987/1:1(,+94/+(,)*,.4/-316:01455367410/1/30.4()*'--/946;9<989;69838113;523..*)+--2.,*102,5</.22+'(3)+).0*+()3//,1453-*87576/32367.+**..,3:6392/3//2436896<,5.,-315/(00(-74(',3.*+)*-0//.-0/5/4)-131,/76784520'(+02+-53:-,,788:958/16<4843.5-,-556340,*400623:-*,/+02:14-)(,.)33/6223:&9/..3.-.9/:8:*2*)-;+))&().3.)'%/+-*+-++-0*,)+/*$,..82/613,/6:.),87031',&)-61,0-,-4*)+-,0185:65;9432339778143)+')+'99433%'&-1-&%,'&-%+(2*12213894+-2288897/;,-268&.$
@babd9e2e-a091-4e33-8c56-3da5cec93545 ch=211 read=100235 start_time=2019-12-13T12:41:07Z barcode=BC01 runid=2c9cf7bc05858273f10e7d7ec552fc0bd742dc3e
CCGGTTACCTTGTTACGACTTCACCCCAATCATCAATCCCACCTTAGACAGCTCCTTCCTTGCGGTTAGGCCACCGGCTTCGGGTGTTATCAACTCTCGTGAATTGAGCGGGCGGTGTGTACAAAGGCCGAGAACGTATTCACCGCGACATGCTGATTGCGATTACTAGCGATTCCAACTTCATGTAGTCGAGTTGCAGACTACAATCGAACTGAGAATGGTTTTATAGGTTTTGCTTCACCTGCGGCTTCGCCCTCTACCATCCATTTGTGGCACGTGTGTAGCCAGGTCGCCAGGGGCATGATGATTTGACGTCATCCCGCGCTTCCTCCAGCTTGTCACTGGCAGTCGCTAGAGTCCCCAACTTAATGATGGTAACTAACGATAAGGGTTGCGCTCGTTGCGGGACTTAATAACATCTCACGACACGAGCTGACGACAACCATGCACCACCTGTATCTCATATAGCTATCTCTCCATCTCTGGAGCCTTTATGAGTATGTCAGACCTGGTAAGGTTCTTCGCGTTGCTTCGAATTAAACCATGCTCCACCCGCTTGTTGGGCCCCAATCAATTCCTTTGAGTTTCATTCTTGCGAACGTACTACTCAGGCGGAGTACTTATTGCGTTAACTGCAGCACTGAACTTTGACATCCAACGCCAAGTACTCATCGTTTACGGCGTGGACTACTAGAATTATCTAATCCTATTTGCTCCCCACGCTTTCCGGGACTGAGCGTCAGTTGCAGGCCAGATCGTCGCCTTCGCCACTGGTGTTCCTCCATATATCTACGCATTTCACCGCTACACGTAGATTCCGGTCCTCTCCTGCACTCTAGCTGCCTGGTTTCTATGGTAAAGTTGGCTTCAGGCTTTCACCACAGACCCTTGCGCCGCCTGCTCCTCTTTACGCCCAATAATTCCGGATAACGCTTGCCACCCTACGTATTACCGCGGCTGCTGGCGCGTAGTTAGCCGTGGCATAATAAAGTACCGTCACTCGTACCATTTCCTGTAGCCGCCGTTCTTCCTTTATAACAGAAGTTTACAATCCGAAAACCTTCTTCCTTCACGCGGCGTTGCTCGGTCGGGGTTCCCCATTGCCGAAAATTCCCCTACTGCTGCCTCCCGTAGG
+
14)0/:22/-7,3.&,1148;:0;;;+4,25.//+7-.3-'*&.)),30/13368,8:020..4;0;008::005-/,./1-823.40//.3),+...(4)$%()+*.2+884/8/0055678<)8+45.-,.45.357<545;3776777750.%('')0)2,.%'()244717,+%*(.04678899822/8101-0/45682;,2)+520--,.34:/:9:),-(370<;6.56<4/1*&'&&,/0-,+*+.+-2/34481/-1.'%$&'+)+,-/5.+)+..)-044*,**(/6223/./000;73)+,./47.;4.%*$&8,630/2,,-/4/02-42531--,--,5(())-,7;2-10-4.6---//76641+-((()-.1+/*,626677761://,6240806+&,8/50-)+),-/5-4))34344899898:<7642'184795.-*-/72%(%$%(.()-12115979886569+.2/091.2/,,,+0-0.,/34852-+-,(./869;70321/*-2.6*,/3/4<:;:9501115,04+''&$)&$'*,+73)+),)'0)7/22985071;4.,3/+.0-10.5635-01*025*587+.)))()3*'2(*+07/5.2221.-/,/3577/.4.-,9980/12-(**)&*+-/21.3553;8*,00.0::;764,231.'&.),-36574430%24)*334:;1-.-,-22*'+67056.---.7:792:110315*+-7876:999:584152.,-/2436.9.+1:566778//.//5/36+,+.604872,//0.0,-6/*-(+++*-/74445,/00./2433474776;:/3+-*'&+,(.**(*)4:6+-4(')*)028-0007;;*9-,)'+3/47--,,/()+38.,-,40(0)*03764.616;8284121.39139*(',+.416'((&'0,/-+)-(&$#'(0172:0//5'*('&%$*3.17*)+,29677)+.('&'*3-1:72651,+(,,0298:43,+*%$&+011(4('-)(/:.,/4333*(.5802454145485:4)+*,,523/9...30:1,+3,+12,897/4:/-,+112-1/.3-)')+,,/1119+73*+,,+(
