# Supplementary material for: De novo species identification using 16S rRNA gene nanopore sequencing
Source: PeerJ. 2020 Oct 21;8:e10029. doi: 10.7717/peerj.10029 (PMC7585375; doi:10.7717/peerj.10029)
Supplement: Supplemental Information 3 [file peerj-08-10029-s003.zip › pass_fastq_runid_2c9cf7bc05858273f10e7d7ec552fc0bd742dc3e_519.fastq]

@37e0cda0-94b7-4406-9d58-89042adc4b2c ch=210 read=86406 start_time=2019-12-13T12:40:56Z barcode=BC01 runid=2c9cf7bc05858273f10e7d7ec552fc0bd742dc3e
CTCCTACGGGAGGCAGCAGTGGGGAATACTGCACAATGAGCGCAAGCCTGATGCCCAATACATGCCGCGTGTATGAAGAAGGCCTTCGGGTTGTAAAGTACTTTCAGCGGGGAGGAAGGGGTAAAGTTAATACCTTTGCTCATTGACGTTACCCGCAGAGAAGAAGCACCGGCTAACTCCGTGCCAACAGCCGCGGGCGACAATACCACGGAGGTGCAAAAGCGTTAATCAGGTACTGGGCGTAAAGCGCACGCGGTTTGTTAAGTCAGATGTGAAATCCCAGGCTCAACCTGGGAACTGCATCTGATACTGGCAAGCTTGAGTCTCGTAGAGGGTAGAATTCAGGTGTAGCGGTGAAATGCGTAGAGATCTGGAGGAATATACCGGTGGCGAAGGCAGCCCCCCCCTGGACGAAGACTGACGCTCGGAGTGCGAAAGCGTGGGGAGCAAACGGGATTAGATACCTGGTAGTCCACGCCGCAAACGATGTCGACTGGAGGTTGTGCCCCTTGAGGCGTGGCTTCCGGAGCTAACGCGTTAAGATCAACCGCCTGGGGAATTACGGCCTGGAGTTAAAACTCAAATGAATTGACGGGGGCCCGCGCACAAGCGGTGGAGCATGTGGTTTAATTCGATGCAACGCGAAGAACCCAACACCTGGTCTTGGCTGAGCATCCACGGAAGTTTTCAGAGATGAGAATGTGCCTTCGGGAACCGTGAGACAGGTGCTGCATGGCTGTCGTCAGCTCGTGTTAATGAAATGTTGGGTTAAGTCCCGCAGCAGGCGCAACCGCCCATCCTTTGTTGCCAGCGGTCGGCCGGGAACTCAAAGGAGACTGCCAGTGATAAACTGGAGGAAGGTGGGGATGACGTCAAGTCATCATGGCCCGACCAGGGATACGTGCTACAATGGCGCATACAAAGAGAAGCGACCTCGCGAGCAAGCGGACCTCATAAAGTGCGTCGTAGTCCGGATTGGAGTCTGCAACTCGACTCCATAAGTCAGAATCGCTAGTAATCGTGGATCAGAATGCCACGGTGAATACGTTCGGGCCTTGTACGCACCGCCCGTCACACCATGGGGAGTGGGTTGCAAAAGAAGTAGGTAGCTTAACCTTCGGGAGGGCGCTTACCACTTTGTGATTCATGACTGGGGTGAAGTGTAACAAAGGTAACCGG
+
/0531251:6,-0-005326223*)-)--..--,.1/,(,+*16:7:;8320*)'&&$&%''+18;22.*)**+-01)-*-+38433+:343..173).,.-750-11/591+//0+12.''+;84//./+'-'&')(-020/5///,6++3<3355/.)+-(+.&*0/5..,-1.0036246773%.-,80+,')'*)(%)(''+*+..)(**-.*0+(,%()4)3+45+2,*+,.797980993,...+,*,-5092-0654./5'11645.0840/6.&+2004185956:401/*+,-/65000111+-,*,%''&('--+),/23*&/4,32,2,3-8*0,+(('(+.5123:1-/198-,,*)11371.50-83)%&)/-61521+,-'+*)/4382815,)+<980-2+++///97736%&%')74*0/(),63+)*'&'):;77*;9,6,.)33437()302-1/31302.'*(+(*)-../.,*()2-,/0+/+/*-/,('(+(061--,)(&&,+','(+26:6772631'(+339794/0..363'(&(((,0768446))*4-;:05674<982)),,,,0-'24.0;,++(*&($'*00:448../)/'(+/4<:-94;6//00139333228--)2((*''&()-,(*+-/*&%$&$'(/13)&(1.+/,-67.+,,,,02//,-6.*-,-4532062219,,.,)0..+0.58993210/9677984//-.--.++,.+'#(&)4--96<5:567:91082()0.(4+/754-0&.,,-/.--0)'2.+0+%))+,01944)3/+)//&%('*3;21+()*50/35-....24;3788/)+-*2.21389114677565-**.2.//+*$$'*)+/1;193)%&$'&)-164,:++6;4+*)++3:5-(*&).,-34786759340006/65;67877355;601678988;8871)+0)1-/,)*++7670001243425800(.*-.*3-747)*,*(0.7+-,./;99910.**44(++)+,+*0,--7654'+601+*'+()%*(/564:2013311141941/*&))-43.7-0-68,%)''*+1-+(')(.24397<:+:6).74/1.5..9;331;7/1566<5787688716-,--3.,-0//5.7(0-1/82819
@437d911d-24bc-4059-b810-edbc50a9230a ch=137 read=110328 start_time=2019-12-13T12:40:48Z barcode=BC01 runid=2c9cf7bc05858273f10e7d7ec552fc0bd742dc3e
CTCCACGGGGAGGCAGCAGTGGGGAATATTGCACAATGGGGAAACCTTGATGCAGCAACGCGTGAGTGATGAAGGTTTCCGGATGTAAGCTCTGTCTTTGGGGAAGACAATGACGGTACCCAAGAGGAGGAAGCCACGGCTAACTACGTGCCAGCAGCCGCGGTAATACGTAGGTGGCGAGCGTTATCCAGTTTACCTGAAGCGTAAAGGGAGCGTAGGCGGATGATTAAGTGGATGTGAAATACCAGGCTCAACTTGGGTGCTGCATTCCAAACTGGTTATCTAGAGTGCAGGAGAGGAGAGTGGAATTCCTAGTGTAGCGGTGAAATGCGTAAGTTAGGAAGAACACCAGTGGCGAGAGCGACTCTGGACTGCTGACGCTGAGGCTCGAAAGCGTGGGAGCAAACGGATTAAGATACCCTGGTAGTCCACGCCGTAAACGATGAATACTAGGTGTGGGGGTTTCTTCCGTACCGCCGCTAACACATTCGTATTCCGCCTGGGAGTACGGTCCGCAGATTAAAACTCAAAGGAATTGACGGGGACCCGCACAAGTAGCGGAGCATGTGGTTTAATTCGAAACAACGAAGAACCTTACCACTTGACATCGCCATTACTCTTAATCAATCCTTCGGGGACAAGGTGACAGGTGGTGCATGGTTGTCGTCGCTCGTGTCGTGAGATGTTGGTTAAGTCCGCAACAGAGCGCAACCCGCTGTCGTTAGTTACTACCATTAAGTTGAGGACTCTAGCAGAGACCTGGGTTAACCAGGAGGTGGGGATGACGTCAAAATCATCATGCCTGTATTGTAGGGTTACACGTGCTACAATGGCTGGTACAGAGAGATGCAATGCCGCGAGGTGGAGCCAAACTTAAAACCAGTCTCAGTTCGGATTGTAGGCTGAAACTCGCCTACATGAAGCTGAGTTACCTAATCGCGAATCAGAATGTCGCCAGTGAATACGTTCCAGGGCCTTGTACACACCGCCCGTCACACCATGGGGAATTGGGTTACCAAAAGAAGTAGGTAGCAACCTTCGGGAGGCGCTTACCACTTTGTGATTCATGACTGGGGGGGTGAAGTCGTAACAAGGTAACCGG
+
0)0****57)(-//067769878.)1/+6,+++.-61.'-()2-/4.9./043/.*-+++')(&%&(*01))&)(31+6,,0.,&'++()*+,+2/5;;1:5),2))&.'$&)*055324'0/(%(+)0(.**293//+,*.,,,+.054663242+25/./.-/:0//760+-*092./785471.2)'+-73)/*')''&$(*0<.(0+$()98998;8<;;:/:.:.566836//*14+*%4,+5:222/1,,1)/0127:;:5945'6:34595:442666,-/117/3.-,-26+*'()++/-1./0-,,.*('++-373(1.*)--+,(&(-(1486356112:+34/:.,*&')+41*+*+-74840.0./666:94/6343,,--(+-37:3*-/01)(*-,2,,&'*885<2./48/5.74*,26:.12:80.*,*&-*(,(%-/---',18+-30.),/&&(#'&#$$#&(./-,-),*%&&%*7.-,08752*%%('--781,,.('+*//;9315668+1+4242466-+4416:/)*,-1**)*1327*-..311091;9898:7,+/&''')*+8./4-(&%&+'&%('+,3663%'$%&&$&''+&'&-,1.,55-:3/781.*/+.-//26'(0/179777:5:2;122873++,0,20,,--,,--/(29-5)75+'(-1*+,/-&'(*-*2397;6'(+*,4.3+&*-/-/327:10625/.6.+.246732+/.%'&($-7377.1.0+0210)(+*-177-98656653288.123995656:40/(+***&,3,1*('&(,-0676637.0/0/8997:60/-,+103123/..40/.(,&(.1'+*-4;:4.3/;<:27657787-/389,3+//./++346.08++10263-*&)*.-7+-*&'((7.3)*1*--*.-4944/,,--+1316&%*4011/153414*&*/)*&()'')),,.2/--.-+/300-0(&'').(%$)%/,119148657-$)((+./1.-&*(,)+-5/,52*10)++.**0/+,56-.5002726745666898:/-0.31/06479:63.'*'/;2929
@736fc9d6-6926-4462-9013-627e74dad374 ch=166 read=453008 start_time=2019-12-13T12:40:48Z barcode=BC01 runid=2c9cf7bc05858273f10e7d7ec552fc0bd742dc3e
CCTTGTTGCGGCTTCACCCCAATCCTTTGACCCTACCTTCGGCCGCTGCCTCATTTGCGGTTAGCTCACGGACTTCGGGTATTGCCAACTCTCGGCATGGTGTGACGGGCTACGGTGTGTACCGAGACCCGGGAACGTATTCACCCACATTTCTGGATTCGATTACTAGTAACTCAGCTTCATGTAGGCGAGTTTCAGCCTACAATCCGAACTGAGACTGGTTTTAAAGTTTGGCTCCACCTCACGGTATTGCATCTCTCTGTACCAGCCATTGTAGCACGTGTAGCCCTGCACATAAGGGGGGCATGATGATTTGACGTCATCCCCACCTTCCTCCTGGACCAACCCAGGCAGTCTCGCTAGAGTCCTCAGCAATGGTAGTAACTAACGACAAGGGTTGCGCTCGTTGCGGGACTTAATAACATCTCACGACACGAGGCTGACGACAACCATGCACCACCTGTCACCTTGTCCCGGGGATTTCCTCGGTGCGGTAATGCCAAGGATGTCAGAGTGTAGGTAATTTCGCGTCGCTTCGGATTAAACCACGCCCGCTACTTGGGTCTAAATCAATTCCTTTGGGTTTAATCTTTGCGACCATTGCTCCCCAGGCGGAATACTTAATGCGTTAGCGGCGGCACGGAAGTGTTGAAACCACGTGTTCATCGTTTACGGCGTGGACTACCAGGGTATCTAATCCTGTTTGCTCCCACGCTTTCGAGCCTCAGCGTCAGTTACGAGTCAGAGAGTCGCCTTCGCCACTGGTGTTCTTCCTAATCTCTACGCATTTCACCCGCTACACTAGAATTCCTCCTCTCCTGCACTCCTAGATAACCAGTTTGGAATGCAGCACCCAAGTTGAACCTGAATTGTTTTCACATCACTTAATCATCCGCCTACCGCATCCTTTACGCCCAGTCGGATTGTACTCGCCACCTACGTATTACCGCGGCTGCTTTGGCGTGGTGCAGCCGTGGCTTCCTCAAACGGGTACCTCATTATCTTCCCCAAAGACAGAACTTTACGATCCGAAAACCTTCATCACTCGTGGCGTTTAACCTGCATCAGGGTTTCCCCATTGTGCAATATTCCCCACTGCTGCCTCCCGTAGGAG
+
-527(1.)*''/256,425)1+*0('2'')0;0./::6;5052/22487632$),1-3/5/1,,-043337+3362/++*)1.,202'+),*++/*'+066766,1&'%&&"%+/./2)(((&%((*890...+01-*+-/+,26'&('/81//3*)5,,+)+5--,-*./8624()*/79/.+,-.5-'&*38/4*+,8-.-7;/4'&*+.,***-233+5<<+3:412:,+../0723312.-4-,*8,,-6520/-+/.($)(*%%&'(0).,-.03464401194+%,./365/,*436.4576665/4:/-077843+565+/157;99767332(%%1,2:*(2785,++)-./-0+.//2900-(*+5-475110+'(+*,,-4762.950:00076880:00.:9715-1+''0),,-43/0112/51%(*.*0$,*))1/374432/50.60572.*.0/40+3))(*,+(,70.2)('((%%&$&*2-+.(&()0(.,,*+)$)())(+-,*/*53446547233:2&()/+0;::/)'$%-(%'(&$$$()/++%/12/0/54;/&'+-.75184+6../-((+,659207.001-/,)-..18592-/6,,'($$(/7.11073,.-*,/-.'+),,7,-920-$&$(%*0//77094.(-+610067103,.0.730.2461+9,,52/89*)/..63)+)*368/+++,899/.--.31-9)&'%%+,2))+,,./966:4;69;<77889/37<89;0.+-8522/0363646::3-65-,34331.0'*','*+,(*,*4257671./.2*+/4763-48281:9,//-/39222-23-02,3.)''%$%$((,+).860/23342%)*'1.88644-,270+-,%*')*&&(*,3*6-('(+-++&)$&#%(*/2;;6897/30.,.3),,))*7+++)((&+&'(*&+0$))&+)),.1-.8.))*-567%-*1,-0/0.21/026,434,6763560,-&).1-*-/11.''+/55/:5;:9::1604+./;4328%'%&$&&++/:(-,+)6*5:<5-.5022514101616:2-15222./1-0-('0-1-,.
@39ef6bca-cdd3-41a8-8ea8-752ba5369972 ch=346 read=80697 start_time=2019-12-13T12:40:42Z barcode=BC01 runid=2c9cf7bc05858273f10e7d7ec552fc0bd742dc3e
CCGGTTACCTTGTTACGGCTTCACCCAGTCATGAATCACAAAGTGGTAAGCGCCCTCCCGAAGGTTAGCCCCTACCTACTTCTTTGCCAACCCACTCCCATGGTGTGACGGGCGGTGTGTACAAGGCCGGGAACGTATTCACCGTGGCATTCTGATCCACGATTACTAGCGATTGCGACTTCATGAGTCGAGTTGCCAGACTCAATCCGGACTACGACGCACTTTATGAGGTCCGCTTGCTCTCTCGCGAGGTCGCTTCTCTTTGTATGCGCCATTGTAGCGTGTGTAGCCGGTCGTAAGGGCCATGATGATATGACGTCATCACCCCCACCTTCCCTCCAGTTTATCACTGGCAGTCTCCTTTGAGTTCCCGGCGGACCGCTTTGGCAACAAGGATGGTTGCGCTCGTTGCGGATGACAACATTTCAGCACGAGCTGACGGCAATAGCCATGCAGCACCTGTCTCACAGTTCCCGAAGGCACCAATCCATCTGCAGAAAGTTCTGTGGATGTTAGGCCCGATGGAGTTCTTCGCGTTGCATCGAATTAAACCACATGCTCCACCGCTTGTGCAGGCCCCGTCAATTCATTTGAGTTTTAACCTTGCGGCCGTACTCCCCAGGCGGTCGACTTAACGCTGAATTGGCTCGGAAGCCACGCCTCAAGGGCACAACCTCCAAGTCGACATCGTTTACGGCGTGGACTGCCAGAATTATCTAATCCTGTTTGCTCCCCACGCTTTCGCACCGCAGGCGTCAGTCTTCGTCAGGGCCGCCTTCGCCACCGGTATTCCTCCAGATCTCACGCGTTCACCGCTACACCTGGAATTCTATCTACGAGAGACTCAAACTTTGCCAGTATCAGATGCAGTTCCCAGGTTAGGCCAGTTCACATCTGATAACAAACCGCCTGCGTGCGCTTGCGCCCCAGTAATTCCGATTAACGCTTGCACCCTCCGTGATACGCGGCTGCTGGCACGGGTTAGCCGGTGCTTCTTCTGCAGGTAACGTCAATGAGCAAAGGTATTAGCTTTACTCCCTTCCTCCCGCTGAAGTACTTTACAACCCGAAGGCCTTCTTCATACACGCGGCATGGCTGCATCAGGCTTGCGCCCATTGTTGCAATATTCCCCTGCTGCGCACTCCCGTAGGAG
+
.7,0,6/01+-*)*&+-(+./:4395./395675:50((-0,)(,+++'(,-;8.,.4,)+,((-*,*.))*(*464499:418*&+(.,+7+'(+8/-*/.34.0/3412756:86412*1/1150.(46/4.)+.29211936/:0/060//0-4-)*.-11//2,+,.'2(%')*3495886,.,0+.//7-)*)+1627(:.00,1)(++,,*.././49;00.)0(*373262-****,1242,*+*00/0130351:9./123367;/:/.)''***.--('(,*%*)))),+17962+1,,/)&%%)'')(+/3.,'*21.-/2773/1,*../11<0.-001-3.-+/07581-4220598370013,7142**(*&/&(((%((++-(%%-***'),-516-),4*&%$''*()+40.)$(,-&&72226752,2*&&$).-269,,-,.513:99434048745*)+1+2.-0/.0/21-0*)#$$&--',*4/320+36520((--.-((&*33+-/726985878;2549:1/404-;367()35/5674*-1,+/-,+32&503;7-)011/+4112:51...:;1+/050802(//.,102509:5+0&9/:0/-33/5+1*++&'''1((*339*,**'/2/013:87+())))*/523512(7,354230/233384,+,2/038699998:'.-*1.336(*8//36264,+1+5;;/,-+,0:5258562%(%))33201112354248+265062494<:666').,2./05-2+0)*).,+**&+**((((+/600/-+*0217230-*&$$%'''*''*)..150++',/6.-.9'/.229334-),))-8485,108/&(*,'%)(,*',,.22/.-09667-5349;89937/4./.5+/,/-2+*,2898<6/.0.7*6+(+-6,,+.51-/4+.000///-..,-/230:0.0)-.*/-&107;00.2013;4233(26139964-0---2499;+/++*-*)&+-52./.3:,,953147+.98-00*+.+/1(',1(56))161427.957<:9964+43243125/6./.6567+68629/22060'+,'*'%')),-50431,,,-0-,+-&(*2;**-,((+(
@d0a23ce7-8ee7-48e0-af27-ca975160b400 ch=394 read=60201 start_time=2019-12-13T12:40:41Z barcode=BC01 runid=2c9cf7bc05858273f10e7d7ec552fc0bd742dc3e
CCGGTTACCTTGTTGCGACTTCACCCCATCAATCCCACCTTGACAGCTCTTCCTTGCGGTTAGGCCACCGGCTTCGGGTGTTATCAACTCTCGTGGTGTGACGGGCGGTGTGTACAAGGCCGAGAACATTCACCGCGACATGCTGATTCGCGATTACTAGCGATTTCAACTTCATGTAGTCGAGTTGCAGACTACAATCGAACTGAAATGGTTTTATGGGTTTTGCTTCACCTCGCGGCTTCGCTTCCCTCTGCACCATCCATTGGCAGCGTATGTGGCAGACATAAGGGCATGATGATTTGACGTCATCCCCGCCTTTCCTCAACTTGTCACTGGCAGTCTCGCTAGAGTCCCCAATGATGGTAACTAACGATAGGGTTGCGCTCGTTTGCGGGATAACTTAACATCACGACACGAGCTGACGACAACCATGCACACCACAGCGCTCCTTATAGCTATCTCTCCATCTCTGGAGCCTTTATGAGTATGTCAAGACCTGGTAAAAGGTTCTTCGCGTTGCTTCGAATTAAACAATGCTCCCACCGCTTGTGCGGGCCCCGTCAATTCCTTTTGAGTTTCATTCTTATTTACTACTCAGGCGGAGTACTTATTGCGTTAACTGCAGCGCGAACTTTGACATCCAACACTTGGTACTCATCGTTTACGGCGTGGACTACTAGGGTATCTAATCTATTTGCTCCCCACGCTTTCGGGACTGAGCGTCAGTTGCCGAGCCAGATCGTCATGTCGCCACTGGTGTTCCTCCATATATCTACGCATTTCACCGCTACATGAATTCCCGATCTCTCCTGCACTCTAGCTGCCTGGTTTCTGTCGGCTTACTGAAGTTAACTTCAGGCTTTCACCACAGACCCTTGCTGCGCCTGCTCCCGCTTTACGCCCAGTAATTCCGATTAACGCTTGCGCCCTCCGTACCGCGGCTGCTGGCACGAGGTTAGCCGGTTCTGCGGGTAACGTCAATGAGCAAAGGTATTAACTTTACTCCCTTCCTCCCCATGAAGAACTTTAAAGGCCCGTTCTTCATACACGCAGCATGGCTGCATCGAGGCTTGCGCCCATTGTGCAATATTCCCCACTGCTGCCTCCCGTAG
+
462617,/205,1-',44363320/)'(+-9:4:4)+520*)*+),--2.55636/62826%(650-2+2,,5:5(0(4./7/00140.,'(*0.5/1,-+5)0698440/,,,425)6--**',0-1393677-...135/.///192.,,,6,31-,+,,*28*0'.*,6.4635,46700//4'0()06755.:...8861-.+--.008:1138<66::-/046246858543013;60/%&.9..251223:887611.**)&)**//130&++'($%')*'06444511..*3.*+.23466947;5,,5&,30.+.,1-3/./8788-8/-.53196795321+2()%,+.-.0/61043-7--,01.-11,8-//6554/;()+29,)&%$$&%5*2,1,)*/26276744/0,6626374;4:4-++))(&')+*,-/6,1*,-33744412113,/29441.3)+01296//*'%%%((/1(,*)76*5,+:3+)*2.<:8<1010/3-/223*.)/+/5-.)+,()-29)+87.)&'(*64,)%*++)%)12:7888.:;/1)36;734:;639%-*%&()+.173478.+*)*))4+,463423524254:3(1&)+/901;:133:29+8-3((##&.+,.6711,++/,''+/-.2896651//++-(1*+,12954/+20*(..099**.--/<11.;;1,+''*/++-%*.0(-(*%.06--366483&&#)*37765658435:93037./13280*),.1/3;420470,))+(..-4..+-('*1233375355*2110//111785785;61-&)$,),-2.0-/*&+)-/--.6/(7:56<1006./0/2.64(4...542//0**+,,8.-/2;9448162).0487;3943171627/8+),',.&(-0(4+):8812..+*-/0,*+*&*)36225/6)+'+,06/47/08:899/:0/-.,3:)1)+)*3*/),-/()*09.041100;;,'*+,2)')&*4,19/*+/.'#./36<8/,*)'*-,%,--4354412133&%3*239+/2/;6(*,*)*++.,.681785$*,-.30-6.39+-:2/
@46a24340-9bf5-4986-81a1-c55aa5f9d7c8 ch=77 read=100913 start_time=2019-12-13T12:40:38Z barcode=BC01 runid=2c9cf7bc05858273f10e7d7ec552fc0bd742dc3e
CTCCACGGGAGGCAGCAGTGGGAATATTGCACAATGGGCGCAAGCCTGATGCGTAATGCCGCGTGTATGAAGAAGGCCTTCGGGTTGTAAAAAATTACTTTCAGCGGGAAGGGAGTAAAAGTTAATACCTTTGCTCATTGACGTTACCCGCCAGAAGCACCGGCTAACTCCGTGCCAGCAGCCGCGGTAATACCGGAGGTGCAAGCGTTAATCGGAATTACTGGGCGTAAAAGCTGACCGGTTTGTTAAGTCCAGATGTGATCCCCGGGCTCAACCTGGGAACTGCATCTGATACTTTTGTAAGCGAGTCTCGTAGAGGGGTAGAATTCAGGTGTAGCGGTGAAATGCGTAAGAGATCTGGAGGAATACCGGTGGCGAAGAGCGGCCCCTGGACGAACTGACGCTCAGGTGCGAAAGCGTGGGGAGCAAGCAGGATTAGATACCTGGTAGTCCACGCCGTAAACGATGTCGGCTTGGGTTATTGCCGAGGCGTGGCTTCGGAGCTAACGCGTTAAGTCGACCGCCACCAGGAGTACGGCCGCAAGGTTAAAACTCAAATGAATTGACGGGGCCCGCACAAACTGATTGGAGCGTAATGGTTTAATTCGATGCAACGCGAAGAACCTTACCTGTCTTGACATCCACGGAAGTTTTCCAGAGATGAGAATATTGCCTTCAGGAACCGTGAGACAGGTGCTGCATGGCTGTCGTCAGCTCGTGTTGTGAAATGTTGGGTTAAGTCCGCAACGGTACCTTATCCTTTGTTGCCGGTCCGGCCGGGAACTCAAAGGAGACTGCCAGTGATAAACTGGAGGGAGATTTGGGGATGACGTCAAGTCATCATGGCCCTTACGACCAGGGCTACCACACGTGCTATATTAAGCGCATACAAAGAGAAGCGACCTCTCGCGCGAGAGCAAGCGGACCTCATAAAGATTACGTCGTAGTCCGGTTGGAGTCTGCAACTCGACTTCATGAAGTCGGAATCGCTAGTAATCGTGGATCAGAATGCCACGGTGAATACGTTCCCAGGCCTTGTACACCGCCGTGCACCATGGGAGTGGGTTACCAAAAGAAGTAGGTAAGCAACCTTACGCTTCGAGGGCGCTTACCACTTTGTGATTCATGACTGGGAGGGTGAAGTCGTAACAAGGTAACCGG
+
.2+,'(*71&+/*36705/.6-*,+'3)+,-/.4223+,*.56+39650)(&$$(''&60-.345624530(-(**4679814639/453:1,(+)(*/.0/)32,0)(''/*%((.26,/0050004./3.*.10)-/..0,7,,09)(*)(%)&#*,7322/,2.,,066989;222/.380,+)())*(+(*.**/,04:858/2+1+*2&(**2*-/78<8922023+((%'*.(,+042*0*41*,1')+.0,&$%%'-+')3779958473391712522332,,)-*'%$%)/*-0%.+*,-026898,(,0/4/12+/-.-)+3202332070.-82-.29.9*%)'%*+/732+**4.06644212.-+,&%+0)*7;4)(+1----2/0---+,//)1'*(()+0+))+5771)')*1)%&)33-/2)),,.7:++655353,*-15:93932,-,,+11,'''%()&'&'.,()')%250481-+.*3-*++.632/,,).+3,+,-+,2.)0*&,'*((%%((0306-.-24)41:5;982366<:838383947-)0/,5,*+,.38&-)+%-$0-#(1'*+-.468<:399;6433*.2.,,//07./0.)-((3;6636382.12063),4/1.,172-.&((+*-..,+.,,'.)*7:8;9.93.2.,-1234563789796++'()446699882+-./:88,3-++17:412465684-3.*).-,-46(*%##'%*-0134195.-,),+-5/5,2028*9617118/6*--/,+/66:6+/,(*+.676560++.*&'&*((&(/4.0888675-3-54021'*'&%&%%&&'')0:2,1-21//((,*,-,/.1**,-*+'(((*,./202+')%*(&)561*)-)(#&$(/*''$&3502364.556'().+)',%#&+-:8:99.:('*/6(+&)+11*6*3.448656:76.+/+),3+3/43562..,+6-..9::::9:223:99:/+-073519-,-+/14)(&146020--+,+-.-41+*$)),5&1'%%%$+'2,+1%0(82/('(('*+..,+&$',..'&&&)&&&&''$.24.2/4/-21(-,22.0343;34699::9;3/25,.)+)'(/.29:9:9,8./958/5
@9a9778ef-f615-4d64-a157-2e22e0f59b6c ch=139 read=95951 start_time=2019-12-13T12:40:31Z barcode=BC01 runid=2c9cf7bc05858273f10e7d7ec552fc0bd742dc3e
TGGTATGCTTCGTTCCGAGTTACGTATTGCTTTGGTGCTTCCAGAAGAAAGAGTTGTCAGGTATCTTTGTGTTAACCTACGCTGTCGCTCTATCTTCCGGTTACCTTGTTACGACTTGTCTCCTCTATATAAGTAAGGGACTTTAGTTAAATGTCCTTTAGTATGGGGAGGGTGACCCGGGCGGTGTGTACGCGCTTCAGGGCCCTGTTCAACTAAGCACTCTACTCTCAGTTTGCTGAAATCACCTTCGACCCTTAAGTTTCATAAGGGCTATCGTAGTTTTTCTGGGGTAGAAAATGTAGCCCATTTTTTCTTATATCTGGAGGCTACACCTTGACCTAACGTCTTTACGTGGGTACTTGCGCTTACTTTGTAGCCTTCATCAGGGGTTGCTGAAGATGGCGGTATATAGGCTGAGCAAAGAGGTGGTGAGGTTGATCAGGGTTTATCGATTACAGAACAGGCTCCTCTAGAGGGATATGAAGCACCGCCAGGTCCTTTGAGTTTTAGCTTTGTGGCTCGTAGTGTTCTGGCGAGCAGTTTGTTGATTGTTGAGGTTTAGGGCTAAGCATAGTGGGGTATCTAATCCCAGTTTGGGTCTTAGCTATTGTGTGTTCAGATATGTTAAAGAAGCACTTTCGTAGTCTATTTTGTGTCAGCTGGAGTTTTACAACTCAGGTGAGTTTAACTTTTATTGGGGGAGGGTGATCTAAAAAACACTCTTTACGCCGGCTTCTATTGACTTGGATTATTGATGTGACCCGGTGGCTGGCACGAAATTGACCAACCCTGGGGTTAGTATAGCTTAGTTAAACTTTCGTTTATTGCTAAGGTTAATCACTGCTGCCTCCCGTAGGAG
+
%$++)+(../,*08*'&),.,,-,/1,2&*++%%(/-..-'''(0.)+1-()*//,,,%'$)(+-3:711.6.7.8:2,)(,,277133/.*+&0+002217/2141,0/%'-./06,/2576./5553674+((%()+*,0:;152:2:6*+,9649/&''''()/+(-4-')%+-)./-.,5402,3)//0,.1-0&7916:.++.88*)*,0000*,,-/..+**+*(+(%&,-%)(%&,*/07;911.8)338--36-'#%(+-/*00248575617650-+*01))%'-8:1./-+(66((7/9/4-,.,&'%((-+4%'*,)+,'*//71228./0-/0.:7//83944****7*,-89/8,,*.1,,.//51:48;:*-87.4;*0865.,*,7-,12/23420013//.-*07))--40673-+-.,0,,/1)47)2:;1::874:33,//4232943554401--.569753/.2,-/7;778'0'-//071++./66.%#$'-0,.))+./1514326865864/4+/245;:039.+4.(./+**,+97,(%%'*-3*21/'(..5712246146-730).0:*17975-1-,,,(*+&*),024;)+.866349482&()(++-/9972*%$()///862)3/03)&**+6%(1;<1/3-/./0003322/8:4/',/38)*,.,36.+'/-)((..1+-5;7:,87899:;;8857803007478490.*/,2+-7*'$('**+)+*,('(,*9<99382223121*2,-.83:37+*('(.-5'(*-,))(''()1,0,.((-4648;:55:4569:/.0.1-0226648998;19:+,;781/*
@867a1402-1eed-4563-8f50-b367986d20cf ch=138 read=107169 start_time=2019-12-13T12:40:11Z barcode=BC01 runid=2c9cf7bc05858273f10e7d7ec552fc0bd742dc3e
CGGGAGGCAGCAGTGGGGAATATTGCACAATGGGCGCAAGCCTGATGCAGCCATGCCGCGTGTATGAAAAGGCGGGTTGTAAAGTACTTCAGCGGGGAGGAAGGGTAAAGTTAATACCTTTGCTCATTGACGTTACCCGCAAGAAGAAGCACCAGCTAACTCCGTGCCGGCAGCCGCGGTAATACGGAGGTGCAAAGCGTTAATCGGAATTACTGGGCGTAAAGCGCAGGCAGTTTGTTAAAGTCAGATGTGAAATCCCGGGCTCAACCTGGGAACTGCATCTGATACTGGCAACGAGTCTCGTAGGGGTAGAATTCCAGGTGTAGCGTGAAATGCGTAGAGATCTGGAAGGGCCACCGGTGAGCGGCCCCTGGACGAAGACTGACGCTCAGGTGCGAAAGCGTGGGGAGCAAACAGGAAGTTAGATACCCTGGTAGTCCACGCCGTAAACGTCGACTTGGGTTGTGCCCATGAGGCGTGGCTTCCGGAGCTAACGCGCGTTAAGTCGACCGCCTGAAATACGGCCGCAAGGTTAAAACTCAAATGAATTGACGGGGCCCGCACAAGCGGTGGAGCATGTGGTTTAATTCGATGCAACGCGAAGAACCTTACCTGGTGTGACATCCACGGAAGTCTTCAGAGATGAGAATGTGCCTTCGAAGCCGTGGGGCAGGTGCTGCATGGCTGTCGTCAGCTCGTGTTGTGAAATGTTGGGTTAAGTCCCGCAACGAGCGCAGCCCTTATCCTTTGTTGCCAGCGGTCCGGCCGGGAACTCAAAGGGAGACTGCCAGTGATAAACTGAGGGAAGGTGAGGATGACGTCAAGTCATCATGGCCCTTGACCAGGGCTACTACGTGCTACAATGTAGCGCCACAAAGAAGCGACTCGCGAGAGCAAGCGGACCTCATAAAGTGCGTGTAGAGTGGATGAGTCTGCAACTCGACTCCATGAAGTCGGAATCGCTAATGTCGTGGATCAGAATGCCACGGTGAATACGTTCCCGGGCCTTGCACCGCCCGTCACACCATGGTGGGTTGAAAGTAGGTAGCTTAACCTTCGGAGAACGCTTACCACTTTGTGATTCATGACTGGGGTGAAGTCGTAACAAAGGTAACCGG
+
*+2+%(*'&+,,.5088,+3.32.+++,20062+('*,,'+7*+-750/%/-1/029/21/036673:0.)))'**28233;7*-+,*+/12./48+(,*)(0.+)*3,..0.0*+2.,22,-28315./0,:-+5:..-/*&*'%*'$(*-3%+)*+3//1845663&**,115/1'400510337+-/(-,42'(1/--.,*,(,+)9)+,::<79732:6+,*-+/35&62;:20;.:./19*,/2*2*,81*/7,,4;::;0405*.161523//.../--/)+%'&%'$&(+,/3288721+9122-,/004(),/-/+,++)((-/-).17651,-/05+0//'/52.-+.508(+))'13045,(+11/-))('&%**.+001/09::;/50)+558896,)*/3:26+))(((,7.*-047:./7754608/./47<::;:(-+'(*.+,+)--+5-1..7-&'(()/353/1/030/,/,/2)+62/.-),/71+'&%(+,0041-,)*'%#%'*/6-35:393:28772233<;7382/1.,**,./.83,,./9;&.3-)0*)'-+,*(,31;955874-,-***),%/'),..12345.37,,%$"*(*,552-,./---,10382*((+,8)(%&*()+88907.**,&2968+76/53,029:;<;998977777425..//040.44.5/-.3.,0:2;95;732.3&)&./-4/.171.-&160-2012018'&0;0095.5,.-,-5/86213)..03*3'/+,(,,/77::4771223:+.**&,+(-.).(**1916545667732597::3511690./--301/....()$%'()+,21.5---&'((%%%%'13)%'&&''$)')'))('(%(16-11;828331-3-%,)+,55.*&&$&%(/'+%#&+-976301,-&')-32*+23/.-//80635*0$&%($+0.854/02-./75783022753460%/,*4.2)).)+'&%$$'+0,5:.257-.0360*'(')*-.(%&))&'$,'*(('&'/-786:7./*)+'0+/---11/+85)*70/170$(&%*1033,+*0+*+32467735'.,01:99,7
@12449aec-088f-4d2c-9382-fabc81af393c ch=453 read=143788 start_time=2019-12-13T12:39:57Z barcode=BC01 runid=2c9cf7bc05858273f10e7d7ec552fc0bd742dc3e
CTCCTACAGGGCAGCAGTGGGGAATATTGCACAATGGGCACAAGCCTGATGCAACCATACCGCGTGTATGAAGGCCTTCGGGTTGTAAAAGTACTTTCAGCGGGGAGGAAGGAGTAAAGTTAATACCTTTGCTCATTGACGTTACCCGCAGAAGAAGCACCGGCTAACTCCGTGCCAGCAGCCACTGACCAATACGGAGGGTGCAAGCGTTAATCGTTGCAGGCGTAAAAGCGCATAGGCAGTTTTGTTAAGTCAGATGTAAATCCCCGGGCTCAACCTGGGAACTGCATCTGTTTTGGCATGAGTCTCGTAGGGTAGAATTCCAGGTGTAGCGGTGAAATGCGTAGAGATCTGGAGGAATACCGGTGGCGGCCGACCCCTGGACGAAGACTTGACGCTCAGGTGCGAAAGCGTAGAGAGCAAATGAAGTTAGATACCCTGGTGATCCCGCGCCGTAAACGATAATCGACTTGAGGTTATTGCCCTTGAGGCGTGGCTTCCGGAGCTAACGTTAAGTCGACCGCTGGGAAATACGGCCGCAAGGTTAAAGCAAATGGGTGACGGGGGGCCCGCGCAAGCGGGCATGTGAAGTTTAATTCGATGCAACGCGAAGAACCTTACCTGGTCTTGACATCCACAGAACTTTCCAGAGATGGATTGGTGCCTTTGGAACTGTGAGACAGGTGCTGCATGGCTGTCGTCAGCAGCTCGTGTTTGTGAGAATGTTGGGTTAAGTCCGCAACGAGCGCAACCCTTATCGCTGTTGCCAGCGGTCGGCCGGGAACTCAAAGGAGACTGCCAGTGATAAACTGGAAGGTGGGGATGACGTCAAAGTCATCACGGCCCCTACGACCAGGGCTACGTGCTACAATGGCGCATACAAGAGAAGCGACCTCGCGAGCAAGCGGACCTCATAAAGTGCGTGGTCGGATTGAGTCTGCAACTCGACTCCATGAAGTCGGAATCGCTAGTAATCGTGGATCAGAATGCCACGGTGGGCCACGTTCCCGGGCCTTGTACACACCGCCCGTCACACCATGGGAGTGGGTTGCAAAAGAAGTAGGTAGCTTAACCTTCGGGCGCTTACCACTTTGTGATTCATGACTGGTGAAGTCATGAGTAACCGG
+
--.)*-0',0('*26555-+-()1,,01+*+.2:7+32.),/7*7;6676,211//02-31,+(($&')-.3)2/797;(<191/0889+&)),/78*)%((+2.(.,.-//&'(+283/717/161295./8831600166853;,-0-,3+')-()46//*&'-*--.3136:<3440179%*'&'(%1.2236.-/+)+,392./0/110)'()'&$#,-12819:--//1(&((/0-4287)(*+.%).1./7633/.3+,/5((+0160,*104/:45778323324/-581*.+%$(%**,2416)31.)1%/)020)*/3/.,-..4;32///--;:9/*)&',1*/:,,+),/1669763,*'&%')%)4/,),46;515..++&)+:8822&-*4/-(11+(20/(*&(((,00-#'$('*0.08874;-',&&').56+(,++*)+2:;,+**%&)*/,)%&)%*+/1&0))38+)-,01987344138+,*.'%&+,&-$),1-**+)-..%(%*.-)(&'./0441-0+***-,0.)%))281.)$*'),36;77)18++0*,,+)+-00-110.+(()+82-7/:0.,..:180..,/0)-30))'%&$#&-,,,3/44674/./-052+-;28'(((*,;:3//2.4/12*&)$*--2120210244-566785.32.11..289281/,+%,,/478587+%)'(%,**/0:3877;59/-24,/719%%34'5+0,5*0-,-+%'*(72,/4/13.4102484/721002999*1*'),889::2553467;)313,*&&&(&'1,44312023+8-1:99;301&0/36(&%')+--.-+&&%*+(--01/33;42:98:981551*+*+,),-13830(-)),08;574:55467))+,++1.0-/'))2%/%7(((111-)+-..075555231,/15../+1/1/113421043,0./26642*'*99/80-0/93((&''&)-055**-0*,),'#(*+*)'+0./51(,-2524:8925+*')*,227--/86*&+,))',)*+('&&3).0052'-220411-03'+*),,64479879664010'''+()4288'+-9<::68
@c091c2bc-c0e8-46f9-b4cc-417e97f8a36a ch=250 read=164941 start_time=2019-12-13T12:39:48Z barcode=BC01 runid=2c9cf7bc05858273f10e7d7ec552fc0bd742dc3e
CTCCTACAGGGAGGCAGCAGTGGGAATATTGCACAATGGAAGCGCAAGCCTGATGCAAGCAGCCATGCCGCGTGTATGAAGAAGGCCTTCCGGGTTATAAAGTACTTTCAGCGGGGAGGAAGGGAGTAAAGTTAATACCTTTGCTCGTGGCGATTACCCACCCAAACACCGAGCTAACTCCGTGCCAGCAGCCGCGGTAATACGGAGAATTACCAGAATTAATCAGGAATTACTGGAGAATGAAAGCGCACGCAGGCAGTTGTTAAGTCAGATGTAATGAAATCCCAGGCTCAACCTGGGAACTGCGTCTGATACTGGCAAGCTTAGTCTCGTAGAGTGCAGAATTCCAGGTGTAGCGGTGAAATGCGTAGAGATCTGGAGGAATACCGGTGTGAGGCAGCCCCTGGACGAACTGACGCTCCAGGTGCAGAAAGCGTGGGGAGCAAACAGGACTAGATACCCTGGTAGTCCACGCCGTAAAACGATGTCGACTTGGAGGTTGTGCCCCGCCAGGCGTAGCTTCCCGGAGCTAACGCGTTGATCGACCGCCTGGGGAAGTACTACGGCCGCAAGGTTAAAACTCAATGATTGGCAGGGGCCCGCACAAGCGGTGGAGCGTATGGTTTAATTCGATGCAACGCAGAAGAACCTGGTCTTGGCATCCACAGAACTTTCCAGAGATGGATTGAATTGCCTTCAGGAACCTGTGAGACAGACGCATGGCTGTCGTCAGCTTGTGTTATTGAAATGTTGGGTTAAGTCCGCAGCAGGCTGGCCCTTATCATCGCTGTTGCCAGCGGTCCGGCCAGGAACTCAAAGGGAGACTGCCAGTGATAAACTGGAGGAGGTAGGATGACGTCAAGTCATCATAGCCCTTACGACCAGGGCTACACACGTGCTACAATGGCGCATACAGAGAAGCCTCGCGAGGCAAGCGGACCTCATAAAAGTGCGTCGTAGTCCGGATTAAGGTCTGCAACTCGGCTCCATGAAGTCGGAATCGCGTAATCGTGGATCAGAGATACCCACGGTGAATACACGTTCCCGGGCCTTGTACACACCGCCCGTCACACCGTAAGTGGGTTGCCAAAGTAGGTAACAACCTTCGGGAGGGCGCTTACCGCTTTGTGATTCATGACTGGGGTAAGTCGTAACAAGGTAACCGG
+
,-30.00+-*+%,,))21002*,),./.74,+,-1;645''%$&*).&),-+,*(''&%&(&.,444710.---/13014),'*)68634,-1421''-2'&''*.91*'*('52)(-3.,.2+&(),1/,,30+(&('&((*21,(+*)*'%1&+/31&*''*()%)05.''-./8332*%/(+7100./0//./.-0;10/01-*%(-+).'&%'&-)-5/3+'&('2,3435/0&%,,$)*+'(,--.).'*.+'2.,$(,/3-27(*2)$&%$().62,22+%254510/.,))*+*'),(*&)()*,05-)''(//)()*()..1767.,',&$)1.)0,0,2,,2/-))++4921,31./154,,,++012:/,2*)41+36063+$&&)+*&,/;8.*5;6,+*,*....2304')5:221&',..**-0*40**%*/;843+71844.1137;3../-*,,5)'*57:133:6',,,-.61+&+)+-,*0,+*''&)()*%&'((+(+.*/1/..0(-,,-/0396350/3./13/.2645-%$))'&&&(%''&*%67:393125350212*,0,*&'$'%%'+'/78+34+)-,14-10&,+.,,,+)1('(/350125:60/12.6-.-6))/+'('*('(//,6,-*+,-,'&'*14321;0//,*,,-996/11+1*5*+6;740&7+6,.+**)%((((%&(&(+/25;9982102/+-,.+'*'*+&,*+156.-.4&132:1101.0*++&-$&*)%%$*.)&0*/-01410.,2-+,-++-&//02*416',0*-13:59-)/)')0.1215//...2;<:111/+,)(**0**000866&/*(*)/2.11%%+,/5,('&&():541304001/.+,*)/05164:5230/231+/'((%%%&&0/22..,()2393618.+(//(*.78*/0/0++,(/,412+,0+2-0-,4/-+,-*+011/+44/).6/8-++-(1-/.0%%&%%',-7820/./*+*'-/&42+(,)++(&2410&('1*,)++2+./,2),*-,.,0743:3003./*12)+*%())-(06)($..('*)-+-.*'*4.3/.+-3+((.**+,/-,23-,/41-121352012235225,')(')-1001/*-*-+01,'.)
@e596c55b-5fd2-4da6-aa14-a141d01fd6c9 ch=245 read=219292 start_time=2019-12-13T12:39:38Z barcode=BC01 runid=2c9cf7bc05858273f10e7d7ec552fc0bd742dc3e
CCGGTTACCTTGTTACGGCCTCACCCCAGTCATGAATCACAAGTAGCGCCACTCGAAGGTTAAGCTACCTACTTCTTTGCAACCCACTCCCCATGGTGTGACGGGCGAGATTATTAATACAAGGCCGAACGTATTCACCGTGGCATTCTGATCCACGATTACTAGCGATTCCGACTTCATGGGAGTCGAGTTGCGAACTCAATCGGACTACTGACGCACTTTATGAGGTCCGCGCTTGCTCGAGGTCGCTTCTCTTTGTATGCTGCGCCAATTTGTAGCACGTGTGTAGCTAATGGTCGTAGGGGCCATGATGACTTGACGTCATCCTTTCCTCAGTTTATCACTTGGCAGTCTCCGCGCAGTTCCCGGCCGGACCGCTGGCAACAAAGGATAGGGTTGCGCTCGTTGCCGGGACTTAACCAACACAACGAGCTGACGTGACAGCCATGCAGCACCTGTCTCACAGTTCCCGAAGGCACATTCTCATCTCTGAAACTTCCGTGGGTGTCAAGATCCAGGTAAGGTTCTTCGCGTTGCATCGAATTAAACCACATGTGCTCCACCGCTTGTGCGGGCCCCGTCAATTCATTTGAGTTTAACCTTGCGGCCATTACTCCCCAGGCAGTCGACTTAACGCGTTAGCTCGGGAAGCCACGCCTCAAGGCACAACCTCAAGTCGACATCGTTTACGGCGTGGACTACCAGGGTATCTAATCCTGTTTGCTCCCCGCTTTCGCACCTGAGCGTCAGTCTTCGTCAGGGTCGCCTTCGCCACCGGTATTCCTCCAGATCTCATTTCACCGCTACACCTGGAATTCTACCCCCCCTCTACGGACTCCGGCTGCCAGTATCAGATGCAGTTCCAGGTTGGGCCCGAGGGTTTCACATCTGATTAACAAACCGCCACCGTGCGCTTTACGCCCAGTAATTCGATTAACGCTTGCCCTCCGTATTACGGCTGCTGTGGCACGGGTTAGCCGGTGCTTCTTCTGCGGGTAACGTCAATGAGCAAAGGTGTGCTACTCCTTCCTCCCGCTGAAAGTACTTTACAGCCGAAGGCCTTCTTCATACGCGGCGCCCGGCTGCATCGGGCTTGCGCCCATTGTGCAATATTCCCCTGCTGCCTCCCGTAGG
+
85*3/:-/090.2:010,5:520/2/0,.188:98;9402,+&&((*)+2')(-&'--60930.22,/+$#&'7,0;;//05.7*&'(/67/,..*)($&$,.9530#&',-**,,-)%(('0,4*(%-*/956854582102/03;:8543-))--037.'((',-05/2')579;97755)'*-.%')9,+-''8738-;390:3.-('%**2)-)+,2715.*,,(-.-,&),4.-+(%(.-51*,7022,26-(&'%&(&%'&'%+&3.,(#$&*)+./10.&$)+(.,+.&(&%%$(1/53960.--,-'('*+2771'//+&.0.546505<+)+6/(($-&()786)+&%$&''+,8/:-*+4*695:73//04.+,.1:-5/87*(+.,6455879432-,)09924364+1+(('(..+,(',)&(&++%'*/10484:79./../:*-13,-)*'65:12+(*)+511443;4-/196.,&%,*'(,/391442()+8964/+&%%'-0+60*12;99;9,0*.++*40/()'4)163,2+-++*(*.21**0-,.5.13/4/:16;74+.1-92<764:31259;1212/5.++,8-8&+)(*./:83./82.765.*+.+0+++0-303.114%5*.0(,0+04597/.%,',&+/12748,,+-.20415542;.**50/.33175446<182-+-..+.3/37006<9-2.356-+-19/.25/5612679972,+-09;954(%&&%&*,/00/-/99./-/,,,:<67/40*+/2/')'+73,,7;775110294('/%2*53373556/,02/-+,+,,35*)%%(*+4)+.*+,,-4-*,,+.0.%%&)&5-5020-*'/1'(-++,--01*)(((2-49:9::*+)%'%%($**+.*)(-+53/(,.166;43.:.8-2.,-.(17/034/7/4/,.,1344494.-,)%)'-,-/.-29/60)+.:09<88676;613:9202+533(,.08*/,//.0-1),-380987+98-)755/3,*,)*47+*+(&'*)+/),1:9<66<76+++'($&&%&)(+1.12/&+*)3/,-.'*,.96(+,)*'-*/..26734+)*.3032,39/+8/20
@042ebebf-f13a-4672-84f5-5788868be642 ch=460 read=75886 start_time=2019-12-13T12:39:22Z barcode=BC01 runid=2c9cf7bc05858273f10e7d7ec552fc0bd742dc3e
CTCCTACGGAGCAGTAGGGAATTTTTTCGGCAATGGGGAAACCCTGACCGAGCAACGCCGCGTGAAGAAGGTTTTCGGATTGTAAACTTCTGTTATAAAGGAAGGCAGCGGCTGGGAAATGGTAGCCGAGTGACTGATGCTATTAGAAAGCCGGCTAACTACGTGCCAGCAGCCGCGGTATGCGTAGGTGGCAAGCGTTATCCGGAATTATTGGGCGTAAAGAGGGCAGGCGGCGGCAGGGTCTGTGGTGAGAAAGCCTGAAGCTTGGCTTCAGTAAGCCATAGAAACCAGGCAGCTAGGTGCAGGAGAGAGGATCGTGGAATTCCATGTGTAGCGGTGAAATGCGTAGATATATGGAGGAACACCAGTGGCGAAAGGCGACGATCTGACCTGCAACTGACACTCAATCCCGAAAGCGTGGGAGCAAATAGGATTAGATACCCTAATGGTCCACGCCACTTGATGAAGTACTTACTAAGTGTTGGATGTCAAAGAGTTCAGTGCTGCAGTTAACGCAATAAGTACTCCCGCCTGGAAATAGTACGTTCGCAAGAATGAAGAAACTCAAAGGAATTGACGAAGGGGCCCGCACAAGCGGTGGAGCATAATGGTTTTAATTCGAAGCAGCGCGAGAACCTTACCGGAGTCTTGACATACTCATAAAGGCTCAAGAATGGAGAGATAGCTATATGAGATACAGGTGGTGCATGGTTGTCGTCAGCTCGTGTCGTGAAGATGTTGGGTTAAGTCCCGCAACGAGCGCAACCCTTATCGTTAGTTACCATCATTAAGTTGGGGACTCTAGCGGGGCTGCCAGTGACAAGCTGGAGGAAGGCGGGGATGACGTCAAATCATCACATGCCCCTTATGACCTGAATACACACGTGCTACAATGGATGGTGCAGAGGAAGCGAAAAGCCGCGAGGTGAAGCAAAACCCATAAAACCATTCTCAGTTCGGATTGTGATGCAACTCGACTACATGAAGTTGGAATCGCTGGTAATCGCGAATCAGCATGTCGCGGTGAATACGTTCTCCGGGCCTTGTACACACCGCCCGTACACCACGAGGAAGTTGATAACACCCGAAGCCGGTGGCTAACCTGCAAGGAAAGGGAGCTGTCTAAAGGTGGGATTGATGATTGGGGTGAAGTCGTAACAAGGTAACCGG
+
,,/1-.*)-'((((+**/),*11121-23///,-473)*2)3:*,,349484668758<799')(('-.',+6::-2:4361136+//2-0/-://09/-()&&%($*(&.,/1*'-*+./.+),8/(()*+//'*&.'-,(),&&,2/.14*.-/0810.-,.049425.,-1,-2121.'//0.)1+.4421-0//3.,/&)**'2)*607794435:-*'011+-.733.1.51&47+..741233.-&*)(%+746*-%$%$&%&&%&$(-5:087-.++.3068::;4,///.+/-/1.490***(4917:0921,1-40;00/0///.+5--,410,./653-32110242.73(5001:353020*+0)+/77980/0/,.$&&)'/0600000'*+/1930-)(+.+**14595+-0/67+&),&*.--.0.45)*)%(%-+05*,+..$(&&'(-),(&,*()')*2366785;594989:04-'()8;96699:::623/9,1+))))*69+,'((0.+*231.))*)).178867<812-+'*25438$++2+090:-*++).+625,'&-/51.7+$)(*+0,..834.)*)-0''*,.1::,',-/.)**%(++*%&*()).*%&'*1:)1&'+106022992613003:5,4763,+((1.03.+++,.01123820,,-.056-2-,8921572/.04/13111,+,+./+/0117,0+)*22495:97:53./78++.578..68332/391(./0150:0//72,2./.%()1+-4.8;<51971*$'(%.1)(-)/623322311%&'-0-2/.4/6119:2042223355;7/127.+)*,7/871+61226653/&(&&),-.2253880551120.34887711.11,2..,../3+37/400,2-123%05:958:5,0-36,0077;657*.0950/+9+--,)-'++/-/02-+*)(--,1.,13.12646//**&',101/245:40&$$&,.984:/90++8099349546'.666141003533133()+'&-',+.1-20)-&+**.7..+-*-&),-()3,-4::6.7-+*/*.)*)(+,1-5*()''&+-797349/-/-4;;325./03319/7851,-+*+72645333+01256(9+
@4cf319bd-cf53-4f98-8692-5c401a18ab8a ch=345 read=74701 start_time=2019-12-13T12:39:20Z barcode=BC01 runid=2c9cf7bc05858273f10e7d7ec552fc0bd742dc3e
CCGGTTACCTTGTTGCGACTTCACCCCAGTCATGAATCACAAAGTGGTAGCGCCCTCGGAGGTTAACTACCTACTTCTTTTTTGCAACCCACTCCCATGGTGTGACGGGCGGTGTGTGTACAAGGCCGGGAACGTATTCACCGTGGCATTCTGATCACGATTACTAGCGATTCCGACTTCATGGAGTCGAGTTGCAGACTCAATCCGGACTACGACGCACTTTATGAGGTCCGCTTTGCTTCTCGCGAGGTCGCTTCTCTTTGTATGCGCCATTGTAGCACGTGTGTAGCCTGGTCGTGGGGCCATGACTTGACGTCATCCCCACCTTCCTCCAGTTTATCGCTGGCAGTCTCGCTGAGTTCCCGGCCGGACCGCTGGCGGCAAAGGATAGGGTTGCGCGCTCGTTGCGGGACAACCCAACATTTCACAACACGAGCTGGCGACAGCCATGCAGCACACCTGTCTCACGGTTCCCGAAGGCATTCTCATCTCTGAAAACTTCCGTGGATGTCAAGACCAGGTGGGTTCTTCGCGCTGCATCGAATTAAACCACATGCTCCACCGCTTGTGCGGGCCCCGTCAATTCATTTGAGTTTAACCTTTGCGACCGCTCTGAGCGGTCGACTTAACGCGTTGAAAGCTCCGGAAGCCACGCCTCAAAGGGCGCAGCCTCCAGTCGACATCGTTTGGCGTGGACTACCAGGGTATAATCCTGTTTGCTCCCCACGCTTTCGCGCCACAGGCGTCAGTCTTCGTCCAGGGGCCGCCTTCGCCACCGGTATTCCTCCAGATCTCTGGCATTCACCGCTACCTGAATTCTACTGCAGGGCTCAAGCTTGCCGGTATCAGATGCAGTTCCCAGGTTGAGCCCGAGGTTTTCACATCTGACTTAACAAACCGCCTGCGTGCGCTTTACGCCCAGTAATTCCGATTAACGGCGCACCCTCCGTATTACCGCGGCTGCTGTGCAGGTTAGCCGGTGCGTTCTTCTGCGGGTAACGTCAATGAGCAAAGTGTGGTTTCTCCCTTCCTCCCGCTGAAAGTACTTTACAACCCGAGGCCTTCTTCATACGCGGCATGGCTGCATCGGAACTTGCGCCATTGTTGCAATATTCCCCACTGCTGCCTCCCGTAG
+
66463:.2122,3,&'..28;7305/,%'.438,1**%&(&+*&)'+-%&+),1+(/'&'++/4,*('(06406:;678918,),.(161&'(1<:+/57630000,/3.29850..**(/./0,3.*33263*5,0...8:0101,*+3/3/-/1&))'/)(&**+4557<15./-+11.21,)+0744448,/)+0446+8000060654693703-.0;;43/,.1,1/-+-)(())()*(&'))-//3-,/8.3*02/&-*3/689:(8/.-),,&(+..0,-+,01..8-)(,(54667/.,((,/.07566:33582+08:;883/1-//<:-1'*-0(/.&0/332$%'&'.36497)3.1-618;53/1)''%(.1(--72/).-*7--++&(.*-03//(652/20.-*./733:0-*,.(202&%8767)432-+*-+,/.2,)*(*+/7/023/2+-.8;:172++**'&&((,,513413++-10*)/,12/17963'12*//35<5352(323<99</-,()2/3446,'(/(::443&.-1-0014363/0/3.00644-783-..1/..7247;3.-/2;;);480:1,.1'-,&)()$$$38698767-9,9+85288+*0-)(,11.1+,-&,/.767745-6*0872,+*%,*.2(-(,-522-12321'+.-009;:::8:8355-,&-'*+475428)),/7750+--.3801$$#'&)++-7667847757;61/3..2;;7.1*/./53471061-9555832-1'()...,+'&$&'262'*,(*-+,1-2042420+*'$%%,2*28921*-,1.17,/0127447:89199<771+0)3))*/21/*%(+*52,+)+,,/4552226567;96:17:678579:4138,'+--+)(-.27696:40211/+*)('+*,3201814237*5))((('*'$%'#%)',,+/.-59*1.+)$*40;83.-+.**+.73238192206)80'&&'.+1)26+-39.2:5/*30,(--,.2,)+**22*)//,34)&',)732;1566)+''&'(2301/3.*)*)*2%+%$%**)('()*,4-/***7///,+*('-*-./1.,.4/39),:3.
@dc5eab7d-3756-4703-9f76-396a498c935b ch=17 read=46610 start_time=2019-12-13T12:39:19Z barcode=BC01 runid=2c9cf7bc05858273f10e7d7ec552fc0bd742dc3e
CTCCTACGGGGAGGCAGCAGTAGGGTACCTGGCAATGGAAACCCTGTCCGAGCAACATCGCGTGAAGGAAAGAAGGTTTTCGGATTGTAAACTTCTGTTATAAGGAAGAACGGCGGCTACAGGAAATGGTAGCCGGTGACGGACTTTATTAAGAAAGCCACGGCTAACTACGTGCCAGCAACGCGGTAATACGTAGGTGGCAAGCGTTATCCGGAATTATTGGGCGTAAAAGAGGGAGGCAGGCGGCAGCAAGGGTCTGTGGTGAAAGCCTGAAGCTTGGCACTTCAGTAAAGCCATAGAAACCAGGCAGCTAGAGTCAGGGAGAGGATCATTGAATTCCATGTGTAGCGGTGAAATGCGTAGATATATGGAGGAACACCAGTGGCGAAGGCGACGATCTGGCCGCAACTGACGCTCCAGTCCAGCGTGGGGAACAAATAGGATTAGATACCCTAGTAGTCCACGCCGTAAACGATACTAAGTGTTGGATGTCAAAGTTCAGTGCTGCAGTTAACGCAATAAGTACTCCGCCTGAAATAGTACGTTCGCAAGAATGAAACTCAAAGGGAATTGACGGGGGGCCCGCACAAGCGGTGGAGCATGGTTTAATTCGAAGCAACGCGAAGAACCTTACCAGGTCTTGACATACTCATAAGGCTCAGAGATGGAGAGATAGCTATATGAGATACAGGTGGTGCATGGTTGTCGTCAGCTCGTGTCGTGAAGATGTTGGGTTAAAGTCCCGCAACGAGCGCAACCCTTATCGTTAGTTACCATCATTAGTTGAGGACTCTAGCCTTTACCAGTGACAAGCTGGAAGGCGGAGATGACCCGTCATCATGCCCCACTTGACCTGGAGCTACGTGCTACAATGGATGGTGCAGAGGGAAGCGAAACCGCGAGGTGAAACAAAACCCATAAAACCATTACTCAGTTCGGATTGTAGTCTGCAACTCGACTACATGAAGTTGGAATCGCTAGTAATGCGAATCAGCATGTCGCAGTGAATACGTTCTCGGGCCTTGTACACACCGCCCGTCACACCACGAGTTGATAACACCCGAAGCCGGTGGCTAACCGCAAGGAAAGGAGCTGTCTAAGGTGGGATTGATTGGGGTGAGAAGTCGTAACAGGTAACCGG
+
)+*0/04321.,-50(*.+-(*)($%$(%'/...://2/30-43)+67..30.2*,(,+),,)*+2,--1*&+/)2.84-,'-%0-.029.,-7.8.7--,9+'*+,/18-1.,6.,++,,1,+0/+-+)))4++--.77'&$&(1-*221)&,.-+,2/1.5011623232548;3'-*%-)++5/3111;88668,/))'+)++-*,+3-1,)%&'&,(4/1./+6;3-&))22&(+),/:17;90+*)(.3//,&''+/20-02,.833)(&)*(&-*)).-/$.,1;**4978723:;37+.)*'+,,+(',(&$).''(&*+(+-'6('&*((&(&)))*).0242.,1:/008865132/-(+/0.0,)1./482-,.++.1'5)92454130+0'+%'*..-.-.55671++.-9&)&')15991'&*/3:0*.3)..**-.,38++&-.128864646;9:9:4/,).+/089*-95:292312015,1247*,097343.347511./53384*-/032//+(%''-)*((0.1//61/*/,*099669536872,*++)*+,//34(52,'-1-,.///2135:885-/.-01,3;:79452.+2+-.23.3.//*,,/(&#+,4*+&(%0(('+'$&'+,3542)2.13'')**640*)'&'%'$&*,/.4662676723733785632.23:67862/+,.//2),/83621''*8507,24072:./103--24393276377516-+/,-.22821.2.055:9&7'%)8+,%3+0/4/)%%&%%()&37477734/+'(*/3,(*-02,&(*4307)&$)*-9;9:8;08/%(/.0(17257+,)'()&)22''&'2++502-//411-(,0+(+'++/2'0640,*2/++./'-/;;559-,)-35,2,.22+-12156./)/(.0,0(573-0439455:;21--.0.5/,2.-./412..'&(,,&%&()1615*+-246796:'321187893451032899123./00)*(,.03;,-11.1038/1-+''+,,89:73/7+),/),-123745,+6/4.8.3)1*1(&*'-,.10/*(,,4-8;5113.).*47;8,/0%()()922561,--,.4.1-/
@781bb4d1-2cc8-4d03-92e2-c81005b54b89 ch=410 read=71769 start_time=2019-12-13T12:38:52Z barcode=BC01 runid=2c9cf7bc05858273f10e7d7ec552fc0bd742dc3e
CGGTTACCTTGTTACGACTTCACCCCGTGTGAATCACAAAGTGGTAAGCGCCTCCCGAAGGTTAAAGCTACCTACTTCTTTGCAACCCACTCCCATGGTGTGACGGGCGGTGTGTACAAGGCCGGGAACGTATTCACCGTGGCATTCTGATCCACGATTACTAGCGATTCCGACTTCATGGGTCGGAGTTGTGAACTCCAATCCGGACTACGACGCACTTTATGAGGTCCGCTTGCTCTCGCGAGTCGCTTCTCTTTGTATGCGCCATTGTAGTATTAGCCCAGCCCTGGTCGTAAGGGCCGATGGCTTGACGTCATCCCCACCTTCCTCAGTTTATCACTGTGATCTCCTTTGAGTTCCCCGGCCGGACCGCTGGCAACAAAGGATAAGGTTGCCTTTCGTTGGGGATAACTAACATTTCACAACGCGAGCTGACGGCAGCCATGCAGCACCTGTCTCACGGTTCCCGAAGGCTATTCTCATCTCTGAAACTTCCGTGGATGTCAAGACCAGGTAAGGTTCTTCGCGTTGCATCAAGATTAAAACCACATGCTCCACCGCTTGTGCAGGCCCCGTCAATTCATTTGAGTTTTAACCTTGACCGTACTCCCCAGGCGGTCGACTTAACGTTAGCTCCAGGAAATACACGCCTCAAGGGCATAACCTCCAAGTCCTCGACATCGTTTGCGGCGTGGGCTACCAGGGTATCTAATCCTGTTTGCTCCCCACGCTTTCGCGACGTCGGTCTTCGTCAGGGGCCGCCTTCGCCACCGGTATTCCTCCAGATCTCTACGCGTTTCACCGCTGCACCTGGAATTCTACCCCTCTACAAGACTCAAACGCGGTATCGGATGCAGTTCCCAGCAGGTTGAGCCCGGGGATTTCATCTGACAATGGAAGCCGCCTGCGTGCTTGCGCCCAGTAATTCCGATTAACGCTTGCCCTCCGTATTACCCGCTGACTGCTGGCACGGGGTCAGCCAGTGCTTCTTGGGTAACGTCAATGAGCAAAGGTAACTGCCTTCCTCCCCGCTGAAAGTACTTTACAACCCGAAGGCCTTCTTCATACACGCGGCATGGCTTGCATCGGGCTTGCGCCCATTGTGCAACCACTGCTGCCTCCCGTAGGAG
+
2(-/0%,119117+--,.57/%'&&%%'&),,52.,./7.,-11/1-**(-0*,((&+0*.+//4+*1239;6./.6*35+$.'&*3-(**62-,00998:889599204/-.))'-,3,0/4+640821554<456;02.810135,+-202*,+,2/))-)+-0/4;340248:9.2.0002.)+.3,*#&'++1+,/.00*11-1%&(*+,)+$'(,+*,..0105.++.())(**++))(-)+*-8.5560:7,,./.1257+5,'%&&%%,*)(-.)(-.:+-7::93422*3870*$'(%&&'(,50488:/898,,6/6/6/1)*-;3/00)(%&%*+.549+,0()/196967,,4.2-:08624.4,*++-06(0,334(0.2.,0+'26--3/)).+*&''((+0-,-5.004586&3.11-2235-'2+'+3,-,-',0.16)*+686+--877983-.50,+'(.50&&%-2134/075-312)*-;<970550++,,5,+(*'%&,1:47887:,7+'*-+,''%'-*4::59:)),-/998314.((+'',,-(46.36-*,1293:1'*+)))-2.+*.,1))''#-1.0-///.40&-82277765121202113+-/07)%*(*,(''((-56:87.*/7././.4/8/4(5,0/0(+-1143572741+,,0+*),)')--/2+62-/11972:214-11;2,-0/9:1&,)(/6)),)-+1770'(''&'+733,-.1-367896:5468-/219327334*+/.-14449:7755*48;,.87*,.(,*/214.+**,*,)37..+-+&,)3/2468,-2-)4'-+,,4'002.1-88;02/&(((-112+%*./+252*')1++,(****,,.+'%+($27045''()(,''%#'1.9/*')*++440++//1;22+3+)18.155/36383/8+'''*&)'&&-)1,-0)+1*(*.-/7/2+%'*+(*'0+)*6:98:615000985;.,..11/2,.-+011+1:;1,09140,+-+,01'')0051-)+**'-((5.497340,&+(+&*)'(%$$$&),-/0'*6*4-&+0188,/-,'&'(#%%#%%&(-+,-'+0++90,,'&
@1a7656b1-a65e-4aed-ab14-2f78b5d9a0d4 ch=350 read=127655 start_time=2019-12-13T12:38:38Z barcode=BC01 runid=2c9cf7bc05858273f10e7d7ec552fc0bd742dc3e
CCTTGTTACGACTTCACCCCAGTCATAGCAGATGCAAAGTGGTAGCGCCCTCCCGAAGGTTAAGCTACCTACTTCTTTTGCAGCCCCTCCCATGGTGTGACGGGCGGGTGTGTACAAAGGCCAGGAACGTATTCACCGTGGCATTCTGATCCCACGATTACTAGCGATTCCGACTTCATGGAGTCGGAGTTGCAGACTCAATCCAGGGCGGCAGAGGTCCGCTTGCTCTCGCGAGGTCGCTTCTCTTTGTAGCGTGCATACCATTTAGCAGCACGTGTATTAGCCCTGGTCGTAAGGGCCATGATGATCGACGTCATCCCACCTTCCTCAGTTTATCACTGGCAGTCTCCTTTGAGTTCCAGCCGGACCATGGCAGCAAAGGATGAGGTTACTTGCTCGTTGCGGGACTTAACCCAACATTTCACAACACGAGCTGACGTGACAGCCATTGCAGCACCTGTCTCGCAGTTCCCGAAGGCGCATTCTCTCATCTCGAAACTTCCGTGGATGTCAAGACCAGGTAAAGATTCTTCGCGTTGCATCGAATTAAACCACATGCTCCACCCGCTTGTGCGGGCCCCGTCAATTCATTTGAGTTTTAACCTTGCGGCCGTACTCCCCAGGCGGTCGACTTAACGCGTTAGCTCCGGAAGCCACGCCTCGGGCACAACCTCCAAGTCGACATCGTTTACGGCGTGGACTACCAGGAGTATCTAATCCTGTTGCTCCCACGCTTTCCGCACCTGAGCGTCAGTCTTCGTCAGGGGCCGCCTTCGCCACCGGTATTCCTCCAGATCTCTACGCATTCACCGCTACACCTGGAATTCTACCCCTCTACGGACTCAAGCTTGCCGGTATCAGATGCAGTTCCCAGGTTAGGCCAGGGATTTCCATCTGACTTAACAAACCGCCTGCGTGCGCTTGCCGCCCGAAGTAATTCGATTAACTTGCACCCTCCGTATTACCGCGGCTGCTGGCGCGGAGTTTAGCCAGTGCTTCTTCTGCAGGTAACGTCGGTAAAGGTATTAACTGCTCCTTCCTCCCCGCTGAAAGTGCTTTTACAACGAAGGCCTTCTTCATACACGCGGCATGGCTGCATCAGGCTTGCGCCCATTTAGTGCAATATTCCCCACTGCTGCGCTCCCGTAGAGG
+
2727-+3+*+*-365.4+(%%$11(,&%%('--&03:6*+*,*'&)*/4/,04.+.1*.(.+/(,313-)(..5+241*)--,43/-)28++530-,)(*--765//0*(+'(()/3/133:57:57-*/02;746734(2021;.*,-,90'$((-10///.,,-,30430,//-,+),.*()-'*),0832)*655/2/+5+*,+&'%%$$&((43350,1.,,00&&&&'&,+/.**,44774;9.+()*))%'%&&&''*2'''''*)'+,,*+$&%'*1;7./367/.5+-076;76.+,&)')/+-&+-004:/+19446/,3-10;+++5452332-2.-')%&)')12:7620155/9576)')*)**/3;,1-78420-06')$#')/00./,,,2((%&'/)+)(0,520:0-+-.00.0'(30010/*(&%'&#&(%'$$&#$%$&.)+34-1'*&()3260-,*+(&$**.2-++),7672()+,,,.51;8:9;,,'+*-115682/0,)'&('+64980.//-6///59-'.+..:697++,+*//07/16)&*,*-//2&61546/+-2284<817;.,).,9;.,'0118./,3+,)*(..*((&&488---,-.20201.05/31).0.2.4.-4(++)*+1:89,4.-)-132613,*-,.1/-/./458<2-+/*)&-,9/65335/51'(*)//..61234-53.0,86)&,+0.8//((*-25..37;999/.33-/4-18*+11,.2-/72:6369676'(,+.80*+,(+'((+.-.166809:0,.1+-.***-)((,3'7,63/194/+76./15238:29&)''%-*&%-()*41/.&+).6:15/-.324+)3-,&*(*&/0,+&)*60.-+**11,/('*83665672640.-0)(-,(046,++(*--504()-/+'*&&%*&.54/49,/.)/*,424274510,0)($'.-')/5'(*-1,0/01525:<977606979:534-&*)*1)---)+4/7/4/1139-;:70931,,04103++1,1*0/)&'(%(&('0(.40738;732(,',,/10,%&&-,/36466(5503902/6/,+00)%'+'*+3/126714.&,++-../()(-6,,,'%&''
@d5355ce8-dda0-44b3-a84a-964380398de0 ch=99 read=175018 start_time=2019-12-13T12:38:37Z barcode=BC01 runid=2c9cf7bc05858273f10e7d7ec552fc0bd742dc3e
CTCCTACGGGAGGCAGCAGTGGGAATATTGCACAATGGAAACCTTGATGCAGCAACGCCGCGTGGTGATGAAGGTTTTCGGATCGTAAAGCTCTGTCTTTGGGGAAGATGACGGTACCCAAGGAGAAGCCACGGCTAACTACGTGCCAGCAGCCGCGGTAATACGTAAGGTGGCGAGCGTTATCAGTTTACTGGGTAAAGGGAGCGTAGGCGGATGATTAAGTGGGATGTGAAATACCGGGCTCAACGGGTGCTGCATTCCCGACTGGTTATCTAGAGGAGAGGTGGAATTCCTAGTGTGGCGGTGAAATGCGTAGAGATTAGGAAGAACACCAGTGGCGAAGGCGACTCTGGACTGTAACGGACGCTGAGGCTCGAAAGCGTGGGAGCAAACAGGATTAGATACCCTGGTAGTCCACGCCGTAAACGATGATGAATACTAGGTGTGGGGGTTTCAACACCTCCGTGCCGCCGCTATTAAAGTGATATTCCGCCTGGGGAATGCAGTCGCAAGATTAAAACCAAAGGAGGAATTGACGGGGACCCGCACAAGTAGCCCGGAGCATGTGGTTTAATTCGAAACAACGCAGAAAGAACCTTACCTACGCCAGCATCACTTGCATTACTCTTAATCGAGGAAATCCCCTTCGGGGACAAAGCGGTGGTGCATGGTTTGTCGTCAGCTCGTGTCGTGGATGTTGGGGTTTAAGTCCGCAACGGCGCAACCCGCTTCGTCGTTAGTTACTACCATTAAGTTGAGGACTCTGCTTGAGAGACTGCCTGGACAACCAGGAGGAAGGTGGGATGACGTCAAAATCATCATGCCCCTTATGTGTAGGAATACACGTGCTACAATAGCTGGTACAGAGAGATGCAATACCGTGAGTGGAGCCAAACTTAAAAACCAGTCTCAGTTCGTTTACAGGCTGAAACTCGCCTACAGAGCTGGAGTTACTAGTAATCGCGAATCAGAATGTCGCGGTGAATACGTTCAGGGTCTTGTACGCACCGCCCGTCACACCATGAGAGTTGGCAATACCCGAAGTCCGTGAGCTAACCGCAAGGAGGCAGCGGCCGAAGGTAGAGACAGGTGGGGTGAAGTCGTAACAGGTAACCGGAAGATAGAGGCGACGAGCAAGTAGGTTAACACCGACAGCTTTTCTTCAGCACCAGCAATACGTAACTACCGCA
+
)+2(%&**38*-70/553364.+*'(.0400/42;32-*1+(&)((*/.*)(&-2114832%2(()+,///8.8/;7/-*;399561;-**+,--344:7-/71*,),(&$'&,*-26/.1-/')(+)..'-*2/0/0+,+/05573//-++3-)('%''()09639'4(-484&&25426102',.8-,/0/+%%&)')0+%((98;7;:9<:97/5/6/368<;7631,/6.,&1/&67811))'(640-.198477(-&'(,.1515/017.-%.'$(%'()*-0-6-/()+030''))2840230-12.710,+)3,*1,1/57;9/:.,.,6--,36-615,,,+,4:8972//(*%'&))/22248518)+++,*02889*+--80,,,7,11.',-56;.,721378:7243320/5:70+&))''),+*)**)/676659::..8-5.,20395751502/-15&&$%'*/0)&'&)-/1725/031001)&*(*.//0.+,2-++3+297+0+.1,+&&(*(-.49671.88259/++-.-'&'(.31,.4*//0643516<:.34,*''1*+,(/))'(+.++4540,2)+'((.$'$$%++56&,.502,9+))**13/4-0+)'%)*.),33,177'784133/&&'&-')597856&/63**21730.//.445467/)*-(*%-.*11(/-++'%&)-)+067)--.0145;.&)-)'(-00071-2...//7;83923-0.-+2.42551-'&$$'&(+,3533721/*&)&-+,/2/.*//&1*,11./6688859;:(+,59876*20.&-'((++*)(&'%&'')),)*,4224393'+,,/-++,-,,+**00981:0119910&)).30/07+-*(&%-996+060811'1*52:+*'.'$$&*/+,,/90./9767.-+&#)*-.88,,-4--,&+-0632011.2.5354876554627522:757116/$.2)5.8...51%-+/637;5124+,,-220-,)(+/5-3*/,,+70-+.2/00600))4320807/.-,&*%))(1.0203-//2+1-0.(*.,)*-*-11%&%'&%)+04,+)&(,+/705094-,-++*'''(&),))+/,*++.-/0.(('&&)+8:1+0-68--/14+,/33:264210/13-1%($#%%$%%
@3182def4-2bb7-4e99-b926-79333f7a3f8f ch=364 read=175014 start_time=2019-12-13T12:38:28Z barcode=BC01 runid=2c9cf7bc05858273f10e7d7ec552fc0bd742dc3e
CTCCTACGGGAGGCAGCAGCAGAATTTCCGGCAATGGGGAAACCCTGACCGAACAACGCCGGTGAAGGAAGAAAGGTTCGGATTCATAAACTTCTGTTTATAAAGGAAGAACAGCGTACAGGAAATGGTAGCCGAGTGACAGTACTTTATTAGAAAGCCACGGCTAACTACGTGCCAGCAGCCGCGGTAGGTGGCAACGTTATCCGGAATTGTGGGCGTAAAGGGGCAGGCGGCAGCAAGGGTCTGTGGTGAAAGCCTGAAACTGCTGGTAAACCATGAAACCAGGCGAAACAAATTCAAGGAGAGGATCGTGGAATTCCATGTGTAGCGGTGAAATGCGTAGATATATGGAGGGCACCAGTGGCAGAAGGCGATCTGGCCTGCAACTGACGCTCAGTCAGCGTATGGGGGGCAAATAGGATTAGATACCCTAGTAGTCCCGCCGTAAACGATGAAGTACTAAGTGTTGGATGTCAAAAGTTCAGTGCGCGTACCAATAAGTACTCCCATACAGGTAGTACGTTCGCAAAGAATGAAACTCCGGAATTGACGGGGCCCGCAAGCGGTGGAGCGTGTGGTTTAATTCAGAAGCAACGCGAAGAACCTTACCGGAATGTGACATACTCATAAAAGGCTCCAGAGATGGAGGGAATGGCTATATGAGATACAGGTGGTGCATGGTTGTCGTCAGCTCATGTGGCGAGTGTTTTAGGTTAAATCCCGCGACGAGCACAGCCCTTATCGTTAGTTTACCATCGTAGTTAGGGGACTCTAGCGAGACTGCCGGTGACAACAGAGAAAGCTGGAGGAAGGCGGGGATGACGTCAAATCATCATGCCCCTTATGACCTGGGCTACGTGCTACAATGGATGGTGCAGAGAGGAAGCCGCGAGGTGAAGCAAAACCCATAAAACCATTCTCAGTTCGGATTGTAGTCACAGCTCGACTACGTGAAGTTGCAGAATCGCTAGTAATCGCGAATCAGCATGTCGCGGTGAATACGTTCTCGGGCCTTGTACGCACCGCCCGTCACACCACGAGTTGATAACGCAGGACCGGTGGCTAACCGCACCAAGGAAGGGGCTGTCTAAGGTGGGATTGATGATTGGGGTGGGGAAGTCGTAACAAGTAACCGG
+
/01/-14093./01/1/*,+(%,&160307376:616.)&)*48/./02,*)&)++-+3/'$'(&,(+,/),2(,-62.(3+/,%%(,37/.8,-*))(%&*5,+.13,-/,'*)%&%)**'-*(+/5.--9-)'&)(&+((.(('')(),+%/*),++)+,7,-,3.)()**-.(,(,**,,&'&'&(+3.27.1+1-5/-..)%-%%*+(.,871/*/.)&.1-.&(5.6;8/-++)'1723+./68/*/)*(0+))+*%')%&)(1/8:)24++12800903970((**14020%'')(''+,51381433.3,;1:34232./01/66/59,+-49871220.*-04-166/679.42442''-*))))0110,-*,*,,.0/*-(.-346/21('%%&+%%'(+4*+01;90./6-11++/1&.7()/6796/6.)(,++-5;53/'+$'&&)-.14:2.,0-.3172654;4++1;5301,1,.140+/.6/340+**)/0(##$%&-)*(/01667;61224-+/35,.95-.0&'%+),*./0230**3))1.-/4287/*')*&,*-.45;7'4)9.%&+)#%,*0..-22*-43706//125.2,$)&(*77477763.79)--/-1,)))*,352/.(+-/0286756.00.0/-35%6--8897889&3590568995555-$'('('$&&))',265*/34:78-/77.,2-.))+'('0,(/:448576534%)(,'(.,7/-$%&&)-)*358.4433,1311013323%'%()1/1,*,)*&)((&*+1:--/,0.74&/62122232798:332465141-4/(*+*+--251886,''(%',-3)44;68:660,+&'&%''$'('*&)*+,,*++/00:012:<73;7))-1,'.136:863*,/345:/70-0668)%'&$3265231,+(*,05)*4&%&%),44-00(/..7/*&'&)/4.++,,655746(55203.,..26336-4673071104+0/5556:6,,/+-*2//*++*-+'#''(($)$&'(,0088885325/)%(&/&8*,).-,22,)3,23239-5338,.2+*'**'1)/15,(.2-'(&&'+,0*+*,,+*2-6098
@8bbfc0f5-de38-42cd-b8bb-2eca554f9025 ch=245 read=218758 start_time=2019-12-13T12:35:59Z barcode=BC01 runid=2c9cf7bc05858273f10e7d7ec552fc0bd742dc3e
CCCAACTCCTGAGAGCAGCAGTAAAATTACCTAAAGGCAGCAGGAACCGACGCTGCGGAAAGTTTTAGATTGCAACTTCTGTTATAAAGGAAAGAACGGCGGCTACAGGAAGTGGCCAGTGACGGTACTTTTATTAAGCCACGGCTAACTACGTGCCAGCAGCCGCGGTAATACGTAGGTGGCAAGCGTTATCAGGTAATGGGCGTAAAGAGGAGCAGGCAGCAAGGGTCTGTGGTAGCCTGAAGCTTAACGCCTCAGTAAACCATAAAACCAGAGCAACTAAGAGAGTGCAGAGAGAGATCGTGAAATTCAATAATGTAGCGGTGAAATGCGTAGCAGATATATGGAGGAACGCGCCAGTGGCAAGGCGACGATCTGGCCTGCAACTGACGCTCAGTCCCAGCGTGGGGGAGCAAATAGGATTGGAGAATACCCTAGTAGTCCCACGCCGCGACCGTCGTGCAGTCTTCAGATATCAAAAGTTCAAATACAGATTTCGCGGCAGGACCATCCATACCTTCCGTGGGCGTTATAAAATAGAAACTCAAAAGGAATTGACGGGGGGGGCCCGCACACAAACAGCGGTGGAGCGTAATGGTTTAATTCGAGAAGCAGCGAAGAACCTTACCAGGTCTTGACATACTCATAAGGCTCCAGAGATGGAGAGATGGCTATATGAGATACAGGTGGTGCATGGTTGTCGTCAGCTCGTGTCGTGAGATGTTGGGTTAAGAATCCCGCAACAGGCGCAACCCTTATCGTTAGTTACCATCATTAAGATTTGGGGACTCTACTTAAGACTACCAATGTTAATAAGCCCCTGGAGGAAAGCAGGGATAACGATAAATCCATATTTGCCAAACTCGACTACCCCACCCATGGACGTTTAGGAGGCACAAGCGCGGGACAACCAGCGCCAGTTCGGATTGTAGTCTTTCGAGCCTGGGGACTGGGAATAACTGGGCCATCCTGATCGCTGTAGGTGACCATTCTCGACGCCGCTTAAATACGCCGGGGTGAAAGCCTTTTAGAGACGGTGACTGCCATAAAGGAAGGACTTTCACTCCGGGGTGGGTTGGTTGAGAACAAGGGCAACAGGAATAGAAACGGCCATGTAACCAGAGCAATGGTTCATACCAAAGCCACAAAAACGCTTTCACTAGCACCAACAATACATGCTTCAC
+
((%)+,*)&$&&'%'11(1/+/-),*))&)+%(*+$%'$$$#%%$#%#$$%#&$$$'$(%%&-27.)+%2+110+)/,66427001:.+/,6('247)1,*4/0/945/.&$$$&0+'-.13-,),++*140+-635,10++.+*+/0-/.437+.,*)---5/002.,/+*),,1308119758042-8/./---*+&.'+748-71)&'-*(*,51765(02)4961*)'&',''$&&$$*($&)(3+3*,&&'+)238+/3*)+,)$&.-+-.0-&+*((&&&%'(&')&&&)'''**+(*&)2/.110-*,**'))&)(--+**,**10/.*%*-1387//0-*2*--**+(.61'/'+('**2/24-,-*//0556*)*)$(%')22303,.101('&'*//5:9*(++:;<-171/9-++)'(+,.3;0/,778774,-%++46-''$$#$(*&&#$$$&$*'$$$+*+-1,93*)18012&&$''''&(&%$%$$%'*(%&$$&)($$#&%%%&&''%((&%*%#$(+)))*',(),+/-83('%(&3*,,1..1-2-/(590()&&(*,4(2%)*127882.1',',**,./0080:1-'((,'.+),,./)-,/,+/,/6')$&#+)))--/,1125888)3-02(,'()-884*)(((+&*)-.1776722222-030/667777598;568667,./1289887-901.2322:4/.*2'0%%&),(,*32-6+).0*-0,3/('*029.9---1812;9:3).*'&&%+'$&),6/0++%&#%$)''-)0//3.,)&%''*%*,(,/7,)**))&)+)&),%,1+**&&&&&%%$'((%*%)0'$&$%&%&''$$%&#'*+*&($$#$$-',(+.+&('&('&$$(*%'&%'+(''&$&&)&'#$$$$,1/-+),///.43,)*)&'%&(#$%'+,%&%&'&,'(%$$'$'$$%$%'%$()-,$%$$%$&'$($+)&*+*'&)%($+&"%$$)/+&%'#%$%&(%*'(+'$&%&&%$&%%&%'&(&%$%$#%%##()'''((+)&%)(&(%),.)(,)%$'+%%&%%%%$$#$$$)(*(#%&&(&)'&)(/&+1+(+,+-$%%%$$%('&)$,)+))('%&#%#(&*+)&&&$&'')*%&%%%%'&#%&&%(*-//-.10,,-)%##%$%#$
@a8cfb4aa-4cb1-4639-8491-22274f36cade ch=91 read=121257 start_time=2019-12-13T12:35:39Z barcode=BC01 runid=2c9cf7bc05858273f10e7d7ec552fc0bd742dc3e
CCGGTTACCTTGTTACGGCTTCACCCCAATCATCAATCCCGCAGCCAGACGGCTCCTTCGCGTACGGTTAGGCCACCGGCTTCGGGTGTTATCAACTCTCATTGGTGTGACGGGCGGTGTGTACAAGGCCCGGACTTATTCACCGCGACGTGCTGATTCGCGATTACTGGAGATTCCAACTTCATGTAGTCGAGTTGCAGACTACAATCGAACTGGGGATGGTTTATGGGTTTTGCTTCACCTCGCGGCTTCGCTTCCTCTGCACCATCCATTGTAGCGTGTAGCCCAGGTCATAGGGATGATTTGACGTCATCCCGCCTTCCTCCAGCAATGGCAGTCTCGCTAGAGTCTGGCAATGATGGTAACTAACGCGATACGGGGTTGCGCTCGTTGCGGGACTTAACCAACATCTCACGGCACGGACGGCGAACAATGCATGCCACCTGTCTCGCGGTTCCCGAGGCACATTCATCTCACGAAAACTGCCGTGGATGTCAAGACCAGGTAAAGGTTCTTCGCGTTGCATCGATGAACCACATGTGCTCCACCGCTTGTGCGGACCCCGATCAATTCATTTGAGTTTTAACCTTGCATTACGTACTCCCAGGCGGTCGACTTAACGCGTTAGCTCCGGAAACCACGCCTCAAGGGCACAACCTCTAAGTCGACATCGTTTGCGGCGTGGTTAAAATTATCTAATCCTGTTTGCTCCCCACGCTTTCGCACCTGACGTCCAGTCTTCGTCAGGGCCGCCTTCGCCATTCCTCCAGATCTCTACGCATTTCCACCGCTACATGGAACTGCCTCTACGAGACTCCGGCTTGCCGGTATCGAGATGCGGTTCAGGTTGGGCCCGGGGTTTCACATCTGACTTAACAAAACCGCCTGCGTGCGCCAGTAATTCCGATTAGTGCTTGCACCCTCCGTATTGCGGCTGCTGGGCACGGGTTAGCCGGTGCTTCTTCTGCGGGTAACGTCAATGAGCAAAGGTATTGAACATTTACTCGGTATCCCCGTTTCAAGTACTTTACAGCCGAGGCCTTCTTCGCCGCCCGGCATGGCTGCATCGAGCTTCGCGGATATTCCCCACTGCTGCCTCCCGGCAGGAG
+
460.3/.4516&17&(+*./80.001/.418564+6),-%%)'&*'**-+&0.53*.2)&%%$$+,3061278108-2/+-4/+604-05/1/-%--0**%3'4+98768:2894,4235343/3&,).2)01.*')-29769;56.+'%*''(()/92.-)&)-,103'''),.0*0*-082686-+*,-&$+/7.5253/0++)--0*+502,'+-).*029+%&)/,0::+3487877;45--,423952+)*'.*.1//.186:85+7,((&,-+.*(%'(&')13//+-+*'+'&(-5;20241/0.,27*+467922/3*,%'%'&'+.*011262/.%,-///&%&(-2-,,5180././)/,*)+,+(&')-&'+--/537-7/,.*75543520.--.-)000/+/0'/'&'&(('''(&*)-&''*'/%.4*..-,,)')%%--.04:*(**---/++-&*'(%'#$%&'/*--(*&()9;44218'((.-<959/3:/,5/::9:7+3)*++,-0,(%,&(-.-&)''%((+-2+*1.,-/7/427(2&044+(',,(..:039<:2531<<3/81-/,**%)%%&&,)))/0/'0043:5458041501./+//.*0,:/4-,0&.8/0-.42713'3)))+67261*&)-*0+-/24586.0($'.,11.,)(&*+)(-..155594687097/*012;<6'*+++71--226:++,2332*-.587;8636+,48-+-23,2/11*')-52-1+*(-,*,+3175709;(11./8,-.)+%&().(&%$)'',2&4)%,*))-&$#$(,*,7897,67*%%(1&.*2.-/%',64/+,.&*)**+,9+*)+*344///-709/844&%&'+.+,()%$&+.,++++&04+.,-/+,&%&&)(,,-06*')2-6*-'&%)'2//52381,+)(-(-+,-55/2,'(4.46;75210670**0++,%%+*)./-0((*,(0)($&$$&)*()*,(%(#'*43)'%&%$)'''')33-++,'.'('*(5//644;6%'&$&&'(2-//7843233,*'$'--)%%%&(&,+**/691,/1246549.65*,&$%*')'
@df49eada-bcca-44d8-b1d9-1d6ebf7c7abc ch=346 read=80387 start_time=2019-12-13T12:35:36Z barcode=BC01 runid=2c9cf7bc05858273f10e7d7ec552fc0bd742dc3e
CTCCTACGGGAGGCAGCAGTGGGAATATTGCACAATGGGCGCAAGCCTGATGCAACCATGCCGCGTGTATGAAAGGCCTTCGGGTTGTAAAGTACTTTCAGCGGGAGGAAGAGTAAAGTTAATACCTTTGCTCATTGACGTTGCCGCAGAAGAAGCACCGGCTAACTCCGTGCCAGCATGCGGTAATACGGAGGTGCAAGCGTTAATCAGATTACTGGGCGTAAAGCGCACGCGGCGGTTTGTTAAGTCAGATGTAGAAATCGGGCTCAACTGGGAACTGCATCTGATACTGGCTGAAAGCTTGAGGTCTCGTAGAAGTGCGGTAGGTCTTAGCGGTGAAATGCGTAGAGATCTGGAGGAATACCGGTGTGAAAGGCGGCCCCCTGGACGAACTTGACGCTCAGGTGCGAAAGCGTGGGGAGCAAACGGGATTAGATGCCCTGGTAGTCCACGCCGTAAACGATATCGACGGAGGTTTGTGCCCGCTTGGGGGCTGGAGCTAACGCGTTAAGTCGACCGCCTGGGAGTACGGCCGCAAGGTTAAAACTCAAATAAGATTGACGGGGGGGCCCGCACAAGCGGTGGGTATGTGGTTTAATTCGATGCAACGCGAAGAACCTTACCTGGTCTTGACATCCACGGAAGTTTTCAGAGATGAGAATGTGCCTTCGGGAACCGTGAGACAGGTGCTGCATGGCTGTCGTCAGCTCGTGTTGTGAAATGTTGGGTTAGTCCGCAACGAAGGCGCAACCCTTATCCTTTGTTGCCGCTTGGTCCGGCCGGGAACTCAAAGGCTGCCAGTGTCGCTTGGAGGAAGGTGGGGATGACGTCAAGTCATCATGGCGCCGACCAGGAGCTACACGTGCTACAATGGCGCATACAAAGAAAGCGACCTCGCGAGTAAGCGGACCTCATAAAGTGCGTCGTAGTCGGATTGGAGTGCAACTCGACTCCATGAAAGTCGGAATCGCTAGTAATCGTGGATCAGAATGCCACGGTGAATACGTTCCCGGACGCTTGTACACCGCCGTCACACCATGGTGGGTTGCAAAAAGAAGTAGGTAGCAACCTTCGGGAGGCGCTTACCACTGTGATTCGCGAGGGTAGAAGTCGTAACAAAGGTAACCGG
+
--.0+-.,2+')((%)',.126.)+,(0*)*-.0771*++.34937;.-1,+,.+-,/+-9:676530$&&+-&1-68727)510600/:3-/244;83,.--8.(*%-*%$&(,521-6.7-.3107/*,13'0()$-/02)0-*++)1-(-,+,5826-+,,.++0-+-34;6+(&&#%''+/4001,))*)1128,*++1/0/-2(()4+,-7982-+(7/+(+,+))%%((((0,1-23;7823:((-412**45,52.+414:/50)+65/202564981001.441-((+-+*((),*)('+,22+)&%()(''%(0(++53&,)),017-+.9/34588.+*((+,9;;-2-,-.0999976./01))-)*319:9/,1:9:/(**'&()++338-28:91-,10,-13086-'*)-872'57*..*),.&23+'*'++121()+%%((,,41/+*+(*,//4.4+).,0+)2,74(&&&$-,(($&&4,,,,204/./,..+&%'('(5013/+)&(%$'*20965/2/./3078506.-.'(++')%(+7,//)++,212291,--.00/14670-)+.10,/73<:458:8101/12*/,,-/2/200-3-+6;9643///-,0357.+-39070/997,'()-.376229321-5970:,8432896763656339333;7755*222371/00.455785-3.(*(-,*,,3605.2,&&(''$&-/1(''&/.098,21(,.,-.'&4/*-)*4/,(&$0'/4.2+90-25)2013.9.-.'$&+,,)-'++)'()-*),'()&((',.*,.874/(+-716976/+-,,+()'(((*(04//0()*&(),.59687:7.:101650015+&,-.,-,2254636/,'%-3,01:4/3//.0051/157776/633-5(3)2,0-)''&(*000113688745.+10),/254827...,.63:454;:;9785//75577/1(5767:868,4+.')*3/1-)&&&$'')2.89959621./8.-.(,,0(*+*-194/,%***+,3,+.&-,,**+.20:5-.50/021.4:01714.,/1(%%&%',*+'&*(',//-+%&'.)*'/396668
@1e0cf827-f979-4f20-bbe9-053863fcc923 ch=320 read=89768 start_time=2019-12-13T12:35:29Z barcode=BC01 runid=2c9cf7bc05858273f10e7d7ec552fc0bd742dc3e
TTGGTATTGCGCTACGTTCAGTTACGTATTGCTGGAATGTGCACAATGGGCGCAAGCCTGATGCGCCATGCCGCGTGTATGAAAGAAGGCCTTCGGGTTGTAAAAGTACTTTCAGCGGGAGGAAGGGAGTAAAGTTAATGCCTTTGCTCGTGGCGTTACCCGCAGAAGAAACACCAGCTAACTCCGTGCCCACAGCCGCGGTAATACGGAGGTGCAAGCGTTAATCGGAATTACCTGGGCGTAAAAGCGCACACCAGGCAGTTTGTTAAGTCCAGATGCTGAAATCGGGCTCAACACCGGAACTGCATCTGATACGGCGGCAAATTCTCGTAAGAGGGGTAGAATTCCAGGTGTAGCGGTAAATGCGTAGAGATCTGGAGGAATACCGGTGAGGCGGCCCCTGGACGAAGACTGACGCTCAGGTGCAGCGTAAGAACAAACGAAGTTAGATACCCTGGTAGTCCGCCGTAAACGATATCGACTTGGAGGTTGTGCCCGCCCGGGCGTGGCTGGAGCTAACGCGTTAAGTCGAGCCGCCTGGAAGTACGGCCGCAAGGGTTAAAACTCAAATGAATTGACGGGCCGCACAGAAGCGGTGGAGCCATAATGGTTTAATTCAGTACAACGCGAAGAACCTTACCTGGTCTTGACATCCACGGAGATGAGAATGTGCCTTCAGGAACCGTGAGACCCAGGTGCTGCGCTGGCTGTCGTCAGCTCGTGTTGTGAAATGTTGGGTTAAGTCCCGCAGCAGGCGCGGCATATCGCTTTGTTGCCAGCGGTCGGCCGGGAACTCAAAGAGACTGCCAGTAAACTGGAGGAAGGTATTATTGACGTCAGGAGTATCGCCCACTACGACCAGGGCTGCACACGTGCTACAATGGCGCATACAAGAGAAGCGACCTCTGCGAGCAAGCGGACCTCATAAAGTGCGTCGTAGTCGGATTAGAGTCTGCAACTCGACTCCATGAAGTCGGAATCGCTGGTAATCGTGGATCAGAATGCCACGGTGAATACGTTCGGGCCTTGTACACACCGCCCGTACGCACCATGAATTAGGTTGCAAGTAGGTAACCCAACCTTCGGGAGGCGCTACCTTTGTGATTCATGACTGGGGTGAAATCCATGTAACAAAGGTAACCGG
+
$$'&'%)(#(%&0(,,048'+-0-/02,0-,,67.5..360..-.4315*(&)00-3720%'#%#$*)-/8767456667988*'(()+-5393)96.0(+-66)*+.-25+-*)'-1)'*+'+(30(*+,1,+3//'(&(&'.*((+--/022-20.381,.+,4-'/.*)+07'11,2-./7846205*''&(*,0308021,(*,0,.)((2+2+.0495946&,-(.4.3415;::83:97**,,-.0%-*',2/(.0:1+/515-02-*+,.%$&&+1,)+$-239:5+620),-)+-)%'&&%%'(*')'''))())'&*')+./0'(%--+('(/,5-.2,&-(-*./00383+./-.445-,,+,454:/-/)(((68946/(%)*)1-351***0-,'(&',-.00.).,.-,412(+((-.,)*+.*28/3%%%((0%(+,/0;40-9../81/)*)('.7;7100'12110.301-/-.,,,,52+'+'&)-1,5512,)+-',-106-++).-3-242-''7:7793.1*('**++*/4/31-+5*039<;3500/9+*(&'.+.&&(.).,''%+)%(((*38248.-)*$)'++.65;9595:6&((%&)*1,0*-4'+0.+-.-082.20&&$'$./07'%)+)'&%()0009310157684%384:885)%$'&(&&'+)+,,,+*((#'%')46/..0,/12(())&&#*+190-+74'275;75152:+-21&4(++)%),*,(-+./)(,()(.((541203:32./0./8.0.-40*-)'%)'/-+'&%&(,032115,,,)))'%%,))181,.&**%4.((%%&'&.'%#%&%&)+,:155775%.**'--.241.347738879997775()&*)((51572/''&*))+17041:6161/-/2:75222138(-(().-9*/*&%%').,)1-+//0848700%,'*.-,3%/(204,-0(3/36/.-0057863,.7746+*-(01*)500766-7&)/3*,,+-21*/,28-27-%-%($)(*-&%''(**+1/31&(%&$())1,.)-&$+10.05.%/-**))$$($)()+*(#')(+/&)()+.,*+)'%&*''(*')((*1..3)*1/19360.
@b452fd89-835f-4566-aed0-23599458d941 ch=338 read=76112 start_time=2019-12-13T12:35:18Z barcode=BC01 runid=2c9cf7bc05858273f10e7d7ec552fc0bd742dc3e
CTCTAGGAGGCAGCAGTGGGGAATGTGCACAATGGGCACAAAGCCTGATGCAATACCGCGTGTATGAAGAAGGCCTTCGGTTATAAAGTACTTTCAGCGGGGAGGAGGTAAAAGTTAGTACGCGCTCATTGACGTTACCCACGGAAAGAAGCACCGGCTAACTCCGTGCCAGCAGCCGCAGTATGCAGAGGAGTGCAAGCGTTAATCAGATTACTGGGCGTAAAAGCGCAGGCAGTTTGTTAAGTCAGATGTGAAATCCCGGGCTCCAACCTGGGAACTGCATCTGATACTGGCAAACTTGAGTCTCGTAGAGGGTAGAATTCCAGGTGTGGCGGTGAAATGCTGTGAGATCTGGAGGAATACCGGTGGCGAGCAGCCCCTGGACGAACTTGACGCTCAGGTGCAGCGTGACAAACGGTTAAGATACCTGGTAGTCCCGCCGTAAAACGATGTCGACTTGGGAGGTTGTGCCCTTGAGGCGTGGCTGGAGCTATACGCGTTAAAGTGACCGCCTGAAGTACGGCCTGGGGATTTAAACTCAAATGAATTGACGGGGAGCCCGCACAACGGTGGAGCGTAATGGTTTAATTCGATACGGCGAAGAACATACCTGGTCTTGACATCCACGGAAGTTTTCAGAGATGAGAATGTGCCTTCGGGAACCGTGAGACAGGTGCTGCATGGCTGTCGTCGCTCGTGTTGTGAAATATTTGGGTTAAGTCCCGCAACGAAGCGCAACCCTTATCCTTTGTTGCCAGCGGTCCGGCCGGGCAAAGGGCGCAGTGATAAACTGGAGAGGTGGGGATGACGTCAAGTCATCAATAGCCCTTACGACCAGGGCTACACGATGCTACAATGGCGCATACAAGAGAAAGCGACACGAGAGCAAAGCGGACCTCATAAAGTGCACGTCGTGGTCCGGATTGGAGTCTGCAACTCGACTCCATGAAGTCGAGTCGCTAGTAATAGTGGATCCAGAATGCCACGGTGAATACGTTCCCGGGCCTTGTACACACCGCCGTCACACCATGGTGGGTTGCAAAAGTAGGTAACTTAACCTTCGGGAGGAGCGCACCACTTTGTGATTCGCAGCTGGGGTGAAGTCGTAACAAAGATGCTGAAGGAATGAGCGACGGGCAAGTGGGTTAACAGAACACCGACAACAACTGGCACCAGCAATACGTAACTACCACC
+
'+-*+,+')+-&-01-2//2*'+)&5&*'(+*,234,'++3-$+')+3443/-+'(,'(&(()*+,2/)-..1146:4*-'-$*067-2//0277315/67,(*'%*)()18-*,+*$'%&&&)+.7$,&+#*'/++/8.'()./6+&**')467*-2+3+++51,/01.'$#'%''$*%&'-5/1%&',+&-/067:56617/6-.&-.1424111*'(,.57.+,**&'+,'/271-053+,-.(+,//2-,1+*041(-(1.7&1)300+3*1(($%'(+43////056,3*/)($$$%&((./+++*$.2-.'(),,21)+79/.+)(%**+,480/.,('&%&%)+.::5001-3004927565..,-+'*483-,03/.*&+'&(*-6589977:87.)+,0+*.,.1,,'.0,)')-979:4673&/.)/''*-022:4),-)+-385/16361(&++30,'%(*&((*,/455*''&&$%$%('&%'*+-,.5/;3&/%')5/0,''&&()&*1.5*%&'1)*00-189-46.81--,/15456598+$&18++,.-/++-876)*'*66373327<<1:9:7567.5,-+(-,&'))&*')1-//632*(('*14*(,+.-/+,;;-0.-../;610100/4--(''+/56,113/0*(+**%/-024100109;89877564../159-5,,+-321*)27))&326)*)*,/+*/032(&.'''//.-,'++.-1-+34/.:11;551441++'*)*-+2+19(*.&*&)&)2,-./3(((7-,**+,*-181,,0(&%&('*)+/+.$(&*&//6/++%%(*13.2/30.-+()+*./2757282/83+,+,/100(+'))(&(3)($%&'&'(*99-,/3;575772205.)*&'%)(--&,)(+(.&+$1,1.,+,,.2,4,,,4()+2.('**-1./.%'&-3+,(&),.,,$**,/,+4**+1877760.00/.4643816138.'/53,-,+,-,,,(+/*/421/&()++'&$&%&-*,6*0.54(&)(-.,.)(&&/+04/83/8)*,,&')).,-.'/--3,,-'1)**)%'(+&-)((&),),.(.,-*,+)&%)')''$*(&'&'%&.1122'654)&%(%/-1)$$&$'(%*-/0+)%&%&'$((&**..70).071--*(''''$&&$&"
@61388f9c-0f6a-4f28-818e-e2f126bf5fd5 ch=453 read=143369 start_time=2019-12-13T12:34:57Z barcode=BC01 runid=2c9cf7bc05858273f10e7d7ec552fc0bd742dc3e
CTCCTACGGGAGGCAGCAGTGGGGAATGCACAATGGGCGCAAGCCTGATGCAGCCATGCCGCGTGTATGAAGAAGGCCTTCGGGTGTAAAGTACTGGCAGGGGAGGAAGAGTAAAGTTATACCTTTGCTCATTGACGTTACCCGCAAGCATAGCTGCTCCGTGCCAGCAGCGCAGTAATACAGAGGTGCAAGCGTTAATCAGGAATTACTGGGCGTAAAGCGCACGCAGGCAGTTTTGTTAAGTCAGATGTAAATCCCGGGCTCAACCTGGGAACTGCACCTGATACTGGCAAGCTTGGAGTCTCGTAGAGGTAGAATTCCAGGTGTAGCGGTGAAATGCGTAGAGATCTGGAGAATACCGGTGGCGGCCCCTGGACGAAGACTGACGCTCAGGTGCGAAAGCGTGGGGGGCAAACAGGATTAGATGCCTGGTAGTCCACGCCGTAAACGATGATGTCGACTTGGAGGTTGTGTGCCCCTTGAGGCGTAGCTTCCGGAGCTAACGCGTTAAGTCCGACCGCCACAGAATGCAGCCGCAAGGTTAAAACTCAAATGGATTGACGGGGGGCCCGCGCAAGTGGAGCATAATAGTTTAATTCGATGCAACGAAGAACCTTACCTGGTCTTGACATCCACGGAAGTTTTCAGAGATGAGAATGTGCCTTCGGGAACCGTGAGACAGGTGCTGCATGGCTGTCGTCCTCGTGTTGTGAAATGTTGGGTTAAGTCCCGCAACAGGCGCAGCCCTTATCCTTTGTTGCCAGCGGTCGGCCAGAACTCAAGGGAGACTACCGGTGATAAACTGGAGGAAGGTGGGGATGACGTCAAGTCATCACAGGCCCACCACGACCAGGGCTACACGTGCCACAATGGCATACAAGAGAAGCGACCTCGCGAGAGAACTTAAACGGCGGACCTCGCATAAAGTGCGTCGTAGTCCGGATTAGGTCTACAGCTCGACTCCATGAGTCGGAATCGCTAGTAATCGTGGATCAGAATGCCCACGGGCGATACGTTCCCGGGCCTTGTACGCACCGCCCGTCACACCATGGGGAGTGGGCTGCAAAAGAAGTGGTAACAGCAGCTGGAGGGGCGCTTACCACTTTGTGATTCTGAGCTGAAGGTGAAGTCGTAACAAAGGTAACCGGAAGATAGAGCGACAGGCAAGAGTAGAGTTAACACAAGGAACACCGACAACTTTCCTC
+
,-21.&0*7/-08/-2+)*+,+-1',(%''(2-.00)'(,450198434341-181:788.0122479/5/*,/,2165-4,522.36<53.,)&%&&#,3-*)/3)*(%$)(73*-,/*023430/887617/-,+,.*16+'%)($%))'%&%%))52*3--.,+,*,.,-)1207001+)')(*)),-*-0/:0:/3(*(+,.012386234685.,,)/..,,-/4+*1.9;.0598:179)(()),),1('/,&.978:798:8885276752216-,--.3242005+)))/'(),.)))))+(('*+,,.//02/171.)')',---.85//465.-*'(+,,20)(&%)*0000((%#&'+.6.*367:,1,+*....24534*-5798/1+,+.289544/+//8'2+(0&6('(1.)56/04-/.(,)$(-0543577000.*)+*-64419161.+/.8%)&')13,&+*++.6///,6545,..3-03,,833301224,54()+71/7/%%()'-*)+))6-+/.6)8126;;74688<874+,-++)-)/486/13*&)$%&%&%/+(*+-0+*-(/1;:/76810/11913..-31308:3;33951&1218525774.*--3-7//9;31&')/18501,1.472,)&'(*111328787476732922198704095:999544-,.6:94;432186003:1:94544,310,*,-'5+,.,,+.%33*(1,24.*3.-/6..4,-.1:590/1,--0141)'(&+)'**/2)56-8////:;9777;.-/)-+1--45./.-($%)*.+-13600&($)&*3.%)*%)*/06,773420+&(''$%$$'1-(-)*(,--51-+(**)+:011-.+0,&&%&%#&%%70'0&-&)*/49*/.,(&%&)(*/3011/13628(0*)7-).-.1226'(,.3,.298901,,*+./7.7/01/+'((.--.:99;645,1&,*-21'&**-*&(***.0586(&&1+/),)''(,&)*/3()((*+,6757858673&''++/22///036-&(**((%#'(,'%)''*-.5,-03//0117/29,+44*)-,0493&*('+/*&'*+4/20//749441-4,*4,4;783444387,+(+),+,++//8.'%')*+',.:18/0+1.))-)*.097695*+(%%&%$#
@f18100aa-8fe6-4fc4-b612-a96809196521 ch=218 read=125946 start_time=2019-12-13T12:34:54Z barcode=BC01 runid=2c9cf7bc05858273f10e7d7ec552fc0bd742dc3e
CGGTTACCTTGTTGCGGCTTCACCCCAATCGCTGACCTACGCTGACGCCTCCTTGCGTTAGCTCCACGGGCTTCGGGTATTGCCAATATCATGGTGTGACGGGCGGTGTACAAGACCAGGAACGTATTCACGCGACATTCTGATTCGCGATTACTAGTAACTCCAGCTTCATGTAGGCGAGTTTCAGCCTACAATCGAACTGATTCTTTAAGGACTCCACCTCACGGTGTTGCATCCCTCTGTACCAGCCCCAGCACGTGTGGCTACATAAGGGCATGATGATCATCCCCACCTTCCTCCTGGATTAGCAGGTGATCTCGTAAGAGTCCTCAACCAATGGTAGTAACTAACGACAAGGTTGCGCTCGTTGCGGGACTTAACCCAGCATCTCGACACGAGCTGACGACAACCATGCACCACCTGTCACCTTGTCCCCGAAGAGGATTTTCATCGATTAAGAGTAATGCAAGGGATGTCCAGTGTAGGTAAGGTTCTTCGCGTTGGCTTCGAATTAAACCATGCTCCGCTACTTGTGCGGGTCCCGTCAATTCCTTTGAGTTTTAATCTTGCGACCGTACTCCCCAGGCGGAATACTTAATGCGTTAGCGGCGGCGCGGAGATTTGAAACCCCCCACACCTAGTATTATCGTTTACGGCGTGGACTACCAGAATTATCTAATCCTGTTTTCGAGCCTCAGCGTCAGTTACAGTCCAGAGAGTCTTCGCCGCTAGTGTTCTTCCTAATCTCTACGCATTTCACCGCTACACTAGAATTCCACTCTCCTCTCCCTGCACTCCTAGATAACCAGTTTGGAATGCAGCACCCAAGTTGAGCCGGGTATTTCACATCCCACTTAATCATCCACCTACGCTCCCTTTACATGATAAAATCCGGATAACGCTCATACCTACGTATTACCGCGGCTGCTGGCGTAGTTAGCCGTGGCTTCCTTGGGTACCGTCATTATCTTCCCCGTACGATCAAAGCCTTCATCACTCACGCGGCGTTGCTGCATCAGGGTTTCCCCATTGTGTAATATTCCCCACTGCTGCCTCCCGTAGGAG
+
2'/.1-1514.-3(&'$%'6*427;./.71'()()(('(*-.,.-*&(&(/)1'&&,&)(()-0''*,4(-...,4,.)(++-62.+)+,02/)-,(*,.3:96-6322.3.1-2/6(2720/.09:;4230/0125774.0052/'--117-+***,2)/02-,/26;:+/-.)05--*+0::6/3530232833,.,+)&)/0*-1,/+'-+**.6/3:6535144%1,(*'*0/*)+.86350*+*((((./,.('%%%'&&'++.../894/.,((%%(+,31:;4-366;/0*0(*2/%6')*0,/-''$0122%**)().008-+/(+&3,062.--./../16.1'(1,-21:*+(-+4335/,+5934252-00(*$('*+398:8463/.433343577/7925%*'../243710%&),.*-59;/((*)(/-(.45,1%/250410.+)+,24113760:534463)*,354&40/1)0-9<:9<;7724-($&,-7.+.1-484332(,557:6810/2/012979-+66-446,3-32.3:943*9<<-3410/7,,-15;*5,./4;<.16:8787,+**03/2122558/..-5/184'0,*((#,''(-6.238:8,(++-8/.-5&10*-*+*71$).0029992,.+.61/$%/)////1330,+$&&&&+155734/.///97074:4-,-,0'()++*,(,)+,7::%-,''-+/73312-)+2*,00,',0238<22165587,1*/1.,()*(..$'(+34233-36((+'$('-&)'3377;7;268<;..7..69023//90/301711,5.(4.0,-67..0.003,*,4-0/010986024,$0(++19(/9)%(+.-++*--2*+085553410457*)(,(''*'0++6/38--065678/9--+-./80-+/4/7-4,-72+.,)2.-.4;85504212:90954)$)).../-)34)/98<99::1222-/,2-754290/./-/0:36948;03::++47+,''*-/135485-%'(/04335/5:)+6&+()%
@20c0a74d-e435-4c17-9e73-cf28785cffe0 ch=280 read=101125 start_time=2019-12-13T12:34:44Z barcode=BC01 runid=2c9cf7bc05858273f10e7d7ec552fc0bd742dc3e
TTCGGTACTTCGTTCAGTTACGTATTGCTTGTGCCAATATGGTGTGACGGGCGGTGTGTATAAGACGGGAACGTATTCACCGACATTCACGTTCGCGATTACTGGCTAACTCCAGCTTCATGTAGGCGGTTCTGAAATCCGAACTGAGACTGGTTTTAAAGGTTGGCTCCACCTCACGGTATTGCATCTCTGTACACCAGCCATTGTAGCACGATGGTAATAGCCCTACGCATAAAGGGCATGATGATTTGACGTCATCCCCACCTTCCTCCTGGTTAACCCAGGCAGTCTCGCTAGAGTCCTCAACTTAATGGTATTAACTAACGACAAGGGTTGCGTCGTTGCGGGACCCAACCCAACATCTCACGACACGAGCTGACGACAACCATGCACCACCTGTCACCTTGTCCCCGAAGGTTTTCCTCGATTAAAGAGTAATGCAAGGATGTCAAGTGTAGGTAAGGTTCTTCGTGCTTCGGATTCCATGCATGCTCCGCTAGCGTGCCAGGTCCCCGTCAATTCCTTTGAGTTTAATCTTGCGACCGTACTCCCCAGGCGGAATACTTAATGCGTTAGCGGCGGCACGGAAGGTGTTGAAACCCACACCTAGTATTCATCGTTTACGGCGTGGACCTGAGGTATCTAATCCTGTTGCTCCCCCACGCTTTCGAGCCTCCAGCGTCAGTTACAGTCAGAGTCGCCTTCGCCACTGGTGTTCTTCTAATCTCTACGCATTTCACCTTCACTAGGAATTCCACTCTCCTCTCCTGCACTCTAGATAACCAGTTTGGAATGCAGCACCAAATTCAGGCAGGTATTTCACATCCCTTAATCATCCGCCTACGCTCCTTTACGCCCGAAATGCGGATAACGCTCGCCACCTACGTATTACCGCGGCTGCTGGCACGTAGTTAGCCGTGGCTTCCTCCTTGGGTACCGTCGTTATCTTCCCCAAAGACAGAGCTTTACGATCCGAAAACCTTCATCACTCACGCGGCGTTGCTGCATCAGGGTTTCCCCATTGTGCAATACCACTGCTGCCTCCCGTAGG
+
#"#+#''1233-/90*428.216122-,./+/,,/,(&&%&/./2661%47146/031/,%*/+.6&.1271,2124.*-(().1363%%(()(*+0-20(,+'&%%)&*,1(()*4:98:98:;:62+&&&$%**,+-+)-4/1/-.4469.5::.01'*)-0/03454*-6//,-+..,9/,,0106//(&%'&0)*+3,*7-++/21-01.1(1.*(()*-1,(*,&---08*./1,-,)+11/5:4024666,+0205,/8599;204-'+*413-0/,+22722/+.%%*+*003499:10+()5++,0/-/2/1.,+-*,-257)-**.(*&)/.1823,75141)-(-,'1((),040%'+.0455663443488;819<5753,25/15,-.*'+--...49:3*)*(((03.3423226379*)(+,,300++&-/77632-++/15-7+*/3+25:56,,%%%&)5103(3&+&$%%'%)&+,.'%()'%''-*.+')(*564)013.&(+0'$&((,,-;9,8154723368;49////10.',4/-1)'&#&*'6-82330600017,()(#$)&)'***+2/-/8809/&'(--()(*-:<:99/./2-+,-//078:1-)''&).-3430392775250+,/.8::.+-,-2861-.-.461(),133:7351./-146+)*((53892766:;7887867-:/,++)-:0/111&.)),0:884.)'0(,0063)0,00.,*,/243311,59),7,../,4+023838145993354388//.&+')*(.0*'(*1%*-211<9,+,,,4-)'--4/3+56:25;6486738-*3-+2006/'&&)%%$&*,-3;867::880(0.0,//1157038/3/9111827/.$)*44/:,+*4-.05/-/4.200).).2//*05689*+9,,,352::-192.123.(/,.77(0//0.1++,3,588;99::221/%++-.61.73/1521'0405:51:4.796+10-/0/2.,'(*(-1..3-.6/3;.-/0-.
@e02ce8d8-1820-4a28-b3ec-3b428dc0de87 ch=163 read=171621 start_time=2019-12-13T12:34:33Z barcode=BC01 runid=2c9cf7bc05858273f10e7d7ec552fc0bd742dc3e
TCACCCCAATCATCAATCCCACAGCAGACAGCTCCTTCCTTGCGGTTAGGCCACCGGCCGGGTGTTATCAACTCTGCGTGGTGTGACGGGCGGTGTGTACAAGGCCAGAACGTATTCACCGCGACATGCTGATTCGCGATTATAGCGATTCAACTTCATGTAGTCGAGTTGCAGACTACAATCCGAACTGAGAATGGTTTATGGGTTTTGCTTCACCTCGCGGCTTCGCTTCCCTCTGCACCATCCATTTGTAGCGTGTGTAGCCCAGGTCATAAAGGCATGATGGTTGACGTCATCCCCGCCTTCCTCCAACTTGTCACTGGCAGTCTCGCTAGAGTCCCCAACTTAATGATGGTAACTAACGATAAAGGGTTGCGCTCGTTGCGGGACTTAACCCAACGTCTCACGACACGAGCTGACGACAACCATGCACCACCTGTATCTCATATAGCTATCTCTCCATCTCTGGAGCCTTTAGCAGGTATGTCAAGACCTGGTAAGGTTCTTCGCGTTGCTTCGGAATTAAACCATGCTCCACCGCTTGTGCAGGCCCAAATCAATTCCGCTGAGTTTCATTCTTTGACGTACTACTCAGGCGAATTACTTATTGCGTTAACTGCAGCACTGAACTTTGATGACATCAACGCTTAATTGCTCATCTCGTTTACGGCGTGGACTACTAGGGTATCTAATCTATTTGCTCCCCACGCTTTCGGGACTGAGCGTCAGTTGCAGGCAGATCGTCGCCTTCGCCACTGGTGTTCCTCCATATATCTACGCATTTCCACCGCTACGCGTAGATTCCACGATCCTCTCCTGCCTCTAGCTGCCTGGTTTCTATGGCTTGCTGAAGTTAAGCTTCGGGCTTTCACCACAGACCCTTGCGCCGCCTGCTCCCTCTTTACGCCAATAATTCCGGACCAGCAGCTTGCCACCTACGTATTGCGCGGCAGGCGTAGTTAGCCGTGGCTTTCTAATAAATTACCGTCGCTCGGCTACCATTTCCTGTAGCCGCCGTTCTTCCTTTATAACCAGAGTTTACAATCGAAACCTTCTTCCTTCACGCGGCGTTGCTCGGTCAGGGTTTCCCCATTGCCGAAAATTCCCTACTGCTTTTGCCTCCGTAGG
+
;50467-0/38564)**./-*,&%&&),,)*+./7:;:352116844'*66702/1+2',0.-,01-.,-'--532310399965485782./-,.)(&&*-+106'*((,/4477+(+.(-0,04984400041/1002401255+$35..2.0514868:9::/-3,9+,*-445466:/:,,257.-+'-/-268<6-13:2898+0267344;45.-+5./82+--;,6+-/5766698;;9216))(*+--8762-,+23/,.1.-.002%16-.63333752/&..12891793,06:<:9301.2+0.,.:578.2,./6303106-+-..199..-('%.')*68,/)*+*,5558884'(-3+3.,.7889-9,,,6:71,-,0,*,'+.2(3773(*-,-(((&%)//.242;936802..*/638944.,/-*.0166775562/00.3850,.+.15*.155;4,(%%&',-8679234796839647(6.<:9<:7:242,./:1-*.*./1;:34/+*5323+,/++3,,,12&1223*),*)+/0471(&'--).,9<77:8-)($&*2&4)+-,--.39;:/0-/-,*/.+830023655488:7785789::9491,(*,,,.-1,5.))&&)%3&%)21131%')27.'*.00177;799378-21./1297/://,-/;2.0,999/.1-*/71,.<:55445364592/7/.*)('),/0555:9582+2004<97723/+07--,.857677985+53444<92++173895101')+.08:86**+++-')+996010,,/10./005636/3;1,1356;/7-)($''-*./4,*+++0)995296.,/4032578:040..03807:632017*,18:1180-*)/+03371/71-('&&-%&&'')4/.494&1++**,',,5+(&&$&&('((/3+,,6.869203.(&'3,12*+((5:555(,.10957(53/2;21741.---1.2:79;86;564:9456152,))*-80-./5./(,40698;1591319/+,+,.2/12;88977978,79,2<-4::7+*7./63-331,05/-&(*/*)0//*'))).5144/,
@f2d4f950-32e7-4da4-bbd9-394661f5a544 ch=354 read=45106 start_time=2019-12-13T12:34:02Z barcode=BC01 runid=2c9cf7bc05858273f10e7d7ec552fc0bd742dc3e
CTACGGGGAGGCAGCAGTGGAATATTGCACAATGAAACCCTGATGCAGCAACGCCGTGAAGGAAGAAAGGTTTCAGTTATGGCTTCTGTTATAAAGGAAGAACGGCGGCTACAGAATGGTAGCCAGTGACGAATACTTTATTAGAAAGCCACGGCTAACTACGTGCCAGCAGCCGCGGTAATGCGTAGGTGGCGAGCGTTATCCAGGTGTGGGCGTAAAGAGGGCAGGCGGCAGCAAAGGGTCTGTGGTGAAAGCCTGGAGGCTTAACTTCGGTAAACCATGAAACCAGGCAGCTAGAGTGCAGGAGAGGGGATCATTAAGATTCCATGTGTAGCGGTGAAATGCGTAGATATGGAGGAACACCAGTGGCGAAGGCGACGATCTGGCCTGACGCTCAGTCCCGGCAGTAGAGGGAGCAAATAGGATTAGATACCCACCTAGTAGTCCACGCCGTAAACGATGAAGTACTAAGTGTTGGATAATGTCAAAGTTCAGTGCTGCGCGTTAACGTAAGTACTCCGCTTACAGAGCAGTACGTTCGCAAGGAAATGAAACTCAAAGGAATTGACGGGGGGCCCGCACAAGCGAGGAACTGGAGCATGTGGTTTTTAATTCAGAAGCAGCGCGGGAACCACCAGATCTTGACATACTCATAAAGGCTCCAGGATGGAGAGATAGCTATATGAGATACAGGTGGTGCATGGTTGTCGTCGAAGCTCGTGTCGTGGATGTTGGGTTAAGTCCCGCAACGAGCGCAACCCTTATCGTTAGTTACCATCGGTTGGTTAGGGACTCTGGCAGGACTGCCAGTGACAAGCTGGGAGGAAGGCGGGGATGACGTCAAATCATCATGCCCCTTATGGCCCTGGGCTACACGTGCACCACAATGGACGGTACAACGAGAGAAGCGAACCTGCGAAGGCAAGCGGATCTCTGAAAGCCGTTCTCAGTTCCGGACTGTAGGCTGCAACTCGCCTACACGAAGCTGGAATCGCTAGTAATCGCTTGAATCCAGCACGCCGCGGTGAATACATTCAGGCCTTGTACACACCGCCCGTCACCATCGAGTCTGTAACTTTTAAAGCCGGTGGGATAACCTTTATAAAGGTCAGCCGTCTAGGTAGGACAGATGATTAGGGTGAAGTCGTAACAAGGTAGCGG
+
-/01)/1+',0,)+*(+0-3031*1,%(+-,7/*$'0',*+,56774.55665673/-+(+0.,(//)0+5;42+-.5-*).13666-1/,,0:(-.,013+0(/-(0-)-0**(0*78,++4+&)(((*'%'*.*/4,'1,+%+)'(+(()2--.60-'$&))***'&//03514/52061'0).(-.,-0/,-31-00.,3,+742/1.84.-./0)((-20*+8:73'%'))-,'.72//06336410-1.392+-%&&&*('$',50*322-*4921*(43/;5694,-,+,,-./12--(%'%+/-+*-.).,(('2*9.;1.,-++-..472-44++01554586(*(+'/-386568+54-5,)-/'.54786452,/--)(('06829+,-2+&&$%$&(&'$)/&*',8;<648905/1-6614.%%.,&%%/(--*(')'*,/04;;6/).-''%(,-28-*++/51947)+('),152./74/.1-+(%(&')+0'+*),-3((&(),(&'&&%'$$&'(-/3.2()/7,.)*'(,-))+/61/182;.--,135657--463*/2-'*+-6884.&+/&'&&-.&*,++*),1/695001472'%*)&*-,0,/**))'+&#(&((,.,3/./85/*//./01:1/7336())0159,*+%'0+%020/.-+,.05457.4+*/)*-,00-06111975-),*$'.0354564-.(+-248&-1.:24//39-,2427--22163,)0&',)/2768011;33:797/-/0())-'.5,-0762+/+$).556666.0/0091-+-,51*(/*),+-,-49--277:98856/.1..1+,-487+/6)('))7,,12/,-.-*-*+/3((&')+*+0.33+01.15-641*)&((*)()3:;757229491*)'(',+1550+'),.*/465:/*/,//27)6,68876449577848/13//0)())+)&'(*67;8;58100..03621$%&&&&./0))***2016..&--)+7504*145'-106271223/1/194480/1,%&'$))*,*.-*))+1+)*('(/5-.9.7--9:863'30072,-.')'--2-)/3.11)&,/.03::91467,*.8/./*++).))**-+-,-.++)(,-.3
@e2075c75-c0c9-458c-a75d-9dc54480ea81 ch=250 read=164125 start_time=2019-12-13T12:33:54Z barcode=BC01 runid=2c9cf7bc05858273f10e7d7ec552fc0bd742dc3e
CCGGTTACCTTGTTGACTTCACCCCAGTCATGAATCACAAAGTGGTAAGCGCCGAAGGTTAAGCTACCTGCGCCTAGCACGCAACCCTCCCATGGGTGGCGAGCCCGGGCGGTGTGTACAAGGCCGGGAACGTATTCACCGTGGCATTTCTGATCCACGATTACTAGCGGTCCGACTTCGGAGTCAGGTTGCGAACTCAATCCGGACTACGACGCGCACTTTGCTGAGTCCGCTTGCTCCTCATGAGTCGCTTCTCTTTGTATGCGCCATTGCTTAGCACGTGTATAGCCCTGGTCGTAAAGGGCCATGACTTGACGTCATCCCCACCTTCCTCCAGTTTGCTCACTGGCAGTCTCCTTTGAGTTCCCGGCCCGGACCGCTGGCAGCAAAGGTAAAGGGTTGCGCTCGTTGCGGGATAGCAACATTTCACAACACGGGCTGACAGCCGCTTTTGGCACCTGTCTCCACGGTTCCCGAAGGGCACATTCTCATCTCTGGCTTCCGTGGATGTCAAGACCAGGTAAGGTTCTTCGCGTTGCATCAGATTAAAACCACATGCTCCACCGCGTGCGGGCCCCGTCAATTCATTTGAGTTTAACTTGTACGTACGTACTCCCCAGGCGGTCGACCCAACGCGTTAGCTCCGAGCCACGCCTCAAGGGCGCAACCTCCAAGTCGACATCGTTTGCAGCGTGGACTACCAGGGGTATCTAATCCTGTTTGCTCCCCACGCTTTCGCACCCTGAGCGTCAGTCTTCGTCAGGGGCCGCCTTCGCCCACCAGTATTCCTCCAGATCTCTACGCATTTCACCACACCTGGAATTCTACCCTCTGCAGGACTCAAGCTTGCCGGTATCAGATGCAGTTCCCAGGTTGGGCCCGAAGTTTCATCTGATGACTTAACTCGCCGCCTGCGTGCGCTACGCCCAGTAATTCCGATTAACGCTTGCACCCTCCGTATTACCGCGGCTGCTGGCACAGGTTAGCCGGTCTTCTTCTGCAGGTAGCATTAATGAGCAAGGTATTAACTTTACTCCTTCACTCCCCGCTGAAAGTACTTTACAACCCGAAGGCCTTCTTCATACACGCGGCATGGCTGCATCGGGCTTGCGCCATTTGTGCAATATTCCCCACTGCTGCCTCCCGTAGGAACG
+
/3',.6+/6/6),-('*,*%&-574+.-,).)+81.*++.+''*0.*)%%$(&%'(*)-+/,&**+-*'%%%))&%'($%%'(&41)'-.(%'*0-(*'&)''./,'33)+.(*/,.1.62/318&6,/263978<6359220410/;)-146776211311***,/476514.056+)&($()+*+-4.--%&6636+;02*3225,)(+*,++)+),/6-&$#&%),,.&(-)'(,,'(,'()()*-/035376.4(&%)*+,&+:4:-,*.(++.&)211+''*(28.+...-(*//),-+*($()(+0--/7/79:1727-),/,445-0,%).53++02/13,0-'.45590-752258876,0,72(33+&%)+.-800-064+*.*/4*/03./,,,.0111700*5/)&&$)/3341:6/.20*1-1(23**++,0/.0$'*.2,0.,)12133314(*.04:;173*,+--,*(,,.71131301/)'&&(305/23;66-*+-2356<66:879(3-;::<:9:625.//35)),-2+75,.3,00312221/60.,*.'/*30/98.,25/62:4017../2681.+('&#)%*,&&)+.-0,169,%.(4+5/1-*-)&*(-17+-/&(/50*)&+-1*,,/757301970*1163821,20.3212213563;911111136;546659+4+)',*2355468640/2)'-.1490,/,-/51+(((.-+)+)%*67/....3:9579+0+1*/1//4094367+*26&443797:14'(()+-+:97856105-*(--&**-302//-....)2:-*5))-,*,-230-+%(*--40(--.88***.,1/33:6:21..1-().24+)&$&**(+0/33&%(%',./2%.0869816:422.1(/&&$#'*+3))()-15803,-192;76617---080-53*+-.8///,/-8011325''%*(231:2210),+'(/,9<5404$*+.)*/&-''&)('0136)3.)*),&&.-($*+79/72())0792+/77383.0,+.0.'./,74+(*0-21;/:22::7721)-+-,1-045;99661,,&2430900057+17,)60-6---75679/())''$&**-/80/1-/+)%,%
@a4d28e38-b199-4ee3-b0fd-b17d12ddfc85 ch=367 read=164591 start_time=2019-12-13T12:33:54Z barcode=BC01 runid=2c9cf7bc05858273f10e7d7ec552fc0bd742dc3e
CTCCTACGGGGAGGCAGCAGTGGGGAATATTGCACAATGGGCGCAAGCCTGATGCAGCATGCACGCGTGTATGAAGAAGGCCTTCGGGTTGTAAAGGAGATACTTTCAGCGGGGAGGGAAGGGAGTAAAGTTAATACCTGCTCATTGACGTTTACCCGCAGAAGAAGCACCGGCTAACTCCGTGCCAGCAGCCGCGGTAATACCAGAGGTGCAAGCGTTAATCGGAATTACTGGGCGTCGCGCACGCAGGCAGTTTGTTAAGTCAGATGTGAAATCCGGGCTCAACCTGGGAACTGCATCTGATACTGGCAAGAAGCTTGAGTCTCGTAGAGGGGTAGAATTCCAGGTGTAGCGGTGAAATGCGTAGAGATCTGGAGGAATACCGGTGGCGAGCGGCCCCTGGACTGACGCTCAGGTGCGAAAGCGTGGGGAGTAAACAGGATTAGATACCCTGGTAGTCCACGCCGTAAACGTGTCGACTTGGAGGTTGTACCCATGAGGCGTGGCTTCGGAGCCTAACGCGTTAAGTCGACCGCCTGGAGTACGGCCGCAAGGTTAAAAACTCAAATGAATTTGACGGGGCCCGCACAGGTGGAGCATGTGGTTTAATTCGATGCAACGCGAAGAACCTTACCTGGTCTTGACATCCACGGAAGTTTTCAGAGATGAGTATTGCCTTCGGGAACCGTGAGACAGGTGCTGCATGGCTGTCGTCAGCTCGTGCTGTGAATGTTGGTTAGAATCCCGCAGCGAGCGCAACCCTTATCCTTTGTTGCCAGCCCGGTCCGGCCGAGACTCAAAGGAGACTGCCAGTGATAAACTGGAGGAAGGTGGGGATGACGTCAAGTCATCATGGCCCCTTACGACAGGGCTACACGTGCTACAATGGCGCATACAAAGCGACCTCGCGAGCAAGCGGACCTCATAAAGTGCGTCGTAGTCGGATTGGAGTCTGCAACTCGACTCCATGAAGTCCGGAATCGCCAGTAATCGTCAGAATGCCACGGTGAATACGTTCCCGGGCCTTGGCACACCATACGTCACACCATGGGGAGTGGGTTGCAAAGAAGTAGGTAGCTTAACCTTCGGGAGGCGCTTACCACTTTGTGATTCATGACTGGGTGAAGTCGTAACAGGTAACCGG
+
./4+%'--69+)152286+56314,.61(3)*+--.2.08541389438433876+/0/1..%,*..410)+.15%(*)3064;52;836/013,**'%&)(11;;3*0--48-+0/&0++5-'-,/48.0/00/0++**+23159545363)*-60.0,+4-'--++/3-1+*+-2.009-0167))(&&+**+)/.-3/,,*$)&,,23698687894824.7/709066;1/,*,+-//0)/*.*+-+%-1/,,/807,.:()-9162499.3-*10008.9341268.2+'),-12)(*//35461.3$''(+/2+**-.23997,**()*(',)1.-1**9;::-,-,6:62,.0**39940.,./225.-4-/60-17-0/23,*,*(%/175+(+/,,++-53445,27..-+-+(++445--)#().:66.:;413**-.04;,-1;634021++,-00237&,*(&+010*&&/*//14934&12.&+(-.448:;;9898-3-//2.07.,((*9-6,154661'11/3,)$''.-6951515.83308744005*:920*()*'(230/9--9+),,,/(%5*.(--,1(*,35<9105:01333;7/74611,+*')2.4.1867898370.-//1+*+0.--,/4;8//.')+++*%'*,1,.(%$'-74159<9765416),.79:;:888395667:366*),.33)')00//12*+7+()'6-$&$'+4)%((%0+,*./76-9</.:3220.94/,7+*0*(+))-633*3*3*)&'0.1739.,-)+.367:80.-*+.9<8887/-4+/1+.+*14/.2146457*1,2467756.,75,%&%)*+0+%),+..**'((+358170;1.9634347-7,+(),987889:666351+,2:44333324<71379998876606)6+.4*'&)01588493/00.0655245.8..,'0..523112)**././324+,.;98::5709978:634,2-.'&(044-1,+''&&$&)'()+')+.-+,2.4334.&(*1681.-/)++%*('(),&'()*,+5-23186,9*(*0-')*)*05)3068004679----56753$&()()(.-/.**&-/-198678
@474de7a3-ac29-4bde-b9eb-a72ab2d4ea6c ch=101 read=186900 start_time=2019-12-13T12:33:54Z barcode=BC01 runid=2c9cf7bc05858273f10e7d7ec552fc0bd742dc3e
TTAGTAAATTAGTGCATTGACGAGGGACCCACAGAAGTAGCGGGCATGTGGTTTAATTCGAAGCAACGCAGAAGAACCTTACCTACACTTGACATCCCTTGCATTGCTCTTAATCGAGGAAATCCCTTCGGGGACAGGTGACAGGTGGTGCATGGTTGTCGTCAGCTCGTGTCGTGAGATGTTGGGTTAAGTCCCGCAACGAGCGCAACCACTTGTCGTTAGTTACTACCACCATTAAGTTGAGGACTCTAGCAGAGACTGCCTGGGTTAACCAGGAGGAAGGTGGGGATGACGTCAAATCATCATGCCCCCCCCTTATGTGTAGGAGCTACACGTGCTACAATGGCTGGTACAGAGAGATGCAATACCGTGGTGGGCAAACTTTAAAACAGTCAGTTCAGTTAGGCTGTCGCCTACATGAAGCTGGAAGTTACTAGTAATCACGCGAATCAGAATGTTGCGGTGAATACGTTCGGGTCTTGTACACCGCCCGTCACACCATGAGAGTTGGCAATACCCGAAGTCCGTGAGCTAACCGCAAGGAGGCAGCAGCCGAAGGTAGGGTCAGCGATTGGGGTGAAGTCGTAACAAAGGTAACCGG
+
(''#$#$$-'''%###$$#)1,)/6,,-0((*0&'+&'/++,++,-731355;;16533&(''&+)'&)&(.**/13161068/./,'+1-01892;,0,+**.4).01083725,()&)***013,895;9'303(8)-,6.-4//9:::.71-1/-.156744,,,+,/0/)-+,.5889<67/415/1/37''./20&&+.683532$&**'-533:1.22.1521.,..3,9-6,11--0637540(11**)()2101966:217181633+(.*0+1++59;578698/6738011*+8*..04:+3,1,-434343+-03(,/40*%)''047065:43848592231-+*)),444::668:863+)+0,*,674035-4<97../7/1798+),)'*656322249643465/4--/251,+0900-+*+2-.+$-,(22;8:96899091016:8;;;:872623&'-/43:30''&(/*:;++;9:976:88.-*)*-303/040/29.+.5016224897772-0**+27(4)-,+-23)553002*3/,35+)*(')&&0).,6-(*0,,,3,10604:(/,44567.+
@079ebdda-1a9a-4d53-98bb-e7e627e809c1 ch=91 read=121055 start_time=2019-12-13T12:33:52Z barcode=BC01 runid=2c9cf7bc05858273f10e7d7ec552fc0bd742dc3e
CTCCTACGGGAGGCGCTTGATGGGAATATTGCACAATGGGCGCAAGCCTGATGCAGCCGTGCCGCATTAATGAAGAAGGCCTTCGGGTTGTGAAGTACTTTCAGCGGAGGAAGAGTAAAGTTAATACCCAGCACATTGGCGATACCCGCAGAAGAAATACCGGCTAACTCCGTGCGGTAACCCGCGGTAATACGGAGGTGCAAGCGTTGATCAGGTGCGGACGCAGGCGAGCGGTTTGATAGATCAGATGTGAAATCCCCGGGCTCCAACCTGGGAACTGCATCTGATACTGGCGAAAGCTTGAGTCTCGTAGAGGGGTAGAATTCCAGGTGTAGCGGTGAAATGCGTAAAGATCTGGAGAATACCGGTGGCGGGCGTTCCCTGGACGAAGACTCCGGGTGCGCGAAAGCGTGGGGAGCAAACAGGATTAGATACCTGGTAGTGCGCCGTAAACGATGTCGACTTGGAGGTTGTGCCCGCTTGAGGCGTGGCTTCCGGAGCTAACGCGTTAAGTCGACCGCCTGGGAGTGCGGCCGCAGGTTAAAACTCAGATGAATTGACGGGGGCCGCACAAGCGGTGGAGCGTAATGGTTTAATTCGATGCAACGCAGAACCTTACCTGGTCTTGACATCACGGGAAGTTTCAGAGATGAGAATGTGCCTTCAGGGATACCGTGAGACGGGATGCTGCATGGCGCATCGTCAGCTCGTGTTGAAGTGACAGGTTGATGCCGCAACGAAGCGCAACCCTTATCCTTTGTTGCCGTTGGTCCGGCCGGGAACTCAAAGGGGCATGGTGAAGTGATAGAAGCGCTGGAGGAAAGGTTGGATGACGTCAAAGTCATCATGACTGTACCGACCAGGGCTACGTGCTACAATAGCGCATACAAGAAACGACCTCGCGGAAGCAAGCGGACCTCGCAAAGGTGCGTCGTAGTAGTCGGATTGGAGTCTGCAACTCGACTCAGGCGGATGGGATAACTAGTAATCGTGGATCAGAATGCCACGGTGAATACGTTCCCGGGCCTTGTACACCGCCCGTCACACCATGGGAGTGGGTTGCAAAGTAGGTAACAACCTTCTGGAGGGCGCTTACCACTTGTGATTCTGACTGGGGTGAAGTCAGCGGTGAACGG
+
-,/,.53.6,)+,+.())**34;8.7/,0+)*')0648;542341%364567632/2/.3/-,%)$)%&*+555,./,/.3162&.)*-%'%('%+,-/77.,-.2,)+)+(*%),-2-+-50:/++,'%%%#$$-1+-*,&&'52+)2/./1)+0*%(*-**+&*(+-1-','$'%$&$-+'(*',,180./.0,,)())-1)*-++))+.+.*+()*'$%&%',+)%%,-'65;*)(+&*,/2,-.10/&.4++441)'5785:'6*5630:71846144448/////9450$'*)#%'(,+11.&)-71*(,0.-,/,0,3,2-,271.'(**/60.)-.*.4835)'%'(-::2,/*,289965,*,+,3+&&$$(''(*1/5,0+(&%&*',1//)('*&'((*.06:74)'%)17,4,5.*8**'++&.0,.23'/,(+)-1.12;730./.38.-)*(4*,*+.6&/*,4.%&&')&)300/24./4-11:*-.)+&($*)*7-5-57787-(0*)(,)'&'-.266.'),)2,:6/2/))/0--.)-*/,0026:;8+-/*+)0*,*1)616-,)+'((.-316;0049:.--.-57351()&+**)++(,.,/69511,+**22'**0'+*(.53,(((,-,54.081189:::<:+79.)'+-4340.)+-(6502444442642($%&,765/+(,-989/5/+(&&'&$(&0217-/42-((*044%&))0/75829-*,.18-.3,'6,)+&&&''.3506163,66161/3-8/)..((&'&'$%'('(,-.-'((()-.32.+)),+&)&(&),,,/6889368,.89/15.))($$)(,..(,571.(1.'((%&,0515495.440001177,'*()'*-./36693'&((/1613272.014&'/2),(((-..001-(&&*,6(*%4(')&&((,,-++,-./,0/0'++,)1()'.)&$$#&*+(+,0,-,1.0112..2:9-77+.-6423:613217/1**454()*&%'()51/461*/10.-.307'.,(+(.3/06,)0+%%%&,((-',,*+(+,))--**-).+13727/,-10-.0439)'')(,(11+-,.,,+/&%%'&$&&%%$(
@6265471b-c5e5-4129-836d-6833523439e1 ch=70 read=113521 start_time=2019-12-13T12:33:43Z barcode=BC01 runid=2c9cf7bc05858273f10e7d7ec552fc0bd742dc3e
CTCCTACGGGAGGCAGCAGTGGGAATATTGCACAATGGTCGCCCTGATGCAACCATGCCGCGTGTATGAAGAAGGCCTTCGGGTTTAAAGTACTTTCAGCGGGGAGGAAGGGTAAAGTTAATACCTTTGCTCATTAACGTTACCGCAGAAGAAGCACCGGCTAACTCCCGTGCCAGCAGCCGCGGTAATACACGGAGGGTGCAAGCGTTAATCGGAATTACTGGGCGTAAAGCGCACGCAGGCGGTTTGTTAAGTCCAGATGTGAAATCCCGGGCTCAACCTGGGAACTGCATCTGACTTTTTAGCGAGCTTGAGTCTCGTAAGGGGTAGAATTCCAGGTGTAGCGGTGAAATGCGTAGAATCTGGAGGAATACCGGTGGCGAAGGCGGCCCCGGACGAAGACTGACGCTCAGGTGCGAAAGCGTGGGGAGCAAACAGGATTGGAATACCCTGGTAGTCCACGCCGTAACGATGTCGACTTGGAGGTTGTGCCCTTGAGGCGTGGCTTCCGGAGCTAACGCGTTAAGTCGACCGCCACCAAGAATTTTGGCCGCAAGGTTAAAACTCAAATGGTGTTGGGGGGCCCGCACAAGCGGTGGAGCATGTGGTTTAATTCGATGCAACGCGAAAGAACCTTACCCACCAGTCTTGACATCCACGGAAGTTTTCAGAGATGAGAATGTGCCTTCGGGAACCGTGAGACAGGTGCTGCATGGCTGTCGTCAGCTCGTGTTGTGAAATGTTGGGTTAAGTCCCGCAACGAGCGCAACCCTTATCGCTGTTGCCAGCGGTCGGCCGGGAACTCGAGACTGCCAGTGATAAACTGGAGGAAGGTGGGGATGACGTCAAAGTCATCATGGCCCTTACGACCAGGGCTACGATGCTACAATGGCGCATGAAAGAGAAACTGACCTCGCGAGCAAGCGGACCTCATAAAGTGCGTCGTAGTCGGATTGGAGTCTGCAACTCGACTCCATGAAGTCGGAATCGCCTAGTAATCGTGGATCAGAATGCCACGGTGAATACGTTCCCGGGCCTTGTACACACTGCCCGTCACACCATCGGGAGTGGGTTGCAAAGTAGGTAGCAACCTTCCGGGAGGGCGCTTACCGCTTTGTGATTCATGACTGGGTGAAGTCGTAACAAAGGTAACCGG
+
)++/014182..---/0/3849..*+'5)*+./6;91)&%&*0))+07832(001/*6:/../-114582((*)1/79;8)22,4-*-*-.11007.)//+.3+&/(*&),('.7.,.61704571:1-179/202/01/:.16-/-+/+(+,*-266161//2//25./68;:44432766.3/./8/--%&-1/.1(*(/*/*,/.:.8,.&+,'-,010;<96-,273(*+,,/353476+,.1),1958/08)+-675542:62/5/+6267:49550068563/-&&'(*-&$&'')'$&'*).-//,+,../20.,(.16*/*-+1-2.))3:84/-,-0867799++,1//,**+11;1/2(0,,49242/34)(-+'.+./245)2.55-,)'+./..1-025//9665,)+-'(,)500+)-.2<39702+9+'('('&/2**3;987043%(*-//0.5*.))&*+4/+1+))'*(-0(('*,('+,*1+(($'&%%'((.,,(,0/4/0.+1.;036899:/*+&%'(1)(&%''(',(34-018-8628<;85775:663''$&&(),37,/40//-0,*)*.3:8,+++-0(*,61:837590/./-64.424225-&*+1..,(,.*%)%%)4/++**-505-(+..()'-2<84/**+-.0.-,0-/00/839:2;33258688.3,.$/.22786440.(*-/687770000178132.--08-,-/8/1.-521/130+%('&+)'$%')3/5;43832/%%1),9.-80012739.8/1/;6+31-(&$*'-.88:,+*))+7;3/0//*2,,3+0,*24329610,++-.*+23446/0),5/*%&&(,,18///14)))''..38688<98::54,.()((&(%))$'(*+4/07,.+*%(,5013+'*()3((14,+-2:89+%%&(*/).)8+4/+,--08909//.45568857414001-21201..))*11...23::7655*)+20-/.*+35458::8956600,,4::90;00/0.*()&(-4,+.,+*(*3.0()0,'(*-856:5543,'')100-))*625507&,4/,/.+33444031')20++2377:6*+,-/,21*)+*0-.04572/56,,2/5:6849
