# Supplementary material for: De novo species identification using 16S rRNA gene nanopore sequencing
Source: PeerJ. 2020 Oct 21;8:e10029. doi: 10.7717/peerj.10029 (PMC7585375; doi:10.7717/peerj.10029)
Supplement: Supplemental Information 3 [file peerj-08-10029-s003.zip › pass_fastq_runid_2c9cf7bc05858273f10e7d7ec552fc0bd742dc3e_520.fastq]

@8a1c818b-a56b-49d7-8b4c-77b7d5134fb4 ch=300 read=182308 start_time=2019-12-13T12:33:40Z barcode=BC01 runid=2c9cf7bc05858273f10e7d7ec552fc0bd742dc3e
GAGAGAGTATTACTTCGTTCAGTTACGTATTGCTGAATTGCTGAAGTTGTCGGGTAATGCTGTGTGCTTTCTGTTGGTGCTGTCTTAGCCCTACGGGAGGCAGCAATTAAGGAATGTGCACAATGGGCACCAAGCCTGATGCAGCCATGCCGCGTGTATGAAGACCTTCGGGTTGTAAAGTGCTTTCAGCGGGGAGGAAGGGAGTAAAGTTAATACCTTTGCTCGTGACGTTACCCGCGGAAACACCAGCTAACTCCGTGCAGCAGCCGCGGTAATGGAAATTAAGAAGCGTTAATCAGATTACTGGGCGTAAAGCGCGCAGGCGGTTTGTAGTGGATAGCGAAATCGGGCTCAACCTGGGAACTGCATCCTGATACTGGCAAGCGCGAGTCTCTCGTAAGAGGGTAGAATTCCAGGTGTAGCGGTGAAATGCGTAGAGATCTGGAGGAGAATACCGGTGGCGAAGCGGCCCTGGACGAAGACTGACGCTCAGGTGCGAAAGCGTAGAGGAGCAAACAGGATTAGATACCCTGGTAGTCCCGCGCGCGTAAAACGATGTCGACTTGGAGGTTGTGCCCATGAGGCGTGGCTTCCAGGTAACGCGTTAAGTCGACCCGCCTGGGAGTACGGCGCAAGGTTAAAACTCAAATGAATTATTTGAGGCCCGCACAGAAGCGGTGGAGCGTATGGTTTTAATGATGCAACGCGAAGAACCTTACCTGGTCTTGGCGAGCATCCACACGGAAGTTTCCAAGGATGAGAATGTGCCTTCGGGAACCGTAGAGACAAGGTGCTGCATGGCTGTCGTCAGCTCGTGTTGTGAAATGTTGGGTTAAGTCCCGCGAGCAGAGCGCAACCCTTATCGCTGATTTGCCAGCGGTCCGGCCGGAACAAGACTCAAAGGACTGCCAGTGTCGGCGCTGGAGAAGGTGGGGAGTTGACGTCAAGTCATCGCGTACCTGACCAGGGCTACGTGCTGTGGCGCATACAGAAGCGACCTCGCGAGGAATAAAGCCTCATAAAAGTGCGTCATCAGTCGGATTGGAGTCTGCAACTCGACTCCATGAAGTCAGATCGCTAGTAATCGTGGATCAGAATGCCACAGTGAATACGTTCCCGGGCGCTGTACACACCGCCCGTCACACCATCAGGAGTAGGTTACCGAAAGAAGCCCGTGCTTATAACTTCGGGAGGGCGCTTACCACTTTGTGATTCATGACTGGGGTGAAGTCGTAACAAAGGTAACCGG
+
$%))%'&)%+'$&%*&'*29*.-5+.-2-2.-.4.&%*'&'$')*&.,,,3(++*+.,+,+%)&)%%(*-*.+,))&-((*))%*%$#&'(()+&2/*/3+&,,()2*)%4,.0..241/01967663%3(1-+/30-+-+--'-2/7301)11646++'((&')+*(*%---6*.39/-034575,+&/&.2+'**+-)10'+,/:64709/.&5.59-,888&6+-1019+*4('(+,,/1-/2.%,,,/2..01(-*,*,//366%%($(,((-)**$)&)(&++*,3.:,9+-%++'2).,.2411/6;6-0+,'-)/94+-(3*'(&',+'('%&&%).+)-%.3//1*6,4-.43.*/3333.3)(*0111,4++0-%%$()&((+-.*/244&''+)-)**-+3+4+*22/-&&)))0+)++&()523.--++00.46.,.)((/..//.4//7(''%&&+),'((.225-+*&*,,,-32325)*7987.0,('(*3,&%')((-01.0&()&)8+*-342:))/673244('%'&&&()-.;<12434)8732415/2*+/.6'3+,64&*'(,3-,-+*)())'#(&#$#%')0-903,254436++49832-((*-.,7.,/78.1116:661124;/.,*/..)-.'*.451:2..,.,*,3--/:22.*,-&.&'+.1<<*2+**,./12)0*(*0/'+29:6:46:34471)(('&&&(*049,+)$).,+-*.8/2&,&()//53/*6./92:25.-(26386:32'%%*,.-+-../1633321841,2358.++,,868+3/*+&%(,'(2.,.)*54506.0*')'--2+*,+,4649580*0008)*./*/-)(---))-8.7)3+43--%$#'()-457/-(+*..2*/+&,+,+')(*%&#*))*((**))*-+#&+***10./664898:7))%$#(&')+1/.0//,'&'')1/*'*+2.-01212,%((&&/+0324011()'&'%+,('.00*%%+.4+(7-.)0.)(&$..5-6,2-1,/+.433,*%**4021148121/1,,-(*&'*/31.,,-301.2-3000(*'('*+403&3335:324+-*0*-).,1,-.,.-+*+)17098+'+,*-+-/()$%.,(()&.-2/'1%$(++$)'$#%*(-*)(%%&)**(),(3/+/0,2/.5/-68(,+/,*,,--31+.+*/0,-2/,++.,,-*(*2.19*-+-17.7.9
@e0ae88a3-af15-4cb3-9f1e-f0da75d32f4e ch=341 read=82146 start_time=2019-12-13T12:33:41Z barcode=BC01 runid=2c9cf7bc05858273f10e7d7ec552fc0bd742dc3e
CTCCTACAGGAGGCAGCATTAAGGAATTTTCGGCAATGCAGGAAACCCTGACCGAGCAACGCCGCGTGAAGGAAGAAAGTTTTCGGATTATAAGCTGTATAAAGAGGAAGAACGGCGGCTACAGGAAATGGTAGCCGAGTGACGGTACTTTATTAAAGCTAACTACGTGCCAGCAGCCGCGGTAATACGTAGGTGAAAGCAAGCGTTATCAGGGTATTGGGCGTAAAGGAGGCGGGAGGCGGCGAAAAGCAGGGTCTGTGGTGAAAGCCTGGAAGCTTAACTTCAGTAAGCCATAGAAACCAGGCGAAGCTAGAGTGCAGGGAAGGATCGTGGAATTCCATGTGTAGCGGTGAAATGCGTAGATATGGAGGAACACCAGTGGCAGAAGGCGTGATCTGGCCTGCAGCTGACGCTCAGTCAGCGTAAGGAGCAAATAGGATTAAAGATACCTAAGTAGTCCCACGCCGTAAACGGTAAGGTACCCCTAAGTGTTGGATGTCAAAGTTCAGTGCTGCAGTTAACGTAAGTACTCCACGCCTGATGGTACGTTCGCAAGAATGAAACTCAAAGGTCGGCGGGGGCCCACAGGCGGTGGAGCATGGTTTTAATTCGAAGCAGCACTTGAAGAACCTTACCAGGTCTTGACATATATAAAGACTCCAGAGATGGAGAGATGGCTATATGAGATACAGGTGGTGCATGGTTGTCGTCAGCTCGTGTCGTGAGATGTTGGTTAAGTCCGCAACAGGCACCAACCCATATCGGGTGGTGCCATCATTAAGTTGGGGACTCTGGCAGAGACTGCCAGTGACAAGCTGGAGGAAGGCGGGGTGACGTCAAATCATCATGCCCCTTATGACCTGGAGGCTGCGTGCTACAATGGTGCAGAGGAAGCGAAGCCGCGAGGTGAAGCAAAACCCATAAAACCGTTCATCGAGTTCGGATTGGCAGTCTGCAACTCTGACTACATGAAGTTGGAATCGCTAGTAATCGCGAATCAGCATGTCGCGAGTGAATACGTTCTCGGGCCTTGTACACACCGCCCGTCACACCACGAGTTGTGCTGCAGAAGCCGGTAGACTATGCAAGGAAGGCTGTCTAAGGTGGGATTGATGATTGGGGTGAAGTCGTAACAAAGGTAACCGGAAGATAGAGCGACAGGCCGTGGGGTTAACACAAAGACACCGACAACTTTCTTCCAGCGCAGCAATACGTAACTGG
+
())+)+1&4.*,)*,02',&*'++')*.13*/;-6,,()*('&,-*9-**+./'().02747;0310*,+.31,)01)(+37*/)1'2,.++(#%&%'(*.9/)(,+.6./6/*/+$*&()702,-3,-59.--8+(()+,04061-)''&'***))&')*1.,*,(-).6+)+,,/3.5,4*.**%/'**./.,&&)(+/+*+026223,,+%+'(,+541%%+-())%*)(-5+'+++192-+**''(++31.+%%(*/,'),((,2-10,,*+,.1++'+0+./44,26-0.+,)(+/-075&'(&*)'()+-15452())(3+0110---0/:04232//+%112883155-/07765..),+2./)*.-01;%8/8/.('.+--2)&(+1/-020301-/)-+..-+.01186-'&&*,(&+-(*-:;;,(((#6(5),)22427--'&('((*2,%,,/52875%.(%*'&&%(&-*-+&(*)**.4-5370/+,2.*+0,+,101---').0/&)''*3,+,,,3-$').6))*&%'*)+*,65&.(*)-62418411552(+'$#&(*+732).0*%&%&*.0321,''')+---7:8192;6(*-&*3(4.--+*2//576501'-+*(&*+7;66666)%&$)1,)/0/6)(*()+677+)*),1287./-%(,-22,*(*-,.89867680.6,+-326623567.6'1666.,004*.2**-/+2-.-/)+-,*&*))&*%)%/4-$***&'++-0++'-..0:/05/)-,/+3;4011.+('%%&')112-++()(**+*(()+5/,.-,.032)&(&**)/35633-/1058786.971*711034:366(()+0),)(.74+31002432273.0.*,)+&)/'(-'()*/,///6/,,//*04-*44:;513)48-&,)&(&+74-0-4*,)($(,-245./,,+%')-.(.,.-1.008180956212/0008440253944**,-.15871*&(&(292&119<97:7;::251+000(-*0975;0243)/-16/3202,3%+$%%(-+*.,+17275)(&&&&'')(.,,,*(+*0013*/0-/25;10230024103///&)((3,-1576855:(1,45;8:7:7;341.*&-,+&)*&,543603)(-/.*+),(,*)(/+/,+,..-,/632672.*+-,.01.5.+'-,,.&($##
@8122b451-12af-46a6-adb7-5cd39fd9cc51 ch=70 read=113477 start_time=2019-12-13T12:33:03Z barcode=BC01 runid=2c9cf7bc05858273f10e7d7ec552fc0bd742dc3e
CGGGAGGGCAGCAGTGGGAATTTGCACAAATAATATTAATTGATGGTATTAAACCGGCTAACTACGATGCCAGCAGCGCGGTAATACGTAGGTGAACTTAAGCGTTATCCAGAGGTATTGGGCGTAAAAAAGAAGGGGAGCAGGCGGCAGCAAAGGGTCGCAATGGTGAAAGCCTGAAGCAACTGTGCAGAAACCAAGGCAGCTGGTAGGAAGGATCGTGAATTCCATGTGTAGCGGTGAAATGCGTAGATATTATGGAGGAACACCAGTGGCGAGGCGACGATCTGGCCTGCAACTGACGCTCAGTCCCGAAAGCGATGAGGCAAATAGGATTAGATACCCTGGTAGTCCACGCCGTAAGCGATGAGTACTAAGTGTTGGATGTCAAAGTTCAGTGCTGCAGTTAACGCAGTAAGTACTCCGCCTGATACGTTCGCAGAATGAAACTCAAAGGAATTGACGGGGGCCCGCACGAAGCGGTGGGACATGTGGTTTAATTCGAAACAGCGCGAAGACATACCACCAGGTCTTGACATACTCATAAGGGCTCAGAGATGGAGAGAGATAATGAGATACAGGTGGTGCATGGTTGTCGTCAGCTCGTGTCGTGAGATGTTGGTTGATCCCGCAACGAGCGCAACCCTTATCGTTGTTATATTTTAGGTTGAGGACCAGCGAGACTGCCAGTGACAAGCTGGAGGAAGGCGGGGATGACGTCAAATCATCATGCCTTATGACCTGGGCTACACGTGCTACAATGGATGGTGCGGAGGAAGCGAAGCCGCGAAGTGAAAGCAAAGAGTATAAAACCATTCTCAGTTCGGATTGTAGTCTGCAACTCAAACACATGAAGTTAGAATGTAGTAATCGCGAATCAGCATGTCGCGGTGAATACGTTCTCGGGCCTTGTACCGCCGCCCGTCACCACGAGAGTTGATGACACCCGAAGCCGGTGGCCTAACCGCAGAAGGAGCTGTCGTTAGGATTGAAGTCATGCTAAGGTAACCGG
+
%&,*)+4+402.,-/',)'&,*+$%%')/30'&$%#$%$$$#$'##%$%$'&'*/'''*10/21/.'++6/-((&&($&&()4..(20/-5.-,&%%&$-+,-44:5,5'(()')/,-50-/,*,,172/*'*)*.1,(-.-6;8/72**+*-)-1-,+),+**'-,,.65/0454(,&&&'&$''$$%'+3-.,,)0.22)))'(%&(*)()/,)))*+'4*6,:13,-('(),-314181/+$%'$%00%(')*87/0+,,,579+///,)''+*8320.*00.022<49:9-3--+,*014.3622,)(+)(()%),)),*-99,(47026/026469')-551475)(,'11*226%/.-.+'')&--/-//21301,.*34/3//.97/230.-/+()+10245.-$+,.'-*-/69/*)#%$*)//3/-'+*,1331074/1716-.+*,3/445,2:3-02+*.-2&,)(*5:4491/025687887-*4-<-+.4,))&)&'(+*&,4432--&**)/23.9...6341457--26-./2,4())++;7,)('')*+1-3,-..-%'*-58:488789;:999778787)+,-16:8887767359.:-6+0+(&'/1)(,+.-+,,./1223;91945305-%(%%$$)/-'%03/7*'25*''(&-./4577.92+0/00770-..31-+('&&(.&0541()-26.-*+)*.999//%)'(*.+*+8-5331563/*+(),2756-<..;;;;8846&.**.(.+,(*,*/157..+*,.-4/'-370%(&*-/0:<658006314%),89+-)4+./',//25.8,,*.'(%$%('),+5+-.**+-)$'')//7121565907-/62647:5.,.-),621226;667.07726,*,+)((+554:63,,,1+380/))+.1////10*10)'&1()-,-2/53)*8;:724,)))%'&&12366323.)2&/%%./*0/$&$%'&0(3+5;9:98
@fb27650e-f5c1-4e56-8a5b-6436e82d1093 ch=404 read=93099 start_time=2019-12-13T12:33:03Z barcode=BC01 runid=2c9cf7bc05858273f10e7d7ec552fc0bd742dc3e
GTATACGGGAGGCAGCAGTGGGGAATATTGCACAATGGGCGCAAGCCTGATGCAGCCATGCCGCGTGTATGAAGAAGGCCTTCGGGTTGTAAAGTACTTTCAGCGGGAGGAGGTAAAAGTTAATACGCTGCTCATTGACGTTACCCGCAGAAGAAAACACCAGCTAACTCCGTGCCAGCAGCCCGCGGTAATGCAGAGGGTGCAAGCGTTAATCAATACTGGGCGTAAAGCGCACGCAGGCGGTTTGTTAAGTCGGATGAAATCCCGAGGTCAACCTGAGGGAACTGCATCTGATACTACAGCAAAGCGGAGTCGTAGGGGTAGAATTCCAGGTGTAGCGGTGAAATGCGTAGAAGTCTGGAGAATACCGGTGGCGAAGCCCCCTGGACGAAGACTGACGCTCAGGTGCGAAACAGAACAAACAAGTTAAATGCTGGTAGTCCACGCCATGCTTGATCGACGCGGAGGTTGTGCCCTTTGAGGCGTGGCTTCCCGGAGCTAACGCGTTAGAAGATAAGGCGCCTGGGAAGTACGGCCGCAAGGTTAAAACTCAAATGAATTGACGGGGGTACAAGCGGTGGAGCGTAATGGTTTAATTCGATGCAACGCAGGAGAACCTTACCTGGTCTTGACATCCACGAATTTTCCAGGAATGAGGCCATGCCTTCGGGAACCGTGGGACAGGTGCTGCATGGCTGTCGTCGAAACCCGTGTTGTGAAATGTTGGGTTGGTCCGCAACCCGAGCGCAACCCTTATCGCTGTTGCCAGCGGTCGGCGGGAACTCAAAGGAGACTGCCAGTGATAAACTGGAGGAAGGTGGGGATGACGTCAAGTCATCATGGCCCTACGACCAGAACACGATGCTACAATGGCGCATACAAAGAAGCGACACCTCGAGGAAACAGAAGCGGACCCCATAAAGTGCGTCGGCGTAGTCCCGGATTGGAGTCACCGCTCGACTCCATGAAGTCGGAATCGCTAGTAATCGATCAGAATGCCACAGTGGGTACGTTCCAGACGCACACACCGCCCGTCACACCATGGGAGTGGGTTGCAAAAGAAGTGCGGTAGCTTAACCTTCGGGAGGGCGCTGCTTTGGAATTCTTGACTGGGGTGGGGTAACAGGTAACCGG
+
))%(&(&77204,&'&%%*)'/+')&()(+.130812843048;579-)%((,---//025400./),'().1)*--0.:988*71391448)(')*18./,-.02('*)&.)16:8./000.+,,(*,,,00'*(**973933;8/0---(%+++),42/%-+*3-,-23+.-.6,/--)10.,1+0*/*+)-(/*03,/04,()+-.2/2..(%'(-,6:985-6/*%%&()1044365-86<:7/905*-,'),(),6.+47-+''$)(/112+,(-1,,/-.//0060///+00%&%--/.'$'')&&'''(&..2.-1+0,.,0)-.5063221387/4800.2./+*'%)$),7,+-&,*+:9164173&'(&&165+'.082-.0*++**+,/888/20..+&)('(*/&&'*368*&,)2*0/*))'+..13486+-358(1'$(#%#'(+)*(*)/*&(+-'()01&%)%(-07345'+..0.0)///&.-4.,*,*2+%$&'%&+%)*0-/0::91*(&'),,'/3+0034.84.7/*&--/0;;612/01101/1+)%&#%%(')-6678+,,)1,/-086<;398;500.,-.00//&(+&(*+.114,1853/,23;323665-+,*&(+160/(&++&)')(('(,)-./8521)670719780)115266899722210722240+('%((&,0*-/05:535268..0329115*+*.*)+-+-&&''-.)*/1083)0111').-/-+04./369.,%**+85-5.2816**)%)(41244.1.-,+-42.121..)++-/0179528545546-((,.'*)'+-1/3*')--.08+*%%%'''(*+-.+11;509:8866(,50+&+)(*50+'),*3(&&'**',+%'&&++4.,*()'3/5+(.%-146,-)++/67.&()*%/)3.-.-,*/1289:773463*.(),,11040325+-&))2/5('(%'10-.524::.+**+*/))*0*0*.&$-$*%&%()+-/7274(%+++,+0-**)0.*++,1538&/(35)%))%+%&'%'$%&%&,).-08.*1*%)))+*(&#'(.+*'%&-)))'(*12275.*,-0,(-42,1733576.0
@7c4376a8-1dab-49d2-8f8a-2251fee41d02 ch=211 read=99597 start_time=2019-12-13T12:33:00Z barcode=BC01 runid=2c9cf7bc05858273f10e7d7ec552fc0bd742dc3e
CTCCTACGGGAGGCAGCAGTGGGGAATGTGCACAATGGGCGCAAGCCTGATGCAGCCATGCCGCGTGTATGAAGAAGGCCTTCGGGTTGTAAAGTACTTTCAGCGGGGAGGAAGGATGCAATACAACTGCTCATTGACGTTACCCGCAGAAAGAAGCACCGGCTAACTCCGTGCCAGCAGCCGCGGTAATACGGAGGTGCAAGCGTTAATCGGAATTACTGGGCGTAAAAGCGCACGCAAGGCGGTTTGTTAAGTCAGATGTGAAATCCCCGGGCTCCAACCTGGGAACTGCATCTGATACTGGCAAGCGAGTCGTAGAGGGGGGTAGAATTCAGGTGTAGCGGTGAAATGCGTAGAGATCTGGAGGAATACCGGTGGCGAAGGCGGCCCCTGAACTGACGCTCAGGTGCGAAAGCGTGGGGAGCAAACAGGATTAGATACCCTGGTAGTCCACGCCGTAAACGATGTCGACTTGGAGTTGTGCCCGCTTGAGGCGTGGCTTCCGGAGCTAACGCGTTAAGTCGACCGCCGCAAGAATACGGCCGCAAGGTTAAAGAAACTTCAGACGGGCAGGGGCCCGCACAAGCGGTGGAGCATGTGGTTTAATTCGGTAACGCGAAGAACCTTACCTGGTCTTGGCTTATCCGGTTTAGAGAGATGAGAATGTGCCTTCGGGAACCGTGAGACAGGTGCTGCATGGCTGTCGTCAGCTCGTGTTGTGAAATGTTGGGTTAAGTCCCGCAACAGGCGCAGCCACTTATCCTTTGTTGCCAGCGGTCAAAGCCAGGAACTCAAGGAGACTGCCAGTGATAAACTGGAGGAAGGTGGGGATGACGTCAAGTCATCATGGCCCTTACGACCAGGGGCTACACGTGCTACAATGGCGCATACAAAGAGAAGCGGCCTCGCGAAATCAAGCGGACTAAAGTGCGTCGTAGTCCGGATTGGAGTCTGCAACTCGACTCCATGAAGTCGGAATCGCTAGTAATCTCGTGGATCAAGAATGCCACGGTGAATACGTTCCGGGCCTTGTACACACCGCCCGTCACACCATGGGAGTGGGTTGCAAAAGAAATAGGTAACAGCCTTCGGGAGGGCGCTTACACTTTGTGATTCATGTCTGGGTGAAGTGTAACAAGGTAACCGG
+
+,2+(&*.75.021088245498+*1+%0''+..;21:0.--,,.530/(3.40./6074993432032445/()+(*,72:7,21.6*)31)%(%*+85.-00/26)*,-+,)1),)'*1--/354457772443.4,7)&+,+01-,2/*%*'%(&'/,1,*.,*,2,,001:340./704407./1.-0,*'**-.4:9::803-3,/+02,7/777:<::71;7:-++/1-..//0042&1-5,,.905.47+,,+))&-,')/998+6120;'8+3633870/1122222--..-466732/&(((*-0)**/'2+21/),+*/.//.)*04-**+,/410,/8+-776-+,&(/01;/.5..61544/60/71-+1)/+-4,:2/(**-(*+,,)11746;544*+))%*).-48))++59-5-(-'/--+02238-,385/01102489:899<38222).157-3+-'&+.3/1197,&+,0-.041))+7//5,+(.%'.(*032360700)++685,'*+%+,*'*.+,2/919+//8)7.42:/$)/*('%$&&(2+,(($-58)1-)'.-/,1/1.1/.2.21343..0(72699:/1)(+(*00-*-()02280,+.+*.1*)&)%%&&&'-%)&%&%('*%)+,2//-/87755697;;5<;29/311-+--60.5/00:::8:58,*')*687//0/29:6482//041-.0;(2+3+)'%&'4*,1449//3302/%15&'+,,..()6+*/1/283*,4,,*(,*#('&)120.,,)-(,&(),/2794//+*,*3-277;007.8175657.56448578600310100834.1+((%%)1283340,//,'&(()44--,+/+.,+).*.../5)&&%'))+404/96,()&((%%62/019-0*.78,,--+01127854*+.-7.7--.-+)%))--4589889815.6.-,9)9.969445032080,)+*,-25423((3:888:252:2)(/''),065*)/-/-/6-,+*+0/06(,()'++-,*1+-/7/)&'(0935<89698*&,/+(-*2.2..-'.*1641:3)+4104/7/).)(*1*)0147;99:55,'((*&',)&&((.6.68*635:9542
@375d80d9-63fc-491d-beac-8aeeb51aafe8 ch=82 read=111228 start_time=2019-12-13T12:32:39Z barcode=BC01 runid=2c9cf7bc05858273f10e7d7ec552fc0bd742dc3e
CCGGTTACCTTGTTACGGCTTACCCCAGTCGCCAGATCACAAATTGGTAAGCGCCCTCCCGAAGGTTAAGCGCTTCTTTTGCAACCCGCTCCCATGGTGTGACCCAGGCGGTGTGTACAAGGCCCGGGAACGTATTCACCGTGGCATTCTGATCCACGATTACTAGCGATTCCGACTTCATGGATCAGGTTGCGAACTCAATCCGGACTACGACCTTTATGAGGTCCGCTTGCTCTCGCGAGGTCGCTTCTCTTTGTATGCGCCATTGCTTAGCACGTGTGTAGCCCTGGTCGTAAGGATATGATGACTTGACGTCATCCCACATTCCTCCAGTTTATCACTGGCAGTCTCCTTTGAGTTCCCGGCCGGACCGCTGGCAGCAAAGGATAAGGGTTGCTCGTGCGGGATAGCCCAACATTTCACAGCACGAGCTGACGACAGCCATGCAGCACCTGTCTCACGGTTCCCGAAGGCATTCTCATCTCCTGAAAACTTCCGTGGATGTCACGGGTAAGGTTCTTCGCGTTGCATCAGATTAAACCACATGCTCCACCGCTTGTGCGGGCCCCCCATCAATTCATTTGAGTTTTAACCTTGCGGCCGTACTCCCCGGGCAGTCGACTTAACGCGTTAGCTCCGGAAGCCACGCCTCAAGGGCACAACCTCAAGTCGACATCGTTTGCAGCGTGGACTACCAGGGTATCTAATCCTGTTTGCTCCCCACGCTTTCGCACCTGAGCGTCAGTCTTCGTCCAGAGGCCGCCTTCGCCCACCGGTATTCCTCCAGATCTACGTATTTCTGCCGCTACGCAGATTCTACCCCTCTACGAGACTCAAGCTTGCCAGTATCAGATGCGGTTCCCAGGTTGGGCCGGAGGATTTCATCTAGCTTAACAAACCGCCTGCGTGCGCTTTTACGCCAGTAATTCCGATTAACGCTTGCACCCTCGTAATACCGCGGCGCTGGAGTTAGCCGGTGCTTCTTCTGCGGGAAGTAAACGTCAGTGACAAAGGTATTAACTTTACTCCCTTCCCCGCTGAAAGTGCTTTACAACCCGAAGGCCTTCTTCATACACGCGGCATGGCTGCATCGGAGGGCTTGCGCCACATTATTGCAATATTCCCCTGCTGCCTCCCGTAGGGAG
+
03.11007191/35./-(+).)--.*&%./%%%)(7-,**,+(('0).0,+,,53()+0)+12-,/..'&'$)/801:;2%())7/+&())66./2:998819))%36557,../178933.5.'+.**.-1877;6333).)*('-/0667:15+,+,+4+,,32375:;9:/+./0.$$&+%+,--308+,'(4437+5./,.3097540.*&(..126542-7**+19112622//.+-/.0/01502-17,'..1589:;413($%#'(1+-1210-.+)-/,+,59615/,'+'$&(()++,**+*,14:::3;+.*-).3.5/2*,08<:457899595./1/,.)').*(,09+0(%((+,038665.5,,/'026)/601/1)120/))/)(2+1(670$($.+*.2252;*)(*.'.-/-046/0167130/12*,),).0-/6.155/0061;972.+)(('%'&)0000541/.+++,*,)-/8/()*1:58361.''(''23.76<::<:9:81:01056+*0205;8:9-1/134436/12.)1')+33'.+00461)$+)/.285-49:-331::3,4104//+'+3,%2&,*298,&623*225465170/++-+2+*)//1-/+/,&*-&),07670,-0-($%&&')+.)4+124775774/:1%()+-.049/06+..-22**-95349165*,0;/-//323)$()+03-.4424;5667:8::26445;5628++-&-*,0),:7<93:;(*35,3226.4*)0'((4442+.++%-8..2469433*+$&%'+4-44+76/.+..-31-0138231+*1,+48(//02:622313(46;/85---0,'&$,%*(%('#0+'&((*%&%*))/0-19779,,+$$'()101-3/('%(*-1+&*)3,233.//5*/+(*.-/-,.5*()&((''&)''&)('$$#&*$'./--08+5312464852+))%(+%&&)1:34++*%%$'$(14-(+)'*)(')045.0.09-+2.594*,//+3,*)*'%'%%%&&++'(*2,3-79:89;86714,202.53+4/+)'&'(*817-+2-05.+,,..((*16+/.',',*243172-)01344932;200///(',
@b0f2adb3-e24e-4666-adae-88c1362f0e39 ch=365 read=159793 start_time=2019-12-13T12:32:38Z barcode=BC01 runid=2c9cf7bc05858273f10e7d7ec552fc0bd742dc3e
CTCCTACAGGAGGCAGCAGGCAGAATATTGCACAATGGGGGAACCCTGATGCGCTTAACGCCGCGGCATTGGTGATGAAGGTTTTTTCCGGATCGTAAGCTCTGTCTTTGGGGAAGATAATGACGGTACCCAAGGAGGAGACCACAGCTATACGTGCCAGCAGCCGCGGTGTGTAGGTGGCGAGCGTTATCGGATTTACCGGGCGTAAAGGGCGTAGGCGGATGATTAAGTGGGATGTAAATACCCGGGCTCGCTTGGGTGCTGCATTCCAAACTGTGGTTATCTAGGTGCAGGAGAGGAGAGTGGAATTCCCTGGTGTAGCGGTGAAATGCGTAGAGATTAGGAAGAACACCAGTGGCGAAGAGCGACTCTCTGGACTGTAACTGACGCTGAGGCTCGAAAGCGTGGGGAGCAAACAGGATTAGATACCTGGTGATTACGCCGTAAACGATGAATACTAGGTGTGGGGGTTTCAACACCTCCCGTGCCGCCGCTAACGCATTAATTATTCCGCCTGGAGTACGGTCGCAAGATTAAAACTCAAAGGAATTGACGGGGACCCGCACAGAAGTGGCAGACATGTGGTTTAATTCGAAGCAACGCGAAGAACCTTACCTACACTTGACATCCCATGCATTACTCTTAATCGAGGAAATCCCTTCGGGGACAAGGTGACAGGTGGTGCATGGTTTGTCGCCAGCTCGTGTCGTGAGATGTTGGGTTAAGTCCGCAACAGAGCGCAGCCCTTGTCGTTAGTTACTACCATTAAGTTGAGGGACTCTGCTTGAGACTGCTTCGTTGTGGCAACCAGGAGGAAGGTGGGGATGACGTCAAATCATCATACCCCCTTATGTGTGAGGCTACACACGTGCTACAATGGCAGTACAGAGAGATGCAATACCGTGAGAGTGGGTAAACTTTAAAACCAGTCTCAGTTCGGATTGTAGGAAACTCGCCTACATGAAGCTGGAGTTACGAAGTAATCGCGAAAGATCAGAATGTCGCGGTGAATACGTTCAGGTCTTGTACACACCGCCGTCACACCATGAGTTGGCAATACCCGAAGTCCGTGGACTAACCGCAAAGGAGGCAGCGGCCGAAGGTAGGGTCAGCGATGAAGTCGTAACAGGTAACCGG
+
,.-(&(,'/,)-+/.44+0312.,--%,)(',+6..7::6+*33;)+.46**''('2+526,((&%%%)'&%/()*,-((4-/64;.5(--:110.81./06756008;/79,')*+++.)*+/.886/7.+(7/(,*&'%14-.--.2(%%'&*'+)'()))4)7--&*'''%$&+,240+*5272:201$)&131-.219947693+-+-009::;97;87785951/2.88876426841271067777+*0+13214554538:29*-'**3&'*060.+(%(**,.01/+*&()'''&,(/+124,1(%('()/./.-)1))2,*+387-,,*(0..25/4.153249*+,,6+*./'+'(''&(33./4:88758890//0/11-//+6458&))''*-/799*(+,:;46/57-.2-*-.359*+-,+(,()*)1888:;73+(,-/:7222,+--0118;://:,4-)3573/55,-4574,+&%'&&&-*+--7+%+('204;779544,+-.468550100,.-8,;;71//2:/30.0202/2.)76/39.,,02-*,+()'('%/',.650266<:496:6515/0/%.+,-/843:3/4-.7;533%(+++,57503/++),,13,,+,,2-003+)'')+))/:.3-,),0/-./6+6.//7)**+/0/59590579-07823666556552863644025807.9.2031.054(+-,4('%),,.,(06.--*+,.-7//-900147;90;05,9-,(-/6133,,%(),,.37854)&*#%%''('&&'-,612+*3107.7.-76,.55874145;9700/0+.'/548*-../664'*(6.23.-+*&+)+'+.13271.0,'.)+/-,*))+,..11;1/.2011.-&').1,%(-7045-3;<45:9986761469719,-4,/+&%&)))8877:5/,/0003./091.)3*%)$*('',-./51///'),66-+-98346./26267;9083689(.44305,.,/./23:036).00/*.0/-*+0+6060/93249.,,/-.177,,%(%+,30/,00:-*,+,/2/561962,..***+'../103-,,-.&%*'((3-/*-*3/39:66:
@e08d8503-a055-477f-bc54-2b114112c514 ch=39 read=118410 start_time=2019-12-13T12:32:38Z barcode=BC01 runid=2c9cf7bc05858273f10e7d7ec552fc0bd742dc3e
CCGGTTACCTTGTTACGACTTCGCAGTCATGAATCGCAAAGGTGGTAAGCGCCCTCCCGAAGGTTAGCTACCTACCGCTTCTTTGCAACCCACTCCCCGTAGTTGTGACGGGCGGTGTGTACAAGGCCGAGACGTATTCACCGTGACGTTCTGATCCACGATTGCCTGGCGTTCCGACTTCATGGAGTCGAGTTGCAGACTCAATCCGGACTACGACGCACTTTATGAGGTCCACTGCTCTCATGAGTCCTTCTCTTTATGCGCCATTGCTTAGCACGTGTGTAGCCCTGGCCGTAAGGCCATGATGACTTGACGTCATCCACCTTCCTCCAGTTTATCACTGTGATCTCCTTTGAGTTCCAGCCGGACCGCTGGCAACAAAGGGCAGGTTGCGCTCGTTGCGGGACCAACCCAACATTTCACAACACGAGGCGGGCGACCCAGCCATGCAGCACCTGTCTCACGGTTCGAGGCACATTCTCATCTCTGAAACTTCCGTGGATGTCAAGACCAGGTGGAGTTTAACAGCGTTGCATCGAATTAAACCACATGCTCCACCGCTTGTGCAGGGCTGATAATTCCGTTGGGTTTTTAACCTTGCAGCCCGTACTCCCCAGTCGACTTAACGCGTTAGCTCGGAAGCCACGCCTCAAGGGCACAACCTCAAGTCGACATCGTTTACGGCGTGGACTACACCAGGGTATCTAATCCTGTTTGCTCCCCCGCGCTTTCGCACCTGAGCGTCAGTCTTCGTCCAGGGCGCCTTCGCCACCGGTATTCCTCCAGATCTCTACGCGTTTCACCGCCGCCTGGAATTCTACCCCCCCCTCTGAGACTCCGGCTTGCCGGTTATCAGTGCAGTTCCCAGGTTGAGCCGAGTTTCACGTCTGACTTAACAAACCGCCTGCGCCACGCCCAATGTATTCCGATTAACGCTTGCACCCTCCGTATTACCGCGGCTGCTGGCGCAGGTTAGCCGGTGCTTCTTCTGCGGGTAACGTCAATGAGCAAAGGTATTAACTCCTTTCTCCCGCTGAAGAAGTACTTTACAACCCGAAGGCCTTCTTCATACACGCGGCATGGCTGCGTCAGGCTTGCGCCCATTGTTTTAATATTCCCCCACTGCTGCCTCCTGGAG
+
51*/0+),**,(2+%,3032/-%*&/46--32454*228.+3..3,42*+.18,).+*(+,*+,.,)-./892+.(('(-(03/,//,12+%,+087*023426/./262777453--)+'*-51634)',0//752<2029243&,$07,(+*,.(&(-,21,.,)*(&)/4,+,13898,.14,,./1033:25(/*.-0)6,8'6+973/.)$($'$&((**/(&+**-.&*&&)/033$()*,+0))7+-+*.**,4547<786*%'%%&'$('*(*'')*-2*(+94:-13,*)')&&'./),&%&)*4525656-)/85335./-+,18/.124431'%&./.2)&*+*-/43,/(*140:69921040.3-149**/&/'+41;551.8/2/812-6-,.*.&+)'-/-+.91.-1/01,.(&,0/,++*'$&$&&+119:5/.,-,250..)&(')103/-'&)**(,-/963548841)%',-)+.,.,/4;;;685/$,&(*'.,*&*$'37103.'%((0-())+2&',(-2<780('%*)+-77126.+2,%0(*&))$%$$$%%(./+'%'&&,0.6<7+1,5,09*)(&*(..2-/+268)'*,-/0+*+.1-,+*.---535&-*0*-3+.--602),,41-(-.74.,0)223876879984:4'+.654969/--&(&,0,00.2342119.2.,)22*$.//997(%+()088.12.14))*'213-%'**1066730).*)',285:8880.5/-0.-+7-('*)''54/-)1+-35%5;://06+,&)033516/6/4)*,253866,**('&+,554**,-,3../(&0)/.3()+/0,3-1/+-*1708.-)3,($*-8*.)((,065532434245)1/()$$$$$&%%('5/*,0/00,-90))+3.5.0').,+++376148,.-4-*..+*1-,,115//,'+%.**-**0.)**%').99<9888*6411675630)-./.236)++,.7.5+((+(&,)&,.51,32+0-%'''))****'+/.1-,*)'-(0&(7+7;76654)223193,1/0/++,(*0$1/--4/331:6*2)'(&'(..,.69/86:.%'(*+4)+,)/0(--+,
@8e539eb7-8660-4dfb-af81-25f1d2f09fa7 ch=376 read=153439 start_time=2019-12-13T12:32:20Z barcode=BC01 runid=2c9cf7bc05858273f10e7d7ec552fc0bd742dc3e
CCGGTTACCTTGTTGCGACTTCACTGATAATCGAAATCCACGCCAGGCAAAGCTCCTTCGCGCGGTTAGGCCACCGGCTTCGGGTGTTATCAACTCTCGTGAATTGGCCCGACGGGCGGTGTGCAAGGTCGAGAACGTATTCCTGCGACATGCTGATTCGCGATTACTAGCGATTCCCAACTTCATGTAGTCAGTTGCGAACTACAATCCGAACTGAGAATGGTTTATGGGTTTCACCTCGCGGCTTCGCTTCCCTCTGCACCATCCGGTAGCACGTGTGTAGCCCAGGTCATAAAGGCATGATGATTTGACGTCATCCCGCCTCCAGCTTGTCACGGCAGTCTCGCTAGAGTCCCCAACTTAATGATGGTAACTAACGATAAGGGTTGCGCGCTCGTTGCGGGACCAACTAAGCATCTCACGACACAGGCGACGACGGCAATGCACCACCTGTACATCTCATATAGCTATCTCTCCATCTCTGGAGCCTTTATGAGTATGTCAAGACCTGGTAAGGTTCTTCGCGTTGCTTCGAATTAAACCACATGCTCACCGCGTGCGAGCCCCGTCGAGATTCCTTTGGGGTTTCATTCTTGCGAACGTACTACTCCAGGCAGATACTTATTGCGTTAACTGCGCGCGAACTTTGACATCCAACACTTAGTACTCATCGTTTACGGCGGACTACTAGGGTATCTAATCCTATTTGCTCCCCACGCTGGACTGAGCGACCAGTTGCGAGCCAGATCGTCGCCCTTCGCCGCGGTGTTCCTCCATATATCTACGCATTTCACCGCCACATGGAATTCCACGATACTCTCCTGCACTAGCTGCCTGGTTTCTATGGCTTACTGAAGTTAAGCTTCAGGCTTTCACCACAGACCGCTGCTGCCGCCTGCTCCCTCTTTACGCTTAATAATTCCGGATAACGCTTGCCACCTACGTATTACCGCGGCTGCTGTACGCAGTTAGCCGTGGCTTTCAGCAAAAGTACCGTCACTCGTACCATTTTCCTGTAGCCGCCGTTCATCCCTTTATAACAGAAGTTTACAATCGAAAACCTTCTTCCTTCACGCGGCGTTGCTCGGTCAGGGTTTCCCCATTGCCGAAAATTCCCTACCGCTGCTTTCCGTAGGAGCAATATCAGCACCAACAGAAGGTTAACACGGGCGCAAACAGCTTTCTTCAGCACCAACAATACGTAACCGT
+
+&))4,*1*)($&,&+,047;6++('$$%%(%%.(*+2+')$'+)21.-)&(++1+*-30-../,2,'),30/33.91/-+))(*+.1107342..+-).+#$'&(()+***1.661)2/.+%*+*),*-'&+(%($)(,31%$')+-001;;77352//00289642211.)426,*+,*.026636-245'.40*/)(,-.454841-)))&%%((,1.088;;,11<74:3..082304*2*(/,+.46281.0++,046:8:,*%$'%(,...(-*+-*4.))03--*',2&*()),+,,+$,.'',.147:/:6(%'%',2.-/39630,-031'./1/44354&')+/991.5//3/50-,,+,/18556:8,,0)2*7303('&(),34.20)'*/1))%&$%%&'$',-/20./0-.,+$++'(%*1'+-+*-1*')'.60370+.,%)/0241454**(0*-143301./16017-+-564:5010'+,01578764/430(-0(%.*1948:756876../.2-++.)2:76:2./3000/*++)*+,+,)$(*.2,+11,+%'8,:21;7+/51.6:05:<83:/2*(//-0-..'(*1++477*+++$+0,01:11019.9.0/,-*(+*,21/3-'(*-/9).)10--1////..17987298-+&*)-/+-//01045../18556286/'1:,-4827;4+2001,1/)()*.3+%&0(..;34%&219456;:796140(27358:'..2-28420,.60178...--24657<<5368''$')/.10.1.4,(())*-%)),0334571,*++3//01+174;64457*2--3//,,)4+,4.*%*-*,')/,.-))*/+''&%)()$&-,05011%'')(*,,93111;7//2,'&+3,048.8,6-6:2:21109./7,/90243434812400.4/.*)/,''124(6340034694.,.5,&'$%/88++3.787:61222%5./:72;;02877/..:/38203:&#(*-)3;/,/979&&+'-1:7)118440/45*-21447<994<64555487011*),/0:9.'.6*/80-8;1*1*%),,0778261:,()8:788--(&+03.221&(&)1,..62-./.1:/(0-,0-16084:3-2()(0'-&',.*%()251385)1111;3)52:2'14('$%$#"
@780e98ee-bade-4e54-b75e-136e3a360c53 ch=147 read=103780 start_time=2019-12-13T12:32:17Z barcode=BC01 runid=2c9cf7bc05858273f10e7d7ec552fc0bd742dc3e
CCACGGTTACCTTGTTACGACTTCACCCCAATCATCGGCTTTACGCTTAGACTGGCTGGCTCGAAGGTTACCCCACCGGCACAGGCGCCGACTTTCGTGGTGTGACAGGCGGTGTGTACAGGCCAGGAACGTATTCACCGCAGTGCTGACCTGCGATTACTAGCGATTCCGGCTTCACGTAGGCGAGTTGCAGCCTACGATCGAACTGAGTGTTTCTCAGGTTTTGCTCCACCTCGCGGTATTGCTTCCAGGTATTAACTCCATTGTAGTACGTGTGGTCATAAAGGGCGCGGTGATTTGACGTCATCCCGCCTTCCTCACATTGTCTGCGGCAGTCTCTCATAGTTCCCACCCGAAGTGCTGGCAACATAAGATAGGGTTGCGCTCGTTGCGGGACTTAGCAACATCTCCACGGCACGGTGACGACAACCGTGCACCACCTGTTTTCTGGCTTCCAGAAGAGAGGAACTATCTCTAGTTCTGTCCATCAATGTCAAGAGACCTGGTAAGGTTCTTCGCGTTGCGTCGAATTAAAACCACCACATGCTCCACCGCGCTAATGCGGGCCCAAATCCGAATTCCTTTGAAGTTTCAACCTTGCGATTCGTACTCCCCAGGCGGGGTGCTTATTGCGTTAACTCCGGCACAGAAGGGTCAATTTTCCACTGTTTATCGTTTTACGTGGGACTACCGGGGTATCTAATCCCGTTCGCTCCCTGGCTTTTCGCGCCTCAGCGTCAGGTTTCGTCAGAAAGTCGCCTTCGCCCACTGGTGTTCTTCCTAATATCTACGCATTTCACCGCTTCCACTGGAATTCCACTTTCCTCTCCGATACTCGTTAGCGGTTTCGTCCATCACGGGGTTAAATTTGAACTGCCAAGATCAGACGGCCAATCCGCCTGCGCGCCCGCGCCGTAATAATTCCGGACCAACGCTTGCCACCTACGTATTACCGCGGCTGCTGGCGCGTAGTTAGCCGTGGCTTTCTATTCCGGTACCGTCAATCCTTCTAACTATTCGCAGAGGCGCTCGTGCGATTAACAGGGCTTTCGCCCGAAAGATACCGTCATCACTCCACGCGGCGTTGCTCCGTCAGACTTTCGTCCATTGCGGAAGATTCCCCACTGCTGCCTCCGTAGG
+
31%((200,,'*0'00),,)-5/3+2,,(00276780+,-,*(,))(()),,&/*--.5:93*))***5)+593+2/4+*%&$23)%(&&/20990,1.5032416%+,/+0*36/-+(-,7/:(7094597/5.--7:0,'&+(+**'+%'$+-)0&''(,*-235.7*-'23:/)*-.5585(&+16+/(),)(%&)*.0('),''&''6574.,.(/0555*,-013-01/501020,.7*,-0,)%*)%'*1.+)+2:,-8--(-2121&'$&))*-578)/832/+)(+.*5:-..1*004/583*.4173,+2),),.(-3398695,--.))&'&*%),4:2*+.73**0+-.708//1,5224.,,,&++,+-,-+0001-9--+80,')&&$+*..4331/&$&+,/.,+-*,,14/-0(7,/3+.*06037571<<20211.2/1+))+*&(&'-*%)*.1330/0--0;98899745,+))(0/)''('(&(((./2./03../1156)3+*,684()*6)89:024')*+-/0*/145-/1(&$%$%%))1/86040(-*,/,((%'*,+14-,&&',<54++/0./-/5&4&&%(%*+0)-(%173&1,).)+*/(/,+,//.0,,-0.*,+-30/**+2/-)(%)%&&*&&)0/2661241949*')')%).-66,1.+31*/-//2132080-096&--84-&/2/074-/,-*263-*+*)(%#((03($%+'(&*.*-5336:0..&(&&$*)**-(-200-2*(,5/0072245665;30/13(+,8)(*-*.*,)3,./*,,63)1,-330-0-)**&,,3.///7/2((%%&%&'-'(&+/'1:.-%&'((+)*(%''+*(&&$&)+,&&((++*+367:64/,-,..)%'$''&%&+(('-/,*)*'&%)//.-.1/40)/*&%)(+-.4+30**+035500..+(-),,/30/')**+-0*-2,+2.49-.*014::79:2045679/***,/,2500-)()+'($$&$%'$)..0.3--(*)3)-63&$'***..'*$&&+.-029::23/3)(*.//94413/.067433*0()),2/78752291200//,,/7297-(--,-/033-54+.)/)
@56dc3b1b-6eed-4ca4-87b1-bbcda8fe3208 ch=257 read=72877 start_time=2019-12-13T12:32:09Z barcode=BC01 runid=2c9cf7bc05858273f10e7d7ec552fc0bd742dc3e
CTCCTACGGGGAGGCAGCAGTAAGAAATTTTCGGCAATGGGGAAACCTGACCGAGCAACGCCACGTGAAGAAAGAAAGGTTTTCAGTTAAACTTCTGTTATAAGGAAGACGGCGGCTACGGGAAATGGTAGCCGAGTGACTATTACTTTATTAGAAAGCCACGGCTAACTACGTGCCAGCAGCCGCGGTAATACGTAGGTGGCAAGCGTTATCAGGAATTATTGGGCGTAAAAAAGAGGGAGCAGGCGGCGGGGTCTGTGGTGAAAGCCTGAAGCAACTTCCAGTAAGCCATAGGAAACCAAGGCAGCTAAGAGTGCAGAAGGAGAGGATCGTGGAATTCCATGTGTAGCGGTGAAATGCGTAGATATGGAGGAACACCAGTGGCTGAAGGCGACGATCTGGCCTGCAACTGACGCTCAGTCCCGAAAGCGTGGGGAGCAAATGAGGATTGGAGAATGCCTAGTAGTCACGCCGTAAACGATGAGTACTAAGTGTTGGATGTCAAGTTCAGTGCTGCAGTTAACGCAATAAGTACTCCGCCTGAGTAGTACGTTCGCAAGAATGAAACTCAAAGGAATTGACGGGGGCCCGCACAGAAGCGGTGGGCATGGTTTAATTCGAAGCAACGCGAAGAACCTTCAGGTCTTGACGCTACTCATAAAGGCTCCAGAGATGGAGAGATAATATATGAGATACAGGTGGTGCATGGTTGTCGTCAGCTCGTGTCGTGAGATGCTGGGTTAAGTCCCGCAACGAGCGCAACCCCTTATCGTTAGTTACCATCGATGGATTGGGGACTCTAGCAGAGACTGCCAGTGACAAGCTGGAGGAAGGCGGGGATGACGTCAAATCATCATACCCCTTATGACCTGGGCTACGTGCTACAATGGATGGTGCAGAGGAAGCCGAAGCCGCGAGGCGAAGCAAAACCCATAAAACCATTCTCCAGTTCGGATTGTAGTCTTAAGCTCGACTACATGAAGTTGGAATCGCTAGTAATCGCGAATCAGCATGTCGCGGTGAATACGTTCTCGAGGCCTTGTACACACCGCCCGTCACACCACGAGTTGATAACACCCGAAGCCGGTGGCCTAACCGCAAGGAAGGCTGTCTAAAGGTGGGATTGATGATTGGGGTGAAGTCGTAACAAAGGTAACCGG
+
*10/-/1,16,'+,.039212+*$*,-,3;827:7190'*,().*.4*-/994/*,+'.)+($'()64-)+0,%)-('+/8.*)&),,'+),.805,5.*+49),-(%*,*57192117/7-08206;90./.(%'()1*'$%$$'),3,-4+&,/,+.+**0--.3.,-,-788975660027/.3.-8/00:600(2,3103911219111((+%%*()/139:985:5621)'(*3.'++431040.)00),,5201536398028362/--,3..5.,+.137.7:200.+&+.(,3)(02///0/(&&+-16.-1,,.)-&+1-/4494-,---87/,+%$%%**-'*').,..23489:111+.38068770+(+&).*&')*').245677645169454843244.-,,-&409'('*..+.23541(('-064.&',&&8+202/-5.&6/+,*4+1.0)-,/5569;46('+''(+(+++/.1218383;9:79736;958:73011+-*5+:.44483451.---9;-0;:9*,-./777+/,,'/*3(,365+/7+,8.71(.*082657--99,4.*$)*+)(,**-0&4%&++-/0'+/8577:8./'&*7/521-+*().'(&%($*%'%-0,0.&(*-/176725,)+./6**++&*1253,**.*(%&(,*.33-/112205/0920111871:000560),-.9/700-+,+,,/69:9::41906/562%''&''&(&'%)/1267,,3---.-50//6126569)).*2+10/8:445533&1/.,(*%,*,2:689784796673/,0,+*(+('05-81001/:71.,&&%()(*&-+-+(..2/125120+,(()&'-76362;12::;975)6',)+%)+)/*&(.-3/--)+(*0-3.-.7;:248.+-0;<97;:;<80:*+,:3:+9,7+)*/1202/,&')-.0.**,./4/1-+,//48978.--++.-5011:77/-,+*+,//:988171/,6...67::97-)-*/-1...3411-2;96<73465535/,.*++*4/....+*/1**,0+-2142/7./-/97:480,//-0)/*0253027(0,0087448/./0,6.7970/+0++,1).%%%$%%$)(.259-.
@825a7520-154a-4a9c-b35c-86c1789de8ff ch=142 read=148507 start_time=2019-12-13T12:31:58Z barcode=BC01 runid=2c9cf7bc05858273f10e7d7ec552fc0bd742dc3e
CCGATTTACCTTGTTGCGGCTTCACCCCAATCATCAATCCCGCATGAATGGCTCCTTCGCGCGGTTAAGGCCACCGGCTTCAGATTATTTATCAGCTCTCGTGGTGTGACCGGGCGGTGTGTACCAGGCCGAGGAACGTATTCACCGCGACATGCTGATGATGATTTGGGTGCGATTCCTTCGTGGTCAGTTTACTACGATCGGGCAGATGGTTTTATGGGTTTTGCTTCACCTCGCGGCTTCGCTTCCTCTGCACCATCATTGTAGCGTGTGGCAGGTCGCAGAGGCATGATGATTTGACGTCATCCCCGCCTTCTCAACGTACTGGCGGTCGCTAGAGTCCCCAACTTAATGATAGTAACTTCAGCGATAAGGGTTGCGCTCGTTGCGGGACTTGGCTTAACATCTCGCACGACACGGAAGCTGACGACAACCTGCCACCTGCTCGCCTGTAGCTATCTCCATCCTCTGGGCCTTTATGGTATGTCAGGGCCTGGTAAGGTTCTTCGCGTTGCTTCGAATTAAACCACATGCTCCACCGCTTGTACGGGCCCCCGTCAATTCCTTTGAGTTTCAAATTTCTTGCGAACGTACTTCTCGGTGATACTTATTGCGTTAATGCACTGAACGACATCCAACGCGGTACTCATCGTTACGGCGTGGACTGCTAGAGGGTATCTAATCTAATACACCTTTCGGGACTGAGCGTCAGTTGCAGGCCAGATCGTCGCCCTTCGCCACTGGTGTTCTCCATGCGCATTTCACGCTACATGATTTCACGATCCTCTCTGCACTCTGGCTGCCTGGACTGTGGCTTGCGAAGTTGGCTTCGACTTTCTACAGACCCATAACGCCTTATATATATACCTCTTTACGCCCAATAATTCCGGATAACGCTTGCCACCTACGTATTACCACCGCGGCTGCTGGCGCATGAAGTTAGCGTGGCTCTAATAAGACTGCGTCACTCGGCTTCACCATTTCCTGTAGCCGCCGTTTCTTCTCCACTTTATAACAGAAGTTTACAATCCGAAAACCTTCTTCCTTCACGCGGCGTTGCTCGGTCGGGGTTTCCCCGTGCCGAAATTCTACCTTGCCTCCGTAGAACAATATCAGCACCAGCAGAAGGTTAACACGAGACGCAGCAATGCGTAGCGGG
+
0/,'/8(%'%(,.03+..,+*/)'**-()(-,.**,%.1**&*%*'%,#,*()'%)/(&&()++)*%&3,41-1,0-*/3.&0%1('00(*.+.',,333/43//-,--1,2992340//++&(''),*++%'&*411:7983$&$#%%$&#)%'%&$**)))$&%%$(%%%%&(.,&)'((%'(())%')'$$$$%)%%+)&+(+(&),./88.+)+26//96,)*,0+(,,,/,+-,*-4//01603,++()).5/36()-++*&(&)(-(,+)-1,+$'('$)&&%))+-5438/,,13/0,/,(*+)//28656+&+*++,,-50)420()%+)***(,/*)&)))40**)*%/-/)(-'((')*)-/-+-**8(+,//0+0-'(&312''&&'),)0+../124)+&('))*++(''')*+'*,)*+)'(&&++&/%&$#%%%(&'%%$&(,*./10,,.++,..5/**,),&$)(+*-0-0/'&,%/866850(,.39623/,./15)0352&$&+(/3021*+*,+-.1.-23/1/2.+)**++-227/,03585474284('(.3((%&()73+1-,+,))))($#)*)+-'&&&&*+-.3%-)%#',&%$#$%#&'**&*'),629,7-3''$'%$&)*467-41&,-3001.3///(/-++%0,++-3/'$%,0'('&%'$$$$'(0,782,.,+-//.8%0.922(++2'%(321&,*-.83+460353332.//-))')7,,%''*,-8/.$&%(,(,$%(%**')()(+-+,)+)-)*)#(('%%&('$%((+()%$#'')'*'$&')3+.*'$%'.*+,()()'&%(&+'11'#&%''&'$%%$(*,--'&$+**,13/-10-3+-+'((%)*.2/38522+*/,+73045-./12134/.2+-*()'1.//8)-&%$'&,)*()-.)))('&$'(+&-.--+&$%&&')**&++-(*'&-'(-7/0;63,-12/.0708:7,:..15-(2)#%%&$'(.5*..-/+-3+().2+*0)*056087;75:7535,)*(*/0+&*(&',.*5/6))0*-3)4;4/'+$)'%')'(''&%)*',++.,/,,/3421-0+,-89&+,,.1,'/('(+'*(*'$%#&$((+.%0'()*)($()%*%'%#%
@e29f56ec-7fa5-4911-94ee-0bfca4c9f89b ch=244 read=209366 start_time=2019-12-13T12:31:49Z barcode=BC01 runid=2c9cf7bc05858273f10e7d7ec552fc0bd742dc3e
CCGGTTACCTTGTTACGACTTCACCCCAATCATCAATCCCACCTTAGACAGCTCCTTCCTTGCGGTTAGGCCACCGGCTGGGTGTTATCAACTCTCGTGGTGTGACGGGCGGTGTGTACAAGGCCGGAACGTATTCACCGCGACATGCTGATTCGCGATTACTAGCGATTCCAACTTCATGTGAGTTGCAGACTACAATCCGAACTGGGGAATGGTTTTATGGGTTTTGCTTCACCTCGCGGCTTCGCTTCCCTCTGCACCATCTGGCTGTAGCGTGTGTAGCCCAGGTCATAAGGGCATGATGATTTGACGATCACATCCCGCCTTCCTCGGCTTGTCACTGGCGGTCTGCTGAGTCCCCACAACTTAATGATGGTAACTAACGATAAGGGTTGCGCTCGTTGCGGGACTTAACCCAACATCTCGACACGAGCTGGCGACAACCATGCACCACCTGTATCTCCGCTATAGCTATCTCTCTCCATCTCTGGAGCCTTTGAGTATGTCCAAGACCTGGTAAGGTTCTTCGCGTTACTTCGGAATTAAACCACATGCTCCACCGCTTGTGCGGGCCCGTCAATTCCTTTGAGTTCTTGCCGACGTACTGCTCAGGCGAATTACTTATTGCGTTAACTGCAGCACTGAGACTTTTGACATCCAACACTTAGTACTCCATCGTTTACGGCGTGGACTACTAGGGTATCTAATCCTATTTGCTCCCCACGCTTTCGGGACTGAGCGTCAGTTGCAGAGCCAGATCGTCGCCTTCGCCACTGGTGTTCCTCCATATATCATACGCATTTCACCGCTACACGCTAGATTCCCGATCCTCTCCTGCACTCTAGCTGCCTGGTTTCTGCCGAGCTTACTGAAGTTAAGCTTCGGCTTTCACCACAGACCCTTGCTGCCGCCTGCTCCTCTTTACGCCCAATAATTCGGATAACGCTTGCCACCTACGTATTACCGCGGCTGCTGGCACGTAGTTATGCGTGGCTTTCAATAAAGTACCGTCACTCGGCTGCACCATTTCCTGTAGCCGCCGTTCTTCCTTTATAACCAGAAGTTTACAATCGAAAACCTTCTTCCTTCACGCGGCGTTGCTCGGTCAGGGTTTCCCCATTGCCGAAAATTCCCTACTGCTGCCTCCCGTGAAC
+
971022/3/7/(2:(*+112;8.986)5,898:85:/6:,+0,),**-+()*,58:495+3,//628/179/.40*6-.19**+.51111)11201/72935443378:4653/-&++035003'+'-,.28577548:6756989::::9510,/76370//12487977*.%)161,-)%%%*-1/0063/+*(+.,-'()--,&+4*+*+:.:;<,467<1799.)+0400161,**,216;4./303:2+..01049655,)(%%$'&&+$-%('')+,5-,**-'$&)*+33,''+,.-(0;)*).(&(,-*,.051(,04.1,+.*1+1413768:2;0&)-+('*,*('++0/)%(+-('&0*./3569515/.11---//.*-'),&''(-576;55.9/32231/-.*).,015/,*)*',(',+02-47654+0514*)'+101998777608,#$,+0.**,-/./.,+&*..767467;246742-&&$('*&.,*/+.023%%*30/143<:921/10/7$'(/+%*(&.):;;98/.--..03:342&%'&-/&2/852:1+./*0+60.086/-219*1,(+&&$'%'&)-,.00.69810/0/+--9-1712)+&,(*)&&&'($+%&$'&))58,+%&&*+*1).+,1.1,((,/+*,1555:7/0.90++1-,58887.154224777;798444;0,..4;;1.1/0/:51'98/,*++022395628/0/+%,4966688793--2-6569<889:6768857/-+*-/77/.(*,20324;:258959984.2%&&**23501-(+0342210311///---(/47262*-218,-0*)'&&$%'+)-3.%&))/6,/1694)1()43,,3803,-17<,3+)+,-16469333/22*,1;2135053-6/229/8,:098984222-38,/6023*3,-623969091105520,),,./206/,(,,/-1'&%'$,+6692+-+28665.36/4*),$(&*736;47754,++0))3,57;201&$&+')1*)*))).,+.82)*-,+.(+77-897;88;:54:613342:4405/+*0,43:55;/8<*464-+.9128106973324))%)**-.0/6/05,/)''.+
@483dc64c-e6bf-4360-9d3e-4cddad88b095 ch=196 read=93079 start_time=2019-12-13T12:31:47Z barcode=BC01 runid=2c9cf7bc05858273f10e7d7ec552fc0bd742dc3e
CCCGGTTACCTTATTGCGGCTTCACCCCAGTCATGAATCACAAAGTGGTAGCGCCACTCCAGAAGGTTAAGCTACCTACTTCTTTTGCAGCCCACTCCCATGGTGTGACCGGGCGGTGTATGTACAAGGCCCGGGAACGTATTCACCGTGGCATTCACTGATCCACGATTACTGGCGATTCCGACTTGTGGAGTCGAGTTGCAGACTCAATCGGACTACGACGCACTTTATGAGGTCCGCTTGCTCTCGCAGGAGTCGCTTCTCTTTGTATGCGCCATTGCTTAGCGTGTGTAGCCCTGGTCAGGGCCATGATGACGATCATCCCCACCTTCCTCAGTTTATCACTGGCAGTCTCCGCTGAGTTCCCGGCCGGACCGCTGGCAGCAAAGGATAAGGGTTGCGCTCGTTGCCGGACTTAACCCAACATTTCACAACACGAGCTGGCGACAGCCATGCAGCACCTGTCTCACGGTTCCCGAGGCACATTCTCATCTGAAAACTTCCGTGGATGTCAAGACCAGGTAAGGTTCTTCGCGTTACGTGAATTAAACCACATGCTCCACCGCTTGTGCAGGCCCCGTCAATTCATTTGAGTTTTACCCTTGCGGCCGTACTCCCCAGGCGGTCGACTTAACGCGTTAGCTCCGGAAGCCACGCCTCAAGGGCACAACCTCAGGGCACCGTTTTGGCGTGGACTACCAGAATTGTATCTAATCCTGTTTGCTCCCCACGCTTTCGCACCTGAGCGTCAGTCATCTTCGTCAGGGGCCGCCTTCGCCACCCGGTATTCCCTCCCGATCTCTCTACGCATTTCACCGCTGCACCTGGAATTCTACCCCTCTACGGACTCAAGCTTGCCAGTATCAGATGCGGTTCCAGGTTGGGCCCGGGATTTCACATCTGACTTAACAAACCGCCTGCTGCGCGCCCAGTAATTCCGATTAACGCTTGCCCTCCGTATTACCGCGGCTGCTGGCGCGGAGTTAGCCAGTGCTTCTTCTGCGGGTAACGTCAATGAGCAAAGGTATTAACTTCTCCCTTCCTCCCCGCTGAAATTGCTTTACAACCAGAAGGCCTTCTTCATACACTGCGGCGCTGGCTGCATCAGGCTTGCATTATTCGCAATATTCCCCACTGCTGCCTCCCGTAG
+
73*15/7-.001%/+%'('*/0*)225+**66133196513.6+'0+2--+,,41)+*5*''*.&,(9,0'*+,26-('&*#+.0*(()%54.'.+87-)-.:474441(485+2+('*$('-(/162,9.*&55481)+--;667;9/6--%586&((*'23,*+**1-%/*%.0126531+(+**'(+,))..*))1+(-&).45707-3)7/2,.-.2656///9;13424446''''(&(+,''%&)(*&()*)/2/332175.+-00,(-2/50(%*&'(0061/',,/191,-244$,51-/+)()*&*&%'')91697+,521-10+-,-1<9122680/42.26323)%&/+-/36293)-.-,0-65..,/,,.%538+5.67-*/3,2/-0.02:03/,.+.1-)*)+'+)',,-009-+++.&,)0046331)020/,.5/'+)++.///8134755.63:75170-,.0/,2.3:-/*)+***+.1.+,503/29;9:435143669&(&))(103;518445218',+.+0-7,87402,,),*/.51),2./200250')/.75+-./'+.70&-20,28/;<<+1:000./2774),,-+/,+&)+/3-9654/.4.7.542,(/*,1210/0+-(+0+,/2868/(.3.-,/262707(*'&(&)-3653,)4--243/,)),4-+&%('')2112354744/3<3-.1087*)./.071253/4:+-.30,.)'&)%$,(+375561/.4./5+/.),.-/7456*.7089556,,-/''*./40/+,+-,/-6;8..22-02%0*,'&'1'**2+2+391.,754.-1.033//*+,5(-3(,0-.5457964,62,4**3:3.-*+.0+-3731;/,(((-1-..11143,.24).'),,,-))*()%&$%'(,.35<7.-+:*3.2/./2&03+.9:.32/501831.0/2336.4,,,+/$'-+*)-7-.1&(/216<6667,5213;767601.,)0/-8*,(,)-,*)*-00-6;,3:75+762,)+,*()%)&$&),*)++-,0)'(*()*/1567;85734%+%'')-+&(*,1/./,)+2)-735:*,+(,%'+,()+-./194141$'((--**(*-77,087
@21f82d3b-dc29-43e2-9d50-c2094612f7cf ch=94 read=172742 start_time=2019-12-13T12:31:35Z barcode=BC01 runid=2c9cf7bc05858273f10e7d7ec552fc0bd742dc3e
CCGGTTACCTTGTTACGACTTCACCCCAGTCATGAATCACAGAAGTGGTAAGCTGCCCTCCCGAAAGGTTAAGCTACCTACTTCTTTAACCCACTCCCATGGTGTGACGGGCGGTGTGTACAGGCCGGGGTATTGCTCACCGTGACATTCTGATCCACGATTACTAGCGATTCCGACTTCTGGAGTCGAGTTGCGAATAATCCGGACTACGACACTTTATGAGGTCGCTTGCTCTCGCGAGTCGCTTCTCTTTGTATGCGCCATTTGTAGCGATGTAGCCCTGGTCGTAAGGGCCATGATGACTTGACGTCATCCACCTTCCTCCAGTTTATCACTGGCAGTCTCCTTTGAGTTCCCGGCCGGACCGCTGGCAACAAAGGATAAGGGTTGCGCTCGTTGCGGGACTTGGCAACATTTCACAACACAGCTGACGACAGCCATGCAGCACCTGTCTCACAGTTCCCGAAGGCACCAATCCATCTCTGGAAAGTTCTGTGGATGAGAGACCAGGTAGGTTCTTCGCGTTGCATCGGGTAAACCACATGCTCCACCGCTTGTGCGGGCCCCGTCAATTCATTTGGTTTTAACCTTGCGGCCGTACTCCCCAGGCGGTCGACTTAACGTTAGCTCCGAGCCACGCCTCAGGGGCACAACCTCCAAGTCGACATCGTTTTACGGCGTGGACTACCAGGGTATCTAATCCTGTTGCTCCCCACGCTTTCGCACCTGAGCGTCAGTCTTCGTCAGGGCCGCCTTCGCCACCGGTATTCTCAGATCTCTACGCATTTCACCGCTACGCACCAGATTCTACCCCCCTCTACGAGGACTCAAGCTTGCCAGTGGCGGCTATCAGATGCAGTTCCCAGGTTGAGCCAGGGATTTCACATCTGACTTAACAAACCGCCTGCGTGCGCTTTACGCCCAGTAACTCCGATTAACGTACCCTCCGTATTACCGCGGCTGCTGGCGCGGGTTAGCCGGTGCCTTCTTCTGCGAATTATCAATGAGCAAGGTATTAACTTTACTCCCTTCCTCCCCGCTGAAAGTACTTTAGCCGAAGGCCTTCTTCATACGCATGACATGGCTGCATCGAAACTGCGCCCATTGTGCAATATTCCCCACCTGCTGCCTCCCGTAGAACG
+
10031;5508/-,8,./168::.636,+.295653:62,-((+,'-+3.2.'($$*117/90++1+(,+4/3,/14:<90008,/-'(*025&()3:2.1184466685;:3,&'#&#%##$1+,,(22+&(.)$*/0,-2&2(*+24:9-./19/,../18//.103766<7625:9;755(%),-+,12:33()*()**0+30393/+/).(0.87126234230/30./6524011/223/35:1320:5..11089:;614-)(()*))+-801192/-1544/7-/3959.0-.---03;434999:844,086-92),-+*02+)3134519311323852:82238.;0+/6061:,/)*,14;735657*5/:193.-++3-.&)-127;013:,++2'%%),*1.3:4.0103301-,,,-.778//.:.2644.///0:3110100415:<3:5.+,/0/+.202/3:77231248.04-1;9998:;.-%&$')+::.35/,)4-;88;:6.-/-*,+-9,(%-'489<1220.1158/06,.-0,/16.634:7/,-/*719547<73,5;;-5915/7-1.211/301*499-.108+84701//4242609/0061(&'(-//122985(+74,++,6:7937'5+/366886996807(%&,3/1001.//456'95/3310)*2243.)-0'*1086)(*.//;;200.160415:8:81610040579.59913/32384480.2,2//.62,'+%&122275,1./+490--0315413%0&'(**5-:-5583:86,24740/+(,238933--30+07+02-7,,,*(+.1)+/,-,'-7:44/--.3///965(1/-&456('')*:77.*&(.119;58937;88886930+1-'%+()'&&*+**,./5-..+*$)%$%--0,.2+/75;44;7102//03/.-*&+,6418---70;3**)*.97;8771+&%,'')8-2.,+./,')('%('-)+05/))*0:00:8/1.7<6+19546/).'*,14//04**4+0189;77:63335')$%(%,024;9/..-.8%')&'4/231;2)-4'.',,2./1/5;:+&)'()/010-,29/-:23-3//
@521d1c96-27bd-4e2f-be6c-93e466d47aeb ch=227 read=188006 start_time=2019-12-13T12:31:26Z barcode=BC01 runid=2c9cf7bc05858273f10e7d7ec552fc0bd742dc3e
CCGGTTACCTTTATTTACGGCTTCAGTCATGAATCACAAGTGGTAAGCATGCCGTCCCGGAAGGTCGAACTTCGCATGGGCTAACGGCTCAGCATGCTGGTGGCGGTGGGCGGTTATTGGGGACGAATGATTCTCGCAGATGGCATTCCTGATCTTGCGGTTAAACTTCAGCGATTCGGACGGGTTCAGTTGCGGATCTTCTGGTCCGGACTACATTGCTTTATGAGGTCCGCTTTGCTCTCGCTGAGGTCGCTTCTCTTTGTATGCGCCATTTAGCACGTGTATTAGCCAGCCCTGGTCGTAAGGGCCGCGATGACGACGTCATGCCACCTTCCTCCAGTTTATCACTGGCGGTCTCCTTTGAGTTCCCAGCCCCGGACCGCTGGCAACAAAGGGTTGCGCTCGTTGCGGGACTTAACCCAACATTTCACAACACGAGCTGACGACAGCCATGCAACACCACAATCTCACGGTTCCCGAGCTACGGTACTCATCTCACCAGAAAGCATGGATGTCAAGACCAGGTAAAGGTTCTTCACGTTGCATCGAATTAAAACCACATGCTCCACCGCTTATTGCAGGCCCAAATCGAATTCATTTTTGAGTTTTAACCTTGCGGCCGTGGCTCGGGTTGAGCGCAGCGATTAATTCCAGGAAGCCACTTTGCCTCAAGAGGCACAACCTCCAGAAGTCGACATGTTTGGCGGACTTTTCCAGAATTATCTAATCCTGTTTGCTGCTCCCCACGCTTTCGCACCTGAGCGTCAGTCTTCGTCCAGGGCCGCCTTCGGTATTCCTCCAGATCTCTACGCATTTCATGGGTTACCGTAAGGACTCCGGCTTGCCCATTATCGAATTCACCGTGGTTTCCGGTTGGGCTGAAGTTTCATCGGCAACCGACCGCGCACGATAGGTTCCGATTAACGCTTGCTCCGTAATTACCGCAGCTGCTGGCTGGAGTTGTAATTCATCTTCGCAGATGGCGTCAATGAGCAAAAGGTATTAACTACTCCCTTCCTCCCATGAAAGTACTTGCTACAGCGAAGGCCTTCTTCATACACGCGACGTGGCACCATCGGGCTACCGCCCGTTGTTGCAATATTCCCCACTGCCTCCCGTAGAACAATATCAGCACCAACGAAGGTTAACACAAAGACACCGACCCAACAATACCAGCAATGCGTAATGAAAACGCGCGCGCGCCACGGG
+
34+++-'.-03+'-.,*,-))&)$'&01&&$&*531223)++1/''(,(+*,(%%(*&((&)(.)*&'%(-))&%##%%$&$($%&&'*+&%'))('*,.3.3*+&'*-(-+(1(###%&,(()%',)%%'%$%'#&%'++/40-1;/.,.343-+%(+*1+&%%$'%&)&(&'.,,),%&%(-%.&)++,)'(+()(**)$&&+0(5++,())$$%$&()+*.,0,0.88/+-1))22331('%&%)+--.06.000487345921/30*,+&&'++/0/,,$'&&',*()091-19::4/5-/3876&%(&%&($&,115/-+&'&',,-1/5--,,+31/+43443.-+&13755/+/'&&,0730.)-192)0/-5702254/5..67&)))''%'&01336;350::1+2,4*43,021-57.,/./%+&'*,1013244.10%614723243322'$##'(1202078;42'&($$%%+(*+%)*217521')('&//(()&(*7264680./01:)97581)*1,:3241-0/2/,,//,&&//1/::1::012401/0.,1.),.,$,&()*62450/4401),,,;.8/;;8*2.0/;;-27./,0***-3/),(+()*')'&$'%$$$%$%&(*.+-'&%+)$*&(&&,+$%&)(*06234.*'1)*%,360410(*(+)(-.348.*(%&"'$#&-'&'(&'.()()%.&,)./07127.2/70''&$'(++.+(+&&12)'++*-6350/5---()..-41660)*13.+1355*)*&%.)*:5533*,-444455543422<82&%&&%(%#%$#)&()./145-).*,-)*-'(,,+*''(*-,'$''&*),&%%'%%*)300(%$%&&',9/-,'''((+3.%&&(&$$$$##%%&$'%&&%&(),.*)'%'%$$%'-,++)%*%',7((,1462.++'&%'(&))+'$&()'&&'$'(%$%$&$%$$%&)),/-+,,,-90'+&1/.50+()%**5:)0842+37/',*+.'&'(,-,()('()&.$&('**579220-,-()&)'),(.*,%((#'($&('-)'%$(+,041().'**,6/;0/02835-#%%%&)*,9,,3.0,*))'.,/1.-.*-/1,3''-+.,7/0..4/6*+/1&3302.))*(&&%%&/+.3+3++)53.4.-))((&&&'&'(()&$$$#%$$%
@4f107982-0ad4-457e-9fe3-17771b87aece ch=310 read=122133 start_time=2019-12-13T12:31:23Z barcode=BC01 runid=2c9cf7bc05858273f10e7d7ec552fc0bd742dc3e
CCAGTTTACCTTGTTACGACTTCACCCCAGTCATGAATCACAAAGTGGTAAGCGCCACTCCCGGGTTAAGCTACCTACTTCTTTTGCAACCCACTCCCATGGTGTGACGGGCGGTGTACACAAGGCCCGGGAGACGTATTCACCACCGTGCTTCTGATCACGTTACTAGCGATTCCGACTTCATGGAGTCGAGTTGCAGACTCAATCGGACTACGACGCACTTTATGAGGTCCGCTTGCTCTCGCGAGTCGCTTCTCTTTGTATGCACTTCATTGTAGCACGTGTGTAGCCCTGGTCGTAAAGGGCCATGATGGCCTTGACGTCATCCCACCTTCCTCAGTTTATCACTGGCAGTCTCCTTTGAGTTCCCGGCGGACCGCTGGCAACAAAGGATAAGGGTTGCGCTGTTGCGGGACTTAACCCAACATTTCACAGCACGAGCTGACGACAGCCATGCAGCACCTGTCTCACGGTTCGAAGGCACATTCTCATCTCTGAAAACTTCCGTGGATAAAGACCAGGTAAGGTTCTTCGCGTTCATCAATTAAACCACATGCTCCACCGCTTGTGCAGGCCCGATCAATTCATTTGAGTTTTAACCTTGCGGCCGTACTCCCAGGCGGTCGACTTAACGTTAGCTCGAGCCACGCCTCAAGGGCACAACCTCCAAGTCTGACATCGTTTACGGCGTGGACTACCAGGGTATCTAATCGCATTTGCTTCCCACGCTTTCGCTTTTGAGCGTCAGTCTTCGTCAGGGGCTGCTTACGCCACCGGTATTCCTCCAGATCTCTACGCATTTCACCACTACACCTGGAATTCTACCCCCCCTCTACGAGACTCAAGCTTGCCAGTATCAGATGCAGTTCCCAAGGTTGAGCCCGGGGATTTCACATCTGTTCTAAACCGCCTGCGTGCGCTGCGCCCAGTAATTCCGATTAACGCTTGCCTCCGTATTACCGCGGCTGCTGGCGCAGGTTTAGCCGGTGCTTCTTCTGCGGGTAACGTCAATGAGCAAAGGTGCTTTACTCCCTTCACTCCCCGCTGAAAGTGCTTTTACAACCCGAAGGGTAATACGTAACTGG
+
.3$*)6.-/150.14-1133.4+++9:2,/263523763,429:244740-)++2,,,,,)&)'*2121-22372//01:.4;9-,/0'97,*-,-5,',-//7//017<::4**%+&)'-+/2-45(&.)(&,-(2251/.3,*...)&%/,1223*+'('&3),-113423:20-).-7-**,2&')-/.44;5705-224+8.6)7,53/34580+**0::455234/6*+-08-/01-/.--(,*1+/17264188/0..%'#&%%))1-,(()**2.---)0026;018:22+,+,(-*(*/,.,,.,&($)&'*603671182+.7/605)/)*+;+,.;2330:0,18824/(1.0.23264*200184474453740(016)/1962'(+/,621,)'',*-.1:5/1,2,1+7*0,332;1+*,+'/.0,)3./////(0(')*-//6.10//3/-0*0/,./8931'*(&&'%)-2;:::6713/2+-02+-11;;9:8+))'+++657698812,31<:9;81.+&&%)//)2,50<:99,,--0877.-6.33/3/007&5+75)&&'((1,:0/3::0230<<7,.3,/3,-')**',-..197+/8:099.--,065243/6/..1*''$,5-135;9833*4.-,*4*5-28,62.,/$()7477/972+-.;9887;586*4713.)*-28.0932$&%/7.+/28.82*,,*66,-%'168,'*&64643122189337-.870/'''),(+,.1+253781588**+(().///65353645<:4132&.2/468;894.3/4476833891/33212,.3446725%(&'&/1)129816*+,,,267<1;//,3208.,016.**+*%11-++')220+'*$'.57-:-22++*/+.0/--(-,/0/*+-079:50--0.),&$')(*,().1/332:12;34376684.4+*'+&0''**+,6547602/:/0;:861().(,3/685..0/.0.*4**%)#%%-+*/.2:-.;1**(678-.-0.*0+)*$%%&'&),-+-1.)*(-($%**+*95,0&($$$
@dc8e6d4e-7de5-46fe-a2bd-434422ebcf30 ch=165 read=187573 start_time=2019-12-13T12:31:23Z barcode=BC01 runid=2c9cf7bc05858273f10e7d7ec552fc0bd742dc3e
CCGGTTGCCTTGTTACGACTTCACCCCAGTCATGAATCTGGAGTGGTAAGCGCCCTCCCGAAAGGTTAAGCTACCTACTTCTTTGCCAGCCCACTCCCATCAGTTGTGACGAGGCGGTATTATTACAAGGCGGGAACGTATTCACCGTGGCATTCCTGATCCACGATTACTAGCGATTCGACTCCATGGAGTCGAGAGTTGCCGGGCTCAATCCGGACTACGACGCATGAGGTCAGCATACTCGCGAGGTCGCTTCTCTTTATGCGCCATTTGTAGCACGTGCGTAGCCCTGGTCGTAAGGGCCATGATGACTTGACGTCATCACAACTTCCTCCAGTTTATCACTGGCAGTCTCCTTTGAGTTCCGAGAAGCCGGACCGCTGGCAACAAAGGATAAAGGTTGCGCTCGTTGCGGGACTTAACCCAACATTTCACAACACGAGCTGACGACAGCCATGCGGCACCCTGTCTCACGGTTCCCGAGGCACATTCTCATCTCTGGCTTCCGTGGATGTCAAGCCAGCAGGTAAGGTTCTTCGCGTTGCATCGAATTAACATGCTCCACCGCTTGTGCGGGCCCGTCAATTCATTTGAGTTTTTAACCTTGCGGCCCGTACTCCCCAGGCGGTCGACTTAACGCGTTAGCTCCGGAAAGCCACGCCTCAAAGAACAACCTCCAAGTCGACATCGTTTACGGCGTGGACTACCAGAATTATCTAATCCCTGTTTGCTCCCACGCTTTCGCACCTGAGCGTCAGTCTTCGTCCAGGGGCCGCCTTCGCCACCGGTATTCCTCCAGATCTCTACGCATTTCACCGCTACACCTGGAATTCTACCCCCCCTCTACGAGACTCCAAACTTGCCAGTATCAGATGCAGTTCCCAGGTTGAGCCGGGGATTTCACATCTGATAACAAACCGCCTGCGTGCTTTACGCCCAGTAATTCCGATTAACGCTTGCACCCTCCGTATTACCGCGGCTTAACGGCAGGTTAGCCGGTGCTTCTTCTGCCGGGTAACGTCAATGAGCAAAGGTATTAACTTTACCCTTCTACGCTGAAAGTACTTTACAACCTGAAGGCCTTCTTCATACACGCGGCAGCGGCTTGCATCAGGCTTGCGCGTATTGCAATATTCCCCTGCTGCCTCATAGGG
+
963956%/+*3-30(+/.58;01/9:5.2697887+**%&'&'+&.4870///701.1***)(,.494303467:878;<-895%$%(&-36*+.084'*&&(-,&*),.,)4+3731+-.)+/+-,0005,:3465752,4,+-4+/.5458;0.,-/*/,()32560/000--,8.65410/3,**(%'((++)()-/*/'/)&*-1/:7766889843253/+('&%-,/0+)*)($(*,7840/0.0177:787081+**+2750::--0./,+-/089810/335/2:::105+.8::<561120/1242264671/*)*)(*.32763++/08-,/389::;:459:9930850133-/(')&()',,).-)*'&')*.0&659.517746*//--()*,34-8.,0)0:736150/3+/025399/-.06335,,+'%'*533,++:,:834,73357,,33552.1097;43,))+),())01//3589:9('$&&/+6788;;:7773,),-.((&23646*50<:9<0/0-0****,6--03*+'&(,2344;563*'%$(++4-63/93,*-.:4:4/4:7.0015<81064414/0.*.-('53606:8-17<;3:2114/0010.++*,3..563-/,/*)&+/-34263424')$$%),,/+1(-'+-.311.136287-,/101:9;8610280.&%-'*+95.8-+9+332;)(++140(+*,1853000374810101;77757;85/8*+38:025/2:7:6432*,--/0)208-*/))*10../12645)39922--%()&((1037,/,//16594364-*)))).**++,.6'6/'43724;418115014666799<693./1,611387-31/+/:6.-11-.)('&)809;76:1440/-,(')(-,)-+40,)33757855.+0-1.;3-3*()'-4((*'$+).;57;834,('$)$(.&(%(1-2-,.20:9,--;.8;888910111583132776786899/,-,../+&)&'(&)24,2.)&+(+9706,+))*078,0325100160114+228<86640&//1/6,%&')%(%$*/049'54101++((&&$+'&,0923329230//4/.-.+,#$%(**
@2d8ab4b7-9c66-49c9-bb1d-5d0e70084b40 ch=410 read=71311 start_time=2019-12-13T12:31:23Z barcode=BC01 runid=2c9cf7bc05858273f10e7d7ec552fc0bd742dc3e
CTCCTACGGGAGGCAGCAGTAGAATTTTCGGCAATGGAAACCCTGACCGAGCAACGCCGCGTGAAGGAAGAAGGTTTCGGATTGTAAACTTCTGTTATAAAAGGAAGAACGGCAGCTACAGGAAATGGTAGCCCGGTAACGTACTGATAGAAAGCACGGCTAACTACGCCAGCAACCGCGGTAATACGTAGGTGGCAAGCGTTATCGGAATTATTGGGCGTAAAGAGGGCGGGGCGGCAGCAAGGTGCAATGGTGGCCTGAAGCTTAACTTCAGTAAGCCATAGAAACCAGGCAGCTAGAGTGCAGGAGAGGATCGTGGAATTCCATGTGTAGCGGTGAAATGCGTAGTATATGGAGGAACACCAGTGGCGAAGGCGACGATCTGGCCTGCAACTGACGCTCAGTCCGAAAGCGTGAGACGTGATTAGATACCCTAGTAGTCCACGCCGTAAACGATGAGTACTAAGTGTTGGATGTCAAAGTTCAGTGCTGCAGTTAACGCAATAAGTACTCCGCCTGAGTAGTACGTTCGCAGAATGAAACTCAAAGGAATTGACGGGGGGCCCGCGCAAGCGGTGGGCATGGTTTAATTCGAAGCAACGCGAGAAGAACCTTACCAGGTCTTGACATACTCATAAAGGCTCCAGGATATGGAGATAGCTATATGAGATACAGGTGCATGGTTGTCGTCAGCTCGTGTCGTGAGATGTTAAGTCCCGCAACGAGCGCAACCCTTATCGTTAGTTACCATCATTGGTTAAGGGACTCTGGCAGAGACTGCCAGTGACAAGCTGGAGGAAGGCGGGGATGACGTCAAATCATCATGCCCCTTATGACCTGGAGGCTACGTGCTACAATGGATGGTGCAGAGGGAAGCCTTGAAGCCGCGAGGTGAAGCAAACCCATAAACCATTCTCAGTTCAGTTGTAGTCTGCAACTCGACTACATGAAGTTGGAATCGCTAGTAATCGCGAATCAGCATGTCGCGGTGAATACGTTCTCGGGCCTTGCTTACGCACCGCCCGTCACACCACGAGAGTTGATAACACCCGAAGCCGGTGGCTAACCGCAAGGAAGGAGCTGTCTAAGGTGGGATTGATGGTCAGAGGTGAAGTCGTAACAAGGTAACCGG
+
-/5./,/).2/00-++*&%(&&'(*391-6<:6;4,)*)&10**-040,0&+++115:/11154*0+)*)+.)/+9-'*6,50-.36,..8.32+4-,/84)(('+*.31+5-'-//33+1+/40/1,--.82('&(%$%###$%$#(*(*0/((**0-,,1-%'')+,-/--,(.02728306../215090.:116-./-9102&0&'0)'-,/7:88526+((,,+('0-4+)0++11+('&%$$$$(111))&&'-).(&&$/&*+.,&++07159+.*)*21-63644,,,,%*),,1555/)++.8227232,1+2+98..*-*)'..1886/34./1970,,+-/120,71.263893564;4,+0+02778646613/8;6564.,%)*--/0213-6+'+2/*,..,%()+'()&)0.-65459(*+'+)+*0-*+/17337<:/.**++)+*-755,2006451868510+-,69.2263455,1333/.+,//.26143435635675123/583401321..*(&)*/431558;./.21503.4)*/8:0/7),.-.+/**(',(2.+,.3,:<:/95++'')'*.&2-.1,&(+++3-23*)+((-&--4937857*001054<4)41.3()+*+.&(*/-//-.233666874531,7020//.5:968<45767840.01063867888556302.4.404()/657('00596032,)2.343261/03,-1--4663++/,'$59822342'21'(*-2273781233685.,--771.0,,,12+77,**+485679;/007984510;6+-1/02345242&()+)()$)())&-01.4988555991,%,,(.**,$$$),.-195.,.((0+,+'(*45*87,-1:80.34432:.35;6&-)8,0/6887562.2586565//)),-1+/.5.6611()()+.1744/54'-'()/00167951*.-*+3/-0024,,3)010)+)&$*)++).,/724;8331//,18--,+*',10,++242&0(($&((38,42052)*539.02*)(+(+)')*3242*+)*,,.790.2+))./)$$''/+4..2//.-+0.+**-40*,2350
@83ba4459-b2f7-4c8c-aea4-32c2e1d02094 ch=97 read=150919 start_time=2019-12-13T12:31:15Z barcode=BC01 runid=2c9cf7bc05858273f10e7d7ec552fc0bd742dc3e
CTCCTACAGGGAGGCAGCAGTAAGGAATTTTCGGCAATGGAAACCCTGGCCGAGCAACGCCGCGTGGAAAGAAGGTTTTCGGATTGTAAACTTCTGTTATAAAGGAAGAACAGCGGCTACAGGAATGGTAGCCAGTGACGGTACTTTATTAGAAAGCCACGGCTAACTACATGCCAGCAGCCGCAGCAATACGTAGGTGGCAAAAGCGTTATCGGAATTATTGGGCGTAAAGAGGGGCAGGCGGCAGCAAGGGGTCTATGGTGAAAGCCTGGAAGCAACTGTGGCCATAGAAACCAGGGCAGCTAAGTGCAGGAGGAAGGATCGTGGAATTCCATGTGTAGCGGTGAAATGCGTAGATATATGGAGGAACACCAGTGGCGAAGGCGACGATCTGGCCTGCAACTGACGCTCAGTCCAGCGTGGGGAGCAAATAGGATTAGATACCTAGTAGTCCACGCCGTAAACGTGGAGTACTTACTAAGTGTTGGATGTCAAGTTCCAGTGCTGCAGTTAACGCAATAAGTGCTCCGCCCTGTAGATGAGTACGTTCGCAAGGTAAACTCAAAGGAATTGACGAGGGCCGCACAAGCGGTGGAGCGTAATGTAGTTTAATTCTGAAACAGCGCGAAGAACCTTACCAGATCTTGACATACTCGCAAAGGCTCGAGATGGAGAGATGGCTATATGAGATACAGGTGGTGCATGGTTGTCGTCGGCTCGTGTCGTGAGGATGTTGGGTTAAATTCACAACGAGCGCAGCCCTTATCGTTAGTTACCATCATTAAGTTGGGGACTCTGGCAGGACTGCCAGTGACAAGCTGGAGGAAGGCGGGGATGACGTCAAATCATCATGCCTTATGACCTGGGCTACACGTGCTACAATGGATGGTGCAGAGAGGAAAGCGAAGCCGCGAGGTGAAGCAAAACCCATAAAACCATTCTCAGTTCGGATTGTAGTCTGCAACTCGACTACATGAAGTTGGAATCGCTAGTAATCGCGAATCAGCATGTCGCGAGTGAATACGTTCTCAGGCCTTGTACACCGCCCGTCACACCACGAGTTGATAACACCCGAAGCCGGTGGCTAACCGCAGGAAGGGCTGTCTAAGGTGGGATTGATGATTGGGGAGTGAAGTCATAAAGGTAATAACCGG
+
+-/1-/1)32+'.-&'*)%0,0&'%+(1799/)4-+-+-(,.+05-&(/-2*)))+(*+57010-+&'','*-).)753,05.9/..84*.5/762/5.-,6.+,,/.07/%-,(0---1./(*-))1-,+..&'(+074:8471;<./30,-41'*++,+/014722-1'1*01--0//05*-%./.6+**,-.1-+3/07;.'&),36103&/*-4.(2)-42./123('&(,//./381./.,/1.+)37./-)'*+0/+.2-,0421($%#$&*)-*&%$%%1240/7519(*)''++140+)++3-*/(*)')+5.2)%*(+)/*1,4./+.+*+..-8213:31/1445455551343-./*2046522.(++()1*02498100007777746560220*$&&(012:'()&%2%'(-&*+.9;:577-2.-*2156:++*0*((,-*,/17237;26%.%%$$'$%%$%(+)*.111:38184992/-/33++.442/11.2/7/0..016/.*+**,+05*,6(''%'%$(&'&)*75:<:6,6+(%#&3-))-,.+))))-&($%'$-+))*')(--0,/+1231.-.*/(''&'%-199-:152&),3+)(&*'+.051165595.4)%(()&,---0020301(++4,)&%&#&),56;:+('%&'(3/433-.0-.0,*1-131/.*(((+-139222651)645779888.2,*+105339-/**,+-'+%&%).-0)&,-+.-%48-1.,-8/8//-3723:4664784'--1)3:'*.786262.)/036431-,1345-'&&'44.,1&',-*2:;6143431-126123156)-%/+)0/1--29.17652,,(*(-,1-,28:99;:87.*'0/1-/)1.,.*((*/-+./-3''%&1*-.'+2:<4/:5&(*6;49:99;978/34;7,6)0+*,++42-/00*.03-+05/0)++//.729/-017566646/8//+--,//3),-010/-&*%$')00;8//,/0.03(*42502*'')+094453,+,+.-/6*++))&++,,4--$*'('&)(/:49-6,0(,665336'/'.(-)*+&21343..0-20(,5-/-+(.*574''%**0//065767*+5-/-&'++4/4
@eeb64f2c-baa6-487f-bb51-ec279dcf79a5 ch=93 read=152351 start_time=2019-12-13T12:31:14Z barcode=BC01 runid=2c9cf7bc05858273f10e7d7ec552fc0bd742dc3e
CTCCTACGGGAGGCAGTGGGGAATATTGCACAATGGAGCTTAAACTGATGTATGCCGCGTGTATGAAAAGGCCTTCGGGTTCATAAAGTATTACTTTTCAGCGGGAGGAAGGGTAAAGTTAACGCTCGTGACGTTACCCGCAGAAGAAACTTTCCGGCTAACTCGCAGCAACCGCAGTAATACGGAGGAGTGCAAGCGTTAATGGAATTACTGGGCGTAAAGCGCACGCAGGCGGTTTGTTAAGTCAGATGTAAAATCACGGGCTCAACCGCGGGGGCATCTGATACTGCTAAGCAGTCTCGTAAAGGGGTAGAATTTCGGGTAGCGGTGAAATGCATGTAGAGATCTGGAGGAATACGCTGGCGGTGGTAGGCAGCCCCTGGACGAAGACTGACGCTCAGGTGCGAAAGCGTAGAGGCAAACAGGTTGAACCTGGTAGTCCACGCCGTAAAACGATGTCGACTTGGAGGTTTGGCGCGGTAGCTTCCGGAGCTAACGCGTTAAGTCGACCGCCTGGGAATACGGCCGCAAGGTTAAAACTCAAATGAATTGACGCGCACAAGCGTGGAGCATCATGGAACACAGGCCAGATGCAACGCGAAAAGAATACCTGGTCTTGACATCCACGGAAGTTTGCCAGAGATGAGAGTATGCGCTGGGAACCGTGGAACCCAGGTGCTGCATGGCTGTATCGTCAGCTCGTGTTGTGAAATGTTGGGTTAAGTCCGCAACGGCGCAGCCTTATCCTTTGGTGCCAGCGGTGCGGAACTCCGAGGGAGACTGCCAGTGATAAACTGGAGGAAGGTGGGGATGACGTCAAGTCATCATGGCCCTGCGACCAGGGCTACACGTGCTACAATGGCGCATACAAGAGAAGCGTCGCGAGAGCAAGCGGACCTCGCCAAAGTGCATTAAGTAGTCCGGATTGGGTCTGCAACTCGACTCCATGAAGTCAGCGTAATCGTGGATCAGAATGCCACGGTGAATACGTTCCCGGGCCTTGTACACACCGCCCGTCACACACCATGGGAGTGGGTTGCAAAGTAGGTAGCTTAACTTCGGGAGGGGCGCTTACCACTTTGTGATTCATGACTGGGGTGAAGTCGTAACCGTTAACCGG
+
)(0)'$*&.1))*)+-2,',&**),)3))*.0764/(''*,31.('#&(%&'(&0824566877---+)(326165(-+/*'%$(0+'((&+*,-8:+*(&$'--*,-+-+-(**6/+0,,%####-)2*),,3--18+-0,(/)'++)$$%%)%''()1-,**$'&&)++1,))%(+0:4221/./)('+)+-3-.-.41/--.-204/36:;8869/7,,+*-).,22487&5450')(,*./526780/&-/+)/$'',2649)8.2),)27/&)((*-./2**%'&)'*')'')*)+)**/')+,'&&$&&(*&)*1)'$)*.52-*3-*,-*-/4.,/'*21141./4.60'/'&%(&%,1-.&#%'&('(016,,2::;212,*,%)*21347457757(+-*+025/1%*''*:66*4.'*&'%((().++(()2-.-2:6,30)$#%$($()&')-+,*'+&.,((%%&(%&#%%')20//-,+-2150.0/.940)*)%%(*+..1.1+,+,-/)234+/.+135:6.-,((//7;0./-3--,,)((..0,.((,).2.10&'%%))0+-,'&%*')%$%(),-4576+*.-*)'##%%,/0.,0//2,'('(1*'*/2.5/02*%'((&'',///'($$%('((*(*'*)+-('&&('&+*(%0-/0211000686.,&'+0(*+112233/+0,))((11)(7.3/+,446-173'(*%%(*()/,)2)-1122&(*('%%$'&%&('+('&*,14025&%&.2,(*.4457:340./0;;;999.,1,,704+'')+3246867844276/522327-4,(%(*,9<482631+(%'(,4::6-:,,08/+,/12860'(',)))'*,,/.**'),06-/39//.02%&%4.+)*((#(%&%'))34/,/6+3.*3.+/220/(,+2/3369968/2--,+%$$&%'800/559;;7.+..-671.12:610:76:6:7:,*+256637/104,,,3.1:;*-9760.,)+/+.-0,'&)(/2+5)'-1,&,,+))*0/-.2**1*5592)+31+-*+-..3:./594-1024;63333784)53/)0+++204260''0+0-0:08
@4b5714fc-256c-46c0-bbdc-9199ca47a37e ch=182 read=196858 start_time=2019-12-13T12:31:05Z barcode=BC01 runid=2c9cf7bc05858273f10e7d7ec552fc0bd742dc3e
CCGTTTACCTTGTTACGGCTTCCACTGATCATGAATCACAAAGTGGTAAGCGCCCTCCCGGGATTAAACTGCCTGCGCTTCTTTTGCAGCCCTCCCCATTGAATTGAGCGGGCGGTGTGTACAGGCCAGGAACGTATTCACCGTGGCATTCTGATCCACGATTACTAGCGATTCCGGCTTCATGGAGTCAGGTTGCAGACTCAATCGGACTACGACGCACTTTATGAGGTCGCTTGCTCTCGCAGGTCGCTTCTCTTTGTATGCGCCATTGTAGCACGTGTGTAGCCTGGTCGTAAGGGCCATGATGACTTGACGTCACCTTCCTCCAGTTTATCACTGGCAGTCTCCTTTGAGTTCCAGCCGGACCGCTGGCAACAAAGGATAAAGGGTTGCTCGTTGCGGGACTTAACCCAACATTTCACAACACGAGGCTGACGACAGCCATGCAGCACCTGTCTCACGGTTCCCGAAGGCACATTCTCATCTCTGAAAACTTCCGTGGATGTCAAGACCAGGTAAGGTTCTTCGCGTTGCATCGAATTAAACCACATGCTCCACCGCTTGTACGGGCCCCGTCAATTCATTTGAGTTTTAACCTTGCGGCAAATACTCCCCAGGCGGTCGACTTAACGCGTTAGCTCCGGAAGCCACGCCTCAAGGGCACAGCCTCCAAGTCGACATCGTTTACGGCGTGGACTACCAGAATTATCTAATCCTGTTTGCTCCCCCACGCTTTCGCGCACAGGCGTCAGTCTTCGTCCAGGGGCCGCCTTCGCCACCGGTATTCCTCAGATCTCTGCGCATTTGCTACACCGCAGATTCTACCCCTCTACGAGACTCAAACGCCGGTATCAGATGCAGTTCCCAGGTTGGGCCAGGGGATTTCCATCTGACTTAACAAACCCAACCGCCTGCGTGCGCTTGCCGCCCAGTAATTCCGATTAACGCTTGCACCCTCCGTATTACCGCGGCTGCTGGCACGAGTTAGCCAGTGCTTCTTCTGCGGGTAACGTCGTAGGCAAAGGTATTAACTTTACTCCTTCCTCCCCGCTGAAAGTACTTTTACAACCCAGGCCTTCTTCATACACGCGGCGGGCTGCATCGGGCTTTGCGCCCATTGTGCAATATTCCCCTGCTGCCTCCGTAGGAG
+
-*'/31,/44:1.9---'/6/4*(+&&'15,2,,2-/)-..*%+(,*+('()480+47*)'*$5(.,&&+#'*)$'$'1//0740.,.%36.*,;9,'3(,(%)(($((,87514/..&(((+-4.5'33+434-*1+*-8:607...34221143.*+*+0.++*(*+.1:;933)00928662-*(*'+0.6+-,,3445(8).*5/877797965.0/78-))',*,/'(*+)*-0+.,0%1//1.2282650:8//.135787*-6.0,,,(+-01-)&&#%&$%5533/3))/7.3*.))+,+.031032./()++//,+6(+-091,-1)(4$'%$(+3.2()---&15.7*&(304:::;88828.1*,49)118625-+0)*'$&)*048675;661012+3/*-,250;5..20*1,-(')(,,../2/)$%,)::89001119553311.11:9:6:4/+/,1-,0.0-),/.76653'(361-00/3+29<:7/5532124;779626+5/<87;-+,,+3../36*0+7,;;993/.,0.2105015106-/004+51087*+3463631+-890.-/89*++*++.-,0-))-%*(0/389--453185799323.2-/0.11.+-,0()&%')051123879//*-'&%(&$,,/4)5,2456,73676.8.(+)2.-.1943206:21%&+*-.172720/.*.8*&)..:99+%(()1;.2,/*.(***4:9::472218134/-(06:.9935.-/-,27.07-.-.038(*.)).222760301.0,&')2,.*/)&(*(-3646):96/03577.)30589,,'(%+*/+--77045:7;388<37+*0717/507/(*/*.',47*)*+,/.,*+,021690,*(+*2638;8896830.&&$%)+(,,*&(+*//9030116071/0/3,+*-56233/3040-0;01/1..17854/*+*)-0.,,30,,.$%,(88;:9:3-(+(.///.-+-((455:)))'(,0*)+-/,)+,9:+9:6-337--154290-0,)+,+'&)*)*)(&'3060936<:0132-112*+)'%''$%'(+6'330.1/,/20;1.-8./-4.2012-7:4&%%%.'(((*+&('-+(+
@eb948f3a-75a3-4a90-b431-b6047612b7de ch=140 read=87177 start_time=2019-12-13T12:31:02Z barcode=BC01 runid=2c9cf7bc05858273f10e7d7ec552fc0bd742dc3e
CCGGTTACCTTATTTACGACTTCACCCCAATCCCGCTGACCCTACCTTCGGCCGCTGCCTCCTTGCGGTTAGCTCACGGACTTCGGGTATTGCCAGCTCTCATGGTGTGGTGGTGTGGCAAGACCAGGAACGTATTCACCGCAACATTCTGATTCGCGATTACTAGTAACTCCAGCTTCATGTAGGCGAGTTTCAGCCACAATCGAACTGAGACTGGTTTAAAAGTTTGGCTCACCTCACGGTATTGCATCTCTCTGTACCCAGCCATTGTAGCGCGTGTGTAGCCCTACACGCGGGGGCGTATTGATGATTTGACGTCATCACCTTCCTCCTGGTTAACCCAGGCAGTCTCATAGAGTCCTCAACTAATGGTAGTAACTAACGACAAAGGGTTGCGCTCGTTGCGGGACTTAACTAACATCTCACGACACGAGCTGACGACAACCATGCCACCTGTCACCTTGTCCCGAAGGGATTTCCTCGATTAAAATTATTAATGCAAGGGATGTCAAGTGTAGGTAAGGTTCTTCGCGTTGCTTCGAATTAAACCATGCTCCGCTACTTGTGCGGGTCCCGTGAATTCTGAGTTTTAATCTTGCGACCGTACTCCACAGGCGGAATACCCAATGCGTTAGCGGCGGCACGAGTGTTGAAACCCCACACCTAGTGGCCATCGTTTACGGCGTGGACTACCAGGGTATCTAATCTGTTTGCTCCCGCTTTCGAGCCTCAGCGTCAGTTACGAGTCCAGAGAGTCGCCTTCGCCACTGGTGTTTATTTCTAATCTCTACGTTTCACCGCTACACTAGGAATTCCACTCTCCTCTCCTGCACTCTAGATAACCAGTTTGGAATGCAGCAGCACCCAAAGTTGAGCCAGATTATTTCACATCCCACTTAATCATCGCCTACGCTCCTTTACGCCCAGTAAAATCCGGATAACGCTCGCCACCTACATTATTACCGCGGCTGCTGCTGGCGTAGTTAGCCGTGGCTTCCTCATAGGTTACCGTCATTATCTTCCCCAAAGACAGAGGCTTTACGATCGAAAGCCTTCATCACTCGCGGCGTTTGCTGCATCAGGGTTTCCCCGGTATTCCCCACTGCTGCCTCCGTAG
+
300211+1.3+%-*((-+//1;5.341)0003--,220/08,++02222/515499677193-212&/4++%+,4/015-..20..,-*00/35.,/,,+,+124**&()%',)-,,(*+&)*11)17/9959160.%30,018768:8./09;8.01/31./2.'')/,+,*)/049846,))-,66465;7-*'(%*,2646'**)'))/030,/,-/)25-*,8./,*))'+..202-)++5///998532/2/1(,/)*/1;.80(('*)()&0(,&$%'+,)%&(%&'')162,+%*%'())-00093./4588805',,.2/7612.*62..&02*'04110/..0)--+..+770.6(*$,*-'(&'*0.847793.../8)/)*19,121347-4*(,711(%$)$(%***,,/0/,./*212-*-*.0*-/.54/4;59987),4-56601/30..2')'-+()+',6226761161591..,(+**&-%+*-*53788894+.012&*))+1,5/943:30418,)*6,8,,/.//<:630(),.042460,0.+.53+4,(/4,%*$'(,(&$''*.:<.552116./0348%5+-.3+'')-985;7+*&(()0-545031/.12731-)')(%('*,96188/:91(.-/()-)&$$$',-16/63*+,71129;62112955420103**)+2-.14*')'0/+'.06632356754,0011:..:.--&'().'*))*)**/6::7:779;313489378'#/.-%&,644320'-$*13.16732301,13,.&.(2/..'*+-+0,--765312/115432641-26,83;;185675-+**%&('/+).70*+/++)1+&('1(*0;7,)'**;5*&&)(4-234-6+,1))++-16.)7.+0238/*+./760/1,3.124*)&)*027;659433,4,,7437;4021/++++,1412/**%(+.,,572813-.6.777.1',+.++5:,09090.0651:;<,/2,**)))%*%'))+*++,,1%'/2$07587666'/)*'*(3.)/3)'///&&)1,46-68./33&&%&'8,688,).)('(%'')0:,/33
@694f320e-d9c0-4432-8b61-a0445968314e ch=214 read=52970 start_time=2019-12-13T12:31:03Z barcode=BC01 runid=2c9cf7bc05858273f10e7d7ec552fc0bd742dc3e
CCTCCTACGGGAGGTATGGAATTTTCAATGGGAAGCCACAGCAAAACAACGCCGCGGCGTGAAGGGAAGAAGGTTTTCGGTTGTGAAACTTCTGTTATAAAAGGAAGAACAGCTACGGAAATGATAGCCGAGTGACAATACTTTATTAGAAGCCACACAGCTAACTACATTGCCAACAACCATAGCAGTAATACATGGAGTAGCAGCATTATCAGATGTGGGCGTAAAGAGGGGCAGGCGGCAGCGGGTCTGTGGTGAAACAAGCTTAACCCCAGTAAGCCATAGAAACCAGGCAGCTAGAGTGCAGGGGAGGATCGTAAAATTCCATGTGTAGCAGTGAAATAAATAGATATATGGAGGAACACCAGTGGCGAAAACGACGATGTACCACAACAGACACTGATCCCAGCGTGGGGAACAAATGGGATTAGATACCTAAACAGTGCCATGATAGTGCTAGAAAATGTTGGATGTCAAAGTTCAGTGCTGCAGTTAACGCAATAGAAATTACCCACTCCACTTGGAAATGCATTTTGAATTCAGAATGAAACTCAAAGGAATTGACGGGGCCCGCACAAGCGGTGGAGCATGTGGTTTAATTCGAAACAGCATGAAGAACCTGGAATGTACTCGCAAAGGCTCAGGATGGAGATAGCTATATGAGGAGATACAGGTGAACATGGTTGTCGTAATGTCGTGGATGTTGAGTTAAGTCCCGCAACGAAGTACCCAGCTATATCGTTAGTTACCATGTTTCAGTTAGGGGACTCTAGCAAGACTACCAGTGACAAGCTGGAGAGGAAGGCAGGATGACATCAAATCATCATGCCCCTTATGACCTGGAGCTACACGTGCTACAATGGATGGTGCAGAAGAGGGAAGCCGCGAGGTGAAAGCAAAACCCATAAAACCATTCTCCAGTTCGGATTATGATCTGCAACTCGACTGCATGAAGTTGGAATCCGCTAGTAATCGCGAATCATGTCGCAGTGAATAATTCTCAGGCCTTATGCCTACTTGTCCACCACGAGAGTGCTTGCAGAAGCCGGTAGCCTAACCTGAAGAGCTGTCTAAGGTGGGATTGATGATTGGGGTGAAGTCGTAACAAGGTAACCGGAAGATAGAGCGACAGGCGTAGGTTCTTTCAAGGCACAAACAGCTTTCTTCGCTGTAATACGTAGCGGG
+
%('-20,3*4.(*($&$%&(+3:<;,%$(')%)('.,&()%+&-1..--,&'&%%+(,./.11-3*.,)+,*2-844(*-+0(,%(+(%'*-,,3510292(,*0-*/4)'*)&*+&+)*%($#%$%+(&&(''&%(&((**,1.-5*'-)&..++((%'&()+')+0%/'$/3-&))%.+&&%#$%'-/.,&--.-,'%$((,'&'&*.+,2&*'**0/74...3:+(&,1///1063.7/+&-&02/001)-*(&)+('.+')+,*'+*.((),),%-0-)'#.-..**))()&&,&+&('*(').+('-2+/(&*%'*0-4/5'('(%,+-/'27-+-((')-,&&6644.25.,2--3.125(,*'+,()44,10,*&$(#''+4/,.'($'%'%((%',/&$$###&(),((&+(,'&%()(/1,*0,*4)%%&$$&#%"'&&++/0)-.*)%&&,-(()%-2*'(*',./:4/2:34*3/113545562-/),-3.,',-**+'*,%%))1)$%&%($'&%%$$$#$$#'$$'%%%'+-,//9:229/2*.+--////3)43+22*%((+-*'*(.*.50/1(/&*,35;;56682)&--*'#$##&,2,,-)'%%&&)*&)(+01%',52-531+()*$')+)**)(%(**/,/)'*'%%&%%'&'$%&##$(*&233),.&,%%&#%%$%%())-/2.-0333+))--*&+)--.*)&$%4*'&&(((+/03+6+(')+&%$%&$(,((*(,,&)36)*1-+&$&''%,(/3/0+$%'(4.31&*,+/'(%+*+4-3*%)/*5578*68,:944.1146(87.'.22257:9632))'*,*((&',,-,--2//*&''0+101.0,)))-/),++-0.,+*',+2,,'*'*/)+87-,3975+3//<760')+2:6/8.24+-**//75405/--*+-($($$$(%%,(2,3310,-./-'*+/,.'**,4.0.*'))&)$*)()+(%%(*'),).56/21/0$1*&$'''(&0++1.*,+''%$&$&&%'+-,,1+,3(2,&/-2-.31.&')'%%&''$*,,*,0004;:623.//1,1/((-('*+/')**.,*-*,,/+,+/1,0/1..32...-299110,'&$'$,(./10')()'*)''+*),'++312-*%$%)$'(..,,(%&$#$$$
@bc5d7bdd-8a43-47b1-9465-21466ae1d144 ch=59 read=145659 start_time=2019-12-13T12:31:02Z barcode=BC01 runid=2c9cf7bc05858273f10e7d7ec552fc0bd742dc3e
CTCTACGGGAGGCAGCAGTGGGGAATATTGCTTTTAATGGGCGCAAGCCCGATACAGCCATGCCGCGTGTATGAAGAAGGCGGGTTCGTAAAGTACTTTCAGCGGGGAGGAAGGGTAAAGTTAATACCTTTGCTCATTGACGTTACCCACAGAAGAAACACCAGTAACTCCGTGCCAGCAGCCGCGGTAATACCGGAGGTGCAAGCGTTAATCAGGAATTACTGGGCGTAAAGCGCACGCAGGCGGTTTGTTAAGTCAGATGTGTAAAATCCCGGGCTCAACCTGGGAACTGCATCTGATACTGTAAGCTTGAGTCTCGTAGAGGGGGGTAGAATTCCAGGTGTAGCGGTGAATGCGTAGAGATCTGGAGGAGGAATACCGGTGGCGAAGGCGGCCCCTGGACGAACTGACGGAGTGCGAAGCGTGGGGAGCAAACAGAGTTAAGATACCCTGGTAGTCCACGCCGTAAACGATGTCGACGGAGGGTTGTGCCCGCGGGCGTGGCTTCCGGAGCTAACGCGTTAAGTCGACCGCCTGGGAAATTACGGCCGCAAAGGTTAAAACTCAAATGAATTGACGGGGGGCCCGCACAAGCGGTGGAGCATGGTTTTAATTCGATGCAGCGCGAAAGAACCTTACCTGGTCTTGACATCCGGAAGTTTTCAGAGATGAGAATGTGCATTCGGGAACCGTGAGACAGGTGCTGCATGGCTGTCGTCAGCTCGTGTTGTGAAATGTTGGGTTAAGTCCCGCAACGAAGCGCAACCCTTATCCTTTGTTGCCAGCGGTCGGGAACTCAAAGGAGACTGCCAGTGATAAACTGGAGGAAGGTGGGGATGACGTCAAGTCATCGCGGCCCGCCCGACCAGGGCTACACGATGCTACAATGGCGCATACAAGAGCGACCTCGCGAAACAGAAGCGGACCTCACATAAAGTGCGTCTGCAGTCCGGATTAAGGTCTGCAACTCGACTCCATGAAGTCGAATCGCTAGTAATCACGTGGACCAGAATGCCACGGTGAATACGTTCCCGGACGCAGCACCGCCCGTCACACCATGGGAGTGGGTTGCAAAAGTAGGTAGCTTAACCTTCGGAGGGCGCTTACCACTTTTGATTCATGACACAGGGTGAGAACTCATAACCGG
+
#&')*-.93(+300443354-3-+32/7-(($%&&-1.396.(..943.0((,&0/,08093:833/../,.-./)*(/-96;546)((,52),++16:/-//089*(/1*1..-+.74+,3..*()''./+/14(6*,.:71:0/9,),&.//(+0*)&*)$%()'(+565669:040-/5.3,2+*14.-/)*'((+*--24//0080-,,&(,'*)*-.0360113/1(''(,,.03/::5,43;5++6.9/9;778:/0)&),22)-.-')&%)2479;::;7.4266665/+,-..275,+)#%$%&&''*,4/52,,+0235)-+&3(5,;)*1:010//,.($&&$*)-.34/-+0379:722-),+,4/37477515/--5)3-1*387*)/011)'610/**'&#((+('*)'+,2586**.11:)++))*/:./),//3;.05;77582--.-38237:1,*)'$''(#')0+//+-3,6/45*'-).,)*)+)**,--/,*+*626.--,0/7/588616.-374/,'+*(*'()0-3,(1*8+2-9;2:7//302<.-*,0,32234/+06+.50-.'1+.1-0,-7:/-..24-4;;+515:4-&)*25%52-,55*&-62111+.-+188521.004,/')),,).<:6..&'(*1,+(*1729/0(/).*47676:890-.04,21222422*+(*)((.0481/00/711)7)*)*/2,+/0;,-'(70/)+03))+5874.++-164'39/2--,+$&1+/0;12:8777:15):1311:99:*/*(+)03685/0,+,.;<;:9:.+,++3+20*.63-112559951-/5297))'((.,)//,-23;5:;9863)()'%--76509008;61/../01,%'&&10377871/0-,.,'*+('(.')84.+',-/8/+-586.,$%(,650(1./8/*&*'-,('*+'+-+)+-37:47.2***-+.13441.,,,,4/,'),-3;;72456;;:;5/1/8866:768572/7/'1+0))%''(*,,6903457656;7:81.&'(144/:../5+,&&&.*+-$(%&-,/()/,+-&(+',*/05163&*'%$#'',1/8965-%''-,'))%%%%&00(-)+++,/
@7da2d026-8dc6-44b1-b770-6dedaef1adc2 ch=473 read=50380 start_time=2019-12-13T12:30:53Z barcode=BC01 runid=2c9cf7bc05858273f10e7d7ec552fc0bd742dc3e
TTCGGTGTACTTCGTTCAGTTACATTGCTGGTGCTGAAGAAGTTGTCGGTGTGTTAACCTGCGCACTGTCTAGCTCTATCTTCCGGTTACCTTGTTACGACTTCACCCCAGTCATGAATCACAAAGTGGTAAGCGCCCTCCCGAAAGGTTAAGCTACCTACTTCTTTGCAACCCACTCCCCGTAGTTGTGACGGGCGGTGTGTACAAGGCCGGGAACGTATTCGTGGCATTCTGATCCACGATTACTAGCGATTCCGACTTCATGGAGTCGAGTTGCAGACTCAATCCGGACTACGACGCTATGAGGTCCGCTTGCTCTCGCGGGTCGCTTCTCTTTGTATGCGCCATTGTAGCACGTGTGTAGCCCTGGTCGTAGGGCCATGATGACGTCCCACCTTCCTCCAGTTTATCACTGGCGGTCTCCTTTGAGTTCCCGGCCGGACCGCTGGCAACAAAGGATAGGGGTTGCGCTCGTTGCGGGACTTAACCCAACATTTCACAACACGAGCTGACGGTAGCCATGCAGCACCTGTCTCACGGTTCCCGAGGCACATTCTCATCTCTAGAAAACTTCCGTGGATGTCAAGACCAGGTGGAGTTCTTCGCGTTACATCGAATTAAACCACATGCTCCACCGCTTGTGCGGGCCCAAATCAATTCGTTTGAGTTTTAACCTTGCGGCCGTACTCTCCCCAGGCGGTCGACTTAACGCGTTAGCTCCGGAAGCCACGCCTCAAGGGCGCAACCTCCCAAGTCGACATCGTTTACGGCGTGGACTACCAGAATTATCTAATCCTGTTTGCTCCCCACGCTTTCGCACCTGAGCGTCGGTCTTCGATCAGGGGCCGCCTTCGCCACCGGTATTCCTCAGATCTCTACGCATTTCACCGCTACACCTGGAATTTACCCCCTCTACGAGACTCAAACGCCGAGCATCAGATGCAGTTCCCAAGGTTGAGCCCGGGATTTCACATCTGACTTAACAAACCGCCTGCGTGCGCTTTACGCCCAGTAATTCCGATTAACGCTTGCACCCTCCGTATTACCGCGGCTGCTGGCGGGAGTTAACCAGTGCTTCTTCTGCAGGTAACGTCAATGAGTAAGGCATTAACTTGCCTCCTTCACTCCCCGCTGAAAGTACTTTACAACCCGAGGCCTTCTTCATACACTGGCATGGCTGCATCGGGCTTTGCGCCCATTGTGCAATATTATTCCCCCTGCTGCCTCCGTAG
+
#"%-%,$-(-09745;8031:/0'1**-89:;6651/1'+-+.7./0+02(-(*-)+*1,,-,+$&'(/-$$(,)***+89683322601444/05/00366;67/7:8,1798977:2//0269122:78401035.+75,),4'/+:<69.3354932257./50*.//.;2+,.,54++//.80/.4488;;.-*&)+.236966185*:/3/.033/.1*-.8001;177/01*'*)+,4...%3356;<996466877851&(*2-.40902))16793<63'3-453,)/**%''+,2+13,-3+(-'%&()/129/-++.34486823;3/0456778:745'&(*-,01211&&()17227;;:10*+/03811)''&%(*+34.+477:6972-&,.97//235423.'+))*3*)4)('-2:7:125434:775++3-32-'-/3)4.83)'66823&*&*)444;35282-%%%/(3-(-5383<7...011.3+*444431-)&--/5.0%,+++-/0)*.59101.73+,(%&',*21334;20-)-1230&&,.44,.629337;686892-.037)0**)0(,7867;0.((,/%+(,/+*)-+1;775---11222502612050016/62-1.),,+--,0.+&).+)*)28:+.8.8092206360//.-,)3:<2.0772:775454859577.210,018&0,01.3:5778:87+(.344*478473.5)-0./25/637755<;*2/9/008:985212-*'&0+./5621148651;3+-.1;<4.0..2:02+-/9;87649799)46-/920%'(())+(,))067<::;</,5+7/13545.4))-77666567857<;6589&'('+,2956,3+383/.853.,54.4--01239*860(.)&%))(0/01497:488<19+-'/+/5/.2./()+.)-99.-01153..+/-8-01:69419<:333320/,,+,(,)+(&'$&)++010+(.0.3,-+5)./14;7526*0+.3/3:97/5..-350/*')(')-4/(13-00*+/4/71/-,.(03/13204,5+++,-*.0)'%'-(0('.*&,+,-&',))-1.43*)431/3-../-7:<1,3,3,(&(+*896<77<76*++&(#%&)'*/12239987&45267)(4./6,(0*((),-4,-+.**..732-,,..+.(',))(&&
@f0902b63-3079-405f-ac0e-d620035c32f1 ch=211 read=99378 start_time=2019-12-13T12:30:43Z barcode=BC01 runid=2c9cf7bc05858273f10e7d7ec552fc0bd742dc3e
CTCCTACGGGAGGCAGCAGTAAGAATTTTCGGCAATGGAAACCCTGACCGAGCAACGCCGCGAAGGAAAAGAAGGTTTTCGGATTGTAAACTTCTGTTATAAAGGAAGAACGGCGGCTACAGGAAATGGTAGCCAGTGACGGTACTTTTATTAAGCCGGCTAACTCGTGCCAGCAGCCCGCGACCAGCCGGTGGCGTGTCCGGGTGCGGGCGTAAAGAACGAGCGGCAGCAGGGTCTGTGGTGAAAGCCTGAAGCTTAACTGGTAAGCGTAAAGCCAGGCAGCTAGAGTGCAGGAGGATCGTGGAATTCCATGTGTAGCGGTGAAATGCGTAGTATGGAGAAATTTTTTTAATTGGCGAAAGGCGACGATGGCTGCAGCGGCGCTCAGTCCCGAAAGCGTGGGGAGCAAATAGGATTAAGATACCCTGGCGGTCACGCGTAGGCGATGATTTTCAGTGTTGGATGTCCAAGTTCGGTGCTGCAGTTAACGCAATAGTACTCCCGCCTGGTAATTACGTTCGCAAAATGAAACTCAAAAGGAATTGACGGGGAGCCCGCACACAAGCGGTGCGTATGGTTTAATTCGAAACAACGCGAAGAACCTTACCGAATGTGACGCCTCGCCAAAGGCAGAGATGGAGGGTGGCTATATGAGATACAGGTGGTACATGGTTGTCGTCAGCTCGTCATTAGAGATGTTGGGTTAAGTCCCGCAACGGAAAGCGACGCTATCGTTGCCGTAATTCAGTTAGGGGACTCTGCTTGAGACTGCCAGTGACAAGCTGGAGGAAGGCGGGGATGACGTCAAATCATCGCGCACCCCTTGCGGCACGAACACACGTGTGCTACAATGGATGGTGCAGAAATGAAGCCGCGGGCGGCAAAACCGCCGTATTCTCAGTTCGGTTATAGTGCGGCTCGACTACATAGAGGTTTAGAATCCCTTCGTAATGCGGTCGTATCGCATTGAATACGTTCTCGGGCCGCGCGCAACCCGTCACACCACGAGAGTTGATAACACCCGAAGCCGGTGGCTGCCGCAAGGAAGGAGCTGCGTCTAAGGTGGGGATTGATGATTGGGGTGAAGTCGTAGCGGGTAACGG
+
..03124.91,,--234-,-2*&*-,592+.353;44,'*+-4/--510,.'-.888:.*')&*+/,4+)%,,*0-:98313/0)),/2/,0119080-*/-,/.-,*)1+*.-/.-))*&('/++.+*)('9--.//.666*'(+/4*-3544*,0'%**&#$%&%*&&+*-0-).:/+-*%%%(#&$(&&*%$%%&)+&21+('$(+0..348'(%$%&%*)*4.,/1/-76.0/0-.--..9801614+-'())5-**(%(/0%)&$%))#)*'03++***1,,,,-3541+*/,.14962102229//..,,&-+,2/.+/*+'%%#$%&%)(,+'))/*05::3)/%+$(*+)++)(..4744*())(-25000,.)&%%'*)*,1,)**)+.145:6*(+*0294*47*4*+()+9.30$$(/**042')**,.&(*,,%&&#)%()'')-,,,+.4586:*3-//6)*'%%&%%$%'*.17432/3-(((&&'+7/+.510)')))(+.29<87831)+))27/00418/&+),.-277727;0'/08-+/)-)++-)*-*'%$$$$'*14<909297,*1*)))1/13481164)-++/6)'.,(('$#&*'*+&&&78+),-,+*+-3920.+$''/*./67884/-/),.6575+)%'(1-.34,-188810010460(),&&(,/.*0*1:648471612,-13185014,&(&%(#$'((')((%-,)*&*.(%((2.&+158+,632%&%&($-%+'$)&)*,++).300222,.(*()+*&.52))+-.//+)('(,/2&(*//*.*+)'()&)&'$'&&%'&(%(*))(+,-''+(,2:--6--9:+*'&&#&'.(+530-('$)'&&6:738''%%$)/5555,05<4-/-3*--)0(&%'(((&$$$#&$%%&&+'(2.&',++0)'&'$'').(*+,$&%%$%&&#'#(&%(-&'((/5202.,')%%$))%'''+/+,153424:220+)'*/3-.-130(-*(&*3+.72:0/5.+&&%$)*,),/5((&''&&&$)+,-0+.+,36+)00+,-//09.9710,0,)+-%&$%%(*'%'&)-2
@82b8dbbb-0df3-4452-8166-a8e1092c6328 ch=182 read=196762 start_time=2019-12-13T12:30:30Z barcode=BC01 runid=2c9cf7bc05858273f10e7d7ec552fc0bd742dc3e
CTCTACAGGGGCGCCAGTGGGGAATATTGCACAATGGGCGCAGAAGCCTGATGCTGGCCGCGCGTGTATGAAGAAGGCCTTCAGGTTGTAAAGTACTTTCAGCGGGGAGGAGTAAAGTTAATACCTTTGCTCATTGACGTTACCCGCAGAAGGAGCACCGGCTAACTCCGTGCCAGCAGCCACTTGTGTATACAGAGGTGCAAGCGTTAATGGAATTACTGGGCGTAAAAGCGCGCGCAGGCGTATTAAGTCAGATGTAAATCCCCGGGCTCAACCTGGGAACTGCATCCTGATACTGGCAACGAGTCTCGTAGAGGGGTAGAATTCAGGTGTAGCGGTGAAATGCGTAGAGATCTGGAGGAATACCGGTGGCGAAGGCGGCCCTGGACGAAGACTGACGCTCCAGGTGCGAAAGCGTGGGGAGCAAACAGGATTAGATACCCGGGTACGTCCACGCCGTAAACGATGTCGACGGTTTGTGCCCAGCAGAGGCGTGGCTTTGGAGCTAACGCGTTAAGTCGACCGCGCCTGGGGAGTACGGCCGCAAGGTTAAAACTCAAATGAATTGACGGGGGCCCGCACAAGAGCGGTGGAGCATGTGGTTTAATTCGATGCAACGCGAAGAACCTTACCTGGTCTTGACATCCACGGGATTTTCAAGAGATGAGAATGTGCCTTCGGGAACCGTGAGACAGGTGCTGCATGGCTGTCGTCAGCTCGTGTTGTGAAATGTTGGGTTTGAGTCACCAGCAGGCGCAGCGCATCCTTTGTTGCCAGCGGTCCGGCCGGGAACTCAAAGGGAGACTGCCAGTGACCAAACTGGAGGAAGGTGGGGATGACGTCAAAGTCATCATGGCCCCTTACGACCAGGGCTACACACGTGCTACAATGGCGCATACAAAGAAGCGACCTCGAGAGCAAGCGGACCTCATAAAGTGCGTCGTAGTCCGGATCCAGGTCTGCAACTCGACTCCATGAAGTCAGGTCGCTAGTAATCGTGGATCAGAATGCCACGGTGAATACGTTCCCGGGCCTTGTACACACCGCCCGTCACACCATGGGAGTGGGTTGCAAAGAAGTAGGTAGCTTAACCTTCGGGAGGCGCTTACCACTTTGTGATTCGCGGCTGGGGTGAAGTGTAACAAAGGTAACCGCCGG
+
+0.,&&%*-+*'&%%&)1-,73(-/008-,,.2+2,2-*&&&$*&(.53426*)%'%)%%'')673430./,(**+0-438.(,)3*%(/83,./+99-/()*.7:(*)('),-98.4723//3/68+*,.-)1*))0)5.+0:2+.+*0,(,')(+-7,7...4243613'3,*+*)+3-)),(()&&(()./..+0-145723+6**$.%++(3,121497453:65*''&(())3//(-,/)01+-/46./093--,1*,43)*4857:0605+(41/1.,++**-((*--++),,*-(('&**+,/340.),+-).-(/*2+80,524,%,+1311*5-)*957/..,,01/6)'1**..343/3,..,*,/-1+++-3/+4766.+/,++(-'5467/,*,12,+*)+-,-174::+).//<69*04+*2**,3'8+*-3*)&)*),/,-05;58:<;10/.)0./*')((.+)-04-,&(()($*0*/189..,%(*(,-0.+///32:56-07568:/.',20260(&)*(+),+///20/3+7-;;37885:90.0.7-1/7)09;1/:/.../.+'&*+-.0.2-.1)2-0022::/:8:.-)-+3/,0//2,+*1411/.+-/*3/01-7,,-7598-0/+-&2:<0,))('*+224-,/--758:8:8-89-86;96.(5/2'31457856776;9719989821001,3*-3**+,3520/,)+0,5(&$$%%$'+))/++-0*,''*%*+-/))42*04+/-,)-+4..*6358/56/+01428-.20(++/3495-.-('&'16878:6,),(,*+/%.3-0477899933**+-+//...+86,&%%'()349469:7520,,&)*)+-0.0.8007658984899*&((%(*,4..-)')&%&'('*-4116.*&')26,----977765.++.3+&+*&)*+-87/7...6/1..3.,2./.,,/&/(*,())&*0.,++*,6---+)+'.-046/3+7743:6)50447)(*/++.+0(-*0,0.17/58/,/43747940-/*(%*+545;2439*'+,*+)4,,+-')('&,,696/;/(.---,/-+48&.-30,026:;911/1/1/54*('%&('%'/2238(0.559-+$)--5
@0ae9d285-9b41-4041-98ca-5d07d901763c ch=101 read=186343 start_time=2019-12-13T12:30:30Z barcode=BC01 runid=2c9cf7bc05858273f10e7d7ec552fc0bd742dc3e
CTCTACGGGGGGAGGGCAGCAGTGGGAATATTGCACAATGGAAACCTGATGCAGCAACGCCGCGTGGTGAATAGAGTTTTCGGATCGTAAGTGTCTTTGGGAAGATAATGACGGTACCCAGGAGAAGCCACGGCTAACTACGTGCCAGCAGCCGCGGTAATGCGGCGTAGGTGGCGAGCGTTATCGGATTTACTGGGCGTAAAAGGGAGCGTAGGCGGATGATTAAGTGGGATGTGAAATGCCGGGCTCCAGCAGGTGCTGCATTCCAAACTGGTTACATCTAGAGTGCGGGAGAGGAGAATTGGAATTCCTAGTGTAGCGGTGAAATGCGTAGAATTAGGAAGAACACCAGTGGCGAAGAGCGACTCTCTGGACTGTAACTGACGCTGAGGCTCGAAAGCGTGGGAGCAAACAGAGTTAGATACCCTGGTGGTGGTACGCCGTAAACGATGAATACTAGGTGTGGGGGGTTTCCAACACCTCCGTGCCGCCATAACGCATTATTCCGCCTGGGGGTACGGTCGCAAGATTAAAGCCTCAAAGGAATTGACGGGGACCCGCGCAAGTAGCGGGCATGTGGTTTAATTCGAAGCAACGCGAGAACCTTACCTACATGACATCCCTTGCATTACTCTTAATCGAGGAAATCCCTTCGGGGACAAGGTGACAGGTGGTGCATGGTTGTCGTCAGCTCGTGTCGTGAGATGTTGGGTTAAGTCCCGCAACGAGCGCAACCCTTGTCGTTAGTTACTACCATTAAGTTGGGGACTCTGCTTGAGACTGCCTGGGTTAACCAGGAGGAAGGTGGGGATGACGTCAAATCATCATGTGCCTTATGTGTGAGACACACGTGCTACAATGGCTGAGTACAGAGGATGCGATACCGTGAGGTGGAGCCAAACTTTAAAACCAGTCTCAGTTCGGATTGTAGGCTGAAACTCGCCTACATGAAGCTGGAGTTATAGTAATCGCGAATCAGAATGTCGCGGTGAATACGTTCAGGTCTTGTACACACCGCCCGTCACACCATGAGAGTTGTAATACCCGAAGTCCGTGAGCTAACCGCAAGGAGGCAGCGGCCGAAGGTAGGGTCAGCGATTGGGGTGAAGAGATCGTATTTCGTAACCGG
+
(+/),--3931,*-0)1130../560+0/%1'()+..86/*)-*26++*/0/35769736;333,(%'&%(&%&%*-5:612800/(')($&+230;:09,+*()')&$&&(,.+,.-)*-4-+)+(+0.003/..-***,3657<71/-'5&$(')(4-*()('(+.,3..594..345684-/$($.0+*-,-113.3376,*25&+,3978:/6/..342824158<:53-+).7/0'2/)689.:++(.&211285333405/66,1/.+,-&'*,33&,&+)+,)97.-*/+)'*&-'2+1.3*+(&&.0-)%)(/100370-02:96/((.+,25/.+*1++.4*65/:*))('%)+554211,/485766679232320141*(.250-.,/)+/1:<9,-006)0.($&+7+.1758;/.1&&,))(-,++./202-,%'&%+,9;,+*(%+(,(*077:2+2:06'6*1128396+.670-.+$''1,--'&.0587858:853/,'(),3;::2544/.1//4/&,)*,67,0+.-5/338)(57)3:/+.&,,/*,-/011,-09855637133620-+4**+970+++'(0.838334/-+')&'+407**),+-/531223/./-+,((*')()%',*0:2-9;2464-0*,+44/16010/.1/,&()-//02445344563330010-+*//0939/5/5//.61-+10695587565,1+%$%&,.-700-31+,,,06,4,9,+5,.-74..344+*+,,)-,,+,0457:557142,%0)(2--6--,,12-1/224577-;2/02:8,.('%'%''),20/(((**%+.+-'(-9:8,9++4650()*+,2542-)+.1:12.-/6/62.14.30%(64:;855782;<52845587:/158630.1-,'(+100-56..8410.**)+-040//530%('2')&+*-,+-05.-0/00..41-.114/8...9710/.72'-14,1-+,64./*/921;31562301:4201,**.,)'/11+64+*221367577510.-4.2.103,0))*)*-0/703/28-6./)''(%&(--*+0-*0.-,3.(&(&((%'$#&&&+,/8:99/
@2e327cf2-020e-4fbb-b3ae-6b3d1f3fc93b ch=244 read=209066 start_time=2019-12-13T12:30:20Z barcode=BC01 runid=2c9cf7bc05858273f10e7d7ec552fc0bd742dc3e
CCGGTTACCTTGTTGTTGCGACTTCACCCCAGTCATGAATCACAAAATTGGTAGCGCCACTCCCGAAGGTTAAAGCTACCTACTTCTTTTTGCAACCCACTCCCATGGTGTGACGGGCGGTGTGTGTACAGGCCAGACGTATTCACCGTGGCATTCTGATCCACGATTACTATACGATTCCGACTTCATGGAGTCGAGTTGCAGACTCAATCGGACTACACGACGCACTTTGAAAGGTCCGCTTGCTCTCGCGGAGTCGCTTCTCTTTGTATGCCATTGTAGCACGTGTAGCCCTGGTCGTAAGGGCCATGATGACTTGACGTCATCCCCGCCTTCCTCCAGTTTATCACTGGCAGTCTCCTTTGAGTTCCCGGCGGACCGCTGGCAACAAAAGGATAAGGGTTGCGCTCGTTGCGGGACTTAACCCAACATTTCACAACACGAGCTGACAGCGACAGCCATGCGGCACCTGTCTCACGGTTCCCAGGGGCGCATTCTCATCTCTGAAAACTTCCGTGGATGTCAGAGACCAGGTGGAGTTCTTCGCGTTGCATCGAATTAAACCACATGCTCCACCGCTTGTGCCTTCCTCAATTCATTTGAGTTTTTTTTTTTTTTTTTAACCTTGCGACCGTACTCCCCAGGCAGTCGACTTAACGCGTTAGCTCCGGAAACCACGCCTCAAGGGGCACAACCTCCAAAGAGTCGACATCGTTTACGGCGTGGACTACCAGAAATTATCTAATCCTGTTTGCTCCACGCTTTCGCACCTGAGCGTCAGTCTTCGTCAGGGGGCCGCCTTCGCCACCAGTATTCCTCAGATATCTCTACGCATTTCACCGCTACACCTGGAATTCTACCCCCTCTACGAGACTCAAGCTTGCCGGTATCTGCAGTTCCCAGGTTGAGCCCGGGATTTCATCTGACTTAACAAACCGCCTGCGTGCGCTTACGCCCAGTAATTCCGATTAACGCTTGCACCCTCCGTATTACCGCGGCTGCTGGCACGGGTTAGCCGGTCTTCTTCTGCGAAGATGGCGTCAATGGAGCATGAGTATTAACTTTACTCCTTCCTCCCGCTGAAAGTACTTTACAACCCGAAGGCCTTCTTCATACACGCGGCATGGCTGCATCGGGCTTGCGCCATTTACGTACAATATTCCCCACTGCTGCCTGTTAAG
+
,1/234.1)0)',,(*)&&,,14:1,246,-.01.532952.)-/-'-+.-12(),/:&()/*(',+&**.4-&%''+1+)*23952:4/./04343+'('2/+3./,),,011.795786,+**''$*(3832++&%'++190*-.+,0,,,694/-.015/0.-30..+'%#$&-,:/5.02543(1)*(()+00148+3*,0/-1)9/40-,.*&($&+-0()%'*/.&()'+&*/6-,/0+.3535*))'$&(+&()43/-15/(*+.015.7.+()***,0/*((*-71-*033/23*0-,46/1,,.--31:2321488+;73-&/469291.+,-0:/.,,,,,693.22364()0,.06::292-/0(2-497981;201361,(((,+76.6207/3045553811+:9.--0-1,2)13332;5--//32/325776/-)%*,-38-15:37254921171321-)$('(4548-$,,,&%$''-4,+.-04641.+-./,0307556:772/5%%'+,00,/*,)-*-7967<:20/22/0-80(*--21<971--+.6:;8:33:...0*,'*%%#)%'),71<886:7/'/1043:689:66866::3*5+2.5-())22/0221/79-,/:6'7876722232-,*),0/-103-/,+*&)(&))-.,,,),56,.),460501'5-,&'(*,,,--9982:5.-10+,-,32..127++')().*--,././(+++0+,0(.'%)+,1781(*$&%''*1577877859<:778)(49902721+.-*+65*10%6767556-/0/0+(+026/-/(+*0465/44.2545/00-)(.'3,5('-7751,-+(/*'+(*23'-&**3*,5,6155($%*%)*644-)1627,)153+-*)$2.((&&(621.0132369*,((+0-126561.()%#&'*-(%((&+,)+)'-,-,,)$))-+05686237-3.-701600+6/00212-+&+,2/33227815+()*(293401(*&)$*(/+0161:/.)%(%,.,*,,+./0-)-1,*,-24,511+07/+:9.0.*(+%,10.+-.-20-++'2)995;32:4/../',-017.&)*%%&&)+/3(-+,(*)--27)-.'$&%,%(+,+,403,5'$%'&'$&)%(%/&,'%
@6d4a77c5-4577-498f-b26a-e7dcf713d405 ch=134 read=106304 start_time=2019-12-13T12:30:12Z barcode=BC01 runid=2c9cf7bc05858273f10e7d7ec552fc0bd742dc3e
TCACCCCAGTCATGAATCACAAAGTGGTAAGCGCCGCCTCCGAAGAGTTAAGCTACCTACTTCTTTTGCAACCCCTCCCATGGTGTGACGGGCGGTGTGTACAAGGCCGGGAACGTATTCACCGTGGCATTCCTGATCCACGATTACTAGCGATTCCGACTTCATGGAGTCGAGTTACCGAACTCAATCCGGGCTACGACGCACTTTATGAGGTCCGCTTGCTCTCATGAGGTCGCTTCTCTTTGTATGCGCCATTGTAGCACGTGTGTAGCCCTGGTCATGGGGCCATGATGACTTGACGTCATCCCCACCTTCCCTCAGTTTATCACTGGCAGTCTCGCTTTGTTCCCGGCCGGACCGCTGAAGCAGCAAAGGATAAAGAGGTTGCGCTCGTTGCGGGACTTAACCCAACATTTCACAACACAGGCGTGACGGCAGCCATGCAGCACCACCTCACGGTTCCCGAAGGCACATTCTCTCATCTCTGAAAACTTCCGTGGATGTAGACCAGGTAAAAGTTCTTCGCGTTGCATCGAATTAAACCATGCTCCGCTTGTGCGGGCCCAAATCAATTCATTTTGAGTTTTAACCTTGCAGGCGTACTCCCCAGGCAGTCGACTTAACGCGTTAACGGAAGCCACGCCTCGGGGCACAACCTCCAAGTCGACATCGTTTACGGCGTGGACTACCAGGAGATTATCTAATCACACGCTCCCCACGCTTTCGCACCTGAGCGTCAGTCTTCGTCAGAGGGCCGCCTTCGCCACCGGTATTTCCTCAGATCTCTACGCATTCCTGCTTTACGCCTGAATTCCTACCCCTCTACGAGACTCAAGCTTGCCAGTAATGAATGCAGTTCCCAGGTTGAGCCCGGGATTTCACATCTGACTTAACAAACCGCCTGCGCGTGCGCTGCGCCCAGTAATTCCGATTAACGCTTGCACCCTCCGTATTACGGCTGCTGGCAGGTTAGCCGGTGCTTCTTCTGCGGGTAACGTCAATGAGAGCAAAGAGTATTAACTGCTCCCTTCCTCCCCGCTGAAGTGCTTTACAACCCGAAGGCCTTCTTCATACACGCGGCATGAAACGCATCGGGCTTGCGCCCATTGTGCAATATTCCCCACTGCTGCTCCGTAG
+
<-).,,(''854655:21/-44*(+///2//4579&())-)(.5(%*0,5.+010693367:73;9/043,4:5+*16*,;:::9.--.+940+*&'('*%)-02555(,/,+,58416/01:5211///..*)+514)'*,4594.1//02215.2,+/,,/+-.('()()(),.(/+*.52475;2:+).%--,/377-,''))1.337/1441,..7.33646''10.,,-%'*6,605:4,/164689;062.,,,-(-,1,2,+./1:/19::9)6,05428-1)****-+/-/24665/945)*1/3962'')&++0**2036004,+,,*/,&%&$$))//90.06/89878955.')(','129*3.:3/6,*+-,1+(&%&'*'+(((/74.0.7/-+(&/3/4.:;-+/0*)(*%'5.)*0/30'42.4;3711043/+*%*(-,+.)5/:972/0/115)344:/0//265421/01::4136.8//78,4-((',.8-6,,6:-&),668;916926,//36.7*8(;;7153-/2234+*+-./2704-60+&)*+-6:8<948;;,/../861-12-)1,+&&%&$&%()*/0,+08:(677688797:644-2--'&)1.8-0803457/-*35-)(+25.1+.*3..00/066884854',+811,053*(,-5/74+*&)(*+:83920**&*(,..7;6)+-05;8123&3'')-38566--66785334+)*.287:7898<:89635-4---79((++/+./644665878265.('*),,*),'0..+-+4,10/(084.,.1+4++--163.((,/91/6.-.)%&('2.14/33<12+,,-.-,,.90*'*-(-63++,.0370/..0/2.09.9,'+*+*+,)114755525,3.(''*((,*2/-.1:/90-,2/,,./8115612205,)()*,65()%&$-041)'.('()'*/-:9;,)(++.++023.-,/-*&&&&*,04.&%%&(,-,,,.-3144*/;713/:7/)..+,0(**,0-/-124173,,/04344623524631+113593.0,05,*+,,.:(66578/371<9-./%,$&+3.23617:4,15569221/1/0*)
@fe889815-b625-4eec-8e53-c41733e83c57 ch=303 read=187800 start_time=2019-12-13T12:30:10Z barcode=BC01 runid=2c9cf7bc05858273f10e7d7ec552fc0bd742dc3e
CTCCTACGGGAGGCAGCAGTGAATATTGCACAATGGGCGCAAGCCTGATGCAGCCATGCCGCGTGTATGAAGGCCTTCGGGTTGTAAAGAGTACTTTCAGCGGGAGGAAGGGAGTAAAGTTAATACCTTTGCTCATTGACGTTACCCGCAGAAGAAGCACCGGCTAACTCCGTGCCAGCAGCCGCGGTAACACGGAGGTGCAAGCGTTAATCGGAATTACTGGGCGTAAAAGTGCGCAGGCGGTTTGTTAAGTCCAGATGTGAAATCCCCAGGCTCAACCTGGGAACTGCATCTGATACTGGCAAACTTGAGGAGTCTCGTAGAGGGTAGGTGTAGCGGTGAAATGCGTAGAAGTCTGGAGGAATACCGGTGGCGAAGAGCGGCCCCTGGACGAAGACTGACGCTCCAGGTGCAGCGTGGGGAGCAAGCAGGATTAGATACCCTGGTAGTCCACGCCGTAAACGATGTCGGCTTGAGTTGTGCCCTTGAGGCGTGGCTTCCCGGAGCTAACGCGTTAAGTCGACCGCCTGGGGAGTACGGCCGCAGGTTAAAACTCAAATGAATTGACGGGGCCCGCACAAGCGGTGGAGCATGTGGTTTTAATTCGATGCAACGCGAAGAACCTTACCTGGTCTTGACATCCACGGAAGTTTCAGAATGAGAATGCCTTCGGGAACCGTGAGACAGGTGCTGCATGGCTGTCGTCAGCTCGTGTTGTGAAATGTTGGGTTAAAGTCCGCAACGAGCGCAACCCGCTATCGCTGTTGCCAGCGGTCCGGCCGGGAACTCAAAGGAGACTGCCGGTGATAAACTGGAGGAAGGTGGGGATGACGTCAAGTCATCATGGCCCACTTGACCAGGGCTACACATGGCGCATACAAGAAGAAGCGACCTCGCGAGAGCAAAGCGGACCTCATAAGAAGGTGCGTCATGTAGTCCGGATTGGAGTCTGCAAACTCGACTCCATGAAGTCGGAATCGCTAGTAATCGTGGATCAGAATGCCACGGTGAATACGTTCCGGGCCTTGTACACACCCGTCACACCATGGGAGTGAGTTGCAAAAAAAAGTAGGTAGCTTAACGCTTCGGGAGGGCGCTTACCACTTTGTGATTCATGACTGAGGTGAAGTCGTAACAAAGGTAACCGG
+
,/37456252*-/1010+*.(',)*5-,,/,2--09/.&+&-'(1.--(&&%#0,45268+,00041*).)(1/6565*.-.4*,08-%&'&&'45;2/-,.3)(-2,--3/&(*/<4-0.5-./89-80**/0217112/6/-18/*+++2,',+(/(5107-,*3-016-/78;867421-,,-1-3,(+434.,)-+/6889727+5+-,86.8---8960.-/,16/*-+5,5-8;8756;<,513'')/)*-:;7978;212;92'.5229151/-,.-.0/1011+))&((&6,5'&',*')''')(%')//831'('-/&$$%&*((',-+6+*-8212354-,,'&*+.:524438424--),05+*.*)-.1./4<8.)-02/-+-(--.-...116'(6653.,..-+**3,%(*65$3&)-&4)((2001:++01/+-32.-/25;/.7:,42.00350**)('%/0535075((,,/454818006081(0.+,,2584-*+/337/7889983383364((%'',0,5,#%',5-;184,+-0,1.*)606076848;0.9-*+*(,+++5:99:1333410003;<,899:83354474878325//2/0..'/6687772;223889(*-46/7-/99,.-*-21-)))*%,2056/<:28694950/16&0),38855787:965765562233584005.02661+)(%1/(5;0;-.188.33*+&%)*/0079<0&&('./:::94;44;6354957)70957;;1911846(-')*+8999/&--,123803246.,-)++'2*5935667789414-1459855,72;5'(+*./2966256+*('&$'&(112545.5*',($)'(*/30+//&))((*'*14,+-30/48,1(&-2%'')')*6564&.((%,-+((.&8+1-)+,1215.1(,--)%,/16/0/03/.2+/+3--*))%(')//33::::98766;958-*-7:75385566545'(,)--+3,.,.&*&).*/482225:335;**()+%-2;/3747694/*'()4.,,,+/-4/3)*.,*)00%',,/015304712393&+),1;9794331,$))&+*00083703104(-)33;6:61
@e41e0227-30c5-44b7-940f-e34432b18b04 ch=145 read=104697 start_time=2019-12-13T12:30:10Z barcode=BC01 runid=2c9cf7bc05858273f10e7d7ec552fc0bd742dc3e
CTCCATACGGGAGGCAGCAATGGGAATTTTCGGCAATGGGGAAACCTGACCGAGCAACGCCGCGTGAAAGGTTTTCCGGTTAGCAAACTTCTGTTATAAAGGAAGAACAGCGGCTACGAATGGTGGCCGGTGACGATACTTTATTAAAGAAAGCCACGGCTAACTACGTGCCAGCAGCCGCGATACGTAGGTGGCAAGCGTTATCCGGAATTGTGGGCGTAAAGAGGGCAGGCAGCAGGGTCTGTGGTGAAAGCCTGAAGCCTTCCAGTAAGCCATAGAAACCAGCTAGAGTGCAGGAGAGGATCGTGGAATTCCATGTGTAGCGGTGAAATGCGTATGGAGGAACACCAGTGGCGAAAGGCGACGATCTGGCCTGCAACGACGCTGGCGCTCAGTCCAGCGTGGGAGCAAATAGGATTAGATACCCTATTAGTCCGCCGTAAACGATGAGTACTAAGTGTTGGATGTCAAAGTTCAGTGCTGCAGTTAACGCAATAAGTACTCGCCTGAGTAGTACGTTCGCAAGAATGAAACTCAAAGGGGTGACGGGGGCCCGCACAAGCGGTGGAGCATGTGGTTTAATTCGAAGAAGCAACGCGAAGAACATACCAGATCGACATACTCGCAAAGGCTCCAGAGATGGAGAATGGCTATATGAGATACAGGTGGTGCATGGTTGTCGTCAGCTCGTGTCGTGAGATGTTGGGTTAGAATCCCGCAGCGAGCGCAACCCTTATCGTTGAATTCACCATCATTAAGTTGGGGACTCTACTTGAGACTGCCGGTGACAGGCTTCTGGAGGAAGGCGGGGACGATCAAATCATCATGCCCCTTATGACCTGGGCTACACGTGCTACAATGGATGGTGCAGAAATGAGGGAAGCGAAGCCGCGAGGTGAAGCAAAACCCGCCAAAACCATTCTCGAGTTCGGATTGTAGTCTGCAACTCGACTACACATGAAGTTGGAATCGCGTAGTAATCGCGAATCAGCATGTCGCCCGGTGAATACGTTCTCGGGCCTTTGTACACTGCCGTCACCACGAGTTGATAACACCCGAAGCCGGTGGCCTAACCGCAGGAAGGGCGCTGTCTAAGTGGGATTGATGATTGGGGGTGAAGTCGTAACAATAACCGG
+
+-.+%('2+9+),41168.+(&'))./785-'$'(/.*++)$')'8./26811//.,-+.6)*+'')*(,.-460/.,,*+&,./4,/1/25..($&+3,+,--,071+10/60/.)%$&&02-1+3,),/21.,'-*,-..'*+.*($()-(++((+%*'-)($%)./11.,-,*/45+.--,//57.311.71256786:512'.+6,5,.2199;989;*'&..**(,/.)/1'04),*,---4/.+,+)-52504()&%%'(&,,48,.,&%)-094//,%&(+,,2357071,*('''*/,4/.2,6-0)()(-+),./011,+++'&*++)**0*-+/--645,./-0-,,1(+045,,////,7/807684*(++.-+(/)&%((+#'(,%(%(+68;8,+&.5**'89107+-//(/0*')'/--122)/.%-%/*((-/+))+,-775./0/<4;2612205*/99904439:;:',+1/----6//53*/'++5*+/,*&(+.$,(12364/1/-*+1/,,46/3512-(/,*-.450*50,*5.,+*-*3//16450(,-1.,).55:937775*+'&)('+1/302-.2'%.(%((+5&%*)&(),/-*--/()092062/5**)*++.810+')3*)((),-.0101.,1'3+,044/468,635.02686*1347594588865/01+/,).-)6+*,0./'+&*&))'%%%%+*(,/,*1.22,.0''&)&&'.1/14/6/4,.0.*-552553.&&&$%%-))&'+1'20/*'%%%%%/%%).),,+1.3/*)24*/*%*,.81//39957$.+)'.+-/0/11-+-213++')(+,2523585695543+*)&$**%$%&-,'++(*()2,-6+2&&)+*(/*'*5;;719*%%(/876/649<324**-271/9,.-$)'*,4555/7/002201++*&(1.3/-24233876++$%$**.//134.062322.-,+))(,(((*+*.63/0/1:5460466-.1*(.++*-,455,+/.01(-*'+.0011464)5.*)-2/2528301/%%+()'%-+//,3&-',,010,1'''))+51050-.-.-.4.653('(*-'')+,0-*('&*..124
@cebdec83-7631-4ffc-801d-ebec5c213b16 ch=480 read=100769 start_time=2019-12-13T12:30:11Z barcode=BC01 runid=2c9cf7bc05858273f10e7d7ec552fc0bd742dc3e
CTCCCTACGGGAGGCAGCAGTGATTAACCTTTAGCAATAAACAGTTTAACTAAATATACTAACTTAGGGTTGGTCAATTTCGTGCCAGCCACCGCGAGGTCACACCTGATTAACCCAAAGTCAGCAGAAGCCGGCGTAAAGGTGTTTTAGATCACCTCCCCAATAAAGCTAGAACTCACCTGTGAGTTGTAAAAAACTCAGTTGACCTGGAAATGAACTACGAAGTGGCTAGCTTATCTGAACACACAATAGCTAAGATTACTGGGATTAGATACCCCACTATGTAGCCCTAAACCTCAACAGTTAAATCAACAAAACTGCTCGCCAGAACACACGAGCCACAGCTTAAAACTCAAAGGACCTGGCGGTGCTTCATATCCCTCTGGGAGCCTGTTCTTTAGCAATCGATAAACCCCGATCAACCTCCACCTCTTGCTCAGCCTATATACCGCCATCTTTCAACCAAACCCTGACTGCAAAGTAGCCGCAAAGTACCCACGGCGTAAAGACGTTAGGTCAGGGGTGTAGCCCATGAGGTGTAAAGAAATCAGGCTACATTTTCTACGCCAGAAAACCACGATAGCCCATATGAAACTTAAGGGTCGAATTGGTTGTATTAAACTGAATTAGAGTGCTTAGTTGAACAGGGGCCCTGAAGCGCGTACACCGCCCGTCACCTCCTCAGAGTATGCTTCAAAGGACATTTAACTAAAAGCCCTACGCATTTTATATAGAGAGGGAGACAAAGTCGTAACAAGGTAACCGG
+
+,+4)+34(4,+00))'&'$-*+//662,*/(%)-/3/2:71&('-)+&'()(&&&**,*,'''(*--..60*,,'-,760(.+,.,*-/-16***(('()&(%)'&(,.0,)('',1**2-+%&'&**&'))--/,88*')+*2::-/'++**07(-*-).-145*(+,,-14331+,3,-+0-215-0209;<605724632./&%%%+(*-$')&+'(+-2+/.)*&$#%''(+657572.1.,4+)%,-0/4*+/0*,/3;;-9,-)33*2531'('*+,..++*)',23.788528'4-7088(').(/81+*'%&)+,-,.0-3/&-),,0361((&'1,2-985*++(*)+,/17-8,,,(3&(+535653/3/)+'%+(%)58554/*&*$%%%()(('')&(&'$%%&(*,&(*3+.)&+(''&&'(0-*+1.-./0004+)1*..024)0,&+'(-+,0+'('&'%&(('&&*&)()+090*--31($''''),*63++0-0/())+,&,010+)'''/,+,42,0+,0&(-)$((&$%',-.,+..199502.01.5))/650)'')%'/--011(**-./0((%$*'*2*+*%%$&'2),-('&&(2630-,&&'()*...--0..//:10:5++.4+38-.*2,&(,-1301&)+-0/')--327,---,&&%&(,7'//8+07,2/73%)5-.-*-*17-'.5-*+/,3/146+./0-,,++(-0,$')&.4/.43../1221-0//83;39
@208e4c40-468a-48de-82c1-a7144d44f057 ch=342 read=77355 start_time=2019-12-13T12:30:10Z barcode=BC01 runid=2c9cf7bc05858273f10e7d7ec552fc0bd742dc3e
CTCCTACGAAGGAGGGGCAGCAGTGGGGAATATTGCACAATGGGGAAACCCTGATGCAGCAACGCCGTGAGTGATGAAGGTTTTCGGATCGTAAAGCTCTGTCTTTGGGAGATAGTAGCCGGTACACCCAAGGAGGAAGCCACGGCTAACTACGTGCCAGCAGCCGCGGTAATACGTAGGTGGCAGGCGTTATCCGGATTTACTATGGGCGTAAAAGGGCGTAGGCGGATGATTAAGTGGGATGTGAAATGCCGGGCTCAGCGGGTGCTGCACCAAACTGGTTATCTAGAGTGCAGGAGGAGGTGGAATTCCTGGTGTAGCGGTGAAATGCGTAGAGATTGAAGAACACCAGTGGCGAGAGCTGACTCTCTGGACTGTAACTGACGCTGAGGCTCGAAAGCGTGGGGGCAAACAGGATTAGATACCCTGGTAGTCACGCCGTAAACGATGAATACTAGGTGTGGGGTTTCCAACACCTCCGTGCCGCCGCTAACGCATTAAGTATTCCGCCTGGGAGTACGGTCGCAAGATTAAAACTCAAAGGAATTGACGGGGACCCGCACAGAAGTAGCGGGCATGTGGTTTAATTCGAAGCAACGCGAAGAACCTTACCTACATGACATCCCTTGCGTACTGCTTAATCGAAATCCCCTCGGGACAAGGTGACAGGTGGTGCATGGTTGTCGACCAGCTCGTGTCGTGAGGGTGGGTTAAGTCCACAGCAGGCGCAGCCAGCAATCGTTAGTTACTACATTAAAGTTGAGGACTCTAGCAGAGACTGCCTGGGTTAACCAGGAGGAAGGTGGGGATGACGTCAAATCATCATGCCCCCCTTATGTGAGGGCTACACACGTGCTACAATGGCTGGTAGAGAGAGATGCAATACCGTGAGGAGTGGAGCCAAACTTTAAAACCAGTCTCAGTTCGGATTGTAGGCTGAAACTCGCCTGCTTAGAGCTGGAGTTACTAGTAATCCTCGCGAATCAGAATGTCGCGGTGAATACGTTCCCCGGGTCTTGTACACACACCGCCCGTCACACCATGAGAGTTGGCAATACCCGAAGTCCGTGAGCCCAACCACCGCAGAGGCAGCAGCCGAAGGTAAGGGTCAGCGATTGGGAGTGAAGTCTGGCACAAGGTAACCGG
+
)*-/,..1*+/4*-0+)'*10*-0(,44(1.)/.++,.-8/)+)&(+*19,,-.0,*)**2:8552).+,,+*,.-03*5/962/+:299497;0*,./863--+/.6/))-+,$'%'-)%)+')&*-).*,+(*+)*)20'++.*()(((./2978<85734..,)&**6..(6-,2+9/293&%47658331./2/081,-2.12468636:5(*-.+*-/114.5486-8-9-606:./:75+..+*'26)8657,*()&506241+*%&'-34567848510/.,*--2857-*.(%)'&)-''(%&%)(*,*(&)),062,5/..494-,)*'0()--+-2/12512338)(*'%&((*--,./-0584434.-.+)./-()(()30/11'*,&(+.6526/*,.776+89.2/--44349100,./1/2&)+.0(+%,+&'*++,,-55305520.'*')*:04+1(5,25235133884:<785664-11),93.124<97120)(.-((('++569&&+*&+4+27520266:*++%%)&()618;377;201460*/,)**)3%),.110/065;:6;5;6.(0'*.'4&&-05/054./++0/((*,/,016460).5.0+-*,(&(1(4/54-'()&(/5+/2/983512*3+127*0++59844454765,00(&(+'),-9597.-,-/&(,',*.106491730---*51,-017635-'%$*-,.,/9/..8210/.+,1,80-/3-,+.1554,&&&%'(*/,-+,--22-011+,,042/3(+)&%)(-01.98996:98<:333:835292720,-554.**$**0/2,-()%())45/011;/10/.1%$#%((((*+.-776<655;6822*'%'(-1&*--2;984852;<93;502213125<5)1-/1/009;9991:62364.+%$$'$%$**+016,'-0..0*(*./,42(./2201/4110/0876/20.2..240312+/+,&*00/-3.++/1/1/0-3;199,-:8,,+/-222,+*+25,1,/..'.9*(+4/02200*)&.*)+.(,%)-,.)&%&%$$''%/.1...-532+-3,,+&''('.+/30%&'&,)&(///-+)(.--016;66-0
@21b53bae-438e-496f-8fb6-898589a1fff3 ch=126 read=204474 start_time=2019-12-13T12:29:40Z barcode=BC01 runid=2c9cf7bc05858273f10e7d7ec552fc0bd742dc3e
CTCCTCGGGGAGGCAGCAGTGGGAATGTGCACAATGGGCGCAAGCCTGATGCAATGCCATGCCCGCGTGTATGAAGAAGGCCTTCGGGTTGTAAAAAAGTACTTTCCGGCGGGGAGGAAGGTAAAGAGAGTTAGCCACCTTTGCTCATTGACGTTACCCGCAGAAGAAGCACCGGCTAACTCCGTGCCAGCAGCCGCGGTAATACGGAGGGTGCAAGCGTTAATCGGAATTACTGGGCGTAAAGCGCACGCAGGCGGTTTGTTAAGTCAGATGTGAAATCCCCGGGCTCAACCTGGGAACTGCATCTGATACTGGCAAGCGAGTCTCGTAGAGGTAGAATTCCAGGTGTAGCGGTGAAATGCGTAGAGATCTGGAGGAATACCGGTGGCGAAGGCGGCCCCTGGACAGACTGACGCTCAGGTGCGAAAGCGTGGAGCAAGCAGGTTAGATACCCTGGTAGTCCACGCCGTAAACGATGTCGACTTGGAGGTTGTGCCCTTGAGGCGTGGCGCTTCCGGAGCTAACGCGCGTTAAGTCGACCGCCTGGGAAGCCACGGCCGCAAGGTTAAACTCAAATGAATTGACGGGGGGGGCCCGCACAAGCGGTGGAGCATGTGGTTTAATTCGATGCAACGAAGAACCTTACCTGGTCTTGACATCCACGGGAAGTTTTCAGGATGAGAATGTGCCTTCGGGAACCGTGAGACAGGTGCTGCATGGCTGTCGTCAGCTCGTGTTGTGAAATGTTGGGTTAAAGTCCGCAACAGGCGCAATATCCTTTGTTGCCGGTCCGGCCGGGAACTCAAAGGGAGACTGCCAGTGATAAACTGGAGGAAGGTGGGGATGACGTCAAGTCATCATGGCCCACGCCCGACCAGGGCTACACCCGTGCTACAATGGCATACAAAGAGAAGCGACCTCGCGAGAGCAAGCGGACCTCATAAAGTGCGTCGTAGTCCGGATTGGAGTCTGCAACTCCGACTCCATGAAGTCGGAATCGCTAGTAATCGTGGATCAAAGTACCGCGGTGAATACGTTCCCGGGCCTTGTACACCGCCAAATACCATGGGTGGGTTGCAAAAGAAGTAGGTAGCAACCTTCGGGGCGCTACCGCTTTGTGATTCATGACTGGGGTGAAGTCGTAACAAGGTAACCGG
+
'-.4531-2,(,-*--.-/8092+0++-+*++/8724+($0+5+992/-.*')'&$'(,,+67+,7574544238&)*++6:9;90;73;355::71+/1,,.1//('**259+(.)-')('*6-'(&&(-++)-))0,22/*015(3*+*3105019+,,1.1-%*)%'57;4:/-/1-.26/13462232/460/0--/0./251/,')()*-+033342415-8.00/,/563.+*')*+',42/0/1+*0-,3468*-.3.149,,-1/1*-.3)/99.-220241+20*/*++24:54445.---+53320./')*&((+2687-,')&'&+,//0.))071-+,,-4930104,10..+)+++23890--.+6-9;:7:73:3.,3'/+0-188.*/745*+2/11..-/.8)-1122'&(()(/03,)'(1.%-(*-,5.0389::*+05332275'+.3978:;191.//0750-+,,-+-*3/--265*)3,//605824+%'/,03+-++-247411*')16572766742-0529:/-)),)*(%*)10452-53:4/9./66:4102455666+3133+('%%&%()+*(').988-(++662/.3.8426281-(--00+)'),()++-/+)-7.455401//02994+/(+****/;<9-..0)+2212:79949;;<;7:6.12733/',./)34866653486:7800/.,,%**'&(()/9/./'+2))3.:;;7:4921.77*-5(6,/66,*($$%-*,+1-)06,7*+)((1.026291010/6+7-11)&)&,'*1:,30-,..7:288.,5,13/-,.27.77757774+.()-7;942/-48*%(&&%%(,,0281432/,&,.)(+5/***).'%&'(87297/'(&(('')*-:887/1,-+,-4<147999889112;./27878856+47,.+/*:/-*))+45:9/8...))+77998:818000,9-7/0-0.,(,'%')799:99402'&)$/-&,(32,.956934/2(*-387/2/--02125999)****-($&(-))+424543898+&*+())-+))%'**050:2'1)('&')',-%(141-1678<876355+174+,,6000848:985707/395836
@c8d22448-9046-4e17-901d-5059d2bf6fd0 ch=404 read=92849 start_time=2019-12-13T12:29:29Z barcode=BC01 runid=2c9cf7bc05858273f10e7d7ec552fc0bd742dc3e
CTCCTACGGGGAGGCAGCAGTGGGGAATTTTGGACAATGGGCGAAAGCCTGATCCAGCAATGCCGCGTGCAGGATGAAGGCCTTCCGGGTTTGTAAACTGCTTTTGTACGGAACGGCTCCTTCTAACAAGGGGCCCATGGCAGTACCGTAGAATAAGCACCGGCTAACTACGTGCCAGCAGCCGCGGTAGCCATGGAGTGCGAGCGTTAATCGGAATTACTGGGCGTAAAGCGTGCGCGAGCGGTTATGTAAGACGAATGTGAAATCCCGGGCTCAGCCTGGGAACTGCGGCTATGACTGCATGGCTAGAGTACGGTAGAGGGGGGATGGAATTCCGCGTTAGCAGTGAAATGCGTAGATATGCGGAGGAACACCGATGGCGAAGGCAATCCCTGGACTTTCGCGTGCTCATGCGCAACGTGTGAGGAGCAAGCAGGATTAGATACCTGGTAGTCCGCCTAAGCGATGTCAACTGGTTGTTGGGGTGTTTTCTCAGTAACGAAGCTAACGCGTGAAGTTGACCGCCTGGGGAGGTACGGCCGCAAAGGTTGAAACTCAAAGGAATTGACGGGGACCCGCACAAGCGGTGGATGATGTGGTTAATTCGATGCAACGCGAAAAACCTTACCCTGCTGACATGGCAGGAAGTTTCCAGGATGGATTCGTGCTCGAAGAGAACCTGCACACAGGTGCTGCATGGCTGTCGTCGCTCGTGTCGTGAGATGTTGGGTTAAGTCCGCAACGAGCGCAACCCTTGTCATTAGTTGCTACATTCAGTTGAGGCACTCTAATGAGACTGCCGGTGACAAACCGGAGGAAAGTGGGGATGACGTCCTCATGGCCCATATAGGTGGGGCTACGCACGTCATACAATGGTACAGAGGTTGCCAACCCGCGAGAACTAATCCCATAAAACCAGTCGTAGTCCGGATCATGATCTGCGCAACTCGACTGCGTGAAGTCGGGAATCGCTGAAATGACGCGGATCAGCATGCCGCAGTGAATACATTCAGGTCTTACACCGCCCGTCACACCAGCATGGGAGCGGGTCTCGCCAGAAGTAGGTAGCTAACCGCAAGGAGGCGCTTACCACGGCCACGAGGGTTCGTGACTGGGGTGAAGTCGTAACAAGGGTAACCAGG
+
-.1-*+.*79,()0./43'+0.((&&(,7:;29784;4450/&)*(')3./+,-0.(06;7231*))-/)%2830+-*('-+480(3:106))0.541.--08:3,102.(2'%''%%9628/)&$#&&*,/./;++2/'1,.5465).('+4053///34632.1/++/10897:432)264-,-)+),2.''(,$'(*9352343:2910*4.*2**,018333-.46+2331./1*+44+1/0*,+137766&%)**++06--12/.48989-*0610735108-+(&'+'''*,.37788;98-+/)(0.../-*'/038909:;/3/4/392110.(+,-492570-+**+,-99799:94170.+(%'&+,33982./*405:449)(04/(((''%&%*&*.657,.$'(')(&%$'$+.&(*,;)51*/)6,--66,60*.9611,4,(*5-./&*(*--::485459972490./&&'*03.),-)/02,5+*3*+-3:..,./2-1/.:455:576.+2.'%%%))/01:3-/290+2/:+*21*+484)0+.-403443691666-*+/119.-/)+.633000/35137.75:71/5436-,(%%*1683-,'*,/.&#%(-,,,''*0-+34+3-+75-.+-10179.27..0./67333()',1+1&&&%(*,+15689677366;9899873-//03588899:6624450:/97)/26++74+/105117536395;-/---:51:',..--6023393%2-/+*))31323/600045444./.*+(''%(.17768,+-*13,,+283375.+((*/33560/78.%/(*,59458:752//(,)++-015222(&((&*,+-*110:+072:1<92,*&*%'&.13-63-*007:99<5;971665,8*2+;:5&%'#+))%$%()....(),87;97-/.+,2&1)()+1..+&)(&(*(-,219959+-.1377,,-(11419316&383+-2-)-)%'*./33<41321+)2*&&'+119,*++-.**,-7020,&+*&*,-5,-$-.6:74-1/,.)%,.*&-1.-4*&'%$'%&'*(*/,-076352446272..10006((++((&+-1004/1&1*
