# Supplementary material for: De novo species identification using 16S rRNA gene nanopore sequencing
Source: PeerJ. 2020 Oct 21;8:e10029. doi: 10.7717/peerj.10029 (PMC7585375; doi:10.7717/peerj.10029)
Supplement: Supplemental Information 3 [file peerj-08-10029-s003.zip › pass_fastq_runid_2c9cf7bc05858273f10e7d7ec552fc0bd742dc3e_521.fastq]

@cd925f7e-5b72-4853-9007-d92379affb72 ch=257 read=72735 start_time=2019-12-13T12:29:07Z barcode=BC01 runid=2c9cf7bc05858273f10e7d7ec552fc0bd742dc3e
CCGGTTACCTTGTTACGACTTCCACCCCAATCGCTGGCCTACCTTCGGCCGCTGCCTCCTTTGCGGTTAGCTCACGGACTTCGGGTAATTGCCAGCTCTCATGGTGTGACGAAGGCGGTGTGTGCAAGACCGGGAACGTATTCTGCGACATTCTGATTCGCGATTACTGAAGCGCTCAGCTTCATGTAGGCAGAGTTTCAGCCTACAATCCGAACTGAGACTGGTTTTAAAGTTTGGCTCCACCTCTCACGGTATTGCATCTCTCTGTGCAGCCATTTGTAGCTTGCGATGGTGGCCCTACATAAGAGGCATGATGATTTGACGTCATCCCCACCTTCATACCGTTTAAAGCAGGCGGTCTCGCTAGTCCTCAACTTAATGGTAGTAACTAACGACAAAGGGTTGCGCTCGTTGCGGACAACCAACTTTATCTCACGACACGAGCTGGCGACAACCATGCTACCTGTCACCTTGTCCCCAGAGAATTTCCTCGATTAAGAGTAATGCAAGGGATGTCAAGTGTAGAGTGGGTTCTTCGCGTTGCTTCGAATTAAACCACATGCTCCGCTACTTGTGCGGGTCCCCGTCAATTCCTTTGAGTTTAATCTTGCGACCGTATACAGGCGGAATACTTAATGCGTTAGCGGCGGCACGGAGGTGTTGAAACCCCACCTAGTGATCGTTTTACGGCGTGGACTACCAGGGTATCTAATCCTGTTTGCTCCCCACGCTTTTCAAGCCTCAGCGTCAGTTACAGTCAGAGAGTCGCCTTCGCCACTGGTGTTCTTCTAATCTACGCATGCGCTACACTAGAATTTCCACTCCTCTCCTGCGCTCTAGATAACCAGTTTGGAATGCAGCACCCAGTTGAGCCGGGTATTTCACATCCCACTTAATCATCCGCCACATCCTTTACGCCCAGTAAATCGGATAACGCTCATACCTACGTATTACCGCGGCTGCTGGCACGTAGTTAGCCGTGAAACCACTCCTTAAGGTACCGTCATTATCTTCCCCAAAGACAGAGCCTTACGATCCGAAAACCTTCATGCTCACGCGGCGTTGTTGCTGCATCAGGGTTTCCCCCATTGTGCAATATTCCCCACTGCTTTTACTTCCGTGGGAG
+
364037038+6007+,.,134.,)068,142:3453035(+4220.(/-3.3378748/13*%0,44912232677;545832..//*/,/1200.111227789700/-,-'.30675440/&2430163)0..,/.6116.(&)*+.+-54/-&.6.,,0+1-*()())%$%$%%%'*-98+.-12254%&,.-;8/-2351),,3/2-,0453/-).18805<<3.:..3:/407276)+3*-',.1.60-0///999843100.(++--2-08--3+*+++**'%(+'&%&(-)'*0/,0.*&3----,,.-35:0,,,/555/958,'*.,,+&%&'%'(+(,1++1('24,(-,,1'%%$&+2803.,''&0)10()&-3475334112588*,753;45499876;3300,++(.''()+0*((**+%&*+..1122555+3124777:,1$'&$'&&%+20101/-/0;;***+'%(-55264884403***.+0---:85,67/888:5**0-.,+'((%*)-657;:45*0-)+404.%$+&45+0/++-63445;541/*7)'---3;8255:5-.86858/)+55.+/2;/0.-,3;+1299<693)'(&*3200.0*)(,+47577190..2.8608-%',+*+/,//.((,'(/5+'+3.')-)',+./82''*.60/059464058'876034976:531325:3&()+57.*-,.09:2/02&/137%&'()5,./++++995'(-*),,-35/5/.77/%+*1/7113+''&),2(*&$(('#%&')*'*,')-)%)(.2+),(++0()+998773&0//010866656364<;5959986122',)%,),0'((+'(*+/-/;6/-+,.31/&&('0./00562211)-+-12/96/0007/*-/49/-02;858343665'(*,2+,-'*+,4+.*)).++,43*4*)#/),1.8.,),+*+')/'+70125.1/'$(%%%30777+2--.142387/.95.//('))1+-+%'()+,'$*.113;9<8161432)*+./54,3,(-<7811111:27;56<8-69;4+.1//42/2./15566,(+(''211)%%&'&%&%$))('
@d2817b58-501a-4374-82c7-bed616605a8c ch=193 read=1901325 start_time=2019-12-13T12:29:06Z barcode=BC01 runid=2c9cf7bc05858273f10e7d7ec552fc0bd742dc3e
CCGGTTACCTTGTTACGGCTTCACCCCAGTCATGAATCACAAAGTGGTAGCGCCCTCCCGAAGGTTAAGCTACCTACTTCTTTTGCAACCCCTCCCATGGTGTGACGGGCGGTGTGTGTACAAGGCCAGGAACGTATTCACCGTGGCATTCACGGTCTTTACGATTACTGGAGATTCCGACTTCATGGGTCGAGTTGCAGACTCAATCCGGACTACGACGCACTTTATGAGGGTCCGCTTGCTCTCATGAGTCGCTTCTCTTCGCTATGCGCCATTGTAACGTGTGTAGCCCTGGTCGTAAGGGTATGATGACTGACGTCATCCCCACCTTCCTCCAGTTTATCACTGGCAGTCTCCTTTGAGTTCTGAAGCCGGACCGCTGGCAACAAAGGATAAGGGTTGCGCTCGTTGCGGGACTTAATAACATTTCCTGGCGAGCTGACGACAGCCATGCAGCACCTGTCTCACGGTTCCCGAAGGCATTCTCATCTCTGAAAACTTCCGTGGATGTCAAGACCAGGTAAGGTTCTTTACTTGCATCGGGTAAACCACATGCTCCACCGCTTGTGCGGGCCCCGTCAATTCATTGAGTTTTAACTTGCGGCCGTACTCCCCCAGGCGGTCGACTTAACGCGTTAATCCAGGTACGCCTCAGGGCACAACCTCCAAATCGACATCGTTTACGGCGTGGACTACCAGAATTATCTAATCCTGTTTGCTCCCACGCTTTCGCGCACCACCAGTGTCAGTCTTCGTCCAGGGGCCGCCTTCGCCACCGGTATTCCTCAGATCTCTACGCATTTCACCCGCTACACCTGGAATTCTGCACCCCCCCCTCTACGGGACTCCAAGCTTGCCGGTATCAGATGCAGTTCCCAGGTGACTTAACAAACCGCCTGCGTGCGCTTTGCATGGTAATTCCGATTAACGCTTGCACCCTCCCGTATTACCGCTGGCTGCTGGCACGGGTTAGCCGGTGCTTCTTCTGCGGGGTAACGTCAATGAGCAAAGGTATTAACTTTACTCCCTTCCTCCCCGCTGAGAAGTGCTACAACCCGAAGGCCTTCTTCATACGCGGCAAAACGCATCAGGCTTACGCCCATTGTGCAATATTCCCCACTGCTGCCTCCGTAGGAG
+
/))'2*)190:0.:00/+1065,567++-...//3/.-,,693032:32'(*.90/193+-.*/,7.*%'&',1,..113.783)0/-34/((+/-+76:99674514/456010.-,/246/5/40,4080078424../61/)&%'860-.'(&#&'%$%))41//34)''(*7+++).0919862*+,0.0/:45.00115)6+0'3+56-.054301./347///./2**3-)+..+-,-22&&+&/.1166:56224&$$,)+7846;,;+*()'),++)'')+686-.645223((%$)'**,.,,',-5688890928-.063:63.0*,-.<.++<594240/176580581--0000$''$'074;8;910..1015669)6,/+2,.,()0/15579777/.(553,,*)&$&*1,2:*-%$%'+&(.134**'$%%&+-01,1.//014/.-,(++,3;;:66/+-3/-.*(,./5455980,&()&/2414128;,,&*(,//11:36721..111))+'$%)&'''*0((%/(787/,,)(')*,*%(+''(.,1,5*2.21.*+-34:3;0),3-/,49:(.'%&(*+274625112.76:-(-5/4//.4,--/('%%(.,/-&(/'$-**,426:65,-82-//+-)+'/-292206.56984153)*,-+,./8466.7./&-'/./0055;798866<:.3.6;0+3//1;6-()%&&+'%&'&*+,11.---/04739'),-1+-3+,0,417::-00-0..398605.+-00099131204;62).3+*4623/4:6701/21--'()/18.430-/0))-&,,-748(2*)-1--6:*/.//9423544488<42+(,)---+1+7-05:618.0:/2220320))&$&-(+%(.-40902)&,..8.,-00/--/881.9)+374;53-**$*+1224:17.&.*/,/3../.*62223<39;/+,,)30++258888090103519,--0+..1*+41-'+*42*185+),49.,.5/+&,,(3**-()//-1,&'&),235;78:97))(%%(%$&+)'&)*,.2-57/24'*,/80+0.'($&)4+/-5.064*-/-.0.02.95+/312.)
@80ac1b82-6e0b-4172-9e21-466fcfe596ff ch=280 read=100809 start_time=2019-12-13T12:29:05Z barcode=BC01 runid=2c9cf7bc05858273f10e7d7ec552fc0bd742dc3e
CTCCTACGGGAGGCAGCAGTAGGGAATCTTCCACAATGGACGCAAAGTCTGATGGAGCAACGCCGCGTGAGTGAAGAAGGGTTTCGGCTCGTAAAGCTCTGTTGGTAGTGAAAGATAGAGGTAGTAACTGGCTTTATTTGACCAGTACTTGAAAGTCACGGCTAACTACGTGCCAGCAGCCGCGGTAATACGTAGGTGGCAAGCGTTGTCAGATTTATTGGGCGTAAAGGCGAGAGTGCAGGCGGTTCAATAAGTCTGATGTGAAAACCTTCGGCTCAACCGAATTGCATCAGAAACTGTTGAACTTAGTGCAGAAAGAGGAGAGTGGAACTCCATGTGTAGCGGTGGAATGCGTAGATATATGGAAGAACACCAGTGGCGAAGGCAGCTCTCTGGTCTGCAACTGACTCAGCATGGAGTAGCGAACAGGATTATGCCACAGTAGTCCATGCCGTAAGCGATGAGTGCTAAGTGTTGGGAGGTTTCCGCCTCTCCAGTGCTGCAGCTAACGCATTAACACTCCGCCTGGGAGTACGACCGCAAGGTTGAAACTCAAAGGGATTGACGGGGGCCCGCACAAGCGGTGGAGCATGTGGTTTTAATTCGAAGCAACGCGAAGAACCTTACCAGGTCTTGACATCCAGTGCAAACCTAAAGAGATTAGGTGTTCCCTTCGGGGACGCTGAGACCAGTGGTCATGGCTGTCGTCGCTCGTGTCGTGAGATGTTGGGTTAAGTCCGCAACAGGCGCAACCCTTGTCATTAGTTGCCATCATTAAGTTGGGCACTCTAATGAAGCTGCCGGTGACAAACCGGAGGAAGGTGGGGATGACGTCAAGTCATCATGTATATGACCTGGGCTACACGTGCTACAATGGACGGTACAACGAGGAAGCGAACCACCTGCGAAGGCAAGCCTTGGATCTCTGAAAATGGATTCTCAGTTCGGACTGTAGGCTGCAACTCGCCTACACGAAGCTGGAATCGCGTAATCGCGGATCAACACGCCGCGGTGAATACGTTCAGGCCTTGTACACACACCGCCCGTCACACCATGAGGAGTCAGCAACACCCAAGCCGGTGGGATAACCTTTATAAGGTCAGCCGTCCTAGGTAGGACAGATGATTGAAGTCGTAGCACTAAGGTAACCGG
+
,+.-),60;7.,1.&153-4'&))(--.190),--9//:9:481:)+37433543-(.002&28+/56-%&'*01*)(,242;.,0-,)++*.;/.018996261006''--'&(/(''&%1+*-.5-41/+(*+&/.**,/&.$4))*(&*4--.-/0.6//.722/334557...-+32201+),('#(&(()/--4/1757181.17'))4//'3*89:75589)7;7-,)'*//789982::7020/752348:9973)-20,3757/+///96+7+&'%('&)+++&'.3318809019**(()//1+*40('(,-,)'),+32966:7,,+,*+,./)/1/3(1../11..-0334566351478789001+/,)+**-/&./01742344300+/*(%&&'/)(&'*:90%(**0/+(/.0-1)4/22)2/&)'454566;83231/34)(-/01/*-.))+..-,328295.-.5<+63..200-4)*,:86725.)((/)/-0+,,/+0&(*/,(--107.((((6678<4649*6,8,-4,,296:*25:,.5/8:.6::-28+'(&-39694:32--,,-3*.+3.9;..5475,--(,8776-,0-+072+0-(,**(-/1022888:5/.048;:8064+-5('())3-2,64675192-79-59424//41-./+(-+)*6-**-,000678683.,,../8886843.2571:0989:852562-0228*-566921/4.,3.011/.'(*,,.88992:25+0-8075/+-,,,/'+%$&%/047,-'++658<;:;72-.*,,-3,'&+-66340-(**-*+0375&-&%'++0159966/*-,00*-,.047254734;5836313839+)'('+(,*+1)&&*3067-2-,-78;)+/+/,0.63..,)+,)&$$(&2*618(+.<935&).,*-/11./2/30331/0+*+)-,.4125863410**''%&)+029;6641&0-2131+)&))+8952334;8*+55*)5,-.4*0-0/38.,++,,.242462-()*''((*(%(,44038,--*-5586762773033/89121%+1..,.405/7))*.5.3,3-0+,123(.(,51-/0'0''('+---.,,7:892+
@7a4af54b-7871-41d7-a969-16ad87e760b2 ch=280 read=100803 start_time=2019-12-13T12:28:56Z barcode=BC01 runid=2c9cf7bc05858273f10e7d7ec552fc0bd742dc3e
CTCCTACGGGGCGGCAGCGGGGAATGTGTGCACAATGGAAACCCTGATGCAGCAACGCCCGCGGTGATGAAGGTTTTCGGATCGTAAAGCTCTGTCTTTAGGGAAGATAATGACGGTACCCAAGGAGGAAGCCACGGCTAACTACGTGCCAGCAGCCACCCGGTAATACGTAGGTGGCGAGCGTTATCCGGATTTACTGGGCGTAAAAGGGGCGTAGGCGGATGATGATTAAGTGGGATGTAAAATACCCAGGCTCAACTTGGGTGCTGCATTCCAAACTGGTTATCTAGAGTGCAGGAGGTGGAATTCCTGCGGTGAAATGCGTAGAGATTGGAAGAACACGAGTGGCGAGAGCGACTCTGGACTGTAACTGACGCTGAGGCTCGAAAGCGTGGGAGCAAACAGGTTAGATACCCTGTGGTAGTCCACGCCGTAAACGATGAATACTAGGTGTGGGGGGGGTTTCAACACCTCCGCCGCCGCTAACGCATTAAGTATTCCGCCTGGGGGGTACGGTCGCAAGATTAAAACTCAAAGATTGACGGGGACCGCACAGAGTGGCGGGCATGTGGTTTTAATTCGAAGCAGCGAAGAACCTTTACCTACATGACATCCCTTGCATTACTCTTAATCAGGGAAATCCCTTCGGGGACAAGGTGACAGGTGGTGCATAGTTGTCATCAGCTCGTGTCGTGAGATGTTAGGTTAAGTCCGCAACGAGCGCAACCCGCTTGTCGTTAGTTACTACCATTAAGTTGAGGACTCTAGCGAGACTGCCTGGGTTAACCAGGAGGAAGGTGGGGATGACGTCAAATCATGCCCCTTATGTGTAGGGCTACACACGTGCTACAATGGCTGGTACAGAGATGCAATACCGCGAGGTGGAGCCAAACTTTAAAACCAGTCTCAGTTCGGATTGGCCAGGCTGAAACTCGCCTACATGAAGCTGGGTTACTAGTAATCGCGAATCAGAATGTCGCGGTAGACCGCGTTCAGGTCTTGTACACACCGCCCGTCACACCATGAGAGTTGGCAATACCCGAAGTCCGTGAGCCAACCGCAAGGAGGCAGCGGCCGAAAGGTAGGGTCAGCGGTGGGGTGAAGTGTAACAAGGTAACCGG
+
--0/,/206;6601.*((()*'&')$'#*'((./533+%),(+1012851,+-/81-*8+***'&()/.06+4/::504;8995428/*+/188862:7'-2*),+/3292/*0/61-.)).+2,(+*(-)-3/004113/-.-.5678:5564397%.%&(,-/3///223.9-3,,('--.+<.../4-,374/256&,.24784('2441235075:;620*)((/+:-./59,140*+/2,/-//-+*/.1./+'((-63468877885:*::;744001//351/---+-)+)&(%(+-.-3*($#$$&0/4187...-+-('%&,)-(/0,0,*&)&&'),2.,+)'+-77****-83888861-'))(&**+(+)*+6-,1*((549:3)*+1:24.%)),*)12479')+%'**/0861*..0834594/-,-..8/%.-+*/*0-16977/6,4;35-')%)/-/+),')15--438222'/,-/+..1;21./2.-43-+%((20578465.-*6*795*++/,8',%))))+*'+**15*-+2&%(&''4//333,3++,4.54,,90:1-/+)+'+-,,,,//14.8()296.,+-+.5581:../..,5.-+./,2-8-2%&'&+.*)/0)5;6-9;3440.1-***+%'()1985655)512--+&000021245)**)+/.,.5648(161:100560&/0/6()),068668+$(-)+/64471,0,)+.05<77:89-8--%-+.532.$&%**/456,3+*+4,/-6-1-+.2*..*,*)*-4:444+-453526/..//,)01,*-./775247::9/-,+*&(-/583...5//:444:9890-,++,3:4;3+26120-+/-8;33466;9248509<97:322106.1486+0%.+&-,2.+467.6;.-8842610011+0*()-.5)-.(')%*,1.../03284764284334.6,920/1()%(*.2:*-866/8-/-412/2:64;900700239590/.,,1/0-,081104)*---1269621&08001<597210+(&)$00.424-/5'+*/0--()+5575):,4,&)(,,*)//6;8880823;898:
@19b64c73-d86e-4581-86fc-d73443e7c37b ch=187 read=175940 start_time=2019-12-13T12:28:54Z barcode=BC01 runid=2c9cf7bc05858273f10e7d7ec552fc0bd742dc3e
CCGGTTACGCATTTTGACTTCACCCCAATCCTTTGACCCTACCTTCCGGCCATGCCTCCTTGCGGTTAGCTCACGGACTTCGAATTGTTATAGCTCATGGTGTGACGGGCGGTGTGGCCTAAAGACCCGGGAACGTATTCACCGCGACATTCTGATTCGCGATTACGCCTAGCAACTCCAGCTTCATGTAGGCGGTTCAGCCTACAATCAGACTGAACTGGTTTTAAAGTTTGGCTCCACCTCACGTTGTGCATCTCTCTGTACCAGCCATTTGTAGCACGTGTGTAGCCCTACATAAGGGCAGGATTTGACGTCATCCCCACCTTCCTCCTGGATTAGCAGGCGTCTCGCTAAGTCCTCAACTTAATGGTAGTAACTTAACGACAAGGGTTGCGCTCGTTGCGGGACTTAATAACATCTCACGACACGAGCTGACGACAGCCATGCACCTGTCGCCTTGTCCCCGAAGGTTCCTCGATTAAAGAGTAATGCAAAGAGGGATGTCAAGTGTAGGTAAGGTTCTTCGCGTTGCTTCGAATTAAACCACATGCTCCGCTACTTGTGCGGGTCCCCGTCAATTCCTTTGTGAGTTTTAATCTTGCGACCGTACTCCCCAGGCGAATACTTAATGCGTTAGCAGCGGCGAGGTGTTGAAACCCACCTAGTATTCATCGTTTACGGCGTGGACTACCAGGGGTATCTAATCCTGTTTGCTCCCCACGCTTTCCGAGCCTCAGCGTCAGTTACAGTCAGAGGTGCCTTCGCCACTGGTGTTCTTCCTAATCTCTACGCATTTCACCGCTACACTAGGAATTCCCTCTCCTCTCACTCTAGATAACCAGTTTGGAATGCAGCACCCAGTTGAGCCAGGTGAACATCCCACTTAATCATCCGCCTACCGCTCCCTTTACGCCCAGTAAATCCGGATAACGCTCGCCACCTACGTATTACCGCGGCTGCTGGCGTAGTTAGCGGCGGCTTCCTCGCCAGATTTACCGTCATTATCTTCCCCGAACAGAGCTTTACGATCCGAAACCTTCATCACTCACGCGGCGTTGCTGCATCAATTTACATTGTGCAGCATTCCCCTGCTGCCTCCCGTAG
+
56'407*-+,$''(%,-46850875*./.1)&,))*4<0--8986,)&-1*&&"*%&*-*---5/6+**,+...52/,,*/*)*-,(1.(()%&'')*24/025676/4,//2230**&&%**'30950:91920979:73691335;6:<9566:<733/-2-')%''()0/02..//-),050/3-.-10,+-0:++..-((*,603%%)-+*,*,8:29:<.0:/,.;5'*)+01(+434/0.%1'*')'*&+-003662361/461;6,*,+,++24651.),,-42+)-0//-2-+)$)*+198443.(,/,362*-/20.1-+36,+0&-+++,'*)&(+,.;//.6'()+2-0-1.,3-7-122('(')'()6/775773.75.903146-,+5,12;:914/4..++0*.031*,-38784462.0,13674&1:48.1.336843&,*))+(''*'&)&&$*.38460&-'-),()*+-9//089**&10:296:96*,-014763-).10978:2./,3.-.695'&.004;591/..110+1+&'.&)**-013.56.677+125486:7/130--1-,1;<+6/--5833368<595617:9)*745,%-,(+/,1.55506+***&00.7-'&'*+-57.,65.73+++-,*1-.<9785.63/*,*12335;3..,,6/-180045976:666348:/+-+641,(*(*/70.,+-09978.+-./4)+.+*+3229)))0)&(++9<98:<98571408;::.:*+65////**++,33;/1+/7-2723023*.++(.')*++101./1*,)*(,,-.0106/0)0/85**-//(.-,.*/,%-/-;11,5,%,'$'*+)*+,44+*1,.,0114<:03820*0-/*48),3.',*55+'-.3,.,+/021:::94666*,+*102255676;56;0132//2758.-()*066,-***%)''-418./''%(+(/,++267::709//095::;2))9752332273-./1,,$$)))*25;5+340140-.,-,9./.911234,,*+(,.(%&',2''''$%&%))180+++06438085,+2,1
@fb9dc188-4665-4b56-a4ea-b88caa8fb4ef ch=343 read=77928 start_time=2019-12-13T12:28:42Z barcode=BC01 runid=2c9cf7bc05858273f10e7d7ec552fc0bd742dc3e
CCGATTTACCTTGTTACGACCACTGATCATCAATCCCGCCTTAGACAGCTCCTTCCCTTGCGGTTAGGCCACCGGCTTCGGGTGTTATCAACTCTCATTGGTGTGACGGGCGGTGTACAAGGCCCGAGAACGTATTCACCGCGACATGCGGTCGCGATTACTAGCGATTCCAACTTCCGTATAGTCGAGTTGCGGACTACAATCCGAACTGGAATGGTTTTTATGGGTTTGCTTCACCTCGCGGCTTCGCTTCCCTCTGCACCATCCATTTGCTTAGCACGTGTGTAGCCCAGGTCATAAGGGCATGATGATTTGACGTCATCCCATATCCTCCAGCTTGTCACTGGCAGTCTCGCTAAAGTCCCCAATAATGATGTAGCTAACGATAAAGAGTTTGCGCTCGTTGCGGGACTTAACCCAGCATCTCACGACGCGGGCTGACGGCGACAACCATGCCGCACCACCTATCTCATATGGCTATCTCTCCCTCCATCTGGAATATGGAGTATGTCAAGACCTGGTAAGGTTCTTCGCGTTACTTCAATTAAACCACATGCTCCACCCAGCATGCAGGCCCCATCCGTCCTTTGAGTTTCATTCTTGCAGGCAGTACTACTCAGGCCAAGATGCTTATTGCCGTTAACTGCAGCACTTTGAACTTTGACATCAACACTTAGTACTCATCGTTTGCAGCGTGGACTACTAGGGTATCTAATCCTATTTACTCCCACGCTGGGACTGAGCGTCAGTTTACAGGCCAGATCGTCGCCTTCGCCACTGGTGTTCCTCCATATATCTACGCATTTCCACCGCTACACATGATTCCACGATCCTCTGCACTCTGGCTGCTGCCTGGTTTCTATGGCTTGCTGAGTTAAACTTCGGGCTTTCACCACAGACCCTTGCTGCGCCTGCTCCCTCTTCGCCCAATGAATTCCGGATAACGCACCGCCTACGTATTACCGCGGCTGCTGGCGTAGTTATGCATTGAAACTCTAATAAAGTGCCGTCATCGGCTGCCATTTCCGCCTTGGCCGCCGTTCTTCCTTTATAACGAAGTTTACAGTCGAAACCTTCTTCCCTTCGCGGCGTTGCTCGGTCAGGGTTTCCCCGTTGCGGGAATTCCTACTTGCCTCCCGTAGGG
+
*''(11/,-015*/7+-.)*,.,,)+,349889-99+%)%(((-.*$+,,:86296,04,.-2/4)/1,-(**.3-/41)6422183220,+*++-(2,10/,+***.741'-,+,+-7/.)39*+&+/626977;61-&'.+*(.00/(+,+%%,+4-&-&&(-//8/3-,(,002(&)')&&)-*)++7'-(.(4101)*-1&&)11/'''**+/16;7+(-'+0-98.0411%*./0+',*),5/-.4/3;621311/296:9963:,)&,'&)+(*)++,%)))--*(.-126525-68778/01/+18,*+,+557094**22223/.)*,/03+02111-1-..53,4-212+&'&*,,%-'(+801/1.'%%'*/330,/&''(%)*1)(-/334.62./-9.-)((0)7/(('*++,-.*./(,(*')22-.)')*-.-35*5;,,(,%)+.02-,'&&),.2+.,.(33(*-.+*%'-*).3(''%'+$$$$&20))*+0%/1+,+++3/.'(*5)3+<:7;744-5.%-798*/.-((((-+,-+)')2+*3*'$%%&+),&,,+:3+%,,&(*1+*/,*,-3:.02/:0.,+.(-**%&**)*((*-/133*))&$)$,-2,0/*47317171547000&,)1,+.:38::.1252.*+*%(-).-54766577,5:-$0)0/156:3)+,-232)',,0555;421,*+0'$((.0)&((('(76.()+-16332/)65(%0-4415*..3399910-(&((+767642*,/97856846578873,.+,+.940*(0-0577400(())+632+--0358,-*)+&(()++-320*%',+*.,0:2+.(+($%&$#&)&&))708,)'+).78+,1+(*-0(+*066;-4/..0-,'*.+-../4*).-,(&))&)%*$,&2-2-2.474.3)*&*))/(%$)'-)*+(*+(+0801.--4,-.---8,&($$('('*(&(*,'/0-04+,,(230.2%&'+*+*%.)'/7.3*#%&))*(,++1538;7:89..2+*.03/'&*),62*-'$(-&)11+96943436*1-.&'*01.6-++-0,:0:+,0-/90,7:5+/,,-(+-+,2+3+'&''''+0+39-+4*-)(
@7db51265-cde0-4609-950f-39ff113b5055 ch=193 read=1901299 start_time=2019-12-13T12:28:36Z barcode=BC01 runid=2c9cf7bc05858273f10e7d7ec552fc0bd742dc3e
CTCTACGGGAGGCAGCAGTGGGGAATATTGCACAATGGGCGCAAGCCTGATGCAGCCATGCAGTGTATGAAGAGACCTTCGGGTTGTAAAGGAAGTACTTTCGGCGGGAGGAAGGGAGTAAAGTTAATACCTTTGCTCATTGACGTTACCGCAGAGAAACACCGGCTAACTCCGTGCCAGCAGCCGCGGTAATACCGGTACAAGCGTTAATCAGGAATTACGGGCCAGCGCGCAGGCAGTTTGTTAAAGTCAGATGCTTAATCCCGGAGAAATAGCCGCAGGGCGCCTGATGGCGAAGCTTAGTCGCTCGTGGAGGGTAGAATTCAGGTGTAGCGGTGAAATGCGTAGGTCTGGAGAGATACCGGTGTGAAGGCGGCCCCTGGACGAAGACTGACGCTCAGGTACGAAAGCGTGGGAGCAAACAGAGTTAGATACGTGGCGTGCCGTAAACGATCGACTTGGAGGTTGTGCCCTTGAGGCGTGGCTTCCGGAGCTAACGCCGTTCGATCGACCGCCGCAAGTACGGCCGCAAAGGTTAAAACTCAAATGGGGGGCCCGCACAAGCGGTGGAGCATGTGGTTTAATTCGATGCAACGCGAAGAACCTTACCTGGTCTTATCCGGAAGTTTTCAGAGATGAGAATGTGCCTTCGGGAACCGTGAGACAGGTGCTGCATGGCTGTCGTCAGCTCGTGTTGTGAAATGTTGGGTTAAGTCCGCAACGAGCGCAACCCTTATCCTTTGTTGCCAGCGGTCGGCAGAACTCGAGACTGCAGTGACCGGCTGGAGGAAGGTAAAAAAAAAAAAAAAAAAAAGGGATGACGTCAAGTCGCGGCCTTGACCAGGGCTACACGTGCTACAATGGCGCATGCAAAGAGAAGCGACCTCGCGAGAGCAAGCGGACCTCATAAAGTGCGTCGTAGTCGGATTGGAGTCTGCAACTCGACTCCATGAAGTCCAGATCGCTAATGTCGATAGATCGAATACAGTAGACCCACGTTCCAGGCGCTGTACACCGCCCGTCACACCATGGGAAGTGGGTTGCAAAAAAAAAGTAGGTAACCTTCGGGAGGGCGCTTACCACTTTGTGATTCATGACTGGGGTGAAGTCGTAACAAAGGTAACCGG
+
*,.567.8.(,,-++)(*--54++4.-://./0/;22;743458*6;20000-.)3.14*-%''&*(+-31(&(%1,466'875:4338,-((%&(.,4+,(*+-39-)-*,+)-*%(*+4.,/1//-.0/9:/.756013/01535+.-(,.,)&(*+-159/2-,,--.76466995.+*(0,231200:311(/,-&-02(*+2-/)+++'''%-)&')+''#%%&&)'.(.-+'0247+/.:5./86&&/.'',(23+/2,+++&(&&%)$+'#,&'&$&%',,*+,(,+%*'#&,*+.0/%%))(,-+-46011.,.+1-+.8/+*)*+300./8/+,1.,(*&)*1720,)&/*),)+*+-$)+2*.0-,0;7.+05//++*&-1112/,//002/,+.-/14.14,/'&&&)0515**&'/7//02/1)*-*(&&'*.,6*5..,&))00)*(0),,+//-./89+0710.3/0/+/-.,0(,*,+.4554-,()).'((,.-/25130%'*'%)(-(+144-68++,-63881/16.((&%%,07-.3,)--/697212/2/&))7706486<5)3080////,6,,,4237()33030.3941,/-)((*,.),*/-18;//3++(,7/-+,0/.6./1156385061:490011,0).,0/()).18;87789892-/00879/80/%#+4))*:;7650911+-77,.4-.&&+--2//1;3/624403;3-0402:1-11:89,4/+,.13/*'&*).694.++()))(%)*11)*)'&.*+-264836476343231442.+04.%,,01764('((%'%$&%%&'*-2+'1(()%''(+/58.,),)*,1/,/1+%0/2-))')+(+//0579843+))'+84122877755'&0930289888699809*4+1.),'&(+*&'%%')5135-3-*(,0.,*1''*++5)*$$%('//.*+'&*)/&&%$'+(0-,,(/3*(*+006'(551)''#'(,+/737;3221,++0--0/.+)&&+*112:,7.7;:945,(+,./,++.+3.;70:1(+2031000,.1%*051.2679<9662022-2/)*,..,/008310/6(*)+.82548
@a922d84d-9f9c-42bf-8d2b-2e627ba79802 ch=320 read=89284 start_time=2019-12-13T12:28:33Z barcode=BC01 runid=2c9cf7bc05858273f10e7d7ec552fc0bd742dc3e
TTGTGCGTTCCAGTTACGCATTGCTGAACGAAGAGAGTTGTCAGTGTCTTTGTGTTAACCCTGCTTGCCTGTCATCTATCTTCCGGTTTACCTTGTTACGACTTCACCCCAGTCATAGATCACAAGTGGTGACGCCCTCGAAGAGTTAAGCTACCTACTTCTTTTTGCGGCTGCTCGCGGTGTGACGGGCGGGTGTGTACCAAGGCCGGAACCGTATTCACCGTGGCATTCTGATCCACGGTGCCAGTTGACTTCATGGAGTCGAGTTGCAGACTCAATCCGGACTACGACGCGCTTTATGAGGTCCGCTTGCTCTCGAGAGTCGCTTCTCTTTGTAGCCGCCATTTGCCAACGTGTATTAGTAGCCCACAGTCGTAAAGTGCATGATGACTGTCCTGCCTTCCTCAGTTTATCGCGCGGCAGTCCTCCTTCGGTTTGGCCGGACCGCTGGCAGCAAAGGGATAAGGAGTTGCGCTCGTTGCGGGACCCAGCAACATTTCACAGCACGAGGCTGACGGCAATAAAATGCAGCACCTGTCTCACGGTTCCCGAAGGCTACATTCTCATCCTCACCGCCAGAGAAACTTCCGTGGATGTCAAGACCAGGTAAAGGTTCTTCGCGTTTACATCAGATTAAACCACATGCTCCACCGTATTGCATCAATTCGTTGGGTTTAACCTTGCGGCCGTACTCCCCAGGCGATCGACTTAACGCGTGGCTCCGACCGCCTCAAGGGCACAACCTCAAGTCGACATCGTTTACGGCGTGGACTGCCAGGGTATCCAATGTTTATACGCTTTCGCGCCACAGGCGTCAGTCTTCGTCAGGGTACGCCTTCGCCACCGGTATTCATCAGATCTCTACGCATTTCACCCGCTACGCAGATTTACTGCCCCCTCTGCAGGACTCCGGCTTGCCAGTATCAGATGCAGTTCTCCCAGGACAGGCCCGAAGTTTCATCTGACTTAACAAGAGCCGCTTGCGTACGCGCCCAGTAATTCCGTTAACGCTTGCACCCTCCATTATTATTAGCGGCTGCTGGCTGGAGTTAGCCGAGATGCGCTGCTGCGGGTAACGTCAGTAGGCAAAGTGTTAACTTTACTCCCTTCGCCCGCTGAAAGTACTTTTAGCCAGAAGGCGCCATACGCGGCATGGGCTGCATCAGGCTTGCGCCCAGTGCAATGGCCCTGCTGCCTCCCGTGAAG
+
$$&&'(225,*&,8-((')',,--77-/-)*-)*'),-8000,2233.45.,21183232)'&'1)*37.,.-*,-)*.3$&/+*2096...,,'+,'+/24680)-&%$&&,,%%'(+-.%'&%$$$'$&$&&+/+*-*)+))*.4,-$$$%-2//25803;/*&$#(%'%$(&(%&&.'%$++2*533--)++,*--,+40/-/*,+,,.%#&%%/012714-8/-.44+,/730**)(+')'$(,*++-174))+(%'(+''.-8,/+-00.4(:..2/6/2-.-+,1//()'(-(++,,///*%%(+*111'(&%'$$*-$)+/976381&&%$&')+4(*.+('%%$&&'&)&)'%%#&,-3.$'&353'''+%%%$%(-+./-*,)'()&$$*-366924)+-;.+*)&(&'&-.,./0'+-%%-$*)07.)/.4154-/0014'&*(0.5.)6-2/)&)+%(-4.1.23461;01,77.1.&'',*+..18500+,$'%**',*++0./-)(*%$&*''*'*)++(--*+03-.&,*229.3*()()'($'*019987545&(-#%&%(&'&,&))'(/4/4/39<983650-)*/9...-2:(,/9;908//11,/(%0.1311.5/5:8:<121106785,+'&##)$$#%&0-304+%,)((*-.,)0*0+4*.*+0-),()+5-*'%/,0)%*/(&)'',+)(().$(-.0**'+*&*3124*/2)&##%$&(/1,0-11113.475293%-).-./4:874/.-'0+)--)+'-$&&*/-''#&%%$$%.**&+('(-0579:6*./01;976+$'(&%#%#%$%%'$&(%,1&/.*/60*.2*)+00642,111/5:90--9-+03*3'*)**,1)%&'%+141.+0/.0$+.-497'&()*,-.)('.-/7(.-.&+'23/%.1*-%*+''%(0.0+)(('+4,+,*-/-.-0/40.%)%%%24/(&$$$$$$,+-,)//(+./27533--.1-,&()(&'(-24335-5..83+/)%#&'0*.-34260/--()-.-+/**)%%++,+.0')%)*5880189565/*-&)-+1-'&'$+*,('.11*+,::,6*+%&++'+1//4,(*&'*,)'))/4$(((*('%&%')(+&('.*$').-/.-.&./'0-)'&'*+0.('&)%+*()%#&((((,+,.,*-60.0%%)(
@cded2b48-99a6-458f-b3c8-5f3fb0c2c9b5 ch=377 read=148365 start_time=2019-12-13T12:28:33Z barcode=BC01 runid=2c9cf7bc05858273f10e7d7ec552fc0bd742dc3e
TTGGTATGCTTCGTTCAGTTACGTATTGGTTTGAAGAAAGTGTCGTTATTGAGTACTGTCTTATCTACAGGAGGAGGCAGCAGTGGGAATATTGCACAATGGGCGCAAGCCTGATGCAGCCATGCGCGTGTATGAAGAAGGTACTTCCGGGTTGTAAAAAAAATTACTTTCAGCGGGGAGGAAGGGGAGTAAAGTTAATACCTTTGCTCATTGACGTTACCGCAAGAGAAAGCTCAGCTAACTTTCCGTGCCAGCAGTGCGATGAAAATGCGGAGGTGCAGCGTGTCAAGGTTACTGGGGCGTAAAGCGCACGCGGAGGCAGTTTGTTAAAGTCAGATGTGAAATCCCGGGCTCAACCTGGGAACTGCATCTGATACTGGCAAGCGCGGAGTCTCGTAGAGGGTAGGAATTCCAGGTGTGGTGAAATGCGTGAGATCTGGAGGAATACCGGTGGCGAAGAGCGGCCCCTGGACAGACTGACGCTCAGGTGCAGCGTAAGGGGCAAACAGGATTAGATGAAGTGGTCCACGCCGTAAACGTCATCGACTTGGAGGTTGTACCCGCTTGAGGGCGTGGCGGGCTAACGCGTTAAGTCGACCGCCTGGGGAGTACGGCCGCAAAGGTTAAAACTCAAATGAATTGACGGGGGCCCGCACAAGCGGTGGAGCATGTGGTTTAATTCGATGCAACGCGAAGAACCTTACCTGGTCTTGACTGACATCCACGGAAGTTTTCAGAGATGAGAATGTGCCTTCCGGAACCGTAGAGACAGGTGCTGCATGGCTGTCGTCAGCTCGTGTTTGTAAATGTTGAGTTAAGTCCGCAACGAGCGCAACCCTTATCCTTTGTTGCCAGCGGTCCGGCCGGGGCGCTCGAAGGGAGACTGCCGGTGATAAACTGGAGGAAGGTGGGGATGGCGTCAAGTCATGCCCCGACCAGGGGCTACACGTGCTACAATGGCGCATACAAAGAGAAGCGACCTCGCGAGAGCAAAGCGGACCTCACCAAAGTGCGTCGTAGTCCCGGATTGGAGTCTGCAACTCGACTCCATGAAGTCGGAATCGCTAGTAATCGTGGATCAGAGAATGCACCACGGTGAATACGTTCGGGCAGCATGCACACCGCCCGTCACCATGGGGTGGAGTTGCAAAAAAGTAGGTAGCTTAACCTTCGGGGGAGGGGCGCTTACCGCTTTGTAGTTCATGACTGGGGTGAAGTCGTAACAAAGGTAACCGG
+
%)**-*'$)'')),4))%,()*,.(*((%%%%%'($**'$#$''%*%#%%#'&*'+-)+(('%&&%'.%-)%-+'+,,067/10.+++.,039,++,2;3-550-02925;60010,-&1.3706)*+,*))+,.,',)*.(''073.*1.+4,-62806/-(,+((-/-(&%%*30*',*,/-,-+')*1;9-25160237196,/490903,.-+5,/4*+2'&(%)+*%%')(,,+/-)++*-)*-53:1).%&%&)'&)&,,*&$'*+/)+-(++'++((&&'(&*((/**'*.0,.,./2/+*.4-3)-+3)'.-.26:3+1/28+,+)%'-,((%&+,),0,,3/.3:37552224/3025433/**,/&//3-+/3()%%&&%)-/-0443*'..*,'0)1+3,4,+43.-)*10.27-,&,,../+.35::0.5-1436:7.6./1.)+-'$(*35196-*1621%'+)%(+0.008.4:88-&&'-.&%01+&&)978/72+9*)-(.-&%((&*,03'0,4985:<6/,))+021522322.11.801*15/)-//.&-68442/*.&*')'-,,,1..422054,&/868;783.*%&'.00610*/-7+,,+-'687359480/.0424055(19:+46+)1022745-5/1:/0/-422438;;-41:.--//:685/-((+)-2-.--+161311365+&&))(--,,.+.13-3..:;3-*)((+3,-&.,118688616&,-6-9;880+(*(,*,35995134489:9.77679//111/4.,4***(.*(&)(*&..505+/6-02325**34586624)+0,/2()751.3(,30(0+21355477-9/**(233861',,'.,-3+2)&--./23;:868.,0.*3*5148:56848987+&&&()$&$)&&&)*3+))36+12,,(*+1153236:825100124.72)')')+*-99:<:96-,)*(&,,8.+-09031-.+///6/.212334583517'()/&6*/,**,.0.0----.*-/479+,,5+*)4*5.547.--$+'(2/36461233,,)+%''%&%+/+.,4201:7331238(+''#$$&%$(#&'.+)-,-,-012./2+++))2/*+/:162682/*+,2410-%&&'2,+0+212::++)+114.'(%%'.,')0/2.1&&2;36211111465//0.,,-.79;817)//-/60805
@e741fe9b-8e3d-4d3a-9e05-144c1a2faa9b ch=484 read=188311 start_time=2019-12-13T12:28:31Z barcode=BC01 runid=2c9cf7bc05858273f10e7d7ec552fc0bd742dc3e
CCAGTTACCTTATTGCGACTTCACCCCAATCATCAATCCCGCCTTAGACAGCTCCTTCCTTGCGGTTAGGCCACCCGGCTTCAGGTGGTATCGCTCTCGTGGTGCTTGACGGGCGGTATATACAAGGCCGGAGCATATTCACCGCGACATGCTGATTCGCGATTACTGGCGGTCCAACTTCATGTAGTCGGGTTGCAGACTACAATCAGACTGGGGAATGGTTTTATAGGTTTCTTCACGGCCCCTTCCCTCTGCCATCCATTTGCTTAGCGCGTGTGGCCAGGTCGCCAAGGGGCATGATGATTTGACATCATCGCAGCCTTCCCCTCCCAGCTTATCATGGCAGTCTCGCTTCAGAGTCCCAACTTAATGATGGTAACTAACATTAAAGAGGTTGCGCTCGTTGCAGGACTTAAGCAACATCTGCGACTGAGCTGGCGACAACCATACGCCACCTGTATCTCACTGGCTATCTCCATCTCACCGTTGTGCTTGTAAGGTATGTCAAGACCTGGTAGGAGTTCTTCGCGTTGCTTCAGATTCAAACCACGTACTCCACCCTTGTGCAGGCCCGTCAATTCCTTTGGAGTTTCGATTTCTTGCAGACAATGCCTACTCAAGGCCGATGCTTATTGCCGTGCTTCTGGCACTAGACTTTGACGTCAACGCCAGTACTCATCGTTTTACGGCGTGGACTACTAGAATTATCTAATCTGTTGCTCCCCACGCTTTCCGGGACTGAAGAGGCGTCAGTTGCAAATTGTCGCGCCCGCCACTGGTGTTCCTCCATATATCCGCATTTCCGCTGCACATGAGATTCCACGATCCTCTCCTGCACTCTGGCTGCCTGGTTTCGCAAACTTACTGAAGTTAGAAACTGAGCTTTCACCACCAGACCCTTGCGCCTGCTCCCTCTTGCGCCCAATGAATTCCGGATAGCAGCTTGCCACCTACGTAATACCGCGGCTGCTGGCGCGTAGTTAGCCGTAGCTTCTAATAAAATTACCGTCGCTCGGCTGCTGTTTCCTGTAGCCGCCGTTCATCACGCTTTATAACAGAGTTTACAATCCGAAACCTTCTTCCTTCACGCGGCGTTGCTCCCGGTCAGGGTTTCCCCATTGCCGAAAGATTCCTACTGCTGCCCCGTAGGG
+
,*%)3/*,*).&-*$+1..,.((+28-++,+-/0-6*03)#(%'&'++3*0114())-(')+-(.&4)++(*(02)/4--,-(./0'$0(*(&(),)-.3&520&%$('0-693,,($&%((/37.5/3'(&#)&42473*-4*+)(+//791/+*-/*10/./**(+)),(+()'$*('-)*++(()**84/2-1(/+13041801,-16//)*&(+/(,06:,-/)/-24.&*,*%)$$%'(*./.2/)4/-4-18::-::-%%(&&(+))%)$%$&''%'+/2+.+/++17+62/..0/6.92+%+.17788(*'(*1.2641//..(((,,3...'(%*+&++***$$'(%)'))(+-)*'(*(-,,-,23542-0/,/.(*-2,*'%)/,5.0.35866:+-$/-10.0.1&20/5551+%*+&)$&'324/2.))/1238)*%)$+1(),()-/21*,$%%))+-0110210/1**(*,-'*'*&(()$&')&%))1+344345451''%%')%&.:1040'&&/.,/1832,(/'%')'.4,.(.'$%&)'/2*(*)*&-$-++*($+-083;0%%''%'%)-:73*+)/3,../0(-)+*'(%+)&&)&(1+-/0&('*'(''(()%+--.*)'&$#%'%$''%'/1575/00%-1)(.()&$'('*/12996729*()+.,,./51.1)(3()(-0...7+-864-(*($(+023/'+((05-+,'5344***)&'%%*&./*33,'($$$($&)1,.+-1-+250','3)),1..255233313..(,*4<*+)&*.%.)-+-.&(*4,5(')'$+2/.-*+,++,$,*.14655579553)3-($%)+*'%$$)))&)'.--&,)%+,*%(')+)*22-+-(./3:<14.+/()*(%%'(5.+-.-%)&++(-5/(++4,7'9+:9,./(''%%&,/'***).+0,)0,05,,2---3261-*&)(.-1460,.2.-('&&'',,0-06+*(/+3/'*(%&*+)/.0)(*+-8+1./..0237358-/.,$()%)$'.20-0256%'()*64).+++-(&))()3081/73//6.%*'&+(+./1-+.-4/,5/2+),..7/38;6+2;487/,)(%&(2.0)&(&&)'(++*-,0-70+
@b1b9ffd7-fcdb-41da-b279-e37a46b4377b ch=136 read=297618 start_time=2019-12-13T12:28:22Z barcode=BC01 runid=2c9cf7bc05858273f10e7d7ec552fc0bd742dc3e
TTCGTTCAGTTACGTATTGGGTGTAGAAGGGTACGTGGTGTCTTTGTTAACCTGCGCCTGTCGCTCTATCTTCCGGTTACCTTGTTACGACTTCACCCCAATCATCAATCCCACAGCAGACAGCTCCTTCCTTGCGGTTAGGCCAGCTTCCGGGTGTTATCAACTCTCGTGGTGTGACGGGCGAGGTGTACAAAGGCCAGGCGAGAACGTATTCACCGCGCGGTATGCTGATTCGCGATTACTAGCGATTCAACTTCATGTAGTCGAGTTACTGGCTAATCCGAACTGAAATGGTTTTTTTGCCGGGTCTTGCTTCACCTCGCGGCTTCGCTTCCCTCTGCACCATACATTGTAGCACGTGTATTAGCCCAGGTCATAAGAGGCATGATGATTTGACGTCATCCCGCCTTCCTCCAGCTTGTCACTGGCAGTCTCGCTAAGTCACAACAATGATGGTAACTAACGATAAAGGGTTGCGCTCGTTGCGGGACTTAACCCAACATCTCACGACACGAGCTGACGACAACCATGCACCACCTGCTCATATAGCTATCTCTCCATCTCTGGGCCTTTATGAGTATGTCAAGACCTGGTAAGGTTCTTCAGCGTTGCTTCGAATTAAACCACATGCTCCACCGCTTGTGCGGGCCCGTCAATTCCTTTGAGTTTCATTCTTGCGAACGTACACTCCAGAATAGTACTTATTGCGTTAACTGCAGCACTGAACTTTGACATCAACACTTAGTACTCATCGTTTACGGCGTGGACTACTAAATTATCTAATCCTATTTGCTCCCCACGCTTTCCGGGACTGAGCGTCAGTTGCAGGCCAGATCGTCGCCTTCGCCACAGGTGTTCTCCATATATCTACGCATTTCACCGCTACACATGGAATTCCACGATCCTCTCCTGCCTCTAGCTGCCTGGTTTCTATGGCTTACTGAAGTTAAGCTTCAGGCTTTCACCACAGACCCTTGCTGCCGCCTGCTCCTCTTTACGCCCAATAATTCCGGATAACGCTTGCCACCTACGTACACCGCGGCTGCTGGCGTAGTTAGCCGTGGCTTTCAATAAGTACCGTCACTCGGCTGCACCATTTCCTGTAGCCGCCGTTAGCTTCCTTTATAACGAAGTTTACAATCCGAAACCTTCTTCCTTCGCGCGGCGTTGCTCAGTCCAGGGTTTCCCAATTGCCGAAAATTCCCTATGCCTCGAGGGG
+
"#$%%:6,:2:1107,1.-(*)'&((,(,.(%#&'(+,+(--11700/5464-()%((-,2622410134::..&&)()3/7/.14*///3911//380.2/246549/65(()'&%()'0**,-/73:927101%07/()0.-+*(&,&&+/+-%))*--8-,-533-305342/01*585/%)'((,&--.'-'8*$(%&%'03755769<3+.,)+*/*-,,,04;;2:2/+,,'0&*+321235897*2+,3536798898&')1.,)%+**,-6//,-5;90/)'-()+:667<7.%32+6---08//0:305:6831/2.+0.+-331:3.28443464//0/-:/,,//()0322***'.+5((,310181.*+0/9::1110/2:.-.59988/9.-)37;<61.1,*,12611202/2---55644$''+''(,%*++-+1,**.*.01313798221-3(--01:11.33567;262831+,+0)4-)-3164320+-/)*(,(*4545331,54'42,3,-,/7+36102343541&111--***/.)),36454.-.,+-,*-.)+,.84511'(+3888561/*1,1(%%(%'+,07123;8+-*.+1;:9-+,+3/112-,4-561601,4/7-31+(,-'5+:23.82,+0,;61-45/38+.*)16160-&(()(%'*(.*&,&*-3,1300-5-5+0189444-00004123201680:)0.)+--+-542.--..24;:*-+2---1//.0'-//)-)0*098393032*1<0+1-5:;1-0//1;/1**79783201/589)4.3+/*.4/9101..&)%%''*((*:,&'$*''%)*%'+1/0242556896978<83.2636632/0032+0+6.40(+*-.2)*-7764..+++,&.15554,-2.:8-0-1/5316124/-,+2.5,*,*,/(060.82/%(.,.-,.03+,)&&*+274:;:::547,+08,-16/41+1-0857-,*11;290-..1-2822/)()&+)**,3--///03383./+(,0/40+-/.315)$%($+,126(/'+*(+'&)*,'--,&&%*(()/04)(&#$$))*+2.,2$$%&(--,1,+-374'&3&(58255:33&',.0/87;99;964;6331-0/./0<-,,-+45:('-05+8/-((%%/++.61.9871805(&%$%&((/('-848
@5cbe5d7b-30bf-4318-8f92-0a42264a7ece ch=400 read=88293 start_time=2019-12-13T12:28:18Z barcode=BC01 runid=2c9cf7bc05858273f10e7d7ec552fc0bd742dc3e
CCCGGTTGCCTTGTTACGACTTCACCCCAGTCATGAATCACCAAAGGTGGTAAGCGCCACTCCCAGGTTAAATACCTGCTTCTTTGCAACCCACTCCCCATGGTGTGACGGGCGGTGTGTACAAGGCCCAGGAACGTATTCACCGTGGCATTCCTGATCACGATTATAGCGATTCCGACTTCATGGAGTCGAGTTGCAGACTCCAATCCGGACTGACGCACTTTATGAGGTCCGCTTGCTCTCGCGAGTCGCTTCTCTTTGTATGCGCCATTTAGCAGCACGTGTAGCCCTGGTCGTAGGGCCATGATGACTTGACGTCATCCCACCTTCCTCCAGTTTATCACTGGCGATCTCGCTGAGTTCCCGGCCGGACCGCTGGCAACAAGGATAAGGTTGCGCTCGTTGCGGGACTTAACCCAACATTTCACAACTTACAGGCTGACGACAGCCATGCAGCACCTGTCTCACGGTTCGAAGGCACATTCTCATCTCTGAAAACTTCCGTGGATGTCAAGACCAGGTAGAGTTCTTCGCGTTGCATCAGATTAAACCACATGCTCCACCGCTTGTGCGGGCCCCGTCAATTCATTTTGAGTTTTAACCTTGCGGCCGTACTCCCCAGGCGGTCGACTTAACGCGTTAGCTCCGGAAGCCACGCCTCAAGGGCGCACAACCTCCAAGTCGACGTTTACGGCGTGGACTACCAGGGTATCTAATCCTGTTTGCTCCCACGCTTTCGCACCTGAGCGTCAGTCTTCGTCAGGGGGGCCGCCTTCGCCACCGGTATTCCTCAGATCTACGCATTTCACCGCTACACCTGGAATTCTACCCCCCCCCTCTACGAGACTCAAGCTTGCCAGTATCAGATGCAGTTCCCAGGTTGAGCCCGGGGATTTCACATCTGACTTAACAAACCGCCTGCGTGCGCTTGCCGTAGTAATTCCGATTAACGCTTGCACCCTCCGTATTACCGCGGCTGGCACGGAGTTAGCCGGTGCTTCTTCTGCGGGTAACGTCAATGAGCAAGGTATTAACTTTACTCCTTCCTCCCCGCTGAAGAAGTACTTTACAACCCGAAGGCCTTCTTCATACGCGGCATGGCTGCATCAGGCTTGCGCCCATTGTGCAATATTCCCCTGCCTCCGTAAGG
+
73+1/48&3-6-,54*+-+3,7,*-.-(('32/232:42(.)0/*('(,4102()&+,&(*47-(*-0744(('00-'.14,89.*8723;6+/.925/(,-666668:6<:739421.1.184/.24,'6/0//28307.-.428351124/'&'(+,$%(1192**02330404*,349512*.$&&)&&3/;12.121/7'7)86,61++)**1/.(+570-30'00-/,()-/*,--+2/4,(*,-*./8/5.790+--/398::638$#%&&++*00/-+''*3/19:23-,-.698:77101-,''')+4589410,((9-:-:+++,+.0;903889,6*(%&07.0%&+*+3666:1,.1602*.10333;:14004*8-923,/,0,/+-/66/:/-*4/-1-5./.3*/*,-3831+,+**&'-/%*.....772/).8/78990,.*,2)*+.0-,..9869&('-,+$%&/:114578764-/+/()3,89899968689225879.5-+'&&*9<99<:890;0//676)(/-1,;3<:1101.1232/5...6.*3-10531:3)'+,4:6;780<;0.0+3:;,1-2.0;0,.,,*&.'*+.135)+377:5,+)%%%/*,-1.311)+,12.2*1(*0+*,.525.8)362++%+2:7804(..002((+*,11/1/93126947423712/-1-0153546:8499-+/+;6,(.,//74.*+',/475789:967543:689:491886,-2/062:9466+-*0*+,;;:718))+10.,10335;;5478-.2./0240002/3223*523247:2,02446167867825+.11.32*,-009*,.3+41.4527-).60:0/1/7-,/-.(320-+--.6210/103237;:9;68;6786420,'(%"&'&%$$+'2,7/3/./3232306/-.&-0/*16.7.10/783021-+,'(&+++$&*(')-//9--.7.77;430258700-52507000()(24(-()+).*)(**'*,36.16')1;6+,8873/%''(0+-/2*)*1).''(*..3/.0:,).0...)'(,*./22;9:87788169+4+&)+99-*06(/%,%6)0.8..,,+(*)'+4+--&,)
@3b028b87-974e-435b-8c94-e6a023b45c95 ch=474 read=64736 start_time=2019-12-13T12:28:10Z barcode=BC01 runid=2c9cf7bc05858273f10e7d7ec552fc0bd742dc3e
CTCTACGGGAGGCGGCAGTGGGGAATGTGCACAGAGCTATGCCAGTGCAGCAACGCCCGCTTTACGTGAGTGATGAAGGTTTTCCGGATCGTAAGCTCTGTCTTTAGAAGATAATGGCAATTTAGGAGGAAGCCACGGCTCAACTACGTGCCAGCGGCGCGGTAATACGTAGGTGGCGAGCGTTATCCGGATTTACTGGGCGTAAAGGGCGTAGGCGGATGATTAAGTGGGATGCTTGAAATACCGGGCTCAGCAGGTGCTGCATTCCAAACTGGTTATCTAGAGTGCAGGGAGGAGAGTGGAATTCCTGGTGGCGGTGGTAGAGATTGGGAAGAACCCTTGCAGTGGCGAAAGGCGACTCTGGACTGTAACTGACCTTTGGGCTCCGAAAGCGTGGGGAGCAAGCAGGATTAGATGCCCTGGTAGTCCCGCCGTAAACGATGAATACTGGGTGGCCAGGGGGTTTCCTTCCGTGCCGCCCGCTAACCGCATTAAGTATTCCGCCTGGGGAGTACGGTCGCAAGATTAAAACTCAAAGGAATTAGGCGAGGACCCGCACAAGTAGCGGAGCGTAATAGTTTTTTAATTCGAGAGCAGCACGAAGAACATACCTACATGACATCCCTTACGTACTCTTAATCGAGAGTATGGAACAAAGGTGACAGGTGGGTGCATGGTTGTCGTCAGCTCGTGTCGTGGATATTTGGGTTAAGTCCCGCAACAGAGCACCAGCCCTTGTCGTTAGTTACTACCATTAAGTTGGGGACTCTGGCAGGACTGCCTGGGTTAACCAGGAGTGGGGATGACGTCAAATCATCATGCCCCTTATGTAGGGACTGCACACGTGCTACAATGGCTGGTACGAAGTGCAATACCGTGAGGTGGAGCCAAACTTAAAACCAGTCTCAGTTCGGATTGTAGGCTGAAACTCGCCTACCTACATGAAGCTGGAGTTACTAGTAATCGCGAATCAGGATGTCGCAGTGGGAATACGTTCGGGTCTTGTACACACCTTCCCGTCACACCATGAGTTGGCAATTACCAGAGTCCGTGAGCTAACCGCAAAGGAAGTGGCAGCAGCCGAGAAGGTAAGGTCAGCGGTGGGAATTGAGAATCGTAACAAGAGTAACCGGAAGATAGAGCGACAGGCAAAATGGAAGTTAACACAAGGCAGCTCTTCAGCACCAGCAGTATTACGTAACCGCG
+
+-..02'1)&/)(&&%$%*-39+*+*&3&)$$%'%%',&'#%#'&/027.310,..4/%'+,(&*+,**%&)+--)-,31::32*(**/1')/2/0021+3/481%)'+(43/8/01/&((*'(+)'()*3-/.,*3*('&)(2205/71300&-,.,,+/-,7/0/51//(.+-,+'),-/13-*/+/*(31'%+(+22-/820-(+***31,2(+-239-9+-'%*).233-'(%'/92/)4(*.*)+3*(''/,.*($&)&12*)2.)212*.-+.8660.0.--+31('++&('(+/.-.4.18)*/-+)).4((&&&%%)&+)+41.()-,14*''$'%&''+((')+*,./2.....9674-&$%**,'+%&,(+))+(-(%(-*(/02,36-',.04-10,0&8)*'+*(/6'(174001/,,)/.45491--+-.8:8/.+&*+)'*%$#+28;-)0-'%%)-5.2.32*-4*+413*,'%')-,2,(0*+3.6*-92781'&(%(.,778/715/.210;;5668-6+.+&*%,#*'))'/5+07--+.0/+**)+,*2)*,(0)'*%-5/;5;-5469/(($%').++*+()0(+-*'+)*3311&)'&*/23:3-6+.-63323-9,6((&&&'%$%&'-'0029++0*(,.*/*+14(*-58:1503./0/44)*++,*+/33486544(47(2947:23..7-))../5)(%++,4*+'10(+)%*1'4((++3)++,41,1.91,+3*+45/23530-(,-3'345760.0),*-*-5-/,&&$%-0.**2445576:65657745%640*,0.('&&(+%%'/&1/0,.&+%'')+/430312/21,+%)'&'--030,/2.220/2158.05:8<:3122:9(197::989/13;6.1-2.-/.7977+)-('34%&&%),.,'-)((.,*,,(,%(02/.0..,01-1&)),864)+'*,/6658'5650/1++*.)+04)144222(-)+-.+.-&&')'*+--.-0232./.+2*(&*&-)..1+()-021,++&,/,**-0'.(+,)+%('%&'%$()%,0/(%%**(2+/%.++,**+*41-46))*&&(&'**-288552())+,18-6,0-1066%'()+20-%&,.,31-.10*.+,2432001.*&-%)*+-/5+)***2.+,,)&-'(&(*,)('%%$$%
@01a81ea2-664e-4025-b8c4-f96e28cb066f ch=44 read=135492 start_time=2019-12-13T12:28:09Z barcode=BC01 runid=2c9cf7bc05858273f10e7d7ec552fc0bd742dc3e
CCAGTTACCTTGTTACGACTTCACCCCAATCATCAATCCGCAGCAGCTCCACTCCTTGCGGTTAGGCCACCGGCACAGGGTGTTATCAACTCTCATTGGTGTGACCCGGGCGGTGTGTACAAAGGCCCGAGGAGCAATATTCACCGCACTGAGTTCGCGATTACTAGCGATTCCAACTTCATGTAGTCAGTTGCAGACTACAATCCAGACTGAGAATGGTTTTATGGGTTTTGCTTCACCTCGCGGCTTCGCTTCCTCTGCACCATCCATTGTAGCACGTGTGTAGCCCAGGTCATAAAGGGCATGATGATTTGACGTCATCCCCGCCTTCCTCAACTGTCACTGTGATCGCGCTGAAGTCCCCAACTTAATGATGTTAACTAACGATAGGGTTGCGCTCGTTGCGGGATAACAACATCTCGACACGAGCTGACGACAACCATGCACCACCTGTATCTCATATAGCTATCTCTCCATCACTGGAGCCTTTTGTAGGTAATGTCAGGAACATGGTAAGGTTCTTCGCGCGCTTCGAATTAAACCACATGCTCCACCGGCATTGCGGGCCCCGTCAATTCCTTTGAGTTTCATTCTTGCGAACGTACTACTCAGGCGAATTACTTATTGCGTTAACTGCAGCACTGAACTTTGACATCCAACACTTAGTACTCATCGTTTACGGCGGACTACTAGAATTATCTAATCCTATTTGCTCCCCACGCTTTCGGGACTGAGCGTCAGTTGCAGGCCAGATCGTTGCTTTCGCCACTGAGGTGTTCCTCAATATATCTACGCATTTCACCGCTACACATGGAATTCCGATCCTCTCCTGCACTCTAGCTGCCTGGTTTCTATGGCCTGAAGTTAAGGCTTTCACCACAGACCCTTGCCGCCTGCTCCCTCTTTACGCCCAATAATTCCGGATAACTTGCCTTGCCACCTACGTATTACCGCGGCTGCTGGCACGTAGTTAGCGTGGCTTTCTAATAAAGTACCGTCACTCGGCTACACCATTTCATAGCCGCCGTTCTTCCTTTATAATGAAGTTTACAATCGAAAACCTTCTTCCTTCGCGGCGTTGCTCGGTCAGGGTTTTCCCCCATTGCCGAAAATTCCCTACTGCTGCCGCCCGTGGG
+
.2'-26'.3,3/0:133079;94/41.*9.11;746053#+&%%'**+,2$'(1.*--/15/6-.677+-'(%%#$&&'&+,1511+-%(',,0+000526-+(/))02577:988636098)3+7-&('*&(&)''*,4.+(,*&'#&''&%//2+.-.-7-0..--./22/*)(+.4034545610%),90/*-.0..//8402$&.2---)1524:2;<02:9<82;<2/256246857781:).*)'-3-9:,.31115:6;;:78:4400///33330,/0,,**+0032561)+,+('*./0/.8;,,-:8888808:.+077<80-,(&$)*,91420*&'-&'*)(+%%&'')396)2*,---+..20')2*325:2220+',-*/*+-125338//,3-',)()(*&(*)-0()((,*)+02223/-331*..-//+--*1613434677-+-/226688766-2*/.3-012---69-9:/&+)+1,2+(&**'*(&+)'+&-//'.'4.+.5)$%$&%&.-0(,/0308,4)*+(2/123801-'*+&1)+,65+463-01997:;930853+..;4237;36413--05,/+,+).32))'*)'&+%$%4(+/900/4430/4+1--.()/+23,,1,+-7839%3%'%,,.///0367599084/'()+*',(7536751.,0-+-0),504**&-*&&+-,:6.$,*+0511'9978,,&&&'&4152</2'&/191/011-73---9843:;4*-/(+-+-4;65--(,),449::9:9:88<:4-/5,.65,)'%'(*+/05/.+-2766/.11.373442/-*../36-0/48-+))-*'())),+)3,6/.834;8.-.0-//47:<382-/6,.0433/2:*,-77-,3,2.+0419;909&1(-,(('&&''&(*)7:00:/3436-3,)/4--,.//87751.+,-426560/0+,16./73,)+,*352+-1;;88:13551*)(&))+1/2:++$%&%()0487:;8712)&-,+*,'$%(,(+6/,//0-0')5:7296;79::87;3'+)**41:..-0,;6;164-350--28:4+1:569209;9-9.4/**,//48788'122-/,('
@9fdfce44-5992-4d66-b999-c587536b6668 ch=74 read=197246 start_time=2019-12-13T12:28:00Z barcode=BC01 runid=2c9cf7bc05858273f10e7d7ec552fc0bd742dc3e
CGGGAGGCAGCAGTAGAATTTTCGGCAATGGGAAACCTGACCGAGCAACGCCGCGTGAAGGAAGGTTTTCGGATTATGGCTTCTGTTATAAAGGAAAAGGAGCAGCTCACAGAATGGTAGCCCGAGTGAGCCGAGTACTAATTAAAGCCACGGCTAACTTCCACGTGCCAAGCAGCCACTTACTTGGTAATACGTAGGTGGCAAAGCGTTATCCGGAATTATTGGGCGTAAAAGAGGGCAGGCGGCAGCAAGGGTCTGTGGTGAAAGCCTGAAGCTTAACTTCCAGTAAGCCATAGGGTGACGGCTGGGGAAATTAAGGAGAGGATCGTGGAATTCCATGTAGCAGTGAAATGCGTAGATATATGGAGGAACACCAGTGGCGGCGACGATCTGGCCTGCAACTGACGCTCAGTCGAAAGCGTGGGGAACAAATGGGATTAGATACCCTAGTAGTCCCGCCGTAAACGATGAGTATAAGTGTTGGATGTCAAGAGTTCAGTGCTGCAGTTAACGCAATAGAATTACTCCGCCTGAGTAGCAGGTACGTTCGCAAAGGTAGAGCTCAAAGGAATTGACGGGGGCCCGCACAAGCGGTGAATAGTTTTTAATTCCGAGCAACGCGAAGAACCTTACCGGAATATTGACATACTCATAAAAGAGCTCCAGAGATGGAGATAGCTATATGAGATACAGGTGGTGCATAGTTTGTCGTCGAAACTCGTGTCGTGAGATGTTGGAGTTAAGTCCCGCAACGAAGCAACCCTTATCGTTAGTTACCATCATTAAGTTAGGGGACTCTGGCAGAGACTGCAGTGACAAGCTGGAGGAAGGCGGGGATGACGTCAAATCCATCATGCCTATGACCTGGGCTACACACGTGCCACAATGGATGGTGCAGAGGAAGCGAAGCCGCGAGGTGAAACAAAACCCATAAAACCATTCTCAGTTCGGATTACGTAGTCACCGCTCGACTACATGAAGTTGGAATCGCTAGTAATCGCGGTCTTCCTGCTCATCTCTTCTCAGGCCTTGTACACACCGCCCGTCACACCACGAGTTAATGCTTACCCGAAGCCGGTGGCCTAACCGCAAGGAAGGAGCTGTCTAAGGTGGGATTGATGGTTAGGGTGAAGTCGTAACAAGGTAACCGGAAGATGGGAGGCGACAGGCAAGTAGAGTTAACACAAAGACACCGACAACTTTCTGCTTATTAATGGCACG
+
)&37/051-00.-2)*&0'7:;5.://997.')+*37()*25/223152000'&'(1083705+,+4**0'.&4)/00,,-4/4(-2)-.3*,+*1/*'')$'('(+'(**,&+&'+.-/01+)$''('(,%%'%'%*())2)-'*&')+/+1/.10*+0*)+-)5*.+.-,++.8*%(''$&%%)*,-1005/20,1.//+-3**/-50/.4)./,2,4)-./761.-354))(.-***,,1293.0+1-,69530--*20+-*2+383-0,)((*)+)*6,(*+.17136+)))&&%'%'(+))-*)($%$(',*3,,,*14.34456,8+9+;6+2-(%('%*)+68:45685337521+,/1)))+*)(,,(1116/-1.2.32343.9.6/*+./0/..++'()+.228'+)(*(88153('((1;0.251*+0-/1706:')(+,,-7/7+(,1128;;/0,,)))-*()11764:393725,/*((-4<;39:78456233201.03733.%,%*&'*12965842-/.+&%'(&**315;5236:.,,*%)+*0.../*)(++2/0(219<:/-5.)*-/,).-084-'2,&--6<5039756'',)*,4632468.056434027+1----20./382-,,,%'-83*'%+./--+,-/0:/)(*(//''*,./63434/.,,.3249:87.527,8+((((),'('$%&(2389:921/-*,-.922&,/658..47.,.3*-''+').,270,0.,2(*..-1:228:::.7.6..:.'522+76752*.-(%%)/076723643/-*((*:0+/+)2/71*-32-./27783.&(&&)((''().*'(-+.524350-/1642-021461----,.2-1.50::11*/++,+*)*,&..-**()(,,-6+/-6:90<7..*-17-2560/27.25;915*/0))'(*.6+&'((-.1/0-.,,-0-6.,607.41054681112765-*'%&$'&%'&%%%$#%'((+/+/2137503//.652313621;:./801021-(()(,+)*+)&*(,/5-''1(*36:374/.-/868406',***))'().+02+-6,2/5<:718/.-/*/3(0-'*+.2003.,-/2,0-4.288:4-7-,98)-,)+/0345+.571*)**-(*.:/4-..14(+'+.1.,,+2++-2/*+%$$$))&'&&'$&#&$
@5c95acdd-f626-4af5-af7b-c25394e3c9fb ch=357 read=168299 start_time=2019-12-13T12:27:50Z barcode=BC01 runid=2c9cf7bc05858273f10e7d7ec552fc0bd742dc3e
CTCCTACGGGAGGCAGCAGTGAGAGTTCGGCAATGGGGGAAACCCTGACCGAGCAACGCCGCGTGAAGGAAGAAGGTTTTTCGGATTGTAAACTTCTGTTATAAAGGAAGAACGGCAGCTACGGGAAATGGTAGCCGAGTGACAGTACTTTATTAGAAAGCCGGCTAACTACGTGCCAGCAGACGCGGTAATACGTAGGTGGCAAGCGTTATCAAATTGTGGGCGTAAAGGGGAGCAGGCGGCAGCGGGGTCTGTGGTGAAAGCCACCAGAGACTTAGCTTCAGTAAGCCGCCGAAACCAGGCAGCTGGAGTGCAGAAGGGGAGAGGATCGTGGAATTCCATATGTAGCTGGTGAAATGCGTAGATATACGGAGGAGGAACCAGTGGCGAAGGCGACGATCTGGCCTGCAACTGACGCTCAGTCAGCGTGGGGAATGGGATTAGATACCTGGCGATTACGCCGTAAACGCGATGAGTACTAAGTGTTGGATGTCAGAGTTCCAGTGCTGCAGTTAACGCAATAAGTACTCCGCCTGGAGTGAGTACGTTCGCAAGAATGAAACTCAAAGGGAATTGACGGGGGCCCGCACAGGCAGAGGTGGAGCGTAATGGTTTTAATTCGGAAACAACGCGAAAGAACCTTACCAGGTCTTGACATACTCATAAAGGCTCAGAGATGGAGATAGCTATATGAGATACAGGTGGTGCATGGTTGTCGTCAGCTCGTGTCATTGAGATGTTGGGTTGAATCCTGACGCAACCCTTATCGTTAGTTACCATCATTAAGTTGGGGACTCTAGCGAGACTGCCAGTGACAAGCTGGAGGAAGGCGGGGATGACGTCAAATCATCATTACCCCTTATGACCTGGGCTACACGTGCTACAATGGATGGTGCAGAGGAAGCGAAGAGCCGCGGTGAAGCAAAACCCATAAAACCATTCTCAGTTCCGGATTAGCAGTCTGCAGCTCGACTTCACATGAAGTTGGAATCGCTAGTAATCGCAGATCAGCATGTCGCGAGTGAATACGTTCTCGGGCCCTGTACACCGCCCGTCACACCGAGGTTAGTAACACACTGAAGCCGGTGGCCTAACCGCAGGGAAGGGCTGTCTAAGGTGGGATTGATGATTGGGGGGTGAAGTCGTAACAAAGGTAACCGG
+
-10**,0)*1'*02%573,0)*%'%-05/91632782-(,4-18.,,2282638899799/10565102+,&*+'-)277-0*/*3-013:900906-7+)&'((),)2.155'3)%('%$&+/*,1/,,5.*,/4(&()+2-&&))//65,0-0'+2/,.(&&&&+)*+*+3645;345/0/3--,-+3(''+).-/(*.322413248335(+*--%/)123776:)'+6)',,.065-20%('%%+,..****0/-,/.-/7)-3+,)(&'('*$*/4--,,.)$+)')(,((-(-./62)00120*-,202-&'()-+),'-9,,,(),),(4,590.',+**,*%.5/+*3.*-5102243/.&010,/*&2*),6:567-'()+,./018634320345<359-4+**---/28)++-&'),4&0+)&%&09,,2./,0.27/'+'$&,,+*++1976871+'%(%,''(**542+**/4:495:45.2+*+/31--.3554567/:/2)2**00-*,(-+-..3,/32.+&$&&')+,:5684'2*3*.62-&/),05,5*+(,(&/.../,/68029.,-/-0.33%)$&,-/7---')(%&-,189'8,7;7(&')''3,00,,33*((*)&$$'*)(*1/0/70219736763446)3.51;**&*'6-+**++)'%'+-568243-,.)+2229:6655*-2:/5777702--.,--,+$)'**0-5153,60)&$%$+20')%%%-+34:6-4222/31/,2//67/22*0//--3/'062.001/(0///1112138&3350/00/6773/1/,--0/(492.)+,/0789:301435/2%&093*/9/)*)/8044+-04.&(+,074355<:9;7851356*)'(''()+(*)'&,.40/+-)+//&.4:;73;6128:<65879;66802619*1.*41----153---+'*,.31--))'')/,40/080718772/,+(+1:32'(*'-..&%('+,4695)*()*1;9185676//)1)35+''(&,',-(-++),,,.,,.'')--&)%%'&)*+'*%('1*.61843//&&'#*%'%$(1,/*()).1157557*6,64.(./,.-+&-5,391/'*)1,,,7367477;'2,23:/2/2
@6c17bdb1-e16e-4299-b21a-67492d99b061 ch=377 read=148300 start_time=2019-12-13T12:27:45Z barcode=BC01 runid=2c9cf7bc05858273f10e7d7ec552fc0bd742dc3e
CTCCTCGGGGCAGCAGTGGGGAATATTGCTGGAAACCCTGATGCAGCAACGCCGCGTGAGTGATGAAGGTTTTCCGGATCAGTAAGCTCTATGTAACGACGGTACAAGAGGAGAAACGCTAACTACGTGCCAGCAGCCGCGGTAATGCACGTAGGTGGCGAGCGTTATCCAGTTTACTGGGCGTAAAGGGAGCGTAGGCGGATCAGTTAAGTGGGATGTGAAATACCCGGGCTCCAACTTGGGTGCTGCATTCCAAACTGGTTATCTAGAGTTGCAGGAGAGGAGAGTGGAATTCCCTGGTGTAGCGGTGAAATGCGTAGAGATTGGAAGAACACCAGTGGCGAAGGCGACTCTCTGTAACTGACGCTGAGGCTCAGCGTGGGGGTAAAACGGGATTAGATACCCTGGTAGTCCACGCCGTAAACGATGAATACTAGGTGTGGGGTTTCAACACCTCCGTGCCGCCGCTAACGCATTAAGTATTCCGCCTGGGAGTACGGTCGCAAGATTAAAACTCAAAGGAATTGACGGGGACCCGCTGCAAGTAGCGGAGCATGTGGTTTAATTCGAAGCAACGCCTTACCTACACTTGACATCCCTTGCATTACTCTTAATCGAAATCCCTTCGGGGACAAGGTGACAGGTGGTGCATGGTTGTCGTCAGCTCGTGTCGTGAGATGTTGGGTTAAGTCCCGCAACGAGCGCAACCCTTGTCATTTGGGGTTGCACCATTAAGTTGAGGACTCTGGCAGAGACTGCTGGGTTAACCAGGAAGGTGGGGATGACGTCAAATCATCATACCCCTTATGTGTAGGGCACACGTGCTACAATGGCTGGTACAGAGATGCAATACCAGAGGTGGAGACCAAACCAGTCTCGGACGGATTGTAGGCTGAAACTCGCCTACATGAAGCTGGAGTTACTATTAATCGCGAATCGGTGTTGCGGTGAATACGTTCCCGGGTCTTGTACACACCGCCCGTCACACAGAGTTGGCAATACCCGAAGTCCGTGAGCTAACCGCAAAGGGAGGCAGCGGCCGAAGGTAGAGGTCAGCGGTGGGGTGAAGTCGTAACAAGGTAACCGG
+
..78*/*/2((+56012,.3+)00.30'.,-.+41,9-..9:9821012105:/001++**)*,.06263;:04+3-:9/%%'/0*..+%$#$#&(-,'+%%&&')'('*('%%&%&$%%1414454:7671/.,-,*&)',+/8/%+&(*1505-,3-)'0-86:5,-/()180,./600,&&$'&(0/&*,/483;873..)('2635,607-(&%)'+/.*)2/*269794,3*(,(&..2446-,&30142463542/9,-/860/+/''*6841.)-,(((),2//-0124*)&0324/323;:5265,,.20-*%)$)#1.1/++010373671:0.-0*-,/631*)'(&+1934451,,-.).()0,++,,7866-)(215*5':8117//257:<-.7;988673',-/45598040*,/196/4414852,,9;3-:7-*%*+274:969561246-,-/521,%''.++++.61856:741+%')-07;99--/-&'+/.<;269843+))+(3*+,5/5;705:-%('$*3,,))*,-.&*,32+.-61:;5;6;0*1+%+6,3)++()+-401//01020368180/3001.8+,,-/11036*(()%.;.376)292493.+-*,55//2149135882-15/12886,02364421--/.-./776:6874957013:)&(+/.,-04498:7;/--%%%$)-)*0.%&&$'#*4-6.7-213.(0:15863,-*&&%,+,3+)+03100-,--+.-+,(3/06:34667761215.--27623'631).---2754360/,&'),++.24170<-010081-19/-,,*0232811/9/'++.2570-+-1)41+8/00437),$(*4./8./+5---6/83)))(-3/../1-4...773,(,-,+,,,.0.,)%%&''('%*-)--*)--+,20/00/04.*'(.301.6/--/--,19/47.+021/-.+**-+3+2.+4-+.0+)(0,..5588845)+35:278:,**.(*,.150517/1,)(.+(('*-01((((%0)694,,,/+-0.53538:,8.0;8;2:
@d849fe1d-1d41-4ee8-a05b-41d0edc43023 ch=85 read=116504 start_time=2019-12-13T12:27:35Z barcode=BC01 runid=2c9cf7bc05858273f10e7d7ec552fc0bd742dc3e
CTCCTAAAGGCGCAGTGGGAATATTATTGCACAATGGGCGCAAGCCTGATGCAGCCACCGCGTGTATGAAGAAAGGCCTTCGAACGCAAAGTACTTTCAGCGGGAGGAAGAGTAAAAGTTAATACCTTTGCTCATTGACGTTACCCGCAGAAGAAGCTACCAGCTAAACTCGTGCCAGCAGCCGCGGTAATACACGGAGGGTGCAAGCGTTAATCAGAATTACTGGGCGTAAAGCGCACGCGGGCGGTTTGTTAAGTCCAGATGTGTAGAATCCCGGGCTCAACCTGGGGCACATCTGATACTGGCGAAGCTTAGTCTCGTAGAGGGGTAAAATTCCAGGTGTAGCGGTGGAAATGCGAGGATCTGGAGGAGGAATACCGGTGGCGAAGGCGGCCCCTGGACGAAGACTGACGCTCCAGGTGCGAAAGCGTGGGGAGCAAGCAAGTTAGATACCCTGGTAGTCCACGCCGTAAACGATGTCGACTTGGAGGTTGTGCCTTGAGGCGTGGCGCTGGGCTTTAACGCGTTAAGTCGACCGCCACCAGAGTACGGCCGCAAAGAGTTAAAACTCCATGGGTCCAGGCAGGGCCCGCACAGAAGCGGTGAGCATCAATGGTTTAATTAATTGCCGCAAGAAAGAACCTTACCTGGTCTTGACATCCACAGAACTTTCAGAGATGGATTGGTGCCTTCGGGAACTGTAAAGGACAGGTGCTGCATGGCTGTCGTGGCTCGTGTTGTGAAATGTTGGTTAAATTACACCCAGCAGGCGCAACCCCTTATCCTTTGTTGCCAGCGGTCGGCCGGGAACTCAAAGGGAGACTGCCAGTGATAAACTGGAGGAAGGTGGGGATGACGTCAAGTCATCATGAAACGCCCACGACCAGGGCTACGATGCTACAATAAACATACAAAGAGAAGCGACCTCGCGAAACAACGGACCTGTAAAGTGCGTCGTAGTCCGAGGTGGAGTCTGCAACTCGACTCCATGAAGTCGGAATCGCTAGTAATCGCGGATCGAGTACCACGGTGAATACGTTCCCGGGCCTTGTACACACCGCCCGTCACACCGCCGGGGTGGTTGCAAAGAAGTAGAGTGGCAACTTCAGGAGGCGCTTACCACTTTGTGATTCATGACTGGGGTAGAAGTCGTAACAAAGGTAACGG
+
*).((,2,,41661100:9*6/&03(1++,01273%,*)&(-.)103333/,,'+((+.,./23456523)+*.*1/4647*$$%(+*/+'*)*49../11+85..**)'$')-;:0*2-.--./8/68-.05.04002171%07''++.01')-()*,/*,))),2+*,.*'*/82/1/..4+.*3-,7/,/.0*1/+/&,'+)1)+.5/40./,)'&,(*,99<00/(8.+'*+-*+)('''(,60:2/2868..7'((,+')&&(%)*+060)35448/714/.,*()$&')6**+--.*-%%%(-)+/.,*.22742**%,/1.*,.17./3+*5953,--.050,+(/+(*0/,,/+.107722+(2*/1--///5117210.+/(&'+02*)0:7/)3*)*.././1204()3:442)''()*20362((%*66%7)%*',*,5868;4148978273..0366:;<55/*+(,-,,),)0)-,,/.(-+-/'),),,00.),*((),-&%%'(-*-*)*-.30/39579:462#&$)%)%,*+,**)&,*1-('*.61;:7--($#$$%$'*('*2)&-0-,4+++()%&(((&('%'$'''('+*,/06;9,'0)%&.**//*+((#**)+374-1+)*+)*)1.-5-/-156-++*316/5:11)(*./:81,5-10.+37787+88+50193.0/(+'$(..-/7845//1744683'&%%&'75765;3.+27-,.22,,)2)12*)&(%*)()*.*++*,2/*-72)/20/3(&)&&..-2:6666;43(5,308936/1357,.-,%$(12853'/,+--2<;7::3-)*)--0,036099723.1362.21.32%&&&%$$%,2(%'(116+12-)((*&%++454/4+)&(*.*,,,33*'('*''(+(12183*).)'.0++,4%,/-+//97-089997-...,9)(('%.(,()*+62.2)--7666673$(%)%%(*,31312&*'()-/611/11/%'%'$'',-1/0159080//887316/075608///54//.1602:+-,-')'//*2,)2-'%')),&&'()&)*$&(&''),()'('')(&54+00-+-.1/3.'+0+.((,010/,)**+&%(&%&$%)(')+)+,6116+(,+,3272
@4d8d2339-5f68-4dfd-9b59-f1c4b36ee623 ch=142 read=148296 start_time=2019-12-13T12:27:35Z barcode=BC01 runid=2c9cf7bc05858273f10e7d7ec552fc0bd742dc3e
CCGGTTACCTTGTGCGACTTCACCCCAATCATCAATCCACATGGGCAATCTCCTTCCTTGCGGTTAGGCCCACCGGCTGGGTGTTATCAACTCTCGTGGTGTGACGGGCGGTGTGTACAAGGCCGAGAACGTATTCACCCGCGACATGCTGATTCGCGATTACTAGCGTTCCAGCGTAGTCGAGTTGCAGACTACAATCCCGAACTGAGAATGGTTTTATGGGTTTTCTTCACCTCGCGGCTTCCTTCCTGCCATCCATTTGTAGCGTGTGTAGCCCGAGTCATGAGGCATGATGATTTGACGTCATCCCGCCGCTTCTCCAGCTTGTCACTGGCAGTCTCGCGCTAGAGTCTAATAATGATGGTAACTAACGATAGGGTTGCGCTCGTTGCGGGCCAACCAGCATCCGACACGAGCTGACGTGTGCCGCACCACCTGTCTCATATGGCTATCTCTCCATCTCTGGAGCCTTTGTAGGTATGTCAAGACCTGGTGGGTTCTTGTTGCTTCGAATTAAACCACATGCTCCACCGCTTGTGCGGGCCCCGTCAATTCCTTTGAGTTTCATTCTTGCGAACGTACTGCTCAGGCAGATGCTTGCGTTAACTGCAGCACTGAACTTTGACATCCAACGCCAGGTATCATCGTTTGGCGTGGACACTAGGGTATCTAATCCTGTTGCCGGCAGGGCGGGACTGAGCGTCAGTTGCGGGCCAGATCATTAACCTTCGCCGCGGTGTTCCTCCATATATCTGCGCATTTCACCGCTACGGGATTCCGATCCTCTCCTGCACTCCTGGCTGCCTGGTTTCTGCCAAAGCACTGGAAGTTAAGCTTCAGGCTTTCACCACAGACCCTTGCTGCCGCCTGCTCCTCTTTACGCCCAATTCCGGATAACGCTTGCCGCCTACGTATTACCGCGGCTGCTGGCACGTAGTTAGCCGTGGCTCCCAATAAAGTACCGTCGCTCGGCTGCCATTTCACCAGCCGCCGTTCTTCCTTTATAACAGAGTTTACAGTCCGAAAACCTTCTTCCTTCGCGGCGTTGCTCGGTCAGAAGGGTTCCCCGCTGCCGAAGTTCCTACTGCTGCCTCCGTAGAG
+
3//)5.*+(+*&+#&*+,144,*/8-,-5633.2(-11()$(%*%+),*,,-,2-.//..-./03*--58*)3-,0-,-6*+--8..++%,*-(),.1..42012+89458)+-3226850623.+.374-425<6418.,2677&5*14669;8563.3.-/21371304*)&)(***+0.*.20-/,2152163:067*,&-*-0/0-22382;;4))1-)6;:-2584022240-27468/'')*)&',-.7.4%*41)'&)()//42/,/+,,%%*+.05,(5814.,,+-%-5(**+-344404*+/5&*,4.0.1/1.9//.7.02/3-,,-,',+,)-32//0./%&&$(4*++-(*''&&&/(2224&&/52945468605,**(+&(%*)/'*'/-+/+%&000//2.243/*+&&%$%$')0++*')'*/)-),*.(0002.--+,2666675227+-.**/'$)%%+)+1*01,++/180/'-'+.09*+'&'0'*/;4/-0/0()'%&&')*)4543.1/+)*&((,-.4.4:5,,665:89821980+,2;3149:639+.)'5437-1-%,,./13.(*&(#&)'*)101,%)0*.'//-213++*/05/02/38*5+5+.)%'%&%**,47*5)'*.-01490,'*)))+(+1240/.34/-)/&&'&#&((,0,(*34.431-33415+77956+3+1+&+-.-*.*.(*)+/.)6)%''++5703++.2&))*-1.-,-*-.3::,'+,)((%&$'&)4*0''(3/,-/185643112/**(211256334+.((%&%$(++$*+013.+,(,+/((*+-+'...3760142/3./065*+/,,....-5:,,-)/3*,0:1*/(*(&&(*2+./318860-,,')10%,-,,012.45-1512/90118/:-+#-(*&.19101543,(*))*().+09,*,+823/+&--.10--(3.)48-+%&%&&,+349669036,*.2-(00674-,+*3.)+'551,(--2-013433706/*,')*0/-40-.330475('.)+/.201;7+$(+++&&)&%,0,-*+-3/01006177.03/)/
@9fceb073-e5b3-40cb-8841-8e652a12f15a ch=373 read=151331 start_time=2019-12-13T12:27:25Z barcode=BC01 runid=2c9cf7bc05858273f10e7d7ec552fc0bd742dc3e
TTAAAAGATCGGTTGGGACGGGAAAGTTGGTCGTAACGACGTTAACCCTACTTGCCTGTCCATCTATCTTCCGGTTACCTTGTTTTGACTTCACCCCAGTCATGAATCCTGAAGTGGTAAGCGCGCCCTCCCGAAGGTTAAACTACCTACTTCTTTGCAACCCATCCATGGTGTGGCGGGCGGTGTGTACAAGGCCGAGACGTACGTGGCGATCACGATTACCGTTGACTTCATGGAGTCGGGTTTGCGACTCAATCCGGACTACGACGCTTTATGAGTCCGCTTGCTCTCGCAAGGTCGCTTCTCTTTGTATGCGCCATTGCCCAGCACGTGTGTAGCCCTGGTCGTAGGGCCATGATGACTTGACGTCATTACGCACCTCCGGTTTATCCACTGGCGTGTTTCCTTTGAGTTCCAGCCGGACCGCTGGCAACAAAGGATAAGGGTTGCGCTCGTTGGGACCTAACCAACATTTCACAACACGAGCTGACGACAGCCATGCAGCACCTCACAGTTCCCGAAGGCACCAATCCATCTCTGGAAAGTTCTGGATGTCAAGACCAGGTGAGTTCTTCGCGTTGCATCGAATTAACCACATGCTCCACAAGCGTGCGGGCCCCGTCAATTCGAACGGTTTTAACCTTGCGGCCGTACTCCCCAGGCGGTCGACTTAACGCGTTAGCTCCGGAAGCCACGCCTCAGGGGCACAACCTCAGAAGTCGACATCGTTTACGGCGTGGACTGCAGAATTATCTAATCCTGTTTATTTTACGCTTTTACGCACCCTGAGCGTCAGTCTTCGTCCAGGGGCCGCCTTCGCCACCGGTATTCCTCAGATCTCTACGCATTTCACCGCTACGCCTGGAATTCTACCCCCCTCTACTGCAGAGACTCCAAACTGCCAGTATCAGATGCAGTTAAGGACAGGCAGGGATTTCACATCTGACTTAACCAAACCGCCTGCGCGCGCGCTTACGCCAGTAATTCCGATTAACGCTTGCGCCCTCCGTATTATTACCGCGGCTGCTGGCGCAGGTTAGCCGGTCTTCTTCTTCTGCGGGTAACGATCAATGACTAAAGAGTGATAACTTTACTCCCTTCCTCCCCGCTGAAAGTACTTTACAACCCGAGGCCTTCTTCGCCTACGCAGCATGGCTGCATCAGGCTTACGCCCATTGTCACAATATTCCTGCTGCTCCGTAGGAG
+
'%.))&%%##&&/%%%&$/)+)(''%$$%$&%%('))&%%*',+4-9))*-8.,2<6747'&)5567621/2-2-3)-,)1$/540-./47853784,.054557;71'$%,+)+4680+))*.,42+-/1,,/3+2/959')&%(/.-16:.54)&&)&0-(%*-+#$&,+%%&''+011.32.,))&$-,-131-(-&&%'$(%)*(&%%'.,/0138-+'&&'&&*1-0,1.-$%$#)++,/''''&(,,)2+//13361-,/0-'*&*(()*%-+--,,++()+,.0,1.(3-3/**1.664+83(),/578:-+-,*('&'(-+/*+(*%%&%.06//131//+/696<85000,*()++,3666)6'(++,*/+*-*&,-6,'+,+(*))-)*+%+,*,0-44/)159.*(,/93;:;8200+2131448'5-72/%3503:121464+/(++,+87)'$&%/(5208,,-14983100/-345520221393985143035)**++:;237*((%'..','4(+9-*88764641----72..0+12573..13;160/$'.4<78<86750811079%&,5*/(&&'),-0446/-.,,&')()+,3+,130++1/206+&$#''+)-+$,$/(-+()+---)*)+,832+,-61/0004-0.1-6...,./%*12244506+15(,+1721/.3*)+*,...-+-'%))+,08682651391(,-1-119:3.)**),%&,).--+..-/0..171%((*(+-,+*++)$))+*.6+*,&1/665-2012:27-6*%19:/49247+67697.2)+)*+906+--2.111187,302.8<*.(+3.4443&475623032/-)0/530,/0/&*($&&&%(*538'+($'-(,.&,.-56578:893)-($%*)&&%*-0%1-)'/,.&&()*/-02.3-1'3&/368<12/('*)+-.-*()0.-/308-+-049360,-192:65223+/)00-,0,')%,((9,,7:1.4-..;;/;,+'-),,3,**.4.32..602--*0/43/*,(),/+)'**5*)%'&,+((%$%*%'**,(+/*'--42+0:014.65-&((*)/+((%)&&%'*-5/54((*628/3+-1.(*'%%'%&$&)*2030-,.-.8,69768'545;71.7.+))*2:210223(','%(%))%(%)&,%
@9cc0dce1-e3c7-41af-a15f-f42a64f0ddc0 ch=126 read=204082 start_time=2019-12-13T12:27:24Z barcode=BC01 runid=2c9cf7bc05858273f10e7d7ec552fc0bd742dc3e
CCGGTTACCTTGTTACGACTTCACCCCAATCGCTGACCCTACCTTCGGCCGCTGCCTCATGCGGTTAGCTCACGGACTACCGGGTGTGCCAGCTCATGGTGTGACGGGCGGTGCCTTTAAGACCCGGGAACGTATTCACCACGACATTCTGATTCGCGATTACTAGTAACTCCAGCTTCATGTAGGCGAGTTTCAGCCTACAATCCGAACTGAGACTGGTTTTAAAGTTGAAACTCCGCATGCGGTATTGCATCTCTCTGTACCAGCCATTGTAGCACGTGTGTAGCCCTACACGCAAGGGGCATGATGATTTGTCATCCCCACCTTCCTCCTGAAAGTTAACGGATGCTTCGGGTGTCAACTTAATGGTAGTAACTAACGACAAGGGGTTGCGCTCGTTGCGGAACTTAACCCAGCACATCTCACGACACGAGCTGACGACAACCATGCCGCTGTCACCTTGTCCCCGAGGGGATTTCCTCGATTAAGAGTAATGCAAGGGATGTCAAAGTGTAGGTAAGGTTCTTCGCGTTGCTTCGGAATTAAACCACATGCTCCGCTACTTGTGCGGGTCCCCGTCAATTCCTTTGAGTTTTTAATCTTGCGACCGTACTCCCCAGGCGGAATGCCAATGCGTTAGCGGCGGCACGAGGAGGTGTTGAAACCCCCCCCCACACCTAGTATTCATCGTTTACGGCGTGATTTCAGGGTATCTAATCCCTGTTTGCTCCCCACGCTTTCGAGCCTCAGCGTCAGTTACAGTCAGAGGGTCGCCTTTCACCACTGGTGTTCTTCCTAATCTCTACGCATTTTTTTGTCACCCGCTACACTAGAATTCCACTCTCTCCTGCATAGATAACCAGTTTGGAATGCAGCGCAAGTTGAGCCGGGTATTTCACATCCCACTTAATCATCCGCCTACGCTCCTTTACGCCCGGTAAATCCGGATAACGCTCGCCACCTACGTATTGCTACGGCTGCTGGCACGTAGTTAGCCGTATCCTTGGGTACCGTCATTATCTTCCCAAAGACAGAGCTTTACGATCGAGCCTTCATCACTCACGCGTTGCTGCATCAGGGTTTCCCCATTGTGCAATATTCCCCACTGCTGCCTCCGTAGG
+
4425/7/08290/6...+34;8.9;8-/301(())*381.14;95./,.,03666:56$+),)2.4,+),+,-49))($&))*+)(,.1;4*.+,%,+),*)+)22/8.51.+'$*.2,501./,'20/40197995364&,+,5794883103'%&'&/3044156/+.,0'((/0963521,3:5401,8++,-81-,-.605,,743212-02:;.7<<12:-++.'+*''(02%'&)%*(+2013127610/.-1/.+)+,46:367.../.+/1113,,-2.7.%%('*&(0.,282130-..--23*)205,668.,/99<67223-*(('*.40%(&&%&%$$$$''+(&+.(1&%%1*-9;9555471///-/0531-+-*.201+/)4.30++02'-,-(0(+'$%''&')++/.&)+./2+($++..+(*+.1,'&)'+/(%((',,+1*.,+,./3,*$15/((28.320049291,'())120033.-88.:.-,51*+87636641//41:88<9566/.()/-6*-%&'+-32-80--./0112../--6/./51-+-,8::1115/7143*(.,((41;<:/1:/,3/,0589;3633-5892.199+-)$').,.3..4346,+*).*---,-*&-**.,)%03)+90167.1,-)&),/08))*588<979979:9*+)-((%*#*($((,)%1)+*+%&**6/,/0;7.0-886,.1110;3-,.04156/,0009.32:34/337))',)''()1.','+'*.+4369:89;6851()388621++.053:579<0**(*$('''3411(+-,-&4)5-2*,-,-.-/222.'%)*3-0.21/66;<17373/-+))&*&))0.--,8-(*'+)+90+'*+.8,,$'-)2128635;78.))++559.36-,4203+'-)068+5-4.656783570/41.3:43505/02%*+)+2/..65,6*)$)),'.0;4338*-%&+'))&,./-/5786224002:9;99.<1017-*%)))70&'((-/%*&,//63:;:67875740/*300088892'.-,-5,,791(,2-003-6.//2759/''%&''.598998832,
@e8288785-b228-4131-83f8-ea91f2c052f8 ch=277 read=94141 start_time=2019-12-13T12:27:13Z barcode=BC01 runid=2c9cf7bc05858273f10e7d7ec552fc0bd742dc3e
CTCCTACGGGAGGCAGCAGTGGGAATATTACTGTGGGCGCAAGCCTGGTACAGCCATGCCGCGTATGAAGAAGGCCTTCGGAGTTGTAAAAGTACTTTCAGCGGGGAGGAAGGGAGTAAAGTTATGCAACTGCTCATTGACGTTACCCGCAGAAGCACCAGCTAACTCGTGCCAGCCGCGGTAATACGGAGGTGCAAGCGTTAATCGGAATTACTGGGCGTAAAGCGCACGCGAACTGTTAAGTCCAGATGTAAATCCCGGGCTCAACCTGGGAACTGCATCTGATACTGTAACCCGGAGTCTCGTAGAGGGGTAAATTCCAGGTGTAGCGGTGAAATGCGTAGAGATCTGGAGGAATTCACCGGTGGCGAAGGCGGCCCCTGGACGAAGACTGACGCTCAGGTGCGAAAGCGTGGGGAGCAAACAGGATTAAGATGCCTGGTAGTCACGCCGTAAACGATGTCGACTTGGAGGTTGTGCCCTTGAGGGGCGGCGTGGCTTCCGGGAGCTAACGCGTTAAGTCGGCCGCCTGAAATTACACGGCCGCAAGGTTAAAACTCAAATGAATTGACGGGGGGCCCGCACAAGCGGTGGGTGTATGTGGTTTTAATTCGATGCAACGCGAATTACCTGGTCTTGACATCCACGGAAGTTTTCCAGAGATGAGAATGTGCCTTCGGGAACCGTAGAGACAGGTGCTGCATGGCTGTCGTCAATCGTGTTGTGAAATGTTGGGTTAAGTCTGGCTTAGGCGCAACCCTTATCAGCACGACAGCGGTCGGCCGGGAACTCGAGGACTACCAGTGATAAACTGGAGGAAGGTCAGGGATGACGTCGTCATCATAGCCCCTTGACCAAGGGCTACCACGTGCTACAATGGCGCATACAAAGAGAAGCGACCTCGCGGGGAACAAGCGGACCTCATAAAGTGCGTCGTAGTCCCGGATTGGAGTCTGCAACTCGACTCCATGAAGTCGGAATCGCTAATGGCGTGGATCAAGAATGCCACGTGAATACGTTCAGACGCTGTACACACCGCCCGTCACACCATAGAGTGGGTTGCAAAAGAAGTAGAGTAGCTTAACCTTCCGGAGGGGCGCTTACCACTTTGTGACTCATGACTGGGGTGATCATACAAAGGTAACCGG
+
6443//2(:6//302-.').1//*0-17:0734344*)(+/4-39,-('#&('3.2137422/027341--**-+29;5-1%'/)&*/62(()&+1:9,)-+*.4,(*)/,,2+$&'4;3+0-0(.0/&'2+-22-/3/-1.4-',0*)+)'*)#%$&((')*+0),-1465+)*+,06/6-2,.-5/2+'*-,2664672:2817-.1+8,779;;8988:8../6.&)''&&&&((/444051*),/52325-*-/+*3788:023,*+1.'&+,,-11130011254&(()%$%(%().,/2.40+-150-19:./7+*665432334;658:51116/1')),.1195/,)(&$,(+.3166-2/)*'++,*.-61/,569:304.+-11012345389877.*+('(//5:8*&##.7(7//4&6-3-./3-66,,+1.-03-/./4(/07610,+)/026,6,.+))+/605548-/21(05060.%%*++85636(0/&('+,6,,,2-3/2//053'67/1&$$%%&('''()'%%&'++,/408885-.,0/3+**--7/76812269,07/')(*,*+..762.)'$$&*'*+/2;:1092:0-,001645)&&)(&%%)-,/65404/+.315/&(+,&()*37/0(&'()+:222/3522*,&%%(*33(.-.,,+,+.-3(1///41//..,)%))./7784420/4/.:./.353++-8496383*,++%%%&$$&'...02126+,++,0(**'%$$'&)*.86,().*)3/0/.0-(&((*,5)53)///234884671/.*)(,((&(062.252322*....73&&'()20%$&'*-4-2*2450,''&''/232112:448666104553+'(&)*)+,0.025/21,)''(03;'6/956754+,-1-**,,--8.10103**.0+3.1,)+,-034.(212/01576//+5-,+8+40615///)''($%(+.67:8-0&',4+/)%)&))+75/3.071&((.%%/.123//-/1*04.+/0.+'&'&,+&$(,+3.17.,.68)(**'()*%&((')))0,/-,0-&..+-52,54151.21),/-,*114566454686685-'*--.1501290+5+35.'00
@787b318c-9a1c-4036-948f-35c9ba767c3b ch=159 read=125614 start_time=2019-12-13T12:27:13Z barcode=BC01 runid=2c9cf7bc05858273f10e7d7ec552fc0bd742dc3e
CCGTTACCTTGTTACGACTTCACCCCAGTCATGAATCACAAAGTGGTAAGCGCCACTCCGAAGGTTAAGCTACCGCTTCTTTTTGCAACCCACTCCCCATGGTGTGACGGGCGGTGTGTACAAGGCCCGGGAACGCATTCACCGCGACATGCTGATTCGCGATTGCTAGCGATTCCAACTTCGTAGTCGAGTTGCAGACTACAATCCGAACTGAGAATGGTTTTATGGTTTGCTTCACCTCGCGGCTTCGCTTCCCTCTGCACCATCCATTGTAGTACGTGTGTCATAGGGGCATGATGATTTGACGTCATCCCCGCCTTCCTCCCAACTTGTCACTTCTTGGATCTCGCTAAAGTCCCCAACTTAATGATGGTAACTAACGATAAAGGTTGCGCTCGTTGCGGGACCCAACCAACATCTCACGACACGAGCTGACGACAACCATGCACCACCTGTATCTCATATAGCTATCCTCTCCATCTCTGGAGCCTTTATGAGTATGTCCAAGACCTGGTAAGGTTCTTCGCGTTGCTTCGAATTAAACCACATGCTCCACCTTGTGCGGGCCCGTCAATTCCTTTGAGTTTCATTCTTGCGAACGTACTACTCAGGCGAATTACTTATTGCGTTAACTGCAGCACTGAACTTTGACATCAACATATTGCTCGTTTACGGCGTGGACTACTAGGGTATCTAATCTATTTGCTCCCCACGCTTTCGGGACTGAGCGTCAGTTGCAGGCCAGATCGTCGCCTTCGCCACTGGTGTTCCTCCATATATCTACGCATTTCACCGCTACACGGAATTTCACGATCTCTCCTGCCTCTAGCTGCCTGGTTTCTATGGCTTTACTGAAGTTAAGCTTCCGGGCTTTCACCACAGACCCTTGCTGCCGCCTGCTCCTCTTTACGCCCAATAATTCCGGATAACGCTTGTCACTTTCCGTATTACCGCGGCTGCTGGCACGTAGTTAGCCGTGGCTTTCTAATAAAGTACCGTCACTCGGCTACCATTTCCTGTAGCCGCCGTTCTTCCGCTGTAACAGAAGTTTACAATCCGAAAACCTTCTTCCTTCACGCGGCGTTGCTCGGTCAGGGTTCCCCGCCCGAAAAATTCCCTGCTGCTGCCTCCCGTAGGAG
+
51-.1/374920:/0/-016113:91.2576876843343;4(0)..0*(.+./'()1)*27392:13)-,**)%().51:8-+./0/0;5+,.105,#-'17.0351.2,11656322.288/+3.)2896887656:4346-1224683//,,-80896)4)&+,-+/0*3)/&.&.384.....7.-)+3+5.120///0403*,7:650/.05380;:<-0475-42)./70'*5/0/,/-+182,-040;7-26200172135-27***311-+'&&%'1141-.-(*,0+,-/+81,+./2197-;57.03;9689)..&*'(+4/1//**)'''+(*+-5988908*)/0495,0,-0-0,*(.1('*&&*0-.'',,2',.+10347886.6*&)4300-).-,,/02674,+(*+4525&&%%).1300/8-:177(.)-604:/3688644*0032888635'-/5698:897578.//2281-.-.-./:951,/()+5*.%*+.*2.7878;989868(0182*0,1-4<99<11/0/3464/0*(-,02437/46-**)//445''*(+(14;:/6::1.3+.)',+'*$-+*++,69;:-,(-(')10-40//283:38971'///:99;70399+-0/2:-0/%&&*('*211159/-/0//45;999755.+''+()--0:672.76-*,,/43-%)&)099.)77.688669609)).+&)+,1493022117857:6<7680(+-3:768559.0978771211255832<0-0330.+*'$&(%().5-.%)*.25-/-26135111,')**(,*+-119:1-)+''(),-)-0-+))+40/$+--/('562141,*,-&''(112,.,+,/23826;511114/017914.,'',2-3481/+6.8889657/9./*%%)*)*'(-/0:37;708/..102/7,(*,.,61:---80:6:/490--/80182'1&*2335*,0-.+*+'-1,09387646222/,6-3896658,&&/*,-3/**1,*-48*,/4002..8:4277:7:9:508.+--/:;:425003:6659341.5,.-+&(+2.,.56710-.2.*'-..06969/69,-:76*)*
@e5f6f3fb-260e-4a5b-964e-736524c24553 ch=45 read=136024 start_time=2019-12-13T12:27:02Z barcode=BC01 runid=2c9cf7bc05858273f10e7d7ec552fc0bd742dc3e
CCCTACGGGAGGCAGCAATGCAGGAATTTTTCGGCAATGGGGAAACCCTGACCGAGCAACGCCGCGTGAAGGTTTTCCGGATTGTAGCTTCTGTTATAAAGGAAGAACGGCTACAGGAAATGGTAGCCGAGTGACGATACTGATGGCTGATAACTACGGTAGCAGCCGCGGTAATACGTAGGTGGCAAACGTTATCAGGTGTGGGCGTAAAAGGGCAGGCGGCAGCGAAAGGATGCCGTGGTGAAAGCCCGAAGCAGCTTCAGTAAACAGAAACCAGGCAGCTAGAGTGCAGGAGAGGATCGTGGAATTCCATGTGGCGGTGAAATGCGTAGATATATGGAGAGAACACCAGTGGCGGCGACAGTCTGGCCTGCAGCTGAAGCATAGTCCCGAAAGCGTGGGAGCAAATAAGTTAGATACCCTGAAGTAGTCCCACGCCGTAAACGATGAGTACTAAGTGTTGGATGTCAAAGTTCAGTGCTGCAGTTAACGCAATAAAGTACTCCCGCCTGGAAACGAGTACGTTCGCAAGTGGAAACTCAAAGATTGACGGGGGCCCGCACAAGGCGTGGAGCATGTGGTTTAATTCGAAGCAACGCGAAGAACCTTACCAGATATTGACATACTCATAAAGGCTCCAGAGATGGAGATAGCTATATGAGATACAGGTGGTGCATGGTTGTCGTCAGCTCGTGGTCGTGAGATGTTGGGTTAAGTCCCGCAACGAAGCGCAACCCACTTAGCCGTTAGTTACCATCATTAAGTTAGGGATCTGGCCATGCCAGTGACAAGCTGGAGGAAGGCGGGGATGATCAAATCATCATGCCTTATGACCTGGAGCTACACACGTGCTACAATGGATGGTGCAGAGGAAGCGAAGCCGCGAGGTGAAGCAAAACCCGCCAAAACCATTCTCAGTTCGGATTGAGATCTGCAACTCGACTTCATGAAGTTGGAATTAGTAATCGCGAATCCAGCATGTCGCAGTGAGCCGTTCTCAGGCCTTATACACCGCCCGTCACACCACGAGTTGACGCTTGCAGAAGCCGGTGGCCTAACCGCAAGGAAGGAGCTGTCAGGGTGGGATTGATGATTGGGGTGAAGTCAACAAGGTAACCGGAAGATAGAGCGACAGGCAAGAGATGAGTTGAACACCGACAACTTTTCTTCAGCACCAGCAATACGTAACTTTACGGG
+
--)%(+(21))(+)---1355()&)(*08500/)(+)*12,('-,.9.*,.5623&&)'&$&'(+18()'''40,+,+)/&1,&%&%(2956/6/./:6(.1-2.0-.',*-+-)3,16..8://.:/)()()1.)$)%.**((,*(&&%&(**'$'(%$%%'))2.*+0.-2/.-225/70/./+'&$(&*/--1$,*,*)+/02033:6)'*)(+3:97:71&4'*()(*02%3,)+'(2+/'-'-/,')(&'%#&+2*%*+,.*+'(194.;//785334//-1115471,.*03137.80-.-0.58*+&*((',0--'*)')976437841*.00-+()%+)+3514406++.+045&/321/(),)((&$&%)&%$&$&&/2-/,)+74-.-/130')-385-'*))3+***&15))(++(+,4,71+)324850+(-..01,/&,(*-865870;/8.87791,)**7976866323'+1)+'-&,*-*/./))+.,27)*6622*,)(,%'')-.69<840.((),(,1++52)+&(%*),+.+475/+9-)-,-+('.(-,)*)()-0,,,3.87096;61--,-18968/.2/'3(2+0*+3*.-0$'%'(*%%#&(*4479-23/+.))()++99/-..,%566895776110,/.4/099939770,,5-1157-(()*1&0(./.-+**-.65473953536/308*+2306/,('&$'&&)+)'')'($,%*32.,-403:8:0%(&,/002-*0(&'(+&))&$&%)7)-,,,33,)*+./,2,-70834:;52-)))+18.-.88978.73).322.4613-&''')+)(%'(*+,)(*/..:;6764934.,++)&((.&(.*.72,+*.+1,1/(-.:;3/9/%%%*,/-4577;643*,098'0%.(+('%+,76/5.,-73++(+&')105+1,8,/))()*.3//086.,.-3*(+,)513659*3620*'''(5111-21410)&)&&&**.0922,*)//16&0.)-*.*'$%(+()/%$()*+47996:24'&$/*/412)/*,,*(&&(&(&%'+'(&(('7+-../658198+*+&(*)(%&)2-/,+2859/7/7/033-+2+579&(*'(('&%%()%*)(%%,+6:;7652-..57/.395+,/02;556392.0,))+&''%#&%#$
@87ccec1b-4dd0-4d8e-93da-083a199ce107 ch=252 read=184032 start_time=2019-12-13T12:27:00Z barcode=BC01 runid=2c9cf7bc05858273f10e7d7ec552fc0bd742dc3e
CTCTACAGGGAGGCAGCAGTAGGGGCGCAGGCAATGGAAACCCTGACCGAGCAACGCCGCGTAAGGAAGAAGAAGGTTTTCAGTTGTAAACTTCTGTTATAAAGGAAGAACGGCAGCTACAGGAAATGGTAGCCGAGTGACGGTACTTTTATTAGAAAGCCACACGGCTAACTACGTGCCAGCAGCCGCGGTAATACGTAGGTGGCAAGCGTTATCAGGAATTATTGGGCGTAAAGGGGAGCAGGCGGCAGCAAGGGTCTGTGGTGAAAGCCTGAAGCTTAACTTCAGTAAGCCATAGAAACCAGGCAGCTAAGAGTGCAGGAGAGGATCGTGGAATTCCATGTGTGGCGGTGAAATGCGTAGATATGGAGAACACCAGTGGCGAAGGCGACGATCTGGCCTGCAACTGACGCTCAGTCGAAAGCATTAAGAGGAGCAAATAGGATTAGATACCTAGTAGTCCACGCCGTAAACGATGAGTACTAAGTGTTGGATGTCAAAGTTCAGTCACTTGCAGTTAGCAATAAGTACTCCGCCTGAGTGAGTACGTTCGCAAGAATGAAACTCAAAAGGAATTGACGGGGTACACAAGCGGTGGAGCGTAATGGTTTAATTCGAAGCAACGCGAAGAACCTTACCAGGTCTTGACATACTCATAAGGCTCAGAGATGGAGAGATGGCTATATGAGATACAGGTGGTGCATGGTTGTCGTCAGCTCGTGTCGTGAGATGTTGGGTTAAGTCCGCAACGAGCGCAACCCCTTATCGTTAGTTACCATCATTAAGTTGGGGGGACTCTGGGACTGCCAGTGACAAGCTGGAGAATGACGTCAAATCATCATACTTACTTATGACCTGGGCTACACGTGCTGCAATGGATGGTACAGAGGGAAGCGAAGCCGCGGGTGAGGCAACCATAAAACCATTCTCAGTTCAGTTGTAGTCTGCAACTCGACTACATGAAGTTGGAATCGCTAGTAATCACTTGAATCAGCATGTCGCGGTAGATACGTTCTCAGGCCTTGTACACACCGCCCGTCACACCACGAGTTAATGTACGAAGCCGGTGGCTAACCGCAGGAAGAGGCTGTCTAAGGTGGGATTGATGATTGGGGTGAAGTCGTAGCTAAGGTAACCGGAAGATGACGACAGGCAAGTACGTTAACACGGAACACCGACAACTTCAGCACCAGCAATACGTAACCCGCA
+
,.2)+,%.8+34756310+)('-.-*&'%,+119/..(/.+:5,,/6611+-1..,4:320103-101&**',**0-9:7-&-2,%'/2.-.3+*(&,-,4;-.-14-1:65:0*///24(4//30.--.,,*(&$)+./*($%(*,65,//70(*.-),/*,(*,.,*1)(.&((*.-/+),,.18,.0++/-..6569-9/14/197997;665&))((,,,/23589895;+*)2++./1/7-,/+(-,/,16822230141//8/,/:65).(''&0'((-*(.147-36+*+*-5307679513220&(&)(06)14'))071694:63*)(8,:7411/*%/-091+4:+*139953,+((,,))')437:02.40.)-(.,80).--///988986673-///13435--.1%(+-'((+)2)''-(&(*9;;6-34-0/,-54559&&%1',,66,-25:69,8-/+,.+)+*-4465.186<8:73(,-,81/1:5)'*&&')'),(.-)''*+3-,,()(+.284684/-)+*(%%()02;8/500-1331)52-0721,'&%/*0.54-/0-&*%'&',.+./7332.00/-3--68:;;27823)(1%-/6433*)+*,,,/1-..5))%(&,/(--/,%--.46/,/1027)))+-::1.,+)00%21002056477626-1335868566.84300.074/...0599:8/4/0/48.:.89.4/2/0068+-846/.00/111034/.566639/*+,014;89972;1'-*4+-876-9885-&&'(22012,01218//-..5-+())/044)-0692//17720$,('&&%%*+/00;06/+/1-,*+'*.1-*+,4.0:898..135.++2)*,&')-.-2833())(()++*,++/+$(25/;:8:<622-),88%**)')2321'&'.)55531,---.3-3-*4.8/6835/./---/400(*'%)5973-+./16799;5;7-)745779;747%-552/600/210-/4/-71,,216/32-/00-5++&+&$$'%'.*/88;:1:2//:::404*.,.)%(')*56614*4**4;:/07))))(5-235-*(-)(+5(/$&%'())()1+:-4-36012,*/669--2(,*'*-.,5.2+,$&)'-),--.,-/17./1.)*,.0:3(333//231.&&#%$%$
@87815f0f-e760-485a-83fc-5936035297ff ch=310 read=121754 start_time=2019-12-13T12:27:00Z barcode=BC01 runid=2c9cf7bc05858273f10e7d7ec552fc0bd742dc3e
CCGGTTACCTTGTTGCGACTTCACCCCAGTCATAGCAGACCTCACAAAGTGGTAAGCGCCACTCCCGAAAGGTTAAGCTACCTACTTCTTTGCGGCCGCTCCATGGTGTGACGGGCGGTGTGTACAAGGCCAGGAACGTATTCACCGTGGCATTCTGATCCACGATTACTAGCGATTCCGACTTCATGGAGTCGAGTTGCAGACTCAATCGGCTGACGCTATGAGGTCGCTTGCTCTCGCGAGTCGCTTCTCTTTGTATGCGCCATTGCGGCGTGTGTAGCCCGATTCTCGTAAAGGGCCGCCGAGCAGGCGTATTACATCAGTTTATCGCATGGCAGTCTCCTTTGAGTTCCCAGCCAGGACGCTGGCAACAAAGGATAAGGGTTGCGCTCGTTGCGGGACAACAACATTTCACAACACGAGCTGACGACAGCGCACTATCTCACGGTTCGAGGCACATTCTCATCTCTGAAAACTTCCGTGGATCTCAAGGCCGGTGGAGTTCTTCGCGTTGCATCAGATTAAACCACATGCTCCACCGCTTGTGCGGGCCCGTCAATTCATTTGGGGTTTAACCTTGCGGCCGTACTCCCCAGGCGGTCGAGCAACGGTGCTCAAGGCCGCCTCAGGGCACAACCTCAAGTCATCGACATCGTTTACGTGAATTACCAGAGGAGTATCTAATCCTGTTTTGCTCCCCACGCTTTCGCACCTGAGCGTCAGTCTTCGTCCAGGGGCCGCCTTCGCCACCGGTATTCCTCCGGATACGCGTTTCGCTGCACGCAGATTCTACCCCCCTCTGCGGACTCGAAGCACCGGTATCAGATGCACGGATTTAAGGTTGGGCCCGAAGTTTCACATCTGACTTAACAAACCGCCGCCAGCACGCCGGTAATTTCCGTTAAGCACTTGCACCCTCCGTATTACGCGGCTGCTGGCTGGAGTTAGCCGTGCTTCTTGCAGGTAACGTCAATGAGCAGGTAATTAAACTTTACTCCATACCTCCCCGCTGAAATTGCTTTACAACCCGAAGGTAGCCTTCATACACGCGGCATGAAACATCGACACGCCCGATGGTGCGATAAGCCCTGCTGCCTCCCGTAGGAGCAATATCGGCACCCTTCGGGTTAACACTGAGAGACACCGACAACTTTCCTCAGCACCAGCAATGCAGCCAATA
+
32.31;02635.04%//13365/:46/,,16/0,-.+.,.(%((++/,))+(&)'&',-1%)+/43,,4-+.-334,2226:979::.35*%#'%/'&+-18269:1.(),55;:4/5-/41355420)..).6151&,+,:2/021723/.088,+,/0-*,,(/,*.0.,0,-69510237576896.01+,*--;01*+56590;23((&')')'')-/304-)/**0.*+01.2/..*,,0.//9,/-.7/)),-/0..%$++'''**,112.,-+//($%''&')/02.)).'/8,*%&%#((+,.)*%&&$%$%&%-/6)*.1/3*')--.55756&&.)+/2:28.+)*,-$*('*()$')//)116.+4,/-(.//+,&&%'**-/2,,'3'*'(''')'%'-,(,0.+,&(''.4445672/+('%$$&(%''))%'*,11/%$,2,-*,075577412110',.*-07-.,-0820'+,+-+,(',*++/%(:;7264011/933387)(.000<;;<875700008122*)1(+,)4,5.48,*0128694(((%*.5//42+1**)+**-.4..31213&&%&&')+0-1((&'&('&&'%')*')*,-/&((*+%+12-.1297;57+&'(($')+)+**+63:-%))(*,(*'$'/+*(--%)+022..7/061.881))-,2//*'*'(37/,21/371428952331003+,,,:**+)512-'3,43227<559%4023<:31/'*($&$&'++((%&%&**++.-0-,)+,()*..66/**)&%$,+)(('&&%$('/0,60407'*-5)('**2$*++)()+*0+'+5.)()/*+6++(()..))(%&%4*425756&'%#'%$$%#($&%&%+(%.)'*,)&'&%%'$($$$()-5/.3723317)+'&('(*02.9.-,46,+-,'%%#&'%&(,%&%$%$$&''*)()*/,-.1,.$%'&#%+'/0.&&1'%--.1%&#('(,17-+//),.+()(*40/,-.+-3,()'*'%$&(+.50352/(,+,/8244,(&%%'(,*%%(.+18+(&-**''&$''*.%+,*''()',0//;/-1052-.*/+++610((',-()*(*1.-+($'$(')''')-037-'$%'+)/782552,.1-9/0*9/7-'*&''$'%"&
@cc6d916d-3298-4b7e-92f8-220706b1e57c ch=468 read=79979 start_time=2019-12-13T12:26:51Z barcode=BC01 runid=2c9cf7bc05858273f10e7d7ec552fc0bd742dc3e
CAGAGGAGGCAGCAGTAGGAATTTTCGGCAATGGGGAAACCCTGACCGACAACGCCGCGTGAAGGAAGAAGGTTTTCGGATTATGAAACTTCTGTTATAAAGGAAGAACGGCGGCTACAGGAATGAGTAGCCGAGGTATTGTGATGCTATTAGAGAAGCCACGGCTAACTACGTGCCAGCAGCCGCGGTAATGTGCGGTGGCAAGCGTTATCGGAATTATTGGGCGTAAAGGGAGCGGGCGGCAGCGAGGGTCTGTGGTGAAAGCCTGAAGCAACTTCAGTAAGCCGAAACCGACAGCTAGGTGCGGGAGGATCGTGGAATTCCATGGCGGTGAAATTGCGCGTAGTCGCGGGAACGCAGTGGCAAGTGAAACTAGTCGGCGCCTGGCTGACTAACCAGTCCCGAAAGCGTGGGAACCGGCGGATTAAAGATACCCTGGTAATCACGCCGTAAACGGTACTAAGTGTTGGATGTAAAAGTTGCCGAAGGTACGAAAGTTAATAGCGCAATAAATTACTCCGCCTGGAGAGTAGTACGTTCATAAGGAGAAATGGAAACTCAAAAGGAATTGACGGTACGGTGAACGTATGGTTTGATTCCGAGCGGCGCGAAAAAGGAACTACCACCAGATCTTGACATACTCGCAAAAAAGGCTCGGTGGAGATATGGCTATGCTCGCTGGGAATACGGTGGGTGCATGGTTGCATCGTCAGCACAAGTATCGTGAGGATGTTGGAGTTAAGTCCACAGCTGAGCACCAACCCATCGGTGGTTGCCATGGCCATTAGGGTTGGGACTCTGGCGGGACTGCCGGAAGGCAGGGGATGACGTCAAATCATCATGCCCCCTTATGACCACCAAAATACATTGCTGCAATGGATAATTAGAGGCGAGCGCGAGGGTGAAACAAAACCCGCCAAACCATTCTCGGGTTCGGTTGCATTCACGGCTCTGACTACATGAAGTTGAGTCCCGCTAATGTCGCGGCGAATCAAGCAGCATGCGCTGATGAATACGTTTCCTCAGGCCAGCCCGCACACCGCCATTCACCGAGGGGTGATAGCACTACCCGAAACCGGCGGCCTAACCCGCCAAAGGAAGGAGCTGCATCTAAGGTGGGATTGAAGTGATTTGGGGGGATGCGAAATTCGCGCTCTCTCAAAGTGGCAGGAAGGTAAAATGACGGGCAGTAGGGTGCTTCAAGGAGCACGCCGTGGCACCTTTTAACCAGCAATACGTAACTTTACCG
+
&')&--*.1*+,+%/++%'),.7:1/-721510/(&'**,,((*+4-*()/4/+.4,-*.13634/3**)*//757++7143,,',.&)10232161243*-+.1*)/+*7*.(&%%&&4(((&)(*)*-7..+&%-&*)(*,+.*,*&*0,(+'*)(06/0&%%'/+2204/4(36/./(-26))$%&(&&$$$$+)+-+--1,.+4,))-'4)-2+'-(5::5435;,'**)(,,755.6,&((%'*.601--.-11&')*')+-))&$$&((),,&))-2&)'&(*)(((&+'/12*&%%$%(.*'++,./+0-/.,0.01*)''$)+,'),&%(&**+('%&%$#$'/(,,/*4,'0*-()&&&()(&($')-.%*'%'&$&%($'$&#'&.,-/*9.(')*'''*)*(''%*%+'(+6*0*4+*&&)(.4*+/40/)-6)*+89-.3/)&'&(&)+-,%()+7394823/76+,'*#')&')&')$.%&)'(*+,+*'&(&)(/+--),*(+/2956865+)&%&(-(1+.*-*$##)++**(+()*.0.60(0-363('&((..3.)*%$#$&*%($&('*))'(*+&&'-2('&&(*(**%&(%(,0,()0+*%&%&&+'(*&..040/0))*+,-%'16;66.*3)+)&&((((().+($()'&$#%&&$$$('')*++,+,*04)*,0(***.+$%%'('()%%%$''(%+*).+-/*-)*6025%(%)-704044*&(%%*))$'('()(&(&#$&#&%()&)%%'%%%%%$$$&&&,)(*)'*)&,-.*/)()()$&'$$#''*+()($(*03-0433+0-/74+/'&(')*/576,*//./0/+$%%&&&'%%'$%&%&%%'-**4875'+),')'()'($&')(&%(')%#%*)(+::0.0'$$$*--*,-',)*+).+0,'%()1&'')0-,+(*++,$'),**)**2/5../*&%'00+(*.)++***())'&))/+.)&')$&&*++.-*)*&-0282).,+0)+(&%%(&-)##%)+$'%'%(*)+.**-)()'&'&++(&'((+'(%'%$/*&%)+&-((&&&%&%%$$%%%#/)%()&')()+())(%$%)+*&(()--10*,0&'&&%'#)-&+*''+'#%%$&%(&)'&%&&')*)'(')-((&'&'$-'-(&$%,*''#&%('-(,%*,'*-)(''''%*(-/)(,&)$'$$$$''&*)179),(***,.30./42./+'((&#%&$
@534f1dc5-cc87-4c7c-9cbb-0e7625d68e88 ch=47 read=96059 start_time=2019-12-13T12:26:26Z barcode=BC01 runid=2c9cf7bc05858273f10e7d7ec552fc0bd742dc3e
CCAGTTAACTTATTGCGACTTCACCCCAATCATCAATCCCTGTAGACAGCTCCTTCCCTTGCGGTTAGGCCACCGGCTTCGGGTGTTATCAGCTCCCGTGGTGTGACGGGCGGTATTATTACCGCAGGTGAACGTATTCACCGCGACATGCTGATTCGCGTTACTAGCGATTCCAGCCTTCATGTAGTCGAGTTGCAGACCACAATCCGAACTGAGAATGGTTTTATGGGTTTTGCTTCACCTCGCGGCTTCGCTTCCCTCTACCATCCATTGTAGCACGTGTAGTAGCCAGGTCGCAGGGCATGATGATTTGACGTCATCCCGCCTCCCTCCAACTTGTCACCTGGCAGTCTCGCTAAGTCCCCAGCAATGATGGTAACTAACGATAAAGTTGCGCTCGTTGCAGGACTTAACCCAACATCTCACGACACGAGCTGGCGAGCAACCATGCACCACCTGTATCTCATATGGCTATCTCTCCATCTCTGGAGCCTTTGTAGTATGTCAAGACCTGGTAAGGTTCTTCGCGTTACTTCGAACCATGCTCCTGCCGCTTGGCCGCGGAGCCCAAATCGGGTCGCTTTGAGTTTCATTCTTGCGGGCAGTACTACTCAGGCGGAGTACTTATTGCGTTAACTGCAGCACTGAACTTTGACATCCAACATAGTACTCATCGTTTTACGGCGTGGACTACTGAATCTAATCACAATTGCTCCCCACGCTTTCCGGAACTGAGCGTCAGTTGCAGGCCAGATCGTCGCCTTCATACTGGTGTTCCTCCATATATCTACGCATTTCACCGCTACATGATTCCACGATCTCTCCTGCACTCTGGCTGCCTGGTTTCTGGCTTACTGAAGTTAAGCTTCAGGCTTTCACCTGGTGCCTGCCGCCTGCTCCTCTTTACGCCCAATAATTCCGGATAACGCTTGCCACCTACGCGGCTGCTGGCGTAGTTAGCCGTGGCTCTAATAAAGTACCGTCACTCGGCTACCATTTCCTGTAGCCGCCGTTCTTCCTTTATAACAGAAGTTTACAATCAAAACCTTCTTCCTTCACGCGGCGTTGCTCGGTCAGGGTTTCCCCATTGCCGAAAATTCCCTACTGCTGCCTCCCGTGGGAAC
+
.+((0)'$&$%$'&$&)&-/86+8:9*.3+,,,,3816/)&&)(*,,))*.1*02.4.*7-/-2+4./665-13+4.073+6-.-28453/&////*,348644433*.),)0.--5+.+'+($*$&(#&(,++2+4+.(,7.10,,+)(65676:4-.+0/.-1//233561(,$)%--5/0112264'&005+.&)$$)*+,52.-,284,+)&)++0/86;**,3922::+',9++,.242%%-0-..)(+-.,70--+(032668,8.-,///-02/.-''%%(**('&+,%&'*6404900/(&,0+*.2+788246,(-1/28.,0(,)+7/,02//()29200333:6481/,0/59**$&*3,-*21742/-.-5566+8/&++6.//64400/&%$/).%&%0(--+*2,/430/&(+1134-*0.,-(--*),2&4:10,-)03./40--*.-.6'*+/00//43///.03).2423/3%(5,79,$)$'./1,4775578;845132068<68;6)-)*-*+.5(&&&(-,++,-1+'&),()+)/(3*+)',$'15-%&')+%*',+%'/131137<7258;08/./+,,.-)-*12-/100599.)*$(((0+)8---,3.0/./-4)5635344:4278+*+%--*,,/$'&(*0135477/:6/'$+%.,./8;82101/()*'%-*++/##&&))*,*877/*,+,.401%*.%%''//36487/,7+)(')++0.-.0-+/.+++*/,)**-1/-//17.3-.8222315652313/5:)-&'(&()*,*),((/-)%')*,-)&(++.-/...1330..,/+,.-,34.)))(),)./-)+*/6+'%$%,()+523;1/,0*$%'*$%%&'+3.1/*((+58(*25,)-((('(1*+6970/31441-/'+./.7.-5.'&'%'25120111**'''(1)'&&'&%%%%,((*,+.,'$(&0410,%*-.$'(*,47.5;1/-*(&-.15227230'''+'&*0,-1,4'(-,+,7:-,4,,-%*/)*0-402931.4,$*()%,)++30119*5.1'./-,74-153,.53+*)+26,2/93*%%)*+.+*.,)30+).'+*+*-
@025a5828-8488-4592-876e-a481f3135e99 ch=258 read=81024 start_time=2019-12-13T12:25:43Z barcode=BC01 runid=2c9cf7bc05858273f10e7d7ec552fc0bd742dc3e
TTGGTAGCTTCGTTCAGTTATTGCTCTCGTTGCGGGACTTAACCCAACATCTCACGACACGAGCTGACGACAACCATGCACCATGTCACCTCTGTCCCGAGGAAAACTCTATCTCTGGAGCGGTCAGAGGGATGTAAGAACCTGGTAAGGTTCTTCGCGTTGCTTCGAATTAAACCCTTCTCCACCGCTTGTGCGGAGCCCCAAATCGAATTCCTTTGAGTTTCAACCTTGCGGTCGTACTCCCCAGGCGGAGTGCTTAATGCGTTAGCTGCGGCACTGAGTCCCGGAAAGGACCCAACACCTAGCACTCATCGTGCAGCGTGGACTACCAGGGTATCTGTCCTGTTTGCTCCCGCGCTTTCGAGCCTCAGCGTCAGTTACAGACAGAGAGCCGCTTTTCGCGGGTGTTCCTCCATATATCTACGCATTTCACCGCTACACATGGAATTCCCTTACTCCCCTTCTGCACTCAAGTTAAACAGTTTCAAGCGTGCTATGGTTAAGCCACAGCCTTTAACTTCAGACTTATCAACCGCCTGCGCTCGCTTTACGTAATAAATCCGGATTATTAACGCTCGGGACCTACGTATTACCGCGGCTGCTGGCACGTAGTTAGCCGTCCTTTCTGGTAAGTTACCGTCACAGTGTGAACTTTCCACTCTCACATCGTTCTTCTCTTACAACAGAGCTACGATCCGAAACCTTCTTCACTCACGCGGCGTTGCTCCGGTCAGACTTCCGTCCATTGCCGAAAATTCTGCTGCCTCCCG
+
##&*+$&),&,&'-6,+/+)*5-,+.-025;03-971*))1*.10-51741/.+.1266.)))*-01687;7-7;5977558%)'++-020/213/32*(*)*011(*/21424/.-/)-.:;:5/'%,3-2+&&&'''/*/1266+'1.29::<643/-,&+0-:,*,.+;:(1*%$((,./.7...)0$*)001))625.%&&'(&*++8,.384.'+/<95431)&&(+0823)1,/0-58../:103,,-*+)*,2.//005&0/1378<85667*,.2-/,'-.)-..,7,,+7.3.))./02887,*'&$&&'1367:42.-0831'$1%)(-(/26537;0-/,32((.,..<61))0223,),--;;4.:.+(%'&)(')**028,.08:5-2636-..788422224343677673404;3246:52210/3/1&,.(1/17&,&&(,230,/49972/00/25(*/3:62422;10+4*.050134547-0*6.4,)+).1//5.4,-3044433.2*'&&&(*.08566568934.99+-')*4,0:000)2..6+),//,00/,4*5345:814.++,5)065121/0334,0''))-,42,+*2,3072,920/61/6:24957:787/5,111.,/750;509&+-.,,%(%'*79::7966070,+.6:10.,*0+.4543-*051.86:58<95555.234285*4*&$(-(5,6;/1288:860356547--((.,(%(()'..6233+52)(
@aaa08876-fd6d-4282-9df4-97b3f5b23d4f ch=137 read=109177 start_time=2019-12-13T12:25:29Z barcode=BC01 runid=2c9cf7bc05858273f10e7d7ec552fc0bd742dc3e
CCGGTTACTGTTACGACTTCACCCCAGTCATGAATCACAAAGTGGTAAGCGCCCTCGAAGGTTAAGCTACTTGCTTCTTTGCAGCCCACTCCCATGGTGTGACGGGCGGTGTGTACAAGGCCGGAACATTCACCGTGGCATTCTGATCCACGATTACTGGCGATTCCGGCTTCATGGGTCGAGTTGCAGACTCAATCCGGACTACGACGCACTTTATGAGGTCGCTTGCTCTCGCGAGTCGCTTCTCTTTGTATGCGCCATTGTAGCACGTGTGTAGCCCTGGTCGTAAGGGCCATGATGACTTGACATCATCCCACCTTCCTCAGTTTATCACTGGCAGTCTCCTTTGAGTTCCCGGCCGGACCGCTGGCAACAAAGGATAAGGAGTTTGCGCTCGTGCGGGACTTAACCCAGCATTTCACAACACGAGCTGACGACAGCCATGCAGCACCTGTCTCACGGTTCCCGAAGGCGCATTCTCATCTCTGAAAACTGCGTGGATGTCAAGACCAGGTAAGGTTCTTCGCGTTGCATCGGAATTAAACCACATGCTCCACCCACCGCTTGTGCGGGCCCGATCAATTACATTTGAGGTTTAACCTTGCGGCCGTACTCCCCAGGCGTTAGGCTTAACGCGATTAGCTCCGGAAGCCACGCCTCAAAGGGCACAACCTCCAAGTCGACATCGTTTACGGCGTGGCTACCAGGGTATCTAATTTGCTCCCCACGCTTTCGCACCTGAGCGTCAGTCTTCGTCCAGGGCCGCCTTCGCCACCGGTATTCCTCAGATCTCTACGCATTTCACCGCTGCACCTGGAATTCTACCCCCCCTCTGCAGACTCCAGCTTGCGGCAATAGATGCAGTTCCCAGGTTGAGCCAGGATTTCATCTGACTTAACAAACCGCCTGCATTGCGCTTTACGCCCAGTAATTCCGATTAACGCTTGCACCCTCCGTATTACCGCGGCTGCTGGCGCAGGTTAGCCGGTGCTTCTTCTGCAGGTAACGTCAATGAGCAAAGGTAACTTTACTCCTTCCTCCCCGCAGAAAGTGCTGGCCAGGCCTTCTTCATACACGCGGCATGGCTGCATCGGCTTTGCGCCCACTTTATTACTAATATTCCCCACTGCTGCCTCCGTAG
+
462325,01245)+./27;3/354/./27450.651..-**(*,642.-2369/45,,--*+*/-)--$'(%%(*4+7:6(//.08/)+-250.1687653473996)88540115:8694/*6-62$,'(*.9/9/:/01;6344,5+(*..361.-&20436:686&22:1+/**&+)*,024122588940601+4/4:86474632(/0:<6..&+''0)-.7/02227''**1.1)+.2200-77..223379;68:,*,),$(.12411232;5/09:96/6,-6959/.22//,)('((*&*+),.*,%&(,438*/+*.;-,158897;62697984+2-1169947.,.620///;9;::;941329,-1016*-*')/2('/,040+.)*+740)(&+%.**(&+,.;401324401/../1220325268;61-/+-0114.2331-,..86906.++/+-)&(&0<5794220,-,-69+*.)+234;:974/)%%(*5118005-63;8:<;7:9..++*34.*&'()8:867&.,01332+*1.'$*('''()*/..0,-.(''*++),1%+)1:7-,*.1::092*,*'%('5,.,+*./9<4,/61((/*+,.0.2)((((%4&*)++///3,3,-/,445701-8+5:.,%-1705,2)1-,.23889::148.(+/712-0,*+159195-/-..*'&/26045605-$'')889445'12221299:755546<8607('0/7.745759867801,*'((-3/554)).-,5-71635.09-+%&()*)&+*04/212303(&$(*-042/.1410&('&)0$($&&%'++--1+(--0669899735-+/.8-+)),7(++&-3-1.+0*+,)*)5,13992;379766(/&)+/,+00+2174*&&&)7091/-.073:82-2-*+./5/,02+/-.50295131/03450.*%*$++*+(*,'/-:112;29<9989%05./7:686070/,774:*+))&''-,*&*+89)482,350*-1//.0+*+)+)'(,'''+*717116:960.',,/.9111695457478%%(++)*5-98*')*(($.)%'$++.//.763,*/0./.--0,/3+*&)
@7bb64c2c-0eb3-4902-adba-70d71cec5d7f ch=202 read=92236 start_time=2019-12-13T12:24:56Z barcode=BC01 runid=2c9cf7bc05858273f10e7d7ec552fc0bd742dc3e
TTGTTGTACTTCGTTCGGTTCGTGTGCTGCTGAAGTTGGTCAGTATCTTTATTGTTGACAACCTGCTTGCCTGTCGCTCTATCTTCGGTTACCCTTGTTTACGACTTCACTGGTCATGAATCCACAGTGGTAACCCTCCCGAGTTAAAGCTACCTCGCCTATTTTGCAACCCTCCCCATGGTGTGACGGGCCGGTGTGCACAAGACCCGGGAACATATTCACCGTGGCATTTGATCCACGATTTTAGCGTTCCGACTTCGTAGAGTCGAGGTTGCAGACTCAATCCGGACTACGACGCGCGCTGCTGAGGTCGCTTGCTCTCACTTGAGGTCGCTTCTCTTCCCAGCATGCGCCATTGTGGCATTGTGAAGCCTGGTGCATTAAGGGGCCATGATGACGACGTCATCCCCACGCTACCTCGGTTTATCGCTGGCGATCTCCTTTGAGTTCCGGCGGACCGCTGGCAACAAAGGATAAAGGTGCTCGTTGCGGGACTTATTAACATTTCACAACACAGGCGGCTGGCCATGCACGGCACCTGTCTCACGGTTCCCGAAGGGCGCATTCTCATCTCTGAAACTTCCGTGGATGTCAAGACCAGGTAAGGTTCTTTACGCGTTGCATCGAATTAAACCACATGCTCCACCCAACGTAGACCCCGTCATTCATTTGGGTTTTAACCTTGCGGCCGTACTCCCCAGGCCGGTCGGGCTTAACTGATTAATGGCTCGGAAATACGCCACCTCAAAGGCACAACCTCCAAGTCGACATCGTTTGCGGCGTGAACTGCAGGGTATCTAATCCTGTTTTGCCCCCGCTTTCGCACCTGAGCGTCAGTCTTCGTCCAGAGTGCCCAGCCTACGCGCAAGACATTCCTCCGGATCTCTGCATTCACCTTCACGATTTCCCCCCTCTACGAGACTCCAAACACCCGGTATCAGATGCAGTTCCCAGGTTAAGGCCGGGATTCATCTGACTTAACAAACCGCCTGCGCCGCCCAGTAATTCCGTTAACCTTTGCACCTCAATATTACCGCTTGACTGCTGGCTGGTTGGCGGTGCTTCTTCTGCAGGTAACGTCAATGAGCAAAATTATTGCTTTCCTTGCCCCGCTAAGAGAGAGTACTTCCTGGCAGAGGCCCAGCTGCTTCATACGGCAGCGCGGCCATCAGTGCGCCCATTCATGCCAATATTCCCTGCTGCCTCCCGTAG
+
((2&,&)%(+-/*17/),1.'%')-.4449'(+((&+&%&*&''%(&(*)$&)'(&%#$&))/'%'%%(+-,+-'(++-,-234.,*0/6*-''*++.1)&+..00.,**(**01+--.-,0(%((**'(%##()*),(''%))3.4)$*-%'(,+')''%-231,/4163()011*./71(%%'$%*.,0'/+,-,))'(.+&'*.++15254%.-2:401/*+((&&*)&%(+1,(('&,%$$&'&',50**(,.60)($'%**1++),,0./.358665;753051/.+.,0/*-%(&'+&''%%-+*)$&'&'(../0%&%$&&,*++*-0++*&)*&*'''*))(,,77*3+*%$)*#*'&#$''&,4('(%#&#,%)')15455'+**+*($&&+'))//014,*,)-,'.1.1./..(&.,&*)*((&&*)(/&'/(.(+-0/&((*/:36/3561;01.319,'.+4:7)4+)&$(),5+&&*.0(%)*&-+(**')-&(%&-.+()$($'%%&('')('&'*&($,.,,,('024,%(*+14+2.')*((+''*-1:87845420(%')'-/302.02:231263.2429*,,-),+,+0+03&$&&('''%)).0&&++-2:933(,,325568-4,(($*'%#'%142'&*-'',*(.2))*+-/+$%&)%&'''&%(&%('),.541*/*6))))&('$%&''''%&'))&$%'&(+2+-+0'&(*%&%#---/1:+5-212,0-6+4))(),30/34670.5-%'+++-660+))%&$*(%*'$$&*2046//08:*')+/.*'(/6--+,'+(&*,*-//10/466;:661()+'&$%(('&$'&##&%'%&%%%&((18*(+03-5663,+&#&%,()$)'&(&$&&%)*&',111**,./2.(*))*0)*(%'%*-&%*,))+,+/0.1034<7;-+,/,,''(+0-*6+'()+')'&%'%%$1)+)*)'.01/(&%$%&%((&&%)()-//(+*,&&*)*33+,,//,'''))+1,/+*(&&*&)+,.//,)%*%('((')%)$-182271/15'1,,131/-/.+*))**,)'%,&%(&#$%&(*(+*'*55-')/**&(&(&&'*+*,-&'%&)+%'$))*.'%##%$&2072-,0*+2*,*(&'&)')**&%'&)(+.*(),$&'%*'*(('.(&'''((('+.-19/()(&
@d0f05820-1812-4521-8a9c-b7853f6be756 ch=286 read=157764 start_time=2019-12-13T12:24:35Z barcode=BC01 runid=2c9cf7bc05858273f10e7d7ec552fc0bd742dc3e
TTATTGTACTTCGTTCAGTTACGTATTGCTGAATTGCTGGTATGGATCGGATATTGCCTCTGTTGAATTGCTGATATTGCTCCGGGAGGCAGCAGTAGGAATTTTTTTCAGCAATAGAAGCAACCGAGCAACGCCGCGTGAAGGAAGATTTTCGGATTGTAAACTTCTGTTATAAAGGAAGAACAGCAGCTACAGAAATGGTAGCCAGTGACAGTACTTTATTAGAAAGCCACGGCTAACTACGTACCAGCACAGCCGCGGTATTAATGCGAGGTGGCAAGCGTTATCAGGGTGTGGGCATGCGCAAAGGAGCAGGCGGCGAAAAAAAACTGAAAGAGGTCTGTGGTGAAAGCCTGAAGCAACTTCAGTAAGCCGCAAAGAAACCAGGCAGCTAGAGTGCAGGAGAGGATCGTGGAATTCCCGTAATGGCCAGCGGTGAAATGCGTATGATGGTCAGACAGTCGATGGATATCGTTAGATACCCACAGTAGTCCCCACGCCGTAAACGATGAGTACTAAGTGTTGGATGTCAAAGTTCAATTTTGATTAACGCAATAAGTACTCCGCCTGGATGAAATACGTTCGCAGAATGAAACTCAAAGATTGACGGGGGCCCGCGCAAGCGGTGGTATATGGTTTTAATTCGAAGCAACGCGAAGAACACACCAGGTCTTGACATACTCATAAAAGGCTCTCCAGAGATGGAGAATAGCTATATGAGATACAGGTGGTGCATGGTTGTCGTCAGCTCGTGTCGTGAGATGTTGGGTTAAAGTCGCAACGAAGCGCACCCAACCTTATCGTTAGTTACCATCATTAAGTTGGGGACTCTGGCGAGACTTCGGTGACAAGCTGGAGGAAGGCAGGGATGACGTCAAATCATCATGCCCCTTATGACCTGGAGCCACACGTGCTACAATGGATGGTGCAGAGGAAAGCCAGAAGCCGCGAGGTGAAGCAAAACCCATAGGCTCATTCTCGAGTTCAGTTGTAGTCACCGCAACTCGACTACATGAGGTTAGAATCGCTTCAAGTAATCCGCGAATCAGCATGTCGCGGTGGAATACGTTCTCGAGGCCTTGTACACACCGCCCGTCACACCACGAGAGAGTTGATAACACCCCGAAGGCGGTGGCTAACCGCAAGGAAGAGCTGTCTAAGGTGGGATTGATGAGTTGGGGTGAAGTCAATAACAAAATGAAAAAAAAAAAACGG
+
%)'*('%$'&++-193+*+.++*,--/-./3('+)),&(%$%))/+*'*+(,$/($&%)'1*2,++(,%%)2//00-7--+*'',0$%,+)*1+20,(%+'1/3;;8+**-6673/+,-(-(-+7/,*)*'*(1.**-..01+,.3&&(7707#*#3($%*,.),9/8.60./49+**/4+-59,7*'))'&&&%)/0,./0/./3(*''%*$*-++)-)('))$)('+/1/0.60/.2/00206*:.,+*'()*2032*-,(*++&((1'$(&(-.,/8-168:777-+0(()/-855(1'&$%*-()+$*).0:1660-.132411'-%(03.((..000/)+&&(0+'&+0,,+/(),))1(.')./5-5:-0.0.%(/-,55961))**))%)+12170,)).8368.-3,-..-28),//.0),'%$))7,,*-11+/2.%$####$##%%$$$$$$%%#$'%$#%%%&)(%&()*50&&&((),.6+/++$(%-.//4<30+))&''()*5,52430,..+3)1.+51*087,8,442-,/.2,*'..711/).,../2)-*(%&%('%%$#'))579,./)'0+-491031*+)%','&%)'278)9:*&)%*%'(/()'',(++,*--1;:036463+,)&)+3488*(*(,0.%((-((+$+(-*+-512001/'%*44)/-,),*4+*)()+170.*&+2,266560)&')+76:43526815567-17212:548,-/13675797830.0362;.5/0..1('*+%*(/6-+'''(''--**%/('**-02/6..1226;89:049371+8+8:.12300%//0*,)'&')%053444423380.6..4,5-%.1*.02360069;85445537,0+*(')*/1/63-+.'&''')*+*/)//.05425:6640-0353-.)(/.%+.)()))2502*'),*+//(.2<<917,')&$&&&**38/(*)*+.67*3*7/00130&((&*-(202-%,*))+,*(&+.2/*+/0/..,+'&&'(0-.1'(-/0:6:000/0123/1,(.+',&).30173.4.&-*7206./0531./1-161,+,,+)/-'*(%))&$)-*),).43007/((,+'/.*,+&))+*101.202*0+*('$&(%),,/5('/&)'&/***)&%%-,-45)(&)+'(&,-/030.1)&)+/026<;:;;76*/0.
@1d73848c-4cae-4132-8652-8be5ab944758 ch=474 read=64527 start_time=2019-12-13T12:24:35Z barcode=BC01 runid=2c9cf7bc05858273f10e7d7ec552fc0bd742dc3e
CCGATTTACCTTTATTTGACTTCACCCCAATCATCAATCCCACCTTAGACGGCTCCTTCCTTGATTTGATACCGGCTTCGGGTGTTATCAATATATTGGTGTGACGGGCGGTGTGTACAAGGCCAGGGAATATTCACCGCGACATACTGATTCGCAGGTGCCTACTTGATTCCAACTCCGTCAGGTTGCAGACTACAATCCGAACTGAGATGGTTTATGGGTTTTGCTTCACCTCGTGGCTTCGCTTCCCTCTGCCTTCGACAGCGTGTGTAGCCCAGGTCGCGGGGCATGATGATTGACCGTCATCCCACTTCCTCCAGCTTGTCTGGCAGTCTCGCTGAGTCCCAGCAATGATGGTAGCTAACTTGCGGTAGGGTTGCGCTCGTTGCGGGACTTAGCCAACGTCTGCGACACGAGCTGACGACAATATCACCACCTGTATCTCGCCTGGCTATCTCTCCATCTCTGGGCCTTTATGAGTATGTCAAGACCCATAGTAGGTTGCTGGCGTTGTCGAATTGACACATGCTCCACCGCTTGCTGGGTAAATCTATTCCTTTGGGTTTCATTCTTGCAGACATTGCTACTCAGGCAGATGCTTATTGCGTTAACGGCACTGAACTGACATCCAGCACTTAGTGCTTACTCATCGTTTGCAGCGTGGACTAAGTCACCTAATCCTATTTATCCACTTTCAGGACTGACGTCAGTTGCAGAGCCAGATCGTCGCCTTCATACTGGTGTTCCTCCATATATCTGCGCATTTCACCGCTACGCCCAGTTCCACGATCCTCTCCTGCGCTCCTGGCTGCCTGGTTCCTATGGCTTACTGAAGTTAGCTTCAGGCTTTCACCACAGACCCTTGCTGCCTTTTCTCCCTCTTGCCCAATAATTCCGGATAACGCTTGCCACCTACGTATTACCTGCCGCGGCTGCTGGCGTAGTTAGCCGTGGCACCTAATGAGTACAAATCACTCGGCTTCACCATTTCCTGTAGCCGCCGTTCTTCGCTTTATAACAGAGTTTACAATCCGAAAACCTTCTTCCTTCGCGGCGTTGCTTCGGTGCAGGGTTTCCCCATTGCCGAAAATTCCCTGCTGCCTCCGTAG
+
4*('04**/4+3.(-2+**.042+-&&%+,110/+01.18&&(#&%%*&((&((02054''&'$,*$'%$$(&**,-31&7-,-.700+0)&%&&))'%*%*)//2787&130.)-))02+558%'((%&%,-72236.00,0).&302,4**&-#($+&*'%$&%%*+:0.+*(()'''02'',/-(.',*00.00/-,)(/475-%*))-.299+0/;0499.,.10--405//($%&&&$#&/+09,,5-*+$&%('%)&&(,*(,'(*,,5.*-652(&*,5-224,+,+)+0'#%%'(//,95,#)'+*,(-/%)(*.411&()*&+('&)*.-+(&(,21*(,,3'&%*)-''%'(+)'%''))%)+)-.*3-..09907001186+()%&#('+-0/-*)%(*,2/4/,30,,')(*,12,-.139869955875557-.++185643110/141546420522329,++*(,./2+,*++00/('%(&''%))+)%'%&&'(++'&%')*/))$&&&*100,3-+20-**&(%'((&%')/,+*+/6.$%'%&)*-7..-69137+0&003&2()+502-1(/.-$'()$&(&%(%%'*0),&%&&&%)-06+2,-33041++)+')((((-%),)$)-/3550182*)&+)*/05.'(('&&&(+4.27347++,0-%)+-$()342%02'&$%%)*+,+*1*)+*0&+/820043044**+'(+(,(00/+6**02)+--,/16342/'-)+*/3(,$(*((%$&'(*&%)-902--+(,,/+,*)&$$'')68)++0.-)340/*20,''&(/+)0.(),-&(*&%&%(,2..2955;;6443--*,.79*3-&('&(((*-2,-,8+,),'%)*&/(((/+1.1*248686432.)+-),.*%*%(*09/141)260-0-,,,.,6'&%$&)'*&&(&*(-%'$&&&,++))(*),&('(,$&'(%&%%)&%)(,+76.0-+$%%&&(,-/071.2/&'*)-,-/*,%)'',72,.4631*&*/5,8;775365:/;2///53,4)%#*$%&&+()'/,(*8-277,$('%/2*.26)0)+*'&'+-+-/+36)).*
@881b90b3-4a86-447c-919e-a3d777faa600 ch=70 read=112538 start_time=2019-12-13T12:24:13Z barcode=BC01 runid=2c9cf7bc05858273f10e7d7ec552fc0bd742dc3e
CTCCTACGGGAGGCAGCAGTGGGAATATTGCACAATGGGCGCAAGCCTGATGCAACCACCATGCCGCGTGTATGAAGGCCTTGGGTTGTAAAGTACTTTCAGCGGGGAGGAAGGGGTAAAGAGTTAATACCTTTGCTCATTGACGTTACCCGCAGAAGAAGCACCGGCTAACTCCGTGCCAGCAGCCGCGGTATTAATACGGAGGTGCAAGCGTTAATCGGAATTACTGGGCGTAAAGCGCGCAGGCAGTTTGTTAAGTGGTGTGAAATCCCCGGGCTCAACGCAGGAACTGCATCTGATACTGGCAACTTGAGTCTCGTGATTAGAATTCCAGGTGTAGCGGTGAAATGCGTGAGATCTGGAGGAATACCGGTGGCGAGAGCGGCCCCCTGGACCAGACTGACGCTCAGGTGCGAAAGCGTGGGAGCAAACAGGATTAGATACCTGGTAGTCACGCCGTAAACGATGTCGACGGAGACGCGGTGGCTTCCGGAGCTAACGCGTTAAAGTCGACCGCGCCCGGGGAGTACGGCCGCAAAGTTAAAACTCAAATGAATTGACGGGGGCCGCACGAAGCGGTGGAGCATGTGGTTTAATTCGATGCAACGCGCAGAAGATTTTCTTGACATCCACGGAAGTTTTCAGAGATGAGATATTGCCTTCGGGAACCGTGGAGACAGGTGCTGCATGGCTGTCGTCCCAGCTCGTGTTGTGAAATGTTGGTTAAGTCCGCAACGAGCGCAACCCATATCGCTTTGTTGCCAGCGGTCCGGCCGGGAACTCAAGGTGCCAGTGATAAACTGGAGGAAGGTGGGGATGACGATGAGTCGTGGCGGCCCCTTGACCAGAGGCTACGATATACAATGGCGCATACAAAGAGCGACCTCGCGAACAAGCGGACCTCATAAGTGCGTCGTAGTCGGATTGGAGTCACAACTCGACTCATGAGGTAAGGTCCTTAGTAATCGTGGATCAGAATGCCACGGTAGATACGTTCCCAGGCCTTGTACACACACCGCCCGTCACACCATGGGAGTGGGTTGCAAAAGTGGTAACCTTCCGGGAGGCGCTTACCACTGTGATTGTGACTGGGGGGGCAGTCGTAACAAGGTAACGG
+
./2//.218/(1.*42514328++/+,33/..-4//8:71/118-3844478-/%.)**,/0043..++)+-,,-+)++&'%%)1+7&+)22),-,08/+++,+57-*-5,.,42-*-5*&').5/2-),,+/3-.46%,&%&//25..4++/-*.+&,)'('-%)'+*4/..3,-::9<670.*-&%(%+*((*--/1362,1-**02(*,,8*+)*+07,3.5.56:;45333975624(1+.41&4/9,)3*.*&'%(%&'%(0**/0+'*37838231&***('+11--(+,**,1.3605,-+&$$(),.14941-&)*+*/,1/..,.4/*)(+,777+*04*-/.+')),/45;0-2-)./.17*303*((-&$,4/82882-,.96*+&)0100/0+1261/532-''('*,99:</*+.::97657./3./1648:2222(1-4+-04;99:;)2200054,-1*-%'#$%$-(&(2,3-3+2)+,-308112-8-71-.9766820.'+0)..3*'')*757824511+(*3*8994588;,-+60600.203;:.24+,-/&+)(+/5343'--6721040:.-,)'*,%,,42,-*,+///1/($$$&'%)**%*,-7+),11(-)+<<9-3/--.)+*'+2*0,,19645+98276;87-,((+3*,,/&&'**-/50006653-7-,%++-/885/:-.-067...5/1*0/.+)23-/0./*+0.*.)(,70&/*-.)'''**171270000622,2048-9303..*%$*'%$.1.11-011<<4444/+-+1,434993.----+$%%#%'%$(&&%((+31*--1)/+$'%-4+)%(&%($&&*.54370-0/-0207*&&(&53845.)&&'))29-.1;777235674*--../06;990:)5*0/--*,++(***-/03)40/$'%%%%''))+*+$%%&()/../9;:::550/,4103))*&20((35686718)(&134(*+)*-../0003524;2.15/2.26-4-0'(%+&,,0.%1-6,)%%'+&)+0,370**,*$&'00+7++5*%'('(,+0+''&&,-.11*''$&%$'&(),715-*+)2..(2
@4c0f343a-cf9a-40c5-8a96-541fd46423c6 ch=115 read=154663 start_time=2019-12-13T12:24:11Z barcode=BC01 runid=2c9cf7bc05858273f10e7d7ec552fc0bd742dc3e
CTCCTGGGAGGCAGCAGTGGGAATGTGCACAATGAGGCGCAAGCCTGAGTGCAATACATGCCGCGTGTATGAAGGCCTTGGTTGCAGATACTTTTTCCAAGCAGGAGGAGGGTAAGTTAATGCCTTTGCTCGGTAGTTACCAGAGGAAAGCCTCAGCTAGCTCCGTGCCCATGGCCATGATAATGGAGGTGCAAGCGTTAATCAGGAATTACTGGAGGCATAAAGCGCAGGCAGTTTATTAAAGTCGGATGCCAAGAATCCCAGGCTCAGCCTGAGACTGCATCTGGCTGGCAGGAAAGCAAGGAGTCTCGTAGAGGGATGGGAATTCCAGGTGTGGCGGTGAGAATGCATGAGATCACAGGAGGAATACCACAGTGGCAGAGTGACCCCCTGAATGAGAGACCCAGCTCAGGTGCGAAGCGTAGAGAACAAATTAGAGGGATTAGGTACCTGGTAGTCCCACGCCATGAAACAGTCTCGACTTGGAGGTTGCTGCCCTTGGGGCGTGGCTGGAGGCCTAGCATTAAGTCTGACCGCCCATAGAATGCTGTACAGGAGTTAAAAGCTCAAATGAATTGGCAGAATTTGCACAGGCAGTGGGCATGTGGGTGTTAATTCAAATTTGTAGAAAGGCCTTACCTAGTCTTAAAGCATCACAGGAGATTTCAAGGATGAGAATGTGCCTTCAGAGACCGTAGGACCCAAGGTGCTGCATGGCTATCATCAGCTCATGTTGTAAATGTTAGGTTAAGTCCACAGCAGGCTGTATATCTTTGTGCCAGCAGTCCGGCCCAGGAACTCAGGGGGGACTGCCAGTATTGTCTCGTGGAGGAAGAGTGGGGATGACATCAAGTCATCTGCTTGGCCTGACCAGAGGCTACGTGCTACAATGGCGCATACAAAGCTGACCTCGCGAGGAGCAAAGCCGAGACTCATAAAGTGCATCCTTAGACGTCCGGATTGATCCTGCAGCTCCAGCTCCATGAAGTCAGATCACTAGTAATCGTGGATCAGAATGCCCACAGTGGGCTACACATTCCAGGCCTTATACACTGCCCATCCTGCACTTGGGAAGGAGTGGGTTACCAAAGATACGTGGCTTAACCTTGGAGGCGCTTACCTTTGCCTTGATTCACTTGGCTAGGTAGAAGTCATAGCAAAGGTAACCCGGAAGATAGAGGCGGCAGGCAGTAGAGTTAACACCGAGACACCCGACAAACCAATGCATGCTT
+
%(+*(&))&+,+%()%('+3/(&(%+&&()*%+-'-*($(/*%,30,)((()-)('%,''*5-/.1/50.&((&&*)++)*')''&$&'%(+36-*.)-&'(*00*-+%)'$$'('/(4++(*%$%('+()'()$''$#'&%&)())**#%%$*()))+#%'02*,'*'%$$&&..++-...)(+)).+)(&&&')++-00),*)+&(0)//30.'&%$&(%&$$%$&'-1/.2385&.-/.+*/0%1*/%%$**+/3,/50$+(())&&,+**+214000/**%&'+*+.,*,%(()$)*'&*%&'*(-,3.)$+/*%*'(',(-*2&'+,*)&&(%(-*,%'%%'()%(((/242&'(4-(-(%+*%.)(+,---&$('%'%(%*260+*-(3*%&&(*+,)&%&)(.*)/,.)%'($$&((')()-'),'(%&&%'/++/((&&)).2,/00..-00)&+),*.)&*.%('%*((('()+-5,()*-2.*+,/5)''(*3+($'&&&()1*)'))'(&'''),-+,.*-+26(*(%$%)*)+(&('''&)'.,(+01032)%-41/1-*.%'+)+,+)(,)*++%*$&&&&&%&((*$(&&&%%(*%')*)/,5.('%)())(%&*-)'%+)*&$('(')*+,,'((')+.1*+,,/%''/20+*(,$%)'')&*--5&3..*)')'*.44/62067/7,+(**/+'$'*+.-0--'-/34/----/02-4/+)-(-(*22%+&'(%**+.,&(&%(()%&&''&'((+(-,',%'&%$$$)+.(*,-0++.4.5,*(%*0/.-)(+,(.0--/'*'')/.'$%%%,,(&''%$($,5.530.0%**)&%''+*((%&%%')-+&''+/0*$''&$%&$')-)*.144.,(%)*1+20,'&$#()/40,'&(&*')),13)&)%'%('((+((,2,)('(*+3*.'%%$$&'*))*'-'&&)-0((**'.-/,'+,)0*$##'&''(&+*,-(+0*')*200(4--(,.2)**+%(*''+'*,+*'&$%'''&+).*(,0/4.1+))+&(%'*.0-.2,'%'%&)*%++**)(''((*+),(1)(()$'%$&%%$%%$$)&(&'&+,*++&&(**).()++)-.,/*//61)(,)(''&%'&*)*)&&),&($%',1)*'(**,0,+..6./2+)'(,,-())'('&)*()&)-/-)(')%&&*'(*00)++,,.)(''%($''&%$$#
@80e99fe3-3da2-4262-8917-fb97fa94fdca ch=412 read=95855 start_time=2019-12-13T12:24:11Z barcode=BC01 runid=2c9cf7bc05858273f10e7d7ec552fc0bd742dc3e
CTCTACGGGAGGCAGCAGTAGAGAATATTGCACAATGGGCGCAAGCCTGATGCAGCCATGCCGCGTGTATGAAGAAGGCCTTCCGGGTTGTAAGTACTTTCAGCGGGGAGGAAGGAGTAAAGTTAATACCTTTGCTCGTGACGTTACTGCAAGAAGAAGCACCGGCTAACTCCGTGCCAGCAGCCGCGGCTCACGGAAGTGCAAGCGTTAATCAAGGTGCGGGCGTAAAGCGCACGCAGGCGGTTTGTTAGAATCAGATGGCAATCCCCGGGCTCAACCTGGGAACTGCATCTGATACTGTAAGCGGAGTCTCGTAGGGGTAGAATTCCAGGTGTAGCGGTGAAATGCGTAGAGATCTGGGAGGAATACCGGTGAGCGGCCCCCTGGACGAAGACTGACGCTCAGGTGCGAAAGCGTGGGGAGCAAACGGGATTAGATACCCTGGTAGTCCACGCCGTAAACGATGTCGGCTTGGAGGTTGTGCCCCTCGAGGGCGGCGTATTTCCGGGCTAACGCGTTAAGTCCGACCGCCTGGGAGTACGGCCCGCAAGGTTAAAACTCAAATGAATTGACGGGGGGCCCGCACAAGCGGTGGGCATGTGGTTTGAAAATTCGATGCAACGCGAAGAACCTTACCTGGTCTTGACATCCACGGAAGTTTTCAGAGATGAGAATGTGCCTTCGGGAACCGTGAGACAGGTGCTGCATGGCTGTCGTCAGCTCGTGTTGTGAAATGTTGGGTTAAGTCCGCAGCAGGCGCAACCCTTATCGCTGTTGCCAGCGGTCCGGCCGGGAACTCAAAGGGACTGCCAGTGATAAACTGGAGGAAGGTGGGGATGACGTCAGGTACATCATGGCCCTTAACCCGACCAGGGCTACACACGTGCTACAATGGCGCATACAAAGAGAAGCGACCTCGCGAGAACGAAGCGGACCTCATAAAGTGCGTCGTAGTCCGGATTGGAGTCTGCAACTCGACTGAAGTCGAATCGCTAGTAATCGTGGATCAGAATATACGGTGAATACGTTCCCGGGCCTTGTACGCACCGCCCGTCACACCATGGGAGTGGGTTGCAAAAGTAGGTAGCAACCTTCGGGAGGGCGCTTACCACTTTGTGATTCATGACTGGGGTGAAGTCGTAACAAGGTAACCGG
+
-,-&'('21.1744-7446))**,6-)0*#*&'())+)()&-,5+/7642+)'))27688968:9940/012-())'31:9811+786:5+5+)'()/68./.*+,-(%(,+..-&((/63/12/2.004-/3-.34%+&').6.+,%')+(&/*',*$'(++%++,5334694457:424./14)(&%%%+*++-*'++117:13206/6-,$%('%%'+360/116-++01(.+/.-43349:-*/+*&(-.*'&%%&&&'+'*4:3/:9::;3;6:578546663232141112032/..%('(&)+,1888//*21*+,)0+.1--0832./0/150+.1+)'(%((()(*22276))7,/1.,45/8/.-++,007640+0544)+-),1211//002.29:874276,,.0898+'+.2<08.1/).+**1215<42585058630235;8:;<84000017/1+),.0-..-4./.873).1.&/0*/.(%((%%%&**0/,,*.744320804+00+08:847-+57*('()39328(((3.3/24244-/-01::3211514.500-882,5/+,*.&)'..62)/&)'')+456;6(0*-.-2-,,--:7,4/0'*/))'.,0+(-*&(),.0))-((88*+-,-*-+-:840(()+-732*.731523:8:4*-+/6188:94329*/0879:655531.().12680/-,-011330/.05.+,.8.-124471043-15)70/27320)050,20/4()/.2902920//7,/'0'0*)-(/.07764+--*(,5457)/-,,./8;:9:.+4/+5162499326./...5-)($$()-9783/69.**-'('*)+,/%)&%*))()*(+.-55:7.5-,/:101323979*)(&,'&'1.4*)-,./*))'))0-(-/515:456789,/,049966644/6(,,','((&)-.4819//+4))*+*2---9('2./+*(%*-5/005:8:10/.34:7&%')*-0.-7316-6-,),-794+.+%)*.&--2:52:51/1/0/4534575*+,-412956687/))(1+,,(*)-()-81)4,&,8/:270:/1;++49++311292774444434**-()*+.145555303049:9-+
@c6ba7fc7-7874-4f3c-855b-0bdf328f54f8 ch=250 read=162781 start_time=2019-12-13T12:24:11Z barcode=BC01 runid=2c9cf7bc05858273f10e7d7ec552fc0bd742dc3e
CAGGGAGGCAGCAGTGGGAATATTGGACAATGGGCGAAAGCCCTGATCCAGCAATGCCGCGTGAAGTGATGAAGGCCTTAGGGTTGCAAAGCTCTTTTTACCCGGGATGATAATGGCAATTGCAGGGAGGAATAAGCTCCAGCTAACTCCGTGCCAGCAGCCGCGGTAATACGGAAGGGGCAGCGTTGTTCAGATTACTGGGCGTAAAGCGCACGTAGGCGGCTTTATGAAGTCAGAGTGAAAGCCTGGAACTCAGGCTGCCTTTGAGACTGCATCAGCGAGATCCAGGAGAGGTGAGTGGAATTCCGAGGTGCCAGAGGTGAAATTCCGTAGATGTCCAGAGAACACCGAGTGAAGGCGGCTCACTGGACTGGTATTGACGCTGAGGTGCAGCGTGGGGAGCAAACAGGTTTAGATACCCTGGTAGTCCGCCGTAAACGATAACTGGCTATCTGGGCGCGGGTGCTTGGGTGGCGCAGCTAGCATTAAGTTATCCGCCTGGGAGTACGGTCACTTAGATTAAAACTCGAAAGGAATTGTGGGGGCCTGCACAAGCGAGGTGGAGCATGTGGTTTTAATTCAAACAGCGCGCAGAACCTTACCAGCGTTTGACATGTCCGGACGATTTCGGATGGATCCTCTTCCCTTCGGGGACTGGAACACAGGTGCTGCATGGCTGTCGTCAGCTCGTGTCGTGAGATGTTGGAGTTTAAGTCCCGCAACAGGCGCAACCCTCGCCTTTAGTTACCGTATCATTTTAGTTGGGGACCCTGAAGGAACCGCCATTGATAAGCCGGAGGAAGGTGGGGATGACGTCAGTCCTCCTCTTGGCCCCTTACGCGCTGGGCTACACACGTGCTACAATGGCGGTGACAGTGGGCGGCAAACTCGCGAGTGCGTAATCTCAAAAGCCGTCTCAGTTCTGTTCTCTGCAACTCGAGGCATGAGAGGCGGAATCGCTGGTAATCGCGGATCCAGCATGCCGCGGTGAATGCGTTCCCCAGGCCTTGTACACCGCCCGTCACACCATGGGAGTTAGGTTCACCCGAAGGCGTTGCGCTAACTCGCAAGAGAGGCGAGCGACCACGGTGGGCTTAGCGACTGGGGTGAAGTCGTAACAAGGTAACCGG
+
,((1-*-3-+.-*-3253.2-(0,0-./-369;61-,/0./9'(('*+*.%0/83327+***())()++21//02161:.-*,,5(+(*+')+,2765,/25-,7:0/+*+*,,0,/1.7.))',/*)1.,:62),-0/1*.--21/19700+-.)/0003/*+**()&'$''+('()'%%%)-,00.593(/))2-249;730351)('*//0*)*-*,-2-,32.11(%)&&(('))),+)',4./-''0,2%(&*+.-()+'(.1880.-./.&(($&',53-*30()&*,,-,/./3344/2.+(,(,)&%(((%$-)+42/30'*-3320,),%#%(&(,+55/&&'(**.+2//:/00245481676.-,+1./2556/..5/6.-+-.6/46+()*+)+,-*))1)),/4)48,)+8--.64))/-667:-''&&$%'(--86.8841675*1'(**'*++-33.,3/..../+)$(&**./,00006/,/.**-('%,+52::1))('((,+,17772+)&)+)&+%&)/)'(178-6660//0-)'()*'+*10%.210--'*(/9,5;0,*&*0(+&*)01777172//,-14/12.3;7.1326782)22235-7;.,(/)-55/-/*,-3088*3+,+6;.3888978503+27233721.11969788556)0/01--)--//1,-063.6'*&&54..5.7463/01)7-571064-498347974:71317./603111-,895%-30*5713:<0-)**&+-25;671&,0.1230)+2,/*6.15343478.-*/45676)'&())'%%'*++)02/')()+21/12492460521,.01375367:533,--*+--,26691/+/,/26445(,''')*20-.71102+88,358675+,-/..))(397320140,233-+-*+.53**&)/0,1/+*+((-'&$'&()*,0:334&*$&&/,55.2.683183%31/4226*'*,,/+2/00301513;7562..+-0$+'2-*.1:*04543,64+)+1,1321.-/2201//0///03.,.(+0/''14333414(11.36/1.,+-.-1/-131,(',)+,1../1().-,5::8*7
@21d58537-c82c-4e46-8adf-9fc60859fe5f ch=101 read=185051 start_time=2019-12-13T12:23:49Z barcode=BC01 runid=2c9cf7bc05858273f10e7d7ec552fc0bd742dc3e
TCACCCCAATCATCAATCCCGCATGGGCAGCTCCTTCCTTGCGGTTAGGCCACCGGCTTCGGGTGTTATCAACTCTCGTGGTGTGACGGGCGGTGTGTACAAGGCCGAACGTATTCACCGCGACGATTCGCGATTATAGCGATTCCAACTTCATGTAGTCGAGTTTGCAGACCACAATCCGAACTGAGGAAAATGGTTTTATGGGTTTGCTTCACCCGCAGCTTCGCTTCCTCTGCACCGTCCATTGTAGCACGTGTGCCCAGTCATAAGGGCATGATAGTTGACGTCATCCCGCCTTCCTCCAGCTTGTCACTGGCGAGTCTCGCTAGAGTCCCCAACTTAATGATGGTAACTAACGATAAGGGTGCGCTCGTTGCGGGATAGCCAACATCTCACGACACGAGCTGACGGAAACCATGCACCACCTGTATCTCTTATAGCTATCTCTCCATCTCTGGAGCCTTTATGAGTATCGCAGAGACCTAATTAAGGTTCTTCGCGTTGCTTCGAATTAAACCACATGCTCACCGCTTGTGCGGGCCCAAATCGAATTCCTTTGAGTTTCATTCTTGCGAACGTACTACTCAGGCGGAATTACTTATTGCGTTAGCTACTGGCACTGAACTTTGACATCAACTTGGTACTCATCGTTTACGGCGTGGACTACTAGGGTATCTAATCTATTTGCTCTTTACGCGCCGGGACTGAGCGTCAGTTGCCGGGTGAATCGTCGCCTTCGCTTTTCGGTGTTCCTCCATATATCTACGCATTTCACCGCTACGCCAAGATTCACGATCCTCCTCCTGCACTCCTGGCTGCCTGGTTTCTATGGCTTACTGAAGTTAAGCTTCAGGCTTTCACCACAGACCCTTGCTGCCGCCTGCTCCTCTTTACGCCCAATAATTCCGGATAACGCGCACCTACGTATTACCGCGGCTGCTGGCACGTAGTTAGCCGTGGCTCTAATAAATTACCGTCACTCGGCTGCCATTTCTGTAGCCCGCCGTTCTTCCTTTATAACAGAGTTTTACAATCCGAAAACCTTCTTCCTTCACGGCGTTGCTCGGTCAGGGTTTCCCCATTGCCGAAAATTCCCTACTGCTGCCTCCCGTGAGG
+
77*4/1(4.998:779085'$(%('*&+,+-,-1579122)/6729.288.*2-/5/.43-05'*,2000330//+,*5-60766675;:254//001')-0361,*(.+6:76731280550/+(+3,+--,/:/448997:/8*0'*30526787898201/:.-4.1'1.&,2;61/,/',*(&+)(',-(*05;<2177<4873%()4/(*''$,$,,-3+++8,18,0..*).*%338748.'')*)+*,1.-)&&'()*+3..-5402-,,+$&.2*,/339;.<;,+75888//5,--3.;-.,,,***)%)-00'.-210,-010:9/./,/00110.4.(*+((*.4+,..46+.*((+(*,0259*(*6/.*)$$#)$)&(*)+-2122./102211)-.&.4)0;98/2230-5/65565--**101235640.-+,.217:88675&(666<:340+,--1-&''&,+.063(%/(-*.25;88<511002'/131++-.-/;:;;211/.)+--00+()%(*2242/1/+)*)+,)-,/9..,2++,/2;;879;/5(),.-58695870111(5873,+%+'&'4)+600043-.$**%,'.(,)/0040.26:-.0664**)&(&)-,/3537996<1,+1.-.88;677576,6.02/..-1112200:/++4**,()+**%'%,4;477776678://4/-20-4*&$%,/2566573.4+)+-13.**.)++98212548943433597:19<9.252,/0,-(%#(&$'4*.$%&**2((,&)03/2.),+2((,8544462334;831134;54;153/,-+1,6*-/698)-//)(-+****++/2:<260.--.13/04/-//04/1078//.0+)-,+102804450.35,*)%'$),)&./1.8/)10*+(/,669550--./16515++,7.*,&&*'%1),27,4+&28487/011/2./'.332;60*())*3-,-767:;009/---(+,0/4))+,,13)%(()10(&/43+466;9;;:98;2)/-*2-2-,,353;8936;/6<-05:.'')&&%',686240+('$&%'+,039-,'*'+%$,(
