# Supplementary material for: De novo species identification using 16S rRNA gene nanopore sequencing
Source: PeerJ. 2020 Oct 21;8:e10029. doi: 10.7717/peerj.10029 (PMC7585375; doi:10.7717/peerj.10029)
Supplement: Supplemental Information 3 [file peerj-08-10029-s003.zip › pass_fastq_runid_2c9cf7bc05858273f10e7d7ec552fc0bd742dc3e_522.fastq]

@df50fe7c-118d-4728-adf0-54b5ef672bf7 ch=331 read=87389 start_time=2019-12-13T12:23:04Z barcode=BC01 runid=2c9cf7bc05858273f10e7d7ec552fc0bd742dc3e
CCGGTTACCTTGTTGACTTCACCCCAATCGCTGACCTACCTTCTGACGCTGCCTCCTTGCGGTTAGCTCACGGACTTCGGGTATTGCCAACTCTCATGGTGTGACGGGCGGTGTGTGCAAGACGGGAACGTATTCACCGCGACATTCTGATTCGCGATTACTAGTAACTCAGCTTCATGTAGGCGAGTTTGGCTTCTGATCGAACTGAAGACTGGTTTTTAGTTTGGCTCCACCCCTCACGGTATTGCATCTCTGTACCAGCCATTTGTAGCACGTGTGTGGCTACACATAAGGGGCATGATGATTTGACGTCATCCCCACCTTCCTCCTGGATTAGCCAGACGTCTCGCTAAGAGTCCTCAACAATGGTAGTAACTAACGACAGGGTTGCGCTCGTTGCGGGACTTAACCAACTTATCTCACGACACGAGCTGACGACAACCATGTGCACCACCTGTCACCTTGTCCCCGAGGATTTCCTCGATTAAAAGAGTAATGCAAGGGATGTCAGGTGTAGGTAAGGTTCTTCGCGTTGCTTCGAATTAAACCACATGCTCCGCTACTTGTGCGGGTCCCGTCAATTCCTTTGAGTTTTAATCTTTGACCATGCTCCCCCGGGCGGAATACTTAATGCGTTAGCGGCGGCGCGGAGGTGTTGAAACCCCACACCTGGTATTCATCGTTTGGCGTGGTTACCAGGGTATCTAATCCTGTTTGCTCCCCACGCTTTTCGAGCCTCAGCGTCGGTTACAGTCCAGAGAGTCGCCTTCGCCACTGGTGTTCTTCCTAATCTCTACGCATTTCACCGCTTTACGCGATTCCACTCTCCTCTCCTGCACTCTAGATAACCAGTTTGAATGCAGCACCCAAGTTGAGCGGGTATTTCACATCCCACTTAATCATCCGCCTACGCTCCCTTTGCGCCCAGTGCGTCCGGATAACGCTCGCCACCTACACGTATTACCACCGCGGCTGCTGGCACGTAGTTAGCCGTGGCTTCCTCCTTAGGTACCGTCATTATCTTCCCCAAAGACGAGCTTTACGATCCGAAAACCTTCATCACTCACGCGGCGTTGCTGCGTAAAGGTTTTCCCCATTGTGCAATATTCCCCACTGCTGCCTCCCGTAGGAGCAATATCAGCACCAACAGAAAGGTTGCACGGGCGCGAAGCAAACTTTCTTCAGCACCAGCAATACGTAACT
+
07.,+().82:-//++26965/4.)(%+'),**(3/..430/,#'$.&-/*.-+/*++*+*+/,,+420*,)+%&/630210--0-190-.+,+1,.41//4522&)002-(,+-*%()+/'0%3-2931988<867<13566+54.%&'182.143382225*+/4203*,/4;8-32546;82,.01&%)&&(%$#&.0-.82262600176817;80/)-:313213.(*1,+*0..2//*3-+,3785443348;1119*5/(%%$&'$(/2320+)-*)'),.1622,37,27/-,,+/55,*,958871;37-*-43;9:853/.5&.())0.*)3755561,./.(&'+-078/2)%*++353./016+)0927622(76586754762/9../6.1+-+3+0(''''*)..2302//0-/43444545877776;.-,''.-1732225765694852545'')/0+48+.,,,1-.3.0*('&''*')%'(+)4/17767,',)+,,41113+3/:466627522..105'&,-,/0,+,)**7445684683-5,,,10090/59/(*0*5/74/376++,0;<9-:11.:-++54)-%()1442,%/13/957/$'&$-+..373/--,-5/3-,%)+,)*-+3481/921:90&-,06.*-.05531587.4-+,.093)(1(.708:70//00/,04'))<<.*/)/99,023055:-10342134//1149)31813(709)))++*..0041012394,004676698991)(0-.-01*%)&'-/90.,5/%(+11-.12,&4+-/%**//344569533.&'(*1/-//288;449<<0/875.--,)3.,..,.300-8+451/)88.,...2'/&&&&1+5669;:447().--02(&&'%$((-.)'%'$%%)/*7.8::;;88:;970.6*())&,*2016))'$,3/024002883/,$&'..3281119136303811./((('.1-'2/0770271229,9;<*471--,&(,12:.+,00360/2994044869::69:.,,,,695/07/---*++1,'++,3.*145*)..-001,;-//8168/*-0016417+36+*8660/%/1956774&4388674/(-.)(*,2'*%($,(-,,)**'*,3*)19.-648))++-/,(,)++.96(&%&"
@215eb80a-aeec-4431-b491-07ea20c29c6f ch=295 read=169172 start_time=2019-12-13T12:22:54Z barcode=BC01 runid=2c9cf7bc05858273f10e7d7ec552fc0bd742dc3e
TGGTTACCTTATTGCGGCTTCACTAATCGCTGGCCCCTCAGCGGCCCGCTACCCCTCTTGCAGTTAATCACGGACTTCAGTGTACCAGCTCTCATGGTGTGACGGGCGGGTGTGGCCTCAAGACCAGGAACGTATTCCACCGCGACATTCAGTTCGCGATTACCTGCGTAGCTCCAGCTTCATGTAGGCGGGTTTCAGCCCATTCCGAACTGGACTGGTTTGGCTCCACCCTCGCGGTGTACCATCTCTATACCATGGCACGTAGTAGCCCTGCATAGAAGTGGTTGTGGCATCATCCCCACAGCCTCCAGTTTATCGCCAGCGAGTCTCATACAGGTTCCAGCGGTGCCGACAGCAAAGGATGGTTGCGCTCATTGCCAGGACTCCAACCCAACATTTCACAACACGAGGCTGGCGTGGCCAGCAAAGCACCTGTTTCCGCAGTTCCCGAGGCGGCATCTCATCTCTGAAACTTCCGTGGTCTCAAGACCAGGTAAGGTTCTTCGCGTTGCATCAGATTAAACCGCTTGCCCCACCGCTTGTACGGTACCCATCAATTCATTTGATTTAAACGCATGCCGTACTCCCCAGGCGGGTGAGCCTTCGCGATTAGCTCAGGGCTTCCGCCTCAAAGGCCGTACGGCCTCCAAATCATCATTTTGCAGCGTAGGACTGGAGTATCTAATCTGTCACATCACTTTCGCACTGGGCGTCAGTCTTCATCCAGGGGCCGCTAGCCACGCCGCGAGTAGAGAGAAAATTCCTCCAGATCTCTACGCATTTTACACACCTGGAATTCTACCTCTGCAGGACTCAAAGCGCGGTATAAGATGCAGTTTCAGGTTATGGGGATTTCACGTAAACCCCGCTTTCGTCGCGTGCGCTTACGCCGAAATGTTCCGATTAACCTTACCTCCGTATTACCGCGAACGCTGCGCAGGAAGGTTAGCCGGGTCTGCCAGCCTGCGGAGCAGCATCGGCGGGCCGAGTAATTAACTTTCTCGCTTGCTCGCTGAAAGTACTTTTAGCCGAGGCGCTGTTCATACGCAGCGCTGAGCACCGTCGGGCTTGCCCATTTGTACAATATTCCCCATACTTGCACTCCATGGG
+
5-229.0.//%+)&'&*)*-.'()-2/6111--./,&&$$%''(*1.,/3&+.*(&*)/.0'+//,))+#%-/,--(*%'('+)/6-,,++-.'*,.+-**+..74/13,**.'--*(&''(-+/&'*'.0*+-.;33/48--00817,*&(*.+((*,/'',((%(+.,%,+,.))*(,'%''*-261,**/8/*+%%%)&)-.''%(/'(**))*',-&&,.0/3')-/+,%%',+(%$(+*0-*)%%&$$$#%&'%%*'(#%)()-22-(...,'%$%%+-30+*%$%&)*,13,*'#%%'+(/-+&(+:-+,2%'%&&'%$%)*/0(*''''12/8&$&%)&'&))*(('$),3,)-(((().+-+//1-00-()%//-**&&'**0+-*)+0:.+),,'000)&+(-,/)//+(+/*(&%%((),/79,,1:,*(#)&..447/(&/**+%&&'%..1/-*)&''(&**-'$%&&)'&-30)++-9.'%,)*-.201362+/,-.+-+25*()2(23224'))''01/-(*-((&%$('*)&($''%'()(--71(+4%)#&&#)'$&#$%,(+.%(&)+.071&++,*+()($&)&&''%'%&'(*(+,3)+)%%$%(&%-71466-+.&'&*%+&..5.5&,'&(*883%/26+(*'+*,-&1+'''&('&*'*)),0.-,*,%#&%%'#'(851('%&%%*,(**))+0-/*'$*/,(++2+24'($%$&&%('++%$&%%)'()()',00)/.40/.*+),,--323503*/&%##%&'(+-+-+/*,))%%**&'%$)(+1,025/3-'(&'&&%'*%)'*712++,5+-&,)(&#$$',-)578-&&#&%&&+2.*'&%%''%''$%$%+)(&%$$'),&#)+&'%'('('&.*2,+%%%%(-),2'1--6-/0,-+'(+'%'%$$'$(&)&((''*#'%&''$$&%'(%%&%%$%*(%#$$&*&(((&$'(&-(&%&'()/,,''&&%(+-&$&%"%%(#$%$*(($(((-/.'&$(&&'+++%&0&),.$)$&$%#*)'%#%%%'%(%$(,%02)*($*,,+/8(',(,)80(+*)')'#$#''&(+$**/5%'(+(
@db50b04e-9172-4662-85dc-a0fdedae7b99 ch=95 read=407679 start_time=2019-12-13T12:22:51Z barcode=BC01 runid=2c9cf7bc05858273f10e7d7ec552fc0bd742dc3e
CTCCACCGAGGCAGCAGTGGGAGTATTGCACAATGGAAACCTGATGCAGCAACGCCGCGTGATGATGAAGGTTTCGGATCGTAAAGCTCTGTCTTTGGGGAAGATATTGTGGTGCAAAGGAATACGGCTAACTACGTGCCAGCAGCCGCGGTAATGCATGGAGTGGCGAGCGTTATCCGGATTTACTGGGCGTAAAGGGGCGTAGGCGGATGATTAAGTGGGATGTGAAATGCGGGCTCCAGCTTGGGTGCCATTCCCACTGGTTTATCTAGGTACAGGAGAGGAGAATTAAGATTCCTGATAGCAGTGAAATGCGTAGAGATTAGGAAGAACACACACCAGTGGCAGAGACTGACTCTCTGGGCTATAACTGGCCTTTGGGCTCAGCGTGGGGAGCAAACAGGATTAGATACCTGGTAGTCCACGCCGTAAACGATAGATACTAGGTGTGGGGGGTTTCTAAACACCTCCCGTGCCGCCGCTAGCATTAAGTATTCCGCCTGGGGAATGCAGTCATGAATTAAAACCCAAAGGAATTGACGGGATGCACAAGTAGCGGAGCATGTGGTTTAATTCAAACAACGCGAAGAGACCTTACCTACATGACATGCATTACTCTTAATCAATCCCTTGGGGACAAGGTGGAACATGGTTATCGTCAGCTCGTGTCTCGTGAGATGTTGGGTTAGTCCGCAACAGCAGGCACCCAGCCCTTGTCGTTAGTTACTACCATTAAGTTGAGGACTCTAGCGAGACTGCCTGGGTTAACCAGGAGGAAGGTGGGGATGACGTCAAATCCTATTATGCCTTATGTGTAGGGACTACACGTGCTACAATGGCTGTTCAGGGAATGCAATGCCGCGAGGTGGAGCCAAACTTAAAACCAGTCTCAGTTTCCAGGATTGCTTAGGCTGAAACTCGCCTACATGAAGCTGGAGTTACTAGTAATCGCGAATCAGAATGTCCATGATGGATACGTTCTCTCGGGCGCTGCTGCACCCGTCACCACGGTAGTAACACTGGGGCCGGTGGCCTAACCGCAAGAGGAAGAGGCTGTCTAGGTGGGATTGATGTGGGGTGAAGTCGTAACGAGTAACCGGAGATAGAGAGCGGCTTAGTGAAGTGCGGTCTTACAAGGCTTCCATTAGCTTTCTTCCAGCACCAGCAATACGTAACACC
+
*+-,&%%'&++-,..*6861+&').13.-+--813,'+*,933288821206,'-0(('((%(')*-26491:2..54885362.)*+264643:6-491*0+1/)()')).-)--2*))%(&%$(,/336476806-372//.,1)&((-++*($)().('().3-,+-..60/.:+-/&6*'%)(032//.3/++0312-.,+-*,7126-6,2(0*0/:6431(23(('*)354-6'*#&&%''%%#$')*0+*%$')&/19,-048/1((%().*(*%.+(''%)(&%#'4(4*&%&(%%&$(-+,7820.*)&&((,,-'1.++'&)',0--(,1-.,3*)%&'($/%)+----*)*+%((*-+*&'*+**')-)*-+-(&&'+4108.*+,.7.,)(.#.*,,.3378-+-.01653*-/3:68:<;32//()/..13-/434567:66*645,*$$%$&*0179*-746+)6+4220&//0312-324845240&&+,'($&&(%&-)'))*)-(,19528107*/)0*2+,-0+/+(&$((,/.-,)*)+*'+,640,.1.4-(*')$%+((*).*++*+&&&%&,(0,-+')+*..-/.+')$--)*.0./0/,*(+'+1'*)'./()*32)+(&'%$%')10-7/002/-)),/4242,+)((424./.,-0,/-+))*.59*-022&%%$&..-.1/+&/9.+,.-3'/1,/.,&+-015+1532,0/,,/236783).../165999;8696281/.1-20+4,./0833495368998798;1.2(''(('+',,)(*,01./,+0/))*,-.1*.02215492)-+&$%%#&&*)%,/*3284236+-*'*+'*1-/.82;<,6*8:;:76657665+2/6.,&#('&/(()-,++**+-(10)+8473411/-'*4-1451.(/.),85454952%**+8340).***&$&$%*(-4:::68-3-((()+%741&&'')'%)'-2/+**)-*-,'*($&)011)+#''&(+4/25243(+8988-.25(((&)''%*./345402)3.060./+)))''&--'$$&)'),($(./)'('*327.5-,21*('&&(+/-'%%)'.))-%,&'*/)%(.+--.&''%&-(&+&&$).74/1;,(())*04045/1/-/1-.%)$&$
@e2b653d1-8062-48b5-b2d4-476ca09f3075 ch=53 read=150177 start_time=2019-12-13T12:22:29Z barcode=BC01 runid=2c9cf7bc05858273f10e7d7ec552fc0bd742dc3e
CTCCTACGGGGAGGCAGCAGTGGGGAATGTGTGCACAATGGGCGCAAGCCTGATGCAGCCATGCCGCGTGTATGAAGAAGACCTTCGGGTTGTAAAGTACTTTCAGCGGGAGGAGTAAAGGATTCTGCTCATTGACGTTACCCACGAAGAAGCACCAGCTAACTCCGTGCCAGCATGCGGTATACGGAGGGCAAGCGTTAATCGGAATTACTGGGCGTAAAGCGCACGCAGGCGGTTTTGTTAAGTCAGATGTAATATTGAAATCCCCGGGCTCAACCTGGGAACTGCATCTGATACTGGCAAACTTGAGTCTCGTAGGGGTAGAATTCCAGGTGTAGCAGTGAAATGCGTAGAGATCTGGAGGAATACCGGTGGCGAAGGCGGCCCTGGACGAAGACTGACGCTCAGGTGCAGCGTGGGGAGCAAACAGGTTAGATACCCTGGTAGTCCGCCGCGATGTCGACTTGGAGTTGTGCCCGCGGGGCGTGGCTTCGGAGCCTAACGCGTTAAGTCGACCGCCTGAAATTACGGCCGCAAGGTTAAAACTCAAATGAATTGACGGGGCCCGCACAAGCGGTGGAGCATGTGGTTTAATTCGATGCAACGCGAAGAACCTTACCTGGTGTGACATCCACGGGAAGTTTTCAGAGATGAGAATGTGCCTTCGGGAACCGTGAGACCCAGGTGCTGCATGGCTGTCGTCAGCTCGTGTTGTGAAATGTTGGGTTAAGTCCGCAACGAGCGCCAGCCCTTATCCTTTGTTGCCAGCGGTCCGGCCGGGAACTCAAAGGAGACTGCCAGTGATAAACTGGAAGGTAGGGATGACGTCAAAGTCATCATGGCCCACCCTGACCAGGGCCTACACGATGCTACAATGGCGCATACAAGAGAAACGACCTCGCAGGCAAGCGGACCTCATAAAGTGCGTCGTAATTCCGGATTGGAGTCGCTCGACTCATGAAGTCGGAATCGCTAGTAATCGTGGATCAGAATGCCACGGTGAATACATTCCCGGGCCTTGTACACACCGCCGTCACACCATGGGAGTGGGTTGCAAAAGAGTAGGTAGCTTAACCTTCGGAGGGCGCTTACCACTTTGTGATTCATGACTGGGGTGAAGTCGTAACAAAGGTAACCAG
+
%)2/+.2+16(&/5/488668775+((*%*&(*)&(,*)/90/+,2615;5668642+5456022+(,-.001260.3.1&376:9/:53:0/191,.1/273.'+(*2-(*)&''26-+)&5(''%%'1)6+-+5.30,.6-&)*(1%((%%&'/(**%&''(+.*0.040).*&$(%$%%%&)(-*+($%%()-,3..,,-.33.7-.077:7966284,.00(.',).23-61;;--7+9233:6762.,,'(&'%#.0)+346.*+,/./143945:9395577613,-.234.3-**-(&'&'#()./114*./8,00/04306*)0,.&((()&//2161.-07:..-,,444;50..,2.599.3-+3,**')1-.*/,*%-114/-5/++')*84879.,84300--14992+&))58*4(*+'6*).130:))2;9,3(-&%+'%'(+,(+**&())+)$)/8110930&(''0-06040+,3,+2(,/,+.*.-.+,1/1+,---4934-('&&&&')+)46635773558/0+0)*54;--*+-4.5/.-.5/06*(+',,,.0/110+*++464*+,13;59855,*//056100(+5-1.,.+.012,,,)&$()/298,(,-4(.*-18920---..011-087686897../05+*-3033--/0()&-(++:999874925355770,.//987/1.,+-%+,(0356/65;79..5.)-0-1.0,+',(-+/9/1:445.26-+25/15112/3/../5/6,;9-60083:3,/)+*''%+.,,*)*+4:322411/+31+23118886-,,/2-,001--&'&*.3-$)*($&(2:11-****))%&%%/246761;0*9**+987,4+')',2+++.-1/1)/$'-)0;.14:74:52,+-4*-846.56-/(.,3-*3-,2/0,)'%#$()9776.4')),,*+5'4,6372/-*+.19231755889//,30281./+96227+**'3/8-)*-(*-*,**.20/.02&+)%%&')).-./46/+,(-.11:02575*%&%'%1'),00.707.8471-7')2123601,.5,,.4/*1++/-,-1-+....1++-+3--.1234569(4+89:76,+
@b71c1340-b527-4e90-a251-0eb7611b70dc ch=45 read=135432 start_time=2019-12-13T12:22:23Z barcode=BC01 runid=2c9cf7bc05858273f10e7d7ec552fc0bd742dc3e
CCGGTTACCTTGTTACGACTTCACTGATCATGAATCACAAGAGTGGTAGCGCCCTCCCGAAGGTTAAATACCTATACTTCTTTTTTGCAACCCTCCCATGAATTGTGACGGGCGAGGGGTGTACAAGGCCGGAACGTATTCACCGTGGCATTCTGATCCACGATTACTAGCGATTCCGACTTCGGCGGAGTCAGGTTGCAAGACTCAATCAGTTCTGACGCGCTTTATGGTCGCTTGCTCTCAGGTGCTTCTCTTTGGCGCGCGCCATTGTAGCGTGTGTAGCCCTGGTCGTAGGGGCCATGATGATGACGTCATCCCACCTTCTCAATTTATCACTGGCAGTCTCCTTTGAGTTCCGGCCGGACCGCTGGCAGCAAAGGATAAGGGTTGCGCTCGTTGCGGGACAACCCAACATTTCACAACACGAGCTGGCGAGCAGCCATGCAGCACCTGTCTCACGGTTCCCGAAGCACATTCATCATCTCTGAAAACTGGATGTCAAGACCAGGTAAAGGTTCTTCGCGTTGCATCGGGTAAACCACATGCTCCACCGCTTGTGCGGGCCCGTCAATTCATTTTGAGGTTTAACCTTGCGGCCGTCTCCCCGGGCGGTCGACTTAACGCGTTAATCCGGAAGCCACGCCTCAGGGGCACC
+
50,)13%,.7..18+./1888.)*'('140.'(*(1,---'%%*%(*+-4454'(((&'+2(.+6:;---07/(&&'(,-31608-,3/:2<5)/3,&,++*---,./+*/5,+%'./,*'-(.6:4466*8,:64771;1229596:899;:86661*(*-/08.'()*///4646..//00''#)(&)*,&),-/),'%%-522(8*0++01,/233**$'-1-)++/,-*-+.&%)&+)&&()(*1045075,*''(('+,57579*)+--(-+,+()(0/6/37:8(())28-6;9:343-+*(+-5678-;1,&+/.4335*(/8-+.1255685-45545/-.&&%(304.(-..,7,5///3921&((18+227511).+))))(23566;56'99/)+,01,,'/),0,+*+-+.+-+*.--0%*,'%(*''))**2*/+++:-7664/(*-4<;263+-.--/0/02,&++-....+-.694125:65111031577519222*.50<:8;87880;00067,&%,)/4.9121321..5,-.*,3'-0)148362)&*+066;7-365.-.-.4;:-9101/--011-&)(,764*'112*3,0-.,,./1/49.6-0&,,3/6-7..7/2/6;992.6.),$'"
@30c202fa-b11d-4a17-949e-7b11c222e5c1 ch=188 read=181747 start_time=2019-12-13T12:22:10Z barcode=BC01 runid=2c9cf7bc05858273f10e7d7ec552fc0bd742dc3e
CTCCTACAGGAGGCAGTGGGGAATATTATTGCACAATGGGCGCAAGCCTGATGCAACCATGCCGCGTGTATGAAGAAGGCCTTCGGGTTTGTAAAGTACTTTCAGCGGGGAGGAAGGGTAGAAGTTAATACCTTTGCTCATTGACGTTACCCGCAGAAGAAGCACCGGCTAACTCCGTGCCAGCAGCCGCGGTAATACGGAGGTGCAAGCGTTAATCGGAATTACTGGGCGTAAAGCGCACGCAGGCAGTTTGTTAAGTCAGATGTGAAATCCCAGGCTCAACCTGGGAACTGCATCTGATACTGGCAAAGCAGGTCTCAGGGGTAGAATTCCAGGTGTAGCGGTGAAATGTGCGTAAGAGATCTGGAGGAATACCGGTGGCGAAGGCGACGATCCTGGCTACAATGACGCTCCAGTCGAAAGCGTGGGAGCAAATAGAAGTTAGATACCCTAGTAGTCCACGCCGTAAACGGTAATTACTAAGTGTTGGATGTCAAAGAGTTCAGTGCTGCAGTTAACGCAATAAGTACTCCCGCCTATGATAGTACGTTCGCAGAATGAAACCCAAAGGAATTGACGGGGGCCCGCACGAAGCGGTGGAGCGTAATGGTTTAATTCCGGAAACAACGCGAAAGAACCTTACCAGATCTTGACATACTCATAAAAGGCTCCAGAGATGGAGAGATAGCTATATATGAGATACAGGTGGTGCATGGTTGTCGTCAGCTCGTGTCGTGAGATGTTGGAGTTAAGTCCGCAGCAGGCACGCAACCCATATCGTTAGTTACTACCATTAAGTTGAGGACTCTGGCAAAGGACTGCCTGGGTTAACCAGGAGGAAGGTGGGATGACGTCAAATCATCATGCCCCTTATGTGTAGGGCTACACGTGCTGTGGCTGGTACAGAGATGCAATACCGCGAAATTAGGCCAAACTTTAAAACCAGTCTCAGTTCGGATTGTAGGCTGAAACTCGCCTACATGAAGCTGGAGTTACTAGTAATCATGAATCAGAATGTCGCGGTGAATGCGTTCAGGTCTTGTACACACCGCCCGTCACACCATGAGAGTTGGCAATACCCGAAGTCCGTGAGCTAACCGCAAGGAGAGCAGCGGCCGAAGGTAGAGTCAGCGGTGGGGTGAAGTCGCTAACAAGGTAACCGG
+
-+,.,,2'2/)$)'*+6/8:0.73(,)$+(')',/33486/,0/524:44676-,'3-3533'*22/.-)*--,(+**//96;6+6319,+),8/,,,.084/).,%-1+(00/5/4+(,%'()0.3/1&0'(+)(124.800/923400:,-01--2(+,()1510333091/37),30:1,///21,,,-)230/271-/))),051211;7;76/10,1,,-5:85544695-0/2+0.336;8(4591%),+,+/02334/0(26+-1%&$26667767853755672//./1,+,..999:075+'+(++,,0,&)/3+-.4.6/2/,-7763++,,.712&(*%%$$&%'/)**+,.04;3/20.6211/184/4+)+0,3678874//$$%&()(+,.'*,25761+*,.4'+,)+128498(*,6;<4**,))2-,+10367)*+/1//10.*-++-)-,,/))$)((*'(+9::,-191:1;;67420+')*993((,048:901070/-+,45++'%*()-18--3/*%&&(/&.433054/&)-()5/46;/59+49-.-416176719:92+4-%)'*$+('*,4/2-)**(,&(,-54;8.),+/.,*))&),'*)()-3)()-,%%'(/723562.0-/0673444103:0+)+)*7'(*0113961)+)/./42.,*+/2/)),+-59%5/066311220868/05656+,,/4788989966654.9-+(').732,/02'*+&++,**&*#&)%4-,'4-0276:6+,,%&)(,131557*-.,(1215243(3-/5(-,65134:55:/6/7+5.*3+)2.,61.2+244668:8998:9..,000/+4/+')+/136654.5-/0()')(,./,)*,4252,,.2))'*)0164<1)0+&&'&%&))%&**24;41.1-+48958656724137;009025.-)+)'$&&,)(),/151,0256/6--.193/6/.--+,*1---%&/0527212;8651&(''--.83(-**-.',-/+6-+,11+,*/2/585(24(//46('*)(&'-/.0.384238+)'*),15-/+(+./0817*)2-),+*('+*('&),2.1/'-(.&')-0-10/(4&+,'')*/'(**,105,1,--33:8:69
@4ea64c94-eb8d-497d-8b0b-f4dd06e431d4 ch=469 read=74771 start_time=2019-12-13T12:21:48Z barcode=BC01 runid=2c9cf7bc05858273f10e7d7ec552fc0bd742dc3e
CCGGTTACCTTGTTGCGGCTTCACCCCAACCGCTGACCCTACAGCCCCGGCTTCGCTGCCTCCTTTGCGGTTAGCTCACGGACTTCGGGTGTGCCAACTCTCATGGTGTGACGGGCGGTGTGTACAGACCCGGGAACGTATTCTGCGACATTCTGATTCGCGATTACTGGTAACTCCAGCTTCATGTAAGGCGAGTTTCAGCCTACAATCCAGACTGGTTTTAAAGTTTGGCTCCACTCACGGTATTGCATCTCTCTGTACCAGCCATTGTGGCACGTGGTAGCAGCCCTACATAAGGGGGGGCATGATGATTTGACGTCATCCCACAGCTTCACTCATGGTTAACCCAGGCAGTCTCGCTAAAGTCCTCAGCTTAATGGTAGTATTAACTAACGACAAGGGTTGCGCTCGTTGCGGGACTTAACCAACTTTATCTCACGACACGGGGCTGACGACAACCGCGCACCACCTGTCACCTTGCCCGATGTCCCCGAGAGAAATTTCCTCGATTAAGGTAATGCAAGGATGTCAAGTGTAATTAAGGTTCTTCGCGTTGCTTCGAATTAAACCACATGCTCCTTCTTGTGCGGGTCCCGTGAATTCCTTTGAGTTTTAATCTTTGCGACCGTACTCCCAGGCGGAATGCTTAATGCGTTAGCGGCGGCACGAGTGTTAACCCCCCACACCTAGTATTCGTTTTACGGCGTGGACTACCAGGGTATCTAATCCTGTTGCTCCCCACGCTTTCGAGCCTCAGCGTCAGTTACAGTCAGAGAGTCGCCTTCGCCACTGGTGTTCTTCCTAATCTCTACGCATTTCACCGCTACACTGGGAATTCCCACTCTCCTCTCCTGCACTCTAGATAGCCAGTTTGGAATGCAGCGCAAGTTGAGCCCGGGTATTTCGCATCCCACTTAATCTATCCGCCTACGCTCCCTTGCCGCCAGTAAATCCGGATAACGCTCGCCACCTACGTATTACCCACGGCTGCTGGCGTGGTTAGCCGTGGCTTCCTCCTTGGGTACCGTCATTATCTTCCCCCAAAGGAATAGGCTTTACGATCCGAAAACCTTCATCACTCACGGCGTTTGCTGCATCAGGGTTTCCCCATTGCAATATTCCCCACTTTCGCCTCCGTAGG
+
75+6/;///8.)5*%+,*//302033/,-/:..-,,09**'1%$(02,*('''))**%'/)4+/2)'/,/30,+.0/2469277;7,-),%6)+07,+*+(+46798887997<66,/(()+/*',+/74*)/0,--/448/-''*+/056;:8973:0,-../2,.0%,+-83,3)&'+6;:66653)4.44553;82//0+)'-1910.*,+//5+9<;0,5.+.9.6--.93-/-.&),3215200775653,--..71//59+9,)))-./737240)''()3:.($+,-68258892299:011006<7126765325,*','&)+3-&&(++.)5.2./-5.+/84-353-/--0-8++/266.-(*0*4+.5:/.,,(*),(+-2753*4/3+5336354878.7.-.4;95,2)/&*&$%((,(*')('&*++.-0023++,.,02(,-&4+,.'*%*//687886-0&$%',*)(&)*/0691,)$&&%&%(0+06,/6/9+7*)'%&*&'+-*-0./6939*+')(&$+%''(--989<8343.:...;5+'-)./<9:;3333651/,'/+2....-,40-461,4-7-5-63273-'-,3;00640650)+--86%2'+*13+&,)/*7/9,&)2'2')',*,.,-1+853+*)*(%&(,-,+*+.615-'+)/,+%&'(()))847+'+(-)*).4245373.84123493497320-09('*+69.(-++18*+4267:8/*-.-593628000299+++,&,-/1:<9<;:;;47751014;9:/:*('/*)')&$0.0.394412-.5+**)*1%0'1)2-24*%((+-/543*25031-.-.+,,4..*6,.43941.0...5)10)0+.+00/08/8.-79650;7/%+-,27-&,,*.+))%((,/)+++&)*--50'&&&'+)**))*398+0.10.'+()%&*.8:;433*+-...61+20('+-81118-8++(.%.0:/.*4-003/.1-(+/.,/-(,,*/9,/8*8-+,477+;:;+,)*()'(%(*0-.50(*./25)(00,,188<7674%%'*'()&()+2)()0-/.02224,.;20:;.*1-+*,027111891('*''$#%')/5//-.(
@8d45db3a-7e9c-48d1-afee-e61aa21fc7e4 ch=74 read=196694 start_time=2019-12-13T12:21:47Z barcode=BC01 runid=2c9cf7bc05858273f10e7d7ec552fc0bd742dc3e
TCGGTATGCTTCTACCGTTCAGTTACGTATTGGTGCTGAAGAAAGTTGTCTAGACATGCACTGAATTGCTGATGTGCTCTACGGGGAGGCAGCAGTAGAATTTCGGCAGTGGGAAACCCTGACCTTCGAGCAACGCCATGACGTGAAGAAGAAAGGTTTTCCAGTTATGGCTTCTGTTGCATAAAGGAAGAACGGCGGCTATACACGGAAATGGTAGCCGAGTGACAGTACTGATAGAAAGCCACACGGCGGCTTTAACTACGTGCATGGCCGCGGTATTAATGCAGTAAGGTGGCAAGCGTTATCAATGTGGGCGTAAAAAGGGCAGGCGGCGAAAAAAAAAAGGGTCTGTATGGTGAAGCTGAAGCTGTAGCAGTAAGCCATAGGAACCAGGCAGCTAGAGTGCAGAAGAGGAGGAGGATCGTGGAAGATTCCATGGCCAGCGGTTGAAATGCGTATTAGATATATGGAGGAACACCGAAGTGGCGAGAGGCGACGATCTGGTACTGCAACCTGACGCTCAGTCCCGAAAAGCGTGGGGAGCAAATGGGATTGAATGCCCTGAAGTAGTCCGCGCCGTAAAACGATGGAAGTACTAAAGTGTTGGTTGTCAAAGTTCAGTGCTGCAGTTAACGCAGGTACCGCCTGATGATGGTACGTTCTATAAGAATGAAGCACAAAGGTGGCAGAGGGCCCCGCACAGAAGCGGTGGGCATGTGGTTTTAATCCGAAACAGCGCAAAGAAGAACCACCAGGTCTTGACATACTCATAAAAAAGGCTCTCCAGAGATGGAGAATGGCTATATGGAATACAGGTGGTGCATGGTTGTGTCGTCAGCTCGTGTGGATGTTGGGTTAAGTCCCGCAACAGGCGCGCAGCAGCCCGCTATCGTTAGTTACCATCATTAAGTTGGGGACTCTGGCGAGACTGCCAGTGACAAGCTGGAGGAAGGCGAGGGGCATCAAATCATCCATGCCTTGCATGACCTGGAGGCTGCACGTGCTGCTACCACAATGGATGGTGCAGAGGAAGCGGGGAAGGCCGCGGTGAAGCAAAACCCACATGGCTCTCAGTGGGTTGTACGGTGGCTCATTACATGAGTTAAGGTCCTTCAGTAATCGCGAAAATCCAGCATGTCGCGCAGTGAATACGTTCTCTCGGGCACACCGCCCGTACACGAGAGTTGATAACACACCCGAAGCCGGTGGCTAACCGCAAGGAAGGGAGCTGTATCTAAAAAGGTGGGATTGATGATTGGGGTGAAGTCCGTAACAAAAGGTAACCGG
+
'(+(+((%'))''''*+,35+,5*))))%)&'&0053,,,'*,+*1812.&$$#$#%$'$%$&#$+&'&'%'*%&#$&'&&)'.1+')))+,0,03*,&(&56**)'%$*,*&)**,0)*+/,,),())',-2.+03*)*'&&+,-+(**&+,+)(-1+5/''*/+))*'&((&'(*(%())/6-..04*,.*%*(+.10,'''%%)*)+,,/7///80-())%%%$#'$(&%*-.(,,((,/.0*-,(&-+'&&&),++,/).(($#%&&*(((%'$('))-&3)./-(1/-1,*0/*,../***'$)%)'*(&#$%&).())($',2/,1--+,,,+'$'(%/6-,*,('&)-150('')+))-&&&%###$%%(,415:88004-211')*)*/02*+&*+22().+*',+(,,(+,,681:60'%&',0/0-,*%$#&(-,,%&&./)(-.32()%&''-*.*,.-),(())(+)'%%''.++(''&*+*,742222-&$'$'(%()$,'&'334524+4/63++046/,/0//2-'&$)-085&6,*5)++8.28;.-++(&()++0+&(&-($*'-*'&&$,-'&%&'-/409*+-010,+((%('.-('(--12//0-,,**4-5%%$$#)&&%''%(&%&%$%%*())*-.2,,$'#&''.1/+-*(*'',.'(&&''&'*&/+*10.*&(&&+'*,+,0811-(+*.),*-08:+31.0+(/0%***2(.-0&%-)))(&$$)&%&//*)'&(./70444/02.78-(-31+,)-'(())..72.)&.1)62(&%$%%&%.-0.6.6--1-.250)+,+))(+5155%&'(*261)+22615<3:.6-4+--06+*-1+6&'20''$$#((*&,,1'(&&'*+-7+),+),1---.-501,8/,68(,./+))%$'*,/1435,&'&''').*+,/.*-+*0.23&&'+)%)%&(/4/-,,-1-((%($$$$%()+,05()/&)*'(%*).-//)&&'&%)''+.423.))'(())))$*'('')*)./(-&--2*')&)'),$*+2362/0'()*(('+,,($%(%,)*&'&%&(%%$$%//'*)(),*,((,.))*&),&%-$%%+-325/4/,14.),''()'--41%&$#$*)+*5..6700+)+*-,(%&$%'+-+/1''(%)')++)')+*))*.'+(+*.6.),.-291,))+)+-*1)&')*)*.*,*)&),,0)'+-()591*,).)2401,+++-++7023*'&(*%)&%%.).,/4/(+(+.6/0*0
@679d59f9-81f2-42ad-8e9e-87b934eaa33b ch=172 read=178374 start_time=2019-12-13T12:21:37Z barcode=BC01 runid=2c9cf7bc05858273f10e7d7ec552fc0bd742dc3e
CTCCTACGGGAGGCAGCAGTGGGGAATATTGCACAATGGGCGCAAAGCCTGATGCAACCATACCGCGTGTATGAAAGAAGGCCTTCGGGTTGTAAAGTACTTTCAGCGGGAGGAAGGGGAGTAAAAGTTAATACCTTTGCTCATTGACGTTACCACCGAAGCTACCGGCTAACTCCGTGCCAGCAGCCAGTAATACGGAGGTGCAAGCGTTAATCGGAATTACTGAAGCGCACGCAGGCGGTTTGTTAAATTGATCATGAAATCCCGGGCTCAACCTGGGAACTGCATCTGATACTGGCAACAGTCGTAGAGGGGTAGAATTCAGGTGTAGCGGTGAAATGCGTATTGAGATCTGGAGGAATACCACCGGTGGCGAAGGCGGCCCCTGGACGAAGACTGACGCTCAGGTGCGAAAGCGTGGGGTAAACAGGATTAGATACCCTGGTAGTCCACGCCGTAAACGATGTCGACTTGAGTTGTGCCCGCTTGAGGCGGCTTCCAGGGTACGCGCGTTAAGTCGACCGCCTGGGGATACGGCCTGGGTTAAAACTCAAATGAATTGACGGGGCCCACGGCGATTGGAGCCTTGGACATTCGATGCAACGCGAAGAACCTTACCTTGACATCCACGGAAGTTTTCAGAGATGAGAATGTGTGCCTTCGGGAACCGTGGAGACAGGTGCTGCATGGCTGTCGTCAGCTCGTGTTGTGAAATGTTGGGTTAAGTCCGCAACGACAACCCTTATCCTTTATTTGCCAGCGGTCCGGCCGGGAACTCAAAGGGAGACTGCCAGTGATAAACTGGAGGAAGGTAGGGATGACGATCAAGTCATCATGGCCCACTTACGACCAGGGCTACGTGCTACAATGGCGCATACAAGAGCGACCTCGCGAGCAAGCGGACCTCATAAAGTGCGTCGTAGTCGGATTGGGTCTGCAACTCGACTCCCGCTTGATCAGATCGCCTGGCAATCGTGGATCAGAATGCCACGGTGAATGCGTTCCCGGGCCTTGTACACACCGCCCGTCACACCATGGGAGTGGGTTGCAAAAAAAAGAAGTAGGTAGCTTAACCTTCGGGAGGGCGCGCTTACCACTTTGTGATTCATGACTGGGAGTGAAGTCGTAACAAGGTAACCGGAGAGAAGATAGAGGCGACGGACGAAGTAGGTTAACACAAAGACACCGACAACTTTTCTTCGGCGCAGCAATACGTAACTGGG
+
'*,*)+/-80,21/1762233::-+5.,9/-.++-10296201.2(*03('(*.*.).+)('*+-0477434112)')+)'*/-3*(4,5;4589/'/)**.2+*00074..0/5/22,&&'-70+),.1.001-5<-,569%6%*&534*(/+$+)''*'''&))&)+,16123)()$,,%&&(%*&%$'*)*+6/1*)+)*-50./.1,0&)'11.//0,0110/',++&-*/0366(75;91151.'*&'&'&%&'+/)'12+)1215;758:426(0,31000025331-,,-0.1-,%')**-/+)-551+0),-,7-*,+1((*--20/+15-+0296/-/%%%'&),8324-01*())%-//..,.+,1-..8/.292+)3117+).(6/11115888169:9-(+3-,-/:92/$%*764/0/*0,/.1568<3-9*.-7578(+/28556:9/...+21(('%$)%,-8,0/64)%%%#.$84*(&%&-)'$,'$$#'#$$%&)2/7.33+,1674:44;:-/.'..+3)$$'4,;6;;:27739.--//315/6,32*-1)'*'/)*$)%+&&&&$%%)'*'++0+,,,+.2+3,,)+4,098;0;0071712289:.,/04+2..8731.,+,-:9978:0,.,.29<9<90<9698:7960*+(+,0379:10/&'),),-3677/%,,.632%13*,0-,-.03:6:88;983594-.-,.)')+32:3.403/))5-)-400283&20839,/0632958:89;5:+-1-*--0002;13/../3//+,::,..**,,,(.5-050*-,&),42035465%&$*,7-$&($$$'(:;7744*)%)%'*++*--5//20)*(**+.*%)%(.-.,-/-2+,++.5),)0*3533((28.11)***+68.7.8*1)02-0),-.:;16,++*),-/4+')*%'(*,+++,&%'%$$%*+),-89:<;880(*8668-+-*12(*++%0/048.++-./4/:000704346*)'(&&&(,+794658,(''.1.15(3)05583,'$))')),***&&&&4*.,.171<51,0-.-0)+2-,15$)+/3...,1324-.343424&(*+-/,,&%)*2.96*6/6147.4-&&%*+*-1)(&'42121*/*0'+*)*,*.-3/0--/29/,0246966927,/582/060%-+()&(+,9/./4+/&($##$
@255579f1-05e7-4005-96dd-32848fb21ad1 ch=345 read=73800 start_time=2019-12-13T12:21:04Z barcode=BC01 runid=2c9cf7bc05858273f10e7d7ec552fc0bd742dc3e
CGGGAGGCAGCAGTGGGAATATTGCAATGGGCGCAAGCCTGATGCAGCTCCATGCGTGTATGAAGAGGCCTTCGGGTTATGAGAAGTACTTTCAGCAGGGAGGAAAGGAGTAAAGTTAATACCTTTGCTCATTGACGTTACCGCAGAAGCACCGTAACTCCGTGCCAGCAGCCACTTGACCAATACGGAGGGTACAAGCGTTAATCGCGGAATTACTGGGCGTAAGCGCACGCGAACGGTTTGTTAGATCAGATGTAAATCCCCGGGCTCGAAAGCCTGGAACTGCATCTCTATTACTGGCAAGCTTGAGGAGTCTCGTAGAGGGGTAGAATTCCAGGTGTAGCGGTGAAATGCGTAGAGATCTGGAGGAATACCGGTGGCGAGCGGCTGGACGAACTTGACGCTCGTTGCAGCGTGGGGAACAAGCAGGATTAGATACCCTGGTAGTCCACGCCGTAAACGATGTCGGCTTGAGGTTGTGCCCTTGAGGCGTGGCGGAGCTAACGCGTTAAGTCGACCGCCTGGGGAGTACGGCCGCAAGGTTAAAACTCAAATGAATTGACAGGCCCGCACAAGCGGTGGAGCATGTGGTTTAATTCGATGCAACGCGAAGAACCTTACCTGGTCTTGACATCCACGGAAGTTTTCAGAGATGAGAATGTGCCTTCAGGAACCGTATGAAGTTTAAGGTGCTGCATGGCTGTCGTCAGCTCGTGTTGTAATGTTGGGTTAAGTCCCGCAACGAGCGCAACCCATATCCTTTGTTGCCAACCCGGTCCGGCCGGGCACCAAAGACTGCCAGTGATAAACTGGAGGAAGGTGAGGGATGACGTCAAGTCATCGCGGCCCTTGACCAGGGCTACACACGATGCTACAATGGCGCATACAAGAAACGACCTCGCGAGAGCAGCGGATGCCAGAGATGCGTCGTAGTCGGATTGGAGTCTGCATCGACTCCATGAAGTCGAATCGCTTCAGTAATCGTGGATCAGAATGCCACGGTGAATACGTTCCCGGGCCTTGTACACACCGCCAAAATACACCATGGGAGTGGGTTGCAAAAGTAGGTATTGGCTAACCTTCGGGAGGCGCTTACCACTTTGTAATGATTCATGACTGGGGTGAAGAAGTCGTAACAAGGTAACCGGAAGATGGGGAGTGACAGGCAAACAGGTTAACACAAAGGAACACCGACAACTTTCTTCAGCACCAGCAATACGTAACT
+
1/06*+/**/146:7;.+--/80'.172/+%%#)13..-)**,'*($)(,/(('++/0334434(*'/+7.46)5.6-'&#)'&'&&,-2:8)%(($.1)).(.*&.*&()02++1/3(*+/.2:0,.21*1,--6,5*'+,)0/&*)%/052+&(-*,/2.238;63.+*0)&*).+,*(.*)*,*-..1)('124,1--339-,%'+.++/,+.99:411228-31-,-%.&%()(//76-0.+(',.',%*')&-0(*-/'()//21+-.,),0-2-3--72121.,))&,1/0).''')##%$%*%'&)+025.1,,&-.6.*-,5-6,:.(+--.,+++6;8.63-,2---+(-*++..8/-1*-0)(&$*&''-.('-+&&+(,/59217-+,,-166600+(##$('),&/0+*)..3(,*14+-5,,.004<+-6:646393.//041568990..-.101+,)*')*.8-/+66)'.--.43781--()%('+-704572425(+5.0288:;84)1*''&$&)-78/1/3'2080;;2144:.,)%))0*-&(%)++31.01.-+*,-0/30/,//-+)-23<;49493/044:8583-'*,(.40:3;3384-57,.++)/0114251+/*(/6:62((+,./33/.83%6')75;6028.73,+-$%()-++1-/1*429998706.+(((+93443244466712.-(,+--8.-(*.//3.5/)(+.58//((#()1*61&/(*,,+6*)080/3311,/,4.66570*((&(#&*./)'%&.+0:110-/.29+566203.-+*',)%)660).128760&((()+*'&)*1/'%#%&()&*16072,**)*+&)&001123/1:942,*(*%*$(*''*--)+1/6,)&&$'(((+-++'+.**+)&)'./45/6/2.4*+'-(()(*,.-)'&+-.0188614,)(-/3-,455-//+)%'')*+-2:79/23.+++--2-(*1)-,/:98;3282:/-397603+.,-))*-.+-)$&')+*-/7:1721*)%)+.02:463:/'%'%1''(,*&&'#)&+-/84.5/&*1.1224029*//92..)**,/497-2-,-.,)-+(*)-%%)()836660/6+421104+,-(&''(+'&$%"$*()(*)/1(,',,(1-113306()(1)*$+'&10-2*.4+-:8/*++,2614589423-('&'"
@f5db29fb-9e8b-4e27-9a56-0f28ec80c740 ch=319 read=140962 start_time=2019-12-13T12:20:51Z barcode=BC01 runid=2c9cf7bc05858273f10e7d7ec552fc0bd742dc3e
CAGTTACCTTGTGCGGCTTCGCACAGTCTTGAATCCGGTGGTAAAGCGCCCTCCGAAGGTTAAGCTACCTGCTAACAGCCTCCCATGGTGTGACGGGCGGTGTGAACAAGGCCGGAACGTATTCACCCGTGGCATTCTGATCACGATTACTAGCGATTCAACTGTGGAGTCGAGTTGCAGACTCAATCCGGACTATGACGCTGCTTTATGAGGTCCGCTTGCTCTCGCGAGTCGCTTCTCTTTGTATGTGCGCCATTTGTAGCACGTGTGGCCCTGGAGTCGCCAGGGCCAAAGCAGTAATGACGTCATCCCCACCTTCCCCTCCAGTTTATCGCTGGCAGTCTCGCTGAGTTCCCGGTCGGACCGCTGGCAGCAAAGGATGGGGTTGCGCTCGTTGCGGGACTTAACCCAACATTTCACAACACAGGCTGGCGGCAATACATGCAGCACCTGTCTCACGGTTCCCGCATTTTATTCTCATCTCTGAAACTGCGTAGATTATCAAGGATAAGGTAAGGTTCTTCGCGTTGCATCAGGTCGACACATGCTCCACCCAGCGGCCCAATCGAGATTCATTTCGGAGTTTTAACCTTGCAGCCCGTAATGCTCCCCAGGCAGTCGACTTGGCGTTAGCTCCGGAAGCCGCCTCAAAGGGCACAGCCTCCAAGTCGACATCATTTACGGCGGCGTTGCGGAGATCTGATATGAACATCCCCACGCTTTCGCACCTGGTGTCAGTCTTCGTCAGGGCCGCCTTCGCCACCGGTATTCCCTCCAGATCTCTACGCACGCTGCCGCTTCACACCTGGAATTCACCACCCGGACTCCGGCACCCGGTATGAATTACTGCAGTTCCGTTGGGCCGGGGATTTCACATCTGACTTAACAAGACCGCCTGCGTGCAGCGCCTTGGTGATTGCTTGCACCCTCCGTGGCCGCGCTGGCGCGGAAGGTTAGCCAGTGCTTCTTCTGCAGGTAACGTCAATGGGCAAGGTAGCACCTCCGCTTCCTCCCGCTAGAAGTGCTTTTGGCCCGAAGGCCTTAGCCATACGCTGGCTGGCTGCATCGGGCTTGCGCCCGTTGTGCAATATTCCCTGCTTGCCTCCGTAGGG
+
%%(+4.4.5-'/''*&'')+%($%%&++'*),713)+)'%(%&'&$%%*..,/))&)*,*/1-&++112)$$($%'$$(*)-3*'0+320----,5/*+.((*-/520)1*/'--+)''''/.,)/:,,3230/366*+..2')++/3(+-*')--7-,.)*0*(**(&(-+,-5/+/'.%(#)+-,.*2.2730.,&*%%'%',25-,(((,*/0(*/+,,++)*''&'')/-236150193..--&+.149;71<2//2..,-/3+)'')0)*+($%*+&%&$+0,.-())%'&''%%('+*%*-3.900+*.0-.620,-/)&'32)(1,%('&***,.,+.%%')(-/40+('*0000.++++/-2,,(-+*)+,5)(+)*)(%'&..1-6-*+064*),+1*40*/,23380+()*&.-3,/542,,''',+*)'*&-$+%++).--'/0//'**064,+'$($(('$&+94467732-*&(.**0-012-1'2*&($'&-.2&$)+(*(+(/3<97;633,1+*+---(,&*(+(-()*-)+,1+&-'&%&$('*)($()+$(#&1+7469/'%)&&576+4.4331.-&%$%&&*)*,$*+40.+&++)(,-,'(&&$'&&)%-')+/.'(,,*)12&,+23/3'./.,...-4918+-%&*+.-0300'),0$'*+*+&%&(&#%)((('))*((*&&$%%%(+-183**)(13**,,)-.+.'&$+,)*00.786990/2305/,-(1+./;24:*6011583((6)'(--,.,-**&(%(&()'++')--('*)11,+0,',(&$&&$&'%)1*&(,%%'+*53*&&)%%%%*/''$&$+&)*8))('*.6714'20*%4,+/&)*05,-+)+'2,/+'$&%&',/)+//0,&(&'$%$$#&$'%#(%%&)'&((/5*()))/(()('$$$%(('&')(&%&(+*')/,&1+**--26;6421%0-,-((*.-/*-)&320-*&&&)*(/,*0/')206&)+**%*+'$(&%)%).,*$&%.)))-1-.-(-($$('''%'%%#($$$/,0*))'*4&+&%(&&))14*(+0)-(+'(*)1-+'&$#%%$%%&'.-'('&((
@01fb89bd-f984-4022-8742-001bce9ed208 ch=73 read=107735 start_time=2019-12-13T12:20:38Z barcode=BC01 runid=2c9cf7bc05858273f10e7d7ec552fc0bd742dc3e
CTCCCTACGGGGGCAGCAGTGGGGAATATTGCACAATGGGGAAAACCCTGATGATGCAGCAACGCCGCGTAGTGATGAAGGTTTCGGATCGTAAAGCTCTGTCTTTGGGAAGCGGTACGCAAAATTGACTAACGTGCCGAAAGCAGCCGCGGTAATACGTGGGTGGCGAGCGTTATCAGTTTACTGGGCGTAAAGGGCGTAGGCGGATGATTAAAGTGGGATGTGAAATACCGGGCCTCCTTGAGTTGCTGCATTTCAAACTGGTTATCTAGAGTGCAGGAGAGTGGAATTCCTGGTGTGGCGGTGAAGTGCGTAAGAGTTAGGAGAACACCGGTGAAGGCGACTCTCTGGACGTAACGCTTCGGGGCTCAGCGTGTTAAGAGAACAAACAGGATTGGAGAATACCTGGTAGTCCCGCCGTAGAAGCGATGAATGCAGGTGTGGGGGTTTCAACACCTCCATTGCCAAAAAAGA
+
.1/6+)*2.894/.-/.*,/*27,+41+-+''%(-/..-5-(,1*)+'((,.//40)*'(*)+%('$%**%')*,++)+).*:,-.4000/128,(().077618:0&'$#$(.40(($(&'%%$#%$(''%(',-2+')**')&%&()*,+,*')'+*0),.'*,+'''&(.***6/.21+&)&*(%$*(/-'**)')-,+1014,++)-*4+'&*-662/,,*,6/-*7)''#$%%(%$$'#*,*%(+*-,09(-*3'.0.*0/)+..0.-//3.+,*&($%'%+*'0*0(''''(&'+).'/()-&*$$&)+*()')/%*(&)'+)),.'0,/('))'+)',,-)*..$$$'*)+&''&&*375,1*''&'&$(*,))%)&+*-862)1/*/*))+&'(,),1(*+-&'),))'23+-*$(''(-,../2/'+(+-,*-)-24-.5-(%$$%)/,/0'1)#+&(070/)#$
@62084179-7c4b-44b7-8f20-ae39c0ad3116 ch=89 read=104495 start_time=2019-12-13T12:20:38Z barcode=BC01 runid=2c9cf7bc05858273f10e7d7ec552fc0bd742dc3e
CTCCTGGAGGCAGCAGAATATTGCAATGGGCGCAAGCCTGATGCAACCATGCCGCGTGTATGAAGAAGGCCTTCGAGGTTGTAAAGTACTTTCAGCGGGGAGGAAGGGAGCAAAGTTAATGCCTTTGCTCATTGACGTTACCCGCAGAAGAACACCGGCTAACTCCCGTGCCAGCAGCCGCGGTAATACGGAGAGTGCAAGCGTTAATCGAATTACTGGGCGTAAAGCGCACGCAGGCGGTTTTGTTAAGTCAGATGTGAAATCCCGGGCTCAACCTGGGAACTGCATCTGATACTGGCAAGCTTGAGTCGTAGAGGGGTAGAATTCCAGGTGTAGCGGTGAAGCGTAGAGATCTGGAGAATACCGACGGTGGCGAAGGCGGCCCTGGACGAAGACTGACCCGCTCGGTGCGAAAGCGTGGGGAGCAAACAGAGTTAAGATATACCCTGGTAGTCCACGCCGTAGCGATGTCGACTTGGGGGGTTGTTGCCAGGCGTGGCTTCGGAGCTAACGCGTTAAGTCGACCGCCGCAAATTACACGGCCGCAGGTTAAAACTCAAATGAATTGACGGGGAATTTGCACAGGCGGTGGAGCATGGTTTAATTCGATGCAACGCGAAGAACCTTACCTGGTCTTGATAGGTTTCAGAGATGAGAATGTGCCTTCGGGAACCGTAGAGTTAGGTGCTGCATGGCTGTCATCGGCTCGTGTTGTGAATGCTGGTTAAGTCGCAACGAAGCGCAACCCTTATCCTTTGTTGCCAGCGGTCCGGCCGGGAACTCAAAGGAGACTGCCAGTGATAAACTGGAGGAAGGGGTGGGGACGTCAAAGTCATCCCATGGCCCTTCTGACCAGGGCTACACGATGCTACAATGGCGCATACAAAGAAGCGACCTCGCGAGAAAGCGGACCTCATAAAGTGCGTCGTAGTCAGTTGGAACAACTCGACTCCATGAAGTCGGAATCGCTAGTAATCGTGGATCAGAATGCGTTAGACGTTCCCGGGCCTTGTACTGCATGGGGTGGTTGCAAAAGAAGTAGGTAGCTTAACCTTCGGGGAGGGCGCTTACCACTTTGTGATTCATGACTGGGGGGTGAGAGAAGTCGGCCTTTCGGGTAACCGG
+
,*,'#&+&)++11320*3--5/'0254%1++&)0.*36810.+,1-7098798.0440111./.(,)-+45312-')**7-.-;.-1.00686031+-4((,0+1)32).-/;0,2/2..+06.73./22.12..0209..71*+++-/))-),392--,,02025)*4.3:65442/)+-,/*+.*+10..&%(+-31*,/1/5/4/4,,*0*+-./55865193,,*-)1/2-,5:873<<.43:3:0780...(-)+1,),()*-3/59,3-%'07-3--944333.--/(5.7..47/////&&))--0-(-,*,**)1*3*9()881/'#''.420&()(---*+)*-//93//(20073(%$%''.)))1(1)-(&+-)'+./4'(,((*'$$##&&(**'0,44(+)&'*+99::/)../:(5*)))0..,'&%(*+2:5/3322667402120'*(&))*+++//-)(&03940+,.&(%%')(-3.198:4333',*&)01/-((&')0+346489756,%)('''-*,+--0703.5(3,81:;:/51,72/1/5181652+1,$''/,*,++.))*'45.)(('(+(*599894:--*--9.4///40-(//23.2..3//4///*(&$%&)+//0-**-//0+),((,-340.0(&&&(,5:33%%()02-*0/1285777/511176,56080.//..6)'))$$'&$'()/+)%,(+)00'.%%)),35472;506323120-(3+*0/*%,)104*6,40-73*203923,'('*,22358'())*-/0(+,2.+-),,*31+(,12,%#%)*.8+-28647&)(*++/1&$%&&))1-+*,.,0,)%'&'.,,-),,62.5,(+-0-435)&))'*()()**&')'&&&')-.7358883.79-.98:5778:5876%)),,,.-/24124.0255148404//0+))/./))%%'(0,,-87.-22-+&)*)()%''%&**&&-)--&,%,&#$#$$)'&)',+..&&(-+137699-&()()-'+(--11668597;7183-)06.734+-*,0,/-02*+,2494.//04676965+.*)('%)'(*+)'(%'*.)'*,($$(*'1
@b3276705-b0fa-4027-bbcf-67d96f683e7a ch=93 read=151270 start_time=2019-12-13T12:20:20Z barcode=BC01 runid=2c9cf7bc05858273f10e7d7ec552fc0bd742dc3e
CTCCTACGGGAGCAGCAGTGGGAATATTGCACAATGGGCGCAAGCCTGATGCAGCCATACCGCGTGTATGAAGGCCTTCGGGTTGTAAAATTTTTTTCAGCGGGGGGAGGAAGGGTAAAGTTAATACCTTTGCTCATTGACGTTACCCGCAGAAGAAATACCGGCTAACTCCGTGCCAGCAGCCGCGGTAATACCGCGGAGGTGCAAGCGTTAATCAGGTGCTGGGCGTAAAAGCGCGCGCAGGCAGTTTGTTAAGTCAGATGTGAAATCCCCGGGCTCAACTGGGAACTGCATCTGATACTGGCAAGCAGCGAGTCGTAGAGGGTAGAATTCCAGGTGCTTAGCGAGGGGTAGAAATGCGTGAGATCTGGAGGAATACCGGTGGCGAAAGGCGGCCCCTGGACAGACTGACGCTCAGGTGCGAAAGCGTGGGGAGCAAACAGGATTAGATGCCTGGTAGTCACGCCGTAAACGATGTCGACTTGGAGGTTGTGCCCGCTTGAGGCGTGGCCGGAGCTAACGTTAAGTCGACCGCCTGGTGGCCGCAAGGTTAAAACTCAAATGAATTGACGGGGGGGGCCCTGGCAGTGGGCATGTGGTTTTAATTCGATGCAACGCGAAGAACCTTACCTGGTCTTGACATCCACGGAAGTTTTCAGAGATGAAAGTATTGCCTTCGGGAACCGTGAGACAGGTGCTGCATGGCTGTCGTCAGCTCGTGTTGTGAAATGTTGAGTTAGATCCCGCAACAGGCGCAACCCGCTATCGCTGTTGCCGGTCCGGCCGGGGAACTCAAAGGGAGACTGCCAGTGATAAACTGGAGGAAGGTGGGGATGACGTCAAGTCATCATGGCCCACTTGACCAGGGCTACACGTGCTGGCGCATACAAAGAGAAGCGACCTCGCGGGAAGTAAACGGACCTCATAAAAGTGCGTCGTAGTCCGGATTAGGTCACAACTCGACTCTGCCAGTCGGAATCGCTAATCGTGGATCCAGATGCCACGGTGAATACGTTCCGGGCCTTGTACACACCGCCCGTCACACCATGGGAGTGGGTTGCAAAAGTAGGTAGCAACCTTCGGGAGGGCGCCACCACTTTGTGATTTCGTGACACAGGGTGAAGTCGTAACAAAGGTAACCGG
+
,32.)$&&(*%-,-10-..&)&,*1-6.-.223;6+342'209,3945571-.&3,66,31.14874-)$&*)6375860<95:2)00(&%&'*/..)&+*.461,**/0+2*0-+261.-,1,++6-45-,3352362/36/:/.9+,./..(%),(%(-.,.--/3./16.086:/110/312.2-,16/,+$&)++)++),//3.22422225'*&*%+15;8:895<2()()+%+'+$,-,+,26;2/6,.-6/-/00(--.5/-158,,598./()&$$+*/-068977,,**+1285:4./+)&%&*&&'))*/*'-.+*+'(--*+)),5/-(.(')+*)*/.)''%(*('..31'+,-133:80-.*-+*2308343/..1)+/14.666.,1:78''40,-//1123.59986)')(%&'')./)))-/;/6'+-'5+)($$#,,.034.1+5+-567357;730/.%/2330-1/2-1--.--276-*-3.--.-01,*()*)0+&/1**)('9*3+2285;:475-/'$)/000258/8285;;75681:+*)*-07,)/,295:10,+30**/+)*+.1,++-,-04/<<.389<83344490769415,-01/.1(02/016213.*0356724.5-5.-9;5,,+,-.0/+()%($*')9:9:./5//<5;78('*+0,0.269:44554;::9:9523+..2665.0-++1/8:1+4++%1082*,*2/)%++*6&*-,.71'35)$%,(-,'&.'+*(*('1*+(2.27.44&0*,:443/*3-(+,75559).-+,/2;:4444.)-(.-0/576634226368866899:700/2293&(%$))),&/3.2-,+'),**)*%&')///.443.))'+)*+6-7857-30+)&&'(-8%53:6898864065*0/117775:9:0:)0*+2,)*+**%*+)./974610%%&'%'*+/5/325410-,*,.467424'''5427-$,(1337::::7791(+4787561-0201.3:5/:40/532028+4.1/(',*01483/35-(%(%(()+$((/.66;8*76)+,+,&($&.+/+3/+)*--47*'&(''(%')273/,,/),.2664.29*0+26:8309
@7cf03407-bd12-4232-9aac-1894626debbe ch=85 read=115556 start_time=2019-12-13T12:20:10Z barcode=BC01 runid=2c9cf7bc05858273f10e7d7ec552fc0bd742dc3e
CCGGTTCCTTGTTACGACTTCACCCCAATCCCATCAATCCCACAGCAGACAGCTCCTTCCTTGCGGTTAGGCCACCGGCTTCGGGTGTTATCAACTCTGCGTGGTGTGACGGGCGGGTGTGTACAAGGCCGAGAACGTATTCACCGCGACATGCTGATTCGCGATTACTGGCGATTCCAGCTTCATGTAGTCGAGTTGCGGGCCTAATCCGAACTGAGAATGGTTTTATGGGTTTTGCTTCACCTCCGCGGCTTCCTTCCCTCTGCACCATCCATTGTAGCACATTAACTGGCAGCGGAGTCATAAGGGCATGATGATTTGACGTCATCAACCTTCCTCAGCTTGTCACTGGCGAATCTCGCTAGAGTCCCCAACTTAATGATGGTAACTAACGATAGGGTTGCGCTCGTTGCGGGAGCAACCAACATCTCACGACACGAGCTGACGACAACCATCACCACCTGTATCTCATATAGCTATCTCTCCATCTCTGGAGCCTTTTATGAGTATGTCAAGACCTGGTAAGGTTCTTCGCGTTACTTCGAATTAAACCATGCTCCACCGCTTGTGCGGGCCCAAATCAATTCCTTTGAGTTTCATTCTTGCAGACGTACTACTCAGAGCGGAGTACTTATTGCGTTAACTGCAGCACTGAACTTTGACGTCAACGCTTAGTACTCATCGTTTACGGCGTGGATGCGGTATCTAATCCTATTTGCTCCCCACGCTTTCGGGACTGAGCGTCAGTTGCAGAGCAGATCGTCGCCTTCGCCACTGAATTGTTCCTCATATATCTACGCATTTCACCGCTACATGGAATTCCACGATCCTCTCCTGCACTCTGGCTGCCTGGTTTCTATAGCTTACTGAAGTTAAGCTTCAGGCTTTCACCACAGACCCTTGCTGCCGCCTGCTCCCTCTTTACGCTAATAATTCCGGATAACGCTTACCACCTACGTATTACCGCGGCTGCTGGCACGTAGTTAGCGTGGCTTTCTAATAAAGTACCGTCACTCGGCTGCCACCATTTCTAGCCGCCGTTCTTCTTTATAACGAAGTTTACAATCCGAAAACCTTCTTCCTTCACGCGGCGTTGCTCGGTCAGGGTTCCCCATTACCGAAATTCCCCTGCTGCTTGCCTCCCGTAGGAG
+
3112225222.14((*&-084)0'*&1*+2(*(-.37034)(***+,-+0'(()+1040%$%&).*2+&-402,2,/++/52+831.02//2121//*(,-/,.-'$&%*),37--')*))(*+(.*)7-'&(()-+//1:5249664678932520483700.2.++))2,,+;0.0*&),085423.00000529.4'5&/%$).51--3;9254037351::;.788:3087,),200014+0)%%*..5;2.185;101++,0155;::828-())+&('-''$%'&''&)*(*'()//43/+34*/500/..4:0..388503+&%-*496726'((+,-.234-6,*%&*-0450443,-/1.36+-*'&'2.30022851/+,.30111.0-1-9/0/99827:*-28)%&&.)0++,33243/'(*'+,-.130641232:3-.+,.-%(,+./3/.//19;877621233989879:77532127.*,++.93.0-/.//-*,*+--.172-**)(3:5;:;<966213**-6144242348,/-))//38/01')*+,''*-5736)489/0*7173*.25+%*+7332:;/./&)%'/.07-,,$(*,&+%%)-('(()+7,,4923258584769/10-/5426,./-+**$'+(*,$()'&+./36878777<;404000657++%*,-,,,+'0-83/-&*5./074:;/)-*+-73.,<904('')((+-087;57.,&'--.,)')-++,2+21688+)((%%()*;<:988+.176789631211<9-**+'*,*+&&)+1*4*61&&*087545/199:8/2,,,2/410262767;2/*,./34/;00.05/.-8-.(/21.)+3277.-/3/.007792(*,*-:9:<789/..+,61/,55*'.(,%*-.1470:)7+65/0.())%'(1*192353855;78;7020..39:/.*(,'3*619/0./)+**/5.1./2-/64/2101/01,-1/,---'*%&+*21;9.*'-318:97:93-,**/,+,620%&+)-</..486520/1621:3:44;:5194/123+644.;---3(:,4-3.+-0.886(.,+6((-828:/91*(%*'&).(),,*07)+114/./
@5c531e7f-e9c1-4e33-b75e-7871299aeeea ch=385 read=54892 start_time=2019-12-13T12:20:05Z barcode=BC01 runid=2c9cf7bc05858273f10e7d7ec552fc0bd742dc3e
CCGGTTGCCTTGCATTCACTTTGGTGCTGAATCCTGAAGTGGTAGCGCCACTCCCGGGGATTAAGCTACCTACTTCTTTGCAGCCCCTCCCCATGGTGTGACGGGCGGTGTACAAGGCCGGGGCATGTTACCGTGGCATTCTGATCCACGATTACTAGCGATTCCGACTTCATGGAGTCGGTTGCGGGCTTCAATCCGGACTACGACGCGCCAGGGTCGCAGCCATAGCGAGGTCGCTTCTCTTTGTATGCGCCGTTACGCGCGTGTAGCCCACGGTGCGGCAGAGGCCGCCAGTGACTTGACGTCATCCCCACCTTCCTCCAGTTTATCACTGGCAGTCTCCTTTGAGTTCCGGCGGACCGCTGGCAACAAAGGATGGGGAGTTGCGCTTCCGTTGCGGGACTTAACAACATTTCACAACGCACGAGCTGACGGCAATGTACGGCACCTGTCTCACGGTTCCAGAGAGACACCATTCTCATCATCTGAAACTGGTGGTGTCAAGACCAGGTAAGGTTCTTCGCGTTGCATCGAATTAAACCACATGCTCCACCGCTTGTGCGGGCCCCATCAATTCGACGAGGTTTTAACTTGCGGCCGTACTCCCCAGGCAGATGGAAACGCGCTGTTAGCTCGGAAAGCCACGCCTCAGGGCACAACCTCAAGTCGACATCGTTTTACGGCGTGGACTACCAGAATTATCTGTCCTGTTTGCTCCCCACGCTTTCGCACCTGAGCGTCAGTCTTCATCCGGGGCCGCCTTCGCCCTGTTATTGCTCGATCTCTACCGCGCATTTCACACACCTGGAATTCTACCCCCCTCTACGAGACTCAAAGCTGCCAGTATCAGATGCAGTTGGGTTTGGGCGGGTTTCGCATCTGACCAACAAACCCTTACCCTGCACGTGCGCTTACGCCAGTAATTCCGATTAACGCGCGCCCTCCAGCATTACCGCGGCTGCTGGCACAGGTTAGCCGGTGCTTCTTCTGCAGGTAACGTCAATGATAAAGGTATTAACTTTACTCCTTCCTCCCGCTGAAAGTGCTTTAGCCAGGCCTTCTTCATACGCGGCATGGCTGCATCGAGCTTGTATTGTTAATATTTACTGCTGCCTCCGTGGGAATTATTATCAGCACCAAGCAGAAGGTTAACACAAAGTGCGGCAACCAGCACCCGGCCGGCGTAATA
+
8-,)3,%+$'%#$%'-*'*)*((&((%&),,+-%'/03,,-/+)(+(*.&()-0)(),/*.0-2+30145.35697.:9)-0&11)*++2/)*-)/+-.5571650*/,,,+0-3,//'-64+,&-(-1%-&$%&&($)+32000+(&)*0193442010/4525013496435/))*)&.+.'&**'%$&)+-,0003/52332%)%&%&&(*00/-((&$'&%''(*%&)-*+)/3/56.55,%*'*----')&'$'*)*,+(++()*3+%('%*&),('$&&-(/&$$#&&))(%&$'(33578/936+'()-9170/''*.;.--5+')(+)&)./05&',(*)++-,/(.0,3.;99:73830'425(3/53%'/*%(/2''$%%&)()/5//,733+3*0'%*2,+/71/--1-*)*(,**005658888673/+%-,/1016542320(*)/5+5+$&&&&)%+%))+3726931/$&'&',5*'(&(&&)*)+-,,-13:)1+,30046;9662+*,/0-/335),-0-29526..$.(012,*0-22/3-.%..0'*)*&&&(&.)9+,&#)*,+055('$&-(&(-1-4,1033+*(($/,+$'')'(&%$')*)+()$)%')+/-60.,(),*0)+)/0-.9.-/0267:76.-+-0.026885:07)$%'--/49;686165+2&&-(*,.)(*)'(*180,.*181,,,+-498435/473...3488600-+++&,1(*+($&%$&&%()139-)+%)(,,)++,()+-0-+)(*$,,013;62*+%*')*/-0./0317472960./+%&'&&(',.,&(&%&'(*-((1+.3()-0*614-1)-+-.0/1)'*('+,,,$(&''$#&,'0*116246)+(#(''&()%%%-(/%%(&%)(+++)0/5463.,,3-*(&%%&'%*-,)/,('*(*-/12(//678755/1*),*.333--.+)%%$')/*+51513(3,-06898536-.+$,8.-50103-*()-+)//35+165'1:.*762/3))+*,,(+&'++()/385:44:6&'&(%').,,-,*))*,+,1(&&&('%%&'-,-(-)*(+,%#&&&**+2200)'%&+'&%((+-0..1++,'2)/'&(+++(+*++-&('+%)*(*))'$&$%'*(++'1-()*,+,(('%%&"%
@36c59f47-381f-4aab-b696-dab8998e1f21 ch=400 read=87706 start_time=2019-12-13T12:19:53Z barcode=BC01 runid=2c9cf7bc05858273f10e7d7ec552fc0bd742dc3e
CCGGTTACCTTATTTACGACTTCACCCCAGTCATGAATACAAAGTGGTAGCGCCCTCGAAGGTTAAGCTACCTACTTCTTTTGCAACCCACTCCCATGGTGTGACGGGCGGTGTGTACAAGGCCGGGAACGTATTCACCGTGGCATTCTGATCCACGGTTACTAGCGATTCGACCATGGAGTCGAGTTGCGAACTCCAATCCGGACTACGACGCGCTGTAAGGTCCGCTTGCTCTCGCCGAGGTCGCTTCTCTTTGTATGCGCCATTTAGCCAGCGTGTGTAGCCCACAGTCGTAAGGGCCATGATGACTTGACGTCATCCCACCTTCTCAGTTTATCGCAGCAGTCTCCTTTGAGTTCAGCCGGACCGCTGGCAGCAAAGGATAGGGTTGCGCTCGTTGCGGGACTTAACCCAACATTTCACAACACGAGCTGGCGGCAATATTGCAGCACCTGTCTCTTTACGGTTCCGAAAGGCACATTCTCATCTCTGAAAAGCCGTGGATGTCAAGACCAGGTAAGGTTCTTCGCGATTTGCATCGGAATTAAACCATGCTCTCCACCGCTTGTGCGGGCCCCGTCAATTCATTTGAGTTTTAACCTTGCGGCCCGTACTCCCCAGGCGGTCGACTTAACGCGTTAGCTCCGGAAGCCACGCCTCAAGGGCACAACCTCCAAGTCGACATCGTTTTACGGCGTGGACTACCAGGGTATCTAATCCTGTTTGCTCCCCACGCTTTCGCACCTGAGCGTCAGTCTTCGATCAGGGCCGCCTTCGCCACCGGTATTCCTCCAGATCTCTACGCATTTCACCGCTACCAAATTCTACCCCCCCTCTACGAGACTCAAGCTACCAGTATCAGATGCAGTTCCCAGGTTGGGCCGGGATTTCCACATCATTGACTTAACAAACCGCCGTGCGCTTTACGCCCAGTAATTCCGATTAACGCTTGCACCCTCCATTATTACCGCGGCTGCTGAAAACGGGTTAGCCGGTGCTTCTTCTGCGGGTAACGTCAATGAGCAAGGTATTAACTTTACTCCTTCCTCCCCGCTGAAAGTGCGCTTTTACAACCCGAAGGCCTTCTTCGCCCGCAATGGCTGCATCAGGCTTGCGCCCATTGTGCAATATTCCCCACTGCTGCCTCCCGTAGGAG
+
<-2*:.-5758+33'#%('/11/,422+../0..,&***1384-..00-**,-9,-//05042742011-78848::.5:9..211660%&'86-&.,.-)('),./,'*+%&()+-4183:47)982921988;5012/3+,*./661.,./5./,-8-+,422366:9811,.%.'+&),-**//+()'+632.,0.086776:954432+0*+-,('(+'*/61003-,-.)0++)+*,+43.+)*&,)+-,('*+.356;87:.&($$&(0-,..*.,,-30%%&.59638,.485623./--++.,,.58998094**514:/))'+.:-.15/.(,,'5566876;7-'15:/**13/837547.8--))//6,6/752)+**303//2121:000;85.3.4*2-(/2/01:2-,+-++*.,./.-/&..-(-*)*-.%1+111195520-'))%%(2:958'(+1*..1/113;4385,+++,2405,%-3,.1:69538.44528417337,63;98;942.+/12)-.-.+*,(,+17107.,*+**(-+(/-)+,*+-76+7.7:6/+-0386<:5490)))/;<,6:4.5.,,.1.6,'6*++443.-/-3+476541253620/).+*+513.2,/.*.5-/))/.014,80///654:+5+2..00-024781756+%+*42237:6876::15+(.*,.2357986+8/,'/0.59,'+++/:2.++,.5-00&+3451023/6.+%))$,*')*),5-;98:;468*)*,0<::34***-//321010310;.+)/*+-)')&'(2.03)),12684003520../0778/,#$%$,0-./2985558586565796,1745))426(/.'.553*&(**.%%())&$$)088<:87%&&''64/.18.),/51,+*./35730,,06082+*-*+,+/71+17.3/.39265)-*/,015++*))(&'*'.(+,11/68001:18<8::9740/38625+5**,-3165)3+%(''&'+-($)*6:*:8()*:8--87340.&0*+')*-.'&&'',+++-115378:74:714&%$%#$&'2././//;/2;86:26215*(/.*,551;23/50053,0-,+')++)/8))810*'(
@d014c2dd-6a50-4165-a0dc-b9c394bb5b30 ch=297 read=149909 start_time=2019-12-13T12:19:45Z barcode=BC01 runid=2c9cf7bc05858273f10e7d7ec552fc0bd742dc3e
CTCCTACAGGAGGAATTTTTCGGCAATGGAAACCCTGACCGAGCAACGCCGCGTGAAGGAAGAAGGTTTCGGATTGTAAACTTCTGTTATAAAGGAGAACAGCTACTACAGAATGGTAGCCGGGTGACGTGCTATTAGAAGCCACGGCTAACTACGTGCCAGCAGCCGCGGTAATGCAGCAGGTGACAAGCGTTATCCGGAATTGTATTGGGCTAAAGAGGGCAGGCGGCAGCGGATCGGTATCAGGCGACGATGATCTGGCCTGCAACTGACGCTCAGTCCCGAAGCGTAGAGCAAATAGGATTAGATACCCTGGTAGTCCCACGCCGTAAACGATGAGTACTAAAATTGTTGGATGTCAAAGTTCCAGTGCTTGCAGTTAACGCAACCAGTGCTCCGCCTGAGTAGATACGTTCGCAGAATGAAACTCAAAGGTGTGGGGGGCCCGCGCACAGGCGGTGGAGCGTAGTTTTAATTCAGAAACCAACGCGAAGAGCCTTACCAGATCTTGGCATACTCATAAAGGCTCCAGGATGGAGATAGCTATATGAGGATACAGGTGGTGCATAGTTTGTCGTCAGCTCGTGTCGTGAGATGTTGAGTTAAGTCCGCAGCAGGCGCAAGCCCTTATCGTTAGTTACCATCCCATTTAAGTTGGGGACTCTGGCAGGACTGCCAGTGACAGAAGCAGAAGCAGGAGAAGGTAGGATGACGTCAAATCATCATGCCCATTTATTTCCCGTACTATGGATGAATTGCAGAGGAAGCGAAGCCGCGAGAATTGAAATAAAACCCATAAAACCATTCTCAGTTCAGTTGTAGTCGCAGCTCAGGCTACATGAAGTTGGAATCGCTAGTAATCGCGAATCAGCATGTCGCGAGTAGAATACGTTCTCATATACACACCGCCCGTCACACCACGAGTTGATAGCACCCAGAAGCCGGTGGCCCCTAACCGCAAGGAAGGCTATCTAAGAGTGGGATTGATGGTTAGAGGGTAAGTCGTAACAAGGTAACCGG
+
').&((5'''$&&0,4:;;0,.;1/62/*//+371-,*5.3435355234&%%'',/.-,+&,*+./:6..6*13&&*0/,-404,12-053+1.1(+./%00-(+''1(*,,,.8..-2..+*('(*'(')-,0/.).,*,/-/-6122/....37137024112504*10/4/-/((*)()(++114+221:23/1.6+*/*&-(+,2840-*4.*+,/+*,59535,$%%'($###$%$$#$#*,758+(&&(+)$%(0,50004--,)(&%&(14.7)'(*0()-5./*)(-;;1+)(%+*-+.0.09(((34558+1*&(),0+,5;8-+$*'*(,*,/3)('*(*0806076676:4/227*(-)((%%)+/-4,0(-)+,'&&&$)$(*/2+334+&()*(%-+-.021'1**,86/%'%),/&*(**+,('*/27019(%%)*(,**/212745+.)%)$'/9;0396:5&&*-*(0((--/&%&)&',60://9'(.-'(''.,./0031))-2)++*.2))+00263101+(6456643&*+(+,'1*-.12544347)6+9112788/(../90735736221396662(.-:02-159.03&2%'.,+-*/()52/3/13241-)./-5;98//)&*0/+)**4-69303465/70'+5-11-0,,.3233.'*,&'-%(%$#$)''')&)&$%,,,-58:8989:8/2/+0$%$&&&')04%08.21-''')%(*3661(%$&%()/0'/+**))&&&(02&)%&&&$*&)02.%)/3/2921225:18:48;644/1318',,2+,.3,,$'')./1$'()'&(#$''-+,7293;94,*/)+.2787/1**41-,-.&3'.-&*(&()&'+5/4855;40.',)..101.4:32:0134,0-1/+-,/++-**(*&*),-+))+&&()'%.%)(+**')**+.116-),*,.11888139*'*,+53-3+*))(,10))*(-./)(''%'*-3435(3+0:64,.
@78514de1-5c2e-4268-8434-4a1a24b49088 ch=339 read=103185 start_time=2019-12-13T12:19:34Z barcode=BC01 runid=2c9cf7bc05858273f10e7d7ec552fc0bd742dc3e
CCGGTTGTTCGACTTCACCCAATCATCAATCCCACCTTAGACGGCTTCGCGCAGTTTAGGCCACCGGCTTCGGGTGTTATCAACTCTCGTGTGGTGTGACGGGCGGTGTGTACAAGGCCGAGAACGTATTCACCGCGACATGCTGATTCGCGATTACTAGCGATTCCAACTTCATGTGATCGAGTTGCCAGACTACAATCCGAACTGAGAATGGTTTTTTATGGGTTTTGCTTCACCTCGCGGCTTCGCTTCCCTCTGCACCATCCATTGCTTAGCGTGTAGCCCAGGTCGCCAAGGGGCATGATGATTTGACGTCATCCCGCCTTCCCTCCAGCTTGTCACTGGCAGTCTCGCTGAAGTCCCAATAATGATGGTAACTAGCGATAGGGTTGCGCTCGTTGCGGGACTTAATAACATCTCGACACGGGCGCAGGCGACAGCCATGCACCACCTGTATCTCCTTAGCTATCTCTCCATCTCTGGAGCCTTTATGAGTATGTCAAGACCTGGTAAGGTTCTTCGCGTTGCTTCGAATTAAACCACATGCTCCACCGCTTGTGCAGGCCCAAATCAGACACGAGTTTCATTCTTGCGGGCAATACTACTCAGGCGAATTACTTATTGCGTTAACTGCCAGCACTGAACTTTGACATCCAACGCCAGGTACTCATCGTTTACGGCGTGGACTACTAGGGTATCTAATCCTATTTGCTCACGCTTTCGGGACTGAGCGTCGGTTGAGCCAGATCCTCGCCTTCGCCACTGGTGTTCCTCCATATATCTGCGCATTTCACCCGCTACACATGGAATTCCACGATCCTCTCCTGCTCTGGCTGCCTGGTTTCTATGAAACACTGAAGTTAAGCTTCAGGCTTTCACCACAGACCCTTGCTGCCGCCTGCTCCCTCTTTACGCTTAATAATTCCGGATAACGCGCTTGCCCACCTACGTATTACCGCGGCTGCTGGCGCGTAGTTAATCTAATAAAGAGTACCGTCACTCGGCTACCATTTCTGTAGCCGCCGTTCTTCCTTTATAACAGAAGTTTACAATCCGAAAACCTTCTTCCTTCGCGCTGGCGTTGCTCGGTCAGGGTTTCCCCGTTGCCGAAAATTCCTGCTGCCTCCCGTAGGAG
+
1).&+*&)74435692)*')*0,77:607+.1**565:213,**).3/41./&321((+339/14051347*5+)(.+,.947300-/(($)(43740/1$+0446...//*,.1+-8-'')+-.3748<868;476887989:544:3)*(*/+-++-+//06.5/,'+,407762&'..,-/.6-,%#%((,)'*.+*.-0/10-,(*,+298/;9<+566640;:2/46;677977*())*19,++9*86)*/'%&%/+508:,/8/*/+**.)0-1(*,2)),+-/(+,01)+1.198222118<40.1--,/,66-*77.194)*0/21/41.-/0121<1/09745,&($)&'(-(&(&&+3/1387:92:0-'/..030,),,7,3553543;/2,7120.0.0('0),,212*'*)+/10*&%#(+./06,%-5--),,3:34;4:996766%,%&'-.0..//+6,,,500/1/,+./.24/1.,'))*+*)*/,04:6373/,.10;67:9/34,6),-87&0(032;1:;331234555022-/.0,.+'%+/-.-*11/1%'.3,.'&.4;6,36<.3.,-+,),+'*)00211/,,67.'')(()/.+9/0009,7,.11-'%'*,-0/070/89//,/41+2.1&&$',)))457556//78...//167:687644..,*0/1566:083))*73$&'*'*++23,1,69//.--3;99:+-5,,,4/5/,,0.51118:63/.32/122611285536:46577884)--.,6<3*-2:0-153213,-,,%*6/7-+,*,-,411127('((),)*')+-7773(--(,*,(**'%'*,/3.(5)3(-/495,1//186,,/5.3027;<7/9//0787266334139)*448+'**((&-/./39;*+5/5;:;:/5*0/2-/8**/7/3523022-.0+,).(,++..-,+1%,',,.*&&(,-5.2;/'&(--/315210126775356)/96-0420.21.3589;92:1,(/3..2861)+**1;:030;60*)1::,794:3085/40-&*&)+.00//6+*+.*415)+6-/9*387-%.41574/461.+.('&),.175/;4,.573')
@d34f0465-cd44-49b5-abe7-9fd7e1455e53 ch=480 read=99972 start_time=2019-12-13T12:19:32Z barcode=BC01 runid=2c9cf7bc05858273f10e7d7ec552fc0bd742dc3e
CTCCTACGGGAGGCATATTAGGAATTTTCGGCAATGGGGAAACCCTGACCGAGCAACGCCGCGTGGAAGGAAGAAGGTTTTCGGATTGTAAACTTCTGTATAAAGGAAGAACAGCGGCTACAGGAAATGGTAGCCGAGTGACGTACTATTAAGAAAGCCACGGCTAACTACGTGCCAGCAGCCGCGGTTAATACGTAGGTGGCAAAGCGTTATCCGGAATTATTAGGCGTAAAAGAGGGAGCAGGCGGCAGCAAGGGTCTGTGGTGACCTGAAGCAACTTCCAGTAAGCCATAGAAACCAGGCAGCTAGAGTGCAGGAGAGGATCGTGGAATTCCATGTGTAGCGGTGAAATGCGTAGATATATGGAGGAGGAACACCAGTGGCAGAAGGCGACGTCTGGCCTGCAACTGACGCTCAGTCAGAAAGCGTGGGGAGCAAATAGGATTAGATACCTAGTGAGTCCACGCCGTAAACAGTAGAGTACTAAGTGTTGTTGGATGTCCAAAGTTCAGTGCTGCAGTTAACGCAATAAATTACTCCGCCTGAGTAATTACGTTCGCAAGAATGAAACTCAAAGGGAATTGACGGGGACGCACAAGCGATTGGAGCATGTGGTTTAGTTGAAACAACGCGAAGAACCTTACCGGAGTCTTGACATACTCATAAGGCTCCAGAGATGGAGAGATGGCTATATATGAGATACAGGTGGTGCATAGTTGTCGTCAGCTCATTGTCGTAGAGATGTTGAGTTAAGTCCCACAACGAAGCGCAACCCCTTATCGTTAAGATTACCATGTTCGTTGGGGACTCTGGCGAGACTGCCAGTGACAAGCTGGAGGGAAGGCAGGGATGACGTCAAATCATCATACGCACTTATGGCCTGGGCTACACGTGCTACAATGGATGGTGCGGGAGGCGAAGCCGCGAGGTGAAGCAAAACCATAAAACCATTCTCGAGTTCGGATTGTAGTCAGCTCGACTACATGAAGTTGGAATCGCTAGTAATCGCGAATCAGCGTATCGCGTGGGCCGTTCTCGGGCCTTGTACACACCGCCCGTCACCACGAGTTGATAACGCGAAGCCGGTGGCTAACCGCAGGAAGGAAGGCTGTCTAAAGGTGGGATTGATGATTGGTGAAGTCGTAACAAAGGTAACCGG
+
-...+++,7/*,/.*'&(*(*')(2;<8204,/-,0.+&),,/34..077331339645:(/.0/%1(('+*(,+(+1:801,.)/-,,.8537:2./.(.38)0*&+(-2/*/-6/0,//++*.2,,1651,/,%%(*+31/,'+0*402(%))(+.5./&'',.1/0///1123001157636606+;+-.6255262.7519.,/,7-,,7*'/)(/))6,'-5.307:8*&&)0,(-/559262/(0..-&.143423%'0,0763+0*)*'&&**.''),/0/52590.2902;55741100+(*+.36145---/2.01062/-4.:/;3222,)*++2:7++27++01334441/,.13+,*'00+;778;2880;0,*-*,1.57/-()-597;7775733356-405,./4%$*.+-.05723.%()/5:1+1/*3+,+2123:/10/''*(+6.223999:<05%'+&%%)0/22.,*+-(-&,2-606/34'6///179-152/*))')-7.521,0)*-02-3//.33-1-)'''(*)++*-/154/2/+,2:81+40*9714,./+()+*3&3%+04&,*+*++-+/,)/.12-//-1.-.4.61'$*%%)*')1.40++,+)04/++,*4:-(&(*86853---(*-01/69*7459'(*+,-8851+)'/-)7544755,-0//4--.,...--00155.446,02337**,11)-,.4446(')+-8225*)11934-+1/)(+-(,&')*-26481;4(+5/22-60('%%3(%'*&'#&'$'(.%/0,(*+*)''')+0147879243345.**++/.+-.')'.),$-//076777788941217702)/'+$%$$#$*',+++-&'&(''(*-/630478224*++('-.&-)&*.,+0.,2.-)))*',+/9&/$%)'**++1:<76;78:88/)*)147*.,4.-0/((*($..+)*+,/123618//2223:8855754-7-,-4655725**+()%)+23'.')&'))*66673:85645140.,-,1768;:642123./,,-,.''+**(',%&+,080:33+)%').-,/.+3-3--)%)++9.//..:*+-44;:0.5('+*(2/6/94(+**,10144/1&1,**+--+3
@ee5965f1-fd46-4642-a495-42b9b9c083fe ch=274 read=87648 start_time=2019-12-13T12:19:32Z barcode=BC01 runid=2c9cf7bc05858273f10e7d7ec552fc0bd742dc3e
CCCACGGGAGGCAGCAGTGGGGAATATTGCACAATGGGCGCAAAGCCTGATGCAGCCATGCCGTATGAAGAAGGCCTTCCGGGTTGTAAAGGTACTTTCAGCGGGAAGGGGAGTAAAGTTAATACCTTTGCTCATTGACGTTACCCGCAGAAAAGCACCATGCTCCATTGCCAGCAGCCGCGGTATGCGGAGGTGCAGCGTTAATCTTACTGGGCGTAAAGCGCGCAGGCGGTTTGTTAAGTCAGATGTGAAATCCCGGGCTCAACCTGGGAACTGCATCTGATACTGGCAAGCTTGAGTCTCGTAGAGGGTAGAATTCCAGGTGTAGCGGTGAAATGCGTAGAGATCTGGAGGAATACCGGTGGCGAAGGCGGCCCCCCTGGACGAAGACTGACGCTCAGGTGCAAGCGTAAGAACAGAGTTAGATACCCTGGTAGTCCACGCCGTAAACGATGTCGACTTGGAGGTTTGTGCCCGCTTGGGCGGTGGCTTCCGGGTAACGCGATTAAGTCGACCGCCTGGGAGTACGGCCGCAGGTTAAAAACTCAAATGAATTGACGGGGGCCCGCACGAAGCGGTGGAGCATGTGGTTTAATTCGATGCAACGCGAAGAACCTTACCTGGTCTTGACATCGCAGGAAGTTTTCAGAGATGAGAATGTGCCTTCCGGGAACCGTGAGACAGGTGCTGCGTGGCTGTCGTCGGCTCGTGTTGTGAAATGTTGGGTTAAGTCCGCAACGAACGCAGCCTTATCGCTGTTACCAGCGGTCCGGCCGGGAACTCAAAGGAGACTGCCGGTGATAAACTGGAGGGTGGGGATGACGTCAAGTCATCATGGCCGCCACGACCAGGGCTACACACGTGCTACAATGGCGCATACAAAGCTCGCGAGCAAGCGGACCTCACAAAGTGCGTCGTAGTCCGGATTGGAGTCTGCAACTCGACTCCATGAAGTCCGGAATCGCTAGTAATCGTGGATCAGAATGCCACGGTAGACCGTTCCGGGCCTTGTACACACCGCCCGTCACACCATGGGAGTGGGTTGCAAAAGAAGTAGGTAGCAACCTTCGGGAGGGCGCTTACCACTTTGTGATTCATGACTGGGAATTGTGAAGTCGTAAGGTAACCAGG
+
,'&(*-54+-213.75486:8++5,008***,2<889652.86+(3511/.44216:980//*+-13//&(**104.27*4:817))/6-(&,&',++)',,3;5/++.5*&().70./716024;/72-.46'.)**1-,)*192-/,(+,)+$+*34'())-07(6*&2-,-,*.1))*'+01*&+),)%./770330001.-*5+++34;79687:1+***&(-.53&-7<2+4845189033520-27-*74-.77749,8196884542-,,--7-,,,,22-8,.1&(*)+,003.47;.-*-*0).,1,3+4.-4<99821-1/.-+/-/4676-+)()--3-,)5).,-,23,24/9.*'%(2./3204172,0:81---),+...1598969:9//'*(0--(+)/32-('*420(-,/0;613:9764760223;8986'2//004;9730210,*1-7912518/')+&,.-**'(-411,7*1*%&'&((('%7(73247426009<978()&()1.614,/1,6.61:;:-1.4):84'))1/767)18:+65)',++$&&()86892-..13/0287<6+7,9/0-002769563-2)+++..0.1430.-,*-,&.653&+$+'(0),5;92,++,-50/)-1216579972*/97354;8;97369&2.146779::7;78799753(-14379-8-))-.54.//:4;85/)'+.37+./1851/3.0/,2))2131('-)+7&12/%,(/121*022);706.,.3:)0'&))2265/,&)')*.613336//-&,)6:1681111171'),00:912.*'&%*,*-127;497.-*()')'()/06:9:9989<85754/(3('$$%*'+++**/9542;4281/'&+1,+''('(7*3',-6+,+'0,3/,..-++++$00988898744*.*((0(0*++).*/%'',37441--7-.7554;86;.-+5-.+2*-26619-%1(2/(/#('++-,08213(*,-0/..3-2.1-()*2756;35493*')))*),,)+&((,,1-//)8/,./)5241;/10))54)*7566;6,+-./229).(-+(&')+/-'$&(++2./223(2+
@05d1161a-d436-43be-8539-4f4c89c69f1e ch=312 read=170346 start_time=2019-12-13T12:19:24Z barcode=BC01 runid=2c9cf7bc05858273f10e7d7ec552fc0bd742dc3e
CTCCTACAGGAAACGCTTAATTAGAGAATATTATTGCACAATAGAGCACCGTGGTGGGCGTGGGACGGACGGGCGTTGGAACGCTGGGGCGGACGATTCGGACGGTGCTGGACTTGGTGAAGTCTCGTAGAGGTAAATTCCAGGTGTAGCGATGCGTAGATCTGGAGAATACCAGTAGCGAAGGCAGCCCCTGGACAGACGGCTCAGGTGCGAAAAGCGTGAGACAAACAAGGATTAGATACCTGGTAGTCCGTAAACGATGTCGACTTGGAGGTTGTGCCCTTGAGGCGTAGCTGGGGCTAACGCGTTAAGTCGACCGCCTGGGAAATTACAGCCGCAAAGGTTAAGACTCAAATGAATTGACAGGGGGCCCGCACAAGCGGTGGAGCATGTGGTTTAATTCGATGCAACGCAGAGAACCTGGTCGCCGGCATCCACGGAGTTTCAGAGATGAGAATGTGGGGAACCGTGGAACCAGGTGCTGCATGGCTGTCGTCAGCTCGTGTTGTGAAATGTTGGGTTCAGTCCGCAACAGGCGCAACCGCCGCTGTTGCCATGGTCCGGCCGGGAACTCGAGGGGAGATGCCAGTGATGATAAACTGGAGGAGGTGGGATGACGTCAAGTCATCATGGCCAGCCAGAATTCCCCGTATACAATGGCGCATACAAGAGAAACGCTGACCTCGCGAGCAAGCGGACCTCATAAAATTCCGTCGTAGTCCAGTTGGAGTCTGCAACTCCCGGCCTCCATGAAGTCAGGATCGCTAGTAATCGTGGATCAGAATGCCACGGTAGACCACGTTCCAGGCCTTGTACACACCATACGTCACCATGGGAGTGGGTTGCAGAAGTAGGTAGCTTAACCTTCGGGAGGGCGCTTACCACGCTGTATTCATGACTAGGGTGAAGTCATGGCTCAAGGTAACCGG
+
,01)&%)',*'((+&(*(+(,'('&&(-*))(%)&$(*+.61))&()**%$$'('&%%$%#$&&##'%$#%%(#&##%+'**%$#()&'$(&$$'#'&$)'%%'')#%'*'%$$$%%$&$%&(*),',*((&')*,/*1*,)%%*%&%'('()+,'%&%)4455-*(*,)))'%&(&,))*+*.*%*110*,-*/*(')&%%&%)&)&()3(-1/*()1+)&%'3)7754*1-*7/0)-,-/8/+1224550)228/0-0.).,+**'&%)%(),1+'%(1-*++')*)()%**)',-,,+.+,,3/1720+//-148253+**''&'(.,0-028/734-((1)...0356114+*)/01011'.360*-/(%)',,+*++22170/1.1..)209465795-+,$.433251.-*(&)((-/0,#'%'$*+761,,,/,),:--*(%')(&&.*10*($&()+(+.,..,'..4/,3.----61.-/..05506+'))*97707/--*++*()-0()-01,+(+1,,53*8,.54+/-%*)#&(&'.*,6,./()+44/'0./2&7(+*)*+'('+,)&(''&,0(-,,)**+05:/3537+./*),*/6(.2.-//0411((((*('%%$&$%&/,)&+'0*.+*+&'&''*-++*,**,,/130/&)&*/'&&'+-*3(''$%('*(+.%0(-.::54'$)-/+*)&&&/0-,&+*(*%)+0/----/323/(,,-.,-)-0131+(*35234*.)-+)))++.10411/1*'''((&((*+45++.,,/,,++%'*/.6)&);08-4.+**+++06*($((&(&((,,-90,,-/2+230+(%))(,,*---,/./304:684,85*-42.6707./2&)$&.,.)(6./-/(--,1)+()),''('(*044+&'())-36349
@583d9748-cde8-496f-a96e-e4bcc0b65442 ch=375 read=202349 start_time=2019-12-13T12:19:21Z barcode=BC01 runid=2c9cf7bc05858273f10e7d7ec552fc0bd742dc3e
CCGGTTACCTTGTTACGGCTTCACCCCAGTCATGAATCACAGAGTGGTGGCGCCCTCCCGAGTTCTTCATTCTTTGCAGCCCACTCCCATGGTGTGACGGGCAGTGTACAAGGCCGGAACGTATTCACCGTGGCATTCTGATCCACGATTACTGGCGATTCGACTTCATGGAGTCAGGTGCAGACTCAATCCGGACTGACGCCCGCACTTTATGAGTCCGCTTGCCTCATCGCGAGTCGCTTCTCTTTGTATGCGCCATTGCCAGCGTGTAGCCCTGGTCGTAAGGGCCATGATGACTTGACGTCATCTTGCCTTCCTCAGTTTATCACTGGCAGTCTCCTTTGAAGGTTCCCGGCCGGACCGCTGGCAGCAAAGGATAAGGGTTGCGCTCGTTGCGGGACTTAAACGCTTGTTTACAACACGAGCTGGCGGCAGCCATGCAGCGCCTGTCTGGTTCAGAAGGCGCAATCCATCTCTGGAAAGTTCTGCTTGGATGTCAAGACCAGGTAAAGGTTCTTCGCGTTGCATCGGAGTCAAACCACATGCTCCACCGCTTGTGCGGGCCCCGTCGAGATTCATTTGAGTTTTAACCTTGCGGCCCGTACTCCCCAGGCGGTCGACTTAACGCGTTAGCTCCGGAAGCCACGCCTCAAGGGCTGCAACCTCCAAGTCACGACATCGTTTACGGCGTGGACTGCCAGGGTGTATCTAATCCTGTTTGCTCCCACGCTTTCCTTGCCTGAAGGCGTCAGTCTTGCGTCAGGGGCCGCCTTCGCCTGGTATTCCTCGAATCTCTGCGCATTTCACCGCTGCAGATTCCCCCCCTCTACGAGACTCAAGCTTGCCAATTATCAGATGCAGTTTCCCAGGTTGGTGGCTTCATCACAACCAACAAACCGCCGCCGTGCGCGCCCAGTAATAATTCCGATTAACGCTTGCGCCCTCCGTATTACCGCGGCTGCTGGCACGGGTTAGCCGGTGCTTCTTCTGGAGTAACGTCAATGAGCAAAGGTATTAACTTTACTCCCTTCCTCCCCGCTGAAGTACTTTGCAACCCGAGGCCTTCTTCATACACGCGGCATGGCTGCATCAGGCTTGCGCCCATTGTGCAATATTCCCCTGCGCCTCCCGTGGAG
+
2.+-*0)+),)#.'&)+,)()*(-16/-/1-)*+,795//.&'''+)&&%%'+2*+).+*+01++'*($).,.1,&)+&/,)$)(79(+7597766782995&+**++06*,&)(,+075498794453-2.733598+,-33-*++22722,'**'1331/-.09/&'*.()*)(*-0+5/0311.6..0/030/*+,*)(+,&($)-42+(')++-(&(*.(,(+)%*-0/.(*'+/009065.73+-1723236+/+&(''),,+*'(*+5.-2995432-*/(,($&()***&)')+:.6735+&&&-6073:58+-/;.-.:8994;4//1118++2+-/0(1,336/,.1,95993-/..50.&107*3,5823.1()8593577314-+*:52-1,-&%'$&(((11($''%*(.)(20/0+00-21&')'*&1(/.&'&'#.---,,--%&*'-,7(5+;.1568833(),/*&++5.&&%&$.,49,44150/7<13624;,//5;435)*++2933056'+%%'%').593432010/2.04)+.,+.+3-806;80,-0+.&(2,6&(21,)-0;;3.736/6,,/-33/&3'(+-,--(/5.+,,,86.6-1,/-/-7.0,120,0)/)'14'*+/669*0--**)+,5.4-,2,.*/01-/1+1,-..,8:-.-71008;864)10//'('%&*-/03:369232<,,0307-)+*+.73.&&($*,,,'))./2382122.0',+-2%'+6+26,.8081022*+-./145).1%&(*(,)*+112'5983324(''%($'&-+)*.496.32.*,+*,,**4&&')---361%1+124-..-*)'+)4)00)'+0/0-(&&($&()*,.$$'))(0/323'38/-+$'+.+,'&'%&)'&&)*((*//<-5,,,6.5.-+-*+,+.2'+/(')+0-+61,-18233991:)%+&-,,/,,14(64358789<:87/&&*-;4787686533453+)*.,-0+%'%%$%)*/8*0670.645+..0)**&(%&((($+.)41((()-',,0-2:54230*-,./9232801,,.//2-35-2+*+70:9)/+)*&/.3253144.)'&'$')'57((0,4//
@b57fab36-538d-4359-81a4-d2dab46cf62b ch=78 read=138334 start_time=2019-12-13T12:18:59Z barcode=BC01 runid=2c9cf7bc05858273f10e7d7ec552fc0bd742dc3e
CTCCTGGGGAGGCAGCAGTAAGGGAATTTTCGGCAATGGGAAACCCTGACCGAGCAACGCCGCGTGAAGGATGAAGGCCTTCGGGTTGTAAAGCCTTTTGTGGAACGAAAAGCTCCTTCTAATACAAGTATGACGGTACCGTAAGAATAAGCACCGGCTAACTGCGTGCCAGCAGCCGCTGATAATACGTAGAGGTGCGAGCGTTAATCAGGAATTACTGCTGGAGCGTAAAGCGATGTAGGCGGTTATGTAAGACAGATGAAATCCCCAGGCTCAACTAGGAACTGCATTGTGACTGCATGGCTGGAAGTACGAGTAGAGAGGGATGGAATTCCGCGTGTAGCAGTGAAATGCGTAGATATGCGGAGGAACACCGATGGCGAAGGCAATCCCTGGACCTGTACTGACGCTCATGCACGAAAGCGTAGAACGAAGACAGGATTAGATACCCTGGTAGTCCACGCCTAAACGATATCAACTGGTTGTTGGGAATTGGATTTCTCCAGTAGCAGAGCTAACGCGTGAGTTGACCGCCTGGGAATTGCAGCCGCAAGGTTGGAGCTCAAGAGATTGGCAGGGACCCGCACAAGCGGTGGATGATGTAGTTTAATTCGATGCAACGCGAAAAACCTTACCCACGCTGACATGTGCAGGAAGTTTCCAGAGATGGATTCGTGCTCGAAGAGAACCTGCACAGGCGCTGCATGGCTGTCGTCAGCTCGTGTCGTGAGATGTTGGAGTTAAGTCCGCAACAGGCGCAACCCTTGCCATTAGTTGCTACATTCAGTTGAGCACTCTAATGAGACTGCCGGTGACAAACCCGGAGAGGAAGGTGGGGATGACGTCAAGTCCTCATGGCCCTTATAGAGTCAATTCAAGGGCTACACACGTCATACAATGGCTGGTACGGAGGTTGCCAGCCCGCGAGGAGGGCTAATCCCATAAAACCAGTCACGTAGTCCGGATCGCAGTCTGCAACTCGACTGCGTAGAGTCAGAATCGCTAGTAATCGCGGATCAGCATGCCGCGGGCTGTTCAGGTCTTGTACACACCGCCCGTCACACCATGGGGCGGAGTCTCGCCAGAAGTAGGTAGCCTAACCGCAAGGAGGCGCTTACCACGGCGGGGTTCGTGACTGGGGTAGA
+
'*1,%&+3+*..+))-/1/9-'0)-+06765/71.01+-((,1/73++'0-(&)+.3./2,$%&++274979311-,24591%63-2'+(--%'*+474*).5-5.+-5.+'')6013)+-51--.'%$&**385:76361.0/+09836,/./*(*))1405*0(,*.9/0,--81&)'((,-/,.0766(')..3,'(*(/1:0;12)('&'*3/1.-%(.-%(*6/17.)**(*'$$)('(-1-+)%)0.123)'%$#''&).06*'-0268520*+,((--.00.27/0/1./33233512,(()&(-,'&')0*))%).1115.*+.-54/211+,++-+/2,%&.&')::9784002352.1.+/.)/3356+76.+*+0+.6-091)08335-*3012200123666--%'%&&('(,-)))%'))''+'(04.5./(001371,-34++*,-'*+/6)+86/+&*&4020//1528/05*./**1*&(&4:6013+..,.()'&((*+1+,+(*3.-**62/44,.4-0/+')),).+26/,./1*3-6,,*)+-.-+&&(&*++'/..07-88+'''))()-(342015/01+-&-.95042;1/+.-90+/*('*1//(-004.4:.).)+..01*)'&&)(/.0-+4;.(.&&'*+;:7-/;0899886.-2+,++/6970111-/./088.///-82239:664%//1749469785044876;5-*,0;39/.61%%(,'+0997-.%/.,+0-7;22900.8'-,'0-387-01910020656+.++'$-.25587+-21223:718'1(*%',-..27/0(-+1,+--+700*(*/794-/081950731)+')((%$''%+(+()*(()((%''*8*-'31842854-&*&*(0*-2+9*,7/&,2-,..-+*&+()-.4:5/64,.2:<91;1101'+,413/2'3+984*+)*-/--/.'/220,156725-),,-/.11424-1*,,/3/./.34975/.$+*1-62/-+65*(*)-1#'*.,/.+%%'%)*1:6392,+*(*)14())*-*,).&')-1664;4))*))-,++,123)+*.-451-0'&,2,-,..*//&--45)3-+.31&),,1-+,10+(%+
@6dbdf6b7-b830-4800-93c1-d62f8b4917f1 ch=381 read=150801 start_time=2019-12-13T12:18:49Z barcode=BC01 runid=2c9cf7bc05858273f10e7d7ec552fc0bd742dc3e
CTCCTACGGGAGGCAGCAGTGGGGAATGTTACAATGGGCGCAAGCCTGATGCGTAATGCCGCGTGAAGAAGGCCTTCGGGTTCAGCAAAAGGTACTTTCAGCGGGGAGGAAGGGGAGTAAAGTTAATACCTTTGCTCATTGACGTTACCCGCAGGAAAGAAACACCGGCTAACTCCGTGCCAGCGGCCGCGTGGCACGGAGGTGCAAGCGTTAATCGGAATTACTGGGCGTAAAAGCGCACGCAGGCGGTTGTTAAGTCAGATGTGAAATCCCGGGCTCAACCTGGGAACTGCATCTGATACTGGCAGCGGAGTCTCTCGTAGGGGGGGTGAATTCCAGGTGTAGCGGTGAAATGCGTAGAGATCTGGAGGAGCCGGTGGCGAGCGGCCCCTGGACGAAGACGACGCTCAGGTGCGAAAGCGTGGGGAGCAAGCAAGTTAGATACCCTGGTAGTCCACGCCGTGATGTCGACTTGGAGGTTTGTGCCCGCTTGAGGCGTGGCTTCCGGAGCTAACGCGTTAAGTCGACCGCCTGGGAATTACGGCCGCAAGGTTAAAACTCAAATGAATTGACGGGGGCCCGCACGGTGGAGCATGGTTTAATTCGATGCAACGCGAAAGAACCTTACCAGATGCCCGCATCCACAGAACTTTCCAGAGATGGATTGGTGCCTTCAGGGGCAATGAGACAGGTGCTGCATGGCGTCGATAGCTCGCGTGCGTGAAATGTTGGGTTAAGTCGTCCGCAACGAGCACCCTTATCGCTGTTGCCAGCGGTCGGCCGGGAACTCAAAGGAGACTGCCAGTGATAAACTGGAGGAAGGTGGGGATGACGTCAAGTCATCATGGCCCTTGACCAGGGGCTACACGTGCTACAATGGCGCATACAAGAGAAGCGACCTCGCGAGCAAGCGGACCTCATAAAAGTGCGTCGTAGTCCCGGATTAGGTCTGCAACTCGACTCCATGAAGTCCGGAATCGCGCTAATGTCCGGATCAGAATGCCACGGTGAATACGTTCCCGGGCCTTGTACACACACCGCCCGTCACACCATGGGAGTGGGTTGCAAAAGTAGATAGCTTAACCTTCCGGAGGCGCTTACCACTTTGTGATTCATGACTGGGGGGTGAAGTCGTAACAAAAGGTAACCGG
+
)(*/**3.:2-01.(/1+03358+,./)0'$(*..,51,&/)6%9;76640.,'()/.7265.21..')**41670.)31*''#&%34/'&(+),244.-//488((*5*2*35*&)(.;.*31211254/86/073',')&0-3..070),()(+-+$))&')--1-,,.2--/0136*)$'''('&$%&$'&,),,10..)24885853.1,+.13//0/,.++122--12.+),+*&)')(*(-,666-500*1284668552594/255+543::4*-)',/3+).123343/.../3774)*#%%)'+,121,738.1-531-'&',(/,/)(20002243486.-1**,1440.**012381/2,(&(-/0602.))..,-053,*,21,-.2')*1,0-/03052328''*'''*,'(-))$,29%0+'''.*(+++.52-.774686/,-,4/+-')0039833.1(*)*/,6*+141:.&(+%((.+0845..2,5,3*+,-449777-7-8,-/0..273891/.)('+)/0/9455932-8.:192*/.1,::450517189,4:90+5*%%$'(.*)*%*)*,3+096085<10/01;94:6712.*&&+*('&%'%'%%(#$''(*..52//0254./808),0&*,771.1005264,,-)$,.'%)',)*+--0.14699,+)$%%&$%'*-''*),0/*%*(%#'&&*)'''26/:.9-7-00+()/0/275+*(('.26*,,,/4/1834<450/./2602/335/9579452+0(..(*+189:9..-,,33983563/1-)*,--.7951888:9:87/./068646*/05.(-)-2;7/4+)***)'()24::8/:...4-,-23688-**(*-%,-,/13;75/*++.802-80/6662528:1*-688988:998/+(.-)2/','()998/7////,)(+/+4.2.-,2''*'++--/*+-&%'&&&$*)5586235338:25*7799<844.060(),.06151,/1/,+*-,081880&..-.-5065/1'&'),7329012;0($##(')*((++9+67402&+,%-,/5656151+008601417;652-)-.1044.*.+/+,,2./26,.71(/+/247*9/
@85355e0a-637b-4b92-8230-7505c55366f4 ch=473 read=49908 start_time=2019-12-13T12:18:26Z barcode=BC01 runid=2c9cf7bc05858273f10e7d7ec552fc0bd742dc3e
CGTTGCCTTGTTACGACTTCACTGATCATGAATCACCAGTGAGTAAGCGCCCACTCCGAAGGTTAAGCTACCTACTTCTTTAGCCCACTCCCCATGGTGTTGTTGGGCGGTGTGTACAAGGCCCGGGAACGCGTATTCACCGTGGCATTCTGATCCACGATTACTGGCGATTCCGACTTCATGGGTCGAGTTGCGGAACTCAATCCGGACTACGGCACTTGCTATGAGAGTCCTTGCTCTCGCGAGGTCGCTTCTCTTTGTACATGCGCCATTTAGCCAACACGTGTTAGCCCTACGTAGGGCCATGATGACGACGTCATCCCCACCTTCCTCCAGTTTATCACTGGCAGTCTCGCTGAGTTCCAGCCGGACCGCTGGCAACAAAGGATAAGGTTGCCGCTCGTTGCGGGACTTAACAACATTTCACAACACGAGCTGACGACAGCCATGCAGCACCTGTCTGCACCGTTGAAGGCACCAATCCATCTCTGGAAAGTTCTGGATGTCAAGACAGGTAAAGGTTCTTCGCGTTGCATCGAATTAAACCACATGCTCCACCGCTTGTGCGGGCCCCGTCAATTCATTTGAGTTTAACCTTGCGGCCAGTACTCCCCAGGCGGTCGACTTAACGCGATTAGCTCCGGAAGCCACATCAGGGCACAACCTCCAGGCATCGTTTGCGGCGTGGACTACCAGATATCTAATCCTGTTTGCTCCCCACGCTTTCGCACCTGAGCGATAAAGTCTTCGTCCAGGGCCGCCTTCTGTACCGGTATTCCTCAGATCTCTACGCATTTCACCGCTACTGCAGTTACCCCCCTCTACGAGACTCAAGCTTGCCGGTATCAGATGCAGTTCCCAGGTTGAGCCAGGGATTTCACATCTGGCTTGACAAACCGCCTGCGTGCGCTTTACGCCCAGTAATTCGATTAACGCTTGCACCCTCCGTATTACCGCGCAACGGCGCGAGGTTAGCGGTGCTTCTTCTGCGGGTAACGTCAATGAGCAAAGGTATTGCTTTACTCCTCCTCCCCGCTGAAAGTGCTACAACCCGAAGCCTTCATACACGCGGCATGGCTGCATCAGGCTTGCGCCCATTGCCAATATTCCCCATATACGCACTCCCGTAGG
+
+()-#*.,0,*-)--/12+*&)#$%55-/(),*)()',(,)$*,35+2,23.&*)*.'*-.,)1-4'1/.3903668,..*$$*0)&)+.;9)$),(3++)*,)00))04/0057794+203/(,724,+)**113:323:595;64684)*,39(&(.+5/)00)40('4:1/..03;3*3//20-+(/12*'&(*(*15/857276788110&-%)&$$%3*,0+&%))4*/+))./.60/,*+,04778:7953;3-.0,12/28:94.9%#%'&,-51444..$%&12)*$%')),/54942110--)'%*)//.806:0,0079-6//**.09:,-.5571:-%-..63'&,((,4.3($(2-2635111.50-*)-17.)2)50-.6-1,*&')-142902,;9727./)%*3-067.+%&&%(')()0+*,-5-*,*+.8+7.0--//1534521''#($&'%%)/+20/80819:97942/+,+,,**+04227558:,6)(#('+0/17+,/0957<:9:2:-++,-33//.0,604924'31210''0*,,-/+/16/600983-2483674+477-0.22--,3211/+.,3,+-./004392)+652+21122360/+)''&-(',++,&)'&').2,-&)10.73/-01767/7(,&//28862:8)-+5100941-.+%&%'''*0/.0732.,)-7/+379683'+*+&&$')*,06//(.00()(+-,..5<:8811(389-975600*'%$$-*5867:<6968++.0007.----17<64*-7/./&'##%#&'+&,0643.037,7757664727.308*)0'3/77;0./20.&+,82;.+0807.&-//%*+-()1.,),-01-/(*-(%$&%&%)(4785*(&))/,***)(-+60,'''*)).3+0.7.:/2.2.',%152-.2'.&&/((&%$##**((&%&)(&*-.7-,-),0*,3;3:<:8887;0/8;9776.21118:86)-(,(*'$&)-.*--18+/4,-;;3+675373--*/4/,3,440+&%&.(4:67721-/-23;6678:7966468,6.-43*.,2:/*0,&#(*6,///967+&%$$$'')*/.4:*+..3-
@ab57e44d-c233-451b-8f94-ce077c621a0c ch=119 read=358281 start_time=2019-12-13T12:18:24Z barcode=BC01 runid=2c9cf7bc05858273f10e7d7ec552fc0bd742dc3e
CGGCTTACTGATCGCAGATCACAAAGTGGTAAATGCGCCCTCGAGGATTCGGCTACCTGCGCTAGCAGCCATCACGTAGTGCCGGCAGGCGAAAGTGTATGCAAGGCCAGGAACGTATTACCGTGGCATTCCCAGTCCACGATTACTAAGCGATTCCGGCTTCCATGGAGTCAGGTTGCAGACTCAATCCGGACTACGACGCTGCCAAGGAGTCGCTTGCTCTCGCGAAGTCCTTCTCTTCCTTATGCGCCATTGCCAGCGTGTAAGCCCTGAGTCATAAAGGGCCGCAGTAACCAATATCCCCACCTTCCCTCCAGTTTATCGCCAGCGGTACTTCAGGTTCCCAGCCCGGACCGCTGTGGCAAAGGATGAGTTGCGCTCGTTGCAGGACCAGCAGCATTTCACAGCACGGGTGGCGGTAATGGCCTGTACCATCTCCACACGGTTCCCGAAGGCGCATTCATCTCTAGAGAGCTTGCATGGATGCTCAAGAGACCAGGTAAAGGTTCTTCGCGTTGCATCAGATTGACCCGCATGCTCCACCGCTGTACGGGCCAAATCAATTCATTTGAGTTTTAACCTTGCGGCCCATGCTCCACAGGTAGTCAGGCTTAGCGCGGTGATGGCTCCGGAAGGCCACGCCTCAAGGGCACAGCCTCCCAAGTCGACATCGTTTACGGCGTGGACTGCAGAATTATCTAATCCTGTTTGCTCCCACGCTTTACCCTGGGCGTCGATCTTCGTCCAGGGGCCGCCGCAGGTATTCTCAGATCCTCTGCGCATTTCACCTTTTCGCCGTTCTACCTCTACAGGACTCAAACACCCGGTATCAGATGCAGTTCCCAGTTAGGCCAGGGATTTCACATCTGGCTTAACAAACCGCCTGCATGCGCTTCGCCGCCCAGTAATTCCGATTAACGCTTGCCCTCCGTATTACACCGCGGCTGCTGGCACGGGGAGTTAGCCAGTGCTTCTTCTGCGGAAGTAGCATCAATGAGCCAAAGGTATTAACTGCTCCCTTCCTCCCGCTGAAGGAGTGCTTTTGGCCCAGAAGGCCTTCATACGCGGCCAGGCTTATCGAGCGCGCCCATTTGTTGCAATATTCCTGCTGCCTCCGTGGGGCAATGTCAGCGCCAACAGAGGTTAGCACCGGGGACGCAAACAGCTTTCTTTGGCGCAGCCAATACGTAGCGCGGG
+
/.2,,,(+&&(*-'+(),85-.-+)',&(')&%$#%&*2&()&%-+..5)&('*(,/+%%##'####$((%')%'&&&***)$'$&$16..**((%$%$%#&*)/+/,%-.,+-04*/,',3(*(%'%(*3%%&(,00('&$++(.)&%&&+-220-,))&''('))+)++,*((.....6877606101'+('($&'%'$$&$%%*&)(%''*%',('(-../()))&(('))-0-.-.&&%(',*--/8-9-(&##'*('')/,*.7,'%#%(*'((.*-55/)''$-+-%%$$$)+55*/)&**.2/4-+-*+-/7,+-/$(#&(,+,+%'%'#%&+-2//(%)3,)-4024/0,,$%%(*4'60+(''(-&#$#$'('3-))(+((('+%.$$'+,:20$$$%)(,&+)%'*(20&2-+*-'&#&$%'%')336-)*(+)052+(((),,.-(*)/-*)*+/-*&&'&'*+)+%($,*(((%*-.)(&&)(//,(&*)-((-07305---,,1(,-1.-)).&+-20)&+(,(,+.,(+(&&&&'$&&*)'&'(,*-797:5).10-,,/::,.',*+0++&*+2,++',,02*-(./%+.01%(&%&&'$()-,''(&)()*+2,,)*)&(*,*,.1656/(*-'($%*&-6..,)+)((*00/0563.90,,,/.)0074.&&()))(1)**--/21430*'))%)+,8/++*)+)*%*-((--'$$)(&&,+.+(&+,*+/'/+&%#$$#*&(*...2(+.*,/601..*&,,-129/+%)(',-'(%'%))0*&%)*%*$$('/24667/1./'1-&'&''/1&.0304%-(7*6($',,'1202(,+)'0:6/'((**&%%#(%5+623,()&()'''%+)**),%'%+('(,''%*,41874.+2-1.20002./50/27.4252(*',.../7051210,*$(-66.&)/3-,-(%*.,.12015///4)0)((*,,-'***+,,*')(-1*&%*&)+12.,(+(12'-/1+-,+%$$)((*')$((()%&'%)'--('''')%%%'&)$%$''&,(.(%%$%$#$$($$&+)-,35.',-*),'''+))'3,.'&$')'(,+/'%(%))'+,10'&%&&'%1,1(3,)*,)(,'%'&,-,(/&)-,2'''(&(((+/)).*+*)',)),,*)2)3*-'&($&$#%
