# Supplementary material for: De novo species identification using 16S rRNA gene nanopore sequencing
Source: PeerJ. 2020 Oct 21;8:e10029. doi: 10.7717/peerj.10029 (PMC7585375; doi:10.7717/peerj.10029)
Supplement: Supplemental Information 3 [file peerj-08-10029-s003.zip › pass_fastq_runid_2c9cf7bc05858273f10e7d7ec552fc0bd742dc3e_523.fastq]

@d9ef27a4-5e01-4e78-a214-aab933c6ea0b ch=269 read=84600 start_time=2019-12-13T12:18:04Z barcode=BC01 runid=2c9cf7bc05858273f10e7d7ec552fc0bd742dc3e
CTCCTACAGGGAGGCAGCAGTAGAATTTTTTCGGCAATGGGGAAACCCTGACCGAGCAACGCCGCGTGAAGGAAGAAGGTTTTCCGGATTGTAAACTTCTGTTATAAAGGAAGAGCAGCGGCTACAGGAAATGGTAGCCGAGTGACGTGCTATTAGAAGCCACGTAACTACGTGCCAGCAGCCGCGGTAATACGTAGGTGGCAAGCGTTATCCGGAATTATTGGGCGTGAGGAGCAGGCGGCAGCAGGGTCTTATGGTGAAAGCCTGAAGCTTAACTGTTAAGCCATAGAAACCAGGCAGCTAGAGTGCAGGAGAGGATCGTGGAATTCCATGTAGCGGTGAAAATGCGTAGATATATGGAGGAACACCAGTGGCGAAGGCGTCTGGCCTGCAACTGACGCTCAGTCCCGAAAGCGTGAGAGAACAAATAGGATTAGATACCCTAGTAGTCCACGCCGTAAACGATAGTACTAAGTGTTGGATGTCAAGAGTTCAGTGCTGCAGTTAACGCAATAAATTACTCCGCCTGAGTACGTTCGCAGGAGTAAACTCAAAGGAATTGACGGGCCCGCACAAGCGGCGGTGAGTAATTCGAAGCAACGCGAAGAACCTATACCAGGTCTTGACATACTCATAAAGGCTCCAGAGATGGAGATAGCTATATGAGATACAGGTGGTGCATGGTTGTCGTCAGCTCGTGTCGTGAGATGTGGGTTAAATTACGCGAGCGCAACCCTTATCGTTAGTTACCATCATTAAGTTGGGGACTCTGGCAGAGACTACCAGTGACAAGCTGGAGGAAGGCGGGGATGACGTCAAATCATCATGCCGCATGACCTGGAGCTACGCGTGCTACAATGGATGGTGCAGAGGAAGCGAAGCCGCGAGGTGAAGCAAAACCCATAAAACCATTCTCAGTTCGGATGTAGTCTGCAACTCGACTGAAGTTGGGTCGCTAGTAATCGCGAATCAGCATGTCGCGGTGAATACGTTCTCGGGCCTTGTACACACCGCCCGTCACACCACGAGAGTTGATAACACCCGAAGCCGGTGTGGCTAACCGCAAGGCATGTCTAAGGTGGGATTGATGATTGGGGTGAAGTCGTAACAAGGTAACCGG
+
,---').,47+*36-,),',-+*'('5:9:,449-/+,.-*'),-/7+,.0381323666/06)(*+,-3./-.*+)*.+76/,'+*$8())3612384837333:3,/),+(+&,''')),,//&1,/3-00751011*%)%(&&&))*-),/.&-*$'''++/-.*++.263691/,+,2/,,(*+0)+%510104159854'2-512.:(1+-,1-,209675.**(*,&+-*.132:4-.)%*-%*(**),+/.,*14-.984/'&(*.1110+)''%&,3*+'%,+&.8,,30+,,.-,-./27--+')%+6.2933.-.+4-::-,*)'+.-785152*+**+'%&./13373*+(*+/.'4&%'++0//('&(&(&.,.,.0-.1140/0112527,,-,/+&*--/083((%'),-15;880+2*/--+/12370-%'(-0;840/-.2/488--+*-&'/049;55661728)*'*()/%**/78*0200.//2/804,74/2.-11%/&&)12.$&(()&&((,.6.-(*))(%&$+7/668,22,3+4/1,'')*+070-./224*+*($)*('$$%%-(9.&*+')/$,+++--(*1-**%)(+-00523644655-,,,-54492-62-4')-%'*5631./+,24325-./..1-11..62283//,..5/90//5::/4444586675866254.,'05352)(')%&%)'(()1.7-0-*2.-,/(0*)(('%')./2,122-+..*45*0014)(..*'')*76,22)0/112,1,//781/3/7266169+,18888776;5112::68362&),/-.4:10/)*,1//'++//0)',.455102:6776+-'++)2+,)*4,.963.)**,+-1&*/<<71;6..4;<88;947/+-.44;75.*0)21699868/4//05-+)%&%'1**)'**)**%'(&&*()(*.:870$-+.345586952,7,.0/0:535,9754/1(+)*,--195571//--.-2:370.+)**-,,-33/%*%&%,/*-74962-*/1(*.0-&-',),)'*)/5+-*2*-698.1,*++,142126102/6//0162612-,(+,1,955
@8713eba0-0719-49a0-9e5d-24459bc748cf ch=458 read=57123 start_time=2019-12-13T12:18:01Z barcode=BC01 runid=2c9cf7bc05858273f10e7d7ec552fc0bd742dc3e
CTCTACAGGAGGCAGCAGTGGGAATATTGCACAATGGGCGCAAGCCTGATGCAGCCATGCCGCGTGTATGAAAGAAGGCCTTCGGGTTTATAAAGATACTTTCAGCGGGAGGAAGGGTAAAGTTAATACCTTTGCCCCGTGTTGTTACCGCAGAAGAAGCACCAGCTAACTCCGTGCCAGCAGCCGCTGGCTGGAGGGTGCAAGCGTTAATCCGGAATTACTGGGCGTAAAGCGCACGCAGGCGGTTTTGTTAAGTCAGATGTAAATCCCGGGCTCAACCTGGGAGACTGCATCTGATACTGGCAGAAGCGAGTCTCGTAGAGGGTAGAATTCCAGGTGCCAGCGGTACGTAGAGATCTGGAGATACCGGCGTGGCAGAAGGCGGCCCCCTGGACGAAGACTGACGCTCAGGTGCAAGCGGGAGCAAACAGGATTAAGATACCCTGGTAGTCCACGCCGTAAACGATGTCGACTTGGAGGTTGTGCCCTTGAGGGCGTGGCTTCCGGAACTAACGCGTTAAGTCGACCGCCTGAAGATACGGCAAGGTTAAAGAACTCAAATGAATTGACGGGGGCCCGCGCAAGCGGTGGAGCGTATGGTTTAATTCGATGCAACGCGAAGAACCTTACCTGGTCTTGGCATCCACGGAAGTTTTCAGAGATGAGAATGTGCCTTCGGGAACCGTAAGGACAGGTGCTGCATGGCTGCTCGTCAGCTCGTGTTAGTCATTTGCGGTTAAGTCCCGCAACAGGCACCAGCCCTTATCGCTGTTGCCAGCGGTCCGGCCGGGAACTCGAAAGGGAGACTGCCAGTGATAAACTGGAGGAAGGTGGGGATGACGTCAAGTCATCATGGCCCTTACGACCAGGGCTACACGATGCTACAATGGCGCATACAAAGAGAAGCGACCTCGCGAGCAAGCGGACCTCATAAAGTGCGTCGTAGTTGGAGTCTGCAACTCGACTCCATGAAGTCGGAATCGCTGGTAATCGTGGATCAGGAATGCCACGGTGAATACGTTCCCAGCGGGCCTTGTACACACCGCCGTCACACCATGGGAGTAGGTTGCAAAAAGTAGAGTACTAACCTTCGGGAGGGCGCTTACCACTTTGTGATTCATGACTAGGGTGAAGTCATAACAAAGGTAACCGG
+
,,0.12'5-(.-.244./414--,,/531.--.31/0+*(*+,%,3////,+'%&(+,&543513-.-./25(''(*,+0123-62.6+(,,6,&%+)).9+.)*+,5/+*+((+'&(*71,,217-.0,/.*&+)(&(+(%&(+3+.6-//-1/+,1,-088*10-.),-6526344,..+/13(+$)'&&,.-***./34546021/0/.(/+/-1-*.14845*0./-((/1-/-/)0*/+60;<*&3.0*.10,/120.,**'*4/,6868-.(2-2273+(.0.--..:0/032302(('%(('(&&*+/,1364(&+1(++-0/223(-(.+-(((*&*(('+*+'')+4398:3.+,)142/)%)(-+,%&--)/+/,-7841/4:8:,.+'*,,+*...28.-701(,*$$('(&&*341/,/3)/-+-*.9396,+06977-9+&(,/8879;://..(773.))(-((((/3-((*-((+'')59276/4125/*/+,'*11:2121/834).4578957654-%(+-),(+/21*22339+&)%**+39:30/)4,**3),43+/9+())*345718778..-&3+120/:;--5+.((+.3/8.--128,/731))(+/,/02/,)*',0/672326/5.2;;-9/.,,,15725--,,'77667-94436;66)&(/04-..1124:99:696/+%*+6771+**.743/,&$%$'./.(%+-29350401-,10'1'(.0*6*)'+,&%&(*-((6)+63596,7,6043,313.:9/9018.+-'),*'-.5625/....569;76663-+*(1.00.69255345445.+)*-270&+*20:/5/*(./1<5737140*%''%*+-,&(-*,,0-.143.0/3*(')(,+-056865-,/,+*14.2)4.4946/13:64545/5645.)2(,-++,+2440.//0335716*,*-1--/063736-00,1/.911074,/./,/'1+-/-*'()61/21//6733/3*#'&*0/0/9.--1111/1*&&''),3657:0-))%&%*%/.38146;9,*&''&$&(('%4)12/22/84,,0*001.1,-.++06.,0579;5454220%'))+*,.,-/$)'/+,0((&++%,'*+
@64ba4de9-4def-43f3-b15a-af2aa18240c2 ch=84 read=116750 start_time=2019-12-13T12:17:53Z barcode=BC01 runid=2c9cf7bc05858273f10e7d7ec552fc0bd742dc3e
CGGTGTCTTTGTGTTAACCACCGCGCGTAAACCACCGGTTGTATTGCGAGCTTTACTTTGATAAAGCATTTCCACAACCCGGCCGCTGCCTCCTGCGGTTAGCTCACGGACTTCAGGTATTGCCAGCTCTCATGGTGTGACGGGCGGTGTGTGGGCCAGGAACGTATTCACGCGTTCAGTTCGCGATTGCGGCGTCGCTCCAGCCTAATATTGGCGAGTTTCAGCTACAATCCGAACAGAACTGGTTTAAAGTTTGGCTCCACCTCACGGTGTGCATCTCTCTGGCCGGCCGTTGGCGTATTCACATAAAGGGCTGATGGTTGGCGATCATCCCCACCTTCCTCCGCAGGTTAACCCAGGCAGTCTCCTTCGTTATCCAGCAATAGTAACTAACATTGAGGGTTGCGCTCGTTGCGGGTTGTGCTTATTTATCTCGACACAGGCGGCGGCCATTTTCCTGTCACCCTTGTCTAGAGTTTACTCGATTAAAGTAATGCAAAGGATATCAGGTAAGTTCTTGTTGCCGAATTAAACCACGCCACTTCTTGTGCGGGTCACAAATCAATTCGCTGAGTTTTAAATGTACGACCCATCCCCAGGCGAAGACCCTTGCTTGTGTCGCGTTTAGCGGCGGCGGTGTTGAAGCCCCACACAAAAGTATTCATCGTTTACGGCGTGGGACTGCCGGGTAATGTCTCCTGTTTGCTCTTTACGCTTTCCGGGCCTCAGCGTCAGTTACCGGTCGAAGTGCGCGCCACTGGTGTTCTTCCTAATCTCTGCCGTTGCGCGCTGGGGAACATATCTCCTGCGCTCTGATAATAACCAGTTTGAATGCAGCACCCAATTTGAGCGGGTATTTCATCCGCCAATCATCCGCCACATCTCCTTACGCCCAGTAAATCCGGATAACGCGCTCACCGCCGCCTACGTATTACGCGCTGCGCGGCACGTGGTTAGCCGTATTCCTCGCCAGGTACCGTCATTATCTTCCCAAGACAGAACTTTTACGATCCGAAAACCTTTATCCTCCGCGGCGTTGCGTTGCTGCATCGGGTTTTCCCCATTGTGCAATATTCGCAACACGCCAAAGCG
+
1(8345/046*-.1/-021$&%%(&(&')20)'$%$(,-2./(*+'(*&(*,11&)*,(%(*.72.1'*+&%%$')'.,'*')(+-1,23/+)%&)&-0-,,335-//63/111%-+,+.2.13.+/.-++*3.++*%)-2'/632''(&%%%),,/'*-13/(+)02,()%%%()1(,-3(''+*-1$%)((',*)*,*&$%&$)(**&('*)+++/09/*$$%'$'(2+-1(%&$%&%)*)*-0;0,2''072-1-.-**.4+,-/+10%0&')*))*(+$$#%$)'0*%(&%%%%$#&%'%'&*)+(,2-+*,-/.3632.1++-+///(+*(,2.31%'1)#%$((.0,0,51,-72175201$(%$&&'$(*&+$'),)%&&*/,/.3,#'%&&.5+.6'-+./-.14'$(+'('$&$&+)(,0+--)'-'&)(''+-)+'%')+/)-.-*,&$$(')20(&.**)%&&%(+4,)$%#%'-)-.*$+&0(''*+'--*5+5,$%''(%..8*+'$$##%((,./.196*+''$%'%%'*&',*.14/6,-)%'*//,.+1.40%&&'(2+675'+'*%($(,145&$((*4+%*-+%%'$'))$%$$&&$&(**0-0.062(%&'))*&$)(&)((&'%%(&'&$'%%*+-)'+-/97133--16.,/,+*++0(&'*+)'*/,,,**'('&),*)32*%-**&('&)''26+.(',+/0-0,&3446253:-1%)&(*$%%(('$#$#%%&)10()()0/5610,+5.-,,+*,%&*&%%$$%'$(+.)#"$#$%%$()&''(&(((&'&%&*$+-,)')/99+.++'3%/30.3&((+1+)**0),-.,1:011).+'*,/1/2243.(++%&$'(*.+0+'*00//+-/15204)0,/+2,--63511(,''+5'+0,)--**+.+/++))+-,)-+-,')(*'02/&*,+'1%*'-'+*$%%%'%-'*663644:7640,43+1/.+6,*/+)+12)%(+,/0-'+..(('(+('')0202'(&)(1+($'),0//-,%&*1'44,:8),/1,(+,)*'.)0,22,($&')+'*$%%&&%%$'
@4902696e-80b1-4721-ab3b-ced89285b5de ch=292 read=154620 start_time=2019-12-13T12:17:51Z barcode=BC01 runid=2c9cf7bc05858273f10e7d7ec552fc0bd742dc3e
CTCCTACAGGAGGCAGCAGTAAGGAATTTTTCGGCAATGGAAACCCTGACCGAGCAACGCCGCGTGAAGGAAGAAGGTTTTCGGATTATAAACTTCTGTTATAAAAGGAACAGCGGCTACAGAATGGTGGCCAGAGTGACGGAGATACTTTATTAGAAAGCCACGGCTAACTTCACGGTGGCCGCGGTAATGCAGTAGGTGGCAAGCGTTATCAGATTATTGGGCGTAAAGAGGGAGCCAGGCGGCAGCAAGGTCTGGCGCGAAGCAACTGATAAACCATAGAAACCAGGCAGCTAGGTGCAGGAGGGATCTCGTGGTGCATGTGGCGAGGTGAAATGCGTAGATGGAGGAACACCAGTGGCGAAGGCGACGATCTGGCCTGCAACTGACGCTCCAGTCCCGAAAGCGTGGGGGCAAATGGGATTAAGATGCCCTAGTAGTCCACGCCGTAAACGATGAGTACTAAGTGTTGGATGTCAAAGTTCAGTGCTGCAGTTAACGCAATAAGTACTCCGCCTGTAAAGGTAGTACGTTCGCAAGAATGAAACTCAAAGGAATTGACGGGGGGCCCGCTGAAGCGGTGGAGCATGTGGTTTAATTCAGAGCAGCGCGAACCAGCAGGTCTTGACACTCATAAAGGCTCAGAGAGATGGAGAGATGGCTATATGAGATACAGGTGGTGCATGGTTGTCGTCAGCTCGTATGTGAGATGTTGGGTTAAGTCCCGCAGCGAAGCGCAACCCTTATCGTTAGTTACCATCCGTTGGTTGGGGACTCTGGCGAGACTGCACCAGTGACAAGCTGGAGAAGGCGGGGATGACGCCAAATCATCATACTTATATGACTGGGCTACACGTGCTGCTACAATGGATGGTAGGGAAGCGAAGCCGCGAGGTGAAGCAAAACCCGCCAAAACCATTCTCGGTTTCGGATTGCGTTAAAGCTCGACTACATGAAGTTGGAATCCTTAGTAATCGCGAATCTGGCATGTCGCGGTGAATACGTTCTCGGGCGCTGTACACACCGCCCGTCACACCACGAGTTATTACCCGAAGCCGGTAAGCAGCTAACCGCAAGGAAGGGCTATCTAGGTGGGATTGATGATTGGGGTGAAGTCGTAACAAGGTAACCCGGG
+
+,-/++/&40),4.147-0)-&'&-*09;6+5/866;30')-+06*'()*5-3,343725;4562121-,),&**,2-71.//.(8**+0+/+-0,,%.0((563('')*0*-)&'()-3()%&%%$'%'''''%'(*+/+)&$%%&'*,)(*,+(*)+(*/--,/-+0,+2-0-/&&&&)')()%$)%%(*2+-0046141/35.2/300/6+-)1'(/10110///2((&--&%&&)'*3--0*%''+(+/(()/&&''%))#&%#%''&-+1),522-+02+.2+*))&*+*%(**-23/+&(*55.-(**0+&%$&&+%(&(&'%*+)((-,(..,%$&$'(-*./)005:/'+-/70+*.)+0570//.-/0206197440*))((,,6),--3*((,2-*.-./,4-((,:;5/8/,.1./,.//15())/3/.0/1.0.24)**5861/0,**+*.,,80365<5:4:59;26,),03/-266333(-/-6-6304//0*'(&**.115;5403/(+**'&+),-7<80503+,650.7/-2964,*+*306011-08::024,$&(&*+*-/8566+-.+0,/.53<84-4,,(&-&(,'*&(%%$&&+-,#)'(&(&'&'%())./085,8145*(((),-::.-*(&&+-2.124/.)'-1/12)0611987866,56<2576641./0712),+))*,-0654*2--214+,25**.*%)))500-1))*/)',-18-6.--01.03274'%'**,.*)&1+002/-')))+/0251.&,3155563/)%&(.0--*-045/'*--/1.3..,7:966476,-,*%&(+./103)+-(*+,('(&'()(&)))*-0-1-(**%%#)+'+)(+%(*(,0750)-)*''1()-;<829+%&&+,-&$&))8674'-.4.6,9/01+,)(&'+'')+20+/1+*%''(()/1-111,0(*)'&)(')*120-8+*&++11233/,1(2223:9)4*(+*+7%1'-%'++-02*1-2956;./42('',+')++,3,$&*&+*(%)))/;67+/)&'&)+*-747023,+/*.&,-00'650/-6547-,,4,.,,)//*.1**()/*-0.0170*(-,.1669)2.)
@ad0c8b67-8381-4fa7-ab3a-efe66ad1d93f ch=183 read=214616 start_time=2019-12-13T12:17:51Z barcode=BC01 runid=2c9cf7bc05858273f10e7d7ec552fc0bd742dc3e
CTCCTACGGGAGGCAGCAGTGGGGTATGACTATTGCACAATGGGGGAAACCCTAATTACCAGCAACGCCGCGTGATGAAGGTTTCGGATCGTAAAGCTCTGTCTTTGGGGAGGGTGTGGCGGTACTTGGGAGGACACAGCTACGTGCCAGCAGCCGCGTATACGTAAGTGGCAGGCGTTATCCCGGTTTACTGGGCGTAAAGGGACGTAGGCGGATGATTAGGAGTGGGATGTATGTAAAATACCAGGCTCAACTTGGTGCTGCATTCCAAACAGTTGCTCTGCCAGAGTGCAGGAGAGGAGAGTGGAATTCCCTGCTTGAACTGAAATGCGTAGAGATTGGGAGAACACCAGTGGCGAAGAGCGACTCTCTGGACTGTAACGGCGCTTTAGAGGCTCAGCGTGGGAGCAAACAGGATTAGGTGTGGTCACGCCGTAGCGATGAATACTTACTGGGTGTGGGGTTTCGCTACCTCGGCCGCCGCTAACGCATTAAGTATTCCGCCTGAAATTGCAGTCGCAAGATTAAAACTCAGAATTGACGGGGACCCGCAGAAGTGAGCCGGAGCATGTGGTTTTAATTCGAAGCAACGCGAAAGAACCTTACCTACTTGACATCCCTTGCATTATATTAATCAGGGGAAATCCTTCGGGGACAAGGTGACAGGTGGTGCATGGTTGTCGTCGGCTCGTGTCGTGAGATGTTGGAGTTAAGTCGTACAACAGGCGCCCTTGTCGTTAGTTGCGTGGGTGAGGACTCTGGCGTTCACCGGATTCTCGGAGGAAGGTGGGGATGACAATCAAAATCATCATGCCCATATGTGTAGGGCTACCTACGTGCGGG
+
,./1**.-/4*-7//675794(.+&%&%%%&&,,+-,11734;6,&,0*/4)&%%*$$$%$$%(&%$'('((&&%,+-.)+.54-/;6:8),'%$%'(--,,-/8208;)'*)')).*,(+-(&($#&,'%/(&%&&&&&',456683'/)()5-+*((%%&(**+())+/.((0/3...-++&*(%'(**,00/30107/&,+%%&'',2135397/6.&,-()+,722/-+')()+0+.*,6('-7350/*(&'*,+*,++,&)'''.*('%,*4$%%%%%)&&&')),,,2/,-*,.+)((,1-5,2+.6')'%&%((&*%**,,)2365/,(&*12(1*+'+.-017023361'')'%/.124533-1/6,++)+)(--4.'(*'+$%)*3,8+(&()34;8+./0:442.6-/1*+&&$%%(&'$('+*+,+'((*-1182,+)'%'+*/0/--)1/0*922$'*&,0'(%%%)).340.+-)'()/81,'*),64.+/*$$%&''('-,33.()--&++0-71))+%'$((-0/1205;944.)%&&'))'(0+0.0*/&*+/30014.;;1/:5:1.*1))(&(%&&(+*%'*(&&%&(+$%&+)+-.1128-++*+&1&%%'*),,.3')+-*$$$$'*)-/+187483,1.,,--/-629;:88777999712110,10126:8770:3315862:,/%'1120///%%%(,,0*+('%((/+7..--01,)3&#%$%',+&('..--0,'$&$%(&(%)&%%%)***+)/'-/,1../*&,)+0()+)()+.98-13398-/,'&%%(,-250/*,06.61.*#%'''(*%$&
@08beb58c-07af-428f-9d30-6a680c833c49 ch=76 read=104456 start_time=2019-12-13T12:17:51Z barcode=BC01 runid=2c9cf7bc05858273f10e7d7ec552fc0bd742dc3e
CTCCTACGGGAGGCAGCGAGTGGGGAATATGTGCACACAATGGAAACCTGATGCAGCAACATGGCGTGGTGATGAAGGTTTTCGGATCGTAAAGCTCTGTGGGGGAAGATAATGACGAGTACCCAAAAGGAGGAAGCCACGGCTAACTACGTGCCAGCAGCCGCATTAATGCAGCGAGCGTTATCGGATTCACTGGGCGTAAGACGTAGAGCGGATGATTAAGTGGGATGTGAAATGCAGGCTCAGCTTGGGTGCCGCATTTCCAAACTGGTTATCTAAGAGTGCAGGAGAGGAAGTGGAATTCCTAGTGTAGCGGTGAAATGCGTAGAGATTAGGAAGAACGTGGCGAGCGACTCTGGACTGTAACTGACGCTGAGGCTCGAAAGCGTGGGGAGCAACAGGGATTAGATACCTGGTAGTCCACGCCGTAAACGATGAATACTAGGTGTGGGGTTTCAACACCTCCATTGCCGCCGCTAACGCATTAAGTATTCCCGCCTGGGGGAGTACGGTCGCAAGATTAAAACTCAAAGGAATTGACGGGGACCCGCACAAGTATGGAGCATGTGGTTTTAATTCAAAGCAGCACTTGAAAAGGAACCTTACCACACTTGACATCCTTGCATTACTCTTAATCTGAGGAAATCCCTTCGGGGACAAGGTGACAAGGTGGTGCATGGTTGTCGTCAGCTCGTGTCGTGAGATGTTGGGTTAAAGTCCGCAGCAGGCGCAACCCCTTGTCGTTAGTTGCGTGAAGTTGAGGACTCTAGCGAGACTGCCTGGTTAACCAGGAGGAAGGTGGGGATGACGTCAAATCATCATGCCTATGTGTAGGGCCACGATACTACAATGGCTGGTACAGAGAGAGATGCAATACCGTGAGGTGGAGCCAAACTTTCATAGTCTCAGTTCCGGATTGTAGGCTGAAACTCGCCTACATGAAGCTGGAGTTACTAGTAATCATGAATCAGAATGTCGCGGTGAATACGTTCAGGTCTTGCTTACACACCGCCCGTCACACCATGAGTTGGCATGCCAGAAGTCCGTGAGCTAACGCAAGGGAGGCAGCGGCCGAAAGGTAGGAGTCAGCGGTGGGGTGAAATCGTAACAGAGTAACCGG
+
/480**0&40(+-*',,'&()-+3*-,-34+4,,***,-220+)/+,5-.29786,2/))%%%)'**+'(()./.000.21/0/7264.+01)&*++('(&*:.(*-(-+-4,+*.+)+-&.3/.4)(*+*-+(1)+.&(+1+,,5/53506/610..-+4/.-%*'+%('('%%&$&'*/4245(5%4+((+)++,.3+50*')++&&$&%(5124204,),44<:77-)&)**()/)*4655,%'%%*.3157911.1<)13293898+29+-134-.+/066,:/.*(0)'*&*)++*1)1*))1043.2334/,-2*)(,('&%')(4--5779451,&(-0.,,)*.2/-,+)-,-25468...-+'*-+**++,0*0/)+012788,**015,(*3-+1**&1)&15.*.-%.+,((+37;799:(4//0/.743441357786842+80/((**-+*.,$*'$***/.)**0-5232/822+.//6/7)(-1**-5/)('((*(237+*1*)*-,19:7023+3++))*.*+',*.2.034+'(%''(')())((*-/4212*3-+)-6287+3.&/-&-%)'&+28.)&+'''(&%'+,(*&&&&+*.133)&,*.,3-++--292805%%'*))-((05./+*+177.756*/'+**/'-*0.13*--22-36-.5278333440-,,--1.0'(-12003,.1+,)'(+4',+)22385330&251&%%%(//08..0/)+**%%%%*((&4-11450.-/+,/01763.++**.).*''.0+,-,1-11.38155689545385.-&--12-70%&,(,-/,.-))'&('(*(-*)-.6.%*)*/2-.60,+)('*,--+00:2/.0.0-,,,*37//04397/14*,'*%&2858,-0.+&-,);+--&((''&-4,+2686811.12-2---86.,+330145550.10)('(1.0/2/:556936483++-+))+.810)3,)(.'%''**++)/0/36+&++*./0332-,+*,.-*+)'*'%$((*+/730--*+--+-&)&')-)'(,*,/*(,--1//(/,.-,+&(*3.140*2+,*'&(*+')++'*'&&'&)+059:3:
@59b5fc74-ba3d-45e3-88b2-bb82071a84cb ch=368 read=110770 start_time=2019-12-13T12:17:41Z barcode=BC01 runid=2c9cf7bc05858273f10e7d7ec552fc0bd742dc3e
CCCTACGGTGACAGTGGGAATATTGGACAATGGGCGCAAGCCTGATCATCATGCCGCTGGCGTGAGTGATGAAGGCCTGGGGTTGCATAAAGCTCTTTTGTGCGGGAAGATGTGTAGTACCGCAAGAATAAGCCCAGCTAACTTCGTGCCAGCAGCCGCGGTATTAATACAGAAGAGAGGCTAAGCGTTACTCGGAATCACTGGGCGTAAAAGGGTGCGTAGGTAGTCTTTAAGTCAGGGGTGAAATCCTGGAGCTCAACTCAGAACTGCCTTTGATACTGAAGATCTTGAGTTCAGGAGAGGTGAGTGGAACTGCGAGGTGTAGAGTGAAATTCGTAGATATTCACTTAAGAACCTGGAAAGTGAAGGCAATCACTGGCCCGGCTCTGGCCACTGAGGCACAGTAGAGGAGCAAACAGGATTGGAATACCCTGGTAGTCCACGCCGTAAACGATAGATGCCAGCCGTTAGTGGGTTTGCTCACTAGTGGCGCAGCTAACACTAAGCATTCCGCCTGGGAGTACGGTCATGAATTAAAACTCAAAGGAATTGGCAGGGGGACGCACAAGCGGTGGAATGGTTTAATTCGACGCAACGCGCAGAGCCTTACCAGCCCTTGACATCCCAGTCGCGGACTCAGAACAGGTTCTTCAGTTCAGCTGGACCGGAGACGGAGTGCTGCATAACATCGTCAGCTCGTGTCGTGAGATGTTGGGTTCGTGGCAAACAGCCCATATCCTTTGTTGCCAGCCCAGTCCGGCCGGGAACTCAAAGGGAGACTGCCAGTGATAAACTGGAGGAAGGTGGGGATGACGTCAAGTCATCGCAGCCGCCACGACCAGGGCTACACGTGCTACAATGGCGCATGCAAAGAGAAGCGACCTCGCGAGGAGCAAGCGGACCTCATAAAGTGCGTCGTAGTCCAGTTGGGAGTCCGCAGCTCTCGACTCCATGAAGTCAGGAATCGCTAGTAATCGTGGATCAGAATGCCACGGTAGATGCGATTCGGGCCTTGTACACGCCCGTCACACCATGGGAGTGGAGTTGCAAAAGTAGAGTAACAACCAGGGCGCTTACCACTTTGTGATTCATGGCTGGGGTGAAATCGTAACAAGGTAGCCGG
+
//''0-(+'(%///9693+2-0708.44599870,&*.0%)*((+1/*.-/4424'%#(&%(,*'**)),&()'(/0*.74,/,+(&)+0+&()01:9-*,+*(/.)'''%#%%$#(*,,,&'-3+-401-&,.-(01104--6.-7.0920.-,4*$%%(-(,(+)1-7)(.('((&+*,,.))+.01-/.2%/(*+,..-.1--)--56)(+4-55-4*+'''+)++149725)'(*+)()-12.29654)(,-6.8//0*,-5531,('+%%)*,,,''/)+.*)'*%-*43+5/(*,+,+,*+,1988887.++*)50,+&%%))*11.64326-14+53.&'((/.'*%)&&()*(&(**,-()'%$%'.3**337-+)(('''$/%&),-211/+)(&&&($-*)+.2877-76,0''&((('+0++.352.0-*&))25125:82202''12479444933:..-*11-6/'+/0454'-/.3.).*+/,,'&#%&()+245:8705::46,'%(&')...&(%&%(''+/+23908.+*&%)%,'2%031)'#'&*(/.*-.)+)(,&'(&*07/0/8:3202035373523-,(*45/0++2+-04+)+-0102-1,$.983669/338&*&,))+)/61569(+1;-%-+,::67764,++-+0)*+43.-,*,.12014690'&%(-576898932-/2/8.'))+1.+,+*-%+(+-&20*)12394)27,.855--&,'('*,/*7,80.8100.2:66(---)*227655*-*)**/822990.0-03/50,5:304767666/)*-1454+(&')*'*-'(((.3-04.)&%&%))+2251.1-,-/..122(333+&'$''(-1+/-,+&)(')((()42&('&((632-,47/-188387/0,0-1)$)),&*%$%)*%%()*,)+)0,-012746543//.,%(''(-**''$&+*)*00'*--7+(*4223((*,53*)//&('$)%*'-85522%.*+(*(,53*+1-,+-5.755,*')*/)*49*+-1-(%(')%&(,&&&&'1+/-((')-,,51.-64+*,+.2:0((.511,+-)*-094./0342-,*&%*(*-'1*
@990a9982-2a3d-4e40-ad11-cc6e29ab5acb ch=159 read=124469 start_time=2019-12-13T12:17:41Z barcode=BC01 runid=2c9cf7bc05858273f10e7d7ec552fc0bd742dc3e
CCGGTTCTTGTTACGACTTCACCCCAATCATCAATCCCACCTTAGACAGCTCCTTTCTTCCTTGCCGTTTAGGCCACCGGCTTCGGGTGTTATCAACTCTCGGTGTGACGGGCGGTGGTGTACAAGGCCGGAAACGTATTCACCGACATGCTGATTCGCGATTACCTAGCGATTCCCAGCTTCATGTAGTCGAGTTGCAGACTGTCGAACTGAGAATGGTTTATGGGTTTTGCTTCACCTCGCGGCTTCAGCACCCTCTGCACCATCCATTGTAGCACGATGTGTAGCCCAGGTCATAAGGGCATGATGATTTGGCGTCATCCCGCCTTCCTCCAGCTTGTCACTGGCAGTCTCCTTCAGAGCCCCAACTTGTGTTGGTAGCAACGATAAGGTTGCGCTCGTTGGGACTTAATAACATCTCACGACACGAGCTGACGGCAACCATGCACCACCTGTATCTCATAGCTATCCATCTCTGGGAGCCTTTGTAAGGTATGTCAAGACCTGGTAAGGTTCTTCGCGTTGCTTCGAATTAAACCACATGCTCCACCGCTTGTGCGGGCCCAAATCCAATTCCTTTGAGTTTCATTCTTGCGAACGATACTCAGGCGGAGTACTTATTGCGTTAACTGCAGCACTGAACTTTGACATCAACACTTAGTACTCATCGTTTTACAGCGTGGACTACTAGGGTATCTAATCCTATTTGCTCCCCGCTTTCGGGACTGAGCGTCAGTTGAGGCCAGATCGTCGCCTTCGCCACTGGTGTTCCTCCATATATCTACGCATTTCACCCGCTACGTAGATTCCACGATCCTCTCCTGCACTCTAACCTGGTTTCTATGGCTTACTGAAGTTAAGCTTCAGGCTTTCACCACAGACCCTTGCGCCGCCTGCTCCCTCTTTACGCCCAATAATTCCGGATAACGCTTGCCACCTACGTATTACCGCGGCTGCTGGCACGTGGATTGTGGTAACTCTAATAAAGAAGTACCGTCACTCGGCTACCATTTCCTGTAGCCGCCGTTCTTCCTTTATAACAGAGTTTACAATCCGAAAACCTTCTTCCTTCGCGCGGTGTTGCTCGGTCAGGGGTTTCCCCATCGCCGAAAATTCCCTACTGCTGCCTCCCGTAGGAG
+
-)/.27421*,+&*.-.231/0,0+/.566;:446/41*-,.*%$/*,,/038(6/)(.0.2/.,%*'/'#)&%'-03-5,,50,0.*+.1.//2311.'(.,*./545,89'.-'&$1())8363832+&(((-464783+*+*)+-5346679<31-,,0))3(('-,))/1//'($*.0/686734353/1.;.1++8+)'''(.68.-+(+20392:9+05:31:93)')5.35;6631150183(()&),)*53121384667246,((++)++&'')&&%',,,+1443122.-3,,+.,./1/3:/-.22467371,*/12;/652/,**--+,.*+*/2.+/1129''5$)'*(.*($/(&&.()(&('''$)(./000/2)0+.4/1037./.('/70(('+)$&*')''''')+0.&*('31321-1%)687:6225362(*+**++--05/2)).33833.).7696:,'(-))*,',*''#.()(.//4-.7:1',($&,32:89<945,5-++1920*,-/.<6;:///0/223804:043710*0.5-2/*',,+.+2,:<837:90*.3832,/1254/1'&++&('(()*146:*+)(**+.,.09,.-2/6../94113,3134:0080*-35::4.3*'(++211121+..1755-&,(/00185355-01,1/12012,.33624*7/(&.0.:-*(0.862,48,+--/55467)7.-(&'1.7/.04429611))4.28;56/5../;145+09+.467864232547<92/-9+,1410/1*)+/),(,--./6222,-5*,2(***,'$+/,./-2+)'&(-/..3(-111*-.:/3-36:7'8835:.,*.*))''//704.+)(*406:1101,<4//490,.,+('.-,3*39/(2/158852,/*,49/33/)111.1/-9742,5-2268/9*(())&)$7'&)%&'%)&(.),+*79,'(('.,2//.-+0102511/6;62<;1893.-,3./2329<4.2''(/))-942%($+,40*,.5001,/03-036769<94/8.%++-39100.+,-./922*/68.1;)4:;7/8;9:;---72-266+)+03399778161(*6,7),'
@8e76ed88-83dc-479f-995d-d57b8a1316ad ch=74 read=196390 start_time=2019-12-13T12:17:33Z barcode=BC01 runid=2c9cf7bc05858273f10e7d7ec552fc0bd742dc3e
CCGTTACCTTGTTACGACTTCACCCCAATCATGACCCTACCTTCGGCCCGCTGCCTCACTTTGCAGTTATCACGGACTTCAGTGTTGCAACTCTCATGGTGTGACGGGTGGTGTGTACAAGACCAGGAACGTATTCACCGCGACATTCTGATTCGCGATTACTAGTAACTCCAGCTTCGTAGCAAGGCGAGTTAGCCTACAATCAAACTGAGACTGGTTTTTAGTTTGGCTCCACCTCACGGTATTGCATCTCTGTACCAGCCATTTGTAGCACGTGTGTAGCCCTACGCATAAGGGCATGATGATTTGACGTCGTCCCACCTTCCTCCTGGATTAGCAGGCAGTCTCGCTAGAGTCCTCAATAATGGTAACTAACGACAAGAGTTGCGCTCGTTGCGGGACAACCAACATCTCACGACACGAGCTGACGACAACCATGCACCACCTGTCACCTTGTCCCCGAAGTTTCCTCGATTAAGGGGATAATGCAAGGGATGTCAAGTGTAGGTGGAGTTCTTCGCGTTGCTTCAGATTAGAAGCCACATGCTCCGCTACTTGTGCGGAGTCCCCGTCAATTCCTTTGAGTTTTAATCTTGCGACCGTACTCCCCAGGCGGAATACTTAATGCGTTAGCGGCGGCACGGAGGTGTTGAAACCCCACACCTGAAGTATTCTGCATCGTTTTACGGCGTGGACTACCAGGGTATCTAATCCTGTTTGCTCCCCACGCTTTCGAGCCTCAGCGTCAGTTACAGTCAAGGAAGTCGCCTTCGCCACTGGTGTTCTTTCCTAATCTCTACATTTCACCGCTACACTAGAATTCTCCTCTCCTGCTCTAGATAACCAGTTTGGAATGCAGCACCCAAGTTCAGGAACCCGGATGAAACACGTCCCTTAATCATCCGCCTACGCTCCTTTGCGCCCAGTAAATCCGGATGACGCTCGCCACCTACATTATTACCGCGGCTGCTGGCGTAGTTAGCCGTGGCTTCCTCCTTGGGTACCGTCATTATCTTCCCAAAAGACAGGCTTTACGATCCGAAAACCTTCATCACTCACGCGGCGTTGCTGCATCAAGGTTTCCCCATTGTGCAATGTCCCCACTGCTGCTCCGTAG
+
2'('1(.2-6,0)$%'&)*46+6//'+./-%&)(1;0./6*)&(+118)*8878;3.**/9,*,''0-+,1)-/7377:4&,%$*+(+)+,./(*'.)6476631)*&$*/)*+,+1681,0+)$,)/**(,%*''',9+16;:579303136//011090110.,1--,9,)*-/81%+%'%)&)/52++.+*%)+)('&3''&99-.8203115817:5/)+,8,1+2371*,.+045,4/..0./44,+++)3/62,-4324:5.****)-..1/+$&),3+*)*&*&(%).461)+)(*,&,6(')*)32&0573+59::53-3')/2%3*,'1+,.1478853202,()+-276-4)&-0/))&&$&*-3366850+$+.:475977648//-6//**')+).*-.-+*'+,4569,+6320%01,2/+.6.601/2:1161464*0.1..,805('+('+3+66/4527/.)-)+'%)+-05874+75-111:95010-+*&('(&)59579700//*()1+2%%(,+-&*($-/))*,78988012-,//,.2534'*+-68.-042938554;:6107;<+08/,,.,--00;.701,37:.,-68.67:51*+)+)0-3--8222184*2../51++))*5810:3.40*'+)2-)&'%&,02;-+))*.5.532'$*&31+21:6970/.)-54-566669689136;/)..194+'/--092111/2311-./.06/22;16033/*&&&''()-,040;678<878763419027-4,,3:5532,(,)*/93**2.1268250-%)*,9-/13).11+%'('0+**,)*'*.&/57+0-71./.'+./.40/,*(+*&+'%*-'%*)&+)*.+(%'$(/'$&$/(,.25875,*(')).194)24(1-54-')),/.434777:957,4-7145008011(1(*,4.097/70/056532.(,+24711270855..,-+-1'*)/50..28698143/039:9;-6:2$%()1.42542')+/42((*261,73<::;4,--+&+),(76,./*)011658*.'3(/.-/;2-/7+.&,)1,),/66*#''''%$()-.-..2
@478789bd-0f43-4e42-8ca3-b90b3255d943 ch=398 read=80552 start_time=2019-12-13T12:17:29Z barcode=BC01 runid=2c9cf7bc05858273f10e7d7ec552fc0bd742dc3e
CAGAAGGAGGCAGCAGTGGGAGATGTGCACAATGGGGAAACCTGATGCAGCAACGCCGCGTAGTGATGAAGGTTTTCGGATCGTAAAGCTCTGTCTTTGGGGAAGATAATGGCGGTACGCAAGGAGGAAGCCACGGCTAACTACGTGCCAGCAGCCCGCGGTAATACGTAGGTGGCAGGCGTTATCGGATTACTGGGCGTAAAGGGGCGACTGATGATTAAGTGGGATGTGAAATACCCGGGCTCAACTTGGGTGCTGCATTCCAAACTGGTTATCAGAGTGCAGGAGAGGAGAATTCCCTAGTGTAGCGGTGAAATGCGTAGAGATTAGAACACCAGTGGCGAAGGCGACTCTCTGGACTGTAACTGACCCGCTGAGGCTCAGCGTGGGAGCAAACAGAGTTAGATACCCTGGTAGTCCACGCCGTAAACCTTGATGAATACTAGGTGTGGGGGTTTCAACACCTCCGTGCCGCCATAGCATTAAGTATTCCGCCTGGGGAAGTACGGTCGCAAGATTAAAACTCAAAGGAATTGGGGACCCGCACAAGTAGCGGAGCATATTGGTTTAATTCGAAGCAACGCGAAGAGACCCACCCTTGACATCCCTTGCATTACTCTTAATCAGGAAATCCCTTCGGGGACAAGGTGACCCAGGTGGTGCATGGTTGTGTCAGCTCGTGTCGTGAGATATTGAGTTAAGTCCCGCAACGAAGCGCAACCCTTGTCGTTAGTTACCACCATTAAGTTGAGGACTCTGGCAGGACTGCGGACTAACCAGGAGGAAGGTGGGGATGACGTCAAATCATCATCACCCCTTATGTAGAGATACACGTGCTACAATGGCTGGTACAGAGATGCAATACCGTGAGTGGAATGAAACTTTAAAGAGCAGTCTCAGTTCGGATTGTGAAACTCGCCTGCATGAGCTGGAGTTACCAATGTCGCTGAATCAGAATGTTGCGGTGAATACGTTCCCGGGTCTTGTACACACCGCCCGTCACACACCATGAGAGTTAGCAATACCCGAAGTCCAGTAAGGCTAACCGCAAGGAGGCGGCCGAAGGTAGGGTCAGCGATTGGGGTAGAGAATCGTAACAAGGTAACCGG
+
'*'*-/*'.,,,.-+-.'/-%''-*4--/0223741+&+.+4322611./0/45248.-,,&)++-///3)4*:92./;7754456.*,,19797477*03*),.0,-*),*,',-%)%'*%2+*(+*.,/5+)-(.%+,5545/514:5160/.8++2&000743436001-/-+%'0061:+*,()'-*-)*(,02.006(+/*(&&&,,+,-/.07/4-7/8:663/(*21,+47.(3546/1+*('&5566732113*8)*&))+7898440&((*)/1*8/,*+/*('(&5*7/((,/320+,,+721197678/40&)%$*%%'%$'$&%#'%'&&&'(+)**&--.--16;20'''*-../,0(*)/00/0122'&&%'3(/-''+5:34&%'(/9+'-..1<0-2:8/.+/-$()//.04:32(*('&-..670/-(,+2+,)561.+4+*0(1-/5039599:9/0:+.++.*.-7.*+-8999/19//86(&'())**8881/41-..2/866+37//)))'%*$((-2,4:2+++-/.,+),-5+)+,)1&0&0008:4:5;7'(()-9385/(**'''(,,'$)(&&++(0306/*.9..*6++*---7,8,2&./-6-+03)/30(6:33724--(''*+((.00066//./*-59++*(.)./3457488762'+.2&5,+%+3,3,11,8)(+,)(&)',--.//+0+)-,..'132238,+))/734;3+,-6.,.20623-&**%%/,1210(-%%''*,1-2.(,2.40&2(0884:553334351/0199.-%&,14.),()))))((*+&*&)+,08838/;//958786/5(-&((88/;..*9954-)+,..*-+*-+&+*+/,0,&('+.***++'0*904:,4*'%''.**/00130(*'&)-'(,4..*1,(%%'%()-)&(*0.9232.,-/(49,.)&/&'/,-/+-14*(&.0.,*-%**,'+*3031;20141/..).7.+*('''6'$'*30/./6-(*2+,5%&%*&)+*644:5:3223&.(**'''(+)+2,+*+*(.)/.242,6)),)('&%)$%$()++-2,./+0-0916+7
@e905782c-8c51-46ea-88cf-810284fcf390 ch=347 read=87199 start_time=2019-12-13T12:17:19Z barcode=BC01 runid=2c9cf7bc05858273f10e7d7ec552fc0bd742dc3e
CCGGTTACCTTGTTGCGACTTCACCCAGTCATGAATCACAAAGTGGTAGCGCCACTCCAGAAGGTTAAGCTACTGCTTCTTTTGCAGCCCACTCCCATGGTGTGACGGGCGGTGTGTACCAAGGCCCGGGGAACGTAATTCACCGTGGCATTCTGATCCACGATTACTAGCGATTCCGACTTCATGGGGTCGAGTTGCGTCCAATCCGGACTACGACGCACTTTATGAGTCCGCTTGCTCGCGGAGTCAGCTTCTCTTTGTATGCGCCATTGTAGCACGTGTGTAGCCCTGGTCAGGGCCATGATGACTCAGCGTCATCCCCACCTTCCTCCAGTTTATCACTGGCAGTCTCCTTTGAGTTCCGGCCCGGACCGCTGGCAACAAAGGATAAAGGGTTGCACTCGTTGCGGGACCCCAACATTTCACAACACGAGCTGACGACAGCCATGCAGCACCTGTCTCACGGTTCCCGAAGGCACGTCATCTCTAGAAACTTCCGTGGATGTCGAGACCAGGTAGGTTCTTCGCGTTGCATCGAATTAACCACATGCTCACCGCTTGTGCAGGCCCGTCAATTCATTTGAGTTTAACCTTGCGGCCGTACTCCCCAGGCGGTCGACTTAACGCGTTAGCTCAGGAAAGCCACGCCTCAAGGGCACAACCTCCAAAGTCGACATCGTTTACGGCGTGGACTACCAGGTATCTAATCTGTTTTGCTCCCACGCTTTCGCACCCTGAGCGTCAGTCTTCGTCCAGGGCCGCCTTACGCCGCAGTATTCCTCCAGATCTCCACGCATTTCACCGCTACACCTGGAATTCTACCCCCTCTGCGAGACTCAAGCTTGCCGGTATCAGATGCAGTTCCCAGGTTGGGCCAGAGTTCACATCTGACTTAACAAACCGCCTGCGTGCGCTTACGCCCAATGTTCCGATTAACGCTTGCACCCTCCGTATTACCGCGGCTGCTGGCGCGGAGTTAACCGGTCGCTGCCTTCTGCGGGTAACGCGTCAATGAGCAAGGTATTAACTTTCTCCCCTTCCTCCCCGCTGAAGTACTTTACAACCCGAAGGCCTTCTTCATACACGCGGCATGGCTGCATCAGGCTTGCGCCCGACGTACCAATATTCCCCACTGCTGCCTCCCGTAGGAG
+
84/1-5.084:224)*+,27<91682*.0:8:87971+,*2()*---()+*-.$%%)*%(.+16+9,4+32*+'$*-1109;3,2.(1:-*.-48*-9636-+*-018985+*((()&.&4,6759(146.,10(+&'**)$1/3150/.+6-,+0-1)'(--3:354245558;743(45;501/688//&',/2///14(5+61/0526121322-/)-08;-64(**+3/*'&%'**&*)+),-/(&).217057/*,/12446;46;/****)000:977121:/+,)('&4755:72(),*'($&%'*,-882367-,175<76.4((+:;/+,---1070+020-/&&'#'&(0.76(350)**$*+$&)(-.1+259'6.8655+*3)/0(*'*,.16:/5*81+*((%-(424;84304--+.'(311120212)0282957189482),,-..+-)/5;.91.,-.//13.+-47720'&$**'*.,4.()--*3255../02:86954.43;98<8-13.211155.0-1-04-6.(')()++)5+*)3(+,13*30080*+12529412942127;:08-0')&').+/00/,,21/..07:383,(%))./1-,('+'%(2/4$0'.)(&(0-0-060951,,)'&++32:*9,+1*+03650*--/5:7//,7/008:0.%$+('3-.-0/23935--..0($&*00+'*'(*+)+&(&.2*))'24/))+,,.)-3//0*(..0+-'('%%#&'+)&*$1003;5:.7&(*344,.*(*-.+08;779;71.+,*.3003*1-9.6417464,.5(511344990-&*(,,.7+/.10;+/1948757:15-.(/*+&(-65))).)4/)-+**$'%+2-7.56:,7:555+**)*,+)$'&&).20.*(,)/66*)*051<650.,()(+0))/-&*'+++,)()+7/009,7*)%',+(*5*+&-()&&%$*+,--*+()+,,+++/752-.44150008)-('&)',,.+'(2-,*,09+0<:.//8:/((*&+*&*(,/1,(%+'-/.*+005376<6586242-'-*+-/-/3/611.//01(8964945.87-%%%&3,-1-8,//18<:-,52..%'+0,/8..**4),&
@f1a8a4e0-db2f-4aa4-8c6d-207ee81e0575 ch=154 read=106940 start_time=2019-12-13T12:17:17Z barcode=BC01 runid=2c9cf7bc05858273f10e7d7ec552fc0bd742dc3e
CCGGTTGCCTTGTTGCGACTTCACCCCAATCGCTGACCCTACAGCCGACCGCTGCCTCGCTGCGGTTAGCTCACGGACTTCAGGTATTGCCAGCTCTCATGGTGTGACGGGCGGTGTGTGCAAGACCAGGAGTTGTATTCCTGCCGCGACATTCTGATTCGCGATTACTGAAGTAGCTCCAGCAGCTTCATATTAGGCGGGTTTGTCTACAATCAGGCGGTTGGTTTTAAAAGTTTGGCTCCACCTCACGGTATTGCATCTCTCTGTACCAGCCATTTAGCCAGCACGTGTGGCTACATAAGGGGCATGATGGTTGTTGTCCATCCCCACGCCTTCCTCCCTGGTTAACCCAGGCGAGTCTCCATAGAGTCCTCAACTTAATGAAGTAGTAAACTAACGACAAAGGGGTTGCACGCTCGTTGCCGGGACAACCCAACATCTCGACACGAGCTGACGACGACCTTTTCACCTGTCACCTTGTCCCCGAGAGGATTTCCTCGATTAAAGAGAGTAAATGCAAAGGGATGTCAGAAGTGTAAGGTAAGGGTTCTTCCGCCCGTTAGCCTGGAATTAAAACCCACATACTCCACTTCCATGTGCAGGTCCCCGTCAATTCCTTTGAGTTTTAATCTTGCGACCGTACTCCCCAGGCGGAATACTTAATGCGTTAGCGGCGGCACGAGGTGTTGAAACCCCACACCCTAGTATTCATCGTTTGACGTGGACTACCAGAATTATCTAATCCTGTTGCTCCCACGCTTTCGGCCTCAGCGTCAGTTACAGTCCAGAGTCGCCTTCGCCACTGGGTGTTCTTTATAATCTCATTTCCACCCGCTACACTAGAATTCCACTCTCCTCTCACCGCTCTAAGATAACCAGTTTGGAATGCAGCACCCAAGTTGAGCCAGATTTCATCGCTTGGTATCCGCCTACGCTCCCTTTACGCCCAGTAAATCCGGATAACGCTCATACCTACGTAGCATTACCGCGGCTGCTGGCACGTAAGTTAGCCGTAAGCTTCCCTCCGCCAAAATTACCGTCATTATCTTCCAGACGAGCTTTACGATCCGAAAACCTTCATCACTCACGCGGCGTTGCTGCATCAGGGTTTTCCCCCATTGTGCAATATTCCCCACTGCTGCTGCCTCCCGTAGAAG
+
4+(')*&+/+2(+*'(,,05;992;9/-//.,..-,081*'2))+--.0--12504.*$$()+6.4---982/008/1385$,'*&,-.172'-,,*--/0*)/1458/4831/.,/''$%',*-06)-2&%&%(*46;14../99:98807:23859<9356/6.--0*,(&&)'-+2+*&$'()*//')%%%(*0-4./-2+$&%$&*,/.2%,.''&&'-.,63*298.//;5041556-.*(*'-,45,0+))),076557777:<879<76:+')(')*,,-/140,''#$'(*0,+131)$&())'+*5+.5120-,//9:.%*%)-+0/3*-5'('-*//*.-'''*-(+(*-+1)&(%&''*/3(*-*''),.+'&(&'(')(%$$,/.42.0&0,)2,),+&)%'&,-.,06)+%+481/+-*(&-,+-./0+*+,.454423331,**)(+'()))%%)*$$,/(--*/+-/.-)'&%&*&%+6/176//)1'3/(&&'$%&26)*%*%()(.6/4/2-&&%$(&'%%()()'&,)++566:.&&''(%-&&$&&#%(((.-0:;.58((+%)$((/*%),*,''(+&&)%*.-/77-&)),)-(/*.750(*0;<6,:21,0)*+104((&**168,..21-4250&*.,60756555/.//86/60/(,&,+//2712;3905-$'),2()-4579;8612//41.,2'7+7.75682-+&&++--1-.17442-48)+,32*'+'*.43/-,3968/(-,.54427/11509')*,,*/*,%**+,671+'&($-%(1)+*'$*/.,)'&'+51.)(44*%*,(..342(**--2:)+/312731/0')/'438-00.004&2+361;00*6,,1+**+%.),.0+,;35+8,$)%+*(+30.'&%$.'(,02:23:545672:9*570.553;80/2489207/9.0++../56-,)+,'%)($%',1.811:+)+('''(%%)'$+)+,0,5*+&),,0(&')2725(*/-+,8-1)%-''./...%)&')01.(($%%&%%(0098+++110,).3/'./.1/238/45.,-+,.7/,/-&#&',,04+6:406;//478/)*6-0+0/5./133680')+$&'',++,5*66+*7/0*(&
@94fe3b28-f8db-43dd-9823-1329e3a0e03b ch=165 read=185391 start_time=2019-12-13T12:17:08Z barcode=BC01 runid=2c9cf7bc05858273f10e7d7ec552fc0bd742dc3e
CCAGTTACCTTATTTTGACTTCACCCCAATCATCAATCCACATAGACAGCTCCTTCGCGGTTTAGGCCACCGGCTTCAGGTGTTATCAACTCGTGGTGTGACGGGCGGTGTGTACAAAGGCCGAGAACGTATTCACCGCGACATGCTACGATTCGCGATTACTAGCGATTCCAACCTTCATGTAGTCAAGTTGCAGACTACAATCCGAACTGAGAATGGTTTTATGGGTTTTGCTTCACCTCGCGGCTTCGCTTCCCTCTGCACCATCCATTGTAGCACGTGTGTAGCCAGGTCATAAGGGGCATGATGATTTGATCATCCCCGCCTTCCTTAACTTGTCACTGGCAGTCTCGCTAGAGTCCCCAACTTAATGATGGCTAACTAACGATAGGGTTGCTCGTTGCGGGACAACCAACATCTCACGACACGAGCCGACGACAACCATGCACCACCTGTATCTCCTTATAGCTATCTCTCCATCTCTGGAGCCTTTATGAGTATGTCAAGACCTGGTAAGGTTCTTCGCGTTACTTCGAATTAAACCACATGCTCCACCACTTGTGCGGGCCCCGATCAATTCTTTGAGTTTCATTCTTGCGAACGTACTACTCAGGCGAATCCTTATTGCGTTAACTGCAGCACTGAACTTTGACATCCAACACTTGGTACTCATCGTTTTACGGCGTGGACTACTAGGGTATCTAATCCTATTATTGCTCCCCACGCTTTCGGGACTGAGCGTCAGTTGCAGGCCAGATCGTCGCCTTCGCCACTGGTGTTCCTCCATATATCTACGCATTTCACGCTACACATGGAATTCCCGATCCTCTCACCACTCTGGCTGCCTGGTTTCTGTAACTTTACTGAAGAGTTAAGCTTCAGGCTTTCACCACAGACCCACTTGCTGCCGCCCACCTTCCTCTTTACGCCCAATAATTCCGGATAACGCTTGCCACCTACATATTACCGCGGCTGCTGGCGTAGTTAGCCGTGGCATATAAAGTACCGTCACTCGACACCACCATTTCCTGTAGCCGCCGTTCTTTCCTTTATAACAGAAGTTTACAATCGAAAACCTTCTTCCTTCACGCGGCGTTGCTCGGTCAGGGTTTCCCCCCATTGCCGAAAATTCCCTACTGCTGCCTCCCGTAGG
+
33&0161/++*'-56400/12.+)27/*/:97.+12/3/,,)1(+04/2232,5+(&('/391038:;458./+//9&0.-,/734,5,**-),757444685:;054/..+-/404,/308/.,043899:<9779565./00,')$%--1:5/-.(+-,,-(--.1647*2&)'(+10359:9:::62:2221060//02;92()2,+-+-./734594;2035;26;:7457;72293444270195(,/,(3+(1-+,'+5/222,.3+*+--,32234/-/.93&*81.,0-/*,22446/00008;0)')*772<:-*47682'''.))-,+,1112+42338424300///1/566*-/++-,/++-01*&$'$(*323222+-)(**+,54-7-,+/6*-*)(*('(././00)*.*3/204/1785989:874347521461492/)(+-79.2++-,.122424435::;975460//477;512/*)*+/(*+,.31220,/226,4.:55:64706.),34510.0.0<9:;10125646.-5-003101*3)1+050'$%*,3759236--124;:3/9;348.0+-68/776.---.47;;,&(&&&(.)/.*+*-724/--/)10)).)+85377.//772'2(*$&%%**21782.01/86:+031:22285157167*40,1.32050/////1/)-/*/+:63*&)'*):2.,9967758786671726/21348'))8998999:646325732334446:3)+294111137//056/3:2/+,**(*+-/0346.4*1/,&&))*,*+*/,20'))+7*6554562470:-*($'%('-+-,/051.*)).-3),-5:507;42;.++/../.,/-51%'-('(+,1:046)$)(&*+5)*3:/',,+)(+3,,1/3+-/4/869501/6.1:4776-/+*,11-21,/072323,5*+*),3.;+*+41-4)(%(&+/54.018:550(*-+*&%$%&(-3-3:857787768:1787::2,3-*(-./-2311+*2,,/9,$%('(,+-169/8700'*.1384./)')2+-0/./944522/8:53;.2/67:2+1;778/.-56284-('$&(+-5557069),944,
@167a8e3e-e706-4ed6-821e-9f1e0e2bb428 ch=158 read=104327 start_time=2019-12-13T12:16:55Z barcode=BC01 runid=2c9cf7bc05858273f10e7d7ec552fc0bd742dc3e
CTCCTACAGGAGACGCGTGGTCAGAATATTGCACAGCTGAACGGCTGAAATTCGCTAGCCAATACCGCGTGTATGAAGAAGGCCTTCGGGTTGTAAAGTACTTTCAGCGGGAGGAAGGGAATTAAAGTTAATGCACTGCTCGTGACGTTACCCGCAGAAGAAACACCGGTAGCTAACTCCGTGCCAGCAGCCGCGGTATGCTGGAAGTGCAAGCGTTAATCGGAATTACTGGGTGTAAAGCGCACGCAGGCGGTTTGTTAAGTCAGATGTAGAATCCCCGGAAGCCAACCTGGGAACTGCCATCTGATACTGGCAAGCGTCTCGTAGAGGGTAAATTCCAGGTGCTTGGTGGTACGGCGAGATCTGGAGGAATACCGGTGAAGGCGGCCCCTGGACGAGGCAGCTCAGGTGAAAGCGTGGGGAGCAAACGGGGTTAGATACCCTGGTAGTCCGTAAACGATGTCGGCTTGGAGGTTGTGCCCCTTGAGGCGTAGCTGGAGCTAACGCGTTAAGTCGACCGCCTGGGAGATGCAGCCCGCAGGGTTTAAAAAAACTCAAATGTCAGATGACGAGGGCCCGCACAAGCGAGGTGGAGCATGGTTTAATTCGATTACGGCGCGGGGAACCTTACTGTGCTTGACATCCACGGAGTTTTCAGAGATGAGAATGTGCCTTCCAGGGAACCGTGGGGATAGGTGCTGCCAGCGCTCGTCGGCTCGTGTTGTCGTGGGTTGAGTCCGCAGCAGGCGCAGCCTCATCCTTTGCTGTTGCCAGCGGTCGGCCGGGAACTCAAGGAGACTGCCAGTGATAGAGCTGGAAGAGTGGGGATGACGTCAAGTCATCCTTGGCCCCGCCGACCAAGAATACACATGCTACAGTGGCGCATGCAAGAAGCGACCTCGCGAGCAAGCGGGACCCCTCTGGGTGCAGAAATCCGTAGTCGGATTGGAGTCACAGCTCGGCTCCATGAAGTCAGGGTCGCTGCCTTCAGTAATCGTGGATCAGGAATGCCACGGTAGATACGTTCCGGGCAGCGCTGCACCGCCACACCATGGGAGTGGGTTGCAAAAGTAGGTAAGCTTAGCTGGGAGGGGCAGCACCACTGTGAGTTATGACTGGGGTGAAGTCATGCTCCGAGTAGCGG
+
(+/2,%$&-*%'&)&%%&&''&%'&%&&+*'*&'$%&%&%%%$%&(((&'$('$&$%#(%+'*'33+-+-,.),,.3'(,)--4-1/'.037'+/3+'*(*,30,('$)-+)-2,/*-()(+(,1.*/-2,-*+'%%$(*,01.%2+-.,.51.0/2-1&+.+))0*(($&'/0/8111505./*()($,4)(('()-'&$&+'*')'--066772813./(,+*2,-.-,21-.-490*+-.*+)+'*..'+,-*+/611,22351/(&'$+(&15/&),%%$&%4)4-/./2'+/0,('(*,,,)&%*)*.*)(%&&,,,,,0+-&(*),()/(,1**69,,('%+'%(&&%'(&&&''))./4+'*)*1,15/-)%&''('&''(.6/+589(('($/%&()/*/)(&)+((+-1123((),4717)-*(&*&)+,24:,-8:/.('(((/2;:70///0-1**,'-'(-(2*+((-0/((++*/1-**%,*'&'$%*++'+)+//64300.++/*%*,/093+*++(-1).6+*/-))$*12,150,+-33:690/)((((36647*%01).52,,,0/)'(&%''*33,.,.3/0062486;4/0/4*-*-+**+'*&('*&''%'((+'%(',)/)24/*,()$&,9:.3..*,(((&(*1-01*,)'+'*&,3)27691.../-,,&.(+('&&'$#'*('*+%./+/,-14851+(&$%+)265:3.0.5)&()&-%&.0.//+2401345++-'$&)'(*(,2+,//8/-(+.3*25/1102+1,/(+,1534,*+,+0./*,,/381((&$(..55.+-85758931235045'*+/,10/'$))&'050''%&#$'$('+./422/0-3/-+/+,'**'&''')++1532)%)'+(03)))-'%)''*)(%&')'&%%$''%'(((*7714)4)4.0-&)()&)()10/'&,134355'3)+1(+2()%##%$&'(.+'),.623,129410(1'.*+065-2081()4+'-')/5*,5/-$%&$#&')'+&+1(%'%(3'')-,&%)&+30;6512/+&+)*-+)($$%$#$%$).2,..21+,,0/68./5./,&%&$''((--,41(+*.+)*0,('%%((&%&%#&((+
@d224bdbc-3891-4029-8318-fe49a9d328e8 ch=28 read=66847 start_time=2019-12-13T12:16:48Z barcode=BC01 runid=2c9cf7bc05858273f10e7d7ec552fc0bd742dc3e
CCGGTTACCTTGTTACGACTTCACCCCAATCGCTGACCCTACCTTCGGCCGCTGCCTCCTTGCGGTTAGCTCACGGACTTCGGGTATTGCCAACTCTCATGGTGTGACGGGCGGTGTGTACAAGACCGGGAACGTATTCACCGCGACATTCTGATTCGCGATTACTGGTAACTCCAGCTTCATGTAGGCGAGTTTCAGCCTACAATCCGAACTGAACTGGTTTTAAAGTTTGGCTCCACCTCGCAGTATTGTCTCTCTGTACCAGCCATTGTAGCACGTGTGTAGCCTACACATAAGGGGCATGATGATTTGGCGATCATCCCGCAGCCTTCCTCTAGTTAACTTAGGCAGTCTCGCTAGAGTCCCTCAACTTAATGGTAGTAACTAACGACAGGGTTGCGCTCGTTGCCGGGACTTAACTTAACATCTCACGACACAGGCGGCGACAACCATGCACCACCTGTCACCTTGTCCCCGAAGGGTATCCGATTAAGAGTAATGCAAGGGATGTCAAGTGTAGGTAAAGGTTCTTCGCGTTGCTTCGAATTAAACCACATGCTCCGCCACTTGTGCAGGTCCCCGTCAATTCCTTTGAGTTTCCAATCTTGCGATACTCCCCAGGCGGAATGCCAATGCGTTAGCGGCGGCACGGAGGTGTTGAAACCCCACACCCTAGTATTCATCGTTTACAGCACGGACTACCAGGGTATCTAATCGTATTTTGCTCCCCACGCTTTCGAGCCTCAGCGTCAGTTACAGTCCAGAGAGTCGCCTTCGCCATGGTGTTCTTCTAATCTCTACGCATTTTCACCGCTACACTGAGATTCCACTCTCCTCTCCTGCACTCTAGATAACCCAGTTTGGAATGCAGCACCCAAGTTGAGCGGGTATTTCCGCATCCCACTTAATCATCCGCCTACGCTCCTTTGCATGATAACAAATCCGGATAACGCTCGCCACCTACCGTATTACCGCGGCTGCTGGCACGTAGTTAGCCGGCTACCATCCTTGGGTACCGTCATTTATCTTCCCCAAAGACAGAGCTTTACGATCCGAAAACCTTCATCACTCACGCGGCGTTGCTGCATCAGAGGTTCCCCATTGTGCAATATTCCCCTGCTGCCTCCCGTAGGAG
+
63+-5/.9:2;1.8,,+),280.498*2-11//,**240+.1:9<:1;181;845001$'(*.&030-/3:1010:678;8,-**),/,003-.,/-/*.134320136<:998943/1,2+0*-0.'5241..0/7<414:033465874343:<96-*'(-***&(',:5234-+./67458:64741130;61.008.103;660059:741435:91<<2/;-/0:7262449228,*+-%11+,0*-/200.23778;8798/;.-*++-),+**+)+**2,)*-.+22/..68004.----,7/)(*)&&)+9.::.'.&$%'(1+-*,'%'3+,)*,*--335699654646*,0.58+),/+)//-2.+,,+,))(&&4-45562201-7+)(((+819-0)/583,-+-)(&&0*+,-12.,./-2/1&&*&,%1158434<16/-(.2/6:4:21.0-.1-/223-,))-(%$#&('*%+)-.&'()'),-0-)2963:8654,,-03.1301:(/+:;493.(+((+&(*2-'&,,.4;:76/0//3677;9:;/.01+401%58/876*,.0.9696()50-*-34,&%.51/12.-*'-(.-3:9-(3360527.')'+.255120,-.0810,*+-270/2/02<31:22;9/'**.6()',116<:7::8291&*(''$'+.*)+*-2-0-)--9878:.7(*%*654.1,7;9/*,*+592031449/1,,-//://7../5516&''))*+,449:9<9667'+*,401<::77,,733335567:0;73*3/26-16,0'+(&''(9-35,-...1011335334..--(**6/6*3*'(30;:06488572/1()*)*-//60006)45531;70&%*.-2,/&*,-0076414338<870//.:1*4((1),*+**%#))%%,(06.-164457779;336))+0$0(*7138040:222:938-+-./3,8,++3((&%%&)+&(+*,*+/(''0-998.51((22;4;9:*42))00--/40393,00304('/57-3738489:3561'*+*1,+,4916787357(*%2,6.719.'(7'+*/-7/',)(,20..151385.;2..15(,'
@74b01671-7168-4722-870f-4dafe24275d7 ch=376 read=153000 start_time=2019-12-13T12:16:33Z barcode=BC01 runid=2c9cf7bc05858273f10e7d7ec552fc0bd742dc3e
CTCCTACAGGGAGCGTAGTAAGGGAATTTTCGGCAATGGAAACCCTGACCGAGCAACGCCGCGTGAAGGAAGAAGTTTTCGGATTGTAAACTTCTGTTATAAAGGAAAACGGCGGCTACAGGAAATGGTAGCCAGTGACGCTATTAAGCCACGGCTAACTACGTGCCAGCAGCCGCGGTAATACGTGGTGGCAAAGCGTTATCGGAATTATTGGGCGTAAAAAAAAAAAAAAGAGGGGCAAGGCGAAGCAGCAAGGGTCTGTGGTGAAAGCCTGAAGCTTAACTTCAGTAAAGCCATAGAAACCAGCGGGCAGCTAGAGTACAGGGAGGATCGTGAATTCCATGGCGGTGAAATGCGTAGATATATGGAGGGAACACCAGTGGCAGGCGACGATCTGGCCTGCAACTGACATCAGTCAGCGTGGGGAGCAAATGGATTAGACCCTAGTAGTCCACGCCAGCGATGAGTACTTACTAAGTGTTGGATGTCAAAGTTCAGTGCTGCAGTTAACGCAATAGAGTACTCCGCTGGTAGTACGTTCACAAGAATGAAACTCAAAGGAATTGACGAGGGGCCCGCACAAGCGGTGGAGCATGGTTTAATTCGAAGCAACGCGAAGAACCTTACCAGGTCTTGACATGCGCCATAAGGCTCAGAGATGGAGATAGCTATATGAGATACAGGTGGTGCATGGTTGTCGTCGGCTCGTGTCGTGAGATGTTGAGTTCCGCAACGAGCGCAACCCGCTTATCGTTAGTTACCATCATTAAGTTGGGGACTCTAGCGAGACTGCCAGTGACAAGCTGGAGGAAGGCGGGGATGACGTCAAATCATCATGCCCCTTATGACCTGGGCTACACGTGCTGCAATGGATGGTGCAGAAGGAAGCGAAAGCCGCGAGGTGAAGCAAAACCCATAAAACCATTCTCAGTTCGGATTGTAGTCTGCAACTCGACTACATGAAGTTGGAATCGCTAGTAATCGCGAATCAGCATGTCGCGGTGAATACGTTCTCCGGGCCTTGCACACCGCCCGTCACACCACGAGAGTTGATAACACCCGAAGCCGGTGGCCTAACCGCAAAGGAAGGAAGCTGTCTAAAGGTGGGGTATTGATTGGGGTAGTCGTAACAAGGTAACCGGAAGG
+
'(2(()2(14)%**'''%*%&(*(*+.583/2:75943/*6.*8/,,.17160323-(-3*02556843/1&(,*-<;313:0/8.11:1/23166/9//0:*,),/-*()++-7247844)12.,57/..8.&,-.+,&'++2.30'*1//3/--3515332310450844560235/4///950-2/1843;005141/,3)1++2*+/31754116263865555;71*&&*)++)7+,**)*'',*-/50,10+**,,.1...0-(,663*(&),,4*+-(**(1,1,&/2/-&&.5/.83,,)57+-'**&+$)%&(%+,'((-*00+0.,8185733,3*,/2118:21599558643'*+1()+*-9436926383)&&+(11/////2.4/8/5678434-,'*--.--$&',1.14*'+,4;20+'%.))).+/*),2354/81$'+,*(&)+,--((&$&$$()1341465<6837245.3*/.671469:9982414/,,(-/)'%%%%))-,3.&+/*(*(/313225.&%*0+.32,.8-,14572'()).0045+',457/9+),+,077242/5-,-*+-1+5;88749/**/*,19867//2*,4-/+,+.3+4+,'.-)*()*(+$''(*/1)4126''&')80)')+.*&%(*,6687554-0(/+-26/--+-,5792///0+.**)-,-2562712+,2/8-,&'(+-))+*&)&%',410)44+$'1)34:0810/17112(-.0/8/5+3.'083,1431.*+)).599899+0.../-)((*7:/./*/,50/)4044210-*0/8,+-6787:4:3/.*1/,+-7.77+*-.+,()'./30',.,+0812262642-)(.,-.,+-+/+)0:85..)**,-9233;:.6:6,0/997.8:;;820(+*45,0)02///38997606--1001867787280/4231857321%&'-*,-),.-70.)//0437735374*,.%),+/0+*+'+2.3+,*%''+-0665</..-*/.161/.+(%*0/+*+/()%*'%'+1-078:7671,.2784,/.1))(,-./,(')*11152;-+,.).(%-$')*)-8-775,/-//./8853,))24;7:65.,*+
@99d3e24c-acfc-4097-b78d-af4466b06a06 ch=53 read=149341 start_time=2019-12-13T12:16:21Z barcode=BC01 runid=2c9cf7bc05858273f10e7d7ec552fc0bd742dc3e
CCAGTTGTTACGACTTCACCCCAATCATCAATCCCACCTTAGACGGCTCCTTCCTTGCGGTTAGGCCACCGGCTTCGGGTGTTATCAACTCTCGTGGTGTGACGGGCACGGGTGTGTACAAGGCCGGGGCAGTATTCACCGCGACATGCTGATTCCGCGATTACTAGCGATTCCAACTTCATGTAGTCGAGTTGCAGACTACAATCCGAACTGAGAATGGTTTATGGTTTTGCTTCACCTCTTGGCTTCGCTTCCCTCCTGCACCATCCATTTGTAGCACGTGTGTAGCCCAGGTCATAAAGGGAACATGATGATTTGACGTCATCCCGCCTTCCTCCAACTTGTCGCTGGGCAGTCTCTCGCTAGAGTCCACGCTTAATGATGGTAACTAACGATAAGGGTTGCGCTCGTTGCGGGACTTAACTAACATCACGACACGAGCTGACGACAACCATGCACCACCTGTATCTCATATAGCTATCTCTCCATCTCTGGAGCCTTTATGAGTATGTCAAGACCTGGTAAGGTTCTTCGCGTTGCTTCGAATTAAACCACATGCTCCACCGCTTGTGCGGGCCCCAAATCAATTCCTTTGAGTTTCATTCTTGCGAACGTACTACTCAGGCGGAGTACTTATTGCGTTAACTTCTGAACTTTGACGCTTAATTGCTCATCGTTTACGGCGTGGACTACTGGGGTATCCTAATCCTGTTGCTCCCCGCTTTCCGGGACTGAGCGTCAGTTGCAGAGCCAGATCGTCGCCTTCGCCACTGGTGTTCGCTCCAGCATATCTACGCATTTCCACCCGCTACGCCCAAATTCCACGATCCTCTCCTGCACTCCTAGCTGCCTGGTTTCACCATAATTTACTGAAGTTAAGCTTCTGGGCTTTCCCTGAACCCTTGCTGCCGCCTGCTGCTCCTCTTGCGCCCAATAATTCCGGATAACGCTGCCTACGTATTACCGCGGCTGCTGGCGTAGTTAGCCGTGGCTTTCAATAAGTACTCGGCTACCATTTTCCTGTAGCCGCCGTTCTTCCTTTATAACAAGTTTACAGTCCGAAAACCTTCTTCCTTCACGCGGCGTTGCTCGGTCAGGGTTTCCCCCATTGCCGAAAATTCCCTACTGCTGCCCTCCCGTAGGAG
+
6)%'-*&,6).//34;7.1)(%3,7899:09-93+'/./3*-,.*2./.,.41+*,*./938./53,,8-352293&577436112160//.0/30-((%&'*&13'#'$(((//.246:-2)1'),+*),&,,251),6482211+,--+//3*((-02440/111476;57.0),/50,.,//168,*1583865583571920,+-410/+'))).09;:/6674690./1;141/)(%&%,(*10,,+,,/+*1(()++-+*+,:464*),,-/-434/3'%&'-1/+/00.)(-5)*2-'%)(+,242.5;30040898-:7.*345:18-8),$&*2*-.%/+*)((+-.,//*02480/-//*($'$%)(0.//.24646...1/0.-010,724:262567430)(-53631..&%&4,,+,+&+//303//10(1&324562.+0(')'*5//21012337:4545.5666868...,*79;978/-.5939;./-)*++*)***+,/07.-2-,('*/548:9458/8.//:3-0.3/3<7:<210136680/9.-.3/.3/2.2133.'*+)++'1+:.00630055<:63:<16000+(25-21.,++,02879(*&&(&''%(+-+--10&%%$%)*-2;4-5,*)6-+.--'3*$*5559996;6/0094255:500(($&-+)+-.0(*4;6/2*(-)'+*58-*(*-432*47765651122398,;+*+,''(5721122777/,,**+*-4/1.-('(,:0&113*(&*+,113)&*'*(-1,/*&+.()/3,-'*'&'%-)213//.//07332570.-%++1-()12558:9894941#%%$&&$')+)+/-(,'++4*)**0*,**+(',(1/((,/:6;.2,**'*/5/21.(*+-.56*&&+*&*/./,-1.00/+*'*71-2(-*+(%*+,.205132.14/.120048.9+++*(/2/,,.8+709-.2/*-/141)('(&'.''''-6.078/10.,(*,/736452;/013--72124,+*''(0401/252.,135+576;77<999<0,-)+,.-/2<456:599:447,591+7::4+1;584127:85,87*),0106707/((08')704$(%
@73173396-11bc-449a-8b19-4ea9184d7082 ch=364 read=171886 start_time=2019-12-13T12:16:20Z barcode=BC01 runid=2c9cf7bc05858273f10e7d7ec552fc0bd742dc3e
CCGGTTACTTGTTACGGCTTCACCCCGTCATGAATCACAAAGTGGTAAGCGCCCTCCCGAAGGTTAAGCTACCTACTTCTTTGCAACTGCTCATGGTGTGACGGTAATGTACAAGGCCCAGGAACGTATTCACCGTGGCATTCTGATCGATTACTGGCGTTCGACTTCATGGAGTCAGGTTGCAGACTCAATCGGACTACAGGCGCGCTTTATGAGAGTCCGCTTGCTCTCGCGAGTCGCTTCTCTTTGTATGCGCCATTTGCTTGGCACGTGTGTAGCCCTGGTCATGGGGCCATGATGACTTGACGTCATTACACCTTCCTCAGTTTATCACTGGCAGTCTCAGCGAGTTCCCAGCCGGACGCTGGCGACAAAGGATAGGGTTGCGCTCGTTGCGGGACCTTAACATTTTACAGCACAGGTGGCGGCAGCCATGCAGCACCTGTCTCACGGTTCCCGAAGGCATTCTCATCTCTGAAACTTCCGTGGATTGTCAAGACCAGGTAAGGTTCAGCGTTGCATCGAATTAAACCACATGCTCCACCACAGCAGGGCCCAAATCAATTCATTTGAGTTTAACCTTGCGGCCCGTACTCCCCAGGCGGTCGACTTAACGCGTTAGCTCCGGAAGCCACGCCTCAAGGGCACAACCTCAAGTCGACGCATCACGTTTGCAGCGTGGACTACCAGGGTATCTAATCCTGTTTGCTCCCCCCGCTTTCGCACCTGAGCGATAGTCTTCGTCCAGGTTTACCTTCATACGGTATTCCTCCAGATCTCTACTTTTCACCCGCTACACCTGATTCTACCCCTCTCTCTACGGACTCAAGCTTGCCAGTATCAGATGCAGTTCCCAGGTTAGGCCAGGATTTCACATCTGACTTAATGACCGCACCGTACGCTTTACGCCAGTAATTCCGATTAACAGCACCCTCCGTATTACCGCGGCTGCTGGCACGGGATTGGCGAGATTGCTTCTTCTGCAGGTAACGTCAATGAGCGAGGTATTAACTACTCCCTTCCTCCCCGCTGAAAGTGCGCACAACCCGAAGGCCTTCTTCATACGCGGCTGCATCCGGGCTTGCGCCCATTGTGCAATATTCCCTGCACTTCCGAGGAG
+
%(-12;-2/9.-4-/.,22952/41,(.,3563:95-//-))*/54/)(+-1;7/2**',2063912',,*+(&&*/4+179*32()&#&'&#&&+0)&'%%'((*)*+545877:1:-%2869876/0-..8:*.25225;812-7/..10)-$&&#'*0*+*/4:4,0)/$(-1,*-0203'/&+')-24909112-+$(((%)$*,02--'''%'+-+(,02121202((*%((+./13064/44-./0-/15;518*))*&+(**///00**-//8.,08:4&+).0069870221../-++*)*())$$'(.60153(*'**34-0157613,())+20$$$&%-4645-*+021:22-+--/.'&/19-4.980.03/7/0.34761;00,:61*$&'*&&$)-+)&(+&,-0',**(&%''(0../()&((,./2:666511/1.8;.8;+)/0,0/'*/0.0376431--),).20/-)(-').*+++.088:214./1+3*,(%&-+.0+,.13$%,-//;88;-..,-..48,--&'&(*%,.*-1*(,.++/-6.4,-80.-1590507515/.,5/6-*////304.%186-51/-.*)'/**''(.))(,-./00-0'*.)+,0644)).73+)//64:461+,1387,'+*,,'**,.+%(%+(*+-642322412++--.3707-.,360;..278/753,)),33435.11/0%,-.-0%',-2;:860)),)&)'(275:7%%$*'1-0133*+,,--14211-*++441--25.-38-,++*)+-2:431.5+.'+)(*..(+'.+.57./(--2/0.***+25,*,067677;35,,+))6%,+7-&,.,552+&(*+1)*).0-/)%&&),..%)*&.%-,**''%(&**'*,077;31003.1)+&-+*,-00392525314:++/20214+6)'&-&+,$.(')*+(&$*%$&,/::<22+,&/-.188783511**,*%(+(,*('*&%/$')1;3/8:962:7,&&0$)+)%'&(&)*+-014+&'0*01:8<44;556,-&&&%%''((,/''36+3+%)-/41.08443513112/50('''$%$#(&((1)&$
@2ce5493a-b7b9-4321-96d9-ab875fa52857 ch=136 read=296351 start_time=2019-12-13T12:16:10Z barcode=BC01 runid=2c9cf7bc05858273f10e7d7ec552fc0bd742dc3e
CCGGTTACCTTGTTACGGTTCGCAGTCATGAATCACAAAGTGGTAGCGCCACTCGAAGGTTAAGCTACACCCTTCTTTGCAGCCCTCCCGTGGTGTGACGGGCGGTGTGTACAAGGCCGGGAACGTATTCACCGTGGCATTCTGATCCACGATTACTAGCGATTCCGACTTCATGGAGTCGAGTTGCGAACTCAATCCGGACTACGACGCACTTTATGAGGTCGCTTGCTCTCGCGAGGTCGCTTCTCTTTGTATGCTCATTGTAGCACGTGTGTAGCCCTGGTCGTAAAGAGATGATGATGACGTCATCCCCACCTTCCTCCAGTTTATCACTGGCAGTCTCCTTTGAGTTCCCGGCCGGGACCGCTGGCAACAAAGGATGAGGTTGCGCTCGTTGCGGGACTTAACCCAGCATTTCACAACACGAGGTGACGACAGCCATGCAGCACCTGTCTCACGGTTCCCGAAGGCACATTCTCATCTCAGAAAACTTCCGTGGATGTCAAGAAGACCAGGTAGGTTCTTCGCGTTGCATCGAATTAAACCACATGCTCCACCGCTTGTGCGGGCCCCGTCAATTCATTTTGAGTTTTAACCTTGCAGCCGTACTCCCCAGGCGGTCGACTTAACGCGTTAGCTCCGGAAACTTCACGCCTCAAGGGCACAACCTCAAGTCGACATCGTTTACGGCGTGGACACAACCAGAGATTATCTAATCCTGTTTGCTCCCCACGCTTTCGCACCTGAGCGTCGATCTTCGTCAGGGGGCCGCCTTCGCCACCGGTATTCCTCAGATCTCTACGCATTTCACCGCTACACCTGGAATTCTACCCCTCTACGAGACTCAAGCTTGCCAGTATCAGATGCAGTTCCCAGGTTGGGCGGGGATTTCACATCTGTTAACAAACCGCTGTGCGCTTTACGCCCAGTAATTCCGATTAACGCTTGCACCCTCCGTATTACCGCGGCTGCTGTGGCACAGGTTAGCCGGTTCTTCTGCGGAGTAACGTCAATGAGCAAAGGTAATGCTTTGCTCCCTTCCTCCCCGCTGAAAAGTACTTTACAACCCGAAGGCCTTCTTCGCCACGCGGCATGGCTGCATCAGGCTTGCGCCCGACGTACCAATATTCCCCTGCGCCTCCGTAGGAG
+
9-1*41+0518.1+%&'%+*/(,*+123875:6-+--30-.0--*+0//1&,(/'(+051973011+-$'(''-(00)#*&'-,+(/0)%-*4065446-6861911123566+.*./)+.,+.3854;545;914/**-7:66687-,--104--./12228:630'-),(((+.)**+1/203+(()723/0/.1)4.5:975:74--&((***-.0-.//(*-,**,-,5+,1-',-..0429870;6.,-*)&%)+,1.++,,-2////)+++6.(*2696*.*&+&&&(-,.+(&('*+2556/;51+149955++.(*,8<..-5121753003336/,4/+,0984**,-/.)4.111/3-2**+/./90+2)*((-6.:230./1317/-+4./+,0.)--)(%+-071/.028210+&,&()5421/*.9/08+603223:356653-0.79:21**+,./124.3-,+647541''.58.,6.86788<:7))*%&&*,**71(1+,**+,;0067(*/,1///54-2+0+3:8/3/,-1....6-,6*-,4./,/,,+,*))(+2475<6),10-+0/7;<,7540-+('$'/./.,+-89930635(5.--*--/-/**-.,0-%')-0..,/('%&)(+,.668*,)21,'..401+3)5,66553158,75,*./0/05675+'&'()+*)*))0++.7509./0/-39+)-.904,+.-//862/2149/2414//,(&)(0/2289+.296/+5,3436135825;12023<67-6((+111631436,7:*)+.2+--++(*-)),0(5,*,(+,0--.,,..010,,+'%$&)()19,(1,-/-.0735877<6;200230*)(,%+'-&97,+,*-1/.-*,7,1698-9*+%(((*)&('&%,+.6-+./389<+/*+.02565/5/,-02:2027354/7.15677:667880'))''*&-+....49.*3.07;998900(*(,).-6304//1898<0//.,(*'(,2,%*,,7/1;875354)+1712:3*+/+.333'%.108-'&%&,-3-968;8,-,'-+//2.002:4436447&0/1/7(/+64,(%$$)&..*//004.2/('()&')(,3-026/*,
@47ed0d62-c0fd-46b0-b2d2-62925adbf778 ch=483 read=157351 start_time=2019-12-13T12:15:49Z barcode=BC01 runid=2c9cf7bc05858273f10e7d7ec552fc0bd742dc3e
CCAGTTACCTTGTTACGACTTCACCCCAGTCATGAATCACAAAGTAGTACCCTCCCGAAAGAGTTAAGCTACCTACTTCTTCTGCAACCCACTCCCCATGGTGTGACGGGCGGTGTGTACAAGGCCCGGAACGTATTCACCGTGGCATTCTGATCCACGATTACTGGCGATTCCGACTTCGTAGGTCGAGTTGCAGACTCAATCCGGACTGACGCGCGCTTTATGAGGTCCGCTTGCTCTCGAGGTCGCTTCTCTTTGTATGCGCCATTGTAGCACGTGTGTAGCCCTGGTCGTAAGGGCCATGATGATGACGTCATCCCACCTTCCTCCAGTTTATCACTGGCGGTCTCCTTTGAGTTCCCGGCCGAGGGCGCTGGCAGCAAAGGATAGAGGTTGCGCTCGTTGCGGACTTAACCCAACACTTCACAGCACGGGAAGCTGACAGCCATGCAGCACCTGTCTCACGGTTCCCGAAGGCACATTCTCATCTCTGAAACTTCCGTAGATGTCAAGACCAGGTGAGTTCTTCGCGTTGCGTGAATTAAACCACATGCTCCTGCCAGCATGCGGGCCGTCAATTCATTTGAGTTTTTTTAACCTTGCGGCCGTACTCCCCAGGCAGTCGACTTAACGCGTTAGCTCCGGAAGCCACGCCTCAAGGGCACAACCTCAAGTCGACATCGTTTACGGCGTAGGGCTACCAGGGTATCTAATCCTGTTTGCTCCCCACGCTTTCGCACCTGAGCGTCAGTCTTCGTCAGAGCCGCCTTCGCCACCAGTATTCCTCCAGATCTCTGCATTCACCGCTACACCTGGAATTCTACCCCCCCTCTACGAGACTCAAGCTTGCCGGTATCAGATGCAGTTCCCAGGTTGAGCCCGGGGATTTCACATCTGAAGCTTAACAAACCATATGCGTGCGCTTGCGCCCGTGGGTGATTAACCTTGCACCCTCCATGCAGGTTAGCCGGTGCTTCTTCTGCGGAGTAACGTCAATGAGCAAAGTATTAACTTTACTCCTTCCTCCCGCTGAAAGTGCTTTTACAACCCGAGGCCTTCTTCGCACGCGGCATGGCTGCATCAGGCTTGCGCCCGTTATTACCAATATTCCCCACTGCTGCCTCCCGTAG
+
.+%*)7-5040,23-21/3395.435..,,-,-22:11.349,)*&'.),/.+0/++.6/)&)0527&++-37.),2.6684.*-1)24+&((//,,01580.*+-2,58342+-022/2/6/98.+-,(*/3546<8459/60925697-..1/'%(*128/10).-,.1-.+,-1394(0&*++,*+00933%'02672:52113/,)'%%')()&(02;58625661'),161.0020+%))//-.1401.-72-+-007778'3(('(*)&--,01.0324:3+,:98*0,(+183:6-+++*+&'+,/99:62*2*075758-1'),6<-,-;332.6/'27876,,72145:526++-//(&)*()*.-2:75+659(4-:.1)$,+,3.0187826320370001,(*/'))++.13.+.+&-.*(('&'),+,&+')*1.337(53035034514+/-5524:.*-+*))'*+/76/1.**-)(*/1/-1806/0(+,..0854016;*,**&'01;584415557,+&%$%+/01<5970*)*++-7)%%(*&&+'//5)*&''$'0/739748;6.0.834094-543.2.,-/33:.4//,/56*/295%//./*11404-+,,-/0)+,.2.5)4&+44535;783,251.-/3877682213460424555;9-.10../*-11+--26/650212367;299*-3;4,/20(*)(*010950175785.'*,,1-.,-.4;:879*()().,05.70/42),.'0255;3/-/*%%01176,%,(,5-'+0*1421.05//./..9.235//140-//*(*((*+.33.*(-//+8,&,32261/1211799</5+*,*/,'%560'(05-,/8/+(*,332+*+%'&'./0.9:88%&$)*03540/-00'**12(()%*)%(%'&&$&'(.+,*34632)%%$%#)0(1./23)84110427:78760,'&'&6//0425...,.19+(&'*-3-).2+'//3:+9:7+8//'-41.1*()%)--.&((-&*(('))0-425131-,*'))*/60+*+(&$%%'./.13005/2//4,&*)#($&,828233919;4)1334543-+.6))743
@25b7fd0c-f58a-4862-ac83-2c506d82a5c9 ch=1 read=41171 start_time=2019-12-13T12:15:41Z barcode=BC01 runid=2c9cf7bc05858273f10e7d7ec552fc0bd742dc3e
CCGTTACCTTGTTACGACTACACTGATCGCCAGATCACAAAGTGGTAAGCGCCCTCGAAGAGTTAAGCTACCTACTTCTTTGCCAGCCCACTCCCCATGGTGTGACGGGCGGTGTGTACAAGGCTTGAGGAACGTATTCACCGTGGCATTCCTGATCCGATTACTAGCGATTCCGACTTCGTGAGGAGTCGGAACTCAATCAGTTCGACGCACTTTATGAGGTCGCTTGCTCTCACTTGAGTCGCTTCTCTTTAGCCCATGCGCCATTGTAGCACGTGGTATTACCTGGTCGTAAAGGGCCGCGTGAAGCCGACGTCATCCCCACCTTCCTCAGTTTATCACTGTAGTCTCCTTTGAGTTCCCGGCCGGACCGCTGGCAGCAAAGGATAAGGGTTGCGCTCGTTTGCGGGACTTAACCCAACATTTCACAACACGAGCTGACGGCAGCCATGCAGCACCTGTCTCACGGTTCCAGGCGCATTCTCATCTCTGAAAACTTCCGGCTGGATGTCAAGACCAGGTAAGGTTCTTCGCGTTGCATCCAAGTGAAAACCACATCACCGCTTGTGCGGGCCCGATCAATTCATTTTGAGTTTTAGCGGCCGTACTCCCCAGGCGGTCGACTTACTTGCGTTAACTCCAGGAAGCCACGCCTCAAGGGCGCAACCTCCAAGTCGACATCGTTTACGGCGTGGACTACCAGGGTATCTAATCTGTTTGCTCCCCACGCTTTCGCACCTGAGCGTCAGTCTTCGTCAGGGCCGCCCAGCCGCCGCAGTATTCCTCAGATCTCTGCGCATTTCACCGCTACACCTGGAATTCTACCCTCACGCGGGAGGACTCAAACGCCAGTATCAGATGCAGTTCCCGGGTTGGGCCAGAGTTCATCTGACTTAACAAACCGCCTGCGTGCGCGCCCAGTAATTCCGATTAACCTTGCACCCTCCATTATTACCGCGGCTGCTGGCACGGAGTTAGCCGGTCTTCTTCTGCGGGTAACGTCGAGCAAAGGTATTAACTTTACCTCCTTTCCTCCCCGCTGAAGTGCTTTAGCCGAAGGCCTTCTTCATACACGCGGCGTAACATCCCGAAAGGCTTGCGCCCATTTATTTTAATATTCCCCCCACTGCTGCCTCCCGTAGAG
+
4()40-2131.0/)*+)'-$&'/$%'+-((&)(6753759.,+)+3*.+..3;7.1&&&&&*-9/6,.-'+,,'.,12298,/'*$00,),,/.1.&(*+,0/-12/871.-)'+&-'(.10-+*))'((+)+1347<1(*))*26556;/)-.//./,--:...%22.01:051355:2-*)%.*')+''($&+//5,+)((*,%&&'%))+08:14+*.*'0*+/0*+-)(*&()+++,//044823.38,)'*'').-435:44:+)+++'1(-(*)((($%&),3/2/531**/02,$#%$%%&$&)),,55671548-,6-3,1*,0+./70+..-1--%(*//460090-,23/60(++--3834200/3:-.')34&6-22..*1148-6*--/),-,%&'.2.(&&/(++),,0%&--)--1-.,0+),-/..24/-,(+)((&+*-/-06//21/.-/199/1*&)-($'),80*+*13-,($&'))*1,5(-()(-4..(02235538+*),('(),62534,30/2(/&++(+'(+**02113+0,.-130,*-'&*+,'1004,&)//.74;780:9+'&)-25''$&'+*0&3)()/::,*266,63/2///*&$(&()*,0.(+,4($+*+0'()(*/1710((,1+'$&()*2-1*82.001/6-4688:7+++///67923514605,*1/./&)()('&)5/(-,.57/*+*)//*+.0,2.)(&&,/4868766;766:-106-9.95,*#,,$$&(+&121395113,-/8643/)00/).451-51%+.)+'+52232201*%#+.--.&)'+).('+*,135++'((0+').+-5089;9:287<284(1/*1*,/..'*)*+-*%&)/2-01/323,150*&,-+)+.02/)*'*/-+/0349;88//.4,3./.0**,,71*.8(5)+06/184-5---99/6.-,302(+,7-..8+/.()8+6;/../26+*'%'+,,%&%&.3+%$-(++.,-,16--4-.,58*.*)312+02812/(+(*)'$&'.-)+'0,7:5;45;754..(,+006/+*&$&$%()&&+)'.-0390553:5+0.'&,,)).--/9760566.)+-*+,-/512:4,,2*&(
@9c5afcc5-d92f-487a-ab91-d6336bac0706 ch=37 read=118578 start_time=2019-12-13T12:15:26Z barcode=BC01 runid=2c9cf7bc05858273f10e7d7ec552fc0bd742dc3e
CGGTTCCTTGTTACGACTTCACCCCAATCGCTGACCCTACCTTCGGCCGCTGCTTACTCCTTGCAGTTAGCTCACGGACTCGGGTATTGCCAACTCTCATGGTGTGACGGGCAGTTATTAAGACCAGGAACGTATTCACCGCAACATTCCTGATTCGCGATTACTAGTAACTCCAGCTTCATGTAGGCGAGTTTCAGCCTACAATCCGAACTGGGAACTGGTTTTAAAGTTTGGCTCCACCTCACGGTATTGCATCTCTCTGTTACCAGCCATTTAGCACGTGTAGCCCTACACATAAAGGGGCATGATGATTTGACGTCATCCCACCTTCCTCCTGAAGTTGTAGGCAGTCTCGCTAAGTCCTCAACTTAATGGTAGTAACGACAAGGGTTGCGCTCGTTGCGGGACTTAACCAACATCTCGACACGAGCCCACGACTGACAGCCATGCCACCTGTCACCTTGTCCCGAAGGGATTTCCTCGATTAAGAGTAATGCAAAGTGTCAGAATTAGCCAGGTAAAGGTTCTTCGCGTTGCTTCGAGTTAAACCACATGCTCCGCTACTTGTGCAGGTCCCCGTCAATTCCTTTGAGTTTTTAATCTTGCGACCATTACTCCCCAGGCGGAATACTTAATGCGTTAGCGGCAGCACCGGAGGTGTTGAAACCCCGCACCTGGTATTCATCGTTTACGGCGTGGACTACCAGGGTATCTAATCCTGTTTGCTCCCCACGCTTTCGAGCCTCAGCGTCAGTTACAGTCAGAGAGTCGCCTTCGCCACTGGTGTTCTTCCTAATCTACGCATTTCACCGCTACGCATGGAATTCCACGATCCTCTCCTGCACTCTAGCTGCCGCCGGTTTCTATGAAAACTGCACAATTAAGCTTCGGGCTTTCTACAGACCCTTGCTGCCGCCTGCTCCCTCTTTACGCCCAATAATTCCGGATAACGCTTTGCCACCTACGTATTACCGCGGCTGCTGGCGCAGTAGTTAGCCGTGGCTTTCAATAAGTACCGTCCACTCGGCTACCATTTCCTGTAGCCGCCGTTCTTCCTTTATAACAGGCACAATCAAAGCCTTCTTCCTTCACGCGCGGCGTTGCTCCGGTCAGGGTTTCCCCATTGCCGAAAATTCCCTACTGCTGCCTCCCGTAG
+
//50<.1330)8$'(.06<96074.+2.5222/*-.)&$($#%&'(..(*+,(%&%+-4)+++,%.+/)&&'(*,10-)0*0664-4-,2.2+--2011756+,-6791::1%)*1%+&-,1-30,2-+)*-126;---8,0.+53327()-16742..-6.11.',+1000/0,,,3;9.45153;66532</0/005.234;53()0121-)*-/12:0:<;,7;+.5:1.+,/:1/30.,'*&*/+2//04510/.,14+**-2/035'+*&%**++*/01-,--)&)*+(.01:*/.6++,*)-.-87<82357999.90.(.18<772//+'*)&/,)&+)(*,268683471,)+/9250.*+)1,312.--*,)-(.0/3'.,(.-/186763<45-;73+*+/)2+)(**+-*,&'(/0)(./+'$&&%&$()2..00/-+/1.7;565(%,),1..00,)05,-.'.4-2602,-5.0,+)*,5864.42*('%*--*('(''$'$(+0,-5'-,4:5292-+-&+()./4400403;97:-)*,./1475553.3.,/,3&,312:;4/.3*71:85/:8.-26;<;/193-7.,,1156)7(%',4562.07537/;++,2+11344/0+')+-35'40//,--)*/--04115*/87-)/*1-,'+-.1;9477625-)*03002671*-+.1037511141.7.25550;8*/,871**.-.,79,+.%//7-.),,8840:/+-+*,-)(*)'*-,./2/788;7--,6-;88;9::.(&(&))/-//4,39'+%(.56861'++.14+21130*,,/4--)+)35786-.**(*'+++55(+)).3:52*'((*./(''%'%%$#'%&%&')1/-61*-4++%%**&&'0/*-..778<35:501-19/)8192-.0,-'/*-8:9.9-6-;8684/.,30(162361(0---/5'34//6111::.;*)&)$'''66210611/1.).,'%*+14817459767'$')(*((*(+/**5,(%''++-1/24:641-',-.06/,++&''+)&$&)/0.)/.'-6.6..6477:5)0-/.*32+,2.,,,3'7+2313404;-4:;4.06115428922.6.)(-..078635./95,-(*
@335c99ae-b6f6-48e8-b4d6-644aed76f7c8 ch=400 read=87416 start_time=2019-12-13T12:15:15Z barcode=BC01 runid=2c9cf7bc05858273f10e7d7ec552fc0bd742dc3e
CGGGAGGCAGCGATGAGGAATTTTTTCGGCAATGGGGAAACCTGACCGAGCAACGCCGCGTGAAGGAAGAAGGTTTTCGGATTGTAAACTTCTGTTATATAAAAGGAAGAACAGCGGCTACGAAATGGTAGCCGAGTGACGGTACTTTATTAGAAGCCACGGCTAACTACGTGCCAGCAGCCCGCGGTAATACGTAGGTGGCAAGCGTTATCCAGCAGGTGTGGGCGTAAAGGGGCAGGCGGCAGCAGGGTCTGTGGTGAAAGCCTGGAAAGCAACTTCGGTAAGCCATAGAAACCAGGCTAGAGTGCAGGGAGAGGATCATTAGATTCCATGTGTAGCGGTGAAATGCGTAGATATATGAACACCAGTGGCGAGGCGACGATCGGCTACAGCGGCCTTCAGTCGAAAAGCGTGGGGAGCAAATGAGTTAGATACCCTGGTAGTCCACGCCGTAAACGATGAGTACTTAAATTGTTGGATGTCAAAGTTCAGTGCTGCAGTTAACGCAATAAGTACTCCGCCTGAGTAGTACGTTCACAAGGAATGAAACTCAAAGGAATTGACGGGGGGGCCCGCACAAGCGGAGGATTGGAGCATGGTTTAATTCGAAGCAACGCGAAGAACCTGGAGTCTTGACATACTCATAAAAGGCTCAGAGATGGAGATAGCTATATATGAGATACAGGTGGGTGCATAGTTTATTAAATCAGCTCGTGTCGTGAGATGGTTAAGTCCGCAACGAGCGCAACCCTTATCGTTGGATTACCATCATTAAGTTGGGGACTCTAGCGAGACTGCCAGTAAGCTGGAGGAAGGCAGGGGATGACGTCAAATCATCATGCCCCCTTATGACCTGGGCTACACGTGCTACAATGGATGGTGCAGCAGAGGAAGCGAAGCCGCGAGGTGAAGCAAAGCCCCATAAAACCATTCTCAGTTCAGTTGTAGTCTGCAACTCGACTACATGAAGTTGGAATCGCTAGTAATCGCGAATCAGCATGTCGCGGTGAATTTCTCGGGCCTTGTACACACCGCCCGTCACACCACGAGTTGTGCTGCGAAGCCGGTAGCTAACCGCAGGGAAGGGCTGTCTAAGGTGCAGGATTGATGATTGGGGTGAAGTCGTAACTAAAGGTAACCGG
+
0178+,-(''(%&.%%('*(49;:<,604053152)&+.)+*++037143315313:.17.+((.2/3(+/-,197,9093190009/,+,*,+2+%$'(/75++1+4.066,1/-+**,-&$(/(,2...6/*'()+1+*$&'*./1+,+)&*(',/+*+(*,/5/3265869742/--10.-245.5--'634*,,+*/../+*,07110+))%%,)*%+(488/.10*)**(*(224/6-')((,1***++0175519337;81(.'&)*,()+++',,9:'*,''.*/5.08-0)(*((,-134/54*(,+/7567$0(%%*1,562520/.(014:80224*149973651/(,.&)'&+-0-3*-*'**-/766212(&%%$$&$&&(&)&&**2377'+03+,-2898:**++:;:/*&&)/)*2146;))'55558/0*--9893:<816/330-,+*)%5-%/)+09363;711.7214<:87960*-.-4/;0:05+3)),0)/.0225/14,('%*&+-.266;*%%%%3+.410,73--0),)()),-1223*-5;95)-.(&)*,)'&&)+$),(,'.*')'(+.)67,..,+63/3'//6423..5-*.+&$%(%'*+.-,,7652330+(+/2,.465:))+,,;://++*23550..-+.3,)/014449327,+//5703./)'(()(&(*(()+-231/0-/041/0%%'*,//042,.0/4++**,7596<5/7/0.(,+-+'.,/19788/0606,9.59:+////-,/1/,3132,0/&,/.-'./60--(&&)*4&-411,/0237879;30028689.5851,-:0.,-42214+/4++(*&)+79071;36:6867,+*%*'&-&)**/+.,/0-061+,'**-,+0()).-(/53-+,'*543816:31.,017/&))+'*768851020//3562447033&1++729/6/0.55,/049650-//2*/,%,+025547+6703*)--+78/,()*+3-///--)07609,-0/-,+,-*-+)-+0&*'&$#)%((+3<494313/0+27*+,-2**++*()-4570/4.4.2/0)/+/,*)**'4,+&*).*-,*,3'()(*('*'++04;6669
@f6a57c91-296a-4f8e-af79-86f9d0f1f165 ch=182 read=194465 start_time=2019-12-13T12:15:14Z barcode=BC01 runid=2c9cf7bc05858273f10e7d7ec552fc0bd742dc3e
CCAGTTGCACCTTGTTACGACTTCACCCCAGTCATGGATCACCACCAAAGTGAGTGGCGCCCACTCCCGAAGGTTAAGCTACCACCTGCGCTTCTTTGCAACCCACTCCCATGGTGTGACGGGCCGGTGTGTACCAAGGCCCGGGAACGTATTCACCGTGGCATTCTGATCCACGATTACTAGCGTTCCGACTTCATGGAGTCGAGTTGCCGAACTCCAATCCGGACTACGACGCGCACTTTATGAGTCCGCTTGCTCTCGCGAGGAGTCGCTTCTCTTTGCTTATGCGCCATTGTAGCGTGTGTAGCCCTGGTCGTAAGGGGCCAAAAAAAAAGCGATGACTGACGTCATCCCACCTTCCTCAGTTTTGTCACTGGCCAGTCTCCTTTGAGTTCGGCGGAACGCTGGCAACAGGATAAGGGTTGCACGCTCGTTGCGGACTCCAGCAACATTTTGCTTCGACTGACGACAGCCATGCAGCACCTGTCTCACGGTTCCGAAGGCATTCTCTCATCTCCTGGCTTCCGTGGATGTCAAGACCAGGTAAGGTTCTTCGCGTCGCATCGAATTAAACCACATGCTCCACCCGCTTGTACGGGCCCGTCAATTCATTTTAGCGAGTTTAACCTTGCGGCCATGCTCTCCTGAGCAGTCGACTTAACGCGTTGATGGCTCCGGAAGCCACGCCTCAAGGCACAACCTCCAGAATCGACATCGTTTGGCGTGGATACCCAGAATTATCGAAATCCTGTTGCTCCCCGCGCTTTCCGCTGAGCGTCAGTCTTCGTCAAGAAGGGCCATAGCCATACCAGTATTCCTCAGATCTCACCGCATTTCACCACTACACCTGGAATTCTACCCCCCTCTGCAGGACTCAAAAGCTGCCGAGCCTCAGATGCAGTTCCCAGGTTAGGCCGAGGATTTCACATCTGACTTAACAAACCGCCTGCGTGCGCTTGCGCCCAGTAATTCCGATTAACGCTTGCACCCTCCATGTTACCGCGGCTGCTGGCGCAGGAGTTAGCCAGTGCTTAGCTTCTTGGCCTTTGGGTAACGTCAATGAGCAAGGTATTAGCACACTCCTTCCTCCGCTGAAGTACTTTGTTGAAGGCTTTTTTTCTTCATACACGCGGCATGGCTGCGTGGGCTTGCGCCCGTTGTGCAATATTCCCCACTGCTGCCTCCCGTAGAG
+
1($),0$-+-406.,3-./27746'/,.'&*7733,&**/$()&*(+0*(*%$&)),*(*2*&+*43++0*,**+7.&++*/.(1.-))&(4,.8;2,81*/4,$('-6-'.-**1/025/221,**$&(*+,5-4-6/72+*42-2/.344<7260-1-,,(/16*)*)0*'(-.17,,--+/-*824,,''())-.+&')*,,+7,%/++.24-5'4'),-212/(*,-14,-&,%''&('((((&+/-+3+))0103//.),('(*-+./607/89.+%'%'),.16931;+,,11-/-1-*++,4301887/0..,58++2.6957286/,..,-,)%&()756799669,12235+--*),44+$())-*,&&&&'4412*.3++(+-2,&)&%,'--+.1242.),-(*(+00+4310*-$,'+*:3453,/7-,,))'%*&&+,-5/*#%$''&%$(+)17740012-0&)*.2/59+.20,/,64:8-7*'*1/+.'),,..-1/111/+,+,,1,54145;43,12/7458<835-,*+,2314;6/004845169/3.5/48363+,./.3330.63,)+,1-3+3))&$&$#&')61;0)/78.)'&'$)-48):/1.2-,./5/%3(,,+(,)%%&%1-34123/7/1//*)*)()',,5540,++*,(.50356<883/,+-&307483-3)$'%)+.,,+,/9-3**()*/221(((.**'*%0%&&(&*/,(-92672-/071-*%'))14*1)$%&)&'((*+&%*+-91-,+''%(+'**)/+.012902+5:1343,8,6+2)(/43++%%('**096/047+,)*-%.--042253---+,6894-23*1*+*)-77'*)&#$&(--'')''/0.-/139515;16(-0-3,**+33''(,(/93.+,.030-',-02304965:15:499886//+-&$'&(*&*.1758;,//10826-,)'$$(%+/**34-3%/)',+&('**,2***)&#'#*(%'.,-.7;,81.),'%%%*/)1,))+'&&(*.*)195224(','%1540*-)).*+%(%&&))06*077,-/()4,3/&)&),*'&*&(-/*0/4123<6,4253,113)/-/041&%$$%&#%&*)(/-2.*.+29-'37./&5):01152-8-$(*)--.17+54-(.**$%
@e385b5c6-542f-4291-a8de-91452223a1b8 ch=398 read=80407 start_time=2019-12-13T12:14:53Z barcode=BC01 runid=2c9cf7bc05858273f10e7d7ec552fc0bd742dc3e
CTGAAAGAAGTTGTCCGGTGCTGTGTGTTAACCTTTCTGTTGGTTGCTGATGTTATCCTACGGGAGGCAGCAGTAGAGATTTTCGGCAATGGGGAAGCTGACCGAGCAACGCCGCGTGAAAAGAGGTTTCCGGATTATGAAACTTCTGTTATAAAGGAAGAACAGCGGCTACTGAAATGGTAGCCGGTGACGTATTAGAAGCCACGGCTAACTACGTTGCCCAGCAGCCACTTGATAATACGTAGGTGGCAAGCGTTATCGGAATTGGGCGTAAAGAGGGCAGGCGGCCTTGAGGGTCTGTGGTAAGCCCGGCTTAACTTCAGTAAACCATAGAAACCAGGCAGCTAGAGTGCAGGAGAGGATCGTGGAGATTCATGCGCGCTTGGTAAATGCGTAATGAATATATGGAGGAACACCAGTGGCGAGAGAACTGACGATCTGGCCTGCAACTGACGCTCAGTCAGCGTGAAAGAACGGCCAGTTAGATACCTAGTAGTCCACGCCGTAAACGATGAGTACTAAGTGTTGGATGTCAAAGTTCTGCAGTTAACGCAATAAGTACTCCGCCTGGGCGATAGTATTACGTTCGCAAGAATGGGGAAACTCAAAGGAATTGACGGGGGCCCGCACAAGCGGTGGAGCATGGTTTTAATTCAAACGCGCGAGAAAAAGGAACCGCCTGGAGTCTTGACATACTCATAAAGGCTCCCAGAGATGGAGATGGCTATATGAGATACAGGTGGTGCATGGTTGTCGTCAGCTCGTGTCGTGAGATGTTGAGTTAGGAACACTTGGCGGGCGCAACCCTTATCGTTAGTTACCACCATCATTAGTTGGGGACTCTGGCGAGACTGCCAGTGACAAGCTGGAGGAAGGCGGGATGACGTCAAATCATCGCCCCCCTTATGACCTGGGCTACGTGCTACAATGGATGGTGCAGAGGAAGCGAAGCGCGAGGTGAAACAAAACCCGCCGCGCCATTCTCAGTTCGGATTGTAGTCTGCAACTCGGCTACATGGCGGGGATTCCGTCGCTGTGAAATCGCGAATCGGCATGTCGCGAGTGGGCCGTTCTCGGGCCTTGTACACCGCCCGTCACCACGAGGTTGACCAGCAGAGGCGGTGGCTAACCGCAAGGAAGGAGCTGTCTAAGGTGGGATTGATGATGATTGGGGTGAAGTCGTAACGGGTAACCGG
+
20225('++(,0.+,(..,,)*'*++(*3-5/08<//877//+,'%(1022&.)&)53/29/3+&+*./2.*,.-('&+.9<:.3:012/14+'%(%*/00372//1150/6<9999,'''(%()'04/+1,3-/6(.$,1),-70-*03,//;3-2.3*+/.).,+/.-&(%))20,/-,,-3-&*),))'&'%%(&,*'*)(+1-,.//+.()),*()/(%(*),.2)))))**0***5353/2.-2/0644.9.,-1%-&%,'')/.5409,((.)(**.427*+%(%%$.1/-+)&*--,''&)$$&&&)(0)*1.8+,-.5'384551294,3&',31-1*+%(%*'*)*+*+,17//0'6-.*'(7*42841-'$&'(-/.01',(*&(*0-)(7332/121/.(/0.26765.1)(&)'')-*,.//33343+0)0*2/112+)-./02223751*,,*/$*((&*&'%(&'())0&+.1*3-&(())**-4*-467478;;,,,,+($'%&&)((('19+836/12.7744841/6/2252511349772/-+,,0,+.-22,%#(%%%%%)**),-1:5...,(*3..%)((/,,98./++)(+,3-45/-73*/-*&(*.,./533830'**-32.476*--/0+(,&'#%%'))'1070()+-+.*%&&'&''),,14014/.)*),)++3-.655/)'((++,6+0,*,-'66688686/6/079(-*0,5222./.008-/0200(,,-6.,-375945356-2-''0.8.**-+)%$%$0'(**&'(.,*194,50116-:--.:3--()+004*,1(*,-'.9724741'/.)*,./8889211/0--)&&&..+)+*.+0-+.0/88897.,16--0053++(+*,).335.(.7),7/1../)*1994/2/-00/1676772-)1),+)*))+*,'*()**)++4).0:<,9:(&(-)++/605:347+,/23+5-.8,--575113/,/14+&)'(++1.)'($&+&/+&#$&'+,--(&+++,0-010966'411154644/%&'*'%&'((1,12-012-1+%$%'*-657;73)*&%%$%&&&'+((&&%$$'$''(-+(.-220'(')&%&**&*&&&(%((((,/)-))(*)230531/,+*++&0.&+)(*--2225(.(&&&(),/85:1.
@1706e6a2-1b6f-4a79-bb46-4041d76be3ce ch=286 read=157300 start_time=2019-12-13T12:14:51Z barcode=BC01 runid=2c9cf7bc05858273f10e7d7ec552fc0bd742dc3e
CTCCTGCAGGGAGGCAGCAGTAGGAATTTTTCGGCAATGGGGAAACCCTGACCGAGCAACGCCATGACGTGAAGGAAGAAGGTTTTCCGGATTGTAAACTTCTGTTATAAGGAAGAACGGCGGCTACGAAATGGTAGCTGAGTGACGGTACTTTATTAAGCCACGGCTACAACTACGTGCCAGCAGCCGCGGTATGCGTAGGTGGCAAGCGTTATCGATTATTGGGCGTAAAGAGGGCAGGCGGCGGCAAGGGTCTGTGGTGAAAGCCTGAAGCTTAACTTCAGTAAGCCATAGAAACCAGGCAGCTAGAGTGCGGGAGAATCGTGGAATTCCATGTGTAGCGGTGAGAGTAACGTAGATATGGAGGAACACACCGGTGGCGAAGGCGACGATCTGGCCTGCAACTGACCTCAGTCGAAAGCGTGGGGAGCAAATAAGTTAGATACCTAGTGAAGTCCACGCCGTAAACGATGAGTGCTAAGTGTTGGATGTCAAAGTTCAGTGCTGCGTTCCAGCATAATAAGTACTCCGCCGAGTAGTACGTTCGCAAGAATGAAACTCAAAGGGGAATTGACGATTGCACAAGCGGTGGAGCATGTGGTTTAATTCAGAAGCAACGCAGGGAACCTTGCAGTCTTGACATACTCATAAAGGCTCAGAGATGGAGAGATGGCTATATGAAGGATACAGGTGGTGCATGGTTGTCGTCAGCTCGTGTCTCGTGAGATGTTGGGTTAAGTCCCGCAACAGGCACCCAGCCCTTATCGTTAGTTACCATCATTAAGTTGGGGACTCTGGCGAGACTGCCAGTGACAAGCTGGAGGAAGGCGGGGATGACGTCAAATCATCATGCCTTATGACCTGGAAGCTACACACACTGCTACAATGGACGTTACAGAGAGGAAAGCGAAGCCGCGAGGTGAAGCAAAACCCATGAAACCATTCTCAGTTCGGATTGTAGTCTGCAACTCGACTACGCCAGAAGTTGGAGATGCTTTAATCGCGAATCAGCATGTCGCAGTGGAGCCGTTCTCCGGAGCCTTGTACACCGCCCGTCACACACGAGTTGATAACACCCGAAAGCCGAAGTGGCCTAACCGCAGGAAAGGCTATCTAAGGTGGGATTGATGATTGGGGTGAAGTCGTAACAAAAGGTAACCGG
+
-.142(0%*1/),,,,-*+%+&*(.*29;;1028./6/32.(',-043/0399,+**,10+07*+*''(),/2-0-/&,)/)34..*)1/+2-+-:4**5-420&,+//3(1+,*055-8.4//.6)'&,,,+34+('&&'(+*(.&**+))')),2-)%)(%')0*(&$-,-/0348894.-,(',/,--).0*&.01,.,+6:6/0.///900,+)/*,2.99:87539+'%,0,,)+((+83&22.&1/900.022474387//*%(+*'(+*,'(),(')+12-9;81/*+21,21384.000/.-//14,5++&&&,-453.2-0-5925534*+++/.))*%'#&(')+40/**&)*.(+-(-+),)-3'.)+'(%',(+549....-*-(('$'*-12210-.-.,2.8).20*-/9:4/))*-::;43,/.4+(,,-29(())$''%'%&',,2:88;<;7/+.*)''&0452(*(,2/5/.(--/6-'+<:427-0++*),-)&'*,,.18220.13562*&)%'$(,)&(&()456+-+((-3149<:57-68(-+,*,+2,-,%&$&&&((***)+-734****,.++-.2:4-4091+**,%(($'&-&((')*-2.0*-'(()*/,,.&''),-&&/4/-2./2&'(,+:90,++*...82210,0001-.,..7-5-,775.----21501344,&()*677554)('&'),335781:.9-/.--61))--21+-00(2((((..**5/332540+0.,-<7875858.,+9.8:-2476*))'&&-.566788686749;.2326(('''-0+-26,55589865422++,4650*/-*)'(/(24.1.'%')*00+.(+'*#&+,,.41/1+'%'-*$%)(%($)*+2,('(/-+3:32,&+(),17,..85-/'&#&%*/*26514(*)&*099-5*100014876*2,(-02+)((&*)**,%)()/:61+&()$$&((,3-/.442801)/1+0/12*+$*,-/%'12,,3224'4-)+1/+/(+*/03941:1120(.(+*,*(+,/**)/))(01))(,'#+/)&&),0.4-+/223,22-).+$)**+25.+*+-10+66,.4+--/.-4).32+-.-+-./76'307,'/+/0:686,
@10b28527-16ff-4d48-8f2a-a2f6072ec998 ch=381 read=150200 start_time=2019-12-13T12:14:40Z barcode=BC01 runid=2c9cf7bc05858273f10e7d7ec552fc0bd742dc3e
CCGGTTACCTTGTTACGACTTCACCCCAGTCTGAATCACAAAGTGGTAAGCGCCACTCTCCAGAAGGTTAAGCTACCTACTTCTTTTCACCAGCCCACTCCCCATGGTGTGACGGGCGGGTGTGTACAAGGCCCAGGAGACGTATTCACCGTGGCATTCTGATCCACGATTACTAGCGATTCCGACTTCACCATGGATCGAGTTGCAGACTCAATCGGACTACGACGCACTTTATGAGGTCCGCTTGCTCTCGCAGTCGCTTCTCTTTGTACGCCATTTAGCCTTGGCACGTGTGTAGCCCTGGTCGTAAGGGCCATGATGACTTGACGTCATCCCCACCTTCCTCCAGTTTATCACTGGCAGTCTCCTTTGAGTTCCGGCCGGACCGCTTCAAGCGGCAAAGGGATAAAGAGGTTTAGCGCTCGATTTGCGGGACTTAATAGCGAAATTTCGCAACACGAGCTGAAGAGCGGCAGCCATTACGGCACCCTGTCTCACGGTTCCCGAAGGCACATTCTCATCTCTGAAAACTTCCGTGGATGTCAAGACCAGGTAAGGTTCTTCGCGTTGCATCGAATTAAACCACATGCTCCACCGCTTGTGCGGGCCCCGTCAATTCATTTGAGTTTTAACCTTGCGGCCGTACTCCCCAGGCGGTCGACTTAACGCGTTAGCTCCGGAAGCCACGCCTCAAGGGCACCTCCCAGAAGTCGACATCGTTTACGGCGTGGACTACCAGGGTATCTAATCCTGTTTGCTCCCCACGCTTTCGCTGGTATCGATCTTCGTCAGGGGCCGCCTCGCCACCAGTATTCCTCCAGATCTCTGCATTTCCGCGCTACCTGGAATTCTACCCTCTACGAGACTCAAGCTTGCCAGTATCAGATGCGGTTTCCCCAGGTTGGGCCCGGGGATTTCACATCTGACCAACAAACCGCCTGCGTGCTTTACGCCCAGTAATTCCGATTAACGCTTGCACCCTCCATTATTACCGCGGCTGCTGGCGCAGGTTAGCCGGTGCTTCTTCTGCGGGTAACGTCAATGAGCAAGGTATTAACTGCTCCTTCCTCCCTGAAGTACTTTACAACCCGAGGCTTCTTCGCCGCGGCGCATGGCTGCATCGGGCTTGCGCCATTGTGCAATATTCCCCACTGCACCTCCCGTAGG
+
76493905170.38-10,3252+278../0/++*5665567-),*++..+,-.8&))-(,)'&1(04.836'3327:635694774-*(+(*',31')+.:7,,:917232796;;../''*542365:*806*$0)'',,+0*/*():.:;4:3238722236*%(,-2520/'..//44422376:/-,//21.+,-554,*(($,%,.0-7.2072754544624+007845644644.-0/8-.-/.2&*%''+/1252:/39+&$$&(/6238*&&&$$%(*/-..-2363000:,-6;;9484*,8838/3,**)(()+--45667909;6+173;88655234<3002)(/&*++/056845;10..340.).1.8854)%'+(()(-/,-1,0*),5.336()$,')-'&')')*,4)80)(-&00,14220')()$&&'*2),$+)+*)*''-/..,(&&+**.-,')'((%$((-,,24*%()*,/-0079844++/6-50.65752363770.)),..((*2,/097;:95/5,0134<389232'/);//;95:94;22111%/)/./938600202229.-3/33294645/1.075,(.02:5<728;:5+-077/,/+&'&'',016110//.;97$(/),,-,63.13-+'&%&+'**/0123/0/-292310634(/,76+*,))1/'(&('**2299799547;+-+70008:653049/52.+-/32.1/18929=4+001:97),-+59,-(-(**&&((('123<:77:/349036+*&'--56-1,'++*;<8--/')*+++&%%$'%(,,,'(*((.$%&&*,/,1/05-780*6/$)),32558,3(/5//7;&*)),:58:;79)817.2''&)-.*/,',6,*,01+(,57-+...2,+)0).-.071-4*,5-4813/-/2..53450+.06;6;51/03448443640.,/5-096(6*+4204:8321./2865,*&*$311.-,4/.9+**/,::<99561;://:966/3.,.'(032+1/+/*1&&.%)*2:*864+3-,%(&%')**-.0+-.505*&%&%%'0,6;2$&&%'17.'(&,+8000:79:*984481319:+.8+.07/9///2489/()('($'&(27+*2+,*
@1d728eba-ddbb-4e0e-8cae-138201d80d4d ch=76 read=104225 start_time=2019-12-13T12:14:34Z barcode=BC01 runid=2c9cf7bc05858273f10e7d7ec552fc0bd742dc3e
CGGTTACCTTGTTACGACTTCACCCAATCATCAATCCCACCTGTAGACAGCTCCTTCCCTTGCGGTTAGGCCACCGGCTTCAGGTGTTATCAACTCTCGTGGTGTGACGGGCGGTGTGTACAGGCCGAGAACGTATTCACCGCGACATGCTGATTCGCGATTACTAGCGATTCCAACTTCGTAGCCAGTCGAGTTGCAGACTACAATCCGAACTGAGAATGGTTTTATGGGTTTGCTTCACCTCGCGGCTTCGCTTCCCTCTGCACCATCCATTTAGCACGTGTGTAGCCCAGGTCATAAGGGGCATGATGGTTATTGTCATCCCCGCCTTCCTCCAGCTTGTCACTGGCAGTCTCGCTAGAGTCAGCAATGATGGTAGCTAACGATAGGGTTGCGCTCGTTGCGGGACTTAACCCAGCATCTCACGACACGAGAGCTGAGAAAGCAGCCATGCACCACCTGTATCTCCTTATAGCTATCTCTCCATCTGGAGCCTTTATGAGTATGTCAAGACCTGGTAAAGGTTCTTCGCGTTGCTTCAGATTAAACTTCACATGCTCCACCGCTTGTGCGGGCCCCGTCAATTCCTTTGTAAGTTTCATTCTTGCGAACGATACTACTCCAGGCGGAGTACTTATTGCGTTAACTGCAGCACTGAACTTTGACATCAACACTTAGTACTCATCGTTTACGGCGTGGATTCTAAGGGGTATCTAATCCTATTTGCTCCCCACGCTTTCCGGGACTGAGCGTCAGTTGCAGGCCAGATCGTCGCCAACCTTCGCCACTGGTGTTCCTCCATATATCTACGCATTTCACCTTTACACGCCGTCCACGATCCTCTCCTGCACTCTAGCTGCCTGGTTTCTATGAAACACTGAAGTTAAGCTGGGCTTTCACCACAGACCCTTGCTGCCGCCTGCTCCTCTTTACGCCCAATAATTCCGGATAACGCTTGCCACCTACGTATTACCGCGGCTGCTGTTTGTAATGATTAGCCGTGGCTTTAATAAAGTACCGTCACTCGGCTACCATTTCCTGTAGCCGCCGTTCAGCTACGCTTTATAACAGAAGTTTACAATCCGAAAACCCTTTTCCTTCACGCAGCGTTGCTCGGTCGGGGTTTCCCCCATTACTTGAAAATTCCCTACTGCTGCCTCCGTAGGAG
+
9%0.7)-224./3//248:<955:-.-2358242.49+*/,))1,020*+,,-556/2(++,-6;39+1+51.15,/+.06%,4451:21/1---.+./1231744465:52').&*)-0324987+$'',.4898<7443..-.93;9:82004../7181/-++,,-,731-2.-080%.&$$$&(4585418122::998:2;11.)+21,)+)/8665/987-24;7158((*8146947/-/0/391-.212;301//.)/428753.0'&&+,11012/,,)12*).443430+-39220***)'(,+#$'&,-173:;7*067;77564./-/1016012.00-153,4//7+,--*-&$),7.../..*'')*03.//0/-',+9-//65787;30161-'''($1*'*&.0220/(*,010-*&*%)).)(%(()'(.'/957.--2++1,61110145,3-02277769100.1:655332-.0/+34-0/(**,65691)+.37/2/-61(.4188:<;8:81701197-,+-%%'&'(+)((*./1220,00/017+.78-3*23/*/06194345-:8.'/+*+;3658:158,/-),-+&)*.+**(/**1::**,&-)),/-0500/1321248:100+05592/32)*,0250,.+,.-4,.-,,./28//.94++*/+-0+1&*%'())+03*..,-++0/5'*'78)(/0-980,0.-09/0,3;8-+)'*06787'(2,*+*++,(',444476+'*$$&()1016;889:;889821..56766063867463.:9-+0&&3)*,+2-,.//1/&'')*551218654/*,--..-./126.047;;43230&&%((+*/,*(2-4,%**5:996;81024./--00;170--.-/2395434146--2:6/64.4/.1.4;:14*3*00,)-%%&&$%#&2+43503/3502948282114*)&)%('+*,-&+,--51.20/-.,0*1.09.,-008//0*135/2-.(,1+-;9022-('(-1358651+%%(*,/,+13++,3*(**.-+.67,*,,-11./46,.4&(()+/6.7,%+()'+,+3.--660:32%/,'3:-.89:4(,+$&%#(099302,5-'&+,,12343,1:01660*)
@eb1cfb54-63d5-41a2-ac90-ef892b4066d1 ch=385 read=54707 start_time=2019-12-13T12:14:11Z barcode=BC01 runid=2c9cf7bc05858273f10e7d7ec552fc0bd742dc3e
CCGTTTGCTTATTTACGACTTCACCCCAGTCATCACAAAGTGCAGCGCCGTTAAGCTGCACCTGCTTCTTTGCAACCCACTCCCCATGGCGTGACGGGCGGTGTGTGCAAGGCCGGGAACAGTATTCACCGTGGCATTCTGATCCACGATTACTAGCGATTCCGACTTCATGGAGTCGAGTTGCAGACTCAATCAGTTCTGACGCACTTTATGAGGTCCGCTTGCTCTCATGAGTCGCTTCTCTTTGTATATACATTGTAGCGTGTGTAGCCCTGGTCGTAGGGCCATGATGACTTGACGTCATCCCCACCTTCCTCCGGTTGTCACTGGCAGTCTCCTTTGAGTTCCCGGCCGGACCGCTGGCAGCAAAGGATAAAGGGTTGCGCTCGTTGCGGGACCAGCAACATTTCACAACACGAATGACGGTATTTGCTTCCTATCTCCGGTTCCCGAAGGCATTCTCATCTCCTGAAAACTTCCGTGGATGTCGAGACCAGGTGGAGTTCTTCGCGTTACATCGAATTAAAACCACATGCTCCACCGCTTGTGCAGGCCCCGTCGAATTCATTTGAGTTTAACCTTGCGGCCGTACTCCCCAGGCCGGTCGACTTAACGCGTTAGCTCCGGAAGCCACGCCTCAAGGGCACAACCTCCAAGTCGGCATCGTTGCGGCGTGGACTACCAGGGTGTATCTAATCCTGTTTGCTCCCACGCTTTCGCTTTGTCGTCTTCGTCAGGGCCGCCTTCATACCGGTATTCCTCGAATCTCTACGCATTTCACCGCTACCTGGAATTCCTACCCCTCTGCGAGACTCCATTGCCAGTATCGGGTAGAAGTTCAGGAGTTGGGCCAGAGGTTCACATCTGACTTAACAAACCGCCTGCGTGCGCTTTACGCCCAATCAGATTCCGATTAACGCTTGCACCCTCCGTATTACCGCGGCTGCTGGCACGGAGTTAGCCGGTGCTTCTTCTGCGGGTAACGTCAGTGAGCAAAGGTATTAGCTACTCCCTTCTCCCGCTGAAAGTGCTGCAACCCGAAGGCCTTCTTCATGCACGCTGGCATGGCTGCATCCGGGCTTGCGCCCATTGTGCAATATTCCCCACTGCACCGCTCCCGTAG
+
-+*-,($')-(-88.02/009,(-()'(*:6-/)),17-,*'#&&*,6/,-01)()(&.+.3,$)/2068/*//+0/,(++2791/26;776789557/211.*''#$(,/.12%2-5+1&'+-05/./63:6:545941..00,*+,002..0(12218;641+01534/0.(*,+**0/400/05374,70,$&-/,-12222+.2:8451/+0//,++-+**)+,-$%((/,30338351/74/14.%)$&&2*%$&(*'+/41,,(.4+(-89:00./5745//-',()((*,179881.4-*+*024539,.3(1.5%.,+-,...-5543/%&-'+(--8/5/)1.2/868936227*+%(+/-)1)748(-/-,8)-)+,0./701/:2.(%%$('(+/-97,'&(%&%'&()().()$%$('&#',/((*2481.1(/.8693,.2-)(&'*/.0.-,&*(*')56613788029884+..%+*-//+'&&%('-481270.0/*2$(*./))-1-3;:2/.)--7/0,,6-.1-,5--/44%3-264*').'1(6+002<.,,34:9191020-.+516..-/,99:.0132),,381//.4*5+,,41-')*,13/5,5'-3/0038620+),+*'-+3-846+92126.)0/05354'*(-,,/3:477/13,**)(*66420.3034555<5+1-1:2)/--.:2/)&%$%%%%%(228645('+.,:9-,2*/,$%%**,*)*89320+&')*+6642323,3:7*+/4+/(&)'&*+...-/()&36/)())%*)&31240%*),+-7)/1/0626,+,&(()245+0-)+,4,-527-,(-+07-*---.0/-+1+2+0(*+*-)+0'+.0-,,)*107-/*41)(&(%%$&0*.())./,+(%#%%%'*-33/081432:13734273448/7*'&+)0%(.-+-25%54./1:14:2228074//541/+$''($'//2)0+1,2*&#(,'+,91+)++,72.).,/-70-,((/$)-&0/))+,-.012956:.-)$&%&&'&+)*(+*3.-*,*)-''*'+0002-87-,49.21122/03:/610%)*),#&&#%'+'').'-
@08089b6c-0df6-4499-976c-20e357949f8f ch=346 read=79212 start_time=2019-12-13T12:14:08Z barcode=BC01 runid=2c9cf7bc05858273f10e7d7ec552fc0bd742dc3e
CTCCCTACGGGGGCAGCAGTAAATTTTTCGGCAATGGAAACCCTGACCGAGCAACGCCGCGTGAAGGAAGAAGGTTTTCGGATTATGAAACTTCTGTTATAAGGAAGAACTGGCAGCTACAGGAAATGAGTAGCCAGTGACAATGCCTTATTAAGAAAGCCACGGCTAACTACGTGCCAGCAGCCGCGCGGTATGCGTAGGTGGCAAGCGTTATCAGGAATTATTGGGCGTAAAGAGGGAGCAGGCGGCAGCAGGGTCTGTGGTGAAAGCCTGAAGCTTAACTGGTAAAGCCATAGAAACCAGGCAGCTAGAGTGCAGGAGGATCGTGGAATTCCATGTGTAGCGGTGAAATGCGTAGATATGGAGAAGACACCAGTGGCGAAGGCGACGATCTGGCCTGCAACTGACCTTTCAGTCGAAAGCGTAAGGGGAGCAAATAGGATTAAGATACCCTATTAGTCCACGCCGTAAACGATGAGTACTAAGTGTTGGATGTCAGTTCAGTGCTGCAGTTAACGCAATAAGTACTCCGCCTGAGTAGTACGTTCGCAAGAATGAAACTCAAAGGAATTGACGAAAGGGGCCCGCACAAGCGGTGGAGCATGTGGTTTTAATTCAGAAGCAACGCGAAGAACCTTGAGTCTTGACATACTCATAAAAAAGGCTCAGAGATGGAGAGATAGCTATATGAGATACAGGTGGTGCATGGTTGTCGTCAGCTCGTGTCGTGAATGTTGGAGTTAAAGTCCCGCAACAGAGCGCAACCCTTATCGTTAGTTACCATCATTAAGTTGGGGACTCTAGCGAGACTGCCAGTGACTGGCGGAGGAGGAAGGCAGGGATGACGTCAAATCATCGTATATGACCTGGGCTACACGTGCTACAATGGATGGTGCAGAGGAAGCGAAGCCGCGAGGTGAAACAAAACCCATAAAACCATTCTCGGTTCGAGGATTGTAGTCTGCAACTCGACTACATGAAGTTGGAATCGCTAGTAATCGCGAATCGAAAAGGCATGTCGCGGTGAATACGTTCTCGGGCCTTGTACACACCGCCCGTCACACCACGAGTTATTAACACCCGAAGCCGGTGGCTAACCGCAGGAAGGAGCTGTCTAAGGTGGGATTGATGATTGGGGTGAAGTCGTAACAGGTAACCGG
+
*)40++*0,2--/+-66)10/'*&+9<20/28,,/0-.4-0<410/3++,+,028569559,,+%)//,)-)-82;9625:125(.%00&-.747/6/..25)0+3''..&.*/'02/+-*(&-++-1,-,+/14&,,/14'&)%&$&$&1,.($()()-2'*,0.,0.**.//13584100/0+'('&'%+()*2116050/70484563:3/4&)+&'-//.6/8775359/(*.3-*./0295(32101'.73123978:9/183-3966)1*),*1(&('0,3;)(:9883,.1-+'',0+.---*+&)()*$.2.-.-052423,2-;.833110/+..-4/.,67//4:86576110..)'&&++-14556382.-2*//:83321,(3,4,:8::20///.$$'(+),-4'+05-.3/-',-61*,./<--'/-(7+.))),%/5)**-5*//54%+&''')+211/-./.351566.-.1764.--'&%(,15977::98996537261014:42,&+)+-17.2782-*+&+..359:84531.1233/54.087<,/.).-7/774,.&&)+()-.*-.3032206120.//151.03/5;117/-*%''/&*-&.$&(*7).0/'(&&'24/5./.73300/1156:87-*-4001))%,%/..++*'-33021233442044344.6/1:98989./26015467,,.//89899-3-,2141;,*%'6-/'*&',4+*1-'+'),/238608:-+3/55.4/(+/./2:68877;8719169<103,/1(&&()-13513++$.'&$%((&(,(,*(,*,..2-%57.76457678:;0/0882'('.+,.78:+-.+-,02+,''+88434415;9:96762,*&+)%&',')+(,;342,'%0)+5,+//--,/.$''08/9877;7780-2+&+(*()+-*++/23876/0-./--.40/02024//5332768752-/..3//,-33957/.1.().-67658/00;98380)((/1/.412,)(),+..1..*2621:1./0//019/2/'-+2*,0313&4')*,0-./.-+*,,/-.04-203-1.*('*,,---,/4,3-/::3/1,--/,3,136/..-/,/0446-+&*+0367677
@c3da9747-461c-404f-9a0f-df9f3974fc2a ch=148 read=93501 start_time=2019-12-13T12:13:57Z barcode=BC01 runid=2c9cf7bc05858273f10e7d7ec552fc0bd742dc3e
CTGGTATACTTCGTTCCGTGGGTGCATATTGCTGGTGCTGAAGAAAGTTGTGTCCAGTGTCTTTACAATGTTAACCTTCTGTGGTGCCCCAATCTTCCTCCTGGGGAGGCAGCAGTGGGGAATATTGCACAATGGGCGCAAGCCCTGATGCACCTGGCATGCCGCATTAATATGAAAGGCTAGCTGGTTTGCATGGCAAAAGTACTTTCAGGAAGGGTAAGGTCTGGCACCTTTAACCATTGACGTTACCCGCAGAAGAAACACCGGCTAACTCCGTGCCAGCAGCCGCGGTAATACGGAGGATGCAAGCGTTAATCAGGAATTACTGGGCGTAAAGCGCACGCGAAGGCGGTTTTGTTAAGTCAGATGTGAAATCCCGGGCTCAACCTGGAATCTGATACTGGCAAGCGGAGTCATCGTAGAAGAGGTAAAATTCCAGGTGTAGGTAAAATGCGTAGAGATCTGGAGAATACCGGTGGCAAGGCGGCCCCTGGACGAACTGACGCTCAGGTGCGGCGTGGGGAGCAAACAGGATTAGATACCTGGTAGTCCCGCATAAACGATATCGGCTTGGAGGTTGTACTTTACCAGGGGCGTGGCTTCCGGGGCTAACGCGTTAAAGTCGACCGCCTGGGGAGTACGGCCGCAGGTTAAAACTCAAATGAATTGACGGGGGGGCCTGAAGCGGTGGAGCATTAATAGTTTAATTCGATGCAACGCGAAGAACCTTACCTGGTCGCCCGGCATCACGGGAAGTTTTCAGGAGATGAGAATGTGCAGCTTCGGGAACCGTGAGACAGGTGCTGCATGGCTGTCGTCGGCTCGTGTGAAATGTTGGTTAAGTCCTGGCAGGCGCAGCCAGCAATCCTTTGTTGCCTTGGTCCGGCCGGGAACTCAAGGAGACTGCCAGTGATAAACTGGAGGAAGGTAGGGATGACGTCAAGTCATCATGGCCCTTGACAGGGCTACACGTGCTACAATGGCGCATACAAAGAAACGACCTCGCGAGCAAGCGGACCTCATAAAGTGCGTCGTAGTCCGGATTAAGATCTGCAACTCGACTCATGAAGTCGGAATCGCTAGTAATCGTGGATGAATGCCACGGTAGATACGTTCCAGGCGCCTTGTACACCGCCCGTCACACCATGGGAATTGGGTTGCAAAAGTAGGTAACAACCTTCGGGGGGCGCTTACCACTTTGTGATTCATGACTGGGGTGAAGTCGTAACAAGGTAACCG
+
"&(,-,/%*,42+2('#$&%*%'$$$%%''$*/*/0133465*+..*//**(),*'++.03281)*)/-',,.+-(,/,,.'&'%$%$'%+)'$)*'**.,*(,3)&(&&&$$%*+*,0'----7.,*,,.0**23+)-+/)-2+,+)/%)$'&$##$&.(0)))$+(*+)++%',''&-)&+**/,(+&$%#%(-+)35.-213491&&''''&($&$&&&*&&'((,.+-.'(%*(*/3205.4,,05(%0&&,)&+0-+8620/-+1.*+..'/-1-+,,*024./+,,1/.0680-,+$(%((2*--9,4+//'+,(--4/76:;3522590,--,)*'('()*0.21998*'+1-*(,1+1663,%+1*(34.'25699395:113*1023444--++,*/*')()&(*0(,*'($%*''%*('&*,1+//((-**'%%''&))'%%&2-1()+*..226,**&)'()2+--2+((-(+/%+22-'%+())2.-++,,47789*4/..0+*)*,,0/&)'-8;5:,..'4*(%1+-4912232227/&%'%$*)410--%,,')%#$***,00:65.,/,)$&$%)*4-0155:2140+/68.64452//,+4.7-,++/01779;5374('&))))0*-&)&*%*.1::842129**)(,.5-.0),1683(*)&&(&).-0125+,,,*+,+*&638/./1610/0-33*1+()*)''+***+(+((()))'((%&$%(20()'2-.0-.66-0-.''')%&*--4000.2*))&'*)043-1.**533262799:9934.3,4-,.44377'5331--%*')-4/-19/3+9490+.%#%%&''/*+/-%*'%%()+,--+73*..-4-*+,010-152628844*&(('(-).141.4)'(*,,2351112/-*+,2/43)036.1124743)-*-48:9586+6/'$%*-3)/0,*+&)%'(5573,+).*-6967665295'%),+'(+0-.1-**)((.1),'5,0-1350690-166575356128(*1+,-+0(*.*%(),),-6,(212,,(-++,3)5+747453%'(.4.1++,)())/,*&++(**,,(%3.,0,8+0'(362&&%''$&&((28/::,.52(-*.2)-*1-*&*%*,/46012:0)''*..*+())2/3486,5/0-)*()**+/6,557833468:6..0/2440.&(*-0-./-011522+*%++-0*
@fd603fbc-3503-41f7-8c5b-d4d5e7cec27c ch=452 read=70207 start_time=2019-12-13T12:13:49Z barcode=BC01 runid=2c9cf7bc05858273f10e7d7ec552fc0bd742dc3e
CCCGGTTACTGCTGATACGACTTCACCCCAGTCATGAATCACAAAGTGGTAAGCGCCACTCCCGAAGGTTAAGCTACCTACTTCTTTTGCAACCCACTCCCATGGTGTGACGGGCGGTGTGTACAAAGGCCGGGAACGTATTCACCGTGGCATTCTGATCCACGATTACTAGCGATTCCGACTTCATGGAGTCGAGTTGCAGACTCCGGACTACGGCGCGCGCTATGAGGAGTCCGCTTGCTCTCGCGGTTGGCTTCTCCTTGTATGCGCCATTGTAGCACGTGTGTAGCCCTGGTCGTAAGGGCCATGATGACTTGACGTCATCACATCACTCCAGTTTATCATGGCAGTCTCCTTTGAGTTCCGGCCGGACCGCTGGCAACCAAAGGATGGGGTTGCGCTCGTTGCGGGACTTAACCAACATTTCACAACACGAGCTGACGACAGCCATGCAGCACCTGTCCACGGTTCCCGAAGGCCACATTCTCATCTCTGAAAACTTCCGTGGATGTCAAGGCCAGGTAAGGTTCTTCGCGTTACATCAGATTAAACCACATGCTCCACCGCTTGTGCGGGCCCGATTCATTTTGAGTTTTTTTAACCTTGCAGCCGTACTCCCCAGGCGGTCGACAACGCGTTAATCCGGAAGCCACGCCTCAAGGGGCACAACCTCAAGTCGACATCGTTTACGGCGTGGACTACCAGGGTATCTAATCCTGTTTGCTCCCCACGCTTTCCTTTTATGAGCGTCAGTCTTCGTCAGGGGCCGCCTTCGCCACCGGTATTCCTCCAGATCTCTACGCATTTCACCGCTACACCTGGAATTCTACCCCCCTCTACAGAGACTCAAGCTTGCCAATTATCAGATGCAGTTCCCGGAACAGGCCGAGTTTCACATCTGGTAACAAACCGCCTGCGTGCGCTTGCGCCCAGTAATTCCGATTAACGCTTGCCTCCGTATTACCGTGGCTGCTGGCACGGAGTTAGCCAGTGCTTCTTCTGCGGGTAACGTCAATGAGCCAAGGTATTAACTTTGCTCCTTCCTCCCGCTGAAGTGCTTTAACCCGAGGCCTTCTTCACTTTTACGCGGCATGGCTGCATCAGGCTTGCGCCCATTGTGCAATATTCCCCTGCTGCTTGCTCCGTAGG
+
81',+2,+)"$%,*'*&'+,26;7/3+-),-74+1,+8871/23*(,,7/0612349),--0.,/6,9275-,-.557-'-36717;/-/3'.4.')+890-55462/,+6')3511-//11.-54)5)8*++(3-/99425114;9:49646=571002(&*++/103..,,*(,7-.++.2326795*+,,,-4,://.79946/41.-*,-1),))&'$&**,3+.+$(*,0/13903563867./(3'&&(+(++06/.-+-)**49-4-*()**(+++-.../01;1+/--.582/)7980)/,/0/.2/5023468904(+'()%(+1()+472-86/.-31/0125854952,/013'').*10152****91-//'35-4152*)46-:04*+/9849//.8877242.0.'/2/2822)*,.-//,,+-/102.%&'*-919:6122128355,-)*-8:;072+,41/3+),56;6.133321/&(*6503628456<;5.12*4+82;185327)6.<68;-/2/31+.102''+4+5;8601./957769568.*.,(+0557,12(&'1+2./7:.273:344;0-2727.5//+079*/23.0310*/-6*1/4.00+6++,0/00++)0+3+9./92458;893,,/8+51/606/10)-),145739:17;,'(+-/068;7.+%+*,/,)1+-.6/6-//..19/*,.1::5)-,,*823)((&%%(%&%32,***+.3;5168+150..514:6;8358048)8001:67.5())000076+2/0'03;068:5794/-.2-.-1+216568+8:94/3223))*+..7748*,1,&36(&,))+9101102989/5+)(0+0,(/.11)%+'4-1,.-/0,+$&):46:92:105../4240-'*(#&*+-)*,125;<9834372--,,-.*02*/5-3-01/5:::0<111642.+')(.&'8,,,2:/67.069599:55530&'(-537627222-5)6.&&+%+'*(+./+&+,6:3<870931)/-/-.'*'--/*'**1-&%2)786987<8+.-89/,035.81011://-436;+5967:373:;/,36/(&&)%%&+*-./,,+,*'('&%(*75/2/2(
@efb050f1-fb96-4ca0-aeb2-7e7e74c3aeca ch=366 read=138190 start_time=2019-12-13T12:13:35Z barcode=BC01 runid=2c9cf7bc05858273f10e7d7ec552fc0bd742dc3e
CGATCACCGTGGTAGCGCCACTCCCGAAGGTTAAGCTACCTCGCTGGCGCACGACCCACTCCCCACATGGTGTGACGGGCGGTGTGTACAAGCCGGGCGTATTCACCGTGGCATTCTGATCCACGATTACTGGCGTTCAGCTTCATGGGATCGGTTGAGACTCAATCAGTTCGGCCCGCACTTTATAGGTCAACACTTGCTCTCGCCAGTGCTTCTCTGGCATGCGCCATTTATAGCACGATGTATTATAGCCCTGGTCATGGAGACCATGATGACGCCCGTCATCCCCACCTTCCTCCAGTTACTGGCAGTCTTGTAGGTTCCCGGCCGGACCGCTGGCAGCAAGGGATAAGGGTTGCGCGCTCGTTGCGGACTTGTGACATTTCACAGCACGGCTGACGACGGCCGTACAGCACTGTCTGCGGTTTGAAGGCATTCTATTAAACTTCCGTGGATGTAGAGACCAGGTAAGGTTCTTCGCGTTGCATCCGAATTAAACCACATGCTCCACCGCTTGTGCAGCAGGCCCGTCAATTCATTTTGAGTTTAACCTTGCAGCCCGTACTCCCCAGACGGTCGACTTAACGCGTGGCTTTCCAGGAAGCCACGCCTCAAAGGGCTACCAACCTCAAGTCGACATCGTTTACGGCGGCTGGACTACCAGGGTATCTAATCCTGTTTGCTCCCCGCTTCGCACTGACGTCCGTGTTTCAGCGTCCGGGAACGCCTTCGCCACCAGTATTCCTCCAGATCTCACGCATTTCCACCGCTACCTGGAACTCCACCCCCCCTCTACGAGGACTCTGAGCTTGCCGGTATCGGATGCAGTTCCCAGGTTGAGCCCGAAGGATTTCACATCACGGTAACAAGCCGCCACGTGCGCTGCGCCCAGTAATTCCGGGTGCTTGCTTTGCACCTCAGCATTACCGCGGCTGCTGGCGCAGGTTAGCCGGTGCTTCTTCTGCGGGTAACGTCAATGACGAAATTATTAACTGCCAGCACTCCAACAGAGAGCGCTTTAGCCAGGCCTTGTACCATACGCGGCGCTGGCTGCATCAGGCTTGCGCCCATTGTGCAATATTCCCCACTGCTTGCCTCCCGTAGGG
+
)&)(,&$#$$$(.&&'*/3%'(-83(((+-0412*-*'('%(&'.&('&'$%)&58.()(+,*)%($&&(*(..37/;:510+*-,./223/14-/*(%))*0.,-3/4383203-()+13*(+-1.6**'&%%'%+'&')-35++%*)(*)&*(($%%)617(7-5114.+)&-1)%&$(-1622%-.+.%%&(*-2.011/0()%'(('(&'%*,,+,*),&(*8:169(%((01*/--.'0%*(%&()+1+*.:98..*%&('+2'&&)(*''$''%&'014158,,083678,--++1+&,0*2/'04)$$&$%(/39/4(((+'/./::*,-31.'..21(6143-,,5-3/*+(*-156/2+)&(-)*%&%$$&)(*0.-+-,52..-.')-,.31./('(')&'%%'%&%#)(&'(*.)*$$'&(,-)).,'%%$$%$&-)%&%&'.*0+))%((,.2'.42/'*+*93224,217222681)((-/,199.:12.,+//8:,/5,-2,(&')%--+0(/)'%*,8:9;9/8::,1/.6;:/6/+%&&(&%'*)&4*,,/45+&-&)1879//-,.-1,)%%%&$%')(-(%)*)1),6-//0601/1),,)&%#'*+++1-/(0)-121213655:5+-+4/)/023:221&*&%+,*.+,--16278.113,),*5/-'%%-)-*-%,()$#&()$'($'('%#%&&'','2+&%'&(0*8646<060+19817/-*+&&%))(('(+(,,-9.00-11%%&&'('*/')(/-0*-/.*-+(&&%%)+'++.0-.$%$*0/,),0*24356&,-+*/),8832.+.4/9//018.)&(''$.5))*-,-0&&&',,6.3.'/)'(&$&*+13)'&#*-13+*./02490)'/&'$&&&()-.+%&$&)(,)'+&+&')0).00./3241,*(+(,1193447/75/017/474132)4,,1410/*,&&(%&%&&%)&&,(*&*,+.)$&)&()1)/'-)(*&%(*(&(($$%+)'*('$$$$#$'%#$#(%*)&%%#%-*2124266*24./3*-+-+(',,,-4579868040-*$'%$&&%(+-+.8.,+(+*(
@595e5db3-0152-4b3f-b30e-36f8033b1425 ch=253 read=184920 start_time=2019-12-13T12:13:36Z barcode=BC01 runid=2c9cf7bc05858273f10e7d7ec552fc0bd742dc3e
CTCACAAGGAGGCAGCAGTGGGAATATTGTGCACAATGGAAACTGATGCAGCAACGCCGCGTGGTGATGAAGGTTTTCGGGTCGTAAGCTCTGTCTTTTGGGAAGATAATGACGGTACAGGAGGAAGCCACGGCTAACTACGTGCCAGCAGCCGCGGTAATACGTAGGTGGCAGGCGTTATCCACTGGGCGTAAAGGGTATGAGCGGATGATTAAGTGGGATATGAAATACCCGGGCTCAACTTGGGTGCTGCATTCCAAACTGGTTATCTAGAGTGCAGGAGAGGAGAGTGGAATTCCTAGTGTAGCGGTGAAATGCGTAAGGGTGGGAAGAACGCAGTGGCGAAGGCGACTCTGGACCGTAACGACGCTGAGGGCTCGAAAGCGTGGGGAGCAAACAGGATTAAGATACCTGGTAGTCCACGCCGTAAACGTGGAGATACTGGGTGTGGGGTTTCAACACCTCCGTGCCGCCGCTAACGCATTAAGTATTCCGCCTGCAGGGTACGGTCGCAGATTAAAACTCAAAGGAATTGACGAGGACCCGCACAAGTAGCGGGCGTAATGAAGGACTTTACAATTCGAGCAGCGCGAAGAACCTTACCTACATGACATCCTTGCATTACTCTTAATCGAGAAATCCCTTCGGGGACAAGGTGACAGGTGATGCATGGTTGTCGTCAGCTCGTGTCGTGAGATGTTGGGTTAAGTCCGCAACGAGCGCAACTTGTCGTTACTACCATTAGGAGAAGTTGAGGACTCTAGCGAGACTGCCTGGGTTAACCAGGAGGAAGGTGGAGATGACGTCAAATCATCGCCCTTATGTGTAGAATTTACACGTGCTACAATGGCTGGTACAGAGAAGATGCAATACCGTGAGGTGGAGCCAAACTGGCTCCAGTCTCAGTTCAGTTGGCAGGCTGAAACTCGCCTGAAGCTGGGTTACTAGTAATCGCGAATCAGAATGTCGCGGTAGATACGTTCGGGTCTTGTACACACCGCCCGTCACACCATGAGAGTTGGCGATACCCGAAGTCCGTGAGCTAACCGCAAAGGAGAACAGCGGCCGAAGGGCCAGGGTCAGCGATTGGGGTGAAGTCGTAACAAGGGTAACCGAGGAGATAGAGCGACAGGCAGAATAGGTTAACACAAAGACACCGACGAAGCG
+
-./))**+-),.+044236395-550,0'+',%$$#$'($&%*$%%//36'61(-*-3.3361)*)*,***,21;99058)**569:+.//6680864)-2+(+(-*1)')%,.240-%-(())())-3,.1/-./0/.-0,+0193.1-16376/50//--,)))*//275))245597111(**766,*,..)22(&)+'&*/,45610)5..+-(5356*//29;5306/-1578804+*+)130+)6,,/222*5411250700041.,*,.03*5/-,)/.'(&(*303020-3))+50,,-*5.((**(+/0631&*,',&,.-3+/26)5)/06641/2.4063*(&&)8-*%&&*,.1274353,.2*/.6)**(',.1/+/,(*+14*+,47,2/+)&(*-78//5/))*.+*+.2:6729-/.01-)((),/.',*,)4,67+-0*/0&/--))-124442-051777:1///2;60-/17:87--+('$'(''*+-2;-,*+-()*0.;;846869*1)(&)'+,//'//./:3**&)()&'&'')-)-'(('(*)()+(')-*)+27395**%&&%(&)+.702800-1-/3++*&&*(02365)5.-((-*,,*1,4,210.(&')&/3/5:01*4,3412.3,..4-012/23226999483348:,)*++636///./22/14668-,.-0.*',17./297110-,,&&&%%+-7-8,,++'-4,3/,/('%&&*.,,,1,+*,-,)*)+,./8::9989:719.7.7161,2,+2.4+22)*.:9::7675:1/0283++)('(),410.-)'&&)'()'(--3683.6.-541.275552-/*,*(*./-;/..472642///-.&((&11'')&)&'.*+,4467,2395150/1.,*-+++.362..0/553110--/0.-,7//./*,+)'-,-,,+,40))'(*.-'*(+)&&)((*,/54)+,++.0/055&3.6667:5140..*/96:6.,()05053487508-*)*,++-3641023322/)-,/&2+*)$#$%#)*,1/.-+',&%%'(2,,-125+(,).03+1)+)(*11781./',5425,7,('***-.1-(&+.27810494+,&*$(/-7/4/--/8+-+**-,,--%&$&&#
@05dda8b0-9b22-410f-9aab-af9226233094 ch=400 read=87327 start_time=2019-12-13T12:13:31Z barcode=BC01 runid=2c9cf7bc05858273f10e7d7ec552fc0bd742dc3e
CTCCTGCGAGGCAGCAGTGGGGAGTAGCCCGCACAATGGGGAAACCCTGATGCAGCAACGCCGCGTGGTGATGAAGGTTTCGGATCGCGTAAAGCTCTGTCTTTGGGGAAGATAATGGCGGGTACACTTAGGAGGAAGCCACGACGCTTCCGCGATGCCGAAAGCAGCCGCCACGGTAATACGTAGGTGGCGAGCGTTATGCGGACTGGGCGTAAAGGGGCGCCAGGCGGATGATTAAAGTGGGATGTGAAATACCGGGCTCAATTTTAAACTGGTTATCTAGAGTGCGGGAGGAGGTGGAATTCTAGTGTAGCGGTGAAATGCGGCCGAGATTTAAGGAAGAACACCAGTGGCGAAAGGACGACTCTGGACTGTAACTGACGCTGAAGGCTCAGCGGTAGGGGAGCAAACAGGATTAGATACCCTGGTAGTCCCGCAAACGATGAATACTAGGTGTGGGGGTTTCAACTTACCTCCGTGCCGCTAACACGCATTAGAAGTATTCCGCAGGGGTACGGTCGCAAGATTAAAACTCAAAATTGACGAAAGGGGACCCGCACAAAATTGGCAGGCAGGACAATTCGGAAGCAACGCGGAAGGAGACCTTACACCTACATGACATCCCTTGCATTACTCTGTCGATCCCTTCGGGGACAAGATTTACGACCCGAATTGGTGCATGAGTTGTCGTCAGCTCGTGTCGTAAAGATGTTGGGTTAAGTCCGCAACGAGCGCAACCCTTGTCGTTAGTTACACCATTAAAGTTGGCGAGACTGCCTGGAGTTAGTAACCAGGAGGAAGGTGGGGATGACGTCAAATCATCATACCCCTTATGTGTAGGAATACACGTGCTACAATGGCTGGTACAAGAGATGATGCAATACCGTGAGATTCGAAAGATGACTTTAAAACCAGTCTCAGTTCGGATTACAGGCTGAAACTCGCCTACATGTGACTGGAGTTACTAGTAATCGCGGTCGACATCGCGGTAGATACGTTCAGGTCTTGTACACCGCCCGTCACACCATGAGTTAGCATGCCGGAGATTACGTGAGCTAACCGCAAGGGCGGCGGCGAAATTGAGGGTCAGCGATTGGAGATGAAGTCGTAACAAGGTAACCGGAGCAAGCAGGCAGAGTAGGATTGCTGTTGAGGTACCCGACAACTTTCTTTCCAGCAATACGTAACG
+
101+''(*%)'%&)+(2513.)%((('',+'()+-2,,-*'').)1)++/0/11*.010059,.-+,**))+**-./47,,5-,+*&**0-/*((*0/./0385&13++.+-..4--**'*'((+)()(()+(.)('$(.(('&'%&$#(%$)(&+%+)%(((+--./7++&&(*4-/()(,))416104,))(()*'&&%)&&%&'/+((.,16++03*)%%%+3:88<975-6+242,.29,,,*'&*++'&5(&,.+-&&%&'(%&(&'),*66,-11(+&()42*8,'))%())..8.9-5))*/-+*,-3734293/*)*),+*'+&%'$(*(*/-,(/.'05-+/-421-2+)+%++(,,,(+(('01--++'*,..0-,/*(&*,,$%%%&((+(0-+-01;64*79.-6,,/222:1,0,,(()++%#%$&&104511:620/./52102::0+1;64,/((&).6089-*'+'#%(-)*%)&((.+-'+((+*.5''#'(**-''(/*-,(%%&+()1*7955/1/,/+&)-,--,,1*(/4,(41+&(')())(,*2*2$(%%#&&#%')//)&'(($&(%'&$()+-))%)*,&'&&')+*)))+,.,//-.,)('%%%-(&&$$&#((%%''4*3;//.6,5'**%%/*%%,/(/)'$'$(',*.'*-.0---8+..+43+-..023686432..+0.-4,2667862.01-$)*/0/-.-),,*03++5.//758()++(()*1/8,/)*'*%&%$%,..05417230%(2,((,-4/4/3''..-.++-17:230000/4509744021./,43+'-+*++.(*)--**)()&()..-/+/0:6441-,-..-+)&(**))()&)**&(*1-**)$$)&%$*+().%&%'+.-0;;:411.,++/+12<:'&%%##&(.601,.&$%&)4//''(*,)'(&*,++&%*&%$*)*+1-+*'%%$%$%$#$'00/,.)&'1/+.((+0&,-,*()'*/.)*,))1/.12**&,-83,*+,,+,1%.&..)+%%&'&$%&)+*,,+0*)%%&)*-1-*&**-2())($*%%$(+*+,4-52)6),'%'$$%')')400..,03+4/3+5,((&$$*(&'%&-3-)'&&(''#4&$$*%+''(&$%"%$$&**,&'+*(&%$#,&(&-*7,)/0&+)$#
@78fea022-05e4-4054-9cd8-140921f24e99 ch=293 read=140112 start_time=2019-12-13T12:13:23Z barcode=BC01 runid=2c9cf7bc05858273f10e7d7ec552fc0bd742dc3e
CTCACAGGAGGCAGCCAGTGAGAATATTGCACAATGAAACCCTGATGCAGCAACGCCGCGTGAGTGATGAAGGTGCGTTTCGGATCGTAAAAGCTCTGCTGGGAAGATAATGACACCCAAAGGAAGCCACGGCTAACTCTGTGCCAGCAGCCGCGAGTATGCAGTAGAGTGGCAAGCGTTATCCAGGAATTATTGGGCATGCAAAAGAGAGGGGCAGGCGGCAGCAAGGTCTGTGGTGAAAGCCGCAAAACTTCCAGTAAGCCATAGAAACCAGGCAGCTAAGAGTGCAGGAGGAGGATCGTGGAATTCCATAGTGTAGCGGTGAAATGCGTAGATATATGGAGGAACACCAGTGGCGAAGGCGACGATCTGACTGCAACTGACGCTCAGTCCCGAAAGCGTAGAGGCAAATAAGTTAGATACCCTAGTAGTCCGCCGTAAACGATGAGTACTAAGTGTTGGATGTCAAAGTTCGAAGTGCTGCAGTTAACGCAATAAGTACTCCGCCTGTAAATTAGTACGTTTGCAAAGGAATGGAAACTCAAAGAAAGATTGACGGGGCCCGCAAGCGGTGGAGCGTAATGGTTTTAATTCCAGAAGCAACGCGAAGAACCTGAGTCTTGACATACCCATAAAGGCTCAGAGATGGAGGAGAATGGCTATATGAGATACAGGTGGTGCATGGTTGTCGTCAGCTCGTGTCGTGAGATGTTGAGTTAAGTCCCGCAACAGAGCGCAAGCCCTTATCGTTAGTTACCATCATTAAGTTGGGGACTCTAGCGAGACTGCCAGTGACAAGCTGGAGGCGGGGATGACGTCAAATCATCATACTTATATGACCTGGGCTACACGTGCTACAATGGATGGTGCAGAGGAAGCGAAGCCGCGAGGTGAAGCAAAACCCATAAAACCATTCTCGAAGTTCGGATTGTAGTCTGCATCGTACATGAAGTTGGAATCGCTAGTAATCGCGAATCAGCATGTCGCAGTGAATACGTTCTCGGGCCTTGTACACCGCCCGTCACACCGAGGTTGTGCTGCAAGCCGGTGGCTAACCGCAAGGAAGGAGCTGTCTAAAAGGTGGGATTGATGATTGGGGTGAAATCGTAACAAGGTAACCGG
+
-//$%%/-*,,+3-0**+21*(.1/292,*+,2:6+$(/(,(),,../13736324;5767+)))**/,.4)0*#$&*4-,.8347245:9/'-))((%(*0,'*,.//70)('$),(/,*)'&''/0+,/,,*0(&&&#%*+,1*++,,7-)*)'),/5/.,(*+)%'),7/15...21009)%+*,.-3,3-&2,)$(&,175(&&*&+,+,,+/4,,-+%/+0/)1/0/-015+&).)+.-)+01&%&&&(*)*+47589,,)'+/5,8/-1-)-,-,)&$&()*'/.,.+'/1/02.0/+3+/+6710%'+())+*/,,.+2.+,6627888760/-1+.,)201/7///46/*(*,.667221//'''('&+01,-/01778828.9/+*-22,+/-/+(2+,.7.-+&)(0+*3189;,+,'3+,-10'*.+/7<60((.))),-08965567;7;8;89825-.1;8&'')(&(),816240,.+./6-.+)*,**,/*-0-*&'-%,&''.+-*3,%$%*/(('()0,&),.*,67;+(*+&&&()*()*+5119*'**//128960-...3-1/1.:<;+54627('$'+$&//4/12/2'-*..,-,-/-3,+,/020197*(09,+,017(''*-::/.)''$(-*%'').0554.(,112./0./162548*614-..464-/013::::9897438881;+&'.00,*--60,.3-6(*,,0-41,)/1)+,+/9051//0:117%430071:*1-.7;.010.,(-0011.-..8:597420.3+.281/)-*'45&0003869999425324././.0()(+,68;67.'))+*(*)).,''')+2-1-.27:891.++-*/+,,-0,.723.),*)*-2**,9<97;41.598-8889<967,+*+1585;,5,*+/.55-&+')+'''%'008431:050756641.--05232664:60/000:77779%1356;92755:314*,76122/0.0+70-7;.,32)3*1,'%*+050/,,,,.244681910530/402.52/--(*&&&'(4342-1:3+++//8406.-.//032286)%&&'''2178;789'4+0::990
@f6b25a44-f4e5-40e1-a140-9d8c931de027 ch=17 read=45622 start_time=2019-12-13T12:13:16Z barcode=BC01 runid=2c9cf7bc05858273f10e7d7ec552fc0bd742dc3e
CTCCTACAGGGAGGCAGCAGTGGGGAATATTGCACAATGGGCGCAAGCCTGATGCCTTCATGCCGCGTGTATGAAGAAGGCCTTTGTAAAGTACTTTCAGCGGGGAGGAAGGGTAAAAGTTAATACCTTTGCTCATTGACGTTACCCGCAGAAGAAGCACCAGCTAACTCCGGTGCCAGCAGCCGCGTATACGGAAGTGCAAGCGTTAATCGGAATTACTGGGCGTAAAGCGCGCGCAGGCAGTTTGTTAAGTCAGATGTGAAATCCCCGGGTAACCTGGGAACTGCATCTGATACTGGCAAACGGAGTCTCGTAGAGGGGTGGGAATTCCAGGTGCAGCGCGGTGAAATGCGTAGAGATCTGGAGGAATACCGGTGGCGAAGGCGGCCCCTGGACGAAGACTGACGCTCAGGTGCGAAAGCGTGGGAGCAAACAGGATTGATACCCTGGTAGTCCACGCCGTAAACGATGTCGACTTGGAGGTTGTGCCCTTAGAGGCGTGGCTTCCGGAGCTAACGTTAAGTCGACCGCCTGGGAAGTACAGCCGCAAAGGTTAAAACTCGAATGAATTGACGGGGGGGCCCGCACAAGCGGTGGAGCTGTAATAGTTTAATTCGATGCAACGCGAAAGAACCTTACCTGAATGTGACATCCACAGAACTTTCCAGAGATGGATTGGTGCCTTCGGGAACTGTAGAGACAGGTGCTGCATGGCTGTCGTCAGCTCGTGTTGTGAAATGTTGGGTTAAGTCCGCAGCAGGCGCAACCCTTATCGCTTTGTTGCCAGCAGTCCGGGAACTCAAAGGGAGACTGCCGGTGATAAACTGGAGGAAGGTGGGATGACGTCAGTCATCATGGCCCTTGACCAGGGGCTACGTGCTACAATGGCATACAAAGAGAGCGGACCTCGCGAGTAAGCGGACCTCATAAAGTGCGTCGTAGTCCCGGATTGGAGTCTGCAACTCGACTCCACATGAAGTCCGGAATCGCCAGTAATCGTGGATCAGAATGCCACGGTGAATACGTTCCAGACGCTTGTACACACCGCCCGTCACCATGAAGTGGGTGCGAAGTGGGTAAGCAACCGGGAGGGGCGCTTGCTACCACTTTGTGATTCATGACTGAGGTGAAGTCGTAACAAAGGTAACCGG
+
(*64,+-%+2+,04,*+/)./7;:*.60/60.-(,-43,2310347&57541(%'#$&'()+6;3221/.-.+*-((+(+*-,0-)+16-,---0711(+(),0-*+++(,+)**5:*,0201.03.67++011*5*++2./6219/.0.,0/*-1-./47(0-+,-./2-)'(*35*-)((.*)))&'),01,,(**34868:4731211.0+//40459<797963-((')&,'-)'&&$),4*+/:03/21,.2733$)0+(647(-.-%'2&,+),,.52456778../223;8;752,/,,')++-/46--(++-&(%2'1(3*/&+1436++()+*+4/1-41-.7::2/.+,.008-*3.+716;:6.-3.-+*.*1.5,790*,0861*&%%%'$&&&'..2240422-.0-+,.5586,-13;79+5/&+%&()*.80.07555464-0/37235;2-,)*%..65*/*0*-.009/2)3,'&'%(*)+''%/2--,/*3+-+-1,*+**0/2.147958239653*(&%(&-(0..,229)3(5+')0***,(,**,%&))-250/0455+,.*'+))'+&)(,/--*)*%%)'(+%,2;:28695.00+068523228'()32628/1840&..*0)*,5683,.,-+)&,/)-))*(+)2-0'2++(.+-.2/.,2.4.0873%*&)*+.32//2540'-(4,8778...*+12269090.+*,02,-.4&276:4/**.0'*,%3++01/.1/24-,/.11'&)*,*1:,164/3%2*-*%&()**01/5))-+(+*.055708.../770244.+)++/.44.4515:74321''464875,,*72&$)())**04+**,47254503.7.,,)(%')-.7-'('(&+*('-/.0,.+'&&+2(12852533--.6)-+.079948999.0+,2,+1+-)+,-4762323465655,')%'(,,+*9)&,,2-/*+,')*,,--)(*5545,+*0.-61*,'.)((63-50/3/,(+.1((&&*,-0)-(,20376.00024(/('%'&*,%&$&&+*%(%-2*,('),()&&-*(/62.-,,+*%'$&-/(*31)*657931)-+--..%.)'(-***658::98;)-,./15/0/
