# Supplementary material for: De novo species identification using 16S rRNA gene nanopore sequencing
Source: PeerJ. 2020 Oct 21;8:e10029. doi: 10.7717/peerj.10029 (PMC7585375; doi:10.7717/peerj.10029)
Supplement: Supplemental Information 3 [file peerj-08-10029-s003.zip › pass_fastq_runid_2c9cf7bc05858273f10e7d7ec552fc0bd742dc3e_524.fastq]

@67cf78bd-a701-4e40-a158-53fdb35abe95 ch=373 read=149169 start_time=2019-12-13T12:13:03Z barcode=BC01 runid=2c9cf7bc05858273f10e7d7ec552fc0bd742dc3e
CCGGTTACTGTATTTTGACTTCACCCCAGTCTTGAATCACCAAGTGGTAGCGCCTACGAGTTAAGCTACTGCTTCTTTGCAACCCACTCCCATGGTGTGACGGGCGGTGTACCTAAGGCCGGAACAATGTCACCATGGCATTCTGATCCCACAATTACTAGCGATTCCGACTTCCTTAGGTCGGTTACGACCAATCCGGACTGACACACTAGAGGTCCGCTTGCTCTCGCGGGTCGCTTCTCTTTGTAATATGCGCCATTGGCATTAATTGTGGCACAGTGTGGAGCCATGATGACTTGACGTCATCCCACCTTCTCCGGGAACATGCTGGCGGTCTCCTTTGAGTTCCCGGCCGGACCGCTGGCGGCAAGGATAGGGTTGCGCTCGTTGGGACTTCTTGCTGTTTCCACAACGCGGCGGCGACATCGCTGGCTTTCTGCAGTCCCCAGGCGCAATCCATCTCTGGAAAGTTCTGTGGATGTCAGATAGGTAAGGTTCTTCGCCCCGTTGCATCGAATTAAACCGCGCTCCACCGCGCGATTTAAATCAATTCATTTTGGTTTTAACCTCGCGGCCGTACTCCCAGGCGGTCGACTTAACCGTTAGCTCCGGAAGCCACGCCTCAGGGCACAACCTCAAGTCGACATCGTTTACGGCGTGGACTACCAGAATTTATCTAATCTGTTGCTCCCCACGCTTTCCGCCTGAGCGTCAGTCTTCGTCAGGGGCCGCCTTCATACCGAGTATTCCTCCGGATCTCTACGCGTTTCACCGCCGCTACGCAAAAGATTCTACCTCAGGACTCAAGCTTTGCCAAATCAGATGCAGTTTAAGGTTGAGCCCGGGGATTTCACATCTGACTTATTCTGACCGCCTGCATTTTACCCTTAATGAATTCCGATTAACGCTTGCACCCTCCATTACCGCGGCTGCTGGCTGGAGTTAGCCAGTGCTTCTTCTGCGGGTAACGTCAATGAGCAAAGGTATTAACTGCTCCCTTCACTCCCCACGCTGAAATTACTTTGGCGGTAACGCACTTTGGCGCGGCTTGCATCGGGCTTGCGCCCGATTGTGGCTGTTCCCTCTGCTGCCTCCCGTAGGAG
+
/,+*0-'(''*$(**%))-10***+*'(&--*0,..-,&*%.-,,+0,&'(',.'&'%$&)/./033052(19302:7&/))13,'*+53(*..-,1.-./-126-3*&'%''&'(/,3((*)','$'$.-+0/(*(1/23:9+,.,8,((,0504..-....-3:440-12+*&'&%*(('--/1-+*&(',()-(,*&'&&$%$&$&$$$%*/-1)'*,.*,,.-.)+%+)*-.114/0/+3-&')'(+.*./13+9))'*%(%$#2%'&'-(&&%%('&$(%'471.---,.//003677312./)%%%%'()-)+-/$$%),,--,)')(*&'-,*.,*,062/51)0328:788334+4*%-0//)0-5,*',+9,/.235)*'*)5,*,($'(&(+()-+++&'*&)%%(()+/,*))&((%&$'%'*+&$&$$&',.77-&'*,$,'6-:824634467382344,&'$(5231,,'&,-)+'(&&,--023:6.3*)'+1/-.347*%''+09--)$'&)*0)(1+'(%%%$'/.*,--//99;929:;+3'+2;-5716666/.&))')./,/++)38667276655776-')0-.&0-6)7,/5-07+,33:55.082.+,-0/6.1%'&'(+796:9.84,&/*53./05/*,,-70,,)5--+30310.3-05;+-.432,'**,29//&%+-*+,)0,,0500/205561*+7:.1/'5.352&&(+7.&'+,:910-/-&0%-.--)*,-/'.881421(./'((%($&'',&&).//5*-&&'$**%.12+'$(*/+,64'%'),'+,0/4)749-/'.+1400315(*5:2-2;/.*),/0331./-(&(%'(++0+-,&''#&$%%$*,''''$(%'&,*-*)00807.%&-*+,)04453**+/+05-+(*).32,2***8+))180015)/0+/4-(',').0,($%&5+565393337679*-8/21./)(&$'*08,/-+&((460,&*%'*&-0,-1*,),)&)'+&$$#&&)(+*0,1,+)''+((*)--/*(+('+-$'-27,'%3(('(%%(&-0)01'))()-**()190.225/.+
@e3273c22-35b8-4da6-a9fa-1ed3859d2642 ch=132 read=91179 start_time=2019-12-13T12:12:55Z barcode=BC01 runid=2c9cf7bc05858273f10e7d7ec552fc0bd742dc3e
CATCCCTACGGGAGCAGTAAGAATATTGCGTAGAAACCCTGATGCAGCAACGCGTAAAGATGATGAAAGGTTTTCGGATCGTAAAGCTCTATCTTTAAGGAAGATAATGGCAGTACCCAAGGAGGAAGCCACGGCTAACTTCGTGCCAGCAACCGCGGTAATACGTAGGTGGCGAGTTATCAGGGTTACTGGGCGTAAAGGGCGTAGGCGGATGATTAAAGTAAGGATGTGAAATACCCGGGCTTGGGTGCATTCCAAACTGGTTATCTAGAGCGCAGGAGAGGAGAGTGGAATTCTAATTAGCGGTGAAATGCGTAGAAGATTTGGAAGAACACACCAGTGGCGAAGGCGACTCTCTGGACTATGGCAAACGCTGAGGCTCGAAAGCGTGAGGAGCAAACAAGTTGACCTGGTAGTCCACGCCGGCGATGAATACTAGGTGTGGGGGGGTTCAACACCTCGTGCCGCCGCTAACGCATTAGAAGTATTCCGCCACCAGGAGTACGGTCGCAAGATTAAAACTCAAAGGAATTGACGGGACCCGCACCAGAAGTAGCGGAGCATGTGGTTTAATTAAAGCAACGCGAGAGAACCTTACCTACCTTGACATCTATACGTTGCTCCTTGTCGAAATCCTTCGGGGACAAGGTGACAGGTGGTGCAGTTTGTCGTCGGCTCGTTATTGTTGAATGTTGAGTTAAGTCCCCACACGCAACGAGCGCAACCCCGCCCCATCGTTAATTACCGGTAGTTGAGGACTCTGCTTAGGGAAAGCGCCTGGGTTAACCAGGGAAGGTGGGATGACGTCAAATCATCGTACTTACTTATGTGGCGGGCTACACACGTGCTACAATGGCTGAGTACAGAGAGATTGCAATACCGTGAGTGGAGCCAAACTTAAAACCGTCCAGTTCGGATTGTGGGAAACGAAACCACGCCACATGAAGCTGGAGTTACTAAGTAATCGCGAATCAGAATGTATAGCGGTGACCACGGGTCTTGTGCACCGCCCGTCACCATGAGTTGGCAATACCCGAAGTCCGTGAAAACTAACCGCAAGGAGGCAGCAGCCGAAGGTAAGTCAGCGGTGGGGAGTAAGTCGTAACTGGGGACTTAACCGG
+
$$&,-)(+-,,*$%%$'(+)*'((+-3--)%$(%'3-6-,,124+)&'##&+,,,(((&),))(*,3*0./963/0627:14380)(*,+(.43;4+(1*)*/2/6//0'*'%&$()%*),.(,*-,*/.**.+.+.1,*)('(&''+%1-)/1%')+,71../0.6(4*05+(&%&*,,7++)'-1),4;:88717;+-551498587296650-,%**%(%$3,54,---671/36*-+*'%%*0('&''*-4'899111,5.--211+*035:24/*)'-+*--+.2/7.3.6+++0)$'+-4213;646221-*/+)+,.(,0,6+0,+*0-281354832292961''+++*+06--.'*)&*%%'..042.03/07+.0*)5411()(($0,/(10).)+'))0*+06445/))**)''**,,018;8,.,(.242326333.'/,')*)*+344*(+13129-/+2)*'(&.'*$&%'*0378,),)$)%&+%%$('/10/-/1//++2+3;;344100)&%(&*&(%''027380*+(-))(*'&'(2307/*1,+((+*-/8-211**1%+..424,'&%'',+&(*(/1.,+$()./26+*&%%#%$(''))*%&&#&#%&&'()*,,,'58+3-5/+.-.892167751+)$'&(((//789)00//&0,',(&')((*,(*)'%%.*0(&&',+(%'%(&*,/.+'++'*/3074)&&&&'&-/4312'+(%&(&&(*))5/116163.(($%%'&*)**+')*.389<404/4--*/1)'&+++.7878767788686032:.'$$&)($'''()()*2.,45120,''&')32633418/-,))($'(,501-,**'/*&'(.*,.6031)(+16.--2393-*)032(,&%%&()23<707(,'%'&+(*,(++.4-'(&&%()&(*.-2+**,7.,+141/.1))*0301.2,*4.2--066532/(,,&$(%%('#%%**+*-)*)%++/0219-/,...-842.-,1.1-295327*)++*+280/&'+,-/057500313*+&&(+'()%(*)('('..0()*+,.0083123+&)(,*)+,$)'()*'(+)&&'&1+1/1,
@b83696f5-5162-41e6-9ecf-378539479fa5 ch=275 read=88527 start_time=2019-12-13T12:12:54Z barcode=BC01 runid=2c9cf7bc05858273f10e7d7ec552fc0bd742dc3e
CTCCTACGGGAGGCAGTGGGAATATTGCACAATGGGCGCAAGCCTGATGCATGCCGCGTGTATGAAGAAAGGCTTCGGTTATAAGTACTTTCAGCGGGGAGAAGGGGAGTAAAGTTAATACCTTTGCTCGTGACCGCCCGCAGAAGAAACACCGGCTAACTCCGTGCCAGCAGCCGCGGTAATACGGAGAGTGCAAGCGTTAATCGGAATTACTGGGCGTAAAGCACAGGCAGTTTGTTAAGTCAGATGTGAAATCCCCGGGCTCAACCTGGGAACTGCATCTGATACTGGCAAACTTGAGTCACCGTAGAGGGTGGGATTCCAGGTGTAGCGGTGAAATGCGTAGAGATCTGGAGGAACCACGGTGGCGAAGAGCGGCCCCCTGGACGAAGACTGACGCTCAGGTGCGAAAGCGTGAGGGAGCAAACAGGATTAGATACCCTGGTAGTCCACGCCGTAAACGATATCGACTTGGAGGTTGTGCCCTTGAGGCGTAGCTGGAGCTAACGCGTTAAGTCGACCGCCGCAGGGGTACGGCCGCAAGGTTTAAACTCAAATGAATTGACAGGGGCCGCACAAGCGGTGGAGCATGTGGTTTAATTCGATGCAACGCGAAGAACCTTACCTGGTCTTGACGGCATCCCACGGGATTTCAGAGATGAGAATGTGCCTTCGGGAACCGTGAGTTAAGGTGCTGCATGGCTGTCGTCAGCTCGTGTTGTAGAAATGTTGGGTTAGTCCGCAACGAGTAACCCTTATCCTTTGTTGCCAGCGGTCGGCCGGGAACTCAAAGGGGCCAGTGATAAACTGGAGGAAGGTGGAAGTGACGTCAAGTCATCATGGCCCCACTCGACCAGGCTACGTGCTACAATGGCGCATACAAAGAGAAGCGACCTCGCGAGCAAGCGGACCTCATAAGGTGCGTCGTAGTCCCGGATTGGAGTCTACAGCTCCGACTCCATGAAGTCGGAATCGCTAGTAATCGTGGATCAAGAATGCCACGGTGAATACGTTCAGGCCTTGTACACACCGCCCGTACACCACATGGGAGTGGGTTGCAAAAGTAGGTAGCTTAACCTTCCGGGAGGGCGCTTACCACTTTGTGATTCATATTGCTGGGGTGAAGTCATGGCGCAAGGTG
+
010)),13:4))-,/0418,.,,)/*((*(/*+6:+*)*650163335./2108977615878315'))+&'')*0(114,/)*(*.36::7-416:5'&'*,*270'))3;6.2+4)%*5.5:--889*.)&(&#,05.0---+%+,+,730.,+*/+(((++8/.5-.2104.,,.-*,1,,2,,+&$&)*6774998270/2004-7+/045:::787;6-)#%')63&.9<:-0//.268558,*)',0().895)45000/13-+-2+,-.:555441--/--$(&%*+%&'(*'***$'&&(*+)-,''&+*&8-03+,+,)+()*//53494/.-.&%'**(/27:0.-&(((+&)-,,.*()+)&&)*/1,41-*,0::;2/4-.---..25443/2-,-,,/,))..,%.1(((*8;07-99/-3*+-089;,-8965756)%(,07789:.-,+,%744251914./,*/(*026)(-*-8:563&''&())%%*3,5/..*)++)+,33.+).-%'&**)&%&(*/3+*+4*'(-*)+,**,248,*'',,4.13%462(()&)*.-/-/-5/9:54551.(-/2::.1401-./239331/01713/7040.295434-*+*&')&-1/66&'/*-0)198-++(*+03*)(&'),*0.479&591:5;:.)$&'*),/229;;11./+8557;:667/.//099,1.,*.,-50.109/7+4+/(/10+,2*.($%&('/852854/+'*,,.7)*,)%)+514.822.76+52374:/*/&&*.$-312499,-.9,)+)(5)0+-*)(&.-0277772/.///.**&+/.1,$&%&&(7803-('))('$&')45;931...-./016*''%))()..268:7/,,-,/:365941-/1.1./..135887856445++.3*0,,('%)./-/)'&(**,23866-..04/02.8298/.-(%)*)+*,0;::432*()493233/1/+)'',5393687)176818/,-.-.,2:411(%$%((24-)+1382+**-234:2623+)&(%))****('3-35674,.5*&+1+32/3.,24),09.-3789;73-'%&%')+31-,-,0./0%3*-4254.++)&
@b4c6394f-9734-4973-b457-28378431bc06 ch=191 read=208243 start_time=2019-12-13T12:12:20Z barcode=BC01 runid=2c9cf7bc05858273f10e7d7ec552fc0bd742dc3e
CTCGGGAGGCAGCGGTGAATAGTGGACGTGGGCAGCCTGATCCAGCAATACCGCGTGGTGATGAAGAGCCTTAGGGTTGTAAAGCTCTTTTACCCGGGATGATAATGGCAGTACCGGGAGGAATAGCTCGGCTAACTCCGTGCCAGCAGCGCGGTAGCCGCAACGGAGGAGCTAGCGTTGTTTCGGAATTACTGGGGCGTAAACGCACGTAGGCGGCTGTAAGTCAGGGGTGAAAGCCTGGGCTCAACTCCCAGAACTGCCTTTGAGCTACATCCCTTGAATCCAGGAGGTGAGTGGAATTCCGGTAGAGGTGGGGAAATTCACCGTAGATGACGGAAGAACACCAGTGAAGAGCGGCTCACTGGACTGAGTATTGACGCTGGCGAGGTGCGCGAAAGCGTGAGGCAAACGGGATTAGATACCCTGGTAGTCCACGCCGTAAACGATGATAACTAGCTGTCCGGGCACTTGGTGCTTGGGTGGCGCTAACACGGTAAGTTATCCGCCGCGGAGTACGGTCGCGAATTAAAACTCAAAGGAATTGGCAGGGGCCTGCACGGTGGTATGTGGTTTATTGAAGCAACGCGCAAGAACCTTACCAGCGTTTGTGTCCGGACGATTTCGGGAATGGATCTCTTCCCTTCGGGGACTGGAACACAGGTGCTGCATGGCTGTCGTCAGCTCGTGTCGTGAGATGTTGGTTTAAGTCCGCAACGAAGCGCAACCCTCGCTGGTTACCATCGAACGGTTGGGGACTCTAAAGGAACCGCCGGTGATAGCCGGAGAGGAAGGTGGGGATGACGTCAAGTCCTCGCAGGCCCTTACGCGCTGGGCTACGTGCTACGTGGCGGTGACAGTGGGCAGCAAACTCGCGAAGTGCGCTAATCTCCAAAAGCAAGTTCGGATTGTTCTCTGCAACTCGAGGCACTGAAGGCGGAATCGCTAATGTCGCGGATCAGCATGCCGCGGGGTGAGACACGTTCCCAGGCCTTACACCGCCCGTCACACCATAGGGGTTAGGTTCACCCGAAGGCGTTGCGCTAACTAACTCTGGAGAGGCGACGACCACGGTGAGCTTAGCGATTGATTGAAGTCGTAACAAGGTAACCG
+
('*%..*.5//2+(&%&&%&&%(+6-&$%%+'%%%+5022/4,/)/0-)(+,-.374-,-.2+1*+%+5.6.++,1/;0-2:3,/4+8;:,(-3+.99930/+/,+,'112567:8<3-/).-,0()**)-+*,4-22((+,,564.+,,-//-,+%&'$&'$&'.)-+)),10024/8/-3(,'0%*+%+,./3841230/&('))+.0234.,&&%$%+-+..%',2'(*184/0757000273.1/02-(+,10//0-)0('%&&((+-14)(+.((642-,.*).1,0-0//-.-/..()'$&))-+).,*&''),/,&')+-.01.)',)*+)*+/1236(.,)/&'%()1344489:;;7973)),/36334120*,)(*,+/(''(&'((((0,-'((+((&&%-3*1,,(,-./;.,07331004++++(((()$$'+**,.521,-/78872,2++*'+*(1.40./307,*($%$$&*%&#''$-+4+275687521**)&%$($+&1*+&'&+..10:8547:7;-'*'),+-*.'+14.*...-''))%)&%&&%%%)*64)1(%(.(+.8544&3(*)183.2..69457/6,'%'&11)2/354-4;-/,'0(--1789888890:3/774686586:882336098:78987503/--145456,-../56666.)-'+.34)3#(*8.3--+22*+0&2$*(*/.424/45)'$&%$.1713942/(%$%&,')'186.615*-:-('+-6979;5942*))%(2140-(,,,-*%-%,47.23202340++++%(*&'$&*-2,+.,-//.356:532.0,.--)%%%)*.+-/.553&.,0/1,*)*-6;7784.*+)(**-+0046,+*+'288*(+#$)+34*0(2,/7<452/-013511**(*1.///,6/36*:4;67)*'&$*$')*,-())0+,.34767/0',)(&(&%-')++.41-*+.64-/,%(%(,02871221112635&.1/(-+'-2/93-.0**,115417101631.%*)-+,./01+)'%')'*$)./0...2310',-5+*)*)&4./&1'(3,--5467432-++)2;:73
@642f4d22-6548-4352-8e2c-f04447d315da ch=241 read=149873 start_time=2019-12-13T12:11:59Z barcode=BC01 runid=2c9cf7bc05858273f10e7d7ec552fc0bd742dc3e
CACAAGGAGGCAGCAGTAGGGAATTTTTTCGGCAATGGGGAAACCCTGACCGAGCAACGCCGCGTGAAGGAAGAAGGTTTTCAGTTGTAAACTTCTGTTATAAAAGGAAGAACGGGCGGCTACAGGAAATGGTAGCCAGTGACGGTACTGATGATAGAAAGCCGCGGCTAACTACGTGCCAGCAGCCGCGGTAATACGTAGGTGGCAAGCGTTATCGGAATTATTGGGCGTAAAGAGGAGCAGGCGGCAGCAAGGGTCTGTGGTGAAAGCCTGAAGCTTAACTTCCAGTAAGCCATAGAAACCAGGCAGCTAGAGTGCAGGAGAGGATCATTAGATTCCATGTGTAGCGGTGAAATGCGTAGATATATGAACACACCAGTGGCGAAGGCGACGATCTGGCCTGCAACTGACACTCAGTCAGCGTGGGGAGCAAATAGGATTACCGTGCCTAGTAGTCCACGCCGTAAACGATGGGTACTAAGTGTTGGATGTCAAAGTTCAGTGCTGCAGTTAACGCAATAGATACTCCGCCTGGCGTGAATACGTTCGCAGAATGAAACTCAAAGGAATTGACGGGGGCCCGCACAAGCGGTGGAGCATGTGGTTTAATTCGAAGCAACGCGAAGAACTGCCACCAGATGTGACATGCTCATAAAGGCTCAGAGGTGGAGAGATGGCTATATGAGATACGGGTGGTGCATGGTTGTGATAGTAAAGCTCGTGTCGTGAGATGTTGGGTTAAGTCCGCAACGAGCGCAACCCTTATCGTTAGTTACCATCGTAAGTTGGGACTCTGGCGAGACTGCCAGTGACAAGCTGGAGAAGGCGGGGATGACGTCAAATCATCATGCCCCTTATGACCTGGGTACACGATATATACAATGGATGGTGCAGAGGAAGCCGAAGCCGCGAGGAAGCAAAACCGCCGCCATTCTCAGTTCAGTTGTAGTCTGCAACTCGGCTACATGAAGTTGGAATCGCTAGTAATCGCGAATCAGCATGTCGCGGTGAATACGTTCTCAGGCCTTGTACACACCGCCCGTCACACCACGAGTTGATAACACCCGAAGCCGGTGGCCTAACCGCAGGAAGGAGCTGTCTAAGGTGGGGGGTTGATGATTGGGGTGAAGTCGTAGGTAACCGG
+
)%&&$.+&).)*(,-2421-+',*.34-(*,27/;/161)(.,,3(').0-,+')56314;6989846.3/5.-0,4-9:83%*(,),;95.,,+/*/.,-0;6',*,4//62(-++112214.3-./)+.)(&&,*,)/-*-'*+*++**(%)+)'**-&,1(2.8555844562953;20452694130.5122956031/3542,&)+.2/+1+0*),,*2-88:53.49)%'./%++13:76;7..,+*,55431-*+-.+,/.)0*,-02+*)+-+*/-1)*-777-5;5:811962:476-,''%&('*+66879/---2056/30)&)2,9:42/0,(*+,/620,1,+*/+++-.46.+'*(,(,1-09255535)-(&'539....07759;789:83..-($))+%/,+(()-2313,*)./;;8279,.)$&%%*$'-,)13/2124+-0:;79:;80/*,41((*,03,++/0118796954:1///1)*,1.,-/.345412-.(*($%')()(/)$)+)((&')'(()+-.1:4,0/1062,03*+7207/&)%(-+113,/781.70-/14///1/;12/',,150/0527:/5352'')&(-++*.,-3-&(+)*./)5)%+&+%&&')'&$%'*1.47*(+)+1&($(+,0.,,)(-1-55448589834615(-+,-697859812,)'%$))%')1-.//121023)7,('.764:3,00333+,4.,.3-6*)/2318/486295560900/0<118*,'$*)6).61:70058*.**+),21478.+,,,6842//01/-*-,'-+,3:7253454997;644.--+,+632..4550010-*+&())()%%*(*)*/04<78;665,022/.,0*,,*).*+3/0001)*)'&'#'*6:66.(,-.1329<79;368:5%/(6*0(+--+-*(&()*)(+/,/,.+4/*5,'),/.134631.3--/03.0:7/+--*/.12,+(.3133104369668-4773-6-//3/0+,0,0233652522-),*-.,6--.087(5*'(/.*,3.53224')6979)-+()),+0)+,275741100-2-,+*&1++*./049./5.,-*/--.39///.3:6456
@d1f9496b-e892-4194-852b-83cf9fa75f30 ch=284 read=87178 start_time=2019-12-13T12:12:00Z barcode=BC01 runid=2c9cf7bc05858273f10e7d7ec552fc0bd742dc3e
CCGGTTACCTTGTTTGACTTCACCCCAGTCATGAGTCACCAAAGTGGTATCGGTGGTCGAATGGAGCTTCATGAGTCGAGTTGCGGGCATAATCCGGACTACGACGCACTTTATGAGGTCCGCTTGCTCTCGCGAGGTCGCTTCTCTTTGTATGCGCCATTTGTAGCGTGTGTAGCCCTGGTCGTAAGGGCCGTGATGACTTGACGTCATCCCCACCTTCCTCCAGTTTATCACTGGCGAGTCTCGCTGGCAGCCGGACCGCTGGCAACAAAGGGATAAGGGGTTGCGCTCGTTGCGGGACTTAACCCAGCATTTCACAACACGAGGCTGACGACGGCCATTACGCGGCACCTGTCTCACGGTTCCCGAAGGCACATTCTCATCTCTGGCTTCCGTGGATGTCAGACCAGGTAAGGTTCTTCGCGTTGCATAAGATTGAAACCACATGCTCCACCGCTTGTGCGGGCCCCGTCAATTCATTTGAGTTTTAACGCGGCCGTACTCCCCAGGCGGTCGACTTAACGCGTTAGCTCCGGAAGCCACGCCTCCAGGGCACAACCTCAAGAGTCGACATCGTTTACGGCGTGGACTACCAGGGTATCTAATGTTTGCTCACCTTTCGCACCTGAGCGTCAGTCTTCGTCCAGGGGCCGCCTTCGCCACCGGTATTCCTCCAGATCTCTACGCATTTCACCGCCTGGAATTCTACCCCCCCTCTACGAGACTCAAGCACCGGTATCCGGATGCAGTTCCAGGTTGAGCCGGGGAGTTTCACATCTGACTTAACAAACCGCCTGCGTGCGCGCCGCCCGGTAAATTCCGATTAGCGCTTGCACCCTCCGTATTACCGCGGCTGCTGGCGCGGGTTAGCCGGTGCTTCTTCTGCGGGTAACGTCAATGAGCAAAGGTAGTAACTTTTACTCCCTTCCTCCCGCTGAAAGTGCTTTACAACCCGAAGGCCTTCTTCATACGCGGCATGAGAAACGCATCGAGCACGCCCATTGTGCAATATTCCCCACTGCTGCCTCCGTAGGAG
+
0'-(*0+/555-24*(,20+*(,3:2-100,,-,/--+../63/'(%$#$###%'')#$%%%##$##--7+,*&)*...038)1)-*.(&,0,1*5,99881000/7///;:142.*2-0,,-//+,,-44+,*'',+.,1291764:91'('*,138041-%%%+-./.,--./3:612:77.--*++/1-&*-33/0//.-,-/334/7-/.)-30,7,+/502-73'*+175250(%(*)+3),0,/+)+/(4-342,+,)5/.(2+11'2/770-157-17-+*--0+7**)-660,-*,*12-.&2349;4152.-,''('*./666668**,+%/&&)&*(21233/.-110.01797330++,.0./1018/./.040/'($&(.*8**/1///0,2+.28468041,30<:731,+,/2)($&%''),))2;14;02122-,/.(+3-//4-0+1(../05-+,77:9;3.18:10+5::,3,-&'')*525222122'%,+,2:977201223434032.+/.0(3+0/(*&)+46:81).)21,,./538422*((-..1164787174%-+5.//59245489.8601/253/,1/.8+('')#')*76/3769;0147977913597:0.(),&-24*03013396202,,0/4238;7304**)-.-3/0,21435<34131&($%#*(%0+9919136975.4.*14364549(,$($-/03213/)28588;59958*+05.8-).68,43-%'-65...113./0-1/5/,)**+037;945*4-/00&&*)-3)&('$*).-0215391+001/7*+)-23/68.2137366*.%(*/.230,*%,-3/31//2:'98-..9,887646.96-+&.-232722-.-,)'/)*'&/'('.67,,..00''5,6/5:*+661/72,*&)03)(),&12++16-43;8;77;566,-'(())'$%&$)(%%%'(02-)%)$()..,%)++.0579777298:013.-,**.0/891477+)*
@f5d4cadf-64b7-42c1-af77-ac55735c028a ch=136 read=295907 start_time=2019-12-13T12:11:57Z barcode=BC01 runid=2c9cf7bc05858273f10e7d7ec552fc0bd742dc3e
CTCCTACGGAGGCAGCAGTAAAGGGAATTTTCGGCAATGGGGAAACCCTGACCGAGCAACGCCGCGTGAAGGAAGAGAAGGTTTTCCGGTTGTAAACTTCTGTTATAAAGGAAAAGAACGGCGGCTACAGAAATGGTAGCCGAGTAGTGCTATTGAAAACCACGGCTAACTACGTGCAGCAGTAATGCGTAGGTGGCAAGCGTTATCATTATTGGGCGTAAAGAGGGGAGCAGGCGGCAGCAAGGGTCTGTGGTGAAAGCCTGGAAGCTTAACTTCAGTAAGCCATAGAAACCAGGCAGCTAGAGTGCAGGAAGGGATCGTGAATTCCATGTGTAGCGGTGAATGCGTAGATATATGGAGGAACACCAGTGGCGAAAGGCACGACGATCTGGCCTGCAACTGACGCTCAGTCCCGAAAGCGTGGGGAGCAAATGAAGTTAGATACCCTAGTAGTCCACGCCGTAAACGATGAGTACTAAGTGTTGGATGTCAAAGTTCAGTGCTGCAGTTAACACTTAATAAGTACTCCGCCTGAGTACGTTCGCAAGAATGAAACTCAAAGGTGACGGGGGGGCCGCACAAGCGGTGGGCGTAATGGTTTAATTCGAAGCAACGCGAAGAACCTTACCAGGTCTTGACATACTCATAAGGGCTCAGAGATGGAGAGGAATAGCTATATATGAGATACAGGTGGTGCATGGTTGTCGTCATCGTGTCGTGGACGTTGGGTTAAGTCCGCAACGAGCGCAACCCTTATCGTTAGTTACCATCATTAAGTTGGGGACTCTGGCAGAGACTGCCAGTGACAAGCTGGAGGAAGGCGAGGATGACGTCAAATCATCATGCCCCTTATGACCTGGGCTACGTGCTACAATGGATGGTGCAGAGGAAGCGAAGCCGCGGAGTGAAGCAGCCACAAACCATTCTCAGTTCGGATGTAGTCTGCAACTCGACTACATGAAGTTGGAATCCTTGTAATCGCGAATCAGCATGTCGCGGTGAATACGTTCTCGGGCCCTTGTACACACCGCCCGTCACACCACGAGTTGATAACACCCGAGACCGGTGGCTAACCGCAAGGAAGAGCTGTCTAAAGGTGGGATTGATGATTGGGGTGAAGTCGTAACAAGGTAACCGGAAGATAAGAGAGCGACAGGCAGAAATGGGGAGTTAACACAAAGACAAACAACCAGCGCCAGCAATACGTAACTGCA
+
+460*,0/2*,.-667.122&&)+,,-4;<<18;06/.--+((*+15/--689620302../84868628/3/0''$)+*2.9816+,+-,$%-5.-3/376.6)'-:*,+232-(,6/*-(++))-.'&&)0(+2,*+0('$&&#%&$,/&*)&253)86..//-)-4./...0**#&&$*-0-.,4()+0.-7;561+,.2:/0'#'()3088744337,'(--1.'-.+-8239,)++,.+5700.*++0-./2,,2978).)((*'1&(4+0(,.0,*..,0012:74:86:5'*+++)+,/-,'**('+5-000153*8+3,2+/01/-+/./;.-*1(**-(//5520(+-.,.,+:6688+04-:0++3(-.,*++...---4-3+2+)02-,*,,($&'(,--/0+(+1.)-257670),.0;95(&#'&.)-43-29().0533142./2:<::;:3-**,-.-1-583/2.+17285;9:814))16;457665557.9+/&'%''%/+345)3*+-453663)&$)&02483(2*,+3973.05.082-)*&.((,316573(6*&'),.8122,1+3.,.4-2./87;;6:7;8,3,,,6/611238//803-8,/72/75.7.--77724430+0.(.5+,/'(*,-083/-)+(+-.'3443430(+/001012%+(*,762645,11:676675,31*5,-0.4/367554/75/707,-7,+-18:3022/..'582.7.-/,3,'&(($(&(*6,23.-.-30:;704884281+(%*-058783678993+***22-++*/,02-%/20699974488714495460411-*2//-026163*-0/1--067678:5472236311/,+,'(*(+)++&+(')*+$')).,(*,%2.')388/568:45614808(8.1&+%*-.546161120--*(*12,3,,08130111&&)(+)(+-()+.,+.&(//0775,/.1005:87867;75714-37),''''+1517;74;9236+0/081311//,*+-/11++,*''&')++()))*),2/5)*,.+)++&(%./133256,-7/5;:5482335458479,)),+)*.,206355+1/074,50521760**))&)+::;12441%)'',('')%*-4,6+--/72+&/&%+*.)0*,.-(//,)-612/87,3%%%#&%
@449422ce-512a-42ec-96ad-7996b8b4fc54 ch=189 read=199233 start_time=2019-12-13T12:11:46Z barcode=BC01 runid=2c9cf7bc05858273f10e7d7ec552fc0bd742dc3e
CCATTTACCTTGTTACGACTTCACCCCAATCAGCGACTACAGCCTGGCCGCTGCCGCACTCGCGCGGTTAGCTCACGGACTTCGGGTATTACCAGCTCATGACGGGCGGTGTACAAGACCAGGAACGTATTCACCCGCGACATTTCTGATTCGCGATTACTAAGTAACTCCAGCTTCATGGTAGGTTTCAGCCTACAATCGAACTGAGACTAGTTTTTAAGTTTGGCTCACCTCGCGGTATTGCATCTGTACCAGCCATTGTAGCGTGTGTAGCCCTACATAAGGGGCATGATGATTTGACGTCATCCCCACCTTCCTCCTAGTTAACCCAGGCAGTCTCGCTAAGTCCTCAACTTAATGGTAGTAACTAACGACAAGGGTTGCGCTCGTTTGCGGGACAACAGCCATCTCACGACACGAGCTGACGACAACCGTACCACCATCGCCTTGTCCCCGAAGGTTCCTCGATTAAAGAGTAATGCAAGGGATGTCAAAGTGTAGGTAGGTTCTTCGCGTTGCTTCGAATTAAACCACGCTGCTTGTGCGGGTCCCCGTCAATTCAACTGAGTTTTAATCCTTGCGACGGCACTCCCAGGCGGAATACCCATTGCGTTAGCGGCGGCACGGGAATGTTGAAACCCCCGCACCTAGTATTCATCGTTTGGCGTGGGCTACCAGAATTATCGATACCATTTGCTCCCGCTTTCGAGCCTCAGCGTCAGTTACAGTCCAGAGAGTCGCCTTCGCCACTGGTGTTCTTCCCTAATCTCTACGCATTTCCCTGCCGCTACACTGGAATTCCACTCTCCTCTCCTGCGCCAGATAACCAGTTTGGAATGCAGCACCCAAGTTGAACCTGGGTATTTCATCCCCTTAATCATCCGCCTACGCTCCCTCACGCCCGATAGAATCCGGATAACGCTCGCCACCTACGTATTACCGCGGCTGCTGGCACGTAGTTAGCCGTGTCCTCCTTGGAGTCACCGTCATTATCTTCCCCAAAGACAGAACTTTGCGATCCGAAACCTTCATCACTCACGCGGCGTTGCTGCATCAGGTTTCCCCATTGTGCAATATTCCCCACTGCTGCCTCCCGTAG
+
''$(+*(/0/5-.2,-.-226110890-213&+*)'))%,*&*(%(++0110-.('+(+,.,../)(.-+-420-,.2.2898&3.-*,'%0+..(''$%((:489011//3-6/6.186%1.2///038<8487)*56886292-')*.8.)*+-.0-.-,))(-)**/,*++.6-)')&##)(,1,,&46:6679;98*),'%'(2300(0+5<<//4,-.)(+*(*&+948))(*--3-,,.,+-$(&(,.139279,)*+++9885.,,-5+$#''++*+36/0,2,+'(*-<0,('(+,98;7;.1144855.6.+$(*,)&.0+(,423667,,+++/+()-60+1+&&).92+40*,.,0,*&&'*,.-'/501736698652;-.1,73.()'%&''(*+*,.,047888+)6433.34268,9;'/%.+%'%')/'10/43.2()&)..&(*-1060.+3)832(((++,2-.-++216744804)*,-,)*(+,*3.:84:1)+/./,,109++-2+4:7:.**&&.&%.'(+//.970/85)&./38392'%&'&$(%,4*6/,,'../.0*0&('%()064*.4806/+)$+'#%$#%$')'%)+,8212,)*),+$%()-3-,54.780*$*(0,--..25:7799,1-(-5367/3..-*-0.-%&.&(+2'(&%&'&-41,,+00,)019763473732.01156-,/0-/-129--.-,*-.478:6;668;(1./2()*8+,011()(-+,-/-+..10.;)0,(&%/5..1/00751*,*2.47(.1203*,.012.//(*((*/20)26284;:0*)74300..%',+)--0/,,567556121/;70/+031'((//6649:7/14**4//1-2(((,1).'%&(*&%(')*.*/,/043.00119;0660087:/:/.6:3-.-+,/4'+))$&(+)/200'1-+-''*,-0&/()*(%&%&/6487028/11314692.0'(&%&('$&--,&1/000(&+-)+0.325::4663,//0(.'*)/,0011*3-'.-/9-3:;2*/-'+$)(/-.11247/*-+)++,42,5:.,/&'
@2455f243-4933-49f8-8e5a-3861c0417ed0 ch=45 read=134050 start_time=2019-12-13T12:11:46Z barcode=BC01 runid=2c9cf7bc05858273f10e7d7ec552fc0bd742dc3e
CCGGTTACCTTGTTACGACTTCACCCCAATCGCTGACCCTACCTTCGGCGCTGCCTCCTTGCGGTTAGCTCACGGACTTCGGGTATTGCCAACTCATGGTGTGACGGGCGGTGTACAAGACCCGGGGCGTATTCACCGCGACATTCTGGTCCGCGATTACTAGTAACTCCAGCTTCATGTAGAGTTTCAGCCTACAATCGAACTGAGACTGGTTTTTTTTAAGTTTGGCTCCACCTCGCGGCATTGCATCTCTCTGTACCAATTTGTAGCACGTGTGTAGCCCTACACGCAGGGGCATGATTTGACGTCATCCCACCTTCCTCCTGGTTAGCAGGCAGTCTCGCTAAGAGTCCTCCAACAATGGTAGTAACTAACGACAAGGGTTGCGCTCGTTGCGGGACCAACCCAACATCTCACGTACGAGCTGACGGTAACCATGCACCTGTCACCTTGTCCCCGAAGGGATTTCCTCGATTAAGAGTAATGCAAGGGGATGTCAAATTAGGTAAGGTTCTTCGCGTTGCTTCAGATTAAACCACATGCTCCGCTACTTGTGCGGGTCCCCGTCAATTCCTTTGGTTTAATCTTGCGACCATTATCCCCAGGCGGAATACTTAATGCGTTAGCGGCGGCACGGAGGTGTTGAAACCCCACACCTAGTATTCGTACTGGCGTGGACTACCAGGGTATCTAATCCTGTTTGCTCCCCACGCTTTCGAGCCTCAGCGTCAGCTACAGTCAGAGAGTCGCCTTCGCCACTGGTGTTCTTCTAATCGCATTTCACCGCTGCACTTTAGGAATTCCACTCTCCTCTCCTGCACTCTAGATAACCAGTTTGGTGCTTCCAGTTGAGCCCGGGTATTTCACATCCCTTAATCATCGCTACGCTCCTTTACGCCCAGTAAATCCGGATAACGCTCGCCACCTACGTATTACCGCGGCTGCTGTACGTATTGGCTTTTCTAATAAAATGCCGTCACTCGGCTACCATTTCCTGTAGCCGCCGTTCTTCCTTTATAGCAGAAGTTTACAATCCGAAAACCTTCCTTCGCGGCGTTGCTCGGTCAGGGTTCCCCATTGCCGAAATTCCCTACTGCTGCCTCCGTAG
+
.3.1/404/40.15,-./7964*236)2.12---,+37,),-76:4+%&&*,,2657,-,'('(+6333/-,-01).**1*2,-*13033*%'')(+-21/+,.1368768333-3-,*.19'.1-+.-468;84894455:79:6,0)*/(')2235121-33896733-,,-7/454,,%&)2:20.2830004;/8+,965../078&48374<::2275.:/-.--3867977,,-2202/,-/151//+014.00&',6+**.//-.0/.*'%%(11,,-0.0%%.,58,0'('(,02,-.399:4:0-*-22839+-3.&./0+(*(-//0131+2/446())-//10/./&.082772111371///..133,),+19045899629102:660,+')'%,'&(*.1-$&(&(+*'*/33&.+)+,(,52463236-00,%+-+2/018:+)&*+-('-403678863103(')).---56.*6.:4:8:::2..,(-44,1*8-::9<:79823..033)(1/40;1;:+++--'*0.-272-0/*+37586-1'++,/528282.16.,*,47+8/5-2+*-379$6&'**()(&-473724---4-6186824.,,-5:513-*,,+(,,+.2930913;90%,*-7.,/543:0&($%$'-)++186798::39520/0884:3455287+*2,676+352-3;-/./1;:9/....7;/00.+..,/6*))*()+11897<779;2556;5544')6-,/4/0,4/5:5,034+*(&(#%&)%&&#''-816./..-/,.013+*%)')*-333:9474:2:393,*)%(+/'&()+//0704/*231.2;0+*)*+40))()%))%*,&,)%*+/97&&.++001:3(),/6))4030211530256680.7086986020+493,0)-/4406&&+.-)&*(-,.66-*-,.)-682-14;486,0/.+.+,&04/5<10.//4.//;07;739-*-./-53-+*&''&,*(06-*-0574/+0/6/1003.22..+-+1.+,1+-3965.:()7357+9;0.4:.1%&5516,86+()./,../.218:4455
@66e1241d-80ac-434b-99c1-76d84de92f44 ch=129 read=99963 start_time=2019-12-13T12:11:45Z barcode=BC01 runid=2c9cf7bc05858273f10e7d7ec552fc0bd742dc3e
CTCCTACGGGGAGGCAGCAGTGGGGAATGATGCACAATGGGGAACCCTGCAGCAACGCCGCGTAGTGATGAAGGTTTTCTGGATCGTAAAGCTCTGTCTTTGGGGAAGATAATGACGGTACCCAGGAGGAAGCCACGGCTAACTACGTGCCAGCAGCCGCGGTATGCGTAGGTGGCGAGCGTTATCCGGATTTACTGGGCGTAAAAAGGGAGCGTAGGCGGATGATTAAGTGGGATGTGAAATACCCGGGCTCAGCGGGTGCTGCATTCCAAACTGGTTATCTAGAGTGCAGGAGAGGAGAGTGGAGTTCCTAGTGTAGCGGTGAAATGCGTAGAGATTAGGAAGGAACACCAGTGGCGAAGGCGACGATCTGGCCTGCAACTGACGCTCCAGTCGAAAGCGTGGGGAGCAAATGGATTAGATACCCTAGTAGTCCCGCCGTAAACGGTGAGTACTAAGTGTTGGATGTCAAGTTCAGTGCTGCGAGTTAACGCAATAAGTACTCCGCCTGAGTAGTACGTTCGCAAAGAATGAAACTCAAAGAAAGGAATTGACGGGGCCCGCGCAAGCGGTGGAGCATGTGGTTTAATTCGAAGCAACGCGAAGAACCTTACCGAATCTTGACATACTCATAAAGGCTCCAGAGATGGAGAGATAGCTATATGAGATACAGGTGGTGCATGGTTGTCGTCAGCTCGTGTCTCGTGGATGTTGGTTAAGTCAGCAGAGCATAACTTATCGTTAGTTACCATCATTAAGTTGGGGACTCTGAGACTGCCAGTGACAAAGCTGGAGAAGGCGAGGATGACGTCAAATCATCATGCCCCTTATGGCCTGGGCTACACACGTGCTACAATGGATGGTGCAGAGGAGTAGCGAAGCCGCGAGGTGAAGCAAAACCCATAAAACCATTCTCAGTTCGGATTGTAGTCTGCAACTCGACTACATGAAGTTGGAATCGCTAGTAATCGCGAATCAGTATGTCGCAGTGAATACGTTCTCAGACGCTGTACACCGCCCGTCACACCACGAGAAGTTGAGAAATGCTTACCCGAAGCCGGTGGCCTAACCGCAGGAAGGCTGGGTGGGATTGATGATTGGGAATTGAGAATCGTAACAAGGTAACCGG
+
,*1+(*2/7;0)*0/.11&)*(,7+/+)%$(&*++14344-(+74:2+--*,2313039444/&%,,/0129.+3:7.+$.0:983643-))*77780781-57.),+//.7//06589545*+/0,*'*,'(('*-'''(')+/3/,/39/0/-.0;7/3+.0*(230.-1,5.-*&,0,5-++1'++)/6/,-02940**)//0*(/+'((310277643..+/+9,57/9874-*((-../-9+-7;8./((+&645464640603,,-.008:5;6534--+*(1057.,,*/,*%%'*)+&(647./.6760.-+.0--/33./0-+*)''(0.*15.0/-*0347:.//.6,,-./6299522222100:0777865,,,,-26($+88)*,(((78748*'+-.<8041,5,--7789<--.33./0.0(&*.36-3+-''*(&),,.264381:191:9457311/0:,/769871**(-:1,*''',)13'2())0/)./'&&&&('.,,-2:7'0*5,+4:50'30*.579+'+))*,*.1343..)1-.5)))%*+,*-/6465&*-+,*).86<:797:8(*&$$*(+)..493399:5:23:+),++8312843-1//%*-5,,,22/+)'&**+66,,(*,9/110051-++,,/22032/2601465586;666765'((*,56331),0/0,.424:07,60'%'*%)*)((*+(''/$%&+,141;/,-5,394573/354.28,88/2686/-,+.2899;56768/85))44730-(,,.*)%,.74467478;</./66768/813**)'#'&,+-,--/230,+(*+++-,+12400+),'&'&)*--+-$&&'%$),,.175+*)*'**+,'%,78/2:3--035.017:<65702586-8)/-,,3.36745.3../*,-21126*-*'*7554:76.(,&-*1++,4533827'.15777669/5651/---.07543-313)))$$$('2731:7,/1')).1*,((&&&(*3''$)(&(($%%'31*(-,*/0-...02*(*-03((')')*)2+,',.,291/0/---..2126.%%+&(*%&(+01893823+4+-8886-
@f803c163-3929-41a3-a1bb-3a4db04091cc ch=288 read=71348 start_time=2019-12-13T12:11:37Z barcode=BC01 runid=2c9cf7bc05858273f10e7d7ec552fc0bd742dc3e
CCACAAGGAGGCAGCAGTAGAATTTTCGGCAATGGAAACCTGACCGACAACGCGTGAAGGAAGAAGGTTTTCGGATTGTAAACTTCTGTTATAAAGGAAGAACGGCTACGAAATGGTAGCCAGTGATAGTGCACATTAAAGCCACGGCTAACTACGTGCCAGCAGCCGCGGTAGTACGTAGGTGGCAAGCGTTATCAGGGTATTGGGCGTAAAGAGGGGGGGCAGGCGGCAGCAAAGGGTCTGTGGTGAAAGCCTGAAGCTTAACTTCAGTAAGCCATAGAGCCGAGAGCTAGAGTGCAGGAGGATCGTGGAATTCATGTGGCGGTGAAATGCGTAAGATATATGGAGAGGGTACCAGTGGCGAGGCGACGATCTGGCCTGCAACTGGCCTCAGTCAGCGTGGGGAGCAAATAGGATTAGATACCCTAGTAGTCCGCCGTAAACGACGAGTACTAGTGTTGGATGTCAAAGTTCCAGTGCTGCAGTTAACGCAATAAGTACTCCGCCTGAGTGGTGCAGAATGAAACTCAAAGATTGACGGGGCCGCACAAGCGGTGGGTGCTGCGTAGTTAATTCGAAGCAACGCGAAGAACCTTACCAGGTCTTGAAACATACTCATAAAAGGCTCCAGAGATGGAGAGATACTTTAGCTATATGAGATACAGGTGGTGCATGGTTGTCGTCAGCTCGTGTCGTGAGATGTTAGGTTAAGTCCGCAACGGAGGCGCAGCCCTTATCGTTAATTACCATCATTAGGGCGGGGACTCTAGCGAGACTGCCAGTGCCAAGCTGGAGGGAAGGCGGGGATGACGTCAGATCATCATGCCCCTGCGGCCCTGGAGCTGCGCATGCTACAATGGATGGTGCAGAGGGAAAGCGAAACCGCGGGTGAAACAAAACCCATAAAACCATTCTCAGTTCCGGATTGTAGTCTGCAACTCGACTACATGGTTAAGATCGCTGGTAATCGCGAATCGGCATGTCGCGGTGAATACGTTCTCGGGCCTTGTACACACCGCCCGTCACACCACGAGTTGATAACACCCGAAGCCGTTGGCCTAACCGCAAAAGGAAGGAGCTGTCTAAGGTGGGATTGATGATTGGGGTGAAGTCGTAACAGGTAACCGG
+
(&$&'$/,*../6&1(01/-(-(7;8259:5651)*3+,9+,/5.)')-%(&)(,0/723-1*,2-.3;72224//2./0:711:110--+//6-**+*(..+*,,,23&&(+'*-+-+-)&)*(*&%(/*,'%+*-10('/*01,3*,+701/32449<6.1.+/6(),+1**+,-16-0()0;45:.10420/3*,.).()*-2896182,*)+,02+)+++39755+(*)*+(,11-..00.00//2.,/522*)'')*,)).,1(4556%&&&'&&+',&%''%$&()--/))+),/+)(&+,/50,-**.)$%#%&')/0.,,-2*.01+0(')5-,&(07,*&()%%*//04506+&(**3457333326:6;5442,,&,&)+)+*,.(*''(,*/1*(.*8;;41780/3))*+-15')',-)-3/.(,-+).1'/.+&&(%+%)%'*5.5---..,1/.70.026*+-<;;:91+...9252,3-,,('()*-,-+.,0,'&$&%&&&&&'+)(*7,-476.)')(.),2'57432%'%)-.,-.0+(&)$%%%%'%(&')/&/.42&(0),14604/-2)-4594.-0-),%+(/.,('++-212/-$%+21)-000;'*)*,1:965++),)((&()),,//,+-,-2697951:119956443999567678556562;67948453744/5%(238451/.'&',.5*)''++%'(&,*)/2025+2*$$+)).5..-',*+&'&$(-0203232++,)*,-03359,)+'').,+-.51-/2+,5-97108.0-/033774279869867/2+++&(/'14;..1)()*6)+%)$(',,00430521.-40576-+..()+-)+),3&06670/3*+1/(/0;;534('(+3862378;667.0317(+*&6*,,7688647,6++,-')'()).-/.4,+'-,-*)*(/,5-++,.-/73.&---87665.4/..5;9.703950:*77702/,*+++-/1:55;.+--*014/-.+*&%(#%+/4/&1')*0313/,&,,1/.,1741.4486,,-.0)+&'(8/..-19(1*)600/.+,,06/4.76.*..4./.58984*,*)1/41)-
@52a99ecf-9e36-4680-a5d9-f07f0350e633 ch=188 read=179997 start_time=2019-12-13T12:11:25Z barcode=BC01 runid=2c9cf7bc05858273f10e7d7ec552fc0bd742dc3e
CTCTACGGGAGGCAGCTGATGGGGAATGTGCACAATGGGCGCAAGCCTGATGCAACCATGCCGCGTGTATGAAGAAGGCTACGGGTTGTAAAGTAGCAGGGAGGAAGGGTAAAGTTAATACGCTCATTGACGTTACCGCAGAAGAAACACCGGCTAACTCCGTGCCAGCAGCCGCGGTAATACGGAGGTGCAAGAAGCGTTAATCGGAATTACTGGGCGTAAAGCACGCAGGCAGTTTGTTAAAGTCAGATGTGATACGATCAACCTGGGAACTGCATCTGATACTGGCAACGGAGTCGTAGGGGTAAATTCCAGGTGCTTGGTGAAATGCGTAGGGTCGGGAATACCGGTGGCGGCGGCCCCCTGGACGAAGACTGACGCTCAGGTGCGGCGTAGAGCAAACAGGTTAGATACCCTGGTAGTCCACGCCGTAAACGGTATCGACTTGGAGGTTGTGCCCTTGGTGGCGTGGCTTCAGGCTAACGCGTTAAGTCGACCGCCTGGGAATTACGGCCGCAGGCACAAACTCAAATGAATTGACGGGGGCCCACAAGCGGTGGAGGCATGGTTTAATTTGAACACGAAAGGGCCTTACCTGGTCTTGGCATCACGGGAAGTTTCCAGAGATGAGAATGTGCCTTCAGGAACGTGGGACAGGTGCTGCATGGCTGTCGTCAGCTCGTGTTGTAGAATGTTGGGTTAAAGTCCCGCAACGAGCGCAACACTTATCCTTTGTTGCCAGCGGTCGGCCGGGAACTCAAAGGGAGACTGCCAGTGATAAACTGGAGGAAGGTGGGGATGACGTCAAGTCATCCCTTGGCCCGCCACGACCAGGGCTACACGATGCTACAATGGCGCATACAAAGAAGCGACCTCGCGGGAAACAAGCGGACTCTCGAGTGCGTCGTAGTCCGGATTGGGATCGCAGCTCGACTCCATGAAGTCGGAATCGCTGATCGTGGATCCCAAATGCCACGGTGAATGCGTTCCAGGCCTTGTACACACCGCCCGTCACACCATGGGAGTGGGTTGCAAAGAAGTAGGTGGCTTAACCTTCCGGGAGGCGCTTACCACTTTGCTTGATTCATGACTGGGGTGAAGTCGTAACCGGGTAACCGG
+
-/0768002*)*,&'&#'%1183(-*)).,-..0856:74256926:6322)20%1527/8--+--*)+.(*1%((,)+&#'*104;++5:3*%$$##+/*(-)+'.,'-+:6/1825*),'))2'2()&*(12*-8*,-0-,''+'&*,/,1-01723488:740)---0360050.02+)+,)',)**-0+&'(+--6.,,--&1++1.+**0-).-/30*''&,)-'-0-&036924967*.55/11/-))***+)'')4*79789977600//-7))*/.847(%+)'%-$%'))+,.*8,,5,9-/4.-16/*(0)()&+.7/.25/.,0/&*+*0''((%-))4.00+++*,+*.33-+087/*.*&)**-/0667752932-/((,-)2%)*-612)-,)1*,/4245)+,,-./675.1479349<21,*--.965170+/+,0/5%.*.9,,-1,$(+)+0,3++1+(.31+-+,+/*0162/3/,+*/0643,+$+&/&)*/353/,+&''$%*/5),54;:/.,02-,),).47,1('#')1.3&.048./50*-(+'4.&*%-+%&++(0-,-((&'+.,,)+.-*.-)+(&&0.,3),+12,5)/9*)(()+,/00,,,2./2)-2/77/68.80,/*/.'+(/114465933.97544,*),,45556605,,$&%--*)06(022645*.727-/26/6++.0042+,$((*-.2&'.('06+(((*,/4-/*2/0+,.*'+0318-,-(()1165874331/,+,(.16/-)(%*,../58****0666651+0-),('&)'0*271)+-,./+1-,.00)(()'.,,/+04477;761036662764)%'(%(,*+62/',(-+*,))(1(*'1***(&%&%&''-,,.)(*)*.*','/,-1)&(((*(+.1,+)'(24%'(,**+5*4.52534.(.*+3656755%'%%&'*0((*+3344:6)234/8)'0:908/..42/.,0635921353536:221/.&&*(/,.*')(2.'))')(-((%$%%&+(12217()2.(-2-7421.02+-,/-)%(&)*:;9897552.//')*--)*,.1/52,'-++./5827
@cdb87a5b-8b68-40fa-9be5-3bd53f10ef8b ch=393 read=52979 start_time=2019-12-13T12:11:12Z barcode=BC01 runid=2c9cf7bc05858273f10e7d7ec552fc0bd742dc3e
CCGGTTACCTTGTTACGGCTTCACCCCAGTCGCCAGATCACAGAAGTGGTAAGCGCCACTCGAAGGTTAAGCTACCTGCTTCTTTTAGCCCACTCCCATGGTGCTGACGGGCGGTGTACAAGGCCCGGAACGTATTCACCGTGGCATTCTGATCCACGATTACTGGCAGTTCCGACTTCGTAGGTCAGGTTGCAGACTCAATCCGGACTACGACGCTTTATGAGGTCACGCTCTCGCGAGGTCGCTTCTCTTTGTATGCGCCATTTGGCACGTGTGTAGCCTGGTCGTAGGGCATGATGACTTGACGTCATCCCACCTTCCTCAGTTTATCACTGGCAGTCTCGCTGAGTTCAGCCGGACCGCTGGCAACAAAGGATAAAGGTTGCCGCTCGTTGCGGACTTAACCCAACATTTCGCTTTGACTGACGACAGCCATGCGCAGCACTGTCTCCACAGTTCCCAGGCCTCCATCTCTAAGAGAAGTTCTGTGGATGTCAAGAGACCAGGTAAGGAGTTCTTCGCGTTGCATCAGATTAAACCACATGCTCCACAGCGTGCGGGCCCCGTCGAATTCATTTGAGTTTTAACCTTGGCCATGCTCTGAGCGGTCGACCAACGCGATTGCTCCGGAAACCACGCCTCAAAGGGGCAACCTCCAAGTCGACATCGTTTGCAGCGTGGACTACCAGGGTATCCTAATCCCTGTTTACTCCCACGCTTTTCGCACCTGAGCGTCAGTCTTCGTCAGGGGCCGCCTTCGCCGCCGGTATTCCTCCAGATCTCTACGCATTTCACCGCTACACCTGGAATTCTACCCCCCCCCCTCTACAGAGACTCAAGCTTGCCAGTATCAGATGCAGTTCCAGGTTAGGCCGAAGTTTGCTACATCGACTTAACAAACCCGCCTGCATTACGCTGCGCTTAGTAATTCGATTAACGCTTGCACCCTCCGTATTACCGCGGCTGCTGGCGCAGGTTGATGCTATGCAGGTAACGTCAATGAGCAAAGGTGTGCTCCCTTCCTCCCCACGCTGAAGTGCTTACCTGGCAGAGGCCTTCTTCCTTACGCGGCGCCCAGCTTGCATCAGGCTTTGCGCCCATTGTGCAATATTCCCCACTGCTGCCTCCGTAG
+
/+&*62).*-,)11)++,-,,*%(+1+(*10--.))-.-*,&$&$)*-(+%%&++./')+0'&')+2267./6222.'*),(6)'%'&26+'++3/'$%')(+*--.0.261+*'&)'+,1/04.(()&2118153/.17-5(*)'+1/*)+/-4*,-04:0/.%03'0770/,,.2..+2(***0).114+0&'+0*+()(-+/./6430300'()+))*+*-+-.$&%'*)86*)-(*'*+./1350+12+*..0/.14:5.8&)(&%)*223++-+/-(,7442522562+**,.+))''*+368868/1)',.4;66.4,-/<;134-.-,,+%-..::,,1(&(31,&*/-484//,-.2944*454*+1,57:)0-16(*%$')5446-,+2****,+'*&-*3,/4,+$(*3+++2340556.,,1+%/%%%&%,,&)&&/324&'+,.5.44*&()*%&+-+2786/1()*')*).720*(%.*0//5*+()),::.-0-0-*)(*5:74;2.021:34345+*++7,<9:;.-./.103/%&$'(&(',+.,1--&$&)$/*0<130:.,-54;<5.3-&&%)*/4,5*/..+--372:2((&%#*%)'*)$.&&(),+)**+'/9./),))-))'*/)&(*',*'/--*.12325.0,+-0,(+)-..026110.15.6.,-/,7''-/-47)+2.:'$*+34(&*))/89-831,23,+*3/787./.-,4/318)+2511*$$#)%('/2((*'0//1;63.4*+-751.,+&,+-/1<91-*.-3333*11055/3/1*(',/3242750/.0/.2+)*+,767%&&..3022)&+(*,766620,...,(%.*++&(50/'$$'*4($'&&()**'&)*0150424-6+,05.-.'.)(*))*%'%%)%$$,.433-')-)5)*)+.,(+,095,46/106++6,**,-,,./-9,+)3-0)-''%,%%&#&#$$+++48433/0+..7584;4,2/*0(+,+3,/86,.+45.$*&$'(+,')(%$$%(,)-*1%&'++-..317;7***(*'+(*(&&(&#))'-*--23(/'*-.(&,)+//'0+(+$(&+*-404681'''&'&'*/,//,/.2
@685fdc18-270e-4719-83ea-de38176aa29c ch=70 read=111100 start_time=2019-12-13T12:11:06Z barcode=BC01 runid=2c9cf7bc05858273f10e7d7ec552fc0bd742dc3e
CCGGTTACCTTATTTACGCTTCACTAATCGCTGACCCTTGGCCGCTGCCTCCTTGCGGTTAGCTCACGGACTTCGGGTATTGCCAACTCTCATGGGTGTAGCGACAGGCGGTGTGCACAAGACCAGGAACGTATTCACCGCGACATTCTGGATTCGCGATTACTAAGCGCTTTCCCAGCCATGGCAGGCGAGTTTCGGCCTACAATCCGAACTGAGACTGGTTTTAAGTTTGGCTCCCACCTCACGGTATTGCATCTCTCTGTACCAGCCATTGCTTGGCACGTGTAGCCCTACACATAAGGGCGCCATTGGTGACGTCATCCCCACCTTCCTCCCTAGTTAGCAGGCAGTCTCGCTAGAGTCCTCAGCAATGGTAGTAACTAACGACAGTTTGCGCTCGTTGCGGGACTTAACCAGCATCTCACACGACACGGCGGCGACAACCATACACCTGTCGCTTGTCCCCGAAGGAATTTTCCTCGATTAGAGTAATGCAGGGATGTAAAGTGTGAAGTCAGTTATCATGGGTCATCAATCTTGGTTTAATCGTCGGGCCTCGGTCGCCGTTCGTCGTTAAATCTCATTATTCATCAGGATAATCTATTCCGAGCCTCGGCGTCAGTTACAGTCCAGAGTCGCCTTCGCGCGGGTGTTCTTCCTAATCTCTACGCATTTCACCCGCTACACTAGGAATTCCACTCTCCTCTCTCCTGCACTCTAGATAACCAGATACGGCACTTAAATTGAGCCCGGGTATTTCATCCCCGCCAATCATCCGCCTACGCTCCGCACACGCTTAGTAAATCCGGATAACAACACCTACGTATTGCGGCTGCTGGCGCATGGACAGCCAAATGGCTTCCTCGCGGGCGCATCGTATCTTTAAAGACAGGCGCAGTCGAGCACTTCATCACTCACGCGGCGTTGCCATCAAGGTTTTATTGTACATATTCCCCACTGCTGCCTCCCGTAG
+
05//1+'-(*)&08*((('+2-*)&(/153,,+'+'$$#'+664887786600/.1/2.4//156150.+-5.6,&%,%)'$.3-)+-)()(*,/((*)&'&*'*',411616642(1,21385(022645979<4145,,+&+05/.-4-*231010*10,-+))%('(*2*00*('**(-''&(-31/*,2:..&230)%./88:132211/,*330/./9:21546;,0+)*42*+3742),.35103-**,+,/..046//2()-3.42.++('()&)()((')+-/'(*)*,/2)/.*'%%+(*.'&'(*/4799+:::,*./.82---2())/6+)&)(+--*+,,25*))''()/252/,&)--,251./01430-122,2'1.8,*0-04779;/4,2,'(*(+&'$$#&&*()('(%&()3/1,3.--/-.-.)241+)*'/9475,%&(++*//2-)&*''&$,02//101/-3*.(**,38433*'()%)&'%(%*,++'&'#%%$$%$#$$###*&''%%)&%)'$$%'''%&$%$$%'%&%&&%$%%%$###'%$#$$%%'+&($%$$%$$$#%%($')%,(&&&&&)%$%$%&+*27210*-///0'+2/*-',,2)*)*+)*.4-*)(&(&+'*)+./94,,+(&/85875611**$-6--)+*''))'.&-.,.(,-.514+./0/0.,,,/)1-%'-)/033+*2*,&($$&2/,++))&)&&.*)*)&$'((%'124/4:--+*,-++%&%,7/6,/0+/680+0-155)(*'(&*)'&&%&*-..*9-+.631'-(+*,.2*+.(*%'%#'(-067907*($*&*)()%+(-)'(),0+*+3-00/&'')&%'*&+')+()%%(&(,/+-100*)&($&,/(*))&'&%&'&',--.+...,2220:0/3+-233*+/1,'%+*('$)(*&*/-,/+$),,05//8,08,,756
@d4c1a732-b4b9-419b-9b0a-288c3e0d200a ch=213 read=189043 start_time=2019-12-13T12:11:04Z barcode=BC01 runid=2c9cf7bc05858273f10e7d7ec552fc0bd742dc3e
CCGGTTACCTTGTTTGCGACTTCACCCCAATCATCAATCCCACCTTAGACAGCTCCTTCCTTGCGGTTGACCACCCGGCTGGTGTTATCAACTCTCGGTGTGACGGGCAGTGTACAAGGCCGGGGAGCAGTATTCACCGCGACATGCTGATTCGCGATTACTAGTTCCAGCTTCGTAGTCGAGTTGCAGACTACAATCCGACTGAGAATGGTTTATGGGTTTGCTTCACCTCGCGGCTTCGCTTCCCTCTGCACCATCCATTTAGTAGCACGTATTAGCCCAGGTCATAAGGGCATGATGATTTGACGTCATCCCGCGGCTTCCTCAACTTGTCACTGGCAGTCTCGCTAAGTCCCAACTTAATGATGGTAACTAACGATAGAGGTTGCGCTCGTTTGCGGGACTTAACCAACATCTCACGACACGGGCTGACGACAACCATGCACCATATCTCATATAGCTGTCATCTCTGGAGCCTTTATGAGTATCGAGAGACCTGGTAAAGGGTTCTTCGCGTTGCTTCGAATTAAACCACATGCTCCACCGCTTGGTACCGTCAATTCCTTTGAGTTTCATTCTTGCGAACTGATACTACTCAGGCAGATTACTTATTGCGTTAACTGCAGCACTGAACTTTGACATCCAACACTTAGTACTCATCGTTTACAGCGTGGACTACTAGGGTATCTATCCCTATTTGCTCCCCACGCTTTCGGGACTGAGCGTCAGTTGCAGGCCAGATCGTCGCCTTCGCCACTGGTGTTCCTCATATCTACGCATTTCACCGCTACACATGGAATTCCACGATCCTCTCCTGCACTCCTAGCTGCGCCTGGTTTCTATGGCTTGCGGGATTACAGGCTTTCACCACAGACCCCTTACTGCCACCTGCTCCCTCTTGCCAACAATTCCGGATAACGCTTGCCACCTACATTACCACCGCGGCTGCTGGCGTAGTTAGCCGTGGCTTTCAATAAAGTACCGTCACTCGGCTACCATTTCCTGTAGCCGCCGTTCTTGCTTTATAACAGAGTTTACAATCCGAAAACCTTCTTCCTTCACGCGGCGTTGCTCGGTCAGGGTTTTATTGCCGAAATTCCCTACTGCCGCACCTCCGTAGGAG
+
/+&11,((&'0--/($&((('(*)/0.'++./()+75.87**9-6:2.///0887638/+)()('-*2($((%,,-+/++-4+,.:55230003+%*//8-,'('+'&%'%&'+-061360,+-.&(.,(0.0;636;386553557778:0.-,+,4-,,+(((+2+-&*.7+),)*.14489:675787746//.61(*/,,,(,2/.74:101133-51+,.6557;8965,1./9+&(3+69/-/21../6122:+/9'$'$$'(*3//)**'()4+*-81/.,3.,88/383343/:<8,1237962072('''&*/-3/1+.,.0*-,'-)*%%#*,+),/03-))+/:/.,'))-+6316181130/070541+'$-1(,),,126&+71,+,3/'%)&'#*&/*320/--&*,-.3/0*'(+,/-237939<7863227,*+()+4*-,,(3,+$(%%(*.0330&),..54,0,%%'&,.%''(*+711-/*)1+*.+02/0<97786/-.8.5*+.1/8;757+*,0/0/15),+'%$#)%$#'&%'),9697-.30///1;8539<61611172/)(*-12/.../&53-&(+,,-./5/1801+,-/0,.3;0//./658:/480---.*-(.),*,,6)//2156369/6:/(,'/-++/6157343)*+&+***'%(-1,,)52(&**9380),'*+:8,+992752-,-2/8,,9,+.--002//197588589594./0*,,..*,.;975-*.,-0//.*,)/7;-0/4+++&,)**-/,,*0,94(+,--4-,-016223*++-(*,4522/).2,/32<7-)')'('%%$'&)*%2.***2834/4+',+%+*+1002&''&*2/35***(((+36+*'+'&(&,'#(+)3+.406;-:---44024+,+)&''*-++'%0((*,*+,4403+,'%%.-0-.504817*++,(.6/0:414259892++/106/.,03&-10267600,1114;5:;/1+%%()'(..63+)+))47).0796,,0695167;33:3-5-,'-*+&.-.,70015.4/0-20-15/($(''-&&58-6197++./,'-*#%#)**77+.06*+'
@3e77130b-3bea-4be4-ba25-b5314f8050ec ch=365 read=156390 start_time=2019-12-13T12:10:52Z barcode=BC01 runid=2c9cf7bc05858273f10e7d7ec552fc0bd742dc3e
CCGGTTACCTTGTTACGACGCTTCACCCCAATCATTGACCCTGCAATATCCGGCCGCTGCCTCCTTGCTGCGAGTTAGCTCACGGACTTCGGGTATTGCCAGCTCTCCTTGGTGTGACGGGCGGTGTGTACAAGACCGGGAACGCGTATTCCGCACGCGTTCCTGATTCGCGATTACTAGTAACTCCAGCTTCATGTAGGCGAGTTTCAGCCTACAATCCGAACTGAGACTGGTTTAAAAGTTTGGCTCCACCTCTTTTGTTATTGCATCTCTGTACCAGCCATTGTAGCACGTGTGTAGCCCTACACATAAGGGGCATGATGATTTGACGTCATCCCCACCTTCCTCCTGGTTAGCAGGCAGTCTCGCTAAGTCCTCAACTTAATGGTAGTAACTAACGACAAGGGTTGCGCTCGTTGCGGGACTTAACCAGCATCTCGACACGAGCTGGCGACAACCATGCACCACCTGTCACCTTGTCCCCGGAAAGTTTCCTCGATTAAGAGTAATGCAAGGGATTAGTCAGGTGTTAGGTAAGGTTCTTCGCGTTGCTTCGAATTAAACCCATGCTCCCGCTACTTGTGTGCGGGTCCCGTCAATTCCTTTGGTTTAATCTTGACCGTACTCCCCAGGCGGAATACTTAATGCGTTAGCGCGGGAAGTGTTGAAACCCCCCCACACCTAGTATTCATCGTTTACGGCGTATGGACTGGGGTATCTAATCCTGTTTGCTCCCCACGCTTTCGAGCCTCAGCGTCAGTTACAGTCAGTCGCCTTCGCCACTGGTGTTCTTCCTAATCTCTACGCATTTCACCGCTACACTAGAATTCCACTCTCCTCTCCTGCACTCCTAGATAACCAGTTTGGAATGCAGCGCAAGTTCAGGCGGGTATTTCACATCCCTTAATCATCCGCCTACGCTCCTTTACGCCCGAATGCAAAATCCGGATAACGCTCGCCACCTACATTATTACCGCGGCTGCTGGCGTAGTTGGCTTCGTGGCTTCCTCCTTGGGTACCGTCATTATCTTCCCCAAAGACAGAGCTTTACGATCCGAAAACCTTCATCGCACGCGGCGTTGCCATCAGGGTTTCCCCATTTGTGCAATATTTCCCCGCTGCTGCCTCCCGTAGAAC
+
1.**.1,0225-/9../.-&)1+6-56:*0-1/%+(*(17,)%))$%#&%'+1/9)-,,0875,--&&#'(()*4*-*..6/05;776960&%.'+1+/..)0..*.$)&0(4.50023;9545/24341654043-&5.,-,*+,--/:5+&'$(%$&)-.'&')2314994652140443332.5/006;7/54658662205;1/*213-*//(./'(.622/1043;998<0278-0.89,4-23-,1.0(%%&'),-+-5/11454337:68;556:-9.''&''%*-203/,/1-81(+0/('')(,585030())049<6123/001-265/-041;6854532-+9-%2')/8587623-,-5)((,.,-.8/.7091/1,+(.01-.0//2334.-0.-623)'**32701)3-,*0+0'/.,)+,777878668668874'3./4948:7857)1)(0.5+(%#.62:85643*-&'-*'(6//11//-5(5+'')*(//11-,-34*1'&%,.4/2.*+''*+*'(*-,712;:2463801386-)..,/2,/-(&))./50*(+,'.13+*)(,..7,,5;6,3659:;951:6//.74+6+*,++*1:.2,/.337'.(1-.6150+*+*,,/-,,//,**'),,*'(**++4((00+35060*&)'.((+..16<635444;910/51/3688:)**'++*.-/646:9:86/:8,(-).7:,.40/063-,.,5561000.37652:/10540))*-1:;6<766:45667258972511*)0)*2696703/174/)+4/220/-/.+*),01051337515/0179-,))$&()(++-206/4,66;6)(',/'+(('$-('&',(((.//2)((,05*'*-,43*'/-2774958458654121480:312413*&(')))'+0.+.33:24453*,-/3::459333&2')/</.6110;4311,4*+()*+7,()*+)-.349119.73403/&.(,*47469023-03959:;/44'(,-++-3419;2233.4(&*34,.627436:5713121:672:0,,-//+.,2,;4/79.*-/(&%&'*)))0;-089.(,**)%'+/,27+,6460//
@41198938-b659-45fa-bfbf-122181e6cafb ch=286 read=157093 start_time=2019-12-13T12:10:52Z barcode=BC01 runid=2c9cf7bc05858273f10e7d7ec552fc0bd742dc3e
CTCTACGGGGAGGCAGCAGTGGGAATATTGTGCACAATAGGCGCAAGCCTGATGCAGCGTGTATGAAGAAGGCCTTCGGGTTGTAAAAAGAGTACTTTCCAGCGGGAAGGTAAAGTTAATACCTTTGCTCATTGACGTTACCCGCAGAAGAAGCACCGGCTAACTCCGTGCCAGCAGCGGTATGCAGAGGTGCAAGCGTTAATCAGATTACTGCACTGGGCGTAAAAGCGCGCAGGCAGTTTGTTAAGTCAGATGTAGCCCGAAACCAACCTGGGAACTGCATCTGATACTGGCAGCAGGAGTCTCGTAGGGGTAGAGGCCAGGTGTAGCGGTGAAATGCGTAGAGATCTGGAGAGATACCGGTGGCGAAGGCAGCCCTGGACGGGAACTGACGGCTCAGGTGCGGCGGAGCAAACAGAGTTAGATGCCCTGGTAGTCCCGCCGTAAACGATGTCGACTTGGAGGTTGGTACTTACGCTTGAGGCGTGGCTTCCGGAGCTAACGCGTTAAGTCGACCGCCTGCAAAATTACGGCCGCAAGGTTAAAACTCAAATGAATTGACGGGGGCCCACTGGCGGTGGAGCATGTGGTTTAATTCGATGCAGCGCGAAGGTATTACCTGGTCTTGACATCCACGGAAGTTTTCAGAGATGAGAATGTGCCTTCGGGAACCGTAGAGACGGAGTGCTGCATAGCTTGTCGTCAGCTCGTGTTGTGAAATGTTGGGTTAAGATCCCGCAGCAGGCGCAACCCTTATCCTTTGTTGCCAGCGGTCCGGCCGGGAACTCGAGGACTGCCAGTAGAAGCTGGAGGAAGGTGGGGATGACGTCAAGTCATCATGGCCCTTACGACCAGGGCTACTACGTGCTACAATGGCGCATACAAAGAGAAGCGACCTCGCGAGAGCAAGCGGACCTCATAAAGTGCGTCGTAGTCCAGTTGGAGTCTGCAACTCGACTCCATGAAGTCGGAGATCATGGTAATCGTGGATCAGAATGCCACGGTGAATACGTTCAGGCCTTGTACACCGCCCGTCACATATGGTAATGAGTTGCAAAAGTGAGTAGCTTAACCTTCGGGAAGGGCGCTTACCACTTTGTGATTCATGACTGGGGTAAGTCATGCTCATTAACCGG
+
**./.0-79+(+-+/44/055;3*1,+5.)--,,-.97'/+)',78/5841/.(&%$&%,,-++*+.(+.,*-/(+5-:76:134:8*)&+$.))*63.((+.*3*''+*()-++/5262341-9,+,.-44624645:4/:,(*,,.-&+*%'%-4046*.//.7523441-.'#%&$()0)%'%'%/,6450/*,-*,.,+,%)+)+))(%)'+/276:88;88+**.//0)(+.*07<6.4869068/24.,)'))()&$'%)&/(362/74,/24/1,+'&'+-.1-,&$&()),+&&))/0./*,)-),*+'*&('&062,,,-,30.*./+)238)'&'&12438/-*)(0-298792/1.(*0*0.1)8:2(588:)'(&'(())-+'*+:39;781)/**'&)+5913-*%')1**-/*16,.7::767*-*'+:589:0.+)*&--/)-/,).,,/11-,-'(*)%(%%$#'&)2-67/7///2.-+*+(250+)++/756157679778:43(*))'*(*,,404+/..1.272:::58:79*)((*-2/.1,-8:,3-,'0)-%))6446-..*1&)+,7:+28470,-.,,,',+1(&&'%&$%&)-432375//)(*,,95143201-096,,+*,-.:751/70/667856/&37/92965-&&,-/(*%(+-:641%&',,,,+-1871%(+-:8:75:33,+)1)-004;:8/4,&&&'-+**-$.&',++/-'()((,+..&$'*),4.093(20732,1110,:6/:207.)*)'(--$&'''&%+(&)/03-0-*0*+-+5;.*-+,35352+-0258946346:,+-,--104%21/.+(($%*(*000///1/./.-,*,*/47)(((,*(+9684---++(*'(+:611/4.0//1//1;522:;9:82:4450*'+,.1%&').3/6*.-//4245/--/.24002/3*%+/0,--1&+5/00;9;:36-.00-,/2-2()),-84+32286+256423-/*+),/22:-/,-**(&(,*/*%%'0&'),-03:5.**&%&(/,..323185;6*5+,*)+..04240261.4:1+.013733.....058/,*'&*,(/(&(*)++/,/805
@8968538c-f888-418a-858f-315941c1fdef ch=401 read=55808 start_time=2019-12-13T12:10:51Z barcode=BC01 runid=2c9cf7bc05858273f10e7d7ec552fc0bd742dc3e
CTACGGGAGGCAGCAGTAAGGAATTTTCGGCAATGGGGAAACCCTGACCGAGCAACGCCGTGAAGGAAGAAGGTTTTCGGATTGTAAACACTTATTTATAAAGGAAGAACGGCGGCTACAGGAAATGGTAGCCAGTGACGTACTTTATTAGAAGCCACGGCTAACTACGTGCCAGCAGCCGCGGTAATACGTAGGTGGCAAGCGTTATCCGGGTGTGGGCGTAAAGAGGGGCAGGCGGCAGCAAGGGTCTGTGGTGAAAGCCTGAAGCAACTTCAGTAAGCCATAGAAACCAGGCAGCTAGAGTGCAGGAGAGGATCGTGGAATTCATGTGGCGGTGAAATGCGTAGATATATGGAGGAACACACCAGTGGCGAAACGACGATCTGGCGCAACTGACGCTCAGTCGAAAGCGTGGGAGCAAAATGGGGATTAAGGTACCTAGTAGTCCCACGCCGTAAACGATGAGTACTAAGTGTTGGATGTCAAAGTTCAGTGCTGCAGTTAACGCAATAAGTACTCCGCGCACAGTGGTACGTTCGCGAAATGAAACTCAAAGGAATTGACGGGGGCCCGCACAAGCGTTAGACATGGTTTTAATTCGAAACAACGCGAAGAACCTTCAGATCTTGACATACTCGCATAAAGGCTCCAGAGATGGAGAGATAGCTATATGAATGCAAGGTGGTGCATGGTTGTCGTCAGCTCGTGTCGTGAGATGTTGGGTTAAGTCCGCAACAGAATGGCCTTATCGTTAGTTACCATCATTAAGTTGGGGACTCTGGCAGAGACTGCCAGTGATAGGCTGGAGGAAGGCGGGGATGACGCCAAATCATCATGCCCCTTATGACCTGGGCTACGTGCTACAATGGATATGGTGCAGAGGAAGCGAAGCCGCGAGGTGAAGCAAAACCCATAAAACCATTCTCAGTTCGGATTGTGTAGTCTGCAACTCGACTACATGAAGTTGGAATCTTTAATGTCGCGAATCAGCATGTCGCGGTGAATACGTTCTCAGGCCTTAACACACCGCCCGTCACACCACGAGAGTTGATAACACCCGAAGCCGGTGGCTAACCGCAAGGAAGGAAGAGCTGTCTAAGGTGGGATTGATGATTGGGGGGGTGAAGTCGTAACAAAGGTAACCGG
+
'++/*43,00..0)''((&)()*.25546;,6,,12.'),'/60)*132.0*,.-1,()$&&+,-*.-).3(,+5-*32:238/150(+$'%&)/6-,-.1(/+./%,'(+,*2-.,)1-32,65--6.))-(&+2..-))(+*-+).7.',+(0/,/-.,(++++,-/1799522/+/'(*-/-,7///456/5...++,+.2160/3**11+(-+441/25:2'(*-,--')0/2;94312(3730/0)('%'&)0.,.7::3+))(/+-1,+-.4;39<8;1-.+0.76554-,-.)*),*../04,-/12111456.3,3-+$'$&&(,/66+5,**56:88699884683271550//*/.,--.6,**&$+)'*('-..0.,)-0/-++)-)+.-'...%(')*,00764*-.-:9+,%,.-)/5-*,(%&-.))+365.91*(003:93273,)*-)+(-(,,+77997<787;988+0),32:6588:3221266352-+1-+.*(**.+0-&&%($%(&*%,3,,,,64(*+06--4277/1,30(((,-1288,*-76218-/..0-3./0*3+-,/*,../<<-25780*+1(,,,5-..03.0--((%&%)')'/,,-74.,--,&'-(16,+.658'++-/0::1,***+7/56666135.31$1*(+,,4:9::7:8667688888152-2+.-././/',+.,&-).55;88215-$%)',()'%$%&***014586<640800:9::41615.24/9:/6463.'%%%'$*'053/5+-,''%&%')+,8,-,--04419;365479619043-./9900+40.*,,-/558824:70,++(*&./052:22942-.040)&&&&*'&%&+(,,(,733)(*)+,/7)*-;7,39/,,0::4/789;889+/1-9*8.21(.(-,23;87566213+,.746774,0*+-4..2.)-+'),./66/,-3.-./32-00188:685-0,,+,+3;424&/31()+)*,--+/5*-4--21,,(+./1.+*()-/**+//3+32+*-4/089;17/.+-318356:)/,4.-,((&*./467404.1.0/-)/5-.//.32./156+./-20//7681+'+3*-.66;8929
@f9ef4993-dba7-48c3-b76b-7ce82f272213 ch=453 read=142443 start_time=2019-12-13T12:10:50Z barcode=BC01 runid=2c9cf7bc05858273f10e7d7ec552fc0bd742dc3e
CCGGTTACCTTATTTACGGCTTCACCCCAGTCATGAATCACAAAGTGGTGGCGCCCTCCCAAAGAAGGTTGGCTACCTACTCCTTTTGCAGCCCCTCCCATGACGGTGTACAGGCCGGGACATTCCACCGTGGCATTCTGATCGATTGCTAGCGATTCCGACTTCATGGAGTCAGGTTGCAGACTCAATCCGGACTACGACGCACTTTGCCTTAAAGGGTCCGCTTGCTCTCGCGAGTCGCTTCTCTTTGTATGCGCCATTTGTAGCGTGTGTAGCCCTGGTCGTAGGGCCATGATGACTTGACGTCATCACCTTCATCAGTTTATCACTGGCGGTCTCGCTGAGTTCCCGGCCGGACCTGGCAACAAAGGATAAGGAGTTTGCGCTCGTTGCGGGACTTAACCAACATTTCACAACACGAGGCTGACGACAGCCATGCAGCACCTGTCTCACGGTTCCCGAAGGCACATTCTCATCTCTGAAAACTTCCGGATGTCAAGACCGGTAAGGTTCTTCGCGTTGCATCGAATTAAACCACATGCTCCACCGCTTGCGCGGGCCCCGTCAATTCATTTGAGTTTTAACCTTGCGGCCGTACTCCCCAGGCGGGTGTGCGTTATGGCTCCGGAAGCCGCCCTCAAGGCACAACCTGAAGTCGGCCTCGTTTGCGGCGTGGACTACCAGGTATCTAATCCTGTTTGCTCCCCACGCTTTCGCACCTGAGCGTCGGTATCTTCGTCAGGGCCGCCTTCCGCCCACCGGTATTCCTCCAGATCTCGCGTTTCACCGCTACACCTGGGTCTGCCTCTACGAGGACTCAAGCTTGCCAGTATCAGATGCAGTTCCCGTTGAGCCAGGATTTCACATCGGCTTAACAAACCGCCTGCGTGCGCTGCGCCAGTAATTCCGATTAACGCTTGCACCCTCCGTATTACCGCGGCTGCTGGCACGGAGTTAGCCGGTGCTTCTTCTGCGGGTAAATCAATGAGCAAAGGTATTAACTTCTCCCTTCACTCCCGCTGAAAGTACTTTACAACCCGAAGGCCTTCTTCTAATACACGCGGCATGGCTGCATCAGGCTTGCGCCCATTTATTACTATCTTCCCCGCTGCCTCCCGTAGAGACAATATCAGCACCAACAGAAGGTTAACACCACCGGGCTTTGTGGCTTTTCTTCAGCACCAGCAATGCGTAACCCCGCA
+
09(6/:34655*33*),,'.196.911*--862342:4.,..4+'*',.+*+'),3./88*,)%'&*-,0)0/02697+,--,32/(()+'/54***''$$&*')&&%&#%(,-4)(-&(%)*10+-321.6//.9;920000)*.+$&*',.3275755466:5234-)(*,..-3-&*%'1359/9/2.11-32012.3/.'+,62*+*&(+,()**+/82+1+))3226,-,&*,-,00608/88/.66.---571;4/,/.023/21++*.19/.7985'*$+140:47222/.*,10134889,4*-1174'.1.13<:666130620-24001*)-+&/0;1*('+6/185::+/861&68:/,8,-0.**)+-3+(*'%,2129211;:50/0)%((/2043;30/0-1///.&)+872/.,+-%+1.).*+*561461111-/),/8;;451.-2.2+&*,.7/.146643*-+01/+/8/-'(')123341,/*),,+-+01976;94883100-04&&-/.1;9/<24/48978-,7,22//***,.32178/,03*7+;133;-++,):<:,6200///5888(0)//-01*(05+-1.-(&%#$%*$(&/-,1'*'&'%&&%(..+.,(/5+(+,4/,(()+)+4'&'(*4.71-'*-.-(35:785233).),+0444:497139<9+,)/57.'+()(87-,50671-*(.043%0,&+-/4441.+(1407022.2/,/49)*47.2.12<62+2(**(*(%(&,+194314;798,,)*)(*0'-+,'/+(-6,2'%+)(06842/-1/-4+&***//*55765,0/--0')/-+%634)..+2;<52442)(&)+03639919;5:;::936..((&&&&+)((*-3:<550.1,.,)'()'&($,)-*893897:246,-/0017701,*'+'.#&2/,*/)',/*/2042<21./'-(%&&'',05233419<,.,-/,-.+)0.-)05+4;6(('58/)43-*0+')%(..)'*1+23+')),+,--718;0,,&&%%$'+-09544474558454&44/21.01132++/)$,'%&&%&(*61660*,015:4/*++.//)'+)(/)-7.-)--.5-5+-+2-.2-2./,&+,'*%%/1+'''$&%&')./,249/(())11/-./31'1,(&$%$$'%&$
@a4779eb2-ebb9-4be0-b36a-8bc6713d1161 ch=332 read=89456 start_time=2019-12-13T12:10:50Z barcode=BC01 runid=2c9cf7bc05858273f10e7d7ec552fc0bd742dc3e
CCGGTTACCTTTGGTACGACTTTACCCCAATCATCAATCCACAGCAGACAGCTCCTTCCTTGCAGTTGGGCCACCGGCTTCGGAATTTATCAACTCTCGTGGTGTGACGGGCGGTATTGTACAAGGCCGGGAACGTATTCACCGCGACATGCTGATTCGCGATTACTAGCGATTCAACTTCATGTAGTCAGTTACCCAGACTACAATCCGAACTGAGAATGGTTTATGGGTTTTTGCTTCCTCATGGCTTCGCTTCCCTCTGCACCATCCATTTAGCACGTGTGGCAGGCCAGGTCATAAGGGGGGGCATGATGGTTGACGTCATCCGCCTTCCTCAGCTTGTCACTGGCAGTCTCGCTTCGATTAGCAATGTGTTGGTAACTAACGATAAAGGGTTGCGCTCGTTGCCGGGACTTAACCAACATCTCACGTACGAGCTGACGACAGCCATGCACCACCTGTATCTCATATGGCTATCTCTCCATCTGGAGCCTTTATGAGTATGTCAAGACCTGGTAAGGTTCTTCGCGTTACTTCGAATTAAACCACATGCTCCGCTACTTGTGCGGGTCCCCGTCAATTCCTTTGAGTTTTAATCTTGCGACCGTACTCCACAGGCGGAATACTTAATGCGTTAGCGGCGGCACGGAGGTGTTAGAACCCCCCACACCTAGTATTCATCGTTTACGGCGTGGACTACCAGGGTATCTAATCCTGTTTGCTCCCCACTGCTTTCCGAGGCCTCAGCGTCAGTTACAGTCAGTCGCCTTCGCCACTGGTGTTCTTCCTAATCTCTACGCATTTCACCGCTACGCTAGAATTCCGCTCTTTCTCTCTGCACTCTAGATAACCAGTTTGGAATGCACAGCACCCAAGTTGAGCCAGGTATTTCACATCTCCCTTAATCATCCGCCTACGCTCCTTTACGCCCAGTAAAATCCGGATAACGCTCGCCACCTACGTATTACCGCGGCTGCTGGTAGTTGTAATGGCTTCCTCCTTAAGGTACCGTCATTATCTTCCCCAAGAGACAGAGCTTTACGATCAAAGCGCTCATCACTCACGCGGCGTTGCTGCATCAGGAGTTTCCACCATTGTGCAATATTCCCCACTGCTGCCTCCCGTAG
+
52,(,3(,.66,($&#$%$$&)()-89++,.//7769670))'&&)*-234557:788/).'+%//-*-,27454/-,-0*%+)$*('(01.-,*++.0999201005,4440-+)%*&-'-/8086610+&&)+.36;423936565578844/4840...9/655533/*706')',')(+,/029.&*(6),'%$+'//14/:32/.1:8641.2302/5::-1.16/8:;6.43--&&)%&++.550/07038,+-00.*/849:4,43(%()*0000+*)'%''),),+24'((*+2646-,458---,0010244878184++0.20858*))-++-:35600/..4311&&.&&%#(&*$'&&&&''*4+-(,)&&.-/31./,(*1439+1+*/,..5/)-*741100/*))++12461*&''&)+,+)-.2)3525/%.1-/++)/43896665.,*+)-,-%++++1/23130.-+++.)-64.5703-,+,-714533014;40'((++0/9689767192%/4:5.-.0.1;873..-/-),0810-,,/.,)%(&,1-/11-,.4133221.87.+.598),3--1.,.5265$+#'(4*').-8625453'1.1.4.4574;5134961:545//')..223,*0*61512(%),-3-+-135:.+,--0:5,-.3,(,295/3,6-,,&%/*/0659555343:1*-.0:;4(+%#%.1,.'&''318:5013201),-2,-**.,(*,/89:7:9789./005763:89<55./6-.044/23546<71-12*+-)*%)&&)(/)-1)&()+080+13./)+++,,,5537-2%3-546;;+4'(*$%%')+/)*.'-))*+)'(.*(.40/-94,+.-,0&-/*(*2054*45.+-*)*,04474,20,.,41))',*35.+,1.2++695056457;56;5586984713740600/000+&-&***&&&%-+1--42433&,)+%/&)%45.14/31,-29565:0(-%'&+-1,++*.2+$&%&*)(-*&,&'.-3484786,.,*,,,,3<33243557/14(*.98**&--/16//%50;0/041483%)*+-0/-3+06,,945
@bf589217-0b35-4f8c-8d24-d2a12ac16096 ch=322 read=68779 start_time=2019-12-13T12:10:38Z barcode=BC01 runid=2c9cf7bc05858273f10e7d7ec552fc0bd742dc3e
CTCCCTACGGGAGGCAGCAGTGGGAATATTGCACAATGGGCGCAGAGCCTGATGCAGCCATGCCGCGTGTGTAAGGCCTTCCGGGTTTGTAAAATTACTTTCAGCGGGGAGGAAGGGAGTAAAGTTAATACCTTTGCTCATTGACGTTACCCGCAGAAACACCAGCTAACTCATTGCCAGCAGCCGCGCGGTAATACGGAGGGTGCAAGCGTTAATCCAGATTACTGGGCGTAAAGCGCACGCAGGCAGTTTGTTAAGTCAGATGTACTGAAATCCCCGGGCTCAACCTGGGAGCTGCATCTCTGATACTGGCAACGAGTCTCGTAAGGGGTAGAATTCCAGGTGTAGCGTTGAAGTGTATAGATCTGGAGGAGGAATACCGGTGAAGGCGGCCCCTGGACAGACTGACGCTCCAGGTGCAGCGTGGGGAGCAAACAGGATTAGATGCCTGGTAGTCCACGCCGTAAACGATATCGACTTGGAGGTTGTGCCCGCTTGAGGCGTGGCACCGGAGCTAACGTTAAGTCGACCGCCTGGGGAAGTACGGCCGCAAGGTTAAAACTCAAATAATAAGTGAAGCGGGGGCCCGCACAAGCGGTGGAGCATGTGGTTTAATTCGATGCAACGCGAAAGGGCCTTACCTGAATGTGACATCCACGGGAAGTTTTTTCAAGAGATGAGAATGTGCGGGAACCGTGAGACAGGTGCTGCATGGCTGTCGTCAGCTCGTGTTAATGAAATGTTGGGTTAAGTCCCGCAACAGCCCTTATCGCTTTGTTGCCAACGGTCCGGCCGGGAACTCAAAGGAGACTGCCAGTGGTAAACTGGAGGAAGGTGGGGATGACGTCAAGTCATCATGGCCCTTACGACCAGGGCTACACACGTGCTACAATGGCGCATACAAGAGGAGCGACCCTCGCGAGCAAGCGGGACCTCATAAAGTGCGTCGTAGTCAGTTGGAGTCTGCAACTCGACTCCATGAAGTCAGAATCGCTAGTAATCGTGGATCAGAATGCCACGGTAGATACGTTCCGGGCCTTGTACACACCGCCCGTCACACACCATGGGAGTAAGGTTGCAAAAGTAGGTAGCTTGGCCAACCTTCGGGAGGGCAACCACTTTGTGATTCATGACTGGGGTAAGAAGTCATGTAAGGTAACCGG
+
'*//'&%&'+1).40-/.+.24:7-3/.730/121;54:80..,)',395111..101;7865(-9720/'++'+'-.665&*1205+(/05-(-)()/01--./.06-)/.,1.50''),21-0757448/8;.-4550:00-4-1.,0/%$*%&&((%0/.*,++.5.//*-*&(&&)/-+14*++'*,,.//-04/.+)%)(22835.4-5--5+)+)+3-22560/0418.))%$$&%(),83'27<70/:/8,-9*+,6++&%$&&15)257,&2777812131.30*&---.--.2.-,.005726),'%&',*./452/&--4)+%*'+++4,,6;64/011,'-*3+'($''*)+0012:0)**%/1(3+21,---+.)-+1/-.54,+/787$&&)#''-+.,0--5;54,&%'()')(&(%+59-,).1)1-%*-'$(,(),*+,666...5/78:;1756634321++).-),,./-/-75)'+)',-3651+.))#('+)%()%(&0/.814+/21+47609//77(++)+,1/4.+%**+.125--)2)+97;;..,)*(&,)+1./,498-18,),$&''(*,0.4.,-,/1...1:<;1;8;/../.86*0'+(+4)'&$*'+)*3731%,/()(+0668745,4**,**4783-./''()))('(,+,44*,&,'.,8<982/42+-(--651/,%),40549978:236798:*4(+'**/252527290704/00/5/+-,%-*&*0+'0+/*&$)(**/5/2*.%+&*+25-622-75,544425'2../048899+,+'%%(/3.4:0-2-**-,*(04*+1214--.+&+,/3..**-.46'&%%&*+06,/50+))**+)*,.1764569655001113652((,,(*,1//+&&'#$%%-,27+)+5)'()'-5.57(*))+0236:8847%,*/()''*-,,030513&')56:672*1,-0/-*,..'()'//4124:;;<999222844;0./,1/&&-..30.02,'5668.7.(''(*23;63;7015/5&.-/643-3.(()+,,+2-,,173('+,140+'&%$%&00)'**(.4.:1-00(%'(*/,--98//79745.015441453,,'%)('*+%($&**+,.1:1;'2
@19cee1c0-c8fb-4b33-8bf6-6c3f3aff1d17 ch=193 read=1900113 start_time=2019-12-13T12:10:19Z barcode=BC01 runid=2c9cf7bc05858273f10e7d7ec552fc0bd742dc3e
CTCCTACGGGAGGCAGCAGTGGGGAATATTGCACAATGGAAACCCTGGTACAACGCCGCGTGGTGATGAGTTTTCGGATCGTAAAACATCTTTGGGAAAGACAGCCAATGGTACCCAGGAGGAAGCCACACGGCTAACACGTGCCAGCAGCCGCGTGCATGCAATGAGTGGCGAGCGTTATCGGATTTACTGGGCGTAAAGGGGTGCGTAGGCGGTCTTTCCAAGTCAGGAGTAGAAAGGCTACGACTCCAGCCGTGGCAGCTCTTGAAACTGGGAGACTTGAGTGCAAGGGAGGAGATTCCTAGTGTAGCAGAGTCGTAAAGATCAAGTAGGAGGAGCACCAGTTGCGAGGCGTCTCTGGACTGCCAACTGACGCTGAGGCACGAAAGCGTGGGAGAATAAACAGGATTAGATACCCTGGTAGTCCACGCTGTAAACGATGATTACTAGGTGTCGGGGGTTACCCCTTCGGTGCCTGGCCGCGCATTAAAGTACTCCGCCTGGGAAGTACGCTCGCAAGGTGAAACTCAAAGGGAATTGAGCGGGACCCGCACAAGTAGCCCGGAGCATGTGGTTTTAATTCGAAGCAGCGAAGGGGCTGCTACCTAAGCTTGACATCCCAGCCAGGCATCTGTAATCGGGAGTTCCCTTCGGGGACATTGGTGACAGGTGGTGCATGGTTTGTCATTAGCTCGTACAGAAGTGAAATGTTGGGTTGAACCACCGGCAGAGCGCAGCACTTTGTCTTTTGGTGCCCATCATTAGGATTGCTCACCGAAGGGCTATAGGGATAACCTGGAGGAGGAAGGTGGGGATGACGTCAAATCATGCCCCTTATGCTTAGGAGCTACACCGCATTAGCACAATGGGTAGTACAGAGGGTTGCCAGAAGCAGAAATGAGTGGCTACTACTCCCAGTTCGGATTGTAGGCTGAAACTGCTACATAGGCTGGAAGTCACCTAGTAATCTGCCAGATCGGTACGCGGTGAATGCGTCAGGTCATGCCGCCGTCACCACAGGAGTTGGAGGGCGCTGAAGGCAATTATCTAACCTTTTGGAAGAGAAGTCGTGAGGTGAATCAAGCAGCACAGGGGTGATTAAGCAACAAGTGGCG
+
//83.%-&2/'&),+-.,.4+/-&-++,.1**265;63,'-+.9-)*%%$&'.,,1:57770)''&$&((,38+1/:59915375-**0-22..45+4-++.)&))($#&))'+(&)+0')+),),3++&'(&(&&&&&'-237843+**2++.(,'&&(()((+*')*3:2.-1254;522$,$/.*'-./24221.*+(.0*)&'(*005/+,++.8/1).''-0,0-&&)()-/(&*%%'*,(.01*-&/*(%&(''%+,+1,,)/4+-393%'%(+*-$(%%(''+,*$((%%)/+11(*044*(+*'(&&)+*/*3(')+'))&(&-2++,%**/01$+),**%&&%#$&')+),968131-/&,$&$,'),+)-0,--*,.)()0//&''))*'/6+2005-31/).-436'(,/.*+,00%(*,2/...)))&&%%'(',+'*0+017,352,-2)*/+&'(%'*1&+%#&''$$%%(%(')*(%)&'*./(-.068-01/1176784'&-*)+.++27-/53:-(.+)*-'(%&%*/,/28*%&&()&&&&',)(+*)(+665551.:<31:493&'+')(%)&&)'&('&&&(%&+4/--)+0//0765/+**%'&&'..%+*(&%&*'()1*')*.59*4:818://.&.(.+2**)&('(/32(-+(&&%%%%-/,++-,/45,)$#$%(&%&%&'('-/8.-*)0)((&%&-,'*++)%)+%($%'$(,.0+/241.'(%&&(--)-'#./-+/(6(%**+&('&''((''%#%%+24143;4:02/),)'..-2/004;9*///0/0,-/664527*41.*/2112425++.%+3212+,*%&%)'%()+*0.-27,+&()(-/.--7-..(,(0%))'*+)-2.($%('''')'+)$'(,)$&&&*73:*5(%$%))-..,*$'(%&&#&%%%'++++,'&('()2*('++0/-,$%)*))'('&*)%(&()624375-,..3&,.(($&%(&%))&(,,2*-.&..'(,*0.)+0+/&-)())+.)&((,+--+**+(&''&))-0()%)),+0)('%*)&'&/*/&)%)&%'$%$+1+'$)$'$&&#%'(*..&+*('#
@a4433a98-7f4f-4cdd-8255-13acae1c39c7 ch=227 read=184956 start_time=2019-12-13T12:10:18Z barcode=BC01 runid=2c9cf7bc05858273f10e7d7ec552fc0bd742dc3e
CCGGTTACCTTGTTACGACTTCACCCCAATCGCTGACCCTACCTTCCGGCCGCTGCCTCCTTGCAGTTAGCTCACGGACTTCGGGTATTGCCAACTCTCATGGTGTGACGGGCGGTGCGAGACCGAGACGTATTCACCTGCGACATTCGCGATTACCGTGCTCCAGCTTCGCCTTAGGCCCGAGTTTCAGCCTACAATCAGACTGAGACTGGTTTTAAGTTTGGCTCCACCTCACGGTATTGCATCTCTCTGTACCAGCCATTTGTAGCACGTGTGTAGCCCTACGCCAAAGGGGCATGATGATTTGACATCATCCCCACCTTCCTCCTGGTTAACCCAGGAGCAGTCTCGCTAGAGTCCTCAACTTAATGGTGGCAACTAACGACAAAGGGGTTGCGCTCGTTTGCAGGACTTAACCCAACATCTCACGACACGAGCTGGCGACAACCATGCACCACCTGTCACCTTGTCCCCGAAGGGATTTCCTCGATTAAGAGTAATGCAAAGGGATGTCAAGTGTAGGTAGGGATTCCGCGTTGCTTCGAATCCAAATCACATGCTCCGCTACTTGTGCGGGTCCCGTCAATTCCTTTTGAGTTTAATCTTGCGACCGTACTCCCCAGGCAGGAATACTTAATGCGTTAGCGGCGGCACGGTGTTGAAACCCACTAAGTATTCATCGTTTACGGCGTGGACTACTAGGGTATCTAATCCTATTTGCCCCACGCTTTCGGGACTGAGCGTCAGTTGCAGACAGATCGTCGCCTTCGCCACTGGTGTTCCTCCATATATCTACGCATTTCCACCCGCTACACGTAGATTCCACGATCCTCCTCTCCTGCACTCTAGCTGCCTGGTTTCTATGGCTTACTGAAGTTAAGCTTCGGGCTTTCACCACAGACCCTTGCCCTCTTTACGCCAATAATTCCGGATAACGCTTGCCTGCCTACGTATTACCGCGGCTGCTGGCGTAGTTAGCCGTGGCTTTCTAATAAAGTACCGTCACTCGGCTACCACCATTTCCTGTAGCCGCCGTTCTTCCCTTTATAACAGAAGTTTACAATCCGAAAACCTTCTTCCTTCACGCAGCGTTGCTCAGTCGGGGTTTCCCCATTGCCGAAAATTCCCTACTGTGCCGCCTCCGTGAGG
+
+/.00;-.293-/0(/-//0:7+722(*,-.-22/.0<-.16..)*&('9-/2412431+..*1&.,-*+./14349459:6*,),*.1)+4-/+*-(/,+.4435223/4350*(&%$)*/0-'%%.2198894.-+$'(-('%,)9895418)-'%'%&),*+'),5+%%%$%).32-+)*,4<01&)*(&%&'*'*%&01-,+-/58:*:<:1(/*48),4/+-0*,337/-2.-+/4$,&(*0..013/,,0*-/91190((*-/--/0/21+++22/*)-*.+0-+,58,76.....43:7//3087559/4,,.104/5*-3.',//5//:.*(*&+-+678797766()+,.5.2*5+,+0++.+'))(*',/04453868(-50++102156753:..-%3101000,*-(/,+--22.%(++/.1206221-1358...;.4--(-3/6:45664592;2239;.++,,+&))052507.,1++''')+/.,.489*.4/*33994,./134+((&%+,'6.2()+/-7,...3-/+),'%''(%'),,,.,/9./94123.017-6/,5:2*25/60645*36,+++5:;397102(**+5/(0+--489,%22/%1-3.-(*(%+),+.12822033102,(()-)-)2+*-$.,*'+(*((*56<3')/-756,-+:7789;:650//&1/++,7555:743'&&'&&241*-/.//952+:8440-+25447580:..)--,*457624/12*-)*'1726::9779;:475820/235992968.79..('.3+*14+,&*$'$(),420,++*+3*++((+./3124/0121-*+**///391;01),23:86:/../,5+,/8-/0177,:997;:1/18+.++).+%$$$%'()--80*,),+',)),/2,011025862204*1.'',0((%&&(21/4:+.'+).3432++'')461/'-.-4+)',1--,,1+,1/,//6156/+,./5954/0*$(-*0::26660.,0,,3089<84-.*'&*+*,..2*'(**.;7///2954..1622414/1:474;85855+.--+;0007'10-&04-5<31:;3,-6117/+657.-7/+&%&%%'&,3045198'&%$&&
@4c87b696-b5d8-4ca8-a5b8-05db9b60d4fb ch=346 read=78982 start_time=2019-12-13T12:10:07Z barcode=BC01 runid=2c9cf7bc05858273f10e7d7ec552fc0bd742dc3e
CTCCTACGGGAGGCAGCAGTGGGGAATATTGCACAATGGGCGCAAGCCTGAATACAGCCATGCCGCGTGTATGAAGAAGAAGGCCTTCGGGTTGTAAAATTACTTTCAGCGGGAGGAAGGGAGTAAGTTAACACCTTTGCTCATTGACGTTACCCGCAGAAGAAGCACCGGCTAACTCCGTGCCAGCAGCCGCAGTAATACGGAGGTGCAAGCGTTAATCGATTACTGGGCGTAAAGCGCACGCAGGCAGTTTGTTAAGTCAGATGTGAAATCTGGCTCAACCTGGGAACGCTGTGCTGGCAAGCTTGAGTCTCGTAGAGAGGGTAGAATTCCAGGTGTAGCGGTGAAATGCGTAGAGATCTGGAGAATACCGGTGGCGAGCGGCCCCTGGACGAAGACTGACGCTCAGGTGCGAAAGCGTGGGAGCAAACGGGATTAGATACCTGGTAGTCACGCCGTAAACGATGTCGACTTGGAGGTTGTGCCCGCTTGAGGCGTGGCTTCCGGGAGCTAACGCGTTAAGTCGACCGCCTGAAAGATACGGCCGCAAGGTTAAAATAAATGAATTGACGGGGGCCCGCACAAGCGGTGGAGCATGTGGTTTAATTCGATGCAACGCGAAGAACCTTACCTGAATCTTGACATCCACGGATTTTCAGAGATGAGAATGTGCCTTCGGGAACCGTGAGACAGGTGCTGCATGGCTGTCGTCAGCTCGTGCTGTGAAATGTTGGGTTAAGTCCGCAACGAGCGCAACCCGCGCCCATCCTTTGTTGCCAGCAGTCCGGCCGGGAACTCAAAGGCTGCCAGTGATAAACTGGAGGAAGGTGGGGATGACGTCAAGTCATCATGGCCCACATACGACCAGGGCTACACGTGCTACAATGGCGCATACAAAGAGAAGCGACCTCGCGAGAGCAAGCGGACCTCATAAAGTGCATCGTAGTCCGGATTGGAATGCGCTCGACTCCATAGAAGTCGGAATCGCTAGTAATCGTGGATCAGAATGCCACGGTAGATACGTTCCCCATACGCACCGCCCGTCACACACCATGGAGATTGGGTTGCAAAAGAAGTAGGTAGCTTAACCTTCCAGGAGGGGCGCTTACCACTTTGTGATTCATGACGCTGGGGTGAAGTCGTAACAAAGGTAACCGG
+
+-2-*)).4-+/-)-...341:;-.:2-5/--+0.84.65532..-.2*,.'(%((&+7-70595668762330/(+*'+)*518696/3.-8./04-')'%)-79/-22-:.*2-,1-6/(,-.2+.+)%&'-./;3-267,..,,1.:..5;0.30&)(%*('*6614.-'+,*,5((*:99652105,&'#%'01//210,/)))./71:43.3-,-)).7/45;;::22355,./1+1.33460'./330/806/-9,-2830,-74,-&(-/56.53755:./%+'')+)'-***),.&&$#)%*+-15390/-*&-+)/0...0-2+,-,./5.../:87378//0::0/-)+10/51-.&,..0...+04/)))(-+202)'+62962:0/-..-./1161462.///4.**,-4.+%)+-3+.'-(%0+,-12./4)',(*111+..292238823,3246/.,5+9-2230:45-87,*,2+*-(.*14172225&)1++,,/17/11/1140167427;480,,(/0*--.7131.*//3,+---97-&,.-++9.6.650,49:4)31)-&''.%*+326--(,.3--.45<95:7:8.-//0;98343/3-.625.5-.0--(++,.9/00555-*+,0(1;<83/.,-.211,-6102.384;9,642957776///0-066556783,5*++456686.0//035696700130+..617-8.3*+-/)*.0&62355440)-,)&*''(%),8./90-.9009416&3,1/-14,,-()4356)('*'/.-00-.,,.027)/,,/0,&*(*/.*051/1668,++.*0157::562067*()&'(*)(/,&67.-'&&&'+,5796868566001113676+)*'*+'*//1656/2/++**,94,//:899744,2.&+('+.55.-+-,-*.+)1,+/('(&0.115866887.,'%,)./4162522)((%(+-201-1/:878/.-73382,,..,''265603-1,*&$''*%,+/633471/411/-*/5-0-&()%.&1155;77699)%+*(-*.,''$#$%2*863/4,(18+-5.-32639134&,25--4436;4422-,'*+034.*+,0,--214866;*-+6596;51
@566f96d0-0c69-4f09-92da-967e9c822060 ch=282 read=84348 start_time=2019-12-13T12:09:48Z barcode=BC01 runid=2c9cf7bc05858273f10e7d7ec552fc0bd742dc3e
CGATTTACCTTGTTACGACTTCCCCACCCCAATCGCTGACCCTACCTTCGGCCCGCTGCCTCCTTGCGGTTAGCTCACGGACTTCGGGTAATTGCCAACTCCTCATGAATGTGACGGGCGGTGTGTACAAGACCGGAACGTATTCCTGCGATCTGATTCGCGATTACTAGCTCAGCTTCGTAGGCGAGTTTCAGCCTACAATCCGAACTGAGACTGGTTTTAGTTTGGCTCCACCTCGCGGCATTGCATCTCTCTGTACCAGCCATTGTAGCGCGTGTAGCCCTGCATAAAGGGGCATGATGATTTGACGTCATCCCACCTTCCTCCTGGATTAACCCAGGCAGTCTCGCTAAGTCCTCAACTTAATGGTAGTAACTAACGACAGGGTTACGCTCGTTGCGGGACTTAACCCAACATCTCACGACACGAGCTGACGACAACCATGCACCACCTGTCTGCTTGTCCCCGAAGAGTTTTCCTCGATTAAGGTAATGCAAAGGATGTCAAGTGTAGGTAAGGTTCTTCGCGTTGCTTCGAATTAAAACCACATGCTCCGCTACTTGTGCGGGTCCCCGTCAATTCCTTTGAGTTTAATCTTGCGATACGTACTCCCCAGGCGAATGCCAATGCGTTAGCGGCGGCACGGAGGTGTTGAAACCCCCCACACCTAGTATTCATCGTTTTACGGCGTGGACTACCAGAATTATCTAATCCTGTTTGCTCCCCGCTTTCGAGCCTCAGCGTCAGTTACAGTCCAGAGAGTTACCTTCGCCACTGTTCTTCCTAATCTCTACGCATTTCACGCTACACTAGAATTCCCGCTCTCCTCTCCTGCCTCCCTAGATAGTTTGGGATACAGCACCCAAGTTAGGCCCGAATTGTTTCACATCCTTAATCATCCGCCTACGCTCCTTGCATTAAATCCGGATATCGCCACCTACGTATTACCGCTGGCTGCTGGCACGTAGTTAGCCGTGGCTTCCTCCTTGGGTACCGTCATTATCTTCCCCAAAGACCAGGCTACGATCAAAAGCCATCACTCGCAGCGTTGCTGCATCAGGGTTTCCCCATTGTGCAATATTCCCGCTCGCCGCCCGTAG
+
&))164,*..2$18(+348:89.4+%'&&%1-56554220:0/15330/,('''(+,502/,$%&(,)71;0-.,,,,8815596&2411-9-.825'0/9,+,&'*)+,,%(+1.8:98;77765586/-220(5*71169803%&*..+/$(.56<:67846400+&'++7+-.495---+.110-8;-,&+-.'*15780-,08764*22478,7;;.-*-:,03134723742''(03)/-./2343/+'-.588:00/4((-+-+..,-/13,,,/17*),,)3.)(-05,/0/34449<:.00)2111290+1:8;::754217'3)1*263./7656987:3221-)+-311,0)*+.02/3.(..191-0,-++--(24.:--*/,11:3/0*83.&$%/+.32,006.-**',,*+%'((+,-,(.046020:08,-+.157;684,'&'+*,..37,+*((&'-26+1045/+1-/,-/,./1./.+'(-+76766.0423310*)&))1;68:6*-.17(1487+(/./+9:833-,,/265631442323//(,'16/676++-.185:62096//16<:/;5,&'$%&%)%-)+'*-+68-)/'%&&*/%+$'*('*+-2//.*3*'+*$+('&(*)/,-)(1**04/7(%('..*%(*+261,35.537)')+0.110.+*,*053.,,0.,082121,0/1/8.)..2,3(&(/731499:987.33136&-8-,+-*-/(*)+)%&.0&/*/)(',.((-)*/,6,7+)(2(*370135738<82&(%&(&,,01'')).-34'$(&')*,'++1/+)+'),4)*-5822/*0624+../0...(.-,,*/.0-*/.4'&&%0'&)+)&')-,6)'(0,..2575269545)*+/(,&$%&'+1:1+.)/,7,(&))7957:/'5,.12:799)($/$'(10.2.,*//146/8-,+4.43/.3/0+-3-7,,')/(.6665-1901280.85-05,+.10*+)(')--*11+6,(#&(*,701+-')%01122*+&)+,-5'&,1+7-4:8+(05+/,22:65423+*)++)(,*$(*)*,+&
@98b9a937-e8ca-41ad-ba4e-a1e1bb765370 ch=210 read=84199 start_time=2019-12-13T12:09:27Z barcode=BC01 runid=2c9cf7bc05858273f10e7d7ec552fc0bd742dc3e
TTGTTATACCGGTTACGTATTGCTGGTGCTGAGTTGTCAGTATCGCTTTTGTGACGCCAGCCTGCTGCCTGTAAACCCTATCTTCCGTTACCTTGTTACGGCTTTACTGATCATGAATCACAAAAGAAATTGAGTGGCGCCTCCGGGTTAGCTACCTGCGCTTCTTTTGCAACCCTCCCATGGTGTGACGAGGCGGTGTGTACAAGGCCGGGAACGTATTCACCCGCGTCTTCTGATCCACGATTACTAGCGATTCCCGACTTCGCGGTCAGTTGCGAATATACCTCAATCAGTTACGACGCACTTTATAATGAGTCCGCTTGCTCGCCGCTTCTCTTTGTATGCGCCATTGTAGCACGTGGTAGCCAGCCCTGGTCGTAAAGGGCCATGATGACGACGATCATCCCACTGCCTGCCGTTTGCATCACTGGCGGTCTCATACCGGTTCGCGGCCGGACCGCTGGCAGCCAGAAGGATAAGGGTTGCGCTCTGGCGTTGCGGGACAACTTAACATTTCTACAACACGAGGCGAGGCGACGACCATGCGGCCTGTCTCACAGTTCCACACCGAAGGCACCGGTCGCATCTCTGGAAGGTTCTGTGGATGAAATAATCCGAGACCAGGTAAGGTTCTTCACGCGTTGCATCGAATTAAACCATGCTCCACCGCTGTGCGGGCCCGTCAATTCGTTTGAGTTTTAACCTTGCGCGTGGCCGTACTCTTTCCCAGGCGGTCGACCAGCAGCTCCGGAAGCCGCCAGGGCACAACGCCAGATCGACATCGTTTTACGGCGGCAGACTACCGGTATCTGAAATCCTGTTTGCTCCCCGCGGCACCGCACCTGGGCGTCAGTCTTCGTCCAGGGGCCTTAACCGCACCGAATATTCCTCAGATCTACGCATTTTACCGCTGCACCTGGAATTCTACCCCCTCTGCACGGACTCAAGCTTGCCTTTGGTATCGATCACCGGATTTCCCCAGGTTGAGCGGGGATTCCGTAACCAACAAATTGCCACCGTGCGCTGCGCTGATGAATTTCGATTAACGCTTGCCGCCCTCCGTATTACGCGGCTGCTGGCGCAGGTTAGCCGGTGCTTCTTCTGCGGGTATCGGTGAGCAGAAGGTGATAACTACTCACTTCCTCCCCATGAAGTGCTACAACCCGGGGCCTTCTTCATACGCGGAAACGCATCGGGCTGCGCCCATTACCATTACAATATTCCCGCTGCCTCCGTAGG
+
$&()'$$&(1-346,+((')&$'%)1+-+'(')(20/0&(*%.,&%%%(++*'$#$)('&)&(%$$&**+&*$)'&)&$&((7-5,*/813/8.,.*&)'%+/2($&&'*183676;:756757+$(($,'(&()&,,*0/0.+(+++&&%%%&)/)%*%(*2)289,458):3)(18-*-./,*()+*,)/,))*'*/.4'++')(-+(,*)(*1233;42.6''(()#&%%$''.5(&((*+5--,++,/-8060(*336,+&$'&+)$).*%%&%&%%$#,(%%&%%'$'%,&')+2..*+.0.,,'$#%$&)+%#$+&$%%&&&%$#&**2/)61,-/***+8:431,%'&'$%%'*((,$''*#%&(%,.04/031)+.+,1.--/++%'))+,()*4,77,$)'%('##%)$(00')*-+&*++/.)/.-(*%(#)'&)../&('&+&'**0.(&'0(*-%0),&*)'+*+(%22/1702-/.*$%&*+.7*')/.62/.(&%/+,*06+(''(*)+,.*&1+,)(+*/+&%$)'(*+),*-,&%'(')+()(-09,*'('*&&'%%0-(/)'%((),,--,')03,((((*&%&(-81,(')&'&')0(')000/**+)-'0(6979</&,++..7-.-01%)'-+.:7.-(%"%(0,)1/''+')/2.3--,'$,-*1-/'$$$$&),-9:,361-/-))('&(&*.3-1-+*',-((&%%'))-21++*(&&$'$%)-+3-/,,'(($%%',62+-..4-&+(%'$),74.&+(*259*')(,*-''#(*-,''#%#$$++)')))'-///580)').0/($&)())/)..)-/)'&)'140(,/,1),%((1*,-1()(##0()'$&$.*-&&)-/8..,-'-/43412/3)13-*'*&$$'"$&+1.15)-,6/301446*)(&$&$%*0++2633'*-+&&%$$$+&3//,+()*+,)()&.33/56,$+/++(&*/&+1**2,+%%%'&%#/))).'%$&*+&++0113''&#%$%%$%)%('-2),()+3-()$&&$#'(&02,-1/-.204--()+1232*.0**&'%*-)*('.(,-2+.0:/6;887937((*)*-*%'$$#(%))'('&'*)*'+%%%'#&)/(0,./4)&(')+&'0)&''('1)''&*+034;53;310)-)$%%()-)*+*-.()&(,+007:,(-.&*)&'&$&,3/11,90(%&'%*./12.//3.
@a9f6639a-d10b-4725-aa74-ef17df9a53cc ch=147 read=102107 start_time=2019-12-13T12:09:26Z barcode=BC01 runid=2c9cf7bc05858273f10e7d7ec552fc0bd742dc3e
CCAGTTACTGTATTTTGACTTCACCCCAATCGCTGACCCTGCAACCCCGGCCGCTGCCTCCTTGCAGTTAGCTCACGGACTTCAGGTATTGCCAGCTCTCCTTGGTGTGACGGAGCGTTATTGAGCCAGGAACGTATTCACCGCGACATTCTGATTCATGATTACTAGTAACTCCAGCTTCATGTAGGCGAGTTTCAGCCTGATCGAACTAGACTGGTTTTGCAAAAGTTTGGCTCCACCTCACATTATTGCATCTCTGTACCAGCCAGTTGCTTAGCACGTGTGTAGCCCTGCACATAAAGGGGCATGATGGTTGACATCCCCACCTTCCTCCATAGTCCAGCCCAGGCAGTCCTCGCTAAAGTCCTCAACAATGGTAGTAACTAACGACAAGGGTTGCGCTCGTTGCGGGGCTTAACAGCATCTCGGCAGGCAGCGACAACCCTTGCACCACCTGTCACGCGTCTGAGGATTTCCTCGGTCAAAGAGTAATGCCAAAGGGATGTCAAGTGTAGGTAAGGTTCTTCGCGTTGCTTCGAATTAAACCACATGCTCCGCTTCTTGTGCGGGTCCCGTCAATTCCTTTGAGTTTTAATCTTGCGACCGTACTCCCCAGACGGAATACTTAATGCGTTAGCGGCGGCACGGGGTGTTGAAACCCCACACCTAGTATTCCTCTTTGCAGCGTGGACTACCAGGGTATCTAATCCTGTTTGCTCCCCACGCTTTCCGAGCCTCATCGGTGCAGTCCAGAGAGTCGCCTTCGCCACTGGTGTTCTTCCTAATCTCACGCATTTTCACCGCTACACTAGAATTCCTCTCCTCTCCTGCGCTCTAGATAACCAGTTTGGAATGCGGCACCCAAGTTGAGCCCGGGTATTTCACATCCCCACTTAATCATCCGCTACGCTCCTTTGCGCCCAGTAAATCCGGATGCTTATCGCCACCTACGTATTACCGCGGCTGCTGGCGTAGTTAGCCGTGGCTTCCTCAACCCAGGTACCCGTGTTTATCTTCCCCAGAATAGGCTTTTGCGATCCGGCCATCACTCACGCGGCGTTGCTGCATCCGGGGTTCCCCATTGTGCAATATTCCACTGCTGCCTCCCGTAG
+
6''*7,%''(/-130,++-/50-598*1--.321//1;/.,+,%,+0+/45726532104060,/+24;4+,.3.2053510,(*/,%,'(491(*)((%%(),-341221+5&*,.6.&%#%$%./,9:.://988<8589,11-,.15730./1-'(/02:432&1-/.-*,+(*-/5601.+'*(-,-006,&''.*,&$.-.+1,)%((32451;8-)0,86,)2,&%#$(,'&/601)-&&,$*&%&*+))(&&2/1/.+2,&$'%%$&$$)1./((&'&%)(.3-&#($',-29+,031-,+)*)(),-)*$('0/1)$('(.+--.-)+-.01)+%,.,**1()*+*'*,(),**))+44./0))(*('((+)/.6.433-+%%/3'2/1024,0//*11('%*'#&&%'$$$%&))+*,&)))+,-))*,-02469&*%#(%,5/464152'($$$&(#&&.-(.6/24)+*--'%%&'**,/4*.15/-()11/06851/,.0474333-+.,2*-3/17324-./81)-*0,.2++*()-/2143'&')*('/*.-2279.18.(./.)494&,(*.,+/89+7:6+6+*+468;25../.77.*,'/-5581%,.*5.-./,0.,+-+1-*4.-/1,-**+.5)&0-*23)$().000-//143%*+.*)),/11124:787778.-(+,0/6-.523663595*,*843))+,+0;-.((*0652+%%'&.2*,/351()))(&')./896;878;156461.4:6443')-8,,-,)0/1.796(/*-2/3402.11-'+.-+0+%&'+++0.0./*)%((.,%&/0-111(,29+682640+)++%+&&'((,*)(*1-*,4.0-880,)(),17:,').(2,/01189*,**02226.,3.*/0064+,,.+)*4(4,3*%%'(%-966-&.,/&113302),,)*&1(,-203''&&&*.)$'6,3655('+((),1+2/&$0.1,30&%)(081/1037523/,&'+$+-30-34+&(')+0&%$%$''-+-+41623)5743722021110)'01&(()*1+-,3)'%*-412374*$&().1149141'&,()
@e8f3fb2d-b441-4020-beca-162908e611ef ch=340 read=92037 start_time=2019-12-13T12:09:25Z barcode=BC01 runid=2c9cf7bc05858273f10e7d7ec552fc0bd742dc3e
CCCGGTTACCTTGTTGCACGACTTCACCCCAGTCATGAATCACAAAGTGGTAAGCGCCCTCCCGAAGGTTAAGCTACCTGCTTCTTTTTGCAACCCACTCCCACCATGGTGTGACGGGCGGTGTGTACAAGGCCCGGGAACGTATTCACCGTGGCATTCTGATCCACGATTACTAGCGATTCCCGACTTCATGGAGTCCGGTTGCAGACTCAATCCGGACTACGACGCACTTTATGAGGTCCGCTTGCTCTCTCGCGAGGTCGCTTCTCGCCATTGTAGCACGTGTGTAGCCCTGGTCGTAAGGGCCATGGCTTGACGTCATCCCCACCTTCCTCCAGTTTATCACTGGCAGTCTCCTTTGAGTTCCCCGGCCGGACCGCTGGCAGCAAAGGGATAAGGTTGTGCTCGTTGCGGGAAGGACTTAACCCAACATTTCACAACACGAGCTGACGACAGCCATTGCAGCACCTGTCTCGGTTCCCGAAGGCACATTCTCATCTCTGAAAACTTCCGTGGATGTCAAGACCAGGTAGGTTCGCGTTGCATCGAATTAAACCACGCTGCTCCACCGCTTGTGCGGGCCCCGTCAATTCATTTTGAGTTTTAACCTTTGGCCGTACTCCCCAGGCAGTCGACTTAATGCGTTAACTCCGGAAGCCACGCCTCAAGGTTAACCTCCAAGTCGACATCGTTTACGGCGTGGACTACCAGGGTATCTAATCCTGTTTGCTCCCCACGCTTTCGCACCTGAGCGTCAGTCTTCGTCCAGGGGCCGCCTTCGCCACCGGTATTCCTCAGATCTCTACGCATTTCACCGCTACACCTGGAATTCTACCCCCTCTACGAGACTCAAGCTTGCCGGTATCAGATGCAGTTCCCAGGTTGAGCCAGGATTTCACATCTGACTTAACAAACCGCCTGCGTGCGCTTTACGCCCAGTAATTCCGATTGTACCTCCGTATTACCGCGGCTGCTGGCACGGGTTAGCCGGTGCTTCTTCTGCGGAGGTAACGTCAATGAGCAAGGTATTAACTTCTCCCTTCCTCCCCGCTGAAAGTACTTTACAACCAGGCCTTCATACACGCGGCATGGCTGCATCGAACTGCGCCCGATGTGCAATATTCCCCACTGCTGCCTCCGTAGAAC
+
88)6837016.:..1'(')+/)''&'.270+158686152.&'*-.(-)--.**-1050./-(,46593;53+*)).52%03:82<95*$.&&)90-.-53)&++)//7/0077:8<;:79432/2,.502/<2+.395;63896<6569580800056()+852.1/0/8-.+('),/3476'*+..524898///1('*19+.*).,,-)/-3.45,&('*22670//4:;55652141))*-8.3240123/--)+(+++-11'%&&&31391+),*(-.,/00---76227:98,1.0)**.3+,,+*+,,366566,36/),21093855+.0396-/079.9--+4432162:6./3:;.46/-5087;8785663;33(666))8-9896/-/)'$$&,--9,++02')')-*')()%+*(,,,/3;6.,.,2/-10-3334555+70018*7'&*./1349//..-'%&)-17+&(3'..5546<7686300+-'*167.394;21340//3337357983823*6,5)*,*+/..299-),,+9:40:/0())*./373501/4/,//1282/87-%34*80;9/;;<.30*4:;-/--&&&%)0.5-201/5.+*.03/(/.-0-,**6076907+6)+*7+/*2-+18*+*.526*2'*'))+.-05-2-011+-102330;2)*/0-0016777444,1-,///5(*76;:716<1.245;:5*./00;;3.2,2501&66202.,777<:72:''4;9213,--*./)('$,)/%-*383*14+*-001:6466757<8202737831/1826,2+3/4525::81*/816'%((+,3)/)+/3045')++/7/2484559::/3+(+-*0./-50'/1+-;2/-./.1.--'&'+217:6/806867749310./10.1315-+,-469<+*+$2&$#)-3*,/),.4:45813.:011771-*'*&0-10.-04,**''*,))-***+00--1+,&-.4*4)**./244(/,.../+).+**47*6641009;2-061.1-')$((--)+.-7')&+)62:30/%+(+*.1/--.3966/.//03/%*%#&&/7/'%'(+,+3,,,671556*-.-/)+.8065,/40(++
@b0f78a18-188c-4c7b-a115-48132470db53 ch=283 read=88973 start_time=2019-12-13T12:09:24Z barcode=BC01 runid=2c9cf7bc05858273f10e7d7ec552fc0bd742dc3e
CCGGTTACCTTGTTACGACTTCACCCCAATCGCTGACCCTACCTTCGGCCGCTGCCTCCTTGCAGTTAGCTCACGGACTTCGGGTATTGCCAACTCTCATGGTGTGACGAATGGCCGCAAGACCAGGAACGTATTCACCGCGACATTCTGATTCGCGATTACTGGTAACTCCAGCTTCATGTAGGCGAGTTTCAGCCACAATCAGACTGAGACTGGTTTTAAGTTTGGCTCCACCTCACGGTATTGCATCTCTGTACCAGCCATTGTAGCGTGTGTAGCCCAGCCCACCACATAAGGGCATGATGATTTGACGTCATCCCACCTTCCTCCTGGTTAGCCCAGGCAGTCTCGCTAAGGTCCTCAACTTAATGGTAGTAACCTTTAACGACAAGGGTTGCGCTCGTTTGCGGGACTTAACCAACATCACGACTTACGAGCTGACGGCAACCATGCACCCGCCTGTCTGCTTGTCCCCGGTTTCACTCGATTAAGAGTAATGCAAGGGATGTCAAGTGTAGGTAAGGTTCTTCGCGTTGCTTCCGAATTAAATACATGCTCCGCTACTTGTGCGAGGTCCCCGTCAATTCCTTTGAGGTTTAATCTTGCGACCATTACTCCCAGGCGGAATACTTAATGCGTTAGCGGCGGCACGGAGGTGTTGAAGCCCACCTAAGTATTCATCGTTTACGGCGTGGACTACCGGGGTATCTAATCCTGTTGCTCCCCACGCTTTCGAGCCTCAACGTCAGTTACAGTCAGAGAGTCGCCGCCACTGAGGTGTTCTTCTAATCTCTACGCATTTCACCGCCTGGAATTCTACCCCCCTCTACGAGACTCAAGCTTGCCAGTATCAGATGCAGTTCCCAGGTTGAGCCAGGGGATTTCACATCTGACTTAACAAACCGCCTGCGTGCGCTTGCGCCCAGTAATTTCCGATTAACGCTTGCACCTCCGTATTACCGCGGCTGCTGGCACGGGTTAGCCGGTGCTTCTTCTGCGGGTAACGTCAATGAGCAAAGGTATTAACTTTGCTCCTTCCTCCCCGCTGAAAGTACTTTAACCCGAAGGCTTCGCTTTCGCCACGCGGCATGGCTGCATCCCAGGCTTGCGCCCGGTATTGCAATATTCCCCACTGCGCACTCCCGTAG
+
4-233;45516//5&(**,1936285,*4,533000390++-8393-5091681+**+.2///&2/6//087788:435871-+-,+1,//3,+,0014779565888)(&(&((&#&,2-/5;,10.0/012535/17+..0979.-++,5:6455182005(645:707,,('*0,.651+..--/22;8-)+)'&'*5.1''14323251:8*9<:/64422,*+)12;45:53.0040/.5/1285655/879<212:+1-*+/02/04521./,4+)(+--$&(')))($'3-,9,++++85;.+-87899-::.*46586/,)''(+1*)'9,+*-474564*22402//-43821//-,2,8,.3.*+,050(&((173410.--./+6+.,-11/72)*22;81*,*0,/,*)&'('&(+++0+*+99:9860.)++2+13,.#'&,+*&+*)*5,''')(&++-,('*1:6/+--.0/5/21'**,0652/5/075/532-'&('+-&),)01)3,:+*'*+5,3.,,490-)',*-280'''))',+.4).0-.0..0/30%3,.1;<2/39/4-8...53,))+2;:+5.,./''+,2:)5)(+11/+*/37./3/,/0505:666/5('''+/2,4../40+30+000)+0$,.*'*.+,**,57<86872-4/'+,7/016:678688'-/'2*,-55:70-,(&(%&(-471,1//2<:5/4367662-21*+$*)'&**225/-**')+42.--/7774.(((')285798+-84)('()969/4<0.14:33732&4'4,483948:71,31+.&%()08452*-*3-.,$)**.4/26;9:99:798.)1.9.)((-($*1,,%50*+,--.16542335446889;6782231347)'''&**-3-++0470:6/*,22713.)(-0--,04-/44895;451(')')*166-,((*(-')&%&/+-5-*-5336;689;576576100-,.-,4-69:'2)++2-,&)3.-$')/3/:744078.,10/--+%*$(+*0,&-4*')(..238/$&.152++*'*(--8303300/',-.-3+$2:86;13059+(%.%()%,*,*,/-68;/016*+$($++29+,4.3
@983c79da-9fa5-43e0-ab55-3d7cab0be5e0 ch=467 read=80144 start_time=2019-12-13T12:09:16Z barcode=BC01 runid=2c9cf7bc05858273f10e7d7ec552fc0bd742dc3e
CCGGTTACCTTGTTACGACTTCACCCAATCATCAATCCCACATGGGCAGCTCTTCCTTGCGGTTAGGCCCACCGGCTTCGGGTGTTATCAACTCTCGTGGTGTGACCCGGGCGTGTACAAGGCCGAGAACGTATTCACCGCGACATTAGCCGATTACTAGCGATTCCAACTTCATGTAGTCGAGTTGCAGACTACAATCCGAACTAAAGAATGGTTTTATGGGTTTGCTTCACCTCAGCGGCTTCGCTTCCCTCTGCACCATCCATTGTAGCACGATGTGCTTAGCCCAGCCCAGGTCATAAAGGGGCATGATGATTTGACGCCATCCCGCCTTCCTCCAGCTTGTCACTGGCAGTCTCGCTAAGTCCCCAACAATGATGGTAATAACGATAAGGAGTTGCGCTCGTTGGGACAACAACATCTCACGACACGAGCTGACGACAACCATGCACCACTGTATCTCATATAGCTATCTCTCATCTCTGGAGCCTTTATGAGTATGTCAAGACCTAGTACTTCTTCGCGTTACTTCGAATTAAACCACATGCTCCACCGCTTGTGCGGGCCCAATCAATTCCTTTGAGTTTCATTCTTGCGAACGTACTACTCAGGCGAATTACTTATTGCGTTAACTGCAGCACTGAACTTTGACATCAACACTTAGTACTTGCTCATCGTTTGCAGCGTGGACTACTAGGGTATCTAATCTATTTGCTCCCCACGCTTTCGGGACTGAGCGTCAGTTGCAGGCCAGATCGTCGCCTTCGCCACTGGTGTTCTCCATATATCTACGCATTTCACCGCTACATGGAATTCCACGATCCTCTCCTGCGCTCTGGCTGCCTGGTTTCTATATTTACTGAAGTTAAGCTTCAGGCTTTCACCTGATTTGCTGCCGCCTGCTCCCTCTTTACGCCCAATAATTCCGGATAACGCTTGCCACCTGCATTACCGCGGCTGCTGGCGCGTAGTTAGCCGTGGCTTTCAATAAAGAGTACCGTCACTCGGCTACCATTTCCTGTAGCCGCCGTTCTTCCTTTATAACAGAAGTTTACAATCCGAAAACCTTCTTCCTTCACGCGGCGTTGCTCGGTCGGGGTTTCCCCCCCATTGCCGAAAATTCCCTACTCCTGCCTCCCGTAGGAG
+
87/42712739/+4&$((24;0.()(()6678234/25+(+%+%(*)'&')55:60.((&)'+++5888()0),((.9502(,',2/0216.+*')+/3950--.2./.16..+&'-/587.9/,,/0742545;2026-3698&6%$##$&%,,*,*,),/1300,-*,+2.0269:9:773113/020.-/-10:1/()/2*'$'((+305259<.12296493+.131338-.%&&(,**30,./6/8-,.0212356;6;44;-.00-)*+'..4.&)&'(04.++,90(.,---(0.'+38526.----.5:20&2-.672:8,,3281.0-,2-)*2+,-7*.),))*6775543731..0&)'*%0/9112669621&)/-./003-0%*29132555+8+-//.&/14-&011/,,'+)-.52/-.*-/*.1572'2;31..,0412/-132122/456,34-//*)&&%&(+,.,*/,.577;9456.-.--358/632.)*)*.***2/7:95773+%)3*:05,9+;;;;<33235551-).+++031-,-+--.5-%&*+-339624<9-*31:3:83:21/000.,,474442124&)'/)(-*-*,-4,1-,,+3-9-8776-4668889;558:13368:460(+.-*.//+,)$*013:875:3*,*0/0569163,472+++0/01346.3.-/:1*/.445-02/00<:1&:7775,')),/9-207010584;454986214:8,7101;(,+.)0.2/7++0+-,/5875564544;745::79-+-,+1*/)-*;1,*+,-2700//20-+),+.++730245,3-6::3232***'%,,,*+*+9&%$')3+&1*')*').00%&$*'&#%$$%(&000-,/*40.-46/.55-:.,/16:9821135:7:63/11.33).-&$%&*4..'))1--.212.+*%&'//15,&)4,3603(+,'$*))/1/&(')/-800.%'+,.*)*&../1:9-*'&$%'+.48:7:;8564--4*))4843*+*)/<;-10:84.,.350***/(.1014<6+0/0/6/*,3..0,2+)/&570084401895.--2'..(*1(/),/5,)&..4.'()))/7),9370*-
@9aad67ec-9d62-4e8e-8d5d-281f5ab0e5fe ch=274 read=87046 start_time=2019-12-13T12:09:14Z barcode=BC01 runid=2c9cf7bc05858273f10e7d7ec552fc0bd742dc3e
CTCCTACGGGGAGGCAGCGGTGGGGAATATTGCACAATGGGCGCAAACCTGATGCAGCTCATGCGCGTGTATGAAGAAGGCCTTCGGGTGTAAAAGTACTTTCGGCGGGGAGGAAGGAGTAAAGTTAATACCTTTGCTCATTGACGTTACCCGCAAGAAGAAGCAAGCTAACTCCTTGGCAACCGCGGTAATACGGAGAAGTGCAAGCGTTAATCCAGATTACTGGGCATGCAAAGCGCGCATGAGCGGTTTGTTAAGTCAGATGTGAAATCCCCGGGCTCAACCTGGGAACTGCATCTGATACTGGCAAACTTGAGTCTCGTAGGGGGGTAGAATTCCAGGTGTATCGTGAATCTGGTCAGTGCCAGGATGAACTGGTGATGCGTCTTCGACTAACGCGTTAAGTCGACCGCCTGGGGAGTACGGCCGCAGGTTAAAACTCAAATGAGTTGACGGGGGCCGCACAAGCGGTGGAGCATGTGGTTTTAATTCGATGCAACGCGAAGAACCTTACCTGAATGTGACATCCACGGAAGTTTTCAAGAGATGAGAATATTGCCTTCAGGAACCGTGGACAGGTGCTGCATGGCTGTCGTCAGCTCGTGTTGTGAAATGTTGGGTTAAGTCACAACAGGCGCAACCCTTATCGCGCTGTTGCCAGCGGTCCGGCCGGGAACTCAAAGGGAGACGCTGCCAGTGATAAACTGGGTGGAGAGGAAGGTGAAGTGACGTCAAGTCATCATGGCCCTTGACCAGGGCTACGTGCTACAATGGCGCATACAAAGAGAAGCGACCTCGCGAGCAAAGCGGACCTCATAAAGTGCGTGTAGTCCGGATGGAGTCTGCAACTCGACTCCATGAAGTCGGAATCGCTAGTAATCGTGGATCAGGAATGCCACGGTGAACCGTTCCCAGGCCTTGTACACCGCCCGTACACCATGGGAAGTGGGTTGCAAAAGAAGTAGGTAGCTCTTAACCTTCGGAGAACTTACCACTTTGTGATTCCTTGACTGAGGGTGAAGTCGTAACAAGGTAACCCGATAGAGCGACGAAGGCAAGGCTAGGTTAACACAAAGACACCGACAACTTTCTTCCTTCCAACAATACGTAACCCCGCGA
+
,-0,),13:;.()**,+-*72389*++*(8,*,.,,-,*120//39'18532410(&%$'&'')'(/0344443,')'(++7698/912,+*7:2,.-+389+,.),.2)'.5-0.0'+,2:82.:.:.45:,8;--77.:...808117<2140*).-&,(%&((')(/+.//*')+,32)/3%'&*,)(')02/1('&*+-13514,6,2++.'')4)/(*(*23/+///170)*-1'-&&&'04.65<<30;14/2:)+.975004.+/57,'0112+,(/(()23251300-11/-..-...1.-0)))))),.//843+*)237,++)-*,-2''161/+%%#$$'&'&%%&$$$#$&$""$$)&%%%%$$%%(&%($##$#$)'%%./27421-6-9-226239:99;9784)(().+5*5'')-05153;92133-9200474;23443:3+/6*-1338487<75,()*..+)*)/9<,888;6+-+),.$+&*)0,*/0.,.++0520*)*)1*,.523)+336*4,-7<7.5'''*++++%'++*2,-9::75.89+68;780&),(*/:::;566.5.--695351.111:25),.)*6166--0:0:72;0+*.-%)*2.''5.&/0212&'&'(0'(%$,+,:22:43/.+*,45+4.**++---:,:,-.)&)'/')+'.2-,/,,0,+&'%(('$'+))&)1-.**(&)&'(119765/3-078;7-.-2/4-+.)-/1/1+,-(()''1./-01;*0*)(/014/7/*'(%*(():87:8777,,,),2($%*60./,-)+1:835544.)*&+*-'7(+.,)(*+42342633452223:78161/,6,2.10101,%,)0++,121;8672-,*+-,/+&)6:6.%*).0142/+&284,0-+**,'/;74;0+0++*-63839,.,++14)1,(-+10)%)&%'&&%((()($&'0.89778)/'*$$)**)1-$,3861245895+2*)+..1+-1-0)+*)(//78979807227:5&)+*/**+)-9.)*'(+1-.&(%(),2-7.9,41561)-1.0(%/2.+.09;789,'(*).3+387633-(($&%%%$%$%
@999b002e-7b2a-4b0f-9bb8-2a01ed81983e ch=405 read=82728 start_time=2019-12-13T12:08:52Z barcode=BC01 runid=2c9cf7bc05858273f10e7d7ec552fc0bd742dc3e
CTCCTACGGGGGGGCAGCAGTGGGAATATTGCAATGGAAGCAGCCACAATTACAGCCATGCCGCGTGTATGAAGAAGGCCTTCCGGGTTAATAAAAAGTGCAGCGGGGAGGAAGGGTAAAAGTTAATACCTTTGCTCGGTGGCGTTACCCGCAGAAGAAGCACAAACTAATTGGCAATAGCCACTTGGCCCAGTAATACGGAGGTGCAAGCGTTAATCAGGAATTACTGGGCGTAAAGAGAAAGCGCACGCAGGCCAGTTTTGTTAAAGTCAGATGTAGGAAATCCCCGGGCTCAACCTGGGAACTGCATCTGATACTGGCAGAAGCTTGAGTCTCATGGGGGGGTAGAATTCCAGGTGTAGCGGTAGAAATGCGTAGAGATCTGGAGGAGGAATACCGGTGGCGAAGGCAGCCCCTGGACGAAGACGCTTTTAGCTCAGGTGCGAAAGCGTAGAACAAACAGAGTTAGATACCCTGGTAGTCCACGCCGTAAACGATATCGACTTTGGGGATTTGTACCCAGCGAGGCGTGGCTTCCGGAGCTAACGCGTTAAGTCGACCGCCTGGGAATACGGCCCGCAAGGTTAAAACTCAAATGAATTGACGGGGGGGCCCGCACAGGCGGTGGAGCATGTGGTTTAATTCGATACAACGCGAGGGCCTTACCTGGTCTTGACATCCACGGAAGTTTTCAGGGGATGAGAATGTGCCTTCCGGGGAACCGTGAGACAGGTGCTGCGCATGGCTGTCGTCAGCTCGTGTTGTGAAATGTTGGGTTAAATCCCGCAACGAGCGCAGCCACTTATCCTTTGTTGCCAGCGGTCCGGCCAGGAACTCAAGACTGCCAGTGATAAACTGGAGGAAGGTGGGGATGACGTGAAGTCATGGCCCCTTGACAGGGCTACACGATGCTACAATGGCGCATACAAAGCGACCTCGCGAGAGCAAGCGGACAGCCTCATAAAGTGCGTCGTAGTCCGGATTAGATCTGCAACTCGACCCCATGAAGTCGGAATCGCTAGTAATCATGGATCAGGAGAATGCCACGGTGAAATACGTTCCAGGCCTTGTACGCACCGCCACGTCACGCAGGGGTGGACGCGGAAGTAGGTGGCTGGCGTTTGGAGGCGCAACGGTTTCGGCTGGAGTTGATTGGCAGACGACGGATGGGCGACGGACGATGGTGCTGCAGGCACCGTGGCTTTTCGCTGACGCCGCCGGCCGCGCATTACGTTTAAAAAGA
+
'''/++.--2795-1'1,(*,.1+(*+(2(%'%',/1,2)---16,..)3)%''(-)+,/68++*)*-./.0/),,,00:7:0,170.1.0/3;9.($%$$%.)+,0*(./,0-.,+,92()0*4*+*3037**663('*-+0.+9..7*)-+,4*(+-'*+0-5**+,&*$&'0-&&%&.*%&&$)&''%%')+,,.2(+(()',-04+.-8-/.01+).'/05155;:792448+*&%)&))),*$*)+(*(,)%0.6-,)0+2)'%*,..01*+(&'))(*-:9.060,09/*/&%#)('+0...//5-,,--2.6---%''%%(()')*+01(5)-./2,'&&&,(,*2,-0732///-32/*'.*').42.-,-,/29;:1./)'))&.-27427,/++()0(/,%*13/'',-730))**(%$%%(%$%((8032813**0,+-002)+-07;961/%&,+&(-,.6<84443//-22,0039749:9/000*,.*+),,()*+.&/00/3(4.)$%%()/0/)*//.4+4).+.+1)*/,+/.0083..8036:78-%&(*)(*)/)4-91*,.2)2/30963-./47.+((+3,414)-/460*55,&+()%70.*-),1+,)/-+),33<:7:7:0((-&(-''&%'$)(%&)*/-184'/2.4.--5564+***,-+*.88+1)+6/+775//.1.361625-,()/7-)5,548,+,-/+05744,,*&&+-7975415143)-++.54326,(((+*((0:-6/8.1,((/1*(/,,0,+./04/)/3&(.-0113/44*+5+3000/5:8410:/:&94086773**&((',-+--,-///*356/*.(+)-'')...*4372**()+),,'(),,22*(.*-3')+./)+*&&($(&('$''''&%%'0+-*1*-)'%0/2825+.-).**.25'.,53,-)4,43/1053+,26667466571*./(5*%'$+.65512/00-02651-/-/1/00'1(232*+0&('+3333;::8872.),'*,0+55,/-0+'*+,,-.**('&#+)-%%%#'$("'$)-**,&''))$&%%#-.)&&(&((%$%%'&$%$*&&%$%'$()*(,&(*$&$%$%%#&%((4)(%$$&')$$%#%$)%%$$%(%'&$%'(%%(0/20.-+(&&'$&))*&&%#%%%$%#$%%%$&&)-*')%$')*,'--&%'($%$#$#$$##"##$$#%'&&$#$
@74a903a1-2889-4903-bdc6-68acc53d72c4 ch=194 read=93054 start_time=2019-12-13T12:08:50Z barcode=BC01 runid=2c9cf7bc05858273f10e7d7ec552fc0bd742dc3e
CCGGTTACCTTGTTACGACTTCACCCAATCATCAATCCGCTTAGACGGCTCCTTCCTTGCGGTTAGGCCACCGGCTTCGGGTGTGTTATCAACTCTAAAGTAATGGTGTGACGGGCGGTGTGTACAAACCCGAAACGTATTCACGACATGCTGATTCGCGATTACTAGCGATTCCAACTTCGTAACCAGTCGAGTTGCAGAACCACAATCCGAACTGAGAATGGTTTATGGGTTTTGCTTCACCTCGCGGCTTCGCTTCCCTCTGCACCATCCATTGTAGCACGTGTGGCAGGTCATAAGGGGCATGATGATTTGACGTCATCCCGCCTTCCTCCAGCTTTGCTGTCGCTGGCAGTCTCGCTGGGAGTCCCCCAACTTAATGATGGTAACTAACGATAAGGGTTGCTCGTTGCGGGACAACCCAACATCTCACGACACGAGCTGACGACAACCATTACACCACCTGTATCTCATATAGCTATCTCTCCATCTCTGGAGCCTTTATGAGTATGTCAAGACAGTAAGGTTCTTCGCGTTACTTCAGGTGTTAAACCATGCTCCACCGCTTGCGGGCCCCGTCAATTCCTTTGAGTTTCATTCTTGCGAACAGTACTACTCAGGCGAATTACTTATTGCGTTAACTGCAGCACTGAACTTTGACATCCAACGCAGGCACTCATCGTTTACGGCGTGGACTACTGGAATCTAATCCTATTATTTGCTCCACGCTTTCGGGACTGAGCGTCAGTTGCGAAGCCAGATCGTCGCCTTCGCCACTGGTGTTCCTCCATATATCTACGCATTTCACCGCTACGTAGATTCCACGATCCTCTCTCCTGCACTCTAACGCCTGAACATGGCTTACTGAAGTTAAGCTTCCGGGCTTTCACCACAGACCCTTGCTGCCGCCTGCTCCCTCTTTGCGCTTAATAGTTCCGGATAACGCTTGCCACCTACGTATTACCGCGGCTGCTGTGGCGTGGATTAGCATTAATAATAAAGTACCGTCACTCGGCTACCATTTCCTGTAGCCGTTCTTCCTTTATAACAGAAGTTTACAATCCGAAACCTTCTTCCTTCCGCGGCGTTGCTCGGTCCACCGGGGTTTCCCCATTGCCGAGATTTCTGCGCCTCCCGTAGAACGAGAAATATCAACACCAACAGAAGGGTTAACACAAAGACAGCAATACGTAATGTGAAAAAGA
+
,.*(,+',/.3.//))++55;5+/*&&-,/--..;-7,$%%%)*1*-+++3+,40)'(*/,3-;1086956/.-+,20(1.--0,5..--0-((''',+%,%&)2250--.10:;749210.01055*17*),%-((2-20+')(+44459:1+1('%&&%0(-.++.033::310--02,%''&'(()--+*.)2(+'(&((*++-6/,**.71,+-',21)5.5.)+5<+5:4*)-7/876846375:5692+*,-46**//,+,.20/:,,77(),,++.+*,+)&&(-210.1-,.03+./6//.*),80--10+,'(*1((/58772/1..*(()*%&))+1%.+1,+(-./*/)))')'%)*/556*(+),,0,21113215333575//+/,,324+++)+060/0..+))&%(&%,1-0002/-./16472+.'*'')5667940,*&&)'*+*0-,)+&**,.%''(&00//7676179452//.//-.013:3-1/.-./7477770,*$,,/-,2.--*,/++**.*-264(0+)'*))-'+)'(,-040/51(&)'('//,462+')87475504;82034;;4259-8-,,&%$&'&-()++,.02554',)0)**/,+8...-0/3,,0,*)+,*33248011...8728'7*1.0%*%%$**-/3466<3..00.2/5:899441+)'''&+-3.1)*),/(.,)'-)1)(+*+-:32+:92,*+&**3341060/,$'(%)(''-+7640-.0.8649;213.&(',-0&&*85656689613/101:50179..)()%&&&)2+56+,+,/0*,+1/+/2,,-+00-*'%'%)(')$(%'',2)*)$%)))'(1,1*(+-5-&(*(&(//&*.,',*5667+-/+-1343'*+&%$)131'-/9,'*&'*&/+..&432+6/866-4.-0/-30+0111002/62.2/*+)1,//,)((&'%$&')%1),&'%,'+(',-,23*((*13344--.),%$')+3.-7/3744,,(*)**;8896+-0)(.344&&**)+:4,-63*.'%(00*.0;68;993(,%$%+*++..--22.110-+*)*-03-<,499+*/5015+((%(&&')')(+2.67,,.),-35**%+,,*,2..&++/22236/.4(2)9,9*,-+.3(),.%)))6/**&*&$&%#$)+*,(#%
@61b958c5-41f3-4c0b-82af-95eb2a9dcda8 ch=400 read=86997 start_time=2019-12-13T12:08:43Z barcode=BC01 runid=2c9cf7bc05858273f10e7d7ec552fc0bd742dc3e
CTCCTACAGGGAGGCAGCAGTAAAGGGAATTTACTGGCAATGGGGAAACCCTGACCGGCAACGCCGCGTGAAGGAAGAAAGGTTCCGGATTATGGCTTCTGTTGCAGGAAGAACAGCGGCTACAGGAAATGGTAGCCAGTGACGTACTTTATTAGAAAGCCACGGCTAACTACGTGCCAACAGCCGCGGTAATACGTAGGTGGCAAGCGTTATCAGGTGTGGGCGTAAAAGAGGCAGGCGGCAGCAAGGGTCTGTGGTGAAAGCCTGAAGCAACTTCAGTAAGCCATAGAAACCAGGCAGCTAGAGTGCAGGAGAGGATCGTGGAATTCCATGTGTAGCGGTGAAATGCGTAGATATATGGAGGAACACCAGTGGCGAAAGGCAGGCGATCTGGCGCAACTGACGCTCAGTCAGCGTGGGGAGCCAAATGGGATTAGATACCTAGTAGTCCACGCCGTAAGCGGTACTAAGTGTTGGATGTCAAAGTTCAGTGCTGCAGTTAACGCAATAAATTACTCCGCCTGGGTAGTACGTTCGCAAGAATGGCTCGAGAATTGACGGGGGCCCGCACGAAGCGGTGGAGCATGTGGTTTAATTCGAAGCAACGCGAAAGAACCTTACCAGGTCTTGACATACTCATAAAGGAGCTCAGAGATGGAGAGATAGCTATATGAGATTACAGGTGGTGCATGTGGTTGTCGTCAGCTCGTGTCGTGAAAGGATGTTAAGGTTAAGTCCGCAACGAGCGCAACCCTTATCGTTAGTTACCATCATTAAGTTAGGGGACTCTAGCGAGACTGCCAGTGACAAGCTGGAGGAAGGCGGGGATGACGTCAATCATCATGCCCGCCGCAGCCTGGACTACACGTGCTACAATGGATGGCAGAGCGAAGCCGCGAGGAATTGAAGTAAAACCCCATAAAACCATTCTCAGTTCAGTTGTAGTCTGCAACTCGACTACATGAAGTTGAATCGCTAGTAATCGCGAATCCAGCATGTCATGATGAATACGTTCTCGGGCCTTGTACACACCGCCCGTCACCACGAGTTGATAACACCCGAAGCCGGTGGCTATTCACCAGGAAGGAGCTGTCTAGGTGGGATTGATGATTGGGGAATTGAAGAATCGTAACAAGGTAACCGG
+
(--)),1%34*)-3--00.3-,'&')''',+)'*,13/082.0.)(-+09+++.40+&*/7679<797214103-1'+.)--72+&3))1/&+$'*112614.)(&'(,-,.4/,,++.-)())/0/91.9821151*.-,+*'*))-44+/90'+.+*3634,1,,,2-+*+).+//2'2/05234,-.1///855-5,-/502;59688871/-.('-+0454-42-('%,*''162/6+*+,02+11,,,-.185./+0)-46.,+(()))3/4+//.1079572.,46.81375//.///.//01.33,+',4.12/:6,7+8+9:1668753333;96.3*,),+,*)-68:7991.5/*82289+6.8..+,/+)+((+-2247743*+$&'((--.3688200,('&')7465.+(3)9:<:6:6.0.--38,:3-/484687.-++-4,2/-)(*&'(-/04*.)/7,.00-/0.,-//:6447/.+,-/092/&.,*2,,3.&.&%()6+)-4./-,-/141304;--1/)+-80.+(,))&)+-41:9:4:<6+36('+-/*,/+-/956*)))%/'(*23<;6;321'('&(617-)+45.),515,0*0+&+$+%1)),9532555467:.)*)&+.8''%)*9720+&'/-.3335635-*+%(%(*,.1/099332-&,)24:667771//./25677714209(+.54231+'7.8:881257-068,*)*)#%(&++)*1+124-7,,-23:<:;932414.23('574-456+,,-()*,1977123444:6612350./',)*3./5;6575765796:0--*))+'-.'&-)#&$&'()'(%$&$'&*(.2:8689;998601&'&''&%'(,)2840/+++((-*(1,)*/8;:4<7)*,0*)-(.39;149.13;4+,4---66777:52500121110114/.+*3+-+707670-,/,0-//51.5.8.,+,,.146*+*'233851678;867-.02*0,,.,0,--1721:1031,,,)+,')(4-/-/.3/.3+(*4-/..&.-.,,*$&'&++.-215*+(*-.35632-525;;/.6+-./-12062,'&)&''*((*)0(1)*+,2,6179:736
@9ef8f6a0-dcfd-47e9-a8ec-64d074e8ca00 ch=210 read=84129 start_time=2019-12-13T12:08:33Z barcode=BC01 runid=2c9cf7bc05858273f10e7d7ec552fc0bd742dc3e
CCGGTTGCGCTGTTACACGGCTTCGCACAGTCATGAATCACAAGATGGTAAAAGCGCCCTCCGAAGAGTTAAGCTACCTGCTTCTTTGCAACCCACTCCCATGGTGGCGGGCGGTGTGTACAAGGCCCGGGAACGTATTCACCGTGGCGCTCTGATCCGATTACTAGCGATTCCGACTTCATGGGTCAGTTGCGAACTCAATCCGGACTACGACGCACTTTATGAGGTCCGCTTGCTTTCTCGCGAGGTCGCTTCTCTTTGTATGCGCCATTGTAGCACGTGTGTAGCCCTGGTCGTAAGGGCCATGATGACTTGACGTCATCCACAGCTTCCTCCAGTTTATCACTGGCAGTCACCCTTTGAGTTCCCGGCCGGACCGCTGGCAATAAAAGGATAAGGGTTGCGCTCGTTGCGGACTTAACCCAACATTTACAACTACGAGCTGACGACAGCCATGCAGCACCTGTCTGCGGTTTTGAAGGCATTCTCTCTGAAAACTTCCGTGGATGTCAAGACCAGGTAAGGTTCTTCGCGTTGCATCAGATTAAACCATGCTCCACCGCTTGTGCGGGCCCCAAATCGAATTCATTTGAGTTTTAGCGCGTACTCCCCAGGCGGTCGACTTAACGCGTTAGCTCCGGAAACCGCGCCTCGGGCACAACCTCCAAGTCTGTCGTTTACGGCGTGGACTGCAGGGTATCTATCCTGTTTGCTCCACGCTTTCGCACCTGGTAGTCTTCGTCAGGGGCCGCCTTCGCCACCGGTATTCCTCCAGATCTCTACATTTTCCTGCCGCTACGCCTGGAATTCTACCCCCCTCTGCGAGACTCAAACGCCAGTATCGGATGCAGTTCCCGGGTTGAGCCCGGGGATTTCATCACAACAAACCGCCTGCGTGCGCTGCGCCCAGTAATTCCGATTAACGGCACCCTCGTATTACCGCGGCTGCTGGCGCAGGAGTTAGCCGGTGCTTCTTCTGCGGGTAACGTCAATGAAACAAAGGTATTAACGCCACTTCCTCCCCGCTGAAAGTACTTTACAGCCAGTGCTGCTTCATACACGCGGCATGGCTGCATCGAACTGCCATTTGGTCGCAATATTCACGCTGCGCCTCCCGTAGGAG
+
.-('*(&)*,*(&('('(+3-.40%*&()/28.01/:22&)).'$,,3-777*12235/.2'%*,'()7-5-033/1.*$,-7/5;5(1030:1$''08.),,*)-''+25416/-+',/2;;1/90()3,*&)$'(+..-7,88)6+'*2/,,,,3+,+4.-,1*00--69,*.-1/1/1101,/0,108.1'(621.()+1'3+220/233403)02;<75.+',,676717-,*,.*-2&&'%*/*0.218-0/1:4(()*.0::;/:.-'%*+(-,-/100..-82./797*/***17020../--++'%-024*)%&)2(+)*-/62,,,+-/2<2114()&*+(&'()#$)+,73./28;72)((/)191-.,,*3,+3-(680'3.8/6+.-./:/0/-4,005&(-5.03332074*4*---(%('+(**-+%(-,-+((0/0.2/+.,+),,-393797.,++--2/,*+0/2.%(1,++++42556-.08.2256:88429'.-14;.270/++.-:99<99:43:45598%&),(594563-,265823-,*1*)')%)0,053,%%'+3,3.7/:4.65.-449:*&$&$%&(+0,313/'.04,516:8/5.6/65647924453043.1*/0%+-/211'1.*+.656:15)4-,+($%%'(+3-(),&'-,--.%'%-&-0--.++'%)264.66)(2-14(('(47/+,*)+*%&#%%(,.0;:639(*8:/283383;60-,).-.6-,-005)5*()444353,0&*.3./)&(+4022,0)-&*,*2*5,1-.2130--./($))&+.29:65'(&))%)*+96'6999;-985:*))3373++4.(&(12,$3+,.9,+&&.4/4950624468:595*)'%#&',0.(,.155983/2/8./-'(()/5-*4,/20602;8:3<3314)1+)$/&,+')6...484::523925;978935--2451-1.7/)&*%+6:,0/0+0.0-1035(*-0-541685,/20./*))))--(&&*%.($'$$%''),306743*1/1493,0-21002346%%(*))/5))2(($((()++,,.+,%*%*)*+*,-+08.+:57&-%
@1a3a7d3f-bbbb-4a65-a047-a6c9513498d4 ch=117 read=164177 start_time=2019-12-13T12:08:30Z barcode=BC01 runid=2c9cf7bc05858273f10e7d7ec552fc0bd742dc3e
CCGGTTACCTTGTTACGACTTCACCCCAGTCGTAATCACAAAGTGGTAAGCGCCCTCGAGTTAGCTACCTACTTCTTTTGCAGCCCACTCCCCGTAGTTGTGACGGGCGGTGTAGCGCAAGGCCCGGGAACGTATTCACCGTGGCATTCCTGATCCACGGTACTAGCGATTCCGACTTGCAGGTCGAGTTGCAGACTCCAATCGGACTACGACGCACTTTATGAGGTCGCTTGCCCGCTCTGCGCGAGTCGCTTCTCTTTGTATGCGCCATTGCTGGCACGTGTGTCGTAGGGCCATGATGACTTGACGTCATCCCCACCTTCCTCCAGTTTATCACTGGCAGTCTCTTTGATTTCCCGGCCGGACCGCTGGCAACAAAGGATAAAGGGTTGCGCTCGTTGCGGGACTTAACCTTAACGGTATTTCACAACACGGGCTGGCGACAGCCATGCACCTGTCTCACGGTTTGAGGCACATTCTCATCTCTGAAAACTTCCGTGGATGTCAAGACCGGGTAAAGGTTCTTCGCGTTGCATCGATTAAACACATGCTCCACAACGTGGGCTAAATCAATTCATTTGAGTTTTAACCTTGCGTACGTACTCCCAGGCCCCGGTCGGCTTAACGCGTTAGCTCGGAAAGCGCCTCCGGGCTGTGACATCGTTTGCGGCGTGGACTACCAGGGTATCTAATCCTGTTTGCTCCCGCTTTCGCACCTGGTGTCGGTCTTCAAGAGGCGCCTTCGCCACCGGTATTCCTCAGATCTCTACGCATTTCACCGCTACACCTGGAATTCCTCTACGAGACTCAAGCTTGCCGGTATCAGATCCAGTTCCCAGGGTTGACGGGGATTTCATCTGACTTAACAAACCGCCTGCGTGCGCTTTACGCCCAGTAATTCCGATTAACGCTTGCCTCCGTATTACCGCGGCTGCTGGCGCGGAGTTAGCCGGTGCTGCTTCTGCAGGTAACGTCAATGAGCAAAGGTATTAACTGCTCCTTCACTCCGCTGAAAGTACTTTACAACCCGAGGCCTTCTTCATACGCGGCATGGCTGCGCTCGGGCTTCGCCCATTGTAATATTCCCACTGCTGCCTTGCTCCGTAG
+
63./2302718/*6()+668;85.42.+032'*%-'*(**6,,,-4..5,/26;1/-&'%+'&%'*')3-5646816:-,+.)/0)$'*04.*)2,+0)'&--2,20-2..()%%$$)('-*/+(5::6:644,*0,+.6*3,5/0396-+*,,.*&('+,+)*+,.0/5;36/-+,+''%()*,2-/.8*/-06839'8-45/;4994634560-.0;;//*'*'')&+(-)-/,&+++&%(*+,')*,,080970173+-/01279:01.('%%'(%'+'()&&)*+*.769;:2.--++.-1/00-,'%)/482+/86.8-+2-,,49-,-45776:7+/33,-'+$%$17)31/(*,1/61-,-03180/502;+0+3-:2)++--4.012220-3*&*/2/,)*+.))()/-.($$%-++*%$+'%)0**..+0*03355799((&%&+,++00*+),/736-*)(),),029.&'*03.1/,.9:0-1;28315<785451.0358&/0*-.(.52;980/---385668300-4182/),/,,,+0*)+/&+%&%+*(($&&(*).1;857;84+*.57,2611,.,))''(*3-/*-1,&&%0-/+,407-')'(+,-.0.5,()-,/'0(,*)*+-3/5/&,.*)()')+68874:7&-+4/0194477487*10+.-0/./22;88.87,*/,0**'+*32++/*//-+**(+0'7//.3('%'%+(*,.0154699.15,+*,/92501)+.1115524//./:83/54.2:5514:4510,)*(,&0.'.+*/127,%%)/.2-/6)5011:0/,(%$%*5946/+.,).+(&*&/1.'.28/031/*))*+/-+-41443696899:910-3,&#(&()''(**)/*5*+*,5-61.*(%$(-)3247416,0632.4-,,(&,''$'()%)-8(*(&)+(%&-%()++*,1%0'',34/1/10,,-(,0.')&**,...+...-/.*0($('.-',34/2.,,+,..+'*(),3-**(//7584254')(++//0+$&%''&&'&',-((&)&''&,4)&)*$'-3155(,)'$-,+*(&(&%'&)+3:.413
@b322a76f-7901-4274-a0ac-32bf790e763d ch=365 read=156115 start_time=2019-12-13T12:08:21Z barcode=BC01 runid=2c9cf7bc05858273f10e7d7ec552fc0bd742dc3e
CTCCTACGGGAGGCAGCAGTAGGGAATTTTCGGCAATGGAAACCCTGACCGAGCGCGCCGCGAAGGAAGAAGGTTTTCAGTGGCAAACTTCTGTTATAAAGGAAGAACGGCGGCTACAGGAAATGGTAGCCAGTGACGGTACTTTGATAGAAAGCCACGGCTAACTACATTTTGGCATGCGGTAATACGTAGGTGGCAGCGTTATCGGGTATTGGGCGTAAAGAAGGGAGCAGGCGGCAGCAAGGGTCTGTGGTGAAAGCCTGAAGCTTAACTGGTAAGCCATAGAAACAGGCAGCTAGAGTGCAGGAGAGGATCGTGGAATTCCATGTGTAGCGGTGAAATGCGTAGATATATGGAGAGGAACACCAGTGGCAGAAGAGCGACGATCTGGCCTGGCTCCAGTCCCAGCGTGGGAGCAAATGGGATTAGATAGTAGTCCACGCCGTAAACGATGAGTACTAAGTGTTGGATGTCAAAGTTCAGTGCTGCAGTTAACTGTAGTACTCCGCCTGGAAGTAATTACGTTCGCAAGAATGAAACTCAAAGGAATTGACGGGGGCCCGCACAAGCGGTGGGCATGGTTTAATTCGAAGCAGCGAAGAACCTTACCAGGTCTTGACATACTCATAAAGGCTCCAGAGATGGAGAGATGGCTATGAGATACAGGTGGGGTGCATGGTTGTCGTCAGCTCGTGTCGTGGGGATGTTGGGTTAAGTCCGCAACAGGCGCAGCCCTTATCGTTAGTTACCATCATTAAGTTGGGGACTCTGGCAGAGACTGCCAGTGACAAGCTGGAGGAAGGCGGGGATGACGTAAATCATCATGCCCCATGACCTGGAGCTACGCGTGCTACAATGGATGGTGCAGAGGAAGCGAAGCCGCGAGGTGAAACAAAACCATAAAACCATTCTCAGTTCGGATTGTAGTCTGCAACTCGACTACATGAAGTTGGAATCGCTAGTAATCCGCTTGAATCCAGCATGTCGCGGTGAATACGTTCCCGGGCCTTGTACACACCGCCCGTCACACCACGAGAGTTGATAACACCTGCCGGAAGCCGGTGGCTCGCCGCAAGGAAGGAGCTGTCTAAAATTTAGGATTGATGATTGGGGTGAAGTCATAACAAGGTAACCGGAAGATAGAGCGACAGGCAAATTGGAGTTAACACGAACGCAAACAGCTTTCTTCAAGCACCAGCAATACGTAACTTACCG
+
)+42.'0,75/161-44(11-)*&+&/59504;63611**/)*36*+07731(,'*(-+&%'()++02)+0*-+2852+++$%$%*,'*915319112;,-,,.+.3/,7,.--.75-3),20,6421145*,.002,'-+(,,%%(-*'-/**03+-/,+,.+&')*%*('$'&&#%$'%$*'(*-521*,(',-*((**+2541-/&(&,)27987889('*&(,+()**,,+-0,)('/+)26.-+*,,/2/-23*,212.'''-,0*)+'*+.6*2502/..3*.&)*(+*-.,++--4210*'*'+1+*2*5-,+*-+78464431-...03,'+0)),,++///*++1431-%/0/:679:14/3+)&&+)'%+-3830,.041'($$%)()-.(*-3(()-.//*/*%)-5:91(28-.4./04*)+/0557*,-18528973..//+/0.089:59627261:9::370-08:2331.--/+/432**%()+%-(++-1)+/,)''%$%*&*'%(.5:8/357*0-,-179224,/*().-40878-490--8+''&*,6/4/1200'),,-/277393;7-4+)-0(2))+(144-,.,-0'+++(*())230345446*.,+2./-,,+-.+*5+*((&/.-975+(((+13681/3-+22-*$+,+-.-6133245,../088878273.3,08619.30/824/126.463:**4/&..-571,4..052811.:0/:55650800+1..3:3-0034%))&'(),98746//.++.-,))*-3-+.).*/,&6:1654//''%(+*+((.%)).*'%(+*),2-3.')**(($%%(%&$&)0688;9:98623/-+..*2-.,.0+-7+-0/.-,,*-**,;8-,3//49:15;99;648.16<:18*1.,.:9::786/-//112.,,,-1192/5302-*((((.-13.1--)'(%$&(613'*+.-.*+,&(()*,284)213.3-('/---./..32+-+.50292002-0'0,)*)****1/,,(()),35/+/*-*-+&+;9;97('(&$)'%*-3+0*3()&&%0255/08,$&'%&2:44/----,.,*1/+,+.0./1(&,.-..-1/45984157*551/.0/327.032-.&-&.*$)*3-//00++**#(%%%(''*+230281..*,,373/5+7,+--.+%'$##$%$
@0ac345eb-3e10-4d1c-8017-46680d12a23a ch=401 read=55728 start_time=2019-12-13T12:08:19Z barcode=BC01 runid=2c9cf7bc05858273f10e7d7ec552fc0bd742dc3e
CCCGGTTACTGGTAGGGCTTGCTGATCATGAATCACCAAAGTGGTAGCGCGCCACTCCCAGTTGGCTACTTCCGCCTTCTTTTGCAGCCGCTCCCTTTATGGTGTGACGGTGTTACAGGCCAGAACGCGATGCGGCGTTACGATCCCGCGTTACTAGCGGTCCGACTTCATGGAGTCGAGTTGCAGACTCAATCCGGACTGACGCGCTTTGTGAGGATAGCGCTCTCGCGAGGTCGCTTCTCTTTGTAGCGCCATTTAGCGTGTGGCCTGTCGTAGGGCCATGATGACTTGACGTCATGCGCTTCCTCCAGTTTATCACTGGCAGTCTCCTTTGAGTTCCCGGCCGGACCGCTGGCAACAAAGGATAAGGAGTTGCGCTCGTTGCGGGACTTAACTTGTTCGCAGCACAGGCTGACGGCAACCATGCACCTATCTCCCACGGTTCCAGGCCATTCTCTGTCTCAGCTTCCGTGGATGTCAAGACAGGTAAGGTTCTTCGCGTTGTCGTTAAACCACATGCTCCACCGCTTGTGCGGGCCCAAATCAGTCATTTTGAGTTTTAACCCAGCCCGATACTCCCCAGGCGGTCGACTTAACGCGTTAGCTCGACCACGCCTCAAAGGGCACAACCTCCAAAGTCGTCGTTTACGGCGTGGACGGCTACCAGGGTATCAATCCTGTTTACTCCCCACGCTTTCCTTTTCGAGCGTCAGTCTTCCGTCCAGGGGCCGCCTTCGCCACCGGTATTCTCAGATCTACGCATTTTGCGCTACACCTGGAATTCTGCGAGACTCAAGCTGCCGTCAGATGCCGGTTCCCGGTTGAGCCCGAGTTTCTGACAACAAACCGCCTGCGTGCGCTTTACGCCCAGTAATTCCGATTAACGCTTGCACCCTCCATTACCGCGGCTGCTGGCTGTGAGTTAGCCGGTGCTTCTTCTGCGGGTAACGTCAATGAGCAAGGTATTAACTTTACTCCCTTCCTCCCCGCTTCAGAAATTGCTTTACAACGAAGGCCTTCTTCATACACGCGGCATGGCTGCATCGGGCTTGCGCCCATTGTGCTAATATTCCCTCTGCTGCCTCCCGTAGGAG
+
57).,5*&'$&'*'%*)&%%$%%##-/554-936..),3/,-34)''&%&'-6%''2.)&+*.'))+(&(()+)+,18),4/+()&).'&((4*'(+(*-/885/.(%(')--+++'()((&)())$%%%(%'((&&('%&&&-.3)'**21$$%$&+,)///)*,-55&'(,)**+%$--2+/.35688/;/-+030.++)'&&$%&,('$%#)($(#&''+,048-,0+,.10++/(...,63,**+--0;54;*)(**+**'%%&$$&'(*+10/-,$$'))*')*--/6384'&#(%&#%(%)0-+--4*+-3882/6..19862,,.+**0591.)(*-*150/2-,,+++-)+6;+004924-2&+29..'*,-45743394/,)*&&$'%$.0(&*'&)+/)+-*'*&*-%)'$%&$##$$''+,/6506.*./65,.('*-*-*,20+*%$')(&%#&)0+5-33,+,&(&)*&)*(+()..,02;87;847.8-%*,+,-)+)).+.-2/0104,.1,0/2.107.0$&%%'+)''&(+*)199///.398++,'(%$%++)'$'%+*07:.-16737652&1/12527716.*',.+)*&)))).79942(*2.,,/+/,1+2)/-)*5.*')+/8-)*-5045280-1...))('+0+(*22,//242+.8.$2.923*%)(*180/&'+-*+'&,.135255222,,,/4,&-,0*34,/74<9883/4/0,**260/2))).,,)2,-'+*)%$%#%1&*-/513.)$&%'&&()),046753()+*13'%)%1/964,'03351)((8,.%14-+)%',-(***,10.331/4924:44555452)+(&$/*42+)-.361917.0162512030..*13(..))+*)-5---9./.8620-*,'+(,,3-..8&63123738<4/,*,31028510-0./.03/4/+/..2//*(/76'&,/5-2759.738.*,/4.%'-*(,+%)+..***&,')+*)*/.854:7+0*)),+,/0./3/0+++0055&06-10./164(%+-%.$&&*2,230:6-)12022213+4:++-')&'$
@56124240-5f57-426d-b024-60a35e3a99b1 ch=172 read=175958 start_time=2019-12-13T12:08:09Z barcode=BC01 runid=2c9cf7bc05858273f10e7d7ec552fc0bd742dc3e
CCGGTTACCTTGTTACGACTACCCCAATCATCAATTACCTTAGACAGCTCCTTCCTTGCGGTTTGGGCCACCGGCTTCGGTGTTATCAACTCTCGTGGTGTGACGGGCGGTGTGTACAAGGCCGAACGTATTCACCGCGACATGCTGATTCGCGATTACTGCTTGATTCCAGCTTCATGTAGTCGAGTTGCAGACTACAATCGAACTGAGAATGGTTTTATGGGTTTTGCTTCACCTCGGCTTCGCCCTCCGCACCATCCATTGTAGCACGTGTGTAGCCCAGGTCATAAGGGGCATGGCGGCGGTTGACGTCATCCCGCCTTCCTCAACAGCCGCTGGCGAATGCTCGCTAAGTCCCCAACTTAATGATGGTAACTAACGATAAGGGTTGCGCTCGTTGCGGGACTAACCCAACATCTCACGACACGAGCTGACGACAACCATGCACCACCTGTATCTCATATGGCTATCTCTCCATCTCTGGAGCCTTTGTAGTATGTCAAGACCTGGTAAAGGTTCTTCGCGTTGCTTCGAATTAAACCACATGCTCCACCCGCTTGTGCGGGCCCCATCCAATTCCTTTGAGTTTCATTCTTGCGAACGTACTACTCGAGTAGATACTTATTGCGTTAACTGCAGCACTGAACTTTGACATCCAACGCCCAGGTACTCATCGTTTACGGCGTGGATTTACTAGGGTATCTAATCTATTTACGCTTTCGGGACTGACTGGAAGGCGTCAGTTGCAGGCCAGATCGTCGCCTTCGCCACTGGTGTTCCTCCATATATCTGTGCATTTCACCGCTACACATGGAATTCCACGATCCTCTCTCCTGCCTCTATGCCTGGTTTCTATGGCTTACTGAAGTTAAGCTTCAGGCTTTCTACAGACCCTTGCTGCCGCCTGCTCCCTCTTGCGCCCAATAATTCCGGATAACGCTTGCCACCTACATACCGCGGCTGCTGGCGTAATGGTTAGCCGTGGCTCAATAAAGTACCGTCACTCATTACCATTTCCTGTAGCCGCCGTTCAACTCGCTTTATAACGAAGTTTACAATCCAAAGAAACCTTCTTCCTTGCGCGGCGTTACAACCGGTCAGGGTTTCCCCATTGCCGAAAATTCCCTACTGCGCCCTTTCCCGTGAAC
+
3.2+3++;93:014%-.'(*',03,.02879.0(($&)*0**+./*.42-*,/1+*+,..,+,''+133/2204/160-4+(+.-.7090.-+/04576311/.)2401772,+*)*5:,/9*%)+(-323:634<487888979993721.//./+(,)%%%%(,9491-+./557:99884:0/-5.+*').1-.11:/5*,710,*'+1/3275;*-/8831:;7*./;7755,*&*,/55./23*)$'),1959:;78<./0.0-.4356/+*++4.*.8422216,25.+58/6./*'*'(((*42588-;5+)89:9::443'/,$'(&)20..((%)#$&)*+1)&&&(27+-'&'%0'*+676;948302:433310++-.*()*+3865:23/89-2+--3/*,/-/236.*,--449679773230/12)4936../3;2/2,+-/3369/622'7889:21/(/30565434;/1245;-&+$'(),2351,-/39805113),/.743951452:,--9.++1,5380+*(*,1,..+.--.++129253601)-1/(&)-(9*;98/23/-+/1;;/07.*1,*,**57.833-,(**'%*%'(00-.02.1212709.9/32;798788870+026(()+.3)3+.+0,*&*..1265/7765<;-1.70004+'())(+,)111..0754533112-)++122:63-55/*'(&%'.&%&(**56:(13525148-6*,-44275)3629445<0456;:7:<0410,,11269652.,.,0;8.(,6-110005.//+1.42461,+,-24//--(+%%%)),,(%&$&&&&+.7,+4455:82;122718/.10,).085)166498/*,-,.588)),)('(*+,46/.../9.-056,-+-45+5+-5:+9+0+;;8/.-,-0/40/5*+**$%%.+223/11-/10'('').,*518../8170'01/.8024)',)+67:8/362%&)*15.7<705674223:6::785/+'))+&&)())0.'0&).)-<:,-,.18'+)+%+11-46:7793)+))+/1,7//,-%$'((-/217.6974<,587/')(&)**/332/504*(+/1,+&,+%*.)..(*&&&/+
@bcf3ef72-f02c-4355-b2e0-ddf88816d0ce ch=173 read=180137 start_time=2019-12-13T12:08:09Z barcode=BC01 runid=2c9cf7bc05858273f10e7d7ec552fc0bd742dc3e
TTGGTATTACTTCGTTCGGTTACGTATTGCTGCTAGAGTGCAGGAGAGGATCGTGGAATTCCATGTGGAGCGGTGAAATGCGTAGATATATGGAGGGGGGGAGGAGGAGGAACACCAGTGGCGAAGGCGACGATCTGGCCAACTGACGCTCAGTCGAAAGCGTGGGGAGCAAATAGGATTAGATACCCTAGTAGTCCACTTAAAGTGAAGCGATGAAGTACTAAGTGTTGGATGTCAAAGTTCAGTGCTGCAGTTAACGCAATAAATACTCCGCCTGAGTAGTACGTTCGCAAGAGGCCGAAACTCAAAGGAATTGACGGGGAGCCCGCACAAGCGGTGGGCATGTGGTTTAATTCGAAGCAACGCGAAAGAACCTTACCGGAGTCTTGACATACTCATAAAAAATCAGAGATGGAGAGATAGCTATATATGAGATACAGGTGGGTGCATGGTTGTCGTCAGCTCGTGTCGTGAGATGTTGGGTTAAGTCCGCAACGGGCGCAGCCACTTATCGTTAGTTACCATCATTAAGTTGGGGACTCTGGCAGGACTGCCAGTGACAAGCTGGAGGAAGGCAGGGATGACGTCAAATCATCATGCCCCTTATGACCTGGAGCTACACACGTGCTACCACAATGGATGGTGCAGAGGAAGCGAAGCCGCGAGTGAAACAAAACGCGAAGCCATTCTCAGTTCAGTTGTAGTCTGCAACTCGACTACATGAAGTTGGAATCGCTAGTAATCGCGAATCAGCATGTCGCGGTGAATACGTTCTCGGGCCTTGTACACACCGCCCGTCACACCACGAGAGTTGATAACACCCGAAGCCGGTGGCTTCAACGCAAGGAAGGAGCTGTCTAAAGATTAGGATTGATGATTGGGGTGAAGTCGCTCAACAAGGTAACCGGAAG
+
$$#'+%*''(3.5*.78'090//5708100:767).(+*-,..0*,-69665464-4,4-42-.+(13+...852124.048:977635.35/)*+/32/.++,'+,+/0171410)*+)0,,.3+5079/../.1.-,+-,)*++12345/43/'-2*(-/4+10-%++1;;2*10*/0-,/00/;*),154344-)()'0,*%%%-+))****12--.156+-/,-*-)0.*-((/)*-59*+//.,+,//251.0/1,:--51-*,.37/3834')++.63547:7202('&,+-*(+(')+:29+2+/033523+,+,%&36+*0/22604235022/01''*/2;9-97;7(*+(*.-2,/-/3*+'0+505//4(+'')316222887885../02.-')())*,,;:51-&&.,,&%'&''((),-.244:879874)+,59:6518./0-,///0118:99:69870/3031)*,3-1++(..(+1))(*)(-00-05'*4/445,8,,+9106712222:21/0407:/3467,',+'(&'(+,5:///./..-))),50/0-3/5/&9:3465666686;7,--2122.20,,-.004569576../,*)**)00.13.))&'*2754567:6726)('+*).+-,.2+.-*+&&((+*4&),-&$+%'$)&'-)+8<820*,,4*')*)%''(013784832.-*-.55551710/</3/338664201285636//:66/-//15-,*,'33249320/27478-378180/.340123:1/95.01.0,.2+,+))&)481202('%*-+*+/./7)40.)$$*%+)+(-.3-,2./2,*+//10,.2%(#.%((*'20.000.6-1*/*1-.2//5,$%%3*588.2/+,050:59(
@767746b0-92c6-4d82-893e-d466ec907016 ch=342 read=76345 start_time=2019-12-13T12:07:55Z barcode=BC01 runid=2c9cf7bc05858273f10e7d7ec552fc0bd742dc3e
CGGGAGGCAGGCAGTGGGAATATTGCACAATGGGCGCAAGCCTGATGCGAAAATACATGCCGCGTGTATGAAGAGGCCTTCGGGTTATAAAGAGTACTCAGCGGGAGGAAGGGAGTAAAGTTAATACCTTTGCTCATTGACGTTACCCGCAGAAGAGGCACCGGCTAACTCCGTGCCAGCCGCGGTAATACGGAGGGTGCAAGCGTTAATCGGAATTACTGGGCGTAAAAGCGCACACGCAGGCAGTTTGTTAGAAGTCAGATGTGAAATCCCGGGAGAAATCAACCTGGGAACTGCATCTGATACTGGCAAGCGAGTCTCGTAGAGGGTAGAATTCCAGATTGTAATTGAAATGCGTAGAGATCACAGGAGGAATACCGGTGGCGAGAGCGGCCCCTGGACGAAAGACCCGACTCCAGGTGCGAAAGCGTGGGGAGCAAACAGGATTAGATACCCTGGTAGTCACGCCGTAAACGATGTCGACTTGGAGGTTATTGCCCATGAGGCGTGGCTTCCAGGAGCTAACGCGTTAAGTCGACCGCAGGGAGTACGGCCGCAAGGTTAAAACTCAAATGAATTGACAGAAGGGGGCCCACTTGCAAGCGGTGGAGCGTAATGGTTTAATTCGATGCAACGCGAAGGAACCTTACCTGAATGCTTGACATCCACAGAACTTTCCAGAGATGGATTGGTGCCTTCGGGAACTGCAGGACAGGTGCTGCATGGCTGTCGTCAGCTCGTGTTGTGAAATGTTGGAGTTAAGTCCGCAACGAGCGCAACCCTTATCGCTGTTGCCAACCCGGTCCGGCCGGGAACTCAAAGGAGACTGCCAGTGATAAACTGGAGGAAGGTGGGGATGACGTCAAGTCATCATATTGCCGACCAGGGCTACACGTGCTACAATTAAGCGCATACAAAGAGAAGCGACCTCGCGCGAGCAAGCGGACCTCATAAAAGATTATAGTCGAAAGTTAGATCTGCAACTCGACTCCATGAAGTCGGAATCGCTGGTAATCGTGGATCAGAATGCCACGGTGAATACGTTCCAGGCCTTGTACACCGCCCGTCACACCATGGGAGTGGGTTGCAAAGAAGTAGGTAACAACCTTCGGGAGGGCGCTTACCACTTTGATTCATGACTGGGGTGAAGTCGTAACAAGGTGGCAG
+
)&20+220'(+,+/2431&&)+/.+)%(+806;410147.59598:53*+--*$$&&)49<577745444/-'''&/7779+1,0+(+',(''&'&&-('+,091(*,+.+1-',,/1-*,,.-.01/10((4553272-23-6.,9.*+--0+(('$$$()*,+,,.*+-95985<+(*3*0*0+-:.--%/,+()/,047590:/5.22(1.+6,-/:9<9854899/,-.../)//24/944/3:+&-++%)*)+92112.+&.0,*/60+1)*')(')*.2230-56.521001138778586.4/.2'+')+*.(,*2+*'+1,31.,1./0(*,-/*%$$%'))+.4*,/41--**+,+('&/*)0,154,22&./.6*()%('+*1.;8))3869627++)/(('*,+2&(69977+1*&+.099:6)))02:.5&8:124*)*,,397,-0//4:5./3898:;;67546577/$)$$(,)-.+/)/.,.;7-..'24*,2453719+(,,(,,/06/./-4/9..0**(++&-(*2('))()'*/.0023.44:7<:.410',*-+5-3-0*2.,/5)/872,8-$'+()+23-/(3/70,--'.((*477717289.,,0/1)6156*(+(,*3,+))(1/,*'((%&*)./133:2)-+./2)0;+-)((*++;;0-7,40:8996.6)3761/.(-()336-7/500156-207,.)//-0.,./1847-3--,3076..0<3-(+4;47--63)*/-2$%*.075667,*4/11))2,.2/674115,0238'8&8*0985877:7;/./(+,15,4212//,+6:/2201+.,.4-5.2:;570/00051-)))/155,(%$$#('&(5:486871))&('.022)%+%+%&%'()301-235+('&(,*,/03102/1/,..++13%13;66112$%((*'&%++++)-150-1),(7))',,),.3-4466/5022-/013002062656/.-',(*1011::;:982/06558901*&%%,*6164658)$2,0')+,.,/./104;0/4810.041883,)+)(255;5548+'')&)'0622)/'.,347716.(+2/70-1+*/-%)+*+))+76955043.,,'((('('.*'(0/37-2.)&($'
