# Supplementary material for: De novo species identification using 16S rRNA gene nanopore sequencing
Source: PeerJ. 2020 Oct 21;8:e10029. doi: 10.7717/peerj.10029 (PMC7585375; doi:10.7717/peerj.10029)
Supplement: Supplemental Information 3 [file peerj-08-10029-s003.zip › pass_fastq_runid_2c9cf7bc05858273f10e7d7ec552fc0bd742dc3e_525.fastq]

@b2e74cd3-abf9-4a66-a9ab-028bcf545d07 ch=38 read=134718 start_time=2019-12-13T12:07:48Z barcode=BC01 runid=2c9cf7bc05858273f10e7d7ec552fc0bd742dc3e
CCTACAGGGAGGCGCAGTGGGGAATATTGCACAATGGGCGCAAACCTGATGCAGCCATGCCGCGTGTATGAAGAAGGCCTTCGGGTTGTAAAAGTACTTTCAGCGGGAGGGAAGGGGTAAAGTTAATACCTTTGCTGTGACGTTACCCGCAGGAAAAACACCAGCTAACTCCGTGCCAGCAGCCGCGGTAATACGGAGGTGCAAGCGTTAATCGGAATTACTGGGCATGCACGCAGGCGGTTTTGTTAAGTCAGATGAAATCCCCGGGCTCAACCTGGGGCATCTGATACTGGCAACTTGAGTCTCGTAGAGGGGTAGAATTCCAGGTGTAGCGGTGAAATGCGTAGAGATCTGGAGGAGATACCTGCCACCGGTGAAGAGCGGCCCCCTGGACGAAAGACGACGCTCAGGTGCGAAAGCGTGGGGAGCAAACGGATTAGATACCCTGGTAGTCCACGCCGTAAACGATGTCGGCGGAGGTTGTGCCCGCGGGCGTGGCTGCCGGAGCTAGCGCGTTAAGTCGACCGCCTGGGAAATTACGGCCGCAGGTTAAACTCAAATGAATTGACAGGGGCCCGCACGAAGCGGTGGAGCATAATGGTTTAATTCGATGCAACGCGAAGAACCTTACCTGGTCTTGGCATCCACGGAAGTTTTCAGAGATAGAATGTGCCTTTGGGGAACCGTGAGGACAGGTGCTGCATGGCTGTCGTCAGCTCGTGTTGTGAAATGTTGGGTTAAGTCCCGCAACGAGCGGCGCAACCACTTATCCTTTGTTGCCAACGGTCCGGCCGGGAACTCAAAGGGACTGCACCAGTAAACTGGAGGAAGGTGAGGATGACGTCAAGTCATCGCCAGGCCCCTTACGACCAGGGCTACACGTGCTACAATGGCGCATACAAAGAGAAGCGACCTCGCGAGAGCAAGCGGACCTCATAAAGTGCGTCGTAGTCCGGTTGGAGTCTGTAACCGACTCCATGAAGTCGGAATCGCTAGTAATCGTGGATCAGAATGCCACGGTGGATACGTTCCGGGCCTTGTACACACCGCCCGTCACACCATGGGAGTGGGTTGCAAAAGAAATGGAAGTAGCTTAACCTTCAGGAGGGCGCTTACCACTTTGTGATTCATGACTGGGGTGAAGTCGTAACGAGTAGCCGG
+
-,-+0&,9+*0.-9:666-,3)-...6/.-124;:7;60-02:,40/105551)*)-0(2867896656658,+,,019725&,015&,,15*+---16-*$(((10+.3/+,-44,-0852.///+.:0360,,,'+(%)0,2*,1,*-&+'+2364/36/*.-,/.--10+.30602...0-))/++06/,.1511/*'$)))73242429/1,+//-0276-+$'#%&(122578.6/<9-(,-5/0152213,'-*(.46/-53//2,(/80/68/0-*/2.//./2./*)*&%')'))*,,)+*)%+.42*,,..3-9,+4963-)+)+2///4.-.1160././0../3,-)'$'(**,%%)('2*1(&''&&%**.1-862,./:9;1/6((+))())**,459773+/)'+*66668)*',0/-+)2(,/-)0/'.1).132,./43%+.3920996//+,,4-/,*(.&('1:/3219/(*(*0+,0'/(&$&'+**'+1.*100/507--,27351255++&%('))0-/.742/234:1:3;8-888:942-1/2-0.*.41,,.'&'&''***,59:83(-./4-),(00:2.1-20-,//096742)*('()*++-,2:58751+'*')(13,,/1./-+.:7236*),-*+*,-6.0-01+-&)08+-319751)+*45-346569-,**,0)**+)387323235555:55..++')36+433;51/1/6/.+1+,*,((()),2.&-1**-+*,8*(1*&+)()&(&/-541).2.7/6.,0./8(,'+)((76//'+3-)-*-68:::+1*.*/2,-'3,/067888-,+)+07:7(+%#)'/.,&%&&',.09546993.(%'&(0/2+,+),,-*)++-,1/1.**)).()*++369570*&)%,-0',/737368,+.75-/78654+.-519('+)/&)(*)*(*%(()%''(*26+,-2/,,4,5/523252,2122///1,43*1'(*7238.-14867865.72445&)1-/30512.1./)2)'--++475/..4).-0+'((+44392/296*&*,+(**'''(*&&%$1(.1043%//'**'*&'('',1,1040(')+/;61/..000*3,()/--.8386.3'&''''1*,4
@7edd1e49-2856-4e9c-8b6b-dc6b87145678 ch=333 read=79032 start_time=2019-12-13T12:07:48Z barcode=BC01 runid=2c9cf7bc05858273f10e7d7ec552fc0bd742dc3e
CTCCTGCGGGAGGCAGCAGTGGGGAATATTGCACAATGGGCGCAAGCCTGATGCGACCATGCCGCGTGTATGAAGGCCTTCGGGTGCTCGAAAAGTACTTTCAGCGGGGAGGAAGGGAGTAAAGTTAATACCTTTGTAATTTGACGTTACCCGCAGAAGCACCGGCTAACTCTGTGCCAGCAGCCCGCGTGTCTGGAGAGATTACTGGCCAATCGGAATTACTGGGCGTAAAAGCGCACGCAGGCGGTTGTTAAGTCAGATGTGAAATCCCGGAGCTCAACCTGGGAACTGCGTCTGATACTGGCAGGCTTGAGTCTCGTAGGGGTACGCAGAATTCCAGGTGTAGCGGTGAAATGCGTAGAGATCTGGAGGAATACCGGTGGCGAAGGCGGCCCCCCCTGGACGAAGACTGACGCTCAGGTGCAGCGTCAGAACAAACAGGATTAGATACCCTGGTAGTCCACGCCGTAAACGATGTCGACTTGGAGTTTGTGCCCTTGAGGCGTGGCTTCGGAATAACGCGCGTTAAGTCGACCGCCGCAGAAGTACGGTTAAAACTCAAATGAATTGACGGGGGGGCCCGCACAAGCGGTGGAGCATGTGGTTTAATTCGATGCAACGCGAAGAACCTTACCTGGTCTTGACATCCACGGAAGTTTTCAGAGATGAGAATGTGCCTTCGGGAACCGTGAGACAGGTGCTGCATGGCTGTCGATCAGCTCGTGTTGTGAAATGTTGGTTAAGTCCCGCAACGAGCGCAACCCTTATCCTTTGTTGCCAGCGGTCGGCCGGGAACTCCAAAGGGGTGCCAGTGATAAACTGGAGAAGGTGGGGATGACGTCAAGTCATCATGGCCCTTGACCAGGGCTACACGTGCTACAATGGCGCATACAGAGCGACCTCGCGAGAGCAGAAAGCGGACCTCACCAAAGTGCGTCGTAGTCCGGATTGAGTCTGCAACTCGACTCCATGAAGTCGGAATCGTAGTAATCGTGGATCCAGAATGCCACGGTGAATACGTTCCCGGGCCTTGTACACACCGCCCGTCACACCATGGGGTGGGTTGCAAAAGAAGTGAGTAGCAACGCTAGGGAGGGCGCTTCACTTTGTGATTCATGACTGGGGTAGAAGTCGTAACAGGTAACCGG
+
../2-&/198,/81..2*.,.0/))+)*0,***-3:56;.---8:02.-/++'*&(/6374:726887533+/-)(46533%/')%%%$$+0*'''('+63+&0.028+(,+-,)+.(*+-86-.2/2//.,(())**&-)%&&/003/191/0,(,+$)).3++/0/5../05765;33..,20,)-'&$&$$/10)*(%+)''')((&/+2421,1.7/55:;6755199,-036-5053277*/2/$&&),0184679760262,172(-&),002/4.3454+3--*22348554223031*23./-,,0333443,0(2+)&)'(**/,2+4+)/2.--%&#()/*-5.+/0:9//&)*4469+)1+*8427839/0/.)+&-./01102882*)+1380.3,*)***10324-.,'&$%%&'+)+/&'*+:63+12)0*+*82113**-45)**,)*,26;694:-/-..+/55704.*,&'*/*&%&,,)',,..52/10755+6)-*$)/50.--*,2070236769855/%''$(&$)*+-*,,6;6).23+97/25464767289795078.+++/34345;873&)+3456788<:7:7;1//00:95844-+)*.4/1,2,.7442-*++).48784++,-,-*/6:08+***+//,,-2-5688;794(7,1,5:68-+)++(.5*))*))-,%-0353(%%%'+,--:9970:/./5;95518..,.-&(')0.-/3190/12+8,5/<5/4235))2+*020392&,).-.5.5-&*.-40.8'.*&*)'$&'-)(*-,-12;823340(++031236538759788/2.368;8-(*)00*))'+.4*1565--+))+.5998:6<63:42324*0*&'$'*(0511+..,*))+.(*)+)+.)')(%(%+)0:6./455554765/6()+*7(,)*+.2:62400/46677611*2+*+/*60505-&%%&0../798310-(*,28658/+/.3/12;8687768-)/.//0.0-*-0/115;55:,.2.,546;78542((*323:67496,&(,)*%%)),$-('+#%*&,3)(,3122-,*(),1:2/1679<9811/./057-,&$+'(*8678801(-(+'*+14
@22be27f1-2384-4317-a5e2-ba7240ade946 ch=414 read=78812 start_time=2019-12-13T12:07:47Z barcode=BC01 runid=2c9cf7bc05858273f10e7d7ec552fc0bd742dc3e
CTTCCTACGGGAGGCAGCAGTGGGAATATTGCACAATGGGCGCAAGCCTGATGCAGCATACCGCGTGTATGAAGAAGGCCTTCGGGTTATAAGAGAGTACTTTCAGCGGGGAGGAAGGTAAGTTAATACTGCTCATTGACGTTACCACCCGCAGAAGAAGCACCGGCTAACTCATTTTACAGCCGCGGTAATGCGGAGGTGCAAGCGTTGTCAGATTACTGGAGGCGTGGCGCACGCAGGCAGTTTGTTAAATTCAGTCTTAATCCCGGGCTCAGCACAGAACTGCATCTGATACTGGCGGCAGTCTCGGGAGGGTAGAATTCCAGGTGTAGCGGTGAAATGCGTAGAGATCTGGAGCACGGTGGCGAAGGCGGCCCCCCTGGACGAACTGACGCTCAGGTGCAGCGTGGGGCGGCAGTTAGATACCCTGGTAGTCCACGCCTGGCGGCGATGTCGACTTGGAGGTTGTGCCCTCGAGCTTCCGGAACTAACGCGTTAAGTCAGCCGCCTGGGGAGTACGGCCGCAAGGTTAAAACTCAAATGAATTGACGGGGCCCGCACAAGCGAGGGTGGGCATGTGGTTTAATTGAGTACAGCTTGCGAGAACCTTACCTGGTCTTGACATCACAGAACTTTCCAGAGATGGTTGGTGCCTTCCGGGGTGTAAGACCGTGCTGCATGGCGTATCGTAAGCTCGTGTTGTAGTATTGGTTAAGTCCCGCAACGAAGCCGCAACCCGCTTATCGCTGTTGCCAGCGGTCCGGCCGGGAACTCAAAGGGGCTGCCAGTGATAAACTGGAGGAAGGTGGGGATGACGTCAAAGTACATCATGGCCCCTTACGACCAGGGCTACACACGTGCTACAATGGCGCATACAAGAAGAAGCATTACTCGCGAGAGCAAGCGGACCTCATAAAAAAGTGCGTCGTAGTCCGGATGGAGTCTGCAACTCGACTCCGCAAGTCGAATCCGCTAGTAATCGTGGATCGAATGCCACGGTGGGCCGTTCCGGGCCTTGTACACACCGCCCGTCACACCATGGGGAGTGGGTTGCAAAGAGTAGGTAACAACCTTCGGGGCGCTTGCTTTTGTGATTCATGACTGGGGTGAAGTCGTAACAAGGTAACCGGAAGATAGAGGCGACAGGCAAAATTGGTTAACACAAGGTACCGACACTATTTCAGCACCAGCAATACGTGAAAAGGGA
+
-*.02./5/:0),72.////98:6273)-)#&&'*1,-31/0355./607461-&%$',&*+-07863*,&),%**+0.3304)53.4....'&%&%%((/0--).,-04(&.+../2.38,.1-*($%$$#&#&+1,.2/8/-1+%*/0*)+'+*)--*-.20-,,)1,,-5),21+%%&'4,69-7+/.-)1/+,,+,.11++'&+'&,*)+.-3.000,'(($&('/.-001-4/135&43:*'/1,-%%%&%&(&)(*)(+8,+374/.(&)%&(+(,-,,,,-1.,-2.44/4,&*($%&&'('*+&.-(*.'4(4*,))*1+-,-0015/+03+*33.-.---/143/+$$$%&)'*+'&',*'*0,3-26670*,336/(-)$%&(*319/133-'&%$'0/*-*(*.+'.-51,0147<*+864,,02.(++-%%&)'()+*)))--700.3/50410:./-/4.,&%$$%,)1+*()$**)1000-3.6+-..%*,(',)&'-5+'&%())/0-)-14(7+:0<;95657670106210.2*16/08+,2.+'((+0/16)++/,+-32,-/8:*'$(%'%'&()*()'&&(('+,00*'&',4341/)))))878324014624:75((()**7+)),1,:789463(/,/)(*+*%(#'%'(,,%%%''+('#&(2/),')(+/546162/'%%%&(('('1(0.0070,/207-++),((,5829.&'(&--1/,.+*-12;00..3,,)0,29.3*-7.386:)*'(%$(+3**+32246;378931..*/*.--/6+)*,-.355*.)%'%(),71.'1177*+(+,*/4:.352---,++')*-288689;944/,,)),)-+'*(&()''%)'&(*+/,/---)/.7-008567589799801*///3446366/,1*0.187.*+,34::-1--+,-/657.1/-,+,$&.-2)')-)')+00/*+-5323%'0:69+**-0/%+&-,+-12*)2126.4/0/2//,09,78-,865534913657.'(*)4347135;,'(++*1/.2)'+*+-.801:1,+'*,*&*.6;/+...4++'()%01(/1/,.*0*++/252855073324;0:684442)'(21879)5321/'$*%(,',-1-0//('%(*660**&$&%*-(*%&((+-*,)+:0).0*$'&&%&&$%
@661b6d27-1426-428b-951c-13862ecf3479 ch=372 read=155823 start_time=2019-12-13T12:07:46Z barcode=BC01 runid=2c9cf7bc05858273f10e7d7ec552fc0bd742dc3e
CCGGTTACCTTGTTACGACTTCACTAATCATCAAATCCCACCTTAGACAGCTCCTTCCTTGCGGTTAGGCCACCGGCTTCGGGTGTTATCAACTCGTGGTGTGACGGGCGGTGTGTGCAAGGCCGAGAACGTATTCACCGCGACATGCTGATTCGCGATTACTAGCGATTCCAGCTTCATGTAGTCGAGTTGCCAGACTACAATCGAACTGAGAATGGTTTATGGGTTTTGCTTGCACCTCGCGGCTTCGCTTCCCTCTGCGCATGCATTTAGCCCAGCACGTGTAGCCCAGGTCATAGGGGCATGATGATTTGACGTCATCCCCGCCTTCCTCAACTTGTCACTGGCAGTCTCGCTAGAGTCCCCAACTTAATGATGGTAACTAACGATGAGTTGTGCTCGTTGCGGGACAACCCAACATCTCACGACACGAGCTGACGGCAACCATGCACCACCTGTATCTCATATGGCTATCTCTCTCCGCTCTGGAGCCTTTATGGTATGTCAAGACCTGGTAAGGTTCTTCGCTGCTTCGAATTAAACCATGCTCCACCGCTTGTGCAGCCCCCGTCAATTCCTTTGAGTTTCATTCTTGCGAACATTACTCAGGCAGGTACTTATTGCGTTAACTGTACTGGGCGGCATTAACACTTAGTACTCATCGTTTACGGCGTGGACTACTAGGGTTATCTAATCTATTTGCTCCCCACGCTTTCAGGACTGAAGAGCGTCAGTTACCCAGGCCAGATCGTCGCCTTCGCCACTGGTGGTGTTCCTCCATATATCACGCATTTCACCGCTACACATGGAATTCACGGTCCCTCTCCTGCCTCTAGCTGCCTGGTTTCCTATGGCTTGCACAGTTAAGCCGGGCTTTCACCACAGACCCTTGCTGCCGCCTGCTCCCTCACGCCCAATAATTCCGGTTGGCGCTTTTCGTGGCCGCGGCTGCTGGCACGTAGTTAGCCGTGGCTTTCTAATAAAAGTACCGTCACTCGGCTACCGACATAGCGCCGTTCTTCCAGCTTATAACAGAGTTTACAATCCGAAAACCTTCTTCCTTCACGCGGCGTTGCTCGGTCAGGGTTTCCCCCATTGCGGGCTACGCTGGGG
+
5/3/2;44708//9120%003-,-')-.39-,*-'%*0)',())')101234/&((+),0/258061499;338140256*761.1000/.&**-)88;:9:99:4;9.3:511/.$)*.++3)'&'/,-0667<99:;242246620:0/547476567313,22117-9,)(,-810-.,)+,+&&*911/,*./577711,+%&64310+052477:3/3;<18:;*+()'#'(04.5422302:50117.9,,.,./(+)*&+*39++).-(%%%$$'**+-..25+,587502),/.*+,*+..-7;10014/.,.726.,/68092(.(,).-),5466.8/./97662130%(*,-79,+-+,4/8())(+410//+.10,)-+$0.7/0/+*()'+,60943)-*./,+).12850,.//4.3-00//1133+67;:<984414830/+()*-.29.723.8101972,**','(+01694/01,/3.)+*-*.0233/2/-/0&')(&&(**69:24*..12575221213<;/00)*,,7//811.2/-.0,'(-2:8.,/4486;74285,&./:43,/444904)%((&1'&%(.,.78)-')'*1+,41.0/5/6.000,)*'0+)+&')).,7/82.3/,.2014537854:9*--6/.+.0--/221,()%.&*,8748/4*,,9*((-2.*)&+(+/94/(0834..)'&%(*,-0*-7.(0/,,/1;2106676::43001//6;5995330(,-0437,/-,88765,(*-.,1:;//5;288701.2221404+-&(''/,0.*.1462/0*)-01355/98-/90;12'))6$&$&&%%##%%*1,/(+&(35-2,-,022--,.1/*&&&)+11287:;,++*(6-,.(,)*'%0**678:2.-,'''&(%&&()0-*,)&+.,.-6.007414.*,.2198;,,,:-936/-62./391798-'-(-9149,.1,-001:::10//.-02158-.8/.05)$$'*),.476+*.*28*)+67721+,4813;79655894;612230;5230*+.0*0-0(,9+2<2/7;:5*24*.'%##$"%#$$(-4+
@189e719e-24c5-4042-8b5c-8d103d21f39b ch=107 read=158234 start_time=2019-12-13T12:07:26Z barcode=BC01 runid=2c9cf7bc05858273f10e7d7ec552fc0bd742dc3e
CCGGTTACCTTGTTTGAGCTGCACCCCAATCATCAATCCCACAGCAAAGACGGCTCCTTCGCGCGGGACAGGCCACGGCTGGGTGTTATCAACTCTCGTGTTGAGCGGGCGGTGTGTGCAAGGCCGGGCAGTATTCACCGCGACATGCTGATTCGCGATTACTAGCGGGTGCTTCCATGTAGTCGAGTTGCAGGCCGTCCGAACTGAATGGTTTTTTGTGGGTTTTGCTTCACCTCGCGGCTTCGCTTCCCTCTGCACCATCCATTTGTAGCGTGTGTGGCCCAGGTCATAAGGGCATGATGATTTGACGTCATCCCCGCCTTCCTCAGCTTGTCGCGGTCTCGCTAGGTCCCCAACTTAATGACGGTAACTAACGATAAGGGGTTGCGCTCGTTGCGGGACTTAACCAACATCTCGGCTTACAGGCGGCGACAACCATGCACCACCTGCTGTCATATGGCTATCTCTCCATCTCTGGAGCCTTTATGAGTATGTCAAGACCTGGTATTAAGGTTCTTCGCGTTGCTTCGAATTAAACCACATGCTCCACCGCTTGTGCGAATCAATTCCTTTGAGTTTCATTCTTGCAGACGTACTACTCAGGCAGGTACTTGTGCGTTAACTGCAGCACTGAACTTTGACATCAACACTCAGTACTCATCGTTTACGGCGTGGACTACTAGAATTATCTAATCTATTGCTCCCCACGCTTTCGGGACTGAGCGTCAGTTGCAGGCAGATCGTCGCCTTCGCCGCTGGTGTTCCTCCATATATCTGCATTTCACCGCTACACGTAGATTCCACGATCCTCTCCTGCACTCCTGGCTGCCTGGTTCTATGAAACTTTACTGAAGTTAAGCTTCAGGCTTTCACCACAGACCCTTGCTGCCGCCTGCTCCTCTTTACGCCCAATATTCCGGATAACGCTTGCCACCTGCGTATTACCGCGCGGCTGGCACGTGGTTAGCCGTGGCTCTAATAAAGTGCCACTCGGCTACCATTTCCTGTAGCCGCCGTTCTTCCTTTATAACAGAAGTTTACAATCCGAAAACCTTCTTCCTTCACGCGGCGTTGCTCGGTCAGGGTTTCCCCCATTGCCGAAAATTCCCTACTGCTGCCTCCGTAGG
+
68(.30%'%$$$''$&'&(*$('***%0+12491*3(*4*')&)+)0)',,)/,0,'*(($&'((1.$%(,230&((&'+(-,./05243240//-/10.)''#(*0977395(/'),458*214'))'&'*.8/..6.2403379:;983440-01/-7**(&%$'*$'$%%&'%(*11-,11/-+./()'.''#%&++).9:77*4.3;70:;;*,-,761:;4,045+*/.,,%$$%&&*.'*,/1:0-0----385;;;-80+'()()'())*&*.)'%(-521/0,,/6852/....;0:2-.6789955:8-.687,1)(*(*,.3()&&&'-22,43./,***176,+*()(0*./2-5-+0)-.080+'+(,+.-)++)+124870:00/;81*('*&-&+,5445//),)/,)+%),-&/)223699;63.1,4:3551,')&/1(+*)'()(-,**,+0(,),/4571,.83381&(%'&)'*)0774//300*)+&)&*()--7759957-7*&)4,5122232<96;(02700//*+21-329276./%+&(+79431/7.*(4-<:12:<67:.1)'8:0827+*+,-&1*5++-.,*1-%0*,.5421/0-61/1-0//'1/234.01:6.),$$+*-,674455598659:./.8446;<8887773*'(/++,621200/*04++/5-4'$(().91/,;83344617125/+3,*+),/2,-4731333::6:9799'358::8:;:9479037863/('))+;7148<8:913-0''')/605*)**12.0++*.//01),,/-+'22126845154*(+-*''%&)'&%'%(&+&)90/+.0:4(0/-+11+,06-00199<7*6.-/.41+-0*+,,27,-)34.-/+.*-,-0'4*0,226:443516/05137-&,),031.4-+,+,).1,2,,$.'*%16:///6-1-*+*'),1.3;1*/),2(/01*2.1.7:47<:04/.)+,1/04838.-)'**/5.,/414+*+0++69,1-31/-*,471,5/622532*13120035334:5459+769-654-:/.8960-/312++/8886373.*(*)&)*,-7153)-.,'
@0f8b9cfe-1234-4488-a92d-33fc60cc357f ch=85 read=114198 start_time=2019-12-13T12:07:26Z barcode=BC01 runid=2c9cf7bc05858273f10e7d7ec552fc0bd742dc3e
CCGGTTACCTTGTTTTGACTTCACCCCAGTCATTGAATCACCAAAGTGGTAGCGCCCTCCCGAGGTTAAACTACCTACTTCTTTGCAACCCACTCCCTTGGTGTGACGGGCGGTGTGGCACAAGGCCCGGAACGTATTCACCGTGGCATTTCTGATCCCGATTACTAGCGATTCAAGCTTCATGGAGTCGGTTGCAGACTCAATCCGGACTGACGCACTTTATGAGGTCGCTTGCTCTCGCAGGTCGCTTCTCTTTGTATGCGCCATTGCCGTGTGTAGCCCTGGTCGTAAGGGCCGTGACTGACGTCATCCCCACCTTCCTCCAGTTTATCACTGGCAGTCTCCTTTGAGTTCCGGCCGGACCGCGTAGCAAGGATAAAGGGTTGCGCTCGTTGGACCAAACAACATTTCACAACACGAGCTGACGACAGCCATGCAGCACCTGTCTCACCGTTCGAGGCGCAATCCATCTCTGGAAAGTTCTGGATGTCAAGACCAGGTAAAGGTTCTTCGCGTTGCATCAGGTGTTAAACCGCTCCACCGCTTGTGCGGAATGCAAATCAATTCATTTGAGTTTTTTAGCCTTGCGGCCATGCTCCCCAGGCAGTCGACAACGGTGGCTCCGGAAGCCACGCCTCAAGGGCACAACCTCCAGTCGACATCGTTTACGGCGTGGATACAGGGTATCTAATCCTGTTGCTCTACGCTTTTGCACCCACAGGCGTCAGTCTTCATCCAGAGGCCGCCTTCGCCACCAGTATTCCTCCAGATCTCTACGCATTTCACCGCTGCACCTGGAATTCTGCACCCTCTACGGGGACTCAAGCTTTGCCAGTATCCAGATGCGGTTCCCAGGTTGGGCCGGGGATTTCACATCTGACTTAACAAACCGCCTGCGTGCGCGCTGCGCCCAGTAATTCCGATTAACGCACCCTCCGTATTACCGCGGCTGCTGGCACGGGTTAGCCGGTGCTTCTTCTGCGGGTAACGTCAATGGTAAGGTATTAACTTTACTCATACTCCCGCTAGAGTACTTTACAACCCGAAGGCGCTGCTTCATACACGCGGCATGGCCGAAGCTGCATCAGGCTTGCGCCCATTGTCTGTATTCCCCTGCTGCCTCCCGTAGGAG
+
8+1,26/0.8-(+0,+(*,.0&(2.0))-73+1&(-42&','(()(+-64/')*,60/30'*%.,161/')+/4:,.00611:4.+1*3.)&+*.*$,%,'6011235;:411+)+**'*.064748'-1*93150.5//3;8:9;8.8:-*%((*%&&&)1/-,-(-/113;1+)%)'&'%(/3+,,-&104./*-/0/3+:--/+-$%&((((*&(/3*%$&%**++'')&%&)+13(/%(((+/0090:0.78-,-.--,0724*&%&&+-4421118--1:;;5-4(,-',$&&&%%%%&()::9/:22+/369990+/*(,9;1//2'44,.(''./5:.37,&&//.%$)&322730*'&%#%$',2-5098;,00/-5/-+..145900+*&11(5606/59(,33562+-+*3777505/7.014156:000./,#$)*,,(+'0.-0&(*+1&-(-)02-377535156)+59,/-,+/,./03335:224/,.),-5986<:89724/.+01&*$+#)*16.*)$&'0237:233711/1)-&$%#'*0-,++/+.66/59,,054<9;)+%,))&$$((24'*&+*375+.,--(*)((%%'''*(*&008-+-0-0'/.).-3878--(&%&(*5979.2&*)//1543422086,./94557;4.)-&24/1130--2,--,)07,//-++,*)0/+&'(%)+('+.,1++,,--/-24'%,.&',&/./40/4.4/37.)5-%,--/90&))&'(765635788966;9-*.42854433:4590809.3'-&+))'0/12,&1,-56730--.6*,19,..0.:')+34/4*9819.+&1/0063)2,'341,5;/-+,,-/3.,*+,22254+.,./9+++'+,.++&&(&()21+')*&,*8..-.4.03.+)&*.,-/84984<34;75151127746/03/.,+4+--0--&(18<8:<9852)3/-012-172:31()+/+.,$')%%'+/)&)*-%-%$&-0-'+,'&))'..494*/-'.'%%'(*'2'($$&1,55401,.(0(.,653.1*'%&$%'*++24'*)+*4+/-072.17*,*&%%#)(.0.+,()($*2/6;-.:3/(+$
@45ea8327-2a45-42db-a1d0-56bf21a4da85 ch=324 read=94342 start_time=2019-12-13T12:07:16Z barcode=BC01 runid=2c9cf7bc05858273f10e7d7ec552fc0bd742dc3e
CGTTGCTAACTTGCGACTTCACCCAGGTCATGAATCCTGGTAACGCCTACCTCGGTTATTTCTACCGCTCTTTTGCAACCCATGGTGTGACGGGCGGTGTACCAAAGACTGAACAGCGTCCACCGTGGCGTGATTCTGCGATTACTGGCGATTCCGACTTCATGGGTCGAGTTGCAGGTCCAATCGGACCTGACGCATGAGGTCACGCTGCTCTCTGGTCGCTTCCTTCTTTGTATGTGCGCCATTGTAGCACGTGTTAGCCCTGGTCGTAGGGAATACCATGATGATGACGTCTCAGTTCACTGGCAGTCTCCTTTGGTTTGGCCGGACCGCTGGCAACAAAGGATAGGGTTGCGTTGGGACTTAACCCAACATTTCACAGCACGAGCTGACAATGTAGCACCTCTCACGGTTCCGAAGGCACGTTCTCATCTCTGAGCTTCCGTGATGTCAAGACCAGGTAAGGTTCTTCGCGTTGCGTCGATTATGCCACCGCGGTACGGGCCCCATCAATTCATTTGAGTTTAGCAAGCCGTACTCGGTCGACGCTCGGAAAGCCACGCCTCAAGGCTGTACTCCAAGTCGACATCGTTTACGGCGTGGACTACCAAATTATCTAATCTGCTTTGCTCCCCGCTTTCGCACCTGAGCAATCCGTCCAGTTATTCCTCCGAATCTCCGCATTTCACCGCTACACCTGAATTCCCCTACCACGAGACTCAAACACTTGATATCAGATGCAGTTCAGGTTGAGCCGGGGATTCACATCCTGACTTAACAAACCGCCACCGTGCGCTTTACGCCCATTAATTCCGGTAACGCTTGCCTCAGTATTACCGCGGCTGCTGGCGCGGGTAGCCAATTCTGCGGGTGATCAATGTAAAGGTATGCTTGCTCCTTCTCCCCGCTGAAATGCTTTATTGGCTAATAGCATGCATCAATTTGCCCATTGTCTGTCTTCCCGTAGGAG
+
,(%2'&')*%$$$#*%--61-0*(%+'*)%()&('*+**)(,*.*-((#,)+-(,)2%.4&),*,,%%%%',...24)/)&&--.2/0021.3./)./,-(,')***)&'+140*))(+-()041/7.-%-(&,%&$&(*&,0).).--,15:0*+(-2864413*(()&+-5.2)+'*-,2-17+9/74.///+0//+',())&((&-,11//+,2543.022/-(,))00,.//.*&()-8,3+*(&+,,2,+*)'(,,7,),821./*++($%'')+%)(&(&&*+12-31)*'//4)'+.)+%--4211%%*&'+,0)&*/4198:98932301*226.-10,+)3-9/--,26046.*'&-(+'()-1./7/,***%'(**.-1210.-('((('/,,/**+*)+0/-/-,'()+((('$*0-.7455,+,+(%'.+:6,,.&*%+1224433&2/-1/-/5557:65511822277))-(()%%%&,)*+)*'')'-(+--)+,3.33::78;6-(*-/)(&&&%')-*'$&(,,1.+*$$$%$3+01.('),(-+.0.2-*/,,'*('..../2/32214342//1(%-&11017;75/+.0,&(+,*,1+*&(&%#&(/-+.1/700%)+47..//151.'%)&&(''(-/$%%$%-19631)+%&.--')'')5090./25)+*)*%*'%%)&3),')*%%'')+,+)(()-&*$&%)'**,-,31*-0258*821/'(.05.',1'),/)(,/*(../.('(*%&%)&(''-,/)(&&+1.1.3./022+.*,,''')0-505,+%%&(*-(.'%&&&+&&(++2-/81-1---17333/*/(1*,'..7**133348.91)%,+)2**('*2+.4,))$%'-%)(-*,-22511-,,0&',)&(*+*&&$#%$''0-+&%%%'+-./-)(*/(&)))&+220,''(&+'*,))-)/)''
@ab111c57-c14c-4130-a662-359c4d9aec37 ch=74 read=195447 start_time=2019-12-13T12:07:03Z barcode=BC01 runid=2c9cf7bc05858273f10e7d7ec552fc0bd742dc3e
CCGGTTACCTTGTTACGACTTCACCCCAATCATCAATCCACCTTAGACGGCTCCTTCGCGCGGTTGGGCCACCGGCTTCGGGTGTTATCAACTCTCGTGGTGTGACGGGCGGTGTGTGCAGGCCGAGAACGTATTCACCGCGACATGCTGATTCGCGATTACTAGCGATTCCAGCTTCATGTAGTCGAGTTGCGGGCCTTTACAATCCAGACTGAGAATGGTTTTATGGGTTTTGTCACCTCGACTTCGCTTCCTCTGCACCATCCATTGTAGCACGTGTAGCCAGCCCAGGTCATAGGGGCGTGATGATTTGACGTCATCCCGCCTTCCTCCAACTTGTCACTGGCAGTCTCGCTAGAGTCCCCAATAATGATGGTAACTAACGATAGAGGTTGCGCTCGTTGCGGGACTTAACCCAACATCTCGACACGAGCTGACGACAACCATGCACCACCTGTATCTCATATGGCTATCTCTCCATCTCTGGGTGCTTTATGAGTATGTCAAGACCTGGTAAGGTTCTTCGCGTTGCTTCAGATTAAACCACATGCTCCACCGCTTGTGCGGGCCCGTCAATTCGCTGAGTTTCGATTTCTTGCGGGCATTACTCAGCGAATTACTTATTGCGTTAACAGCGCTGAACTTTGACATCCAACTTAATTGCTCATCGTTTACGGCGTGGACTACTAAGAATTATCTAATCCTTGCTCCCCACGCTTTCGGGACTGAGCGTCAGTTGCAGGCCAGATCGTCGCCTTCGCCACTGGTGTTCCTCCATATATCTACGCATTTCCACCGCTACATGCGTTGATCACTCTCCGCCATAAGCTGCCGGCTATGGCTTACTGAAGTTAAGAAGCTGGGCTCACCACAGACCCTTGCTGCCGCCTGCTCCCTCTTTACGCCCAATAATGAATTCCGGATAGCGCTTGCCCACCTACGTATTACCGCGGCTGCTGGCACGTAGTTAGCCGTGGCTTTCTATCAGGTACCGTCACTCCGGCTACCATTTCTGTAGCCGCCGTTCTTCCTTTATAAACAGAAGTTTTACAATCGAAACCGCTGCTTCCTTCACGCGGCGTTGCTCGGTCAGGGTTTCCCCCATTGCCGCGAAAATTCCTGCTGCCTCCCGTAGGG
+
86'5/:/0:0:.-3*-.%/11/(.29+//21../.6027-.+*,(*)+&**+1)032&&$&(/*8,4)(,.03-5-.22):.--.:/-,+&+.../1479663337)51-).'(+*-&/,006/(''*/-,101:6677344252437796854&*)+.)''((((+,2/8,)&+-182333487910/50,0'4510,/,()+351*()+-$%&)*./419:<.6718/568)&&'&..,+(&'$&'&*-),/(1-//243596/*5/)'()**0)/)(%).,.,01-*-3.-,+,*/-+,+.*+//'0/'(&+/.282:5()//01375/4.+,11-13',)+11*46425)*4')+-,154()$%'5++*//5527//091221*)$*+0.+-+-99859120811-506*2-).-0222-.(&)(+''583345858444:496646613-'*)*,547-113-610131,+*,*220/-%'*%%%%')+*5010,..&-2)+*,/82+)-.2,54;8793--*1)$)1.2((,2-3;558-./067311+-5-0070104.4+/4,*/-).*1/'&4-+31;90,,-15,.2/3*(%,&)(%&)+/)2*)(.))*2-)2+++1/0)'&$%+',-347.076+..9/9),')('0*+)'++.-794695+,+102888454*0.,('''(,,//./3,/+//(+)178-')(*.:;0*:732&%&.97687/:.+/+.-8,,+222/66497.68133(*())--/;96664)*(,036)%*(*+/74-)&-0*&'%%$('%)'(&(*,$''')+&$&%#$%%#%(),*''(*%)((()-)--.1,-203/%&)%%-%%$&,-,1.*-.04;<71:---/0;78<110012)+3086/1056*/+()*'&*)3,21-.*+&&*''*)%/2,+32,)00314725;893:333:,;+*#-'/.42910045997+47*(&)''++2-1/301,')*.)0-77267'156*'##%&00-.3(+05475*(+***-1+,.*--*-8:-,+*%+*)0/+1(%$%%'7,90/4,%)%.&,*.5.,,12)9/6/561.:4/9870*+4%-,%$&+,-'-(&%%%,-,+1,.83+*(1(%
@cbc25c34-e6eb-4719-a1cd-288f7ae8d8b0 ch=146 read=110628 start_time=2019-12-13T12:06:55Z barcode=BC01 runid=2c9cf7bc05858273f10e7d7ec552fc0bd742dc3e
CTCCTACGGGGCGGCAGTGGGGAATATTGCACAATGGGCGCAAAACCTGATGCAGCCATGCCGCGTGTATGAAGAAGGCCTTCGGGTTGTAAAGTGCCAGCGGGGAGGAAGGAGTAAAGTTAATACCTTTGCTCATTGACGTTACCCGCAGAAGAAACACCGGCTAACTCCGTGCCAGCAGCCGCGGTAATACGGAGGTGCAAGCGTTAATCGGAATTACTGGGCGTAAAGCGCGCAGGCAGTTTTGTTAAGTCAGATGTGAAATCCCGGGCTCAGCCTGGGAACTGCATCTGATACTGGCAAGCGAGTCTCGTAGGGGAATTGCAGAATTCCAGGTTAGCGGTGAAATGCGTAGAGATCTGGAGGGGCCACCGGTGGCGAAGGCGGCCCTGGACGAAGACTGACGCTCAAGTGCAGCGGTAAGGAGCAAACAGGATTAGATATAATTGGTACGCCGTAAACGATGTCGACTTGGAGGTTGTGCCCGCTTGAGGCGTGGCTTCAGGCTAACGCGTTAAGTCGACCGCCTGAGGAGGTACGGCCGCAAGGTTAAAACTCAAATGAATTGACGGGGCCCGCACAGAAGCGGTGGAGCATGTGGTTTAATTCGATGCAGACGCGAAGAACCTTACCCCACCAGTCTTACGGCATCACGGGAAGTTTTCAGGAGATGAGAATGTGCCTTCGGGAACCGTGAGACGGAGTGCTGCATGGCTGTCGTCAGCTCGTGTTGTGAAATGTTGGGTTAAGTCCCGCAGCAGGCGCAACCCGCTTATCCTTTGTTGCCAGCGGTCCGGCCGGGAACTCAAAGTACCAGTGATAAACTGGAGGAAGGTGGGGATGACGTCAGTCATCATGGCCCCACTTGACCAGGGCTACACGTGCTACAATGGCGCATACAAAGAGAAGCGACCTCGCGAGAACAAGCGAGGACCTCATAAAGTGCGTCGTAGTCCGGATTGGAGTCTGCAACTCGACTCCATGAAGTCAGATCGCTAGTAATCGTGGATCCAGAATGCCGCAGTGAATGATTCCCGGGCCTTGTACACGCACCGCCCGTCACACCATGGGAGTGGGTTGCAAAGAATAGGCCAACAACCTTCCGGAAGTCGTAACAAGGTAACCG
+
*/01*%-*,1+*%31*/5/-)'&()(/+++.*2++98-,*+36.&4:420222436:7874))/006777001)-*(&*+--,&+-/3,,390(-$(()12117,+/0,-,,&))278-4/2-,-1.09,+155(1),,3-2.+13*.3.*.)&+,&+/0--+,+13,+,('-(,.'()%-,/,--&,.-*(/--),*),75866-1,1-23,).(-2.128;77869:602+-*-*/0)(,.9;..1840-16(3150,*-1.,+6/-5845302452375./0524420/./135:09-,1),+&'(*/766(.+.')'*0,//&.+0;-5..**'%''/520+-.*0124+''('-./:-++*)&'&)062:06.,-172:24-370(,447407..,/0126779/4043+%)(*0.2).-(+/1:88519-.5,.03,+'$-'*&*(+*4:35164*)&('2/2/0-5.3(+*+-./-96,&*-(-,-1,13-51208$*00114...1+7-9,242168489.-,/*((((.-3/8.-1.3,1,6/;;89894;/.-+,7297939;5.8/)*.1*#-)#%)'5-8,00'.&(,65<8696;/-..)2&&'**1*+2+.46515+.)(&),3*++,+/&%*'0,/022.4*+1+1:;650.($)'(-.,+-..535:9<93<8273:9;9757821,,,989771--/..49:799+123217+/0(*+,31,+///774848-/08,*,.+40055+,-'25,$)-//00.384*0--:;7745540/.//019:*855:681*+-09//0)+.1:90009++()*()*',00*.-)*+,.*'&(-11.0*02/5)#%%$&'15-6.--)''%&'/065451;219726773686*)'))+*+286124321)&)$*6807,&*+*65-011485+/38467.4-5.6*5,-6,0))*+./58484432)46796911,+,1%',/5365,%3,6022;:;:38&,*-7334926-12/.3,+(.,04./424/-8/450&,&,02:.:9.,50.1/09799:-)&*+865;5647,&)'',-.%$*%++/-,-.2#$#$#+,/++.2361*/.0899)
@936a1218-75a6-458a-9477-c1236f17a6c3 ch=480 read=98930 start_time=2019-12-13T12:06:54Z barcode=BC01 runid=2c9cf7bc05858273f10e7d7ec552fc0bd742dc3e
AAACGCTCGGTATTGCTTCGTTTCGGTTACGTATTGCTGGTGCTGAAAGTTGTCGGTGTCTTTGTATTGCCCTGCGCCTGTCGCTCTATCTTCCGGTTACCTTGTTTTGACTTCACCCCAATCGCTGACCCTACCTTCGGCCGCTGCCTCCTTGCGGATTGGCTCACGGACTTCTGGTGTGCAGCTCTCATGGTGTGACGGGCGGTGTGTACAAGACCGGGAACGTATTCACCGCGACATTCTGATTCGCGATTACTAAGTAACTCCAGCTTCATGTAGGCGAGTTTTCAGCCTGCAATCCGAACTGAGACTGGTTTTAAAGTTTTCCACCTCACGTGTGCATCTCTCTGTACCAGCCATTGCTTAGCGTGTGTAGCCCTGCACATAAGGGGCATGATGATTTGACGTCATCCCACCTTCCTCCTGGTTAACCCAGGCAGTCTCGCTAAGAGTCTCAACTTAATGGTAACTAGCGACAAGGGTTGCGCTCGTTGCGGGACAACCCAACATCTCACGACACGAGCTGACGGCAACCATGCACCACCTGTCACCTTGTCCCCGAAGAGTTTCCTCGATTAAAAGAGTAATGCAAGGGATGTCAGGAGTGTAGGTAGGTTCTTCGCGTTGCTTCAGATTAAACCACATGCTCCGCTACTTGTGCGGGTCCCCGTCAATTCCTTTGAGTTTTAATCTTGCGACCATTACTCCCCAGGTCGCAATGCGTTAGCGGCGGCACGGAGGTGTGAAACCCCCCCCACCTAAGCCATTATACGTTTACGGCGTGGACTACCAGGGTATCTAATCCTGTTACTCCCACGCTTTTCGAGCCTCAGCGTCAGTTACAGTCCAGAGAGTCTGCCTTCGCCACTGGTGTTCTTCCTAATCTCTACGCATTTCACCGCTACACTAGAATTCCACTCTCCTCTCCTGCACTCCTAGATAACCAGTTTGGAATGCCTTTTTTTAAGTTGAGCCAGGTATTTCACATCCCGCGCCAATCATCCGCCTACGCTCCCTTTACGCCCAGTAAATCCGGATAACGCTCGCCACCTACATTATTACTGGCTGCTGGCACGTAGTTAGCCGTGGCTTCCTCCTTGGAATTTGCCGTCTATCTTCCCCAAGACAGGCTTTACGATCCGAAAACCTTCATCACTCACGCGGCGTTGCATCAGGGTTTCCCCATTGTGCAATATTCCCCACTGCTGCCTCCGTAGGAG
+
&*&%$%')''($&%&*17206:*/&5.;-//661;122<::80/-+//,.90005844745;7.)&''%*+'''*)-3178:7:865477::65/.26),3-1'+&$#&)/587+/('%0-20&()*(*4--+0//,*')*+.0676536/2612,,$0-%+/015779142-*(%&.'*%*'(('(')$(,2)+*-.2279659113)-*1+1-464+95251155295+/)(+1/96843)-*9+,*12457221.*')+)/-0*)(+''&$&**(,**,()2:9)))(+++(05;97/038985234251/3;;//72/-(,(8:44942/--,,*',,-./01556878/..6-'.*$$'$&'*&)%)'$&(473)%)++2.4&)-1/**+,,//++6**)-+-./25:3,/71533.-(*&1,/2.081(.//2431(0.243''')+*06.6*--0.(+''))'#%%&(+026)1--7-,,//4060..,9.,+''*(&1301.-.,*+,).,0,+4410.163373349:5445;58;66--+,*+-*1368/0..'&$*//493724460:/,'*+-++-+,0/)4218818**)$&'',)-++**14:99<2+,*--,.898''3-9-<;4<100*++-67127.2473656293-310(%+.-71:8..0-,/-6<<009.---)--.*-%/&&(*121)*,+.,%%,6.330220/1.6,),++/00(,(')0((41+-3-612*(*(&%'$%%%'')()++4<8+4)1//15:997-3(%42/./.1*10,4,,*9-'+.361(+++))%$&)*86847/02236+-8...7652*+*0-+.,'$#&'.23376*.114331;532*)(.---577784879<,-(-/*,433478,*.+//22&)*-4,.+-.5:799/0/10/08:93*38348<;6:78+%+&).03,.-.5)0,*(+*'%**)',4,0---,/4.',&'%/.66359815:,**((.-7'26+%0,11,(,-084.1(2-:97:7669999811+'$'(/5-2.+(')'+545607-)*-/2526.-.8.39;6643,*-'''())%,('%2/-,+&*-764879,4155-()+,.64*/.**+'')1431;:<:8::../0%(*+04111://+-.04;51:8/57-),1%''/,4/0091796*,2./0./6,2:),1/&+'
@480162da-4bb1-44ac-8837-5d8c966b1c74 ch=76 read=103483 start_time=2019-12-13T12:06:54Z barcode=BC01 runid=2c9cf7bc05858273f10e7d7ec552fc0bd742dc3e
CCGTTTACCGTGTTACGGCTTCACCCCAGTCATGAATCCACCAAAGAGTGGTAAGCGCCTCGAAGGATTAAGCTACCTACTTCTTTGCAACCCACTCCCATGGTGTGACGGGCGGTGTACAGGCCGGGAACGGCGTATTCACCGTGGCGTTTCCTGATCCCGATTACTAGCGATTCCGGCTTCATGGAGTCGAACAGACTCAATCCGGACTACGACGCTTTATGAGGAGTCCGCTTGCTCGCGGAGTCGCTTCTCTTTGTATGCGCCATTGTAGCACGTGTGTAGCCCCTGGTCGTAAGGGCCATGATGACTTGACGTCATCCCACCTTCCTCCAGTTTATCGCTGGCAGTCTCGCTGAGTTCCCGGCCGGACCGCTGGCAGCAAAGGATAAAGGAGTTGCCTCGTTGCGGGACTTAACCCAACATTCCACAACACGAGCTGACGACAGCCATGCAGCACCTGTCTCACGGTTCCCAGGCACATTCTCATCTCTGAAAACTTCCGTGGATGTCAAGACCAGGCCAGGTTCTTCGCGTTGCATCAGATTAAACCCACATGTCCACCGCTTGTGTGCGGGCCCCGTCAATTCATTTTGAGAGTTTAACCTTGCGGCCCGTACTCCCAGGCGGTCGACTTAACGCGTTGGCTCAGGACCACGCCTCAAAGGGCACAACCTCCAAGTCGACATCGTTTACAGCGTGGACTACCAGGGTATCTGTCCTGTTTGCTCCCCACGCTTTCGCACCTGAGCGTCAGTCTTCGTCAGGGGCCGCCTTCGCCACCGGTATTCCTCCAGATCTCTACGCATTTCACCGCTACACCTGGAATTCTACCCCCCCCCCTCTACGGACTCAAACGCGGTATCAGATGCAGTTCCCAGGTTGAGCCGGGGATTTTACATCTGACTTAACAAACCGCCTGCGTGCGCTTTACGCCCAGTAATTCGATTAACGCTTGCACCCTCCGTATTACCGCGGCTGCTGGCAGGTTAGCGAGTGCTTCTTCTGCGGGTAACGTCAATGAGCAAAGGTATTAGCACCTCCTTCCTCCCCGCTGAAATTACTTTACAACCCGAAGGCCTTCTTCATGCACGCAGCATGGCTGCATCAGGCTTGCCGCCCATTATTTTAACATTCCCCTGCTGCCTCCCGTGGGAACAATATCAGCACCAACAGAAGGTTAACGCAAAGAGACATGACAGCAATGCGGCGGG
+
/.+'02-/97:85;)2/+-,5.61;:8.22:9975:23'&1'776&%')351+%')$*+(+'*)+-(2,55%...6941145+45/''(',+*),,88),85532.++-17-)-'%$'(+&*52.*5,-((&(',-,//-,1948**(&$',0')+747+))+,0,*-,.133:<:80*..6158/-)**3+'&(%'021+*,+323630...1--&)(1/.11/+.&(*/3..,8+--0++/+%)*+),-536.58,*,023313968:51010-..0+3*)+-4.1)')096%+&'(070:551121..10-/5899833/+*042032*,)+,2:/,-6131193'/1107%%-*)-/191)/41348697/,1/0-/&-2;+1.:88;)+'$,4:*+')(0.1--)56021310,-(.0555941++.*.*....34435750/-3*+,&2-,-.18233103234;78142'(1,*(*0<50.&)+**'&-/2201:5;537;::49:9269:<37.'$&).,;9:<;9:/6-&)*++)%**-26)0/*(*+/*,./,10..-/)+*+55.21*55-)-/497;6-6;;+--(&+498-84528),).81**0-,,/-+&4591;0./5409/7/-*'''*,++4&*+-+73667;8663-/783232-37-4++,014667154351-()%--/.3564/'/0+2(%)+00)%),31/37-.54269.*,++/200//*04+-'0468924656:3089(19;428589436.--)+0-3345<5601'('1-,--**++,%/8;237<47910(.1/-'1-433/-/03563433..1421-)+,3-,)-'*1(//25:225849,01;/1')0/6.-%43/+88-%+&&$$%+-26300+/+4*31&060690,-.-00*+/3/*--.0-**+,/3.0(),40944262+**-:645:6:87946810,4.-+('*$('03.-)*),%((&(1/088687;-96349;8:8393327472*+-,.-6+(((+*-38),:340792*-/,,(%,$%'/4/*),)3,)(+2-4185;215*,.$.'-.1(33//-0./.0//-)/2+14$*()15($&.(*-,*+/./003352/08:7:7037*,304.((*,73343/11037.3-))0-+3*803/%3,5+)%'&0-,..-('**010()%%$"#
@447d12f4-5d2d-46bc-b04c-42095cc89df5 ch=146 read=110620 start_time=2019-12-13T12:06:45Z barcode=BC01 runid=2c9cf7bc05858273f10e7d7ec552fc0bd742dc3e
CTCCTACGGGAGGCAGCAGTGGGAATATTGCACAATGGGGAAACCCTGATGCAGCAACGCCGTGAGTGATGAAGGTTTTGGATGAAATATGTTTGGGGAAGATAACGACGGTGCACCCAAGGAGGAAGCCACGGCTAACTACGTGCCGCAAACGACGCGTGTACGTAGATTGTGAGCGTTATCAGGTTTTACCGGGACATGAGGGCGTAGGCGGATGATTAAGTGGGATGTGAAATACGGACTCAACGGGTGCTGCATTCCAAACTGGTTATCTAGAGTGCAGGAGGAGGTGAATTCCTAGTGTAGCGGTGAAATGCGTGAGATTAGGAAGAACACCAGTGGCGAGCGATCTGGACTGTAACTGACGCTGAGGCTCGAAAGTAAGAACAAACAAGTTAGATACCCTGGTAGTCACGCCGTAAACCTTGATAGATACCCCTAGGTGTGGGGTTTCAACACCTCCGTGCCCGCCGCTAGCGCATTAAAGTATTCCGCCTGGGGAGTACGGTCGCAAGATTAAAACTCAGGGCCGGCGGGGTTAGCGGAGCATGGTTTTAATTCGAAGCAACGCAGAACCTACACTTGACATCCCTTGCATTACTCGTAATCGAAATCCCTTCGGGACAAGGTGACAGGTAGTTATGGTTGTCGTCAGCTCGTGTCTCGTGAGATGTTGGGTTAAGTCCTGCCAGCAGGCGCAACCCTTGTCGTTAGTTACTACCGTAAGTTGGGGACTCTGGCAGAGACTGCCTGGGTTAGCCAGGAGGAAGGTGGGATGACGTCAATCATCATGCCCCTTATGTGTAGGGCTACACACGTGCTACAATGGCTGGTACAGAGATGCAATACCGTGAGGTGGAGCCAAACTTCAAAACCAGTCTCGGTTCAGTTGTAGGCTGAAACTCGCCACCATGAGACTGGGTTACTGTCGCGAATCAGGAATGTCGCGGTGAATACCGGGTCTTGTACACACCGCCCGTCACACCTGAGGGAGTTGGCAATACCCGAAGTCCGTAGACTAACCGCAAGGGGAGGCAGCGGCCGGTAGGGTCAGCGATTGGGGTGAAGTCGTAACAGGTAACCGG
+
,3410.1&**%*,*,/1-1605-+-)+.0/0242;535*&)++04/-+,0/.///37:721+('''((,''&%&+*120),&&$%&%&&)$,12,13*,0,0/42/.,-/6.*.(*+*)+-/',')(#%'')-+-+/3/.,.-/*,(#(,.(''(('%%%%%(++1,.%0$*$().25583.3%*&.0/'#&&)/2)/(+'&,.-,/30/434;223-:,9-*-06447-0+06--0/).%,-.,&(&0//383///24323:7675.5///9661/02,,,(&&)(&*&$&%&,)4))(++2/,-.'2/**0.)-251*+)),4-5730,((&'*.(((,)*('-('%()332.,'%#$%&11/*%%&'%(&$%/&(('')*(((+/15134.)5.,+..'05(+,(((-6-(**086656/,&(,+,,'%-037-**&%.,/00-773,:83/*.,24375+/083)*::+)(&')(++//23(')(+/,4.15-+%('&%))*+:996970.-/.,;;514+*(*&(&*(&*%$#$%()+--**,+.-+,9;-2.2.)(),%)125.2%)'&)'%((').,239958,'(()+/16(,()),3955*+./(19-+93.7-,072,2,--6*+00&.($%)*2371,,,--255557-,+*)//25553.--+-1+1,3,,+0(%&'&.%4+*++%/'*+8)+-+.7559/.1510/026(-%$*+,%)57.232,0-,,&$*'1357:756.3'%%))+12/-+))*+-2:8./2--+-)0-*,,1125+2/.*+4/3131,*0/-32330.(+,10166080.2:797:879-,++**)),(%&*,-31.0/+/-&,.80/0,**&,11009118988(2185'4,3+)'0/---(--,.2364),605411(+,..++6//.**)*3/.757'0+)+)'+*%)%),(*3-,+*'/34508...322248-89,,98871-*#%&)+)&)--++*+5420:-)))()*&**))'+%&'(&%&)*)++($&&$&)-,545-/*'+.+*-/113)5*,-3,**-,'*+%0&&&''.*246202
@cb73525d-31b6-4ec0-b0a4-f74f442d7349 ch=293 read=139374 start_time=2019-12-13T12:06:43Z barcode=BC01 runid=2c9cf7bc05858273f10e7d7ec552fc0bd742dc3e
TTGACGCTTCGTTCGGTTACGTATTGCTGAACTGAAGAAGAAGAGTTGTCGGTGTCTTTAATGTTAACCTACTTGCCTGTCATATCTTCCGGTTACCTTGTTACGACTTCACCCCAGTCATGAATCACAAAGTGGTAAGCGCCACTCCCGAAGAGTTAAGCTACGCTTCTTTTGCAACCCCTCATGGTGTGACCACGGGCGGTGTGTAAGGCCAGAGACGTATTCACCGTGGCATTCTGATCCGTTACTAGCGATTCCGACTTCATGGAGTCGAGTTGCAGACTCCAATCCGGACTACGACGCACTTTATGAGGTCCGCTTGCTCTCGCGAGGTCCTTCTCTTTAGCGCCATTGTAGCACGTGTGGCCTGGTCGTAAGGGCTTGACGTCATCCCCACCTTCCTCCGAAGTTTATCCACTGGCAGTCTCCTTTGAGTTGGCTGGACCGCTGGCAACCGATAAGGGTTGCGCTCGGGACTTAACAACATTTCACAACACGAGCTGACGGCAGCCATGCACCTGTCACGGTTCCCCGAAGGCACATTCTCATCTCTGAGAAACTTCCGTGGATGTCAAGACCAGGTAAGGTTCTTCGCGTTGCATCGAATTAAACCACATGCTCCACCGCTGTGCGGGCCCCGTCATTTGAGTTTTAACCTTGCGGCCGTACTCCCCGGGCGGTCGACTTAACGCGTTAGCTCCGGAAGCCACGCCTCAAGGGCACAACCTCAGTCGACATCGTTTGACGTGGACTACCAGGGTATCTAATCCTGTTTGCTCCCCACGCTTTCGCACCTGACGTCAGTCTTCGTCCAGGGGCCGCCTTCGCCACCGGTATTCCTCAGATCTCTACGCATTTCACCGCTACACCTGGAATTCTACCCCCCCTCTACGAGACTCAAACGCCAGTATCAATGCAGTTCCCAGGTTTGAGCCCGGTTTCATCTGACAACAAACCGCCTGCGTGCGCGCCCAGTAATTCCCGATTAACGCTTGCACCCTCCACGTATTGCACGGTAGCCGGAGTCTTCCGGGTAAATCAGTGAACTATCGCGTGCCGGAGGCTGGCATACACGCGGCATGGCTGCATCGAGCTTGCGCCAATTGTGCAATATTCTACTGCTGCCTCCGTAGGAG
+
#"##$%().*(*42'.1-,.+4-,;00.1(**$((,'*(&+*%'(6<675.6002/5;4+(/0-6/70:72.3.-5<8994'/(/-83.4).46./030.56(-.%010./15;6,0576877:54**((-'(,72:/),-:6(()/50,,,+%*04.2'+**/++*-(021-'(*$52+*+-&+*6765534+#'1573450,,***.0744*+&(-31854<7678+5+/.022:*+,12,)'0+1.22787:;89/.,.,1258/,*,,.-33825+)6220'2*.8'3,998889981-(*//3/10+)*,23.001(%(+/1/01,+*+/(+6.7/63,%#&'.;3990,,-,+1,-,-,.1,--5/0*)+'('%%)&)*:7899928;-/285;4411-))+)-5++).'$&$%(''))+25/.65.+*0/&*,44:664-/,0+)-//'(%+%&,-(0*''%%&$'*4-302-++03407:.,/0/2503338755/,+&%%%,+'(%'%'*+,01,/4:::3-5)),7130)./190-1077635-+$,,(/143:567;:;...2--,+1007+22*105135125405./-/5+*00,1;;80.,+65889:118-,*+*,33:55;:0,--$'+)'&*3:<.015047242448'1,/.4/.)(//,/4012664758522-1+''*+002///)56+/,/604-3-:0/*/64/6//+'*-50302344;7-'5676:788,66,40+,012/29369762;3+-/-79++-0*1:*+453540)'*044/12469857/-+.5;67733:3::550%',+2/33<+*,.(()//76877/0'/240139...--)//*(*+(1/556734362,235452)4-3576/(''+-%,..531376<4::553,)/-.0+(&-03(-+.4,0,+0+*&'&.*-/669,-0,-.0053..()+))()294.5.&(.093;52010*+'+-&&)*&('*')%$$"$'&&$%'&&'$%'%)'(&&,'&%&'++'%#$%$$&$''%&%%%(()*%'$&%$$$#'')(--33;647665311,0*&%%(-2*-2-7'$&'&+00150/030$%)*+.0016188*-24'+$
@08c40cd8-abe7-4579-97a1-11ab5453b398 ch=245 read=214713 start_time=2019-12-13T12:06:42Z barcode=BC01 runid=2c9cf7bc05858273f10e7d7ec552fc0bd742dc3e
CTCTACAGGGAGGCAGCAGTGAGAATAATGCACAATGGAAGGCGCAAACCCTGATGCAATACCGCGTGTATGAAGAAGGCCCAGCCTTCCGGGTTGTAAAAAGTACTTTCGGCGGGGAGGAAGGGAGTAAAGTTAACAATACCTTTGCTCATTGACGTTACCCGCAGAAGAAGCACCAGCTATCCGTGCCAGCAGCCGCAGTAATACAGAGGTGCAAGCGTTAATCAGGTACTGGGCGTAAAGCGCACGCAGGCGGTGTTAAGTCAGATGTGAAATCCCGGAAGCTCAACCTGGGAACTGCATCACGAGTACTGGCAAGCAGGTCTCGTAGAGAGGTAGGAATTCCAGGTGTAGCGGTGAAATGCGTAGAGATCCTGGAGGAATACCAGTGAAAGGCGGCCCTGGACGGGCAACCTTTCCAGGTTGCAGAACCGTGGGATTAGATACCCTGGTAGTCCACGCCGTAAACGATGTCGACTTGGGTTGTGCCCTTGAGGCGTGGCTTCCGGAGCTAACGCGTTAAGTCTCGACCGCCTGGGAATTACGGCCGCAGGTTAAAACTCAAATGAATTGACGGGGGCCGCACAGCGGTGGAGCGTAATGGTTTAATTCGATGCAACGCGAAGAACCTTACCTGAATGTGACATCCACAGAACTTTCCAGGATGGATTGGCAGTTACCTTCCGGGAACTGTGGAGACAGGTGCTGGCTGTCGTCGCTCGTGTTGTGAAATGTTGGGTTAAGTCCCGCAACGAGCGCAACCCTTATCGCTGTTGCCAGCGGTCCGGCCGGGAACTCAAAGGGAGACTGCCAGTGATAAAAAACTGGAGGAAGGTGGGGATGACGTCAGGTATCATGAAAGCGCCGACCAGGGCTACACGTTTCCACAATGGCGCATACAAAGCAACCACGAGGACAAAGCGGACCTCATAAAAGTGCGTCATGTAGTCCGGGTTAAGGTCTGGCGCTCGACTCCATGAAGTCGGAATCGCTAGTAATCGTGGATCAGAATGCCACGGTAGACCGTTCCCGGGCGCTTGTACACACCGCCCGTCACACCATGGGAGTGGGTTGCAAAGAAGTAGGTAGCTTAACCTTCGGAAGGGGCGCTTACCACTTTGTGATTCATGACTGGGGGTGAAGTCGTAACAAGGTAACCGG
+
+--(&%&.2(',,,.)*$&&&&(,//3/+)++*/4/*3%$()(%*,102:/++-)*,-.**,4/30345564*+(**,4,3,&&'()*4(27/27,..46.+*-,-241-'/-/,/*)/-/3-6/&))045/4,,%(*0-,,*)--''*.,5/..9.9.-68.,-**3*'/,(('+*'%&%%'''&.)*0,*-.,2+('%%'(*+.1&/+,((%&))*,-543323,0*,*,09569768;7,/03+2&5*,1/*.*%,+1/50:))*..3+,.-'192(-''(+01436566;8.:0.32112')'$%%')+0640-')&)''(()+121'*#)&&&)&*')0,')5860*)('(&'&+4,+.-&*)(+,.11,*/0.0)/4-./2(02-,1*'))'*861)1445)&$)$&&&$(%(&&&,)%###&&-)/230:0+7**(0/07:7.04.'.01.,/04:778:::--+%**,%)-+'.++1,1.68)'.,11:657/4)&'-)1-**,228/.-,/-1&%'($'(357./7)+54*2-5-0)0-1+/1-:281<;02874;:312373857/::6(%%%'%&%'11:769/-0-0.,),-*.81559/,(-,52+20-)1)(&*),-*)1721*+,$'%')566)*-112710:41*,.)*/9;407+-(&''/&067,5*/764756972'')..-33-)$).911..,()('('001.40..6-94,,/7*16.;/64-40*).107+*2247748;,3,)*/))7-/:34/,--2971+03/005*/./2945*++'%&&,-06:./-,)++/58<1/003/31-4/50/59747685442-)%$%)+%%))('%'%*)**<;39541)()$%$(**+*),/:76:211+*()-*)#%(%&%%&*%.*&(/5-,067--4..&&/94+*17858:36430202(+.&**)),-,--070.155677655//2/1//0*1*1*.**+',+1.-.--/;:29*)(***2*)*06-/*-(+)(117.'/&.('+%&%&'%+*.6+9;,+876768825474(*+-4336.0/60&'))'',***$'$&),//6;95:37,050/0.5.-58+2.90,+00651.,/.1255:80.*,+**11578551-4.2:::68
@bba36e3c-5492-4592-a733-d659013f047b ch=282 read=84198 start_time=2019-12-13T12:06:35Z barcode=BC01 runid=2c9cf7bc05858273f10e7d7ec552fc0bd742dc3e
CTCCTGCAGGGCAGCAGTGGGAATATTGCACAATGGGCGCAAACCTGATGCAGCCATGCCGCGTGTATGAAGAAGGCCTTCGGGTTGCCAAAAAAATTACTTTCAGCGGGGAGGAAGGGTAAAGTTAATACCTTTGCTCATTGACGTTACCCGCAGAAGAAGCACCAGCTAACTCCGTGCCAGCAGCCGCGGTAATACGGAGAAGTGCAAGCGTTGAGTCAGGAATTACTGGGCGTAAAGCGCGCAGGCGGTTTAAAGTCAGATGTAGAATCCCGGGCTCAACCTGGGAACTGCATCTGATGCTAGCCAACCTGAGTCTCGTAGAGGAGTGAATTCCAGGTGTAGCGGTGAAATGCGTAGAGATCTGGAGGAATACCGGTGGCGAAGGCGGCCCCTGGACGAAGACTGACGCTCAGGTGCGAAAGCGTGGGAGCAAACGGGATTAAGATACCCTGGTGCGAGTCCCACGCCGTAAAGCGATGTCGACGGAGGTTGTGCCCGCTTGGGGGCGTGGCTGGGCTAACGTTAAGTCGACCGCCTGGGAAGTACGGCCGCAAAGTTAAACTCAAAATGAATTGACGGGGGGCCCGCACAGAGCGGTGGGGCATATGTGGTTTAATTCGATGCAACGCGAAGAGCCTTACCTGGTCTTGACATCCACGGAAGTTTTCAGAAGTGAGAATGTGCAGCCCCGGGAACCGTAGGACAGGAACTGCATGACATCCGTCCAGCTCGTGTTGTGAAATGTTGGGTTAAGTCCCGCAGCAGAGCGCAACCCACTTATCGCTGTTGCCAGCGGTCGGCCGGGAACTCCAGAGACTGCCAGTAAACTGGAGGAAGGTGGGGATGACGTCAAGTCATCGCTGGCCCTTGACCAGGGCTACACACGTGCTACAATGGCGCATACAAAGAGAAACGACCTCGCGAACAAACGGACCTCATAAAGTGCGTCATGTGAGCCGGATTGATCTACCCAGCTCGGCTCCATGAAGTCGGAATCCTCGCTAGTAATCATCCAGAATGCCACGAGTGAATACGTTCCAGGCCTTGTACACACCGCCCATCCACACCATGGGAGTGGGTTGCAAAGAGTAGGTAAGCAACCTTCGGGAGGCGCTTACCACTTTGTGATTCATGACTGAGGTGAAGTCATGTGTAAAGGTAACCGG
+
/)5)%$()-533313300*0).+)%*(%&&)/94/65-)..6(**-01214/,/8/853-$)(+0125-0,()+--075885<:8;7/6/121-+',)')/1++))('01('+**)*)(++:000808/(207:/-777,,1.,.106//8/+---1,'++%(**-()))3*++183622.../1/61/-3.*;+,,5/10),(&()*+--0,*2((*+,&-)**-,,/066246777.*+*0)0.4/+,)/9925*,:845650-&&*.*.3,&464683005/2840612222.2(().%-/'+,).'+2/1,-01/467.-)2/&)(&*++3,++193/-+,-1732./2-+,---,*(((+*2.*0.*73468+1206,*.-)0)))84.()/51.+1*),-,,///2/5(*2-/+&()&(/1457-++-:<79&4.*-//3+/15:;-.3**&)'%*)/1)'2133,'(2-%/.)+(5-,*)*1++,,1.0394/%%&%.+0-*+/2'3.--+,,-*&('*632.242138.2/-11*+'*,/.52813452))0+%%'**.+43...00201.0)(*/2*,4.,--/.-03426333).,25(,),,/3<;/78:1000/;73512//3--125/8-.51389181/06681''*/-,.+,4;333**)&)()*/8301*/&(()*($+(-*23*'&)-+.%*')(**+100)%&$'),**,'')-.268033//2,15-.1:./++9/0-,50,&-,,0**++,8812163&%)((*:67752<0050123;19'9,2+56/7/08''($)&0187/*(,.1166682+/0708108:5.,+,,+652+*,.476,,$$*572-1-/19/0241.+*%&&--1696-3-..+-,-,)+&,25((')+/),,-497751.+',18)63933333/1392))-.--2.5.+*&%&/&-$1)--,-,%-&(&+-+*'')-8602-2---648574/.+./56/210833152.,+.11&2*(++%(++,*+/11304*&,76333......,17,55+&10&%*.28--)*''&(%,-,*%+'+/'('(),**+*))),,,*11*95++*-181:019-.092,-135530.046,,',*+*)(').*1+,&('*)-308;7:38
@2f02263a-d73d-4edf-aca1-d98229c7d98c ch=204 read=91782 start_time=2019-12-13T12:06:21Z barcode=BC01 runid=2c9cf7bc05858273f10e7d7ec552fc0bd742dc3e
CTCCTACGGGGAGGGCGACAGCAGTGGAATATTATTGCACAATGGGGAAACCTTGATGCATAACGCCGCGTGAGTGATGAGTTTTCGGATCGTAAGCTCTGTCTTTGGGGAAGCGGTACGCAGGGAAGCCACGGCTAACTTCGTGCCAGCAGCCGCAGTATTAATACGTAGGTGGCGAGCGTTATCGGATTTACTGGGCGTAAAGGGGGGGCGTAGGCGGATGATTAAGTGGGATGTGAAATACCGGCTCAGCGGGTGCTGCATTCCAAACTGGTTGTAGAGTGCAGGAGAGGAGAGTGGAATTCCTAGTGTAGCGGTGAAATGCGTAGAGATTAGGAAGAACACCAGTGGCGAAGGCGACTCTCTGGACTGTAACTGACATGAGGCTCGAAAGCGTGGGGAGCAAACAGGATTAGATACCTGGTAGTCACGCCGTAAACGATGAATACTAGGTGTGGGGTTTCAACACCTCCGTGCCGCCATACTAACGCATTAAGTATTCCGCCTGGGAGTACAGTCGCAGATTAAACTCAAAGGAATTGACGGGGACCCGCACAAGTAGCGGGCATGTGGTTTAATTCGAAGCAACGCGAAGAACCTTACCATGACATCCTTGCATTACTCTTCGAGGAAATCCCTTCGGGGACAAGGTGACAGGTGGTGCGTAGTTTGTCGTCAGCTCGTGTCGTGAGATGTTGGGTTAGGGTTACAACGAGAGCGCAACCGCTAATCGTTAGTTACTACCATTAAGTTGAGGACTCTGCTTGAGACTGCAGGTTAACCAGGAGGAAGGTGGGGATGACGTCAAATCATCATGCCATATGTGTGGACTACACACGTGCTACAATGGCTGGTACAGAGATGCAATACCGTGAGGTGGGCAAACTTAAAACCAGTCTCAGTTCGGATTGTAGGCTGAAACTCGCCTACGTGAAGCTGGAGTTACTAGTAATCGCGGGTAAGAATGTCGCGGTAGATACGTTCCGGGTCTTGTACACACCGCCCATCACACACCATGAGAGTTGGCAATACCCGAAGTCCGTGAGCTAACCGCAAGGAGAGGCAGCGGCCGAAGGTAAGAGATCAGCGATTGGGGTGAATCATGCTAAAAGGTAACCGG
+
205/,-0-6:/*-0)*'%'&&'(+--'+'(*/4+1.,,//2:423.(&*,+,6,++++))(-2339:00130%')*.-,+*155+4,4*'(,-34023:99983;6)&&%$$%+*.-*+%&$*0')((-5+1/7111/)&(%&(-00.'/..24+/',+))+-,./666000.241139988;33.*+(,57//16455035;3+0533--./:68997978709081-/8:5/112-+40*$9)'&&&+*&)'320388888:68,899:9881.())(-/135.6/*)'-0))'(*/0217.8.*-/01//012:606;0.35:9:.+)+,.&3.//)+3336:(*+,920/5+1,)++,-3258:6633766..//0677610--.).3*(*+33(..$*+9:66*87)+1&&-,+79//130028*+19;768<9-,((*3977641042567875*560,&'&)7.7+''&-''0,01,,-1322320:27067766,)0,-+,)%$))1)/-.(+*,-7-52)'(21:1,-*).*0(2(078-6:1++)-10..*+*+0)()4--,,%(++/256+/-**.(-+2-.4('+111,'/(&'--46.8-)*(*+43/00,/+)*''')-,)-7,1--3;;-056.02,-294080002+*&2+381*)..5480025504245782+)*///,.3,1.'))((&$'('3%&&&,-4,8*95$$)((,-1240/04/00389(0/+--51---0*0,,('%$#%&)),)'&&+-1.2-25150,4*++-00/694/10-)(/0844./098*)$&%&*/01540+'))./.,+%(,-0342.9.,6///2,-//(')*,8873:202:3)*'+&('))*.;4,-*0503./5---,../27000/10-/,020/./991899;:135565.6--.4/-,30/.//&-*2+,,1,,)'(&),4/05:8:5:5+(3-,-/415(+7994642257.0.0933;40287732/3945/.*(),4242080-/6/,-002565776-,+0-32145:*2*+%&*)',-2644+5,.,./'&(+,66+11/*5,3290--.*)1%)%%()2.),-12;9;8.
@cd6c8fc7-7298-4f46-aceb-3737cb9085ed ch=338 read=74741 start_time=2019-12-13T12:06:21Z barcode=BC01 runid=2c9cf7bc05858273f10e7d7ec552fc0bd742dc3e
CTCCTACGGGAGGGCAGCAGTAAGTACTGAAACCCTGACCGGAAACAGCATATGAAGAAGGTTTTCCCGGATTGTAAGCTTCTGTTATAAAGGAAAAGAACGGCAGCTACAGGAAATGGTAGCGAGTGACAATACTTTATTAGAAAGCCACGGCTAACTACGTGCCAACGCGCGTGGCTACGTAGGTGGCAAGCGTTATCGGAATTATTGGGCGTAAAGGGGAGCAGGCGGCAGCAGGGTCATGGTGAAAGCCTGAAGCAACTTCAGTAAACCATAGAAACCAGGCAGCTAGAGTGCAGGAGAGGATCGTGGAAATTCATGTGTGGTGTCGTAGATATATGGAGGAACACCAGTGGCGAGAGCGACGATCACGGCCTGCAACTGACGCTCAGTCAGCGTGGGGACAAATAGGATTAAGATACCCTAGTAGTCCTTATTAAGCGATGAGTACTAAGTGTTGGATGTCCAAAGTTCAGTGCTGCGGTTAACGCAATAAGTACTCCCGCCTGAGTAGTACGTTCGCAAGGTAAACTCAAAGGGAATTGACGGGAAGGCCCGCACAAGCGGTGACATGTGGTTTAATTCGAAACAACGCGAAGAACCTTACCAGATCTTGACATACTCATAAAGGCTCAGAGATGGAGATAGCTATATGAGATACAGGTGGTGCATGGTTGTCGTCAGCTCGTGTCGTGAGATGACAGGTTAGAATCCCGCAACGAAGCGCAACCCTTATCGTTAGTTACCATCATTAGTTGGGACTCTGGCAGATTCACCAGTGACAAGCTGGAGGAAGGCGGGGATGACGTCAATCATCATGCCTATGACCCCGGAGCTACACACGTGCTACAATGGATGAATTGCAGAGGAAGCGAAAGCCGCGAAGGTGAAAGCAAAGCCATAAAACCATTCTGGTTCGGATTGTAGTCCGCAACTCGACTACATGAAGTTGGAATCGCTAATCGCGAATCAGCATGTCGCCAGTGAGCCGTTCTCAGGCCTTGTACACACCGCCCGTCACCACGAAGTTGATAACACCGAAGCCGGTGGCTAACCGCAGGAAGAGCTGTCTAAAGGTGGGGATTGATGATTGGGGTAAGTCGTAACAGTAACGG
+
006/0371:/,.)())+(&&&)&&&%%%%$)*'5,--/07('%'*(+'*$#$&(+1(),*0.1*(*'+*.+080114&-1:49/8.,-43.*-+11-&+.+)++*01053+0*&***-))$++'&')*1.%&((*+0))1-.(+/)'.*')(&%&2),+*+*,.381)+%&%()/,((*&,14525/3002.&*%,-+,0&*%%)('-,(,31789;0),2-%'+.897-42+**(*5.4-$..00*))-&&..*.*&'+,+,0+'(+22(**('&$*-,34./-)%$'*/-,/016,0.*(%+0/00,,,.'($%'$&+,))$&''''&&'+68830,-./-0+.*)*2*#'()1+*+('+*,-.-.1/++(,2+-),--/02362554%68**)),2-*1,%).1,)&'($+*+,&),'.8++)-4'2()$$#&(%,'$'('+&&$()(*+0,1+2-1),,+,/)4683691.01442.-'*-225/,+,,)15*-02362''+,*+&&&&)/%3318+%&&)&%().*)/117+)*'('/,--2-'((',/*61,+,./06968./##'.+-..479,507/)))(+'-'')118/-1+%$&%'++(),%((*,/2401-./3/5.-2129,+**,0*&&(*3/1222315552456745844:74577/+4-*+1011),..0,,.23/733/1'+%#$+*+1)((+,.4*'(./.'(()('(+*10'&(),262:0-0/.03//0-4.***6)35,1264+.*((&+*($(**-0/263-*+-6:(()*+%+'(,2,43*01229,3*--37,/*-*,,3021+,(,*()).',**)+*..0/,,/9,//++,'&)(--0/+-*()'(')*(&(-.4-.''(+*25+'+05.&(%$%)-0)/-',,('$,-77)6,13+1-260&&)*2/0.()')/010-+%&,2.40744.//-0,+*3.-/10,(--.100%/+(,.+)%)+,17423%,74206.-*-+-.262.9.*+,+,0*.($#*&'&')*-(*-.%(,(*2475233(*121*-&'++++,,088,+,/.,',./+-,*3-+,,,404.35*(%'&2215420.,.021)5
@c9626ad3-409e-4aef-abec-0ec53ffce33a ch=27 read=60376 start_time=2019-12-13T12:06:11Z barcode=BC01 runid=2c9cf7bc05858273f10e7d7ec552fc0bd742dc3e
TTGGTACTTCGTTTCAGTTACGTATTGCTCTGGTAGTCCACGCCGTAAACGATGTCGACTTGGAGGTTGTGCCCTTGAGGCGTAGCTTCCGGAGCTAACGCGTTAAGTCGACCGCCTGGGAGTACCAAGGTTAAAACTCAAATGAATTGACGAGGGCCCGCACAAGCGGTGGAGCATGTGGTTTAATTCGATGCAACGCGAAGAACCTTACCTGGTCTTGACATCCACCAGAACTTTCCAGGAATGGATTGGTGCCTTCCGGGAACTGCGAGACAGGTGCTGCATGGCTGTCGTCAGCTCGTGTTGTGAAATGTTGGGTTAAGTCCGCAACAGAAGCGCAACCCTTATCGCTGTTGCCAGCGGTCCGGCCGGGAACTCAAAGGGAGACTGCCGGTAATAAACTGGGGAAGGTGGGGATGACGTCGAGTCATCATGGCCCCTTACGACCAGGGGCTACACACGTGCTACAATGGCGCATACAAAGAGAAGCCTCGCGAGGCAAGCGGACCTCATAAAGTGCGTCGTAATTCCGGATTGGAGTCTGCAGCTCGGCTCCGCTGAGTCAGGAATCGCTAGTAATCGTGGATCAGAATGCCACGGTGAATACGTTCCCGGAGCCTTGCACCGCCCGTCACACCGTAGAATTGGGTTGCAAAGAAGTAAGGTAGCTTAACCTTCCGGGAGGCGCTTACCCACTTTGTGATTCATGACTGAGGTGAAGTCATGCCAAAGGTAACCGG
+
(%&$&%(+,412;34280:./.64.8***./8:955570(*(+,+,051,334.4764558070+2,7*-(3+(*2..1820.&+)')))(/%)-,/..-5-6-8-..0078747;840+(%)%)'.,,4.5/543+/29;43.5.8.312,&.6,89+.0/1/40.+0-/5%,-./,--33<;7978-,+--:7*5-../5-/:8:3:13;725552:323555-+.,///7+19+2,,/)(+03:+4,-+/-1+.*+&/9:896602/.214-.24564432407/0077377268896957<,,(+-**,*1(+/,5/6,01(#'*'1)(*,*+,+-(-3,./..3%%6&(8224/..064411405'6/20060)6)-3+()-::99/&**&+).56221:7/+2/7-224*/((&()55)$**+8;6,//-35/(-*(*+,5;/:36,,*+)))%&*)))*'..2/020.245'575)))(*)*1746.10-)*,39+.9;213/+,..40*+-3//0142(*'('-+(4())()+32331'0230*)(-,''''&()*$+)+0-/,.)))/06676::;625*,-86681.33885387570132'''-&(7-/(&$%*50/:7**/)..2:/50,*(+')229;7889.'),)*+(*+/./0.2262:909)(97.46.4.8.,73,&).7.,134581%(%%'.*'+**+4.--5+-+%'-2-+5,302036
@93ca9f6b-ab06-4b98-97cc-c7880e9d6640 ch=246 read=135341 start_time=2019-12-13T12:05:49Z barcode=BC01 runid=2c9cf7bc05858273f10e7d7ec552fc0bd742dc3e
CCCGGATTACCTTGTTACGACTTCACCCCAGTCATGAATCACAAAGTGGTAAGCCACTCGAAGGTTAAGCTACCTACTTCTTTTGTAGCCCACTCCCATGGTGTGACCCGGGCGAGGGTGTGTACAAGGCCGGAACGTATTCACCGGCATTCTGATCCACGATTACCTAGCGATTCCGACTTCATGGAGTCGAGTTGCAGACTCAATCCGGACTACGACGCACTTTATGAGGTCCGCTTGCTCTCGCGAGTCGCTTCTCTTTGTATGCGCCATTGTAGCACGATATTAGCCCTGTCGTGGGGCCATGATGACTTGACCTCATCCCCACCTTCCTCCAGTTTATCACTGGCAGTCTCCTTTGGTTCTGGCCGGACCGCTGGCAACAGGGATAAGGGGTTGCGCTCGTTGCGGGACTTAACCCAACATTTCACAACACGAGCTGACGACAGCCATGCAGCACCTGTCTCACGGTTCCCGAGGCACATTCTCATCTCCTGAAAACTTCCGTGGATGTCAAGACCAGGTAAAGGTTCTTCGCGTTGCATCGAATTAAACCACATGCTCCACCGCTTGTGCAGGCCCCGTCAATTCATTTGAGTTTTAACCTTGCGGCCCGTACTCCCCAGGCGGTCGACTTAACGTTAGCTCGGAAGCCACGCCTCAAGGGCACAACCTCCAAAGTCGACATCGTTTACGGCGTGGACTACCAGGGTATCTAATCCTGTTTGCTCCCGCTTTCGCACCTGAGCGTCAGTCTTCGTCAGAGGCCGCCCAGCTTCGCCCGCCGGTATTCCTCAGATCTCTACGCATTTCACCGCTACACCTGGAATTCTACCTCTACGAAACTCAAGCTTGCCAGTATCAGATGCAGTTCCCAGGTTGAGCCAGGGATTTCACATCGACTTAACAAACCGCCTGCGTGCGCTTTACGCCAGTAATTCCGTTAACGCTTGCACCCTCCGTATTACCGCGGCTGCTGGCACGGAGTTAGCCGGTGCTTCTTCTGCGGGTAACGTCAATGAGCAAAGATAACTTTACTTCTCCCCGCTGGTGCTTTACAACCCGAAGGCCTCCTTCGCCCACGCGGCATGGCTGCATCAGGCTTGCGCCCATTGTGCAATATTCCCCCCACCTCCCGTAGGAG
+
04,+/%+).544:,4---8789;31.+++'&/61767:/---371.//,1((&(*.0+3''(,.,5/-&'&*440.03;5/94+%%$$'&'(--/0211)9''(/,4-**255&$++..././*/791:7.0)+,.9:99;7-..,&./3;340011,*,.-2+%0+,.2433:::--.47789822')+21263:24106655-:27/4567100104-/*,/8;678/1/.4313270010.2.0*'-1537888766;3)+*.152686683,&,*)*+*1,-2,,.7,-+(&+/-885673.---,-/.3---,-.1:17;/-389;34-4'(*592-/238626212:8682/7+*----$(&1.462(&&)*3531-/(&2/01,&+3551802.334337122:772223-0/(/3.1/;4-.0123.0//23444340501160758755439354663033;:70+))++/.1123;97979938)+,/54+)3,::559<::7874.+05;70823;.-23:9:;:6881;--*,,,.,4-;;99<221267899//3/+/.(*56$(,/5:-*887;9<525;4-.,7:;./503630.,/40+)0,./.59.+/;9587647.8.9.100450448,3/4.06(++08573+1531%+,,,1.2-23-.633%2123336900*+'((23122134/31.1/,,&.+2323077))2,80(%)*6--5638;6676968859768<7547)&%./)9,0.&%'*/627::)%42-84046,-.1*(-14477678943:6++17-03.3*1,*),&%*(()'-,&(,&*&&(%,-6)/-/16125((+*+0246646466410)*..//+',.9-36'(186.(*,./(&%&)1,0..2(,*27//1//1502062,,..0--.07:993.+7/5/,*,+)*+.58359+020<-28//13/03:;.9-).(4%'5-,*-1(5233585:;9:9:34+*,2312.1--,/+,39))%(('(12-+,.0-*44+'$&/''+$*)0/,-.+05-+,312294.*154-42,',,/5;5001:80////96784,3./-3650/8,,%&,1--.2.-122'$)'(07/(3)-/**
@762a6cbd-58ac-47b3-9622-c824381e156b ch=246 read=135315 start_time=2019-12-13T12:05:38Z barcode=BC01 runid=2c9cf7bc05858273f10e7d7ec552fc0bd742dc3e
CCACCACAGGAGGCAGCAGTAGAAATTTTCGGCAATGGGAAACCCTGGTGAACAACGCCGCGTGAAGGAAGAAAGGTTTTCGGATTTGTAAACTTCTGTTATAAAGGAAGAACGGCGGCTACAGGAAATGGTAGCCAGTGACGGTACTTTATTAGAAAGCCACGGCTAACTACGTGCCAGCAGCCGCGGTAGCCAGCTGCGTAGGTGGCAAGCGTTATCCATATTGGGCGTAAAGAGGGAGCAGGCGGCAGCAAGGGTCTGGTGAAAGCCTGGAAGCAACTGTTAAGCCATAGAAACCAGGCAGCTAGAGTGCAGGAGAGGGATCATTCCATGTGTAGCGGTGAAAATGCGTAGATATATGGAGAGGAACACCAGTGGCGAAGGCGACGATCTGGCACACGGCTGACGCTCAGTCCCGAAAGCGTGGGGGGGCAAATAGGATTAGATGCACCTAGTGGTCCACGCCGTAAACGATGAGTACTAAATTGTTGGATGTCAAAGTTCAGTGCAGCTAACGCAATAAGTACTCCGCCTGAGTAAATACGTTCGCAAGAATGAAACTCAAAGAAGGAATTGACGGGGGCCCGCACAAGCGGTGGGCATGTGGTTAATTCGAAGCAACGCGAACCTGGAATATGACATACTCATAAAGGCTCTCCAGAGATGGAGAGATAGCTATATATGAGATACAGGTGGTGCATGGTTGTCGTCAGCTCGTGTCGTGAGATGTTAGGTTAAGTCCCGCAACGAGCGCAACCCTTATCGTTAGTTACCATCATTAAGTTGGGGACTCTACTTGAGACTGCCAGTGACAAGCTGGAGGAAGGCGGGGATGACGTCAAATCATCATGCCCCTTGACCTGGGCTACACGTGCTACAATGGATGGTGCAGAGGAAGCGAAGCCGCGAGGTGAAACAAAACCCATAAAACCATTCTCAGTTCAGTTGTAGTCTGCAACTCGACTACATGAAGTTGGAATCGCTGGTAATCGCGAATCAGCGTGTCGCGGTGAATACGTTCTCGGGCCTTGTACACACCGCCCGTCACACCACGAGTTGATAACACCCGAAGCCGGTGGCTAACCGCAAGGAAGGAGCTGTCTAAGGTGGGATTGATGATTGGGGTGAAGTCGTAACAAGGTACCGG
+
$$%((%'&35135324-+(+&%))/*3:;.8:5371.-(*,,/9+(,-*(%'&-0--/6-/+10-.01-.)-..*0,98+0&.&120)++73105///-*,/39+/6/,'-1+,+*(////5+-((-,*662.*+(%&-*)/+(*(()0-*.-*&*./-0/..1310193,,,+-44:001,,/1.2.2.)&(%%%+('/-.+1+,47318/125;4/.)%+(*129921):1+'(*5+(*+45954;601+1,17/)))*'*&)+-*,/05+)(&&&)')'$,/8(4;4:21/33.10+--+)-.--+.--..20-.,05+66-)+/*:461516121/560/8;900232''3010,14/,.&.2/853444.8-90'(0).,,-/,/0-(/)+$&&&&'))/003579+6331-%'++(+)/)(.--)),.:78135*/.++54'-%'')(*1'412))*,56217;31///.)//12667%0))/76:9810--2*+2::57715)+,,,0002/;002,03445/+/*'&)$&)'$(+427;9683,+20054<527-77*'+)&')(-0/.2/-60)3:*+3.22634&3/0/*&(*'&(,07/7486+3,*+6)1*++)'&&%&&($&$)&()/33655315<5+4,*-).))+,--6682-++.15887820/(+226:989*526466/3476:8<66767/,--.958551'5*+,::392*,6)9-/*+.7)(0..4'$&&%+'&(+*+,,-862921-://7998(,,3/*--)582.676.**-*+,,/49::;640.,$(,&,250/-**/,72.78//15664258<712100-.)675++,('-,-487883/(*)+.3..13989;:;19:::--&,)-.-/..2-2:65-&*',**12,0<;47<6326<;:5389<92:(+0;8&((0-/98::9:908000847745+1)++'*/709:68)**&).-,,.3,*+*)0...&+(-425.4457:997/6;435/19983:3312-,',30:8*-;842027/4---)6.,,,1-%.')*-0-04050288..:78)/(0).)&*(')45718*,7-8.21,+-+****+-0//5..-0-++0178672.0+.*/6,3
@138f7629-4b69-4b2f-9f16-01999374b379 ch=66 read=114273 start_time=2019-12-13T12:05:25Z barcode=BC01 runid=2c9cf7bc05858273f10e7d7ec552fc0bd742dc3e
CTCCTCGAGGTGGCAGTGGGAATGTGCACAATGGAAACCCTGATGCAGCAACGCCGCGTGATGATGAAGGTTTCGGATCGTAAAGCTCTGTCTTTGGGAAGATAATGAGCGGTACCCAAAGGAGGAAGCCACGGCTAACTACGTGCAGCAGCCGCAGTAATGCATGGAGGTGGCGAGCGTTATCCGGATTTACTGGGCGAGGCGTAGGCGGATGATTAAGTGGGATGTAGAAATACCCGGGCTCAACTTGGGTGCTGCATTCCAAACTGGTTATCTAGAGTGCGGGGAGAGAATTCCTAATGGCGGTGAAATGCGTAGAGATTGGGAAGAACACCAGTGAGAGCGACTCTGGACTGTAACTGACGCTGAGGCTCGAAAGCGTGGGAGCAAACAGGATTAGATACCCTGGTAGTCCACGCCGTAAACGATGAATACTAGATTATTAGGGGTTTCCAACACCTCCATTACCGCCATAACTTACGTTAGTATTCCGCCTGGGGTACGGTCGCAAGATTAAAACTCAAAGGAATTGACGGGGACCCGCACAAGTAGCGGAGCGGTTTAATTCGAAACAGCGCGAAGAACCTTACCTACATGACATCCCTTGCATTACTCTTAATCGAAATCCCTTCGGGGACAAGGTGACAGGTGGTGCATGGTTGTCGTCAGCTCGTGTCGTGAGGATGTTGGGTTAAGTCCCGCAACAGGCGCAACCCTTGTCGTTAGTTACTACCATTAAGTTGAGGACTCTAGCGAGACTGCCTGGAGTTAACCAGGAGGAAGGTGGGGATGACGTCAAATCATCATACCCTTATGTGTAAGGGCTACGTGCTACAATGGCTGGTACAGAGAGATGCGTGCCGCGAGGTGGAACCAAACTTAAACCAGTCTCAGTTCGGATTGCTTAGTGAAACTCGCCTACATGAAGCTGGAGTTACTAGTAATCCCGCGAATCAGAATGTCGCGGTGAATACGTTCAGGTCTCTTATACACACCGCCCGTCACACCATGAGAGTTGGCAATACCCGGAGTCCGTATGAGCTAACCGCAAGGAGAGCAGCGGCCGAAGGTGAGTCAGCGATTGGGAGTGAAAGTCGTAACAAAGGTAACGG
+
(+79-3-%/(''0*')+16*+*+071-)/)1,2/(/-*<../99993*0022036-***'''%(*(*.+.0;5-3944512/5*)*,40(+).2**11++*3-'&'''*1+333084-6,,+)/),/,/62-4-++030447+0$+$&(3155,-'+*+%&$%())*&'*(2,+''-.06733.-.0*44+*0/30-*)&*)+-455;99<::907-80*++5887//*)+24,%1-''12-/3,&'%$(.407997757;0506-557.23-./1.-++,/-&+0,)'&&$%-)/)((%&$&)+13,-0.+./85/-+*+-3)4+2+,,+*(-'/021.%((,54,,,,/85:8999910.-,--/3859889,,-,(,-3&2&+%*47(/'17*-**(10-37/+*/+,-564+--09579;5+*))*-,+(*+%,&.)%.&$./0-)63.(1,1/0610/%)*)/.)-+'%(,'%$#%%(%'&*+3755,-0&(*)%((4*752()-2+,-4.767339192+0(2/7188.&3714:1+**,--*,(()'*%()+/,43,&+&&&&(%'*(+&'()-)(-15/5.07/./%*&(*954:0,5--,3/--/-2,6..6(((+&(8*1:5)6:63943.5/003%*)*-64**++/419012140%*))-&,(++%6'&**)7+5-*/2.7/4.692(&,./.,++,(1032:-+3-12/5/.+3-,,547903622,3,**-+,./.-'*')*-//.,27414*)/31-2.,8;24604+1))2711747706/7:8..),.03+461)712132++&,*21***''&'((+/7102.,-,(*+-(')%(%)$%$)011/**(+)+,0(%+.281.++187-:77881*&)0-8.1,8**&+')&)&',*20459972122,'&%(+)/%&+:,-.10/,(-0&+'*)*737--,++-,-+/.9877;9.5/021*,4,+.(.,&'$(%**0843:6/01,+').1922.++/.5-)9+,'30()'$&).''*&&)'(),./+.,/1,1-(($%%(+-,4/3..)+'%'#&*+0,1/*7,*--+%+*,,+).-&/.2/16**/-/.-()
@83da7504-0989-4687-a4d2-843dc93c069f ch=132 read=90631 start_time=2019-12-13T12:05:14Z barcode=BC01 runid=2c9cf7bc05858273f10e7d7ec552fc0bd742dc3e
CCGGTTACTTGTTGCGATTTCACTGATCCTTGAATCATAGAAGTGGTAGCGCCCTCCACGAAGTTAAGCTACCTACTTCTTTGCAACCCACTCCCATGGTGTGACGGGCGGTGTGTACCAAGGCCGGGAACGTATTCACCGTGGCATTCTGATCCACGATTACTAGCGATTCAAGCGTAGGTCGAGTTGCAGACTCAATCAGACTACGACGCACTTTATGAGGTCCGCTTGCTCTCAGCGAGTCGCTTCTCTTTGTGCCATTGTAGCACGTGTGTAGCTATTACCAGTCGTAAAGGGCCATGATGACTTGACGTCATCACCTTCCTCCACAGTTTATCGCACAGCCTCTCCTTTGAGTTCCCGGCCGGACCGCTGGCAACAAAGGATAAAGGGTTGCGCTCGTTGCGGGACTTAACCAACATTTCACAACACGAGCTGACGACAGCCATGCAGCACCTGTCACGGTTCCCGAAGGCACATTCTCATCTCTGAAAACTTCCGTGGATGTCAAGACCAGGTAAAGGTTCTTCCGCGTTGCATCGAATTAAACCACATGCTCCACCGCTTGTGCGGGCCCCGTCAATTCATTTTGAGTTTTAACCTTGCGGCCGTACTCCCAGGCGGTCGACTTAACGCGTTAGCTCGAGGCCACGCCTCAAGGGCACAACCTCCAAGTCGGCATCGTTTGCAGCGTGGACTACCAGAATTATCTAATCCTGTTTGCTCCCCGCGCTTTCGCACCTGACGTCAGTCTTCGTCAGGGGCCTTCGCCACCGGTATTCCTCAGATCTCTACGCATTTCACCCGCTACACCTGGACTCTACCCCTCTACGAGACTCAAACTTGCCAGTATCAGATGCGGTTCCAGGTTGGGCCAGGGGATTTCACATCTGACTTAACAAACCGCCTGCGTGCGCTTTGCCGCGTAGTAATTCCGATTAACGCTTGCCTCAATATTACCGCGGCTGCTGGCTGGAGTTAGCCGGTCTTCTTCTGCGGGTAACGTCAATGAGCAAAGGTATTAACTTTACTCCTTCACTCCCCGCTGAAAGTACTTTACAACCCGAAGGCCTTCTTCATACACGCGGCATGAAAACATGAGCTGCGCCCATTGTGCAATATTCCCCTGCTTACTCCGTAGGAG
+
/).105///3.07)*-1/:5/)/&&(/2&-(*6;70*%+)..+,,100-..06-(.*%%&*(),-3103459<876;916;3/13.0;3+,/77/.638886656'/3/)0**)'+(.+3,1+4+&44-6119213/./7/7.9///;985452)%((+,4-0+)*)(),1,(&$%%%'()*,,062<00/1787:4.--#*',43455624.0.83'&%&$-.32(/.2--,/./(+-%&(&)%(3,/0,16.$&$&(*,8+)(,)%'+,3410/))%%%$%)/%215056:)..&3934/.+&&'(1/11587674*/36:1-++(%''+.7,,02$,#%&(++((+*2/90--/6/7,),0.1070/024532//./15+3,41,.)(---8/6*-.64370&/,8-/.-.),(,+60.82,--0+)'*)*,*-1,11(//).6.0/0*41114+---)..;7969.*,2-4+,2/15-+,+/-.'&',18))4+69666<;;6:;23133/)1.348/*5-72))('%-+-1-/0230,3042;5:/,+*+,--./+..//7//...)/+.44.)+206371%+1/(--.8;;-6:4716/1+54708/001:0+010+'+/.1-.),((',,/2.(,),%%(%'&%)0397804.78-.00948/5+0+-./1)2///10:7,*'++,::<9674540-&'*'()966<7766.:8/),,.0+)&*)+09<02503700-.4490./,,50069-021*-..5012;89;6:889;56/5)),32289121207<83062'')*(,-18422*/363*-/.-+/0014*4-469+1.*('+5;0(3)*-/244+4(35.2'$*+)*)')5,%+)+*&,43.+.--3*)++,*6/88<;9;47:3)+(()7.)1-(%))%')&)+,29:692-,/2.0/('(($%'()&&,*7)$)&&(+00115-7*'$'0%'.7,-,1(2..2:47<7::;867207...5*&,021122()&0*-11/*,61/2042)1,)+,/5;1,06.1,*))),275.01-33,(0(3*:80756:7886/)--,0&$')*')+))%'%&')2.1.68,+05,.05/900-60-))((('%&*-042444,'&
@c49a9da1-1c2b-428a-9048-8a5a6a12591d ch=27 read=60331 start_time=2019-12-13T12:05:03Z barcode=BC01 runid=2c9cf7bc05858273f10e7d7ec552fc0bd742dc3e
CCCGGTTACCTTGTTACGACTACCCCAGTCATGAATCACAAAGTGGTAGCGCCTCGAAAGGTTAAGCTACCTATTCTTTTACCAGCCTCCCATGGTGTGACGGGCGGTGTGTACAAGGCCGGGCAATGATACCGTGGCATTCTGATCCACGATTACTAGCGATTCCGACTTCATGGAATTGAGTTGCAGACTCAATCGGACTACGACGCGCTATGAGTCCTTTGCTCTCGCAGGAGTCGCTTCTCTTTGTATGCGCATTGTGGCGTGTGTAGCCCTGGTCGTAAGGGCCATGATGACTTATTTGTCATCCCCACCTTCCTCAGTTTATCACTGGCAGTCTCCTTTGAGTTCCCGGCCGGACCGCTGGCAGCAAAGGATAAGGGTTGCGCTCGTTGCGGGACTTAACCCAACATTTCACAACACGAGCTGACGGCAGCCATGCAGCACCTGTCTCACGGTTCCCGAAGGCGTTCTCATCTCTGAAAACTTCCGTGGATGTGCAAGACCAGGTAAAGGTTCTTCGCGTTGCATCGAATTAAACCACATGCTCCACCGCTTGGGCCCCAAATCAATTCGACGAGTTTTAACTGCTTGCGGCCGTACTCCCCAGGCTTCGACTTAACGCGTTAGCTCCGGAAGCCACGCCTCAAAGGGCACAACCTCCAGAGTCGACATCGTTTACGGCGTGGACTACCAGGAGTATCTAATCCCTGTTGCTCCCCACGCTTTCCGCACCTGAGCGTCAGTCGCTTTCGTCAGGGGCCGCCTTCGCCACCGGTATTCCTCCAGATCTACGCATTTCACCGCTACACCTGGAATTCACCTACCCCCCCTCTACCCGAGGACTCAAGCTTGCCAGTATCAGATGCAGTTCCCAGGTTGAGCCCGGGGATTTCACATCTGACTTAACAAACCGCCTGCGTGCGCTTTGCGCCCAGTAATTCCGATTAACGCTTGCACCCTCCGTATTACCGCGGCTGCTGGCAGGTTAGCCAGTGCTTCTTCTGCGGGTAACGTCAATGAAGAATTATTAACTTTACTCCTTCCTCCCCCGCTTCGAAAGTACTTTACAACCCGAAGGCCTTCTTCATACGCGGCATGAAAGCTGCATCGGACTTGCGCGTTATTACCAATATTCCCCACTGCGCTGCCTCCGTAGG
+
65*-+26+.5.5,-4*,+)))&-24+'(++,-((---02.1()''%%',,,.3.2*.2)('%3)4*.1260.(0/10:;;)*)(&00..:9+.86764335/::97:530++03::694.*&$%&%$#')),4.-.**(,,3-.380,%+-016,+))(),.3:35302352)),,5)6'&%'*2+6-.2323/4/)'&&)20577-(+%&,$'((.,7,-.((/0007/0&32*+-.**.,*3-+69,.8951+-*0+&('..0...*(*'-1/.,433041-,679:21,-/,,/,5(,0')*98:18:5+,4).*1(/.10;1..48:504../6678-/5.,.-.4++&*).):::;8898382.%22:,.:/21(*,-,/-1+..5424273;:2-.,6+22,./034:30/12-3021+035422-+0112314484671570,3436360109+4,(+)*()%'-+-986523*''/1028699/150/0+*&%%'(/.2-)2119,106-,**&$&*+--.1880////0964:0214223.1)./.*+)'%-)33+'))*-083:3&%%*).-;9/*)(2((,)')'$(+*,./0149(%'&.),/,,*'+101234/6/..25)4.*4)-51212;8.51)*1.-*-164747()')(+,0-4352/14-+0/61'5+9/420381/'%&**0.'+''*%&%$(4,/+332,)--,17-.-''$.411023323132+%&,(&+()1)(42,(,,06221153164/22039260//,+./..)21334;:2%*,'())+*-3142414--$()($004794.'(%',,)($&+3480.(%&(/-09,2/1290368797::;4/'&)..7,&122''-(-$/7:0,,.21**+*+04859:98;69;999..-,*,.**$))+*'(+0145;70//0-//,.4-2()',2+)/5(.(),+/63111---,))%'%*-032023'330/2528;:677/+/.488/3305//+)))&+%&*-,/),,*&..38-78651:86-%-11.((,.**%*22-*)-+0,,+0172;939/,3/0*'+(+.1./,)-.*(*/-.../,1*,..-.()%()%,,).+3+,+8.77:1-//10,.14794:9.2055
@b285ccf7-1b61-4397-a755-7e75ff1219f1 ch=84 read=115327 start_time=2019-12-13T12:04:57Z barcode=BC01 runid=2c9cf7bc05858273f10e7d7ec552fc0bd742dc3e
CTACGGGGAGGCAGCAGTGGGGAATATTGCACAATGGGCGCAAGCCAGTGCAACCATGCCGCGTGTATGAAGAAGGCCTTCGGGTTGTAAAGAGTACTTTCAGCGGGGAGGAAGGGAGTAAAGTTAATACCTTTGCTCATTGATACCCGCAAACACCGGCTAACTCCGTGCCGAAAGCAGCCGCGGTAATACGGAGGGTGCAAGCGTTAATCGGAATTACTGGGCGTAAAGCGCACGCAGGCAGTTTGTTAAGTCAGATGTGAAATCCCGGGCTCAACCTGGGGAGCCATCTGATACTGGCAAGCGAGGTCTCGTAGAGGGGTAGAATTCCAGGTGTAGCGGTGAAATGCGTAGAGATCTGGAGGAGGAATACGGTGGCGAAAGGCGGCCCCTGGACGAACTGACGCTCAGGTGCGAAAGCGTGGGGAGCAAACAGGATTAGATACCCTGGTAGTCCACGCCGTAAACGATGTCGACTTGGAGGTTGCGCTTGAGGGCGTGGCTTCGAACTAACGCGTTAAGTCGACCTAGGAGTGACACAAGGTTAAAACCGGTGATTGGCGGGGCCCGCACAAGCGGTGGAGCATGTGGTTTTAATTCGATGCAACGCAGAAGAGTGCCACAGTGTGACATCACGAACTTTCCAGGATGGTTAATTGCCTTCGGGAACTGTGAGACAGGTGCTGCATGGCTGTCGTCAGCTCGTGTTGTGAAATGTTGGGTTAAGTCCCGCAGCAGGCGCAACCTTATCCTTTGTTGCCAGCGGTCCGGCGAGACAAAGGAGACCGCCAGTGATAAACTGGAGGAAGGTGGGGATGACGTCAGGTCATCATGACGCCGACCAGGGCTACACACGTGCTACAATGGCGCATACAAGAAGAAGCGACCTCGCGAGAACAAACCTCATAAAGTGCGGCGTCGTAGTCGGTTAAGTCTGCAACTCGACAAAGCGGTCAGGAATCGCTAGTAATCGTGGATCAGAATGCCACGGTGAATACGTTCCCGGGCCTTGTACACACCGCCCGTCACACACCATGAAGTGGGTTGCAAAAGTAGGTAAGCTTAACCTTCGGAGACGCTTACCACTTTGTGATTCATGACTGGGGTGAAGTCGTAACAAAGATACGCCGG
+
%%*0,39,)./0033/28645*.+,405+**+2/../+,+2(((+$$%**-2(3424598--.--21/.21**.),+)(*,(34/8,--0+'$&)),138.+//2*5,(,-)-+,'$''073-3-/+,,,'./*'..3%/&%$$&-45-./+'&&*+)*)'.-/01:68/7&%0/()+&3470.4-+9.//951.03*0-1.**+.1707/0.12-/+-+,//.5679;8++,2898:87:8417:0+1845379--02//,/4,)70,37/.-.1892((+1+&%)()*42-,-*-'*,.04'(&&*)*++*))'&%.-1-.+((+-.0)*6:8941230:330:9557871.**+275:6/.+(.-)1+&,+.,*)&++3)-/02*::4)*3868('.,-./03548%/),.,.43--/1:9;;1-.02:&8/&-$5(,)42&3:3.04222:60.2258779;28-)($''(,)(',*')(*'%&$&'&)&.6,30+&))/63(%('+,*(+-(-(1*./6.*/*)%-)%%$%$&)+,.00/1*/.**/'++')/,,&*,37/-8-)+(-)+,21846;010-/++-4.;;-298<441435/././%$3+%%'*'*)%%%'-((')-77,)))&,'+8/.-)*/.22608-&,'%+3/87.++.&&%%#&%+(/**31:853-*-,1334::668435574551;00*10+),;27;87;792386)*-,%'&)00,100,-'/.13-,42/1<5482)3*521(.'$$%&*'+.---)++/1039233/0-0;;:235-/3*3/639:;514556434-((+'(++-,+%+(+('*.9357564..((&)'(%%$%&*545:967764743**)&+((*0,/2/45.-)'&$'+1+/.,1123:/,12..')+/0-6.466'4*6,&,24124221-2(((-/&&'&))-&3*28666551437124:;:9735)*,94477-/-75)*31.0/137.+.136919110,++*1;52;./2621..).3-,(+*)*0501:3878.(&(&*)'''%&''/++(*.0-3''&(&(()(,1'//:70.11473)-*+(*+2/),+)+++-0767256*+0+))*-./6
@cf95656e-1f21-49c7-8533-2bf1e2cda1a2 ch=338 read=74640 start_time=2019-12-13T12:04:46Z barcode=BC01 runid=2c9cf7bc05858273f10e7d7ec552fc0bd742dc3e
CAGGAGGCAACAGTAAAGGTACGCACAAATGGGAAACCCTGACCGAAACAACGCCGCGTGAAGAAGGTTTTCGGATTGTAAACTTCTGTTATAAAGGAAGAACAGCGGCTGGAAATGGTAGCCAGTGACGGTACTGATAAATACACGGCTAACTACGTGCCAGCAGCCGCGGTAATACGTAGGTAGCAAGCGTTATCGGAATTATTGGGGCGTAAAGAGGGAGCAGGCGGCAGCAAAGGGTCAGCCTGAAGCTTAACTTCAGTAACCATAAAACCAGGCAGCTAGAGTGCAGGAAGGATCGTGGAATTCCATGTGTAGCGGTGAAATGCGTAGATATGGAGGAACACCAGTGAAAGGCGACGATCTGGCCTGCAACCGACACTCAGTCGAAAGCGTGGGAGCAAATAGGATGGAATACCCTAGTAGTCACGCCGTAAGCGATAAGTACTAAGTGTTGGATGTCAAAGTTCAGTGCGCAGTTAACGCAAGCAGTACTCCCGCCTGAGTAGTACGTTCGCAAGGAATGAAACTCAAAGGAATTGACGGGGGCCCGCACAAGCGAGGTGGGGCATGGTTTAATTCGAAGCAACGCGAGAACCTCACCAGATCTTGACATACTCATAAAATCGAGATGGAGAGATAGCTATGAATACAGGTGGTGCATGGTTGTCGTCAGCTCGTGTCGTGAATGTTGGGTTAAGTCCCGCAACAGCCCTTATCGTTGATTACCATCATTAGAAGTTGGGGCTCTGGTTGCCAGCGACAAGCTGGAGGAAGGCGAGGATGACGTCGAGTCATCATAGTACTGACCAGGTTCTACGTGCTACAATGGCGCATGAAGAAGCGACCTCGCGAGCAAGCGGACCTCATAAAAAGTGCGTCGTAGTCCGGATTGAGTCTGCAACTCGACTCCATGAAGTCGGAATCGCGCTAAATAATCGTGGATCAGATGCCACGGTGAATACGTTCGAACCTTGTACACCGCCCGTCACACCATAGAGGTGGGTTGCAAAAGAAGTGGTAACAACCTTCGGGAGGCGCTTACCGCTGCGTGATTCATGACTGGGGTGAAGTCGTAACAAAAGGTAACCGG
+
(%-,*11*,%*&/+0-()(''(#%$%(*&$$()'..14,+*,:2(**%*2..,,-('()'((%(((,/5-1-&2&5)-0894-+3+/,.6+,,:1,8+8,0/5(/+'''&(((+(()---.21+3357:)45,/,'&-*.-)+(&(,,/%'-.1%304262*-/*004,+)%(,+,-412*/+*$)./5134320/1).+*3*)2,222-+,17:,)**3-),.05905,-(--,+)-2*)$(&),23+,$%%%-(()/))&)*(+810049/,4,.38.-.-%'-*+-1/50-)),-16262+2,2,.-(,*,*)'-.+/,*)+'($#%(,,0.,-/105/,2./6;24*+(,,(.24771*,+(*)274558:9745.%&(+,0/3%*+0*,07:;7++.081-$,0,0)(+.,./9)''(+++.-(**-4/006%+(*-64(+((+12.+..7/8/057168+-7,6)*,12+-)*+6285(++(%'$&**+./6++.4,&%%'((*,/12))(*+(,*/525599310)5*+-+06487846:9..6/(++*/,**-&(*+-3'+/,20-5;:-8/:73.2---12./)'(*1+40.+/0)*&*'0711217-553-.04)'&($(*02;+*(('.,*+-++,**-/23&2023998303296:54411/+./05652230/-**.+22-5622%&&'..'#%&(0.),4+)3-/0404*%%)).2563*+0'&))),10660.21,(&%&%&(*..0/--.)+-.403527476))//,*.-544,%'%(34:7'&$%$#'%)*,0,'(#($$%(*+/53(/(&%#%&'+(,))/''(()00-)+/21--')08*/,7/5633214;6-,/158677787417)(*))0($%(()'(,)+,7534426+-++-,-1)+1*((&&$&-.333.0..-57-564'&-,'*(()((%(*22673794&&%*&)%#$#%'+4+22)(%&'))+/02+,&.'('.13813191*%(()*',('((0,50362(2,(,3,2.8-*791/++'+*31893330.0.+)./,0.1-.0367947:5)0,35976/7
@4ec0c1fb-7571-4896-9fa7-4a79168123bc ch=328 read=83052 start_time=2019-12-13T12:04:32Z barcode=BC01 runid=2c9cf7bc05858273f10e7d7ec552fc0bd742dc3e
CTCCACGGGAGGCAGCAGTAAGGAATTTTCGGCAATGGAAACCCTGACCGAGCAACGCCGCGTGAAGGAAGAAGGTTTTCCGGATTGTAAACTGTTATAAAAGGAAGAACGGCGGCTACAGGAAATGGTAGCCGGTGACGATACTTTATTAAAGCCACGGCTAACTACGTGCCAGCAGCCGCGGTATGCGTAGGTGGCAAGCGTTATCAGGTATTGGGCGTAAAGAGGCAGGCGGCGAAAAGCGGGGTCTGTGGTGAAACTGAAGCTTAACTTCAGTAAGCCATAGGGAAGCAGAGCGCTAAGAGTGCAGGAGGATCATTGATTCCATGGCAGCGGTGAAATGCGTAGATATGGAGGAACACACCAGTGGCGAAGGCGACGATCTGGCCTGCAACTCAGTGGCAGTAAGGGAACCGTGGATTAGATGCTATTAGTCCACGCCGTAAGCGGTAGGTACTAAGTGTTGGATGTAAAGCTCAGTGCTGCAGTTAACGCAATAAGTACTCCGCCTGGATGGTACGTTCGCAGAATGAAACTCAAAGGGATTGACGGGGGGCCCGCACAAGCGGTGGAGCGTGTGGATGGTTTAATTCGAAGCAACGCAGACATACCAGGTCTTGACATACTCATAAAAGGCTCAGAGATGGAGAGATAGCTATATATGAGATACAGGTGGTGCATGGTTGTCGTCGGCTCGTGTCGTGAGATGTTGGGTTAAGTCCTGTGGCGCAACCCTTATCGTGAATTACCATCATTAAGTTGGGGACTCTGGCAGGACTGCCAGTGACAAGCTGGAGGAAGGCGGGGATGACGTCAAATCATCATGCCCTTATGACCTGGGCTGCACGCGCTACAATGGATGCAGAGGGAAGCGAAGCGCAGTGAAAACCAAAACCCATAAAACCATTCTCAGCAGTTCGGATTGTAGTCTGCAACTCGACTACATGAAGTTGGAATCGCTGGTAATCGCGCGAATCAGCATGTCGCGAGTGAATACGTTCTCGGAGCCTTGTACACACCGCCCGTCACACCACGAGTTATTAACACCCGAAGCCGGTGGCCTAACCGCAAAGGAAGGAGCTGTCCTAAAGGTGGGATTGATGATTGGGGTGGGGAGTCGTAACAAGGTAACGG
+
-/1512/5('(**//,&*+0(/.+04::9,%+)*&(3./3.-4+*,.18/,/11-/.03--+--/2001-),)&*.66,7+/,+02/11/((/&-'%$(,+*)+./+,-*(,,-6.+(*++,/4.-/1-,-3/+++('%#%(*+-/0*0-2**$'*-.0+**2+10.124576200//5,/+***)*$//36,2..82..133261/0%-&*&*13:776:3:4)%/+0-6613.++1.--+.'07422+'-.44103()'&')'&(&+(*-11-./08).+)*(**(&$()$'&&&)')*''(--/0,01*--(./*0++,3950.**%#%,*0..-58:00046655655+7*+2-00+,(+2(/108-+**(,-351100120417154..,*,'*+&(($&(,'+-(*&/((+(,'1)+*32*0-',*)*/5-&*+576196*-(-)#)&')/136/3/,8-9.8.,+1.*-.3247243550228142-/-000+(,&,.4649;94/(.,((+018;/()+()01+08**7908/(-''*.+,0*,.21,/6(()01-'(*+1-0-%'(210/.1-..23:616182*1+*+30-'%%&&($&$(,),24142128676777/2187+-4143(()()-.0/-+*10%2/..01500.*/,*13%0(&(')'(),045;123332'1122.7.01/018451+/*,---:49.+2*'('%-*-51,18./..-''/%%&,)),/(+166877346*7:22*0)('(&(,1155032.+*)('+**,-10*(*'0-63*591.3895-0/--'+-563&+',)(+,-0547;67;73-&)%(''))-.02:794)2*(+-%*,((&&'%$$')**')/,,15-2'0233156/-59:-::759433*)(&),/:30*-&(+24644452-423/44654+.+0.+2-4.4569786-*)*..+),+(,)2/50022444868+&((*15/&,*,23/017*.0.-2/01601-//+/2(&*+03231.-+,((-)*(1*2/28/(+.+.0.-)&(.*)*,/5.//0+(%'*,))(*85,7)',8)0--5:1/402221)4+((02*'050$'+.-1555+++3.05.*5
@9ff80d73-4850-4690-b20f-8a671366cbda ch=259 read=95552 start_time=2019-12-13T12:04:33Z barcode=BC01 runid=2c9cf7bc05858273f10e7d7ec552fc0bd742dc3e
CTCCTACGGGGAGGCAGCAGTAAGAATTTTCGGCAATGAAACCCTGACCGAAACAACGCCGCGTGAAGGAAGAAGGTTTTCGGATTATACTTCTGTTATAAAGGAAGAGCAGCGGCTACGGAAATGGTAGCCGAGTGACGGTACTTTATTAAGCCACGGCTAACTACGTGCCAGCGGCCTTGCCGGTAATACGTAGGTGGCGTTATCCGGAGATTATTGGGCGTAAAGAGGGGAGCAGGCGGCAGGGTCTGTGGTGAAAGCCTGAAGCTTAACTTCATTAAGCCATAGAAACCAGGCGCTGGGGGGGTGCAGGAGAGGATCGTGGAATTTCATGTGTAGCGGTGAAATGCGTAGATATATGGAGAGACTTGCAGTGGCGAGCGACGATCTGGCCACCGGCTGACGCTCAGTCCCGAAAGCGTGGGAACCGACAGTTAGATACCCTAGTAGTCCACGCGTAAACGATGAGTACTTGTTGGATGTCAAAGTTCAGTGCTGCGGTGCGCAATAAGTACTCCGCCTGATAGTACGTTCGCAAGAATGAAACTCAAAAGTGACGGGGGCCCGCACAGCGGTGGAGCATGTGGTTTTAATTCGAAGCAGCGCGAAAAGAACCTTACCAGATATGACATACTCATAAAGGCTCAGAGATGGAGGGCTATATGAGATACAGGTGGTGCATGGATTTGTCGTCAGCTCGTGTCGTGAGATGTTGGGTTAAGTGCTGTGAAGCGCAACCCTTATCGTTAGTTACCATCATTAAGTTGGGGACTCTAGCGAGACTGCCGGTGACGAAGCTGGAGAAGGCGAGGGATGACGCGTCAAATCATCATGCCCCTTATGACCTGGGCTACGTGCTACAATGGATGAGATTTAGGAAGCGAAGCCGCGAGGTGAAGCAAAACCCATAAAACCATTACTGGTTCGGATCTTAGTCTGCAGCTCGACTACATGAAGTTGGAATCGCTAGTAATCGCGAATCAGCATGTCGCGGTGAATACGTTCTCGGGCCTTGTACACACCGCCCGTCACACCACGAGTTGATAACACCCGAAGCCGGTGGCCTAACCGCAAGGAAGGAGCTGTCTAGGTGGGATTGATGATTGGGGTGAAATCGTAACAAGGTAACCGG
+
.011-/2139-+2720+2(.,+,&*(+7:2,2*--('*$(1(,,-.156)*(%)78779<::940/,+)./+-1*1.;99.-5)21/3'4494760:001;)0*3)(0'6.5316-,,.),-1.+70+*+3+&%(*)))(&(')(&((,//('(+102.--8/65578:::1*+)&'.%$##%&)**1-//867,5,('(**26231*.1*'*,,+//97:877/8)'(102)'*+&,0(+)(%/320.,)()758/9:--436/2--,1-1''-'&-)8*8;<78/.,.1/-('&''')&)*)*('*+54/,**'.500745410,/0()++-20*'++160)+/(((&%$-.6632,02.,('$&&&$',+-00:/+&&&)+,-.//*+/+*$'&%$&&--2035644/:+))+0+*+467*,%'$$%&'%(-2/*/-35:**+)4-.330,-))+.2:8312520////--0/927273621.((/;81242762/0&.,.,/2635812//-36/283.**),12339<8042*,5;767<:597893('(().5:<:0/6,')&'%(%+/.1/(+,456670:<<*6:664+/,*+/)0/4103+)&'/+)+*-39(.&&#%&'-333331''*3,/2113()(+.350+'&$#'+-3211.2+,.1575532011546,32102555723333630/1.1./-261803/-+1)'''&'#$%(),+/260,1:05000;80;0..303;8::83<28-9.8:<628764*11%%).44+3'**6523$)&(+*.-/,++,0/)%+583500,,-207.;623202/1,501+*..0/--))*,('%$('(448472:22862,*(&*-*&*)('%%'-*)--,++(+'+).5./08:215,)*,59/36+2)%%(%-,2*-4*&%%%&(.,''**-..0002737.01/6+1,.),3.//10/)0+3./.972:12/34679:;9.2(,*.966:58;747,477-8-,+.,+--0756;:3643313,**(*)'(*('*(+',,)(*-+/6066426,.7:974-33),,,*'))+4401&(*'1(/.+2*)*+*,4-.0/+0)+*&',-69;:88/9/0:9:85
@ad3b1490-3fa0-4338-a58d-388bbe415ac6 ch=196 read=91393 start_time=2019-12-13T12:04:24Z barcode=BC01 runid=2c9cf7bc05858273f10e7d7ec552fc0bd742dc3e
CGTTTACCTTGTTACGACTTCACCCCAATCATCAATCCCTGTAGACAGCTCCTTCCCTTGCGGTTAGGCCCTGCCGGCTTCGGTGTTATCAACTCTCGTGTGGTGTGACGGGCGGTGTGTACAAGGGACCCGAGAACGTATTCGCGACATTGCTGATTCAGATTACTAGCGATTCCAGCTTCATGTAGTCGAGTTGCAGACTACAATCCGAACTAGGAATGGTTTTATGGGTTTTGCTTCACCTCGCGGCTTCGCTTCCCTCCTGCATCCATTTAGCAGCACGTGTAGCCCAGGTCATAGGGACGCCAGATGATTTGACGTCATCCCGCCTTCCTCCAGCTTATGCTGCTTGGTCTCGCTAGAGTCCCCAACTTAATGATGGTAACTAACGATAGGGTTGCGCTCGTTGCGGGACTTAACCAACATCTCGACACGAGCTGACGACAACCATGCCACCTGTCACCTTGGCCAGAGGATTTCCTCGATTAAAGAGTAATGCAAGGGATGTCAATGGAGTAAGGTTCTTCGCGTACTTCGAATTAAACCACATGCTCCTTCACCCATTGCGGGTCCCAAATCAATTCCTTTGAGTTTTAATCTTGCGACCATTACTCCCCAGGCCGGAATACTTAATGCGTTAGCGGCGGCACGGAGGTGTGAAACCCCCCACACCTAGTATTCATCGTTTGCAGCGTGGACTACCAGGGTATCTAATCCCTGTTTGCTCCCCACGCTTTCGAGCCTCAGCGTCAGTTACAGTCCAGAGTCGCCTTCGCCACTGGTAATTTCTTCTAATCTCTACGCATTTCCCGCCGCTACACTAGAATTCCACTCTCCTCTCCTGCTCTAGATAACCAGTTTGGAATGCAGCACCCAAGTTGAGCCCAGGTATCCCTTAATCACATCCCGCCATACTTTGCGCCCCATTAAAATCCGGATAACGCTCAGCACCTACGTATTACCGCTGGCTGCTGGCACGGCTGGTTAGCCGTGGCTTCCTCCATAGGTGCTGCATCATTTATCTTCCCCAAAAGATTAGAGCTTTTGCGATCCGAAACCTTGCATCACTCACGCGGCGTTGCTGCATCAGGGTTTCCCCATTGTGCAATATTCCCCCACTGCTTTTACCTCCCGTG
+
0+24.)019424;344345;4),%'%2)-.:997:388&&(('(++&,,3552-.-(),,/18-7%+(*)%$#'*+1--64-/(),**,50..*-+)))')-/.-./075:85570/.21.42)+,()/0+,,-/22)4*2:7+/056,5'*-7846;51*(2223+***+0805-('),+*',&(,.21,)35948165,,+-)0-.4+(,-)'&)*/.32741)%,(402::4)0.:.//857-.%-,+/-&(-*390.0,,-0434:78:,('&())+,+,'%(+,2-**1/,''&*2.+-$$$&',-3*28/+/10422,.'&$))/216-2((*.-3+*%')(%%%))2/)/,,/(&')'/99+/.,.4*5../--3./3555)////.,.+3;-0466988;651;5/)('0'0'.*3+++*+,&1%(./-,-,,43262,&)&)%/0(+8/101.3+3*+$,)&'&)''+5406-2683;27*(()**0//23-.973852+'%)+((''+3*34:76:0+''(,.2/-)*+3+46/1011201122('.%#'(($'#$$).**02-.3/-11;5971/86+((*2<*0811.3*))+-8**)%0-486--*).1./11,(((%0+.-.,2000.1..)3/-/*+%(&%&+()63+4;4/)(+)0--+%%&)/-1680059$,%33257:88704-'10,+.28041/0:)+16;3*++,68/*+))16+,++1272+****7843340008611-,,-+21342:4687+)*&%'$&,.)).0-&(0*+,0.,.-/-5<1.+%$,++-..0/14/,/14549/,+,),50301/(&(),+,/4304-8+--;:2736-'((+/+32-,.)00005/8)&*#$%')/(*),,*+,+-..7.-/-'&&&&&+(,*,*,&%&&&''&)-*2-37,/-*-32&&((/0./0.0.,1-.4'(%-)-./2/:-,$&&(&(&1.4/-06283999975-2+%&(&*%$%$$&$%%&*10.02627:9.+10&%(+(-)+-..70+%'''./,)+*&(''%"&#),*+,+&')-+6333<257542543241*8,.69+*0:-.+6,3-./8/787,(*)'*-*,&#,/,,,-+*&
@3b27b838-4cb3-4fa3-8ad1-331de4e9c6a1 ch=381 read=148730 start_time=2019-12-13T12:04:22Z barcode=BC01 runid=2c9cf7bc05858273f10e7d7ec552fc0bd742dc3e
CTGCGTACTTCGTTCAGTTACGTATTGGTGCTGAAGAAGTTGTCGGTCTCTTTGTGTTAACCTGCCTTGTCGCTCTATCTTCCGGTTACCTTGTTACGACTTCACCCCAGTCGCAGATCACAAAGTGGTAAGCGCCCTCCCGAAGGTTAAGCTACCTACTTCTTTTGCAGCCTCCCATGGTGTAGAGCGGGCGGTGTGTACAAGGCCGAGACGTATTCACCGTGGCATTCTGATCCACACGATTACTAGCGATTCCGACTTCATGGAGTCAGGTTGCAGACTCAATCGGACTACGACGCACTTTATGAGTCGCTTGCTCTCGCGAGGTCGCTTCTCTTTGTATGCGCCATTGTAGCACGTGTGTAGCCCTGGTCGTAAGGGCCATGATGATGACGTCACCTTCCCTCCAGTTTATCACTGGCAGTCTCCTTTGAGTTCCCGGCGGACCGCTGGCAACAAAGGATAAAGGGTTGCGCTCGTTGCGGGACTTAACAACATTTCACAGCGAGCTGACGACAGCCATGCAGCACCTGTCTCACGGTTCCCGAAGAGCTGTTCTCATCTCTGAAAACTTCCGTGGATGTCAAGACCAGGTAAAGGTTCTTCGCGTTGCATCAGGTAAACCACATGCTCCACCGCTTGTGCGGGCCCAAATCAATTCATTTGAGTTTTAACCTTGCGGCCGTACTCCCAGGCGGTCGACTTAACGCGTTAGCTCAGGCCACGCCTCAAGGGCACCAAGTCGGCATCACGTTTACGGCGTGGACTACCAGGGTATCTAATCCTGTTTGCTCCCACGCTTTTCGCACCTGTCAGTCTTCGTCAGGGGCCGCCTTCGCCACCGGTATTCCTCCAGATCTCTGCGCATTTCACCGCTACACCTGAATTCTACCCCCCCCCCCTCTACGAGACTCAAAGCTTGCCAATTATCAGATGCAGTTCCCAGGTTGGGCCAGAGGATTTCACATCTGACTTAACAAACCGCCTGCTGCGCTTTACGCCAGTAATTCCGATTAACGCTTGCACCCTCCGTATTACCGCGGCTGCTGGCTGGAAGGTTAGCCGGTACTTCTTCTGCGGGTAACGTCAATGAGCAAAGGTATTAACTGCTCCCTTCCCCGCTGAAAGTACTTTACAACCCGAAGGCCTTCTTCGCCACGCGGCATGGCTGCATCAGGCTTGCGCGCCCATTGTGCAATATTCCCCACTGCTGCCTCCCGTAGG
+
#-*(%+)+/:600692+8*))24.5080;8964-,(*,(/-./9(32%-,/54+/+3+.&/0%$'&%&$++46:999889:673,8++7636.-2,-01616.--241,/46**%',543668.-,+.,/'&(+-:4,.,))/2-/,7+8+4325921175.9:8+-1/(-(&)1,*6664('%&%'),064(-)*+&'+1595.7/(%(/,.3),)()2:28484357:91100-))(*00360'**+,,.2406+)00811442,---&(,8/,0#%'&)+-/-1*5,10/.-/027.00751374424.0/7.23524*'+)((0//28276.6:.-5544313:235-.,-./0/-',**,,2:7-064458/+-377;530+*&''*+88.--6.4/83*'2*+,8<713589:9;1(///2.)**(*//3929-+,+2<76878:9;84067:-0/97431--))5-2,3895361/.:65+2)+%'(.-/190/'&(',),/46889865/.16.0..,0123;899884142887394-1*)&)'%&-72...3355,/1::6./60:898<;;8:962,.3:3/5139)*+1:58<:9;90:00/8+&'%+)3857//027:::767;/0-7+..34:89/-'),-.,10:779<91100;<2,5./3.,,./+('-)**3:4-36:(88689515/(.-.,.,,'./4&)&&&(+,0923)0)2*'&(0-3.353/4411-..59;033/+**,426987<463,-.9888;597333<502516+*-,..9930.0-10,'&+,0235:4128)+9;22:0288;989<589.))+/<61/2,--//./,4-32209<<5014-1:685380'%1+5.58836/53898///0'%''(,/08904''(-*+270'2./0;/3**$&'01<32,+.250--,1,&*%++'38,-0124500/.3061604-8/258-*)()--207501774-.0336;6711/8/8/++--,.147)-80*((+;55;784<88/-*7()#&'%&)*/,+*/,*)*$+//59;::::2.((*42121-3--.87391*+**,020+3'*),7)73644-)--/094./+./71,,-./7-**',5396<66<9('))**12420*0**).//02.6:545+/--(.61*.*%-$)*2-*.(849.$'('))*/6)8:))9620
@7f4bdf1b-5e18-4ceb-8d1e-e22a5e5c5df2 ch=27 read=60301 start_time=2019-12-13T12:04:11Z barcode=BC01 runid=2c9cf7bc05858273f10e7d7ec552fc0bd742dc3e
CTCCTACGGAGGAGGCAGCAGTAGGGAATTTTTTCGGCAATGGGGAAACCCTGACCGACAACGCCGCGTGAAGAAAGAAAAGGTTTTCCGGATTGTAAACTTCTGTTATAAAGGAAAAGAACGGCAGCTACAGGAAATGGTAGCCAGTGACAATACTTTGATAGAAAGCCACGGCTAACTACGTGCCAGCAGCCGCGGTGGCACGTAGGTGGCAAGCGTCCGGAATTATTGGGCGTAAAGAGGCGGAAGGCGGCAGCGGGTCTGTGGTGAAAGCCTGAAGCTTAACTTCAAGTAAGCCATAGAAACCGAGCAGAGTGCAGGAGGATATTGGAATTCCGTAATGTAGCGGTGAAATGCGTAGATATATGGAGGAACACCAGTGGCGAGGCGACGATCTGGCCTGCAGCGGACGCTCAGTCCAGCGTGGGGAGCAAATAGGATTAAGATACCCTGGTAATAGTCCACGCCGTAAACGGTGATACTAAGTGTTGGATGTCAAGTTCCAGTGCTGCAGTTAACATAATAAGTACTCCGCCTGAGTATTACCATAAGAATGAAACTCAAAGATTGACGGGGGCCCGCACAAGCGGTGGGCGTAATGGTTTTAATTCGAAGCAACGCGAGAACCTTACCGGAATCTTGACATACTCATAAAGGCTCAGAGATGGAGAGATAGCTATATGAGGATACAGGTGGTGCATGGTTGTCGTCAGCTCGTGTCGTGAGATGTTAGGTTAAGTCCCGCAACAGGCGCAACCCTTATCGTTAGTTACCATCATTAAAGTTGGGGACTCTGGCAGGACTGCCAGTGACAAGCTGGAGGAAGGCGAGGGATGACGTCAAATCATCATGCCTTATGACCTGGAAGGCTACGTACGTAAAGATTGCAGAGGGAAGCAGAAGCCGCGAGGTGAAACAAAACCCATAAAAAAACCATTCTCGAGTTCAGTTGTAGTCTGCAGCTCGACTACATGAAGTTGGAATCGCTAGTAATCGCGAATCCAGCATGTCACTTGTGATGAATACGTTTCTCGGGCCTTGTACACACCGCCGTCACACCACGAGAGTTGATAACACGAAGCCGGTGGCTAACCGCAAGGAAGGACTGTCTAAGGTGGGATTGATGATTGAGGTGAAGTCGTAACAAGTAACCGGAAGATAGAGGCGACGAGCCGTAGGTTAACACAAAGGAACACCGACAACTTTCTTCAGCACCAGCAATACGGCACCAC
+
)+00//2*.&(,'+-,,00++.-)0-+3,5:;<.55630<0///+&,,14/..141,,*/6436/%)()((+&+-'%.,)*'*+;:*:,2--03,14:222821).-*-:9*+*)..*(.:8/2+(***&((-+-,*(,)*)*4+(,//'(%&'('')%%&+)',-,).--//5--.416564/*23.*1//20*++&+)0,*-/36241.512611,,.+/,-*2+*5-7870///0-*&..)*')',0+-3,)+**/0*.-+-/30&)-.+-1/2,0*)+(1**+-)'&(*-3)48211-/5+/*%$$%#&'*+550.)')%&%&(&%&1&6+93+-+',&'&+,/95+10'('+*,/.2556254,(+''**45966806+)'%%,,-/1111.3699412/(-,+*,1212,/13%('()/2-1+(,0:9:30'/%7+-))+247;**')+(&))-00)),/24.20377'(&%$()./3512/4040:94761--/26'(*6/2/32(+,,0()$'.0+.*)+%*,-30195/,,+'&.)-2../30397049.,/-.1')'*0549)49:-28*+315.()+1;:9.20)/-/./42;<.397:7-0+*,3564-,)'$''',++0*,+(%)',.+/864'2120326.)''&'''*-/090.,''/),10142)**)/)-977//0-.515403.-*4,,-/..,./02766651844466(10&)/,7080,/4+,52(7-,54.5//1:,/.-0136421/:008787*7.50,+9/79;33766.)10%**/+.*..4575651*)**9:-.*'&,*)-'09/8867988768300144+,+11,....25:57/,''&%%%(&(')%,+5.,'.()+6.(*/-*0-.)(,((47-+*)*)--)7+*+552-33,+3149;:28768;640&((6;8.2.9.//5640.0/)1471.%'(*--0..+-6/32:3410.//,6--..012:-((&'(+855/),+*+**+++,.*.851:*-153741-.*()')&'+1/-8222622122-0/**'*1.'(,-))%*'(2./719+.*-*077:4/7+/,4*-)((-.23025'+,*46,/6.0..*2-+%/,+,+,++-.1/.-1/+.29/)0/07/011/+)-8779(&-/&(,*/0*627//-03,),*.,-01-*/4--/82/236(**(/1.0*1+*&&&$%#'%##
@73b4e173-5aa1-4215-9fc0-cc9b565383e1 ch=421 read=178489 start_time=2019-12-13T12:04:10Z barcode=BC01 runid=2c9cf7bc05858273f10e7d7ec552fc0bd742dc3e
CCGGTTACCTTGTTACGGCTTCCACCCCAGTCATGAATCACCAAAGTGGTAAGCGCCCTCCCGAAGAGTTAAAGCTACTACTTCTTTTGCAGCCCACTCCCATGGTAGCGGCGGGCGGTGTGTATGGGCCAGGAACGTATTCACCGTGGCATTCTGATCCACGATTACTGGCGATTCCGACTTCGCTGGAGTCGAGTTGCAGACTCAATCCGGACTACGACGCGCACTTTATGAGTCCGCTTGCTCTCGCGAGTCGCTTCTCTTTGTAGCGTAATACGCCATTGTAGCACGTGTGTAAGCCCTGGTCGTAAGGGCCATGATGACCGGCAATCATCCCCACACCTTCCTCCAGTTCACTGGCAGTCTCCTTTGAGTTCCCGGCCGGACCTTTGGCAACAAGGATAAGGGTTGCGCTCGTTGCGGGACTTAGCCAACATTTCACGCAACACGGAGCTGACGACAGCCATTCACAACACCTGTCTCACCCAGTTCCCGAAGGCACCAATCCACCTCTGGAAGGATTCTGCCAGCGGATGTCAAGACCAGGTAAAGGTTCTTCGCGTTGCATCAGATTAAAACCACATGCTCCACCGCTTGTGCGGGGCCCGTCAATTCATTTGAGTTTTAACCTTGCCCACGGCCCAGCCGTACTCCCCAGGCGGTCGACTTAACGCGTTAGCTCCGGAAACCACGCCACCTCAAAGGGCACAACCTCCAGAAGTCGACATCGTTTACGGCGTGGACTACCAGGGTATCATCCTGTTTACTCCACGCTTTCGCGCCGTGGAAGTGTCTTTGTCCAGGGGCCGCCATACACCGGTATTCCTCAGATCTCTGCATTTCACCGCTACACACTGGAATTCTACCCCCCTCTACAGGACTCAAACGCCAGTATCCAGATACAGTTTCCAGGTTGGGCCAGGGGATTTCATCTGACTTAACAAACCGCCTGCATTGCATACCGCCCACGATAATTCCGATTAACGCTTGCACCCTCCGTAGTATTACCGCGGCTGCTGGCACAGGTAGCCGGTGCTTCTTCTGCGAGGTAACGTCAATGAGCAAAGGTATTAGCTTTACTCCTTCCTCCCCGCTGAAGTACTTTACAACCAGGCGCTGGCCTGCATACACGCGGCATGGCTGCATCGAACGCCCGGTAATTCCCCGCAACTTGCCTCACGTAGGG
+
61-(50'+-3.(4,*+2+..-/'&*)*'*,331+)(*(0*1*&&*'&)+*33+,-.875.*(()0(%+-615*(,,,,%&,0642::5/23%/90(+--8/+.-/-%(&(&,.22-0+((('+)+'+//5-186965799<424802**'+3:85.-./4,,++10128*76337:560)+(*+%%(,,'(**1-,3-+-%&+(++3-,/206/60)+012-1),(*.5*&'()+-06++--()+**+'&&&)),)-.6/1/1;,%$%%''*,/,%,.49088)*-.--34101-,/0/3:2-.384,30/,488:32++,))*'**.%&*,0+61-)&*+.42:5851---09)+14270*/00442174..28958,)+/,383.)(-+---3/&/+)11537*-*.7/21766/0111*220212/+/,,)412;8.%(%(-(2/2,)&'*+21442.,.9.021+%&(*-022.133.0'+%((1/1,*'),5062+1.,218735531/.-),,2+/4/3,-))*0+4/84772.245;/../08'/,6;78:73321745353)(,/,-520,6.12346742/12,)'&(*+3-41'1.%$+,499;9287842-8;;*0111+0(()(#&'&++'&(-,+--204984.380-8/24/.')()))*-.6/002416,3/'17.0..,%)**/*0*)610/1./07*3)(%')&)34-6346,/32+*')(+-06431-/,%,(%+()(++,35317*%,)3)#'%'21)2&'%&#%%%&&&&($'$&,(&&()&-/1'+*&'''&&''/+&-*,/-07-4--///85/*-,-88+*+4+0.-/,-$'(./2.211/-2.320,.0+*,((+(+/101()')*&/.-/1()+23'1-.3<)0.,06/5-/,/+'(%()(18*-'')**(*,.412456/6167766&6'#(%&&),)-3-&)*001259.*)*,1.721.2-**+/25-19../)/-/904:2.).*/22-3*)%*'54/,./3&64(*/10462./.-&**+-4312-0(+,%.016++2*+,-*&+,4,$()4+++-*(*76,)3((.*%0'+03,+,.010$(((*,1,/.)'%&'(,.'-*,+3,'((--/-/)01'&&*'))%$#%$)++720(#&&'&&&&,)*.&()*%)%%
@95ad31fe-e592-4ece-9a7f-5e4337409415 ch=219 read=101654 start_time=2019-12-13T12:03:52Z barcode=BC01 runid=2c9cf7bc05858273f10e7d7ec552fc0bd742dc3e
CTCCACAGGAGGCAGCAGTGGGGAATATTGCTGTGGGCGCAAGCCTGATGCAGCCATGCCGCGTGTATGAAGAAGGCCTTCCGGGTTGTAAAAGTACTTTCAGCGGGAGGAAGGTAAAGTTACGCACATCATTGACGTTACCCGCAGAAGAAACACCATTTAACTCCGTGCCAGCAGCCGCGGTAATACGGAGGTGCAAGCGTTAATCGGAATTACTGGGCGTAAAAGCGCGCGAGCGGTTTGTTAAGTCAGATGTGAAATCCCCGGGCTCAACCTGGAACTGCATCTGATACTGGCAAGCGAGTCTCGTAGAGGGGTAGAATTCCAGGTGTAGCGGTGAAATGCGTAGAGATCTGGAGGAATACCTGCAGGGCTGGCGAGGCGGCCCCCTGGACGAAGACTGACGCTCAGGTGCGGCGTGGGAGCAAACAGGATGCGAATACCTGGTAGTCCACACTTCGTAACGATAATCGACGGAGGTTGTGCCCTTGAGGCGTGGCTTCCGGAGCTCTTGCCCGTTAAGTCGACCGCCTGGAAATACGGCCTGAAGGTTAAAACTCAAATGAATTGGTGAGGCCGCAGCGGTGGGAGCATGTCGTTTAAATTCCGAGTACAGCGCAGAAAGAACCTTACCTGAATCTTGACATCCCACGGGAAGTTTTCAGAGATGAGAATGTGCCTTCGGGAACCGTGAGACGGAGTGCTGCATGGCGCTGTCGTCAACTCGTGTTGTGAAATGTTGGGTTAAGATCCGCAACGAAGCGCAACCCACTTATCGCTGTTGCCAGCGGTCGGCGGGAATCAAAGGAGACTGCCAGTGATAAACTGGAGGAAGGTGGGGATGACGTCAAGTCATCATGGCCCGCCGACCAGGAGCTACACGTGCTACAATGGCGCATACCGAAAGCGACACGAGAGCAAGCGGACCTCATAAGTGCGTCGTAGTCCGGATTGGAGTCTGCTCGACTCCATGAAGTCGGAATCGCTAGTAATCGTGGATCAGAATGCCACGGTGAATACGTTCCCGGGCCTTGTACCCCACACCGCCCGTCACACCATGGAATTAGGTTGCAAAAGTAGGTAGCTTAACAGCGGGAGGGCGCTTACCACTGTGATTCGCGGCTAGGGTGAA
+
*//0-.(01+0./1560266:4*(-(,6-**&&)+21/,-/3,01..).1./&.45758;8878553,+2-)-2.23:761*'/-03+-392),//55<:-+,+396,-4--./,--%(%&$'%%&*%')%))*-/42:/.7**+++2*&))%-,1-&(+*)-+./60442/./1014806.1//2-./39101-(+,12550:-8-0,,.)+4,/0;653...33+*002--'&,0,8/9,+2412-05)*./,-(.5,.0$&'++467:753+%(+))+&&'(*40/1103999862(+*+0221443/,(+*/((&')*/.0+,260*&%)(050.060./102.+)'(*,66-,4+.4/(,(%&'$)&%$,0:4+*(,,211761.,2989,/-++122257627,.876./+-*5*21)),/:05/55+,(*)(+-.27,.4443388*+'*(+&$$%%%*,/,&(+-*)(-,/-2/-,939*-+,%0/)-,.+)((.).+('&/*,3/.4.)*1.2053205847,**&&'&&(*'+.($&(,,238792++*+)(30,+)-*/+(('+(0.%&&((*++,3'())(*(*&)-88.66381('&%%%*(%,)('$*++'+-2103.063.((,(-**(.0/1)('.(2+*/+-9;55)()*+0/+'+/-//-/7057,9:6:8568/.016&*%')065'45539.(())14334/&112566390/--5,)*89695+2+,'%(-.,.621-,++/4460790')0-123.-1/2:67;76719-2'0-%000*))-1'.+,,-18949*/,,,188*4587-*/+2.4068:10577-,,-,/.1348845)-5:,'))&'*-+30+--*))'')+0540-12/29725+'&&&&+,))+.55%3..*%(,-;-649329466788*+./013&..253(2,,:,8,()(''$%'*8/.,+'&'&.+++4.20504)+)*(*.5011836112312955;/,.296)*5./73638.).367414*.+/+.+%++/806;1/5762/0+()*,'$)%%08,1&++5-&%&(//+-(+,-0.,%'*(**&*52.(*&(&(+&)*)**,-8/&'.3//)+40*%*(
@40971f10-5b89-46e3-94fc-7325cc1b138e ch=343 read=76901 start_time=2019-12-13T12:03:51Z barcode=BC01 runid=2c9cf7bc05858273f10e7d7ec552fc0bd742dc3e
CCGGTGCCTTGTTGCGACTTCACCCCAGTCATGAATCACCAAGTGGTAAGCGCCCTCCCGAAAGGTTAAGCTACCTCGCTTCTTTTTGCAACCTCCCATGGTGTGACGGGCGGCGTGTACAAGGCCCGGGAACCTTGTGTCCGCAATGGCAGCATTCTGATCCACGATTGCGATTCCGACTTCATAGGTCAGTTGCAGACTCAATCCGGACTACGACGCACTTCGCAGAGTCCGCTTGCTCTCATAGAGTCGCTTCTCTTTGTATGCGCCATTTGTAGCACGTGTGTAGCCCTGGTCGTAAGGGCCATGATGACTTGACGTCATCCCTTCCCTCCAGTTTATCACTGGCAGTCTCCTTTGAGTTCCAGCCGGACCGCTGGCAGCAAAGGATAAGGGTTGCGCTCGTTGCGGGACCAACAACATTTTCACGGCACAGGCGCTGACGGCAACCATTGCAGCACCTGTCTCCCACGGTTTGAAGGCGCAATCCATCTCTGGAAGTTCTGTGGATGTCAAGACCAGGTGGAGTTCTTCGCGTTGCATCAGATTGAAGCCACGGCCACTCCACCGCTTGTGCGGGCCCCAAATCGATTCATTTGAGTTTTAACCTTGCGGCCGTACTCCCCAGACGGTCGATAACTTAGCGTTAGCTCCGGAAGCCACGCCTCAAGGGCACAACCTCCAAGTCGACATCGTTTACAGCGTGGACTACCAGGGGTATCTAATCCTGTTTGCTCCCCACGCTTTTCGCGCCTGAGCGTCAGTCTTCGTCAGGGGCCGCCTTCGCCACCGGTATTCCTCCAGATCTCTACGCATTTTCACCGCTTCACCTGGAATTCTACCCCTCTACAGGACTCAAACACCCGGTATCAGTTTAGTTCCCAGGTTAGGCCCGGGGATTTCATCTGACTTAACAAACCGCGTGCGCTTTTACGCCCAGTAATTCCGATTGGCACCCTCCGTATTACCGCGGCTGCTGGCTGGCTGGGGTTAGCCGGTGCTTCTTCTGCGGGTAACGTCAATGAGCAAAGATAGTAAGCACCTCCTTCCTCCTCGCTGAAGTGCTTTTACAACCCGGGGCCTTCTTCATACACGCGGCATGGCTGCATCGGGCTTGCGCCCATTGTTACTATTATTCCCTTACTTGCGCCTCCCGTAGGGG
+
(')).$&011+./',.*-,1*'2/4*((/00654875,3',()**5333-..092*40)()+'((&((&&'(*/+'''*11248;:1+0.()((-1,&.++)*,.01/88/-0,-032.*..*,/2,'5-+('$$%%(%)()%+*/+1,($'(+380./1,0)')000)'&&#(/*+-'2536*+))*()%)7,)+(),078/0-./1636334222.1/002&$%&%$))---,1+)+,,//&&$&$'**))***,,-77*+-/188:;82;&&()*-(,.0/1,'()-8511866,0+.,5599--)**))++,**,,013'.*(&/23,+0/,,261,00463441-023261,04/.161)*'*,8+8105,/1.82,,..9+3354.-(.,0*())*/2003-)*2/+'%*)/(*,(.1/)+(*%/335,//,&&(3+14+)(')&&)'%.-11-212-10/..+(.1640*'(+(*)*-2914:5220'),+-*).387514:77-4204+-35'(***&%'6:859847/7.--122&)',(&**$3,&&&&&&$(,/,&))'&&%(((&()',--)')+)'&&,'+%)5././796,2136.6.*)+3.0-,,-1;;0&+'''.,.-0'(''&&%&)',.+*-+/)/+//-36.235;68-2*62-,3593:13*1**--1'2.347.<,()(,*++/5,+-)+-'388,44/8+-844434.;+'+15:8*)+**./,(.((&.,,,+04./10021,272/3&*/5.+.*,1/7455/(1.*,)(1//50.(()031//0135631;:/.157',-1*)*,+//,'..51,4/***-.,0*192988.541,84-*,/-.2,/*/))-6;.1*'(,--'(1/8-)*+/$24200,.31/,*,1011/-)-)-,3/.&%'%&$#&)+72+-0.31821.(0'%$'$-.'*.0+///425:6.3.-.54-0(&$***(,+)(..*),3+72.1795594/24172-,20/04.1-.,5178-*&(&'**,))(*-*/1)/0314:67124+).$*$%%&'&&()*26+(&)**''5-5;500,.)+(+*.)$&*-+--1'0/*:7559-322;7+.6&),((*+(1-.0,+('&&&%$%&')(+-7,+/',+51
@510caaae-e791-4782-be78-66862f457f26 ch=478 read=79587 start_time=2019-12-13T12:03:50Z barcode=BC01 runid=2c9cf7bc05858273f10e7d7ec552fc0bd742dc3e
TTGTTATTACTTCGTTCAGTTACGTATTGCTGGTGCTGAAAGTTGTCGGTGTCTTTGTGTTAACCTGCCTTGCTCTATCTTCGGTTTACCTTGTTACGACTTCACCCCAACCGCTGACCCTACCTTCGGCCGCTGCCTCCTTGCAGTTAGCTCACGGACTTCGGGTATTGCCAACTCTCATGGTGTGACGGGCGGTGTGTACCAAGACAGGAACGTATTCACCGCGACATTCTGATTCGCGATTACTAGTAGCTCAGCTTCATGTGGCAGTTCAGCCCTACAAATCCGAACTTCAAGAGACTGGGTTTTAAAGAAGTTTGAAACCACCTCCACGTGTGCATCTCTCTGTACAGCCATTGTTGTAGCACGTGTGGCCCTACACGCCAGGGGGCATGATGATTTGACGTCTTCCACCTTCCTCCTGGATTGACCCAGTCTCGCTAGAGTCCTCAACAATGGTGAACTGGCGGCGAGGTTGCGCTCGTTGCGGGATAACCCAGCTTTATCCTCGGCAGGCACGAGGCGGCAAGCCGGCGCACCTGTCACCTTGTCCCCGAAGAGTTTCCTCGATTAAGAGTAATGCAAAGGGATGTCAGAGTGTGGAGTAAGGTTCTTCGCGTTGCTTCGAATTAAACCACATCGCTACTTGTGCGGGTCCCAAATCAATTCCTTTGAGTTTTAATCTTGCGACCGTACTCCCCAGGCGGAATACTTAATGCGTTAGCGGCGGCACGGAAGTGTTGAAACCCCACACCTAGTATTCATCGTTTGGCGTGATTTCACCAGGGTATCTAATCCTGTTTGCTCCCCACGCTTTCGAGCCTCAGCGTCAGTTACAGTCAGAGAGTCCTTCGCCACTGGTGTTCTTCCTAATCTCTACGCATTCACCGCTACTAAATTTCCCACTCTCCTCTCACCACTCTAGATAACCAGTTTAGATGCCTTTTAAGTTGAGCGGGTATTTCACATCCCGCCAATCATCCGCCTACGCTCCTTTACGCCCAGTAAAATCCGGATAACGCTCGCCACCTACGTATTACCGCGGCTGCTGGCACGTAGTTAGCCGTGGCTTCACTCCTTGGGTACTTGTCATTATCTTCCCCAAAGACAAGGGCTTTACGATCCGAAAACCTTCATCACTCACGCGGCGTTGCTGCATCAGGGTTTTATTGTTAATATTCCCCACTGCTGCCTCCGTAGAG
+
)'.$+)*+%(-()*+23%82;23274/6,()+0/568510+*-/.-5*1.1438943:,9+0'36.')%$$$'&(7677767064:+.0/9-*05(/168:<:-6/)&1.4:4851,/61,*07584-%1*+5654765,2-),$0(2,/121345746777//--+.,,635'+)(&'$)(/30214849965//.-'0016430-7(.19111656<868;4555879<956.8/.,.00/8//..*.-$*)4('*,0/345/(*&%(*610/51+()*-6+*.+*,-12-,1+')-++1(-*1;91,,*%)'&/0+&',.&,(+0-3()++(&.+,-541.-(./-),++29,+)$+1)*+---6352/(++1--./*/')'.)033,,./-02219<:2-,+*'&%)*(158<86765503&9&%')*,'+1127.*/,''*,,7230/2175)1)'&$$('%+030)%1.8;13334777<443630).--/,*+-.2://01/,*%*&')%('(*,,459534+34&')*-./4156614)+-+,3),('',((+,9464674305//&()+/8--,+3)'/001-,,,&&'**&'(%%&(((+.30.-,,.-5/).451/.4.7.<;::1-%()*474/6/./33/:827/-).//1185:83611+*.,64*1/3415.,/567/5.001761--501132/+//1/***++02+++,6,&+++/,(*--.022(*0(-58/)-,/111)/-/<:9:9067))%$%$%%*-&%&)1,0-*0-04,.0.38675<.',.:35+-0112;9/**0156500113:898;5621870.--)*-.5+38998,)(+1.13;34,4.*/90/110.4260781,16,-.()++&0%5238+)++*(*'((((',3&002355888:8;5/94/))-.*-&'+,'/-*/,*)*3'+2333;71.//0.3,'(&.3-..27:46:/.--.355.8701,32+*..479-14346396:978:;9;81171466764;3487-3---:91,-)%(+017672121/050/36,&&(*))((/(+&%##%)-*.3.0295;6:+26/.1-4+,*,,.62,/1151(&(050347<89::*342-11215203+)(&&*+1:&060.2/(),/.((/'()757673)+++0//04-66+-2+)(
@56c5765f-5b39-4510-bd87-b656e69ef843 ch=252 read=180060 start_time=2019-12-13T12:03:50Z barcode=BC01 runid=2c9cf7bc05858273f10e7d7ec552fc0bd742dc3e
TCGGTAGCACTTCGTTCAGTTACGTATTGCTGCTGCAGTTAACGCAATAAATTACTCCCGCCTGAGTACGTTCCGCAGAATGAAACTCGAGATTGACGGGGGGTACACACAAGCGGTGGAGCATGTGGTTGAATTCGAAGCAACGCGAAGAACCTTACCAGGTCTTGACATACTCATAAAGGCTCCAGAGATGGAGAGATAGCTATATGAGATACAGGTGGTGCATGGTTGTCGTCGCTCGTCGTGAGATGTTGGGTTAAGTCCGCAACAGGCGCAACCCACTTATCGTTAGTTACCATCATTAAGTTGGGGACTCTACTTGAGACTGCCAGTGACAAGCTGGAGGAAAGGCGGGGATGACGTCAATGTCATGCCCCTTATGACCTGGGCTACATTACTTTACAATGGGGTGGTGCAGAGGGAAGCGAAGCCGCGGGTGAAGCAAGAACCATGAAACCATTCTCAGTTCGGATTGTAGTCTGCAACTCGACTACATGAAGTTGGAGATCGCTGGTGTCGCGAATCAGCATGTCGCGGTGAATACGTTCTCGGGCCTTGTACACCGCCCGTCACACCCACGAGTTGATAACACCCGAAGCCGGTGGCTAACCGCAGGAAGGAGCTGTCTAAGGTGGGATTGATGGTTAGGGGTGAAGTCGTAACAAAGTGAAAACGG
+
%$,)+%(*)+*/*+.15),-4/0)-((2-23332126516/+/&&0-+)+,*++,,69)*3-(&#%((//928'&''',-52.*+&'$%(%)'1+47225:3,-,,.--/281103269/100310/325/22351)()&)-+.-0,.6-/80--*)1-+++--.1.-,++*+21'&%%'&()):***++.:91+*)),62+**()'&'*+,/22227406/458;:869345545*,,.249680/+.06-9+75565.-.2+*,,59--67245+33/%&-*./22.6&&)1.29881(,+3,.3.+192,,/.*)&*'*+6656-4/.+3.)*-.*.150-++(,(*-0'6:65897975+,&)$)')*+//--,;11-018-1601*'*%')((11+,-9.-0&*&2+7277',',2+(-)/+-.-4:57*(,-)/*()8/*-)/*%%%,2,1999;656/+5,+12..2,,,442-),,(,-73(01/1151.1-+826-&,23354724146*,.,.,.+-.778995:9;::592*,*/7234,.)*(*)&&'))0/,/8712513037,+2.-,-++,.33)%)(&))4,.68:86/5))/00*.-.&)**'$'(6044125,5*.61,2.../)&2.%487+//16000,.16427'+))))*'*,,
@23114df6-be28-4518-a81a-654ef8605018 ch=458 read=56579 start_time=2019-12-13T12:03:42Z barcode=BC01 runid=2c9cf7bc05858273f10e7d7ec552fc0bd742dc3e
CTCCTGCGGGAGGCAGCAGTGGGAATATTGCACAATGGGCGCAAGCCTGATTAAACCATGCCGCGTGTATGAAAGAAGACCTTCGGATTTGGCAAAAGTACTTTCAGCGGGGAGGAAGGGTAAAGTTAATACCTTTGCTCATTGACGTTACCTGCCGCAGAAGAAGCACCGGCTAACTCCGTGCCAGCAACCCGCTGATATTACAGAGGGTACAAGCGTTAATCAGGAATTACACTGGGCGTAAAGAAACGCAGGCAGTTGTTAAGTCAGATGTGAAATCCCAGGCTCAACCTAGAACTGCATCTGTGCTAACGAAGGTCTCGTAGAGGGTAGAATTCCAGGGTGCGGTGAAATGCGTAGAGATCTGGAGGAATACCGGTGGCGAAGGCGGCCCCCCCTGGACGAAGACTGACGCTCGGGTGCGAAAGCGTGGGGAGCAAACAGTTAGATACCCTGGTAGTCACGTAAACGATGTCGACGGAGGTTGTGCCCTTGAGGCGTGGCTTCCGGAGCCTAACGCGTTAAGTCGACCGCCTGGGGAAGTACGGCACGGTTAAAACTCAAGTAATGAATTGACGGGGGCCCACGCAAGCGGTGATTAGACGTATGTGGTTTAATTCGATGCGAAGAACCTGGTCTTGACATCCACGGAAGTTTTTTTCAGAGATGAGAAATGTGCCTTCGGGAACCGTAAGGACAGGTGCTGCATGGCTGTCATCAGCTCGTGTTGTGAAATGTTGGGTTAAGTCCGCAACAGGCGCAGCCCTTATCCTTTGTTGCCAGCGGTGACCGGGAACTCAAAGGAGACTGCCAGTGATAAACTGGAGGAAGGTGGGGATGACGTCAAGTCATCATGGCCCCACTTGACCAGGGCTACCACGTGCTACAATGGCATACACAAGAGAAGCGACCTCGCGAGCAAGCGGACCTCATAAAAAAGTGCGTCGTAGTCGGAGTCTGCAACTCGACTCCATGAAGTCGGAATCGCTAGTAATCGTGGATCGAAATGCCGGTGAATACGTTCGGGCCTTGTACACACGCCCGTCACACCGTGAGTGGGTTGCAAAGAGTAGGTAGCTTAACCTTCGGGAGGCGCTTACCGCTTTGTGATTCGTGACTGGGGTGAAGTCGTAACAAGGTAACCGG
+
242-+&.'3/*+*.)12009244,3-/:20++-,1.'-+(',/1(..)*')$&)&',+.*2-++,.,*-*+02)'-+*&+*+2,'.$0*)+)&*0/0-./,.3:-*/.)49+(-+--.1+..74,-948434/08.-.55619001-6*$)(&%')%'%&4+(-.*,155/,+&(0++-7),/494/64%57*$%('&&%%$&)&,+)($)&37;484556430''(+-..*+%''/665157:.('(&)%(((43&.-1'+,+&$,1(*+-()'*3.*53/%-.,--/,5/2232868887720++%&'')*(+&('()+/134+&-*(+*--5/62+)+2)('')330)1)*+6340.-,.041/30/(.**/08./4.,)')&&,,2,9.15710*0484,-*%*-***+',,/(98856,*)((-..2/4'')/1;7.%.%2*),0549++1740/,,$)*-0662312469.-//.+0+/-++-/,'&(()*+(+,0/)&%/'32,+,-++'(&()0+(+*,12386453++.,(&)')*0242&/**)52;;4364*(%*(.+**'/*011,-75+(4+$('+)/)+()*),-1'*,21468.+'/3;96:920-..(+'*+(1*+,*)')&&'),7719/(,,2,93325;<8/:+**+,7,*'+)-+.2%56587-86,1,3..))),/6/0168:;::882998899595&111157116--,2981138%666982)+82,.032'+31*21'471*1,12&&6-*9--791-,'%'&%*,'*(*./-,37)-,'(%&)&.2+,-*/13:/)*3,*/(+(+)(,7:8794677876,,.2/64%,',232(#%&&*,09.6-/,+'+('*+,454/43-),(('-)+''*+)*(***-00501715/(.-68375:36*-045606,3),7.0,-..403/8'*(+-.699-1..066640.'(())()*)/-545./-'/-.30/.54.64.$,3..13/).-6575+2..24'&(+'%%&%&('((+*,42032.0-1841)%&'.643:244;-''&(()***&&&'.,/0768)84+-3.*)'%%)'%)),/,/46561-0*/+++/2/+*--*+0-)((*06'.,0-5/6/
@ebaf6d3b-39b1-4f7b-9ef9-76f6d325ff5e ch=3 read=48480 start_time=2019-12-13T12:03:09Z barcode=BC01 runid=2c9cf7bc05858273f10e7d7ec552fc0bd742dc3e
CCGGTTACCTTGTTACGGCTTCACCCCAATCATCAATCCCGCAACCAGACGTCCTTCGCGCGGATTTAGGCCCGCGGCTTCGGGTGTTATCAGCTCTCGTGGTGCGACGGGCGGTGTGTACAAGGCCCGGAGACGTATTCACCGCGACGTGCTGATTCGCGATTACTAGCGATTCCCAGCTTCAATGTAGTCGAGTTGCAGACTTCGAATTCAAGGAATGGTTTTATAGGTTTTGCAGCTACCTCGCGGCTTCGCTTCCCTCTGCACCATCCATTGTAGCACGTGGCAGGTCATAAAGGAATGATGATTTGACGTCATCCCGCCTTCCTCAGCTTGTCACTGGCAGTCTCGCTGATCCCCCCCAACTTAATGATGGTAACTAACGATAGGGTTGCGCTCGTTGCGGGACAACAACATCTCACGACACGAGCTGACGACAGCCATGCACCACCTGTATCTCATATATAGCTATCTCTCATCTCTGGAGCCTTTATAGGATATGTCAAGACCTGGTAAAGGTTCTTCGCGTTACTTCAGATTAAACCACATGCTCCACACCGCTTGTGCAGGCCCCCGTCAATTCCTTTGGTTTCATTCTTGCGAACGTACTACTCAGGCGGAGTACTTATTGCGTTAACTGCGGCGCACTGAACTTTGACATCAACACTTAGTACTCATCGTTTTACGGCGTGGTTCCACTAGAATTATCTAATCCTATTTGCTCCCCGCTTTCCGGGACTGAGCGTCAGTTGCAGGCCAGATCGTCGCCCTTCGCCACTGGTGTTCCTCCATATATCTACGCATTTCACCGCTACACGCCCAGATTCCACGATCCTCTCCTGCACTCTAGCTGCCTGGTTTCTATGGCTTACTGAAGTTAAGCTTCAGGCTTTCTACAGACCCTTGCCGCCGCCTGCTCCCTCTTTACGCTTAATTCCGGATAACGCTTGCCACCTACGTATTACCGCGGCTGCTGGCGCGTGGTCATGGTACTCGGTAAATCTTTATCGATATAAGAGTTTACAATCCGAGCTGCTTCCTTCACTTGCCGTTGCTCGATTAGGGTTTCCCCATTGCCGAAAATTCCCCTACTGCTGCCTCCCGTAGGG
+
56.62;45819..8/.+*,,7107::0133654317/35'#*&&)(+*%(*.-'(9,)((,%+$/,)),256''*,*+-3+2/-*,.10/4-*.-,/0,005156555+15/06*,-2204,0,/7.(03%)$*%&',0-,/5-2/))%*+66615:.+('&0*****'0113033,(%)+,0,''&+(+---,-0;)/&)*%$'$&%%%)&.+&(/0:809;</55&61)5:-,/---*),-*,,..65521#'*//8,,.,(++.53986240*+())%')*('&).0225/82(('((&*,-..7;6+.0(03418+/+569;:937)*+2,+*-&100410032375841-4702.8...1+.*2))**./31/.,,,0/235/',-0-,.677875;23/;++))&/*/,,/220)+/133643,,,,,44142(14283434:79:554/647976311-....46,,,*-3356356.,-475;;32)*1)1/0'/124631/2.455:,0109119;5909/)-192%(,)-,;98610/,-,+,&$(*18+,2-+--+%(.09420+-689790*,42(/-80.05<204.,*'(*+(*-0.121,55504,+.+*.-*3,)((4*7+6635)3/+-/00123/-60++115*0()#)()))+)(*+669*,.8.)/%3333,0%'+++33,&)',1,/034731,+(+-))/,186.+*/85,*4;964322-2567'5.2.237:08,-.375:7507+.4435:2561/./1:92012/137777($(+-/6<3023524572,0,+-)','(4+(&),.11532-+)+-,*+)*8+5686795774;4-)+.1:86:230-%%&+)+&().2+&/6+28*)-./.)*/+)//*('&/*1391.0-13,(,25*$''%&%)*+/3144591%)&%%$&*(#'(&'-*.+-0.64..07186651,*(*(1,2'&#%$$%#$$%%&(&**&%%%$$$%&%&$%%'%)(,49+2,'-1%&'$')'027533:5,)'$$&%%(-)+22,%**%-26,;,49:.+,0+,,+.7:7244/5*%%00-/0012*35('.,-,)
@80dbed0c-4ebc-4cf5-a1ff-9f2393992ac7 ch=216 read=95854 start_time=2019-12-13T12:03:06Z barcode=BC01 runid=2c9cf7bc05858273f10e7d7ec552fc0bd742dc3e
CCGGTTGCCTTGTTGCGACTTCACCCCAGTCATCAATCCACATGGGCAATCGCTACGCGCGGTTGACCACCGGCTTCGGGTGTTATCAGCTCTCATTGGTGTGACGGGCGGTGTGCTAGGAGAACGTGATGCCGCGACATGCTGATTCTAACGATTACTAGCGATTCCAGCTTCATGTGTCGGAGTTGCAGATACAATCCGAACTGAGAATGTGGTTTCATGGGTTTTGCTTCACCTCGCGGCTTCGCTTCCCTCTGCACCATCCATTTGTAGCGCATTATTAGCAGCCCAGGTCATAAGGGGCGCTGATGATTTGACGTCATCCCGCACTTCCTCAGCTTGTGTCACTGGCAGTCCCGCTAAGTCCCCAGCAATGATGGTAACCTAACGATAGGTTGCGCTCGTTGCGGGATAACCCAACATCTCACGACGAGCTGACGACAGCCATGCACCACCTGTATCTCATATGGCTATCTCTCCATCTCTGGGTATTGAGTATGTCAAGACCATAGTAAAGGTTCTTCGCGTTGCTTCGATTAAACCACATGCTCCACCGCTTGTGCGGGCCCCAAATCAATTCCTTTGGAGTTTCATTCTTGCGGGCAATACTACTCAGACGGAGTACTTATTGCGTTAACTGCAGCACTGAACTTTGACATCCAACACTTAGTACTCATCGTTTACAGCGTGGACTACTAGAATTATCTAATCCTATTTGCTCCCCACGCTTTCAGGACTGAGCGTCAGTTGCAGGCCGGATCGATACGCCTTCGCCACTGGTGACCTCCATGTATCTACGCATTTCACCGCTACGCATGGAATTCGATCCTCTCCGCCACTCTGGCTGCCTGGTTTCTGCTATGGCTTACTGGAGTTGGCTTCGGGCTTTCACTACAGACCCTTGCTGCCGCCTGCTCCCTCTTTGCGCCCAATAATTCCGGATAACGCTTGCCACCTACGTATTACCGCGGCTGCTGGCGCGTAGTTAGCCGTGGCTTTCTAATAAACCGTCACTCGGCTACCATTTCCTGTAGCCGCCATTCTTCGCTATAACGAAGTTTACAGTCAAAGGCGCTGCTGCTTCGCTGATTGCGACATTTAACGCACTCCGTAGGAG
+
*+&-/.$+,0.)-+%((+,+*/(-,,''#(**,,)*013*,%,&,'/-4/.&&&#%'')*3+6),%03-1,0,+7;8.0)*,.301-/',,102+2.1-0-,-//26-*'*())%$&'0(*&&%)')&(,(2.,,,01+41;;;89:1.,,-,,.6.001*,-*451-+)*(),-*))()1()%)14.0,-+'%-/8722-,241+(*$$(&)(+014'*+/:-79:,025<644:46./0623;4../6-70),20/,-4.099296,))'*-%-%+&&)('''&(/.)$.6/.+-10*,3+.011-,**(-7,,.4126,480'%(#)-/4610(*(.(('(+/*.--0003/85,)+0*+(*.61))'--41146651-10+),50125*-*(1*.1657122-.*65.%(%.1+,&/200,,,/0*/(&+--/+.-)//(.,-,*,*.604;-/522231%&&)+4425420/+17/2642.&-',&+'*&*+-7489313.34)**-),6*)/-799<:56425.13+*'+-7/<:8<786734427...)*-),-05*52/..*&(((*888:6/38--(&*-80/.07.9-+,178.9,-%41.-.,*+&-+0,*+*,/0000--,//2.-07/..-$-&)+/('*)+*)'*.)/&.()+)+-++.3-((&'(/7-,)---0/4-,-+-///&&+*,2345;671))32,%/+598,+.+)0:.+)6:.-,++,/,,.050:-.',,+1(1/32&*,*+,58*6/&(*&(&()$$(*,+1731%-*/178100.9<9++-//43/.%'%-(.3(7*-&(*2755.26,,+$)*41,6...83137189.,''&&+.22.:,..5*%)(&&&'+))(56-05/,+)'*--0+89,-000666:231,+.-43+-328,%+(+)&-*())-.,*2/3:/.+))/+*15'-)%'(&('+(&/7/021//39816--.-0/261,,/1.85:54;824371/.)(--/,(+,+,*(*(.5'*3/,))')&'(**-2'5757:5&%+*,-&.%)))/75--/%45''&((*&&/&(*('%#%$$#%%-'&'%%%$$'&$$%')',+27/303(&&
@15d3e6ef-c113-413d-bc3b-a22b6d07083f ch=14 read=68519 start_time=2019-12-13T12:02:56Z barcode=BC01 runid=2c9cf7bc05858273f10e7d7ec552fc0bd742dc3e
CCGGTTACCTGTGTTACGACTTCACCCCAGTCACGAACCCGCCGTGGTAGCGCCACTCGCGGTTAGGCTACCTACTTCAGCGAGACCCGCTCCCTTAATTGTGACGGGCGGTGTAATAGAACCAGGAACAATATTCCTGCGGCATGCTGTTCCGCGATTACCTGCTTGATTCGACCTTCACGCATTCGAGTTGCAGACTGCGATCCCGGACTACGACTGGTTTTGTCGGTTAGCTCCCCCCCCTCGCGGGTTGTAACCCTCTGTACCAACCATTGTGCCTTGGCGTGTATTACCTATAAGGGCCATGAGGACTTGACGTCATCCCACCTTCCTCCGGTTTGTCACCGGCAGTCTCGTGAAGTGCTCAGCGCTGAATCGCAGCAACTAATGACAAGGGTTGCATCGTTGCCGGGACTTAACCCAACATCTCACGACACGGGCTGACGACAGCCATCACCAGCACCTGTGTGCAGGTTCTCTTTCGAGCACGAATCCATCTCTGGGCTTCCTGCCATGTCAAGGTGGGTAAAGGTTTTCGTTGCATCGAATTAAACCACATCATCCACCGCTTGTGCGGGTCCCGCCAATTCCTTTTGAGTTTCAGCGGCCGTACTCCCCGGGCGGTCAACTTCACGCGTTAGCTTCGTTACTGAAAACTAATTCCAACAACCAGTTGACATCGTTTAGGGCGTGGACTACCAGGTATCTAATCTGTTTGCTCCCCACGCTTTCGTGCATGAGCGTCAGTACAGGTCAGGGGATTGCCTTCTATGCATCGGTGTTCCTCCGCATATCTACGCATTTCACTGCTACGCGATTCCATCCCCTCTGCTCTAGCCATGCAGTCACAAATGCAGTTCCCAGGTTGAGCGGGATTTCGCATCTGTCTTACATAACCGCCTGCGCACGCGCTTTACGCCGGTAATTCCGATTAACGCTCGCACCCGTATTACCCGCGGCTGCTGGCGTAGTTAGCCGGTGCTTATTCTTGAGGCCGTCCTTGGGCCCCTGTGATGAAGGGCTTTTTTCGTTCCGTACAAAAGCAGTTTACAACCGAAGGCCTTCATCCTGCACGCGGCATTGCTGCTTGGATCAGGCTTTCGCCCATTGTCCAAATTCCCCACTGCTGCCTCCGTAGG
+
:8-.2.,-,&%(%-.+-6'22;2,873*)*,3*+-./52''.+--'...)*-2:((()%&#('6+-441+,())44/+&+,..32.:-)*(/)&$%-(/.+//36.39:451+)&&&&$''+,)0/&')((**-3.&').+2333/,1-&/.,),.11;1,20'('(*$(*%''+%),31311().,+-,1/--344485/..,3*(-5/4035568996:::)$,'(,,0,+.0//6094,-/35:6:11-0(.-23+').782:;6&89.80)+%(&%%++42*)(%')'*3),./(.0'46+-0.07++*2/015110-380(.5/89773-073<61//-6.59543723/*)'%')&))8./%*&+)*)))%&')2542*+-/.,,,**,1,+7-.),-,:,,*,091.($%0)5./)-*//779,./2/,-+.&(,0568841144-0&#&'&)+,03200(+/1&486977039*+,,**/20,50772685222*(*+2+*-/65-6,446...-972/09014097/+*--..230*)))+2;1-0(),/0686.+80--30+3-.+7605/+%%$1*5386/:;3/++197()%(&..52413.632/.6270912.--0//-/01/320/44:86/9.//102-0,0744+*&*-57;9857780./(+758<:.4,,-/669684656,/,(+33+-.,,+,/:,,27279-+,,.587..,'((*/-/2-21$)123419-0)*660516*0-,,'++,+-..2.5423534.0,./:::::9786867<8625766201+,()(3,75*8:94,,*(++,**+5.597:2794455;9657289<460-.213/,17*36)-:0-),-.5332.1,*)--:;9;-+&%')'.-001++-**&-(*('&'**./72//03043788856*33,%*)-9/20%',4966666905*(*104--.1*%,'(*..05/,-)((')('(4$,$+,.182.+,/%(.%'+()%,,/7490339:6434191890-2275<-,,3215%&,*-287<9:;;153202-,+,*,060002''&+-/05*0646;:/-:;-+.5.+0+22,3-.1:4*-,++**48478-/14.
