# Supplementary material for: De novo species identification using 16S rRNA gene nanopore sequencing
Source: PeerJ. 2020 Oct 21;8:e10029. doi: 10.7717/peerj.10029 (PMC7585375; doi:10.7717/peerj.10029)
Supplement: Supplemental Information 3 [file peerj-08-10029-s003.zip › pass_fastq_runid_2c9cf7bc05858273f10e7d7ec552fc0bd742dc3e_526.fastq]

@7202c21a-cf4c-4de3-9ea4-bb74077b16ba ch=480 read=98616 start_time=2019-12-13T12:02:46Z barcode=BC01 runid=2c9cf7bc05858273f10e7d7ec552fc0bd742dc3e
CTCCTACAGGGGAGCTGGCAGTGGGAATATTGCACAATGGGCGCAAGCCTGATGCCCGTGTATTGAAGGCCTTCAGGTTATGGTATGGCAGGAGAGGAGTAAAGTTAATACCTTTGCTCATTGACGTTACCGCAGAAGCACCGGCTAACTCCGTGCCAGCGGCCATGATACGGAGGTGCAAGCGTTAATCAACGGAATTACTGGGCGTAAAGAAGCGCACGCGGTTGTTAAGTGGGTCTTTGAGAATACGGAATAAGCCGGGGCTGCATCTGATACTGGCAAACTTGAGTCTCGTAGAGGGGTAGAATTCAGGTGTAGCGGTGAAATGCGTAGAGATCTGGAGGAGTGCCGGTGGCGAGAGCGGCCCCTGGACGAAGACTGACGCTCAGGTGCGAAAGCGTAGGAGCAAGCAGAGTTAAGATGCCCTGGAAATTACGCCGTAAGCGTCTTCGACTTGGAGGTTGTGCCTTGCCCTTGGGGGCGTGGCTTCCAGGCTAACGCGGTGATCGACCGCCTGGGGAATTACAGCCGCAAAGGTTAAAACTCGATAATGTCGTTGGCAGGGTACACAAGCGGTGGTATGGTTTGATGCAACGCGAAGAACCTGGTCTTGACATCCACAGAACTTTCCAGAGATGGATTGGTGCCTTCGGGAACTGTGGTGGTGCTGCGGCTGTCTCGTCAGCTCGTGTTGTGAAATGTTGGGTTAAGTCCCGCAGCAGGCGTACCTCCTTTGTTGCCAGCGGTCCGGCCGGGAACTCAAAGGGAGACTACCAGTGATAAACTGGAAGGTGGGGATGACGTCAAGTCATCATGGCCCGCCACGACCAGAATGCCGTGCTACAATGGCGCATACAAAGAAGCGACCTCGCGAGCAAAGCGGACCTCTAAGTGCGTCGTAGTCCGGATTGGAGTCTGCAGCTCAGGCTCATGAAGTCGGAATCCTTCAATATGCTTAATACATGTGAAAAAAAGA
+
-/2.*%(&*-3.%(*&,&(,'/)12(0/.60**),075350*&*-4(2823%%$%$$$&%(%*&(.4'/,4451',426(''&'''%%#$,*&'&.)&()352,+1-3-18.48-)345759323-5--57/0-%&+%&1421511.-++/,12760-,*())-$#&&&'-(0.00,,*,+./21702/0*+)*,*/,3/11;<952)0/,$))((&'$'&'(+)+'-,/('('*)*%$'$&(&.-,(-'0'+%(($)%')-)-++,,-:224879819009/)'%('/032815/*%.06/*5.2./*++,3-,&&')/3./)13+*045200-//0-721/.$''$)(+0,2-,(#%%'(*2.97.*.769.1--..-,,,/025,-/1)(').2*,.)(+)')2(+%/,,*+,-/(()('.6632,+*%%##&'.93235*00.-&)+,%/-5-5().,6,.-1/0-+39)&'''))&$'+-824.2(%+(('.0.))&,$&'((.78;6::7020*')*)(**2361767'3*0/497,+.+(&')'&&(((.)2'*'-*'%$('')(%#(+%*))*1/0,-('),,0004-/)-+''(('*%.33171+04453*,.158/7;.3**+&'*;:2,/0(0.(*9658/:733220()-(+/+)&$'&)-+)'./-122*&),)64+*/..-,%(,(.443:8596:15-5)&'%(++/-)&##%%-.1.73*+1+2,+)-.5.1&-'//(-01300127*+)-(+,14-36*..--0.5412+(())++*/5./578867773/21.01&*(*/1)(..%(*//6,+%$$#%&%&&*,+.**($%%(-./7986+')*'((-+11.)-&'(-,5+),,4433--'),-.25798697648(+.+/5/.++,.23-,(+**&(()''$$'(*)+-)3/411)*3(++&&'&%%$.+-75550,%'&*1--*$%
@c56d562f-385f-4299-b73b-84ffd1ffc816 ch=83 read=119433 start_time=2019-12-13T12:02:45Z barcode=BC01 runid=2c9cf7bc05858273f10e7d7ec552fc0bd742dc3e
CCGGTTTATTTACGGCTTGCTACTTTATTAAATCGTCCCACCTTAGACAGCTCCTTCCTTGCGGTTGAGCCACCGGCTTCGGGGTGTTGTATGTCGTGGTGTGACGGGCGGTTATGTGCACAAGGCCGAGAACGTATTCACCGACGTACTGATTCGGAATTACTAGCGATTCCAACTTCATGTAGTCGAGTTGCAGACTACAATCCAGAACTGAGAATGGTTTTATGGGTTTTGCTTTACTCGCGGCTTCGCTTCCCTCTACTTTTATCCATTGTAGCACGTGTGTAGCCCAGGTCATAAGGGGCATGATAGTTTGAGCCGTCGTCGCGCCTCCAACATGCTGGTCTCGCTGGAGTCCCCAACTTAATGATGGTAACTAACGATGGGGTTGCGCGTTGGGATAACCAGCATCATACGACACGAGCTGACAACCATGCACCACCTGTATCTCCTTGCTTAGCTATCTCTCCATCTGGGTGCTTGCTTAGGTATGTCAGAACTGGTAAGTTCTTCGCGTTGCTTCGAATTAAACCGTAACCACCGCTTTGTGCAGACTTTGTCAATTCTTTGAGTTTCATTCTTTTGAACTACTCAGGCAGATACTTATTGCGTTAACTGCAGCACTGAACTTTGACATCAACACTTAATTGCTCATCGTTTACGGCGTGGACTACTAGAGATTATCTAATCCTATTGCTCCCCCGCTTTCGGGACTGGGCGGTGGTTACAGGCCAGATCGTGCGCCTTCGCCCTGGTGTTCCTCCATATATCTACGCATTTCACCGCTGCGCGGAATTCCACGAATCTCCCTGCACTCTAGCTGCCTGGTTTCTATGGCTGCTGAAGTTAAGCGCTTCAGGCTTTCTTTCCCACAGACCTTGCTGCCCGCGCCTGCTCCACTTTCTTTTTACGCCCAATAATAATTCCGGATAACGCTTGCCTGCATTACCGCGGCTGCTGGCGCGTAGTTAGCCGTGGCTTTCAATAAAGTACCGTCACTCGGCTACCGCGAACGCAGCTGGCGCAGGTTAACCGCTTTATGGTTTACCGTCCGAAAACCTTCTTCCTTCACGCGGCGTTGCTCGGTCAGGGTTTGCCGAAATTCCCTGCTGCACCCTTGCCCGTAG
+
65,1)+'$'1())*%(''%(*,-.6+(,)+-),%(++20,../20/8900110-././-4-0+04-('%$$'3)0800.-'/04***,&,-1+./-..*--016856*(+'&%%*,,)+**.6.66-+**20/%.**9)&')%$&(+.222126(&(()-..///.222770/+((..40+,0//0--,-2:565763-,--5.6+&)-,,+)+')/-013<<3099:2,54)''+-+$-'*),2--48-%+0,1;3+//*)'&$$'(*6+8)'##%$%(,-.-)$%&+-.*+3122*6-*28**.4&%*%('.**)))&()'#%($'%%&$+*.+/,/2.*+***-3,-&&(%&*031*,)&%&0*2//00859//-2..($)&+3-++*)*)(,&&&''%%$&$)#*')&%&(*+/6541.-2422450387954459//0((,)+-01+0*(&##('+,/2010/443+.%),)+''+)(%'$&+--./,+/%($$)((-020*/.-442(,,/7-/,**&*+2,3;:2+&'('%&(,3-,//))'%'#+&%(+*(-*.+0,-.1*,&//:66363+,**(*0-*$$&)+1225'&),%''-*-..//70907887223//7287/79.-.6978/7.)),'*'*''(,,/5662:9,,2..-96821211/+,)+&.()*74383.+)).6(-0/690)'+,832.93*'#%)*)-+*)+.,&**,//6./12+%0()-55264125&(,/*+.+))),9/00547666658.6;8.254(('#&%%'))-,,/*%%'''&%%'()(**%(),/*2332321497;80.),((%%%'/+,*)/,.)%('',.,(.:)8;0%$&&(.+$%)+284-.*)2*)1.,,$))/-00,2+()&('&()-+'*+(*)*,+5,-.70241616:68.,**'%(+%$&#&%&*0')+-10/..--)((''(+.:.',3.339-11.+-0*/841659;660)*.0/0()'('#%%'%(%(%%%%-*.,+$&')-*)'*(*/2-,*(--64,/(%*/&&)/44.23957<998;6+.&)(0-2./+++.1:23)99&*(($+%%/6,6-7/)&&(+&)#&('*+'23*)((+
@4adb3f3f-dfa9-41cf-b2f0-19d811b2dfec ch=73 read=106105 start_time=2019-12-13T12:02:34Z barcode=BC01 runid=2c9cf7bc05858273f10e7d7ec552fc0bd742dc3e
CGGGAGGCAGCAGTGGGAATATTGCACAATGGAAGCAAGCCTGATGCTGCAGCCATGCCGCGTGTATGAAGAAGGCCTTCGGGTTGTAAGAATGCTTTCAGCGGGGAGGAAGAATTAAAGTTAATACGCTTTGCTCATTGGCGTTACCCGCAGAAGAAGCACCGGCTAACTCCGTGCCAGCAGCCGCGGTAATACGGAGAGTGCAAGCGTTAATCGGAATTACTGGGCGTAAAGAAGCGCACGCAGGCGGTTTGTTAAGTCAGATAGCGAAATCCCCGGGCTCAACCTGGGAACTGCATCGATGCTGTAACAGGTCTCGTGGGGGGGGTAGAATTCCAGGTGTGGCGGTGAAATGCGTAGAGATCTGGAGGAATACCTGCCGGTGGCGAGAGCGGCCTGGACGAAGACTGACGCTCAGGTGCCAGCGTGGGAGCAAACGGGATTGAATACCCTGGTAGTCCACGCCGTAAACGATGTCGACGGAGGTTATTGCCCATGGGGGCGTGGCTTCCGGAGCTAACGCGTTAAGTCGACCGCCTGGGAATTACGGCCGCAAGGTTAAAACTCAAATGAATTGATTTTACAAGCGGTGGAGCATGTGGTTTAATTCGATGCAACGCGAAGAACCTTACCTGGTCTTGACATCCACGGAAGTTTCAGAGATGAGGAATGTGCCTTCGGGAACCGTGAGACGGAGTGCTGCATGGCTGTCGTCAGCTCGTGTTGTGAGAATGTTGGGTTAAGTCCCGCAACGAGCGCAACCCTTATCGCTGTTGCCGCGGTCCGGCGGGAACTCAAAGGCGCGGTGTCGGCGGAGGAAGGTGGGGATGACGTCAAGTCATCATGGCCCGCCCGACCAGGGGCTACACGTGCTACAATGGCGCACATACAAAGAGAAGCGACCTCGCGAGAACCGAGCGGACCTCATAAAGTGCGTCGTAATTTGGATTGGAGTCACCGCAACTCGACTCCATGAAGTCGGAATCGCTAGTAATCGTGGATCAGAATGCCACGGTGAATACGTTCGGGCCTTGTACACACCGCCCGTCACACCATGGGAGTGGGTTGCAAAAGTAGGTAGCTTAACCTTCCGGGAGGACGCTTACCACTTTGTGATTGACGCTGGGGTGAAGTCGTAACAAAGGTAACCGGAAGATAAGAGCGACAGGCAAATGGGTGCTACAAAGACACCGACAACTTTCTTTAGCACCAGCAATACGTAACCCGCA
+
-*.0',/,(/0033,..).-,4.))(*0951/$%#'(-)075655-(&&%%%&++,/83,+*--1/0/3,)-*.4497:7.8537%+-+')4,',33/,',,-68+(,))(())/00;7-4-1-000,-05,,/10'/)2(*&**(17,,-++.,&)-()443./-,,&**0'(**.-/.2.007**,'+4,-,5.2.)''*-,86+.7707/-,)/,-0/12*,'$#$'*-/%')''((%)',++14'0/51.,/--*,/%&+(%$$',2+*/89-+-0,/0237:72;75963.00.+./1347)'((&&(%((+/.1(,+.346))%)**--2('02.,&&('.5/2&).)*280-,,+.77891.1.-;600/&%+.-33120//*(,)*'.+$(0671.0(*),+-/144676:711&((-.2060'+.68/6&/.(0(%&/**0:++411146:70256;887;2--...:9514,6(*-+0&-*))73%)'(.0,,/63/,+))'-,((+/.7/-*)/-80226./04118326/(())'+0322.249*6065<;55555;:0.'&*')&)('$#$&&,+2/.4:,../7445/5;:386;61111291858(*+%&$%$&''+/,,%'$)'',0436.,,0,+(&)562*****/,+.'-**29476654/661839695437:./+*+700...21:56689543*)-185872:0/.,%0..4260564;2,,+24**20&3+,/.192./.&&)).1,,1-./''&&&,1/624(5)6+.0./25.(*&&%'')(%'(%&((*)*&))')+)076.577978962011,33123,:/-#)''(,-20)38233++%'(323+'&*(,(,,..*(,-0555*')%')((54.+-00--)%(&*$#*&)6:87;341+/9.-0/314525*$(&%,+-3.0,)*))%'&$'()+-.3.345756.-/*+/2747561-*'&'**,-:;:;;:93,/40178+.*3/--:67:5354'0344273.-+*+,161+9/01965454677:0,++..*,9*,.//*'+-432143062504112(17723778222/-5+(,243//..%$'%%%(*.,/))*2.--32452/*1-+2,5536-0-/-.0-+))-,-44/.3247,103-)((($).2('(*+462/-.))-23++*$&&'+.70&7180'.100'.,%$$%
@c2e76483-d2ce-4776-847d-11752a8c6c19 ch=322 read=68463 start_time=2019-12-13T12:02:32Z barcode=BC01 runid=2c9cf7bc05858273f10e7d7ec552fc0bd742dc3e
CTGCTCCACACCACGGGAGGCAGCGGTAAAGGGAATTTTTCGGCAATGGAAACCCTGACCGAGCAGCGCCGCGTGAAAGGAAAGAAGGTTTTCGGATTGTAAGCTTCTGTTACAAGGAAGAACAGCGGCTGCAAGAATGGTAGCCAGTGGCCAGTGCTATTGAAGCCACGGCTAACTACGTGCCAGCAGCCGCGCGGTAATACGTAGGTGGCAAGCGTTATCCAGGGTATTGGGCGTAAAGAGGGAGCGGAAGGCGGCAGCAAGGGTCTGTATGGTGAAAGCCTGAAACAGCTTCCGGTAAGCCATAGAAACCAGGCAGCTAGAGTGCAGGAAGGATCGTGGAATTCCATGTGTAGCGGTGAAATGCGTAAGATATATGGAGGAACACCAGTGGCGAGGGCGACGATCTAATGCCTGGCTGACGCTCAGTCCAAGCGTGGGGAACTAGGTTAGATACCCTGGTAGTCCCACGCCGTAAACGATGAGTACTAAGTGTTGGATGTCAAAGTTCAGTGCAGTTAACGCAATAGAAATTACTCCCGCCTGGAAGTAGTACGTTCGCAGAATGAAACTCAAAGGAATTGACGGGGGCCCGCACAAGCGGTGGAGCATAATGGTTTTAATTCCGAGCAACGCAGAACCTGAGTCTTGACATACTCATAAAAGGCTCAGGATGGAGAATGGCTATATGAGATACAGGTGGTGCATGGTTGTCGTCAGCTCGTGTCATTGAGATGTTGGGTTAAGTCCCGCAACAGGCGCAACCCTTATCGTTAGATTACCATCATTAAGTTGGGGACTCTGGCAGGACTGCCAGTGATGAAGCTGGAGGAAGGCGGGGATGACGTCAAATCATCATGCCTTATGACCTGGAGCTACACGTGCTACAATGGATGGTGCAGAGGAAGCGAAGCCGCGAGGTGAAAACCGGAAACCATAAAACCATTCTCGGATTTCGGATTGTAGTCTGCAACTCGACTACATGATTGGAATCGCTGACATCGCGAATCAGCATGTCGCAGTGAATACGTTCTCGGGCCTTGTACACACCGCCCGTCACACCACGAGTTATTAACACCCAGAAGCCGGTGGCCTAACCGCAAGAGCTGTCTAAGGAATTGGGATTGATGATTTGGGTGAAGTCACGTAACAAGGTAACCGG
+
&'$%&*)$%'))'(*30-.)+,+,0/*/+'&,'+)/8;8,646/+2/2-'-,)1)()+2312-.)%'%)5,33*)1,&.-02*'+.+2,;;10)3*8,,-60%*)*)/*.0,..1(0,3-)('#&)''''(./-**.'*%$&.43$))))/($$%$&0+0($')&3--+6-.-4/($'('/,-730-,,:.20/(/8/4)((+(,,.4.,5/.31222;4.0)%1,&'')+.7720117))&,2.$(*53020810:.-,)3,*1///75324566/23*+1.#%&(&,,'-03.+&,+.4)17--'',3011.17-----4/+/02436+.-*.)4528,,4*8,::41/./--../61//3.+-341/,*+,,/(*0.,.%+))*,.,/+3,+&%&+3-9::0/+,%'%%%'$#'(,,88868:8/5.1&)('(-/555+-/*%'+*&7+,/273;2*+2433273+'0/37/059:.,),+*+.,,0-%+*-1:7:7:5891;822/5%'(01.40403/0215.+$*&#($$(,19,+180&&%'%%'&&(*,483(.))..-.1.+,0-/6,//4111-*)',12(-4*%'$)'-$-&/+150..*.*1+*.-5<,99580&&-(-/33''&&+*+(&&$()+5856799788712085/*2038-.46812,((-3-78888677635.*-'-*,2423-+,(+64205//1,,--.)-,/4%5*+,.//35;6400410*-*4-)-./+&&')%.(+*1+,-./;494.,'-,-/7793',,.-21,074,75554(1-.'./29870'-+*-.(0-(+-0*),)+4052'68525011135652./0;927&20%*.1045:4/-)*(5++&(',,2-.,2.-0924+*%%(,+*0,'%()**+)1:25-,&,*//696465,.5,/8++4;;/1217:21.(/&6+)-,7)4-,-4474.-01+3630,0014210,3./22966..++((-,.*/()0+)%''*,,141/+--/17578143105--.23-/('&'''&'((+4/+,0+,,+*(*)--*5/,1/1.-/1-'%('')/$%,&+/((3940.',((&)+,)(./12(*'(+*&7//7,-.--40:8*-'**01-/.(*,-16:88)2)-4.9.2
@df4ab19c-1912-466c-8776-d6fa1c10035e ch=8 read=81608 start_time=2019-12-13T12:02:23Z barcode=BC01 runid=2c9cf7bc05858273f10e7d7ec552fc0bd742dc3e
TTGGTTACGCGTTGCGACTTCACCCCAATCATCGACTTTGCAGCGGGCGGCTCCCGAAGGTTACCCCACCGGCTGGGCACTTCCGACTTTCGTGAGTTGAGCGGGCGGTGTGTACAAGGCCCGGGAACGTATTGCGGTATGCTGACCTGCGATTACTAGCGATTCCACCACGACTTCACGTAGGCGAGTTGCAGCCTACGATCCGGGCGCTGAGAGTGTTTCTCAGGTTTTGACCTCGCGGTTTCGCTTCATCTATTAACTCCCATTTGTAGTACGTGTGTAGCCCCGGTGCAGGGGCGCCGATGATTTGACGTCATCCCGCCTTCCTCCCACATTGTCTGCGGCTTAGCAGTCTCTCATGAGTTCCACCCGAGTGCTGGCAACTTATAAGATAGGGTTGCGCTCGTTGCGGGACTTAACAACATCTCACGACACGAGCTGACGACAACCGTGCACCACCTGTTTCCTGGCTTCGAAGAGGAACTATCTGCAGTTCTGCATCCATCAATCATCAAGACCTGGTAAGGGTTCTTCGCGTTGCGTCAGATTAAAATACGCACTCCACCGCTTGTGCGGGCCCAAATCAATTCCTTTGAGTTTCAACCCCTTGCGGTCGTACTCCCGGGCGGAATTACTTATTGCGTTAACTCCGGCTTTGAAATACGATACCTCCTACGCCTAGTACCCATCGTTTACGGCCAGGACTACCGGGGCATCTAATCCCCGTTCATGCCTGGCTTTCGCGCCTCAGTAAGTTTTCGTCAGAAAGTCGCCTTCGCACTGGTGTTCTTCCTAATATCTACGCATTTCACCGCTACACTGGGAATTCCACTTTCCTCCTCCGATACTCTAGATTGGCGGTTTCATCCCATCACGGGGTTAAGCCGAACTTTTAAGACAGACTGACCAGTCCGCCTGCGCGCCTTTACGCTTAATAATTCCGGACAACGCGCTTGCCACCTACGTATTACCGCGGCTGCTGGCACGTGGTTAGCGTGGCTTTCTATTCAGTACCGTCAAATCCTCGCACTATTTGCACAGAACCATTCGATTAACAGAGCTTTACAACCCGAAGAAGGCCGTCATCCACTCCGCGGCGCTCCGTAGGGCGCCGTCCATTGCGGAAGATTACTGCCTCCCGTAG
+
-*'')*%*''&&&$'++.8<4-197/.6163854/022,)+*((&/0)*)('.*'(+*0-17./97++37.31/.50-(+*.13102181-++(&&*,(&001:6413---)++.442:26-,6+800-3(1+()''-/96660238/22/0241121./1/360.&'&$(--34:3/00/+/753/11;570238./1+,/2*''%*')+,))()(32;6436)7+58-'%%,.0226(,,<;102131'46970//.+*34,*27,)+/22-0.--.+*(,/),),(/'%&(++'-((')*/078;8110+(+3+4.*&%'&(*6+6.(%))*/,./33260'&%%'-%134441//1,&)5/2,+.71,-,/07:483//'$%')38677365/02/1367654:/11800)+',%&'2+14422/24/733...+06066570306/70.*--,6;703<,2/-/5.+)-'(*''-,&&(+--+*&()()510+)$--1./604+%%(+.9+.796(14/,+4+4'+0:101,1---639&&*,(132+'''&&$')6;562&'.(-0)0/541.+058.54:7:4)-/)*(.3<906-6/*(+../4<994444-8*(&*+%((&%+('),/+020123313022.3.+,..+(0,&%&*,645010-,+-*+2-*.1/,65-.764:5+/&*0,*431.15790;:49:;:77:08.2-++8)$$"&&$%&$(*)*%'&*1+)%%%&(&',<730.4'&).*-.1*,.-0504',,662.4:/424.*1---850.20113<;4259.-3*-/12)*&(,3/25()/8/-)*1..5/+,/&,**-,,/41.70.65<13))'*'()3&+*-3,,0*&(/,**.--8:4,/)+)**100125;6:;:99:;8220.(,*,76/./*'%,,.+106.+3.475332)%&,(,9;226/01,4-.204721-60002809/'*./%262.-0+-,3,('3-/27:0$.-/2:6889;5,57+.46057'09-+,--.1408:5850,*///00./&*-072.03*290*+.&*)+&'(&&..0./)+,.*&)+)(%%&+0)*%*-)(%%))-14031...6//-'2+&''%'&&)3)+532
@eedbbc91-a004-4214-8c94-c7088b6396cd ch=349 read=79106 start_time=2019-12-13T12:02:09Z barcode=BC01 runid=2c9cf7bc05858273f10e7d7ec552fc0bd742dc3e
CTCCTACGGGGAGGCATGATGGGGAATGTGCACAATGGGCGCAAGCCTGATGCAATATGCCGCTGATGTATGAAGGCCTTCCGTTTGTAAAAGTACTCAGCGGGGAGGAAGGGAGTAAGTTGTACCTTTGCTCATTGACGTTACCCGCAGAAAAATACCGGCTAACTCCGTGCCAGCAGCCACTTGATAATACGGAGGAGTGCAGCGTTAATCGAATTACTGGGCGTAAAAAGCGCACGCAGGCAGTTTGTTAAGTCTTAGAAATCCCGGAGGCTCAACCTGGGAACTGCATCTGATACTGGCAAAGCAGGTCTCGTAGAGGGGTAGAATTCCAGGTGTAGCGGTGAAATGCGTAGAGATCTGGAGGAGGAATACCGGTGGCGAAGGCGGCCCCCCCCTGGACAGACTGACGCTCAGGTGCAGCGTGAGGGAGCAAGCAGGATTAGATACCCTGGTAGTCCACGCCGTAAACGATGTCGACTTGGAGGTTGTGCCCATGAGGCGTGGCTTCCGGAGCTAACGCGTTAAGTCGACCGCCGCAAATTACGGCCTGGAGTTCAAAACTCAAATGAATTGACGGGGAGGGCCCTGAAGCGGTGGAGCAAGTGGATTCGATGCAACGCGAAGAACCTTACTGGTCTTGACATCCACAGAACTCAGAGATGGATTGGTGCCTTCGGGAACTGTGGGACAGGTGCTGCATGGCTGTCGTCAGCTCGTGTTGTGAGAAATGTTGGGTTAAAGTCCCGCAACGAGCGCAACCCTTATCCTTTGTTGCCAGCGGTCGACCGGGAACTCAAAGAGGAGACTGCCGTGATAAGCTGGAGGAAGGTGGGGATGACGTCAAGTCATCATGGCCCCGCCTGACCAGGGGCTACCACGTGCTACAATGGCATACAAGAGAAGCGACCTCGCGAGGAGCAAGCGGACCTCATGAAGTGCGTCGTAGTCCGGATTGGAGTCTACCTTCGACTCCATGAAGTCGGAATCGCTAATCGTGGATCAGAATGCCACGGTGAATACGTTCAGGCCTTGTACACCGCCCGTCACACCATGGGAGTGGGTTGCAAAAGAAGTGGTAGCTTAACCTTCCGGAGGGCGCTTACCGCGCTGTGATTCATGACTGGGGTGAAGTCGTAACAAAGGTAACCGG
+
('*.-/1/57,(+.+((()1.76)/41*7))'),9-*2-.&&(&(/4+*,14/7+),/-26+*$'%('*(+.6807165-4+-)4*)+/43)&+').(%/0-8:3*+/+-(,)()*./)*,)())*)1.-446%-)**00.90/9,041'**)*)$'2.2---04//00166920/+*+4-%(%$(%,08011932--%)*23340/1.1../+%-*,./::::;893::1-),*-)-+01082,5-40./224..-',(&(*+&(+)-.*,1-/5)2-1.-2013--++,1..*.-00738//5)',*/++,12+6++(116)),$.+01..,.80-*%(%+,*+*50++0+3)(((,,6:;.,4,(11+4049/+*,'52+*+)-3&6503080.),0:7,(%,'-./,---,2(/(%%$%''2,$02-&*-/:%4)19/05-.0135<6.-1...24/(*.49579<:41000242-,.++,++./:12'64.#)&&+0.,).)),/-+*-'*.//833241956-13223867,%**'*&+,11762+*'$*+1&19;8689:<10/25.5./-/25.$&***,%#$***-/:667..////00+%+/-2364747420,-)))1./,0++&&.3222/224;:/./.6.+)-*(('*)11:-8/3.859:8781:5240282&,+-1)+2766877763843598*77023239:92:10+*&)&*')37203.8.:.,--5--08,+&%%&$('&),*).+025.46..;5552334:+*'&&))52*2-/86:+(%)('+,6543&)&'((**$&(-7./2-40756::/15785/1012,168:812(30.*(#%&&(..6-/,/+3//,*&**,.-0/,/)),*().-03.')%)))+61899:9:0/-)(()9:05.8-4535,,+*'-*-.279243423',.*2-+(()+33--'%+,-)*)0,+/.-5///473734*'(&'(33:9;:93.'(70.4,*+*54-*0,,,1657(,78-2/--/...1/285/1732.05-2*,.())-5019243:7)&+,'*'2'(),1-*).0.,2-).+/62,-,7+.14+-'(,0157350-..*+%(-50+*-*)).()+.+.3*./04;;;88
@327d301a-6cc6-49ae-af36-04ceb6235580 ch=271 read=95204 start_time=2019-12-13T12:01:37Z barcode=BC01 runid=2c9cf7bc05858273f10e7d7ec552fc0bd742dc3e
TCACCCCAGTCATGAATCACAAAGTGGTAACGCCCTCAAGGTTAAGCTACCTGCGCCTTTGCAACCCACTCCCCATGGTGTGACGGGCGGTGTGTTACAAGGCCGGGAACGTATTCACCGTGGCATTCTGATCCACGATTACTAGCATTCCGACTTCGTAGGGTCGAGTTGCAGACTCAATCCGGACTACGACGCGCGCTTTATGAGGAGTCCGCTTGCTCTCGCGGGTCGCTTCTCTTTGTATGCGCCATTGTAGCACGTGTGTAGCCCTGGTCGTAGGGCCATGATGACTTGACGTCATCCCACCTTCCTCAGTTTATCACTGGCAGTCTCCTTTGAGTTCCGGCCGGACCGCTTCGGCAGCAAGGATAAGGGTTGCGCTCGTTTGCGGGGCTGTAACATTTCACAACACGAGCTGACGACAGCCATTACGGCACCTGTCTCACAGTTCGAAGGCACCAATCCATCTCTGGAAAGTTCTGGATGTCAGACCAGGTAAGGTTCTTCGCGTTGCATCGAATTAAGCCATGCTCCACCCGCTTGTGCAGGCCCCGTCAATTCATTTTGAGTTTTAACTTTGCGGCCGTACTCCCCAGGCGGTCGACAACGCGTTAGCTCCGGAAACCACGCCTCGGGGCACAACCTCCGTCGACATCGTTTACGGCGTGGACTGCTGGGGTATCTAATCCTGTTTGCTCCCCACGCTTTCGCACCTGAGCGTCAGTCTTCGTCCAGGGGCCGCGCCATGCCGGTATTCCTCCAGATCTCTACGCATTTCACCGCTACACCTGGAATTCTACCCCCCCTCGCCGTGAGACTCAAGCTTGCCAGTATCAATGCAGTTCCAGAGTTGGGCAGGGATTTCATCTGACTTAACAAACCGCCTGCGTGCCTTTACGCCCAGTAATTCCGATTAACGCTTGCACCCTCCATTATTACACCGCGGCTGCTGGCACAGGTTAGCCAGTGCTTCTTCTGCGGGTAACGTCAATGAACGAGGTATTAAGCACGCCCTTCACTCCCGCGTACTTTACAGCCCGAGGCCTTCTTCATACGCGGCATGGCTGCATCAGGCTTGCGCCCATTGTCGCAATATTCCCCACTGCCTCCGTAGGAG
+
983043*+-./+/,/:76/2180.0.+.(.,,-2%')%&,,4584,-.,.-)$%%(((10')+(/:0,/.-.,*,87977885319812600.+-($&-,0352%3-,.1'),6<9899271710396544554+'&$-'&*()03&.9480/22:2'0%)-(-./-00302#((,.+-,+/'8,9730221.--+*(*051/3/,,'&))31*-01/0/329201((+202511-)184-/,//267;59;0.+)(&)#*$&%%%'/11,-24651508:8;6600,+'$'((+1699:71:9*-:029:/5*+-;1.-.&(,.6001999:/91//+04/1+)+,-/1190.,)(%'%()',,0,3-5601/*)6+.,128606+**+53*..*(,12-59-+,-)*))),.1576443,41025,4,%,'0++,7-0894202036,,'(-,0-'.,.301/3779646031/-.4/./((*24.&(+*/-/(-''++6;78;879406-..11.5+9+9/-4703)/-0,)+.*),0-,103+5/4:8,)-0309<:84::31.,185)(()/30.23:43)'&*+0792/1::8;8//)))'+,530:.,-/.*.')-&-0+,+-213&79.///,6.8-2'&'(*//../65:;.--0/-63;1613676960-035326-1-.-19.*,,703)$)')49.-))%.1..+11,+,(,,-376007*'.,,((,+.),.*+&05/0.//;5511-,,.11467473747;<62473671101944+2+3/0446354:61-2//,')(+/047:1/--.7./*)&'(*/,(.+,&.,3+'('%'561.44'++0&-:2-)0043*%)&1+..688<8:;8452422(*0,(.,48.**+-14:50./2+1+)&,2,,,./63357)4*,8**+(-514082226/:-+'-'-+2)(%)'%,+'(.+-)/.010(45./8879:3944/'.&'*&+&(*(&&'&+&*-'+6.,.-:90)0.//,25.*+*(+,%''&1055;66;6&*%&)+1.--0098955565%30*2+'+/.86)-)%'%#(*+)*/+06:/+-)((%%,/,-+,+''
@58b1d74b-8772-44bc-aeaf-06f46c052c47 ch=231 read=93521 start_time=2019-12-13T12:01:35Z barcode=BC01 runid=2c9cf7bc05858273f10e7d7ec552fc0bd742dc3e
CTGTTGTACTTCGTTCAGTTACGTATTGCTGGTGCTGAAGGCGGCTCTTTGTGTTAACCTTTCTGTTGGTGCTGATGTTGTGCTCCTATGGGGGCAGCGATTAGAAGTGTGCACAATGGAAACCCTGATGCAGCAGCAGGTGATGAAGGTTTTCGGATCGTAAAGCTCTGTCTTTGGGAGAGATAATGACGGTACGCAGGAGGAAGCCACGGCTAACTACCCGTGCCAGCGGCCGCGGTAATACGGCGTAGGTGGCAGAGCGTTATCCGGATTTACTGGGCGTAAAAGGGAGCGTAGGCGGATGGATTAGGATGTAAAATACCCAGGCTCAACTTGGGTGCTGCATTCCAAACTGGTTATCTAGAGTGCAGGAGAGGAGAGTGGAATTCCCTGAGTGTAGCGGTGAAATGCGTAAGTTAGGAAGAACACCGAGTGGCGAAGCGACTCTCTGGACTGTAACTGACGCTGGAGCTCGAAAGCGTGGGGAACCGACAGGATTAGATACCCTGGTAGTCCCACGCCGTGAAGCGATGAATACTAGGTGTGGGGTTTCAGCACCTCCGTGCGCCGCTAACGCATTAAGTATTCCGCCTGAAATTACAGGTCATAAGATTAAAACTCAAAGGAATTGGCAGGGACCCCGCACAGAAGTAGCGGAGCATTATTTAATTCGACACCTTGCGCAGAACCTTACCTACGCCCGGCATCGCGCATTACTCTTAATCGAGGAAATCCCTTCGGGGACAAGGTGACAGGTGGTGCGTAGTTGTCGTCAGCTCGTGTCGTGAATGTTGGAGGTTAAGTCCACAACAGAAGCGCAACCCTTGTGGGTAGTTACTACCGGTAAGTTAGGGACTCTGGCAGAGACTGCCTGGGTTAGCTCCGTTAGGAAGGTGGGGATGACGTCAAATCATCATGCCCATATGTGTAGGGCTACACACGTGCTAATGAAGCTGGTACAGAGGATGCATTACCGTGAGGTGGAACCGACAAATGGTCTCCAGTTCGGATTGTAGGCTGAAACTCGCCTACATGAAGCTGGAGTTACTGGTAATCGCGAATCAGAATGTCGCGTGAATACGTTCCAGGTCTTGTACACACCGCCCGTCACACCGAGAGTTGGCAATACCCGAAAGTCCGTAGGCTAACCGCAAGGAGGCAGCGGCCGAGAAGGTAGGGTCAGCGGTGGGGTGAAGTCATGTTTCAAGGTAACTGG
+
$2'/.(,+0396,7;..41:21/7313..048854)%%&&%$%%$((.2,*.)1,7,720:2.04/4+1.125))+)*+%'%(*-4.-/48:.,,,4-%&,(*'&'&&$(&'(+3966.(,),0.-.035644)(%%#)'((,,),***/86,30:43.%)*71-/01446.660.6.+&((+()*,..3/:820//)/4.30+0++1')*1/112/2-2&(+/15../+**++))+%),'($0-1/04..&(-82('+)+-4--,8((+(51.,.,-45./&+33+',-%()540/650653/)%+)&.53;88289+.&2)'$02./4&)$$$+.,())+12+4-1-+716..-4-,,43+-*-/4627700+.3-,&'+//202//8**''&)'&&)*'232133..47,+-,,0.++,+)252*0/&$'(+2/-.0*)*+*,-/-12930.++,.+%+$&&(),%%*/14&)/1./44./-&-)52035157-3+*)00-020.04542040*(-,05)-((-&)%&+--8,'+((-331*-13,7:6+)()',/.24)*%('/4)+.02.+*(+/22.111:1*'/,1&&,++)$(%)%'+%%+0))4*499/433(+,%%.',&-&,%27/-),,&$%&()'*('&()+,**%*#.$%%'%+2.4/./243+.)(+&(&*&'($%$$''%&(%'(%)+1131'(&(%,($'''+*(/-.***()+-)/1-6993::-.,2+*)-+12/22231711(.)536.--.2243445*8/225775364:45+(*%4'+)%*))&*.,1''+')*246377)'&&&%)%)$'(-+./26-($&$&',)&&*+(333+.('&&'*-/78472/2*-*'#$%)'(*%$(()+,3/-56.0)),,99979900/4623),'%',*+*''&&&+'.---++*-,,0,)&%%$&''(,+00133.),1-878/:..9<9-*'&%$''&&/'%%&&*'$%(*()(&'00;519'+&$%&**)'&07))64(''&#%$''(+*+665',/2+()%(('*++())(1,2++,5734110()(,24,433/3()385124).,-**'-2.06'*/3.0)/)%''(*-4-.-/62016*'-4-)+1))+%(1313623,3*+)+'*,))(())*(+*'*+,0-+%),*)(('+()(.0.((&'')*%1$)-.+%'*-,1:778.
@3b8061eb-8f39-43af-92ec-513465543d48 ch=410 read=69910 start_time=2019-12-13T12:01:16Z barcode=BC01 runid=2c9cf7bc05858273f10e7d7ec552fc0bd742dc3e
CTCTGAGAGGAGGCAGCAGTGGGAATATTGCACAATGGGGGGGGAAACCCTGATGCAGCAACGCCGCGTGAGAGTGATGAAGGTTTTTTCCGGATCGTAAAGCTCTGTCTTTGGGGAAGATAGCGGTACCCAAGGAGGAGGAAGCCACGGCTAACTACGTGCCAGCAGCCGCGGTAATACGTAGGTGGCGAGCGTTATCCGGATTTACTGGGCGTAAAGGGAGCGTAGGCGGATGATTGAGTAGGATGTGAAATACCCGGGCTCAGCTTGGGTGCTGCATTCCAAACTGGTTATCTAGAGTGCAGGAGAGGAGAGTGGAATTCCTAGTGTAGCGGTGAAATGCGTAGAGATTAGGAAGAACACCAGTGGCGAGCGACTCGGGCTGTAACTGAGCTCGAAAGCGTGGGGGGCAAACAGGATTAGCAGATACCCTGGTAGTGCCGTAAACGATGAATACCAGGTGTAGGGGTTTCAACACCTCCCGTGCCGCCGCTAACGCATTAAGTATTCCGCCTGGGGAAGTACGGTCGCAAGATTAAAACTCAAAGGAATTGACGAGGGACCCGCACAGAAGTAGCGGAGCATGTGGTTTTAATTCGAAGCAGCGCGACCGCCCACCTATGACATCCTTGCCGTACTCTTAATCGAGGAAATCCTTCGGGGACAAGGTGACAGGTGGTGCATGGTTCGTCAGCTCGTGTCGTGAGATGTTGGGTTAAGTCCGCAACGAGCGCAACCCTTGTCGTTAGTTACTGCATTAAGTTGAGGACTCTGCTTGAGACTGCCTGGGTTAACCAGGAGGAAGGTGGGGATGACGTCAAATCATCATGCTCCTTATGACCCTGGAACACGTGCTACAGTGGATGGTGCAGAGAAGCGCCGCGAGGTGAAGACAAAACCCATAAACCATTCTCCAGTTCAGTTGTAGTCTGCAACTCGACTACATGAAGTTGGAATCGCTAGTAATCGCGAATCAGCATGTCGCGGTGGATGCGTTCTCGGGCCTTATACACACCGCCCGTCACACCACGAGTTGATAACACCCGAAGCCGGTGGCCTAACCGCAGGAAAGGCTACATCTAAGGTGGGATTGATGATGATTGGGGTGATCGTAACAAGGTAACCGG
+
-,+&&&%%+,(.0-011.0653-,**-3/,,*/0732-+,00*'/513:/0136660/-.+/,5.+,0,.*%('(,,-*+,*2427:;1.(4.235154;.--.12/4/88/146/)0,-+($$(++'/0+..*''++)+)*,*0-),0502.3/0/60717-+++).2402'//,5../12-*-0061..32,6,*+6))*(41-,01:9:7748:-+1,'+,1585+)3*+:909+&#''&686766,-/6+(02/(25677.())**5667:98868:78+5:543-2-,,530/.//25060+,,/,.'&&(*,+./2/4.'3975./,././,36--3673/+*+0-42103*,24367356.5**((*22-,.+.'01&*'%&&&$,**1)+*+)*.29230-((,.)21,/(/*+$%))+,*793//974)+(+)0024./+()%%/../7'56665%54.+,141+70459288-08711+./*-0672-/-02310411600-153253*&&&),01::5.,*)&)1*8576-385:.,-(-+((%&($,1:-4:2--/2,%&))(+,-./)&*6630241<;.395;3+(+%*2)1&''((-$&$%#-''&(*+,.,81,0--.+0-00..,2//0+,''),,).37960397632/-.,.58*-.03//--',+'('$$)*$--026765,+))'&(0,1,'(..25+**.3+-/(4$%*,,00/3;100/-/..72.1/,*)')(8,9/2/8-,,2/411-)&(&)*6/.///:1194486946370-3/46/60178/24455777653023974500//,0.-./+-+'$%(##%&()558/13./46<:;888889,)(&%%$%%%*))(-),*)*')*0:6+295&')504999<708,,-943(--/((*.112%1,&-/02,,,+,66383/81928:675683640911056291-'()(+')*+*1,,8110*50-9..//)021/0#&)+*,*/6039-/96-.,/0-2122.4/008;761:/*'/'*1-62131--2446011(1,3&**.)%'&,3,30(,-2;;210-.,**,*)0.585(''&//4637249*6/.9/91-
@6600ea65-481e-49c7-ad0c-941bccc7da3b ch=257 read=71321 start_time=2019-12-13T12:01:15Z barcode=BC01 runid=2c9cf7bc05858273f10e7d7ec552fc0bd742dc3e
CCCGGTTACCTTGTTTTTGTTCACCCCAATCATCAATCCCGCAGCAGACGGCCTTCCTTGCAGTTGGGCCACGGCTCGGGTGTTATCAACTCTCGTGGTGTGACGGGCGGTGTGTACAAAGGCCGAACGTATTCACCGCGACATGCTGATTCGCGATTACTAATTCCAACTTGTAGTCGAGTTGCAGACTACAATCCGGAACGCTGAGAATGGTTTTATGGGTTTTGTACCTCGGCTTCGCTTCCCTCTGCACCATCCATTGTAGCACGTGGTAGCCCAGGTCATAGGGGCATGATGATTTGACGCCATCCCGCCTTCCTCCAGCTTGTCGCTGGCAGTCTCGCTAGAGTCCCCAACTTAATGATGGTAACTAACGATAAGGAGTTGCGCTCGTTGCGGGAGAAACAACCAACATCTCGACACGAGCTGACGACAACCATGCCTTCCTGTATCTCCATATAGCTATCTCTCCATCTCTGGAGCCTTTGCTTAATTATGTCAAGACCTGGTAAGGTTCTTCGCGTTGCTTCGAATTAAAACCATGCTCCACCGCTTGTGCGGGCCCCCGTCAATTCCTTTACCATTCTTGCAGACGTACTACTCAGGCAGGTACTTATTGCGTTAACTGCAGCACTGAACTTTGACATCAACGCTTAGTACTCATCGTTTGGCGTGGACTACTAAATTATCTAATCCTATTTGCTCCCCACGCTTTCCGGGACTGAGCGTCAGTTGCAGGCCAGATCGTCGCCAACTTCGCCATGGTGTTCTCCATATATCGTTACGCATTTCACCGCCACATGGAATTCCCACGACCCTCTCTCCTGCTCTGTACCTGGTTTCATATGGCTTACTGAAGTTAAGCTTCAGGCTTTCACCACAGACCCTTGCCGCCTGCTCCCTCTTTACGCCCAATAATTCCGGATAACGCTTGCCACCTACGTATTACCGCGGCTGCTGGCACGTAGTTAACCCGTGGCTTTCTAATAAAGTACCGTCGCTCGGCTACCATTTCCTTAGCCGCCGTTCTTCCTTTATAACAGAAGTTTACAATCCGAAACCTTCTTCCTTCACGCGGCGTTGCTCGGTCAGGGTTTCCCCCCATTGCCCTACTGCTGCCTCCGTAGGAG
+
05(,003&'&(+%-4-0((/32+26;..2168:8473*2.%+&$%''+5(*+,+/2.///0%2+7%0862%(+((&'*412/0622//(..0/1+-373315677:9(-')')*//156*472*)*%*&'(-8648;7:555.56877.5.-,3562:00+(('-+'/('(&&&)*8966528.,&',+**,-70/.)',&*&',,,*-3./39;;-789<.7891$&'+421.501:50125094..011/405984*4-&$%')&)**'('%%((*'/1320/*.-603472122/391-/35768,95+'-0206..00,-+1.--5-2./.,.255493121'(,,.;:--1+0,0-.-,)0**+(),+:077733-1&+.*(*(+6784922*4+)'+,'(-10-51445701'&).0+&1240/0..240+012++'$%**+.147414-%-++,1//01054378..66047:')&%,+*''*(0+00+,),//./039679568*64<99<977704*,-31'%%-&.24)04/12,+0+&.)'%(-/117-(/.885)(+,47785-44+$%'+161.80/+-23'+(+*+*+)),,+&&%(%(/..85223.5,2+-**()()0018:4468767729,-,&)''''*)/24386506*-,3347732,(+,0*-,3++/+-9744/,45*$%)1;;5,1-./;24*:;<:963235449*75:5-.).+6//-.,++.0/,'('&),,11))+%)&$)'*-1/269778'/&(*,-16;95-.9/12-/&&-1223-20(%*+/16)+,,.,164,-%')),%264673:3.$().-:5/:./0827-002+)+*+..79164***/*+*-+.6;02,),-*8<9/-,-0/+.+23/0-43,.5.1066-,2:398;843/8.0/-6-,),+*'*(&)'&(-+,*((*()%&)).-2220,./--88:4,71*+-4/.9,%0)*:646(,,.*701%7507<66'*'()1/3498;9,/.&&',.+./21))*-*+49/32932()/50./0228:05/85/.*()1-10:---/+;27,7821;325:9:,+..(&(()*,*+,/.-4.2913+86/.
@354231d1-c511-4974-8194-65fc2603e8bb ch=116 read=174901 start_time=2019-12-13T12:01:16Z barcode=BC01 runid=2c9cf7bc05858273f10e7d7ec552fc0bd742dc3e
CGGGAGGCGTGGTAGAATTTTCGGCAATGAAACCCTGACCGAGCAACATGAAGGAAGAAAGGTTTTCGGATTGTAAACTTCTGTTATAAAGGAAGAACGGCAGCTGAAATGGTAGCCAGTGGCGGTACTGATGAAAGCCACGGCTGCTCGTGCCAGCCGCCGTATTAATACGTAGGTATGCGTATCACGGTGTGGGGCGAGGCAGGCGGCAGCAGGGTCGTAGTGAAAGCCTGAAACGCTTCGGTAAGCCATAGAAACCAGGCAGCTGGGGTGCAGGAAGGATAGTGGAATTCCATATTGTAGCGGTGAAATGCGTATAGATATGGAGGAACACCAGTGGCAGGCGACGATCTGGCCTGCAACTGACGCTCAGTCCCAGCGTGGGGAGCAATAGGATTGAATGCTAGTAGTCCACGCCGTAAACGATAATTACTAAGTGTTGGATGTCAAGTTCAAGTGCTGCAGTTAACGCAATAAGTACTCCGCCTGAGTAGTACGCAGAATGAAACTCAAAGAAATTGACGGGGGTACACAAGCGGTGGGAGCATGTGGTTTTAATTCGAAGCAACGCGAAGAACCTGCAGGTCTTGACGCTACTCATCAGGCTCCAGAGATGGAGAGATAGCTATATGAGACTGCAGGTGGTGCATAGTTTGTCGTCAGCTCGTGTCGTGAGATGTTGGGTTAAGTCCCGCAGCAGGCGCAACCCTTATCGTTAGTTACCATGTTAAGTTGGGGACTCTGGCGAGAGACTGCCAGTGACAAGCTGGAGGAAGGCGGGGATGACGTCAAATCATCATGCCCCGCCTGACCTGGGCTACGTGCTGCAATGGATGGTGCAGAGGGAAGCGAAACCGCGAGGTGAAGCAAAACCCATAAACCATTCTCAATTTCGGATTGTAGTCTGCAACTCGACTACATGAAGTTGGAAATCGCTAGTAATCGCGAATCAGCATGTCGCGGTGAATGCGTTCTCGGGCCTTGTACACCGCCCGTCACACCACGAGTTGATAACGAAGCCGGTGGCCTAACCGCAGGAAGGAGCTGTCTGGGTGGGATTGATGATGATTAAGGGTGAAGTCGTAACAAGG
+
&&,**,.+(%('&(&-+.23,,49/8/.,$'*&;,,//64.,'-0+2)*-/0/,-/(,1,-,265645;070//:;955:56,0*'+55(*()-*.44*/+)'+*(*1723432-3.-.6.://71-+-&),$*++(/50-&**)$%&((-.5+**-+,.'&&%')..03374//-,),*(%$$'&#&*+.'('++'%%$*('%%.,,1+&+*+/04.1,)&(()/+3,0872,5/))*2)(&,,29*3623-(//))*%().(&'''+)*,6652.)(('((&%+)(,(2)6400&.)*,-0//0.-03.-,/0-,(+)31-,+*(+()9267:315/50&(*(-90.//.15579667615467867774532.**()-+1'..))+,5-%,5-**.&1'$*/+,.1/332./13952899,)$)'&-''*99635517262:346*+&+7,('),66998183323-**+..4504/004956:9-&%&(%-+,,+-),65./8*,48..,&''**/-681364)(&'&*+3-+/,,+'(&*-40.*,3/;<0/312-(50$(,'/++..4.03.*'$)%)/.--2/1/%))(-*(%%%&'3/4*+('(*--7/*(((,5(3334442,,++-+&$%+)-366+.01*4,2,)+,123&'**-77756283427977:4765975.+5/'$))).,,67675.491-1104.0.++.7121)-&'-1.,0.87;4-386.1('%&%')))0,11*2233,,-'(,59/..-2.55..73)*6786889<84669611'0*-.%')+.139542-00-.'(+51%32:44:454843-0/-.0(+*')',,&*''-**2),*/1+-1::72:6-/1964798:876*+*1//.90.9.229:97//+.*,-)**/1223,1*)1-3-+23*,032'((,.,6+..37/70454598:672544594'2/.9..1-793116*+'(&2,43:+.463310,'*,2335.-')&)%&'),-*.,,31&(2836)4+*316,*()*9762.(3-,471.5,+,,)*,,-1.*(295/)(3()+/113,0-+.
@191dfc07-bff6-4081-97c5-6cc7944cc3c5 ch=261 read=75792 start_time=2019-12-13T12:01:05Z barcode=BC01 runid=2c9cf7bc05858273f10e7d7ec552fc0bd742dc3e
CCGGTTACCTTGTACGACTTTAATCATCAATCCTGTAGACAGCTCCTTCCTTGCGGTTAGGCCACCGGCTTCGGGTGTTATCAACTCTCATTGGTGTGACGGGCAGTGTGTACAGGCCGAGAACGTATTCACCGCGGTATGCTGATTCGCGATTACTGGCATTCCAACTTCATGTGTCGAGTTGCAGACTGAAATCCGAACTGAGAATGGTTTTATGGGTTTTGCTTCACCTCGCCTTCGCTTCCCTCTGCACCATCCATTGTAGCGTGTGGCCAGGTCATAAGGGGCATGATGATTTGGCGTCATCCCGCCTTCCTCCAGCTTGTCTGCTGGCAGTCTCGCTAGAGTCCCCAGCAATGATGGTAACTAACGATAAAGGGTTGCGCTCGTTGCGGGACAACAACATCTCACGACACGAGCTGACGACAACCATGCACCACCTGTATCTCCTTATGGCTATCTCTCTGGAGCCTTTATGGTATCGAAGACCCTGGTAAGGTTCTTCGCGTTCTTCAGGATAAACCATGCTCCACCGCTTGTGCGGGCCCCGTCAATTCCTTTGAGTTTCATTTCTTGGAACGTACCTACTCAGGCGAGTACTTATTGCGTTAACTGCAGCACTGAACTTTGACCAACGCCGTGCTGCTCATCGTTTACGGCGTGGACTACTAGAATTATCTAATCCTATTGCTCCCACGCTTTCCGGGACTGAGCGTCAGTTGCAGGCCAGATCGTCGCCTTCGCCACTGGTGTTCCTCCATATATCTGCGCATTTCACCCGCTACGCTGGAATTCCACGATCCTCTCCTGCACTCTGGCTGCCCGCGGTTTCTATGGCTTACTGGAAGTTAGCTGGGCTCACCACTGAACCCTTGCTGCGCCTGCTCCTCTTTACGCCCAATAATTCCGGATAACGCGCTTGCCACCTGCGTATTGCGGCTGCTGGCACGTGGTTAGCCGGCTTTCTAATAAAGTACCGTCACTCGGCTACCATTTCCTGTAGCCGCCGTTCTTCCTTTATAACAAAGTTTACAATCCGAAACCTTCTTCCTTCACGCGGCGTTGCTCGGTCAGGGTTTCCCCATTGCCGAAAATTCCCTACTGCTGCCTCCCGTAGG
+
09/.0.-6/3.,-2./),183/700/6-.-*,&%(+,/21124684612(*+../0*0),078/01.0,/41'6631/822+2'('++2&4'/*643--///73&2/0/-.012.7/.-,+011/223<614:561%+,.02:96221,./246-1*'&&',10(1(.50:6522'/112/600089574454-,/,,&'+%%'+,30328;<08986-4::0-.031048-/++%'+.-.3068+,2321-375293164,'',,*)*,,,,.)-951.,0.)+4--165454459/+(.//24638+-3;691/0-('''&&%-+%$(*/20/276552-.-(),(4:8*)(*0.-&&34;9562--)++*,.,)*+*,6.0899988:66*,.2/4041121475/%(+.123'(&%),,11/4750,0/,-048/170.5.2189/5,()%*./88760.,)+/+-6527723/('&()%((&//0&%'1*0-(,-<89:101///$&3.&0,(+%+)&)+,.3237248/0-7,007&31286,*/3,4094..33..23<;:198()+*')(--+)&+)'..23-146'($*'*-2,8,**/,8,5,102022/32/89./7)(%%&0+/((%'(%&'$+,..12.2;/'*,2/038;61-(*(+%/'4.55611432(((.*,--250*+*,496*(+62+-3378:8;91/70006587:667:-,---973;746:2799:668<82358353435/.+-,/-3;8.*/4))/4+/(%(*,.)3-/))**22-/-.-52334-.-/,+/..,-'%$'+0,48/-/2233292437')&()7)(&*&''&+,+/2.2.,--/9)(3.01+-'+24565834*''.*/,63,.0,,1/611728:09.-../0403205.)*./12-5...711/-.-.+$)*.&1-92236-*+-300'&+,)56+...0//21142/532*/.,+60067665553/63:::646/.)1622417/,*(+2.),*./.*)04)7::<:;<;89:70202162.2+*+--1511+3821;04:;0-23.05..879334:,(%+*,02226-69-,9486
@bc18e47c-e3fa-43ff-9727-8bc9dbbd6297 ch=171 read=147687 start_time=2019-12-13T12:01:03Z barcode=BC01 runid=2c9cf7bc05858273f10e7d7ec552fc0bd742dc3e
TTGGTATGCTTCAGTTGGGTACGTATTGCTGTGAAATGCGTATTAGAGATCTGGAGGAATACCGAGAGTGGCGAAAGGCGGCCCCTGGACGAACTGACGCTCAGGTGCGAAAGCGTGGGAGCAAGCAGAGTTAGATACCCTGGTAGTCCACCGCCGTAAAACGATGTCGACTTGGAGGTTGTGCCCTTGAGGCGGCATTTGGCTTCCGGAGCTAACGCGTTAAAGTCGACCGCCTGGGAATGCGGCCCGCGGGTTCAAAACCGATGAATTGACGGGGGGCCCGCAGAAAGCGGTGGAGCGTAATGGTTTAATTCGATGCAACGCGAAGAACCTTACCTGGTCTTGACATCCAGAACTTCCAGAGATGGTTAGTTGCCTTTGGGAACTGTGAGACAGGTGCCGCATGGCTGTCGTCAGCTCGTATGAAATGTTGGGTTAAAGTCGAGCGCAACCACTTATCCTTTGTTGCCAGCGGTCGGCCGGGAATTTCAAAGGACTGCCAGTGATAAACTGGAGGAAGATTAGGGATGACGTCAAAGTCATCATGGCCCTGACCAGGAGGGCTACACACGTGCTACAATGGCGCATACAAAGAGAAGGCCTCGCGAGAGCAAAGCGGACCTCATAAAGTGCGTCGTAGTCCGGATTGGAGTCTGCAACTCGACTCCATGAAGTCAGAATCGCGCTAGTAATCGTGGATCAGAATGCCACGGTGAATACGTTCCCGGGCCTTGTACACACACCGCCCGTACACCATGGGAATGCGGTTTGCAAAAGAAGTAGGTAGCTTAACCTTCAGGAGGGGCGCTTGCTGTGATTCATGACTAGAATTGAAGTCGTAACAAAGGTAACCGG
+
$$)-./.,0+2,#&.(&-*(&**4259///0/3.33,,.36+**+(++-+-+20.,,()(&)*'*'($*&,(*.,),)('$,10)./788404020..+035214652*)'%%(*739.-%*17)30-,)(1+*.2*27023+,.156)%()*.4652/-+++./+-52(,0+2,/04/725105()/*(02**)&#'$')+('(,*,3+,./3:201/.238+-96666:463302-'&&&$&))-))2'7.++%))+,(*'()%%'/)2+5114.+&)&%$'$%&(+(++113-+,,,+/**'53:8.8-1*)*,3486756++1*),-''+'.72487630,-.%((%%(&&'+,+)'()**22/+0,,6+,2.-*&'/.///3-+/,536.00/03:14*0.212275.-..',,2))%''1660-4-'040715-,-+&&((.00/30&',+.,.,,0)$(,-17475/0-.,404,81.-&)**(+'.0234580///-33495.015215//+(,*)/5,/8410++(01/-267;9//+5//($$(',--+('+--,.0/0.11-06:583;3/710134-57:,)(&'$%%(,,0.-.*(('+53)&)'-&*3/01.6;2*0,1021154403,0-)7)*(&'+0033+.*+,011353,..3.,+.'(&.27,+%%+*&'*34435597221/0:740&%))2..,7.176666*'+-*+&,&$%''*,+..2767:1+.&+,2/362-,'%)))*.,0('*186*&(*&&)(+)*$'&(+-79582&6/,.+++*/,2)$$))2255930/'&)+),&&/'*(2(((&%%&'(--&',,1,,.-
@1c49a322-9615-4a8a-bc2a-f6e30b41032f ch=396 read=87904 start_time=2019-12-13T12:00:55Z barcode=BC01 runid=2c9cf7bc05858273f10e7d7ec552fc0bd742dc3e
CTCCTACGGGAGGCGAAAGAATATTGCACAATGGGCGCAAGCTGATGCATATGCCGCGTGTATGAAGAAGGCCTTCGGGTTGTAAAGTACTTTCGGGGAGGAAGGGTAAAGTTAATACCTTTGCTCATTGACGTTGCAAGAAAAGCACCAGCTAACTCCGTGTAGCCGCGGTAATACGGAGGGTGCAAGCGTTAATCAGTACTGGGCGTAAAGTGCGCAGGCGGTTTGTTAAGTCAGATGTGAAATCCCGGGCTCAACCTGGGAACTGCATCTGATACTGGCAAGCGGAGTCGTATTAGAGGTAGAATTCCAGGTGTAGCGGTGAGATGCGTAGAGATCTGGAGAATACCGGTGGCGAAGGCGGCCCCTGGACGAAGACTGACATCAGGTGCGAAAGCGTGGGAGCAAACAGGATTAGATACCCTGGTAGTCCACGCCGTAAACGATGTCGGCAAGGTTGCCCTTGAGGCGTGGCTTCCGGAGCTAACGCGTTAAGTCGACCGCCGCAAATACGGCCGCAAGGTTAAAAACTCAAATGAATTGACGGGGGCCCGCACAAGCGGTGGAGCATGTGAAGTTTAATTCGATGCAACGCGAAGAACCCTTACCTGGTCTTGACATCCACGGAAGTTTTCAGAGATGAGAATGTGCCTTCGGGGCTGGTTTGTTTTCCATGGCTGTATCGTCAGCTCGTGTTGTGAAATGTTGGTTAAGAATACAACGAGCGCAACCCCCCTTATCCTTTGTTGCCAGCGGTCCGGCCGGGAACTCAAGGGAGACTGCAGTGATAAACTGGAGGAAGGTGGGACGTCAAGTCATCATGGCCCGCCACGACCAGGCTACACACACGCCACAATGGCGCATACAAAGAGAAACGCCTGCGAGAGCAAGCGGACCTCATAAAGTGCGTCGTAGTCCGGATTGGAGTCTACAACTCGACTCCATGAAGTCGGTCGCTAGTAATCGTGGATCAAGTGCCACGGTAAGATACGTTCCCGGGCCTTGCACCGCCCGTCACACCATGGGAGTGGGTTGCAAAAGAAGTAGGTAACCTTCGGGAGGGCGCTTACCACTTTGTGATTCATGACTGGGAGAAGTCGTAACAAGGTAACCGG
+
*-//.-+(,1)-5,)**(*'+*/1:0.-0152,8/...9<+/'')22.+''(*-)+-.,/1/,,0.+.-)**-.1/(/-1-$&&.2*,,,+10*',++),--/,0-'(42,0/60535+69**456*2,+),+,*&*-)'+*('&'026*+*)**-,/&%*'$'+/5091:10610380..'+/02:87906/5++,)*)*02..-,*+.1//1+,(,(/588:9<;95942*,6539953+.7-+--.(,(((,-5273*+)/+)$&((464233100-3/,*%('((')-(((,.(*%*'.*&.(2+42138431+)')+'++2/2::988//-//3/.+,)(--/5:69503-*++)('('-//'(0-**&&*'()*)*6(10),000*&)+**+,0**)%&(7:38/+0)7+-++'(.1.,09987171+-/3;8903)3-,-*-011.*'++/('(&')*)(-+*)&&)*,--+4*-),/..*(+..434-12459411,),,&)()55582/02-.),+2;66-129/;:2.1/1,0/2-0994-61+++//*)*-877,)))&-$&&&'&*73+6/90../.11&0,.+-4),/54%$#%*2-*.+,,6213786..000)0+.8:55---./;8756:66666:85.+(-%$#'&)($*(*)+(*'))-,.+,(,,,.7/-00105/00&,+-29022;.0,2%&$$&%$')*0()---5/,2471+&&''+94-35,*3--20.00824%,'4-+1./&/60-/(0,+---(++&))((%(,')),++/-32-0+,*()+,27-(())38511-32:3'''$%'*-/'++*)()')((%)&-)$%(()(20/2+(+.-8+((')'$&))/++**''(')99351:77844346;312898/.,,)..1(0*)1-1+()()4440+/.//.3888440'/*)-%-(('((',515011668103*0$+$)-*/080)*')./1433142(242*+'#%&*3,08.*,+)*,..+.303)(),2009243:6)%)))*1.6//-1,,,3.9.+27.5--3.-8;*3/51--24794&&,$/0283(&%()*44782/-,)3.214621
@631bf76e-9256-4080-baf7-54fc8d62cd6e ch=179 read=165428 start_time=2019-12-13T12:00:56Z barcode=BC01 runid=2c9cf7bc05858273f10e7d7ec552fc0bd742dc3e
CTCGGGAGGCAGCAGTGGGAATATTGCACAATGGGCGCAAGCCTGATGCAGCCATGCCGCGTGTATGAAGAAGGCCTTCGGGTTGTAAAGTACTTTCAGCGGGAGGAAGGAGCAAAGTTAATACCTTTGCTCATTGACGTTACCACCCGCGAAGAAGCACCGGCTAACTCCGTGCCCAGCCGCGGTAATACGGAGGTGCAAGCGTTAATCGGAATTACTGGGCGTAAAGCGCACTGAGCAGTTTGTTAAGTCAGATGTGAAATCCCCAGGCTCAACCTGGGAACTGCATCTGATACACTGGCAAGCGAGTCTCGTAGAGTGCAGAATTCCAGGTGTAGCGGTGAAATGCGTAGAGATCTGGAGGAATACCGGTGGCGAAGGCAGCCCCTGGACGAACTGACGCTCAGGTGCAGCGTGGGGAGCAAACAAGTTAAAATGCCCTGGTAGTCCACGCCGTAAACGATGTCGACTTGGAGGTTGTGCCCCGCTTGAGGGCGTGGCTGGAGCTAACGCGTTAAGTCGACCGCCTGGGGAGGTACGGCCGCAAGGTTAAAACTCAAATGAATTGACGGGGGGCCCGCACAAGCGGTGGGCATGGTTTAATTCGATGCAACGGAAGAACCTTCTTGACATCCACGGAAGTTTTCAGAGATGAGAATGTGCCTTCGGGAACCGTAAGGACAGGTGCTGCATGGCTGTCGTCAGCTCGTGTTGTGAAATGTTGGGTTAAGTCCCGCAACGAGCGCAACCCTTATCGCTTTGTTGCCAGCGGTCCGGCCGGGAACTCAAAGGAGACTGCCAGTGATAAACTGGAGGAAGGTGGGGATGACGTCAAGTCATCATGGCCCTTACGACCAGGGCTACCGTGCCACAATGGCGCATGCAAAGAAGCGACCTCGCGAGCAAGCGGACCTCATAAAGTGCGTCGTAGTCCGGATTGAGTCTGCGCTCGACTCCATGAAGTCGGAATCGCTAGTAATCGTGGATCAGAATGCCACGGTGAATACGTTCCCGGGCCTTGTACACACCGCCCGTCACACCGCTGGAGTGGGTTGCAAAGAAGTAGGTAGCTTAACCTTCGGGAGCGCTTACCACTTGTGATTCATGGCTGGGGTGAAGTCGTAACAAGGTAACCGGAAGATAGAGGCGACAGGCAGAATGGTAACACAAGAACACCGACAACTTTCTTCAGCACCAGCAATACGTAACCCATA
+
2.2%361264/11*)-',())+'3()+46181054.*+-3%.:04473+*&**4541-+++-/356777),+,+05537,7106'(*/'(,-/6;;00343;6))-+1.1'./:;7+1,/-.//--5-+-..206011647/-,%)+/),&)0*+0&&+98/,.&(,...--/+.*%&(7+002,)06/.0/1,--,0322**)3-7-25(-+,/-../775,136;9010134-.)(%&*+95+1,0,-/0456:7979<80423(%0014<544-('(++',9222224100'/*-,10/20&)$%+1436741+*,),13'1*2.1205864+(/0.5.,-7/-/5862,,)(,/0;2.511999;/.,*,('&&'(*,)'885,+.4+*&&*/./../101,0:12+()*.79690*-/48*/.%)'0)110,*15-,088344684587:234::/-,-'0421*,)1++-,)3)--//3+$&)'))*+*..0*,,*-.-..36;620,-183567558567876:9.)&$,(+)771/-13/2253;;74677:5661526156,.9:;+/32-/1744564;54,)'(,5,9:85:6<.---,6))%%%+*'')+)')*,/-..10.+(*+0*,*,17/.,++-1:42,*5019799/5/*..1-,%&$%(+4.8279433438('/'(3143455035686973<4333090015/522943/424.*+-'/)*+2675348/13/02,)*,++/5-0:876-6/0005510:9173476;01,)*+43/43/020134832,--/.(*-,3/4::/157696431.*,/198455,83*+-++./0;676--&%(((./17333:4283231/)+.-+'))),206879860.0.07,1/:53/23&&1:8.4-/-/0395771),-,/2,++,,,*-%(.--(-.25-,/30/06,6.937522*//0911076::974,.:9885&0'//,,86..)**,.3,1460--(&))(()-1327.--/(-+27*%)'*'&*',+,801/74)+-,-./7-,(**+2017384)+)%$-,/05/1-))30,-.-/5-%&(*.5-43,)+50005488:98;+816:9;695,***&)(*+/,-0(046/,1-,&0,0666023'*1./995.706./99555*))++330/2272.12+0&0*&%$&
@33a52af6-e396-4ce9-a933-6ab3a6b288a0 ch=220 read=87723 start_time=2019-12-13T12:00:33Z barcode=BC01 runid=2c9cf7bc05858273f10e7d7ec552fc0bd742dc3e
CCGGTTACCTTGTTACGACTTCACCCCAATCATCAATCCCGCATGGGCAGCTCCTTCCTTGCGGTTGGGCCACCGGCTTCGGGTGTTATCAACTCGTGGTGTGACGGGCGGTGTGTACGCAAGGCCGAGAACGTATTCGCGACATGTGCTGTTCCGTTACTGTGATTCCAACTTCATGTAGTCGAGTTGCAGACTACAATCCAGACTGAGAATGGCACATGGGTTTTGCTTCACCTCGCGGCTTCGCTTCCCTCTGCACCACCCATTGTAGCACGTGTGTAGCCCAGGTCATAAGGGGCATGATGATTTGACGTCATCCCGCCTTCCTCCAGCTTGTCACTTAGCGGCTAGAGTCCCCAACTTAATGATGGTAACTAACGATAAGGGTTGCGCTCGTTGCGGGACAACCCAACATCTCACGACACGAGCTGACGGCAACCATCACCACCTGTATCTCATATAGCTATCTCTCCATCTCTGGAGCCTTTGTAGATATGTCAAGACCTGGTAAGGTTCTTCGCGTTGCTTCGAATTAAACCACATGCTCCACCGCTTGTGCGGGCCCAAATCAATTCCTTTGGTTTCATTCTTGCAGACATTACCTACTCAGGCGAATTACTTGTTGCGTTAACTGCAGCACTGAACTTTTATCCAACGCCAGGTACTCATCGTTTACGGCGTGTGGACTACTAAATCTAATCCTATTGCTCCCCACGCTTTCGGGACTGAGCGTCCGGTTGCAGGCCAGATCGTCGCCTTCGCCACTGGTGTTCCTCCATATATCTACGCATTTCACCGCTACACATGGAATTCCGATCCTCTCTGCACTCCTAGCTGCCTGAACCATGGCTTACTGAAGTTAAGCTTCCGGGCTTTCACCACAGACCCTTGCCACCTGCTCCCTCTTTACGCCCAATAATTTCCGGACAACGCGCTTGCCCACCTACGTATTACCGCGGCTGCTGGCACGTAGTTAGCCGTGGCTTTCAATAAAGTACCGTCCGCTCAGGCTGCCATTTCCTGTAGCCGCCGTTCTTCCTTTATAACAGAAGTTTACAATCCGAAACTTCTTCCTTCACGCGGCGTTGCTCGGTCGAGGTTTCCCCATTGCCGAAAATTCCTACTGCTGCCTCCGTAGG
+
23(&.9')/8/+36*+,(/192.262(0/186898:096'%,+.+,(+*/10277921*1-0*317*333-+4..,).+:'6722/80005,/,-,5488797891:71-622-++((&(*+.*2-''+++..112:-*,,(.()(.1000)*+&&(,*('&#&(14210+-/6/('&$'.00+*+0../***+*)0-9/:,,,:-,+,*.7(*&%$%*/0<69;<-012;378<:957-0/2..+-2,78*+910,,22,9:-%$'&)'+,%&**)*')()+()(.*,,2204(-350)-+.0119<54360,-/3:3+*/42//4*.0,,-.522.(&(%(*(+%&&')*,,539++,*+,/.//.23:7574333--,,2.-150;44244772;110:5-(&%'&'+32765/.+-.(0%'-./766042&45.3756635756965533224.50117978999869;821/.137+-0306-$*()*+,//07+()-01+*,-4-0-3845;968.,)()071--0.2/996;22121344:019)+,**+(--0*-)(,/,,0,708445;6*,+65119<83733''//&2('7.(*44702::/+*-))'(&%$'&+,/81802073/3,21108,7<;.*-3+3(2$&$'.%&)5766::99<6124;936/,-4343'4467/*.5071.,+)15+//7:9-),++:9-.1;8.7+.((),*5+)++5-./::3:/-/5778:9;3230.1977883)(*2*/0188:99866*+/3415<745;<88843+0&(+/.-2-21,-33511.-*++&)*.()%))''(&$),11-/)+9318-3314//1;2/+/516&,12/.65-*,0-0123:<60,))*%+.++,*/:-+1393,0417-/+)'/(6,2+3.***&,''(*.+,14,(1/()*&)**;..9555277307-6-&,).&+..,,050729+**+)*.+48*,'),:846(&*..%&'+,46920;:../%)&',,1271475283218.-.504''*)*2<:356998/.2.+.023:<:8794-100.5.+/,,,67,9..'$,,/.&.15*)30,26327963.32)+4867964956869685
@3b50bf66-4754-484d-a38c-d3440a263a91 ch=83 read=119207 start_time=2019-12-13T12:00:24Z barcode=BC01 runid=2c9cf7bc05858273f10e7d7ec552fc0bd742dc3e
CCGGTTACTTGTTACGACTTCACCCCGGTCCACAAAGTGGTAAGCGCCCTCCCGAAGGTTAAACTACCTACTTCTTTTGCAACCCACTCCCATGGTGTGACGGGCGGTGTGTACAAGGCCCGGGAACGTATTCACCGTGGCATTCTGATCACGATTACTAGCGATTCCGGCTTCATGGAGTCGAGTTGCAGACTCAATCCGGACTACGACGCACTTTATGAGGTCGCTTGCTCGCAGATAGCTACTCTTTGTATGCGCCATTGCTTAGCACGTGTGTAGCCCTGGTCGTAGGGCCATGATGACTTGACGTCATCCCCACCTTCCTCCAGTTTATCACTGGCGAACCTCCTTTGAGTTCGGCCGGACCGCTGGCAACAAAGGATAAAGGGTTGCGCTCGTTGCGGGACTTAACCCAACATTTCACAACACGAGCTGACGACGGCCATGCAGCACCTGTCTCACGGTTCGAACACATTCTACCATCTCTGGCTTCCGCGGATGTCAAGACCAGGTAAGGTTCTTCGCGTTGCATCGAAGATTAAACCACATGCTCCACCGCTTGTGCGGGCCCCGTCATTCATTTGAGTTTTAACCTTGCGGCCAACCCGTACTTGCTCCCAGGCGGTCGACTTAACGCGTTAGCTCCGGAAGCCACGCCTCAAAGGGGCACAACCTCAAGTCGACATCGTTTACGGCGTGGACTACCAGGGTATCTAATCCTGTTTGCTCCCCACGCTTTCGCACCCTGAGCGTCAGAAGTCTTCGTCAGGGGCCGCCTTCGCCACCGGTATTCCTCCAGATCTCTACGCATTTCACCGCTACACCTGGAATTCTACCCCCCTCTCTACGAGACTCAAACTGCCAGTATCCGGATGCAGTTCCCAGGTTGAGCCAGGGAGTTCACATCTGACAAACCGCCTGCGTGCGCTTGCATGATAATTCCGATTAACGCTTGCACCCTCCGTATTACCGCGGCTGCTGGCTGGAGTTAGCGGTGCTTCTTCTGCGGGTAACGTCAATGAGCAAAGGTATTAACTTTACTCCTTCCTCCCCGCTGAAAGTACTTTACAACCCGAAGGCCTTCTTCATACGCGCGGCATGGCTGCATCGAGCTTGCGCCCATTGTTAATATTCCCCACTGCTGCCTCCGTAGGG
+
63./5-)(((*.7*--'0396-965++/23,').1/+--8.-+'().3,,-0+(*,,20;8.&**/1:889:;0::8+&*,./7,$((-8.'+)*-+--342;:65975/..*-684856*1;820,-/%')**493849343<2))*++'(,-01%&,-.0439:26-'+3.:252($&()3/,0.--')-//8*:.1(./,+(++--2/.)--/.(,.'*%(,+,.3$%(&$%$)%**%*,.021095-.24476:<971/&*%&(*'*..01,(*.29-/6989020)69::9:433.,..52467799:15;3+.:2;7521..01;512476+6(''%%*-,/0164.0,3*-',*+.9-150673;42)//2*123365+/4-10040456469553<82+-*3+5/-.-,/171*-0350(),,/5786882--,:,58681+,,-3+-/66/-/.8(+%%&$$((*0)(%#%((+4-,&&%&)+24035;::/400//%0//-2-,-,0162//-*--0211234--)%*102:(52/0162443.,5-./04053654-265*)0++*/*-0:;4017::+772.-+++-(/+)$*-+)-)()(&**9;2+14:3759951/00+*%*&(*.(+,/3.1)3',44761800/6(188,12336/--0'-+0011202204;9,0.70118;67507:54/&()87619237557;,%(+0891',(+1573121/5)+/.)++*+(%)'+-35;:257,487+9:/36+3779;58907122<96/6)*+7762/.,//431<6-*+/(+,//.1924/3/4/,+(*08:22-33.223**,--)'))$&)'1:%44682(0*,/.5+23654--27/9-+-/4&),'$(10.$)*.01,'()-445,.1+,-,-470*.*&*$%%%(+5.650/35;7;8516/.+-/7623:-3//503;2513/1150;.,#*.'*-0(.0074))/6/9<::9:3980/02435-901015,.&-*/,-40-+154/103:*/15-0-/..22+-,)')%&(('(+.+.-+**,.22:26:9<:/7.-),(.-9234996611022,%+--60431:5(+/$''',-00,61/+')+-/3127.89+-32++
@5b629fd7-2b02-4ae0-bad1-b38f59033dce ch=213 read=183818 start_time=2019-12-13T12:00:23Z barcode=BC01 runid=2c9cf7bc05858273f10e7d7ec552fc0bd742dc3e
CTCCTACGGGAGGCAGCAGTGGGGAATATTGCACAATGGGCTGGCTGATGCAACCATGCCGCGTGTATGAAAGAAGGCCTTCCGGGTTGTAAAGAGTACTTTCAGCGGGGAGGAAAGTACAAAGTTAATACCTTTGCTCATTGATTTACCCGCAGAAGAAACACCAGCTAACTCCGTGCCAGCAGCCGCAATACGGAGGGTGCAAGCGTTAATCAGATTACTGGGCGTACGCAAGCGCACGCGAACTGTTAAGTCAGATGTGAAATCCCCGGGCTCAACCGCAGAACTGCATCTGATACTGGCAAAGCTTGAGTCGTAGAGGGGTAGAATTCCAGGTGTAGCGGTGAAATGCGTGAGATCTGGAGGGAATACCGTTGGCGAGAGCGGCCCCTGGACGAAGACGGCGCTCAGGTGCGAAAGCGTGGGGAGCAAACAGGATTAGATACCCTGGTAGTCCACGCCGTAAACGATAATCGACTTGGAGGTTGTGCCCTTGAGGCGTGGCTGACTAACGCGTTAAGTCGACCGCCACAAGAGTACGGCGCAGGTTAAAACTCAAATGAATTGACGGGGCCGCACGAAGCGGTAGACATGTGGTTTAATTCGATGCAACGAAGCCTTACCTGATGCCCGGTGACATTCACGGAAGTTTTCAGAGATGAGAATGTGCCTTCGGGAACCGTGAGACAGGTGCTGCATGGCTGTCGTCAGCTCGTGTTGAAATGTTGGGTTAAGTCCCGCAACGACCACTTATCCTTTGTTGCCAGCGGTCCGGCCGGGAACTCAAAGGGAACTGCCAGTGATAAACTGGAGGAAGGTGGGGATGACGTCAAGTCATCATGGCCCTTACGACCAGGGGCTACACGTGCTGTAAAGCACATACAAGAGAAGCGACCTCGCGAGAGCAAGCCGGACCTCATAAAGTGCGTCGTAGTCCCGGATTGGAGTCTGCAACTCGACTCCATGAAGTCGGAATCCTTGTAGTAATCGTGGATCAAATGCCACGGTAGGCCGTTCCGGAGCCTTGTACACACCGCCCGTCACACCGTAGGAGTGGGTTGCAAAGAAGTAGGTAGCTTAACCTTCGAACTTACACTTTGTGATTCATGACTGGGGTGAAGTCGTAACAAAGGTAACCGG
+
,+24*,018+*002%()',+179-/530821.///;:891,&&%(((+-)('$()///0(*,377978427('()*//53:231;4590147+'&')**075/,//0,6+(*&'(%%&&(./4-+6,3+,.++/.-068.5+)'(***,3/,-*./,*-0,,/6-+'*)1.-.46139:4101..1003./.0111.--(--5946704/4/153../6/527971')%%&(14*+,.'-*0&&())(*,+0-47457823/370,*34.-3377:5252&+'-(,(,$,./0800000799417/)*,++*,..,,,1*-.2/23+,.,7+**/0+*)),--788370..451'()+.87:/+5-'041-.('((,-0.,(&*,2+5:/)+.71-)***/16)0,005466511#')*+.457;9)*)..;34-48/420'--14:/-.+4--.83/003:998952//..+-1./++('*%''01)--.4)1+*)/*(,*0/+)''%).0,)''/.97254.'3102-%&))%'$&'+,,1%.(*7698<;4574490/-///0../.20-.2$(%(&-+*-/70',)+)0%.&/-;9597;755414*,-)**'/3//-/+&')*',-))*'(**%&%&)'*))(+/<<54/----110*())(*)'&&%(,5.6/4746,'&'0)*29:9976695423256,32//0166704((*,,11282873;2++,-7-+033/+',.&&++/01-,2-.1:5684/.05)+,4,60399/90182;,.)&*(*999;6442247<84551/2--4+6//;;7466777984**+,7;91/,(*('&'$%)+1;3.7:/4+**)+/1*&$%''(&%'&((,-+0*&(%'')*7647553-*(''(,27,0)/+53500,)15.*65:9:9799709+,-2,9/7))))),--.,/00725558./+0-++6-9.501&&(&'+++1/0067780111<32/6/..-5-*,*-/),30&0-+,082:22145567<5::-0950.))(&(*''&()-2,6,'+---')&%((*-,)('))3,20032,*+*%&())**./+-205222801100:81/**))(-4796969)-1.29::69
@c80c5161-df89-47e8-9d51-9dd2bb398dd7 ch=267 read=91023 start_time=2019-12-13T12:00:20Z barcode=BC01 runid=2c9cf7bc05858273f10e7d7ec552fc0bd742dc3e
CCGGTTACCTTGTTGCGACTTCACCATCCTCCTATCCACCTTAGGCGGCTGGCTCCAAATGGATTTACCTCACCGACTTCCGGGTGTTACAAACTCTCGTGGTGTGACGGGCGGTGTGTACACCAAGGCCGGGGCATCATTACCGCGGCGTGCTGATCCCGCGATTACTAGCGATTTGACTTGTATGGGCGAGTTGCAGCCTACAATCGAACTGAGACGGCTTTAAGAGATTAGCTTGCCGTCACCGACGCTCGCGGCTCGTTGTACCAGCCATTTAGCACGTGTGTAGCCCAGGTCGCCGGGGCATGATGATTTGACGTCATCCCCACCTTCCTCCGGTTTTGTGCGGCAGGAGATCTCGCTAGAGTGCCCAACTAAATGATGGCAACTAACAATAGAGTTTATGTTATAGGACTTACGCTTAACATCTCACATTTGAGCTGACGACGACTTGCACCACCTGTCTTACCTCTGTCCCGAAGAAACTCTATCTCTAGAGGTCAGAGGGATGTCAAACCTAGTAAAGGTTCTTCGTTGCTTCAGAATTAAACCATGCTCCACCGCTTGTGCGGAAGCCCCGTCAATTCCTTTGAGTTTTCAACCTTGCGGTCATTGCTCCCCAGGCGGAGTGCTTAATGCGTTAGCTGCGGCTTTTCTGGGGGCCGGAAAGGACCCAACACTAGCATAATGTTGCGGCGGTTGCCGAATAATCCTGTTTGCTCCCACGCTTTCGAGCCTCAGCGTCAGTTACAGACGAAGAGAACGCTTTCGCCACCGGTGTTCCTCCGCTATATCTACGCATTCACCGCTATACATGAATTCCACTCTCCTGCTGCACTCCGATTCCGGCAGGGTTTAAAGCGTATATGGTTAAGCCACAGCCTTTAACTTCAGACTTATCTAACCGCCTGCCGCGCTCGCTTTACGCCCAATAAATCCGGATAACTTATCGGGACCTACGTATTACCGCGGCTGCTGGCACGTAGTTAGCCGTCCTTTCTGGTAGAGATTACCGTCTGGAAGTGTGAACTTTCCACTCACCTCGTTCTTCTTACAACAGAGCTTTACGATCGAAAACCTTCTTCACTCTTTTGCGGCGTTGCTCGGTCAAGACTTGTCGAGCGAAGATTCCCTACTGCTGCCTCCCGTAGGG
+
:95323./,..(59)+**/1..&&$$),$'*,*,-2'&*()(+38,9,,+140/.-11)('&$6-+',2*(%),+*0570).701.07012::1.-)+/58:999889)20+,3212/311'0(6-498520-)*&''&,&$(*&+&3415/-/+,-1,.*/0-4/--23146-11'(*)','/.0163510313-3../5.,11;27*,413--,..,///17/)(*+,.+%()-6.187853473./$&+)&'*&&&%%&+'+-55.-.<.05'&'++00002)++*.-)&(**-,1-(,5--23..00.6;2..158951:65,*,30;99534)-+9;2%.$&&**%)''&%()41((*'(++-/.2*/)*,9:3/047697300)('&&&((*%+)-($'&')$''&-)-30+%%&&$&$'(0--,'(+,4/-..1132/*'(&(*+)%'$()-/43..)*(',0,/06/6,**,/(-.,,86624,*)($'$&%'''('-4,22358-**&/*('/,6(.0297240)*('*/2-)&*),0/3&14-////09.0:681911.0/0*('*07,&-/*6-8///771/.6;6*800..,.,-.688&2'$)*898.+.01.3*)+*)0+0-62645931246:+:&$$%'$#&(+)%,)(*084-418-),(.0/)))-*(&%&&((%%)('(')/(+)(,(&''&-3+'0,'%$(,0,#*'++51/.01/0-/**.22;6272.1.005--'&(&&$&%').),07304256677,4*(+8)))-*-1462524/56.,07+,-,)&)$)%$2,8150111*3-(%**+--..2''%(*,+*..&*)&*+(+3710*/(*,66:685:(56&&%)+*')'.+*+-()-7679667.3332-57/*+&%')+-5/1/24.0,4/(0-,696.1-4/640+('$#)5&*477.&(-++,(.)+&**/30012808+%)*+/124-)-0++5.+7--1/(('%('$9).6//.,&'())$+%*(,8.280,+')))(*,,037:.2*)**$$((*,+'('+20%&(,*-),24-.417560/-.+)*-0-)(*-)++30//-(('*,4/0-.+()*%#%&%)0(+/4/.+'%'&+-0579262('(('&&
@e7ecd595-51d2-4caf-ba2a-9e38dd66194b ch=252 read=179490 start_time=2019-12-13T12:00:14Z barcode=BC01 runid=2c9cf7bc05858273f10e7d7ec552fc0bd742dc3e
CCGGTTGCAACATTTACGACTTCACCCAGTCATGAATCACAAAGTGGTAAGCGCCCTCCCGAAAGGTTAAGCTACCTACTTCTTTGCAACCCACTCCCATGGTGTGACTTTGAGGCGGTGTGTACAAGGCCGGGAACGTATTCACCGTGGCATTCTGATCGATTACTAGCGATTCCGACTTCATGGGTCGAGTTGCAGACTCAATCGGACTACGACGCACTTTATGAGGTCCGCTTGCTCTCGCGAGGTCGCTTCTCTTTGTAGCGCCATTGTAGCACGTGTGTAGCCCTGGTCGTAAGGGCCATGATGACTTGACGTCATCCCACCTTCCTCAGTTTATCACTGGCAGTCTCTTTGAGTTCCCGGCGGACCGCTGGCAACAAGGATAAGGGTTGCCTCGTTGCGGGACTTAACCCAGCATTTCACAACACGAGCTGACGACAGCCATGCAGCACCTGTCTCACAGTTCCCGAAGGCACCAATCCATCTCTGGAAAGTTCTGTGGATGTCAAGACCAGGTAAGGTTCTTCGCGTTGCATCGAATTAAACCATGCTCCACCGCTTGTGCGGGCCCCGACCAATTCATTTGAGTTTTAACCTTGCGGCCGTACTCCCCCCAGGCGGTCGACTTCGCGTTAGCTCCGGAAGCCGCCTCAGGGCACAACCTCAAGTCGACATCGTTTACAGCGTGGACTACCAAATTATCTAATCCTGTTTGCTCCCCACGCTTTCGCACCTGAGCGTCAGTCTTCGTCAGGGGCCGCCTTCGCCACCGGTATTCCTCCAGATCTCTACGCATTTCACCGCTACACCTGGAATTCTACCCCTCTACGAGACTCAAGCTTGCCGGTATCAGATGCAGTTCCCAGGTTGAGCCCGGGGATTTCACATCTGACTTAACAAACCGCCTGCGTGCGCGCGCCCAGTAATTTGATTAACGCTTGCACCTCCGTATTACCGCGGCTGCTGGCGCGAGTTAGCCGGTGCTGCTTCTGCGGGTAACGTCAATGAGCAGAGCAATGCATTAACCCATA
+
/+**/(&*'%$%)0*&,,%./544375/0488:87:942031+'3,1/43/0/36/.3-++,.(*,)//90565880/329-487044.37+'(+,9.,.1//21244/6/+*.3,'+*,-)+&,142,3(++-1*,78444*%*/(-02//1:573303()*92200./.,3:542013642323''*'&0/816)*32473919)8.74-,100,0,.09;///*0/.581319,,-/.1**))(,*+')-51983:6-*(*-/171080/-00/01204,*,-0:7019:9361*.56298.-.-*,-(0/012778.9:.,898;5136/02;.-.9685664%55.*(&*)+.04/4.++--.97:934549762753,8-541**2*5(+%')55:270<632426.51+'+,-.4.,&')'+()')0/88676,5%().*0)/),-+.52587711201890,**-61,++5*6--886211118.4:/1/9,,+01963++,)/-/07025337+4.;:5852323722136'%*-*164.75.06766019,..1-0-8&15176,+*)-154<9/8;3-143;<,0-8040//0847/65556/;78+(0663:551.,((*,./.-+**.3)4-/0-.1%'-03-,91..//33926+.,12556078/94.&+'011379449743/&+*4),0*,9888..-1.-2+76/++-)-.753./,01)*/79378896559461:&+9;62:4677:779.-7,/:112<:.*/*((888767566968;0/,1.(()&(+.3363./-0-4*862/.17,40.2379;93/0/9..4%.0/07)*-01..00:47-)/,1+*'062/)374-0:0++,-233..,.-5/7667/1.297455752+)&)'*+1+'*&)'-('))62:20.2/-,)07/53)8*,417:56/9010404.-%/+(..5.-,&)$&&()',020,+)*-/.3:857.3---951.('%*+6-%)#%$'%+(%##%
@93c5022e-9536-40fc-91c9-31bbde1aab9c ch=451 read=66581 start_time=2019-12-13T12:00:10Z barcode=BC01 runid=2c9cf7bc05858273f10e7d7ec552fc0bd742dc3e
CCGGTTACCTTGTTACGACTTCACCCCAATCATCGACTTTGTAGACGGCTGGCTCCCGAAGGTTACCGGCTTTGGGCGCCTCCGACTTTCGTGGTGTGACGGGCGGTGTGTACAAGGCCAGGAACGTATTCACCGCAGTATGCTGATATACGATTACTAGCGATTCCGACTTCACGAAGGCGAGTTTGCAGCCTACGATCCGAACTGAGAGAGTGTTTCTGGGTTTGCTCCACCTCCTTGGTATTGCTTCCGTCTATTAACTCCCATTGTAGTACGTGTAGCCCAGGTCATAAGGGGCATGATGGTTGACGTCATCCCCGCCTTCCTCCACATTGTCGCAGCAGTCTCATGAGTTCCCACCCAAAGTGCTGGCAACATAAGATGGGGGTTGCGCTCGTTGGGATAACCCAACATCTCACGACACAGGCTGACGACAACCGTGCACCACCTGTTTTCTGGCTTCCAGAGAGGGCTGTCTCTGGATTCTGTCCATCAATGTCAAGACCTGGTAAGATTTCTTCGCGTTACGTCGAATTAAACCCACATACTCCACCGCTTGTGCGGCCCCGTCAATTCCTTTGAGTTTCAACCTTGCGGTCGTACTCCCCAGGCGGGGTGCTATTGCGTTAACTCTCCGGCACAGAAGGGTTGATACCTCCCTTCGTACCCCATCGTTTGCAGCCAGGACTACCGGGGTATCTAATCCCGTTCGCCACCCTGGCTTTCAGCGCCTCAGCGTCAGTTTTCGTCCAGAAAGTCGCCTTCGCCACTGGTGTTCTTCCTAATATCTGCGCATTTCACCGCTACGCTAGAATTCCTCCAATACTCTAGATTGGCAGTTTCCATCCCATCACAGGGGTTAAGCCCCGAACTTTTAAGACAGACTGACCAATCCGCCTGCGCGCGCTTGCCGCTTAATGGTCGGACAACGCTTGCCACCTACGTATTACCGCGGCTGCTGGCGTAGTTAGCCGTGGCTTTCTATTCCGGTACCGTCAATCCTTCTAACTATTTGCAGAAGGCCCTTTCGTCCCGATTAACAGAGCTTTGTGAAGATACCGTCATCACTCACGCGGCGTTGCTCCGTCAGACTTTCGTCCATTGCGGAAGATTCCCTGCTGCTTCCCGTAGGAG
+
14182;/21*.)-&$&)*78:1*-22.,3-/.10/.-.41*-+,.1/9011:66*-*&%$',*0(,.,/(&&')1,,(,(),0,--5962+3/85998797<;.18)*+0.,4)7-.66&/040067539415756.-/,,)+*(')*++-,-06.--..553:<4;4347;000/-.1222---4('1+)+*&)**+011/1641+(&&*&)(+.76.++22099---/6*,-.0%&&-'+,16-/26250152.5/0/.0/:730;/-')(*,5*+((*-,*&+--1152-+23-0/7000/&21+,.0013/537-,.9252+*-,&+(+/-,*$%#()&(()'(+,+,-,42:4+08*386.54442931130/2:128&5880,1/055653/3*0.-))%*$')3054664+-0,,,,&&101234335342+))(''-5-.4020:;20-.4002/-%&'&'&(&+)&+-((+./)8-666218018284024-3078<:98/62(*+92/1:989280(-001)'+,+4<;5<+((+*,--7:./9,117042,,+(-2&%+,/9695*+21./46;75282111/14953*-+..:6:,,058)32*)$))*0../016.6,,+(.4,.+%**,.*('*-/.00.14+/)$%/&()&,.0/-.856:0(%$'.*+1:/./-08393,--0304736-,)-46679516(*,,+&((-'*-.000,()++96-53:671347(*+.2-+-65454;68;924333528;78;11,.66545/%*(*)264+&)0013,,#((+)-,2,/,*-)0,,),-.11.-.4*3/&2/9)86-028,-83*-&+46,2/31--06,/.-.0:<00716550621/,/+*-*,726;:5331,.('-)&*'$'.*.:///./*0**)(+)+/--801;276:6;537239...112445273/.-.4--)808:8;32:822451;*5.41588967647:6;553835,97+)1+&)-*.)*&(-/0..-05/,6-4-3++()(352+&%)((%'%((+.08::7783-.,01:220;00//3+,0,)))18.-.335009+.'5*+(*0-42+'./7/01109),:63(+%
@e1c721da-c009-422f-ad6e-fdd367f75650 ch=219 read=101404 start_time=2019-12-13T12:00:10Z barcode=BC01 runid=2c9cf7bc05858273f10e7d7ec552fc0bd742dc3e
CTCCTACGAGGAGGCAGCAGTGGGGAATATTGCACAATGGGCGCAAGCCTGATGCAGCCATGCCGCGTGTATGAAAGAAGACCTTCAGTAAAATTACTTTCAGCGGGGAAGGGTAAAAGTTAATACTTTGCTCGTGACGTTACCCGCAAGAAGGGACACCGGCTAACTCCATTGCCAACAGCCGCCGCGGTAATACGGAGGTGCAAGCGTTAATCGGAATTACTGGGCGTAAAGCGCACGCAGGCAGTTTGTTAAGTCAGATCTTAAATCCCCGGGCTCAACCTGAGACTGCATCTGTTACTGGCAGACGAGTCTCGTAAGGGGTAGAATTCAGGTGTAGCCGTGGTACGTAGAGAATCTGGAGGAATACCTACCGGTGGCGAGCGGCCCCCCTGGACGAACTGACGCTCAGGTGCGAAAGCGTGGGGAGCAAACGGATTAAGATACCCTGGTAGTCACGCCGTAAACGATGTCGACTTGGAGTTGTGCCCATGCAGGCGTGGCCGGAGCTAACGCGTTAAGTCGACCGCCTGGAAATTACACGGTTAAAACTCAAATGAATTGACGGGGGCCCGCACAGGCAGTGGAGCATGTGGTTTAATTCGATGCAACGCGGAGGGCACACCTGGTCTTGACATCCACGGAAGTTTTCAGAGATGAGAATGTGCCTTCGGGAACCGTGAGACAGGTGCTGCATGGCTGTCGTCAGCTCGTGTTGTGAAATGTTGGGTTAAGTCCGCAACAGGCGCAACCCTTATCCTGTTGCCAGCGGTCCGGCCGGGAACTCAAAGGAGACTGCCAGTGATAAACTGGAGGAAGGTGGGGATGACGTCAAGTCATCGTAGGCTCTGCCGACCAGGGCTACACACGTGCTACAGTGGCGCATACAGAAAGCGACCTCGCGAGAGCAAGCGGACCTCATAAAGTGCGTCGTAGTCCGGATTGAGTCTGCAACTCGACTCCATGAAGTCGGAATCGCTGGTAATCGTGGATCAACACGGCGAATACGTTCGGGCCTTGTACACACCGCCCGTCATACCATGGAGTGGGTTGCAAAAGAGTAGGTAGCTTAACCTTCGGGAGGCGCTTACCGCTTTGTGATTCATGACTGGGGAGTGAAGTCGTAACAAAGGTAACCGG
+
,331..2%%-*$'&%*)1,35*-,&+().1-)*+,0:76:.-'-,/)5;655664.)/105/95//.+/1./.03+&)+)%,.-1)&%$'.*&)'**5:2/011,79/('(*),099+,.8-4''&%&(*679)/)*+&'&&+2*,0/'&+.'*((/036+--,/.--/4&1'$&(+(*+*6*$&$$&++*0700065.0/.0496576.6,5,0,4,1-5,1/8;98557;802221323*)-.$31:4*5+3)/02%)01%(&.76,569.,38611-)-)')$(,-1122361+*%#%$&'&%%((*'(')),570)+.52-0(,+*5,,/450*()+'+&%%%&.+,,*,')(*+;;0-5,+-*)-)$&+2/6021/+-004695651&'.4.+)(+).0/12456&,+0-,&+0,++-756:5((*-;16+5+*2+((,:69</.7:74780%(&(7588;--,,*'0121,,+,+$)*.,/,94-)+',-09568/5/2+3)+0)+5201+0-5)'*,/9;;88631,+,'*'()(*,-,..8:56785<2//101200,((26*60*',***,++%3436-10(/*+-17<;198;9//11-8./-3*)%+&$*&($'$&)-32342/2072,,-.1-2,+4;50)((+,-3-*.,,.337:149)96275:8;86547/49999:456/1.)++./99:1203303.7.-+-08214/9/786:64/11/+./04+-45/0/,*,%(&))*(('+4-.0-*/4994'5,2,047/83397;./3*./08433/123115;35550+4.*,2.-018528749854-*,25797*+%(&&*)(&+*,-.:./98652,**'*-+077,60+7-30/0//.1)'+/.+./364345++)*)(,.5365988556,-,21,09:;::6:4974,222.6*&(((++++-/01213169./516001+90967443$'.,5020:811/3&0&&'(-.6432-2/226'-75123/00322/38.18402:::48:.1**'((.114:36/95(&''((1+'+%)(),'($%&+)6.(+-+7.9--51(+)++*-036<;:97398955,%$&)-,+,2(+%&((50+1-175174
@adaeb281-ee1d-46ff-a6dc-5745e6f9c6ce ch=337 read=125002 start_time=2019-12-13T12:00:09Z barcode=BC01 runid=2c9cf7bc05858273f10e7d7ec552fc0bd742dc3e
CTCTACGGGGAGGCAGCAGTAGGAGTGCGGCAATGGGGGGAAACCTGACCGAGCAGCGCCGCGTGAAGGAAGAAGGTTTCGGATTGTAAACTTCTGTTATAAAGGAAGAACGGCGGCTACGATGGTAATGACAGTACTTTATTAGAAAGCCACGACTAACTACGTGCCAACAGCCGCGGTAATACGTAGGTGGCAAGCGTTATCCGGAATTATTGGGCGTAAAAGAGGAGCAGACGGCAGCAGGGTCTGTGGTGAAAGCCTGAAGCTTAACTTCCAGTAAGCCATAGAAACCAGGCAGCTAGAGTGCAGGAGAGGATCATTGGAATTCCATGTGGCGGTGAAATGCGTGAATATATGGAGGTACACCAGTGGCGAAGGCGACGATCACAGCCTGCAACTGACAGCTCAGTCAAGTATGAGGCAAATAGGATTAGGTACTAGTAGTCCACGCCGTAAACGATGAGTACTAAGTGTTGGATCAAAGTTCCAGTGCTGCAGTTAACGCAATAAGTCTCCGCCTGAGTAGTACGTTCGCAGAATGAAACTCAAAGAGATTGACGGGGCCCGCGCAGAAGCGGTGGGCATGTGGTTTAATTCGAAGCAACGCGAGAACCTTGCAAGGTCTTGACATACTCATAAAGTCAGAGATGGAGAGATAGCTATATGAGATACAGGTGGTGCATGGTTGTCGTCAGCTCGTGTCGTGAAGTGTTGGGTTAAGTCCCGCAACGAGCGCAACCCTTATCGTTAGTTACCATCATTAGAGTTGGGGACTCTGGCAGAACTGCCAGTGACAAGAAGCTGGAGGAAGGCGGGATGACGTCAAATCATCATGCCTTATGACCTGGAGCTACACGTGCATGGATGGTGCAGAGGAAGGCAGAAGCCGCGAGAGTGAAGCAAAACCCATAAAACCATTCTCGAGTTCGGATTGTAGTCTGCAACTCGACTACATGAAGTTGGAAGGAATCGCTAGTAATCGCGAATCAGCATGTCGCGGTAGATACGTTCTCGGGCCTTGTACACACCGCCCGTCACACACCACGAGTTGATAACACCCGAAACGGTGGCTAACCGCAGGAAGGAGCTGTCTAAGGTGGGATTGATGATTGGGGGGGTGAAGTCGTAACAAAGGTAACCGG
+
,01./0.4:--0832462470+'%(*'.3:92:329:60'(.,-6)*,80-)%')%'%(.')***00/.--)-*+61<1007*2*+,:904464806.'+54,+((*+120,50-2/('(&#(-,,+&(-2-%&*)*+42-7..,153.04---'.--01416487695.2&20))*-,.210-5131/.,.20530112:3.0(3,3)4((22379771694(&(++&/0667979.,-++'5-445/,,0-,,44/085,1,))-).'*.00))*0161372501&+.*-114641///,-0028661,)+15288%5&7'6+0+7)')'$',.+030/5--*0/1'(5235+745)-*'%**.4*-.,+***1).,692100./...11220/',))))''+.4.132(+&)-,,%**')::8(8++8**.+,*2&')33416'$(+030205%,*(*'+&,+100)/(+.;6824,)**')07(&,6.***-%1,0-,+(-+2*,)%'(+-,*//,,))***2,/456+,+*),11159430:*8+)(((,010,,+3-0:+)+%''%+'()7;99313,4./118<:.86;3(.)'+76521--).542/1),*&($)'*,*.042)/.00*83*(.-&()+23771*))...33344/2./,.3.,$/)*35944,0)-,700./++%,--989899678*)+()*)%+6-888-,64-*0/*2*)-..504091-1138456301412:9;;/:/+'&'-2-59565654*)'&&&//7895000/637.'))(,-27*)0*1,3+/;5.--..-668:5/006568/89'*2,,.4;688&()('('*'*,.(,,2,+()(20.+))*&&'('%%2*-14/1--(&)+)10)+/8.'-0+&,06:.898:;776&&'7<9/1(8)()+'69:::0.001631-,,-.13.+1,3-)+&+,303((.',.4.//.000725-/15566855-541/0'),.4830208874/6.0064546;56:65674300/230**+()5)*--0-%(('%'+((+2.49523663/1-'-++*('(,-465/36+436;;0:-++-../4.1-./))+'.*)+73416108/+4-121)0,
@2f674df2-335d-4e10-8634-fd759a8ddfa6 ch=268 read=93284 start_time=2019-12-13T11:59:57Z barcode=BC01 runid=2c9cf7bc05858273f10e7d7ec552fc0bd742dc3e
CCGGTTACCTTGTTGCATTCACCCCAGTCCTTGAATCACAAAGTGGTAAGCGCCCTCCCGGTTAAATACACTTCTTTTGCAACCCACTCCCATGGTGTGACGGGCGGTGTGTACAAGGCCAGGAACGTATTATTCACCGTGGCATTCTGATCCACGATTAGCGATTCCGACTTCATGGAGTCGAGTTGCGAACTCAATCGGACTACGACGCACTTTATGAGGTCCGCTTGCTCTCATAGTCGCTTCTCTTTGTATGCGCCATTGTAGCACGTGTGTAGCCCTGGTCGTAAGGAGCCATGATGACTTGACGTCATCCCCACCTTCCTCAGTTTATCACTGGCAGTCTCCTTTGAGTTCCCCGGGCCGCTGGCAACAAAGGATAAAGGGGTTGTGCTCGTTGCGGGGACTTAACCCAACATTTCACAACACAGGCTGGCGACGGCCATGCAGCACCATAATCTCGGTTCCCGGCGCATTCTCATCTCTGAAAACTTCCGTGGATGTCAAGACCAGGTAAGGTTCTTCGCGTTGCATCGAATTAAACCACATGCTCCACCGCTTGGTACGGGCTTAAATCAATTCATTTTGAGTTTTAACCTTGCATTACGTACTCCCAGGCAGTCGACTTAACGCGTTAGCTCGACCACGCCTCAAGGGCACAACCTCCAAGTCGACATCGTTTACGGCGTGGACTTCTGGGAGTATCTAATCCTGTTTGCTCCCCACGCTTTCGCACCTGAGCGTCAGTCTTCGTCAAGGGGCCGCCTTCGCCACCGGTATTCCTCCAGATCTCTACGCATTTCACCCGCTGCACGTTCTACCCCTCTACGAGATCAAGCACATTATCAGATGCAGTTCCCGGTTGAGCCCGGGATTTCATCTGACTTAGCAAACCGCCTGCGTGCGCGCTACGCCCAATGAATTTCCGATTAACAGCACCCTCCGTATTACCGCGCGGCTGCTGGCTGGAGTTAGCCAGTGCTTCTTCTGCGGGTAACGTCAATGAGCAAAGGTATTAGCTTCTCCTGCCTCCCCGCTGAAAGTGCTTTACAACCCGAAGGCCTTCTTCATACACGCGGCGTAAAACATCAGGCTTGCGCCCATTGTGCAATATTCCCCACTGCTGCCTCACGTAGGAG
+
.,023:..75934.&'#''%&,12,+-32$((()313266:.--/794-*++46120.,)))07<.**)%(-511;:0/00*1:.),,3/,)0388745342642120-,'++-.0262;578:986.*&3+0;32290526134:90///31-/+)/)%%()339271167:8776,*+,2,,33;45./80/6-74639352,+1,,*)%,-57%,,.,1410--.0,-..0,%%%'+++05263-14-,436798:;//2(&)&'#(%.&(%$&')0+)-445*2*'+-(-39875560.-.*)*,,55626+2/*,9191'(,((+61/438840/-.-12350-31-.2575))&&)1096863620/318'6+9587*.+++,2,2268:-8++*(2.*),/*1(42+.'0.06*+---)*)+$+*+,1/-.01*2/2.1,)'(((.-((+,+&%(&(3/1-'&%'$*+2;4343552+))'-2526789025;:9313-42868073478,84<:8<;9:/6/)'+,,'&+1+<:89:,/.08:;:7140---*,)*%./67-&%,25/2097<8/7;:')&++:;---,%%&$%%%&$(')-..55/+/57&200/340602/.-(*.-,.1))&(*./248722)(+(**,374;-6+,+++-39768868;<06,4,+,331*+*(&&-*'&*,.056:6771,72,(1-58:0/1.+-3**.0.37241/2540/...4<974/)(,,3,:7*,61;777/*4)1-87718,+1)*+5/-.-.143544;51+43+(,+'*)-))543,43.-,.,+../-+)0.0%+&(%')*+-./77/2,/0951()*+*&%226%(&(&04,.)(+0003280/11689;33:0243443))#$(),.-1++&)%1&00*10.././++%*)+-15-./&0'*8122/214.9//0:-;+(#(,%(/-+*..(1-*+:-88<89:9/874567146-4....0182(0)(-(&#()-'%'%%$)+*,28.)//.+1*),*+-00*,0129/,-5)-,3070/71115/(-,*1,*(&$(('()*1489425*113;4-2/),).-:444/656-%(++-...3/1%&(+05)*'
@5005c744-be7e-4889-bfb4-2ff140be1930 ch=322 read=68357 start_time=2019-12-13T11:59:51Z barcode=BC01 runid=2c9cf7bc05858273f10e7d7ec552fc0bd742dc3e
CTCCTACGGGAGGCAGCAGTGGGGAATATTGCACAATGGGCGCAAACCTGATGCAGCCATGCCGCGTGTATGAAGAAGGCCTTCCAGGTTGTAAAAAGTACTTTCAGCAGGGAGGGAGGAGTAAAGTTAATACCTTTGCTCATTGACGTTACCCTGAAGAAGCGCAACTAACTCCGTGCCAGCAGCCGCGGTAATACCGGAGGGTGCAAGCGTTAATCGGAATTGTGGGCGGGCCGGTTTGTTAAGTCAGATGTGAAATCCCCAGGCTCCAACCGCAGGAACTGCATCTGATACTGGCAAGCAGGAGTCTCGTAGAGGGTAGAATTCCAGGTGTGGTGGAAATGCGTAAGTCTGGAGGAATACACCGGTGGCGAAGGCGGCCCCTGGACGAAGACTGACGCTCAGGTGCGAAAGCGTAGAGGGAGCAAAACAGGATTAGATGCCCTGGTAGTCCCACGCCCAAATGAAAACGATGTCGACTTGGAGGTTGTGCCCCTTGAGGCGTGGCTTCCGGAGCTAACTTGCCCGTTAAGTCGACCGCCTGGAAGTACGGCCCGCAGGTTAAAACTCAATGAATGACGGGGGGCCCGCAAGCGGTGGAGCATGTGGTTTTGAGGTGTTCAGTGCAACGCGAAAGAGACGCACCTGGTCTTGACACATCCACCTTTTCCAGAGATGAGAATGTGCGCTTCGGGGCCGTGGGAGACAGGTGCTGCATGCTGTCGTCAGCTCGTGTTGTAATGGGCTGGGTTAAGTCCCGCAGCTGAGAGGCGCAACCCTTATCGCTGTTGCCAGCGGTCCGGCCGGGGAACTCAAAGGGAACTGCAGTGATAGGCGCTGGAGAGGTGGGGATGACGTCAAGTCATCATATTGCCACGACCAGAATACACGTGCTACAGTGGCGCATACAAAGAAGCGACCTCGCGAGCAAGCGGACCTCATAAAGGTACGTCGTAGTCCCGGTTGGAGTCTGCTCGACTCCATGAAGTCAGGATAGCTTCAATGAAATGATGGATCAGTACCACAGTGAATACGTTCCCAGGCCTTGCTTACACCGCCCGTCACACCATGGGAGTGGGTTGAAAGAAGTAGGTAGCTTAACCTTCGGGAGGGCAACACCACTTTGTGATTCATGAGCTGGGGTGAAGTCGTAACAAGGTAACCGG
+
,+12,,,(1/*+.++..,'2)+1*/63212---22;4182/%0)7.20034521.'-104377,2143767720*,+,).-*))'%0638/(,96.,'/(()+)*$%&(,4+)'*,,0*'*)095+--1-013.55.)121(/(()9/9/+1/&%'(.'(*%'$)'(++3)()-.*0-1/,,,,*7/5-5,+.5))*/,+*-.+0,3686883<290/',%'),&-(*(&''(,('+*56(//8/018+,5.$-).85.333*&/--+.&-%/,$(&+1*03)()''41./00/200+.-&)),*&*)-..&'((',++--)1.325*+17-+''+0-(+-(''**+.&*+*,00**)*+.0.,.2'+(/++''*)*(',,7..*.55700--...----123*0''%&%&'((,.51+&),)&+,10)*+).3*,.#'&'$07/)-+*'-..6+%(%'+)&)())+0+&('(*(-/,--+-./*)-.6./.-7+&%%%%173799:87/9.-0(+-,2*))**35.))%)&%&((,/9015//'&$%$),)307-*/-04-5169:41.)-)++-,,*.')0;;1.;,')&((*(/.1.),,.1/02.388+*('&(%)*)$&**0/.2.-,.3*%'()*&(&)2.12,*('*&,((*--.+.1/67.,,))'))/.--3933111//0.)(++%',.23,.()12--224465:57+%'&,.26-+++*-,.,5**%%%('&&%'+-('3.3-3172-/(((&(*&%'*)+.3674((.,03,,,*/++0+)(&*/00-,,-)'*/)-,.9837/-3-(-*48-&)((--*$%)&)+02/'(.1-)08-/.,-/2373),*,+)+*(#$%&,6./../70&&%&%'')-/2750,*('%,+,-'((+.+)&%&%&(+,133-/()%',,*,,/14766/./5/'''&-(*+()25/90*)*)+++*+**'&((*0+/+.1'*(+**,/+)**)&$'')''(%%(&'%&$(3655-&('(*&')&,0,)0,+/-+42--'025/3+)&(&&+029*17,+-.-/.47,-*0*)')+1*,*$'*)&++),/042-$&%&/+-.-5.-:/,,.(,*.0247'*-/-,0013:3/.-)',.*,..,0.3---/00573.+-,13545:
@18415bad-7ebf-453e-a5c6-6015f53eba27 ch=17 read=45210 start_time=2019-12-13T11:59:50Z barcode=BC01 runid=2c9cf7bc05858273f10e7d7ec552fc0bd742dc3e
CTCCACCACGGGGCAGCAGTGGGGATATTTGCACAATGGAGAAGCAAGCAGTGCAACCATGCCGCGTGTATGAAGAAGGCCTTCATGTAAAAGTACTTTCCAGCGGGAGGAAGGGTAAAAGTTGTAATACCTTTGCTCGTGGCGTTACCACGCAGAAGAAACGCAATAACTCCGTGCCAGCAGCCATGACACGGAGGGTGCAAGCGTTAATCGGGTACTGGGCGTAAAAGCGCACGCAGGCAGTTTGTTAAGTCAGATGTGAAATCCCCGGGCTCAACCTGAGAACTGCATCTGATACTGGCAAGCGCAGGTCTCGTAGAGGTGAATTCAGGTGTAGCGGTGAAATGCGTAGAGATCTGGAGGAATACCAGTGGCGAAACTGGCCCTGGACGAACTGACGCTCCAGGTGCAGCGGTAAGAACAAACAGTTAAGATACCCTGGTAGTCCACGCCGTAAACGATGTCGACTGGAGGTTGTGCCCTTGAGGCGTGAGCCAGGAGCTAACGCGTTAAGTCGACCGCCTGGGGAGTACGGCCGCAAGGTTAAAACTCAAATGAATTGACGGGGCCCGCATTGGTGGAGCATAATGGTTTAATTCGATGCAACGCAGGGGAACCCTTTACCTGGTCAGCGGCATCCACGGAAGTTTTTCAGAGATGAGAATGTGCCTTCAGAGACCGTGAGACAGGTGCTGCATGGCTGTCGTCGAGCTCGATGACGTGAAATGTTGGGTTAAGTCCCGCAACGAGCGCAACTTGCCGCCTTTGTTGCAGCGGTCCGGCCGGGAACTCAAAGGGGCTACCAGTGATAAGCTGGAGGAAGGTAAAGGATGACGTCAAGTCATCGCTGGCCCTTGACCAGGGCTACACGTGCTACAATGGCGCATACAAAGAGAAGCTGACCTCGCGAGAGCAAGCGGACCTCGCAAGGAGGTGCGTCGTAGTCCGGATTGGAGTCTGCGAAAGCTCGGCTCCATGAAGTCAAGATCGCTAGTAATCGTGGATCAGGAAATGCCACGGTGAATACGTTCCCCAGGCCTTGTACCTGCGCCCCGTCACACCATGAGTGGGTTGCGAAAGTAGTACAGCAACTTCGGGAGGCGCTTACCGCTGTGATTCATGACTGGGGGTGAAGTCGTAATAAGTAACCGG
+
+-1(%('&)(43/-/27-/3)/1/+44191*++,2843*,'*)&)-.%)%&*-+,*1/576:5//)+++)+-0:,,0+0195;,%&'&/.+(%)'(-5,*%#&$+0-')+*(/-(()::.,0*%%%'+,43083.160.+-24*..).1%''+-+/)$(*&)%/&&''%(+551458:44-'*1+%%%$$$&,3,*()'%(&%)**,&.(')%&$))+1,775221893,-//$1(.,.4..5193./8/,,-0.016/.'+4-+189/+423410,,&%$%&%0+-000/0)()()//9;66($%%&')(*+6789/.&)%'&$'++6++1.-)(,+061((.'('6-6.-.+,.1/:;0.1.3012,%-107.--)(+%0(250&(00/)'**&((,)-/.*(-12,))*)'()$&-(*,-1,.),0./,)+0/18)+1-/++.,+&**/76962/+(&)'.-&#&'-+',-+0//013,+-+(,-.+)(&$&($-'(&*-37332.7.7.3475143(/)'*/3(&'(*555817622&1,,,56--./59-,,0123.0/+164-//*,''$'*22-&'%*,),-+28<<0:7;31/00475524',02)-+32)*/(&')&)&'%$%)+3--,2.,.53/--1;:3*$$)$((+,'&))+1307120*''''+6/21*)++6,99:54,**)**1--.55457''(*-1+'.*'%&(()-))12:-95473-+,0..-0539,)()%)(&'%%$-*$&$')+*-,+-&(),52/'*(/+/81-0/3327)/10+,*&&)%..11211*1347-,0,./3.%+*).**'&).45.)+-1023'&&('-/,+0,/14.47/)(&'$+,.2764.4.-262-.,1-332*'(&((%'(*,.,-1/-,($'%(*2%+-7575/,&%..))')((*:399798661.+,*9*.)&&),-,+$*('$(*)('(*1**.,/*(((&%%'*+1/.,+..91105639855+&/(((24.,-/671187/810.201+)*,5)*-'(')*''($&'(%%+,),+0/-2,))*--+-/$$%+)('))(%&''(+.(*),+*1)%&&&%&&%%)*$%+&'++.20.-,,.*+/,*'+)..+-6/2,,$))%+488861
@33f43b38-e536-49b1-ae3b-9cccb997bb7b ch=181 read=177756 start_time=2019-12-13T11:59:15Z barcode=BC01 runid=2c9cf7bc05858273f10e7d7ec552fc0bd742dc3e
CGATTTACCTTGTTGCGACTTCACCCCAATCGCTGACCTACCTTCGGCCGCTGCCTCGCTTGCGGTTGAAAGCTCCGCGGACTTCGGGAATTGTTGCCAGCTCTCATGGTGTGACGGGCGGTGTGTACGAACCGGGAACGTATTCACCGCAGCATTCCCGATTCGCGATTACTAGTAACCAGCTTCATGTAGGCGGTTTCAGCCTACAATCGAGCAGACTGGTTTAAGTTTGGCTCCACCTCGTGTGCATCTCTCTGCTGTATTTGTAGCACGTGTGTAGCCCTGCCGCCAAAGGGGCATGATGATTTGACGTCATCCCACCTTCCTCCTGGATTAGCAGGCGTCATAGAGTCCTCAACTTAATGGTAGTAACTAAACGACAAAGAGGAGTTTGCGCTCGTTGCGGGACTGGCAACATCTCACGACACGGGCACGACAACCATGCACCACCTGTCACCTTGAAGGGATTTCCTCGATTAAGAGTAATGCAAGGGATGTCAAATTAGGTAAGGTTCTTCGCGTTGCTTCAGATTAAACCATGCTCCGCTGCTTGTGCGGGTCCCGTCATTCAGCGAGTTTTAATCTTGCGACCGTACTCCCCAGGCGGAATACTTAATGCGTTAGCGCGGCGGCACGGAGGTGTTGAAACCACACCTAGTATTCATCGTTTACGGCGTGGACTACCAGATTATCTAATCCTGTTTGCCCCGCTTTCGAGCCTCAGCGTCGGTTACAGTCCAGAGAGTCGCCTTCGCCACTGGTTCGCTACAATCTCTACGCATTTTACCGCTACACTAGGAATTCCACTCCTCTCCTGCACTCTAGATAACCAGTTTTGAATGCAGCACCCAAGTTGAGCCCGGGTATTTCACATCCCGCCAATCATCCGCCTACGGCTCCTTTACGCCCAGTAAATCCGGATAACGCTCGCCACCTACGTATTACCGCGGCTGCTGGCACGTAGTTAGCCGTGGCTTCACTCCTTGGGTACCGTCATTATCTTCCCCGAAGACAGAGCTTTACGATCGAAAGCCTTCATCACTCACGCGGCGTTGCTGCATCAGGGTTCCCCCATTGTGCAATATTCCCCGCTGCTGCCTCCGTAGG
+
1$&*6*&/82:026)23586;60.12*/,554310/24)+/87932-//-0547;92&&*%&&&(++)**(&()1&'*.(')44-&'*%$*%$+++01,+/1.,+(,.9797750)33-066242/--'(644+:333/-124<5049.20&769;/3.-.17434865:,,'((++&(/((+/7314235597.30;++-.505478;::+%1203445647<<.848<.1.-.6:769-2)-*0--07.-,++/,)((,/52+))%++),,,07671,1:,(&'(#%%0,),083256..../5;8..0587817).+899<67339430*5')#*%').+)*$')-./23-/0*2*-/.102930,/*0+/.5-.+-+)+)(%-()*60''-.01448:4886&*(&0+21(22/.,-)0/1114280*''()0178<691/&+.*.4/681*))&&$&,)//,-9317564(7)*,(*+,/31124*.67.:99:40&4'&*2022-21736;*'**+4//1:4($)1.2:233.,,'+.3..,%+1,/028/12-295*-0.180(&')),5;<,352.27*.-00;/100.;;;2./781-/*)),+).-*+6.5-+''((+:2,640157313.*-*'*3-/0'*+-3/.,/54<65254385..2211799476687.,(-/+13428347121;2+3:0*'++9./++064-8)),119&.+)')*./9'*+1-+,--19;9<::::43,+&-(-*,../3:5678859892/69/*/8-04./-.022'.+0.4+(('(**.-36666).../10388;9;)229;-7'8303-*,,22-//)--,-03/)-.+-+,5.-,++3/5*().-6289;;636;4/0))+.0,65,+44166''',5.-24&)&0'3+79;99;:3181/31211:0093/4/..1+.,-''++1/-252359.1,+'(,-%(*/((%&./--0;476&/8+.09.;83)%,,+-41-..-.<;1///-2(+0.%')&)&,./.6561223194-13((+*'(04.430490855,+.5(2++,1..171;:6+.4/10111085..42-
@422a25e3-15f8-4e79-81e3-6cfcd0f860fd ch=219 read=101303 start_time=2019-12-13T11:58:57Z barcode=BC01 runid=2c9cf7bc05858273f10e7d7ec552fc0bd742dc3e
CCTTGTGCAGGCTTTACCCCAATCGCCTACCTTCGGCCTGCCTCGCTTGCGGTTAGCTCACGGACTTCGGGTATTGCCAGCTCCATGGAGTGTGACGGGCGGTGTGTACAAGACCAGGAACGTATTCACCGCGACATTCTGATTCGCGATTACTAGTAACTCCAGCTTCATGTAGGCGAGTTCCGGCTGGTGAACTGAGACTGGTTTTAAGTTTGGCTCCACCCACGGTGACACGTCTCTGTACCAGCCATTTAGTAGCACGTGTAGCCCTACACAGGGGCATGATGATTTGACGTCATCCCACCTTCCCCTGGTTAGCAGAAAGTCTCGCTAAGTCCTCAACTTAATGGCCAGTAACTAACGACAAGGGTTTTGCTCGTTGCGGGACCGG
+
(&%$%(%$$)-**.'&)77*-(%#$%$))2138/1011(*.653--0)'(&.01//4972739345961621006.0.-)+*4(&('*$'*,./231:8621+))&*(+,)%,.4&65063+..2:669:55442+37210.381,-,-48232,+++--..)*,2523,+-135:940/06-*,0.''#$%)/4,,++,3:;/5;:0-/*+4*0-0128*//,*1/2+%$&$'%-())**46891-0''.4'&''*0002001/*/-7++*+&%&(+1(+*($&,++/:0/240-/4/96-,4441272,*(/,+&&)''*(((++/7)((,*+-0253/4.,2.6./-+,+,*.,++19777963'/'((($&*00/24.0/85-+&$$
@19b85aa0-c392-441e-b40f-814f4642d9e0 ch=28 read=65972 start_time=2019-12-13T11:58:55Z barcode=BC01 runid=2c9cf7bc05858273f10e7d7ec552fc0bd742dc3e
CTTCTACGGGAGCAGCAGTAGGGAATTTTTTTCGGCAATGGAAACCCTGACCGAGCAACGCCGCGTGAAGGAAAGAAGGTTTCGGATTGTAAACTTCTGTTATAAGGAAGAACAGCGGCTACAGGAAATGGTAGCCGAGTGACGAATACTTTATTAAACCACGGCTGACTACGTGCCAGCAGCCGCGGTAATGCGTAGGTGGCAAGCGTTATCCGGTGTGGGCGTAAAGAGGGAGCAGGCGGCAGCAAGGGTCTGTGGTAAGCCTGAAGCTTCCAGTAACCATAGAAACCAGGCAGCTAGAGTGCAGGAGGATCGTGGAATTCCATGTGTGGTGAAATGCGTAGACATGGAGGAACACCAGTGAGCGACGATCTGGCCTGCAACTGACGCTCAGTCGAAAGCGTGGGAAGCAAACCGGTTAGTGCCCCTAATTAGTCCACGCCGTAAACGTGAATTACTAAGTGTTGGATGTCAAAGTTCAGTGCTGCAGTTAACGCAATGAGCCACTTACTGAGTAGTACACGTTCGCAAGAATGAAACTCAAAGAAAGAATTGACGGGGGCCCACGCAAGCGGTGATTGGAGCGTAATGGTTTAATTCGAAGCAACGCGGGGCACCGTCTTGACATACTCGCCAAAGGCTCCAGAGATGGAGATGGCCATATGAGATACAGGTGGTGCATGGTTGTCGTCAGCTCGTGTCGTGAGATGTTGGGTGAGATCGCAACGAAGGCGTACAGCCTTATCGTTAGTTACCATCATTAAGTTGGGGACTCTGGCAAGGACTGCCAGTGACAAGCTGGAGGAAGGCGGGGATGACGTCAAATCATCATGCCTTATGACCTGGGCTACACGTGCTACAATGGATGGTGCAGAGGGAAAGCGAAGCCGCGAGGTGAAGCAAAACCCATAAAACCATTCTCAGCGGTTCGGATTGTAGTCTGCAACTCGACTGCACATGAAGTTGGAATCTTAAATAATCGCGAATCAACATGTCGCGGTGAATACGTTCTCGGGCCTTACACACCGCCCGTCACACCACGAGTTGATAACACCCGAAGCCGGTGGCTAACCGCAAGAAGGAGCTGTCTAAGGTGGGATTGATATTGGGGTGAAGTCGTAACAAGGTAACCGGAAGACCGAGCGACAGGCAAGTAGGTTAACACAAAAGACACCGACTAACTTTCTTCCTTTCCAGCAATACGTAGCCGCG
+
*)/+-.300+'(-.464230--()++589;1308;96:54,'.+,8/)*060---,/7648:444**,((4/7*(0/,+/7),%.&3,.0:;533926.*,+,43.,,.*32-%,()**,55)1,/6..862//13.--,,,/+''(())'+(4.73'20*,/10/133314355675(1/-0+)+'(((((&*(*.0523924735/43/03/+.-*(+35:7-;2-)',1.&+,37;3/2+*,,.)-06,-,.,,5+)-(.67+3($&((/($*-''(-$$'(-8519**6.,-,,*)+,-99*,('*5,-47;:.6-7..-,*)'&$),,,*53--614--62*())%**+0.59:86.,*&'.87/)/0//3.9/87471112)((('0136)+/0*/3827,'()-*+'&'',**('&')+-)(&$,&&(+8.)+68;::;;73))%&%+)(,41.5343<5:--)(&*/*+7;:48:4/+,,-026322454-)%$&%$#&%$$'*('*)*&*+7),,3651429)+4443<8459281'(,/'),,/5450.5+),2+%($),...,')('-,+--+.),/,+-.46;,8693-1.++-)('&(+(%&&(*''*.3.-./1/-..')(.4.*,)),)*,'))87+*),-/++&(+237856436+-003872467467:456664+222536466898968:888*('()))/05)1/521.,'&%%#$'&%&%%*+01356767;77<:;:94;2*).)*)2015774.5/-')(*(,',**-6568.-+,-6,(+',0085.782133573567;0.+,..(6).---..879<786,/,-.+.+-02.*+.3.5;89267:2//)-4,)2()+345.38680,0.,.22&./98/+/.+.09;416+2('&&%()%+,84(4%2*-,0375.32041.0*++1)*%(&('+*).8575;+**)()'&',,-/1)(743/--,./24)-&,110:4695672241855-0.((/1/33738-+-.2324:1200,,(&&(,512.74**5159720,6-,.41+#'&+&'+'&'&')(,-,5/0/67:7,-1,.0(.+/12*.+2.-.827855/-*,*2469392722)$'(,+,45('+..1./.).)3-,,(,+75**+,-34)*)'---.66335+$$%%,,+,-510097')%(%%&$
@03097de1-4218-4d1d-bff9-73c188d30f24 ch=157 read=84513 start_time=2019-12-13T11:58:44Z barcode=BC01 runid=2c9cf7bc05858273f10e7d7ec552fc0bd742dc3e
CCGATTTACCTTGTTGCATGACTTCACCCCAGTCATGAATCACAAAGTGGTAAGCGTCCTCCCGAAGGTTAAGCTACCTCGCTGGCGCGACACTCCATGGTGTGACGGGCGGTGTGTACAAGGCCCGGGAACGTGCCGTGGCATTCGATCGATTGCCTGCGATTCCGACTTCATGGAGTCAGGCTGCAGACTCCAATCCGGACTACGACGCACTTTATGAGGTCCGCTTGCTCTCGCGAGGTCGCTTCTCTTTGTAATGCGCCATTGTAGCACGTGTGTAGCCCTGGTCGTAGGGGCCATGATGACTTGACGTCATCCCCTCCCTCCAGTTTATCACTGGCAGTCTCCTTTGAGTTCCCGGCCGGACTATTGCGCTGGCAACAAAGGATAAGGAGTTGCGCTCGTTGCAGGACTTAACCCAACATTTCACAGCACGAGGCCGACGGCCAGCCATGCAACACCTGTCTCACAGTTCCAGGCTGTTCTCATCTCTGAAAACTTCCGTGGATGTCAAGACCATTGGGTTCTTCGCGTTGCATCAGAATTAAACCATGCTCCACCGCTTGTGCGGGCCCGTCAATTCATTTTGAGTTTTAACCTTGCGGCCGTACTCCCCAGGCGGTCGACTTAACGCGTTAGCTCCGGAAGCCACGCCTCAAGGGCACAACCTCCAAGTCGACATCGTTTACGGCGTGGACTACCAGGGTATCTAATCCTGTTTTGCTCCCCCACGCTTTCGCACCTGAGCGTCAGTCTTCGTCAGGGGCCGCCTTCGCCACCGGTATTCCTCAGATCTCTACGCATTTCCTGCCGCTACGTTCTACCCCCCCCCTCTACGAGACTCAAGCTTGCCGGTATCAGATGCAGTTCCCAGGTTGAGCCCGGGGATTTCGCATCTGACTTAACAAACCTGCGTGCGCTTTACGCCCAGTAATTCCGATTAACGCTGCACCCTCCGTATTACCGCGGCTGCTGGCACGGGTTAGCCGGTGCTTCTTCTGCGGGTGTAACGTCAATGAGCAAAGGTATTAACTTCTCCCTTCCTCCCGCTGAAAGTGCTTTACAACCCGAAGGCCTTCTTCATACACGCGGCATGTGCATCAGGCTTGCGCCATTGTGCAATATTCCCCACTGCTGCCTCCGAG
+
53/%43'&0/6/,6-((&*,.29;:4289-*,-../2260.*+-/*(...+//+,0664.4.-),0'0)3-.(*)),*&&$%&$%&$&(+,%*)-+$(*353458:79:2411-.,*-2781539)0985650.'(++--))*041.+.--(0*#%'$&')'1210.035:7/001*+,-',77144**3616(7+50)101:7102)0.1+**)$"#%%*0//-*)1++,1/13+0*(++,,-153455/:5('('%%()28*7-&$%&(%.05563-01271-399834+)07-03/0--.-*'(((*54999.;6,''(.(*00121;3./5'66060+17764''3/-/489193,3/2185&#$%%#&'(/-641.132*/5043-3.'+34,1137:.3(**'1546/7.4+7.-06029.),-0(..3)'(*02110,'+-,-0:09478798::1165..-.(87/5&''*(')-9101387,5-//774/4969567;;;77:05475.'.)%'2-:56<:7919.+,/05))+(/,2<,5,,)-0014264/./1,/*523*33*%*+.61;43+9:;16/8;;-.9-6.8-/5,40'***+543,'/,5766553617/9/11030,,/10+30-3(,2.0-2517*2)6,*).062803)5-3464.0001/6<-*--800-090/4./2.121/01757899::7987+&,-0962)&+&(1351*,-2952./126624546<80-/)-25+99-0919234;359-,+,,<9556.-3532.-13.0+,.2,.3579)+(&(')0+*'.0367794/356-32.310/1,+(++3-.86934.8*,0877187<34+,,().+$+3,*(37-+1<;11:88532111333/)+412-/113182,2-'(.+25,,344.6:++-016450))('()+2/,4705.60/;<4-2-,,..-1-,&,'-,0/--26-67.32;69<99991/),(*++0242321111152'1-+*,.,))**))06.4:;97180,04//74,0(0/56-./*./-+,5.51:0+1)/134.2+2/1,0+'))*+-/35%4704512388+,4-112.;//09936.&'&%))+-2*-'&$&
@7f799a50-c996-45fe-92d5-6e6dfd38d587 ch=268 read=93164 start_time=2019-12-13T11:58:35Z barcode=BC01 runid=2c9cf7bc05858273f10e7d7ec552fc0bd742dc3e
CTCCACGGGAGGCAGCAGTGAGGAATTTTTTCGGCAGCCGAGAGCTGACCGAAGAGCAACGCCGCGTGAAGGAAAGAGGTTTTCGGATTGTAAACTCTGTTATAAAGAAGAACGGCGGCTACGGAAATGGTAGCCGAGTGACGGTACTTTATTAGAAGCGGCCCCAACTTCGTGCCAGCAGCCATATTAATACGTAGGTGGCAAGCGTTATCCGGAATTATTAGGCGTAAAAGAGAGGGCAGGCGGCATGGGTCTGTGGTGAAAGCGCAGGCTTAACTTCAGTAAGCCATAGAGCCAGGCAGCTAGAGTGCAGGAGGATCGTGATTCCATGGCGGTGAAATGCGTAGATATGGAAGGTACCAGTGGCGAAAGGCGACGATCTGGCCTGCAACTGACATAGTCCGAAAGCGTAGAAGGGCAAATGGGATTAGATACCTGTCGTCCGCCGTAAACGATATTAGGTACTAAGTGTTGGATGTCAAAGTTCCAGTGCCTGCGGTTAACGCAATAAATTGCTCCGCCCATGAGTAGTACCGTTCGCAAGAATGAAACTCGAAAGGTGACCCACGAAGCAGAATTGGGCAGTAATGGTTTTAATTGAAGCAACGCGAAGAACCTTACCAGGTCTTGACATACTCATAAAGGCTCAGAGATGGAGAGATAGCTATATGAGATACAGGTGGTGCATGGTTGTCGTCAGCTCGTGTCGTGAGATGTTGGGTTAAGTCCCGCAGCAGGCGCAGCATATCGTTAGTTACCATCATTAAGTTGGGGACTCTGGCGAGACTGCCAGTGACAAGCTGGAGGAAGGCGGGGATGACGTCAAACATCATGCCCGCCTGACCTGGGCTACGTGCTACAATGGATGGTGCAGAGGAAGCGGCAAGCCGCGGGTGGCCAGGCCGCAAACCACTTCTCAGTTCGGATTGTAGTCTACAGCGCTCGACTATGGAGCTGGAATCGCTAGTAATCGCGAATCAGCATGTCGCGGTGAATACGTTCTCGGGCGCGCGCACCGCCGTCACACACCACGAGTTGATAACGCGAAGCCGGTGGCCTAACCGCAAGAGAGGGCTGTCTAAGGTGGGGTTGATGATTGGGGTGAAGTCGTAACAAGGTAACTTGG
+
-*/-+,'22+.-+(,)%&)&%*),+38<;:,-,5*'&'*+(*'('&'(25.-'&&('-+++49./+/566.-/1''),/1;89.)/(/+*--5/)''**-.().7.),.+.43&'&'.//04))&..(43-,-5-&&(')'*+&(*$%&'(+**%-)$()+-))%,(')**()*-71/0--06&&%').*0/223.,**))'16-/-5.-+7,+.,,-/+0/&052778;7,&*))-/()+7971+*%%'*-*.+(-,341/41),,1%'**1+7)+6).,,139+37+'(&)$''++75.,..*+*,,0350*****3/'''+08481)+'',:61/53-,/23,-)-'+*++((&+&(+2455:5,/1',(*+66212221804/502*('+')$&$&(,'%)*('+.,*))(*,,./52.&5-,6,-*43//)%%$%'(*,'*+)*5;:4/-/%+,-&&.(*-6/&1),8198545608/.2:21/137,),12%52921-%''0+3&)'&&(*/*'+)&%(&&$(%')'-)*)20)*-/((.*,-68.*+'('%)'#(#&-'&*(+)''%)'&,'431/*&(,21409:9-'&*''+.)+.(1.--/-((*,0,/()2*+3376:54565.0//.36:0/6457--,--01.)*+,./14454523.01489:.7--9:35616586<356878/044713.258886579679,4/+4-52803+()+/50-133*)')$+(+.206)+.2-/://1.1763,1.*8:2573/&'&&%&)015+43,45676570236.*/(+/.20'98137666220-+&&,1001,3*%$'$&)+/944/'(%$'()4,)&),+,:<9:::9997,*+))-'+(,+*,*-0+-*0+$'&)%-')+*)--06,.%&$%+)+*,5<4,4$0'&$$&')*')$*))+/12%.)-.02*++0051624365'1237684;95:/0')*.15..*/(.,//6/.41690/1-4.,)+))%('+,+1668.,+(+'+6//-/./.,-**%(%)%)+*.10(0+4,0-05453-6*(%'*,0306321.0(,)..0/)-/,-++*22)'**(),+*+5/..1439'5).*,''.+
@7b47f2a4-519e-4cd1-8939-8cf843b405a3 ch=157 read=84507 start_time=2019-12-13T11:58:34Z barcode=BC01 runid=2c9cf7bc05858273f10e7d7ec552fc0bd742dc3e
TGCTGCTTCGTTCAGTTACGTATTGCTGGTGCTGAAGAAAGTTGTCGGTCTTTGTGTTAACCGGTGCTGATATTGCTCTACGGGGAGGCAGCAGTAGAATTTTTTCGGCAATGGGGGAAACCCTGACCGAGCAACGCCGCGTGAAGGAAGAAAGGTTTCAGTTGTAAACTTCATTATAAAGGAAGAACGGCGGCTACGAAATGGTAGCCAGTGACGTACTGATAGAGAAATACGGCTAACTACGTGCCAGCAGCAGTAATACGTGGGTGGCAAGCGTTATCGGAATTATTGGGCGTAAAGAGGAGCAGGCGGCAGCAAGGGTCTGTGGTGAAAGCCTGAAGCTTAACTTCAGTAAGCCATAGAAACCAGGCAGCTAGAGTGCAGGAGGATCGTGGAATTCCATGTGTAGCGGTGAAATGCGTAGATATGGAGGAACACCAGTGGCGAAGGCGACAATCTGGCCTGCAACTGACGCTCAGTCAGCGTGGGGAGCAAATAGGATTAAAATGCCCTGGTAGTCCACGCCGTAACGATGAGTGCTAAGTGTTGGATGTCAAAGTTCAATGCTGCAGTTAACGCAATAAGTACTCCGCCTGAAGTGGTGATACGTTCGCAAAGAATGAAACTCAAAGGAATTGACAGGGGCCCGCACAAGCGGTGGGCATGGTTTAATTCGAAGCAACGCGAAAAGGCAGATGTGACATACTCATAAAGGCTCAGAGATGGAGAGATAGCTATGATTACAGGTGGTGCATGTCGTCAGCTCGTGTCGTGAGATGCTGGGTTAAGTCCGCAACGAGCGCAACCCTTATCGTTAGTTACCATCACATTAAGTTGGGGACTCTGGCAGGACTGCCAGTGACAAGCTGGAGGAAGGCGGGATGACGTCAAATCATCATGCCCCTTGCCATGACCTGGAGCTACACGTGCTACAATGGATGGTGGTGCGGAGGGAAGCGAAGCCGCGAGGTGAAGCAAAACCCATAAAAACCATTCTCAGTTCGGTTGTAGTCTGCAACTCGACTACGTAAGTTGGAATCGCTAGTAATCGCGAATCAGCATGTCGCGGTGAATACGTTCTCGGGCCTTGTACACACCGCCCGTCACACGAGGATAACACCCGAAGCCGGTAGCTAACGCAGGAAGAGCTGTCTAGGTGGGATTGATGATTGGGGTGAAGTCGTAACAAGGTAACCGG
+
""##"*+423597*518*,'.+-4,+,1/3:;;343,-.**,--,4&3/+232*,,060*+(&&,-/3454+.-*,,//01/98+&+///'.)-0/$0)16997+13:82;2145/&+0*1<51013.*,*/:9867;/26930-.--/),1(,*8:./1/40.,0/',5/6+5,)+:;*2+381378/95284435((.+*512/.01%)((()%%&))'+-((*&+-'%&'*-//661444+3&(+,-.(-2-++.+../--'/,+.7556*1.-50-2+/)-+1,.28*//0//)*'(10)0006972:30241(/1-./6652321.35/18663.)+.221,141'3222-34..-,39.5;3686--./.1.2..///3038457)8,+1*6+24/4230*&))%(1((65++55532++++/0.1-4756:7/.*.+**03/6323.4...5.2.6-23,*'()*30314273-'').32.1''*,/7-/-/6.12,1+)'$-1.,-61/0720)'&,)(4/+')()&&&)&-.065886;7;8;:;:113)+2:/+-,+56884451301207017.7.-/05-/,('*()+(.(&%(&201:8--26+),233-1-*+-21++)''+'((&$)26-54*%*'*+6/26657/,-26658;:4:6/5)'.'),4747013)'$&($(,,')&(*.+(++-&&)81/86::-,++,:9.,++*10362111,*1())0387897555/**),0/%'(+75645627562599:87971713.263,/169/-334:9/872.8/0064<300.-//-,,+/.08-//.8.68113351',+)+++'&$&('&+'((37477:9102.3085'-3+5582/*-16../76618-02-&%%#&%$%'$,1,.4)++(()&)'(4433)2*)6:740*&,/.14)/)--&+'&*%,'(21*+*)-+,./:)01;75496/,.*7:41999<767%,(8-)-*1(''')568565347100/+/%+&/((3.9/987.,*-//11../598<88012111/--//:888;97967;632)///''4+-*/.30254174015..-,*)'(#))0-)1/*&*+(--4./%21-+),(-/.62-((),497602,94;<;.,0*+.21675881,-/+))+0769867-8./43.+)
@df7260b2-c823-4264-b787-d4121b16d9ac ch=74 read=194700 start_time=2019-12-13T11:58:32Z barcode=BC01 runid=2c9cf7bc05858273f10e7d7ec552fc0bd742dc3e
CTCCTACGAGGCAGCAGAAGGAATTTTCTGGCAATGGGAAACCCTGACCGAGCAACATAGCGTGAAGGAAGAAGGTTTTCGGATTGTAAACTTCTGTTATAAAGGGAAGAACAGCAGCTACAAGAAATGAAGTAGCCGAGTGACGGTACTATTAAAGCCACGGCTAACTACGTGCCAGCAGCCATGATAATACGTAGTGGCAAGCGTTATCCGGAATTATTGGGCGTAAAGAGGAGCAGGCGGCAGCAGGGTCTGTGGTGAAAGCCTGAAGCTTAACTTCAGTAAGCCATAGAAACCAGGTAGCTAGAGTGCAGGAGAGGATCGTGGAATTCCATGACTAGCGGTGAAATGCGTAGATATATGGAGGAACACCAGTGGCGAAGGCGACGATCTGGCCTGCAACTGACGCTCAGTCAATGGGGGCAAATAGGATTAGATACCCTAGTAGTCCACGCCGTAAACGATGAAGTACTAAGTGTTGGATGTCAAAGTTCAGTGCTGCAGTTAACGCAATAAGTACTCCGCCTGAGTAGTACGTTCGCAAGAATTAAAACTCAAAGGAATTGACGGGGGCCACTGAAGCGGTGGAGCATGGTTTAATTCGAAGCAACGCGAAAGAACCTTACCAGGTCTTGACATACTCATAAAGGCTCAGAGATGGAGAGATAGCTATATGAGATACAGGTGGTGCATGGTTGTCGTCAGCTCGTGTCGTGAGGATGTTGGGTTAAGTCCGCAACGAGGCGCAACCCTTATCGTTAGTTACCATCTAAGTTGGGGACTCTGCTTGAGACTGCCAGTGACAAGCTGGAGGAAGGCAGGGATGACGTCAAATCATCAGCACCCCTTATGACCTGGGCTACACACGTGCTACAATGGATGGTGCAGAGGAAGCGAAGCCGCGAGGTGAAGCAAAACCCATAAAACCATTCTCGAGTTCGGATTGTAGTCTGCAACTCGACTACATGAAGTTGGAATCGCTTCAAAAGTAATCCGCGAATCAGCATGTCGCGGTGAATACGTTCTCGGGCCTTATACACACCGCCCGTCACACCGCGAGAGTTATTAACACCGAAGCCGGTAGGCCTAGCCGCAAGGAAGGGGCTGTCTAAGGTGGGATTGGTGATTGGGGTGAAGTCGTAACAAAGCGG
+
)*-+000/1*00241/+))('&)0588-347447346(*2,-;4+)+02.4**/')$&('-,./0/-.-2,+*-.183*62/-3./02;9557343-8-/0;/,/+/0-13-'++%.*(%)+/&*,*),()$'%%&*'%&')01%34*)2(,-2(+&(---//./56463513).+('''')*''((*-%''4(.&'&(0-26.0219440)0*''.+*0,-/-*+,,51'(+/%+,.0.,+0-*..+.70120.//121046-.33.4-*-123,+3)-*+138488'))*,561808.%*+,-6--/015-5-+'('*),(',/-6,7+71.*)$%&$'*(13-,/-*.069966544')3*(-*)2/197223.9...5.5./-1*,-75375;4896://...+113434-')&)675/-2:89%2,(,,-.27698*)*+///134&)-/2%**14,-+,**(%*)+010.010:0:09310.3012:955:33323./1-,)*(,.++)+&*$'&))'+/**%-0-0036/7//)*,)%*++*-00.117.5*')$'*(-.3*)5/++-'('',()+26253),**-.-68212358)*-)*,4///)+2*&(-,%&%&,+$&$(&.1.00874331,,49/3657:))+..;;.+**).:12111813650/+''(+/35:9-,,,098<64533.)*+,27877865)'),-752;1502.0*'(+)&)-02(%)*-'-*&.2/020/1,..++.--214.-*.-..2*.78.520/+$&&()01478792445695312361/21*3)61*17,2679:999:<867722,+,*0/.)-60//3884*+2354/++(*-..+%&&*++7;898346601),+())*$+*',2.,&)**../9.22;953:1*,/;:67:79<610'(*3:2.6*14.//220/1,*)))8579944230600/:181534-/0.*)*+)#'&)')'#%')003-0233889-),))''6458-19665.9,0*1*%*).,.,1415;2154./-08$+((('(,,'*(-)-(.''*/+12710(/+1/(%%'+(..7(6+0*+&%%&$,-23/(,)1:;0-6-619-9,1.(%()),,,118826250*/)+
@bf79c7c8-ef39-4d74-8ce9-aa33ac3df351 ch=381 read=147908 start_time=2019-12-13T11:58:25Z barcode=BC01 runid=2c9cf7bc05858273f10e7d7ec552fc0bd742dc3e
TTGTGTGCTTCGTTCAGTTACGTATTGCTGGTGCTGAAGAAGAAGTTGTCGGGCTGTCTTTGTGTTAACCTAGCGCCTGTCACTCTTTCTATCTTCCAGGATTACCTTGTTACGACTTCACCCCAATCGCTGACCCCTACCTTCAACCGCTGCGCCTCCTTTGCGGTTAGCTCACGGACTTCGGGTATTGCCAACTCTCATGGTGTGACGGGCGGTGTGTACAAGACCGGGAACGTATTCACCGCGACATTCACGATTCGCGATTACTGGTAACTCCCGGCTCGTAGCAGGCGAGTTTCAGCCACCAATCCGAACTGAGACTGGTTTTAAGTCTGGCTCCACCTCACGGTATTGTCCACCTCTCTGTACCAGCCATTGTAGCACGTGTGTAGCCCTGCACATAAGGGGCATGATGATTTGACGTCATCCCACCTTCCTCCTGGTTAACCCAGGCAGTCTCGCTAGAGTCCTCAACTTAGTGGTAGTAACTATGCGCGACAAGGGTTGCGCTCGTTGCGGGACGCCCAACAACATCTCACGACACGGGCGGGCGACAGCCATGCACCACCTGTCACCTTGTCCCAGAGAGTTTCCTCGATGCAAGAGTAATGCAAAGGGATGTCAAGTGTAGGTAAAAGGTTCTTCGCGTTGCTTCGAATTAGAAAAACCACTGCTCCGCTACTTGTGCGGGTCCCCGTCAATTCCTTTGAGTTTAATCTTGCGACCGGCCTCCCCAGGCGGAATGCTTAATGCGTTAGCGGCGGCACGGAGTGTTGTTGAAACCCCACACCTAGTATTCATCGTTTACGGCGTGGGCTACCAGGGTATCTAATCCTGTTTGCTCCCCACGCTTTCGAGCCTCAGCGTCAGTTACAGTCAGTCGCCTTCGCCACTGGTGTTCTTCCTAATCTCTACGCATTTCACCGCTACACTAAGATTCCACTCTCCTCTCCTGCACTCTAGATAACCAGTTTGGAATGCAGCACCCAAAGTTCAGGCCCGGGTATTTCATCCCATAATCATCCGCCGCTCCTTTACGCCCAGTCATCCGGATAACGCTCGCCACCTACGTATTACCGCGGCTGCTGGCACGTAGTTAGCCGTGGCTTCCTCCTTGGGTACCGTCATTATCTTCCCAAAGACAGGCTTTACGATCGAAAACCTTCATCACTCACGCGGCGTTGCTGCATCAGGTTTCCCCATTGTG
+
%%+5+.&1486+8++%2+7(-.4,1,())+.0)),,+5),(&)''*../5,'*(00335:7+.+090529*'$%&,-.12-(*)'&('&)*33605&$-'$-+*.235)2)')/.45852/36/.5264672)1//++,3:69/%%/22450.')(),20:+)+3505.-..-,-39377;7.00.,1//735'*)**+/.-+'**67889970-,+-11100&&437'+'(,/.767--*/,)+0387931%&*2161.03/6/./)$/011/,1+$'&%'0(0(*&$(*'+&-.8*)+,0-%)'+*.6)*1-+++,1525601;;2+,)++78:988/.276644643-.-%&'*'+412/,125139668<77<.-...+//.-2../418.(&**+%%0--32.357/////7<833578880572+184;95214*+4483+1('(/58122229,+*,*-++.)(+,-*-..+306/..-110//&$%$'/001+,3,5,)*-.13259251930/'))'*%'*-,22475-/2244-.--)(+(444/0%/.3/.,,00+.8/8:60/,+,).29/&'-*&((3/0..0/+.(*00(,,-*/,--25(+-5-8799833466495293+)..5;99<:9:357-0127+*0.1'(,./5-25'+(./4797521132*3,/2;8349:3/582:4:4,42,-228;;/:3.4.,-10(((&'')-58,.2743857.(**(+2-23353,./+62.5/).))$()*773/935<58<94++,/7/2.323<;9;:849-))-0002)(&'*,/327201133,074580.04/.607870/1/.1<1.,//1:89--.,-5(++0002586.2344::9;969:87775789977;,+*0/--244/00117<963:9,39570//,&&&*$-)&+,-530-1.855/.&)+3232764*04,-.;82312030+/--09+11)(-5.+),4,)13,0,.600-,.60',)0.46860*0+)+/85267,-.09+$'(%)*2&2*961-/*+/117105.(%(&&(*))--*4/800/751.,*+,/(737...8/:464593*,..7.'40006924;*9+*+9848;.+2,,741/64296%(***+'.11)685:788-,++-232319646<2372212,.*,-4)0630-/9./.
@dab0ed36-2ed9-4920-b80f-3c9cb4fe8ad2 ch=269 read=83307 start_time=2019-12-13T11:58:23Z barcode=BC01 runid=2c9cf7bc05858273f10e7d7ec552fc0bd742dc3e
TTCGGTATTGCTTCGTTCAGTTACGTATTGCTGGAGTCGAGTTGCAGATAATCCGGACTGACGCACTTTATGAGGTCGCTTGCTCTCGCGAGGTCGCTTCTCTTTGTATGCGCCATTGTAGCACGTGTGTAGCCCTGGTCGTAAGGGCCATGATGACTTGACGTCATCCCACCTTCCTCCAGTTTATCACTGGCAGTCTCCGCTGAGTTCCCGGCCGGACCGCTGGCAGCAAAGGATAAGGGTTGCGCTCGTTGCGGGACAACCCAACATTTCACAACACAGGCTGACGACAGCCATGCGGCACCTGTCACGGTTCCCCGAAGGCGTTTCTCATCTCTGAAAACTTCCGTGGATGTCAAGACCAGGTAAGGTTCTTCGCGTTGCATCGAATTAAACCCTGCTCCACCCGCTTGTGCAGGCCCGTCAATTCATTTGAGCTTTAACCTTGCGGCCGTACTCCCCAGGCGGTCGACTTAACGCGTTAGCTCGGAAGCCACGCCTCAAGGGCACAACCTCCAAGTCGACATCGTTTACGGCGTGGACTACCAGGGTATCAATCCTGTTTGCTCCCCACGCTTTCGCACCTGAGCGTCAGTCTTCGTCAGGGGCCGCCTTCGCCACCGGTATTCCTCCCGGAGTCTCCTACGCGCATTTCACCGCTACACCTGGAATTCCTGCCCCCCCTCTACGAGACTCAAGCGCGGTATCAGATGCAGTTCCCAGGTTGGGCCGGGGAGGATTTCGTCCTGACTTAACAAACCGCCTGCGTGCGCTTTACGCCCAGTAATTCGATTAACCTTGCACCCTCCGTATTACCGCGGCTGCTGGCGCAGGTTAGCCGGTGCTTCTTCTGCGGGTAACGTCAATGAGCAAAGGTAACTTTACTCCCTTCCTCCCCGCTGAAAGTACTTCCTGGCCAGAAGGCCTTCTTCATACACGCGGCATGGCTGCATCGGGCTTGCGCCCATTACAATATTCCCCACTGCTGCCTCCCGTGTGGGAG
+
&#%,&)&&'%.13.,-4,,,7,*+./,2.,+/0.*,--014/9-,$&.+)--1)4-.-++-/,-$(-34')()-)'*)*39..+**,).211535,,-0/22793-/13,+,///.6,,)---.236622000;/-0)./705*)+*)**--/-,),/1013-014480*(-/393700///72/),,59/:..)22116))*6224//..*+-/-+6-:989:99/1(1.:*8*77/-,0,,8/5476837531651202,5-(..1-7;,,3.3-.,4%&5011458785588698-++,*156/10,/497758;.++(-,2-.360177888600.663+/.//34;<9:78:/018:<926-0*/-6<64<5551:///459,./4/6<:16(+*./45159)(+/-+/77+894:3+-65:3;32297/.-137819001/+*,+.//5/0.4;:/2698/90006/8.:.3//.-71/158(/-1.17(./197950/50+'+,/1826'/)*+-.274665496(*(,+-46:5,/02931*)+'+$)(-..+-.7-*+,527/'*()03,.)*+5703458783&,..327025,29600677:7;99:;57;.60.0050+/1)(.%(*3.2&'$.'/),/5;8,./.%&1(*2384401.*0*,++123462..2679677878://(++.',+238/65746454<7:2*/65:4*436&+/((,/,-90.')*&(+31032514:;5<8;;::9887-,'+'$&//05,--2/-140.'0()(*)*4-..15400801+*)+/<9:0;0009:;:533&&,+8%/,5'63//1617:2.(**)/).05468283+,*-/;+1+,,''28*),,/:/080-*/31--/6,1,'',((,.$&%%'.*&&1*1734-4-.68)+)*',,/-8,$$')*-14389.;9406..)1(&%)'%*3:5773858/,/0,----8/1;/&,%(%-))&
@b2dd6340-c47e-4b8c-9a01-30da852f171d ch=281 read=84776 start_time=2019-12-13T11:58:24Z barcode=BC01 runid=2c9cf7bc05858273f10e7d7ec552fc0bd742dc3e
CTCCTACAGGGGAGGCAGCAGTAGGGTACATTTTCAGCAATGGGGGAAACCCTGACCGAGCAACGCCACGTGAAGGAAGAAGGTTTTCGGATTGTAAACTTCTGTTATAAGGAAGAACGGCGGCTGCAGGAAATGGTAGCCGAGTGACGATGCTGATTAAGCCACGGCTAACTACGTGCCAGCCACCGCGGTAATACGTAGGTGGCAAGCGTTATCAGGGTATTGGGCGTAAAGAGGAGCAGGCGGCGGCAAGGTCTGTGGTGAGAAAGCCTGAAGCAACTTCAGTAAGCCATGCAGAAACCAGCTAAGAGTGCAGGAGGATCGTGGAATTCCATGTGTAGCGGTGAAATGCGTGAATATGGAGGAACACCAGTGGCGAAGCGACGATCTGGCCTGCAACTGACGCTCGGTGAAAGCGTGGGGAACAAATGGGGACGAATGCCTGGTAATCCGCACCAATAAACAGCAATACGTAACTTACG
+
*+.,&$(&/0/(%--+--.*46/,,-*)*(*/42,+-.*5++12.)(/-.:/))*-''(,0-4/,+*$%(.--0/,..&)***54004/9.06-1394..619181013-(,*,(,2.*---11,++++'**,*,)**+17((+,//9+&($'$$%,$*('*901..-,/.--,-),&&)*(,+&+''(+3//900054738./.),0,./-9.-/&-*$*&*./7994/58/()-+(*+548.(+)())*&-4+32/.072..%/())11.*&%#$%'&,)2)--4568:32%'&$.2(.*''(*)')&)+,,&/)*+3--.)2-&.&3*64-0/11,---5:60.5.-0054*(1/()(*)12/7/,01+/-//)(+&),,203245//&252674/10-)***-/+*))(+1..29791+(+),420'()'$#()10+/*)(--.+.+/&,'+&(%'-4(-/$--8.,-/112'$%#&$
@bd01287a-e5eb-475a-96c5-3b03aadb3943 ch=39 read=114567 start_time=2019-12-13T11:58:14Z barcode=BC01 runid=2c9cf7bc05858273f10e7d7ec552fc0bd742dc3e
TTGTTGCCTACGTTCCGGTTACGTATTATGGTGCTTTGAAGAAGTTGTCGGTGTCTTGTGTTAACCCTGCGCACATGTCTATCTTCCGGTTACCTTGTTACGACTTCACCCCAATCATCAATCCCACCTTGGACAGCTCCTTCCTTGCAGTTAGGCCACCGGCTTCGGGTGTTATCAACTCTCGTGGTGTGACCGGTGTGTACAAGGCCCGAAACCATTCACCGTGGCATTCTGATCCACGATTAGCGGTCCGGCTTCCTTAGGTCGAGTTGTTTAATCCGGACTTCTGACGCGCTGCTGAGGTCCGCTTGCTCTCGCGGGAGATTAACCTCTTTGTATGCGCCATTTGTAGCGTGTGTAGCCCAGGTCATAAAGGGCATGATGATTTGACGTCATCCCGCCTTCCTCCAGCTTGTCACTGGCAGTCTCGCTAGAGTCCCAGCAATGATGGTAACTAACGATAAGAGGTTGCGCTCGTGCGGGACTTAACCAACATCTACGGCCACGGACTGAGCGGCAACCATGCACCACCTGTATCTCATATAGCTATCTCTCATCTCTGGAGCCTTTATGGAGTATGTCAAAGACCTGGTAAGGTTCTTCGCGTTGCTTCAGATTAAACCACATGCTCCGCACGCCCATTGCGGGCCCCGTCAATTCCTTTGAGTTTTCATTATTTGCGAACGTACTGCTCAGGCGAATTGCTTATTGCGTTAACTGCAGCACTGAACTTTGACATCCAACGCCAGGCGCTCATCGTTACGTGGACTACTAGGGTATCTAATCTATTGCTCCCCACGCTTTGGGACAGGCGTCAGTTGCGAGCCAGATCGTCGCCTTCGCCACTGGTGTTCCTCCATATATCTACGCATTTCACCGCTACACGTGGAATTCCACGATCCTCTCCTGCACTCTAGCTGCCCTGGTTTCTATGGCTTACTGAAGTTAAGCTTCGGAGAAAAGGCTTTCACCACAGACCCTTGCTGCCGCCTGCTTCCTCTTTACGCCTTAATAATTCCGGATAACGCTTGCCACCTACGTATTACCGCGGCTGCTGGCACGTAGTTAGCCGTGGCTTTCTAATAAAATTACCGTCGCTCGGCTACCATTTCCATAGCCGCCGTTCTTCCTTTATAACAGAAGTTTACAATCTGAAAGCCTTCTTCCTTCGCGGCGTTGCTCGGTCAGGGTTCCCCATTGCCGAAAATTCCCTGCTGCCTCCGTAGGG
+
$)(''$&$'%'(23;-2+8.*+',&(&#$,0,/***(*-,')&((/-32.6547327+.31:19.5*(+0(*&%$'&,+.2469958//5.-47/8*1,'*18880.)541'2*-../.41.8://71704..&*+,-0309421112&/3.)-:7:0.,.+*112(-/--02//+),)(+..,*+12753*,%&(%),..0237)-58-)--%*)),50/0908/2001:7///885-.,)/)(&+)'**(,2-091%.'&'((,/..5)'&'$0+2.002/20-1)+.2)*&''&&(''-1-1-+,/+&(*++./2-),')'*%%$('((/1($'#$&)*47287),./()'(&)($&'(70*+810/11,')/,**,+00008<923545.+-+4-,1:8;6/-/0-.0-8.//'((3*+)02327033/---.0+%'#(((&)+...++-,,*)((+/72(&+,1821./.-%%%$'20/,2,3*-&0*4235.-*,&'$')-1,,)+%)('*22-39,+$)&2,66842332123.0.../112.-)*+32503.430),/+-3,+.'((*,*+(*$*+,.04:2.,.('*-,87:<:88133)++,-&''/'8:972,(,+2645+%'$$%%)(').+./5+7:6,+.2+4-81%%.+,+,.43'&$(%%-1(*4++77/2,+5%+.10548%'&-($',&(:.//23322276:63615569;9798445563.4-.')'&$$'&/-25::-61''*&+:56//263/0/0//.++-/63+52)+017:-)+()+,')16*)%'13346052;11&'+5;65557/34241/30.16365/+'+.;6858757787754-1,..+/90147++/'(&(%+(2-00709+-/0111/100533324460)./0/52*&+/0:90402,+))--/206//2723*-.23&1%$(-+)%'',2+*240//0357:**/,,./16/25/+*()('+,19.,1/2+&&,2/49::4.4148685*'*'(-/*/20.4-1-.5/3733.4011304/)$'&%)*--**.,/4/72395---1-+-+&(,+082584/113/42,36-196/($%&),40495;:856-)(.1)*+2.&'))*+66-..9++$%%%&$+.-7259897*+(*(.-,0.--452;58.43521/4;2-.;548424757.96+('**,18.88++-'+&
@d0348aae-cdda-47c1-99b8-f85e7e3f12c6 ch=14 read=68232 start_time=2019-12-13T11:58:14Z barcode=BC01 runid=2c9cf7bc05858273f10e7d7ec552fc0bd742dc3e
CTCCTACGGGAGGCAGCAGTGAGATATTGCTGTGGGCTTAAGCCTGATGCAACCATGCCGCGTGTGTATGAAGAAGGCCTTCAGTTGTAAAGTACTTTCAGCGGGGAGGAAGGGGTAAAGTTAATACCTTTGCTCGTGACGTTACCCGCAGAAACTTCGGCTAACTCCGTGCCAGCAGCCGCGGTAATACGGAGAGAAGTGCAGCGTTAATCGGAATTACTGGGCGTCAAAAGCGCACGCAGGCGGTTTGTTAAGTCAGATGTGAAATCCCGAATAACCTGGGAACTGCATCTGATACTGGCAAGCGAGTCTCGTAGAGGGGTAGAATTCCAGGTGTAGCGGTGAAATGCGTATTGGCTGGAGGAATACCGGTGGCGAGCGGCCCCTGGACGAAGACGCTCGGTTTCCAGCGTGGGGAGCAAACAGAGTTAGATACCCTGGTAGTCCACGCCGTAAACGATGTCGACTTGGAGGTTGTGCCCAGCGAGGCGGCTTCCGGAACTAACGCGTTAAGTCGACCGCCTGGGAGTACGGCCGCAAGGTTAAAACTCAAATGAATTGACGGGGGCCCGCACAAGCGGTGGAGCATGTGGTTTAATTCGATGCAACGCGAAGAACCTTACCTGAGATGTGACATCCACGGAATTTTCAGAGATGAGGAGAAATGTGCCTTCCGGAACGTGAGACAGTGCTGCATGGCTGTCGTCAGCTCGTGTTGTGAAATGTTGGGTTAAGTCCGCAACGAGCGCAACCCTTATCCTTTGTTGCCAGCGGTCGGCCGGGAACTCAAAGGGAGACTGCCAGTGATAAACTGGAGGAAGGTGGGATGACGTCAAGTCATCATGGCCCACTACGACCAGGGCTACACACGTTAACTACAATGGCGCATACAAAGAAGCGACCTCGCGAGAACAAGCGGACTCATAAAGAAGTGCGTCGTAGTCCAGTTGGAGTCTGCAACTCGACTCCATGAAGTCGGAATCGCCTTAGTAATCGTGGATCAGAATGCCACGTGAATACGTTCCCGAACTGTACACCGCCCGTCACACCATGGGGAGTAGGTTGCAAAAGAAGTAGGTAACTTAACCTTCGGGAGACTTACCACTTTGTGATTCATGACTGAGGTGAAGTCGTAACAAGGTAACCGG
+
**1-*'+(2/&+/0.451293+.-/,4((($$*)&$%%$)&)050347575'3:49767..--,+%(+1/3,*/+,4//2/-#(%&'*.70,+-./9;/*//-8:+(*)()*2-++-74//8-.**-).1((-..+3.*.)(*//61-.*&'&&$&'/)*)(/()),0,12163-1(/131-.,+/5/01642)'&&%+)((+(*+9,8*-.5807.7.31::76)/'/72((*-2+1/10786,659735745+000+,--.236-*.+.*%&&&&(+*.644121---/15122./-0,).6(.,%&'),.238.)-04/,,,4,4,9()3632.,.-082*.1*)4563+*),((*30.5.26-)+,),2371-.',*,1;2-'0479,/+%$$%)-*'0,9/'$&%&22236'*'+98)4.*&).,(&)&)35,)/)'&()/,*,.197:84((')+)5640,/+5,32021.-,04)(()&&-1()('(.2'1+/*-/00/14//500-/+-13;57:213))%*(+*5*+--3+()+73962**.08700-819.13,17-+.5/---/03.1(3645-1022,-+0/7.-.4952.00/-.348118//5/0-0+.1()'%)2+.036685,+/*+$$&)0+1,,)(-62.0&*'-.1+.2.7:618&,0%%&&()*0//'-..889523-5../3369:33444)/)*3-/-./,)/-;.54.9/4533)&)/)7&&45686447%%%')9-,8.)2,)//-..)445,221-8-.-*6659+,-.)--06565020/,,14-355:220+.31)00,(//0189984..0011./160:5(('$%'+;9.3-.,.-)&'%%#%&'&&$$'*+-29533323.54,'+'&)4323247,+*,*--+*'+.9/.*+.355/)'*--013585866.3(&*304,+,-07::7:776/.1233(*+,-..4.-++/923)*)$(.,0,-,0/.832-+.57560'+'$&'-+.6*/*-*+*(+,.12//-0/..96..43546740.)))'&)&-03:15036*&+-,,0161/)-,00406133-51-)%&()-6;6526501557;75845741&1-,,+)'*,/579331).-1:8377
@8f699e64-34d8-4492-8b44-818ab99a71a3 ch=257 read=71179 start_time=2019-12-13T11:58:11Z barcode=BC01 runid=2c9cf7bc05858273f10e7d7ec552fc0bd742dc3e
CCGGTTAACGCTTGTTACGACTTCTTTTAATCCCTTTGACCCTACCTTCGGCCGCTGCCGCCTCCTTGCGGTTAGCTCACGGACTTCGAATTGTGCCAGCTCTCATGGTGTGACGGGGTGTGTACAAGACCGGGAACGTATTCACCGCAACATTCTGATTCGCGATTACTAGTAGCCAGCTTCATGTGAGCGAGTTTCAGCCTACAATCGAACTGAGACTGGTTTTAAAGTTTGGCTCCACCGCGGTATTGCATCTCTCTGTACCAGCCATTGTAGCACGTGTGTAGCCCTACATAGGGGCATGATGATTTGACGTCATCCCACCTTCCTCCTGGTTAGCAGGCAGTCTCGCTAGAGTCCTCAGCAATGGTAGTAACTAACGACAAGGGTTGCGCTCGTTGCGGGACTTAACCAACATCTCGACACGAGCTGACGACAGCCATGCACCACCTGTCGCGTCACGAAAGTTTCGATTAAAGAGTAATGCAAGGGATGTCAAGTGTAGGTAAGGTTCTTCGCGTTGCTTCGAATTAAACCATGCTCCGCTTCTGCATGCGGGTCCCCGTCAATTCCTTTGAGTTTTAATCTTTTACGACCGTACTCCCCAGGCGGAATACTTAATGCGTTAGCGGCGGCTTTTGGTATTAGAAACCCCACACCTAGTATTCATCGTTTACGGCGTGGACTACCAGGGTATCTAATCCTGTTTGCTCCACGCTTTCGAGCCTCAGCACGTCAGTTACAGTCAGAGAGTCGCCTTCATACTGGTGTTCTTCCTAATCTCTACGCACTTCACCGCTACACTAGAATTCCACTCCTCTCCTGCACTCTAGATAACCAGTTTGGAATGCAGCGCAGTTAACCAGGTGTTTCACATCCCACTTAATCATCGCCTACGCTCCTTTACGCCCGGTAAATCCGGATAACGCTCGCCACCTACGTATTACCGCGGCTGCTGGCACGTAGTTAGCCGTGGCTTCCTCAGCAGGTACCGTCATTATAGCTTCCCCAAGACAGGCTTTACGATCCGAAAACCTTCATCACTCACGCGGCATCAGGGTTTCCCCATTGTGCAATATTCCCCTGCTGCCTCCCGTAGGAG
+
243624*+,$&)1-06102,460,/0/2.6-1.(&)''--8*,.231411758047-.($),,0,00'+00./+,085013946552,''/*%1()-+&-.765378823336,&+(&,'**,''(*)241'2+,+1/861;---8)2+5479;8331843011-210034/.-&&+**-037240-''**0352<51,013+--.84;034214647./5-2;<,06,0055+-+-14+*''(,855.4--.48854164866;1/19-90'$%'**.+0/11/011;1+,30,/).4--76677566<100;8:9:046**287:6-0/8210*/,%3')01//003;9761&(,/49-.*%)+8/-./+'+2/++,,,1,3-)++)-/),222555<572<9642/0)&#-('%((///2433-)2/24%41151'29292-&/407:57++))'($'(++4**,84/,'-+15*'(-,001085-+66086876-//.,,-/(0-+.:85155+-.13),-83,)3,0,91222,+)+,*(+1-5345*1355:/.98:633523200,.40,*02<<0,7/***.+',.06;.7//-186).1563888//*-+/1/2233+)))196+6*(,,(+'*)-.%'(.1*/,(&(+-50,-133<65752090(*,4---172/1/19084-,./-$+33/--.-;8,.363)+/,5;/.7787502/01%)*/04090/06708())+)*+/377085%&&),4:99:<:;5;*)3:14467794622/60)*6411/1.546,1/41/3*-./0012595443545-.+386:5:3,34+,+754.41.1&1(*+,&$''$(+))*7++)*+*1-+#&'%3,630/2+.52-424572072074553(10250.02423..0/034557;467.-/-/34948;5535346925/+&,*-//7/1%585;591114-//+)*&200.5:5:9+0+)+'%(*1.99.-++,32/2009/(*+,22-*.24.074;69::4553(+*&&'%%-.)/62.9639:+$&+&.-1.8012.3:.('(*++-1,06--703&,'
@77a09373-14f7-4c22-a4ed-ef0070bfd0bd ch=460 read=73815 start_time=2019-12-13T11:58:10Z barcode=BC01 runid=2c9cf7bc05858273f10e7d7ec552fc0bd742dc3e
CCGGTTACCTTGTTACGACTTCACCCCAATCATCAATCCCACCTTAGACAGCTCCTTCCTTGCGGTTAGGCCACCGGCTGGGTGTTATCAACTCTCGTGGTGTGACGGGCGGTGTGTACAAGGCCGGGAACGTATTCACCGCGACATGCTGATTCGCAGAATTACTGGCGTTCCAGCTTCATGTAGTCGGGTTGCAGACTACAATCCGAACTGAGAATGGTTTTATGGGTTTTGCTTCACCTCGCGGCTTCGCTTCCCTCTGCACCATCCATTGTAGCACATTATTGTAGCCCAGGTCATAAGGGCATGATGATTTGACGTCATCCCCGCCTTCCTCAACTTGTCACTGGCAGTCTCGCGGTGTTAGCAATGATGGTAACTAACGATAAGAGTTTGCGCTCGTTGCGGGATAACCTAACATCTCACGACACGAGCTGACGACAACCATGCACCACCTGTATCTCATATGGCTATCTCTCCATCTCTGGAGCCTTTATGAGTATGTCAAGACCTGGTAAGGTTCTTCGCGTTGCTTCGAATTAAACCACATGCTCCACCGCTTGTGCGGGCCCCGTCAATTCCTTTGGTTTCATTCTTGCGAACGTACTACTCAGGCGAATTACTTATTGCGTTAACTGCAGCACTGAACTTTGACATCCAACGCCGGTACTCATCGTTTTACGGCGTGGACTACTAGGGTATCTAATCCTATTTGCTCCCCACACGCTTTCGGGACTGAGCGTCAGTTGCAGGCCAGATCGTCGCCTTCGCCTGGAGTGTTCCTCCATATATCTACGCATTTCACCGCTACATGGATTCCACGATCCTCTCCCTGCCTCTAGCTGCCCACAGTTTCATATATGGCTTGCTTACTGAAGTTAAGCTTCGGGCTTTCACCCTGGACACTTGCTGCCGCCTGCTCCTCTTTACGCAATAATTCCGGATAACGCTTGCCTACACGTATTACCGCGGCTGCTGGCACGTAGTTAGCCGTGGCTTTCTAATAAAGTACCGTCACTCGACTACCATTTCCTGTAGCCGCCGTTCTTCCTTTATAACGAAGTTTACAATCCGAAAACCTTCTTCCTTCACGCGGCGTTGCTCGGTCAGGGTTTCCCCATTGCCGAAAATTCCCTACTGCTGCCCTCCCGTAGGAG
+
641.3-)152:-6.(),-08:962;:+-/0:578/;..5))1,2.0-2121334:699408../,2,,5)50*.,+)&*')))'-.,./0'-+-+,,.50/2*+/26996//--1/1-178/,6/)(*-*119799625:579989:77)'%5)(%%'%*'.,333060)033-*'+.2124555669'(+0:/328675/50514.-2)20/1-2945781:/.,)/4/;90*)+71029248918//:01141.6())'',)2/./9853,%#$(..4&3('+-++-+07-+16876345-27634/01003;3/0579999/:9-')+-.2526(2')(')9674271/154.1(()&&%0,'%'*5,*'+*0-163122/0--4.,$)+/%$)..01054/13:95)0,0-027566561,.0063,&$**225583:616;4301.0756954////.5%1'*,32,150..)287888/04,*+595;90/+%*)*6/753.044:811/4-3/::::<945306--.80)%))+1;9:<0010.//03.230316.2273212870+01184;4+*,-,(*18638;21912/0'1*+,141./0')65*%%+%%%2)*.4--+0../-//9.//..75,0/02--.:885./,2(*&(,61355288.776)&,,1,,,89066.4/.*50-/3756;532(&()'(.-379/(+%)'(4;0..::3042234217586:45117683359:8:;;;:7<97*7(+3*--12:;6118.1123999442306;82246-0511%%$(,2:3.-.-/3.600.26+-67878//1898683+,-.2;0-%'(00316.-+))-/+,112-019//+-0/2,7656;1//7/%%%,10$'0(./0444/7<.---0/.0/:9**%0&+)4288).+.+76(4*')'%)+'(-'*+.02:/12,/04236.*/,)(...*))//-/906/3./41+(,2./9+,278:788.021//.&*-:/8;732104334916;8:;99::32;2,2262+./,2;/-,,0--/,,44/*/-524<:64;-)+(((-)**,)*/1-636,8744<,39;0,7--4.-181:.8/6,*,.0136324'(.7+*:-6.&)
