# Supplementary material for: De novo species identification using 16S rRNA gene nanopore sequencing
Source: PeerJ. 2020 Oct 21;8:e10029. doi: 10.7717/peerj.10029 (PMC7585375; doi:10.7717/peerj.10029)
Supplement: Supplemental Information 3 [file peerj-08-10029-s003.zip › pass_fastq_runid_2c9cf7bc05858273f10e7d7ec552fc0bd742dc3e_527.fastq]

@5d0f4d7f-24ae-486b-9e91-d5a351704dcd ch=275 read=87570 start_time=2019-12-13T11:57:52Z barcode=BC01 runid=2c9cf7bc05858273f10e7d7ec552fc0bd742dc3e
CCGGTTACCTTGTTACGACTTCACCCCAGTCATGAATCACAAGTGGTAAGCGCCCTCCCGAAAGGTTAAGCTACCTGCTTCTTTCAAGCAACCCCTCCCCATGGTGTGACGGGCGGTGTGTACAAGGCCGGGAACGTATTCACCGTGGCATTTCTGATCCACGATTACTAGCGATTCCGACTTCATGGAGTCGAGTTGCAGGCGCTCAATCGGACTACGACGCACTTTATGAAGTCCGCTTGCTCTCGCGAGGTCACTTCTCTTTGTATGCGCCATTGTAGCGTGGTAGCCCTGGTCGTAGGGCCATGATGACTTGACGTCATCCCCACCTTCCTCCAGTTTATCACTGGCAGTCTCGGTTCCCGGCCGGACCGCTGGCAACAAAGGATAAGGTTGCGCTCGTTGCGGGATAACCCAACATTTTCACAACTTACGAGCTGACGACAGCCATGCAGCACCTGTCTCACGGTTCCCGAAAGGCACATTCTCATCTCTGAAAACTTCCGTGGATGTCAAGACCAGGTAAGGTTCTTCGCGTTGCATCGAATTAAACCACATGCTCCACCGCTTGTGCGGGCCCCCGTCAATTTATTTGAGTTTTAACCTTGCGGCCAGCCGTACTCCCCAGGCGGTCGACTTAACGCGTTAGCTCCGGAAGCCACGCCTCAAGGGCACAACCTCCAAGTCGACATCGTTTACGGCGGCGTGGACTACCAGGGTATCTAATCCTGTTGTTTGCTCCCCACGCTTTCCTAGTCAGTCTTCGTCAGGGGCCGCCTTCGCCACCGGTATTCCTCAGATCTCTACGCATTTCACCGCTACGCCTGGAATCCTACCCCCCTCTACGAGACTCAAGCGCCGGTATCAGATGCAGTTCCAGGTTGGGCGGGGTTTCATCTGACTAACAAACGCCTGCGTGCGCTTTACGCTTGAAGTAATTCCGATTAACGCTTACCCTCCATTATTACCGCGGCTGCTGGCGCGGTTGGCCGGTGCTTCTTCTGCCCGAATTTAACGTCAATGAACAAAGGTATTAACTTTACTCCTTCCTCCCCGCTGAAAGTACTTTACAACCCGAAGGCCTTCTTCATATACACGCGGCATGGCTGCATCAGGCTTGCGCCCATTGTGCAATATTCCCCACTGCTTATATTAGGAG
+
543.6.*,&&&'.0+/156730++01.)+-.*++274512.'%')52-()*+6:-,00*)03))+.4042666591+-16/2:3,,+(*/5494*1/8:,.3:96885574::7/,3')*2*(13+352+:83940.)*,*,26/-/0-*-5+0*+.05)&(--162,*)(*/49;251/03:2-1//'()*-&*2:/.'2,)&(*,-4-1-812.))-)0+,'+4/(&%$%$,+,'&*0,+*)),.0**(*+0/#(,6,00092,-/236:9;-:,,*%*-(-,*)'(+2,)*2982-2+486;+8..-,*(&%'(33577047:0-177:6844,-.4;:1463;;-;.-/:81/***059+++2,2946:65323021449)2,2326+0-1/20326678556<94&*)+*&,(++-68**---))'(*-1-0--//-0&1215905%*+*,016234-*-*./98:492--/(,0-11.2;./4488552,))-.)-57979:<::4673-,-,/-+1+1*.--1952427.0/),.40*+-,01;845/--)')+73-02(,,8.4-627604321,067:3<912:832-7<<+483.2/-..0..'&,..0255899)'.1469998973849466104/,/.0.7,..(,1'(),20//2.54/..1/6/.1*8-466734+0248<80308,-&&*,88133/39/50-0298203/19674,(22+)--2))*'*)'%$#(%&$&..-0..21480:(+690/7565651026+1;4;:99<66.7)),/.,((-//10/;:/),816644+0//0+()+0.--10:10,036+,*'*+))+4.(((+)'%-(*-+,1212'4604((,/01.',0(/.)(42+.+-+*)%%1+2)*()(285978871/-440)1'('%%&&'(.07979-.050494244/795-,.)-,*-.,293.3.-.5453-+''(&*'&&*(+/,%%0827<:836&')('+*0(+&(,3.3+..*45;-,.,/,40-*.,,(,-39,882.534*02.--.)'*%)+-*&*-3-94+*3*2.96;57<8664*..-0052:3336<6446035&6625:3667:9,5-,-/648556586:0)+*(*+&$%$)/..(&%
@acba058a-85f2-48d5-9975-cf4eb3e63109 ch=182 read=191754 start_time=2019-12-13T11:57:50Z barcode=BC01 runid=2c9cf7bc05858273f10e7d7ec552fc0bd742dc3e
CCGGATTTGTATTTACGACTTCACCCCAATCATCAATCCCACCTTAGACAGCTCCTTCTTGCGGTTAGGCCACCGGCTTCGGGTGTTATCAACTCTCGGTATTGGTGCTTGAGCCTTGGGCGGTGTACAAGGCCCGAGGCGTATTCACCCGCGACATGCTGATTCGCGATTACTATGATTCCCAGCTTCATGTAGTCGAGTTGCGAACTACAATCCGAACTGAGAATGGTTTTATAGGTTTTGCTTCACCTCGCGAAGCTTCGCTTCCCTCTGCACCATCCATTGTAGCACGTGTGTAGCCCGGAGTCATAAGGGCGCATGATGATTTGACGTCATCCCCGCGCTTCCTCCAACTTGTCACTGGCAGTCTGGCTGGAAATTCCCAATGATGGTAACTAACGATAAAAGAGGTTGCGCTCGTTGCGGAACCCAACATCTCACAACACGAGCTGACGGCAATACATACAGCTACTGTACCGGTTCCCGAAGGCACATTCTCATCTGAAAGCCGTGGATGCTCAAGACCAGGTAAAGGTTCTTCGCGTCCGCATCAGATTAAACCACATGCTCCACCGCTTGTGGGCCCCGTCAATTCATTTGAGTTTTAATAGCGCGGCCTCTGAACTTCGACTTAGCGTTGCTCCAGAATACGCCTCAAGGGCCTAACCTCCAAAGTCGACATCGTTTGCGTGGACTACCAGGAGAATTATCTAATCCTGTTTGCTCCCACGCTTTCGCACCTGAGCGTCAGTCTTCGTCCAGGGGCCGCCTTCGCCACCGGTATTCCTCAGATCTCTACGCATTTCACCGCACACCTGGAATTCTACCCCCCTCTACGAGACTCAAGCTTGCCAATTATCAGATGCAGTTCCAAGGTTGAGCCAGGGATTTCATCCTGACTTAACAAACCTGCGTGCGCTGCACAGTAATTCCGATTAACAGCACTCCGTAGCACGCTGGCTGCTTGGCTGGAGTTAATGATTGCTTCTTCTGCGGGTAACGTCAATGAGCAAAGTGTGCTTTACTCCCTTCCCTCCCCGCTGAAATGCTTTTAGCCGAAGGCCTTCTTCATACACGCGGCATGGCTGCATCAGGCTTGCGCCCATTTGTACCAGTATTCCCCACTGCTGCCTCCGTAG
+
3*')%.+($,$&,-%&+,/596,43/(,(/00/229.64'&,(+*+*1/*/005-.1-5.-/1015)+236145.2--51'72.--3/103,014/-$$))*)(1**)*'*&''$##',,*,+('$#%%&+*).)+$)&%%,-./))*3-+002279650//332+-,/-8-.))&(*:3380,&,-7/1203/23400-3-*,''+'))//:05,*,-/#$%)).,251:;0/4)0+6:7,),3<56/7-+*/''%$%(0((*,1+9/*+-'))..7767.4.+(''((,+--,'),0/35*,*,,21+6+,26)&&$&)*,-/7;22046633,585,./+-114862.1,(('(+-&)(+2-0090+''&%)&(,())))%.+--.2,41164325.../6:.'(%0*01+-.0/6.,+&$))''&$$((.-/-.-),.-0-/'(455545//0,2)+-1/+/%%&(%&&&(%&(&(/3-4,(+.*1-+)).0,'**--+(--,)-0,0231510013755///,3,-,'),,36553-1041'&)&*-&(%,&78273*(+315459.03.,('+()+.,3/)$./187<913;.+)2/:;/++##%%%%''()*-*)*(&'+*.0.4,.%/++3*+*0*%&*(&')*5934.1/65.)*075716+7/()/+,...35-50,&*,038644515-0.+'((+,./044959981890(,+06-)-+..983,.&3331-66375407+-)-(25().062.6+.4273157,07+/0-1/04/2)*,00/42012306;22-/2.+%*)*+0+..)--221629:8-344.5/)3/35755$%#$%+(&'(**/24144&0+23-6,*.1417,'.+4%-26,*+-,.,0*))**)(0015;22/((+,-33+(&#&(/-02356;45/006+*($%*''((%&)'%'(*'('1+2--)/'2'&$))#&-+'%&&%(%&(0<,.3-/58-0+*+*.,+,46333.458,)%%''(-4,)))33*/6.7-+104-),-*-)%&'(156).,34)*),0293630;3&&&'&,,//8/)*+0.-+../-1)5/3:1361;7,-7)+04:/''*)+/*013&))'(+*+,,.8-254
@8ba06945-be8a-46fd-b5e5-88eb1d32416b ch=401 read=55342 start_time=2019-12-13T11:57:51Z barcode=BC01 runid=2c9cf7bc05858273f10e7d7ec552fc0bd742dc3e
CTCCTGCAGGGAGGCAGCAATTAGAGGGAATATTGCACAATGGGCGCAAACCTGATGCAACCATACCGCGTGTATGGCTTCGGGTTGTAAGTATAGCGGGAGGAAGAGAATTAAAGTTAATACGCTGTGGTGACGTTGCAGAAGAAAGCAGCTAACTCCGTGCCAGCAGCCGCGGTAATACGAAGGTGCAAGCGTTAATCGGAATTACTGGGCGTAAAAAAAGCGCTTTTGCGCAGGCGGTTTGTTAAAGTCAGATGTGAAATCCCCGGGCTCAACCCTGGGAGGAACTGCATCTGATACTGGCAAGCGCAGGTCACG
+
**62.'+(&2/*07+*++))1+*(%)+()-+*1-)+-.0:3)0232547',50/-)$&&$(&*+)58242.10'*&$"'+*)0507-(()'%&%''**0)).(-*'&&&&''-,''(*02--.))+((&&*&''&&%$',,2.)+*'$%&''(*-+,/114761.+.)-.5)*,'&)('+0,-'')&'(%').,/.6.43.22.2/.-/3610-/047+-*(&&'&&%%$$'.01.*2186;930607*-76+++++/,./*)-11)--00/6)1-4''(-,()'*+.--...3)()*$-'()*))$$$(&+*)&$%%
@9c981ef5-cc80-4731-86ab-32a43b4d53af ch=293 read=138129 start_time=2019-12-13T11:57:28Z barcode=BC01 runid=2c9cf7bc05858273f10e7d7ec552fc0bd742dc3e
CCGTTGCCGTTGCGACTGCTTTGGTCGCCGGTCTGGTGGTAAGCGCTTCCCTCCCGAGGTTAAGCTACCATGGCGCATGGCCCGCCACAGCATGGGTGGGCGGGCGGTGTGTACACAGGCCCAGAACGTATTCACCGTAGCATTCTGGTCACGGTGCAGGTTCAGAGCTTCATGGGGTGGGTTGCAGACATCCCGAAATCCGGACTGCGAGCGCACTTTAACGGTGCTTTTCTGGCGGTCAGCTTCTCTTTGTATGCGCCATTTAGCCAGCACGTGTTGAGAAGCTACTGGTCATGAGGCCATGATGACGACGTCATCACCTTCCTCGGTTTATCACTGGCAGTCTCCTCGCCTTCGGTTCCAGCCGGACCGCTGGCAGCAAAGGATAAAGAGGTTGCGCTTCGTTGCGGGACAACCCAACATTTCCTGTACGGAAGCTGGCTGACAGCCATGCGGCACCGCAATATACGGTTCCCGGGCGTTATCTCGGCTTGCCGTGGATGTCAAGACCAGGGCAGTTCTTCGCGTTGCATCGGAATTAAAACCACGTATCACACCAGCGGCAGACCCCGTCATTGTTTTTGCGGTTTAACCTTGCGATACGGCGTATTACTCCCCAGGCGGTCGACTTAACGCGTTAGCTCGGAAGCCACGCCGCCTCAAGGGCACAACCTCCAGAGCATCGTTTGCGAAGCGTGATTCCCAGGGTATCTAATCCTGTTTGCTCCCCACGCTTTCGCACCTGAGCGTCAGTCTTCGGTGGGGGCCGCCTTCGCCACCGGTATTCCTCAGATCTCTACGCATTTCACCGCTTCACCTGGAATTCTACCCCCTCACGAGACTCAAGCGCGGTATGGATGCGGGTTCCAGAGTTGGGCGGGGATTCCATCGACGCTCGAAACCGCCTGCGTACGCTGCTACGCCCAGTAATTCCGATTAACGCTTGCACCCTCCGTATTCACCGCGGCTGCTGGCACGGGTTAGCCGGTGCTTCTTCTGCGGTGTCGTGAGCAGGTATTCCGCTTTAACCGCCTCCCAGCTGGAAAGTGCGCGGCCCGAAGGCCCTTCTTCGCCACGCGGCATGGCTGCATCAATTTGCTTATTGCAAACAATTGCACCGCACTTTCCGTGAATATCAACAGCAGAAGGTTAACACAGGCCGCAAACCGCTTTCTTCCGGCACCGGCAATACGTAATA
+
$#%)(%'%&&(&'&&+(&&(-'*&'&%$#&$&%#''&&&*)(''$'))70+*13,((+*1340*(&%%$$'(0.--(**+03*%(*%&%'+())'%(()((+48323+,+**))&(+*1-1'&*(/-071321/3841/576884110--'.&&+&(%,+0/.$)+(+582(&#*.(((*(.2%(&'&'$)*'%$-2,-.8/6-02%*)($&&(&*+2/+)&)&'#$%')&$$$%&)0-+'%')1+.-,50(**,*+-5:326*'*))&(*+11/,,&%'$'((*)%($')**$'%&'(.343110-++*'--,(%+(%*/--3.*3&1'3,,**)((*,1',1-,-+)5--,*.()1,-.&$%*(25482./)*,'$&',3+1.:898,()+0.7-.)(-+225955/:1-'((.(&*..')0)+##$$(0-('(*-/3**%*(-+-7.55+3'1-,--#$&%&$$&)-338,-)'(''$'*&*&)&&%&).&)+,-.723-.-../13/(+*&%&().,0-,),*)-'+*-2))'%+'287)*+%'%'(+)&)'-'%$&'$#%%%$%)'&((&'-%(/26+'%)+.32'+,0,6.*(&')/.'%&&&)(').2::+239524002733,2++(1.4//.426-2,1).3).-.0%---3)2*:10-/5959./.,$(&+/-)'(*&$('%$)*/(+$(%&)(&*-(*-1/*031302,0.)%''465+&(&(.53)(*)/31230467/,*****+*(''//,''*)+/,3.(-0056/5112.1*,.**/44367566745;:1490--1,--0503-4.5.4414884+(*(.(),034810&*)+(-100+/-.*/'3-1/+($($()+&)+')+*)(/.-/,/-))+$&.((%')(4133.--(+&/)))$$'$)(..*).0255:56/+1+0+/(*)*)*+/74235-.%).+&+((+2230/0.,*)%)(,()*$*//&42-./6+,+&$%&'&+&&(+.')&)'%%(&(.0&$&%&&&&'.&'&&+1*'()*+(+(&((&&$%&$)&%%&-).-92-6,0++%%$%')10:87,5---01001')'*)&''%%*'$'%&&$&%'%#&$))')$(&('+'&&&&+(,*3')*&%&(&.)*,+,0))$&$&*''%**+*,&%&05502235(4,.-4(0-,,,&32)&&#$
@e89654a9-c8f4-4ab3-bad3-eed27cf302c9 ch=347 read=85962 start_time=2019-12-13T11:57:26Z barcode=BC01 runid=2c9cf7bc05858273f10e7d7ec552fc0bd742dc3e
CCTACGGGAGGCAGCAGTGGGAATATGTGCACAATGGGCGCAAGCCTGATCGCGCAACGCCGCGTGAGTGATGAAGGTTTTCCGGATCGTAAAGCTCTGTCTTTGGGGAAGATGACGGTACCCAAGGAGGAAGCCACGGCTAACTACGTGCCAGCAGCGCGGTAATACGCTGTAGGTGGCAGGCGTTATCAGCGGATTTACTGGGCGTAAAGGGCGGCAGGCGGATGATTAAGTGGGATGTGAAATACCCGGGCTCAACTTGGGTGCTGCATTCCAAGCTGGTTATCTAGAGTGCAGGAGAGGAGAGTGGAATTCCTGGTGGCGGTGAAATGCGTAGAGATTAGGAAGGACACACCGGTGGCGGGCGACTCTCTGGACTGTAACTGACGCTGGGCTCAAAAGCGTGGGGAGCAAACGGGATTAGATACCCTGGTAGTCCACGCCGTAAACGATGAATACTAGGTGTGGGGTTTCAACACCTCCGTGCCGCCGCTAACGCATTAAGTATTCCGCCTGGGGTACGATAAGATTAAAACTCAAAGGAATTGACGGGGACCCGCACAAGTAGCAGGCATGTGGTTTAATTCGAAGCAGCGAAGAACCTACACTTGACATCCTTGCATTACTCTTAATCAGGAAATCCCTTCAGGGGACAAGGTGACAGGTGGTGCATGGTTGTCGTCAGCTCGATGATATTGAATGTTGGGTTAAGTCCGCAACGAGCGCAACCCTTGTCGTTAGTTACTACCATTAAGTTGAGGACTCTGGCAAGGGCTGCCTGGGTTAACCAGGAGAGTGGGGATGAGCGTAAAATCATCATGCCCCTTATGTGTAGGGCTACACACGTGCTACAATGGCTGGTACAGAGATGCAATACCGTGAGGTGGGTAAACTTTAAAACCAGTCTCAGTTCCGGATTGTAGGCTGAAACTCGCCTACATGAAGCTGGAGTTACTAGTAATCGCGAATCAGAATGTCGCCAGTGAATACGTTCAGATGTTATACACACCGCCCGTCACCATGAGAGTTAGCGCCAGAAGTCCGTGAGCTAACCGCAAAGGAGGTAGCGGCCGAAGGTAGAGGTCAGCGATTGGGGTGAAGTCGTAACAAGGTAACCGG
+
')(+7+82(*2).55.2-.)(+))1/.2*+,-01/+52//11333534*,%%&$(-233693424+(%&'+++0/+3.<:51*3/111%+(1/*+,/2234179*59/)1+0)))10:85.81-0/3/1*-,*/6+,0+,++0*)),+.05532-+)/)++)*2-.*/-&%'*+3+*6--&'55469655%)*./+7/++326<:6644.*+-+(***,0775:89854546,/6;:8812)/3*).26*-1433/++&,&0667562222409+62&478819///1))-./55+54,*)-*'(&%)#%*(2.2'())/(,)-404-7-)*754%'''(/,-./+)+,+++-)18*4+3+++&+)654300)-397;;:741.&)+021/0.54553;5)*-.*544,*+-17.5'68,01)*30.2;1,02003461,-+-1-..86:.),+0.,+0-,3875-13809<9/27346;676/1796.,'')(-*225/201)(('(0.326;73/+*)-+,')')&)/+1:9007867.*/)80905613:358<5,++,/31-+,2*36756646;8;8798781-7,)(,**,+')')'')-,-5,008755,*--.017/..1072936&*()**)1414:7$)+/*7781,0--/2-.)*2:423246504--.410)+-/01++%&(',-,07735410++40*'),'')566/2)*,625440(+-./-0.('+4.//.06/509/+.--,0313573+4)(*(764778767;537272.-2()($&'-,,(&%($(*(*+02--/098051.8-*.0//48764768678841+-00499895<52:44430/.,))*,348-<--.:8*+'.,./4*'*0423:3.;;95:89:85912707(4,-7-*+,.44322:3027*-(''*-1+)(%'/18/*-*++.(.,1./.((**/.,/.+6/.23.2,'+545;9464587$)%.)*'$*-1-313:4386+*-,/7485-+*+/*%&%$*()(.,,,/1,08855373505569*+))**&&()--2.758-++*)*&(+*'+)('1+2.2('%''&'//566753/3/42.2-2
@8f0f2156-92bd-42f3-8949-ad9b35b81704 ch=76 read=102603 start_time=2019-12-13T11:57:08Z barcode=BC01 runid=2c9cf7bc05858273f10e7d7ec552fc0bd742dc3e
CCGGTTACCTTGTACGACTTCACCCCAGTCGCCAGATCACAAAGTGGTAAGCGCCACTCGAAGGTTAAAGCTGCCTACTTCTTTGCAGCCCACTCCCATGGTGTGACGGGCGGTGTGTACAAGGCCGGGCTGTATTCACCGTGGCATTCCTGATCCACGATTACTAGCGATTCCGGCTTCATGGAGTCGAGTTGCGAACTCAATCCGGACTGACGCACTTTGCCAGGGTCCGCTTGCTCTCGCCAGTCGCTTCTTTGTATGCGCCATTGCTTGGCATTATTAGCCCTGGTCGTAAGGCCATGATGACTTGACGTCATCACGCTTCCTCCAGTTTATCACTGGCAGTCTCCTTTGAGTTCCCGGCCAGCCGCTGGCAGCAAAGGATAAAGGGTTGCGCTCGTTGCGGGACTTAACCAACATTTCTGGCGAGCTGACGGCAGCCCGTACGGCACCTGTCTCACGGTTCCCGAAGGCATTCTCATCTCTGAAAACTTCCGTGGATGTCAAGACCGGGTAAAGGTTCTTCGCGTTGCATCGAATTAAACCACATGCTCCACCGCTTGTGCGGGCCCCGTCAATTCATTTTGAGTTTTAACGCGGCCGTACTCCCCAGGCGAGTCGACTTAACGCGTTAGCTCCGGAAGCCACGCCTCAAGGGCACAACCTCCAAGTCGACACATCGTTTACGTGGACACCAGGAGTATCCTGTCCTGTTTTGCTCACGCTTTCGCACCTGAGCGTCAGTCTTTAGGATACCTTCGCCACCGGTATTCCTCAGATCTCTACGCATTTCACCGCCGCCTGGAATTCTACCCCTCTGGGACTCAAGCTTGCCGGTATCGGAGATGCAGTTCCCAGGTTGGGCCAGGGGATTTCACATCTGACTTAACAAACCGCCTGCGTGCGCTTACGCCCAGTAATTCCGATTAACGCTTGCACCCTCCGTATTACCGCGGCTGCTGGCACGGAGTTAGCCAGTGCTTCTTCTGCGGGTAACGTCAATGAGCAAAGTGTGCTTTTACTCCTTCCTCCCGCTGAAAGTACTTTACAACCCGAAGGCCTTCTTCATACACGCGGCATGGCTGCATCGGGCTTGCCCATTGTGTCGCAATATTCCCCACCTGCTGCCTCCCGTAGGAG
+
54452;23:3:10(3,)-5.715283/023((&'%7310.14+()).0..++,.5*,*0**/283:5:0-..%350)1/2*/-+')*'-2.-3043/.431/14418*17.33'()++)075-332*(&&&*,-20..4:1/7/.(427)*+/0/(&'(+./+,+('&),.96.'(+.30(/,+()),4,/19,2'&523.0.-/*.006/,,.00+*//+&('&*-)*182/21+.3612*1(&(++--)''')**44/...1<544.((&&'+$+%%%$%$5.,+07784.8+*6:910..100311.-01462//')$&*'+-*10-.1;4./1694653/14305.*1.-/.6-+,2+3/6(*'*+1114.-'11:.22997;'1210766/356607-,.785/5+0',(-*731:/*%%%*'*.46646-/-,'02,'.'.'3//09395434376:7402*)**-1/12;88957544.02882.1209688,///::735-1-&10348.)3,<:9<31,,3--(566))0.2/<98;234500/06003.-3+-.74+//620*)+039793,1/-%'(..9;1-6/)**+-05712/3570+-5/(&')*,%)),-'*()'(2*//1/122-2,.1)-*0--.41*81,&--,*%&')3,/13.&,*)+.:89<9**+&''$'#&$$0*%()12-''$),46.434,+*,.&(%(150/0548;+,,&-576551/,3(),1,%'+**-,&'''.)/4535500/0((-.//766853),534568//**.315.6,6.82,271+(*''')(225*))*/.-54003155.0('',.;-270*+**/081/)0-3$,52,)263.)+,-022215,8187:3779:::88886,(&&%'*+.,*(-.317:-53,:,8,50.1.,-//83-.0,0,4,+202.5---779470(.'.&(:.,-0:(-*&(0+..6468988436:8678/70001672)()*1-+.43)&++7;+922+.50)331061.0,(.,&'&(%-01,++/-/2/3+/971-+*',1/22.'()$%&&+,-:+74./5')-.*+6+,())+,0../606682))&&%&&',)*+9.,159/,+
@97ff32ad-0ffc-4c9f-9bc6-ace77e8bd8be ch=450 read=58708 start_time=2019-12-13T11:57:07Z barcode=BC01 runid=2c9cf7bc05858273f10e7d7ec552fc0bd742dc3e
CTCCTACGGGAGGCAGCAGTGGGGAATGTGCACAATGGGCGCAAGCCTGATGCAGCCATGCCGCGTGTATGGCCTTCGGATTGTAAAGTACTTTCGGGGAGGAAGGGGTAAAAGTTAATACCTTTGCTCATTGACGTTACCCGCAGAAGAAGCACCGGCTAACTCCGTGCCTGGCCGCCGCGGTAATATACGGAGGAGGTGCAAGCGTTAATCGGAATTACTGGGCGTAAAGCGCACGCAGGCAGTTTCATTAAGTCAGATGTAATGAAAATCCCAGGCTCAACCTGGGAACTGCATCTGATACTGGCAAGCTTGAGTCTCGTAGAGGGGTAGAATTCCAGGTGTAGCGGTGAAATGCGTAGAGATCTGGAGGAATACCGGTGGCGAAGGCGGCCCCTGGACGAAGACGGCGCTCAGGTGCAGAAAGCGTGGGAGCAAACAGGATTAGATACCCTGGTAGTCCACGCCGTAAACGATGTCGACTTGGAGGTTGTGCCCTTGAGGCCTTCCGGAGCTAACGCGTTAGTCGACCGCCTGGGGAGTACGGCCGCAAAGGTTAAACTCAAATGAATTGACGAGGGGCCCGCATCGTCAGAACCTTACCTGGTCTTGACATCCCACAGAACTTTTCCAGAGATGGTTGGTGCCTTCCGGGAACTGTGAGACAGGTGCTGCATGGCTGTCGTCAGCTCGTGTTGTGAAATGTTGGGTTAAGTCCCGCAACGGAAAGCGCAACCCTTATCCTTTGTTGCCAGCGGTCCCGGCCGAGACTCCGAGGAGACTGCCAGTGATAGGCTGGAGGTGGGATGACGTCAGTCATCGCGAAGCGCCACAGCCGAAGTTACGTGCTACAATGGCGCATACAAGAGAAGCGACCTCGCGAGGCAGCGGACCTCATAAGTGCGTCGTAGTCCGGATTAGGTCTGCAACTCGACTCATGGTCAGGAATCACTTAGTAATCGTGGATCAGAATGCCACGGTGAATACGTTCCAGGCCTTGTACACCGCCCGTCACACCATGGGGAGTGGGTTGCAAAGAAGTAGGTAACTTAACCTTCGGGAGGAACTTACCACTTTGTGATTCATGACTGGGGTGAAGTCGTAACAAGGTAACCG
+
/10*+/1-:85458000.-12-6'/*,%7'(+/.812;84234;36:20-1271'0805(89466644-(*%##*)0(-%1-).-0'((*..:;.),1*'-*/+-.)%()87-+*4/4-03.:;--999648113-7--3:,,0,,5+'))&/000--++-/./08261.+'(&)(%''((/+*8..$%'(--,,+$(*(,651,30716143-50-20.05:;884687,/.-/).-/*2//-1/73+(2-3-/076560'(%$&&,134,04.*-46714/7177;71/1-----5722111679720,*)*,-22414668.*033+1*/(/+6+.++7-+(()).:8./-/*0186..)',02179011+22776/03+*&++0.50-.194-*.549'')()1/%13667,-*+--*'/1,)*,7981(%-/4%,*&+$0)/-2779;822994661/,-02/./4640.///271.*)),+)-+40/136;*-***13+-.-1,,*++/019766180*&+,1-00-031,'*(&&(+1183,,.58(2-/8.,8*.98<;1.'**+--0-%2547/:%$$$$#$$#$#$1+,,0-097624423//13024*&+-+.2/02;,/***-..1.0)4,//34627+--49.53476..*-/'1/27;:::8:91/1006587132..*,*/701/350,.0805708.+**./++-017/.&&%-./04+47**0+//'(7,-9<88<76776905-.11+)%)**-5+(%,*'))11351),+))*('')++&''%++30.6658754*''),86*)((&&)*60,)'&,+&&*)*,(++.58634394+43251-/.15++&))&'.//+*+('())'+'%.+0127357997,18938600365,4--*1*$*&'(.$****---*--1'+)*+.**(*+-2&(('))0-/.00778878--/:628/+,(.-.,429:2270/$.&*''&%$&(*-51096+,-+,'+735687-('-).01:/4/7/((*))..3*')&&)4.192:229+(+,(-*+2.19(-.6.*-047;8556450.)10.,2+++2041-//21536474+
@9dc4ce8f-916f-466d-9c94-d83ad5d5bd43 ch=169 read=140832 start_time=2019-12-13T11:57:06Z barcode=BC01 runid=2c9cf7bc05858273f10e7d7ec552fc0bd742dc3e
CTCGGTATGCTTCGTTTCAGTTACGTATTGCTGGTGCTGAAGAGAGTTGTCGGTGTCTTGTGTTAACCCTGCGCGCAATAAACTCCTATCTACGGTTTACCTTGTTACGACTTCACCCCAGTCATGAGATCACCAAAGTGGTAAGCGCCCTCCCGAAGGTTAAATACCTGCTTCTTTTGCAACCCGCTCCAGCGGTATGACGGGCGGTGTACAGGCCCAGGAACAGTATTCACCGTGGCATTTCTGATCCACGATTACTAGCGGTCCAGGCTTCGTAGGAGTCGAGTTGCAGACTCAATCGGACTACGACTGCGCACTTTATGAGGTCCGCTTGCTCTCAACGAGGAGTCGCTTCTCTTTGTATGCCATTTGTAGCGTGTGTAGCCCTGGTGGGGCCATGATGGCTGACGTCATCCCACCTTCCTCCAGTTTATCACTGGCAGTCTCGCTGGAGTTCCCGGCCGGACCGCTGGCAACAAAGGATAAGGGTTGCGCTCGTTGCGGGACTGGCAACATTTCACAACACGAGTGACGACAGCCATGCAGCACCTGTCTGCGGTTCGGCGACCTCATCTCTGAAAATTTCCGTGGATGTCAAGACAGGTAAAGGTTCTTCGCGTTGCATCAGATTAAGCCGTATCTCCCACCGCTTGTGCGGGCCCGTCAATTCATTTGAGTTTTAACCCTTGCGGCCGTACTCCCAGGCGGTCGACTTAACGCGTTAGCTCCGAAGCCGCCTCCAAGGGCACAACCTCAAGTCTGGCGTTTACGGCGTGGACTGCAGGGTGTATCTAATCCCTGTTTGCTCTACGCTTTTCGCACCTGAGCGTCAGTCTTCGTCAGGGGCCGCCTTCGCCACCGGTATTCCTCAGATCTCTACGCATTTCACGCACCTGGTCTACCTCTACGAGACTCAAACGCGGTATCAGATGCAGTTCCCAGGTTGGGCCCGAGTTCACATCCTGACTTAACCGACCGCCTGCGTGCGCTACGCCCAGTAATTCCGATTAACACCATGTTACCGCGGCTGCTGGCTGGGGAGTTAGCCAGTGCTTCTTCTGCAGGTAACGTCAATGGGCAAAGGTATTAAACTTCTCCTTCCTCTTCGAAAGTACTTTCTGGCTGAGGCCTTCTTCATACACGCGGCATGGCTGCATCAGGCTTGCGCCCATTATTACCAATATTCCCCACTGCTGCCTCCGTAG
+
$#(),31,,-+-1+,3*.-226(3/3+4,*+23(/))),,.()%')49557.;389-24()+)*)',.&&%&&'&*)-+%))()/+,-),%$&)%/-,+2-4*(*(%(.+23:2,467,,/65-10/----+..24,)-.6274.001;3.35-,13)4*929,,,01-(),.+010)(.-&03+%'*.)'(())'$()//%35..+(&()**//01)%1-3.*'%&(.0+*-3-1/70-0;(+888814*,.006&%&(&++.1-+$*%.406//2--'*+-&&10++---86765;07*9285342))%%%()),-89117532.5''&*'$&().,%$&'','')*.'-1198028/')'+127408//++()()+3+)((+-(%&%+%(.1+''$'*-*2+,-01-/180;7/,1++--)+/(*,4:6.03688684246555''0),(*//50*%,.+--,')&+(8;37.29<+2),,*-+.,+6-/-012002,-%43*+)$$-&0*0/5,++,.'*%(&$%(*'--)*.$&'+-071131373.0%&$'%-,63,0*)''&&%%('(&%$(+*%&)(,+*,./-/-54651/,&.,-4:)/+4:68<97805,**,,6&&+3+30'''#$$'')--(&1+$&0),/21/0*54)(/013541-.3''&2.9;2-6/2**,*-(+(+(--/,21,$/1+.53+,%,/33))''&,*)'/-/)'),%),'+,-5(/,*2,+#&'('$*..+*)(%)$)*+.+&*&,+.-.7/'%%*)+.)+%,(..499/79-)..:0.160,+.+/05910),+0-,,'*+)*+-...5<:569,,35+54.23072128(.*(,..8465,1(*-00/5511-.,062.%%#$%')$*,1/+*-4).112('/.356''*'%%&&%)12'5471845:<.8/',)/*'+42*()&*/0-'&(+9()*+**-.//'&)/*),0(')+*0/*(,#''2.+++/297;661.4,0%&#$$%%%&&(.51-0-++13421)&&-/*'*191109%7000:0991//*+%02046931/1,./&-,27,+-*((*-2,((())37/;.0,+,/(&)++&.&((2,$$&&&$'&,),.,.,/84662/'+(,.7541320,-.-.3'65/3/..040,+*+'+1-.5.2//00:33/%(''*)')))04+-45
@002aa261-cece-42b1-83ba-326936ef1771 ch=373 read=146981 start_time=2019-12-13T11:57:05Z barcode=BC01 runid=2c9cf7bc05858273f10e7d7ec552fc0bd742dc3e
CTCCTACGGGAGGCAGCAATGAAATTTTCGGCAATGGAAACCCTGACCGGTAACGCCGCGTGGTGGAAAGAAGGTTTTCAGTTGTAAACTTCTGTTATAACCAAAGGAAGAACAGCGGCTACAGGAAATGGTAGCCGAGTGACGTACTTTATTAGAAAGCCACGGCTAACTACGTGCTGGCGCGGTAATACGTAGGTGGCAAGCGTTATCCGGAATTATTGGCGTAAAGAGGGGCAGGCACAGGGTCTGTGGTGGCAAAGCTTAACTTCCAGTAAGCCATAGAAACCAGGCAGCTAGAGTGCAGGAGGATCGTGGAATTCCGTAGCGGTGAAATGCGTAGAATATGGAGAACACCAGTGGCGAAGGCGACGATCTGGCCTGCAACTGACGCTGGCCCGAAAGCGTGGGGAGCAAATAAGTTAGATACCCTGGTGATTACGCGGCAACGATGAGTACTAAGTGTTGGATGTCAAAGTTCAGTGCGGATTAACGCAATAAAGTACTCCGCCTGAGTAGGTACGTTCCCGCAGAATGAAGCACCGAAAATGACGGGGCCCGCAAGCGGTGGAGCATGGTTTAAGTTCAAACAACGCGAAGAACCTTAGTCTTGACATACTCATAGGCTCCAGAGATGGAGAGATAGCTATATATGAGATACGGAATTGGTGCATGGTTGTCGTCGAAGCTCGTGTCGTGAGATGTTGGGTTAAGTCCTGGCAAGAGCGCAACCCTTATCGTTAGTTACCATCATTAAGTTGGGGACTCTAGCGAGACTGCCAGTGACAGAAGCTGGAGGAGGCGGGGATGACGTCAAATCATCATGCCCTTATGACCCTGGAGCTACCACGTGCTACACAATGGATGGTGCAAGGGGAAAGCGAAGCCGCGAGGTGAAACAAAACCCATAAAACCATTCTCAGTTCGGATTGTAGTCTGCAACTCGACTACATGAAGTTGGAATCGCTAGTAATCGCGAATCAGCATGTCGCGGTGAATACGTTCTCGGGCCTTGTACACACCACCCGTACCACGAGAGTTGATAACGCGAAGCCGGTGGCCTAACCACCGAGGAAGGAGCTGTCTAAAGGTGGGATTGATGGTGGGGGTGAAGTCAATAACAAGGTAACCGG
+
./1/.//'780350/*3)%+$*'+'.68.5;98;85/*1.-5+*+029.)()0*'*2*,/.3&$&$),+*-3/72:973&+*-)*/57'%*&/+2-,*+%($78+,*1/-251*///61103(,,*00+1'&'(7+&%'(,41.(&(&&(&)(($('&(15--./++-1,,.113**$%',)*0+*)')(,),,142142-.+./6-+*/,.-/+.-+/,1+')006))%10,**%'$$$&%*-*+)+,**(%'('),'&%%%*%'/+2'(-223'46.,%&.0&/2025432131/(/14982+)**.//--/&5&6*/*&%$%%(2221:5+)%'#&'(1-+,&'&+(-)*./)).*7-,-2+0522.--/18494:3465612202*'$$$.,)'+3-()+5425++*035-,($'.,+&+,08;/+)-()(/*&)()'*((%*+-/++''$(&-0,/524442:99:55**+11-//.)(($),1;6452;2.50'+-/165/081.,--+/'(+9439),,%''$.+-4./'/',,&--+%'&+,044/+.&$$$(&./9440)+,/,+.+.(+'',3.&2)--2/*..06,.4-)+))'//23*.-)-**--)*')++*.*))///050+*++,/4(')()*,-3045666:)+'%*'4+;7745)346.**)+-)*,(,-48734424795895/9-330924//3.&')*(*(())%(*227')&&)43755,:--5;21.*0,:.++2.991/4641.02/.-124/87-/1111($(()-.86-1)(+/+-5;7372221366;81219989*3.)'-+/.0./)().*+*+(+&%')-236-,,*/635<79887730%21)%,(&))*+/,-741.(++,+.5(22:;-99,%')49.7767;80,&'(-9(5*/2,.**64403,/,-./036///2/61/25250854-,,&+42634-1()978(--4487704,+0-.4--/-/500)'3(674956654434:5/63),,/...,+)&&,&&#)050&*&'+),/0+-+(+'$+834-21(%*&+)''&(()'***/82)023:8226-,-*)1+223(++))-+*)-%(-/14*4-275654
@5c3a069f-e9ac-4283-9f1e-6175d6d5b371 ch=154 read=105332 start_time=2019-12-13T11:56:56Z barcode=BC01 runid=2c9cf7bc05858273f10e7d7ec552fc0bd742dc3e
CTCTACGGGAGCGTAGTGGGAATATTGCACAATGGGCGCAAGCCTGATACATGCCGCGTGTAGCCTTCGGGTTGGCAGTACTTTCAGCGGGGAGGAAGGGTAAAAGTTAATACCCAGCTATGTTGACGTTACCAGAAGAAACACCGGCTAACTCCGTGCCAGCAGCCGCGTATCTGGAGGGTGCAAGCGTTAATCAGGAATTACTGGGCGTAAAGCGCAGGCGGTTTGTTAAGTCAGATGAAATCCCGGGCTCAACCACAAGACGCATCTGATACTGGCAACCGAGTCTCGTAGAGGGGCATTCCAGGGTGGCGGTGAAATGCATGTGAAGATCTGGAGGAGTACCGGTGGCGAAAGCTGGACAATTGACGCTCAGGTGCGAAGCGTGGGGAGCAAACAGGGGGGGGGGATTGGAATACCTGGTAGTCCACGCCGTAAGCGATGTCGACCGGAGGTTGTGCCCTTGAGAACGTGGCTGGAGCTAACGCGTTAAGTCGACCGCCTGGGAAGTACGGCCGCAGGTTAAAAACTCAAATGAATTGACGAGGGGCCCGCACAGAAGCGGTGGGCATATGGACATTCGATACAACGCGAAGAACCTTACCTGGTCTTGACATCCACAGAGTTTTCAGAGATGAGGTATGCCTTCCCGGAACCGTGAGACAAAGACTGCTGCATGGCTGTCGTCAGCTCGTGTTGCATGAAATGTTGGGACCGTCGCAACGGCGCAACCCTTATCCTTTGCCAGCAGTCCCGGCCGGGAACTCAAAGGGAGACTGCCAGTGATAAACTGGAGGAAGGTGGGGATGACGTCAGGTCATCATGGCCCGCCGACAGGGCTACACGTGCTACTGGCACGAGGAAACCTCGCGAGGCAAGCGGACCTCATAAAGTGCGTCGTAGAATGCGGATTAGTCTACAGCTCGACTCCAGTCCGGAATCGCTAGTAATCGTGGATCAGAATGCACGGTGAATACGTTCCCCGGGCCTTGTACACACCCTTGTTCCAGCAGGGTGGGTTGCAAAAAAAAATGGTAACAACCTTCGGGAGCTTACCACTTTGTGATTCATGACTGAGGTGAAGTCGTAACAAGGTAAACCGGAAGATAAGAGCATTGAGCAGAAGTAGGTTATACAAAGGCCACCGACAAACTTAGCACTAGCAATACGTAACTTGCA
+
/+,)(**03'()*().0,())()%'&))+0/40/3.**/393452003++&)&,94301-*&%'(')''**)*&(,&(())39-+,..-270)/2.(2,(-)55.+-2-2+),)$$%''$&&(&()54/2,,.0,-2&*-*)/1+((**/5//05-0.-5442.273.--'%&%%%('/4.,+,*')*/074533()'('.40459:68--0-'$'&*%,+)(2669137301780/,.))3('+.)-577964-0'$'*,-,*(+,.1**-//456311'-%(((+,-.276.(+.0&$$)'*$&))&&%'+4;9036/,-/$*%'#&((-/3472.+)%%)(.',*&)''())&%&(),-,($'-+..-.-,'26765+,+''115;9,'-.3;18(8)+(**-01+,.2.0%%&$+/))'&%+,01,.0583497(00,-%)*-,.)+,)*+13,-939-/30'&%$'+('('')*(*-..:3323/90/,..648./6;8881,,**.00121+./-2,73<:7,636-65452:3:368.(.46+0/*(--0+&*)*(--*()'%+)$''%+-'**'('+&/1-/),),-,300-.333-++/5.1,++,,36/(*%+%()174-.*+,/--)+'(+66988422*1+/.77/71133063(&$#%')86543(('%$''&*-)&),3676,-%&$''*21)&-.),,'%$%&&,.,'*&+)(+.-253*2001(,*((0**()%23-5.)214/8:/645-27+,42,/00877:10-,,-.6-1+,./+0*3-5327:72789:776,&)**-+)&'*/.0,(*-*)-(465,*))$)*,250&'$&%&$+++)''&$*+02-0-++..4;*5.4./3674/6;1*.887960.%&$#&$',*&3(&&)''$')%*+51.2*,'&'))(4,3856./.+-63844)0,857620/772,&(*2775:001170;7:-0/22-2-),-/')(/+$%$#&%*+%&&'+,').734;367:;5734+')'((('(&('((,.&/1'&'*+).1.+37,(30145/$&&&&(*)*2,,3-,-4'2,2,0/*.+48/-022/(++,/+*)2,-6+)('),'*)$)&*)&-+,+,,60,+/+&,)&%+-3*)))&)-((%&'0.834635/*'##%%%
@62d621cd-d6f3-4a14-a64a-67b436764477 ch=159 read=122099 start_time=2019-12-13T11:56:55Z barcode=BC01 runid=2c9cf7bc05858273f10e7d7ec552fc0bd742dc3e
CTCCTACGGGAGGCAGTGGGAATATTGGACCAATGGGCAGCCTGATCCAGCAATGCCGCGTGAGTGATGAAGGCAGGGTTGTAAAGCTCTTTTACCCGGGATGATAATGACAGTACCGGGAGAATAAGCTCCAGCTAACTCCGTGCCAGCAGCCGCGGTAATACGGAGGAGCGCGTTGTTCGGAATTACTGGGCGTAAAAGCGCGTAGGCGGCTTTGTAAGTCAGGGTGAAAGCCTGGGCTCAACTCCAGGGGAACTGCCCGCTGAGACTGCATCGCTTGAATCAGGAGAGGTGAGTGGAATTCGAGTGTAGAGGTGAAGTCGTAGATATTCGGAAGAACACCAGTGGCGAAAGGCGGCTCACTGGACTGGTATTGACGCTGGTGCAGCGTGGGAGCAAACAGGATTAAGGCCTGGTAGTCCACGCGTAAACGATGATAACTGGCTGTCCGGGCACTTGGTGCCCGGGTGGCGCAGCTAACGCGATGAAGTTATCCCGCCTGGGGAGTACGGTCATAAGTTAAAACTCAAAGGAATTGACGGGGGCCTGCACAAGCGGTGGAGCATGTGGTTTTAATTCGAAGCAACGCGCAAGAACCTTACCAGCGTTTGACATGTCCGGACGATTTCCAGAGATGGATCTCTTCCCTTCGGGGACTGTAACACAGGTGCTGCATGGCTGTCGTCGCTCGTGTCGTGAGATGTTGGGTTAAGTCCGCAGCAGGCACTAACCCTCGCCTTTACTGAGTTACCATCATTTAGTTGGGACTCTAAGACCGCCGGTGATAAGCCGGAGGAAGGTGGGGATGACGTCAAGTCCTCATGAAAAGCCCCGCGCGCTGGGCTACACGTGCTACAATGGCGGTGACGGTGGGCAGCAAACTCGCGAGTGCGCTAATCTCAAAAAGCCGTCTCAGTTCCGGATTGTTCTCTGCAACTCGAGAGCATGAAGGCGGAATCACGCTTGTATCGCGGATCAGCATGCCGCGGTGAATACGTTCCCCAGGCCTTGTACACCGCCCGTCACACACCATATGGGAGTTGGGTTCACCCGAAGGCGTTGCGCTAACTCGCAAGAGAGGCGAGGCGACCACGGTGGGCTTAGCGACTGGGGGGGGGGGGTGAAGTCGTAACAAAGTGG
+
,11/-/32;6,)-./26758/5530504/5(3+2596/--10+,*)/,**+2-,-8:9:894'(()-.-.-,+)&)+66;25790*--/28:0.06/)4532..-'(())+'+-/1:275//6611'%$&5-&-/--.-,12-0/1;322.-3.)*%(*&0+'++5,.+&'(((+5:+2*,(/*-0-.03:97:736;7**-0373849-.,*-1+(*-&,.4-0,'(')*)&+)$%*,./.-*++5&&*'*)).2457*)&*0-(',15////0515/,.2.8,.1.-)')-)'**/18/7/5(*..01,+*+(0*)+%,)*277897888,2,'+-1/1/1.--131006*/3/2300324578222*,,'&&'),4564830('(')8,8,)*+9:71+02)0--'7,/4)+496880,&'&&%%+5/,()+*-,.*)&'%(*418,6/,,+//-75201-*'/.0.632/1++*/('*-*)-$(%(231/75)*69765/(%%*(+*4/,&&,)%(.,;:0/6647-))+,10../+2890784/-*./24538-./%*+2333462;<+253.4)*2+.03511,1-()39/3(,+/22,422<101867553+33156.1;.*/+*+./1797753467391+57277-..6578964815989:9:84504+,,/1544%'*/4-+)()0/1-.112;6443:693373(*+&,+-42+*(/20;73/)((*1.+,++(%,.+.1/3378<:607/.0,13541-0&,-657:7;900007.04/8--3-5/4139:+.----,2/1.,.1-.00*(-+.('*&*'#(&)()2-2&').+&(*,778044625645:5046/61+6.,%((*,')')(+,,+),9501/:0437/696/(+-))*3,))**:(8,023/2520--,+/+++1++&%()66/-5/45813/-+'-*))&'*,-2+--7720(**,.67824)64219778-5,613(',34363332223470;6//46.,*(+0-12100*%&((+-87:7/040++6*4/+8***612,1-.0263)()))+/.,-.+86960./,36162-3.-,2117563()*'(+*/0),-.+.*++4//00-(%''-
@6cdb8439-cf2b-4e4f-9962-ed008a1f6aa5 ch=288 read=70416 start_time=2019-12-13T11:56:34Z barcode=BC01 runid=2c9cf7bc05858273f10e7d7ec552fc0bd742dc3e
CCGGTTACCTTGTTACGACTTCACCCCAATCGCTGACCCCTACCTTCATTACGCTGCCTCGCGGTTAGCTCGCGGACTTCGGGTATTGCCAACTCTCATGGTGTGACGGGCGGGTGTGTACAAGACCAGGGGCATCTTCACCGCGACATTCTGATTCGCGATTACTGGTAACTCCAGCTTCATGTAGGCGAGTTTCAGCCTACAATCTGAGACTGGTTTTAAAGTTTGGCTCCACCTCGCAGTATTGCATCTCTCTGTACCAGCCATTGTAGCACGTGTGTAGCCCTACGCCAAGAGGGCATGATGATTTGACGTCATCCCACCTTCCTGGATTAGCCAGGCGGTCTCATGATCCTCAACTTAATGGTAGTAACTAACGACAGGGTTGCGCTCGTTGCGGGACTTAATAACTTATCTCACGACGAGCTGACGACAACCGTACCACCTGTCACCTTGTCCCCGAAGGGATTTCCTCGATTAAGAGTAATGCAAAGGGATGTCAAGTGCCAAGGTAAGGTTCTTCGCGTTGCTTCGGAATTAAACCACATGCTCCGCTACTTGTGCGGGTCGATCAATTCGCTTTGGCGAGGTTTTAATCTTGCGACCGTACTCCCCAGGCGGAATACTTAATGCGTTAGCGGCGGCACGGAGGTGTTGAAACCCCCACACCTAGTATTCATCGTTTTGGCGTGGACTACCAGGGTATCTAATCTGTTTGCTCCACGCTTTCGAGCCTCAGCGTCAGTTACAGTCAGAGAGTCGCCTTCGCCACTGGTGTTCTTCCTAATCTCTACGCATTTCACCGCTACATAGAGATTCCCGCACTCTCTCTCCTGCACTCTAGATAACCAGTTTGGAATGCAGCACCCAAGTTAGGCAGGTATTTCACATCCCGCCAATCATCCGCCTACGCTCCTTTACGCCCAGTAAATCCGGATAACGCTTTCGCCACCTACGTATTACCGCGGCTGCTGGCGTAGTTAGCCAGTAGCTTCCTTGGGTACCGTCAATGAGCAAAGGTATTAACTTTACTCCCTTCCTCCCCGCTGAAATTGCTGGCCAGAGGCCTTCTTCATACGCGGCATGGCTGCATCAGGCTTGCGCCCATTGGTACAATATTCCCCCACTGCTGCCTCCCGTAG
+
462.5.-7638.02),-029..,+/11,3132-**(.3.(**.3/0*'*'&('*/-.-+)%)*,/-*+30/&*.2.4421))*.*0,-/:-(+-,*,%)*%'&'(,05<:776+(-)+,26770621&00)%(&(&..--2016,*+).;81228;835675934/)&%*+--50--//51031189963310:7/,+3+*+05)'(&'++12490:9:,480.295(./024.099714+0400600/00.-/1347716859:6772-,.-),./23-.1.23*)+,%&%1+,(/..+//,,/0/161,,256.,+,4+)+0.402+,-$6%*%3,(+6:695313-,()+.534.6.-,0,*20/*,,.,,*..2.&)*++))5*-,0024382-1995213/1'*'',)*+763.0/-.(&*),7367673448)5,082356763'(**4*-,%'&(',)%$&*3/51-.2/7.2/*(*+3342577).3.96411,,+--)'*')%(('*-9;87;522/1.-/791+*()./1<::8../0233373460.11-17914454.(-01758.(*../'*)'&))38<,8:7734-./2:://,-+82/'$,1*+0*..++.-.-0-/436/.,,1,-,*&+-./.2/-.-+/1+0677*&.,340/.-.093688*0-*%,+/039;8765584661000868;73('+5+&((*'%()).80.01399/,+*+,46/022,-,-.4*)*+&,,.4:98<979:&-''%,(+826+3)''+&'735/001/6<9222904534430++$(4-49(&+'*)-,/)*-951//&%(*1229:2;3<291;90142143***)+8+42..1-,./%((,)44*2(*+,.&*&**.50542;6*-6,./,./05*6+)++4.(&(*0:6/.+5/6:;:/-*.,+-5795/7/.02831978;9:/6-..133-1)*+4:4-*'(%'((***.,))')2+,,9888/1/--266/5++/*(-+0.,-3/)+,06/.3320-49-)++'--&1)((-&+++)%'++5705/.0/&($'#&(*())-51//1126&,/30822-8:--01'')()---.09/7;8)%)+*22336*25.*/30
@1f4f47c2-a0a9-4579-aad5-8e0fa5c74c84 ch=426 read=138540 start_time=2019-12-13T11:56:33Z barcode=BC01 runid=2c9cf7bc05858273f10e7d7ec552fc0bd742dc3e
CCGGTTACCTTGTTACGACTTCACTGATCGCGTTACCGGTAAGCGCCCTCCCGAAGGTTAAGCTACCTACTTCTTTGCAACCCACTCCCATGGTGTGACCCGGGCGGTGTGTACAAGGCCGGAACGTATTCACCGTGGCATTCTGATCCACGACTACTAGCGATTCCGACTTCGTAAGGTCGAGTTGCAGACTCAATCAGTTCACGACGCGCTATAGGGTCCGCTTGCTCTCGCGAGGTCGCTTCTCTTTGTATGCGCCATTTGTAGCACGTGTAGCCCTGGTCGTAAGGGCCATGATGACTTGACATCATCCCCACCTTCCTCCAGTTTATCACTGGCGGTATCGCTGAGTTCCCGGCGGACCGCTGGCAGCAAAGGATAAGGTTGCGCTCGTTGCAGGACTTAACCCAACATTTCACAACACGAGCTGACGACAGCCATGCAGCACCTGTCTGCGGTTTACGAAGGCACATTCTCATCTCTGAAGCTTCCGTGGATGTCAAGACCAGGTAAGGTTCTTCGCGTTGCATCAGATTACATGCTCCACCGCGTGCGGGCCCAAATCAATTCATTTGAGTTTAACTTCTTGCGGCCGTACTCCCAGGCGGTCGACTTAACGCGTTAGCTCAGGAAGCCACGCCTCAAGGGCACAACCTCCAAGTCGACATCGTTTACAGCGTGGACTACCAGAATTATCTAATCCTGTTTGCTCCCCACGCTTTCGCACCTGAGCGTCAGTCTTCGTCCAGGGGCCGCCTTCGCCGCGGTATTCCTCCAGATCTCTACGCATTTCCACCGCTGCACCTGGAAGTTCTACCCCTCTACGAGACTCAAGCTTGCCAGTATCCAGATGCAGTTCCAGGTTGGGCCAGGGATTTCCACATCAGCAACCGACCGCCTGCGTGCGCGCATGATGAGATTCCGATTAACGCTTGCACCCTCCGTATGCAGGCTGCTGGCGCAGGTTAGCCGGTGCTTCTTCTGCGGGTAACGTCAATGAGCAAGGTATAAACTTTACTCCCGCTTCCCTCCGCTGAAAGTGCTTTACAACCCGAAGCCTTCTTCATACACGCGGCGCTGCATCAGGCTTGCCCATTTATTGCAATATTCGCTGCTGCCTCCCGTAGAAG
+
.2*-*.$&'(('0*'*1*3431.0*,.360.''&&+'%''+.*-/0:4..*((+,*+/;86&++)/3-)-+2-24,)'+,...&++57,+,-,,+,./))'+-90260141++-17065--14;87865:4018244542;8734584/,--27;621./1-&,0,.++,,/,,-,)--+.-.32;56357763-2-/'),)(&'*-0,/+*+'*&,14/13.-/0*,.//6+.-%,''*%'4.51737,%$##$()68/:7+**)+)%,--22-./;/*./-,.30/-673:44,,-+)//6458(578.20-*&,/*,/1+-/,*,64+14766272+./%*-$$)(*/3+.*&&%%).*-0+.,/+)+(.4<.50664.).,224243644944%32020410/0+.1/239432/6+/)0'&20-.(*)(*+,-1-/.-**+(0.///2'()+((('&,'''%(*()(,,(4459685,)-*&*2639128;8815645567;513155+73;96<9464/401089)),2,'%*+48721,.2*)),(3-5.00.*+))*/.5/.(,530018:7.((%'',-,/3252.-00/556*-+608620.,+../,++)/+)-416$+&))'+-(*+/63500-60..30139-9(6+3310-003575;9//%/,*+0156512&(*0-30535//95642/48,).-185--0-/.930-112:1332688755767<9548))-+5,.''.+/:0//2,-+4479<:3.6***011865563502;5-+)/,*-*%**0531-*)%-1600/:40*8612-)/.25902+/01/07(+,,,-*),0928)283.--()'..4702'+)*%.($)(',,,.'%)',)(*2495896784743))%'&(('($($&96..-10713.0131+++.79168*)+,%)$)(+-38+9('$$$))-4,)*0+41002429<::99/0)()-+*030210)*%)''%&#&)0+)-3,)-.1,-%*-//1*)3/(.4407/+,,))(('+),,60++,*,05;75:732..',*..+('%&'(+,9*13,-*+--+)-31-,5/0,9/+.70%++))('(.)34)'0%(*(+
@e08e1cbd-4770-4c81-8698-75c3fe933764 ch=210 read=83268 start_time=2019-12-13T11:56:24Z barcode=BC01 runid=2c9cf7bc05858273f10e7d7ec552fc0bd742dc3e
CTCCTACAGGGAGGCAACGGTGAGAATCGCACTGGCTGGGCGCAAGCCTGATGCGTACGCGTGATGAAGAAGGCGCTGGGTTGTAAAGTACTTTCAGCGGGGAGGAAGGGTAAAGTTAATACCTTTTGCTCATTGACGTTACCCGCAGAAGAAACACCGGCTAACTCCGTACCAGCAGCCGCAGGTATTACGGAGGTGCAGCGTGTCGGTTACTGGGCGTAAAGCGCACACCGGCGGTTTTGTTAAGTCAGATGTGAAATCGGGCTCAACCTGGGAACTGCATCTGATACTGGCAACGAGTCTCGTAGAGGGGGTAGGAATTCCAGGTGTAGCGGTGAAATGCGTAGAGATCTGGAGGAATACCGGTGGCAGAGCGGCCCCTGGACGAAAGACTGACGCTCAGGTGCGAAGCGTAAACAAATTAGATACCCTCGGTAGTCCACGCCGTAAACGATGTCGACGGGTTGCTGCCCTTGAGGCGTGGCTTCCGGAACCCCTGCCGTTAAGTCGACCGCCTGAAATTACGGCCGCAAGGTTAAAGCGCAAATGATGAATTGACGGGGGCCCGCACAAGCGGTGGAGCATGGTTTAATTCGATGCAACGCAGAAAGAACCTTTACCTGGTCTTGACATCACAGGTTTTAGAGATGAATGTGCCTTCGGGAACCGTGAGACGGGTATGCATGGCTGTCGTCAGCTCGTGTTGTGGAAATGTTGGGTTAAGTCCGCAGCAGAGCGCAACCCATATCGCCTGATGCCCATTGGTCCCGGCCAGGAACTCAGGGCTGCCAGTGATAAACTGGAGGAAGGTGGGGTTGGCGTCGAAGTCATCGTCATGGTACACCACGACCAGGGCTACACGTGCTGTGGCGCATACAAAGCGACCTCGCGAGAGCAAGCCGGACCTCATAAAAGTGCGTCGTAGTCGGATGGAGTCTGCAACTCGACTCCATGAAGTCGGAGATCCGCTAATGAAATCGTGGATGAAATTGCCGCAGTGAATACGTTACAGACGCCCATACCGCCGATACACCATAGATGGGTTGCAAAAAAAGTAAGGTAAAGCTTAACCTTCCGGGAGGGCGCTTGCTGTGATTCATGACTGGTGAAGTCATTAACAAGGTAACCGG
+
)+3/,-0'0/,&))))$*'.++&(&)'%#$#'%&%##)/600243.1:.113)%#'%&&'('%$(&'(%')*-03579:642%-*00',)-.98-),,,48)&-'('+)%*(5.**,0+*,8:06:.*,/-&+))(0/.60-:7-.4--7(,-&',,-+.,-22//.)(*)-8/+-+).3(,$,&'(&(+//0-,+(%&%&())(),',+)-0124.,-,56.))-005&/)*)'+1,8:/-5/1-*)((**4/3./67//)1..17(-063302,-.)***,4-+---3777/.,**((+027647,,,30.($&*&.),.*-,/71--+-./73((25,.1640..-))*)-.&)+)0)&(%('&'&&%&)*,1/4<7,/5;;-,0-(,-1/0//.0,2)+0+*+),-&(*/,3/1-+%'&'$+(549/),%)'()213...19309<7.-,,&,,301&12260-.)/1(')+&-0+,,040161/+,+&--(&(#$$%$&$%)(+-0272,)(&%%&&&(*((15186:*.4/46.%'$(,-0+(('&'*+6,-.,041*/8)(+/14779152&*()+(+(**:929/8-..21257012-+07-&*.-)&+&%).+'.0+.**&*,+.*-(-+*21&'&()+5//6/0978;7.8)86768;77632()&'&&$#$%''-.--588779/356898728-)')(/-(+-0/56496---18-//'3&'(*-1677980$)'),(,&'(+)%'&$$(&,)25.'.&2($**)*+),'*('+-,36,//-.19:589::0-.,/,(-&),)&())*+/-'&&%**,1,&))$)%&'%%(-/(+,006/+4202&+&**5312+*&&&).332*2*)'')21945432-(+&+0,)*(-*+)500.2.691-/120278931-1+6-/.(')*0),+5+++7...5/3/03351.3*3)%+-2'')()&%%-)*-/3357/0%'(%(%&1/-0$)+,.:5-/,,-%$$()-),)'&%%((%,'%%+'+-/-1'&*''.1,.:13246:2-(&&*(-'$&++#%''**56667'+3-(04-71.-'#%''52/08//9443,0-((+,*,103348568*6+253412
@c79f98f3-d243-4c11-9e3a-ef924e012a10 ch=180 read=173199 start_time=2019-12-13T11:56:24Z barcode=BC01 runid=2c9cf7bc05858273f10e7d7ec552fc0bd742dc3e
CCGGTTACTTGTTACGACTTCACCCCAGTCATGAATCATACCGTGGTAAACGCCCTCCAAAAGGTTAAGCTATCTACTTCTGGTACCGGCCCTCCCATGTGGTGTGACGGGCGGTCTGTACAGGCCCGGGAACGTATTCATCGCAACTCCTGATTTGCGATTACTAGCGATTCCGACTTCATGGAGTCGAGTTGCAGACTCAATCGGACTTAGACGTACTTTGTAGAGATTCGCTCCAGCTCGCACTATCGCTTCCCTCGCCATACGCCATTGTAGCACGTGTAGCCCTGCTCGTAAGGGCCCGATGACTTGACGTCATCCCCACCTTCCTCGGTTTATCACCGGCAGTCTCCTTTGAGTTCCCGACCCTAATCGCTGGCAACAAAGGATAAAGGGTTGCGCTCGTTGCGGGACTTAACCAACATTTCACAACACGAGCTGACGACAGCCATGCAGCACCTGTCTCAGAATGAAGGCATAATCCATCTCTCTGGAAAGTTCTCTGGATGTCAAAGAGTAGGTAAAGGTTCTTCGCGTTGCATCGGAATTAAACCACATGCTCCACCGCTTGTGCGGGCCCGTCAATTCATTTGGTTTTAACCTTGCGGCCGTACTCCCCAGGCGGTCGATTTATCACGTTAACTTCACGGGCGCCAAACTTAAGCTCAACCCCAAATCGACATCGTTTACAGCGTGGACTACCAGAATTTATCTAATCCTGTTTGCTCCCCACGCTTTCGCACATCGAGCGTCAGTATTACATTCCCAAGGGGCTGCCTTCGCCTTCGGTATTCCTCCACATCTCTACGCATTTCACCGCTACATTGAATTCTACCCCTCCCTAAAGTACTCTAGCGACCCGGTATGAAATGCAATTCCCAGGTTAAGCCCGGGGCTTTCACACCTCATAAGTCACCGCCTGCGTGCCCTTTACGCCCAGTTATTCCGATTAACGCTCGCACCTCCGTATTACCGCGGCTGCTGGCACCGAGGTTAGCCGGTGCTTCTTCTGTAGTTAACGTCAATCACCTAGTCATATTAAACTAAATGCCTTCCTCGCTACCGAAAGAACTTTTACAACCCGAAGGCCTTCTTCATTCACGCGGCATGGCTGCGTCAGGGTTACCCCATTGCGCCAATATTCCCCACTGCCGCGCCGTAGGG
+
31,/1-)+.---9231%10810.691*.41/0//778787:;5.5,+29878891/1,3:5*(.)641,1144//'+*,.)*20'-)%'06*(+4+****')1++-./-6862.,%'')'**,4.6('21/74&)*-;:9;:..*/++,--03+8+)*12170.*'&&&&*(23,-.8.77:83),,,/04/7)/(*0547/:02,71231.-,0--*,28:13%%)&(..0/7710++,,04636789900--,+(()&&'')2579<82:0,+---4.1-&%&-1.)%)+-507,,)*0/()--111.5-,.4569:/:9,*99999:0204,40+15866-5-/17979..1)'&,-<7930017)))'*,()0*4010669*3/7762)(-0.:241325123.*0<9:04-4*/(0,7/88-*$%&%&&')/633334:9;435;4;::134135350/)-+)$##&)-,-,*'-7/17891//./15.45/01899989<9725404+)'+**+311:.126<::<;5757<676::0(.'-03;9:;00004666:5650,2(*,03'7/6;0*043468148<9/518<.1:6-8,,,/8270745,697+.166/-,-,-3:8/0055.0,,(,-.)**(/---0:5:7-0).(()/1/7/;:1-8...2&31*,()09./-,..00:7886997.-)5,,)..029888574<5/1-4:;.-2/0.:80--'+'*,-///377.(+&(*,-202.-*21+14/.-.0519361818137334489+1*)*//263/0347/:;-,13;33301(-'(/(6-75-458.,+1)(*54,40546*+-/113:.*(,-/6033-,0*,--00+'.+),72*+51079020:510424:51()(,),/26;57<677778472092/02;31-/0531;34013-1,+,665.1*24-08'3*+:0054254449717+)$*%)$(*.400071::111;08<9::;7:9;9:65664:550051./23%*+7086++/+3-+,0.2<7989899689--00%).-.11+).-4/90*+2+2066:7710/7163432.50.031076:993+08416)-483)..*)'0)+/22316:91%*(()&'+*,),2)*+.
@94b44601-6a74-4ce1-8e8f-a523dbc74293 ch=373 read=146889 start_time=2019-12-13T11:56:22Z barcode=BC01 runid=2c9cf7bc05858273f10e7d7ec552fc0bd742dc3e
CTCCACAGGAGGCAGCAGTGGGAATATTGCACAATGGGCGCAAGCCTGATGCAGCCATGCCGCGTGTATGAAGAGGCGCTGGGTTCCGTACTTTCAGCGGGGAGGAAGGGAGTAAAGTTAATACGCTCATTGACGTTACCCGCAAGCACCGGCTAACTCCATTGCCAGCAGCCGCGGTAATACGGAGGTGCAAGCGTTAATCGGAATTACTGGGCGTAAAGCGCACGCAGGCGCGGTTTGTTAAGTCAGATGTAAATCCCGGAGAAACCAACACAGAACTGCATCTGATACTGGCAAACTTGAGTCTCGTAGAGGGTGAATTCCAGGTGTAGCGGTGAAATGCGTAGAGATCTGGAGGAATACCGGTGGCGAAAGGCGGCCCCCCCTGGACGAACTGACGCCAGGTGCGAAGCGTGGGGAGCAAACAGGATTAGATACCCTGGTAGTCCACGCCGTAAGCGATGTCGACTTGGAGGTTTATTGCCCATGACGTAGCTTCCGGAGCTAACGCGTTAAGTCGACCGCCTGGGGAGGCCACGGCCGCAAAGGTTAAAACTCAAATGAATTGACGAGGGAGCCCGCACGGCGGTGGAGCATGTGGTTTAATTCGATGCAACGCGAAGAACCTTGCCTGGTCTTGTTTACGGGAAGTTTTCAGAAGTGAGAATGCCAGCCGGGAACCGTGGAGGCAGGTGCTGCATGGCTGTCGTCAGCTCGTGTTGTGAAATGTTGGGTTAAGTCCCGCAACGAGCGCAACCCTTATGCGCTGTTGCCAACGGTCCGGCCGGGGCTTCGAGAGACGCGGTAGATAAGCTGGAGGAAAGGTGGGGATGACGTCGTCATCTGGCCTGCGACCAGGGCTACACGATGCTACAATGGCGCATGCAAGAGAAGCGACCTCGCGAGAACGGACCTCATAAAGTGCGTCGTAGTCCCGGATTGGAGTCCCGCAACTCGGCTCCATGAAGTCCGGAATCGCTGGTAATCGTGGATCAGAGATACCACGGTGAATACGTTCCCGGAGCCCTTGTACACACCGTCACACCATGATGGGTTGCAAAGTAGGTAGCTTAACCTTCGGGAGGGCGCTTACCACTTTGTGATTCATGACTGGGGGGGTAAGGGAATCGTAACAGGTAACCGG
+
.24/$''*1,02//*22788;4)2..02)-*,-/,/21,(,-2&4;7663.31'19270964544344542/*')+)&&%(1++*$#&&&(*+((&*).5:.+-3,.+-*$''-4./1701-,+('(-(.++&''/)&-8)+0/(%)*45&1//-+,-87(6()9<6310/301709212/-0,2+/,(,04324659050101*../,-036244+:3-(+,2./.1)),)').104,,/61508:./351*'*.&-+(*.**-3*,,*-+(**0,823887880000/:/;.-:;1-*)%'(*-37/4,+&+*%#&(),0/1,2//,3/012865191/096750.+,-1;;8/04.55891:0.10-+,1--10'.30288/(%+461+)+*,,,31-5+/000/(()%&)(.'+)&*+6:12(35+4)'&(*,29-.10)%(%'(*.4.134++%(*.//4:31(('2**/.*5,&1'(9;/-532.--**,0/5+,,-,-239---,*9-8-88898769:7696&'&'('%(/247377;*5.8:6;6)-.87:8/02373868,%/4+%'/80+-&()''')2*.&*+32/)+-394133;3223291611167:5251-/+%)$%)--(&$$%%$')-4,'0(*6890%(((&((')0++(&%$%'(.35,*05273)'-'2,36:9:;98686:86567446+,.247746<.14498.-5/850212./2/2,,/147.,01*/,(00'',&'#&%%*((**198.91884.2535&+(,(03.+&*&)(-)+*'&$%+0+,(*+36.*,)/**1.,20+)*,.-%*'&&&&'$&'2..,%&&**135''**))$&'&)+/1-.,011820222%752()'+*).056358610*%*(*.327876-/1:63589/24586736-'/2+/,&($&),2)&*)+/000+.*0701-2.,-3(9-9;85-/-%+)/644499999910+'-31570,/+(&(/,252331-+)(&'05).1,-0....2:/3602/24,.-+//561:0+0-'%'&/+,-)'((7*987:8.9/)*.)..123/3:.22:4/--..33)*,+,(0//33,+-&&*+-'&),698;:48346/710/
@70f25e06-aaed-43e1-9a6d-ba864adfc015 ch=349 read=78768 start_time=2019-12-13T11:56:14Z barcode=BC01 runid=2c9cf7bc05858273f10e7d7ec552fc0bd742dc3e
CCGGTTACCTTGTTGCGACTTCCCCAATCGCTGACCCTACCTTCACGGCCGCTGCCCTCCTTGGGTTAGCTCACGGACTTCGAATTATTGCCAGCTACTCACGTAGTTGTGACGGGCTGGTGTACAAGAGACCAGGGAACGGCTGTTCGCGACGTTCTTGATTCGCGATTACTAGTAACTCCAGCTTCGTAGCAGGCGAGGTTTCCGGCAG
+
,++)6-(.*.+%1+$()(/3(,)/(---/'(**.,3+()33030%&(%0--/-,05-).'&%(-*.,,(,+,,-05266:7+&&,(%0)',')$$%#%(('**+,-1-,-/04.+'+'+.,-/.//3%''&)''.+-)3.&%$%'-.(&''&())/'&&*$(*,)**+7,-/)((',,,-/.*+,085-/+*)(16,,*,,59,5))(%%$
@67fb452a-0552-4af6-9faf-33bf3e2e6c6c ch=250 read=159143 start_time=2019-12-13T11:55:59Z barcode=BC01 runid=2c9cf7bc05858273f10e7d7ec552fc0bd742dc3e
CTCCTACAGGGAGGCAGCAGTGGGGAATATTGCACAATGGGCGCAAGCCTGATGCAGCCATGCCGCGTGTATAGAAGAAGGCCTTCCGGGTTGTAAAAGTACTTTCAGCGGGAGGAAGGGAGTAAAGTTAATACCTTTGCTCATTGGCGTTACCCGCAGAAAAGCACCAGCTAACTCCGTGCCCAGCAGCCGCGGTAATGCAGAAGTGCAAGCGTTAATCAGGAATTTCAGGCGTAAAGCGCACCCAGGCAGTTTGTTAAGTCAGATGTAGAATCCAGGCTCAGCACCAGGAACTGCCATCTGATACTGGCAAACGGAGTCTCGTAAGAGGTGGGAATTCCAGGTGTAGCGGTGAAATGCGTAGAGATCTGGAGGAATACCGGTGGCGAAGGCAGCCCCCTGGACAGACTGACGCTCAGGTGCGAAAGCGTGGGGAGCAAACAGGATTAGATACCCTGGTAGTCCACGCCGTAAACGATGTCGACTTGGAGTTGTGCCCCTTGAGGCGTGGCTTCCAGGCTAACGCGTTAAGTCGACCGCCTGGAAACGACCGCAGGGTTAAAACTCAAATGAATTGACGGGGGGCCCGCACAAGCGGTGGAGCATGGTTTAATTCGATGCAACGCGAAAAGAACCTTACCTGGTCTTGACATCCACGGAAGTTTTTCAGAGATGAGAATGTAGCCCAGGGCAAATGAGGACAGGTGCTGCATGGCTGTCGTCAGCTCGTGTTGTGAAATGTTGGGTTAAGTCCGCAACGAGAGCGCAACCCTTATCCTTTGTTACCCAGCGGTCGGCCGGGAACTCAAAGGGGCTACCCAGTGATGATAAACTGGAGGAAAGTGGGGATGACGTCAAGTCATCGCGGGCCCTTACGACCAGGGCTACACGTGCTACAATGGCGCATACAAAGAGAGAAGCGACCTCGCGAGAGCAAGCGGACCCATAAAGTGCGTCGTAGTCGGATTGGAGTCTGCAACTCGACTCCATGAAGTCGGAATCCTTTAGTAATCGTGGATCCAGAATGCCACGGTGAATACGTTCCAGGCCTTGTACACCGCCCGTCACACCGCTTAGGAGTGGGTTGCAAAAGAAGTAGGTAGCAACCTTCGGGAGGCGCTTACCGCTTTGTGATTCATGACTGGGAATTGAAGTCGCCAACAAAGGTAACCGG
+
**-1.)-&(/*'610856324199)/,-&4'(*+,2:3281-&*)-',.+)(++,4%7:7868;44475665&&++&(*).1:661*'2449%)*04.%-))-70-*.-*35''+*+)/*&()-592.-.,)(0/-60.188%5%0&,,081/95..++10-)%(&+('(+*.82224+-,54**--,,5/*))',+)+$(%#'&(,-146.0/.719/6)(*&%*+($$)('357740.,,(,'(*0..-..8+)-64:*-:64-,))*%-*(0-$,6546'')(-'&0425450.-./2312345.8-,/33..''+-.24/.2')$,()(-*-)-/4')1821-...5:1'%346897960.+-.129-,1+27413**)*2:30-3*1-+2395/,*2527(,*,)*&''--0-+/.351,,,%&)26:7&('+:<47+88,0.-(0/66:(*.51/0.51*,16:77;<721,-+783.112,*&*+6+.*104/-1314:234.3,*'(&$/,.(*/.+))-426*./,'.625865('('%&&*-&)%&))-*--,*2.0/:;6/1-4,2/6(,960)*/,*++-3.25(0332(.)),1+19410/0+*)-*234745')0*'(').33725:71+--,4011969,)*/5+1,,4;8.//,*,/:/*+*,,-(%&++*&/+$'%&%('(/+7722666560--/-;110664570111//1--9.-('*-,*/:1:98;610160()++)'(&$((+1-,2<71:330&&'*&4+')0**,0360*/*5+&54.2)+1.8/+-0+-/'23)*35/++))+08;699420(('%(&(050067899961&,.01;;67,1/-42*3)(+-.9..(''''(%&++77:881:-././4542469/)((*(+-**//1*+2161/)('(.:/5*5/-**&/*881233576484413.7-.3'.%')*512+,-./11365/%%%&+*+--03/.6+**&)%+&&(*1527828()*276880,*(*++5:88:5708-).'1,2../30//8*:<.,6645244,))'*/(*'+%*/.8.1146)&*(%(*...+(*'2-2047/8/*,4-/838//*&&(1///1586964/.0009,+',')7---/)().+217.,2-4848-/
@4dab3c84-414a-4ecd-96b1-df90cb378f82 ch=244 read=203150 start_time=2019-12-13T11:55:42Z barcode=BC01 runid=2c9cf7bc05858273f10e7d7ec552fc0bd742dc3e
CTCCTACGGGAGGCATCAGTGGGGTACAATGGGCACCAAGCCTGATGCAGCCATGCCGCGTGTATGAAGAAGGCCTTCGGGTTGTAAAAGTACTTTCAGCGGGGGAGGAAGGGGAGTAAAGTTAATACCTTTAACCATTGGCGTTACCCGCGGAAAGCACCGGCTAACTCCGTGCCAGCAGCGCGGCGCAGGAGGTGCAAGCGTTAATCGGAATTACTGGGCGTAAAGCGCACGCAGGCAGTTTGTTAAAGTCAGATGTAGGAAATCCCGGGCTCAACCTGGGAACTGCATCTGATACTGGCAAGCGAGTCTCGTAGAGGGGTAGAATTCCAGGTGTAGCGGTAAGAAATGCGTAGAGATCTGGAGGAATACCGGTGGCGAAGCCCCTGGACGAAGACTGACGCTCAGGTGCGAAAGCGTGGGGAGCAAACAAGTTAAGATACCTGGTCCACGCCGTAAACGATGTCGACTTGGAGGTTGTGCCCCGCTTGAGGCGTGGCTTCCGGAGCTAACGCGTTAAGTCGACCGCCTGGGAGTACAGCCGCAGGTTAAAACTCAAAATGAATTGACGGGGGCCCGCACAAGCGGTGGAGCATGTGGTTTAATTCGATACAGCGCGAAAAAGAACCTTACCTGGTCTTGGTGAGCATCAGGAAGTTTTCAGAGATGAGAATGTGCCTTCGGGAACCGTGGACAGGTGCTTTCGTGGCTGTGTCGTCAGCTCGTGTTGTGAAATGTTGGGTTAAGTCCCGCAACAGGCGCAACCCTTATCCTTTGTTGCCAGCGGTCGGCCGGGAACTCCAAAGGAGACACCAGTGATAAACTGGAGGAAGGTGGGGATGACGTCAAGTCATCATGGCCCTTACGACCAGGGCTACATTACAGTAAGCATACAAGAGAAGCGACCTCGAACAGCGGACCTCATAAAAGTGCGTCGTAGTCCGGATTGGAGTCTGCAACTCGACTCCATGAAGTCGGAATCGCTAGTAATCGTGGATCAGAGTGCCGAGCCGTTACCGGGCCTTGTACACCGCCCGTCACACCATGGGAGTGGGTTGCAAAGTAGGTGGCTTAGCGAAAAGCAGCTTCCGGGAGGGGCGCTTACCACTTTGTGATTCATGAGCTGGAATTGAAGTCGTAACAAAGGTAACCGGAAGATAGGGGGGCGACGGGCAGAGTAAGAGTTGAAAGCACAAAAGACACCGACAGCTTTCTTCAGCACCAGCAATGCGTAAAAAAGA
+
,-*''*+075+.4..++)+/.55*&(*-.6774/./4.2+1+'%&(+,0(04289511444233//41,-1.2278;827517--.85)%-(*,:74-/11952-'-..0,53+&+,082-/132.')&(&$%%(.-2,3'/+5.-2;2+-'),,),-383130.3//.87)/)0+*,3(10,'(%%&,().)(,+/1672581/1.,.(,+(-0-0.29:79252,))/45644(.**%47<<65458))01,,-101/,,*.,)-6,&39878273252612676222123///.0457201)*&&**./209.-)/05/+3,0.1/0..49+)'((3384(&%)+/(*,8642)$(*+:;;//3,8007;361/5/&%'(*85.(-6042080/--..05666-38454(*,('-.118:+*'-/6(0-(,..1')*64690/%.11')+/69450**)+,%77880:/9/,2*0/-25.471&(0'-#'))+/2766700/1--.02900/0/817')*('8:9;31,*()%-,0+248/234233.382448/::0/./013169-199--8+*//0,-+/+3/')(&*,-+(+53:636110(+/'31','**)3/+&&**++,+).80304,)'*(%)('*,)*$)'*)..3;93,*))+8-)+),,)6+-98:9);97:8:688,341.2.*)(5'%$$&//0*1'00679/33349:93822215,)*3.-,22420**.1%&*0&5./4/,4366<55754990;:/-,-463234;68)9.3/;837759'5/+.-%&$'$(&(+0./12:/3-/-)-,+6060-891378676/1,+(.0499+/-(45)(+'()+49200/)&%(%&'%&($(&&&*224778(*%''((-&4665-+&',&--9678./1659:*-2475678;7882+&*#0'&)&%)*,&1%$+02-.067:67605.,*'3-779663....4/1.559445./.45()%%$(.&+%&%*)%'/--+/)*)*)/20264-/3.-,0/,3.4,)*+-533:*+&%'&.,.-)(&%$"%&)(**-)%(&''%(+(*40).2/,))*+,+,3',.2,(++-3.0&%'&&%)+3%'*('+))*00+/**,7++,*/(172-6--65,1,63/+*,/0&01.,(''((''&)/)(.-)&'(-,51((,+'-/.-+*$'+522361./2/623)111,'/%$*+-/-*$%
@a6ab36a0-b1c2-427e-a036-4616072030ce ch=366 read=135906 start_time=2019-12-13T11:55:43Z barcode=BC01 runid=2c9cf7bc05858273f10e7d7ec552fc0bd742dc3e
TCGGTGATACTTCGTTCCAGTTACGTATTGCTGGTGCTGGAAGAAGTTGTCAGTGTCTTTGTGTTAACCTGCGCGCGCAATAAATCTGCTTCCGGTTACCTTGTTACGACTTCACCCCAATCCGCTGACCTTGACCCGCTCATGCGGTTAGCTCACGGACTTCGGGTATTGCCAACTCCTCGTGGTGTGACGGGCGGTGTGTACAGGACCGGGAACATATTCACCGCGACATTCTGATTCGCGATTACTAAATAACTCCAGCTTCATGTAGGCGGGGTTTTTCAGCCCTACAATCGAACTGGACTGGTTTTAAGTTTGGCTCCCACCTCGCGGTATTGCATCTCTGTACCAGCCATTGTAGCACGTGTAGCAGCCCTACGCTCAGGGCATGATAGTTTGACGTCATCCCGCCTTCCTCCTGGTTGCTTGAGTCTCATTCAGGTGTAATAATGGTAGTAGCTAACGACAAAGGTTGCGTCGTTGCGGGACAACTAACATCTGACGCTGGTGGCGACAACCATTACGCACCTGGCAATAAATTTCCTCGATTAAAGGTAATGCAGGGATGTCAGAGTTAGTGGGATTCTTCGCGTTGCTTCAGATTAAACCACGTACTCCGCTACTTGTGGGTCCCAAATCAATTCGACTGAGTTTTAATCTTGCGACCATGCTCCCCAGACGGAATAGAAATGCGTTAGCGGCGGCACGAGTGTTAAATTACACCTAAATATTCATCGTTTTGGCGTGGACTACCAGGGTATCTAATCCTGTTGCTCCCCACGCTTTCGAGCCTCAGCGTCAATTACAGTCAGATCGTCGCCTTCGCCACTGGTGTTCCTCCATATATCTGCGCATTTCACCGCCGCCGATTCACGGTCTCACTGCACTCTAGCTTTTCGCGCGAACCTGCGCTGGCTTACTGAGTTGAAACCAGGCTTTCCGCCTGAACCCTTGCTGCTCCTCTTTACGCCCAATAATTCCGGATAACGCTTACCGCCTACGTATTACCGCGGCTGCTGGCGTAGTTAGCCGTGGCTTTCAAAGTGCAAATCACTCGGCTACCATTTCCGCAGCCGCCGTTCTTGCAACAGGAGTTTACAATCCGAAAACCCTTCAGCACCATTCACGCGCAGCGTTGCTCGGTCGGGTTCCCCATTGCCGAAAATTCCCTGCTGCCTCCCGTGGG
+
%%+%(%%($)-,8355/-,/4:0326447345;90-),/'*&%'%(+3123(20001570.30/4(('+($%'*,.'')')&.%&'(%(.+3-'-.1(+(('&()$(.)-,/-,2/0,%)*,1-0('&'%(&%#((((.+,&$&)*)(&'*666446;56766,&%/(-41311*,*,+(*'/(-2*+,/7)9:779543002.+3,,2,+2*/6//748<8466//.-4+00312.450-..+14*,,+(&$,)/01.--0441'''%&'10*(2-17:77,,/16*(*(*'),&&,)'-0166/9,66-*&&&.-+.,/51)%*--404476061//-.46420-)/4.009,/.'%%''$)(.*+)(')248+('*&'(('/010%('&'#*'11+'+)-,)*+,)(+,-/,*,+,%$')'$%$#%%%%310')+*)-))$&%'%%()(*''&$%&('%%,&&,+4/-0,/*'$%&()0+-)-*-()'$$/*,*(($&%.%&$'$#'0*3/52+,&'.'$'$$#'&%#%%%##%%%+280,-,,'.(66,+.02(*&%$*/6/5216*'(*(&&''),*%&.*+/-*-.-5,**++%(+.+89/43(*$.&0034)()%%(&+))(('12/'*+/318494%#&'(*42;;4296301'(-47:.5.53421()-&+--+-/+$*'&((0/1-**)&-*0)'&*(&(((+2*/**(&+),,**0&.*/72,14,03/(*'),326341..)'2-*-.14+-5234-*3-(**-1-'$*'(+*)+.--0,'+)/0/04&)*8+-+(,5&&%(()0/0/+',+*)+%('+/2-+5/+,-/&'(*.674+1*/(198-,/'$'&$('(,//.())')&%'$%('*).**(%%%%&')&&'&'%&%%$%%)()(()&&&$&$(&((.(+,&')&*3+-5,-&%,1,-/999(+%#%%%2452../1,*-,/-),2,/.431/23273+0('))&/3&.5.231334935:12496656.4,-,,+-./,)+--216,-/'%*50((%,*-.-*'()),*)&&*5+4:45'$'%&'()+*')%$###&(()(*+(),15-,0...,(+..*.6-553+)+()-(.3.%(&''+'),**30000+-.-'2+6*5::3.19201.06652-2-(%&(.346+19,()*('
@a28c58f5-2636-4e02-8f07-a173c657fbc3 ch=200 read=77026 start_time=2019-12-13T11:55:40Z barcode=BC01 runid=2c9cf7bc05858273f10e7d7ec552fc0bd742dc3e
CCGGTTACCTTGTTACGACTTCACCCCAATCATCAATCGCCAGACTGGCTCCTTCGCGCGGGTTGGGCCAATACCACCGGCTACCGGGTGTTATCAACTCTCGTGGTGTGACGGGCGAGGTGTGTAAGGCCCGAGAACGTATTCACCACGGATATGCTGATTCGCGATTACTGGCGATTCCAACTTCGTAGCCAGTCGGTTGCAGACTGCAATCCGAACTGAGAATGGTTTATGGGTTTTATGCCGCCGCGGCTTCGCTTCCCTCTGCACCGTCCATTTGTAGCACGTGTGTAGCCCAGGTCATAAGGGGCATGATGATTTGACGTCATCCCGCTTCCTCAACGTCACTTTGGCAGTCTCGCTAAGAGTCCCAACTTAATGATGGTAACTAACGATAAGGAGTTTGCGCTCGTTGCGGGACCAACCCAGCATCTCGACGAGCTGACGGCAACCATACACCACCTGTTATCAGCAAGCTATCTCTCATCTGGGTGCTTTATGAGTATGTCAAGACCTGAGTAAAGGTTCTTCGCGTTGCTTCGAATTAAACCACATGCTCCACCGCTTGTGCGGGCCCAAATCAATTCCTTTGAGTTTCATTCTTGCGAACGTACTGACGGTACTATTGCGTTAACTGCAGCACTGAACTGTCAACGGTACTCATCGTTTTGCGGCGTGGACTACTAGAATTATCTAATCCTATTGCTCCCCACGCTTTCGGGACTGAGCGTCAGTTGCAGGCCAGATCGTCGCCTTCGCCGCTGGTGTTCCTCCATATATCTGCGCATTTCACCGCTACACGGCAGATTCCACGATCTCTCCTGCTCTGGCTGCCTGGTTTCTACTGGCTTACTGGAAGTTAAGCTTTCAGGCTTTCACCACAGACCCTTGCTGCTGCCTGCTCCCTCTTTACGCCCAATAATTCCGGATAACGCCGCCTGCGTATTACACCGCGGCTGCTGGCGTGGTGTAGTGACATAATAAAATTACCGTCTACTCGGCTGCCATTTCCTGTAGCCGCCGTTCATCCTTTATAACAGAAGTTTACAATCCGAGGCAGCATGCTTTCTTCGCGGCGTTGCTCGGTCAGGGTTTCCCCATTGCCGAAAATTCCCCTCACTGCTGCTTGCCCGTAGGAG
+
/,/,1-+57,51,2+-038;<5,2-+(0+2787.3-*,'+*,-1'$&0.521//,'*,**/0.:(810*(%((*)'0.0.,-()+(221.10..1/)-.04557303101344:;/.$,+/.0'%&**715/*'(*21499:<:88/&-''&&)*228887/.'()+..,-+'-+--0.+(&%(3,6$,%$(),..1*//712/514/,41766-,130/.,&(--)56:5123;6-9;*.,*.)$)'''*)&%%'$)0+73(*1(((#()%12837<1.-+*-,,/.12.**)..*)0311023+'285/584444+71))(/0126.:/'$%'.('),)&+&)%#%'()2:2-/11132271'')/.29-+&&%'..123+,.+,.1(,1156.3',-$(,4))-667908</3+9,((+),./,-)37788)(%%%+*+++&--.,./081/'-+-4//,)*')*+1&%&')()-.2/'(*5(+/.-/**'(*.3..,+,,-878778,-7:70&&(/8++9-31300/252:*00;50./0.1882/-))..227--9/./10/-+&**('%%$&)-5/57677/8:/+13:743885.5,,)'))%)(*&''/%))%(+,5-,,42803.004/322488:.-*(**(&%+5.457863,*(-2+'*,6//038///-+./,%&+(++2--1/4,))26+-12785&*,+/6,0)98310+*&)*88366://10/.5113::776096,86168+0,+-5356341292336561-)(%(,/<</024++,++()(&&'(*-+61)+..11),.2)(&)'+,4)(&')4/266:60,(('.+,06.025*.)+/8,)$%$%&)).441880.4,+,+//4<7.5+,,/077690/.-21()517;.-.*+&)(+34754,612'$#$$*'#*('$)))',(&)*-+(+-/..0.+-'&%0),(&$#*('')%('-+/70,.4.4:30/'$(+-.5.)%-))7<*/)&'-.13957:38;(%+(-,20-//*,+)/-+186-107//+)(%&*)#%%'$&)('+0,,&+'/*,-,()**5726),1,-7-''))(,5017*,**.+*.9.(+'$&)00.,(%%%+3*+946/,-
@1f96870c-f673-413a-a43a-a157bcff9fa6 ch=124 read=164675 start_time=2019-12-13T11:55:40Z barcode=BC01 runid=2c9cf7bc05858273f10e7d7ec552fc0bd742dc3e
CTCCTACGGGAGGCAGCAGTGAGAATATTGCACAATGGGCGCAAGCCTGATGCAGCCATGCCGCGTGTATGAAAGAGCCTTCCGGGTTGTAAAGTGCTTTCAGCGGGGAGGTAGAAGTTAATACGCTTTGCTCATTGACGTTACCCGCAAGCACCAGCTAACTCCGTGCCAGCAGCCGCGTGTAATGGAGGTGCAAGCGGTGCGTCCGGAATTGCACGGGCGTAAGCTTACGCGAGGCGGTTTGTTAAGTCAGATCGTAGAATCCCGGGCTCAACCTGGGAACTGCATCTGATACTGGCAAAGCGGAGTCTCGTAAGAGGGGTAGAATTCCAGGTGTAGCGGTGAAATGCGTGAGATCTGGAGGAGTACCGGTGAGCAGCCCCCCCTGGACGAACCCCGACGCTCAGGTGCGAAAGCGTGGGGAGCAAACAGGATTAGATACCTGGTAGTCCACGCCGTAAACGATGTCGACTTGGTTGTGCCCTTGAGGCGTGGCTTCCGGAGCTAATAACGCGTTAAGTCGACCGCCTGGGAAGTACGGCCGCAAGGTTAAACTCAGAAGATTGACGGGGGCGCACAAGCGGTGGAGCATGGTTTAATTCGATGCAACGCGAAGAACCGCTACCTGGTCTTGACATCCACGGGAAGTTTTCAGAGATGAGAATGTGCCTTCGGGGAACCGTGAGACAGGCGCTACGCCGGCTGTCGTCAGCTCGTGTGAAATGTTGGGTTAAGTCCGCAACGAGCGCAACCCTTATGCTTTGTTACCCAGCGGTCCGGCCGGGAACTCAAAGGAGACTGCCAGTGATAAACTGGAGGAAGGTGGGGATGACGTCAAGTCATCATGGCCCCTTACGACCAGGGCTACACGATGCTACAATAGCGCATACAAAGAAGCGACGCAGAACAACGAGGACCTCATAGAATTAGGTAAGTAGTCGGTTGGAGTCTACAGCATCCCATGAAGTCGGAATCGCTGAAGTAATCGTGGATCAGAATGCCACGGCGGAAGCGTTCAGGGCCTTGTACACCGCCCGTCACACCATAGGAGTAGGTTGCAAAATGGGTAAGCTTAACCTTCGGGAGGGCACGCACAGCTGATTCATGACTGGGGTGAAGTCGTAACAAGGTAACCGGAAGACGAAGGCGAGCGTGGGGTTAACACAAAGGCACCGACAACTTTCTTCAGCACCAGCAATACGTAGCGGG
+
+210)*+&-,(,(,*&)%,--+-))'&)+)+-003122)*(')-,.:5889402%3/340-/&%%((//21.-(%%)26639(05/3/,05:4-.(,.,1-),+,-,(&()+'%*()/364332((-,(%'()205-.-./:5193--++%&%1+,+,,/41220,206-+**)*.1).,((((%&%)'*+'$&*/.0.,.+-'(+&&++'2)))$%-2-)('**&(++%+*+%&(1,04490/07+%%)-),*+$(.,'-)'../,7:887273713+,(',3333//.++-(-0020-1($&&(%)+./4332,*&,072.+&,+,2-(*7723111.10/+02.*--,'&'(+-789-*/+(%))+//*&('')++033150-01531/.%/..)++-/558/2988/*1-)**5485:3)(/,8'0-13)1--(--)5;9745,-13336:::7186,//..,/212,*'.,07.0/4:1,30104555%0.-.0&'(&())1(%+/-./112.1+/5./27788505*-*%,,3-523/4461827/90+/02).+((-+,1535;914+,,0,--228657(,,)0+*5<80203/,002023.,.-*,-/222.//12970&(*..+&+-14-*,,4+-/,/68+.)*++-022.-1.-6568619,57.)-/.*-2%++.)*/6310%.)*)*'*&&'(,01//00)&+')0053..0228.7873428-(*403'&+*-.4-31(,(('%'+1/(3*&.1,+175:77++&41*.74966879,,,*,/15524*(+**-/83000.+4.*1.22*022/658:999411346:8-.&./77,*,&&*+4;641+*'))&(+)./45503+')%&',*)*)/6+'+*)-8/2$'&%)&'(%$&'&,*990-3./$&$(&&%'''*(),1++&)$3&*(*,25/.)('$*-80/2/9-**-)+/++815220-('-401/457540/)-745990-,))+')$%&&(/4%%./1,5+)&))+./)91(',,.-,-/,0',('%*$2339'+(,,)()0+*/)()-/8242466+:1.,+%&%'$(&&'()*223:8('+*//.,+**+5/..0/379978.2,-'*$,(+,*'(%)(&(()'&'&(%*('-505/3318,,,1121--,+)&(.)+9;2()-..3-(,--,()&$'#%#$%
@462d5e6b-dc55-4fcd-9eab-c569075f6097 ch=258 read=79420 start_time=2019-12-13T11:55:08Z barcode=BC01 runid=2c9cf7bc05858273f10e7d7ec552fc0bd742dc3e
CCGGTTACCTTGTTACGACTTCACCCAATCGCTGACCCTACCTTCGGCCGCTGCCTCCTTGCGGTTAGCTCACGGACTTCGGGTATTGCCAACTCTCATGGTGTGACGGGCGGTGTGTACAAAGACCAGGAACGTATTCACCACGACATTCTGATTCGCGATTACTAGTAACTCCAGCTTCATGTAGGCGAGTTCAGCCTGAAATCCGAACTGAGACTGGTTTAAAGTTTGGCTCCACCTCACGGTATTGCATCCTGTACCAGCCATTGTAGCACGTGTGTAGCCCTACACATAAGGGCATGATGATTTGACGTCATCCCACCTTCCTCGTTAGCAGGCAGTCTCGCTAGAGTCCTCAACAATGGTGGCTTAACGACAAGGGTTGCGCTCGTTGCGGGACTTGACCAACAACATCTCACGACACGAGCTGGCGAGCAACCATGCACCACCTGTCACCCTGTCCCCGAAGGTTCCTCGATTAAAAGGTAATGCAAAGGATGTCAAGTGTAGGTAAAGGTTCTTCCGCGTTGCTTCGAATTAAACCACATGCTCCCGCTACTTGTGCGGGTCCCGTCAATTCCTTTGAGTTTAATCTTGCGACCGTACTCCCCAGGCGGAATACTTAATGCGTTAGCGGCGGCACGGAGGTGTTGAAACCCCACACCTGATATTCATCGTTTACGGCGTGGACTACCAGGGTATCCTAATCCTGTTTGCTCCCCGCTTCGAGCCTCAGCGTCGGTACAGTCCAGAGTCGCCTTCGCCACTGGTGTTCTTCCTAATCTCTACGCATTTCACCGCTTCACTAGGAATTCACTCTCCTCCTGCACTCTAGATAACCAGTTTGGAATGCAGCACCCAAGTTGGGCGGGTATTTCACATCCCTTAATCATCGCCTACGCTCCCTTTACGCCCAGTAAATCCGGATAACGCTCGCCACCTACGTATTACCGCGGCTGCTGGCGTAGTTAGCCGTAGCTTCCTCCTTGGGTACCGTCATTATCTTCCCCAAAGACAGAGCTTTACGGTGATCAGAAAGCCGCTGCATCACTCACGCGGCGTTGCTGCATCCAGGGTTTCCCCATTGTGCAATTCCCCACTGCTGCCTCCCGTAGG
+
5-0,.2-2.8,+)-&*,0677)&**',*-.3620/28/-/28773538423873713-)0.-,**.+(++--1+2*+,++660/./5/2531...---16887679:3;:7.-6,.-//147')'2)$(*(-004100+%(+)-.1779:92337;433544;3340/.2/.-5..-45:9.51243845.-37'(&(((',*'',**28988.,---496;;17+,5:.2/-.+/..8/1/5061(1)**9*)%((2.783351+(*&'&)**-))))'&)).1/((-.-..10,)''+-/15447;8/1112242:70..+-0+((*(*'$$')/573231-7++++*-0-1/..1')'6++6.3-,2.6/88670./84580.+,,//.6//-:1(/.2..)&-&)+**(.041-/.++()+..423&0-'%)719=752.(/206:799:56;//28889-0++()*.-..03/1.10,)'*..432366+*5*8655400345,8.-5:'0,::3,-+*%*+19334:1**.,0/<65/-)*4./*+1+(*,(-*+,006517.7:1,6868773(+1***-185161128.237:;5:00,142,,..3(0,74,,/-0,5231/3'++,50.821*/2,042-7,*-50.8;9(,.29,'(/+-31310,.6/++0...98353/(/40+('-(+0'(5;534230;0,./196*&(&'.33*5965++-+*&((%&--2.6*)()**,5::49767<77874424;7727++0912488787857<<7591-,.$,+-/-.*.*2+($''(-,((-,2470111/.,1/.82:1:6<:4754559----+8.,+),(&)34.0*+*8:-*.//-3)((0)0./-76.00&+-2692:*335+,,97/.34788//375722./$%((+6:01:1796809//9;7.:...52:/7../(1,/'(+---%..284+,+&&%)1/./15./3%-'(*:92:992)6.-07766663;:2-2%)&,-1&%)./*.,&')&'),;7775+-133:650<./000320&'/443;,06:**27.,%)(&()0586+.0-,4//3.19*,;78(
@2c7df400-59f8-4cb5-8ef6-c5be4ece7de0 ch=106 read=154768 start_time=2019-12-13T11:55:08Z barcode=BC01 runid=2c9cf7bc05858273f10e7d7ec552fc0bd742dc3e
CCGGTTACCTTGTTACGACTTCCTGCCCAATCATCAATCCCACCTTGGAGCAGCTCCTTCCTTGCGGTTAGGCCACCGGCTTCAGGTGTTATCAACTCTCGTGGTGTGACGGGCGGGTATAGCACAAGGCCGAGAACGTATTCACCCGCGACATGCTGATTCGCGATTAGCGATTCCCAACTTCATGTAGTCGAGTTGCGGACTGCAATCGAACTGAGAATGGTTTATGGGTTTGCTTCACCTCGCGGCTTCGCTTCCCTCTGCACCATCCATTTGTGGCACGTGTGTAGCCCGGGTCATAAGAGGGCATGATGGGTTGATATCGCCTTCCTCCAGCTTGTCTCGCGGTCTCGCTAGAGTCACAACCAATGATGGTAACTAACGATAGAGGTTGCGCTCGTTGGGGACTGGCAGCGTATTTGTTGTTGACGTGGCCATGCACCACCTGTATCTCATATAGCTATCTCTCCATCTCTGGAGCCTTTGTAATTATCAAGACCTGGTAAGGTTCTTCGCGTTGCTTCGAATTAAACCACATGCTCCACCGCGGGCCCGATCAATTCACTTTGAGTTTTCATTCTTGCGAACGTACTGCTCAGGCAGGTACTTATTGCGTTAACTGCGGCGCGAACTTTGACATCCAACACTTAGTACTCATCGTTTACGGCGTGGACTACTAGGGTATCTAATCTATTGCTCCCCACGCTTTCGGGACTGAGCGTCAGTTGCAGGCCAGATCGTCGCTTCGCCACTGGTGTTCCTCCATATATCTACGCATTTCACCGCTACATGGAATTCCCTCTCCTGCGCACTCTAACGCTGCAAGGTTTCTATGGCTTACTGAAGTTAACTGGGCTTTCACCACAGACCCGCTTGCTGCCGCCTGCTCCCTTTACCCAGCAATTCCGGATAACGCTTGCCACCTGCGGTATTACCGCGGCTGCTGGCGTGGTTAGCCATTGGCTTTCTAGTAAGAGGTACCGTCACTCGGCTACCATTTCCTGTAGCCGCCGTTCTTCCTTTATAACAGAAGTTTACAATCCAAAACCTTCTTCCTTCACGCGGCGTTGCTCAGTCAGGGTTTCCCCCATTGCCGAAAATTCCCTACTGCTGCCTCCCGTAG
+
,('(25*+42:,//''($'.4.&'(,5-,0.258313.05()2(+*+-(&'+-./767:7426123;79,4-90)+,-+*152)4532/9-,)1&*()(++--070//7:5410-0')(*%))'+0-325++)),./051593),(''+,,213142--2.,+,0(1)(%..3594+))''1-3()'&(*,95256:4703135+-8--0''((''*(+2/58299*/2<327.)/295+/0/07826.07.//4,3/*+20--,/27996205++)*-,')+2(1)(*+-1/*1*)($$&(('1/+*+--/0))(3)'$&%(*)-017303.0-++.-')(')%*&+3664113-+,,,,$%(%%$0+****(%(%%$'1+87851,&-(0-687465-.*()'%%%%'$&&$$#$#&)'#&%$%%&$$$&%%%%%%')(09124-.004678/201*22344/-+(.4+/21-''*&$&&&'(',&'')'+2-,+,,,++0,.*/,86205'&(+,5%,.77'%+++69.60//.00303**+&%%'((30'&)+,*4,8/%+.24.*--692/39<76844'%$%$)(+,%++-',,.%'%)('%&)*-+++.0/-+.*-((*'()+//03.,,84/:+7+4,(('))/,/0218982:-&((/335468997643,510211/'&131//-&*(876.'**)/8+,-:66456778633-3+3*+&*,,90009856.**)(/)+6009::568133,.4.//0243/.014208.42792/2,.((+(.*1+3.().**-,+)&)'+,.)'(,'''$&)('*,432&'(2**7;3441)'(,'())(*03,.831229,0*+-85+%&-(++4157/16035-26-,;5&-))+$')/19727<8:6950018)+.*/./10+(&*/4.2:352931.+5,+)($&()%#'1*%1')$&(.*)*+*-/)&%*'(*2546/,,.,/)*)(.4,.+(.**0---7//1:6:;66;4*-1+)*1++()+)'*27023947)(-4*-40556;593<72210085/8/..67.6/7),+3,;3/7:8,+,9,.8.5:;/9549+'&()*12159074(+212
@72e40c9d-d7ba-4318-b4f7-74eb6d6c1111 ch=158 read=102317 start_time=2019-12-13T11:54:59Z barcode=BC01 runid=2c9cf7bc05858273f10e7d7ec552fc0bd742dc3e
CTCCTGAGAGGAGGCAGCAGTAGAATATTGCACAATGGAAACCAGTGCAGCAACGCCGCGGCGTAGTGATGAAAGGTTTTGCTGGATCGTAAAAGCTCTGTCTTTGGGAAGATAATGACAATTGCAAGGAGGAAGCCACAGCTAACTACGATGCCAGCAGCCCGCGATATTAGGTGTAAGCGTTATCAGGTGTGGGCGTAAAGAAAGAGGGGCAGGCGGCTTGTAAGGGTCTGTGGTGAAAGCCACGAAGCAACTTCCAGTAAATACATAGAAACCAGGCAGCTAGAGTGCGGGAGAGGATCGTGGAATTCCATGTGTAGCGGTGAAATGCGTAGATATATGGAGAACACCAGTGGCAGAGGCGACGATCTGGCCTGTAGCGGCTCAGTCGAAAGCGTGGGAGCAAATGGGATTAGATACCCTGGTAGTCCCGCCGTAAACGGTACTAAGTGTTGGATGTCAAAGTTCAGTGCTGCAGTTAACGCAATAAGTACTCGGCGCCTAGATGTAGTACGCAAGAATGAAACTCAAAGGAATTGACGGGGGGCCCCGCACAAGCGGTGGAGCATGGTTTAATTCGAAGCAACGCCCAGAAGAACCTTACCAGGTCTTGACATACTCATAAAGACTCAGAGATGGAGAATGGCTATATGAGGTCACAGGTGGTGCATGGTGTCGTCAGCTCATTAATCAAATGAGATGTTGGGTTAAGTCCGCAACGGGCGCAGCCCTTATCGTTAGGTACCCATCAATGAAGTTGGGGACTCTGGCGAGAGACTGCCAGTGACAAGCTGGAGGAAGGCGGGGATGACGTCAAATCATCATGCCTTATGACCTGGAGCTACACACGTGCTGCAATGGATGGTGCAGAGAAGCAGAGGCCGCGAGGTGAAACAAAACCCATCTTAAAACCATTCTCAGTTCAGTTGTAGTCTGCAACTCGACTACATGAAGTTGGAATCGCTAGTAATCGCGAATCAGCATGTCGCGGTGAATACGTTCTCGGCGCGCTGCCCGTGTCACACCACGAGTTGATAACACCCGAAGCCGGTGGCTAGCCGCAGAGGAAGGGCTGTCTAAGGTAGGATTGATGGTTGGGGGTGAAGTCGTAACCGGTAACCGG
+
-55*%$'&$.,)*-)+*5,*.()*/-*0,&**,/943,%&%('&.00---.142148+()+'*)&(*))*,14+,-1-.&$&'*9499307:8*-.-/0('$())/72(+*/,4/,+++*''*(+.+))&-.)1+,/&&%&+,243100-*//4://,++80)%%''+'(&%,-+1-.$&',385550403/414433389*&+/)&%,10,-49:8*-(''+&)(/71002+/+.0*%%#&.+)())/(+*0,/7-))-035'$$&'*1/053/91296.000+((+,14-9,'().6257070/3+0*,,&+(,,,---*320,33,,...5254432344/+,1.124-.,-(%'(*,4.9700,-,)+++'%&&&))&,+*83508'('(,*31.1/('(27:/,'*%0,.,/1/39,.)'(+.70,1'*+-.188-*#)&,,011461809/646553*/+82*+.33200211911.()+++-('()--/)&*+-,'&&%('())..1/3+)()253196213.6++-++7,,+5'+026/20.+'(&(+)'*&.,8-&)'%'+(27759455(',%()$)(*&&'&0+)),**+(%*&&)()*676770/-*+(%')-1-0399*)),.990,/&)+*9654844-,,&'))+*/51185776-/*)(--.11&)()/'0((%&(/0-017455447.122;664/3--06*7&.520--%34)',,03759*+&'$'&')01-7/),*)3+'192/120.+/,%&&'+,888890/1/-.5-)++-01,''-*/,/584,-67:8999<111566/5-1,.,))()0:,.6.+,-//.*&&)*.,*(),-03:663/*17+*(''&(*''*&*/247/*-+(*+,')-6;204+%&$%%(-212969<553(-.81+1,734478731//&-+/'))1-+(+*.//.907/87:522'/0/400,.33:36+-.*.-/15918654:76978:3.)'%&'()+*,,..-+)*(%('/2+.,,,)-($)&))&0*(%&)%-2/63241*)+20//+'&),--0+,+,733-/)1)*&04,03-..()(4(02.)*'())+0/30*-$%'((,-018
@09f8bb2c-4c33-4e63-9379-bfa1557b8f82 ch=367 read=160779 start_time=2019-12-13T11:54:56Z barcode=BC01 runid=2c9cf7bc05858273f10e7d7ec552fc0bd742dc3e
CCGATTTACCTTGGTACGACTGCCCAGCCATGAATCACAAAGTGGTAAGCGCCCTCTCCCGAAGGTTAAGCTACCGCTTCTTTGCAACCCACTCCCATGGTGTGACGGGCGGTGTGTACAAGGCCCGGGAACGTCACCGTGGCATTCTGATCCACGATTACTAGCGATTCCGACTTTGCAGGTCGGTTGCGAACTCAATCCGGACTACGACGCGCACTTTATGAGGTCCGCTTGTGCTCGCGAGGTCGCTTCTCTTTGTATGCGCCATTGTAGCACGTGTGTAGCCCTGGTCGTAAGGGCCATGATGACTTGACGTCATCCCCACCTTCCTCCAGTTTATCACTGGCAGTCTCCTTTGAGTTCCCGGCCGGACCGCTGGCAACAAAGGATAGGGAGTTGCGCTCGTTGCGGGACTTAACCCAACATTTCACAACACAGACTGACGACAGCCATGCAGCACCTGTCTCACGGTTCCCGAGGCACATTCTCATCTCTGAAAACTTCCGTGGATGTCAAGACCAGGTAAGGTTCTTCGCGTTGCATCGAATTAAACCACCATGCTCCACCGCTTGTGCGGGCCCGTCAATTCATTTGAGTTTTAACCTTGCGGCCCATTACTCCCCAGAGCGGTCGACTTAACGCGTTAGCTCGGAAATACGCCTCAAAGGCGCAACCTCCAAGTCGACATCGTTTTACGGCGTGGACTACAGGGTATCTAATCCTGTTTGCTCCCCACGCTTTCGCACCTGAGCGTCAGTCTTCGTCCAGGGGCCGCCTTCATACGGTATTCTCCAGATCTCGCATTTCACCGCTACACCTGGAATTCTACCCCCCTCTACGAGACTCAAGCTTGCCAGTATCAGATGCGTTCCCAGGTTGAGCCGGGGATTTCACATCTGACTTAACAAACCGCCTGCGTGCGCTTTTGCGCCCAATAATTCGATTAACGCGCACCCTCCGTATTACCGCGGCTGCTGGCACGGAGTTAGCCGGTGCTTCTTCTGCGGGTAACGTCAATGAGCAAAGGTATTAGCTTTACTCCTTCACCAGCAAGTACTTTACAACCGAAGGCCTTCTTCATACACGCGGCATGGCTGCATCAGGCTTGCGCCCATTATTCAATATTCCCCGCTGCTGCCTCCGTAGGAG
+
:84,:9,,77371622.--,*))&%)(26./.,678676:.-/,+2,*)*(5/)()*/74-,6*+-+4+-00114&'&)'(11$-%$&-+)-+8:/-:1;1107775::98;78875729;,905,.677.,&*&-02/5/8001.5*-/73-*++,30+,*(,-.2;5:7,*0260%0(0)(%'(**+,*%..578;98248687511-0,/.0(.19;283025-*-()++(%$')*46/&.*+,0118,.).81*-454979<88:2.,/.-1214643-,.8200975)3+,(.60;564351..+/-0177989-295,.;899912*,.3<1//5588271,/2238,19,-'*240:6,712196:55766;701018).,,),*2+&+50-14556/31,,/;744331,01,,(,.-8/,'&-/++-'.)-..,40%.,+25151-*,,$,)*+/067698;;-:5+'(,)1&0118/112::79054:8../82:569;::97;.4289;*85-4.(07978<:8::8;78773),+0*/8583),'))3444946:///3.1/229-35.(,/-20;4.25*))*-9</000/-0.,),8/*&/)(**997+-.(+-2841/*-1.7.213,.0+(*,-,1*+$(*656957)2)(+&$%+1)2*),70.00-/0-15-:7:+..16/35997864425*',-00/.716732030)+*17-'(.')0843+,)/4&''*.042/3448<97.9*)2:90/7---*),(*%/,56.4+.*0''&*+*3427111.*+5:145+-(,0+0/0/030638168:6+/514(&//297)),/.8/09%445582/0-*)*-91--,,-*4/.268),-/+090,,..2864321225378112(.1/..0//,)()()'&)()+,,-,-30,0*+.90//))&*)08134.,/--7/1'**+2-00890.*'+).$&-2.-/7,46-13937:98+5*+2+.72.-/+92456526)-*-**('$&&-*(+-88396%%&%$&(,')*-35.,/.2.6('&'(2-.929<94322+002,8233292227799,142-1%,-0;6.-2'-&&*/,/323%,*&),/1368:6975738,-(
@a2bf85c2-9758-44df-aaf9-8518e374944a ch=197 read=75934 start_time=2019-12-13T11:54:56Z barcode=BC01 runid=2c9cf7bc05858273f10e7d7ec552fc0bd742dc3e
CCGGTTACCTTGTTACGGCTTCACAGTCATGAATCACAAAATTAGTAGCGCCCTCCCGAAGGTTAAGCTACCTACTTCTTTTTTGCAACCCACTCCCATGGTGTGACGGAAGATTGTTACAAGGCCGGGAACGTATTCACCGTGGCATTCTGATCCACGATTACTAGCGATTCCGACTTCATGGAGTCGAGTTGCAGGCTCAATCAGTTTGACGCGCTATGAGTCCGCTTGCTCTCGCGGGGTGCTTCTCTTTGTATGCGCCATTGTAGCTAGCACGTGTGGTCCCTGGTCGTAGGGCCATGATGACTTGACGTCATCCCCACCTTTCCTCCAGTTTATCATGGTCTCCTTTGAGTTCCCCGGCCGGTTCCGCTGGCAACAAAGGATAAGGAGTTGCGCTCGTTGCGGGACTTAACAACATTTCACAACACAGGCTGACGGCAACCATGCAGCACCTGTCACACGGTTCCCGAAGGCACATTCTCATCTCTGAAAACTTCCGTGGATGTCAAGACCAGGTAAGGTTCTTCGCGTTGCATCGAATTAAACCACATGTGCTCCACCGCTTGTGCGGGCCCGTCAATTCGTGAGTTTAACCTTGCGGCCGTACTCCCCAGGCGGTCGACTTAACGCGTTAGCTCCGGAAGCCACGCGCAAGGGCACAACCTCCCGTCGACATCGTTTTACGGCGTGGACTACCAGGGTATCTAATCCTGTTTTACTCCCCACGCGCCGCGCCTGGGCGTCGAGTCTTCGTCAGGGGCCGCCTTCGCCACCGGTATTCCTCAGATCTCTACGCATTTCACCGCTACGCACGGAATTCTACCCCCCTCTACGAGGACTCAGAAGCACTTATCGGAGTACGTTTGGGTTGAGCCCGGGGATTTCATCGACTTAACAAACCGCCTGCGTGCGCTTTGCATAGTAATTCCGATTAACGCTTGCACCCTCCGTATTACCGCGGCTGCTTTGGCACGGGTTAGCCAGTGCTTCTTCTGCGGAGTAACGTCAATGAGCAAAGGTATTAGCTTTCTCCCTTCCTCCCCGCTGAAAGTGCCCCACAACCCGAAGAGGCCTTCTTCATACACGCGGCATGGCTGCATCAGGCTTGCGCCCATTGTGCAATATTCCCCACTGCTGCCTCCGTAGAG
+
51.)*1*+1240190..'.272)+%&+-,../;:94777/).+&'&'&'')/1*44*)31&/+859-4547565746880:<;+465.3;.(,+5:6.364324636,/,'&%('&.(')33/+4)))&*.0574630/3416343-2;1176/2(')+,06135422436;443+46:5(*.**+,0.,.*4-.)(3607*;01+174.,')&+%'/.55/00130213',,-,-+(,+,)&')-3773446-/.66789<1910-*+'%$(--43-,*'&$(0--.7;;2/6*499943/,.,**)*)+.027:-787.+.0)84+1+0)**79955-$&&'++36-191--095:48+++1)0+&'*+(./3252/327,5.,+/(1/)+1//07874.30-.29:4-+'.&.*-.30:-,,.86534&&0//1257,7837;99:;54554:8871).*.087727/+(').,.//3:77877504/..22.+.0/9,,3.-589986889</.31.*../806;859495113451+4*5,<56:*,(*)(*-.04020(*1,.134(1,47+'*+/99:*&&'$-2:<06372704155:,2.-.-6;.0003/5534415060301(*(*)--*--1.9./.+,,--..1/70./.3608/33(*11.'.,/40-6:,(+(4/438:885.3113/+/34542935724:3:,&--367+&))*%()%%$*)'-(+/,-($%(*+/<866:,+(1-05/384:629;373/3003<9212''00/322&223/1<;0/7735920'*&'+-1+2/)(,/39/1-/11/3.*+2.283.&)*')-%()*+8.1-*-,//061'//-5-(-.5,+**('49.10***(.-11401898<89;7885:88*)+,*'-%%%)*3:7874--1...-,+1,()'.86258(3*+3/1841510--**+)-+.+//0..3-/19,40'')--2,+)((0.&)*37856314//0/1290+1*)---&)&*+()-8*/:47-854,/287592/1),)(&'(-(172+,*)'/0.47<88<954-.*-,/296473833//,-.*9:465,350;6..945363;32373:;2'(*$&&(05.64,.+.%&
@b6223940-e8c9-4978-9c34-11afef8940c2 ch=147 read=100987 start_time=2019-12-13T11:54:48Z barcode=BC01 runid=2c9cf7bc05858273f10e7d7ec552fc0bd742dc3e
CTCCTGAGGGAGGCAGCAGTAGAATATTGCTGTGGAAGCAAGCCTGATGCAGCCATGCCGCGTGTATGAAGAAGGCCTTCAGGTTATGAAAAGTACTTTCGGGGAGGAAGGGTAAGTTAATACCTTGCTCGACGTTGCCTGCCAAACACCGGCTAACTCCGTGCCAGCGGCCGCGGTAATACGGAGAGTGCAAGCGTTAATCGGAATTACTGGGCGTAAAGCGCACGCAATTTCATTAAGTCAGATGTGAAATCCCGGGCTCAACACCAGAGACTGCATCTGTGCTGGCAACTTGATCGTAGAGAGTAGGGCCAGGTGTAGCGGTGGGAATGCGTAGAGATCTGGAGGGAGTACCGGTGGCGAAGGCGGCCCCCTGGACAGACTGGCGCTCAGGTGCGAAAGCGTGGGAGCAAACAGGATTAGATACCTGGTAGTCCCGCCGTAAACGATGTCGACTTGGAGGTTTGTGCCCTTGGTGGCTTCCGGAGCTAACGCGTTAAGTCGGCCATGAAGATACGGCCGCAAGGTTAAACTCAAAGAAATTGATGAAATTGCACAAGCGGTGGAGCATGTGGTTTAATTCGATGCAACGCGAAGAACCACCTGGAATGCCAGCATCCACGAAGTTTTCAGAGGTGAGAATGTGCCTTCAGGAACCGTGAGACAGGTGCTGCATGGCTGTCGTCAGCTCGTGTTGTGAAATGTTGAGTTAAGTCCCGCAACAGGCACAGCCTTAATCCTTTGTTGCCAGCGGTCTTGACCGGGAACTCAAAGGAGACTGCCAGTGATAAACTGGAGGAAGGTGGGGATGACGTCAAGTCATCATGGCCCTTACGACCAGGGCTACCGACACAATGGCGCATACAAGAGAAGCGACCTCGCGGGTAAACGGACCTCATAAAGTGCGTCGTAGTCGGATTGGAGTCTGCAACTCGACTCCATGAAGTCGGAATCGCTAGTAATCGTGGATCAGAATGCCACGGTGAATACGTTCCCGGGCCTTGTACACACCGCCCGTCACACCATGGAGTGGGTTGCAAAGAAGTAGGTAAAACAACCTTCGGGAGGGCGCTTGCCACTTTGTGATTCATGACTGGGGTGAAGTCGTAACAAAGGTAACCAG
+
,-.&$(%/2)*1./627&10&,(.*+5,&+)(+/4&%%(+3,395////-/+8/:9-93,.254734548+)-+1/98:6'5523)'#.2)+)-&./:7.*-))*2-,).,'))3,2120--3-5-(+*(&%'+0,(/1..1,666115/2.,*+5,..1)+%01(,2)--*)/,1.,0**,)--+%+2355/13.3/4/12'-*'1-1227:,-,-382,--/*-++'%*.'$'5-73-.9486721*,62-21/*257974(/'1))&()-15543420+,'-+4,)+&%$$'&))((*+)+%(-.0+*&))+3110./..8/''&('*,<::40..0378;.*/,**).+/57:628/((&)/.302985,-9:23(*..,)&%()+0(*00.-%&'((*10'50+.35<28(43,1.-),-+56)-100429.)*/,+*19010'(%+,02.5-8.///16)+6166'3'*')(-++,.).,+-1*+60//..607*.63-57)-&'&&$'(1.824.311-2/55;:-4468+(('-(0)('),0+,+&)++.2/.*&0*,%,201/12344.'-*8,/.//;865+,+.7,/46/%'('('('*'%&((/4151/.*&*(+<<832%*%'+**(1,,23/6-9,+&01/'311421212-1312-+(&&+/734499/37')+/299451&)),4--,2+,,.2050/103(%(0+1&&+,&'(%,(')-*02,,7201;5595667;:./2/-4/$(,+3,/;5;,,.&'$,-%,()+/0126;:6671/1.040.4.990464454452-//0153570,/,'&'')*,2;778752'*(%%'')*760521398'786)*),-*,985556/00+.-.+&*+7-/5/-,,063*+,0004/5-305).&*(*1,,./32-.'*)4412248*+++0,-/*0-1/1212*2006012:9;7734(*4641)&*)4111310/.4/2+(&0067.4+**-+,+087396.,210&-0.2-,%&(,0)*1+,,2-&(*()),(&(.,',,-/21:8*82,,40..-0-*3/&,2:53567662./-04402*,*)&%'&0,-0.,15)(),-86:,+
@426b24be-16f4-40d8-97f5-32454b7b325d ch=400 read=86029 start_time=2019-12-13T11:54:26Z barcode=BC01 runid=2c9cf7bc05858273f10e7d7ec552fc0bd742dc3e
CCGGTTACCTTGTTACTGACTTCACCCCAATCGCTGACCCTACCTTCGGCCGCTGCCTCCTTGCAGTTAGCTCACGGACTTCAGGTATTGCTAACTCTCATGGTGTGACGGGCGGTGTGTACAAGACCGGGAACGTATTCACCGCGACATTCTGATTCGCGATTACTAGTAACTCCAGCTTCATGTAGGCGAGTTTCAGCCTACAATCGAACTGAGACTGGTTTTAAAGTTGGCTCCACCTCGCGGTTATTGCATCTCTCTGTACCAGCCATTTAGCACGTGTGTAGCCTACATAAGGGCATGATGATTTGACATCATCCCCACCTTCCTCCTGGATTAACCCAGGCAGTCTCGCTAAGTCCTCAACTTAATGGTAGTAACTTAACGACAAGGGTTGCGCTCGTTGCGGGACTTAACCAACATCTCACGACACGAGCTGACGACAACCATGCACCACCTGTCACCTTGTCCCCAGAGAATTTCCTCGATTAAGAGTAATGCAAGAGGATGTCAAGTGTAGGTAGGTTCTTCGCGTTGCTTCGAATTAAACCACATGCTCCGCTACTTGTGCGGGTCCCCGTCAATTCCTTTGAGTTTTAATCTTGCGACCGTACTCCCCCAGGCGGAATACTTAATGCGTTAGCGGCGGCACGGAGGTGTTGAAACCCCACACCTGAAATTCATCGTTTACGTGGACTACCAGGGTATCTAATCCTGTTTGCTCCCCACGCTTTCGAGCCTCAGCGTCAGTTACAGTCAGAGAGTCGCCTTCGCCACTGAATTTCTTCCTAATCTCTACGCATTTCACCGCTACACTAGAATTCCACTCTCCTCTCCTGCACTCTAGATAACCAGTTTGGAATGCAGCACCCAAGTTGAGCCGGGTATTTCATCCCTTAATCATCCGCCACGCTCCCTTTACGCCCAGTAAATCCGGATAACGCTCGCCACCTACATTACCGCGGCTGCTGGCACGTAGTTAGCCGTGGCTTCCTCCTTGGGTACCGTCATTTATCTTCCCCAAAGACAGAGCTTTACGATCGAAAACCTTCATCCTCACGCGGCGTTGCTGCATCAGGGTTCCCCATTTGTGCAATATTCCCCACTGCTGCCTCCCGTAGGAG
+
6**(27),5/;--6)+)+.18:7(0+-&(-+.*++**2:2-.1:6:2-8.7--/)).0/&'*+-+57;588,,)*26276:6%('+*3,)-.3--)/,2%()7241455*:857;5421('*),).8/./(.203:9:<63371233728:6789;:;88708/..4235281-2-+*.093+3-,++-,'&(3<8/..2../20611+('(-).998<;+:;;.28/)2,2,332.+1934+)')/,+2*)*+,043306777730.331++%$%().'.(*(()*/,'-/1.5,0.4+14///+(-4*+01'2542243,*/13;530/0.*3&1(/(+()*/38717876//3,&(*/74618/-3-7,./--.01,)*'0,443/.().6/,*('$+,44;2.)8,,,.-1,((/,775430&)-/117666665645'75*6:00/0.88/343788556/5//041)%%*$(&-2228663-9*7,'%'(.3,)&%(%(0.7898:4,124628001/73;88<934/4/--183.,/./3<:77/.//./0073651)0'%)***952888-+-24:8:830:6000/:;/2:6155.23577&2(+/076;-.0766878300-./9166/6/++..3*)-++120-.3+/.:.,52/893')+,300+5.,///3538;-*+/04;497-11'+*()-98658679991<7+.4179,--.,89/.324585.--./;:.304/12478**,.0)081362:789.*)'&*+,5934:1,*-797786343426;74457123//.//(,(-,2+/%(),105/0/885450123+-09:595;346<:+)**((+')1.*(&/,7291,,0&)*$0&)50/20180+013276;:;+*('()0037)07/,,..)(()127532*7.82501/789233024**,,/6/0734/:11/1-2+)%-,/00;-,+3/(2)6-/53'),')()*),(,2611009**.::3:;;,370/47+**)*-67//./0,(*,-+*..4/236')*(.//.20+4.+,/,.//12-)1*34:9/,00+*1167643507782)+,-,)*--,19.-:78&1$
@8c9e8d0f-3dd3-4e0c-a8e4-4b1fb5dc4d8d ch=251 read=167057 start_time=2019-12-13T11:54:26Z barcode=BC01 runid=2c9cf7bc05858273f10e7d7ec552fc0bd742dc3e
CCCGGATTACCTTGTTACGACTTCACCTGATCTGAATCACAAAGTGGTAAGCGCCCTCAGAAGGTTAAATACCTACTTCTTTTGCAACCCACTCATGGTGTGACGGGCGGTGTGTACAAGGCGAACGTGATACCGTGGCATTCTGATCCACGATTACTAGCGATTCCGACTTCATGGAGTCGAGTTGCAGACTCAATCGGACTACGACGCACTTTATGAGGTCCGCTTGCTCTCCGCGAGGTCCTTCTCTTTTGTATGCGCCATTGTAGCACGTGTGTAGCCCTGGTCATGGGGCCGCTGATGACTTGACGTCATCCCCACCTTCCTCAGTTTATCACTGGCAGTCGCTGAGTTTTCAGCCGGACCGCTGGCAACAAAGGATGAGGTTGCGCTCGTTGCGGGACAGCAACGATTTCACAACACATTTGACGACAGCCATTACGGCACCATCTCACGGTTCCCGAGGCACATTCTCATCTCTGAAAACTTCCGTGGATGTCAAGACCAGGTAGGTTCTTCGCGTTGCATCGGAATTAAACCACGCTCACCAGCGTACGGGCCCCGTCAATTCATTTGAGTTTTAACCTTGCGGCCGTACTCCCCCCCAGACGGTCTTAACGCGTTAATTAGCTCCGGAAGCCACGCCTCAAGGGCACAACCTCCAAGTCGACATCGTTTACGGCGTGGACTACCAGATTATCTAATCCTGTTGCTCCCCACGCTTTCGCACCTGAGCGTCAGTCTTCGTCCAGGGGGCCGCCGCCACCGGTGATCTCCTCCAGATCTCTACGCGCATTTCACCGCTACACCTGGAATTCTACCTCATTCACAGGACTCAAACGCCCGGTATCAGATGCAGTTCCCAGGTTGGGCCGGGTTTCACATCTGACAACAAACCGCCTGCGTGCGCTTGCGCCCAATGAATTCCGATTAACGCTTGCACCTCCATATTACCGCGGCTGCTGGCACGAGTTGGCCAGTGCTTCTTCTGCGGGTAACGTCAATGAGCAAGGTATTAACTTTGCTCCCTTCTCCCCGCTGAAGTACTTTACAGCCCAGAGGCCTTCTTCACTACGCGGCATGGCTGCGTCAGGCTTGCGCCCATTGTGCAATATTCCCCACTGCTGCCTCCCGTAGGG
+
:2,04+9,)506/-1+(,0169;916-%&)./'%%*,,+0,2*)018564+-./8,-.%&,,*2+809((+.9/346973:9,)-40;:0,0.3%)(70987898;973/+)((+-1743,/$%%%&*'(*&(%%*/.,,37922455(()*-/1&**&*-/09;57026::9777.*,./&&439.1&)+./3*-*/)/,+)++44985/12;;566.00/.-.0.0+,../1)$$&$'&(*(*6.5509<.0347331472.-''&*()-..331+,/1;612676%0&++)/-''%(&--,,0.-.76985635:/).:4/9,,0)-,:..28*43181,.//%'-)*350.+.)+*-+/,52,*5.:56/'**%/+0.)%-1+*),*+3458:21,61+*(*.--,&'1/40.1131(*$&)('(10131237%0%'((442/,$')2,%)&+988;4,))**'*',42355898877489635758587;99354300/1;.6-*)*-1956954432914379&*.).-1;;25+,%%',)-2'*,,.)4.2,074((*+-+4,0/8;94443<<2*,('&&-*/+8.&1%)+./3794+*,*0-2,,+.,313,+,*&),)()+./5*.++(.523146,01&251,+-0000,0(5,3650+113498<701/72112/('/+,5*,+-,+.2239398017;*-27,0.(*(,3752./-3.()(,2448+//--7//.9+&,99;.6,+5,,,.)/0,/,(-'%$(*+/,+)+,*,,'%)&('(,/842+/1-03-/(.)%&-((5-/((-+(+%))*%&$(.+168&.'*&,*(%&-(().1449;48:;8<2++1/0,'-6,)),/87-,.'*,++*()21587;<6867796767/.+,&+'..)'&)&*--9,6/..00*,&%%$#(&*2-0.+--32/28252:5669.:*)$,(%*+3%237066230838;4//((+.,27533/40.-.-139/86.5,2+*/4,$(*/4**1)()12-))*)3,,,%*(.-)+,%21*$%&(+074;67<50,+*++-/5507393436)51%*',/01562;1'(.+.,-----:95996'('&'-)+5-3;-,2&(,(
@473a6b4e-f7e3-4249-a600-6a8e649fce28 ch=258 read=79382 start_time=2019-12-13T11:54:23Z barcode=BC01 runid=2c9cf7bc05858273f10e7d7ec552fc0bd742dc3e
CTCTACGGGAGGCAGCAGTGGGGAATGTGCACAATGGAAACCCTGATGCAGCAACGCCGCGTGAGTGATGAAACTTTCGGATCGTAAGCTCTGTCTTTGGGAAGATAATGACGGTACCAAGGAGGAAGCCACGGCTAACTACGTGCCAGCAGCCGCGGTATTATGCGTAGGTGGCGAGCGTTATCGGATTTACTGGGCGTAAAGGGCGTAGGCGGATGATTAAGTGGGATGTGAAATACGGGCTCCAGCAGGTGTTCCAAACTGGTTATCTAGAGTGCAGGAGAGGAGAGTGGAACCTAGTGTAGCGGTGAAATGCGTAGAGATTAGGAAGAACACCAGTGGCGAGAACACGACTCTGGATTGTAACTGACGCTGAGCTCCGAAAGCGTGGGAGCAAGCAAGTTAGATACCTGGTAGTCCCGCCGTAAACGATGAATACTAGGTGTGGGGGTTCCAGCACCTCCGTGCCGCCGCTAACGCATTAAGTATTCCGCCTGGGGAGGTACGGTCGCAGATTAAACTCAAAGGAATTGACGGGACCCGCACAAGTAGCCCGGAGCATGTGGTTTTAATTCGAAGCAACGCGAAGAACCTTACCACTTGACATCCCTTGCATTACTCTTAATCGAGGAAATCCCTTCGGGGACAAGGTGACAGGTGGTGCATGGTTGTCGTCAGCTCGTGTCGTGAGATGTTGGGTTAAGTCCCACCTTGAGCGCAACCTTGTCGTTAGTTACTACCATTAAGTTGAGGACTCTAGCGAACTGCCTGGGTTAACCAGGAGGAAGGTGGGGATGACGTCAAAATCATCATGCCCCTTATATTAAGGCTACACGTGCTACAATAGCTGGTACAGAGATGCAATACCGTGAGTGGAGCCAAACTTTAAAACCAGTCTCAGTTCGGATTGTAGGCTGAAACTCGCGCCTACATGAAGCTGGAGTTACTAGTAATCGCGAATCAGAATGTTGCGGTGAATACGTTTGGTCTTGTACACACCGCCCGTCACACCATGAGAGTTGGCAATACCCGAAGTCCGTGACTAACCGCAAAGGAGGCAGCGGCCGAAGGTAAGTTAGCGGTGGGGTGAAGTCGTAACAAAGGTAACCGG
+
'(,*...97,/62.02./0036'/*),/+),--7/.+&,/(;2000612-22258/793/+,**'&')*+2-/((/10*4,54421&'(,8:5:97<7.40+0(,,,5///5,30'+('+2-*/-*,*.0*,-'(&(&0*(+,,8851/1(.,6),*.*((*1*%.23-7,,+42.--3.7./+5'-*072/15245/0398+.5607:79;:99777-:-7,457<:9757--,2*.2/3442:))(+$6++'+19(9723-1113//177110033-950.,-1+,(+*-/5.)')(.333*10/.5*+0.),/870.+(,-4-2455015678;5676:/-*''%(')*,0.../5*4)((,0324440/..((&$+$%'%(+13.6/-')*/5.0.,.-6-+.//18))67747+6''+:478;;5//.,,84457+56656/883(&&)')&-*/624/-201423:147663./&**0+)+01;:956;6899.((&))-.996'''&+2,36-+,.41*.+0133001/46-392.-,-+()'(&+'(*)')+6741271;:-387:3-/*)-.00,-249-0444.2)/)(*/20/1/2/:3-2,+&/)'(,,,2/317/.*'*,+).;1-996;:14610,2-117),-,-17/..//85:4446741/115567785831*.154914349884171+%+&%%(*014:5411/6,1234;6445,++*0:11/22,,8.,-43432-)''((/876-+*(.,.23412---*.*+)(((*/55//.131341;;/.00/10/%+((&*((*%*'&&/-./-,'+()-000.27+('(',1&(++*+++:993<.,,,(.+))+2/,-4/:;,,37/2;;73366:737+,007/1*:)*+7697:514/-2.4644910/24+21%+745'',/-.105/5...&'*+-26.//764/<..,90,+8..5/.2'',''*+*+32(0,1944;23443323501..*'*--4.,23/)0/*(+,,.3763/++,((*,)+-0&/,)+/-+462930.-1.4-3**(3+'-,'2)694,.1-+.4389989;(0-24;:;:8
@c6a4a3cc-a3a6-4032-a62b-37af52b6031b ch=134 read=104418 start_time=2019-12-13T11:54:05Z barcode=BC01 runid=2c9cf7bc05858273f10e7d7ec552fc0bd742dc3e
CCGGTGCCTTGTTACGGCTTCACCCCAGTCATGAATCACAAAGTGGTAAGCGCCCTCCCGAAGGTTAAGCTACCTACTTCTTTGCAACCCACTCCATGGTGTGACGGGCGGTGTGTACAAGGCCCGGGAACGTATGCGTGGCATTCTGATCCGATTACTAGCGATTCCGACTTCATGGGGTCGAGTTGGAGCCAATCCGGATACGACGCGCTTTATGAGGTCCGCTTGCTCTCGCGGAGTCGCTATAATGCGCCATTGTAGCGATGTGTAGCCCTGTCGTAAGGGCCATGATGACTTGACGTCATCCCCACCTTCCCTCAGTTATCACTGGCAGTCTCCTTTGAGTTCCCGGCCGGACCGCTGGCAACAAGGATAAGGGTTGCGCTCGTTGCGGGACAGCCCAGCATTTCATAACACGAGCTGACGACAGCCATGCAGCACCTGTCTCACAGTTCCCGAAGGCGCAATCCATCTGGAAAGTTCACCAGCGGATGTCAAGACCAGGTAGGTTCTTCGCGTTGCATCGAATTAAACCATGCTCCACTGGCTATTGCGGGCCCCGTCAATTCATTTGAGTTTTAACCTTGCGGCCGTACTCCCAGGCGGTCGGCTTAACGCGTTAATCGGAAGCCACGCTTATGGGCACAACCTCCAAGTCGACATCGTTTACGGCGTGGACTACCGGGGTATCTAATCCTGTTTGCTCCCCACGCTTTCGCACCTGGCGTCAGTCTTTATTAGGGGTGCGCTATACCGGTATTCCTCCAGATCTCTACGCATTCACCGCTACACCTGGAATTCTACCCCCCTCTACGAGACTCGAAGCACCAGTATCAGGTGCAGTTCTCAGGTTGGTGGGATTTCATCTGACTTAACAAACCGCCTGCGTGCGCTTGCGCCCAGTAATTCCGATTAACGCTTGCACCCTCCGTATTACCGCGGCTGCTGGCACGAGGTTAGCCGGTGCTTCTTCTGCGGAGTAACGTCAATGAGCAAGGTATTAACTGCTCCCTTCCTCCCCGCTGAAGAGTACTTTACGACCCATTCTTCATACACGCGGCATGGCTGCATCAGGCTTACGCCCATTGTTAATATTCCCTGCCTCCGTAG
+
1+*'/%*(*++-0'(+',154+112-*%,/%(')5770823)1,48661/1149)+362*,3032:26*.//572.,03,-.,'.,4,;5,,122/+.744467:7:935310312576436.2*(34331)%$''++,08335;74/)+*+),,:0///*(,,6.973377-,%&+/73/.,*520-(&&($/*20/+(&$$&)))(+&(()&(+32-4662240.++**.0,/4,)+*+*.2/2050122<1+7++*%+*)%((/-*,,78300./-.0'16689773332)'%)(-.-/2:.;57*+/9+11;/,1,,/5+.4/64240029653*)-**237:092.8435;8868888;862101+7/964)4/1100*'/5,9,++*91.('$-+***/,-63+*()&%&('(.-321-0'$($+2'4&/)/10184445.----9893-,))*(+/&)+5+,189955078.3442%('%(%07.///047795;203.,(24:5161113/20127810///0<95970.//+)%'''%$&#))),2;0875*,040728335;.++,.8;,484/5/../63.-4-0//'(%/381.+()%'*+3./+-++10&(+'5+0,/+)*))$&&(%+,**,3./--/'2,01..,,,2793:0,,252499;67806.'875,45764632-474<.,,*488.-0/0/:81+.,05-))(*+269:256,$&%%())%%%&$%')**,,(+**-52003+**./.5553756.69+,39322,+(+..,+0)2/2/-32:94(''&$(')+.214%,),-*3-$.0237./*,),+41;67833,5,)&$$'*(*6/,,+-3322142.//1605/1::::9::81)*(%('//)'*+.4020.-/666543.4.-.13;74398983:34931//&)126*.(&)*'*+083348-35+.07.41154543&+-166654154489971)0,.0301.2-.,0:)7;2-.,:8-'(.+++%'&&)*/3,()/,.2((+414:62524,1234;:87564500012.48.5.$+.0:3,.5)+*)++,36+3-**+*'-52.1.
@9dfac3aa-a214-4c4b-a5a7-d1d184767e59 ch=253 read=181382 start_time=2019-12-13T11:53:55Z barcode=BC01 runid=2c9cf7bc05858273f10e7d7ec552fc0bd742dc3e
CTCCTACGGGAGGCAGCAGTGGGGAATGTGCACAATGGTGGCCTGATGCAACCATGCCGCGTGTGAAGAAGGCCTTCGGGTTATGAAAGTACTTTCAGCGGGGAGGAAGAGGGTAAAGTTAATACCTTTGCTCATTGACGTTACCCGCAGAAGCACCGGCTAACTCCGTTGCCAGCAGCCGCGGTAATACGGAAGTGCAAGCGTTATCAGAATTACTGGGCGTAAAGCGCACGCAGGCGGTTGTTAAGTCAGATGTGAAATCCCCGGGCTCAACCTGGGAACTGCATCTGATACTGGCAAAACGAGTCTCGTAGAGGGTAAATTCCAGGTGTAGCGGTGAAATGCGTAGAATCTGGAGGAATACCACCGGTGGCGAAAGGCGGCCCCTGGACGAACTGACGCTCAGGTGCAGCGTGGGGAGCAAACGGGATTAGATACCTGGTCCACGCCGTAAACGATGTCGACTTGGAGGTTTGACGCCCTTGGGCGTGGCGGGCTTTAACGCGTTAAGTCGACCGCCACCAGGTACGGCCGCAGGTTAAAACTCAAATGAATTGACGGGGGCGCACAAGCGGTGGAGCATGTGGTTTAATTCGATGCAACGCGAAGAACCTTACCTGGTCTTGACATCCACAGAACTTTCCAGAGATGGATTGGTGCCTTCGGGGAACTGTGAGACCCAGGTGCTGCATGGCTGTCGTCAGCTCGTGTTGTGAAATGTTGGGTTGATCGTCCGCAACGAGCGCAACGCATATCGCTGTTGCCAGCGGTCCGGCCGGGAACTTCAAAGGAGACTGCCAGTGATAAACTGGAGGAAGTGGGGATGACGTCAAGTCATCATGTACCCGACCAGGGCTACGTGCTACAATGGCGCATACAAAGCGACGCGAGAACAAGCGGACCTCATAAAGTGCGTCGTAGTCGGATTGGAGTCTGCAACTCGACTCCATGAAGTCCGGAATCGCTAGTAATCTCGTGGATCAGAATGCCACCGTTGAATACGTTCAGGCCTTGTACACACCGCCCGTCACACCGTAGAGTGGGTTACAAAGAAGTAGGTAGCTTAACCTTCGGGAGGCGCTTACCACTTTGTGATTCATGACTGGGGGTGAAGTCGTAACAAGGTAACCGG
+
024.02525/+1/.478-65378(),)(.,+.1/7226.+(...01555*'/3/84771.++'))2.+,,-41987939*1*((',2.*+**-6.1.33157))/1/.*'()*+-50-/,-%&'+*(40-/37,-1.-0525118+&,(&,*&)+8:896413.-07*0'(39/)2/23:2:04/,7///722*+,257978719100*,&%*&(*;9::8658;1-//3+5.801983+7.*5-6*.-8(''&%%)+75-6/1*,)(3484*8999;31103877876320*+.-/.'*)&&&(05566665,*.4,.7073921./50,))+*5/0/785./0-.(()++/.5/-6.1:431-'.-398793)*1(-+5-60<4-*55392((+*//47883)+-/01123546(5*+)-6;-:&58,51,+22123)*+2-,*,159678;430./.01.-+2221.*(,($&#%%++&%%(,6175450-*''$&&/)+,02-5/2-/0./0)),*$(%''&((2/634.10.6.7/;;98590;-,+*/.5,///481(,))*-/4/46976.,..5831-1/67,97;/....98+4),-08*-35.+-,-2/,/01--()*8595,/2.00,.9.1'((--/134)1-/.8168:;;4::)0*)2*-,*''2*((15833312565:999:101--'..66744:222197//3757/3*''''&(,.+078;.-10'))&)#&$%'*+0063/513522458/7+0-/5-66,'+((0/8*-(&')3333/&+-,/04:15446*),,.)'*/:3421464954)*+,/-/44+.,-0++&4-0+*.)(((+2355304633:1,/105/40+')*21+-,*(/)+55+24;698990,4/()//.1346;08/8+4-10/)'()-.47+7--,/-..02-.)*))*1).,1/06-.-,-4--++')-15:::6().01-89)+(&&().62.12388&,/0(*-+-75/202:3096//43335:.1+(&')1;748&//4,%('&((/(')**++5-43388367,282/,1-),4,/371-/268;797610/5996*/,,*((+44::75.0-,112-3.
@306e99d7-a9e5-4294-8853-29127e966f24 ch=87 read=202614 start_time=2019-12-13T11:53:43Z barcode=BC01 runid=2c9cf7bc05858273f10e7d7ec552fc0bd742dc3e
CGGTTGCCTTGTTGACTTCACTGATCACGAACCCCGCCGTGGTAAGCGCCCTCACTTGCCGGTTGGGCTACCTGCTTCTCAGCGGACCCGCTCCCTTGGTGTGACGGGCGGTGTGTACAAGACCGGGAACGTATTCACCGCGGCACGATCCGCGATTACTAGCGATTCCGACTTCACGCGCAGTCGAGTTGCAGACTGCGATCCGATGACTACGACTGGTTTTGTAGGATTAGCTCCCCTCGGGTTAGCAACCCTCTGCTTGCCAGCCATTGTGCCTTGACGTGTAGCCCCACCTATAAAGAATAGCAGGGACTTGACGTCATCCCCACCTTCCCTCGGTTTGTCACCGGCAGTCTCATTAGAGTGCTCAACAGATGTGGCAGCTAGCCGAAGGAGTTTACTCGTTGCGGGACTTAACCAACATCTCACGACACGAGCTGACGGCAATACATTACTGCAGCACCTGTGTGCAGGTTCTCTTTCGAGCACGAATGCATCTCTGGAAACTTCCTGCGCGCCGAAAGGTGGGTAAAGGTTTTCGCGTTGCATCAGATTAAACCACATCATCACCGCTTGTGCGGGTCCCAAATCAATTCCTTTGAGTTTCAACCTTGCGGCCATTACTCCCCAGGCAGTCCAGCTTCACGCGTTAGCTTCGTTACTGAAAACTGAATTCCCAACAACCAGTTGACATCGTTTAGGCGTGGACTGCAGAATTATCTAATCCTGTTTGCTCCCCACGCTTTCGTGCATGAGCGTCGAGTACAGGTCGGTTACTTGGCCATATCCGGTGTTCCTCCATATCTACGCATTTCACTGCTACGCGATTCATCCCCTCCTACCGTACTCTGGCCATGCAGTCGCAAATGCAGTTCCAGGTTGAGCCAGAGTTTCACATCTATTACATAACCGCCTGCGCACGCTGCGCCCAGTAATTCCGTTAACATCGCACCCTACGTATTGCCGCTGGCGTATTTAGCCAGTGCTTATTCTTACGGTACCGTCATGAATTTCTTATTAGAAGACTTTTTCGTTCCATTGCAAGCAGTTTACAACCCGAAGACCATCCTGCGGCATTGCTGGATCAGGCTTTCGCCCATTGTCAAAATTCCCCTGCTGCTCATTAGGG
+
4--.+%(')4*/)'%+,.'',(()/3'*+,10;6.)/099261.*(*)/7856..05/03+-/,,45686885)402*)$#&',5/,1'+-*6/$&%-)7455673234*0-'(+.158889:7(952831562:7646032*)'%(1257674348/00.,01048,441016/')*/233680..//6'(&(26680..,7'&%&'',+)),-69::.750#%$'+%1,)+,1,62.)0-933-%*+2/2<8110-&(''&.**-1%&)&*%(**2.01,,*+(.1.6)&).,-/01'+&('&&($,4/-&*'*+908566.280,19404)%$$&))/9.///29(50,--036/12/-/5578875554569-0'+*'''($%'%&*1-/$(-6'%)',-5966(:7-()'+%/*('((..0/*-001)1-,611/'++)..1,**+.)%(&(.)/23273211./,-255;77/2...1364-3,-53*+,/17678+07--.314((&&%'+-(..)')).64/-50,/.9:.&&&(00..022&%01015,32)'&&%('(),1+,0--004.986955%%%'+677:,-.352122;84,/2/3/,,(/4/*3++.-364*++'&&**5)'$)+-.&..0-3/-.2297449/54.0+*+*('0'6'-6.--//*'()*/-,-97::57:0'()),02:8.-*&&)+(//12456:565/14<4035279)&)()294233))&'(+(/300))))*702631)/10()''&**1-2379,40857<112--*+-46'+-6677<90,-/-6705)*)*/,-++4771+3))(5535--,-+'001/)*-',*,$*(---&,--012&*+.,7+%1.&'&()*65/)+())''),,,22397:050/+**+(.,)2%+*16,(+.132.-.'%.&-(%(+'0-/5.(+/.0+-+&($%&++++),%)0&&+/.'+*&'-).66-3-+,)+*(/3128(('##)/5,-2-/*&&'&*$..8:8/3111+0&)'$).*)*)./85-.0+4-+&%&'$+)&-,0.(*')(225//16:5550575-:1324;3)0-..8-2.-//242+))+*(+(-'),*/)(
@4d8eea91-a008-4e05-a08d-57eac25e40d0 ch=300 read=176301 start_time=2019-12-13T11:53:40Z barcode=BC01 runid=2c9cf7bc05858273f10e7d7ec552fc0bd742dc3e
CCGGTTACCTTATTGCGGCTTCACAGTCATGAATCACAAAGTGTTAGCGCCCTCCCGAAGGTTAAGCTACCTAGCGCTGCAGCCTCCCATGGTGCTGACCCGGGCGGTGTGTACAAGGCCAGGAACCTTGTATTCACCGTGGCATTCTGATCACGATTACTGCTTGATTCCGACTACGTAGGTCAGGTGCCAGACTCAATCGGACTACGACGCGCTTTATGAGTCCGCTTGCTCTCCTTGTCGCTTCTCTTTGCGCTGCGCCATTTGTAGCGCGATATTAGCTGGCCCTGGTCATTAAAGGGCCGCTGATGACTTGACGTCATCCCACCTTCCTCCAGTTTATCACTGGCGTTACTCGCTGGGTTCCCGGCCGGACTATTACGCTGGCAGCAAAGGATAAGGGTTGCGCTCGTCGGGACTTAACAACATTTCACAGCACGAGCTGACGGCAATATTGCAACACCTGTCTCACGGTTCCCGAAGGCACATTCTCATCTCTGAAAACTTCCGTGGATGTCAAGACCAGTGGAGTTCTTCGCGTTGCATCAGATTAAACCATGCTTACCAGCATGCGGTTGTCAATTCGTTTGAGTTTTAACCTTGCGGCGCCTCCCCAGGCAGTCGACTTAACGCGTTAGCTCCGGAAACCACGCCTCAAGGCTGGCCTCCAAGTCGACATCGTTTACGGCGGCGTGGATTTCTGGGGAATTATCTAATCCTGTTTGCTCCCCACGCTTTCGCACCTGGAGCATCGGGAAGTCTTCGTCAGGGGCCGCTTCGCCGCGGTATTCCTCCAGATCTCTACGCGTTTCACCGCTACACCTGGAATTCTACCCCTCTAGGACTCAAACTTGCGAGGAAATTATCAGATGCAGTTCAGGGTCCAGGCCAGGATTTCACATCTGACTTAACAAACCGCCTGCGTGCGCTTGCGCCCAGTAATTCCGATTAGCAGCGCACCCTCCACGTATTACCGCGGCTGCTGGCTGGGTTAGCCGGTCTTCTTCTGCAGGTAACGTCAATGGGCAAAGAAATTATTAACTTCTCCTTTCCCGCTGAAGTGCTTTACAACCCAGAAGGCCTTCTTCGCCACGCGGCAGCGAAACTTGCATCAGGCTTGCGCCCATCGTGCAATATTCCCCACTGCTGCCTCCCGTAGGAGCAATATCAGCACCAACAGAAGGTTGCTGAAGACCTGCGACGCTTTCTTCCAGCACCAGCAATGCAGCGCGGG
+
44,-2/),)--&1,$).--/))%%$&'''0//511/0.+*)*(*)%&)(,3+,/3/*(),)*(,.+-/12/,'&($$(%&**2.*16-'0+..-%*+03(+,451),+-.+---/,,1.5+45/9,('(&(,08323701-21/680+-.31')**/)&'&$&&()+.0350.01*-+,&''(*%.'&%($%%*()2(7)8)4-1/-+/,.))$)+2-'*')((++*)/)(),.25-4-'/80004/65183)(%$%%'&&+'*/)',(*+'&'&(&))%%$((1/3)*/476,2-1/)-01485---,,.+)),+./13333593,/716850/1.01<;34427512,*)&%''+'(+,)33.72',*/,685/$%%'&+,553931&447(8.110-',.-8**(+*2/-//.2./((+('%%('-40,&&'%(((''*&)+%*+(*,&&')/./,+//29)+03/1,.)./5062++0,1.(11492035:971.'(*/+.-4,-*-*4(*'(+/0/0/11,1-*'+.;48:60.+,312265/-,2+21(,(%&$%&%&*+&(,)0+2*(+(#$&&%*&#%(+1-1,3::./4/,2++)1),%'')+15.*30)%)(,0--1021446/4)()*,03,+(&$'%%)#'+*.-(,+,&&$*-13'0,,-.1.1*00,49-%**+())(./+4)81***,12'*)-.,/2+)*/185379,,1-440,)+*+-150-.*03+-+$),,30'+&&&)*3397108+,56-20*,)2.76,%*(72-101/*0-()010/+./,+)((+,++1/55700+-(&%&*(04/+*.4.,(,)%&('-.821,)%'(*&%('')'*+./5468435/.46,(.3(+2+-,2.7''&%-,((%))-0--)&%%1+404*321297652004/*,('),.0**%(&&*03.-.14-'+&((%))-73/0-%&&+1820791-.---111/4*%'..,7,**(((((*71375543%.)*)00357520,+-115+&'(&**+,/++''''(0)'*'+8.'150)+&'&+-//)+.)5./)&$$'%(*+4*,/-'&&%'(.05+%%(%((%&(&'(.03'0***,-//66-,40-./01;1./1.'+)&),*,3-/61/84,.++'&&*/.--6700.-..0))&(-*+1'-&&&&(%(')&&()+*,((+120105'$(.*40&24056*(%&'$'%#%
@9002a73b-f39a-435d-b2a9-080ac11258f1 ch=413 read=180291 start_time=2019-12-13T11:53:34Z barcode=BC01 runid=2c9cf7bc05858273f10e7d7ec552fc0bd742dc3e
CTCCTACGGGAGGCAGCAGTGGGAATTTTGAACCCAATGGGCGAAAGCCTGATCAGCAATGCCGCGTGCAGGATGAAGACCTTCGGGTTGTAAACTTTGCTTTTGTGGATGAAAAAAGCTCCTTCACGGGGCCATGACGGTACCGTAAGGAATAAGCACCGGCTAACTACGTGCCAGCAGCCGCGGTAGCCGGTGCGAGCGTTAATCGGAATTACTGGGCGTAAAGCGTGCGCGAGTGCGGTTATGTAAGGCAGATGTAGAAATCCCCAGGCTCAACCACAGACTGCATTTTGTGACTGCGGCTGAAGTACGGTAGGGGATGGAATTCCGCGTGTAGCAGTGAAATGCGTAGATATGCGGAGGAACACCGATGGCGAAGGCAATCCCTGGACCTGTACTGACGCTCATGCACAGCGTGGGGAGCAAACAGGATTAGTACCTGGTAGTCCACGCCTAAACGATGTCAACTGGTTTGTTGAGAGATTAGTTTTCTCAGTAACAAGCTAACGCGTGAAGTTGACCGCCTGGGGAAGTACGGCCGCAAGGTTGACTCAAAGGAATTGACGGGTTACAAGCGGATGATGTGGTTTAATTCGATGCAACGCGAAAACCTTACCCACCTTTGACATGGCAGGAAACCAGAGATGGATTCGTGCTCGAAGAAGAACCTGCACAGGTGCTGCATGGCTGTCGTCAGCTCGTGTCGTGAGATGTTGGGTTAGAATCCCGCGAGCGCAACCCTTGTCATTAGTTGCTACATTCAGTTGGGCACTATAATGAGACTGCCGGTGACAAACCGGAGGAAGGTGGGGACGTCAAGTCCTCATAGCCCTTATAGGTGGGGCTGCGCACGTCATACAATAAACGAGGTTGCCAACCCGCGAGAGAGCTAATCCCATAAAACCAGTCGTAGTCGAATATGATCTGCAACTCGACTGCGTGAAGTCGGGGCTGAAGCGGATCAGCATGCGCGGTAGATACCGTTCCCCGGGTCTTGTACACACCGCCCGTCACACCATGGAGGCCAGGTCTCGCCAGAAGTAGGTAGCCCCCAACCGCAAGGAGGCGCTTACCACGGCGGGGTCGTGACTGGGGTGAAGTCGTAAGGTAACCGG
+
+./*(+/,,1'*1/2/9669-*,().6820+.4-+,4./986,+.-)*114401*),2:323787564*&61143682*5573:,<93922131(),((,189/(+'-(($%28;;---12101'%).48.09+,6321/2/48647(0-+../2*,+/.**)*2.,-/11401(+662*47+,1,*)%'&',)+-0(/-239282610,/-6.217:544569014535555*%'%&'(*-/,-/111)0(,/6.//&%+1,,0-/)'.6667020+$%%(.,07700782+./01./,%')*(')'(+.2964-'23-8806/6/6-..221///0038./22*048190489:5254/0-.,-048452&1/.-/+1-8.-63+,477:;778466669889:893101-..),039,&)*39/,+.*(1-,+*+,6(*+-/056.'*)14/0881///'2+,&*+1/48+)1,'&'(')0./.0;;6179/-/0./++'')2214221,-+*+7,-.;8:;762+(%&%))./35659965/4.++-/876,)*&)+.,0+),(%&$'%*,-.0+--..+)*10:97:8;9133235+75751488-55:43<5135/7.+,26.7..)-()%%'+'('((*/-*8.8642323243(+2)-5411/3+,&/''*1+)*.-1-,(&.4488-346:/,(*,0244.0643;4<9862')(*1/(%%)./1161%26*)/-/843:1005.0/).+.784/8.,&-,(,31101/.)/,677988561458<9;;;.,3*--+5-+.76-)+-1/-.1282.--)*16')(*/575637:3/**,+.*+,.16502)$%$%%&+*-1.:3494/4;4/4+)*%'()+-56/:92(20:;:8:/0..,-3946(&)*$$%&,/064/*-.2462/-239180//8-:8--+'+,(.1:535,..*-*)**(((&&*'$(&'0,74-),4560/..05420.1921:7105/0.087989*)(0'$3.//,467<0-.,(+++2-//072/&*(,((.24+-(.,*2.2-+/0-02:7&--+..455788693)')-,)*($')*,4.4:6849
@a3686e2e-f586-48bd-a17b-d1ed3ec5c1a6 ch=172 read=173061 start_time=2019-12-13T11:53:33Z barcode=BC01 runid=2c9cf7bc05858273f10e7d7ec552fc0bd742dc3e
CTCCTACGGGAGGCAGCAGTAGGAATTTTCGGCAATGGGAAACCCTGACCGAGCAACGCCGCGTGAAGAAGGTTTTCGGATTGTAAACTTCTGTTATAAAGGAAGAACTGGCGGCTGGGAAATGGTAGCCGGTGAGCGGTACTGATAGAAAGCCACGGCTAACTACGTGCCAGCAGCCGCGGTAATACAGGTGGCAAGCGTTATCGGAATTATTGGGCGTAAGGGGGGCAGGCGGCAGCAGGGTCTGTGGTGAAAGCCTGAAGCTTAGCTTCAGTAAGCCATAGAAACCAGGCAGCTAGAGTGCAGGAGAGGATCGTGGAATTTATGTGTAGCGGTGAAATGCGTAGATATATGGAGGAACACCAGTGGCGAAGGCGACGATCTGGCGCAGCTTGACGCTCAGTCCCGAAAGCGTGGGGAGCAAATGGGATTGAATACCCTAGTAGTCCCGCGCCGTAAACGATGAGTACTGAGTGTTGGATGTCCAAGTTCAGTGCTGCGTTAACGCAATAAATTACTCCGCCTGGAAATTAGTACGTTTGCTAAAGAGTGACTCAAAGGGTGGCGAGGCCCGCACAAGCGGTGAGCATGTGGTTTAATTCGAAGCAACGCGAAGAACCTTACCAGTCTTGACATACTCATAAAGGCTCAGAGATGGAGAGATAGCTATATGAGATGCGGAACGGTGCATGGTTGTCGTCAGCTGGTGTCGTGAGATGTTAGGTTAAGTCCGCAACGAAACGACATATCATTCGGTACCATCATTAAGTTAGGACTCATATGCCAGTGACAGAAAGCTGGAGGAAGGCAGGGATGACGTCAAATAGTAAGCGCATATGACCTGCGGGCTACGTGCTACAATGGATTAGTGCAGAGGGAAGCGAAACCGCGAGGTGAAGCAAACCCATAAAACCATTCTCAGTTCGGATTGGCAGTCGCACGCTCGACTACATGAAGTTGGAGAATCGCTAGTAATCGCGAATCAGCATGTCGCGGTGAATACGTTCTCGGGCCGCACCGCCCGTCACACCACGAGTTGATAACACCCGAAGCCGGTGGCTAACCGCAGGAAGCTGTCTAAAGGTGGGATTGATGATTGGGGTAAGTCGTAACAAGGTAACCGG
+
013.-152;5+,1-')))'-+(+(1)670262+,(')-,)0,28*,.27941+14,33:;:99',')'..*2-612/18/08/367+33:49303-.07./.())0./+4//42,+)*)-1++4352218',,-.,(&%'%(*%')&%)03*-72524//1315453746.++,*07:46'+)++($$&(')'.+)-')..9424303/0.).&&(+),),)'(0-))0098838,()*(*1+./76/3.-,/2.,.202/2+((()&**1*&+,82/62,/((14*00(,0,*..0(*)-+115/7*++.6694-++&&&+/)(*.00/001+610096.-.4598:---,-10-/108656533404+')/)//39877897510''%%&(((()(*,*&(+**((+/-()-19891+/02:8.'/6+1,'%))&+-)*''2(+.2*)%*'('()/:3.*&)('$'&-*'('()/6)4/14/9(.)++59*.3+(&$%%.+/,,().0.04'0%')/1755+*(*'1*),*).,2.32(&%&*4*&&)'+)+-381),*(*.,0-'02+45+-*/-10+1(&(%&',100274;/1/7;4,/+),1/203458259:232058,.(*.71117879776449),.++.((),/1:1--++.3.66445333-,%*%%&()*,1765668597;65662-)((('&)*0/1:55489756%)2190.,.4-),4781,+,)&%&%(*0.%.-&&('$(.160&(.,&,)/(24*()(&&&($-1&/00/0-&*)''(32--)--0-52+.)-(.0-30,/2:/-'$*&'$&%($&%'((22)'')+%'$$&+-068377;62+*0))-727/.*.1)***/,/,',0/1//-0--/1-/131/2,*,08:11952-**)(./74&5%3+/&%%$,)')&($)*.7744-2)*+/,*9.9.-').44.-),+,.)+,8888;6;124886755732/+,334943;5450/)*'$''.;66;6123//*./-/...-.+,+.,+*-6-+0/+,5/7+6+-),364/10+((%'('+-/'+/+*'((81051/0011886.7)''&%)*-453/04*608:8;24
@e134a3f2-e9c8-499b-93d3-af5cb0b3c3cc ch=210 read=83069 start_time=2019-12-13T11:53:25Z barcode=BC01 runid=2c9cf7bc05858273f10e7d7ec552fc0bd742dc3e
CTCCTACGGGAGGCAGCAGTGCAGAATATTGCACAATGGGGGAAACCCTGATGCAGCAACGCCGCGTGAGTGATGAAGGTTTTCGGATCGTAAAGCTCTGTCTTTGGGAAGATAATGACGGTACCCAAATACGGCTAACTACGTTAGCAGCCGCGGTAATGCGTAGGTGGCGAGCGTTATCAGATTTACTGGGCGTAAAGGGCGTAGGCGGATGATTAAGTGGGATGTGAAATGCCGGGCTCAACTTGGGTGCTGCATTCCAAACTGGTTATCTAGAGTGCAGGAGAAGGGAGAGTGGAATTCCTAGTGTAGCGGTGAAATGCGTAGAGATTAGGAAGAACACCAGTGGCGAGAGCGACTCTCTGGACTGGCAGCGACGCTACGAAACGAAGCGTGGGGAGCAAACAGGATTAGATACCTGGTAGTCCCGCGCCGTAAGCAGTGAATACTAGGTGTGAAACACCAGCACCTCCGTGCCGCCGCTAACGCATTAAGTATTCCGCCTGGGGAATTGCGGTCCGCAAGATTAAAACTCAAAGGAATTGACGGGGACCCGCACCGTGGCGGGCATGTGGTTTAATTCGAAACAGCGAAAGAACCTTCTCCCCTTGACATCCCCTTGCGTTACTCTTAATCAGAAATCCCTTCGGGGCTTGGTGGAGTGGTGCATGGTTGTCGTCAGCTCGTGTCGTGAGATGTTGGGTTAAATTACGCAACGAGCGCAACCCTTATCGTTAGTTACACTACCATTAAGTTGAGGACTCTGGCGAGACTGCCTGGGTTAACCAGGAGGAAGGTGGGGATGACGTCAAATCATCATGCCCCTTATGTGTAGGGCTACACGTGCTACAATGGCTGAATGCGAAGTGCAATACCGTGAGTGGAGGCCAAACACAAACCAGTCTCGGACAGTTCGGATTGTAGGCTGAAACTCGCCTACATGAAGCTGGAGTTACTAGCAATCGAATCAGAATGTTGCGGTGAATACGTTCCCGGGTCTTGTACACACCGCCCGTCACACCATCGAGAGTTGGCAATACCCGAAGTCCGTATGAGCTAACCGCAAGAACTGGCAGCCGAAGGTCAGCGATTGGGGTAAGTCGTAACAAAGGTAACCGG
+
-.1.),3.86.27-.55-/+'$&+,5.-420.'.-600:65))-*),('(139:53879768;656.-(&$&'('*-/6/;;734;111,-01*('(.50737:5(**(('*,'$$%#$*)(/4-+')-*0/8.--363423'+%&(//079.,.+)3,-'101/70/363..7883;323&*'140./69:987441(.47/7863824;313,4,8,372:833+(',/01'41*687..+,()(,)12498875:13-:::::9134,..00-.2112/01+''$/-.*,+,-/11-1+(&)(-033.11068,42++/01/++*))5...4*)))5+-7;,-//82//&%+.19--,,)45:550,(#%((+0342-((*(**'#)+'(*37;:++*/1;)3/-/(:*--6628:-.../1803('+,18,.))%/')-17:91/)*-5330'%$$&'--(&*'+,'*+*-.1))4.510/,/-0(.33.*,/4;98443./0.))*,*',4982)),&&',)4,;;012.%(())*,11888-:;2269/*)&)%()$-,..)*+/)*,/-4;,7464/,0*+%&'))0-%),/,*,&&04/((++.25-;5+'')'+'1801112412/0'()+(')82-68//0(&&$''%),'()2;96755,0/8/128/6$-,998999:6844/3566:*763948)-%&'%)*&/)*./.3/-.8.,.,.6.6.-,91..+-%&,,,.13(*-,''1305632&+&()*,0::::65;31433-+*+,,2015-/.-4:2997766678;934002,-*271,/720..,-.//206*+$'(4474-**.(+7642%$''&&).(*-//<//0;93/++,.2**'+-10')%(2;84:55477:25.-%().818.20,.*//.15598522,/../20342:2324-++4/-,+')*.2.+*)-+0/.//.,4-*)+4///:646369696.974439121/,.*0722;3./204458.*$&()+,.8060/;00.:3)*-.23506+*(()215:96414*)&%&%+')(,.93.,,/'')$))),,)03-*)4),.6986549(3*,223:2:
