# Supplementary material for: De novo species identification using 16S rRNA gene nanopore sequencing
Source: PeerJ. 2020 Oct 21;8:e10029. doi: 10.7717/peerj.10029 (PMC7585375; doi:10.7717/peerj.10029)
Supplement: Supplemental Information 3 [file peerj-08-10029-s003.zip › pass_fastq_runid_2c9cf7bc05858273f10e7d7ec552fc0bd742dc3e_528.fastq]

@9ddb553d-dc56-4e85-888f-ad31f052c88c ch=340 read=90962 start_time=2019-12-13T11:53:23Z barcode=BC01 runid=2c9cf7bc05858273f10e7d7ec552fc0bd742dc3e
CTCCTACGGGAGGCGGCAGTGGGGAATATTGCACAATGGGCGCAAGCCTGATGCAGCCATGCCGCGTGTATGAAGAAGGCCTTCGGGTTGCCACTTTCAGCGGGGAGAAGGGGTAAAGAAGTTAATACCTTTGCTGTTGGTACCCACCGGAAAAAGCTTCGGCTAACTCCGTGCCCAGCAGCCACGCGGTGATGGCCACGGAGGTGCGGCGTTAATCGGAATTACTGGGCGTAAGCGCAGGCAGTTTGTTAAGTCAGATGTAGAAATCCCGGGCTCAACCTGGGAACTGCATCTGATACTGGCAACGAGTCTCGTAGGGGTAGAATTCCAGGTGTAGCGGTGAAATGCGTAGAGATCTGGAGGAATACCGGTGGCGAAGGCGGCCCCCCTGGACGAAGACTGACGCTCAGGTGCAGCGTGGGGAACCAGCAAGTTAGATACCTGGTAGTCCGCGTAAACGATATCGACTTGGAGGTGTGCCCGCCAGGCGTGGCTTCCGGAGCTAACGCGTTAAGTCGACCGCCAGGAAATGCGGCGCAAGGTTAAAACTCAAATGAATTGACGGGGGCCCGCACAAGCGGTGGAGTATGTGGTTTAATTCGATGCAACGCGAAGAACCTTACCTGGTCTTGACATCCACGGAAGTTTCAGAGATGAGAATGTGCCTTCGGGAACAAATGAGGACAGGTGCTGCATGGCATCGTCAGCTCGTGTTGTGAAATGTTGGGTTAAGTCCGCAACGAAGCAACCCTTATCCTTTGTTGCCAGCGGTCGGCCAGAACTCAAAGGGAGACTGCCAGTGATAAACTGGAGAAGGGATGACGTCAAGTCATCATGGCCCTTGACCAGGGCTACACGTGCTACAATGGCGCATACAAAGAGAAGCGACCTCGCGAGCAAGCGGACCTCATAAAGTGCGTCGTAGTCCGGATTAAAGTCCTGCAACTCGACTCCATGAAGTCGGAATCGCTAGTAATCGTGGGATCTGAATGCCACGGTGAATACGTTCCCGGGCCTTGTACACACCGCCCGTCACACCATGGGAGTGGGTTGCAAAGAAGTAGGTAACTTAACCTTCAGGAGGGCGCTTACCACTTTGTGATTCATGACACAGGGTGAAGTCGTAACAAAGGTAACCGGAAGATAGAGCGACAGGCAAGTGGGTTAACACCGTAAACCTTTCTTCAGCACCAGCAATACGTAACTTTGCA
+
#'*('(0077,*/)%-('()+48)292,7-+*-/.940/,+%+16.0/))'+#%$$&*+./4802)++)*+-20'),*+09377+;67911*&(32*+$%)(37,***,*),'*/22&'()/9-9..//79.**+*+*'%($(*($((*+,3,,($%&*+),+--4,-.3-0,/1)*',)%+)$()*))'$'((','(*,(''&-*,..)&*-21372.7-6.6769:697,3,'(),%/-.)46:8./34305:+,.5-+%&.53,171,2445611420024-30////024100..1.*('%%&,-346879.2-4*--/+0+0,,+/1.,-**)).&'(,+)*021,)+)+00-/((,/*0.-/-&&,*9,201,0.'155655-+378/,3,+,//0126778627676.....699-,)3.,+.3.,-/*'++)1/-0)**-70.(,+-2:4,,)($*+314+-++(()+%,(0-*$&%&(/+.3690/1../0.-/26955619161-/76-6:+-(%(())''$(*,.*.-./2043;;856668.,*-/5199:.7;9/09/,/.2/--1/3551&'&)4326:9<:698<71121253545//.+.7270814;8889859444660))+/-)(&2:3/&&$(&+/1.2:65651138039/242&&$'(()+01,.2122685.++%$'-.26/-,--26750;...5:9-0523774856./65-03794-%&()-29..---6-0:0.3<6771001:49*;,4&-'-.0:(2.+.)&((5617)*,1..119636660'')'-)./555000//+/17;3+,+-/73,,'*+/)*-+)(((&()++,0/05<113103+,(%01*('(*,),176:7641.-.+23./011.588222;2/2556789;9902(1,*2((&$$&$&),///0/-'),349441/7///064667..--)(/,,-::99+)//')'0*/41.14564095686370*+&-(0002.1/0(*(+,)01,,0/-/./826581++-/83-5-039-&)+&*',+)/*)()0-565:8'51)-5071.--*+)#%0-)(../4:91.-,,'((472/011,/1/36724:)-*23:9:5:6;033++*+*-./&+,...,-%.0+6*))(,/%'&,1---3402;10../97/,((((&8617/)%&$$%$
@946293d9-0ce1-482c-b810-43f22fd71947 ch=341 read=80066 start_time=2019-12-13T11:53:21Z barcode=BC01 runid=2c9cf7bc05858273f10e7d7ec552fc0bd742dc3e
CTCCTGCGGGAGGCAGCAGTGGGGGGTACGGACAATGGGCAGAAAGAAGCTGATCAGCAATGCCGTACGGGATAAGAGCCTTCAAGGTTAATAAACTGCTTTTTTGTGGAACGAAAGCTCCTTCTAATACAGGGCCCATGACGGTACACCGTAAGGAAGATAATACCAGCTAACTACGTGCCAGCAGCCGCGGTAATACGTAGGGTACGAGCGTTGTCTCATTACTGGGCGTAAAGCGGTATGAGCGGTTGTAAGACAGATGTAGAATCCCCGGGCTCAACCTGGGAACTGCGCTGTGACTGCATAGCAAATTGCGGTAGAGGATGGAATTCCGCGTGTAGCAGTGAAATGCGTAGATATGCGGAGAGGCACCGATGGCGAGGCAATCCCTGGACCTGTACTGGCAGCTCATGCACGCGGCGTAAGGGAGCAAGCAGGATTAGATACCTGGTAGTCCCGCCTAAACGATATCAACTGGTTGTTGGGAATTAGTTTTCTCAGTAGCAAGCTAACGTGAAGTTGACCGCCTGGAATTACGGCCGCAAGGTTGAAACTCAAAGGGAATTGACAGGGGACCCGCACAGAAGCGGTGGATGATGTGGTTTAATTCGGTACAGCACTTGAAAACCTTACCCACCTTTGACATGGCGGGAAGTTCCAGGGTAGATTCATTATCGAAGAACCTGCACACAGGTGCTGCTGCGGCTGTCGTCAGCTCGTGTCGTGAGATGTTAGGTTAAGTCCGCCCGCAACCCTTGTCATTAGTTACTACATTCAGTTGAGCACTCTAATGGGACTGCCGGTGACAAACCGGAGGAAGGTGAGGATGACGTCAAGTCCTCATGGCCCTTATAGGTGGGGCTACACACGTCATACAATGGCTGGTACAGAGGGTTGCCAACCCGCGGGGAGACTAATCCCACGCCAGAAACCAGTCGTAGTCCGGATCCGCCAGTCATGCAGCTCAGAGCTGCGCGTGAAGTCAGGATCGCTAGTAATCGCGGATCCAGCATGCCGCGAAGTGAATACGTTCAGGTCTTATACCCGCCATACACCATGGGAGCGGAGTCTCGCCAGAAGTAGGTAGCCTAACCGCAAGGAGGTAACACCACGGCGGGGTTCGTGACTGGGGTGAAGAATCGTATTTCGATAACCGG
+
(-,&$((*/1)*,-(33014122+'%*%&&+-6484470+))0+)%'(&103355+',6..,51&'#&$78801'&'+()*,#(&*-/0,//9;70.-/31958-((&-,00'$'(%'(:8690,,%%%&(..0-81)1,/-../-0+05&*&%-)(''-+**$'.6%.,+--*0)+,.679425012912'..5122949544..--*'1.2'(&'&'&%(,-//6;96.236+))($((+,3475391&'',&.65653-*)),/+.67)%03005031413:1+.+/)((&++/134433)(&$%%%$%%&*,73-+',+0770503-52*+435.*))+/233:1*()*+213448995)()&*(*+2/687&70+***316028-+-3-,1.653/,-')(-/0211,-'(&$*'''/''39,*..3:'0.5/*9,..84./1,-3764110()/1+-7940.1+18/8122449(38+31/..2**,76.5262231&3*0+-.20.+(*,/,.90/07/2643,%&&%&(,03001362341*))&+661/'-/*()213(1'*375-07+*-,,($'')**/12:8:863-*(.*882:6:-,%*(//(1%&$#%.87,2/,0-/84./*(0)),1&'*.'')'%&&.-//,/640*.,256'0*'(('+(&+212,+*)*-/.38952-,(%%%%('7798772,-+*,-.45844-)3.1-6-$)/-:-+++/*('&&%&'$,*'')%*-'0(%)',&(*(225;51-8,)&100221,3,+,)0-45698015/0.134053,).+)0+3.+(+-,345888850264543*-,53;/,.*))1/3.72110/0//*++-/3100222397896311+)'(+(-0+/).+07-''&***#'&*008+65)$''+)&$(.,&%%&+,'()./6)+.,+6**-'')--&)&)%%$%%&(-+-.*+++)3))1)*-(%++03140(4.8-,,*--0652(()++6/65,.+)(%+'%1-.4/-15').4+,'&)(-'(#+,(-+*+.5-7003+-/,0)*+,4776;4)+)'(****(&''')2/91963(/$(&$'&&*+4/0/63+42116/-3,/03.,/))+'*')*+-$2&03(),$&+3/7/,
@25dbaca8-fa8c-470e-98a4-5f8c3411f618 ch=137 read=106879 start_time=2019-12-13T11:53:21Z barcode=BC01 runid=2c9cf7bc05858273f10e7d7ec552fc0bd742dc3e
CCAGTTACCTTGTTGCGACTTCACCCCAATCATCAATCCCACCTTGAACAGCTCGCTTCCTTGCGGTTAAGCCACCGGCTTCGGGTGTTATCAACTCTCGTGGTGTGACGGGCGGTGTGTACAAGGCCGAGAACGTATTCACCGCGACATGCTGATTCGCGATTACTAGCGATTCCAACTTCATGTGGTCGAGTTGCAGACTACAATCCGGAAGAATGGTTTTATGGGTTTTGCTTCACCTCGCGGCTTCGCTTCCCTCTGCACCATCCATTTGTAGCACGTGTGTAGCCCAGGTCATAAGGGGGCATGATGATTTGACGTCATCCCGCCTTCCTCCAGCTTGTCACTGGCAGTCTCGCTAGAGTCCCCAACTTAATGATGGTAACTAACGATAAGGGTTGCGCTCGTTGCGGGACTTAATAACATCTCACGACACGAGCTGACGACAACCATGCACCTGTATCTCATATAGCTATCTCCATCTCTGGAGCCTTTATGAGTATAATGTCAAAGACCTGGTAAGGTTCTTCGCGTTGCTTCGAATTAAACCATGCTCCACCGCTGTGCGGGCCCCGTCCTTTGAGTTTCATTCTTGCGAGCAGTACTAACCAGGCGAACATTGCGTTAACTGCAGCACTGAACTTTGACATCCAACACTTGAGTACTCATCGTTTTACGGCGTGGACTGGGGTATCTAATCCTATTTGCTCCCCACGCTTTCGGGACTGAGCGTCAGTTGCAGGCCAGATCGTCGCCTTCGCCACTGGTGTTCCTCCATATATCTACGCATTTCACCGCTACACATGGAATTCGATCCTCTCCTGCTCTAGCTGCGCGAGACCTATGGCTTACTGAAGTTAAACTTCAGGCTTTCACCACAGACCCTTGCTGCCGCCTGCTCCCTCTTTACGCCCAATAATTCCGGATAACGCTTGCCACCTACGTATTGCCGCGGCTGCTGGCGTAGTTCGTGGCTTTCTAATAAAGTACCGTCACTCGGCTACCATTTCCTGCTAGCGCCGTTCTTCCTTTACAACAGAAGTTTACAATCCGAAAAGCCTTCTTCCTTCACGCGGCGTTGCTCGGTCGGGGTTTCCCCCATTGCCGAAAGAATTCCCTACTTGCCTCCCGTAGG
+
20%)3/*074;+5-&'+++./-+677*3,/0775/9./1))3,.0%%'''$&'+&(1+1+'++..,5+)''2256616//44&0-+(,/.0.20--1332541173458-57455011/3'.483-7,($**1*))()/*07;34226')&%(,&4&*)0.005/-/22541301*3(*04010/.(47767090+/*.)01/,01011+*+'*,0/019:;,664412:;2/477656:560/,4-.8/-.5-98/-.054354188;2:3+(*)+**.00450---/2.,.1110146,676/45.----79<3.+133//,030),.+1-204./%,7../806030--0376:6443-.-+488)-++,-0./0255:7887434112638*5308.0/456729+-,751/8/5.*+6387755-0030130/7333443/55:8;))(+%++*')+/05:/230-*)+,.778:8:86634:../53:9***(%&(,).,--*(+*)87:63570.-11:99;8033/2+,./3*--0-1:6110--///-+//(()(*..*40,15,*+-'&)...27;:57:;1800030,/(&+)))*&**+.582211(+(().0647698.+-,).7-19449<112871*0/-(),($$'(+/333994:7:+,-,82228:))%')+),.16(+(*-')%.8)*04079/+/.01916*:6323-'**)26**0+*+,*(-5222-1++,*,-)2012:4578966;<82..4/2999::82645-79,/*+9443.0.///1120.),'(*3../151*),'+/,/00-,)'&$&$$&*.008339-/4/8.,8-9,%-7/5(*)))/,,),-./,.76931700277549:21.,46+)44:4-//-1-.0.388;0116189;/../../613624726/,1%&&%&&,(-03++,)(++//(')-./.5:9/..4/1:5/2'67468/1230:44199.1:1-*('&%%)3/5:7:.)()-+,8/)*/'1,(0*+5;3,-/876301,2/&-739249763;8+-%&+7462,**++12-)'-0)4941;;<001;45/.,))'*),*/**(*)&&'(+).0(*0/2(
@6d65180d-ba4d-44a0-b825-f8a6e3ccb9ae ch=29 read=67290 start_time=2019-12-13T11:53:14Z barcode=BC01 runid=2c9cf7bc05858273f10e7d7ec552fc0bd742dc3e
CTCCTACGGGAGGCAGCAGTAAAGGAGATTGCCTTTCGGCAATGGGGGAAACCCTGGCCGACGCGCCGCGTGAAGGAAGAAGGTTTTCAGTTGTAAACTTCTGATAAAGGAAGAACGGCGGCTACGAAATGGTAGCCGAGGTGACGAGAATGCCTTTATTAAGCCACGGCTAACTACGTGCCAGCAGCACGTGTAATGGAGTGGCAAGCGTTATCCGGAATTATTGGGCGTAAGAGGGCAGGCGGCAGGGTGTGGTGAAGCCTGAAGCTTAACTTCGGTAAGCCATAGAAACCAGGCAGCTAGGTGCAGGAGAGGATCGTGGAATTCCACGTGTAGCGGTGAAATGCGTAGATATGGAGAGGAACACACCAGTGAAAGGCGACGATCTGGCTCGCTGACGCTCCAGTCCCGAAAGCGTAGAGCAAAATGGGATTAAGATACCCTAGTAGTCCCGCGCCGTAAACGGTGGTACTAAGTGTTGGATCTCCAAAGTTCAATGCTGCAGTTAACGCAATAAGTACTCCGCCTGGTAGTACGTTCGCAGAATGAAACTCAAAGATTGACGGGGGGCCCGCGCAAGCGAAGTGGAGCATGTGGTTTAATTCGAAGCAACGCGAAGAACCTTACCACCGGAGTCTTGACATACTCATAGGCTCCAGAGATGGAGATGGCTATATGAGATACAGGTGAACATGGTTGTCGTCAGCTCGTGCCGTGAGATGTTGGGTTAAGTCCGCAACGGGGCGCAACCCTTATCGTTAGTTACCATCATTAAGTTGGGGACTCTGGCGAGACTGCCAGTGACAAATGGAGGAAGGCGGGGATGACGTCAAATCATCATACCCCTTATGACCTGGGCTACACGTGCTACAATGGATGGTGCAGAGGAAGCGAAGCCGCGAGGTGAAGCAAAACCCATAAAACCATTCTCAGTTCGGATTAGCCAGTCTGCAACTCGTTAATTAATCGCGAATCAGCATGTCGCGGTGAATACGTTCTCCAGGCCTTGTACACACCGCCCGTCACACAGCGATACGTAACCGCA
+
&'()((0.991393.10-/441++/&%'.(%(%'.05383395/44/)'+.23-,-%*(+++(*(-50104624.0+.)-,,3.:5./+,+9,-.3--06-+)&(29.++***+/.)3--3-,00'%/0)11.//2+(&(%,(+*,(&'('$&%'+0+1-6)(.*(+,--0285743/1&,)+&+*)*%+)(&'&()&'$(,)2..6.062;121/1/.*/*'.*/32+(&'*'((.,115;:33+%,))+%)(2,+.,'()(''+)*.0+0)*5/+4/25-7434))-755;3673+**+,*-),-)03++*/7152/7205/70;9-..-2.,--37641:2..9875411&&')'*%*-+--**./3-/,++(',.67;60.0*%%%'&'%%&''--450--//:+*+*10*+12+-&*'0;;-0'1.+-.+.)-0.07)+,/010606(&,-056;;<8,/()$%%%'+*00330:16.1.--*/1.),,+,+.)*,13//4/4/1-,.),+,+**,,4803640(&')*./59<85621--.,+1,*;60,'&)(022...435+54)*/)-)(&%&%&))26)-...,(*.7:8/5/:61/1-.04334(*+)-70/-0+.-&)//,((*547121563443-)+(,(*6*'&++*-/'(&%++++.585885111*.%,(+-'')*+*308-./777,//./56498:;;::8;92;0865847+./*)-1,7/51))&))).8.//..+()'(*.7/+/*)*.9.8-/312::-.-./.)2-(&-./7/6.///09611$&+8-+0+/.6/(66(*656545449301176.3&.2,*-600158968867644-/)).-+(,,8..98735547+,(,)+-+..0501440/'+&((5-*+7;;37;4/349;96:9:<868.348333-24.(.3*,-,-56/5-..'+('%**.1/514.+-,('$&%))1/,1%,.22;7573282.5*$/11103./0211/2951940150/-.-++&%)(-*,,,'&$%$
@b1c5a05b-34f7-43f0-95bb-d520f6694d5d ch=163 read=165066 start_time=2019-12-13T11:53:14Z barcode=BC01 runid=2c9cf7bc05858273f10e7d7ec552fc0bd742dc3e
CCGGTTACCTTGTTACGACTTCACCGCTTGAATCACAAAGTGGTAGCGCCCTCCCGAAGGTTAAATACCTACTTCTTTGCAACCCACTCCATGGGGTGGCTGACGGGCGGTATTACAAGGCCAGGAACGTATTCACCGTGGCATTCTGATCACGATTACTAGCGATTCCGACTTCATGGAGTCAGTTGCAGACTCAATCCGGACTACGACGCACTTTATGAGGCCGCTTGCTCTCGCGAGGTCTTCTATAACTTTGTATGCGCCATTTGTAGCACGTGTGACCCTGGTCGTAAGGGCCATGATGACTTGACGTCATCCCACCTTCTCAGTTTATCACTGGCAGTCTCCTTTGAGTTCCAGCCGGACCGCTGGCAACAAAGGATAAGGGTTGCGCTCGTTGCGGGACTTAACCAACATTTCACAACACGATGACGACAGCCATGCGAAAGCACCTGTCTCACGGTTCCCGAAGGCACATTCTCATCTCTGAAAACTTCCGTGGATGTCAAGACCAGGTAAGGTTCTTCGCTGATTGCATCAGATTAAACCACATGCTCCACCGCTTGTGCAGGCCCCATCAGTACATTTGAGTTTTAACCTTGCGGCCCGTACTCCCCAGGCGGTCGACTTAACGCGTTAGCTCCGGAAGCCACGCCTCAAGGGCACAACCTCAAGTCGACATCGTTTACGGCGTGAGCTACCGGAATTATCTAATCCTGTTTGCTCCCCCACGCACCTGAGCGTCAGTCTTCGTCAGGGGGCCGCCTTCATACACCGGTATTCCTCCAGATCTCTACGCATTTCACCGCTACACCTGGAATTCTACCCCCCTCTACAGGACTCAAGCTTGCCAGTATCAGATGCAGTTCCCAGGTTGGGCCGGGGATTCACATCTGACTTAACAAACCGCCTGCGTGCGCTACGCCCAGTAATTCCGATTAACGGCGCCTCCATTATTACCGCGGCTGCTGGCTGGGGTTAGCCGGTGCTTCTTCTGCGGGTAACGTCAATGAGCAAAGGTATTGCTTTACTCCTTCCTCCCCGCTGAAAGTGCACAGCCCGAAGGCTTCTTCTTCATACACGCGGCTGCATCAATTGCGCCCGGTTGTGCAATATTCCCCACTGCTGCCTCCCGTAGGAG
+
51420:11353019.,,,.7/.-1*$'''+/98647673--/763'(*.8:.7**),3*3,94;*)++43.0.4/296001*/-,(,,17+,'.0,*''(&))53953-('%(()*::5:6:-36*6/).2,/*&((*)/,,,5;7411,-()+107/.,))+-.7;886689::8775,-..**0-*,..30351:30.131993234458001;;3-.))%%&').2),.//61431-0-/.26../),&'02/15//.,27082*)++-/.24))&%$+.'(38:9362//8928/----,,-.0.0258990383+/72:4-./15;84567891*&#%*014--731234,9+$*1,31799+(('/)-,-/5*2-6743-1,//-/01276390/.99752-1*+&0)444;2../36,$$%$')4472/,.9.-5(*&%&)'(.1:98940-*,)39:255++'/)../.0;78956543562797./917/120.//3410346:327,3...9<*-'('(&($*&(*007%%+/*;75''&'(0.1218,--*+;*,.,7+001:6-&(&'$&#'(-7.,+,0::'3+*,,.*-*.83**6/,5*-/5'178.9765506/2.,,*+/5,+,,-'3+-2(./..,06352-*5/+)1184716&+*-//775994364+,+9///71%/..28%*((,+./453620810-94,-1.;83'$'%'*,7343(2000,,123;:869*,29:2/2.0--1.***+()('*--545+,0&((111078/2+0,.743*,3/020.+/6383-1+:-4354:83(%'&%''(*214863(-+0.18&+,/2:112317486;4:.,/.2/0'.3)*86/)6))')+,.)*)0.20518989<8;;2//)/,/'%'%'(/.)(#')24674322514)+('&-//36).)(-3/28/0..,558812)%(-.*01/05:%42+..82:<853034,,.36577/:0//32.2-*,)'+%$&,34.0/4:+:32,136+(*51/40*.'+#%&'*/'(,//22+)2/:55;5621/'('&)/,/398::(+(-).,82*)$4(((()*1-/.-38:2.03213//7.28(+;795.,
@a65c5d3e-2822-46ec-b4b9-a28c27d662ee ch=404 read=90093 start_time=2019-12-13T11:52:50Z barcode=BC01 runid=2c9cf7bc05858273f10e7d7ec552fc0bd742dc3e
CAGCAGTGGGGAATATTGCACAATGGAAACCCGATGCCAGCAACGCCGCTACGTGAGTGATGAAGGTTTTCAGATCGTAAGCTCTGTCTTTGGGAAGATGTGGCGGTGCAAGGAGGAAGCCACGGCTAACTACGTGCCAGCAGCCGCGTGGCCGTGGCGGGCGTTATCAGATTTACTGGAGCGTAAAGGGAGCGTAGGCGGATGATTAAAGTGGGATGTAAATGCAGGCTCAACTTGGGTGCTGCATTCCAAACTGGTTATCTAGAGTGCAGGAGAGGAGAGTGGAATTCCTAGTGTAGCGGTGAAATGCGTAGAGATTAGGAAGAACACCAGTGGCGAAGAGCGACTCTTAACTGACTGAGGCTCAGCGTGGGGAGCAAACAGGATTAGATACCCTGGTAGTCCACGCCGTAAACGATGAATACTAGGTGTGGGGGGTTCAACACCTCCGTGCCGCCGCTAACGCAGTAAGTATTCCGCCTGGGAGTACGGTCGCAAGATTAAAACTCAAAGAAAGGAATTGACAGGGACCCGCACAGTAGCGGAGCATGTGGTTTAATTCGAAGCAACGCGAAGAACCTTGCCTGGCCTTGACATGTCGAGAACTTTCCAGAGATGGTTAGTTGCCTTCGGGGAACTCGAACACAGGTGCTGCATAGCTGTGTCGTCAGCTCGTGTCGTGAGATGTTGGGTTAAGTCCGCAACGAGCGCAACCTGTCCTTAGTTGCCAGCACGTAATGGTGGGAACTCTAAGGGCTCGCCGGTGACAAACCGGAGGAAGGTGGGAATGACGTCAAGTCATCCTTGTACTGGCCAGGGCTACACACGATACTACAATGGTGGGACAGGGCTGCAGCCGGCGACGATAAGCCAATCCCAGAAACCCTATCTCCAGTCGGATTGGAGTCACCAGCTCGACTCCATGAAGTCCGGAATCGCTAATCCGCAGATCCAGCATTGCTGCGGTGAATACGTTCCCGGGCCTTGTACACACCGCCCGTCACACCATGGGAGTTTGTTGCACCAGAGCAGGCTAGCTTAACCTTCGAGGGCGCTTGCCGCGGTGTGGCCGATGACTGGGGTGAAGTCGTAACAAGGTAACCGG
+
+1.11/7.11*),,)1))+,-095/*(+)/0(''5+1*()123656,)(&#&()'%$%%(()-1,3/;;62014999991*/1899:64:4.6-*,+-,(()((()(%2'*)6,.,).,..**2)++0625572759/.(-%$%&&(+,+()$&%&)+(()++'*+./&*(/34-.170'*+5.41)*0+$**5564663,--.,5,50'+%'-84763*(/&&1(212.7030.3*41/+.-+,*-/-,.41.16035,.020../027350,-'-++()(-/0.2.3-.&'(+),*,+.51-)3/)*3::70*'+.0,7202.05889742/2//+1+('').+,,,--...(./1-.*+/026()+3458:+*+./;(6(49014,-.107;.-064011301457;;3<:+.(',((86555.3766653/17-72+-25118..')-55<57;.-,.-//1(,///+2/2934037521(&(()76;:9/.5/+)7)399.35442)&'/+(*,-01.+'&)//*76+(,,()&(*.--.)'-/00-.,#(*-'5,6+.-+,/10/-011/1/3-.--080-/+)*/+0946200/,..1)09(,'&'*+,313)/&)+')697:6098)..296,+7323+++..265563(21+,*'+66:81334477455005443665<68/5/5.2446+//56)*+.076150'%)*'0')+;0/89123344..,+/4-,0/)0114-&%.-)&'*%,,..1..01:::976//1./1/-.,.%/25663:844020//2*,+(,),*/&-*3+2144//,-)0*()+-0013972)''--1240,3-'&&$$3637710*((&*)(035708/+**-931;,,-25.3(%*65*5%,'()$()+#'$&%,-81.0009420&$(.0&/*221621))'('))-41330+,.45682344-4.,-28749267.+(-79:080./0-,,+074780'(*07476&(&/+((.:.+21,,,1-+%(&)),'%%((,,0342:6;.,),+**1.5.+53.-07/21216--,++-2..120/-1..../234555)3.27:;5:
@0e4c1a1c-8ba3-4452-8b5f-13bbeadfb844 ch=61 read=161872 start_time=2019-12-13T11:52:30Z barcode=BC01 runid=2c9cf7bc05858273f10e7d7ec552fc0bd742dc3e
CTCCCCTGCAGGAGGCAGCAGTGGGGAATATTGCTGTGGGGCGCAAGCCTGGTCGCACAGCAATACCCGCGTGTAGGCTTCGGGTTGTAAAAGTACTTTCTTAGGGGGGGGAGGAAGAGTAAGTTAATACCTTTGCTCATTGTTACCCGCAGAAGAAATACCAGTAACTCCGTGCCAGCAGCCGCAGTAATACGGAGGTGCAAGGCGTTAATCCGGAATTACTGGGCGTAAAGCACGCAGGCGGTTTCAGTAAGTCAGATGTGAAATCCCCAGGCTCAACCTGAGACTGCATCTGTGCTGGCAAGTCTCGTAGAGGGTAGAATTCCAGGTGTAGCGGTGAAATGCGTAGAGATCTGGAGGAGGAATACCACCGGTGAGGCGGCCCCTGGACAGACTGACGCTCAGGTGCGAAAGCGTGGGAGCAAACAGGATTAGATACCTGGTAGTCCACGCCCGTAAACGTGTCGGCAGAGGTTGTGCCCTTGAGGCGTGGCTTCCGGGACTAACGCGGCCGCCTGGGGAGTACGGCCGCAAGGTTAAAACTCAAATGGGTGACAGGGGGGCCCGCAGGCAGTGGAGCATGGTTTAATTCGATGCAACGCGAAGAACCTTACCTGGTCTTGACATCCACGGGAAGTTTCAGGATGAGAATGTGCCTTCAGGAACCGTAGGTGGAGTGCTGCATGGCTGTCGTCAGCTGTTGTGGAAATGTTGGGTTAAGTCCCGCAGCGAAATAACCTTGTATCCTTTGTTGCCAGCGGTCCGGCCGGGAACTCAAAGGAGACTGCCAGTGATAAACTGGAGGAAAGGTGGAGATGACGTCAGTCATCATAGTACCCACGACCAGGGCTACGTGCTACAATGGCGCATACAAAGAAGCGACCTCGCGAGAGCAAGCCGGACCTCATAAAGTGCGTCGTAGTCCGGATTGGAGTCTGCAACTCGACTCCATGAAGTCGGAATCGCTAGTAATCGTGGATCAAAATGCCACGGTGAATACGTTCCCGGGCCTTGTACACACCGCCCGTCACACCATGGGAATTAGGTTGCAAAGAAGTGGTAGCAACAGCCAGGGAGGGGCGCTTACCACTTTGTTCATGACTGGGGTGAAGTCGTAACAAGGTAACCGG
+
))05/+*%,'*.((+,+22.,,).0+(-)+/0..**+-3/)*-/4:08:63**(&'#&'(*&2,&14')/*)))&%&(+60-276;649;0)'**,46.&$&$-0,.1,***-,))(%'-+*((,10./1+5:-,365(+''(*'./+&+-*0,&'*&$())''(+11//&',(13..02*13-/(.0/4424&3+,+('++)-&24.;-8,8&*+.*1/-..4:;86558/%+*-)+)-32+4193*''-/,*/3))*/+-(,00+277($%(*,-4)6652((2/3132000+'%%$$#$%%)-237043-)--+*+-3,3(+))*10/..002:99257++-65/.-.03557,+/,'/-*5-,,*%0+/3,*)*)4/0-;54+3769$',,+-/23544&+/)-,%')(&)**)3+(++13/2-(/&7*.,())./,06612161*.-19,-77;43.-.28375+0'++,-//338+,.-,-,/0..,,.00'3860//342.+'(,,457531/*''(0,6+90-,7/(+0710*)')0557//+&)*((&,',.1-05&$%&%)+(+.3-)*+01/01;/1/2:43*--9877.-..3,0,.+*-*-52+/22/:+++--90+--6,(**06.,&,1//..(&'()4/25413&050/6963)*(%(0%&'*6+*+((*)($$,327300/*&+))))&**-((*6)260;2/../'*(.,-.*'&%$'&-(('&%)*+%),*)-44240/01722+202(*1+/5015)9+-*((*0465:.11002-(+)+79/02*0*(+*0-)*,866:891.*.25:8))**&(,.*&**12;66870+,-*-385478;95:867799952)&''&(-.379;7..*,)'/2621+/119:97617:5/23355517./-.*).(2)/'&(-.47-4-+--,(,-8700302-+,'4,42533,--31:01096910-)')-()-,*,.8655:9894590.++--05/5+('(&'&)&&,21022/2.2714-.(&%&')240/*.29,&+('(&-((')',-)(-..,4,'*-*+-0//))5+&)'(%'+06773//**&)(,+./,/3)%'++/2-11375:/9
@907f39d2-f298-43d2-9e39-f093f28f5e4d ch=444 read=164277 start_time=2019-12-13T11:52:29Z barcode=BC01 runid=2c9cf7bc05858273f10e7d7ec552fc0bd742dc3e
CTCCTGCGGGAGGCAGCGGTAAATTTTCGGCAATGGAAACCCTGACCGAGCAACGCCGCGTGAAAGTTTTCGGATTGTAAACTTCTGTTATAAGAAGAACAGCGGCTACAGGAAATGGTAGCCGAGTACTTTATTAAGCCGCGGCTAACTACGTTGCTTAAAACGCGGTAATACGTAAGAGTGGCAAGCGTTATCCCGGAATTATTGGGCGTAAAGAGGCAGGCGGCAGCAAGGGTCTGTGGTGAAAGCCTGAAGCTTAACTTCGGTAAGCCATAGAAACCAGGCAGCTAGAGTGCAGGAGAGGATCGTGAATTCCATGGCGGTGAAATGCGTAGATATATGGAGAACACCATTAGCGAAGGCGACGATCTGGCCTGCAACTGACGCTCGGTCCCGAAGCATGGGGCAAATGGGATTAGATACCCTAGTAGTCCACGCCGTAAACGTGAGTACTAAGTGTTGGATCATCCAGGATTCAGTGCTGCGAGTTAACGCAATGAGTACTCCGCCTGAGTGTTACGTTCGCAGAATGAAACTCAAAGGAATTGACGGGGGCCCGCACAAGCGGTGGGCATGGTTTAATTCGAAACAACGCAGAACCTTACCAGGTCTTGACATGTCATAAAGGCTCCAGGATGGAGAGATAGCTATATGAGATACCAAGATTGGTGCATGGTTGTCGTCAGCTCGTGTCGTGAGATGTTGGGTTAAGTCCCGCAACAGGCGCAACCCACTTATCGTTAGTTACCATCATTAAGTTGGGGACTCTTTGACAAGCTGGAGGCAGGAATGACGATCGTCGCACCCCCCCCTTATGACCTGGGCTACACCTACAATGGATGGTGCAGAGGCTGAAGCCGCGAGGGTGAAGCAAAACCCATAAAACCATTCTCAGTTCGGATTGTAGTCTGCAACTCGACTACGCAGTTGGAATCGCTAATGTCGCGAATCAGCATGTCGCGGTGAATACGTTCTCAGGCCTTGCACACCGCCCGTCACCACGAGAGTTGATAACACGAAGCCGTTGGCTAACCACAGGAAAAGAGCATGTCTAAGGTGGGATTGATTGGGGGTGAAGTCGTAACAAGGTAACCGGAAGATAGAGGCGACAGGCAAGTAAGAGCAATACGTAACCCATA
+
+579425+8/*..)+,,&'*%(-(09:/8:557320/0.23.../3$'&'&*&**58-./.))(('-3851+5+00-/04*24:7995;-/.,'*+))'$'),174545*32-75/172&,-1(&'())+.*(0&-)&,3(+.3.0194/(-&+($$%&+35),(*&-.-30/11/2)*&*(5.-98-0.5--*:/+..*'-&'/.08;84289+)&((+)0975:9/.6.,+44221212232156,-5+,+(%%%$%#&+3/,6/3916:35('37,14.-2+*')).-/2246)6/+(()-*,.+,&'+1.0.')()(,.2//5/*+..1/18/-+)*.4...,*,3+*')(,/004,40233--/-++*)*'&+'')'''(&(/0%369(+&&*()*979---/::.*./+--'(1926;))(1224372,.24-,-52(-)&&'++*%%'(&(+.114/.''/-&').'+3/,).*//02()(,03/.(-.6+&&))+,23512/+)%)+$,/(()*82./--(1-,/8,.26-3)0)''(+*..,)42,0:*''%%&(%'*)+('&((-,,-.1+3+1.+*/&3012,)'%(+/113,/1'-&)%%$'-205)+-(*,3*,2238,,+22483/,+&,,(,/.+-+.-*,20.4)(&&%,%)):2333/+4)*,8568-+./168788/4-,(-1464+1**+*5,508*(+0(,')./-5268:-&*2/5564664115....265.5,.+.518:020.'$%$##(,,*+-//+(-*&,1(/3323-%%$$$$$%'//55:21*11025459232//0')$%%%%--32/72597873++%('%%',)(/.37,,)+&,*,2'./9944;3+,089204/0;9891/341/7*-3,*'-2477836112352*))%&%)*1331674+()&&&%),*-.3;881.234367,.(+(())(),')1-+,('-/)'$'*+--18158/.0-(-,-.-))(*0700/284(2+*,+,/10.0.,*,)-&&%(&,)3-&'%))$&',.+.-0-.3::,1,*+.*4:97-0,2,*+656634--))&+21.2-0.+/.-(%)/+201*)2534-..0.0/500.,+,(+(-))%#%
@73b46fba-35ea-4699-8e7c-cc35c5fde784 ch=73 read=105298 start_time=2019-12-13T11:52:20Z barcode=BC01 runid=2c9cf7bc05858273f10e7d7ec552fc0bd742dc3e
CCGGTTACCTTGTTGCGACTTACCCCAGTCATGAATCACAAAGTGGTAAGCGCGCCCTCTCCCGAAGAGTTAAGCTACCTGCTTCTTTTGCAGCCCACTCCCATGGTGTGACGGGTGATGTACCAAGGCCGGGAACGTATTCACCGTGGCATTCTGATCGATTACTAGCGATTCCGACTTCAGCAGGTCGAGTTGCATCCAATCCGGACTACGACGCACTTTATGAGGGTCGCTTGCTCTCGCCAGGTCGCTTCTCTTTGTATGCGCGCCATTGTAGCACGTGTGTAGCCCTGGTCGTAAGGCCATGATGACTTGACGTCATCCCCACCTTCCTCAGTTTATCACTGGCAGTCTCTTTGAGTTCAGCGGACCGCTGGCAACAAGGATAAGGTTGCGCTTTCGTTGCGGGACAGCAACATTTCTGCTTTGAGCGGTGACAATAAGCACCTGTCTCCACGGTTCCCGAGGCACATTCTCATCTCTGAAACTTCCGTGGATGTCAAGACCAGGTAGGTTCTTCGCGTTGCATCGGTGACACGTACTCCACCGCTTGTGCGGGCCCCGTCAATTCGTTTGAGTTTTAACCTTGCGGCCGTACTCCCCAGGCAGTCTGACTTAACACTGATGCTCAGAGCCACATACTCAAGGGCACAACCTCCAAGTCGACATCGTTTGCGGCGTGGACTACCAGGGTATCTAATCCTGTTTGCTCCCCACGCTTTCGCACCTGACGTCAGTCTTCGTCCAGGGGCCGCCCCATACCGGTATTCCTCCAGATCTTTCCATTTCACCGCTACACCTGGAATTCTACCCCCCTCTACGAGACTCAAGCTTGCCAGTATCAGATGCAGTTCCCAGGTTGAGCCAGGGATTTCACATCTGTTAACAAACCGCCGTGCGCCTTCGCCCAGTAATTCCGATTAACGCTTACCCGTATTACCGCGGCTGGCAGGGGTTAGCCGGTGCTTCTTCTGCGGGTAACGTCAATGAGCAAAAGGTATTAACTTTACTCCTTCCTCCCGCTTCGGTACTTTAGCGAGGCCTTCTTCATACACGCGGCATGGCTGCATCAGGCTTGCGCCCATTGTGCAATATTCCCTCTGCTGCCTCCCGTAGGAG
+
;9390<//896036./0*,--).//,+-2:6755600+/063/1.9/.++)(+*/5-..-/)')/3'&(.122-0.+,2+.25:4176++--%26.%))43.&*&-('&,,0,,'$&#'$+$$(.8051+&/5+8847/8.--6<8241.-/69953*,'()2-()**43-.2*0*+*)(%$$$%0))*30-6*$(%'/(,,69/355563331336/022.&$$%'.+++%'*+)*0327*3)%)-*-),*/*--22,*0/.-+,-/2:044+**+++/*,,/*'((/.1/2:85221%3/8:78//.-,2/3,,)')0070691,1:4;73.2')*;412325-5,+&434-*%*((+/8*-$')'+,52/0.091.(,/,-2/4,))+-.-..*..**//1++(4*0,+*4445046,(%$%&(')).-&,,-*20/&%$$%))-)&&&%-*'..66059)((,+,'..2;75656543*))(%+.9/6002///,--,+/.48/-2*'*37;:6:322230120/0,'.((),/-/*01/+%((())*+++'*-)-560,-5/8082%.54-)()((%+(.())))-33625//./0/0.//1&,*+$'&)*(-'''++///./14)(('+-))'(($''(++87/0412.*')&,**+,2570663.8*),230&8)8,455573-&&/,1288;8:8248<:011-,/.&+)+,3+-(*/582-),***)**+2:3251*'),.(%%#*)-,+,261&//.,5--*/,+)42('&&',+0::346:654,.*04*,312+/('$,0667)*+((++-04468.,),09545'/0/17745555689127,*+)+,)'(+('+.+'19/.0/10.+%-+5+5/25.+#&))+46./,&')*.2.)*.,3,3..)*//003..-0*(/(&(.11,0-)*+2,((%'#,)(+*5.+./-.+++3.15;5353)5412:7787587/.82:83(/*2//6.3++1,')*0'&&),+34,(*1%&'('',031'()&(),060464643221,00229567372.-../5)398794/+08,'0-+,2/2-*),-+3,(,-,.4+154/7/.138,),
@ad693802-46de-4688-890d-5f51ab39fa8f ch=373 read=146327 start_time=2019-12-13T11:52:11Z barcode=BC01 runid=2c9cf7bc05858273f10e7d7ec552fc0bd742dc3e
GTTAAGCACTTCGGTTACGTATTGCTGCCACTGGTCTTGACATCCACAGAACTCAGAGATGGATTGGTGCCTTCGGGAACTGTGAGACAGGTGCTGCATAGCTGTCGTCAGCTCGTGTTGTGAAATGTTGGGTTAAGTCCCGCAACGAGCGCAACCCTTATCGCTGATGCCAACCCGTCCGGCCGGGGAACTCAAAGGAGACTTCCGGTGATAAACTGGAAGGTGGGGGATGACGTCAAGTCATCATGGCCCGCCAACCAGGGCTGTGCTACAATGGCGCATACAAAGCGACCTCGCGAGAGCAAGCGGACCTCATAAAGTGCGTCGTAGTCCAGTTGAGTCTGCAACTCGACTCCATGAAGTCGGAATCGCTAGTAATCGTGGATCAGAATGCCACGGTGAATACGTTCCCGGGCCTTGTACACCGCCCGTCACACCATGGGAGTGGGTTGCACCAAAGAAGTGGGTAAGCTTAACCCTTCGGAGGCGCTTACCACTTTGTGATTCACTTGACTGGGGTGAAGTCGTAACAAGGTAACCGG
+
"($(%&&)//74-170/065*+'$$&$'%$&).50239778870(%&*,,1,0.(())*,30.0..20465341&)*+*,/0.00575,/4/09+*+*),,--,36679*,,,-44113/0,02+**77,0/0;751235($)$&'%(+4.4+++/**1//2&&3*%0*/52)1%%%+.).%46-9:+/919928+,-%(%'(&+'++,,,(*(*'(2)/+,6*(/780/9636522-,+.2486571-42+&)&,)-274630,('./122/:/&+*(+,/12/.,&)1.38321/.--.&055997<64855((4;7-.8:5884348/9+%)*-+(+,0334495653459:95/+,()+2*5+-+./21&1012/01;8;876+*,67.20,..1//244343597:.*/,02+3+*),)15./8-.3984349377:4.-/--107&.&'.26*&((%'&-0//&&&''(')/1-6401*,41218/06/.+77,,234393/(*))*546:1)+,41/032/36763-1,.30419
@cf2aef83-6ed4-4496-968e-b5f57301350f ch=231 read=92871 start_time=2019-12-13T11:52:08Z barcode=BC01 runid=2c9cf7bc05858273f10e7d7ec552fc0bd742dc3e
GGGGAGGCAGCAGTAAAGGTACTTCGGCAATGGGGAAACCTGACCGAACAACACCGCGTGAAGGAAGAAGGTTTTCCGGATTGTAAACTTCTGTTATAAAAGGAAGAACGGCGGCTACAGAGATGGTAGCCAGTGACGAATACTTTATTAAGAAAGCCGGCTAACTACGTGCCAGCAGCCATGATAATACGTAGGTGGCAAGCGTTATCGGAATTATTGGGCGTAAAGAGGGCAGGCGGCAGCGGGGTCTGTGGTGAAAGCCTGAAGCAACTTCCAGTAAGCCATAGAAACCGGGCAGCTAGAGTGCAGGAAGGATCGCGGAATTCCATGTGTAGTGAAATGCGTGATGTAGGAGGGAACACACCGGTGGCGAAAGGCGACGATCTGGCCTGCAACTGACAGCTCAGTCCAGCGTGGGGAGCAAATGGGATTAAGATGCCTAGTAGTCCACGCCGTAAACGATGAGTACTAAGTGTTGGATGTCAAAGTTCAGTGCTGCAGTTAACGCAATAAGTACTCCGCCTATGAGTAGTACGTTCGCAGAATGAAACTCAAAGGAATTGACGAGGGCCCGCACAAGCGGAGTGGAGCATGTGGTTTAATTCGAAGCAGCATGAAGAACCTTACCGAATATTGACATGCTCATAAAGGGGCTCAGAGATGGAGAGATAAGCCATATGAGGTCACAGATTGGTGCATGAGTTTGTCGATCAGCTCGTGTCATTGAGATGTTGGAGTTAAGTCCGCAACGAGCGCAACCTTATCGTTAGTTACCATCATTAAGTTGGGGACTCTGGCGAGACTGCCAGTGACAAGCTGGAGGAGAGAGAGGCGGGGATGACGTCAAATCATCATGCCCCTTATGACCTGGAGCTACACGTGCTACGTGGATGGTGCAGAGGAAGCGAAGCCGCGAGGTGAAGCAAAAACCCATAAAACCATTCTCTAGTTCGGTGTAGTCTGCAACTCGACCATGAGGTTGTCGCTAGTAATCGCGAATCAGCGTAGCTCGCGGTGAATACGTTCCCAGGCCTGTACACCGCCCGTCACACCACGAAGTTAATGCCTGCAGAAATGGTGGCCTAACCGCAAGGAAGGAGCTGTCTAAGGTGGGATTGATGATTGGGAATTGAAGTCATGTTTCAGGTAACTTGG
+
',2)'++/.11,11,,&)&(&%&&'*),)/)(-.*'-++*),,/5)+&-040-/8-..1137140/'*)(-.8:02&-)(1-/22:634:563/8.*+01(.*./**/.+5-,)'')*+(&$%(/5,&+4-+/01)20,,-()+.((.+3*%)-,(.-/-+,03243628,/70+2)).)#%)'(,+*-87917/.''$''&&*09111*1*+-+')-*476556:,*),12..8:64:30/2&055./.)*(+.,+47,.3-))&$&$&'*++'(*./2&*-+,..08738'2+*,*,,1///,(%&',)*(0-41*-&**+202910..,'+)*)3/+*))%'&)(&*)1.,0/*05624/39(-,,6+)+(%1078910001*+,141132411110,&-.21659'(*/.0/*1*($$.5+2(&,%++**(+7)57'+$%&*-.5235683'14'(,(,$$*.+/21',),.:171:898463,-::78:77677786:341)/,1/40'0'')/7357501.')('((*6.7-(%.*+/41-0:.06:86+/+(--17651'05+3:3/-.0..//-&%&)*/%*+676573:<8+5134-0.,/4*0$%-,4)&-*$&##%&%'1+'+()+3/2&45600/1(,1))*24,))+-/7/-*)'/-(%$''),--/+(&'%$'&.'0*2/0)*''%'('5-*+)($+**0275&/&&%$(&&')*+.5-+(&(8.92,.1+&))+/*(*(&-.'3/03125.7..,;1/79/32&'+,,+-/39<555573/2-''+,19568122349930/-0.+,)(-,,+),)21&582045557638:6,2145/.*.83-,-..315:,/7)*()'*')(),4*(+()0,++1/110++',+*/*,(+1//9/-,*/,3.60+.06:70070')-898-:4953,,%%'/3*'1424367546/2(*(+'(())'++44-4)((('*((*,557-500433-*++,,*---+-,1-.2976720/0((%(/4,-(1,-+-/,46,'..0111/*+-,/..40512/)&$'%&)2,('*+2:,/--745235/./,6*.,./2434249(5,5:433.,+))(0)),*'%,''5//05&-%$&&'*(++.1(&%*)
@3527e6b6-33d1-4e0a-b57b-0aa3d3e866ac ch=80 read=192546 start_time=2019-12-13T11:52:01Z barcode=BC01 runid=2c9cf7bc05858273f10e7d7ec552fc0bd742dc3e
CTCCCACAGGGAGGCAGCAGTAAGGAATTACCTGGCAATAGGAGGAAACTGACCGAGCAACGCCGTGAAGGAAGGGCTGGATTGCTGAAAGCTTCTGTTATAAAGGAAGAACGGCTACAGGAAATGGTAGCCGGTGGCAGTACTTTATTAAGCCACGGCTAACTACGTGCCAGCAGCCACTTGTAATGCAATAGGTGGCAAGCGTTATCAAGATGGGCGAGAGAGACGAGGAGGCAGCAGCAGGTCTGTAAGGTGAAAGCCTGAAGCAACTTCAGTGAAGCCAAAACCAGGCAGCTGAGGTGCAGGAGAGGATCGTGGAATTCATGTGTGGCAGTGAAATGCGTAAGATATATGGAGGAGACACGCCAGTGTGAAAATGACAATCTGGCCTACAACTGGCCTCAGTCCAGAAAGTAGAGACAAATGAAGTTAAGATACCCTAAGTAGTCCACGCCGTAAAACGATGAGTACTAAGTGTTGGATGTCAAAGTTCAGTGCTGCAGTTAACACCAATACGGTGCTCCGCCTGAGTAGTACGTTCATAAGAATGAAACTCAAAGGAAGGATTGACAGGGGCCCGCACAAGCGGTGGAGCATGTGGTTTAATTCGAAGCTACATGAAGAGACACTTTTGGAATCTTGACATATAGTAGAGATGGAGAGAGATAGCTATATAGGATACAGGTGGTGCCTTGGTTGTCATCAGCTCGTGTCGTGAGATGTTGAGTTTAGTCCCTGTGAGGCGCAACCCTTATCATTAGTTACCATCATTAAGTTGGGGACTCTGGGGCTACTTAATTGACAAGCTGGAGAAGGCGGGGATGACGTCAAATCATCCTTGCCCTTATATGACCCTGGGCTACACATTTTCCTGACTGGATGGTGCAGAGCAGAAGGCAGGTGAAGCAAACCCATAAAGACCCATTTCAGTTCGGATTGTAGTCTGCAACTCGACTACATGAAGTTGGAATCACTAAGTAATCAGAATCCAATATATGCTGGTGAATACGTTCTCAGGCCTTATACACATACATCTACGAGAGTTGTGCTTACAGAAATTGGTGGCTAACCACCGCAAGGAGGGCTGTCTGAATTAGGACTGATGATTAGGGTGAAGTCGTAACAAGTAGCG
+
**,1'(*)24&'*-+-.--233.)(&%)&$&&$%+)1+,%**')'+/,.-,,+1+-.2321+,+'+((+(,)((&$%()-)1($$'(-/+&(+0-.(1,**11*/+,.'*'&%%'+*./1--2,*/02../3(.*-+-)+-2114/++.,)&(++**&+)--24//*($)+(.10022-*'&$))*(&'*%''3+*%$%&'),03:3++*&'$()0/''&'&'%*'+'%('%((*$'$$''%./--,,,&%(+&)*+,,/5/.%($'%%&)''((+$(*$$%&%'.).325,+%$%'$('&+-,7.,,+38/.5.2./%%'('.*&((&&**%41/,*0*+2*.((&+523'+2-,2+&&.-*,().,,1.)'*.*%&)(1/00/+(.020&202/+,',),//330,)%)'%%)*+(%',+13/*'&')*+,*-/48;*+1,,.+,//1.-(,0+21:92,),0,***+-124.24,3*5+178715..+738..+(&%)**5*(%&%('1,/(,%*+''&)'%'(%%&*,')*,/34,*$$%&'&+++*76/.233)+*)(()(/,0.1(/*.),3+#$$&'().%/**0-/115/-.209/-7081%)*(*()**))*('%''(%'**++)*)()%*+,/143)%%&&&%$&(*6/,(('&&)'$'()+++,(&,,257+3.1.*)&)&+)*,/8)+//01)*/44,,)''(.(()+-226($.+1%$&()0)(()&'*,,$((&')((**,0%*.&&&'$%()+,20613-27/56*+-.)$$'()1/%)$#)%*)*345.+,,*-(*&(*-+&27-.,.020+*'++++*(*&((#.1,(&%)')*-19,,11''&%(''&%%''*+)+%*)-0,//-,,*'(%&'+),%'&%%&)-,/-*-&')-0-&&'+*%+,(&$$&'(,,/60$-%/,&)+1364'.-&-/-)%-*+-21+1+*31*0-751%*/*'(*/*,*&$&+//%)('+++-)(,(.**+21+0(/./,/03043/411()((%'$''&(%&)(()''/,%($&(&&(&$(&$(%'%+$))+,0.*&()%+*2-)(,**))&,,,**&0'%++&%%&&,+&3,'+'&'%&-')+'**111-((&%&%
@30a4237a-aa3f-461c-b3aa-7830e9ac8ba7 ch=84 read=114039 start_time=2019-12-13T11:52:00Z barcode=BC01 runid=2c9cf7bc05858273f10e7d7ec552fc0bd742dc3e
CTCCTACGGGGAGGCAGCAGTGGGGAATATTGCACAATGGGCTGCAAGCCTGATGCTATACATGCCGCGTGTGAAGAAGGCCTTCGGGTTGTAAAGTACTTTCAGCGGGGAGGAGGGAGTAAAGTTAATACCCAACTGCTCGTGACGTTACCGCAGAAGAAGCACCGGCTAACTCCGTGCCAGCAACCGCAGTAATACAAGAGGTGCAAAGCGTTAATCGGAATTACTGGGCGTAACGCAGGCGGTTTGTTAAGTCAGATGTGAAATCGGGCTCAACCTGGGAACTGCATCTGATGCTGTAACGAGGTCTCGTAAGAGGGGGTAAGAATTCCAAGGTGTAGCGGTGAAATGCGTAAGAGATCCTGGAGGAATACCGGTGGCGAAGGCGGCCCCCTGGACGGAACGACGCTCAGATGCAGCGTGAGAGCAAACAGGATTAGATACCCTGGTGGTCACGCCGTAATGAGAAACGATGGCCGACTTGGAGGTTGTGCCCTTGAGGCGTGGCCTTCCGGAACTAACGCGTTAAGTCGACCGCGCCTGGGGAGTGATACGGCCGCAAGGTTAAAACTCAAATGATTGACGGGGGCGCACAAGCGGTGGAGCATGTGGTTTAATTCGATGCAACGCGAAGAACCTTACCTGGTCTTGACATCACCTGGAAGTTTAGAGATGAGAATGTGCCTTCGGGGAACCGTGAGACAGGTGCTGCATGGCTGTCGTCAGCTCGTGTTGTGAAATGTTGGGTTAAGTCTCCCGCAGCGGCGCAACCCTTATCCTTTGTTGCCAGCGGTCCGGCCGGGAACTCAAAGGAGACTGCCAGTGATAAACTGGAGGAAGGTGGGGATGACGTCAGAGTCATCGTAGCCCTTGACCAGGGCTACACGTGCTACAATGGCGCATGCAAAACGACCTCGCGAGAGCAAACGGACCTCATAAGAAGGGTCGTCGTAGTCCGGATTAGGTGCAACTCGGCGCCCATGAAGTCCGGAATCGCTATTAATCGTGGATCAGAATGCCACGGTGAATACGTTCCAGGCCTTTATACACCGCCCGTCACACCATGGGAGTGGGTTGCAAAGAAGTAGGTAGCTTGTCCGGAGGCGCTTACCACTTTGTGATTCTTGACTGGGGTGAAGTCGTAATAAGGTAAACGG
+
)+-)%&''18+)--)')()02./3)'))/41/-++/.-%++)%'&).*,.,**0&%%&&$')+89501/0+)&*)%()')+6463*886;256;7.0573;<3*0/,6:,*+)((.*%&)/3..51121)1)''&'-*+57&7)',10:+,2)('&*+',-'+38-5.,--8-..75899;4739.13(+%.+)%%%(''**0/-2318+*--0030,,&(''010438;93)/$$&(*)+072/59;,-849189./2952)*3/*2).-+++)*161.8,,..2433344203100+('(**,(/,2..10/('(++.6+2,(),-./2*-(../25444485/261,/0,6-((*+,...,/-+1-073691020/9+)*-*2-+0/2.)+*136:4*'()*353101),/22+,((,+-','%(.,),)3,*;,/.866591/000'122&),18-0'(%#'%11,//')'&&((**)2*-*+).*&&'-3,-,')10..)0()$&),'&+%%*-181107291-.0+*(&$%'%(.*-50(%''&%'$'%%0-*,3,312/3:;+500156''%((/&1&+,-')%'%)+2-4-867-+,,62/,-24;6)-+-*+-///84861.++('%)&('&*72+,1%-&%'4400%&%#$)&((-90)')*,:8854:4040590/,)14*/-6:773+304+02677:8535.9,++,-57*%$&'00102:210/42,-0:7:75942*))&-,'$%$''($$$$)'+2../..3.4:.+8/,280//.0-,*.1.50/.-,-8759/*+%((,('+-'*))(+-372760-0*/-/,3.6902877-(()(%'''++--,++*11'%&')-/21-,.+,,&)+)))+&++32.6302,+&*/+((&'1696527++*$('25-+*)()712((00,.+&('**+-1341541'0++7)$*%&$'&%-.0254137/()&))).-(0-1;36&)%&&&-+12/88433400-92-7,+(*)*+573/0,-*($#&''$$&$&(),+.3.31(*21121396724,&&%%+..-+,/7.&))())*/./0403&-,,+3(,13454414:,,.91*/02753/3..054693.,,1,-++*,(%*)().,.&.''
@442a672a-e9ad-4079-bdf0-3e010c4b54be ch=283 read=87889 start_time=2019-12-13T11:51:47Z barcode=BC01 runid=2c9cf7bc05858273f10e7d7ec552fc0bd742dc3e
CCAGATTTACCTTGTTACGACTTCACCCCAATCATCAATCCACCTTAGACAGCTCCTTCCTTGCGGTTAGGCCACCGGCTTCGGGTGTTATCAACTCGTGGTGTGACGGGCGGTGTACAAGGCCGAGAACGTATTCACCGCGACATGCTGATTCACTTGATACTAGCGATTCCAACTTCGTAGTCAGTTGCAGACTACAATCCAGACGAGAATGGTTTTATGGGTTTTGCTTCACCTCGCGGCTTCGCTTCCCTCTGCACCATCCATTTGTAGCGTGTGTAGCCCGGGTCATAAGGGACATGATGGTTGTCATCCCGCCTTCCTCAACTTGTCACTGGCAGTCTCGCTAAGTCCCCAACAATGATGGTAACTAACGATAGGGTTGCGCTCGTTGCGGGACAACATCTCACGACTTGCAGGCTGACGACAACCATGCACCACCACAATATCATATAGCTATCTCTCCATCTCTGGAGCCTTTATGAGTATCATCAAGACCTGGTAAGGTTCTTCGCGTTACTTCGAATTAAACCACATGCTCCGCAGCTTGTGCGAATTTAAATCAATTCCTTTGAGTTTCATTCTTGCGAACGTACTATCAGGCAGGTACTTATTGCGTTAACTGCAGCTTTGAACGACATCAACACTTGAGTACTCATCGTTTACGGCGTGGACTACCTAGGGTATCTAATCTATTTGCTCCCCACGCTTTCAGGGACTGAGCGTCAGTTGCAGGCCAGATCGTCGCCTTCGCCACTGGTGTTCCTCCATATATCTACGCATTTCACCGCTACACATGGAATTCCGATCATCTGCACTCTAGCTGCCTGGTTTCTACGGCTTACTGAAGTTAAGCTTCAGGCTTTTCACCGGGCCTTACTGCCGCCTGCTCCCTCTTTACGCCCAATAATTCCGGATAACGCTTGCCACCTACGTATTACCGCGGCTGCTGGCACGTAAGTTTGTAGTGGCATAATAAAGTCGTCACTCGGCTACCTGCCATTTCCTGTAGCCGCCGTTCTTCCTTTATAGCGAAGTTTACAATCCGAAAACCTTCTTCCTTCACGCACTTGGCGTTGCTCCAGTCGGGTTTCCCCATTGCCGAAAATTCCCTCTGCCACCTCCCGTAGGGCAAATATCAACAGCAGTTGGCACGGGCAGGGCGACTGGCTGCAAAACCAGCAATGCAGTATTGAAAAGA
+
9+$,%06)+5869-2.'(-.57;894:9+1+/04665;687..()%&&/,++./11276/5...6815$)1/3/3121/364(2,-)7+++802-,-+.0:7897896;57,,+**(157225/--&,/.0658<989<576464113*,6790)'('')--/**(*./5/4,.(--,*%&%*+,,3/;-109899885906')*++&%')/,05:3;-/26<5076-*,31666;:85/4/-28100507<803440.01/227/50+',)*+))-8*.21.6-/8-,+--0-(-*%+....,,&)*'&'*-5;3+288<998-1((,.)-058212.*&,$(+0254('')4:--'&)0+-155:788556880/00,01.801066995:4419852454233-.$&),+')$,**710---008,/,6,6,-,.3,++%%'%&+00/024/16+-.-...3:455453-.)&.1185022(+/-.(&-337018<:46647(*0.39;;8:818'./:6).+4*;;-5-*+.----7,%+%$%((&-,-)&'''%(*+,//8492*.5.-037;:689:18102'%*)&%#$&&')'+/2&)&(&)4)*3835/6,3*)+'('(&%%%)%()))0307(5+&&)&$&%)$,.,48867;<24/70.118565,.&')-/0043434716+++54%,.29:0(,-0/;:3'48-6446525777+),7-//4537202440,,.57/6//2<68767../62744630//*026586733;/14:9.1-(('(%+)*.)1,0+)+/1%.0------.0/034..2-/91;90.%,,4-,4//003((5+9.)1185168,11-('&&)(+,,,+)(),,06++''%'&+,+)14;724-.,)...8893526289271-+/-)1.-59101-1/.8//7/.-1.055424/(+(,'%((4,+)(')((*#(%'&20'%&'./20000)8-2267.+.)*1991++)),-1237;69<88362090//0'.*).++66/12352*+1:;7284944;91263)-',&&$"(&*+22)''&%"&*-&/*2;7+56,*+2*23)/.+%-*23,&('$($&-2+21*%*%),&&')&$$$$%$'(&,)-/0)(('*&&%&$'*'*&$&$'('&%%(()$')()4553*-%%$&''$(''&#%
@3678f072-39e0-4e9d-95f7-727ca462edb2 ch=280 read=99058 start_time=2019-12-13T11:51:46Z barcode=BC01 runid=2c9cf7bc05858273f10e7d7ec552fc0bd742dc3e
CTCCTACGGGAGGGAGGCAGCAGTGGGAATATTGCACAATGGGCGCAAGCCACAATACATGCCGCGTGTATGAAGAAGGCCTTCAGGTTGTAAAGTACTTTCAGCAGGGGAGGAAGGGTAAAGTTAATACCTTTGCTCATTGACGTTACCCGCAGAAGAGGCACCGGCTAACTCCGTGCCAGCGGCCCGCGGTAATACGGGGTGCAAGCGTTAATCGGAATTACTGGGCGTAAAAGCGCACGCAGGCGATTTTGTTAAGTCAGATGTGAAATCCCCGGGCTCAGCCTGGGAACTGCATCTGATACTGGCAACGAGTCTCGTAGAGGGTAAATTCCAGGTGTAGCGGTGAAATGCGTAGGAGGAATACCGGTGGCGAAAGAGGCGGCCCCTGGATGAAGACTGACGCTCAGGTGCAGCGTGGGAGCAAGCAAGGATTAGATACCTGGTAGTCCACGCCGTAAACGATGTCGACGGTTTGTACCCTTGAGGCGTGGCCGAACTAACGCGTTAAGTCGACCGCCTGCGTACAGCCCGCAAGTTAGAAACTCAAATGAGTGACGGGGGCCCGCACAAGCGGTGGAGCATAGTTTAATTCGATGCAACGCGAAGAACCTTACCTGGTCTTGACATCACGGAAGTTTTCAGAGATGAGGAATGTGCCTTCAGGAACCGTGAGACAGGTGCTGCATGGCTGTCGTCAGCTCGTGTTGTGAAATGTTGGGTTAAGTCCCGCAACAGGCACCCAGCCCTTATCGCTTTGTTGCCAGCGGTCGGCCCGGGAACTCAAGGAGACTGCCAGTGATAAACTGGAGGAAGGTGGGGATGAGTCATCATGGCCCATGACCAGAAATTTACGTGCTACAATGGCGCATACAAAGAAGAAGCGACACCTCGCGAAACAAAGCGGACCTCATAAAGTACGTCGTAGCCCGGATTGAGTCTGCAACTCGACTCCATGAAGTCGGAATCGCTAGTAATCGTGAATCCAGAATGCCACGGTGAATACGTTCGGGCCTTGTACACACCGCCCGTCACACCATGGGAGTGGAGTTGCAAAAAAGTGCTTAACCTTCGGGAGGGCGCTTACCACTTTGTGATTCATGGCTGGGGTGAAGTCGTAACAAGGTAACCCGGAAGATAGAGCAGGCAAGTGGCAATACGTAACGT
+
++42.,-(0.&..'',40346334/+...,(,**,-0-80,562/230+2.##%$%$%'*4552323345.+,/&)'-+48696)4,6,(',,(&'((12*-&*&(--2-'+10./2++/98./514+*-.01-()+2.33112//70/9)%,+,1-%&'-,*0,/-,+4.-.33136:4/.+*,-,*$%%)+/3.(-%'%+)-289791817054&.,*1*%'+.553+,(*3-122215/6--0-&$/882.,8,7,47//176.+41*-2:;4*36453-(.4/47-7-.:11,-((&'-0457:+/((%$'(()++4*''+,+..,8./1-+/0/+(%(((+/).3-*//5457/))/'3/08555-4--())'$$(++03.960-9:86333/10111278:1,-))*),--$4%++-(/87'05*3*,1...0427:/1//04:4300048374;-10))&)(*$)(-,1*+-(78',(')+1-9.**+)'%--13-,'%')(+&%')+38:973.%"$%'1-519/,/57*,9-'-/.-0998831+)-)+,./30,-1+'*),,,)1(/1*,%$$''%0/3),(*36*,/3799778527-.23214/2:6--5636../000'))1*3**6;6-((),,/.,/*-+,083497<7'893:8:883.3.6()+589722-,-/-/133215.///088/03--0/25/-10))/-613019/+*1/(7(.-,'-*))%184+-,*,%)023*-,+3<6885;24)5,8-)52/334,,-),)+-67956,,+))*.-((&**/.+-/-6/199*%$$'*+/+55243/64.&)'+,.*%((')+&%(()11726+;,,:201345836&%,(%)'$&'(,)*3.2476+('+*/,*-/;74853)(**'&(%+024%5')+/)-(&/'(%.0/+*,0/,-.+,-,/6*+*/-+,84938550212/-4.-/6780859(*-1:435933363/.87-2*+14)..--)(&'%+))(.1132/..-())4742-*(%$&)-$&03(0,173'%%&%%&)8,595;60;,)1++*)*&&&,-(,/52.012393701),++&+,*+00005.61742.0.-3763*/7.211720*.0-178850,'+,0;0'.1&,)##"
@b114bca8-dcd2-4da9-9d83-3262ac847b8c ch=208 read=152657 start_time=2019-12-13T11:51:29Z barcode=BC01 runid=2c9cf7bc05858273f10e7d7ec552fc0bd742dc3e
TCATTTATGCCTTCGTTCCAGTTATGTGCACAATTGCTGAAGTTGTCAGTGTCTTTATTATTGCTTGCTTTCTGTTGGTGCTGATGTGCTCCTGCAGGAGGCAGCAGTAGAATATTGCACAATGGGCGCAAGCCTGATGCAGCCATGCCGCGTGTATGAAGAAGGCCTTCCAGGTTGTAGAGTGCTTTCAGCAGGGAGGAAGGGAGTAAAGTTAATACCTTTGCTCATTGACGTTACCCGCAGAGAAGAAACATAGCTAACTCCGTGCCAGCAGCCGCAGTAATACGGAGGTGCAAGCGTTAATCCAGATTTCGGGCGTAAAGCGCACGCAGGCAGTTCATTAAGTCAGATGTGAATCCCCAGGCTCAGCCTGGGAACTGCATCCTGATACTGGCGAAAGCAGGTCTCAATGGGGGGGGGGAGTAGAATTCCAGGTGTAGCGGTGGAAATGCGCTGAGAGATCTGGAGAATACCGGTGGCGAAAGGCGGCCCCTGGACGAAGACTGACGCTCAGGTGCGAAGCGTAGAGAACAAACAGGATTAAGATGCCCTGGTAGTCCGCCATGAAACGATGTCGACTTGGAGTTGTATGAGGGCGTGGCTTCCCGGAGCTAACGCGTTAAGTCGAGCCACCTGGGGAGTACAGCCGCAAAGGTTAAAACTCAAATGAATTGACGGGGCCCGCACAGAAGGTGGAGCATAATGGTTTAATTCGATGCAACGAAGAACCTTACCTGGTCTTGACATCCACGGGAAGTTTCAGAGATGAGAATGTGCCTTCGGGAACCGTGAGACCCAGGTGCTGCATGGCTGTCAGCTCGTGTTGTGAAATGTTGGTTAAGTCACCCAGCAGGCGCAGCCATATCCTTCGGTGCCAGCGGTCGGCCGGGAACTCAAGGAGACTGCCAGTGATAAACTGGAGGAAGGTGGGGATGACGTCAAGAGTCATCATGGCCCCTTCCCGACCAGGAGGCTACGTGCTGTGGCGCATGCAAAGAGAAGCGACCTCGCGAGGAGCAAGCGGACCTCATAAAAGGTGCGTCGTAGTCCCGGATTGGAGTCTGCAGCTCTGACTCATGAAGTCAGGTCACTTTAGTAATCGTGGATCGAATGCCACAGTGAATACGTTCTCCCGAGGCCTTGTACACCGCCCCGTCACACACCATGGGAGTGGGTTGCAAAAGAAGTAGAGTAACCAACTTAGCCGGGAGGGCGCTTACCACTTGTGATTCATGGCTAGAGGAGGTGAAGTCGTAGCAAGGTAACCGG
+
#%(,0'%)+*+)*,)+06()(/())142/*+,(/((*&'-+'/3.-.(003523:2%+&$+)&%'&&(.6-.23272..-/+()*)-+./89100(.+&)))(&&'(/',(+((4,.,,/.635:50%1+5'38+(),*31'36,,(*'%&)((***(*+')--//3/4)'&,2/6&+(''&&$),3+('((',50+.1+'),)&%(--+)))()('*)*'#$)*/02720,(0-).3)&)+/.((+&,0**-+(&*(*--.13-3+46+'&$$)'###$&(-)(()*)*+(+,/-)+**0,2*-''(#*/.&(0).*./4.**()%+(--/324432)(/0220652112/*'**+-89+)16676,&*&'&03286763,30()+.1+1-6*'&&&'$+&('()2/'$&$&'&)&(*.,%()/-+.,-2))1+.*&%)))2/0&.1+-/.&%%%%((+-24480,)'%)(./&+0.0,**/*,+*&+*6..,5:8:6090/,',%*&(+1',%)(.''&&&)2,/&*'&,)//1)47)1+.,+,,(,4++.664450,&)'',+18/+++,,65000+/(+%*.*''$$$%(0+(&&'-*,1.,**)&%')+',*,-**(&*,0*,%-*%102263'(%)$'&)/+-1/7'(*4.4887578078/,$&'(*),'///,6,$'$%'$&%%&*&+'%'**&'+*.+4.-4281)),*+.&)&'*).++&&&%%%*$+1220,)*+)1,'*&++&('-133.-,+,.-...4338463300)52.506365(-27((+,22.-++*)(-))**++($%&'(,)''''((/41-6.2-+-,3+12&)'%%(**,+2),+&*-%-)+0'&+$&%)'-1/0027/1)4./'4.130171-+2)+./()-2*-,,--/9:39:.+,)*2'+)((+--26852411('&(+20,'$&&**42)$%**'&)00*,-&'''$%&$--,*&((''(-..%/16-(%&&')*2-6215*,,&)&'(),1')-<77864.1226*)-0..0//23479-50+/)/'-*&&*''',)(+*+#'&--0,1.-,,-/+--*,%*+,.'*+1703+/032*),/44-2''((0126:99927.*'70*(#((+/23+$#&#*2.368*(-,()(*(0547794+,+&/..0$(&00*%'('+))%&&'%'$($)()%(')'2,+25.0*,/,*++'()*),+,080*+,)-./+(*(&**)+))**,')&,.592949998/5
@fe0d4798-0366-4e35-b3ec-d60a17d5a836 ch=70 read=108675 start_time=2019-12-13T11:51:27Z barcode=BC01 runid=2c9cf7bc05858273f10e7d7ec552fc0bd742dc3e
TTGTGTACTTCGTTCAGTTACGTATTGCTGGTGCTGAAGAAGAGTTGTCAGGTGTCTTTGTGTTAACCTCGGCGCCTGTCGCTCTATCTTCCGGTTACCTTGTTACGACTTCACCCCAATCATCAATCCACCTTAGACCAGCTCCTTCCTTGCGGTTAGGCCACCGGCTTCGGGTGTTATCGCTCTCGTGGTGACGGGCGGTGTACAAGGCCGAGAACGTATTCACCGCGACATGCTGATTCGCGATTACTAGCGATTCCAGCTTCATGTAGTCGAGGTTGCAGACTACAATCCGAACTGAGAATGGTTTTATGGGTTTTGCTTCACCTCGCGGCTTCGCTTCCCTCTGCACCAATCCATTTAGCAGCACGTGTAGCCCAGGTCATAAGGGGCATGATGATTTGACGTCATCCCCGCCTTCCTCAGCTTGTCACTGGCAGTCTCGCTAAGTCCCCAACAATGATGGTAACTAACTGATAAGGGTTGCGCTCGTTTGCGGGACTTAACCCAACATCTCACGACACGAGCTGACGACAACCATGCACCACCTGTATCTCTTATAGCTATCTCTCCATCTCGGAGCCTTTGTAATTATGTCAAGACCAAGGAGTTCTTCGCGTTGCTTCGATTAAACCACATGCTCCACCGCTTGTGCGGGCCCAAATCAATTCCTTTGAGTTTCATTCTTGCTGAACATGCTACTCGAGCCGAATTACTTATTGCGTTAACTGCAGCGCTGAACTTTGACATCCAACACTTAGTACTCATCGTTTACGGCGTGGACTACTAGGGTATCTAATCCTATTTGCTCCCCACGCTTTCGGGACTGAGCGTCAGTTGCAGGCCAGATCGTCGCCCTTCGCCACTGGTGTTCACTCCATATAATATCTACGCATTTCACCGCGCTACATGGAGATTACGATCCTCTCCTGCACTCTAGCTGCCTGGTTTCTATGGCTTACTGAAGTTAGCTTCAGGCTTTCACCACAGACCCTTGCTGCCTGCTCCCTCTTTACGCTTAATAATTTCCGGATAACCTTGCCACCTACGTATTACCGCGGCTGCTGGCGTGGTTAGCCGTGGCTTTCTAATAAAGTACCGTCACTCGGCTACCACCATTTCCTGTAGCCGCCGTTCTTCCTTTATAACGAAGTTTACAGTCGAAAACCTTCTTCCTTCACGCGGCGTTGCTCGGTCAGGGTTTCCCCATTGCCGAAAATTCCTACTGCTGCCTCCGTG
+
$%+'%''/3;64081.109.//3,1.,,149:565330,.+((+*2,02%+--(-2/6700313122686.0,)-5/778556678996.53+013.0426,06-/,(/010)/(,(+2/437516.52)-.-1--+.+*)/0274:7,2,+,5:3;/0.3-*3-/.,1+..51/*/3)*%$'),554.3)&'&(%).3-+-2454591270)+-5821447<8185121/1112830(-*)&)-,+4*+((*)),20,()#')0+/2*)))),+*-*6-,,(),.0((+,+//)%&,)+./07/.14:<,333</2<9.),.7113:.2774944:3,*.2,68-0/0204,3'*02/26-(*(),--.,,))()1-,),3980-*(,/2/,2822331;<2-19567:94692.0;8<22,5)*+3/.-0/10.6-,/4789140.&'(+33(,%&(+(+0707-*,--+)(%(',))-3/3369789873;/135;764/3/,/3+/3.4448-%()+../88::62*/207818<7864.11.6053567654-0'**,1246512*6286520%+'%0-,2.(.+...,,.00-(**'%*''*&(5842.**+,15'//6)((.+5<:89/-,-/1143.05/3171229,.+(-,165/./)/''$+/1.047;:79;940/*%'()*+(*(,)(.01''2.+,0/1-(*,-)-/,,.7+4++/0,))*(./673/563/33304.2,2)+()&)*(,676::6281'./07898;9:3111..+*+,.0/4:41('&+-(',*086*+1.,1;0.)79456655779:6/;/..-+(15.,-.,-01'('$$'(*,978677011..%''23/1-+*&)+..2,1'*,7<5--03,,)-..2+,*-)%#'$$&()55323247001+-,,*(+01443/.4.8.0,.568126(-**'%)+3**+.70(79508-++0,16657;<9391211./))(,47*+51:5...)%%+2/05+:,1,1.1+1*+(+-+0/*+.))*(-..4/21/-3../88;6951-%56:4258360*'&''&',.,07/+,-28657(),1.,+*''(&+0.3<142)+2/./7.61/7-(%*,-,34-1253'&*''29-/2)3*',,*..6/:88<9345,&)'*(*(+-+(&,,'2,-)/7+1:31321.08464000541.25)+0344.,-**-2)+*
@12227918-f2ee-4860-b66e-b14dc1f7fd4f ch=398 read=79092 start_time=2019-12-13T11:51:20Z barcode=BC01 runid=2c9cf7bc05858273f10e7d7ec552fc0bd742dc3e
TTGGTTACCTTGATAGACTTCACCCACAATCATCAATCCCACCTTAGACAGCTCCTTCCTTGCAGTTGGGCCACCGGCTTCCGGGTGTTATCAACTCTCGTGGTGTGACGGGCGGTGTGTACAAAGGCCGGGAACGTATTCACCGCGACATGCTGATTCGCGATTACTAGCGATTCCAACTGTGTAGTCGAGTTGCAGACTACAATCCGAACTGAGAATGGTTTTATAGGTTTTGCTTCACCTCGCGGCTTCGCTTCCCTCTGCACCATCCATTTGTAGCACGTGTGTAGCCAGGTCATAAGGGGCATAGTGGTTGACGTCATCCCGCCTTCCTCCAGCTTGTCACTGGCAGTCTCGCTAGAGTCCCCAGCTTAATGATGGTAACTAACGATAGGGTTGCTCGTTGCGGGACTTAACCCAACATCTCACGACACAGGCTGACGACAACCATGCACCACCTGTATCTCATATGGCGGCTATCTCTCCATCTCTGTGGCCTTTGTGGTATCATCAGAGACCTGGTAAGGTTCTTCGCGTTGCTTCAGATTAAACCACATACATGCTCCACCGCTGTGCGGGCCCCGTCAATTCCTTTGAGTTTCATTTCTTTGCCGAACCCGTACTACTCAGGCAGATTGCTTATTGCGTTAACTGCGGCACTGAACTTTGACATCCAACGCTTGGTATACATCGTTTTACGGCGTGGACTACTAGGGTATCTAATCCTATTTGCTCCCCGCTTTTCCGGGACTGAAGCGTCAGTTGCAGGCCAGATCGTCGCCAACTTCGCCACTGGTGTCCTCCATATATCTACGCATTTCACCGCTACACATGGAATTCCACGTCCTCCTGCACTCTAGCTGCCTGGTCTGTGGCTTACTGAAGTTAAGCTTCAGGCTTTCACCACAGACCCTTGCTGCCGCCTTATGCTCCTCTTTACGCCCAATAATTCCGGATGGCAACTTGCCACCTACGTATTGCCGCGGCTGCTGGCACGTAGTTAGCCGTGAGAAACTCTAATAAAGAGTACCGTCACTCGGCTGCCATTTCCTGTAGCCGCCGTTCTTCCTTTATAACGAAGTTTTACGATCCGAAAACCTTCTTCCTTCACGCGGCGTTGCTCGGTCAGGGTTCCCCATTGCCGAAAATTCCCTACTGCTGCCTCCCGTAGAG
+
1()*,/,2,5*)$'&+-/342&)&(%',*)+(()22/.74.007/./13(21212476.1****51:(5-6.+2.-6./91(/4/-+,30115*002.1369;:::867+27617245255867+.,0.'+((,--1+'2./2:333026:9:::02--(',-3/32,+++-2574//&,,$(')-,,2//2.7,..74//122956+,01/5/-(+..433<<019'74769+)*+6+014..(&*+*3:655771:0.0,+('+*)99;,85(&%%()')--01.*++0+%)+--.-26+37*)&(%(/1-26*%*.3367175*-44965004/0.31.04.,3'&&*,-77:103.--01.9<.,$*++011-.0/4441/--0/433(*.5/;/10455:46/97/(+''$*)','32231.(*,'+'/'&3656+///08/:7+6'().6/472-*&)))*+113(0,'/-227200*-+&)330,,&**/)14*&*%-)))'&(*,&&()')*$*.(%-*9;97:8.3000',/.2**,/-3;340--++%&(-..02/,/.'(&&%%%&1.145-+-3797:7)(1)++3/;8/,.840/6)(.*(',(,'$&+/0/36629::*+,4*$*3--5,****0/1.117)2*$&&'(.()-*+.12.:+.%0'&$#()+)*('(+:4879,,//864649277454*-(.,013128378,-.60'))/81+&)-41).'-5:0/,-.(%',,2-'6-')),027-,,+,(*+/0*((%&)(*29*'$$%'$&(2347+2*,,690142633;51,06--0--+.&'*.+,.-6/')('&2-..-.0&')+)**05475,3**('%(+635:6455/40/:37)..:2-76-,*,+.0++--234<107///3370//(++/-.+1/,)7.(%-..50-0-(/*8+.223;09/,+('')86,.5//46908/&350.00)***//'%$((-,052.,.4/5--%--2-/.&-,*50,('()+-9394(&*++201+6/39<:531/+*+08,099;:-/,.,16-,,675)(.**5:0--*'*/,),*/.367;88;:8+9,'*(.*--090--11-733%.0*///2:1),,+10.18967/95+(020/*%%*.+58()+,*&$
@e34a011e-e5c0-4595-a88f-5dea1a19170d ch=400 read=85788 start_time=2019-12-13T11:51:08Z barcode=BC01 runid=2c9cf7bc05858273f10e7d7ec552fc0bd742dc3e
CTCCTACGGGAGGCAGCAGTGGGGAATATTGCACAATGGGGAACCCTGATGCAGCAACGCCGCGTGAGTGATGAGTTTTCGGATCGTAAAGCTCTGTCTTTGGGGAGAAGATAATGACGGTACGCAGGAAGCCACGGCTAATACGTGCCAGCAGCCGCGGTAATACGTAGGTGGCGAGCGTTATCCAATTTACTGGGCGTAAAGGGGCGTAGGCGGATGATTAAGTGGAGATGTGAAATACCCGGGCTCAACTTGGGTGCCGCATTCCAAACTGGTTATCTAGAGTGCGGGAGAGGAGGGTGGAATTCCTAGTGTGGCGGTGAAATGCGTAGAGATTAGGAAGAACACCAGTGGCGAAGGCGACTCTCTGGACTGTAACTGACGCTGAGGCTCGAAAGCGTGGGGAGCAAACGGGATTAGATACCCTGGTAGTCCACGCCGTAAACGATGAATACTAGGTGTGGGGGTTTCAACACCTCCGTGCCGCCGCTAACGCATTAAGTATTCCGCCACAGGGGTACGGTCGCAGATTAAACTCAAAGAATTGAGCGGGGACCCGCACAGAAGTAGCGGAGCATGGTTTAATTCGAAGCAACGCGAGAAGAACCTTACCACTTGACATCCCTTGCATTACTTAATCGAGGAAATCCTTCGGGGACAAGGTGACGATTGGTGCATGGTTGTCGTCAGCTCGTGTCGATGAATGTTGGGTTAGAATCCCGCAACGAGCGCAACCCTTTGTCGTTAGTTACTACCATTAAGTTGAGGACTCTGGCGAGACTGCCTGGGTTGGTAACCAAGAGGAAGGTGGGGATGACGTCAAATCATCATGCCCTTATGTGTAGGGCTACACACACGTGCTACAATGGCTGGTACAGAGAGATGCAATACCGCGAGGTGGAGCCAAACTTTAAAACCAGTCTCAGTTCGGATTGTAGGCTGAAACTCGCCTACATGAACTGGAGTTACTAGTAATCGCAGATCGAATGTCGCAGTGAATACGTTCCCCGGGTCTTGTACACACCGCCCGTCACCATGAGAGTTGGCAATACCCGAAGTCCGTGAAGCCGCAGGAGGCAGCGGCCGAAGGTAGGGTCAGCGGTGGGGTGA
+
783+*.1*88)-0-+14246258+.71/,0*+).3:55;9/*-/4*)+32021*2./.-0:5454.&&'(),,-0.9:005937/-.,51*,//755,-3*048*'&)))+0-3../7442,+%,%/'/,*.1-,/)(&-'('**,/22-.3567856180*7*)+442240274)&40525/..+)')7512579653306/*554255569748,/.,2/&'+,01&%)22536;743364.669:/4++,/.1*,)-+&*-707(1-*/..,5---42*+)+*33&9/,+&/+(+,(+/.4/4,1.((,,*&''',2.2285-./3451-,-/3-3705/370/08'-)(4++*/-4/232//0-16:797+*-*(*,.36886/50-..,,-1*-127:9)',,7906+571-/,./549;/0673(-.00+.-.*(,)/&*)+.-*...0/)1-1.22:54*27-.163.1612831152057+((+&)'**,5/+((*.8.*),.$%$(+*$((66:0/%&$*(,*0:828844(('*)-+)&+/,77+52+*-*/,)*&&')((-*&''$&))17-(.1411,-),-030-++&)-0151%&'&)&&%**,+././6*,6++*-/*&'%'**+*,..+/0+29,:91:92466-),*,41-'(+(3)*,./4-72-.234-+**+0)+&)'&$&'',/03:31/21/).++54*&(+/0,-47.44:78&%'&',1/80.*3.**--1942524+/0.-471675,)+++-.00.**+))2,1,)'#&'(,++)**/*0+2349;653357388684.//5523)66+(2,++*+&&,,++.3+*)''')++/2/&024138**2)((*,,****),&*--.-70*+*&)(+84,++/62&'26+1:89.0/24525.36;7,6)/..1-+-/,*)*&(0-/16&&'+---*),1.++40/.22313+**''&&)00)*3114444&02)&+%$'),4-30,,36230911/2*1.5:93;60/2./+220.)))+556.3.--220+,.+-1101--&'-0*+-)5,/1.'*+).-.0/1.5.**)+)+1'2.(.)33/,-0
@2b771cb3-f4e9-4223-9b8e-f873119efc0e ch=180 read=172422 start_time=2019-12-13T11:51:05Z barcode=BC01 runid=2c9cf7bc05858273f10e7d7ec552fc0bd742dc3e
CCGGTTACCTTGTTGCGACTACACTGATCATGAATCACAAAGTGGTAAGCGCCCTCGAAGGTTAAGCTACCTACTTCTTTGCAACCCACTCCCATGGTGTGACGGGCGGTGTGTACAAGGCCGAACGTATTCACCGTGGCATTCTGATCCACGATTACTAGCGATTCCGACTTGCTTCATGGAGTCGAGTTGCAGACTCAATCGACGCACTTTATGAGGTCCGCTTGCTCTCGCGAGGTCGCTTCTTTGTATGCGCCATTGTGGCACGTGTGTGTAGCCCTGTGGTCGTAAGGGCCGCGTGACGTCATCCCCACCTTCCCTCCAGTTTATCACTGGCAGTCTCCTTTGAGTTCCCGGCGGACCGCTGGCAATAAAGGATAAGGTTGCGCTCGTTGCGGGACAGCAACATTTCACAACACGAGCTGACGACGTAATGCAGCAGCACCTGTCTCACGGTTCACGAAGGCACATTCTCATCTGAAAACTTCCGTGGATGTCAAGACCAGGTAGGTTCTTCGCGTTGCATCGAATTAAACCACATGCTCCACCGCTTGTGCGGGCCCGTCAATTCATTTGAGTTTTAACGCGGCCCGTACTCCCCAGGCAGTCGACTTAACGCGTTAGCTCAAACCACGCCTCAAGGGCACAACCTCCAAGTCGTGACATCGTTTACGGCGTGGACTACCAGGAGTATCTAATCCTGTTTGCTCCCCACGCTTTACCTGAGCGTCAGTCTTCGTCCAGGGGCCGCCTTCGCCTGTTCCTCCAGATCTCTACGCATTTCACGCTGCACCTGGAATTCTACCCCCTCCTACGAGACTCAAGCTTTGCCAGTATCAGATGCAGTTCCCAGGTTGAGCCGGGGATTTCACATCTGACAACAAACCGCCTGCGTGCGCGCTTTTACGCCCAGTAATTCCGATTAACGCTTGCATCCTCCGTATTACCGCGGCTGCTGGCGCAGGTGTAGTGCTTCTTCTGCGGGTAACGTCAATGAGCAAAGACTAACTTTACTCCCTTCACCCGCTGAAGGTACTTTACAGCGAAGGCCTTCTTCATACACGCGGCATGGCTGCATCGGGCTTGCGCCCATTGTTGTGGCCCCACTGCTGCCTCCCGTAGG
+
3,'*+((0113-17(-.+)/%''.%%&-70///428658<6245956814358)*,),,))1+/*,.+,//.234:16:4+,,5-;4/0.59,-7626444*)&+,67:7461838885(/(&%+*/+'((&&-)%(*-,.787/00562'(*01:53-,)**,.-*-)-))&&'/00'''+%&(/..84:,0((2218(9+.,/33/-.2;<77/-.1,686416,**,-1/210/33746593175../013:<<4;1.-%++(--')*)+('%)36/-.'),565/7,,-,-1)),-166678:855:-.1747/6(),/'.+85.//132-4.)*,3,.//6,+*22.42),+-%-'++-2+4+)-6.18,4-2-2*.008,-(*/007704-9-+*)&-,4/.170,*/*1*$(+%-/35561),%$%+1&-&-,,..026.11112-1/256(#%('%(+//334;64512//))362.1319,+6438489-//46<85935/85;301..0234-./,.)'*+(1:79:-0335625''/2,,1+-++('(&('&%),-78<977;81,0064)+)*&+--20+)801,<9;0+.53'2410(0.607-)'&(%&'--0%'),1+-)*-*+)+'.-+-.0903--.,+-00*$&(+22436<6--/*.026:760479492%(*.02116452352<8-.-482+,.,,/0,'+2')--664.%',+/3/113**.,4-2:23:4;856602494++,+((/,**(+,22505:4-*--./%1.230,))&+2,/+-2.20-1')*/.-/1/27('&'+0+)-3*32,4:,/0654258;38.0,4-4.)*.)&-0/*.62+,.//4+)*'-2039:6:168610./-///**,/0**.**(%$%(396883-.162:3//+.(*+.;5768162.:/.965/1*,+,.0&%"%$(%*(()/0-/0708;:75:544019858+1)(*/5768*('%'*1(+0)'++13+,1.1.75)*+)()()+''*(&%'&(-&)'/(872986964520*1144:655173213355&56.4-+.1195004*)($(%$%(,,*./033449,92+*/--,
@b71582b2-e57d-43d0-bc9c-3a4e245bdb8a ch=17 read=44955 start_time=2019-12-13T11:50:59Z barcode=BC01 runid=2c9cf7bc05858273f10e7d7ec552fc0bd742dc3e
CCGGTTACTTGTACGACTTCACCCCAATCATCAATCCCACATGGGCGGCTCCTTCGCGGTTGTTGCTGGCCGGGTGTTATCAACTCTCGTGGTGTGACGGGCGGTGTGTACAGGCGAGAACGTATTCACCGCGACGTACTGATTCGCGATTACTAGCGATTCCCAACTTCATGTAGTCAGGTTGCAGACTACCAATCCGAACTGAGAATGGTTTTATGGGTTTTGCTTCACCTCGCGGCTTCGCTTCCCTCTACTTGCTCCATTTGCCCAGCACGTGTAGCCAGGTCATGGGGCATGATGATTGGTATGCCTCAGCTTGTCACTGGCAGTCTCGCTAAGTCCCCAACTTAATGATGTGGTAACTAACGATAAGGAGTTGCGCTCGTTGCGGGACTTAACTAACATCTCACGACACGAGCTGACGACAACCATGCACCACCTGTATCTCCTTATAGCTATCTCTCCATCTCGGGGCCTTTATATGAGTATGTCAAGACGTAGTAGATTCTTCGCGTTACTTCGAATTAAACCATGCTCCACCGCTTGTGCGGGCCAAATCGAATTCCTTTGAGTTTCATTCTTGCGAACGTACTATCAGGCAGGTACTTATTGCGTTAAACACCAGCGCTTCAAGACTTTGACATCCAGCGCCCAGTACTCATCGTTTACGGCGTGGACTGCGGTTATCTAATCCTATTTGCTCCCACGCTTTCGGGACAGGCGCGTCAGTTGCAGGCCAGATCGTCGCGCCGCCATGGTGTACCTCCTTATATCTACGCATTTCACGCTACACATGGAGATTCACGATCCTCTCCTGCACTCCTGGCTGCCTGGTTTCTGCCGACACTGAGAGTTAAGCTTCGGGCTTTCACCACAGACCCTTGCTGCCGCCTGCTCCCTCTTTACGCCCAATAATTCCGGATAACGCTTACCCACCTACATTACCGCGGCTGCTGGCGTAGTTAGCCGTGGCTTTCAATAAGTACCGTCCGCTCGGCTACCATTTCCCGCCAGCCGCCGTTCATCGCTATAGCAGAGTTTACAATCGAAAACCTTCTTCCTTCACGCAGCGTTGCTCGGTCAGGGTTTCCCCATTGCCGAAAATTCCTACTGCTGCCTCCCGTAG
+
2-+,3-)($#&$$&*-2490)/0.*&&-./476;/90&&('-*/.0'0003'*/*&'%*'0(()$$)'*(*,.1,,,+,0041//222251/3....5'-2.+2//3122-4*()'$+)+,-445:.%((&&*(,).'.3..3;2&+((*2-..1//1'3)20*,++.00220/)+,/')+-0/2/42620/*00+9&%(42/-.()4--1;9;,.//<15;;*(,5-703:2545271192./212:2-/-''%$$%).5/.4-*)*&&(($**1.+*-1-%/2.-$$*+11,/0/,*)'+)($%''#)'(-+,,2.-.4675/(()))1/4.,.%))*089)1('''.+-.252.+8/08444:5/,0,.+3*+02*/2655/50../973+/*(%&,.+)(+,//%()(--.'%-,&-$((**.%//0/'+&),')))+,.3535&/(,,+,++*.22/,./.-.*)%*++,.120+/)(&&*+-1-55310-($''&/)(%-8-393,-,,-&(--/(.)0,24.++&()/333-/0+.,0-/&2,4204$()-5-3/300%%*'***/:*+48:210/0--85/632.)++/424+''*))0))1)))))*('#$$''$&&$'*(,.)*,*/+&($,0,3'($*&)(%'*))../0663/6-)*,0-.+.5652-))%--..2*-9825-'-8**-0..-%)'*077/-7)'%$&(&(%'*9'*+93449:3:3227750.),%&'%&)$'/2/'*%*/)0))),/511&%*./+07***0&(.(+),+020-')70(&((*,18(,.41540&'',&&'&'*+20--2,5.+*%%$%&%$*$(%%%*'5/3+0184((0-.61.,*'%&)-017.--&)778:7:+*)*)50**20961200%&1-,-*-6-1.6/.9---,2+)01-+03-,-%,'(4;66484458/9-.()*--;1007)2,/,)./(*/,27(2,.9604'$'+)-*(*$).)/9,/-%#$#'%),*21/28)((+')+**,%*))*+14+'(+,.0'*./*,00857:564:2).-.,/103;5667.701'-1),5+79;3*,2.41-/3-)(&))&$)*(*/%(&'+6),:43
@73e7055a-f3d9-4450-aca2-2ad789755af9 ch=260 read=98193 start_time=2019-12-13T11:50:58Z barcode=BC01 runid=2c9cf7bc05858273f10e7d7ec552fc0bd742dc3e
TCACCCCAATCGCTGACCTACCTTCGGCCGCTGCCTCGCGGTTAGCTCACGGACTTCGGGTATTGCCAACTCATGGTGTGACGGGCGGTGTGTACAAAGACCAGAGACGTATTCACCGCGACATTCTGATTCGCGATTACCTAACGCGCCGTAACTCCAGCTTCATGTAGGCGAGTTTCAGCCACAATCCGAACTTGAGACTGGTTTTTAAAGTTTATTCACGCCGCGGTATTGCATCTCTCTGTACCAGCCATTTAGCCCAGCACGTGTAGCCCCACACCACATAAAGGGGCATGATGACGTCATCCCCACCTTCCTCCTGGTTAACCAGGCAGTCTCGCTAGAGTCCTCAACAATGGTATTAACTAGCGACAGGGTTGCGCTCGTTGCGGGACTTAACCCAACATCTCACGACTACGGCGAGCTGACGACAACCATGCACCACCTGTCACCTTGTCCCGAAGGGATTTCCTCGATTAGAGTAATGCAAGGGATGTCAAGTGTAGGTAAGGTTCTTCGCGTGCTTCGAATTAAAGCCACATGCTCCGCTACTTGTGCGGGTCCCGTCAATTCCTTTGAGTTTTAATCTTGCGACCGTACTCCCCAGGCGGAATAGCAATACGTTAGCGGCGGCACAGGAAGTGTTGAAACCCCACACCCTAGTATTCATCGTTTACGGCGTGGATTTACCAGGGGTATCTAACCCTGTTTTCCCCACGCTTTCGAGCCTCAGCGTCAGTTACGGTGAGAGTCGCCTTCGCCACTGGTGTTCTTCCTAATCTCTACGCATTTCACCGCTACACTAGGAATTCCCTCTCCTCTCCTGCACTCTAGATAACCAGTTTGGAATGCAGCACCCAAGTTGACGGTATTTCACATCCCACTTAATCATCCGCCTACGCTCCTTTACGCCCGAAGTAAATCCGGATAACGCTCGCCACCTACGTATTACCACGGCTGCTACCTGGCACGTAGTTAGCCGTGGCTTCCTCGCTTGGTACCGTCGTATCTTCCCCAAAGACAGAGCTTTACGATCAAAACCTTCATCACTCACGCGGCGTTGCTGCATCAGGGTTCCCCATTTGTGCAATATTCCCCGCTGCTGCCTCCCGTAGAACC
+
970567,.001&&$%#()()33571-)01+.1.+(((&'++5730350/007124:40/))')(&*.+-,+,(./786532+(41098443)&&(+7/'),'&'''-53769<779:7878:874//..39.--,+4-*/%&#$)(*)('&).5133/-,-.61575564:65353;2+(%&$((10,2)(..)1),-/--(*02;:7+.90+08+#%&(&'$).(+,35-.-,.085400-2398974477-34'&(,,('))(+--0+,+385,%'&*)%++,04+,0.+*8734-+*&'..3.967,02:9:::8350.',+++0''*4.,/2205/112(*---&*-//0.9/-1-*+)0('%'%+,,/+-)(-6).0345020+,-9--((&5,5-'*))+.,-.-000-&**(+)'(/23667856775:67542541667775),('(&(')''.-,.(&)/*/2//-'0*.()+)2/011/&.4:/00000+-.03205.''*//5417*$&'(')-+-&1(6(,0-$*+()*.-156:526/0-9,/-50571471)-1-).)3-197//1/9<1/94+3,+,6668(3),,288+.26848898200.4.&..40//30621-,+,$%(%((()060.7-(-,*$++1/+'%))+,;:9::46;:+,*,)+*+/&((&%'('332*0205*+41:7-*(($)-,*+%*')4:814788847.*01281.3.*)''$&&'*+-.0897:8699)-.,1./1;::<66--6222669:4971;81/5;43/.-,(**+'/(2-)+*),/64331:998851/---.5.5*.+),-95.)'..,-+--,,40+('((*&$(2*22<91033-88,)'+(7*/0358827://0./364/42,/./11''&&(0.%*001220/60.089597116/15*4,,800/*+2..+((2&(*%-..),*,,,-0.0695:461264+*)#&)(,)+&-827/*((,855;:7'*(''1-*+,../;1',..73',53.9395/00)-34,..121.0/3///,.//2),:/4,39;/%+4(*2+12524637:9412:53/014/7'&(%&(').'
@f1ea9a83-2766-4e0d-8965-eddcf5b58e68 ch=209 read=92431 start_time=2019-12-13T11:50:57Z barcode=BC01 runid=2c9cf7bc05858273f10e7d7ec552fc0bd742dc3e
TTGTTATGCCGCTTCGTTCAGTGCGTATTGCTTGCTGAAGAAAGTTGTCGGTGTCTTGTGTTAGCAACTTTCTTATTTGAATTATAATGTTGCTCCTACGGGAGGCAGCAGTGGGAAAATGCTGTGGGCACAAGCCTGATGCAGCCATGCCGCGTGTATGATAGTTTTCCGGATCGTAAAGCTCTCTTTAGGGGAAGATGTGACGAGGTACCCAAGGAGGAAGCCACGGCTAACTACGTGTAGCAGCCGCGGTAATACGTAGGTGGCGGTATCGGATTTACTGGGCGTAAAGGGCGTAGGCGGATGATTAAGTGGGATGTAGGAAATACCCGGGCTCAACTTGGGTGCTGCATTTCAACTGGTTATCTAGAGTGCAGGAGGAGGAGGTGGAATTCCCTGGTGGCGGTGAGATGCGTGAAGTTAGGAAGAACACCAGTGGCAGAGCGACTCTCTGGACTGTAACTGACGCTGAAGGCTCGAAGCGTGGGGGGAGCAAACAGGATTAGATATACCCTGGTAGTCCGCCGTAAACGATGAATACTAGGTGTGGGGGTTCCAGCACCTCCGTGCCGCCGCTAACGCATTAAGTATTCCGCCCATAAGAGGTGATCGCAAGATTAAAACTCAAAGGAATTGACGGGACCCGCACAGTAGCCAGACATGTGGTTTAATTCGAAGCAACGCGAAGAACCTTACCTACACTTGACATCCTTGCATTACTCTTAATCGAGGAAATCCCCTCGAGGACAAAGGTGACAGTGGTGCATGGTTGTCGTCAGCTCGTGTCGTGAGATGTTGGGTTAAGTCCGCAACAGGCGCAACCCTTGTCATTGGATTACTACCATTAAAGTTGAGGACTCTGGCGAGACTGCCTGGAGTTAACCAGGAGGAAGGGAAAGGTGGGGATGACGTCAAATCATCATGCCCTTATGTGGCAGGGCTACGTGCTACAATGGCTGGGTACAGAGATGCAATACCGTGAGGTGGGCCAAACTTTAAAACCAGTCTCAGTTCAGTTGTAGGCTGAAACTCGCCTACATGAAGCTGGAGTTACTGGTAATCTTGAATCAGAATGTCGCGGTGAATACGTTCCGGGTCTTGGCCACCGCCCGTCACCATGAGGGTGTAATGCCCGAAGTCGTGAGCTAACCGCAAGGAGGCGAAAGCGGCCGAAGGTAGGGGTCAGCTTGATTAGAGTGAGAATCTAACAGGTAACCGG
+
)).-()*-+&$'&&'),00+,2)-&&&+)'*,/**)(0*&())(*,,.1'+),.)02*,,1/*&-')'(,*(-(&55+)%$(&(('')%2+)*.01-*-)31++0-.33&24*0)*'('*'&&(&&'''$%-3'.5001122625755131-.///21---))(047-4(2.5.4'(+62,--.1/29,'(34/+2-20'&&%''&%(*),4+'%1)-+*+*'+*().++)/005,101,%((,**-*&('(,/50/056103,/,*)'(')/)0(44+*2280,-.442+.3+62351691;79*)+,)&(,.8322/.+(&**)*%0,)/97666.,+),,7../68++)2,()&()/4160//33+,)+,76121*,,(-)'()*-0/-11/2+('+(*.-075.+%')*//*&)&&,1,/*(((240/34*23230%'+*+,01//.,/3974302253200/'*+*)*..04''*&',.0**,-1)&(+9;17./-)4(+(-./-.096/06841,4.'(+*+,9.*&&()*82.1,%-**'+)2681//.),'+*.,)*'(+)/2117--/423/.')(0+-/04651,./&%&(/''&'')%,-+,--+,+*.991114-8.*.&&+)**,(-5/8:3*,)*(+'%'*'%**-*101264811614,)*)$*/'-''+*//'/(,'&(,,'(*(**+++.),)'+)+,'0*(+--...001,+,,+21,-.//+/*%-,2718(0+*+14'-&(/5.001/326.01*5511316676870834275-5*-574923--.0(0-'4-.1.,*-%/,&%+)-0&2.*&%0*(+.+06+5,3++*--'&-,,263/+*(''++)*-.32/0%*.5/405.1.)0.*3).)*-,*/,,46.-//36784(,-.049:57%62*'/(''(%&&$,0*3-,-*+(/.--3/.+20./4)*,0)((((//0810/::7*+))(,+/-+4/:7225/+72,),+-.0/1%))5--2,5-(),+*()+5,+13.22231465.2-/-0-*)370//,+)+,+-0-/7:8:74.2208605.56459800,.13(%-'.&)*+%&%$'+)-10.-/12.13+))*&+*(*3202--(+///5)+/,*)),+/+)43.+,''-+++.,))/,+)(/,(*+&++3423/)'%%''2,$'%()**'&.((*+)'%')),8691/
@1a750996-3081-4ee6-8f7b-1a09ca2da793 ch=342 read=75552 start_time=2019-12-13T11:50:55Z barcode=BC01 runid=2c9cf7bc05858273f10e7d7ec552fc0bd742dc3e
CCGGTTACCTTGTTGCGGCTTCACTAATCATCCACCAGACAGCTCCTTCCTTGCGGTTGGGCCACCGGCTTCGGGTGTTATCAACTCTCGTGGTGTGACGGGCCGGTGTGTACAAGGCCGAGAACGTATTCACCGCGACATGCTGATTCGCGATTACTAGCGATTCCAACTTCATGTAGTCGAGTTGCAATACAATCCGAACTGAGAATGGTTTTATGGGTTTTGCTTCACCTCGCGGCTTCGCTTCCCTCTGCACCATCCATTGTAGCGTGTGTAGCCCAGGTCATAAGGGCATGATGATTTGACGTCATCCCCGCCTTCCTCCAACTTGTCACTGGCAGTCTCGCTAGAGTCCCCAGCAATGATGGTAACTAACGATAAGGGTTGCGCTCGTTGCGGGACTTAACCCAACATCTCACGACTGACTGACGACAACCATGCACCACCTGTATCTCATATAGCTATCTCTCCAATCTCTGGAGCCTTTATGAGTATGTCAAGACCTGGTAAGGTTCTTCGCGTTGCTTCGAATTCGCCATGCTCCACCGCTTGTGCGGGCCCCGTCAATTCCTTTGAGTTTCATTCTGCGGGCAGTACTACTCAGGCGAATTACCTTATTGCGTTAACTGCAGCACTGAACTTTGACATCAACACTTAGTACTCATCGTTTACGGCGTGGACTACTAGGGTATCTAATCTATTTGCTCCCACGGGACTGAGCGTCGGTGCAGACCAGATCGTCGCCTTCGCCACTGGTGTTCCTCCATATATCTACGCATTTCACCGCTATACATGCGATTCACGATCCTCTCCTGCACTCTGGCTGCCTGGTTTCTATGGCTTACTGAAGTTAAGCTTCAGGCTTTCCCTGAACCACTTGCTGCCGCCTGCTCCCTCTTTACGCCCAATAATTCCGGATAACGCTTGCCACCTACGTATTACCGCGACTGCTGGCACGTAGTTAGCCGTGGCTTTCAATAAAGTACCGTCACTCGGCTACCATTTTCCTGTAGCCGCCGTTCTTCCTTTATAACGAAGTTTACAATCGAAACCTTCTTCCTTCACGCGGCATTTGCTTCCGGTCAGGGTTTCCCCATTGCCGAAATTCCCTACGCGCCTCCCGTAG
+
522-3.,50-/.1,%)*')'+%#%''%%%$)+-&&%((-)#'&'(&(,,,*--043/6&4./836714/259)842.5/..:/2../236731113467.2+3)*+1152/(018,,8++$-$&/'*).:3,-/.018889999:9997'+,-02/0,..466803(.)./8214046461/-2/8+,'+%()39630*+62,.'(,))2.:;9*-.1<488:,)*-01+-61--,-314;0./4.57*+422/+01389:366))+(+**-62.+*..*)*...042.29809:444433:7..2455:1;36--/807/,.2)1)+-3.0123-4,,,796/-)(+)%()*58:+.#*).)(&*17251+,2039642/,3-0.)*-/1:/7/..3:953334,70)/2244213*,.)*$&%+'((()25679;13))*1,..-*,3/7899.3/0,24456//.+0(5',*--.13%&+.-4(%)$)%,(*%*+)*,)/-+)+2-.124;99;:8961/((((&')&-'$&,21,,00/10363224-10614,283,'01979:5'&,,,,/4;;.-6**((*(,',&)**21/2330416*++.*'*(--./500+6,9,9884.11,333-3-598-/0567*4.++-.&**+.788:95476,*-,*+.28000--.(,310244-/5*1+-1;2.028,)$',1922+((*,,88(45*+)**072279:3:99;050//7;178,///2;89976143679630324+-57559;.0.-../,.)%(',(((+,.42401,/,++/,00.('))+9664544;-/420-0./4*/.1,5+/.90/229:-/42.1,))'%%$461)+//-//7777;</.-+,42-3/:1-.218+1*+.90.1-41552.1()-('.//572**'+)/5/30(*-.//015620)-.4483;0-/5+/46/--+&(.23:4,1(.015100/.)((%%(0*.92'/++,)+*/736:9;;::170'+%&(/1/&'*((34/,3-,-(+2--51728:882:.*+*)(&$(15+'&*(+'+*,,+2.-,841674*.6,--(,...-86-(&)'(&)/-22)'.(-
@dc8d92e9-9107-4ab6-b1f0-387b03573b93 ch=134 read=104234 start_time=2019-12-13T11:50:47Z barcode=BC01 runid=2c9cf7bc05858273f10e7d7ec552fc0bd742dc3e
CCGGTTACCTTGTTACGACTTCGCAGTCATGAATCACACAAGAGTGGTAAGCGCCACTCCCGAAGGTTAAGCTACCTCGCTTCTTTTACCAACCCACTCCCATGAATTGTGACGGGCGGTGTGTACAGGCGGAACGTATTCACCGTGGCTTCGATCCACGATTACTAGCGATTCCGACTTCATGGAGTCGGTTGCGAACTCCAATCCTGACGCACTTTGAGATGGCATCTGCTGGGGAATAGCCTGCGCCGTGCCCAGCACGTGTGTAGCCCTGGTCGTAAGGGCCATGATGGCTTGACGTCATCCCACCTTCCTCCAGTTTTATCACTGGCAGTCTCCTTTGAGTTCCCAGCCGGACCGCTGGCAGCAAAGGATAAGGGGTTGCGCTCGTTGCGGGACTTAACGATTTCACAACACAGGCTGACGACAGCCATGCAGCACCTGTCTCACGGTTCCCCGAAGGCACATTCTCATCTCCTGAAAACTTCCGTGGATGTCAAGACCAGGTAAGGTTCTTCGCGTTGCATCGAATTAAACCACATGCTCCACCACTTGTGCGGGCCCCGTCGAATTCATTTTACGAGTTTTAACCTTGCGGCCGTACTCCCCGGGCAACAGCGTTAGCTCCGGAAGCCACGCCTCAAGGGCACAACCTCCGAGTCGACATCGTTTACGGCGTGGACTACCAGGGTATCAATCTGTTTGCTCCCCACGCTTTCGCACCTGAGCGTCAGTCTTCGTCCAGGGCCGCCTTCGCCCGCGGTATTCCTCCAGATCTCTACGCATTTCACCGCTACGCAGGTGCCCCCCCTCTACGGACTCCGGCTTGCCAGTATCAGATGCAGTTCCCAGGTTGAGCCGGGGATTTCATCTGACTTAACAAACCGCCTGCGTGCGCTTTGTAGTAACTCCGATTAACGCTTGCACCCACTCCGTATTACCGCGGCTGCTGGCAGGTTAGCCGGTGCTTCTTCTGCGGGTAACGTCAATGAGCAAGGTATTAACTTTACTCGCTCCCCGCTGAAGTACTTTACAACCCGAAGGCCTTCTTCATACACGCGGCATGGCTGCATCGGGCTTGCGCCCATTGTGCAATAATTGTCCCCACTGCTGCCTCCCGTAGAGAG
+
%%&+*0-694:1/2&)./35:1$,((-9897590/**'%)-)*,.&,+*)&()0/)+*0'').3*2,6/*())')'&&&(6,50792'('05.;4,-/26/,..&&)++,6687;98761//*-,1-251(-'30/1++**+65-2&%%))()*+.1)+)&)*,00235669:18101897.00.,,.-)+2,**)*6101(0*..*&*.-**#&))*)$*$&#$$$&$&')%,-(&)*$)&(&%%&&'2%/''*&'+1/0114967222<744996717).5:7;98100'%'))/0298885/-/(.338121/,--154,0354531820276./)&***.0836.)$(+(9*+,)&*.040*%)+/&20((3+++0,-56869998581/(34-)+).,/)%'()'((.00-0''700000941/034478;79977:456778367;:9:47.--.+.--.-,5+,-/2316'().0+''*)888:6:4325442358;120+0*+*-1(*,0/6658455780-01/49.51/-.--..6913;/103-/.67;,980*-,-)/,6.950:96''*+,5<<.9;7373025:785522/533-%/+-%'')%**23.012-0.3+/*.50467;7:15(62--./223*4)'&*,+-.026465<0-+1/./67;84557;5:985329/:65)))4+*.34::2././3:84451595779:9:;67732841/:*(04--0*.,,,--/2%&-&2.02-3*)-))+44211/%,'*-09;3467**)(+*-0'%/$*+0252.,/222*+(020++&)/4+27/224688.-/00.33633-,-402*)014+89.-0:--,)*21/-3,6,3,78773595899;:;1/05*)))-.240221,+1/3630-.))++/5,&)*7:1656865:44183447.2'(%-+.*-#&%',/,.3748;976-*16*-10037(9/11*64/+...0815*-2)%*+1#',+670,75+1,**(+-.-'(-/68-+,(0+/../'(/,,*)*%(&'&++01273/34356'7883;3770;3,,5./)+1,*+%1(*+/79222410/+..)2:+,:22,')&
@afbdc7a3-3ef4-4c4e-ba36-a91570947d59 ch=151 read=101913 start_time=2019-12-13T11:50:46Z barcode=BC01 runid=2c9cf7bc05858273f10e7d7ec552fc0bd742dc3e
CTCCTACAGGAGGCAGCAGTAGAATATTGCACAATGGGCGCAAGCCTGATGCATGAAAATACATACCGCGTGTATGAAGAAGGCCTTCCGGGTTGTAAAGTACTTTCCAGCGGGGAGGAAGGGAGTAAAGTTAATACCTTTGCTCATTTGGGCATTACCCGCAGAAGAAGCGCAAGCTAACTCCGTGCCAGCAGCCATGATGACCACGGAGAGTGCAAGCGTTAATCGGAATTACTGGGCGTAAAGCGCACGCAGGCGGTTTGTTAAGTCAGATGTGAAATCCCCAGGCTTAACCTGGGAACTGCATCTGATACTGGCAAGCAGGTCGTAGAGGGTAGAATTCCAGGTGTAGCGGTGAAATGCGTAGGATCTGGAGGAATACCGGTGGCAGGGCAGCCCCCTGGACGAGACTGACGCTCAGGTGCGAAAGCGTGGGGAGCAAACGATTAGATACCTGGTAGTCCACGCCGTAAAAACGATATCGACTTGGAGGTTGTGCCCTTGAGGCGTAGCTTCCGGAGCTAACGCGTTAAGTCGACCGCCTGGGAAATTACAGCCGCAGGTTAAAACTCAAATGAATTGACGGGGGGCCCGCACAAGCGGTAGACATGTGGTTTTAATTCGAGTACGCGCGAAAAGAGACCTTACCTGGTCTTACGGCATCCACGGAAGTTTTCAGAGATGAGAATGTGCCTTCCAGGGAACCGTAGGACTTAGGTGCTGCATATGGCTGTCGTCAGCTCGTGTTATGTGAAATGTTGGGTTAAGTCAGGCGCAACCCTTATCCCCTTTGTTGCCAACGGTCCGGCCGGGAACTCAAAGAGACTGCCAGTGATAAACTGGAGGAAGGTGGGGATGACGTCAAAGTCATCGCTGGCCCATACGACCAGGGCTACGCACGTGCTACAATGGCGCATACAAAGAGAAGCGACCTCGCGAGGAGCAAGAAGCGGACCTCATAAAGTGCGTCGTAGTCCCGGATTGGAGTCTGCAACTCGACTCCAGCCGGAAGTCAGGTCGCTGGCGTGGATCAGGAATGCCACGTGAATACGTTCCCGGGCCTTGTACACACCGCCCGTCACACCATAGAGTGGGTTGCAAAAGAAGTAGGTAACAACCTTCGGGAGGGCGCTTACCACTTTGTGATTCGGCAGTAGGTGAAGTCCTTAACAAAGGTAACCGG
+
''(1035-.)&&)*,,.-.1/,.9/*3,++00/:4'43,+679-49))*2('$&),421&'&*+&22/11413),)+/'+-)-43//3+%55691+3.'&&('.6,0'')++66*'0*'))1)(,-/90),+4,,*++,2))448215)+*('%)*)+4.,/+*.*&++)+(2)'*+-1+**,'(,18920+)*4-(&)+,&',,,-..-)%&))/05254585734-/.,/--/1:965-/&'$%%','.,/1/5.(/033(//3+1272446./,*12,112()36,1,4+--+.78351/...,*%%'**6/7.-2,%)&'++-+/..*0-/+-.3132.,+,,,*'(+,0931/56./2574,+,.4-.0*((,0/,.'-**.+*&()'&$(+6:.(*-233-('(**),-24573/.-241-2(((20&+2-(&-08+.+)/-*(/-428211*.,/.*+-0421/09<8601110787402/0003121.143:*+,+-36/-.',..1-,*0**./420/2+1-9.2.-/*18478304)((('(&+'015.00./2/176/*,/1;;2474543.0+-23.*-;-,,+-254-5-,%+&,*1),-/3::,)0(4,&'&))*')),3350*'%)(+$'%&-5-0641.(%''()*++((+/.,-+-7964-,**+--+++2015/0)')&&%*0)-/16+3&&+**)'%)(*,676640,,-512---+*-++,-/32101)+*.31881106(,*+03+%)$%(3/-43548.010.64/*,28,,1-.70&,%-..-/,/((4527774+,(&&)014058456/001<;;:;/-0(-0/40'+56,***))65/9-+.5455+*)++/70$$%'),--+,22466841/0./031-/3410754/,+&(,1*''&)''(5/0--0/0/.++-)..($()).,30/342&&-86.0-,***,25/0.))/,'4)-('(*,+,/,'/31.)///)&'*%)%&&))0%(&),+,'%$&&./7425(*'-(*58*&+(&&'#$&**3/7/*,/,-//0,--0+,)+-)42)*33+.)14+.&)%%''1,/.%+(-6)%)*#%%*))-((&&&''.-(69+/7.,*,+'(./%*+-,)+++2-*''%$&%(&'())-+-0$()-,1-3))7+371+-(
@af7d3789-5400-452d-9449-3b1c30c857d4 ch=252 read=177941 start_time=2019-12-13T11:50:22Z barcode=BC01 runid=2c9cf7bc05858273f10e7d7ec552fc0bd742dc3e
CTCCTACGGGAGGCAGCAGTAGGGAATTACACCTGGCGGCAATGGGAAACCCTGACCGAGCAACGCCGCGTGAAGGAAGGTTTTCCGGATTGTAAAGCTTCTGTTTATAAAGGAAGAACAGCGGCTACAGGAAATGGTAGCCGAGTGACGATACTTTATTAGAAAGCCACGGCTAACTACGTACCAGCAGCCGCGGTAATACGTAGGTGTAAGCGTTATCCAGGTGTGGGCGCGGGGGGCAGGCGGCAGCAAGGGTCTGTGGTGAAAGCCGGCAACTTCAGTAATGCGAAACCAGACAGCTAAGAGTGGGAGAGGATCGTGGAATTCCATGTGTGGCATTGTCGTAGATATATGGAGACACACCAGTGGCGAAGGCGACGATTCGGCTGCAACTGACGCTCAGTCGAAAGCGTGGGGAGCAAATAGGATTAGATGCCTAGTAGTTACGCCGTAAACGATGAGTGTTAAGTGTTGGATGTCAAAGTTCAGTGCTGCAGTTAACGCAATAAGGCACTCCGCCTGGTAGTACACGTTCGCAAGAATGAAACTCAAAAGGAATTGACGGGGGAGGCCCGCACAAGCGGTGGAGCATGTGGTTTTAATTCCGAAGCAACGCGAAGAACCTTACCAGATCTTATTTGACATATATAAAGGCTCCAGAGATGGAGAGATAGCTATATGAGATACAGGTGGTGCATGCGGTTGTATTAAGCTCGTGTCGTGAGATGTTGGGTTAGAAGTCCCGCAGCAGGCGCAGCGCTTATCGTTAGTTACCATCATTAGGTTGGGGACTCTGGCAGAGACTGCCAGTGACAAGCTGGAGGAAGGCGGGGATGACGTCAAATCATCATGCCCTTGACCTGGGCTACACGTGCTACAATGGATGGTGCGGGGAAAGCCCAGAAGCCGCGGGTGAAGCAAAACCCATAAAACCATTCTCAGTTCGGATTGTAGTCTGCAACTCGACTACATGAAGTTGGAATCGCTAGTAATCGCGAATCAGCATGTCGCAGTGAATACGTTCTCGGGACCTTGTACACCGCCGTCACCACGAGTTGTTGATAACACCCGAAGCCGGTGGCCTAACCGCAAGGAAGGAGCTGTCTAAGGTGGGATTGATGATTGCGGGGTGAAGTCGTAACAAGGTAACCGG
+
,-/+$(*,61%*-.-021/2+..+&%)()+./0%&(%)*-11058+',,/7,**)1:.-.3213.374324336,),').06921+41,0/,.*.*&'()'*)07)*.2:+-++,)023(4.3///57(5-.5/,852//01)(++-680))&&%&%')**'-+(*,2264845383437(5*/3-//.,1,-0+2++2(*+,--.))+*.3-///2104'(31-),+4+($$$%(-)'&(.1,+1,/230.,78.0-)017640/++,2-21+4**4,,()($#$$%'+3,70/&.(../57.,-/,01+-+09677688.5-3-.1)((((-,/,%*()--13622333031.+*/005047&**,)*+14/-2483-(1,,$'(%%'*-./21/(,*-(4.9&'*2./361)-*&*+:<<7.77/.2*'*+'5,(&//*+,)+.-7;99::72/./**))%%(-.-0(-8,6494775<725<741:34344,-1.2.212030/&)*+&(+17+.)())/&'*,,&*+.61160/*-7:87<84781:5*')('-+0-246441&,0,,*')+-8;798;89/*,,,,+,,.6;9':-891)(++(,/*2*.,/7-.3-.),)+.(*%)).,$&,)'((&&&(()).)/4.14()(+,-.:41.+)//,21112058845..1179889:8743(')'&(''$&%+))+-/7:999224///010<1:959,%'('--8*)*%%&%&15-.-&)$(-*/08.8---4613:699.41&('22,5803525/%1,''(,105558)0003047-,.40,+.),-51*065/2211.,246--.844.2.1+'&'%(-6,0764/,++,*0342'45:0--))-()+,&*(((-)&+((),2/.4:35-4)**8/,.8;;34;1.03:<:7:9:8455056<:6/*8*)*2389:993:32254+****10:20:273:1//-.0,35554526/,723(*,0166727'.346;9::7:<848'/*$,+*0,-*+,-1/28,0+((&'+.//1.%+*)*.397//1-*,3.19*;66701,+-2,,-1-001/))&*,4676449/901:0-710011-9-*')+-&$(.0/.101/043/3.*)/))31
@c979f281-2fb1-4425-9fef-066b65b9f4b7 ch=337 read=124552 start_time=2019-12-13T11:50:11Z barcode=BC01 runid=2c9cf7bc05858273f10e7d7ec552fc0bd742dc3e
CCGGTTACCTTGTTGCGACTTCACCCCAATCATCAGTCCCACCTTAGACAGCTCCTTCCCTTGCGGTTAGGCCACCGGCTTCGGGTGTTATCAACTCTCGTGGTGTGACGGGCGGTGTGTACAAGGCCGAGAACGTATTCACCGCGACATGCTGATTCGCGATTACTAGCGATTCCAACTTCATGTAGTCGAGTTGCGGGCCCCACAATCCGAACTGAGAATGGTTTTATGGGTTTTGCTTCACCTCGCGGCTTCGCTTCCCTCTGCACCATCCATTGTAGCGTGTGTAGCTGAGTCATAAGGGGCGTGATGATTTGACGTCATCCCCGCCTTCCTCCAATGTCACTGGCAGTCTCGCTAGAGTCCCCAACAATGATGGTAACTAACGATAAGGGTTGCGCTCGTTGCGGGACTTAACCCAACATCTCACGACACGAGCTGACGACAACCATGCACCACCTGTATCTCCTTATAGCTATCTCTCCATCTCTGGAGCCTTTATGATATGTCAAGACCTGGTAAGGTTCTTCGCGTTGCTTCGAATTAAACCGCATGCTCCACCGCTTGTGCGGGCCCCGTCAATTCCTTTGAGTTTCATTCTTGCGAACGTACTACTCAGGCCGAATTACTTGTGCACGTTAGCACTGCAGCGCACTGAACTTTGACATCCAACGCCCAAGTACTCATCGTTTACGGCGTGGACTATAGGGTAATAATCCTATTTGCTCCCCACGCTTTCAGGACTGAGCGTCAGTTGCAGGCCAGATCGTCGCCTTCGCCACTGGTGTTCCTCCATATATCTGCGCATTTCACCCTTTACACATGATTCCACGATCCTCTCCTGCGCGTCCTAGCTGCCTGGTTTCTATGGCTTACTGAAGTTAAGCACCAGGCTTTCACCACAGACCCTTGCTGCCCGCCTGCTCCCTCTTTACGCCCAATAATTCCGGATAACGCTTGCCACCTACGTATTACCGCGGCTGCTGGCACGTAGTTAGCCGTGGCTTTCTAATAAAGTACCGTCACTCAGCTGCCATTTCCTGTAGCCGCCGTTCTTCCTTTATAGAAGTTTTACAATCCAAACCTTCTTCCTTCACGCGGCGTTGCTCGGTCAGGGTTTCCCCATTGCCGAAAATTCCCTGCTGCTGCCTCCCGTAGG
+
03/.1..9869-4.',/%/447+790(4,89771$%)/0)%($&%')*/+-/2567495*2.//7:1949:;:,-7*4+*0'00*+-0911.3),+.-..5131221486::7/0++)&(&*.3'./0((&-),99/99.*-1(&*348::8783241.)+&/)11.-*+,/1812/+,1//$,%(+-29./139-1'0'-('''*5:73/&&-1%'*/188:1::9)/,&.14:90-.596567444.3.-23+&(-/0:..28333349;::7:1,('(,)4--%$&(*--*111563-+)2+)%-+-/&()5/**0/169901//()(&()4.0(/&*'*+676/:.0.796:7564.01+263*0+./70/03231394565300111/41.557466732;)+.:50)(*-*((%,+.//4//(*-%/+./.4334331+4515;45,,'++*.3455799:;50601*433353542585876746/,,/1-99-,,-,.5458300127.0,-47-52;:9;/-)),5(,-91+5.212<486)*,--0038-/2++3,-.49293284+((*%.'5(&()+*-25<:548;32401/2987610/'*,...++&'+).*++//,02,&''/.)))*234.,*(&()346974688602./--11/+-'$%%&()2444641186&'**)+1044540**-+,(+&*-0-4+*(890,,+-++($())48,/-79865430/5:6'/7,+-%)'(-,/154276597487588&'&).-033-++26+*+-.2831334/./,*&-)()4*)(+*++,*+.10$*+,.7002277630.*++.('%..2/5656:7<76557-&&'%#%&'*,),,/+%)$'+&)1/0991.//,-.125<.6-').((26/0:/...+7*,30;8/03/6*,,/38;.8.2.7;:61-+0(,3;3492253300418;44081115968/&(),-070--06.61730890-,3-/6402.68688/010(31/*-,.0:2/31+''*-2.1948:0-20/-54*(*&&()27<,/313/4'10++63;98;:81;8/3031723.:00063255042/09)5;;8-/:..7-,788.266+(&+)(+++-11/1-(++.)
@415c9db5-184d-4dbf-bfe5-7ee868c199e5 ch=337 read=124540 start_time=2019-12-13T11:49:59Z barcode=BC01 runid=2c9cf7bc05858273f10e7d7ec552fc0bd742dc3e
TTGTTATGCGCTTCGTTCAGTTACGTATTGCTGTGGTGCTGGTTGTCGTGCTGTCTTTGTGACCCCTGCGCCTGTCGCTCTATAGCTGGTTACCTTGTTACGAGCTTCACCCACAGTCAGCGAATCGCGAAATTAATTAGCGCCCTCGAGTTAAGCTACCCTGCTTTCTTTTGCAACCCACTCCCATGGTGTGACGGGCGGTGTGTACAAGGCCGGAACAGTATTCACCGTGGCATTCTGATCCACGATTACTAGCGATTCGACACCATGGAGTCGAGTTGCAGACTCAATCCGGACTGACGCACTTTATGAGGTCAGCATCTCGCGAGTCGCTTCTCTTTGTATGCGCCATTGTAGCACGTGTGTAGCCCTGGTCGTAGGGTGCTGATGACGACGTCATCACCTTCTCAGGAGTTTATCACTGGCAGTCTCCTTTGGTTCCAGCCCGGATACGCGTAATAAAGGATAAGGGTTGCGCTCGTTGCGGGACTTAACCCAACATTTCACAACACAGACTGACGACACAGCCATGCAGCACCACTGTCTCACACACGGTTCCCGAAGGCACATTCTCCTCTGAAAACTTCCGTGGATGTCTCAAGATAGGTAAGTTCTTCAGCGTTGCATCGAATTAAACCCGCATGCTCCACCGCTTGTGCGGGCCCCATCATTCATTTGAGTTTTTTAACCTGGCACGGCCGTACTTTCTCCCCAGGCGATTGACAACGCGCGCGCGACAGCTCCCGGAAGCCACGCCTCAAAGGGCACAACCTCAAAGTCGACATCGTTTACGGCGGCCCGGACTACCAGGGTATCTAATAATCCTGTTTGCTTACGCTTTCGCACCTGAAGCGTCGATCTTTACTGCGTCCAGGGCCGCCTTCGCCAATTGTTCCTCCAGATCTCTACGCATTTCACCGCTACACCTGGAATTCTGCGAGACCAAACACACATATCAGATGCAGTTCCCCAGGTTGAGCCCGGGGATTTCACATCGACCAACAAACCGCCTGCGTGCGCTTGCGCCCAGTAATTCGATTAACGCTTTGCACCCTCCGTATTACGCGGCTGCTGGCGCGAAGATTAGCCGGTCTTCTGCGGGTAACGTCAATGAGCAAGGTGTGCTTACCTTTCTGCTCCCGCTGAAGTACTTTACAACCCGAGGCCTTCTTCGCCACGCGGCATGGCTGCATCGGGCTTGCGCCCGTTGTTCTGTATTCACCCTGCTGCACTCCCGTAGAAC
+
'.**+'),)'(0+63374'105,.-1.3312//,(..,-'+$%$$'+'%$%$&)0173'*'#$(3.-,.%'&+,7467874/+&&&''('2(-))5,/,&&&&()+.6027-*-(04*&%%(+-+)$'%&'()***.-&*)),0+,.*(.-502.1-)--'&&(',*.,48+,./&21*$%'-:4)1-+-../19)3/.0.0*,(+'+,1.61.(**(*(&+-3721252624.-0-.#%'/53+---22,-/,,,+'5-4-(+&((&'(+''))&$&,+&&&)+/.0*.*,-262,+)))&+&)*),'(()0-...*-**'(,))'$((0234825+*)**3365868;585/*)*)%,-/12+')*+.)(.79925++*&$$%$*'/)**,+3+)*,(+%)'()*')%*)$&,5..02*.-/51028540&*2))*)),(&-/.*'&#&$('*+'++$09-031:96+.**'%&$%)*-06/0/;930123-2/(.2055:/../256-1%()//1120(+*(),/.+/&+$,,,34&(%&+,.-*+(*,.-75-..+'**((+*//3-*((')-.,164**+-,1/15:7811/*-(()1-')+.,'()*'&((%(*-,6,--.0+)*,(24-,1'#&&'+-/15,.3/-3-+-63-,&'&'&%'0*,30,043)+,8/:56.+..(%$(&$&&'+.()%&&(*(+*(*)).2,-(,#'%%((&(------**(&$)),,/++/*1%+1'*+3;6/21+)'')(*.51413/93-.251/-0/3094))'-%'(*+*--533005-//&''(*()),)0,25/126,''$$(),,.5//)*(.1')%&%(21201*()($#%&#()+.((366-945:8&(%&%$$,&%/,./,-,,,0.-0430101/4:-(&+,(*-,-/1732.*)$%'$#'*%&$&%..')''%'$)'(('*/56,'*+29983'1+.,+',0*&)24-+0:.,*)(,**&($&%&+31553696664755/()&$(/14*+,,+1.3+').(2')')),*'*+,,*&)400)*(&&#&&%&%&&+-'$$'%'&%$,&'%*'%'3*,97777)1/*.++*,-1400134+-'()&+&',+).0+0)'*$)*38*),,-,+(-(*.0-,/2057*)$*,(64:57;8*))')(/-0.%%'+)+.113/((()*3(+.21+).2)-0)%$'(*/,%,-*())%&)'),2:203,.'''
@0365a177-a164-4abf-9e6b-c25288b03926 ch=101 read=179927 start_time=2019-12-13T11:49:52Z barcode=BC01 runid=2c9cf7bc05858273f10e7d7ec552fc0bd742dc3e
CTCCTCGGGGAGGCAGCAGTGGGGAATCATTGCACAATGGGGGGGAACCCTGATGCAGCAACGCCGCGTGAGTGATGAAGGTTTTCGGATCGTAAAGCTCTGTCTTTGGGGAGAGATAATGGCGAGGTACCCAAGGAGAATACGGCTAACTACGTGCCAGCAGCCGCAGTAGCCGTAGGTGGCGAGCGTTATCGGATTTACTGGGCGTAAAGGGGCGGATGATTAAGTGGGATGTGAAATGCCGGGGCTCAGCTTGGGTGCTGCATTCCAAACTGGTTATCTGGGGTGGGAGAGGAGGAGTGGAATTCCTAGTGTAGCGGTGAAATGCACGTAGAGATTAGGAAGAACACCGGTGGCGAAGGCGACTCTCTGGACTGTAACTGACGCTGAGGCTCGAAGCGTGGGGGCAAACGGGATTAGATACCTGGTAGTCCACGCCGTAAACGATGAATACTAGGTGTGGGGTTTCAACACCTCCGTGCCGCCGCTAACGCATTAAGTATTTGCGCCTGGGGAGGTACGGTCGCAAGATTAAAACTCAAAGGAATTGACGGGGACCCGCACAGTAGCGGAGCATGTGGTTTTAATTCGAAGCAACGCAGAAGAACCTGCCTACACTTGACATCCTTACCGCTCTTAATCCGAAATCCTTCGGGGACAAGGTGACAGGTGGTGCATAGTTTGTCGTCAGCTCGTGTCGTGAGATGTTGGGTTAAGTCCGCGGCGCAACCCTTGTCGTTAGTTACTACCATTAAGTTGAGGACTCTAGCAGAGACTGCCTGGGTTAACCAGGAGGAAGGTGGGGATGACGTCAAATCATCATGCCTTATGTGTAGGGCTACACACGTGCTACAATGGCTGTGGTACAGAGATGCAATACCGCGAGGTGGAGCCAAACTTTAAAACCAGTCTCAGTTCGGATTGTAGGCTGAAACTCGCCTACATGAGTTACCCAGTAATCCTTGAATCAGAATGTCGCGGTGAATACGTTCCCGGGTCTTGTACACCGCCCGTCACACCATGAGAGTTGGCAATACCCGAAGTCCGTCAGCGAGGAAGCTAACCGCAAGAGCAGCGGCCGAAGGTAGGGTCAGCTTGCGTTGAGGTGAATCATGTTCAGGTAACCGG
+
,,2601+89)(.7.-6634654,('))&&-(((,-.646::9:3-*0-6)*,046611202325:5111&&&(*+..26-/-643+295776667-,039996.35+-69+'&((1,4.+4**(%)'$%.)*+)-*.)('&(*+00*,0+-./'358;8384344/+(')'&'*+,-542332)(1425;514.7,65.*-.:;8877:7-,4)*')+124,4+4+126<74/--,*,1)'3++/.)+48*(**.1:.,+/1-0,166/51(//452.++,.&63)*/11(&&-/++&%'(041402.,,,19650112951-./++.%-,--))(+/.+01+)+.6446-0,+32.025181277-,-,-554317554/,..0569747624,)*((*,:677/*,2:07(;0.0/..16,3/*/272408-(++2624/.%+,2343++$('+188987;:6,;.5)+-349398.0/20278656683230/813-2,,0'%)*2<999:)*/**)4'+)-,32-++/+/<;,84525*/+-01332312:617;1-,)+))****,+&*+460./6.:9+.+7331-5++,5544'&+**,0-,)$)+))(&()',(3)*)$%$$'&%&**-0//**%&%&*&(8)3:3;;50668-400/2)*')0:35679,83;30165/31246661-12&8+-.00059+,(&2)8.07'%%((''-,(3:115213,7,,-7910002;81;1,--.,,206675*%(*')&')-/07;76:/2/3/1-043..0.0/20398.,//5987707*+-1666,+1-)2./-2/0.1542530--'*./34-,--56282**+--//1-,(''()5,:,+,7/00,*)+*-'++8091/3;67;<351457988224:-17216//.57664/6,+,-,.30/)++**-+4+/.'().,((51)102526423765788876645.,,,,3372*1788132//-../,*0681151213945/,/'),8/9,5...483+,/,-59.30$%'&&(&)&$().1/6131.)$'%%-.,716,*)-/--24+*)&%&'&'&,&,*&),+)($&(%+$&(&$)).138345
@7981de6c-2542-4dc3-8183-6c66443cdfb6 ch=349 read=78376 start_time=2019-12-13T11:49:32Z barcode=BC01 runid=2c9cf7bc05858273f10e7d7ec552fc0bd742dc3e
CCGGAGTTTACCTTGTTACGACTTCACCCCAATCAGCCTGACCCTACCTTCGGCCGCTGCCTCCTTGCAGTTAGCTCACGGACTTCGGTATTGCCAACTCTCATGGTGTGACGGGCGGTGTGGCCTGAACCCGGGAACGTATTCACCCGCGACATTCTGATTCGCGATTACTAGTAACTCCATGTAGGCGGTTTCGGCCTACAATCCGAACTTTGGACTGGTTTTAAAGTTTGGCTCCACCTCACGGTATTGCATCTCTCTGTACCAGCCATTTGTAGCACGTGTGTAGCCCTACACACTTAAGGGCATGATGATTTGACGTCATCCCCACCTTCCTCTAGTTAACCCAGGCAGTCCTCGCTAAGTCCTCAACTTAGTGGTAGTAACTAACGACAAGGGTTGCGCTCGTTGCGGGACTTAACCCAGCATCTCACGACACGGGGCTGACGACAACCATGCACCACCTGTACCTTGTCCCCGAGGGATTTCCTCGATTAAGAGTAATGCAAGGGATGTCAGAGTGTAGGTAAAGGTTCTTCGCGTTGCTTCGAATTAAACCACATGCTCGCTACTTGTGCGGAGTCAATTCCTTTGAGTTTTAATCTTGCGACCGTACTCCACAGGCGGAATGCTTGTGCGTTAGCGGCGGCACGGAGGTCGTTGGTAAGAACCCCACACCTAGTATTCATCGTTTACGGCGTGGACTACCAGGGTATCTAATCCTGTTTGCTCCCCGCTTTCGAGCCTCAGCGTCAGTTACGCGTCCCAGAGAGTCGCCTTCGCCACTGGTGTTCTTCCTAATACGCATTTCACCGCTACACTAGGAATTCCACTCCTCTCTGCCTCTAGATAACCAGTTTGGAATGCAGCACCCAAGTTGAGCCCGGGTATTTCATCCCGCCCAATCATCCGCTACGCTCCCTTTGCGCCCAGTAAATCCGGATAACGCTCGCCACCTACGTATTACCGCGGCTGCTGGCATAGTTAGCCGTGGCTTCCCTTAGGTACCGTCATTGCTCTTCCCCAAAGAGACAGAGCAGAGCTTTACGATCGAAAACCTTCATCACTCACGCGGCGTTGCTGCATCAGGGTTTCCCCATTGTGCAATATTCCCCACTGCTGCCTCCGTAGAACAATATCAGCACCAACAGAAGGGTTACAACACCAAGACACCGACCGGCTTTGGCTTCAGCGGCAATGCGTGGCACGGG
+
2,*($'.8-+901/)1,',)(*5,84612)706/(%&%#&&,.0./2:::92933()-)-627/.2./%4-9,-.10/037.3550+-(&*+(.(1+)()(('-+.---27:5;8633**()+,'**)0-+($%&(.,(((+1882;,+,.2716923577<7553328131/+*0.0/1.&+()**.*&1/;10.725+./-;2.*+,-0*(%&'13:7-7<<2/4&,(7,,3.0-2.091/.//720.7/1165543156876;929:-94.,0../-./**''%*).62-++)*'+,/43)/--33012229<9313679103::9-0;4;9711.*)-.6-/6,,*0,2706&(+$%''&%&)543/))+)+,42/4-,-+01*,776645)055,+'**1-.--./0/:9/,,--,03+*'..,/00*002326027+0/214.*,+(,6-5*,&6.67;57-.1708110&&%('/(+%*59.9995705,.(*+-177457/+0/*//500+,,//*(.,+08(0.3;76:3.101722486&'.3.1;76;54-,*(,.+053/22/11611'*+,/5620()17/0-2;<,6:6539.0-*54*)(+)-,')'-073839.))+'$)-.338//..6-+,(%&/0)-&'%('(*(+)+'/+197)'/'3,,*.024;9679727/--0655::<688666*13()()))+,,,,-.093&%)-4.-)0496,+'')+)**)../553-,*)&')(-.,*-.-,.--/5357224414569766;68/53+-11%.,004;61/28*+,)-*//+*&-)/1.0(,+.7566)&#')+2.//1005463089059786/4001//6-1,,/0...90*&'$,(,513/*+-+&)((/3034598,-(*+%%(/7*,51)-0064,-1297.5.5.585+5'+):8;7344.00.7509.12/.,:-..6.3'%#'*/5)(')&#'(335)+(#&%$.3++,6(56+6*&$*+5-:;;-47*(')'&&'&%'((()+/2)&&&(+1)*6750-,03678223.&(%&(/-3/<//.--./14-26.;0+396&--+-992:211.854*,./,-0-0526)%''-+2,4-+%762'2/-3030--4,)('')#%)*0-1+20)*+1961)*)'%&*,'$$%&'*(*-'2103+&**'%$'$%$#$
@6af57048-58ad-479d-a23b-b2861a78c2f7 ch=257 read=70728 start_time=2019-12-13T11:49:30Z barcode=BC01 runid=2c9cf7bc05858273f10e7d7ec552fc0bd742dc3e
CCGGTTACCTTGTTACGACCACCCCAGTCATGAATCTGGGTGGTAAGCGCCCTCCCGAAGGTTAAGCTACTGCTTGCCTTCCATGGTGTGACGGGCGGTGTGTACAAGGCCCGGGAACGTTCACCGTGGCATTCTGATCCACGATTACTGCTTGATTCCGACTTCATGAATTGAGTTGCGAACTCAATCCGGACTACGACGCACTTTATGAGGTCGCTTGCTCTCGCGAGGTCGCTTCTCTTTGTTATGCGCCATTGTAGCCCAGCACGTGTGTAGCCCTGGTCGTAGAGGCCATGATGACTTGACGTCATCCCCACCTTCCTCAATTTATCACTGGCAGTCTCGCTGAGTTCCCGGCCGGACCGCTGGCAACAAAGGATAAAGGGTTGCGCTCGTTGCGGGACTTAGCGGCATTTGCAACACGAGCTGACGACATGCATGCAGCACCTGTCTCACGGTTCCCGGTACATTCTCATCTCCTGAAAACTTCCGTGGATAGGGTTGCTGGCGCATCAGATTAAACCACATGCTCCACCGCTTGTGCGGGCCCCGTCAATTCATTTTGAGTTTTTTTAACCTTGCGGCCGTACTCCCCGGGCGGTCGACCAATGCGTTGGCTCCGGAAGCCACGCCTCAAGGGCACAACCTCAAAGTCGACATCGTTTACGGCGTGGACTACCAGAGTATCTAATCCTGTTTGCTCACTTCGCACTGAGCGTCGATCCAGGGGCCGCCGCCGCGAGCCTTCCTCAGATCTCTACGCGTTTCACCGCTACACGATTCTACCCCCCCTCTACAGAGACTCAAGCTTGCCAGTATCAGATGCAGTTCCCAGGTTGGGCCCAGGGGATTTCATCTGACTTAACAAACGCCTGCGTGCGCTTACGCCCAGTAATTCCGATTAGCAACACGCCCTCCGTATTACCGCGGCTGCTGGTGGCGGGTGTGAATATGCTTCTTCTGCGGAGCAGCGTCAATGAGCAAAGGTATTAACTTTGCTCCTTTACGCTGAAAGTACTTTACAACCCGAAGGCCTTCTTCATACACGCAGCATGGCTGCATCGAGCACGCCCGGCTATGCAATATTCCCCACTGCTGCCTCCCGTAGGAG
+
;:96561504/)-)'&)%''008:5,/46133381.&%,/-/--0---.;75/25+*.+'-.670-0/--'%%'%%&%%'--/2517///022874./*&)*-36872:/7..33*2..2:223:8;587557756559+*+*006/1/-**&+,:<8665608/(,(&&)$**,2/.-,,87883862)3-25422623.+)+/8;34630100/438/000*,(()%/*)+'),.+/-/85%*&(+568:9116..),-.++',+.01662)++6:8//:99&1(%&/,8:76113.-++**,4510(',--*+/59;3503',,5-,-<477191)0642-$$')*21812..-4/891..)*/(((,*.3;0-209:3)*.)-)+,-214076.0390,+0,,')&'(&*.+$.,/0/0)'++*+6884,*%$&*+77.66357*,/--/+/027-15'&%$%)(165345201-.-/175,+1.25477('(&'5*+&%'(+&$%&(63&(*-*4664:)-,//116/.7/00+2,./7.,./86-(),,,/.22198+),57135<1..6..4--.47581844/678,(4,1/1./0/1'.+-(+)*%%&()2324,4(-3.1/20//3/,31*$&')+2/2'9,-1857667884:5../8776984/1008.*'',-223-3*/))+4;+**))#&%(1-0(-*,+1645&%%)&**.04,2+)))')6),&%('&*.,0+0()+..5422347.3;8/-18477++&(&,+11314698:/,122-/%&')*)+,/1*,0//81'///4:&(*-)/-112/1.*/5170713*)&'+-4(14)*-(*0...///0./+,+)1:5::::9+('*(*-.1-,+,-0389/+&&*/+%/'&&$)&/0,+437976:+5,&%+''&'(/+*'*('''%'$#&'0.0-(/1;79:2,+(++%&$))-/8,1+++4/249,/4/)/*+'',.'$*+1(%'%$''*/1272//,+-0,(-/143-*)((4397<88<95400,/-1'0/),1//034444&&(('+)13(*0..$($%$&).:;2:;7*.1..0//0-/3*+1*2-++
@4691fdb6-0be3-4154-a136-f921c1f4b96c ch=171 read=146023 start_time=2019-12-13T11:49:30Z barcode=BC01 runid=2c9cf7bc05858273f10e7d7ec552fc0bd742dc3e
CTCTGAGGCAGCAGTGGGAAGATATTGCACAATGGAAGCAAGCCTGAGTGATGCAACCATGCCGCGTGTATGAAGAAGGCCTTCGGGTTGTAAGTACTTTCGGCGGGAGGAGGGAGTAAAGTTAATACATGCTCTCATTGACGTTACCCGCAGAAGAAACACCAGCTAACTCCGTGCCAGCGGCGCACTTGATAATACAGAGGTGCAGCGTTAATCGGAATTACTGGAATGCAAAGCGCACGCAGGCGGTTTGTTAAGTCAGATGTAGAATCCCGGAATCAACCTGGGAACTGCATCTGATACTGGCAAACGGATCTCGTAGAGGGGTAGAATTCCAGGTGTAGCGGTGAAATGCGTAGAGATCTGGAGGAATACCGGTGGCGACGGCCCCTGGACGAAGACTGACGCTCAGGTCGCAGCGTGGGGAGCAAACGGGATTAGATACCTGGTAGTCCACGCCGTAAACGATATATCGACTTAGAGTTGTGCCTTGAGGCGTGGCTTCCGGAGCTAACGCGTTAAGTCGTACCCGCAAGGATACAGCCGCAAGGTTAAAACTCCGATGGTGTTGGGGGCCCGCACAAGCGGTGGAGCATAATGGTTTAATTCGATGCAACGCGAAGAACCTTACCTGAGTGTAGCATCCCACGGAAGTTTCAGAGATGAGATATTGCCTTCAGGAACCGTGAGACAGGTGCTGCATGGCTGTCGTCAGCTCGTGTTGTGAAGTGTTAGGTTAAGTCCCGCAGCAGGCCTGGCCGCGCCCTTTGCCAGCGGTCGGCCGGGAATAAAGGAGACTGCCAGTGATAAACTGGAAGGAAGGTGGGGATGACGTCAAGTCATCATGGCCCCACTTGACCAGGGCTACACACGTGCCTGATGGCGCATACAAAGAGAAGCGACCTCACTTGAGAGCAAACGGACCTCATAAAAGTGCGTCGTAGTCCGGATTAGGTCTGCAACTCGACTCCATGAAGTCGGAATCGCTAGTAATCGTGGATCAGATACCACGGTAGATACGTTCCAGGCCTTGTACACACCGCATGCACCATGGGAGTGGGTTGCAAAAGAAGTAGGTAAGCAACCTTCGGAGGCGCTTACCACTTTGTGATTCGCGAGAGGGTGAAGTCGTAACAAGGTAACCCGG
+
((+'&),43/./--216,(&$*+,12//11374/00/'137(05//)%&))+,.1(181736/%%('&(,1003,-/0+0)-*%,47483348,1,,-47/(30-3,',&),0+'('-;71/2,0&'($$&$''*+.04102206..63+-/+*,&*+''*/6*,-,,2./1./1421+(((*)','&$$'$+2.-)6/1,.0+-02.111;2:-.'*+-0/6767)&%&$&*-.++,/)+,,,5:-+-4/1-18.,,/:+.57521&/*+4/).*%%((+36:779*/1/3//00/'*-65848*&,/%*')&+-34553,&-,.+-/'7(8+2+)'%)%$$(%+))(,*''01789111124279/35,7328947,-)')(*',,03-++422)./()---.36789538/**,+.1/2*47-)-.4<69'68/.8.-.324;,.::98.6/*+258889<760)*$(%++021/1,+&)-,,,,65-700...-,37..2.*5+-,/45;76640;06+15--&(,)#%&')).,0/,.6./0*)4:6:4<;/245%$*).)-'+'(+02/-6)')%+,..-,40//%((&+*..389<;779<3--./03+,''%$())/-*1-(*''($$)')(,04.31+)21..-+.90-+*,,.1/.*++-8.,7;7<7,53223:64-(.01-0/...285..+-',(+.236&11128973;./')*&+/.7'1467992515-,/.&-$(*)%$$&/+$&%+,').''153245;89.324.81)&&(,'*.'.**--45-00./0282-335,'))+..22-34/1776654703.798;6..04502*$%)'*+0</88965-.**'+,,/-)(%&.'-),//.)(.-('&')'()21033/+,0,,,)%''+:30+---74103470()*-3.004773,5*++,8-+-+,,11/21002/00147,++..++/'0)/.122242272125680100%&13)/*%(+22&&3035/035+%-*+3,3/1020/-182345222395862-)**&002:246:9*(*1*+,/+)-)(')2*+8;6,-(,-/0112-27)/482-//14<3*.)(*)+.+-,./---.6678570813672.,6
@2ad319e6-bbf7-4b84-addc-07b72492afe9 ch=435 read=201330 start_time=2019-12-13T11:49:21Z barcode=BC01 runid=2c9cf7bc05858273f10e7d7ec552fc0bd742dc3e
CCGGTACTTATTTGCCACGGCAGTCATGAATCCCACCCAGTGGTAAGCGCCCTCTGAAAGTTAAATACCTAGCGCACAGCCACTCCGCTGGGTGTGACGGGCGGTGTGTACAAGGCCAGGGCAATGTTCCACCGTGGCATTCTGATTACGATTACTAGCGATTCCGACTTCATGAGTCGAGTTGCAGACTCAATCGGACTTCCGCAGCCGCGCTTCCATGAGGAGTCCGCTTTACTCCTCAGGAATCGCTTCTCTTTGTAATGCGCCATTGCTTAGCGTGTGTAGCCCTGGTCATGGGGCCATGATGACTGACGTGTCACCTTCCTCCGTTATCACTGGCAGTCTCGGCGGCGAGAACCACGCCTCAAGGGCGCTGCGCATTTTAAGTCGACATCGTTTACGTGAACTACCAGAATTATCTCCTGTTTGCTCCCCACGCGCTTTCGCACCTGGGCGTCAGTCTTGGCCCGTCAGGGGGCCGCCCATGCCGGTATTCCTCCAGATCTCGCATTTCACCGCTACACCTGGAATTCTACCCCCCTCCTGCGAGACTCAAACTTGCCAGTATCAGATTTGCGTGATTCCAGGTTGAGCCAGAAGTTTTCACATCTGGCTGCTCACAAACCGCCGCCGCGTGGAGCTGCGCCCGCACGCCCAGTAATTCCGATTAACGCTTACCCTCAATATTGCAGAAACACTGGCGCGGAGTTAGCCAGTGCTTCTTCTGCGGGTAACGTGTAGGCAGAGAGTATGCTTTACTTCCTCCCCGCTGAAATTAGCACCACAGCCGAAGGTAGCATACACGCGGCATGGCTGCATCAGGCTTGTTGTATAATATTCCCCTTTCCGTAAAAC
+
4.(+&$%$%%+1'%'&$('%&&%,-(*,*4-0+(&4-+-'0)0/5.,//67+)'#'*1*)(5,+%%&**''$%%%$*((+.$')0*$%$(*'*'(+-6/,(%&(0)(&%%&16,708'231+0+*%(*('%,4,,3/-,4;8-,)+%%&%&07*+(%%'*+223./&/-./-./),.0)'.2+(-)-+))-)/*/'/''(,)'&'''+'%&$&+*&$%&$%')(),02+.1,'$)(.,&'%***'+/,03174.77.*,-',,334;878.%($$&*')*0+'(%*-1+/767(1((24/999761+(%%&')%%#$%$*2,3/3+--++0'*+/56453/175/-''&($#%%&*'((&)),,-01//62/%%&%&$'%(*+(&('+,.88687-45'%'''-.632(.-&)))+.++,-.22308,%+(831*&(%'&(.242/0-20(*-50.44344/-+)%%$$$+-*+.42+38(*)%&.+55,1.,-*+'(0&').,+**'*)1;71,/6/14'0-063*)+'5+41,/35683,0%%$(''-,037)*('')(/1%'.+-0)*+--(&'**)'1,1-),.*4(&-.5((+*'*1-()&'),3)(&%'%')*&)+453;256.1,*)+')(%&'+*,))&&$))/*//'&*+53390,+,.6,(*$&('&.4.,.*++),&%&$%(+*&%&$$&%&(')$&/1--/8%,'%'))24:5546-40-00/*)((&(-2'$'%%%'$'#$%($"&%&331635.+-1(*.()*)')'*'$&'*-(&))*(%%$$%**.).+++1,./6:89./-+,./8-5,&+,''$#(005537-)$%').3+,1&&&%
@c6f251eb-2cd6-4cab-9a9d-744a8bdf33b2 ch=381 read=146506 start_time=2019-12-13T11:49:17Z barcode=BC01 runid=2c9cf7bc05858273f10e7d7ec552fc0bd742dc3e
CCAAACGCCCTACGGGAGGCAGCAGTGGGAATATTACTGTCTAAGGGGAAACCCTGATGCAGCAACGCCGCGTGAGTGAAAGGTTTTCGGATGCGTAAAGCTCTGTCTTTGGGAAGATAATGACAATTTGCCAGGGAGAAACCACGGCTAACTAGAACCAGCAGCCGCGGTAATACGTAGGTGGCGAGCGTTATCGGATTACTACTGGGCGTAAAGGGCGTAGGCGGATTGATTAAGTGGGATGTGAAATACGGGGCTCAACTTGGGTGCTGCATTCAAACTGGTTATCTAGAGTGGGAGAGAGTGGGCTACCTGGTGTGGCAGGTGAAATGCGTAAGTTAGGAAGAACACCAGTGGCGAGCGACTGCCGGACTGTAACGACGCTGAGGCTCGAAAGCGTGGGGAATATGGCTGGGATTAGATACCTGGTAGTCCACGCCGTAAACGAGTAGAGATACTAGGTGGTGAAATTTCCAGCACCTCCGTGCCGCCGCTAACGCGGTAGTATTCCCGCCTGGTACGGTCGCAAGATTAAACTCAAAGGGAATTGACGGGACCCGCACGGAAGTGGCGGAGCATGGTTTAATTCGGAAACACGGCGCGAAGAACCTTACCTACTTGACATCCCTTGCATTACTCTTAATCGAAATTCCCTTCGGGGACAAGGTGACAGGTGGTGCATGATTTAATCGTCAGCTCGTGTCGTGAGATGTTGGGTTAAGTCCACAACGAAGCGCAACCTTGTCGTTAGTTACTACCATTAAGTTGAGGGACTCTGCTTAGACTGCCTGGGTTAACCAGGGAGGAAGAAGGTGGGGAGAAATGACGTCAAATCATGTACCCCTTATGTGTGGGGCTACGCACGTGCTTCACAATGGCTGGTACAGAATGCAATACCGTGAGGTGGAATGAAGCTTTAAAACCAGTCTCAGTTCGGACGACGACTCTAGCCTACAGCAAGCTGGAATTTTCACTATTGTCGCGGGTAGAATGTCGCGGTGAATGCGTTCGGGTGTACACCGCCCGTGCACCATGAGAGTTGGCTTGTCACCGGAAGTCCGTGAGCTAACCGCAAAGGGAGGCAACTGACCGAAGGTAGGGAATAAGCGATTGGGGTGAAAGTCGTAACAAGGTAACCGG
+
*)(+%&&*++(%)%,/,/61369367265)2,'.+'.15.0)((**(&,/,4;.,++..00-/02,(+126760%%(--5(/+984,660//+-.//3/*,/886-,%),293/3/21''''$$&%(&%%*&&)-***,5037/0-30./522&((&(**,++'1&#%$%**'**/00065/60/+,**/48313*,&4,,-)')$')+.&//7-)*)**324851-',()(,71919:<:5422*6:+*(*%*1)),-21,,*(0,--0767789/'0--463371,,)&&%(()./')*)&&$&'$$&%'('(,,-++(&'(((((()(((+--(++3.33,/-1,+*.-/57361'&)(%%&%#&&'-*--,+/++*,/1100..7./0.353++,.589+()&&%'('$%*1*-1+*96&.(%',*-02200123<;998*2+('))'%%*()/51-3-*(''$''$'(.**(+,2708-)*-,0223()()1/28.5+''+,5904-+.561+)(*,;65-551,-./+79,5729---*)*/7081//5)564-/-/,'))%)'/,*0%)+-/0,)86.74;5.'-.)($%%$'(*+,40.0/*(&),,)&''-(,-.515.,0//146---+.-1,.,&&'&%$),0+3,,+5'/29-/,**01/05239:22-/00799.4/0199/,,,-/3343104227962:/,01864107-+,163.,&),230-7..../874<22.7/0/*-.*+525.0-,)--,+)/11)'((''52345:5385-709/7*54)&2+*'%*),10186('&)*&%&%(/3500.*/%*$%&+43,-304101-),*)*)(($($'&/'&&$&&',5.111098*+20('%&(768556986/.,..10+%%$&&%'+441<<3-8//9645.2596451.*()('()&&$&-('((%$%*-*-16-,%*(%$&$*,*..+,2(-&,..2+-63,21+)01,-.8.-.-4-0'+')$)&*),3138/))%(&)20443)&)0-.&''&%)$#.*%&(+&+*.,.3'(*+25...018*-.)'*)))$,&*$6.53/(,)'30),0,+''*,+6,36;3-+/.+(*+0186655/9/098:89
@ad327006-af9c-4833-99a8-c764b2bb67d9 ch=345 read=72347 start_time=2019-12-13T11:49:00Z barcode=BC01 runid=2c9cf7bc05858273f10e7d7ec552fc0bd742dc3e
TTGTTGTACTTCGTTCAGTTACGTATTGCTGTGATTGCTGAAAGTTGTCGGTGTCTTTGTAACCCTGCTTGCCGCGCAGCCGCTCTATCTTCCGGTTACCTTGTTCGGCTTCACCCCAGTCATGAATCACAAAGTGTTAGCGCCCTCGAAGGTTAAGCTACCTACTTCTTTTGCAGCCCTCCCATGGTGTGACGGTGTGTGCAAGGCCGGGAACATCACAAGTGGCATTCTGATCCACGGTACTAGCGATTCCGACTTCATGGAGTCGAGTTGCGAACTCAATCCGGACTACGACGCACTTTATGAGGTCCGCTTGCTCGCGGTCGCTTCTTTGTATGCGCCATTTGTAGCACGGTAGCCCTGGTCGTAGGGCCATGATGACTTGACGTCATCCCACCTTCCTCCAGTTTATCTTTGGCAGTCTCGCGCTTTGAGTTCCCGGCCGGACCACTGGCAGCAAGGATGAGGTTGCCTTTCGTTGCGGGACTTAACTGGCTTCCGCTTACGGAAGCTGACGGCAACCATGCAGCACCTGTCTCACAGTTCGAAGGCACCAATCCATCTCTGGAAGAAGTTCTGTGGATGTCAAGACCAGGTAAAGGTTCTTCGCGTTGCATCGGAATTAAACCACATGCTCCACCGCTTGTGCAGGCCCATCAATTCATTTGAGTTTTAACCTTGCAGCCGTACCCACAGGCGGTCGACTTAACGCGTTGTTAGCTCGGAAGCCACGCCTCAGGGCACAACCTCCAAGTCATCGTTTACGGCGTGGACTACCAGGGTATCTAATCCTGTTTGCTCCCCACGCTTTCGCACCTGAGCGTCAGTCTTCGTCCGAGGGCCACCTTCGCCACCGGTATTCCTCAGATCTCTGCGATTTCCACCGCTACGCGGAATTCTACCCCTCTACGAGACTCAAGCTTGCCGGTATCAGATGCAGTTCCACAGGTTGAGCCAGGGAGTTTCATCCTGACTTAACAAACCCGCCTGCATTGCGCTTTTACGCCCGGTAATTCCGATTAACGCTTGCACCCTCCGTATTACCGCGGCTGCTGGCGCGGAGTTAGCCAGTGCTTCTTCTGCGGAGTAACGTCAATGAGCAAAGGTATTAACTTTACTCCCTTCTCCCGCTGAAAGTGCCCTTTACAGCCCGAGGCCTTCTTCGCCACACGCGGCATGGCTGCATCGGGCTTGCGCCCGGTATCCCTGCTGCCTCCGTAGGGG
+
*').2.2023;37805&.3/,/9881;0*))''%++*,5.--,)1000:0/3/115<7-+'**8&&#$&&'*+(*%&*%*-''*+*-.,033-*./4,11,0,-50/*),,---895*/20+.(&%&)56841&%&''',..086-/'*/0538*++/01775446;53;<//53&41,'-/+*2162/+-'))*(44/-%-163848'.+***)++#%%%#($%')+.510123/(&(,-+/0.-,+*8/551-/161770+')+1,*/0956./6443*6-4+)*%&1-025624%*).'$'%'),*-5-/-6+-.-),1/2.()+,*+-/.+--./149358*&)(*'$%'$&'*1..*,/..++'+.+)(()--)((&'%()10/6238*-*23:;78/7/./9</.-,))*.1.*///04()%(+2.---5:3:-/-.*0.-&(,/0/4.-'/12*3*+&'----',%%,++,-++,.:6.)-(&#'%%$%%&'%$%&'),0.(&&)../121/0(,//1*-*-..076741,,,-*3455)*)&'0(4'0-*,361//,.0-0*&'*(,589934;89+4-.2.0:;-22349,,02;::<:89/7...458-+/*0+;:706.00001043**/&+,--0'0%02-1*('*):5;8/15---*/;<-7:5418.,%,2.++*/,)$((,272:64210/010,++((%&)0../.6+5,1(*/),+/42/+171+.,1(3,.5,60300,./06:6*2,9889::0...185/'$-)20.05.4')+:9+(//504(%*+,-:5016256223246661--(,(2)02,'&*,((('.30;:76-'+$-%)*;;9756.+1430*&&%&$$&*,((0,*+*$($($)').0/00/94+)7767/./0057.0+//://8*7389;0132./00273.*++.202.*,6-%*+*%*,32//04'&&)*145748</77/)/-)))&*'('.,421)+-.41+&/,.451,+++40/&.')+.)+'-56.23),/,:--72/10.2:::3/-,-(,%(2,++2+%-,)+081850*+,-1&*)1597:141//4688<*.*+*,-/*)-*)$((22((.,(16-'243/6+-0.0''(+*'*)'-.'&)*+585957:9-,+')'*,.094778:8721012(73+2*$)21;(&%'$%%')%,-20*+*+5),111,*
