# Supplementary material for: De novo species identification using 16S rRNA gene nanopore sequencing
Source: PeerJ. 2020 Oct 21;8:e10029. doi: 10.7717/peerj.10029 (PMC7585375; doi:10.7717/peerj.10029)
Supplement: Supplemental Information 3 [file peerj-08-10029-s003.zip › pass_fastq_runid_2c9cf7bc05858273f10e7d7ec552fc0bd742dc3e_529.fastq]

@6dfc508a-9e46-4cc6-88b4-a32f5eea425c ch=140 read=84252 start_time=2019-12-13T11:48:46Z barcode=BC01 runid=2c9cf7bc05858273f10e7d7ec552fc0bd742dc3e
CCGGTTACCTTGTTGCGACTTCACCCCAATCGCTGACCCTACCTTCGGCCGCTGCTCATGCGGTTAGCTCACGGACTTCGGGTATTGCCAACTCTCATGGTGTGACGGGCGGTGTGTGAACCAGGAACGTATTCACCGCGACATTCTGATTGATTACTAGTAACTCCAGCTTCGTAGGCGAGTTCGGCCACCACAATCGAACTGAGACTGGTTTTAAGTTTGGCTCCACCTCACGTGTACATCTCTCTGTACCAGCCATTTGTAGCACGTGTGTGGCCCTACATAAGGGGGCATGATGATTTGACGTCATCCCCACCTTCCTCTAGTTAACAGGCAGTCTCGCTAAAGTCCTCAATAATGGTAGTAACTAACGACAAGGTTGCGCTCGTTGCGGGACTTAATAACATCTCGACACGAGCTGGCGACAACCATGCACCACCTGTCACCTTGTTGTCCCCGAAGAATTTCCTCGACAAGAGTAATGCAAAGGGGATGTCAAGTGTAGGTAAGGTTCTTCGCGTTGAATTAAACCACATGCTCCGCTACTTGTGCGAGGTCCCGTCAATTCCTTTGAGTTTTAATCTTGCGACCGTACTCCCAGGCGGAATACTTAATGCGTTAGCGGCGGCACGGAGGTGTTGAAACCCCACACCTAGTATTCATCGTTTACGGCGTGGACTACCAGGGTATCTAATCCTGTTTGCTCCCCCGCGCTTTCGAGCCTCAGCGTCAGTTACAGTCAGAGAGTCGCCCTTCGCCACTGGTGTTCTTCTTAATCTCTACGCATTTCACCGCTACGCTAGAATTCCACTCTCCTCTCCTGCACTCTAGATAACCAGTTTGGAATGCAGCACCCAAGTTGAGCCAGATTATTTCACATCCCCTTAATCATCCGCCTACGCTCCTTTACAGTAAAATCCGGATAACGCTCGCCACCTGCATTACCGCGGCTGCTGGCGTAGTTAGCCGTGGCTTCTCCTTGGGTACCGTCATTTATCTTCCCCAAGACAGGCACGATCGAAAGCCTTCATCACTCACGCGGCGTTGCTGCATCAGGGTTTCCCCCATTGTGCAATATTCCACTGCTGCCTCCCGTAGGGAG
+
633307/0163-2/'+.-0420,*+)(,--/,0/2157---75575-526055*-,-(.),,83:3440000582447423*.)5+-809-.-101/6410,''*-6;88789,+*('(133%,,,211:890/.4-+,-397585440.1+*)2+,,,((*156552336:82656272-31:,(110')++-7;5900.3.//165850/0/(421290/91:;:3382513*(%)(**,/445369858;112;1:7-((&(*,324563/,0-7(()0/---08:;11540.))&*7(*+50*,/,688**-5398621-'*(.(&('+.310-32,(,/,/'')*52,-($),)0-*)+0072.3...,6-/+3,3-/.0/84/3/-,877809-/%(/,/--+-)(*&,,16634-1010489;796../:.6:56732302.*+(()-38-*++(('.5,-+*-*&%&(%)&+)0.1138'-45/330630)*,/.)+,*0)-+170*.1+,-/6++*.)9<:33-(*1/13/4--...-3+//0/*/-,15+'-//95842/7855+89:.2:304200/01:.2//.282*.21596:/..0-,7+--/4/--.1:7390.//1.-/++.,*28..87)')+523*0.48<878755<5/.300/669343-..),1*-.587697876-9;/*4308:5+&-*+/6.+-)-+221,.//18/016100246))+1-.,,-02.186289/--051018*.,+.28772./)+.7980<;//882)*'(%-0+('*-,/1%'(*44/028521/++*+,34488283;166:;,3.72021/4--*+)++0.*&(,(%*$)*.1;4*'*,-0(,(')0.,.2554047*+,'*027,69+,%'(-05,,/04<5:38312566::338.(-*.,,8<354:7532-1))$(',/8.---((*3/.-*()&&&%..0*29688181,+419099;+/-)*+.+()&)()*,+,2.&2:9<000/,/00*-/0)/-,0./080/(..&/312;+59;5*+26%,(*0-++,,)+'../25525.44*+-').)+-
@8e29252a-255b-4a7a-9d42-26ce512eadf8 ch=404 read=89898 start_time=2019-12-13T11:48:44Z barcode=BC01 runid=2c9cf7bc05858273f10e7d7ec552fc0bd742dc3e
CCGGTTACCCGCTGACTTCACCCCAGTCGCCAGATCACAAAGTGGTAAGCGCCACTCCCGAAGGTTCGCTACCTACTTCTTTTGCAACCCACTCCCATGGTGTGACGGGCGGTGTGTACAAGGCCCGGGAACGTATTCACCGTGGCATTCCTGATCCACGATTATAGCGATTCGACTTCATGGAGTCGAGTTGCAGACTCAATCCGGACTACGACGCACTTTATGAGGTCGCTTGCTCTCGCGAGTCGCTTCTCTTTGTATGCTGCATTGTAGCACGTGTGTAGCCCTGGTCGTAAAGGGCCATGATGACTTGACGTCATCCGCCTTCCGAGTTTATCACTGGCAGTCTCCTTTTAAGTTCCCGACTGTGCTGGCAACGGATAGGGTTGCGCTCGTTGGGATAACCCAACATTTCACAACACGAGCTGACGACAGCCATGCAGCACCTGTCTCACGGTTCCCGAAGGCACATTCTCCATCTCTGAAAACTTCCGTGGATGTCCGTAGGTAAGTTCTTTGCCGTTGCATCGAATTCGCCACATGCTCCACCGCTTGTGCGGGCCCCGATCAATTCATTTTGAGTTTTAACCTTGCGGCCGTACTCCCAGGCGGTCGACTTAACGCCGTTAGCTCGGAAACCACGCCTCAAGGGCACAACTACTCAGTCGGCGCCGTTTGCAGGCGTGGACTACCAGGGTATCTAATCCTCAATTTTATCCCCACGCTTTCGCACCTGACGTCAGTCTTCGTCAGGGCCGCCTTCGCCACCGGTATTCCTCCAGATCTCTACGCATTCCACCCGCTACACTGGAATTCTACCCCCTCCTACGGACTCAAGCTTGCCAGTATCCAGATGCGGTTCCCAGGTTGAGCCAGGGGTTTCATCTGACTTATGACCGCCTGCGTGCGCTTTACGCCCGGTAATTCCGATTAACGCTTGCACCCTCTCCATTATTCACCACGGCTGCTGTGGCGCAGGTTAGCCGGTGCTTCTTCTGCGGGTAACGTCAATGAGCAAAGGTGTAGCTTTTACTCCCTTCCTCCGCTGAAAGTGCTTTACAACCCGAAGGCCTTCTTCATACACGCGGCATGGCTGCATCAGGCTTGCGCCATTGTGCAATATTCCCCGCTGCTGCCTCCCGTAG
+
$&+.-3+//*$&*)(*)./-156,*+-02/4/.184.1/3*+,.))(')-.61&')2+(*.1/5+3)''*+3:4/24904;;0.2471;/+,,/6,,2241167793;;464311/.03872965)*:8898790:/..66*+)**+:<0**-/584-14.:-,&)+23231.)**1651322+,-//044<696332.1*9.1(0/13...-.375-008;331*22.2'(*,*+))*,,-,)*(-/248364275-,+-,+'&**6/+')++-430/1..-/.62+-5;921/)',224;9511+*)*050458:;:.8,%)('*+'&$&+11-.217,0+*)/4430),/*%$%),306/)&)'%$')+170..11841)*/,60-/+.03*1(+02+'(&+%&+432193/,-/-.),(&3445452&1))),+,+2&0/-/500.-,-.106885:1**'*(+(*,1:/--()2254.2/996-1608457;7/'0-'()++5..(*,85+/(%'&&)0'.23/%$%()&&(,&++3244375882326.3.0,/)*55,(*,**7.83,199+51,8::,-2.5.800/356--...9<-)2.*.710/',/124000-*1,,,637(/).&0440./7071(210-(()%%'#&%)((0,1)*#')'*7,$,&,-+,018..-&($$,)&.+11127**$%%&$+*)%')/25+',+,/:95*+'*'$(%*)+,4344/12)*-'*0.25./8:;;8:937,/.,,2;53/-)))-/0:8:232309;4)*-:0..4..(+$(,..120355:981,.)++0097735((&)+1172+-,,-9('+99892:8926-+/101,%,3*&+.,,*7000452.-&&*+)(*0-')('*,-0/32/4;3*--91/&/-185876/01;0;22113-.%074+**,2%2&(31)&**%*+8./-.7/-21.,1+-2193339'55./0:059**)*,3/+,/20006111(%).91)-()*+))+34*%*,+41-63+*)'&**+-1-)-'+//.,*/)5/,-1716587664;98712-1/.0//.8473200/01(74235.1126*.-(('(0--,9/06;3,-/../56921:.-0%&
@41e7289f-500f-427d-abb5-706551ad7b36 ch=310 read=118137 start_time=2019-12-13T11:48:36Z barcode=BC01 runid=2c9cf7bc05858273f10e7d7ec552fc0bd742dc3e
CCGGTTACCTTGTTACGACTTCACCCCAGTCATATGAATCACAAAGTGGTAAGCGCCACTCCCGAAGGTTAAGCTACCTACTTCTTTTGCAACCCACTCCCCATGGTTAGCGTGACCCGGGCGGTGTGTACAAGGCCCGGAACGTGTTCACCATGGCATTCTGATCACGATTACTGGCGTTCGACTGTGCAGAGTCGAGTTGCAGACTCAATCCGGACTACGACGCACTTTATGAGGTCGCTTGCTTTCTCTCAGGTCGCTTCTCTTTGTATGCGCGTGTGTAGCCCTGGTCATGGGGCCATGATGACTTGATCATCCCCACCTTCCTCAGTTATCACTGGCAGTCTCCTTTGAGTTCCGGCCGGACCGCTGGCAACAAAGGATAAAGGTTGCGCTCGTTGCGGGACTTAAGCTGGCATTTTACAACACGAGCTGACGGCAACCATGCAGCACCTGTCTCACGGCTCCCGAAGGCATTCTCATCTCTGAAAACTTCCGTGGATGTCAAGACCAGGTGGGTTTCTTCGCGTTGCATCGAATTAAACGTATGCGCGGCGCGGGCCCCAAATCAATTCATTTTGAGTTTTAACCTTGCGGCCGTACCCCAGGCGGTCGGCTTAACGCGTTAACCGGAAGCCGCCTCAAGGGCACAGCCTCCAAGTCGACATCGTTTACGGCGTGGATACCGTTATCTAATCCTGTTGCTCCCCACGCTTTTGCTTTTCGGCGTGATCTTCGTCGGTGCTTGTACGGTATCCAGATCTCTACGCATTTCACCGCTGCACAAGATTCTACCCCTCTACGAGACTCAAACTTGCCAGTATCAGATGCGGTTCCAGGTTGAGCCCGGGGATTTCGCATCTGACTTAACAAACCGCCTGCGTGCGCTTGCGCCCAGTAATTCCGATTAACGCTTACCCTCCGTATTGCGCGGCTGCTGGCACGGAGTTAGCCGGTGCTTCTTCTGCTGGTGTCGTGAACAAAGGTATTAACTTTGCTCCAGCGCTGAAAAGTACTTTACAACCCGAAGGCCTTCTTCTTACGCGGCATGGCATTCGGGCTTGCGCCCATTGTGCAATATTCCCCACTGCTCGTAGG
+
98.170/7:/9)/6+-/*1293-1<<0.211*,$((+642),*+-*),501/,-/;;7708++*,1130:12,003697368;66;<6/-/%9.*',-11:.&-%-.+(&%)%)(*))+35337+,,-0378:1:63*,,+,-(.&)22123',*1,./991/..-).''+.())(-()*(%%$%&%$%%&)(*,-0344823,,9786-6.3.3/./%)*,,0)*&),6;//1,*,-1*,-8.-)*.)+--*%(-)0,.111-*42+,*'+*/,,,*+/(),,/:303:97)4*+343921013-,*&&(+,,.--9;2,09348816(*2-)+9576/1**./167-32.,-.6.45(404195497756532+23:)3.:85;(**2.*,&(,++00.//:-,'&$%$''#*&'$%'(&')+()&('*2235460%-2,6/89184433393222.1./)-,3.('(*+))+.0499;835/.*)+.0/,,68:-2:<;;49963577:520/&'-.9113950000:11076200.118++&$&'&((&&(%',)+/,44)'()*.*1,;4--5:-++0-:;/..00-2-,1/81,/1.;61(03:1:32,1,+)1,-,**0-/+10-1,+'*0'(*,,--)3-+&.,)/1+0(6*011956.356/<-))510/464,&'*)'&/009+,/52/.-22*,'-**)&(&(),*&$&048,1.-.)',+..2;754,&*'&&%%$$#&%$($)*(()0000352424./78.054++,&(&&*'%(8-8))*51.(3001/'0)198*,&/21024+,/.15%(*-%$$('./(&)*(.*,027(*.1+*.860)0155**+(*.24.184/;250++127520)+-)+/073--/18708/+,6,10,,-00,498349/3.1/%,..0:2311-3,((1)/%(2+**4+478125:43;2/.-(+&$$$%%)(&%.56+*)-)'-,0()-($()0'&#,%,(1064.&(#'(+('(,%20)()1-4.85+*&(''#$&%*&,.%$$$$%&)-'342263773:/&-*%-&&()).6175:/),'&&$&%&%'&
@d035f66a-3879-47b6-a011-b890a58fbe3b ch=128 read=218728 start_time=2019-12-13T11:48:36Z barcode=BC01 runid=2c9cf7bc05858273f10e7d7ec552fc0bd742dc3e
CCGGTTACCTTGTTACGGCTTCACCCCAGTCATGAATCACAAAGTGGTAAGCGCCCTCCCGAAGGTTAAGCTACCTACTTCTTTGCAGCCCCTCCCATGGTGTGACGGGCCGGTGTGTACAAGGCCCAGGAACGTATTCACCGTGGCATTCTGATCCACGATTACTAGCGATTCCGACTTCGCCCAGGTCGAGTTGCGGGCGCTCAATCCGGACTACGACGCACTTTGTGAGGTCGCTTGCTCTCGCGAGTCGCTTCTCTTTGTACCATTGTAGCGTGTGTAGCCCTGGTCGTAAGGGCCATGATGACTTGACGTCATCCCCACCTTCCTCCAGTTTATCACTGGCGTCTCCTTTGAGTTCCCGGCCGGACCGCTGGCAACAAGGATGAGGAGTTGCCGCTCGTTGCGGGACTTAACCCAACATTTCACAACGACTGACGACAGCCATACAGCACCTGTCTCACAGTTCCGAAAGGCACCAATCCATCTGGAAGGATTCTGTGGATGTCAAGACCAGGTAAGGTTCTTCGCGTTGCATCAGATTAAACCACATGCTCCACCGCTTGTGCGGGCCCAAATCAATTCATTTTGAGTTTTAACCTTGCGGCCGTACTCCCCAGGCAGTCGACTTAGCGTTAGCTCCGGAAGCCACGCCTCAAAGGGCACAACCTCCCGTCCGGCATACGTTTGCGGCGTGGATTTCACCAGGGTATCTAATCCTGTTTGCTCCCGCTTTCGCACCTGAGCGTCAGTCTTCGTCCAGAACCGCCTTCGCCACCGGTATTCCTCCAGATCTCTACGCATTTCACGCCTGGAATTCTACCCTCTACGAGACCGACTTGCCAGTATCAGATGCAGTTTCGGTTGACCCGGGGATTTCACATCTGACTTAACAAACCGCCTGCGTGCGCTTACGCCCAGTAATTCGATTAACGCTTGCACCCTCCGTATTACCGCGGCTGCTGGCAGGTGGCAGTGCTTCTTCTGCGGAATCAATGAACAAAGGTATTAACTTCTCCCCTTCCTCCCCGCTGAAGTGCTTTTACAACCCGAAGGCCTTCTTCATACGCGGCATGGCTGCATCAGGCTTGCGCCATTTTCGTACTATTCCCCACTGCTGCCTCCCGTAGGG
+
34&00205,5,+03)-.&.081,0('$%"(*)**-/31'&)'+&('..11,..8:2.1/**09-6/54/,./*8,*%/-6+26.)..)0/-)).9-,:6440-.2337/5)-+421.034781222*'/10.+&'&*21(*2-5-9213091/..3.++**4--.-,./033721-++)(,&)%&'---.+*039/6*/()&)+.1;12/2256122414--%*03-()'(.//2)+-3/02.+.-,-,214/015/21/93)('(.-1722.///-1)&'*--6*)+621)+,,+47485-,,,*+---**/*.382915-+.50278).2-2182./1+02.6/*01050,54//47321('',*-/99;8:6:556/6532842'',+$(,0-1)*,3343:33):3/)*(.*.,*01241:4--/.)*&$)220435/+.:/76&4122249475411*-*-1<),()/,+.034011.495540)+%&(),0422-((0-001745358:222(2/&)/.,5,,::96910**)+*/-8-;9:<643/,*).*%*+)+0.,--&')+-01*2,,-596<70/::.+..49://5/,-,)(-7/8-72205::/0392.00444+'&)')&'-%..2/+10+4'.62335:45*5,-1-)&).-18072&*%%&'$1&'$&')1.'0.4102*1'()'(')2+63.-03-).6-4(+*)7,+,+3*%$%&.0-'(#)&&&&5888532/-,3.1/8&(*'&'()-42;112:-0:+8666;5302()*/11242&1/226;5.$&###%&)*'0+4('/++02.+0,&)&$$$($$&&/1&,21141101,*+-.;31*+,/,*0'&()12(08**)*+,1,*+&%%2.2431-0-36301(2+/,'$$%'+/5,,13467:640907022031-.-/8/,-4*+++,+,4**0+*+540.'&#*((%()'++,,0-99;)'())'),)*,:2-,'*,2*-+0-)0.,)+*+).3.)27842.83*)1-(,*&(%'&'(%''+0,9*(,)),+74;44;6/,)-))-,,-4284348589*2,+.*$%%//*+.+'%%(%%&)))*38./2300*)/*)/9+,91/,'
@a7239468-1487-4ece-8464-c2ebb25a2c3f ch=435 read=201248 start_time=2019-12-13T11:48:35Z barcode=BC01 runid=2c9cf7bc05858273f10e7d7ec552fc0bd742dc3e
CGGTTACCTTGTGCGGCTTCACCCCGATCATCAATCCCGCGCCAGACAGCTCCTTCCCTTGCAGTTTGTTGCAGATACCAGCTTCCGGGTGTTATCAGCTCTCTCGTGGTGTGACCCGGGCGGTGTGTACAAGGCCGGGCATGTTGCGACGCATGCTGGTTCCGCCGATTACTAGCGATTCCAGCTTCATGTAGTCGGAGTTGCGGCAGACTATTGATCCAGACTGGAATGGTTTATGGGTTTTGCTTCGCGGCTTCGCTTCCTACCATCCATTGCCAGCGTGTAGCCCAGGTCATAAAGGGGCATGATGGTTTGACGTCATCCGCGCCTTCCTCGGCTTGTCACTGCTAGCGGTCGCTTCAGTCCCCAACAATGATGTAGTGGCTTCTGCTTGCGATAGGAGTTGCGCTCGTTGCGGGGACTTAACCCAGCATCTCACACGACACGAGCTGACGACAGCCATGTGCACCACCTGTATCTCGTATGGCTATCTCCATCTGGGTATGCGCGGTATGTCAAGACCTGGTAAGGTTCTTCGCGTTACTTCGAATTAGACACATGCTCCACCGCTTGTGGGCCCATCGTTCCTTTGAGTTTCATTCTTGCGAACGTACTACTCAGGCGTGCTATTGCGTTAACTGCAGCGCTGAACTTTGACATCCAACGCCAGGTACTCATCACGTTTACGGCGTGGACTGCAGAGGTATCTAATCCTATTGCTTCTGCAGCTTTTCGGGACTGAGCGTCAGTTGCAGGCAGATCAATCGCCGCCTCGCGCCATGGGCAACCTCCGCTATATCTGCGCATTTCACCGCTACACGTAGATTCCACGATCCTCTCCTGCCTCTGGCTGCCTGGTTTTCATATGGCTTACTGGAGTTAAACTTCGGGCTCACCACAGACCCTTGCTGCCGCCTGCCTCCCTCTTGCGCCCAATAATAATTCCGGATAACGCTTGCCACCTGCACACACATGTACCGCGGCTGCTGGCGCGTAGTTAGCCGTGGCTTTCTAATAAAGAAATTACCGTCACTCGACTGCCGCAATTTCCTGTAGCCGCCGTTCTTCCTTTATAACCAGAGAGTTTACGATCCGAAACCTTCTTCCATGTGCGGCGTTGCTCGGTCAGGGTTTCCCCATTGCCGAAAATTCCCTGCCCTCCGTAG
+
*&(-1(+(*(%)$&&)-0//(*()&%*0198720,2.'%&$'&'*/*(/..0//142(*)(*(0+4)%,)$&%&1)',(%++/4-*,732//622+*$)),*+&(-10/,)&('*-,'33215-10//0316-853(060/2.20%)(%&''&./311,3((%$',0.13.0,+,,+%311)*%((&'$&((*-.1,+*+0.+*)4-.0*)(%&%%&&)&*,))()''&)%*.6*&)-77736&&(/+/&*)-0250)*-+)($$',)---)4*'%$%(/.((%''+50(.0/.-+-4.,580/&,,+,++,7'(+86262'+'%'+-1-3/)'&%%%$'&0.)/0*++,,*0)*'$'*1((').03(,(/*.()*+*&&'&'')*-,&$&))**+')*+,%(20+-15794670/*22)&&%$+&)%'((31..,+*-%*-.1)0+$--/-',,,0.'.6(-&+,/05;/42-,')+001&((**2103630/.&,..,1-+&&&'&(*0-+-)-.)-++.4.,+*.2.42<97;967303%(*3,)+)1*+&%((+.,,-*+&#%)'++/+*'(,,1.&,)(.,/-.940.65<97472-1,)*&%.3+0-)'$'','1,&&&&-.)2,(*'(*,.4546---&,).-52347,,-,10/.%-')&+&&'*/0/+,-')*,4/'()(()&(.*,.--%&%,&/*--+,+*+1+$&%#&&''$#&$((.36)4&7642+)'-012.).-1/1*++''(+,)')+,246&'%&%%''/5(%%*()$#'&(,3%%%$&(*.3),)+*378//14,.2'-*.%-%))./1/)++002300-/7652)+,,&-/1,.--.1063+-$&$'(.++0+./-+&()8/4-,(*'+(%')),./-//06::./*'(*+1735951-.+.4+,00.$)'('%*,*(%%)*/437283320-&$)$%.4-28,&,++))((&'''&/6.2,7666340**(*+,.23:+23726./'&(('(---/,*$((&),+2820,%&))$#$*%('$&(&-845521,,-4/68;9:<::395-01+0/65)%%&'%'.6/*+*/21,*,.2,338/.0('%(#($')*++22-,-/,533.0711;,223,*.6578+-//,+0.6''%**)(6/(0)*
@9b4869ba-943a-41f7-a40d-8c2233f3dffd ch=275 read=86941 start_time=2019-12-13T11:48:35Z barcode=BC01 runid=2c9cf7bc05858273f10e7d7ec552fc0bd742dc3e
CTCCTGCAGGAGGCAGCAGTGAGAATGTGCACAATGGGCGCAAGCCTGATGCAACCATGCCGCGTGTATGAAGGAGGCCTTCGGGTTGTAAGTACTTTCAGCGGGGAGGAAGGGGTAGGTTATGCTGCGCTCGTGGCGTTACCCGCAGAAAAAGCACCAGCTAACTCATTGCCAGCAGCCGCGGTAATACGGAGGTGCAAGCGTTAATCCGGAATTACTGGGCGTAAAGCGCACGCAGGCGGTTGTTAAGTCAGATGTGAAATCCCGGGCTCAACCGCAGAACTGCATCTGATACTGGCAACGAGTCTCGTAGGGGTAGAATTCCAGGTGTAGCGGTGAAATGCGTAGAGATCTGGAGGAATACCGGTGGCCCCTGGACAAAGAAGACTGACGCTCAGGTGCGAAAGCGTGGGGCAACAGGATTAGATACCCTGGTAGTCCACGCCGTAAACGATGTCGACGGAGGTTTGTGCCCTTGAGGCGTGGCTTCCGGAGCTAACGCGATTAAGTCGACCGCCTGGGGAAATTACGGCCGCAAGGGTTAAAACTCAAATGAATTGACGGGGGGGCCCGCACGAAGCGGTGGAGCATGTGGTTTATTCGATGCAACGCGAAGAACCTTACCTGGTCTTGACATCCACGGAAGTTTTCAGAGATGAGAATGTGTGCTTCGGGAGCCGTAAGGACAGGTGCTGCATGGCTGTCGTCAGCTCGTGTTGTGAAATGTTGGGTTAAGTCCCGCAACAACCCTTATCCTTTGTTGCCAGCGGTCCGGCCGGGAACTCAAAGGAGACTGCCAGTGATAAACTGGAGAAGGTGGGATGACGTCAAGTCATCATGGCCCTTACGACCAGGGCTACGTGCTACAATGGCGCACAAAGAGAAGCGACCTCGCGAGAACAAGCGGACACCATAAAAAGTGCGTCGTAGTCGGATTGGAGTCTGCAACTCGACTCCATGAAATTCCAGATCGCTAGTAATCGTGGATCAGATGCCACGGTGAATACGTTCCAGGCCTTGTACACACCGCCCGTCACACCATGGGAGTGGGTTGCAAAAGAAGTAGGTAACCAACCTTCCGGGAGGGCGCTTACTGTGATTCATGACTGGGGTGAAGTCGTAACAAGGTAACCGG
+
-.3.+()(-5-..)*-.-34/&'+-/+.+++,-7304-,#'*.(,5:76510/)*,+,,596778774--/*,-),309767*30/4).01/,++/58-%/.-/3+(,,..(,)%##'$&%('$&&&&&,,6*-)()++2)),*&/*)-2*))'''.(%*31,--,/'+**99332/-352411--%$$'((')(,+,,0+/02;594//,/.103033:;996-99+(,,2*1122.0(&+17/2;36/39()+52447;:,54.*469700)0'$%$.(4+.211/1+,-..5391.,%)('),/179:*4,5**+&5)638)*9;983/..-70-,.,(*111.+*(,76471,,.)0-1596;(((,,5.*/52.)/(%*)(**,,,0.112/179886250(*+1-1*'-/52/54-.5-02849;++7.1)341*+-/296597/+*,,+23121.4+',*2+)/-6;0-4-+*-0474501-2,)))')+))++.-%4&8.+-..19;79;6654(+*'*)+-093:1.80%+,4:2:<:7))'273308594480/8;<6,164-+*/*.,,,9::98-0012,*+217*-*3../1114.311125,-2694934:8988425/01497,-.6:+7,+8;75+*&(+-.*%&(('(&'&*/,2+00'$0303&'184857889::99871934388788-33369:94:3/.386/1189::8<843602-*-..5.1/:749566+,5,)3569:9333420+2527.41*/000,-(*0(('$')/3/451223;03351.*&*)'*(4((+835336502459:944.)00'%%%')+.1/+0111**(**594609..20.00007('+&(+()99784550/(''$)23&+,1+*),32549:52,3799::595909,-*:+0.')+-.-0+./11/02986/.+,+&)*1)*+/12)*&%'+,3/.+33:879'(+/.60,.&551.972955-8)'006190006400-1966;70044757:8847/*,+)374<354<9*%*,'-++)*,')%+)30567)02*(//)**-2,)+,-4489<9:94-,+-22,-%'-)+1-,-547313/2;786:
@e7f5e389-1474-41f2-9e54-0d72c89258b4 ch=101 read=179694 start_time=2019-12-13T11:48:35Z barcode=BC01 runid=2c9cf7bc05858273f10e7d7ec552fc0bd742dc3e
CCGGTTGTATTTGCGGCTTCACCCCAATCATCAATCCCACATGCAGGGCGGCTCCTTTGCGCGTTTAGGCCACCGGCTTCGGGTGTTATCAACTCCGTGGTGTGACGGGCGGTGTGTATTTTCCAGGCCGAGAACGTATTCACCGCGACATGCTGATTCGCGATTACTGGCGATTCCAACTTCATGTAGTCGAGTTGCGGGCAATCCGAACTGAGAATGGTTTTATGGGTTTTGCTTCATAGCGGCTTCGCTTCCCTCTGCACCATCCATTGTAGCACGTGTAGCCCAGGTCATAAGGGGCATGATGATTTGACGTCATCACGCCTTCCTCCAGCTTGTCACTGGCGGTCGCTAGAGTCCCCAACTTTAATGATGGTAACTAACGATAGGGTTGCGCTCGTTGCGGGATAACCCAACATCTCACGACACGAGCTGGCGAGCAACCATACCACCTGTATCTCATATAGCTATCTCCATCTCCGGGCAGCATGAGTATGTCAAGACCTGGTAAGGTTCTTCGCGTTGCTTCCGAATTAAACCACGCTCCACCGCTTGTGCGGCCCGTCAATTCCTTTGAGTTTCATTCTTGCGAACGTACTACTCAGGCGAATTACTTATTGCGTTAACTGCAGCACTGAACTTTGACATCAACACTTGGTACTCATCGTTTACGGCGTGTTAGTTTACTAAGGGTATCTAATCTATTTATCCCCACGCTTTCGAAGCTGAGGAAGGCGTCAGTTGCAGGCCAGATCGTCGCCTTCGCCGCCGGTGTTCCTCCATATATCTACGCATTTCACCGCTACACATGGAATTCCGATCTCTCCTGCCTCTAGCTGCCTGAACATGACACTGAAGTTAGCTTCAGGCTTTCACCACAGACCCTTGCTGCCGCCTGCTCCTCTTTACGCCCAATAATTCCGGATAACGCTTGCCACCGTATTACCGCGGCTGCTGGCACGTAGTTAGCCGTAACTCTAATAAAGTACCGTCCGCCAGCTGCACCATTTCCTGTAGCCGCCGTTTGTAGCATAACGAAGTTTACAATCCGAAAACCTTCTTCCTTCGCGGCGTTGCTCGGTCAGGGTTTCCATTGCCGAAAATTCCCTACTGCTGCCTCCCGTAGGG
+
0*+)+)#*%)2)(-)&0274202/..4287111:093(((+(%(&+0+---*+)$&*(*,**('2//4895035,/)-/-*71-,011117,,+-+*,+8473416*076523+-&)(-+,,/-'.311((+1--(001/.)--/8878*:13,,*5,455/-,9,00,0.+-/4,)+'--52-+),+,/52.-..+,10(('(+2'(2632.-)-4/106;;-778:,79:1--5:/%(%%&')'*3.,.60062+.254347799:66:21+..+-./..-+-7-&+322++0,-48//,+*,,.&07'')./:8820%(%()*:.+,,-+))-++.7.12042,(+%$&+-,-2,2-,')*('()*2++,/1888:64461//0.,440:24/0.0/15,*-40-((%(')+,/-//-.'*+/02401/.-.)*((&)1/,/-*&+,(1534787763(++/'.126-,,..1893.*)2/-(''(++.0104035.6350,/&+*.+2-:;:;<:896/8,**-&&')+/,3:645+($$&,/,16-.(,*((''&&''%+,/83;,%%'%('-,:997:91/9+.*+++*;96.-,--,//2-0+2*)*5-.0:-.,709/4476112029840.09524799;52/&'*)',/,//00547079')-.,-/,',')26+&,+1)'*%1')*4170/..0:,&'258/$+*+.1*-*)&)+1-,)&&')-+456,.4.-),**(;/-..--//.53,64,,4**.01446;:75798511-006364868;;646947711&.'+,0/)(',&&'-/..076323')++*.0127733((($#'*-+,(*&.(,12(*+87&6913:2.-.+))).18<82812278969:77899:66492..201-0..97:61215284:4+*.*)1/((*&(''(&*)/2,3.109;10)*1/03411-,/3()$#'(*&+*+1;1/347:767)$(*'()(*+'./12;6842)%%&*2,1,1660$$%#%'+,76,*0),6-*,&*)*'&,1/)768;:9<:327727177*5-+,021<9;.49506-1,'+414.-.-2:3,65-)*++*,*')*).1),613),
@5d1eaba0-cba6-452d-a3e6-a148498c5c12 ch=321 read=64592 start_time=2019-12-13T11:48:25Z barcode=BC01 runid=2c9cf7bc05858273f10e7d7ec552fc0bd742dc3e
CTCCACGGGAGGCAGCAGTAAAGGGTATTTTCGGCAATGGGAAACCCTGACCGAGCAACGCCGCGTGAAGGAAGAAGGTTTTCAGTTGTAAACTTCTGTTATAAAGAAGAACGGCGGCTACAGGAAATGGTAGTGACGTACTTTATTAAGCCACGGCTGGCTACGTGCCAGCAGCCGCGGTATTATGCAATGGCAAAGCGTTATCCGGAATTATTGGGCGTAAAGAGGGCAGGCGGCAGCAAAGGGTCTGTGGTGAAAGCCTGAAGCGCCTTCCAGTAAGCCATAGAGCAGGCAGCTAGAGTGCAGAGGACCGTGGAATTCCATGTGTAGCGGTGAAATGCGTAGATATATGGAGGAACACCAGTGGCGAAGGCGACGATGTGCAACTGACGCTCAGTCAGCGTGGGGTAAAATGAAGTTAGATACCCTAGTAGTCCACGCCGTAAACGTGAGTACTAAGTGTTGGATGTCAAAGTTCAGTGCTGCAGTTAACGCAATAAATTACTCCGCCTGAGTAGTACGTTCATAAGGAATGAAACTCAAAGAAATTGACGGGGGGCCCGCACAAGCGGTGGAGCATGTGGTTTAATTCGAAGCAACGCGAAGAACCTGAGTCTTGACATACTCATAAAAGGCTCCAGAGATGGAGAGATGGCTATATGAGATTACAGGTGGTGCATGTGGTTGTCACCGTCAGCTCGTGTCGTGAGATGTTGAGTTAAGTCCGCAACGAGCGCAACCCTTATCGTTAGTTACCATCATTAAGTTGGGGACTCTAGCGAGACTGCCAGTGACAAGCTGGAGGAAGGCAGGGATGACGTCAAATCATCATGCCTTATGACCTGGGCTACGTGCTACAATGGATGGTGCAAGAGGAAGCGAAAGCCGCGAGGTGAAGCAAAACCCATAAACCATTCTCAGTTCAGTTGTAGTCTGCAGCTCGACTACATGAAGTTGGAATCGCTAGTAATCGCGAAATCAGCGTAATGCGCCGGTGAATACGTTTCCCGGGTCTTGTACACCGCCCGTCACACCATGAGTCGGCTTAATGCCAGAAGTCCGTGAGCTAACCGCAAGGAGGCAGCGGCGGCCGAAGGTAGGGTCAGCGGTGGGGTGAAGTCTAATAAAATTCCGG
+
**0-+-.-*&*3,)(),.01)%(&$+#++12/0958;773(+//4:,-./:6551240.)-8285:614./*-).--0/554.'0'4'()0'//516/30/+48-'(+*38/+/,1---.0*/./4/-3.+*)'+4++'%())*(/*5,.05/-1,+)''*,01-2,,('*,,034316.-*')*2.2,)(*3-./(&(+58414)-,/*1)%+(/5;:9927,'','*,(+**.7-(,+,.,-0/0-))*-23328:./873(/&&$'*-1/-+-.06',3)%'%'%+-58611110,+-,/0(-(,+.;9898-3-4-595634001111;50//-+*'%&)*37440235-+++2-/19446/:/++3-259832+.&*&++,,***,+/.0+55.('(+/-'-.&)/1*))-((*.)*2+1,:))+-/12-9,)),.7068<13)(&&%+(,-5-1.0.;1:1;7::39/,/685697898978210.,)-07238+5('*)-61483&&...).++*282(--2+-*,(*,;:3-*&**''**-.53834676,48-+,).061.+-,,7/22,2,-018<;0:4./'()()4%/&*'(,*,*(&#$&*./3:40011-0..'+*35,+.0-7'''+,-:951,().-)//02228520)/''').2..55.+*))*,,4.*+$$'),.+*++,87869816000247-5(%0.8*%)'+-,-230-.**(*)*+63,7000235111:348388/;/9-.,5-4975731+%))'*,./98:9111129:40113310,+(*,,%-431878:8950110368546533./.../4824955,,-(*+//.2.8..:994).)()&'&)+)0+..',*(+1/))+,,/)-,')/03-0970/128-167<565'2(7,-,2/'+)+-/2440)++-%'(((*/.*1,*6-2.4826+,/(-+.4//0-,35,--+'+)()(''+*-*'../0;738149(*+'-20..07+/-..1203;2.2644/3/'&()++.,4,/*7*/%7)%%&'*-35,,)+(,*-1*+-/3--+&)*('*+1-)).,2+,*.+,-55.--/010(5*)+0,/-*(('&)%%)20,&&))/1
@15015415-bbbc-43ee-9f3b-106e5365c304 ch=154 read=104643 start_time=2019-12-13T11:48:24Z barcode=BC01 runid=2c9cf7bc05858273f10e7d7ec552fc0bd742dc3e
TCATTATGCTTCGATTTCCGATTCACGTATTGCGCTGGAATTGCTAAGAAGGGTTGTGATCATCAACGTGTTAACCTTTCTGTTAGGTGCTGATATTGCTCCTGAGGGAGGCAGCAATTAGAGAATGTACTGTGGAGCAAGCCTGGTCACCGTACATACCGCGTGTATAGAAGAAAGGGCCCAGCCAAGGGACATAAAAAGTGCTCAGCAGAGGGAGGAAGACAGGTGCTTCTTGCTCAAGCGTTACACCGCAAGCCTCAACTTCGCTCCGTGCAAGCAGCCGCGGTAATACCACAGGAAGTTGCAAGCGTGTCGTTACTCGGGCGGCACTTGCCAGAACTTGGTTTGTTAAGTCAGATGTGAAATCCCCGAATCAACCTGGGAACTTCCACGCTCCACTGGCAAGCACAGTCTGTGAGGTGAACCAGTGTAGCGGTGAAATGCGTAGAGATCTGGAATGCAGGTGGCAGGCGGCCCCTGGACGAAGACGAGCAGCTCAGGTGCAGCCGATGAGAACCAAACAAAGTTAAGATACACCTGGTGGTCGCACGTAGAAACGATGTCGGCAGGTTGTGCGCAGGGGCGGTAAGCTTCCAAGGCTGGCGTTGAGATCGACCGCCTGGAAACCGTACCGGTTAAAAACTCAAATGAATTGACGGGGCGCAGCGGGCAGACATGGACACAATTCAGTCACAACGCGAAAAAAGAACCGCCACCCTCAGTCTGGCTTATCCCGCAGGAAGTTTTCAAGAGAGATGAGAATGCCCAGCTAAAGGGAACCAGTAAAGAGACAAGGTGCTGCATGGCTGTCGTCAAAGCTCGATGTGGCGAAATGTTGGGTTAAATTCGCAACATAAACCCATATCCTTTGTTGCCAAGCGGTCCGACCGAGAACTCAAAGGGGAGACTGCCAGTGACAAAACTGCGGAGGAAAGGTGAGGATGACGTCAAAGTCCGTAATGGCGCTGACCAGAGACACCACACGATGCTACAATGGCGCATTATGCAAAGAGAAGCGACCTCCGCCAGGAAACAAAGCAGGACTCATAAAGTGCGTCGTAGGTCCGGATGGAGTCTGTATCGACTCCATGAGAGGTCAGATCGCCTTCAATGATAATGGATAAAGATACCCACGGTGAATACGTTCGGGCGCATACGCGCCCGATAAAGCTGGAGTGGGTTGCAAAGAGTAAGAGTAAACAACAGCTGGGAGGGCACCCACCACTTTGGCGTTCATGACTGGGTGAAATTAACAAAGGTAACCGG
+
$&%*++*+.4.-+%1,(-&&'+/-(+()*)-))')+))(&+-%'-)-&'(&)+.2',(&%'*,,&'%$&#+**(.0/7:-()2,$)*.)('('&$-*%))*%$&%,1+(*+'%()),-.-)%&&&'*/*12412/('(+.*24++%)'$%$%'%$(*'-1*,.,*(()((*+&+*&((*,0'&$%'&('/*%%#$'/..(&%#$$&(()(*&+.)(-*)&)$$#*'(%$'$&(''&(&$$(+,//--(*($#'($%(((&%'','#&'./%+'''%&++'-$%#&$#%($&()'+$+((&*(2&+))(*&)&%&%(+&'''%)'$%%%#'&+(,-))($&##)(*,0)/*/*(*/./..)(&&'&&..*%&&'')+200&%+&1*..5,.',*--/3-.('')/-%'#$$'(*,1.*'()%&&(,0&-,*'&**(..*+0)(+')'*())--,*-*('(*-',%%&-+))3/(&&+.)(,2/0')&'+(&&(+(),/-()'($#&$&%%#(&$'(++()+,231&())+'&,)%*',5-/.+())&%(#%$%'$.1'(2--*',,)(%))+///-/*,(*'1()''&)'&(,-5(*$)'%'$&%&%$%'&&((%&&(%'**++&)&))*/'4013/3)546-/.0''+(*0.4042(%-+%&#$%''-/)&#'%*),1,((&'&)--)'%(%'((%)%&&)02-+('+235.0-*/2''('-3,*&$%%%)),-)$)&+*+'%))(**'+(('((+2&*&')(%)&%$&%%221*4+,--'('(.6.**11..,&%+$&%%)()*,,+,*-&()+6.*,.,)$)%&%(&(*06..,8+-//*&*)((+(.()%$#%&%()%#%(*1')2-++5()*,)$**0,/''$'$%(+/527/86+..0*''.,-025,+('$$).,'))*(*/)+2.6&+'-,&/0,-002,+-14+(()(%+%'%)%&$%%'()0,(*'&''*(')')))-.984/61/15/,-+/)('&'/2*()'+)(&'()()+'$&&&(%+)*.081)++-0-++)%$*/1,1-0/++')%)%&+,/5-+',$'()3,'%*+././.)%%&$%'-('$'''&)'*-,3,'%('(+(++1662+''',*)0-%%(&*.--3.)-*+-7'*-0(*%*'*'(%&&%&''**'&'%*'&)(/1*/),.11)%($))*''()-,%(),+'%)()3((**%-$*('%,/%'(.*(*'+,30*,-.*)*+(-,-/',')*),2&-$#(*)4.+
@eaf5f77b-8ebd-4542-8665-9cb6129616ba ch=349 read=78271 start_time=2019-12-13T11:48:04Z barcode=BC01 runid=2c9cf7bc05858273f10e7d7ec552fc0bd742dc3e
CTCTACGGGGAGGCAGCAGTGGGAATATTGCACAATGGGCGCAAGCCTGATGCAGCCATACCCGCGTGTATGAAGAAGGCCTTCGGGTTGTAAAGTACTTTCAGCGGGGAGGAAGGGAGTAAAGTTAATACCTTTTGCTCGTGACGTTCCCGCAGAAGAAGCACCGGCTAACTCCGTGCCAGCAGCCGCGGTAATGCAGAGGTGCAGCGTTAATCGGAATTACTGGGCGTAAAGCGCACGCAGGCGGTTTGTTAAGTCAGATGTGAAATCGGGCTCAACCTGGGAACTGCATCTGATACTGGCAAGCGGAGTCTCGTAGGGGTAGAATTCCAGGTGTAGCGGTGAAATGCGTAGAGATCTGGAGGAATACCGGTGAGCGGCCCCTGGACGAACTTGACGCTCAGGTAAAAGCGGTAGAGGAGCAAACGAAGTTAAGATACCCTGGTAGTCCCACGCCATGTGATGTCGACTTGGAGGTTGTGCCCTTGAGGCGTGGCTTCCGGAGCTAACACAAGTCGACGCCGCCTGGGAAGTACGGCCGCAAACTCAAATGAATTGACGGGGGCCCGCACAAGCGGTGGAGCATGTGGTTTTAATTCGATGCAACACTTGAAGAACCTTACCTGGTCTTGACATCCACGGAAGTTTTCAGAGATGAGAATGTGCCTTCGGGAACCGACAGGTGCTGCATGGCTGTCGTCAGCTCGTGTTGTGAAATGTTGGGTTAAGTCCGCAACGAGCGCAGCCCTTATCGCTGTTGCCAGCGGTCGGCCGGGAACTCAAAGGGAGACTGCCAGTGATAAACTGGAGGAAGGTGGGATGACGTCAAGTCATCGCATGGCCACTTGACCAGGGCTGCTACACGTGCTACAATGGCGCACAAAGAAGCGACCTCGCGGAAACAAAGCGGACCTCATAAAGTGCGTCGTAGTCCGGATTAGGTCACCAGCTCGACTCCATGAAGTCAGAATCGCTGGCAATGGATCAGAATGCCACAGTGAATACGTTCCCCGGGCCTTGTACACCGCCCGTCACACCATGGGAGTGGGTTGCAAAAGAAGTAGGTAACCTTCGGGAGGCGCTTACCGCTTTGTGATTCATGACAGGGTGAAGTCAGCCCAACAAGGTAACCGG
+
)--(*+-58/'*20,5633306,0-.080/-.//42287657:;,/;8778363&-.01(18(*1442544,/*&*(,10+0+,,952:**-3*(*+.0;;-,/0057))10/6-75(*+*92..9190121/21)(+12'2*'&#&&()*%&&&1*(--&(*-,*,++/6///),0438/.***2+3508/7..'/+%&')%#$''(31;361233/3/4-13:<980-66()-.2+1+10276*.17605;8848:22)'%)*/76.1*.4.09(3.5007200.022102101222011*-1&,+'&(*//314/532+-.++.+7,1/246412355;94-33-.3963++(*/4471/1+-0.28*10))&)',.373-+03897650**-/15656.,(,%+.('(,)'&'$)*&+,/;58&%%&+7*+),079<//65446,8-'$+)48%/&%%&''/0134/5/.+3/-700(6/)(--.38247396531002--.04/-((+++.34-,)-186;378,-(&,-12844).-4(45677.,+*//)0-3&+57/.7*'+),582416761-..341./15;<,567;811111:(7)-)+,01,/6885936:9/,.028445798/---*-+*/7:315/////5/+-7-/4466382.:94)-&%$)(,0988:87-.-7022::9::46677655+1'((--2,,.016022(-,,.5+-.07.)*'%'*&00)-,//2*,00/7019.02381/2052/62.4//659*.*+&((1136;.//-.45:(657.+/,--//-48351001077/(()+3;:23253648$&&$''50/(,&00,+)')%**,25:080;0.))&&%*-5)&(&'1243422-52,*-))54)*.298877844385-.++,.977:1-0)--(/+''**+#$%'$+*3014561()*+1.-/%+)04400.%&'''(*,).6/))+*'-))+$//'&541615*,,1+,3550/912+-,-/09;-.:712/14'&'/+%'(2:33935285+''.$)%'-.,&)((-0.:8+//./-5-,21&-.3.-1574:2'')'''1640+*3++**'-,(*1-95/33572/-.
@a685f3b7-2429-4abb-b9ea-94df39dbab57 ch=349 read=78267 start_time=2019-12-13T11:47:56Z barcode=BC01 runid=2c9cf7bc05858273f10e7d7ec552fc0bd742dc3e
CCGGTTACCTTGTTGCGGCTTCACCCCAGTCATGAATCACAAAGTGGATAGCGCCCTCCCGAAGGTTAAGCTACCTACTTCAGCACGCAGCCTCCATGGTGTGACGGGCGGTGTGTGGGCCCGGGAACGTATTCACCGTGGCATTCTGATCCACGATTACTAGCGATTCCGACTTCATAGGTCAGTTGCAGACTCAATCCGGACTACGACGCGCTTTGAGGTCCGCTTGCTGCGAGGTCGCTTCTCTTTGTATGCGCCATTGTAGCGTGTGTAGCCCCTGGTCGGGGCCATGATGACTTGACGTCATCCCACCTTCCTCCAGTTTATCACTGGCAGTCTCCTTTGAGTTCCCGGCCGGACCGCTGGCAACAAAGGATAAGGGTTGCGCGCTCGTTGGGACTTAACTAACATTTCACAACACAGGTGACGACAGCCATGCAGCACCTGTCTCACGGTTCCCGAAGGCACATTCTCATCTCTAGAAAACTTCCGCGTGGATGTCAAGACCAGGTAAGGTTCTTCGCGTTGCATCGAATTAAACCACATGCTCCACCGCTTGTGGGCCCCGTCAATTCATTTGAGTTTAACCTTGCGGCCGTAATACTCCCAGACGGTCGACCTAACGCGTTAGCTCCGGAAGAGCCACGCCTCCAGGGCACAACCTCCAGAACATCGTTTACGGCGTGGACTACCAGAATTGTATCCTAATCCTGTTTGCTCCCCACGCTTTCGCACCTGAGCGTCAGTCTTCGTCAGGGGCCGCCTTCGCCACCGGTATTCCTCAGATCTCTACGCATTTCACCGCTACACCTGGAATTCTACCCTCTACGGACTCAAGCTTGCCAGTGTGGATGCAGTTCCAGGTTGAGCCCAGAGTTTCACATCTGACTTAACAAACCGCCTGCGCGTGCGCTTACGCCCAGTAATTCCGATTAACCTTGCACCCTCCGTACCGCGGCTGGCACGGGAGTTAGCCGGTGCTTGCTATTTCTGCGGAGCAACGTCAATGGGCAGGTATTAACTTCTCCTTTGCCCGCTGAAAGTACTTTGGCTGACTTCTTCCATACACGCGGCATGGCTGCATCAGGCTTGCGCCCATTGTGCAATATTCACCCACTGCTGCCTCCGTAGG
+
:8)1))%(*1-)14&*,&/3,*'21*&++2..///:77/239...2422-,/0272/02-,/3-3.73:,22143/&)(-&#&'%*)*/+.+&)-*)1988888:5;;243*)'%%&(--/)(14264-.-.5112:7413002:932340,%))12713502333;<984357670/&0525+10:.2252769.;/430613353676/+%).08+*++./.,-.0+*$'*+*1050,-5.741691/6/0/-.3;+;'&'&(+,.---,0/273)239/-%*274:56//0,+''%%'+,:::.77/,498;8840--..96-.13709/.-23335)(/(**34726+/-0,748:856,0..738:8*629261)+((/3/+/-024312.35.42/0))&(*//.73++,05433%(*)*1,)(.,-.:.8*7*033390156--,-6<;-91/)**-12/645:64538:50-''.784/001+'),22;54,3420035;539542/54;99<96761611/69'))2,5<:;;32&415410)-+'&'%'('(,*25(%(*/:4;8/25-+++0::.90/-/--,,+(&'%',%,-095,2'41714567:./9756050-.0.1)5+35$('263667<6:'*+64..0058713),'&-0365/48+&'+3-.,/9/176863+)'--,.051*+0:339882;0---414.,2/36<:31205;7968:9;;8:0//:0479+-370.**0,6;87;,+9))+*+2847.8**-32253&21217<<64584677753620+5)6+6321:7)/86931/2994.('(''0.(*1//*14679%2-.4,(+--4,+.2,)%'$',/()&)(41+++//220-+0)+.+070/,'(/028.+,,(,,,0,,+0115;/3102937/)*2*--198670%0%',)()1,.*(&#)'-*$'/6/+1508.&',)$$'&.5)+///1-&)*/*012.7--2.6511522000,(++*,0*%+,"%**'004-6-(&%'**%%%&#%$%&*%$&%(',*(')&'+,++216540//-1%,863:0242:8-,400/7,9,,-0-&+.,+3.-,+*-((/1**(*&
@1d83d18a-add6-4047-9065-d5a0727a26ce ch=415 read=66979 start_time=2019-12-13T11:47:52Z barcode=BC01 runid=2c9cf7bc05858273f10e7d7ec552fc0bd742dc3e
CTCCACCACGAAGGAGGCAGCAGTAGGGAATATTGCACAATGGGCACAAGCCTGATGCAACCATGCGCGTGTATGAAGAAGGCCTTCGGGTTGTAAAGTACTTTCAGCGGGGAGGAAGGAGTAAAATTTAATACCTTTGCTCATTGACATTACCCGCAGAAGAAGCACCGGCTAACTCCGTGCCAGCAGCCGCGGTAATACGGAGGTGCAAGCGTTAATCGGAATTACTGGGCAAAAGCACGCAGGCAGTTCGTTAAGTCAGATGTAGAAATCCCCGGGCTCAACCTGGGAACTGCATCTGATACTGGCAACAGGTCTCTCGTAGAGGTAGGAATTCCAGGTGTAGCGGTGAAATGCGTAGAGATCTGGAGGGGCCACCGGTGGCGAAGGCGGCCCTGGACGAAGAACTGACGCTCGGTGCGAAAGCGTAGAACAAACAGGATTAGATACCCTGGTAGTCCACGCCGTAAACGATATCGACTTGGAGTTGTATGAGGCGTGGCTTCCAGGTAACGCGTTAAGTCGACCGCCTGGGAAGTACGGCGCAAGGTTAAAACTCCAAATGAATTGACGGGGGCCCACTTTAGAAGCGAGTGGAGCATGTGGTTTTAATTCGATGCAACGCGAGAACCTTACCTGGTCTTGACATCACGGGATTTTCAGAGATGAGAATGTGCCTTCAGGAACCGTAAGGACAGGTGCTGCATGGCTGTCGTCAGCTCGTGTTGTGAAATGTTGGGTTAAGTCGTTACAGCAGGCGCAGCCCTTGTATCCTTTGTTTGCCAGCGGTCGGCCGGGAACTCAAAGGGAGACTGCCAGTGATAGGCACTGGAGGAGAGGTGGGGATGACGTCAAGTCATCATGGCCTTGACCAGGGCTACCACGTGCTACAATACAAAGAGAAGCGGCCTCGCGAGAGCAAGCGAAGGACCTCATAAAGTGCGTCGTAGTCCGGATTGGAGTCTGCAGCTCTCGACTCCATGAAGTCCGGAATCGCTGGCTATCGTGGATCAAGATACCCGGTAGATACGTTCCGGGCCTTGTACACACCGCCCGTCTTTTCCATGAGATGGGTTGCAAAAGAAGTAGAGTAGCTTAACCTTCGGAGGCGCACCACCACTTTGTGATTCATGGCTGGGAGTGAAGTCGTAACAAGGTAACCGG
+
-021+,*+,'%&)*')-.(5.+,,''0,+..,7.+*+,-1/02*)%,.6(17552/.-.'0-5313)'('%&((+-2(+0.539273,5348..170&+)*-;)*$%$(2/,).,,(*&%&&*381/51.6.02(-4+(75627-+%'%)0+.2)$%%%0'&**)/./)'*++2///5/0/+/2&++*,0.)*()**/,-...*-)(+//3)--.40802,.1-0-01140(%),+)%&$&',+/96-98;8+6+4++-.34884+,&).3+224**2447615260/5+12,*++,.5.----2/02.2/+&+(((3-'''*'''))..1'+,*/,)(/2,+'&(+27-*03++-142+(&*,/01:.),,(%%%$)'-1+)-+'()')+&0141')0/3-,(&)&'%')(')*(()*(('(-)'(+9(-'&(10.4'9:362,+.-64:1//4200651.//0;779<46434,7331.6.2-%')-),)*&&14-//.844810$/)$+))),+*5,*(+/*(/0+0,(&&%&&$'*++0--.0)))/2'15-018(77-..2.4.,,1)09;0-1+%+*10+%()'&'%$*(.'--.2.0%0-:</09642/.3246/5/2++*/4136316951*-.16445604&-(,,$):;5/.-**+8220/72142574:5/69165943&)*+,,(,+..0---&&(%$%(.53893*568576-:,,+06,+-0617131)''&&&-'&(*(.*,122..'63'')$'')+&'-++59()1622/02.)-0551:3-1.00-2*+-+&+*/*'(&$+---.**'(%++18+,.(&(+-*.3:71656859:7759:67-+.+-0)$%&*7:4821)($&&$&)--153,-)))004)('')*(+-,-()-+230/.-.16/1..1&,+89431/38/.145675173739,2/-3.&($&)11150)+,,,-2/3.30$&$$%%&,(&(+133.2,&(%$%''25287622((02(-'%&&&'&,//00206(.1121/2)')-&,,/3+87+(2,)(%%&$%%%%%$).-')5*//;6+$()%+%'%)++&)((6.58595)1(-1,&+$&&&,+%),0**.-.11-*+/113*.-%&&*.,,**$''0,84.1/0/170-
@74d466e7-6b14-47dc-9c4d-6ce0dc3fbed3 ch=203 read=89348 start_time=2019-12-13T11:47:47Z barcode=BC01 runid=2c9cf7bc05858273f10e7d7ec552fc0bd742dc3e
CTGCATGCTTCGTTCAGTTACGTATTGCTAGTCGACATCGTTTGGCTGGATTTACCAGAATTATCAATCCTGTTTGCTCCCACGCTTTCGCACCTGAGCGTCAGTCTTCGTCAGGGCACTTCGCCACCGGTATTCCTCCAGATCTCTACGCATTTCACCGCTACACCTGGAATTCTACCCCCCCCTCTGCAGGACTCAAACTTGCCAGTATCAGATGCAGTTCCAGAGTTGGGCCAGAGTTTCATCTGACTTAACCGACCGCCATAAGCGCCAGTAATTCGGTCAACGCCTCCGTATTACCGCGGCTGCTGGAGTTAGCCAGTGCTTCTTCTGCGGGTAACGTCAAGTAGCAGGCAAAGGTATTAGCATCCCTTCCTCCCCGCTGAGAAGTGCTTTACAACCCGAAGGCCTTCTTCATACACGCAGCGTGCATCGAACGCCATTTGTTTTGTCGCTGCCCTGCTCATCCCGTAGGAG
+
#*$$&(-0527034:**1-*-25032+''&(-.04504+*/,'())&/.**)&%*)&&$%')()(')'(012*7/+,101,'*)+094.,1.48/0,13330-,012;:8.2'-.-*#'('.,/6/0..3268;87/6')*856--+0303,285--14+-0)+*+0/00202-(/&),2/476--.-')(+'%&(+++%*,*+,4,,3--0*+.757-/008''*()-1+0/00,)'&*3--.*+)'%$&%+&(%%(()',0%&'(%'$&%)#+(+.04)+.((%'$)&&***,*-,+7;600/-+++,-.'**+*%('$'/**0)*',(-++-6,*+,,020*(%'%$$#$(4+0(0)-&)$&#%$+.5)/;4)0.81*(.--*&*+',*')'%%(+&.3.--5/7487:66;6%%')(.-1',*%%$%$%$%%$%$%&%(,-'-1-'%(&$$.&''(')(,)&*.76+-59+-%
@c9470a8f-cc0c-4583-a4eb-7d0aaecca876 ch=277 read=91937 start_time=2019-12-13T11:47:44Z barcode=BC01 runid=2c9cf7bc05858273f10e7d7ec552fc0bd742dc3e
TTGTTGTACTTCGTTCAGTTGCGGCGTATTGCTGGTGCTGAAGAGTTGTCGGTGTCTTTGTGTTAACCGCCTGTCGCTCTATCTTCCGGTTACCTTGTTACGACTTCACCCCAGTCGCAGATCGCAAAGTAGGTAAAGCGCCCTCGAAGGTTAAGCTTCACCCTACTTCCTTTTTGCCAACCCACTCCCATGGTGTGACGGGCGGTGTGTACAAGGCCAGGAACGCGTATTCACCGTGGCATTCTGATCCACGATTACTAGCGTTCGACTTCATGGAGTCGAGTTGCAGACTCAATCCGGACTACGACGCACTTTATGAGGTCCGCTTGCTCTCGCGAAGAGTCGCTTCTCTTTGGCATGCGCCATTTGTAGCACGTGTGTAGCCCTAGTCGTAGAGGCCGCTGATGACTTGACGTCATCCCACCTTCCTCCATCACTGGCAGTCTCCTTTGAGTTCCCGGCCCGGACCGCTGGCAACCAAAGGATAAGGGTGCTCGTTGCGGGACAACCCAACATTTCACAACACAGTGACGACAGCCATGCAGCACCTGTCTCACGGTCCCGAGGCACATTCTCATCTCCTGAAACTTCCGTGGATGTCAAGACCAGTAAAGGTTCTTCGGCGTTGCATCGAATTAAACCACATGCTCCACCGCTTGTGCGGGCCCCGTCAATTCATTTGATTTTAACCTTGCGGCCGTACTCCCCAGGCGGTCGACTTAACGCGTTAGCTCCGGAAGCCACGCCTCAGGGCACAACCTCAAAGTCCGACATCGTTTTGCGGCGTGGACTACCAGGGGTATCTAATCCTGTTTGCTCACGCTTTCGCACCTGAGCGTCAGTCTTCGTCCAGGGGCCGCCTTCGCCACCGGTATTCTCCAGATCTCTGCGCATTTCCCTGCCGCTACACCTGGAATTCTACCCCCCCTCTACGAGATCAAACGCGAGTATCAGATGCAGTTCCCAGGTTGAGCCAGAGATTTCACATCTGACTTAACAAACCGCCTGCGTGCGCTTTACGCCCAGTAATTCCGATTAACGCTTGCACCTCCGTATTACCGCTGCGGAGTTAGCCAGTGCTTCTTCTGCGGGTAACGTCAATGAGCAAGGTATTAACTGCTCCTTCACTCCCGCTGAAAGTACTTTTACAGCCCGAAGGCCTTCTTCATACGCGGCATGGCTGCATCGGGCTTGCGCCCATTGCAATATTCCCCGCTGCTGCCTCCCGTAGAGGAG
+
$#(-&'*&--7.1356173;/3-7111335-,&)3155974/+),*8-/12:7771/43*/-,*-((&&'.../+,-/./1367240)0.4+.5/8,.(%(/-0072-022.-/-,&'&(.,-'-,/.*+(2))16.(*,58+*-**-*-)522(((/'*4/)*),11,*.774*%%%+/-60'()047++-:983336-/7557./..+*),&1328.64,2.,+**)*+))/2/52;323:911140-(*,.06,)**),.,843479;;6665(,,.-031902&&5565.804-7231)%%(*705.01:0-.1)0-./6)*.,,-4525,0**.($&*+*/-61654:1,,*.6223/*&)*-(++0///24542+++141%$*76/-**&2,8:**../..)'(%')96567/962)15//35(+++-8582320/27310)')((-59806--.30*3<89677337+.&-%44,1/3975(-'&$(*0.80-/,:02//'-')-2766:+*)+07643%('+-433.--7.573100116:4423550,-('&%%''-720234;4,++*)&&&$%&&$(--88452854&0334678.&..35*.90<99;5'(*0.7).-561./1/2<9:100/62234/+/+)(,(+-3-)*(275+)12674:3017*)''7;;,61141//1446./00.379),396++,-.0.03-4102825+&)(1(-)00,131216:6.)*3)*)*481923,3(('''*.05781975,).&53449;541014/.-1+,.26/.71266.95,(*//+.,,2:/1+-*.301)/126:67879<92,0+(/59/8801,+.--17/29/763513(*)*+75/-)**-+++09/30)'-.2%()'))+2/0/8,0,+,,000085.+20.-+)((*.*0*-&&&'%((--&,16.1000;043*,519/(,3+))'*$&46++0115.-,,6/81.47'16268898887/.(52+%2-31+(+.078;3-,,4-8.2//2-**'-0(/8/3,2-$&$&$%&%(,&)/2...7.22/008,4:367638512976883:4445999+0//131./0+0+289:6(()871)121//*-2,*372'*+/&.,,*,3.5188;78<2*-+,,1-.)$(,1--)+-12+9897;36515-&*)(+,/-/56623*#'*+002220-82,.()%*,+*
@951783b7-bb91-41a0-ae2d-c5b45e66bafb ch=73 read=104927 start_time=2019-12-13T11:47:35Z barcode=BC01 runid=2c9cf7bc05858273f10e7d7ec552fc0bd742dc3e
CCGATTTACCTTGTTACGGCTACTTTGAATCACAAAGTGGTAAGCGCCCTCCCGAAGGTTAAGCTACCTATGCTTTGCAACCCACTCCCATGGTGTGACGGGCGGTGTGTACAAGGCCCGGGAACGTATTCACCGTGGCATTCTGATCCACACGATTACTAGCGATTCCGACTTCACGGGTCGGATTTGCGAATTTCAATCCAGTTCTGACCGCGCTTTATGAGGTCCGCTTGCTCCTCCTTGAGTCGCTTCTCTTTGTATGCGCCATTGTAGCACGTGTGTAGCCCTGGTCATGGGGCCATGATATTGACCATCCCCACCTTCCCAGTTTACCACTGGCAGTCTCCTTTGAGTTCCAGCCGGACCGCTGGCAACAAAGGATAAGGGTTGCCGCGTTGCGGGACTTAACCCAACATTTCACAGCGACTGACGACAGCCATGCAGCACCTGTCTCACGGTTCCCGAAGGCACGATCTCATCTCCTGAAAACTTCCGTGGATGTCAAGACCAGGTAGGTTCTTCGCGTTTTCAGATTAAACCACATGCTCCACCGCTTGTGCAGGCCCCGTCAATTCATTTGAGTTTTAACCTTGCGGCCGTATACAGGCAGTCGACTTAACGCTGATTAGCTCCGGAAGCCACGCCTCAGGCACAACCTCAAGTCGACATCGTTTACGGCGTGGACTACCAGAATTATCTAATCCTGTTGCTCCCCACGCTTTCGCACCTGAGCGTCAGTCTTCGTCAGGGGCCGCCTTCGCCACCGGTATTCCTCCAAGATCTCTACGTTTCACCGCTACACCTGGAATTCTACCCCCCTCTAGGACTCAAGCTTGCCAGTATCAGATGCAGTTCCCAGGTTGAGCCAGGGTTTCACATCTGACTTAACAAACCGCCTGCGTGCGCTTTACGCTATTAATTCCGATTAACGCGCACCCTCCGTATTACCGCGGCTGCTGAGGTTAGCCGGTGCTTCTGCGGGTAACGTCAATGAGCAAAATTATTGAAACTTCTCCCTTCCTCCCCGCTGAAGTACTTTACAGCCCGAAGGCCTTCTTCATACACGCGGCATGAAACATAGGCATGATGACAATATTCCCCACTGCTGCCTCCCGTAGG
+
..*&/6-)/032.10*)-$)-%''&$&(.7506172./1:365*,-.2)(,)-*-2/62:45)*)*.4,,''$%&'*-///74())28.&-,20,,,-.5;:40,*,-/0/368)304)1;;4:76:1:11/6826-8--/;:+*++1(%'%''0-8//0/5576:;:1/+-29427+/,.1)1%4*%%-(3*1:0-*5/42+0*/*'''+&%&$(,32-01747625../-)++,&',%(&&&0,-')4.3218:1,00045479014)++,-+11445----8-/-09:8+7356025*-,..%&('&$(()3.2,*,2,1394,/2<825;.87695.13-+-+,852002..*$)0209888422/90/(109+.-:835)+*&5)*($&&),53.991203.,,0)-+40/92.((+&/,*'0*',-0,,-5/4814,441491,.-,--..885*-)&(/(-+-.$&*()1/53/3((+.000+.5/4139<:964423279;1.0+*(/-8316423+.,'')()-0/1;:7:-11402221.4-,.1-2327'0.186/,(,18594-1760005<;+484.8,+*2185*7*(&&)+51&//*++().1:1--'*#5(.,100*+*)+'+,')'%)*+)*3+//072415+2.56604/364383-.+75246:78879812,-+0,/06798:885;8000-68/(--228:6.2.79-030457779988<8403,.38-8881808/('''0-27557</4/.')*0154350*/,-411388220+*'-839251412438.187-(+&#&1035901&+,..69,).)*.448;9;599<492+*-2-*'20703-)(7/./2359532()&6*32996;-03312-+*,-14:5//-&%&'*0/2;7214101+)'&&**,60-17'1+-503961130036/0$'0.3../3*6))'()4;05,1/.177566495556636)(+/).*'&&%(,,)(,7,026)'*35-.27+,,**),--)##$'+(&$'(*53;8<846640,+(,/1-3-&++&'%&$#$'+/(('()%$&*.,0707590)-..01125,27-+0/3+
@47b5c860-57b0-41ca-a9a9-cab9d94a2b76 ch=29 read=66978 start_time=2019-12-13T11:47:25Z barcode=BC01 runid=2c9cf7bc05858273f10e7d7ec552fc0bd742dc3e
CCGGTTACCTTGTTGACTTCACCCCAGTCATGAATCACAAAGTGGTGGCGCCTCGAAGGTTAAGCTACCTACTTCTTTTTACAACCCTCCCATGGTGTGACGGGCGGTGTCGCCGCAGGCTCCGGAACCATCATTCACCGTGGCATTCTGATCCACGATTACTGTGATTCCGACTTCATGGAGTCGAGTTGCGGTACCAATCCGGACTGCGACTGGCACTTTATGAGTCGCTTGCTCTCGCGAGGTCGCTTCTCTTTGTATGCGCCATTGTAGCACGTGTGTAGCCCTGGTCGTAAGAGGCCATGATGACTTGACGTCATCCCACCTTCCTCCAGTTTATCACTGGCAGTCTCCTTTGAGTTCCAGCCGGACCGCTGGCAACAAAGGATAAGGAGTTGCGCTCGTTGCGGGACTTAACTTAACATTTCACAACACGAGCTGACGACCATTAACACCTGTCTCACGGTTCCCGGCACATTCTCATCTCTGAAAACTTCCGTGGATGTCAAGACCAGGTAAGGTTCTTCGCGTTGCATCGAATTAAACCACCACATGCTCCACCGCTTGTGCGGGCCCCGTCAATTCATTTGAGTTTTAACCTTGCGGCCGTACTCCCCAGGCGGTCGACTTAACGCCCGTTAGCTCCAGAGCCGCGCAAGGCAACCTCAAGTCGGTATGTTTTGCGGCGTGGACTACCAGGGTATCATCCTGTTTGCTCCCCACGCTTTTCGCACCTGAGCGTCAGTCTTCGTCAGGGCCGCCTTCGCCCATTCCTCCAGATCTCTGCATTTCGCACTTCACCTGGAATTTCCTCTGCAGGGCTCAAACGCGTATAAGGTCACAGTTCCCCAGGTTGAGCCCGGGGATTTCGCATCTGACTTAACAAACCGCCTGCGTGCGCTTTGCGCCCAGTAATTCCGATTAACGCTTGCACCCTCCGTATTACCGCGGCTGCTGGCACGAGTTAATGGCTTCTTCTGCGGGTAACGTCAATGAGCAAAGATTAACTTTACTCCTTCCTCCCGCTGTGCACAGCCCGAAGGCCTTCTTCGCCACGCGTGGCATCAGGCCTGCGCCCATTGTGCAATATTCCCCGCTCCGTAGGG
+
595849/1103,.+)$)-5/.184/+,.2,.++021)**+'$)&%%'+(,.3-0),0,4-;49+455394349;70::0.2-.&0))(330)//9831*,,19784;621/'*'$&&)-,+.++/*2/-)+.%2$'(00-527436<7200024-..+7,*)''$),19.**,0283.,-.**-/11536-')%##'&($,//44464(++$&%'$$#(+20+-,)++0)+,1+-..-.'&*)**03033:466397/012489;;336**,.,+,//./,(*,3:1,203/---))',,47552230-0-5/016889.7-)&2+:<94--'&)01.,,.-.--1/.,2334))0)*+78/7(%'(*/5174/.-++)**/2:+7.9920+-%)1/)*%&**-/2-1*221)'&3),++05143:84375,626568667674,64(.#$$&(.5.655463899:9/($'+)$*),40353703.*)--+-+1528556;::67600124<3373/*.01:79<:8972822186('*6*::4/2'*()*'0./73-*1-))1-+*-.,20/74)*888:7;777;80/*8<<-7:7423,,..21-1/0.132,-/05/6+*(((''.,../3*(,**(**+.&*&#*,(*.4+('%&(-.2.1,2/11))&(*+888)'&'0/0/10+*.-05*6+&*)++*--533*1-%&-101.),+,5:;,7**'.+-,*--///')*.418*+'$,+)31034.:/.40(&&*-*(*&(*741,*&%)(*7-+%'&/.5-$&-/00-+*&#))%,+$*((.(,/2)4-.(()*+2.--.+*(*(457876*-3/8-+(415.)&&-#5-'(%./1530.)**0+12762;*3:2220113.,,//(-''%%&'*+01:1--'.'$#%$&('&*(/1--/1)+08/.43.0,3...2,5))%*&&/.,.%&$&$'/)02133407656;6461321156782''%)(-/+-45124:;2;:7/97*(+-'$$%#&%$./*).),+495<87<1./2%()+*)'),,/4+333934973;3*,6-/-3+0+--548('$$%.0,.++2+
@6607cf57-7053-4232-a9d7-767fd4abc9df ch=221 read=70962 start_time=2019-12-13T11:47:22Z barcode=BC01 runid=2c9cf7bc05858273f10e7d7ec552fc0bd742dc3e
CTCCACAAAGGGGCAGCAGTGGGGAATATTACTTTCGCGGCGGGCGCGGCTTCGATTGCAACCAATACCGCTGATGTGTAGGCGGCGCTGGGACATAAGTACTTTCAGCGGGGAGGAAGGGAGTAAAGTTAATACGCTTTGCTCATTGCGGCGTTACCGCAAAACACCAGCTAACTCCGTGCCAACAGCCGCGGTATTACAGGAGGGTGCAAGCGTTAATCGAATTACTGGGCGTAAAGCGCACGCAGGCCCGGTTTTGTTAAGTCAGATGTGAAATCCCCGGGCTCGGCACGGGAACTGCATCCGATACTGGCAAGCGGTCATGGGGTAGAATTCAGGTGGCAGCGGTGAAACCACGTAGAGATCTGGAGGAAGCCGCCGGTGGCGAGGCGGCCCTGGACGAAGACTTGACGCTCCAGGTGCAAAAAAAAGCGTGGGAGCAAACGGGATTAGATGCCCTGGTGATTACGCCGTAACGGAGTATGACTTGGAGGTTGTGCCCTTGGGCGTGGCTTCCAGACTAACGCGTTAAGTCGACCGCCTGGGAGTACGGCCGCAAGGGTTTAAAAACTCAAATGAATTGACGGGGGGCCCGCACAAGCGGTGGAGCATGGTTTCGTTACCGGCGCGAAGGAACGCACGTTGTGACATGCGGTTTTCAGGGTGAGGTGTACTGGGGCGTGAGGGTACTGCGTGGCTATCGATGAAACTGGGCATGGTGGGTTGGTCGGCGCAACAGAACGACCGCTGCGCCCGCCGGCCGGGGACTCAAGAGGAGACTGCCAGTGATAAACTGGAGGAGATTGGGGATGACGTCAAGTCATCATGGCCCTTGACCAGAGCTACACGATGCTGCAATGGCGCATACAAAGAGAAGCGACACCGAGCAAGCGGACCTCATAAAGTGCGTCGTGGTCAGTTGGAGTCTGCAACTCGACTCCGCTTGAAGTCGGAGATCGCTAGTAATCGTGGATGGTACCACGGTGGAAGGTAGATTCCCGGGCCTTGTACACACCGCCGATCACACCATGAAGTGGGTTGCAAAAGTGGTAGCTTAACCTTCGGGGAGGGGCGCTTACCACTTGCTGATTTCATGACTGGGGTGAAGTCGTGAAACAAAAGGTAACCGG
+
++,*%'**),0*((*-83575::,+0--2.$(%%&'))'''(/))$%'*'&)&%$4)$+*'(&)(--11''$'(,((&&%&'&+(&&%$%-,&)')-4,0//-692/44,49*(-*(&*+&$&*.6..-4&,*,-((41--664%&$#%+'7232-.*(-,-+%'&*(*(*+-1,,.0355551'/&'/7/111/-*+*-&/'&-/-+*-,1*-.0.1-*2))-/1./.59/-,+)+,)+.1+/'0)*.6.(1.4;5.*5+2+007)*+2,.+-851/47/)2133+(%($)$)**)-244440.'),111911/.++,-.+%(,35-**'0*1/4''%*$'&%-,+4)'**'+0&,*/.+-,/277:.+,&'(&,-)*0-6.-1,,+/..-)-1)&*305,0.()-3*'(+,538()0900/((*-02/()+.18;/)+.8:24+97.3/)(0.'193-+3*'&+)+-(0-**/)*')$&)+0+%'&%-+0281;12/67%%$-/1-,*'-()33*$(')*.3,,,--7/4.41345,&.-/-3((%%&31-32+,-/(/0-8/0894,-.&,)&%((,('**-+/13-(77*(1.226,4+)2(($$%$%&%%(&$'%)'+**++('','*'&%)%'#)&&($#&$''($%'(&(0($&+*'&&'%&+&)&'%',/00-)%$%%$(#$%$%%)(&('$''&$%%))%&$('$%$$%&$'*'-+'&(-%('%*-'.&(()(%$'%#%#$#$)($$%&+,05-6:4324602''.+)..5556:302.-/0:/4200'((&''-*,591034442100$&,55:7),+021('&&(41.*'&$''*')**./6/(,*+,+/,.3..*&01('(%&'((((+'))().04:023910(*1+0.72**3677*(%&%)*++.-/)()),&))1+,-*+'&'-.+&&$&(,,-711)%,-.(*)(&('%(*.1-1#%),*+12,//4/0)'&())&'$%%&)'*/06003//041436;-9)'((*66566//*&''(&.44;357:,'$'%+''&(((/+:8899(5-.'+38100*0+),,'*)*%%$&$/.%'4666887::42+0,++2*)%''(+2<6+*2**()0*.
@496082fe-d46c-465e-b442-00051750111d ch=236 read=154631 start_time=2019-12-13T11:47:15Z barcode=BC01 runid=2c9cf7bc05858273f10e7d7ec552fc0bd742dc3e
CCGGTTACCTTGTTACGACTTCACCCAATCGCTGACCCTACCGTACGCTACTTGCCTCCTTGCAGTTAGCTCACGGACTTCGGGTATTGCCAACTCTCATGAATTGGCGACGGGCGGTGTGTACAAGACCCGGGAACGTATTCACCGCGACATTCTGATTCGCGATTACTAGTAACTCCAGCTTCTTCGTAGGCGAGTTTCAGCCACAGTCGAACTGAGACTGGTTTTAAAACGACCATGCCGTTGCCATCTCCGGTAGGGCGGTGATTCAGGCATCATCCACCTTCCTCCTGGTTAGCAGGCAGTCTCGCTAAGTCCTCAACTAATGGTAGTAACTAACGACAAGGTTGCGTTGCGGGACTTAACCCAACATCTCACGACACGAGGCGACAACCATGCACCACCTGTCACCTTGTCCCCGAAGAGATTTCCTCGGTCGAGAGTAATGCAAGGAGGATGTCAAGTGTAGGTAAAGGTTCTTCGCGTTACTTCGAATTAAACCATGCTCCGCTACTTGTGCGGGTCCCAATCAATTCCTTTGAGTTTAATCTTGCGACCATTACTCCCCAGGCGGAATACTTAATGCGTTAGCGGCGGCGCAGTGTTGAAACCCCCCACACCTAGTATTCATCGTTTTACGGCGTGGACTACCAGGGTATCTAATCCTGTTTGCTCCCCACGCTTTCGAGCCTCAGCGTCAGTTACAGTCAGAGGAGTCGCCTTCGCCACTGGTGTTCTTCCTAATTTCGCATTTCACCGCTACACTAGAATTCCTCTCTCTCCTGCACTCTAGATAACCAGTTTGGAATGCAGCGCAAGTTGAGCCCAGGTATTTCACATCCCACTTAATCATCCGCCTACGCTCCTTTACGCCCAGTAAATCCGGATAACGCTCGCCACCTACGTATTACCGCGGCTGCTGTACGTAGTTAGCCATGGCTTCCTCCTTGGAGTACCGTCATTATCTTCCCCAAAGGAATGAGCTGCGATCCGAAAACCTTCATCACTCACGCGGCGTTGCTGCATCCAGGGTTTTCCCCATTTAATATTCCCCACTCTGCCTCCCGTAGG
+
.7232:/1409006'-.)34:3,2*,)215)**+*23.)(-)('&'$$'%'.)+4:66-.1/0-333(/152/2/7//053,.3./,1(+5,&*))('$()&'),'('-/3&(..04,-0+'(()'%.05,+4/.)-,,-5<0/07-2103-2:..10180239234//12/0001210-+)((()2.(-+,44111098-+')()+,227)+0/...2569:3:47+,-'&%&&,1*0+-)*)((16..*&+('%#$%%*(*(&($(&##'&%%+0136'%*.,70*+,)+/,0.0$2*.00+--/594644+**//()4--+-5./000154:444866576,,1-5/.437440;73(,')%--+.(../060',,-022-,*/.308596;4.+,+18/290432,---/-.343+*,0'$(&(/*11-.2441+(%())0-.(/)-+*%+,,6565722420-.0-0/(*//878<867.4-*+213'(/,0/;:40-,+-/284641304.1*2(14/28/(*+.14120*,652358<9+7.-+,)**-96(5&&(*9::/03754536/-,0,.2-.4/6-)*-)1-)5423)-,.1:64<948;::+()),-,-+-16;:8:;2:7;-110/,/-28446247.354021734;872234<,*++3::5)+,0/550,.18:86/.0008'*,0-+,-/1.*+))&'(,01../22:<6899974070009-,,),11.+.-/;52*0444612013.+&/(2()&)*.''&-(('-(++2/..6725/7(62;7578789/.-.-441,,3.+01-(%/-.&''%%$',--53*+/021550./712;63244397.55*,.154--/5:7,-+4.5:989577858;49:889,-+.+/5;54555587,7$%*./28.8'%%))*,*(''('-2(*),+&&('+,22.-.6.347.::;,56/('$##%&%&)+.-.1/,*+04+'%%&$&'*1223+,-..30216.-/00406'&07)2:9+289(&*)$(&,-07/976,011045920<8-.45(
@b77623c9-6069-4152-9b58-de423ad72008 ch=341 read=79756 start_time=2019-12-13T11:47:06Z barcode=BC01 runid=2c9cf7bc05858273f10e7d7ec552fc0bd742dc3e
CTCTATGGGAGGCAGCAGTGGGAATATTGCACGTCGGGCGCAAACCTGATGCAGCCATGCCGCGTGTATGAAGAAGGCCTTCCAGGTTAGCAAAAATTACTTTCAGCGGGAGGAAGGGAGTAAAGTTAATACCTTTGCTCATTGGCGTTACCTGCCGCAGAAGAAGCGGCTAACTCCGTGCCAGCAGCCGCGGTAATACGGAAGTGCAAGCGTTAATCAGATTACTGGGCGTAAAGCACGCAGGCGGTTTGTTAAGTCAGATGTGAGATCGGGCTCAACAGGAACTGCATCTGATACTGGCAAGCGAGTCTCTCGTAGAGGGGTAGAATTCCAGGTGTAGCGGTGAGAATGCGTAGAGATCTGGAGGAATACCGGTGGCGAAGGCGGCCCCTGGACAGACTGACGCTCCAGGTGCGAAAGCGTGGGGAGCAAACAGGATTAGATACCCTGGTAGTCCACGCCGTAAACGATGTCGACGGTTGTGCCCATGAGGCGTGGCTTCCGGAGACTAACGCGTTAAGTCGACCGCACAGAATACAGCCGCAAGGTTAAAACTCAAAATGAATTGTGAGGCCGCACAAGCCGGTGGAGCATGGCGTTTGAATTCGGTACAACGCGAAGAACCTTACCTGGTCTTGACATCCACGGAAGTTTTCCAGAGATGAATGTGCCTTCGGGAACCGTGAGGACAGGTGCTGCATGGCTGTCGTCAGCTCGTGTTGTGAAATGTTGGGTTAAGTCCCGCAACGAGCGCAGCCCTTATCCTTTGTTGCCAGCGGTCGGCCGGGAACTCAAAGGGGAGACTGCCAGTGACTGGAGGAAGGTAGGGATGACGTCAAGTCATCATGGCCCCGCCACGACCAGGGCTACACACGTGCTACAATGGCATACAAAGAGAAGCGACCTCGCGAGAGCAAGCGGACCTCATAAAAATTGCGTCGTAGTCCGGTTGGAGTCTACCGAAACTCCGACTCCCATGAAGTCGGAATCGCTAGTAATCGTGGATCAGAATGCCACGGTGAATACGTTCAGGCCTTGTACACACCGCCCGTCACACCATGGGAGTGGAGTTGCAAAAGTGATAGGTAACCAACCTTCGGGAGGGGCGCTTACCGCTGATTCATGACTGGGGTGGGGAAGTCGTAACAAGGTAACCGG
+
(+-&'+-8/*.-(()**/2*1++/.,92++)*&%$,520-020(.0..)*&''%*+546791114474-,1*'+.,0/5//0($2433%$$+/560+2*+08/*%+).:4+,1*,-7.'+,0870-8.9.14-48.,387'/,10/+/.+/'%$%%$.+*,,&*(''%)*+.1//17+1///.,*()/*&''')+&%$%'(&$'(/05701+*3-6-/'+*-//026,/13477*&%#%&/,369)1131+108,*,0,21/+%$%+,.3%*.789,))&+2545222226878:98803031+.+'())--)..2-,(/-.)()-*..0*)*.20/,,--25/..)./--87630.,+-00:.-3-,.,)1010,,--*+0(0+'/642)*2:6.(())&('-+.-++*-5880'**((),3417,&*,8:62.(0(1,.&,,87:++6:756/8.'*56,+*28850-.,,-.$&&(),%-(*2+$%'++////+76605)+*()&,*,%+,*,/134),/018900)*+,%('(/)34:).*+),+-6899450/8;811%&'-'('&//0/)*)+0+*1)(*+/1+./02.,(+.0-%-*.9/&*)().'0,-+,1&&,.'*('*,+/14/-*&#)-,63-.,.%*(.56-+,***..2/.*,.502/1-.'350339/40*),,0*-1012::74318587887893455868459521173/0/8(234:740126,+-2.2+*+()4-(.8+22003))5,-2;3383-0),*8,41-.6/2//:869+)+/*)+../)05-(*)),-53---*/+60..//.3/.3278824689:9%&%,.54*(-,&(*+7:3678875/%*&(*016302+)&%()(+/224(()')***-+-98723,')'*+3:&6.306444785;2*&5(,-7863-,-,.(,+.-%(&&)-/*/'(*.)+,11./327:),:747233197:89430)-*-/..6428668/,,+)-5.+/&3332;644265:)+89332-/1320*/202;:./99868:8874,(%)%)#'5<0569,&%'(*)+(+*,')%,.66383)71,/42711445334&'%%'043441/11+1.'(&)-*()()-)()++.++2016766:
@dbbf5c93-3711-493e-9a6c-f05e76554bde ch=263 read=84576 start_time=2019-12-13T11:47:02Z barcode=BC01 runid=2c9cf7bc05858273f10e7d7ec552fc0bd742dc3e
CTCTACGGAGGCAGCAGTGGGGAATATTGCACAATGGGCGCAAGCCTGATGCAGCCATACCCGCGTGTATGAAAAGGCCTTCACGGTTGTAAAAGTACTTTCAGCGGGGAAGGGTAAAGAGTTAATACCTTTGCTCATTGACGTTACACCCGCAGAAAGCACCGGCTAACTCCGTGCCAGCAGCCGCGGTAATACGGAAGTGCAAGCGTTAATCAGGAATTACTGGGCGTAAAGCGCGCAGGCAGTTTGTTAAGTCAGATGTAATCCCGGGCTCAACCTGGGGCTACATCTATTACTGGCAAAGCTTGAGTCCCGTAGAGGTAGAATTCCAGGTGTAGCCCGGTGAGAGAGGAAATGCGTAAGTCTGGAGGAATACCGGTGGCGAAGGCGGCCCCCTGGACGGGCGGCTACATCAGGTGAAAGCGTGGGGAGCAAACAGGATTAGATACCTGGTAGTCCCGCGCGCCGTAAACGATGTCGACGGGGGGGGTTATTGCCCTTGAGGCGTGGCTTCCGGAGCTAACGCGTTAAGTCGACCGCCTGGGAGTACGGCCGCAAGGTTTAAAACTCAAATGAATTGACGGGGGACCCACACAAGCGGTGGAGCATGTGGTTTAATTCGATGCAACGCGAAGAACCTTACCTGGTCTTGACATCCACGGAAGTTTCAGAGATGAGAATGTGCCTTCGGGAACCGTGAGACAGGTGCTGCATGGTATCGTCAGCTCGTGTTGTGAAAGAATGTTGGTTAAGTCCCGCAACGAGCCGCAACCCTTATCGCCTTTGTTGCCAGCGGTCCCGGCCGGGAACTCAAAGGGGCTGCCAGTGATAAGCTGGAGGAAGGTGGGGATGACGTCAAGTCATCATGGCCCTTACGACCAAGAACACACGTGCTGCAATGGCGCATACAAAGAGAAGCGACCTCGCGAGCAAAAGCGGACCTCATAAAGTGCGTCGTAGTCCAGTTAGTCTACAACTCGACTCCATGAAGTCAGAATCTAATGTCGTGGATCAAGAATGCCACGGTGAAGATACGTTCCGGAGCGCTTGCCCTTACACCGCCCGTCACACCGTAGGTGGGTTGCAAAAGAAGTAGGTAACCCAACCTTCGGGAGGGCGCTTACCACTTTGTGATTCATGACTGGGGTGAAATCCAGTAACAAGGTAACCGG
+
,,0,/01,(,)0.-0/.6.1/&-)(+-.',*++1/0:7:61//')/566745.$**+-%77)(+*+,,/11/-')&**/,0,(*.0+2/.-47--2337:4-%.,///((&./*(+4-'(*/5473123.41+,05%/%)$++70-,*,2,,0,+,((').49/723/5-,.21.*1.,+0-..+,**)(,3-*/)-+%**/.50)*,-305.3$(('(.+./39;:88877.-*(*'&$'&&),07.)0716*.;,,-2*,.0,3.).389:;76251.1&$'&%*-.23./1,0,7,,0-(%')(((**-73/01/&1+/-,-*)/0/)**+,/--,++-/43,'(''*&*,*+.07-/%&)+-81/1+.8134305/3/.--4-5-/2/84.*+4669--)*'&($&'*+4/44.*(((,+07515-+,13938'99-01,-6668;784554270'&('))25769;81/-.)154/0)0*'+)/+2.&1''.0,*1.-0.,+)++**,/-+-+-01/1+++*2-7+-.*+-2:00.*(,(&%&'1(307'))*,-.:*1;;9356,+(('.506/23(776,%.62*,),)-(-&(/1.(**.,*&+-47414173++---683-+**.)(-)-,0./72,-/-0//099,.1)+/++((-64/3(((..15+1744979:8:9)87-705498/..--2339:9:840)'&%+*5953%&',,/066,-,-/)'(.().;0-..5016/5(((**+*-,*&%&(%%&%&,)./%(&(/,+/9..1+*+(+*2+*.//1-4*--+2505(+*(&+,/05)11..113,0.30.-%&&&$($)01/4479644..',**++'($'(/)*(%%(..7.,))'$&&&()+&*(&(+5.09510/0++06((()-+*+02332364,*.)/:0,*5-9326.1/*1:7*,$**+5*--/0/.#,*/',&'--11.//0101233-.-.0,-.0)+4/-.,4/008637;977+))/6214-*,,32**,&,--.(*12'**$').)&%&%%&$#%(),1//6('*+00.2-&$$(%(*6257-,/42+&)-()0.4//+-*(,1,/,5./;3(+31..546142%)*,('..4797765644.1.)*,('%&'&$%%-64..0506:9:.9
@3a1ca7bf-364b-450d-bf3d-000ec231bd11 ch=73 read=104863 start_time=2019-12-13T11:46:46Z barcode=BC01 runid=2c9cf7bc05858273f10e7d7ec552fc0bd742dc3e
TTGGTATGCTTCGTTCAGTTACGTATTGCTTGCTTGCCTGTCGCTCTATCTTCCGGTTACCTTGTTACGGCTTCACCCAGTCATGAATCACCAAAGTGGTAAGCGCCCTCCCGAAGGTTAAACTGCCTACTTCTTTTTGCAACCCTCCCATGGTGTGACGGGCGGTGTGTACAAGGCCAGGAACGTATTCACAAATGGCATTCTGATCTGATTACTAGCGATTCCGACTTCATGGAGTCGAGTTGCAGACTCAATCCGGACTACGACGCACTTTATGAGGTCGCTTGCTCTCGCGAGGTCGCTTCTCTTTGTATGCGCCATTGTAGCACGTGTGTAGCCCTGGTCATGGGGCCATGATGACTTGACGTCATCACCTTCCTCAGTTTATCACTGGCAGTCTCCTTTAGAGTTCCCGGCCGGACCGCTGGCAACAAAGGATAAGGGTTGCGCTCGTTGCGGGACTTAACCCAACATTTCACAACACGAGCTGACGACAGCCATGCAGCACCTGTCTCCACGGTTCCCGAGCACCTCATCTCTGAAAACTTCCGTGGATGTCAAGAGACCAGGCGGAGTTCTTCGCGTTGCATCGAATTAAACCACGTGCTCCACCAGCTTGTGCAGGCCCCGTCAATTCATTTGAGTTTTAACCTTGCGGCCCGTACTCCCCGAGCTGGTCGGCTTAACGCGTTAGCTCCGGAAACCACGCCTCGGGGCACAACCTCAAGTCGACATCGTTTACGGCGTGGACTACCGGTATCTAATCCTGTTTGCTCCCCACGCTTTCGCGCTGAGCGTCAGTCTTCGTCCAGAGGCCGCCTTGCATACCGGTATTTCTCCAGATCTACGCATTTCACCGCTACGCCTGCCTACCCCTCTACGAGACTCAAACTTGCCGGTATCAGATGCAGTTCCCAGGTTTGGCGGGGATTTCACATCTGACTTAACAAACCGCCTGCGTGCGCCACTACGCCCAGTAATTCCGATTAACGCTTGCGCCTCCATTACCGCGGCTGCTGGCACGGAGTTAGCCGGTGCTTCTTCTGCGGGTAACGTCAATGAGCAAAGGTAACTTTACTCCTTCCTCCCCGCTGAAAGTACTTTACAACCTTGAAGGCCTTCTTCATACACGCGGCATGGCTGCATCAGGCTTGCGCCGATTGTACAATATTCCCCTGCTGCCTCCCGTAGG
+
##,*,-.+-112-.66/112--/4,2*(())#%()&.9600,)&(+37:::64410/6+/212+01),*&*0-8012/,.;967648+,&)'281--/111)()*073,/+'&(*+00247(,-*-/)%),814944/-.6,52*&,71-02/-5455439:636.-.-61688,/11)4748436.7)(''-3.1101222:*++0.)*+/1.03646657:4'&*-/74899,*,,.,+126/41446773;,:*0+55622111/2-/-68++*-.1/-&&0**+65-/-.-((+12148<7614,%%%&*0667<743*%&(('-./14-*,./;--2978797:984:57,,+*+.51119799:93)*4+;4213/01:9.1145361.-/0/00--0(%''+3316/.13/54024/4:8742/-7;--099.*+.-1906151202:0.-6.,-2-0)01,/+133:1--.175-1-.3321121%/.*/-,/-32232380-2310+),)20:13-**+)%'))1/7422+-.863-/60;118966777.)(%'%%)*-1,&*%*2;98<967313*-/56''///4<:9.-,'0+/028..0%(*,.,023(1.5871-.1296;6-.7--,1.:82,0.0,1-.-079+'*&&)366-%%,1%-)/,1.*++0,-+))0+-+//1)3,++&***--//,,)06++-/054715),+.001202880:-%((,.12:;788-7,-'.)/2/28588251:.(-,168/,+,)72)*&'%$&(,,03370238:<91.1)*)%,)1568-*)#$'(-/9365-5:'-+*'((-01/*.,--1;6134816744'23)()(%&484.00.+,)$*&)+312+)'++3:-1/002478:::389;360&(.+5(.)((,(-&050/000363320123335797;45.&(*+-37-,%$&(&+*/,)((,,52:2/+,0/5;3-,3--.'-.+-,)+-,3:6132//36701,+.*0%(57/1/4&53122;18<7/.-1773246576/.///345:)-&+(+'.4-*))45-74+..:8-*781-1(()%,+(,)--/0*%'*-41758/;9910)*+/%-)-)3,,-,8./.4246-587/8-0085(&+$&'%)*5-/0.65-'$$&&%(((02(&,(++
@be3cbf61-4683-4457-9cba-8e0e1ead2291 ch=473 read=48653 start_time=2019-12-13T11:46:34Z barcode=BC01 runid=2c9cf7bc05858273f10e7d7ec552fc0bd742dc3e
CGTTTTGCTAATCATCAATCGCTTGAGCTTAGCTCCTTCCTTGCGGGTTAAACACCGGCTTCGGGTGTCATCAGCTCTCGTGGTGTGACGGGCGGTGTGTACAAGGCCGGGAATGTATTCACCGCGACATGCTGATTCACGATTACTAGCGATTCAACTTCATGTGGTCGAGTTGCAGACTACAATCCGGACTTCGAATGGTTTTATAGGTTTTGCTTCCTCGCGGCTTCGCTTCCCTCTGCACCATCCATTGTAGCGTGTGTGGCAGGTCATAAGAGGGGCATGATGATTTGACGTCATCTCCGCCTTCTCCAGCTTGTCACTAGCAGTCTCGCTAGAGTCCCAACTTAATGATGGTAACTAACGATAAGGGTTGCGCTCGTTGCGGGACAACCCAACATCTCACGACACGAGCGACGACAACCACATACTTTACTACCTGTATCTCATATAGCTATCTCTCCATCTCTGCTTAGTATGTCAGGTGGTGGGGTTCTTGGTGCTTCAGGTAAACCATGCTCCACCGCTTGTGCGGGCCCCGATCAATTCCTTTGAGTTTCATTCTTGCGAACGTACTACTCAGGCGAATTACTTATTGCGTTAACTGCAGCACTGAACTTTGACATCAGCAATACGTAACTTCCTC
+
($##$$'''(,*++,/.--)%&##(%'*/,,$))161715)2/0*/(27'(&#')*'*+/76(9+++:969*)%))0/0.42041..-..2741:5310+-/2./323**'(***476;9899567886:7755,3-*).10-<-,-2337686.(2+/304631%3344464<3424985575:45/*.'''-'&&+(*,6;:)+-&7,8::*0/1*-'()&&(/-135,/2/17-*2,+,.//366:45:*(()*)--.+'&(,(*//.*,/4)&*300026220/./72,,08;;892,11-0/401*+())-1700142-%*,+652)0/.00(+-+0+&+'(0)5*,+.009433/.0525462./9639120276266/./732.)&))'*+(**,84,-,-.220&)&*,*(',7176.)11-,/2+&(%&(,)-1578990444./..-31432686100+''((('-*+/787,2-)%%'(.2+),$&'((+&**//&,(.-:9975.-,.89447,-*7*,*+.,*,66)%'*+/26:1*.4,+.14::-./9218220123461010/1+'*'+&/'.(('0(*07*,+3/1/012:156666699019520468:/+*,,,-371/,&*)%%$"
@651646ad-ed39-45e3-b296-43a5723f994a ch=330 read=72978 start_time=2019-12-13T11:46:32Z barcode=BC01 runid=2c9cf7bc05858273f10e7d7ec552fc0bd742dc3e
CCGGTTACCTTGTTACGACTTCACCCCAGTCATGAATCACAAAGTGGTAAGCGCCACTCGAAGGTTAAGCTACCGCGCTTGCAACCCGCTCCCATGGTGTGACGGGCGGTGTGTACAGGCCAGGAACCGTATTCACCGTGGCATTCTGATCCACGATTGCCTAGCGATTCCGGCTTCATGGAGTCGAGTTGCGAACTCAATCGGACTACGACGCACTGTAAGGGTCCTTGCTCGCGAGTCGCTTCTCTTTGTATGCGCCATTGTAGCGTGTGTAGCCTGGTCGTAGGGCCATGATGACTTGACGTCATCCCCACCTTCCTCCAGTTTATCACTGGCAGTCTCCTTTGAGTTCCGGCCGGACCGCTGGCAACAAAGGATGATAAGGGGTTGCGCTCGTTGCGGGACTTAACCCAACATTTCACAGCACGAGGCTGACGACAGCCATGCAGCACCCTGTCTCACGGTTCCCGAAGGCACATTCTCATCTCTGAAAACTTCCGTGGATGTCAGAGACCAGGTAAGGTTCTTCGCGTTGCATCGAATTAACCATGCTCCACCGCTTGTGCGGGCCCAAATCCGGTGAGTTTTAACCTTGCGGCCGTACTCCCAGGCGGTCGACTTAACGCGTTAGCTCCGGAAGCCACGCCTCAAAGGGCACAACCTCCAGAATGGGGCATCGTTTTGGCGTGGACTACCAGATTATCTAATCCTGTTTGCTCCCCACGCTTTCGCACCTGAGCGTCAGTCTTCGTCCAGGGGCCGCCTTCGCCACCGATATTCCTCAGATCTCTACGCATTTCACCGCTACACCTGGAATTCTACCCCCCCTGCGAGACTCAAGCTTGCCAGTATCAGATGCAGTTCCCAGGTTGAGCCCGGGGATTTCATCTGACTTAACAAACCGCCTGCGTGCGCTTTACGCCCCAGTAATTCCGATTAACGCTTGCACCTCCGTATTACCGCGGCTGCTGGCACGGGTTAGCCAGTGCTTCTTCTGCGGGTAACGTCAATGAGCAAGAGTCGGTAACTTTACTCCCCTCCTCCCGCTGAAAGTACTTTACAACCCGAAGGCGCTTCTTCATACACGCGGCATGGCATCGAACTGCGCCCATTTGTGCAATATTCCCCACTGCTGCCTCCCGTAGGAG
+
1///.9,-*''(&,*-,/4565,0++*)(24/434;:8774<3,/2841'')***$()--.1,11342--*('$$('(-***6.73++1+3;,+;/6..+.-,.-,,4421/+++*1)5.2%2'3.-+*-/190..4157:889<:8//+/.(*1,5-(0+*(,--+38+,1+.41:777*)*,4,-176*3%%*46/5//1+7-960/120((#%),-0+**,).+&,(()+)4,)**,/016075092(,,-25799/31/+'---77776222:.186562.-69/;:3/-0.--..-0968777/::*(8.,.,/'*,,.7;800158.:--&/044943:1.,+1-*+-3.10;164,,+4+//&11:*5.84-..+*.22)9100122230:*+,79/4140*)&%*(($%&&'&(*)/.0()+)-(,+-0-6.34<4:8:0-,)0/'(*34/0*,.78631/*--+-,&()1;368698431,+/1-.0616447;::668)$&(,47236624-4.;69<98881/,,,.90--/,2/,5-+06142/380-,*-/5538.62-03--20%$$$%-794)-,--1.-.0919.276/70-(-27599788.3,.,-/0.32/.241.31-7*/8-00173505(173//0165:.8'()(%&$')))030&132*1,,/556/,/&)'%+&,+*.2338444241;9,0.888))+/10:911647<689/389915588<9719**0484-1-//.61322+..0*-).:4527-+/4642/-/1525<9027;--.,-34;684133313165578.'+$++,/009954-..2016+(0)+2,12645499<8;.,*+)5--,4-(/53-)-11.-023440516168;68;766..///02*')*)'--053+),+.52745..222340-/0'*%+/+,2+11/50395040007738/-)-(.-,3-+,,(.6.13;3:<9::94,,*(26559'4,-.2.70&%%&&&)*0-,017--.7/-2.27-69.*88513,*)--396,/3045-,,1/12*+112:<96553+1012:4627.,%++0+''((*.7:.(*,()212453431/6:2,155555442/2++-*/-++
@7882f37f-cdfa-45fd-bb5d-83115b75511a ch=88 read=212848 start_time=2019-12-13T11:46:24Z barcode=BC01 runid=2c9cf7bc05858273f10e7d7ec552fc0bd742dc3e
CCCTTGTGGCTTCACCCCAGTCATGAATCACAAAGTGTTAGCGCGCCCTCCGAAAGGTTAAACTGCCACCCTGCTTCTTTTGCAACCCACTCCATGGTGTGACGGGCGGTGTACAAGGCCGGGAACGTATTCACCGTGGCCTGATCCACGATTACTAGCGATTCCGACCACCATGGAGTCAGGTTACCCAGACTCAATCCGGACTACGACGCACTTTGCCAGGGTCGCTTGCTCTCGCAGGAGTCGCTTCTCTTTAGCATGCGCCATTGCTTAGCACGTGTAGCCCTGGTCGTAAGGGCCATGATGACTTGACGTCATCCCACCTTCCTCCAGTTTATCACTGGCAGTCTCGCTGGAGTTCCCAGCGCGGACCGCTGGCAACAAAGGATATAAAGGGTTGCGCTCGTTGCAGGACTTAACCCAACATTTCACAGCACGAAGACTGACGGCCAGCCATTACGGCACCTGTCTCGCGGTTCCCGAAGGCACGTTTATATCTCTGAAAGCTTCCGTGGATGTCAAGACCAGGTAAAGGTTCTTCGCGTTTGCATCAGATTAAACCACATGCTCCACCGCTTATTGCGGGCCCAAATCAATTCATTTTGAGTTTTAACCTTGCGGCCGTACTCCCAGGCCAGTCGGCTTAACGCGTTAGCTCCGGAAGCCTCTAGGGGCACAACCTCCCAAGTCGACATCGTTTACGGCGTGGACTACCAGAATTATCCTAATCCTGTTTGCTCCCCACGCTTTCGCGCCTGGGCGTCAGTCTTCGTCAGACCGCCTTCGCCCTCAGTATTCCTCAGATCTCTACGCATTTCACCGCTACCTAGATTCACCCCCCCTCTACGGACTCAAGCTTGCCAATTATCAGATGCAGTTCCCAGGTTGGGCCAGAGGTTTCACATCTGGCTTAACAAACCGCCTGCGTGCGCTGCCTTGATAATTCCGATTAACGCTTGCACCCTCCATTATTACCGCGGCTGCTGGCACGGGGTTAGCCGGTGCTTCTGCGGGTAACGTCAATGAGCAAAGGTATTAACTGCTCCCTTCCTCCCCGCTGAAGTGCTTTACAACCCAGAGGCCTTCTTCCTTACACGCGGCATGGCTGCATCGGGCTTGCGCCCATTGGCTGGCCCAATGTTATTCCCCACTGCTGCCTCCCGTAG
+
/1%'$$%+'*26/*646-,-/3&'&(01625/4.('')'&'*)*)01)(+)(,7)0./:3:*.,)+(&/2))-2,4+00.+(*.*250,.235'+)1110035575-)'(,6156)('('+61/-+(*)'5..082,'$&&%'+,0*'('*1,++.)...3786,,'-)$(0-02+)((*$&,6.'-/+%)*.-/*/-1(2*'%'%'-.1,.(*,.(%$$(&.0//())+%&*+2414(,*(+.1./0-01-28+%$$%(*,19;583+))&&&'$,)++,*)+.0,03:9./0+*+.)+')*0-+('%&&),22/0.063)-7.;7532)(--85-.55:8552++7652%%,(,)+-/94*'))&(,5.3212011-/'229'23532.18),+*/---)**+-03--&63614-3+40+,'../8-+))+%*).('''$113.,/(&&(%46/0%&)&++,,2*'0/..%*).7/4.(*&%+*/.+),*''**+.0/-**++%-.3.01018/1-20230105*35478+*//8568706427,)*+-3((+-+/4867-*,,-..4/,--)(.(&-*+-&21--+%''(+'4*7.*067,..09;<-11/0+-())'27).+,+210'-''%')/2.&(('2)5463560+--2(/+++$)(&+%&*2.&**,4449322(0,-..1(0.1675;6//-6.-.4:6783460%.%1+33/))387974316)).//8:0+,+)85'+#%%+*00/0-*00.+-,*///57-0+52+.3/41,/,('($()+:885-3*+.33244453433;62238,-)(+&&)++12,)/245:64,+'$&''%)/0*'&'*,(/(''./-+2(,/6.4556<7;2/076<49.6,'+%((,9/-)0+12,,,'(&1+,*'*(-+-2,*.,,/5.-*)*$&&&(,-41:5-,+5*1//().,*,-.6/3:7&6%&*-*0702/84459425*%((.*(10--/4*62/,()(''*+0').:9787.4//./4+5(/)-,.-.)&4&*,.50,64./0/3-'(+&&*&')*.,+(*+%-(($('+2,75;6475(+,*+&*'++..44585233/25&88214...92-#$,(''&++,(&0+2+/3,,..492+--,+&)224184-/0/
@651c83c1-a6a5-4b62-b10d-218bda10d8c9 ch=348 read=93688 start_time=2019-12-13T11:46:11Z barcode=BC01 runid=2c9cf7bc05858273f10e7d7ec552fc0bd742dc3e
CTCCTACGGGAGGCAGCAGTGGGGAATATTGCACAATGGGCGCAAGCCTGATCGCGCAGCCATGCCGCGTCATGTAGAAAGGCCTTCGGGTTGTAAAGTACTTTCAGCGGGAGGAAGGGTAAAGTTAAACTGCTCATTGGCGTTACCCGCAGAAGAAGCACACCAGCTAACTCCGTGCCAGCAGCCCGTAATGCAGAGGTGCAAGCGTTAATCAGGGGTACTGGGCGTAAAGCGCACGCAGGCGGTTTGTTAAGTCAGATGTAGAAATCCCGGGCTCAACCTGGGAACTGCATCTGATGCTGGCAGGTCTCGTAGGGGTAGAATTCCAGGTGTAGCGGTGAAATGCGTAGAGATCTGGAGGGGAATACCGGTGGCGAGCGGCCCCTGGACGAACTGACGCTCAGGTGCGAAAGCGTGGGAGCAAACGGGATTAGATACCCTGGTAGTCCGTAAACGATGTCGACTTGGAGGTTGTGCCGCGAGGCGTGGCTTCCGGAGCTAACGCGTTAAGTCGACCGCCTGAAGTACGGCCGCAAGGTTAAAACTCAAATGAATTGACGGGGCCCGCACAAGCGGTGGAGCATGTGGTTTAATTCGATCGCGCGAAGAACTTACCTGGTCTTCCGGACATCCACGGAAATTTTCAGAGATGAGAATGTGCCTTCGGGAACCGTGAGACAGGTGCTGCATAGTATCGTCAGCTCGTGTTGTGAAATGTTGGGTTAAGTCGCAACAGGCGTACTTATCCTTTGTTTGCCAGCGGTCGGCCGGGAACTCAAAGGGAGACTGCCAGTGATAGACTGGAGGAAGGAGGATGACGTCGTCATCATGGCCCCGCCGACCAGGGCTACACACGTGCTACAATGGCGCATACAAAGAGAGAAACGACCTCGCGAAAGGTAAGCGGACCTCATAAAGTGCGTCGTAGTCCGGATTGAGTCTGCAACTCGACTCCATGAAGTCGGAATCGCTAGTAATCGTGAATCCAGAATGCCACGGTGAATACGTTCGGGCCTTGTACACACCGCCCGTCACACCATGGGAGTGGGTTGCAAAAGAAGTAGGTAACCCAACCTTCGGAGGGCGCTTACCACTTTGTGATTATGACTGGGGTGAAGTCGTAACAAGGTAAGCAGG
+
-330002-55),62/34018/68,+0,*00++,,2:439,+%'+*&*.*-&0+')$''',34/%53(+,)%$&$)$$,(&&'(),.;2;77:6228,+*++285-+--1:0*-)*&+)'.09624,*%#$('326*3+/%2/***/43020./2(,-%&'*(0+('-,4,./75./9:;9721*4*%%&&++(5++**,*,1975761;/806+-+)#-*55::262349/*,,-+--.13::127:60/513/4:345984&&',,*382*,2-381/2,+'(()//-000,0,++-(3*%'(')++-0733))(2),.&.*.//*,8<9854441:10,6600484,*&')87::520),-+:328645/21,''*+(3-78.(/733...)***7566719:8993-66),057<9+-22;/9%62-9/008818:3346523627,.1:3----,83.,-.160.1.1/-.65:(*+'1.15516-,-.*0*+*+0,,'(++*0*/,779::<880('$&&&(4/776)1+**,153175./512400.41615,-.952:.,.,-+).00966.'*+,3--/72;82636..&,&&)),--6,//,'*.3:4406(&'*)''$(./3////4*/*,4950-,--..//./81177677;96<:3703/27755768;:9::222,$,(+69458878897755;13/-+3()-7593/4.0..3%+)/5'*((%$$&-*.0201:0,)2)$'.*-*+%,,497/7;-3-,:88;+1/''**0101824/../.37::91./**,))&0206788643(*+*03/-,-311*$+''$(++2450/,,)*(//26:98:/</.:867866479'&'''%+*&(*(-2354.-+)(&%,+6+65;79555544;6-246221).(--1(,*$)&*'*+-/3130/..(*,249562810/3+604250220+/.2+-+.0.868'+-4945:8-0/761276::7769'+79/4/..443315;57;6...-.4564752,&'(,953<-00:9,&)*(*//3)*)-,,*.+02:848')11123/6.04/.281.+,*+*+-1687.$%&-+-/..4.2--,.2,0.,+$'#,*
@3f435624-5958-4fd5-826c-46473d60171e ch=349 read=78143 start_time=2019-12-13T11:46:05Z barcode=BC01 runid=2c9cf7bc05858273f10e7d7ec552fc0bd742dc3e
CCGGTTACCTTGTTACGACTTCACCCCAATCATCAGTCCACCTTAGACAGCTCCTTCCCTTGCGGTTAGGCCACCGGCTTCGGGTGTTATCAACTCTCGTGGTGTGACAGGCGGTAGTACAAGGCCGGAACGTATTCACCGCGACAGCGCTGATTCGGAATTACTAGCGATTCCAACTTCATGTAGTCGAGTTGCAGACTACAATCCGAACTGGGGAATGGTTTTATGGGTGCTTCACCTCGCGGCTTCGCTTCCCTCCACCATCCATTGTGGCACGTGTGTAGCCCAGGTCATAAGGGCATGATGATTTGACGTCATCCCCGCCTTCTCCAGCTTGGTCACTGGCAGTCTCGCTAGAGTCCCCAACTTAATGATGGTAACTAACGATAAGGGTTGCGCTCGTTGCCGGGACTTAACCCAACATCTCACGACACAGGCTGACGACAACCATGCACCACCTGTATCTCATATAGCTATCTCTCCATCTCCTGGAGCCTTCATGAGTATGTCAAGACCTGGTAAGGTTCTTCGCGTTGCTTCAGATTAAACCCATGCTCCACCGCTTGTGCGGGCCCCGTCAATTCCTTTGAGTTTTCATTCTTGCGAACGTACTACTCAGGCGAGTACTTATTGCGTTAACTGCAGCGAACTTTGACATCCAACGCCCGGTACTCATCGTTTACGGCGTAGACTACTAGGGTATCTAATCCTATTTGCTCCCCACGCTGGGACTGAGCGTCAGTTGCAGGCCAGATATTAACGCTTCGCCACTGGTGTTCCTCCATATATCTACGCATTTCCACCGCTTTACGTAGATTCCCGATCCTCTCCTGCCTCTGGCTGCCGCAGTTTCTATGGCTTACTGAAGTTAAGCTTCAGGCTTTCACCACAGACCCTTGCCGCCTGCTCCTCTTTACGCTTAATAATTCCGGATAGCAGCTTGCCACCTACGTATTACCGCGGCTGCTGGCGCGGCGTAGTTAGCCGTGGCTTTCAATAAAGTACCGTCACTCGGCTACCATTTCCTGCTTAGCCGCCGTTCATCCATAGCAAGTTTACAATCCGAAAACCTTCTTCCTTCACGCGGCGTTGTCAGTCAGGGTTTTCCCCCATTGCGAAATTTCCCTGCACTCCGTAGGAG
+
54.70:,-+4+*07./.+00:15397307354:81011913911--.4,.../66478)-0+/+124+106124807/08008++,2511215///.0'-($*$'(05)62--()'$)'7664/7.)*)')(('*64,/9(.+%+(++),-++0-)%&(,*4+'&+-8879-5+2+12837743./001/5.;12&0)11232:4/(')*+)''-*),,-/9;<-4426.,%)701*-303/.+-*+3.((.-29,*,('0.3476/9/.+*-+(.,//2011*04+*04532/4++/2+2611221:<5332.))+11792,07154+05/.-0/1'*+558263137747/-5*%')*.8;-+,,0/11500118787546;8776///864:00/105+8+*,*.742/8.6,0+'+.-1223.)./////%*--.1.52+0112:664434601:154567593543314465443/69457610/4/..7:7<7-1.)+-.969:5353240-/2.//4-;11;8,.,2-+.37-&&+1+<<::5)'((523.,0-,+6*,.44-0+2/,+/1458562-,5/-'.,:;/*.3608.002/45.3+04,/00'213'%%(&'-)'2**,-6.8/8873*)((())*+*,09783/411.0+&&,*-04316626::*..94.-%(*&&'+*-1542245.30/37..,;9,-.08:0(,(+)*287664204458,8/9-.,/2521175)/**&'$$$#)'4999:6/**,())')4/2276888366644:-1*)-*&&*(#$&&'*),*9-*+*,+24.015/-+,(),46847286'),.0::4,+138706...-(%',./,/1698-7947;1,(**(()*7:;/7+',.+5;/...15+/193,-,,*',.+1::8352537+'*&&'(++4:3571*422122-/4.2152349.:+*(*&((,,-001..2047260/7/*++-38/*//2*)++(-.+3.--6::07:7/71.+/+*,4.*-)'.+'$&()*-,(.,)').0,,2770)'-1.'/0.207;;95;944//*63.6.,+1'2/3)-65.97-/6;7+(44.+))&((,')''$')(((/-),,0--+
@f66efe1e-108e-4ae0-abec-aa55134aabb0 ch=165 read=180416 start_time=2019-12-13T11:46:01Z barcode=BC01 runid=2c9cf7bc05858273f10e7d7ec552fc0bd742dc3e
CAGTTACCTTATTTACGACTTCACCCCAGTGACTACCGGCCGCTGCCTCCCTTGCAGTTAGCTCGGACTTCGGGTATTGCCAACTCTCATGGTGTGACGGGCGTTATTGCAAGACCGGAACGTATTCACCGCGACATTCTGATTCGCGATTACTAGTAACTCCAGCTTCGTAGGCGAGTTTCAGCCTACAATCCAGCTTCAGACTGGTTTTAAGTTTGGCTCCACCTCACGGTATTGCATCTCTCTGTACCAGCCATTTGTAGCACGTGTGTAGCCCTACACGCCAAGGGGCATGATGATTTGACGTCATCACCTTCCTCCTGGTTAACCCAGGCAGTCATCGCCGAGTCCTCAACTTAATGGTGGTAATAACGACAAGGTTGCGCGCTCGTTGCGGGAGTTAACCCAACATCTCACGGCGAGCTGACGACAACCATGCACCACCCGTCACCTTGTCCCCGATTTCCTCGATTAAAATTAATGCAAGGGATGTCAAGTGTAGAGTAAGGTTCTTCGCGTTGCTTCGAATTAAACCACATGCTCCGCTACTTGTGCGGGTCCCCGTCAATTCCTTTGAGTTTTAATCTTGCGACCAGTACTCCCCAGGCGGAATACTTAATGCATTAGCGGCGGCACGGGTGTTGAAACCCCCACCCATAATTTCATCGTTTGCAGCGTGGACTACCAGGGTATCTAATCCTGTTGTTTGCTCCCGCTTTCGAGCCTCAGCGTCAGTTACAGTCAGAGAGTCGCCTTCGCCACTGGTGTTCTTCCTAATCTGCGTTTCACCCGCTACACTGGGAATTCACTCTCTCTCCTGCACTCCTAGATAACCGGTTTGGATACGGCACCCAAATTGAGCGGGTATTTCATCCCGCAATCATCCTTTGCTCCCTTTACGCCCAGTAAATCCAGTAACGCTCGCCACCTACCATTACCGCGGCTGCTGGCGTAGTTAGCCGTGGCTTCGCATGGTGCCGTCATTATCTTCCCAAAGACAGGCTTTACGATCCGAAAACCTTCATCACTCACGCGGCGTTGCTGTCAGGTTCCCCATTGTGCAATATTCCCCATAACGCGCCAGTAGGAG
+
-$'+,*1-+-*286-26489;5/189/,*.,**,)+*)-.8-1/-,&(02,*/0004351----(2+21630*(+(.+,0-+7--,.-)0//4111697677631%-($+0./-0,0*0*,/889<503948732(*/0/0338203676912)*++55508,++--3/%,)(054441<8-,)4-4477:27'%&'(-)-+2.-.2-;</1:3275.7/54;87:6-)*'$+*3-12652-,+,168.8/,)0:/:;)+1./.$(),)())'*30*)+,'+%&%*(+,3*,'+++-,*/)%%$&%+.//2)/0398840/.+3/82*/)%)/6-*,+*&*,,,(*+-.0402.6,*/,1,/4,'/-/6,.4121+)*',.5+-')()(.//8/1-0'$$&%-(/,+*0)++,*($'++1,+(0.0.34498-8<698857940:401702-++))*(($'&*.5242,,(.&(('('&5+1...,+2.-488765-142''%(,,2,4.90*.&%+-,-((/+9,,.3.4;68.*)(0-/-12)+.(.-2*++/025177:4-.6+609414;/-..38:-373469144343((,)+,/48)'255:;8;7++,,.20--0.7//-.4-,.+(,*(()++3/051/326-'.7,*+*&/1//0/384;8+/,00.34:776439-2*&-*,.21.10..-*2++42/0172)$)-560-,..03++,+).)+,01-1556910-*(')-41608/027,/1136421+01+(*04,+'$&&*15//79**0612042&/'.'/*0&)*,--)*..))'(&*),'''(&)'2(7*0470,./222-0-)00*0/&+*-/.4'101./77334./)$$&)*+-/1(,*%)3-:2)(1,),--67,+143+/)-%%)'+''''*8;7*0+)%'&')*,1+*),*)+11+,)'),-725(-.../00++1)$'#%&())+9988&5+*,463697)9.+//*),,/:;-,00,1)(-692.2.6,./00471*.-+.-+*-1))(&&*%*042.6:3&&()*,--5.00398:1+*-.-,,)(,$(&*+***
@d54c8679-9c1a-4564-975e-c7b7acdcccad ch=229 read=203866 start_time=2019-12-13T11:45:53Z barcode=BC01 runid=2c9cf7bc05858273f10e7d7ec552fc0bd742dc3e
CCGGTTACCTTGTTACGACTTCGCAATCATCAATCCACCTTAGACAGCTCCTTCCTTTGCGGTTAGGCCTGCCGGCTGGTGTTATCTCGTGGTGTGACGGGCGGTGTACAAGGCCGAACGTATTCACCGCGACATGCTGATTCGCGATACCAGCGATTCCAACTTCATATAGTCGAGTTGCGAACTACAATCCGAACTGAGAATGGTTTATGGGTTTGCTTCACCTCGCGGCTTCGCTTCCCTCTGCACCATCCATTGTAGCACGTGTAGCCCAGGTCATGAGGGGCATGATGATTTGACGTCATCCCCGCCTTCCTCCAACTTGTCCACTGGCGATTACTCGCTAGAGTCCCCAACTTAATGATGGTAGCTTAACGATAAGGGTTGCGGCGTTGCGGGACTTAACTTAACATCACGACACGGTGACAACCATGCACCACCTGTATCTCCTTATGGCTATCCATCTCTGGAGCCTTTATGAGTATGTCAAGACCTGGTATTATTGGAGTTCTTCGCGTTGCTTCGAATTAAACCACATGCTCCACCGCTTGTGCGGGCCCAAATCAATTCGCTGAGTTTCATTCTTGCAGACGGCTACTCAGGCGAGTACTTGTGCGTTAACTGCAGCATGAACTTTGACATCCAACACTTAGTACTCATCGTTTGCAGCGTTGCAGATCTAATCTATTTTGCTCCCCCCCCCCCCCGCTTTCAGGACTGAGCGTCCAGTTGCGGGTCGCCTTCGCCACTGTTCCTCCATATATCTACGTACGTTCCACGATCCTCTCCTGCACTCTAGCTGCCTGGTTTCTATGGCTTACTGAAGTTAAGCTTCAGGCTCACCACAGACCCTTGCTGCCGCTCCATCTTTACGCTTAATAGTCCGGAATAGCAACTCGCCACCTACGTATTACCGCGGCTGCTGGCGTGGTTAGCCGTGGCTTTCTAATAAAGTACCGTCGTACCATTTCCTGTAGCCGCCGTATAACAGAGAGTTTACAATCCGAAAAGCCTTCTTCCTTCCGCATCGGTCAGGGTTTCCCCCATTGCCAGCGCGCCTCCACGTAGG
+
220(1-(*3/7012*+**,5.2'**/.12775:489+-0-3./17/3210//51-+.))+*)0-*+570(&)(')**59685;5.--.+48:7310036;996,,,+*/00+*1++,,42414:735:667696:9;8737:0'+**.+.*',124873.0++05126&313;:11+3+&+'&.//0-31/0,*1/0/1.%)110311,,09:5570*./804696989251144..13,90)(&$(&*50878.8.-,-.,'+//5+()+/.*+:10.1+++3+,-:20./-+2;2/132555:06:2*-53;1836,3./03,,.*&*(4**%$-%#&+,555,*++*09:/(+''+,1++,0/8//+*-,0,-))+)'..++,+)+&**1...3;95-2,+('&&0+/+++),350/+((#&&'+3/2.,+,+.6+,1)+-/2354%2'(*.53+-4**,,,2).641110-0-'*)'&&))()+&*,0003+0/+--%-)+-%(8;9:<;46110//505+3).,7:08<24151222/.8..-/--.247933:/*)-153:181&%5*)63;9536;10411&''++(+,0123,.(&%%%)(+,-&0),/0761441,(*)''*+4+,84.+,0,1)5)*&&'&'))%)(1087082-'+%)'**,-.&-&'(4/://*())*-12770475/+/''+/'%'67+0'.87753022560/(+0-(,'-')(''&%'$#&()&*,.252139/3/11774.1('%)&,54+$&)*0.*,-264./0+.0-,)+,3/8704836+(')++354:5665:2+4*4,,/072,-+***)0-()+*-9;.5-*,0128.-&()(+,/:/),''.'7+-.(1++.-15/').&'*-.597/07.13-1-../40//47779:19./,+(43-+*2,4:44--10,$'1.0;71479/*11*+-/,)1:6454511+44)*&'(&''((*)+&'.-52**.--/'&.-./(.66;9;98:2:7$#$$(2/722/,/1185-8;:-,0513--(*%'%(*./3%%%'%*(
@be2600f4-6c4e-429b-8f4b-ca9d8133f2e6 ch=419 read=160922 start_time=2019-12-13T11:45:35Z barcode=BC01 runid=2c9cf7bc05858273f10e7d7ec552fc0bd742dc3e
CTCCTACGGGAGGCAGCAGTGAAGGAATGTGCACAATGGAAACCTGATGCAGCAACGCCGCGTGATAGGTGATGAAGGTTTTCGGATCGTAAAGCTCTGTCTTTGGGGAAGATAATATTACCCAAGGAGGAAGCCACGGCTAACTACGTGCCACTGCAGTAATACGTAGGTGGCGAGAGCGTTATCCAGTTTACTGGGCGTAAAGGGGCGTAGGCGGATGATTAAGTGGGATGTGAAATGCCCGGGCTCAGCGGGTGCTGCATTCCAGAGCTGGTTATCTAAGAGTGCAGGAGAGGAGAGTGGAATTCCTAGTCTTGGCGGTGAAATGCGTAGAGATTAGGAAGAACACACCAGTGGCGAAGGCGCTCTCTGGACTGTAACTGACGCTGAGGCTCGAAAGCGTGGGGAACAACAGGATTAGATACCCTGGTAGTCCACGCCGTAAACGATAGATACTGGGTGTGGGGGGGTTTCAACCTCCGTGCCATAACGCATTAAGTATTCCGCCTGGGAGTACGGTCGCAAGGTTAAAACTCGAAGATTGACGGGGACCCGCACAAGTAGCCGGAGCATGTGGTTTAATTAACGCGAAGAACCTTACCTACACTTGACATCCCTTGCATTACTCTTAATCCCGAGGAAATCCCTTCGGGGACAAGGTGACAGGTGGCGCGTGGTTGTCGTCAGCTCGTGTCGTGAGATGTTGGGTTAAGTCCCGCAGCAGGCGCAACCCTTGTCGTTAGTTACTACCATTAGAAGTTGAGGACTCTAGCGAGACTGCACAAGGTTAACCAGGAGGAAGGTGGGATGACGTCAAATCATCATGCCTTATGTGTAGGGCTACACACGTGCTACAATGGCTGGTACAGAGAGGTGCAATACCGTGAGGTGGAGCCAAACTTTAGAAACCAGTCGGATTCGGATTGTAGGCTGAAACTCGCCTACATGTGAAGCTGGAGTTACTAGTAATCGCGAATCAGAATGTCGCGGTGAATGAATGGGTCTTGTACACACCGCCCGTCACACCATGAGAGTTGGCAATACTGAAGTCGTAAACTAACCGCAAGGAGGCGGCGGCCAGAAGGTAGGGTCAGCGATTGGGGTGAGAATCGTAACAAGGTAACCGGAGATGAGGCGACGGGCAAATGAGTTAACACAAAGACACCGACAACTTTCTTCCAGCACCAGCAATGCATGGCACG
+
//31/.2*01'*//,22(-.-)*',*--&.()+23:88.*1.+1++,4587162,,,0.0311+))$')*+-00/515097270;3.2/*+/(''(*++672;9198++/+-,,*,&)(&.0+,+/.)-*.-,1946/6/..321/0.0278''$%%$**6--*1/*0*1)2-+*+(%//1420.0.+*07++1/28766/6:1)14//63718710,,))..//388;:9965008-+%11+27753-($&'31/43886-56..-+./1294350/,,)'('+((%$,,')'.4'((+,05,2,7,1+%,1%)&&/+.865)2,)+/.-)(*)(211-2.*+.6501-.6-115;7/.106-,))*,./5:7843745)(-./04870490/8'(((+13684.+)*(()''0+)/))*4968;6//560///*%*+215066.-.--((.///4*5)+-3)-5;:4*2;5,.),()+/+*,.*'+,1134358973555/5/-.-+),)'&($&)0-10979+7.88<;5233&*%($)*223.8:60/3.+++-('''&(+')+(),0/+,+00;94,1,&')'))*/)+1,/..-04)))&'2*767/-43(03,/+2-(*+,05433-)'))&&***)04-29.-9;3363/020127.4/.4:43/--./,0.30078----/57666554303;55/-+-.2-.*+,5////&0((+./94147/-2/016-:-,-;45458;/6/0&))**)&%,,44641.,+&(),.500%&$%3+08/2,(*13..)****++14-5476767.2/015584'&-*'*++./0)(-/45764*.%+./486568:04//.151023-*+*/65582:2-.3+-/-,*,-3-+2.5;:515/*%.,(,40711(.)10,,7,/2,)+0599../(+53243,,0/-)'))+,-9:7-+/2/,-)*+1//1,2.0:7832265666,-.,--,*((%&%$'+/.31.*))))+2/1460.46/0/0,-.,*+++0.1,),9,((#&'.,-1566:*//164:02.*.0+*,,.934241'(+++*(+*,3.2,223,:,-/1,,**%'%)*+3)'%*1'/.0:851',%(+,(.5241/)0)),'&))$3/9/4-,*+54/27586.-.,(')+,23764%/---7-/008-))$$$#%#&$
@5e860970-bfa1-4e45-891e-83c054986a08 ch=330 read=72922 start_time=2019-12-13T11:45:31Z barcode=BC01 runid=2c9cf7bc05858273f10e7d7ec552fc0bd742dc3e
CGCTTGTTGCGGCTTCACCCCAATCATCAATCCCACAGCAGACAGCTCCTTCGCGGTTAGGCCCACCGGCTTCGGGTGTTATCAACTCTCGTGGTGTGACGGGCGGGTATTATTACAAGGCCCGGGAACGTATTCACCGTGGCATTCTGATCCCACGATTACTAGCGATTCCGACTTCGCCAGGTCGAGTTGCAGACTCAATCCGGACTACGACGCACTTTGCTGAGGTCCGCTTGCTCTGCTGAGGTCGCTTCTGCCTTTAGCCATGCGCCATTGTAGCCCGGCGATGTGTAGCCCTGGTCGTAGGGCCGCGTGAGCGACGTCATCCCACCTTCCTCCAGTTTATCACTGGCAGTCTCCTTTAGTTCCCGGCCGGACCGCTGGCAGCAAAGGATAAGGGTTGCGCTCGTTGCCGGGACAACCCAACATTTCACAACACAGGCTGTGACGACAGCCATGCAGCACCTGTCTCACGGTTCCCGAAGGCACATTCTCATCTCTGAAAACTTCCGTGGATGTCAAGAGACCAGGTAAGGTTCTTCGCGTTGCATCGAATTAAACCACATGCTCCACCGCTTGTGCGGGGCCCCGCCAATTCATTTGAGTTTAACCTTGCGGCCGTACTCCCCAGGCGGTCGACTTAACGCGTTAGCTCCGGAAGCCACGCCTCCAAGGGCACAACCTCCAAGTCGACATCGTTTTACGGCGTGGACTACCAGAATTATCTAATCCACATTTGCTCCCCACGCTTTTCGCACCTGAGCGTCAGTCTTCGTCCAGGGGCCGCTTCGCCACCGGTATTCCTCCAGATCTCTACGCATTTCACCGCTACACCTGGAATTCTACCCCTCTACGTTAAGCTTGCCAGTATCAGATGCGGATTCCCAGGTTCAGGCCGGGGATTTCACATCCTGACAACAAACCGCCTGCGTGCGCTGCGCCCAGTAATTCCGATTAACGCTTGCACCCTCCGTATTACCGCGGCTGCTGGCTTGAGTTAGCCGGTGCTTCTTCTGCGGGTAACGTCGAAGAATTGCTTTGCTCAGCGCTTCCTCCCCGCTGAAAGTACTTTACAACCCGAGGCCTTCTTCATACACGCGGCATGGCTGCATCAGGCTTGCGCCAATTGTGCAATATTATTATTCCCCACTGCTGCCTCCGTAGGAACATGTAGA
+
,%&-**/0%,0',171.5:9*8.99997391*6.'+&&'+,-411213511-'&,+0/*0-*-))-,-+*-30-8.--2;42/1,-.**)+1786/,*,-012.(/)(&)'$+%&(57+7.9,+1,/-/9888<6238504/-,02-(*+-693),*(2*-.3325689;661/347,%$#$.+,-+)01;12,-*,,.,:150253.*%&+,,,,$*-,*%%%$%)+./.)++)').-,,*'))+(+*,,4--&%''&*'&$(&()4555;-5/,)*)*%')'''%'%*'(*.0<.06665/32)/34.&%'%&$$%*.14:9:2565*065<6741.'/+8,+.28977<988;95:6,7<288<10(-,.,70164/0332,(+,+5--9.821.13,91103.0-0.1/+.,'''(*)%&*)-.08.-++/+1/2&*.,%(%'(+2()('+(-.70-//.9;)*1/,,*,3:79775+1.2.53525;105587870/19971454:789;975771-(**+59147.5-5.;<;8<960.00+,.01/2,8,;;:90...546//-*/.0+-()+./+)-)/82+&,,163<9069.*+2/<;.83-4-,,30750....8881/6:84974200.326287.50.*-.-/,-),(032324736&7(.8-*%(/6.8./*2++,-654-3549.9)%)&003466'/00583/''0+./000:66'#%%+83,..3580),,.,:;-301.3724/0/227/0101<:327'(089/1/'))-*&''&,4.91./4.'()-*'311166353413<4.-/6/43(121:563///.,,)051.+--%(())*))*-2*-/&*..0/'*)+%+).+6,6/*(++-)$%*-1.&-1+*75-.&(+,0*''%&'5.56005168,.0-'&''''$('*+((&**5-:0/*)/+2+1/.2)((&-3+*+&&'(*-+-0+,*3,.+,2+)&&&)'(,*)*1,***(+0;17<651303-),7-.-)))&(''+'$%'+*$,-2%%&$&0,4')*01-+76706+++,/,10'(,(-/)&'&*)//736<95500'.,,++($((**,+-.//*//-,624-3-+%.(&'%('-+((,''+(./198-'(''(),///980604)))&&'%&'%+
@a0e11803-18d9-42ce-a0ff-6be3bb4aab42 ch=452 read=68792 start_time=2019-12-13T11:45:31Z barcode=BC01 runid=2c9cf7bc05858273f10e7d7ec552fc0bd742dc3e
CTCCTACGGGGAGGCAGCAGAGAATAATGCACAATGGGCGCAAGCCTGATGCAACCATGCCGCGTGTATGAAGAAGGCCTTCGGGTTATGCTTTCAGCGGGGGAGGAAGGGTAAAGTTAATACCTTTGCTCATTGACGTTACCCGCAGAAGAAGCACCGGCTAACTCCGTGCCAACTTGGCCACTTGATAATACGGAGGTGCAAGCGTTACTCTCCGGAATCACTACAGGCGTAAAGGACGCGTAGGCGGATTATCAAAGTTGTGAAATCCTATGGCTTAACCATAGAACTGCTTGGGAAACTTTGATAATCTAGAGTGAGGAGAGGCAGATGGAATTGGTGGTGTGGGGTAAAATCCGTAGAGATCACCAGGAATATACCCATTGCGAAGGCGATCTGCTGGAACTCAGCTGACGCTAATGCGTGGCGCGGGGAGCAAACGGATTAGATACCCTGGTAGTCCACGCCCTAAACGATGTATACTAGTTGTTGCTAAGCTAGTCTTGGCAGTAATGCCTAACGGATTAGAGTATACCGCCTGGGGAGTACGGTCGCAAGATTAAAACTCAAAGGAATAGACGGGGACCCGCACAGGGTGGAGCATGTGGTTTAATTCGAAGATACGCGAAGAACCTTACCCGGACTTGATATCTAACAAATCATCTAGAGATAGAAGAGTGTCTGCTTGCAGAAATGTTAGACGGGTGCTGCACGGCTGTCGTCAGCTCGTGTCGTGAGAGATGTTGGGTTAAGTCCACAGCAGGCGCAACCCACGTCATTAGTTGCTAACAGTTCGGCTGAGCACTCTAATGAGACACCTTCGTAAGGAGGAGGAAAGGTGTGGACGACGTCAAGTCATCATAGCCCTTATGTCCGGGGCGACACGTGCTACAATGGCATATATACAATGAGAAGCAATATCGCGAGATGGAGCAAATCTATAAAATATGTCCCCAGTTAGGTCTGCAACTCGACTCCATGAAGCCGGAATCGCTAGTAATCGTAGATCAACCCATGCTACGGTGAATACGTTCCCGGGTCTTGGCACTCACCGCCGTCACACCATGGGAGTTGATTTCCTCGAAGCCGGAATACTAAATTAGTTACCGTCCACAGAGTGGGATCAGCGACTGGGGTGAAGTCATATTTCAAAGGTAACCGG
+
./04124'3:3+041//11/-)'0*,*+*../4;5682-.46;5;<:000//1'17177985876::7786/(+/+4076391:435&'$')1.+(*)+++-++2///,-.+.87,0:39269279.,76804--).-6/.5:/.1-,2-'-*'(114/70-2...43).%(-,+('%*)20'*)')(+--,*1+.+++'0.573664/,*'()+..24545541()%/2/280:)--20.,/02372-5*1--/308+,-6--,13,*1())00.(((.*02'+)*(%.0-+-*,*'(&$&)*(')/.73210.,(&)'*(%)+.5002647-,)2*9.9::997%-20+.321+-24511+'-7642900'.(++%&*.*(.0-/*)5)3*-++)26999;9:9922&,,-.25552622476/*-+&*-0)*+.84,''.(1,-,74473,*.6:87864,,+,1-.289200003330-.55/8./;25676,/33883--*/-*,--50)2+&)3272-5-.'''*,-.26049102/'%')+-7;;;/913/,3,2::..0:8;,.-.55**&'(.5.87;1,-/1..(,(9:0/..,*&*0/1/)2-942-3,--5756117.086.9--3:4/64653//0024)+**199011:8+-)**..2061'*,./362.,1--.0,/60,-/3*&)('-313681.,-,63549:212(*.2:9:99:650/,&(0078;/8/6-6.-,/)%*.04/*/0.149.;7+,234/05,2/900/+).--28/3/..47990000,.520000*%*67<8*.'&1*+2.(,0.5)-1,038667342111-,(*+97701)34:20:11166(15:7321///)+285/-3-+)5331*+,,.26<7+)()*,.0922398945235:6-./1;:221788;;:45737-3-)&,2-)(*())(',4156400/1-,.,3..7;06&54713233306111/8)++3)).-)',&03/1.5223<88889081,(000./-&&((003145,6-(*,)1-63893;60/143+29+.+*,(./*-3-)--54979894;380;00:827*)*(&'%+%&''+.11222:86782--.0)00-/%+-()/3(**..47;6/
@177831b5-cea1-41d6-8174-994ae931fb84 ch=413 read=179819 start_time=2019-12-13T11:45:31Z barcode=BC01 runid=2c9cf7bc05858273f10e7d7ec552fc0bd742dc3e
CCAGTTACCTTGTTACGGCTTCACCCAATCATCAATCCCACGCTAGACCATTTCCTTCCTTGCGGTTGTTACGGCTTCGGGTGTTATCAACTCTCATTGGTGTGACGGGCGGTGTGTACAAGGCCGAGAACGTATTCACCGCGACATGCTGATTCGCGATTACTAGCGATTCCAACTTCATGTAGTCGAGTTGCAGATTTACAATCCGAACTTCGAGAATGGTTTTATGGGTTTTGCTTCACCTCGCGGCTTCGCTTCCCTCTGCACCATCCCATTGTAGCACGTGTGTAGCCGTAAGGGGGCATGATGATTTGACGTCATCGCCTTCCTCCAGCTTGTCACTGGCAGTCTCGCTAAGAGTCCCCAACTTAATGATGTTGGCTTAACGATAAGAGGGTTGCGCTCGTTGCGGGACTTAATAACATCTCACGACACGAGCTGACGGCAACCATGCACCACCTGTATCTCATATAGCTATCTCTCCATCTCTGGAGCCTTTATGAGTATGTCAAGACCCTGGTAAGGTTCTTCGCGTTGCTTCGGAATTAAACCATGCTCCACGCTTGTGCGGGCCCCGTCAATTCCTTTGAGTTTCATTCTTGCGAACGTACTACTCGAGCCGAATTACTTATTGCGTTAACTGCAGCGCTGAACCTTGACTGTCAACGCCCAGGTACTCATCGTTTACGGCGTGGACTACTAGGGTATCTAATCTATTTGCTCCCCACGCTTTCCGGGACTGAGCGTCAGTTGCAGGCCAGATCGTCTTAACTTCGCCACTGGTGTTCCTCCATATATCTACGCATCTCACCGCTACACATGGAATTCCCGATCCTCCTGCACTCTGGCTGCCTGGTTTCTATGGCTTACTGAAGTTAAGCTTCGGGCTTTCACCACAGACCCTTGCTGCCGCCTGCTCCTCTTTGCGCCCAATAATTCCGGATAACGCTTGCCACCTACGTATTACCGCGGCTGCTGGCGTAGTTAGCCGTGAAACTCTAATAAAGTACCATCCACTCGGCTACCATTTCCTGCCCAGCCGCCGTTCTTCCTTTATAACAGAAGTTTACAATCGAAAACCTTCTTCCTTCACGCGGCGTTGCTCGGTCGGAGTTTCCCCCATTGCCGAAAATTCCCCTACTGCTGCCGTAGGAG
+
1+(*2-)'&'/'36'.-),,,+-19,2,776865:,73(&)$%(%+'/'#%')-/-464131/+*,+''''(3//465,:77243003/1+***+)2++/3344693;:/.-(**,210271081()./854888<333:287775679::8:;9597.8.-,.)0267919,/'))')(,-322221-1-:13.((&84%',770((/5,,-)).,-634,:<<.788<-/2/'%'.,1(,5/356/4..81/0820:*('%%(*.63350+%%+')(*,*.101.*)**1+'*,+(+55.746223208;6/01688928'+-65-5+-0/%)+.*,.*+--6/..4)%()*88(((-/08:+.-,0,7+,+,+,%)*+*0.3/1100..-'-**)8-2/213/21--+64/(('/)*.3123451(+-))+,&'2100000+%/+04.0+--4:35934334457471/(0018544427:899999:;//.%'&)&42//121678331-0*$&%.,6.,/7:::;855528//0800(*(0+49412+-+.,1/(-+208,3/3.4,12.(&)-*74:3++151058<;:6:<.6.-.))')%9*,+,,,,%&.8+$&&+'')+*'*,*,1.4/2-28,*+*%/001::392/./$',83:82/0-(-**+66879880<1,,/500198179689560,0/02+1,+-)((62),./79/,,-,2:0,//645873011377.:3:33.34.600275/2+&&)*(+,,.4;3356:78:<943/)*3342588440/+++./35:4220,'+',.,)(.-4'&(+-5//168930002737-,+3+478154.,-/13104.//1+4-,7--&'%(&)13,+,*((-*++,247<60:000533*052/0039/0*8-&),,0/.2/67:93-40298641/3//7--8.:854543;6674616.-+-.1/-,-.1190..30+-$%&(*+&,1-1:1/2/35913)%*00041229;/6;74740,+&$&4,456-3.%%(*)24.-43/3%%)(*/692307.2)+02)1/3559423054-/''+31/3-,,.0/81/),%'-:1/698.)+2+.,%(24945:25)++342)'&*)-.68/.,
@77337ae3-9a94-4777-9ce3-08eb2dd61362 ch=26 read=48976 start_time=2019-12-13T11:45:22Z barcode=BC01 runid=2c9cf7bc05858273f10e7d7ec552fc0bd742dc3e
CTCCTACGGGAGGCAGCAGTAGGGAATTTTTTTCGGCAATGGGAAACCTGACCGAACAACGCCGCGTGAAGGAAGAAGGTTTTCGGATTGTAAAAGCTTCTGTTATAAAGGAAGAACGGCGGCTACAGGAAATGGTAGCAGCCAGTGACAGTGCTATTAAGCCACGGCTAACTACGTGCCAGCAGCCGCGGTAATACGTAGAGTGGCAAGTATCCGGAATTATTGGGCGTAAAGAGGGGCAGCGGGCCTGTGGTGGCCTGAAGCAACTTCCAGTAAGCCATAGAAACCAGGCAGCTAAGAACAGGAGAGGATCGTGGAATTCCATGTGTAGCGGTGAAATGCGTAGATATATGGAGGAACACCAGTGGCGAAGGCGACGATCTGGCCTGCAACTGACGCTCAGTCCAGCGTGGGGGGAGCAAATGAAGTTAGATACCCTAGTAGTCCACGCCGTAAGAACGATGAAGTTACTAAGTGTTGGATGTCAAAGTTCGAAGTGCTGCAGTTAACGCAATAAATTACCTCCCGCCTGGTAGTACGTTCGCAAGAATGCGGCGCTCAAAGGAATTGACGGGGGGCCCGCGGCCGATTGGAGCATGTGGTTTAATTCGAAGCAACGCGGGCGCTACAGGAGTCTTGACATACTCCGCCAAAAGGCTCCAGAGATGGAGAGAATGGCTATATGAGATACAGGTGGTACGCCAGTTTGTCGTCAGCTCGTGTCGTGAGATGTTGGGTTAAGTCCGCGAACGAGGCGCAACCCTTATCGTTAGTTACCATCATTAAGTTGGGGACTCCTGGCGAGACTGCCGGTGACGACTGGAGGAAGGCGGGGACGGCGTCAAATCATCATGCCCCTTATGACCTGGGGCTACGTGCTACAATGGATGGTGCAGAGGAAGCGAAGCCGCGAGGTGAAGCAAAACCCATCATAATTCTCAGTTCGGATTGTAGTCTGCAGCTCGACTACATGAAGTTGGAATCGCTGGTAATCGCGAATCAGCATGTCACTTGGTGAATACACGTTCTCGGGCCTTGTACACCGCCCGTCACACCACGAGAGTTGATAACACGAAGCCGGTGGCCTAACCGCAAGGAAAGGGCTGTCTAGGTGGGATTGATGATCGGGGGGTGAAGTCATGTTTCTAAGGTAACCGG
+
.300/135<.(,,.143+-/,.(%'**0216..138/30.23+,.*09+,+6852'4,1--.7%&)+-.0/-.,).+(3,8,-/.0-2.-,26.&((.:241410085.*/+4/286&54)65001-0-+4.-88-++)$'+))--.&2*+0'-+(--4.'*,*0/744471+011687:423/)23/,,+)0.-,621+)%),.('(%$')3/**/%%*''**2876566:+''/)'&%$+-)5/110.//60+//3/*1+$*%$'+&.,%235826:/0.,+./+05697..-,,)(&#$$,+(++/838:194*3)5+:753//+('('(/,*11**./00/99988257:./0,21-/(+%0&')(*.*1-4572121.-50806570.///;87152039&'')+631994((*,:;20&%'()2++02/6:)*/564655,+-0163.3)'.4-,*--/&(.&&(/152850908/2&&%+32/2;-&)'*,)(&(*,03504/-,)('%*%/&%++*0/+)2101)((&'-.57<7/-20*-621$*(-%.+64;3*.)04597:2014/&'00,.--..+%2'7,//0(2),.67;83849500.,/2710.)*(($%$$'('+&%(')(((%%$&))02).+-95(/3028**(%+238+)('&&+/(57786.,,--,146104*/+*(.'&&$++7*+01446/04768:879273413472403/12/+,+/.+,.1&.+++)//58::<73:34475;5.3,'(%(,1-4/0'-,..4;33250)).-*))*-.403&)%$%)*-.1382.//,2,30)50+$&&&+--7:;/.056838+861),/.11364/(*+()0/2.1585542613;897:99950-./-32763803948.++1(%&,#)+8;92<7,-%&&(+50769597:725/7.02989522)($%$,++,((*.1*0,)/.6/7878542',-.2..)*/0228'887876/*,*)+-.)*420/')*295241214.,1//2445;3361/11---/-((()'(*,1((*.15,0(),+/4383551--187-,,,(-,+2)*)*)*).-,/*5/3;5482...,*-/)+-+0+-*1+**0,/%.-)'%')*0.3:;:32
@639fec1d-a5f6-44c8-8310-6b204b3f337e ch=126 read=196190 start_time=2019-12-13T11:45:21Z barcode=BC01 runid=2c9cf7bc05858273f10e7d7ec552fc0bd742dc3e
CTCCACGAAGGAGGCAGCAGTGGGAATATTGCACAATGGGGGAAACCCTGATGCGAAAGCAACGCCGCGTGAATGAAGGTTTCGGATCGTAAAGCTCTGTCTTTGGGAAGATAATGACGGTACCAGGAGGAAGCCACGGCTAACTACGTGCCAGCAATACGGTAATACGTAGGTGGCGAGCGTTATCGAATTTACTGGGCGTAAAGGGGCGTAGGCGGATGATTAAATTAAGGTCGGCGAAATACCGGGCTCAACGGGTGCCATTCCAAACTGGTTATCTAGAGTGCAGGAGAGAATTAAAGATTCTAGTGTAGCGGTGAAATGCGTAAAGTTAGGAGGAAGGAACACCGGTGGCGGCATTTCGCTGAACTGTAACTGACGCTGAGGCTCGAAAGCGTGGGGAGCAAACAGGATTAGATACCTGGTAGTCCCGCGCCGTAAACGAATACTAGGTGTGGGGGGTTTCAACACCTCCGTGCCCGCCGCTAACGCATTAAATTATTTATTCCGCCTGGGGAGTACGGTCGCAAGATTAAAACTCAAAGGAATTGACGGGGACCCGCACAAGTAGCGGAGCATGCGGTTTAATTCGAAGCAACGCGAAGAACCTACACTTGATGACATCCTTGCATTACCAATCAATCCCTTCGGGGACAAGGTGACAGGTGGTGCATGGTTGTCGTCAGCTCGTGTCGTGAATGTTGGGTTAAGTCCCGCAACAAGGCACCAACCCTTGTCGTTAGTTACTACCATTAAGTTGAGGACTCTGGCAGAGACTGCCTGGGTTAACCAGGAGGAAGGTGGGGATGACGTCAAATCATCGCCCTTATGTGTAGGGCTACACGTGCTACAATGGCTGGTACAGAGATGCAATACCGTGAGTGGGCCAAACTTTAAAACCAGTCTCAGTTCAGTTGTAGGCTGAAGCTTCGCCTACATAAAGCTGGAGTTACTAGTAATCTGAATCAGAATGTCGCGGTAGATACGTTCCCAGGTCTTGTACACACCGCCCGTCACACCATGAGAGTTGGCAATACCCGAAGTCCGTGAGCTAACCGCAAAGGAAGGCAGCGGCCGAAGGTAGGGTCAGCGATTGGGGCGAAGTCGTAACAGGTAACCGG
+
,-/)%&$%&)*'+.,57723546.(-+.60.*,/03875,*%',.,13,*+,+(%-/+&*+./469.4/.,*)&(14./4:)+8;883**,1*),-99987173*,/*2..---,,,/,31+2*(,4,/+-+*2:14.+,&*.60/0/0475277,&$#%%-**4,,.78575/32.-/7:83;221+1'45))2369/...76).4),,-3/29:7;::99100.$((%&/(&%%$$&)//-,1226577813.&+'.(&&$(.++09---3*3/*+64500344601*(*&(&&,&2-.)3180,+,599.110976*,/('/300+'(+//22)&+)(+&+().072:92-)(&%#(&%(-03-/*'*.0397783/++),-//-+.++03-.58:<9'()*09-7'..&.+.+&+*38')702++)5*%,-/77895&)'&1/047088987-2:88-8<1:'++128552-.(/4((6.*+,2/40/*140+&)&%(.().71/*..**)(&$&++0300('()+')6)7;:5-.064+1,)4*.()(()61-96-+21442/.+/--2%+0/526687<;6;8<9/7--/888334591/(,(%&)%'$#)#($(*.-37*5//%1&$'%+)1/%&'(,.,13*28+2410-1.//3'(++021159;::490337942)22:/3245+.**3,374,465:2.*,,7)*-203,.*0+'2&,'24)')*.15.;---<64212600324/40,+0027763,/-&'(,24:::;::<82:3:20%0+'-*.1-.0/66.123133.-+34**&')#)*)'.,/-.'&&+-220..(*,+,--+414/(5643,-/3/.---9871;001:21(&+-2+*+01;634;8/::.00019/--++260'+,-))+/626---%%$%%$)+*/.325;.,-.67+-,.()'++5120..4/713/025335746285'%50/2026384..67-4,++/----/620:300430/06*+('''(0;290340-171,,2/027231.0213246,0+/,+.*'+++),*++-*0,.),(//-/./-334,0//+-'%(&)%'',-.0,,-155707.6
@36d8eb43-f33f-4bfc-a30f-2aa725dafc0f ch=308 read=164877 start_time=2019-12-13T11:45:10Z barcode=BC01 runid=2c9cf7bc05858273f10e7d7ec552fc0bd742dc3e
CCGGTTACCTTATTTACGACTTCACCCCAATCATCAATCCACCTTAGACAGCTCCTTCCTTGCGGTTAGGCCGCCGGCTTCAGGTGTTATATCAACTCTCGTGGTGTGACAGGCAGTGTACAAGGCCGGAGCAATATTCACCCACGCTTGTACTGATTCGCGATTACTGGCGATTCCAACTTCATGTAGTCGAGTTGCAGACTACAATCAGACGGGGAATGGTTTATGGGTTTTACTTCACCTCAGCCCCTCTGCACCATCCATTGCTTAGCACGTGTGTAGCCCAGGTCATAAGGGCATGATGGTTGACGTCATCCCGCCTTCCCTCAACTTGTCACTGGCAGTCTCGCTAAGAGTCCCAACAATGATGGTAACTAACGATAAGGGTTGCGCTCGTTGCGGGACTTAACCCAGCATCTCACGACACGAGCTGACGCGACAACCATGCACCACCTGTGAATCTCATATAGCTATCTCTCCATCTCTGGAGCCTTTGCCAAGGTATGTCAAGACCTAGTAAGGTTCTTCGCGTTGCTTCAGATTAAAACCACATGCTCCACCGCTTGTGCGAATTTTAAATCAATTCCTTTGAGTTTCGTTGCGAACGTACTACTCCAGGCGGAGTACTTATTGCGTTAACTGCAGCACTGAACTTTGACATCCAACACTTAGTACTCATCGTTTACGGCGGCGTGGACTACTAGAGTTATCTAATCCTATTTGCTCCCCACGCTTTCCGGGACTGGGCGTCAGTTGCAGGTGGATCGTCGCCTTCGCCACTGGTGTTCCTCCATATCTACGCATTTCACCTTTACACGCCCGATTCCACGATCCTCTCCCTGCACTCTGGCTGCCTGGTTTCTATGGCTTACTGGAAGTTTAAACTTCAGGCTTTCACCACAGACCCTTGCTGCCGCCTGCTCCCTCTTTACGCCCAATAATTCCGGATAACGCTTGCCACCTACGTACCGCGGCTGCTGGCGCGTAGTTAGCCGTGGCACTCAATAAAGTACCGTCACTCGGCTACCATTTCCTGTAGCCGCCGTTCTTGCTTATAGCAGAGTTTACAGTCGAAACCTTCTTCCTTCGCGCTGGCGTTGCTCGGTCAGGGTTCCCCCATTGCCGAAAATTCCCCTGCACTGCTGCCTCCCGTGGGAG
+
24/00:--3/6*08.*,/168;7,8:5*3/148111;/79+.6381-.+)*++452380)-/,***1**377%,+-++-21%123,1*)(%(0,;///555840.,)**+%+0+&2-,.**674,6*')&').+++900-.+(%-&&)&(**-03-010+/46391/.(..01:230--+*+*),*/139000*2,*,562/,*(.,*+$%+5-1-)'*/-05:;/216/,50)$)/6/0271+%*1-/'(*.-++130:86-70)'.)()...10/(%$')+1.++855*.+*.87,5/.+-))/8%'+1355+-4/)6:4757-'-))*0+$+5,2301//22/*/-/6,(''**/0-+(+,2***,-/1/355573325...1/.7.00567/30-.)933-2-1)4,)+$.(0.+,(*.$1)**),*,,,0,)+*/3.65*,%('+4/6954-())')-7676633./-.-233263,,,)*.-'+/.34.(('3/,2///58:0233272&+.-..13:85:6464/3(+.31&*(+)267/31+'*,/1088,.,&$#$%+%,)$%&&')-3/-/(/1;1.31.*'.1:92*(*(+('774533.&-*/&)(*&+.&))./612/:--+*3,3-113+-*),./*2-./1,-1233+2,/),-+1-116786892:63(*+.)((&--09675&06-*&%,+,-0)/1.23.,,3,+/.741/%(((/6-+()9:020&+-1**-/1.:0./.2,**/11/3310*'+,-4958787998322(+2-/46752656,1;0,)1)%)..-),((&$)*)1.,())-.0653*,6**20'()*,&'(,/16357/:80213-41271337)(&&)8.2-&+2*0(*454;;2118/212:9<.5-,,0039159+*++33.,+/4,(,*+)&***()*/-+3-4;8;86/8..56017+*),$&)...*0-.0462/*%*)/072/,%%&&(,+*&('()1.*-*'*)2745.***3(.+//39,5</2,%&)'')2+445;7003()-2//0%-)),-.75,+)),--078-;:<:9;865:-'+&&(.)76.7.//7385-(07149*6:6+++4/1/-074/38.8/+*&+&)1-/1/06128/.1&1+,)
@91375fd6-f171-4674-885a-6be52bf816fb ch=292 read=149746 start_time=2019-12-13T11:45:04Z barcode=BC01 runid=2c9cf7bc05858273f10e7d7ec552fc0bd742dc3e
CCGGTTACCTTGTTTACGACTTCACCCAGTCATGAATCACAAAGTGGTAAGCGCCCTCCCGAAAGGTTGGCTACCTACTTCTTTGCAACCCTCCCCATGGTGTGACGGGCGGGGTGTGTACAAGGCCCGGGAACGTATTCACCGTGGCATTCTGATCCCACGATTACTAGCGATTCCGACTTCGGTCGAGTTTGCAGACTCAATCGGACTACGACTGCGCTTTGCCCAGGGTCACTTGCTCTCCTTGAGTCGCTTCTCTTTGTATGCGCCATTGTAGCACGTGTGTAGCCCCTGGTCATGCGGGGGGCTGGCGTGACTGACGTCATCCCCACCTTCCTCCGGTTTATCACTGGCAGTCTCGCTGGGAGTTCCGGCGGACCGCTGGCAGCAGGGATAAGAGGTTGCGCTCGTTGGGACTTAACCCAACATTTCACGGCACGAGCTGACGGCAGCCATTACGGCTTCCTGTCTCACGGTTCCCGAAGGCACATTCTTATCCTGCAGAAAACTTCCGTGGATGTCAAGACCAGGTAAGGGTTCTTCGCGTTGCATCAATTAAACCTGCTCCACCGCTTGTGCAGATTTGTCAATTCATTTTGAGTTTTAACCTTGCGGCCGTACTCCCCAGGCAGTCGACTTAACGCGTTAGCTCCGGAAGCCACGCCTCAAGGGGGGCACAACCTCCAAGTCGACATCGTTTACGGCGTGGACTACCGTTATCTAATCCTGTTTGCTCCACGCTTTTTTCGCACCTGAGCGTCAGTCTTCGTCCAGGGGGCCGCCTTCGCCACCGGTATTCCTCCAGATCTCTACGCATTTCCACCCACTTCACACCTGGAATTCTACCCCCCCCCTCTACAGGACTCCAAGCTTGCCAGTATCAGATGCAGTTCCCAGGTTGGGCCAGTTTACCACATCTGACTTAACAAACCGCCCTGCGTGCGCCTTACGCCCAGTAATTCCGATTAACGCTTGCACCCTCCGTATTACCGCGGCTGGCACGAGGTTAGCCAGTGCTTCTTCTGCAGGTAACGTCAATGAGCAAAGGTAATTAACTTTACTCCCTTCCTCCCGCTGAGAATTAGCACACAACCCGAAGGCCTTCTTCATACACGCGGCATGGCTGCATCAGGCTTGCGCCCATTTATTCGCAATATTCCCCACTGCCTCCCGTAG
+
541709/1312++4)')-,45;8.0++(-04344.000*+-30+-.417,*+*,2+/4'(*,3)-+5/(('(&*5,,--3-770%'**,,)'037*./3..--.2:3:87+0-'(*1..*/794:48.2:9/7.098592./93:7:757;6223522(%()-*:,,-1-0/16:5321212(-)(*,'+-4)&&%)%1-107151932,*,/++'(),./,(&&%%'&,)43(*/-***+).&)(&%(*-'+3.8873:9/0245889:023-+,20//-*-.-'$(.-6)'))+++./&*+331)*$%&&'%&&'%()00:::2387,+2:7/90)/,*)+1))-8685261138,**()0,%+'+209,*/1/3//0--,,--*-.($*.3343)&(+-7-/,024118.53001223/5-,,*,99*,&'&)))--.4120/,+.))-1/+3('*+/(%&((+.4,))()/368..+)-8287+0(.7.430//'()+&&*-.*)/,36255;75/10)-+.0;045/0),,//725:63.13:24486)0,.,32-2-.+,5-).+('(1(**2#($&''$()+52:3-0;:3112089/./6/01.0/415/33340:;1,372+546/-*))2-212/.7.)(*,.2.-0,-31225:892/12:900../0749/5*3+340/)/01:34:;-1443277800''+-*,0101/474654/(+%#'$+*'*0/53916.0*+,1/)+&'***+43677;9643,+-0310-567;9<:84/&)(*,534;;741/-,033387576927;..''05,$)-3*'*(,+'(+,)./197:38547;5-240-0-0(%)+-(5)*,.500/&)-+./76792/2/0:3:/,/373.')-'&))1(&*-*//36/012023528996:/./+(),.30.'(%##$(-/41*,./+79762.2728..,2+&)(-860135932402722./+().,'++%(+/3/026+98//191:<70/,$)2.6:7345-3...,457*0701)-)+-).1+*0.27+-715+7:-(/+'*%%$,%%$%$$',--062+*,/4+34:44<775/1(0034:5454931/.,/135:63913.7:-),0-+-1+'*,23443610.%(().-*24*(648
@4c99aa7c-4655-41d8-bcae-58d2b5c0673b ch=182 read=189831 start_time=2019-12-13T11:44:41Z barcode=BC01 runid=2c9cf7bc05858273f10e7d7ec552fc0bd742dc3e
CCGGTTACCTTGTTACGGCTTCACCCCAGTCATGAATCACAGAGTGGTAAGCGCCCTCGAAAGGTTAAGCTACCTATGTACAGCCCACTCCATGGTGTAGCTGACGGGCGGTGTGTACAAGGCCGGGAACGTATTCACCGTGGCATTCTGATCCACACTAGCGATTCCGACTTCATGGAGTCAGTTGCGAACTCAATCCGGACTGACGCACTTTATGAGTCCGCTTGCTCTCGCGAGTCGCTTCTCTTTGTACGCCATTGTGGCACGTGTGTAGCCCTGGTCGTAAGGGCCATGATGACTTGACGTCATCCCACCTTCCCTCCAGTTTATCACTGGCAGTCTCCTTTGAGTTCCCGGCGGACCGCTGGCAACAAAGGATAAAGAGTTTACTTGCTTTCGTTGCGGGACTTAACCCAACATTTCACAACACGGGCTGGCGGCAACCGTACAGCACCTGTCTCACGGTTCTCAAGAAGGCACATTCTCATCTCTGCCGAAAACTTCCGTGGATGTAGAGACCAGGTAAAGGTTCTTCGCGTTGCATCGAGATTAAACATGCTCCACCGCTTGGCGGGCCCCGTCAATTCATTTGAGTTTAACCTTGCGGCCATTACTCCCCGGGCGGTCGACTTAGCGTTAGCTCCGGAAGCCACGCCTCAAGGGCACAACCTCAAAGTCGACATCGTTTACGGCGTGGACTACCAGGAATATCTAATCCTGTTGCTCCCCGCTTTCGCACCTGAGCGTCAGTCTTCGTCAGGGCCGCCTTCGCCACCGGTATTCCTCCAGATCTACGCGTTTCACCGCTACGCCTGGGATTCTACCCCTCTACGGCTCAAACTTGCCGGTATCAGATGCAGTTCCCAGGTTGAGCCCGGGGAGTTTCACATCTGACTTAACAAACCGCCTGCGTGCGCTTACGCCCAGTAATTCCGATTAGCTTGCCTCCGATATTACGCGGCTGCTGGCGCAGCGGGTTAGCCGGTGCTTCTTCTGCAGGTAACGTCCAATGGGCAAAGGTATTAACTTTACTCCCTTCTCCCCGCTGAAGTACTTTACAACCCGAAGGCCTTCTTCATACGCGGCGCGCCAAACTGCATCAGGCTTGCGCCCATTTGTTAATATTGCTGCTGCCTCCGTAGGG
+
62,-09)*/./-2.*,+'./3/(0)0(+-26*---431.0-)*(+254,*(*+::1.0'),)**.100,001/-&$&$%&)),261()+/5*+.,)+(&&$$()4*-59.5/-,*,/3:66,8.*88163230,/-+/02-:,+'*4,3-,-0,*,)*.%(*-/58674244:4443+)))-',,0,.&&75790;55-5510+-.1,2,.0991,/,,,043-.**+,-.0/1-')(,,-2526/86.-,+-.58,8-&('.,+,/255300037,.6768/.4+),5-84411.-*++/-/3569:062+%('%%-.+(,,*+5;***1,.,(2/.05441*03./23626(&'+*.8256,/.*)(+++27+1.3436,)').1'%*)&%&*+.,,3.-.2:852.0/1*2.,*2*27*)+,-*.-0*1'(*1&/+-..&,-%*%*(+,(..,.4204152:5;54/)*%().3.2323<:984511./.+%'*4821679;-.0802)))),+-:<526009+./3:79<;:;82800056+)%*//4:74***+*3-+14--0,0(+*6.797.237596;764<:4/06:3,22-1-%+3.62&-()-1736)&283/3320+)*((%((*,&+-/04+)(%#(+,,04:6700'.(+%(+*-0,1.7)+145//)-/0086,-.0./02;98756621&&&),0.0-3.054.73)+/.4/)&'95/1()(,0-..76686.-788<:64:+,3704453261''%&/113225:75,2())-//7+422-4;2-.60234,,&,*+,-%)4...)43-++*()++3-.1/84))()+,'--196)-033.,.-5594--0.9/-113),11)%(+;-.'()0.&')++./3/04505066687-2.-/-00+.*/+*)+--6300.*-,,*$((0+-3,10'$()1:6648/8/1/413*(%''**'04/5//062:---6.59<:910%/.-/10.44&-%*()0459(1-11,5.2+,1,'*+2;0093/2*3-)++*41'+(**,*()+.61)'*+,+,+)*(-++))(+*,,3-&%%&%&,)&$&(()0%&&%.0,-+:;-)21,&-&&$$$%%#'''++,36011++011(
@0c3a8607-fbed-4503-b27b-50033c6ddcd4 ch=459 read=73176 start_time=2019-12-13T11:44:40Z barcode=BC01 runid=2c9cf7bc05858273f10e7d7ec552fc0bd742dc3e
CTCCACGGGAGGCAGCAGTGGGGAATATTGCACAATGGGCGCAAGCCTGATGCAATACGCGTGTATGAAGAAGGCCTTCGGGTTGTAAAGTACTTTCGGAGGAAGGGAGTAAAAGTTAATACCTTTGCTCATTGACGTTACCCGCAGAAGCACCAGCTAACTCCGTGCCAGCAGCCGCGGTAATACGGAGGTGCAAAGCGTTAATCGGAATTACTGGGCGTAAAGCGCACGCAGGCAGTTTTGTTAAGTCGAATGCGAAATCCCGGGCTCAACCTGGGAACTGCATCTGATACTGGCAAGCGAGTCTCGTAGGGGGTAGAATTCCAGATTGGCCAGCGGTGAAATGCGTAAGAGATCTGGAGAGGAATACCGGTGGCGAGGCGGCCCCTGGACGAAGACTGGCAGCTCCAGGTGCGAAAGCGTGGGGAGCAAACGGGGATTAGATACCCTGGTAGTCCACGCCATAAACGATGTCGACTTGGAGGTTGTGCCCATGAGGCGTGGCTTCCGGAGCTAACGCGTTAAGTCGACCGCTTACCAGAATACGGCCGCAAGTTAAAACTCAAATGGTGGCGGGGCCCGCACAAGCGGTGGAGCGTAATGGTTTAATTCGATGCAACGCGAAAGAACCTTACCTGGTCTTGACATCACGGAAGTTTCAGAGATGAGTGTGCCTTCAGGAACCGTGAGACGGGTGCTGCATGGCTGTCGTCAACTCGTGTTGTGAAATGTTGGGTTAAGTCCCGCGCAACGAGCGCAACCCTTATCCTTTGTTGCCAGCGGTCGGCCGGGGCACTCAAAGGGAGACTGCCAGTGATAAGCGCTGGAGGAAGGGATGACGTCAAGTCATCATGGCCACCGACCAGGGGCTACACACGTGCTACAATGGCGCATACAAAGAGAAGCGACCTCGCGAGCAAGCGGACCTCATAAAAGTGCGTCGTAGTCGGATTAGGTCTGCAACTCGGCTCCATGAAGTCGGAGATCGCTAGTAATCGTGGATCAGAATGCCACGGTGAATACGTTCGGGCCTTGTACACACCGCCCGTCACACCATGGGAGTGGGTTGCAAAAGAAGTAGGTAGCTTAACCTTCGGGAGGGCGCTTACCACTTTGTGATTCATGACTGGGGTGAAGTCGTAACAAGGTAACCGG
+
01,,()'96203//12258889.)3+).0*+,/09740-.),/3+38986.,*.*)()(*11//*+-/-')*)--+-,.,77281)22*'+*+-,-(()$()+-+41'*+386**14.2,/04-76./674161120:0/083++,'**()347*30-00//9:576860//./6538&-0,1./062-*((+359(*163:1914)0.,0-1//3;993346)(*/102122393,-489*24772.13&&'(),'')''+/)-+++.51+.)#%+0/32544444311224717/-/*,(&'*,,67/3,+71),.,2,5--)&+#,''*)+*+/3:54195136958&'*)(-0-180,%++,/-04;6;124*)*()+)+.3.),.638,,3**+)&%&$$)+5),04021103/,-28-/6-*+//:.2&17-+-3/01638;4/095467/.,-,--(*.0())&'',-81//10/.//.7(-(-0+$'')-:7687:*&&'(+0&(((.*++1+1,9-3533/31)(%%'(-)((''036;99,/((-,5,9:;/777<721(+),*-090/7++.*0.11-3**7.-,.'+'((165<;3:9<82/203090/.032(',4-0/3/3:6//3,2,,,5521+-,,(*).;2+*)))*3,*&''/,.:8<9*:44369571+.*2%6.72887542052229:8751(20636192114584/./1')31755,14.)$%%$*/-*)466980842,1366+-5-,93020./02;17)4.3,60&'&//26:+./,)-026447.0-,,..((+'(,1.-3-//*/('())+-40+/()+&*+(**+()&&+)*-20-7;16.-,+++-/04984151/4;1./..0/2/*()'**).040,-101/./-2;5666.1*+/1*673'''),123698939*,'8)%-./1157.)-,.426161-.,4--+8)9,025/.0/'122:565;:49968+,897:1,/08777;7673607(.385,6332321,121081)--20-./245:5.,0*3459445:7)'+*())/-,($%$$-(,-/87,7,(-1/-.718-,.()-6-,2467:6)()(,33/3++,0/./868:;98/4..071;/6
@3235d4f6-0920-415c-bc4e-4096a65e309b ch=414 read=77397 start_time=2019-12-13T11:44:41Z barcode=BC01 runid=2c9cf7bc05858273f10e7d7ec552fc0bd742dc3e
CCGGGAGGCAGCAGTAATTTTCGGCAATGGGAAACCCTGACCGAGCAACGCCGCGTGAAGGAAGAAGAAGGTTTTTCGGATTATAGCTTCTGTTATAAGGAAGAACAGCGGCTACAGGAAATGGTAGCCAGTGACGTACTTTATTAAGCCACGGCTAACTACGTGCCAGCCGCGGTAATACGTAGGTGGCAAGCGTTATCCGGGTGTGGGCGTAAAGAGGGGCAGGCGGCAGCAGGGGTCTGTTGAAAGCCTGAAGCAACTTCAGTAAGCCATAGAAACCAGGCAGCTAGAGTGCGGGAGAGGGATCGTGAATTCCATGTGTAGCGGTGAAATGCGTAGATATATGGAGGAACACACCAGTGGCGAAAGGCGACGATCTGACCTGCAACTGACGCTCCAGTCCCGAAAGCGTGGGGAGCAAATAGAAGTTAGATACCTAGTAGTCCACGCCGTAAACGATGAGTACTAAGTGTTGGATGTCGAAGTTCAGTGCTGCAGTTAACGCAATAGAGTACTCCGCCTGAGTAGTACGTTCGCAGAATGGAAACTCAAAGATTGACGGGGGCCCGCACAAGCGGTGGAGCATGGTTTAATTCAAAGCAACGCGAAAGAACCGTCTTGACATGCTCATAAAAAGGCTCCAGAGATGGAGAGATAGCTATAGATACGGGTGGTGCATGGTTGTCGTCAGCTCGTGTCGTGAGATGTTGGGTCAAGTCCGCAACGGGGCGCAGCCACTTATCGTTGGTGCCATCATTAAGTTGGGGACTCTAGCGGACTGCCAGTGACAAGCTGGAGAAGGCGGGGATGACGTCAAATCATCATGCCCCTTACTATGACCTGGGCTACACGTGCTACAATGGATGGTGCAGAGGAAGCGAAGCCGCGAGGTGAAGCAAAACCCATAAAACCCTCTCAGTTCGGTTGTAGTCTGCCAGCTCGACTACATGAAGTTGGAATCGCTAGTAATCGCGAATCAGCATGTCGCGGTGAATACGTTCTCGGGCGCTGTACACACCGCCCGTCACACCACGGAAGTTGATAACTTACCCAGAAGGTGGCCCTAACCGCAGGAAAGGAGCTGTCTAAAAGGTGGGATTGATGATTGGGGTGAAGTCGTAACAAGGTAACGG
+
%%',,)07-232*+,&0(2::25;65<764-%+.-40--.4647487:656:21////5-1.,),))-.,3-:78.727+4(%$$%),.-0,+,,.7:.3/3024.',)'0,,(&&-.,22,-763001(+')%+&+(+.8833853,13.0-0.&(.,00/.525*))+),*+')+/,-003535.400632333:414*+-,*,338143049,)(/+**,,9:9175.000*68,))**1,+.7-+.86712/,./+.4-,005:-8:21323;50:*.81-2-,,*,1125&21,.+,3,545*4+&4)808//+*)'$'%).++/9.-4696122521,022.2.,/0*+*-..76240('3+/5.,-.226700(45123435///.,01-+,..341)-0+)23946-'*(/9:;8,''(&+1-,8959;+-.21346-*)).8178;8.(&*&))*+,32,(*&&&*)))$-.-1++5<9236::9/9*,29630**/20'%'%+*./66/.+''&('(25451521/440052.%-**+,.*+'&%1-101.38936:&()+...),3296/.+-%2)(+5.68580)*+(*-*1--137(&*&)$$%#%&'*122,../052750)+.-/5**)*,,3:.-,++32243315('/+,-((&,'1,::994467452122/362223368-503165329-44,-22327.*/163+25,)),-(23(',.-.1859(-*&'+*0274:1/,+1/9;127742*..)5..79:4//0/162-+*+330+))/.5/6971986999::;434:::89.63.())'$&&++1290)*&&)**'++,/4544/6)(.))9:89:5/-.,+2+-+)-)0512/(1,+).,)+3;;64<812068:25*)*'+*0-92%),(%%%'((*&-'*$+*/553411032.:/,6/1.489666-*,((+-'**+0/10254567915*4102+*+*)4:622/2.-$%*+./0/214;.98-,:944/03+0.'&'')//0-3-((&$+)*$)*-&/*+032(&)')*.--(1(6,*-()*34420102,*104<;429--./,03/892+-((%&*'+.7571(,,.3.),
@1e9736f1-0ca0-4970-bac7-9be88d3f7e0e ch=229 read=203673 start_time=2019-12-13T11:44:41Z barcode=BC01 runid=2c9cf7bc05858273f10e7d7ec552fc0bd742dc3e
CCGGTTCTTGTTACGACTTCACCCCAATCGCTGACCCTACCAGCCTGACCGCTGCCTCATGCGGATTACGGACTTCAGTACCAACTCTGTAGTTGTGACGGGCGGTGGTAACAAAGACCGGAACGTATTCACCGCGACATTCTGATTCGCGATTACACTGGTAACTCCAGCTTCATGTAGGCGGGAACCGGCCTACAATCCGAACTGGGAACTGGTTTTAGTTGGCTCCACCTCGCGGCATTGCATCTCTCTGTACCAGCCATTTGTAGCACGTGTGTAGCCCTACACATAAGGAATGATGATTTGACGTCATCCCCACCTTCCTCTGGTTAACAGAGCAGTCTCGCTAAGTCCTCAACTTAATGGTAGTAACCTAACGACAAGGGTTGCGCTCGTTGCGGGACAACAACATCTCACGATACGAGCTGACGACAACCATGCACCACCTGTCACCTTGTCCCCGAAGGGATTTCCTCGATTAAGAGTAATGCAAGGATGTCAAGTGTGGTAAGGTTCTTCGCGTTGCTTCGAATTAAACCACATGCTCCGCTACTTGTGCGGGTCCCCGTCAATTCCTTTGAGTTTTTAATCTTGCGACCGTACTCCCAGGCGGAATACTTAATGCGTTAGCGGCGGCACGGAGGTGTTGAAACCCCACCTGAGTATTCATCGTTTACGGCGTGGACTACCAGGGTATCTAATCCTGTTTGCTTTCCCACGCTTTCGAGCCTCAGCGTCAGTTACAGTCAGAGAGTCGCCTTCGCCACTGGTGTTCTTCCTAATCTACGCATTTCACCATACACTAGGAATTCCTCTCCTCTCCTGCACTCTAGATAACCAGTTTGAATGCAGCACCAAGTTAAGGCAGGTATTTCACATCCCTTAATCATCCACTTCCGCTCCTTTGCGCCCAGTAAATCGGATAACGCTCTCGCCACCTACGTATTACCGCGGCCTGCTTTGGCGCGTAGTTAGCCGTGGCTTCCTCCTTGGGTACCATTATCTTCCCCAAAGACCAGGCTTACGATCCGAAAACCTTCATCACTCACGCGGCGTTGCTGCATCGGGTTTCCCCGCTGTGCAATATTCACTGCTGCCTCCGTAGG
+
+-,23:616-.-+,338:<8/23/++9.;355324<,,*('%&''&((0.13356966%.''(1&-*-//867797&+++0-,,+*././+20,/558:541),*+*'*&.&,3++7470-1.-&5&2;789<897889:99.//504(*/24700%)%%$'')+,/2...23/&.)))120.(+%*(*'0/40./171/3,.36/43./0/28-8<<-'.19.56<:82475726687/6(&'&(0/..,259:;951-.)+6(+2/2/(*.-0/.(,++5/*+,-,4/--*-+1.-10.-/8/,,336891599-*308;8:65027,51+0*)(,-,/00/0)--01,17870,*(()//0.4/-01231*+27454/2/*,/07288:9:92:-2)1100,+*-&)(--/.()'%')-.21664//-+-387;9:67468579899511-0-'/07:1-./-)($1,)100..&2)35*+..0110523*2)*.2/3,**--'0..+2/3;88:8487/6-.07903.1-0;8;;21-21045623.-%$$)+./*12-.99.1487::;936;4/'./8<8/0722395768361315/4,-()...848-***&4374453821/.70-.,,,46/-,,/.8+,73-6.)&*)+(&%')8<8232.-17,//61226:7*$)-40632/.+-,*%'**+2,<.)))((15/(++*0;/.4457855,,011)'':(/02646*)((')*436;5;68:<799620/1998:12,-740.-01567<<77:;%&$'&.,)&',,.1-+)-.02-05465641112%&(004936012<<3-;9(8/0.(*(.-.2/+**21&*%($,-4./44535,--5.99859.&**1+.((+*&&('&((+.++/05;402)4,3664/./.'..48126./1-2.1;573.133/1--,.+,0+)'*&/.,7*)&(/-/3316:61020*/-1)'%0))3-0299,989*070'*+%%'''('%(--020-069308091799./0/)/.,1.--3<4333336+(55+<246:6$)+.034.8+),+*%'&,03446698882.*
@03148b73-7542-40d9-8f75-e9715288a1f9 ch=305 read=154513 start_time=2019-12-13T11:44:37Z barcode=BC01 runid=2c9cf7bc05858273f10e7d7ec552fc0bd742dc3e
CTCCTACAGGAGGCAGCGGTGGGAATATTGCACAATGGGCGCAAGCCTGATTAAACCATGCCGCTGATATGAAGAAGGCCTTCAGGTTAATAAAATTACTTTCAGCGGGGAGGAAGGGAGTAAAGTTAATACCTTTGCTCATTGACGTTACCGCAGAAAAACACCAACTTCGTGCCAGCAGCGCGGTAATACGGAGGTGCAAGCGTTAATCGGAATTACTGGGCGTAAAGCGCACTGAGCGGTTGTTAGTCAGATGTAAGTCCCCAGGCTCAACCTGGGAACTGCATCTGATACTGTAGCGCAGGTCGTAGAGGGTAAAATTCCGGGTGTAGCGGTGAGATGCGTAGAGATCTGGAGGAATGCCGGTGGCGAGGCGGCCCCTGGACGAAGACTGACGCTCAGGTGCAGCATTAGGGCAAACGGGATTAAGATACCCTGGTAGTCCACGCCGTAAACGATGTCGACTTGGAGGTTGTGCCCTTGAGGGGCGGCGTGGCTGACTAACGCGTTAAGTCGACCGCCTGGGAAATACGGCCGCAAGGTTAAAACTCAAATGAATTGACAGGGGCCCGCACAAGCGGTGGAGCGTAATGGTTTAATTCGATGCAACGCGAGAACCTTACCTGGTCTTGACATCCACAGAAGTTTTCAGAGATGAGAATAATGCCTTCGGAACCGTAGAGACAGAGTGCGCTGCATGGCTATCGTCAGCTCGTGTTGTGAAATGTTAGGTTAAGTCCCGCAACAGGCGCAAACCCCATATCTTTACCCAGCGGTCCGTGGGAACTCGAGGAGACTGCCAGTGATAAACTGGAGGAAGGTGGGGATGACGTCAGTCATCATGGCCCTTGACCAGGGCTACCACATTAATGGCGCATACAAAGAGAAGCGACCTCGCGAACGAAGCGGACCTCATAAAGTGCGTCGTAGTCCGGATTGGAGTCACCAGCTCCCGTCCCATGAAGTCCGGAATCGCTGGTAATCGTGGATCAAGTGCCACGGTGAATACGTTCGGGCCTTGTACACACCGCCCGTCACACCAGCAGAATTGGAGTTGCAAAGAAGTGGGTAAACAACCTTCGGGAGGCGCTTACCACTTTGTGATTCATGACTGGGGTGAAGTCGGCAACAAAGGTAACCGAAGATAGAGCGACAGGCAAATGGAGTTAACAAGACACCGTGCGCTGTTCCAGCACCAACAATACGTAACTACCACG
+
&),)$%(%-*%.,*526&*2'&%/-3.1/(+*)1**791/+-/3%--/0)1$&)'&&,,&00)*$'&&'))24+(**0.0001&473.-$%*0')&(((+38+*))*23,)/+/,*/,')++0-*).*4,,,'('&'++/207///./1.18*+$%++)-+'',,)%+(((()667222*.*((''),+*%')-)*)().-..3+5*9(*+$*-*3.23141-0/4151()$&#&#%%86..0*%)'&'1125760+'&$'+/3)$/84662223.,0-).,+./-.3+,/1')+&&$%'$'%(((),1**%*(&+*,.,--/++5/4///233461.1.08887//,--345;/-2-.30'55+1./4)((()3+,173++06430(&&,)+-02666/)*()'*+++)/--*)))(.3.':7,5,.*+-60282/18./*,34+,169/439*&*))%+,.0-+.+,*/*2-++/.1')-/,,2,2+*,',-,-*$()***++*,+0.81-.5656:77;742*'*)'&+(..9,/67092;244421445.-,92/.++,',(/*43-')%'')(*-+43:-.*')$#)*/1:.*/,8...0/351534-&)&')(((%((++,.,*',$32724..%(())*630.'''*+.,+$''),,.$.1))&(*-230&*$%%()*'''*-*+)*)-/-/-0/0,34//1,---/20062.($-3+-,01'*)*-*,(,19.-1166((()%)*.&/-/(%&%&%%&'$,/'$(('--2,'$&/.+.+*-&%+((*,.,+,-)---./1;88780+0+++-++1370865242/-)(-466601&+-3-)-+,1..3645.)-($)%&(,-1/3224/.),+-)&'&(()./23512/.+($%%/+*,2;944.,*)2:/+-13/00/50231,--,7+*,(*++$%%&$))+&&%'+-**0,3,++4&(,)/.3--,%'.+1-.-./;853/))/01-''%*.,+03295426'*.1504+--.--*08043534-++*,0&$$''%%'&2)(*/4-111,&'')+*-)&,+')-101096+73(-1,--*&)-4*,192*)%%.-5000-454:94-)/*))1-)%),*-51)'*)0.,-2+++3)**-.369%1760-'(&*$(/*+++'+*.06872*)'$$'#*/)*)*,).(-%%.82,/+)+($%#&'$%$
