# Supplementary material for: De novo species identification using 16S rRNA gene nanopore sequencing
Source: PeerJ. 2020 Oct 21;8:e10029. doi: 10.7717/peerj.10029 (PMC7585375; doi:10.7717/peerj.10029)
Supplement: Supplemental Information 3 [file peerj-08-10029-s003.zip › pass_fastq_runid_2c9cf7bc05858273f10e7d7ec552fc0bd742dc3e_530.fastq]

@c5580a91-6554-4c94-8d81-ff9a8d3bdb05 ch=366 read=134397 start_time=2019-12-13T11:44:27Z barcode=BC01 runid=2c9cf7bc05858273f10e7d7ec552fc0bd742dc3e
CCAGGGCAGTAGAGAATATTGCACAATGAACAAAGGCTAGTGCAGCCATGCGTATGTAGAGAGGCCTTCAGGTTTGTAAAATTACTGGCAGGAGGAGTAAAGTTAATACCTTTGCTCATTGTGCATTTTACCGCAGAAGAAACTCCTTCAACCATTACTGGCAGCCGCGGTAATGCAGAGGTGCGGCGTTAATCGGAATTACTGGGCGTAAAGCGCGCAGGCGTTTGTTAGGAGTCGGATCTTAAAATCCCCGGGCTCAACCTGGGGCTGATACTGGCAAACGAGTCTCGTAGAGGGTAGAATTCAGGTGCCAGCGGTGAAATGCGTAGAGAATCTGGAGGAATACCGGTGGCAGAGGCGGCTAAGGCGAAGACTTGGCACTCGTTGCGAAAAGCGTGGGAACAACAGGATTAGATACCCTAGGCGAGTCCACGCCGTAAACGATATCAAACTTGGAGGTTGTGCCCGCTTGAGGCGTGGCTTCCGGAGCTAACGCGTTAAGTCGACCGCCTGGAATACAGCCGCAGGTTCAAACTCAAATGAATTGGCGGGGGCCCACGCAAACGGTGGAATATGGTTTAATTCGATGCAACGCGAAGAACCTTACCTGGTCTTGACATCCACAGAACTTTCCAGAGATGGATTGGTGCCTTCCAGAACTGTAGACCGGTGCACCATGGCTGTCGATAATGTGTTGAAATGTTGATTCTGGTCCACAGCAGAGGCACCATACCTCCTTTGTTGCCAGCGGTGGCAAAGGAACTCAAAGGGAGACTGCCAGTGATAGCTTGGAGGAAGAGATGAAAGGATGGCGTCAAGTGTCATGGCCCTTGACCAGGGCTACATTTCAATGGCGCATATAAAGAAACTGACCTCTGCGAGCAAGCAGATTATCCTAGAGATGCGTCATCGTCCGGATTGGGGTCTACCAATAAACTCCATGAAGTCAGGAATCGCTGGTAATCGTGGATCAGAATGCCACGGTGAATACGTTCCCGGGCCTTGTACACCGCCCGTCACACCATGGGAGTGGGTTGCAAAAAGTAGGTAAGCTTAACCTTCGGGAGGGTAACACTTTGTGATTCCATGGCTAGGGTGAAGTCGCTAACAAGGTAACCGGAAGATAGAGCGACGTACGGTGCTAAAAGACACCGAGCAACTTTCTTCAGCACCAGCAATACGTAGCC
+
&%%%''%%%(%'&(*.,-31//231:-+%'&&('&&((*)0/++%('$%$'%+(*$&%$'&%(''&%&#%*--/($%).,)-'%$#$'($3*'((%***7-.,2/1+-3.-62+-1/&/(&%'($(/43'))#*%+*+$('%%,)((-&'#%$)&*%(%%'*)*,*+).-*5+(%'$&&+()()*,.,.%)-43*3-011.033954.2385.1*+)+&+*&(/77&3'&)%$%())-**)+)/2).'*67)(100154/2-+*.4*(%%%'(0-.1/,0,/.)**,,.478,&,0)+'.*0-0/()3/.&%$+01:61))-()48830*''1057<7105/82/6/.-*-+*%&'+*)&&(%$$&$%&)'*&)*'+'*(-)/*(&&%%)*'().-1+*+(&(((,,08.30.-755,4,)(%'(&$()/+&(&)()*,/**'%&$&&),+),)-)'('-4(-*.8/&)*'*)),)263974//(,+*%(%,+../1/6/-(-754::14700,'(&$&$&5*&&&,/.2*+270297:..,6-5+0.2&058-29/%-)117%5'3102$(&*,)0(3-/-7:6.././6153/*+*+*0/61525951/0147656675,,,-536.-1-/'().-.257/.4-2*./0-3))*)(,+.('&%(,)'&*''&(),-0855683.$''('&((3/0346.)--)')-(#')&(*%'&(+)'''(1*0)&)%'%&'%%')&27/3/.&))(&'%&%('('-0../35-,0*%++21&//%(+(%$%%%'&*+,0),(&$&&''*)()(%*'''')%'&&*,,)#'#$$%%$%&)0)-,-&(%&'%+,*&)('+3013543137*'*,+**,,586.*((')%)-3(*$*%%##(+)('&%&',,/**($'$%(,,)-'*)'03/...'.&,%$%)*.+4/(*-+1++-'-**/.3*++%((,---1535446)*../250')*222286062.-4,(+337291/142./)+448342''$))$0$()&))15448/2/54,'&()-4.)+(++//2.:3;8)6-(.,)%*./&)*,+,42,4-(&*14.10)/42-)*1*+.+&)1-236-42487768-6-)*'&%*+,-+')&()/+*+++1.*)*,.3&&/%,./+)(1.2:7)-/*-.0)6-94465(&%'#
@75fdbbdb-4062-4af3-80b6-69b8fe90dcc1 ch=197 read=75395 start_time=2019-12-13T11:44:20Z barcode=BC01 runid=2c9cf7bc05858273f10e7d7ec552fc0bd742dc3e
CGGTTACCTTGTTACGACTTCACCCCAATCATCAATCCCACCTTGAACGGCTCTTCCTTGCGAGTTGGGCGTACCGGCTTCGGTGTTATCAGCTCTCGTGGTGTGACGGTGTACAGGTCGAGAACGTATTCACCGCGACATGCTGATTCCTGATGCACTAGCGATTCAGAAAGCTTCATGTAGTCAGTTTGCAGACTACAATCCGAACTGAGAATGGTTTATGGGTTTTGCTTCACCTCGCGGCTTCGCTTCCCTCTGCACCATCCATTGTAGCGTGTAGCCAGGTCATAAGGGCATGATGATTTGACATCATCCCGCCTTCCTCCAACTTTGTCACGCTGGCGGTCGCTAGGTCCCAACCTTAATGATGGTAATAACGACCAGGGTTGCGGCGGACAACAACATCTCACGACGAGCTGATGGCGACAACCATGCACCACCTGTATCATAGCTATCTCTCCATCTCTGGAGCCTTTGCCAGTATGTCAGAACCTGTGGATTCTTCGCGTTGCTTCAATTAAACCACATGCTCCCGCAGCGGCGTTGCGATAATTCCTTTGAGTTTCATTCTTCTTGCGAACGTACTATGAGCGGTAGCGGTACGTTAACTGCAGCACTGAACTTTGACATCCCAACGCAGGTACTCATCGTTTACGGCGTGGACTACTAGATTATCTAATCTATTTGCTCCCCACGCTTTCGGGACTGAGCGTCAGTTGCGAGCCAGATCGTCTTCGCCGCACTGGTGTTCCTCCATATATCTACGCATTTCACCGCTACGCATGGAATTCCACGATGCTCTCCTGCGCTCTGGCTGCCTATGGTTTCTGCATTGCTGAAGTTAAGCTTCGAAGGCTTTCTACAGACCCTTGCTGCCGCCTGCTCCTCTTTGCGCTTAATAATTCGGATAACCTTGCCACCTACGTATTACCGCGGCTGCTGGCGCAGTAGTTAGCCGTGGCCTCAATAAAGTACCGTCACTCGGCTACCATTCCTGTAGCGCCGTTCTTCAGCAAGTTTACAATCAAAACAGCGCCTAGCGCCTTCGCGCGGCGTTGCTCGGTCAGGTTTCCCCGGTAATTCCCTACTGCTGCCTCCCG
+
1+%1,(-,7-+7-,,*''$$%''**(+7076992:5.75*+(-*&)0.-64216-1)/*+,-,//,''%$$'*.0/1+./&&.(-.83550,/+*'((,.522(-$),4*'%$$%('*-**+.45-1-...-1811/(%0435/.)/))%%'(*$%#$%(%('',5-)&(((#$$)&&'''*-13*(.2+(++-----01:40-&&*)(&**)---0/97011;.8<<,.-.2.*.501+,-0..2+*+-2/80+.2443563668.1.'$&'*)*((&(2,(*(,+**1).410&0-.0+)04,*,..22,307,+1771634/(1(('**),.*-&)*4*)''34154('(),,)+''%%+-611131744:35976./*(*0'/4+,)&&*,**',+,(+++*,+).0-10,)/-,+'*-**&/0)*,).'('0,,-+'&$&(($)%&(.04/,***+)*+10040*,/,+/(%%%&(**,12/)&%,26.0+)*'+/-28755414&/0:4,4.4/:509220022/42&$%%$%'.)%''#$$%+03664''/,/-*/9-,45;-1)'.3,02-/3*)('%&&''+')&('%')%$#%&*0/10455.44,313,)*23-,+,-+.-(),-+-+'&'(-.0465286.,.-400-49//.**)')%)*+*)++0))%&.1'(540/2+&)*,1;6,(50-11*('30//+,1*(*'&+-')+499()&''&')*&)$&&),.02391-4503476312,1253:<7546;/5401',++.,0+,-.2+****&)+,4/)*+**&()&)&))()*)$&+/1:50(&#'$$$&''4114:44*.-02(*/+214:8+'&(&%214,0-(+/,2984--,+-30((.2%$(''(&3.38:8:711303*('')*59377227/1136279231556513/8.'-%'((1-,+)1,/'&#&$''$('+2,))(*+'-2%.,*%#$&(-3*.0*()*'*).*.8052.0.+*$)+&+)6+())**+(11++-'-'/*'&&'$%%'**'*))+4///2//113811%//,0.)&&$&%%(*.*30-((('&()()-+41)+
@e73540df-6eee-4682-bd30-671e2238fdd8 ch=197 read=75389 start_time=2019-12-13T11:44:11Z barcode=BC01 runid=2c9cf7bc05858273f10e7d7ec552fc0bd742dc3e
TTCAAGGCCCGTTTCGGTTACGTATTGCTGAATTGCTGAAGAAGTTGTCGGTGTCTTTAATGACGTTATCTCGCCGCCTGTCGCTCTATCTTCCGGTTACCTTGTTACGACCACCCCAATCATCAATCCGCTTAGACAGACTCCTTCCTTGCGGTTGGGCCACCGGCTTCGGGTGTTATCAGCTCATTAGTTGTGACGGGCGGTGTGTACAAGGCCGAGAACGTATTCTGCGACATGCTGATTCGCGATTACTATGATTCCAACTTCATGTAGTCGAGTTGCGGGCTACAATCCGAACTGAGAATGGTTTATGGTTTTGCTTCACCTCGCGGCTTCGCTTCCCTCTGCACCATCATTGTAGCACGTGTGTAGCCCAGGTCATAAGGGGCATGATGATTTGACGTCATCCCCGCCTTCCTCCAGCTTGTCGCTGGCGGTTGCTAAGTCCCAACTTAATGATGGTAACTAACGATAAGGGTTGCGCTCGTTGCGGGACTTAACAACATCTCGACACGAGCTGACGGCAACCATGCACCACCTGTATCTCATATAGCTATCTCTCCATCTCACGGGCCTTTAGCGGGTATGTCAAGACCTGGTAGGTTCTTCGCGTTGCTTCGGAATTAAACCATGCTCCACCGCTTGTGCGGGTTGTCAATTCCTTTGAGTTTCATTCTTGCGAACGTACTACTCAGGCGGAGTACTTATTGCGTTAACTGCGGCACTGAGCTGACGTCAACGCTTGGTACTCATCGTTTACGGCGTGGACTACTAGAGATTATCCGTCCTATTTGCTCTACGCTTTCGGGGACTGAGCGTCAGTTGCAGGCCAGATCGTCGCCTTCGCCACTGGTGTTCCTCCATATATCTACGCATTTCACCGCTACACATGGAATTCCGATCCTCTCACGCGCTCTGGCTGCCTGGTTTCACTATGGCTTGCGGTAAGCTTCAGGCTTTCACCACAGACCCTTGCTGCCGCCTGCTCCTCTTTACGCCCAATAATTCCGGATAACGCTTGCCACCTACGTATTACCGCGGCTGCTGGCGCGTAGTTAGCCGTAACTCTAATAAAGTGCCGTCACTCGGCTACCGACTTCATAGCAGCCGCCGTTCTTCCTTTATAACGGGGTTACAATCCGAAAACCTTCTTCCTTCACGCGGCGTTGCTCGGTCAGGGTTTCCCCATTGCCGAAAATTCCTACTTGCCTCCCGTGGGTG
+
/"&-'%#$%)'*3//&(,,*,57507-..-%&*&(*..-+&*')/2..22847757:-0(+))()*/(&%&'%'''+--*+-+.148788943-//30,/((/)1,')-.,,)-+/).,/035122/1*''&&)*,2((&--47775+..-,0214-5/,,-2,6-,688352..2311//%''(%)-$(++-.6675983292764348775+7+&&).,,-//254./1213)/&'),0141%'((+''()&"&$8(8'*#(.6/,,)($()*-+127,1)&$''&'*)(0,'+03,+,-.43586<:33.,)-45.14648897500.2.,0*%).048--1+-/-181./+,4+)**+)+*--/+/01.41+)-..&%))-07-62.-...&4/''124811/11/-/074813.4/(*-.2*/01.,.-./--''(--3./1*%+)(,*/.411/01/..*)-/16863'//2.601286756;24042-(&&-)*(*)..1342453/))+,4404/(20426+0'**-203/../*/0/3&+)+%1/00/--,*/019921&*-/04328.$$$'+-+/05551/-,,00.10+)+-/8966+-*0*(%',*)''%)'9:48;4-0343.*.-0419/3/2*+$.)%&*+8-95.-240-00:66)73/.4*-**,)&&%&))/01(576*(&$()+2,/04/0057622302%-*$)%()$*-,.3416)0*&(('.-5476859836;8,..3..0688:8645&*'&*/514/%$',((*/7/+,*.$'+-.1;850.4,+)()'//69;/837'+&+*.('(,778;:9;;8:8352&+-27669=59206++-11465,2/0-5;0/025*)/)+'/*,,0.-.2,-)*.22/0,-%&%(%$()))'&)(/3..-170%$%)(1.1..2*,,.+''%(017&/4,18++340.1.2365+.+()++/435835..2.&0092-.0012/627864/+1/1879973;229,,1+''($)'+-+2<61...22709/*(''&$*).(''$&*(.,/101515;5+-&,*.//-//100,-(-.&$&&(-'*'()%),21996*7'$))*,82./214&*'*-9+0.://1+),.+)'%*+06988;8(4.1.235191.170822/8;74<.3:;0--500701979451.'&(&&+.5+21-+)++'%$
@41b20117-aeb5-479b-b5d4-5930e2b62c4b ch=390 read=86183 start_time=2019-12-13T11:44:08Z barcode=BC01 runid=2c9cf7bc05858273f10e7d7ec552fc0bd742dc3e
CTCCTACAGGGAGGCAGCGAGTAGGAATTTTCGGCAATGGAAACCCTGACCGAGCAACGCCGCGTGAAGGAAAGGAGTTTTCGGATTGTAAACTACGGTATAAAGGAAGAACTGGCGGCTACGGTATTTGGCCAGTGGCAATGCTGATAAGCCACGGCTAACTACGTGCCAGCAGCCGCGGTAATACGTAGGTGGCAAGCGTTATCGGGTGTGGGCGTAAAGAGGGAACAGGCGGCAAGGGTCTGTGGTGAGAAAGCCTGAAACGCTTCAGTAAGCCATAGAAACCAGGCAGCTAGAGTGCAGGAGAGGGATCGTGGAATTCCATGTGTAGCGGTGAAATGCGTAGATATATGGAGGAACACCAGTGGCGAAGGCGACGATCTGGCCTGCAACTGACGCTCAGTCGAAAGCGTGGGAGCAAAATGGATTAGATACCCTAGTAGTCACGCCGTAAACTGATGAGTACTAAGTGTTGGATGTCAAAGTTCGGTCTGCAGTTAACGCAATAAGTACTCCGCCTGGAGTATAGTACGTTCGCAAGAATGAAACTCAAAGGAATGACGGGGGGGCCCGCACGAAGCGGTGGAGCGTAATGGTTTTAATTCGAAGCAACGCGAAGAACCTTACCAGGTCTTGACATTACTCATAAAGGCTCCAGGATGGAGAGATGGCTATATATGAGATTTCAGGTGGTGCGTTAGTTTGTCGTCGAAGCTCGTATCGTGAGATGTTGGGTTAAGTCCCGCAGAGCGCAGCATATCGTTAGTTACCATCCATACAGTTGGGGACTCTAGCGGACTGCCAGTGACAAGCTGGAGGAAGGCGGGATGACGTCGGAAATCATCATGCCCCTTATGACCGGGCTACACACGTGCCACAATGGATGGTGCAGAGGAAGCGAAGCCGCGAGGTGAAACAAAGCCCATAAAACCATTCTCAGTTCCGGATTGTAGTCTGCAGCTCGACTACATGAAGTTGGAATCGCTAGTAATCGCGAATCAGCATGTCGCCCAGTGAATACGTTCTACCGGGCCTTGTACACACCGCCCGTCACACCACGAGTTGATGCTTGCAAGCCGGTGGCCTAACCGCAAGAGGAAGGCTGTCTAAGATTAAGGATTGATGGTTAGGGTGAAGTCGTAACAAAGCGG
+
(,23023-07.)2/**++'&()*..,-6557+,783;220%*,':.-)*,:,334441-071236627..)/('&%'1;:4-47106/135+**%*'-,-.51).)..+030$))/+5-+*+)*(%&*'&(.*'$,&))(**),)'('+)'*.-/.8---824/0/006:06,,+9.,+&%+&%(+3223(1*.40+)()-22//2(+),+-186/./18'&&.-+)45/46668434/831//0/.24/0','+*.12.,*$*').--)*+(7'.6,0,++560:759.,-,,(,+,-03336++*/8*344+:0200222653.((&%(%+-.,36--1435502430%*.0,20%'&-592860-+*'*,3/:;:0/0.,011438784112269919())/%)3--/29443*,..;<;-48*/.,)00299/('+/5596&'*098905/,%&'*)+)-+014,-/47<897904413&)(3)%**'(*-//9/5.1,+1+**+%,)+-05-..)&&$&($%((2/0/6;8,-..),/770:923871*-**'-,,23*./+,+161+,(,&**()+7/89003.3,3..1664')&2*'%&,&*50766236),0-&''+/2)1./06:566)++*004777:,+0,-<).(/*106++*(+9690//-+-)+,.(''./#$/1*/+*+%$'&&(13')3355-*+'%,*+&)$--,2120067-8''-0:34/4/8'%%&%&()('&&*&-*-.61/+*/,+.8*.)%$($%)++4(,/0.363/+))+,-33120,-//11,'&'(5/,1,*-,+-'/6-078:782))++*(0-2-+.),1.-,9332/0)$(*002632*101//+*+2:23;9:7-,-.*,',*)*+,+./-273+*+..0-/8(/1:2%(30..48;+7::;;54.((+/0*//+12.*,-.07621%+)(&)*634-..+4+,14176120/(&&$&').-333:3.+%&&)+330/*(%*3((-+,71-0*)%*'''$%%())+1311/2:62:8125/202/),+))'&'(%%++-+2,,+8.6.-**,)(&'*-.54.-%)'+()/+-123))'+#2&)'))'0**'++,.0--0(+*/3./.-,-341/****,
@aace1394-8d6c-4570-b07b-e157b785218f ch=172 read=171336 start_time=2019-12-13T11:44:08Z barcode=BC01 runid=2c9cf7bc05858273f10e7d7ec552fc0bd742dc3e
TTGTTGTACTTCGTTCAGTTACGTATTGCTGGTGCTGAAGAAAGTTGTGATCTTTAACCTTTCTGTTGGTGCTGATATTGCTCCTACGGGAGGCAGCAGGGAATATTGCACAATGGGCGCAAGCCTGATGCAGCCATGCCGCGTGTATGGAGAAGCCTTCGGGTTGTAAAGTACTCAGCGGGGAGGAAGGAGTAAAGTTAATACCTTTGCTCATTGGCGTTACCGCAGAAGAAGCACCAGCTAACTCAAGATTGCCAGCAAGCCGCGGAAGTAAATGCGGAGGTGCAAGCGTTAATCAGATTACTGGGCGTAAAGCGCACGCGAGCGGTTATTAAGTCAGATGTGGAATCCCCAGGCTCAACCTGGGAACTGCGTCTGATACTGGCAACTTGAGTCTCGTAGAGGGGGGTACCAGAATTCCAGGTGTAGCGGTGAAATGCGTAGAGATCTGGAGGGATCACCGGTGGCGAGGCGGCCCCCCTGGACGAGGGCGGCGGCGATTTTGAAAGCGTGGGGAGCAAACAGGATTAGGCCCTGGTGAGGTCCCACGCCCGTAAACGATGTCGGCTTGGAGTTGTTGCTTTTGAGGCGTGGCTTCCGGAGCTAACGCCGTTGAGTCACGACCGCCTGGGGAATACGGCCGCAAGGTTAAAACTCAAATGAGTTGACGGGGGCCCGCACAAGCGGTGGAGCATGTGGTTTAATTCCGATGCAACGCGAAAGAACCTTACCTGAATGTGACATCCACGGAAGTTTTTTCAGAGATGAGAATGTGCCTTCGGGAACCATTGAGACAGGTGCTGGCTGTCGTCAGCTCGTGTTATTGAAATGTTGGGTTAAGTCCTGGCAGGCGCAACCCTTATCGCTTGTTGCCAACGGTCCGGCCGGGAACTCAAAGGAGACTGCCAGTGATAAACTGGAGGAGGAAGGTGGGGATGACGTCAAGTCATCATGGCCCGCCGACCAGGGCTACCACGATGCTACAATGGCGCATACAAAGAGAAGCGACCTCGCGAGAGCAAAGCGGACCTCATAAAGTGCGTCGTAGTCCGGATTGGAGTCTGCAACTCGACTCCATGAAGTCCGGAATCGCTAGTAATCGTGGATCCAGAATGCCACGGTAGACCCGCATTCGGAGCGCTTGTACACACCGCCCGTCACACCATGGGAGTGGGTTGCAAAGAAGTAGGTAACAACCTTCGGGAGGGCGCTTACCACTTTGCCGTTCGCTGACTGGGGTGAAGTCAGCCAGCAAACCGG
+
'(&+.)-,048744;:57790546124..02920./-0/*./)*2+')&&&#%%%%&)&(37-77660*),*--02.6///562*+00;6/150/-/)03+),*(.-*)110;33984/1*2)+35669782*3459784330204)*-3-)()(+.364)0,.6*--4,*'%&+*'+*,12'',+,.+*&')+..*./10156/;;.+011*0,-'0.11-16+,,*.*%*&%%#')+./*,(*)/%&'$'$&-5&,,*,(,100,+**$''*+()0,+)/+-/3:9796491902(++,7.76;<8976881.-,/-/1.+,)*+','&)2/5/8-++,,89::961913-$/0006(())').+1/33//%&($&()+26670/5+-0-,-.-,-02.-'1+4,'%*$()*+/201..,011)((*+/30-1:/.27;9.-,,/1668:22.(%'(*/,*)-,9,*,)7*2/20696,+697./).(((&((''&&%/02+)/*()+,-336,&-/1;*8+3,(6-')$%&&%%&1(&+((+3,%++.8/.+/1-0/()*,-/.)((/+(+,*&*&%%$#"#'#.+)//181118).))',45962/')/)%&$&'$)*13:**'&%)&&((./1414+-/./*4,;2;<:88:8;-,,-*2.**.*.;;5-8/)++-/70117//5+0/,2,-/55<;39496((*0134++*()+2)'),.*('(-*43396/2015:;:3/009070/8;;<+5*))*+:11(+1,),+2;6/3-:8657:&.**)/031525423/8003::6680,//06708/&-()3480005/3+,532(,'&##%&$').+14:2;3,2344'(0306<98:5'/-4/0+01083<:2856818-..+,,/65191220001;46593//1*+,)(,++5::95978:6661)*+-.:834216:,$'&'(580*'%'(%)(&()),,766-8,,,+*)-,/104:)(*'+*),9-/,+++))&%'$%+*)'+09579773/17*-/35878595302+*.+*0+0*,--0/43.26855667:588.3--,+4.3967445,23/700.46:6.8)*+/5/,28.//4,),&'+(%&$*10(0&(,&&%$$%'+-115;91;*-15.30193459.,+,/6.7///7:-(+((*-.1.+&&&&&&)+/.9/),1-2.-.0+,1))*,'&)(((0(%&'()/0345/*,-1--*%%&$)',+6,+*5-
@0a5fb2b9-d90d-4368-b3ce-8973affdde38 ch=156 read=93969 start_time=2019-12-13T11:44:06Z barcode=BC01 runid=2c9cf7bc05858273f10e7d7ec552fc0bd742dc3e
TAAAAAAAAAAAAAAAAAAAAAAAAAATGTTGTACTTCGTTCGGACCGTATTGCTGGTGCTGAAGACATCGTGCTGTATTTAACCTTTCTGTTGGTGCTGATATTGCTCCTACAGGAGGCAGCAGTGGGAATATTATTGCACAATGGAGAACCCTGATGCAGCAACGCCGCTACGTGAGTGATGAAGGTTTTGGATAGTAGCTCTGTCTTTGGGAAGATAATGGCGGTACTTAAGGAGGAAGCCCATTGCTACGGTACGCCGGCAAGCCGCGGTAATACGTAGGTGGCGAGCGTTATCGGATTTTCGGGCGTAAAGGGAATAGGCGGATGATTAAGTGGGATGTGAAATGCCCAGGCTCAACTTGGGTGCTGCATTTCCAAACTGGTTATCTAGAGTGCAGGAGAGGAGAGTGGAATTCCTAGTGTGGCGGTGAAATGCGTAGAGATTAGGAAGAACACCAGTGAAAGCGACTCTCTGGACTGTAACTGACACTGGGCTCGGAAGCGTGGGGCAAACAAGAGTTAGATACCCTGAAGTAGTCCACGCCGTAAACGATACTGGGTGTGCTTCGGTTTCAACACCTCCCGTGCCGCCATAACGCATTAAAGTATTTGCCGCAGAGTACGGTCGCAAGATTAAACTCAAAGGGAATTGACGGGGACCCGCGCAAGTAGCGGAGCATGTGGTTTAATTCCGTGAAGAACCTTACCTACACTTGACATCCCGCCGTACTCTTAATCCGAAATCCCTTCGGGGACAAGGTGACGGGTGGTGCATGGTTGTCGTCAGCTCGTGTCGTGAGATGTTGGGTTAAGTCCCGCAACGAGCGCAACCCTTGTCGTTGGATTACTACCATTAAGTTGAGGACTCTGGCAGGGCGCTGCCTGGGTTAACCAGGAGGAAGGTGGGATGACGTCATCATACACTTATGTGTAGGGCTTACACGTGCTACAATGGCTGGTACAGAGATGTACCGTGGTGGAGCCAAACTTTAAAACCAGGTCTCAGTTCGGATTGTAGGCTGAAACTCGCCTACATGAAGCTGGAGTTACTGGTAATCGCGAATCAGAATGTCGCGGTGAATACCCACGTTCCCGGGTCTTGTACACACCGCCCGTCACACCATGAGGTTGGCAATGCCAGAAGTCCGTGAGCTAACCGCAAGGAGGCAGCGGCGAAGGTAGGGTCAGCGGTGGGGTGAAGTCTGGCACAAGGTAACCGG
+
&%-1023434546456466677942-*%%(2++*,2/1-7:-)/$%%%')+,,/75651/3)))%##$%#%'%&,('$).(/.-13:;.475846114/.//)2*))-1-,/2)61',-+-7884959.)-,+/.%*,((&+3:621'&++2;.-,01/0%)+'')*-3$)%$&().'&&'),+,/,.*)&%&)%/%$%)')+.40332:;.73*/,12+*)-**,*(%&#$(,1.,/))+()-'%$'&,-'+'&(#''+.+20())-/0./*)1)*)2/1.),(.-,&',,-17*)*')*3)')'*312257:++.-%&%'(5515/,++1-.,),/:7698841;90(51)$57640--(/)488766,++(,0(*+,1555595;555871/1112+74.-*./++'%+*,0+5,56*+,0+*&0+-2/..46+/1572-+**--/0644.161257500-%&%$'--/1//*.39-++*-180000003'((%'(*%)'&(126+14/,-1-0.+&'*..,,11.16*&%('(--174-(*)..-67<9)*(*(,-%0--,-+'&'%,+,1/3(/,068-/:--978;68;)+++++/*.*.(&&'%-3(())$$%*$())44521+3-1,,6*9;:16-2;,*-+$%(&)*203:548;6)*$(+((()22/2-/020,+/63<;53750((&')6(*267/6.-0++.)*,20799350+''(%)%)'+043633+&'')'+;-/;94;:6472+1/./49.611-5../45)/87.14/)+(111149343,21206996<5503:.50605)),069/.67551'24')'&).,+3',&5*13447<56722+0,,*6849572.51+2621-/014;964/+2,.+-,+1,/1,2-53699522-(%+,/77''$)&'+*,.762/(31-'($$&)'(*)).113:-/,,*68444,,''&(''*182487662(*.727**/3*162,.--)**')-(*/51+7(/)**&12224/;5.,0-2562123/70//678-,.7011'623622263143861042.-+,.-74-+97,6.)$*)-1.-(.87644/,-**+-)3977:8/11,.-0977/+++)*0(*'2,(0)%%0),66:4632/5155635884*0),/-334071.,4+3.)340/../-/,/132))'*)'*+++((&(58(413;:;96
@c266157a-fbd9-4d7c-a652-c6d78dd17a20 ch=241 read=145462 start_time=2019-12-13T11:43:59Z barcode=BC01 runid=2c9cf7bc05858273f10e7d7ec552fc0bd742dc3e
TTGGTATTGCTTCGTTCAGTTACGTATTGCTGGGGCATGATGATTTGACGTCATCCCCGCCTTCCTCAACTTGTCACTGGCAGTCTCGCTAGAGTCCCCAGCAATGATGGTAACTAACGATAAGGGTTGCGCTCGTTGCGGGACAACCAACATCTCACGACTGAGCTGACGTGTAATGCCTACCTGTATCTCATATGGCTATCTCTCCATCTCTGGAGCCTTTATGAGAAGGTATGTCAAGATCTAAGTAGGTTCTTTCAGCGTTCCCTTCGAATTAAACCACATGCTCCACCGCTTGTGCGAAATCAATTCCTTTGAGTTTCATTCTTGCGGGCTCGTACTACTCAGGCGAATTTACTTATTGCGTTAACTGCAGCTTTACTGAACTTTGCATCCCGGCGCCAGGCGCTCATCGTTTACGGCGTGGACTACTAGGGTATCCCCAATCCTATTTGCTCCCCACGCTTTCGGGACTGAAGGCGTCAGTTGCGAAGCCAGATCGTCGCCTTCGCCACTGGTGTTCCTCCATATATCTACGCATTTCACCGCTGCACATGGAATTCCACGATCTCTCCTGCACTCTGGCTGCCTGGTTTCTATGGCTTACTGAAGTTAAGCTTCAGGCTTTCACCACAGACCCCTTGCTGCCGCCTGCTCCCTCTTTACGCTAATAATTCCGGATAACGCTTGCCACCTACGGCGTATTACCGCGGCTGCTGGCGTGGTTAGCCGTGGCGCACAATAAAGTACCGTCACTCGGCTACCATTTCCTGTAGCCGCCGTTCTTCCTTTATAACAGAAGTTTACAATCCGAAACCTTCTTTACTTCACGCGGCGTTGCTCGGTCAGGGTTTACATTGCCGAAAATTCCCTACTGCTGCCTCCCGTAGG
+
%%++,+,,+,+1.24:72/7/./33,..-.66991888334325<0/.1.0132086*,899;882-/,)*.+-.0440610087/2433(,+-..69+*%++-,-6.4/-3876844//0-+-22486889:944:-1-2)+(('(%,,324575/12++(,*-,/11.(('''))$')&%&+*,1467680211,5577475559;8785558911264;3+/./&)*&%1**'.1**+'%%%%$%''+0-1+/2(+&)*.-,&)().-%(*7*;;6::,0,,-/06744/++/,-.(&%$$''&%$+&*'+4-,*03;:148;74813*+&'&%%,)+&&(+,))23).(3*&%(*'*.623135240428()'(*+),.143+0/+')*-75+462%(#'&''*----000275*,.501048.-4+,4-2,(*+-6'&$%%&'(''06-),.299/,.-*76+-':;:0/)($&*/007++2,+,+(%&,)00367788575242039,)+.5578</7.-410,//35:985746;;347;/2+%())*+-3146771/-,-,.)---/05/....4251118:9:95;;36585644834413.+7-5,)/051,/940:6/-14+-..1:6+'*-+-2/7;+1<7543/:/,-88.'0(+$)+.5:::31.1++*01/.3/)6//4+++,/933391<00720030++-+/.-+.('050/164.4,*%($&%,*06))($*,..0%()-/53**.-*4;774553446:69979</400++2,,-99:/*,)*-60)))+,.%'()**.14,32((+*2/*.-0+55/3-+,/12778058536-)((10.2964:973603)('+**-015613;/02-2*
@60462ad5-e48f-4215-ba2e-0659915e8104 ch=509 read=164221 start_time=2019-12-13T11:43:56Z barcode=BC01 runid=2c9cf7bc05858273f10e7d7ec552fc0bd742dc3e
CCTACGGGAGGCAGCAGTGGGAATATTGGACAATGAGGCGAAAGCCTGATCCAGCAATGCCGCGTGAGCTGATAGAAGGCCTTAGGGTTGTAAAGCTCTTTTACCGGGATGATAATGACAGTACCGGGAGGAATAAGCTCCGGCTAACTCCGTGCCAGCAGCCGCGGTAATATGGAGGAGCTAGCGTTGTTCGGAATTACTGGGCGTAAAGCGCACGTGACGGCTTTGTAAGTCAGAGGGAGCCTGGAGCTCAACTCAAGAACTGCCTTTGAGAACTGCATCGCTTGAATCCAGGAGAGGTGAGTAGATTCCGAGTGTAAGGGTGAAGTCGTAGATATTCGGAAGAACACCGGTAGCGAGGCGGCTCACTGGACACAAGTATTGACGCTGAGGTGCAGCGTGGGAACAAACAGGATTAGGCCTGGTAGTCCACGCCGTAAACGTGATAACTGGCTGTCGGGCGCTGGTGGCAGGTGGCGCAACTAACGCGATAGGGTTATGCGCCTGGGAATTACGGTCGCAAGATTAAAACTCAAAGGAATTGACGGGGCCTGCACAAGCGGTGGAGCATGTGGTTTAATTCGGAAACAGCGCGCAGAACCTTACCAGCGTTGTGACGTATCCGGACATTTCCAGAGATGGATCCTCTTCCCTTGAGGGGACTGGAACACAGGTGCCGCATGGCTGTCGTAAATAAGCTGTCGTGAGATGTTAGGTTAAGTCCCGCAACAGGCACGACCTCGCCTTTAGTTACCATGTTTGGATTGGGGACTCTAAAAGGAACCGCCGGTGATAAGCCGGAGAAGAGGTGGGGATGACGTCAAGTCCTCATGGCCTTACGCGCTGGAGCTACACGTGCTACAATGGCGGTGACAGTGGGCAGCAAACTCGCGAGAGTGCGCTAATCCCCAAAAGCCGTCTCAGTTCAGTTGTTCTCTGCAACTCGAAGGCATGAAGGCGGAATCGCTTCGGTAATCAGCATGCCGCGGTGAATGCGTTCCAAAAAAGACCTTGTACACACCGCCCGTCACACCATGGGGTTAGGTTCACCCAGAGGCGTTGCGCTAACTCGCAAAGAGAGGCAGGCGACCACGGTGGAAGCAGCGACTGGGGTGAAGTCGTAACAAAGGTAACCGG
+
&'&'+*12,.3+'))&))+/+(*)&4)6,87150)$/,+4.76-/94221242(1294-446855&$%%'''+&%.),41120*1664:461<++13.897+105)8745453/4+*'+&%*'+94<6*)**110+)+,+2,40021//13/157:0/0..37-3293931-43.+1)))*,+/985<6628%.*+/.0.'2963457;60330%(,,+&)*))*/+(,770252-),)&&%(*)11))*24-4..-/'(99740--*1''%'&-,41111/-((&&(3-2()70++&*0-,&()$(4.7/-,,0211/*+-)+*/*&/'')004566863:4724+*&'%**+(,-***3)3,++;87763-,)(,*&(.-9/.*****'+0)*'&()+0,7..&+59(4/56*/+&))&('),84274/./.39:;;<24)+)++1)+*$$(%%(*)0-+(($**(('%%.**+...02.3,2+*((&(+'''&+*(*#((,3/*'(&'(.+12:8715/0-///.<;656864.)*))0.53-*(-02:7/.***''(,5027',-/554184;.3.793-%.-(*&+*+-12+3(.)+++*/5/34*2,($%$&%(%(**,1,4+58*.))*.//3887/6(+,9/90'&&)$01*9488:;833+-,-.0(37.1762811284(1#'$$''$$()*.+.01/1481:/-33859+/,4*++/+/(.0'$&(%/(&$%'&%+)%&),(2:020*2-&*&--(46632-)&,07))*+61:8;;382,+-/525712--)*()*+)4::2457678883-+24843()+(,%#$$(**+.031(%$%$'&().266365:6182/75147*334:.-(*)-6011287.-*(*,-8755496/97+,52*./468877..110)0-715<898978463./*-,(/967627)3-396:80,--)''&$)'))*+.'.*00,0-42//7-'-'46.*&+171+-+))*.+-.-++'-2/-/*,13,1).1..+20++4%,/-3)$&$$%%((.-213./13/3/.-4+1-0*''(&))*),28.-5*(.+5121-+&'(),0.77550)(*+/014*.**,-6+,*1*%-,,-
@5534e5ce-fae3-4f3d-80a8-8cd8b309a3df ch=382 read=109589 start_time=2019-12-13T11:43:55Z barcode=BC01 runid=2c9cf7bc05858273f10e7d7ec552fc0bd742dc3e
CCCGTTACCCATTTGCGACTTCACCCCAATCATCAATCCACCTTAGACAGCTCCTTCCTTTGCGAGGTTGGGCCCACCCGGCTTCGGGTGTTATCCAGCTCTCTCGTGGTGTGACGGGCGGTGTGTACAAGGCCGGAGGCGTATTCCGCCGCGACATGCTTTGATTCTCGCGTTACTGGCGATTTGGCTTCATGTAGTCGAGGTTACGGGCCTTTACAATCCGAGACCGAATGGTTTGTGGGTTTTGGCTTCGCCTCGGCTTCGCTTCCCTCTGCACCATCCATTGTAGCACGTGTATGGCCCAGGTCATAAGGGGCATGATGATTTGACGTCATCCCATAGCTTCCTCAACTTGTCACTGGCAGTCGTAGAGTCCCCAATGATGGTAATAACGATAAGGGTTGCGCTCGTTGCGGACTTGACAACTTTATCTCACGACACGAGGCTGACGACAACCATGCCACCTGTATCTCATGTAAGCTATCTCTCCATCTCTGGAGCCTTTGTAGGTATGTCAAGACCTGGTAAGGTTCTTCGCGTTGCTTCAGATTAAAACCACATGCTCCACCCGCTTGTGCGGGCCCCGTCAATTCCTTTAGGTTTCATTCTTGCGGGCAATACTATCAGGCAGGTACTTGTGCGTTAACTGCAGCACTGAACTTTGACATCCAACACTTAGTACTCATCGTTTGGCGTGGACTACTAGAATTATCTAATCTATTTGCTCCCCACACGCTTTCGGGACTGAGCGTCAGTTGCAGGCCAGATCGTCGCCCTTCATACTGAGGTGTTCCCTCCATATATCTACGCATTTCACCGCTACATGAATTCCGATCCTCTCCTGCACTCCTAGCTGCCTGGTTTCTATGGCTTACTGAAGTTAGCTTCGAAGGCTTTTCACCACAGACCCTTGCTGCCGCCTGCTCCTCTTTACGCCAATAATTCCGGATAACGCTTGCCACCTGCGTATTACCGCGGCTGCTGGCGTAGTTAGCGTAACTCTAATAGAGTACCGTCACTCCGGCTACCATTTCCTGCAGCCGCCACGTTCTTCCCTTTATAACAGAGTTTACAATCGAAGCCTTCTTCCTTCACGCAGCGTTGCTCGGTCAGGGTTTCCCCATTGCCGAAAATTCCCTACTGCGCCCGTAG
+
+,&()9*,,%%'2-%*5068<8/287)2/660020023812./*./21(&&(-1222../'(/,%+(,3*34.5.,24-,2-.14-5/--*)))6&*%)+*+,*1--02)+,35818771582/--*.-,.008,/&'#%)(3547(%(('(%%'%()*-,+++9.(,--14(7*,.&300(/-$&)+-416864556+*+(,2:*2/680-+31))%&+.(&(''1&&&()-7/6.%+064.67,)''')%$&$'&*'&%)'&&&'+-*(2*+/244:960),&(*+))'''3%)#%%(+())*/01043,,21),+-+/0007;83255467/83-(()'*/012,-0..3/++,+-/-011+-,%&'(*++0+'$,(+,-/11./*)./.00/*(002/7.2265666<7544($%$#%%**(.1,*,,0.')-.517-,+,*(,&/1/84856*+$,--06.3447828),+0.)))*3322212703250121)'.)32+$'&&%-)*+4611012;511,4,0-8;:9<;9:534++,</0-0/2*593/0,-.-+-.9.-50+(-+6-/-7&431;7,'-2+91:9527/)(--9:809</4)()&)*0%(-**)&*.*-*'$&%'&'(*'-+,.251,(4,./00*2133;6/98.-363/)1,.-,1,((+-1345986-0()()-7+,**/(+-+))&))+,:2/9//-0/8+)./463,(+(,+-/350)7542/..1658803571/-,,-,*+.//6::2-2,,110304//'*(,+63:3+)-'&()..43512/351<0++31/4-,-('+(,/4-.(*+12.-).4-//--.11*'*,,017/09.:9.06735,..*+,+,*,-*(*-085'%''-,.8;0-12/,/.249<629-/-./3/470/-+/7,,51(#'%'%*+-047.7,0,96343///3,2713800313115221,+-0/344-7*+'))/7-*(&%)')'++'+,+-'+'-+28443//.1%&$&('-/04:+.)#'+++0'*4-''(2766.3.((0-*).),&&*)/8*)-0823*+)&)'&(&(*)2-66(0--%*+%)**+55-5//.+10.8,/7:2(1+&+&'+255./75*)))&%%#')+#+%%
@9f9e4b4a-6c4e-4b28-8ca2-a15c343fb198 ch=154 read=104241 start_time=2019-12-13T11:43:48Z barcode=BC01 runid=2c9cf7bc05858273f10e7d7ec552fc0bd742dc3e
TTGTTGTACTTCCGTTCAGTTACGTAATTGCTGGATTGGCACAGAAGAAGTTGTCGAGTCCAATCTTTACCAGTGGTAACCTGCTGCCTGTCGCTCTATCTTCCGTTACCTTGTTACGGCTTACTGATGTCAATCCCGCCTTAGACAGCTCCTTCCTTGCGGTTGGGCCACCGGCTTCCGGGTGGTATCAACTCCTCGTGGGTGTGACGGGCGGGTGTGTACAAGGCGAAACATGTTACCGCGACATGCTGATTCGCGATTACTAGCGATTCAACTTCATGTAGTCGGGTTGCAGTTTACAATCCGAACTGAAATGGTTTTATGGGTTTTGCTTCACCTCGCGGCTTCGCTTCCCTCTGCCATCCATTTAGCCAGCACGTGTAGCCCAGGTCATAGGGGCATGATGATTTGACGTCATCCCGCCTTCCTCCAGCTTGTCACTGGCAGTCTCGCTAGAGTCCCCAACTTAATGATGGTAACTAACGATAAGGGGTTGCCGCGCTCGTTGCGGGATGACACAGCATCTCGGAAACCTGAGCTGACGACAACCATGCACCACCTGTATCGCCATAGCTGTCTCCATCTCCTGGAGCCTTAGTATGTCAGGACCTGGTAAGGTTCTTCGCGTTGCTCCAGATTAAACCACATGCTCCACCGCTTGTGCGGGCCCGATAATTCGCTGAGTTTCATTCTTGCGACGTACTACTCAGGCGGAGTACTTATTGCGTTAGCTTCTGGCACTGAACTTTGACATCCAGCGCCAGGTACTCATCGTTTACGGCGTGGACTACTAGAATTTATCTAATCCTATTTGCTCCCACGCTTTCCAGGACTGAGCGTCAGTTGCAGGCCAGATCGTCGCCTTCGCCATGGTGTTCCTCCATATATCTCATTTCACCGCTACACGTAGATTCCACGATCCTCTCCTGCACTCTAATGCCTGGTTTCTATGGCTTACTGAGTTAACTTCAGGCCTTTCACCACAGACGCGCTGCCGCCTGCTCCCTCTTTACGCCTAATTCCGGATAACGCTTGCCACCTACGTATTACCGCGGCTGCTGGCACGGCGTAGTTAGCCGTGGCTTTCAATAAAGTACCGTCACTCGGCTACCATTTCCTGTAGCCGCCGTTCTTCCGCTATAACAGAAGTTTACAGTCGAAAACCTTCTTCCTTCCACGCGAAGCGTTGCTCGGCCAGGGGTTTCCCCATTCCCGCCGAAAATTCCCTACCCTGCCGCGCCTCCCCGCGTGGG
+
%)&0&')+--3,)',71.048,0--+&0*)*)','2(&'(')((,-(***)2-.*%%'&&$+).*-,$$'%%'(%&),537+)&%$''+*/2347772799+2('*4*-*0)#1.++1)-.+)))()(%),+91.7,,0135/026,2210+64.(&((110601312/*,+)*'&*.'++$(%&)&()/2++.-)/+--3*)))**/+3.,,/+*+0-12.4,*,3+'(&)(+(-0).1586998:8::;:8;6111-5.-+-+*',,/00,-,7/9063/2*-.((+-5+0+'06&&)*5**/,-3.//,36//23;<1,00<90::6+35:5)260533463484,*)*+,)(/.*+()-28439)%(''')-*..11,+*/0-)/*,,57/23-*008/00//182,-15783.77/(-41926221../2:6--*,,151,320'1045)/'))-8;+.(()&0(+*./.*'&').0610,+,-*0,),5+-(%'%)(*.+0+0+2'(##%'%(*&./01//$'$&&+$$()(.33210049:8;76.0%).-1934.))$$(&$%('()%55788722)).-11)')$)%%)//5113&19469747,2(2+::89<6121-3-*,.*)(-012<;9-+,,1/2220)0--,+.+,.-,-(()'%%&'&(&'&'&,(-/;:7255,+*+('*,-1+/(')+-+-78/-''$$%&'(0+++1.2/+*)+%#&',,66121.16:0//332('&)*+/+-,,-4477::06:/,/-9222996253021')%.'+(221-2,*//(/:,,2/60*%+*-0612+)272521/44459.+8*)+21917112::9;;7994:60/+*)&+534567//842210/*)().8/-046/3620./&&$(,2:06/004953451411352233,+&('24..4*75-.1-4.-4912++))5,)&'-(415,.'*01-.22,-..++&'$&$)*4+/2-(**12,+1/9,*+3*/..226/1223::;81,2-+5.&-)(*/-/,...560109874304.($&)'&('')*,*+-)**)-'&))',4.031'/')5774-1102411'44(.877313+))./.11172052)#')2254972*,++/;5-/.(11+,5<8.84945-8-4;1+$))-+)+),--3*++-.'2($'-03.90053*&')%'&%/+'(*-*-2.9)&&+)*),.70/(-9.497+&((($+*
@ee85bd16-4f5a-434e-aadd-3296c3764378 ch=101 read=178855 start_time=2019-12-13T11:43:47Z barcode=BC01 runid=2c9cf7bc05858273f10e7d7ec552fc0bd742dc3e
CTCCGACGGGAGGCAGCCAGTGGGAATATGTGCACAATGGGCGCAAACTGGTACAGCCATGCCGCGTGTATGAAGAAGGCCTTCGGGTTGTAAAAGTACTTTCAGCGGGGGAGGAAGGGTAAAGTTAATACCTTTGCTCATTGACGTTACCGCAGAAAGCTGTACTCCGTGCCGCTTGCGGTAATACGGAGGAGTGCAAGCGTTAATCGGAATTACTGGGCGTAAAGCGCACGCAGGCGGTTTGTTAAGTCAGATGAAATCGGGCTCAACCTGGAACTGCATCCTGATACTGGCAACGAGTCTCGTAGGGGTAGAATTCCAGGTGTAGCGGTGAAATGCGTAAGTCTGGAGGAGGAATGCACCGAAGTGAAAGCGGCCCCTGGACGAAGACTGACGCTCAGGTGCAGCGTGGGGAGCAAACAGGATTAGATACCTGGTAGTCCACGCCGTAAACGATCGACGGAGGTTGTGCCCCTTGAGGCGTGGCTTCCGGAGCTAACGTTAAGTCGACCGCCACCGGTACGGCCGCAAGGTTAACTCAAATGAATTGACGGGGGCCGCACAAGCGGTGGAGCATGTGGTTTAATTCGATGCAACGCGAAGAACCTTACCTGGTCTTGACATCCACGGAAGTTTTCAGAGATGAGAATGTGCCTTCGGGAACCGTGAGACAGGTGCTGCATGGCGCAATCGTCAACTCGTGTTGTGAAATGTTGGGTTAAGTCCCGCAACGAGCGCAACCCTTATCCTTTGTTGCCAACGGTCCGGCCGGGAACTCAAAGGGTACCAGTGATAAACTGGAGAAAGTGGGGATGACGTCAAGTCATCACATGTACCGGTAGGGCTACGATGCTACAATGGCGCATACAAAGCGCGACCTCGCGAGCAAGCGGACCTCATAAAGTGCGTCGTAATTTGGATTAAGGTCTGCAACTCCGACTCCATGAAGTCGGAATCGCGCTAATCGTGGATCAAGAATGCCCACGGTGAATACGTTCGGGCCTTGTACACACCGCCCGTCACACCATGGGGAGTGGGTTGCAAAAGTAGGTAAGCTTAACCTTCGGGAGAGCGCTTACCACTTTGTGATTCATGACTGGGAGATTGAAGTCTAAGGTAACCGG
+
+-044595;6,)')$&*.****-&+)(-.,/,,-+7./898....1,&(,11*3537:79217.0/8332215-%(,+0.42941;718-.084*+3/008750111;;3+)-1,)/1().:,*9-1,/01/67-,67966844527*(.*%+''+,(&&')*(),/102.0/.//20.)/,.1-*-,-*.+%**--/2+,//3/2.1331114046:<81-,0:2,,//1345&'**'+1:.'1579*.9+-(*(-20+.(+7759+.-9/764423///-.,+,.005:7614/-,-000/367*2-3+.2-2-2,5+*6.//----193..:8.13:67,)),2895/+)-+,-/%&$)%%'+,*(%**%+%--:7+*45+'%&*(2-//--110:+08771*,-.2<:7--,.06&.'71-,/+-.20.4-.5.(+---'*+098::<6)(''%,+-+0-..02,-,0-0*+-01*2/7637213/+./,*-143..*236-4748:9575&)&+,'(*0:56.*0.-)6*+((*6.:90/,0.534359:9.-.'(')',+/3889:.//,.+),33<90/1/,+-/013'/.3359349954512852775-3+*,./46244.(+).82.,)(*&)40,-,0-050377::1//,(35254(.*.')()+:774)1.1/$$''(*4740&/-624021,.*//*+,+*+-.0<6/-+/+*)20/8*(0./420/0-16545')/+),+*652,-)-231/6/209:/:1291/)((%'%14/35//00;80//0('(+''*%*57.688977994000198**)**))-3*&$(-/030,+'((/:9777962:63656721.-'&&'')*023/333/28:-/2:44766776<7+,79799*6)'),(-0'/*((-(,,.,-+/-+-+*,6551./,5-++1.74874))$$'%$))551.(--0)(/41-/,&&**3333;97:4451-7598091114//-/7/..*-.--..19673+*&&'(,243:&4(2.(&(*+0-/+'&%%.*-2-02-9,))(((()+/,40**23''(236;5665467578)()0-*1---0,04+5-9::9;7
@5262628a-2862-42af-9e0d-8f659df2e075 ch=200 read=76348 start_time=2019-12-13T11:43:47Z barcode=BC01 runid=2c9cf7bc05858273f10e7d7ec552fc0bd742dc3e
CACCCGTTTACACCTTGTTACGACTTCACCCCAATCATCAATCCCACCTTAGACAGCTTCCTTCCCTTGCGGTTAGGCCACCGGCTTCGGGTGTTATCAACTCTCGTGGTGTGACGGGCGGTGTGTACAAGGCCGAGAACGTATTCACCGCGACATGCTGATTCGCGATTACTAGCGATTCCAACTTTCATGTAGTCGAGTTGCAGACTACAATCCGAACTGAGAATGGTTTTATGGGTTTTGCTTCACCTCGCGGCTTCGCTTCCTCTGCACCATCGGTTGTAGCAGCACGTGTGTAGCCCAGGTCATAAAGGGGCATGATGTTTGACGTCATCCCCGCCCAGCACCATCAACTTGTCGCTGGCAGTCTCGCTAAGTCTAGCAATGATGGTAACTAACGATAAGGTTGCGCTCGTTGCGGGACTTAACAACATCTCACGACACGAGCTGACGACAACCATGCACCACCGCTGTATCTCCTTTATAGCTATCTCTCCATCTCTGGAATTGTATGGTATGTCAAGACCTGGTAAGGTTCTTCGCGTTGCTTCGAATTAAACCATGCTCCACCGCTTGTGCGGGCCCGTCAATTCCTTTGTGAGTTTCATTCTTGCGGGCAATACTACTCAGGCGGAATTGCTTATTGCGTTAACTGCGGCACTGAACGTAGCCGCCAGGTATCATCGTTTACGGCGTGGACTACTGGGGTATCTAATCCTATTTGCTCCCCACGCTTTCGGGACTGAGCGTCAGTTGCAGGCCAGATCGTCGCCTTCGCCACTGGTGTTCCTCCATATATCTACGCATTTCACCGCTACGCATGGAATTCCACGATCCTCTCCTGCACTCTAGCTGCCTGGTTTCTATGGCTTACTGAAGTTAGCTTCAGGCTCACCACAGACCCTTGCTGCCGCCTGCTCCTCTTTCGCTTAGCGAATTCCGGATAACGCTTGCCACCTACGTATTACCGCGGCTGCTGGCGCGTAGTTAGCCGTGGCGCTCTAATGTACCGTCACTCGGCTACCATTTCCTGTAGCCGCCGTTCTTCCTTTATAACAGAAGTTTGCAATCCGAAAACCTTCTTCCTTCGCGGCGTTGCTCGGTCAGGTTTCCCCATTGCCGAAATTCCCTACTGCTGCCTCCCGTAGGAG
+
$%.0(*-3&%('*++-*5,(*0148;8,625*/40327738/64,-7/8.+')&%'''+++,/37+)-,,29/:/1:;:/05.533872640/,2//03(13**+*+89888876+02-6./-0,/',-1,0.,*)*/20),.9821/6,.+*,+-10411/:0225203.-))&*.45.8,/(,*0)*05566688015592426347458:831.,-.-,-+040/0:5:-.02;/4;9,+23:3&-*)--107/093223/39),2,,'(**-*&%,&*)*++(*+)())*-&('(--+(-21/'(&*&+05820..-+),4.,)+*++42.22-(+,)(')',)/-/+)*,++.4+0,.--)23513*)+*)(*)$%$'/42.-.,/.*+,+''))'')',,/8..-609/29,.3;93././,*(/-640))'()/0+0..-,---35/8756;9:6101,)-($(-,244555/+-(*,33775755614311485676%&%&('.00)*,177710//375.0/*(-/0:37;75:08)((5*5,/.001<;5860/202,*2.01/3.,-264113+),/76887229-*%((..:86238647340+'+%#'(,,)+-0.086-('&.'%(4**5---283934421&//1-/*(&(%&%%+&%&$'(&&%**1178191,-1952-28366011,5602023779351,&36)*1.3660*--+14+,'271774332154'-3.'((**-9/..322999;948303:67589224/8,-3635144778686724<40-00,.0*+%+&+'**&4(5-(+**,/422153152*+,.3'--..242257:4.,-02523:677422.6//*-.75(0/130./6,-/052<6.81228:;7892002380.*/(&&(&%'%&&',-01+2+./33-)*-)'59113&'*%-))9/0:7.3---4+)((&&)&1,1,8++,6271*'#$'%&.)+&.(.756+'(*+(/,-*17*5:/-42321114/56996326/,,44+/05/.(+''/2($$+*),*).66****,3:<:71..')(.*,0-,+241:45)75-9/268+..:009/0/7+023,)/273322083/;5./*6*+)
@22079759-e190-49e9-a758-d7f1a0b2d626 ch=273 read=81386 start_time=2019-12-13T11:43:44Z barcode=BC01 runid=2c9cf7bc05858273f10e7d7ec552fc0bd742dc3e
CCGGTTGCTGCTTGTTACGACTTCACCCCAGTCATGAATCACAAAGTGGTAAGCGCCCTCGAAAGGTTAAGCTACCTACTTCTTTTGCAGCCACTCTATGGTGTGACGGGCGGTGTGTATTACAAGGCCCGGGAACAATTCACCGTGGCATTCTGATCCACGATTACTAGCGATTCCGGCTTCATGGAGTCGGGCTGCAGACTCAATCCGGACTACGACACTTTGAGGTCGCTTTATACTAAACGAGTCGCTTCTCTTTGTATGCGCCATTTGTAGCGTGTGTAGCCCTGGTCGTAAGGGCCATGATGACTGTGACGTCATCCCACCTTCCTCCAGTTTATCACTGGCAGTCTCCTTTGAGTTCCCCGGCCGGACCGCTGGCAACAAAGGATAAGGGTTGCGCTCGTTGCGGGACTTAACCCAACATTTCACAACTTTTGAGCTGGCGACAGCCATGCAGCGCGCCTGTCTCACGGTTCCCGAGGCACATTCTCATCTCTGAAAACTTCCGTGGATGTCAAGACCAGGTGGGTTCTTCGCGTTGCATCGAATTAAACCACATGCTCCACCGCTTGTGCGAGCCCCGTCAATTCATTTGAGTTTTAACCTTGCGGCCGTACTCCCCAGGCAGTCGGCTTAACAGCGTTAGCTCCGGAAGCCACGCACCTCGGGCACAAGCACCAAGTCGACATCGTTTACGGCGTGGACTACCAGAATTATCCTAATCCTGTTTGCCCCACGCTTTCGCACCTGAGCGTCAGTCTTCGTCCAGGGCCGCCTTCATACCAGTATTCTCCAGATCTCTACGCATTTCACCGCTACACCGGAATTCTACCCCTCTACCGAGACTCAAGCTTGCCGGTATCAGATGCAGTTCCCAGGTTGAGGCCGGGGATTTCACATCTGTTAACCGACCGCCTGCGTGCGCTTTACGCCCAGTAATTCCGATTAACGCTTGCACCCTCCGTATTACCGCGGCTGCTGGCTGGAGTTAGCCGGTGCTTCTTCTGCGGGTAACGTCAATGAGCAAAGGTATTAACTTCTCCCTTCCTCCCCGCTGAAAGTACTTTACAACCCGAAGGACAGCCTGCCATACACACGCGGCATGGCTGCATCAGGCTTGCCCATTATTGCAATATTCCCCACTGCTGCCTCCCGTGAG
+
741531,.,,,..*-3*,**+*80)432-*,/4*+2.842/21:2/-2/-02.//00(')&)*&/,2421),/2575/4692/54,(+,%)+&'),#%)-/1.+*/5270.07543.-'*&)+76488.0(,..*((%,(-,07-..(%$+/2,.068-),--0:100+./1/2321/3/3764560*-,-(')-,-.'.-015*7/.--1-00/13'1%+,3.%&*+*-&((+&&'&&%*(&,,)0..*.122563;:10...//3.+3-.+('*+*1262,,++2513:;:7.7+)'&%)*,,0..*-,%*'*.6667.71-(448;26/-2../;:33578824.+06548(&)*-.04:,32*+*/)6269:68.9.-5.39<-4/6620-,((7,4599985;23,6,,,+-/(2.*-./-+6+,*+),&$&%$)*,,,6-///+*(6,&3$1%&'(*&)(*)/.(,,.6:9898,'','++,-6:84858420...35/-406;798;8860/-.+*.0%*&)'.,.957/.+,,-/++*-.*,,2-4;:7:13+1+,-+3-04-..6,)(('&,183*)./9:7;2''*'))4.;<2-73003+,./3039.-*--3)'-*.(..1-&.--..)%&)*31/-1-6+/,-4(,0+215)141.(*,)()*(&)&)/*-25640536772;9,/*30138:5532/8/-,.0/./0')/83652-57.+347+'))*.14.,/(-+'*((')/-%/..83.+*+*%3;838401-6'$&%)('%,*+2203'&&5322././/2..:40.45,/0))$&&''.+0/20+2341.05-4'*,65677,-&(*)$**%/-/09323412756,5/)$*-)/-),&/,(.2+'/-.,')+../'/,-*0$$+5,1393543313.+.//*0,..''-./48<47552827/..5,(*(..)(*155031/483338656552-($'*#',,*$)''*+')344495666-2.*-)+/46+-.//*129*,),-01-+')*++1:308870-71/+64646/()''*+(&,.,45*')(+)%'%$%&%#&''),2/,*+)+-3,*,,0.,+,)-7-16516,/1*+08)1+%1(8.2278/42)-001/..))+70.05+*
@564de58e-5d26-454d-a3cd-a4029780fb73 ch=478 read=78398 start_time=2019-12-13T11:43:34Z barcode=BC01 runid=2c9cf7bc05858273f10e7d7ec552fc0bd742dc3e
CTCCGGGAGGGCAGCAATGAAATTTTCGGCGACTGACCGAGCAACGCCGCGGCGTAGAAGGAAAAGGTTTTTCCGGATTAGCTTCTGTGCAAGAAGAACAGCGGCTACAGGAAATGGTAAGCCAGTGACGATACTGTGAAAGCCGCATTACTTACGTGCGCAGCCGCGGTATGCATAGAGTGGGCAAGCGTTATCAGGTGGGCGTAAAGAGGGGCGGGCAGCAGCAAAGGTCTGGTAAGCTGAAACCTTCAGTAAGCCATAGAAACCAGGCAGCTAGAGTGCAGGAGAGGATCGTGGAATTCCATGTAGCGGTGAAATGCGTAGATATATGGAAGGAGCACCAGTGGCGAAGGCGTGATCTACAGTACAGCGGCGTAGTCGAAAGCGTGGGAGCAAATGGGATTAGATACCCTGGTAGTCACGCCGTAAACAGTACTAAGTGTTGGATGTCAAAGTTCAATTAACGTTTAACGCAATAAGTACTCCGCCTGAGTAGTACGTTCGCAGAATGAAACTCAAAGGAATTGACGGGGGCCCACAAGCGGTGGAGCATGTGGTTTAATTCGAAGCAACGCGAAGAACCTTACCGAATGTGACGCTATGCATAAAGGCTCCAGAGATGGAGAGATAGCTATATGAGATACAGGTGGTGCATGGTTGTCGTCGAAAGCTCGTGTCGTGAATGTTGGGTTAAGTCCCGCAACGAGCGCAACCCTTTATCGTTAGTTACCATCGTTAAGTTGGGGACTCTGGCAAGACTGCCAGTGACAAGCTGGAGGAAGGCGGGGATGACGTCAAATCATCATGCCCCTTATGACCTGGGCTACACGTGCTACAATGGATGGTGCAGAGGAAGCAGAAGCCGCGAGGTGAAACAAAACCCCATAAAACCATTCTCAGTTCGGATTGTGATCTGCAACTCGACTACATGAAGTTGGAATCGCTAGTAATCGCGAATCAGCATGTCGCGGTGAATACGTTCTCGGGCCTTGTACACACCGCCCGTCACACCACGAGTTGATAACACCCGAAGCCGGTGGCCTAACCGCAAGGAAAGGCTGTCTAAGAGTGGGGTTGATGATTGGGGTGAAGTCATGGCACAAAGGTAACCGG
+
+,0+,,)'*+)++,)*&(%',-,6603%+('%&%()-2)*),.21+/3&'+(&'&(&+*/2-0*)&/-511/.//3*5+''()+()(&&((&%-+$)&(***)%%&)*+0+01+).+,)'(/+////-+)&(%'&&&$''&%'&#%#((&,),+-+*'($#$&+0'*(),,(')$&%'&(**.*,(/*,-56/*)$&$''145431:,'(+.*)'&(&&&+,1/5/4,+.65612-))&&$''%$%%&*&'%*+.(,)&$('0433;3274/0./,,,./05'35)(&./-.4436-0+0-49,,++*/03;:25;2038997560-)-0690*++'(,(-,&'''/,*)('-)(%%&*,)%%$&$#&&&(*.*(&)..6$))''./4/.+((-898*,2,*-4,-17566&('./)+11&(),76871(&(&/*,00//105382;:6765;104;6((-(%%'(*-'(*)%(+5-34&1((*.4/10450/0137696786--.&&.//0:612750,'&*,/2/4849:,*/0,%))1475:31+)))*2,,.56<:6:797--5/004877247/088304.09(%++%+&'))*$#%$%()093/72/;*)'&*45:70--+-/-2333632++23:7:1140/0*()(+*/30.-/11,)++*'(,444457676*/35672775;7/,-3,(&*058./011+.&+***,*)--82<1.2.-2:2-,&,.57/.8*693/567,3+))&(11879;77767766//-..,0,/6.720)772.+,,-287<:010..770.80**3,,+,(673503.,,%'+/021/3-9//:5545667/-,*(+)(+'',('*2032.--,+46).7:913*,*((-3453797<544057;939/71//,.65440510060)01/0/3/2)*.'&(*,-4+**$(,-5561533:892/210/01-.+,-..2/1434;867,676--+*+01//.1965;0341,-*/4/2.-.*5/01252(,)'%*.)-5150()-*$#&(,&)(&)'-,((&%&)++(((&$&**67515/234415/6500./))+-#0%)+%(,/+*3+3:6652
@0141eb2a-1162-42e5-af6b-4a377fe63af1 ch=140 read=83876 start_time=2019-12-13T11:43:24Z barcode=BC01 runid=2c9cf7bc05858273f10e7d7ec552fc0bd742dc3e
CTCCTACGGGAGGCAGCAGTGGGAATATTGCACAATGGAAACCTTGATGCAGCAACGCCGCGTGAGTGATGAAGTTTTCGAGATCGTAAAGCTCTGTCTTTTGGGGAAGATAATGACGGTACGCAGGAGGAAGCCACGGCTAACTACGATGCCAGCGCGGTAATACGTAGGTGGCGAGCGTTATCCAGATTTACTGGGCGTAAAGGGGCGTAGGCGGATGGTGGGATGTAAGAAATACCCGGGCTCCAGCGGGTGCTGCATTCCAAACTGGTTATCTACAGAGTGCAGGAGAGGGAGGTGGAATTCCTAGTGTAGCGGTGAAATGCGTAGAAGTTAGGAAGAACACCAGTGGCGAAGGCGACTCTCTGGACTGTAACTGACGCTGAGGCTCGAAGCGTGGGGAGCAAGCAAGTTAGATACCCTGGTAGTCCACGCCGTAAGCGATGAATACTAGGTGTGGGGTTTCAACACCTCATTGCCGCCGCTAACGCATTAAGTATTCCGCCTGGGGATACGGTCGCAGATTAAAACTCAAAGGTTGACGGGGACCCGCAAGTAGCGGGAGCATGTGGTTTAATTCGAAGCAACGCGAGAACCTTACCACTTGACATCCCCTTGCATTACTCTTAATCGAGGAAATCCTTCGGGGACAAGGTGACAGGTGGTGCATGGTTGTCGTCGGCTCGTGTCGTGAGATGTTGGGTTAAAGTCCCGCAACAGGCGCAGCCAGCAATCGTTAGCAGTTACACTACCATTAAGTTGAGGACTCTAGCGAGACTGCCTGGGTTAACCAGGAGGAAGGTGGGATGACGTCAAATCATCATGCCCCTTATGTGTAGGGCTACGCACGTGCTACAATGGCTGGTACAGAGAGATGCAATATACCGTGAGGTGGAGCCAAACTTAAAACCAGTCTCAGTTCCGGATTGTGGGCTGACGCTCGCCTACATGAAGCTGGAGTTACTAGTAATCGCGAATCAGAATGTCGCGGTGAATACCGTTCGGGTCTTGTACACACCGCCCGTCACACCATGAGAGTTGGCAATACCCGAAGTCCATTGAGCTAACCGCAAGGGAGCAGCGGCCGAAGGTAGGGTCAGCGGTGGGGTGAAGTCGTAACAAGGTAACCGG
+
0161035077,.53.0/..5161-2/-8/-,-.1623/)0-*1,3./088636697617-..5(&&()./,*(,+:70-.)()*+886;/*+/9:8842::.099+-41164931.3/7856&1'&)(0*+*+50-/)+.,0+*,--+%(('*)(**,/6-/$&)-.11040,)((('--05215)&'*360*2056354465)244/45744:-4-,-.')%+87940-)%,0/-2.)+-5732.,*(*)-*+/56331140308966635221//*%.-/133855/*)&*,)''**.-+/-/,*)*-/*+(*+/76/283,-.:99,.)'+-,36363595449,.+/&&)-3-/,(&''(*-/3:57645581321-*+,./13436,''''117;;+*-046+/.*+,.-*00.49,*1.//4486+-2484785'+))+,4:664534544**.1+/7/*/)(),)'(%*))2725:00(**))(#'(%)&.*+624/39+*'()-+04/80.*,,(*-,.62+--978)(,-701.2(81:8;3+,**)+,3012(%,,.1/2191;86:7;81,+&,17:5521+-66806*0+))/,++51073.&'((*-51&.-,,2.2-1((((+/+)02*20++42-666083446.07009:88775/0-+,4334%()+,%2)+//91104778;:<:7:55+$((++)-+')(%)(&,*%--&'('*,/017,)&*+-/,..12347+4+4(+3*)$8/869820//..124799;88:6162304023-1/),/,+8;9/37787689<9011;966',+)+)3/005343220*-++&($*+.16511070.3..-01-0-.,+++,282:0-*'&*,&--(,0+-70,173;9,/)310.-+029767.02:2.24,.'(,(2.--/.1**.((,.,-/02014../32+/+5,,-,6518//**008790/-33568'))0334897773231&011-1,,*++*,,/202:8/355657:871.+*),..---71+/.+(*../3.'5,-/(()/-5-+.00(+'&'+,/21834/18)3-3',&*.''(/)3+88421.2--/2678.+'*&(+13578
@6f8ac22d-032a-457e-aa46-3de840f5cbeb ch=320 read=86609 start_time=2019-12-13T11:43:23Z barcode=BC01 runid=2c9cf7bc05858273f10e7d7ec552fc0bd742dc3e
GTATACAGGGAGGCGGTAGGGAATGTGCACAATGGGCGCAAACCTGATGCAGCCATGCCGCGATATGAAGCCTTCGGGTTGTAAAGCACTTTCAAAGCTGTAGGGGAGGAAGGAGTAAAGTTAATACCTTTGTCATTATTTGTTTCCTGGAAAAGAAGCACCAGCTAACTCCGTTGTGCGTGTACTGGAGGCCTGGCGTTAATCCGGAATTACTGAATAAAACGCAGGCAGTTTGTTAAGTCAGATGTAAGAATCCCCGAAAAGCTCAACCTGGGAACTGCATCTGATAGCAACAGGTCTCGTAGAGGTAGAATTCAGGTGTAGCGGTGAAATGCGTAGAATCTGGAGGAGGAATACCGGTGGCAGAAGAGGCGGCCTGGACGAAGACTGACGCTCAGGTGCGAAAGCGATAAGGGGAACAAACAGGATTAGATACCTGGTAGTCCCGCACCGTAAACGATATCGACTTGGAGGTTGTGCCGGGCGTAGCTTCCAGAACTAACGCGTTAAGTCGACCGCCTGGGGAAGCGGCGCAAAGGTTCGCTCAAATGAATTGACGGGGCCCTGGCAGTGCAAGGGCATGTAAGTTTAATTCGATGCAACGCGAAGAACCTTACCTGGTCTTGACATCCGGAAGTTTTTTTAGAGATGAGAATGTGCCTTCAGGAACCAAAACCAAGACAGGTGCTGCATGGCTGTCGTCAGCTCGTGACATGAAATGTTGGGTTAAAGTCCACGCACAACAGAGCGCAACCCTTATCCTTTGTTGCCAGCGGTCCGGCCCGGGAACTCAAAGGAGACTGCCAGTGATATAGCGGCGCTGGAGGAAGGTGGGGATGACGTCAAGTCATCATGGCCCGCGACCAGGGCTACACACGTGCTACACCGGTAAACATACAAAGAGCGACCTCGCGAGAGCAAACGGACGCAGGAGTGCGTCGTAGTCCGGATTGCGGAGTCTGCAGCTCGACTCCATGAAGTCGGAATCGCTGGTAATCGTGGATCAAGAATGCCACGGTGAATACGTTCGGAGCCTGTACACACCGCCGTCACACATGGGGTAGGTTGCAAAATGCGATAACAACCGCTACGGAGGCGCTTACCGCGCATGATTCGCGGCTGAAAATTGGGGAAGTCGTAACAAAGGTAACCGG
+
$$#'&(&/0('&'&(++%(.*)-.'0%'(),:5682.,018)($&&(.).(%)*),)1+$)&'((&&,+'277;8'4,1/+./5-''*0068.','$$%&%%*3/'&,-+(*&%&+*67,/.1..(+&&*($*+-03&-/,(/301/-.,14/)&*+)+*00)0111300-&%&'&%$'%*$)())*&&('+&$$$%%(*+3.5&*-,2/4.11*%%$(+.+*&)+//3/6396&/.63+*----8760/&,+*-46.)$%$##()1,+.(&'+)$#%'',-/30-)''$&,,+'((*,-3+1*)%)&,,+++,,6('(+&((,/,65.09435765.+(1.2189))(&((*++052,,*0+*((.(()*,31432)()%&&,(')/%')98:9;355101--22'*&#+''+),''&-0:06*05,00.)../57()5+,)(*0*&+&-//5390,,++(-./,/,.-.+-+*2*''+(&+&'*+//0011-&)')*)1+*()'-+/,+-05899/3824/1,&+%''/,3588,(,050+2//2494.6.3.00+-*3&()'%,('%'(&&&&(&')(-&*%'*/97493;4////08675550.+./4222.276437613/12550+$&%%''0696($)(*+,72-,..-0619818/(/**'(-+/.%+(*),..,/.///(''$%(*,.+49677+-/12+)'%&))*,53.-3/'.//9-7+///-&(')(,/)5200444:8:6:.*--.4,*1.+.2/0/(&&'-)/(0,14)/95(1,/6-/'-)),..5*68-00---,()$$&%((..0.)'')++-,,05,4457832/))$)+131'*(./2,&*&((0,25454+,''&++,///&($-'%$%(+()''(),3*&(%&''*-./-.,))(%)-1*1-/)(%-&'+&%)11,.#$')+,2'2)*1)&'(*&'*+(%)))/.,*-0451.0-.*(*.'.+4.+$%&&%(.1/-%(,.0010,)),(*.%&',(+).34562586&,%'+%'%*')')).*%'$#%$$&*+-1/.*''&'+*6,(2.''%&#$')*+(+*+%%&($+()$('($&'$$((&'$'%'(*264+)++)+(()&%''-35+,.)+-2023.07',*)-)-)&-
@bf80391e-03d1-4c67-94f5-75c5eb7864ca ch=381 read=145601 start_time=2019-12-13T11:43:22Z barcode=BC01 runid=2c9cf7bc05858273f10e7d7ec552fc0bd742dc3e
CTCCTCGGGAGGAGGCAGCAGTAGAATTTTCGGCAATGGGAAACCCTGACCGAGCAACGCCGCGTGAAGGAAAGAAGGTTTCCGGATTGTAAACTTCACGGTATAAAGGAAGAACGGCAGCTGAAATGGTAGCCGAGTGACGTACTTTATTAAGCCACGGCTAACTACGTGCAGCAGCCGCGGTATTGTACGTAGGTGGCAAGCGTTATCAGGTGTGGGCGTAAAGGGAGGCAGGCGGCAGCAGGGTCTGTGGTGAAAGCCTGAAGCTTAACCAGTAAGCCATAGAAACCAGGCAGCTAGAGTGCAGAGAGGATCGTGGAATTCCATGTGTAGCGGTGAAATGCGTAGATATATGGAGGAACACCAGTGGCGAAGGCGGCGATCTGGCCTGCAATGGCGACGCTCAGTCCAGCGTGGGAGCAAATAGGATTAGATGCCTAGTAGTCCACGCCGTAAACGCGATGAGTACTAGTGGTGGATGTGTCAAAGTTCAGTGCGCAGTTAATAATTACTCCGCCTGAGTAGTACGTTCGCAGAATGAAACTCAAAGGGGTGGCGGGGCCCCGCACAAGCGGTGAGGCATGTGGTTTAATTCGAAGCAACGCGAAGAACCTTACCGGAGTCTTGACATACTCATAAAGGCTCAGAGATGGAATGGCTATATGAGATACAGGTGGTGCATGGTTGTCGTAAATAATATGATGAGATGTTGGGTTAAGTCCCGCAACGAGCGCAGCCCTTATCGTTAGTTACCATCATTAAGTTGGGACTCTGGCAGGACTGCCAGTGACAGGCAGGGATGACGTCAAATCATCATACCCCTTATGACCTGGAGCTACACGTGCTACAATGGATGGTGCAGAGAAGCGAAGCCGCGGTGAAGCAAAACCCATAAAACGATACTCAGTTCGGATTGTAGTCTGCAACAGGCCGCCAGAAGTTGGAATCGCTAGTAATCGCGGAATCCAGCATGTCGCGGTGAATACGTTCTCGGGCCTTGTACACACCGCCGTCACACCACGAGAGTTGATAACACCCGAAGCCGGTGGCTTCTAACCGCAAGGAAGGAGCTGTCTGGGTGGGATTGATGATTGGGGTGAAGTCGTAACAAGGTAACCGG
+
((/--:-2*')**,0/150..-*'(+(057--577:620)(/+-4*(,-632/2373647:56676582106(&,+)1(50,*:0536&.*+&*2*,)--0-./2:.(-/4-.51+8.(-,++'.6.3;.--7,&&()*53)0-*)+((/0/&%'(..11///50018/7251254.2)*+/-.*-.&,,+87.-&(..+)*34648324*.51021989915:-(-,(,-.//94594/3/)+676898767..+)'+.426,/+)+(1'(()*,05-56.0,++2-29/07:2633,('*,194.+*(,2*,36:83.3/5293112100550;00-74--365327655*./1/3,.52368,2/1/*)-+)4+)(---11-6/4.+(')(*--./13/++*%$'&'&&),8261**/791.,43.4/*(**%/5+**-%243535468566;+-+&'&&%'$,(,*')%*2*,787//+..69,-9;:631/(&(.02.3,)-,*-+/2694597-+,,+54568898.132489819601859+*,&'(*+-)9:34,-*&'&'-5(402)&&,1.+-)(,42:858796.-0+-2%1.*.18),4.+0,)//(.')-3/7.009840..&%*74+4136))&*,+.*'&+&&%&'+458.,-,+134315;8988:9.9-*,&&''+&%$$&&%%&&',)/3-41533.7.,&)-./*,-/6.-+++*,&./+'.+.,,-+$&)3-5:::8'.-,-(,++69-4674()(%')0/+-00)++-.+&(&$%*/-77566566//.+..:8)+%-20,+/-./45;520'&%'()'''()*)&'&$$'-*0.53565*(&)')*))-*+366+.,*1+(,2:;7083'+/::52+*-***+'29:203-0.'*',077821)($&%)($%%'&))),3/.2//70..-+--2,-.71+)/()+'(112785,0,533497/756<6690+20*311221/0-16+1,)-235451/0--,(+12--,,--(2/*(0-*24332-*&&*'(-5546.4))'(()*%*(*++++%),)153*/,,-237/9-/5,++4-,,2118:8710//001.0'
@d11832ab-8302-4cca-8147-52352eadf6b2 ch=454 read=81795 start_time=2019-12-13T11:43:06Z barcode=BC01 runid=2c9cf7bc05858273f10e7d7ec552fc0bd742dc3e
CTCTACAGGGGAGGCAGCAGTGGGAGGTATTGCAATGGGCTAAGCCTGGTCGCCGCGTGTTAATGAAGAAGGCCTTCCGGGTTGTAAAGTAAAACCAGCGCTGAGGAAAGTAAAAGTTAACCATTGTTACCCGCGGAAATACCGGTAACTCCGTGCCGAAAGCAGCCGTAATGCAGCCCGGAGGGTGCAAGCGTTAATCCAGATTACTGGGCGTAAAGCGCGCGCAAGGCGGTTTTGTTAAGTCGAAGATGTGAAATCGGTAACCTGGAACTGCATCTGATACTGGCTTAACGAGTCGTATTAAGGGGTAGAATTCAGGTGTAGCGGTGAAGTGGCATTGGTATTAGAGATCACGGAGGAATACCGGTGGCGAAGGCGGCCCTGGACGAAGACATTTATTTTGACGCTCAGGTCGCAGCGTGGGGAGCAAACAGGATTGGAATTTCACCACGGCGAAGTCCACGCCGTAAAGAAGCGATAATCGACTTTAAGGTTGTGCCCCTTGAGGCTTCCGGAAGACTAACGTTAAAGTCGACCACTACCAAAATTTTGACCCGCAAAAGGTTAAAACTCAAATGTGAGATTGACGGGGGGCCCGCACAAGGCAGTTAGATGTGGTTTAATTCGATTACAGCGACATCCACCACGGAAGTTTTCAGAGATAAGGAATGCGAGACAAGTTGAAGGACGAAAGATTAACGTCGTCATCTCGTGTTTATTGAAATGTTGGTTAAAGGATCCCGCAACGAGCGCAACCCTTAATCGCTGTTGCCAGCGGTCGACCAAAGGGACTGCTATACCAGTGATAAACTGGAATTTAGGGATGACGTCAAAATGTCGCTGGCCCACGACCGGAATTACGTGCTAATGGCGCATACAAAAGGGCGACCTCGCGAAAGCGAGGACCTCATAAAAGAGATTATCGTAGTCAGTTGGATTAACTCGTCGCGAATCGCCCAAAATGACTCATTGGATCCAGAATACCGCCACCACATTGGGCGTTCAGGCGCTAGCCCGCACGCACCGCG
+
)+*))*&)314$12-,-,(,,(+('%$'(1*'',(*%(%%&&,%'%%#%)(%*/,/..,(&$'&'-,'((',45-17*,2/15$&'*((%,51*''')+'&#&$+('+'&'*40+),&&#%$()(&))'+1(()((&'%"%*(')'*4.)..(*21(',-)&(&,(&$$%('&('()0-''(')**+0/+)*+-,+,*/((*(/*+-56851+*,))'()+&*(+**)+-),/6-.4---.)31%(*&)/0,(*-)+*'*&)),)''*'-*))()*+'((')0*-*('&)&&''(**(('*)+'(&(&)'&-(-((()*+())+-.-/-'&$$$%&%+&)$'&+,+'(')++%&+,()'&))//3%&+0/,,,)'&%&&+*-()/0//-)'%#%,+'$&'('*+,+,,.'1+)$$%'%&(./27+()*36,(')+'2)%&&&(()%$(&$%)&#&%')(2-&)-/60008.&(+**/(,**+)*'&*-*(&++)-&,&(/0&&%'$'%$$+,&,*''&%%('%)(0*4/'(*,*,*.()$$'&&'$%(()'((,-)%)-6/(*11,6400))+-/*'&'('%'310/0(+')+(&*&$%&(,(%*((+0)$'&''-+/+/4-40:/,,0&'$&&&&&&)*-+')'&(,*)*)+/0''%%%&%''+&)/&&'%&'((%%%%*++*.)-.7/-3)(&6*'%#%$$'*+*((%&()*,.'%,*)'()%%1,0..2--)'*%(3.('**5+'%&&((+*+*$%%&&((%&&'+/.181)0,.-$&$##.2(,)+(--&)(%$$'-&(,*+,465..,*''&&'&'+,+/1/.,-&+,(&((,+%'+'&('&$('*,+'((&+'%'$'%&&(,0/-,)'%%%$&*+(+)&'00-400/((+,(-.-')''%(*,)+/12*$'%$+&%(*+/.//-&('.'*((%-'%#$$#$&%&(-11-.0))/-)&''%&1)0*'&*+-'*'*(+%''%*(%&'%&#$%'(%'%(+.$'&)%&%%$,+%#'#'$'$&&&$&
@80533fce-9911-410e-b9c2-c85d07ee7c7c ch=300 read=174824 start_time=2019-12-13T11:43:06Z barcode=BC01 runid=2c9cf7bc05858273f10e7d7ec552fc0bd742dc3e
CCGGTTACCTTGTTGCGGCTTCACTGATCGCCAGATCACCAGTGGTAAGCGCCCTCCCGAAGGTTAAGGCTACCTCTTCTTTACTGCCAACCTCCCATGGTGTGACGGGCGGTGTGTACGGGCCAGGAACGTATTCACCGTGGCATTCTGATCCACGATTGCCATGATTCCGACTTCATGGAGTCAGGTTGCAGACTCAATCGGACTACGACGCTGGGAGTCCGCTTGCTCTCGCGAGGTCGCTTCTCTTTATGCGCCATTGTAGCGCGTGTGTAGCCCTGGTCGTGGGGCCATGATAAACGAAGCGTCATCCCCTTCTCAGTTTATCACTGGCAGTCTCATGCAAAGGTTCCAGCCGCTGGCAGCAAAGGATAAGGGTTGCCGCGCTCGTTGGGATAACCCAACATTTCACAGCAGGCTGACAACAGCCATGCAGCACCATCTCACAGTTCCCGGAAAGCACCAGTAACTCTGGAAGTTCTGGATCTCCAAGAGATAGGTAAGGTTCTTCGCGTTGCATCGAATTCGACGTACTCCACCAGCAGCGCGGGCCCCGTCAATTCATTCGAGTTTTAGCGCTGCGGCCGTACTCCCCAGGCCGGTCGACAACGCGATTAAGCTCAGGCTACGCCTCAGGGCACAACCTCAAGTCGGCATCGTTTACGGCGTGGACTGCAGGAGATATCGTCTGTTTGCTCACGCTTTCGCACCTGAGCGTCAGTCTTTGCGATCCAGGGGCGCCTTCGCCACAATTATTCCTCCAGATCTTCGCATTTCCGCCCCGCTTCACCTGGAATTCCTCTGAGACTCAAACGCGAGGTATCGGATGCAGTTCCCAGGTTGGGCCAGGGATTTCCATCTGGCTTAACAAAGCCGCCTGCGTGCGCGCCCAGTAGTTCGATTAACGCGCCACCTCCACGTATTACCGCGGCTGCTGGCGCAGGTTAGCCGGTCTTCTTCTGCTGGGTAAATCAGTAGGCAAAATTATTAACTTTACTCCTTCCTCCCCGCTGAAGGTACTTTACAACCGAAGGCCGCTTCTTCGCCACGCAGCGCATGGCTGCATCAGGCTTGCGCCCATTGGCCTAATATTCACAAAACTGCCTCCCGTGGAACAATATTCGGCATAGCGAAAAGGAGTTAAGCCACAAGACACCGACAACTGCTTTAACAGCAATACGTAAAAGCGCCCGCG
+
3'')1602170-35'-0**,/.)+)*,/0-3,&.325*-''#+&-,-(&)*-0*+00,*,5-3.7)))111-+/+**0-/.,%'('(&'$1,)/,+(,,..-+-06572+,443/,,&-)4-+,'*.*'(%('+6,*+.())../69-&,058,()*'3)%(#$#*45;611257;7(),,)))*))+/,+,/.668839/7(6,4/-,,$'%&%%)+$()./...0+**)(*))00/203()0/92,78+)-,.44,*.+(*),-),+-.2.*+-09..5671&'$,12340-.**(,)*#%&$)77767/3/*&0)'(&'+-+(,924302-%...31$%"&&*'+,5*.)$&$&*+.25.-'137+3,4-2**+,-.+1'&)'*,**,(%-0+%&%(%&)(,)15-,%&'-0%)01+,')(%)-,.1(.%*%))&*%%*423)+(+-3.,''&'('&'$/)'(+*-,+,.)'('(*((&).%*&++(*'&((*'+)/+231449536312.2+*+-.5'(&5(%%*,&(%0122*,)%&('((')*/,40/)&+/+.1-+)04--0-59;)%()%'&'(.('%%%&*+732/&./0.-./++(&,'(%&&%((,(+./7*+)%''.-0543&.8-0-22.3.+,,)*+)''()01.17:*..50(0-5130&.'*-(%%'&'&#'*)+2;:142,(**,,14.(+*-+*)((7,++++7322&$**&)1)'2./(&*-.+,**-+&+&'())2:44+1,*)1--)&&#&&+2+22',00)(+/+)&)+,+.**)'((&)&'%**,07)4-403)&((),73)623237478283+1729.0+)'&.51-.:6..)*-,+&'(&5,104,)/,''%%&(*,31*+')')%%*#&%(*%'(2-.(')(*,&)-,1.+,)/,3+)+(&'(2..+,,2,*%(%/+0,-,03243,,4*)*('('$(-(%&$$')%&&%'%)'/-'/3/0./+(,0+&)*13(-,+,/8:,*10-*+')%&'*,+$'())+)),.///%&)*),/-,0,)+(.),+%%&(+/-.02-36/67312*/-03.((-(-))',4222++#''.,'&%%).,1)'&+'*+)**(&$&''%)+&&&%))+*,)+*'(/*+'%)''*,.)(/&)((+)(%%&$&(*%%%'%%&*2,./($*,(%%&%&%)&)%
@811c295f-fd4b-496d-8732-ab52dfad15f6 ch=300 read=174786 start_time=2019-12-13T11:42:51Z barcode=BC01 runid=2c9cf7bc05858273f10e7d7ec552fc0bd742dc3e
TTGGTAATACTTCGTTCAGTTACGTATTGCTGGTGCTGAAAGTTGTCGGTATCTTTGTATTGTGCTATTTGGTGCTGATATTGCTCTAGGAGGCACAGTGGGAATATTATTGCACAATGGGCGCAAACCTGATGCGCCATGCCGCGTGTATGAAGAGAGCCTTCAGGTTGTAAAATTACTTTCAGCTGGGGAGGAAGGGGAGTAAAGTTAATACCTTTGCTCGTGAAGGCGTTACCCGCAGAAAAACACCGGCTTCGCTCCGTGCCAGCAGCCGCGGTAATACGGAGGTGCAGAAGCGTTAATCAGGATTACTGAATAAAGCGCAGGCAGTTGTTAGTCAGATGTAAGAAATCCCCGGGCTCAGCAGAACTGCATCTGATGCTGGCAAACTTGAGTCTCGTAGGGGTAGAATTCCAGGTGTAGCGGTGAAATGCGTAGAGATCTGGAGGAGGAGGAATACCGGTGGCAGAAGGCAGCCCCTGGACGGACTGACGCTCAGGTGCGAAAGCGTGGGGAGCAAACAGGATTGAATACCTGGTAGTCCCGCCTTAAAGCAAACGATGTCGACTTGGAGGTTGTGCCCTTGAGGCGTGGCTTCCGGAGCTAACGCGTTAAGTCGACCGCCTGGGAAATGCATGCAAGGTTAAACTCAAATGAATTGACGAGGGCCCGCACAAGCCGGTGAGACATGTGGTTTAATTCGATGCAGCGCGAGGGCCTTACCTAGTCTTGACATCCACAGAACTTTCCAGAGATGGATTGTAGTGCCTTCCTTGCTGCCAGACAGGTGCTGCATGGCTGTCGTCAATATTGTTGTAAGGGAAAATGTTAGGATTTAAGTCACGGCGCGGCCATCATTGCCAGCGGTCCGGCCGGGAACTCAAGGGAGACTGCCAGTGATAAACTGGAGGAAGGTGAGGGATTGACGTCAAGTCATCACTTGTACCGACCAGGGCTACACGTGCTGGCTGAAGCGACCTCGCGAGAGCAAGCGGACCTCATAAAGTGCGTCGTAGTCCCGGTTAGAGTCTGCAGCTCGACTCCCATGAAGTCGGAATCGCTAGTAATCGTGGATCAGAATGCCACGGTGAATACGTTCGGGCCTTGTACACACCGCCCGTCACACCATGGGAGTGGGTTGCAAAAGAAGTAGGTAACCCAACCTTCGGGGGAGGGGCGCTTGCTTTGTGATTCCTTGACTGGGGTGAAGTCGTAACAAGGTAACCGG
+
%&#,'&&)$+'%,+036,,05,-06,2-,,488:798.3-)(+-%,5%,*-.0580(.%*&$%'(1*-1,)../2,,--*2-#$((&((,&')+,0036495.5/,-0*/.++--1;5/1)(%)/3)+--))(%&$%((+)8:2303,.*.+/-()%&)/3082(6.50+**16,6/+*.7/.-**&--6*)1,,0.21-'**/84*0-2+,,1-/4.-982)(%&()*/%30+.4+%&$%)-)+/(,./*-+44/(-.15*6*/0--++%-&&&,*(3***203,,*)(,-&*))*7.2.:.2'/&'+7,224$&(--.'''*'*/616+0$+)%&33154,*)*(&+-**366+&/63601$-&('4-20//,)%$&*&*,02015(+,.,,-/00233-/(*&&%(*+./1'(.+-+)')*-4//&)1)./666*),..9891.0-%*,(((&%%%')(,)57.%''(**/$/.97*)/94.((&(%($11247026223--2/-/28135+')-/957+48-3/'&-*,06()3.-*-)-)%&&&%+)(&%0:2//*)'..01+1*(/+-/4,(&&),))+,(00(*-,5006.-,.(*-**2,+,*1-9.213/,170454+.*'&'&$&$$#&%'*/-507/12304440*2.4-.++(.20*31++*./0)(%+'&&%(&*%)$'('15;,989,((()6.)+(')%-+)0-2--352&,/138333642/),./13,07,/-*)*++865+0+')'*+)+844,'&'()+*'&*+4510456645625194537414-/+)$+)%1.++'%)*'.,,(*,6*&)&%5+)*/()+$%('%&&'%'$&&'$'',-/--.0952*2032.,-1+,9914)/,&(,+--/0/222342+-,/44*()((-)*)%,,1'*-()+121..,-2475)(&%&#$'''(1,)02.*(()%()0()$%$$$%'($&%%(3+-++)()*)-2:03/842644*+1:3,,31.21***-001,./(5&'$%()1*+%$&*,435168-/9.1.,,0..1//456722017221510//0*(())-0),)**+,495/10/62'464*/)$%$'%)(,.'*//,..--)/51./-(%))(11.,)*/58.%(**+-,1.-',''))++,40)05)-),53,+3-0+&)(.0/..4693'(/*/98675/..-4--.299876*(%(&&,*-3
@15b454e5-077f-4642-8a5f-bd43dedcfd8c ch=131 read=102714 start_time=2019-12-13T11:42:51Z barcode=BC01 runid=2c9cf7bc05858273f10e7d7ec552fc0bd742dc3e
CGGTTACCTTGTTACGACTTCACCCCAGTCATGAATCACAAAGTGGTAAGCGCCCTCCCGAAGGGTTAAGCTACCTACTTCTTTTGCAACCCACTCCCCGTGAATTGTGACGGGCGGTTATTGGCCTGGGCCCGAGACGTATTCACCGTGGCATTCTGATCCACGATTACTAGCGATTCGACTTCATGGAGTCGAGGTTGCAGACTCAATCCGGACTACGCGCTTTATAGAGTCCGCTTGCTCTCGCGAGGTCGCTTCTCTTTGTATGCGCCATTGTAGCACGTGTGTAGCCCTGGTCGTAAAGGGGCCATGATGATGACGTCATCCCACCTTCCTCCAGTTTATCACCAGCAGTCTCCTTTGAGTTCCAGCGGACCATAACAAAGGATAAGAGGTTGCGCTCGTTGCCGGGACAAGCAACATTTCACAACACGAGCTGACGACAGCCATGCAGCACCTGTCACGGTTCCCGAAGGCACATTCTCTGAAAACTTCCGTGGATGTCAAGACCAGGTAAAGGTTCTTCGCGTTGCATCGAATTAAACCACATGCTCCACCGCTTGTGCGGCCCCGATCAATTCATTTGAGTTTTAACCTTGCGGCCGTACTCCCCAGGCGGTCGACTTAACGCGTTAACCACGCCTCAGGGCACAACCTCAAGTCGACATCGTTTGACGTGGACTACCAGGGTATACAATCACCAGGCATCCCCACGCTTTCGCACCTGAGCGTCGGTCTTCTTCGCCCAGGGGCCGCCTTCGCCACCGGTATTCCTCCAGATCTCGCGTGCCGCTACACCTGGAATTCTACCCCTCTACGAGACTCAAGCTTGCGTTGATTATCAGATGCAGTTCCCAGGTTGGGCCGGTTTCACATCTGACAACAAACCTTACCGTGCGCTTTACGCCCAGTAATTCCGATTAACGCTTGCACCCTCCGTATTACCGCGGCTGCTGGCACGGGTAGCCGGTGCTTCTTCTGCGGTGACGTCCAATGAGCAAAGGTATTAACTTTACTCCCCTTCCTCCCCGCTGAAAGTACTTTACAAAGAGGCCTTCGCCCGTACACGCGGCATGGCTGCATCAGGCTTGCGCCCATTGTGCAATATTCCCCGCTGCTGCCTCCCGTAGGAG
+
6)70;./),/-45100)23:8/7570/06/..-/7/.,-0550226551//)+(*+.43.0.++(''*'()*/274459:+683)./165<6./.3-.)&(%$%)-+,,..0680/+,,--3-0-0)+()),('$'2,.988<834524/.+,-6975540('**-,5*,,...--053/+12/+(+.-)++0-+(-0:45)*.*,-'5+/-22-+1-.,,')+*)(+&+#(*0(%&)''(+,-.++)%*)/*)*/-3234:9437800/19435)()*+(-/..00,.03;1.12543562)(*.*0-)*,,,++((+.//97.3/0*-10:7871+,.1;.+,.)((&(*,78647/00.-'/416)$*43;647&().-5;.+-...(($'*18/62662'.*%(%)0,((*+%-&))/094.,..66472364342//,32.373:7/....692.0.*.09764;1*,.+.,)((*-((**(433+-..3735499:79621258<86;357)1:6<::<412,2,,,7780).-04<7;7-*./1212++13.-9,-.73.*141&$&*,/74:867<,,,3/:<20:453532386705//./07*+264150004*)'0.756*3),//5,112992-,43+-33,.3/108363&%&*..435,*%*-005101.12-1-'&&&$%%'+-(*-)*)-(*&,01)-/24;;5/0/01.+)39724(7+*%,)47777;6/179/39643153/142285;78:;80/0+*+276/,'&%$#''%%((*/06360/001253/84,)/.+-0,02358)-)*--%#)(&&(+)--/-,./.9789860.+-205.*/,.&0.9-**003-,++*-84;;94)%$&)++,.7000<;246/74).149:;964446332()/,*,*.64--.*/,/6/32,*'+))'%&&'%&(*00,++1'+-///80::<86.0')&&$%%(.'2(12;5763&3*/(0.0,(+/-&**852,07;774;;0,871,/0+/+,..-',*))&)(0*4/8'$%'+'.&+'+%*(+,-,5///22334)4735;.2+:9-)7-,-54454253/195&)'&(*)/504.*+6470.,
@628628f4-cddf-4e4d-81ba-1bd1d28c6698 ch=86 read=140979 start_time=2019-12-13T11:42:44Z barcode=BC01 runid=2c9cf7bc05858273f10e7d7ec552fc0bd742dc3e
CTCCTACAGAGGAGGCAGCAGTGGGGAATATTGCACAATGGGCGCAAGCCTGATGCTGAAAGCCATGCCGCGTGTATGAAGAAGGCCTTCGGGTTGTAAAAAAGTACTTTCAGCGGGGAAGGGAGTAAAAGTTAATACGCTGCTCGTGACACGTTACCCTTGGAAAACACCAGCTAACTCCGTGCAGCAGCCGCGGTAATACCCAAGAGGTGCAAGCGTTGAAATCGGAATTACTGGGCGTAAAGCGCACGCAGGCGGTTTGTTAAGTCAGATGTGAAATCCCCGGGCTCAACCTAGGAACTGCATCTGATGCTGGCAACTTGAGTCTCGTAGAGGGTAGAATTCCAGGTGTAGCGGTGAAATGCATTAGAGATCTGGAGGGAATACCGGTGGCGAAGGCAGCCCCTGGATGAAGACTGACGCTCAGGTGCGAAAGCGTGGGAGCAAACAGAGTTAGATACCTGGTAGTCCACGCCGTAAACGATGTCGGCTTGGAGGTTGTGCCCCTTGAGGCGTGGCTGGAGCCTAACGTTAAGTCATTACGCCGCAGGAAATTACGGCCGCAAGGTTAAAACTCAAATGAATTGACGGGGGGGCCCGCACAAGCCGGTGGAGCGTATGGTTTTAATTCGATGCAACGCAGAAGAACCTTACCTGGTCTTGACATGCGGGAAGTTTTCAAGTGAGAATGTGCCTTCGGGAACCGTGAGACAGGTGCTGCATGGCCTGTCGTCAGCTCGTGTTGTGAAATGTTGGGTTAAGTCCGCAACAGGCGCAGCCCTTATCCTTTGTTGCCAGCGGTCCGGCCGAGACTCAAAGGGAGACTGCCAGTGATATAAACGCTGGAGAGTGCGGGGATGACGTCAAGTCATCACTTTTGACTGGGCTGGCTACACGTGCTACAATGGCGCATACAAAGAGAAGCGACCTCGCGAGAACTGGCGGACCTCATAAAGTGCGTCGTAGTCGGATTGGAGTCTGCAACTCGACTCCATGAAGTCGGAATCGCTAGTAATCGTGGATCAGAGAATGCCACGAGTGAATACGTTCAGGCCTTGTACACCGCCCGTACACCATGGGAGTGGGTTGCAAAGAAGTAGGTAAACCCAACCTTCGGGAGGGCGCTTACCGCTTTGTGATTCATGACTGGGGCGATCGCTAACAAAGGTAACCGG
+
*+.20/4-.%0/-02))*+,16-64(,---41..12398282.-/1403962354//-*(/%*,4-,/+)-,,*,-3122+&)+/*/+/-)5428).53:.1*(,*,283-*--163'&()3,''(1;8/),706+'+%()-.54'4*(*&()/.-5,$%$&&+***&+,+)&+(00./1.%+%((%)&'+)-0)/+/./$1,*-&(%-)**((&('*-)%),)(*0300041886953/10.*)&),%+(*'-0.&32;8+1343.491456/.()44+789--8783/+*0-1),((+--..,,4-035)10051/,,+-,++,-.022/+'.,(()+.+/*5..773/,)/0/962),--/1+3**)..0179;:1-8.,62.64',.-4.../-531,794,,/88:.1-*)**++1022343800-'))((*-.&10,./0</7.,*&*,+,6557;3//,,,.02)+-1878:<9611112,,&)--+/')+.701'531'%%(%.0-050*(()*,/5**639/8/2-*+-)-(&((,)$$'((('(+*,.,415+/17/859/;;:7780/'&'%'-(,+6,)/7:7.370*+,0321../:784+..'-%,*2/<<.3:8<52145772313)(3.)-202/2.1854('($$($+'(%&(-)-))1;;304$%%*0007630025316/99769;731//032488;;;;2/1175+-,2345414344886090//0891/3///**10/++31)*-,8),,,'//&0666:866&&,()0624100/072/(2,/-,%+0+,3'('++-#*%53446+--.0,+&,+'(&-.0/*)$(--+07:3,-8764664//00996+*,,*&()+*&*1*&)(+)&)%&',+,(+,.0/25202010353*'(&)')*837579330+))%%#%%',;78:86//,2.*++2345664612/6..'++(***&$**)-/011247:71-)-*,1.70501(**-'..9/5,-.+1363+*&*.514'),*%*+'(*(*12097&.22.,(%%&*&*,213-))(*(*5.1/43)*,-6.00/226-''(&('--,24%.,)+)+)+04*64(+3,-2-5-,80(-201+0-/0;852/01*,).'%&'*+&%&+)0-0((*)-738-9
@615c6d8c-91de-4aeb-b6da-e1f7e69f822c ch=342 read=75176 start_time=2019-12-13T11:42:42Z barcode=BC01 runid=2c9cf7bc05858273f10e7d7ec552fc0bd742dc3e
TCGTATACTTCGTTCAGTTACGTATTGCTGGTGCTGAAGTTGGACACAGTATTAACCTTTCTGTTGGTGCTGATATTTAACTCTGGGAGGCAGCAGTGAAATTTTGGACAATGGGCAGCCTGATCCAACAATGCCATGATGCAGGATGAAGGCCTTCGGGTTGTAAACTGCTTTTGTACGGAACAAGAAAAGCTCCTTCTAGCTAGAGGGCCCATGACGGTACCGTAGAATAAGCACCGGCTAACACGTGCCAGCAGCGCGGTAATGCGTAAGTGCGGTAATCGGAATTACTGGGCGTAAAGCGTGCGCAGGCGGTTATGTAAAGACAGATGTAGAAATCCCGGGCTCAACAGGAACTGCATTTGTAGCTGCATGGCTAGAGTACGGTAGAGGGATGGAATTCCGCGTGTAGCAGTGAAATGCGTAGATATGCGGAGGAGGAGGAACACCGATGGCGAGCAATCCCTGGACCTGTACTGACGCTCATGCACGGCGTGGGGAGCAAACGGATTAGATACCTGGTAGTCCACGCCCTAAACGATATCAGCTGGTTGTTGGGAATTAGTTTTTCTCAGTAACGAAGCTAGCAGTTGACCGCCTGGGAATTACGGCCGCAAGGTTGAAACTCAAAGAAATTGACGGGGACCCGCACAAGCGGTGGATGATGTGGTTTAATTCGTGCAACGCGAAAACCTTACCCACCTTTGACATGGCAGGAAGTTTCCAGAGATGGATTCGTGCTCGAAGAGAACCTGCACACAGGTGCTGCATGGCTGTCGTCAGCTCGTGTCGTGAGATGTTGGGTTAAGTCCGCAACGAGCGCAACCCTTGTCATTAGTTGCTACATTCAGTTGAGCACTCTAATGAGACTGCCGGTGACAAACCGGAGGAAGGTGGGGATGACGTCAAGGTCCCTCATGGCCCTTATGGGTGGGGCTACACACGTCATACAATGGCTGGTACAGAGGTTGCCAACCCGCGGAGGAACTAATCCCATAAAACCAGTCGTAGTCCGGATCGCAGTCACAACTCGGCGCTGCGTGAAGTCGGAATCGCTAGTAATCGCGGATCAGCATGCCGCCCCGGTGAATACGTTCCAGGTCTTGTACACACCGCCACGTCACACCATGGGAGCGGGTCTCGCCAGAAGTAGGTAGCTAACCGCAAGGAGGCGCTTACCACGGCAGGGTTCGTGACTGGGGTGAAGTCATGGCTAAGGTAACCGG
+
#+..-.1569626.,..051/05+3,%%&(/101-()*&,))&$%%()*.*-1&',),6.,4537&./016221),/)*,-..00:)(06**10-./(%&))38//33/:/.0,5)(%'*+,-0:),$*/11'03%&,),.025969324.&52143)3*2-%(.5515131894)/.12:483-'&.64*')*3-**)''&)*&'$(+(('%&)*44256().+,(,)+-173738:/9***-)(++1349222.*,&(%'(-)*(-++.)0-.**'%%,),'+),-0024;<9861845/447784847;;8-8-(($'*2,-66.45775&'-1-*12*.2-/1:2.+%''+(),*++/92-,,'1200011:882,++*+9.6/,)'/0.347-7+8+34(*/39576918976:/-.6::9686'13470,0+'30)/5*4668:000171*')+.:/-9,,1868:887.-),$)(./46866*2+,)()*)1-')+-:9+*0*8-.'/,25;.120..0/.+--07()56/-,,-+*.(%)*+40;23:24--(.'()0;;;1//5*,.+%0$'*&(-),.(./8376300/*/3-'&)(&*)3-.+.36.609-00%+1/,0)&'),,3-67'.650211.00223465899:81..,&)*31;946672*,&),(.)--09;847172.93*,()6-*+.(+,91.06.5.0:(32+**++:90.6/6397758-0+(),-448,.,)*,,/1;;;94-,)++40005579:0333365233365321347;7;74446-04--1137/176365*37,*--*+*2*+-07/11+,./:7*.5.,(-.-444,-011*/.../2121/.2699.6530+,,+1,34.6;6297786733()&+,1,,5350179)))+,&)&'&(&%#)&&%'%(+-36502722595425010.+'+.-9+,64129/)('%$*'+&*/080,/)(*.8;71:467935.161,01384&++.32.-0./02-/*&&),.33242//-&()(*,.1+((*+2/0-/.4413(),/0//2)+*.,)/388;9892611+'1+--/30101..+,+)-+$').2/0,.1.016.'+/%/2//,5789/()'(.,.++,/1,.531.,3+,-((()++/.-6905331,.+50;:88620,,(20/./1,-/,-*%''(*)/.3;9:77
@271a97ce-f482-485b-82df-e639b8f41f9e ch=283 read=87233 start_time=2019-12-13T11:42:40Z barcode=BC01 runid=2c9cf7bc05858273f10e7d7ec552fc0bd742dc3e
CTCCACCACGGGAGGCAGCAGTGGGGAATATTGCACAATGGGCGCAAGCCTGATGCAACCATGCCGCATTATTATGAAGAAGGCCTTCGGGTTTGTAAGTACTTTTCAGCGGGGAGGAAGGAGTAAGTTAATACCTTTGCTCATTGACGTACCCGCAGAAGAAGCACCGGCTAACTCCGTGCCAGCAGCCGCGGTAATACGGAGGTGCAAGCGTTAATCGGAATTACTGGGCGTAAAGCGCACGCAGGCGGTTTGTTAAGTCAGATGTAGAAATCCCCGGGCTCAACCTGGGGCCTGATACGCGAAGCTTAGTCTCGTAGAGGGTAGAATTCCAGGTGTAGCGGTGAAATGCGTAGGGTCTGGAGGAATACCGGTGGCGAGCGGCCCCTGGACGAACTGACGCTCAGGTGCGAAAGCGTGGGGAACAGAAACGAGTTAGATACCCTGGTAGTCCACGCCGTAAACGATGTCGACGGAGGTTGTGCCCAGCAGGCGTAGCTTCCGAACTAACGCGTTAAGTCGACCACCTGGGGAGTACGGCCTGGGTTAAAACTCAAATGAATTGACGGGGGCCCGCACAAGCGGTGGAGCATGTGGTTTAATTCGATGCAACGCGAAGAACCTTACCTGGTCTTGACATCCACGGAAGTTTTCAGAGATGAGGTATTGCCTTCGGGGACCGTGAGACAGGGTGCTGCATGGCTGTCGTCAGCTCGTGTTGTGAAATGTTGGGTTAGTCCCGCAACAGAGCGCAACCCTTATCCTTTGTTGCCAGCGGTCCGGCCGGGAACTCAAAAGGAGACTACCAGTATTAAACTGGAGGAAGGTGGGGATGACGTCAAGTCATCATGGCCCACCCACGACCAGGGCTACGTGCTACAATGGCGCATACAAAAGAGCGACCTCGCGAGAGCAAGCGGACCTCATAAAGCGCGTCGTAGTCCGGATTGGAGTCTGCAACTCGACTCCATGAAGTCAGCGATCGCTAGTAATCGTGGATCAAGAATTACGGTGAATACGTTCCCGGGCCTTGTACACACCGCCCGTGCACCATGGAGTGGGTTGCAAAAAAGAAGTGGTAAGCTTAACCTTCGGAGGCGCTTACCACTTTGTGATTCATGACTGGGGTGAAGTCGTAACAAGGTAACCGG
+
+-0.&''(*124+/52136549632,(0.-61++,-0950--+(*14(247752...''(*++1-''$'%'*,+,.12)+-,.05366+974:*-,5+%*%'*68/--03-8:,'/+)0./%))140291;,,-4,4**345)0**+.')),62+.-+3,(-,)*/-3*0-*/,+,51044896/5335648/8+3+*(*)6/20+'**../10;20-.-/-./2.1367'45683.*)+.)-+/-054-88;51/7/-.1.))**-/('.2--005,.57919*6065591''%%%*+,.''''(%'&'(*/+*-136(%-3+*++0,1,4-+445445756762/15,.6952*'&(,6:0.3-/5,*/0,6,1(((+,.+13<8-(04-1+'*,-002456635---*)-,),-49688-)-+,&,)'*'&)(1,*.//4;6019943360(+0363511')((''011*-'+)01/4/0-92+%('&')*++'/2352/*%)+,391.,-'0&*(,,/*0.'.*((.1,&)(*+,742)(.4)3,::4/86757///48494:10:50.4-,.-2,/,--2537),,+01113,58286;20111:85747015--+*'&''*1..37633...069-*-4))**+3721.......+'%'%/(+4942/.8;505,)(().05-/-,'%-101333;88899615+///0.1+7,,)*-1.,1383;5320*+6.*+51)2&%**,/5-2-96.6234*)3-,0:044,,--833213152<6/312:0:5**-'+,43%/1.(*'('785655.+0+-4,(1)/77.134988927279755*)*-)1+$'(($')12;774.-%%(%&/.20229,4,,,9865772/($($')')457522/-+./2:/84972852886;8*,23235799:32.)+)9+8,,//457406//03&0&,4,.354222&($&'+,235.440500198,./0-()+('%+-/84559/35.-700--5564/60/,,+++.5+2.&%(&)+/8253*''(/80.:.2-3:40+%((%'&-++'&&)-3-2/1/3.7%-,.0.3++373-490,0278;1,*+-67791(+(,))+62.-0,2/(1+1::99,
@c66f5043-609d-4800-bcb0-4a85d25f23c0 ch=427 read=113145 start_time=2019-12-13T11:42:35Z barcode=BC01 runid=2c9cf7bc05858273f10e7d7ec552fc0bd742dc3e
CCGGTTACCTTGTTGCGACTTCACCCCAATCATCAATCCCACATGGGCGAAATCGCTACACCGGTTAGGCCACCGGCTTCGGGTGTTATCAGCTCTCGTGGTGTGACGGGCGGTGTGTACAAGGCCCGGGGCAGCCTTCACGCGACATGCTGATTCGCGATTACTAGCGATTCCAGCTTCATGTAGTCGGAGTTGCAGACTACAATCGAATGAGAATGGTTTTATGGGTTTTGCTTCACCTCGCGGCCCTTCCCTCTGCACCATCCATTTGTAGCACGTGTGCTTGGTCATAAGGGGCTTGATGATTTGACATCATCCCCGCCTTCCTCCAACTTATGGCAGTCTCGCTAGAGTCCCCAACTTAATGATGGTAACTAACGATAAAGTTGCGCTCGTCGCGGGACTTAACCCAACATCTCACGACACAGGCTGACGACAACCATGCACCACCTGTATCTCATATGGCTATCTCTCCATCTCCTGGAGCCTTTATGAGTATGTCAAGACCTGAGTAAGGTTCTTCGCGTTGCTTCAGATTAAACCACGCCTTATTACGTAGCCCC
+
/)')5.)../3009,./.,'*'$(*-*/1/1-+0(9+/2'$*&-&,'-(,-**+.,1&'$)&*,-1(1/44++6+.*+)//830,1/./22&*)*')*03/3///58797507-..+-/37278/:'-//--,$$$)()'//021412/46:+8+*%&++*6+*))++/&,).0'(*+4035432255.(()7<6979843344;00')--/110846,;:;,/0.;/656.,/5:4/57.0*()&,&%$*)--*/11..072;7534;10.-)('100-,'%$$')().545//.'''%))44.19-,%+&+/663742&),-425-1*),%%%%&(-,%&-,+/''3'(**+078,+'(')-.,,.0+*,'%&)3-643,+,&*-+'(&(45/44)*,291---0022(1/2321+,,122423$&33//--(&*17/;,0(*(.1(.3-010332.&%&-&225595542364430.++30..1518802-,-0/7236,2,/140-*%&*+.1/97-0'(')+6-/0930--/.,3-6:14123+.*)('(,/)%*'&%
@600dd084-2159-43b0-b729-fb7d6bfe3dec ch=444 read=162561 start_time=2019-12-13T11:42:32Z barcode=BC01 runid=2c9cf7bc05858273f10e7d7ec552fc0bd742dc3e
CTCCGACGGAGGCAGCAGTAGAATTTTCGGCAATGGAAACCCTGACCGAACAACGCCGCGTGAAGAAGGTTCGGATTGTAACTTCTGTTATAAAGGAAGAACGGCGACTACAGAAATGGTAGCCAGTGACGTACTATTGAAAGCCACGGCTAACTACGTGCCAGCAGCCGCGGTAATACGTAGGTGGCAAGCGTTATCCGGTGTGGGCGTAAGAGGAGCAGGCGGCAGCAAGGGTCTGTGGTGAAGCTGAAGCTTAACTGGTAAGCCATAGAAACCAGGCAGCTGGGGTGCAGGGAGAGGATCATTGAATTCCATGTGTAGCGGTGAAATGCGTAGATATATGGAGAGACACCAGTGGCGAAGGCGGCAGTCTGGCCTGCAACGACGCTCAGTCCCAGCGTGGGGCAAGCTCAGTTAAGGGCTACCTAGTGATCCACGCCGTAAACGGTACTAAAGTGTTGGATGTCAAGGAAGTTCAGTGCTGCAGTTAACGCAATAAGTGCTCACTTGAGTGTTACGTTCGCAGAATGAAACTCAAGAGGTGTGACGGGGGCCCGCACGAAGCGGTGGGCATGTGGTTTAATTCGAGCAACGCGAAGAACCTTATCAACATACTCATAAAGGCTCCAGAGATGGAGAATGGCTATATGAGATACGGGTGGTGCGCGGTTGTCGTCGGCTCGTGTCGTGAGATGTTGGTTAAGTCCCGCAACAGGCAACCACTTATCGTTAGTTACCATCGATGCGGATGGGGACTCTAGCAGACTGCCAGTGACAAGCTGGAGGAAGGCGGGGAGTTGAGCATCTGATCAACCTTATGACCTGGGCTACGCAATGCTGGATGAATTGCCGGAAGGGAAGCGACCGCGAGGCGAAAACAAAACCCTCGGCTCATTCTCAGTTCGGATTAGTCTACAACTCGACCATGAAGTTGGAATCGCTAGTAATCGCGAATCAGCATGTCGCCGGTGAATGCACGTTCTCGGGCCTTGTACACACCGCCCGTCACCACGAGAGTTGATAACACCGAAGCCGGTGGCCTAACCACAAGGAAAGGCACTGTCTAAGGTGGGATTGATGATTGGGGTGAAGTCGTAACAAGTAACCGG
+
//45115%*&)(-233(.0,*)-)037028.7..0*)++17311241/0'.-'.+1951/1-+1(('..7;1,4(,*))-/./4/13-://1:**'&')&*'%*((&)')*(',3-+',,,*0.%(&$&')0+/3+/)(-2-+-,&),3034/.(')++,37442*07347,/.+3-*-34.50-(&&%((*++8++,(+,--.17865651)%*)'+,-1867831*--)-41//034.,0)'($')-.2,**'2&')-447.,5,,-.(/2),))/43,*.0(/.,*+/&,4-)+)+*&)/(5*''*-,:9/300.,,0.321.582/239810010.&+,0+*&%-212/+*-)1-+-6485*(('%*.'*/45.,+*'*)(-(035(+0/1+'()()+&%&())#%$'&+)2()**''$$(*)()/**12(%*,5523285'+$('1057,++,.1166:75++))''()/+2*.578222(-.4,2,.+5,+(&')$(*/&%$$$%%'%('')/1.4(**-*3-))11/3470&('%%$'./63798/*-/*,-.*-+*+3444.)*+/--,149774471%+%/+).,/,-/),13//0//2)&&)*,/12..23(&&')++))+-128/.+*)-&+,,/411//-/-44)-'+,1042)0/42:***5+&)&(*912+.21312-/6280*-+6021,4)(&,,+40-+)*'('%'/.1205/2+-+5-,2/.-(')),)*&**25103*%&%%'%(*)-&-%$$%'128958:;;,-)(',-1'()-%)*),%&(+-(#$%%&'$%%$%(*+,5.110.*)%%#$&+))&&+1,+)),-,'1,+''&(*(-,(*('+237.*011*//3,0/:95.4,((&)&'.1593'%$(*42.1%+%'(31*,218220)(%$%(*1/*0+*'(*,-&'%$$)%)+..565:3/%*+'+*01*1*/*)+/55(-&&'+865:)1685080/.0),+/4/19+-3322-+0-.))+180/-054022((0+-10567:03*,-0+')-*/,15-.40'/0040*,5-54598.,1''))&)+./560,)6)+-4500/2./0325,5.
@a26cf87f-059f-4e71-9d76-180d1b98a9e8 ch=382 read=109437 start_time=2019-12-13T11:42:31Z barcode=BC01 runid=2c9cf7bc05858273f10e7d7ec552fc0bd742dc3e
CCGGTTACCCCTGCAGCTTCGCCCCAGTCATGAATCACAAGTGGTAGCGCCTCCGGTTGGCTACCTACTTCTTTGCGGCCACCATGGTGTGACGGGCGGGTGTGTACAGGCCGGGAACGTATTCACCGTGGCATTCTGATCCACACGATTACTAACCCAGCGATTCCGACTTCAACAGGTCAGACTCAGTCGGTTGACCGCTTTATGAGGTCCGCTTGCTCTCGGTCGCTTCTCTTTGTATGCGCCATTTGTAGCACGTGTGGCCCTGGTCGTAAGGGCCATGATGACTTGACGTCATCACCTTCCCTCAGTTTATCGCTGGCAGTCTCGCTGGAGTTCCCGGCCCGGACCGCTGGCAGCAAAGGATAAGGGTTGCACTCGTTGGGACTTAACGCGTTTCCACAGCACAGGCTGGCGAGCAATACATACAGCACCTGTCTCACACAGTTCCCGAAGGCACATTCTCATCTCCTGAAACTTCCCGTGGATGTCAAGACCAGGTAGGACCTTCGCGTTGCATCGAATTAAACCACATGCTCCACCGCGTACGGGCCCGTCAATAACGGTTTTGCGCTTGCGGCCTTACTCCCAGGCGGTCGACTTGCTTGCGTTAGCTCCGACCACGCCTCGGGGCACAACCCTCCAAGTCGACATCGTTTGCAGCGTGGACTACCAGTGTATAATCCTGTTGCTCCCCGCTTTCGCACCTGAGCGTCAGTCTTCGTCCAGGGCCGCCTTCGCCACCGGTATTCCTCAGATCTCTCGCATTTCACCGCTACACTGGAATTCTACCCCCCTCTACAGGACTCAAGCTTGCCAGTATCAGATTGCAGTTCCCAGGTTACAGGCCAGGAGTTTCACATCTGGCTTAACAAACCACCGCCTGCGTGCGCTGCGCCCAGTGAGATTCCGATTAACGCTGCCTCCACGTATTACCGCGGCTGCTGGCGAGGTTAGCCGGTCTTCTTCTGGGTAACGTCAATGAGCAAAGGTATTAACTGCTCCCTTCCTCCCCGCTGAAATTACAGCCGAAGGCCTTCTTCGCGCGGCGGCATGGGCTTGCGCCGGTAGTACCAATATTCCCCACTGCTGCCGCCGTAGGGG
+
65++-,',-+'()1%,1260+.582*04100-,710)*+*')**('&&&,.,3+--+0'-).-483)012*./-&)**/+#&($%,,))(*/54:954/()-.,.+)&),,+,/-0531433:634;36-610090314666--%()*-0).,.-,,)))--058.())-//-+&2,07'&$'$+*)%$'%%&*''''&%%&)'%%%&.1/0-&+(*+,-.*))*'&&(3+76/59.-3234657:,79+*0*10(-+.))(+*4+*09::4623+572;8934-,**)--/06766,0.018386,(-)(+7/)/.'4.//-+/9537$&('&#&.214(*'+*'/70/0/0*4)&%&(+3)52:941'.3/9&,$,-/-/.),2,0010+-&'(+1.),%%'$)%*(*,1246-*(++/(''*)+*1*1/.,2+,./+/,.+-*.5/-3+&&$%&*&,,270'(+01*-+()*10(49/:4-,26147:9874554%,&'+(+'((*-*&(*,-,,,.4--/*4+:66;-2..../12*/)&&())116,47-'213311/2+++./&$'&&&$#%*)+''+''(**((/436<;6/*(%$#$%#))*/3/+.03,,-372335;98(.5.-#$)+*-'(,*)(+-98994,,$$%(&'&-*+,08467.76/552-++).+/22*0,')*.,,(&(*1.0,,(,-++*,,788()),,26021)*+(&&''),,20133,,1&2)),,6,-5'',+*)(&'()&)6*++.5+062/)-'.2,1,8-74839996+,-&(%(32429)4'.3..3;'00017('*0+,+%,-7,7+*,+-+%&)*318&((%**632)*.0*%'((*)2,648811'0/003'(+1*)*&$&#.-.*((&)(+%(/407../4/4/&%$#**)0.&'(/-/+(+,')/1//36.+%&&$')/.*+08(02/*/37:+&)-+-.-+5526.0177076(+'&(+/062/-,,/8+)3*,+.:6,+863,1*))#%&$.1')--.37/700;/***(+))+)((((*'&'&(*,,-&%+$)+11401*',./552,1000+*.+#'+'((,+10
@7f03b954-0a70-4205-ab30-286b039059bb ch=2 read=39441 start_time=2019-12-13T11:42:31Z barcode=BC01 runid=2c9cf7bc05858273f10e7d7ec552fc0bd742dc3e
CTACGGGAGGCAGCAGTGGGGAATATTGCACAATGGGCGCAAGCCTGATGCAATATGCCGCGTGTATGAAGGCCTTCGGGTTGTAAAGAGTACTTTCAGCGGGGAGGAAGGGTAAAGTTAATACCTTTGCTCGTGACGTTACCCGCAGAAGAAACAAGCTAACTCCGTGCCAGCAACCCGCGGTAATACAGAGGTGCAAGCGTTAATCGGAATTACTGAGGCCTGCAAGCGCACGCAGGCAGTTTGTTAAGTCAGATGTGAAATCCCCGAGGCTCAACCTGGGAACTGCATCTGATACTGGCAAACGAGGTCTCGTAGAGGGGGGGGTAAATTCCAGGTGTAGCGGTGAAATGCACGTAGAGATCTGGAGAGGAATTACCGGTGAAGGCCCCTGGACGAACTGACGCTCAGGTGCAAAGCGTGGGAACAAACAGGATTAGATGCCCTGGTAGTCCGCCGTATGTCGACTTGGAGAGTTTGTGCCCTTGAGGCGTGGCCTTCCCGGAGCTAACGCATTCAGGTCGACCGCCTGGGAGTACGGCCTGGAAGGATTCAAAAGAAACTCAAATGAATTGACTGGGGGCCCGCACAAGCGGTGGAGCATGTGGTTTAAATTCGATGCAACGCGAAGAACCTTACCTGATGTGATGACATCCACGGAAGTTTTTCAGAGATGAGAATGTGCCTTCGGGAACCGTGAGACAGGTGCTGCATGGCTGTCGTCAGCTCGTGTTGTGAAGATGTTGTTAGGTTGAATCCCGCAACGAAGCGCAACCCGCCATCCTTTGTTGCCAGCGGTCGGCCGGGAACTCCAAAGGAGACTGTAATTGATAAACTGGAGGAAGGTGGGGATGACGTCAGAGTCATGTAGCCCACTACGACCAGCTGCGATGCTACAATGGCGCATACAAAGAGAAGCGACCTCGCGAGAGCAAGCGGACCCTCGCAAGTGCGTCGTAGTCGGATTGGAGTGCAACTCGACTCCATGAAGTCGGAGATCGCTGGTAATCGTGGATCAGAGATGCCACGGTGAATACGTTCCCGGGCCTTGTACACACCGCCCGTCACACCATGGGAGTGGGTTGAAAGAAGTAGGTAAGCAACCTTCAGGAGGGCGCTTACCACTTTGTGATTCATGACTGGGGTGAAGTCGTACAAGGTAACCGG
+
%&$&'.,()*),..,.5489+050+2-'&))-31-5,*#%)5+/911222-,)&*(%))&()+-867405/1.4/71/:10/+-/.)'&&(''('+)%*('00-(/,/)/.'*.87,-9,8*-,3+/-,058+2-,($)''*1.$,((0*&-*&&&+)0/040135/534.-+-.%27(&'&$'()*'3&,,-2.+*/.(./0666360424340534''%''(()-/)+00./-0-59;079;8.073,)+,*342*-*.5.,166**$('((7.729557,0)'#$%&*:000..6132/1+')&&('**..021-(./4251+()+-4-/1,+5/0031343:65014-+-%,013/.*+,.2851/(&('$+&'*2+/+())'(*/21)1632-*'('((.(,+-'..///'/)%(-,/6.+-.15/2)76+,+$'-'&,4**+*+%**0,(+2,+)$$'-,+/,1.1-,%).8/-0-59-,5/0081.0,+)%**7-(-2,,/021,&&%+*%()(+../187:;21-()%()-/4.,#')'&)&%7+160,)$+.+-721:9-.--2-/*+%&(/2.38&%&').3036;999-./.500165:,''((0),.//3:840-*/2-21:9.7/0834)0%-'('+.1044/344/0.+.710&$%&&',-.0005125453200*0,0,2405/+./3/67888;77641:4446210.)+.1689.2/*+,+)%,.,0/*,1)*0.1+)*(190+.5-3.,-*+026663)%''*++%%)()1-+/*+,+41/,)%&&*08)3549(:62-6+.//52*-+0'')*6;-2227,+4+1-2/+(.--*****550&()-202+)%)*1-$&))+,.17,)&%%(&(.,-.,+/+*,2012/01229,()'+*)+4*8458-5)***,148(4,/+/1,.0+*)&+)/2876144988,7+01**%'(')+*..232671.--)-***1,9..478771(0-3;56488;::80/)&,1/2,'(&$'+29:6;/31//,+6877282223+103:769,013)*(.++,)0,(')19,/+$)-+'),+,%++*,,'**++%'(,,++(+*1-.1,3+,6)2+51)+'(393,---.1145..,''%((),/879(4*7:88,'
@f06ac0c9-5dbe-441f-8ffb-661da23b3bbb ch=458 read=55758 start_time=2019-12-13T11:42:21Z barcode=BC01 runid=2c9cf7bc05858273f10e7d7ec552fc0bd742dc3e
CCACCACGGGAGGCAGCAGAATATTGCACAATGGGCGCAAGCCTGATTTTAGCCATGCCGGCGTGTATGAAGAAGGCCTTCGGGTTGTAAAGTACTCAGCGGAGGAAGGGAGGTGAGTTAATACCTTTGCTCGTGACGTTGCCTGGGAAAGAAGCACCGGCTAACTCCGTGCAGCAGCCGCGGTAATACGGAAGTGCAAGCGTCAATCGGAATTACTGGGCATGCAAAGCACGCAGGCAGTTTGTTAAGTCAGTGCTTAGATCCGGGCTCCAGCAGGAACTGCATCTGATACTGGCAACTTGAGTCTCGTAGAGGGTAGAATTCCAGGTGCTTAGCGGTGAAATGCGTATTAGAGATCTGGAGGAATACCGGTGAGCGAAAGCGGCCTGGACGAAGACTGACGCTCAGGTGCGAAGCGTGGGGAGCAAACAGGATTAAGATACCCTGGTCACGCCGTAAACGATGTCGACTTGGAGGTTGTGCCCGCTTGAGGCGTGGCACCGGAGCCTAGCGTTAAGTCGACCGCCTGGGAAATGCAGCCGCAAGGTTAAAACTCAAATGAATTGACGGGGGGCCCGCACAAGCAGTGGAGCATGGTTTAATTCCGATGCAACGCGAGAACCTTACCTGGTCTTGACATCCACGGAAGTTTTCAGAGATGAGAATGTGCCTTCGGGAACCGTGGACAGGTGCTGCGGCATCGTCAGCTCGTGTTGTGAAATGTTGGGTTAAGTCCCGCAACGCAGCGTATCCTTTGTTGCCAGCGGTCGGCCAAACTCAAAGGGGAACTGCCAGTGATAAACTGGAGGAAGGTAGAGATGACGTCAAGTCATCATAGCCCCTTGACCAGGGCTACGATGCTACAATGGCGCATACAAAGAGAAGCGACCTCGCGAGAGCAAGCGGACCTCATAAAGTGCGTAGTAGTCGGTTAGGTCTGCAACTCGAGCTCCATGAAGTGGAATCGCTAGTAATCGTGGATCAGAGATACCCACGGTGAATACGTTCCAGACCTTGTACACACCGCCCGTCACACCATGAGGTGGGTTGCAAAGAAGCCGTCAGCTTAACCTTCGGGAGGCCTTACCACTTTGTGATGATTCATGACTAGGAGTGAAGTCAACAAGGTAACCGG
+
%(&'%%))25+-5-/2+)*+((%.-,-..1*)45,50445&/1*+%($%#&$**-./82+%((+*.45776+,0,342344+:4./,(*51)/)(-('++./(++/3)1.'+)&'(*+4.9./0576-+235+6-(0306.1-'*,))+*'***.457&31-4+,-454433.00.-0,-0),,-50,1((&$+$$&)0./45)0)(*'++11202198/)(,*,+-+((%/+138:6-18;8%5,,+)+3+*,'',()%&&((,+'&')&(%*$,(()2312212,++--2/4+),(&&&+)*+,'++,)(&.-6-2(-,-/.)+-2..%(%&'+-.,('%$&),/-*)*)),-//3+/,)-+)*().,4,**$')'*+'(*,418()247,30+,--//43555//5/).%&%%'/6,6/('%*/7,2231*9*5+,.8-99(()(/,#&'.1,101(///0/39833/6-0--3.:00.91)%%&$()15/*&$$%$)(/,*,2)&''+++5/1.6758:889:5/0,'('($:,365-043/6/9.961)),,6911-*3+82.+0694+65-)0.42/&1%/17:.11,1.),8-,(./)((+-+62*0.-0-.0/3809//752*+-,025688:7,.-/-/*/32*3,,-//:63//3/013+,345,970606)',.,-+1.:9:91-*))')(,-/,..-4.01/:..,'-0)*1:/996;64.0-5+*,.*0***'*&&(-,..20./50294320513*2,-,75263)*'+/-)(/00793),-,./7;48881/4.-.,,,'+',),/57799975787:8,*(&+33&&&''53-178/.++'')/342443628100120667+((',*()120,.1/41/.,)-/8-32/,1-.979:<634*)'(%)-.11.)0),),,01288.6,--,,'/044-*(.-,+'/,437410&%*)/.02879759)))*.5'63+*1184++75073507)$'&*+*+'),./.)05/3;6036/--.+)(($'&(*846<,2.8.',,'#%(&%&#&#'.8096;92<-,36,)*0*7;17398-,'&*(+-722100221-,&'++/.*,,05015'/+0126/0
@308a1829-6e75-45d5-996d-08f6746131bd ch=181 read=175140 start_time=2019-12-13T11:42:11Z barcode=BC01 runid=2c9cf7bc05858273f10e7d7ec552fc0bd742dc3e
CTCCTACGGGGAGGCAGCAATTAGGGAATATTGCACAATGGGGGGAACCTGATGCAGCAACGCCGCATTAGTGATGAAGGTTTTCGGATCGTAAGCTCTGTCTTTGAATGACGGTACCAAGGAGGAAGCCACGGCTAACTACGTGCCAGCAGCCGCGGTATGCGGCGTAGGTGGCGAGCGTTATCCGGATTTACTGGGCGTAAAGGGCGTAGGCGGATGATTAAGTGGGATGTGAAATACCCGGGCTCAGCAGGTGCTGCGATTTCCAAACTGGTTATCTAGAGTGCAGAAGGAGGAGAAATTGGAATTCCTAGTGTAGCGGTGAAATGCGTAGGGTAGGAAGAACACACCGAGTGGCGACTCCTGGACTATGGCTTGTTGCTGAGCTCGAAAGCGTGGGAGCAAACAGGATTAGATACCCTGGTAGTCCACGCCGCCAGTGAATACTAGGTGTGGGGTTTTCAACACCTCCGTGCCGCCGCTAACGCATTAAGTGACCCGCCTGGGAGTACGGTCGCAAGATTAAAACTCAAAGGAATTGACGGGGACCCGCACAAGTAGCGGAGCATGTGGTTTAGTCGAAGCAACGCGAAGAACCTTACCTACATGACATCCCTTGCATTACTCTTAATCCCGAAATCCCTTCAGGGATTAAAGGTGACAGGTGGTGCATGGTTGTCGTCAGCTCGTCGTGAGATGTTGGGTTAGAATCCACAACGAAGCGCAACCCTTGTCGTTAGTTACTACCATTAAGTTGAGGACTCTAGCAGGGCTGCCTGGGTTAACCAGGAGGAAGGTGGGGATGACGTCAAATCATCATGCCTTATGTGTAGAGACCACACGTGCTACAATGGCTGGTACAGAGATACAATACCGCGAGGTGGAGGCCAAACTTTAAAACCAATTACTCAGTTCGGATTGTAGGCTGAAACTCGCCTACATGGGCTGGAGTTACTAGTAATCGCGAATCAGAATGTCGCGGTGAATACGTTCCCGGGTCTTGTACACACCGCCCGCCACACCATGAGAGTTGGCAATACCCGAAGTCCGTGAGCTAACCGCAGGAGGCAGCGGCCGAAGGTAGGGTCAGCGGTGGGGTGAAGTCGTAACAAGGTAACCGG
+
1154/25177*&,)+/24503.)),)*,-001.+,//9967622,-:49)*+2,+%&'+3556;.1&1')%+'),-.0.5-;;60+2,0+)+-2.016767466)+)(&&'*.97-6(+&4*-0+*-)0-(*.301252/-*%*$&&('*+.3742/.-2+)1-314643530;21065569514)2*(:/**2031/.94683(0133083:34.--/*4*8-227:89876/4<004181.3556.($&%.22110.-&$/+,5,3.0+084493236/-*.,2.,+,,/1.+)%*&%$)&'%'*/+6+'(-500033596549+*(*(*+-)%)$-.00..-./1(/3'%'(1-+%'-135/3:7**#($&%'%%('$%$&&&%-0102)-.199;2**-29&1'-6)1,++7779</.32/',-04/214.-0+'&,,-7612/-388::4;87+95/2+-/406/08488863494878:814,4-3(**%##%'&,126;+))*+652663643-./02<<76:490+++/+2--.5208524:-')*++(())-.44+-.07534636:*-+**',(+0(411213+).,//1/3941,(,(*.5642+-+()(/,*+3,3,6,47+&%*'()+'''''$.,.&3*:4/*8+//6,6//8:9799:5:1:00173824554////378489292,78444,-++-,*-163.,+(),*.'+.+,/-/660;0//510247;0800(4.9-*.90664,*++(,+*.347;99;505-/,1.5/-3..4-2/./..*+0113489<9...;;9-,41)7445855.-,,+//*+(++.0884618-0///586780/+,)*'*)4/00:0.,*+&+)+&&(/,9;6305+0::95:()((%'),,/1:8/1%0),,*,,*(,'40-1743.,)-)/*)()*.0-,.2.,.+/,3,,,.234;8:0/*0/.15.0+/+1295.20//33.*468706/,-/,-(/858;703:..-2-540/*%(-.01/2976184)(.-02846/&3225:15*/+)1)0/..//0842.+'(.,-210015230,2/76-,-.4/01)3-1/.)&&0,81<68
@8c270b0a-e7f0-45df-a826-695eb601afa2 ch=366 read=134123 start_time=2019-12-13T11:42:10Z barcode=BC01 runid=2c9cf7bc05858273f10e7d7ec552fc0bd742dc3e
CCTGTGCGACTTCACCCCAGTCATGAATCACAAAGTGGTAAGCGCCCTCCCGAAGAGTTGGCTTCTCTTCTTTTGCAACCACTCCCAGCCGTGTGACGGGCGGTGTGTACAAGGCCAGGAACAATGGCATTCTGATCCACGATTACTAGCGATTCCGACTTCATGGAGTCGTTTACTGAGCTCAATCGGGCTTCCCGACGCGCTGCCAAAGTCCGCTTGCTCGCGAGTCGCTTCTCTTTGTATGCGCCATTGTAGCACGTGTGTAGCCCTGGTCGGCAAAGAGACCGCCCAGTGACCGGCGTCATACCTTCATCTGGTTGTCGCCGGGTGGGCGGGATGGCATCAACGAGAGTTCGAGGTTATCGTTGCGGACTTAACTTAACATTCACAACACAGGCTGACGGCGGCGCCAGCACTTCTCTCCGGTTTTCCAGTACATTCCTCATCTGAAAACTTCCGTGATCTACGAATAAAGGTAGGTTCTTCGCGTTGCATCGAATTAAACCACATGCTCCACCGCTTGTGCGGAGCCCCGTCAATTCATTTGAGTTTTAACCTTGCGGCGTACTCACAGGCGGTCGACTTAACGCGACAAACTCGACCGCCTCGGGGCACAACCTCAGAAGTCGACATCACCAGTTACGGCGTGGACTACCAGGGTATCTAATCACGGTTTTTTGCTCCCCACGCTTTCGCACCTGAGCGTCAGTCTTCGTCAGGGGCCGCCTTCGCCCTGCCGGTATTCATCGAGATCTCTACGCATTTCACCACGCCTGGAATTCACCCCCCCCTCTGCGAGACTCTGAAGCTTTAAGTATCGAATTTTGAGTTCCCAGGTTGAGCCGGGGATTTCACATCTGACTTAACAAACCACCATTACGCTTGCACGCCCAGTAATTCGATTAACGCTTGCACCCTCCGTATTACCGCGGCTGCTGGCGCAGTAGTTGGCGGTGACACCTCCTTAGATGATTATCTTCCCCAAAGACGGGGCTTTACGATCCGAAAACCTTCATCACTCGCGGCGTTGCTGCATCAGGGTTTCCCATTGTACGAAATATTTACCGCTGCCTCCGGCG
+
(&%#%$%().044.437--,24)()*5.,*./3.(**15762324:2/4.&&'((%(,0%'&((''&(0-/7;0.,-%2-,.,1.(&',-&+(+1-,+0*1,41()&(&/.2,2/5&*+'(,,2,.5347<98332/*%')'*(#&&&&'(+//53+*/,+(((*,)(**-'5.+.03-')(&+)),')%$'))(&*0//0,,0++()'%+***)+*,('(&%'**.)2/228275495)0-1--*/6.57**-/-+.--274./+-65,-583%$&'))'')*15+,)&$&)((*'*&)&*$'&%)*,(&()'#'()*)-+)$$$$$#%(&#)/*)%&''$(&+,))((%''&(&&(()+&()*).)+-1*)$&*.*('0-3+0/*(+0)*%&'+0+'*)-)&+'(+%%%%#'$&'&&(),-.)-)98,-&(%&$$%()*++///.&%)./3/2365410.*(%#$'&)%(+%,'&'*+-939<:895/5++,/2%&','/888:33,/+2330,.-'*.,/015/.'(2763+-1*4.83/04.,,,+891.62./-*)0)/)*)'''$')*/4&'+.)('%$'%&$$&'%(.)*,+,*)*'*-25*50)*%(,3/513+&()()-7776-,'&$$%))').36779:45+)+-&.,&(*+1..4-,$&&&*+302,,.02)('$)(*.252+/*01*(((,.85+*23389578.,02./6+**)+,-05())-'*'**81/#),'&&+31/-.$-(,,/;...00$*$((')61+.*&%3.2163/,-.*$)'%2/22/&%((%&(,,'&%'%((%&$.((%%&'0805+%,3-8+$&&%'((*$0...','()'''++,2536:86-$($&%%$&%&'%#%#',//+()*29612&')6.72))+*'-$--*(,6./3/6*.'(('1-//973,*(($%&(22,/))&&%'(($())*#(&%)$$%$(&)++.2-,.)&'(*'.%.))(./(&)*,2//++48328797257/001(,+6/517.-+++,,,+.2)-&$/3,..5-,(-**-,)(''%#$%(*1004+2''&&(
@9fad9618-b356-4a5a-a952-d9a195ea3fca ch=108 read=169739 start_time=2019-12-13T11:42:10Z barcode=BC01 runid=2c9cf7bc05858273f10e7d7ec552fc0bd742dc3e
CCGGTTACCTTGTTGCGACTTCACCCCAATCATCAATCCCGCAGACAGCTCCTTCCTTTGCGGTTAGGCCACCGGCCTTCGGGTGTTATCAACTCTCGTGTGGTGTGACGGGCGGTGTGTACAAGGCCCGAGAACGTATTCACCGCGACATGCTGATTCGCGATTACTAGCGATTCCAACTTCGTAACCAGTCGAGTTGCAGACTGAAATCGAACTGAGAATGGTTTTATGGGTTTTGCTTCACCTCGCGGCTTCGCTTCCTCTGCACCATCCATTGTAGCGCGTGTGTAGCCCAGGTCATAAGGCATGATGATTTGACGTCATCCCCGCCTTCCTCCAGCTTGTCGCTGGCGGTCTCGCTAGAGTCCCCAACTTAATGATGGTAACTAACGATAAGGGGTTGCGCTCGTTGCGGGACTTAACCCAACATCTCACGACACGAGCTGACGACAACCATGCACCACCTGTATCTCATATAGCCTCCTCCATCTCTGGGCCAGCACCTTGGTATGTCGAGACCTGGTAAGGTTCTTCGCGTTGCTTCGGAATTAAACCACATGCTCCACCGCTTGTGCGGGCCCCGTCAATTCCTTTGGTTCATTCTTGCGAACGTACTACTCAGGCGGAGTACTTATTGCGTTAACTGCAGCACTGAACGTATCCAACACTTAGTGCTCATCGTTTGTGGACTACTAGGGTATCTAATCCTATTTGCTCCCCACGCTTTCGGGACTGAGCGTCAGTTGCAGGCCAGATCGTCGCCTTCGCCACTGGTGTTCCTCCATATCTGCGCATTTCACCGCTACATGGGGTCACGATCCTCTCTGCACTCTATGCCTGGTTTGCAAGCACTGAAGTTAAGCTTCAGGCTTTCTGAACCCTTGCTGCCGCCTGCTCCCTCTTTACGCCCAATAATTCCGGATAACGCTTGCCCGCCTACGTATTACCGCGGCTGCTGGCACGTAGTTAGCCGTGGCTTTCAATAAAGTACCGTCACTCGGCTACCATTTCCGCAGCGCCGTTCTTCTGCTAACGAAGTTTACAATCCGAAAACCTTCTTCCTTCGCGGCGTTGCTCGGTCAGGGTTTCCCCATTGCCGAAAATTCCCTACTGCTGCCTCCCGTGAGGAG
+
1/)*.++0117*1,%*2157966/88+.,,.5888:-:7)$)$&)/)0/0167:56-8,)+4:/9).43.,1..*)#()--8*,+-9//./&0..+,,0')'1,63//21;0-.3+.1-,.,73+-51(*+-+(/'&(+0..2:3866356689979;6566428.-(()*+-5.0+0(+5,7+1*)*6.23:53+7,%+$.%($$)),,0..68321/48532:7:-013:10:8,*46<889;9946072388++,0130,**++074;8774;30//-,,-.2742-+0/+)-10/032(+508.-.-,,70**13899::;-7.(,:8967+/(+,124113-3-2.+',--676232+(),/76*.-+-,0++,584:54:4439,++++'*)5/69331467789776995-4-4,3-(-0034411,./2201103445355055*6:5-,,,6/-1..././++1$'$'#$&&(+)&(1-/4872,6&*)%#%$&$+'.*200***'(()-/.06,8-1.;<:9<;:;634./054++-(/+29)9;000023230,100.5.-./504*)17)&(*,214+((.*+)(6344;3..-2+)++*1/5,***+1536+-))))+4,,5111639282659.110198-,*&',+5+8*.&''&))(%*+,276531((*06331-+,-.-,1,,/3140/+-'34+%'*/88-)+.+0;9*5<;75547785::.5-:-+((--8../554//.2/.0007<939:767:497+.9..-.,2'4-219<;2013/4512)'+)&'(*(,,.-0--*)'(+50221(%$$)+02626,$%&'$'-./-4.//<09-45:935+*/-++($&39;141--/125013+,,,09+,0282,-,03*1+//)+,',,8/81'0))*,'16)'043141645956822,7,..75360/024209,+*8-.,3,)',*))+(/82(.*-6022..0/(&&*+27.5:5/.()%$)+17696+)*('()+,(4((3**89,.6:/3,,.895/63:4790+0))'+,:450;0.040611(29.1<028;4.0946:*135-3716,'&(&&*(*1/0.85-,%&+,',
@e21fe49e-d705-4607-999e-35d587c58546 ch=145 read=100964 start_time=2019-12-13T11:42:01Z barcode=BC01 runid=2c9cf7bc05858273f10e7d7ec552fc0bd742dc3e
CCGGTTACCTTGTTACGACTTCACCCCAATCGCTGACCCTACCTTCAACCGCTTCTCCTTGCGGTTAGCTCACGGACTTCAGGTGTGCCAACTCATGGTGTGACGGGCGGTGTGTACAAGACCAGGAACGTATTCACCGCGACATTCTGATTGCGATTGCTAGTAACTCCAGCTAAGTAGCGGGCGAAGGTTTCAGCCACAATCCGAACTGAACTGGTTTTAAGTTGCTCCACCTCTGGTATTGCATCTCTGTACCAGCCATTTAGCACGTGTGTAGCCCTACACATAGGCATGATGATTTGACGATCACCTTCCTCCTGGTTAACCCAGGCGCGATCTCGCTAAAGTCCTCAGCAATGGTAGTAACTAACGACAGGGGTTGCGCTCGTTGCCGGGACCAGCTTAACATCTCGGCGAGCTGACGACAACCATGCACCACCTGTCGCGCCCATTTGAAGGGATTTCCTCTGTTAAAGAGTAATACATAAGGATGTCAAGTGTAGGTAAGGTTCTTCGCGTTGCTTCGGTCATCCACATGCTCCGCGCTATTTGTGCAGGTCCCCCACTCCAATTCAGCGGTTTTAATCTTGCGACCGTACTCCCCAGGCGGAATACTTAATGCGTTAGCGGCGGCACAGTGTTGGAAACCCACACCTAGTATTCATCGTTTACGGCGTGGACTACCAGGAGAATTATCTAATCCTGTTTGCTCCCACGCTTTCGAGCCTCAGCGTCAGTTACAGTCAGAGGAGAGTCGCCTTCGCCACTGTTCTTCCTAATCTCTACGCATTTCACCGCGCTACACTAGAATTCCACTCTCCTCTCCTGCACTCCTAGATAACCAGTTTGGAATGCAGCACCCAAGTTGAGCCAGATTTCACATCCCCATGATACATCCGCCTACCACCATCGCTACGCCCAGTAAAATCCGGATAACGCTCGCCACCTACGTATTACCGCGGCTGCTGGCGTAGTTAGCCGGCTTCCTTAAGGTACCGTCATTATCTTCCCCAAAGACAGAGCACGATCCAGCCTTCATCACTCACGCGGCGTTGCTGCATCAAAGGTTTCCCCGTGACGCAATATTTTACTGCTGCTGCCTCCCGTAG
+
84(+2.+2427&-5))+(-,,(&-46)/*+,''(*+,53)+-.-42((,,'),*523/-0,/')*)((0.-+-.8797;2(-***.*.,/)*-5,7894234364;:79:977312/2..0:55.71;86974:3/2401*,.-162()%/+'(-)2($&'')*/2001)'*)-'&$'#+-&23.),(&),70-0%(&&'/5,7(%&)*0.,0/3(7-:99./(..'',68./8-*&&)/,.10062*++++7660./7.++1)'()+//110''()-2*((*+*22*-2'++**++7.9+)&**&'('+.1866-3-,)'))*&3,((*'(%&'&,&)+%&((*()+,0/,+&(-70040-,..1-+*-/2..++-/(,3)*0516427+0',53).(&#(&&.((*+001)'*((,2.-+(*,0//18260.-/4)(*$&*+&-),1)&(++-/-.*'&,5-,((&&#))15,'%'(+)*)$('-%0.565..5.-666-4**)&'*/975;8141//((),**0--''*)'(+*+--45-,'++*/7.+0/1)1720854,#&*/,2/2<3.-)+'18:*5/.+3.'//5::'.'*(987*,26615+1+$(('+1,-1*-1+*+/4+.+)&$%%$%+-+*+1*+8-$&(-32+00227323884;9+.)2/01574(%$&%&.)((()*0,//45:77&%&(+,+/0,9/(*+++26,)),/(*,215679362<22/-16)**/0*''))),00,81/(3#$'&)73570,*09422//,/.1/7;<6355.0*1326-062-/00.26+,..(+2,..140///135')*/660)16//790.255846.00(/0**'((/./117&'(12*+)')1-47+%&%)((*+.19055*)-'&)(++*&'*(-*.)'$'&&58,/156687242..-.(+.-/6325,5-,://:65/8/005.2)*'**.23.-.,+''*-)%').*0,3+57121)6)()/08:8;+062/12+*%((()+,12++*.+375446')**)+)(+/,.070201122:89*,-2;165,%%$(#*+/.11*/+%%(,,-,-)+,-+*)-0*&.*+
@2b01bd70-6e66-4c58-9cd0-58349c38d655 ch=170 read=131832 start_time=2019-12-13T11:41:50Z barcode=BC01 runid=2c9cf7bc05858273f10e7d7ec552fc0bd742dc3e
CCAGTTACGCAGTACGACTTCACCCCGATCGCTGACCCTACCTTCGGCCGCTGCCTCCTTGCAGTTAGCTCACGGACTTCAGGTGGTAGCTCTCATGGTGGCGGGCGGGTTATTATTGCAAGACCCGGGAACGTATTCACCGCGACATTCCTGATTCGCGATTATGGCCTTCCAGCTTCGTAGGCGAGTTTCAGCCTACAATCCAGACTGAGACTGGTTTCAAAGTTTGGCTCCACCTCACGGTATTGCATCTCCTCTGTACCGAAAGCCGGTATTTGTAGCACGTGTGTAGCCCCTGCATAAGGGGCATGATGATTTGACGTCGTACCTTCCTCCTATAGTTAGCAAGGCAGTCTCGTAAGTCCTCAACTTAATGGTAGTAACTAGCGACAAGGGGTTGCGCTCGTTTGCGGGACTTAGCCCAACTTTATCTCGACACGAGGCTGAGCGACAGCCATGCACCACCTGTCACCTTGTCCCGAGAGGGGGGGTACCCATCGATTAAAGAGTAATGCAGGGATGTCAAATTAGCCAGAGTGGTTCTTTGCTTCAGGAATTAAACCACATGCTCCGCTACTTGTGCAGGTCCCCGTCAGATTCCTTTGGGTTTTAATCTTGCGACCACCGTACTCCCCAGGCGGAATGCTTAGTAATGCGTTAGCGGCGGCACGGGGAGGTGTTGAAACCCCACACCTAAGTATTCATCGTTTACGGCGTGGACTACCAGAATTATCTAATCCTGTTTGCTCCCCACGCTTTCCGGAGCCTCAGCGTAGTTACAGTCAGAGAGTCGCCTTCGCGCGTGCTACCTGAAATCTCTACGCATTTCACCGCTAAATTCCACTCTCTCCTGCACTCCTAAGATAACCAGTTTGGAATGCAGCACCCAAGTTAGGCCAGATTATTTCATCCCACTTGTCATCCGCCTACGCTCGGCGCCCCGCCCAGTAAATCCGGATAGCAACTCGCCACCTACATTACCGCGGCTGCTGGCGTAGTTAGCCGTGGCTTCCTCCTTGTTGCCGTCATTATCTTTGCAAGACAAGAGCACGATCCGAAGCCTTCATCACTCCACGCGGCGTTTGCTGCATCAGGGTTTCCCCATTGTGCAATATTCCCCACTGCTGCCTCCCGTAGGAG
+
.4&+.+'($&%)-)0038::8-644)&%*'$%(,+-5))+/('()((-*-/38:967-1.&(*.-5-./1,((/0.78:8-4/.',*+&-/011,048)*(''/5512)*''-,'+(#*-0/42,&,4-473)-.36/-/2)(*%''+3()(+/330*/-+/+%&&('%&'*+)()(0%%'&(-/.*-.5*+')+/1'128+2,''(+%%*,,042/45()+4.,.40.2154713846--(('%*+().1127'),0/+,-7-.8/.2-1*(&+./(((+,+1312((%)(/40(&&(&%(()073-15--.-*5:.-/.-/-#('.07:85,4,(**,**2--/./-71335468,(*(&'(.+.,4,+101.4,---01/+))&(&&$()+.0(+-/-,//021:+,0-:13414-&+/*-+('())/+*,,-6.5+%,*11.*'*+((+)6-,1***2/+-6-046355293233,''%$(),()'#&#&*)%'(&%5)6-0''*.-11-/1)24-3/1110%+&'%%%*&'%&()&'#$$#$&1)8'')))-,,2143-//100./0(+,'+./,.-3'*0++581-/1)$)4+53094*)+0:<-/90-.,*,*)+)$'''&%')566,'203(1/76'-.+,',+1./1+..+-..8-2-+(+*-*)'0)++23&$+'-53+%('*+)')()01;;8940093).,00215;786.8-++,*0,457337258672;2,//154-*-+*2:3)'(*#&-%'('&&%%'(61///238((),'))*-9;8:510-*&($$)%)-'%++,-2145376945</-'*0*+3+&+'6-2)-./+,))-+,.,-.1+,.0-.1665;243;:-1)5621000-26.3//13,)%%'$%'.*-3;0/33/10'),-),+.37326;550&%()%(*%&&%(()1.%&'(')(,+0.5:2-1+).04796/24-,0&/+,2.*-.73423),*('//52:22273817./72444,*'&'.)/60232/822019*$$&()+,*)''+,+,*+.4/+.0&-2-75664)/*1'#&((+/,/-94-0.....6--*.*770787*1/-.'1(*+,/*485-*+-'(()-3/7:+-:331.+
@fbd0aa76-6d7d-47fe-856d-4d1f162cbad3 ch=333 read=77465 start_time=2019-12-13T11:41:50Z barcode=BC01 runid=2c9cf7bc05858273f10e7d7ec552fc0bd742dc3e
CTCCTACACAGGGAGGCAGCAGTGGGAATATTAGCAATGGGCGAAAGCCTGATCAGCAATGCCGCGTGAAATGATGAAGGCAAACCAAACTCTTTTTTACCGGGATGATAGCGGCAGTACCGGAGAATAGAAGCTCCGGCTAACTCCGTACCAGCAGCCGCGAGTAATACGGAAGGGAAAACTGGCGTTATTCAGGAATTACTGGGCGTAAAGCGCACGTAGGCGCTTTGTAAGTCAGAGGTGAAAGCCTGGGCTCAACTCCAGAACGCCTTTGAGACTACATCGCTTGAATCCAGGAGGTGAGTGGAATTCCGAGTGTAGAGGTGAAATTCGTAGATATTCAGAACACCAGTGGCGGCTCACTGGACTGGTATTTGACGCTGGTGCAGCGTGGGGAACGGCAAGTTAGATACCCTGTTCCACGCCGTAAACGATGATAACTAGCTGTCCAGGCACTTGGTGCTTGGGTGTACAGCTAACGCGTGGTTATCCGCCTGGGGAGTACGGTCGCAAGATTAAAACTCAAAGGAATTGACGGGGGCCTGCAGCGGTGGGCATGTGGTTTTAATTCGAAGCAACGCGCAGAACCTACCAGCGTTTGACATGTCCGGACGATTTCCAGGGTGGTCCTGCTTCCCTTCGGGGACTGGAACACAGGTGCTGCATAGCTGTCGTCAGCTCGTGTCAGTAGATGTTGGGTTAAGTCCCGCAACGGCGCAACCCCTCGCCTTTAGTTACCATCATTTAGTTGGGGACTCCTGAGAACCGCCGAGTGATAAAGCCGGAGGAAGGTGGGGATGACGTCAAAGTCCTCATGGCCTTACGCTGGGCTACACGTGCGTGGCGGTGACAGTGGGCGGAAACTCGCGAGTGCGCCTTTAATCTCCAAAGCCGTCTTAGTTCGGATTGTTCTCTGCAACTCGAGCATGAAGGCGGAATCGCTAGTAATCATGAATCCAGCATGCCGCGGTGAATACGTTCCCAGGCCTTGTACACACACCGCCCGTCACACCATGGAGTTGGGTTCACCCGAAGGCGTTGCGCTAACTCGCAAGAGGACGAAGGCGACCACGGTGGGCTTAGCGACTGGGAGTGAAGTCGTAACAAAGGTAACCGGAAGATAGGCGACGAGCAGAAGTAGGTTGCTAAAGGACGGTAAAACGTTTAGGCAGCAGACCGTTGTAACTTACCG
+
)*1))*,*+%08*+37647634154)1-.210.$((5,-8862022+/42887:,'02:6//(++22,)&%(+.---*)''%&&&%46*-1/1188<-038)73810//)++*/..,348*1+((+,./'*'%+,.0*1,/.6/0/-.+'.6),-.+44/*()%%'))*-/,,'+,(%$'%()&00316,.60-,-%%)%%&'/74112;;*+530'(*/4674-'(/)$&&)*,-+*&/(-,.2.,.546./0,,,4,0./,--4-$'+,22*,/..%&&()6(),*)/333.,1+('('('(*0/1/3/23.*--00,+*0,/,.37.:73512787884&(,+-24:056.3.(-*+/4899:1860''%&+'()20223/++*+)(**-/51&%,(%.',)+.+*1/037+&&&))(&,+8958481-,+*(+**('&'*66726%'-3,*+,'/*,,+1.182-,%%*')+-.61--(*')(//14426:615/'&&(',-765/41-,)8(8::265;.;3-1,3373232787-.*&%%%'(395341.03134/6:;,98896.,6+./81..*.1450-)&%'/*,.0/8(++437631/2426942<-1+*+'&)'*%-'&&019.5)..-/2:7,7:;:84746544478;8733+1/0/1246710/--+,'()'%##&%'&('(-+.1-*)(-0)(2222*/,0540,35*,3))&$&''0,:/05./0.8::.1.9/6:82537-*))),25:569'%&'(,-585*,.)/),+*-.10457..-*-,*,2.3*+012/0-*'**(()(),-,64,,''+)*+,,+)*'144:777:2456893-&+*&-24/0---*.521'%&%(317501/89)3889.9.-.92122-/5.2<2456883832/)(+*.9624-1-/5/3.0,-+%*,,)+,**-(+,5)-(../08601,51019/'0-/918,*037202+/.-,+),/0/'.-+(0010-/9398;0138*3./92338.++0.51424+-+*-*/.01.0/-'&(&&)))&))(**.,-/4881/*+-1000/04356/''*-+0+,,-)**+,7-,5/251'.),+)./,+04689&&341%&$&)/-2-'%&*-6*((#$&&$%')(''(,&$%%&&%&%('/.+,4&)),''&%&&$
@20d9a3d9-863d-41fb-9df8-e96b22204a96 ch=204 read=90076 start_time=2019-12-13T11:41:28Z barcode=BC01 runid=2c9cf7bc05858273f10e7d7ec552fc0bd742dc3e
CCGGTTACATTTGCGACTTCACCCCAGTCATGAATCACAAAGTGGTAAGCGCCCTCCCGAAGGTTAAGCTACCTACTTCTTTTGCAACCCACTCCCATGGTGTGACGGGCGGTGTGGCTGAGGCCGGAACGTATTCACCGTGGCATTCTGATCCACGATTACTAGCGATTCCGACTTCATGGAGTCGAGTTGCAGACTCAATCGGACTATGACGCTATGAGGTCCGCTTGCTCTCGGGTCAGCTTCTCTTTGTATGTGCCATTGTAGCACGTGTGTAGCCCTGGTCGTAAGGGCCATGATGACGACGTATCCCCACCTTCCTCAGTTTATGCTGGCAGTCATCCTTACTGAGTTCCGGACCGCTGGCAACAAAGGATAAAGGTGCGCTCGTTGCGGGACTTAACCCAACATTTCACAACACGGGCTAGGCGACAGCCATGCAGCACCACCTGTCTCACACGGTTCCCGAAGGCACATTCTCATCTCTGAAAAGAGCTTCCAGTGTGGATGTCAAGACCAGGTAAGGTTCTTCGTTACATCGAATTAAACCACATGCTCCACCGCTTGTGCGGGCCCCGTCAATTCATTTGAGTTTTAACCTTGCGGCCGTACTCACAGGCAGTCGACTTAACGCTGTTAGCTCCGGAAGCCACGCCTCAAGGGGCACAACCTCCAAGTCACGACATCGTTTACGGCGTGGACTGCCAGGGTATCTAATCCTGTTTGCTCCCCACGCTTTCGCACCTGAGCGTCAGTCTTCGTCAGGGGCCGCCTTCATACCGGTATTCCTCAGATCTCTACGCATTTCACCGCTACACCACCGGAATTCTACCCCCCCTCTACGAGATCAAGCTTGCCGAGTATCAGATGCAGTTCCCAGGTTGAGCCAGGGTTATCATCTGACTTAACAAACCGCCTGCGTGCGCTTTGCGCCCGTTCCGATTAACGCTTGCACCCTCCGTATTACCGCGGCTGCTGGCTTTTGGGTAGCCGGTGCTTCTTCTGCGGGTAACGTCAATGAGCAAAGGTATTAACTGCTCCCTTCCTCCCCGCTGAAATTAACACAGCGAAGGCCTTCTTCATACGCGGCATGGCTGCATCAGGCTTACGCCCGTGACAATATTCCCCCACTGCCTCCCGTAGGAG
+
1,-,2'$&$(,)%*,.259;:0:94-247/14495535581/2144'%&),.0,,02+*/64-,+,*-00/+*+'04:.325))*3-8:,),-8:*/:991511285;;7581..*('''$3-71)(2(*3544:557;4:1:1/26772222,),+,-7-.-'12133:2/./46;87771+*+,'&(35./('1879.;+1(1.6+'')'(%&).0241422+%(+(,-2,(&&($'%##%%'%&)5:6-..0,+%12..82/*-++-+(**)()*/3**29995922+062/+,(*+(((()1.2&+.21,*,20:8714+.,:+%'$&&)0//357+35..-%%%*(),715*4/7323:19/-+(+-)-,7868-,1)(*,23964811*:96516/./4+)$)()6700467313,+.,)'(,.00**)2-36385/1.0*&*.-03451-,%'+249264+-426+*(-2<98958-+))'(/1*&(%)0+8(%'(',-64:9::851/19326.-'0,9;::95-),(0/2401,8,;921,*(*2.+.66,-+()((+..2*2/6:70,/45;:<959<:-1+9;</825-5-,,.5/2)*)+)*#$$+42*000365353510.+--1../-2+3+/2,/72334:57-2.87**))+',*,-*70/0/&'*.4.3713:9)+)*'**-6525'431.(,(-14./,-221.2;1,/+17/-.1043;9/.0.0:52)**044./11210/03*+8;-:869:9<7&%,.21:68:<7../)+133367276847<80368334*('(+$&',(/*0,85/300330+++%&)0*+()-((&(*,*40'$&&)06/-00014:;:6:6*-103.-/07--0**,$(+-+,50.-./3137:558222-,---.2,,*,+$)%&$#$)'(((&.&-*+'(-)'()-5547:5762;33;9:,;---54/*%)'(%(+((%(+.(14'.-528;43/(+2323:8677/71105887,,,11.;/1-625069-6985.758/-+6+.*&$)%#%$&&*/')+(+560655;4022101,3--.377675666+/.-/3'.,49,+2+011:33344:98)$''&*3287(*:7970'
@a359533b-32fd-4812-a677-ee1729074ae1 ch=373 read=144736 start_time=2019-12-13T11:41:15Z barcode=BC01 runid=2c9cf7bc05858273f10e7d7ec552fc0bd742dc3e
CCGGGAGGCAGCCCGGTGATTAACATTTAGCAATAAACGAAAGTTGCTAAATGTCTTAGGGTTTGGTCATTTACCGTGCCAGCCACCGCGGTCACGATTAACCCAAGTCAATAGAAGCCGGCGTAAAGGAAGTGTTTTAGATCACCCCCCCAATAAGCTAAAACTCACCTGGGGATGCGTAAAAAACTCAGTTGACACAAAATAGACTACGAAAGTGGCTTTATCTAGACACACAATAGCTAAGACCCAAACTGGGATTTGAATCACCCCCACTATCTTGGCTCAACCTCAACAGTTAAAATCAACAAAACTGCTCGCGAAGAACACTACGAACCACAACTTAAAACTCAAAGGACTGGCAGTTGCTTCCTTGTAATATCTAGAGGGCACGATTTTGTAATCGATAAGCCGAATCAACCTCACCACTCTTGCTCAGCCTGCCATGCCGCCATCGCCAGCAAACCCTGATGAAGGCTGCAAAATAGCGCAAGTACCCACGTAAAGGGCGTTGGTCAGCCATGGTGTGAAATGGGCTACGGTACTACCCCAGAAACTACGATGGCCATGAGCAGGGTCGAGGTGGATTTAGCAGTAAACTGAGGTAGAGTGCTTGGTTGAACAGGGCCCTGAAGCGCGTACACACCATACGTCACCCTCCTCGGTATGCTTCCAGGGACGTTTAACTTTAAAACCCCTGCGCACGACATATAGAGACAAGTCGTAACAAGGTAACCGGAAGATAGGCGACAGGCAGTAGGTTCGCTTTGAAGACACCGACAACTTTCTCGGCACCAATGATACGTAGTGGCGGCA
+
*)(1-(,-+(/2)))('%&*-+*($$&$(%1+5,/7,5)),**++$&)&*'%#%%&&%%)'&&$%$*%'//)%#*.//435-7911:08+20+'*(--/--*(',+(-/,:-*)2+)14/+/1037+*-),-./6::262421&+,1674).)(+)%(+0425+++*-/,.',+)*#%()31:77/126%,*-'%'(//8;757560*,-+-/,'-(,+,2***',++87453122/*/4432/+1/)369355./&''%'+*.-//;770')+-,&&%$$$#(+2/659466032.397,/028566538422*)%$%&)(,3131.,-)*(+'%%()&'&08:0++-'**0-7+*'))$-4*'+6:7,0+&&$'(%)),+(*-4/+%(&$-(&%')28563785)'-)%%''*+1.4.0,,*%((**711.1+(+2**,/*-).0/37/5/%*,**.084/3*))+-&'-&*&%%&/52'+,,.((++)+2263*-,--2*(,+)(&%)%%##%+-*+0.++&()//-.22455602/1*(&,/5)'%.-.-....4400+(()&%&%(-.**&'))(-/70265*)+&,1-)%&%'&(')*,(.-)(%#%++1,.7/**&(59-)*27221/,1)(')(15&'$(*,4-./-*,1-,'',()&++)7((&**--'03)'()*'*177'/3-((&-(+&%$%%'.-0)0('(233/00.-/440//405;99:6222/0&)(0/35(*/+%&%#),28,)'%%$&%$'(((/-,,0/+*.64+*')-++,1,)%$%&%))/'))&&%#$&&
@e90aa14a-ecd1-4b7d-a691-e16de2f3faa7 ch=131 read=102570 start_time=2019-12-13T11:41:03Z barcode=BC01 runid=2c9cf7bc05858273f10e7d7ec552fc0bd742dc3e
CCGGTTACCTTGTTGACTTCACCCCAATCGCTGACCCTACCCTACGGCCGCTGCCTCGCTTGCGGTTATCACGGACTTCAGTGTGCCAACTCTCATGTGGTGTGACAGGCGGTGTGTACAAGACCAGGGAACGTATTCACCGCGAGCATTCTGATTCGCGATTACTAGTAACTCCAGCTTCATGTAGGCGAGTTTCAGCCTACAATCGAACTGAGACTGGTTTAAAGTTTGGCTCCACCTCGCGGTGTTGCATCTCTCTGTGCCAGCCATTGTAGCACGTGTGGCAGCCCTACATAAGGGGCATGATGATTTGACATCATCCCACCTTCCTCCTGGTTAGCAGGCGTCTCGCCTAGAGTCCTCAACTTAATGAGCGTAACTTAGCGACAGGGTTGCGCGCTCGTTGCCGGGACTTAACCAACATCTCCACGGTGAGCTGGGCGAGCAACCATGCACCACCTGTCACTGCCCTTTGAAGCCCACTGGCGAAGAAATTTCTCGGAGTAAAAGAGTATTACGAAAGGGATGTCCAGTGTAGGTGGGTTTACTTCGCGTTGCTTCGAATTAAACCACATCCGCTACTTGTGCGGGTCCCCGTCAATTCCTTTGAGTTTAATCTTGCGACCAGTACTCCTCAGGGGCGGAATACTTAATGCGTTAGCGGCTTTTGAGGAGGTGTTGAAACCCACACTGAAGCATTCATCGTTTACGGCGTGGACTACCAGGGGTATCTAATCCTGTTTGCTCCCCGCTTTCGAGCCTCAGCATCGGTGCACAGTCAGAGGTCGCCTTCGCCGCTGGTGGTGCTTCTAATCTCTACGCATTTCACCGCTACGCGGAATTTCACTCTCACTCTGCGCTCTAGATGGCAGTTTTGAATGCAGCGCCCAAGAAGTTGAGCCGGGTATTTCACATCCCACTTAATCATCCCGCCTACGCTCCCTTTACGCCAGTAAATCCGGATAACGCTCGCCACCTACGTATTACCGCGGCTGCTGGCACGTAGTTAGCCGGTGGCTTCCTCCTTGGGTACCGTCATTATCTTCCCCAAGAGACAGAGCTTTACGATCCGAAACCTTCATCACTCACGCGGCGTTGCTGCATCAGGGTTCCCCATTGTGCAATATTCCCCACTGCGCTGCCTCCCGTAGG
+
77165;0/.-40/2(++/14,363+.403)*)))34.**./(&'+.(*,+,-/.-./&'./.30.8*(*3265913390)-,)/**100,-.00022./7378886'46-0/-,0-+*-27/135,07,194/656;863.&*)'&(&0--+028;9444205/..2(*.0-+0+*'*+/-*+%''*+0100/:7.'))*&''(%'$&%$'&&,..6:;1:<</:435;<07.,-2''(),.,/')%,/*-062/.-+-.,%.,)-:-45:1-,-,+11+**'&'(.-/'%&)*+05069/250-...17;0..46669+88,*686736+/1-.3020-1/054(+)+4/-+)++---0813271.3/4.+),*-3.-+'(',/2454*2254))&'(115.7/-1/+540*)),)*&-'+((+'*(%')&%%$&(('.-&((&)647<6955+486736810))%()(&&*%%''#%&'#$%',1,1+'&'&)1*))%++&*,147)''''','&,$*+&,1/'+'()(%/.10//,.*-0.1($'3*70+*3/'/4950./1005,50+&)'-1)*2+))')-(0,4,,157+().+62:62384+%*653.3.5/9-/.54,'%()1236.-&'-5,55,5,+-.**,6.00/.2'+*&)$%&('(''+)-/-/3:54<56:,'))*)*++)*0199885518:*)--+,:9:833024(,186.446+,1+2-,,3:8,.,56/+).+94126331/.'&''*,%+-&&')*12.*(()*,-3888<:8:91,3.6,.&&$$&&)*16.0230'(')$(36*+8:65652),'*',,1.+*,,..-&('))(+*100..-6.%()%+*8;/'&43+4*)*$(&&,('+,*/211.0,'-///.:;1053.85-#(*'0,*,4719)+2763866409---(#*%%$$&*-335./0218272/04556;458123(2,.<77*'&''-,,($.('$*+.,+.-+,..'')162387765','.3,--5622//05056:2:::.2)*&&,+-/0156;:411124&&174/;9<;9:9444/)+,/9:957;887:948:/77785979-*..+-3060//814:;3)./++%&'+-7268)-2337
@33483b74-8bbd-49d0-a80e-2826e559750b ch=78 read=134506 start_time=2019-12-13T11:40:52Z barcode=BC01 runid=2c9cf7bc05858273f10e7d7ec552fc0bd742dc3e
CCAGTTACCTTGTTACGGCTGCTGATCATCAATCCCGCAGCAGACAGCTCGCTTCGCGCGGTTGGGCCACCGGCTTCGGGTATTATCAGCTCTCGTGGTGTGACGGGCGGTGTGTACCACCTGCAGGCCCGGAGACGTATTCACCGACATGCTGATTCGCGTTACCGCCGATTCCAACTAAAAGTAGCCGTCAGTTGCAGACTACAATCCGAACTGAATGGTTTTATGGGTTTTGCTTCACCTCGCGGCCGCTTCCCTCTGCACCATCCATTTAGCGTGTAGCCCAGGTCATAGGGGCATGATGGTTTGACATCATCCCCGCCTTCCCCTCCAGCTTGTCACTGGCGGTCTCATAGAGTCCCAACTTAATGATGGTAAACTAACGATAAGGGTTGCTCGTTGCGGGACTTAACCCAGCATCTCACGACACGAGGCTGACTGACAATATGCACCACCTGTATCTCATATGGCTATCTCTCCATCCTGGGCCGCTGTAGGTATGTCAGAGACCTGGTAAGGTTCTTCGCGTTGCTTCGGAATTAAACCACATGCTCCACCGCTTGCGGGGCCCCAAATCAATTCATACAGGTTTCATTCTTGCGGGCAGTACTTCTCAGGCGAATTACTTATTGCGTTAACTGCAGCACTGGACTTTGACATCCAACGCCCAGGTATATCGTTTACGGCGTGGACTACTAGAATTATCCTAATCCTATTTGCTCACGCTTTCCCGGGACTGAGCGTCAGTTGCAAGGCCAGATCGTCGCCTTCATACTGGGTGTTCCTCCATATATCTACGCATTTCACCGCTACACGCCCGATTCCACGATCCTCCTCCTGCCTCTGGCTGCCTGGTTTCTATGGCTACTGAAGTTAAGCGCTTCGGGCTTTCACCTGGACCCTTGCTGCCTGCTCCCTCGCCCAATAATTCCGGATAACGCTTGCCACCTGCGCGGCTGCTGGCACGTAGTTAGCCGTGGCTTTCTAATAAAGCACCGTCACTCGGCTACCATTTCCTGTAACCGCCGTTCTTCCTTTATAGCAGAAGTTTGCAGTCGAAAACCTTCTTCCTTCGCGCGGCGTTGCTCGGTCGCAGGAGTTCCCCATTGCCGAAAATTCCCTACTGCTGCCTCCCGTAGGAG
+
.+'..4(*%%'()&$%)%(,++/&*-23867:605.$'$$$*.0,&&%(0'*11.&&()(/5.&10.2+-01-(&%'),)-)+7333/-//0020..),*,-370;::8;421*,+.)(*-,--1.9/)*+.%*&1)*/170$(%'%)(*)('-'+*+'('',((((''(&+*+*.())&)-)%''$$$(,/&-+5).-0004+04909-**12(*(-)-1:::,./3:5827),.5<545;65)&)))($&/+07-,-1,,*-/49864*(%$&0,-,.+-/:.*+411)*+*(42.+,-+./'3:0/.,&,1391370),')0000**01+-.31/..,.*2+*)210)+#%$,'((,1+,'',(1())0+1+(('%&+,30.(*%%-1,1*&*(+-78.42641+0+3*63'&((.)*.,&(*+1'.(%+1.,*),)+-7.,%)'*,014./6/-++//271421&4,/73120/57--2')01*'*%&''*.083334560''*,531.)*-3)4+:411((**,2+.06/'()'+,,56/5/.-1456782/6(&'&&'&''(-//*%%&,118977)(&+'(40;8/-5:161/2%0%5&,,,*-0,-0.1/5')*2())1,+/0-.-3-5+-...)..(41,*3.367221(/2(0%-'+'&'&%+'**''(*11',())%+(5,54-./)*&&),,/5)*181/2,')+)$')*$)&)/3/+0)-57((.,'(*&&+-41;/3/),-.(()//7698/+*%)(,--3341&(,;<97584),*,11.((-,2-6:.-/47-04/.).*-.(&.4.-($&)*,.((*)).+*,/*+/)&356311.08090/-++%%$('*0)&'++1/3+/)*0+++4-)*30.124(',433%+',,''(%&&(+/7*)(&(-..,1.5.5/./01.+'-)+-++46+/2%$&%&3///103-+(%)'+)*1510386925.071-'2*-796./.79662)&*,)312087,0951,+,)*&-*)4,:::-.,+),,-+00'4.+**(,41.14%--'*./1.848548::3;4%/+/,0/017,(,.2:50'((,,')53+775134/0*(*137./81,''*++.1027,59)+;31'((
@430819f1-1178-47c8-84dd-8d37c7b759df ch=340 read=89982 start_time=2019-12-13T11:40:54Z barcode=BC01 runid=2c9cf7bc05858273f10e7d7ec552fc0bd742dc3e
CGGTTACCTTGTTACGACTTCACCCCAATCATCAATCCACCTTACTCCTTCCGCGCGGTTAGGCCACCGGCTTCGAGGTGTTATCAACTCTCGTGGTGTGACGGGCGGTGTGTTACAAGGCCGAGAACGTATTCACCGCGACATGCTGATTCGCGATTACTAGCGATTCCAACTTCATCGCCAGTCGAGTTGCAGACTACAATCCGAACTGAGTGATTTTATGGGTTTTGCTTCACCTCGCGGCTTCGCTTCCCCTCTACCATCCGGTAGTAGCGCGACGGCCAGGTCATAAGGGGCATGATGATTTGACGTCATCCCGCGCCTCCAGCTGTCACTGGCGATCTCGCTAGAGTCCCCAACTTAATGATGGTAACTAACGATAAGGGTTGCGCTCGTTGCGGGACTTAACCCAACATCTCACGACTGACGGCAGCCATGCCACCTGTATAGCTATCTCTCCTCTCCATCTCTGGAGCCTTTATGATATGTCAAGATAAGGTTCAATGCGTTGCTTCGAATTAAACCACATGCTCCACCGGCGTGCAGGCCCCGTCAATTCCTTTGAGTTTCATTCGCGCGAGCGATACTCTTGAGTGTATTGCGTTGCTTTCACAGCACTGAACTTTGACATCCAACGCTTGGTACTCATCGTTTTACGGCGTGGACTACTAGAATTATCTAATCCTATTTGCTCCCCACGCTTTCGGGACTGAGCCACGTCAGTTGCAGGCCAGATCGCCAGCGCCACTGGTGTTCCTCCATATATACGCATCTCACCGCTACACATGGAATTACGATCCTCTCTCCTGCCTCTCTAGCTGCCTGGTTTCTACATGGCTTACTGAAGTTAAGCTTCAGGCTTTCACCACAGACCCTTGCTTGCCGCCGCCTTCCCTCTTTACGCCCAATAATTCCGGATAACGCTTGCCACCTACGTATTACCGCGGCAGCAATACGTAGCG
+
9*../,4;68/.-%).,02813189,/,++-223834.(,(/-+-02-2,,'%&)*./7.&*()*(*))-*,502%-)(*.4/3224/-,)'*-,3*/+.04-171111+1)**+,6..122**(.00/879:747961///0889;:6731/2273:22...,,,7./)1+,313864(+'()//20345/+%%+)+46:;:4/.1-+*&''%%#225,/15811::5'*0;1-/500&&%$$&&((*,.041'()2,.2.05/&$*$&%&(('()$%%*(.(.,-/55-*1892363....0/2,((33899.:3-&(#')(,&'#$)();47+.**)%01-7.022-./,/),'0+*0+1**++.040/6111:;44321154.10212275+,,/.;:41032-45)1)**..+,*(''((/&*,/,-&..)1*2636:671,/.-*+*+,***-,))&*(&(0/43795356365/-+',01/14,,,+&)(.*8;*(%&$&'03+03:8,.+4+9:-71./0822320*,+&))%&'+%,+3732*+4*(0,1-173,&,0:85571.&&*,*'()'(+%'%%##)&#($('+---10,(%&&&%$&%'*'..0*)()****765220/+%'*&(),++,,022-;99+.10:588:;753-**((++4/76602:/2)*'97*+616:;1()')/950)::864,(&(&$'(01%02*,/+--//*('))&$%&',/040266:88:9965855610.+,0.279755)+6.242)&('*+.(%)%&(*+23210011.*(#(%%)*+&$'*+889369-;80)(%)*+/--4)+122,.28-')+**'$'+(*,.*-250312379''%#%&&'),),+''%(/+52///71,,2065,7/19:22/10394/2-/0405;123,,,+/-,5-.7111831288:9775'-$$#
@eb57d78e-7abf-44d7-9b24-4dfac8ef3cc6 ch=451 read=65772 start_time=2019-12-13T11:40:52Z barcode=BC01 runid=2c9cf7bc05858273f10e7d7ec552fc0bd742dc3e
CTCCCTGCAGGAGGCAGCAGTGGGGAATATTGCACAATGGGCACAAGCCTGATGCAACCATGCCGCGTGTATGAAGAAGAAGGCCTTCCGGGTTGTAAAAGTACTTTCAGCGGGGAGGAAGGGAGTAAAGTTAATACGCTGCTCGCGGCGTTACCCGCAGAGAAGCACCGGCCCCAACTCCGTGCCAGCAGCCGCGGTAATACGGAGGGTGCAAGCGCAATCGGAATTACTTTGGGCGTAAAGCGCACGCAGGCAGTTTGTTAAGTCAGATGTGAAATCCCGGGCTCAACCTGGGAACTGCATCTGATACTGGCAAGCTTGAGTCTCGTAGGGGTAAATTCCAGGTGTAGCGGTGAAATGCGTAGAGATCTGGAGGAGGAATACCGGTGGCGAAGGCGGCCCTGGACGAACTTGACGCTCAGGTGCAGCGTGGGAGCAAACAGGATTAGATACCTGGTAGTCCACGCCGTAAACGATGTCGACTTGGAGGTTGTGCCCAGCAGGCGTGGCTTCCGGAGCTAACGCGTTAAGTCGACCGCCTGGGAGGTACAAGGTTAAAACTCAAATGAATTGACGGGGGCCCGCACAGCGGTGGAGCGTAATGGTTTAATTCGATGCAACGCGAAGAACCTTACCTGGTCTGACATCCACGGAAGTTTCAGAGATGAGAATGTGCCTTTGAACCGTGAGACCCAAAGGTGCTGCATGGCTGTCGTCAGCTCGTGTTGTGAAATGTTGGTTAAGTCCCGCAACGAGCGCAACCTTATCCTTTGTTGCCAGCGGTCCGGCCGGGAACTCAAAGGGAGACTGCCAGTGATAAGAAGCTGGAGGAAGGTGGGGATGACGTCAAGTCATCATGGCCCGCCACGACCAGGGCTACACACGATGTAATGGCGCATACAAGAGAAGCGACCTCGCGAGAGCAAGCGGACCTCATAAAGTGCGTCGTAGTCCGGGATTGAGTCTGCAACTCGACTCCATGAAGTCGGAATCGCTAGTAATCGTGGATCAAATGCCGCGGTGAATACGTTCCCGGGCCTTGTACACACACCGCCGTCACACCATGGGAGTGGAGTTGCAAAAGTAGGTAGCAACCTTCCGGGAGGGCGCTTACCACTTTGTGATTCATGACCGGGGTGAAGTCGTAACAAAAGGTAACCGG
+
,..3,(%,'.'%)))(-.*33058).../80,+,,.70-/*))*-5+-:2114///)0828042+,011457868,,.)*1-3286;1*)353:40479-/03.380,()**25-(-*,.)0-),-6:5-.;360,,()+')*))((/01/92197*/-'+&+*%'*/,1+048.,./027&5)+:)/0..08)+,++-4,--5+,*(*..246/1%,+2--.0.../&()''0599683;8)+,,%*)0,,/'&..91/0423,.6)012).**:20:+*/39:79,*/-*)+/.*./././8322214-3-,31)'&%&%++.1967+0.80.1)7,/0()5762//003;9326+*+/6660,+,-/;;633.(0.)50*5540505.)((0.22-460(-116415.10.06577866:6+('&&108;.)+,9:*+'3-*1-00295.4,,.0/5.71,/14:9:98(.,+--990++-(.,0.21;2221:*&)5-,0*-234300.)1,,.,-/9/66/4062*,88899235237+)))%(-*(,,-./93*)+-))30-0+2+,,/24:73*5/'(%&&+..8557/-.&-+..083://.34+((*,874636**-,(,**,*+.43.1/0&(&01*/-()44+3-1;:51-,+,.1(%&(+0456,-.&''.,4031)0'.%&-,)'(+-99000/086686778/+--.:9949;-0+**,)-190.-31815/7+-1534-,)-.35141.1006'&.''0+*22)+),---+,-+)080---346;0,/1),-/6781/00/3..'&*''(*-/-2,-1-1--4.,1568:98995245366//,++-&$''&'(/0102798752//,+,,./+//-17303342643)**+-+-/87878/00)*(*+2;276932757,(-,()*+01463+**),(-02).*)).014765522673775930134///,3-004365.-./844466;:87.3/-.01),+(&%$)(1*271;2--368/6..,10*+*+,2:154)*1*+,162533,('(,+&&0..)00+)'(),-+,'.,.+,-14'+2,)-5,5-/,5+/90019/-121270.3314328:70.,0++.*&'%%+6/()(*0:36.2
@26f06862-b8d6-4383-a333-4ef9dc7eab18 ch=415 read=66643 start_time=2019-12-13T11:40:53Z barcode=BC01 runid=2c9cf7bc05858273f10e7d7ec552fc0bd742dc3e
CCGGTTACCTTGTTACGACTTCACTGATCGCCAGATCCGCAGAGTGGTGGCGCACTCCGAAGGTTAAGCTACGCAAACTGGCGCAGCCACTCCCGCTGATTGTGACCCGGGCGTTATTATTACCGAGGCCGAGACGTATTCACCGTGGCATTCTGATCCTGATTACTAGTGATTCCGACTTCGCTGGGGAATTCAAGGTTGCCATCAATCCGGACTGACGCGCTGCGGGGTCCGCTTGCTCTCGCGAGGTCGCGCTTCTCTTTCGCCATGCGCCATTGCCAGCACGTGGTGTAGCCCTGGTCGCTTAAGGGCCATGATGACCGGTAATCCCCTTCCTCAGTTTATCACTGGCAGTCTCCTTTGAGTTCCCCGGCCGGACCGCTGGCGAAAAGCAAAGGATAAGGGTTGCCTTTCGGTGCGGGACTTAACCCAGCTGTTCTAGCACAGGCTGACCCAGCCATGCAGCACCTGTCACCACGGTTCCCGAAGGCATTCTCATCTCTGAAAGCTTCCGTGGATGTCAAGACCAGGTAAGTTCTTCGCGTTGCATCGGAATTGACCACATGCTCCACCGCTTGTGCGGGCCCCGTCAATTCGACTTTCTTTAACCCTTGCCAGCCGTACTCCCCAGACGTCGACAACGCGTTAGCTCCGGAAGCCACGCCTCAAGGGCACAACCTCCAAGTCGACATCGTTTGGCGTGGACTACCAGAATTAATAATCTGTTTACTCCCGCTTTTTTTCGCACCTGGCAATCAGTGATCGATCTTCGTCGGGGGGCCACCTTCGCGCGCAGTATTCCTCGAATCTCTGCGCATTTCACCGCTACCGCCTAGATTTCTGCCCCTCTGCGAAGACTCAAACACCCAGTATGGATGCAGTTCCCCAGGTTGGGCCGGGATACGATTTCACATCTGACTTAACCGACCGCCTGCGTGCAGCATGATGGTCGATTAACGCTTGCACCCTCGATATTACCGCGGCTGCTGGCACCCGGAGTTAACCAGTTCTTCTTCTGCGGGTAACGTCAATGCTCAGGCAAAGGTGTGCTTTACTCCTTCCTCCCCATGAAAGTGCTTTTAGCCGAAGGCCTTCTTCGCCACGCGGCTGCACTCAGACTTGCGCCCGTTATGCTAATATTCCCCACTGCTGCCTCCCGTAGAACAATGCTCCAGCACCAGCAGAAGGTTAACACCATGCCGACCAGCTTTCTTCGCTTCAATGGCGTAACC
+
44&*1/'+//,*')&+,,2374,/'')*,(,,))/070%)&%&%)*-($'('*'*+0/+)2*1,2//'**')$&')&(**'($&$&)%$'+37++-,*$))'&''0(*-/02--1.-2/-3')&%%*)*%(#+%2./1395357353:6.30/((&02%$(+3,()$'(++,67.,.,012-'$%&)&%%%,'&&$*+25*'&&'+(,*0(-.2'&&'(-.$$%%$&,/*,-)&'$$#'))/0++&&*(&)0.')-/.,*,3*$&&&'(+,-05',&$&&$((',..0*+,1//-.'')226'%(&1.-4/203411+*('$%$('''.1+'(*/5,0&*+5%#'*+.2996345558/530-,/28:23+'//10840+%$%+)(&))),).,6+535430,.1,7)0%%/('+'+,21:750701*-.()'*&&0.)()&**1+-01,,)&&&'./61666120-08350/(((&**//;.4(&'%'+,(.-.(,+55+*(&*+)&(-2+++)(,+8305/4468<08:71.*0,-8;723-./*+-.7')-'1'&/12,+-08805,%,-+,/0-20101.00-%#)1/1/,'%$$'*)#&*&&$),%%%%($$$)&(**,+-88/())*('%')'(-,,,,,2-(,//)/*1,(15+,.07712.)1**),/,3-,0(*()*,0.3.127,.'+),-.275012/:/,%&+'(&(,1(-,.080%+,.3)(..13.81))%($+/(*,*&*)*'$'%')**&+,05,))'%*,1-(''%-1,,(&'&*&+'*),/;51//%&044//,(-'+(/80../+((0$(&#$$%%&*0-)+1(/30.+4/)1'')%))+/(+,+'1-)&(*%&(-.0025554555*$+)/*'2850-**$)$'&$*+)+'(*.10.,'('-(*%'')))-3.-,,,-2%$%$%%$('%+,,-/14231/1/,.&-30/.%&)(/3(*-)+-0.036-8%%$,'(&0$$))*''+*1)/()3.:;9785-+*(&+++-./-,(%%&%,.4.9+1**%+&%&'(%**19.:321667,&((*3+)*(&*((%%$(%&*3,/285;65;8.**&)'&)('&()$%&)'0/648.2*--*$.0).-0.1411435-/.&)+''*(*2/240,256(',.3*&$&('',-*...%+&%)&)-2-2*+&&$%"$4*.-(,)),.6634,+%&&%&(&'''()%$$&$
@6b3f9f5d-7e30-4d05-a722-b1575ffd3812 ch=154 read=103990 start_time=2019-12-13T11:40:43Z barcode=BC01 runid=2c9cf7bc05858273f10e7d7ec552fc0bd742dc3e
CTCCTACGGGAGGCAGCAGTGGGGAATATTGCACAATGGGAAACCCGTGCAGCAACGCCGCGTGATGATAAGGTTTTTCGGATCAGCGGCTCTGTCTTTGGGAAGATATTGGTACCAAGGAGGAAATACGGCTGCTTTACGTGCCAGCAGCCGCGGTATGCATGGGTGGCGAGCGTTATCCCGGATTTACTGGGCGTAAAGAGGCGTAGGCGGATGATTAGAGTGGGATGGCGATACCCGGGCTGCTTGGAGTGCTGCATTCCAAACTGCAGGACATCTAGAGTGCAGGGAGAGGGAGAGTGGGAATTCCTAAGTGTAGCGGGGTAGAAATGCGCGTCAAGAGATTAGGAGGAAGAACCGCCAGTGGCGAGGCATTCTCTGGACCTTTGACGCTGAGGCTCAGCGTGGGGGGGGAGCAAACAGGATTAGATACCCTGGTAGTCCACGCCGTAGCAGTGGATACTAGGTGTAGAGTTTAACACCTCCGTGCCGCCGCTAACGCATTAAGTATTCCGCCTGGGGAGTGCGGTCACCCAAGATTAAACTCAAAGGTGTGACGGGGACCCGCACAAGTAGCGGAGCATGTGGTTTAATTCGAAGCAACGCGAAGAGTGCCCACCTACATGACATCCCTTGCATTACTCTTAATCCAGGAAATCCCTTCGGGGACAAGGTGACAGGTGGTGCATGGTTGTCGTCAGCTCGTGTCGTGAATGTTGGGTTAAGTCCGCAACGAGCGCAACCCTTGTCGTTAGTTACTACCATTAAGTTGAGGACTCTGGCGAAACTGCCTGGGTTATGCCAGGAGGAAGGTGGGGATGACGTCAAATCATCATGCCTTATGTGGGGCTACACGTGCTAATCGGCTGGTACAGAGATGCAATACCGTGAGGTGGAGCCAAACTTTAAAACCAGTCTCAGTTCGGATTGTAGGCTGAAACTCGCCTACATCGGCTGGAGTTACTGGTAATCGCGAATCAGAATGTCGCGGTGAATACGTTCCCGGGTCTTGTACACACCGCCCGTCACACCATGAGAGTTGGCAATACCCGAAGTCCGTAGGCTAACCGCAAGGAGCAGCGGCCGAAAGTGAGGTCAGCGATTGGGGTGAGATCGTAACAAAAGGTAACCGGAAGATAGAGCGACAGGCAAGTAGCAATACGCTTCA
+
--23/12,71+-,,045/13272),,+,/.+)'+-7752*(,)05'()+,42434++++(.+,,**((&()(+.79:306:784(%$$$%&,-.34187085+3,0,*)&(&'%+**,,.())**('(('%'(&%&('&*+0)/)&(,,074356650,*-,.*,(().,,,6757:636''---39911762.,%,34.($*)//577:408.(-0082&'')-875714+')**1,('1.+&#%%(1-&'(*98674722&75.+&$)%+(&%&))/+('(')-()30(('+0**+$%)&('''-+0('0510,$%(*,1+(,''*0++%'()&)()''&)'*(&(*'***,+.0//+/4--3182*%),*$&()-425:/4-,.))0/122228:68.-+,,1478:;1/++,.11)0),7+6100885497-01,--).-)+/12.0+0.)*,,035542,++/01+1%,.5.)6+-.530+,.375*+)$(**4/-11.3/,),*.52*(-03683&'())1.1,*&*)(-+-,5+9;;0:915'/)++**+1009247:81/.1/11,,,+2-*+-56656:5:62/0..+,1,0110*))2/&&'(&&(&'/6++**))+/283:20511-6.--2/7/8.51($()(--**60/97.097,-/*.,**./+-,-0898::;8/9...9770,,-.41451-,,,*')*8:7;304086588-/196110/-20739.----635:654932447:-03.,--.*&/-5453+(()&*6*+889:655*-)&$#&&%.0*,+,.,0/,573255653255<20017533*,)(&&*%%%).70750*--.54.-'*'*0.259529,----:884:321:442.+(),710113;6+-*(&%+/)-/43420&+).606012&&$,/440*+&'(*(,0-,-/0&*'*++0'(5*+++-%'%&(-%&&&**0./),+,.0-/.8101:93743:.*()58631400/0//.3;0::+-775868;5641''&1+,,/.;1-12/*+1-//545'')-.0960-.14*-'+)1350932+1,&*'&&.2/*)*,+*1+1/0)(('&(+,-002-080(-+01:8854-4+,-+,-/0/5555430.*+-365:53,,()%%#
@986d2f90-1c15-451a-963e-b517508ac93d ch=375 read=199226 start_time=2019-12-13T11:40:41Z barcode=BC01 runid=2c9cf7bc05858273f10e7d7ec552fc0bd742dc3e
CTCCTACGGGAGTATGATGGGAATATTGCACAATGGGCGCAAGCCTGATGCAACTCATGCCGCGTGTATGAAGAAGGCCTTCGGGTTGTAAAAAGTACTTTCAGCGGGGAGGAAGGAGTAAAGTTAATACCTTTGCTCGGTGACGTTACCCGCAGAAGAAGCACCAGCTATCCCGTGCAGCAGCCGCAGTAATACGGAGGGTGCAAGACCAATCGGAATTACTGGGCGTAAAAAGCGCACGCAGGCAGTTTTATTGATCAGATGTAAATCCCAGGCTCCAGCAGGAACTGCATCTGATACTGGCAAGCTTGAGTCTCGTAGAGGGAGTAGAATTCCAGGTGTAGCGGTGAAATGCGTAGAGATCTGGAAGATACCGGTGGCGAAGGCGGCCCCTGGACGAAGACTGACGCTCAGGTGGCGTAAGGAGCAAACAGAGTTAGTGCCTGGTAGTCCGCGCCGTAAACGATGTCAACTTGGAGGTTGTGCCTTGAGGCGTGGCTTCCCGGAGCTAACGCGTTAAAGTCGACCGCCTGGGGAGTACGGCCGCAAGGTTAAAACTCAGTGAATTGGCAGAGGGGCCCGCACAAGGGCAGTGGAGCATATGGTTTAATTCGATGCAACGCGAAAGAACCTGGTCTTGGCGGCATCCACGGGAAGTTTTCAGAGATGAGAGTGTACCTTCGGGAACCGTGAGACGGAGTGCTGCATGGCTGTCGTCAGCTCGTGTTGTGAAATGTTGAGTTAAGTCACAGCCGCCAACCCTTATCGCTGTTGCCAGCGGTCCCGGCCAGAACTCAAAGGAGACTGCCAGTGATAAACTGGAGGAAGGTGGGGATGACGTCAAGTCATCATGGCCCGCCACGACCAGGGCTACACACGTGCCACAATGGCGCATACAAAGGAAAGCGACCTCGCGAGAGCAAGCGGACCTCATAAAGTGCGTCGTAGTCCGGATTGGGTCCGCAACTCGACTCCATGAAGTCGGAATCGCTAGTAATCGTGGATCAGAATGCCACGGTGAATACGTTCCAGGCCTTATACCACACCGCCCGTCTCACACCATGGGAGTGGGTTGCAAAAGTAGGTAACTTAACCTTCGGGAGGCGCTTACCACTTTGTGATTCATGGCTAGAGGGTGAAGTCATAACAAAGGTAACCGGAAGATAGAGCGACAGAGCAGAAGTAGGTTAACACAAACAACTTTCTTCTTCCAGCAATACGTAATGGCGGG
+
+-4424608-'%%'...4155*4-%-''(,*9+-8:21004816:40254,3+,,501(/+)+2320-0021+,--001-/2*6129210<6.,+..,/90*)*+18:,*..11.+%()/3/-/72:27:/83-+43/'%+,/2-5.-16.*--*-1(*,'')/.,//0036/)+325/,+((*.*+&+-//-+-%3,*-()-16/'&$%-0.0(+0)3*444466631-00,+)//0)*)+*-20.-298,&)-)(/3238911/5/)-2*'.4217&*'/(.-'**0....-.-/278:+9*)2+)(')),...2331-)*0-')+-*)-/-1-)6430-(-.-607376//198,++++2-()-'+'+'-)7080.40+.))-/.*2/.**087:,..+,20011359:(:+*''&*)14)0)+02:27/-$',)&($$%&&)0202-3+$&',+-.3:97//.+.5270/7170220700.52)10/240/,/.-0-/''(.'),,25120-4,2-)*522+5957:315:-)*+,229261352)1+71;;55.2'**'(&,'4***'%+-1--64*,/1*-/974(4552'+++-&(+12;;697:2*(0,.0*--3204))-114.,263010*0133567/,.).+&((.4;71+,*'(.-,((+,/2,0$$%'(13036:574'/,/'-&((11954,-053489868-+,,,989457223186.+1-,*24651.)/(**+*&$&$,&02**,+.2&'*'+5/1:635&524+'+*+'%%&216979.2/.0149898,/-,,-08599::.-0+0)1+/24*.389:976+%'*+291%+).08-',.(+,.24157752/-&(&((*(('(*2987:97764/237+*)(*)))++,-02.,-*)&('19/3.556999/-5:6/13210137(*))0*.*3+/0**.6+0-&001+*/587*,271104/6387:55724/6///79936550.0:741,+,,43*)75.51209)%315)-()(),-&)(*633640/-')),,07/*+2+''(+.(/((*17+(&'(+)(%)$%%0*251:8'7.*/+*-*+*)17164:51136795.*.&)(&&(,*'**/3./.(..1529+,6,588,8/20003/..-,-+-+,%(*0-2-,-/(/,2,*(&)$&,+.)(,3+).('%&)(*),/)($(&-)(''&#%%%
@ea321683-76f8-4daf-b597-266d1f8ce26c ch=299 read=174229 start_time=2019-12-13T11:40:32Z barcode=BC01 runid=2c9cf7bc05858273f10e7d7ec552fc0bd742dc3e
CCGGTTACCTTGTTACGACTTCACCCCAGTCATGACTCACAAAGTGGTAAGCGCCACTCGAAGGTTGGCTACCTACTTCTTTGCAACCCCTCCCATGGTGTGACGGGCGGTGTACAAGGCCCGGAACGTATTCACCGTGGCATTCTGATCCACGATTTACTAGCGATTCCGACTTCGTAGGTCGAGTTGCAGACTCCAATCCGGACTACGACGCACTTTTATAGCAGAAGTCCGCTTGCTCTCATGAGGTCGCTTCTCTTTGTATGTGCGCCATTTAGCCCAGCACGTGTGTAGCCCTGGTCGTAAGGGCCATGATGAAACGACGTCATCCCCACCTTCCCCTCCAGTTTATCACTGGCGAGTCTCCTTTGAGTTCCCGGCCGGACCGCTGGCAGCAAAGGATAGGGGTTGCGCTCGTTGCGGGACTTAACCCAACATTTCACAACACGAGCTGACGACAGCCATGCGGCACCTGTCTCACAGTTTCTGAAGGCATTCATCTGAAAACTTCCGTGGATGTCAAGACCAGGTAAGGTTCGCGTTATCAGATTAAACCACATGCTCCACCGCTTGTGCGGGCCCCATCAGTCATTTGAGTTTTAACCTTGCGGCCGTACTCCCCAGGCCCAGTCGACTTAACGCGTTAGCTCCGGAAATACGCCTCGAGGGCACAACCTCCAAGTCGACATCGTTTGGCGTGGACTACCAGGGTATCTAATCCTGTTTGCTCCCCGCGCTTTCCTTTTGAGCGTCAGTCTTCGTCCAGGGGCCGCCTTCGCCACCGGTATTCCTCCGAATCTACGCATTTCACCGCTACACCTGGAATTCTACCCCCCTCTACGAGACTCCGGCTTGCCAATTATCAGATGCAGTTCCCAGGTTGGTTGAGCCCGGGGATTTCACATCTGACTTAACAAACCGCCCAAAGCAATGCATGAAA
+
/0-+/-*0323.//-.336530-21('(%76,*+-04010/,.))+2//++.01:/1.2'(+-.),--2238:3.013,291+,.'853,+02/)*+60001133:9-,*/'.-/375-90)/5052+...41&..(-)0./0:9323/53,-+',5((),,/0649;24.+03+*%'$(((-&'+1734''/*+.(0*+1.1/((0-.2.2-1-/.9;./4.-,&$(%,.65.038333666...,)-.1,,.3/50580,,,-,,/189;.4/)$&%$%&**)-./+,*+(,/8/*-.//4+1)'(&&&'()//))%$%*+078:6.;99+)/-/321+./0*+,-8/*+0%344/+$%'*1250.40/*./614*,4,/.</56-2.6-,-&1.-&10520)482-8.2'+,655:662<:41313-61+--.10:8117351/0(&345548879345:281/(...6;,-/10*'*'(/90*&)+1)1-113/+-.733:9723559449;5523740013;408.+(/*0/,(&&*(%&)$%**,2;:36%**254011-29*,14/0.2-1(+23+-..(-12.19831/4:;,/6/401,-,.38/5561899.-1*1%$%+/201/4040433134002420..++'$%'(*.,'&%*12-.02816-2+1-023244346+-+'(),-387,)').3*00-*-/0/7;79:033;3,//344(%)))**,.''+-1*,-0./:4**+2+53.7++.,5/07016194682282,5458<5844&&'2/.)&)/136;51(**-74)2110//.8+2-0/+3/3362).5343131356/2.137-..''-,-01'**-*-(01;380.,50;00+,*)..7-,0/.'/66..2211///0234448:526+.*('&&&(.5/..&%%('(
@ade0ef0e-175f-4a5d-9591-4af16d1f97ab ch=231 read=91963 start_time=2019-12-13T11:40:25Z barcode=BC01 runid=2c9cf7bc05858273f10e7d7ec552fc0bd742dc3e
CCGGTTACCTTGTTGCGACTTCACCCCAGTCACTTGAATCACAAATTGGTAAGCGCCCTCCCGAGAGAAAGGTTAAGCTTCACCTTCTTTTTGCAACCCTCCCCATGGTGACGAGGGTGTGTACAAGGCCCGGGAACGTATTCACCGTGGCATTCTGATCACGATTACTAGCGATTCCGACTTCAGCAGGTCGAGTTGCTGCAGACTCAATCGGACTACGACGCACTATGAGGTCGCTTGCTCTCATAGTCGCTTCTCTTTGTATGCGCCATTGTAGCACGTGTAGCCCGGTCGTAAGACCATGATGACAATCATCCCCACCTTCTCAGTTTATCACTGGCGGTCTCCTTCAGAGTTCCCGGCCGGACCGCTGGCAGGATAAAGAGTTGCCTTTGCTCGTTGCGGGACTTAACCCAACATTTCACAACACAGGCTGACGACAGCCATGCAGCACCTCTCACGGCATTCTCGTCTCTGAAAGCGTGGATGTCAAGACCAGGTAAGGTTCTTCGCGTTGCATCGAATTAAACCACATGCTCCACCACTTGTGCAGGCCCCGTCAATTCATTTGAGTTTTAACCTTGCGGCCGTACTCCCCAGGCGGTCGACTTAACGCGTTAAGCTCATACGCCTCAAGGGCGCAACCTCCAGAAGTCTGACATCGTTTTACAGCGTGGACTACCAGAATTATCTAATCCTGTTTTGCTCCCCACGCTTTCGCACCTGAGCGTCAGTCTTCGTCCAGGGGCCGCCTTCGCCACCAGTATTCCTCGAATCTCCTGCACGCATTTCACCGCTACACCAAAGGAGTTACCCTCCTCGGGGCCTCGCAACATGATATCAGATGCAGTTCCCCGGTTGGCCAGGATTTCACATCTGGCTTAACAAACCGCCTGCGTGCGCTTTGCTTAGTAATTCCGGTTAACGCTTGCACCCTCCGTATTACACCGCGGCTGCTGGCTGAGGTTAGCCGGGTGCTTCTTCTGCGGGTAACGTCAATGGGCAAAGGTATTAACTTTTGCTCGCTTCGCACTCCCGCTGGAAAGTACTTTTACAACTGACCTTCTTCATGCCGCGGCATGGCTGCATCAGGCTTGCGCCCGGTACAATATTCCCCTTAACGCTG
+
*'''/7')023*1/(%'%')1,*,*+%$$/,)&(''4++)-/-/'+'2,.45)+./5,+15,((&(&*-*+-,7..&&&,'(+.-605:83-./3'31)'+26,&*('%'11)&()%)(/*.,0323050+145.,-&').<323:1-3,,)274543,1')++4+()*'./,%2(-**+.6:5&,*(/*+*+&**1**(*,*,/9991825-1064342-,'($((*./01,).*+0-)'./13).(140+-3.643/:1'+-/1657;-7,(&()+.0/0.)'')+,#'&,+04))&0,,-+/**(*,500.-5/4))/--3+(/,.5<8334777696,46420%'*%%(&(.0.1+(+.)6044/01,/'%(*,9976-(&&**)+'&(%'*201-7,/*5-*(**/),*&,///185.,+-/**,('44/.-&***+(,1*1*3(,,'-)*),.'**.*)00.+)%*+*)&$+)&%&++0;;:5974+016;.62431)02:86:9264/3)/-.-(+,/.1;54,))&.*-.01)+-%*0,/055,58,77+'*,-305103:842-461)2/8717.0/666.1///.:90)089*1540/0/.31343).(+%'')3)**./110.,+*+('$&+-//-1)*'+,'(&$)'4)/&,.98+&0(002277022+4**-%'((*,0./41:970978*'+,472-,/,/1:70.2035./-/69;:,-...;762:*(/5:/::3493:7579.36,6779<4932'(0.1/10,&*&,-/,19:,-1/,-)&)')*//*)+$$(*%*3,'/%&)(*0)(*'(%(%%'&'&&..070505**(-/3.24))*/'+).+()+%.64/-++-.-,)+-.2210381:/0323515410,.)'%'))-/8778<.3/5.604-//1)*+),4.+.1'.,.+')%*7.10:3338,8))$($(),4013001'((,9.99;7551+1-+,9:7874:200303:+0-00.6..())*%#&,/%'5+5&)$%%./,)211%-***,)*(+,)%('((#'$('(+(*20&)$+)(*(*($%*.++*++,3/99/6.-.705,,(*%%),-.3.31*%$#(%&%'''
@bf4df029-e827-4911-9109-0573a89a96ad ch=273 read=81233 start_time=2019-12-13T11:40:23Z barcode=BC01 runid=2c9cf7bc05858273f10e7d7ec552fc0bd742dc3e
CTCCTGCAGGAGCAGCAGTGAATATTGCTGTGGGCGCCAAGCTGATGCAGCCAACCGCGTGTATGAAAGGCCTTCGGGTTATAAAGTACTTTCGAAGGAGGAAGGGAGTAAAAGTTAATACCTTTGCTCGTGACGTTACCCGCAGAAAACACCGGCTAACTCCCGTGCCAGCAGCCGCAGTAATACGGAGAAGTGCAGAAAGACGTCAATCGGAATTACTGGGCGTAATGCAAAGCGCACGCAGGCGGTTTGTTAAAATTAAGATGTGCAGAAATCCCAGGCTCAACCTGGAGACTGCATCTGATACTGGCAAGCTTGAGTCTCGTAGAGAGGTAGAATTCAGGTGTAGCGGTGAAATGCGTAGAGATCTGGAGGAATACCGGTGAAGAGCGGCCCCTGGACGAAGACTGACGCTCAGGTGCAGCGTGGGGAGCAAACAGGATTAGATACCCTGGTAGTCACGCGTAAACGATGTCGACTTGGAGGTTGTGCCCGCTTGAGGCGTAACTTCCGGAGCTAACGCGTTAGTCGACCGCCTGGGAGTACGGCCGCAAGGTTAAAACTCAAATGAATTGACGGGGGGCCGCACAAGCGGTGGAGCATGTGGTTTTAATTCGATGCAACGCAGAAGAACCTTTACCTGGGTCTTGACATCCACGGAAGTTTTCAGAGATGAGAATGTGCCTTCGGGAACCGTGAGACGATTAACTGCATGGCTGTCGTCAGCTCGTGTTGTGAAATGTTGGGTTAAGTCCCGCAACAGGCGCAGCCCTTATCCTTTGTTGCCAGCGGTCCGGCCGGGAACTCAAAGGGAGACTGCCAGTGATAAACTGGAGGAAGGTGGGGACGACATCAAGTCATCATAGCCCTTACGACCAGGGCCACGTGCTGCAATGGCGCATACAAGAGAAGCGACCTCGCGAGCAAAGCGGACCTCATAAAGTGCGTCGTAGTCCCGGTTGGAGTCTGCAACTCGACTCCATGAAGTCGGAATCGCTAGTAATCGTGGATCAGAATGCCACGGTGAATACGTTCCCAGGCAGCATACGCACCGCCCGTCACCATGGGAGTGGAGTTGCAAAAGTAGGTAAACAATAACCTTCCGGGAGGGCGCTTACCACTTTGTGATTCATGACTGAAAGGGTGAAGTCGTAACAAAGGTAACCGG
+
1+51*)4'/4+.,,00$.,**+**/,*.0/123+*+4)0,(*&&&..,,&,'%%())*-/0289*4+(',*5495'3/,1)(-2*,+*+14.,''(*.',/)(*,(&()179.+19/6/..+-.-,564',*(0-/5//8.+,'&,*)%%&)*('((1--.7,*.531,)*++.31/7&/-,7//02..)%&*()*)&*(,$''2367:88*24,32244:2462*.&'$'-51+,0.&.+,-',,139<</7266/'.'4+22*')%%''27**10+%0400-0+,)&&)'&13600001.,-011231/21%)*'&%&(**,,0+)(($/*/0+5*7+9.3786////1963147/0164+*))*5/(+.+0-*0.1;690/*-)(&++-.194-*-408+%&&&+(+,/1437+-8::,.)(,0/&1)'+,8:+,+.3./6.03788;-.346//1-+-*-+.2:986760533)'&'*()&)06373;9/&)-'/00+*)(&%*)(-*'+'),*-4000,1+-)223788),))'*('$'(0)//5-2.4&,.026.2++26:<2-0.5.4270-9;:,4-%''),++,0786/-.-7857881;:-47591-&*+8-,***+*.)'''(.-4+)2:78/))+,6./.007,*,0-)-+04921,,,--:-+,)++010/82784;6.122550-/15,%/*&$*(+-*)+1//487012,,7898:3440047;0../:/9912/0+-01))2/-5&'5410/*32.-2+,-*/0+)522851/0)2/2..&41+8902112)4)+-+),/+./3910/.))---:::0/0+///64-77269723(/10++./3)*&'%/.6+,*))*+/:,+)''+%*(-02+&),+.170+-++(,11'(&)*(+-2497852.--*-91'13:535.-**07/+,/644667769/71+/,0.+**,458/2+--9443201*,-/0,,--5041521/-'-.-,,688/.-1-+/7531,(..71%%894845330+%/'.##%&)&*$''.5*97+*33236030.+&'*(,$(-0+.+9/)&().3226(+-2(.3.202-*+3.)+2)86616/18')))**4479;788724//-/,+)',(2+++32544.18.,5/3;::::
