# Supplementary material for: De novo species identification using 16S rRNA gene nanopore sequencing
Source: PeerJ. 2020 Oct 21;8:e10029. doi: 10.7717/peerj.10029 (PMC7585375; doi:10.7717/peerj.10029)
Supplement: Supplemental Information 3 [file peerj-08-10029-s003.zip › pass_fastq_runid_2c9cf7bc05858273f10e7d7ec552fc0bd742dc3e_531.fastq]

@99349d11-2b67-469f-90a5-60b729605081 ch=382 read=109185 start_time=2019-12-13T11:40:15Z barcode=BC01 runid=2c9cf7bc05858273f10e7d7ec552fc0bd742dc3e
CTCCTACGGGAGGCAGCAGTGAAATGTGCACAATGGGCACAAGCCTGATGCAATACATGCCGCGTGTATGAAGAAGGCCTTCGGGTTGTAAAGTACTTTCAGCGGGAGGAAGGGGTAAAGTTAATGCCTTTGCTCGGTAGCGTTACCCGCAGAAGAAACACCGGCTATCCCGTGCCAGCAGCCGCGGTAATGCGGAGGTGCAAGCGTTAATCGGAATTACTGGGCGTAAAGCGCGCAGGCGGTTTCATTGAAGTCAGATGTCTTGAAATCCCGGGCTCCAACCTGGGAACTGCATCTGATACTGGCAAACGAGTCTCGTAAGAGGTGAATTCCAGGTGTAGCAGTGAAATGCGTAAGTCTGGAGGGAATACCGGTGGCGAAGGCAGCCCCTGGGAGAAGAAGACTGACGCTCAGGTGCAGCGTGGGGAGCAAACAGGATTGAGTACCCTGGTAGTCCACGCCGTAAACGATGTCGACTTGAGTTTGTGCCCTTGAGGCGTGGCCCCGGAGCTAACGCGTTAAGTCGACCGCCTGGGAATACGGCCGCAAGGTTAAAACTCCGATAATGAATTGACGGGGGGCCCGCACGGCGGTGGAGCATGTGGTTTAATTCGATGCAACGCGAAGAACCTTACCTGGTCTTGACATCCGGAAGTTTTCAGAGATGAGAATGTACCTTCGGGAACCACCGTGAGACCCAGGTGCTGCATGGCTGTCGTCAGCTCGTGTTGTGAGAGAATGTTGGGTTAAGTCCCGCAACGAGCGCAACCCACTTATCCTTTGTTGCCAGCGGTCGGCCCGGGAACTCAAAGGGACTGCCAGTGATAAACTGGAGGAAGGTGGGGATGACGTCAAGTCATCCATAGCCCTTACGACCAGGGCTACCACACGTGCTACAATGGCGCATACAAAGAGAAGCGACCTCACTTGAGAGCAGAGCGGACCTCATAAAGTGCGTCATGTGTCCAGTTGAGTCTGCAACTCCACGACTCCATGAAGTCGGAATCGCTAGTAATCGTGGATCCAGAATGCCACGGTAGATACGTTCCCAGGCCTTGTACGCCGCCCGGAAATCACACCATGGGAGTGGGTTGCAAAGAAGTAGGTAGCTTAACCTTCGGGAGGGCGCTTACCACTTTGTGATTCATGACTGGGGTGAAGTCGTAACAAGGTAACCGG
+
'*..,,.(66)-8/.34/,+%*/++*3,,,.+:/08/-#(06*1;22283,0+*+002276012300)-),+&)+*405484+/,.9)+2:,'()(+(1-(///8+('(+*,4-)*+5*+:00/-&*,*2-*+0...,*++(,**4:-*2**+)%**(247,(***.-0-(*528324.--5-/1-3,-*'%')++0+*+174454452312/15+5,+-47851011//('.-,.*.2/0+/1)#$-3&/+,-3//1*(&$&'$).,(06,*1-.+0'5*070165*'20//0/4))*./3/7+)*,+,*')*,-0437()&+*%'-)/,..-17/-''&('..1/783331*)&*),.84+.3*/;689:7:9261*.)(*2&,))),((,)+&(+(+.+/.101/*),++3362.+,-+3&*(,()0,842&6.)7&+$'*+-86018856,7,(*/18578;:.-,,+4440+,**%+*/*+1388,.--.14343)..$')+.*&(()985754569-.4.*3-+3*&&+,%((,04442)--/13,1.90)))++)+,,*('(--3116()-56--20*,,+*+-)502-++*%+&-*/3;91.3-$).0223-/-...21376:4968;862-0/3.+-0-1(',,5.-9:40,++()++..+1..0*3,/*-'363411*.,01+(*+5+))/1456733231:33289435..00067428-+%'%&&%)+,.6.3/-7,1*-.4)*.215+(,*.12-22*$'0+-.2-26.,25135100/7+-,323(,0*2,-18*:1)*/-03419.002349<;:99,)/*)2021037.06878334521578/8+%'&*-5)'(%&'(76*.6951..)%'&(*+443363;316314568898-))'++),0.53/-&*()*(')&*-+*.//9627540+46,,-/2566*,+,'+/*%**/&%,+-,/.'&,-20(,-+./.4-**/+*-2*7-667.-.-12666657.(115'*)/88820,1.2/'%*)$(008-,*%-.-'&,'&&**02/-1*''-*())(*'-804,44**,*-.+3+.29/&(+%%)*)*+..-13439766-98,,4*+/-4,*-*%).3,,320082+++*,0/-2)'')+*,/2028349*6..,,0/5
@075499fd-58a3-4cd7-9b6d-7e83904a206a ch=14 read=67228 start_time=2019-12-13T11:40:14Z barcode=BC01 runid=2c9cf7bc05858273f10e7d7ec552fc0bd742dc3e
TCATTGTACTTCGTTCAGTTACGTATTGCTTCTGTTGGTGCTGATATTGCTCCTACGGGAGGCAGCAGCAGGGAATTTTGGACAATGGGCGAAGCCTGATCCAGCAATGCCGCGTGCAGGATGAAGGCCTTCGGGTTGTAAGCTGCTTTTGTACGGAACGAAAAGCTCCCTTCTAATACAGGGGCCCTTGACGGTACCCGTAAGAATGGGCACCGGCTAACCCGATGCCAGCAGCCGCGGTAATACGTAAGTGCGAGCGTAATCCCAGATTACTGGGCGTAAAAGCGTGCTGGCGGTTATGTAAGACAGATGTGAAATCCCGGGCTCAACGGAACTGCATTTGTGACTGCATGGCTGGGAGTACGGTAGAGGGACGGAATTCCGCGTGTAGCGGTAAAATGCGTAGATATGCGGAGGAACACCGATGGCGAAGGCAATCCCTGGACCTGTACTGACGCTCATGCACAGCGTGAGGGAGCAAACAGGATTAGATACCCTGGTAGTCCACGCCCTAAACGATGTCAACTGGTTGTTGGGGTAGTTTTCTCAGTAACGAAGCTAACGCGTGAAGTTGACCGCCACAGAATTACGGCCGCAAGGTTGAAACTCAAAGAATTGACGGGGACCCGCACAAGCGGTGGATGATGTGGTTTAATTCGGATGCAACGCGAAAACCTTTACCCACACCTTTGACATGGCAGGAAGTTTTCGAGATGGATTCGTGCTCGAAGAACCTGCACACAGGTGCTCCATGGCTGTCGTCAGCTCATGTCGTGAGATGTTGGGTTAAGTCCCGCAACAGGCGCAGCCGCGCCCGTCATTGGTTATACATTCAGTTGAAGACACTCTAATGAGACTGCCGGTGACAAACCGGAGGAAGGTGGGGATGACGTCAAGTCCTCATGGCCCTTATAGGTGGGGCTACACGTCATACAATGGCTGGTACAGGGTTGCCAACCCGCGAGGAACTAATCCCATAAAACCAGTCATGGTCGGATCGCAGTCTGCAACTCGACTTTGCGTGAAGTCGGAATCGCGCTAGTAACGGATCAGCATGCCGCCGGTGAATACATTCAGGTCTTACACCGCCCGTCACACCATGGGAGCGGGTCTCGCCAGAAGTAGGTAGCCTAATAACCGCAAGGAGGGGCGCTTACCACGGCGGGGTTCGTGATGACTTTGGGGTGAAGATCGTAACAAGGTAACCGG
+
$(&3*&+(*,813427),,;00,0*.+*+5145327474/9,+,/-+5-.-1..143:7,13698:100)'/('',.3/5065250121+'''&,.44507(,&44;864/333763,8;:;611,..59<11-.),)-47(673*4::,5649256:5%)*,.&)+.8+,81-*0,*-./*,**6*)((*7/30,,8*-3/2,-70'///125203')++''(#&')20/12/3+++,/+3-+%,+**%0-.02382+,+/,5+'),.080568447828;8+)5331*$''&**2+)*1158035***-*+(,0,).42+37798+&$'($%/177319+.13555777:18771-)%&(230<00+(/5,/:(+*21306,,001144001-:;:-/0:9:5042./1280.1'1,-7:;684042*+)/189;9074)+5/6--)2,1243334465:77240)0.*''.+%*$)2486/;:161/-7685<1-2655362-)*(.7+)0+.).//.28/9588:7<65;231(()+,67.02*((*17/&',)*--&,.458667/543373./0#%&**+-/-..535+.-+/.362+7*+,54:*,&1)40680-:92491++,.242317129:9.01/.192;925365('&+,62+514,674+)&')&',0*&+)/,164*+,//171&,,*-(0:7,.+,.04931633566263.00,'-(6521///0128+)'%&'&/,2/119878,,**+74554625//+--.11).31;971/60()0.+2(+5/+--$,(%&%((''%'&1'&)6,%&&()569,..0-1-/&2/445/6//1/2.---56-500167<2981-*+,-/-),%*/3/1*13558*'&')'(*)/*3,:1.41/+02104622+((&''+852101412;65365663512.72826,78.,1*%,&*'+537,37.,17:;29;'774)0)0,6)8-1000-19967..%--;92,,,+,558-2-,,5)2+126--$$'&%)''''.+/1,-065233,)*19565;7..*,-1$(1,)''&)/1:24141343413750.82(++/743425509.)),*,-13-/%/+&'(&)40.+.*3(0(+-.0/&+0-+-(,,/0029:54;542.)),/++'(-,1/(),)(*.0.2/,++*,.-6:737,
@8ab685f2-4f64-4fa7-b438-2cdc4ea3c39b ch=256 read=124240 start_time=2019-12-13T11:40:14Z barcode=BC01 runid=2c9cf7bc05858273f10e7d7ec552fc0bd742dc3e
CTTATGCTCCTGGAGCAGCAGTGGGGAATATTACTGTGGGCGCAAGCCTGATGCAACCATGCCGCGTGTATGAAGAAGGCCTTCGGGTTGTAAAGTACTTCGGCGGGAGGAAGGGTAAAAGTTAATACCTGCTTGCTCATTGACGTTACCGCAGAAACACCGGCTAACTCCGTGCCAGCAGCCGCGGTAATACGGAGGTGCAAGCGTTAATCCGGAATTACCTGGGCGTAAGCGCACGCAGGCGGTTGTTAAGTCAGATGTGAAATCCCCGAGGCTCAACCTGGGAACTGCATCTGATACTGCAAGCAGAGAGAAGCGAGTCTTGTAGAGGGTAGAATTCCAGGTGTAGCGGTGAAATGCGTAAAAGGATCTGGAGGACCACCGGTGGCGAAGGCAGCGGCGAACTGACGCTCAGGTGCGAAAGCGTGGGGAGCAAGCAAGTTAGATACCCTGGTAGTCCGCGCTGTAAGCGATGTCGACTTGAGTTGTGCCCTTGAGGCGTGGCTTCAGGCTAACGCGTTAAGTCGACCGCCTGGGAGAATTACGGCGCAAGGTTAAAGAAACTCAAATGAATTGACGGGGGCCCCGCACAAGCGGTGGAGCATGGTTTAATTCGATGCAACGCGAACCTTACCTGAATGTGACATCTGGGAACTTTCAAGAATGGATTGGTGCCTTCGGGAACTGTGAGACAGGTGCTGCATGGCTGTCGTCAGCTCGTGTTGTGAAATGTTGGGTTAAGTCCGCAACGAAGCGCAACCCTTATCCTTTGTTGCCAGCGGTCGGCCGGGAACTCCGGAGACTGCCGGTATTGATAAACTGGAAGGTGAGGGACGTCAGAGTCATCATGGCCGCGACCAGGGCTACATTTGCTACAATGGCGCATACAGGAGAAGCGACCTCGCGAAACAAGCGGACCTCGCAAAGTGCGTCGTAGTCGGATTGGAGTCTGCAACTCGACTCCATGAAGTCGGAATCGCTAGTAATCGTGGATCAGAATGCCACGGTGAATACGTTCCCGGGCCTTGTACACACCGCCCGTCACACCATGGGAGTGGGTTGCAAAAGTAGGTAACAACCTTCGGGAGGCGCTTACCGCTGTGATTCATGACTGGTGAAGTCATTTCAGGTAACCGG
+
%$$$$%'*-*'()&&(,23/12),*%('&)'()(&%)*9462258-6<3100042,160412,.0387555659+..+-65788/<61811/6+%(%%&%')),15.)-*+(,,*+,39-,/*6))'/'%%((+-.58418203709018+/-%+'&&'+'%$%%-+-.-3/0/846/82/17),(5,3--+82//+)(..-1.1/9,9++1%()**.0*2()8:985220*+-.-0-246;:4.27)-/4.217**.30'$(-0)830)($,*98:334)'(.-+)+**++*8//00./-,-.'')''(')&+*#&('(+*141273/113.6133331.,545/,*++-56348725:7+.0-())+,*/92*/*)(%%/)67.7/.)+4,20-..19('*(%%')/*(+,/1667,+/0,,-14:84*((+59*/0+,/5/,074;;--7964-+5/*,.001566(/.01-142.-'&'$*)./1,:2*'*++*1158796538$**+-49543*1+8,1266.6747:9:;0,(&&,*)+)-,./11+628661%+++.765:620/11.,*-(124..(*)(*123+,,-0564'*)+,-)0:8979:1/01154/0))*,&.3/7/0944.020/''02-.*'/'4)*3;22./))'+&0$/++1/56;9:82;3-1/1651+*/41063337777.5---89:58:7798984.-0+.0399220;/346636.1640063.)(')..31423-*4,..&&(,'.934955589742130-151,+*,&''))*57668--*%'&'',(0)021.*&*,/4(,33)$'),*&'&)2242)/*+/3'+/34+../-'&&'%++''-/.04;4/541674788+.+)-*&)*+/05851/0./.19794;64866(*,12)2(..005862/3+3*8+2(()*,-./22/,.)*,98611.12118051610)(()+0.6010645509,+*3013/.*.)*+3:6/0-./7/.'.,0,1.*,&'*--2855;'+6..../7431-,%$$*3,292/38-(&))34/2.)-454745(2,&*+,6/7.-5.%(&#&(()11-/404*/0(*./(((%&&%'&+/3488753
@759dd36a-5b23-4603-ab14-19a83731f1a5 ch=267 read=89657 start_time=2019-12-13T11:40:05Z barcode=BC01 runid=2c9cf7bc05858273f10e7d7ec552fc0bd742dc3e
CGGTATGCTTCGTTCAGTTACGTGATTGCTTGCTGGTGCTGAAGAAGGAAGTTGTCGGTGTCTTTGTGTTAACCTACTTTCATAACCTATCGTTGGTTGCAGTACGACTTCACCCCAGTCATGAATCACAAAGTGGTGGCATCCCGAAGGTTAAGCTACCTGCATGGCGCAGCCCACTCCCATGGTGTGACGGGCGGTTATTATTACAAGGCCCGGGAACGTATTCACCGTGGCATTCTGATCCACGATTACTAGCGATTCCGACTTCATGGAGTCGAGTTGCGAACTCAATCCGGACTACGACGCACTTTATGAGGTCGCTTGCTCTCATGAGTCGCTTCTCTTTGTATGCCATTGTAGCACGTGTGTAGCCCTGGTCATGGGGCCATGATGATGACGTCATCCCCACCTTCCTCCGGTTTATGCTGGCAGTCTCCTTTGAGTTCCCGGCCGGACCGCTGGCAACAAAGGATAAGGGTTGCGCTCGTTGCGGGACTTAACCAACATTTCACAACACGAGCTGACGACAGCCATGCAGCACCTGTCTCACGGTTCCCGAAGGCACATTCTCATCTCTGAAAACTTCGTGGATGTCAAGACCAGGTAAGGTTCTTCGCGTTGCGTGAATTAAACCACATGCTCCACCGCTTGTGCGGGCCCCGTCAATTCGTTTGAGTTTTAACCTTGCGGCCGTACTCCCCAGGCGGTCGACTTAACGCGTTAGCTCCGGAAAAACCACGCCTCAGGGGCACAACCTCCAAGTCGACATCGTTTACGGCGTGGACTACCAGGGTATCTAATCATTTTGCTCCCCACGCTTTCGCACCTGAGCGTCAGTCTTGCGTCAAGGGGCCGCGCCGCCACCGGTATTCCTCCAGATCTCTACGCATTTCACCGCTACACCTGGAATTCTACCCCTCTACGAGACTCAAGCTTGCCAGTATCAGATGCAGTTCCCAGGTTGAGCCCGGGGATTTCACATCTGACTTAACAAACCGCCTGCGTGCGCTTGCGCCCCGTGAATTCGATTAACGCTTGCACCCTCCGTATTGCGGCTGTAACGGGGAGTTAGCCGGTGCTTCTTCTGCGGGTAACGTCAATGAGCAAAGGTAATTAACTACTCCTTCCTCCCGCTGAAGTACTTTACGACCCGAAGGCCTTCTTCGCGCCGCGGCATGGCTGCATCAGGCTTGCGCCCATTGTGCAATATTCCCCACTGCTGCCTCCCGTAGGG
+
"1'*+,+/1686889*-2-+-3/*%1'%$*&)*:875113313.--(*&,)*30.2.658959<;-0+003/37,)'()''&''/'*%()($,''*(&&&#')+87788;8/997/1136264453102/4,+(*'%'''#&,/,*,0+,+130)*-/3++%%$($&''*,+36(&)*2;5(0-**(((12,994(+-*(+*&+)(+38+836+1953;72544;646:6131/-1586//-0-+,-/-9-,,11--.5020..25:9:;;3+,,+2+,+923&&1/.6);01(3-1-,%$**0(,%++/1033-3,+/*,.;162200$'-./41/1716655;7/0/)+*,-40/.100/0/,,,)+..09./3:85)4.5762921--*)*((6689998043*)575:53.7(-'45,+,&&'')($&*,.4/-4/,+-/838---4-2875989161031549)2-4.4+**-+//0/135/51-,298/(*')$,'-+5-39//355/0)*)&-/233465-,,:-950.)$%(1625888201.77:38*(-,)2-5667<5232467586/56.*($(')-98:7997269:951:+0)*,2;;:</,-*./*-**,0/2.2;9:81110..01/.3,,*,&$(((68-74,(*-/09795(5:61-+09;)3.0.3.-,5-9/.1//-6::-*446/9..-.*6,9,:68.8-,+,--+(6)351&473434:683*57,./01899-7+1-3467652632,35$%(.+.1030,0203(-+(/*-/22:1*%-.4*(,)575,+/,+.;/-4848:242.17:73*)'&%$&)*5))/1-*25-,**,*-2&'4&7443944,4'()222976120114;50-04-/1%,+.636404/5.0%2*/1+17350)-/168+*$(')&20.-2017667:99698<59/,/509/-,8-*++.0%,050/122631(106484796/8.:<:888751/,*'))*+),+*)%*'..4+,.1212331/,,,6;1.19-9(*('),/---+,-/.0.)&'0++,55/8---3.55;64552'/(8::7880;00/4307+,'%%%*'*$'+%-.26)8:4,670)65.4/&,%&&('&)&(,-)(+4,6074<88;8++'&&%'*-,,-,0,+*++-:-1:627-22187'*1-.005110706480%(%$&%$()()40-*'+-/
@51a1cfd1-2843-4395-875e-78370fffac6e ch=293 read=135857 start_time=2019-12-13T11:40:02Z barcode=BC01 runid=2c9cf7bc05858273f10e7d7ec552fc0bd742dc3e
CCGGTTACCTTGTTACGACTTCACACAGTCATGAATCACAAAGTGGTAAGCGCCGCCGAAAGGTTAAGCTACCTACTTCCAGCTGCAGCACTCCCCGTGGTGGCGGGCGGTGTGTACAAGGCCGGGAACGTATTCACCGTGGCATTCTGATCACGATTGCTAGCGATTCCAGGCTTCATGGAGTCCGCGGAACTCAATCCAGTTCCCGGCACTTTATAGAGAGTCCGCTTCGCTCTCATAATCCTTCTCTTTTGTATGCGCATTGCTAAGCGCGATGTGCCAGCCCTGGTCGTAAGGGCCGTGATGGTAAAGTTATCTGGCAGTCTCCTTTATTTGGCCGGACCGCTGGCAATAAAGGATAAGGGTTGCCCTTTCGTTGCGGGTTAACCCAACATTTCACAACACACGAGCTGACGACAGCCATGCAGCACCTGTCTCACGGGCGAACATTCTCATCTCTGAAAACTTCCGTGGATGTCAAGACCAGGTAAGGTTCTTCGCGTTGCATCGAATTAAACCACATGCTCCACCGCTTGTGCGGGCCCCGTCAATTCATTTGAGTTTTAACCTTGCGGCCGTATACGGGCGGTCCGACTTAACGCGTTAGCTCCAGGAAGCCACGCCTCAAGGGCACAACCTCAAAGTCGACGCGTTTACGGCGTGGACTACCAGGGTATCTAATCCTGTTTGCTCCCCGCTTTCGCACCCTGAGCGTCAGTCTTCGTCAGGGGCCGCCTTCGCCACCAGTATTCCTCCAGATCTCTACGCATTTCACCGCTACACCTGGAATTCTACCCCCCCCTCTACGAGGACTCAAGCTTTGCCAGTATCAGATGCAGTTCCCAGGTTGAGCCCGGGGATTTCACGTCTGACCAATAAACCGCCTGCGTGCGCTTTACGCCCAGTAATTCCGATTAACGCTTGCACCCTCCGTATTACCGCGGCTGCTGGCGCGGGTTAGCCGGTGCTTCTTCTGCGGGTAACGTCAATGAGCAAAAGGTATTAACTTCTCCCTTCCTCCCGCTGAAGTGCCACAACTGAAGGCCTTCCTTAAGCATGGCTGCATCAGGCTTGCGCCCGATTGTTACCAATATTCCCCGCACTGCCTCCCGTGGGG
+
75,.,9*-.5.%55(,34:;;5*+&)(,.1/0-0,++-1.98,,6;461*.178---()/),*:090(1/023)&*.1,*%%*1030$/'*)1.6,&(+)*)&%)+*)(**%+&)%&,6+-5,6972921799<978;886:646<9744..%&('/($&&%&+.06/7*()'(*/+,/15,,,-1,/)+.'+45,0*)'$%)+'(&(&'$(*/,++&''+'*,2-**.*%$'')')&+&&(/((5.302/*'%'((*)$%)/4'#%)*')',)',)0+,(*',.'$%,),)*,'/12.,(''$&&#%#$#$-)')('(++,-9,*7)35+'$%#%(308;99/**((3036/44-,4.*5*).0-/+.+),922203..+5.1.7./5-//723:1-,*0)(%&&,--221422/14%0667944).0.0,-.6343/1/'%&&%%'+/72'()./4353/570-0908778668678-1---)-+5.1'3+8:876624145,..12%+,,7.<655...0344484480/12.332--0211,*.35:6:627;;-00/;<2-4/,,1,,/.41140+++'00())(,%&&+-1322(,%')-*--0,%,)+-(18144599934)20-/.552424+8..378775646:8+**-')*/13-/0281/&%-*1/+,0/330077/+//22/)&%)+)*2336:+,239:::;2456493'0:*+8:129.1-,-006<68;376549/100,+*,,,8551434-0:6.579.1-),)020406.7.241506.443+03745+%(*00622,%&%&''(***--.2*./445.54:0)'*/5.:.,//4-,1()$15+)((&&&''''%*'&&)*.5/-*()*+,%&%'()*'+)-+*)+,056;8//,/(,(*%%$##&$*12+15+-/1717.,-06345919,+&.+-)*.//0:/9:333;3:<::8:/2-./7979839321-51;9'/((*--)%(((%&,6--<8..23+(--($%*.-./)).'(#&(('%&%'2-'&&$#&&/16960....3.4231102/98,%%3)'()'+-/20326703*$(#%$$'''/7)(,'-*(
@d9ca5b23-5692-4411-a42d-2f78156469bf ch=271 read=94005 start_time=2019-12-13T11:39:53Z barcode=BC01 runid=2c9cf7bc05858273f10e7d7ec552fc0bd742dc3e
TCGTGTACTTCGTTCGTTTGTATTGCTGGTGCGAGAAAGTTGTCGGGGTGTCTTTGTGTTAACCTGCGCGCGCAATGTCTATCTTCGGTTACCTTGTTACGACTTCACCCCAGTCATGAATCACAAAGTGGTAAGCGCCCTCGAAGAGTTAAGCTACCTACTTCTTTTGCAACCCACTTGCCGTTGGCTTGGGCGGTATGTGCAGGCCAGGAACGTATTCACCGTGGCATTCGATCCGCGATTGCTAACGTTCGACTTCATGGGTCGAGTTGCGGGCGCCAATCCAGTTCACGACGCGCAGCGGGGTCAGCATCTCGCGGGTCGCTTCTCTTTGTAGTAGCGCCATTGTAGCGTGTAGCCCTGTCGTAGGGCGGGTGATGACGTCATCCCCACCTTCCTCAGTTTATCACTGGCAGTCTCCTTTGAGTTCCCGGCCGGACCGCTGGCAACAAAGGGATAAGGGTTGCAACTCGTTGCGGGACTTAACCAACATTCCTGGCAGCACGACGACGACCATGCAGCACCTGTCCACGGTTCCCGAAGGCACATTCTCATCTCTAAAGAAAACTTCCGTGGATATGGGTAAGGTTCTTCGCGTTGCATCGAATTAAACCATGCTCCACCGCTTGTGCGGGCGATCAATTCATTTGAGTTTTAACTGCGGCCCGTACTCCCAGGCGGTCGACTTAACGCGTTAACTCGGAAACCACGCCTCAAGGGCACAACACCAGTCGACATCCCAGTTTGCGGGCATTGAGACTACCAGGGGTATCTAATCCTGTTTGCTCCCGCGCTTTCCGCGCACCTGAGGCGTCGAGTCTTCCGTCCAGGGGCGCCTTCGCCGGTATTTCCTCAGATCTCTACGCATTTCACCGCTACACCTGGAATTCTACCCCTCTACAGGACTCAAACGCCGGTATCAGATGCAGTTCAGGTTGGGCGGTTTCATCTGACTTAACAAACCGCCTGCGTGCGCTTGCCACGCCCAGTAATTCCGATTAACGCTTGCACCCTCCGTATTACCGCGGCTGCTGGCTGGAGTTAGCCAGTGCTTCTTCTGCGGGTAACGTCAATGGGCAAGGTATTAACTTTACTCCCTTCCTCCGCTGAAAGTACTTTACAACCAGGCCTTCTTCATACACGCGGCATGATCCACGCATCCAGGCTTGCGCCCATTGATGCAATATTCCCGCCGCG
+
#/-.*-&.038-49+'*,('1+,2./19:701%&%')'(-3./4*,),+.,*1/((-..2-9/:--++,00.)3*(()..4462886237-/538.24--,&))-/-511-*+366954..-)-).)(*/2032*,-2::05)-,&$-+5/2)-**,/*)139/4;;4.//)182('+'$$$*&+/0'%%246--/'$'$$&(*+1,1$+*.--,004<767;7:19000;8000/1'-*'+,'))(&''*(%''/61/(+(*,*+*),07)*&,)+&')++*)(#%'+'&)+,+**&&$'&)0321.'--)))(*543(++-+//3.21.76+(*$'%'))1632;1.-)*&%$&%()5/+,+./++*0/+&%(&&')(,-6999:/69++8;9958-2+-1<:458266/5///7867019,(%*07/4/+2062;6...+(*-+&&,44)+/:164(00()7.3%%**/374304;44.0*1('%.'*)-,''&))('&(&&&%$&&'$&$(*,0-%+,,941'-,'(+1:::51**.4)3+)'),55672101//-3-')03*+/-.-,35;7+&%#'1033*13:66<:4852933278%+)0,09(&$#&1589;78;1.2.,.88+($%%**/7584307:90/+7:;(-*((+*--6-)&)(,,3*+$'.44:80,(*.-1+/,.*+()$+,3()-**/64444;8984-.*)$+.-+'*,(&+))+431-.&#(12/)+(/,*)3.(&,,+,,0.++//,+/((*-0.04)*(1/-0-37-%.+).9,03..&)(/.)+)+-0101,(('&1+,-.3,)'-24+/*273;4)+'(%&)/5*.%))+*/36560-,*,%(2)+,,0,0/32/23021,./7.5+763-.01,/'',+151*.))*,1+5464:115978,476.*5/4.-(((',(7,2*/1,.-*1+2,6*,248./8.451570.)+&&)(&**400,-/8:9<942/4-0+-(*.--.-.3+,/++--33271,,-+2789:751../'*/:111;'65-04538;77786;933::756-:13:72/+*'&%+&+&)01,'(',.*0587162',..,2)&*%).4/(*,*2.&(,+//829<9*(&)$)-./+)%%&),/-%(%)',.3%5763913209/#%+&$&#%')()5,65,$&$$%$
@f157e5d5-5f00-46b1-a18f-0f4e2889f34c ch=277 read=91521 start_time=2019-12-13T11:39:52Z barcode=BC01 runid=2c9cf7bc05858273f10e7d7ec552fc0bd742dc3e
CTCCTACGGGAAGGCAGCAGTGGGGAATATTACTGTGGAGCGCAAACACCAGTACATGTATGCCGCGTGTGTATGAAGAAGGCCTTCAGTTTGTAAAGTACTTTCAGCGGGGAGGAAGGGTAATTTAATACTGCTCATTGACGTTGCCGCAGAAGAAACACCGGCTAACTCCGTGCCAGCAGCCACTTGTGTATACGGGGTGCAAGCGTTGTCGAATTACTGGGCGTAAAGCGCACGCATAGGCGGTTTGTTGATCCAGATGCTTGAAATCCCCGAATCAACACAGAACTGCATCTGATACAGCAGCGAGTCTCGTAGAGGGGGGTAAAATTCCAGGTGTAGCGAGATGCGTAGAGATCACAGAGGAATACCGGTAGCGAAAACGGCCCCTGGACGAACCTCAGGTGCGAAAGCGTGGGAGTAAAACAGGATTAGATACCTGGTAGTCCCACGCCGTAAGCGATGTCGACTTAAGGTTGTGCCCGCCCAGGCGTGGCCTTCCGGGCTAACGCGTTAAGTCGACCGCCTGGGGAAGTACAGCCGCAAGGTTAAACTCAGAGAAATGAATTGACGAAGTTACACCTGGCGGTGGAGCATGTGGTTTAATTCGATACGCGAAGAACCTTACCTGGTCGCCGACATCCACGGAAGTTTTCAGAGATGAGGAGAATATTGCCGGAACCGTAGAGACAGGTACTGCATGGCCGTAAATCAGCTCGTGTTGTGAAATGTTGGGTTAAAGTCCGCAACGAGCGCAGCCACTTATCCTTTGTTGCCAGCGGTTCCGGCCGGGAACTCAAAGAGGAGACTGCCAGTGATAGCAAATGGAGGTGGGGATGACGTCAGTCATCATGGCCCGCCTGACCAGGGGCTACACACGTGCTACAGTAACATACAAGAAGCGAATACGCCCGAGAACAACGGACCTCATAAAGTGCGTCGTAGTCCGGATTCCAGGTCTGCAACTCGACTTATGAAGTCGGAATCGCTATTAATCTAGCTGGATCAGAATGCCACAGTGAATACGTTCCCAGGCCTTGTACACCATCACACCATGAAGTGGGTTGCAAAAGAGTAGAGTAGCTTAACCTTCGGGAGGCGCTTACCACTTTGTGATTCATATGACTGGGGTGAAGTCGTAACAAGGTAACCGG
+
+-.+*++(,-&&('%%(*+24-)2-+0/047-002110&%%&(11&*((+(0//+++%'(+*.0/.-.-+')),/.4%)-,/1/,0/&+(6-,+28,*64-6;.,*+))*1)'.++*((%)''$''*+)&('')+)+410.0024+14*,*(++$**()+/)+'().1./21)/)-.1053024&,)-+-()++12.%'*')++213404)++&'&.*-017453213:2,.02-0)/%$'(('((*3+)0*')()'((,.($)%'12)(355-)&&()**1&&&&,+0-...14.---),'-++$(%(*++*-031.%.,00+&%%*)5*3.(*56-,($''(')01/12,,)(&&**%%)'''),4301,,(*&,.,,20&0-6195.*.6464/110/4'*0110),/**+2630*'%%+05+1)./-,..%((/19)*6766-54-&--053143)3./-+-..-+%&%&(+)/.-,55+%'%$''-,%$),+%((-(,.-,+.+**-./6*+)00459867730,1*'%&&+*%-6-'.*/,3/449.0/1,**'*/.-+)/-0,+/&%&&((#%&*((.60(0/22.//24..+04<:5:9<.-*-)3).)+1*12805/.4983**-(**003670'(+-/)+*,;;74,+*+./1--&&&',,&3&$'*(3,951,)()'(+,'()$$()+4,..,*%$'&&)+.%').254+0.+--2:/-33;4:95;0:/./2**-236*(2/173,54%%%&$(-,060,0513:667'.&.+'1)80/78-600449+'%-)(*,3414,*+)(+,,##(*&#&(&&().98/2458765,'()**..'./,69-(-*$)+/8/0581.852.-%(+,/24()'&#$%'**-133$&($#%%$&$'%*+(&)&(&(,%+()&((+/245:8189:997566813'3-176+/'(/--)&(*&++,.%'%$'(%))()5)1-415210)',',&'$&&*+07676&')*.(.**,&13./6-+-+/7..)&,46-0.+++-+*.&(+/.+.7)*+(%)'()-*6/41:8*&')*,*&'(***)(1*+*,41.81**'(-7/9./9'+01.&,*.385.,**+,42))*())+*)*10531200(*+.51.*1
@5a479f78-4051-42bb-9068-6f0e778b63ab ch=28 read=64993 start_time=2019-12-13T11:39:34Z barcode=BC01 runid=2c9cf7bc05858273f10e7d7ec552fc0bd742dc3e
CCGGTTACCTTGTTACGACTTCTTTAATCATCATTCCACCTTAGACGGCTTCCCTTTGCGGTTAAGGCCACCGGCTTCGGGTGTTATCAACTCTCGTGGTGTGACGGGCGGTGTGTACAAGGCCGAACATTACTCACCGCGGCATGCTGATCCGCGATTACACTAGCGATTCCACGACTTCACGCAGTCAGAGTTGCAGACTGCGATCCAGTTCCCGACTGGTTTTATGGGATTAGCTCCCCTCGCGGGTTGGCAACCCTCTGTACCAGCCATTGTATGACGTGTGTAGCCCCACCTATAAGGGCCGCGGACTTGACGTCATCCACCTTCCTCCGGTTTGTCACCGGCGTCTCGATAGAGTGCTCCAACTGAATGTAGCAACTAATGACAAAGGGTTGCGCTCGTTGCGGGACTTAACCCAACATCTCACGACACGGGCTGAAGGCGACAGCCATGCCGGCACCTGTGTGCGGAAGGTTCTCTTTCGAGCGTCCATCTGCTGGAAACTTCCTGCCATGTCAAAGATTGGGTAAGGTTTCGCGTTGCATCGAATTAAACCGCATCATCCACCGCTTGTACGCCCCGTCAAAATTCCTTTGAGTTTCAACCTTGCGGCCGTACTCCCAGGCGGTCAGCCACGCCGTTAGCTTCGTTACTGAAAACTAATTCCCAACAACCAGTTGACATCGTTTAGGGCGTGGACTACCAGGGTATCTAATCCTGTTTGCTCCCCACGCTCGTGCATGAGCGTCAGTACGGGTCCAGGGGATTGCTTCGCCATCGGTGTTCCTCCGCATATCTACGCATTTCACTGCTACACGCGGAATTCCATCCTCTACCGTACTCTAGCCATGCAGTCACAAATGCAGTTCCCAGGTTGAGCCAGGGTTTCACATCTGTCTTACATAACCGCCTGCGCACGCTTTTACTTTATTAAATTCCGATTAACGCTCGCGCACGTATTACCGCGGCTGCTGGCGTGGTTAGCCGGTGCTTATTCTTACCGAGGCCGTCATGGGCCCCTGTATTAGAAGGAGCTTTTTTCGTTCCGGCACAAAAGCAGTTTACAACCCGAAGGCCTTCATCCTGCACGCGGCATTGCTGGATCGGGCTTTCGCCCATTGTCCCAAAATTCCCCACTGCTGCCTCCCGTGGG
+
89482912859034,./,0.4&%%%)616..-*&++(%*)()+,..$'$(.12*,.''./51//)2-9.-8+8--435-823*0**+524001.02110/038897;;:9;764000311.2./-),,'++)-1446;5:6<:::2876675422./..+,+-.-02758711)+/0359302243333$(%*.2(.((31214466/)&(---1/-/46981;<4/8698.-5**-(333./25;48536.5/-2/90+-4887:;5169.5/(&+.24832110/133::1-2:2304.,.-,/.)+('(3:5568::988)(-74;8-.07.44<8/37051)'&&(')+''.&)%+),-32)2(-''%545,+,(3($&.*.00565*07//(&*'*9:040./2<96/5/2-,-(-+43233/'*,-/25+'70)+*%'((/%+2),944-(*)-,-.70440/+&+-0-/225-003<54-,/./-.1/130+*)++*..+-44844470333805,((,*-570.(*,3;;/9;1;100799-1-0.38.*+#(*./+.1027.++-*'&#*#%%'*''(-52..626.79643296..1/,,1,+*,/)01120072+1564;9++%($#')+((10/')*33/31./4///61.0163538/1/47131./3;61447768;8+1+508:9:8135532--+,,35779887638<:+00/75-+1*+))*4/033+..6564/.1.2&12+1)(131+%(%#%1)536;8654:765957313(--457985757,7<.-1576682/'*&*&'+)8+83%+(-&+0//5-*+01-('&,*&.%2(+20)*0810+4458;07)*.4/50/,6/%040-:12+/+..223/8/.+'))..;69;9660300/(*(&##&),0')('()(.-,*,1704/*/25/0&*'&(&'+3.5;34.900/3/0%'(*(.:.--5.)*+,.02.8;7/:-,-)((')+((5::::46:8.()+*00-,,',(%)+31;6<.807-*&*&&&'10/)'((87:9,,*4-6,&(3(2/;:<:;860,.1/325/9...93477;778/8891;;101<:,//.+5/)265,2)28:+),-**.,-41093+-$/)
@f158addb-a2b8-494d-90a8-062ff0d9e23c ch=269 read=82065 start_time=2019-12-13T11:39:23Z barcode=BC01 runid=2c9cf7bc05858273f10e7d7ec552fc0bd742dc3e
CTCCTACGGAGGCAGCAGTAGAATTTTCGGCAATGGAAACCCTGACCGAGAGCAACGCCGCGTGAAGGAAGAAGGAGTTTTCGGATTGTAAACTTCTGTTATAAAGGAAGAACGGCGGCTACAGGAAATGGTAGCCAGTGACGTACTTTATTAAATACGGCTAATACGTGCCAGCAGCCGCGGTAATACGTAGGTGGCAAGCGTTATCAGGGTATTGGGCGTAAAGGGGAGCAGGCGGCAGCAAGGGTCTGTGGTGAGAAGCCTGAAGCTTAACTTCAGTAAACCACATATAGAAACCAGGCAATAGAGTGCGGGAGGATCGTGGAATTCCATGTAGCGGTGAAATGCGTAGATATGGAGACACCAGTGGCGAAGGCGACGATCTGGCCTGCAACTGGCAGCATCAGTCGAAAGCGTGAGGCAATGGATTAAGATACCTAGTAGTCCACGCCGTAAACGATATTTTGGTGGTTAGTGTCAAGTTCAGTGCTGCAGTTAACGCAATACCATTACTCCGCCTGAGTAGTACGTTCGCAGAATGAAACTCAAAGGGGTGACGGGAGGGCCCGCACAAGCGGTGGAGCATGTGGTTTAATTCGAAGCGAACGCGAAGAACCTTACCGGAGTCTTGACATACTCATAAAAGGCTCAGAGATGGAGAGATAGCTATATGAAGTTACAGGTGGTGCATGGTTGTCGTCAGCTCGTGTCGTGAGATGTTGAGTTAAGTCCGCAGGCGCAACCCCTTATCGTTAGTTACCATCATTAAAGTTGGGACTCTGGCGGACTGCCAGTGACGCTGGAGGAAGGCGGGGATGACGTCAAATCATGTGCCCCTTATGACCTGGGCACACGTGCTGTGGATGGTGCAGAGGAAAGCGAAGCCGCGAAAGAATTGAAGCAAAGAGCCATCAAAACCATTCTCAGTTCCGGATTGTAGTCTGCAACTCGACTACATGGAAGTTGGAATCGCTGGTAATCGCCGAATCAGCATGTCGCGAGTGAATACGTTCTCGGGCCTTGTACACACCACCCGTCACCACGAGTTGATAACGCAGAAGCCGGTGGCTAACCACAAGGAAGGAGCTGTCTAAAGGTGGGATTGATGATTGGGAACAAGTCATGTTTCAAAGGTAACCCGGGAAGATGGAGCGACAGGCAAGTAGGTTAACACAAAGACATAACGCA
+
-/.1.-040,.-,--.,/4-((&+)(')/5.8--3-(51*/(()2321.)(,+1*.-9:8889,20).1,*,-',%)57/*649125(+.3(*(&%/-081105.+,+/135-&5//821.1(0,.2..610-).,%*/.02.---072-1198-,,,*'&$*&%'*+-.//0.+*).((((&&*1-/211*)&/'3)/0)*,4955-','$+&+.28973575*+-1-(,./4896:622/04)31//231**+''%+)(03/.(%$(-).&+080.013:&3/'($$*+'&,2-7924710.***)**/.&.)&)**01/-././/116,/,-*/0081/-77---110/7,),-,*'))*..42-4)&&&(*1.599////-8./#%%),..,/&(#''',-+134&*+,*,,,'%)+(-1-17-3-/((*9768)+*344.56')-07548::00,,'(,10&%,'()($)(*-.71*-78./0797675133.),&(,0*'(&&)+*,-07.0.''(-/.1*)+*)98274+-*,++85..664)./-)--35/42&,0.39/'+%(+6,*4.,7,+,,)/*..85<;58787))/&**,+26711*),**%'&(15&(%(//1-*,),(+*+++)+05,+;688(''),::4-,,+-0/112286866,+/,*--232698310/(-43.-023-+--,:697555557548.5.(%+0225.,7*'()%'*1552254+-31341620/1314:;;:96;28/,+,*63,..0,+('.3/45335&(&%%)*4453,*))(+..&24,2.//00678;633-.'&&)/1*.3//..88558*,()',-/31-,*,78:7999:97116'2,+/+.0,/402+,0+&)%*&)/6))*6+(**0/+)$*-4-8957;205,.106(7+-4.+*0179:9756325437100008'),))1859989-,-*+,,-+)-/()11/0/2323874.0)&)&&(102228;2222/01/..+-,..0,.,',2+,4202/..,,-(/--.10.&/&')*('0,4-.0.+('('%')(+(*/(*(().-1146;)-02797./.+-))()-,1.$#$&,%(*&'%%%%&/0,+0+1,7-(3-**(),1(,')*766''.///,.'/%'))%)(*+4-+%.&#+'&#%$
@51efbc2a-f2e9-4aa2-a474-047c17f005a9 ch=460 read=72874 start_time=2019-12-13T11:39:22Z barcode=BC01 runid=2c9cf7bc05858273f10e7d7ec552fc0bd742dc3e
CTCCTACGGGAGGCAGCAGTGGGGAATATTGCACAATGGGCGCAAACCTGATGCAGCCATGCCGCGTGTATGAAAGAAGGCCTTCGGGTTGTAAATTACTTTCAGCGGGGAGGGAAGGTAAAGTTAATACCTTTAGCCATTGACGTTACCCGCGAAGCACCAGCTAACTCGTGCCCAGCGAGCGCGGTAATGGCCGGAGGTGCAGTGTCAGAATTACTGGGCGTAAAAGCGCCGCACCAGGCAGTTTTGTTAAGTCAGATGTGAAATCCCGGGCTCAACCTGGAACTGCATCTGATGCTGGCAAGCGAGTCTCGTAGAGGTGAATTCCAGGTGTAGCGGTGAAATGCGTAGAGATCTGGAGGAGATTACCGGTGGCGAAGGCGGCCCCTGGACGAACTGACGCTCCAGGCGCGAAAGCGTGGGAGCAAGAGTTAGATACCCTGGTAGTCCACGCCGTAAACGATGTCGACTTGGAGGTTGTGCCCCTTGGGCGTGGCTTCGGAGCTAACGCGTTAAGTCGACCGCCTGGGGAGTACGGCCGCAGGTTAAAACTGCAAATGAATTGACGGGGGCCCGCACAAGCGGTGGAGCATGTGGTTTAATTCGATGCAACGCGAAAAGGAACCTTACCTGGTCTTGACATCCACAGAACTTTCCAGAAGATAGTTGAATTGCCTTCGGGAACTGTGAGACAGGTGCTGCATGGCTGTCGTCAGCTCGTGTTATGAAATGTTGGGTTAGAATTACACAGCGCAGCACTTATCCTTTGTTGCCAGCGGTCGGCCGGGAACTCAAAGGGACTACCAGTGATAAACTGGAGGAAGGTGGGGATGACGTCAAGTCATCATGGCCCGCCAGGGCTACACGATGCTACAGTAGCGCATACAAGAGAAGCGACCTCGCGAGCAGGCGGACCTCATAAAATTCGTCATGTAGTCCGGATTGAGTCTGCAACTCGACTCCATGAAGTCGGAATCGCTAATAATCGTGGATCAGAATGCCCACGGTGAATACGTTCAGACCTTGTACACACCGCCCGTCACACCATGTAGGAGTGGGTTGCAAAAGAAGTAGGTAGCTTAACCTTCGGGAGGGCGCTTACCACTTTGTGATTCATGACGGGGTGAAGTCGTAGCTGAGTAACCGGAAGATAGAGCGACAGGCAAGTATTTAACACAAAAAAGAAGACACCGACAACTTTCTTCAGCACCAGCAATACGCTTGCA
+
+*2(%%(&*+&*)++00.14469,+2-+-4//.44;87:43,.01)11/2343,-&2,4/02-13477766456(&,+-,160795<:4:2.31)-+*-2:.-'('*+,**,1)+))*&+36/-7/6/341/1)&%'*)/+,+3.17,.7+)+'(1+,/69233-3-*))&(&/-($(''$%'(-,.-+-*.),%/+*..)'&$%&%(&$(&&&++-4:<::8/:67+')*+)&-'.005:4,30<<1.:/8012778/.--,19.*383,7898:.62659%9'):76767--+,'447730.()(%'(+,.11,+','%%('0*+'*5731//.0475110-/13:81..--25696/-,&'(',.1:0;0-1.(*.*/,4*971+.0625(&1-/00/,.+/&'58854.35-,26960,(%&,+(%)11./5456<7.09322124),-03246;;/.()'0-,-+.-4-0213:-.,31.&+()&()-5/4-.01+5),-..5.///7/93,,3/2387:;:773&+#()31824'**+/:071,%($$()-8//5373827*/40*+-)&)),/2/02:34/+,-0.,(,1:;:558;42233;933....5,*'(++-51712967555/7//0997/011/0,)-4,+0--***/0$*(2+'&*')8;8;9,914446853,02315687815/,/-814399776(+.187727/%))/54--35*..+7,&)$(&()*'#(%$'&('')0,44.((730/://22'2()(*)-/2-5311/185;(/,-&--(7933412443()&*+(+*)4-5-+-.*.266888713./56:8'()'1+*$&%%,431)()()--/00655+./)../1235580**(**()859::970+*.+.4,9+0.4121%&/82('+(*+,*5++-1.6'2)5642.0245%5('+-2576769664(()+-/8186910.10-27../01:55542399161*))1++*+30+,**/7',&.-*2+,,0..,092694132.0/1:1500.0-(*).321:365//+$)(')*+2010/-/213:999/9+(,4220,3++0-(*.80.01126/(,,-,(.50-..4...0--%&%&$((096879.5-./--/(((*,()-174()$&%%+1045736/+*&*-),/8;;7:945-/6-.583+(.47<72403-'#$#""$&%
@785263ac-8cba-4a1c-81ac-ec11689fe016 ch=310 read=117243 start_time=2019-12-13T11:39:10Z barcode=BC01 runid=2c9cf7bc05858273f10e7d7ec552fc0bd742dc3e
CCCTACGGGAGGCAGCAGTGGGGAATGTTGCACAATGGGCGCAAAGCCTGATGCAGCCATGCCCGCGTGTATGAAGAAGGCCTTCAGGTTGTAAAGTACTTTCAGCGGGGAGGAAGGGTAAAAGTTAATGCGCTGCTCATTGACGTTACCCGCAGAAAAACACCAGCTAACTCCGTGCCAGCAGCCGCGGTAATACGGAGGGTGCAAGCGTTAATCGGAATTACTGGGCGTAAAGCGCAGGCGGTTTGTTAAGTCAGATGTGAAATCCCCGGGCTCAGCGCAGGACTGCATCTGATACTGGCAACCTGAGAGTCTCGTAGAGGGTAGAATTCAGGTGTAGCGGTGAAATGCGTAGTAGAGATCTGGAGGAGGAATACCGGTGGCGAAGGCGGCCCCCCTGGACGAACTGACGCTCAGGTGCGAAAGCGTGGGGAGCAAACAGGATTGGGCTGGTAGTCCACGCCGTAAACGATGTCGACTTGGAGGTTGTGCCCTTGAGGCGTGGCTTCCGGAGCTAACGCGTTAAGTCGACCGCCTGGGAAATACGGCCGCAAGGTTAAAACTCAAATGAATTGACGGGGCACACAAGCGGTGGAGCATGGTTTAGTGCAACGCGAAGAACCTTACCTGAATCTTGACATCCACGGGATTTTCCAGGAGGAAATGAGAATGTGTGCCTTCGGGAACCACCGTGGGGACAGGTGCTGCATGGCTGTCGTCAGCTCGTGTTGTGAAATGTTGGGTTAAGTCCCGCAACGAACAACCCTTATCCTTTGTTGCCAGCGGTCGGCCGGGAGCGCTCAAGGAGACTGCCAGTGATAAACTGGAGGAAGGTGGGGATGACCGAAAAGTCATCATGGCCCCTTACGACCAGGGCTACACACGTGCTACAATGAAAGCATACAAAGAAGCGACCTCGCGAGCAAACGGACCTCATAAAGTGCGTCGTAGTCCGGATTAGGTCTGCAACTCGACTCCATGAAGTCGGAATCGCTAAAGTAATCGTGGATCAGAATGCTGAATACGTTCCCAGGCCTTGTACACACACCGCCCGTCACACCGCGGGAGTGGGTTGCAAAGAAGTAGGTAAGCAGCGGGGAGGGCGCTTACCGCTGGCGGTGATTCATGACTGGGGGTGACAACAAGGTTAACCGG
+
'.+,-2169*-62/322287<8&4-,%-)&'&(.92490,*..:3-096111018'5644/69*+545366.&(.'),,4095:5&8424.-25,'('(,3/+,...73*(/*-,+/)+158/)+*4((%('++1047.7/..532:.23-(0'(-.)+('(.5*,,),,,,/624.67748656057,5(+,+*9+.++/+//2761/+-10208(..+1,/13;<964445/,,,0(+34.23;7,.1.5*-7..16431386.576,.6866-+)*$'%').44444440/00.12,)&*+..+++*(,-/.68::,+-.(((),/.020255520112632/9,+,841/%.))*,..88;50/*(,3,61+/0-+1.5)*+**0/.8217:7,+.'+*()/-./03//.1)+7655.-2+**/619:*'+,8;98,91.8.'5'/'',86652*/017;9899//...-7886223.2+,-1:2522:*,)''*+)4+(++546023,,-.36-*+..2601126178/37657/(/0+-2/8..(,+2//02/3/1+-318300*-+,)%(*/0+&),+,./03/811-,--./1.0;:402)33/85647:32815031252+'%)307112778,+-.10).9:*4&(7-**&(('*---./*(*'3+.99;9'77/12/$&)26/++(*6277899;44314332599688.01126875;522,.2+,1;8;445421/66)+2/&(&#$&(-,4)'1,45.5:/-5:5372,)*.*,/06.7:0*%,*65/.+,5(*-03110./20123;8995/,+&&''*+-47*+++,.+*(3,)(-.899//(3402.,/&$')77569956210/+./0287747-0&''(')/0167;)'()'*06799:84...+-:&43;657661+53++44657640..,2(,++8.((,-1345050012/0/1/+**+*(*3,2-60022)),)%&+7///:849641)+5.&%$%';702./5/)'&+(+*+.*+*-())*+/7435&%)/.1012%$***()*/441901/:4'(/++(1++-)()*%,(33+(+0*201/3-00'+,'+)+*(++1132401233;:2*(*&%,/*-()&(*/6073.
@5b4af5f0-9c75-46f4-9e5c-97778db1c91f ch=372 read=150836 start_time=2019-12-13T11:39:03Z barcode=BC01 runid=2c9cf7bc05858273f10e7d7ec552fc0bd742dc3e
TCACCCCAGTCATGAATCACAAAGTGGTGGCGCCCTCCCGAAGGTTAAGCTACCTACTTCTTTGCAACCCACTCCCATGGTGCTTGGCGGGCGGTGTGTACAAGGCCGGGAACGTATTCACGTGGCGACGATCCACGATTACTAGCGATTCCGACTTCATGGAGTCGAGTTGCAGACTCGGACTACGACGCACTTTATGAGGTCCGCTTGCTCGCGAGGTCGCTTCTCTTTAGCATGCGCCATTGTGGCATTATTAGCCCTGGTCGTGGGGCCGACTTGACGTATTACAGCTATCCAGTTTATCACTGGCGAGATCTCCTTTGAGTTCCCGGACCGCTTTGGCAACAAGGATAAGGGTTGCGCTCGTTGCGGGACTTAGCAACATTTCTGTTTGAGCTGACGACAGCCATGCTTTATCTCACGGTTCCCGAAGGCACATTCTCTCTGGCGGATGTCAAGACCAGGTAAGGTTCTTCGCGTTACGCATCAATTAAACCACATGCTCCACTGCTTGTGCAGGCCCCAAATCAATTCATTTTGAGTTTTTTTAACCTTGCGGCCCGTACTCCCCAGGCGGTCGACTTAACGCGTTAGCTCCGGAAGCCACGCCCTCAAGGGCGCCTCCAGTCGGCATCGTTTACGGCGTGGACTACCAGAGTCTCTAATCCTGTTTGCTCCCACGCTTTCGCACCTGAACGTCGGTCATCGCGCTTCGTCCAGGGGCCGCCTTCGCCTGCGTTCTCCCAGATCTCTGCGTACCGCCACCTGGAATTCCTACCCCCACTCTACGAGACTCAAGCGCCAGTATCAGATGCGGTTCCCAGGTTGACCCGAGTTCACATCTGATAACAAACCGCCTGCGTGCGCTTTACGCCAGTAATTCCGATTAACGCTTGCACCCTCCGTATTACCGCGGCGCATGGCACGGGTTAGCCGGTGCTTCTTCTGCGGGTAACGTCAATGAGCAAAGGTGTAACTGCTCCCTTCCTCCCCTTCAGAAGAGATGCTTTGACCAGAAGGCCTTCTTCATACGCGGCGCTTAGCAGGCTTGCGCCCATTGTACAATATTCCCCTGCTGCCTCGAGGGAG
+
10+316,-.052542831/4+830*.(''+*$,+&%()((*'007:77)/018962558012+'*-&-:7*+.0;62475/-%($)%(.345.7--,+,()(+,3485<64843705/)%)('%'&%'(,,/07231/36/03100226;30-.0187543/,**,''+18*2(*3231.6041--.01)-(++20((('0403(()*+*)+,)*0'+(()*,021875:9%&$((/15::477,,+/*&')&')(+,93029.,%$&./12)*%'*)-++)($(&&)&$(,-.2...1:8/6878.9,)(&&#&&(+--54//07048*.))*6)(*(,-6.3216-4-6702-564824)./0,09//&6.4-1*)#&(2+,7;*)$%&+*+*2757764*/.,.5),%%$&)(,,,+*.-7323:2--)-,,)-./*))((0&'%$*82579456+-:;649720.7.;77:75:-7+%(%**+4'2)5-:6560*+---,24)()%(*.-2/*&*-)05,%&()/)4.95/2540.-26146<1,11,'&+*+.-85-.621,452)(585*5222652425-.--/310305&8,*8)+4/0009,..0&-.1/-/.,.+,)...&'&&'74::,.-52./185510562)%&)%)*,/847/--05,,.0-5,),*,-75.-/-3:51%#''(((**'%''&)&(+*000-.,-8:/1:3./+004..'&%%*-/.*0*'(862/((&'&'(-8*-()/96742316).*&*6430&()+123.*43566*+)**/)$-447948:;60)*'./7/-16462/02+*'/.8*('*-/,(&))5-9::3;2462653567333:5-1//.*+.166;4.0/612-1+,.2,..0:1196(,)+.28<:7763..%&).,160/,*2*+-3471./1328<999;993..7656858//)-026*)*)$*(.*1+..-9.-./-(07/('/')(+&%(&)+&(**%&&/3&&(''&%%+/27.-()(*&))**&(&$&&($06557.4219/%','*$+,40/1.44-()(+0*+)),&%0*'')
@95636403-fa5b-4d62-bc11-932349c70aa9 ch=398 read=78321 start_time=2019-12-13T11:39:00Z barcode=BC01 runid=2c9cf7bc05858273f10e7d7ec552fc0bd742dc3e
CTCCTACGGGAGGCAGCAGTGGGAATATTGCACAATGGGCGCAAGCCTGATGCAGCCATGCCGCGTGTATGAAGGCCTTCGGGAACATAAAGGCACTTTCAGCGGGGAGGAAGGGTAAAGTTAATACCAGCGCTCGTGGCGTTACGCAGAGAAGAAACACCAGCTAACTCCGTGCCAGCAGCCGCGGTAATACGGAGGGTGCAAGCGTTAATCAGATTACTGGGCGTAAAAGCGCACGCAGGCAGTTTGTTAAGTCAGATGTATGAAATCCCCGGGCTCAACACAAGACTGCATCTGATACTGGCAGGTCTCGTAGGGGTAGAATTCCAGGTGTAGCGGTGAAATGCGTAGAGATCTGGAGGAATGCCGGTGGCGAAGGCGGCCCCTGGACGAACTGACGCTCAGGTGCAGCGTGGGGAGCAAACAGGATTAAGATACCTGGTAGTCCACGCCGTAAACGATGTCGACTTAGGTAGCATGAGGCGTGGCTTACCGGAGCTAACGCGTTAAGTCGACCGCCTGGGAAATACGGCCGCAAAGGGTTAAAACTCAAATGAATTGACGGGGGCCCGCACAGGCGGTGGGCATGGTGGTTTAATTCGATGCAACGCGAAGAACCTTGCACCAGTCTTGACATCCACGGGAAGTTTTTCAGAGATGAGAATTATTGCCTTCGGGAACCGTGAGACAGGTGCTACATGGCTGTCGTCAGCTCGTGTTGTAAGGAAATGTTGGGTTAAGTCCCGCAACGAGCGCAGCCTTATCCTTTGTTGCCAGCGGTCCCGGCCGGGAACTCGAAAGGGACTGCCAGTGATAAACTGGAGGAGGTGGGGATGACGTCAAGTCATCATGGCCCACCGACCAGGGCTACACGTCTACAATGGCGCATACAAGAGAAGCGACCTCGCGAGAGCAAGCGGACCTCATAAAGTGCGTCGTAGTCCCGGATTGGAGTCTGCAACTCTGACCATGAAGTCGGAATCGCGCTGGTAATCGTGGATCAGAATGCCACGGTAGATACGTTCCAGGCCTTGTACACACCGCCCGTCACACCATGGGAGTGGGTTGCAAAGAAGTAGGTAGCTTAACCTTCGGGAGGAGCTGCTACCACTTTGTGATTCGCGGCTGGGGTGAAGTAGTAACAAGGTAACCGG
+
,,2302,-1-+354255//1-+)/*(&,))-024;95:875776(/%'*/4666-1400.55344:8977(,++(51710(+*$%&$$+-()&$&),5---0/.4:-(//)).0,01:9-,8.6.-1($&)(+,-,*+3,'('#(%,*))&**'++'(+31&/-*0-+-4/-2,-+(*++22805-5.,2,*-20.*.*-.21-+,+5/6/56'+,.203::64534/88-)**)%*()'1--+3666+2:56266,/11-(&('*/++-8:4*8889:534))((**.03321+&')-11%(&&&+'()677831*5)')'/.8007*,30012323642.5/-.3872---/078:4+1*+)+&02/61/63/-4+4/-,374--/7484.*)))*87848.197721/10+%'+*)-01:10*17.4-.(*+7-41/03655663(*-1979:;66001125-,)(&%.'%#$&%,+-36141.)'$%%,20/*-.457644.4-6,(,.613,+3.74-%+)-*',,213133;*++0/2.89618879.,+&*/4045..851,83/1/6.&-//7.00*))+,)*+44;93759/-...46)4001-0)(-.3/+$)$$#&(3340.-..273+-+3*+,+-5;;.1,&(),833+/(,'&())384970::6967,5+---0-'--233-+*-&+,,-10224.+/019:123-)*)'(&+/*+0--,)3+5*6/73)*24,5'%*+,20&16-62230.6,).70/70)00804/(.-01.9539223,-.((&+)8899;311../39555683.(&*&()&'.33520//.+2)-89:9/12327-'*'&'*4,-543-,(%&&'$%'+1765953546352.'(&)'(*56889:2//-*+-/38,.3:.55,/.-07..:67476270628)),3)4/4/..//55624-.*%(,,2*.409/.0(,/,++)($$%&()-,+,761'318+)+35/6-,-284.+/,,*/329*%/&-&*($('+'++.32086+,414247-1*3/+*,).,-8.229.'*)'*',)))+,+,22/1.50*9+)1+%()%%&+)-1..06.,,*'',,/,-+...44-*&%$(&&&&*1.34-404:7:28
@6b5a1d78-b090-42f1-9b33-b84af03b17e8 ch=301 read=143187 start_time=2019-12-13T11:38:36Z barcode=BC01 runid=2c9cf7bc05858273f10e7d7ec552fc0bd742dc3e
CCGGTTACCTTGTTACGACTTCACCCCAGTCATGAATCACAAAGTGGTAAGCGCCCTCCCGAAGGTTAAGCTACCTACTTCTTTTGCAACCCACTCCATGGTGTGACGGGCGGTGTGTACAAGGCCGGAACGTATTCACCGCGGCATTCTGATCCACGATTACTAGCGACTTCATGGAGTCGAGTTGCAGACTCAATCCGGACTACGACGCACTTTATGAGGTCCGCTTGCTCTCCTTGAGGTCGCTTCTCTTTGTATGCGCCATTGGCCCAGCACGTGTGTAGCCCTGGTCGTAAGGGCCATGATGACTTGACGTCATCCCACCTTCCTCAGTTTATCACTGGCAGTCTCCTTTGAGTTCCAGCCGGACCGCTGGCAACAAGGGATAAGGGTTGCGCTCGTTGCGGGACTTAACCAACATTTCACAACTGAGCTGACGACAGCCATGCAGCCTGTCTCACGGTTCCCGAAGGCACATTCTCATCTCTGAAAACTTCCGTGGATGTCAAGACCAGGTAAGGTTCTTCGCGTTGCATCGAATTAAACCACATGCTCCACCGCTTGTGCGGGCCCCGTCAATTCATTTGAGTTTTAACCTTGCGGCCCGTACTCCCCAGGCGGTCGACTTAACGTTAGCTCCGGAGCCACGCTCAAGGGCTAGCCTCCAAGTCGACATCGTTTGTACGTGGACTACCAGGGTATCTAATACCAATTTTGCTCCCGCTTTCGCACCTGAGCGTCAGTCTTCGTCCAGGGGCCGCCTTCGCCACCAGTATTCCTCAGATCTCTACGCATTTTCACCCGCTACACCTGGAATTCTACCCCTCTACAGGACTCCAAACACTTGGTATCAGATGCAGTTCCCAGGTTAGGCCAGGGGATTTCACATCTGACTTAACAAACCGCCTGCGTGCGCTTTTACGCCCAGTAATTCAGGTTAACGCTTGCCGCCCTCCATCTTACCGCGGCTGGCACGGGTTAGCCGGTTAGCTTCTTCTGCGGGTAACGTCAATGAGCAAAGGTAATTAACTTTGCTCCTTTCTCCCCGCTGAAAGTACTTTACAACCCGAAGGCCTTCTTCATACACGCGGCATGGCTGCATCCGGTTGCGCCCATTGTGCAATATTTTTCTGCCTCCCGTAG
+
8++))2(*-5,*9--.3,/.8/-643,-.29013381/)**0))-/97:4+.07:103+&(//*-+447-1113:8679;)5:5,-11'.1+%')37//40*)&&'34:973:4/0-/'1494:27(6'81110/8435:'1+234678+,.66*)*+248455.*('$'+.32220-.06*+13535./32141:05'7,896316461/),2:;6.%%-*+1(&',))*..14)('((.,..(,.17651:8-,.11689;22-*&'&(')1/434685...6:7,1996-./&*1709'.*+--+*,..1648880;3/)/36<78-1**-;-+,1038191129667.25+*)//27)'*0909530-.,-513.*7,.0,,-5.)/3,+(*'-,*')(&''///5272/(&0+2209-,$$*%&%))0121221)1/.23,2(&$%''()2/),056<:;48/*'#&,,(-/5<67:7732011065/+015912:<:94551)*,,;111/.-+1-:574-(*+-523377.1-/11;371,.)4/5786'37/1/7'0*./1+150)**,+317714993/,8<<.463031,./5-83.0.2/365/+135+:/74/,+/0013,.'()-4.+,''+.'*$')+9308,*($$((,0)60-.00.5057704)+#$&*,68221.15*22++-8-&*((&(*))*/4+)*-/1-)-,;;1-.*321(&%/075052227000/((.5;5-80.0-1,.5:&0'&()*7:79.8'()00,,+)).040;;12181)(.1-0(34234.2-8/3-27+-,0/.1)',+.14&50+*((,'/-43/63000//414<./&&,)+-&&419,211)+182..2211.,*)''1.51:37:79;3478854/(&%%$&).58/.2457756%/,,//50/4.2&*+).6/-2'&)(+/-/4**&2(*,,*$-'/'.+')-0)2')%$&.817:,)++.7857:958502//0673.(((&-1/6/-(./*$*+./.2++/331+1498371--(+12**,7567.+,1-21639228725/1(.-00:.*--245122.2$&#((()+59-(5-'/)+'9+,--(),++***'*/9+-,1
@2414bb17-fc76-4d1c-995d-3f40c27201bf ch=375 read=199063 start_time=2019-12-13T11:38:35Z barcode=BC01 runid=2c9cf7bc05858273f10e7d7ec552fc0bd742dc3e
CCGGTTACGTACGACTGCTGATCATGAATCACAAAGTGGTAAAGCGCCCTCCCGGGAGTTAAGCTACCTACATGCTTTGCAACCCACTCCCATGTGGTGTGACGGGCGGTGTGTACAAGGCCAGGAACAGCGTATTCACCGTGGCATTCTGATCCACGGTGCCTTCGCGTTCCGACGCCATGGAGTCGAGTTGCAGACTCCAATCCGGACTACGACGCACTTTATGAGTCCGCTTGCTCTCTTGAGTCCTTCTCTTTGTATGCGCCATTGTAGCACGTGTCGCTAGCCCTGGTCGTAGGGCCATGATGATGACGTCATCCCCACCTTCCTCCAGTTTATCACTGGCGATTCCTTTGAGTTCCCGGCCGGACCGCTGGCAAAGGATAAGAGTTGCCGCGCTCGTTGGGACTTAACCCAACATTCCTGCTTGAGCTGGCGGCAGCCGTACACGCTTACCTGTCTCACGGTTCCCGAAGGCACATTCTCATCTCTGAAAACTTCCGTGGATGTCAAGACCAGGTAAGGTTCTTCGCGTGCATCAGATTAAACCACATGCTCCACCGCTTGGCGACCCCATCAGTCGTTTGAGTTTTAACCTTGCGGCCGTACTCCCCAGGCGGTCGACCGCGATTAGCTCCGGAAGCCACGCCTCAAGGGCACAACCTCAAGTCGACATCGTTTACAGCGTGGACTACCGATTATCTAATCCTGTTTGCTCCCCGCTTTCGCACCTGAGCGTCAGTCTTCGTCCAGGGCCGCCTTCGCCGCAGTATTCCTCCAGATCTCTACGCATTTCGCTACACCTGGAATTCTGCCCCTCTACGGACTCCGGCTTGCCCGGTATCGGATGCGGTTCCCAGGTTGGGCGGGGATTTCACATCTGACAACAAACCGCCTGCGTGCGCTTACGCTGATGATTCCGATTAGCAGCTTGCCCTCCATTATTACCGCGGCTGCTGGCGCAGGTTAGCCGGTGCTTCTTCTGCGGGTAACGTCAATGAGCAAAGGTATTAACTTCCTCCCTTCCTCCCTGCTGAAGTGCTACAGCCAGGCCTTCTTCATACGCGGCATGGCTGCATCAGGCTTGCGCCCATTGTGCAATATTCCCCTGCTGCCTCCGTAGG
+
3-)++1&)$'%*++.0++(('04'4,/:76-2*61..2:821+&&(056.41***)&(/425,01//-(%&'*%'054).0-00/$-,0:6'+)'('*(''*/-360*/+-/'**-171,3-%1*0)($%&'/.22//3;79291/136-..-1+%&&%)#%%%&%&)**/$(),,&(*),&'$%)+*&*,61.''1304'7*23113431./.1/)-*(,581,)(1,4'%&)&$&)*--,-)&&(0-/3142/82),-.+,$%'&)*%%'+-+))&#*%$&$()39312787-,3*3768.-./+**%%-,35898389/(02)-50,-++-1<.,-723.1,)&$''/+*--+,2:836+%'(,.99<:32+*$'/;.-.5500*+/23++&&(*+..+2,.24.01020-5+-+4077/&&'$$%(&3311&01081*2*$,'(&/)),1,1:)*.776486::9484--.+-/,.03;436697740-.1730303200256603646568<.42-.),+49743.*+))),,24%(.+0-67/7,(*.166-((2.0,/()&%('032*%*-)-%%$'./*-+7;;+/4/,/+)(&&$&&'*02.,.-+225'/582+*%%&(&.+-/617)5*2.&1.)*)/**,64*0))*1386958*-*-.1&-.120196&+'---459443(.'&)(3+05)*).482329:1214:6+***59102/29/23.269978997974531-479/7.06/77369%6%,+35;86/0+++144448798814620'(+'+)-1/2/1.1204+342,))(*++)(,63#$&''((77*.(/'(*'----4+99;6:3./3150-.-)(+/%-.+)*,./53.-+-24-)-05..&%%'**7(&$%$%&%%$$#'&#,-10,/..+)*&%%$$%()(*-5)--,0934835/;0008341,'.(),2-,,62372,+)+%'&%&$&+.''-4535-0*,,,4637&0'*)6.*%*.,1.,/8-4;66319--0;:..-&*)*+(&)'-)&(-)++3-363-(&*').1..-*4410/,-.%.*(*.+..79+)680164341031263+*/03452-54-/.1(
@600c516f-8084-4729-949a-37dc72d630db ch=400 read=84976 start_time=2019-12-13T11:38:35Z barcode=BC01 runid=2c9cf7bc05858273f10e7d7ec552fc0bd742dc3e
CCGGTTACCTTGTTACGACTTCACCCCAGTCATGAATCACAAATTAATTAGCGCCCTCCCGAGTTAGCTACCTACTTCTTTTGCAACCCTCCATGGTGTGACGGGCGATTATTGCAAGGCCGGGAACGTATTCACCGTGGCATTCTGATCCACGATTACTGGCGATTCCGACTTCATGGAGTCGAGTTGCGAACTCAATCGGCTACGACGCGCTTTATGAGTCCGCTTGCTCTCGCGGGTCGCTTCTTTGGCAATAGCCATTGGCAGCACGTGTGTAGCCCTGGTCGTAGGGCCATGATGACTTGACGTCATCCCCACCTTCCTCCAGTTTGCTCACTGGCAGTCTCCTTTGAGTTCCAGCCGGACCGCTGGCAACAAAGGATAGGGTTGCGCTCGTTGTTGCGGGACTTAACAACATTTCACAACACGAGCTGACGGTAGCCATGCAACTGTCTCACGGTTCCCGAAGGCACATTCTCATCTCTGAAAACTTCCGTGGATGTCAAGACCAGGTAAGGTTCTTCGCGTTGCATCGAATTAAACCATGCTCCACCCAGCGTGCGGGCCCCGATCAATTCATTTGAGTTTTAACCTTGCGGCCGTACTCTGACGGTCGACTTAACGCGTTGGCTCCGGAAGCCACGCCTCCAAAGGGCACAACCTCAAGTCGACATCGTTTACAGCGTGGACTACCAGGGTATCTAATCCTGTTTAACTCCCCACGCTTTCGCACCTGAGCGTCAGTCTTCGTCAGGGCCGCCTTTGCCACCGGTATTCCTCAGATCTCTACGCATTTCACCGCTACACCTGGAATTCTACCCCCCTCTACGAGATCAAGCTTTGCCAGTATCAGATGCAGTTCCCAGGTTGAACCGAGGTTCGCATCTGACTTAACAAACCGCCTGCCGTGCTTTACGCCCAGTAATTCCGATTAACGCTTGCACCCTCCGTATTACCGCGGCTGCTGGCAGGTTAATGATGCTTCTTCTGCGGGTAACGTCAATGGAGCAAGGTAACTTTACTCCCTTCCTCCCGCTGAAAGTACTTTAACCCGAAGGCCTTCTTCATACACGCGGCATGGCTGCATCAGGCTTGCGCCCATTGTGCAATATTCCCCACTGCTGCCTCCCGTAGGAG
+
5312.3./428.33,/1&0+4++.77--/387998:71.0+,')''%&)**+/04&%,.*(*+*,+)-./36/(-052490)%%)52:/++(((***-)-05598+,$*&(.+(-785328'58474%)(-4,'),-318122<:999:90,-.-21../'&&*+3920,*)*-*'*')&%)0/+--403('/0-5)7-2&')-*-.01//&+**)%&$&))2.+*.2+.//*+*+),,--,.2032:4--((()),3.316*+'&()',-/1//*--/9,/::;:.2(+27*)*/-////3/60014123-558/*-0002.(,((,94.&$*,7998:4034887/4::334904($'(&998:4557482/-,07+/060*(032911023422/++0(()2724/600**-+,)/*+'(+...13523111.*'*+//:15341(+*')*()')35:6994(-.,.12445<5220443(%(/583/1326568;;:7664648::,,-003,2/612;979609//.450/2/3.1)'/(()0./-&++*$&'+2/2*16302(%%',-12<5.12,*&).48,340*2+**2332-612,,'(%.+-(,.7333421+/)+*&*-+:,6+/2*-3..,06.3&70,+53./036/-*+,1+.4571.00.3:4)0'2233*7-4567:36+%+)+-4363488877,*$+-126,+/.-08/.-..4740'5414537778;889:+/30-:6792;:01:/13032118/.-2*+.21199664635;0+&3/*)+*--4,-4.7-8/66772301+,,)(*)+0,+)./,-28)+99)54449124657:99:3:.,/-8--/+2''%+'/.0&+.00++.)+/4458<99;4493347'*(&'&%%1/171,-.041964-/3420,()*2),+08914:48748/3957/:0102()%'$+**3))''&(''),**'))./05946;869-6,+*&('*)+*%&-1,/60+,,58*8<22-24+*9674930/0407/+,/6*+.,0.396<7:<;80.,%*+--5,%*$%()),(01&+*((/)010;:*0,*.+./:121/8781.0234655:.9:,,;8.()$
@5d5d969c-a099-4e1c-a0d5-69cdde9291f5 ch=460 read=72830 start_time=2019-12-13T11:38:34Z barcode=BC01 runid=2c9cf7bc05858273f10e7d7ec552fc0bd742dc3e
CCGGTTACCTTGTTACGACTTCACCCCAATCATCGACTTTACCTTAGACGGCTGGCTGGCTCAGAGGTTACCCCACCGGCACAGGCACTTCCGACTTTCGTGGTGTGACGGGCGGTGTGTACAAGGCCCGGGAACGATGCACCGCAGTATGCTGACGCAGTGCTATAGCGATTCCGACTTCACGTAGGCGAGTTGCGTGATCGAACTGAGAGAGTGTTTCTCGGGTTTGCTCCACCTCGCGGTATTGCTTCCGTGTGCTCCATTGTAGTACGTGTGTAGCCAGATCGCCAAGGGGGGGGCATGATGATTTGACGTCATCCCCGCCTTCCTCCACGTGTCTGCGGCGGTCTCTCATGATTCCCGCGAAGTGCTGGCAACATAAGATAGAGGTTGCGCTCGTTGCGGGACTTAACCCAACATCTGCGACACGAGCTGACGACGGCAAATTGCACCACCTGTTTTTCTGGCTTCGAAGGAACATCTCTGATTGTCCATCAATGTCAAGACCTGGTAAAGGTTCTTCACGTTGCGTCGAATTAAACCACATACTCCACCGCTTGTGCGGGCCCCGATAATTCCTTTGAGTTTCAACCTTGCGGTCGTACTCCCCAGGCGGGGTACTTATTGCGTTAACTCCGGCACCGGGGTCGATGCCTCCTACGTACCCATCGTTTACAGCCAGGCTACCGGGGTATCTAATCCCGTTCGCTCCCTGGCTTTCGCGCCTCAGCGTCAGTTTTCGTCCAGAAAGTCGCGCTACGCCACTGGTGTTCTTCCTAATATCTACGCATTTCACCGCTACACTAGGAATTCGCTTTCCTCTCCGATACTCTAAGATTGGCCAGTTTCCATCCCATCACGGGGTTAAGCCCCGAACTTTTAAGACAGACTGACCAATCCGCCTGCGCGCGCTTTACGCTTAATAATTCCGGACAACGCTTGCCACCTACATTACCGCGGCTGCTGGCACGTAGTTAGCCGTGGCTTTATTCCGGTTACCGTCAATCCTTCCTAACTATTCGCAGAAGGCCTTTCGTCCCCGATTAACAGGCTTTACAACGAAGGCCGTCATCACTCACGCGGCGTTGCTCCGTCAGACTTTCCGTCCATTGCGGAAGATTCCCCCCCTGCTGCCTCCGGCGGGAG
+
7.365;13:6;214&-/)/14-.179-0416465521295*/1/3.004/31--)&',+-//$&&+'),*120+(,)2)(%&%/52,..200.-.1:326:8::995788;::160*,(('+**/'.2*-3000-)%)+657100*-1248:52+*&)$+,'*+)'()*-27:78/'172622,1&.7574303+,*(***,&&,,+*)(((&)*45<<4252::3<93388:216.//502+*+0,00972-.',(--0/0/;0/.33364435+,,,00))+../1/21+/57;5--.-//14547<8.//11:98275..399:;9028*.'2*,4787+2/+43223122/(&0457+$4''''(-56130.,0/029124&'%14.9/,+-*-/18.().50.2/1+*('.075676142.,/1)%+('()/+'+&-338-0,,-.3:/28373<;;+401:22.2.-))*(&%%'/),..$*&%)68,.:29322627169<:78677+18.97631'/,.4//.-.)4*.,-:03.('*+25665122+//2050405-046.%%)*-,//)*020-/1:;65/2315222:55.2/000/9/&-5..26,)')1++5../83:,-,./21+*'(&&-,,*2122&/300+'%&$%#-1+*-.61;,')%+3+',-+-127)8500.03557.8:++595,..250(040/6951314877122228,..96-+))1++'+46-5533,+,*,-08+1/3786/3,.3/0-.31015209897790++/7/29-3)0/(.(-(1*0&*39/0')+12.-..+--/'))(%6'1+.,*21<7291-6;-,;856/5,-6.''(,68+*29/3<;028054+,,/%&###+*)*+(+,-,1-//-),04-,-0/+,-802;;<737682501.171/5/.51615(5-,..,-1122//0/0,+-./&619,,-7+1*4*),3.071/+,/*%/5266/4/076-.&',62545;9/3.+0-14-05</,.0047,+,-8,4-++-.251,*,&)'+..34:2432::6667./132;86491224235546302:2/&*-;;/8..02569--/9.+.563-0/24./3..+-(&&..)'
@bcee8e0d-c803-43a1-a1c1-165d363f5583 ch=250 read=156754 start_time=2019-12-13T11:38:31Z barcode=BC01 runid=2c9cf7bc05858273f10e7d7ec552fc0bd742dc3e
CCGGTTGCCTTGTTGCGACTTCACCCCAATCATCAATCCCGTAGACAGCTCCTTCCTTGCGGTTAGGCCACCGGCTTCCAGGTGTTATCAACTCTCGTGGTGCTTGACGGGCGGGTGTACAAGGCCGGGGCAGTATTCACCGCGACTGCTGATTCGCGATTACTAGCGATTCCAACTTCATGTAGTCAGGTTGCAGACTACCAATCCGAACTGGGGAATGGTTTATGGGTTTTGCTTCACCTCGCAGCTTCAGCTTCCCTCTGCACCATCCATTTGCTAGCACGTGTAGCCCAGGTCATAAGGGCATGATGGTTGACGTCATCCCGCCTTCCTCCAGCTTGTCACTGGCAGTCGCTAGGAGTCCCCAACAATGATGGTAGCTAACGATAAGAGGTTGCGCTCGTTGTAGGACTTAACCCAACATCTCACGACACAGGCGGCGGCAACCATGCACCACCTGTATCTCCATATAGCTATCTCTCAGCATCACGGGCCTTTATGAGTATGTCAAGAGACCTGGTAAGGTTCTTCGCGTTGCTTCAGATTGACCACATGCGCTCCACGCGTGCGGCCCCGTCAATTCCTTTGAGTTTCGATTTCTTGCGAACGTACTGCTACTCAGGCGATGCTTATTGCGTTAACTGCAGCACTGAACTTTGACATCAACGCCAGTACTCATCGTTTACGGCGTGGACTACTAGGGTATCTAATCCTATTTGCTCCCACGCTTTCAGGACTGGACGTCGGTTGTAGGCCAGATCGTCACTTCGCCACTGGTGTTCCGCCATATATCTACGCATTTCACCGCTACGCTTGGGATTCCACGATCCTCTCTGCACTCCTAGCTGCCCTGGTTTCTATGAGCTTACTGAGTTAAACTGGAAGCCACAGACCCTTGCCAACATGCTCCCTCTTTGCGCCCAATAATTCCGGATAACGCTTGCCACCTACGTATTACCGCGGCTGGCGGCGTAGTTAGCCGTGGCTTTAATAAAAGTACCGTCCTCAACCACCGTTTTCCTGTAGCCGCCGTTCTTCGCTTTATAACAGGATTTACAATCAAAACCTTCCTTCCCTTCGCAGCGTTGCTCGGTCAGGAGTTTCCCCATTGCCGAAAATTCCCTGCTGCCTCCCGTAGGAG
+
0/-008'23.8'-7('(%(,3,*/78+1/24013+8-3.,&)).02(0/.0.+0--+-)-+*')$)40.'(&-)++,++&155559531+&+-..//3354-%(%&(01451.3/,,,+,0.06/4.,,,+,+0/07.+-**.955/,'+(&2-+'&&&*6.,*(,-*'012(3*/022&+%&&*,,&'+15254:356,2'0*401.1:961'0)),,-96;3.0185387-(/1/.*2024/-(,)')&%&+/.28,,64,..077:491/70+%'%(($)&'('%//9+(/*++774...5,*,-/14,8-.+766792;10+028;:855.((),,*.;67353205.-()+(((&(*-32),'%+.)(&'*(&)%**23..-/)-)%),,9/0-/25/80--&57.)*).)0-',+--/-./+.1)301%(51060.&02*29,-...560/)&%(')*16))*65)1456400//-)%'&))%'/25650:2&'%&(+0.,04,-()+,:;817.11)0/9899:48+8*((.30%+)'(%--5(,*)*(%').4),))*,*+)+',*'&*+)()9005890415<4.*+71+)2,,-++8812/),(/0/122044+*'+',+2-.501-/0725669410%+,,01./43*,053,*&)&(&&&&%&)+8985098)*)../659021*+)&')%/+/21/--5*+%43(&+)73*(1.,1:--54:6773+&,+/2+*5-$#(),/'''232'62%%+&()3645689/14:*,*1415566786,/,-)2:6.*-4,03.2'%$$&*&',1.2%(*,,/-..-.),,),-0()(,-/-54))/-/5.+(%'&%&'+-01132+,339.0/++,+%-,*,-57;<261+,&('(#&%'+46+*0,80%+./10.3+.,.,2+051+*$&%')))25..,)',')*/0.3:45321+/(''&%($$*+-*(/))*+1+34+(5-46:.&0*,8895''($%*)+/4&380)743.**+0956954:9875((,(&&().2*'*%185-/1:,,&*./-338,)1068,+*,%)$//,-+++-+'+*)'-+&*1;11661+,;300)',13-0821(+,1.16285+(*+9/-.
@83459ba3-7bcf-4ddd-8c32-2580c3c11e07 ch=444 read=161841 start_time=2019-12-13T11:38:23Z barcode=BC01 runid=2c9cf7bc05858273f10e7d7ec552fc0bd742dc3e
CCGGTTACAGCGGTACGACTTCGCTAATCATCAATCCCACAGCAGACGGCTCCTTCCTTGCGGTTAGGCCACCGGCTTCGGGTCGTTATCAACTCTCGTGGTGTGACGGTTGGTGCCAGGCCGAGAACGTATTCACCGCGACATGCTGATTCGCGATTACTAGCGATTCAACTTCATGTAGTCGGTTGCAGACACAATCCAGGCGAGAATGGTTTTATGGGTTTGCTTCACCTCGCAGCTTCGCTTCCCTCTGCACCATCCATTTGTAGCGATGGTAGCCCAGGTCATAAGGGCATGATGGTTGACGTCATCCCACGCCTTCCTCCAGCTTGTCTGGCAGTCTCGCTAGAGTCCCCAGCAATGATGTGCTAACGATGGGGTTGCGCTCGTTGCGGACAACCCAACATCTCACGACACGAGCTGGCGACAACCATGCACCACCTGTATCTCATATCTCCCATCTCGGGCCTTTATGGTATGTCAAGACCTGGTAGGTTCTTCGCGTTACTTCGAATTAAACCCATGCTCCACCGCTTGTGCAGGCCCCCCCCGATATTCCTTTGGTTCATTCTTGCGAACGTACTACTCAGGCGGAGTACTTATTGCCGTTAACTGCAGCACTGAACTTTGACATCAACACCTAGTACTCATCGTTTTACGGCGTGGACTACTAGATATCTAATCTATTTGCTCCCCGCTTTCGGGACGACTCAGTTACGAGCCAGATCGTCGCCTTCGCCACTGGTGTTCCTCATATATCTACGCATTTCCACCGCTACACATGGAATTCACGATCCTCTCCTGCACTCTGGCTGCCCTGGTTTCTATGGCTTACTGAAGTTAAGCTTCGACTTTTCACCACAGACCTTGCTGCCGCCTGCTCCCTCTTTACGCCCAATAATTCCGGATAACGCTTGCCACCTACGTATTACTACTGCGGCTGCTGGCTTAGCCGTGGCCTAATAAAGTACCGTCACTCGGCTGCCATTTCGCCAGCGCGTTCTTCCTCTTTATAACGAAGTTTACAATCGAAAACCTTCTTCCTTCACGCGGCGCTGCTCGGTCAGGGTTCCCCATTGCCCGAAAATTCCCTGCTGCGCTCCCTGTAAGG
+
301.3/*.(('%&$(*/,24:2)('&'*/0986838.)#%$%)*,..',)./%(*1*/3*.().*%4668*-4-4-.7-+,-/')&,+3-3++*0.10+0*+*010+'%&#(&%%$$%'*)%'(.01/-3/2:856;3531,15+-.-*-*('++-4600+%,-./62/(/*,./-/474674'/,4,.%&)($'(///2&()0(&*%+%'(9;;-9909,57:.35:57881124.24455)+62/95-/55-,-7.64842;40./,-'$&($'$))32)-470+*+)/77129+('%(---/48896-;9,$0*20--//(-.*+*,,**/(+.--3973800.2+,12-99,(&*+4/11.+'%$-.510--(-220;/0077928:0)1-**.0/,)+1,89:94+-/.1575621/-*,,'(*&&')+()%*)(,(%%$$'*+-,,,-),.10-/544)-&,0.79120((*.556+**.49824-4*2040.3'''*./,+-/0(&'),-:559+.0.20/((//+'***,*2'++,00,502(%).+06+(+1.+/)6.27<4.8+,&*21+4.0.*+*,,/62/(+%*&(*+-1-,1-,/2222686-0//06692/24+-.9648.744393.02--,/.00,159+*+)1.0100230-,-%*%'&'%'+4.20+43+*0-1..*').5,.-:6'%%#$&),+4.%+%%.061008201,'*/+22366,)-0343614+*,&)''),.2021426<81(*18113,,(+$&').+7,1),,-01755478654*)+,..4-//68.+-892,))'()'')'*,713-,133-)*1('(%(*.32125.*,+.390+0-**+1*,.1+)**.9*,-/51.01./-*1+.4202,,.;-7,-(')'&,6.2;256040-.,%&&%$#$''.054.,'&%%')-'((-(($')1/49-.0035777555.)((*.25060-,#'%%#('++.5(*&'(('()%&',,+./..26.),*0/2$+467/::<9;;94492++++-00*,7('.1-60,'+1+03,1-0--7,-/((*.430)*&%#%&((()00-0,)($%%((
@be5dd5ad-bc94-4df4-a9ef-0db223499ff1 ch=181 read=174550 start_time=2019-12-13T11:38:15Z barcode=BC01 runid=2c9cf7bc05858273f10e7d7ec552fc0bd742dc3e
TGCGGTATTACTTCGTTCAGTTGCGGCCATTGCTGGTGCTGAAGAAGTTGTCGGTGTCTTTGTGTTAGCCTGCTTGCCTGTCATCCTTCCCGGTTACCTTGTTGCGACTTCACCCCAATCATCAATCCACCTTAGATAGCTCCTTCCTTGCGGTTAGGCCACCGGCTTCGGGTGTTATCAACTCTCGTGGTGTACGACGGGCGGTATTATTGCAAGGCCGGGAACTATTCACCGCGACATGCTGATTCGCGATTACTAGCGGTCCAACTTCATGTAGTCGAGTTGCAGACTACAATCCGAACTGAGAATGGTTTTATGGGTTTGCTTCACCTCGCGGCTTCGCTTCCCTCTGCACCATCCATTTAGCCAGCACGATGTGTAGCCCAGGTCATAAGGGCATGATGATTTGACGTCATCCGCCTTCCTCAACTTGTCACTGGCAGTCTCAGAAGTCCCCAACTTAATGATGGTAATAACGATAGGGTTGCGCTCGTTGCGGGACTTAACCCAACATCTCTGACACGAGCTGGCGACAACCATGCACCACCTGTATCTCATATGGCTATCTCCATCTCTGGGTGCTTTATGAGTATGTCAAGACCTGGTAAGGTTCTTCGCGTTGCTTCGAATTAAACCACACATGCTCCACCGCTTGTGCGGGCCCCGTCAATTCCTTGAGTTTTCATTCTTGCGAACGTACTACTCAGGCGGGTACTTATTGCGTTAACTGCAGCACTGAACTTTGACATCCAACATGGTACTCATCGTTTACGGCGTGGACTACTAGGGTATCTAATCTATTTTGCTCCCCACGCTTTCGGGACTGAAGTTGCAGGCCAGATCATTTCTTCGCCACTGGTGTTCCTCCATATATCCTACGCATTTCACCGCTACATGGAATTCCACGATCCTCTCCTGCACTCTGGCTGCCTGGTTTCTATGGCTTACTGAAGTTAAGCTTCAGGCTTTCACCACAGACCCTTGCTGCCGCCTGCTCCTCTTTACGCCCAATAATTCCGGATAACGCTTGCCACCTACGTATTACCGCGGCTGCTGGCACGTAGTTAGCCGTGGCTTTCTAATAAAAGTACCGTCATCGGCTACCATTTCCTGTAGCCGCCGTTCTTCAGCACTTTATAACCAGAGTACAATCCGAAAACCTTCTTCCTTCACGCGGCGTTGCTCGGTCAGGGTTTCCCCATTGCCAGCTTCTGCTGCCTCCCGTAGAG
+
"",1.1*/'&)3844709.339+1*.+,,01./28;:::;8..'+*)10.-/.02265035-/001-(./&%+*+-29897734-',.25)/42;24749..7%+,7:;640726--0/26:99;87.&+'/+&*'%+-021*/72.4-++03.;-59:009//4()1*/;000/900045445542666522&'+.1-::/8//-02',)%+390831-)'(&%((-80009/6797799:;:8382''./.7/0/2-0.(-)*(%*1.9/4.,.0122/1,9///8998698:19+,69732-)/2060:;<*//*024;8-358688;97561601830016.8/*())*-/2(00775:,)))&&#((,+%&'.+-/0290-.3/...01.52.26/.///3:6..1079878303:7<:1++,*)+-+3045+3..,3+*)&'$('')--2*2,+/.-/...327613*,65223.*.((60434483.7--.;71/5/0))&&-///.,(*#'(64610//-4/..489<:<:;1/./1065625...12).-0'++-..-..+/3,*)((&**((20+(*))**.:7202//1//1%01*&+)9;::<935421,,001)-*.+1;69.)+(./345558023+*2(+,(5&-/455-,-7788,,$$$'(/7;;,9430*.-,.++9804230,,-.2678*'%.(-.6-6212709/8./.+%*,-77992299:3227/6)4)/%'%++36798:995<7//)2+**431276770567233511(*+..221*%&,08;3+0//0<15-<;6/+,'&),1)((*,/903385%%%%(+/./7<98:8:757:44..1,878793--047826<31-/7366342560/0.2.2(('%)'&'++/57780000-'2012595676;;1433,9529.-*,&,&).4,&*+5+-97009-,.7-..,-13;101..1447206,+,-34()60'&,+,,*/3234584)0110090-.1714:4593,52755:67;89/;122:94:2,.--,12;3229388,,4:-+)-,23;6)*217634500.,4.,*5.+8;;50.*'#(/+78:8:0)**)'')&-)-/+-305(&%'&'&*,3350-,032+..0-2/0()0+&,,-042041..230;6;1576,:509:/)4614/-+)'/*,.17426-28,-83010
@48ffeb95-4d8d-4c0d-8b55-bc591d7c7d44 ch=381 read=144802 start_time=2019-12-13T11:38:13Z barcode=BC01 runid=2c9cf7bc05858273f10e7d7ec552fc0bd742dc3e
CCGGTTACCTTGTTACGACTTCACCCCAATCATGACCCTACCTTCGGCCGCTGCCTCCCTTGCAGTTAGCTCACGGACTTCGGGTATTGCCAACTCTCATGGTGTGACGGGCGGTGTGTACAAGACCGAGGTGTGTCACCGCGACATTCTGATTCGATTACTAGTAACTCCAGCTTCATGTAGAGGCGAGTTTCAGCCCACAATCGAACTAGAGACTGGTTTTAAGTTTAGCTCCCACCTCACGGTATTGCATCTCTCATGTACCAGCCATTGTAGCACGTGTGGCAGCCCTACATAAGGGGCATGATGATTTGACGTCATCCCACCTTCCTCCTGGTTAACCCAGGCAGTCTCGCTAGAGTCTTAATGGTAGTAACTAACGACAAGGGTTGCGCTCGTTGCGGGATAACAACATCTCGACACGAGCTGACGACAACCATGCCACCTGTCACCTTGTCCCCAGAAGGGATTTCCTCGATTAAAGAGTAATGCAAAGGGATGTCAGTGTAGGTAAGGTTCTTCGCGTTGCTTCAGCAAACCACATGCTCCGCTACTTGTGCGGGTCCCCGTCAATTCCTTTGAGTTTAATCTTGCGACCGTACTCCCCAGGCGGAATACTTAATGCGTTAGCGGCGGCACGGAGGTGTTGAAACCCCTAGTATTCATCGTTTTACGGCTGGACTACCAGAATTATCCGTCTGTTTGCTCCCCACGCTTTCGAGCCTCAGCGTCAGTTACAGTCAGAAGGAGTCGCCTTCGCCACTGGTGTTCTTCCTAATCTCTACGCATTTCACCCTTTAGAATTCCACTCTCTCTCCGCACTCTAGATAACCAGTTTAGGTCACGGCACCCAAGTTGAGCGGGTATTTCACATCCCTTAATCATCCGCCTACGCTCCTTTACGCCCGTACGTCGGATAACGCTCGCCACCTGACCATTACCGGCTGCTGGCGCGTAGTTTAGCCGTGGCTTCCTCCTTGGGTGCCGTCATTATCTTCCCCAAAGACAGAGCTTTACGATCCGAAAACCTTCATCACTCACGCGGCGTTGCTGCATCAGGGTTTCCCCCCATTGTGCAATATTCCCACTGCGCAGGAG
+
88.-17-/75<324..//5;<10/33*1+650-,,171++-797939774772.('.1)*/%'$*)7.22;:8889444;5+,,*+4//9:1-//--,+436767775287359555/34462042+*%1,.,-++*+482678:48:+,237:61//6-01-*,-6/.0)))+0.5-00.**,0/*&(+1;:-**.,)*00944.063.)(+-4277/6;</23+-8+$'**11((/44402-/0.-7/0')(()1+($%)%.8779;242.,,.,+...3,*)'(,/5,(),-+59/75/*(&,-1239<934778::3197-/::9::3+.,*//61107.-142235589//01///1./102-0)/),-/:7569655555*----+,2347538111831))+)))')*0.0)&)&*/02355/45404-6053'582596872(12/40029;-''0'*'((0721,...,3+1*+')()-3113::*-,4+66673/6231240-1(-*303:7*+-&-(./.)'##*/*46/*./.013800/-,00-++-+0,+625.0156:5974/884239::);42160027;3)+%%(/0(''&',45284).(+*0**,(-)%'/.6526412,*%'(+(37.-6..811&),23486589508;.03/3/).378877921+*.)%*0&)%#$&(.,*,.68:0&*,-0860,,-078.---*+,'*2.---+12,+,(.(&(*,.898211:1.314888:;9952.-1:52419599:81;+.+2+%%()'&,(0),*%'')/-++)./()()*,222999858.0/8)$.,++%&*,,+47+4/.20,'),(,+./2;0/.///:-)+*1,2378:54883140337609,*+3381)&#((*,*/.16:75.210281051($$'')0*,.)2-/-21/+)*,*0045:80.03*1.5,,/(&).%)&(/'&%5-578529344:1:;:0381/25./,-+19-,43426--/691/6697709+/.5-0++*4.0-;00.///0415;26;;/-7;<2,1/-.643844425:9-02+*%%$,+++
@9ca61945-66e4-44cf-88d9-ee583cf8e9d7 ch=116 read=171535 start_time=2019-12-13T11:38:13Z barcode=BC01 runid=2c9cf7bc05858273f10e7d7ec552fc0bd742dc3e
CTCCTACGGGAGGCAGCAGTGGGGAATATTGCACAATGGGCGCAAAGCCTGATGCATAATACCGCGTGTATGAAGAAGGCCTTCGGGTTATAAAGTACTTTCAGCGGGGAGGAAGGGAGTAAAGTTAATACCTTTGCTCATTGACGTTACCCGCAGAAGAAGCTTTCAGCTAACTCCGTGCACCAACAGCCGCCAGTAATACGGAGGTGTAAGCGTTAATCGAATTACTGGGCGTAAAGCGCACGCAGGCGGTTGTTAAGTCGAATGTGAAATCCCCGGGCTCAACCTGGGAACTGCATCTGATACTGGCAAGCGAGGAGTCTCGTAGGGGTAGAATTCCAGGTGTAGCGGTGAAACGTAGAGATCTGGAGGAATACCGGTGGCGGCCTGGACGAACTTGACGCTCAGGTGCGGCGTGGGGAACAAACAGGATTAAGATACCCTGGTAGTCCACGCCGTAAACGTCATCGACGGAGGTTGTGCCCGCTTGAGGCGTGGCTTCCGGAGCTAACGCGTTAAGTCGACCGCCTGGGGGTACGGCCGCAAGGTTAAAACTCAAATGAATTGACGAGGGGTACACAAGCGGTGGAGCATGGTTAATTCGATGCAACGCGAAGAACCTTACCTGGTCTTGACATCCACGGAAGTTTCAGAGATGAGGGCCTTCGGGAACCGTGAGACAGGTGCTGCATGGCTGTCGTCAGCTCGTGTTGTGAAATGTTGAGTTAAGTCCCGCAACGAGCCTGTACTTATACTTTGTTGCCAGCGGTCCGGCCGGGAACTCAAAGGGAGACTGCCAGTGATAAACTGGAGGTGGGGATGACGTCAAGTCATCATGGCCTTACGACCAGAGACACACGTGCTACAATGGCGCATACAAAGAGAAACGCGACCTCGCGAGAACGAGCGGGACCTCATAAAGGTCGTAGTCCCGGATTGGAGTCTGCAACTCGACTCCATGAAGTCGGAATCGCTAGTAATCTCGTGGATCAGAAGGAATGCCGCGGTGAATACCACGTTCAGGCCTTGTACACCGCCCGTCACACCATGGGAGTGGGTTGCAAAAAAGAAAGTGGTAACCAACCTTCGGAGGCGCTTACCACTTTGTGATTCATGACTGGGGTGAAGTCGTAACAAAGGTAACCGG
+
-,0+.78468-/4/0/40477.5.(-*+15--'.-612:68672;*,3;776/--()%(+&-4.2320/&-/0.),*,/-9/40)6723%)+4.')+-27:5.//0:9''/-)+*/0&(+,1++&,+,*+-((-**3993440'0-//.48*,/))+)$+(#$$&$%'))*0.-./535./)-57&--%/(&&$#%*-5../71/0((&#(*&).-5/2/5*(,)-,/29;880025/+,//./)+*1,,',0.%'2/9/27**,.'-+08--/:;-)*,/24013./.6435233332.,./627.9-**)&'(''+&'*-/352.**42/6./)/++))6,-,2011/:10043/./*)++/.9:;:--++.0,1).,,+++'+,)'(.,0-*,)*(-.6032:)*6551(10/54:8*&&#&&$%%.2,1-,(&(/0:<61263.,//2358:<979<60*($&(-++.)./230901-97.&*)(./.858846555/-/0,,./5631.025.,+-102687:91/-/+(-,./697.2-(1/2856230353;8542635(('%$*+++%'*,,..)2*2+,2-//.20).8/96;8222,171603--3,04/*()),41-02-0-,*,/-00.//1-0.2671*)('*2--,((((,3/+:4123967+++,3&11257:46615+)-..2446,.0177865:443476-&('%$,,7,*)*16**3020)+()+--..*-'&(()0330.9,-7('%*)-*,,%)(.46/60/3-4(,+)',/.188836345658)444/,*%(*02-/033978:4./00166591-0+('&&,.1:11(')(%&&'&*'(0/2-9.,1-%.++*/01*')&*-'')((/063400/*('%*')*.(1/,/50/+,19-)).++-/70:2*03*)%1(++.25802/.-1+(/02546/8...2,5,7677,+*+,18/-($)'*0236-,1-+'0*-398/1()3-.7+*+'&*+/55*315+'*&&%*'+/84<812310..407581,*(+2.0;576761.*%+*)+,(1&)*.&2)51467/5'(*+-+,('+5+,36,'%&).-98887766:;3,+,-,-138551,61*4.2:9778
@9ca00f28-67f0-471c-82f8-2deb42a46f71 ch=408 read=39449 start_time=2019-12-13T11:38:12Z barcode=BC01 runid=2c9cf7bc05858273f10e7d7ec552fc0bd742dc3e
CCGGTTACCTTGTTACGGCTTCCACCCCAATCAGCGGCCCTACTACCTTCGGCCGCTGCCTCCTTGCGAGTTGAAAGCTCGGACTTCAGGTGTATAGCGCTCTCATGGTGTGACGGGCGGTGTGTACAAGACCAGGAACCGTATTCCCGCGACATTCTGATTCGCGATTACTAGTAGCTCCAAGCTTCATGCAGGCGAGTTCAGCCCTACAAATCCGAACTGGACTGGTTTTAAAGTTGCTCCACCTCACGGTATTGCATCTCTCTGTACCAGCCATTTGTAGCACGTGTTGTAGCCCTGCATAAGGGGCATGATGGTTGGCAGCGTCATCCCCACCTTCCTCCTGGTTAACTAGGCAGTCTCGCTAAGTCCTCAACAATGGTAATGGCTTAACGACAGGGTTGCGCTCGTTGCGGGACTTAACCCAACATCTCGACGACTGGCGGCAACCATGCACCACCTGTCTGCTTGTCCCCAGAGGATTTCCTCGATTAAAGAGTGAAAGTACCAAGGGATGTCAAGTGTGGTAAGGTTCTTCGCGTTACTTCGGAATTAAACCACATGCTCCGCTACTTGTACGGGTCCCCGTCAATTCCTTTGAGTTTAATCTTGCGACCGTACTCCCCGGGCCGATACTTAATGCGTTAGCGGCGGCGGCACGGAAGGTGTTGGAGAGCCCCACTAGTATTCATCGTTTGCAGCGTGGACTACCAGGGTATCAATCCTGTTTGCTCCCCAGCGCTTTCAGGCCTCAGCGTCAGTTACAGTCAGAGTCGCCTTCGCCACCGGTGTTCTTCGAAATCTCTACGCGCATTTTCACCCGCTACTGGATTCCACTCTCCTCTCCTGCACTCCTGGATAACCAGTTTGGAATGCAGCACCCAGAGTTCAGGCCGGGTATTTCACATCCCTTAATCATCCGCCTACGCTCCTTTACGCCCGAGTAAGTCCGGATGCGCTCGCCACCTACCGTATTACCGCCGCGGCTGCTGGCGCGTAGTTAGCCGTGGCTTCCTCGCCAGGTTACCGTCATTTATCTTCCCCAAGACAGGCTTTGATCGAAACCCTTCATCCTCACGCGGCGTTGCTGCATCAGGGTTTCCCCATTTGTGCGAAATATTCCCCGCTGCTTGCTCAAG
+
0&*-2;/15/5)0-')+(+-/2'',2/--4/2%$#&$//)('(&',&',++118)*+*.433302-+(''(0&,)'&*(*(,*334-)**+'+&%&&'$))*+((**)++,,,.0744-02--,,**.-*,,($++)0,*(+*/)+('$%),/36;756.5,)')+-03020,*,)$)*1)-'&(,704458+791-%)*2''*0-(&&(++-,+.&&35,,-()'(,4;<207.+).*)*4434:3/)-/54050/.3421/++./-'*%$#$&$'-'(--/1*0-,,)'&&'*+31'&('&/7(4512*+)*+131./+*%(+,/791:23+%(((/-3-5+,.*-)+$$&&.00*342/21+-0.),21,..*-,8./2,-&+(&'')/)00./.**),,)+-*&(*,:,-*424.--1-11-.-,.--,,&&()&).,22.(,171900*,'.,+2/0/..&&(*+*+-))(#'&**-.74/352320/2;-&&*(%0,+),,/0./+74233693,+,*(')+,*',.:57;511*03%+-5*+')'-,27552,,+++')+()*-(+-,/0',+../192+(/0362:2)*.1110:<...3.2/-,4157)/,*,0110%0).'&'-)$%%.*0.10-2+,*',),('*))(**/'+,1-+0,&*)*)(+1+'#&$)(--3<8057427.'*'..0768676478)91.-*)$*.*+1644:502-1()'$((((+31,'(-/12.-&..88263:342666,*)'(,('$$$&$&(%,'0)1/165783(*/1++,+'$)(-,--*3:81+/0*',+'&'&&$,&0(%(+-00633224--,$.-040--42.(/8/82<4(2$$&%&$(*)2/+*&%(&-*(**/*.4/,+08.+++*+:2&%(,**)%./0039443(',2%%,)(.)('%&'&)+*'+,+3031*+*.24798//3-(,(&''-)'+)%(*((''&(***(*(')',10-4,,.504.,+,.1,,+$%&'0&3(%,8455+64*),(&(*/0.*+')()++)+*&&'*)(-*(,,*3531.0(+.)-,,/.-+/1,0666578+41..8/5590(*/'%*&)%***,)0,346,#%&$'(%%&'($$(
@940e1c78-9ee5-4f41-abef-502d31e86331 ch=375 read=199037 start_time=2019-12-13T11:38:12Z barcode=BC01 runid=2c9cf7bc05858273f10e7d7ec552fc0bd742dc3e
CTCTACGGGAGGCAGCAGTAGGGAATTTTTTCGGCAATGGGGAAACCCTGACCGAGCAACGCCGCGTAGAGGAAGAAGGTTTTCAGTTGTAAACTTCTGTTATAAAGGAAGAACGGCGGCTACAGGAAATGGTAGCCAGTGACGGTACTTTATTAGAAAGCACGGCTAACTACGTGCCAGCAGCCGCGGTAATACGTAGGTGGCAAGCGTTATCAGGTGTGGGCGTAAAGAGGCAGGCGGCAGCAGGGTCTGTGAGTGAAAGCCTGAAGCAACTGGTAAGCCATAGAAACCAGGCAGCTGGGAGTGCAGGAGGATCGTGGAATTCCATGTGTAGCGGTGAAATGCGTAGATATATGGGAGGAACACCAGTAGCGAGAGCGACGATCTGGCCGCAGCTTCAGTCGAAGAAAGCGTAGAGCAAATGGGATTAGATACCTATTAGTCCACGCCGTAAACGATACTAAGTGTTGGATGTCAAAGTTCAGTGCTGCAGTTAACGCAATAAGTACTCCGCCTGAGTAGTACGTTCGCAAGAATGAAACTCAAAGGAATTGACGGGGGGCCCGCCTGAAGCGGTGGAGCATGTGGTTTAATTCGAAGCAACGCGAAGAACCTTACCAGATCTTGACATACTCATAAAGGCTCCAGAGATGGAAGTTAGCTATATGATTACAGGTGGTGCATGGTTGTCGTCAGCTCGTCAATGTTGAGATGTGGGTTAAGATCCCGCAACAGGCGCAACCCTTATCGTTAAGTTACCATCATTAAGTTGGGGACTCTGGCAGAGACTGCCAGTGACAAGCTGGAGGGAAGGCGGGGATGACGTCAAATCATCATGCCTTATGACCTGGGCTACACACGTGTGGATGTGAATTGCAGAAGCCGAAGCCGCGAGGTGAAGCAAAACCCATAAAACTGTTCTCAGTTCGGATTGTAGTCTGCAACTCGACTGAAGTTGGAATCGCTAGTAATCGCGAATCAGCATGTCGCGAGTGAATACGTTCTCAGGTCTTGTACACCGCCGTCACACCACGAGTTGGTAACGCGAAGCCGGTGGCCTAACCGCAAGAAGGGCTATCTAAGGTGGGATTGATGATTGAGAGGTGAAGTCGTAACAAGGTAACCGGAGATAGAGGCGACAGGTAGAGTAGGTTAACACAGGAACACCGACAACTTTCTTCCAGCACCAGCCAATACGTGAAAGCACCGCA
+
,-/.23020*-42317).2()-(-,-3;89,//:.3/.+46-'-'1/&')454,+.)/7879;7763.(+*../)--///;:/2$-+.-.5:112-*+(+---9;113.2*-0,*+()-+--3*,))//,6:8322,'()+49/81./268,/..$'')++().+*+1626443559;40//+24..'./2:32226051-*'&49+./.6...+,%($''27545:4)'%+*)&,.+-2,,13&)2+)(''&)$())/1,+67::.-**),(+%'(,+%+,'())(/0-1-17-+-,+%,&%(-+,&6(&--*3:7:5-4,7-7:3312/+./12;0.+4.**:748014032667''*-)/.26903.$,*)*'&,-97/.+,+&('(%&((%(%+*+156-+*$*(%('..&*$)*.;;.*48.,4%'06*35)&')&)41))+/16358<:6-+.,+,0+'(&+*,-53.0'')((,46478222242226/511004/0-*.++,79),732**,--/0-+./.,003,/30.191079--,''/.3//.0(*143/,7-'(&&&&)()').*.%+/'0())12:8798;8,.-%+4,300*,,))3243:408)+$()49455::3553/0/37-7368*))&(.73++&$())*./0+)))'*+,-/4/03930011.+.2+-1676&'),23+&'')&-2-..**)*(/2.2./)$.41)%.&)(((+.09853;5.422303512+.410-.00()+,,,6/'796/8:86494,*)*+23241/110442+***56,.3+),...-72//6889898896/2/42,1),))*+,217921864../,+'*',(*+841,'*(*-+),&())())().',1.,,),'2)+3%.1577497146:76-%%/847639976(.%)&()4487212-+.11-)/44,2+--7/36550142353722(*114390332366837*%')/0774755;766&./2-0.+()*),/+/2/23411240+*(+((,&)+))'-%'.+/6675252()1/2.,0.(((%'0.,5-76650-/-299,1.*+10170/)()%%-&(++,6*&%%&+-,313967460-./,*()1,428%-(%+'())+04,6.5...+*(,&+.12,./)'+-681200')+1-1+*).&2(+%.*%$*')####($'&
@772570d7-e571-4255-bfb0-a43d10be48e9 ch=34 read=104314 start_time=2019-12-13T11:38:04Z barcode=BC01 runid=2c9cf7bc05858273f10e7d7ec552fc0bd742dc3e
CTCTACGGGAGGCAGCAATGGGGAGTTTCGGCAATGGGGAAACCCTGACCGAGAACAACGCCGCGTGAAGGAAGAAGGTTTTCGAGTTGTAAACTTCTGTTATAAAGGAAGAACGGCGGCTACAGGAAATGGTAGCCAGTGACAGTACTTTATTAAATACGGCTAACTACGTGCCAGCAGCCGCGGTATGCGTAGGTGGCAAGCGTTATCCAGGGTATTGGGCGGCAGAGAGGCAGGCGGCAGCAGGGTCTGTGGTGAAAGCCTGAAGCAGCAGTAAGCCATAGAAACCAGGCGCTAGAGTGCAGGAGAGGATCGTGAATTCCATGTGTAGCGGTGAAATGCGTAGATATATGGAGGAACACCGTGGCGAAAGGCGACGATCTGGCACAGCGACGCTCAGTCCCGAAAGCGTGGGGAGCAAATAGGATTAGATACCTAGTAGTCCACGCGCCGTAAACGATGAGTACTAAGTGTTGGATGTCAAGTTCAGTGCTGCAGTTAACGCAATAAGTACTCCGCCTGGTAACACGTTCGCAGAATGAAACTCAAAGGAGACGGCAGGGGCCCGCACAGGTGGAGCATGTGGTTTTAATTCGAAGCAACGCGAAAGAACCTTACAGGTCTTGACATACTCATAAAAAAGGCTCCAGAGATGGAGAGATAGCTATATGAGATACAGGTGGTGCATGGTTGTCGTCAGCTCGTGTCGTGAGATGTTGGGTTAAGTCCCGCAACTGAGCGCAACATATCGTTAGTTACCATCATTAAGTTGGGGACTCTAGCGAAGTGCAGTGACAAGCTGGAGGAAAGGCGGGGATGACGTCAAATCATCATGCCCTTACTTATGACCTGGGCTACGCATGCTACAATGGATGGTGCAGAGGAAGCGAAGCCGCGAGTGGCTCGCCCATAAAACATTCTCAGTTCAGTTGTAGTCTGCAACTCGACTACATGAAGCTGGAATGTAGTAATCGCGAATCAGCATGTCGCGGTGAATACGTTCTCGGGCCTTGTACACACCGCCCGTCACACCACGAGTTGATAACACCCGAAGCCGGGGTGGCCTAACCGCAAGGAAGGAAGCTGTCTAAGGTGGGATTGATGATTGGGGTGAAGTCGTAACAAGGTAACCGG
+
+).((++66,,3/202.)+')+'%#,12,2:455345/(+0*28-)-,462-++'-954.362574/04/1,-&())-.874/)&(*6+..2+,/+/3*4,*)'+'+*-,)003&1-,6/006%0)/4/3380+/31.000/1%',+*)*+(,.3.*(+0./236742477992;1017444*,))111.7'+.*3-14-.4.176;6-/'%.*&,),09:;822/0*('$,)+,8781:4225&196151+/0644744,-45+.&%%("(%'*/8'58*+*+3:5565.2**+00(+0346.50,)'*-*7/*/+--6-785301-))***143698//0968:;9-,(),,)+--73+3&)+(%$&/-(2-9876,+0,*-(&%&*%,-/.-.../324('*03400487:9,(*++45111,*7++++)()(+**/0088711..*.66:9:3/-**%%&()574+2320828,0//,4625::636444983.6*8++'-*.+1204-.-07-08.*&%&''')-099747//8510:1.3379,++'&')(&+%29:,26+)/.2,)((3/)--530//13:<+78606(+++,1.0-//03.%(-,()('*()'+(5---223)3/)''/,9/2,*3-.0()()*..910.-+21)21/01/1663722467988:800*+-:4;233726%&(,-,/-15)9+('*-.3821,,22/-//51,,1-)%()(+')+&*%*)--65;513304:8::85857/.9-89165531$,*$%$**+,+.///7653448-,2,-0+,5.075-12789999:<222999::*5/&%$%(1,./002*'&')/000((%&#+++/1856<---*(-,*)),+-4./-5..4840,(+'06133-/3),35:20*'-3/13',-:71/600087:8421-()(+,./+*++,/.((((0*)++'*'.+0.+,,/'(/58//0/03465-.,,-8)))*(4;:78-/332330/00,.)/223;436523028-/+'('-.//170--2,),0*./'/+)*27*+-/745'()(-*1.))&'%')*21-0--)0-7/.5/-,/0,9.99:4,.,8000435985:*8.5889(7
@2ef7768a-3957-4eb1-ae8c-acbdb3113c5a ch=101 read=177806 start_time=2019-12-13T11:37:52Z barcode=BC01 runid=2c9cf7bc05858273f10e7d7ec552fc0bd742dc3e
CCGGTTACCTTGTTACGACTTCACCCCAATCGCTGACCCTACCTTCGGCCGCTGCCTCATGCGGTTAGCTCACGGACTTCGAATTATTGCCAACTCTCGTAGTGTGACGGGCGGTGTGTACAAGACCGGGAACGTATCCACCGCGGACATTCTGATTCGCGATTACTAGTAACTCCAGCTTCATGTAGGCGAGTTTCAGCCTACAATCCGACTGAGACTGGTTTTAAGTTTGGCTCCACCTCGCGCGGCGTGCATCTCTGTACCAGCCATTGTAGCACGTGTGTAGCCCTACACGCCAAGGGCATGATGGTTGATCATCCCCACCTTCCTCCTGGTTAACCCAGGCAGTCTCCTTCGTCCTCCAACAATGGTAGTAACTAACGACAAGGGTTGCTCGTTGCGGGACTTAACCCAACATCTCACGACACGAGCTGACGACAAGCCATGCCACCTGTCACCTTGTCCCCGAAGTTTCCTCGATTAAAAGAGTAATGCAAAGGGATGTCCAGGGTGTAGGTAAAGGTTCTTCGCGTTGCTTCGAATTAAACCACATGCTCCGCTTACTTGTGCGGGTCCCCGTCAATTCCTTTGAGTTTTAATCTTTGCGACCGTACTCCCAGGCGGAATACTTAATGCGTTAGCGGCGGCTTTGGAGGTGTTGAAACCCCACACCTAGTATTCATCGTTTACGGCGTGGACTGCAAATTTATCTAATCCTGTTGCTCCCCACGCTTTCGAGCCTCAGCGTCAGTTACAGTCAGAGAGTCGCTTCGCCACTGGTGTTCTTCCTAATCTCTACGCATTCACCGCTACACTAGAATTCCGCTCTCACTCCCTGCACTCTAGATAACCAGTTTGGAATGCAGCACCCAAGTTGAGCCCGAATTCACATCCCTTAATCATCCCGCCTACGCTCCCTTTACGCCCAGTAAATCCGGATAACGCTCGCCACCTACGTATTACCGCGGCTGCTGGCACGTAGTTAGCGTGGCTTTCCTCCTTAGGTACCGTCATTATCTTCCCCAAGGAACTGGGCTTTACGTCAAAAGCCTTCATGCTCACGCGGCGTTGCCATCAGGGTTTCCCCATTGTGCAATATTCCCCTGCCTCCCGTAG
+
89463713829003/../4754,328+1/-,%%(+-/;,-.493:./+6..245.400+4(*+805.--23788;65563+$%.&)1009:0-///10(+%*1),06738929/8+/)*(%,1,24-,965864768:/'),).*,***.824676;6/01),(*/./),,*,,1,++.224130.&(0*-.13;.033573406115++../0177585.5;8057'(5)1-4345,0758230-.--)6-0055562/6591/.30,1/'))*+*-/-./),.0.80,,.,.%&%)&.281370///./0(()-/.;87-25989564362-5,6-+*&%)/48188633&*,+,./1).(*'/-6./****/1.+,2/560..+,--,8-..154:23/5*.+0,1-;2///,../21+,244240*7254(2+(),+&,964*40,151753%'(+(,,599'(*'(*-)1115423123.*)*1228555:6*/88.2(.2(++/()+7--1/2:*407;3484/1.,2)-.<5,0-000<6:;6768:9::4)'&%%)-1/33525++716-./72779971;80//7<<1230/68))3.00:/:///096,0/.+5/63*,/.1/556440---7:9+9,,77.*)-,++6.*2:.2;8-'*)*20,054/4-,-31821$+)1.,1/51/)'**+)--*)//67970,-,1,***610+.10.2;0/55143.,*+--56,102-..1993//-+-//+.,0/798(*++.200:9;950)0,,-9898746,7<37::1/6,113440-5.7.*$)*++-%'(19/*77,553120596:7;297;:2.61311,%(%)'..1+3)'&(35'(,&((%$)-+62,,023286728,,11/.16682;+34-,54353(.-30.,,1/9062-.&*,.8<<77:4.2-/-,8.054152128808-,,320/10,'(&($%'%%('(%&(&+(%2/2)38168/51-.4959;:/0/**.,+.')0/05,)(%(('*.,&-96;743(132.0000801-2-*1..035860:/3798*,956797:667136/+),,.,.9,,135
@a028938b-deb6-4e60-8bf9-2fb8f045b1dc ch=173 read=175127 start_time=2019-12-13T11:37:33Z barcode=BC01 runid=2c9cf7bc05858273f10e7d7ec552fc0bd742dc3e
CCGGTTACCTTGTTACGACTTCACCCCAATCATGACCCTACCGCTGGCCGCTGCCGCCATTGCGGTCAGCTCACGGACTTCAGGTATTGCCAGCTCTCATGGTGTGACGGGCGGTGTGTACAAGACCAGGAACGTATTCACCGCGACATTCTGATTCGCGATTACTAGTAACTCCAGCTGTGTAGAGTGAGTTTCGGCTGTCCGAACCCTGAGACTGGTTTTTTTTTAAAGTTTGGCTCCACCTCGCGGTATTGCATCTCTCTGTACACCAGCCATTTGCGTGTGTAGCCCTACATAAGGGGCATGATGATTTGGCGTCATCCCCACCTTCCTCCCTGGTTAACTTGAGCAGTCTCATGGGGAATCCTCAACTTAATGGTAGTAACTAACGACAAAGGGTTGCGCTCGTTGCGGGACTTAACCCAGCAATCTCACGACACGGGTGACGACAACCATGCACCACCTGTCACATGTCCCCGAAGGTTCCTCGTGGAGTAATGCAAGGGATGTCAAGTGTAGGTAAGGTTCTTCGCGTTGCTTCGAATTAAACCACATGCTCCGCTGTGCGGGTTACGTCAATTCCTTTGGTTTTAATCTTGCGACCGTACTCCCCAGGCGGGAATACTTAATGCGTTAGCGGCGGCACGAGTGTTGAAACCCCACGCCTAGTATTCATCGTTTGCAGCGTGGGCTACCAGGGTATCTAATCCTGTTTTGCTCCCCACGCGCAGGGCATAAGCGTCAGTTACAGTCCAGAGAGTCGCCTTCGCCACTGGTGTTCTTCTAATCTCTACGCACTTCACCGCTGCACTAGAATTCCACTCTCCTCTCCTGCACTCGATAACCAGTTTGGAATGCAGCACCCAAGTTGAGCCAGGGTATTTCACATCCCACTTAATCATCCGCCTACACGCTCCCTTTACGCCCAGTAAATCCGGATAACGCTCGCCACCTACGTATTACCGCGGCTGCTGGCGCGTAGTTAGCCGTGGCTTCCACTCCTTGGGTACCGTCATTATCTTCCCCAAGGAGCCAGAGCTTTACGATCCGAAACCTTCATCACTCACGCGGTTGCGCATCAGGGTTCCCCCATTGCCAATGACCCTGCTGCCTCCCGTAGGAG
+
40-3.9./626.08045699;64/784*1-+%$'&+.)'&()&')(+(1+054/+$%%$(.+/+(+#$%(),)*/5379;8&12/+0/('&(&,**)+,23+.-/0470721629743122400148)/6))(().1<75792334:7:;7777:<:787544-,,(&+')*//*)((*%))+1,'(')*-,75*&$$*'+*'',+-3((*+)*.-1&47;798::2,**,,9&)))*.-)-+782242001;555;:76516881/*-4011,)1*&&)'*,51--+44-)+-+)-)+)/*+88,,--,.2()'*+..,*687,./56958-/4('()&1*+%$$(%*,.783-+'(&)&%$&)2744/2--2050273110362120/012192)1,/.--7702//44236.10313*--&)$)(***-*&)*&1*,&*)&&&+0-66568*6)-.08,+0*/3633%''+.69-+-)+&+0+(&%'&%'''()--+027(476;9:5930123./4/05+52968<8684/-*+0/5+&+*+-:0082234000170.5'0)+,,+)*))*/03677822970.*87-093./-)*,+1+('&(),18++/43+5(.-/),)),2..365/--.1:800+'*&$'(,,3$')&+:6-&(',('&%(%-41767-64+%&&)-+,))*45,6-,21,+-61(,+,,,.-0/.)$')2:6.,-+*#%$))%%(+.+*,129&0331344/6'*)..+/25313/61&&%(,12;679<9978)).../41252304454021./1*.-.2(&')2,:6-234260,-,346894,,)')53936145<:475::68420+-1/-2/0:/-*.0%+.'-,/960+,/-3//',+4-9/63632/,1*()&.37248.-78008372,-/3:522.-..17:766779<<5582./).,/737:8648675444('$&'((-//--06,5/2*&'*)$((+%%$'-(-(,2449061/057.2,+()&'(%%*%&(&))/31-0))31'&00(,)+/12251434$().--*-,.-/348(552471551*''*(,)/+,($$&'&(*,,362/:--0)61+-
@f36935fd-d4a1-48ba-81e4-877b4ab1adb8 ch=202 read=89251 start_time=2019-12-13T11:37:30Z barcode=BC01 runid=2c9cf7bc05858273f10e7d7ec552fc0bd742dc3e
CCGGTTACCTTGTTGCGACTTCACCCCAGTCATGAATCACAAAGTGGTAAGCGCCCTCCAGAGTTAAGCTACCTCACTTCTTTGCAACCCGCTCTGCATGGTGTGACGGGCGGTGTGTGAGCCGGGAACGTATTCACCGTGGCATTCTGATCCCACGATTACTACTTGATTCCGACTTCATGGAGTCGAGTTGCAGATCCAATCCGGACTTCGGGCGCGCTTTGCGTAAGTCCGCTTGCTCTCGCGAAGGTCGCTTCTCTTTGTATGCGCCATTGTAGCACGTGTGTAGCCCTGGTCGTAAGGGCCATGATGACTTGACGTCATCCCCACCTTCCTCAGTTCTCGCTGTATCGCTGAGTTCCGGCCGGACCGCTTTGGCAGCAAAGGATAGGGAGTTGCGCTCGTTGCGGGACTTAGCCAACATTTCACAACACGACTGACGACAGCCATGCGGCACCTGTCTCACGGTTCCCGAAGCACATTCTCATCTCTGAAAGCTTCGTGGACGTCAAGACCAGGTGGAGTTCTTCGCGTTGCATCGGAATTAAACCATGCTCCACCGCTTGTGCGGGCCCCGTCAATTCATTTGAGTTTTAACGCGCATTATTGTATACAGGCGGTCGACTTAACGCGTTAGCTCCGGAAACCGCCTCAGAATTTTAACCTCCCAAGTCGACATCGTTTTACGGCGTGGACTACCAGAACATCTGTCTGTTTGCTCCCCACGCTTTCGCACCTGAGCGTCAGTCTTCGTCAGGGGGCCGCCTTCGCCGCGGTATTCCTCCAGATCTCTACGCATTTCACCGCTACACCTGGATTCCCCTCGACTCCGACTGGTATCGGATGCAGTTTAGGTTGGGCCCGGGGATTTCACATCTGACAACAAACCGCCGCCGTACGCTACGCCCAATGAATTCCGATTAACGCTTACCCTCCGTATTACCGCGGCTGCTGGCACGGAGTTAGCCGGTGCTTCTTCTGCGGGTAACGTCAATGAGCAAAGTGCTTCTCCCTTCCTCCCGCTGAAAGTACTGCGAAGGCCTTCTTCGCCCACGCAGCATGGCGCATCAAACGCGCCCATTATTTCAATACTGCTGCCTCCCGTAGAAC
+
650627-/3/9019(/012:<:,5;9+-/,1(()+753144;60117236(+-.2'(+)'&%+,42/')'')*('&*-9,9:/%2.%,,(%&''$#%&)11431244-50/,510/.*)&//3(4206/+//7;434;3:69889<:966606++,,'1-*+(%%&%))611+*-02:88993.+,.-022:44((''-)5,7,)17-,+$%'(),,+&(+02'&$%%(()22*)0,*+11/7+.**0+0,2*./8.3-1:3'''%&)'+4236+*(+-//32331'%(,,*)48<:580)/5450*(+*,+,-,../279998/23,*494<6-,-&,-,$)0',+,&%).,,50+.1111)13/24572.)+((06+,$,/4&6.98-+/*%)281510//+./41-5*-.1*+$/))'.,.7721-1++(()'*.++,//8.119/549-711185441,-+-.5405&&&*())(1-.,&&'*,-.-,-,,(%(/+/),288:86:1559:;/2,*%)%(.,')*,01-01)+,/6'()(,-5;3++)&(6643+.1*(+)(-)--2.021**(,)4-8562:60/.598)42/&&'(&.*$'&''**(,&(*0(652/(''%6*61212810151'%'()%+)%(*,(*''%(('$5,58336(0..552240486089.*++6//07777728;15()'&&%'$*,+.1;,**,879/,0*+-//.5736:510,0-/0(*445;:89:%+374*8752.1.-.88/1).*')1./0-+'&()(()2.0+.+.3://68+.3+,*.2000**((),-,,,,047+)%)%&%$(+4,6-/-2&420+)+-0,'+&0-())11,.96..11,*)'%'*4*,*).5136/,/'+%,'''$(,./+))($)),704115253:55271094114433/:01600-71117434/.0*)$&/+**-8&97579=7955+**+-//5;8479.81426320(%(&',/-,38+7:86+37.)31*+.)'/')%#%$'(*149/255:6'(('&(&&$'*((%'%$()1.*-,)%))//+&+)$%''(*%#$''./.-,**,42,+*('-(
@d472762b-8ea9-423f-bbd2-cc21dc8721f3 ch=322 read=67437 start_time=2019-12-13T11:37:28Z barcode=BC01 runid=2c9cf7bc05858273f10e7d7ec552fc0bd742dc3e
CTCCTACGAGGAGGCAGTGAGGCCTATTGCACAGCCAAAAGGCGCAAAGCCTGATGCTGGCTTCATACCGCGTGTAACCTTCGGGTTGCCGAAATACTTTCAGCAGGAGGAAGAGTAAAGTCATACCTTGCTCGGTGACGTTACCTGGAAAACGCGGCTAGCTTTCCGTACCAGCAGCCGCGGTAAGCCGGTGCAAGCATTAATCAGGAGTACTGGAGCGTAAAAGCGCCAGGCAGTTCGGTAAGAGTCAGATGTGCGCCAGAGTCCCCGAGGCTCAACCTGGGGCATAAATACTGCCAAAGCGAGTCTGTAGAGGGTGAGAATTCCAGGTTAGCAGCGGTGAAATGCGTAGAGATCTGGAGGAGAATACCGAGTGGCCCGAAGGCGAAGCCCTGGACGGGCAATGGCAGGTGCTGAAAGCGTGGGAGCAGAACAAGTTAAGATACCCTGGTAATTCCCGCCGTAAACGTCGACGGAGGTTGTGCCCAGCGAGGCGTGGCTACCAGACTAGCGCGTTAAGTCGACCACCTGGGGGGTACGGCCGCAAGGTTAAAACTCGATAATGAATTGACAGGAATTTTTACAGCATTGGAGCATGGTTTTAATTCGATACGACGCGAAGAACCTTACTGTCTTGACATGCAGAACTTTCAAGATGGTTAAGTACCTTCAGGGGAACTGTAGAGACAGGTGCTGCATGACATCGTCAGCTCGTGTTGTAGAATGCGGGTTAAGTCCCGCAACAGGCACAACCCATATCCTTTGTTGCCAGCGGTCGGCCGGAACTCAAGACTGCCAGTGATAAACTGGAAGGTGGGGATGACGTCAGTCATCGCGTACCGACCAGGCCTACACGTGCTATTAGGCGCATACAAAGAAGCGAACCTCGCGAACAAAGCGGACCCTTAAAGTGCGTCATGTAGTCCGGATTAGGTCTGCAACAAACTCCATGAAGTCGGAATCGCTAGTAATCGTGGATCAAGATACCACGGTGAATACGTTCCCAGACGCCTTACACACCGCCCGTACACCATGGGAATTAGGTTGCAAAAGGTAGGTGTTAGCTTAACCTTCGGGAGGGCGCCACCACTTTATGATTCATGACTGGAGGTGAAGTCGTAACAAAGGTAACCGG
+
),.+'(+)%))'&&%%%%&$%#$%%$%&&)(()%%%**)',1,-1.;0+18+**.+'+%%%&(*,('//%$&&$$()..+++%,'.+&$%&(.0-&+.0*($(()-*'++-,+%(*--'%-(##$(&)+)**)&%&')*&+($*+&)%*&'%&%''(.(($(/500-+-'.3--0,&..(*)%%%)%*'&&(''-+&'$-&+&)'&(%$$))+-2/()+0).1,'&'%(%&*.0'-29-&,-+(''*+31210**&(*0-'&)(,.((&&$*(/04-2-((&0,(*'&$&%(%((&&%**&#%%'('-+-10/)+*+%((&-(4,4&(1*2)'$%(-+10.,..0*36542.-,,/2282.-)+&(+.124*(((+*-*&&+(&.,+.*'12+'-203).%)+-,0./,.03.(')(*+'*)+(..'',&%*(()%*)0**,/7.47***&&'&(%*&('-0479;:6310)()'*+++-/*-.44($%%)+*221)*%'%#)($),)+-&,+++2/61/.-()-,%-++,-,++&().2.7//1.5*0/3/80.()+%(&)(&',..0*+2%,)$$&&'('&&&%%%&%***(*&''*+87-04.30.(,%*&&)&'&+,+36/,,'&')))(*(*&1),&'+,+*)/801(**.014*1('%$#')-01*.52+/53222(&%-0.,.)0,/222.,&%&%/0550+(+-/,('**%$'$))*),(/,2/13..62*(.008,+*/&+,&3-*&*+-1)*3.)1,+14**0-61,-*.%/,+.,-%%%(&1++.3()-)*,1:9+)-'/.)1,.6:631,-10-0(+-4:;61201.0)+*4-,-(''''(&(&'$&%))+''-,03465649(&()$(''(+867/200'./2(%/2:859/)+35.+01446,&*)(+-,/+','.,&(,-,+*())&%)*++02&&$*.*----1-*+,+,.-0482300.0003+&'('&-)(0.4.'')&'),-8.5-)+,2''$$%%'$&&,3+46)%)&((/7/2,+*,).0+)3,:-0/8.()(&(,)*&0,-'**023/2/51.5,&&)&%$(&'*-%''0,+0/-29458755)&)',)++)5---./3947;'1)-210-0.
@08f75676-86f1-4798-8ed6-c083b609144f ch=467 read=78221 start_time=2019-12-13T11:37:18Z barcode=BC01 runid=2c9cf7bc05858273f10e7d7ec552fc0bd742dc3e
CCGTTACGCTTGTTACGACTTCACCCCAATCGCTGACTTTAGCTACGGCCGCTGCCTCCGCGGTTAGCTCACGGACTTCGGGTATTGCGCCAGCTCTCATGGTGTGACGGGCGGTGTGTACAAGGCCAGGAACGTATTCACCGCGACATTCTGATTCGCGATTACTAGTAACTCCAGCTTCATGCAGGCGGAACAGGCCACCACAATCGGGCGAGACTGGTTTTAAGTTTGGCTCCACCTCGCGGCATTGCATCTCTCTGTACCAGCCATTGTAGCGTGTGTAGCCCTGCACATAAGGGGCATGATGATTTGACGTCATCCCCACCTTCCGCTCCTGGTTAGCCCAGGCGGTCTCGCTAGAGTCCTCAACTTAATGGTAGTATTAACTAACGACAAGGGTTGCGCTCGTTGCGGGACTTAACTAACATCTCACGACACGAGCTGACGACAGCCATGCGCCACCTGTCTGCCCGATACGATTTCGCGATTAGAGTAATGCAAGGGATGTCAAGTGTAGGTGGAGTTCTTCGCGTTGCTTCGAATTAAACCACTGCTCCGCTACTTGTGCGGGTCCCCGTCAATTCCTTTGAGTTTTAATCTTGCGACCGTACTCCCCAGGCGGAATGCTTGTGCGTTAGCGGCGGCACGGAGGTGTTGAAACCCCACCTAGTATTCATCGTTTTACGGCGTGGACCACCAGGGTATCTAATCCTGTTTGCTCCCCACGCTTTCGAGCCTCAGCGTCAGTTACAGTCCAGAGAGTCGCCTTCGCCACTGGTGTTCTTCCTAATCTCTACGCATTTCACCTTTACTAGAAATTCCCTCTCCTCTCCTGCACTCCTGAATAACCAGTTTGGAATGCCTTTTAAGTTAATTGCTTCATCCCATAATCATCCGCCTACGCTCCCTTTACGCCCAGTAAAATCCGGATAACGCTCGCCACCTACGTATTACCCGCGGCTGCTGGCACGTAGTTAGCCGTGGCTTCACTCAAGGTACCGTCATTATCTTCCCAAAGACAGAGCTTTACGATCGAAACCTTCATCACTCACGCGGCGTTGCTGCATCGGGGTTTCCCCATTGTGCAATATTCCCCACTGCTGCCTCTTGTAGGAG
+
430+0()'--3-/2(+-,,3..*101**0*,%,*,)**+*%$%%#%'%+('),,.3/0)'''&)(%(*,1,-08558;73)','****%,)$&(+077051:2226785::878013639:955808-196;7/357611371533735888965731./,5*'/%&&*/02.6*()-.89865)')+*2*(,.'''*()+))+6;99-3/32455164.3;<64956:3,..0;7-/7/6.33;8982/0//97400/.2./8223:,5/'$$&+*+/.))-./81*$*(*,*1*+04//49100000:8//5889:46::),9;8<32%((.(*'04./%:4.(+33,986373100+,./1555/-('(5.7436--,*(.,0+/1536260.*0.17.2489786:36-7433/6.2+)*3+//+/.*-..133,)30%,&-.474/4637-,&/../5/2/+$%,,'&)*&)((,;41+-1.701+)*+-8///5)+8.88780,+*,55,.)-4--.5<;:;:.718915799''3-6.;444'(')*,77212/.02./10'4858055./:5:3:3*+3.,-0/;<-/:231501178;16./-/99..1773:445'**+,'%&'-*)*,183,*('(-1**1**.60098180+(.12,./15;8466.574*(,''(--5;:5/-40-/3/,.04324598./7<42572994'*)+-:5.-107503**+--8035544879/-,+,-)-//4969<8678'*&),/58<9862/,.4114:9885621;;/-1,&('()1*&,++-52:-..-20/123,-04.1-7,-()97/-09,88<;1-2.//2++17-07*-.+%0&($'-)+/-7-)0.5,.*/3026;9898812:)472+52/9,').,8:0/46888-+*,*22889;56;75849427130.+/.4/02863920342371:,,,6//3/-2:/%'&(''),./09,/7.8/,+(+1-77)60-2462233199--...+).3-07:;8888.//.-32103102;+*(('(+;&2883;3459+339-303/;2457398,%)+)12(((((&%%')+-1&
@57c7cdbd-8dfb-4693-a308-abcaaf088aba ch=83 read=117107 start_time=2019-12-13T11:37:08Z barcode=BC01 runid=2c9cf7bc05858273f10e7d7ec552fc0bd742dc3e
CCGGTTACCTTGTTACGACTCCACAGTCGCGAATTACAAAGTGGTAGCGCGCCCTCCCGAAAGGTTAAGCTACCTACTTCTTTTGCGCAACCCACTCCCATGGTGTGACGGGCGGTGTGTGGGCCAGGAACGTGATTCACCGTGGCATTCTGATCCACGATTACTAGCGATTCCGACTTCATGGGTCGGTTGCGAACTCAATCCGGACTACGACGCACTTTATGAGGTCCGCTTGCTCTCGCGAGGTCGCTTCTCTTTGGCGTAACGCCATTGTAGCACGTGTGTAGCCCTGGTCGTAAGGGCCATATTGATTGACATCATCCCACCTTCCTCAGTTTATCACTGGCAGTCTCCTTTGAGTTCCGGCCGGACCGCTGGCAACAAAGGATAAGGGGTTGCGCGTTGCGGGACTTAACCCAACATTTCACAACACAGCGACAGCCATGCAGCACCCTGTCTCCCTGATTCCCGAGGCACCAATCCATCTCTAGGAAAGTTCTGTGGATGTCAAGACCAGGTATTAGGTTCTTCGCGTTGCATCGTTAGCACGCGCCCCACCGCTTGTGCAGATTTCCGTCAATTCATTTGAGTTTAACCTTGCGACCGTACTCCCCAGGCGGTCGACTTAACATGATTAGCTCGGAAGCCACGCGCCTCAGGGCACAACCTCCAAGTCGACATCGTTTGCGGCGTGGTTCTACCAGGGGGTATCTAATCCTGTTTGCTCCCCACGCTTTCGCACCTGAGCGTCAGTCTTCGTCCAGGGGCCGCCTTCGCCACCGGTATTCCTCCAGATCTCTACGCATTTCACCGCTACGCCTGCCCCCTCTACGAGACTCAAGCTTGCCGGTATCAGATGCAGTTCCCGGGTTGAGCCCGGGGATTTCACATCTGACTTAACAAAACCGCCTGCGTGCGCTTTACGCCCAGTAATTCCGATTAACGCTTGCACCTCCGTATTACCGCGGCTGCTGGCTGGGAGTTAGCCGGTGCTTCTTCTGCGGGTAACGTCAATGAGCAAGGTATTAACTTTACTCCTTCACTCCCCGCTGAAAGTACTTTACAACCCGAAGGCCTTCTTCATACACGCGGCATGAAGCTGCATCGGGCTTGCGCCCGGTGTGCAATATTTCCCCACTGCTGCTCCAGTAGGAG
+
552,16+-509./2%(+.222''*+0--'&(((3.-/891/003+&((&((205.-,*),,)+*-5(.+.//4+(%*+941:9/,,',,%/9-*(),-*&'':9997897<96583433*&',(.',-+,,/0-)/42/075:1;222<;:95884(+.,3/+-22148.9670.+,121.5/234,*3,8,0,/:877.:14.3238867994+/&,/9:673016333.//6/100-100)(*.1/./4.21037)(('%(%$*/1:/8*('')+--.,-2('+,18/-032111/*.3915.,(+.&&*&**)++--0:20-34247.05,.0:5//,&+),,,'36513,,2,..4506.).../;0:9486585142*10*2-6/'014***'')(),2,(2.70,2+0),+),11,69'())01/,,%0/--02249-5,,+20/07)+234640)()%38.1+)-+2.5/7/;.:858+*(&%)*,.-)+3-697997724534-.17-7,*&.)(+44<:9<744/,8/1136+0)(''%($%(+4:7+-.,,2,//.2%-%%%%'((/1396;616:701/889*;.54521/%/0(++0/,565'-/3134330+),-7-%%'&-(,.257*/-.(,.&)(*(*110+.93//0/508.8,-*/033+42222/9($&''-')*').&$(,3&+2-,)/-11,1-,0(*,7<-,,,000.'-.11;5.&'&..2.+%*-0101000:666+++.47*,217:2;:7:<99:07333;4./0)*,277676/6021471-/92,-.))%*&'$,.31,-/467624444/2-%).6+-8)63659*3586835/6,51)3/1.-/537/,35)*/05+),..5,/2.4.5.2079(0,8::987663/.)1+&'0-55--3589:<1.,)1*0*2,,..'+',2*/610/35).)&'-///,*/)-)%+3.&(-.-,.0(-/*+/8.;<:888,(&($$),415/./--1/-()+*,../+.56,./33+60)*+.;5.-45519//---097/320/7.'(&,*153937<89855-1022:5440)+$&$&'(*7,16/06,/-17-&$/(-(+)/*+,8.2231(,-./-++(.((#*+5+((
@93f4b0c5-a66c-4dbf-99fb-4217fb54d1aa ch=86 read=140152 start_time=2019-12-13T11:37:00Z barcode=BC01 runid=2c9cf7bc05858273f10e7d7ec552fc0bd742dc3e
CCGATTTACCTTGTTACGCTTCACCCCAGTCATGAATCACAAAGTGGTAAGCGCCCTCCCGAAGAGTTAGGCTGCCCTCGCCTTTTGCAGCGCCCATGGTGCTTGACGGGCGGTGTGTACAAGGCCCGGGAACGTATTCACCGTGGCATTCTGATCACGATTACCATTGATTCCGACTGTGGAGTCGAGTTGCAGACTCAATCCGGACTACGACGCACTTTATGAGGTCCGCTTGCTCTCAGCGAGTCGCTTCTCTTTGTATGCGCCATTGTAGCACGTGTGTAGCCCTGGTCGTAAGGGCCATGATGACTTGACGTCATCCCACCTTCCTCAGTTTATCACTGGCAGTCTCCTTTGGAGTTCCCGGCCGGACCGCTGGCAGCAAAGGATAAAGGGTTGCGCTCGTTGCGGGACTTAACCCAACATTTCACAACACGGGCTGACGGCAGTAGCCATGCAGCACCTGTCTCACAGTTCCCAGAAGGCGCAATCCATCTCTGGAAAGTTCTGTGGATGTCAAGACCAGGTAAGGTTCTTCGCGTTGCATCAGATTAAACCACATGCTCCACCGCTTGTGCGGGCCCCGACCAATTCATTTGAGTTTTAACCTTGCGGCCGTACTCTCCCCGGAGCGGTCGACTTAACGTTAGCTCCGGAAGCCACGCCTCAAGGGCACCAGCCTCCAAGTCGACATCGTTTACGGCGTGGACTACCAGGGGTATCAATCCTGTTTTGCTCCCGCGCTTTCGCACACAGGCGTCAGTCTTCGTCAGGGGGGCCGCCTTCGCCACCGAGTATTCCTCGAATCTACGCATTTTCACCGCTACACCTGGAATTCTACCCCCTCTACGAGACTCAAGCTTGCCGGTATCAGATGCAGTTCCAGGTTGAGCCAGAGTTCACATCTGACAACAAACCGCCTGCGTGCGCCCTTTTACGCCCAGTAATTCCGATTAACGCTTGCACCTCCGTATTACCGCGGCTGCTGGCACGGAGTTAGCCAGTGCTTCTTCTGCGGGCAATCAATGAGCAAAGTGTGCTTTACTCCCTTCACCCCGCTGAAATTGCTTTACCCAGCCCGAAGGCCTTCTTCATACACGCGGCATGGCTGCATCAGGCTTGCGCCCATTGTACCAATATTCCCCACTGCTGCCTCCCGTAG
+
54*&,2**-273128/,%(,)0&/.2)./4410++734,104*)*2887301/45*+,3,(*,+&)20%((+,*-*)&))-108;2++(&(#-.-'..632&('++5+88749/00-136976;04*.530...231<212:8121.)'3,((*)-$'(*-.+2*'$%()395410441..2*,,-(*0.801,.3503*:,4)3-35524732,.$&&/&%&'(,./64,-/,-,2325$%&*')'*),-42567<:3355688;;67:2-,++*33421,%)*-8/04676)/*+-699;99220/-0/201225661:8.*/0*/35+0)*,;;016887572135445*/0*,)')-2-86*4222:62/*+*-()+&105,518717.,30291304364/7,.(9941400+0-*-3142;---/341+.'+4/-,)((%&)$)$*,0-88905756;45899101/1::91)'*+*+-..-70.9;8434,.7.16*,5<86/)*/,/+,112477<589/63+24<::8848284-.113-/3090;:91+)(/+100-.15''***)+,.4.+()'%$$&,+5;62087.//3<<0//26-8.-+207,5/0.-&/69/+1'+-4:402/3001%&%&&&%#&+.//+*')'*-.41103,270/+2(+(28/6)2+++.467645204/*)+-,.57;8444582775.0129595-)()/65)(,)33)%)()(4*'%'$&'**2:;:;844445;8589333:79-98874543264()(($&,+598933'(3311&,+/-.77/-'*0,3843-/2./07.6.50/3660.*/,,11-30347/-$'%&&-4,.,,-4347905..31-.*/534(',6.*/%(*0*'(*+-+,,,'0,&&,2:59;2/11036..%$$$&&$*())(&%()+69551/13.1-..3522,25*-91544;46;4/7...(*))+*&')-'(08--,.%+,+24:49<9878,.(%&+/)0)*,&455;.0//.,))))'.-1:/4<93078-+86/03&.'%)-33'+*('&*-+)+,1-791:8/1*)(++*.-.052*0+*(*+//00*48-48-550:8-.7,.....3/34078:0'*+))')-4.2;1-10,
@bdd4a233-e7d3-4685-b53a-332fbaca1a6e ch=300 read=173902 start_time=2019-12-13T11:36:18Z barcode=BC01 runid=2c9cf7bc05858273f10e7d7ec552fc0bd742dc3e
CTCCTACGGGAGGCAGCAGTGGGGAATGTGCACAATGGGCGCAAGCCTGATGCAACCATGCCGCGTGTATGAAGAAGGCCTTCGGGTTGTAAAGTACTTTCAGCGGGGAGGAAGGGGTAAAGTTAATGCAACTGCTCATTGACACCCGCAGAAGAAGCACCGGCTAACTCCGTGCCAGCAGCCGCGGTAATACGGAGGTGCAAGCGTTAATCAAAGATTACTGGGCGTAAAGTACGCAGGCGAACTGTTAAGTCCGGATGTAAGTCAGGCTCAACCGCAGGAACTGCATCTGATACTGTAAACTTGAGTCTCGTAGGTAGAATTCCAGGTGTAGCGGTGAAATGCGTAGAGATCTGGAGGAATTACCGGTGGCGAAGGCGGCCCCTGGACAGACTGACAGCTCAGGTGCGAAAGCGTAAGAGACAAACAGGATAGATACCCTGGTGATTCACGCCGTAAACGATATCGACTTGGAGGTTGTGCCCGCTTGAGGCGTGGCTTCCGGAGCTAACGCGTTAAGTCGACCGCCACCAGAATTACGGCCCGCAAGGTTAAAACTCAAATGAATTGACGGGGGCCCGCTGGCGGTGGAGCGTAATGGTTTAATTCGATGCAACGCGAAGAGAACCGTCTTGACATCCACGGGAAGTTTTCAGAGATGAGAATGTGCCTTCAGGAACCGTAGGACAGGTGCTGCACGGCTGTCGTCAGCTCGTGTTGTGAAATGTTGGGTTGAAGTCCGCAGCAGGCGCAACCCTTATCCTTTGTGCCAGCAGTCCGGCCAGGAACTCAAGGGAACTGCCAGTGATAAACTGGAGGAAGGTGGGGATGACGTCAAGTCATCATAGCCCTTTGACCAGGGCTACACGTGCTACAATGGCGCATGCAAAGAGAAGCGACCTCGCGAGAGCAAACTGGACCTCATAAAGTGCGTCGTAAGTGTCCGGTTAGGTCTGCAACTCGACTCCATGAAGTCGGAATCGCTATTAATCCTCGGAATGCCACGGTAGATACGTTCAGGCCTTATACACACCGCCCGGCACGGGAGTAGGTTGCAAAGTAGGTAAGCAGGCAGCCGGGAGGCGCTTTGCTTTGTGATTCCTTGACTGGGGGGGTGAAGTCGTAACAAGGTAACCG
+
+384/(/&7+(0*,*21.06158,-2./9++++02000/+'0*2*/3/032,11&1859879(**,,.0360+(+(),-5717*7511&',4,''&,/410%((&+4,'+,.+.4.'%*3+.31612///1,0-000'0('$$&-00,./*-)&(*')/03,4,-+7./0:/5/3++,5,--6.5293.8.+-06112/15/+*+..;,:,-*.*'-.2/14920-$&&)&%#$('0)/*%&$&(+-.4,0/27'-+6/+*(*())$)'''*''/0&('/.+00234445)*+-,8871361'&%%%&%'+,03%/*'(-/.1-2*+292212333;51/730+**(*)+*,555::0.)*')')4929207/,.-+,-/-:94,02:63()1.10//&(-57*,6;:8011+)(*'(&%&')+-::4200(-(,-,--1/002)$(+)-)*-/:657://.,0)2862++)(*&'(26*/%/3+'*.(,,/3*''))+2,7)-+.-1*+2.-.+0-3-0555688320')%()'&(&((+015,-543,3074;;37642:3.-,717034-17:.18.)*%&(+.5112),.*2(*,/67<98:881')-5:2,1.,'))''+&'+))'')&&$'(53&(*05-),+-8<21+++,,80/.-5-'+-06261(47.7/68961536-22457965)+./..143330%'(,28835721/,,'(&+.(,))2*'%+&(*'*./80/63253143,*/)//((6,(--.:646'3-./.101%,,,(,752/*0)**1478;'0,+(''-,4565.,-)/+1/08;869989//+--/03674))%-.3*('%&)*920//...-&)))-...0.;0,5/./*,%(.1-(('('&,.-372/'&(&&%'(,-'-05;/.0-//,075,168688*0)%$&$%(&*().)&()+8680500/.*,,01-,+*.--/0837/*%&'%)*.+,.%%%&,+20673/2140)'-/331246%**./-/*-.1/0.18.76**%&$'(..')++7:7;6442(''(+/)*,$($$$&$#'+)22*.5.,,,,(').---2045:1&(/*-/0/.,,.*(('.*+,3272-/-,*6.6<820
@b6a75553-22e0-480f-bcba-33698efb8ff0 ch=271 read=93833 start_time=2019-12-13T11:36:16Z barcode=BC01 runid=2c9cf7bc05858273f10e7d7ec552fc0bd742dc3e
CTCCTACGGAGGCAGCAGTAGGAATTTTCGGCAATGGGGAAACCCTGACCGAGCAACGCCGCGTGAAGGAAGAAGGTTTTCGGATTGTAAACTTCTGTTATAAGGAAGAACGGCGGCTACAGAAATGGTAGCCAGTGACAGTACTTTATTAAGCCACGGCTAACTACGTGCCAGCAGCCGCGGTAATACACGTAGGTGGCAAGCGTTATCAGGTGTGGGCGTAAAGAGGGCAGGCGGCAGCAAGGGTCTGTGGTGAAAGCCTGAAGCAACTTCAGTAAATAGAAACCAGGCAGCTAGAGTGCAGGAGAGGATCGTGGAATTCCATGTGTAGCGGTGAAATGCGTAGATATATGGAGGAACACCAGTGGCGAAGGCGACGATCTGGCCTGCAATGACGCTCCAGTCAGCGTGGGGGGCAAATAGGATTAGATACCTAAGTAGTCACGCCGTAAACGATGAGTGCTAAGTGTTGGATGTCAAAGTTCAGTGCTGCGGATTAACGCAATAAATTACTCCGCCTATGAGTAGTACGTTCGCAGAATGAAGCAAAGAAATTGACGGGGGCCCGCACAAGCGGTGGAGCATGTGGTTTTAATTCGAAGCAACGCGAAGAACCTTACCAGACATACTCATAAAAGGCTCAGAGATGGAGATAGCTATATGAGACTGGAGTGGTGCATGGTTGTCGTCAGCTCGTGTCGTGAGATGTTGGGTTAAGTCCCGCAACGAGCGCAACCCTTATCGTTAGTTACCATCATTAAGTTGGGGACTCTGGCGAGACTGCCAGTGACAAGCTGGAGGAAGGCGGGATGACGTCAAATCATCATGCCCCTTATGACCTGGGCTACACGTGCTACAATGGATGGTGCAGGGGAAGCGAAACCGCGAGGTGAAAGCAAAACCTATAAAACATTTCAGTTCGGATTGTAGTCGCAACTCGACTACATGAAGTTGGAATCGCTAATCAGGAGATCAGCATGTCGCAGTGAATACGTTCTCAGGCCTTGTACACACCGCCCGTCACACCACGAGTTGATAACACGAAGCCGGTGGCCTAACCGCAAGGAAGGGCTATCCTAAGGTGGGATTGATGATTGGGGTGAAGTCGTAACAAGGTAACCGG
+
-/23./211-41+4243355.'+(.695,4<5695274*)0-18,,*./:/30249556:7322,)+)'))%)*)-.983/*1)2.//18)23;48-0*$$+,),+/+355%-)*-,.13(&'(/(-850//6(,))(+$(+*&&%$(*+40-/.-,3.--240345466::713-,,1-73:565542&)+1310204/0203/8/..7%+&)'++98:88:9/((,00.+.7/80/*3-,(/4+,(-'+,43-12*'**.),(&&$*%$&(%*129'$(*,5429.5430.-.**+.,,-(03-,).1/124673-+)9-867320+$+(+2023:.--756*,-663-...+0,*1/1777671.,**-*1-5;1000076510$&)2/%-456819)),5.,&,+73-++*+..88,(-1*1++)0-(1-%&)$%%())%(&(),,00+('%,'('*(/275,5,/0/03201.0740217*,215/-2&2&5*431-0/6/0'/(0*0225-140*+&&*+,1323,-95))*).71+*)%+(4/('+)/-446'744*,.*'((+,4*6-644/+..0+*),,/<:11:9;5201.0100.,./7112,,*))*+((**(+*,**,1/86++.+-5('%)+-6.,+*)+1221952,+)$-11.'''/87/...1445113789-..-/-6355274416867;3676250+*12')21,4%&)+,565191(.122-5.--2:43;:;9425,/+2./9;50646*(,,**00468991010068946791/0(*,++(,5.78777667:<///:;:99//3+*/-,*...(')..231+()()566573:33:6635577.0(+*(-(*%'-&.:6/.).'))-11&)188745(&'-31')'-,(*'(/--4:*0+),5762&),414670//-,////8-,1/1/;891/*(&('%()&%+230/.&+-/4*1%..,05245129324'+-(&,((*012658;92;311643235,.+,**/..5492*-(),+/46:95-1'%)(+0,-,+-1/1),*)(%)4+')+0,04:60.6-./40910+0+,-//-.21267313)0*/21429
@df28ac7f-6530-46ab-bf6c-e5b57d8fdc61 ch=303 read=182321 start_time=2019-12-13T11:36:11Z barcode=BC01 runid=2c9cf7bc05858273f10e7d7ec552fc0bd742dc3e
CCGGTTACCTTGCGACTTCACCTGATATCAATCCCACCTTAGACAGCTCCTTCCCTTGCGGTTAGGCCACCGGCTTCGGGTGTTATCAACTCTCGTGGTGTGACCCAGTGCCATTCGTCGTTATCGTTGCTTCACCTCGCGGCTTCGCCTCTGCACCATCCATTGTAGCGTGTGTAGGTCGCCAAGGGGCATGATGATTTGACGTATCCCCGCCTTCCTCCAACTTGTCACTGGCAGTCTCGCTAGAGTCACAACAATGATGGTAACTAACGATGGGGTTGCTCGTTGCGGGACTTAACCCAACATCTCACGACTTTGACTGACGACAACCGCCATGCACCACCTGTATCTCATATAGCTATCATCTCCATCTCCTGGAGCCTTTATGAGTATGTCAAGACCTGGTAAGGTTCTTCGCGTTGCTCGAATTAAACCACATGCTCCACCGTGCGGGCCCAAATCAATTCCTTTGAGTTTCATTCTTGCGAACGTACTACTCCAGGCGGAGTACTTATTGCGTTAACTGCAGCGCTGAACTTTGACATCCAACACTTAGTACTCATCGTTTACGGCGTGGACTACTAGGGTATCAATCTATTGCTCCCCACGCTTTCGGGACTGAGCGTCAGTTGCAGGCCAGATCGTCGCCTTCGCCACTGGTGTTCCTCCATATCTACGCATTTCACCGCTACACGTTCCACGATCCTCTCCTGCACTCTAGCTGCTGGTTTCTATGGCTTACTGAAGTTAAGCTTCAGGCTTTCACCACAGACCCTTGCTGCCGCCTGCTCCCTCTTGCGCTAATTCCGGATAACGCTTGCCACCTACGTATTACCGCGGCTGCTGGCGTAGTTAGCCGTGGCTTTCATAAAGTACCGTCACTCGGCTACCATTTTCTGTAGCCGCCACCGTTCTTCCTTTATAACAGAAGTTTACAATCCGAAACCTTCTTCCTTCACGCCCGGCGTTGCTCGGTCAGGGTTTCCCCATTGCCCGAAGATTCCCCTGCCACTCCCGTAGAGGAG
+
;00/1602584&12134,+&*&$$+(*,006031,(2,/0.018)-./120211)1++-773915;:;58:/6+).'(,0-12;33/3+.+-+,+20433--(-(###$#$$#$$$#&%#$$#$%$)*))201+/5027111.1:6,2+(*10-).31982.00,(****,+,)'%)*,,%%&,(06;8032/....4;.-.43336.47/+146;6910*/*,')')*,-8))#'(+,3:78732112*''*').;1..00851110072000*30*+**-3456;/32873''*/-,3-,1/43465.0/)(''$&'001/01/67/0)$*-,588379569+++(,39:3540/787655)2399:857,)--23)*/&(,*)0.'('*+-59'+)-/:12351),-29398/.//04.+//..0.003))'$')0.566,-12(,)10:085/(((*012671,-0-*)+66768;<343/0-,861413+**,0'(5;;2&)%*'**0*.3355555335992,,)+,77:659:667790./-,),,3*00/3565::843-))))')$/5034+./).,-0/0/2120/'0/,-10670)---1:0+-9<3322244579562:12,0/..//2533435;737537;79::;879<;324855.2,1,00223</.026,-,,)%''(/--)+-04653314978811104---..-)+1,:650268;:8877740/02:1*()+20(*60-01-(./+-('67;4.9//.55837:721008-,/19+0%$&'**1*+4.:78;0/+9*+8/.3/3248976936930311100/0,*)''*04,-.8/210++/0-(--,0'+*.89::/3430/56/75)222*)((*0156677**0-85/,0./.5302498&',**+6:+0*504)%00)-2-5-979:0;1+-++'&'(),,3,,+.*+*0,..+*6-134,((312,&'&(+.013/'%%%('$)+39()3--'+')'
@025ed5b0-e5fe-4ef5-a099-818410585e94 ch=322 read=67369 start_time=2019-12-13T11:36:08Z barcode=BC01 runid=2c9cf7bc05858273f10e7d7ec552fc0bd742dc3e
CTCTAGGGGCAGCAGTGGGGAATATTGCACAATGGGCGCAAGCCTGATGTAACCATGCCGCGTGTGAAGAGCCTTCGGGTTTGTAAAGTACTTTCAGCGGGAGGAAGGGGAGTAAAGTTAATACCTTTGCTCATTGACGTTACCCGCAGAAGAAGCACCAGCTAACTCCGTGCCAGCAGCCGCGTGTGGAGAAGTGCAAGCGTTAATAATCGGAATTACTGGGCGTAAAGCGCACCTGAGCGGTTTTGTTAAGTCAGATGTGAAATCCCGGGCTCAGCCTGGGGAACTGCATCTGATACTGGCAAACTTGAGTCTCGTAGGGGGGGTAGAATTCCAGATTAGCGGTGAAATGCGTATGGGAATCTGGAGGAGGAATACCGGTGGCGAAGGCGGCCCTGGACGAAGACTGGCAACTTAGGTGCAAAGCGTGGGGAGCAAACGGGATTAGATGCCTGGTAGTCCACGCCGTAAAACGATGTCGACTTGGAGGTTGTGCCCGCTTGAGTGGCTTCCGGAGCTAACGCGTTAAGTCGACCGCCCTGGGGTACGCAAGGTTAAAACTCAAATGAATTGACGGGGGGGGGGCCGCACAAGCGGTGGAGCATCAATGGTTTAATTCGATGCAACGCGAAAATTACCTGGGTCTTGACATCGCGGAAGTTTCCAGAGATGAGAATGTGCCTTCCCGGGAACCGTGAGACGGGTGCTGCATGGCTGTCGTCAGCTCGTGTTGTGAAATGTTGGGTTAAAATTCCCGCAACGAGGCGCAACCCTTATCCTTTATTTGCCAGCGGTCCGGCCGGGAACTCAAAGGGAGACTGCCAGTGATAAACTGGAGGAAGGTGGGGATGACGTCAAGTCATCATAGTACTGACGGGGCTACTACCACGATGCTACAATGGCATACAAAGAGAAGCGACCTCGCGAGAGCAAGCGGACCTCATAAAGTGCGTCGTAGTCGGATTGGAGTCTGCAACTCCGACTCCATGAAGTCCGGAATCGCTAGTAATCAGAATGCCACGGTGAATACGTTCCCGGGCCTTGTACACACCGCCCGTCACCATCAGAATTGGGTTGCAAAAGAGGTAGGTAAGCAACCTTCGGGAGGCGCTTACCACTTTGTGATTCTGACTGGGGTGAAGTCGTAACAAGGTAACCGG
+
)+0++))....67,11094+(++'**((,.8<:991-)+-1%.21*&&&#&$)+073670214*0,0+(&*+4307)871;1112:*+.*+17/-1323;/'++./,46*%**04631<,;,+*+*50,-3853;233-6.-39().,+.+&+*'-+4/%-)).-+-/7,,/28./0,.16-1+((%)0-('&*)0041/1-2,&$$-+44)2,,01288;;5546452+(''#(*)(&./173<<-/5:56,-4((),,/68;;*.2.*2545++%*)''(.)()-./121..-..12/5/,46&*+++-312..2886026:70,.-,././-,.'2)((*.951,23-07/,'*%.'*+016;531+(..-5/,32/8-5--*,,*+)*&0:.)0:743-+*0-*/'+%#%***37,+')()).21+34)&')4:73(67)-.)),,%./-,/.-*.,4)+-46*++26/11//+/23401/51.24/:)2,,20(*+*)&('*///,0,),+),*.422543756/43--/9/14(&'-,%#$'(324+++)-341/367910.6.5/535)*2792.6708932*/*())//0/1''((*&)&'+..770;8:8,*+*+2+1/+*/30+++(+2.24(*+,3034662&0//1.+2;./+,,,.0:962191/7158671*)-7182:<9;92464&4.001:64+-)''&&.0214.---.02012.-.152027;298624,'&'&()&$()..+**)7587:6:6(5/0/1.7-&.3+*15556555561814,2+/0/3526*,0*++//5799355/*(/0*886,()**3-5//7:45656578677149887))$&&'()'())88645,+()-,'+*(+-188455341/'(/358+(('+**+115;794.-,'&+-14133:60466//.0*()*05678;9959.7,3.,+&$-.3841)00/++-/328-.,0.--2(.,063611,)-+*),+/+,/-.0-,.,0../86-7787884,033/3...6/./,0;34;1,20).)&&'**('-&-453700074(&'/+/-3//.(%&*'&)*/50:/(.2,-1.3,.1&*-0.+0036:0/-,,-.480-+)-'))+-+)(--)4,5;::17
