# Supplementary material for: De novo species identification using 16S rRNA gene nanopore sequencing
Source: PeerJ. 2020 Oct 21;8:e10029. doi: 10.7717/peerj.10029 (PMC7585375; doi:10.7717/peerj.10029)
Supplement: Supplemental Information 3 [file peerj-08-10029-s003.zip › pass_fastq_runid_2c9cf7bc05858273f10e7d7ec552fc0bd742dc3e_532.fastq]

@0c544a68-cecc-416d-9f86-5b76bf1e381c ch=173 read=174827 start_time=2019-12-13T11:35:58Z barcode=BC01 runid=2c9cf7bc05858273f10e7d7ec552fc0bd742dc3e
CCAGTTACCTTGTTACGGCTTCACCCCAATCATCAATCCACATAGACAGCTCCTTCCTTGCGGTTAGGCCACCGGCTTCGGGTGTTATCAACTCGTGGTGTGACGGGCGGTGTGTGCAAAGGCCCGAAGAACGTATTCACCGCGACATGTGCTGATTCGCGATTACCTAGCGATTCCAGCCATGTAGTCGAGTTGCAGACTACAATCCGAACTGAAGATAGTTTTATGAGTTTTGCTTCACCTCGGCTTCTTCCCTCTGCACCATCCATTTAGCACGTGTAGCCCAGGTCATAAGGGGCATGATGATTTGACGTCATCCCCGCCTTCCTCCAGCTTGTCACTTTGCTTGCCAGTCTCGCTAAGTCCCCAACTTAATGGTAACTAACGATGGGGTTGCGCTCGTTGCGGGACTTAACCCAGCATCTCACGACACGAGCTGACGACAACCATGCACCACCTGTATCCTCCTTATGGCTATCTCTCCATCTCTGGAGCCTTTATGAGTATGTCAAGACCTGGTAAAGGTTCTTCGCGTTACTTCGAATTAAACCATGCTCCACCGCTGTGCGGGCCCAAATCAATTCCTTTGAGTTTCATTCTTGCAGACGTACTACTCAGGCAGATGCCCCATTGCGTTAACTGCAGCGCGCTTTGACATCAACTTACTTGGTACTCATCGTTTACAGCGTATGGACTACTAGGGTATCTAATCCTATTTACTCCCCACGCTTTCCGGGACTGAGCGTCAGTTGCAGAGCCAGATCGTCGCCTTCGCCACTGAATTGTTCCTCCATATATCTACGCATTTCACCGCTACACATGGAATTCCACGATCTCTCCTGCACTCCTGGCTGCCTGGTTTCTATGGCTTACTGAAGTTAAACCAGGCTTTCACCACAGACCCTTGCTGCCGCCTGCTCCCTCTTTACGCTTAATAATTCCGGATAACGCTTGCCACCTACGTATTACCGCGGCTGCTGGCGCAGTAGTTAGCCGTGGCTTTCAATAAAGTCACTCGGCTACCATTTCCTGTAGCCGCCGTTCTTCCTTTATAACAGAAGTTTACAATCCGAAAACCTTCTTCCTTCACGCTGGCGTTGCTCGGTCGGTTTCCCCATTGCCGAAAATTCCCTACTGCTTTGCCTCCCGTAGGAG
+
41%/./'-()($37')-+-.5/.1870.304420,6),4,-+0(-,/*112392:.*--,/.1/5*,63:-.+)*)-51(6..*.4/1+3'*(,(,,643')+6(78669,+'$&$))/+./-2+))'&.(+(/+-61,/005644,2'7*+-87687127141)-*)*,,,15220-$*,,350,,--.-/22..09776677<902--6764'(((1'/7:9+235,2746-)-0/-.2.+&$%%)%''3)9/*+'&()/2-477569'&&().0+++)(.1+*2797641.+-52/..,+..-678334559:9159)*38686603532123.--'++')('*()$')+00/56583,,+131(--*++3,*2(,0833510+()&)*,-7*-.323/13--.853,6),%1,),%.*)++*()(*),411////,310-0+5843'*&,.013,,+*',1-/*2./528555992///1296521/,&)794;;340/.//9471/+,/;;533434(/32969<;89613*,.-,'-)/)794,1-++357:/65()'&*02/6550/(*,,//87678.9/+(,2<:/047007')$(1127*.4,.02-189*)-+()75*+261101524167:2210..-/67,-563,(&'&$#%*&&'0,/2668762;-'&$)('&$&-5166/45&753213534:5-*+,/9*&+,554,$,*-/:11-2<:426457:8773708..+*%(02*25:6566284345489&)&%&&.**;:4-*,(&,)+,777477886<80(+3-163/+(*-.0*-,:))&))116*+)-2333../.110254-55039093.-,115116%,+*(&'..33&24,5665;93352.005689)+/,---06/01-+,--8.*+,5-&(('%$(--32553+-0264353071-79636./025060/53./*/,014-:,*$'%&&(417--.9.758.21-%+''11/+,+-..0,2+)%)*&472.5520..12/3789;,3+-((2821347('-)+/;.)+5,770.,8;8.:7;78;999<:66/,%)+,,.7../3'7/-&))5/098**-2.340-279.+91+'+-+%)+)($(')+2(*2-11.'
@23dcaadd-d115-412b-b7f6-55c306be1a56 ch=439 read=95664 start_time=2019-12-13T11:35:51Z barcode=BC01 runid=2c9cf7bc05858273f10e7d7ec552fc0bd742dc3e
CCGGTTACCTTGTTACGGCTTCACCCCAGTCATGAATCACAAAGTGTAAGCGCCCTCCCGAAGGTTAAGCTACCTGCTTCTTTTGCAGCCCACTCCCATGGTGTGACAGGCGGTGTGTACAAGGCCCAGGGCAATATTCACCGTGTTCTGATCCACGATTACTAGCGATTCCGACCATGGAGTCGAGTTGCAGACTCCAATCCGGACTACGACGCGCTTTATGAGGTCCGCTTGCTCGCGAGTCGCTTCTCTTTATGCGCGCCATTGCTTAGCACGTGTATTGTAGCCCTGGTCGTAAGAGGCCATGATGATCATCACCTTCCTCCAGTTTATCACTGGCAGTCTCCTTTGAGTTCCGGCCGGACCGCTGGCAACAAAGGGGATAAAGGAGGTTACGCTCGTTGCAGGACTTAACCCAACATTTCACAACACGAGCTGACGACAGCCATGCAGCACCTGTCACAGTTTCCCGAAGGCATTCTCATCTCTGAAAACTTCCCGTGGATGTCAAGACCAGGTAAGGTTCTTCGCGTTGCATCGAATTAAACCACATGCTCCACCGCTTGTGCGGGCCCCGTCAATTCATTTGAGTTTTAACCTTGCGTACCATTACTCCCCAGGCAGTCGACTTAACGCGTTAGCTCCGGAAGCCGCCTCAAAGGGCACAACCTCAGAAAGTCGACATCGTTTACGGCGTGGACTACCAGGGTATCTAATCCTGTTTGCTCCCCACGCTTTCGCACCTGAGCGTCAGTCTTCGTCCAGGGCCGCCTTCGCCACCGGTATTCCTCCAGATCTCTGCGTTTCACCGCTACGCAGATTCTACCCCCCTCTACGAGACTCCAAGCTTGCCAGTATGGGTGCAGTTCCCAGAGTTGAGCCAGGGATTTCACATCTGACTTAACAAACGCCTGCGTGCTTTACGCCCAGTAATTCCGATTAACGCTTGCACCCTCCGTATTACCGCGGCTGCTGGCTGGAGTTAGCCGGTGCTTCTTCTGCCGGGCGCGTCAATGAGCAAAGGTAATTAGCTTTACTCCCTTCACCGCTGAAAGTACTTTACAACCCGAAGGCCTTCTTCATACACGCGGCATGGCTGCATCAGGCTTGCGCCCATTGTACCAATATTCCCCACTGCTGCCTCCGTAG
+
65546411,-.%2.')&$&)*.*//,*))/11655:520/49((',')+)*-24,*/2*).-+1-490-,,-242*+04+692)-.0(11/$'(.8+'+0(2+()+,%/1,.533312-5747672-)45507/..271(03(*&(+5/-.00*))*'-,*-2112278522)'),+00-)*+1/.51:/0)(7709&9).9-2.941-,)%(')))&''%))((,,/-*++4+)++'((&**01348498393(*()+,(244951&+%%'-&(-./2'**(')*41/09886370))&.,377732/+,+*214(2,9<88/8...7;600,)++,3/-/4545&'5/012334-)0/30924424153304117(/+1.4517+-,)/719',)+-.23:54'792-.01,/*',--+.2,+-/10524&&78777676-,,8-69583432260...(+&/2;)45.+0(6(.+(-6576:98654-13-*.000(*12:::11131678;/53,/0,11<:463(-,.*(()+6*(2.30;84;/../2557745:12/6,-,/2.*-86+)006;8<8/38/-051;;.-9//2-+)&&%(&%.)(+.044-,075&6847531602-0103210608,2(-+'-1)-/3457+.77.,--*4733()--'&)),%$,222398(.)60/07:6980:0-5500028/30.132/4<-),,7:91./,0/751-2046012-079201//072706%$.0+153493787:;79:/451/21*,.,++/10/.-()&)17102*&'+&)#%%'),:,545/7/4,+-,*,,-41579'1+1,4-,2:(,,''%(&&#((,65-3-*,(+.4.*017)10,)1:..12235.-.-.0321/4%+'-*%&'')$$#%&'*5/88--3678773+%)/)7,2-6.++-.74,28134/1+-/40810165412,*-,%'+:/22:+21*+234:986/5'*'$%%)**,5:54/0459*,4*.&2',%)*4401+4;-+-,'1.-/79064--,****)//0/:0,.9485:9<99<:8810)-+*&'(+:9:678889:)885590132;8+/-*,'-)5)+,5/.68.(*+,-2116073+-,/
@dd20aca0-70fc-463b-af10-dc60d7d3d160 ch=252 read=175487 start_time=2019-12-13T11:35:31Z barcode=BC01 runid=2c9cf7bc05858273f10e7d7ec552fc0bd742dc3e
CCGTTACCTTGTTACATTCACCCCAGTCATGAATCACAAAGTGGTAAGCGCCCTCCCGAGGTTAAATACCTGCTTCTTTTGCAACCCACTCCCATGGTGTGACGGTGTGTACAAGGCCCGGGAACGTATTCACCGTGACATTCTGATCACGATTACTAGCGATTCCGACTTCATGGAGTCGGAGTTGCAGACTCAATCCGGACTACGACGCACTTTATGAGGTCCGCTTGCTCTCGCGAGGAGTCGCTTCTCTTTGTATGCGCCATTGTAGCACGTGTGTGTAGCCCTGGTCGTAAGGGCCATGATGACTTGACGTCATCCCCGCACCTTCCTCAGTTTATCACTGGCAGTCTCCTTTGAGTTCCAGCCGGACCGCTGGCAGCAAAGGATAAGGTTGCCGCGCTCGTTGCGGGACTTAACCCAACATTTCACAACACAGCTGACGGCAGCCATGCCAGCACCGTCTCTCACAGTTCCCGAAGCGCAATCCATCTCTGGAAAGTTCTGTGGATGTCAAGACCAGGTAAGGTTCTTCGCGTTGCATCGAGATTAAACCACATGCTCCACCGCTTGTGCGGGCCCAAATCAATTCATTTGAGTTTAACCTTGCGGCCGTACTCCCCAGGCGGTCGACTTAACGCGTTAGCTCCGGAAGCCACGCCTCAAGGACACAACCTCCAAGTGACATCGTTTACGGCGTGGACTACCAGGGTATCTAATCCTGTTTGCTCCCCCACGCTTTCGCACCTGAGCGTCAGTCATCTTCGTCAGGGGGCCGCCTTCGCCACCGGTATTCCTCAGATCTCTACGCATTTCACCGCTACACCTGGAATTCTACCCCCCCTCTACGAGACTCAAGCTTGCCAGTATCAGATGCAGTTCCCAGGTTGAGGGATTTCACATCTGACTTAACAAACCGCCTGCGGTGCGCTTTACGCCCAGTAATTCGATTAACGCTTGCACCCTCCGTATTACCGCGGCTGCTGGCTGAAGGTTAGCCGGTGCTTCTTCTGCGGGTAACGTCAATGAGCAAAGGTATTAACTCTACTCCCTTCCTCCCCGCTGAAAGTGCTACAACCCGAAGGCCTTCTTCATACACGCGGCATGGCTGCATCAGGCTTGCGCCCATTGTGCAATATTTCCCCACTGCTGCCCGTAG
+
71036+.+-',27/2'),+(-0/,+.999;:9;:826685/0-901+'()49,2.-*)(-+5457(%&)00(2/55579:.,0(52.+/-270,8601.**')+/,++)-),-*..+40/8:561%.(,2219;030&546;6422,-'))24911+*'('*+.**))+1/1'+*)&(),,())6+(-)00674.:+-0.3-0$'(,-2.1,.1;;21%&,2.30-..6-/020601-,,)%')./00:/8.88.(3-40448;.7..-/00/./200.0,-./29//6;:906+&/68;;964444472933334445.77+$)'1.5;7849/,17.,/08:120.-19878-/64,)-26,)')0.89267'#$1%)+(36;,7.9980,5.4-.'&*-/36325111<976/7..**',-867;.-,-1..,-,.../675)6,&+3,421'&&(%%$%')-.,.+.047<08+)*-(,*/.90798:;:7511-/,,,61.,(*2.35681/012;63534/.43<;:<;99809///66+*(-+1-;9;;//0079970.6/.+,+*.13/64/63(.++.-:2<:05:700/698-82281101474/012,363(,0/5,5//.2.2-4+-)/++.'11.6&.(+(&.-/446;88.0-601/2287515*6.&)(+/37868<:1329456:::7345:11*&+2431/61.+/767/)./.8:7/---.-:8.*-.1624869999,20*%,+.77677+.4;83/3.),.75::<3*3)6+37;5403'(,//652/1.//1:;669;334/002:998-7.6/14834564..254400.,,,/--),-9//7*-.1361124.4234:1*(*-5)((%*.()2641/0002.,,.053959;88<59831..&,+.,%%%()11/95.,/04122),.6/1/++,*+,.080/-6,0-0954701.6344::04*&)'&-//5.-.0'./-0354:<,,+,-55348:7770811.,379(0),**(++-.,/(()1<7.7:960;7('+-,6:924+-1*,0//5*&'0*//95;66;77721,1/64:688797388699.1.-.+&+)--*',,)(*(6*++6/)'(+)%)*,68//2,))%,
@ec9a9d4f-e899-4987-8691-edc6e39dfeef ch=129 read=97286 start_time=2019-12-13T11:35:12Z barcode=BC01 runid=2c9cf7bc05858273f10e7d7ec552fc0bd742dc3e
CTCCGGGAGGCAGCGGTAAATTTTCGGCAATGGGGAAACCTGACCGAGTAACGCCGCGTGAAGGAAGAAGGTTTTCGGATTGTAAACTTCTGTTATAGAGGAAGAACGGCGGCTACGGAAATGGTAGCGAGTGACGGTACTTTATTAAGCCACGGCTAACTACGTGCCAGCAGCCGCGGTAGCGTAGGTGGCAAGCGTTATCGGAATTATTGGGCGTAAAGGGGAGCAGGCGGCAGCAAAAGGGTCTGTGGTGAAAGCCTGAAGGCTTAACTTCAGTAAGCCATAGAAACCAGGCAGCGAAGTGCAGGAGAAGGATCGTAAAAGATTCCATGTGTAGCGGTGAAATGCGTAGATATATGGAGAACACCAGTGGCGAAGGCGACGATCTGTACCACAACTGACGCTCAGTCAGCGTGGGAAGCAAATAGGATTGGATACCCTGGTAGTCCACGCCGTAAACGATATGAGTACTAAGTGTTATGTCAAAGTTCAGTGCTGCAGTTAACGCAATAAGTACTCCGCCTGAGTGAAATACGCTCGCAAGAATGAAACTCAAAAGAAGGAATTGACGGGGGCCGCACAAGCGGTGGAGCATGTGGTTTAATTCGAAGCAACGCGAAGAACCTTACCAGGTCTTGACATACTCGCAAAGGCTCCAGAGATGGAGAGATAGCTATATGAGATACAGGTGGTGCATGGTTGTGTCAGCTCGTGTCGTGAGATGTTGAGTTAAAGTCCGCAACGAAGCGCAACCCTTATCGTTAGTTACCATCGGTAGTTGCTCTGGCGGGCACCAGTGACGGCTGGAGGAAGGCGGGGATGACGTCAAATCATCATGCCCCTTATGGCCTGGAGCTACACACGATGCTGCTACAATGGATGGTGGAGAGGCGGCCGCGAGTGAAGCAAAACCCATAAAACGTTTCCCAGTTCAGTTGTAGTCTGCAGCTCGACTACGCGGGGGCCAGATGCCGCTAGTAAATCGCGAATAATGTCGCCCAGTGGAGCCGATTCTCGGGCCTTGTACACACCGCCCGTCACACCACGAGTTGATAACACCCGAAGCCGGTGGCTAACCAAAGAAGGAGCTGTCTAAGGTGGGATTGATGATTGGGGTGAAGTCGTAACAAAGGTAACCGG
+
+,,,*00'','++,'5+-*-)43*43:80;0/75)',+.4.1381-$&'0.2,/4-.0,,5,,(+*),+*.-:627.0.80446:023:140:/-/-)*+*+7-114/6.2..-11)*+/')+*-*)&'%'(2210,+*(21()2825'+(&+-.2558232449886322.//2,,1+,+%,*+,5762:129454:1..-$,**-1*+0+6534-:5-)(..&0.-.871.)&**/11-'+,+-1340.,*/4,+671+*''(*0+8**+5)('*,0-48554+.913:296-*(+%'&))30571.&()-2,6**)(+,((+0819./--.,&--0240-74-.4541/*-***001//*.057:5561:1'%%&)*+),/.2-)*&&*)(((++,-3557.5++,3*)+/007.*'&,:9:6//'+-,*+/.117)++6545,7/')34:388;80//.(''()'*/67-**)%)(,)**-451449,.167///.06:585250;003)/-,-04+295*'&('('((---.-/030-(*275,15-*+03,*&)'')*.04556*+79,.3)**/(+())'+*-'+,./,*-08<;79816),)(+/.545107)+340/0..8./20..6/0176-///*-.7+08100'(')*+89-)))),7410./0.21+.-.01%)'*.8//12236+-*.+-)')+,5755530912+/2/14,%/4516.,.0*),377+&%&(,.//0861655681<110;548)2.*(((**5+--0(-)'+2/)%*-&.....*0,/00,.-.5,6/*/03-27788895:7345::9:,1:2-.1-**%1.,-2%()30/,*&()%((+-,/01-2-+2:510(($'(*(+/,+.6636,'**+:0.-09:989)*.0960-'(3)-/*'..92'/*0,/+2320-/.)04660..*)&()+,,%$$$'&($'*&&(&$)&-(()'')((%'&%%1/(-''&&*%)&&-.-(/0/244687505).*,+-+/5+0:..81-,+.4021-0/+)))-41,.2,%'0(+46;6383-++1&'(((),&,''()/16.203/2481+9*)*/0-:/6*-&-)*,*+,-1,&%%'&,)-/,.,+5
@fe3c1c68-1612-4cd5-9d4a-1aaf5aa3fb9c ch=373 read=143883 start_time=2019-12-13T11:35:12Z barcode=BC01 runid=2c9cf7bc05858273f10e7d7ec552fc0bd742dc3e
CTCCTACGGGGAGGGCAGGGAGTGGGAATAATGTGCACAATGGGAAACTTTCCCTGATGCAGCAACACCGCGTGGTGATGAAAGGTTTTCGGATCGTAAAGCTCTGTCTTTGGGGAAGGTGGCGGCGGGTACACCCAGGAGGAAGCCACTAGCCCCGATGCCAGCAGCCGCGGTAATACGTAGGTGAGCAGTACTCCAGTTTACTGGGCGTAAAGGGGCGTAGGCGGATGATTAAGTGGGATGTGAAATGCCGGGCTCCCAACTTGGTGCTGCATTCCAAACTGGTTATCTAGGTGCAGGAGAGAGGAGGTGGAATTCCTGGTGTAGCGGTGAAATGCGTAGAGATTAGGAAGAACACACCAGTGGCCGAGCGACTCTGGACTGTAACTGACGCTGAGGCTCAGCACGTGGGGAGCAAACAGGTTAGACCACCCTGGTAGTCCACCGCCGTAAACGATGAATACTAGGTGTGGGGGTTTCCAACACCTCCCGTGCCGCCGCTAACGCATTAAGTATTGCCACCAGAGTACGGTCGCAAGATTAAAACTCGAAAGGAATTGACGGGGACCCGCACAAGTAGCGGAGCATGTGGTTTTAATTCGAAACGAAAGACGCCTACACTTGACATCCCTTGCATTACTCTTAATCGAGGAAATCCCCTCGGGGACAAGGTGACAGGTGGTGCATGGTTGTCGTCAGCTCGTGTCGTGAGATGTTGGGTTAAGTCCCGCAACGAGCACAACCCTTGTCGTTAGTTACTACCATTAAGTTGAGGGACTCTAGCGAGACTGCCTGGGTTAACCAGGAGGAAGGTGGGGATGACGTCAAATCATCATGCCCTTATGTGTAGGAATTTTACACACGTGCTACAATGGCTGGTACAGAGAGATGCAATACCGTGAGGTGGAGCCGACTAAAAACCAGTCTCAGTTCGGATTGTAGGCTGAAACTCGCCTACATGAAGCTGGGTTACAGTAATCGCGAATGCTTGGTATGAATACGTTGGGTCTTGTACACACACCGCCCATCACGCATGAGACTGGCAGCCAGTCCGTGGGGCTTTAACCACCAAGGAGGCAGCGGCCGAAGGTAGGGTCAACGATTGGGGTGAAGATCATGGTAGGTAACCGG
+
./72(,/*33)%-.'3&,,(&'))/-+.,.(*&+('*,0//0.)'*)))..-1.+./556403110&17//..-,,-02-00(.,1:;6061001771:2),1687837<8)53)**(&&&&%%'$'*+*+,%)'%%).(,'%''1/**')$,+/*)(-.255/0/.31//..+3,(),-/,2/,-()*%)+''(*(%,&5-(*/17...0.0+)0///18588747+,,+.21//31787665-+74,%2*)1.212,(+3.-70819:89979140,9:778:3:33131+,*-0-64-,(+)+)%+-(+0011,01**')*+(+*./5--8.,-7:;.,,((9+*2/.-0,--+,)-3057433%&(++47.---/7675663/....//0,-2/2.0*(&&&)+.29:1+1346,0''.-1,+')'+48//298../0.%','45::93),+'*-0:810-(0/2/119760.;50+1+.++3/-4-,/668(485//.7.2445730&+%%)(+,)/).)$&(*98:::3843/,2,1;<--,-'*-*+,/.6,/-,+27316:30/-/,/+,,/1,/''()+)20237.)-,1,-%+.%'*-2(*)+$'*'&(&(1,2337629,/)'($+''))*.5,6-.+,)'*,/**5,-(3(264185+/+**01..1-.2.1588)/5:-25665+-/01887896845445))+0965744/2/7.,-137-,02)/3+36,((*,1149554:66567;80;/1+1.)$,7:/4310'&&())00-)2623;22/-))*-22.2/162967:8/2578854539,,.:::34.05-&,.0686726+*&*++'+,/,+,,,599674;/110/450(24.-+))$)&&&'+).-065,0/+34%',)'$&((36822:999768,107136.7.--.12-.('4/),,.1810/01.0)'&*&')-)%%%%)++++''&%(&#$&$+((&)+19740*(()1./-7..,4-++)+-6:/7:+&+,))'-,*+((#$&)&%$'-),-6,+-/%+++))0%/*631/*0+*)%'&(%/4/98644200//25511.+/-)0+0+921+,'%%'(%(,&#$''*,44656
@ea0ed747-f184-45d3-87f6-bdf16913f280 ch=355 read=149612 start_time=2019-12-13T11:35:00Z barcode=BC01 runid=2c9cf7bc05858273f10e7d7ec552fc0bd742dc3e
CTCCTACGGGAGGCAGCAGTGGGAATACTGCACAATGGGAAACCCTGATGCAGCAACGCCGCGTGAGTGATGGCTTCGGATCGTAAAGCTCTGTCTTTGGGAAGATAATGGCGGTACCAAAGGAGGAAGCCACGGCTAACTACGTGCCAGCCGCGGTAATACGTAGGTGGCGAGCGTTATCGGATTTACACTGGGCGTAAAGGGGCGTAGGCGGATGATTAAGTGGGATGTATGCGGGCTCAGCGCTTGGGTGCTGCATTCCAAACTGGTTATCTAGAGTGCAGGAGGAGAGTGGAATTCCTAGTGTAGCGGTGAAATGCGTAGAGATTAGGAAGAACACCAGTGGCGAGCGACTCTCTGGACTGTAACTGACTGAGCTCAGGCGTGGGGAGCAAACGCAGAGTTAGATACCCTGGTAGTCCACGCCGTAAACGTGGAATACTAGGTGTGGGGTTTCCAACACCTCCGTGCCGCCGCCTAACGCGATAAGTATTGCCTGGGGGGTACGGTCGCAGAATTAAAAGCTACCGGGGTGTGGGGACCAGTACGCACAAGTAGCGGAGCATGTGGTTTTAATTCGAAACAGCGAAGGAGAACCTTACCTACATGACATCCCTTGCATTACTCTTAATCAATCCCCTCGGGGACAAGGTGACAGGTGGTGCATGGTTGTCATCAGCTCGTGTGTAGAATGGCGGGTTAAGTCACAGCGAGCGCAACCCTTGTCGTTAGTTACTACCATTAAGTTGAGGACTCTAGCAGAGACTGCTGGGTTAACCAGGAGGAAGGTGGGATGACGTCAAATCATCATGCCCCTTATGTGTAGGGCTACACGTGCTACAATGGCTGGTACAGAGATGCAATACCGTGGTGGAGCCAAACTTTAAAACCAGTCTCAGTTCCGGTTGTAGGCTGAAACTCGCCTACATGAAGCTGGGTTACTAGTAATCGCGAATCAGAATGTCATGAATACGTTCCCGGGTCTTGTACACCGCCCGTCACACCATGAGAGTTGGCAATACCCGGTGTGGGCTACAACGCAAGGAGGCAGCGGCCGAAGGTAGAGACGGTGGGGTGAGAATCATGCTCAAGGTAACCGG
+
00/*&*..86*+3*'3426620++*)000+,-.6;86-'+/+09++-1688/,00010101324/,,++/096/18.1:5655.561*,/087:35;;281.103435-2-,27/)2-*3.(.)*/)/*-42224./0714/.-/.7))&+)24/4,1...:3336755:6-05647;757+0)24,)+)./01233/36,*414236.-.71656606170365;975*)%)*0)*,+*,%'&%%'%37962.+*))1-6+::50016.:,,,31*-,./2,5+&+)'''&*()0)3)6/*+111/'10252-06/-089910)'*-1+27581130/28*..)2-+(*,26110/+011///744/-%++1,+('&(-')''**674((#$())+'*(+$&--*+32)00('&&-$+/41-/3597::;7/,(+.2--289588:874;95.99)('&&%&&*-501887137+.&(-00--'%+(*'*&*-',.),-2..',-3:98811+'')-)722)$()%.*'(+**'+(+56,%'#&($))--/20...244-*+,685456-:;2/7674+*1&((,-'(,--+..615160052/.+-+.06713+/,,,(6((+1,-2-2/6032062+(,&).,868.2.--36011/3::22123808///&&'*+777+6**$$#&$$'$&#(+24942++%%(%'+,.554685::8.41/4/.;0+1-,,..6;,7,5,//4*)1836520&%$%'&)(*((+--6.-0131.123+/*-,--0.68334676472;0--05688,161,-612//.++210005***()6:8.0-;-097999512+(()+660<0/)21+.+-*.5%(1/9<924912:<:2902276802581&,-'6)-(1711115/-./.2//1423.(('&*4/),6100/1,.700050.6550-,+,/0/)),,31145574/*258/-.2,+,-,7:,04,+252312:7730,+-.:0;13;5414('''%#'-.++))++)(2-6,6+)()%,(+),*+-/*-.,,+++-.'/,73,)(*%&&*/&+%%'&-0*4/5:3-5/
@1d37cfdc-7216-44fc-8087-3a16b611f68b ch=182 read=188217 start_time=2019-12-13T11:34:45Z barcode=BC01 runid=2c9cf7bc05858273f10e7d7ec552fc0bd742dc3e
CCCGGTTACCTTGTTGCGACTTCACCCCAGTCGCCCAGATCACAAAGAGTGGTAGCGCCCTCCCGAAGGTTAAGCTACCTACTTCTTTTTTAACCCACTCCCATGGTGTGACGGGCGGTGTGTACAAGGCGGGAACGTATTCACCGTGGCATTCTGATCCACGATTACTAGCGATTCCGACTTCATGGAGTCAGGTTGCAGACTCAATCCGGACTACGACGCACTTTATGAGGTCGCTTGCTCTCGCGAGGTCCTTCTCTTTGTATGCGCCATTTGTAGCGCATTAGTAGCAGCCTGGTCGTAAGGGCAGTGACTTGACGTCCATCCCCACCTTCCTCAGTTTATCACTGGCAGTCTCCTTTGAGTTCCCGGCCGGACCGCTTTGGCAACAAAGGATAAGGGTTGCGCTCGTTGCGGGACAACCCGGCAATGCGTAATA
+
04,+1,802/8.'3)%*2223;9,78:-,0:8*2-)+00,-'),1)'$'+1890,*)*,.0164,-10,./5/.000683'*+5-711-+&&$-+)&+,4-()*+78755452642562111-..,*-,.$*,,+-*++/5./4;79292-2;40//,0'%'-//:01++++*28311,,.7-6545+)')*%(,.76978774...,547889874621*-%+*03'-,&0+,0(*.2,/3443-.))(&)45-9-.-28:*..3/335:694*(&&(('*&,'%$-$'%&'/*(.8''')'',)')(+-,,33:5552./'**016,-17274:./225<734556725/*-.-*32*23/,.3671)1,1.3:33-''**)*.)-(0-8+5.7762(0.,4//*+5-+5-+&,.2-1-(-2*-*-).*,-.**)$'
@a900db52-1376-46c6-b024-782ae812ee22 ch=138 read=102118 start_time=2019-12-13T11:34:40Z barcode=BC01 runid=2c9cf7bc05858273f10e7d7ec552fc0bd742dc3e
CCGGTAACCTTGTTACGGCTTCACCCCAGTCATGAATCACAAAGTGTTAAGCGCCCACTCCGAAGGTTAAGCTACCTACTTCTTTGCAACCCACTCCCATGGTGTGACGGGCAGTGTGTACAAGGCCGGGAACGTATTCACCGTGGCATTCTGATCGGAACATAGCGATTCCGACTTCGTAGGTCGAGTTGCAGACTCAATCGGACTACGACGCACTTTATGAGGTCCGCTTGCTCTCGCGAGGTCGCTTCATCTTTGTATGCGCCATTTGTAGCGCATTATTGGCCAGCCCTGGTCGTAAGGGCCATGATGACTTGACGTCATCCCACCTTCCTCAGTTTATCACTGGCAGTCTCCTTTGAGTTCCCGGCGGACCGCTGGCAACAAAGGATAAGGGTTGCGCTCGTTGCGGGACTTAACCCAACATTTCACAACACGGCTGACGACAGCCATGCAGCACCTGTCTCACAGTTCCCGAAGGCACCAATCCATCTCTGGAAGTTCTGGATGTCAAGACCAGGTAAGAGTTCTTCGCGTTGCATCGAATTAAACCACATGCTTCACCGCTTGTGCGAGTTACGTCAATTCATTTTGAGTTTTTAACCTTGCGGCCCGTACTCCCCAGGCGGTCGACTTAACGCGTTAGCTCGGAAGCCACGCCTCGGGCACAACCTCAAGTCGACATCGTTTGGCGTGGACTACCAGAATTATCTAATCCTGTTTGCTCCCCACGCTTTCGCACCTGAGCGTCAGTCTTCGTCAGGGGCCGCCTTCGCCACCGGTATTCCTCCAGATCTCTACGCATTTCACCGCTACACCTGGAATTCTACCCCCCCCTCTACAGAGACTCAGCTTGCCGGTATCAGATGCAGTTCCCAGGTTGAGCCAGTTCCTGTCTGACTTAACAAACCGCCTGCGTGCGCTTTACGCCCAGTAATTCCGATTAGCAGCACCCTCCGTATTACCGCGGCTGCTGGCACGGGTTAGCCGGTGCTTCTTCTGCGGGTACGTCAATGAGCAAAGGTATTAACTTTACTCCCTTCCTCCCCGCTGAAGAAGTGCTTTACAACCCGAAGCCTTCTTCATACACGCGGCATGTAAGCGCATCAGGCTTGCGCCCGATTGTGCAATATTCCCCACTGCTGCCTCCCGTAGGG
+
1**))28883:1.;.+.+,6:6.620.124211+-/**--32+(6)2+,&'(**-+$''/*(-2/10171231-2-.01-8+-97/225.:0)+,2*'#))0101364*.51(1010,627:9384+0:748303307/,/0.0/744679(()),$)(-,-)*.3529;*0.'.506(,'&0,..020701/37636+/+../::8644,0)-)+.9;4452,./29/-..**+-...-.&***+++-)'#+,394.,,--///4-35)).-/./.(+)'+.*(.))*.3*)/675242*-183912////*,,,),-/874/4:2,3;9=;969*+-;,**;45111..1588825;932589340+3.2877;6544;--+,.;.518+6,'%+);354769292/1)2*.*4.0,,,(-,41/7/++-321)*(+().556321-232726022236-/33-,*-*-0;,5.**6)2.-00070::992/-.-(,)'168//((*156769861'+1-.2'&+-997;747-5-**/01250304<5;;5634056;6767---/-/24-+),,*,/12489<:/:<</4345:<9+.///13.-1,96-'2+,+0/+('/21200/61++(3*..1/010/304)/-0-04./-0100%30/022631/4)-*,.6696998--'()/.439876465,+&(0+.-4+/9888968:,+/.498---+.-99/-107;75347676030/251558++9;512/424=;:;;78<4;:9;;83..)),132131033436<8/)./*,+'*+150/,../00++.4857750.1603&&&)*,-/()((3009,32555+-0773332;/5++,02/*$'3'%%*,++$#),,./-1.4/45525;3795565765-+,13+/.95.(-.18:7450.4,1#+%%&&+-3241-1377//:/52:4559460-','./.-*+2,(3+()5+99<9:992/&%#*),6/8100767:+,.((**'%+-2/,-.1;/1:;6/867-'(.,/+&')(,)(''''+,+26,))*'&*/7018002)/(0/24;6&*%&'+&&&()+3%12401).-28.&&/*(-*,-823337891,----++,3.35)+:55$)
@86698f61-fa68-46ef-8165-d67e81df3a7d ch=74 read=192676 start_time=2019-12-13T11:34:39Z barcode=BC01 runid=2c9cf7bc05858273f10e7d7ec552fc0bd742dc3e
CTCCTACGGGGAGGCAGCAGTGGGGAATGTTGGACAATGGGGCGGCTTCCGGAGTCCAGCAATGCCGCGTGGTGATGAAGGCCTTAGGGTTAATAAAGCTCTTTTACCGGGATGATAATGACAGTACCGGGAGAATAAGCTCCGGCTATCCCGTATAGCAGCCGCGGTAATACGGAGGAGCTGGCGTTCGTGGAACACTGGGCGTAAAGCGCACGTAGGCGGCTTTGTCAGAGGTGAAAGCCTGGAGCTCAACTCAGAACTGCCTTTAGAGACTGCATCGCTTGAATCAGGAGAGGTGAGGTGGAATTCCGAGTGTAGGGTGAAATTCGTAGATATTCGGAAGAACACCAGTGGCGAAGGCGGCTCACTGGACTGGTATTGACTGAGGTGCGAAAGCGTGGGGAGCAAACAGGGGATTAGATGCCCTGGTAGTCCACGCCGTAAACGATGATAACTAGCTGTCCGGGCGCGGGTGCCCAGGTGTACCAGCTAACGCGATAGGATCCGCCTGGAATTACGGTCGCGGGGTGAAACTCAAAGGGAATTGACGGGCCTGCACAGAAGCTGACGGTGGAGCATGTGGTTTTAATTCGAGCAACGCGCAAACCTTACCAGCCCGTTTGTATACTCATAAAGGCTCAGAGATGGAGAGATAGCTATATGAGATACAGGTGGTGCATGGTTGTCGTCAGCTCGTGTCGTGAGATGTTGGGTTAAGTCCCGCAACGAGCGCAGCCCTTATCGTTAGTTACCATCATTAAGGTTGGGGACTCTGGCAGGACTGCCAGTGACAGAAGCTGGAGGAAGGCGGGGATGACGTCAAATCATCATGCCCCTTATGACCTGGAATACACGTGCTACATTGGATGGTGCAGAGGAAGCGAAGCCGCGAGGTGAAACAAAACCCATAAAACCATTCTCGGGTTCGGATTATGATGCAGCTCGCTACATGGCTGGGTTACTGTAATCACTTGAATCAGAATGTCGCGGTGAATACGTTTCTCCCGGGTCTTATACACCGCCCCGTCACACCGCGAAGTGGCAATACCCGAAGTCCGTGAGCCTTCGCGCAAAGGGCAGCAGCCGAGGTAGGGTCAGCGATTGAAAGCGTAACAAGGTAACCGG
+
++21/2//58,+,3/056154.10&-)**/503,2*5.,)11+)(%$&&&+-()()-.(07;8769.,---,,,+/,,-..280:-,)1,5'(+163&).0/;;1(/(+393+&%&*)))+..0988936)(),2./+(()0)1*+)+(1/*&/%%%)**)00(*(*+/-,*6-0&*,(,..45.)..*%(&+))'*,56:86-1./+(((001447242.3//1+'('.-'''-*./-*05476*%%$&/)01233397966.33+*&&()8855455.-00/3:9;*0.()',+)))((*,/10310/(%')-1/-(.&&&))*4,&($%*-'7854541./01220++,,4.),*,,41921.++*3:8953,.(*(()+%%&+-/16)/*&+*65187*+.13;.7*)()+%3,+*./(071+,74)*-3-+-128888:7/..-+/0151/(+,,-64-4:97**+3*)+*(%$-,-*(%(+,&/0/,*()''.)&)',,/(''%$%(&0)%-&./03.(&%#*%'-+)6659-//+,-0/2))(*&)+-+++)'$*(%'$+$',)+0-&)(*.)-.21<;*928,'')&(/)0/203,--+/*)((%&*-2++0-(%$$++235224:-/0336)*((+88/-**(40//--/0-12-100,7/40058845-.,,5.228534*/003/82486:7859:43717.4/20+//8./35-72042342'3:2-9624,8(&&*-,1826866914(*+(-8;.357703//,***074586475765%((()349,0---065.;;4765697999;/.*(.-.92076,,92102564/*)-+,/,-().,+)*&('1+879778-,))-).-+/(,)'*+10&&&),*1/%,0;;6.;5///9:437228332%,%1.107-,2)*(()&'%&--+&(((/02091.&*.+9-(%'&)80,&)))+-956.-+4.--,',,63.)70-2223/(+,10'24504-%''**-223;7)(,+-,)**%%%'%&'&''''''(()'(')*/).1775442-+)*&)*4,,*)'&&(%(*,+(&',*.-(+)%)*+(1+)2,)'*(+--,2,-1/3:8800
@cb71b7e8-8d61-4b4f-af3f-cc00ad6bf2b8 ch=171 read=144020 start_time=2019-12-13T11:34:29Z barcode=BC01 runid=2c9cf7bc05858273f10e7d7ec552fc0bd742dc3e
CTCCTGCAGGAGGCAGCAGTGGGGAGAATATTGCACAATGGAAACAAGCTGGTACGACCATACCGCGTGTATAGAAGAAGGCCTTCGGGTTGTGAAGTACTTTCCAGCGGGAGGAAGGGAGTAAAGTTAATACCTGCTCATTGACGTTACCCGCAGAAGAAGCACCGGCTAACTCCGTGCCAGCAGCCGCGGTAATACGGAGGTGCAGCGTTAATCGGAATTACTGGGCGTCACAAGCGCGCGCAGGCAGTTTGTTAAGTCAGATCTTAAATCCCCAGGAATGGCTGGAGACTGCATCTGATACTGTAAACTTGAGTCTCTCGTAGAGGGTGGAATTCCAGGTGTAGCGGTGAAATGCGTAGAAGTCTGGAGGAATACCGGTGGCGAAAATTTGGACGAAGACTGACGCTCAGGTGCGAAAGCGTGGGGAGCAAACAGGATTAGATACCCTGGTAGTCCCACGCCGTAAACGATGTCGGCTTGGAGGTTGTGCCCTTGAGGCGTGGCCGGAATTCGCGCGTTAAGTCGACCGCCTGGGAATTACGGCCGCAAAGGTTGAAACTCAAATGGACGTTGACGGGGGCCCGCACAGAAGCGGTGGAGCATGTGGTTTAATTCGATGCAGCGCGAAGAACCTTACGTCTTCGGCGACATCACGGAAGTTTTCGGGGGTAGAATGTACCTTCGGGGAACCGTGAGACCAGGTGCTGCATGGCTGTCGTCATCGTATTGTGGAAATGTTGGGTTAAGTCCGCAACGGGCTGAAGCCCTTATCGCTGTTGCCAGCGGTCCGGCCGGGAACTCAAAGGGGACTGCCAGTGATAAATGGAGGAAGGTGGGGATGACGTCGAGAATCATCGCCTTGGCCCTTTCTGACCAGGGGCTACACGTGCTGCAATGGCGCATACAAGAGAAGCGACCTCGCGAGCAAGCGGACCTCGCAAAGTGCGCCGTAGTCCGGATGGAGTCTGCAACTCGACTCCATGAAGTCGGAATCGCTATTAATCGTGGATCAGGCCTGCGGTGAATACGTTCAGGCCTTGTACACACCGCCCGTCACACCCTTCAAATTGGGTTGCAAAAGAAGTAGGTAACCCAACCTTCGGAGGGCAGCACCACTTTGTGATTCATGGCTGGTGAAGTCGTAACAAGGTAACCGGAAGATAGAGCGACAGGCAAGTAGGTTAACGCACAAAGACACCGACAGCTTTCTTCAGCACCCGGTGCTGGACCATTGTGATGAACCCTGTTGTTTTAACCTTTCACGGTGGTGCTGATATTGCTCTACAGGAGGCAGTGGGAATATTGCACAATGGGCGCAAGCCTGATGCAGCGACCGCGTGAGGATGGAGGCCTTCGGGTTGTAAACCTCTTTTTTTGTTTGGGAGCAAGCCTTCGGGTGATGTACGCTTTCAGATAAGCGCCGGCTAACCGTGCCAGCAGCCGCGGTATGCAATGAGGCGCAAGCGTTATCCAGTTGTGGGCGTAAAAGGGCTCGTAGGCGGCTCGTCGCGTCCGGTGTGAAGTCATCGCTTAACGGTGGATCTGCGCGCCAGGTACCGGGCGGGCTGGAGTGCGGTAGGGAGACTGGAATTCCCGGTGCCGAGCAGTGGAATGTGTAGATATCGGGAAGAACACCGATGGCGGTAAGTCTCTGGGCCGTCACTGACGCTGAGGCGAAAGCGTGGGAGCGAACAGGTTAGATACCCTGGTAGTCCACGCCAGCAAACGGTGGACGCTGGATGTAGGCACGTTCCACGTGTTCGTGTCGGAACTAACGTTCGTCCGCGCCTGGAAATTACGGCCCGCAAGGCTAAAACTCAAAAGAAATTGACGGCGGGGAGCCCCGCACAAGCGTGGGCATCGCGGATTAATTCGGTACGCGAAGAACCTTACCTGGAGCTTGACATGTTCCGGCGACGCCAGAGATGGCGTTTTCCCCTTCGGGGCGAGTTCACAGGTGGTGCATATTGGTCGTCAGCTCGTGTCGTGAGATGTTGGGTTTAAGTCCCGCAGCAGGCGCAACCCTCTTAAATCGCAGCACGTTATGGTGGGAACTCACGGGGACCGCCGAGGGATTACTCGGAGGAGGAAGGTGGGGATGACGTCAGATCATCATGCCTTACGTCCCAGGGCTACGCATGCTACAATGGCCGGTACGTTACAGCGGGATTGCGACATGGCGACATGGGCGGATCCTGAAAACCGGAGCCAGTTCGAGATCGGAGCCTGCAGCCCGGCTCCCGTGAGGCGGAGTCTAGTAATGCTGGATCAGCAACGCCGCGGTAGCAAGATGCGTTCCCGGGCGCTGTACACACCGCCGTCAAGTCATGAAAGTGGGCGCGAAGCCGGTGGCCTCTTGCTTAGCCGACCCGTCTAGGTGAGGCTCGTGATTAGGACTAAGTCGTAACAAGGTAACCGGAAGATGCGACGACGAAACCCCGAAGTAGGTTTAAACAACAGAGTTCATCACAATGGTCAGCACCAGCAATGCATGAAAAAGA
+
+01/**,(23-.21013,-1*/.(*%&-.-4-*)))0975+-+'%)(&'&($%#$$'(-+0&0-,,,+(+-1%&0-').+/39216)6306-*''&%&*)-0)'+'+*-83+-..,+/'%&)/55,3*9))(*)*,.120350+/+)2)/81+)''/)'++'(28/4/.+4-,-7,*-,,,)+,*13808/7004-,//0,1,)#%&(++/709/3%,)+0/-.4740.))*$$%%$'$$$$&.*-30%8438*.6-2,12334/,/-,+,'*04)&*)&%(%$%$'('',//37673/((.-.15+.2(%$$*')*,'()/.7,/%1/*)%+&0*2+/+-310,++,.5.*+/.*,1304+,0,.046/,,**++.1-,+),,((-,)&%%&&)*322401/10/1')+,)-/200((0/*+04,*2/'+.899114/-3-/-0/325++002(&**1.(.*-,**099//-..0+/((*+,,&()/8+.+16'''&$)()****+*,()'+0*--,,,3.9/1.0//03026131+)'(%%(+,01/148*,2*)&'.,**1.4-/,'),+,*(''%,481+97))+-,&'',-.1,/2&+-.0,&&,1<;564:7'$*$)((,&*(',''**(%%#'(..0+*%%$')+1+.+,)3'&(*.-+++-0,%$$&%+)*.(36262*,1,',,3-52%,),)(27634511(*+7.0/71%0/+*/+/&*5)**)*)-'*,81200.(''+09+-3+-*+*'#%*(%-0())*+5(,-143,-0,,,-812',')&'(((&+888:0,1.,,+,+-+',,-,.1*'(+-(.(,*,1--48.38420.+0'&''*,0385*,(*+-/-/*'(*('(+01/069*..0.-//15.-&$,-,141*+,*+,0/**(+)'*/'28660020-,-0(+)60/501&)(-,.837%66445107)7/34,+))*2225-.//122564*)'&'.-.1+5-+).,,.+)-02497;:<8+*(&$#$$%'))+,4974646.0$).7-8,,,3300.163696253-0-/5$)*+,++0/05.31..155)(+,))$*((1),'%)'))*..)5(,20.&'(((/()*'$&(*53,+$%(/+-040-0.,-25862.03+,-399956.-,020/.,10242165.(&''/3.7/.-*+,/1.))',,0808:4'--96130/$%&%*0,/23./*+--(,-.-$''),-.92:3455<10;;2034-3;1)&'('))+/,..110+/.+,)-*(,'.-'&&'$%)05/-4.'.+)*.//84)/(&&'1,,6:6654243.40-.-$(%)((,0.0*)%)'***+10:+5/))384694220/252--1:0.4-++,36/04/2/&1/+*%/)*+,''+(''--499--15513/--.*+)((')&$&&'%&%%'&'%*.-/)'($%,1.().4).1170,1%$')-&/,68777291'*/0/28/2236-*)'*0-3.0/../-,,/01'*+((+('*&&'&*,71*/28551-***+)+/%($*&.''+20-512:5-*)*..-30)12*',,040,),/.0:7+300)'&*%,%46375920/+*./27.331:.0-06:2,1+(%+39)+%$%&()),,,,420647:5521-0-*(('(*.(,1*+,8:6:8-.3(',1*/-,1,+/0)-,-*.25,.12-,-++'$$%/67/7..6:55799::0/)(')2.064496(&(--289857557-&+')/2400(/)),11()&+,++(&&&&))-1158-*,0)4,323:86379572*$*+*-+'$#(-*&+-*#&++-)$&')*/--+&',''')'(+-0..0.6/55*/''&%%()0+,1/-0+*3;661&').30.14777911,++/0.07:,**)+614/,)-1,)/3)096(2/(*-021,+),%-++/+,'(')'))(-1+)**%*+,112,.0.61202589:24/043/**,,.-)+*&1//68240*/7--*,)))+&)%(%+,,.00724331-5*7+-:0-.-5;657787:&%,),$1%))23360--((+,2/2,(44077545+41*268:685+'$-)%'(*--,*)&/0+*'&*)-376951.6,,0401-**''()'%'&**/:7-/&'*3.1%()-.0790311+((.*+/-&)-899,9)()%)-*+/:/)'*-77.7+,1:348//.4)-+++:7*,7/,*..&*&&(-00/+,$&&($,83460.32)3-.2*))&)''(&'&()*2.-9211,5-+*,1-/-.*-,1/*5/.05.)()+'''(('$(&*%%%)&'++/604+('+&&$)'%'&%(%&',),3++142.)/,/.*0.0156+*,*%)3.-.//(*,+-.0124)0-085839674*)'')02678(,)$2)&$%&'&)'(.-70+.2-2(3/,&/-::884//.300914(-,//0,,,/20*()%%()''%$$
@579ec04e-abda-407a-8956-9297cee7bf66 ch=332 read=87238 start_time=2019-12-13T11:34:20Z barcode=BC01 runid=2c9cf7bc05858273f10e7d7ec552fc0bd742dc3e
GTATACCACGGGAGGCAGCAGTGGGGAATGTGTGCACAATGGAAACCCTGATGCAGCAACGCCGCGTGGTGATAGAAAGGTTTTTCGGATCGTAAAACTGTCTTTGGGAAGATAATGACGGTACCCAAAGGAGGAAGCCACGGCTAACTACGTGCCAGCAGCCGCGGTAATACGTAGAGTGGCGAGCGTTATCCAGATTTTTTGGGCGTAAAGGAGCGTAGGCGGATGATTAAGTGGGATGTAGAAATACCCGGGCTCAACTTGGGTGCTGCATTCCAAACTGGTTATCTAGAGTGCAGGAGAGGAGAGTGGAATTCTAAGTGTAGCGGTGAAATGCGTAGAGATTAGGAAGAACACACCAGTGGCGAGGCGACTCTCTGGACGCAACTGACGCTGAGGCTCCGAAGCGTGGAGCAAACAGGATTAGATACCTGGTAGTCCACGCCGTAAACGATGAATGCAGGTGTGGGGTTTCAACACCTCCGATGCCGCCGCTTTTGATAAGTATTCCGCCTGGGGAGTATTACGGTCGCAAGATTAAACTCAAAGGAATTGACGAGGACCCGCACAGAAGTAGCGGAGCATGTGGTTTAATTCGAAGCAGCGCGAAAAGAACCTTACCTACACTTGACATCCCTTGCATTACTCTTAATCGAAATCCTTCGGGGACAAGGTGACAGGTGGTGCATGGTTGTCGTCAGCTCGTGTCGTGAGATGTTGGGTTAAGTCCCGCAGCATAACCCCTTATCGTTAGTTACTACCATTAAGTTGAGGACTCTGCTTGAGACTGCGGTTTAACCAGGAGGAAGGTGGGGATGACATGTGAAGTCATCATGGCCCACCCACGACCAGGGCTACACATGTGCTACAATGGCGCGCCTGAAGCGACCTCGCGAGAGCAAACGAGACCTCATAAAGTGCGTCGTAGTCGGATTGGAGTCTGCAACTCGACTCCCATGAAGTCGGAATCGCTAGTAATCGTGGATCAGAATGCCACGGTAGAATACGTTCCGGGCCTTGTACACACCGCCCGTCACACCATGGAATTAGGTTGCAGAAGTAGGTAACTTAACCTTCAGGGAGGGCGCTTACCACTTTGTGATTCATGACTGGGGTGAAGTCGTAACAAGGTAACCGG
+
'(&'%)),.074)*1,&00*/4496+.--)+*+-,.0.821,(-0*0&')/3263310/.-17011277,)''&(-.)0//6993,+20872323.%(()+0790*1-*-(-95952-3/63/,1,+1+,/*,.+/.01-..60008443524003-+/.+40&'(&*0--.713,-%&&.33/115349533&('&)*((*)*.+*,+04*)+),.0790856;3231043-*.+596.+*'%*12+06)((//574.&(%%*/6/897442432,18:000(.&%%')-)&)+14&95.,'.***..0104/7/7,+//2/*&,-.410.50-,...0-,+*...1303-.23*/+/2*.+.+*'%(*%&%',/40017))&%*-,2431-.--**)'&',)(+'(,181)+-7:48-6/)5(**8765:(*898680'(+.13039;89+)+,-:2(*),/*,,-534-;4513//0808*&'/0:7230-*)'&$#%)/9/6569.2*-11030*%&'%''&-59893340*+1,49;47748-,.+0339762*25,59+(*'-&%)'''*,-,0)(+'((*/44;81:8;4+/+(('%)(+,-2,)'),0123139432.(.1/134548//2/0034/..,0*2)(*&'%(%45.8/.8:-042/2.+,+1/-4..://.//382.%(*-44-22397978962----/91<,541626/516'%%'%)$%.5/44)(*&/10/9/,.6222543,1+7,6/9+)-6,4451&/--+,-6821+(&31*1/141//,-/.0,0//073-*(&&%'&$%&'()),10%((),1-%(&&$'(34841,)')31.+,.'2.363509+&&%&)&)(#%(('*414.,.+))&*()+16'0+(+*18764,6;2+25645;497899/3/5102)*++-3-1(,+1,+((*+)*0/54115,21206++(%(&*1,15;8:4/&''-3.463,1034&((4--61033''.+-,-*)+/1/103:20./*+-/.'*,)**-+*.+*-6/2)%'$+*'*)*++/*(%%.,-,3:+%,,-)*001418/.36%+,,,,53469500/+0+,)+)-)+.*,4.,,313(/,126:;98
@31029934-acdc-4a76-ac53-33af58120bda ch=277 read=91176 start_time=2019-12-13T11:34:12Z barcode=BC01 runid=2c9cf7bc05858273f10e7d7ec552fc0bd742dc3e
CTCCTACGGGAGGCAGCGGTAGAATATTGCACAATGGGCGCAAGCCTGATGCAGCCATGCCGCGTGTATGAAAGAGGGCCTTCAGGTTGTAAGTACTTTCAGCGGGAGGAAGGGGAGTAAAGTTAAATACGCTTTGCTCGTGACGCTACCCGCAGAAAAAGCACCGGCTAACTCTCCGTGCCAGCAGCCGCGGTAATACGGAGGGTGCGAAAAGCGTTAATCGGAATTACTGGGCGTAAAGCGCACGCGGGCGGTTTTGTTAAGTCGGATGTGAAATCGGGCTCAACCTGGGAACTGCATCTGATACTGGCAAGCAGCGGGTCTCGTAGAGGTAGAATTCCAGGTGTAGCGGTGAAATGCGTAGAGATCTGGAGGAATACCGGTGGCGAAGGCGGCCCCTGGACGAAAGACTGACGCTCCAGGTGCGAAAGCGGTAGAGCAAACGGATTTAGATACCCTGGTAGTCCCACGCCGTAAACGATGTCGACGGAGGTTTGTGCCGCTGAGCGTGGCTTCCGGAGCTAACGTTAAGTCGACCGCCTGGGGAAGCCACGGCGCAAGGTTAAAACTCAAATGAATTGACGGGGCACAAGCGGTGGAGCATGGTTTAATTCGATGCAACGCGAGAACCTTACCTGTCTTGACATCACGGAAGTTTCAGGGTAGAGAATGTGCTTCGGGAACCGTGGACAGGTGCTGCATGGCTGTCGTCAGCGTGGTGTAGAAATGTTAGGTTAGAGATCCCGCAACGAAGCGCAACCCACTTATCCTTTGTTGCCAGCGGTCCGGCCAGGAACTTCAAAGGGAGACTGCCAGTGATAAACTGGAGGAAGGTGGGATGACGTCAAGTCATCATGGCACCCGACCAGGGCTACCACGTGCTACAATGGCGCATACAAAAGAAACGCGACCTCGCGAGAGCAGACCTCATAAAATTATGTGCCGTCGGATTAAGGTCTGCAACTCGACTCCATGAAGTCGGAATCGCTAGTAATCGTGAATCAGAATGCCACGGTGAATACGTTCCCGAAGACTGTACGCACCGCGTACACCATGGGGAGTGGGTTGCAAAAGTAGGTAACAACCTTCGGGAGGCGCTTACTGCTGTGATTCATGACACCAGGGTGAAATCGTAATTTCAGGTAACCGG
+
,,5..26170-//,*,.+*)&((((%6)('().;3/6/-&.8:4774789876,2//0.096997540244:)((*+,-,//1+676:./0-(+)*+39-'*'*/2.10+,.30*%'(44++**'*'$#%$&0/..88:5.-(**010/74+-(*0.-*-%&*5*//,++)('*+/1//007--+(*0-12.7/.92003/,--)10*%+))*+..344447215/4/(*&)-100049.,--3+0,-&)),%-+9/),&'.*0/5)62;9:242-*.%+.00/-*3)/0:95:4120219400001361.-2),+++(,./52689/.(3,,**(++0.''35653/000:8-16,*.392.,,,-42.24./.+10365694361+-'%',+2.4,,+2556'(++(++()*.(-//,,09565+,1)''%')*+(+*0;3/'1)*/)%(('',5/./36661:2+%--/789:<2.---%0/0+/)4*+--6.)((,,''&'%''++)//31,0+,)('++()*+<69/8673971574461)('''&&'('%'..5/-3-8;;766620.,-94849390.-(&%(.1132:84.(*))*))*4-4869-,,,/;1)0..,*(%'*..0,/6.-,'(/(++250++++)*(,6**'+)('$&'&&%('(%'(+6'77.615'(+-,545889:942,).+**)26477/00//5))%$$'-3-,.05*,/.40''$'+07(()+%,&'((+313135.#&)+113,2/-*51283/00((('&*&1(%3723+,),,1*-+/$&&00786(.,,--5:10//.,3-.5/4++,**-58:76786168181&&(%&%,()+-./+0('*-(*'%(((,-8685<65;:899977:82)%*-')'&&,*,..)/('''$(%,..5-+()/1'(('(+10++,),-,6+6--&.'/0:8424//1/.2669443.4,,,,8/97:866+..-622.8.-.,-4358585+'))1))+8;7:,7,,(*(')(,.-%('+%.,0722*+*+,590-%*0,)(,$+017...2.($(',-*,&.+**()2/,85,+)((()+)(''*)*)*%//3/2-,*$$,),.))),)%())-*'&)(&&((+57763/
@56fc7421-8095-4e32-8134-d3d8ad72f012 ch=14 read=66789 start_time=2019-12-13T11:33:54Z barcode=BC01 runid=2c9cf7bc05858273f10e7d7ec552fc0bd742dc3e
CTCTACGGGGAGGGAGGCAGCAGTAGAAATTTTCGTGGAAACCCTGACCGGTAACGCCGCGTGAAGGAAGAAAGGTTTTCGGATTGTAAACTTCTGTTATAGGAAGACGGCTACAGGAAATGGTAGCCGGTGCTATTGTACGGCTAACTACGTGCCGCTTGGCCGCGGTAATACGTAGGTGGCAAGCGTTATCGGAATTATTGGGCGTAAAAGGGGAGCAGGCGGCAAGGGTCTGTGGTGAAAGCCTGAAGCTTAACTATTAAACCATAGAAACCAGGCAGCTAGAGTGCAGGAGAGGATCGTGGAGATTCCATGTGTAGCGGTGAAATGCGTAGATATAGCGGGAGGAACACCAGTGGCGAAGTCTGGCCTGCAACTGACGCTCAGTCCCAATGAGACAAATGGATTAGATACCCTAGTAGTCCACGCCGTAAACGATGAGTACTAAGTGTTGGATGTCAAAGTTCAGTGCTGCAGTTAACGCAATAAGTACTCCGCCTGAGTAGTACGTTCGCAAGAATGAAACTCAAAGGAATTGACGGGGCCGCACAAGCGGTGGAACGTAATGGTTTAATTCGAGCAGCGCGAAGAACCTTACCGGAGTCTTGACATACTCATAAAGGCTCAAGGATGGAGATAGCTATATGAGATACACAGGTGGTGCATGGTTGTCGTCGGCTCAATGATAGTGAGATGTTGGGTTAAGTCCGCAACGAGCGCAACCCTTATCGTTACCATCATTAAGTTGGGGACTCTGGCGAGACTGCCAGTGACAAGCTGGAGGAAGGCAGGGATGACGTCAAATCATCATGCCTTATGACCTGGGCTACACACGTGCTACAATGGATGGTGCAGAGGAAGCGAAGCCGCGAGGTGAAGCAAAACCCATAAAACCATTCTCAGTTCGGATTGTAGTCTGCAACTCGGCGCTACATGAGATCGCTAGTAATCGCAGATGGCATGTCGCGGTGAATACGTTCTCGGGCCTTGTACACACCGCCCGTCACCACGAGTTGACTTACCCGAAGCCGGTGGCCTAACCGCAAGGAAGGAGCTGTCTAAGGTGGGACGGTGGTGGGAGTGAAGTCGTAACTGGAGTAACG
+
./2)*,-78+(/1)%*.,546+22.,(+/+265-**%''))*.(&&).,/&)+400/4*'++))*(*.-'--),,2:67.27-5-,,45/00725224111&('('%)')*+/3/4.+02)(*))+/)*&*%()%)%$"#%&')*362300,..//%%%%(*08.++*+*1./122,4,,14101%-5/:000+,'*)--024;:73+84.('&1.&++%-.+*.*+(*-+,,865.***+21*+434('&'-+0))(%-6.5+/0-12+-62,2)+'((*,00+)++-/475,.+-5,,11/4-(&&++&()//32/+)*.,1.150.459752637/,&()3+./5-4//182,++(%%&'$')7444;4:;921/)'%"%()-3.5'(&)(*+-&-/:96..'+&*(53229((-1422-4-,-46;8:::'0+),,+.//3781441511176./,+02+-5:45764//.--1120..3-50170200-4-+//*-&&)1275636:53213.06641971324<0)+-,9-;9:103/++())+(/*,05436-'/+-+)*486<;6:6:6-.'+(.//4004(*12*+-.16)(&',-./-0-0634/.%%+9.+0220/+//567-,()'-.445820,*,-/*,.*3.8/088/101%60:,+-345*6221-*&&&-$',))+576392852;45/156./0)**,.46/3/21')()*,*/+,7:145.4040/2219;05442/&-,,,/017688+/-/144.+,-;7223-*--+'27,.,,//76989,,++53&1%.*),0566693130..',(*(./02:725/1-/75577622'-&*&'*'.&(')4:46.*,,),14//2<<88:103/:81.976-4)-,35:6*1)0./038888719001222-+.0079960+*,,*,+%&,)('&%&&&3-,+((,.82/1'/0./20*303421600434150012./02;8:;943/)))&)()+).+%$%%$)',')0(,,210498'*7;82./00010/**''(4488653)/*'11--)'%))(+30)(**-.,.3+(''*'),'&'-,.,
@4cd97963-3407-43da-b39b-9af32594bf35 ch=106 read=151619 start_time=2019-12-13T11:33:52Z barcode=BC01 runid=2c9cf7bc05858273f10e7d7ec552fc0bd742dc3e
CCGGTTACCGTTACGACTTCACCCCAATCCCGCTGACCCTACCTTCGGCCGCTGCCTCCTTGCGGTTAGCTCACGGACTTCGGGTATTGCCAACTCTCATGGTGTGACGGGCGGTGTGTACAGACCGGGAACGTATTCACCAGAGCATTCTGATTCGCGATTACTAGTAACTCCAGCTTCATGTAGGCGAGTTTCAATACAATCGAACTGAGACTGGTTTTAAAGTTTAGCTCCACCTCACGGTATTGCATCTCTCTGTACCAGCCATTGGCAGCACGTGTGGCCCTACACATAGAGGGCATGATGATTTGACGTCTCCCACCTTCCTCCTGGTTAGCAGGCAGTCTCGCTAGAGTCAACTTAATGGTAGTAACTAACGGCGGAACATCGTTGCGGGACTTAACCCAACATCTCACGACACGAGCTGACGACAACCATGCACCACCTGTCACCTTGTCCCCGAGAGAACATGATTAAGAGTAATGCAAAGGGATGTCAAGTGTAGGTAAGGTTCTTCGCGTTACTTCGAATTAAACCACATGCTCGCTATGACGGGTCCGTCAATTCAGCGAGTTTTTAATCTTGCGACCGTACTCCCCAACAATACTGTAAACACC
+
8&4*8<,.0/2:0./.4691++33)-*+77.,+,,,,:-+/5;9;81630,.-+-0.142424&/0.,./1/++,0+06;3-&(**1,-:.4---14+*+1,2*1,121;69+5//-)+)'*-/10'4.3941688<80/0')(),05<73449<6+*311401,.*,-7314&)'&((&*337-10-,,,+851)$$&&.,+2*+521.0),0::,:<<+5:3/1:2&02.96.05//,-.,.+1.--005533-555-49/00:+7.&)*+',)++,,)%+/0()--+&*(0'&-4567/-,*))1:../.-+**377,2;3;:8731+,'''$#$&(.5168877440/*,10-*,+18.;.07/-//6511253.00.7**)&)3208./,5405575706..1082/0-*,/0340+(+)+++42.45.6;5/.-,5714;3881%(*(+001151,*)()'2+**&*+3/3')*./2023;6(*2,4524/,('-),&))*'%+)/5++..(*(),&128++-+/5-9./1+')22767')*+**%'(,1+1*(+-)/+/+#%%*,/3:<9,.7-+1))+446<8:888215)/-57:70.*,*)-%&$&$
@96e5e250-3804-4ef4-96e6-dc553d8dbd50 ch=348 read=92839 start_time=2019-12-13T11:33:35Z barcode=BC01 runid=2c9cf7bc05858273f10e7d7ec552fc0bd742dc3e
CCACCACGGGAGGCAGCAGTGGGGAATATTGGACAATGGGCGAAAGCCTGATCCAGCAATACCCGCGTGAGTGATGAAGGCCGCCGGTTTTCAGCTCTTTTACCCGGGATGATAATGACAGTACCGGGAGAATAGCTCCGGCTAACTCCGTGCCAGCCGCGGTAATACGGAGGAGCTAGCGTTGTTCGGAATTACTGGGCGTAAAGCGCACGTAGGCGGCTTTATGCCAAGTCAGAGGTGAAAGCCTGGAGCTCAACTCCAGAACTGCCTTTGAGACTGCATCGCTTGAATCAGGAGAGGTGAGTGGAATTCCGGAGTGTAGAGGTGAAATTCGTAGATGAACACCAGTAGCGAAGGCGGCTCACTGGACTGGTATTGACGCTGAAGGTGCGAAAGCGTGGGGAGCAAACAGGATTGAATACCTGGTAGTCCACGCCGTAAACGATGATAGCTGTCCGGGCACTTGGTGCTTGGGTGGCGCAACTAACGCATTAAGTTATCCGCCTGGGGAGGCGTTACGGTCGCAAGATTAAAACTCAAAGGAATTGACGGGGGCCTGCACAAGCGGTGGAGCATGGTTTAATTCGAAGCAACGCAGAACCTTACCAGCGTTTGACATGTCCGGACGTTTCCAGAGATGGATCTCGCTTCGGGGACTGGAACACAGGTGCTGCATGGCTGTCGTCAGCTCGTGTCGTGAGAGATGTTGGGTTAGTCCCGCAACGAGCCCTCATAACTGAGGTTACCATCATTTAGTTGGGGACTCTAAAGGAACCGCCGGTGATAAGCCGGAGGAAGGTGGGGATGACGTCAAGTCCTCATGGCCCTTACGCGCTGGGCTACACGTACAATGAGGTGACGGTGGGCAGCAAACTCGCGAGTGCGCTAATCTCAAAAGCCGTCTGATTCGGATTGTTCTCTGCAACTCGAGAGCATGAAGGCGGAATCGCTAATCGCGGATCAGCATGCCGCGGTGAATACGTTCCAGGCCTTGTACACACCGCCCGTCACACCATGGAGGTTGGGTTCACGCACCCGCA
+
,-)+((*5:8/.1,*..,67401)+)*..4/51.4.-4:7))*+.-.:96606%&$$(-*%)3,+001,,+*)/0//80420()$)+-.-&#)&',-4<<4,90,47:87()(**)(//)1:8<9:<7334:)*'(*51/2-''/*-.7*'''&&(*+)(2('/+**84/-1&&((*+.11/.(,/,.5.5-6-218;::907;6*-0/-../6,13283384000/01-045++'/'*()*/)*1597../07.82.6)*+1/44121/5,+-1357341350002--867/00.**+0--*,.4*,-*.,/+'&)+/00/,0-33298498675434&&+')8<)-.&.-,,+.4/352368:;;:9:87143.5.//310*&(*+423,-'%,'449:;0-./1;.7/69,//''//+04-298...-+)+-3:3/40'+87/.//.1/000/,3;81,*2*9-2/,1,/63307768160006-&)+/7-5,./00<:45;8:89.%*,+,*)'0.8*+')(('+1,4;;:8770.*)',*/033538;:2196.,+(17:98;990...,30*/<;6;80.++2)++02.1.*+2,)%%%),..4326.,-358770*.2/0*+7''(''((./97--''(#%'$().56/79:866335)2/457753220834499776)+.0267759,-.,**)+-./:070,-$&(-0+(,+)/()%+43.2,)*%*)+*+,*,)21,2228;9104179;/2577030).*4780.4/+*,&%$*)(-./0-0+...1-077-5544456795368631&)%''(*)7/.-0).67624431+'#$$',4.,&()'*25%457:343278965574/+)+'+1-546:8952+7:-+-.-*)%)&/2.*3-43.171422,12403-+,&)&,44506)0+5/-.1:76112-/.1,4--+*++,/+/514,/,+(0+),%&(0*(+37969766300/29119.0..+-)03--/-'((/,3523-,&)#)#)%*$$$
@b198d886-6be2-4c4a-858c-bdf54f7ba66b ch=211 read=95294 start_time=2019-12-13T11:33:33Z barcode=BC01 runid=2c9cf7bc05858273f10e7d7ec552fc0bd742dc3e
CCGGTTACCTTGTTACGACTTCACTTTGGTCATCGCAAAGTGGTAGCGCCACTCCGAAGGTTATTAAGCTACCTACTTCTTTTGCAACCCTCCCATGGTGTGACGGGCTGGTGTGTACAAGGCCCGGGAACGTATTCACCGTGGCATTCTGATCCACGATTACTAGCGTTCCGACTTCATGGTCGGTTGCAGACTCAATCCGGACTTTACGACGCACTTTGCCGGTCGCTTCCTCGCGGGAGTCGCTTCTCTTTGTATGCGCCATTGGCAGCGTGGTACAGCCCTGGTCGGCGGATACGTGATGACTTGACACGATACACCCTCCCTCAGTTTATCACTGGCAGTCTCCTTTGAGTTCCCCGGCCGGACCGCTGGCAACAAAGGATAAGGAGGTTGCGCTCGTTGCGGGACTTAACCAACATTTCACAGCACGACAGCCATGCAGCACTGTCTCGGTTCCCGAAGGCACATTCTCATCTCTGAAAACTTCCGTGGATGTCAGGCCGGTAGGGTTCTTCGCGTTGCATCGAATTAAACCACATGCTCCACCGCGTGCGGGCCGTCAGTGGCAGGGTTTAATCTTGCATTGCGTACTCCCCAGGCGGTCGACTTAACGCGTTAGCTCGACCACTTCGGGCTAACCTCAAGTCGACATCGTTTACGGCGTGGTGCAGGGTATCTAATCCTGTTTGCTCCCCACGCTTTCCGCACCTGGTGAAGGTCTTCGTCCAGGGGCGCTTTGTACGAGTAACTTCCCTCCAGATCTCTGCGCATTCCACCGCTACCGATTCTGCAGGACTCAAGCTTGCCAGTATCAGATGCAGCTCCAGGTTGAGCCAGGGGATTTCACATCTGACTTAACAAAACCGCCTGCCGTGCGCTTTACGCCCAATTCCGATTAACGCTTTGCACCCTCCGTATTACCGCGGCTGCTGGCACGGAGTTAGCCAGTGCTTCTTCTGCGGGTAACGTCAATGAGCAAAGGTATTAACTGCTCCCTTCCTCCCGCTGAAGTGCTTTACAACCCGAAGGCCTTCTTCATACACGCGGCATGGCTGCATCGGGCTTGCGCCCATTGTGCAATATTCCCTGCTGCCTCCCGTAG
+
8(1*11.7343025),2237:211/620451)))'*697000230)+,.6%),/*)06-0//.1636&///3:356:<92;://617190*670+6623.-*-0/60*$),+,,*.01764808--2/2767986<767649690/41-&()21)'((',++*')(''-*1()*/615-/162++)*/./(,*,29/:2/0/2.,),&'*1.5//&+()'&(,(()''(''(%'*&$(')$&()..0,*+,.76/0484979;+9)'$$$''%'&$#$%(.2:2,013-+&%)&%%#%%'(,+)(&&')(,$&'%&#&$+)'(02/*0'*,;.,-4685191*27899*+-*++1312330/6444;9566566954/4)7,719870,)&**./,.3545-7---0972++**&(%*(1,28+,/,-&*$&)(...143679553.0+',202,32541,*,,,100/-*4,,,1557442),,*(-+/0177<93)--)+&&$.''%)+,/7/4<623-2,,-215((,-/3<65.---60001)'+'&''**%,+)-+$(1',))%$$13)&&$'4('&'&($(%$'(+(,,9::,,/69/:1118.9-:,734/4/**-+/*-/2&&(+1*+(&#''),,./62788..(..6286*++2-)-*'($&%2)'*+1876<6.//02<1-0.7::,+.2.3<3*,.0779*,%%$%%'&(*8;8-,,)(011.,''&(($%&)'%&'&(%+*).0+.---/1/3/1)111.6;*)(/(%%&$'%'',('%#&$(2.175&$'*03016.030033569792-,)(''*3/:00068'(0/-),;9.,,.14420,+.2312<:,06-042/1/03474*)&((001/-/31:0*)+.51*,)(*/-'*,/86433'2)+427<3-1---89940.--,-('/10177(0.,/2347;89:;425/1733304*018688:*.5-+)0,,,2%0407+08:8+78.&(+(-*(&()%)++--,..*%)'+),(,0-183330.(.,.384999;:855556&58507..,*)%(,/-1+++4,0/-/))%*-5246,76*+630
@4204179a-7326-4673-ba64-559f4fb2c9ac ch=92 read=122683 start_time=2019-12-13T11:33:25Z barcode=BC01 runid=2c9cf7bc05858273f10e7d7ec552fc0bd742dc3e
CCGGATTTACCTTGTTACATTCACTGATCATGAATCACAAAGAGTGGTAAGCGCCCTCGAAGGTTAAGCTACCTACTTCTTTGCAACCCACTCCCATGGTGTGACGGGCGGTGTACAGAGGCCCGGGAACGTATTCACCGTGGCATTCTGATCGATTACTATGATTCGACTTCCTTGGAGTCGAGTTGCAGACTCCAATCCGGACTACGACGCGCGCACTTTATGAGGAATCCGCTTGCTCTCGCGAGGTCGCTTCTCTTTGTATGCGCCATTTGTAGCACGATATTGTAGCCCTGGTCGTAAGGGGCCATGATGACTTGACGTCATCCCCACCTTCCTCAGTTTATCACTGGCGGTCTCCTTTGAGTCCCGGCGGACCGCTGGCAACAAAGGATAAAGGAGTTGCGCGCTCGTTAACCCAGCATTTCACAGCACAGCGAGCTGACGACAGCCATTGCAACACCTGTCACGGTTCCCGAAGGCACATTCTCATCTCTGAAAACTTCCGTGGATGTCAAGACCAGGTAAGGTTCTTCGCGTTGCATCAGATTAAACCACATGCTCCACCGCTTGTTTTGGGCCAAATCGAATTCATTTTGAGTTTTTAACCTTGCAGCCGTATACGGGCGGTCGACAACGCGTTAGCTCCGGAAACCACGCCTCGGGGCACAACCTCCAAGTCGACATCGTTTGCAGCGTGGACTACCAGGTATCTAATCCTGTTTGCTCCCCACGCTTTCGCACCCTGGAGACGTCAGTCTTCGTCAGGGGCCGCCCACCGGTATTCCTCAGATCTCTACGCGTTTTCACCGCTACACCTGGAATTCTACCCCCCCTCTACCGGACTCAAAACACCCGGTATCAGATGCAGTTCCCAGGTTGAGCCCGAGTTTCACATCTGACAACAAACCGCCTGCGTGCGCTACGCCCAGTAATTCGATTAACGCTTGCACCCTCCGGCGTAATATTACCGCGGCTGCTGGCACAGGTTAGCCAGTGCTTCTTCTGCGGGTAACGTCAATGAGCAAGTGTGCTACTCCCTTCCTCCCGCTGAAGTACTTTACAGCCCGAGGCCTTCTTCATACACGCGGCGTGGCATCAGGCTTGCGCCATTGTGCAATATTCCCCTGCTTGCCTCCCGTAAAG
+
3)')&2..-2458/0/*%*.30*/$$&/2*/--8/.,/*.*%'()-444,')),:41+'+(*))/-0.33524-*,.7+88-*5593;1)*+9;0-94/01267934/..+*''$%&&)-2.5(+--*5,09857-&*''**2/02981120/&(*6./-*$'&,,+*++-+-%(&*)&')0.()+0+1+.1-)-'.,.7-3/873+(.*-+))*)+,//7800.-**%%(,,)+,5,-.203.,.)-2/1%)3.53,56-,4411249;35:*-.,/-***).(-)%')*4:314:8934/&+3671:76//0-+*(&(*03:9:-968,0010744-3),-65,.//45383378688''.(*.&/(52+/0,8368+2237563617,'3)35:+.+(-16+0)++03,*&*&,(-()%/+.6)+++,$(&&%'(*&'',./34&-,-9-+8)'(&()+,3+,+,'+-:930-(()',*/.235<7686/1/0,*-22+,.31:./8;:9278865369.2/.)')/.979;:8:19/..237++-3-2;79/&**+**-//*-)'&&&')&&&'((%%$&()+,+*):,.694+0/20;<9.15.1././+./+&&&)&)%,050:8**(&+).+--2++'*+/+,,**&)0&*(-212'45.0-/0510-4)(()*-5994551781*0-010349323&+&$*&%)0/0393666/72.(+*.89,+-((68+.%%#).*(/,&(%(77/....4<8659-074,16()*)$*-*7...12+,/&&55321-*-.03/95-,.06.48/0.0846.5-2,561612372,*//,1'-.,,89-/0+/$4))*3-00:245878893528.)074:-*(..)(&/)8**&)*,8+,,0013,,+&((*2/3760++&&%$'%&$*(*55875,&&),01.-+/'*+016-...-*)*-*+,-.718;/26;;:8-**)'%)(*/21++-.(-.)+-7.:<9-,,'*.+*/.*,-,8540/+.*(%&)+(*$))44+.4-0+20*(012/5*-++01($%%$4-(''(*/0+4*+463.+,&*+-.54*,*+((+-+-611612307&))()**+''&-,+*.,'')''+15*89'(.5%%'
@d473a822-9307-4db5-ab6c-7dad91b553bf ch=198 read=132186 start_time=2019-12-13T11:33:05Z barcode=BC01 runid=2c9cf7bc05858273f10e7d7ec552fc0bd742dc3e
CGGAGGCAGCAGTGGGGAATATTGCACAATGGGCGCAAGCCTGATGCAACCATGCCGCGTGTATGAAGAAGGCCTTCGGGTTGTAAAAGAATTACTTTCGGCGGGAGGAAGGGAGTAAAGTTAATACCTTTGCTCATTGACGTTACCGCAGAAACACCGGCTAACTCTCTCCCGTGCCAGCAGCCGCGCGGTAATACGGAGAGTGCAAGCGTTAATCGGAATTACTGGGCGTAAAGCGCACGCAGGCGGTTTGTTAAGTCAGATGTAGAAATCCCCAGATAACCTGGGAACTGCATCTGATACTGTAAGCGGAGTCTCGTAGAGGGGGTAGAATTCCAGGTGTAGCGGTGAAATGCGTAGAAGTCTGGAGGAATATACCGGTGGCGAAGGCAGCCCCTGGACAATGACGCTCAGGTGAAAGCGTAGAGGCAAACAGGATTAGATACCCTGGTAGTCCACGCCGTAAACGATGTCGACTTGGAGGTTGTGCCGCTTGAGGCGTGGCTTCCGAACTAACGCATTAAGTCGACCGCCTGGGAAGTACGGCCGCGGGTTAAAACTCAAATGAATTGACGGGGGCCCGCACAAGCGGTGGAGCATGTGGTTTAATTCGATGCAACGCGAAGAACCTTACCTGGTCTTGACATCCACGGAAGTTTTTTGAGATGAGAATGTGCCTTCGGGAACCGTGAGACAGGTGCTGCATGGCTGTCGTCAGCTCGTGTTGTGAAATGTTGGGTTAAGTCCCACAGCAGGCGCAACCCTTATCCTTTGTTGCCAACGGTCCGGCCGGGAACTCAAAGGGAGACTGCCAGTGATAAACTGGAGGAAGGTGGGGATGACGTCAAGTCATCATGGCCCACTTGACCAGGGCTACACGTGCTACAATGGCGCATGAAAGCGACCTCGCGAACAAGCGGACCTCATAAAGTGCGTCGTAGTCCAGTTGGAGTCTGCAACTCGACTCCATGAAGTCCGGAATCGCTAGTAATCGTGGATCAGAGTAACACGGTGAATACGTTCCCGGGCCTTGTACACCGCCCGTCACACCATGGGAGTGGGTTACCAAAAGTAGCTTAACCTTCGGGAGGGCGCTTACCACTTTGTGATTCATGACTGGGGTGAAGTCGTAACAGGTAACCGG
+
+./&)+*0-.%//'1.*)0-+1.*('()+-2:0/-05;.9:2*',,.3,494878944.2.-,.013-**+..6545*5//9.16:6(&(')%'(.;10%2..81*-7-3-61'++0--0284,+-1.8;.,40/*-)+%*)*6+,-'+*&+''&'(,'*--0.*)))+-/3')8-2/.&.-.6)%&$()*(.*)*01*()$(+,249..*5+6,55112000.128:7521465,/-1//,0.099(65:80.905.65--487/&'464/615($'(((/*9839*2623000.0((*../63'))$''(&(*2.4/22.,+036*))&,(6)8)'564-/*/.29652:---7530*('())+7/+-*&3+-)*1109/0/))-*'.,/*784*)-/))'&%*+.1658+...)$)''(+0%('*++1;'6&*1%3+,+7699;./1-.).44...-1409:9/,*'**..334355823517/2/44(%%#%&,.024695616',')*+10-),%-316/6569:;87:56:,+*'+226:866/+*/33/-/3+-8:;:120534257-.:9/1:+),'''&(+0//48-/.(*((+12::7:8<722313890-///6.17.)()(,40+(,$*'')34794/101/0,.0'()&()*+/.-+-4/0125:867&:8389;4885766-45887666686;89898888212338957<442498020</302351-1/9+&-2$6&&,-,,+1+;111//4/38/+04/1:5.,*660)00183<4/402524/++)&))45852.00..01;;9990.2-03.71265+.0055453/.).34::475:1:1&(*(+-11/-65/.++*-*/212264;53:74503/-))'*.96:76..*'''13.15;85:87,,.64.258643698:910'/.;0/,,-.-&+&.),,202.2,*++-((),*3,.../--*)(*1844056;:;/&&&$+*,((+,63)(553765.2&&*.44110*('(),/117/-/22212446360+)'&*..;./3/8-&')*/-1-9.9;8<3*8-)//,126291283.6;-,-,,-4.+01066558/,/1800/,()/+'''&,9998:
@cee07825-8847-48bd-a9ae-cc795199e100 ch=141 read=77224 start_time=2019-12-13T11:33:03Z barcode=BC01 runid=2c9cf7bc05858273f10e7d7ec552fc0bd742dc3e
CTCCACAGGAGGCAGCAGTAGAATATTGCACAATGGAAAACAAAGCCTGATGGCAGCGTATGCCGCGTGTATGAAGAAGGCCTTCGGGTTGTAAAAAATTACTTTCAGCGGGGAGAAGGGAGTAAAGTTAATACCTTTCTCGTGGCGTTACCGCAGAAAGCACCGGCTAACTCCGTGCCAGCAGCCGCGGTAATACGGAGGTGCAAGCGTTAATCCGTTACTGGGCGTAAAGCGCACGCAGGCGGTTTGTTAAAGTCCAGTGTGAAATCCCCGGGCTCAACCTGGGAACTGCATCTGATACTGGCAAGCTTGGAGGTCTCTCGTAGGGGAATTGCAGAATTCCAGGTGTGGCGGTAAGCGTAGAAGTCCTGGAGGAATACGGTGGCGAAGGCGGCCCCTGGACGAAGACTGACGCTCAGGTGCGAAAGCGATGGGGAGCAAACAGGATTAGATACCCTGGTAGTCCACGCCGTAAACGATGTCGACTTGGAGGTTGTGCCCTTGAGGCGTGGCTTCGGAGCTAACGCGTTAAGTCGACCGCCTGGGAGGCCGCAAGGTTAAAACTCAAATGAATTGGCAGGGGCCCGCACAAGCGGTGGAGCGTAATGGTTTAATTCGATGCAACGCGAAGTGCTTACCTGGTCTTGACATCCACGGAAGTTTTCAGAGATGAGAATGTGCCTTCGGGAACCGTGAGACAGGTGCTGCATGGCTGTCGTCAGCTCGTGTTGTGAAATGTTGGGTTGATCCTGGCAGAGCGCAACCCTTATCGCTGCTGCCAGCGGTCCGGCCGGGAACTCCAAAGGAAGACTGCCAGTGATAAACTGGAGGAAGGTGGGGATGACGTCGATCATCATGGCCCTTGACCAGGGCTACACGTGCTACAATGGCGCATACAAAGAGAAGCGACCTCGCGACAAGCGGACCTCATAAAGTGCGTCGTAGTCCGGATTGGAGTCTGCAACTCGACTCCATGAAGTCGGAATCGCTAGTAATCGTGGATCAGAATGCCACGGTGAATACGTTCGGGCCTTGTACACACCGCCCGTCACACCATGGGAGTGGGTTGCAAAAGTAGGTAGCTTAACCTTCGGGAGGGCGCTTACCACTTTGATTCATGACTGGGGTGAAGTCGTACCAAGGTAACCGG
+
++0,&)&+/,.0,(**&(('((''-0/+++/4:41+%$'',.5,*01..-*&#&&''%&*,&-0.0/41/*,-/-'(*(.-5483)3,-6-,,.1,-',))+0:-.',++59.**+**/*%((02+)-+2-.+-.04)*66,5-00..2/4,*+,',((%(-4.2-,+.*+*..,3(-40.11151.1*))*(/.040-)**04664643404.2)%)4+5378743433.*,12*1)4/.36255::)1+/02-./%&%***)+31-.32,,5988:557:779311/499650*)*+-;.:--(/$&%$.(*'*')**(..3.2),($$*%'&+).,5+8,+44/&)'(%'$%'$%(*1*),'$+/5230,00.52)(()('/--+4+5.1(340($(5392/7,-,0/.++..2157973,),)%%*%*%&/1(,..:.3+8:659223557;6/13326261./06;889;:411114900('%0(/,,3/).-05&$#)$+,),-0.,103*2(,-45:0.,+/09135769:802815/*'*%%&%,)-)/.42;<:6796;.+(+(,,-(0'18:/28+./,//3.85;8991/1%.%&'/50;:0547/..,*-0.43.))''''&%&(+4/268709110883&'()')),0;981-++*+210,051111493:.%-*+&49465/344-03877100//060129:895-/..067558430/68.04:4,.//)+,/*&'*0*))**().55<616647&(0+..02;7784938(1-26**+)-.-2&90/(,(.)+.899;76+***7<1107//00/3.,+)*.6166677.-&&*./3*#&%&'&&(&%(+3-*(%%(((%&)*//9770:0/86,//00868'&('*)(+1*/,(,/514188.01;53/./.32;4..23328586881-0-*8+),'$(++*/09032.++*.313-9--,7,130,/,,,.0-8.--44431122007544/%(,3189;:793372%.3221401./..+47/88-(13..-1126+,((&**144:*204.)%(((,,)&'('/-4101)+5+'/,),+022039/02/(*,-878988995:62..-1-02/831236*6/373237
@2a44180d-e901-4f5f-a0db-ecc5adc84426 ch=131 read=101993 start_time=2019-12-13T11:32:55Z barcode=BC01 runid=2c9cf7bc05858273f10e7d7ec552fc0bd742dc3e
CGGAAGAATATTGCACAATGGGCGCAAGCCTGATGCAGCCATGCCGCGTGTATGAAGAAAGCGGTTTGTAAGTGCTTTCAGCGGGAGGAAGGGTAAATTAATACCTTTGCTCATTGACGTTACCCGCAGAAAAGCACCGGCTAACTCCGTGCCAGCAGCCGCGATAATACGGAGGTGCAAGCGTTAATCGGAATTACTGAGGCGCTAAAGCGCGCAGGCGGTTTGTTAAGTCGTCATGAAATCCCGGGCTCTCAGCCTGGGAACTGCGTCTGATACTAGCGAAACTTGAGTCTCGTAGAGGGGTAGAATTCCAGGTGTAGCGGTGAAATGCGTGAGATCGTCTGGAGAGAATACCGGTGGCGAAGCGGCCCCTGGACCGAACTGACGCTCAGGTGCGAAAGCGTGGGGAGCAAACAGGTTGAGTACTGGTGATCCACACCGTAAACGATATCGACTTGGAGGTTGCCCTTGAGGCGTAGCTGAGGCTAACGCGTTAAGTCGACCGCCACGAAGTACATTGCAGGTTATAAATGATAATTGACGGGGGCCACACAAGCGGTGGAGCGTAATGGTTAATTCGGTCTGGCGAAGAACCCACCTGGTCGCCTTGACATCCGGCGAGTTTTCAGAGTAGAATGTGCCTTCCGGAACGTAGGAGCAGGTGCTGCTGGCTGTCATTGCTCGTGTTGTGAAATGTTGGGTTAAGTCCCGCAACTTGACGCAACCATATCCTTGCCGGGCTGCTTGTGGTCCGGCCGGGAACTCAAGGAGACTGCCAGTGATAAACTGGAGGAAGAGTGGGGATAGCGTCAAGTCATCGCCCAGCCCGCCCGGTAGGAATTTTACGGTGCTACAATGGCGCCACAAAGAGAAGCGGCCTCGCGAGAACAAGCCCGGACATAAGGGTGCGTCGTAGTCCGGATTGGAGTCTACCTCTGACTGCGCTGAAGTCGGAATCGCTTCAATGTGGATCAAGAATGCCACGGTGAATGCGTTCCCGGGCCTTGTACACCGCCCGTCACATGGGTGGGTTGCAAAAAAAGTAGAGTAGCTTAACCTTCGGAGGGCGCTGTGATTCATGACTGGGGTGAGAATGGCTATAAGGTAACCGG
+
'&*()'*,/01600/3/81/966-089,7:60001//)0/2455812-0,.-1.47(*,'$%')'2+%$$$%(%((*,--/03:*'*))-*.//32-02)2,--.*1/+-06205.//4+8,,8,+0%'-(*'$%&*(*&($)()),11537720--).&$%%&**()%0(.)'-,..43.//*;*5+20/0-.,,.//&2((+'&'++'(()(+(4754426-)+4.,-./(&&$&*+741-'*)*'((('(*'0/+,3.5..7//&.,**+(%&&$(*&,)$%$$'(.0-)***&%&./5..,&',*.,,*0()%$%))08557:3//28300,/2)&'((01.,*).1-+-&(((,0.,*,()*../0(&0196(*,(&)(+55777'+--//**--+,321+6+)-/1:02%.(&&'&&(*,*.)'&%(,)()*0-&)&232023-110/..*4,/0*-,++71*0)*+3.1--,-*,(+)))*'&'-,-3/02251261,-)#%'%%%%%'&,0*.+*2-0(%(/0+)*'+518168+.67-2/#%'-1216333..+',,1/70012-'-.1,0)+),0('&%(+-3+-'&).-00++$%%%'&%$'')&&&%&%')2:/'%%$$&&'+-.-,',&&*%%,,-,)%$$()'$&%))(*00+%)*.,**')',)'&-/67/29-.*.6-,+7+*-,-401*,,0,+-1-('%('-*,/*-+&.*,/))'$(%(,+)--+*'&%(/04+4-2+(3+2,-88+)03()(,26920//.112+(()/6,-).+,),..7;54,%,-*..44028896(('&&(/4*$)*'&$%&++'&%'&%$&)%$$--+,.0/20/&)'').5)()&()(+'&14373..)&)'*52+/&'(*)(&'.*(*&)&)*-63715-8)-,0-/-4',.,*()'),$(&'%$%%#$()-**-11020.,-(*-***($)0.03.*&+(*+:9132:6120.&221389.'065403-*)+())*0.,+*(%($*&,('%.42;4644740)(')))&((&'&')--3:8:/+,%+0*2-020/253931/010-21,.))*%$$&$$#*$&*,)-+.7898;
@0da50c22-562b-4122-843c-b42bbb33d6ff ch=398 read=77937 start_time=2019-12-13T11:32:36Z barcode=BC01 runid=2c9cf7bc05858273f10e7d7ec552fc0bd742dc3e
CCTTCGGGAGGCAGCAGTGGGAATGTGCACAATGGGCGCAAGCCTGATGCAGCCAGCATGCCGCTGTCATGAAGAAGGCCTTCGGGTTGTAAAAGTACTTTCAGCGGGGAGGAAGGTGTACGCATGTTGACGTTACCCGCAGAAGAAGCTTTCAGCTAACTCCATTACCCAGCAGCCGCCCAGTAATACGGAGGGTGCAAAGCGTTAATCAGATTACTGGGCGTAAAAGCGCCGCGGGCAGTTTGTTAAGTCAGATGTAACAGAAATCCCCGGGCTCAACCTGGGAACTGCATCTGATACTGGCAAAGCGAGTCTGGGGGGGGTAGAATTCCAGGTGTAGCGGGTAGAAGTACGTAGAGATCTGGAGGAATACCGGTGAGCGGCCCCCCTGGACGAACTGACGCTCAGGTGCGAAAGCGTGGGAGCAAACGGGATTAGATACCCTGGTAGTCACGCCCGTAAACGTGTCGACTTGGAGGTTTGTACCCATGAGGCGTGGCTTCCCGGAACGTTAAGTCGACCGCCTGGGGAGTACGGCCGCAAGGTTAAAACTCAAATGAATTGACGAGGGGCCCGCACAGGCAGTGGAGCGTAATGGTTTAATTCGATTTTAACACCGAAGAACCTTACCTGGTCTTGTCCACGGAAGTTTCAGGGCGGGGATGTGCCTTCGGGAACCGTGAGACGGATTGCTGCATGGCTGTCGTCAGCTCGTGTTGTGAAATGTTGGGTTAAGTCCGCAACAGGCGCAACCCCTTATCTTGTTACTTGGTCCGGCCGGGAACTCAAGGGAGACTGCGGTATTAAACTGGAGGAAGGTGGGATGACGTCAAGTCATCGCTGGCCCGCTACGACCAGGGCTACTACACGATGCTAAATGGCGCATGCAAAGAGAGCTGACCTCGCGAGAGCAAGCGGATCATAAAGTGCGTCGTAGTCCGGATTGGAGTCTACAGCTCGACTCATGAGTCGGAATCGCGCTAGTAATCGTGGATCAGAATGCCACGGTGAATGCGTTCCGGGCCTTGTACACACCGCCAATCACCATGGGGTAGGTTGCAAAGTAGGTAGCTTAACCTTCGGGAGGGCGCTTACCACTTTGTGATTCATGACTGGGGTGAAGTCGTAACAAGTAACCGGAAGAGATAGAGCGACAGGCAAATGAGTTAACACAAGGCACCATTAACTTTCAACAGCACCAGCAATACGTAAAAAAGA
+
)'%)0')0(,6-+..)77/3*+))%(&)(-/8226-+'.-.+-04443)0,',-*%()2.4.'(%%%%$'+.1&)+))*4293',*.,',/56+&0))+0*)&(+*39.,.3-+))'&%$&$''-*.7.,/0/5/.:4--/*./$)'()-54-**,()1+//1)-,()4-+//..1.%(%%%(*030-22/.-.')*4/4)*+),*2,23)(*.))+,+52-,*71-*''&)&&('167108<6*7-5+01457894.,)''%(0/)-45+)-115928596087+51578806-,/333457//9.*-)')+.1333,,),()&*)/*1,++54530(((%&('$&*&$*+-26//+)+-.;:.,0+,5-),,+,*-*--038079:2(*348,&+)%%%&%(*.*-8432'*+('(*+))-&*,,245*<:242,,8769<//9;:04.1,+*,),-/08+)(((*643213+0,/3,69,.'4-(#',/262-0.72232-*.))%)%&(5,2213.4304667:9((*'(51523/1-/03/71;;44671873/-,0.0-.($.0*-+4-&)%&&),*(,-6;03316.2..736.3158/)&/)'$&$$#-)&()&&*+13606779662--)(**')++,/+1682/)5/,+)30-,/-.1:0+*)/-243;7861614*3(.'%'((+()+4/.-23244()+-09:9381/,.45,+1-(23/5-1.047*+-(-&(,-07524:4&*)*''''&+3%(%$*,(()0,46)4-1*.36.0'1,+/018:,1*)')(,22./14-142403-10--555542572356486%%'-*1:5&'&%&).0:52-00/-,))*%'((('&)%&(),/2,.+-(./4)'%''$'(*+58241..)('()3/,,+)&&(')*4++.000235779.1)0-26',))*)))'++(.-.--.06)*'(&'*(2*015+,*,+-.347152657436+,/8858/+-/1./163,/+0+6)-256130'//+)(&+0%%$+(&'%''$&'.0**%/0721*6/*',+,.52/*+(+(+//8407)&,5,.::/9..7//024,1455/-,+++,+)),,+.-3),,.115443+,..++(*-+''(0+.--+*+*,/4:92.')($..93834/41*(2389.6)+$&*-(*-)-,,--11.0/,90/0/**((&&%#%
@e6717f9d-5095-4890-b91e-79bf6e64e018 ch=332 read=87112 start_time=2019-12-13T11:32:35Z barcode=BC01 runid=2c9cf7bc05858273f10e7d7ec552fc0bd742dc3e
CCGGTTGTTTACGCGTGCGACTTCCCTTGATCACGAACCCGCCGTGGTAAGCGCCCTCCTTGCGGTTAGGCTACCTACTTCTGGCGAGACCCGCTCCCATGGTGTATGACGGGCGGTGTGTACAAGACCCGGGCAGCGTATTCACCGCGGCATGCTGATCCGCGATTACTAGCGATTCCGACTTCACGCAGTCGAGTTGCAGACTGCGATCGGACTACGACTGGTTTTATGGGATTAGCTCCCCTCGCGGGTTAGCAGCCCTCTGTACCAGCCATTGTATGACGTGTGTAGCCCACCTATAAGGGCCATGAGGACTTGACGTCATCCCACCTTCCTCAGTTTGTCACCGGCAGTCTCATTAGAGTGCTCAACTGGATGTAGCAGCTAATGACAAGGGTTGCGCTCGTTGCCGGGACTTAACCCAACATCTCACGACACGAGGCTGACGGCAGCCATGCAGCACTGTGTGCAGGTTCTCTTTCGAGCACGAATCCATCTCTGGAAACTTCCTGCCATGTCAAAGGTGGGTAAGGTTTTCGCGTTGCATCGAATTAAGCCACATCATCCACCGCTTGTGCGGTCCCCGTCAATTCCTTTGAGTTTCAACCCTGCGGCCGTACTCCCCAGGCGGTCAACTTCACGCGTTAAGCTTCGTTGCTGAAAACTAATTCCCAACAACCAGTTGACATCGTTTAGGGCGTGGACTACCAGGGTATCTAATCCTGTTTTGCTCCCCACGCTTTCGTGCATGAGCGTCGAGTACAGGTCAGGGGATTGCCTTCGCCATCCGGTGTTCCTCCGCATATCTACGCCTACACTGCTACGCGGAGTTCATCCCCTCTACCGTACTCTGGCCATGCGGTCTGAATACACAGTTCCAGGTTGAGCCAGGGGATTTCACATCATCTTGCATGACCGCCTGCACGCTGCGCCCAGTAATTCCGATTAACGCTCGCACCCCTGCATTATTACCGCGGCTGCTGGCGCGTAGTTAGCCGGTGCTTATTCTTACAGTACCGCCATGGGCCCCCTGTATTAGAAGGGGCTTTTTTCGTTTCATTACAAAAGCAGTTTACAACCAGAGGCCTTCATCCTGCACGCGGCATTGCTGGATCGGGCTTTCGCCCATTGTCAAAATTCCCCACTGCTGCCTCCCATTAGAG
+
,.)-)+&(++&.,.)/%0/.6818+&)()*-/+,-3.6:/)/51438165,,..90,12(-+02;775*401&.2.+15:54496)*)**3)(-12;7-3521,+%'*/0165).1/33245756,-0+)0-/-,*-.8-.5,+7916163678:/---4,,,+-5.--/-,.07:<980)//72/32549372144;46583120..0122925/'(+.17771<</.2*)/&0+/--*3:7/21,*.695.*,+)06;1/04864686697080./323060111132.33-%+*+,/.(2674622.-/4+*./-/226770:5.+265:8833$.-910--'))&,-.35334),++*1/1478.5+--6)'**)+,**%((-)-*--)'/42-6./2898627*0)6+%.)))-(2('*52671)-),-.281..0,8884.6)'&)-050+-++,*()&3&*),,782613-/61--/021322;8984677799546/2263687893425679'1)2464-4-0)9;;.7/0-**--785**+.**1&.5./0059,0*(-1+.12/0,&+''&,.2+.4593:46/97123/<;+*/+0722746586:3313+.+&,21&2,3'*'()(%..14191/)*+,0.08&1245:63/10923885,.-0(35/,2-+*+-.02:<;,8:;888:;88401)&,-)*,-623:898:5:16+)+*452,*..-/82.1800+*,/+.588())*+5206/,'+//8-03+29876597::1).1178:49/00+.2999-*'*%)$%#&$(,+41.1,,,(%&++,,*3740-13+4707./01.+2141833')-%%**42%+'(*.607+'+629/+,5,'*/,2'083/14441--,+)#'$%%&(1'(&%$%&*,*2&+*+-*(&()/-8-,*,-7.10/12401(/.0+&%(%)()1:/.5/2-9/0/407*)*+,227392128046)(-+*9<-7,'*'/006887;6659-4;84///2,6-+*6,-+1,341;4<,7-69(1$((((775*&&%-,53**.&/.%&''--3264587113-%(%'**65390033;9::(8768;9,*8:+(-0%+.+796+6,796(,0126670./21'-))(('
@6ffdc105-1008-4e3b-a37f-eae404627bd7 ch=180 read=169409 start_time=2019-12-13T11:32:35Z barcode=BC01 runid=2c9cf7bc05858273f10e7d7ec552fc0bd742dc3e
CCGGATTTACCTTGTTACGACTTCACCCCAGTCATGAATCACAAAGTGGTAGCGCGCCCTCCCGGGGTTAAGCTACCTACTTCTTTTGCAACCCACTCCCATGGTGTGACGGGCGGTGTGTACAAGGCGGGAACTATCCACGTGGCATTCTGACCCACGATTACTAGCGATTCCGACTTCATGGAGTCGAGTTGCGAACTCAATCCGGGCTACGACGCGGCTTTGTGGGGTCCGCTTGCTCTCATGAGTCGCTTCTCTTTGTATGCGCCATTTGTAGCACGTGTAGCTCTGGTCGTAAGGGCCATGATGACTTGACGTCATCCCCGGCTTCCTCAGTTTATCACTGGCAGTCTCGCTGAGTTCCCGGCCGGACCGCTGGCAACAAAGGATAAGGAGTTGCGCTCGTTGCGGGACTTAACCCAACATTTCACAACACGAGGCTGACGGCAGCCATGCAGCACCTGTCTCACGGTTCCCGAAGGCACATTCTCATCTCTGAAAACTTCCGTGAATGTCAAGACCAGGTAAGGTTCTTCGCGTTGCATCGAATTAAACCACATCACCGCTTGCGGGCCCCGTCAATTCATTTGAGTTTAACCTTGCGGCCCGTACTCCCCAGGCAGTCGGCTGCGCGTTAGCTCCGGAAGCCACGCCTCAAGGGCACAACCTCCAAGTCGACATCGTTTACGGCGTGGACTACCAGGGTATCTAATCCTGTTTGCTCCCCACTGCTTTCCGCACCTGAGCGTCAGTCTTCGTCCAGGGGCCGCCTTCACCGGTATTCCTCCAGATCTCTACGCATTTCACCGCTACTGGAATTCTACCCCCCTCTACGAGACTCCAAGCTTGCCGGTATCAGATGCAGTTCCCAGGTTGAGCCCGGGGATTTCACATCCTGACTTAACAAACCCGCCTGCGTGCGCTTTACGCCCAGTAATTCCGATTAACGCTTGCACCTCCGTATTACCGCGGCTGCTGGCACAGGTTAGCCGGTGCTTGCTTCTTCTGCGGGTAACGTTGGCGAGGCGAAGTGTAACTTTACTCCCTTCCTCCCGCTGAAAGTACTTTACAGCCGAAGGCCTTCTTCATACACGCGGCATGGCTGCATCAGGCTTGCGCCCATTTAATATTCCCCACTGCTTGCCTCCCGTGGAG
+
7(++%,5,+594;.03(-046::541:;9,1150622:81/20:,,.05/.*)),,160,02(+-('1231/12-2)('/0961:;4/65-2;8')*/:0.189877555134,,1-256579:9588.:85++*)*13+.*+-6112;99875;/)***.*&(&)-7547<373149<9787*(*+/)%'2,+,))9,-8*;,6,478974555-+*((((+(&&&.,**-4.+++)*///3((*)+(/1458588078-.41.--26391''(')*)*))'$#'')+/2;;86951)-20886.///.141,-1.033.596*$&'0-54,-&,)8.-/;56414.-.0566*)4-05:73;0*/-0,6.2;9:93;338:98*-8-24*0/%*/8-0*01548<884<:6.5.6*60*-/0,,51-,+0++*0-*)*011023)-,'1-888:99767:696542*..71:591+,3.4++*),614538544310561-043-.3*'%)*-.0//107/8:845*4/;88<766.5*))+,5++0/00<67<774,-&+-0/04-/18/9870,-6596:5-161+*.2:0-,/**-,-.563&&.*-.555*+17/)---080.+,)().6/12731..,.',22457;903/-881011458/7-)./0123558872;.,,1<3339:325.48206+*+---253131/.<.,,,6/1+(*%()7701.-0-06534567;:3.32,.9781*+0::34.,5-02/*+2.7166:77-5)))11-,-+,5583:<9.468**.)+'(+,.-;.8593363/)89085545628'0(**/-,.6(1-01:545651+57:791.,2,4+/105)'276)/8:.+---01014654.6--837:*,;<9896889/-/:7-5,3.)')),16:76456;69/,+*&*-)-3++/0452911/-+0../107//-$)'0305...9,81/*-'$&-,:8;866748++2,+(-(.)*+')*,()('(&*%'(*2.**+25,1805+16,*775/.('('''&%&$%&/)'*+.3147:21:1/310,/.1.90./462-----;*.9656....:6,-4&%'**3-466,(+''')&)/4-69-+.(,')
@e0218478-c8b0-49f2-afb9-2a2f4e8d2d15 ch=93 read=145966 start_time=2019-12-13T11:32:23Z barcode=BC01 runid=2c9cf7bc05858273f10e7d7ec552fc0bd742dc3e
CCAGTTTACCTTGTTACGGCTTCACCCCAATCATCAATCCCTGTAGACAGCTCCTTCCTTGCGGTTAAGGTACGCTTCGGGTGTTATCAACTCTCTGCGTGGTGTGACGGGCGGTGTGTACAAGGCCCGGAAAGAGCGTATTCACCGCGACACTGATTCGCGATTACTAGCGATTCAACTTCATGTAGTCAGTTGCAGACTACAATCCGAACTGAGGAGCTGGTTTATAGGTTTTGCTTCACCTCGCGGCTTCGCTTCCCTCTGCACCATCCATTGTAGCGTGTGGCCCAGGTCATAGGGCATGATGATTTGACGTCATCCCCGCCTTCCTCAGCTTGTCTGGCAGTCTCGCTAGTCCCCAGCTTAATGATGGTAACTAACGATAAAGGAGTTGCGCTCGTTGCGGGACTTAACCCAACATCTCGACACGAGCTGACGACAGCCATGCACCTGTATCTCATATAGCTATCTCTCCATCTGGAGCCTTTATGAGTATGTCAAGATATGGTAAGGTTCTTCGCGTTACTTCGAATTAAACCCATGCTCCACCGCTTGTGCGGGCCCGTCAATTGCTTTGAGTTCATTCTTACGAACGTACTACTCCAGGCGGAGTACTTGTGCGTTAACTGCAGCACTGAACTTTGACATCAACACTTGGTACTCATCGTTTGGCGTGGACGGCTACTAAATTATCTAATCCTATTGCTCCCCACGCTTTCGGGACTGAGCGCGTCAGTTGCAGGCCAGATCGTCGCCTTCACCGCAGTGTTCCTCCATATATCTACGCATTCACCGCTGCACGTAGATTCACGATCCTCTCCTGCACTCTGGCTTTCCGGTTTCTATGGCTTACTGAAGTTAAGCTTCGGGCTTTCACCACAGACCCTTGCTGCCGCCTGCTCCCTCTTTGCGCGCCCAATAATTCCGGATAACATGCCACCTACGTATTACCGCGGCTGCTGGCGTAGTTAGCCGTGAAAACAATAAAGAGTACCGTCACTCGGCTGCATTTCCTGTAGCCCGCCGTTCTTCATAACAGAAGTTTGCAATCAAAACCTTCTTCCTTCACGCGGCGTTGCTCGGTCAGGGTTTCCCCATTGCCGAAAATTCCCTACTGCTGCCTCCCGTAGGG
+
1,'*5/'&1669026),&'&*./+68/*-1043686;-74*).13568.55553779))-./0:3/1)($$$(%&'/3-61,'+0-.,.%)(*))'#&)*/4-+%+,23:7515,,+,++02.5.92)1/.0)%$(+568921.5/3/-,'#'')-3...2/+0,**,,++,)570+2(')))/157774/23632.226511-6+-('0:;-,+)%,%()+/.:9+1+25341-*+.:213626590:01;8').:,33*,1./0085:;;6661++*,&)+'&((-)'%&'--./)7847.,,,-0,64)+./.2.0/95)*89:<7555**,3-+,.''+,'120.2,,/(*+,77++&(')+///0116557556:.-,,13(.1*.0611257884;31*54/***-*/-(.2/662-0/,.36/-.1122:9:96%5742++)/+%&*3487523,(*&''45321.0..)**++,-487<;57,+()+/)*+()+-*,,&,+/5)32<61710106-&,372((*4,:0--.(*,,997--7--))(')',-1064($(*,)1(''0360(13;0194/12*/.120)(&()$',1)*:::83+*,)*1)$))*--9/7-/+)(-.01842-)*,+----/0+.,)*-''-+,1686::,40)(*(+/06)*$'$)).50&)&1(,,-.9437-(,1*0/59:1*+,,15530::324551+1+327795;4021237-,11./12024.3..08')%.+,011-.3955444+)(').0*691-//'&(#&%().(-/*.,%''*++0-.-07651%-++)$$$&(*%)'/.9/.20128+3+))/./-+5/6/+2387&85//951'())*-/19<234.-2/486:60//+4-*-2/6+'+./&)**+1,.5731)0,07352$&'*-(+1,0325//1-091-,.-/87,8*+(')..5,,-4.1'&'&*(220593&&$'(,;78-)*))(''($'&*<776242/.,7/34601,($'&',+35-+1**1/'#&)-+0&)3.*61:02.1+1:6(*+/,7/-.0,,./)877,2+**:,2::3-19892-0531375/+(*,/026379-2:/.-,()&
@ed141100-b22e-48cd-8358-0d1260f50e4b ch=277 read=91046 start_time=2019-12-13T11:32:15Z barcode=BC01 runid=2c9cf7bc05858273f10e7d7ec552fc0bd742dc3e
CTCCTGGGAGGAGGCAGCAGTGGGGAATGCACAATGGGCGCAAGCCTGATGCGCAGCCATGCCGCGTGTATGAAGAAGGCCTTCCGGGTTGTAAAGTACTTTCAGCGGGAGAAGAGTAAGTTAATACCTTTGCTCGTGGCGTTACCCGCCAGAAAAACACCGGCTAACTCCGTGCCAGCAGCCACTTGTGTGTGTACGAAGTGCAAAGCGTTAATCAGATACTGGGCGTAAAGCGCACGCAGGCAGTTTGTTAAGTCAGATGTGAAATCCCCGGGCTCAACACAGAACTGCATCTGATACTGGCAAGCAGGTCTCGTAAGAGGGTGCAGAATTCCAGGTGCTTGGTGAAATGCGTAGAGATCTGGAGGAATACCGGTGAAGGCAGCCTGGACTGACGCTCAGGTGCAGCGTGGGGAGCAAACAGGATTAGATACCTGGTAGTCCACGCCGTAAACGATGTCGACTTGGAGGTTGTGCCCTTGAAGGCGTGGCTTCCGGAGCTAACGCGTTAAGTCGACCGCCTGGGGATACGGCCGCAAGGTTAAAACTCAAATGAATTGACGGGGAGCCCGCACAAGCGGTGGAGCATGTGGTTTAATTCGATGCAGCGCGGAGAACCTTACCTAGTCTTGACATCACGGAAGTTTTCAGAGATGAGAATGTGCCTTCGGGAACCGTGAGACAGGTGCTGCATGGCTGTCGTCAGCTCGTGTTGTGAAATGTTGGGTTAAGTCCGCAACAGGCGCATAGCCCTTATCCTTTGTTGCCAGCGGTCGGCCGGGAACTCAAAGGGAGACTGCCAGTGATAAACTGGAAGGTGGGATGACGTCAGAGTCATCATGGCCCCGCCACGACCAGGCTACGTGTGCTACAATGGCACTACAAGAAGCGACCTCGCGAGCAAGCGGACCTCATAAAGTGCGTCGTAGTCCGGATTGGAGTCTGCTCGACTCCATGAAGTCCGGAATCGCTAGTAATCGTGGATCCAGAAGAATGCCACGGTGAATACGTTCCCGGGCCTTACACCGCCCGTCACACCATGGGAGTGGGTTGCAAAAAAAGTAGGTAGCTTAACCTTCAGGAGGGCGCTTACCGCTTTGTGATTCATGACTGGTGAAGTCGTAACAAGGTAACCGG
+
.,1&%%*,*,.%,-%(./105-&+)(*+%++/5:70451004613:711.,++,))+,./&25./'0()-.03.*-*(+)1757'8742722.:+)+))*14,+*)*+)'&)()$'',,**6-8-/0056,*337*5.62316./3*%''()10--')*/6*20/.5/00701/4,,*)&(,,))-)%)')-.-/.+(*'))++59.+/13806++('+2*+-5995455:2,+*+)+*.*01/&,0::+.3322::656651%)++'-9;+-*++/8030%''-)3.-&0112511011669*2+&'(/+,,35593/*&()'(''($-,-41(&0,+'%(),*0-.54++,..4-+*++/86:404.50650222-,-',)%.-/++*('')*01113+/0-,)'(*,81,4+*-/1;252,2)0/+-23*27+,76..25.)**.66689/,+*+'+*&%,-1),'(),;-..99+,,,0'2*:9737336/(1-0&1244.010-9//)3578795663147)()'*+4/8*1/00518/::4159584-+,,3.867.+6+',1:--.-116753943/,--)-(),2297,,3;60/0002*2(*&0)**.+++,,-62'.34161/01333430'/*,67/4,,,+-910..2/+3028471*-),)0-,00.025.679::944-11924355674&)))4336191//218.11;-5,2-20,.10-.1.8+3-,'&&&('0,$&'(+3+),,,3623-,,,6:562943.9700/07*-'.,)'*+5577:-.+*,-8<7332,,(+40.3705557554-%'*234771.-,0,0*'+4.002.,&,.*')*'(/),343131/193%,--/+-%((()312,/2260/35674./*((3002316,)*+--./46.-40-.0(.(.))'*,+'(),556659+--1--+7*.-5647++)%'),1,-/2242/4'((,)&',+/29-,,.,,''%'*+-1411,655-4,)+/194176./211-/33410-'**%0,/:.05+4;5/++,'1)(+&''(1+865:5&45-/55-'+.0-/2&,-8013669:660/,,*00*,4/..65672.-3'+',37672
@0e095fcb-ed90-4649-bf31-24a44a2ac3db ch=258 read=78260 start_time=2019-12-13T11:32:13Z barcode=BC01 runid=2c9cf7bc05858273f10e7d7ec552fc0bd742dc3e
CCGGTTACCTTGTTACGACTTCACCCCAATCATCAATCCCACATGGGCAATCCTTCCCTTGCGGTTAGGCCACCGGCTTCGGGTGTTCTCAACTCTCGTGGTGCGACGGTGTGTGCAAGGCCGAACGTATTCACCGCGACATGCTGATTCGCGATTACTAGCGATTCCAACTTCATGTAGTCGAGTTGCAGACTACAATCCGGGCTTGAAATGGTTTATGGGTTTGCTTCACCTCGCGGCTTCTTCCCTCTGCACCATCCATTTGTAGCACGTGTGTAGCCCAGGTCATAAGGGGCATGATGGTTTGACGTCATCCGCCTTCCTCCAACTTGTCACTGGCAGTCTCGCTAGAGTCCCAACTTAATGATGGTAACTAACGATAAAGGGTTGCGCTCGTTGCGGGACAGCAACATCTCACGACGAGCTGGCGACAACCATGCACCACCTGGCTACCTCATATAGCTATCTCTCCATCTGGAGCCTTTATGAGTATCAAGACCTGTTAGGTTCTTCGCGTTGCTTCGAAGATTAAACCACATGTCTCCACCGCTTGTGCGGGCCCCGTCAATTCAGCAGGTTTCATTCTTGCGAACGTACTACTCCAGGCGAATTACTTGTTGGGCTAACTGCAGCACTGAACTTTGACATCCAACACTTAGTACTCATCGTTTACGGCGTGGACTACTAAATTTATCTAATCTATTTCCCGCGGGACTGAGCGTCAGTTGCAGGCCAGATCGTCGCCTTCGCCACTGGTGTTCCTCCATATATCTACGCATTTCACCGCTACACATGGAATTCCACGATCCTCTCCTGCTCAGCTGCCTGGTTTCTATGGCTTGCTGAAGTTAAGCTTCAGGCTTTCACCACAATTGCTGCCGCCTGCTCCTTTACGCCCAATAATTCCGGATAACCTTGCCACCTACGTATTACCGCGGCTGCTGTGGCACGTGGTAGCCGTGGCTTTCAACAAAGTACCGTCACTCGGCTACCATTTCCTGTAGCCGCCGTTCTTCCTTTATAACAGAAGTTTACAATCCGAGCTTCTTCCTTCACGCGGCGTTGCTCGGTCAGGGTTTCCCCCATTGCCGAAAAATTCCCTACTGCTGCCTCCCGTAGG
+
5)'),4*-/-1.01'())+-6.*44/'7/997:98:386*(*%-%%*04.12,*666*10-/2:25*188;67:280173/964,/+%+/,4./..-,..74974-221400/-+//)1/.**/34688:<:79;35569:;:66656<7334208/01557749/0+-&*.+1%.%')*+,.,0.4,/')055153;73--(%&%&&,/+*749</+.9;46;0(,6.867;89762612976236)*602256;7;::697*)('*)&./042&')*(00*,9542321*13,).++,-9949-+.0544//3*&+63;83.3+-&*.-,-4-1.4//0987571/3'),//31+*)'(('$%(',17766.043699983*-/,1+*+,-8982<12&9320*$,(,441//.&)--.****+3*33-46,593610)/6/15/.('%#*5255:96/1122669858214--2+*/71181-0-***'/,,13658--'*$'*-<96<:6:08/+-283--.&+2036+6.11+,*&'/18560..1./115.-0-**-,-56:8;)'&'$&/2<9216:73:,0-(*.+,)*($&)+)(00104*3)''8)&3*((($(0.111://0//77;910+3-..563-3//**+*+,.1355566/681*,.1/1631)*.*.53&)&0-+..349563260+,1*'-)42275529::;;4:582322;1921289356455/6215:85878654;,,-/411..,..869554698./81(&(()13004031230)%(*//0(*-444-+/(,&(*33484485:7+('())(-3,-/.3..5:62/0133/5943:7112---56/8//07961494000/++,2*-,49*/,+025520314;77+&')'.1-/5/14-3-.834:63/1/1555,.)1+,.,+**)**07,(*)+289.-.%18.,4183.00.21.*.*+)32,.9-1*,*1,,.7.59046/-////6,,-3840.*3**74,-.750+)'''%)(4;793;0).//0822.4,+,//823*-**-;3-7:9,*.1163249::1/,40'',-./2413+',,*/0771
@ac3e0735-f31c-47bd-92b0-003db432ebf8 ch=246 read=131140 start_time=2019-12-13T11:32:06Z barcode=BC01 runid=2c9cf7bc05858273f10e7d7ec552fc0bd742dc3e
TCCACCCCAATCGCTGACCCTACCTTCAGCCGCCTCCTTGCAGTTAGCTCACGGACTTCGGGTATTGCCAACTCTCATGGTCGTGGGCGGTGTGTGTACAAGACCAGGAACGTAATTCACCGCGACGTTCCTGATTCGCGAATTACTAAACTCAACTTCATGTAGGCGAGTTCAAGCCTACAATCGAAGACGAGACTGGTTTTAAGTTTAGCTCCTCACGGTATTGCATCTCTCTGTACCAGCCATTTGTAGCACGTGTGTAGCCCTGCACATAAGGGGCATGATGATTTGACGTCATCCCACCTTCCCTCCCTGGTTAGCAGGCGATCTCGCTAAGAGTCCTCAACTTAATGGTAGTAACTAACGACAAAGGGTTGCGCTCGTTGCGGGACTTAACCAACATCTCACGACTTTGAGCTGGTGACAAACCATGCACCACCTGTCACCTTGCTTGTCCCCGAAGGGATTTCCTCGGTAAAGTACAAGGGATGTCAGAGTGTGGGTAAAGGTTCTTCACTTGCTTCGAATTAAACCACATGCTCCGCTACTTGTGGGTCCCCGTCAATTCCTTTGAGTTTTAATCTTGCGACCGTACTCCCCAGGCGGAATACTTAATGCGTTGGCGGCGGCACGGTGGTGAAACCCCACCTAGTATTCATCGTTTACGGCGTGGACTACCGGGTATCTAATCTGTTTGCTCCCCGCTTTCGAGCCTCAACGTCCAGTTACAGTCAGAAATTCGCCTTCGCCACTGGTGTTCTTCCTAAATCTCACGCTGTTTTACGCTACACTAGAATTCCTCTCCTCTCCTGCATAGATAACCAGTTTGGAATGCAGCACTTTAGAGTTGAACCCGGGTATTTCATCCCACTTAATCATCACCACCGCTCCCACACTTTGCACGCCCAGTAAATCCGGATAACGCTTTCGCCACCTACGTATTACCGCGGCTGCTGGCGCGTAGTTAGCCGTGGCTTCCTCTTGGGTACCGTCATTATCTTCCCCAAAGACCAGGCTTTACGATCCGAAAACCTTCATCACTCACGCGGCGTTGCTGCGTAGGGGTTTCCCCGATTGTACCAATATTCCCCACTGCTGCCTCCG
+
80(&*)*'1-1.&#&&%*10),274/+((/)$&((.%+,.0))*((./0/,.+8689;9%6,0+5/+5:07//.--./01)''$'075-41(('(',,18;5-9--*+%''&&%%&(&&.+'''%(*,//'&(/681(((%&*)('%'%$&&*)((..11325579620.19,+(&)(&*(*700'****601323::23<;0)++-8.*-.-+-',,1320'.)+/7689774555(68123;269((')),)*,11*)%()-5/,6202120)0340/28//-,'1/)*21.*-5,90,)204118-+26()-0&+)&)+'.'(%**12#$'.)((,,1/'+.0*,+1-32-*'*,0*),-,.111:4)-4/-4,-*-,44/8..,472.5,1)'$'$%')+1.%',-*--*&%+)''&$)*),-&'(('(+,.7149253.&),*+))-*-,56:0,-/.+&)-641.01*)''&&$&$'-)(18+/::91&&')33296345*38275373%'1+)+3:3.*-.-2<947+,/0-/0./),*+*1+**++(*.793,284-5+/)*161..076).0.+/,+,7568)1(00505((.997364*))((2737805-2-,000.6../162-*4)*-(-**'%)((()*,+489:4546*$%'&.../,*-7698.94025622905)*,<41741:4.(00;9422&58586-1.-+&))31/0253,'%*)+0/..152:3572'*6+98;;<26-2'(+-+%',*$&$&#%&*,&$&%&)),)--((%+).32,00.1)+,/))--+*./651-.1034:50+*+-)/...).*.(,(()*+&+&*.+.4--,7:,./*-1*''+)8.22./4'/0((,)./76)'*&)-/0*+'.-+60)%,-6/,2.3109982,)*'().233461+1./+./,39570612.3((30//02/718,&(-(-*+).5/(''&,-430029899/30..3:4579,,/,-202')',.87/../051029695:9<99::*-/501/23;865</247625.&2:0.82223*''/&&-&,1-5.00/950++,*)*&'.3.450
@abe9afbd-6ac5-4c12-962d-e2b0dcc81d70 ch=337 read=123791 start_time=2019-12-13T11:32:04Z barcode=BC01 runid=2c9cf7bc05858273f10e7d7ec552fc0bd742dc3e
CTCCTATAGGAGGCAGCAGTAGGAATTTTTTTCGGCAATGGGGAAACCCTGACCGAGCAACGCCGCGGAAAGAAGGTTTTCGGTTGCTTAAACTTCTGTTATAAAGGAAGAACAGCGGCTACAGGGAAATGAGTAGCCGAGTGACGTACTTTATTAAGCCACGGCTAACTACGTGCCAGCAGCCGCGGTAATACGTAAATTGGCAAGCGTTATCCGGAATTATTGGAGGGCGTAAAGGGGCAGGCGGCAGCAAGGGTCTGTGGTGAAAGCCTGAAGCAACTTCAGTAAACCATGAGAAACCAGGCAGCTAAGTGCAGGAGGATCGTGGAATTCCAGTAGCCAGCGGTGAGATGCGTAGATATATGGAGGAACACCAGTGGCGAAGGCGACGATCTGGCCTGCAACTGACGCTCAGTCAGCGTGGGGGGCAATGGGATTAAGGCACTGGTAGTCCACGCCGTAAGCGATGAGTGCTAAGTGTTGGATGTCGAAGTTCAGTGCTGCAGTTAACATAGCAATAAGTACTCCGCCTGAGTAGTACGTTCGCAAGGAGAAATGAAACTCAAAGGAATTGACGGGGGCCCGCACAAGCGGTGGAGCATAATGGTTTTAAATTCCGACAACGCGAGGCACACCGTCTTGACATACTCGCATAAAGGCTCCAGAGATGGAGAGATAAGCTATATGAGATACAGGTGGTGCATGGTTGTCGTCAGCTCGTGTCGTGAGATGTTGGGTTAAGTCGCTTGAGCGCAACCCTTATCGTTAGTTACCATCATTAGGATGGGGACTCTGGCGAGACTGCCAGTGACAAGCTGGAGGAAGGCAGTGACGTCAAATCATCATGCCCCTTATGACCTGGGCTACACGTGCTACAATGGATGGTGCAGAGGGAAAGCGAAGCCGCGCGAAGGTGAAAAACAAAACCCATAAAACCATTCTCAGTTCGGATTAATGATCTGCAACTCGACTACATGAAGCAATACATGCTTAC
+
,*/.--7)2/,4//878679161/149:9;/-:492330.-.((.+17')+1252635695458&%&(()($-+/50:4+*'*++%$&&.(%'0*/.*.,--33'/+.*)+,+&)(())+11'-3)/-)),%&')/07*)**,1-%)**..1.1810*,,(('%$$,),+),+,+-1.%.-.5/00*++0'))6104))+(,&'-/,.,0-++7'4+3*3(%*&()'&,/1221:*'*.*++581070-2-0*.50-+%&),20,,..*/8681+()%'',-,((+7:)22'&'&&%*0)0.0851112.,,/01$.,(,-024133-1,2.-%$%&$),+)*-.210/587()+-2000//+.45./+,00459/1113.*,0*11::85375-6.8/9321.,...59981,..0+*+-,414720.3:-*40*-2,()'+,/-*&/-./75+/557432'&(('*&(%'&,/4:180:09/::67.%*((*5:88;;;:::21152-1&%(%%'))/30312234/120+&$%'+/3438871/4,-**')+-+,375-/657/(.'113445,)40+*81)*)-,1087<988//0,1)*,,309<0.)'(*))'))(.,*((&(&&$(','+*+4...6763341%()&-3-19526*++-..18.,*)'--2*)*+-0,..0/1125+62336423147:7<655220.000:586774873135218-,+-+2,.05/0-.-/0/+,-32;4,4002,7++*30.-.,--457.(.&*&-0,**+*)+,+')**-8677*--.-0.-''',,*0,+0*./%'*/79565687057::34)84.),1./--04.26722,,'*'((..,-2:66.-0(*/),*--10&,+/+.-12-080.+(+.+2-5/-2/0*.2<;86<8/44:;87999;807)-/99+1'2()%&%&/0/3415123576465/3,14%-666./&'%$%$##
@f9a71543-4e11-4bd3-b295-5a1bc3aa261a ch=100 read=185602 start_time=2019-12-13T11:32:04Z barcode=BC01 runid=2c9cf7bc05858273f10e7d7ec552fc0bd742dc3e
CTGTTGTACTTCGTTCAGTTACATGTTGCTGTTGCAGAAGACATGGTCATCTTTGTGTGTTAACCTACTTGCCTGTCGCTCTATCTTCCAGTTTACCTTGTTACGACTTCACCCCAATCGCTGACTTCCGCTGACGCAGTTAGCTGCGTTGGGTACCAACTTTCATGGTGTGACGGGCGGTGTGTACCAAGACCAGGGCATGTTGCGGCGTTGTTCCGTTGCCTATTAACAGCTTCATGGGCGGTTCAGCCTACAATCCAATTGAGACTGGTTTAAAAGTTGGCTCCACCCGCGGTATTGCATCTCTGTACACCAGCCATTAGCACGTGTGTAGCCTTACATAAAGGGCGATGATTTAAATCATCACCTTTATACCGATTGCGCCCCAGGCAGTCTCGCTAAGTCATAAATGGCCGGTGGCAACGACAAAGGGTTGCGCTCGTTGCGGGACTTAACTTAACATCTCACGGCGGCGGCAGCGCACGCCGCGCGCCCGGTTCCTCGATTAAAGGCGAGGATGTCAAGTGCGGTGGATGTACTTCGAATTAAACCACATGCTCCGCTACTTGTGCGGGTCCCGTCAATTCGCTGGTTTAATCTTGCGACCGTATACGGGCGGTCTTGGCCGTTGCTTGGCGGTGAAACCCACTGGTATTTCGCTCGTTTGCGTTGCAGGGGTATCGTCTGTTTAGCCATGACCCCTCAGCGTCAGTTACAGTCAGTCGCCTTCGGGTGTTCTTCCTAATCTCTACGCGTTTTGCGCTTACGCTAGAATTCCACTCTCCTCTCCTGCACTCTAGATAACCAGCTTGAATGCAGCACCCAAGTTGAGCCGAATTGTTCACATCCCATAATCATCCGCCTACGCTCCCTTTACGCCCGAAATGCTGAAATCCGGATAACGCTCGCCACCTACGTATTACCGCGGCTGCTGGCGCGTGGTTAGCCGTGGCTTCCTCCGCAGGTACCGTCATTATCTTCCCCAAAGAGACAGAGCTTTGCGATCCGAAAACCTTCATCATGCGTGGCATGAGTTTGTTGTGCAATATTCCACTGCTGCCTCCGTAGAG
+
$/)32-/0281844;:6/:/++,-)0-*'$((&$$$%&%&%&%%'%%$'**/3+'**/+2,0-05++-6--8;8877.15:76788;73%//2)(-144*3+*+7666+,(+.93,514//+*(&')''%$#$###%#+(2%-,,,((**(/(($(+5410462-234447789/4:477500*-'+'/)-.0;/10+,)+(.,&&&%&&(%'1//)',)&*%$$)*/).()+145&'%*11'-/:*,4594569<.:*,$-('(2400001<<,:8.*31*-,.31).:,*6168313.11.----,/1-),3++-;*:,$%'),//./&)'(+1*+***+,0(-/,+,*10-32'#&&+,7+,#'&%%&*,--(+%,'$&&'$%$%'/1)'-438%&.'%$&%')-3*'('%$)%$&&+-2./0689*.2.1.-.2333309,,.96602-3+($$*--./0''#$&''-*()&&()'%%#%$'-,-+,)+*(()()&)*.../.*+&%%#%%(,55764-+%)&').''(#%$#$/0:2,$'(&343,0+)%%&)*.5-.+,+/,,*.%))+(49-)32-0.01/0/-'*77,6/3/8/0060)()')())03-'(($$((('%%(+(),++'$(''&&((+0-())%%'#,.'(((&%%'%#$$&(*$%%(++'$+-,'((+)*0,+('&$$%')31+*4,)33592308011++*&(**-984/,(2*+,4413.2()4;831..,+''&)..+**%')'$%$()+(.*3,3/'()+523221690380000+.-5561551%))(+):,793.2,1-),&+(7-5528''&0)$08*.322385'*)0,98::978:00323639--21*,-04-'&%''%%%%)1('-+3/5348688::121/2:1172507//4936.;///:/:.,,3&0'*0--,783743,1+.',.$$&%**-+/858;434013:.;::-20+(*-.6,+(*+173)*(*-33018;63<9<99:4,+)$&%$%%&&(&'*)(&++%-,*.+*$*)&'(+-059764168/2-0&&
@393db8cb-f145-4eff-856f-7111e6293343 ch=365 read=150238 start_time=2019-12-13T11:32:03Z barcode=BC01 runid=2c9cf7bc05858273f10e7d7ec552fc0bd742dc3e
CCGGTTACCTTGTTACGACTTCACCCCAATCATCTATCACCTTAGGCGGCTGGCTCCAAGGTTACCTCACCGACTTCGGGTGTCCCCGCAAACTCTCGTGGTGTGACGGGCGGTGTACAAGGCCCGGAACGTATTCACCGCGGCGTACTGATCCGCGATTACTAGCGATTCCCGGCTTCATGCAGGCGAGTTGCAGCCTGCAATCCGAACTGAAGAGCTTTAAAGAGATTTGCATGACCTCGCGGTCTGCTTGACCTCGTTGTACTTCCCATTGTAGCGTGTGTGTAGCCCAGGTCGCAAGGGCATGATGATTTGACGTCATCCCCACCTTCCTCGGCTTGTCACCGGCAGTCTCGCTAGAGTGCCTTCGTGATGGCAACTAACAATAAGGGTTGCGCGCTCGTTGCGGGACTTAACCCAACATCTCGACACGGGCTGGCAGCAACCATGCACCACCTGTCACTTTGTCCCCGAAGGCTCTATCTCTAGAGTGGTCAAAAGTCCAGAGACCTGGTAAGGTTCTTCGCGTTGCTTCAGATTAAACACATGCTCCACCGCTTGTGCAGGCCCAAATAATTCCTTTGAGTTTCAACCTTGCGGTCGTACTCCCCAGGCGGAGTGCTTAATGCGTTTGCTGCAGCACTGAAGGGCGGAAACCCTCCAACATAGCACTCATCGTTTACGGCGTGGACTACCAGGGTATCAATCCTGTGTTTTGCATACGCTTTCGAGCCTCAGCGTCAGTTACAGACCAGAGAGCCGCCTTCGCCACTGGTGTTCCTCTCCATATATCCACGCATTTCACCGCTACGCTTAGATTCCTCTCCTCTTCTGCCTCAAGTCTCCCAGTTTCCAATGACCCTCCCGGTTGAGCCGGGGCTTTCATCAGACCGCCTGCGCTCGCTTTGCGCCCAATAAATCCGGACAACGCTTGCCACCTACGTATTACCGCGGCTGCTGGCGTAAATTTAGCCGTGGCTTTCTGGTTAGATACCGTCAGGGGACGTTCAGTTACTAACGTCCTTGTTCTTCTCTTTTAACCAGAGTTTTACGATCGAAGGCATTCTTCACTCACGCGGCGTTTGTAGGTCAGACTTTCGTCCGTGCGAGATTTCCCTGCTGCCTCCCGTAGAGG
+
5.444<55758219(/1256;9108;0,1-.)../-++&+%+)+53/-0,-0320:+()*+.,+9;84.16415545)3*)%((,*'$'-58//0+.+/**)..246.49938521&-024+51'(*(*+79::<965613'576736655577/5133;.1').026:;06)052392'*%#%'2++(-17+-006936.5/,3)'&)+*,&(&&&'+98/8(&%&%/-.-176236739),/962.-&((,+0,,/.9,%,/0583;1*2-&#$&*)(,,,-540.0//(,0.-%)(**362,0-..-.29/-.3.68;;4:;:'/51934-0&/,5,*,.//9-62./66574241')*,,-.)/,,-)*3072/40118292122,3145,,,-(+),*22--(.33/./0-01,+*+.04,+&()69-02,'+-*''+/*196/--+28./6.229507720758:)*-))*()/5575210+)'')-/,0&0,)%&%*)&''*/2,2',.,-.6:77<899747*,0;2'$',(((,*(&*+',141031,/0.,1--*,*-1+$&$&).23533:85454985352.0./02:31*-%.-.&$$$29:2,)*)*+3,4635992;3-.3+,+,--56326177532+33+4/.3&4(/%''*/./000776188+*.--.999872145+,.).+,,,0.363-0).*)%#&*)+,(*.92.325176.-,-,;:2/8/.,/.1072./-,.198:;483.2:00013145<4/,,)*2-.2:910)%(()&*-2+06:47700&&&$&(61-/+'(///133:00-.*+--4/36,92+*.0<2,)-5,+*-72-450(0.10-45:640+)%&'&'''&%)''&.,++.+,.-+*+,(%(&('&,2-2:5101565:6673106-//+1/-,-&/*+5/1661600099:692-+&%%)**$+/03232-49/0+,6271/2738625:0/9:9-986:;5617+-.04346721906<77<772.-3(('&%-)&'-36+)++.2-%'(%%(%%&%'&$%(-.+..+0-,*43($%%')(*35553;62384/(&&&'%(',:-)*'%$)+*+322;8+--,*+.
@8ea31742-64c2-4a69-b90d-dcb233b7a61c ch=196 read=89338 start_time=2019-12-13T11:32:03Z barcode=BC01 runid=2c9cf7bc05858273f10e7d7ec552fc0bd742dc3e
CCGGTTACCTTATTACGACTTCACCCCAGTCATGAATCACCGAAGTGGTAGCGCCCTCCGAAGAGTTAGCTACCTATACTTCTTTTTGCAGCCACTCCCATGGTGTGACGGGCAAATTGGCCACCAAGGCCCAGGAACGCATTCACCGTGGCATTCTGATCGATTACTGGCGATTTCCGACTTCATGGAGTCGAGTTGCGAACTCAATCCGGACTACGACGCACTTTATGAGTCCTTTGCTCTCGCGAGTCGCTTCTCTTTGTATGCCGCCATTTGTAGCACGTGTAGCCCTGTGGAGCCATGATGGCTGACGTCATCCCCACCTTCCTCCAGTTTATCACGGCAGTCTCTTCGGGCCGGACCGCTGGCAACAAGGATAAGGGGTTGCTCGTTGCGGGACTCCAGCAAACATTTCACAACGCGAGTGACGACAGCCGTACAGCACCTGTCTCACAGTTCCCGAAGGCACATTCTCATCTCTGAAAACTTCCGTGGATGTCAAGACCCGGGTAAGGTTCTTCGCGTTGCATCAGATTAAGCACATGCTCCACCGCTTGTGCGGGGCCCCATCGGTGTTTGAGTTTAACCTTGCGGCGCACTCCCCAGGCAGTCGACTTAACGCGTTAAGCTCGGAGCCACGCCTCAAGGCACAACCTCCAGTCGACGCCACGTTTGCGTGGACCTGGGGGGTATCTAATCCTGTTTGCTCCCCACGCTTTCGCACCTGAAATCAGTCTTCGTCCAGGGGCCGCCTTCGCCACCGACCACATTTCCTCCAGTCTACGCATTTCACCGCTTGCATAAATTCCTACCCCCTCTACAGGACTCAAACACGCGGTATCGGATGCGGTTCAGGTTAGGCCGAATTTCACATCGACTTAATAGGCCGCCTGCGTGCGCTGCGCCCAGTAATGAATTCCGATTAACGCTTGCACCTCCGTATTACCGCGGCTGCTGGCACGGAGTTAACCGGTGCTTCCCTTCTGCGGTAACGTCAATGAGCAAAGGTATTAGCACCAGCTTCCTCCCCGCTGAAATTTTGCAACCCGAAGGCCTTCTTCATACGCGCGGCACTGGCTGCATCGAACCGCCCATTGTGCAATGTTCCTGCTGCCTCCCGTG
+
1,'..915561&1*&*2/229320,/,)*14*+-(4+-**&&+)()01,-,-.092-1'%&*)%'.'(%)*1/.'&&(+670,343,%.(%,0%()0:5&++2//1037/)&%&(%*'%&'('.+2-5030(&)(&,,*/+,0//45*+'12258/.,-02.(/,-./*.++$01+*,'(01802460+***''+1;11&&50.-(./0+415965354-%+)*/41-/.*-*+'(-((+-...&)''(*.,./*.*,,;1.25530)*-.229,/,+-,&.//*)%%)/)'*++,'*89/1...,((%'&/,13412140,-1+/,2-2++.6<--,*$'&+,&--.0+.,+&))++,1460234392.2+.*)-.,/'+01*,(&(-./23.-+78.)&*((&)(*',-/:3/-..**%(%'''%%%&$*+(+-&.&+&--,/-'()*++*)%+7/27,*,/./.&,.0975-,,,,/*%),1-+.09:448<;9674')+)++'*(*'2.-/0:1+,&&)1.1-,,*,)&'/*2-%)),/034412)./-.-1.236/7/+355*()(*(&(+.,+./3;9,4/,*('$&$#$&$((-)'$$.()0221/**'%&'*,.64;3)***,(&)&,4-//0850-'*,)),,3-4.2&((./304$$('(,.8(''&%)+&%+(*.2-,()+320-40122+7:,+7/93/**--+48).,+,06,*)(''*&)+14<92-5,*778--/(03789557'/)((%'&&&,1.*,)/))%-,(',/436<63345)'&$$%##(,-,5,+*+.792-*..)3%-0159779.,&'%)&-,)**&+/430)/1,1(,/26'.-6/&()+46+(()*)()(&%0'#*%&+859:45646./'('%)+/1+'-,)''%,(1-5311301.+(&&%$&*/424327/7/--()-27764.//*)',)1((2),%&&)+0/.-*'((-0310/,0-.1.-2228320748:,0.('%&(',%,2('&'&'()+77*(32()'%%),(&.4+7;((,*()'),517;9*(()%'&&++*'&')-*-,..02%&()$$),+)3-),,'&$#$$$&&)(*(*/6-65++((
