# Supplementary material for: De novo species identification using 16S rRNA gene nanopore sequencing
Source: PeerJ. 2020 Oct 21;8:e10029. doi: 10.7717/peerj.10029 (PMC7585375; doi:10.7717/peerj.10029)
Supplement: Supplemental Information 3 [file peerj-08-10029-s003.zip › pass_fastq_runid_2c9cf7bc05858273f10e7d7ec552fc0bd742dc3e_533.fastq]

@d1168ca2-003f-4f9d-9dfd-475d76542b78 ch=376 read=147906 start_time=2019-12-13T11:31:26Z barcode=BC01 runid=2c9cf7bc05858273f10e7d7ec552fc0bd742dc3e
CTCCTACGGAGGCAGCAGTGGGGAATATTGCACAATGGAAACCCTGATGCAGCAACGCCGCGTGATGATGAGGTTTCGGATCGTAAAGCTCTGTCTTTGGGGAAATAATGACGGTACCCAGGAGGGAAGCCACGGCTAACTACATGCCAGCAGCCGCGCGGTAATACGTAGGTGGCGAGGCGTTATCGGATTTACTGGGCGTAAAGGGGCGTAGGCGGATGATTAAGTGGGATGGCTGAAATGCGGAGGCTCAGCAGGTGCTGCATTCCAAACTGGTTATCTAAGGTGCAGGAGGAGGTGGAATTCCTAAGTGTGGCGGTGAAATGCGTAGAGATTGGGAAGAACCAGTGGCGAAGGCGACTCTCTGGACTGTAACTGACGCTGAGGCTCGAAAGCGTGGGGAGCAAACGGGATTAGATACCCTGGTAGTCCGCGCTTGGTGAATACAGGTGTGGGGTTTCCAACACTACTCAATTGCCGCCGCTAACGCGTAAGTATTCCGCCTGGGGAGTACGGTCGCAAAGATTAAAACTCAAAGGAATTGACGGGGACCCGCACAGTAGCGGGCATGTGGTTTTAATTCGAGCAACGCGAAGGGCGCCGCCGGCATCCCTTGCGTACTCTTAATCGAGGAAATCCCTCGGGGACAGGTGACAGGTGGTGCACATGGTTGTCGTCAGCTCGTGTCGTGAGATGTTGGGTTAAGTCCGCAACGAGCGCAACCCTTGTCGTTAGTTACTACCATTAAGTTGAGGACTCCTTGAGACTGCCTGGGTTAACCAGGAGGGAAGGTGAGGACCATTAGATAAATAGTACCCCTTATGTGTAGGGCACACGTGCTACAATGGCTGGGTACAGAGATGCAATACCGTGAGGTGGGCCAAACTTTAAAACCAGTCTCAGTTCGGATTGTAGGCTGAAACTTCATACATGAAGCTGGGTTACTAGTAATCACTTGAATCAGAATGTCGCGGTGAATACGTTCGGGTCTTGTACACACGCTACACCATGAGTTGGCAATACCCGAAGTCCGTGAGCTAACCGCAAGGAGAGCAGCGGCCGAGGTAGGGTCAGCGATTGGGGTGAAAGTCATGGCACAAAGGGTAACCGG
+
///('*./1-/0-,00//55::+.30.71.,'-/120+//+060--+0/43383+2%16.-,1+*()(++$'.8;70-83:61101,*++354523:8.78)),)**,,--//76-//(*,5-*2'*)*-2123411./)'%&),(8954.-+:0/03'+6.3//-863,0-2080*)-*872:322&+%03++-6:;7:9069+),21.5:9:9:74233365855:9<97/*)+-+43**%-(,'-1-0..%,%652+44463603,479445050..3/4,+.542,7.,/*'*''(*,.3,2*)*()*(+(416;75-34++172/-*))4'+1+0,+)))/)+)(1*+,5)2/653,,+*&&*/1011895110,,-+,/50/-0)&''((,+.26+*+12;37+:40/1)*--*+54,+520243*''&#$$*(6//0*%&$*.-.4/8951;/1'2(300*)(**)),*,2:45:))),*,.2,1*,$)'*9,0.158888-%)*11646414.3*(,/.0;;/1:199*/*6071777-587035.*,+*+,,,00'/***1001068<+595;6*(*-//70.,0)*(%&&'&#(&('+*.41+-2-.-622//.5/514-('%()&*/7-*6/-8423,-+**.0*0235861-(()-1679667568,/00242,/201,,'').0:19/8.5*'.-+'--1..*'+897:8<809455131/-30./536:80917,7.-,573432&&%&*223;99:85;638686656/-0.*+/(0/3&35,00&&)*$**,.&'%$(%10.)+/+0)*&(*210-)*(*,-3884+8++.2,,.6++-3,*+*+30/.3.0140+*'/-**'3.,/:5,.97+9;:19067705*./28*6,/1,%*-622,-0)(-0.%)()-020:/1064*2(*+4221020-(+)',8;88756976::6-1,,,9<:894371*120,1---7621--%'%')./74-*(+,-1-+0.--49+)+.--//,5+,/-1322/0458,-)''%-,..+/,-(&&',+,0232(.01.56/'''(+051,,,&.&%))+/5-(2,+19975.
@69b84ee3-aca9-4539-a41f-6a88f0473379 ch=283 read=86564 start_time=2019-12-13T11:31:28Z barcode=BC01 runid=2c9cf7bc05858273f10e7d7ec552fc0bd742dc3e
CAACCACGGGAGCAGCAATGGGAATTTTCGGCAATGGAAACCCTGACCAGGCAACGCCGCGTGAAGGAAGAGAAGGGTTTTCCGGTTATGCTTCTGTTATAAAGGAAGAACGGCAGCTACAGAAATGAGTAGCCGAGTGACGTATAGAAAATACGATAACTACGTGCCAGCAGCCGCGGTAATACGTAGGTGGCAAGCGTTATCCGGAATTATTGGGCGTAAAGAGGGAGCAGGCGGCGGCAAGGGTCTGTGGTGAAAGCCTGGGCTTAACTGGTGTCCCGAAACCAGGCAGCTAGAGTGCAGGAGAAGAAAGGT
+
//'5:,,+-(&(/,0,.,,//-*0-56/+.111:10,'.*+1)(*,),$)--+%+%),(./0111-+,*')')()*(-600/)-*)3,.$)*0,3-8---540--).'*-.%,(&(**01-+&-2*)'(%)+,6+)*+,77..0/*(/30)$%'&$)-3///2240790-//+5015-5.,6/-/0/&1/,/+-16*..-84.3'3)2*2)(/,38976629)($-6.,..&0-,/93)02/0+603644&).+0*62./3-.+%%&%)&''&&'$%'%$$%%'(/,214.&'''(&+),/-02+(')$)&%%$"
@36d3d8d8-9543-4400-b668-a63064ea7043 ch=323 read=83106 start_time=2019-12-13T11:31:24Z barcode=BC01 runid=2c9cf7bc05858273f10e7d7ec552fc0bd742dc3e
CTCTTTTAGTTCGAACTTGTACTTGGAATTCCATGTGTATGGTAGAAATGCATGTAGATATATGGAGGAACACCAGTGGCGAACGATCTATTATACAACTGACGCTCAGTCCGCGAAAGCGTGAGGGAGCAAATAGGATTAGATACCTAGTAGTCCGTAAACGATGAGTACTAAGTGTTGGATGTCAAAGTTCAGTGCTGCAGTTAACACGTAAATTACTCCGCCTGAGTAGTACGTTCGCAGAATGAAACTCAAAGGAATTGACGGGGGCCCGCGCAAGCGTGGAGCATGTGGTTTTAATTCGAAGCAACGCGAAGAACCTTACCAGGTCTTGACATACTATAAGGCTCCAGAGATGGAGAGATAAGCTATGAACTACAGGTGGTGCATGGTTGTCGTCAGCTCGTGTCGTGAGATGTTGGGTTAAGTCCCGCAACAGGCGCAACCCTTATCGTTAGTTACCATCGCTAAGTTACGGACTCTGGCGAGACTGCCAGTGACAAGCTGGAGGAAGGCGGGGATGACGTCAAATCATCATGCCCCTTATGACCTGGGCTACGTGCCACAATGGATTTGCCTGGGAAGCGACTGCCCGAGGGTGAAGCAAAACCCGCCAAACCATTCTCAGTTCGGATTATGATCTGCAACTCGACTACATGAAGTTGGAATCGCTAGTAATCACGCGAATCAGCATGTCGCGGTGAATACTTCTCGGGCCTTGTACACACCGCCCGTCACACCACGGAAGTTGATAACACCGAAGCCGGTGGCCTAACCGCAGGAAGGAGCTATCTAGGTGGGATTGATGATTGGGGTGAAGTCGTAACAAAGGTAACCGG
+
%2&(+)(&),5.(&&%&%$($&-)5(7*8+99460/+'#$&(&(%++,*&*')(,&*1434144/-1,/2/03,*)*(*'''&&*+)+&&%''(+/363324/-.-./**+&$%%)*)&(..&%,0,),/7://+/6-1/.,4466:/.-632),'%'-33.+).+**)(,,-/,+(,+05/0,.--31,096347351./.-5,4((%*%+07220-..493592-,*,'++*,-6;7+,-**322.970.:+/,)()-05--'%+462,:2*,%,+/*-()).(-.,-*+-21<<4/:8;84340247715-/6-.72/4.,05,-315.2-..76)*%(+-2(3+2:(())(,34,+**)113)()**,(),+'()%&$*(10)/.0167:01,013),,+,33368,4/.,././3*/0186:1529//272:))3/&,)%.4+1,+,6-5,+)8*)12.53)()-()+(%$*,003/+')(*-/123.230154679/-..51.+*--.63).762689:999:98))*8888-073-+50.,,..-*,2-('(%%%0+./0;5.+&*)'%&&$')&)*(&(&&'&*(&')*1),,24'02::83:4&&%595-944900214800.4,0.*-)(-10/-+',-912..-,+/-/2.705004..++,+,2031,%-*-3394/'()-916867)55-.1,**&1)(+'/30.5,'*-./1027111//5300128/10,,---4.//.4/,.&%,+(14(13(.4+&+03013.4846/)'').'./)),*3-73/4.--)((*8(5-++/11004499;88;(/+.096;47
@9f93af8e-8fd2-48d9-921e-b81601192ee7 ch=180 read=169223 start_time=2019-12-13T11:31:15Z barcode=BC01 runid=2c9cf7bc05858273f10e7d7ec552fc0bd742dc3e
CTCCTACGGGAGGCAGCGAGCAGGAAATTTCGGCAATGGGAAACCCTGACCGAGCAACGCCGCGTGAAGGAAGAAAGGTTTTCGGATTGTAAACTTCTGTTTATAAAGGAACGGCAGCTACAGGAAATGGTAGCCGGTGACGTACTTTATTAAGAAACCACGGCTGACTACGTGCCAGCAGCCGCATTAATACGTAGGTGGCAAGCGTTATCCGGAATTATTGGGCGTAAAGAGGGAGTGAGCGGCAGCAGGGTCTGGTGAAAGCCTGAAGCAACTTCAAAGTAAGCCACTTGAAAACTGAGCAGCTAGAGTGCAGGAGAGGATCGTGGAACTCCATGTGTGGCGGTGAAATGCGTGAATATGGAGAGGTTACCAGTGGCGAAGAGCGACGTCTGGCCTGCAACTGACGCTCAGTCAGCGTGGGGAGTAAATAAGTTAGATACCCTAGTAGTCCACGCCGTAAACGATGAGTACTAAGTGTTGGATGTCAAAGTTCAGTGCTGCGTTCGCACCCAATAAGTACTCCGCCTGGTAATTACGTTCGCAAGAATGAAACTCAAAGAAATTATTTGACGGGGGGGCCCGCACAAGCGGTGGAGCATGTGGTTTTAATTCGAAGCAACGCGAAGAGACCTTACCAGATGTATTTATACTCATAAAGGCTCAGAGATGGAGATAGCTATATGAGATACAGGTGGTGCATAGTTTGTCGTCAGCTCGTGTCGTGAGATGTTGGGTTAGTCCGCAACGAGCGCAACCCTTATCGTTAGTTACCATCATTAAGTTGGGGACTCTGGCAGAGGCTACCAGTGACAAGCTGGAAGGCGGGGATGACGTCAAATCATCATGCCCACCCGACCTGGGCTACACGATGCTACAATGGATGGTGCAGAGGAAGCGAAGCCGCGAGGTGAAGCAAAACCCATAAAACCATTCTCAGTTCGGATTGTAGTCTGCAACTCGACATGAAGTTGGAATCGCTAGTAATCGCGAATCGGCATATCGCGGTGAATACGTTCTCGGGCCTTGTACACACCGCCCGTCACACCACGAGTCGATAACACCCGAAGCCGGTGGCCTAACCGCAAGGAAGGAGCTGTCTAAGGTGGGATTGATGATTGGGGGTGAAGTCGTAACAAGGTAACGG
+
*-53/043:0((,,$&(%%%$(+(((((/**793552'+(&()24*)),.637/*)&()36,00--4./0+-)-,(1-4:92/):,19011;1.30//,/04/019')&('-06-%,,+),&++(/0+,-/++/-0,/.42+))+12,()())$,+&0,)*,-,-/2598869574/00-'1.,.$+)+()%0+.0060250563550801.71.+).)%.*.05068093++)-*%%%)*)(*((-..,)544,/.+*(-/,%/32+)&"$%%(-...*()/04,54*&'&'**.,*),-:2////1--/.-1*02(('*2.0.-12974-,5,,)+-/-&.*+/.-.61+-/45%&42.3//-*&(()),2;357432()/''(+0050+,+++)*(+-05654(*%&'-,++*%$%(+334+%&).6600'*+14).0559+*)7789874*-,.6678;60/./.-,,+,.354676<7;7;89632**,,&&),122+())*.+-'(($1&(88.5...1.-3692*,.'0)).17<:364/*,50-.80,0-*-*%&&*'.*/70++/)+0473*;/,*5465374504/-**,/10/160;;,0;15.'*0'-+%-*+-/-*(&+592:229$(,--0)*)&(*',++-.293,1,+1)((+,67.,*+(%-/028354/2/0466283352/001'672)*007682244428556.2/1/27/0,(+**.)'&*/-0451,+00596767*(7+21070//794618;:34454-3108;55578332/,+)((+*&(''%.-02496879/.,+.1)89)*//130.20:///56833*/%$%*(*(*+/,+,)1+.,'')(,.32.+2..9:100799:5.+('',).+-0+.641-*2,,+00'+/;<04:2--4:732147:748%+(;/68406*(*,-799/8---8511)'%)'()+**0---()&%%(&&,10620743,)'%%%(2111///07101.4.-,8-78883;231544,6;309*,2678690./*1**.483-++)/2,+,3.14,85/30++385801./-208/+((()(-..0*0,78;:0.5)))*).23871*,+++%*),3/5//1/4362333
@31565eda-2c42-406e-9085-9573956a5a2f ch=461 read=76366 start_time=2019-12-13T11:31:07Z barcode=BC01 runid=2c9cf7bc05858273f10e7d7ec552fc0bd742dc3e
CCGGTTACCTTGTTACGACTTCACCCCAGTCATAGAATCACAAAGTGGTAAGCGCCCTCCAGAAGGTTAAGCTACCTGCGCTTCTTTGCAACCGCTCCCCATGGGGTGTGACGGGCGAGGGGTGTGGCACAAGGCCGGGAACGTATTTCGCCGTGGCATTCTGATCACGATTACTAGCGATTCCGACTTCATGGAGTCGGGTTGCGAGTCAATCCGGACTACGACGCACTTTATGAGGTCCGCTTGCTCTCGCGAGGTCGCTTCTCTTTGTATGCGCGCCATTTGTAGCACGTGTGTAGCTGGTCGTAAGGGCCATGATGACATGACGTCATCCCCACCTTCCTCCAGTTTATCGCTGGCAGTCTCCTTTGAGTTCCCGGCCGGACCGCTGGCAACAAAGGATAAAGTTTGCCTTTCGTTGCGGGACTTAACCCAACATTTCACAACACGGGCTGACGACAGCCAATGCAGCACCTGTCTCACAGTTCCCGAAGCGCACCAATCCATCTCTGGAAAGTTCTGTGGATGTCAAGACCAGGTAAAGTTCTTCGCGTTGTAGGGTAAACCCACATGCTCCACGCGTGTCTAATTCATTTGAGTTTTAACCTTGCGGCCCGTACTCCCCAGGCGGTCGACTTAACGCGTTAGCTCCGGAAGCCACGCCTCAAAGGGCACAACCTCCAGTCGACATCGTTTACGGCGTGGACTACCAGGGTATCTAATCCTGTTTGCTCCCCACGCTTTTCGCACCTGAGCGTCAGTCTTCGTCCGGGGCGCCTTCGCCACCGGTATTCCTCCAGATCTCTACGCATTTCACCGCTACACCTGGAATTCTACCCCCCTCTACGAGATAAGCTTGCACTGCCAGTATCAGATGCAGTTCCCAGAGTTGGGCGGGGACACCACATCTGACTTAACAAATAACCTGCTTTACGCTGATAATTTGATTAACGCTTGCACCCTCCGTATTACCGCGGCTGCTGGCTGGGTACAGCCAGTGCTTCTTCTGCGGGTAACGTCAATGAGCAAAGGTATTAACTTTACTCCCTTCTCCCCGCTGAAAGTACTTTACAACCCGAGGCCTTCTTCATACACGCGGCATGGCTGCATCAGGCTTCGCCCATTGTGCAATATTCCCCATACTTGCCTCCCGTAGGG
+
871220+/4.9/04/03587;767.4.&'*++0((,+5520170,.-543/*+,23,*0&&%-0+1184,()&&)2*,,'*/+128:301%+(%)3535,$.&.-),'&(*4.7860-)0/*,,**&%%)-/-1/+,0000.)*%'*--)430624245890//-/%*+,,8*&''(-/2754/,,0/20*,+/%')4011-,,/&%'*-0823+4/59/...-2--),.85)'(&,,,,7--,0,./00/%(''(*1-+,6+/03/:9/0556522+08*+,.)/./.+001240,,+/'(-95/0./*1759.+**,,-.)**,//::;1<68/127446/,/)(,694/25&24553.01569,+4*,/671851*21-1579:*(),),1&185(105586(/'.((.&$-*,04833.4*,*(*,*)'%0-985<52243+)')&/3120/12'2-0*/*/.0.*/..8;6866++)*'7790++**)'$$''/*5++7949965686054,.7456)/4/0)-03427963.8,*3)*.;86*)((*5/*&&(%#'+5(23*')-.2333834'&%%$&%#&&&(('*2+*-1/:<8.31'&%''.*48.,/./,4;;,'.62(14441-1+2+*),-,1+./2.0.,,.(1701+-/+.79.,870343700-4++(++-++*),(,.1,-/;5459;431/03+,*&/,/3/2--2./.4;-*,,/.)+)0++/<;-;7964;21/-0++---//156519',-5-/.0629259923;.986767607)**6556754533+497246;567/0,.301.,,..876957885-2212-'+,*'''(+,)+,..+)*''.*+*))//59999:54-*--.5/1'0/&+('##%)('(*)5/,)()+*-.432$&(('&%&'.4/00.,+,-.5.:')$((*6-1/30)+'-84/19/458:58:32-7/0.0./'&#&)')#%()+7.65//0906<7422+*+(*25455464232::;*/8//2613./51//0/<1/99/835+-.332:6/,(*//,)+/112&)+.,,+-226;:7753+0//)''(,,400-0/00%++-,+&',4.*8/--$2&'+56.:80,%'#'&$'.0.56().&(-,
@77e573d5-deed-44a5-849b-5f808ced35f7 ch=188 read=173706 start_time=2019-12-13T11:30:56Z barcode=BC01 runid=2c9cf7bc05858273f10e7d7ec552fc0bd742dc3e
CTCTACGGGAGGCAGCAGTGGGGAATATTGCACAATGGGCTGCAAGCCTGATGCTGTATGCCGCGTGTATGAAGAGCCTTCGGGGTTCATAAAAGTGCTTTCAGCGGGAGGAAGGAGTAAAGTTAATACCTTTGCTCATTGACGTTACCCGCAGAAGAAGCACCGGCTAACTCCGTGCCAGCAGCCGCGGTAATACGGAGGTGCAAGCGTTAATCGGAATTACTGGGCGTAAAGCGCACGCAGGCGGTTTTGTTAAGTCAGATGTAAATCCCCGGGCTCAACCTGGGAACTGCATCTGATACTGGCAAGCTTGAGTCTCTCGTAGAGGGGTAGAATTCCAGGTGTAGCGGTGAAATGCGTAGAGATCTGGAGGAATACCGGTGAGCGGCCCCTGGACGAAGACTGACGCTCCGGAGTGCAGCGTAAGGAGCAAACGGATTAGATGCCTGGTAGTCCCGCGCCGTAAAACGCGATAATCGACTTTGGAGGTTATTGCCCTTAGGCGTGGCTTCCGGAGCTAACGTTAAGTCGACCGCCTGGGGAATTGCAGCCGCAAAGGTTAAAACTCAAAATGAATTGACGGGGGGGGGGCCTGAAGCGGTGGAGCATGTGGTTTAATTCGATGCACAACGCGAAGAACCTTACCTAGTCTTGACATCACGGAAGTTTTTTTTCAGAGATGAGAATGTGCTTCGGGAACCGTGAGACAGGGTACTGCATGGCTGTCGTCAGCGTGAAATGTTGAGTTAAGTCCCGCAACGCAGGCGCAGCCCTTATCCTTTGTTGCCAGCGGTCCCGACCGGGAACTCAAGGAGACTGCCAGTGATAAACTGGAGGAAGGTGGGGATCAAGTCATCATGGCCCACTTGACCAGGGCCACGTGCTACAATGGCGCATACAAGAGAAGCGACCTCGCGAGAGCAAAGCGGACCTCATAAAGTGCGTCGTAGTCGGATTGGAGTCTGCAACTCGACTCCATGAAGTCGGAATCGCTGGTAATCGTGGATCAGAATGCCGCAGTGAATACGTTTGGGCCTTGTACACATCGCCCGTCACCATGGGAGTGGGTTGCAAAAGTAGGTAAGCAATAACCTTCAGGAGGCCTTTGTGATTCATGGCTGGGGTAAGAGAGTCGTAACAAGGTAACCGG
+
'(%'(*%/7+/4*(+++-1)/2+-2.)+.*)030:215.*$%%+,01;356,,+%'&')*27.-*,-//0++-&%)/55;7(16+*)&%&.24,).(+.64++,/*/+*0,3.--&*+241))7+9,11018.+-020933/5*0(+/6++,')*'%))(+.57/:.-,0--.1/1/-/,--/04.(*(*+)'*+5.40/2.-1643440:0804..2,1,,.-450.&''*-1152&.*.,396-72;</15541/1-)0/05-/3/--67-(266686:6865::5782212271/+',//0;431)(%$)&))*+,*3111'%.6-.+..302,2+)1320-()(+-,-167/0075)'(%1045;0.1.,4-6::35+,(+(/.0752-0753((+(+----113/3(-+')*('&&$')'*0*%%&,156,-(0+,+-.(47+(1113297((1056586:;-0,)((('')*3*.*./58+)*-0*1/*28('+&*1--/-6//1/+.+)*,/21201423/36220*')&$&-/(''*'&+,1352592'',/23;;95581:8.-..14,++,)'++.,/26,,%$%+(+.1855.()*310-.37<815170..0,++)//42345911888593463%013360,-/11')+5)2+*398<8845-,+,-,,--4943,%''--)550839786----*-0++&0,,,,-421/+06475)&%&'*+3,**491&2283+,*,8(),/)+%&$(--&,*'-8,--/-2&&1*+;/.541125:060'+)22,86+7-.72(,('(+655832/.---/8:9:91/2-03.72423(',/2/-.2554%&%(*-+$&&%')410,,%&%&',.34515473-6758787863'''*+(*.01944301-,,+.2:.+-.;77855('./6.57858811-.+/),)7)+(&(--,(*''+-42-236847-5,++1,3-.-2.1..&&')*,.-/3328))+9403*%)''+-164341-+%),36.0-,-5644469:2;9/.//0-,0(-()')'-2/9343:3((.+1214.**'*%+-11-.1'1/(13(''.,+14523,%(,*,((*30)*&%&'&((+176:569/435;7;-8
@8001e0ff-f132-42e3-b8de-e7d305f73dbd ch=259 read=93503 start_time=2019-12-13T11:30:47Z barcode=BC01 runid=2c9cf7bc05858273f10e7d7ec552fc0bd742dc3e
CAGAAGGAGGCAGCAGTGGGGAACATTGCACAATGGGCGCAAAGCCTGATGCAGCCATGCCGCGTGTATGAAGAAGGCCTTCGGGTTGTAATAAAGTACTTTCAGCGGGGAGGAAGGTAAGTTAATACCTTTGCTCATTGACGTTACCCGCAACACCAGTAACTCCGTGCAGCAGCCGCGGTAATACGGAGGGTGCAAGCGTTAATCCGGAATTACTGGGCGTAAAAGCGCACGCAGGCGGTTTGTTAAAGTCGATGTGAAATCCCGGGCTCAACCTGGGAACTGCATCTGATACTGGCAAGCTTGAGTCTCGTAGAGGGGTAGAATTCAGGTGTAGCGGTGAAATGCGTAGAATCTGGAGGAATACCGGTGGCGAGAGCGGCCCCTGGACGAAGACGACGCTCAGGTGCGAAAGCGTGGGGAGCAAAACGGGTTAGATGCCCTGACAGTCCACGCCGTAAACGATGTCGACGGAGGTTGTGCCCTTGAGGCGTGGCTTCCGGAGCTAGCGTTAAGTCGACCGCCTGGGAATACGGCCGCAAAAGTTAAAACTCAAATGAATTGACGGGGCCGCACAAGCGGTGGAGCATGGTTTAATTCGATGCAACGCGAAGAACCTTACCTGGTCTTGACATCCACGGAAGTTTTCAGAGATGAAATGTGCCTTCGGGAACCGTAGGGCCGGTGCTGCATGGCTGTCGTCAGCTCGTGTTGTGAAATGTTGGGTTAAGTCCCGCAACGAAGCGCAACCCTTATCCTTTGTTGCCAGCGGTCCGGCCGGGAACTCAAAGGGGAGACTGCCAGTGATAAACTGGAGGAAGGTGGGGATGACCAGGTCATCATGCGTACTGACCAGGGCTACCCGATGCTACAATGGCGCATGAAACGACCTCGCGAGCAAGCGGACCTCATAAAAGTGCGTCATAGTCGGATTGGAGTCTGCAACTCGACTCCATGAAGTCGGAATCGCTGGTAATCGTGGATCAGAATGCCACGGTGAATACGTTCCCGGGCCTTGTACGCACCGTCACACCATGAAGTGGGTTGCAAAAGAAGTAGGTAACTTAACTTCGGGGAGGCGCTTACCACTTTGTGATTCATGACTGGGGTGAAGTCGTAACAAAACCGG
+
'%(#&),'-//315177574&)&++4,***-15279312319*+5;6568887(,//-.889:66332357/+/.'0-2062,;99:1-,,*+60-0/00:30.0**/2,',),'/,(,+''.-//*3024.'+,2)0+,(+-.203:4-,+,*).-&))0313461*)(''*+-0./+(%)(-)/94-*//&&$''((+.1120.7'((.(1+4659936947;9.&,+//213+)14*055,,2:1:++,/&&'&(+-4+)//+1667900&8./)''(*7766544))+//0554../%'&%)(.0337898/&/031,..02151,1530,'001533284../44/+*-0105,*.+*/-.1.00,383**&''-,-2;8,+48884/6-*()+-/235.266.,**--*-009;:))--.9.)('+.,)$%*2049,**'%'+,8/+-46;9434(0244*02-++',--1-4,0-44*'5*+.:346*0()/+3-2+,,,-)..477959957382292.*)+)-.4649,+,479--1/7;;33338;91114/5/016;;/03*,0106/1/7674&()(-/-6<;999;-,,-+72/,(),-3+-//4,4,-62-.23253014652--','*(,;;513/++-.-.('+&0*-:886)2(6,783/&*/1,*2039985656/:,-,//551(((),++-.6.225;95/30-222365*+3:(+3237*,(&'*,0833-),/57/.3.-060/72$2),-1*-20723+3./957<.(/5,)+.0689;.00--111)**1/+/+'-)3+0:<62.,()''$,,2-,)&('%$#$&%()9845/*/'%()(&%),6505-9))'('-,.*,*''+*)-,10.***),;(22:23200-+5<:-+8698:43443693.-3,).'(-03885954444404&(*/3.-.7/:2:46212&*)/'*+456(,,,.%'%+(+.+.0;89:;947,.-72--1,.2.7/0-*%&%-*'8411016676((-')166820346-$)*%/%*.0/+*'%%$#,((*/-*%)**3408/..),01-*/.1462-,,)+)*+.'/''3.00*4,71122,0467
@eca57f9d-8341-41e8-b8bb-ec49efd8b404 ch=267 read=89080 start_time=2019-12-13T11:30:46Z barcode=BC01 runid=2c9cf7bc05858273f10e7d7ec552fc0bd742dc3e
TTCATTGCTGGATTCAGTTACGTATTGCTGTTGCTGGAGTAGGAGTTGTGGGTGTCTTTGTGTTAACCTACTTGCTGCCATTATCATTCCGGATTTACCTTGTTACGACTTCACCCCAGTCATGGTCACCGACGGTAGCGCCACTCCCGAAGGGATTAAGCTGCCTATTTCTTTTGCAGCCACTCCCATGATTGTGTTGGGCGGTGTGTACAAGGCCCGGGAACGCGTATTCACCGTGGCATTCTGATCACGATTACTAGCGATTTAAACTTCATGGAGTCGAGTTGCAGACTCAATCCGGACTGACGCTTTATGAGATTCCGCTTGCTCTCGCGAGGTCGCTTCTCTTTGTATGCGCCATTGTAGCGCATTATTGTAGCCCTGAAGTCGTAAGGGCCATGATGAGCTTGAGCGTCATCCCCGCAGCTTCCTCAGTTTATCACTGGCAGTCTCCTTTGAGTTCCAGCCGGATACTGGCAACAAAGGATAAGGGGTTGCGCTCGTTGCGGGACTTAACCCAACATTTTCCCGCAGCACGAGCTGACGACAGCCATGCAGCACCTGTCTCACGGTTCCCGAAGGCTCATCTCAAACTTCCGTGGATGTCAAGACCAGGTAAGGTTCTTCGCGTGCATCAGATTAAGCGTATACCGCTTGTGCGGGCCCCGTCAATTCATTTGAGTTTTAACCTTGCGGCCGTACTCCCCAGATCGACTTAACGATGTTAGCTCCGGAGAAAGCCACGCCTCAGACAAACACTCAAGTCGACATCGTTTACGGCGTGGACTACCAGAGATTATCTAATCTGTTTGCTCCCCACGCTTTTCGCACCTGAGCGTCAGTCTTCGTCAGGGCCGCCCGCCACCATTTCCTCCAGATCTCTACGCATTTCACCGCTACACCGTTTACCCTCTACGAGACTCAAGCTTGCCGGTATCAGATGCAGTTCCCAGCAGGTTGAGCCCGGGGAGTTTCCGTAGACTTAACAAACCGCCGCGTGCGCTTTACGCTTGTGTTCCGATTAACGCTTGCACCCTCCGTATTACCGCGGCTGCTGGAGTTAGCCGGTGCTTCTTCTGCGGGTAACGTCAATGAGCAAAGGTATTAACTTTACTCCCTCCCGCTGAAAGTACTTTACAGCCGGCCTTCTTCATACACGCGGCATGAAGCGTGAACTGCGCCCATTGTGCAATATTTCCTGCTGCCTCCCGTAGG
+
&"'$,'%)+(,%6+5'.-/&,-//23*))$'*)-75,''&(++()6..--.-*&-.1:3/20411029/,,2)&''''%%&$&()$()+('-')91*,,,1,3/&-316792,/')')+8701.&,+'*%&&)+/,+.112:.1-50-+-3+/+&5'/(&%&$,)))097,/76-1,-$3+*,,6-)%))(,+*)'%&-000*4),,,0/486*5,5--798:9797777;989;832/--1:9.-.13)**)+0%,()+02./1'$$%'+../15/)**-,.109/1'(&11-0.,+*14(*''(.(.-593333*%/&(())0+*+,,),+,-'+((*(.43887199,*+--/45:*1+)$)$((+*30-1/-*)*16,,-%$+')(0.)-*))4*,,-0.)&%&%*+146:860858-$.(+./5-()*(-1<8457795641124.).),3/.*,-7/-&,0)0(&$%&&*.-.(029*.1,-07*,+)%&'(&(--008,1)5620603/-1/+0/-.34,+1,+4*,,*)(%)(*5+()%(*$#$%(/...//4:666555256:9280,()*(()*+*,*'&''&&''+)*33;89579245382206007*4.911.*)%)+&')07&&-/-,-&+''((%*(&$$#''),-5/233*++.-709/,,5-,*1/::+-,0036+.509*%''*,797**.*31///5-*%''%**5/.-331+/-+&&%%%./2444:60(%%%%)%'#&(-*3,554*.-...2;:)-+16459;788595%&''%,2/3900722./29/*--89:1)+,..98*(*+'--()(24..30751.51789/57878+--('10)(&#('$')(.***98643.&10211:34289))'&($'&*+/'#)+-/12230054743.+*,.6230',-.3:%)*545(76;12))%'$+-+1//.:5+...()'*<42/')#&&)&&17289447()%%&./1/,++1+),-(%#'(&,52/,,1/131,,0.+,./9112:1844;5683/30//.'%'($*160114'/-,-6;67<8867/3&'*53132262234/5:)+*1-1--&)+)+','(''&,1-*988283*+(,/13+)')3',('(0537<96600*-),)0-&%'&&%'&'*$#&*')40;1'.**+./3732+8*,*'',00/80.:2.//7/
@44f452bc-a894-42fd-ac06-f0816fabb493 ch=34 read=103538 start_time=2019-12-13T11:30:44Z barcode=BC01 runid=2c9cf7bc05858273f10e7d7ec552fc0bd742dc3e
CTCCTACGGGAGGCAGCAGTGGGGAATATTGCACAATGGAAACCCTGATGCAGCAACGCCACAGTAGTGATGAAGTTTTCCGGATCGTAAAGCTCTGTCTTTGGGGAAGATAATGGTACCCAAGGAGGAAGCCACGGCTAACTACGTGCCAGCAGCCGCAGTAATACGTAGGTGGCGGCGTTATCCCACTGGGCGTAAAGGGAGCGTAGGCGGATGATTAAGTGGGATGTAAATACCCGGGCTCAACGGGTGCTGCATTCCAAACTGGTTATCTAGAGTGCAGGAGAGGAGAGTGGAATTCCTAGTGTAGCGGTGAAATGCATAGAGATTAGGAGAAGAACACCGTGAGCGACTCTCTGGACTGTAACTTGAGGCTCAGCGTGGGGGTAAACAGGATTAGATACCCTGGTAGTCCACGCCGTAAACGATGAATACTAGGTGTGGGGGGTTTCCAGCACCTCGTGCCGCCGCTAACGCATTAAGTATTCCGCCTGGGGTACGGTCGCAAGATTAAAACTCGAAATTGACGGGGACCCGCACAAGTGGCGGGCATGGTTTAATTCGAAGCAACGCGAAGAACCTTACCTACACTTGACATCCCTTGCGTACTCTTAATCAGGAAATCCCTTCGAGACAAGGTGACAGGTGGTGCATGGTTGTCGTCGGCTCCGTAATCGTGAGATGTTGGGTTAAGTCCCGCAACAGGCGCAACCCTTGTCGTTAGTTACTACCATTAAGTTAGGACTGCAGAGACTGCGATTTAACCAGGAGGAAGGTGGGATGACGTCAAATCATCATGCCCTTATGTGTAGGGCTACGCACGTGCTACAATGCTGGTACAGAGATGCAACCACCGTGAGGTGGGCCAAACTTTAAACCAGTCTCAGTTCGGATTGTGGCTGAAACTCGCCTACGTGAAGCTGGAGTTACTAGTAATCGCGAATCAGAATGTCGCGGTGAATACGTTCCGGGTCTTGTACACCGCCGTCACACCATGAGAGTTGGCAATACCCGAAGTCCGTGAGCTAACCGCAAAGGAGGCAGCGGCCGAAGGTAGGGTCAGCGATTGGGGGGTGAGATCGTAACAAGGAACCGG
+
%(,.**-)10(*..)---/6269..63191.-'-/543.&),,:,('++**''*03435-(+',.,(0)+-*+-(-<:-9(.*857355:5./128886294+*)*')%1+&&%&(++,50,)0+,,,*0-/0-/.0,,.12458675/.,()(()'','((+*,,744+)%&1*)()+/8433,,)**77999.68:+,3.'+,2775895;888/9.8.128<;:961++,&)27+,32216)(*&21/2344979.8,9843014-:.//863/1303322.,**.**((--.4.4+6,')5662/1-....155..0',-+,**4-,/2*)(+*+(&(..&.((++2830.+')+-,144850&%$%%*.,/+('()1786('$*/(+/*5(2,,*00/5:,,.0-,)*()'--/5225;711-/19:9.66/4764437:8:,89/.%)&+,05,5+-,,)(-00554944644922/115;5<7780,*)%'%+..56,,+)&',--;;/3.*''&-)5,5.-3:013;/++).+)&&'&%'(''$')*+<;799:5*.,&)(+,.//-)')3,(*((-3.01)**%(&&(192,2844,92332323104')*).1+,523882/42480*-)($&$+,-/9:66'-/006/00433('%%($%$$%(*/623279574,),1-5/.*30(',0)7()11+3-)0:--.*-7,8,,,7;45557:&1)&,'(*'-,&'&%%$&&*-*&'%)'.7*5+79372-1,.,.2+18427676555693022::474196*511/0+&%-4564'1)-&),-..1/.3--(%$$$,$')(),+,4225)(&+0/.,+,*++,,1(9;::8:019:-;89977712474-.+0-./)++,-77/178372(()&'%&)()137//.7,.)+,1.6..+/./324-/0;878:7:895,-,+,76892+'4654260100+/-,68+.321/.2+++*)'),8*5--1.*04-*-,//18794.354363/0539*,+'((,(10416/110*2,.-3.---00/-0/.324+'*))&*+117,,-'%)'1-6999
@ebcb0e81-0c62-4ca4-92b3-7c6b0d6dc28c ch=457 read=45382 start_time=2019-12-13T11:30:36Z barcode=BC01 runid=2c9cf7bc05858273f10e7d7ec552fc0bd742dc3e
CTCCTACGGGAGGCAGCAGTAGGGAATTTTCGGCAATGGGGAAACCTGACCGAGGGCAACGCCGCGTGAAGGAAGAAGGTTTTCGGATTATGGCTTCTGTTATAAAGGAAGAACAGCGGCTACAGGAAATGGTAGCCGGTGACGGTACTTTATTAGAAAGCCACGGCTAACTACGTGCCAACAGCCGCGGTAATACGTAGGTGGCAAGCGTTATCCAGGTGTGGGCGTAAAGAGGAGCAGGCGGCAGCGGAGACATTGTGGTGAAAGCCTGAAGCAACTTCAGTAAACCATAGAAACCGAACTAGGCGCAGGAGAGGATCGTGGAATTCCATGTGTAGCGGTGAAATGCGTAGATATGGAGGAACACACCAGTGGCGAAGGCGACGATCTGGCCTGCAACTGACGCTCAGTCGAAAGCGTGGGGAGCAAATAGGATTGAATACCCTGGTAGTCGCCGTAAACGATGAGTACTAAGTGTTGGATCAGTTCCAGTGCTGCAGTTAACGCAATGAAGTACTCCGCCTGAGTAGTACGTTCGCAGAATGGAAACTCAAAGGAATTGACGGGGGCCGCACAAGCGGTGGAGCATGTGGTTTAATTTGAAGCAACGCGAAAGAACCTTACCAGGTCTTGACATACTCATAAAGGCTCCAGAGATGGAGGGAATGGCTATATATGAGATACAGGTGGTGCATGGTTGTCGTCAGCTCGTGTCGTGAGATGTTGGGTTAAAGTCCCGCAACGGGCGCAGCCCTTATCGTTAGTTACCATCATTAAGTTGGGGACTCTAGCGGACTGCCAGTGACAAGCTGGAGGAAGGCGGGGATGACGTCACCCTTATGACCTGGAGCTACACGTGCTACAATGGATGGTGCAGAGGGAAGCGAAGCCGCGAGGTGAAGCAAAACCCATAAAACCATTCTCAGTTCCAGTTGTAGTCTGCAACTCGGCTACATGGTTAGATCGCTGGTAATCGCGAATCCAGCATGTCGCGGTGAATACGTTCTCAGGCCTTGTACACACCACACCACGAAGTTGATAACACCGAAGCCGGTGGCCTAACCGCAAAGGAAGGAGCTGTCTAAGGTGGGATTGATGATTGGGGTGAAGTCGTAACAAAGGTAACCGGAAGATAGGCGACGAGCAGTAGGGATTAGCACAAAACCGACAACTTTCTTCAGCACCAACAATACGTAACTACCACC
+
,-0-,-2*59+.61,00,.3.13(-4.:;:18;86965*(%*++40')*42/&)&(.31003:00/3541.4+2)*1+//;951-3,,3)+)),.405.4.--371+1.60/,/'.+0++&&'$,(0-*)2653445,*+.0,*')%,-.2..4-'*.+()*)*+.--/1-+,0.*)1./)/-(./+/*-/-3//0892410294267997;717+)1),'-*7798136*&'0.),-+-420810/0&&%)('&,'(*3+')),0.198845,+,('(1($**,3*66.,.(33-:93,(--++)*+2&5'(+-396786;:/8.8.7700*-))*,-0821187.01;9644+)*+.+0*/,21201:4686;830.-0389110110/.151776,+,,,53445*5.3&()+)-//+-1*%)(,32.&12-/0''*)&17(($$1&-+2&--668830/)+-'()+27805452:3)/2.**,3/+-.-....54/7,,&,,2170)*.%*'+.47,08560122..478:;:43210113(,5.*28371*,*-2.33768:7(0+(*-1-,+.1:9881/233.'*02;900/4*)2++,76412116-'*00/*)'-)'++-.2-,+++1254501/84)1,,/.))*+,574+-5)/..38655655./23452.0,122584/-%.,6690333574355656566683311,&(/+476;.4,-,3.**+.'+(143/30'29133134528221;44:697.59683/8-/2-'*+**)*-/521013:11000(78.///520)(*'.,+-65.7778762).*)+--.412/-..*&$&&'&)*78:6366:98;89999795.*,-(,/*0-/-,2956.(/1//41&-18:96:2/35;:40778;467+3519'$((.),27:997-3+,+.-'-//.012858.*)-.156*2101/0*.,2;08**+//155625*2$")(*0626<988&+66:.:-.-2.0/0/%0-1,**))'',7,+*,&('+)&(-&/428/5.0&*266//246+).,3()%((.%23333+/.287217////*5,,+.))...+.//487879+)8+/;:;8;7;788,++,/99&&/,,,-,))*%2+)$%'//74-/../112-/70-173)+,'.'2'8494/1212(('$&(%&"
@b349b4e1-920f-4f15-a62f-abf70e5b5b4e ch=193 read=1897639 start_time=2019-12-13T11:30:37Z barcode=BC01 runid=2c9cf7bc05858273f10e7d7ec552fc0bd742dc3e
TCACCCCATCAATCCCTTAGGTGGCTCCTTCGCGCGGTTTGGGCCACCGGCTTCGGGTGTCAACTCTCGTGGTGTGAACCCGGGCGGTGTGTACAAGGCTGGCCGAAAGCGTATTCACCGCGACATGCTGATTCGCGATTACTATGATTCAACTTCATGTATCAGGTTGCAGACTACAATCCGGGCGAGAATGGTTTGGGTTTTGCTTCCTCGCGGCTTCGCTTCCCTCTGCACCGTCGTGGCACGTGTGTAGCCCGGAGTCGCCAGGGGCGTGATGATCATCCCGCGGCTCAAGCATTAACGGCAGTCTCGCTAGAGTCCCCAACTTAATGATGGTAACTAACGATAAGGAGTTTGCGCTCGTTGGGACTTAACTGTAACGTCTCCGACGCAGGCTGACGACAACCATGCACCACCTGTATCTCATATAGCTATCTCTCCATCTCTAGGGCGCTGCTAGTATGTCAGACAGGTTCTTCGTTCATGCCATTCGGCCACACATATTGCTCCACCCGCGTTGCAGGCCCAAATCAGTCGCTGAGTTTCATTCTTGCGAACGTACTACTCAGGCGGGTAACTGGCCGTTAACAGCGCAGACGACGTAACACTTAGTACTCATCGTTTGCGGCGTGGACTACTAGGGTATCTATTCTATTTTGTACGCGGGACTGGCGTCGATTGCCATTGAATCGCCGCCTTCGCCACTGGTGTTCCTCTATCTACGCATTTCACCTTTGCGTGAATTCCACGATCCTCTCCCTGCACTCTAGCTGCCTGGTTTTCTATGGCTTACTGAGTTAAGCTTCAGGCTTTCCTGAACCCTTGCTGCCGCCCTGCTCCTCTTTACGCTTAATAATTCCGGACAACGCTTGCCACCGTATTACCGCGGCTGCTGGCGCGTTGTGGTGGCTTTCAATAAAGTACCGTCATCGGCTGCACCATTTCCTGTAGCGTTCTTCTCAACAGAAGTTTTACAATCAAAGAAACCTTCCTTCACGCTGACGTTGCTCGGTCAGGGTTTTGTGCGAATTCCTACTGCTGCTCCCGTAGGAG
+
80-.832*-14;4-''%$%+*'&()+.)*//,,*)+0,0+((,3735835/,1-+0,)(*-*0**'&%$.'.+*%&'')-,*175672221346-&'%'(++++%'(*$)/0397447;45344620/211541((**.-121/01/2-2'&(1,864+*$),&)-//%+&(..///36225-501+++-0.1578-&+-*<:++)&&*(%/,//0-/7.)*0+,8-**,+*&('')%%$$&'',,-++&%'(20)..')*+125*)30)(*$(&*)+,)**())&)'&'&'')'*&0('&).12*57669)'-+)&()).2-+1,+1.6.33834/4701/5.,+/,/-1')16/*.1447614+03.(&$'$%&#$##'$)'%)))')$.&*.4341542-5,0-352225948:66657654.0*))+-+*-0+,+0634632/'.*')%&(%%,()0,,&+,%'**')-).0.0//.1,%&#&&&+(+&)).**)(.+%+)%%'24*-3(%(#%).0&'&'%%'*,,.&%)('&&(),.903+-925101/,/0&'%*(&)+,2581*&$'(''$(&#$()($#%$%'&'%&),)$+))()'$%#$'(,*/42%(')*7+%%*(&&&-1/323453*421)*(('%,,'$(-/0&'$'%))/*($$(%%''$&$/'#'&$*&(.4787;;0/.),+(*0())0844,1+''&%&..20314-3:+.-/&&&%$&'(*+,1,+()*.0/3-,,+-3**32'*+1'&)/2-34*-46:8+0.-0*2//6230/+'.12+)+/50%(**(++++(**&+5.)/-.0568248+.21235.1271,-()($+2-167<65.,&%))(%()'(./&)'&'+,6162/0.7/0.//+-*'&(')*%(+)).'')()-.0./((+,66503%)+314-%'&-*34<:510.*)'+)/82.3(&(2,1'(1)*33/(&'.522-2/$()%&',31676/'+*-*.+1.3///:;39/0%56(179)%&$%%'))/,+)*/(),/$'(-0)*;870-(
@31df5705-eb12-45da-b5fe-526477e59d7c ch=455 read=84888 start_time=2019-12-13T11:30:36Z barcode=BC01 runid=2c9cf7bc05858273f10e7d7ec552fc0bd742dc3e
CCGGTTACCTTGTTACGACTTCACCCCAGTCATGAATCACAAAGTGGTAAGCGCCCTCCCGGATTAAGCTACTACTTCTTTGCAACCTTCTCCCATGGTCAGGCCCAGGCGGTGTACAAGGCCCGGGTGGCATTCTGATCCACGATTACTAGCGATTCCGACTTCATGGAGTCGAGTTGCAGACTCCAATCCGGACTACGACGCACTTTATGAGGTCGCTTGCTCGCGAGGTCGCTTCTCTTTGTATGCGCCATTGTAGCACGTGTGTAGCCCTGGTCGTAAGGGCCATGATGACTTGACGTCATCCACCTTCCTCCAGTTTATCACTGGCAGTCACGCTGAGTTCCCGGCCGGACCGCTGGCAGCAAAGGATAAGGGTTGCGCTCGTTGGGACAACCCAACGGCTGCAACGAGCTGACGACAGCCATGCAGCACCTGTCTCACGGTTCCCGAAGGCACATTCTCATCAAACTTCCGTGGATAAGACCAGGTTCTTCTTCGCGTTGCATCGAATTAAACCACATGCTCCACCGCTTGTGCGAGCCCCGTCAATTCATTTGAGTTTTAACCTTGCGGCCGTACTCCCCAGGCGGTCGACTTAACGCGATTGGCTCGGAAACCACGCCTCAAAGGGCACAACCTCAAGTCGACATCGTTTTACGGCGTGGACTACCAGAATTATCTAATCCTGTTTGCTCCCCACGCTTTCGCACCTGAGCGTCAGTCTTCGTCCAGGGGGCGCCTTCGCCACCGGTATTCACTCAGATCTCGCATTTCTGCCGCTACACCTGGAATTCTACCCCCCTGCGAGACTCAAGCTTGCCAGTATCAGATGCAGTTCCCAGGTTGAGCCGAGTTTCACATCTGACTTAACAAACCGCTGCGTGCGCTTTACGCCCAGTAATTCCGATTAACGCTTGCACCCTCCGTATTACCGCGGCTGCTGGCTGGAGTTAGCCGGTGCTTCTTCTGCGGGTAACGTCAATGAGCAAAGGTATTAACTGCTCCTTCCTCCCCGCTGAAATGCTACAACCCGAAGGCCTTCTTCATACGCGGCATGGCTGCATCAGGCTTGCGCCCATTGTGCAATATTCCCCACCGCTGCCTCCCGTGGGAG
+
;)6+;6177050-7*)*.3881-299./0./%,)*840//19832,-((*()+,:40631(/%0+,-+143545679.5;8(5/%,,&&)*/6+,994,&&*-+,,)-/-**(&()259346,)+-)*)/.0245'().1*'))).1-/2*4465;;888/22<26631*+-1-./16482557.9*/+420152665576526(,,:0/-,.-.27+-,2,--((),,,,,,*/160:898:444432287529/-,/00442486122995/1976471/-687;7800,+)'('(*630)&'(+'235;5805(*+272,.08:;3:2/14*%)(),,*053493-6112:9::89:9:8/%119.-2.25'12051224/925-0'-*+),,82+/00(%$$%((-+&'+.13568798487.1((**,.26*+.20/,-07::87/.2..4212454/--(+'))&%,*;;/09;72*3.17;.-0+.1/0,627362710087;0,5.6/<9820+-413246(-/*++3'3,.)%051/('),)90;747</-.)9<<.998170./2558-343-57:.14:6/61,,+'&%*%%&()%-&+,//0+,+)&0413./7/-47*+3***+9:7:57.:0895254562863'#%(0--,10-46+5,(.'*,,/2.)*+,5:782;1,-/698-*/-..82.,/059651750.4*0/.0:76.:+),/32*(&+-7:98:306149716;.$''***.0)((&)13;90(%*0,160023865).*34056815.1)'%*'&).168*-+22;430+..-56/-(/.03:995;3,+/++'&-//)(,+;-,,./.032,-/,4/68<87;.0%&*22580.-1/+..67,&,0688;3.-%(&,')23.8-..3;816:040+4),-**..-/21-1*)#*-&(+3.01:/8/,,.-+-3038:77206:7.23-9011079<+/024430),-(++19*68742995*,+')&%)')2*.6,1((',+.5297:77..-)*+)++730339678:999'12324/11/6,).5+./,2,+*--4;9+)/8-44875109.-2&62..
@5d8a5f08-5931-4334-83b3-13e388537442 ch=196 read=89237 start_time=2019-12-13T11:30:28Z barcode=BC01 runid=2c9cf7bc05858273f10e7d7ec552fc0bd742dc3e
CCGGTTACCTTGGTACGACTTCACCCCAATCATCAATCCCGCCTTGATGGCTCCTTCCTTGCGGTTAGGCCACCGGCTTCGGGTGTTATCAGCTCGTGGTGTGACGGGCGGTGTGTACAAGGCCGAGAACAATATTCACCGCGACATGCTGATTCGCGATTACTAGCGATTCCAACTTCCTTGAGTTGCAGACTACAATCGGAACTGAGAATGGTTTTGTGGGTTTTGCTTCACCTCGCGGCGGCTTCGCCTCCCTCTGCACCATCCATTATAGCGTGTAGCCCAGGTCATAAGGGGCATGATGATTTGATATCCCGCCTTCCTCCAACTGTCACTGGCAGTCTCGCTAGAGTCTAACTTAATGATGGTAACGCGATAAGAGGTTGCGCTCGTTGCCGGGACAGCAACATCTCACGACACGAGCTGACAGCCATGCACCACCTGTAATCTCCTTATAGCTATCTCTCATCTCTGGAGCCTTTATGAGTATGTCAAGAGACCTGGTAAGGTTCTTCGCGTTAGCTTCAGAATTAAACCACATGCTCCACCGCTTGTGCGGGCCCGTCAATTCCTTTGGGTTTGCAATTTCTTGCAGACGTACTCTCAGGCCCGGGTACTTATTGCGTTAACTGTACTGAACTTTGACATCCAACGCAGGTACTCATCGTTTACGTGGACTACTAGAATTATCTAATCCTGTTGCTCCCGCGCTTTCAGGACTGAGCGTCAGTTGCAGGCCAGATCGTCGCCTTCGCCACTGGTGTTCCTCCATATATCTACGCATTTCACCGCTACGCCGTTTACGATCCTCTCCTGCCTCTAGCTGCCTGGTTTCTATGGCTTACTGAAGTTAGGCTTCAGGCTTTCACCACAGACCCTTGCTGCCGCCTGCTCCTCTTGCTTCAAGCCAGGTACCGGATAACGCTTGCACCACCTACGTATTACCGCGGCTGCTGGCGTAGTTAGCCGTGGCTTTCAATAAAGTGCCGTCATGGCTGCAACCTGTAGCCGCCGTTCTTCGCACTTTATAACAGAAGTTTACAATCAAAACCTTCTTCCTTCACGCTGGCGTTGCTCGGTCAGGGTTTCCCCCCATTGCCGAAAATTCTGCTGCCTCCGTAG
+
25,..4+.*)',+012556481)254)3/44363250/9,')(+)(&&%())/*,203/600-508)),89126-/*./4*83.,+.//.)%++/*6756566894:95('/$('+.3771,4-'%(('-,))*,/./8;553465668:86765'**(.3-01/102196.)+&,-2.$*')+-:.--797::7:8:16(*&',&'**-734-99:-%-.243<<---00/01665)+'.)*0009324;74:313740,/04;:8-3+'%'(-%-%''(*.0*)'/00,4())62/.///1/%10%'$%&(,3.(+*,106,2,''&%#',,3+1+++8:6473584.../-$'-+-,6-4000(55/(,&()+,/-)%2-3721.+/0/80,1(*471(+%/.10&/.*+'*+,+&'%%,+***)*,3825/0/4:057.,)+)-/65/6/01&78577-+*')-/262232-03+.4,)*+%)*13462/(&'%(475441..+/0;58<6221-/&%&''(&)),,,2:205,/.1-223:24:.,0.+.864:,780)88+5+5-2,32-32091&%'*'/-,.2+.*-12'+&&-*+-)5/-)&(-))$','*0600.33232668573'(1++24+/1783(2+1-6-1,+(,01/8753;9/.,**+43/&.//-)'+'()3)+4032.&/2*,+6/-&,)*58*2%/98750-58556*,-;/-,-.092022201035/,0-.1956:9:99:<96557676635501326,,48-+/0+.1,0'&&+*//*,,/11/163401+)(*1-%34569;89;9<:53034;659235.3-+4.-+,,-4/*1,,-./.-01+**+04:-5-,-234839;8221/7*+1,&&%&&*+$&#%/+1.1.11257:95606/.,3400***+&3()/,,&%'-,/00:/:+,)**436../7-438068-+%)*072.2)6823/-,(+.-,+$'*+-,(('++)/418:7692)+#')*)),544((/*)1<0+23811(462.;6;//9054;)$'&'%-,/.05.1688;9912062<250;62*0185640/))(),***/3/-,+06016/
@470701f0-5f0a-472f-8dd7-cdc03a11d55b ch=185 read=150069 start_time=2019-12-13T11:30:19Z barcode=BC01 runid=2c9cf7bc05858273f10e7d7ec552fc0bd742dc3e
CTCCTACGGGAGGCAGCAGTAAAGGGTGTACCGGCAATGGAAACCCTGACCGAGCAACGCCGCGTGAAGGAAGAAGGTTTTCCAGTTGCTTCTGTTATAAAGGAAGAACAGCGGCTACAGAAATAGTAAGCGGTGACGGCTCTTTATTAAGCCACAGCTAACTACGTGCCAGCAGCCATGTACGTAGGTGGCAGCGTTATCCGGAATTATTGGGCGTAAAGAGGGGCAGGCGGCAGCAAGGGTCTGTGGTGAAAGCCTGAAGCAACTTCAGTAGCCGCATAGAACAGGCAGCTAGAGTGCAGGGAGAGGGATCGTGGAATTTCATGTGTAGCCATTGAAATGCGTAGATATGTGGAACACCAGCGGCGAAGGCGACGATCTGGCCTGCAACTGACGCTCCAGTCCGGCGTAGAGGCAAATAGGGGTTGGTATACCTAGTAGTCCACGCCGTAAGCGATGAGTACTAAGTGTTGGATGTCCGTTCAGTGCTGCAGTTAACGCAGCCGTACTCCGCCTGGGTAGTACGTCCGCAGAATGAAACTCAAAGGAATTGACGGGGGCCGCACAGGCGGTGGGCATGTGGTTTAATTCGAAACAACGCGAAACGCCACCAGGTCTTCCGACGCTGCTCATAAAAGGCTCAGAGATGGAGAATGGCTATATGAGATACAGGTGGTGCATGGTTGTCGTCAGCTCGTGTCGTGAGATGTTGGGTTAGAATCCCGCAACGAGCGCAACCCTTATCATTAGACACCATGTTAAGTTGGGGACTCTGGCAGAGACTGCCAGTGACAGAAGCTGGAGGAGGCGGGGATGACGTCAAATCATCATACGCCCATGACCTGGAGCTACACGTGCTGCACAATGGATGGTGCAGAAGGCGAAGCCGCGAGGTGAAGCAAAACCCGCCAAAACCATTCTCAGTTCAGTTGTAGTCTGCAACTCTGACTACATGAAGTTGGAATCGCCAGTAATCGCGAATCAGCATGTCGCGGTGAATGCGTTCTCGGGCCTTGTACACCGCCCGTCACACCACGAGTTGATAACGCGAAGCCGGCCTTTAACCGCAAGGAAGAGGCTGTCTAAGGTGGGATTGGTGATTGGGAATTGAAGTCGTAACAAAGGTAACCGG
+
-.110/6393*,0++---/13-,(-+&$'#$$,,4+350*,0*27+**.286658869789-/,/./.,,)-)-0/30::--+%',(#%)-.2,1/--291+/*(&,..+,1+0)%&())&,1+*22/())+*((&,%&%&%$&),.736*,61-*)-'+-.-).'+''%''**-+)$#$$$)(,(+))+0'&%&'(2,0-,04.5,5++2,010../*)()+1+.-/550-5/,.--)-311/$%*(*-+,11.286,/*))+-+-,.'.0.,,5+,(++(+*+')64,,,-),&.0-/%*.*'('+3*300)('-+*03--3432/+,,,*%++(*/2++-,+6699550-/0/++028(32060+*,,/.351001161/+'%%,/+.0/.,)++.**-15.*.*),%&$.),-::2*))1'/'&'$%('.+%(#$&)*.1&+,-+),(($%')/++'*)-/980276;78*(&),2036.,-,+,,,0-.3936/+,-+0.)($'&(((,221))))*32334:3101+/22-55(,6716.**&-/3-,.(-58109)*++*&.0-00')'(%+*+.16<9300//''-''*/0.+,).+)%+*'0'&,*+*(*'&(+.*+&%'(*345970*3015-,%')::8/,*./41.,..771-/-++0'2-,03444595113,/1211%((+0576886997477-6-0++-41./3106.++067,'.-/.5.33,.2'00&/-&&*,%)'((''&%&'&%').335672.3.**(',511-)'3120/)$')()-04+/)%)0.-178*(**-466-2,***-,&*'+(+.'&,,,1223-'''+*+&)+-.0/))))-./59470.-+*'*(')/-&(/,/80--*/+---2,./566071()&09:43976;2/2-0286$)'.)-66:98722*//2.0134.0+,+/2,1.'+)()-$&#%%).:27)+-1624212.7/21()+2/10:)%*(,7001/73/)(,$*&(%)+.,2.,03'*(-*(*)&&&%&'0163&,%&($/+.**&%%'/33../-+/,.,)%+,11.21203,3.5;90121239523/.*'%*&&/-,-10535667+0,+,3.837
@c94e88b8-e199-43c9-bf7b-2ddc57332196 ch=401 read=54423 start_time=2019-12-13T11:30:16Z barcode=BC01 runid=2c9cf7bc05858273f10e7d7ec552fc0bd742dc3e
CTCCTACGGGGAGGCAGCAGTGGGGAATATTGCACAATAGGCGCAAGCTGTTTAACCATGCCGCGTGTATGAAGAAGGCCTTTGTAAGTACTTTCAGCGGGGAGGAAGGGGGGTAAAGTTAATGCAACACAGCAAGTGACACCCGCAGAAGAAGCTCGGCTAACTCCGTGCCAGCAGCCGCGGTAATACCCGGAGGGTCTGGCGTTAATCGGAATTACTGGGCGTAAAGCGCACGCAGGCGGTTTGTTAAGTCAGATGTGAAATCCCCGGGCTCAACCTGGGAACTGCATCTGATACTGGCAAGGTCTCGTAGGGGTACAGAATTCCAGGTGTAGCGGTGAAATGCGTGAGATCTGGAGGAGGAATACCACCGGTGGCGAAGCGGCCCTTGGACGAACTGACGCTCAGGTGCAGCGTGGGAGCAAACAAGTTAGATACCCACAATTCACGCCGTAGAAAAAACGCGATGTCGACTTGGAGGTTGTGCCCGCTTGAGGCGTAGCTTCAGAGCTAACGCGTTAAGTCGACCGCCACAGAGTACGGCCGCAAAGGTTAAAACTCCGATGAATTGACGGGGGCCCGCACAAGCGGTGGAATATGTGGTTTAATTCGGTACAGCGCGAAAGAACCTTACCTGGTCACGGCATCCACGGAAGTTTTTCCAGGATGAGAATGTGCCTTCGGGAACCGTGAGACAGGTGCTGCAGCGGCTGTCGTCAGCTCGTGTTGTGAAATGTTGGGTTAAGTCCCGCAGCAGGCGCAACCCTTATCCTTTAACACCAGCGGTCGGCCGGGAACTCAAAGGGAGACTGCCAGTGATAAACTGGAGGAAGGTGGGGATGACGTCAAATCATCATGGCCCTTGACCAGGGCTACGTGCTACAATGGCGCATACAAAGAGAAGCGACCTCGCGAGGTAGCGGACCTCATAAAGTGCGTCGTAGTCCGGATTGAGTCTGCGCTCGACTCCCATGAAGTCGGAATCGCCTTAGTAATCGTGGATCAGAATGCCACGGTGAATACGTTCCCGGGCCCCAGCACACACCGCCCGTCACACCATGGGAGGTGGGTTGCAAAAGAAGTAGGTAACAACCTTCGGGAGGGCGCTTACCACTTTGTGATTCATGACTGGGGTAAGAAGTCGTAACAAATTGG
+
-0.+++)-+,('-7,+++,35013.',,.12...,2..&*42..19)/,,+-&'&(+,.,6967865555102)*0)1,-//,+.33*,1239;3/00/56+*,0+/)-3.+**)3-,+:.5)'*(',*,*&),-(-(&%$20,+3-,5/'-+&&&)(*)*-.-0385655.,,,+)./.-/0--;0./*(*.+-0)+%)++)()(**.0'.))0-2328995546:732/.),*-*+,-177;;//:08-40+(,..1..72-.15.+4966520310073-00576552-,,+/50)'&&%)&()1233*+).((&*,+//305--86661-/,0.-,2;3/06..%'&**0;;103,*3/.30/3/(-,.++16**,'',)(/,&%'1075,)%'('(*),,.03763-,+,+4.5+)')45.40-1,8'(+.&03)$#''&'+),,/522,%-+0482..&')++4687-6-3-//3/957198+&+*+*+*/243%/../1++,+,124///0/119+/52-66+,*$&*%)%,(--8420148*5.0201700-0%$)&'6.20223,0:71-7*'()+1;7/7..)/$$%+,'*,31::16780.&(&')%+*2--.('/*1-*().,7616+%(''0525&%'.+.,,.4;8.0(+***+1/).524678:9<8/8&3*39.--,,321,5228711)$%'1,../.784/010656,74&-'*4-++2;6;94:4/.+4.(',+%/+(*,+23417-.2001&'1(%%#$%%,)240-1*1-40:0-//9146(.-*'('&&(,-++,+//3;30101./*++.40+.46,5435510''%(,78710.+..'%''+895724(&%(&)*/88-5-,4-,,,047876)''&),**178699650&(%%((*-8239760.0/(+../5797;88-9)/*,6+1(***'$%$),,,*-,16),2,,-)+/*7.964-.&''((,/...577;878)'*//148-0096/096473548)')+(*)&&'(+*--,+09379.,+*),-267768(),'(.+(*5(++65+&(&'))0/-300/0//489+74-.22/3290/58.65:;668+00)*54430/053+')%)***131213*)%&'*)
@7ade1b1c-dfb7-4596-88a5-7145f22adccc ch=323 read=83026 start_time=2019-12-13T11:30:09Z barcode=BC01 runid=2c9cf7bc05858273f10e7d7ec552fc0bd742dc3e
TTCGTGTACTTCGTTCGGTGCGTATTGCTGCGTTTCGAAAGTTTATTAGGTATCTTTATTAACCTTTCTGTTGGTGCTGATATTGTGCGCTCCTACGGGAGGCATGATGAATATTGCACAATGGGCGCAAGCCTGATGCAGCCATGCCGCGTGTATGAAAGAAGGCCTTCGGGTGTAAAAAGTACTGGCGGGAGGAAGGGGTAAAGTTAATACCGCTGCTCATTGACGTTACCCGCAAGCTAACTCGTGCCAGCAGCCATGACGGAAGTTATAGCGTTAATCGGAATTACCTGGGCGTAAAGCACGCAGGCGGTTTGTTAAGTCAGATGTGAAATCCCGAATCAACCTAGAACTGCATCTGATACTGTAACAGGTCTCGTAGAGGGTAGAATTCCAGGTGGCGGTGAAATGCGTAGAGATGCTGGAGGAATACCGGTGGCGAAGGCAGCGGCGCCCCTGGACGAACTGACGCTCAGGTGCGAAAGCGTGAGGCAACAGGTTGACCGCACCGGTAGGTCACGCCGTAAACGATGTCGACTTGGAGGTTGTGCCTTGAGGCGTGGCGTTGTGCGCGTTCAAAGTCAGGCACTTCCGGGAATGCGGCCGCAAGGTTAAAACTCAAATGAATTGACGGGGGGCCCGCACAAGCAGTGGAGCATGGAACATTGGTGGCAGTCTTACACCTGGTCTTGACATCACAGAACTTTCCAGAGATGAGTTGGTGCCTTCGAGATTTGTAAGAGACAGGTGCTGCATGGCTGTCGTCAGCTCGTGGTGTTGTGAAATGTTGGACAAATTACACCAGCAGGCGCAACCCGCTTATCTTCGGTGCCAGCGGTCCGGCCGGGAACTCAAAGGAGACTGCCGGTGATAAACTGGAGGAAGGTGGATGACGTCAAGTCTGTCATGGCCCCTTACGACCAGAGATACGTGCTACAATGGCGCATAAAGAGAGAAGCGACCTCGCAAGAGCAGAAACGGACCTCATAAAGTGCGTCTAGTCCGGATTGGAGTCTGCAACTCGACTCCATGAAGTCGGAATCGCTAGTAATCGTGGATCAGGAATGCCACAGTGAATACGTTCCCGGGCCTTGTACACCGCCAATCACACCATGGGAATTAAGGTTGCAAAAGAAGTAGGTAACAACCCTCGGGGAGGCGCTTTGCCCGGTTCATGACTGGGGTGAAGTCGTAACAAGGTAACCGG
+
$2*)(%))+010.29,,--&,(**.3/0/+$%''&#%*(%&%&)%(&&))+*004;7,02),*-,540244746.*&'(*+*5*''%'&(+-**,1+52,..-'&%&')*0-+2+'**,-601223036726:5644242%2626382--..5661/22)%**+316473%+*(&)+94,(),((*&(&)0,).+.0+.)*+2:1+.10.,(+'#&1.01-',)*-9-4((2+0,/00,-,-6002(*,683'3/+16+(&$%$'&&'(&%&)).1.:/9.2(/(++/++,-./32427;511,3040+++'08:7'081.+/2/26820*.7+++,*'#&(*++24/+.078:554432*+.,-+$%&')()'*,3340+*%+/**,'2*200&%*&*'*'/,,-03.,+/.06.+.,*)%%-3,/8.7505828.5(&')(+'/$,+--,'/32+).3+-)(+***+/+**+355655./1+)*2-,%''**),(+()&&%$%#''*0&*'$()')%()-0/00993/00/2))*''*.,+,(21+,(-(&')+252,***()-(%''(*+,.4('+''(%%)&,.01-,),,)&''$%%&,'&(()*0-2177.1/4/8956/907..2&(.48,16)%)&(&('++(6(*&%)/.*.%,+)-)((*'&%$&%(&'&'(,4121-0/4255163(),118,38-00--&)#%%$++.).*./8/*+''*'(+)'(%(&'(2247:655533/0.2-./44661+00/1))&',)*5//(32+*/-;,4)&&&$)$%'$**&''&&*/080*27.$%*('*709.+'-&,,%%&*2-:,3/341<13002526)2*'()3547:&/,((,/9:7:9/,4-,.//+-((+77877.61++-+-44,.,3-96+-,**,-48+*&''&&(''/79598;91;5340,(-+&)()'**(*706764*(&&&&'(&%-)%',-+,4223,371+279770-&*,/&((&(.(+'(,34671:100578987/0,3---6.3/3/00.0*(((,*,-::;825')+(,'''&%'$/.00<7/1*+-2/*)//32/-&'%().)%.,*+,/-0---()%+&'%(&*&4+890/756+%*)(,.,*+-+)+--9.--*27,'+-,++,.+)-*)*,*,,+/3586610)*((*)+-/58932'1---4.51:
@7517678f-2583-4608-a304-3d760ccc485a ch=182 read=187342 start_time=2019-12-13T11:30:05Z barcode=BC01 runid=2c9cf7bc05858273f10e7d7ec552fc0bd742dc3e
CCGGTGCCTTATTGCGACTTCACCCCAATCATCAATCCACCTTGAACAGCTCCTTCCTTGCGGTTAGGCCACCGGCTTCGGGTGTGCTCTCGTGGTGTGACAGGCGATGTGTACAAGGCCGAGAACGTATTCCACCGCGACATGCTGATTCGCGATTACTAGCGATTCCAACTTCATGTAGTCGGTTGCAGACTACAATCCGAACTGAGAATGGTTTTATGGGTTTTGCTTCACCTCGCGGCTTCGCTTCCTCTGCACCATCCATTGTAGCACGTGTGTAGGTGGGGGCATGATGATTTGACGTCATCCCCGCCTTCCTCAACGTAACGGCAGTCTCGCTAAGTCCCCAACAATGGTAGTAACTAACGACAAGAGGTTGCGCTCGTTGCGGGACTTAACCCAACATCTCGACACGAGCTGACGACAACCATGCACCACCTGTCGCCTTGTCCCCGAAGGAATTTCCTCGATGATTAAAGAGTAATGCAAAGGGATGTCAAGTGTGGAGTTCTTCGCGTTGCTTCGAATTAAACCACATGCTCCGCTACTTGTGCAGGTCCCCGTCAATTCCTTTGAGTTTTAATCTTGCGACCGTACTCCCCGGAGCGGAATAGCAATGCGTTAGCGGCGGCACGGAGGTGTTGAAACCCCACCCTGAAGTATTCATCGTTTACATTGGACTACCAGGGTATCTAATCTGTTTGCTCCACGCTTTTTCAGGCCTCAGCGTCAGTTACAGTCAGAGAGTCGCCTTCGCCACTGATTGTTCTTCCTAATCTCTACGCATTCCACCGCTACACTTCAATTCCACTCTCCTCTCCTGCACTCTAGATATGATTTGGAATGCAGCACCGGCCCCAGGCCCAGGTATTTCATCCCTTAATCGTCGCCACCGGCTCCTTTACGCCCGAAGTAAAATCCGGATAACTTCCTACGTATTACCGCGCTGGCTGCTGGCACGCTGGTTAGCCGTGGCTTCCTCATAGGTACCGTCATTATCTTCCCAAAGACAGAGCTTTGATCCAGAAACCTTCATCACTCCGCGGCGTTGCTGCATCAGGGTTTCCCCATTTGTGCAATATTCCCCACTGCCTCCCGTAG
+
00/21*+$%'%-*'+2-35:831241+4175225;148)+235((221476014546)321,305%*')/)+++*),2,&,/-+0%%&'(*+3/*.,-/45';:55,/1755-778+9/20-+01/0546;4&'2-276899:68776180-,.--0--)+'))+0-,+.+*.1112/-,-//&01:05.3)/0)(,2/3.,.771//)1645807;..25:-3<8+(+.3/23:/3603.*,5,.13-49,124678:9::6105&')--/0/0/)&$%(')&*/4.,.3176646;501,&.062/5-*&-03;7836((*&-'&&&**&/787:1015120785'/'(071383///174/1,0,,.0(&%+)09-3/50973:12+86-,0,5-45*-%%&,).0())12/26413'3538579:45.-,-5+-9*,-;8:92:1/1.+'&(+('''-67261.)&)'*0415)*,,-16212+.(+1/9:9::92%3%(%)'*7<79<968639///1,'*)0)0:06.*)'*$(*4---51312-,(,(-/.68;1246,)111((00/1.7:<+6946/6-/.045)0.0040.)&*&(+00.0,($$'/)*-0/1-,*+,0/51211+)((%$(,(*3)+50+(,3+*+,('+/08001925;,)*&-)3+032(1*(.(&*121/-1-.()+8-**+2(%)),,86.+1$%0887622335;51:1/137780-,(&(*,2:97-,+7)'(%)&3)*6<99<0,,/904663.0//-6:-((/4/0363-+')$((++,)&*-.10*+-.0./6300.-/*(+)*&%&-:7.)3*+462+*(,&$%)&%%(*1/1*)011-.6400164'%%3/40''%$)&&'+'&&)00+72.24253''%&).592,-13534-')-,',(&*,++,1+/,&'$&(--.../.8,+%(%$%'&,'+&(/-007/030*-.(.&,.,&.*))*'4+,-96102,-95218**)+&(&%&*).('&-/(39764101001/''))4,--934472/1,*+*))/-+13+'*.*'(#%&%$&&%+,11*.)(*)&.:2..--
@cb198789-7f23-40c0-af9e-fca84e886e7b ch=373 read=143204 start_time=2019-12-13T11:29:58Z barcode=BC01 runid=2c9cf7bc05858273f10e7d7ec552fc0bd742dc3e
CTCCTACGGGGAGGCAGCAGTGGGAGATATTACTGTGGAAGCAAACCTGATGCTGGCTTCATACCGCGTGTATGAAGAGGCCTTCGGGTTGTAAAGTACCGTTTCGGGGAGGAAGGGGAGTAAAGTTAATACCTTTGCTCATTGACGTTACCCGCAGAAGAAGCACCGGCTGCTCGTGCCAGCAGCCGCGATGACAATACGGAGGTTAGCGTTAATCGGAATTACTGGGCGTCTGCAAAGCGCACGCAGGCAGTTTTGTTAAGTCGAATGTGAAATCCCCAGTAGCTTCAGAACTGCATCTGATACTGGCAAACTTGAGTCTCGTAGAGGGGTAAATTCCAGGTGTAGCGGTGAAATGCGTAGAGATCTGGAGGAATACCGGCGAAGGCGGCCCCTGGACGAAGACTGACTGGCATCAGGTGCGAAAGCGTGGGGAGCAACAGGATTGAATACCCTGGTGAGGTCCACGCCGTAAACGATAATCGACTTGGAGGTTGTGCCCTTGAGGCGTGGCTTCCGGAGCTAACGCATTCAGTCGACCGCCAGAATTACGGCCGCAAGGTTAAAACTCAAATGAATTGACGGGGGGCCCACACAAGCGGTGGAGCATGTGGTTTAATTCGATGCAACGCGAAAGAACCTTACCTGGTCTTGACATCCACGGAAGTTTTCAGAGATGAGTGTGCCTTCGGGAACCGTGAGACGGAACTGCATGGCTGTCGTCAGCTCGTGTTGTGAAATGTTGGGTTAAGTCCGCAACGAGCTGTACTTATCCCTTTGTTGGCGATTCCGGCCGGGAACTCAAAGGGGCTGCCAGTGATAAACTGGAGGAAGGTGGGGATGACGTCAAGTCATGCTGGCCCACCTGACCAGGGCTACACACGTCGCCTGTGGCGCGCCACAAAGCGACCTCGCGAGCAAGCGGACCTCACAAAGTGCGTCGTAGTCCAGTTGGAGTCTGCAACTCGACTCCATGAAGTCCGGAATCGCTAGTAATCGTGGATCAGAGTGCCACGGTGAATACGTTCCGGACCTTGTACACACCGCCGTCACATGGGAGTGGGTTGCAAAAGAAGTAGATGGCAACCTTCCGGGAGAGAGCGCTTACCGCTTTGTGATTCATGACTGGGGTGAAGTCGCTGGGTAACCGG
+
.351*,333.,&(+*,+-.-18<82.01./3('%%$&&&&&/14&+***110&(&&'()(&'$(,+224354434,&&&)-51:.'0+-71.49.+,$'%$(.+*))+**,0,3*05-&*+06.,.51646714:0,1-5,-80-/-3.+46*+0.,/1&+*$')-&%$'()()0+-262.$+&&)*'((%(&'%&)&(,,0/.()&%'*++8/;/8304/1//129841%($%%(,184322/214-02/+62<<-13430127((641,,37.+-45'$$&&$%%,&(+),+16646430012298:269).,0-..11,.//.0--/55+2*4,3/1-298551/0,331-3-)(/.-,'((+5779852,2/.237,0,***/-2.+35,()-973/,,'.,-+**&,((&''(/00210/86-./++)-'(+-13))2/,5*%%0,39;--+10+**.)1*()*5487:;)2%&&$%(,-..00+1+,43;01328,061/381/-1..121-.+)*++-*'%('+-%&&&'*327),)'%*&+''+1077)5*3)4185:85.65/-()&+,,8.354+-03*35,%+)//524-6534-11/1.*,/1;57;8<211105.(.*)(/,)+422-/**/71185,/++*444581222.7..:;2350//0--+'&(./0:6;51:93843/205502.2.0-../7180/.)45558+-.2589222..,.0,+,08/16090/+,,345509(&)&$#&$'(-0/22).:1+,-+&&)'*)1(/,48)0.*,(..29(,+1+))%((((-,//2:/6651.20,1-1119:72878:98930365*+(*)+.130$&%$'+333&011.,+('&('(*')&%&)),*'($(()+..+('*36-+****+*)-.*,.-56731///2,*,.023355)76/)%+,,.*'*-,.-1-7.-++*,.15365573.4)2+564721/./638555::78651&)*-071*,+12.'-+1204-6***%*(&*%**///.08'&'')-+,,+,9-))).357</3/86/'&)(,')&)(&&)*-62:1,16-,-))())%'.()40)+,(,*.,/4:.$'**354'1.---1./1&&(*0427::97(
@838fe97d-0450-4c32-8752-7f4478fb57ab ch=124 read=160811 start_time=2019-12-13T11:29:57Z barcode=BC01 runid=2c9cf7bc05858273f10e7d7ec552fc0bd742dc3e
CTCCTACGGGAGGCAGTGGGAATATTATTGCACAATGGGCGCAAACCTGATGCAGCCATGCCGCGTGTGAAGAGCCTTCGGGTTGTAAGTACTTTCAGCGGGGAGGAAGGGAGTAGGGTATGCCTTTAACAATTGACGTTACCCGCAGAAAAGCACCAGCTAACTCCGTGCCAGCAGCCGCGGTAATACGGAGGTGCAAGCGTTAATCCGGAATTACTGGGCGTAAAGCGCAGGCGGTTTGTTAAGTCAGATGTAAGAAATCCCGGGCTCAACCTGGGAACTGCATCTGATACTGGCAAGCTTGAGGTCTCGTAGGGGGGGTAGAATTCCAGGTGTAGCGGTGAAATGCGTAGAGATCTGGAGGAATACCGGTGAAGGCGGCCCTGGACAGACTGACGCTCAGGTGCGAAAGCGTGGGAGCAAACAGGATTAGATACCCTGGTAGTCCACGCGTAAACGATGTCGACTTGGAGGTTGTGCCCTTGAGGCGTGGCTTCCGGAGCTAACGCGTTAAGTCGACCGCCTGGGAGATACGGCCTGGGTTAAAAACTCAAATGAATTGACGGGGGCCCGCACAAGCGGTGGAGCATGTGGTTTAATTTAGATGCAACGCGAAAGAACCTTACCTGGTCTTGACATCCACGGAAGTTTTTCAGAGATGAAATGTGCCTTCGGGAACCGTGAGACAGGTGCTGCATGGCTGTCGTCTTCGTGTTGTGAAATGTTGGGTTAAGTCCCTTTTAACGAAGGCGCAACCCTTATCCTTTGTTGCCAGCGGTCCGGCCAGAACTCAAAGGAGACTGCCAGTGATAAACTGGAGGAAGGTGGGGATGACGTCAAATTATTATGGCCGCCGACAGGGCTACGATGCTACTGTGGCGCGCCACGAAGAGAAGCGACCTCGCGAGCAGGCGGACCTCATAAAAGTGCGTCGTAGTCCGGATTAAGGTCTGCAACTCGACTCCATGAAGTCGGAATCGCTAGTAATCGTGGATCAGAATGCCACGGTGAATACGTTCGGAGCGTACACACCGCCGTCACACCATGGGGAGTGGGTTGCAAAAGAGTAGGTAACTTAACCTTCGGGAGGGCGCTTTCACTTTGTGATTCGCTGACTGGGGTGAAGTCGTCGTAACAAAGGTAACCG
+
++360/63:6,-11278784+4-,02&-,-/560:107750/.4+-98//.+,*&*/./)2.--.-++)))&'*035;9/8648,.3:+.--18/+%&#)/-,).+-)*)&%&)*-2/*.,*.0084.0)-.*.,.59/;./:1/1//+*'($)*+2..0/120016./559.010.590*+)(,..+455+1,+-3707763;/:00,0+,)/+.01:<;:704;7)+)+)042)07;60/6/4-37'./974)(&/0,+26.+534482*37249,5,+//0444.-..(-+*+/25,'&%'&(++,15663.-238./0.-01231,,3976300478917:203395,++++00076--/*0-15-,-'(&&*3-15361),627'*..//01778916::976-66,-3668+')+89+2/23-03,,.10:;0,7-/.545/-.)---/7+-,...776741333-../935-46'&*./2636:9811/1((.%(0/2:1--,+4-2/////697::116-,'%'01/63-''(0*<-9747013/95227.5.++,%/::7-6+'(,-01222:56/*--+0*(+,5<:0.61''%&(++////1122(''%53-426:87459692-0/13.-//3)+),;::.0('(*+1+-,4)-04797:62753:6:7:;7957.26689:975122//4:973,+,**014:10//63-,0;4;77:644713&$$$$,(****,/218898<031/05-39+*2:227//3577661010%$&*233,0)++&*+1458403.../:<99991,3--7*4/476+/25365790(&)&%&('*)&*(#&'('+)/6342,,'$&)63-0+0(+3203&('&&$)&%($)*&+0/465750++*),46+)+&/3/3/./29,568:30.,,.00.,),)2-'&+,./27/6*+*,*/2658(-(+.,-3+1//./''&)%**-//289;9774+,4..0.)-0862176030/-.(-%(+)(')'()/5+:6--/-..345660-+&(''(,.9464:4'&&*)*,+%-)(%&.+6;7<9*7,(.4511**(%'()153+0033:3'')+-17054++*3-,+***//788587-)1+26775
@f75b8dd8-0991-4e84-b618-e88a4f9c20c3 ch=244 read=198731 start_time=2019-12-13T11:29:54Z barcode=BC01 runid=2c9cf7bc05858273f10e7d7ec552fc0bd742dc3e
CTCCTGGGGAGGCAGCAGTAGGGAATTTTCGGCAATGGGGAAACCCTGACCGAGCAACGCCGCGTGAAAGGGTTTTCGGATTGTAAAACTTCTGTTTATAAAGGAAGAACGGCGGCTACAGGAATGGTGGCAGAGTGACGGTACTGTTAAAGCCGCGGCTAACATTACCTGCCAGCAACCGCAGTAACAGCTAATACGTAAAATTGGCAAGCGTTATCCGGAATTGGGCGTAAAAAAAAAAGAGAGGCAGGCGGCAGCAAGGGGTCATGGGTGTAAGCTGAAGCTTAACTTCAGTAGCCATAGAAACCAGGCAGCTAGAGAGTGCAGGAGAGGACGTGGAATTCCATGTGTAGCGAGGTGAAATACGTAGATATGGAAGACACACACTAAAGTGGCGAAGGCGACGATCTGGCCTGCAACTGACGCTCAGTCCGAAAGCGTGGGGCAAATGGATTAGATACCTAGTAGTCCACGCCGTAAAGCGATGAGTGCTAAGTGTTGGATGTCAAAGTTCAGTGGATGCTGCAGTTAACGCAATGAAAGTACTCGCCTGGTAAGGTACGTTCGCAAGAATGAAACTCAAAGGAATTGACAGGGGCCCGCACAGAAGCGGTGGAGCATGTGGTTTTAATTCGAAGCAACGCGAAGAACCTTACCAGTCTTGACATACTCGCAAAGGCTCAAACGGAAGATAGCTATATAGATACAGGTGGTGCATAGTTTGTCGTCAATGCGTGTCGTGAGATGTTGGGTTAAGTCCCGCAACGAAGCAACCCTTATCGTTAGTTACCATCATTAAGTTGGGGACTCTGGCAGACTGCCAGTGACAAGCTGGAGGAAGGCGGGATGACGTCAAATCATCATGCCCCTTATGACCTATGGGCTACACGCGCTACAATGGATGGTGCAGAGGAAGCAGAAGCCGCGAGGTGAAGCAAAACCCATAAAACCATTCTCAGTTCGGATTGTAGTCTCTGCAACTCGACTACATGAAGTTGGAATCGCTAGTAATCGCGAATCAGCATGTCGCGGTGAATACGTTCTCGGGCCTTGTACACACCGCCGTACACCACGAGTTGATAGCGAAGCCGGTGGCCTAACCGCAAGGAAGGGGCTGTCTAAGGTGGGATTGATGATCAGGGTGAAGTCGTAACAAGGTAACCGG
+
+43.('(/'&,.+0-3*-/---))'*'&$''&%.*+.,,'+1./:-,-05911166575693646359(*+*(-85408.24.0-51)&')%'&(-1)-/;3+/+.',1.)62/863/3)-,(*)(1.)-/%%%(*.)+%&&')'$-*,'-%'*%&*+++-).))-,,)%$%#$&)/)243-%)*($$$&$$(3,23.1(-((.(*%%*,&110822.(+-+*/)/1::97814),,20/-'('%'(($-)'..+--4+&+466+*&+(+),0133%-)-+/,)*'(#&&&,'*2.&)4,,)'(3*,;//881-/+*)()&+036..)'&(-,%&(/-.-,0-283631/*),**'((,')(&&),/+(&,-./.+/(',*,)))))//2,,-45++++)-+541--.32399;85668011123677367+((')-)+*-)'''(29;3*.'.*,,)%%(('(*0/5072),0485055)%&'),,+'+$+,01-..709191)'&*1++386(.*))&()45;:687460126360().)&)&'()&)0,*'%&'&#(&--3;61.5**2:85047/13+3)*()'..038%1::1.6/)++,,&(+()*.+.702203/-002;8,-7.)($*(*,2*5121274578424-1+((**-4*('''%+(*%'(,*-6/46/0'')-++))#$(**+.((&&+829+2153310.(&'*,:.,-1360+'(%(*--,(%0)*,9:96;5<92712,0/74+-0+1*(((,,(17'%%()0,,4*1/501710111:1-.21'69+-1632+*('*(()-)*'*)((#''&''*))+)),+3,-./+52447899:9120,,(*'252(.-.,..32.'&)*+*)))&)&()*,03394474332*-.8,'-)''**))3-+/-'+()-..0.6//08/'+3)%+.8<64988;979/3665622.6-,,7701-1280/0018861+,)')*0++6,1+/0((*2').,0/2172182.)&(%'(1/2339588<:8:88;880*1.,/.3../122148277.001/20*-+,,*+**+*,0%$&&23-114:13***1/0123/301.44+10,-/,2.+-*8:9-/.**.,,00,281/')/)+.%.&''*4'4,/56659
@e29d4697-7540-417f-bb60-32d4b4a2f80b ch=85 read=110062 start_time=2019-12-13T11:29:35Z barcode=BC01 runid=2c9cf7bc05858273f10e7d7ec552fc0bd742dc3e
CAGTTACCTTGTTACGGCTTCACCCCAGTCATGAGATCACAAAGTGGTAAGCGCCCTCCCCGAAGGTGCTTTACCTACTTCTTTTGCAACCCACTCCCATGGTGTGACGGGCGGGTGTGTACAAGGCCAGGAACGTATTGGCATTCTGATCGATTACTAGCGATTCCGACTTCATGGAGTCGAGTTGCAGGCTAAATCCGGACTTCACGACGCACTTTATGAGGTCCGCTTGCTCGCGGGGTCGCTTCTCTTTGTATGCGCCATTTGTAGCACGTGTGTAGCCCTGGTCATGGGGCCATGATGACGACGTCATCCCCACCTTCCTCCAGTTTATCACTGGCAGTCTCCTTTGAGTTCCAGCCGGACCGCTGGCAACAAAGGGATAGGGTTGCGCTCGTTGCGGGACTTAATGACTTCACGCAACACGAGCTGACGACAGCCATGCAGCACCTGTCTCACGGTTCCGAAGGCACATTCTCATCTCTGAAAACTTCCGTGGATGTCAAGACCAGGTAAGTTCTTCGCGTTGCATCGAATTAAACCACATGCTCCACCGCTTGTGCGAATTTGATCAATTCATTTGAGTTTAACCTTGCGGCCGTACTCCCCAGGCGGTCGACTTAACGCGTGCTCCGGAAACCACGCCTCAGGGAACAACCTCAAGTCGACATCGTTTACGGCGTGGATTTACCAGAGGTATCTAATCCTGTTGCTCTACGCTTTCGCACCTGAGCGTCAGTCTTCGTCAGGGGCCGCCTTCGCCACCGGTATTCCTCCAGATCTCTACGCATTTCACCGCTACACGGAATTCTACCTCTACGAGACTCAAGCTTGCCAGTATCAGATGCGGTTCCCAGGTTGGGCCAGGATTTCACATCTGACTTAACAAACCGCCGTGCGCTTTACGCCCAGTAATTCCGTTAACGCTTGCACCCTCCGTATTACCGCGGCTGCTGGCAGGTTAGCCGGTGCTTCTTCTGCGGGTAACGTCGGCGGGCAAAGGTATTAACTTTACTCCCTTCCTCCCCGCTGAAGTGCTTTTACAACCCGAGGCCTTCTTCATACACGCGGCGTGGCGCATCGACTGCGCCCGACAGTACCAATATTCCCCACTGCTGCCTCCCGTAG
+
2$)*3*++''&).*+'*)*3,+/63,/179/++(%)5414,-/,/3;974.015:*--5:-,,4*-)&'')$&-3.,--8.-66-),-+16,&'(6;--;:72.'++1&68456*)*+$0(),3.508'10031+,)),*,../+4**+++'*--.+.,**&12842/0101.'(%)%')+./.,4.0)./,*)5,,3.43/001.,-.01.,(*-4800//0,,20')++)+,-*40(./,*&)-,5641;;10456789;172(*+)*--.1043(),..6.+/7;8/504-('5..+-*)))*(.+,059027*),5/9450.,+.-68-.034030.,,/56:80:9)',3,5+%)4,315:79972720'/26)+/81924*01;453546264./.84-+.)-'%$'%&()&,'-,',*...064546527556804/0,(*'.+00-,++)-.:952+)/7-744657<99;786544/*.-(,+-..049::96885267:<485/21+/908;:8:6-2())-/()-//7<369-1/028858020-./*-/-2'&&)*(()..(4+:027:5/2.6;;.6141411/,1020/0.486/,.--....43-6.6-+)&&(%&),*)+'*(/3.024402,,+((&'+,.1/4)6*1128879765:4*+*../2./('+))36./&*+,-1456<899929;,063,,0,0.;;/.856;3565978958877:7677*38<6/278;8<4//0*.8,1//0<9750-++041.+,/13556<83(*615851,)++,).,*&$,*&52..++..48:72-..8..9*102.9(*.979'86:/4.,+/1.,1500'--'36++,.-14/..--0130387692491113,),*((0.*/*+*.040/.0)+,),)&(*&')#(00+-53333:68:551;3324/.(*(*-2---432+*(+.2/8;41)3(-**3:761-%%'-24,/5,,/0-0/.&)&&&%)+10,/95*+*90,+672/.+)&%%&&%*+,/270-/,5/32:39<97743*-*)*'&%'(&%$'(21&(&-/2.::-&&%$'*'1+2,102/447/.25446369.96*+0./
@b3c1db01-2593-470f-990f-787164cd0e45 ch=138 read=101692 start_time=2019-12-13T11:29:35Z barcode=BC01 runid=2c9cf7bc05858273f10e7d7ec552fc0bd742dc3e
CCGGTTACCTTGTTACGACTTCACCCCAATCATCAATCCACCTTAGACAGCTCCTTCCGCCTTGCAGTTGGGTACCGGCTTCGGGTGTTATCAACTCTCGTGGTGTGACGGGCGGTGTACAAGACCCGGGAGCGTATTCACCGCGACATTCTGATTCGCGATTACTAGTAACTCCGAGCACTTCATGTGGGCAGTTTCAGCCTACAATCGAACTGAGACTGGTTTTAAAATTTGGCTCCACCTCACGGTATTGCATCTCTGTACCAGCCATTGTAGCGTGTGTAGCCCTACACATAAGGGCATGATGATTTGACGTCATCCCCACCTTCCTCCTGGTTAACCCGGAGCGGTCTCGCTAGAGTCCTCCAATAATGGTAGTAACTAACGACAAGGGTTGCGCTCGTTGCGGGACTTAACTTAACATCTCACGACACGAGCTGACGACAACCATGCACCACCTATCTGTGTCCCCGAGAACTCTCCGATTAAGGAGATGTCATTGGGATGTCAAGCTTAGGTAAGGTTCTTCGCGTTGCTTCGGAATTAAACCACATGCTCCGCTACTTGTGCGGGTCCCGTCAATTCCTTTGAGTTTCACTCTTGCAGGCGTACTTCCCAGGCGGAGTGCAATGCGTTAGCTGCGGCACCGAAGGGGTAACCCCGACACCTAAAGAACTCATCGTTTTACAGCGTGGACTACCAGGGGTATCTAATCTGTTTGCTCCCCACGCTTGCATTATCAGCGTCCAGTTACGGTCAGAGCCGCCTTCGCAGCTGGTGTTTCCTCTAATATCTACGCATTTCACCGCTTCGCTGTTCACTCTCTCCTCCTGCACTCAAGTCTCCCAGTTTCAAGGCTTGCTGCGGTTGAGCCGTAGCCTTTCACTCCTGACTTGAAAGACCGCCTACGCACCCTTTACGCCCAGTAAAATCCGGATAACCTTAGCCCCTACATTATTACCGCGGCTGCTGGCGCGTGGTTAGCCGGGGCTTCCTCCTCAAGTACCGTCATTATCTTCCCTTGAGGACAGAGTTTGACCAGGCCTTCATCACTCACGCGGCGTTGCTGCATCGGGCTTTCGCCCATTGTGCAGTATTCCCCCCACTGCTGCCTCCCGTAGGGG
+
;9754502002%,1'(),24:610,+'-.334;:,:+-7)-3030/22/+/.1/.50,$%''+.0(030(/*')+...,/40(9-,+22./21402112/426,++)*37;2918110)1432-3/-1:92325:43.)'0-)+),14881+--1-,*,///4./0&-.0-1.2(%&''&(*.-.554%483&'(8,+,(.7.363:0404-,+,(,.27633;<1.61(&,*/6256956:81,./.2,.0,-,-,/0/499:41044,3,))),.*6443132162**,,*,-0*29:...,,0014;71135798:,45.*39785,21401/2/2-,+)).'*,*77844-))))*/010-.'+(''.+35422211003457785.-*&'4042504003230970((')$)&%,(')*..-+,+,-,-*)-234355578)9<9:7333748:5241.))(,29;*))'*))/1/-5-+0-/-/7-02478;1:01398:4824/+++**/,-12/52<78<:57010-.164+**')3,;383.+-1333340-0%*.*+/22.71,561)777:695349:4356<942221060-&(&+++)*-*/*%&030'-&$$#&)1-+.--3-,-.)+())*/+*+(-52.+-02891/13,3+'.+*#'%*,0088.98:--1-110098401-39/41.*./12(+314*+.;1)-/.69.)-)*'+&*#%%&+-)+-220.')/+*++97,+*(*142383;678.'.-0-/+)4.12/0,/811145*5/3237;6589/323/-.,.*31./0/..)-(*,,,+,$(,2+3+021362&01<7102)+(%')*,%0080900076,,,-04/:8.$&&,.++/1.5/05(')4656:.-/'()3;-39-+04/42*()*.5/614/703,,(%&('(-:50)/1*1--22/3;674;554:70/,)*&3).8,++61'762,1010455-/&,$*%')(,/468456:/;3,*2-*+'$$&(&'/*('-2().,38595414*--+$*))2:4.48*-398879%4867;;081<6,1...(5&23145,)88;1+-1+*/+,40.95.+**(%$
@9a5b8f43-d891-46f8-b49c-cc17a6c9e67a ch=338 read=72722 start_time=2019-12-13T11:29:19Z barcode=BC01 runid=2c9cf7bc05858273f10e7d7ec552fc0bd742dc3e
CCGGTTGCCTTGTTGCGACTACCCCAGTCATGAATCACCAGTGGTGGCGCCCTCGAAGGTTAAGCTACTTCTTTTGCAGCCACTCCATGCGTATGACCGGCGGTGTGTGTACAAGGCCGAACGTATTCATGGCATTCTGATCCACGATTTATAGCGATTCCGACTTCGTAGGTCGGAGTACGAACTCAATCGGACTGACGCGCAGAGGTCCGCTGCTCGCAGAGTCTTCTCTTTGTATGCGCCATTGTAGCACGTGTAGCCCTGGTCGTGGGGCCATGATGACTTGACGTCATCCACCTTCTCAGTTTATCTGCTGGCAGTCCCCTTTGGTTCAGCCGGACCGCTGGCAACAAGGATAAGGGACTCGTTGCGGGACTTAGCAACATTTCACAACACACAGGCGGTGGCAACCATGCAGCACCATCTCCACCAGTTCGAGGCACCAATCCATCTCTGGAAGTTCTGTGGATGTCAAGACCGGGTAGGTTCTTCGCGACATCGAATTAAACCATGCTCCACCGCTTGTGGGCCCCGTCAATTTGAGTTTAACCTTGCGTACTCCCCAGGCGGCCGTATACGGTAACTCCGGAAGCCACGCCTCAGGGCACAACATAGTCCGGCATCGTTTTACGCGTGGACTGGTATCAATCCTGTTTGCTCCCGCGCTTTCGCTGCCTGACGTCGGTCTTCGTCAGGGCCGCCTTCGCCACCGGTATTCCTCCAGATCTCTACGCATTTCACCTTGCACCTGAATTCTACCCCCCTCTACAGAGACTCAAGCTTGCCGGTATCAGATGCAGTTCCCAGGTTGGGCCGGGATTTCACATCTGGCTTAACGAACGCCTGCATTGCGCTTGCGCCAGTAATTCCACGATTAACGCTGCACCCTCCGTATTGCGTACTGGCGCAGGTTAGCCGGTCCTTCGGGTAACGTCAATGAGCAAGGTATTAACTTTCTCCTTCTCCCCGCTGAAAGAAGTACTTTGGCGAGCTAATACGGCATGGCTGCATCAGGCTTGCGCCCATTGTGCAATATTCCCCACTGCTGCCTCTAGGG
+
''+2.5'+'+0.3:/,,+,-'246/.256**/%/11-0%,)*+.-)++*+-%'-$%&.,04*)$&'%'(,&+22+)1.-/4$&'1.%'&'('##&%*%'(,+1*,,'**,+1)-*)2()&/,/535)(%%%%$%).**,,+0%&',*5/))20443161-'(&/335&*$(')*)-&&'(/(#((('&&'*+5..++**%&$%%&%*--/)((('(--(*%($'))-3,0/052),,--017:-9--*'01/210.-*+.6.+.,/3/3((-.28())*,-*)*)),0110.01+&,1.8202*-/;4-.-'&.-/82*2.72/*-3*(+(2-*(/--039;2213534),12)/*05,*/&"%-/+2...27-+&(%'%+*/325;6.1124.+,),&(6,-(%'&,+$*&')%&#)(+/,$'')'*),.(/247%')*+&+*1739,+.0.4.0,1,*35/3%.&8,:845,&(,*'(+))&&/7<98-,)'&#$$&-+,./-36042-**//,.)*-,)-)&&**))-+(%'%%$&('((,,69*00**/)'%($**,00-)282()-0('%(&*%%)(**1/1/.,/'/0-+).,*4%163./0021&(%%+,%'$*'01+42+%#%$&)'.3)*()&%')*.,0/0-,.8))4.4;0&-()//2+%&)(,3+,+//05(/..2.1-/5)57105/17281)**(-.,0,,.2-2-.)((,--,-.-/2627:(*$)'')$(&(((*'2+314)50321.,,*&)((*+/764..&(+**.2'///38)+,.-.*02:03*'1+5()*/-).67+++,*+.--02+('%$*(('&&)&'$$$&&-'&'(%'%$&(-(),0054813((()/-24/'''$&$**%%&$$*%(&')+'&))+))')$**(.)&'+-3/.'&(&*)&'132121./,.0433+(+(*/0/0(**''')1560-/05.+.6305.%((%,&)..)(&'%&%%'&&%$&&*)%$%))***&,0*.0/.1(11/:)*.6'($(*5--.*462-,/2111123/,%&'**
@b8430828-a6e2-4f9f-b757-02b01d2b3202 ch=260 read=96664 start_time=2019-12-13T11:29:07Z barcode=BC01 runid=2c9cf7bc05858273f10e7d7ec552fc0bd742dc3e
TTTTCGGTATGCTTCGTTCAGTTACGTATTGCTGGTTAAGCTACCTACTTCTTTGCAACCCACTCCCATGGGTGTGACGGGCGGGTTATTATTGCAAGGCCGGAACGTATTCACCGTGGCATTCTGATCCACGATTACTAGCGATTCCGACTTCATGGGTCAGGTTGCAGACTCAATCCGGACTACGACGCACTTTATGAGTCCGCTTGCTCGCGGGTCGCTTCTCTTTGTATGCGCCATTTGGCAGCACGTGTGTAGCCCTGGTCGTAAGGGCCATGATGACTTGACGTCATCCCACCTTCCTCAGTTTATCACGGGCAGTCTCCTTTGAGTTCCCGGCCGGACCGCTGGCAACAAAGGATAAGGGTTGCGCTCGTTGCGGGACTTAACTGGCATTTCACAACACGAGCTGACGACAACCATGCAGCACCTGTCTCACGGTTCCCGAAGGCACATTCTCATCTCTGAAAACTTCCCGTGGATGTCAAGACCAGGTAAGGTTCTTCGCGTTGCGTTAAACCACATGCTCCACCGCTTGTGCGGGCCCCGTCAATTCATTTGAGTTTAACGCGCGGCCGTACTCCCCAGGCGGTCGACTTAACGCGTTAGCTCGAGCCACGCCTCAAGGGCACAACCTCCAGAAGTCGACATCGTTTACGGCGTGGACTACCAGGGTATCTAACCCTGTTTGCTCTACGCTTTCGCACCTGAGCGTCAGTCAATATCTTCGTCCAGGGGCCGCCTTCGCCACCGGTATTCCTCAGATCCCTACGCATTTCACCGCTACACCTGGAATTTACCCCCCCCTCTACGGGGCTCAAGCTTGCCGAGGTATCAGATCACGGTTCAGGTTGGGCCAGAAGTTTCATCTGACTTAAAACCGCCACCATTGCGCTTGCCCAGTAATTCCCGATTAACGCTTGCACCCTCCGTATTACCGCGGCTGCTGGCGCAGGTTAGCCAGTGCTTCTTCTGCGGGTAACGTCGAGCAAAGGTATTAACTTTACTCCCCTTCCTCCCCGCTGAAAGTATACAACCCGAAGGCCTTCTTCATACACGCGGCATGGCTGCATCGGGCTTGCGCCCGTTATTGCAATATTCCCCACTGCCTCCGTAGAAC
+
'%)'$,).+)'),753581(41:-.+4.22-/3:44434154165,$**3+6;4053&25,*,+07//011'),458:9<:2+*&*'&))(-,$**/*/11.4-;448:0;/*+,,.-2458<86//-0/,../39233/0,/*36+1,&-/.+$#'*,+/'+.,3).)*/668):+9,4.11+''./77/-.78;6.('*)28*+2,(*,,0++..,,,.71655184,.15457;;109(.(*1)*%()1*&%')*,5))+258833/*5:8;89-+**+003/025457.;8/+02-2-377//1:6246788<;8567769/6;;1426:6;7)4-6.:0:9+*)1)-6578;+4.980..555:63,,3+.39330+),+*,-*+%')1).7)).0/3.&*-.2666686,6417;8;:20111:;5554,,)+197905-+-/,.,+43486./04220-+-/.1/16.6*,88;;;44527-./6.89648&0.;99<43312:341'73<;:600*136563-05/65:,6043306561*,0397;98096-.03/&&$&&*+/.537&1+-,27:-,165374430..3/6266519/-.02&&%*...-/302+8)44//1283952,-(,,*+5889668617/**/7///0817617909840010*-)/;2237<60300&),,/5;765635:4437:8:4(/+&(&&%()-20609*)1+3,1;6683:97884494:89:851/6+,1/:7**3478.29.1'*41464314;6721'3*$%*.42911-..*+*'./&0+165(,2++51+%%$,*/0'(+.(&,%1308)+*))'1,1,&'%%'(:*+,)*+,,*),*24203&((&)(&,''(-(&%%(((()-1848/5-+035555()'(*-24:846758290/22-./7577:97+)$(#3&(/.038.33.33745;79773970077533,./140(*%%%)(**())+)/,56-(0698.736,,/4104+)&##$&,%01*''(0+98-267:83210).-11:554763579-52,0+++5-/127+&,+$)),*//-,5/26:/)/**+&(64*.0/(,-
@cedc5a42-4a77-4e32-8db6-c737374d4845 ch=257 read=69710 start_time=2019-12-13T11:28:48Z barcode=BC01 runid=2c9cf7bc05858273f10e7d7ec552fc0bd742dc3e
CTCCACAAGGGCAGCAGTAGGAATTTTTTTTCGGCAATGGGGAAACCCTGACCGAGCAACGCCGCGTGAAGGAAGAAGGTTTTCACCGGATTGTAAACTTCTGTTATCAAGAACGGCGGCTACGAAATGGTAGCCGGTGACGAACACTGACGGCAACTACGTGCCGCGGTAATACGTAGGTGGCAAGCGTTATCCGGAATTATTGGGCGTAAAGAGGGAGCAGGCGGCAGCGGGTCTAATGGTGAAAGCCTGAAGCTTAACTTCAGTAAGCCATAAAACCAGGCAGCTAAATTTGGGAAAGGATCGTGGAATTCCATGTGTAGCGGTGAAATGCGTAGATATGGAGGAACACACCAGTGGCGAAGGCGACGATCTGGCCTGCAACTGACGCTCAGTCGAAAGCGTGGGGAGCAAATAGGATTAGATACCCTAGTAGTCCACGCCGTAAACGATGAGTACTAGAATTGATGGGATGTCAAAGTTCAGTGCTACCAGTTAACGCAATAAGTACTCCGCCACAGGTAGTACGTTCGCAGAATGAAACTCAAAGGTGTTGAGGGGCCCACACAAGCGGTGGAGCATAATGGTTTAATTCGAAGCAACGCGAAGAACCTTACCAGGTCTTGACATATAATAAGGCTCAGAGATGGAGAGATAGCTATATGAGATACAGGTGGTGCATGGTTGTATTAGCTCGTGTCGTGAGATGTTGGGTTAAGTCCCGCAACGAGCGCAACCCATATCGTTGATTACCATCATTAAGTTGGGGACTCTAGCTTGAGACTGCCAGTGACAAGAAGCTGCGGGAAGGCGGGGATGACGTCATCATGTACCCCTTATGACCTGGGCTACACGTGCTACAATGGATGGGAAACTGAAGCCGCGAGGTGAAGCAAAACCCATAAAAAACCATTCTCAGTTCGGATTGTAGTCTGCAATATTGTGAAGTTGGAATCGCTAGTAATCGCGAATCAGCATGTCGCGGTGAATACGTTCTCGGGCCTTGTACACACCGCCCGTCACACCACGAGTTGATAGCGCGAAACCGGTGTTATTTCCTGGGAAAGAGAGCTGTCTAGGTGGGATTGATGATTTGGGGGTGAAGTCGTAACAAGGTAACCGG
+
+06(''0,++-))59*0-+1/-016555-3,,*2),**/41('+*1:')-378//+-./1,..,,013240+.)&'))/.722)%*/(1&7)-.7:94494-4&,'*'.+(,+))2))+*,,,(')''((*'(05'.,./6.$#%%(((''(((*+)''(+,&)'%&)))+**,9002-((+220801/721.6'(1%$((&+*/*&%%%+++*,-3.*.+*251)51.)-'+-*,.)*+1700271(,/.0/1+''&(%(+310110813:200*2+*210+-%'*+.)''&#,.+*(,)0//645523233283632-0//.11/.170-.6:870200/)+./++0,--+/3/56+6,(+,),98900/0053346..0/3*,,-246661547&*+**)02.,2*'..:;<6355++)$(-/05:(*0254433.)+/38679:3/)(.$&'+-..,%))*+(***-+,.../0983638*,0799,7-(*7:763/00;1114511014*+&%&&*()),*+,*,7-$%((,364,/3+-87,***,)/++'26-)-/*%**-/303479891.--+'%)0/6;:-86:6(2*)*5-3010.3,/4-'(').3)-*,(-0-//),,-))'*-,6627&&(*,-4*)('(..678533/1./,.179.634587----//4*)($'$''*+:998886552*-0,1-0797:0'&&)1)(.//60030(/)'+*($*(*,/7*%%1,/3;23227:77./83;;347510(&&)'))+.1607535545/7)&*+)*,*&)+'-0.3/*.6.21..,''(%'))*(&'*12*,:7768::8945644(&&%'+/...3/.38(%(('(+%*%')'%15210&0*,,19&0.:9//5.,.54:4:0;;779//0(,/98+4)//-.047999,5'%%$%%#&(0)+1827867432111151213.+3,.,++%,(++,.(-+02;0-.-374+*,1+3.2/--12//-07389(&)&&),.4-1-,-).+++*.0'.(*/,0-&))%)'#&(%(0.24(04+'(+)'+....+,(/+09108,---/&.-'(,-2-)(-'&*1),++*-.(-..24,7-
@c4c8504b-0d4c-42fa-89ce-43972b3df4bb ch=85 read=109992 start_time=2019-12-13T11:28:48Z barcode=BC01 runid=2c9cf7bc05858273f10e7d7ec552fc0bd742dc3e
CTCTACGGAGGCAGCAGTGGGAATGTGCACAATGGAAGCCCCGATGCCCAGCAACGCCGCGTGGTGAAGGTTTTCGGATCGTAAAGCTCTGTCTTTGGGGAAGATAATGACGGTACCCAAGGAGGAAGCCACGGCTAACTACGTGCCAGCCGCAGTAGCCGTAGGTGTGACGTTATCGGATTTACTGGGCGTAAAGGGCGTAGGCGGATGATTAAATGGGATGTGAAATGCCGGGCTCAGCGGGTGCTGCATTTCGACTGGTTATCTAGAGTGCAGGAGGAGAGTGGAATTCCTAGTGTAGCGGTGAAATGCGTAGAGATTAGGAGAGAACACCGTTTGTAGAGGGCGACTCTCTGGTTGTAGCCTGACGCTGAGGCTCGAAAGCGTGGGGAGCAAACAGGATTAGATACCCTGGTAGTCCACGCCGTAAACTGATGAATACTAGGTGTGGGGGGTTTAACACCTCCATTGTGCCGCCGCTAACGCATTAAATTATTCCGCCTGCGGTGGTGCCAAGATTAAAACTCGAAATTGACGGGGACCCGCACAAGTAGCGGAGCATGGTTTAATTCGAAGCAACGCGAAAGGCCTTACCACTGACATCCCTTGCATTACTCTTATTGAGGAAATCCCCTCGGGGACAAGGTGACAGGTGGTGCATGGTTGTCGTCAGCTCGTGTCGTGAGATGTTGGGTTAAGTCCACAGCAGGCGCAACCCTTGTCGTTAGTTACTACCATTAGAAGTTGAGGACTCTAGCAGAGACTGCCTGGGTTAACCAGGAGGAAAATTAGAGGATGACGTCAAATCATCATGCCCTTATGTATGTGGGAGCTACACACGTGCTACAATAAGCACAGGTACAGAGATGCAATACCGTGAGGAGGTGGAGGCCAAACTTAAAAACTATCTCAGTTCGGATTGTAGGCTGAAACTCGCCTACATGAAGCTGGAATTTAATGTCATGAATCAGAGATGTCGCAGTGAATACATTCCCGGGTCTTGTACACCGCCCGTCACACACCATGAGTTGGCAATACCCGAAGTCCGTGAAACTAACCGCAAGGAGAGCAGCGGCGAGGGGTAGAGGTCAGCGGTGGGGGCAAGAAGTCGTAACAAGGCCAGCCGG
+
..1('(..'+/*'--)44,2)++(&'&&(*0845,,-$1765)*0.++(').,6/).7-10+/'('%%-'0142/,8/22-.1:4+-.-775.19/182(+/+.&.,+'''+2.,65+23.5-0/.1/171010--232302-/,2,*(0(+*%**(*-**)%)))+&((-*-37492-+26.,,235,&%%0.*+0013777/3-1$*.-0049,-;<:663.(*50+-.8+22/2/+(*)53313776*45*)$'(--45:11690,*-+174.+)*)*('&.)+.*2)7*)$)*))&++-52-',+')9781.-,*0,%0/*())+-3.2-((*()%&'+(+)))'*,12147,.*(&&+,('*',+,/0347420%)-((/079<;,+.11<-83/4*-0,./779<//797175763479<4120+*'*+///:1113..22465495-(.0(*%++/4265()+'**/+*2+2/0.2.(,(/3/5(2*-816722:-+$%$'&%($$$3,-/-2.;;7-,(&)'(+,+-4,*47049*%%'(,4,-$)'(+(%+)*+,).3515300/*).17522*,3+(&$%$$&(.$'&)+8536,)2+'**2-+,/,1*'%&&&+)(*)(*74++2)-34489;(8***,%-(),776779085:445688'(*.388674051)+-76.6,854:641/8.$+/%6()+-/4463<9,50104,9,+.0.-105<6:67&(*+,7*(-8,/-()$%$%'(*0176795-5+.-3/4731/,,**1**-/,+)+,,6234311.67232/3/1-49.+-,+-/*.-/(/4,./0531/,..04674-8-+&'%%#$$+))*5*)*(&-,1394,1*&(((+)*,,*05-*).61;9121/:;98($%(*,0'+-60,5)-2'*)15543191015&&%%%'(*+'+)*.+,(%**)&%*)+,%&**32800+&,6142&'$)+*-84/0%.//3-,363325//..-0/-0;8.,*&'&)'+/''*)+2/3/-352,45+),/./49674'-&-.37782459*5**&'(-./294.'-*,/**+%/&')),8629274-&*.'%+)&,+)*)'%%')((%%$&%1'
@7f53a52c-e3b4-4d90-9bd6-aca144e44247 ch=189 read=191320 start_time=2019-12-13T11:28:46Z barcode=BC01 runid=2c9cf7bc05858273f10e7d7ec552fc0bd742dc3e
CTACGGGAGGCAGCAGTAAGGAATTTTCAGCAGGGGAAACCCTGACCGAGAGCAACGCCGCGTGAAGGAAGAAGGTTTTCGGATTGTAAACTTCTGTTATAAAGGAAGAACGGCGGCTACAGGAAATGGTAGCCAGTGACGGCTGCTATTAAGCCACGGCTAACTACGTGCCAGCAGCCGCGGTAATACGTAGGTGGCAAAGCGTTATCCAGGTGTGGGCGTAAAGAGGGCGAGGCGGCAGCAAAGAGGGTCTGTGGTGAAAGCCTGAAGCAACTTCAGTAAGCCATAAGAACGACGCTAGAGTGCAGGAGGAGGAAGGATCGTGGAATTCCATGTAGCGGTGAAATGCGTAGATATGGAACACCAGTGAAAGGCGACGATCTGGCCGCAACTGACGCTCAGTCCAGCGTGGGGAGCAAATAAGTTAGATACCCTGGTAGTCCGCGTAAACGATATGAAGCTTAGGTTGCCCTTGAGGCGTGGCTTCGGAGCTAACGCGATTAAGTCGACGCCTGGGAGATTACAGCCGCAAGTTAAAACTCAAATGAATTGGCAGGGCTACACAAGCGGTGGAGCATGTGGTTTAATTCGATTTTAGCGCGAAGGACCTTACCTGTGGTCTTGACATCCACGGTTTTTGAGAGATGAAATGTGCCTTCGGGAACCGTGAGACAGGTGCTGCATGGCTCGTCGGCATTGTTGGCGTCGGACGAATCCGTCAGTATCAGCGGTCGACGGATATCAGTGAATTGGGACCAATCAAAGTCATGTCCATGGCCCCTTACGACCGGGCACACGTGCTACAATGGCGCATACAAGAAACCTCGCGAGCAAGCGGACCTCGTGCGTGGCCGTCCGGATTGAGTCTGCAACTCGACTCCATGAAGTCCCGGAATCGCTGGTAATCGTGGATCCAGAATGCCACGGTAGATACGTTCCCGGGCCTTGTACACACCGCCCGTCACACCATGGGAGTGGGTTGCAAAGAAGTAGGTAGCTTAACGCTGGGAGGCGCTTACCACTTTGTGGTCGCGAAAGCTGGGGTGAAATCGTAACAAGGTAACCGGAAGATAGAGCGACGAACCCAGTAAGGAGTTAACACAAAGACACCGACAACAGCTAGCGCAGCAATGCGTAACGT
+
()),(1.,0/./.)%&'('3--,/35311*0(+('&()(/:++,247/)(%'*96756;799:81602+-&*)/40:53.*8)/.*-27112:23.2.-+63,'+)1,-+/&,++.**(+*,,.1/.89/..1,(*+--,+/++))0),.70,23+---,,1/2347.6),('%((-..*+'+.,+('***0/.-19412*+/,8-,(3*&(%'&()1510058)''--*0''0/*-3-%-.30-((+30./,,..22000203:4),'&'')(--/+..3:,2:1.1)&(&''')%(+,,-..//+7500*'+&((+5.1/-/.2+1+3('%($'%)+,42006623568868-+*((,+)377-7,0++*+2+*+**./-./302&&)%)',,.%002+..8&&$$#'(/5**015<.,0&,&4*+22468,*-/3//-21(-*.0:8*)*+)0+,(%&)(&((((&(1*+3,-05-675:1002)+(%(*.+('''%3','),-1+'%-++37/*(.+-,/-103.101**1)0./++,/0+)'+*1,2+-%**&$)&&+()%)),+)/.-,-&,$'&+/69086;41-/*(($&'$%&'-+313524/25*''&%(%+**+/113)&(+-+023*'%&%()&'(*)'$,)*8562'3-1.575864768-.0022996+2+,(**-//)''$(&&*(&%##$$*(-,$'$#$##$$##(%%%%$%%%%$%$#%%$#%%$%%$#$$$()0/(*'()--+.(*22..'+,('(*)20,%)(&(+*/)(-%(%&%)))+.-,/29529956540+-*$&&%--1-((((+*,3023812''$%&+,//&'%#)&))&,$0*-'()*385-.,-/300//0%)&/**)1('-62:57()))')*2./.--3--5*,07;888+))0/.''5458+3+.',+,*+'&()*()((*.62191/023313;58761*(()&)1,+/15-&'&%&%*+*+%(%',.2234-40)*-*,.20.49*,,6,('*0-2,+-0.''*1035)(*//)((//36//3),//4361013*-//(*.1/+/%$$,%'('()*-,',1645/-)''&&*-,61+&'%$$#$&-'()$&+&1'(,*-+,*,'$"
@5e04c814-0963-4ade-8eb3-1de7cbb8f249 ch=475 read=85158 start_time=2019-12-13T11:28:36Z barcode=BC01 runid=2c9cf7bc05858273f10e7d7ec552fc0bd742dc3e
ATCGGTATGCTGGTTCGGTGCTGTTGCTGGTGCTCAGAAGAAAGTTGTCGGTTATCTTTGTTGCTTGCCAGCGCTGTCACGATCTATCTGCGATTTGCCTTTGTACGACTTCACCCCAATCGTCAATCCACATAGACGGCTTTCCTTCATGCGGTTGAGCCGCAGCTAAGATTATCAACTCTCGTGGTGTGACCCGGGCACGTTGTGTACCGCAAAGGCCGAACGTATTCACCGCGACATGCTGATTCAACGATTACTAGCGATTCCAACTTCCATGTAGTCAGTTGCGGGCTAATCCGAACTAAAGATGGTTTATGGGGTTTTGCTTCACCTCAGCTTCGCTTCCCTCATGCCATCCGTTGCTTAGCGTGTAGCCAGCCCGAGTCATGAGCGTAACGACGATGGACGACATCATCCCATACCTCCAACATGCGCTGGCAGTCTCGCTGGAATTCTGCCCCGGCAATGATGGTAATAACGATAAGGAGTTGCATCGTTGCGGGACCAATACAACATTCCTGCTTACGGGCTGACGACGACCGTAGCTGTCTGCTGCGGTTCCCGGGCGTACGTTCCTCATCTCTGAAAACTGCAAATGGATGTCAGACCAGGTAAAGGTTCTTGCGGCGTTTAGCGTCTGAATTAAACCGCATATCCATGCGACGCGGGCCCATCAAAGATGTTTGAAGGTTTTAACCTTGCGGCCAAATGCTCCCCAGGTGATCTGACTTAACGCGATTAGCTCCAGGAGGAAGCCACGCCTCAAAGGCACAACCTCCCCAGTCGACGCATCGCTGTTTACGAGCGTGGTTCTACCAGGGTATCTAATCTGTTTGCTCCCCGCGCTTTCGCGCATCAGGCGTCAGTCTTACGTCAAGGAACGCCTTCGCCACCGGTATTCCTCGAGATCTACGCATTCACCGCTACGCAGGAATTCTACTCTTCACGGAGACTCTGGCTTTACCGGTATCGGATTGCAGTTCCAGGTTAGGCCGAGGTCCATCCTGACAACAAACCATACGCGGTAACATACCACGCCCAGTATTCCTGGAATTAACGCTTACCCTCCGTAATTACCGCGGCTGCGCTGGCGCGGGGTTAAGCCGAGTGCTTCTTCTGCGGAGTAACGTCAATGATGAGTATGCTTGCTCCCTTCCTCCTTTTGAAAGTACTTTACAACGAAGGCAGGCTTCTTCGGCGCGGCAGCTGCATCAGAACTGCGCCCATTGTGAAATATTCCCCTGCTGCCCGTAGGAG
+
""$.(.'%$%&&)(3-'-*'$((-0+.2993./(&((,('*))..631.,%/&&+-27)(*)(')&#'(&'*%&'$&&$$%&''))+)'$&(%--*$40284)/(01045.,%(()%/+(*'*,.1,1.')'*'(+-).++),10144%+(*)1)3%%(3,$*&()&(*))-***/.'+*+'*,/+()(*())+)),)*$''((&(%'$&'$)(+((,,2,-62,7559435;3301003,*))%,)''$)+237/.0,*+0.6/-*+,*,0+*$)'(%&((%(+1')&/,.+((*,+(')),#%(%')-44:6&($(**13/)'*324-04*+&&&&+'%'*++0+**$&%(-)-49+0-()'%)*.%+$%$%%$*)*1+'&+--*+''./*'%$&%%%'%&)(&(*.///4--/'('*%(((1)/(.).%%%'-&(&$(*)&)$$&$%&$+'&%$*()&(&&'*((&,.1...,-.,+'+(,+/%)4)''&(,,06,0+94-)%'$&#&('(*,1+)&$)-($(&'$%%&%%(+-/-('&%%$%'&)*'%(*,-%+/8*7('()&%%$%'--.'(+788773.030'*$#)%'%&*..223/&'*(&&())*7,/045,1)$$%'**+*$$$)**)%%%(%#/1241--)))(+'%&'))()))*-''&%&,))+)(+./071*+**--::2.21-+/)*.)*'%&)*&*,2361++*#%%+,-++*%%&%&&',(/(*).///(1,+''&)'+)&('3731'(&),)&'++4./30/'&&(()&+&)*,-'%$$&&&%('%$&&**((*%&&,++,1),.42+-425.0.9.))*1+,)#''(-31-()**%&%',-101/..0(,-'+.2-5&)($#&%-(,,'##&'/4+1/-/9+*,.&'&)/)($('/'22)%()$%(%&$&%'&**-''$#%()-.*)+*)%+00,-#'&&&'&&,0./0004)(%/&')',.37**,0/-&)*,((%(*(+*''-'$$$$&*()+()4,*''%&)%)%%'#&%(&&*(+)'(&)'((,&%&-($*&'%))*--&-3.-/1)-+*(,(,4&&(,**21+.5/5.--',/*)/+4+01'%'))),,+)+))+./0%'(355,,1,:-,*(&(&)+*++*(&*,/5+071&*.%#$$%()/(&'(+/1-%&%%(')(&%$#'&'',*,,&$$&$'(*(%$$%'()*0&''$&%%(*,33.16+'%&+,(12+32.,-.,(&((/(+0.&,#
@08dd1c61-bd63-40d2-b5c7-9378cc586fe1 ch=219 read=98689 start_time=2019-12-13T11:28:34Z barcode=BC01 runid=2c9cf7bc05858273f10e7d7ec552fc0bd742dc3e
CCGGTTGCATGCTGCGACTTCACGGTGGTCTGGTGACGCCCTCGAAGGTTAAGCCACCACTTCTTTTTTTGCAGCCCACTCCCATGGTGTGACGGGCGGTGTGTACAAAGCGGGAACGTATTCACCGTGGCATTCTGATCCACGATTACTAGCGATTCCGACTTCATGGGTCAGGTTGCGGGCTGATCCGGACTACGACGCGCACTTTATGAGTTAGCGCTCTCGCGAGGTCATCTTCTCTTTGTATGCGCCATTGCGCACGTGTGTCAGCCAGCCCTGGTGTGGGCCATGATGACTTGACATCATCCCCACCTTCCTCCAGTTTATCTGGCAGTCCCCTTTGAGTTCGGTAGGACCGCTGGCAACAAAGGATAAGGGTTGCGCTCGTTGCGGGACAATTTCACAACTGGCTGGGCGGCCATGCGGCACCACCTGTCTCACGGTTCCCGAAGGCACATTCTCATCTCTGGAAACTTCCGTGGATGTCAAGACCAGGTAAGGTTCTTCGCGTTGCATCGAATTAAACCACATGCTCCACCGCTTGGTAGGCCCCGTCAATTCGCGGTTTAACCTTGCGGCCATGCTCCACAGGCGGTCGGCAACGCGTTATCCCGGGAAGCCACGCCTCAAGGGCACAACCTCAAGTCGACATCGTTTACGGCGTGGACTACCAGAATTATCTGAAAATCCTGTTTGCTCCCCACGCTTTCGCGCACCTGAGCGTCAGTCTTCGTCCGAGTACGCCTTCGCCACCGATTATTCCTCCAGATCTCTACGCGTTTCACCCGCTACACCTGGAATTCCTATCCCCTCACCGAGACTCAAACGCCAGTATCAGATGCAGTTCCCCAGGCCCGGGGATTTCACATCTGACAACAGAGCCGCCTGCGTGCGCTTTACGCCCAGTAATTCCGATTAGCAGCATACCCTCCGTATTACCGCGGCTGCTGTGCGGAGGTTAGCCGGTGCTTCTTTGGGTAACGTCAATGAGCAAAGGTATTAAACTTTACTCCCTTCCGCCGCTGAAAGTGCTTTCTTTAGAGGCCTTCTTCATACGCGGCAGCGAAACGCATCAGACGCCATTGTTGCAATATTTCACGCTGCTGCCTCCCGTAGGAACAATATAAACCAACAGAAGGTTAACACAAACGACAACTTTCGCACCAGCGTACGTAACCCCGCA
+
27/749&)$%%$%'%'(,,+'#$$'--+*(&&-,()))*4))+&(////8/2(++(*)&))836352:6-,1,,-83+.-890*:855,***-,101).*,,0.,301)')'-//9416697401112260)*.-/3421-'(('.(()/,--016<875334:4((',**,)+(03-.(&$%$%%(*(1,57-$%---,,&(%('*'%'&'&%)$%&%'),/2/..,0./1()&+*',,17+$%''+669:./)&%%&%)(*()''%'',))*030,/102-')*)97611-,*)*))),$*,776;:8*-3657/..2//257/20)*13/122/1+)/,**485/&(%'--+-1--11821'209)/+::56-50/812166755;353;3**(,(1,)'&)%&&&((((*'&(*+6,-*)(++.61%),+*.056271;76041)(&+))&(*/97673997773.//--.37:-2:<;;6::365999808007(5.:76954762+&()+;*)(/);;8:;323401108242/+.))%$#'&()*%%)%.'/($%%).-8:071...+++*,-'.'0/0%%'&2351:61/%('.)++'-)+*,,)/6.01*14(,),//120.7/.+,1716/1)8+5755645783:9,-+921269986779**(*//.++'&$&$*,01611:0+,0097/+---393'$&%')-0/1/&40/2.-../813/1&'$)$$'*,2081))+)/+,#+&'7-1--2)*+8666776735'0784298**50-,)+))-.,/,2+)*+,2:90)*%&'((-/02314(*()(%*12195../)+),5-614))-847'+(,,&/0*+03)23'''*)724''%15059::;9871+)+*+(-.38,+-3735815/067-,,+$'#$#-37/160685;348020712.,,-%%)(/&'(10,,.6-(5*-0,),($%*'((*-*()*900/778;0,3,.3/52-+),1)*,,6--1/+$(,*...--+$(')/41'''%&''&%&(%(*/3.*+'))))+)&''+*,(%%'&*3'-$&'**%(,'-((*170*15)&%)'(+))0+/5/8;)+;15('%&),+),&)*++.*0++4,+-.-0+,()&%#$&'2*')+3)($##*'*%(%*(.)(&$)&'%$%%
@95b542f6-17f1-48be-b836-4b3743333747 ch=268 read=90959 start_time=2019-12-13T11:28:27Z barcode=BC01 runid=2c9cf7bc05858273f10e7d7ec552fc0bd742dc3e
CTCCTACGGGAGGCAGCAGTGGGGAATATTACTGTGGGCGCAAGCCTGATGCAGCCATGCCGCGTGTATGAAGAAGGCCTTCGGGTTGTAAAGTACTTTCCAGCGGGAGGAAGAGTAAAGTTAATACCTTTGCTCATTGACGTTACCCGCAGAAGAAGCACCGGCTAACTCCGTGCCAGCGCGGTAATACGGAGGTGCAAGCGTTAATCGGAATTACTGGGCGTAAAGCGCGCACGCAGGCGGTGGTTGTTAAGTCGGATGTGAAATCCCCGGGCTCCAACCTGGGAACTGCATCGATACTGGCAACGAGGTCTCGTAGAGGGGTAGAATTCCAGGTGTAGCGGTGAAATGCGTAGAGATCTGGAGGAGGAATACCGGTGGCGAGCGGCCCCTGGACGAAGACTGACGCTCAGGTGCGGAAGCGTGGGAGCAAACAGGATTAGATACCCTGGTAGTCACGCCGTAACGATGTCGTCGCGGAGGTTGTGCCCTTGAGGCGTGGCTTCCGGGCTAACGCGTTAAGTCGGCCGCCTGGGAGTACGGCCGCAAAGAGTTAAAACTCAAATGTAATGAATTGACGGGGCCGCACAAGCCAGTGGGCATGTGGTTTAGTGCAACGCGAAAGAACCTTACCTGGTCTTGACATCCACGGAAGTTTTCAGAGATGAGAATGTGCCTTCGGGAACCGTGGAGACAGGTGCTGCATGGCTGTGTAAAGCTCGTGTTGTGAAATGTTGGGTTAAGTCCGCAACAGGCGCAACCCTTATCCTTTGTTGCCAGCGGTCCGGCCGGGAACTCAAAAGGAGACTGCCAGTGATAAACTGGAGGAAGGTGGGGATGACGTCAGAGTCATCATGGCCCTTACGACCAGGGCTGCTACACACGTGCTACAATGGCGCATACAAAGAGAAGCGGCGACCTCGCGAGAGCAAAGCGGACCTCGCCAAAAGTGCGTCATGGTGGATTGAGTCTGCAACTCGACTCCATGAAGTCGGAATCGCTAGTAATCGTGGATCAGAATGCCACGGTAGACCGTTCCAGGCCCTGTACACACCGCCGTCACACACCATGGGAGTGGGTTGCAAAAGTAAGGTAGCTTAACCTTCGGGAGGGGCGCTTACCACTGTGATTCATGACTGGGGGGTGAAGTCATTAACAAGGTAACCGG
+
-73,++''*(&,/.-22,/2315,)1-,)-$-100142218775:<800///0*132-+/+*1.0..*233+(+**1/77//'3447034;7*,.-69/.+(+,-73,.3-0))'*-5).'3*71471770.569010--0*2..1;**1/.--)*),-(*%&'++.5/01767345,,-*+/0,0+,*34-+,+*+,+))..-5/5/3(()&1)-.59<9;887;5+***+-).'/$)('*+&(/06,,4,0+06+021'0*+:70736*-4512-'+&2+1.85/55644544/%)*4.8,)-((%%,3+--268//%313,,-0*5./4))6962**-..90/+/**,551/+,+-/2297--/&,(.//5864721.*,''+514;1,),39:8382213401...0)28.-*)0())),:,/,(%,497758-+6,-,232/7-+,60/.--*,+15.,*'')),(+,+($(*)-(*)/2..1/5)'.+)).)-*.,+-,/'/,*+,4--,1119.2.0.)&3138:870+''(/0&120#%&'&)%*-7,0571779/**((-)**()/-42+-,016:'.)+/3&/+&)*,/,+--%('-2::,/4.00*1.+*,/))/535/7.076421,0,-.6566/,.3223229:7/-,,//111/1:30758:8994<1919;86/'&)*5,67888:98787:6551.,(/+')*46951:.-*-13,+-0/92321//044+-/+3))44128,77-.3003'&+(&-.*09325(224/0.2,3:9/71/4'55()*'+.38544//0/./1::1112.1/-5275569..---,.44-%&(-.387.10+,*'))'(*+38%//))0&,***+,(,0/.-2&-400+3224668697-''&*(&'%'',+./0343/+*')(97)&*,4,2:66525093,'7/1141.20*++5-12*()*,17767433135688,.070/.0/3/127..&$)64:54/+.1438*++71270+.(21')'''&(..'&-419,)'(''*.*(*),-*+///+,*-4+/(,,'(*.2*,0./09.&%()(2,41+(('3)3.-10,8/,+1,--623/+0-$)*'*-/293400+./:77/*&-),,,+-%*(1-374/116:79/.
@74ed8995-e3e8-4b3f-bf25-1debaee74720 ch=323 read=82932 start_time=2019-12-13T11:28:15Z barcode=BC01 runid=2c9cf7bc05858273f10e7d7ec552fc0bd742dc3e
CTCCTACGGGAGGCAGCAGCGGGAATTTTCGACGAAACCCTGACGAGCAACGCCGCGTGAAGGAAGGTTTCGGATTATGAAGCTTCTGGTATAAAGGGAAGAACGGCTGCAGAATGGTGGCCGGTGAATACTTTATTGAAGGCCACGGCCAGCTTTACGTTACAGCAGCCGCGGTAATACGTAGGTGAAAGCGTTATCAGGTGTGGGCGTGGAGGGCAGGCGGCAGCGGGGTCATGGTGAAAGCCTGAAGCTTAACTTCAGTAAGCCATAGAAACCAGGCAGCTAGAGTGCAGGAGAGGATCTGATGGAATTCCGTATTGTGGCGGTGAAATGCGTAGATATGGAGGAACACCAGTGGCAGAGGCGACGATCTGTACCAACTGACGCTCGGTCAAGCGTGGGGGGCAAATGGGATTGAATACCCACAGTCCACGCCGTAAACGATGAGTACTAAGTGTTGGATGTCAAAGTTCAGTGCAGTTAACGCAATAAGTACTCCGCCTGAGTAGTACGTTCATAGAATGAAACTCAAAAGGAATTGACGGGGCCCGCACCAAGCTTGGTGGAGACATGTGGTTTAAGTCCGAAGCAACGCGAAGAACAACACCAGGTCTTGACATACTCACCAAAGGCTCCAGAGATGGAGAGATAGCTATATGAGATACAGGTGGTGCACGCCAGGTTGTCGTCAGCTCGTGTCCTGCGTGAGATGTTGGTTAAGTCCCGCAACGAGCGCAACCCTTATCGTTAGTTACCATCGGTAGGGACTCTAGCGAGACTGCCAGTGACAAGCTGGAGGAGGCGGGGATGACGTCGTCATGTCATTGCCTTATGACTCGTACCGCGTTGCTGCAATGGATGGGTGCAGAGGGAAAAGCGAAGCCGCGGTGAAGCAAGGCCAGCAAAACCATTCTCAAGTTCCGGATTGTAGTCTGCAACAAACATGAAGTTGGAATCGCTAGTAATCGCGAATCAGCATGTCGCGGTGAATGCGTTCTCGGGCCTTGTACACACCGCCCGTCACACCACGAGAGTTGATAACACCCGAAGCCGGTGGCTAACCGCAAGGAAGGTATCTAAGGTGGGATTTGATGATTGGGGTGAAGTCGTAACAAGGTAACCGG
+
/.2.--01:5)-7/*00)/11:1,//255,/&.&%$))*'*,)/((.(0((%**)//1224.*,,))-9)*)6&**&*''&%(/701,*.++00,)10-0-(*+))+++./-((((-+))((*(&'%$%&**3,)++%')('-.)*('%%%%*),0)+,/&$&#$---5.1229.4..-947.1.'((++(//431.0&,%&#)%+**$$&($.-++'-0/)**),-&5800,'-/868270-0860//))((-,*-.,',..'(0836104;53;63590,/0*)(((%+)0+'()0923.('&,0(3*4.46&.%+&()*21/08.-9/++43.-.35*,+,)3.)60,24+-0.5/$(*-3/8:92/3212(&*).-666-,'++5/:33'*&()*+),/*(-/<-,*+.)2*(%2-*1)&&((0/8+&*/174350+),-0-++++-+,**,11;1/-//:934.,.897670-,--700-)*,0+-/',)++79226/,-/23))-/.12/'&+*,//0(35*-8176-'-'(*&)*7121/,.*&)'(%*'$$#',+1/,$&&,0.,(,32;4.'%)+(+./-147422/23,&+*('%(,5++03/1401-&(&&()&((')))4/-5+*&'(),5*'')*+/402343,*,./3676.0+,24(+,)*$&$$(&/;*-15671-./3131-0(&'+...2+.485:.1)6571809**./17()-/.21627-.1/3:60:/(-+(+<7:7,%(&*-3-03220&())3145325../12880.//4-(,(%*)*(/0-(+,--.-,((+)0&'$%)&%'&'+)++.-.)$&$'(%''(('*14/6/.5;991-(+'(**)*-0+0/%&(*-1-/.-.17..+3)+,2(+-2%%'(49249+70+.-)(-169+81,2,'*026666601244*+*+./9-/1:/1357423111241/*(**33/./0.756818+8,))-,$&'7;655&/68241//241113974<6341-/,1.)-+*((*4:545774'+))((/**.-0.276/1756,0.2.0++*'#%)*///-/.&((#1.)(-/0.21,.1/'(/,*,82538249.:3586854
@a1d5a448-fe5e-4359-a46f-ed9c96f70432 ch=172 read=168536 start_time=2019-12-13T11:28:09Z barcode=BC01 runid=2c9cf7bc05858273f10e7d7ec552fc0bd742dc3e
CCGGTTACCTTGTTACGGCTTCACCCCCCAGTCACTTGAATCACAAGTGGTAAGCGCCCTCCCGAAAGGTTAAGCTACCTACTTCTTTGCAACCCCTCCCATGGTGTGACGGTGGTGTACAGGCCGGAACTATTCACCGTGGCATTCTGATCCACGATTACTAGCGATTCCGACTTCATGGAGTCGAGTTGCAGACTCAATCCGGACTACTGACGCACTTTATGAGGGTCCGCTTGCTCTCGCTGAGTCGCTTCTCTTTGTATGCGCCATTCCAGCCAGCACGTGTGCGCCCTGGTCGTAGGAGCCATGATAACGTCATCCCACCTTCCTCAGTTTATCACTGGCAGTCTGCTGAGTTCAGCCGGACCGCTGGCAACAAAGGATAAGGGTTGCGCTCGTTGCGGGATAACCATTTCACAACACGAGCTGACGACAGCCATGCCAGCACCTGTCTCACAGTTCCCGAAGGCACCAATCCATCTCTGGAAAGTTCTGTGGATGTCAAGACCAGGTAAGGTTCTTCGCGCCCCGTTTGCATCAGATTAAACCACATGCTCCACCGCTTGTGCAGGCCCGTCAATTCATTTGAGTTTTAACCTTGCGGCCGTACTCCCCAGGCGGTCGACTTAACGCCGTTAGCTCCGGAAGCCACGCCTCAAAGGAACAACCTCAAGTCGACATCGTTTACGGCGTGGACTACCAGGGTATCTAATCCTGTTTGCTCCCGCTTTCGCACCTGAGCGTCAGTCTTCGTCCAGGGGTGCGCTTCGCCACCAGTATTCCTCAGATCTACGCATTTCACCTTTACACCTGGAATTCTACCCCCTCTGCAGACTCGAGCTTGCCAGTATCAGATGCAGTTCCAGGTTGAGCCCGGGGATTTCACATCGACTTAACAAACCTGCGTGCGCGCACGCCCAGTAATTCCGATTAACGCTTGCACCCTCCGTATTACCGCGGCTGCTGGCTGGGGTTAGCCGGTGCTTCTTCTGCGGGTAACGTCAATGAGCAAAGGTATTAACTTTGCTCCTTCCTCCCCGCTGAAATGCGCACAACCCGAAGGCGCTGCAACATACACGCGGCATGGCTGCATCGAACTGCGCCCATTGTGCAATATTCCCCACTGCTGCCTTCCGTAGGAG
+
'&)(26-/85;426.00.,.90892;:<+,-,+%'(&+/930/-2/+)0..+*())+2,+/0)),0+(-*7-4+.)(+-(*04:23;9-//-111**-:5-18:77777-4-%)3--)&'%+0,3-5,.-%',.*2384/3/-,175.0122)%&'(+-),40233.21-,/)1929254,%'()42/4101868:7:,;28165.-'%%$'02+2,/0:;57/-.1*123,,1.)++*,..1,,*100.0519851:3('*,/668;0-.''&%*&'(-,./02)'%%).*$&)*(%(&,-&*21,+)+,)&''(,-)57+(076:98-1)*+99--.242)1,'))('%%&((.1,'%*-41;3954558<:4&658'+'')'+,42.:01079876:.6/:3,)(+)%%)7'($$)).*)&&+)./0/1+000535::),$-,33843/-&)&)*06/20-'&)*0/015272730567646-33,--623,.4;::8883..2;863821/036;96:5./*,'''(*;+)*.01-,,4,4<:7<45400004;562/+5,,-38*2.96)&)*,62:61:<8+//-;<5-7/,+*''.-2248121.94,*/38198853,+(/.0/,**+3,--1/-20-4+-3-334;48(/()(&$$(2.753,),-05586785586'*.20058;8896:95:7.0/87679714/.-:-,219.,'..965276791230/)/.06678;881;-&*',&')+&)1,:89:/5.(-223;79894--,,))+))$(-+2&+,27.*2/375692808,)&-2532).1*.',.09:434231/17).012822596725*1+)(-3/7/0-8))+/,/%-6:-,001//&--/2438:846*,/,+'*(('(%((++)(+.285<75240:0:24142---07.--)&*()-/2736/;00/44/-)%+.+&)(,*44498000:/771012)5-+/;977333000-05<0-1002100*+2)$//57.91/.1+))*+.**+)''&$$%&,)46,),*,,--*+'&%%'()12-32.2...58855.0/44''&'$$'(.<:)+/&,$%'&()3/4370-030.../3175715/6/+*
@33bd8964-29bc-4cd7-bc64-3d026f69c846 ch=160 read=154981 start_time=2019-12-13T11:28:08Z barcode=BC01 runid=2c9cf7bc05858273f10e7d7ec552fc0bd742dc3e
CCGGTTACTTGTTGACTTCACAGTCGCCGAATCACACAAAGTGGTAGCGCCCTCCCGAAGGTTAAGCTGTCTTTTGCAACCCGCCAGCGGCTGTGACGGGCGGTGTGTACAGGCCAGGAACGTATTCACCGTGGCATTCTGATCCACGTTACTAGCGATTCCGACTTCATGGAGTCGAGTTGCGAACCCAATCCGAGGCTACGACGCACTATGAGGTCCGCTTGCTCTCGCGAGGAATCCCTTCTCTTTGTATGCGCCATTGGCAGCGTGTAGCCCTGGTCATGGGGCCATGGTAACCGACGTCATCCCACCTTCCCTCCCGTTTATCACTGGCAGTCTCCTTTAAGTTCCCCGGCCGGACCGCTGGCAACAAAGGATAAGGGTTGCGCTCGTTGGGACTTAGCAACATTCCTGGCTTACGGGCTGACGACAGCCATGCAGCACCTGTCTCACGGTTCCCGAAGGCGCATTCTCATCTCTGAAACTTCCGTGGATGTCAGAGACCAGGTAAGGTTCTTCGCGTTGCATCAGATTAAACCACATGCTCCACCGCTTGTGCAGGCTCCCGTCAATTCGTTTGAGTTTAACCTTGCAGCCCTCCCCAGGCAGTCGACTTAACGCGTTAAGCTCCGGAAGCCACGCCTCAAGGGCACAACCGCCTCCAAGTCGACATCGTTTACGGCGTGAATTTCTGGGGTATCTAATCCTGTTTGCTCCCACGCTTTCGCACCTGGGCGTCAGTCTCCGTCAGAGGGCCGCCTTCGCCACCGGTATTCCTCCAGATCTCTACGCATTTCACCGCTATACCTGGAATTCTACCCCCCCTCTACGGACTCAAACGCGCCGGTATCAGATGCAGTTCCCAGGTTGGGCCGGGGATTTCATCCTGACAACAAACCGCCTGCGTGCGCTTTTACGCCCAGTAATTCCGATTAACGCTTGCACCCTCCACCGTATTACGCGGCTGCTGGCGCGGAGTTAGCCAGTGCTTCTTCTGCGGGTAACGATCGTAAAGGTGTGCTTTGCTCCTTCCTCCCGCTGAAGTACTTTACAACCCGAAGGCCTTCTTCATACACGCGGCGTAAACACTCAGGCTTGCGCCCATTGTACAATATTCCCCACTGCTGCCTCCGTAGGG
+
7/,+1,*+-+(*''),453*/&&)2''%'*+,2..-,23./1/2.-*,+,7&*3.((,,-))0-.$&%#%)(590-05)181+,.&('*+)()&)*.0955.3113'($%$/5.7*2/0----(.0..2;6:37223;:.,-0,,%&'')++//-032593++$(.5.%(')'(*+**2,724&%&&%&,'*.''$'%+)+,,,1./),-,.20/245.*-0**+)(*--4+%+&)',5))-7-41:93054557/4*%/)+''$(*+,**(+05...001%1%(2248'&(-*.5)(,,647892262,196919((02'()-**-8-20.(()-00/.*-/)('*.-4-,(*0+0.;18402200.0134;+42-.1&+*+-4)+11+,,+/+02.*1*)$(&,*-7:0(()1/+-+.&15722+121.,,1*&%$('),,88562220*-/72/+)'*).'+*'..-7.--01324,+24/02556-05900.03,')*-29434233.46:9031-/,,4../32''-2-0::472320+,.15..3,1362546&63/3,2,)-0409/-&,011007<1303+,+*+&*4/*'.18.+-+)'//21+.-0/()('&(''&&(.-+0-*-%,1/20576830287.*,-,33)--*0'+()*/11/+.//4;4./*,*'*&%%,1.-/49/&++,/),2-3-..)60&*,,4+%*)0-:6.*,(--.,&(004987:9757758+*&-0,+0+/03;778;45:,+,),(**())''/009864646/:<10399)-877*2*('+/'4+9428126971///(./0.1006831./+,)')0*-0057301-24728-(+0+7+/.4)')(-$36+-+()%%%(%**)0/.+/+./**+*+01(''((('+)35,.$('+):*/-/.614-*,4+-.+.50000'')*1.1,(**,29230210))&)(*&'6-,,27-60/0:078<7450..'((/(+'*)'')-.*3*%+%&'.)%/.6+*+++-59.),-+-(()**2:0*03-77)(,0-408.0,006340,%)(')1,-),+%'%#%&(49539/302;4(0)))&,)6,).2425/'+**)'&(*'11,.+.'%
@642c9c99-4037-446e-ab2d-e7339d053aae ch=421 read=173547 start_time=2019-12-13T11:28:07Z barcode=BC01 runid=2c9cf7bc05858273f10e7d7ec552fc0bd742dc3e
CTCCTGCAAGGAGGCAGCAGTGGGAATATTGCACAATGAAGCACCAAGCCCTGATGCATACCGCGTGTATGAAGGCCTTCCGGGTTTGTAAAGTACTTTCAGCGGGGAGGAAGGGAGTAAAGTTAATACCTTTGCTCGTGGCCGTTACACCCGCAGAGAAAGAAGCACCAGCTGTCTGGTACGCGGAGGTGCGGCGTTGATAAGGGTGCTGGGTAAAACGGTGGACATTTAAGTCAGATGTGAAATCCCGGAAGAGCCAACCTGGGAACTGCATCTGATACTGGCAAGCTTGAGTCTCGTAGAGGGGGTAGAATTCCAGGTGTAGCGGTGAAGTAAGCAGAGATCTGGAGAGATACCGGTGGCGAAGGCAGCCCCCCTGGACGAAGACTGACGCTCAGGTGCGAAAGCGTGGGAAACAGGATTAGAATGCCTGGTAGTCCACGCCGTAAACGATGTCGACTTGGAGGTTGTGCCCTTGAGGCGTGGCTTCCGGAAGGGCTAACGCGTTAAAGTCGACCGCCTGGGGAGTACGGCCCGCAGGTTAAAACTCAAATGAATTGACAGGGGGCCCGCACAGGCGGTGGAGCATGTGGTTTAATTCGATGCAACGCGAAAGAACCTTACCTGATACCGGCATCACGGGAAGTTTTCAGAGATGAGAATGTGCCTTCGGGAACCGTAGGACAGGTGCTGCATGGCTGTCGTCGGCTCGTGTTGTGAAATGTTGGAGTTAAGTCCGCAGGCGCAAGCCCTTATCCTTTGTTGCCAACGGTCCGGCCGGGAACTCAAAGGGGCTGCCAGTGATAAACTGGAGGAAGGTGGGATGACGTCAAGTCATCATGGCCCTTGACCAGGGCTACACGTGCTACAATGGCGCATACAAGAGAAGCGACCTCGCGAGAACAAGCGGACCTCATAAAGTGCGTCTGTAGTCCGGATTGGAGTCTGCAACTCGACTCCATGAAATTCCGGAATCGCTGTCGTGGATCAGAATGCCACGGTGAATACGTTTCCGGGCCTTGTACACCGCCAGAAATCACATAGGAATTGGGTTGCAAAAGAAGTAGGTAAGCAACTTCAGGGGGCGCTTACCGCTTTGTGATTCATGACTGGGGTGAAGTCGCTTGAGTAACCGG
+
,,535/22&3-))*-+121062:7,740:1/,.+/,,+/&(*&0)12+59/)(')$'))*5:/32432,*(,,),0528///94/:40/060*,/.45,,'+.+58((20-8/4)&)(088-3-6,.&84/68/189/61,0'*6-,-',4-),/..(*+,$'(&*+65)3.-,+*'&&###$#')'-((%)')((*((*-.)''&(%%%))&%(++&&&%#&&$%(-87461564350))&*0-'++(*-+*%(%,(0.170.98,788322220./112/9-,77%())((/.0/3544+)--14.-..,1-0.()2920++..2:7,(+&')/&/)*+-./0,/2/-(&.+.01-41165*1/,/2)--066/')/51/*,,+*.'*%*+,03.69776&()(+/15),*&*))+2-)6('$&&*)/51143,+,15*,239899;9.-+,*446330305../..--15:201-+,,)++10/0,-(+,(+(,%3248654/5092+*...0687986456*%%&%'(,32*+45,7.81::8553073))(,/0/(2%06:82,0)&',/+*024961.&+.&/(,-56;:3756.-+./324201116,(,25333,22/110*/,(3/234,.&0)(''.3.+7++'&*7221297676676362::494867*+011**+,16::9788;89/....5)./146552:00,'()&,,,'($%1)3-1,5-().1762232*2:1,/./332;4-272210'/(3.2-6-4-&61,21499;..42%--',,&(-.045<;:998/-1+,+)(*52-62231264//35798673-3/($%'*+7-248251.),*(+.5132733:746650474*+)+*()0-3457+0-(*)')*+&)-603211()/61091313/%'*1554.12,1*&)(%(+44-6,,,53445560//*0*,.1*3.575810+%'%%*,4/.-+.**)087*0/72'(/125.6;--(*773/5.+))))-.-6,&$),0(*)+(++0*-'/(*)//9+0/76)'*+)*+-&'(%#%'&(+/,%-/34-+*,-/./7,-*47-.788:9721021,12,-*-,*+2'''%))+*.544..
@2553c417-02a7-4c36-9821-bc3f79741bec ch=450 read=57516 start_time=2019-12-13T11:28:05Z barcode=BC01 runid=2c9cf7bc05858273f10e7d7ec552fc0bd742dc3e
CCGATTTACTATTTTGACTTCACACAATCATCAATCCCACCTTAGACAGCTCCCTTCCTTGCGGTTAGGCCACCGGCTTCAGGTGTTATCAACTCTCGTGGTGTGACGGCGGGTGTGTATGAGCCGAGAACGTATTCCGCGACGTACTGATTCGCGATTACTAGCGATTCCAACTTCATGTAGTCGAGTTGCAGACTACAATCCGAACTGAATGGTTTTATGGGTTTTGCTTCCTCACGGCTTCGCTTCCCTCTGCCATCCATTGTAGCACGTGTGTAGCCCAGGTCATAAAGCTGATGATTTGACGTCATCCCCGCCTTCCTCCAGCTTGTCGCTGGCGGTCTCGCTAGAGTCCCCAGCAATGATGGTAACTAACGATAAGGGTTGCGCTCGTTGGGACTTAACCCAGCTTATCTCGACACGAGCTGGCGACAACCATGCACCACCTGTATCTCGCCATGGCTATCTCCATCTCTGGAATGGCACATGAGTAATAAAGACCTGGTAAGGTTCTTCGCGTTGCTTCCGAATTAAACCACATGCTCCACCGCTTGTGCAGACCCCGTCAATTCCTTTAGCAGGTTTCGTCTTGCAGCGTACCTACTCCAGGCGAATTACTTATTGCGTTAACTGGCACTGAACACGCGTCCAACACTTAGTACTCATCTACGTTTGCAGCTGGACTACTAGGGTATCTGTCCTATTTTACGCTTTCGGGACTGAGCGTCAGTTACCGGAAGATCGTCGCCAACCATAACCACTGGTGTTCTCCATATATCTACGCATTTCACCGCTACGCATAGATTCCGTCCTCTCCTGCGCTCTAGCTGCCTGGTTTCTATGAAACGCAGAGTTAAGCTTCAGGCTTTCACCACAGACCCTTGCTGCCGCCTGCTCCCTCTTCGCCCAATAATTCCGGATAACGCTTGCCACCTACGTATTACCGCGGCTGCTGGCGCAGTAGTTAGCCGTGGCTCTAATAAGTACCATCGCTCGGCTACCATTTCCTGTAGCCGCCGTTCTTCCTTTATAACAGAAGTTTGCAATCCGAAACCTTCTTCTTCGCGGCGTTGCTCGGTCAGGGGTTTCCCCATTGCCGAAAATTCCCTGCAACGCACTCCCGTGGG
+
6*'$6.&%'%$&-/)*,6542(+$++0,--/0-90/4-)+%&%)+67.7728.%$&**(3+1-719+-26723-/-,161%)+*.02216/9./-)+,.2,*+&'$%(&%(,((+0,,*,-.05300/5:669,6''%%'-.:79599989;86//,4&$$'(*,.16/2).(//+*('(+).33.-31:2327856344:.8-,,6/..'-(,,9:;/3579,4:;0+-/-.+)+**,.,/7,)*5*/3-+-/(/0-164(-))#''**,+*.''(-..8,-*905-.,*'&&$$&'-$..')026899:27:7*.8957*+-1-()+**+1)/-,5,-68869612-+,--.77,0$))5,//1164060006221,.)04*20*,.538640.+/'%&%*&21(,$())*-3/.+$+&)***+(-',.//707176731382890/004768(((&*)..,-0-,,,.201+,./'&%&'(')())(+'(&',5//76:5411++*./:78<;66643'&&&'&(+0-1-;6:;2210-,-.3*-6+/,5+.,3&1,/561-/1,*2.6+,3-&(('+50;60$%%((-/-+-&(%('(**,.+)-54/..//,..6/4:47-7-4+**((),-,++)*&(&)&,/)3'/(,,--/./12347/&%(,/72&&$**+03278433+-2-,,--.--1,,+3750+-,.3920,:.,.332-0144.637'-&-**)'&($&)*4844+'&%$&&,4//13+*,12**/423498:99473628:5/-.85751)$'#'&*--,0*().20114860.&%(*,,,-.99:7-4+53+%&)(('%%$%$&'(3.*'')2:8%&&((7621771213,30*,,)-6571.31,,,+.1.,1/4.)**&.,/19;.60-05--$+')'*+.8/6/&(-*1/1;57;7+-+**23,3+*&)$'()52-+,2.0)-&&)*(/316/%(%''')*%.0++)(-&+/'4:87443-.02918;89;,0)+(+28.,/.0--+0*(56%)+-.3*(,-+028:7601*1/''%*,*2+'&**+500&/1482;1223+)-('++*.242*.-40*('*,*$+&,/08/**$-)
@2f4375c1-5fd6-46e8-9530-bfff0a0159da ch=124 read=160454 start_time=2019-12-13T11:27:54Z barcode=BC01 runid=2c9cf7bc05858273f10e7d7ec552fc0bd742dc3e
TTATCGTGCTTTGCGTTGGTCATTATTTACGGTAACGAGTGCCGATGGTCTGGTGTTGGCACTGCGCTTATTAAGTATTGTCATCTTTGGGATTTTTTTTGCCGTATTTACGACTTCACCCCAATCGCACGGCCCTGCCGACCTGACCCTTCTTCTTCAATCACACCGGGTGTGCGCCAGCACCTCACCACTCTCCTAAAGGTGCTGCGGGCGGTTATTGGCGCAGACCGGGAACGTAACCGCGACGTTTCTGGTTCGCGCGTTACTTCCCACAAATGGCTCCGGCTGCTGGCAGGCGAGGTTTCCATTTTCACCAAATCAGAACTTCAAGACTTCAAGTTTTAAGTTTGAGCCACTTTATAGCATTTGTGCGTCTCTCACCAGCCGCCGCAGCCAGAATTTGGCGGATGACTGGCTGGCCTGCCGCTGGCGATGGTTGGGCGTCATTCACCTTCCTCCTGGTTAACCTGCCAAGGCAGTCTCGCTAAAGTCCTCAACTTAATGGTAGTAACTAACGACGGAGGTTGCGCTCGTTGCAGGACAACCAACATCTCACGACACGAGCTGACGTAACCATGCACCACCACATCACCTTGTCCCAGGGATTTCCTCGATTAAGAGTAGTAAAGGGATGTCAAATTAGTAGGTAAGGTTCTTCGCGTTGCTTCAGGAATTTAAAGCATGCTCCGCTACTTGTGCGGGTCCCGTCAATTCCTTTGAGTTTTAATCTTGCGACCGTACTCCCCAGGCAGATACTTAATGCGTTAGCAGCGGCACGGAGGTCTGAAACCCCACCTAGTATTCATCGTTTACGGCGTGGACTGGGGTATCTAATCCTGTTTGCTCCCACGCTTTCGAGCCTCAGCGTCAGTTACAGTCAAGAGAGTCGCTTCGCCACTGGGTGTTCTTCCTAATCTCTACGCATTTCACCGCTACACTAGAATTCCACTCTCCTCTCCTGCACTCTAGATAACCAGTTTGGAATGCAGCGCGCAGGCCCGAATTATTTCACATCCCATAATCATCCACCTACGCTCCTTTACGCCCAGTAAATCCGGATAGCCTCGCCACCTACGTATTACCGCGGCTGCTGGCACGTAGTTAGCCGTGGCTTCCTCCTTGAATTTACCGTCATTATCTTCCCCAAAGACAGAGCTTTGATCCGAAAACCTTCATCACTCACGCGGCGTTGCTGCATCAGGGTTTCCCCATTGTGCAATATTCCCCACTGCTGCCTCCCGTAG
+
'/-)&%$$%)('%%'(%&$%$#&(%$$$#$(&#$%$&&&$%'%&&&%$$#&$')')(($%$%##$$$%%'0-'(&(%((#%%&+*+0&&+&%/*('&&'&&()%&%'*(&(((-20/%1-2'/)+**)%(**+/+(&''&$%%%%(,0)(+&'$$&$#''%$#$#%)*-+-+.((&+)'('%''&'#'%$',+'&'%'(*''(##$%&*4*+',+)&,(*%%$&$'*./,0-,+,,+-%$$#&*+/./97.+0(670/.,(*,,'*0//-)$&*.'%(%&'/)'**'%$%)(,',1,,(+/..(((%(('%%%+)-,)')#&$$&+(%%%(&)('%(%+&**&()--7''*%)/)(),.)'&&%#*/0))&%%(%()'(%+'($&%$'%$$'$'%%&%%)-*-)*')#'$'$,*'&$*')&##&')*$(%#%%%'')-(*,-/,+(*(*$)%$#/.(-*0/-3,,''&'*--/(,,+6574.1-/+//((+,546.6*+,1,./8200/3,++5,2,((.2....5,.,-/425-++%+&'&+01.*12520+,+,+./'(.---.111)$-/282400076030),)-.04/3.,-55,&&&(&+1/::901).%,''''&*'(*2-+52751442-(.)%$(',)*(&&**35980---)-&+2.7*,'-(/*((,.$+''',)3.(+400-5*.-7)*4.391*+/,60671.50--06:;+1821.6)-.458&6+.-5*.)+./0(*2)))/)0201-,)+%*()+016/--)0)+((%$%(02)0.+'+'***+-60../679<8252;976872,+'**(/*+,85:556821;1,1*5.)$*&)11*.*+18919//111:5525.-./03*(()+(*)+&+01427<977,.',*-77808'(08/0032.24661;60.1;533322640*/*1*99./00/3()+)+,,'*+..2021440008/84<:446237..*-%'&+'&+42)(,+41*1:++3454.,*(*,759513,)05400/./4++,%%30-/-)+.2921/.04/3/&+''(78;66;255/0--403:907///6681.*)+/7675.+).+277901:143,#&$%&$-(('35466+*,(**1-:;;-17/-13.,'*+32(&)/0-(/4-&5.7:99:3&*,-144523030:332.-+-..8:50:/057/*+3-6.1/7----288/),1665577+98+)3-,
@3300c77c-a066-46c9-8472-ab640dc8a17c ch=329 read=64123 start_time=2019-12-13T11:27:49Z barcode=BC01 runid=2c9cf7bc05858273f10e7d7ec552fc0bd742dc3e
CCGGTTACCTTGTTGCGACTTCACCCCAGTCATGAATCACAAAGTGGTAAGCGCCCTCCCGAAGGTTAAGCTACCTGCTTCAACAGCCCACTCCATGGTGTGACGGGCGGTGTGTACAAGGCCCGGAGTTGTATTCACCGTGGCATTCCTGATCCACGATTACCGCGATTCAACTTCATGTAGTCGGTTAGACTACAATCCGAACTGAGAATGGTTTTATGGGTTTTCCTTCACCTCGCGGCTTCGCTTCCTCTGCACCATCCATTGTAGTATTGTAGCCCGGAGTCGCCATAAAGAGGCATGATGATTTGACGTCATCCCGCCTTCCTCAGCTTGTCACTGGCAGTCATGGGATCCCCAACTTAATGATGGTAATAACGATAAAGGGTTGCGCTCGTTGCGGACTCCAACCCAACATCTCACGACACGAGCTGACGACAACCATACCACCTGTATCTCATATAGCTATCTTACATCTCTGGAGCCTTTATGAGTATGTCAAGATATAGTAAGGTTCTTCGCGTTGCTTCAATTAAAACCACATGCTCACCGCGTACGGGCCCGTCAATTCTTTGAGTTTTCATTCTCGCGACAGTACTACTCAGGCAGATACTTATTGCGTTAACTGCAGCACTGAACTGACATCAACACTTAGTACTCATCGTTTGCAGCGTGGACTACTAGGGTATCTATTTCATTGCTCTCCACGCTTTTCGGGACTGACGTCAGTTACCAGGCAGATCGTCGCCTTCGCCACTGGTGTTCCTCATATATCTGCGCCATTTCACCGCTACGTGAATTTCACGATCTCTCCTGCACTCTAGCTGCCTGGTTTCTATGGCTTACTGAAGTTAAGCTTCAGGCTTTCACCACAGACCCTTGCTGCCGCACGCTCCCTCTTTGCCTTAATAATTCCGGATAACGCTTGCCACCTACGTATTACCGCGGCTGCTGGCACGTAGTTAGCCGTATTAATAAAGTACCGTCACTCGGCTACCATTCCTGTAGCCCGCCGTTCTTCCTTTATAACAGAGTTTACAATCCGAAAACCTTCTTCCTTCACGCGGCGTTGCTCGGTCAGGGTTTCCATTGCCGAAAATTCCTGCTGCCTCCCGTAAAGGG
+
24-1/.),)-+)*.'///68;:*984)++./-6229.---0;4/044+(,()*.1+,01,,12+,)004'.)'(''$(*1'$$&'',4)(**8:(*-:886544%45407-)*,036892/:4,*($%)&(-02;:59;34.3/.0:.-*++-1/()**-0'+&%#'%3(,,4-577.2//1564--,.$&'))001,05-+*0+02438;9:;6;<;3876,089,(*/7778;38*.-723;74448381344112:15/)+,5-,',.%2($(%'-,)&)%&(*--2'+++))$**,-31143024(*+76788/690+5::994243,+.)$(,(3-4.*)+,+$)$&)%(00.%)$'%%(-+,-869652*-920..()('(+,:/98899425+(*+)0,.',&-''-2/(23/0&()('()*+11%.$,-013+2922&-)$()+*/..-.-',+,0112/3+'#$%((-,.*.--+0*-/&$)''*,./5771/,*('*),+,()+.987:856//-')+1(+*/*.6.*&(&&*,&$'-*,+)**+%1+44080*+.1242-).,,*,598*64::7/.&''')&&*,43.-./29:0')/.*)*++.2-0*..:087885661///0+)4**16873,+%')(')-.399788480'&(%/.0,/544/+-.+*/-*,-42,.0*%%+5-/33368/21.577+1)6233..,+,78457*%2($((-*-089287111/7377:2688:1253,4*,(,.41843,+'*++0960+-2*+('('%&'$25'(,--321-/*.64//-/.4/'2444686741:92//347556,342.2-*8,)&(.923593544.%%&$$%(%-4+22,../17/.$*&%()12,-5/.#&())4++486:*,,8.13(*%&&%%*+)-214700-2/.8:6736656680:/*,-//6683+24)2&))(*,/90.-.2012,)+-,-0-,',-(,9.,))&'(//*'(),.55281%'+*+//0.(%)'1;.*22973&%.2-6175934:445:3)../0:553:55693779+184.:--.')-,31+688-6)*&&&1126:2/95,+)(&),0
@137bfcf0-1781-4cc6-859c-5965886a998a ch=197 read=74536 start_time=2019-12-13T11:27:49Z barcode=BC01 runid=2c9cf7bc05858273f10e7d7ec552fc0bd742dc3e
CTCCTGCGGGAGGCAGCAGCAGTGGGGAATATTGCGCAATGGGCGCAAACTGATAACAGCCATGCGCGTGTATGAAGAAGGCCTTCCGGGCGGTTGTAAAAAAGTACTTTCAGCGGGGAGAAGGGAGTAAAGTTAATACCTTTGCTCATTGACGTTACCCGCAGAGAAAAACACCGGCTAACTCCGTACCAGCAGCCGCGATGGCGGAGGGTGCAAGCGTTAATCGAGTGCAGGGCGCAAAGCGCACGCAGGCAGTTTTGTTAAGTCGAATGAAAATCTGGTAGCCTGGGAACTGCATCGATACTGTAACGAGTCTCGTAGAGGGTAGAATTCCAGGTGTGGCGTTGAAATGCGTGCGAAGTCTGGAGGAATACCGGTGGCGAAGGCGGCCCCTGGTTGAACTGGCGCTCCGGTGCGAAAGCGTGGGGAGCAAACGGTTAGATACCCTGTCGTGGCAATTACGCGTAAGCGAAATGTCGACTTGGGTTTGTGCCCTTGAGGCGGAGCTAACGTTAAGTCGGTACCTGGGAAATTACGGCCGCAAGTTTGAAACCAGTGAATTGACGGGGGCCCGCACAAGCGGTGGAGCATGGTTTAATTCGATGCAACGCGAAGAACCTTACCTGGTCTTGACATCACGGAAGTTTTTCAGAGATGAATGTGCCTTCCGGGAACCGTAGAGACAGGTGCTGCATAACATCGTCAGCTCGGTATTTGTGAAATGTTGGGTTAAGTCCCGCAGCAGGCGCAACCGCTGTTGCCAGCGGTCCGGCCGGGAACTCAAAAGAGGAGACTGCCAGTGATAAACTGGAAGGTGAGAGTTGATCGAATACATCATGGCCCGCACCCGACCAGGGCTGATGCTACAATGGCACGCCTGAAAGCGACCTCGCGAGCAACGGACCTCATAAAGTGCGTATGGTCGGTTGGAGTCTGCAACTCGACTCCATGAGTGGAATCGCTAGTAATCGTGGATCAGAATGCCTGCCACGGTGAATACGTTCGGGCCTTGTACACCGCCCGTCACACCATGGGAGTGGGTTGCAAAAGTAGTGGCAACTTCGGGAGGGCGCTTGCTTTTGTGATTCATGACTGGGGGGGTGAAGTCGTAACAAGGTAACCGG
+
-,1/''.-96003,*(*),/0/6124(+**183.-$,),,&*,-0756).'(&)(,,*$',,//0/-.111/1440**))')2226+842',037233/4+1,&+(),41+*+,/8:+())),2)%%(03/.-2,6-/03.74/177(5&'#&&+3.6:1./0-,&+.(/+)54/)*)$))*,.83435902,)*,)'&)(*$$'(*(,,+11365//./)&$(('$&(&('/3*)%%%)*%'',).-01588(02:923.3&+(,-''-,&)(0*,*&('%(&('%%(((+,-8:9:965634520110(&$''-/599+',/,+--20423*'-*-*)'*)*%&$*-**+**'&%'(''*-.;0.3.-4222*)&+)/-)+,(+-*.081*)+-((&&'(&'-&%')*%&-.15.,1,'((0+/0*'$(,,+('//9+.39382'&$'%&-(0-'(.(()(+(,,*&)$*'(()+/26525&/+,0)$%%)-)'+,))&%&'%+-.-),++,*&'+%'&##*(0/2/,0)-+*-/526/-/'*--%$()'&$'%&(()-04444;<7,39+()**'((*/3:4/+-,81,,.37-5384*(,./4%3()-./',5633302944:60091448..)).---+/7;8.-6)*+,,**+),0,39/96(3<9,7.600''&,01/,026896654+)*+,/695++,))($)%.8,)().7--.06,543:55)*2.)(0/'7((3//0/1('#%%&-933:785675315620*5203/12164*&(+/),.277:8000..22<::98.+)'%&&%(%&+*(%()&((%$%'+7..%)'&%"$#%$%(++3..3,)%'')*5316.9//9-%+'*&&),11,-49863/-.,-'-3-3+-179575-671*145/)'$$'05%+&4%,%&'+--2),,6764455768-(%&&+,/27.0--)/,/-.098/.--*//84/..((++(+(.-)&6,(60345'++,03/(*&'',+529-024...085900,('+*+148.321*(&&'&%$$'$#'-+939.)*-+-+*)'$'&(+-*(,-4:3111111001+.*))**+&*,:899445+338;::;0
