# Supplementary material for: De novo species identification using 16S rRNA gene nanopore sequencing
Source: PeerJ. 2020 Oct 21;8:e10029. doi: 10.7717/peerj.10029 (PMC7585375; doi:10.7717/peerj.10029)
Supplement: Supplemental Information 3 [file peerj-08-10029-s003.zip › pass_fastq_runid_2c9cf7bc05858273f10e7d7ec552fc0bd742dc3e_534.fastq]

@68763371-896a-4747-924f-dba9aeab0e04 ch=365 read=149548 start_time=2019-12-13T11:27:35Z barcode=BC01 runid=2c9cf7bc05858273f10e7d7ec552fc0bd742dc3e
CTCCTACGGGGAGGCAGCAGTGAGAATATTGCACAATGGGAAACCCTGATGCAGCAACGCCGCGTGAGTGATGAAGATTTTCGGATCGTAAAGCTCTGTCTTTGGGAAGATAATGGCGGTACGCAAGGAGGAAGCCACGGCTAACTACGTGCCGCGACAGCCGTAGGTGGCGAGCGGTATCAGGGTTACTGGGCGTAAAGGGCGTAGGCGGATGATTAAGTGGGATGTGAAATACCCAGGCTCAACTTGGGTGCTGCATTCCAAACTGGTTATCTAGAGTGCAGGAGAGGAGGTGGAATTCCTAGCGTAGCGGTGAAATGCATAGAGATTAGGAAACACCAGTGGCGAAGGCGACTCTCTGGACTGTAACTGACGCTGAGGGCTCAGTGGGAGCAAACAGGATTAGATACCCTGGTAGTCACGCCGTAAACGATGAATATACTAGGTGTGGGGGTTTCAACACCTCCGTGCCGCCGCTAACGCATTAAGTATTCCGCCTGGGAGTACGGTCGCAGATTAAAACTCAAAGGAATTGACGGGGACCCGCACAAGTAGCGGAGCATGTGGTTTAATTCGAAGCAACGCGAAAGGGCTGCCACCCTACACTTGACATCCTTGCATTACTCTTGTCCGAGGAAATCCCTTCAGGAACAAAGGTGACGGAGTGGTGCATGGCTGTCGTCAGCTCGTGTCGTGAGATGTTGGGTTAAAGTCCTGGCGGCGCAGCCTCGTCGTTAGTTACTACCATTAAGTTGAGGACTCTATGAGACGCCTGGGTTAACCAGGAGGAAGGTGGGGATGACGTCGTCGTATGCCTGTGTGGGGCTACACACGTGCTACAATGGCTGGTACAGAGATGCAATACCGCGAGGTGGAGGCCAAACTTTAAAACCAGTCTCCAGTTCGGATTGTAGGCTGAAACTCGCCTACTGAAGCTGGAGTTACTAGTAATCGCGAATCAGAATGTCGCCCAGTGAATACGTTCAGGTCTTGTACACACCGCCCGTCACACCATGAGAGTTGGCAATACCCGAAGTCCGTGAGCTAACCGCAAGGAGGCAGCGGCCGAAGGTGAGGTCGGCGATTGGGGTGAATCGTAACAAGGTAACCGG
+
444/.*3%/5+)-,,1*****,)),0./80.-00172')'*++-;.-./7531003/..16/00-*+('())(+)%$+*+(.-:687256;73566:997/::-62+0-0.3848:779732/0+(**'.+,+,-2,01301361213-&&&&%(+%)+'*-'&&()'4++($'(''*'+)&'+&)%)+66979879;,+14/78:8::9;9990:/0))(,88))&''+3.,,64.+.38720,*0+44-*)&*+107;/5,4+,.1.5...1.-()(-.-(72./).*'(('+,6+6,05((*/./--./41.47.-11%.+)++(/-*3+*)('10800048-,-.*,,,.2411.14;6762&*-*+../17+*+',5.,,%)((44*-/1:).%&+'1+-)00427**0798846**,/7/5993-,**'*,+%$().,132340775+.:/+(&)*04259277888:;&212741321;39.266;7801;19:3(*+,-7<890-0,,3/4<;569,69,,.).0..*,-)6/608)*./003,,*''+)%**'.$+,/4<;+80:5//,,-414+,()*,'...(%%$&/.)*+.'((*+-1536.)101).+*,/.-.'+-*('''*)((,20.70+.6&/217*.4/006++%()38797680;000-,)(+*./01562667:7622444;7<85:09*+2651563/')%(&(*(',+.02/9()+0./360;/.835,5-,'47/587,)'(',,+'+('',5393909110+0..5,5-023*.14530),'%'$)%($'&$%''&%*0-6420/,(+,-2331.5..59554//1821-,,.11694%+'(''$(/.99.1/.40;875763:<2432221/7'%),/-+2$0+0027:98..8.+67695/%(%(,.-.7790,1.-.0,343731)***51542*/.133,5))$*+,-1.+00051'/89/9...8655/3,,.08./34535:451,*))-9+7-1:5468+,,4--.5/532361110/1534(-&)+))**)2,923302/&%***,*3/*)/1--.'#&'(,-07776++,4-4;8:86
@5970a5d2-46c1-453a-82ca-fe7864f95482 ch=382 read=107781 start_time=2019-12-13T11:27:28Z barcode=BC01 runid=2c9cf7bc05858273f10e7d7ec552fc0bd742dc3e
CCAGTTGCACCTTGTTACGACTTCACCCCAGTCCACTTGAATCACAAAGTGGTAGCGCCCTCCCGAAGGTTAAGCTACCTACTTCTTTTGCAGCCCACTCCGCTTGGTGTGACGGGCGGTGTGTACAAGGCCGGGAACGTATTCACCGTGGCATTCTGATCCACGATTGCTAGCGATTCCGACTTCGGGAGTCGAGTTGCAGACTCAACCCGGACTACGACGCACTTTATGAGGTCCGCTTGCTCTCGCGAGGTCGCTTCTCTTTGTATGCGCCATTTAGCACGTGTGTAGCCCTGGTCGTAAGGGCCATGATGACTTGACGTCATCCCCACCTTCCTCAGTTTATCACTGGCAGTCTCCTTTGAGTTCCACGGCCGGACCGGCAACAAAGGGATAAGGTTGCGCTCGTTGCGGGACTTAATGGCTTCACAGCACGAGCTGACGGCAGCCATTGCGGCACCTGTCTACGGTTCCCGAGGCACATTCTCATCTCTGAAACTTCCGTGGATGTCAAGACCAGGTAAGGTTCTTCGCGTTGCATCAGATTAAACCACATGCTCCACCCGCTTGTGCGGGCCCCGTCAATTCATTTGAGTTTTAACCTTGCGGCCGTACTCCCCAGGCGGTCGACTTAACGCGTTAGCTCCGGAAGCCACGCCTCAAGGGACAACCTCAAGTCGAGCATCGTTTACGGCGTGGACTACCGGTATCTGAAATCCTGTTTGCTCCCCGCTTTCGCACCTGAGCGTCAGTCTTCGTCAGGGGCCATAGCCGCCACCGGTATTCCTCAGATCTCTACGCATTTCACCGCTACGCCTGGAATTTCTACCCCTCTACGAGACTCCAAGCTTGCCAGTATCAGATGCAGTTCCAGGTTGAGCCCGAGTTTCATCTGACTTAACAAACCGCCTGCGTGCGCTTTACGCCCAGTAATTCCGATTAACGCTTGCGCCTCCATTATTACCGCGGCTGCTGGCGCAGGTTAGCCGGTGCTTCTTCTGCGGGTAACGTCAATGAGCAAAGGTAGTAGCTTTCCTCCCCTTCCTCCCCGCTGAAAGTACTTTACAACCCGAGGCCTTCTTCATACGCGGCATGGCTGCATCGAGCTTTGCGCCCATTGTGCAATATTCCCCTGCCTCCCGTAGG
+
83%+2,$(#$%)'$)(%*4357;6,5+*()'+1*$'&&)*6.,'+-01,+-,-*/00283.,//,+2(2,:01*.36672&,.7,8:7*&,(%-/)'*+3/$%'&3+5233776;;.50./66669;;5:46+75+-**-13:6347144:516<5355871*,+)2,$,2(1001686853560,%')$''*)+64;45+-4313,-1.(,3/30)-1./,/*--:;234030/12243:44573703.(,++-1228376+21')(+/1++-&)%#%+)+-/-//-,..3:9*-675)0($-0+/61---.,.+*++,35-,,*0-2++286;5101036;8///695090/.898:,.,(')*060/&&'&1/,60'''('+)+26(*.:0748+4-:/2()01/27,.,421*)(,'%$%)+/+(**$((.%$5000114&-,+8)-/*%)-,+,25-.10)+.,48:04*(&)1*&1,2:/1767332*)-/)*5+8:23587876625235<759501,4/892;2217/8.//75&'*+-/:793//,2.//.0+/5+).,0-0/0+2,174*')-,31;713895/2/<<2,801.0-11748-434-889/)0481:441/,+,*-)((()((%**,-&*++(072334:7.5,))&&%&-(+*/)3+23+'&-.6856<:-..().34:331-1)''**40*$/)'*,&()36-+1.4/5,**09-+)*(03+-0388::7922/1.,-2-/794*1()&'(.+2/-5-.1...2/.-../5654420,),*+;91*..())((&*)(*)-(4.((1*134-++&'))'/+123'4*(*.,+27/-3./3.145&6+/3+*%&,-.+'$034),'++6.---.5/-(&&2-338/50258//11342+,30/+.+6.)&(**31;53.'100.2//520.&/6/5909007;78;7305002;-:*)%'%+,.-,-68*1-,.7/77<5*)*&)++1765756644324(/(++''$,'((&'%&'),.3-0443+557-,.7-.+)'*).052&(+&//*)+(0-3.63355)(&)&),1-/-1)-/+*%,-+)&'&*()-+140'(1(0','8,/16389/*+10,88(*(&**
@ec0af464-defa-4ca2-b4b5-6f8890d2793c ch=154 read=102757 start_time=2019-12-13T11:27:28Z barcode=BC01 runid=2c9cf7bc05858273f10e7d7ec552fc0bd742dc3e
CCTACGGGAGGCAGCAGTGGGAATGTGCACAATGGGGAAACCCTGATGCAGCAACGCCGCGTGAGTGATGAAGGTTTCGGATGTGGCTCTGTCTTTGGGAGAAGATAATGAGAAGCGGTACCAGGAGGAAATACGGCTAACCCACGTGCCAGCCGCGGTAATACGTAGGTGGCGAGCGTTATCCAGATTTACTGGGCGTAAAGGGACGTAGGCGGATGATTAAGTGGGATGTGTAATGAAATACCCGGGCTCAACTTGGGTGCTGCATTCCAAACTGGTTATCTAGAGTGCAGGAGAGGTGGAATCCCTAGTGTAGCGGTGAAATGCGTGAGATTAGGAAGAACACCAGTGGCGAGGCGACTCTCTGGACTGTAACTGGCGCTGAGCTCAGCGTAGAGACAAAACAAGGGATTAAGATACCCTGGTAATTACGCCGTAAACGATGAATACTAGAGTCGTGGGGTTTCAGCCACCTCCGTGCCGCCGCTAACTTGCGGTAAATTCGCCTGGGAATTACGGTCGCAGATTAAAACTCAAAGGAATTGACGGGGACCCGCGCACAAGTAGCGGAGCATGTGGTTTAATTCGGAAACAGCGCGAAGAACCTTACCTACACTTGACATCCCTTGCATTGCCTCTTAATCCGAAATCCATGCCGGGGACAAGGTGACAGGTGGTGCATGGTTGTCGTCAGCTCGTGTCGTGTGAGATGTTGGGTTAAAGTCCGCAACAGGCGCAACCCTTATCCGTTAGTTACTACACCATTAAGTTGAGGACTCTAGCGGCGGCCATGGCGGG
+
,'()//:0/342000)+-*4+++-+0/,*.+5,+3)&(,+,1,./09894.327324;66574*+*)*+))(*12<7.1.,*&''**/0100((&.16,&%&((,1/40-)%('&//72+1()+6+./*/,)000810/.-*'$'&+.6..,4,57/6,0*,+:78849,0*+()33070/+,)%)).63-/5;855512.*(,)%(5589<:9;78:.8-:-349:886/.('%%&'*-.+0/8.079972,,),)(2.5023663690+297789267-,..*(*+,;:55)&*&()(*)'+017/**./1,)--5:80*50,/288-,'+-5-57.0+.4/00-+(+-70-+,0-0/0/03+44857586/+.$-%((,+-+1,-+'')).&&$(')(02,012--1(3-4/*,/249-.020%(+(),.2879:<;52122091,+,)+$&(*+1,251+4+(($*%&-1)/*)*69867;--,4+(()),)'.(+%($('+).,3+('-+*,.899/11'*+60<:4164-3,''+(-,32820:70/93*,+--.,(''')0(,),++,+(+0355093;7.+%),(,)-*-,.,(&*,&'&'+2*,,,)112246598+*0-0/22),1.,2.6//7&)%'*%'/(&''%()4/-/1.5.--48*../89:9959215:-+1,**))+*.35576)/%)(*,23,/,+/70.(-*)+//+.437&&/1086078((().-**1.)((+(+''*(/451;1-*/(*%5,87881.,,))&)%$$$###"##$
@719b6a63-bbe0-44a9-b331-59752816617f ch=66 read=111042 start_time=2019-12-13T11:27:26Z barcode=BC01 runid=2c9cf7bc05858273f10e7d7ec552fc0bd742dc3e
CACACGGGAGGCAGCAGTGGGGAATGTGCACAATGGGCGCAAGCCTGATGCAGCCATGCCGCGTGTATGAAGAGAAGGCCTTCGGGTGCCAAAATTACTTTCAGCGGGGAGGAAGGGTAAGTTAATACCTTTGCTCGGTGGCGTTACCCGCAGAAAAACACCAGCTAACTCCGTGATGCCAGCAGCCGCGGTAATACGGAGGGTGCAAGCGTTAATCGGAATTACTGGGCGTAAAGCGCACGCAGGCGGTTTGTTAAGTCGGATGTGAAATCCCGGGCTCAACCTGGGAACTGCATCTGATACTGGCAAGCTTGAGTCTCGTAGAGGGTAGAATTCAGGTGTAGCGGTGAAATGTAGAGATCTGGAGGAATACGGTGGCGAAGACTGGCCCTGGACGAAGACTGACGCTCAGGTGCGAAAGCGTGGGGAACAAACGGATTAGATACCCTGGTGAAGAGTCCACGCCGTAAACGATGTCGACTTGGAGGTTGTGCCTTGAGGCGTGGCTTCCGGAGCTAACGTTAAGTCGACCGCCTGGAGTACGGCCGCAGGTTAAAACTCAAATGAATTGACGGGGGGCCCGCACAAGCGGTGGAGCATGTGGTTTAATTCCGGTGCAACGCGAAGAACTACCTGGTCTTGACATCACGGAAGTTTTCAGGAAGAATGTGCCTTCGGGAACCGTGGGGAGTGCTGCATGGCTGTCGTCAGCTCGTGTTGTGAATGTTGGGTTAAGTCCCGCAACAGGCGCAACCCTTATCCTTTGTTGCCAGCGGTCCGGCCGGGAACTCAAGGGAGACTGCCAGTGATAAGCTGGAGAGTGCAGGGATGACGTCAAGTCATCTTAGCCCTTACGACCAGGGCTACACACGTGCTACAATATGGCGCATACAAAGAGAAGCGACCTCGCGAACAAGCGGACCTCATAAAAGTGCGTCGTAGTCCGGATTGAAAGGTCTTAGCTCGGCTCCATGAAGTCAGGAATCGCTAGTAATCGTGGATCCGAATGCCGCGGTAGATACGTTCTCCCGGGCCTTGTACACACCGTCACACCATGGTGGGTTGCAAGAAGTAGGTGGCTTAACCTTCGGGGCGCTTACCACTTTGTGATTCATGGCTAAGGGGTGAAGTCGTAACAAGGTAACCGGAGATGGGGCGACAGGCCGTGGGGTTAACACAAAGACACCGACAACTTTCTTCAGCACCAGCAATACGTAACTACCACC
+
(&'&)+4502:11/0.-.2:2(+/,/953314/,06-.)-1/(+*)*+/,+,(,*+,,04++'),-.0)5*&*')()*1.011)/.+$$%65*+(+)()/-'$+,4;;(),)(',*&((-),3040/2.89-,674(++++,)5,*/2.+)'(.054.+-24%100/3--.2'-(&**6.,,,,''))**,,+7-,./,*-')+-1;889809-9-0,402/6.11;:7:89693.011)/+.+/50,04<9,301,*,*'(+2(*%+.((-3**35428-72,.181-1/133334/.,'(((-..-)$%&%*'+,,,2+0,'&*.),+-0/4.4),763//-.082--)&&#&%%(()01080-6./52'7/84060,,/('()2(931+03884.0+--22348868/10227..57,079..-*(++.:5-*5*/.,+0/%)1('+)))*(&$&)0.&),56/./5',-*+,2232*,).*--0.910*0-)1///52+-0722.3*2,.,//1./-,0411733.8487860)&$&&*,,6,132-4497<;266:7460--0.--(,(+-16*54)(-)-,../1;68-+,+'*&(+43;<5:9:1.142772-1-11.-*-,-*,.77578601.%.301+,.2-4..8;1/%*3(*++)++.*17787&-,-+42,0''''$&*+0767686;888:98781/0.035/31/.//9//233:869670-62+)0//*&'+,03688:..///7,.3+&8.-8<42./71123533')*'')54((+2+&)'225830/0-.12/.//:1-(%*-,..220.5669778651564/+**%*-73,5,+,.334(,/121210,/-//22/,3--&%&)+01$&(,36(&&%)''()),813292)&'-2+02;97987775:6++123,3325:9,:(2),1-*)-+&(--/$((0/03(,,0224432001(-+)**2/0,+&),4/1177:7/4,+06427+&)**+%+($'*+..)(+-()0+36382333*,'-,))2+0-21.3-(*%)--:2+0-%')()*+)'%''%#+&4,5:2&+-0+.-4-,/,**08-,..37;72*-&)*)(/./*-*2-,-859/.1.-)/*.:18,5-*++(*)+(0,6+,-2-,/&.+&*4+9,4446/.-,.4123501-0964592///.395'4)1-0330/&(&$%%#$"
@d4180e04-54c7-4dd5-8383-ac909643c9a9 ch=138 read=101507 start_time=2019-12-13T11:27:24Z barcode=BC01 runid=2c9cf7bc05858273f10e7d7ec552fc0bd742dc3e
CTCCTGCAGGAGGCAGCAGTAGGAATTTTCGGCAATGAAACCTGACCGAGCAACGCCGCGTGAAGGAAGAAGGTTTCAGTTGTAAACTTCTGTTATAAAGGAAGAACGGCGGCTACAGGAAATGGTAGCCAGTGACGTACTGGTAAAGCCACGGCCTGCTACGTGCCAGCGGCCGCGGTAATACGTAGGTGGCAAGCGTTATCCGGAATTGGGCGTAAAGAGGGCGGCAGCAGGGTCTGTGGTGAAAGCCTGAAGCAGCTTCAGTAAAGCCATAGAAACCAGGCAGCTAGAGTGCAGGGGAGGATCGTGGAATTCCATGTGTAGCGGTGAAATGCGTAGATATATGGAGGAACACCAGTGGCGAAGGCGACGATCTGGCCTGCAACTGACGCTCAGTCCAAAGCAGTAAGGAGCAAATAGGATTAAGATACCCTAGTAGTCCACGCCGTAAACGATAAATTACTAAGTGTTGGATGTCAAAGTTCAGTGCTGCAGTTAACGCAATAAGTACTCCGCCTGAGTAAGTACGTTCGCAAGGAGATAACTCAAAGGAATTGACGGGGGCCCGCACAAGCGGTGGAGCGTAGTTTAATTCGAAGCAGCGAAGAACACCACCAGGTGTTGACATACTCGCAAAGGCTCCAGATGGAGATGGCTATATGAGATACAGGTGGTGCATGGTTGTCGTCAGCTCGTGTCGTGAGATGTTGGGTTAAGTCCCGCAACAGAGCACCAACCCTTATCGTTAGTTACCATCATTAAGTTGGGGACTCTGGCAGACTGCCAGTGACAAGCTGGAGGAAGAGCGGGGATGACGTCAAATCATCATACTTATATGACCTGGGCTACACACGTGCTACAATGGATGTAGTTACTGCAGAGGAAGCGAAGCCGCGGTGAAGCAAAACCATAAAACCATTGCGTTCGGATTGTAGTCTGCAACTCGACTACATGAAGTTGGAATCGCTAGTAATCGAATCAGCATGTCGCGGTGAATACGTTCTCAGGCCTTGTACACACCACCCGTCACACCACGAAGAGTTGATAACACCCAAGCCGGTAGCCTAACCGCAAGGAAAGGCTGTCTAAGGTGGGATTGATGATTAGGGTGAAGTCGTAACAAAGGTAACCGGAAGATATAGAGCGGCAAGCCCGTAGGTTTAACACAGGCGAACGCTTTCTTCCGGCACCGGCGGCGTAGCACG
+
..5,-,3+46+.4+.13/,10-1+4.:::-27,5,,.%+,'3***02-/.1299699)+)+,+3../1),0),/7))&(*,'*35..3//2//4//26)0)00(/23%11086544&*'((&&%(+%(*4+./230(''&%$%%+((%33.,-*+%$#$&(*+/...(&((/-1&&&%$&))3:869.7068..1*+//://.-&/*(*(-10//518,(&)+))+/.,,0..88000530520//.,087*-'&&&#&(((&(*.8/(4923.,26-701253222323445680801)',/*-//71,,+)4+4.0--1*++*-/.-1:102964213456478-(+,&5/*7)+-*6**()',-0298445534(4746825++*,,&)++0117(,)&&(%(,,+1,'*.1<5//07-/.'&'**-38.-/2521200-0.1869;;5.+'*(+%+''+3465663<3../+.24;6+08813637778--13110/.0/.65*1'(*+,,/-2,'&''%(+23530,$%(/+,(*(*,2.0331,))//34855,/43//5+()')*.,//9338-+*'(%03/&&(+5/1,0).**0)(,**+'*%%&0,+545+2()+837.434256<229749''**+:1-+-,09:9996,*).-089'411286-+%(%04;047772-/00968-21,/*',133693,/1699.1/2,*-3'6+,&*)'.).*0;9,6665/7././901::;:75:2,,,12:;/0577513-,+-01,51,+,,+.-.+0151/1'(''%)/'48-412377889<868764+-%*'&(,111258+-73400--+)+-.49523/8.(*())&(+/+$*'+---*/-,30/3050181-)(()+1*-/81&./22351-,0&+*%',074*0&:(*+4278:9936233405757780:/-91717867444.01170/)*.11'()./34545'2013;992042144',02//6012521.06&77,*4302250--**('+*..*+1183.+-)'-+,6355%02**3:79&0(4(1(6)))+-&04.08)4,3:87/.**+,(2)%.,**+-1)-0,,,3345**0-010/-/35*,05/*)'')'(++''.0-*/.(/+5*1./,/()&'%$&(*,/56/67./4+*(4,'.*-)(%%%#&#&$
@34da66b9-3473-48b3-9b5d-e38a800996ec ch=390 read=85208 start_time=2019-12-13T11:27:14Z barcode=BC01 runid=2c9cf7bc05858273f10e7d7ec552fc0bd742dc3e
CCAGTTACCTTGTTACGTGACTTCACCCCAATCATCAATTATGAACCAGCTCCTTCGCGCGGTTAGGCCACCGGCTTCGGGTGTTATCAGCTCTCGTGGTGTGACGGGCGGTGTGTACAAAGGCCCGGAGACGTATTCACCGCGACATGCTGGTTCGCGATTACTAAGCAATTCAACTTCATGTAGTCGAGTTGCAGACTACAATCCAGACTGAGAATGGTTTTATGGGTTTTTGCTTCACCTCGCGGCTTCGCTTCCCTCTGCACCATCCGACAGCACGTGTGTAGCCCAGGTCATAAGGGGGCATGATGATTTGACATCATCCCCGCCTTCCTCCAGCTTGTCACTGCTTGGCAGTCGCTTCAGAGTCCCCAATAATGATGGTAACTAACGATAAGGGAGTTGCGCTCGTTGCGGGACTTAACCCAACATCCTCGACACGAGCTGGCGACAGCCATGCACCGCCTGTATCTCAGCCATGGCTATCTCTCTCCATCTCTACCAGGGCAGCATAGGTATGTCCAAGAGACCCTGGTAAGGTTCTTCGCGTTGCTTCGATTAAAACCACATGCTCCACCGCTGTACGGGCCCAAATCAATTCCTTTGAGTTTCATTCTTGCAGACGGCTACCTCAGGCGAGTACTTATTGCGTGCTGCAGCACTGAACTTTGACATCCAACGCAGGTATGTCGTTTACAGCGTGGACTACTAAATTTATCTAATCCTATTTGCTCCCCACGCTTTCGGGACCCCAGGCGTCAGTTGCAGGCAGATCGTCGCCTTCGCCACTGGTGTTCCTCCATATATCTACGCATTTTACCGCTACACATGATTCGATCCTCTCCTGCACTCTAGCTGCCTGGTTCTGTAAAGGCTTTACTGAGTTAGCTTCGGGCTTTCACCACAGACCCTTGCCGCCATAACCCTCTTTACGCCCAATAGTTCCGGATAACGCTTGCCACCTACCACGTATTACCGCGGCTGCTGGCACGTAGTTAGCCGTGGCTTTCTAATAAAGTACCGTCACTCAGCTACCATTTCCTGTAGCCGCCGTTCTTCTTTATAACAGAAGTTTACAATCCGAAAACCTTCTTCCCTTCGCGAAGATTTGCTCGGTCGGTTTCCCCATTGCCGAAAATTCCCTGCCCGCTGCTCCCGTAGG
+
2.$*50,164611:0-+%&(+.-,+25:./1386872*+')(*%0*'(+/2,$&)*''+,-141&056:129*0)*.)*7/110511/0*-,.+-$4%'+*+/47)1-,-*)...--,10)+(++',.%'%1(()-66.15-02588:894.(+*+&&+,+5-*,0'&($&*,-(0+2278:9799.9-./3933)/+054.6//33&&//*'+(+103-4:;0/4'-//8;91/25:59:;99444812:2124609.,174545/-,/)(&%%((&*+-.-+)*,.1-**20//521)/473,.//041%.6*)'&'*+7-7<;*,687867520'/.06041,*'(%%$,%%&).1'(')%&%$&(*+,))-%+/..056944..15971.--(.2+%./3,-,-*-309/*.471//12/32+,'/1/0''*(&')*))..%*,23284&3801,,(2)*0832467667'%%$%((1/12:9610.+//++--'*,-0%-(%'$%)$'').-1,,-7(-'(+,-2/((-3446)50;::<:7812-)+3-5(/,6,<;/3<222236188,.6*+'(,)++)))(((*)),1-2+2/025/.35<;426;.20/0')/3(/.-*''')'-.,'&%,(*,3-04100/%'+&.(.012658:2304123184+3--$&&(('()%*&'.2,(+%+*+7782.-++'*'+'0*',.&((()),'83**/,466+(+,)--)-(885)(&'',,*%+0+-/<56-,((*,.11264-)%%$''35))+,.*,/0$&+,0(,'*-665,0+,(-791-36045,,*((,,(),)%&(0(*./16112()*,+++-,/09574)*%&&'&)&&%*,0--102/..4*&'(0.'59-2:/.'-&&)0/765)'(',*&*%&))))20/+26+*.+)&$2)-/%54.)7<8:7;75/7/,7:008/,('&''1-/955843-;1217/8-+%))-,.1/+'()+,&'(*/.)'-1.48.)/))'*01.-/0&/.-*0634<255./.*010,17,38,3(&')'(0.*1-+0/.0<3,05362-).45+00/0-0334(5(0'+)./*+/3,*-/2-00*,.)5*0::8,13(/1./*1/+11-)(%*0**1'%&(68(*;/.+
@56f6bb65-c1eb-41a2-84e8-52c12d57fe59 ch=330 read=71984 start_time=2019-12-13T11:27:13Z barcode=BC01 runid=2c9cf7bc05858273f10e7d7ec552fc0bd742dc3e
CTCTACGGGAGGCAGCAGTGGGGAATATTGCACAATGGGCGCAAGCCTGATGCAGCCATGCGCGCGTGTATGAAGAGCCTTCGGGTTGTAAAGTACTTTCAGCGGGGAGAAAGGGAGTAAAGTTAATACCTTTGCTCATTGACGTTACCCGCAGAAAACCGGCAACTCCGTGCCAGCAGCCGCGGTAATGAGGTGCAAGCGTTAATCCCGATTACTGGGCATGCAAAAGCGCACGCAGGCGGTTGTTAAGTCAGATGTGTGAAATCCCGGGCTCAACCTGGGAGCTGCATCTGATACTGGCAAGCGAGTCTCGTAGAGGGGGGGTAGAATTCAAGGTGTAGCAGGTGAAATGCGTAGAGATCTGGAGGAGGAATACCGGTGGCGAAGGCGGCCCCTGGACGAACTGACGCTCAGGTGCGAAAGCGTGGGGAGCAAACGGGATTAGATACCTGGTAGTCACGCCGTAAACGATGTCGACTTGGAGGTTGTGCCTTGAGGCGTGGCTTCCGGAGCTAACGCGTTAAGTCGACCGCAGGAATTTTTTTACGGCCGCAAGGTTAAAACTCAAATGAATTGACGGGGCCCGCACACAAGCGGTGGGCATGGTTTAATTCGATACAGCGCGAAGAACCTTACCTGGTCTTATCCACGGAAGTTTTCAGGGTGAGAATGTGCCTTCGGGGAACCGTGAGACGGAGTGCTGCATGGCTGTCGTCAGCTCGTGTTGTGAAATGTTGGGTTAAAGTCCCGCAACGAGCGCAACCCTTATCCTTTGTTGCCAGCGGTCGGCCGGGAACTCAAAGGGGGGGGGGGGGGCTGCCAGTGATAAACTGGAGGAAGGTGGGGATGACGTCAGGAGTCATCATGGCCCTTACGACCAGGGCTACGTGCTACAATGGCGCATACAAGAAGCGACCTCGCGAGAGCAAGCGGACCTCATAAAGTGCGTCGTAGTCGGATTGAGTCTGCAACTCGACTCCCATGAAGTCGGAATCGCTGGTAATCGTGGATCAGAATGCCGCGGTGAATACGTTCCACGGGCCTTGTACACACCGCCCGTCACACCACCATGGGAGTGCAAAAAAAGTAGGTACAACAACCTTCGGAGGGCGCTTACCACTTTGTGATTCATGACTGGGGGTGAAGTCGTAACAAAGGTAACCGG
+
+./455.930/4//46266/+,%*&%%)&)*/,0-..'-+&'*116:5558432+56696655414657056+'%&,136944:82:00/80,0043;5+),-38:(()'*)%)'&')/46218-8-0108:,,677'1(*%(%()(-8,,/-+0/)('(%'()*),.&%%$%()*-,.7156282./+&&&)(009435609/8-0+%%&-()-149-+$'$'(/3))*.-),*.(*/3&,14'+,3+4/6)*2.(+(+-254+20+'3353326274596+,-+,,--6522222402,+/&'))+,--68:53./+0/51---,-1/2/+%0*4-.)00-/2..-32-06::51002366/*'*)'/,/.-56.4,*-..,/5*300(36.((/43*)-*&*,,98:6;*,99::1/30./.5236/,,/4<34,9/.5.3.0,+-/,.60-/.3)++/:007;3854422430++)5+20209-.-0+)/0..4,++/855310/1,,./-,,*,++105),-,/30++$)(%%&'('(((%)*)0/,./6*4.51:4*,,-/61-,-.2111++.((/1*'(&(),.6054;-.*%%&'-16:96:8;8412%3+(,,,.04,/85/0*(-+*013*4++-60)+.0*1+.8<762.+$&(-,11..37797;759:0,778893+2.4,/%'*12456652<54479./0))+,66788<6515;5234737.2.1:0-.21.*+/,/-0-1.54/34,)3/44&&3+,/50271),)+)7154++-2)0)),.7+.+1)*'%*+,.*(&)*%46+0/-.12<;:::951013273/+21,+**)+,2'*)&&(/*,*((5.22)('$%')0-)05/))))()(%*,-0;3/;212654.3)&*-()*(//797,+')'%)44-133-1/.00047/./26976)3+//303-1.)**-035644-./..5499),8//,-+8*1.136-.--,(-+*+223803962197788041742231./.094,(',*+.+.-,,*+*))1228:100/./-./+*/.442-'&'%.+750.**)*()%&%''(*+3-119646)-2405-1,*.1*-141,/23450(+)*+,,6:6.,(+.+.43786439,..199:::1
@3f569ef7-7399-404d-91f6-9b5f083c021a ch=311 read=92698 start_time=2019-12-13T11:26:58Z barcode=BC01 runid=2c9cf7bc05858273f10e7d7ec552fc0bd742dc3e
TTGGTATGCTTCCGTTCAGTTACACGTCTGGTGCTGAAGAAGTTGTCAGTGTCTTTGTGTTAACCCTCGCACCTGCCGCTCATCATCTTCCGGTTACCTTGTACGACTTCCCCACCCCAATCGCTGACCCTGCACCTTCAGCCCGCTGCCTCATGCGAGTTAGCTCACGGACTTCGGGTATTGCCAACTCTCATGGTGCTGACGGGCGGTAGCCTCAAGACCAGGAACGTATTCCACCGCGACATTCTGATTCGCGATTACGCCATTAACCAGCTTCATGTGCGGCGAGTTTCAGCCTACAATCGAACTGAGACTGGTTTTAAAGTTTGGCTCCACCTCGCGGTATTGCATCTCTGTACCAGCCCATTTAGCAGCACGTGTAGCCCTACACATAAGGGGCAGTTTGACGTCATCCCCACCTTCCTCCCTGGATTAGCCCAGGCAGTCTCGCTAGAGTCCTCAACTTAATGGTAGTAACTAACGACAAGGTTGCGTTGCGGGACTTAACCCAGCATCTCACGACGAGCTGACGACAACCATGCACCGCACCGTACCTTGTCCCCGAAGGGATTTCCTCGATTAAAGAGTAATGCAAAGGGATGTCAAGTGTAGGTAAGGTTCTTCGCGTTGCTTCAGATTAAACCACAGCATCCGCTGCTTGTGCGGAGTCCCCATCAATTCCTTCGAGTTTTACCAATCTTGCGACCGTACTCCCCAGGCGGAATCGCAATGCGTTAGCGGCGGCACGGGGTGGTGAAACCCCACACCTAACGTATTCATCGTTTACAGCGTGGACTACCAGAATTTAATCCTGTTTGCTCCCCGCGCTTTCGAGGCCTCAGCGTCAGTTACAGTCAGAGGAGTCGCCTTCGCCACTGGTGTTCTTCTAATCTCTACGCATTTTCACCGCTACGCTAAGATTCCACTCTCCTCTCCTGCACTCCTAGATAACCGAGTTTGGAATGCAGCACCCAAGAACATTGGGTATTTCACGCATCCGCCAATCATCCGCCTACGCTCCCTTTACGCCCGAGTAAATCCGGATAACGCTCGCCACCGCGTATTACCGCGGCTGCTGGCGTAGTTAGCCGTGGCTTCCTCCTTGGGTACCGTCATTATCTTCCCCAAAGACGCTTTACGATCCGAAGGCCTTCATCACTCCGCGGCGTTCTGCATCAGGTTTCCCCATTGTGCAATATTTTCACTGCCTCCCGTAGG
+
$#)),-2*0(,,)*48,**4,))%''&%&'(0()*)*-())'+---4,776653;801105-)-.('($&#&++**($$%&'('%++./51(*)+(/-.,'.%*,(0112..**+3/2,403&&%($-.(&#%&,71:4%/62++//33531'.'''%)3-++/02677:3)'$*//-0,.1035.+*)('('*+/--&*)-/2;91(%%$$'%%%+,-.-1-08090-2.4.*)*.3,.34556:5744594136-:-&(#*'$+%%#%',&)+3:42/-&$+(,*)0.:,-,0060355;47'&*%$%'*/148:0;<1.7++-51)0,357,/841.0/4.&,''*45----+6451/-/+(',/'%((()*+21.-'%&*/,((/).0.2(/,.+-%,-8../515689059,*/,/:2*,/6+*/5)2))%,&&&-/348:879..0.))++38100'(%%-+--52.-//566664211/***'$$#('+*-1;860/,0*/0--)0..-,,()+(*%%-121*00246.79/6++)//(*)*(***.*+-.-1')%')***)$.27./15346456/')(+'+(),+0+*-1,95887*-+/0/02133/54675:4,1-/:-17;8+)+4,4<;9.-,((+',/0*1,*)/'(*.3.3(++-05+)/21:5,,$%%&)*--65+&&&*,--+.,./3794/./-:;9.249:52./,'&)(1-/62282-++0,(52353-,')))0**602:1*&*)2.*(&&'(*/34372+3/,+/)0/00:;775'//+)(&&&(+/.6768173())-33-%-*--63++)()6817*(,/05//21/.034.-*+/+()+1176585/12&+-/1/-18-)*'$+/-/*+((*&))341)211/%(-*-%++')&(+9,/*+,.,,73325:111')*+'),../.)-0&&(+-(-)/.,*/-,0*,*(+*$$#$$%&+02/0.;7,&)&)118+%&$,')*++/113:500+**..+/7-(+,270)((*,--*1.1/630'-)+-001,)0($(,-/340493-/.,--,+('))*24-.)$$&%')1259-'*1-2.%.(+&((+/026945681498-073-&&&$#&&&)+-+7)&&('))(-344683543'&).6997;4+**)*-(06)9.0797(0/(*1+1++'/1/5,')*-1729:*,:54)
@8502e821-3119-44d5-8d7c-fed5a4f9518a ch=8 read=79062 start_time=2019-12-13T11:26:54Z barcode=BC01 runid=2c9cf7bc05858273f10e7d7ec552fc0bd742dc3e
CTGGGGAGGCAGCAGTGGGAATATTGCACAATGGGCGCAAGCCTGATGCAGCCATGCCCGCGTGTATGAAAGAGCCTTCGGGTTGTAAAAGTACTTTCAGCGGGAGGAAAGGGGGAGTAAAGTTAATACCTTTGCTCATTGACGTTACCCGCAGAAGCACCGGCTACTCCGTGCCAGCAGCCGCGGTATGCGGAGGTGCAAGCGTTAATCCGGTTACTGGGCTAAAGCGCAGGCGGTTTGTTAAGTCAGATGTAAATCCCGGGCTCAACCTGGGGAACTGCATCTGATACTGGCAACTTGAGTCTCGTAGAGGGTAAATTCCAGGTGTAGCGGTGAAATGCGTAGAGATCTGGAGAATACGGTGAGAGCGGCCCCCCCTGGACGGGCGGCACTCAGGTGCGAAAGCGTGGGGAGCAAACGGGATTAGATACCCTGGTAGTCCACGTCGTAAACGATGTCGACTTGGGGGGTTGTGCCCTTGAGGCGTGGCTTCGGAGCTAACGCGTTCGTCGACCGCCTGGGAGCCCGTACTGGGTTAAAACTCAAATGAATTGACGGGGGCCCGCACAAGCGGTGGGCATGTGGTTAATTCGATGCAAGAACCTTACCTGGTCTTGACATCTACGGAAGTTTTTTCAGAGATGAGGTAATGCCTTCGGAACCGTGGGGGGCGGTGCTGCATGGCTGTCGTCAGCTCGTGTTGTGAAATGTTGGGTTAAGTCCTGGCGAAGCGCAACCCTTATCCTTTGTTGCCAGCGGTCGGCCGGGAACTCAAAGGAGACTGCCAGTGATAAACTGGAGGAAGGTGGGATGACGTCAAGTCATCGCCTGGCCCGCACTTGACCAGGGCTACACATACAATGGCGCATGCAAACGCGACCTCGCGGTAAACGGACCCTCATAAAAGTGCGTCATGAATACCAGTTGGAGTCTGCAACTCGACTCCATGAAGTCCGGAATCGCTAGTAATCGTGGATCAGAATGCCACGGTGAATACGTTCCCGGGCCTTGTACACACGCGCCGTACACCATGGGAGTGGGTTGCAAAAGGTAGGTAAGCAACCTTCGGAGGAGCGCTTACCACTTTGTGATTCATGACTGGGGTGAGGTCGTAACAAGGTAACCGG
+
(%).:2/480.000777<7,73293203-4--661*),/42584446762,38371:8)+55501-0/++(%$),3285&4)/))+4:5+*.,.24/-%*))82)-1+2)1880,&()/<816211/0112;2-,00.252/4,8,,6:.+-,&+&$%%))()*)..1/-/82450//+/17401,+/+))+.*1-+-863366/.0-*0%(%)&'-75,,*(*+'(,)/)-65)36;9/.6.-.15&.01/-(0.'-1,(58849186:6999-((,-567866..-*,0072/,*,-.-3343844/*'+,4-0(7*9-/-2532..*+,1.,,-,(&+,.//0/138586/''+)).)--,*'&,-%.1127984,/811((-,0'-$*+/*-35661.11++06798)+(,38*5*:.),-103807:/.4;:86495$&)*;98;<9720125872505-2-*-(++$-)*93+0-/.7447062243/.,),2331.,)*.'&)*,.24.25//1'$&$$''()-,+24066;;9*77.4.0-0/8/5351/95)35,),.1022513403))+.+.--58-63:0.-0*)++)03780900983032285)23100+-.,,,,/4;8<-81---./4,*')'),-7887711+0-568)+,./(&'),/486733+512168888-///022*1,(*-/86//0<01,-9,6.+/'$%$(&(()+89879<4294584196.0;45:4*31917(2-727-0,-890;)*)&+*15.61-355668<;9997/.-+.-82076/.169985*.*-16;7+.&'&('*)&(%&$%()1:4872-)'(&%$&(/066495./)*%#()%%(('(,035+-,*(.6&702*3.)'1+//75++058797)0+&&)'*''*400.,+/56445-'+1+*-/.1,..0/--.(.(3+,812-+.103//1:70.-2,-.9737-),.8754:2'0/217)+,-+1//0.,01/+()(*)('',*/.37.1,2+)&+%,04:,/5:+%'%*(..,-&&').*+*/)&-&/*%'+(,.0.32*/-1,**/,362/645445:90//010013::896.3.,586607
@33359b37-daee-4a01-948a-ac91ee04908e ch=477 read=75076 start_time=2019-12-13T11:26:43Z barcode=BC01 runid=2c9cf7bc05858273f10e7d7ec552fc0bd742dc3e
TCACCCCAGTCATGAATCACAAGTGGTAAGCGCCCTCCCGAAGGTTAAGCTACCTTCTTTGCAACCCTCCCATGGTGTGACGGGCGGTGTGTACAAGGCCCGGGCAATATTCACCGTGGCATTCTGATCCACGATTACCTTGATTCGACTTCATGGGTCGAGTTGAACTCAATCGGACTGACGCGCTTTATGAGTCCGCTTGCTCTCGCAGCGGTCGCTTCTCTTTGTATGCGCCATTGCTTAGCGTGTGTAGTCGTAAGGGCCATGATGACGACGTCATCCCCACGGTTATCACTGGCAGTCTCCTTTGAGTTCCCGGCGGACCGCTGGCAACAAAGGATAAAGTTTGCGCTCGTTGCGGGACAACAACATTTCACAACACGAGCTGACGACAGCCATGCAGCACCTGTCTCACGGTTCCCGAAGGCACATTCTCATCTCGACTTCCGTGGATGTCAAGACCAGGTAAGGTTCTTCGCGTTGCATCGAATTAAACCACATGCTCCACCAGCGCGGGCCCCGTCAATTCATTTGAGTTTTAACCTTGCAGCCCGTACTCCCCAGGCGGTCGACTTAACGCCGTTAGCTCCGGGAAGCCACGCCTCAAGGGGCACAACCTCCATCGACATCGTTTACGGCGTGGACTACCAGGGTATCTAATCCTGTTTTGCTCCCCACGCTTTCGCACCTGAGCGTCAGTCTTCGGGGGGCCGCCTTCGCCACCGGTATTCACTCCAGATCTCTACGCATTTCCACCGCTACACCTGGAATTCTACCCTCTACGAGACTCAAGCGCGGTATCAGATGCAGTTCCCAGGTTGAGCCGGAGGTTTCACATCTGACTTAACAAACCGCCTGCGTGCGCTTTGCGCCCAGTAATTCCGATTAACGCTTGCACCCTCCGTATTACCGCGTGCTGGCGCAGGTAGCCGGTGCTTCTTCTGCGGGTAACGTCAATGAGCAAGGTATTAACTTTGCTCACTTCCTCCCGCTGAAAGTGCTTTACAACCAAGGCCTTCTTCTTTACGCGGCATGAAACGCATCGGGCTTGCGCCCATTGTGCCAATATTCCCCTGCTGCCCTCCCGTAG
+
982845,./20'+-.886''(2'*07744+..5;4.5,()/+-+%4-8*222.017,58/*1.)/72+480*557831..0/88447342/,./585713*.-))%&),57,*,2-67;777:9(*-:7**++307((&$$))7842,4698250+,+./,50+(%&./2.9.8(+)+'((*%)%*0460+))))14/007/662//&($(%).54-.11/2./93.0343556;262/&+(()./.6/,*&037540&05:6:0+++,*,&'(*0166.738-./-2*6,--031388469910))/*+,2/6052.00%+(.35578;8817580051167/-,4+'(%&0+,51/.19+*('+*,0.11:32111-,(,.2488778/)---7:5:29-././93333/.-.4;8:6:0-/0,20(414:.'*,..&&(*-1329/08:9989:8679:;484031.2199800+)(07,-481',%.(9;7990.*237744-/,#%%&&)2-2991-17'3+3)$-/)('+'7:/3:3/6/..1142)&&#)+145,,-30).+,()*.10/-...&')-)*,,/05&./%/7.//1745.-*67.,..1+05.,*&(+0+0*+.8/;/'(,3/,6,6*2((,3)*(&-*-01394887-9::-44-153,',(*-7-/())/3.//-.796444370/(-759-:967:1;9550*307:978<0*++4())4555881858-24.3))31/4500./2.-,0/13/45296+,535-%-),37*2(.,2(-/./0468:7:07941,')06492-001(+&)()4,*(*++,.--+(),1-284593498555547/+-0-*.//:0')+-3:<+2+,,5*5+-./8,+*.5744840-00,24.++'(*010,)'%*('&-0219822221696627-.))*420..+-'**2064.34-1,1**-53(114%-2;3-/.:7*+2/,-)**$%%%$)+018/(+*//657348+,*&$*+/082+1+-+$&&&(),)8435:+-44;3-15,.+.2020130330*')+.,.5/(3:.*3,/
@f996ace7-2963-49eb-80c9-dd3ccb155f0d ch=477 read=75068 start_time=2019-12-13T11:26:35Z barcode=BC01 runid=2c9cf7bc05858273f10e7d7ec552fc0bd742dc3e
CGGAGGCAGCAGTGGGAATATTACTGTGGGCACCAAGCCTGATGCATACCGCGTGTATGAAGAAGAAGGCCTTCGGTTTATGCGCAAAGTACTTTCAGCGGGAGGGAGTAAAGTTAATACCTTTGCTCATTGACGTTGCCCGCAGAAAAGCACCGGCTAACTCTCCGTGCCAGCAGCCGCCGCGGTAATACGGAGGTGCAAGCGTTAATCCCGGAATTACTGGGCGTAAAGCGCACGCAGGCGGTTTGTTAAGTCCAGATGTGAAATCCGGAAACAGCGCGGGGCTGCATCTGATACTGTAGCAGTCTCGTAGAGGGGTAGAATTCCAGGGTGTAGCGGTGAAATGCGTATTGAGATCTGGAGGAATACCGGTGGCGAAGGCGGCCCCTGGACTGACGCTCCAGGTGCGAAAGCGTGGGGCAAAACAGGATTAGATACCCTGGTAGTCCACGCCGTAAGCGATGTCGACGGAGGTTGTGCCCTTGAGGCGTGGCTTTGGAGCTAACGCGTTAGGGTGACCGCCACCGTTACACGGCCGCAAAAGCTCAAATGAATTGACGGGGGCCCGCACAGCGGTGGAGCGTAATAATGGTTTAATTCGATGCAACACTTGAAGAACCTTACCTGGTCTTGACATCCACGGAAGTTTCAGAGATGAGAGAATGTGCCTTCGGGAACCGTGAGACAGGTGCTGCATGGCTGTCGTCAGCTCGTGTTGTGAAATGTTGGGTTAAGTCCGCAACGAGCGCAACCCTTATCCTTTGCCAACGGTCCGGCCGGGAACTCAAAGGAGACTGCCAGTGAATGCAGCGCTGGAGGTGGGGATGACGTCAAGTCATCATGGCCCTTGACCAAGACACGTGCTACAATGGCGCATACAAGAGAAGCGACCTCGCGAGAGCAAGCGGACCTCATAAAGTGCGTCATGTGGTCAGTTGGAGTCTGCAACTCGACTCCATGAAGTCGGAATCGCCTTTAGTAATCGTGGATCAGAATGCCACGGTGAATACGTTCCCAGGCCTTGTACACACCGTCACACCATGGGAATTGGGTTGCAAAAAAGTAGGTAACAACCTTCGGGAGAAGGGCTTGCTACCACTTTGTGATTCATGACTGGGGTGAAGTCATGCAAAGGTAACCGG
+
)+,&'**$++*+,-71,1/)1+$(&%%%*''$*$--%/7+,-63,1,'//.235/21348712/&*+*+/0/10(++30+)&'$%(.+**(*.*5-'-)*-+&++''(+/:0,--1*..814:1),0/'4)*+763*%''**32.0300)++48581.0'('((/2.547410,++0..1'%))+,+.,2/33/3/*'(/6*-/1*0))-'(*,0,4.445695333782-,--+..1&'(.)1053.0:2/+0-,,-.+(($'++'.,(*-/+(/(**/+7713)(*-.9./0555-,''$((+,/)*/751*/360,/2-6.4.(*+.*((&'))253-39-+062.&*&%(&)6679.*.-*60014/5/21-'*,'+63,5<4..30+*'),0/.-,**0895.)*+(*)2014.(%()-()*00.30--65588,,-23225860212879:6(5112/052.1,234213/0.76'(*,-774,'*+'''%,-(*1-.9322-4.2$$%%%&/30,,()%')*&&')(/3,%((+0,%)-4293-(',.4134028---3*()(&*)+-55/1-(//201-&()-41::2:02.,+0-18-0&*)&(*2)+33/5.-6<7893114*+/2666223/1.,1<:42.+,-.1/+,,1958:9:;.4--7060:<7;92523'31001101)-),+6677572-./.1120170+''+2)+/72:82911,..3+.2+51/,--67:491)/12.&'++%*.(&'''004712.'-+2204185',&()128908*+*(''(&*#$%'++.+))'&(+..,032435476,/6287+,*'(('$%(*/:/'$%&%(((',4/616,,('%)&&')*.))'**).1003/,&(')*+,-:;*,160-100)*.2/./24445&)&%'.,1+/,9.4)+*+,--0303256486778517///274741&(%(/-,/328///23<:89612:989/-/46.,./-15124/-+*.05().'(*++,'*,&'110-.1,+(.)'&('*)/190338:5/,)*+/51332.421548&73*(,+&-*(-)''&$+(',.0,%*+-190655664130&'(,*)*)&'&%**&-*/18:886
@531d5cbf-8c94-4fd3-bcd7-34f3b91d935c ch=332 read=86721 start_time=2019-12-13T11:26:35Z barcode=BC01 runid=2c9cf7bc05858273f10e7d7ec552fc0bd742dc3e
CCGGATTTACCTTGTTGCGGCTTCACCCCAGTCGCGAATCACAGTGGTAGCGCCCTCCCGAAGGTTAAGCTACCTACTTCTTTGCAACCCACTCGCGGTGTGACGGGCGGTGTGTACAAGGCCGGGGTATTCACCGTGGCATTCTGATCCACGATTGCGATTCCGACTTCGTAGGTCAGTTGCAGACTCAATCCGGACTTACAGCTGACGCGCACTTTGCCAGGTCCGCGCCTCGCGAGTCGCTTCTCTTTGTATGCGCCACAGCAGCACGTGTGTAGCCTGGTCGTAAGGGCCATGATGACGACGTCATCCCCACCTTCCTCCAGTTTATCACTGGCAGTCTCGCTGAGTTCCCGGCCGGACCGCTGTGGCAACAAAGGATAAAGAGTTTGCTGGCGTTGCGGGACTTGGCAACATTTCACAACACAGGCTGGCGACAGCCATGCAGCACCTGTCTCACGGTTCCCGAGGCACATTCTCATCTCTGAAAACTTCCGTGGATGTCAAGACCAGATGGAGTTCTTCGCGTTGCATCGAATTAAACCACATGCTCCACCAGCGTACGGGCCCAAATCGAATTCATTTTGAGTTTTAACCTTGCGGCCATTACTCCCCAGGCGGTCGACTTGATTAGCTCGGAAGCCACGCCCTCAAAGGGCACAACCTCCAAGTCGGCATCGTTTGGCGTGGATTCTACCAGAATTATCTAATCCTGTTTGCTCCCACGCTTTCCCTTTACCCACAGGCGTCAGTCAACCGTCCAGGGGGGCCGCCTTCGCCACCGGTATTCCTCCAGATCTCTGCGCATTTCACCCGCTACACCTGGAGATTCTACCCCCTCTACGAGACTCAAGCTTGCCAGTTATCAGATGCAGTTCCCAGGTTGAGCCGGGGATTTCATCTGACTTAACAAACCGCCTGCGTGCGCTTTTACGCCCGTAATTCCGATTAACGCTTGCGCCTCCATTATTACCGCGGCTGCTGGCTGGAGTTAGCCGGTCTTCTTCTGCGGGTAACGTCAATGAGCAAAGGTATTAACTACTCCCTTCCTCCCCGCTGAAAGTACTTTACAGCGAAGGCCTTCTTCATACACGCGGCATGGCTGCATCAGGCTTGCCCATTGTACCAATATTCCCCACTGCTTTGCCTCCCGTAGG
+
*',+(0/,).-.0*1,&)-(.169.7--'&&/-%&'(7--*,)()+22/.0115,)+4/++-+/7798.243782.246.6;0*+-(30-+--/'%,/220146385612.../1468657-*.*($%&/013::9;.6../78+,.60-+-0-9)&('(8886117793&)$+')+&))755244649+4,4*4-/+)(%%&&&$()-,-++&+/0,()('37,6)()'(*,-5-.'))3,//8/53.26-.1578111)+)+,--,)-,,-)('&(1))032/-411*238<:95565300/446657:/9,)-5241&(+('+,9,*+96773:5447.*3''4-.00/2/(*(1/-1///('&%((-*/'104&7.556;.)(+,6.)+''(()68464;9032.'*,-0565:700128412()7256.82&.,*0.1579-//-06454632)-+52713+()+*31345-4*119543-'*43-/031913:<;:55608.37:+,),./++1;67;85909///:8:*)-.+(60*/-..4/0009141%%&&)(02:7633&*,+-')--:./453(-.+5;<.582318.-/.)-&,%$&*-52,'2.4(10/230.((',*-/525(2+4,-8--+15,//,9)..+-.0/307,4)7+2441*,-13.8:.*,),*11,+%&&)-61)&(,)+,9+-8407./0<)(+-280),-+1;,0)&&&)'*0,'(%'--007434)%%$(/-:++1,-+)&&()06/9869:-3(.))*8<85502/--12174'/.0-5;:4./3,,31/0/6;785/*+328731935..00.0((.-167(.*+0..731.22214*+.5251341374-2051/.,5+'023&,)&(%(+2121,2,3*6699<3451130.-+(*,/0*(+/.25))*.-:63016;6964-4-*+&++)*-&+*+-;/09401/)&'%&',('+0,,6:6259390)-4-;<70/).,,*/98344/6///8804****'*'+%&,%&(9;+2<:93717/)-9194.)('&%'&&***/--022596<2032,-+,*/.23:....53653012&2..-0&-94*-.(+'.+1-302+0+0--02/+001*23/.94.007&
@eef68a8b-240a-417e-9c78-f8f782ec4b94 ch=87 read=198566 start_time=2019-12-13T11:26:27Z barcode=BC01 runid=2c9cf7bc05858273f10e7d7ec552fc0bd742dc3e
CCAGTTACCTTGTTACGACTTCACCCCAATCGCTGACCCTACCTTCGGCCGCTGCCTCCTTTGCGGTTAGCTCACGGACTTCGGGTATTACCAGCTCTCATGGTGTGACGGGCGGTGTGTGCAAGACCAGGAACGTATTCCACCCGCAATACGATTCGCGATTACTAGTAACTCCAGCTTCATGTAGGCGAGTTTCAGCCTACAATCGAACTGAGACTGGTTTTAAGTTTGGCTCCACCTCACATTGCATCTCATAATACCAGCTATTGTAGCACGTGTATGGCCTACACATAAGGGCATGATGATTTGACGTCATCCCACCTTCCTCCTGGATTAGCAGGCAGTCTCAACTAGAGTCCTCAACTTAATGGTAACTAACGACAAGGGTTGCGCTCGTTGCGGGACTTAACAACATCTCGACACGGGCTGACGACAACCATGCCACCTGTCACCTTGTCCCCGAAGATTTCCTCGATTAAAGAGTAATTACAGGGATGTCAAAGTGTAGGTAAAGGTTCCTCGCGTTGCTTCGAATTAAAACCACATGCTCCGCTACTTGGTCCCCGTCAATTCCTTTGAGTTTTAATCTTTGACCGTACTCCCCAGGCGGAATGCTTAATGCGTTAGCGGCGGCACGGAGGTGTTAGAGCCCCCACGCCTAGTATTCATCGTTTGGCGTGGACTACCAGGGTATCTAATCCCTGTTGCTCCCCACGCTTCCGAGCCTCAGCGTCAGTTACAGTCAGAGAGTCGCCTTCGCCACTGGGTGCTTCTAATCTCACGCATTTCTGCGCTACACTAGGAATTCCTCTCTCTCCTGCACTCTAGATAACCAGTTTGGAATGCAGCACCCAAGTTGAGCCCGGGTATTTCACATCCCTTAATCATCCGCCACGCTCCCTTTACGCCCGAGTAAATCCGGATAACGCTCGCCACCTACCAGTATTACGCGGCTGCTGGCGCATGGTGGCGTGGCTTCCTCCTTAATTTACCGTCATTATCTTCCCCAAAGACAGAGCTTTACGATCCAGCCTTCATCACTCACGCGGCGTTGCTGCATCGGGGTTTCCCCATTTGTGCAATATTCCCACTGCTGCCTCCCACGTAGG
+
74+15316445003*)*+.594,.680-3.0**,,*/7,)*3423-'('*&-/03736/-/))/-*)4...2./0050+-*..3-.)*/*,5.*)))&'(*+.*)&&(2/75399622')%,+0(,/1&4/0.0186749)'/1*',(-)*+..6.*),..3:44530-.,+*/-(%&(.)&.(+.2784/12;05))+1*,*8++0**110-+.4411-2:<+'+('22-0-,16),655.*(++'-,-/.-&(%$%'2,)*++142/./10/12233)&$)03()*+-&%)-'*+'-.112228<91221037193,,283<97541016)1(&&,')1,*5640-&%&)*(,+/3957*1)*1+6--)'($#'+2/212/+'.429664//..1;2/-36.*,')%'(+),-.311.1(1,'+*++(51/0.(27.2+-2.37232,')*'1+--57))'%&#)502-*,+,03/4+*)*+/(4))*,.8713224./(*-/34160.6+/5358713460-4,-.:1*(+-,-8:54;////00/14002))'&+0+,890,0539674$**+-244<<112-+*+&))//'(///089)+0*4*01-)*'&%0,447.6.(-.*.-360,1--(*(''1&('0)1730)()'+11(,-04;5256+/-')(*+554*('%-6-1+'+*,/-.;85;10358,/,161+,.,.1.-,'$-26682/4556243:452363-+-,,-.04655<746834446()'$*+/)*463,,&)'-.6::-%&*044+1&),&0(/'-&***,.2,-./%%&((+,0()*6+-%2*377<<67+201,+,++672-+(,'%(3-1++2,-*+7++)(*04,,*507166994+0+*--3197+13-,1.62-&&(*77400.2327302.014677.-3+()+%'+*0-&)+'+5.//7122/*0&.)-,.)''.+4+)6,//0%(*&%&*''06.11/08/124-23.2,52+/11112218;++-473**(,*/32459150/&**/.2/,0-('&')*-0%.2-*8+489,()73-/493.,*.+024%-+*,++,603,(%)(-(4*
@b6ea22fc-2649-4d49-8000-0bc799442926 ch=214 read=50675 start_time=2019-12-13T11:26:15Z barcode=BC01 runid=2c9cf7bc05858273f10e7d7ec552fc0bd742dc3e
CCAGTTGCACATTTACGACTTCACTTCGCTGACTACAGCCCCGGCCGCTGCCTCATGCGGATAGCTCGGGCTTCAGGTATTGCCAGCTCTCCGCGGATTGTGACGGGCGGGTGTGTACCAAGACCGGGCATATTCACCCGCATTCTGATTCGCGATTACCTAAGTGAACTCCAGCTTCATGTAGGCGAGTTTCAGCCTACAATCCGAACTGAGACTGGTTTTGCTAAAGTTTGGCTCCACCTCACGGTATTGCATCTCTGTACCAGCCATTTGTAGCGTGTGGCCCTGTACATGAGGGGGCATGATGATTTGGCAGTCATCGCTATCCTGGTTAACTGGGCAGTCTCGCTAGAGTCCTCAACTTAATGGTAATAACGTGACAAGGGTTGCGCTCGTTGCGGGACTTTAACTTTATCGGGCGGCTGGGCGACCGCCTTGCACCACCTGTCACCTTGTCCCCAGAGAATTTCCTCGATTAAGAGTAATGCAAGGGGATGTCAGTGCCAGGTAAGGTTCTTCGCGTTGGCTGAATTCGTACATGCTCCGCTTCATGTGCGGGTCCCCGTCAATTCCTGGCGAGTTTAATCTTGCGACCATGCTCTGGGCGGAATGCTTAATGCGTTAGCGGCGGCACGAGTGTTGAAACCCCACACCTGGTATTCATCGTTTACGGCGACGCTGGACTACTGGGAGTATCTAATCCTCAATTATTTGCTCCCCGCGCTTTCAGGAGCCTCCAGCGTCAGTTGCCACCAGTCAGAGTCGCCTTCGCCACTGGTGTTCTTCCCTAATCTCTGCGCATTTCGCACTTCACCAGTTCGCTCTCCTGCACTCCTAGATAGCCAGTTTGGAGATTAAACTTAAGGATTCAGGCCGGGTATTTCACATCGCCAATCGTCGCCTACGCTCCCTTTGCCGGTAAAATCCGGATGGCAACTCGCCACCTACATTATTGCATGGCTACGTAGTTAGCCGTGGCATATCCTTAGGTACCGTCCATTATCTTCCCCAAAGAACCAAGGCTTTGCGATCGAAACCTTCATCACTCACGCGGCGTTGCTGCGTCGGGGTTTCCCCGACTGTGCAAAAATAATTTACACTGCCGCACTCGCGGAG
+
36&**+&&$%(*0+'+,,/852(--5(&&''((('(&&((,*+00323666:66)++-'3$+&))((%'&4463(/,,'2)'03-**))--(%%')%,(&&)'/067159((*0+./7/610241*0-+),)/3*%*-+'*''*+.0.3:3'()),2,0'(*+%'%+))-3+))*7;96641+..04255<65-.03+-12833,,4...-*-.,,7,8:9'#&'*1/,+1*)*3/.6)*6.515150(*(')+,51121253.,,2.2;;*,3...---))',3*(%#$&&'%&),351/581231047,,+(%%)'#&''(*+.0/)*(')(&,+-122.125*.)-,+*+,+17)-*0($$))('-*&(%)/,+%&*-+)'-+.,((),.1,60++/9720/0+***-41),/'-.'(((*-13-.''$%&''&#&)08,/3,15534.0/++3,)&&'+,)/+7715//1&-',.**,.3742-6.-48,8953+%&'$$%(')(/.*/.0-03/*/(+),%%&*)-..++%&*,,+,,68...6)$$%)(*,0++-57,'+/79966.--.-'&+09;-;3419121,/)%%$'*+&'*+)+*-2-'++',+,*)*-0&+,.83.3.',+&)',/6('.*.<:.(,)/3,)++-4:65673284+,(+'%%%&&**-&&&$'%)1-%&(/.-*+4./,,((&(*&37+(-*530(%)))..).()'%%)'')'(*-2270/4*$('%-'+-8:,++++.08:7;8767/2224-02:76260''*0*,,-)%)')+-6*)(+)//*)','$')(%#$((+,.--*%)(+())(.,-*1-,11;<28+(&*$&&'%)+(),))6+)$--23'301/1;:411/10&'&,+**')/,382-.,,.-4)+4.'-0&0//56*,3-6167*)0%$')3171+//++,%0)*/1$%$$$&%$#%*+6851.-0/)&%&&#$$&(%'&'022,560.*('-*-(+*(-+,(/--(%*)./)+'++/-%&()-*'*&$'$$$'(/0-,2-,...382-*.)(((((*').,-/9+,)(&%$&+)*$(%(*/,*)),3.))())&'&%*$('(##)&&+
@bc73d8c3-9570-4ada-9d9f-3b3bab0ce685 ch=173 read=173049 start_time=2019-12-13T11:25:53Z barcode=BC01 runid=2c9cf7bc05858273f10e7d7ec552fc0bd742dc3e
CCTCCTACGGAGGCAGCAGTAAAGGGTATATTACACAATGAACAGCTGAGTACCCGTATGCACCGCGTGTATGAAGAGGCTGGTTTTGTAGATACTCAGCGAGGAGGAAGGGAGTAAAGTTAAATACCTTTGCTCATTGACGTTACTTGCGAAGAAGCTTTTCAGCTAACTCGTGCAGCCAGCGATAGCTACAGAGGGTGCAAAGCGTTAATCGGAATTGCTGGCGTCTGGCGCAGGCGGTTTTGTTGAGTGTGGATCTTGAAATCCCGGGCTCAGCAGAACTGCATCTGATACGCACATGGCGCAAGGTCTCACGAGGGGTAGAATTCCGGGTGCAGCGGTGAAATGAGATGCGGAGACCTACTGCAGAAGTGGCGAAGCAGCCCCTGGACGAAGACTTGACGCTCCCAGGTGCAGCGTGGGGAGCAAACGAAGTTAGATACCCTGTTGATCCACGCCGTAAACGATGTCGGCTTGGAGGACGCATGAGGCGTGGCTGGAGCTAACGCGTTAAGTCCGACCCGCTGCTGGGGAGTACAGCCGCAAGGTTAAAGGCGCAAATGGTGACGGGGGGCCCCGCACAAGCGATTGACATGTGGTTTAATTCGATGCAACGCGAAAGAGACATACCTGGTCTTGACATCACGGAAGTTTCAGGGGTGAGAATGTGCGCCTTTGGGAACCGTAAGGACGGTGCTGCATGGCTGTCGTCAGCTCGTGTTAATACGAAATGTTGGGTTCACGACCCGCAGCGAGCGCAACCCTTATCGCTGCCCAGCAGGGTGGCAGGGAACTCAAAGAGGGCTACCGGTGATAAACTGGAGGAAGGTGGGGATGACGTCAAGTCATCACCAGGGATACGTGCTGTGGCATGCAAGAAGCGGCCTGCCCGAGGAGCAAACGGACCTCGCAAAGTGCGTCGTAGTCCGGTTGGAGTCTGGCACCATCCCATGAAGTCGGAATCGCTAGTAATCGTGGATCAGAATGCCCGCAGTGGAATACGTTCCAGGCCTTAATACCGCCGGAATGCCATGGGAGTGGGTTACCAAAAGTAGGTAACAACGCTGGGGAGGGCGCTTACCGCTTTGTGATTCATGAGCTGGGGGTGGGGGGGTCTTCGGTAACCGG
+
)-+,,&%',.*,2/00+)*+(&%)(%#&()(*%'()/-.''*(&%$$'$'''*)%$%(&#%%1*)6696311,.0&%(''(,--0*$'%($+)*++)')''&()*/0/1-1)%'(-+%&'*-2)'))''(&'/++'*)+,.+3)%%$#$#&()$(($$$%&&++-.-/)&$'$%%%$(+&$'+,-)&%&'#%%&%+)($#$%'((**3-5-34&.)%,'''%'%&$(()).+*,((/+**/42'*06,*&'&(*))*'-+(.0,+-3)(+*+--)$(%''+-4022-*%%'(#(%(',&'&''$(%%&$''&&#$$&(-/,+/(.+/,-&/.*&%%#%%&(&(&%%%%&)*//'*,''(**'$%$'(''(%())//'&'(+*&22-)*+4-0))0,,)(%)&*)-//)&)1820-*&&))001')(,4:)7%'))041*0.318(')%''%-.0-.-196-51*)+,+%,-,.'%&.-+.3++'($%&&*('),')))'()$&()&)*-,2.8/355,//79)%')%&%(**&%#+',,35+$+&&)*69+0+()($*')'%')(+(,,/113+.**'#$%'),())$5&)',+2/*++')**1+.0001/4,)*))),3)'(*+-$%$&(+-+****+%./0)#)+).,*095-)+)&$$&++-5.40-*'((&)%&+,,112//*)*+)*((-))*('&'(,+./4845,*(**855/1.&++,,+&(+'009+*),6)$((&$)*$)$-0('+-+50815*('*+0%''&*2)%)'%)'%%&&'$*-+$%-*,-6,&%*)$$'#*$&%%&,-6<:)(+)&)',)*%-'-36.9689.-*(&'*-587%'$$')''$$&%&+**,%'&'$&$%(*%(&'''&(,((,-)')(&&$(+*%%)+)*+-/*,/5,++,.034(1'01*.(-%.(.)*++)($&%'%('''%$((,,--8240234)*.(%())((&'(01.0'''+()1.)')$&+,+&&$%(*,+3)'.((%('%$%$&'(+,((&+('*'#'&*&&%++1-12%1+22-)&('03-,(+)))#%(&..+(,8512355165'/)(/,/*(40/&&(&'+,.744**,-*))'$%$$$$&'&(1,2/9
@1a076f31-dd57-45bc-b1a7-1511e3df00e8 ch=280 read=97811 start_time=2019-12-13T11:25:44Z barcode=BC01 runid=2c9cf7bc05858273f10e7d7ec552fc0bd742dc3e
CCGGTTACCTTGTTACGGCTTCACCCCAATCATCAATCCACATGGAGCAGCTCCTTCCCTTGCGGTTAGGCCACCGGCTTCGGGTGTTATCAACTCGTGTGACGGGCGGTGTGTACAAGGCCGAGAACGTATTCACCGCGACTTTATGCTGATTCGCGATTACTAGCGATTCAACTTCATGTAGTCGAGTTGCAGACTACAATCCGAACTGAGAATGGCACATGGGTTTTGCTTCACCTCCTTGTGCTTCCTCACCATCCATTGTAGCACGTGTGTAGCCCAGGTCGCAAGGGCATGATGATTTGACGATATCCCGCCTTCCTCCAGCTTATTACTGGCAGTCTCGCTAGAGTCCCCAACTTAATGATGGTAATAACGATAACAAGGGTTGCGCTCGTTGCGGGACTTAACCCAACATCTCGACACGAGCTGACGACAACCATGCACCACCTGTATCTCATACTTATAGCTATCTCTCCATCTCTGGAGCCTTTATGAGTATGTCAGAACCTGGTAAAGGTTCTTCGCGTTGCTTCGGAATTAAACCACATGCTCCACCGCTTGTGCGGGCCCGTCAATTCCTTTGAGTTTCATTCTTGCGGGCAATACTACTCGAGCGGAGTACTTATTGCGTTAACTGCGGCGTTTGATGTACTTAGTATATCGTTTTACGGCATTGTGGACTGCTAAGAATTATCCTAATCCTGTTGCTCCACGCTTTCGGGACTGAGCGTCAGTTGCAGGCCAGATCGTCGCCTTCGCCATAGTGTTCCTCCATATATCTACGCATTTCACCGCTACACATGGAATTCCACGATCCTCTCCTGCACTCTAGCTGCCTGGTTTCTATGGCTTACTGAGTTAAGCTTCAGGCTTTCACACGGACCCTTGCCGCCTGCGTCTCCCTCTTTTTTGCCCAATAATTCCGGATAACGCTTGCCGCCTACGTAATTACCGCGGCTGCTGGCGTAGTTAGCCGTGGCACCTAATAAAATTGCATCACTCGGCTTCCTGCATTTCATAACGCCGTTCGCCTTTATAACAGAGTTTACAATCCGAGAAACCTTCTTCCTTCACGCGGCGTTGCTCCGGTCCGGGGTTTCCCCCATTGCCGAAAATTCCCTACTGCTGCCTCCCGTAGGAG
+
76/.6.-7817+--,+0*56766/990,4023;;0:01/*,'0&+(#'))*5011448+1.),00.8017;824.-,(),)(4+,**2+,,4+**-*01*./1.478*0-*(&++203*301--.69629779-'+.'*,))*-($&(*42+4*-&)*//3-(,*//0+142-7--:/56676653*)++5,/*+/32456;48'&'-.#&())+(-)'&&+.3:,7;://0.9-..914,+0)'(*5+61(($('+,0*-.:1+(''%')+.20-..11-+-4,+%'+(*,3,23.-...697'$$&(/0-57.(.68<40.0)))+.+(-&'))+$%',-0.54676511*488*-)&''0.110669734./610..'($+(+14050/035:/9/./3;531,+.),,),13676+)'*+551+)+-/(25277-691577681/7.&'*.064911/)+&&))+,0/346500+*,15469---483:2..1/-,--..,+)'-/--*/-07(2-4;902,*'(1*&*5,3/)+),,5:7.7.../0//0+%)0,.4..,.-/6617++.131350-45/--/5<;849;181+1')*1()-(-+))**-,/5(-(&+**+,+0../-7-9,43/))++)-5)'&'$&')+2,.01+,.3/851*',+*(&-&%'-1154%1,(%($&,+102&&)()4,-$12*,.26)--..:32*:975731*./-1.1-:./+-0.3%',.,%34('%'&)*:962+1418:7+++-(,-0275*+-/314694358,.1-)')')++*'1-840...,3(),3399880234.(145564./24<425470:10911/./),/)'()076%-6/.68.,,(*09321,-,+++*13.-%$%'(*1)*)1,'')&'((&/*(*-(,14253684/)))1*-1+.*)(,+0/.35-48+.1833356--*((+/0;111659-0*'()).,.785(2'$*&(7,5601,)+))&&'//0940'(((*'13/-2($'()64/0206++-/2<<+4/8642-+')1*+43979;955:512231:75.:,,,-)1-*-&+.-*399,8::/)0--88-20-.15060(')*+--)+-))6,,-'+&((
@5256c64b-8819-428c-8df1-293692ac1245 ch=382 read=107618 start_time=2019-12-13T11:25:42Z barcode=BC01 runid=2c9cf7bc05858273f10e7d7ec552fc0bd742dc3e
CTCCTACGGGAGGCAGCAGTGGGGAATATTGCACAATGGGGGAAACCCTGATGCAGCAACGCCGCGTGAGTGATGAGGTTTTCGGATCGTAAAGCTCTGTCTTTTGGGGAAGATAATGACAGTACCCAAGGAGGAAGGCCACGGCTAACTACGTGCCAGCAGCCCGCGGTAATACGTAGGTGGCGAGCGTTATCGGATTTACTGCGTAAAGGGGCGTGAGCGGATGATTAAGTGGGATGCCAGAAATGCGGGCTCAGCAGGTGCTGCATTCCAAACTGGTTATCTAGAGTGCAGGAGAGGAGAGTGGAATTCCCTAGTGTAGCGGTGAAATGCGTAGAGATTAGGAAGAACACCAGTGGCGAAGGCGACTCTCTGGACTGTAACGACGCTGAGGCTCAAGCGTGAGGAGCAAACAGGATTAGATACCCTGGTAGTCCACGCACCGTAAACGATGAATACTAGGTGTAGAGTTTCCAGCACCTCCGTGCCGCCGCTAACGCATCAAGTATTCCGCCTGGGGAGTACGGTCGCAAGATTAAAACTCAAAGGGAATTGGCAGGGACCCGCACAAGTAGCAGGTATGGTTTGAAATTCGAAGCAACGCGAAGAATACTTACCTACACTTGACATCCCTTGCATTGCCAATCGAAATTCCCTTCGGGGACAAGGTGACAGGTGGTGCATGGTTGTCGTCAGCTCGTGTCGTGGATGTTGGAGTTAAGTCCGCAACGAGCGCAACCCTTGTCGTTAGTTACACCATTAAGTTGAGGACTCTGGCAGGACTGCCTGGGTTAACCAGGAGGAAGGTGGGGATGACGTCAAATCATCGTGCCCCTTATGTGTAGGGCTACTACGTGCTACAATGGCTGGTACAGAGATGCAATACCGTGAGGTGGAACCAAACTTTAAAACCGGTGAAAGTTCCAGTTGTAGGCAAACTCCTTACCACAGGCTAAGGTTAGTAATCGCGAATCAGAATGTCGCAGTGAATACGTTCCAGGTCTGTACACACCGCCCGTCACACCATGAGAGTTGGCAATACCCGAAGTCCGTGGAAAGCTAACCGCAAAGGTGGCAGCGGCCGAAGGTAGGGTCAGCGATTAGAGGTGAAGTCGTAACAAAGGTATTAACTTG
+
*),2/150:1*-0+*-)))+*-2/*1/'2+++/0/3./62-'',(-5-*+,411//,.//.3:,.01-,+++/**)./69715+.-,1+./9/)+*)-133188--53)(++.-/6130-%+().6/---.+0-'&&*040*.)))-)))(**1,3:213,--7+((*&-+6-13340-4/-1,()221430.3'-)/6)&'#%"%+/3+*11001.&&./56786070-%,-09862'&%&%*65,-1(0/043&$%%124464451722-::9:89255/1470/-+0,,.6-)*&,.*)%(+-,+*3-.4))*2546//-.5,)*1))3456)())).,&445757:4317')(,**'('+,/0111-,'+/66634,(''*+,+,,-.17232).&(+0'%)*'*/8:/6.05*6-,+2/46<2059:88950,.*,$.5079<;300102;:786134675$(&+)514(+$..27069+0&47/48,.232.*+,-25/*.+-6680374**+)&('+2.60/*,071+/./8;96766;/-,+)),+&'$$)0+))-+%&%%'&&(')*%.0+,+,*)-/*.&/(0+')(),/-1/..+.'%)#$%(&,24+,-,,07279331:1.4/0+4,%-)-,98(*'$%$),/-74.8:30154040/13/,/--.3)'*;9868345426))-5669843310,-1*2*'+&'*223-039'+-46+,))&(*32<929)0/3/;0-/0--+.614541).''%28.2654,-*(+304;5770124/5-5,5(1+)3-230'2*46&)*0/1++-29511164694082*-823241--44466-.&&)&'),*,,4.-(&&&&02580....29;4:102737,)**,/..).0+23+,.))25133%**$&(*,-18)(*3.*,'+'(*46.25$&&(--+.)/02,&%*')''%(+0/0+//.2/0-04;9876./(-./26346/3202(+4723)+/.,-,/4-19/,/0&-,0334001-/3.0-*4+,%14'','(*:9598.3.('(*.2/1./0:),,((('%0-'.4.(-+**/0-/302.)--*5,&()/+.-%&*(**0143'*()&(&((*&('&-
@6f178887-92b0-432f-9f90-86f2dddf87d4 ch=153 read=108897 start_time=2019-12-13T11:25:31Z barcode=BC01 runid=2c9cf7bc05858273f10e7d7ec552fc0bd742dc3e
CCGGTTACCTTGTTGCGACTTCACCCCAGTCATGAGATCACAGAAGTGGTAGCGCCCTCGAAGGTTGGCTACCTGCGCTTCTTTGTACTCCCATGGTGTGACGGGCGGTGTGTACCGAGCCAGGAACCCGTATTCACCGTGGCATTCTGATCCACGATTACTAGCGATTCCGACTTCGTAGGTCGAGTTGCGGGCTCAATCGGACTACGACGCACTTTATGGTCCGCGCATGCTCACTTAGTCGCTTCTCTTTGTATGCGCCATTTGTAGCACGTGTGTAGCCTGGTCGTAAGGGCCATGATGACTTGACTCACCTTCCCTTCAGTTTATCACTGGCAGTCTCCTTTACAGGTTCCGGCCGGACCGCTGGCAACAAAGGATAGGGGTTGCGCTCGTTGCGGGACTTAACCCAACATTTCACAACGCGAGCTGACGACGACCGTAGCGCCTGTCTCACGTTGACACATTCTCATCTCTGAAACTTCCGTGGATGTCAAGACCAGGTAAGGTTCTTCGCGTTGCATCGAATTAAACCACATGCTCCCGCAGCGTGGGCCCCGTCAATTCATTTTGAGTTTTAACCTTGCGTACCGTACTTGCTCCCCAGGCGGTCGACTTAACGCGTTAGCTCCGGGAAGCCGCCTCAAAGGGACTGTACTCAAACATCGTTTACGGCGTGGACTGGGGTATCTAATCTTGTTTGCTCCCACGCTTTCGCACCTGAGCGTCAGTCTTCGTCAGGGGCCGCCTTCGCCACCAGTATTCCTCAGATCTCTACGCATTTCACCGCTACACCTGGAATTTCCCCTCTACGAGACTCAAACGCCCAGTATCAGATGCAGTTCCAGGTTGAGCCCGGGGTTCACATCTGACTTAACAAACCGCCTGCGTGCGCTTTACGCCAATGAATTCCGACTAACGCTTGCCTCCATTATTACCGCGGCTGCTGGCACGGAGTTAGCCGGTGCTTCTTCTGCGGGTAACGTCAATGAGCAAAGGTATTAACTGCTCCCTCCCCGCTGAAGAAATTGCTTTTACAACCCGAAGGCCTTCTTCATACACGCAGCATGGCTGCATCAGGCTTACGCCCGTTATTGCAATATTCCCCTGCTGCTCCCGGTAGGAG
+
1+',07).)))(/-&(,-/8;8+2**''*740,*%%'0/)-%&)'&)*'-%%&',02.1.25,,/(%&(),-*'$'$'8,)41-$%%''/4.-348986567599867411-/13.,+'1,(15/)-('*+0063,-548410,.4-*,.105..--37//0(--0-8;151.('%'%-*)/,2((+.,+.(+%(&',0.5*:/8720221/0*.,0+$$'+')'&'##$'#(*,*(.)'*2/)+7/1:8.37,,033626;627++,(+*&(-.1/0/./-8*-798350)//)))))+,--0202//.(*$)--6/6,1:8323;7022234598679458'&*%#&&'.-42-)-.-45567254160-1.09-+4,/2&+/.-536133435:45195-)'','+**+))*-31.024--(*),142*))*','$*,#.#&&&*./0541-&&&*'&%**./2:,-346561&',/*-/72:89:<952/--+,)6950-,2+)--0.4/1.0,,500068)'*-+08:8;11/002064(*-,'+()&+-*33+*.0065:6./68400/27:-.5.()&')%,%*0/0.('&$'(/0.)(.5/&/.-//11707.*)(+)))+,.&-1(+-++0+.566-2()/'%(-)+'&(,(+(((./,-:3&,()'**.2*(%%+/(,,,+(,,0+4,*99.'0-24-&+)*28,,()'141315579:35333:5879)-79.98451/11/78026(2113<7717&(-..*+/-22533:.,$''(*4---2/143+/-2'+)*-.0012.)3-48844*,(,,)%,,.06*,22&0(25:1,'(0+9-,218&'(+,.3.(,.03*,,,/,5.65787:66:--../680-,,+(,),(%&)(-,+6.0)&#+4862+0,$+.+/5%3%'3/-580./.-,2215+)%*,+''./+,-.'32/13;36;5301+,&&*-.-.819223687;,///1/4/-)/*-.41)*2/3,/34,/)%(,'/(%&(''$&')*3/****-/0449//80)-*+',()$**(104270////)3/--0'/+-30&..%+&#'+3.3.20/10))*$$(*3/)*&%&*'(%
@a5b2d6f8-024f-40f5-9a64-e359fb968c55 ch=347 read=83837 start_time=2019-12-13T11:25:22Z barcode=BC01 runid=2c9cf7bc05858273f10e7d7ec552fc0bd742dc3e
CTCCTACGGGGAGGCAGCAGTGGGGAATATTGCACAATGGGCGCAAGCCTGATGCAACCATGCCGCGTGTATGAAGAAGGCCTTCCGGGTTGTAAGTACTTTCAGCGGGGAGGAAGGGAGTAAAGTTAATACCTTTGCTCATTGACGTTACCCGCAGAAGAAGCACCGGCTAACTCCGTGCCAGCAGCCACGGTAATACGGAGATTGCAAGCGTTAATCGGAATTACTGGGCGTAAAGCGCACGCAGGCGGTTTTGTTAAAGTCAGATGTGAAATCCCGGGCTCAACCTGGGAACTGCATCTGATACTGGCAAGCTTGAGTCTCGTAGAGGGGTAGAATTCCAGGTGTAGCGGTGAAATGCGTAGAGATCTGGAATACCGGTGGCGAAGAGCGGCCCCTGGACGAACTGACGCTCGGAAGTGCGAAAACATGGGAGCAAGCAAGTTAGATACCTAGTAGTCCACGCCGTAAACGATGTCGACTTGGAGTTTATTGCCCTTGAGGCGTGGCTTCCGGAGCTAACGCGTTAAGTCGACCGCCTGGGGAGTACGGCCGCAAGGTAAAACTCAAATGAATTGACGGGGGCCCGCACGAAGCGGTGGAGCATGGTTTAATTCGATGCAACGCGAAGAACCTTACCTGGTCTTGACATCCACGGAAGTTTCAGAGATGAGAATGTGCCTTCGGGAACCGTGAGACAGGTGCTGCATGGCTGTCGTCGCTCGTGTGTGAAATGTTGGGTTGATCCGCAGCGAGAGCAACCCTTATCCTTTACTGTTGCCAGCGGTCCGGCGGAACTCGAGGAGACTGCCAGTGATAAGCGCTGGAGGAAGGTGGGGATGACGTCAAGTCATCATGGCCCGCCACGACCAGGGCTACACGATGCTACAATGGCGCATACAAGAAGCGACCTCGCGAGCAAGCGGACCTCGCAAAAAGTGCGTCGTAATCGGATTGGAGTCTGCAACTCGGCTCCATGAAGTCAGAATCGCTAGTAATCGTGGATCAGAATGCCACGGTGAATACGTTCGGGCCTTGTACACCGCGTCACACCATGGGAGTGGGTTGCAAAAGAAGTGATGAAAGCTTAACCTTCGGGGCGCTTACCACTTTGTGATTCATGACTGGGGTGAAGTCGTAGCTAAGGTAACCGG
+
&&())*72;;((.3/-/.%+,-7;1*5./242*&++533:30/025,2577787--%3*546999:9:79888/-&(&&*)0/82*2:88;0-96*+.,120+(+,085'(+(,+,3-((),:10267753641730265*0++,0244308'%)((.+&,.*-0:;886.6-,+-1-/286001++,.',*5+/---:62++&((%,34*,.1907/5*60314/349;84554:2//033535*-0-,62;;--8-90+,78677-+*%)60,140*58888/'1++'0(1*+;21111/..//;8./)'+*+-2/-+11/201/.(.-/**-/.40/1((762.'%&'-3-,.02.7788.,,**..,1+)(*/0608-:,*)-)'&.4,40<3/(+126.*---..599:9-3)),,..++0-&)/0273++00:)..)-*0-,33-:4*-2502384.00299;;;:733434211-002*(),4(%.)(6.)'-))2314:/83345'5+,)-+-555456:66/36777744+,8;8)'')*6/4/3.32.+*),9800553;800+(/(*+;06:9,/(*%)'*%+)*..8458,...45-3<:222524476::8867344-.+.,-..2:01-/--4.+,002-,-/0)/)-7*,****-64542920346;9<91<8/7097:6.014/465444133.,;32033255((*-+*&)'**.12.-20331181.14-*+*'-*(%(#&-).9//.&+,*-4)$&*+5;6330.1.20:*0,6*/+0$')))*,)+,288:5/1102552(+'1/13,+2)0-0/277,0468:755.0,02121016-80-',*(+,0195456)&&'%((&+-996736006112231+/)%'''-/7898991,,,)-1%,2515954-/.;6-*)..559757/9.0).*9-0*'(*2488.0+,+,),,2-/104,0.2)*+0384-.-./2932/338411)'*+-/1-(,274..87595638&*65--50234122))((()+*-65;971*,,(/113./.99-&)1**('*&(()&(+*6.382;2'-,)'*)$#'-2,1/:.+,35775+4+-/3273,+,2/..4+4'&,-+0.202;:;:8
@5f5c9ea8-2e0a-4d16-8fc0-685fdef00142 ch=329 read=64010 start_time=2019-12-13T11:25:21Z barcode=BC01 runid=2c9cf7bc05858273f10e7d7ec552fc0bd742dc3e
CCGGTTACTGTTTACGCTTCACCCCAATCATCAATCCCACCTTAGACAGCTCCTTCCTTGCGGTTGGCCACCGGCTTCGGGTGTTACTCAACTCGTGGTGTGACGGGCGGTGTGTACAAGGCCGAGAACGTATTCACCGCGACATGCTGATTCGCGATTACTAGCGGTCCAACTTCGTAGTCGAGTTGCGGAGCTACCAATCCGAACTGAGAATGGTTTATGGGTTTTTTGCTTCCTCAAGCTTCTTCCCTCTGCACCATCATTGTAGCACGTGTGTAGCCAGGTCATGGGCATGATTTGACGTCATCCCCGCCTTCGCTTGTCACTGTAGTCGCTAAGTCCCCAACTTAATGATGGTAACTAACGATAAGGGTTGCGCTCGTTTGCGGGACTTAACAACATCTCACGACACGAGCTGAGCTGACAACCATGCACCATCTGTACCTCCTTAGCTATCTCTCCATCTCTGGAGCCTTTATGGTATGTCAAGACCTGGTAAGGTTCTTCGCGTTGCTTCGAATTAAACCACATGCTCCACCGCTTGTTGGGCCCGTCGAATTCCTTTGAGTTTCATTCTTGCGAACGTACTACTCAGGCAGATACTTGTTGCGTTAACGCAGCACTGAACTTTGACATCCAACGCAGGTACTCATCGTTTACGGCGTGGACTACTAGGGTATCTAATCCTATTTGCTCCCCACGCTTTCGGGATGACGTCGGTTGCAGGCCAGATCGCCTTCGCCACTGGTGTTCCTCCATATATCTACGCATTTCACCGCTACGCATGGAATTCACGATCTCTCCTGCACTCTGGCTGCCTGGTTTCATGGCTTACTGAGTTAAGCTTCAGGCTTCACCGACCCTTGCTGCCGCCTGCTCACTGCGCTTAATAATTCCGGATAACGCTTGCCACCTACGTATTACCGCGGCTGCTGGCGTAGTTAACGTGGCTTTCAATAAGTACCGTCACTCGGCTGCCATTTCCTGTAGCCGCCGTTCTTCCTTTGTAACGAAGTTTACAATCCGAAATATTTCCTTCACGCGGCGTTGCTCGGTCAGGGGTTTCCCCATTGCCGAAAATTCCCTACTGCTGCCTCCCGTAGG
+
/++/.0'(&(%,&#'&()//.657.,54513133-39+(.*)),-85335574401,.-./647.)',++6-0-+1-8+:870/*(&.2((+,.*.78867668(3655764410332+//1,(*+.41/479/..5/231-11247974694/.-$/%*).--.4431-0,,00,()*,267577/..'-&$)2+)&-,+/,)/'+*)-),105:9;;/10776/:6:0+-4613.,&&'()('(+*1-+..0..08295$'$'&)*++10000*,.//9)*551)&,0-4421*0*,+./.--+,168-+-27:0(*,.(.3((-'$+*55,/53,*+-34'.+(-,.-./1947-,&*.+'%&'(.')'+,8+34789095'+'-351'&#(%+-,-1/02.*-.-1/0*.(-,,(&'',-84<5<420,'(-.8742+*1544)'(%&'**01321373799879,++-)*7-+,-0013687/,*+*)*(--0--11:8817),.-/++./0%&%&%/.052-,-/.4569358//1.**&'(%*2(&+-&/)/:194;<7658<<369<8/4-,-41977++-(*-2&(5,'&++(+,+%.)&(,413.+'('((-/2340((('+/542:+7.0%($()*+/65476/360),-50139;577543,0.0.229),:4/-,(,:2-.2200/%''(09,/)84/))&,134*86826./-+*++-.,/76463))-./28;877<2211..035078;9:8970;:--46-.)&'&*)003*4+4+(*.46523.400.1'--/.,)&&',0.163:5/%(&('&+)./0)'*.3*+-6:7(59,49/-3)%%0-%'('(&)-108;/.--1&'(%)'''(+0.4451304147251/+3,*/-(,.32653227359//3///65512/+++-4-3)+&)).()))',2-76-1000234-+,+*(-.'7919<207772-/2348:38;7895//93,-264(*-*-;:01/:30'&,*'*(.5+575:.$-**--+-/,,,2257.-&+0-//844:;1-2647336:7:3,54)(',+*++*+,-/7*-422+
@b33c64e8-bb9f-4105-9b65-53157cc37407 ch=198 read=131776 start_time=2019-12-13T11:25:14Z barcode=BC01 runid=2c9cf7bc05858273f10e7d7ec552fc0bd742dc3e
CCAGGTACCTTGTTACGACTTCACCCAGTCATGAATCCTGAAGTGTTAAGCGCCATCGAAGGTTAAGCTACCTACTTCTTTTGTAACCCACTCCCATGGTGTGACGGGCGGTGTACGGCCGGGAACGTATTCACCGTGGCATTCTGATCCACGATTACTAGCGATTCCGACTTCATGGAGTCGAGTTGAACTCAATCCGGACTACGACGCGCACTTTATGAGGTCGCTTGCTCTCGCGAGTCGCTTCTCTTTGTATGCGCCATTTAGCACGTGTGTAGCCCTGGTCGTAAGGGGGGCCATGATGACTTGACGTCATCCCCACCTTCCCTCCAGTTTATCACTGGCAGTCTCCTTTGAGTTCCCGGCCGGACCGCTGGCAACAAAGGGATAAGGGTTGCGCTCGTTGCGGGACTTAACCCAACATTTCACAACACGAGGCTGACGACAGCCATTGCAGCACCTGTCTCCACGAGAGCACATTCTCATCTCTGAAAACTTCCGTGGATGTCAAGACCAGGTAAGGTTCTTCGCGTTGCATCGAATTAAACCACATGCTCCACCGCTTGTGCGGGCCCCGTCAATTCATTTGAGTTTTTTAACCTTGCGGCCCGTACTCCCCAGGCGGTCGACTTAACGCGTTAGCTCCGGAAGCCACGCCTCAAGGCGCAACCTCCAAGTCGACATCGTTTACAGCGTGGACTACCGGGGTATCTAATCCTGTTTGCTCCCACGCTTTCGCACCTGAGCGTCAGTCTTCGTCCGGGGGCCTTGCTTCATACCGGTACATTCCTCAGATCTCTACGCATTTCACCGCTACACCTGGAATTCTACCCCCTCTACGAGACTCAAGCTTGCCAGTATCAGATGCAGTTCAGGTTGGTAGAGGATTTCACATCTGACTTAACAAACCGCCTGCGTGCGCTTTACGCCCAGTAATTCCGATTAACGCTTGCACCCTCCATTATTACCGCGGCTGCTGGCGCAGGTTAGCCAGTGCTTCTTCACGGGTATTGGCGTCAATGAGCAAGGTATTAACTTTACTCCCTTCCTCCCCGCTGAAGGTACTTTACAACCCGAAGGCCTTCTTCATACGCGGCATGGCTGCATCAGGCTTGCGCCCATTGTGCAATATTCCCCACTGCTGCCTCCCGTAGGAGCAATATCCAGCACCAACAGAAGGTTAACACAAAGAGACACCGACAATACGCA
+
-+%)%%%**/1--0&'*&,.51(0((*-9879779/2*((-*(*)'%,(,-.26%*4**-,2,8.6.65773**.2931:9-033.63+%()0+(*4297763243975484/2()$(&&)34/50/-*.++.2:4605/01:881222700/007//0543712:031/0151534.+,+2(&).(()..261;787684744736*()((%,-89052(474502*1)+,3271,/&,+.+.08074592/036789;;509'&())0/06755223;6+.7:928./*'//4)583,++,)--.../96663*552)(/21525**-,+-/<6224.+,/73,498394-32-)+175,((+./*/%/0/3589731)27/(63:264-335757100013:54/6.-(((,'3())*,%+6++/0:6101,+*,356587+1/,7/)7'+-556464)*-3&*&#%''('),)*+17-,015544442:6,*1./).77;8848775889<5721&&*..987;:7:91:1119:-,*0*3849:,4)+*')/0/424132//25.60112,+-46:9<:27;;,-04/<4<,.--*..,,/-94,'8+,*98:-.0793;.--..1.1.*+-./7*012./,++,'1:57679763-,*(&(.4/8,3(/,,-23)023122;,'*'12146:832/62&5:52456504/.++,2<;+/0086*.--1;3/.0.5711121/12)534485573/+8;:/5,'&$&.,-$$&3.-/.,(/858107**-33777341307<93-363682402867,5+4*6641674,(-,*./027788.+*,/712;-58549358;9520/0+'*,0-.)%)))++)63/0+-/250/-*)*0/38959:0485688:9:5025/+,,12/-0174:<2400264:52103--*,3,-07/10,1//:<650500//,,+*%4(5702,,/3267../7-21/*...''$%)')**--+0-)),5/-+4-1.3/,*078,/2/;/.85,)176-.060,1&*(%(22*)+1+42*),-1.3;:<9:<:22*,',+2-*,,42214245+41357/2.7:*)6/+)*)*2,),-.5;0,,.)+(*,0*37))8,5-),*+3/./1)()+(11342+).1070822.+,0.)'(,)'&*--8-5)$%%#$$
@ade39197-67cd-473b-94fc-04fa84158e0c ch=346 read=76074 start_time=2019-12-13T11:25:12Z barcode=BC01 runid=2c9cf7bc05858273f10e7d7ec552fc0bd742dc3e
CCGGTTACCTTGTTACGGCTTCACTTGATCGCCAGATCACAAAGTGGTAAGCGCCCTCCCGGGGAGTTAAAGCTACCTACTTCTTTTGCAACCCACTCCCATGGTGTGACGGGCGAGGTGTGTACAGGCCCGGGAACGTATTCGTGGCATTCTGATCCACGATTACTAGCGATTCCGACTTCATGGAGTCGAGTTGCAGACTCAATCCAGTTCTGACACGCTATGAGGTCGCTCGCGAGTCGCTTCTCTTTGCCGCCATTAGCCCAGCACGTGTGTAGCCCTGGTCGTAGAGACCATGATGACTTGACGTCATCCCCACCTTCTCCAGTTTATCACTGGCAGTCGCTGAGTTCAGCCGGACCGCTGGCAACAAAGGATAGAGGTTGCATCGTTGCGGGACTTGGCAACATTCCTGAGCTGACGGCAGCCAGCGCTTACCTGTCTCACGGTTCCCCGAAGGCACATTCTCATCTCTGAAAACTTCCGTGGATGTCAAGAGACCAAGGTAAAAGGGTTCTTCGCGTTGCATCGAATTAAACCATACTCCACCGCTTGTGCGGGCCCAAATCAATTCATTTGAGTTTTTGGCCTTGCGTGCTCCCAGGGCGGTCAGGCTTAACGCGATTAGCTCCGGAAGCCACGCCTCAAGGGCGCACAACCTCAAGTCGACATCGTTTACGGCGTGGACTACCAGGGTATCTAATCCTGTTTGCTCCCGCTCGCACCTGAGACGTCAGTCTTCGTCAGGGGCCGCCTTCGCCATATTCTCGAATACGCATTTCACCGCTACACCCTCGTTACCCCTCTACAGACTCAAGCTTGCCGGTATCAGATGCAGTTCCCAGGTTGAGGCCCGGTTCACATCTGACTTAACAAACCGCCTGCGTGCTTTACGCCCAGTAATTCCGATTAACGCTTGCACCCTCGTATTACCGCGGCTGCTGGCACGGGTTAGCCGATGCTTCTTCTGCGGATAACGTCAATGAACAAAGGTATTAACTTCTCCCTTCCTCCCGCTGAAGTACTTTACAACCCGAAGGCCTTCTTCATACACGCGGCATGGCTGCATCGGGCTTACGCCCATTGTGCAATATTCCCCACTGCTGCCTCCGTAG
+
67&/04).*+1*++$+*+,/-1%'$$$%--%%%%&//2.2131,0,2-&&$&(20+,.4-(*-*')-71:)*00/260%/-224:;7..2+155,,,12--33::799890983,%&--,/).)+-'1*4-)5428201+-**').70/290/4575/&+++//--1'0/,,-;.-,.0331.20/**+-1/33712+.5436-620+*+.4)&-0/&-'(0+.1.0,+'$&&')*0,.-./32900,.,'$$&*,357,$$%%%')*(,-,-/-.0047912886$'%&&+(35(+*)+**'')*-2+2346/64+&-'&&)'+'(,29+&*6491-.,*,0-%'++*/240(-.016799//052523001,+/+,5')+*,*&'$&&0-'&/).2+&%#%#$(2*-.5,+'&&00,.1204/-'+-'(($%%%$)0*+/.+-+.*+16449,-.0)('$'(/42,,,,+,**+123,/311+*)088832.'(&'+*-*,+,2/3<5*)0/298565.2..0/1-32++,0-4;9/0*%%))21.21)/,5-/-/,,+)''+1322*2-63(+43010380,%%%'$%&&%%'%)+/%&#(//*))*'%&&')(2,-+*)&,'/*,,0&*/(0)/70123764/*3431&)''141&$'.*+,-479256,55-)/3211;87-),(*2.11./025/27436413:/),,30('((,()&+%&&)($,,-)-++,4:8822*'**),.,.+****)'%$$,.-./+,('%(&-+-:7-.26)+,%'%,+()%)()$-14.(0+(,$(()+1++().8-27%-2/05025646.5592//%0/.+('+1,2)*)(),&--135530,/.3-7;;:;-3-)*5*((%%%&%-,-+*+*+/75631/1474:6305/./&13-01''*-:01:46-5./+*+0,+'*,2-.40++/,,+)(+)+/76888.5%..1..0406/-*(,/2)+)-*0-5,*,.'(+7--;3)+,72+-/*1)&(#(&'&&**+-0+,.62745464384231.).-029554541.00.06)40.-3'*+/52*/+*-,--4-+0//34.$''(54/56.40)*+&
@131eb7d6-fb17-4ffb-a19e-04946d1d4dbc ch=218 read=120950 start_time=2019-12-13T11:25:12Z barcode=BC01 runid=2c9cf7bc05858273f10e7d7ec552fc0bd742dc3e
CCGGTTACCTTGTTGCGACTTCACCCCAGTCATGAATCACAAAGTGGTAGCGCCACTCCCGAAGGTTAAGCTACCTACTTCTTCTTTTGCAACCCTCCCATGGTGTGACGGGCGGTGTGTACAAGGCCGGAACGTATTCACCGTGGCATTCTGATCACGATTAGCGATTCCCGACTTCATGGAGTCAGTTGCAGACTCAATCCGGACTACGACGCACTTTATGGGGTCGCTTGCTCGCGAGTCGCTTCTCTTTGTATGCGCCATTGTAGCGTGTAGCCCTGGTCGTAGGGCCATGATGATGACGTCATCCACCTTCCTCCAGTTTATCACTGGCAGTCTCCCTTGAGTTCCCGGCCGGACCGCTGGCAACAAAGGATAAGGGTTGCGCTCGTTGCGGGACTTAACCCAACATTTCACAACACGAGCTGACGACAGCCATTACGCTTCCTGTCTCACGGTTCCCGAAGGCACATTCTCATCTCTGAAACTTCCGTGGATGTCAAGACCAGGTAAGGTTCTTCGCGTTGCATCGGAATTAAACCATGCTCCACCGCTTGTGCGGGCCCCGATCAATTCATTTGAGTTTTAACCTTGCGGCCGTACTCCCCAGGCAGTCGACTTAACGCCGTTAGCTCCGGAAGCCACGCCTCAGGGCACAACCTCCGACATCGTTTACGGCGTGGACTACCAGAATCTAATCCTGTTTGCTCCCCACGCTTTCGCACCTGAGCGTCAGTCTTCGTCCAGGGGCCCGCCTTCGCCACCAGTATTCCTCCAGATCTCTGCGCATTTCACCGCTACCTGGAATTCTACCCCCCCTCTACGAGACTCAAGCTTTGCCAGTATCAGATGCAGTTCCCAGGTTGAGCCAGGGATTTCACATCTGACTTAACAAACCGCCTGCGTGCGCTTTACGCCCAGTAATTCCGATTAACGCTTGCACCCTCCATTACCGCGGCTGCTGGCACGGGTTAGCCGGTGCTTCTTCTGCGGGTAACGTCAATGAGCAAGGTATTAACTTTACTCCTTCCTCCCCGCTGAAAGTACTTTACAGCGAAAGGCCTTCTTCATACGCGGCATGGCTGCATCAGGCTTGCGCCCATTGTGCAATATTCCCCCTGCTGCTCCGTAAG
+
1-**1-*1231(+.'+0379;80735,/07::;98;75354:4224875**,39)**2)((02-4-659/6657;74455/**(./34,5///;4*-2.-;;57634581630*4,00-/14984353-3175/779;97:<992:678<992220(*,,4,&&+-18372*-014;3/1,+&(*0'./0.0&+*0345;4:*:2780////8/0(,/78)1,&2-+,-,2-,*,-(-+(/2.**-3*,++/6*.-11869;/:/&(((*)-*(&&+1--3:893567798:7800,+*)(11/)*034.*1.6<:7322..19.,-4798381%,24.67)))**770:3+.5053;8960/2061.,147*718822-)/0613125555;35,;8741514,1*-+523:6101053/23073756543:3332+.'&,'(,26))-60,-,-)88:0,-(,-*,11335;56973100**.1**0.68578;8989:655846318643*0-9,-+-,320.*,,/5,)0'0)-:508/.1777847/+-0/*/)/*7-542'%*,/-2/51/.6-,-,8;<+1:23251135860301,398+/686+0/.+.15849446'(21/04:1(**+*&.51557;3.,)43,+--3--+3/259699877,)(&)((%((&)-56;77.30058:267*,5<,(+4/8;/)-,-+86/-1-28499998;91.//29:81:+*5791.6)*1.0/55;;257'2112877).*'(023241-0(-$'+4+149450.,)%)*)*.9/86:12684.24958658889986.1.93.09*/./09423566698.3.)),//6.*+2)&,+-'399.,...3.-,+-+6.77800;49:8441420--/02,./07-'),677;3,,+2-2-/)(,()*.099554)1*-7;6749556;;52/%''.302,++.)-,,-2339;9998776177:7:93832-966//-.+).)%)./1,-/28/18//,244**0//73-.')(''%((*.+,/--2.02216<84511,./90/-/./055555&5467:/604;1--5+-,00:44563587,,232.../1.+/0(
@478ff82f-d8ce-4d6e-8964-ae6fc877a49d ch=427 read=110713 start_time=2019-12-13T11:25:06Z barcode=BC01 runid=2c9cf7bc05858273f10e7d7ec552fc0bd742dc3e
CTCCTACAGGGAGGCAGCAGTGGGGAATATTGCACAATGGGGAAACCCTGATGCAGCAACGCCGCGTGAGTGATGAAGGTTTTCGGATCGTAAAGCTCTGTCCTTGGGAAGATAATGGCAGTACCCAAGGAGGAAGCCTGACTAACTACGTACCAGCAGCCGCAGTGTCTACGTAGGTGGCAGGCGTTATCCGGATTTACTGGGCGTAAAGGAGCATGGACGGATGATTAAGTGGGATGTAGAAATACTTGCTCCCAGCAGGTGCTGCATTCCAAACTGGTTATCTAGAAGTGCAGGAGAGGAGAGTGGAATTCCTAGTGTAGCGGTGGAAATGCGTAAGAGAGATTAGGAAGAACACACCAGAGTGGCGAGAGACTCTGGTTCATAACTGACTGAGGCTCAGAAAGCGTAGAACAAGCAGGATTAAGATACCCTGAAAGGTAGTCCACGCCGTAAACGTGAATACTACTAAGGTGTGGGGGGTTTCAGCACCTCCGTGCCGCCGCTAACGCATTAAGTATTCCGCCTGGGGAGTACGGTCATAAGATTAAAACTCAAAGATTGGTGAGGGACCCGCACCATTGTAGACATGGTTTAATTCGAAGCAACGCGAAAGAACCTTACCTACACTTGACATCCCTTGCATTACTCTTAATCAGGGAAATCCCTTCGGGGACAAGGTGACAGGTGGTGCATGGTTGTCGTCGTGTCGTGGGAATGTTGGGTTAAGTCCCGCAACGGCAGTACAGCCCGCTAATCGTTAGTTACTACCATTAAGTTGAGGACTCTGGCAGGACTGCCTGGAGTTAACCAGGAGGAAGGAGTGGGGATGACGTCAAATCAAAATGGCATATGTGGGGCTACGTGCTACAATGGCTGGTACAGAGAGATGCAATACCGTGAAGGTGGAGCCAAACTTTAAAGGCAACCAGTCTCAGTTGGTTGTAGGCTGAAACTCGCCTACACATGACTGGAATTACTAGTAATCCTCGCGAATCAGGATGTCACAGTGAATGCGTTCGGGTCTTGTACACACCGCCCGTCACACCATGAGAGTTAGCAATGCAAGAGTCAGGAAGGCTAACCGCAAGGAGGCAGCGGCCGAAGAAGGTAGGGTCAGCGGTGGGGGTGGAGAATCGTAATAAGGTAACCGG
+
/153000)/8**00)()*+26,18,-.1081--//5;861*&),,.911./0/.1.10-+'+2+**+&&'(*+2328/7.:93/,++--2-6.(&'(8645922425+-+,/-(&&)$)&(-(+-,.,/.+)*')%%%#%$)*.).//312(11*)*('*-))$(+),+)*-.30+0-,5-(&)+23:32/0)0)15-*/.--,)).68-++(*)%'('$(&,+-4.116005/7457540+/11.(*$&%)*/)''$%$433232132/507.0256976854+**'(&''10460*+(.-))&))+0306+7+)&(()''('-)()&)*())*&+*+'))*',2/./+*''()5//+,.)&&(*.1-+((%(%'(,-'2.3-$$&%%#%$&(&)/4024%&,/(()/.'+(*()/*./'1'),(*',,,/1)+*(*(&&*+5620'*,45/34610''''''&*(./2.,/1/1/%)/17+1;60'%)+/5276+--.*)08++-6//,-+/--'$&%+--2(,457:9&'((*4.532'&++)+/.0<;;679.0'(%0'(%-&$)6+7693***/'$-&(%$')-)++*)9647481%(+(*+$,%((*,-)+)-'$%'/2*))'''&,(1/050(&''*+.4&(%%$$2*80(,3))+*'25+5;5-%,(+882-1-04910224721223,507///*++(*.,&&$&'.'*--8//00-7/,,+.3)*00(,%&+$%$$&)'-3)%()&%(*,7-)&+2/2+(/1'2*,)*+((&6.9785*&%%$%()'(),/-..&*.5/3.0,01-1907+*&&**15.*-.997889;9/-*)(&((&&&('(''%*/,43-.*++4.1114/(-,.31/14/2()(..12+9*+'10.1/.&/-026+.-1284,04,.-(+.+-+00**++1/&'')+**4)*%+()))0-'''*%%%$&&'+)**)(+/*'&/+232..-0--/&$)'(,-9894+'),.9434&3:88:4+3)292&/22/50.--.+-,-44/86,.61212.7700**)2+&&')--/02('(+,-)((((()()+)'%'(*))+)*'(),1377,.+((,(,-,-*('('*%)(,./840''(.''((()*6/0%,4(3.494938
@f3a86aaf-71ca-4578-8a49-15b7c4ec8e9a ch=187 read=165114 start_time=2019-12-13T11:25:05Z barcode=BC01 runid=2c9cf7bc05858273f10e7d7ec552fc0bd742dc3e
CTCCTACGGGAGGCAGCAGTGGGAATATTGCGTAAGGCGCAAGCCTGATACAGCCATGCCGCGTGTATGAAAGAAGGCCTTCGGGTTGTAAGGGCCTTTCAGCGGGGGAGGAAGGGGTAAAGTTATACCTTTGCTCGTGGCATTACCCGCAGAAAAGCACCGGCTAACTCCGTGCCAGCAGCCGCGACATACAGGAGGTGCAAGCGTTAATCGGAATTACTGGGCGTAAAGCGTTTTACCAGGCAGTTTGTTAAGTCGAATGTGAAATCCCCAGGCTCAACCTGGGAACTGCATCGATACTGGCAAGCGAGTCTCGTAGGGGTAGAATTCAGGTGTAGCGGTGAAATGCGTAGAGATCTGGAGGAATACCGGTGGCGAAGGCGGCCCCCTGGACGAAGACTGACGCTCGATTGCGAAAGCGTGGGGAGCAACAGGTTAGATACCTGGTAGTCCACGCCGTAAACGATGTCGACTTGGAGGTTATTGCCCAGCAGGCGTGGCTTCCGGAGCTAACGCGTTAAGTCGACCGCCTGGGAGTACGGCCGCAAGGTTAAAAACTCAAATGAATTGACGGGGGGCCCGCACAAGCGGTGGAGCATGTGGTTTAATTCGATGCAACGCGAAGAACCTTACCTGAGATGTGACATCCACGGAAGTCTTCCAGAGATGAGAATGTGCCTTCGGGAACCGTGAGACAGGTGCTGCATGAACATCGTCAGCTCGTGTTGTGAAATGGGTTAAGTCCCGCAACAGGCGCAACCCTTATCCTTTGTTGCCAGCGGTCGGCCGGGAACTCAAAGGAGACTGCCAGTGATAAACTGGAGGAAGGTGGGGATGACGTCAAGTCATCATGGCCCTTGACCAGGGCTACACGATGCTACAATGGCGCAAGAGAAGCGCGACCTCGCGAGAGCAAGCGGACCTCATAAAGTGCGTCATGGTCGGATTGGAGTCTGCAACTCGACTCCATGAAGTCGGAATCGCTAGTAATCGTGGACCAGAATGCCACGGTGAATACGTTCCCGGGCCTTGTACACACCGCCCGTCACGCCATGGGAGTGGGTTGCAAAAGAAGTAGGTAACCCAACCTTCGGGGAGGGCGCTTACCACTTTGTGATTCATGACTGGGGTGAAGTCGTAACAAACCGGG
+
/03/+,.*71+.7/.88,34.'*),0,10-..4+%3+-,038-471//.&**'*.,-+36122121+,/37)&)*+.175844;841&(*'*'&$%&0/2.0008:5)(.-*),10))+500253,,1429/./0/,')&,-04/1:2./-+.--6+/298181,.0,-4959591/00.,27,1,*+**,1'-,')*'+/99,./*9+7,1.-1-2,0118:98522/'%$&'('%%)++/72'--6+.3;54037&(.+*00271,875**.132.1*3,+-17,846444.)&'),606.,.,&'(*+-.0103,..5/+--*/,0.,,400-///6<96/684579941+*+/*--1+,+,)(*1,180/3///2/62'51525.*2516&(*''(&')-&-(..'2()+,2,(+.19673'($)-.')',*4/-..&/0*,80009771203:89;<9/.///4:978/808/5,-)$)+)36,%%%&+00132855.0-+**$)+/-+,/-.4/,),,./2;29:./1-&(*+2,669+6.2053;0:;:818899:/-0/80869459:;4,5,**-/679627120(+,5.-(*.9;91..2--).)+(&*,*).1&-*((**+1830*)-02314483:.-.3/,.+-/95:()+)(+6.-+.07497786967<:273<798,,+0&(,7612.+)/.+('%//-..*+-.;7897;5423,*()+2185725)7*'(*)-+-89688469,(++/3032(&12.296686:56(6,42.-*+,995;.,((*1178:5253222;<8:9:4.02/6,7//:;189699987723776870-.*50''('+07*088,+**'*)(,-;;88684387,+,,'())+%)+*,/22/4-11*)'')5/'.+737731678;8388:897$3'//2+0,1..+&)*-*%+*&.0156454515/*(-()'7.63500.)0012...55:5;200*4./474523,'&)('*,6.85./101./73540-..2;21/**+,00%++-.3;6,,,,687;58898+&)*(,&23-0)2+'+1.*+61.7)1*+44-0338233)./80,,34280+/15898;;4,,*,(+,*-&&&(-2..08/
@4e4ffa90-7a02-48fc-bae6-c2a33e6ff46a ch=268 read=90731 start_time=2019-12-13T11:25:03Z barcode=BC01 runid=2c9cf7bc05858273f10e7d7ec552fc0bd742dc3e
CCTTGTACAGCTTCACCCACAGTCGCGGATCACAGAATTGGTAAGCGCCCTCCCGAGTTGGCTACCTACTTCTTTTGCAACCCACTCCCCATGGTGTGACGGGCGGTGCTGTACAAGGCCAGGAACATCACCAGCCAGCGTGAATACGGTTACTAGCGATTCCGACTTCGCCAGGTCGAGTTGCCGCTCCAATCGGACTACGACGCACTTTATGAGGTCCGCTTGCTCGCGAGGTCGCCTCTCTTTGTATGCCATTGCTTAGCACGTGTGTAGCCCTGGTCGTAAGGGCCATGATGATGACGTCATCCCACCTTCCTCCAGTTTATCACTGGCAGTCTCCTTTGAGTTCCCGGCCGGACCGCTGGCAGCAAGGATAAGGAGTTGCGCTCGTTGCAGGACTTAGCCCAACATTTCACAACACGAGCTGACGACAGCCATGCAGCACCTGTCTCCACGGTTCCCGAAGGCACATTCCTCTCTGAAAACTTCCGTGGATGCTCAAGACCAGGTAAGGTTCTTCGCGGTGCATCGAATTAAACCACATGCTCCACACCGCTTGTGCGGGCCCCGTCAATTCATTTGAGTTTTAACCTTGCGGCCGTACTCCCCAGGCGGTCGACTTAACGCGTTAGCTCCGGAAGCCACGCCTCAAGGCTGCTCAAGTCGACATCGTTTTGGCGTGGACTACCGGTGTATCTAATCCTGTTTTGCTCCATGCTTTCCGCACCAGGCGTCAGTCTTCGTCAGGGGCCGCCGCCACCGGTATTCCTCCGAATCTCTACGCATTTCACCGCTACGCCTGGGTTACCCTACGAGACTCAAACGCGGTATCAGATGCAGTTCCCAGGTTGGGCCGAGAGGTTTCGCATCTGACTTAACAAACCGCCTGCGTGCGCTTTTACGCCCAGTAATTCCGATTAACGCTTGCACCCTCCGTATTACTGCGGCTGCTGTGGCTGAGGATTAGCCGGTGCTTCTTCTGCGGGTAACGTCAATGAGCAAAGGGTATTAACTGCTCCCTTCCTCCCGCTGAAAGTACTTTACAACCCGAAGGCCTTCTTCATACACGCTGGCGAAACGCATCCCAGGCTTGCGCCCATTGACAATATTCCCCATACTTGCCTCCCGTAG
+
.(+(#&&)&*/06..-2-%&((10,2)//72(2(()&+('))10)*+.6'(+)'('))(&'+,-761')'/$.698,/111:3&()819-+,27'&&)*:8988+452("$$$(*-//14'/10/&%'%&04+)('&&%%%%&+-&*(&-*+,3)---.:;733'005-%$#'()(+0,1/4,-(%+./*/,.2.510+-.02546+0/95)++*)/1560-1+%*,.-*/,-1.119;10-)*72)&'''(+(2/*$)%%'+)./.12.+./0;237678.00*-7;8:55111/.,-04777617*1(.11:25/0(()+2-*/22989:0-../35-,6/'(468//('*1-767752110:20%2/1+7.7&%4-*.14())+)--8---&995263.)-4/.21/8;*)(,/+2/1,-*/+.*.-)01-7:690/&,,)46225528*'+*/8;283--*,**(,.525&')**/.065,,5,526::<9/-'(/+1/36:')+,*(/,5:36*(&('&&$''--%()(+3;292//-1-011+),,122344/103/93376,+/226483.292106,::0,/6.4../36966821.29:/03:97:8742+0,4,555/9..,3213/0,/(/41220811//))('&&-*).,15614024.3)(#-)/+1+-*1'),-+-,+//0015876331.<8+*...)&)+-.7/.(%&$&%%'-215.,,-,0//./2*00*(60138%$&(-3,1235:8735(&''()111353512860*-2&,0'-/142.-$)%$+)%%#)*&3/1483722.2&(-))+779:9:989;263$)),+'2751+&%%')09-/%+*0412..2.6/76:83857945636832+1.+(())+,'%&'*-6554011602/...8+--1:5133'-(++%)(*0/6122720'')''('**).1-02:'4-*'/,2372444.75128755402++,/.68'-,&'(6/0..1-2.69+18/()+2-)..159613-,.1*%*),25/((*)*475:67;5,,)*',(($(%'(/30/*,+,/*(%33558344.9/%),'%)*6144-842*$&$(&&',3-19/-*)(
@92805434-810d-4409-ae12-619ddffba2de ch=269 read=81135 start_time=2019-12-13T11:24:52Z barcode=BC01 runid=2c9cf7bc05858273f10e7d7ec552fc0bd742dc3e
CTCCTACGGGGAGGCAGCAGTAGAATATTTACTGTGAACAAGCCTGATGCAGCCATGCCGCGTGTATGAAGAAGGCCTTCCGGGTTGTAAAGTACTTCGGCGGGGAGGAGAGGGTAAAGTTAATACCTTTGCTCATTGACGTTACCGCAGAAGAAAGCACCAGCTAACTCCGTGCCAGCAGCCGCGGTAATGAAGTGCAAGCGTTAATCGGAATTACTGGGCGTAAAAGAAGCGCGCGCAGGCAGTTTTGTTAAAGTCAGATGTGAAATCCCGGGCTCAACCTGGGGCATCTGATACTGGCAGCCCGGAGTCTCGTAGAGGGGTAGAATTCCAGGTGTAGCGGTGAAATGCGTAGAAGTCGGAGGAATACCGGTGGCGAAGGGCCTGGACGAACTGACGCTCAGGTGCGAAAGCGTGGGGAGCAAGCAGAGTTAGATACCCTGGTAGTCCACGCCGTAAACGATGTCGACTTGGAGGTTGTGCCCTTGAGGCGTGGCTTCCGGAGCTAACGCGTTAAGTCGACCGCCTGAAATTACGGCCGGTTAAAACTCAAATGAATTGACGGGGGCCCGCACAACGGTGGAGCATGGTTTAATTCGATGCAACGCGAACCTTACCTGGTCTTGACATCCACGGAAGTTTCAGAGATGAGAATATGCCTTCGGGAACCGTGAGACGGAGTGCTGCATGGCCTGTCGTCAGCTCGTGTTGTAAATGTTGGGTTAAGTCCGCAACGAAGCAGCCCTTATCCTTTGTTGCCAGCGGTCGGCCGGGAACTCAAGGGGAGACTGCCGGTGATAGCTGGAGGAAGGTGGGGATGACGTCAAAAGAGTCATCATGGCCCCTTACGACCAGGGCTACCACACGTGCTACAATGGCGCATACAAAGAGAAGCGACCTCGAGCAACGGACCTCATAAAAGTGCGTCGTAGTCCGGATTAGGTCTGCAACTCGACTCCATGAAGTCAGATCGCTAGTAATCGTGGATCAGAATGCCACGGTAGATACGTTCCCGGGCCTTATTACCGCACCGCCCTGTCACACCATGGGAGTGGGTTGCAAAGAAGTAGGTAGCTTAACCTTCGGGGAGGCGCTTACCACTTTGTGATTCGCGGCTAGGGTGAGTCGTAACAAGGTAACCGG
+
+.-*-23./42*,5000,)+'%&'')$'-().-.)+(&(-*120/...232,260637400//11013.+(-*.62:717*08529022:-(*('()'*,+.59,'/.)(%,/+)+5806201/01;6<9/133./1-,0-3/,23)0*),)&+,($&(*.&..,4/..97685891361111,,(%))+))*&+*103/12-3.1.01(,*'-('*+-268722:5+$'(**,-&-+/148416/<;1*.+,('*+,,25512-)//*,+*-36538-8192692+,()*0.004335'%+'+/+('&)+.-/..-0&016.14132415-.1610*+...80.&40*-6;75)*%$&'(3,02/633:9050*-,&&%&$$$&'0457-*++))),+,+/)+1432*,1-*,/39;8(()*;:.7)((*+7,,.11/7.)(*'$'+,3-../9689<7/-**(,,/232533-2,.,+)+.5*,+-..640.-7./62043.-0004--./0734/2-/22;8::6-())%)+0/2/**++6.+43,-:0;81,$.00136/-9://8'$'%%&$)+-0,,&('*--0.5:6;9<80/00082615,*4301/.3933+(*/7226985*)(.)+*).79/.--..6552,8-%).08798,5-3/7;8:2,/10+(%')4486553.4.)*+48768-+--.9:2820.'2-)(;,'79.9.'&(*2&,'*)++)%(*'1-+'0+013-83-.823:525494649654<433-./,2'//,%((14135(2-,-)(&(*57/0-/.,2*,17.::76868-63.(%&+,55653,*'14.%)'&',-0:3245//*/&%()+,,03/,4.1/,/,**+13679,()&())*753.,-''')+.),666:98651;6*+++++,;8:78/7*+,(7.--012768887632237786614--05'),/1*.,*-./1./077...././1--32/01:7.,4.-.10230,+115-+.(/)(,'%'$'')1/,,+.++-.0626-6,+',,0,-:/72:/&**%)&(*+.,+..8.5:5:4&28-*.5/++/+*32&*)*1026689602/7..+/+1+,)%*//55530.+1+/113-2
@80519c4d-dd6f-419a-9a4d-18ef3ceeeef1 ch=124 read=159925 start_time=2019-12-13T11:24:42Z barcode=BC01 runid=2c9cf7bc05858273f10e7d7ec552fc0bd742dc3e
CTCTACGGGGAGGCAGCAGTAAGGGAATTTACTCGGCAATGGGGAAACCCTGACCGAGCAACGCCGCGTGAAGGAAGAAGGTTTTCCGGTTGTAAACTTCTGTTATAAGGAAGAACGGCGGCTACGAAATGGTAGCCGGTGACGGTACTTTATTAAGCCACGGCTAACTACGTGCCAGCAGCCGCGGTAATACGTAGGTGGCAAGCGTTATCGGAATTATTGGGCGTAGAGGGCAGGCGGCAGCAGGGTCTGTGGTGAAGCTGAAGCCTTCAGTAAGCCATAGAAACCAGGCAGCTAGAGTGCAGGGAGAGGATCGTGGAATTCCATGTGGCGTGCGTAGATATATGGAGGAACACGCAGTGGCGAAGGCGACGATCTGGCCTGCAACTGACGCTCAATCCCGAAAGCGTGGGCAAAATAGGATTAGATACCCTGGTAGTCCACGCCGTGAAGCGATGGTACTAAGTGTTGGATGTCAAAAGTTCCAGTGCTGCAGTTAACGCAATAAGTACTCCCGCCTGAGTAGTACGTTCGCAAGAATGAAACTCAAAGGAATTGACGGGGGGGCCGCACAAGCGGTGGAGCGTAATGGTTTAATTCGAAGCAACGCGAAGAACCTTACCGGAATATTACGTACATATATAAAGGCTCAGAGATGGAGAGATGGCTATATGAGATACAGGTGGTGCATGGTTGTCGTCAGCCCGTGTCGTGAATGTTGGGTTAAGTCCGCAACGAGCGCAACCCTTATCGTTAGTTACCATCGATAGGACTCTGCTTGAGACTGCCAGTGACAAGCTGGAGGAAGGCGGGGATGACGTCAAATCATCATGCCCCTTATGACCTGGGCTACACGTGCTACAATGGATGGTGCAGAGGGAAGCGAAGCCGCGGTGGCTCGCCCATAAACCATTCTCAGTTCGGATTGTAGTCTGCAACTCGACTACATGAAGTTGGAATCGCTAGTAATCGCGAATCAGCATGTCGCGGTGAATACGTTCTCGGGCCTTGTACACACCGCCCGTCACACCACGAGTTGATAACACCCGAAGCCGGTGAAAACAACCGCAAGGAGCTGTCTAAAGGTGGAGTTGATGATTGGGGTGAAGTCGTAACGGTAACCGG
+
).,(*,+/7.,-5.+,/'-.***-(''+*(&))&*)-,7/-1,%(,*,4,,/558221346-)-5+-+--/92624('&-0084//',+-,*-9:31.4,/+1---47+3011473.622821.,,.6:22,,--70))))%,(*-,)-+,)0.4,'),)+)3/00950/,+-0*7,,-../3.4+1++/./:9909//6:5575774;323)6'+-+*/60:99808**.1/3/1898<974400320/-/*3('&)'$&+*-*&)()/+*,-/614;36--),-,/268/*++*+,,0013,2+.')(+5/47597+6+3+180++$'&#%&%+++,+420/'+13.,,$%&&($*'/0/1+*(.+,+-...+,.4778444471////,+-++'&*+**%'(&(--0,(&%(2903346/04./175:<2.,844360,),/7;77+3,)*/0.-*+(0-/52673;49371674;3*-.54'),;22111(.0:4:5466:578,/56/;8,,8:9/***(),-058<94655,.66509//027;--,*--0,,,.))294*3;*+,/13253955-())$&&(*-75<9234.6-.2.249757105))+,%),.09,/-,.'.+&%$%%'(*+010.2**+)*1&&'*,-8500+(01175234012++((%'%,+1.815776555645665--*55/*.17854.*0144939338460/0%%'.19//1013/,122,4.67.9..-5946<9::)'.$*5--2670*+))%)*88869.1224434'+/042,'(*-824;7355356467:;2.,+/00661:2/.8330036.30..*+*)*0234(*+4--4:465145722&..)+1,/'*+(/;44-1*+513:,/.(&$(.-5689<623/28<:30+6+()&&11280:///3.+*#$%&(.00/28475;9:512//00811197./+.,,04567:57*+,-/961312:6354676150//98662340.5/.054322,*,*,-*2*+1083228.),,+486:6+*,/-+/41)%'*&)(&,++*)('*0',((*/%&).),-/118053)+(),()++11/-,'/193:)4
@bbc8658f-b540-48e2-95b5-cb4c2a0f7ac0 ch=185 read=149480 start_time=2019-12-13T11:24:39Z barcode=BC01 runid=2c9cf7bc05858273f10e7d7ec552fc0bd742dc3e
CCGGTTACCTTATTTACGGCTTCACACAGTCATGAATCACAAAGTGGTAAGCGCCCATCCCGAAGGTTAAGCTACCTACTTCTTTTAACCCACTCCATGGTGTGACGGGCGGTGTGTACAAGGCCAGGAACGTATTCACCAATGGCATTCTGATCCACGATTACTAGCGATTCCGACACCGCCCGGAGTCGAGTTGCAGACTCAATCCCGGACTACGACGCGCTGGGAGTCCGCTTGCTCTCGCGGGGTCGCTTCTGCTGTATGCGCCATTGCTTAACGTGTGGCAGCCTGGTCGTAGGGCCGCGGTAATGACATCATCCCCACGCCTTCCTCCAGTTTATCACTGGCAGTCTCCTTTGAGTTCCCGGCCGGACCGCTGGCAACAAGGATAAGGGTTGCGCGCTCGTTGCGGGACTTAACCCAACATTTCACAACACGAGCTGACGGCTTAATGCATTGCAGCACCTGTCTCACAGTTCCCGAAGGCGCAATCCATCTGGAAAGTTCTGTGGATGTCAGGCAAGGGCAGGTTCTTCGCGTTGCATCGAATTAAACCACATGCTCCACCACCGCTGTGCGGGCCCATCCGGTGTGGGTTTTAACGCGGCCATGCTCCCCGGGCAGTCGACTTAACGTTAGCTCAGGAAAACCACGCCCTCAAAGGCTGGCCTCAGAGTCGACATCGTTTGGCGTGGACTGCCAGGAATTATCTAATCCTGTTTGCTCCACGCTTTCGCACCTGAGCGTCAGTCTTCGTCAGGGCCGCCTTCGCCACCAGTATTCCTCCAGATCTCGCATTTCACCGCTACACCTGGAATTCCCCTCTACGAGACTCAAGCTTGCGGTATCAGGTGCAGTTCCCAGGTTGAGCCAGGGGATTTCACATCTGAACCAGCTGGAAACCGCCTGCGTGCGCTTTACCTTGATAATTCCGATTAACGCTACCCTCCCGTATTACCGCGGCTGCTGGCGCAGGTTAGCCGGTGCTTCTTCTGCGGGTAATCAATGAGCAGAGGTATGCTACCCTTCTCCCGCTGAAAGTACTTTACAGCCGAAGGCCTTCTTCGCCGCGGCGCTGTGCATCAGGCTTGCGCCCATTGTACAATATTCCCCACTGCTGCCTCCGTAGGGCG
+
/2.6-9/.*0+)56-+200..6/-/())-/75754776585;2/0+632-+,-980&/,34*()(*--7.)---280//00),,)%2*6.*%((23/208841/+)&.'()-211-2*,-*-2-8%0/6.-*+&&&%$(%-'00/,,1.5-.074.*,-.330.2../*'/:.++**&*-'''%(($&'*)(,*4-004347909..,(),('(#((+123&&'$&,+/1/1)+++(),-42(&(&,),,*(',&&$%$%%%&&,,/7+3,*(&%0,./0--+)*''+,(*855/2)'*,-0*+-4.-(0,*,(+2))-43+(+(/74:600/)+*3;,+.3355.5-+-03/1+,70-,-/-,//+4.2/:59:8818003,/+,*1..5,,,))3+)')+033,2,*%*1/.++,-+.1*0.2/3:-..0.1.)--*-.11/2/++*+)&)$''($$&&(3338335532*,-/99575+,3*0.,,3..8:476311)+&(&**,),,446*,-(**-'&)+)%$'&+628;:587/7,-,12+(.*0+7-55-+,.)),28-.4$*/(*/*(&'(.)('%(()&%%'%%'.*,12&%#$$%'*+.$,%''-/+)&/)+$&+-42214343/0/..546)-204/)+2./,/1-,607).+*(&#&$$&(&()+.122022.36+0,-+418673.13.1(-'.*+.30168::961:2,.*.-'*)*.6/,(*'+/00*-,.00*)004698770.47194565:988--4-'-+,.;80.0')),*'*-*0+063.-12()/(),141403-2(+),.03214+&)(&-/,'%%$%%&&')+21&*&)&1&++2,)((,.,0/,439%--,1,-;/,((%,**'&%''&#$%('.+(/5'39242.+,.+..66/2&('((1369;363512/'(%&$(,65/04&&.*-:12:4308234706*(%+%,&*))+/5&0))))*15;887612('%,,,'&()(/--/,.0-/3673''%%%.%(,6-)15*/,&'++,14)&$'')3(-+0,42/501:9%&%#%(-)''$$#$%(+6&271/8-11067+-3,0'2*8,+)+*,11&++,,3+05054,-./-''#
@880c2990-51a9-4235-85d1-899dee2d0b81 ch=495 read=135142 start_time=2019-12-13T11:24:40Z barcode=BC01 runid=2c9cf7bc05858273f10e7d7ec552fc0bd742dc3e
CCGAGATTACCTTGGTACGAGCTTCACCCCAATCGCTGACCCTACACCTTCTGACCCACTTCCTCCCTTGCGGTTAGCTCTGGACTTCGGGTATTGCCCAACTCTCATGGTGTGACGGGCGGTGTGTACAAGACCAGGAACGTATTCACCGCGACATTCTGATTCTGATTACTAGTAACTCCAGCTTCATGTAGGCCGAGTTTCAGCCTACAATCAATTCGAGACTGGTTTTTTAAGTTTGGCTCCACCTCACGGTACTGCATCCTCTGCTGCCAGCCGACTGGCACGTGTGTAGCCCTACACGCATAAGGGGCATGATGATTTGACGTCATCACCTTCCTCTAGTTAACCCAGGCAGTCGCTGATCCTCAACTTAATGGTATTGTAACTAACGACAAAGGGTTGCGCTCGTTGCGGGACTTAACAACATCTCGACACGGGCTGACGGCAACCATGCACCACCTGTCGCCTTGTCCCCGAAGGTTCCTCGATTAAGAGTAGTAGGGGGGATGTGTAGGTAAGGTTCTTCGCGTTACTTCGAATTAAACACATGCTCCGCTTTACTTGTGCAGGTCCCCGTCAATTCCTTTGAGTTTTAATCTTGCGACCGTACTCCCCAGGCGGAATGCTTAATGCGTTAGCGGCAGCACGGAGGTGTTGAAACCCCACACCTAGTATTCATCGTTTTGGCGTGGACTACCAGGGTATCTAATCCTGTTTGCTCCCACCGCTTTTCCGAGGCCTCAGCGTCAGTTACAGTCAGAGAGTCGCCTTCGCCATAGTGTTCTTCCTAATCTCTGCGCATTTTCCTTGCCCTACACTAGATTCCCACTCTCCTCTCCTGCACTCTAGATAACCAGTTTGGAATGCAGCACCGCTTGAGCCAGATTATTTCACATCCCTTAATCATCCACCTACGCTCCTTTACGCCTGATAAATCCGGATAACGCTCGCCACCTACGTATTGCCGCGGCTGCTGGCGCATTAAGTTAGCCGTGGCTTCCATCCCTTAGGTACCCGTCATTTATCTTCCCCAAAGAGACCAGGCTTTTACGATCCGAAATAGCTAAATCACTCACGCGGCGTTGCCGTCAAGGTTTCCCCATTTGTGCAATGTTACCTGCTGCCTCCGTAG
+
0.(%&$6*+0*.)(&/)***',/5-'-00)3,55'(,++08/+**'-31++#'#-.-)+-3)5+-/&,**)*''))&())%)202343+71/-00-(&&(%*+/.0+,-93:77880671*0-+--//1220559*1-3542455;1'')(*--3598238591.++,403122''('**5'&(.//,)*+0324/.,,-6;-(%%%)++./833&'%&%&'*0/7677197;-.1)+5(/-0118349575.4--+/-+,--98,-*(%&'.)*(-*&&$&$%(%((*)-*'),/6,*+1*.*-.211*1505675450'3-&&'*&+/6/3)004:87/.)$***($,)()057*221--,,-20423-1('&2),(&(%&)&)+0-/0622,328,+20,6,0045646<3524+,,+**&((,*/112+**'(-+04+,,+,-,-/'2-6651.1*%*'./0/%'()3//477((,*).+63++.(,+0//*,12121.-'/01-1/./+--,..,,-//669<5)-((.',.34-*-0+++)*()+/39353()*()'),,+-15'1+*2/,&&(.02572,,0+))+)8;//83226010,67.(*/275:-*.76*6+5,').(7.6--+-0---..*$+*)-),')*))-0-,2*,,*''*-/7201111812780721&()+,87;755463-63-.036+-837433170+,*34(#*&&(-01-,('&()-//8/01007/.4/-.2118))+-+,--0:86:6/2/))$055785481/,-2,-+)'%,.1129:..)'&'+0((*0'.(#&))+0/*'-**)+()+(*1/01)+/441053.0.8.45;1.,)++'**+,*1.&&&$%%'0)&'+/--0;21265158+,)6)-.773)'.1/,/--.50/2)&)&'&#%$)0/,*,349375+3(.*6/11),/0/001-7.%--(('/*1--4+,)&(',(.,-/.,+/.,--+)*.)(%'*,&-(&/***66+,84'(1(*,81-.,.)-1,')*-,'*.1)++&$$(((+0''.(&#$$&)&*&'1-24,')().90,0.*23(+53-(),8,/87-'*6.+,,0081*/'$&*)124442059,121
@11d86941-09b5-4067-ba6d-9f9265fa404a ch=364 read=164264 start_time=2019-12-13T11:24:34Z barcode=BC01 runid=2c9cf7bc05858273f10e7d7ec552fc0bd742dc3e
CCGGTTGCCTTGTTGCGACTTCACCCCAGTCATGGATCACAAAGTGGTAAGCGCCTCCCGAAGGTTAAAGCTACCTACTTCTTTTGCAGCCCGCTTCCAGCGGGCCGGGCGGTGTGTGTACAAGGCCCGGGAACGTATTCACCGTGGCATTCTGATCCACGATTACTAGCGATTCCGACTTCATGGAGTCGAGTTGAGCTCAATCCGGACTACGACGCGCTTTACGGGAATCCGCTTGCTCTCGCGGAGTCCTTCTCTTTGTATGCGCCATTTGTAGCGTGTGCTTAGCCCTGGTCGTAAGGGCCATGATGACGACGTCATCCCACCTTCCTCCAGTTTATCACTGGCAGTCTCGCTGAGTTCCAGCCGGACCGCTGGCGAGCAGGTGCTGGGACGCTGGTGGGACTGGCTTGGCATTTTGGGCGTGCTTGCGTTTCCCTGTCCACAGTTCCCGAAGGCTTCAATCCATCTCTGGAAAGTTCTGTGGATGTCAAGAGACCAGGTAAAGGTTCTTCGCGTTGCATCGGAATTAAACCACATGCTCCACCCAGCGTGCGGGCCCCGTCAATTCATTTGAGTTTTAACCGTGCATTATTACTCCCCAGACGGTCGACTTAACGCGTTAAGCTCCGGAAGCCACGCCTCAGGGCACAACCTCCAAGTCGACATCGTTTACGGCGGACTACCAGGGTATCCTAATCCTGTTTGCTCCCCACGCTTTTCCGCACCTGAGCGTCAGTCAGATCCTGCCGCTACACCTGGAATTTCTACCCCCCTCTACGAGACTCAAGCTTGCCGGTATCAGATGCAGTTCCCAGGTTGGGCCAGGGATTTCACATCACAGCTTAACAAACCGCCTGCGTGCGCTTTACGCCCAGTAATTCCAGGTGCTTACCCTCCGTATTACCGCGGCTGCTGGCTGGAGTTAGCCGGTGCTTCTTCTGCGGAGGTAGCGTCAATGAAACCAAAGGTGCTTTACTCATGCTCCCCGCTAAAAGTGCTTTGCAACCCGAAGGCCTCCCTTCATGCGCGGCATGGCTGCATCAGGCTTACGCCCATTGTACTATTCCCCCACTGCTGCCTGCCCGTAG
+
0-0.16.1.7--28'00034;40815,((4)$&&&6561640))*/5030))*+3(+-,)++*(-,3-*(,+)-/,(/38-379+((*'*/*&)'-,&$&%&'%(&-322---***+).+.513704.-586974456;645:(3'*'&,56))++2*)*,/59452223337:45+),/,73412(-,.*%,1,.&).)0-;796778641/4/10-'*22..6//,+*,52-..*%$&&)+,0-(&*+*'(7*2)2.-(-.12334;298*((')+,/-.,&)'(*282/27767750,6..-%$)$)&'%'/14877/492+355276*0*,/.;:..362/,,,-/20/2*****373:)((,(-0.,+'(+()((%$%&()))((+-($$%%)&-('-)&'$)&%%%'&$$$$$$%(%$%$$%&(&)(,3+*2/-.-5+)*./6+:/&'.+),&$%*+.78:98775569263-1:663/2988/21.*&)(*85'4967;,+-9<99<934331////5*-.'1(695.011450111+(.)*&()'+-448)797,+-1+72;91266,,.-9:*,('$%&$%%**)0+(*+::9*'*%**6310-)&(+8,-,,,4+2(**2-1.,5+,0-002924%+4,,',04.5.0*0**+-577258-.21.-/,)**)(/').&-'$,&+.))61,62)+4<.)+-2:9-+/./19:1****.08../5747$$#$#$%%&$$&),2/43+-,.0..((*+.*+208/3560++'),+*3/389.'')+4,.7)),,-5425507877;2:5-.2/9-7-:,',.*'05/.14400-+)%--0141/6:8<6:8-,-,,33*+41.+///7+*(,.5806,#,%))*2,%1/*+5.+*,4,,5;776963/*&'+((++&(,8-./1'0--.6/5:<::9:61'+)1257663-+)%&''**.3(*&%$').,&((*'(&*+416+(*3-59-',().3+$*)&&(%&&'))/5-67,5;7%%$(&*)2)+,/-**&))/0&95.14&+)07+*4:),-*&**/*577,%(('('')*(),(&'.-6
@1e1d3451-85dd-4578-a69b-8c96fae4dc17 ch=136 read=291022 start_time=2019-12-13T11:24:32Z barcode=BC01 runid=2c9cf7bc05858273f10e7d7ec552fc0bd742dc3e
CCAGTTACCTTGTTACGACTTCACCCCAGTCCTTGAATCACAAAGTGGTAGCGCCCTCGAAGGTTAAGCTACCTACTTCTTTTTTGCAACCCACTCCCATGGTGTGACGGGCGGTGTACAAGGCCGGAACGTATTCACCGTGGCATTCTGATCCGCGATTACTAGCGATTCCGGCTTCATGGAGTCGAGTTGCAGACTCAATCCGGACTACGGCACTTTATGGTCGCTTGCTCGCGAGGGTCGCTTCTCTTTGTATGCGCCATTGTAGCGCGATGTGTAGCCCTGGTCGTAAGGCCATGATGACTTGACGTCATCGCCTCCAGTTTATCACTGGCAGTCTCCTTTGAGTTCCCGGCCGGACCGCTGGCAACAAGGATAAAGGGTTGCGCTCGTTGCGGACTTAACCCAACATTTCTAGCTTACAGGCTGACGACAGCCATGCAGCACCTGTCTCACGGTTCCCGAGCACATTCTCATCTCTGAAAACTTCCGTGGATGTCAGGTAAGGTTCTTCGCGTTGCATCGAATTAAACCACATGCTCCACCGCTTGTGCGGGCCCCGTCAATTCATTTAGTTTTTAACCTTTGCGGCCGTACTCCCCGGGCGATCGGCTTAACGCGCTAGCTCCGGAAGCCGCCTCAAGGGCACAACCTCCAAGTCGACATCGTTTACGGCGTGGACTACCAGGGTATCTAATCTGTTTGCTCCCCACGCTTTCCTTTTGAGCGTCAGTCTTCGTCCAGGGCCGCCTTCGCCACCGGTATTCCTCGAATCTCTACGCATTTCACCGCTACACCTGGAATTCTACCCCCTCTACGGACTCAAGCTTGCCGGTATCAGATGCAGTTCCCAGGTTGAGCCGGGGATTTCACATCTGACAACAAACCGCCGTGCGCTTTACGCCAGTAATTCCGATTAAGCACCCTCCGTATTACCGCGGCTGCTGGCGCGGTTAGCCGGTGCTTCTTCTGCGGGTAACGTCAATGAACCGTAACTGCTCCTTCTCCCGCTGAAGTGCTTTACAACCGAAGCCTTCTTCATACACGCGGCATGGCTGCATCAGGCTTGCGCCCGTTATTACCAATATTCCCCACTGCTGCCTCCCGTAGG
+
8*&)4.(2514*+'$'.-6781%)')%&$**$(%(*64414.:61-0.+,'()282+1%&)(/,636,12042./24:7804/3)-1211:3+.-49+,:9:742205-03-,/(()-/11667872/3/2987;556:686954667+,-06)'*/.25102/333279310)(*2-133,*,,114418,/&)/014-:36*60673./0&-(-,97+.-((.*,-:0///(',*)1,0.'*2053548.))(+*-,/8417,*)(($)))+(1,,-0.53./79:/-1',-68242.,)&$&)*,2777&,*%'(--2+1.:9+,-*0+,2,&/10240.74001694:9083248:64344:;;231/4,;0947+,.1.:/63556-8,+'--+&'&-/,1--06'/8+*'&$&&&'*&)066789::6-#&(*,*)'*-,32././-0+-.8;;67-(&+*+,-63,(%&),.31+-65++9-;9.09:99316,,20.*0/3<9:<72431822168110101<882--.2671/&%.,1207-2/216./881-02074:748:2*108;8*/+22.32.0185702..0-00.(//1,*-+$&#&%0(/*+&')))02/31-.,)/3'()-/+*+.()*/415--1.+,,/0140(+&,,4*+32:55655,(&'+2)2*(+-2554717()/93+31544,(+--3;/2''$%$'(3762+))*+172628-*)-3.75766:99;<67;)/'&*2/626%&/75/--,-0525:;034:/24(-),*&&(+*.4/603960.,-,$2,)).5715$*&(')%&$))15,-0634147;592./6.6('&//*471-.:/,),-/4/.)&(/,:;77-')%(&&%$$&''%+')))*40/10-''&-%(&')'-122384442:33843/9000692/-++,11,*(+*.2.//6158;6234473.3,++..*/**+&,'$++'((',,2%'$('(,.*7641700.'((&&,,&1.*,'(,..839<:860/).-1)84110311./)+0+03018*253:3)'*%)*%*&.*/00237;.&),-2634;4083.074.
@0819f5af-2754-4f12-85c0-f1a4db16dec9 ch=477 read=74965 start_time=2019-12-13T11:24:29Z barcode=BC01 runid=2c9cf7bc05858273f10e7d7ec552fc0bd742dc3e
CTCCTACGGGAGGCAGCAGTGGGGAATATTACTGTGGGGCGCAAGCCTGATGCAGCCATGCCGCGTGTATAGAAGAAGGCCTTCCGGGTTTGTAAAGTACTTTCCAGCGGGGAGGAAGGAGTAAAGTTAATACCTTTGCTCGGTGGCGTTACCGCAGAAGAAGCTTTCGGCTAACTCCGTGCCGGCAGCCGCGTGTAATACGGAGGGTGCAAGCGTTAATCAGATTACTGGGCGTAAAGCGCACGCGGGCGGTTTGTTAGATGTAAATCCCGGGCTCAACCACAAGAGATTTCATCTGATACTGGCAAAGCTTAGAGTCTCGTAGAGGTGAATTCCAGGTGTAGCGGTGAAATGCGTAGAGATCTGGAGGAATACCGGTGGCAGAGAGAGCGGCCCCTGGACGAAAGACTGACGCTCCAGGTGCGAAAGCGTGGGGGGTGACAGGATTAGATACCCTGGTAGTCCACGCCGTAAACGATGTCGACTTGGAGGTTGTGCCCTTGGTGGCTTCCGGAGCTAACGCGTTAAGTCGACCGCCTGGGAGTACGGCCGCAGGTTAAAACTCAAATGAATTGACGGGGCCACAAGCGGTGGAGCATGTGTATGGTTTAATTCGATGCAACGCGAAGAACCTTACCTGGTCTTGACATCCACGGAAGTTTTCAGAAGATGAGAATATTGCCTTCGGGAACCGTGAGACGGAGTGCTACATGGCTGTCGTCAGCTCGTGTTGTGAAATGTTGGGTTAAGTCCGCAACAGGCGCAACCCTTATCCTTTGTTGCCGGTCCGGCCGGGAACTCAAGGAGACTGCCGGTAATAAACTGGAGGAAGGTGGGGATGACGTCAAAGTCATCATGGCCGCGACGGGCTACACACGTGCTTTACAATGGCGCATACAAAGAGAAGCGACCTCTCGCGAGAGCAAACGGACCTCATAAAGTGCGTCGTAGTCCCGGATTGAGTCTGCAACTCGACTCCATGAAGTCGGAATCGCCCCAGTAATCGTGGATCAGAATACCACAGTGAATACGTTCGGGCCTTGTACACACCGCCCGTCACACCATGGGAGTGGGTTGCAAAAGAAGTAGGTAGCAACTTCGGGAGGCGCTTACTTTGTGATTCATGACTGGGGTGAAGTCGAGAACCG
+
*+-)(*.+*,'*/,..2+/.%+''*.-.3.%*('''011.',,7+4;6321/./%002017965543355++*+&.**-2473620760:+*)*73&-()-8-./(.../6*)/+)&+&%)*,57.,6+6,,,&%*))..2())/20*1/(13*+-.0.()*$$$'',0/../1233902-1553/.--4++)()+*6-,.)1*.1(*)+,)'()16-8./,*'/.016;:88668962220&.,./58:.16;4),)#&*)(+*,,)+*),14347224*()-)'&%$%(,(),-3001//-'.-/62**+)&&')-32544-+&+))(+(*//-,/65420//-5-+/7-,/3756,,,,.62:.+2.*6247716..73$&)(,,,../+394*)/637.,1)(----*)')'2))5-*))*-92-/899,*1,'$&()*//*6)'%,'(*+,*/6556+:0(+2498996,.+,-*,221+)(1+431/.)*(',''&'%%'(*/-7&6+),,244111.6/7/0.-235900*(('%'%+(/.05403-',,1135-0122;,,+8060631./0*)($&-1+2113/.*')*)')*'$%*(),-(2)0,//0/::::79*,1+-2002.07;8659280006686800)-',).6:865//1.,+./.-43+8,-987:715+/*,+)+33366&+&')851'-+/1988789661%'),877/80/.559;1..9/-,0.762.7-')/&6/2873255492.711120:71.:)+407--2766438614348-+)*%'*/3874%/1*+)16*78:1/3.37..+*,15.66887:80,)),/6;:563898$*%')&1-*'&&(*-/10/-/'..12;402/,+&%%&)3,),)--+.57796515/41+*()*;:'/+..5567114<6-.16898+2,038.)(+&+'((/10.14/5//0377988132642.8)8.866.1))')+2.-+++68:9/2,'*72+1501%1001:81975.5&+482821,,+*,-151094--2.002:585,+()*/).16.0-28+&(0*,&/++)%%$$&*+2)31(+20+('&$(**()1269<84001666993-%).**))&(*0,,-
@857b7acb-53aa-464e-aa43-5cbc425cc203 ch=187 read=165037 start_time=2019-12-13T11:24:23Z barcode=BC01 runid=2c9cf7bc05858273f10e7d7ec552fc0bd742dc3e
CCGGTTACCTTGTTGCGACTTACAATCATCAATCCACCTTAGACAGCTCCTTCCCTTGCGGTTAGGCCACCACGGCCTCGGGTGTTATCAACTCTCGTGGTGTGACGGGCGGTGTGCAAGGCCGAGAACGTATTCACCGCGACATGCTGATTCGCGATTACTAGCTGATTCCAACTTCATGTAGTCGAGTTGCAGACTACAATCCGGAGCTGAGAATGGTTTTATGGGTTTGCTTCACCTCGCGGCTTCCTTCCCTCTGCACCATCCATTTGTAGCACGTGTGTAGCCCAGGTCATAGGGGGCATGATGATTTGACGTCATCCCCGCCTTCCTCCAGCTTGTCACTGGCAGTCTCGCTAGAGTCCACAACAATGATGGTAACTAACGATAAGGGTTGCGCTCGTTGCGGGACTTAACCAACATCTCACGACACGAGCTGACGACAACCATGCACCACCTGTATCTCGCTATAGCTATCTCTCCATCTCCTGGAGCCTTTATGAGTATGTCAAGCTGAAAGTAAGGTTCTTCGCGTTGCTTCGAATTAAACCACATGCTCCACCAGCATTGCGGGCCCCGTCAATTCTTTGAGTTTCGGTCTTGCGAACGTACTACTCAGGCGGAGTACTTATTGCGTTAACTGCAGCACTGAACTTTGACATCCAACACTTAGTACTCATCGTTTACGGCGTGGACTACTAGAATTATCTAATCTATTTGCTCCCCACGCTTTCGGGACTGAGCGTCAGTTACCAGGCCAGATCGTCGCCCTTCGCCACTGGTGTTCCTCCATATATCTACGCATTTCACCGCTACACATGGAATTCCACGATCCTCTCCTGCTCCTAGCTGCCTGGTTTCTATGAGCTTACTGAAGTTAAGCTTCGGGCTTTCACCCTGAACCCTTATGCTCCCTCTTTACGCTTAATTCCGGATAAAGCAATACGTAGCCCCGCA
+
757-8-,784:-15%.,&/-3**074689213,18,096:433/+.375-6835(//+-(.+2'*32;214&),19577+82634865515-,+'),005373..//364,*)')%))2+,5*(%''...4259769972.1/289::;9:53).-.41/12'*)'(*733'0*.062()%*1240-)0*6)2.15553218,4,/*'$('&(,)//447:<))-4<-3;.*/43467;76432524;/(*--3,+77:20453;;;0:3.+50./,+/,0+()+,,54,-7.-+,')/46+.0500///472-(07768/:31,*,-487:661/),.0.00233151,..,*.''3(),./.3%*).*-71005362321468.---1213608443335/5../7:85.3-0)('/+3231..-/18855.()(*,,74+11,-4250/**+*1500214534%&--/+4567321/+5779:73.),.)&)()/+*.3//001878,0&&$%'*'%&+)*+09184001.3/+.2832--0,1;::3,***,--/+(+))+-.1711+93895+124718)+)843.17<9,/'-''5,117;;554322223,)-9+'*%*(+1-.02/1/440302192+1/013650389/00532-3/4/+0,',6357546625;;021:3349;9:8777-0%$+&)*:45433*(,.((1.6;;/)-*,,68-,:7)&*()9:9::6:0:(/)$-**6/.0787*+*.*(*-,/2:7:;;91110:7,/.*./13786663616<51-03-46,/*,*.-,0'3+37-/02626.00:9/)1/1''&//019956526822132*++,3)*'(,,)5*6*.14;:0965172,&&0-&&'36;-1+%(&)+38/+.3;,(+)''$),),-.21298;3+1033%.''%%++)&%$$
@fa2c256a-b2f9-4146-a85a-ef4f704ca516 ch=211 read=94553 start_time=2019-12-13T11:24:01Z barcode=BC01 runid=2c9cf7bc05858273f10e7d7ec552fc0bd742dc3e
CAGCCGAGGCGCAGCAGTGGGGAAGTCATTGCACAATGGGCGCAGAGCACAGTGCAGCCATGCCGCGTGTAGAAGAAGGCCTTCAGGACAAAGTACTTTCGGCAGGAGAGAATTAAGTTAGCGCTTTGTGGCGTTTTCCGCAGAAACACCGGCTAACTCCGTGCAGCAGCCGCGGTAAACCGGAGGGTGCAAGCGTTAATCGGAATTACTGGATAAAGCGCACGCAGGCAGTTTGTTAAGTCAGTCTTGAGAAATCCGGGCTCAAACCTGGGAACTGCATCTGATACTGGCAAACTTAGTCTCGTAGAGGGCAAAATTCAGGTGTAGCGGTGAAATGCGTAGATATATGGAACACCGAGTGGCGAAGGCGACGATCTGGCCTGCAACTGACGCTCAGTCCGAAAGCGTGGGGCAAATGGATTAGATACCCTGGTAGTCCACGCCGTAAACGATAATTTTCAAATTGTTGGATGTCAGGGTTCAGTACTGCAGTTAACGCAATAAGTACTCCGCACCGATAGTACGTTCGCAGAATGAAGCGGGGGGTATTGAGGGCCCGCACAAGCGGTGGAGCATGTGGTTTTAATAATTCCGACAGCATAGAAGGGGCACTACGAATGTGACATACTCATAAAGGCTCCCGAGATGGAGGAATGGCTATGAGATACAGGTGGTGCATGGTTGTCGTCAGCTCGTGTCGTGGATGTTGGGTTAAGTCCCGCAGCGGCGCAACCCTTATCGTTAGTTACCATCATTAAGTTGGGGACTCCTGGCAGAGACCGCCAGTGACAAGCTGGAGGAAGGCGGGGATGACGTAAAATCCCGTATTGCCCTTGACCTGGGCTACACACGTGCTACAATGGATGGTGCAGAGAAGCTGAAAGCCGCGAGGTGAAAGCAAAACCATAAAAAACCATTCAGTTCGGATTGTAGTCTGCAGCTCGACTTACATGAAGTTGAATCGCTGGTAGAATCAGCATATCGCGGTGATGCGTTCTGGGCCTTGTACACCCGCCCGGAAATCACACCACAGAGTTGATAACACCCAGAGACCGGTGGCTATGGAAAAGGAGCTATCTAAAGGGTGAGTTGATGGTAGGGTGAAGTCGTAACAAGGTAACCGGAAGGAGAATGGAGAGCGACGAGCCAATGGGACAACACGGAACACCAAACAGCTCTTCAGCACCCAGCAATACGTAACTACCACC
+
%&%)&&%(*-&*'*,-(0'(&%$$&&'(.-,,).4<88:30+..&(*.(/)'*+*+'0+543845843--(&.)(+.+0*)*+)%)'$$$&'&)%),2:))'$#.)')&&)'.*+'(+)&%&$''(+&'$'%'''%$))&+%&('$&$&%'$&'-(++20.)('%#&$%'(&&'$&(*%&$&%&')#("#$%'**5020/0+0,0.15975-...-(()()$-*+&&//'.(,.*0,'&%()%(+&&%(,%125+1'('%%))-8.27559//*,..')-65011112;1058'/21-+00.1364+&./+*')(1*4.(*441.*0//42-07/*-.99756545**,++*.037&%&(/:1/*+-4/7:0/.//-00313897--,,-0//..,981)(-65.09/110,.3<;335.//-*1346:-+%'0+-/75-1487786;9/.,.%','(0(')%,((-4-5/1(++%),&))#%'(%(%'(&./727352330255601/0/)-&+('(,*$3.00494,0+.074-&%)(***))&+$$(+%/5)8.'%('/0:-83:237,//(/)*(054.&+'$%%(&(&%(&'&)&$)(-))+)%*&(((,&&03(+,01/-*,/--.18,1.11--*)%)*237**(&,2+*)+,.64412/4.4365769989887;557948+,-0144033)&)*)87482/0212+),52&%%&),+$$%%&&,0+*2*/.-4.-&,.%)/./345554.8.5:<576971/0830*)-259118,.21350*)*,86/0-..1782;<55.-+*(.$*2+*-&()*).&#)(%#%').9/5/*---///+.-/-01//3927;46751122-+*()$'*)*+*(,//*)+$%.*-6+*.1<<603(,,2:6:.78562.(),;97:/50.,13652//,(-/100,(+,-.1/6/.6,/(2+-)(($#$$&&,)&(%'&'&()*0.-,&'(#%%(+(%%(&,%')''&'&(2++02(%&&%'((*-,6-..*)(*.,%&-.0,,/6,$&'().20.+)'%$#$%'&11*()%&'*'+4017-&%%*'$(-+*())**&*.+('%*)+,*2)(').*.000097,4*()(**/3)(&%%&'610%%(,)'%+'/)'$(&&$((**+.-1+**%%&&(*2251,,/*0**(0361,-.,.,*''$%&$&#
@7ca71ca1-3242-4502-9b9e-30b4c7725564 ch=333 read=76211 start_time=2019-12-13T11:23:48Z barcode=BC01 runid=2c9cf7bc05858273f10e7d7ec552fc0bd742dc3e
CTCCTACGGGAGGCAGCAGTGGGGAATATTGCACAATGGAGAACAAGAGCCTGATGTAGCCATGCCGCGTGTATGAAGAAGGCCTTCCGGGTTGTAAAGTACTTTCAGGGGAGGAAGGGAGTAAAGTTAACTGCTCGTGACGTTACCCGCAGAAGCACCGGCTAACTCCGTGCCAGCAGCCGCGGTAATACGGAGGAGTGCTGAAAGCGTTAATCAGGATTACTGGGCGTAAAGCGCACGCAGGCGGTTTGTTAAGTCAGATGTAGAAATCCCCAGGCTCCAACCTGGGAACTGCATCTGATACTGGCAAGCTTGAGTCTCGTAGAGGGGTAGAATTCCAGATTAGCGGTGAAATGCGTAGAGATCTGGAGGAATACCGGTGGCGAAAACGCCCCCCTGGACGAAGACTGACGCTCAGGTGCGAAAGCGTGGGGAGCAAACAGGATTAAGATACCTGGTAGTCCACGCCGTAAACGATGTGACTTGGAGGTTGTGCCCTTGAGGCTGGCCGGAGCTAACGCGTTAAGTCGACCGCCTGGGAATACGGCCGCAAAGGTTAAAACTCAAATGAATTGACGGGGGCCGCACGAAGCGGTGACATGGTTTAAATTCGATGCAACGCGAAGAACCTTACTGGTCTTGACATCCACGGAAGTTTCAGAGATGAGAATGTGCAGCCGGAACCGTGAGACAGGTGCTGCATGGCTGTCGTCAGCTCGTGTTGTGAAATGTTGGGTTAAGTCCGCAACGAGCGCAACCCTTATCCTTTGTTGCCAGCGGTCCGGCCGGGAACTCAAAGGAGACTGCCAGTGATAAACTGGAGGAGGTGGGGATGACGTCAAGTCATCATGGCCCTTACGACCAGGGCTACACGTTACAATGGCGCATGCAAAGAGAGAAGCGACCTCGCGAGAGCAAGCGGACCTCGCAAAGTGCGTCATAGTCCAGTTGGAGTCTGCAACTCGACTCCATGAAGTGGAATCCGCTAAGTAATCGTGGATCAAGAATGCCACGGTGAATACGTTCCCGGGCCTTACACACCGCCCGTCACACCATGGGAGTGGGTTGCAAAGAAGTAGGTAACCCAACCTTCGGGAGGGCGCTTACCACTTTGTGATTCATGACTGGGGTGAAGTCGTAACAAGGTAACCGG
+
+.1**-2+15(*((&0114877:+.--.811023293,0(($'**1')',/+*'-/%*(/224/463558652/.,*&)**1/8755&,800/$++84-,-.2:92%*/2,)-..1+3*%%'290,-,(%$/*+78)4,-.0/9//74.00%(,$'./2.,,)+.114866678333000/--**'*&''7//+2+(+++**(+.*(*4.5.7/2,*&'1(+,8:;;974893,0/-,,+,+,7:3:0:;/0<84.15++).%,%%03)*874*04765/*0.07347'1+,0+,,,-3/-/-0031/+'#$''*&))+-36890.+00/*.-*3.4-2(+%0''*.-9,)/.(*019992/.1.,%'/,/,*/.*6:272*1.+*/,)*')/<85**+2-1)*)')--.-63567/19774(&(')(3+%%/-+&/2;45/)0'3,1'&(**08)*/.0//81'*04;778:+++**%)'*),-0-,.-.701,0.'+/01046-3),',+'**/0604351:15-33347424750-+&(+34*651015:'3*5/2<;447/*,..*/*3-.//--9:157'((+%+)(-,7.+)((+-+5:7).5,855355;969761380188-6+(+((125460'0218,()56.7-0;6,2-../-..-064).*+%&).,6,:598:96666.38898906./-3-00778890/0//+,,/:-.0397267<7;90:04.-4-)*335/+8314398<7.8../,40(&2,'-0+%'%.'+44755+22,3//608+/)(*,1247.-,-*--/726674+'(&&&))1820334868362*-76/-*,494;0,.,,00/9,/68743-'($(%'(,0./:1//34'548'%&')&*)(*1224896920)(),18033:66432%(*61.141/+,%./1.9,%,*5-,')*,817.0//044.*.0+--6.,+)+++*-')+52)&'+,*-121.--.+1)-4247412'1446:9895686*++1*-'+''(+,+-4-0:5242..*-51649-,+*0522:3529/&((')(-743',(&-4278;93;2)+22.41:0/9;&,09,+1/0191890/001;:1+,1-+,22854137,617;9:-7
@eda71305-dc23-4e60-907b-1fe0da65481f ch=404 read=88138 start_time=2019-12-13T11:23:48Z barcode=BC01 runid=2c9cf7bc05858273f10e7d7ec552fc0bd742dc3e
CCGGTTACCTTGTTACGACTTCACCCCAATCCTTAAATCCACCTTAGACAGCTCCTTCCCTTGCGGTTGGAGCCGCGGCTTCGGGTGTTATCAACTCGTGGTGTGACGGGCGGTGTGTACAAGGCCGGGGAACGTATTCACCGCGGCACATGCTGATTTCGCGATTACTAGCGATTCAACTTCATGTAGTCGAGTTACCGGGCCACAATCCAGACTGAGAATGGTTTTATGGGTTTTGCTTCACCTCGCGGCTTCGCTTCCCTCTGCATCCATTTGTAGCACGTGTGGCCCAGGTCATAAGGGGCATGATGGTTGACGTCATCCCGCCTTCCTCCAACTTGTCACTGGCAGTCTCGCTAGAGTCCCCAACTTAATGATGGTAGCTAACGACCAAGGGTTGCGCTCGTTTGCGGGATAACCCAACATCTCACGACTTTTGAGCTGACGACAACCATGCACCATAGCCCATCTCATATAGCTATCTCTCCATCTCTGGGCCTTTATGGTATGTCAAGACCATAGTAGGTTCTTCGCGTTGCTTCGAATTAAACCACATGCTCCACCGCTTGTGCGGGCCCCCGTCAATTCCTTTAGGTTTCATTCTTGCAGACGTACTCAGGCGGAGTACTTATTGCGTTAACTGCAGCACTGAACTTGACATCAACACTTGGTACTCATCGTTTACGGCGGACTACTAGGGTATCCTAATCTATTTGCTCCCCACGCTTTCGGGACTGAGCGTCAGTTGCAGGCCAGATCGTCGCCCTTCGCCACTGGTGTTCCTCCATATATACCGCGCATTTCACCGCTACATGGAATTCCACGATCTCCTGCACTCTGGCTGCCTGGTTTCACCATATTTTGAAGTTAAGCTTCAGGCTTTCACAGACCCTTGCTGCCACCTGCTTTCCTCTTTGCGCCCAATAATTCCGGATAACGCTTGCCACCTACGTATTACCGCGGCTGCTGGCGTAGCCGTGGCATAATAAATTGCCGTCGCTCGGCTACCGTTCCTGTAGCCGCCGTTCTTCAACTATAACAGAAGTTTACAATCGAAAACCTTCTTCCTTCACGCGGCGTTGCTCGGTCAGGGTTTCCCCATTGCCGAAAATTCCCCTACTGCTGCCTCCCGTACAGGAG
+
4.'*/-*4.3-+1/)-22/510,733+,0--&+'(*()59/2-240/36*100189596+11,0+4.6(($'*('*(.,/42-9.,,-4-.-/5,,-+-47766420-11-+4*+,+/15:76854)*)$)(*1434;.*+,&('%%&&*10321,..&$&'+,01--*)(',(1')&').3134661/33/)/-7(2.'+'+%'(701.'&)/4//-(/648;-;<;15.;71:;1.0/5//0;66))%--.473546595152.1)),7409.)*,**)*'.)'*'($'+,0.2230,16;6470.,+'*13'),888819/((2/4272+1*1+0220/489-6-,,4:656--4-$')+/45----,//1-//237.,,,,351*(%$31/3../*))))421:-54385250'0*(,1.25590,,((%&')'-.77884756/5.4.7821.12,('&&''(,86:0536/7666523115856441307()%$%++30'(*0799.&+(-3*-)-0,,.1:339423.3/,-042%'*4)877.3,,(1./01822.)(.((-./'/,/576*(-.04757229;-+-,8202:<,5+++**22%,')+1/146-+))+-,4.,8000-6-6-4766225/52223*)())+),,-6-**,)'/.,.2,%+(+/2')*,,()***2/-,,47400.1**1844,++40+,0079/*+++7:-0*;85//-*//313)3.9.0*.4171128971/++,).--,/:-/04..,/-/4/49.31312')&%((*56<;4268*,.--&)()*0221/+-.001145889//00./543-5:56645-,'*(&&$$%&+/3//1;2.&+,3-46917-('$'--679*1*)*/021,1101-/0./8--32+%+*0/*04159:.4*4,3/2/-',/.039*5703745.01,5:44/9111:93,0**-475,*/''%%&*,/7'/'&6947+')*+'-,..5:.55/21./113704;989312*&'&(((1*1*(,'',:3,-11/-)-20*0.7;79:::4:5+.-..//+..+*23-400./:+:<,571-33:55833:::4;7/1(('+*((.*+8,88-(4)5'/--)
@a83223ea-27da-4f6c-ba14-912f1f39ab80 ch=367 read=157836 start_time=2019-12-13T11:23:32Z barcode=BC01 runid=2c9cf7bc05858273f10e7d7ec552fc0bd742dc3e
CCGGTTACCTGCGACTTCACCCCAGTCATGAATCACAAAGTGGTAAGCGCCCTCCCGAAGGTTAAGCTACCTACTTCTTTTGCAACCACTCCCATGGTGTGACGGGCGAGGGTATTATTACCAAGGCCCGGGAACCCGTATTCACCGTGGCATTCTGATCCACGATTACTAGCGGTCCGACTTCATGGAGTCGAGAGTTGCAGACTCAATCCGGACTACGACGCTTTATGAGGTCGCTTGCTCGCGAGGTCGCCTCTCTTTGTATGCGCCATTTAGCCCAGCACGTGTGTAGCCCTGGTCGTAAGGGCCATGATGACTGACGTCATCACCTTCCTCCAGTTTATCACTGGCAGTCTCCTTTGGTTCCCGGCCGGACCGCTGGCAACAAAGGGATAAGGGTTGCGCTCGTTGCGGGACTTGGCAACATTTCACAACACGAGGCTGACGACAGCCATGCAGCACCTGTCTCACGGTTCCCGAGGCGCATTCTCATCTCTGAAGCTTCGTGGATGTCAAGACCAGGTAAGGTTCTTCGCGTTGCATCGAATTAAACCACATGCTCCACCGCTTGTGCGGGGCCCCAAATCAATTCATTTGAGTTTAACCTTGCGGCCGTACTCCCCAGCTGGTCGACTTAACGCGTTCGCTCGGAAACCACGCCTCAAGGGCACAACCTCCAAGTCGACATCGTTTACGGCGTGGACTACCAGGGTATCTAATCCTGTTTGCTCCCCACGCTTTCGCACCTGAGCGTCAGTCTTCGTCAGGGGCCGCCTTCGCCACCGGTATTCCTCGAATCTCTACGCATTTCACCGCTACACCTGGAATTCTACCCCCCCTCACGAGACTCAAGCTTGCCAGCATCAGATGCAGTTCCAGGTTGACCCGGGAGGTTTCACATCTGACTTAACAAACCGCCTGCGTGCGCTTTACGCCCAATTCGATTAACGCTTGCACCCTCCGTATTACCGCGGCTGCTGGCACGGAAGGTTAGCCGGTGCTATTCTGCGGGGTAACGTCAATGAGCAAAGGTATTAACTTTACTCCCTTCCTCCCCGCTGAAAGTACTTTACAACCCGAAGGCCTTCTTCATACACGCGGCATGGCTGCATCAGGCTTGCGCCCATTATTTAATATTCCCCACTGCTGCCTCAGCTAGGG
+
40*,)3(+'#%**,14;52:67*--24())+221//0;8//66/2,)+-5;8/71,()''/,832'//35;644-7*-8:,502''('*-09-+0/,01....4:84(#)())(**).+%-(-0*0-.(-4718052+-/193233++)'((03722396/,,,.8/1-.,,-.3-1**&/-/0234/'))10((%'0<01.+/,,1-60/,-3/52002*/**&)*),+*1306(*,.,,/,(*(()/+.*,+&')+.73')()-76;;518(&),.+*'*(-004985635;402;;96913-6861.+))+,//.//3888888&-/2448/1),,845-:6-76571).22360585-/,4.-&)-353:44(*.36;:0/(/5.'6099320520702/266.9/./::20&%$$#&'1+46;1./05(201-,)--0002323//16088824433:334+,+&),138/3,((*-'%+,2575538736,+'&$'.0/),2345/881556542.4,:...;4374;9:96855577&)(4*;;7::/.//02.2-,301,0+)*1805/(+/1*%%')./61:4*-1))'&3:;/75211*-.547-6//.046*)'#$(&5463/0112++((,/&*.,3*+-,&231324;9950(4*+-.486946(6+456766365175/$.,435662&00-.2-011.003//5049595<4///1:;1*-,/494644017()+.44455899:;9388.37:-::3496,*)0+578/-+*-,04-1%'+,,89977574-;8*+08/8855438673222103)735894153+--.005::93/0/500922356:&&---:.//,0+'+321.+53+**)%'*.8+,-/205001-/)6*-6:48;59:6.0()-50..62.0-/+).018324494;933.7+,+26556:.+//900:88695667/8,*(-./.(,203//2878/'''%$*(*-,,+,(,(2,339)9.//+-1<*.),)3-4,,.3,$&(*)*(6.(-017.-/6359544.,/7/-/31390--1*0.55;79<90210)0036;88:0;0.-1014'*+*)1&,.67.%''&)*(,--1727872./1012,/-))#%%+,14/
