# Supplementary material for: De novo species identification using 16S rRNA gene nanopore sequencing
Source: PeerJ. 2020 Oct 21;8:e10029. doi: 10.7717/peerj.10029 (PMC7585375; doi:10.7717/peerj.10029)
Supplement: Supplemental Information 3 [file peerj-08-10029-s003.zip › pass_fastq_runid_2c9cf7bc05858273f10e7d7ec552fc0bd742dc3e_535.fastq]

@9fb14edb-afe5-479a-ba76-38f8f03df6bf ch=211 read=94509 start_time=2019-12-13T11:23:19Z barcode=BC01 runid=2c9cf7bc05858273f10e7d7ec552fc0bd742dc3e
CCGGTTACCTTGTTACGACTTCGCGATCATGAATCACAAAGTGGTAAGCGCCGGCTTCACCTAAGCTTCTTTACGCCCTCCCCGTAGTGTGACGGGCGGTGTACAAGGCAGGAACGTATTCTACCGTGGCATTCTGATCCACGATTACTAGCGATTCCGACTTCATGGAGTCGAGTTGCAGACTCAATCCGGACTACGACGCACTTTATGAGGTCGCTTGCTCGCGAGTCGCTTCTCTTTGTATGCGCCATTGTAGCACGTGTATAGCCCTGGTCGTGGGGGGCCGTGATGACTTGATCATCCCCACCTTCCTCAGTTTATCACTGGCAGTCTCCTTTGGTTCAGCCGGACCGCTGGCAACAAGGATAGGGTTGCGCTCGTTGCGGGACTTAACCCAACATTTACAACACGGCTGACGACAGCCATGCAACACCTGTCTCACGGTTCCCGAAGGCACATTCTCTGAAAACTTCCGTGGATGTCAAGACCAGGTAAAGGTTCTTCGCGTTGCATCGAATTAAACCACATGCTCCACCGCTTGGTAGGGCCCCGTCAATTCATTTTGAGTTTAACCTTGCGGCCCATTACTCCCCAGGCGGTCGACTTAACGCGTTAGCTCGGAAGCCACGCCTCAAGGGCTGAACCTCAAGTCGACATCGTTTACGGCGTGGACTACCAGGGTATCTAATCACTGTTTTGCTCCCACCGCTTTCGCACCTGAGCGTCAGTCTTCGATCAGGGGCCGCCTTCGCCTGGTATTCCTCGAATCTCTACGCATTTCACCGCTACACCTGGAATTCTACCCCCCTCTACGAGACTCAAGCTTGCCAGTATCAGATGCAGTTCCCAGGTTGAGCCCGGGGTTTATCGACTTAACAAACCGCCTGCGTGCGCTTTACGCCCAGTAATTCCGATTAACGCTTGCACCCTCCGTATTACCGCGGCTGCTTTGGCACGGAGTTAGCCAGTGCTTCTTCTGCGGGTGGCGATCAATGAGCAAAGGTATTAACTTACTCCTTCCTCCCGCTGAAAGTACTTTACAGCCCGAAGGCCTTCTTCATACACGCGGCGGCGCTGCATCAGGCTTACGCCCATTTATCACAATATTCCCCACTGCTGCCTCCGTAGGAG
+
31-*0+&)'(.),0%'))*392%+%&(0%,()577444:3*4/5/2)*++5.*+***'$.(.,'$),1)47)$&()+''137-',&.0'&'()1;:849//.*.711++$1279734-/,++*-45739778;9//175)**+)0/--012372812/-).3,,$)).'.-0/2.7-+,&'6308);,:,6.883/.412.-*+-8;005123+7.140**)(&+)',+2.006/64184,.054769;04+)'&(,+-344997646;2-2:;9+1(+376+5-%*)+,.+*)('&*+96/470-9;:;6635(/-:++.413/310'4877:36<90527/)-213;89;9:767423403,9.93.200:55,*8*-4<246:95/002/-2*,'&%+42-45641,++))-./752/.21263-.%+)043555,,,,4999285+-0,..)+010///.0/465++38;348<:713103225:579685(497=;:<97961800/5/*'-+.5<833+)%,+./06340,--++)&%%*,1;8**::3869607;;'*'*0<;.;481:.2.7.9+(.((,,37:1,/6:1:8676427,7*)-/0-,-/.0)1,2+.32424988/1+621,-***++-++*+.477478839:,+-.--37:67424:-37/-045609/,%%()019*,-./0*%)%&(,220/1015*&'+/4687997831,'*-*-48317-.109511,$'*,/2;8855*-./.4/))113269:7389/3733,25423*',*''(*0894-0034745556996-*,06/09++4,-.36897867690*()/,7,+*204++,-**,&*,+(*-344748<95;.6:66771632-*)*&**.,)$&&,.3,7,,.7/2.3/,0/,-'/1-++*,202;379342;55/,*2(($(%*,(%'-1,-/6&2/,-2129<8872***()).-..1(1.1339:<+1&/')231*'%$')9;+:;:.:8/*65978-.-*,,53./-%-*)&+).+999</6.,,/+.(..,0.,/5((%'(++26.39144*.21<8-16&&2.+.29666,887/%(()/000,.37/5151/-
@d3647bf8-3907-4ac3-b302-1b9fefd4f683 ch=172 read=167734 start_time=2019-12-13T11:23:20Z barcode=BC01 runid=2c9cf7bc05858273f10e7d7ec552fc0bd742dc3e
CCGGTTACTTGTTGACTTCACCCCAGTCATGAATCACCAAGTGGTAGCCACTCCGAAGGTTAAGCTACCTACTTCTTTTGCAACCCACTCCCATGGTGTGACCCGGGCGGTGTGTACCAGGCGGAACGTATTCACCGTGGCATTCTGATCGATTACTGGCGATTCCGACTTCGCCGGTCGGTGCGGACTCAATCGGACTGACGCACTTTGGCGAGGTCGGCATATCGCAGGGGTCAGCTGCTTTGCGCGCCATTGTAGCGTGCGTAGCCCCGCAAATAGGGCCATGATGACTTGACGTCATCCCACCTTCCTCAGTTTATCGCACGGCGTCTCGCGGAGTTCCCAGCCGGTGCTGGCAACAAAGGATAAGGGTTGCGCTCGTTGCGGGACTTAACCGGCTACAACACGAGCTGACGGCAACCATGCAGCACCTGTCTCACGGTTCCCCACGAGGCACATTCTCATCTCTGAAAACTTCGTGGATGTCAAGACCAGGTATTAGGTTCTTCGTTGCATCAGATTAAACCACATGCTCCACCGGCGTGCGGCCCAAATCCATTCCGGTTGAGTTTCTTGCGGCCATTACTCCCCCAGGCGGTCGACTTAACGCGTTAGCTCGGAAGCCACGCCTCAAGGGCACAATATCAAGTCGTATCGTTTACGGCGTGGACTACCAGGGTATCTAATCCTGTTTGCTCCCCACGCTTTCATGAGCGTCAGTCTTCGTCAGGGGCCGCCTTCGCCACCGGTATTCCTCCAGATCTCTGCGCATTTCACCGCTACACCGCAGATTCCTACCTCTACGAGACTCAAGCTTGCCAGTATCGATGCAGTTCCCAGGTTGGGCCGGGGATTTCATCTGACTTAACAAACCGCCTGCGCGCACGCCCAATGGAGTTCGTTAACTGCACCCTCCGTATTACCGCGGCTGCTGGCGCAGTTAAGCCGGTCTTCTTCTGCGAGGTAACGTCAATGAGCAAGGTATTAACTTTACTCGCTGCCCGCTGAAAGTACTTTGCCAGAAGGCCTTCTTCATACGCGGCATGGCTGCATCAGGCTTGCGCCCATTATTGCAATATTCCCCACTGCTGCCTCCCGTAGAG
+
4.0..2*++2.-,*+-575+1*)')(864666:96,2+/)(,07*.%)+),-0((-0./+/49,065872148:719:/%'()+2,*,*55-$'),4-+,','$+.+,),,*)(,)+*%,-,*/)01.3248/-/4/6+(/45;:96645-&0+*,12/,+'.*,)'%+1/..6/23('&.+')%-)*+5,:.8)2-+*(()),')+46&0+*(,%''%''')&)*'($((())%%$%$$'*/,)+)+),021-&$%'..-24752,340)$'')&)(*/,+*&)*+0/.//655686978468(+66;7545//4<3134&0$%*2++('$&#%',((,+.&(&,--+('%$&,2.-&34;0/;/91*+/--3.0--1/01:23-:70**)+/,/&('*'*,()),+.0/0..00*30&/62739-,.+)0-.01*+(+*438875*'('&*+.+/12;99:7:966333;8.,-*'&)*0,--.//3456924.+),(%)75<7432.)*),077-,-4-7<9:<000//1120.1,)(('0,+,&%&&*.,+.)'//)&'%)&)'5383(((%%*'1(%+'&(-1:871%.+12::80.--/1710.-,3.,-*+'+()&,1')&(%(&-)0840/-1-(&/-421,+(')325394(,,60116:767603)466045714;779872<3/3.798*&*)+.741*-%%+024222225<9738(*4;/65-.73:778;967311-1/,((+-)*38634-&01228<62012,./+.(-3()('+.+/-+*+,.///1-%).76934'/021*-(..010--../778925-*+0*00&/40+12*(.60.0462--,2,31499863+1/0('%#$&%,))(&+0-*)$%.+0028+)&&%&&/01+..*,-5.,2:25-8///5542+&'$))))*$+&)$+'*1.082345,(-0,2:8582612175988-62/11.-,/0-(*,0''%#(01):96382111373+&('&&)'-.863613;:3311+1185375;7735423(8454:421/8)'/6'/)*-,9.,.*68:-&)*+/.*./.66.(&*++*
@40e1831b-473d-425e-9932-dccf70c5458e ch=94 read=162797 start_time=2019-12-13T11:23:10Z barcode=BC01 runid=2c9cf7bc05858273f10e7d7ec552fc0bd742dc3e
CTCCTACGGGAGGCAGCAGTGGGAATATTGCACAATGGGCGCAAGCCTGATGCAGCCATGCCGCGTGTATGAAGAAGGCCTTCGGGTTGTAAAAGTACTTTCAGCGGGGAGGAAGGGTAAAGTTAATACCTTTGCTCATTGACGTTACCCGCAGAAGAAGCACCGGTAACTCCGTGCCAGCAGCCGCGGTAATACGGAGGTGCAAGCGTTAATCGGAATTACTGGGCGTAAAGCGCACGCAGGCGGTTTTGTTAAGTCAGATGTAGAAATCCCCGGGCTCAACCTGGGAACTGCATCGATACTGGCAACTTGAGTCTCGTAGAGGGGTAGAATTCCAGGTGTAGCGGTGAAATGCGTAGAGATCTGGAGGAATACCGGTGGCGAAAGCGCGGCCCCTGGACGAACTGACGCTCAGGTGCAGCGTGGGAGCAAACAGGATTAGATACCCTGGTAGTCCACGCCGTAAACGATGTCGACTTGGGTTGTGCCCGCTTGGGCGTGGCTTCCGGAGCTAACGCGTTAAGTCGACCGCCTGGGGAGTACGGCCGCAAGGTTAAAACTCAAATGAATTGACGGGGGCCCGCACAAGCGGTGGGCATGTGGTTTAATTCGATGCAACGCGAAGAACCTTACCTGGTCTTGACATCCACGGAAGTTTTCAGAGATGAGAATGTGCCTTCGGGAACCGTGAGACAGGTGCTGGCTGTCGTCAGCTCGTGTTGTGTGAAATGTTGGGTTAAGTCCGCAACGAGCGCAACCCTTATCCTTTGTTAACCGGTCGGCCGGGAACTCAAGGGAGACTGCCAGTGATAAACTGGAGGAAGGTGGGGATGACGTCAAGTCATCATGGCCCCACTACGACCAGGGCTACACGTGCTACAATGGCGCATACAAAGAGCGACCTCGCGAGCAAGCGGACCTCGCAAAGTGCGTCGTGGTCGGATTGGAGTCACCGCAGCACTCGACTCCATGAAGTCGGAATCGCTAGTAATCGTGGATCCAGAATGCCACGGTGAATACGTTCGGGCCTTGTACACCGCCCGTCACACCATGGGAGTGGGTTGCAAAGAAATAATTAACAACCTTCGGGAGGGCGCTTACCACTTTGTGATTCATGACTGGAGGTGAAGTCGTAACAAGTAACCGG
+
-221-,.*27-2943/71.1*1)1*+(,-()*+-01696/-.05/47,,,-,/.,5/4988964554)().4,)+)+517583.86585-686,/00*10((&,++7:*'10+1.3+(,6801413/&1,/8,,65841800161901;2+/.+.-&)*),.9;*-)+124371211:4553-49-.70/2,-+8+2*+((,597/1528/7/2-.3-0-0107;53378<9266612131263/-7::*37655555-,471),%.0+)244+-5--.:2749589010982111+,++,6332--*'('((++,,5667**+,.,+0',++3,-,9;882-/0)411078.,,*%'')++.22:/-3-+816:8152-3,**0(**,(**,.-*,6945874.////456748941*(&'*30-*(&*/7,,-29..6-.0655:..05/'*)*-,-16989:8,1/+-/9:988..',,.4&0)+8.%(+'&/223848744-.*1)&),,*(&(&).5723445::6:;9602(&%%&.()0.+0,,,0.9383/'(,,894272;20/0&391--4++/.237577796-)+/0.)-/3::5986,)&'%(.-116469001130524;82%)*,...3420(),/.--+-4;122.,,--3535;7.705:869/;:191:5782446*2./12346678782492244460./4-0-''.3/*)*.'.34452-13/,./+5/-04,02749+,++,.*,7*(0*.'.%0,16(6+5.50.)&2,4++3*)++/201;44444336-366/,4..506./8;62,./1167)+*-0::4)1-4.-2)$%(')+,/7'4255+*)')0169..-0-.-:22374*103(%'%%--35556511/.38010811157((/4,/33458/,/&1/3(4'1,2,,.,-'(&$$$''#++2/15764.--+.-.0,50647-,*'&*2...6989616&),395461)++*)''-+-32456*26:9/9---0**&'*23-,/-1048./155--/0842:332:-&((''''**-)(+1.1-6.(80*-1,3-.(%&,3.//:1,.47772+++-.21)()'.*,1,-0-/-/.*+$(+3-5.3
@2f974b61-9f11-4fb1-8176-44ff1ba82a08 ch=481 read=102229 start_time=2019-12-13T11:23:10Z barcode=BC01 runid=2c9cf7bc05858273f10e7d7ec552fc0bd742dc3e
CCGATTTTTAGCAATTTGCGACTGCTGATCATGAATCCACAAAATTTCGCGCACTCCCTCCAGAAGAGTTAAACACCTACTTCTTTGCAACCCACTCCCATGGTGTGACGGGCGGTGTGTACAAGGCCGGGGCAATACCGTGGCATTCTGATCCACGTTACTAAGCGATTCCGACTTGTGGTCAGGTTTGCGAACTCAATCCGGACTGACGCACTTTATGAGGTCCGCTTGCTCTCGCGAGGAGTCGCTTCTCTTTGTATGCCCCATTGTAGCACGTGTGTAGCCCTGGTCGTAAGGGCCATGATGACTTGACGTCATCCCCACCTTCCTCCAGTTATCATAGCAGTCTCCGCTGAGTTCCCGGCCGGACCTTAACGAGGATAAGGGTTGCGCTCGTTGCGGGACTTAACCCAGCATTTGTGCCACGAGCTGACGAGCAGGCCATTACAGCACCTGTCTCACGGTTCCCGAAGGCACATTCTCATCTCTGAAAACTTCCGTGGATGTCAAGACCAATTAAGGTTCTTCGCATCGAATTAAACCACATGCTCCACCGCTTGTACTTGCAGGCCCAAATCAATTCATTTTGAGTTTTAACCTTGCGGCCGTACTCCCCCAGGCAGTCGACTTAACGCGTTGGCTCGGAAACCACGCCTCAAGGGCACAACCTCAAGTCGACATCGTTTGGCGTGGACTGCACCAGAATCTAATCCTGTTGCTCCCCACGCTTTCGCACCTGGGCGTCAGTCTTCGTCAGGGCCGCGCTTCATGCCGGTATTCTCCGGTCTCGCATTTTCACCGCGCTTCACACGGGTTCTACCCTCGAGGCTCAAGCTTGCCAGGTATCAGATGCAGTTCCCAGGTTGGGCAGGATCTACATCTGACAACAAACCGCCTGCGTGCGCTTACGCCCAGTAATTCCGATTAGCGGCTTGCCCTCCCGTATTACCGCGGCTGCTGGCACAGGGGTTAACGATGGCAGCACTTCAGGTAACGTCAATGGTAAAGGTAACTTTGCTCCTTCCTCCCGCTGAAAGTGCTTACAGCGAAGGCCTTCTTCATACGCGTGGCGCATCGAACTTGCGCCCGATTACCAATATTCCCCACTGCTGCCTCCCGTAGG
+
4)&%0.+*%$$$.-,4)%%(#%,&''%$13()&'''+&$(-2.&(*)',-')$')01*)0.''.))%(..,,''&,-(#%'.(171*.22,1)(,,4.+'++//20--..37.-*)+,'*++/84060)2*%++/-(19586;8789810243,$&')*$%)**,.,+151-++'$$$'%'+*%1/-1+'+'(4/170;04*5.44,,((&(&--60++-))&(((&(+,*)))+,''%'&)%')*0246122.:90078.9:<011;23./-)).-.0+..029711998++/*',80:81//,+(&&&&)33489:0580(/509410.,*,/1+-3-,)---..0)1)%%0+,7856:./,6/++%$$%$&%(&'+-//51,21.)''$'.0//21/0970((&+'./()%7(/*'$''+.*,*)...1(1/''+/+0-2)*()))*,',/(*,03513&08;5:6//54630223;:89783200--./+(+($&&((<5:8986331+'0+-222*22:561-(+*.8('.--;9056/++036.2**-3++.,&*&&%#%&$*010/,.**+/62<630;;/./42;<//0**()**.-4/./122.8:9.(/36/03-+))*..+('$$&%%+,0:)-)-'(((+,00361*18-,),)/+067)*(*+53847871/&&'+,::;762(,%&-,('&')3193+'((27,1.3++++/.00:0,$%&-2+'+/,**0+.15764--+$)''*-+-&')'&&'$(%%'''-*%((%+%(*''&)+29;5-+.0*+')*')','+*41.,%%&*/*(%%%,,2310+)+1;339+'%+++-++,/*,,07224*()0/+*%%&$,/,.)'&*&+-*)%$&%&$&%&$#&()'002460,+,'(*,3.*+/054932-*-/&$&'()()%).1+06(*42+6/590-,/,-18888/')&.01).*($(%%((*($$%#*(&(%'+*.1368709226559.*')'*&(+'$**-4.793202/+151(30)(''%$'((%,++2.-(*.105;975,-'('$%%%%&&*+&%*+,)+.+27,(%/%$,(++,--,389-.0106434804:.-42/'
@630c81ed-e0de-4d31-8f5d-c2e9ea434889 ch=204 read=88634 start_time=2019-12-13T11:23:07Z barcode=BC01 runid=2c9cf7bc05858273f10e7d7ec552fc0bd742dc3e
CTCCTACGGGAGGCAGCAGTAGGGAATTTTCGGCAATGGGGGAAGCCTGACCGAGAGCAACGCCGCGTGAAGGAAGAAAGGTTTTCGGATTGTAAACTTCTGTTATAAAGAACAGCGGCTACAGGAAATGGTAGCCGAGTGACGTACTTTATTAAGCCACGGCTAACTACGTACCAGCAGCCGCGGTAATACGTAGGTGGCAAGCGTTATCAGGTATTGGGCGTAAAAGGGGAGCAGGCGGCAAAAGGGTCTGTGGTGAAAGCCTGAAGCTTAACTTCAGTAAATAGAAACCAGGCAGCTAGAGTGCAGGAGAGGATCGTGGAATTCCATGTGTAGCGGTGAAATGCGTAGATATATGGAGGAACACCAGTGGCGAAGGCGACGATCTGGCCTGCAACTGACGCTCCAGTCAGCGTGGGAGCAAATAGGATTAGATACCTAGTAGTCCACGCCGTAAACATTAGGTACTAAGTGTTGGATGTCAAGTTCAGTGCTGCAGTTAGCGCAATAAGTACTCCGCCTGAGTAGTACGTTCGCAAGAATGAAACTCAAAGGAATTGACGGGGCCCGCACAAGCCCGGTGGAGCATGTCAATTCCGGAAACAGCGAAGAACCTGGTCTTGACATACTCATAAAGGCTCAGAGATGGAGAGATAGCTATATGAGATACAGGTGGTGCATGGTTGTCGTCGCTCGTGTCGTGAATGTTGGGTTAAGTCCACCTTGAGCGCAGCCTTATCGTTAGTTACTGCATCATTAAGTTGGGGACTCTGGCAAGGACTGCCGGTGACAAGCTGGAGGAAGGCGAGGGATGACGTCAAATCATCATGCCCCTTATGACCTGGGCTACACACGTGCTACAATGGATGGTGCAGAGGGAAGCGAAGCCGCGAGGTGAAGCAAAACCCATAAAACCATTCTCAGTTCTGGTTGTAGTCGCAACTCGACTACATGAAGTTGGAATCGCTAGTAACCGCGAATCCAGCATGTCGCGGTGAATACGTTCCTCTCGGGCCTTGTACACACCGCCCGTCACACCACGAGTTGATAACACGAAGCCGGTGGCCTAACCGCAGGAAGGAGCTGTCTAAGGTGGGATTGATGATTGAAGGTGAAGTCGTAAAGGTAACCG
+
()/-+-.+80,000,10'.1,')(),-39:/7991;21:81&+-%/6)*+881*)(()32717:7::;9610.,1+.4*.-3:98.3:2/9../96..4('((&&&*:.*,,+*00/30004%+)----2'(*,35+&*)009/3.,,/,(/,4-,-26181//58456769)63./,,,5.1329/200.1/2-3+,/7-02,.1/:0/-(+,(%-'026.//292'*,3/)./.79735+55+'/4.//3/-/000.36-/9803-+'&%*&(/+4/0/.93.++.1.5886:73322-))+,84.5/+&(/-***+,8,2,304:6642.(')),1013;;11188788875025,)-&(**,/5,11/70+,*,-87:96676/5.8/987712.1//))(,&+,/*(')*-1)('')+,++.)*%0+1/5577;/-).-013/.035:8:9;-2)0)%(&))77:87976;6113-714/*+3:47891000/.3--'(%&)(*2/-/-3432/3977011106452.7/)*0)*7;91,5)+199;+.,+.057682297.7-++*-25.1+,)234/-..++((%&-)/+++%**+.-',((2(,,+'$$&%$,)&*-+)'*)+(*+6/06279++,//99,+**)221-,,,/234457233/2545::9:9;969;23899.(),06843/'.'&)),655<94745-077-/-,*)&'),-.%'&'.*03355204,('%%(*.864<4901218;75777-/-+(&+-)+111/),+*.00.,,-4313,+**+,)'*5,33-.--/8:<5113;:691285+-5//06;;039535/.+*&+--286464:55;99530.+%,&*+(,-+-)0+'1<970.0.,-11&/1<;94;:156;;789::;7670246-&+/-;0207/-&'.1/128779798:7971726+***0157-1/286;591.7/3+*+01188:35-551284.30'-,'(')*+*63030.06533/5854<53551/..-*,-1.:-,,0112*1%&*,6:5::525((5/501..,0,1&*#))+,14+6/*,97;:2/3,-/2.9/+$&+*,-,2./0&,'**.9/6<:9/
@f7717d95-4d5f-4b32-9c22-08a980d5e025 ch=267 read=88550 start_time=2019-12-13T11:23:01Z barcode=BC01 runid=2c9cf7bc05858273f10e7d7ec552fc0bd742dc3e
CCGGTTGCCTTGTTGCGACTTCACCCCAGTCGCAGATCACAGAAGTGGTAAGCGCCACTCGAAGGTTAAAGCTACCTCGCTTCTTTTTTGCAACCCACCCAGTTGTGACGGGCGATGGCCGCAAGGAACGTATTCACCGTGGCATTCCTGATCCACGATTACTGGCGATTCCGACTTCATGGAGTCAGGTTGCAGACTCCAATCCGGACTGCGGCTGCTATGAGGTCGCTTGCTCTCGCGAGGTCGCTTCTTTGTATGCGCCATTGTAGCACGTGTGTAGCCCTGGTCGTAAGAGGGCCGTGACTGACGTCAGCCCCTTCCTCAGTTTATCACTGGCAGTCTCCTTTGAGTTCCCCGGCGGACCGCTGGCAGCAAAGGATAAGGTTGCGCTCGTTGCGGGACTTAACCCAACATTTCACAACACGAGCTGACGACAGCCATACCTGCTCTCCCACAGTTCCGAAGGCGCAACCCATCTCTGGAAAGTTCTGTGGGTGTCAGAACCAGGTAAAGTTCTTCGTTGCATCGAATTAAACCACATGCTCCACCGCTTGTACGGGCCCAAATCAATTCATTTGAGTTTCAGGCCGTACTCACCGGCGAACAGGCAACGCGTTAGCTCCGGAAAAGCCACGCCTCCAGGGCACAACCTCCAAGTCGACATCGTTTACGGCGTGGACTACCAGGGTATCTAATCCTGTTTGCTCCCCGCTGCCTGAGCGTCAGTCTTCGTCCAGGGGCCGCCTTCGCCGCGGTATTCGCCAAGTCTCTACGCGACTACGCTACGCACCTGAATTCTACCCCCCTCTACAGACTCAAGCTTGCCAGTATCAGATGCGGTTGAGCCGAAGTTTCACATCTGGCAAACTCTCAAACCGCCTGCGTGCGCTTTACGCCCAATTCCGATTAACGCTTGCACCCTCCGTATTACGCGTACTGGCACAGGTGGTGCTTCTTCTGCGGGTAACGTCAATGAGCAAGGTATTAACTTTACTCCTTCCCGCTGAAAGTACTTTACAACCCGAAGGCCTTCTTCATACACACGCGGCATGGCTGCATCAGGCTTGCGCCCATTGTGCAATATTCCCCACTGCTGCCTCCCCGTAGGAG
+
42(+2,&*$%$%&*&)*.36:570964+.34(+'++*,%%'%(')&*/54++,-58)*)0'(*+.2.33'')+%*)'%%%&'$%'(+.,-.282<8+1.+%)-(&(*+./631/&('%&&$%%%)'++,2853<434;-3-3.-68.*+.135-(*)%/0.+-'21517932+*+.02*,-,%%'.$'25756115660'4-,4'/.0/,)'($#$$%/'*//1.*.*+/3---0.3261,+/./*-.40.36//421447;206-)(*,+001244411052/15;:782-)'-1.6,'('&(*++688-&(++*((+-6).**+94.2638849312668:84;.-*-*9813,+-0-74:8787362.%.08,3/53)*-25914112334:8,709-,0,&()('-,8/690.1226302+'.-445798-,,8-/0'*+&$%&&&,-+)--/0/1'%/)'*1)2/,26067443447398/5<877502'**)+'%&.550/2//:/.1*-)-/1+100/01&.+/0/<89;43455788.-8.3.5-(-%0),(*+)&*)++210-,*-7.-,)-5.#$%$$&$&$(')%*%'%$'')'$(&'('+(''+,+/77**/6//+(%-0/1028,.%()-((&'*1+4,.1.-.64//346982</*+-3/017930*'/5-2230139668230//5=834/5:.*(*)$(*'+,4989967868;:751+)26+**158;8<987/(*))'$.**%'(+&%)*).-+0-)'&&&'*++''($'%+(,)*(4)867:12/.++,)%(&*,-68980118,.6)02007*+-&%(')24%&,,6'()),7((%''(,)/('%)&$&%%$/0.0;6:;---++676331524/0,())-+6313-;-</818.,,-7<725737,9((('()&(*..0*(*',)'')*,082780)&$#).()/;767:070005761-/,,&++/)*/)&)*,/(&48+*7//+72/2356;8-/*.03-+-4/8266968<95632./'/.14;6761;2+*++*323:-6-+-5/;9),-**/0+8,-,2-283),+++'),,,-8:,,1,4-)+
@b1ef1813-6447-46e7-a490-4df954f23174 ch=165 read=177072 start_time=2019-12-13T11:23:01Z barcode=BC01 runid=2c9cf7bc05858273f10e7d7ec552fc0bd742dc3e
CCGGTTACCTTGTTACGGCTACACCCCAGTCATGAATCACAAAGTGGTAGCGCCCTCCCGAAGGTTAAGCTACCTACTTCTTTTGCAACCCACTTTCCCCATGGTGTGACGGGCGGTGTGTACAGGCCAGGAACGTATTCACCGTGGCATTCTGATCCGATTACTAGCTGATTCCGACTTCATGAGTCAGGTTGCAGACTCAATCCGGACTACGACGCACTTTATGAGGTCCGCTTGCTCTCGCGAGGTCGCTTCTCTTTGTATGCGCCATTGTATACGTGTGTAGCCCTGGTCGTAGGGCCGCGATGACTTGACGTCATCCCCACCTTCCTCCAGTTTGTCGCTGGCAGTCAACTGAGTTCCCGGCCGGATTGCGCTGGCAACAAAGGATAAGGGAGTTTGCGCTCGTTTGAGACAACCCAACATTTCTTTAACACGAGCTGACGACAGCCATGCAGCACCTGTCTCACGGTTCCCGAAAAGCACATTCTCATCTCTGAAAACTTCCGTGGATGTCAAGACCAGGTAAGGTTCTTCGCGTTGCATCAATTAAACCACATGCTCCACCGCTGTGCGGGCCCCCGTAATTCATTTGAGTTTTAACCTTGCGGCCGTACTCCCCAGGCGGTCGACTTAACGCGATAGCTCCGGAAACCGCCTCCAAAGGGCACAACCTCAAGTCGACATCGTTTACGGCGTGGACTACCAGAATTATCACAACAATCCTGTTTGCTCCCACGCTTTCGCACCTGAGCGTCAGTCGTCGAGGGGCCGCCTTCGCCACCGGTATTCCTCAGATCTCTACGCATTTCACCGCTACACCAGATTCTACCCCTCTACAGAGACTCAAGCTTGCCGGTATCAGATGCAGTTCCCAGGTTGAGCCCGGGGAGTTTCACATCTGACTTAACAAACCGCCTGCGTGCGCTTTACGCTGGTAATTCCGATTAACGCTTGCACCCTCCATTACCGCGGCTGCTGGCGCAGGTTAGCCGGTCTTCTTCTGCGGGTAACGTCAATGAGCAAAGGTGTGCTTTACTCCCTTCCTCCCGCTGAAAGTACTTTACAACCCAGAGGCCTTCTTCATACGCGGCATGCTGCATCGGGCTTGCGCCCATTGCAATATTCCCCACTGCGCCCTCCCGTAGAGGAG
+
89176;-3809..6+.)&($$&(-8:8-/4:9:98974323<93768.0'),9;3405+''''-/367/334/-()*49.8;;/56674<4/*/)',35(&(+,1002275893/3/.-(+-+--+/+&0+/,,-1/192117286:88:::+,.-8&($+(+.,()+&+.3:2)*+47;745+&&''%.+6///669989-:.9*6/446001/.-/,..67012./--274030,-././'&('(*12')01184497*,,01478;958-,('(-.0//--(008*+5:993.4)2679.-..,-,-1/./224::/679/-1;6957/16/0174$,(')+/6/%)-+$%(,-,.98<4.-.-3*4*'((*,-.5;95565;2&0)1/4(4)(.-6+)1,037549'(%-,.0&0)*+.66398,-0(+')%(&'*3557795:768;7:9/-))(/.6531,....618571--*((&'$$)-41-..2235(*,782/43/3//099:67755('-.)+6+,6,75;:8;:12.01//046342518)01+,-++--66-05*)/..05,23/552(&*'.+/+-377334/;<6.63/0/,/1:28.231-39;/-18;-521//*((/---,+%.'')50/-,+.)1,',049(661.85.--.2040.2.'(-/4736771<0*,0812390-+,(15/*'%(/).+*())%,6////11<.-05390)+*,/830'*'+,+,$52*&$$&&%&'&'%)*0).4,+)*+'(*++04+3336<8822)*.122898978/9;*)*4)((((*&(&'(3,7.0&470+++)(+,-,.,1.8('$&(3.19*5133:013:22*21;24/-.-0.-.826&',(($',:+*)*+3451-+&'/4108:6;1.)*+40401.-24-&/((%,+.286;:0.0/4.0/++,+*+-/7532/&.&(4:33255653520-,-'*--9344854311748<899:25115;:8::4:3325449/+1,%($$&++),0.;/1:965.9.*,5419/*-(,17..044294**'+*-/.52675/0,0*20:5''&'((*,*;*86326./,49.'/)$*'6+./;2861%')+0*+'&'+2(+6++')%&&
@ad244049-9c79-4049-b7a7-8367fce37f7e ch=484 read=180999 start_time=2019-12-13T11:22:57Z barcode=BC01 runid=2c9cf7bc05858273f10e7d7ec552fc0bd742dc3e
CCAGTTGCCTTATTTACGGCTTACTTCCCAATCATCAATCCCACATGGGCAAGCTCCTTCCCTTGCGGATTTAGGCCACCGGCTTCCGGGTGTTATCAACTCTCGTGGTGTGACGGGCGAGGGTATGTACAAGGCCGGGCAATATTCACCGCGACATGCTGATTCGCGATTACTAGCGATTCCAGCTTCAGCATAGTCGAGTTGCAGACTACAATCCGAGACTGGAGAATGGTTTTTATAGGTTTTGCTTCACCTCGCGGCTTCGCTTCCCTCTGCCATCCATTGTAGCGTGTATTGTAGCCCAGGTCATAAAGGGGCGCGGTGGACATCATCCGCCTTCCTCCAGCTTGTCGCTGGCAGTCTCGCTAAGTCCCAACAATGAGTGGTAACTATTAACGATAAGGGTTGCGCTCGTTTTGGGGACTTAAGCAACATCTCACGACACGGGCCCCGAGCGGCAATACATTACCCACCTGTATCTCATGTAAGCTATCTCTCCATCTCGGGCCTTAAGGTATGTCAAGACCATAGTAAAGGTTCTTCGCGTTACTTCAGATTCGACCACATGCTCCACCGCTTGTGCAGGCCCAAATCAATTCCTTTGAGTTTCATTCTTGCAATACCTACTCAGGCAGATGCCAATTGCGTGCTTCCAGCGCAGACTTTGACATCCAACGCCGTGCCATCGTTTACAGCGTGGACTACTAGAGATTATCTAATCCTATTTGCTCCCCACGCTTTCAGGACTGGAGGCGTCGGTTGCAGGCCAGATCGTCGCCTTCGCCGCTGGTGTTCCTCCATATATCTACGCATTTTCACCGCTACGCATGGAATTCCACGATCCTCTCCTGCACTCTAAGCTGCCTGGATTTCTGGCTTACTGGAAGTTAAACTGGGCTTTCACCACAGACCCTTGCTGCCGCCCTGCTCCCTCTTTACGCTTAATGAATTCCGGATGTAGCTTGCCACCTACGTATTACCGCGGCTGCTGGCGTAGTTAATGCAATGGCTTCCTCGCCAGATTTGCCGTCATTGCATCTTCCCCAAGACAGGCTTTTGATCGAACAGCCATCACTCCACGCGGCGTTGCTGCATCAGGGTTTGGTACGAAATGAAACACTGCTTACTCCCGTAAG
+
2-&+3-&2,5,)16-,+0..12)&%$((&0.2764/19-4.)*..350()),&(+::8473).-+-20(6,*).284/32,3,,00',5/.)+)+.8.5.--,137+1)+,/02+-621&+.*($(%'%++0.,,(+(')'%(.111+/001331(-)**,(.86478740)()&%&)+.5.0*&)('(%%#&+&)++%%00:-3-.//2033;-6+')&&$&(*''',/030:;7/+.,242:7+(+--)(*/.0*)*/,+-)'(1,441+/(',+*685,7.'$%'(&'%('***)%*0/+)-+,,)),.+)/43-''+#,2414&12724)(/732.)),,+)*),*.1*.-,&&(*+++)''))+))./,+%'(-)('%'(+*(&),)'&&$*+-/.*'')+2)+-.03+.1-&%$*+))*()%#%'&,,-/*+(*,'*#%''&'((&'&.-0(-0+&&%&,$%+2,+13014.2046()(+*((*/064522580.-(&'+%$$%%**+..013774--)&%&),7576+,//877<633,2,&+393(*',%&'37/.,,2/003/.7,'(*+')&('5251,&)'+-056;84175..14<:638;/30..'.),-*'(,,4/00*)('*(*&($+'++)+'&&'%&&((''*,1448.,,2362*2,-*.)(($(+*/1*+.)&&%'')+.5344/22.(('*--1222.,0,,/0.8/(+-077-()+(%$%$%)+**112)-.1.54'729.1++'%&)(775-21-0**.-,17&***)+,0937/48/100011/3545.8<:*0.01-/4,//1110.,+1.2*&(,017832),3+++%')*))(&'+,-/,,8$16''$%%'(*',14+%%&',(++*('/4.26.,---*,,13:<414//054,*0.-)*++-7.*(//)(0-&'&,,.)((0+2/2034.%%%&(,(,+&--1-/&.),6.292/00.03222++**)(().%'#*))(,.++1.-')&()'),,71'.6046.2.)(*+-14157)0*)($'+-+-/+$&'--%'%''%&'(),--.2)$&&&',)1/6/+((()-9,144++)%%*(*%,(''(&%$%$%&#&&%%(+06*-23%'
@f9e1fa05-829f-4bc9-b0bf-56de45ef5c8d ch=148 read=90117 start_time=2019-12-13T11:22:41Z barcode=BC01 runid=2c9cf7bc05858273f10e7d7ec552fc0bd742dc3e
CTCCTACGGGAGGCAGCAGTGGGGAATATTGCACAATGGGCGCAAGCCTGATGCAACCATACCCGCGTGTATGAAGAAGGCCTTCCGGGTTGTAAAGTACTTTCAGCGGGAGGAAGGGAATTAAAGTTAATACTGCTGCTCATTGACGTTGCCAGAAGAAGCACCAGCTAACTCCGTGCCAGCCGCGGTAATACGGAGGTGCAAGCGTTAATCGGAATTACTGGGCGTAAAGAAGCGCATGGCGGTTTGTTAAGTCAGATGTAAAAAGAATCCCCAACCTGGGAACTGCATCATGATACTGGCAAACTTGAGTCTCGTAGAGGGTAGAATTCCAGGTGTAGCGGTGAAATGCGTAGAGATCTGGAGAATACCGGTGGCGAGCGAGCCCTGGACGAAGACTGGCACTCAGGTGCAGCGTGGGGAGCAAACAGGATTAGATACCCTGGTAGTCCACGCATAAACGATGTCGACTTGGAGGTTGTGCCCTTGAGGCGTGGCTTCCGGAGCTAACGCGTTGATGACCGCCTGGGAATACGACGCAAGGTTAAAACTCAAATGAATTGACGGGGCCCGGCGGTGGAGCATGTGGTTTAATTCGATGCAACGCGAAGAACCTTACCTGGTCTTGGCATCCTGAACTTTTCAGAGATGGATTGGTGCCTTCGGGAACTGTAGGTGCTGCATGGCTGTCGTCATGGCTGTTGTGAAATGTTGGGTTAAGTCCCGCGACGAGCTCAGCCCCTTATCCTTTGTTGCCAGCGGTCGGCCGGGAACTCAAAGGAGACTGCCAGTGATAAACTGGAGAGGTGGGATGACGTCAAAGAGTCATCATGGCCCGCCGACCAGGGCTACGTGCTACAATGGCGCATGCTAAAGAAGCGACCTCGCGAGAGCAAGCGGACCTCATAAAGTGCGTGTGGTCGGACTGGAGTCTGCAACTCGACTCCATGAAGTCCGGAATCATGAAAATGTCGTGGATCAGAATGCCACGGTGAATACGTTCCCGGGCCTTGTACACACCGCCCGTCACACCATGGGGTGGGTTTAAAAGAAGTAGGTAGCTTAACCTTCGGGAGGGCGCTTACCACTTTGTGATTCATGACTGGGTGAAGTCATGCTCAGGTAACCGG
+
../-))/.*/%'(+325/686:7*+++*310//2396-73**/06037,,,,,6)&,00/+.5.+0011865435,,1)0,5391(-//17-24:2.-,,.85-*+*0;9+,4/-,.+$&((297/100(*%)%%&+(*122443.10,*)/+))+-&,+%)./5*,,**(++52-23-1*..0.1.00//,%+%*)*)(+6632673;3;11%..(8*,-99;66,,-6-&'))*'(%#%''-,00-(2-6-018./00--.810/$,-))++'&'+304:2-0/-,,,,1()(+--5,5,,23'))+,)*+-+4587.)-/-31,1/11.0..10...///42-/51/179.1+++-.6382/-'3235300))*)'+*)'&%-('&-02:,-'%&++1.+&.-0),'**+,.111327+)'-3557115+2-)*86.5860/954418'%(,--1194,+++)55/,+&%(,(+,/1-/27;+,(&&/*5457;77671/.-+.12730&&&#%(*,-08259247/('*),,'3+..0*5-9378211:)001,%%(&-'.+393/3,+'*10/4.+,,23-,+41<:65.3,*+//;:9:74.05(*.3021.4;748-.-7,6/4.3'%'('&*+-++*)+-.145+0-//-.39112)/77;63&%''*:8885533-75457774+%$%$$$$('()..1++*/0,445566/.72--447:54+,'&$&/04/,36770082--.)6**)*49,6-5/1,73/65576;120+,//4454.01-,//;:8877-))))&*1+)878989855*(*+./2:6*+&,-0)'-*(&+*,4:98722+//::49784131.3,,$&%+**%(('+,,/427)/,*(((-20',/;88977325:7023433/,*.(-':,435,))++.0/03000..020*),1-5-,-'(-0214&%+.662,,*+()-:;99524:986+)++3201:88;636.++*.000/51/..'+*-6-38845735246372--%*)/0/5('+0/%()(*-/-+*-..25235274,90*,/--''(%&+2*.0;60568::834234559-,.-6/00(2&$%$',,,-+2))(
@dc28bc1b-6936-4c43-9a42-86cc87017154 ch=252 read=173292 start_time=2019-12-13T11:22:32Z barcode=BC01 runid=2c9cf7bc05858273f10e7d7ec552fc0bd742dc3e
CTCCTACAGGGAGGCAGCAGTAGGGAATTTTCGGCAATGGGGAAACCCGACCGAGCAACGCCGCGTGAAGAAGGTTTTCAGTTGTAAACTTCTGTTATGAGAAGAACGGCGGCTACAGGAAATGGTAGCCAGGTGACGGGCTGCTGATAGAAGCCACGGCTAACTACGTGCCAGCAGCCGCGGTAATACGTAGGTGGCAAGCGTTATCCAGGGTATTGGGCGTAAAAGGGGCAGGCGGCAAGGGTCTGTGGTGAAAGCCTGAAGCTTAACTTCAGTAAACCATAGAAACCAGGCAGCTAGAGTGCAGGAGAGGATCGTGATTCCATGTGTAGCGGTGAAATGCGTAGATGCCGGAGACACCAGTGGCGAAGGCGACGATCTGGCCTGCAACTGACGCTCAGTCCAGCGTGGGGAGCAAATGGGATTAGATACCCTGGTAGTCCACGCCGTAAACGATGAGTACTAAGTGGATGTCAAAGTTCAGTGCTGCAGTTAACGCAATAAGTACTCCGCCTGAGTAGTACGTTCGCAAGAATGAAACTCAAAGGAATTGTCGGGGGCCGCACAAGCGGTGGAGCATGTGGTTTAATTCGAAGCAACGCGAAGAACAGGTCTTGACATACTCATAAAAGGCTCCAGAGATGGAGATAGCTATATGAGGCTGGGTGTGGTGCATGGTTGTCGTCAGCTCGTGTCGTGAGATGTTGGGTTAAGTCCCGCAACGAGCGCAACCCTTATCGTTAGTTACCATCATTAAGTTGGGGACTCTAGCGAGACTGCCAGTGACAAGCTGGAGGAAGGCGGGGATGACGTCAAATCATCATGCCTTATGACCTGGGCTACACGCACGTGCCACAATGGATGTGATTGCAGAGGGAAGCGAAGCCGCGAGGTGAAGCAAAACCCATAAAACCATTCTCAGTTCGGATTGTAGTCTGCAACTCCGGCTACATGAAAGTTGTCGCTAGTAATCGCGAATCAGCATGTCGCGAGTGAGCCGTTCTCGGGCCTTGTACACCGCCGTCACACCACGGGGAAGTTGATAACACCCGAAGCCGGTGGCCTAACCGCAAGGAAGGAGCTGTCTAAGGTGGGATTGATGATTGGGGTGAAGTCGTAACAAGGTAGTAACCGG
+
-///+-0&-7++0-++++-194/1).+5897.5:71:2)45+(/(+2'&&-,,,--000039,0*&))*%++(1+963/(,,0++37634;38324+(%%'(,-07,.,)-.++/0,1.,/0-24.--9,&(*,-62/*&&)%''%&,)&*)'0.,-2-/+.013230328<630/.:/35293.9//08:4230.9-29*,71;101**0,%*'*+)-*(-*260().,,,-8<921,+(03.//:8569-,/1,%-167(3*+-.0/-/62,,,.7,6:-44/0::0:529610010.,../926/(-,21*:7*,('+*7.-.(3(&'**16/..:;489871043,,-+)&'(113:49/9..&(6*7479-,,,,:799<7:98,....144458814&)%&'1'07/$))59:3/83-3-/(//64:,)&0145275$)'+.058:73212-&&(&,()+&))4-234/43))*7:89777759&82;2:00-7//50-0-/027/3,/7,-.+/4-.)*1:872.-1::85;8500&/-(+0-2/(&'(.46/+-*,/108693:33/044,-)),42<:68747*..*,,(-&)()3./32+-'.*-5-./674777326:.''*)..&%'%$)+3.-,,*////.4/23/,&)+--'))')40589;9;::789677%)+//577782823/5729825236150523*,377;11.00:6-55.+1+/0,:+'(*0+08611+/-/)*+/26:5./65,%*+)%)/33579*,-,,,760001/-3+.3098.68,24314474895+//9957*..),1456:96/0++**,)+&*(+-2370/09:99901))&$2*+-(+(,/,+-+,)/,*562,*).,,+-0%+.41/370,,..65459;;98:4789911+1.-/2788677-+-,0&(%436978*0*''(,')+-./&+/-8.1/877;7.,&')-.3643($&(&&'*,+-62490-88...()''%).,34.12'0,3+()(',*$&**,**'+72*.,&%')%+063:527(+0212&4(4(,'*)(&()988765:*/.09:6591224339378.,+,)&+118:886-++)+$%++073:
@039967cc-96b4-4433-9a73-b8a1946bb042 ch=198 read=131628 start_time=2019-12-13T11:22:31Z barcode=BC01 runid=2c9cf7bc05858273f10e7d7ec552fc0bd742dc3e
CCGGTTACATTGTTACGACTTCACCCCAATCATCAATCCCGCAACCAGACAGCTCCTTCCTTGCGGTTAGGCCACCGGCTTCGGGTGTTATCAGCTCTCGTGGTGTGACGGGCGGTGTGTACAAGGCCGAGAACATTATTCACCGCGACATGCTTTCGCGATTACTAGCGATTCAACTTCATGTAGTCGAGTTGCAGACTACAATCCGAACTGAGAATGGTTTTATGGGTTTTGCTTCACCTCGCGGCTGCTTCCCTCTACCATCCATTGTAGCACGTGTGTAGCCCAGGTCATAGGAATGATGATTTGTCATCCTGCCTTCCTCCAGCTTGTCACTGGCAGTCTCATGATCCCCAACAATGATGGTAGCTTAACGATAAAGGGTTGCGCTCGTTTGCGGGACTCAGCCAGCATCTCACGACACGAGCTGACGACAACCATGTGCACCACCTGTATCTCCATATAGCTATCTCTCCATCTCTGGGCCTTGCCAGATATGTCAGAGACCTGGTAAGGTTCTTCGCGTTGGCTTCGAATTAAACCTGCTCCACCGCTTGTGCGGGCCCAAATCAATTCCTTTGAGTTTCATTCTTGCAGACGTACTACTCAGGCAGGTACTTATTGCGTTAACTGCAGCACTGAACTTTGACATCAACACTTAGTACTCATCGTTTACGGCGTGGACTACTAGGGTATCTAATCCTATTTGCTCCCCACGCTTTCCGGGACTGAGCGTCCAGTTGCAGGCAGATCGTCGCCTTCGCCACTGGTGTTCCTCCATATATCTACGCATTTCACCGCTACACATGGAATTCCACGATCCTCTCTCCTGCACTCTAGCTGCCTGGTTTTATGGCTTACTGAAGTTAAGCTGGGCTTTCACCACAGGCCTTGCTGCCGCCTGCTCCCTCTTTACGCCCAATAATTCCGGATAACGCCACCTACATTACCGCGGCTGCTGGCACGTAGTTAGCCGTGGCTTTCCTAATAAAGTACCGTCAACCGGCTACCATTTCCTGTAGCCGCCGTTAATCCTTTATAACGAGAGTTTACAATCCGAGCCTTCTTCCTTCACGCGGCGTTGCTCGGTCAGGGTTTCCCCATTGCCGAAAATTCCCTACTGCTGCCTCCCGTAGG
+
97748/**%+)'/*'*0049<91998-152899933,88(&*'$(&+,8646653.-1.*+*),:;981-7/,+7+27./.1+87311622/1$(*(*65::<::86665660161221228795:630&(+)*&/'(4.-,1528899674*)(()**,,1-//.1224/962)+).+.')&%%-/1'(+06/0.42472679520-/40.--,2745495<//29;/48;,12471,07025*1('(&'2..3-,-.+*((,,5+.-('*+,+-./360+,.,1/,-404'&(')+.*(,---60(')*-070(&---:6-,.'+#*+.-025711,++,4534'*+)*/.)&,%*)0+.0335.,*)&1355655.4(0421-+,().2-7/)+43<913981%1/()3334++()*-.'+-/0467687770809-.'(*+-/:/41,+,,/246'(,02*'((%&'*018;8:8321'-%(%$$&,+*++.(0'+,)''),.//,)*((/63<99<70*()'$&(+24,'3*3-;4.%''+,13028-.//-3-400./1++/-./4:470%%++,-,5;+,2:<71901'(56(2+.11234.1673*&'&*4+'4*)+-+8-7-0.4,--*,-.0/.433/02970*.++*.,*-035665983373&*)2-/09;910///04/-//0458;521.+22*'/.156.),(*2605'8:;5656-(.54/'(,32..(*)*'*/22)+,,12/52249+.178226<++-.312166661.*%))-<-++7,008.013-/00,2+:-+*+,6.6,+)*++-00/+*++,/-//0/0400.&%&%&(*%$%%&*0.&%+*./'&'+)0531:9.-01,/(0%4-,,+,/03917.+***06+,50:5/0046/0518:9-1,1-59655-.0/162.,&)()5;6334100/11.,+..13323-),1.,*,*.6,-**08457-.538:870$#((&)*,$.-*.9603-.-,,5/277.+-(&&()*..,-.0+$%'((+84(./8,2)'&),+,4/27304;5%0-0/732541133*.06/.,-+56-6;8016.-,00332./53)+/0+,,/,))*+6,*1)-*
@c1e3bd43-7b65-40e5-9c73-5edf9a4ebee0 ch=194 read=90191 start_time=2019-12-13T11:22:29Z barcode=BC01 runid=2c9cf7bc05858273f10e7d7ec552fc0bd742dc3e
CTCCTACGGGGAGGCAGCAGTGGGGAATATTGCACAATGGGGGGAACCTGATGCAGCAACGCCGCGTGGTGATGAAGGTTCGGATCGTAAGCTCTGTCTTTGGGAAGATAATGACCCGGTACCCAGGAGGAAGCCACGGCTAACTACATGCCAGCAGCCGCGGTAATACGTAGGTGGCGAGCGTTATCGGATTTACTGGGCGTAAAAGGGAGCGTAGGCGGATGATTAAGTGGGATGTGAAATACCCGGGCTCAACTTGGGTGCTGCATTCCAAACTGGTTATCTAGAGTGTAGGAGAGGTGGAATTCCTAGTGTAGCGGTGAAATGCGTAGAGATTAGGAAGAACACCAGTGGCGAAGGCGACTCTCTGGACTGTAACTGACGCTGAAGGCTCGAAAGCGTGGGGAGCAAGTTAGATACCTGGTAGTCCACGCCGTAAACGATGAATACTAGGTGTGGGGTTTCAACACCTCCCGTGCCGCACTAACGCATTAAGTATTCCCATATAAGGGAATTACGGTCGCAAGATTAAAACTCAAAATTGACGGGACCCGCACAAGTAAGGCATGTGGTTTTAATTCGAAGCAACGCGAAAGAACCTTACCTACACTTGACATCCCTTGCATTACTCTTAATCGAGGAAATCCTTCGGGGACAAGGTGACAGGTGGTGCATGGTTGTCGTCAGCTCGTGTCGTGAGATGTTGGGTTAAGTCCGCAGAGGCGCAGCCGCTTACTGTCGTTAGTTACTACCATTAAGTTGAGGACTCTAGCGAGACTGCCTGGGTTAGCAGGAGGAAGGTGGGGATGACGTCAAATCATCATGCCCCTTATGTGTGGGAATACACGTGCTACAATGGCTGGTACAGAGATGCAATATACCGCGAGGTGGAGCCAAACTTTAAAACCAGTCTCCGGTTCGGTTGGCCGGAAACTCGCACATGAAGCTGGAGTTACTAGTAATCGCGAAAGATCAGAATGTCGCGGTGAATACGTTCGGGTCTTGTACACACCGCCCGTCACACCATGAGAGTTGTAATACCCGAGGGTCCGTGAGCTAACCGCAAGGGCAGCGGCCGAAGGTGAGGGTCAGCGATTGGGGGGGGTGAAGTCGTAGCTAAGG
+
*/1.-02159.)..-022116451'.++,-,*)+,3;983067/)3472235..+,.195146+--.+()+.+++)003;,,30235353),2266896;:494.2,,(&(()&.'+,2.1140-*5,+/)0*13)-.,//.0//,-(,-11.(50./1-/,--,4-12683733696))-.-61)(+*)'1,.+.13211225</&(1/%(,1688:;9;9630.122035:(-610/1750106,,/0/5:*-(('&(+*))-/145.9,699553.13,-042+-./1431'%*&)()+'.*0+1+))7753+21+'((*:90009./+,+-.7.0744..-/117*3013/--8-6/665543-0495989977000/.01++*&*2//0&((()./0334**,-3/-+7,+231581++'%''-*')24;8:44-++,--2:6222(25578586.+567274-,,*-3),4/,)'*&.-.4.../.3,&&'),4:/,%(&('*&-*%%(()*0:12+..2**0-3;:147648-,+4.4/.'0)78+'('(,*((%%&'+.6133+7<<,85451-2-&+.10(*,-01$)+.)%$&)1*//-*,,..00448/*3./-./,+,+0.30431,)(*,,)03.;4158-372/*/)+-/%)(',-/.335898<55655/-...473122.40124609089:9;76-*2'&(&('()/021%4/')-+)''&()/63,)//--277:.9.9-6170//42652*%++,23124.1)))-,0,+$&%*.*/,).0+//7751766410125,,-2:6365.90*0...13/(//.-))10.1()////.52127332,(*))'('(32/70,,,'0734,&)/-01**2.;<542:,2;;-;:699743*-12<5*(),(&&$&'&''''6*($&')+,*)*985*%,9.//-..+)*-67--6-&+-5577;7665586;862567:2668&.001371110--+/83/72)(*(,/374710***-/.+//,%13*+*.7++47653-5441*+&&(1.*,)')/22862,1*+*&(',1**,1663/513//11.60)%')&++)-&%'()-)1
@a541499d-b0a9-448b-9b8f-4ce53e9505fb ch=266 read=82790 start_time=2019-12-13T11:22:19Z barcode=BC01 runid=2c9cf7bc05858273f10e7d7ec552fc0bd742dc3e
CTCCTACGGGAGGCAGCAGTGAAATTTTCGGCAATGGAAACCCTGACCGAAACAACGCCGCGTGAAGGAAGAAAGGTTTTCGGATTGTAAACTTCTGTTATAAAGGAGGAGAACGGCGGCTACAGGAAATGGTAGCCAGTGACAATACTTTATTAAGCACGGCTAACTACGTGCCAGCAGCCGCGGTAATGCGTAGGTGGCAAGCGTTATCCGGAATTATTGGGCGTAAAGAGGGCAGGCGGCAGCAGGGTCTGTGGTGAAGCCTGGAAGCAACTTCCAGTAAGCCATAGAAACCAGGCAGCTAGAGTGCAGGAGAGGGATCATTGAATTCATGTGTAGCGGTGAAATGCGTAGATATATGGAGGGAACACCAGTGGCGAAGGCGACGGTGGCTGCAACTGACGCTCAGTCGAAAGCGTGGGGAGCAAATAGAAGTTAGATGCCCTGGTCCACGCCGTAGAAACGATGAGTGCTAAGTGTTGGATGTCAAAGTTCAGTGCTGCAGTTAACGCAATAAGTACTCCGCCTGAGTGGTACACGTTCGCAGAATGAAACTCAAAGGAATTGACGGGGGCCCGCACAAGCGGTGGAGCATGTGGTTTAATTCGAAACAACGCGAAGAACCTTACCAGGTCTTGACATACTCATAAAGGCTCCAGGGACGGAGATGGCTATATATGAGATACAGGTGGTGCATGGTTGTCGTCAGCTCGTGGCCGTGAGATGTTGGAGTTAGAGATCCCGCAACGAGCTTGGCCCATATCGTTAGTTACATTCATTAAGCCCAGGGACTCTAGCGAGACTGCCAGTGACAAGCTGGAGGAAGGCGGGGATGACGTCAAATCATCATGCCCCCTTGCCAGGCCTGGGCTACACGTGCCACAATGGATGGTGCAGGAGGCGAAGCCGCGAGGTGAAGCAAAACCCATAAACATTACTGGTTCAGTTGTAGTCTTACAGCTCGACTACATGAAGTTGGAATCGCTATTAATCGCCGGTCAGCATGTCGCAGTGAATACGTTCTCGGGCCTTGTACACGCCCGTCACACCACGAGTTGATAACACCCGAAGCCGGTGGCTATTAACCGCAAGGAAAGGAGCTGTCTAGGTGGATTGATGATTGGGGTGAAGTCACCAAGGTAACCGG
+
,(6.,.63:2-/0.,,-,%)')+0,4<:-7:.7--6+.5+.8,))/15/-,)1537361*)+,00/3..,),,'.+0:20.13,30./5;377;666382359*1*+(&'',81/7/*5...5+2+/3,+88,++8*$''(//-()()-31*0+.*((&'/+,,273768374380/-,-4/4281,.)('(%').42180+3.0149415*9-4.3.&2'543*+'.0+()-/+)(,5/080,-,*.86222.,)-'')'%'+(*'&($'&$&*)-&&%(&('*3-1-,+2/2:-/4-)$*+0()+/13-4/*-'-6*567.:.*'**-014332+(+*465+41+*2333((0103&,/0*.0,.41.12'235;50+,+20/-&'%)))**,-51/,,*'(+,*''*-%))()23794:+)+-:<;71&''(/0.-28&7:+,'203.$'+05134&./+,)%()%%)%))*0/0-.052;;:;:393.34:*,1::::980:..(&%'(((.0)1,--080367++)*)2330)++1:9346()700)37++974).*/05298924:7,35*'/-/16798<::-&))&/*,.87<;595:4+(3+*-'..75790/646483/7*+)..151231+'***7786+*/,-4(',,&'&*-)(,+'21/,-%++//../..3.30/5:684/42219223772..//0(+)''((.,/026-3+**$(05-&'&'*79*+2245-)((&%&&*/(#%'---6.-./9++%('*(3+*&$&'''2810455.%--,133434651122479;23552-20,2344+(2328771,,&'.2,/2652532470)),$.&%)'45*'&*(/(-')*-+.*''6,-:;998,+)&%--()*')+.)-/,.-'.)('(*$*(37204+%'&(%$$&%#%&%,,63%($%(&&.1(%%$(&%&'0,/00132-)*)'):/7/967.--**)+(,-(,('(%''-/08876.2$)+1362',+/0.-4*024..0++**(*(1874564101,),+10,3...18+'*+'(+0-174:3000)%$&('**&,-.1228)(,&(*436633/8231,..,-./0.3+)-(+((.)()&*&2)05.071/1+
@87882cbe-95a8-4a0e-8ece-ed652f09a6a3 ch=106 read=149866 start_time=2019-12-13T11:22:13Z barcode=BC01 runid=2c9cf7bc05858273f10e7d7ec552fc0bd742dc3e
CCAGTTACCTTGTTGCGACTTCACCCCAGTCATGAATCTGAGTGGTAAGCGCCCTCCCGAGTTAAGCTACCGCGCAACCCACTCCCATGGTGTGACGGGCGGTATTGTGGCAAGGCCGGAACGTATTCACCGTGGCATTCTGATCCACGATTACTAGCGATTCCGACTTCATGGAGTCGAGTTGCGAATTTCAATCGGACTACGACGCACTTTATGAGGTCCGCTTGCTCTCCGCGAGTCGCTATCTTTATGCGCCATTTAGCACGTGTGTAGCCCTGGTCGTAAGGGCCATGATGACTTGACGTCATCCCCACCTTCCTCAGTTTATCACTGGCAGTCTCCTTTGAGTTCCCGGCCGGACCGCTGGCAACAAAGGATAAGGGTTGCGCTTTCGTTGCGGGACTTAGCAACATTTCTAGCCTGGCTGACGACAGCCATGCAGCACCTGTCACGGTTCCCAGCTTCTCATCTCTATTCCGTGGATGTCAAGACCAGGTAAAGGTTCTTCGCGTTGCATCGAATTAAACCACATGCTCCACCAGCATTGCGGGCCCCAAATCAATTCATTTGAGTTTTAACCTTGCGGCCCGGCTCCCCAGGCGGTCGACTTAACGCGTTAGCTCGGAAGCCACGCCTCAAGGGCACAACCTCCAAGTCGACATCGTTTACGGCGTGGACTACCAGGAGTATCTAATCCTGTTTGCTCCCGCTTTCGCACCTGAGCCAGTCTTCGCCCAGGGGCCGCCTTCGCCACCGGTATTCCTCCAGATCTCTACGCATTTCACCGCTACACCTGGAATTCTACCCCCTCTACGAGACTCCGAAACTGCCGGTATCAGATGCAGTTCCCAGGTTGAGCCAGAGGTTTCACATCTGACAACAAGCCGCTACCGTGCGCTTTTACGCCCAATGTGATTAACATTGCACCCTCCGTATTACCGCGGCTGCTTTGGCACGGGTTAGCCGGTGCTTCTTCTGCGGGTAACGTCCGGTGGGCAAAGGTATTAACTTTACTCCCTTCCTCCCGCTGAAAGTGCACAATGGCCAGAAGGCCTTCTTCCTTACACGCGGCATGGCTGCATCAGGCTTGCGCCCATTGTGCAATATTCCCCACTGCTGCCTCCGTAGG
+
/%$$(%(--6-,3-&(,-14:761972.353/011+*,('&%'/7/0.*+-4;32343-(,'/.1.43)1'&''+**39+&()/7,+6488885563:9-7,)$)'&+)+)-0/63.-3*252565;53490837334;9700117.0/-/8./0*./,+7375415797340-()*23552:22(&+$&'+(1*/)3---('/1.%+%',.+)-53/33/8-.-5/-0//2('))'*)**)2%2,..(%(+,79<417&$%&&*/.1+*%&&,:5,/699160'05879/-)*.+,+*.,+-)*,:88.5,(**+//776-,2;+*,8)22/,*&*(/3:85:2.-0567+',-3/39724,-/693,0./7*224/7-23.4/./*)+*++5-9,+*6,,((''%,)/,0090,')$)%%%(%++.14(7334919663./%)&%#+**+*.,7.3*(&%&'(-/0222.+%$%)'&(7867.6:3323311.668;(0,6;979.)-).*++779(%,.+:;:551////005:104++-''*).)8/647,%$'-5)6+:/67<:50+6;;,050103.+,)+((&%#%+670128:9;993-&%&3(.)&(*+*',-/(+'-).7350476751-+'&(*12.203)8/(-/0'./5577<701188062.4/100:470+,,.36/7//42230;0./2*4,((1:8+13/27321--%&(11-596162+.39-.439;4:767:/18/9211.1)+**)*-22232-/./.5:7436:324-214:45.0.1/5624743-)++&+/)0,115&$'*((,.28)1,**/./9:69.78;6;.-486:52-6+,(%'*)3-,--00130/-+515604-%&%'384735/+/1-'*,2910+$-%$%$%/''(&*+()*.631/.-*-.-++&%(+.-/.-+2+-,+*,+33/2,-.103/+-214;=.---468135100/+*'$'(*52/()$#%+&*))+0-%()69-3;:2,7:0)57-.*(&)''$&)-%'%-+'%'&&&13/7/0;9'6())*-**&-,-/272315566&9979;7:2;:-*5,*+*..8/343;26.(,--.20.-).5,.08)
@b02eba17-affe-42ba-b4a8-cba5658af5ff ch=276 read=90367 start_time=2019-12-13T11:22:10Z barcode=BC01 runid=2c9cf7bc05858273f10e7d7ec552fc0bd742dc3e
CCGGTTACCTTGTTGTCCCTTGATCATGAATCACAAAGTGGTAAAAGCGCCCTCGAAGGTTAAGCTACCTGCTTCTTTGCAACCCACTCCCATGGTGTGACGGGCGGTGTGTACAAGGCCCGGGAACGTATTCACCGTGGCATTCTGATCCCACGATTACTAGCGATTCCGACTTCATGGAGTCGAGTTGCAGACTCAATCGGACTACGACGCACTTTATGAGGTCGCTTGCGCTCGCGAGTCGCTTCTCTTTGTAATGCGCCATTGTAGCGTGTGTAGCCCTGGTCGTAAAGGGCCATGATGACGACGTCATCCCACCTTCCTCCAGTTTATCACTGGCAGTCTCCTTTGAGTTCCCAGCCGGACCGCTGGCAGCAAAGGATAAGGGGTTCGTTGCGGGACTTAACCCAACATTTCGCAACACGAGCTGACGACAGCCATGCAGCACCTGTCTCACAGTTCCCGAGGCACATTCTCATCTCTGAAAACTTCCCGTGGATGTCAAGACCAGGTAAGGTTCTTCGTTGCATCGAATTAAACCACATGCTCCACCGCTGGGCCCCGTCAATTCATTTGAGTTTTAACCTTGCGGCCGTACTCCCCAGGCAGTCGACTTAACGCGTTAGCTCCGGAAAGAGCCACGCCTCAAGGGCACAACCTCAAGTCGACATCGTTTGCGAAGCGTGGATTCACCAGGAGTATCTAATCCTGTTTGCTCCCCACGCTTTCGCGCACCTGAGCGTCAGTCTTCGTCCAGGCCGCCTTCGCCACCGGTATTCCTCTCCAGATCTCCTACGCATTCCACCGCTACACCTGGAATTCTACCCCCTCTACGAGGACTTCCAAACTTGCCAGTATCAGATGCAGTTCCCCAGGTTGGGCCCGGGGATTTCACATCTGAAGCAACAAACCTGCGTGCGCTTTTGCGCCCAGTAATTCCGATTAACGCTTGCACCCTCCGTATTACCGCGGCTGCTGGCGCGGAGTTAGCCGGTGCTTCTTCTGGGTAACGTCAATGAGCAAAGGTATTAACTTTACTCCTTCCTCCCGCTGAAGTACTTTGGCCCGAAGGCCTTCTTCATACACGCGGCATGGCTGCATCAGGCTTGCGCCCATTGTGCAATATTCCCCTGCTGCCTCCCGTAGGGAG
+
3/(/1415*2+'0+(*/+&%&((,,+--6:8434482..15/677+/018;6-.)*/,1,654)../480&-+7+99-*62*3:-*-,37-.324--/6786<;879651,+*,15325-%)425866687<7568-3-3111554665;.'%))644+++%+./05;743358;98990%()*2/*2+)+,311586;07,9/3-214-3,-%(+/+(,*+..1401//.-+--/.//*--2/3463534:8-,+')'((/2118,.-/0,)+/,...0:./04554728-,25-:57011-,,)'2367:,:2-*4324/+-,/+.-9/-/3434/;/.0767956:0---3,97*%0042856435657/.%-/5)21/00-,*'(*2),2:)(-460,0*,&0*(+,/.3;1,.22'430.+.(.4268170.486938-),+.8325-,,*+'.6:-7/,-',1,0),10*+,-,+,)+-8962638+'--.:9:799677869%+(,..'/.83442*))(*+,:,---+1;66/,,-11331-)1(('$'**)*)*)+/277:0%%'%*--799(7-512/-+*/2-.423-42-(*31/%',.,',./30223,/-+*+-./(3+4*&()/75767;76//+0*()+,4/1-3*5.665+1212.64(&,)&%)+/9+/%+(++3:/6,%&)01401965523186+,..89-,0,..:3/-/()$*+,,**,,/42401-1+-,0,**+*/+,5,5069--5+,./08<:0-+''*(),..)/*'%,,.13299(*7.02.//5967140412631864403741-&,----*-'6+&'&'(.1.134525233//**.03&(&)+.3.-'0-1)*/1+)-9++%'(320(('$$'-)/7522-.04764.))')'%,0.71*+.1.782()-26*-*++20-,,.60/02(,/092383./-,/::.9,*(0'*$&-,)*,3,3/),34639*%'''+&'++0-1+-..046:(4*3127/2)(.+',-89,95--3/,%(-),1-0./+*$$$-(('),,/-,',+,63'*))%)'*261+/-(((),/25&,+++1-132;5)..(+(*,3024.662*)),3-16/6;.,40,(''&
@9f28006c-abcc-462c-a547-d3b1a7a72792 ch=171 read=142125 start_time=2019-12-13T11:22:01Z barcode=BC01 runid=2c9cf7bc05858273f10e7d7ec552fc0bd742dc3e
CTCCTACGGGAGGCAGCAGTAAAGGGAATTTTCGGCAATGGGGGAAACCCTGACCAACGCCGCGTGAAGGAAGAAGGTTTTCGGATTGCAAACTTCTGTTATAAAGGAAGAACGGCGGCTACAGGAAGTAGGTAGCCAGGTGACCGTACTATTAAGAAAGCCACGGCTAACTTCGTGCCAGCAGCCGCGGTAATACATCGGTGGCAAGCGTTATCCGGAATTATTAGGCGTAAAAGAGGAGCAGGCGGCAGCAAGGTCTGTGGTGAAAGCCTGAAGCAACTTCAGTAAGCCATAGAAACCAGGCAGCTAGAGTGCAGGGAGGATCGTGGAATTCCATGTGTAGCGGTGAAATGCGTGAAATATATGGAGGAACACACCAGTGGCAGGCGACGATCTGGCCTGCAACCGCTCAGTCCGAAAGCGTGGGGAGCAAATAGGATTAAGATGCCCTAGTAGTCCACGCGCCGTAAACGATGAAGTACTAAGTGTTGGATGTCAAAGTTCAGTGCTGCGGTTAACGCAATAGAAATTACTCCGCCTGAGTGAAAGAGTACGTTCACAAGGAGAATGAAACTCAAAGGAGTCGACGGGGGGAGCCCGCACAAGCGGTGGGCATGTGGTTTAATTCGAAACAACGAAGAACCTTACCGGAATCTTGACATACTCATAAGGCTCAGAGATGGAGATGGCTATATGAGATACACAGGTGGTGCATGGATTTGTCGTCAGCTCGTGTCGTGAGGTTAAGTCCAGCAGGCTGGCCATATCGTTAGTTACCATCATTAAGTTGGGAAGGTTCTAAGCGAGACCCTGCCCAGTGACAAAGCTGGAGGAGGCAGGGATGACGTCAAATCATCATGCCCCTTATGACCTGGGCTACACGTGCTACAATGGATGGTGCAGAGGAAGCGAAGCCACGAGGTGAAGCAAAACCCATAAAACCATTCTCAGTTCGGATTGTAGTCGCAGCTCGACTACATGAAGTTGGAATCGCTAGTATCCCGCGAATCAGCATGTCACTTCGGTGACCGTTCTCGGGCCTTAGCCGCACACCGCCCGTCACCACGAAAGGTTGTGCTTGCGAAGCCGGCCTAACCGCAAGGAAGGGCGTATCTAAGGTGGGATTGATGATTGGTGGGAGTCATAACAAAGGTAACCCGG
+
'(),()-'41-01,**+(./.+(%&$&(-220+/768964540)'/0/6*+++/*-*768<6941114.2.1,//,00::83',%.+-//8955;48355236:-/.65,-4./3*()++&,)-*)'&%%'&%$(,)%''(*),)(+$-1+2-1)&+++$'%'(.1---1*+,'&()15/02/,08/303+1--+4%*%)''--,17,2.-311/(/.-4.7,5.'586667<5+')-+'-055::57.+,+,-(1,1.+*-40.-2,+.63+/(((&((+*4(,.18'26154216424.+5..*++(*&*-44/83((120677:8,3*3+:814(.*%&('-51''01((*))&%'(&'*),/202/,8+++*/:./.&.&%&''6410..-,/-01203372.$&'.-318'%,/-(),2-59.(*-4:<2+.*&/-/))*0*68''&'1*+044)+/.-11*139;1110++&(*/045.*-.0:1:14-57/4.,-47//2:::9:/703/)-(/+0.+(*'%(&%(/140577-(()%*'(%&'*)+-44.&+,.2/./+/52.52..4.3+.+&&&#,-/,().2,%(.4,'(*)+)'.)//32,+,-,)*107-/*/-('.3)((*''-+)-4/0.2147.-+*-)/*'())(46651*22&+-14+++-/90,,*,7,62110--*'.,.1-0+,//.3::66/0))%30**046//++-11).+/105.(1..-261+4*&$5$&-,*(('/$0()++70.-32/39411-+0*('(+,0.&&'&'''(&&$#&&*+++)'(-.'(*,,6533('')7/--*()+*(,3/)*448891.4-,2253'+&,-,*+00/-++*((/4.100,,'-&,,(/19459431--*,--+0*)1*,&&++,+$(*+../-/2%-+4915:2/21;;6187741..(+.+*(*%0($&'(3/$)()013+),-12//((&+),%)'21220-(),-))/0*-/192-*+,,7652)0)((*,'),'+)+823437.-%&%$$%$#%%'%*-*-..+-+&(%$&%()')-/-''#%&%$'%'.'+4/2-,*1.8/4656*-,-)0)%$'&+5/-,/012;9//0+.*)&,+,*'*(&$%(*.215253+)0+585,%+(
@8bbb8175-4214-41a2-8af6-8dd6de08fb69 ch=483 read=150465 start_time=2019-12-13T11:22:00Z barcode=BC01 runid=2c9cf7bc05858273f10e7d7ec552fc0bd742dc3e
CCGGTACCTTGTTACGACTTCACCCCAGTCATGAATCACAAAGTGGTAAGCGCGCCCTCCCGAAGAGTTAAGCTACCTACTTCTTTGCAGCCTCCCATGGTGTGATGGGCGGTGTGTACAAGGCCCGGAGCGTATTCACCGTGGCATTCGATCACGATTACTGGCGATTCCGGCTTCATGGAGTCGGTTGCGAGCTCAATCCGGACTACGACGCACTTTATGAGGTCCTTGCTCTCGCGAGGTCGCTTCCTTTGTATGCGCCATTGTAGCATTAGTAGCCAGCCCTGGTCGTAGGGCCATGATGACTTGACATCATCACCTTCCTCAGTTTATCACTGGCAGTCTCCTTTGAGTTCGGCGGACCGCTGGCAACAAAGTAAGGGTTACTCGTTGCGGGACTTAACAACATTCACAACGAGCTGACGACAGCCATGCAGCACCTGTCTCACGGTTCCCGAAGGCACATTCTCATCTCAGAAAACTTCCGTGGATGTCAAGACCAGGTAAAGGTTCGCGTTGCATCGAATTAAACCACATGCTCCACCGCTTGTGCGGGCCCCATCAATTCATTTTGAGGTTTAACCTTGCGGCCGTACTCCCCAGGCGGTCGACTTAACGCGTTAGCTCCGGAAGCCACGCCTCAGGGCACAACCTCCAAAGTCGGCATCGTTTACGTGGACTACTGGGGTATCTAATCTGTTGCTCCCCCGCTTTCGCACCTGAGCGTCAGTCTTCGTCAGGGGGGCCGCCTTCGCCACCGGTATTCCTCAGGTCTCTACGCATTTTCACCGCTACACCTGGAATTCTACCCCTCTACGAGACTCAAGGCGCGATATCAGATGCAGTTCCCAGGTTGAGCCGGGGATTTCACATCTGACTTAACAAAGCCGCCTGCGTGCGCTTTGCCAATAATTCCGATTAACGCTTGCACCCTCCGTATTACCGCGGCTGCTGGCACGAAGATTAGCCAGTCTTCTTCTGCGGGTAACGTCAATGAGCAAAGGTATTAGCTTTGCCAACTTCCTCCCGCTGAAAGTACTTTTGTAGGCCTTCTTCATACGCGGCATGAAGCAACAAGGCTTGCGCCCATTGTGCAATATTCCCCGCTGCTGCCTCCGTAGGAG
+
4-0,-*2063-32/1/000./+087.-.11),+-876343:1.1/.+,+&&&++11,,3/++0+*)*19070342:640403-,(+.*-%1($&81./3943/..-6884+2**)((,/55*-*+(-,&&%&)236224:,428546/-$&(-'(*)4-''('(/0488330/.1834442)**))**+++&'&,15.:341161653455833/107400.(,*(,('/,+*,+,('+'())*+/5/503<601241333:4473-,+-&,&$')&-+-*+/7+-78753-1,577::-++(''%%&(%%((*6).'-/6;6646358<9234477997%67655.-5222471/%*+*2257577280//503,'().*,)(+$(&'/.6'%(51765442'.7/264,%'&&++.17650//024-9:2845,-++,7-146*++++5877:6.14/2.+*+256343642/)*,361*/4074,*/)*-+,6/*669547648(/'()$)/11922172)+-4.4;86;110022259/1.)(/'%-)*(41/8.($&(+1.61+05:2.,*,2:9-6.3*1+,-6572943.1,/+(389.1./.7/5/6/577,-4.*..;,6-160296777860+,84.//-,24-4)0/,+22/&0-2596::..-21-('-$&'.82()+-6110-2,)2,)**2683-*,2578/00494.&%&)+-.1/1.30239))2;7:-:834102549:/284;746:2000*,...2788837/.::2,//+,./(*$*1/702/.2+..546-+,/003346757&+&,.&'%$)+4521243439:45</,18/:..048,21-'62-+)--04+,.,1+2-/28+&1/-28/./.-01-,//,&&%&&+/63;8112/3..,()+)+-46;1363*0024/386132004915*+&)*$$&%,)*',-*,.)%'*,1.'#&,,,*'(/-,/+1,,+*,12)..//.4../.3.%&($&%/)65.95,*329/80./--388+,''(+-87:77<:88+-),,96$'&))$&'%&(,*/++4*-21;9,.0/-01,.345-8770*+.----./.;90313/*+
@eae18b34-4b71-4ec7-b3d5-331eb752b0c3 ch=146 read=107095 start_time=2019-12-13T11:21:52Z barcode=BC01 runid=2c9cf7bc05858273f10e7d7ec552fc0bd742dc3e
CTCCTACGAGGCAGCAGTGGGAATATTGCACAATGGGAAACCCTGATGCAGCAACGCCGCATCTGAAGCGATGAAGGTTTTCGGATCGTAAGCTGTCTTTGGGAAGATAATGACGGTACCCAAGGAGGAAGCCGGCTAACTACGTGCCAGCAGCCGCGGTAATGAGTGGCGAGCGTTATCCGGATTTACTGGGCATGCGGCGTAGGCGGATGATTAAGTGGGATGTGAATACCCGACAGCAGGTGCTGCATTTCCAAACTGGTTATCTAGAGTGCGGAGAGGAGAGTGGAATTCCTAGTGTAGCGGTGAAATGCGTAGAGATTAGGAAGAACACCAGTGGCGAAGGCGACTCTGGACTGTGGCAACATTCCGAAAGCGTGGGGAGCAAACAAGTTAGATACCCTGGTAGTCCACGCCGTAAACGATATTACTAGGTGTGGGGTTTCTTTTACCTCCGTGCCGCCGCTAACGCATTGATATTCCTTACCAGAATTTACGGTCGCAAGATTAAACTCAAAGGAATTGACGGGGATACACAAGTAGCGGGCGTAACAATTCGAAGCAACGCGAAGAACCTTACCTACACTTGACATCCCTTGCATTACTCTTAATCGAAATCCCTTCGGGGACAAGGTGACAGGTGGTGCATGGTTGTCATCGCTCGTGTCATTGAATGTTGGGTTAGAAGTCCGCAACGAGCGCAACCCTTGTCGTTAGTTACTACCATTAAGTTGAGGACTCTGAGACTGCCTGGGTTAACCAGGAGGAAGGTGGGATGACGTCAAATCATCATGCCTATGTGGCCAAGGGGCTACACACGTGCTACAATGGCTGGTACAGAGATGCAATACCGCGAGGTGGAGCCAAACTTTAAAACCAGTCTCAGTTCAATAGGCTGAAACTCGCCTACATGAAGCTGGAGTTACTAGTAATCGCGAATCAGAAGAATGTCGCGGTGAATACGTCCCAGGTCTTGTACACACCGCCCCGTCACACCATGAGGTTGACAATACCCGAAGTCCGTCGAGCTGACCGCAAGGAGGCAGCCTTTGGCCGAAGGTAGAAGGTCAGCGGTGCCAGAATTGAAGTCGTAACAAGGACCG
+
+,2--11.'/2*)23436482+1/209.,+-/200,')**25,++0578847582/28+.$-'((*&%&*,0'(4,3/;982-:1541//0*,1//'/72*25420.++-+,*+*0*$)*)''+-)*+&((*.'((''(-/.22427;44533422151/400*$'(474))*-2292*2+*+(33)(-+/4*)$)'%))/0986986445754:36386<866.-(&)''--'&$%'((%0468:;8751:+0-9:9::;90:..,-,-,//10(*('',1**&'*-01130.+-.130++,,.600.6922595/,*''0,+02541043349455071..4086510-+)&+,44&,)')$#$$&(,+(-2++,66436,&*-772211.31/.43217.-054326673/./905;;82520*'(((,&+',*+/:;/*3*&&'('+39467,.58:9:<-20034//./2((((+7.&&&()1+%*&,+))*6977481-+(1)9::2898;-/,+-4/423)8;4*%%$&*,))**/0,+*,),*'))/-95403./00614/16-,.,*+))-*&&'$**1.012435*0+*+-0.***++1.40)'$%(%&<4089-9:42124/70005,0.-3.,*+)*+-,-127+41%$%(,(*+,(-+*'.3/9/5,()2.(+,++02(*166+)0.-/-02<44313:1:1/++8-2269<060-$-(0++574985--103678::85<959693222-*/,(-,/.17656784/146:3/0166*,$(&&%)('''%(*+)+5/573311+--./6-.+.,,59766/+./+**,,77343003;640/.0074,.)52:74/920<<93;985303*-267).'++401-,10,57122-.2/3/2-,*+,+'(3,,,/*-.59562243:67/*-/.353364244:644;4%/)(+2+%1--+13./23(0-2:85;:,+871102911/,(**-*'+)/,++9-(&%('.3'(+(%'('%(0*+/.//1*01*,,)$$%&.+7346,12+,*+)(*+*,*.-+1,-)*)+(/)',)&)0/147858283961
@c1b5d130-f726-4eca-ad38-4ff9a76b74da ch=288 read=68230 start_time=2019-12-13T11:21:51Z barcode=BC01 runid=2c9cf7bc05858273f10e7d7ec552fc0bd742dc3e
TTGTGTACTTCGTTCAGTTACGTATTGCTGGTGCTGAAAGTTGTCGGTGATGATGTCTTTATTCCCAACCTTTCTGGTGCTGATGTTATTGCTCCTACGGGAGGCAACGGTAAGGAATTTTCGGCAATGGGAAACCCTGACAACGCCGCGCGTGAAGAAGAGGGTTTTCGGTTATGTTATAAAAGGAAGAACGGCGGCTACGGAAATGGTATGTGATGACGGTGCAATAGAAACCGGCTAACTACGTGCCAGCCGCGATATTGTGGGGTGAAGCGAAGCGTTATCAGATTATTGAACGTAAGAGAGGAGCAGGCGGCGGCAAAGGGTCTGTGGTGAAAGCCTGAAGCAACTTCCAGTAAGCCATAGAAACCAGGCAGCAGAGTGCAGGGAGAGGATCGTGGAATTCCATGTAGCGGTGAAATGCGTGGAGAATATGGGAGGGTACACCAGTGGCGAAGGCGACGATCTGACCTGCAACTGGCGAGAATCAGCGTGAAGGAGCAAATAGGATTAGATATACCTAGTAGTCCGCATGTGAAGCGATGAGTACTAAGTGTTGGATATCAAAGTTCAGTGCTGCAGTTAACGCAATAAGTACTCCGCCTGATGAAGCCACGTTCGCAAGAATGAAACTCAAAAGTGACGGGGGCCCGCACAAGCGGTGGAGCATGTGGTTTAATTCGAAGCAACGCGAAGAACTTCTTACCAGGTCTTGACGTACTCATAAGGCTCCAGAGATGGAGAGATGGCTATATATAAATTTGGTGGTGCATAGTTGTCGTCGGCTCGTGTCATTGAGATGTTGGGTTAAGTCCCGCAACAGAGCGCAACCCTTATCGTTAGTTACCATCATTAAGTTGAGACTCTGGAACTGCCAGTGACAAGCTGCTGGAAGGCGGGGACGATCATCATGCCTTATGACCTGGGCTACACACGTGCTACAATGGATGTATGGTGCGAAGCAGAAGCCGCGGTGAAGCAAAACCCATAAAACCATTCTCAGTTCGTTGTAGTCTGCAACTCGACACATGAAGTTGGAATCATCGCGAATCCAGCATGTCGCGGTGAATACGTTCTCGGGCGCACCGCCGTCACACCACGAGTTAACACCGAAGCCGGTGGCCTAACTAACCGCAAGGGAAGGGCTGTCTAAAGTGCAAGGTTGATGATTGGGGTGAAGTCGTAACAAAAGGCGGAG
+
$&(('),.17345:2%,-*++02335/0/400,,,-/40-/:330&+))'(&%'&'&13($)(+-*+,+&',)(/-.1:;0/.-$2)%3*'''''#')'20+-.+.'8%,..()(+,,591,1362;111'(+.-:/*+,-+/-,.-+***+,)((&)'&&'1-0;:10'1)($&%(4/22:1**+,.,*5012-(**..1+.*-+((1*'((''%')..-()$%%&.*(1.'1+'&%(2437662423,,,00,,)&(&+'%$#%'*&()('(&+-)0.01..1&''),)3-)$%(&&&'%)'%0+(./15992:-',,*.&23+//667303/-77.061,*+$'%&%)&-($(,,,')(&''',53./+,20,++%))+,07'10*'*'+1,1610-'&+,4/*(()$$)'*&,(*-3,/02-+)+&('('('-+()+&*)*,04++*-+'+24(3+322,*//+*'*('')+)++)$%&$((%&%%$$$%'.-/))%*22,%%)4*/+))10/..05'&('$'&()(*&)%((,-'))'*(*&)&'(('(*-/:7741$()*70-071469887773.6.1,+'$'*,00..)-.*,&),-+'-)))&(%&+-.4812/*+198333/-.1/61'%,)*,288)'(,,&(&).1.003,7+)**/2,./88<8/2.2/,0.(,070/,,/-*..)()')**18****'&(*+-&)(*+-11)&(,*/4(((')+-8-,)($(+(2-3110/)*&&)-,((*(',+-0-5)3.6-//882'''*-02))&%)))%%'*.1017///)**..43.0336&&&+4464/,0('(&)*+/2//0:50;111)5)'$''+&$*'+5*%&&&*)*13:1...---/(((($%*+*,(/*&+..-*)++,19:92--*(&%&,*/,,.,)*'(,))&**1264140911942))%((+-()&'''*$%*)'*684.(&').*-2;;31:0,..6;604857../,-0:)**,((',.,,.1///./-''&%%0/+*(+*++.*,+$'-'*)))'+0*'+(*046,2)/0+.5))+()42/0&.('%&$&))24*+543000(+*()&)&'((,0)/.*09.)'-(.('%$%%,(-%%'+'-+(+*((%&'--,),-&&)&&(%+++..123358595*((&$'%%,-)(&+1.*(%$%%&'
@43905848-b53d-4212-89bb-92d16b0b850a ch=288 read=68226 start_time=2019-12-13T11:21:44Z barcode=BC01 runid=2c9cf7bc05858273f10e7d7ec552fc0bd742dc3e
CTCCTACGGGAGGCAGCAGTGGGGAATATTGCACAATGGGGAAACCTGATGCAGCAACGCCGCGTGAGTGATGAAGGTTTTCGGATCGTAAAGCTCTGTCTTTGGGAAGATAATGACGGTACCAAGGAGGAAGCCACGGGCCCCAACTACGTGCCAGCAGCCGCATTATGCGGTGGCGAGCGTTATCCAGATTTACTGGGCGTAAAGGGGCGTAGGCGGATGATTAAGTGGGATGTGAAATACCCGGGCTCAGCGGGTGCTGCATTCCAAACTGTGGTTATCTAGAGTGCAGGAGAGGAGAGTGGAATTCCTAGTGTAGCGGTGAAATGCGTAGAGATTAGGAAGAAGAACACCAGTGGCGAAGGCGACTCTCCTGGACTGTAACTGACGCTGAGGAGGCTCCGAAGCGTGGGGAGCAAACAGGATTAGATACCCTGGTAGTCCACGCCGTAAACGATGAATACTAGGTGTGGGGGTTTCAACACCTCCGTGCCGCCGCTAACGCATTAAGTATTCCATAGAGGAGTACGGTCGCAGATTAAAACTCAAAGGAATTGACGGCCCACTGAAGTAGCGGAGCATGTGGTTTTAATTCGAAGCAACGCGAAGAACCTTACCTACACTTGACATCCCTTGCATTACTCTTAATCGAGGAAATCCCTTCGGGGACAAAGGTGACAGGTGGTGCATGGTTGTCGTCAGCTCGTGTCGTGAGATGTTAGGTTAAGTCCCACAACAGAGCGCAACCCTTGTCGTAGTTACTACCATTAAGTTGGGGACTCTAGCGAGGGCCTGCCTGGGTTAACCAGGAGGAAGGTGGGATGACGTCAAATCATCATACTTATATGTGTAGGGCTACACGTGCTACAATGGCTGGTACAGAGAGTGCAATACCGTGAAAGTGGGCAAACTTTAAAAACCAGTCAGTTCGGATTGTAGGCTGAAACTCGCCTACATGAAGCTGGAGTTACTAGTAATCGCGAATCAGAATGTCGCGGTGAATACGTTCCCGGGTCTTGTACACACCGCCCGTCACACCATGAGAGTTGGCAATGCGAAGTCGTGAATAACCGCAAGGAGCAGCGGCCGAGGTAGGGTCAGCGGTGGGGTGAAGTCGTAACAAGGTAACCGG
+
*+/..1417,+.-,-00*384.5*/10.7,*(').33*/,&*+*37+,+30532438545:34550(''&)((-+*4-:76-*809:52784*,--87773;9,4+//,./+6---4-64+7-(0*1+,,*.)-4-.-,'.,+&--12561756<4&.,-3*$&$)*))-*('*.3-&'+,/25/01('&(.92.24:;9:9/:5*+693457879:9<899142420839544/311971)50,*52-,-%$&(862137786:;06199543,/2+8,,-..)&()+:69/-+*1,*,)--4/5/8.*.,)/71/-//.976032--19810**(,)%1721),-*031238/666971.1,3+004320.+,1312776952/0155647))/&(/,./+&))'&778:7)'./07)-2,2)1../6433;4/083,-,/3.048;99::6-*)*()40-/202:9988;;:.2<57*4-018087,059:68:51..--+/139873647561%&')%&((&),2-:78.11,+1+3::86698:-2-/1118603027,''&#)&&))*1)*(--14.'(+/;;315552-//,-2*5(&&)''*0+%&&'+*&&()&+)**8687;/6.--401**,&/11823&%,+'+,'+/*-:3./82.-38+-2---0)0+,4:7788;;393/37783//0038:9897:44234/1/+.7295927,82)+/'2((*+..85;7;8.:/0.344409//.36:4261,++0/+4527541$,*%&)-)4*+,/.+./*+4('),'/1/0*,/-206:8342676895<833488:90+.+)+0106631487543,)+*+-3..106,-0/.5:56740-*&&'&*/%&')+026)&''(-0.((53008409;6-2:60/))-260.-*3,++--10*).1)*70539321+0*--*,314&'/++,51302200-/34845++-7765537*34/06+*,)143,++-1--,611172203;8093,-0.-+.533/*)''8+0,+1,,)6+-2++/*..,+,.+)34-4,/+)-.*,,-4712+/-/(+.))84.5/(7+60(().,+,/0589824,4-145.-+
@5de7ba8a-660b-49b3-9d61-8684726aeebf ch=84 read=111500 start_time=2019-12-13T11:21:41Z barcode=BC01 runid=2c9cf7bc05858273f10e7d7ec552fc0bd742dc3e
CTCCTACGGGGAGGCAGCAGTGGGAATATTGCACAATGGGCGCAAGCCTGATGCAACCATGCCGCGTGTATGAAGAAGGCCTTCGGGTTGTAAAGTACTTTCAGCGGGGAGGAAGGAGTAAAGTTAATACCTTTGCTCATTGACGTTACCCGCAGAAGAAGCACCGGCTAACTCCGTGCCAGCAGCCGCGGTAATACGGAGGGTGCAAGCGTTAATCGGAATTACTGGGCGTAAAGCGCACGCAGGCGGTTTGTTAAGTCAGATGTGAAATCCCGGGCTCAACCTGGGGCACCTCTGATACGCATGAAAACGAGTCTCGTAGAGGGTAGAATTCCAGGTGTAGCGGTGAAATGCGTAGAATCTGGAGAATACCGGTGGCAGAAGGCGGCCCCTGGACTTGAAGACTGACGCTCAGGTGCAGCGTAGAACAATAGGATTAGATACCCTGGTAGTCCACGCCGTAAACGATGTCGACTTGGAGGTTGTGCCCTTAGGGCGTGGCTTCCGGAGCTAACGCGTTAAGTCGACCGCCTGGGAAATTACGGCCGCAAGGTTAAAACTCAAATGAATTGACGGGGGGCCCGCACAAGCGGTGACATGTGGTTTAATTCGATGCAACGCGAAAGGCCTTACCTGATGTGACATCCACGGAAGTTTTCAGAGATGAGAATCGGGAACCGTGAGACAGGTGCTGCATGGCTGTCGTCAGCTCGTGTTGTGAAATGTTGGGTTAAGTCCGCAACGGAGGCGCAACCTTATCCTTTGTTGCCAGCGGTCCGGCCGGGAACTCAAAGGAGACTGCCAGTGATAAACTGGAGGAAGGTGGGGATGACGTCAAGTCATCATGGCCCTTACGACCAGGGCTACACGTGCTACAATGGCGCATACAAGAAAACGACATAGCGAGAACAAGCGGACCTCATAAAGTGCCGTCGTAGTCGGATTGAGTCTGCAACTCGGCTCCATGAAGTCGGAATCGCTAGTAATCGTGGATCCAGAATGCCACGGTGAATACGTTCTTGTACACACCGCCCGTCACACCATGGGAATTGGGTTGCAAAGAGTAGGTAGCTTAACCTTCGGGAGGGCGCTTACCACTTTGTGATTCATGACTGGGGTGAAGTCGTAACAAAGAATGTTAACCGG
+
,.15..607:.*.74/076776;1)/,*4.,)()'0*(+*(%&-6-4://///++$*'..187/1224423569(+-.-798;5.932-+,08230-.29:5/11-79*).-,4,.'()+81+.+1+()-0-770087,0-,-480:/08-,--.0,'+($&'*2,3//./.00/02783/.-*.80./+*,+,+--11//.+12.6---709-7.411/2/9056:;373-:9-*.//1335248:2:3840-9/3/68688860&-2'(041.69759/.05007*%(%&('*-112*,)*%($)'&%(&%*+*%(,.-,,)'(&&$*(*--*+,2-0+-/,)++,147/640-.''..0138//,3137369/4-*&%+(-4.1-397.-73/-&%(',&0+,,-,/33305781-)''''&),*)'&(%56-2-,(/-34;31498646972445;:7::435576896.-.//1-02/4.3128+-)%&(&$&).6016/-1/0,0249-++./87315603377:;974'+)))**/4551/112/73:4;7/.112973.3.7/7684/054,/72--/0/2+,+,+)&)%&%(+32;:8:741(),12;7756-.4.(+,*--,2:54+2&*'(*,333//.6.,,+36-0-.(+-764-0-)'$&(+-08677-3460389;<32212491113355+&'((:8:282000176145;8964:52/69/+-2)5('%''',/.+.,+,,-56+2-,/98742/249:767,6*-89+834:5;3--(**,,,073441123902233.+++0-15369(*.89:8:81/-04586%&*.,3'%$%%*339/9688630,-,/0/0,017.5.,,//1560,(+)*(.,+/$&$%%)**)(*+++-1:3/4143306-+-+)'),.7779/8)-)/6)(,1259914.,,(*)//(+805-,,./444371/0/,/28440702,.5+-0/:567,'*/6145<8/.-.*&$$%#')*114<77<:1385667;641.,&$*%568/9//..+&')*-,+)(%'&&.,787<9,91+,30/-+4++63)*,+))0/14:3&''),98:8.../400.,+,11%')%%$&%'+*.*-0*
@a434c8e8-909e-40e1-a482-fb09632713fb ch=191 read=199146 start_time=2019-12-13T11:21:31Z barcode=BC01 runid=2c9cf7bc05858273f10e7d7ec552fc0bd742dc3e
CCAGTTTACCTTGTTACGACTTCACCCAGTCATGAATCACAAAGTGGTAGCGCCTCGAAGGTTAAGCTACCTGCTTCTTTTGCAACCCCTCCCCATGGTGTGACGGGTACAAGGCCGGGAACGTATTCACCGTGGCATTCTGATCCACGATTACTAGCGATTCCGACTTCATGGAGTCGAGTTGCAGACTCAATCCGGACTACGACGCACTTTATATGAAGTCCGCTCGCGGTCGCTACTCTTTGGCATGTGCGCCATTTGTAGCACGATGTGTAGCCCTGGTCGTAAGGGCCACGATGACTTGACGTCATCCCACCTTCCCTCCAGTTTATCACTGGCGTCTCCTTTGAGTTCCGGCCGGACCGCTGGCAACAAAGGATAAGGAGTTGCGCGCTCGTTGCGGGACTTAATAACATTTCACAACACGAGCTGACGACAGCCATGCTGCAGCACCTACCTGTCTCACACGGTTCCCGAAGGCACATTCTCATCTCTGAAAACTTCCGTGGATGTCAAGACCAGGTATTAAAGGTTCTTCGCGTTTGCATCGAATTAAACCACATGCTCCACCGCTTGTGCGGGCCCCGTCAATTCATTTGAGTTTTAACCTTGCGGCCCGTACTCCCCAGGCGGTCGACTTAACGCGTTAGCTCCGGAAGCCACGCCTCAAAGGGCACAACCTCCAAGTCGACATCGTTTACGGCGTGGACTACCAGAATTATCTAATCCTGCTCCCCCACGCTTTCGCACCCTCGTCTCAGTCTTCGTCAGGGGCCGCCTTCGCCACCGGTATTCCTCCAGATCTCTACGCATTTCACCGCTACACCTGGAATTCTACCTCCCTCTACAGAGACTCAAGCTTGCCGGTATCGGTACAGTTCCCAGGTTGAGCCCGGGGATTTCACATCTGACTTAACCGACCGCCTGCCGTAGCGCCCCGGTATTCCGATTAACGCTGCGCCCCTCCATTATTACCGCGGCTGCTGGCGCAGGTTAGCCGGTGCTTCTTCTGCGGGCGATCAATGAGCAAAGGTATTAACTTTACTCCCTTCCTCCCGCTGAAAGTACTTTTCAACCCGAAGGCCTTCTTCATACACGCGGCGAAACATGGGCTTGCGCCCATTGTGCAATATTCCTGCTGCGCACTTCCGTAGGAG
+
64(1*5(&'))4+13''+,1486/2.+).297874*((%*,5524/:**''#(*,/234,,1,4*./+&(&$%')**%+3,+-2,41-)*+49-/0331.3325))(&%446.6/6(*1**-77.7.--8;69494349754423-)**/23/-0,//347;765344:1*0/3)+,++((.')+446957*802.142853,-(**0+.09,((&(()',*+,*/00+,17+++++&,,)),(&''&)&*.148:6.<+))%,,)+-).+*&((*-6,+1597,2*&26:72)+,2441.---.225::/;3-%'&')-7*(,*+.5;7245998/6*+,..3''+--,..0,&)(71,82/*('++4//2224'6-808/0.&,06*,&('+,/0/:-))/7./3/,(%'.,/179,,-/22143+1,5538655.016.5,*&**+--.01'$)-+-14/0'('--5260++++--103444:1,++2&&%&%345+.06,/078;::9.-2.-21:/2,+&-(..')*0686;41/0095,-.+-,1,2,3<791/,-326662162.+..*.02-5.-35-*-009.9/..95.,20:;-152/30.,3.91./;43*277*.346585554012120232172+1/3+/,00,05144476733+.93.+-,5-3,1,6//023666775/9-()(.--/435887794+(&-(-.22070+)($')1<96-%)**/8.-')*/3(&%%(((.232.(01167-197-06.02542/11(-3+734050.-1())*,-64.*,*,*/640.02)+.***/31311121/+*...-70.*&&(')*-//48)1+-3.,26.8354:',(%''00:80,/04383.,7.*-59,)02,+-./48)+-.3.0,-+,25914.*))'&%#'()*(-'&&('+4,'(,05.(.,0522221-1,-*%,&&;+,8;571:233:850,%*%&+-/-,.0082335;59<53*-()''((,-,/./02405,*+,+4.5-)*')&..-;4.9+-*-72+260*2-(+'*,-,)&%#-'&&)).,:89;98<7+-++(.-218-&&)**.,.4867;3775;4.4//08.4.-,1,(*'(/6/1()()+'03/+,+&($
@19466c0e-dd5a-42f7-8654-8161a9a284c8 ch=244 read=197411 start_time=2019-12-13T11:21:31Z barcode=BC01 runid=2c9cf7bc05858273f10e7d7ec552fc0bd742dc3e
CTCTACGGGGGGCAGCAGTGGGAATATTGCACAATGGAAAGCAATGCAGCCATGCCGCGTGTATGAAAAGGCCTTCCGGGTTGTAAAGAATACTTTCAGCGGGAGGAAGGGAGTAAAGTTAATACCTTTGCTCATTGTTACCCGCAGAAGAAGCACCGGCTAACTCCGTGCCAGCAGCCGCGGTAATACGGAGGGTGCAAGCGTTAATCGGAATTACTGGGCGTAAAGCGCACACCAGGCAGTTTATTGATCAGATGTGAAATCCCCGGGCTCAACCTGGGAACTGCATCCTGATACACAAGCAAACGAGTCTCGTAGAGGGTAAAGGTGGAGTGTAGCGGGTGAAATGCGTGGAGAAGTCTGGAGAATGCCAGTGGCAGAAGGGCGAGCCCCCTGGACAGACTGACGCTCCAGGTGCAGCGTGGGGAGCAAACAGAGTTAGATACCCTGGTAGTCCACGCCGTAAACGATGTCGACTTGGAGGTTGCTGCCCGCTTGAGGCGTAGCTTCCGGAGCTAATAACGCGTTAAGTCGACCGCGCGGAGTACGGCCGCAAGGTTAAAACTCAAATGGGTGTGGGGGCCGCACAAGCGGTGGAGCATGTGGTTATTCGATGCGAAAGGGCCGCCCTGGTCTTGAGCATCAGGGGAAGTTTTCAGAGATGAGAATGTGCCTTCGGGAACCGTGAGACAGGTGCTGCATGGCTGTCGTCAGCTCGTGTTGTGAAATGTTGGGTTAAGTCCGCAGCAGAGCGCAACCCTTATCGCTGTTGCCAGCGGTCCGGCCGGGGAGCGAGACTGCCAGTGATAAACTGGAGGAAGGTGGGGATGACGTCAAGTCATGTGGCTGACCAGGGCTACCCGTGCTACAATGGCGCATACAAAGAAGCGACCTCGCGAGAGCAAGCGGACCTCGCAAAGTGCGTCGTAGTCGGATTGGAGTCTGCAGCTCGACTCCATGAAGTCAGGAATCGCTAGTAATCGTGGATCAGAATGCCACGGTACAGATACGTTCCCGGAAGGCCTTGTACACACCGCCCGTCACACCATGTAAGTGGGTTGCAAAAAGTAGGTAAGCAACCTTCGGAGGGCGCTTACCACTTTGTGATTCATGACTGGGGTGAAGTCGTAACAGGTAACCGG
+
.33113+3940+++2321824-)-,&4')*...5..))''%(&&*))%&&$(),:589886656669,'%((/07/(07627&-).)%)))+-.;3-+--6;3).0/1+2.')(1:.,.1100/3+7:+*998*0('&(&-4-,/*)0+)..'-/18.2///60//0-2,.:711-*-4-2'21//-+0.2/,/*-.1543446/6.-.-00-/.//03887677:1---/.1&1('/52387</(/('&*,/0++(*(,1/,066-+23112/307007++-///00001+*,)',)*('&(*/'+('**,)-123(&))'(),','(%)#%(*(%+,03++**27,,-+-'-,&(((),-2.&)((6049%313420+&(*./-+.-,554.+/62-))-+--.15662()1577-(()+34.2+)*-3:-86/&)/0.055138,,297+,-360202854682/.*+*4321+$$*+&))11-+-,096')/+*(+,+-/(210//).+*++..,&,('$&%*//1/575177/-+*)*$&%%*)400,04+,.3:350(++234,,+(%+%(''+1)-/$))+./1307667',-01.,-/+1+0/*****)%*,'((+,-$&&%#&./0281/*/4*+$,./(*0-/:<6,-,,-.2673/0,,-.4;677*88+/5:15:5827)0778::5556473.'''().,--.7557/6,..3:;72333;959/&(+/0(,'&*'(%(*),-32;4+2/22&&7++</.:82909663/607*.5-$('*%')43-3.&350/.1984452/71,6,7.,79/-)-,/34246*-7--)$(&(%&(0612/.*(&*&+)-07400-8/03225())+.-)%''()424999581*)')+9503.3-2*('#%),('(%)),2-.2348)5)0.1-*++*&'*)$**1.03789/1526100%+-(/-.20-+(,+-+,/45955)+.,01/5-*+()$$%&&,+*2251665..*((-*.-635684647<82;7.0623/04**)''&*+.46/:*-)8:-)&()+3047).655338,*-(/-))*221/43113851223361+.++.1--)+*0&''&'064653(6-2:3(6*
@accf2e0a-e762-4853-bc2a-bed04cf2b728 ch=246 read=129640 start_time=2019-12-13T11:21:15Z barcode=BC01 runid=2c9cf7bc05858273f10e7d7ec552fc0bd742dc3e
CTCCACAGGGAGGCAGTGGGAATATTGCACAATGGGCGCAAATGATGCAGCCATGCCGCGTGTATGAAGAAAGCCTTCGGGTTGTAAAAGTACTTTCAGCGGGGAGGAAGGGGTAAAGTTAATACCTTTGCTCGTGACCCGCAGAAGAAACACCGGCTAACTCCATTGGCAGCCGCGATAATACGGAGGTGCAAGCGCGTTAATCGGAATTACTGGGCATGCACGCAGGCAGTTTGTTAAGTCAGATGTAATAGCGAAATCCCCGGCTCAACCTGGGAACTGCATCTGATACTGTGAAACTTGAGTCTCGTAGAGGGTAGAATTCCAGGTGTAGCGGTGAAATGCGTAGAGATCTGGAGGAATACCGGTGGCGAAAGACGCCCCCTGGACAGCTATGACGCTCAGGTGGCGTGGGGAGCGAACGAGTTGGAGAATACCCTGAGTCCACGCCGTAAACGATGTCGACTTGGAGGTTGTGCCCTTGAGGCGTGGCTTCGAGCTAACGCGTTAAAGTCGACCGCCTGGGGAGTACGGCCTGGGTTAAAAACTCAAATGAATTGGCAGGGGCCCGCACAAGCGGTGGGCATGTGGTTTAATTCGATGCAACGCGAAGAACCTTACCTGGTCTTGACATCCACGGAAGTTTTCAGAGATGAGAATGTGCCTTCGGGAACCGTAGACAGGTGCTGCATGGCGTCGTCAGCTCGTGTTATGCAAAATGTTGGGTTGAGTCCCGCAACGGGGCGCAACCCTTATCCTTTGTTGCCAGCGGTCCGGCCGGGAACTCAAAGGAGACTGCCAGTGATAAACTGGAGGAAGATTGACGTCAAGTCATCATGGCCCCGACCAGGGCTACACGTGTGCTACAATGGCGCGAAGCGACCTCGCGAGCAAGCCGGACGTGCGTGTGGTCCGGATTGGGTCTGTCGACTCCATGAAGTCCGGAATCGCTGGTAATCGTGGATCCAGAATGCCACGGTGAATACGTTCCGGGCCTTGTACACACCGCCCGTCACACCATGGGAGTGGGTTGCAAAGAGTAGGCCAACAACTTGGCGGGAGGGGCGCTTACCACTTTTGTGATTCATGACTGGGGTGAAGTCGTAACAAAACCGG
+
,./+'(%),-(,-+),*)*(+('*-.**'+)1,/5*)&'.3--.234402.-1003478674223441&(*''+00:6*882911060(((%(**.*+--(38/'.-1,/3-*,+75+/-/,//--+-()+18&(%$&&*).((,+$+,***,*$%)*433464*,----.+22*+(%)**+,.-.+/,*.42/'**)*.2/5/-)3+4/8/448851)'&'(-),,,421.6;.*292,,.01467,,)''$$%(.0/-0(%$/+444,,/205:101.10000./,--.-5.(%+)&$%%-&((+21587/*047.-).--.1+,3+5-+*,,432/158.0197-,,,,98.40+-*-,,534.4,0*(),+*'$,%)+1-)%+*/0(&('&)+-.05991221)+)+)--61+-.,.)(&#&'')'*'*1+/24,)(&&(0-*,+/47197-,/,-.8:67615/1*)*21(*291''))(/517844)&&&'&,-032/./1.80.,*.-1,762564441'%''(96:80++/149/;;722234:.,'*,/,0)1%/02+,0*()./0:26/32.*,/--*)+3/2-(1*800/115::;78008+-1.(*1*+2.2/00/8/0094:-,,0++*)3;;:36,)+/188569888:977;7-/)+'*,())+,.'*/231)'(*)/(&&)*56:33,,-++.51)**)*499-418263/4+'')/7+)./19/*2'.577663&$%&%,*(12..;44:5434515).,130793976:26'2*+,,8:7950660011;9--1*)2)-'((*-)-18993/146798//,+4-*%)+88.6:43()(''+-0222223396481*,'')')0/1-.134-+)).-).*.021)+-03*),.5-5(5*622))+(*&')43+3/12-,*0,+,3',''()+-.%$',/)*,5544/,2)(*-/016/(*+2056:98:81.2++..30.1-.....+5:.18,-70)+*-96955-%'(13++7/126/'&)*-3111.&*-*&%$)'(06*'.3/2.2.:-,46+1.57,+/128395522300:71-,,.**,,-2955:4(--2)
@44daa5db-699d-40ba-8b43-c2854e544a2f ch=478 read=77021 start_time=2019-12-13T11:21:14Z barcode=BC01 runid=2c9cf7bc05858273f10e7d7ec552fc0bd742dc3e
CCGGTTGCCTTATTTACGTGACTTCACCCCAGTCATCACCAAAGTGGTAGAAGGCGCCCAGCGAAAGGTTAAGCTACCTACTTCTTTTTGCAACCCACTCCACATGGGTGGCGACGGGCGGTGTACCGGGCCAGGAACGTATTACCGTGGCATTCTGATCCACGATTACTGGCGATTCCGACTTCATGGAGTCGAGTTGCAGACTCAATCGGACTACGACGCCTTTATGAGGTCGCTTGCTCTCGCAGTCGCTTCTCTTTGTATGCGCCGTTGTAGCACGTGTGTAGCCCTGGTCATGGGGCTTGATGGCTTGACGTCATCCCACCTTCCTCCAGTTTATCACTGGCGATTACTTTGAGTTCCAGCCGGACCGCTGGCAACAAAGGATAAGGGTTGCGCTCGTTGCGGGACTTAACCCAACATTTCACAACACGAGCTGACGACAATAACCTGTCTCACAGTTCGAGGCACCAATCCATCTCTGGAAAGTTCTGTGGATGTCAAGACCAAGGTAGTTCTTCGCGTTGCATGAATGACATGCTCCACCGCTTGTGCGGGCCCCGTCAATTCATTTTGAACAACCTTGCGGCCGTACTCCACAGGCGGACTTAACGTTAGCTCCGGAAGCCACCACACGCCTCAGGGCACAACCTCCAAGTCGACATCGTTTGCGGCGTGGACTACCAGGTATCTAATCCTGTTTGCTCCCCACGCTTTCGCACCTGAGCGTCGGTCTTCGATCAGGGGTATTCGCCACCGGTATTCCTCCAGATCTCTACGCATTTTACCACCGCTACACCTGGAATTCTACCCCCTCTACGAGAATCCGGCTTGCCGACATGATGCAGTTCCAGGTTGAGCCCGGGGATTTCACATCTGAAGCTTAACGAAGCCGCCTGCGTGCGCTTTACGCCCAGTATTCCGATTAACCTTTGCGCCTCCATGTGCCGCGGCTGCTGTTTGAGTTGTGGTGCTTCTTCTGCGGGTAACGTCAAATGAGCAAAGAACGTAACTTCTCCCTTCTCCCGCTGAGAGAAGTGCTTTACAGCGAGGCGCTATACACGCGGCATGGCTGCATCAGGCTTGCGCCCATTGTGCAATATTCCCCACTGCTGCCTCCGTAGG
+
3,(''+)16/8%.9&#'&$'(,69:829;3-1:9-,+(*0/6*++,20&')$'**%,,(#'&)-,)./-7/*'(**-3-)2473/87--.1400;0)))+'%(&&&)&'(%%'')7;:8872,+))'*2+27&/1+6,,4)-&(*/+-,,+-/2900222&&)+*3.,+1,525599642351-+$$&)%&'(,,,00-/*23,-904+0)4177877,/&)&+34131*+'&(()/5,+,/.50.&++,')031652:8/,.+-.56:&6))),,+),-01/+())25.-180/+212*)(+(%$+(((,-,.:8899/363,054;19030+-.91,.97;:590-%/&$&+0/-)*./.($(50-7433-1,5,,-+16<,,.4.5+**4+8/-(*+,619///6:4.4*.%,)),.01392--.-5//0.-+)))*//(-0('))0-764432.0'46/3'(*)5(1+./-/4.010/035/75-1:-.(*/20547204//,)/)0--()+/:9;8666-9,,,5,(&'%##$%%+,0.*-*$%#$')',(..486.,2870800+9::&)'*)/01').,+-//.&+&*+.*)++27911/-./-*-++0.-11/,11+1(+,*.((+(.45;72++5+*.///2.+3*0,+-217/-//.2;0)(,'(*007610/13,,.-011+.)*/+''/0))12398.(+(+/662+,0770*(7888+''($%&%&&*.%'++'(#.1438:22.*('&&10-,.*-,/0/0430113*795(&()(/2,./-1.1400,/*2+.-*,164.*/,+1,&()-*)$&$)++)+*'$#'%&(((4)3-*+*'+,+.+++/0)*&,0&/78425/,,'''&#&'(*.1'(+(2<89:866/82/)+/,+,5+83*),,.+5.2'),/.3.&%..'(%)),.(''%($,5132:7540-*#$#&$),*''&',&-2:34/0*-03830/50/00*(*'%'-/17*($&)))*/-/.++-:/0875*5+'(+&(%(%(&%%%&''&$%%&,&(''((')&'(.)/-32:6/4597545236*45135.255;6-13.-,.-601212;7.',+-12122-08./.2.
@b64039aa-4fd4-4971-84c8-9e7291381c87 ch=274 read=84307 start_time=2019-12-13T11:21:04Z barcode=BC01 runid=2c9cf7bc05858273f10e7d7ec552fc0bd742dc3e
CTCCTACGGGAGGCAGCAGTGGGAATATTGCACAATGGGAAACCCTGATGCAGCAACGCCGTGATGAAGGTTTTCGGATCGTAAAGCTCTGTCTTTGGGGAAGATGTGGTACCCAAGGAGGAAGCCGGCTAACTACGTGCCAGCAGCCGCGGTAATACGTAGGTGGCAGGCGTTATCCATTTACTGGAGCGTAAGGGGGGCGTAGGCGGATTGAGTGGAAGTGTGAAATACCCGGGCTCAACGGGTGCTGCATTCAAACTGTATCTAGAGTGCAGGAGAGGAGGTGGAATTCCCTAGTGTAGCGGTGAAATGCGTAGAGATTAGGAGGAAGAACACCAGTGGCGAGAGCGACTCTCTGGACTGTAACTGACGCTGAGCTCGAAGCGTGGGGAGCAAACAGGATTAGATACCTGGTGGTCGCGCCGTAAACGATGAATACCTGCAGGGTGTGGGGGTTTCAACACCTCCCGTGCCGCCGCTAACGCATTAAGTATTCCGCCTGGGGAGTACGGCCGCAAGGTTAAAACTCAAAGGAATTGACGGGGCCCGCACCAAGCGGTGGAGCATGGTTTTAATTCGAAGCAGAACCTTACCGGAATGTGACATACTCATAAAGGCTCCAGAGATGGAGAGATAGCTATATGAGTTAGGTGGTGCATGGTTGTCGTCAGCTCGTGTGTCGTGAGATGTTAAGGTTAAGTCCGCAGGCGCAACCCTTATCGTTACCATCATTAAGTTGGGGACTCTAGCAGGACTGCGAAGTGACAACTGGAGGAGGCGGGATGACGTCAAATCATCATGCCCCTTATGACCTGGGCTACGTGCTACAATGGATGGTGCAGAGGAAGCAGAAGCCGCGAGGTGAAGCAAAACCCATAAACCATTCTCAGTTCAGTTGTAGTCTGCAACTCGACTACATGAAGTTGGAATCGCTAGTATCGCGAATCAGCATGTCGCGGTGAATGCATTTCTCGGGCCTTGTACACACCGCCCGTCACACACCACGAGTTGATAACGAAGCCGGTGGCCTAACCGCAAGAGGAGCTGTCTAAAGGTGCAGGATTGATGATTGGGGACGTAACAAGGTAACCGG
+
//531-4/42+,/*'+++2.1+)*(*%2&&&'*.4430''+(02(&*.1240+-*)&&*$%%%%)*.3.1/99-1,;6664410*((*128845;:198+-.--)&$'(&%()&)(*)/-0)2+,4*,.21123,.%+&)2-+,(',,&'(++16000561573340&(.-,41/+1,('--+/.9/%)*('**%,61),248/4862+'*%'%&(*.,'%+,0++65-/35+.-*''&&$)'55835667489622,,+)&'*,/)+&(+44281+)&.*'(&%((.,2-31(('.2-'*++174,))*'/0'%%#('%,'))'&*,48236546+)**-842/-,+./566,+(*/93766642010/1+/.-(2./.))+(*+-0431(-.08314-5-30)*1*()-**3/),+/),24878;:60)',+151020&%%%(1&(&3,29;/0<53/&*)-,-2:/-28:2.3200,*,**,,3/5--/-.5/1%&'%%&.(''()1,5/7/763-0-0.;;76771/*'&0)3.31,)+.,.81+-&.&-,1-.5/0/...3101.5;-08193*+,$&%$%,-,.2.07&+('*-2-0142333234491+5-1.+(()+-.:91)''/,3998660,)*(*-'.(*5984432.,,-')-107(),235447,.6+,,+,576692.0+3+3+.2/,(,'%*0135,5:819444123/+5:;,)-)%%'.'),+)3323+%((&(*+-*+(&)(&()*(('(-0-,+($&-,--,(***3/357:8454:97:7/6+-+6..-15:1.256-,,((.22/45<:;;8:965777-).-))'(&%+*%)4.++*.)*((.&/69<73:7-,-90;;:6<500.01:9'-+4.02891-.-3210324221215-4,,140+0,,920,..0/('%'),/,/.110288:4927547;1,--026,))'&()/3+(*110/-/726;8453*-(+)'&')+,)'0++(*&*&(*,2967501-4.186;/0.'%)0+(+,3110026)/715)%3401.+,-/236(-,*$())'(++0-2.287651
@213f6d6e-2c16-412c-a064-ef109803adf4 ch=327 read=77049 start_time=2019-12-13T11:20:42Z barcode=BC01 runid=2c9cf7bc05858273f10e7d7ec552fc0bd742dc3e
GGTATGCTTGCCGTTCAATTCACATATTACTGTAGAAAGTTGTCCCGGTATCTTTGTGTTAACCTGCTTGCCTGGCGCTCTATCTTCCGGTTACCTTGTTACACTTCACCCCAGTCATGAATCACAAGGTAGCGCCCTCCCGAAGGTTCAGCTTCTCGCTTCTTTGCAACCCGCCGTGATTGTGACCGGGCGGTGTGTACAAAGCCAAGACGTATTCCGATGACATTCGGTCCACGATTTAGCGATTCCGACTAGTAAGGTCAAGTTGCAGAGCTCAATGGACTACGACGCGCTTTATGAGGGTCGCTTGCTCTCATGAGTCGCTTCTCTTTGTATACGCCATTGCTTAGCAGCGTGTGTAGCCCAGCCCTGGTCGTAGGGCCATGATATTGACGTCATCCCCACCTTCCCTCAGTTTATCACTGGCAGTCTCCTTTGAGTTCCCGGCCGGACCGCTGAAAGCAAAGGATAAAGGGTTGCGCTCGTTGCGGGACTTAACCCAGCATTTCTGTACAGGCTGACGACGGCCATGCGGCACCTGTCTCACGGTTCCCGAAGGCACATTCTCATCTCTGAAAACTTCCGTGAATTAATAGAGACCAGGTAGGTTCTTCGCGTTGCATCGAATTAAACCACATGCTCCACCGCTTGTGCGGGTTATCGGTGTTTGAGTTTTAACCTTGCGTTAACCGTACTCCCCAGGCGGTCGTGCTGCGCGTTAGCTCCGGAAGCCACGCCTCAAGGGCACAACCTCCGTCGACATCGTTTGCGGCGTGGACTGCCAGGTATCTAATCGTATTTGCTCCCCACGCTTTCGCACCTGAGCGTCAGTCTTCCACGTCCAGGGGCCGCCTTCGCCACCAGTATTCCTCAGATCTCTACGCATTTCCTGCCGCTACCTGAATTCTACCCCCTCCCGAGACTCCGGCTTGCCAGTATCAGATGCAGTTCCAGGTTGGGCCCGGGGATTTCCGCATCTGACTAACAAACCATACCGTACTTGGCTGCGCCCGGTAATTCCGATTCTGCACCTCCGTATTACGCGGCTGCTGGCACGGAGTTAGCCGGTGCTTCTTCTGCGGGTAACGTCAATAAAGGTAGCACCTCCCTTCCTCCCCATGAAGAAGTACTTTACAACCCGAAGGCCTTCTTCATACACGCGGCATGGCTGCATCGGGCTTTGCCTTGACGCTGTCTTCCTGCTGCCTCCCGTAGAG
+
&()*+*,%(')00098,'1+)%%%'&*(),-)*'%)**.-5/,0'&())+986:6(,,-:/8/8+%')'+1/-.67465/0001762/)5.7.3234.3/,,'*.6261;;8-3585875:71+0/1(+)$'*+/55*./+),4/4+0%%&&'('$(&+,0+194(+)$2-&$&&%&&%.,-%*(23/97543.,-.//3/4++0.'%)*)')')&'%$(+,(.+10+%')-1*+*)*)$#$&*0173*(%&&%$)$$*+0120,3,')%'$$%())*+.1323&/2,.+*&(.61.05/+.&*.')+)(),-,-(*+&'),,213./,+82,,.-(+,-7,7.)),.+++&)++0352-.1170++-3/+-6984751579:87332(()),-.589:0:8.*2;3:392.1./0:2.266774;5-3987951;3,-37521((&,,38690,+*&&'(%*35,-7.616*,3+.0,-)0.767;777;9/.,12*31))&///:/-+'(*,'&*231--*+,)/4011.*&%&$&&&'+/,-+,-44,.'('))-.,(,+,3-.1-2321(+/79726766231%((&'%(((*+/1:43733+5-;:9<:9;64:23352'%*.*39+8/(),227386.2800.4,1/3.-%&%%&$('3*+4-,))/8:-/1**)('')'(&%*,+,./-/8:1/478&338,((+-*..*'-4+,++/)0,--%+/()*/322.-.50/+-2.6/55'%&&)(1-35-81-$/-50004820-%-)$/.(*,0+'*+-#'$-5,+.*25.)(+)+.840,--08053+/56--,--2-3+%()+2('-473,-(*'&),+/.*-.(1354:52/6)+-81/''%0/2*37,-'&'+005963-,+&.)5.00,886.()(%&%0/154-(0+0.-2:,4.-.,(/1202575+6))/+++(.2.2'((**%,'((%%)445--)&&4*0.5314.0.,-&.#)%$(&%%$(+342-1--*36./(%/4(%$'%,.-58+0345'(&))20249,-*((0,.%)+5./09'53..0:08<775711,,-01016(''(.*)&'&'(&()))-.+4:6.642-'((--&&((+,*,.+(+/*35++.3)2-80;66;3('()'-,.292-00320-,,-.'-+,&*(&*((+*&'%%$#'&%%')&,-2139317.-2*.(.
@52035e8b-3379-47bd-a7dd-d1351d763a53 ch=408 read=38444 start_time=2019-12-13T11:20:32Z barcode=BC01 runid=2c9cf7bc05858273f10e7d7ec552fc0bd742dc3e
CCAGTTGCTGTATTACGACTTCACCCCAATCATCAATCCCACAGACAGCTCCTTCGCGCGGTTGGGCCACCCGGCTGGGTGTTATCAGCTCGTGGTGTGACTGGGCGGTGTGTACAAGGCCGAGAACGTATTCACCGCGACATGCTGATTCGCGATGCTAGCGATTCCAACTTCGTAGTCGAGTTGCAGACTACAATCCCGAACTGAGATAGTTTTATGGGTTTTGCTTCACCTCGCGGTTTCGCTTTGCTCATCAGTAGCACGTATTGTAGCCCAGGTCATAAGGGCATGATGGTTGACGTCATCCCGCCTTCCCCTCCAACTTGTCACTGGCAGTCGCTAGAGTCCCCAGCAATGATGGTAACTAACGATAAGGGTTGCGTCGTTGGACAACCAACATCACGACACAGGCGGCGACCTTCATACACCACCTGCACTTATCTCTTATAGCTATCTCTCCATCTCTGGAGCGCACGCAGATATATCCAAGACCTGTTAATTAGCGTTGCTTCAATTAAACCACATGCTCCACCGCTGTACCCGGCTGATCAATTCCTTCCAGGTTTCATTCTTGCAGACGTACTACTCGGCCAGATGCTATTGCGTTAACTTTGCAGCACTGAACTTTGACATCAACGCTTGGTACTCATCGTTTGGCATTAGACTACTAGGGTATCTAATCCTAATGGCTTTGCTCCCCGCGCTTTTCGGACTGGAAAAGGCGTCGGTTGCAGGCCAGATCGTCGCCCTTCGCCACTGGTGTTCCTCCATATATCTACACTTGTTTCACCGCTACGCATGGAATTCACGATCCTCTCCTGCACTCCTGGCTACCTGGAACTCTATGGCTTACTGGAAGTTAGAAGCTGGGCTTTCACCACCGGACCCTTGCTGCCGCCTGCTCCCTCTTTGCGGCAATAATTCCGGATAACGCTTGCGCAGTATTACCGCGGCTGCTGGCGTAGTTAGCCAGTGAAAATATCTGGGTAACGTCAATGAAACCAGGTATTAACTTCTCCCTTCCTCCCCAGCAAATTGCTGAACCGAAAGGCCTTCTTCATACGCGGCGCCCGAAGCCGCATCAGGCTTACGCCCATTGTGCAATATTCCTGCTGCCTCCCGTAGAG
+
03'12:*10100+7)**-45-,%++2&1(+,410/6-4,)$%%)+-,0031'')&%&+,.98;,9147*+6+1)'%%)(--3844.+'++/$.'*+-((**&/54536.//0/)&+)044,('(+..-.*0.+*1716556'/0352+,6,((.+/%&'('33,9/0*)%+,2*%,'(36('43:57698874702-0,('*/0(('&)2&,185)++17+373'$%*)*$(')+*//614))&&&''$$%%%&.$%$%&*&')*%*&$$&&-1,)*+,/),-++4-,241040%50(+21886491)'/.7470)-*0*,%(()'-4222,3,,,00(+0&(*--/78)+$&(2,.*32003533-7+++/24-6558..'(*3356))()+0)))10/.)+,-..2),0-*,&&#($'%')-(.+,/+.*(&&$(')--.((&**,,16/1////+2251141..*'&(&'$&&)&*(-&)%()***-/272.---&)&$$%'*($)726-''*.4029.0015503+)1+)*++-(),','.##$*+(0+9101.-(%262;92,.9/40--%%--,8134,++'*%'%((//)*'$))),.6/0*)+,*('%'($*$&%.,())*%1326,+.(('&',**,22035/17+.),'6)*+6440+,&2-+-.48888+8,(+''&%#(*+),*-58.'.)(+55*()6,3..'*(/,(/,052(,3,,*(')(/13468042((&&***,47-22264302*++/711//-1.)()#'&&&5;90/0:0993.**'++(&%,4*()))+02//177--,'*+073241.&/.,,'+&&(**,124/03,/05+/**02,)--+,,-'&''&(,,/2(*'(,669/30..3683142344427+++36*(+(&&&-+0241-)0,12493.//3)*%)$%')0/,1802140136-6)*&)$/'9//.+'))'*-*&%%'&%*+0-11//25323.+)**(()*(',(&&(*(*)05-.:3().33)$&&*-),))*)&%%)+$&,),-23373.7.-++*&(*-+(**%%''$'%)+/03'*'&+((*7/9-*.0)0+,,7///453)*-+))%')*)',(*$(
@0ff72173-923d-4ad2-a871-a58fa4cd41be ch=211 read=94264 start_time=2019-12-13T11:20:33Z barcode=BC01 runid=2c9cf7bc05858273f10e7d7ec552fc0bd742dc3e
CCGGTTACCTTGTTGACTTCACCCCAATCATCAATCCCGCAGCAGACGGCTCCTTCCTTTGCGGTTAGGCCACCAGCCGGGTGTTATCAGCATCGTGGTGTGACGGGCGGTGTGGCCTGCAGACCCGGAACGTATTCACCGCGACATGCTGATTCGCGATTATAGCGATTCCAACTTCATGTAGTCGAGTTGCAGACTACAATCCGAATGGTTTATAGGTTTTGCTTCACCTCGCGGCTTCGCTTCCCTCTGCACCATCCATTGTACGTGTGGCAGGTCATGGGGCATGATGATTTGACGTCATGCCTTCCTCCAGCTTGTCTGGCAGTCTCGCTAAGTCCCCAGCAATGATGGTAACTAACGATAGGAGTTGCGCTCGTTGCGGGACTTAACCTTATCGACACGAGCTGGCGACAACCATTCTGCCACCTGTATCTCATAGCTATCTCTCCATCTCTGGGGCCTTTATGAGTATGTCAAGACCTGGCCAGGTTCTTCGCGTTGCTTCGAATTAAACACATGCTCCACCGCTTGTGCGGGCCCCCGTCAATTCCTTTGAGTTTCATTCTTGCGAACGTACTACTCAGGCGAATTACTTATTGCGTTAACTGCAGCACTGAACTTTGACATCCAACACTTAGTACTCATCGTTTTGGCGTGGCTACTAGGGCATCTAATCTGGCATCCCCACGCTTTCGGGACTGAGCGTCAGTTGCAGGCCAGACAACCTAAGCACTGGTGTTCCTCCATATATCGCATTTCCACCGCTACATGGAATTCCACGATCCTCTCCTGCACTCTGGCTGCCTGGTCTCTATGGCTTACTGAAGTTAAGCTTCGGGCTTTCACCACAGACCCTTGCTGCCGCCTGCTCCCTCTTTACGCCCAATAATTCCGGATAACGCTTGCCACCTACGTATTACCGCGGCTGCTGGCACGTAGTTAGCCGTGGCTCTAATAAAAGTACCGTCACTCGGCTACCATTTCCTGTAGCCGCCGTTCTTCCTTATAACAGAAGTTTACAATCCGAAACCAACCTTCTTCTTCACGCGGCGTTGCTCGGTCAGGGTTTCCATTGCCGAAAATTCCTACTGCTGCCTCCCGTAG
+
8-4,31-2170.00-.36;9.832'2,/0599193/;3+-2)5,+12085666702*&+++0482:-2598*-.''&.'0000,9,+))$*%(*'(.4//3357243.,)(&'&&&('((*)&--')-*)-3756-+*2,24223346:898:;8662115-*'((**407&1&(*1('*)+.-036331500+-46-,+++,,+*(,*0'(()'+%///89-()-5,&).,4,.+4)*6/247639))*4333558:24,+(#&&(20,)**(+)/22./,,3.*77644406;-..9895%*%,-.2/1,00'''+++-1(+-.-678386556+)*+(*&'$'(1,/1548661/.10-...(.,%+.6362210/79/00:7//4/3.04-5/0.022./,+3011'02149*+)&-%'$$)/'*/-0331.(*)+%112374.-*,'(*455652),.3393-.+*%/01129,,.01;88-.+-.86;659.,,,//01193%+'/+01++*,.03352-,/5'%#$')&.,.()223.324265:50072,+/.;31,351/2//.,643.--,+446/.70(**-*,+.-&.('()(0.7,21/()),-2..2.297246872+.,.+*.-(0**+43-11*231(..0110,.115552+,//00228/.-+'%$'+68-&*)*59:,.:921/.'+,235162<12/3875..,%+,0(*,+*.14,9,++9:765572335552+,&-5+-)(.1&'*%'&(+,/+2.3,*++469801+-5/00,./2*'((&').(/677685598:90<.0/140-5.3+$()38,::6/;;..3:-1++.5<017-.,-.4*+))(+./8-,/1:5/00.,(3*,9::051.1464-1132:342/22,..*,)*+)*.+,-50115618-'-01473-+*2..-0(((&&+.,0:9-00369666,--.-210,2/-4;:66-&$%(-934989<:9;.'+('(415*)*+)+46,.1644/**.'%(((*..7.6*-)'(%'+-2757/.**+.6988324)21+-+..5.00/174,),/1-.02*///18509-+,.&
@5e8f6434-8b91-4731-bd8c-ab6d2cb7bd69 ch=327 read=77035 start_time=2019-12-13T11:20:24Z barcode=BC01 runid=2c9cf7bc05858273f10e7d7ec552fc0bd742dc3e
CTTGCTCTGGGAAGCCATGGGAATGTGCACAATGGAAACCTGATGCAGCAACGCCATGATGAAGGTTTCCGGATCGTAAGCTCTGTCTTTGGGGAAGATGGCGAGTACACCCAGGAGGAAGCCACAGCTAACTACGTGCCAACAGCCGCCATTAATACGTAGAGTGGCGAGAGCGTTATCGGATTTACTGGGCGTAAAAGGGCGTAGGCGGATGATTAAGTCAGGATGTGAAATACCGGGCTCAACTTAGGTACTGCATTCCAAACTGGTTATCTAGAAGTGCAGGAGAGGAAGTGGAATTCCTGATTGTAGCGGTGAAATGCATGCATGAGTCGGAGAGCACCAGTGGCGAGGCGACTCTCTGGACTGTAACTGACGCTGAGGCTCAGCGTGGGGAGCAAGCAGGATTGGGCTTACCCTGGTGAAGTGCACCGCCAAAGCGATGGAATACTAGGTGTGGGGGTTTCCAGCACCTCCGTACCGCCATAACGCAGTAAGTATTCCGCCCTGGGGGTACGGTCGCAAGATTAAAACTCAAAGGAATTGACGGGGACCCGCACAAGTAGCAGGAACAGCAATTCGAAGCAACGCGAAGAACCTTACCATGGTATCCCTTACGCATGCAGCATCTCGAGGAAATCCCTTCAGGGACAGGTGACAGGTGGTGCATGGTTAATCTAAAGCTCGTGTCGTGAGATGTGATTTAGTCCCGCAACGAAGCGCAGCCCATGTCGTTAGTTACTACCACCATTAGGTTGAGGGACTCTGTGAGACTGCCTGGGTTAACCAGGAGGAAGGTGGGGATGACGTCAAATCATCATGCCTTATGTGTAGGAGCTACACACACGTGCTACAATGGCTGGAGTACAGAGAGATGCAATACCGTGAGGTGGAGCCAAACTTTAAAATGATCTCGAGTTCGGATTATGGCACAAACTCGCCTACATGAAGCTAAGATTCGTAATCGCGAATCAAATCTCGCGGTAGAATACGTTGGAGTCTTGTACACCCAAATCACACCATGAGAGTTGGCTGAGGTCCGTGAGCTAACGCAAGGAGGCAGCGGCCGGTAGAGGTCAGCGCGGCAATTGGGGTGAAGTCGTAACAAGGTAACCGG
+
'-)()**%%&''+'(%#&-2*)++&-')454;64.)/,*:''',,3///-+-+.)%&&&,//6475:13+//66637*'((*9977.56.399++)')'''&%%(*-.*2.(+..))*(,*08//*012382839577591&00035)*$#'-,5-04/0)('*+.0/%''((-1/:10/%-)-1)(*0--+.&(*21(/33-%-%*/.1:::93534-+.&'*1-2**&+8.-379'445/;&1&%%%+&(#%&')).802.,++()*(,)*)&&&*&')0/&22,,+/.+&())*-)2+0+''&+((()-/-70./61.//)''%$%&%('(&*''&)0+/''),-74,+-20356111.06;79845362431.,-./*76227)()+)79:'&*+0*,-./-(''..-*(&$*0*),''%&%&&&((*.&&%),'%)&&,+)(&&)3103869979963*82.,))+-2.-**(/)31+.1(*%$&'(%',('''),94:359**(.33*)).&263*,.,&*,,0;<98895:./-*(0())4.5;3479,()**+)&&$()'.,'')&'*'3*22---+-1'2++,+.&')()&$$))')('$'+-.+(,$'$&#$#$$&)(+'&%&'&%*'((.3)38.')0(,.(+,--/2+-300780111-)+&)&'($'-((,-586350*1,+&+522,'+,$%%)*40*/..3''%(*2./(6/+%)%*-.+7**+51112-))3+246-)&+%'$)481560+,%&(-,36/:/.52*,51501,.-)0--3,-0-36/2368:8666;612/,0('(2**,,,+0.3)./'&*-0001/-+,+,%''),4//17668+#%')120,+++-93.7,,,8720-('%))-',*41:4/01(*5+%%%&)&'('(,097/.)3+$%'&%#'*04*,2%'%$&+(**(2+,.*(&'-(&%,*,,(%$&)*,*)+-)*++%'&()*%'2412,2-/()*--15,,')&)')&))+-35554460))'(.-&(&$''*0+1***1/221-'(((***-'),+%---.0(--*++%&&(((+*(('+*'$+&+&'*)+.-,-2199726//1134664.
@10c20a43-9ebf-4daa-83a9-6cb21b242021 ch=343 read=74850 start_time=2019-12-13T11:20:06Z barcode=BC01 runid=2c9cf7bc05858273f10e7d7ec552fc0bd742dc3e
CCGGTTACCTTGTTACGACTACCCCAGTCATAGATCACAAGTGGTAAGCGCCCTCCCGAAGGTTAAAGCTACCATGGCAGCCCACTCCCATGATTGTGACGGGCGGTGTGTACAGGCCGGAACGTATTCACCGTGGCATTCTGATCCACGATTACTAGCGATTCCGACTTCATGGAGTCGAGTTGCAGACTCAATCGGACTACGACGCACTTTATGAGGTCCGCTTGCTCCTCGCAGGAGTCGCTTCATCTTTGTATGCCATTTGTAGCACGTGTGTAGCCCTGGTCGTAAGGGCCATGATGACTTGACGTCATCCCCACGCTTCCTCCAGTTTATCACTGCTTGGTCTCCCAGCACAGTTCCAGCCGGACGCGCAGCAACAAGGATAAAGGGTTGCGCTCGTTGCGGGATAGCCAGCATTTCACAACGCAGGCTGACGGCAATACATGCAGCGCCTGTCTCACGGTTCCCGAGGCTACGGTACATCTCTAAAGAAACTTCCGTGGATGTCAAGAGACCAGGTAAGGTTCTTCGCGTTGCATCAGATTAAACCACATGTGCTCCACCGCTTGTATGCAGGCGGCCCAAATCAATTCATTTTGAGTTTTAACCTTGCAGCCGTACTCCCCAGGCAGTCGACTTAACGCGTTAGCTCCGGAAGCCACGCCTCGAGGGCACAACCTCCAAGTCGACATCGTTTGCGGCGTGGACTGCAGAATTATCTAATCCTGTTTGCTCCCCACGCTTTTCGCACCTGAGCGTCAGTCTTCTTCGTCAGGGCCATAACCATACCGGTATTCCTCAGATCTCTACGCATTTCACACCGCTACACCTGGAATTCTACCCCCCCCTCTGCAGGACTCAGAAGCTTGCCAGTATCAGATGCAGTTCCAGGTTGGGCCGGGGATTTCATCTGACTTAATAAAACCATATGCGTGCGCTTGCCCGTAGTAATTCCGATTAACGCTTGCACCCTCCGTATTACCGCGGCTGCTGGCGCAGGTTAGCCGGTGCTGCTTCTTGGTAACGTCAATGAGCAAGGTATTAACTTTGCTCCCTTCCTCCCGCTGAAGTGCTTTTACAGCCGAAGGCCTTCTTCATACACGCAGCGAAACGCATCAGGCTTGCGCCCGTTGTGCAATATTCCCCTGCTGCCTCCCGTAGGAACG
+
1++)/*$)&%().*')+%'%%-79**+-/(+%%+--+0+)(*-311+*,-;6*,-5/+,,0*5,0:/&(%$&%#&&&&$$&0)),,84(%+))*1,,.1419:225*+,+/21.1868(8*:439/8.-+3.123:768;5.--+5-%(*)/,))+&)',15766.&.2.4-/2.)****)15630(+0/23/8/7*91:853442/2,00:712/.0/,.($)))+-02&(,',&')%')*/014/%-.18/)&(*034083.'))+,,02332%&(*-5--06663.5.).4/9560/+*)('(+,1'57:8117,&(%'('),(12//1:9-..4/5/(*+2+6./5(&$%&(*)24/5)%)2.36/'&%#&%)%)*...,809/7*(+,..,,*,-0/80.-05,+''&+%(&2/0:20016'*$)(/78110248/5-(&'%*+,+('$/-213/,/(+,17;+30,,-1-%(**%&%&(+5..&(-)&-,)-3.6.2::;::7771.'(*+9:657465098<;9340320923497()*.*2887:200+*&'(*3:./5*+)'(*(-*-%3.+)*,./&*++/-4071/08:,0/44;;3,210-/,-'03:*1*/,868+(113+/368862321-----910073/*1'0',0)*(-2/-(%.1//.110:;-9)3,48310315852:2+,+.-.725&#'$-**)-121341/12//163;0,--336.*,*-.98.245475,-(),/23222..,+-//626)+06+*$$)&,*,-/29/:69:;:927**,..:9989/2016.,))&0.44600./1.,-/)1-10-427398/--//+1-15/376/&)''(2,,39-)4*+,112,&)(*712)',0/6-.43-)/5.-0;2/.+.0/044423/*/3328))&'&))*+-))(&%*+)&)'+,.(3311./.90;100-8+..2:9100.0/04,-8-41:4339,:+)&*).,1..-83/.)&&%&+,3-0','),:67783:55/0021,4./1*,''-0+',,16,0<67022.)022/2')%)-+0)))*&0/),3.6381922:6/-,,%(%'$'(%''%++.037/250/0%(*-5.'--('++020/1.632.((++,684/:+,1/71.-,%
@3ef4789f-2230-44e8-a9ed-469190895cf9 ch=400 read=83801 start_time=2019-12-13T11:20:02Z barcode=BC01 runid=2c9cf7bc05858273f10e7d7ec552fc0bd742dc3e
CCAGTTACCTTGTTACGACTTCTTTTTTTAATCCAACTGGCCTACAGCCCCATTACGCTGCCTCCTTGCGGTTAGCTCACGGACTTCAGGTATTGCCAGCTCTCATGGTGTGACGGGCGGTGTGTACAAGACCGGGAACGTATTCACCGCGACATTCTGATGCGCTGATTACTAGTAACTCCAGCTTCGTGTAGGCGAGTTTCAGCCTACAATCCGAACTGAGACTGGTTTTAAAGTTTGGCTCCACCTCACGGTATTGCATCTCTGTACCAACCATTGTAGCGTGTGTAGCCCTACACATAGAGGCATGATGATTTGACGTCATCCCCACCTTCCTCCTAGTTAACCCAGGCAGTCTCGCTAGAGTCCTCAACTTAATGGTAGTAACTAACGGCAAGGTTGCGCTCGTTGCGGGACTTAACCCAACATCTCGACACGAGCTGACGACAACCATGCACCACCTGTCACCTTGTCCCCGAAAGTTTCCTCGATTAAGAGTAATGCAAGGGATGTCAGGGTGGTAAGGTTCTTCGCGTTGCTTCGAATTAAACCACATGCTCCGCTACTTGTGCGGGTCCCCGTCAATTCCTTTGAGTTTTAATCTTGACCGTACTCCCCAGGCGGAATAGCAATGCGTTAGCGGCGGCACGGAGGTGTTGAAACCCCACACCTAGTATTCATCGTTTTACTGGCGTGGACTACCAGAATTATCTAATCCTGTTTGCTCCCCACGCTTTCGAGCCTCAGCGTCAGTTACAGTCCAGAGAGTCGCCTTCGCCACTGGTGTTCTTCCTAATCTCTACGCATTTCACCGCTTTACACTGGAATTCCACTCTCCTCTCCTGCACTCTAGATAACCAGTTTGGAATGCAGCACCCAAGTTGAGCCGAATTATTTCACATCCCGTCATCCGCCTACGCTTTACGCCCAGTAAATCCGGATAACGCTCGCCACCTACCATTATTACCGCGGCTGCTGGCGTAGTTAGCCGTGGCTTCCTCCTTAGATTGCCGTCATTATCTTCCCAAAGAAGACGAGCTTTACGATCCGAAAACCTTCATCACTCACGCGGCGTTTAGCGCCTCAGGGTTTCCCCCATTGTGCAATATTCCCCTGCTGCCTCCGTGAAG
+
15.,0/,1**++-4)*-.-,*'*,*+++(102/')',//068()0&&('*('+&$()*752/12204-3+/5-%*,-2568932264*1/2+/,-0+.$(')*)(/264657331:994/4%((+-42,,./9-:949878.9.-.9;5877658;2-.-.*)&%')+.5..--*1.)0.6*+&)*(&%'&*,/8842,38*,(.22-,,/.-0'(87511,),355;,:<,+10.1:*4+..56,/95433622.50/0460/.//346+.'&'*+7+()'+'-././3239.*(+,,540*%5*767./.,-3:2/04889892880,/18;2617,,'223/-.4.*,58+6512-'),-()*+164.5+),*2,184/--.66342..0-/88-5/:(,-132-9-*,-7:2.7.7,30*/2-//060,../3+)1-00-1329898;6300/3:579588957.9--*678+(+*&&05.0310/+//.1'(&))0,-.4(.62-17694(&&(*.035,56<4396146,7,-.96---1-4<;:8000024536/,1-/33244827++7;;244907385.690/&*.:;/-:+(-)'/0<21..-48:*-0662636.,$$*6047/5+)*-042140)+)-)-30019124+0.*)'-,031'1355<86882705(%%$)1/147;1///2;6--(1(,-9779996708<0.//300,*+,-.94//231415&(+34:8/;-,,1248')')&%&',+.3,9;:;;,469;:99=660:)'.-*+267786866:91017-).)((0133'.(.+1+,&*,.015//+.10235475644984:4<367<;48-2--/10//-72,1.161011-(*(0,+.93/,-.-33)'/0658-'((&(,++62,,1+/-()-/3672,*2<6::;9556748:4242102+,0*2+*02-10:21+*(,()')(1/8../2.317115/0-0050(.&)+%-//24044.138462-.6-(,,*,4&&*/-57'),/23+*-35./45888::,-./.2455;9716+$%%$''%((-9.7<2/895-,.0./5418343.04-)((('&(+*.643**+(
@1882838b-8a42-429e-9449-287f42cdeb7b ch=200 read=75000 start_time=2019-12-13T11:19:53Z barcode=BC01 runid=2c9cf7bc05858273f10e7d7ec552fc0bd742dc3e
CCAGAGTTACCTTGTTACGACTTCACCCCAGTCATGAATCACAAAGTGGTAGCGCCACTCCCGAAGGTTAAGCTACCTACTTCTTTTGCAACCCACTCCATGGTGTGACGGGCGGTATTATTGCAAAGGCCGGGAACGTGTCACCGTGGCATTCTGATCACGGTTACTAACTGATCCGACTTCATGAGTCGAGTTGCAGACTCCAATCCGGACTGACGCGCACTTTATGAGGTCCTTGCTCTCATGAGTCGCTTCTCTTTGTATGCGCCATTGTAGCGCGATGTGTAGCCCTGGTCGTAAGGGCCATGATGATGACGTCATCCCCACCTTCCTCAGTTTATCACTGTGGTCTCCTTTGTGAGTTCCCCGGCGGACCGCTGGCAACAAAAGGATAGGGTTGCGCTCGTTGCGGACTTAACAACGATTTCACAACACAGGCTGACGACAGCCGTACGGCACCTGTCTCACGTTTGAAGGCATTCTCATCTCTGAAAACTTCCGTGGATGTCACTAAGACCAGGTAAGGTTCTTCGCGTCGCATCGAATTAAATACATGCTCCACCGCTTGATGGGCTTACATCAATTCATTTGAGGTTTTAACCTTGCGGCCGTACTCCCAGGCAGTCGACTTAACGTTGAAACCACGCCTCCAAGGGCACAACCTCAAGTCGACATCGTTTACGGCGTGGACTACCAGGGTATCTAATCCTGTTGTTGCTCCCCACTTTCGCACCCTGAGCGTCAGTCTTCGTCAGGGGCCGCCTTCGCCACCGGTATTCCTCGAATCTCTACGCATTTCACCGCTACACCTGGAATTCTACCCCCCCTCTGAGACTCAAGCTTGCCGGTATCAGATGCAGTTCCCCAGGTTGGTGAGGTTCACATCTGACTTAACAAACCGCCTGCGTGCGCTTTACGCCCAATGAGAATTCCGATTAACGCGCACCCTCCGTATTACCGCGGCTGCTGGCGGAGTTAGCCGGTGCTTCTTCTGCGAATTTAACGTCAATGAGCAAAGGTATTAACTGCTCCTTCGCCCGCTGAAGTACTTTACAACCCGAAGGCCTTCTTCATACACGCGGCATGGCTGCATCAATTGTGCCCATTGTGCAATATTCCCCACTGCTGCCTCCCGTAGG
+
-'((%'05*.337062-.0+33977177/,07730*((())*.4-*.,110')+.3'')/&'),.,+.-1(+,0,/5.*1./).49,5668082+-/4-),379775576:61-3,&''$(&#%%&&(.0,&3*4**()(+*',3.3/))1298()+,0(*,428(-''('%'&430/-1222221*,-..*+.*'(%))04)+1;23.2220-01.--+*$)((,(/--.//3))/(-)+02%'*'*++-/9/11/.22*().5779;695/,)))&('$(*1.+./1:6-/8::2502-/0.76701)(($%+.1399:,351,277:6856134:4.//440/')./001,/2-),-.052878+/04,80415652/-+&(263)),12.1.((2/0%'+1-34/+05+((&&$+,)0)&055//358533&'/+*,-28782024'4&,%---86567653,0-.6)(+')&')*./+04888856144,*/.9:67:;;:4+,%#&'-+.3103035/*.00::<:4567602/56-2+3)-(&%'(*0/1./+*0-/+,)($*&(*'''%'*-9/:8<:0:;9-*)(/:;-26./,2-0+447&/+-+.*''$).'./065302/1,,&1$%(%*-'),/356&,)-50.+-0827,3-.,/238788860:0(&-0.158612536:*84.212467;622..*)*1523-45/,$&(/))&'*05((().4565-.112<6444)+4:113..''**&()*0,1-,-;;9767+-///987896737<;3656,,..314:780303120+135/.+,.+''()5446+1%,*0./5%,3--*2+,,50',-1;87+%2-3--)*('((.4'')+/50123567679;6751370//)*')('&&&%()*-(*)*(*&(,/.05*+/2/33.-'+-/95/1''+,/--27--2--.76-7*(,'%)00.../.0.+/3;49:862/*%%%'%+),,7-0-,,47836(.-023:64.-(,+40.--')00(-7.40),1-45-).1/270*)&'+07,889<88600'-,.08554,9,,+00/++%)'&+-,3/)*/-/363933424-,.*,-,,)*+1,,5,+-).+
@eaaa18fd-5c1c-4545-8d0e-3e4c8e1bc130 ch=311 read=92129 start_time=2019-12-13T11:19:45Z barcode=BC01 runid=2c9cf7bc05858273f10e7d7ec552fc0bd742dc3e
ATCGCCCGTTCCAGTTACGTATTGCTCAGTAAGAATTTTCGGCAATGGGGAAACCCTGACCGAAGCAACGCCGCGTGAAGGAAGAAAGGTTTCAGATTGTAAACTTCTGTGTATAAAGGAAGAACAGCGGCTACAGGGAAATGGTATACAGTGACGAATACTGATAAAGCCACAGCTAACTACGTGCCAGCAGCCGCGGTATTAATGCGTAAGAGTGGCAGAAGCGTTATCGGAATTATTGGGCGTAAAGAGACGGCAGCGAGGGTCTGTGGTAAGCCTGAAGCTTAACTGATAAGCCATGAAACCAGGCAGCTAGAGTGCAGGGAGAGGATCGGTGATTCCATGTGTAGCGGTGAAATGCGTAGATATATGGAGAACACCAGTGGCGAAAGGCGACGATCTGGCCTGCAACTGACCTCCAGTCAAGCGTAGAACAAATAGGATTAGATACCTAGTAGTCCACACCGTAAACGATGAGTACTAAGTGTTGGATGTCAAAGAGTTCAATTGCTGCAGTTAACGCAGTAAGTACTCCGCCTGGGTAAGGAAATACGTTCGCAGGGCCAGAACTCAAAGGAATTAGGGGCCACTGGCGGTGGAGCGTAATGGTTTAATTCGAAGCAACGCGAAGAACCTTACCTGAATCTTGACATACTCATAAAGGGCTCGAGATGGAGATGGCTATATGAGATACAGGTGGTGCATGGTTGTCGTCAGCTCGTGTCGTGAGATGTTGGGTTAAAGACCGCAACGAGCGCAACCCTTATCGTTAGTTACCATCGGTAAGTTGGGGACTCTGGCAGGACTGCCAGTGATAAGCTGGAGGGCGGGAGATGACGTCAAATCATCATACCCCTTATGACCTGGGCTACACACGTGCTACAATGGATGGTGCAGAGGGGAAGCGAAACCGCGAGGTGAAGCAAAGCCATAAAAACCATTCTCGGATTGTAGTCTGCAGCTCGACTACATGAAGTTGGAATCGCTAGTAATCGCGAATCAGCATGTCGCGGTGAATACGTTCCTCGGGCGCTTGTACCTGCCCGTCACACCACGAGAGTTGATAACTTGCAAAGCCGGTGGCCTAACCGCAAAGGAAGAGCTGTCTAAGGTGGGATTGATGATTGGGAATTGAAGTCGTAAAAGGTAACCGG
+
$&)$%&)'+/2+*,.7,,,/.-4+..-)'*(()',*59.*'722510..(*,+28/,,040,/+&,3,0+36,114258010-)/.''(,7+,,,+5*$.*22*+,)-,+*.-.55**-+..181*10&0/.,,..*'*/,,4782*%&'(.-/0**)*+34')*&**%(++*%&&(+,+.27.5---)'(&-.5,+*,,***-('&)%('&('((('()&*(*1.31*)*&)%%+)(-+22,*-565,((/-(,,(&&)&&+/5+/10210/+6+1947.0('&'.()'$$&)($-/%%')02-3*),-')*0-*+-.76./3+(*',*+()''&&.*4.5).'(&)+*00:8/0:3149655555(0/03.-+$&(,242674:5*+5.+.52312/1-%*+29336/-,+*,('(.'')86+*&'(,.-/',0950+,3*0//,12629)*)335683./%.-,+4;7/(&(&')-,1696/50.5/51700.(,.%',-48'(,(((0024/:.7,2+)*%+*.+.(/.--*/65'-)*')%$(*+/0534:0)+)))'%$&%/-.2376+)(&&)&()13,.,)+.,)%&)),-+-.57/60/78<97:7;6),,*-88821'&)(+1-205-/,*+)&*(2**%++.*//1-205),)+--5$%*)+-+&'*+)76677331024665-*',*6+1255'/.8,--8:;3566789876441&+/9)5-(-*/+2*)),)+',+(0'&--,..%053084556272+,711:9:02-./(*,3-/883560*'''%(1.2*)-5&0+++,)-')+.(*+,'))1*(*))+--0/236.-.9:936&/*(),/)'((+.*(&%$&())*'),1./*))*,,'-'*-3144+/'-00.).'+),503:891.--*..62417*+/500.5::3/<8:;747*2$1'')+-060.10'4661020,0&%(*))1320'+&'%)'*+,2845470,/,,*,.&2)('%%(,/,-71+225+*&')+.)+$%&$%&%&$$%*30-.405.4-)+*%)&&'0*.,2.)('$-#&)&*568643/-((*10/.24(,--.*'''''*')*/)0.,80.3++*,.,7/)++&#$-.'.((&%&()4++/./78:2/
@b7acc8e7-9df8-4365-9db5-5b2ef28479bb ch=172 read=167132 start_time=2019-12-13T11:19:47Z barcode=BC01 runid=2c9cf7bc05858273f10e7d7ec552fc0bd742dc3e
CCGGTTACCTTGTTACAACTTCACCCCAGTCATGGTCACAAGAGTGTAGCGCCCTCGAAGGTTAAGCTACCTACTTCTTTGCAACCCACTCCATGGGTGGCGGTGTATGCAGGCCACAGGAACGTATTCACCGTGGCATTCTGATCCCACGATTACTAGCGATTCCGACTTCATGGTCGAGTTGCCAGACTCAATCCGGTTCTGACGCGCACTTTATGAGGTCCGCTTAACTTTCTCATAAAGGTCAGCTGCTGTGCGCCATTGCTTAGCGTATTAGCCCTGGTCGTAGGGCCATGATGATGACATCATCCCCACAGCTCTCGGTTATCACTGGCAGTCTCCTTTAGAGTTTAGGCGGGATGGCGGCAAGGATAAGGGTTACTTTGCTTTGCGGGACTTAACCCAACATTTCACAACACGAGCTGACGACAGCCATGCAGCACCTGTCTCACGGTTCCCGAAGGCACATTCTCATCTCTGGCTTTGCGTGGATGTGAGACCAGGTAGGTTCTTCGCGTTGTCGTTAAACCATTAACCGCGCTTGTGCGGGCCGTCAATTCATTTGAGTTTTAACCTTGCAGCCCGTACTCACAGGCCGGTCGACTTAACGCGTTAGCTCCGGAAGCCACGCCTCAGGGCACAACCTCCAAGTCGACATCGTTTGGCGTGGACTACCAGGTGTCTATCGCATTGCTCCCCACGCTTTCACCTGAGTCAGTCTTCGTCCAGGGGGCCTTCGCCACCGGTATTCCTCAGATCTCTACGCATTTTACCGCTACACCTGGAATTCTACCCCTCTACGAGACTCAAACGCGGTATCAGATGCAGTTCAGGTTGAGCCCGGGGTTTCACATCTGACTTAACAAACCATGCGTGCGCTTTACGCCCAGTAATTCCGATTAACGCTTGCACCCTCCACGTATTACCGCGGCTGCTGGCGCAGGTTAGCCGGTGCTTCTTCTGCGGGTAACGTCAATGAGCAAAGGTATTAACTTTACTCCCTTCTCCCCGCTGAAAGTACTTTACAACCCGAAGGCCTTCTTCATACACGCGGCATGAAAACGCATCAAGGCTTGCGCCCATTGCAATATTCCCCTGCCTTGCTCCATTAGAG
+
972,6.*0205%/,$).4..851;88//03.$%%&'**,.1'((')%&%'(,0**/)+-,1)2&()...1--,01975;9157279.%'(-3,+)+(((($')(*)%&%*$)((,',&1//3.+3/2;811'))$$*)+05112314''+,218//-//3355542,.78:7%%+/-00-067')'&%//-6(7.7)++.2)(,-**-)+%(+3-,21.//./,+),+++)+/4++-'(',&)&'%&()+)%$&$&,,07661,%)%&'-),&'())396/0965',)(,/,,,*))($$'+,1-.,--099)'+&$&*,,-(,+1*++$(&&**&(,,130/7*'(%+.43,.62,2*++(.(%',)-+1/711.2433-*-,%&(*+,*,-8610++)*',',,1--52--/1/.+,('-01431-*+*(/31344&--+.445320-*+).039;5-.4+10,0149879702//0*%$$(($%()07,,+%$((*58-1'&%'+-778;420).&$&#%()+4-,-((&+()-')&),+,,,/*++,,&(-12-5048;6,0.397,-3/*.,)+%/,6+'1)&(((*)0./(/.324201310-+'(-3/-./-+0/-4*+/*-/38775772---.613-3*7-888666456600*+),-:9658879:&4(&%**(*,/((#$&(0119:4,.+*0/-,*.2.-$$&)5700/5/1-6*&+-11).-'+6799129,312,8*1-4)).555688978.543(',/#$+%&,.-/)'0&3,88-6730,10/45367677*+%&$''4-309,+-000278-1(*/3:34317+.8<40;:1%().3///03744-',./3&(&(,54/-+95-,0+/+*+-/17758-**)6*:-.0,0(*).5200+)+-.13204<::7;876:+;)(&&%+2.8-+-9-6/,.0634<97895862177747,80113669+*0+.021-+130+/0/9*042(*880).-5471/-*+0.,)+.2/86+*2/4196:66:942.0-01.6-,*))-1/2+&(*-:'(+().,135/;8(*+*(0--/554.**-+,*)0,..36*/+*(*)
@af9303e8-e721-4c43-877f-c9d396616c92 ch=267 read=88343 start_time=2019-12-13T11:19:43Z barcode=BC01 runid=2c9cf7bc05858273f10e7d7ec552fc0bd742dc3e
CTCCCTCGGGAGGCAGCAGTAGGGAATTACTTTTCGGCAATGGAAACCCTGACCGAGCAACGCCGCGTGAAGGTTTTCGGATTGCTTCTGTTATAAAGGAAGAACAGCGGCTACAGGAAATGGTATGACGGTATACTTTATTAAAGAAGCCACGGCTAACTACGGTGATGCCAACAGCCACGGTACGTGGTGGCGGCATTGTCGGAATTATTGGGCGTAAAGAGGAGCAGGCGGCGCAGATTATGGTGAAGCCTGAAGCTCAACTTCAGTAAGCCGCTGAAGCAGGCAGCTAGAGTGCAGGAGAGGATCATTGGAATTCCGTAATGTAGCGGCAGAAATGCGTAGAATTATGGAGGAACACCAGTGGCGAAGGCGACGATCTGTACAACTGACGCTCAGTCCAGCGTGGGGGGCAAATAGATTTAGATACCTGTTAGTCCACGCGCCGTAAACGATGAGTACTGGTGTTGGATGTCAAGTTCAGTGCTGCAGTTAACGCAATAAATTACTCCATGAGTAATACGTTCGCAAAAGAATGAAACTCAAAGGAATTGACGGGGGCCACTGGCGGTGGAGCATGGTTTAATTCGAAGCAACGCGAAGAACCTTACCAGATCTTAACATACTCATAAGGCTCAGAGATGGAGAGATAGCTATATGAGATACGGGTGGTGCATGGTTGTCGTCAGCTCGTGTCGTGAGATGTTGGGTTAAGTCCGCAACGAAGCGCAACCCACTTATCGTTAGTTACCATCATTAGAGATTGGGGACTCTAGCGAGACTGCCAGTAGCAAGCTGGAGGAAGGCGGGGATAGCGTCAAATCATCATGCCCCTTATGACCTGGGCTACACGTGCTACAATGGATGATGGTGCAGAGGAAGCCGCGAGGTGAAGCAAAACCCATAAAACCATTCTCAGTTCGGATTGTAGTCTGCAACTCGACTACATGAAGTTGGAATCGCTGTCGCGAATCAGCATGTCGCGGTGAATACGTTCTCGGAGCTGTACACACCGCCCGTCACACGGAAGTCGATAACACCCGGAAAGCCGGTGGCTAACCACCAAGGAAGGGCTGTCTGGGTGAGTTGGTGGTGAATTGAGAGAAGTCGTAACGGAAACGAAAACGGAAGATAGAGCGACGGAAGCAGTAGGTTAACACAAAGGCCGCCATTAATAGCTTCCTTTCAATAATATATTAACTTACGGG
+
+*,2(%('-.'*.0566215,,0+'&+'#'*-0,,(-,3,*0,&.,(;(*-578531312/&.1,,(+&')&(3;:62&0%4'&$%%(,/3222:;,0+.))/64%300726671/*+0/..+*%'&&'%&&')'(('%'*).2)%()&-.*))+*+13//.1++,('*(.,-&+++1))&&%$$))*&,))%&(''(,3',.)*('++,.54;;97235*'%*+&+-58;831/&&$($+'&')*//--)+0.112+--/-&)'&.(.148.32%&$%))',*-230/11.,-.0:7%71***07178&2(1+*+*9.4*/,)+*,*.0-530,/85057,(%%$%&$&&.('(+,.,./0)772;,+-.(.+181000--('&).3344332444'338''(*,278:54)&-89+%(&(-))+/5/60+',-)-..)'(')+18599:8.,)+*+)++-0&3268<9993,6,*,(+6:89;7666750:03+*%%(+*..&,'*,*4+$%'('**%(*71394*.'34))19658;644619-+*)--36561+87326$'$%'&++')')+-,//--;:-46530/0-..*30124:1262*)&%'(''''&+)+'*&+,0566.9/,0/,,)))./894,+++-4885556588746658*/+./643615253<1249/9/13454746639762752-9+86-808.36,)+625*)))+2:382<,$&**.028/:-*,.,/:/87+0-,&(+#-%*)6*33442'//,*+013/20..-*',17/1113/30+(-,+-78++.%*+,/98;8000+)'(&*20-*:30-.03,//,++.*)-+.175/,6--9<99/,//0//.--+.)+*)-;5.-*/+,+/2,.0<<-97+((+7;845789659048;3,2%1(%$'(/92-0(-032+))*-113/9/.917/5576(''%'((),.31/..00866-*'(&,,295/435;535&/%'(%$',-,.+086299//-,+&)'&(()*3.+'($$&-,*)&+++*13-12.2.,,3-.%0(1./-/-')&)&#$%$)01-++,-1.,(($&$%$($%'')')&$'(&('&&$%&&%+&**-,*/41946761202046*(()&))*,,41-3/&-+./4)'%)&$'%&&%,%'%%&)*+'%(&$'%%*(*('%'&'%&'&$'%#$
@a942c174-08d0-482f-940a-3ee497551d34 ch=343 read=74828 start_time=2019-12-13T11:19:35Z barcode=BC01 runid=2c9cf7bc05858273f10e7d7ec552fc0bd742dc3e
CTCCTAACAGGAGGCAGCAGTGGGAATATTGCACAATGAGGCGCAAGCCTGATGCAGCCATGCCGCGTGTATGAAGAGGCCTTCGGGTTATGAGAGTACTTTCAGCGGGGAGGAAGGGAGTAAAGTTAATACCTTTGCTCGGTGACGTTACCCGCAAACACCGGCTAACTCCGTGCCAGCAGCCGCGGTAATACGGAGGTGCAAGCGTTAATCGGAATTACTGGGCGTAAGCGCACGCAGGCAGTTTGTTAAGTCGGATGTAAGAATCCCGGGCTCAACCTGGGAACTGCAGTACTGGCAAACTTGAGTCTCGTAGAGGGTAGAATTCCAGGTGCTTAGCGGTGAAATGCGTAGAAGTCTGGAGGAATACCGGTGGCGAAGGCGGCCCCTGGACGAAGACTGACGCTCAGGTGCAGCGTGGGGGAGCAAACGGTTAGATACCCTGGTAGTCCACGCCGTAAACGATGTCGACGCGGAGGTTGTGCCCTTGAGGCGTGGCTTCCGGAGCTGACAACGCGTTAAGTCGACCGCCGCAAGGGAGTACGGCCGCCAGGTTAAAACTCAAATGGTGACAGGGGCCCGCACGAAGCGGTGGAGCATGTGGTTTAATTCGATGCAACGCGAAAAGTCTTACACAGATCTTGACATCACGGAAGTTTTCAGAGATGAGAATGTGCAGCGGAACCGTGAGACAGGTGCTGCATGGCTGTCGTCAGCTCGTGTTGTGGGAAATGTTGGGTTAAGTCCCGCAGCAGAGCGCAACCCTTATCGCTGTTACGCCAGCGGTCGGCCGGGAACTCAAAGGGGGGGCTGCCAGTGATAAGCTGGAGGAAGGTGCAGGGATGACGTCAAGTCATCGTAGCCCACTTGACCAGGGCTACACACGTGCTGTTAAGCGCATACAAGAGAAGCGACCTCGCGAGCAAAGCGGACCTCATAAAGTGCGTCATGGTCGGATTGGAGTCACTGCAACTCGACTCCATGAAGTCGGAATCGCTAGTAATCGTGGATCAGAATGCCACGGTGAATACGTTCCCGGGCCTTGTACCGCCCGTCACACCATGGGAATTAGGTTGCAAAGAAGTAGGTAGCTTAACCAGGAGGCGCTTACCGCTTTGTGATTCATGACTGGGGTGAGGTCGTAACAAGGTAACCGG
+
)(+'')()*4/.5//84832,.,.+244742./00940&,)*-.07&3:44685//*0(+-893343:876765/''()+120-&6/4/,,&&&(*,,),2+))((&170(,--*)/*'((-<:-.9.7-0291;.+,-,&&+)(,-.71/:0(()),(,2/,.--/4...5,-+1..21005337/5,/,-,616*+'&(/1,+,21:01,.'*.*4,-.78<985143*,,.+,+-).750-5;:-16.+*1++-,-870/',()//-,7866:256:6584,',+*&'%&(1-9,+--/--.,+,-.07771.,/-.+-1+6/724/2732%(&').0;91031-01932/2,*,./90/4.052-.6.55583((-(.*./0:5,)-346++(*+0///..0/1.*+-/,&)),31251*%&*9;0/*+*-+*.164;-*,1*))&)1%-,09699;60-+-.7678,*+-00143;23267(&((),2156481--,')-*%-)(%&).,-/01:67253015946-%**&/-*&*,+-0-4.'.(+,/,3(/32+.2536./)('%((2683,74**),%-))+/465,&))+0')+2+826:775++.+/0&2,.007()&,,.0+*),+'%,-,5-.04,-+-03(-',40+9++,..8----54282/$&%))+,47581-.*)))/012942%+'%'%&.1/1/(*-,1/+'08*+&()+-3./1815002780518+)*,$+'%%*2-3./03)(4+33)*.(3*$)&)()+-0711/.//-99797796;/-.01/,'+,&1/.-,+./14%2362/0**(-+*,'(,041369978:74268466(*)(-.+$&%$)*027-55///-)*%'*1))(%)**&'''-*22575*,(),$'*+-56835210//3*,14<65854'%-:913789;5(3)-.0&/$/,+0(++-(+*-/1&2212155662-.7210/&/(*+/'(*,..09443:8:7762((&'&*'&)+4134:311(-++-,,,*+1.0()&(%$*,/-22*+)**&('))&%'&$*/.62405.%'&(,)2,$)$##$0)67)44*/1-))(+,-7.,++-,1368;7*),,-/5771,+),-,-/024845/5139994/
@9dfcdcac-ab33-491e-971e-52aafcb09d03 ch=375 read=197578 start_time=2019-12-13T11:19:35Z barcode=BC01 runid=2c9cf7bc05858273f10e7d7ec552fc0bd742dc3e
CCGGTTACCTTGTTGCGACTTCACCCCAGTCGCTGAATCACAAAGTGGTAAGCGCCCTCCCAGCTACCTACTTCTTTTGCAACCCTCCCATGGTGTGACGGGCGGTGTGTACAAGGCCCGGAACGTATTCACCGTGGCATTCTGATCCACGATTACTAGCGATTCCGACTACGTGAGTCAGGTTGCAGACTCAATCCGGACTACGACGCACTTTATGAGTCCGCTTGCTCTCATGAGGAGTCGCTTCTCTTTGTATGCGCCATTGTAGCACGTGTGTAGCCCTGGTCGTGGGCCATGATGACTTGACGTCATCCCCACCTTCCTCAGTTTATCACTGGCAGTCTGAGTTCCCGGCCGGACCGCTGGCAACAAAGGGATAAAGAGTTGCGCTCGTTGCGGGACTTAACCAACATTCACAACACGAGCTGACGGCAGCCATGCAGCACCTGTCTCACGGTTCCCGAAGGCACATTCTCATCTCCTGAAAACTTCCGTGGATGTCAAGACCAGGTAAGGACGTTGCATCAGATTAAACCCACATGCTCCACCGCTTGTGCGGGCCCGTCAATTCATTTGAGTTTAACCTCGCGGCCGTACTCCCCAGGCGGTCGACTTAACGCGATTAGCTCCGGAAGCCACGCCTCAGGGCACAACCTCCAAGTCGACATCGTTTGCGGCGTGGACTACCAGGGTATCTAATCCTGTTTGCTCCCCACGCTTTCCTTTTACAGGCGTCAGTCTTCGTCCAGGGGCCGCCTTCATACGGTATTCCTCCAGATCTCTACGCATTTCACCGCTACATAGATTCTACCTCTACGAGACTCAAACGCGGTATCAGATGCAGTTCCCAGGTTGAGCCCGAGTTTCATCTGACTTAACAAACCGCCTGCGTGCGCTTACGCCCAGTAATTCCGATTAACATACCCTCCGTATTACCGCGGCTGCTGGCGCAGCGGTTAGCCGGTGCTTCTTCTGCGGGTAACGTCAATGAGCAAGGTATTAACTTCTCCTTCCTCCCCGCTGAAAGTACTTTCCACTGGCCAGGCCTTCTTCACACACGCGGCATGGCTGCATCAGGCTTGCGCCCATTATTCTGTATTCCTCACCGCTGCCTCCCGTAG
+
49134<./526,-,$$&')/7416671&///')(+.5//,-.8/,75223801.-*+,3((',-//395+35;619;-05-2+6/+/6-*0/5520..1'08.4/-.3578:88215,*-2)..--,2/-/041125205;921)//&%'+*+0'$&&(-/059643/0.)+(,)%'()0-6,1+-&*)&2./;771,0+,.2436640'*(*('('%(+73-)&$('*+*)%&(()(&((,+.506553;6(,)))*,1657;1,++*&,)'(/%%')-54.19:6(1'-21;996754-'$$&'.))-58235,+.32:6846557<94563981910'(''%&)*/6*'+./-639977756751)56:+,/:/.8/(*$(+:242898/5/../71-..0/'01*0229:()/..,&)*+3234*222/2/173747173004+/3777476:9:19)'(%'-)(**,5889687532/-)*,(,5,77469:99712181880('-*1*--&')*1-/.74&(/-4/;50;0-00167947,//+/10/0/2+.,-4,)111:6;2%')')*.0;6/2,**,,6264806/542333,088(761.)--2340(%&&+,++0.1'*)-+)05+/,/)'%&*50..03)4505,(&)-3,+...964<+$)-++,645443025(72'*-7767;7:923592((*,+*)&*&'69..&&%&$&('(699:955875920/4))6:5-38085+33&&')').04<9650)++./.044456767<76589/5+++('-+0.4,)',1(-1+0*',.23513/+(+&*),76../.***+-134)*0615/&1.2('&*(550/12,+*)1,3-/./27;7:;2120/751))(%)+..+)+-079<04-,.-.*)%*(+51.17-1/.901:57.;0009:7,)#$%(()*+5,-.8,45144:46;6345+)**-63679/8***,,-.()'&')('(.,0.26/9970535+)041-42++,*,-)&(%'%&'/'&&**22;37;4/0,-*,)'*)*%&%(*-+.,/5)89647,3075,'&(&+-**',*/2/101-/:2545484274005)
@28827cab-ab11-4699-a437-77c9248e6e8b ch=97 read=142444 start_time=2019-12-13T11:19:21Z barcode=BC01 runid=2c9cf7bc05858273f10e7d7ec552fc0bd742dc3e
CTCCTGCAGGGAGGCGAAATAGGGTGAGGGAATATTACGCAATGGGCGCAAGCCTGATGCAACCATGCCGCGTGTATGAAGAAGGCCTCGAGGTTATAAAAGTACTTTCAGCGGGGAGGAAGGGTAAAGTTAATACCTTTGCTCGTGACGTTACCCGCAGAAGAAGCACCAACTCCGTGCCAGCAATGACCTTCTGGAGGTGCAAGCGTTAATCCGGAATTACTGGGCGTAAAGCGCACGCAGGCAGTTCTGTTAAGTCCAGATCGCGAAATCCCGGGCTCAGCAGGAACTGCATCTGATACTGGCAGGCATGAGTCTCGTAGAGGGGGGTAGAATTCCAGGTGTAGCGGTGAAATGCGTGAGATCTGGAGGAATACCCGGTAGCGAGGCGGCCCTGGACGAAGACTGACGCTCAGGTGCGGCAGCGTGGGAGCAAACAGGATTAGATACCCTGGTAGTCCACGCCGTAAGCGATGTCGACTTGGAGGTTGTGCCCTTGGGCGTGGCTTCCGACTAGCGTTAAGTCGACCGCCTGGGGAGAATACGGGCCACCAAGGTTAAAACTCGAAATGAATTGACGGGGCTGCACGGCGAGTGGAGCATATGGTTTTAGAATTCGATGCGAAGAACCTTACCTGGTGGCGGCATGCAGGAAGTTTTACCAGGATGAGATGGCCTTCGGGAACCGTGAGGACAGGTTAACCGCCCGGCTGTCGTCAGCTCGTGTTGTGAAATGTTGGGTTAAAGTCCGCAACGGCACCAGCCACCCATCGCTTTGTTGCCAGCGGTCGGCCGGGAACTCAAAGGAGACTGCCAGTGATAAACTGGAGGAAGGTGGGGATGACGTCAAGTCATCGCCTGGCCCTTACGACCGGAGGGCTACACGATGCTACAATGGCATACAGAAGCGACCTCGCGCGAGGCAAGCGGACCTCACCGGGGTGCGTCGTGATCCCGGTTAAGGTCTGCTCATTCGACTCCATGAAGTCGGAATCGCTAGTAATCGTGGATCCAGAATGCCGGTGAATACGTTCCCGGGCCTTGTACACGCCGCCCGTCACACCATGGGAGTGGGTTGCAAAAAAAGTAGGTAGCCAACCTTCGGGAGGGGCGCTTACCACTTTGTGATTCATGACTGGGGAGTGAAGTCTAACAAAGGTAACCGGAAGATAGAGCGACAGGCAAGTGATTCTCGAGGCGCAAACTTTCGTGAAGCTTAAACAGTAACCCATA
+
-/44,&-(.6,*2.+)((&#%(+(*)).,(')&'()%)$,,616520/117)181561---)&(*++382326354557/,0./24;-.)&-).4(/,580+--*/8)-)+,,26.)/(,(''&,*04*6,3,.,2-37-+2350+-%**/3//5-+---.-&**&)$&#*+0112/4/16--*(#%&(%$''''+0---,233/++,112.,)**4+.0-,-9:<;;46881,-*0.0,---68%230&-(,,-)&*.**+(+&$$&'),'20,/5876:0,200*,/80////8,+,,,2/(-,'(+,'&(*+///131.)*,+225.-.%,),1,-+--,)((*)-.(&%%&''))&((+,27490+6-)71088+-/-$&$%&,5.,'--)'-57*)0*'2-+,-.13/5**5-++'.*')*,0,4*()+9;/71.1*+-+*-.,05'*+011277-*,-23///+'//.0/388602/50/14184677;1/3153/159:76,0'%%+'(&)(5-6-2,-)*+:681-132()&))---,'&45$/'23)2.20951132)()''&',(0034(.6.*+)'&&)**)*')-/*+*.1,/..+)(&'&,,-//-(''**,7.172+0)(,(%%%%#'')('('%-%-(,-+.16+&--.*00--*'%(**+&%&'*30263:51)'*-13'0'+%%$%($%%()*),)22485)03477962911/165/,.3.0-2.09-..7-)*,'1'.+&.()*55%**'(-..-+*-,.:00;74758452:480:644456/1'-(%'**100)'*/--00;/106..3*0.4.-8<;25657//.-)/(+/2+*&'$&)-.5,2,++/00(),$,1).((('),),.03116530,*&'+3-&**&*-77656..,%'&'%(%*(*-61,*')'*(&-1,.1877522'')).)+,)-(+()-.)'%&('&'&),.+/5-.-0-++3(8,869*,*((*+2344;:3437(%&'''$(*&*-0.513:5/,.)('+-.+.*(*')&)'*-),/**86342463404.+(,+2&1.'(,151.+*'(%'&'($'%*)*+*/.*8,(/0,-)&))(*./%(..,(--0497232256453)&()),(&)6579738+*,,06598:831524+*0659:2699.,'&)'+*&&%$&'%'$&%&%&%()%%'%&*%&&%&'&,,++/(,($#$%
