# Supplementary material for: De novo species identification using 16S rRNA gene nanopore sequencing
Source: PeerJ. 2020 Oct 21;8:e10029. doi: 10.7717/peerj.10029 (PMC7585375; doi:10.7717/peerj.10029)
Supplement: Supplemental Information 3 [file peerj-08-10029-s003.zip › pass_fastq_runid_2c9cf7bc05858273f10e7d7ec552fc0bd742dc3e_536.fastq]

@55829778-5a3d-455a-808b-5b284e41f8bd ch=256 read=121472 start_time=2019-12-13T11:19:06Z barcode=BC01 runid=2c9cf7bc05858273f10e7d7ec552fc0bd742dc3e
CTCCACAGGAGGCAGCAGTGGGGAATATTGCACAATGGGCGCAAGCCTGATGCAACCATGCGATAATATGAAAAGAAGCCTTCGGGTTGTAAAAAGTACTTTCAGCGGGGAAGGGAATTAAAGTTAATACCTTTGCTCGTGACGTTACCGCAGAAGAAAGCACCGGCTAACTCCGTGCCAACAGCCGCGATATACGGAGGGTGCAAGCGTTAATCCGGAACTACTGGGCGTAAAAGCGCACGCAGGCAGTTTTGTTAAGTCAGATGTGAAATCCCCGGGCTCAACCTGGGAACACCATCTGATACTGGCAACAGGTCTCGTAAGAGGGGTAGGAATTCAGGTGTAGCAGGGTGAAATGCGTAGAGATCTGGGAATACCGGTGGCGAAGGCGGCCCCTGGACAGACGCTCAGGTGCAGCGTGGGGAGCAAACAGGATTAGATACCCTGTTAGTCCACGCCGTAAACGATGTCGACTTGGAGGTTTATTGCCCGCTTGAGGCGTGGCTTCCGGAGCTAACGCGTTAAGTCGACCGCCTGGGAGTACGGCCGCAAGGTTAAAACTCAAATGAATTGACAGGGGCCGCACAAGCGGTGGAGCATGTGGTTTAATTGATGCAACGCGAAGAACCTTACCTGGTCTTGACATCACGGAAGTTTTTTCAGAGATGAGAATGTGCCTTCGGGAACCGTGAGACAGGTGCTGCATGGCTGTCGTCAGCTCGTGTTGTGAAATGTTGGGTTAAGTCCGCAACAGGCGCAACCCTTATCGTTGCCAGCGGTCGGCCGGGAACTCAAAGGGAGACTGCCAGTGGTAAACTGGAGGAAGGTGGGGATGACGTCAAGTCATGTGACCCGACCAGGGCTACGTGCTACAATGGCGCATACAAGGAAAGCGACCTCGCGAGAGCAAGCGGACCTCATAAAGTGCGTCGTAGTCGGATTGGAGTCTACAGCTCGACTCCATGAAGTCGGAATCATGGCGTAATCGTGGATCAGAATGCCACGGTGAATACGTTCCCGGGCCTTGTACACCGCCCGTCACGCACCATGGGGAGTGGGTTGCAAAAAGAAAGTAGGTAGCAACCTTCGGGAGGGCGCTTACACCACTTTGTGATCCATGACTGGGGTGAAGTCGTAACAAAAGATACCGG
+
.01,'&&..+-2..321*3(/3-,2//6200552<3391/..2916;8643./3-///0&%('''(),0.101-&()%)..51(-'.+,./;810%,()-7//)0.-*+))2+-)&%(&698.3+6)*+53.82-074)1-/4080.9:035/0/(++)%(**-,,+..)))-727402(&*,,6**+)(+*(*,.0-11-,+,---.-3+8*,-(--064410.)*0,-//85-(+,0-/)/.398)1771++.125+/7448974$&.,*+8:1+664462522/,.-)%*%'-,.1.--/-0-5,*.)(''.//27564*''0060+-.*,,+)++69876/10&173.-09+*+5345,)',,117-)&&'68/6/-.*(&))*.,)(582(*0858'*-,-/.0.3493-()),/238,')*8;/7289+5+*'**89<4301/,,51+%,*13583:)/./006:::42420,*(0:--0:.18/%*,2--,2.066:7772407'*+/44/-,,-02*(.0/5887::9893()+,4.529-25:+90;9<<58985;5313242122%37:427-./101014:9:;021-3.--0,/,+-+('+-/85(513359/08783823965.32.4---3./*,-.//,.1;8;-83--.00530/3.%1)/::;95::103:574(.-6/23355994220923144572*..,767233//0476../:8;78:75./70*,108,,887;878<647222+1,,9,---8;06(:,53;:/:65501+,-,(**&'+.2-521002;:7774-/2,3,0138;85988:888--,/0-.)%$#)'*,/061422-+++%*.560031/163/232323/(&()*().86866420((&')03*51/,,)+/)'-1/)979932/0/6.5(/+9/-+&)-552220354.--)**(),1/..7.6/3/0$&')'*('.())57;645,-0;76:/,.4;9:9::6:.8.03+*366131.,-*))'&.3.-).%'$.+4323350+%(*(/33:462;;2,%),)(/*.**+%*+/.+*.1,81+03041,36**(,/(--.0-+,/1080123465581./11001(+()&,51+((+,19:.
@3ca839d5-5d6e-4f73-ab8b-ec9f1528d0b1 ch=193 read=1896871 start_time=2019-12-13T11:18:55Z barcode=BC01 runid=2c9cf7bc05858273f10e7d7ec552fc0bd742dc3e
CCGGTTACCTTGTTACGACTTCACCCAGTCACGAACCCCGCCGTGGTAAGCGCCCTCCTTGCGGTTAGGCTACCTACTTCTGGCGGGGCAGCTCCATGGTGTGACGGGCGGTGTGTACAGAACCGGGAACGTATTCACGCGGCATGCTGATCCGCGGTCACTAGCGATTCCGACTTCCGCAGTCGAGTTGCAGACTGCGATCGGACTACGACTGGTTTATGGGATTAGCTCCCCTCGCGGGTTAGCAGCCCTCTGTACCAGCCATTTAGCCTTGACGTGTGGCAAGCCCACCTATAAGGGCCGCGAGGACTTGACGTCATCCCGCATCGGTTTGTCACCGGCAGTCTCATTAGGTGCTCAGCTGAATGTAGCAACTAATGACAAGGGTTGCCCTTTCGTTGGGACAACCAACATCTCACGACACGAGCTGACGACAGCCATGCAACACCTGTGTGCAGGTTCTCTTTCGAGCACGAATCCATCTCTGAAACTTCCTGCCATGTCGCAAAGGTGGGTAAAGGTTTTCGCGTTGCATCGAATTAAACCACATCATACACCGCTTGTGCGGTTACGTCATTCGCTGAGTTTCAACCTTGCGGCCATCCCAGGCGGATGCTTTGCGCGTTAGCTTCGTTGCTGAAAACTAATTCCCAGCAACCAGTTGACATCGTTTAGGGCGTGGACTGCCAGGGTATCTAATCCTGTTTGCTCTGCTTTCGTGCATAGGCGTCGAGTACAGGTCAGGGATTGCCTTCGCCATCAGTGTTCCTCCCGCATATCACGCATTTCACTGCTGCGCGGAATTCCATTCCCCTCTACCGTACTCTAGCCATGCAGTCCTGATACCCAGTTCCCAGAGTTGAGCCAGGATTTCACATCATCTTATAACCGCCTGCATACGCTTCGCCCAGTAATTCCGATTAACAGCGCACCCTCCGTATTACCGCGGCTGCTGGCTGGAGTTAGCCGGTGCTTCTTCTGCGGGTAACGTCAATGAGCAAAGGTGTGCTTTACTCCCTTCTCCCGCTGAAGTACTTTACAACCCGAAGGCCTTCTTCATACACGCGGCATGGCTGCATCGAGCTTGCGCCCGATTATTCTGTGTTCCCGCCTTGCCCGTAG
+
84,.6..8709.01/08389<7/68.*+.2)('-+.:8**988:8;98/()*/5+/90,2/00-/,)37034595,33:5.:-((()%(&)++-)%&)&0(*/21.454351121.*0)%%.06(63-6.-40462%-*-*4000-*-*,,3'&(3&/'+++00256:<9658848,)')),20/0/20..&'2.12,,,,/072742/...0003;;,319--11.))*+3/-+,+).6618(0++%/+.,./6857;112:0/:)'%&%+&(*0*))))'$%&%),,'26+-/,&24./8&&*)+3(()/./59,*(,,5)%(*,/,1/<<5578:<8;6010.+/,0./06456;81'1226:984+34351/.+/--,&'*22*.&(-&%)()457+(-)++*+*+-557892),-(++/-*/32222251,.1317998)/*/764201)2.*/+8,..1:32/+$-+,)*60.1./02./+)1*(03.5888:1/..-&(-2(2*890')-7'.,5;:50/3+7+++349.(*.)179.:02231()'+(/0**1-+.77((**''&'(&+--))2-+)0;.12-0-)0/225+)$'$'&%+,-++$*$&)0(&*()()/.**+3./60&.++,/6076172;2:5.'./511)-.80+.*+.98<1,79:8769;662'-*'/62/334310367436;:,-*+$%'.-,-2./223)344.*/&'&,)*).0,0'(05-0812:6:735::89(0135;701-3+)+1260*,.0536;9+)(+'22-/'..)5)8+:847131/+'+0/2401*01/*)%(++-05011,-(()+&('(*+81/1-*,&(1.)(.0))-/(08,,*,,22*00,/*&(/,8.89442%&',*,--%&*.*(+./63970.,4-3./)%%#&$)//,/:5919008<3327487:19/.*/0&$+-+'2/'4.&).004:4866051'-).021-2./23676(/()%+')+65),029).1,'*.-)97.4.),'.142)+..22**.*-,)03866<900/0+0-2+2//04;9933203&%&(&''+.08/)&0)(-,((%'&*,)()&-+'()-&'(,+4
@831dbf9a-8e42-4a87-ab7c-88267e35eb1d ch=345 read=71064 start_time=2019-12-13T11:18:45Z barcode=BC01 runid=2c9cf7bc05858273f10e7d7ec552fc0bd742dc3e
TTATTGCTTCGTTCGGTTACATTATTGCTGGTGCTGAAGAAAGTTGTCGGTGTTGTATTGCAACTGCTGTCGCTCTATCTTGCCGGGTTACCTTGTTACGGCTTCACCCCAATCAATCCCACCTTAGACAGCTCCTTCCTTGCGGTTGGGCCACCGGCTTCGGATGTTATCGAAACTCTCGTGGTGTGACGGGCGGTGTGTACAAGGCCGAGAACGTATTCACCGCGACATGCTGATTCGCGATTACTAGCGATTCCAACTTCATGTAGTCGAGTTGCAGACTACAATCGAACTGAGAATGGTTTTATGGGTTTTGCTTCACCTCGCGGCTTCGCTTCCCCTCTGCACCATCCATTGTAGCACGTGTAGCCAGGTCATAAAGGGCATGATGATTTGACGTCATCCCCGCCTTCCTCCAACTTGTGCTGGCGTCTTCAGAGTCCCCAACTTAATGATGGTAAACTAACGATAAAGGGTTGCGCTCGTTGGGACTTAACTAATCTCACGGTAGGCTGACGTGTACCACCTGTATCTCATATAGCTATCTCTCTTACATGTCGGAGCCTTTGTAGGTATGTCAAGACCTGGTAAGGTTCTTCGCGTTGCTTCGAATTAAACCACATGCTCACCGGCGGTAGGCCCAAATCGAATTCCTTTGAGTTTCATTCTTGCGAACGTACTTCTCCAGGCGAATTACTTATTGGGTAACGGCACTGAACTTTGTCAACACTTAGTACTGCATCGTTTACGGCGTGGACTACTAGGGTATCTAATCCTAATGTTGCTCCCCACGCTTTCGGGACTGAGCGTCGGTTACAGACAGAGATCGTCGCGCCTTCATACTGGTGTTCCTCCATATATCTACGCATTTCCACCGCTACACATGGAATTCCACGATCCTCTCCTGCGCTCTAACACCTGGTTTCTATATTTACTGGTAAACTTCGGCTTTCACCACAGACCCTTGCCCGCTACATCCCTCTTTACGCCCAATAATTCCGGATAACGCACCTACGTATTACCGCGGCTGCTGGCACGTAGTTAGCCGTGGCTTTCTCAATAAAGTACCGTCATTATCTTCCCCAAAGACAGAGCTTTACGATCCGAAACCTTCATCACCCACGCGGCGTTGCCATCAGGGTTCCCCATTGTGCAATATTCCCCACTGCTGCCTCCCGGG
+
#"#+%%*142/.2/(/,*%(&0++4:344;::9;;;8/,..)12:557+-+(,9/1*/+&$%#&%$%&%*..25485402-(+(//)0,,0639031*+'(&)++).99+,,,-/61.60),+++(,*-()*+0(*-+*%)*--509+88793501-+/01*/%))7///8-+--)+-+.15698887421996311.1243914,030,+,./-+,+09213;1433357899988:5122126020/1453867.5-/2-*$%'..288-+.2.&,'-*.--)/948-142.+0)-30*20.-*-/6:577:..05=545834/.-2.08/..6.657*+.)*.25579;:,4+)&()+++.-3-&&'''*/0/-059(-1209911111:<733420351497--::8967-00/'-.-+0./-1/+')('+%(**0./::,,-).,1-0/24/+,%+,./3843.2//*-...4221356/03&-0.*,((%&#()./1611,(%$&&(%'%%$%$((*,$'(.,/.234833653/2221++++'$&$(+-#'(&))(.(,-)&.'&()+1012**(/266,10.'2-9<99/,(*-1)$$*)1&(+-,49.&&'()833,.(*...-(('$(&),,'2--.+5,9-6.61)'%+0;3339<45645,.+++10/301/2'$436('+.*((1.,23++)*)*+,1.,/,-31/+)&$&*-'*&&'%(&)&&&#$%236844&*,42-.+,*65333'/*'))//12805)).,0%.*'*-29:0*/./1;10+672123429586-234.--&(+%&))2258/.%*'-0-3.&()+/21.0242..6:678:9:::585635;72')3.342)/'-(/-3*3,7/2-/.12*--/.68332')*./-.)%),*-51;4331*%%)')*766973*+,2'(**+/11+-6010.238001+/.'$&&#%$&00)*-39--711,-*.*/78-;,9,22/0,'&$)))05020/4.0954151238540-&))/./3/+*.10-6-*/51%,./5/3;4-1*/.00221;121717:7,14)),26*).//68)*+023*).+)/)*8/::95275+-.-/,,,3;66869:02677-42.($%+%/(++9145.:9;-+,/.431.&'+)'%,(
@b291b136-1505-483d-a299-f66c0de65e29 ch=439 read=93866 start_time=2019-12-13T11:18:14Z barcode=BC01 runid=2c9cf7bc05858273f10e7d7ec552fc0bd742dc3e
TTGTTGTACTTCGTTTCGGTTACGTATTGCTGGTGCTGAAGAAGTTGTCGGTGTCTTTGTGTTAACCTGCCCGCCTGTCGCTCACCGGAATTACCTTGTTACGACTTCACCCCAATCGCTGACCCTACCTTCGGCCGCTGCCTCGCTTGCGGATGGCTCACGGACTTCGAATTATTGCCAACTCTCATGGTGTGACGGGCGGTATTGGCCTAAGACCAGGAACGTATTCGCGCGACATTCTGATTCGCGATTACTAGTAACTCCAGCTTCATGTAGGCGAGTTTCAGCCTACAATCGAACTGAGACTGGTTTTAAAGTTTGGCTCCACCTCGCGGTAGTGCATCTCTCTGTACCAGCCGGTAGCACGTGTAGCTACACGCCAGGGGCATGATGATTTGACGTCATCCCCACCTTCCTCCTGGTTAGCAGGCAGTCTCGCTAAGAGTCCTCTTAATGGTAGTAACTAACGACAAGGGTTGCGCTCGTTGCGGGACTTAATGGCATCTCACGACACGAGCTGACGACAACCATGCACCACCTGTCACCTTGTCCCCAGAAGGATTTCCTCGATTAAAGAGTAATGCAGGGATGTCAAGTGTAGGTAGGTTCTTCGCGTTGCTTCAGATTAGGCATGCTCCGCTACTTGTGCGGGTCCCCAAATCAATTCCTTTGAGTTTTAATCTTGCGACCGTACTCCCCAGGCGGAATACTTAATGCGTTAGCGGCGGCACCCGAGGTGTTGAAACCCCCACACCTGAAGTATTCATCGTTTACGGCGTGGACTACCAGGGTATCTAATCCTGTTTGCTCCCCACGCTTTCCGAATCAGCGTCAGTTACTGCAGTCAGAGAGTCGCCTTCGCCACTGGTGTTCTTCCTAATCTCTACGCATTTTCACCGCTACATAGAATTCCACTCTCCTCTCCTGCACTCTAGATAACCAGTTGGAATGCGGCGCAGTTGACGGGTATTTCACATCACTTAATCATCCGCCTACGCTCCTTTTGCACCCAGTAAATCCGGATAACGCTCGCCACCTACGTATTACCGCGGCTGCTGGCGCGTAGTTAGCCGTGGCTTCCTCGCGGTACCGTCGTTATCTTCCCAAAGACAGGCTTTACGATCCGAAAACCTTCATCACTCACGCGGCGTTGCTGCATCAGGTTCCCCATTGTGCAATATTCCCCACTGCTGCTCCGGCGTAGGAG
+
*#*$(&)%%'%%'*-,-*.7.,-33-6.-.<980++,+-3''*(,62143:66556:433.0-3,18.02.*).())+.2--,&)5.-)%.(&,+*)&'&&(.,0130,3/6+*/+/()),'2/*((,/+*/*.--',---5/0%&*(*,5.,,)/..-..49477:8,&&-*&0)))/%%)*+'&&'''((+-/2277))%*&)+(*.(+'/*04715;7;4044:94&/++03778987878:7/3663922378724/0-,))+,210334050-/020:55*+,6(%&*,*-()-45443537755:<*240)+26,.-/01*-404--.40('*#&'*,.13464.,.+,&0*+%('-,*-//-+%')$&(*,%'',(00-0470//./683.-0//11-5/5.*0..(+'&+7(+'+'*)''(((,/378:400+*&%&,1.,+/+0//08/.)/-9-10502171/-/*1-/14548+9.)*'7/3-2+2)'&%++435/&(-+.-..16422035476&58364334302718885.++.+129;1%&-')'$/6656663/5/4--)*+*4*+),,-32353554*-.020250(%/2;66;0,-.-701146.,+7*0%).-..2072-.1),.5.3487;0/6,.'%''(+-71:6/287-.,3:<+3:4-/,''*'28(6(,,165&(1985;5;7/1,/,0,.1224//0280.-++.+&))(**029**6..874(%&'))$$&(%()4;669776<9))+0-.19;765425*52--.3791;227451;4),,0+''+,,-80,.*'*)),345519/118((%%)1146.+,('*-009:7<:8:;799740.,/+-12')0910/20*++,,.470.&(-+-0+)&(,+*1+5.5(+,.20+.025565/,-,,23,15383:)54;094:43-'&&$(&))44.6)-/123;90--./1(%'&6,.03/08424,-/143;.,30&#(%..+)-.1:822/8;17/60/-55555--1./1'-+/,*,-+//:110637-*'+$,%&)-+,06/7+1/181/++&%*,.%.4/0-&-*+549:9:9,8*,-()*+.,44**./01,)-34)385;5788014/,,**,,.+27),,-.227//956925*&).(-,,01//355<:1*-,-('&)'21+'&(*&+&&'
@9ab10e2d-fb89-40d2-ae61-5b41142a05dd ch=179 read=157990 start_time=2019-12-13T11:18:09Z barcode=BC01 runid=2c9cf7bc05858273f10e7d7ec552fc0bd742dc3e
CTCCTACGGGAGGCAGCAGTAGGAATTTTTTCGGCAATGAAACCCTGACCGAGCAACGTGAAGAAGAAGGTTTTCGGATTGTAAACTTCTGTTATAAAGGAAGAACAGCGGCTACAGGAAATGGTAGCCGGTGACAGTGCTATTAGAAAGCCACGGCTAACTACGTGCCAGCAGCCGCGGTATTAATACGTAGGTGGCAAGCGTTATCAGAATTATTGGGCGTAAAGAGGGCAGGCGGCAGCAGGGTCTATGGTGAAAGCCTGAAGCCTTCAGTAAGCCATAGAAACCAGGCAGCGTAGAGTGCAGGAGAGGATCGTGGAATTCCATGTGTAGCGGTGAAATGCGTAGATATGGAGGAACACCTGGCGAAGGCGACGATCTGGCCTGCAACTGACGCTCAGTCAGCGTAAGGAACAAATAGGATTAGATACCCTAGTAGTCCACGCCGTAAACGATGGAAGTACTAAGTGTTGGATGTCAAAGTTCAGTGCTGCAGTTAACTTGCAATAAGTACTCCGCCTGAGTAGTACGTTCAGAATGAAACTCAAAGGAATTGACGGGGGCCCGCGCACAAGCGGTGGAGCATGGTTTGAATTCGGAAACAGCGCGAAGAACCTTACCAGGTCTTGACATACTCATAAAGGCTCAGAGATGGAGAGATGGCTATATGAGATACAGGTGGTGCATGGTTTGTCGTCAGCTCGTGTCGAGATGTTGGGTTAAAGTCCCGCAGGCGCAGCCCTTATCGTTAGTTACCATCATTAAGTTGGGGACTCTGGCGAGACTGCGGTGACAAGCTGGAGGAAGGCGGGGATGACGTCAAATCATCATGCCTGTGACCTGGGCTACTACGTGCTACAATGGATGGTGCAGAGGAAGCGAAGCCGCGAGGTGAAGCAAAACCCATAAAACCATTCTCAGTTCGGATTGTAGTCTGCAGCTCGACTACATGAAGTTGGAATCGCTAGTAATCGCGAATCAGCATGTCGCAGTGAATACGTTCTCAGGCCTTGTACACCGCCCGTCACACCACAGTGATAACACCTGCAAGAAGCCGGTGGCCTAACCGCAAGGAAGGAGCTGTCTAAGGTGGGATTGATGATTGGGGTGAAGTCGTAACAAAGGTAACCGG
+
,+,.()+*21//0/+//./2'(&(*+7;:<-848*9**/$),(-5-..8315+(.''&)'(.)+.)*,(.*;:0.+5+5.+-392/13.2-2..,77+-./4,.10&42.81114'+),0/,7320035*53/%2,+4'+('++-&+)*(*./-20..190100*/%*/-./++/+')(*+')(''*)412-1+,/6745250600025(((-,).,85877/78*'&,22,28;8696/*1%,34.0./34671/14)-43303)'%&)''(*4:08;88741645:)10,+)+(-+,-./1841-(*(0-,--585*4+6+8;6542/*++,7481+40**/,,,255+*&(%20,1+&)%$%)')))&,)458.//.,0119/.//+*+,-/+-,/.730(%)*/%'/*-*.0930+4/.3/0138898),,-203.76%)-.6379<85312,()&%&'().31665<6:6:728/5+,-9:120.-+-145313.*,*++---10,1,-.07/1.//('($*/)*-42-%&*(**-1.,8.60*+'&*--87:35:41,7+(.*00442574:566'-/4224299-//30-*&(++,.%,*/-/5,/768/9+.,-'+),-,/1379888744/+)/3148))+--::6,**),:297666368845102&/++16:68-5*0/6)+87899/100020**(&'-442,9%.207-2&(-24'&.%%/132/-/6+./+-,.0;//0404;896)0*6*/7078;305522&/.))./1757,/.,/01/,..95//-,-..2*49/132689:9:;8011;968221+&()-.:671/12,+',.,.383362723;9975677,+(,&,)+3004027.2,*.0-*4+)'60+)22-'-+7:6,::9<656013:8/1*3.1157:73040&0/24,+***.,-5)*.;/8/9775650,-/201,,1085921201//0*+&((,/776836;-.7%445316.000/0101:9016+,,,)&('--,./19613-.).-(&)))1412./2.+,1:650/3'2)2-,/)-,/3432.-/-218511/-.01016-45/*+0.,.6555/7,0(/.23;695;
@a6266593-33f2-44e8-80c2-cc0fc8d940d0 ch=367 read=157329 start_time=2019-12-13T11:17:51Z barcode=BC01 runid=2c9cf7bc05858273f10e7d7ec552fc0bd742dc3e
CTCCTACGGGAGGCAGCAGTGGGAATATTGCACAATGGGCGCAGCCTGATGCAATATGCCGCGTGTATGAAGGCCTTCAGGTTGTAAAGTACTTTCAGCGGAGGAAGGGTAAAAAAAAGTTAATACCTTTGCTGTTGACGTTACCCGCAGAAAAGCACCGGCTAACTCCGTGCCAGCAGCCGCGGTAATACGGAGGGTGCAAGCGTTAATCGGAATTACTGGGCGTAAAGCGCACGCAGGCGGTTTGTTAAGGTCAGATGTCAATCCCCGGGCTCAACCTGGGAACTGCATCCGATACTGGCAAGCTTGAGTCTCGTAGGGGTAGAATTCAGGTGTAGCGGTGAAAATGCGTAGAGATCTGGAGGAATACCGGTGGCGAGCGGCCCCTGGACGAAGACTGACGCTCCGGGTGCGAAAGCGTGGGGAGCAAACAGGATTAGATACCCTGGTAGTCCACGCCGTAAACGATGTCGACTTGGAGGTTATTGCCCTTGAGGCGTGGCTTCCGGAGCTAACGCGTTAAGTCGACCGCCTGGGGGTACGGTCTGAATTAAAACTCAAAGGAATTGACGGGACGCACAGAAGTAGCGGAGCATGTGGTTTAATTCGAAGCAACGCGAAAAGAACCTTACCTACACTTGACATCCTTGCATTACTTAATCGAGGAAATCCCCTCGGGGACAAGGTGACAGGTGGTGCATGGTTGTGTCGCTCGTGTCGTGAATGTTGGGTTAAGTCCGCAACGAAGCGCAGCCTGTCGTTAGTTACTACCATTAAGTTAGGGACTCTAGCGAGACTGCCTGGGTTAACCAGGAGGAAGGTGGGGATGACGTCAAATCATCATGCCCCTATGTGTAGGGCTACACGTGCTACAATGGCTGGTACAGAGATGCTGCAATACCGTGAGGTGGAGCCAAACTTTAAAACCAGTCTCAGTTCGGATTGTAGGCTGAAACTCGCTACATGAAACTGGAGTTACTAGTATCGCGAATCAGAATGTCGCAGTGAATACGTTCGGGTCTTGGCACACCGCCCGTCACACCATGAGAGTTGGCAATACCCGAAGTCGTGAGCTAACCGCAGAGAGCAGCGGCCGAAGGTAGGGTCAGCGATTGGGGTGAAAGTCGTAACAGGTAACCGG
+
-+/4+.1495-08/0763584-*.,*/60.+'..72//013/-.5245-,'*&#%*10302222,12''-)(--56:7&.-/30139)))-..62,+/-03+,))'++(.17:793714.9-8-01.64,((*%-0-/341;.16--1((.,,,*-18:/7(**6+-.6.679</00/+533,1+)9+,):*/.,.*--146-03/;.9.3-1/1/6/33;;8865460.1/3'/)304::5-8:5,/9))(/.1((2.#$$%)',34*+26446103525;-9-.421110,,.1368.;..8/+-*,&(**./35'6-3(,*+,/.13.47762343332,.96314684.)('/045:6--0-449:813*,'$'&')14/:,,-89::122///11123332+)46543)*-.+-.)+17+*124;(9'7.-9-5./...7-**6/00369*-+.555694922212830)&'0**)-.7$,()88+/*('-20417.,,,-)1-,),-15254/1323/77467879:98:7-)'(**/63*)&-,-29<678778,**),1244-,1-,5'0-/-&($&''44/0))/04445:7<:6:594')'(+27968..74+)-**&&%(22,++*,/-/00544*(--.*6(&&%$.+55.+)(*)+(+,..04(8:4774*1,+,692./,*5(++809+,'&'&(#$&&.543352-)()**13+2.3935-17837789,*&')2..$%%%&,+)./,-19.---390/314,.8().+)023.),-)+,1688897691123235475-/5,/-'((-2.6799:7788:4236<;68-583-)-03/1&()040--.&',.1774-4..1911164.0***++-,*'(++9//0<::5215+-.,*4-440+/5,4;;;,50.//.8037;9'1&3+2207980/)10*,9/2+--'/+.5*,05.-*9---30,-*0/+,128495//5789:78)2388;:9:7590))$%%'&(&''((.50/;1,.,((*,526.-*+*0/////6214:0(%&*),+,('0+.32('$)%&&'%&(,-++0,.226.80526///-/11,5-3*,)**+-+()/&0%&&('0.4:9:78
@af3ff46c-2923-4a3a-8107-7dbb61f05fbe ch=93 read=144279 start_time=2019-12-13T11:17:32Z barcode=BC01 runid=2c9cf7bc05858273f10e7d7ec552fc0bd742dc3e
CTCCTACGGGGAGGCGAAGTAGAAATTTTCGACGAAAATGCAGGAAACCCTGAAGCCAGAAACAACGCCGCGTGAAGAAGGTTTTCGGATTGTAACTGTTATAAAGGAGAACGGCGGCTGCAGAATGGTGGCCGGTGACGTACTTTATTAAGAAGCCACGGCTAACTACGTGCCAGCGGCCGCGGTATGCGTAGGTGGCAAGCGTTATCGAGTGTGGGCGCAAAGAGGGGGCAGGCGGCGGCAGGGTCTGGTGAAATACCGGAAAGCAGCTTCAGTGGCCATGAAACCGGGCAGCTAGAGTGCAGGAAGGGATCGTGGAATTCCATGTGTAGCGGTGAAATGCGTAGATATATGGAGGAACACCAGTGGCGAAGGCGACGATCTGTACTGACGCTCAGTCGAAAGCGTAGGAGCAAATAGGATTAGATACCCTAGTAGTCCACGCCGTAAACGATGAGTACTAAGTGTTGGATGTCAAAAGTTCAGTGCTGCAGTTAACGCAATAAAGTACTCCGCCTGAGTAGTACGTTCGCAAGAATGAAACTCAAAGGAATTGACGGGGGCCCGCACAAGCGGTGGAGCATGTGGTTTAATTCGAAGCAACGCGAAGAACCTTACCGATCTTGACGCCTCATAAAAGGCTCCAGAGATGGAGATGGCTATATGAGATACAGGTGGTGCATGGTTGTCGTCAGCTCGTGTCGTGAGATGTTGGGTTAAATCCGCAAGCAGGCGCAACCCTTATCGTTAGTTACCATCATTAAGTTGGGGACTCTGGCAGAGACTGCCAGTGACAAGCTGGAGGAAGGCGGGATGACGTCAAATCATCATGCCTTATGACCTGGAGCTACACACGTGCTACAATGGATGGTGCAGAAGCGAAGCCGCAGTGAAACAAAACCCGCCAAACCATTCCTCAGTTCGGATTGTAGTCTGCAACTCGACTACATGAAGTTGGAATCGCTAGTAATCGCGAATCAGCATGTCGCGGTGAATACGTTCTCGGGCCTTGTACACACCGCCCGTCACACCACGAGTTGATAACGCGAAGCCGGTGGCCTAACCTGAGAAAGGAGCTGTCTAAGGTGGGATTGATGATTGGGGTGAAGTCGTAACAAGGTAACCGG
+
+,./+(.%.3+&.-($(%%&&%).+-62*%%%&&+.2))&&&)+(.-+72*))&&*,%&(,'//5-(*,'---+'+%),)/-3000+3**0))+)'(&('&)15-(0'*,4-2.-+3-*$)''(%((03/3,1*/-014+)((+38-301)(-+*15)*(,')*)&'%,,0444..-'083-+,*+2(),55,/4,0..82///.822()%'%''(--((%**'(%+/20')%162/3.,1+(,6..-3/0.,,-,)+/-23-.+',')*.42+/0/6781**+*&,2-40/,,-..)+*,0;367)-(21556452*2+5-5943340+-..1<0-36,*'/33.-01135773-.-351449,1..0.*+2'.-5/.,,-12/,+,+.,)&((-4762(*(-&(,+'0).-0;<<8666.50,+-..2;)*.2354/6-(*-/36/993,+&+'((*,/0*/+,*/-1.4:9:9:8:.01::346778871/2121374:4..),%/)*+24139640000186746<76-3&&.'(+.3912:0/*)'/./3122,)63,,2,).,0../215339.//+3('',+30-64/-**4,-.47673170064.*()+*%',3.70-,%%'+,((+56*-8134(''&(,990/'()'011253788465'2.-2145.*('-*/23./25,.),--.253469:6624799:10//944'20/$&$)&)')--330%,(**0./0/9/.-943:<:;:86:410/4.6:645864-43*))*+42/+-%%,+,05812376/.,-./0-2./+/0459::::5336:712*-.)/.3289<82,(*(,-,,,*,-../),+4-.8:78498:9)-'(&,+-6-.5+1%.+(+*&)/89068,+,/2::49:894&*.153:479*2,*+88:7688/5/0/3473110013100:282:782232*328554:76522--//022312,.-.095&6137315(44/*+/),+,,.-3998;700,*++3.-,)..)6-./4-,$.&'-,.65)))()&&.31(&'$)(,.$('%&-,0002.--,066007*+,,-261882/().+-01895965/0/28546.
@bcd45ce0-8bc8-4af1-92b6-b32b435d3ee2 ch=74 read=191132 start_time=2019-12-13T11:17:28Z barcode=BC01 runid=2c9cf7bc05858273f10e7d7ec552fc0bd742dc3e
TTGGTATGCTTCGTTCAGTTACGTATTGCTGTGGTGCTGAAGAAGTTGTCGGTGTCTTTATTGCGGGTAACCTGCCGCCTGTCGCTCTATCTTTCCGGTTGCCTTGTTACGACTTCACTTACGATCATGAATCACAAAGTGGTAAGCGCCCTCGAAGGGATTCAGCTACCTACTTCTTTTGCAACCCACTCCATGGTGTGACGGGCGTACAAAGGCCAGGAACGTATTCCACCGTGTTCTGATCGATTACTGATTCCGACTTCATGGAGTCGAGTTGCCAGACTCAATCCGGACTACGACGCGCTGCCTTAAGTCGCTTGCTCTCGCGAGGTCGCTTCCTCTTTGTATGCGCCATTGTAGCGCATTGTGTAGCCCAGCCTGGTCGTAGGGCCATGATGACTTGACGTCACATCCCCACCTTCCTCCAGTTTATCACTGGCGGTCTCCGCTGAGTTCCCGGCCGGACCGCTGGCAGCAAAGGATAAGGGTTGCGCTCGTTGCGGGACTTAACCCAACATTCTAACACGAGCTGACGACGGCCATGCGGCACCTGTCTGCGTTTGAAAGGCGCAATCCATCTGGGGATTCTGTGGATGTCAAGACCAAAGGTAGGTTCTTCGCGTTGCGCATCAATTAACCACATGCTCCACCGCTTGTGCGGGCCCGTCAATTCATTTGAGTTTTAACCTTGCGGCCCGTACTCCCCGGGCGGTCGACTTAACGCGTTAGCTCGGAAGCCACGCCTCAGGGCACAACCTCCAAGTCGACATCGTTTGGCGTGGACTACCAGGGTAACATCTAATCCTGTTTGCTCCCCACGCTTTCGCACCTGAGCGTCAGTCTTCTCCAGGGGCCGCCTTCCATACCAGTATTCGCAGATCTCTACGCATTTCACCGCTACCTGGAATTCTACCCCTCTACGAGACTCAAGCTTGCCAGTATCAGATGCAGTTCCAGGTTGAGCCCAGGGGATTTCGCATCTGACTTAACAAACCGCCTGCGTGCGCGCACGCCCGTAATTCCGATTAACGCTTGCACCTCAAATATTACCGCGGCTGCTGGCGCAGGTTAGCCAGTGCTTCTTCTGCGGGTAACGTCAATGAGCAAAGGTGGTAACTTTACTCCTTCCCCCCGCTGAAAGTACTTTACGAAGGCCTTCTTCAGCCACGCGGCATGGCTGCATCAGGCTTGCGCCCATTGTACCAATATTCCCCTGCTGCCTCCCGTAGAG
+
'%-*/+-+-.40.044*./1--.0/29111/'*2245643.&++'+8--.7843420;:.1*&$)))*,/27+(,&$'$()10,,1//.//-9-1*0(2)%+)+-.19*00045:/*)%&$'&%-0()((159089:9233762++,.676.4(),*0'&13(%(*+-597023830:8,,10&1:+)((,)&4030//1,,+1(2+-0210)())7*9302/14336*)*04/)%(((1/.+-')*,&$$'&)3-2--/423264.'((-+(0/61.**+07674;65/034634220.,,))'%%%&$&&)'1/54.+,,-56142&--.-,.7.1.-./4*&$'(4546:447'&(*,&)&)1+--+-&(-*'&*((+3./'&&'*3/:)+*),,*++,,.557/-)('968.,/6676911-.13;4/00'*)(-,(12.-+&'')'&(3844,&0/219765-3.4/..+17;.,./0.*/3209230787/1/)(+762-++0*1.+.1-.5-)(,+...'&)).0012.3&/957502(54455530.&#''(,&'+.',(,&/+7-::*.322.))%*,16423:688::97753*++'('*)*--20673&.//0/+*+*..(0,//0.*'')--/05969:5040./15&.*.9/*1788996.395/,+09<-58/1*+*,,,12***(+(.36/(344-86443.2/6-.+('-++'/.7,3.5/39.224965-.2*((.2637.6,)(),/0/0.16403',-5669:553024*,+'+(%()//.,5,-2.-16,'*+29:.(.))25.1/217:55.586:200//37620*&37**+1*--'(,)&))+/'.201;9/2-*-/2287798957;7302413,)-))661416/1)6:2/01230/01056.1.()*/(*2'.-0/5-/12/2)8891-(+0251121:+$)10/)1651')+./001.01312301073697/12232/*%&&))-,(&('1.830///.*9+..1/(*&*&+,-4)+.271420/.-)++015/-')&)4.92116&1-*-2239<99:;40.,/55455194434256**&&$'$%%(-66....0/4/)6:;-*44//21*+*-.1/&%$((+42:8<78<0-&-)&*&)+6-.0898643023%./--0)-00;1.2502(.*1+,,/2/383-+*6).:2382-2%*$%
@09ee2ca7-54b5-45e9-98e3-e5b774bda89b ch=79 read=68934 start_time=2019-12-13T11:17:23Z barcode=BC01 runid=2c9cf7bc05858273f10e7d7ec552fc0bd742dc3e
CTCTACAGGAGGCAGCAGTGGGAATATTGTGCACAATGGGCGCAAGCCTGATGTAGCCATGCCGCGTGTATGAAAAGAAGGCCTTCGGGTTGTAAGGTACTTTCAGCGGGAGGAAAATTAAAGTTAATACGCTTTGCTCGTGGCGTTACCCGCAGAAGAAACACCAGCTAACTCCGTGCCAGCAGCCATGATAATACGGAGGTGCAAGCGTTAATCGGAATTACTGGGCGTAAAAGCGCGCAGGCGGTTTTGTTAAGTCAGATGTAAATCCCGGGCTCAACCTGGGAACTGCATCCTGATACTGGCAACGAAAGGTCTCGTAGAGGTGGGAATTCCAGGTGTAGCGGTGAAATGCGTAGAAATCTGGAGGAGGAATACCGGTGGCGAAGGCGGCCCCTGGACGAAGACTGACGCTCAGGTGCGAAAGCGTGATGAAACAGAGTTAGATACCTGGTAGTCCACGCCGTAAACGATATCGACTTGGAGGTTGTGCCGCTTAGGCGTGGCTTCGGAGCTAACGCGTTAGATCGACCGCCTGGGAAGCCACGGCCGCAAGGTTAAAACTCAAATGAATTGACGGGAATTTGCCTGAAGCGGTGGAGCATAATGGTTTTAATTCGATGCAACGCGAAGAACCTTACCTGGTCTTGACATCCACGGAAGTTTTCAGAGATGAGAATGTGCCTTCAGGAACCGTAGGACAGGTGCTGCGCGAAACATCGTCAGCTCGTGTTGTGAATGTTGGGTTAAGTCCGCAACGAGCGCAACCCTTATCCTTTGTTGCCAGCGGGTCGGCCAGAACTCAAAGGGGGGCAGTGATAAACTGGAGGAAGGTGGGGATGACGTCAAGTCATCATGGCCACCGATGAACTGCACGATGCTACAATGGCGCATACAAAGAAGAAGCGACCTCGCGAGCTCGCGGACCTCATAAAGTGCGTCGTAGTCCGGATTGGAGTCACAGCTCGGCTCCATGAAGTCGGAATCGCTAGTAATCGTCAGATCAAGAATGCCACGGTAGATACGTTGGGCCTTGTACACACACACCGCCCGTCACACCATCAGAATTGGGTTGCAAAAGTAGGTAAGCTTAACCTTCGGGAGGGCGCTTACCACTTTGTGATTCATGACTGGGAATTGAAGTCGTAACAAGTAACCGG
+
..32-3&33+-52/22-/608,(+*(//%,()*/2860:0.&')((-4***)&#%&+3./*96+.4566887750*&)0*1.:877-855;+*0,((*+51::1*,*,0/)+/**&'').00**-1..-1)',(**2352-5,+))+',4''))*+0%,-,*)-3-00//5124614458//1.)12+''*+0(++-+0*+((+444012/:04-0&*/*1/3458<::97168/*,+,++)++*(*0/*'&,/47+-94455,(%(')0*(*48629+.1.+.,-*+.132+*,&'+00&,&)'%,(+))'&,+//14736)(*)&&/(.+03/0/285310/01:6,1/++223/)'--)+-5:1.,*'+/*35.57081.1-),+-,//02:51*,65920/+--*++1+426,.5661..4,))/-/,+'$(%--&$**/*,5+)..)+644494-/137;788;,3000-17431527112/18)/'*)$%(%(+5/47,4-**'))**/+,3.,-/,8/--21.,3549;97.-+*%%$%&-502.344.-0-1464,/6((+'(427299://,'',,'&*''',(((+++-0+//25'(*)1/;<01:860)+-.5:7756237./5..,../9669:61..*-154**+(/&*),1971+++-.:3/,+3**.0398;9,86324762+)+,0*+++,74,--**++'*)').31-//0840,+-)*./20729/972158*,6,)+()+&&./*41,0:/*-..1,+5-'-7/1644558(..'+*856/42274://,4/5*1(*+,-35<;9991.12)/-/,++131469907720.2500.)*''('#%&%%&''+&$#%$'',-,-0-/-8--2+*+**0227+'++)*1*,*.-/-301.&((('$&.843875---5/,136242&0(*-*+/.)2,,*))*+&))%+,50(/-17.02/2--.19680/(&''*+0:43*,'*.054+)((2)*,0)/(43114,&,$0/,*23434*/,-++**)++.4015.+)+.0-44)(*)*()*+(365<5553+)$*&)+'')'''&3*1)))(+4/).0-./518..4,/182.14789803.-/0(+&&$*'+04,..0237101%+-/.1*.
@814d37fe-7058-4f6b-aca7-7a298424e25d ch=208 read=150649 start_time=2019-12-13T11:17:18Z barcode=BC01 runid=2c9cf7bc05858273f10e7d7ec552fc0bd742dc3e
CCGGTACCTTATTGCGGCTACTGATCATGTGAATCACCAAAGTGGTAAGCGCCCTCCCGAAGGTTAAGCTACCTGCGCCTTTTGACCGCCATGGTGTGGGCGAGGGTCCAGTGTACAAAGGCCGGGGCGTATTCACCCATGGCATTCTGATCCACGATTCTGCGTTTGACTTCATGAGTCAGTTGCCGAATCCGGACTACGACGCGCTTTGTAAAGTCCGCTTGCTCGCGAGGTCCTTCTCTTTGTATGCGCCATTGTAGCGTGTGTAGCCCTGGTCGTAAGGGCCGCGGTGGCTGACGTCATCCCCACCTTCCTCCAGTTTATCACTGGCAGTCTCCTTTGAGTTCAGCCGGACCGCTGGCAGCAAAGGATAAAGGTTGCCGCTCGTTGGGACTGCTTAACATTTGTCACGGCACAGGCTGACGACAGCCATGCAGCGCATATCTCCACACGGTTCCCGAAGGCGCATTTCTCATCTCTGAAAGCTTCCGCGGATGTCAAGATAGGTAAGTTCTTCGCGTTGCATCAGATTAAACACATGCTCCACCATGCGTTGCATCAATTCATTTGGGGTTTCCTTGCGGCCCGTACTCCTGGGCAGTCGGCTTAGCGGTGTTAGCTCCGGAAGCCACGCCTCAGGGCACAACCTCAAGTCGGCATCGTTTACAGCGTGGACTACCAGAACATCAATCCTGTTTGCTCCGCTTTCCGCTTTTACAAAACGTCAGTCTTCGTCAGGAGACGCCGCCACCAGTATTCCTCAGATCTCTACGCATTTCACCGCTACACCAGATTCCTACCCCTCCTGCAGGACTCAATTTGCCAGTATCCAGATGCAGTTCCCAGGTTAGGCCAGAGGGATTTCACATCTGGCTGCTCGTACGCCTGCGTGCGCTTGCCACGCCAATTCCGATTAACGCTTGCGCCCTCATGCCTTGGCGCTGCTGGCTGGGTAGCCAGTGCTTCTTCTGCGGGTAACGTCAATGAGCAAGGTATTAGCTGTACTCCTTCCTCCCGCGTTCAAGTACTTTACAACCCGAAGGCCTTCTTCATACGCGGCATGGCTGCAGGCTTGCGCCCATTTGTACCAATATTCCTGCCTCCCGTAGAGG
+
2*(+'%&$&$$%%$$&$&))-&&(.4'''%(*-+/&*&,+*)*,20//+//441,00*+*))+*.+-*-./50.,,''$$%%#$$-'$'*)*/1)(%',0-*((+&'%%&%,%$#%%'++3-5%1+&+'10485+-2/((-,,)/2*&-0,4*&'(&.($%%&'.3$%&'(*+$%'%)))%&)*%-.,/9/-*2/264---)'&*'((+)%$%-.,/2,+,3.**+,()-','),().-..-5.'&%'&+),)$'%%$$&)&)$'%$'*-:3+07892,3)+-(-3,+,(*%&')*-0.0253:/8+&*'&)*,,+0,*-2-*32596483017743(++'&$203,'+.0+9./845/-$#&'+-1)2/632/&**/3+-)()03,46)0-('(%%'%%$$$.1'$,)+,.21/2''-/*+&&&+-/.-0,/-3../++&%&()1/*$('-)347.5-&'/),,(0/1974132.-*($$(*'$(.1,**,8;85,+,-1./0.)('(&'+8//:1//-..(+,,3**-1..2)*(./0020-,%''$%(''%$#$(+7386;83186-+)*(()$##$%'/.4/,),+0./'$&-..&.,+/*)+&(%%)''&''))-/-0*5&2&(+)00284.(*3,.&(*&/+-0)3.471'1.,,+4-,+2/3301,++30'+-%)%%$((+-1389732:,*,),&$%)*),($'**,,(+*1.'),/-.//02./'*.(*+&&$'%&$#%*'-.(3757:6++.()+)(()4154537;-2(+0035(+%'%&'.0-/'('10-,+0((%.&+--/8-)'(()(.2&,,+*0***./%/.355673,141*',+6/%)&+*.'-2.,%&&-.+.,-.-*((&$$&$%%'&+*,&.)''$#%%#'&+)&*,/,(''/0-2,'''%%)&,62)*###&%'),.,(),,%%&+'')-&&%'())02036<78980/.+2*'(&&#**(%%&%(003).,-*,%%%*%'(+,69*477+48+&''''$'(&(&*,-+',+'-/.),,,-478:4393//+-**)+,'-*()$$'%*6437.3.1/,(,.((0'(.+4,45+*'%%))'46+)1/,(('
@5f6e5bc5-f579-42fd-a25f-25ead4b58a64 ch=197 read=73996 start_time=2019-12-13T11:17:09Z barcode=BC01 runid=2c9cf7bc05858273f10e7d7ec552fc0bd742dc3e
CTCCTACGGGAGGCAGTAGAAATTTTTCGGCAATGGGGAAACCCTGACCGAGAGCAACGCCGCGTGAAGGGAAGAAAGGTTTTCGGATTGTAAACTTCTGTTATAAAGGAGAACGGCGGCTACAGGAAATGGTAGCCGAGTGACGGTACTTTATTAAGCCACGGCTAACTACGTGCCAGCAGCCGCATTAATACGTAGGTGGCAAGCGTTATCGGAATTATTGGGCGTAAAGGGGCGAAAAGGCGGCAGCAAGGGTCTGTGGTGAAAGCCTGGAAGCTTAACTTCCAGTAAGCCATAGAAACCAGGCAGCTAGAGTGCAGGAGAGGATCATTGGAATTCATGTGTAGCGGTGAAATGCGTAGATATATGGAGGAACACCAGTGGCGAAGGCGACGATCTGGCCACAACTGACGCTCAGTCAGCGTGGGGAGCAAATAGGATTAGATACTAGTAGTCCACGCCGTAAACGATGAGTACTAAGTGTTGGATGTCAAATTCAGTGCTGCAGTTAACGCAATAAGTACTCCGCCTGAGTAGTACGTTCGCAAGAATGAAACTCAAAGGAATTGACGAGGGGCCGCACAAGCGGTGGAGTATGTGGTTAATTCGAAGCAACGCGAAGAACCTGGAATCTTGACATACCATAAAGGCCAGAGATGGAGAGATAGCTATATGAGATACAGGTGGTGGTTGTCGTCAGCTCGTGTCGTGAGATGTTGGGTTAAGTCCCGCAACAGCGCACCAACCCTTATCGTTAGTTACCATCATTAAGTTGGGGACTCTAGCGAGACTGTGATGAAGCTGGAGGAAGGCGAGGGATGACGTCAAATCATCATGCCCCTTATGACCTGGGGCTACACACGTGCTACAATGGATGGTGCAGAGGAAGCCAAGCCGCGAGGTGAAGCAAAACCCATAAAACCATTCTCAGTTCGGATTGTAGTCTGCAACTCGACGCTACATGAAGTTGGAATCTTTAGTAATCGCCGATCAGCATGTCGCGGTAATGCGTTCTCGGGCCTTGTACCGCCCGTCACACCACGAGTTGATAACACCCGAAGCCGGTGGCCTAACCGCAAGAGGAAGGAGCTGTCTAAGGTGGGATTGATGATTGGGGTGAAGTCGTAACAAGGTAACCGGAGAGGAATAGAGCGACAGGCCAGAGTAGGTTGGCTGCCAACTTTCTTCCAGCACCAGCAATACGTAACTGCAA
+
00353682:7(*)))*/-())(,..++25</6////)'*.-2;.-,.361+%((,56414;5768757,2-,0'.,'.)53*'1,0,40223;623914132218:(1+-)(.1.4,1---9:35-01-/0811-0.''))-+3%)*&(,--+,302+,/++*--02612.22338;6.-,,1-*&#'*)'/*++./(2+4847;894642.5(4*/6.,.20:720.15(+-))**140,,0-0/,#''(',3832-+*,002177.,2-,(*())--0-*,1-'(,57849;784/+35.55683.,-/.)+/1187730)(18/06(0)++*3,1-(.,&'((+*,,*)++.*+*..8687780306.,..0.1.5.2-6--')5+627:30/0/*-&/)%'*,-..333556.523+,-0164:-*,-:;:4'2/)-..+22*2*&).-2372.00387:;8,,*),)%)**846924809-70947020)*)1+/5798891.4,6-8365:687/.,--67-4,,.&(*-0523.382/015(*443,+*)*.&))'&*--3.631'*,3+11&)&*.2264;338+,-.31//10414337,+7///6613216.-(+)()-'%-125././,')$$%)81*-,0,,,.0286++*++61021185677576541/6/*)+))2:5561241.339798895734158.8,'-.,:2/++30)'.,0.+**(%&(*)%/2(++)/1.7.--3414;832)00221191:8,1364-****..0/)'%%%%&+('(,3.,3,.1-2//+.1+///597877:7233889:32:,*2110/015./.841342**))(**.1011944:8687/07+,(*)'$'+('/(),%&(+*.+*,.*+/<<52<9016:;80605;879/3637+2,3.111334868/8/0030+'(((+-0/92/8191694*'('&*32620+1'&),,+...668:7392105,*,,141/0(-35/5/-*34854;93475503-+*))*&+)*+45730;-*-.-44/4-/45301641.1.)'())+,--()*0064456-5.4<;,0-*+01046378-*',(&*,,9:988-*-,5:9:74.)))+(.,))++-068*0,4+)%&'*,)***%#%$#%$))*070)52:'(),-6.434786/6455+),$%"&
@2a9dbbf0-27f1-4755-a60c-8c64bbbef511 ch=89 read=98059 start_time=2019-12-13T11:17:08Z barcode=BC01 runid=2c9cf7bc05858273f10e7d7ec552fc0bd742dc3e
CTCCTACGGGGAGGCAGCAGTGGGGAATATGTGCACAATGGGCGCAAGCCTGATGCAACCATGCCGCGTGTATGAAAGGCCTTCGGGTTATGAAATTACTTTTCAGCGGGGAGGAAGGGGTAAAGTTAATACCTTCGTATTTACCGCAAGAAGAAGCACCGGCTAACTCCGTGCCAGCAGCCGCGGTAATACGGAAGTGCAAGCGTTAATCGGAATTACTGGGCGTAAAGCGCACGCAGGCAGTTTGTTAAGTCAGATGTAATCGGAAGCCAGCCTGGGAACTGCATCTGATGCGGCAAGCGAGTCTCGTAGAGGGGTAGAATTCCAGGTGTAGCGGTGAAATGCGTAGAGATCTGGAGGCTCCTGCCAGTGAGCGGCCCCCTGGACGAACTGACGCTCAGGTGCAGCGTGGGGAGCAAACGGATTAGATACCCTGGTAGTCCACGCCGTAAACGATGTCAGCTGGTTGTTGGGAATTGGTTTTTTCTCAGTAACAAGCTAACGCGTGAAGTTGACCGCGCCTGGGGAATTACGGCCGCAAGGTTGAAACTCAAAGGAATTGACGGGGACCGCACAAGCGGTGAATGTGGTTTAATTCGATGCAACGCATACCACTGCTGACATAGCAGAAGTTTCCAGAAGTTCGTGCTCGAAAGAGGAACCTGCACACAGGTGCTGCATGGCTGTCGTCGAAAGCTCGTGTCGTGAGATGTTGGGTTAAAGTCCGCAACAGGCGCAGACCAACTGTCGTAGTTGCTACATTCGGTTGAGCACTCTAATGGAGACTGCCGGTAAACCGGAGGTGGGGATGACGTCAAGTCCTGCGCTTAAATTGCAGGGCTACACATCATGGCTGACACTACTAGAGGGTTGCCAACCCGCGAGGGAATCCCATAAAACCAGTCGTAGTCCAGTCGCAGTCTGCAACTCGACTGCGTGAAGTCAGAATCATGGTAATCGCGGATCAGCATGCCGCGGTGAATACGTTCCGGGTCTTGTACACCGCCCGTCACACCATGGGGCAGGTCTCGCCAGAAATAGGCTAACACGGGAGACGCTGGCGGGTTCCGTGACTGGGAGTGAGAATCGTAACAAAATGGCGCGG
+
(',*(+7148/*-32&1.%(+/18(1-,/1.20,&./4567-/,069,89.---,,-&0+77685400/.011.-2)+,-27:8-1''-''%*)'*)').69*1-2-2/0,(,//4,).,*/9/*2402+)'&#&'35,04*'-3-..(%*)&*+$)009+1/-.1./18-.28:6'-,,5.3202-1/..4)**$)'+*34587.9,:-1.2.538353+3*(&$&('(+-13324.+24(55:4'-,5-678,,,.,(,+),*,%&%'))&/3000+/*,332640.+%+))&-+,*''(+.0138796-'.134+0,6,5+.('.,,,2777766..4.+.4;:6/+(+-051-+'$"$%%%%)/%+,,)%(.31831,+/5882-.+,+,7303.0)3/56,-/00458+*,/8:'4%+%-4''())76/-1:870/1)*-357779;67300/23*&/000.924;79*,(,*('2496;3066-./025--**,-;36378676/610087,+),.3871*&$)%')25474854012/,07,-1359,1+-+0*+,.--76-70..023737464*%%%$(*40;;596<4111/11).%%$%$()#&%'*-.1104&0.*(+)(.842)*(&&'(3,$)$%%*-,4)('+).007-,+*+/02488555000,++,-789992,,)+&().3-*+./00,)*13+0((..1*-*)-.*',,/8('12'3'*)*-$#&)%+,(6'1/;2454556;9'-6,%&%.%''+01743+&',0368402-09<:;,'*)(/.&*.,13468773++*/)&&%$$.'/*'*)&)%/2-0/++))&')(()+'**%#$%*%($((+,34/;018371:401,++(&%%&+/--1/;;:.9%4/6495681*)$))),+07:98-4+,-3:8:9341+))%%')*,.353(2+4-3--,/1+4257./38878236/99,5,,+-*-.)('787/8..+,.--1339,/56332597854++*(4757698:;-*-*&)*/1,*,))$'()(''%($%)%'),4.--((*-/103682*()''''),-./.,++.)%)(1+''%)
@e45d79b8-c0f8-497b-a333-5f24d185ed1d ch=257 read=69168 start_time=2019-12-13T11:17:01Z barcode=BC01 runid=2c9cf7bc05858273f10e7d7ec552fc0bd742dc3e
CCGGTTACCTTGTTGCGACTTCACCCCAGTCATGAATCACAAAGTGGTAAGCGCCCTCCCGGATTAAGCTACCTACTTCTTTTGCAACCCACTCCCATGGTGTGACGGGCGGTGTGTACAAGGCCGGGAACGTATTCACCGTGGCATTCTGATCCTGACTACTAGCGATTCCGACTTCATGGAGTCGAGTTGCAGACTCAATCGGACTACGACGCGCTTTATGAGGTCCGCTGCTCTCGTGAGGTCGCTTCTCTTTGTATGCGCCATTGTAGCACGTGTGTAGCCCTGGTCGTAGGGCCATGATGACTTGACGTCATCCCCACCTTCCTCCAGTTTATCACTGGCAGTCTCCTTTAGGTTCCCCGGCCGGACCGCTGGCGGATAAGGGGTCGCGCTCGTTGCGGGACTTAACCCAACATTTCACAACACGAGCTGACGACAGCCATGCAGCACCTGTCTCACGGTTCCCGAAGGCACATTCTCATCTCTGAAAACTTCCGTGGATGTCAAGACCAGGTAAGGTTCTTCGCGTTGCATCGAATTAAACCACATGCTCCACCGCTGTGCGGGCCCCGTCAATTCATTTGGTTTAACCTTGCGGCCACACTCGGGCGGTCGACTTAACGCGTTAGCTCCGGAAGCCACGCCTCAAGGGCGCAACCTCCAAGTCGACATCGTTTACGGCGTGGACTACCAGGGTATCTAATCCTGTTTACTCCCCACGCTTTCGCACCTGAGCGTCAGTCTTCGTCCAGGGGCCGCCTTCGCCACCAGTATTCCTCCAGATCTCTACGCATTTCACCGCTACACCTGGAATTCTGCCCCTCTGCAGGACTCAAGCTTGCCGGTATCAGATGCAGTTCCCAGGTTGAGCCAGGGATTTCATCTGACTTAACAAACCGCCTGCGTGCGCTTTACGCCCAATAATTCCGATTAACGCTTGCACCCTCCATTATTACCGCGGCTGCTGGCACGGAGGTTAGCCAGTGCTTCTTCTGCGGGTAACGTCAATGAGCAAAGGTGCTTCTCCCTTCCTCCCCATGAAGTACTTTACAACCCGAGGCCTTCTTCATACACGCGGCACATGGCTGCATCGGGCTTGCCCGGTAGTACCAATATTATTCCCCACTGCCTCCCGTAGGAG
+
.2,,-,*2//9)/2)-1159;7439:5,254242332211365/1-5244///177017-),&1'6,)+*-26557:;74:91/51.07.())8;0/::;;997784895766776547512638/:9583,-.2621352;2;32394///./*%(,:9146,4576:<50,++8.;796.$&'(5385;45&*,0563;38'6&&'')..1/.(*./+)-/./0,24+(2+,.,*+&*((-1--%&5*880790/7422279;6281.,,+'))))++*./1;2,1:::801)5773'&&'*((&'()+332132628*(,.09.2201./1;9220)..02227988:55:3*)271:52()*,+7:3+*,,+/.-.00273/79/2/,-(+-34490--65,-4.4-,-(*./0096//0021/10-0,-/0196;/1181912063149253234+.2879070.12,/+&%*,9/023552.-/,11)*6167567;551447568::82:.3(3+9<97;82433312343+(&*,,7+980.-/23543/28+-1)04775+.7.*-./'/)9,57;7)32;:5:6537-//520,-)()*%*.548656622323123*,1---/-*1109/12+//4:78,5(6+-'/.76:/8-3-6774(1.1352:+&&((1++5-,4515704-',-10,-326:50::2(//139/(**)*,0)+.,19--.04565*111381,,/''026-484797;:555',)%-./1:5808))*2336860.*+(-8,-1:<///..337375241/+$#/0*)'+,,3(,2(143)'((,,,8:+///19467;89*1-:151)++.-,++2.&372/3:9/++/)+,/..22,-6:09-.0+.236333,+(*'+)./**&*16595//21:191-,/*)*%/6331.$*((9--6/+(*,+/:92;0.)0*/%%(-5.,./%/4../1/4<::76461,,+/-21431249366(+&)%&&.&(*:4084-.117/$&(.+(*0/562+23/47*)'-'$')1+8;:9:52*/++-3)('**0:9967667&56541%%&'&$&%'**-,))(*')).+079.),.-+-)/6*+:48(*%
@4a202b4a-8529-4c6a-a5d1-bfec833461dc ch=455 read=84067 start_time=2019-12-13T11:16:55Z barcode=BC01 runid=2c9cf7bc05858273f10e7d7ec552fc0bd742dc3e
CCGGTTACCTTGTTGCGACTTCACCCCAATCATCAATCCCACCTTAGACAGCTCCTTCGCGGTTAGGCCGGCTTCGGGTGTTATCAACTCTCGTGGTATGACGGGCGGTGTGTGCAAGGCCCAGAACGTATTCACCGCGACATGCTGATTCGCGATTACTAGCATTCCAACTTCATGTAGTCGAGTTGCAGACTGGCTGATCCGAACTGAGAATGGTTTTATGGGTTTTGCTTCACCTCGCGGCTTCGCTTCCCTCTGCACCATCCATTTGTAGCACGTGTGTAGCCAGGTCTTAAAGGGCGATGATTTGACACGTCATCCCCGCCTTCCTCAACTTGTCACTGGCAGTCTCGCTAGAGTCCCCAACTTAATGATGGTGAGAAACTAACGATAAGGGTTGCGCTCGTTGCGGGACTTAACCAACATCTCCTGACACGAGCTGACGACAACCATGCGCCACCTGTATCTCATATGGCTATCTCTCCATCTCTGGAGCCTTTGCCAAGGTATGTCAAGACCTGAGTAAGGTTCTTCGCGTTACTTCGAATTAAACCATGCTCCACCAGCGTGCGGGCCCAAATCAATTCGCTTTGAGTTTCACTCTTGCGAACGTACTACTCGGAGTACTTATTGCGTTAACTGCAGCACTGAACTTTGACATCAACTTGCCAGGTACTCATCGTTTACGGCGTGGACTACTAGGTATCTAATCTATTTGCTCCCCACGCTTTCAGGACTGAGCGTCAGTTGCAGGCCAGATCGTCGCCTTCGCCACTGGTGTTCCTCCATATATCTGCGCATTTCACCGCTACACGTAGATTCCGCGATCCTCTCCTGCACTCTAGCTGCCTGTGGTTTCTATGGCTTACTGAAGTTAAGCTTCAGGCTTTCACCACAGACCCTTTGCCGCCTGCTCCTCTTTACGCCCAATAATTCCGGATAACGCTTGCCGCAGTATTACCGCGGCTGCTGGCACGTAGTTTAGCCGTGCTCAATAAAGAATTACCGTCACTCGGCTACCATTTCATAACCCAGCCGCCGTTCTTCCTTTATAACAGAAGTTTACAATCCGAAAACCTTCTTCCTTCACGCGGCGTTGCTCGGTCAGGTTTCCCCATTGCCGGAAATTCCCTACTGCTGCCTCCCGAGGAG
+
.5/+36+.627107--/138;8-988)5-7878140,15-',$*%%*(0()+40((8**,-,*4&*.44//-00/',2-.-711203..-+,/123/0377;7;9021,-.22'466/.31*%+*321525;6'36342//&36899089723752:/(())0*,80-1+-182'+((%+.00034720(,/03((%%$,,3**221-.-).414,9:<-344:04:9,)*4.928;898151.06123-5+8145821129699;154,'('()+.0/01**+*,,&)50-,.32+,/+')+-/04:1.--)))..2/:42,,.54702-+**(*3,+,()(0)*,455230.5'+-0/687)0''&&/+**-.-+('&%*,)))-,,,,,-'2//,9+./10415;267;;706.5*-)+,00,-/-&',2745-.00133487:0-1:-2-.*/846745641+.1-233/4315:96616885643470&(1,11+',(*)+)+-+*-612-0;;9.)').1+3,815;1/,*+($'4.5*,&)$$&&,0+,)(,06,./$)+*//806121+*/../*6,1,$&037/./-:2/,//,0-,,104:267990000*)&%(()1*)14/0/:5967758011,/32770261+-2754,2*.-+02+)(()4455:9639/&(+*-,829565%03(/--.844190/'(+5/,.1788/---..;90&8850/0004/15175:3545:*.-13997:::;:7:8235),,.689::8000..,23446/-3/1.9<:6589104/.*-+,*,/,3(-/55529/,/468-071331-(),+-252.)).0::1.266;87;578.4,+4/6++-163,.9/17*+.05,-(':9:00-)(.1289933028+,/60,.+2/'0*.63809-;-;943/--,---,%*(*-)/.)1786585569832/)+,33419*+,66.0*(+&(,-3;.'%%)''5;66/')*+/7/0'17+35+0('),,((%-/135767<53+,%&(-,.030))+-,/:4-*-(,21,.69:9:09//9788<835441644.:/11838450+0(86-6;9,0868:7-2:-4916**,0556866;/95.+'.**-
@a4364479-619c-4511-8be4-315957e19e87 ch=303 read=180490 start_time=2019-12-13T11:16:36Z barcode=BC01 runid=2c9cf7bc05858273f10e7d7ec552fc0bd742dc3e
CCGGTTACCTTGTTGACTTAGTCATGAATCACAAAGTGGTAAGCGCCCTCCCGAGGTTAAGCTACCTACTTCTTTGCAACCCCTCCCATGGTGTGACGGGCGGTGTGTACAAAGGCCGGGAACGCGTATTCACCGTGGCATTCTGATCCGCACGATTACTAGCGATTTTCAAACTTCGTAAGGTCGAGTTGCAGACTCAATCCGGACTACGACGCACTTTATGAGGTCGCTTGCTCTCGCGGGTCGCTTCTCTTTGTACATGCGCCATTGTGGCATTATTGTGGCGGTCGTACAGGGCCATGATGACTTGACGTCATCCCCACCTTCCTCCGGTTTATCACTGGCGGTCTCGCTTTACCGAGGTTCCCCGGCTGGACGCTGGCGAAGCAAAGGATAAGGAGGTTGCGCTCGTTGCGGGACTTAATAACATTTCACAGCACGAGCTGACGACGGCCATGCGGCACCTGTCACGGTTCCCGAAGGCATTCTCATCTCTGAAAACTTCCGTGGATGTCAAGACCAGGTAAGGTTCTTCGCGTTGCATCGAATTAAACCATGCTCCACAACGTGCGGGCCCGTCAATTCATTGAGTTTTAACCTTGCGGCCGTACTCCCCGGGCGGTCGACTTAACGTTAGCTTTCGGAAGCCATCAGGGCTGACACTCAAGTCGACATCGTTTACGGCGTGGACTACCAGGGTATCTAATCCTGTTTACCTTTCGCACCTGAGCGTCAGTCTTCGTCAGGGGCCGCCTTCACCACCGGTATTCCTCAGATCTCTACGCATTTTCACCGCTACGCCTGGAGTTCTACCCCCCCCTCTACGAGGACTCCAAGCTTTGCCGGTATCCCGGATGCAGTTCCCGGAGTTGAGGCCCGGGGAGTTTCACATCCCACGGCTTAACAAAGCCGCCTGCGTGCGCTTTACGCCAGTAATTCGATTAACGCCTCCGGCAATACCGCGGCTGCTGGCTGGAGTTAGCCGGTGCTTCTTCTGCGGGTAACGTCAATGAACAGGTATTAACTTTGCTCACACTTCACTCCGCTGAAATTGCTTTACAACCCGAAGGCCTTCTTCATACGCGCGGCATGGCTGCATCAGGCTTGCGCCCATTGTGCAGTATATTCCCCACTGCGCTCCGTAGGAG
+
48030:4596:/+(((((&)*9887105,-'+/:.+,+511')*+:9+*-0*()((4+74(-..14224896492-.04663+,.1/1//;:977898<;5631.1+-(-45-26545:71.-*+(*+.:///:1989405;6555650()%'+,-7,./-/..+13.*%$%(+2/40.+&2)..4024412()0115(,,6.+1610./022/-&*.490/1%-(+,+*/)'&,+4413+)+)((+-/,.,-55)&%$&)++24:+3-*(&*+%+&$)**&'&(+,,'$('/(31--0.//1112030..23357-589+,2269,('*(/*57+)(,',(5++3960.*$',./%&)+%+*41/',)-0.,,*'''()05+%'&%025'7/717/0/())02**)+215-3*),77-.0,-(%'''%-4-+.0.'..1.*.--..1..+&&.-2524)30/0474/.&,6:88/3*)+1.//15:86862-.+./3;4--3029446;::687714539200-2+,-7::7:956,2+,,99:+*-,.2<7442++112*%*+)*(0++()'*6/('+*7/92)-**,,8::(3+//*+**+'+-'*%),3/3.*/66050/./)-*5)*+****),')3+0*++)+%%)%-462+*))(*+0*.*-/166.4436:/,-,5///2;95444:71.')+90/.6.376.92,'*)*66,-0-28555359:543349<857/'0443,0(+1241161508)1,./42.14**-2.1,1-.+10.69+)'*065-,)$*1.64./1;651524161/12230.'(&*--45'1,(*')(')+%%2))*-)'*--7;2::/93,,,&)09--,/.&'(&*)$'/;0)%,,/1/($'+*).,6..2*)%.0'.0457:::0/+/1-),+.,,+-/6657,/59682,+&)-(3-*4*-(/2/-.--.5:/:,+$*-%(8//.39*63-0-5,.7587801--02++++,--+(&,)*0++.0..(//(&00)%*$)-900/-1.',2/-.,*-*-/56+,--00-+,+/.768<65;412//-.-,/5+-/0+(0')-14&+-+-6/1-26/'1*(**++'*(+(/,678*%&$$&$&)(6-0--'&$
@b97494cc-c83d-4bef-856d-06e3b596c82c ch=189 read=189172 start_time=2019-12-13T11:16:30Z barcode=BC01 runid=2c9cf7bc05858273f10e7d7ec552fc0bd742dc3e
TCACCCAATCGCTGGCCCTGCTCGACCGCCACCTCCTTGCAGTTAAGGACTTCGGGTATTGCCAGCTCTCTCATGTGGTGTGACGGGCCATTGTGTGCAGGCGGGAACGTATTCACCGCGACTTGTGCAGATTCGCGATTACTAGTAACTCCAGCTTCATGTAGGCGGTTTCAATACAATCCAGAACTGAGACTGGTTTTAAGTTTGGCTCCACCTCACGGTATTACATCTCTGTACCAGCATTGTAAGCGTGTGTAGCTACGCGGGGCATGATTTGACGTCATCCCGCTCCTCCTGGTTAACCCAGGCAGTCTCTTCGAGTCCTCAACAATGGTATTAACTAACGCGACAAGGGTTGCGCTCGTTGCGGACGCTTAACTTTATCCTCACACGGCTTACAGGCTGACGACAACCATGCACCACCTGTCACCCCTTGTCCCCGAGGATTTCCTCGATTAAAAAAAAGAGTAATGCAAGGGATATAAAGTGTAGGTAAGAGTTCTTCGCTGATTTAACTTCAGATGTGCATGCTCCACTTCTGTGCGAGTCCCCGTCCAATTCAACCCCAGGTTTAATCTTGCATCGCCACGGGCGGGTCGCTTAATGCGATGGCAGCGGCGTGAAGTGAAACCCCACCTAAGTATTCATCCCGTTTGCAGCGTGGACTACCAGGGTATCTAATCCTGTTTTGCTCCCCACGCTTTCGAGCCTCCAGCGTCGTTACCGAAGATCCAGAGAGTCGCCTTCGCGCCAGGTGTTCTAATCTCTGCATTCACCACTTCCTAGATTCCACTCTCTCTCACCGCTCTGAATATCCAGTTTGGGATACGCTTTTAGGTTGAGCCCAGGTTATTTCACATCCCGCCAGTCATCCGCCTACGCCCAGTAAATCCGGATAACGCTCACCGCCACCTACGTATTACCGCGGCTGCTGGCACGTAGTTGTGGCTTCCTCAGGTGCGATATTATCTTCCCAAAGACAGAGCTTTGATCCGAAAACCTTCATCACTCTTTGCCGGCGTTGCTGCATCGGGACTTTCCCCATTTGTGCAATATTCCCCACTGCCTCCCGTGGGAG
+
,4.-*(-,/0/,,-)-3(%##'''%4.(('$)++,((,+-*/7/,(),*,-;1(.--,/3//:.+-/*)()(%(')*1*-*,0458-,&$*(&,*-)0$'*0&240510647<6156/34-(%$$($)$*)3/.../15;543624482/3--.1150')(&''-/-5196+&%'$%'-,.-&+*1,-43340336/<;.2843:+-***/7049353,3+,+2-%')+////.0*0+&(-'+0()*&()--2.,'''(&$&%%&.88261-'.)*+03783-,*'*()-..*20,*./-.(00,+/,+'&'*+')33-+*)*(**)%))3**('$&%.&)$&$&'')*710)3+28232881-)+&%)*')$%(&'(%%(%&&.)*+//(++*(&'$'')(2+-.252342847922032/322710..41+)2-0378,.-,0),693201))+,-04.501,(&+.22-+*)*'.)%)&(*/.*,+/.-320-))+,598:5-+%&$/)'$$'*.+')%'%(%+.0/3453&012,(%&&((&-*255'$++(/*/./&#'&'%$%00:418/-.,*,%-$%)/)*')&%&'$%&%'('0'&'(%$%$%&%%%&&%'%$&'#$$*-,/92)'/.'&(&)(.0-,0,,-(,4*%''''&-(3-64156,2/-,001,.+&+,+-650(&')11/,'('(/13,%&13615%,&1,)&(+0)/'&''&**/*&&'&&((+05746/&'$%$%(%&%)%&$)/)*,/*(-()0.(*+&)*))%#$&'*3++)**++,+0)*%'&%*12..,83+$&)$+((%&)(',&*('*+.+*'&*%'&-.3($)')(+1:2)()*)86+&('$$'%.,00.(&%$&(+0/()*.2-,23171.2*(%()(#&((.2(-,)*,+/027.4:2,-''&)+-/3+(+*,.3)(&$&&%'.+.+.)5++%(&$().,**)'&'*(+3++/6)*),),.)').-)',02--3.8.254(--**,''*'+.,0''&'&&)*,9&-,(%)-(/6:1**,*+-,,-*()---15/('&%'&*&)$$#&*(*$
@d5a54265-aaa4-4fc3-9442-3fea6373e488 ch=123 read=144428 start_time=2019-12-13T11:16:24Z barcode=BC01 runid=2c9cf7bc05858273f10e7d7ec552fc0bd742dc3e
CCGGTTACCTTGTTACGACTTCACCCCAATCATCAATCCCACCTTAGACAGCTCCTTCCTTGCGGTTAGGCCACCGGCTTCGGGTGTTATCAACTCTCGTGTGGTGTGACGGGCGGTGTGTACAGGCCGAGAACGTATTCACCGCGACATGCTGATTCCGCGATTACTAGCGATTCCAACTTCGTAGTCGAGTTGCAGACTACAATCCGAATGGTTTTATGGGTTTTGCTTCACCTCGCGGCTTCCTTTACTCTACACCATCCATTGTAGCACGTGTAGCCCAGGTCATAAGGGGCATGATGATTGACGTCACCCCGCCTTCCTCCAGCTTGTCACTGGCGGTCTGCTTCGAGTCCCCAACTTAATGATGGTAACTAACGATAAGAGGTTGCGCTCGTTGCGGGACTTAACCCAGCATCTCACGACACGAGCTGACGACAACCATTACCACCTGTATCTCATATAGCTATCTCTCCATCTCTGGAGCCTTTATGAGTATGTCAAGACCTGGTAAGGTTCTTCGCGTTGCTTCGAATTAAACCACAGCGCTCCACCGCTTGTGCGGGGCCCCGTCAATTCCTTTGAGTTTCATTCTTGCGAACGTACTACTCAGGCAGTGCCATTGCGTTAACTGCAGCACTGAACTTTGACATCCAACGCGGTACTCATCGTTTACGGCGTGGACTACTGGGGTATCTAATCTATTTGCTCCCCGCGCGCCGGGACTGAGCGTCAGTTGCAGGCCAGATCGTCGCCTTCGCCACTGGTGTTCCTCCATATATCTACGCATTTCACCGCTACACATGGAATTCCACGATCCTCTCCTGCACTCCTAGCTGCCTGGTTTCTATAATGGCTTACTGAAGTTAAGCTTCAGGCTTTCACCACAGACCCTTGCTGCCGCCTGCTTCCTCTTTACGCCCAATAATTCCGGATAACGCTGCCACCTACGTATTACCGCGGCTGCTGGCGTAGTTAGCCGTGGCTTTCTAAAGTACCGGCTACCGACACCGCCTTAGCCGCCGTTCTTCCTTTATAACGAGTTTACAATCCGAAAACCTTCTTCCTTCACGCGGCGTTGCTCGGTCAGGGTTTCCCCATTGCCGAAAATTCCTACTGCTGCCTCCGTAGGAG
+
62/12:-.507./9/4435598/4,,(042999457266+-71090//4/33348803,03./03,/)0785+12,1()+-+0)-)-0//04*.-/,..0/*,.00136713555887520..2(0,/-+-/725:9:<:89<88100.25998503-*),1344/--,--0/7/6./,*-/+(,),451/016.0,00+*)%*311.(&'%(/45;,148;.7::0(*,:489;98,-.-+2.6.,51)*'''%*.08788968:00--+)+*++++*34+).1002355+48310400/.*2.+.75.*$&')*&,15<700-,*,+0955568:12+*(($%#&&+%&('.-7:-..+-.+*''')1621&)+/-/..2.+)%/*/102/554347**)4810414-34)*)./044.),-.1-.0.2/0/.-,,/6'24-1$&,7,274567:9::05571663/3129358+,060/.-&',**.0-//---.7636'((,,/'&(0.1*3.986.,,,,/8/1194--/10-:942/,(,+)'%)'',(&'&()-/1'27/.66/-/7344:6-0/+**,3:,./,+%'()1-(+/(,045100/%(%%&(-+/,&+,.0224411/00(23//2,),+-75./.10..10.%(%+*223439871;-+)1,*,,27798698(542233535;884154+%()559*&)''%&%.483647816*+0*.-90/)-)1+*,867683223/4/.4;67387,/1<.8*+/...///+*'*+-61<;0.5423400.1023.2/203/+,,11810066670-%**.++'557582003-794343-().5028+.82-/,3-8-04486*5633:90026-.--07<213//15693685.,+//520262)-,*'',)-/337245741-(,&&%&-0+03,(+%-*+716:--(/+24/*4((''$)-*++/*&*)-))+*)'*10.//2,.(+0.55)$$%+.&)**)%%')*-659<9151,+-/+.+''&)))7:4/6//60/2:;73051/5;:1293*+*)),--3<234;7:770573.;42:;1,12.1/-/7982,8-(*::443/07-4:+-89/(+
@c2eba080-90b0-410d-b337-42a1565f205b ch=401 read=53911 start_time=2019-12-13T11:16:18Z barcode=BC01 runid=2c9cf7bc05858273f10e7d7ec552fc0bd742dc3e
CTCTACGGGAGGCAGCAGTGGGAATATTGCACAATGGGAAACCTGATGCAGCAACGCCGCGTGGTTTTCGGATCGTAAGCTCTGTCTTTGGGGAAGATAATGACGGTACCCAAGGAGGAAGCTACGGCTAACTTACATGCCAGCAGCCGCAGTAATACGTAGGTGGCGAGCGTTATCGGATTTACTGGGCGTAAAGGGGGCGTAGGCGAGATGATTAAGTGGGATGTGAAATACCCAGGCTCAACTTGGGTGCTGCATTCCAAACTGGTTTATCTAAGAGTGCAGGAGAGGAGGGTGGAATTCCTGGTGTAGCGGTGAAATGCGTAGAGATTGGGAAGAACACCAGTGGCGAAAACGACTCTCTGGTTCAAGCTTGCTGAGGCTCGAAAGCGTGAGGAGCAAACAGTTAGATACCCTGGTAGTCCACGCCGTAAACGATGGTGTGGGTTCAACACTATGATGCCGCCGCTAACGCATTAGAAGTATTCCGCCACAGAGTACGGTCGCAAAGGTAAAACTCAATTGACGGGGACCCGCACAAGTAGCGGAGTATATTGGTTTAATTCGAAGCAACGCGAAAAGAACCTTACCTACATGACATCCCTTGCATTACTCTTAATCAATCCCTTCGGGACAAGGTGACAGGTGGTTGCATGATTTGTCGTCAGCTCATGGGCAGGAAATGTTGGGTTAAGAATCCCGCAACGAGCGCAACCCTTAGTTACTACCGCTAAGTTGGGGACTCTGCTTGAACACCTGGGTGTAACCAAGGAGGAGATTAGGATGACGTCAAATCATCATGCCCCTTATGTGGCCCAGGGCTACACGTGCTACAATGGCTGGTACAGAGATGCAATACCGCGAGGTGGGCAAACTTTAAAACCAGTCTCAGTTCGGATTGTAGGCTGAAACCATACCACGAAGCTGGAGTTACTAGTAATCGCGAATCAGAATGTCGCGGTGAATACGTTCCCGGGTCTTGTACACCGCCCGTCACACCATGAGAGTTGGCATGCAAGAGATGAGCTAACCACTGCAAGAACAGCGGCGAAAGGTAGGGTCAGCGATTGGGG
+
+,1((((.1))-)+./.49.+)*+*.7/--223:436+(0-*2(*)*#%''&-(*+5:555*-**-3,75722(%)(-(*,066704;1-.0*+0,2127.-,.283218*01)-+2)-)(('(*)./%(&%&&&(/00794*32)4..,'-,8.//9767.61254**-1012++.(0*.82-030&022459)-395007:89:1,%%&12/5171/33::899866;83,//,*.8879-.(+)36654787799;./-70+*+/,9+-/9./((%()01169.-*..+*%$-+*1+3+23--3230/0035859;5012975))&%0',-7,1-0127:9+,,.1,*-0+)-+%'''((',+%&$))$''&)+40/,2105'&))''2)*'+)*)-/0/+%()+,,6759;-,.,+(,,01++-.5/8:<27/++,/.//141*31,,+&)$$%$$+*02-/6&&(1-235,1,,(*'&)+-70(%'&%&(''()(*,3.:*3/6(-')+4;:271-+21532.&6077<2***,)(')*+1(+'($',%*'/+.64/304.%')'(,20./013,*&)*)*-,*++%%'&(,-58/92**0-.*8)(%&#&((,*,'*'),64;//+++162*0/0580321)/,.&,-0-+1;/-03378,+-/-'-'&%%$''+'&)(.-,...01*')').61)+-52+**')41)/,%%)&(/,((+,0:,/126323++3-.,-+)&$$$$'&&&,0.14+*%#%&''/)''*++&&(*,),++-64789:9;9133999;01:/+,6'-%%%%*(''147-0-))-)*05331284189978869..-.09555--0/1.-,(*(+)**--2::9;;7;755/*.--15-03;9460250,$)*+-+*,&(&%(),(')''&&).7-*(8()*2-/.-2./.85*3/13117/))&(+.5477:86747</9/,./*),)%'%))-1,89+,989888;6620,*+.5*1-//.3''&%))-.1-124757,,((&('&%$&(&,'(0('**()+,-3.-0*%,+'1)-,+%
@ea0ef7b4-4e03-486e-a043-3a546ccd2c46 ch=185 read=148625 start_time=2019-12-13T11:16:15Z barcode=BC01 runid=2c9cf7bc05858273f10e7d7ec552fc0bd742dc3e
CTTCAGGGAGGCAGCCGAAGTGGGAGCACGGCAATGGGGAAACCCTGACGGTACCTCGCGTGAAGGAAGGTTTTCGGATTAGCAAACTTCTGTTATAAAGGAAGAGCAGCTACAGAAGTGGTGACCGAGTGACGAATACTTTATTGAAAGCCAAAACTAACTACATTACTTAGCAGCCGCGGTAATACGTAGGTGGCAAAGCGTTATCCGGAATTATTGGGCGTAAAGAGGGGCAGGCGGCAGCGAGGGTCTGTGGTGAAAGCCTGAGCTTAGCTTCAGTAGCCACAAACTGAGGCAGCTAAGAGTGGGAGGATCGTGGAATTCCATGTGTAGCGGTGAAATGCATGGTATCATGGAAGACACCTGGTGAGCGGCGATCTGGCTGGCGGCACTCCAGTCGGCGTGGGGAGCCTTCAAAATAGGATTAGATACAATAGTCCACGCCGTAAACATTGATTTTCGCGTGTTGGATGTCAAAGTTCAGTACGCAGTTAACATAATAGATACTCATACAGTATTACGTTCATAAAGAATGAAACTCAAAAGGTGTGAGGAGCCCGCAGGCAGAAGTGGAGCATCATAGAACATTCAAAACCTTTGCGAAACGCCTGGAGTATGACATATAAAGAAACAAGATGGAGAATGTATATGGGAATACAGGTGCATGGTTGTAATGTCGGCTGGTAATCGGGAGATATTTGATTTAAGTCCGCAACGAAGCGCAAAAAAACCCATATAATTCGTTACCATCATTCAGTTGGGGACTCTGTGAGACTGCCAGTATGCAGCTGGAGGAAGGCGGGGATGACGTCCGTCATCGCTACCCTTGGCCTGGGCCCACTGCAATGGATGATTGCAGGAAGCGAAGCCGCGGGTGAGAAGCAAAACCCGCAAACCACTCAGTTTCGGATTGTAGTCACCGCTCGACTACATGAAGTTGAATCACTGGTAGTCGCGAATCCGGCATATCGCATTGAATACGTTCTCGGGCGCTATACACCGCGTCACACCACGAGATTGATACTTGCAAGCCGGTGGCTAACCGCAAGGAAGGGCTGTCTAAGATTGGGATTGATGATTGGGGGGTGAAGTGGCAAAGGTAACCGAAG
+
&'&'%*++(-.*+%,'$')%+$*(&%'(+,1+/..574)'-',5''*#$*''$$%$)*4353*2+-,,,)(685/39/1-))'+6100817031/.47,***(',$)%'((*.''(&'(',,'(/.($&&'(('%%(')*+&$(**.0/%)*')''*)0,)-(,'3)(%$#&$'(%,.'('%))*)*-,0&*%'*)('4*+04.900.2,/+)1(',+-130.125.()*20.+,59536.,+.'%-0,++10.+0./-(,)+0/2-,,--,'./-)&(+*%''&&+**)&'&&'*(+.0.1'''('))&.*/.-/4,+-).+8935443+*++.&1()41+*+#*%)'#%%$&)*)&%%&%&%%&$#%$%*'&('$''#$%%%,.*'+)&))-*)+2*)((+3.))(&#(&')%/7861-/5,.1,)+())(..--41.$'(/1-1/7)0%&(&%)(,.*)*'+'%(---,%+%(*)(274+%(%'')*-.5)3'%%)7'%%&'+-+-&&$##%&%)'&)*1//%$(+**-621,12++./72(*(-*('&,(%%+/'$&$%%%%%(&&'(*'')**&$$%'&)(&&%&*.40-''))')%(+)'')+,%'$$%%&$**,-+(&&&$*1*(*'',.40*)'),$&$$%'%''('(-/'-))+,*+.1-0&($$&#&%%&$&%&,&$$$&()&&+,%'(%)'-5).4--)%%)(--&&&'*&.)-/12-&*,($'')'(00(&))'(()+-%)+$)'+,/692351/-+(*,./0687.,,*)'$$&&**1/-2/,(''&%',*'$'$&(,)$%%'-0&%(+%,(%%$(&5-0-+(*&&$'($),6,,%%(*%,'&&%()(*'('(+()-++-,,$'&')+&*-68118+$*)291*'''%'*16(&*+$-)%').10'-$&,/03455/1111.4+-)('('*$&'&,342761532;40),-0./'/0,,'+(+'%&#%'41,+'*+('&')('%(&)(&()..22330-.+&*&*%&(($$'%&*+-,06)32*-/(+)0)'*/0++&)'./+,%*,,-**&.)&30/-0+,-0028/0/))&%&'&&+)+(+.(')*+*0/&','
@dc00ec45-f5c2-4e97-9aff-df615b8a2282 ch=191 read=198306 start_time=2019-12-13T11:16:13Z barcode=BC01 runid=2c9cf7bc05858273f10e7d7ec552fc0bd742dc3e
CCGGGATTTACCTTGTTACGACTTCACCCCAGTCATGAATCACAAAGTGGTAAGGCGCCCGAAGGTTAAGCTACCTACTTCTTTGCAACCCACTCCCATGTGGTGTGACGGGCGGTGTGTACAAGGCCGGGAACGTATTCACCGTGGCATTCTGATCCACGATTACTAGCGATTCCGACTTCGCCCAAATTCGAGTTGCAGACTCAATCGGACTGACGCGCGCTTTATGAGGTCCGCTTGCTCTCATGAGGTCGCTTCTCTTTGCGTACGCCATTTAATGGCGATGTGTAGCCCTGGTCGTAAGGGCCATGATGACGGCGTGTCCTTCCTCAGTTTATCACTGGCAGTCTCCTTTGAGGTTCTACGTGGATGGCAACAAAGGATAAGGAGTTTGCGCTCGTTGCGGGACTTAACCCAACATTTCACAACACGAGCTGACGACAGCCATGGCACCTGTCTCACGGTTTGAAGGCACATTCTCATCTCTGAAAACTTCCGTGGATGTCAAGACCAGGTAAAGGTTCTTCGCGTTGCATCGAATTAAACCACATGCTCACGCTTGTGCGGGCCCCCGTCAATTCATTTGAGTTTTAACCTTGCGGCCGTACTCCCCAGACGGTCGACTTAACGCGTTAGCTCCGGAAGCCACGCCTCAAGGGCACAACCTCAAGCCGACATCGTTTACGGCGTGGACTACCAGGGTATCTAATCCTGTTTGCTCTTTACGCTTTCGCACCTGAGCGTCAGTCTTCGTCAGGGGCCGCCTTCATACCGGTATTCCTCCAGATCTCTACGCATTTCACCGCTACACCTGGAATTCTACCCCCTCTACGAGACTCAAGCTTGCCGGTATCAGATGCAGTTCCCAGGTTGAGCCCGGGGATTTCACATCTGACTTAACAAACCGCCTGCGTGCGCTTTACGCCCAGTAATTCCGATTAACGCTTGCACCCTCCACCGTATTACCGCGGCTGCTGGCACAGGTTAGCCGGTCTTCTGCGGGTAACGTCAATGAGCAAGGTATTAACTTTACTCCTTCACTCCCGCTGAAAGTACTTTACAACCCGAAGGCCTTCTTCATACGTGGCATGGCTGCATCAGGCTTGCGCCCATTACCGATATTTCGCCTCCCGTAG
+
42&+,&,'((.32:119*22668;1-143.-/264877:4/'('++&(,(1*&(&(%(''%),(*,402+...5:6466805<8.24049-),*98.&*''(*.//147,77247/0.,,/+3-4061/;090/31339334;6847546;9////0*)*),1.-/7212117;462,0181,0-',)''-$)%+2915013121+6+,)7./+.-+,+++%.270+'%%0()-((+32.,-.*0''*)+*,.,//8/4.2:1&$%()-./711:,+&($**)()+-,,,+/.2,19896/7,/7:66330220/--.0/.))*-*04579237<:58704657/*...9975;5*)(+)/*'%&'&*-+(*+)().5;+4.87/-*/$*56()44556,6*)&+2253232+1+&,1315;3,/12:4/1&&441220.0..,4,&%%&&#&$&%((,-,0.75:3*-()),()(0;258641.0)+-66-,6-9979:<;;8::87663.'-++29)-*:<99<86650911179-,-0.1:15;211120./)+*,0-./.,,2.-464,)/00859219;2+,-/;<5+9/060.+.++&%(&(,:97((+%-/31250...03---,*5.///2'/)*-*.524336781,050,'*+,0414(7-::740.//+3;//0-5//,/6..2-01,-/*+,00/.(*66/17;4*+,1/0/,.,/3:90*-.79230-179878878<97780//4.,1,-++0*&(+-9(441397601**+135889760*'.0,6459/35342530/))(+-,/42::4,&)'%%''2/3785,)+-8138&3143;.11736389<186,./9...,85,(+/1$2))**,/165/-&'&8*:65071352,,++,.0+(('''-,29/-.2051:/0.,9,6,0.)7(''-0:5645(+(*,77<89;641744234,.)%*'70800/7838424;64.(27/.15578.7-)*('(12,733261-+687/,-+-,60--*3;,):/.37+//(*1/)*-0,15,+////1:9;55;2&&%($4'6-229;9943234*5653904/85($%'%-%&&)$('%%#%().3'(/&/
@28d0c415-13c0-4e2d-80e9-d414eeecc8fc ch=231 read=91133 start_time=2019-12-13T11:16:07Z barcode=BC01 runid=2c9cf7bc05858273f10e7d7ec552fc0bd742dc3e
CTCCTACGCGGGAGGGCAGCAATGAAATTTTCGGCAATGGAAACCCTGACCGAGCAACGCCGCGTGAAGAAGGTTTTCCGGATTGTAAACTTCTGTTATAAAAGGAAGACAGCGGCTACAGAGTGGTAGCCGGTGACTTTATTAAGCCGGCTAACTACGTGCCAGCAGCCGCGGTAATACGTAGGTGGCAAGAAACGTTATCCAGATTATTGGGCGTAAAGAGGGGCAGGCGGCAGCAGGGTCTGTGGTGAAAGCCTGAAGCTTAACTGGTAAACCGCAGAAACCAGGTAGCTAAGTGCAGGAGAGGATCGTGGAATTCCATGTGTAGCCCGGTGAAATGCGTAGATATATGGAGGAACACCAGTGGCGAAAGGCGACGATCTGGCCTGCAGCGACGCTCAGTCCCCAGCGTAGAGAGCAAATAGGATTAAGATACCCTGGTAGTCCCACGCCGTAAACGATGAGGTACTAAGAAGGTGTTGGATGTCAAGTTCAGTGCTGCAGTTAACGCAATGCTCCGCCTGAATGATACGTTCCGCAGAATGAAACTCAAAGGAATTGACGGGGCCCGCACAAGCGGTGGAGCATATGGTTTTAATTCGAAGCAACGCGAAGAACCCTACCAGGTCTTGACATACTCATAAAGGCTCCAGGATGGAGAGATGGCTATGAGATACAGGTGGTGCATGGTTGTCGTCAGCTCGTGTCGTGAGATGTTGGGTTAAGTCCGCAGCAGGCGCAACCCTTATCGTTGATTACCATCATTAAGTTGGGGACTCGCGAGACTGCAGTGACAAGCTGGAGGAAGGCGGGGATGACGTCAAATCATCATGCCCCTTATGACCTGGAGCTACACACGTGCTACAATGGATGGTGCAGAGGAAGCGAAGCCGCGAGGTGAAGCAAAACCCATAAAACCATTCTCAGTTCGGATTGTAGTCTGCAACTCGACTACATGAAGTTGGAATCGCTAGTAATCCCGCGAATCTGGCATGTCATGAGTGAATACGTTCTCGACTTGTACACACCGCCGTCACACCGAAGTTATTAACACCCGAAGCCGGTGGCCTAACCGCAGAGGAAAGGCTGTCTAAAGGTGGGATTGATGGTGCAAGTCGTAACAAAGGTAACCCGG
+
*/00.(+(&,.'%+('(+475*4)(*0,343,2538<83-,1+,50++.37---008545:79471+*''()0185/6(1,1080019/-394.1(*)+166*+,,*'+,'/.&/..*1.))%&%&%$'.(*,(),30390713+)**&%&).1/213*)((,+-,--3/0.--//4/-0774251483/)$((&/,2/,(*)$*/-4-1089;6,)+5)&'*++'&&(,*-5/,..-+2.-.6.,,,/,+32/27.)-+'(-(/%&%$(+51+40''(*(15*42/2'+,..+))),1.55+,(,545:,:03.30;2:54/,)&&(+*+,,*,.8:../98747764,.-/,/2+312:9387796--3+),/09//**$&)./3-./)+.0/01548--/+*.(('--0+++,%++.;;6').)//.'',-,294+,4554,8.*$,+/:77:<;.--+*'%%**/0.*'*)(1.01:4;:;87/).()44%/024788/33331/'(*/+%),17142-+%)%%'*(4./1))),'),,7.1.-/798;2,0))+*&&%)*1.16(',*//5/4)523,+,,/.)&)-+770/6040)-++,88976.07.,809-+%/2,++010412/,7(333,+0:3175,7&'',-/55,*&%-.*6+,((%()+,5825567;:332/%0/6-/265/)*++6557897843/255363:22506/087(+.(,)+57220+24*,)'(''(*&$+)+0948701837.8089:+03'($%'+,/..1)%%&)7663*+,-6**,*.-42(,50.224874438-/0788*)'-/4/)0,)*,54258'*+/,-()'*+,410.00;1180005)++&(%*(++*.)(*+-0/-+'+'+*03'-,64++54.05:;54777<765$*231/3.12)+,/22987.2,-/2410-,,/,7/.72)1(44/.0**$('(),'/,32-7+*&*%&$((-+$%(&)+./9566012.*+&%#&'(,0000-10,2/./41/+.&*()(+-*-2.5///:-)-.-29&245:87/203,%%$$%)'++%++)'(-,,/6/*.+.8;21.+)((((#%(-*+,/02587:+,5-2848012
@4f5a6883-21e1-43c3-b193-551c28b84885 ch=252 read=172019 start_time=2019-12-13T11:16:05Z barcode=BC01 runid=2c9cf7bc05858273f10e7d7ec552fc0bd742dc3e
CCGGTTACCTTGTTACGACTTCACCCCAGTCATGAATCACAAAGTGGTAAGCGCCACTCGAAGGTTAAGCTTCACCTACTTCTTTTACAGCCCACTCCCCTTGTGGCGTGACGGGCGGTGTACAAGGCCCGGGAACGTATTCACCCGTGGCATTCTGATCCACGATTACTGGCGATTCCGACTTCATGGGTCGGTTGCGGGCCTCAATCCGGACTACGACGCACTTTATGAGGTCCGCTTGCTCTCAGCAGCGGGTCGCTTCTCTTTGTATGCGCCATTGCAGCACGTGTGTAGCCCTGGTCGTAAAGGGCCTTGATGATGACGATCATCCCCACCTTCCTCCAGTTTATCACTGGCGGTCTCCTTTGAGTTCCCGGCCGGACCGCTGGCAACAAAGGATAAGGGGTTGCGCTCGTTGCGGGACTTAATAACATTTCACAACACGAGCTGACGACAGCCATGCGGCACCTGTCTCCACGGTTCCGAAGGCACATTCTCATCTCTGAAAACTTCCGTGGATGTCAAGACCAGGTAAGGTTCTTCGCGTTGCATCGGGTAAACCACATGCTCCACCGCTTGTGCGGGCCCCGTCAATTCATTTTGAGTTTTAACCTTGCGGCCGTACTCCCCAGGCGGTCGACTTAACGCGGGTAGCTCCGGGCGCTCAAAGGGCACAACCTGGAGATCGACATCGTTTACGGCGTGGACTACCAGGGTATCTAATCCTGTTTGCTCCCCACGCTTTCGCACCTGAGCAGTCTTCGTCCAGGGGCCGCCTTCGCCACCGGTATTCCTCCAGATCTCTACGCATTTCACCGCACACCTGGAATTCACCCCCCTCTACGGGGCTCAAGCTTGCCAGTATCAGATGCAGTTCCCAGGTTGGGCGGGGATTTCATCACAACTTAACAAACCGCCTGCGTGCGCTTTACGCCCAGTAATAATTCCGATTAACGCTTGCACCCTCCGTATTACCGCGGCTGCTGGCACGGGTTAGCCGGTGCTTCTTCTGCGGGTAACGTCAATGAGCAAAGGTGTGCTACTCCCTTCCTCCCCTTTGAAGTACTTTACAACCCGAGGCCTTCTTCATACACGCGGCGCTGAAACGCATCGGGCTTGCGCCCATTTGTGCCAATATTCCCCACTGCTGCCTCCCGTAGAGGAG
+
11*206(-*,)(3+'()*,865,014.-.482644/--+*14-,559-4,*+236&')1(+3031332)*)2*,/96678;'7<:0%22&2:/,/.36/%*')*+./12233-153.-*&'&'+1.25/(+*+'''*/%'($%+3,+1-2124<;445;-+*+)+2-,..&-./::;52/.1281&/&--+*'0,3,0(3.1)*0*8.10.313-++***%(%'+17-//,12265101.+-./83%&&&'%',+/,*,..))'(3($+-/0546624;//0/0.001/.(-()-;3.1996/01*)+/)-(+(&&.')**-30/11368::-,698:93+,,*)90/*5336-8-)(*++616.89/,./4-4,-223/6/45.0025/2.'06-247743)*(*.7(,16776/6&%,2600101.&)../-4+--0.6/-/0.-153-20*+,+.115&(),,*-*'(,/-3(&(+41;+5)),*3+'00/7/-0265332/01922588;9:9<66254./-./<389624(0,;99<867.5-+-237/72+&3-/.++1-.008:56:))0+*+3557/7:5,+057677528<;+97+:<;-19204/-.2494343312'(&$*,0/857.0+7,3+-+*',&2*,.-()*-'%#$&,.7+*0-+*.(,**%'%''$+-/0365775:9-.+7334992110282540****,4;779994<9025154.(+*)/41-,.%*.))'))'*)),261/8)'976,4756:8<9656/2706213<8550,.,./,-0.,02545;,/&*+%'%&(,10-)+(,71.116:91),424*73*)&+12,+0,-7:+10//:)*,.-6156314++-,0))()')00.'1/(+(()%%%&'()2--&(216276200&2,-.-/0/-2.20,**-,+),..;341-5-8-6//-7*,+25.**+&(')()5;417111::9572/*,.+/5../6/55,/.80:<;;;:3,.,-51-.///...-15:*3)/),&&*'+-/9*8;97/.:3+*/,(,-(*&-21.),+//6-),*-,.(+*0166852%.-/.91'$%&&%%&'(*,9+75/,3*/00:7.-80*.$-.0'-(1,.-/.'+())&'-.+00('/),&,)%'
@cecb3c7b-12a9-4512-a492-f148be70d1c1 ch=457 read=44877 start_time=2019-12-13T11:16:05Z barcode=BC01 runid=2c9cf7bc05858273f10e7d7ec552fc0bd742dc3e
CTCCTACGGGAGGCAGCAGTGGGAATATTGCACAATGGGTACAAAGCCTGATGCTGGCCATGCCGCGATGTGTGAAGAAGGCCTTCGGGTTGTAAAGAGTACTTTCAGCGGGGAGGAAGGGAGTAAAGTTAATACCTTTGCTCATTGACGTTACCGCAGAAGAAACACCAGCTAACTCGATGCCAGCAGCCTTGATGACTGGAGAGGTGCAAGTTAATCGGAATTACTGGGCGTAAAGCGCAGGCGGTTTGTTAAAGTCAGATGTGAAATACGGGCTCAACCTGGGGAACTGCATCTGATACTGTAAGCAGGTCTCGTAGGTAGAATTCCAGGTGTAGCGGTGAAATGCGCGTAGAATCTGGAGATTTACCGGTGGCGAAGGCGGCCCCCTGGACGAACTGACGCTCAGGTGCGAAAGCGTGGGAACAAACAGGTTGGATACCCTGGTAGTCCACGCCGTAAACGATGTCGACAGGTTGCCCTTGAGGCGTGGCTTCCGGAGCTAACGCGTTAGGTGACCGCCTGGGGAAATTACTGACCGCAAGGTTAAAACTCAAATGAATTGACGGGGGCCCGCACAAGCGTGGAGCATGTGGTTTTAATTCGATGCAACGCGAAGAACCTTACCTGGTCTTGACATCCACCCGGAAGTTTTCAGAGATGAGAATGTGCCTTCAGGGAACCGTGAGACAGGTGCTGCATGGCTGTCGTCAGCTCGTGTTGTGAAATGTTGGGTTAATCCCGCAGCAGGCGCAACCCTTATCGCTGTTGCTGTGGTCGGCCGGGAACTCAAAGGGAGACTGCGGTGATGAACTGGAGGAAGGTGGGGATGACGTCAGTCATCATGGCCCTTACGACCAGGGCTACACGTGCTACAGTAGCGCATACAAAGAGAAGCGACTCGCGAGAGCAAGCGAGGACCTCATAAAAGTGCGTCGTAGTCCGGATTGAGTCTGCAACTCTCGACTCATGAAGTCAGATCGCTAGTAATCGTGGATCCAGAATGCCACGGTGAATACGTTCCGGGCGCCCAGCCACACCGCCCGTCACACCATGGGGTGGGTTGCAAAAGAAGTGGGTAGCTTAACCTTCGGGAGGGCGCTTACCACTTTGATTCATGATGGGGTGAAGTCGTAACAAGGTAACCGG
+
---.,-3-:7,-52347379441*0++7/,+-+5--(()$%(2:0,01,,.22/&&$%%113976-.&&%&$'*,0''*+029687(.,/+),08.$'%+)+,57/*//1::('/-+3/4+(**-77+2-3-/02013.*1374:+++,*8.*51+,,(,*$)++',-1&*204/..-'&+,9:1/1-),(%%&$)'(),.,+)(*)((**)$%$,+54.131311579<98765<9*,/0/056,405-*.8/://3:2244.1,,1*&$'*265692+0)(()-)$%&#$&'*,*(()*+/-&&%%'%)()*//04*2-*)*-.3/4,,7:::/---192-26,*,+.,2032.1.,+*)()&))((.2697997668186/81897*)276.+'(,,-.3,024%++.,-),.,+.029:3)0.4:.1-41/'(&((65</-2:976479.147:889:9711.++))$''-+..++,'%')+365879:44703,.*)+./70/..20*-(*,45;7890/*-(),)--**%*&11.1/0062;7:88525068..,+-2/3610891-71(+)++-)*+*,4+-.03,')1.<<11;7:,**++::7946..,((*+),*)++()',$,))*-,520,++),,2.-.;;5.+)(*//31..4..416:805'.8)477;7;76544+45445:45440458764789022213753;4337;94.4..2311*,*)0*((1%5'++(&'.'25,-*+,2&'3*/*(%###)**4*3,3-;;098./,5))(*&)-,,.1',/../179998:/.++))&.%(,0+.'(00/.2,07780,--(/0(&))*+-2;.7786/(,&()/1582--'*'++,5554776/))(),)+++*)-,+/.*((+-6300&)*/0/.-&&068*-3;;620*++851+12-2/-,02458522.,,)-//421*.*2,++3%()(+'''')*-/-.457:9/1&(*.312:2/1263**996952/1'*33+'+&&$$%%')35;/38.-10-.+06373),')+225788798)&+)(+&1++,+,+,00-+(,+*7*),4+-*+0.+/-+,.4*)+3:489+)&%)./,-/---10664//4'2,2:6;39
@a5682d04-7b29-4127-a5d9-31d8839f8c75 ch=421 read=171913 start_time=2019-12-13T11:15:56Z barcode=BC01 runid=2c9cf7bc05858273f10e7d7ec552fc0bd742dc3e
CCCTACGGGGAGGCAGCAGTGGGGAATGTGCACAATGGGCGCAAACCTGATCATACCGCGTGTATGAAGGCCTCCGGGTTGTAAAGTACTTTCAGCGGGAGAGAGTAAAAGTTAATACCTTTGCTCGTAGGCGTACCCGCAGAAGAAGCACCAACTAACTCCGTGCCAGCAGCCGCGGTAATACGGAGGTACAGAAAGCGTTAATCCGATTACTGGGAATAAAGCGCGCAGGCGGTTTGTTAAGTCAGATTCTTAGAATCCAGGCTCAACCGGGAACTGCATCTGATACTGGCAAACGAGTCTCGTAGAGGGGTAGAATTCCAGGTGCTTAGCGGTGAAGTGCGTAGAGATCTGGAGAATACCGGTGGCGAAGGCGGCCCCTGGATTGAACTGACGCTCCAGGTGCGAAAGCGTGGGGAGCAAACAGGATTAGATACCCTGGTAGTCCACGCCGTAAACGATATCGGCGGAGGTTTGTGCCCCGCCCAGAGGCGTGGCTTCCGGAGCTAACGCGTTAAGTCGACCGCCTGGGGAGTACGGCCGCAAAGGAGTTCGCCAAATGAATTGACGGGGGCCCGCGCACAGAAGCGGTGGAGCGTAATGGTTTTAATTCGATGCAACGCGAAGAACCTTACCTGGTCGATGTGACATCCACGGGAAGTTTTCAGAGATGAGAATGTGCCTTCAGGAACCGTAAGGACAGGTGCTGCATGGCTGTCGTCAGCTCGTGTTGAAATGTTGGGTTAAGTCCGCAGCAGGCGCAACCCTTATCGCTGTTGCCAGCGGTCCGGCCGGGAACTCAAAGGACTGCCAGTAAACTGGAGGAAGGTGGGGATGACGTCAAGTCATCACTTGTACCCGACCAGAGATTTTACTACACGTGCTACAATGGCGCATACAAAGAGAAGCGACCTCGCATGGGGACCCTCATAAAGTGCGTCGTAGATCCGGATTGGAGTCACAGCTCGACTCCATGAAGTCCGGAATCCTTAGTAATCGTGGATTAGAGAATGCCACGGTAGATACGTTCCCAGGCCTTATACACACCGCCCGTCACCATGGGAGTGGGTTGCAAAGAAGTGATGAAAGCAACCTTCGGGAGGCGCTTACCGCTGTGATTCATGACTGGGAATTGAAGTCGTAACAAGGTAACCGG
+
60))78357)'//0653(,()-/)(1,'4(*,0/:61641//47)/+('$''01,5:46784643*)/***,+-0/:434&+-4,(+**.6--$*(+0'&'),%()/83*',+-('(-.,1)%224**$(&+.0//6.)-++-*%)(#&&)('%-..5.//7465483.,++7,9:/6/.530/(2).'($,*'..)*+./1./,5**(+2,211()'('%('%&&*&*)121)62/3-.908,18,('(2(,*(%,--1/(0577;,),+'67263.-,./3,,-333-4+(3)%'((*(++*/6.-(-.4+,,+3,4-3'(3720%)$%&+,0.3(+$()7686/,-.198:9-*&/+00404-/30+**,/).(035+*++%1+)+-($%'*12/6**90.,)$)*('*,.455(((+3:35'84-.-++0189<7.2*,-422+%')8;6455)-,-/,/-2'('1**-.5)+6-851,)-+*%&%-'()&.-)''))++),-.5.--1(0'.)++)+--0)/,0187)'')*0708.+,3:(0($(.6-+.)57:035474536'19:+2,(&,),*/+'*)*/.2014),,--,**-.6:9)/.,-4//0/031334464/+-+*--+28(+%'%%$'%+&(*68/++/+4*,*+06:53''(*+97--1--60///,-,%0/.20432*&()-0,,1466991,--/-4166382+,,,/3662-)%)-(+,5)136872-/56)*,(.-+32'.+)071,3344''5)0+$-+)*,-51106/5/3:84646:21)*,.-668/'*,,364652.*+)0,.1*496467797998769:881+)+(%%$((%*/08.,*)'+,)'%',,,)+--0597:1<1-710178697:)(&&)('(/.0240''%()&')%(7/-1222;74556677'.%'&(0,).)2+.''(((&))*/12-.0621&)(+2-,-((-0313%%)+(-.5443422*/,+),((12090%,)+**,1-14024/-*(/83+0,*,3.,,&/601:1((.),049.97)*..5+0+*,06/''('&'%'&-+'%(*2+.163%/2).4('('&)..%&/''++563-/-.05461(%*&'*(*)2/7447.-/106;6:4-
@3584155a-41ce-44a5-8ea6-a51ae75398c3 ch=210 read=80498 start_time=2019-12-13T11:15:37Z barcode=BC01 runid=2c9cf7bc05858273f10e7d7ec552fc0bd742dc3e
CTCCTACGGGAGGCAGCAGTGGGAATATTGCACAATGGAAACCCTGATGCAGCAACGCCGCGTAGTGATGAAGGTTTTCAGATCGTAAAGCTCTGTCTTTGGGGAAGATGATGACGGTACCCAAGGAGGAAGCCGGCTAACCCCGTGCCAGCAGCCGCGGTATGCGGCGTAGGTGGCGAGCGTTATCCGGATTTACTGGGCGTAAAGGGAGCGTAGGCGGATGATTAAGTGGGATGTAGAAATACCCGGGCTCAACTTGGGTGCTGCATTCCAAACTGGTTATCTAGAGTGCAGGAGAGGAGAGTGGAATTCCCTAGTGTAGCGGTGAAATGCGTAGAATTGGGAAGAACACACCAGTGGCGAAGGCGACTCTCTGGACATAACTGACGCTGAGGCTCAGCGTGGGGAGCAAACAGGATTAGATACCTGTTAGTCCGCCGTAAACGATGAATACCCCAGGTGTGGGGTTTCAACACCTCCGTGCCGCCGCTAACGCATTAAGTATTCCGCCTGGGAGTACGGTCACCAGAATTAAAACTCAAAGGTGTTGAGGACCCGCACAAGTAGCGAGCATGTGGTTTAATTCAAAACAGCGCGAAGGAACCTTACCTACACTTGACATCCCTTGCGACCTCTTAATCGAGGAAATCCTTCGGGGACAAGGTGACAGGTGGTGCATGGTTGTCGTCAGCTCGTGTCGTGAGGTGGGTTAAGTCACCAGCAGAGCGCAGCGCATGGTAGTTACTACCGGCTAAGTTGGGGACTCTAGCAGAGACTGCCTGGAGTTAGCGCCAGGAGGGAAGGGTGGGGATGACGTCATCATGCCCCTTATGGTGTAGGGGCTACACACGTGCTACAATGGCTGGTACAGAGATGCAATACCGTGAGGTGGAGGCCAACTTTAAAACCAGTCTCCAGTTCGGATTGTAGGCTGAAACTCGCCTACATGGCTAGGTTACTAGTAATCACTTGAATCAGAATCGCGGTGAATACGTTCCGGGTCTTGTACACACCGCCCGTCACACCATGAGAGTTGGCAATACCCGAAGTCTGTGAATTTAACCGCAAGGAGACAGCGGCCGAAGGTAGGGTCAGCGGTGGGGTGAAGTCGTAACAAGGTAACCGGAAGATAAGGCGACGGGCAAGTAGGTTAACACAAAGACACCGACAACTTCGCTTCCAACAATGCATGGCGGG
+
(+-))(1)8:*-3125785805+*+,-8.*)')*,+.*',*/0%$&'4))+&+18323;1335&'+-/31*,,//8:70&1314415:3-0210-../885:5(,*../22,-,-297619-/,.-'+*-4-/.&().0*,'&((*,68/1.--7.3//%+(%$'&&(+--,4/2:.,*,-05;607,(*'/1*(/..987,+50'*/7-01287475696::9/502+,4:6562.&'1856148(.,+(63//+0-35162530)(.+,02875445.+++*).*.,/13331..,-,+&%$*%',)5+8.)))/9764552951/82-.4884&&#)&+3/-.-/-++-,06-..-64**.+304.-**)*$%''&%&&&**.+.**+.+/3//,''(-//14*(./49+4.47.1-*+0/,3/)-+-+0234*0))*.7;521111:4/3,.,,.4305-(.30:43.01159373.203314:777865-/-0536,./.1/*)/)$&(&'%)).,7/,&+((&'+0.3;;86895:1..))%$*#2,-8;21115.&'*)+*+()+),',+32<:8:8;5420&*.-0-3212+(//1/00.1/(()'&)*)+87,81)))&&$$%*.-0120)())+&*++'.2)3,+28//25/+.),16/232284-,--0371+1768948:;:7:89;5:2,.2)+381:2/'.(%',,&/*&&)-),'((%&'()11+,+2--.*0,''$'/*+,/0+784662/',,%&(,115468631'*//*))',7...*+/)).)+(.+48701/,.,++*/0-2)652).*(*)**&*$.59033////,0-*,-.,.4962;443:888-***)(77.:+&,**4.+.)+61+)(.+,+(/4+5:<:19/-0550**+.8.16-/0*,$))*+/061./3104/--12/30/&+1.811../+9,--%-&'+-6087&%$'))/(0/33;7)7-4+-(+366557322-.,,/5.400.13.//3;599,('%,&0),2;8239/**/-.1661-(%%(',3/24635(.(%&+0684:6-,/)*,,/)/,-./320-+-52)++22../2666143//+.(0+7931,0-5)*-33:9)(/30*),,,1/110,/0/7,-.0-2(%*-'&)+*(&'%',*.&7594&2%)'$"&$$
@990822dc-179a-4972-8270-6ba461848f34 ch=369 read=101351 start_time=2019-12-13T11:15:22Z barcode=BC01 runid=2c9cf7bc05858273f10e7d7ec552fc0bd742dc3e
CTCCTACGGGAGGCCTTCAGTGGGGAATATTGCACAATGGAGAGAAGCAAGCCTGATTATATACGCGTGTATGAAGAAGGCCTTCGGGTTGTAAAATTACTTTCAGCGGGGAGGAAGGTAAAGTTAATACCTTTGCTCATTGACGTTACCCGCAGAAGAAGCACCGGCTGTACTCCATTGCCAGCGGCCCGCGGTAATACGGAGGTGCAAGCGTTAATCAGGAGTTACTGGGCGTAAAAGCGCATGACAGTTTTATTAAGTCAGATGTAGAAATCCTTGGGCTCAACCTGGAACTGCATCTACTGTAACGAGTCTCGTAGAGGGGTAGAATTCCAGGTGTAGCGGTGAAATGCGTAGAGATCTGGAGGGAATACCGGTGGCGAAGGCGGCCCCCTGGACCGAAGACTGACGCTCAGGTGCGAAGCGTGGGGAGCAAACAGGATTAAGATACCCTGGTAGTCCACGCCGTAAACGATGTCGACTTGGAGGTTGTGCCTTGAGGCTGTGGCTTCCGGAGCTAACGCGTTAAGTCGACCGCCTGGGGAGTACGGCCGCAAGGTTAAAACTCAAATGAATTGACGGGGGGGGCCCGCACAAGCGGTGGGCATGGTTTAATTCGATGCAGCGCGAAGAACCTTACCTGTGACATCACGGTTTCAGAGGTGGGGAAATGTGCCTTCCGGGAACCGTGAGACAGGTGCTGCATGGCTGTCATTAGCTCGTGTTGAAATGTTAGGTCCTCCGCAGCAGGCACCTTGCTATCCTTTGTTGCCAGCGGTCCCGGCCCGGGAACTCAAAGGGAGACTGCCAGTGATAAACTGGAGGAAGGTGGGGATGACGTCAAGTCATCATGGCCCCACTTACGACCAGGGCTACACGTGCTACAATGGCGCATACAAGAGAAGCGACCTCGCGAGAGCAAGCGGACCTCATAAAGTGCGTCGTAGTCGGATTGGAGTCAACTCGACTCCATGAAGTCCAGGAATCGCTAGTAATCGTGGATCAGAATGCCACGGTGAATACGTTCCCGGGCCTTGTACACCGCCGTCACACCATGGGAGTGGGTTGCAAAAGAAGTAGGTAAGCTTAACCTTCCGGGAGGCGCTTACCACTTTGTGATTCATGACTGGGGTGAAGTCGTAACAAGGTAACCGG
+
%$'&&122;0-0+.(()&%&)09:)285*2,*',.0888.,*(%)'%)-3'3954,-&(*&*++(*-/+00002-(+-(..5680$/32;/.82.'-'(+-73,),,&-2,'.+.,.)((--+)0,4-1428;0-776349122-4,--3/&*((.+(--)+4502-)'&'&,-0.)/-)-7--.*-46,&+)$(&$&$%)2,..-.9877878:3922.'.&%*3,/05;8955488-((())',(0*,5:8'(0916/8:6579740+/1(+0'%&./668.,%.(%()(,,333232202.4%'+,+&'''+,+01*(+)3.20/(*(-.)(6562)+,,1401&*1,/416/.--.267;/,/.*/543520*0-/,+*.-2+1-0994.+0821('(*)),'(()*123+*2/0*).*'),1.58+*--9;17),0'2+-),.846;**+3,,-876-.-/70253**)()$+%#%)/3(-$'(/714,46*210/20////2.-+0,).,.//6944303342,.0/02:34846;6'(&'(.+420+/--/2194;<76886:856292:2421../434-.5,,.122645/4454++,12)+:9+63;4333+4-&,*-00600768.3+--+()()860*#%#%5680-+'*).-)1,))**%/*,92/*)+423*7:7:21445.37344:43.--83775/%-'(*001..291,+041.50'3%/&+)0,$&(*1''*'*/-,*&%))11,03++3;339112.544+(/04/)'0+-,1781;(/1-)10396782551001638991.3./+,,)2;:/3445578822144365-..44/6,%(,()*,-3*)/2,9982*+++.71.//312:634335474++)-*)*20+/87-+/./+(.-+)**3/0976,-5;836760//*-01/:)0*;-8,,+)*'**2224566:797460/2&(&+)75830602061116756556.,,44590--.../478+.,-7-**,9:8322../3239023./.,,*-2$3*71*,,/4-.:-0997*'(,)+'*3+-*))//3139131('7-)3-*4614-.0+)86)*6001828741.1049-*+*+(*1..1386526,+,+-.7
@f2c7bfa8-a707-473b-8852-45d336d0b067 ch=150 read=78847 start_time=2019-12-13T11:15:06Z barcode=BC01 runid=2c9cf7bc05858273f10e7d7ec552fc0bd742dc3e
CTCCCACCGGGAGCAGCAGTGGGAATATTGCACAATGGGCACAAGCCTGATGCAATACATGCCGCGTGTATGAAGAAGGCCTTCAGGTTGTAAAGTACTTTCAGCGGGGAAGGGTAAAGTTACCTTTGCTCAGTGACGTTACCCGCAGAAAAACACCGGCTAACTCCGTGCCAGCAGCCGCGGTAATACCACGGAGAAGTGCAGCGTTAATCGGAATTACTGGAATAAAGCGCACGCAGGCAGTTTGTTAAGTCCAGTGTGAAATCCCAGGCTCAACCTGGGAACTGCATCTGATACTGGCAGAAAACGGAGTCGTAGAGGGGTAGAATTCAGGTGTAGCGGTGAAGTGCGTAGAGATCTGGAGGAGTGCAGGTGAAGGCGGCCCCTGGACGAAGACTGACGCTCAGGTGCGAAAGCGTGGGAACAAACAGGTTGATACCTGGTAGTCCACGCCGTAAAGCGATGTCGACTTGGAGGTTGTGCCCTTGAGGGCGTCAGCCCGGAGCTAACGCGTTAAGTCGACCGCCTGGAAGATACGGCCGCAAGGTTAAAACTCAAGTAATTGGCGGGGGGCCGCACAAGCGGCGGTGGAGCATGTGGTTTTAATTCGATGCAGCGCGAAGGGCAACACCTGAATCCCGGCATCCCACGGGAAGTTTTCAGAGATTGAAGTGTGCCTTCGGGAACCGTGAGACAGGTGCTGCATGGCTGTCGTCAGCTCGTGTTGTGAGAGAATGTTGGGTTAGGAAGTCCTGGCAGAGCGCAACCCATATCGCTGTTGCCAGCGGTCCGGCCGGGAACTCAAAGGAGACTGCCAGTGATAAACTGGAGGAAGGTGGGGATGACGTCAAGTCTGTGGCCCTTGACCAGGGCTACTACACGTGCTACAATGGCGCATACAAGAAGAAGCGACCTCGCGAGAACAACGGACCTCATATGCGTCGTAGTCCGGATTGGAGTCTGCAACTCGACTCATGAAGTCGGAATCGCTAGTAATAATCGTGGATCAGAATGCCACGGTGAATACGTTCCCAGGCCTTGTACACCGCCCGTCACACCATGGGGTGGGTTGCAAAAGAAGTAGGTAGCTTAACCTTCCGGAGGGCGCTTACCACTTTGTGATTCATGACTGGGGTGAAGTCGTAACAAGACAACCGG
+
,-61*%&&)2+)/,345-.0*6-//0/80.,.//83/8.-%*18-192.01./1,%&')),340,)-()+*,/+&)'('+1.05$/459**.66/2-+/7.-*--+47*&%(***,64-0,,/3094./12%.2336+7.-/:/).+)--').)*3.%&)),30138070112'00-71/,5-,8*.((&+./41+%&-)*)'&#&')-2.0&)*&*+,-48-($%),,(++4*2/31585-347411306-/8(()*()(,.+(62+%+111-+%1,/362/67612223855*&*'')(').-1,3,*&()20,.,,+.10+&+(1+21)*63/+---1954*/%)*7664+**+,12882.0%(()+%+*++$$(201/2:9/),4862/----,,-03776459775+)2,'(764:2&(#)/&-*-2.*(*'(4415:957063,,-/8/264*$))()',013/6.2-)/3,5+.,.80/40',-(&$((&&)'(*0--1229532/2/2.-.21087123,('$''('%*&*0*,--3/202.01*'.0/.(,&+,+/+*-/034)47''$&&(((++'/0-40)-..0-*.,1-(%'(061--.+)+&)%''%&*,,-01///-,-'$&(%%(+-337,-*/-3)+**-4;.1*+''%.&)+('+'/')(%&(&'(.)6:680*/02-5584940122.9521323983+235120-6.-,**%&&*')47,7607)-)+())/,&(/.-(%*++.-,/1.&1*,-56540:002,),,44932-1--:.3,.;98:)-,*+030,1.,56//01<;:98.(0-(*-)*/6:4046643///3,--(&'&*))'#$'(,5+/6630+*%&()*)**,,230;0/50/1.*%$&)%&-()+(+0+16383.,+*)-,+'**3/.266%&&').476672751*3-,8.*+&)*02817/00/,%,-1*--23001)5,414*./(*(*(((2.03;::1/0+-.78581&+.6.+),168.,2-,)*)*0,7,,,765675/;5..5..),1''%)-**09639,0)10*%(*((+./.,&&$$4*47444(1*+67-64619010,,291.2569:8.1110.)*(,)-.4.//1347661)('066:+7
