# Supplementary material for: De novo species identification using 16S rRNA gene nanopore sequencing
Source: PeerJ. 2020 Oct 21;8:e10029. doi: 10.7717/peerj.10029 (PMC7585375; doi:10.7717/peerj.10029)
Supplement: Supplemental Information 3 [file peerj-08-10029-s003.zip › pass_fastq_runid_2c9cf7bc05858273f10e7d7ec552fc0bd742dc3e_537.fastq]

@9c6217bf-ed39-43ac-bfcf-dd277b797e55 ch=189 read=188888 start_time=2019-12-13T11:15:06Z barcode=BC01 runid=2c9cf7bc05858273f10e7d7ec552fc0bd742dc3e
CCGGTTACCTTGTTACGACTTCACCCAATCATCAATCCCACGCCAGACGGCTCCTTCCTTGCGGTTAGGCCACCGGCTTCGGGTGTTATCAACTCTCGTGGTGTGACGGGCGGTGTGTACAAGGCCGAGAACGTATTCACCGCGACATGCTGATTCGCGATTACCTAGCGATTCAACTTCATGTAGTCAGGTTGCAGACTACAAATCCCAGACGAATGAACTGGGTTTGCTGCCTCGCGGCTGGCACCTCTGCGCATCCATTTGTAGCACGTGTGTAGCCCAGGTCATAAGGGCATGATGATTTGACGTCATCCCGCCTTCCTCAACTTGTCACTGGCAGTCTCGCTGTCCCCAACTTAATGATGGTAACTAACGATAAGGGTTGCGCTCGTTGCAGGACTTAATAACATCTCACGACACGAGCTGACGACAACCATGCCACCACCTGTATCTCATATAGCTATCTCTCCATCTCTGGAGCGCTATGAGTAATATTAAGACCTGTCAGGTTATAAATTCCTTCGAATTAAACCACATGCTCCACCGCTTGTGCGGGCCCAAATCAATTCCTTTGCTGAGTTTCATTCTTGCGAACGTACTGCTCAGGCTAGATGCCCAAACTTGCGTGCTACGCTTTTGAACGACATCCAACGCTGGAAGTACTCATCATTTGGCGTGGGCCCACTGGAATTATCTAATCTATTTTGCCCACTTTCGGGACTGAGCGTCGGTGCAGGCCAGATCGTCGCCCTTCGCCGCGGGTGTTCCATATATCTACGCATTTCACCGCGCTACATGGAATTCCACGATCCTCTCTGTACGCCAGCACCAGACCATGAAGCACTGAAGTTCGGCTTCAGGCTTTCACCACAGACCCTTGCTGCCGCCTGCTCCCTCTTTACGCCCAAATGAACCGGATAACGCTTTTGCTACGTATTACCGCGCTGCTGGCGTGGTGTGGCTTTCAATAGTACCCATATAGCTACCATTTCTGCGTTCTTCAGCGATTTACGAGAAATCCGAAAACCTTCTTCCTTCGCGCCGGCGTTGCTCGATTAGGGTTTTGTTTGCCGAAAATTCCCTGCTGCTGCCTCCGTAGGG
+
732060.474;.11+,/,011,&+,)+.11)/+0-+68,)*'*'(*()'))+196;85/6/0,-+3(,206,/+&')/40,2.-).633/2',,.'+/2337645791/,+*-).0/0-158/*7*(%)$&-&')+:788<1-++,-:679618;1.02//8/.4.-.174890/+,14156321135%))/8--%('.&'*-2+*/-($,%'')*&&%')--,'**'%%(*.-**)(*1/10*)%,.*-600-//0/()+,)(++++*++,,-)*)(3-*)02435063*6:666568647;30/457881;7+,888325,-(,),4134200,2,--542-'$($((661+2-.21514245:377-,10.68813+..-402256753811.84*20.1-*)((*(*+-'(-0132'',*'++24366&1524)2(#&))-4-.1/1267*1-103333988835895110150'))%&*()$&&*)'%%(%+..058)(%%&+*).%,%(&+*'()1,++/.11;936-))/.1302,.3(()1,/,0+2/0/(,04./.8584.04/,..0'01;:9883//2./&'%(&-&(.&*.2'+*%&'(+,(-&'$&%$))()+*&(+'-'&&%&&(%%%&),021'+&(%&&(&)&%*),./-/1..5+***(*+2*-+'#'%(''%'1.12+-90/*)23.*%'&&'+/8-/+:7,)&*%13338+03-/&-*-3%%,-.896.3.'*(*)36.,)*'(-0<3702575997463726;90,,(%&%(&)*-23141525+))(,-8710-,+*,(,(+,%(*(.%$',('&(&/)**/141.++,'%*(,06436;51:-/051.0)**/;0.2--.1396;<6000/5-./061,--,/,*.((%&$%,)2/,/&(&%$%''$&(')(%%&%$)'&%%)+2342/.(*'(''%%'&')-,-.+)'(''''&'$&%'(),/7,.70.*()*6:)(&&$%.-'05*%$%'%-.))/+(.,.),1.40796,)((%&%)'-,3,4,)(,*)*0,&*0,.3,%$(-3(-'&)+(+)-*60**/0+)(''('+1*)*)'#
@af8b80ee-8a01-448c-a012-593d394d8b73 ch=172 read=166275 start_time=2019-12-13T11:15:04Z barcode=BC01 runid=2c9cf7bc05858273f10e7d7ec552fc0bd742dc3e
CCAGTTTACCTTGTTCGACTTCTTTATCTGTCAATAATCCCACCTTAGACAGCTCCTTCCTTGCGGTTAGGCCACTGGCCGTTATCAACTCTCGGTGTGAGCGGGCGGTGTGTACAGAAAGGCCCGAGAACGTATTCACCGCATTTTTTTTATGCTGATTCGCGATTACTAGCGATTCCAACTTCGTAGTCGAGTTTTGCAGACTACAATCCGAACTGAGAATGGTTTATGGGTTTTGCTTCCTCCGCGGCTTCGCTGCCTCTGCACCATCCATTGTAGCACGTGTGTAGCCAGGTCATAAAGGGCATGATGATTTGACGTCATCCCGCCTTCCTCCAGCTTGTCACTGGCAGTCTCGCTAGAGTCCCCAACAATGATGGTAACTAACGATAGGGTTGCGCTCGTTGCGGGACTTAACCCAACATCTCGACACGAGCTGGCGGTAACCATGCACCTGTATCTCCGCGGCTATCCATCTCTGGAGCCTTTATGAGTAATGTCAAGACCTGGCGTAGGTTCTTCGCGTTGCTTCGAATTAAACCACATGCTCCACCCGCTTGTACGGGCCCCGTCAATTCCTTTGGTTCATTCTTGCGAACGTACTACTCAGGCGGAGTACTTATTGCGTTAACTGCAGCTTTGGACGACATCCAACATAGTACTCATCGTTTGCGGCGTGGACTATAGGGGTATCTAATCCTATTTGCTCCCCACGCTTTCCGGGACTGAGCGTCAGTTGCAGAGCCAGATCGTCGCCACTGGGTGTTCTCCATATATCTACGCATTTCACCGCTACACATGGAATTCCACGATCCTCTCCTGCACTCTAGCTGCCTGGTTTCTATGGCTTACTGAAGTTAAGCTTCAGGCTTTCCACAGACCCTTGCTGCCATCCCTCTGCGCCCAATAATTCGGATAACGCTTGCACCTACATTACCGGCTGCTGGCGCGTAGTTAGCCGTGGCTTTACTAATAAAGTACCGTCCTCAGCTGCCATTTCCTGTAGCCGCCATCCTTTATAACAGAAGTTTACAATCCGAAAAACCTTCTTCCTTCACGCGGCGTTGCTCGGTCGGGGTTTCCCCCATTGCCGAAAATTCCCTACGCGCACTCCCGTGAGCGG
+
771/180+.23+')&%'%1+((((*&)%&&).**).3098.++#'%&'),-).-095484-4.--2/:11*'&$%&)$$#%'+)---,1-*'$%%,)'))*.+/42,3)+,54240%+&'(2,8)())/96385896556,-**.15925+344://*7)+*/.209/2+-/4538:/-.))1+1','&+-2/030,)&)+,36715*8-54.,-++***,1/281;0+-:<83;;/-/3.0&).))+-678;5*)'$+3*,-,,,.3/466-,-&'().-1113-+*+*//'*5/.*'-0/+870390.,,,.85/06899:5;/,,667526+,2//-2-+,:6*,(3,/0001621430+*'%%%$+%''4+--659619///72110/+4609010458346.0-85,%$%/&.((+2//21))&()*+('/,*0*))'),0,514+-*,/*+245..2,&'&21779856:987545&'20.4600/%('/)*&/1/3356<722**)('-/879<9/.-2-(,357-2.413;852.-.-*--05138'()3.-)(*,0+7;7--1347477609+0-.1.09<141///08722*16-146239;6,+*+*--5'/))**)&%%&-(,$$%()(''()$&+/08*3+.*)()-.2532551-6-''),*))-0/41.$#'002/22863;245-(3/*&,-179/+-,,/;0.*.9/052+'.-..1)-.;220(&*395236513($('&.015),3-*,(-3*,+.278:74-..09866891330,',+,0.8-5./-')*,/08320///1545543013447:45;7<6/-.14;82;2222700/;06,1078-.7.23),'$(%$739+2+++5,4,$%)/+,--*11-0,,//05546,:37+'*)).,,+-/8/330131113//08709-+)().&224+)+9.705*-61,+,./+-40*+.2:680&'&%)((%-,/2;03552))')(&&%''-/+13,./09-*/+)0:/-44;09++/:89-472945;866;2'.-.,7..,9...1*110&44-*:5+6:;0-/:459138721736+'%&$&(**-,27+**%$*)%$
@3f3549bb-9616-4071-bee0-d1502e77198a ch=311 read=91788 start_time=2019-12-13T11:14:59Z barcode=BC01 runid=2c9cf7bc05858273f10e7d7ec552fc0bd742dc3e
CTCCTACGGGAGGCAGCAGTAAGAATAATGTGCACAATGGGCGCAAACCTGATGCAGCCATGCCGCGTGTATGAAAGCTAGGGTTATAAAGTGCTGGCGGGGAGGAAGGGAGTAAAGTTAATACCTTTGCCATTGACGTTACCTGAAGCGCCTCAGCTAACTCCGGCGTGCAGCAGCCTGGAGGTGCAAGCGTTAATCGGAATTACTGGGCGTAAAGCGCAGAGCAGTTTATTAAGAACGCAGATGTGAAATCCCAGGCTCCAGCCTGGAACTGCATCTGATACTGGCAAAGCTGAGTCTCGTAGAGGGGTAGAATTCAGGTGCTTGGCGGTGAGAATGCGTAGAGATCGGAGATACCGGTGGCAGAGGCGGCCCCTGGACGAAGACTGACGCTCAGGTGCAGCGGCAGAACAAACAGGATGGAATACTGGTAGTCCACGCGTAAGCTTGATGTCGACTTGGAGGTTGGCTGCCCCTTGAGGCATGCTTCCCGGAGCTGCTTGCTACAGTAGGCGCCGCCTGGGGAGTACAGCCGCAAGGTTAAAACTCAAATGAATTGACAGGGCTGCACAAGCGGTGGAGCATGTGGTTTAATTCGATGCTGCTTGCAGAAGAACCTTACCTGGTCTTGACATCCACGGGAAGTTTTCAGAGATGAGAATGTGCCAGGAACCGTGGGGGCAGGTGCACATGGCTGTAGTCAGCTCTCGTGTTGTAAAATGTTTGGGTTAAGTCCACGCTGAGCAACCCCTTATCCCTTTACTGCCAGCGGTCGGCCGGGGCTCAAAGGGAACTGCCAGTGATAAACTGGAGGAAGGTGGGGATGACGTCAGTGTCGCCACCCACGACCAGGGCTACACGTGCTACAATGGCGCATACAAAGAGAAGCGACCTCGCGAGCAAGCGGACCTCCTGCGTCATCGAGGTCCCGGATTGGAGTCGGCTCTCGACTCCACCGCGAAGTCGGAATCGCTGGCGTGGTGATTAGGCCACGTGAATACGTTCCCGGAGCCTTACACACATACCGTCACACCATAGGAGTAGGTTGCGAAAAGTAGGTAAGCTTAATAACGGAGGGCACCACTTTGTGATTCGCGACTGGGGTGGGAAGTCGTAACAGGTAACCGG
+
-022,(*/6,,4,*,.-+14$&*)0+&')'-)(),033980-),-2),79878650$(*+-,01+,*,01)(%)*(%&(&',(,'%)+2,)+',()'''*3)(0*+++50(+*-94)+030257.36+&(%$(*)*743611-%&(*&'&()''&$)+.3-..1,('+/-2(*+&$$#%$)(*('*65646301/0,.,5-507/006-''&),0-())*%(%**,/695)0614&'&(&+(./4(+%'.,(/2,%25523,,(/3//-,.03232.--,-/.1*0))+*&$$$&)+/1//-1++'0/3+1,.,.0-9(*3-+)/&''()'%%&%()(./1.,)+(*+,*)%'%&$*&)'$%)%&%%&**)'.:;-)2735)+)*)-++*/+.0:26851++))&%$(*&'),)'**0-',&&%&$#*')////388(*+*+*-.(****))'+)--/01.0'),0811/1+33,$''(+676492-1-)*'')'(''&&'&%(&%$%#'%%%&')0*/2..10%'$&%.%,06+/08,7+:)843*-.0:,,-,1/2+++*/0.)&&&'*,/-/+2/3,++*%.+**//6.,,.,)%(+)'%$$%&'(/))0)*/--,20364.(*)(*-+0331-()&),&+')496.***,./3+,&,'&%$$#$/-206336.+00)&$(()%'&((/-61-+)(%),*))((&)*1123-)+27,0-/4,*'/-645-/41),((**)&.)%('%%'%$(.)&&*&%//053/,.,3,1(3.+'0+'++..80,))*)+/(.3-,+,,-+/)*+-3,/,-+/-)*5:60,)%%#%&&&)%%#$$$&+,,%(*/,,')+).,)-,,+/21)'$('/$)(*,-**105*'(%((')65734711101033%,*.),&'(&((++14)**+&()').)11,0,-*)*+,(''&'%.-040,&%)'''))*)*)&*(-81&&$$$&%&&&%(#%+'**%&&(&)*,:612.1/151)-'()$&%#''(&'$#$''')*))(++%%&*+&&(%)-20,+*,/)'&((-/,+*'(('0'$&#%()%'%%'&)+%*.1-,1326.,''''+/-42)'(&&)'&)*/2485002//4/6*2
@a21727a1-d2b8-433a-a5a0-d34d273a79b4 ch=208 read=150517 start_time=2019-12-13T11:14:56Z barcode=BC01 runid=2c9cf7bc05858273f10e7d7ec552fc0bd742dc3e
CCGGATTTACCTTGTTACGGCTTCACCCCAATCATCAATCCCACATCAGACCAGCTCCTTCGCGCGGTTAGGCCACCGGCTCAGGGTGTTATCAACTCGTGGTGTGACCCGGGCGGTGTGTACAAAGGCCGAGAACGTATTGCCGCGACATGCTGATTCGCGATTACTGGCGATTCCAACTTCGTAGTCAGTTGCAGACTACAATCCAGACTGGGGAATGGTTTATGGGTTTTGCTTCACCTCGCGGCTTCCTTCCCTCTGCACCATCCATTGCTTAGCACGTGTAGTAAGGTCATAAGGGCATGATGATTTGACGTCATCCCCGCCTTCCTCCAGCTTATCGCTGGCAGTCGCTAGAGTCCCCAACTTAATGATGGTAGCTTAACGATAAAGAGGTTGCGCTCGTTGCGGGACTTAGCCCAACATCTCGACACGAGCGGCGACGACCATGCACCACCTGTATCTCATATGGCTATCTCTCCATCGGAGCCTTTATGAGTGTCCAAGACCTGGTAGGTTCTTCGCGTTGCTTCGGAATTAAACCACATGCTCCACCCGGCATGCAGGCCCCGTCAGATTCCTTTGGGTTTTCATTCTTGCAGACGTACTCCAGGCAGGAGTACTTATTGCGTTAACTGCAGCACTGAACTTTGACGTAGCACTTAGTACTCATCGTTTACGGCGTGGACTACTAGGGTATCTAATCCTATTTGCTCCCCACGCTTTCAGGACTGAGCGTAGTTGCAGGCCAGATCGTCGCCTTCGCCACTGAGAATTGTTCCTCCATATATCTACGCATTTCACCGCTACACATGATTCCGATCCTCCCCTGCACTCTGGCTGCCTGGTTTCTATGAGCACTGAAGTTAAGCTTCCAGGCTTTCACCACCAGACCCTTGCTGCCGCCTGCTCCCTCTTTGCGCCAATAATTTCCGGATAACGCTTGCCACCTTACCACGTATTACCGCGGCTGCTGGCACGTAGTTAGCCGTGAAACTCTAATAAAGTACCGTCACTCGGCTACCATTTTTCCTGTAGCCCATTTCTTCCTTTATAACAGAGTTTACAATCAAAGCCTTCTTCCTTCACGCGGCGTTGCTCGGTCAGGGTTTCCCCCATTGCCGAGAATTCCCTACCTTGCCTCCCGTAGG
+
3)/*(6-*(,-,0+.1$')%*0-4/544*,,011888:366'(----++-1+'-.-48876&%()*1.1%3423.1-(-+,/%10)-*-...4+**-088)2,,)))1')0651(-+,--30541'('*),%))../1(*((/6.//088::99:7/6/(+,..5-/-)0/297-1+)%,/++()&*./'*)3,.)5*-'$#%)*./--00+&)*)(**,+177-45;82;9/+.40434:10.//1+++,&'*+4,13-,+*.0.138+9*&$+%%&*&0&/'(&)*.1+3,0-2,(/662)+*+,.69<7.026889.769,-310412303-,*1-,-:/61-.,(),5--./,,.+18:+/(+)+01.005/0*(&')+3-/---45,*'..2<577::9668354982)+)*%+,(-.,0,,'(+2306,()(+-/202328<694../5.771///1222%''*(5444644310--,*&*%'0/13.&%$$%'%,2(.*1./4+-%&%-+681+0,)-)0+$(4,4'(+(-*;7-*)),.-////8*-1.-./+%'+(/.674*..0.+,49-&%'(*((/70.,*/7+03/0))77/+((&(&'22/%,,((+*-/1(+)(+-/3211432.*/(($$%*,*++,.2*++#'$)))&,**/10,/,.084$-(-+-.3;787367-66,,-15349460-(*/(*52479,$'''/.)**(3)4/*'/*%+$,05.3-+(*-..975,2.*+&')*,:;786-,%)(/+,7631028+/-/.25./13434;8./27.2730*'#$&%)3+.()-,.+85)'1280000.-2/./3:868-70/,,.+'$%$'*,',)*,6-'*(.'+)-651;72026,2--.998'((%%)),0028830+1.()'(+*%()*,(4--31:(/)2-5020,*+2/*+.).''%&**&'(-33:023/,/-,,46-5''$()1151/-*,-140131...(+1,/32+0*040.*(*++.3.-'.//2:<:/12.,((),5,'.3),56.'$'))*351*)*++63,.**+,%(''*0+2,4748+5.(*(*(,*4352214+857+57409./676-./:/44(%)(*,-06/)())&''''')5,-.10*
@0b4b5916-3ffc-4e62-a2a3-1ec7c59a28f3 ch=446 read=115941 start_time=2019-12-13T11:14:56Z barcode=BC01 runid=2c9cf7bc05858273f10e7d7ec552fc0bd742dc3e
CCTACGGGAGGCAGCAGTAGAATATTGCACAATGGAAGACTTTCAAAGGCACCGGTAGCCATGCCGCGTGTATGAAAGGCCTTCGGAACATGCGTATACTTTCGGCAGGAGGGAAAGGAGTAAAGTTAATACCTTTGCTCATTGACGTTACGCGAAGAAGCACCAGTAACTCCGTGCAGCAGCCGCGGTAATACGGAGGTGCAGCGTCAGGAATTGGGCGGCCAAAAGCGCAGGCGTTTATTCAGTCGGATGCTGAAATCCCAGGCTCAACCTGGGAACTGCATCTGATACTGGCAAAGAGCTGGCGATCCTCGTAGAGGTAGAATTCCAGGTGGCGGTGAAATCGCGTAGAGATCTGGAGGAATACCGGTGGCAGGCGGCCCTGGACGAAGACTGACGCTCAGGTGCGAAGCGGCGGGAGCAAACACGTTCGATACCCTGGCGTCACGCCGTAAGCAGTAATCGAGCGATTTAACGCGCGAAGGGCGTGGCTTCCGGAGCTAACGTTCGTCAGCCGCCTGGGAAATACAGCCGCAAGGTTAAAACTCAAATGAATTGACGGGGCCCCTGGCGGTGGGCATGTGGTTTAATTCGATGCAGCAGAAGAACCTTACCTGGTCTTGACATCCACGGGAAGTTTCCAGAGATGAGAATGGCTGAGAGGAACCGTGAGACCAGGTGCGCATGGCTGTCACGTCAGCTCGTGTTGTGAAATGTTGGGTTGAGTCCGCAACGGGCGCAGCCATATCCTTTATTTAGCGGTCGGCCGGGGCTCAAAGGAGACTGCCAGTGATAAACTGCTGGAGAGGAAGGTGGGATGACGTCAAGTCATCATGGCCCTTGACCAGGGCTGCACGTGCTACAGTAAGCATACAAAGCGACCTCGCGAGAGCTGGCGGGACCTCCGCCGGTGCGTCGTAGTCCGGATTGGAGTCTGCAATGACTCCACAGCGAAGTCAGGATCCCGCTAGTAATCGATGGATCAAATTCTGCACGGTGAATACGTTGGGCGCCAGCACACACCGCCCGTCACACCATAGAATTAGATTTTACCGAAGTAAGGTAACCAACCTTCGGGAGGCCTTACCCGCTGTGATTCGCGGGCTGGGATGAAGTCATTAACCAGGTAACCGG
+
-(((-+3+')2-,--)-+&)-2/*7+*),--962,*&(%&*/((*)(&'($$#'%'%#%)-.49:6701,.-+*.+&((.*&)%())10**&$$%'++007+*&(&$/3(,1,),&.*&,,/3513545567,:<,+99:73:222-6*''&&%(+%++'+(-,-'*)(,,/%)*$)&)*0-22%&%((-*))*-.)-(&%'%#$#%&$'*$$)$(+)%&')&+,(($%$(%'&#%&&($),(&()'*,560,0'+2-(/1.*-2245*1-71495+5))***-.2.))+,.0933:-*-(-,**(+,,1/./16*+$-*)',)0+01+(,&+%%'+1-')*&'$$%&&%'(),04492/+')+-/77-0-(,(&&)'+(+-)(0859,+1,.,*+'''++5(*&**/$&(()+'%,,)&(,-6,,&+,..*(()&)4-'+'%''*(),885211*+&&(&%%(&%%$)&'*,(%%'*%'''+*1203502005+()/()+,.'('&(%&'%'%)-(+474/%(%((',(,5-345404364;;223.-81**&+'.)*-,01'(+)&,.3/,,(-,&)&0(),5.9668686444.**%(()-0*-/7213/2:779642-*))'+-)'*,0*(')+2)),+.***/+,)')&&#$$$'&%)'%./1245+/00-').-+)((')*.-).2,'+*)-+///0,/*-.*)'%)+&(49/6),'&&,+10*,)&&'&%%#$%')&$((*-(',&$,2)'+/342/-265).+*+++*,'/+&&..1665%,-+*,+/..1+$%-.)%%)(--+,,+10,,1,-'')+)%*,452-/0.2.'$$'*2:031,./*+'*+.--*)*,)),(&'&%'%)(&%)+04971,**''%%%'((%*-,%&%')%$(&(+(&)-06.913.7+-,&8*(-*+,-.3743.*+*,0-&&&*,%,*+-6(.*+)'**(+****/;0/*%,235563*,,+'&%'&(%1.1,4)+,(,*&((*$$$%'',-..-/500;5/23.-,,1+,$%&&+(',%-)'&%/,+--&*))+*232/+--.4046)6,+--)++-(-2*&&,')'(,.-)())''&(-,(('%)#&'%&)'%*(%%&((+--19
@74293077-8788-4c21-b9a4-292c68953806 ch=303 read=180290 start_time=2019-12-13T11:14:53Z barcode=BC01 runid=2c9cf7bc05858273f10e7d7ec552fc0bd742dc3e
CTCATGCTTCCGTTCAGTTACGTATTGCTGGTGCTGGATTGTCCTCAAACTGCCACCTACTTAACGCCTGTTAGCTCCTATCTTTCGGTTGCACCTTGTTACGGCTTCACCCAATCATCGACTTTACCGGCTGGCTCCCGAAGGTTACCCACCGGCACAGCTTCCGACTTTCGTGGTGTGACGGGCGGATGTGGCCTGCCGGAACGTATTCACCACCAGTATGCTGACCTGCGATTACTAGCGATTCCGACTTCACGTAGGCGAGTTGCAGCCGATCCGAACTGAGAGTCTTTCTCGGGTTTTGCTCCACCTCGCGGTTTCGCTTCCGTCTATTAACTCCCCATTGTAGTACGTGTGTAGCCCAGGTCATAAGGGGGGCATGATGATTTGACGTCATCCCCGCCTTCCTCCACATTGTCTGCGGCAGTCTCATGAGTTTACCCGAAGTGCTGGCAACATAAGATAGAGGTTGCGCTCGTTGCGGGACTTAACCCAACATCTCACGACACGGTAACCGATGCACCACCTGTTTTCTGGCTTCCGAAGAAGAGGAACTATCTCTAGTTCTGTCATCAATGTCAAGACCTGGTAAAGGTTCTTCGCGTTGCGTCGAATTAAACCACATACTCCACCGCTTGTGCGGGCCCGTCGAATTAACGAGGTTTCAACCTTGCGGTCGGTACTCCCCAGGCAGGGGTACTTATTGCGTTAACTCCGGCACAGAAGGGTCGATACCTCCTACACCCTGTGCCCATCGTTTACGGCCAGGACTACCAGGGGTATCTAATCGATTCGCTCCCTGGCTTTTCGCGCCTCAGCGTCGGTTTTCGTCAGAAAGTCGCCTTCGCCATGGTGTGCTGCGATATCTACACATTCCACCGTTACACCGGGAATTCCAGTCTCCCCTACCGCACTCCAGCGCCCGTACCCGGCGCAGACCCACCGTTAAGCGATGGGCTTTCACACCGGACGCGACGAACCGCCTACATTGCGCTTAATAATTCCGGATAACGCTTGCACCCTACGTATTACCGCGGCTGCTGTACGTAGTTAGCCGGTGCTTGTTCGAAGGGTACACTCATCGAAGGGCTTGCTCCCGATCAAAAGCGGTTTACAGCGAAGGCCTCCATCCCGCACGCGGCGTCGCTGCATCAGGCTTGCGCCCATTGCAATATTCCCCACTGCTGGTGCTGAAGAAAGTTGTCGGTGTCTTTGTGTTAACCTACTTGCCTGTCGCTCTATCTTCCGGTTACCTTGTTACGACTTCTTTAATCATCAATCCACCTTAGACAGCTCCTTTCCCTTGCGGTTAGGCCACCGGCTTCCGGGTTATCAACTCTCGTGGTGTGACGGGCGGTGTGTACAAGGCCGAGAACGTATTCTTGTTTTATGCTGATTCACCCGATTACTAGCCCGTTCCAACTTCATGTAGTCGAGTTACGGGCACAATCGAACTGAGAATGGTTTTATGGTTTCTTCACCTCGCGGCTTCGCTTCCCCTCTGCACCATCCATTGTAGCGTGTGTAGCCCAGGTCATAGGGCATGATGTTTGGGCGCGTCATCCCGCCTTTACTCCAACTTGTCACTGGCAGTCTCGCTAGAGTCCCCAACTTAATGATGGTAACTAACGATAAGGGTTGCGCTCGTTGCGGGACAACCAACATCTCGGCACGAGCTGACGACAACCATGCACCACCTGTATCTCCTTACTCTTCTCCTGGATCTCTGGGGCGCTATGGTATGTCGAGACCTGGTAAGGTTCTTCGCGTTGCTTCGAATTAAACCACATGCTCCACCGTGCGGGCCCGTCAATTCCTTTTGAGTTTCATTCTTGCCCGAACGTACTACTCGGGCCGGAGTACTTATTGCATTAACTTCCGGCACTGAACTTTGACATCCAACACTTAGTACTCATCGTTTTACGGCGTGGATTACTAGGGTATCTAATCCTATTTGCTCCCCGCTTTCGGGACTGAGCGTCAGTTGCAGGCCAGATCGTCGCCTTCGCCATGGTGTTCCTCCATATATCTACGCATTTCACGCTACACATGGAATTCCACGATCCTCTCCTGCGCACTCTAGCTGCCTGGTTTCTATGGCTTGCGAAGTTAAGCTTCAGGCTTCTACCAGACCCTTGCTGCCGCCTGCTCCTCTTTACGCCAATAATTCCGGATAACGCTTGCCACCTGCATTACCGCGGCGGCTGCTGGCACGTGGATAGCCGTGGCTTTCTAATAAAGTACCGTCACTCGGCTACCATTTCCTGTAGCCGCCGTTCCTTCTTTGCAAACAGAGGTTTTACAATCCAAACCTTCTTCCTTTGCGGCGTTGCTCGGTCAGGGTTTCCCCATTGCCGAAAATTCCCTACTGCTGCCTCCTAGGAG
+
"&$$)&13932.2:3+-00-.1962:2238130.1*-'4(,.2466,5134796375+&($#'%%%02,')&'(,-.&&$))22*&++/3+,,/0/5).5(1/(/407(*'),.676877636:/+*')0*,-43324.)+..-06+.71+2996+&&#%''2/3221165/)5,5.8877737*&+)$*()'$%%$%()%-(*.%(')/**12&*.()*--6010/.1.*,,--92/./-/029<7850459-&&',,+4.12-2/,,+''%'(-4**4:99++%$()&*1-/06(736/4*((*/,+37/.*+11,74.376:754667676/4-+-/1*//;43.-,/378780*''*(&%.+++,/08'0465,338553/*/7+*,579888.62-+575355)-.).'.)*+4788763.-22,(%&'$01-('+)***5++,::4:33*/+*+/.00,,'--,20/+,+,-/5-&+-5,0-2,-(&%-/2333//#&)-0151//0)3/.,1///1:38;125<<92.7.+09*2,,1-,))()*)+',-1185++/372,,,5./04/./55/6)-3982921:),-:;88<86853412266'*+3,5<;:900%&'(+361-0*+-,,,/,+('+6-*/6%($-&&&*-.143<<.0,4-16.*0&)(('%$$*,::1,.)+$*11+)*+3+//701-7,3),,3417--.-+-/*10,/('%$'+)-,&$''.3(('*%,311.0-.28.,.-4/2393/0%)(%*34.255614..0()-3:44052+).2+')+.*02-154+)***:9'70;:./245,))0.,/38;::<;9::+.&4612+--(,))--.34/..*,/875+/2*1,+,2494,*+),7020028.194+*57;46+..22-+,(*21'0'+70.5/,10014;3/19-6.8.751224:5649:/*-).3485:77789)%.+1+-/)&%'(+%'&'*(.0-359:+2,4-:96:.**(&*%+1**.25766;67<6020..16.2&$))+0/5/..3638-,+0*#-''(.,-11*,-,-..(/4)).+10218*,+13-)/00+74-.24;7:.)&($-&)-256;9987390*+4142.3/..56'(-//677,,6568-220;3(+**+241031:5:0*(&%$$)'%'),///')-*/.923-7...712:;*-+,436383.,.-+36268.*(,-59::9:622532/314:*4,++4//,/(%%$'.+/1;80:000+//1..)+,-,--/(%+**.*+1,/0;7:5588:017.2./2.&)/&-*,...8.//5679:<::888846762,7,--.,-7/.110'&),/1'/*-7-*((575*0-,+3..0--$)'&&(1(()*)),(('*0('1(+5/:9:9:48761,).('++(%&$*+6.7*,97/..+082382;<4,.+1+7/*-/-*12./*+++()1**+3+<82,01/)+'+.130-,/60**-0'3+-*+++07.+.;56460078+-/(&'&-/2&)*.-,.035.;5,)7--5($$$)')&*/--.42,12623270.0**2,-....-1',-*),.0.../196797568633/3+.-2270,(**,/33*(+0/1((*+-/00677696/-)*&'('(*'-/14865:78/.+-617:52//0030&)%%#'%*.())%$)&&&&,,''+*&)$&.,/0**)+$'*$&'0-88323.(-,3:87;914.3.*,081-/-023<;;;56350230++,/),)--.*/.*'014869.('.///477<;579;369+,)(*'%1*'&(/'*-*(*'+%&%'%)#()1)2,,,$/'&%&*1,+%%%'./3890/3/018673+3//--//./26788498-:98*&''.,./87116035138555451286352//;1+--087/',*:43162*++.,0578962:20.')++2024:96942493;9798,*(2768;162375589744+),,--2;1,&/,.100/4357++(,*0-+++,.+,*++32*+/)-(++,3*''&(,('*2+3,+'''(%'(.)*'(**-7.)(+1/.%./,02,)%('&)15:124344088(,9111107.-64.,4442+,+/408/./0,,8;;7/3/(3+)1*)',',(*4:00//*).,.37440-*+,/2*)*$(%$%-*2+177+12823:0%,%//+,.&*,/898706806;:3*+,.446759;6891*/.+%+'&++2'1*,'-,69:+-24859-&'$,++/,/84//70,/.2,-.1...02;9:488/6:*3:;1)0--784/693/*5.(&(*++,1/0-,060/25)-
@8802fdc3-8736-4e90-8f33-a50f982fa303 ch=452 read=67182 start_time=2019-12-13T11:14:54Z barcode=BC01 runid=2c9cf7bc05858273f10e7d7ec552fc0bd742dc3e
CCGGTTACCTTGTTGCGACTTCACCCCAATCATCAATCCCACCTTAGACGGCTCCTTCCTTGCGGTTAGGCCACCGGCTTCGGGTGTTATCAACTCTCGTGGTGTGACGGGCGGTGTGTACAGGCCAGAAACGTATTCACCGCGACATGTGCTGTTCGCGATTACTAGCGATTCCAACTTCATGTAGTCGAGTTGCCGGGCTACAATCCGAACTGAGAATGGTTTATGGGTTTTGCTTCACCTCGCGGCTTCGCTTCCCTCTACACCATCCATTGTAGCACGTGTGTAGCCCAGGTCGCCAAAGTGTGATGATTTGACGTCATGCCTTCCTCAGCTTGGCCGCTGGCAGTCTCGCTAGAGTCCCCAACTTAATGATGGTAACTAACGATAAGGGTTGCGCTCGTTGCGGGACTTAACCCAACATCTCACGACACGAGCTGACGACAACCATGCACCACCACCTGTATCTCATATGGCGGCTATCTCTCTCCATCTCTGGAGCCTTTATGAGTATGTCAAGACCTGGTAAGGTTCTTCGCGTTACTTCGAATTAAACCACATGCTCCACCGCTTGTGCGGGCCCCGTCAATTCCTTTGAGTTTCATTCTTGCGGGCAGTACTACTCAGGCGGAGTACTTATTGCGTTAACTGCAGCACTGAACTTTAGCACTTGGTACTCATCGTTTACGGCGTGGACTACTGGTTATCTAATCCTATTTGCTCCCCGCTTTTTCGGGACTGGTCAGTTGCAGGCCAGATCGTCGCCTTCGCCACTGGTGTTCCTCATATATCTACGCATTTCACGCCGCTACACGTAGATTCCACGATCCTCTCTCCTGCACTCTGGCTGCCTGGTTTCTATGGCTTACTGAAGTTAAGCTTCAGGCTTTCACCACGGGCCTTGCTGCCGCCTGCTCCCTCTTTACGCCCAATATTCAGTAACGCTTTGCCACCTACACGTATTACCGCGGCTGCTGGCGTAGTTAGCCGTGGCTTTTCTAATAAAATTACCGTCCTTTCACCATTTCCCTTAGCCCAGCCGCCGTTCATCGCCCATAGCAAAGAGTTTACAATCCGAAAACCTTCTTCCTTCACGCGGCGTTGCTCGGTCAGGGTTTCCCCATTGCCGAAATTCCCTACTGCTGCCTCCCGTAGAG
+
5-,).9)./5/-32&-/.2352305/)(*-.0;:7:376*'2.020030*0,+,+,72.3-,-8928/085802703/11414531/<01-4--,1+-/12:970.--.6/+16-/45/--/(-+/%%&)'(+,/4<758;57767)/(),-,*&)*+44479445/3/32747*.((*2-4643233-+)0,:'2))%&)/.3.6--.030/.+-)05446:<</7)2,6:/++01/+,0.00,,..++-.+./6-6*,-2&,+,3,349442&$%',-./1246//*62*),*,-*-+31+))%+-.1/-3;0-/855,&$$())..20.''*4-0%''$)-//.*38765.,,)*+..,7;-*((&'-.,,-3270.(+'+.00232*.61(3,./68655;.5)971+-,1),&&*/.0,,)(&+.3631,,,+-765///.*5933.+),1*-+)-3.-001148*//2'32&--/.611.//24856665791-//'&($#$%&%-)--871.+-369,3++*+()7:9<;6603.&(-07+/./4/;;:;440312224022,-.0,027&11.95*'-.18363++0-*),+::119;7/:/0'))-'&++2/...1'+,.%*&'),,3-+3200-6/6.577:333,143651/7+((+%(**&,1.02216676;:0./1//378166**))-),./6-/9:30.,.8++25.96+)+(747*0(;;76(*%&&*.3/',,-/)+(*-+**++5:0010/4:4799:466<.1./'*+33785)7475;<9/,,*.535620'/*,-0419/8/+*+,47300.')-,.2.//0./:8875634-3:-)54.3-(-)()6601..7,(()-3.*29/7;:0132***)*-,)+('().406:51/,25++50;6--**+',+-*/31&*+-00(*,,.-19227../&(*//2;67973321-,+'(%()))307---)&))/)+38.)(-0+,-,&+(,43102*).*(%*,&488.4')%$$('%&)1,68:467&$&%#$$$$%&&+,3(&**+<9(.)-,,-)*076075837<:819-+,./2:54280126-2..+2//,8)4:;7-19,.20)25.415()'+,)+8,09,9:*+:.,(%
@fe887e06-7fed-4e93-8dd6-763f219fcaa8 ch=165 read=175748 start_time=2019-12-13T11:14:35Z barcode=BC01 runid=2c9cf7bc05858273f10e7d7ec552fc0bd742dc3e
CCGGTTACCTTGTTACGACTTCACCCCAATCATCAATCCCACCTTAGACAGCTCCTTCCTTGCGGTTAGGCCACCGGCTTCGGGTGTTATCAACTCGTGGTGTGACGGGCGGTATTGTACAAAGGCCGAGAACGTATTCACCGCGACATGCTGATTCGCGATTACTAGCGATTCCAACTTCATGTAGTCGAGTTGCGAACTACAATCCGGGCTGAGAATGGTTTTATGGGTTTTGCTTCACCTCGCGGCTTCGCTTCCTCTGCACCATCCATTGTAGCACGTGTGTAGCCAGGTCATAGGGGCATGATGATTTTGACGTCATCCCGCCTTCCTCCAGCTTGTCACTGGCAGTCTCGCTAAGTCCCCAACAATGATGGTAACTAACGATAAGGGTTGCGCTCGTTGGGACTTAACAACATCTCACGACACGAGCTGACGACAACCATGCCACCTGTATCTCATATAATATCTCTCCATCTCTGGAGCCTTTATGGAGATATGTCAAGACCTGGTAAGGTTCTTCGCGTTACTTCGAATTAAAACCACATGCTCCACCGCTTGTGCAGGCCCCGTCAATTCAGCTGAGTTCCATTCTTGCAGACGTGCTATAGGCAATTACTTATTGCGTTAACTGCAGCACTGAACTTTGACATCCAACGCCCAGGTACTCATCGTTTACAGCGTGGACTACTAAGGGTATCTAATCCTATTTAACGCTCCCCACGCTTTCGGGACTGAGCGTCAGTTGCAGGCCAGATCGTCGCCTTCGCCACTGGTGTTCCTCCATATATCTACGCATTTCACCGCTACACATGGAATTCCACGATCCTCTCCTGCTCTGGCTGCCTGGTTTCATGGCTTACTGAAGTTAAGCTTCGGAGAAACTCACCACAGACCCTTGCTGCCGCCTGCTCCTCTTTACGCCCAATAATTCCGGATAACGCTTGCCACCACCTACGTATTACCGCGGCTGCTGGCACGTAGTTAGCCGTGGCTTTTCTCTAATAAAAGTACCGTCACTCCGGCTACCATTTCCTGTGGCCGCCGTTCTTCCTTTATAACAGAAGTTTACAATCCGAAAACCTTCTTCCTTCACGCGGCGTTGCTCGGTCAGGGTTTCCCCATTGCCGAAAATTCCCTGCTGCTGCCTCCCGTAGGAG
+
986345146370+7&&*04:;43-96-*/-/13307*.4**5415-/.5,./125,94102/28583.478.$&')'-/31+;30/19343/.*++*-27886548+688/7/(+(&))*.2,-+0*('(-31%+(/2269956/.///69::8181,/3233/01*.023982,/(+0754855679:8644622('643466;/8'*&%%()+(+0-/2793-,.689839-*+274359235505-+3,,*-/02+-0,,+.-566:016*(+--./+,46.($&1*&,9520..)38,.49/.--,666+-,/01296;4)+8452*'%*-+(*(+*/1154584)*-,,3135682,9;9),'('2+/07353473378611-,/(*+-:.0/102-7+*(.)4110*--0144575%/25878-*5356697689:7:563570/./0212161.1/0211238986:;9::88788,.065;5234&'%&*+0-024655653/7,5,.-9<89<9.5.1+%,444,,,),+78.(''&*21217++01(*.--022%)2225-*,43149.%%%%('40;8:7:<83811&(7608(/*('$&+0%-((%'4)31:2225523013:10101889901891/0125)7)+%'%&&('(+57788433:6,++./..4:6641%&'&('%0(*,07//2,,-23.+..15329:7(*++57-/,90--+('&&(9926.;..*),0133544373.02.2003927787919<15579039:796761/:9894.,/83330,&'&,/+2*5+;6./--1.5/.+0((',,--'1///::68111'''(**)+1)-3/6/,7.3+,.116(2''')**4456:1200456'-3,,.-.78::6//.-2*,-:7//.-'(+3+-78906/6-74671.4.-8;0/,%*0.1889160.4:37.:0108620,(.-043943076153500/-(%')(),-1::.,0/47797+012(0*02.88349831/)''(,-48;:<:378+0-26/..550,//-0<7046:...)+1/++,,/.592/173%/)+).-/2/-000:64524;64;.599-*6,,29.18:25.69.()***,/27911;0/168.+)
@371f85e0-4c40-4e35-8912-306a9799d887 ch=283 read=85552 start_time=2019-12-13T11:14:28Z barcode=BC01 runid=2c9cf7bc05858273f10e7d7ec552fc0bd742dc3e
CTCCTACGGGAGGCAGCAGTGGGGAATGTGCACAATGGGCGCAAAGCCTGATGCAACCATGCCGCGTGAAGAAGAAGGCCTTCGGGTTTGTAAAAGTACTTTCAGCGGGGAAGGGAGTAAAGTTAATACCCACATGCGACCGCAGAAGAAACACCAGCTTCGCTCCGTGCCAGCAGCCCATGATGGCTAATACCCGGAGGTGCAAGCGTTAATCGGAATTACTGGGTAAAGCGCGCAGGCGGTTTGTTAAGTCAGATGTGAAATCCCGGGCTCCCAACCGCCAGAACTGCATCACGATACTGGCAAGCGCGAGTCTCGTAGAGGGGTAGAATTCCAGGTGTAGCGGTGAAATGCGTATTAGAGATCTGGAGGAGAATACCGGTGGCGAAGCGGCCCCTGGACGAAGACGACGCTCAGGTGCGAAAGCGTGGGGAACAGGTTAGATGCCCTGGTAGTCCACGCCGTAAACGTCGACTTGGAGGTTGTGCCCTTGAGGCGTGGCTTCCGGAGCTAACGCGTTAAGTCGACCGCCTGGGAGTACGGCCGCAAAGGTTAAAACTCAAATGAATTGACGGGGGCCCGCACAAGCGGTGGAGCATGTGGTTTAATTCGATGCAACGCGAAGAACCTTACCTGGTCTTGACATCCACGGGAAGTTTTCAGAGATGAGAATGTGCCTTCGGGAACCGTGAGACAGGTGCTGCATGGCTGTCGTCAGCTCGTGTTATTGAAATGTTGGGTTAAGTCCGCAGCAGGCGCAACCCTTATCGCTGTTGCCAACGGTCCGGCCGGCTCAAAAGGAGACTGCCAGTGATAAACTGGAGGAAGGTGGGGATGACGCGTCAAGTCATCGCATGGCCCTTGACCAGGGCTACTACGTGCTACAATGGCGCATACAAAGAGAAGCGACCTCGCGAACAACGGACCTGTAAAGTGCGTCAATGGTCGGATTGGAGTCTGCGGCAACCATAAGTCGGAATCCGCTGAAAATGTCATTAGGATCAGGAATACCCACGGTAGAATGGATTCCCGGGCGCAGCACACCGCCCGTCACACCATGGGAAGTGGGTTACAAAAGTAGGTAGCTTAACCTTCGGGAGGGCGCTTACCACTTTGTGATTCATGACTGAGGGTGAAGTCGTAACAAGTAACGG
+
+./0069590)-/,,////8/88*-5125....09633.-%..92049.-.2230&.,/2387,,')*+-),(&***2395964;038((2078.*.-,-.--(+(--/*+,*0+&').7.+,-1/./36+(('&##$#%%&(+).+&**&'')'($##)%%,004340/..-..*5.'&)+*./-+)'%+)-(',4/1100/68,0..72614-6-.(.(+)(+$--,&&'(*&0-282/4.54//<1;.68457854229-,/0++.003/+&*&+'$%%),)/-7322/,%'),.//434115,))+)+.02./-3,-&1//)*,)5*7,0++/-2.*(*+5974183./910*+*)),-//6271.2-++'-,+,.-0014/-))*30065,((/538))&(%**)+(-.2-09774112,++:92/5,*%')+//02.1.,.2+3696.0/6/,.039999<510*+2310313//019+/00:,172/142/+-1/0/3-0,-,02151110816067589974593,('%$')41:952826-)1.;05.*%%('',((115298949;92-3/'((+2957588694314731,0*5-415;2100-::8:8968:23498-823:-,''(,.+--6661/0.6)/*)4<;.15*,.01442062(4,/7356/:5948:8::5667247644+**(*.6121841-.,,/,335/7.&,++48843395;7680-),0,&(%'(&'*)'+023:3-2./-+)6+195695&54:28(8-6+'%&(22:5).2*,/29:;:24322411(,-77//5-41621585-+./26646444+.77:601020/.3(%'')*&,.640.+)$&(&&'('*++20.1,,,-,3197*')'+(*,::79770/.-**2&-.8)1'$#(-71./2700*1*+*5.5*4..1,1(-./23+%$()+(.&*)5,.12;5;73*()$$*/.-++,-#)&&,.-++&&&'*(+,6+&,(-((*020(-#)%'&'+0.-*+%&&&((2769:),6212039893;9//--2754:%1.71''()*4.+(++-12043961;7,,2)2./.1,,-(*/5-,6668<8784230/&.1(++--+-41346240..2/..,
@928bf1fc-9da8-4639-a4fd-c6c4b1346e9f ch=131 read=100750 start_time=2019-12-13T11:14:29Z barcode=BC01 runid=2c9cf7bc05858273f10e7d7ec552fc0bd742dc3e
CCGGTTACCTTGTTACGACTTCACCCCAGTCATGAATCACAAGTGGTAAAGCGCCCTCCCGAAGGTTAGCTACCTACTTCTTTTTGCAACCCCCTCCCATGGTGTGACGGGCGGTGTGTACAAGGCCCGGGAACGTATTCACCGTGGCATTCTGATCCACGATTACTATAGCGATTCCGACTTCATGGGTCAGTTGCGAACTCCAATCGGACTGACGCACTTTATGAGGTCCGCTTGCTCTCGCGAGGTCGCTTCTCTTTGTATGCGCCATTTTAGCACGTAGCCGGTCGTAAGGGCCATGATGACTTGACGTCATCCCCACCTTCCTCAGTTTATCACTGGCAGTCTCCTTTGAGTTCCCGGCCGGACCGCTGGCAACCAAAGGATGGGGTTGCGCTCGTTGCGGGACTTAACCCAAGCATTTCACAGCACGAGCTGACGACAGCCATGCAGCACCTGTCTCACGGTTCCCGAAGGCACATTCTCATCTCTGAAAACTTCCGTGGATGTCAAGACCAGGTAAGGTTCTTCGCGTTGCATCAATTAAACCACATGCTCCACCGCTTGTGCGGGCCCCGTCAATTCATTTGAGTTTTTTAACCTTGCGGCCCGTACTCCCCAGGCGGTCGGCTTAACGCGTTATTAGCTCCGGAAGCCACGCCTCAAAGGGGCGCCTCAAGTCGACATCGTTTACGGCGTGGACTACCAGGGTATCATCCTGTTTGCTCCCCACGCTTTCGCACCTGAGCGTCAGTCTTCGTCCAGGGGCCGCCTTCGCCGCGGTATTCTCCAGATCGCATTTCACGCGCACACCTGAATTCTACCCTCTACGAGACTCAAGCTTGCCGGTATCAGATGCAGTTCCCAGGTTGAGCCAGAGTTCACATCTGACTTAACAAACCGCCTGCGTGCGCTTTACGCCCAGTAATAATTCCGATTAACCTTGCACCCTCCATTACCGCGGCTGCTGTACGGGTTAGCCGGTCTTCTTCTGCGGGTAACGTCAATGAGCAAAGGTATTAACTTTGCTCCTTCCTCCCCGCTTCCGTGCTACAGCCGAAGGCCTTCTTCATACGCGCGCGGCATGGCTGCATCAGGCTTGCGCCCGACGGTACCAATATTCCCCATACTTGCCTCCCGTAGG
+
24'.00-3040/1:/0179:<60654./0230444;975767-3085:7*)+-5961364++**.2..%&%#)-()-6760;;1-67843<93,*08,'-+)/+++,/'021160222/3::7809.).2.,&+$+',64020,.*-10476///23,(**+/3..,,((++.2627,*)/5074621&(+.044*.&&3406)7+*3*7.*)'((+/),/8945426551*()3*)*/0/71.,(/+-.2552/7.68/-2247:9::277/(())(.*++..5*4+/2981-57-8750/,+)(&(,1366,/-&*-.+/207,(,3*+.:9/01772383-386576277/+09907/,5.5-9/8:7011:0361)0-&/.,+&&+,,3344997809121:2.+/,0+42,,.-/--4.,%%&&(&+./25555693410545;:905537843535622.6382;5+-718000-0:1252114240,361-445:777:6738986789;08//59(1+:738--)*-6,,-//%.'0*;:592101/0010/723.3.-/7721,+**%'''),*8.69<51/14/99<0/807-8-//096*+:675:69,049:59840-)'(.//10.2.+&*(..03/3+0-*28//-/638,8-*,)%+',0.3)5-7872403231:,()+1-'1*8+//,2+*--',,.-).07+.1:/),+941*'*)+.97+()+03-02456;967779<864/+-05934744211/.5/+,-21.(.')++((''((+)1:80%+'*(((+,000++/9/82*52*(0*),'(*+/18).*+2..79'2//09'(-1044888:52.072:00047%&%(/6,(,,-244./-/00/2882918<8::876/,--1/,,42<-(,3/0+(2)2*,**7*2*)&)+*-/.75./4)'(,7.-+3,--2(()'*,,-*+&#$)&&+.+,51653447*2/-,-*).3/:/++.*/8)))($('%$(/3-+./98+65()*6:.*-30,-,.2/1,,-%10'(2+3341;98<87879./../61;101652*-//.6)/7678-5276-))'&)--06/..00/574+((%)-*,39-6:*+8&9/
@563404ef-039f-4e76-b962-f7f74694973b ch=267 read=87964 start_time=2019-12-13T11:14:08Z barcode=BC01 runid=2c9cf7bc05858273f10e7d7ec552fc0bd742dc3e
CCACGGTTACCTTATTTACGACTTCACCCCAATCAGCTGACCCTACCTTCGGCCGCTGCCTCCTTGCGGATTAGCTCACGGACTTCGGGTATTGCCAACTCTCATGGTGTGACGGGCGGTGTGTACAAGACCGGAACGTATTCACCGCGACATTCTGATTCGCGATTGCAGCCAGTAGGCGAGTTTCAGCCTACAATCGAACTGAGACTGGTTTTAAAAGTTTGGCTCCACCTCACGGTATTGCATCTCTCTGTACCAGCCATTGTAGCACGTGTGTAGCCCTACACATAAGGGGCATGATGATTTGACGTCATCTTACCTTCCTCCTGGTTAGCTTAGGCAGTCTCGCTAAGTCCTCAACTTAATGGTAGTAACTAACGACAAGGGTTGCGCTCGTTGCGGGACTTAACCCAGCATCTCGGCACGAGCTGGCGTGTATGCGCCACCTGTCACCTTGTCCCCGAGTTTCCTCGATTAAAGAGTGAATGACAAAGGGATGTCAAGTGTGGGTAAAGGTTCTTCGCGTTGCTTCGAATTAAACCACATGCTCGCTACTTGTGCCCCGTCAATTCCTTTGAGTTTTAATCTTGCGACCATTACTCCCCGGAGCGAATACTTAATGCGTTAGCGGCACGGAAGTGTTGAAGCCCCACACCTGGTATTCATCGTTTGGCATGGACTACCAGGGTATCTAATCCTGCTCCCCACGCTTTTCGAGCCTCAGCGTCAGTTACAGTCAGAGAGTCGCCTTCGCCACTGGTGTTCTTCCTAATCTCTACGCATTTCACCGCTACACTAGAATTCCTCTCCTCTCCTGCTCTAGATAACCAGTTTGGAATGCAGCACTTAAGTTGAGCGGGTATTTCATCCCTTAATCATCCGCTACGCTCCCTTTACGCCCGATAAATCCGGATAACGCTCGCCACCTACGTATTGGCTGCTGGCACGTAGTTAGCCGTGGCTTCCTCGCTGGGTACCGTCATTATCTTCCCCAAAGACAGGCTTTACGATCCGAAAACCTTCATCGCACTCACGCGGCGTTTGTTGCTGCATCAAAGGTTTCCACATGCAATATTCCCCACTGCTGCCTCCCGTAGGAG
+
43%%(/.:01241$-9((),*/086.2:9./3/-(&&&**192..26954.9/5079847057,,**.+*1-+,01/235:534:4+64320712:04---./36601156897982/74565551&'&(+**&-.44988<7012.+*)+-7<98998;8523+3*#&$%(&&%&'.24.+,3<80/04233529.4+,22/./(,045.6:8),92,),30,0--/*(1-6655041/*3)+)*.000,,./-39443;068-,..,*...4912---;/+()**+.21,/3++,,+,2213;/./85989:*&%'+64:7714)+*/0,.%),,.-0,).,*+&$'.*4067:72.1**-.121)*)*-.&./3852%2/4,0,0/,-355325:/32;53&##/)6/+-%/25555-0-.0-.62-2)(+'$%),1698/,/-++,-+/-/-,-967)'%)&48+67871;031)(),-+.8*')&+0(,.61;1//40/1/,'1*)42*-04;:9<8,**/,&,040.)-.-4;581-(*332,+$$&$(***-&*554*16,809222:;52/2;<.-3..-7-//577,4,$*.534221&+-''3+(,4.49466+5'%()-3.)++&'&*(+/83)3%,37.'),-3/'46316/.02229*)&$$)+0)+.,12*750/020-,5.04*)$'476+*//3/::038889:88224335/2/7/0.538)*)*)**547;7<:9;;4699:7678-4,2,(-:2/.,(&+,/07<;7478233-0(./0(,+-0+0+.1232324731312.1079484;168<:1041418330,(%%).-3-,*,2&)0001:955353,)*.++,-+0'$&&&',/:29+/98,0*,)&&(.+-'(103101262,0337;;66;789572622112003//+*.//-2620/38282:12:6837(+/.0'+'(.69;328./19.:::,/35**&&&)%&(&$'(+,4+*.25,397;999958123/)-,..91//0*(.0/15563679:(3)9;,)'$$$(%*)0-&-''),-*--//5144-77--667-,)
@25d7ab57-7f3d-4aa8-893c-d4152136e7d7 ch=349 read=76336 start_time=2019-12-13T11:14:02Z barcode=BC01 runid=2c9cf7bc05858273f10e7d7ec552fc0bd742dc3e
CTCCTACAGGAGGCAGCAGTAGGGAATTTTTCGGCAATAGAAACCCACGACCGAGCAGCACTTACGCGTGAAGGAAGAAGGTTCAGTTGTAAACTTCTGTTATAAAGGAAAGAGCAGCGGCTACAGGAAATGGTAGCCAGTGACGGTACTATTAAGCCACGGCTAACTACGTGCCAGCAACCCGCGGTAATACGTAGGTGGCAAGCGTTATCAGGGTATTGGGCGAAGAGGAGCGGAAGGCGGCAGGTCTGTGGTGAAAGCCTGAAGCAACAGTAAGCCATAGTATTGTGGCGATTGAGTGCGTGGATATGTGTGGAGACACCCGGTGGCAGGCGACGATCTGGCCTGCAACTGACGCTCAGTCGAAGCGTGGAACAGAGTAGGTTAGATACCTAGTAGTCCACGCCGTAAACGATGAGAGTACTAGGGTGTTGGATGTCAAAGTTCAGTGCTGCAGTTAACGCAATAAGTACTCCGCCTGAGTAGTACGTTCGCAAAATGAAACTCAAAGGAATTGACGGGGGGGAGGCCACTGAAGCGGAGCATGGTTTAATTCGAAGCACTTGAAGAACCTTACCAGGTCTTGACATACTCATAAAGGCTCCAGAGATGGAGAGATAGCTATATGAGATACAGGTGGTGCATGGTTGTGTCAGCTCGTGTCCGTGAGATGTTGGGTTAAGTCCCTGGCCAGAGCGCAACCCTTATCGTTAGTTACCATCATTAAGTTGGGACTCTAGCAGAGACTGCCAGTGACAAGCTGGAGGAAGGCGGGGATGACGTCAAATCATCATGCCCCTTATGACCTGGGCTACACGTGCTACAATGGATGGTGCAGAGGAAATCAAGCCGCAGTGGCTCATAAAACCCTTAAAACCATTCTCAGTTCGGATTATGATCTGCAACTCGACTACATGAAGTTGGAATCGCTAATGTCCTTGAATCAGCATGTCGCAGTGAATACGTTCTCGGGCCTTGTACACACCGCCCGTCACACCACGAAGTTGATAACACCTGCAGAAACCGGTGGCCTAACGCAAGGGAAGGAGCTGTCTAAGGTGGGATTGATGATTGGGGTGAAGTTGTAACAAAGGTAACCGG
+
/-1-))6'76122/011+-+))(%)*-69:.1031+,+(')/()3+%'%),-))%()&*'&%$#&&(*..00*.++%*,*.01))+1-,,1:536:56/20--/50*-),+%((*&--&,'%&'('&),-)-2/.-0,)+-/*/(*('(,'**.'$')$&()+,41/000+4*)))%'&&,+)(-,-+0*((+*++,((+,*+-+1/030,,++)%'%('&++)&((&',+&('('(*+3..,*&))(.21.,1,.-65*-00,)(%&%$%&%'*)#&"$#$$'$,'(*+('(',/+)'&'',-11/1,,)*,)-)'-&-*0,)+0()&#$+-4343//00,3,3.3210/.***(#&%))+-3&()+*((/(&&')%'$,$+)'1,-27+8/('+,.3.6,(+.06331)(/,,+,+()$+&,.12-/,'-913+($%%&&('*45671/.,*.,/171++%(,,,0+(,(,.42$$$$%#&'(&,*,/4:1)+-0-2-0073,04+8-(,*.33753..26434+.026''&$(&&'&)$&(,-.34;;516.+'&*$'')%&)*.),1/)'(++2,,-,-1200135.341'%+5/.1./5'(&)*--65)(**+),)**,/.321110/4+-,-397547,.(-*))%')*../4(0)''&(3/12451:18-+*4/2-.26+)-&&%&&%'*'()-.6+*.+-/3261/.1,.5576/021.+,+(/1-423,*()(&'+.//.1.,+,--54/-..3/-0)'&)+'(365),-.//./09301155/2/-4.+-911.02:+-2,*()),.*.01,+/1303:78589892-,&%('&'*)3(/4%%%)(*4,-5(#168/-*$*%%'*4),77;645',,92(1&4'&(&'2(&%$')--122//--.10,4,-1311843240-$'%'')(+).++-.)./1230*/)-176:6(1-/1..)%(+,,/,*+++,,*0703:6/12-.-1+++)2)(4('))-)*(+/)(,))..+-+'0,)*4*''%)$*(+((++-*''&+247814'3(01;<13.+,,,324)-540)+*'*;1119/89(/+-.705/7
@2fec802f-cbb3-453b-b7f7-affaa57986db ch=263 read=81759 start_time=2019-12-13T11:13:58Z barcode=BC01 runid=2c9cf7bc05858273f10e7d7ec552fc0bd742dc3e
CTCCACCACGGGGCAGCAGTGGGAATATTTGCACAATGAACAAAGCAGTGCAACCATGCCGCGTGTATGAAGGCCTTCCGGGTTATGGAAATTGCTTTCAGCGGGGAGGAAGGGTAAAGAGTTAATACCTTTGCTCATTGACGTTACCCGCAGAAGAAGCACCGGCTAACTCCCGTGCCCAGCAGCCATGATAATACGGAGGTGCAAGCGTTAATCGGAATTACTGGGCGTAAAGAAGCGCACGCAGGCGGTTGTTAAGTCAGATGAAATCCCGGGCTCCAACACAGGAACTGCATCTGATACTGGCAAACGAGTCTCGTAGAGGGGTAGAATTCAGGTGTAGCGGTGAAATGCGTAGAGATCGGAGAATACCGGTGGCGAAGGCAGCCCCTGGACGAACTGACGCTCAGGTGCAGCGTGGGGAACAGGTTAGATGCTGGTAGTCCCGCCGTAAACGATGTCGACGGAGGTTGTGCCCGCGAGGCGGCGCTTCCAGGCCTAACGCGTTTAAAGAAGTCGACCGCCTGGGAGTACGGCCGCTGGATTTAGAAGCAAATGGTGACGGGGCCCGCACAAGCGGTGGAGCATGTGGTTTAATTCGGTGCAACTGCAGAAAGAACCTTACCCTGAATCTTGACATCCACAGAACTTTCCAGAGATGGATTGGTGCCTTCAGGAACTGCAGGAACGGTGCTGCATGGCTGTCGTCAGCTCGTGTTGTGAAATGTTGGGTTAAGTCACAACGAGCGCAACCCTTATCGCTGTTGCCAGCGGTCCGGCCGGGAACTCAAAAGGAGACTGCCAGTGATAAACTGGAGAAGGTAGGAATGACGTCAGTCATCATGGCCCGCCACGACAGAATTACGATGCTACAATGCGCATACAAAGAAAGCGACCTCGCGAGCAAACTGGCCTCATAAAGTGCGTCGTAGTCGAGTGCAGGTCTGCAACTCGACTCCATGAAGTCGGAATCATTGTATCGTGGATCAGAATGCCACGGTGAATACGTTCCAGACATGTACCGCCGTCACACCGCTAAAATTGGGTTGCAAAAGTAGGTAGCTTAACCTTCCGGGAGGCGCTTACCACTTTGTGATTCATGACTGGGGTGATCGTAACAAGGTAACCGGAAGATAGAGCGCTTAGTGGTAAGGATTCTTTAAAAGACACCGACAACTTTCTTCAGCACCAGCAATACGTAGCGTT
+
&)/+$%%%'(462-125223.3-)+,)06,(()+,*)(&*'.2)#%$'+...)0518660,-./4887,,*)(0256/(.2325)/&&''%%$$%-,-.),,-39+*.4,*0*'),61*&*.-2.3343163,/56339334537+0/&$($%+'&)(()06705..-3//01*,6/70(#$%'$3/&'%%'+**,2&+*-.+/17:0680:08-0/./-4.599;<86416:+'*,*+*-&('+&)**')12.09.+'*(&*()''*.+.0*&255.8'-&,%)'++-++*')),0202335928.01&*'&*+..2223+(.107,0/+1+/.+-90/,-..56/).2+*:9:31-*+-1)(*','-013.:-,40/&(1)0-*/2:5.+6941,((&&')21356,1556.-+,)/'.-'(%*.*-*2,(./+.)+13037/6'&)*)*170),--.3+*$))0,//,1(/+06,),,)34022.%&(','&2.3+*150--+/6(/./&()+,/-.284663),(%&)(,&'/-&&(+/&-,()%-)%)07:0.310/++.4*/1)(.+0*-&207332)--*+((,52;94635,%%)()(&(''*((./')&-(*%$)-.(()*-++,2++-0095''()-,).1,1-+*+,,436+.0+0-(/36;7,3)2)+3)&$((.(*-1/.051/%+%0022666770333466/6.-+**+,(&/,4997852+01*-/06.0./.20:184/7133('6*,//**%,,,001/1/23&2/0/.55996*-*+,,01011#**(,/1;999:,(&((./-),3&03357657,.398;8)(%$'*'$,2(*++.$)%$$#$&&%*'**'%00*+((+/./*55,'),)+,06303643+))'*6*'#%&(/+-**299.678566280662*%+('&$'$(&(*-2562-')*-17+,*1-,,0&()-/0$-&''+'*,787561'*'/-2:5-..70')315901.3(%'31&'#$%(*147/0111/42+))+-(,(,,13385/3;6+*/-//.//,1-9-9:991*091)/2))('%'-.&+,3/.156:<9877554360&$%'')5455136*/.177:54120246*++/(*-*))'%*+0--*$4&&).-/7:/*-1352+*20/,1600685,-023.,+,69612,*(%'$""
@7267380a-cef1-4126-a9f1-541f77f185ae ch=246 read=128638 start_time=2019-12-13T11:13:49Z barcode=BC01 runid=2c9cf7bc05858273f10e7d7ec552fc0bd742dc3e
CTCCTACGGGAGGCAGCAGTGGGAATATTGGACAATGGGCGAAAGCCTGATCAGCAATGCCGCGTGAGTGATGAAGGCCTTAGGGTTGTAAACTCTTTTACCGGTCGTGGCCAGGCAGGTACCGGGAGAATAAGCTCCGGCTAACTCCGTACCAGCCGCAGTATACAGAGAACTGGCGTGACTAAGGGCCACTAAGCGCACGTAGGCGGCTTTACAGGGTCGGGGTGAAAGCCTGGAAACCAGCCAGAACTGCCTTTGGACATCGCTTGAATCCAGGAGGTGAGTGGAATTCGAGTGTAGAGGTGAAATTCGTAGATATTCGGAGGAACACCAGTGGCGAAGGCGGCTCACTGGACTGGTATTGACGCTGAGGGTGCAGCGTGGGGAGCAAACGAGTTAGATACCTGGTAGTCCACGCCGTAAACGATGATAACTAGCTGTCCGGGCACTTGTGGTGCTTGGGTGGCGCAGCCGCATTAAGTTATCCGCCTGGGGGTACGGTCGCAGATTAAAACTCAAATGAATTGACGGGGGCCCGCACAGCGGTGGAGCATGTGGTTTAATTCGATGCGCGAGAACCTTACTGAATGTGACATCCACGGAAGTTTTCAGGGTGAGGAAATATTGCCTTCAGGGGCCATGGGGCCAGGTGCTACTGTCGCCGAACCGTTGTAATGTTGGGTTAAGTCCCGCAACGAGCGCAACCCATATCGCTTTGTTGCCGGTCCGGCCGGGAACTCAAAGGAGACTGCCAGTGATGATAAACTGGAGGAAGGTGGGGGGATGACGTCAAGTCATCATGGCCCTTGACCAGAATACACGTGCTACAATGGCGCATACAAAGAGAAGCGCGACCTCGCGGCAAGCGGACCTCATAAAGAAGTGCGTCGTAGTCCGGATTGGGTCTGCAACTCGGCGCTCCCATGAAGTCGGAATCGCTAGTAATCGTGGATCAGAATGCCACGGTGAATACGTTCCCGGGCCTTGTACACACCGCCCGTCCGCACCATGGGAGTGGGTTGCAAGAAGTAGGTAGCAACTTCGGGGCGCTTACCACTTTGTGATTCATGACTGGGGTGAAGTCATGTAACCGG
+
)*.+(*/.94+37-,--+04,)*)//.2646671;22;941//3./533453*%%+-+*2823/.,'())./.-3.22/,.)-04-73314)+.6097,%+&,(+%&(&)&(#)&'%('%&-719/---.45.*,*0&(&'(05/12+%*%&'%&(611)./04&--+),&$&'%%$$'%&)+,((('$%#$$()()+--/33/48504(&'&%''((%%,&/,'%&)(%$)746+'%$')+$-++/35242487<.-)&(()+6040/2920-*11/,,*+(**62220++)()*),--*1++%+.--7110,+.155::1-+-'(()//8-/*.,+(.*-()*)+-;667955943511.8//08:91/,*')'((**,3278,'))08,0'((6,,,9899;789615547-/158550804.,,+,.690-,-06690+1;93',*+)'(&(&%(%*-,..1..+)&$&&(*16/1--5111877;5311'&**52895(,%-%7(8;;8,797:6302/5154826;;209*,-030/115414,0031-*,20:*7567/.0*%)()-,).2/.-3,+(($%('0+.1336+*,0-//-/:823.691-+*($*(),%3()0,,/)&)35./.$)'.,%$%+,21667'5.06769,&'%&$%&(&(%)&%+0+543:0.-0-4''(*%.*,0/.017980%0(*,(+.51,/5./5%++*./2//2;8.601:49*..()&/9889./+*((',-48*..10-31)./-01-2/-*678881,-''&)+24444,2/+&$%')63.-)))()')+-065565955;532001379*('&()'''&*,-:88.0(-,27,/.8..5--$&(2-%('*+/000279*770(/.*/.-+/./49:6756633/+//14*+3203./1'.((+-))+,),*)+,%5(,(-/0'3+.45412/33/25/+/-03354+0-,&')*-3200,/-&*0*'*-%$'(,0-0//,))*387590-0/'+))+*00.+$+')))-*.0,*)472:017,0.97..002:10100344:4+--,4/0*%*%$(+//1,
@bd5321a2-bc80-4693-9884-bb1e236fd59d ch=131 read=100694 start_time=2019-12-13T11:13:38Z barcode=BC01 runid=2c9cf7bc05858273f10e7d7ec552fc0bd742dc3e
CTCCTACGGGAGGCAGCAGTGGGGATATTGCACAATGGAAACCCTGATGCAGCAACGCCGTGTGATGATGAAAGGTTTTCCGGATCGTAAAACTTGTCTTTGGGGGAAGATAATGACGGTACCCAGGAGAAGCCACGGCTAACTACGTGCCAGCAGCCGCATTATACGTAGGTGGCAGGCGTTATCAGTTTGCGGGCGTAAAGGGCGTAGGCGGATGATTTGAGTGGGATGTGAAATACCCGGGCTCAACTTGGGTGCGCATTCCCAAACTGGTTATCGGTGGGGAGAGAGTGGAATTCCTAGTGTGGCGATTGAAATGCGTAGCAGAGATTAGGAAGAACACCAGTGGCGAAGGCGACTCTCTGGACTGTAACTGACGCTGAGGCTCAGCGTGGGGAGCAAGCACAGATTGAAATACCCTGATGCGTAAACGATGAATACTGAGTGTGGGGGGTTCCAACACCTCCGTGCCGCCGCTAACGCATTAAGTATTCCGCCTGGGAGTACGTTAAGATTAAAAAACTCGAGGGTGACAGGACGCACGGTAGAACGCATGGTTTTAGTTGAAACGCTTTGAAGACATACCCTTGGCGTCATGGTACTCAGAGGAAATTTACTCACGGACAAGGTGACAGGTGGTGCATGGTTGTTAAGTGAAAACAAATGTCTCGTAGAGATGTTGGGTTAAGTCCTGGCGCAGAAGCCGCCCGTCGTTGGTTACTACCACCACCATTAGTTGAGGACTCTAGCGAGACGCGGTTTAACCCAGGAGGAAGGTGGGGATGGCCGTTCGTCAATGTGCGTAATAGGGCTACGTGCTGCAATGGCGCAGGTACAGAGATGCAATACGGTGGTGGGCCCAAACACAAACCAGTCTCAGTTCGGTTGTAGGCTGAAACTCGCCTACATGAGCTGGAGTTACTAGTAATCGCGAATCAGAATGTGCGTGAATACGTTTGGTCTTGCCCGTCACACCATGAGTTGGCAATGCCGGTCGTACAGGCTGTACAAAGGCAGCGGCCGAAAGAGCCAGGGTCAGCGATTGGGGTGAAGTCGTAACAAAGGTGGCAGGAAGATAGAGCGACGAGCAGAAATGAGTTAGCACAAAGACACCGACAACAACTTTCTTTGCTTGTACGTAACTTGCA
+
%(*)()-)68.15/.0033878:8.62431.-//722,)/++:'((+,,:/11//223;4+*''%''**,-3*,.,:7,6*:-88879::2,)&'(,//74299/-)/+/,0*'($))/++31*)(*'()).072131,,-3-325.5153101.)3-%&'*,-/$,''(*3,,41)(59678310$-(-+%&)&%$%(+/,,-/..//10+//+-2-3/()'-.0966632(+4.+(-,&-*,-05.+(,(/1--(&$'*+273.041002,24))'%%$'*+)&)&%)%,(/,/-,10++3876,620%5'&46++0341)%$&&(')+/)65150041009+341;10.1.--/85421-1468876+-)(++--234314,,,*'+,,44690),.36(+*))&%')%(-++%16)'&$''+))0;930/124:-)+*('./1338757)32-','./08625.-,5847:011715-0/+.35+-..0.3.4534/,%&%'*(+()((*/,;5;8:+/+*&&(*()%%$$/--.+-+*)&%$'%')')'-.+,::.)').()/$)'&$%$%*)*+*$&&)(%$&)***.*&&$&#$'(%$&'))*)''%%$(')$'+20666+6-009426458;899;8,3)%))')%'%)*+(*,,%+*--)(%&$')+33-7-9763934.34((*(''+&$&'(,/',,)&))*2,)*,0/0/060.2,,-1,/)(').(&&**+.0)('(%%(#$%'(5+73,).,($/+'.+*+,+++6911/(+')&%,)**+*''%##$#'%&$%'&#%$#&'(.,*((-0.2/-+,&)%&#%$$)((/&**2-++&&%')%'-++.),(%(%'(09/:9:;979+-.2-,+.,(&*,001102+*.+/1822344-&%'*4-)(+2(''&'),5376:031/.335:62/*&)('%+*+,-)*%'(&#&&%-32*,+*.230899824.-+'-%%#%$%%(%')%(%((%%&%$)*20)-,'/.,33-,/(&(),/')(1402/./+(/--23,*(*-++20-5,,89)0'(+30-/&-,+13,(%(,567,)77,)(*&&(*-3+&%%(+,8-,(..5845.1'%.0*.86-10&%%%$%$#&%'(&&##$%%
@567c0f01-c7ec-40fb-81f6-f349367859b7 ch=266 read=82264 start_time=2019-12-13T11:13:32Z barcode=BC01 runid=2c9cf7bc05858273f10e7d7ec552fc0bd742dc3e
CCGGTTACCTTGTTACGACTTCACCCCAGTCATGATCATGCGTGGTAAACGCCACTCCCGAAGGTTAAGCTATCTACTTCTGGTACAACCCCACTCCATGGTGTGACGGGCGGTGTGTACAAGGCCCGGGAACGTAATATTCACCACAACATTCTGATTTGCGATTACTAGCGATTCCGGCCATGGAGTCGAGTTGCAGACTCAATCCGGACTTAGACGTACTTTGGCCAGAGATTCGCTCCATCGCACTCTCGCTTCCCTCTGTTATACGCCATTGTAGCACGTGTAGCCCTACTCGTAGGGCCATGATGACTTGACGTCATCCCCACCTTCCTCCGGTTTATCACCGGCAGTCTCCTTTGAGTTCCCGACCGAATCGCTGGCAACAAAGGATAAGGGTTGCGCTCGTTGCGGGACTTAACAGCATTTTCACAACACGAGCTGGCGGCAATGGCTGCAGCACCTGTCTCAGAGTTCCCGAAGGCGCAATATGGAATGTTCTCTGGATGTCAAAGAGTAGGTAAAGGTTCTTCGCGTCATCGAATTAAACCCATTATCACCGCTTGTGCAGGCCCCACGTCAATTCATTTGAGTTTTAACCTTGCATTACCGTACTCCCCCCAGGCGGTCGATTTATCACGTTAGCTACGGGCGCCAAACTCAAAGTTCAACCCCCCCCAAATCGACATCGTTTTATCATTCGTCATCTATGGTATCAATTCGTTCCCAGGTAAGCCCGGGGCTTTCACACCTCTTAAGTCACCGCTGCGTGCCTTTACGCCCAGTTATTCGATTAACGCTCGCACCCTCCCGCATTACCGCGGCTGCTGGCACAGGTTAGCCGGTGCTTCTTCTGTAGTTAACGTGAAATCACCTAGTTTATTAAACTAGGGTGCCTTCACTCGCTACCGAACTTTCAGCCGAAGGCCTTCTTCTGTTCACGCGGCGTAACGCGTCAGGGATTTACCCCATTGCGCAATATTCCCCACTGCTGCTCCGTAGGAG
+
883415.05.:--8(.-(01800133*,.:842/0001/+.,-22349:753/),+/''*301.'3*5(.-.4330316398755628/;5+)''*(&..75865560361),,.466145;/969)23+4230-.,+-7;4.02),*0-23<:89381.&'*(00/0//./--533.2*++,,0/)*+/./428/1.17858-;02+4112141,,/+,&+-2**(*()))+-.6124467'*/)-,01350+,2*44)*5412&(()--1:373-.-.-(*+*--&)*40*%*-0-3/-598:0-...,-,+/..168889+--/'+0-8.*++-11088,./69:3615898883/20-,1762:5-/9:86955033/8006878'7.77-),673;254779144//0:162.--'.('*./67,,,-1..),,.300,'()%+,'(&%%'+,,2333;587526*,/26,:4*),.,0.',170((%&(8569:54226677---25('&,--;2128+,1.4-4:/+)(&&),-,0-/00<266(''&('+',.-.-1+&%%%*-041+$&'+5194;3-00,,-/.:;5)4.,),$%&+(),++00111-99;-/0882+51158<923-*,(-+*(/18837..-//067879021--35,*./34:9:0,9,)(%$%&,+&,-2*&%%$&%$$%%#%#$#&$&$#%###(&$%.3084&.---2'10*,67.-3900)-'.)'&%)).110/22('&'*,2-6-*2+*.+21+(+-4,0912327172459:5757;6/73'&++,/(07.+-,**++5--+%(&*002-,/2()*)*0-*0.-/-1-.32;10-0+-3.+.0654(40:7/1838//.+&,&&'*+-22$++6467274,&%(*,+$)%*.*,3124:8<66:0%'.71//-.,2+)'(&%'),.,%80&'0.+$-19/./;.-'+0../04,-/,%())/,**,5;+-3:0./
@7c1a85df-aa53-4512-9d64-d1bac3caf972 ch=168 read=125732 start_time=2019-12-13T11:13:31Z barcode=BC01 runid=2c9cf7bc05858273f10e7d7ec552fc0bd742dc3e
CCGGTTACTGCCCCGACTTCACCCCGAGTTATTGATTCCGCTGGCTGACTTGCCCAAGGTTGAATCGGCTTCCGGGCGCGTCGCCAGCCGCGTAATGGTGTGACGGGCGGTGTGTACAAGACCGGGGAACGCATTCACCGCAGCATTCTGATCTGCACGATTACTAGTAACTCCGGCTTCTTGTAGGCGAGTTTCAGCCTACAATCGAACTGAGAGTAGCTTTGGGGATTGGCTCCACCTTACGGCAGCAACCCTCTGTACTACCCATTGTAGCACGTGTAGCCCTAAGCATAAGGAATATGATGATTTGACGTCATCCCACCTTCCCTCCAGGTTATCCCTGGCAGTCTCGCTAGAGTCCCCAACTTAATGATGGTAACTAACGATAAGGGTTGCGCTCGCGGGACTTAACAACATCTCTGACTGACGACAACCATACCACCTGTATCTCCTTATAGCTATATCCATCTGGAGCGCTGTAGTATGTCAAGACCATAGTGAGTTCTTCGCGTTACCTTCGAATTAAACCCACATGCAGCGTGCGGGCCCGTCAATTCCTTTGAGTTTCATTCTTGCGAACGTACTACTCAGGCGGAGTACTTATTGCGTTAACAGCACTGAACTTTGGCATCAACACTTGGTACTCATCGTTTACGGCGTGGACTACTAGGGTATCTAATCCTATTGCTCCCCACGCTTTCGGGACTGAGCGTCGGATTGCAGGCCAGATCGTCGCCTTCGCCACTGGTGTTCCTCCATATATCTGCGCATTTCACCGCTACACATGGAATTCCACGATCCTGCACTCTGGCTGCCTGGACTTTCTATGGCTTACTGAAGCTAAGCTTCCGGGCTTTCACCAGACCCTGCCGCCTCCCGTAG
+
52*(1,&)#%'(++-049;9,970+&%*/,).-,-3881))+)'%)*),.,+-/,-0.6/+$'&')1,+390-1::2.--,,$+%$$&%%'('#&'*0265678186-100.4/01288/-/.+)4)-2..1,/878:;13//289;851100*')('-.08122613474658.6,,1*'%%&'*--,+.1:953138/110501/4888/)'''')&'(++',12+.,%-/02,)/.7-,,220*122*294--78:766,5<,+34/.,)+,-000,$)04++-5.//+:-.-)*$+//11/,/7,,062441577//2:3230'*0+,3332/+21)'.--.89741+*&$&&(+352+*('$$/*/,-/-41/...-1,,///,,0+--//-2-(''+2+./00010/6143,+(&(-,'*,26255947&%$*(1021024779:(3)*,././--%)&()011//*%)&&+%/'.*),-012122/0%'%,,&&&5469<5./(()#&(,0/'*(.(46/25+*'%&&&*+*(%)'+2,25)%*)(%0*/$$$$+%--;329;;63:,/-058-51/,--/5,3//++*%*'*-,'4)*,/8/2(*()**-/041/77.'*,-46*3+((%$%&(%'++,0002::*009222897766546,693558536/01/-30(+.157*&(((4;)-,::1/012787:7)3&2+,.14958/,//.-35.-1,3/79:'')+4/5765635;78786833,)(**-3/4)*.,++-./4479.4-5.28,-,,12856+%)()+'.00+*'$).*)+22()&))575;45424-//451+**/-'*8984882(',$&.0:9))+-.07601,+++4
@fdac80b4-b94d-4723-a61a-46ce2067d887 ch=283 read=85487 start_time=2019-12-13T11:13:30Z barcode=BC01 runid=2c9cf7bc05858273f10e7d7ec552fc0bd742dc3e
CCAGTTTACCTTGTTACGACTTCACCCCAATCATCATCCCACCTTAGACGGCTCCTCTCCTTGCGGTTGGTACGGCTTCGGGTGTTATCAACTCGTGGTGTGACGGGCGGTGTGTACAAGGCCCGAGAACGTATTCACCGCGACATGCTGGTCGCGATTACTAGCGATTCAACTTCATGTAGTCGAGTTGCGAACTACAATCCGAACTGAGAATGGTTTTATGGGTTTTGCTTCACCTCGCGGCTTCTTCCTCTGCACCTCCATTGTAGCACGTGTGTAGCCCAGGTCATAAGGGGCATGATGATTTGACGATATCCCCGCCTTCCTCCAAGCATCACTGGCAGGTCATAGAGTCAACTTAATGATGGTAACTAACGTGGGGTTGCGCTCGTTGCGGGACTTAACCCAACATCTCGACTGCAGAGCTGACGACAGCGTACCACCTGTATCTCCTTATAGCTATCTCTCAATCTCTGGGGCACATGAGTAATAGAAGACCTGGTAAGGTTCTTCGCGTTGCTTCAGGTAACCACATGCTCCACCGCTTGTACGAGGCCCCGTCAATTCCTTTGAGTTTTGTTCTTGCGAACGTACTACTCAGGCGGGCTTATTGCGTTAACTGCAGCACTGAACTTTGACATCCAACACTTAGTACTCATCGTTTACGGCGTGGACTACGGGGTATCTAATCCCTATTTATCCCCACGCTTTCGGGACTGAGCGTCAGTTGCAAGGCCAGATCGTCGCCTTCGCCACTGGTGGTTTCCTCCATATCTACGCATTTCACCTTTACATGGAATTCCACGATCCTCTCCTGCACTCTAGCTGCCTGGTTTCTATGGCTTACTGAAGTTAAGCTTCGGGCTTTCACCACAGACCCTTGCTGCCGCTGCTCCCTCTTTACGTAATAATTCCGGATAACGCTTGCCACCCATTATTACCGCGGCTGCTGGCGTAGTTAGCCGTGGCTTTCTAATAAAGTACCGTCGCGCGGG
+
.($+/4(*2749011&+/148532,9:5,41778/-(-2**4/5.**24&56-67+-,/.-/,.2928&'*%')/++.,*53.,/0...7)((*'8/524421248976840,(./18/,0,0(()')-+-4334//15-0%%%*/.-.0'-3*.13381%&'(/0066/-.,385.2-./143/.52:.4&'(%),.0:01'(695501*-52491:<.288</6;;/012:265:5401/401,1-.14*,,'*(&&(+217:420/.*+(,))&')*/62*-000+*.++-623360100/6<,,+42..%%*.,+('&&()4/0/0-+3*-''*/260&($'$&&'','((),*--.-*),..0+&&(()%'$+#(-02;676777-9-,-,52,'&&,).3..0-034351)+($%%&')654441(3*%'%&%-,*695563/003'-)++.222362220/,**(,-,-4'))'(.0/---,&()((*)11;746+6.,.;:80;111566&/440$,',&/'/,,/12443:78;0-0/,/,1*'2*844*')/-82:6239;2&-15,'&+643;14+,76*4+,/..02%&04*&#%&+*-701-8/1.012;99:788:;9,50,+23738'8,7/-//).4548:898115+'*&111289433&'$)+**.:9716/0,(+.1;-*)335,'*'*,840*;:5556412..1.004/00+3339.-5898;:7:;6:934;98:593-.-71--+-3/,*-,/43.003;;212/--*(*)+('-%9(3,%&(,/1*,-127124-./0-0134.-3--6491/&%'&'))--01/6//5;4,+,389&+/-,84--.0,0001050,0126660,*,**,*4-()670,-'*&-)77:3:262:97:72/.+&'$$+)'%+)*-7//94102//01,1'(')&--8/./:(5-,*,.5/*051373'1*,33.-&'$&%#$
@1ea6d102-4b92-4c65-82be-52524aaedf51 ch=229 read=199656 start_time=2019-12-13T11:13:29Z barcode=BC01 runid=2c9cf7bc05858273f10e7d7ec552fc0bd742dc3e
CTCCTACGGGAGGCAGCAGTAAGAATTTTTTTTCGGCAATGGGGGAAACCCTGACCGAGCAACGCCGCGACGTGAAGAAGAAGGTTTTCGGATTGTAAACTTCTGTTACAAAGGAAGAACGGCGGCTACGAAATGGTAGCCAGTGACGGTACTTTTATTAAAGCCACGGCTAACTACGTGCCAGCAGCCGCGGTAATACGTAGGTGGCAAGCGTTATCCGGAATTATTGGGCGTAAAGAGGGCAGGCGGCAGCGAGGGTCTGGTGAAAGCCTGAAGCAACTTCCGGTAAGCCATAGAAACCAGGCAGCTAGAGTGCAGGAGGATCATTGGAATTCCATGTGTAGCGGTGAAATGCGTAGATATGGAGGAACACCAGTGGCGAAGGCGACGATCTGGCCTGCAACTGGCGCTCAGTCGAAAGCGTGGGGAGCAAATAGGATTGAATACCCTGGTAGTCCACGCCGTAAACGATGAGTACTAAGTGTTGGATGTCAAGTTCAGTGCTGCAGTTAACGCAATAGAGTACTCCGCCTGGTAGTACGTTCGCAGAATGAAACTCAAAGAAAGGAATTGACGGGGGCCGCACAAGCGGTGGAGCATGTGGTTTCAATTTAACGCGGTGAACCTGAGTCTTGACATACTCATAAAGGCTCAGAGATGGAGAGATAATATATGAGATACAGGTGGTGCATGGTTGTCGTCAGCTCGTGTCTCGTGAGATGTTGGGTTAAGTCCGCAACGAGCGCAACCCTTATCGTTAGTTACCATCATTAAGTTGGGGACTCTAGCGGGAACTGCCAGTGACAAGCTGGAGGAAGGCGAGATGACGTCCAAATCATCATGCCCTTATGACCTGGAGCTACACGTGCTACAATGGATGGTGCAGAGGAAGCGAAGCCGCGAGGTGAAAGCAAAACCCATAAACCATTCTCAGTTCGGATAGCCAGTCTGCAACTCGACTACATGAAGTTGGAATCGCTAGTAATCATATCAGCATGTCGCGGTGAATACCACGTTCTCGGGCCTTGTACACACCGCCCGTCACACCACGAGAAGTTATTAACACCCGAAGCCGGTGGCTAACGAGGAAGGAGCTGTCTAAAGGTGGGATTGATTGATGATTGGGGTGAAGTCGTAGGTAACCG
+
/41)&)-+0,%(-*716.211()1+230./././4961:1093/)&**-;1,--0513/0330-294/-&(+/36-).+&-,+/5;76529/-6-//5)/1926202./0;/*,+.,176+3,-0-))($(+)+,----19')*+,8155,*-12)*4+.'+&++++031,-2133538880.....69((/$..../5244/5/1989:/7365213&+.'')(&++24:96(982&%-,*+,7;;695&1-,*.32.0466-,.1.0175*+'&&'''++.((.-18'6;..*'1-)/5235/.---*())(8733)&,*+97*1*4)4+6,::3210...//2751250+.11138::**'*'07.5--.5/4110+()2)0,390/.//712/.()+*475/7/-..4&/-5(-10,/228:8('*.2;:0,+5&2*$(64+35()'13.47,*,112422/-&.-*-','.(-/65,+,11(/-.11110/0::38:89899*/5/4/9681910))('(.00935964,+,06676:<:736+,89414803988+(./+(,)-356476495,32(*.115478988,*+)**('*%$%$#)*%*&%$&&*(*.,,-+(&%%(**,/-0065/,.(#%(/*2:59:,++++126)('&(/-$&*//32312-,.(.--5996878774922033/)*+*.//14/'(,,.+*33061:554:57302)%*126.-)*.3274:/5.')++-0314834;:;905060-8-35<045754//0+630).,)+))123378//..76.-0*2*212$,&&+-.751(00-./88:77/58,-51--.3.354-....,)++,/89475;55:675+/78/-+,(+)(*+-1.05710,,&,)+/*(+-;;5.:7-,4::-789<943)*,7:6+)+$'&+*.04535-5--.34543346/1.+22612348...*-75')+''+-/+,.226789:1750183130'')+1204--1/152001//./19.7;/.5201037/0-+&&)*0/'*(1)/0.4*(*.(.3792*2***+,($('-+'*%((.-11/17(1-623.*0%&(---,*+*+,+/50.)-*%*11+3,3+0.1*+
@10b3438c-a37d-4087-b407-ec7f51a024e6 ch=89 read=97684 start_time=2019-12-13T11:13:31Z barcode=BC01 runid=2c9cf7bc05858273f10e7d7ec552fc0bd742dc3e
CGGTTACCTTGTTACGACTTCACCCCAATCGCTGACCCTACCTTCGGCCGCTGCCTCCTTGCGAGTTAGCTCACGGACTTCGGGTATTGCCAACTCTCATGTGGTGTGACGGGCGGTGTGTACAGACCGAACGTATTCACCACGACATTCTGATTCGCGATTACTAGTAACTCCAGCTTCATGTAGGCGAGTTTCAGCCTACAATCGAACTGAAGACTGGTTTTTTTAAGTTTAGCTCCACCTCACGGTATTGCATCTCTGCCTGTACCAGCCATTGTAGCACGTGTGCGCCCTGCATAAGAATGATGATTTGACGTCTACTTTCCTCCTGGACAGCCCAGGCAGTCTCGCTAGAGTCCTCAACAATGGTGGTAACTAACGACAAGGGTTGCATCGTTGCGGGACAGCAACATCTCACGACTGGCGGCGACAACCATGCACCACCTGTCACCTTGTCCCCGAAGAGTTCCTCGATTAAGAGAGTAATGCAAGGGATGTCAGGGTGTAGAGTAAGGTTCTTCGCGTTACTTCGAATTAAACCACATGCTCCGCTGCGTGCGGGTCCCCGTCAATTCCTTTGAGTTTTAATCTTGCGATATTGCTCCCCAGGCGGAATAGCAATGCGTTAGCGGCGGCACGGAGGTGTTGAAACCCCACACCTAGTATTCTGCGGCGTGGACTACCAGGGTATCTAATCCTGTTTGCTCCCCACGCTTTCGAGCCTCAGCGTCGGTTACAGTCCAGAGAGTCGCCTTCGCCACTGGTGTTCCTCCATATATCTACGCGCATTTCACCCGCTACACTAGGAATTCCACTCTCCTCTCCTGCACTCTAGATAACCGGTTGGAATGCAACACCCAGAAGTTGAGCCGTTATTTCACATCCCACTTAATCATCCGCCTACGCTCCCTTTACGCCCAGTAAATCCGGATAACGCTCGCCACCTACGTATTACCGCGGCTGCTGGCACGTAGTTGGCCGTGGCTTCCTCGCCAGGTACCGTCATTATCTTCCCCAAAGACCGAGCTTTACGATCCAGCAATACGTAACCG
+
0+629-26+63/8*,-13485,674)5-61)***--1(%%%%(().02:,29-8+,,%,),,(%&.5.01921219788::00/-/-9./12'(()*+.110/7677656.1203211530+*('..4--776:8912$&%$(//24672()*.8/876527//-0,//810113%)+6,24356/0/)).7<1..)+,*+..;00+/312/,'')77888025<7.27+.6-)-5567..2,006500/0/..-0/.,+))*'*/).6,,13,16*,-1+****,,&&%++($#%&&,((&%%$&())/7)('''&(##'(/+1++..,+1&$%$),(+.8389:955-.-0%'),143.(&),7/(,2',(+/+,1540).3,'+)0+&'%).,2-,,28('&&$(&+)*-.5614,*(%'((*)',7899;<8753247*&&(),*&(,,/./449,)+/*$'*0(,,-',,3-2,-*')))200+3+*--+2220(++((&*,)$%&')*.0975:0,-..5%*,00+)(,)2857:220310001.1/&*'*-3-34//980*-11718523:4----8<2/74469666.&$&)#)*345))/5758685($%'.*,,*0)$(()**/+*%'-/-,-+*++-03/.65.&**,40.26631,%$'173152:011067,-00+0122,3,,3341.(''%)'&&),/04<55//0.42303555)'(*&&('&-9)*+0-)+,-1974:1/392587957728)*9:++,,+222-,(+&'-0;0//06)%'0&()&()/),+-/.-'*,-/776689430/'((),++3.7-0-'30;34654244/215/*,)+.-.60+(''''-&+6.-+/..63-$&/)021553;603:656874:8)4;3+//-1/)+02:6310142636/*%))).-/2-%%&$)%'./14/0-53459857*$)*+2649.52708371290411*,1)/00%/-,-/&+0066:0::7)03+*,*'%'')+4/+,++.4))*2-)*',-*)('$$
@621a7ee2-e95a-4eca-a5ca-b43f877661d9 ch=293 read=132381 start_time=2019-12-13T11:13:02Z barcode=BC01 runid=2c9cf7bc05858273f10e7d7ec552fc0bd742dc3e
CACCACGGGAGGCAGCAGTGGGGAATATTGCACAATGGGCGCAAGCCACACGTTTCGCCATGCCGCGTGTATGAAGAAGGCCTTCGGGTTGGCAAAAAGTACTTTCGGCGGGGAGGAAGGGGGTAAAGTTAATACTGCTGCTCGTGACGTTACCCGCAGAAAAGCACCGGCTAACTCCGTGCAACGTAGCCGCGGTAATACGGAGGGTGCAAGCGTTAATCACTGGGCGCAGGCAGTTTGTTAAGTCAGATCTTGAAATCCCGACCAAACTGGGAACTGCATCTGATACTGGCAAGCTTGAGTCTCGTAGAGGGTAGAGGTATTCAGGTGTGGGCGAAATGCGTAGAATCTGGAGGAATACCGGTGGCGAAAGGCAGCCCCTGGACGAAGACGGCACTCAGGTTAAAGCGTGGGGAGCAAACAAGTTAGATACCCTGGTAGTCCACGCCGTAAACGATGTCGACTTGGAGGTTGTGCCCGCTTGAGGGCGTGGCTTCCGGAGCTAACGCGTTAAGTCGACCGCCTGGAGAGTACGGCCGCAAGGTTAAAACTCAAATGAATTGACGGGGGCCCGCACAAGCGGTGGAGCATGTGGTTTAATTCGATGCAACGCGAAAGAACCTTACCTGGTCTTGACATCCACGGAAGTTTTCAGGATAGTCATTGCCTTCGGGAACCGTGAGACAGGTGCTGCATGGCTGTCGTCAGCTCGTGTTGTGAAATGTTGGGGTTAAGTCCCGCAGCAGGCGCAACCCTTATCCTTTGTTGCCAGCGGTCCGGCCGGGAACTCAAAGGGAGACTGCCAGTGATAAACTGGAAGGTGGGGATGACGTCAAGTCATCATGGCCCTTTCCGGCCAGAAGGGCTACACGTGCTACAATGGCGCATACAAAGCGACCTCGCGAGAGCAAGCGGACCTCGCAAAGTGCGTCGTAGTGCGGATTGGAGTCTGCAACTCGACTCCGTAAGTGGAATCACGCTAGTAATCGTGGTCGTGTACGTGAATACGTTCCCAGGCATACACACCGCCCGTCACACCATGGGGAGTGGGTTACCAAAGGCAGGCAATAACCTTCCGGGAGGGCGCTTACCCACTTTGTGGTTCATGACTGGGGTGAAGTCGTAACAAGGTAACCAG
+
,%&$%'+51')0+.12129486(+,*-420/121:3'1855643(+*%&&&&''$%#%))+,2-/3476564.04(-*0*74254(;612/-+1;410*+++..-*'.-009,&+)+1*21-('-;.*3202-*+'&&/-.79'2)+--5--5;612.,0/)/*-19.,,**.2/035/2232+-)'%$+,.--.*5&&&**20,1+**()(%).316222))%'&&%)++-/2'24;;21<+3*+,+,/2&-),2970/0.)+2-+,'(%%+2,4/1441,')(+/00,5,*/+&(*+,-112,.456*(-0*-,-)'&,%)-3,+/)'&'(*(*-//-07;:3.*)*13:;547193/9422,.+(&'&)(+4(12<50*5884**,(,.)-/'014,-1,&&(&()1/,1/(((+26),+(),+**011198-.7630/14+/02:555:.30*+(+-//)*&+(*++/.--196/%'(')$*65.1/.4/1-5.1*+,,67;777.6.7/2799940/499921&%%('/&036/531,1.:2731-*)(43.)*/4176713;:1-:0,/*2152731110*-.21.-/33;;/96;4/.011:7:55(*2+)*20/6/.5:7058700++,.3:../11.2.0:<85***()&('%%'*.4;:<:6<:091::;533360357731,&%()--.+4555+***+8)''(*)*,/48.119&),./80+,,,8),1/+2))35466,/83,4021*+91-1625;6665:80*11175;:.8/.0+:,*+,&*+,3338332///098396*0(.31+58608898333/.+.17:9440/56+()**'(''%')((*+-.-,,'))'+/74090/4420345887/-''+/5///732-(*&-1:476;74799&&/94+.389:7666))&'+++/,-*'(+4202-(./2/.113(%$$&&''()&()*/-./.1-6---+*.')'()%%%(()*-7-)'$*+-/,#'%%$(&(((-08728)+.0-/.0-69453(%()-///7%0)')(''&%'(&'%#&')*0/2*'66,,.,/-,&&&+*(%*.+''(+5172/.-000872)(-.50//-,+-*((++03*50)*
@421b5db3-7afa-4161-93bf-a607f9d677b6 ch=347 read=83057 start_time=2019-12-13T11:13:00Z barcode=BC01 runid=2c9cf7bc05858273f10e7d7ec552fc0bd742dc3e
CGGTTACCTTATTTACGACTTCACCCCAATCGCTGACCCTACCTTCGGCCGCTGCTTGCGGTTAGCTCTACGGACTTCGGGTATTGCCAACTCTCATGGTGTGACGGGCGGTTGTGTACAAAGACCGGGAACGTATTCACCGCGACATTCTGATTCGCGATTACTAGTAACTCAGCCTTCATGTAGGCAGTTTCTAATCCGAACGAGACTGGTTTTTTAAGTTTGGCTCCACCTCGCGGCATTGCATCTCTGTACCAGCCATTTAGCACGTGTGGCCCTACACATAAGGGGCATGATGGTTGACGTCATCCCCACCTTCCTCCTGGTTAGCAGGCAGTCTCGCTAGAGTCCTCAGCAATGGTATTAACTAACGACAAAGGGTTGCGCTCGTTGCGGGACTTAACCCAACATCTCACGACACGAGCTGGCGACAACCATGCACCACCTGTCACCTTGTCCCCGAAGTTTCCTCGATTAAAGTAATGCAAAGGGATCAGAGTGTAGGTAAAGGTTCTTCGCGTTGCTTCGAATTAAACCACTACGCTCCGCTGCCCCGTGCGGGTCCCGTCAATTCCTTTGGAATCTTTGCGACCGTACTCCCCAGGCGGAATACTTGAAATGCGTTAGCGGCGGCACAGGTGTTGAAACCCCACACCTAGTATTCATCGTTTACGGCGTGGACTACCAGGGCATCTAATCCTGTTATTTGCTCCCCACGCTTTTCGAGCCTCAGCGTCAGTTACAGTCAGAGAGTCGCTATTCGCCATGGTGTTCTTCCTAATCTCTACGCATTTCACCGCTACACTAGAATTCCTCTCCTCTCCTGCCTCTAGATAATAACCAGTTTGGAATGCAGCACCCAAGTTGAGCCCGGGTATTTCACATCCCACTTAATCATCCGCCTACGCTCCCTTTCGCCCAGTAAATCCGGATAACGCTCGCCACCTACCACGTATTACCGCGGCCTGCTGGCATGGTTAGCCGTGGCTTCCTCAGGTTACCGTCATTATCTTCCCCAAAGACAGAGCTTTACGATCCGAAACCTTCATCACTCACGCGGCGTTGCTGCATCAGGGGTTTCCCCATTGTGCAATATTCCTCTGCTGCCTCCCGTAGGAG
+
6+21502231/3;+&%.06896+24.).//2/01223;4*)*&'*-).-101-,)&&)+7713/-.0,&')-615696)*(*(,./:<1+-,,./1797720-043:82+'*++-*+.247')):,+66*513::;<:6796769:.77101-6;4,02037+*)(%3*7,3++$'$(*/+,)*)+7-'+,86-,.523+*.3'+./0+0,3-/94;-0/,081-++,+1/2923((*&.1/0-,-22---+.243106321:)'(,--452+)'*1-*(-++-/.0156,453./.-(4,)*568891:23.',14677615106170-0-2666686473244-.011322,%++4/.46227//-/.556586;),,)(325353410415.76.222.%(%%,+,.10..)--++%%()*,/6,6789:::<6830/17.15013,(,*,.-.489.*+*&'38,52333:05+'&*(;576:;*/15+1)+'%'),+((*(.5)0.2;88<:58313,,.910.+.,3;767''#%(,.45/+*)$((*'%*+4)8747:4,36052:7,45,2-**)))0+(+.%89(7,..285,,.7/,+3++&&%$$*2))*8/-3.*,.305-,(,'.332-7+*63.63*(++08/-.018;845503:,*+-3...5:7976:;5;;:89851064563..-'.33,0.99:2*,--06:*2((-1035256777262901,239,++,(+/1+,)&050488(&'4,69;872/))+6-254,&/*034;61013/36336654-3-5*13+.11,.//7:-/1-/0/0-2+5*'+/+1/4266-35642/..-*0*((-+./('004(+/.--/;4/,+,,24,#&&%4.886;/4/0:-*,,+027()4,&&*-+*129:85414444755112339<65:2/.(%'*+27;536.,+)*&*+/.60.%)',+5-+.6.4,3--51,01*2,.*-178771241.0151;:+03,*,-3.,4,1::0./025-,11.387;98895664),.34<7042,.0.../00/79-3;4179,*63/115070.-501.1211123850;7,-.4)-+
@35d91aa0-d8ab-4f82-b25d-66930703040d ch=333 read=75449 start_time=2019-12-13T11:12:31Z barcode=BC01 runid=2c9cf7bc05858273f10e7d7ec552fc0bd742dc3e
CCGGTTACCTTATTTACGACTTCACCCCAGTCATGAATCACAAAGTGGTAAGCGCCCTCCCGAAGGTTAAGCTACCTACTTCTTTTGCAGCAACCCTCCACATGGTGTGACGGGCGAGGGTGTGTGGCCGCAAGGCCGGGAACGTATTCACCGTGGCATTCCTGATCCACGATTACTAGCGATTCCGACTTCATGGAGTCGAGTTGCAGACTCAATCCGGACGCTTTGAAGGTCCGCTTGCTCTCGCAGGAGTCTTCTCTTTGTATGCGCCATTGTAGCACGTGTGTAGCCCTGGTCGTAAGGGCCATGATGACTTGACGTCATCCCCACCTTCCTCCAGTTTATCACTGGCAGTCTCCTTTGAGTTCCCGGCCGGACCGCTGGCAACAAAGGATAAGGGTTGCGCTCGTTGCGGGACTTAACCCAACATTTCACAACACGAGCTGACAGCCATGCAGCACCTGTCTCACGGTTCCCGAGGCACATTCTCATCTGAAAACTTCCGTGGATGTCAAGACCAGGTAAAGGTTCTTCGCGTTGCATCGAATTAAACCACCACATGCTCCACCCGCTTGTGCGGGCCCCGTCAATTCATTTGAGTTTTAACCTTGCGGCCATTACTCCCCAGGCGGTCGAGCTTAACGCGTTAGCTCGGAAGCCACGCCTCAAGGCACAACCTCCAGAATCGACATCGTTTTGGCGTGGACTACCAGGGTATCTAATCCTGTTTGCTCCCCACGCTTTCGCACCTGAGCGTCAGTCTTCGTCCAGGGGCCGCCTTCGCCACCGGTATTCCTCCAGATCTCTACGCGTTTCACCGCTACCTGGAATTCTACCCCCCCTCCTACGAGACTCAAGCTTGCCAGTATCAGATGCAGTTCCCAGGTTGGGCCGGGGATTTCACATCTGACTTAACGACCTGCGTGCGCTTGCGCCAGTAATTCCGATTAACGCTTGCACCCTCCGTATTACCGCGGCTGCTGGCACAGGTTAGCCGGTGCTTCTTCTTCTGCGGGTAACGTCAATGAGCAAAGGTGTGCTTTACTCCTTCCTCCGCTGAAGTGCTTTACAACCCGAAGGCCTTCTTCATACATGCGGCATGGCTGCATCGGGCTTTACGCCCATTGTGCAATATTCCCCTGCTGCCTCCCGTAGGAG
+
6/-/5/.5637,0:1-..)1383+587+/.25787551/./-83,,2014+(),-500-30*+1,-+744/0//20+$'*1/29;4)++$)((/62,2'%&(/091000050043*(*,'/*-,++,-*%-(;*:29+82686174821/186:3:424</**./.80)+,-25245667663;23,,++,0.22/,+,1-,,0/./&&.6881;1/+21,+(('),))()'*0,*)/+*+00.2(*$*+&'*,143412;2&'),1435<7682.-11,./018640/0<..489847-(+369;.+-+--02/5.00349814480-186+6,(+)*,6<-,,1(+*0/-+/23585/9)('*79673+0/5496641312310105;+11947(3551701067654;333<;7.4-/*.,(*&-)*30+,0166-1'%332255102:2:7:0//.2.1114/1)+-89<48)')-)-*'*09..35970()/5838899567;553598058:;.3711:/+10888;;9;69640/12*,0040<989,-((++2)'*.3*,0''()*(,+.07/771),-/+:2<:68:81/+6:<-514+///.,(%(&)-*-+0.+)-068185/-*&*/425-+,*,.,,/13+.-.+1900.0839/115,+./76;.8()'(&'(--3167.6+($,())/1659752401,).,047795821219,),-346,,.,,.:75.//38/0.6668:8:.-5.-.,3,+4:;1392273:4675/14-6/127274/(*,35445655-,'13:5/38-05131267*1.4//*1/358/**+)**/,+/15880*&)+6-/71/1..5047:872021470*+2081),7+('(,$261.-1135652-5-2,+&'+,..234421'(&$'(-2+,/386:24//19172/+0,)+-/99766-311935;62811188929,*+$1,-,*+:.(61,*,(),1-7:7867.42-088698070/+8343+).)%*$&(4711227,500*2(&)6,&%''%&(*%%),'4,((*,-//72:15;736.....:39400+2+,,2122(*))(-+).00:3+0-,-774:33///01,**.//0921930/11**%
@6a871d72-298c-49b2-8d86-2da92f7d5963 ch=99 read=161897 start_time=2019-12-13T11:12:31Z barcode=BC01 runid=2c9cf7bc05858273f10e7d7ec552fc0bd742dc3e
TGGTACGCTGAACCGTTTGCGGCAACAGGTGCTGAAAGGATTGTGGATGTCGCGTGATGCAACTGCGCTGTATCTATCGGGTTGCCTTGTTACGACTTCACCCCGTCATCCCACCTTAGACAGCTCAGCCTTTGGGGCATGAGCTGGGTTGTCATCTCACGGTAGGTGACCGGGCGGTGTGTACAAGGCCAGACGTATTGCGACATTGCTGATTCCCGCGATTACTAGCGATTCAACTTCATGTAGTCGAGTTGCAGACTACAATCCGGAGCTGAGAATGGTTTATGGGTTTTGCGCTTCACCTCGCGGCTTCCTTCCTCACTTTTAATCATTTAGCCCAACTGTGTAGCCGGTCATAAGGGGCATGATAGTTTGACGTCATCGCCGCTGCCAACATGCACTGGCAGTCTCGCTAAGAGTCCCAACTTAATGATAGTGAAAAACCGCGATAAGGGTTGCGCTCGTTGCGGGACTTAACCAACATCTCGACACAGGCGGCGTGGCCATTTTCCACCTATTATCTCATGGCTGTCTCATCATCTCTGGGCCTTTATGAGTATGTCAAGACCTGGTAAGGTTCTTCGCGTTGCTTCGAATTAAACCACATGCTCACCGCGTGCGTTTGATCGGTGCGGGTTTGTTCTTGCGGGCATTACTACTCAGGCAGTGCTTATTGCGTTAACTTTGCAGCACTGAGCTTTGACATCAACGCCAGGTACTCATCGTTTGCAGCTGTGGACTACTAGAATTTATCTAATCCTATTTGCTCCCCACGCTTTCGGGACTAGGCGTCAGTTGCAGGGTAGTCCGTATATTGCCGCTGGGTGTTCCTCCATATATCCTGCGTTTGCGCCGCATGATTCCACGATCCTCTCCTGCGCAAGCTGCCTGGTTTCCTGCCAAACTTACTGAAGTTAAACTTCAGGCTTTCCCTGAACCCTTGCTGCCGCCTGCTTCTCTTACGCTTAATGATTTCCGGATAACGCTTGCCACCTGCATTATTACCGCGGCTGCTGGCGTAGTTATGCGTGGCTTTCGTGCGTCACTCGGCTACCATTTCCTGGCCGCGTTTCGCTCCTTGCGCCAGTTTACAATCCGAGCTGGCACCTTCACGCGGCGTTGCTCGGTCAGGTTTCCCCCATTGCCAGAATTCCCTACTGCTGCCTCCCGTAG
+
%+(%$$%%*(%((%()1/&&%$#$$&$*&&'().+/*+2,05.,+*((%,,++(+((,$%%$&+&'%%%')%*+/'&&&(,(1'-2/4136%&.02360+065-,*)$')4*'*%'%'*1**'(*1'''$$%$%+,&2&&$&)&&%'&*&$))%&'$$$''))%'$%''),&125/.(*+))&('(,+'&#*(+)+$$$$&%$%#'$&'()(1/-/('-)-/0,)*),15175.(+*.4..10/.....)+,94642)))(*2860/()$$&&&&()-*+)'(%%(&3+591*,,&)/1023834$%)-/280+,0+2**$''./*,))(&)+(&%&%$)++..31*))*'*))((*/4-452/'&)%%$)/6-+&'((%$&(&(&%$'$,,'')(*$%%((.63*330-01141&%%()/0++,*),+2'''+%((&*(11)(&%&(-.32.1214380222+67)*0;51+-/-)'%.+44652/*%$'**.6414*+%$$$$#&%%%*+),.+'+),06),%&&&''#&%%)%)./.,*%#%'$'%'))'/,+'%&'%/0/100*)$'*-/5*5/<97;756,4,%+492(&+,+3;;78//*-)'&*%(**(&%&$%((&&$%&$&&$$'1.+,'%&)%''$++*'.&('%''&',-(.*)%&'(*,,//933/22/1..64(-.-.,.011.1.78/.1203(-+&'$%(')(+,5577628-)(+*,++.*2/44110*(&%/'-*414384221-46,+-)462*%(&&+.*'*0*+10&'.-.07+7,5$'$*'$$#(*5(%($&$&%&+.)*')-*++//9/66612-.&'&'$%''+/'$'%&$$%##&&(1))&'()*7521**112*&*)%'(,1664656:30&'&'%)'%%)))+-//))4-5-(*0)-(/2*),(-,('**(13(0/-,&*-/))&&$$%%%''-.&,+)'$*%$%%.4)1+0/0+,(+&)*2-19257.)/)),+.6269234;999919,-*+)3622'%))*42-,42+%)''%)+)***5'&.%,.11981..1222/11+6/*%$**(.*$&%)%&').9.01:42)(%%&'+((#%'-*+*/./,31--4)(-02174(600<.0;:60*+--0+&$&$-*).'(%+))*+,18,69**5**
@cc54c681-c5a2-401d-8f82-6339d8eee1b9 ch=35 read=115041 start_time=2019-12-13T11:12:30Z barcode=BC01 runid=2c9cf7bc05858273f10e7d7ec552fc0bd742dc3e
CCGGTTACCTTGTTACGACTTCACCCCAGCCATGAATCACAAAGTGGTAAGCGCCCTCCCGAAGGTTAAGCTACCTAAGCTGGCACAACCCACTCCCATGAATTGGCCGGCGGTGTGTACAAAGGCCCGGGAACGTATTCACCGTGGCATTGATCCACGATTATAGCGATTCCGACTTCATGGAGTCGAGTTGCAGACTCAATCGGACTGCGACGCACTTTATGAGGTCGCTTGCTCTCCTTGGTCGCTTCTCTTTGTATGCGCCATTTGTAGCACGTGGTAGCCCTGGTCGTAAGGGCCATGGTGACTTGACGTCATCCCCACCTTCCTCCAGTTTATCACTGGCAGTCTCAGGTTCCCAGCCGGTTGCTAGCAACAAAGGATAAGGGTTGCGCTCGTTGCGGGACTTAACCAGCATTTCACAACACGAGCTGACGGCAATACATGCAGCACCACTGTCTCACGGTTTCCCGAGCATTCTCATCTCAAACTTCCGTGGATGTCAGAGACCAGGTGGAGTTCTTCGCGTTGCATCAGATTAAACCACATGTGCTCCACCGCTTGTGCGGGCCCCGTCAATTCATTTGAGTTTAACCTTGCGGCCGTATGCTCCCCAGGCGGTCGACTTGCTTGCGTTAACTCCGGAAGCCACGCCTCAAGGGCACGGCCTCCAAGTCGACTCGTTTACGGCGTGGACTACCAGGGTATCATCCTGTTTGCTCCCCGCTTTCGCACCTGAGCGTCAGTCTTCGTCAGGGGCCGCCTTCGCCCACCAGTCCCCTCCCAGATCACGCATTTCACCGCTACACCTGGAATTCTACCCCCTCTACGGACTCAAGCTTGCCAGTATCAGATGCAGTTCCCAGAGTTGGGCGAGTTTCACATCTGACTTAACAAACCGCCTGCGTGCGCTTGCCGCCCAGTAATTCCCGATTAACGCTTGCACCCTCCGTATTACCGCGGCTGCTGGCACGGGTTAGCCAGTGCTTCTTCTGCGGGTAACGTCAATGAGCAAAGGTATTAACTTTACTCCCTTCCTCCCCGCTGAAGAGTACTTTACAATGAAGGTAGCTTCTTCATACACGCGGCATGGCTGCATCAGGCTTGCGCCCATTGTGCAATATTCCCCTGCTGCCTCCCGTAGGAAC
+
360/1:-17-7-.9)1167:;60524/,-4;6982:663722),,,-202+./16+++0)&'&&'(/+.,./21+%$$##(%%%%)*'/7-'()7:./74%$('''.&)'(,62564154/90/808+2:;39525-4.,,2904241)1)&'997021239/'),--*201&%&+1934568,+-./4270&/*-'0*/3;68,7-,)%(/4661/04:;44.-0114+)0+)-4437$$%11.1(+07081092+-.02439;3:7++)(*)'*,,,),/03:4,/789526/+*&.)%&(')))-.30247:78729:1/38453,*.))-58/.879:76743590&)"$'06331*./7(,))%'($)*-)/3;//2195-)().;/6315244;64/;78/7/3.)%$&-.19,+++58402/08665267815/)'')+77*10./7'('+015425)60<1-:,($,+527865/1/'&)+'*0-62,-4;96244-(*(+;:22*+()%)696,++'+5/811188&&0//1;80.+,,0.)+./03-/5,.10-.+/-33095+)12497<977:73-/4;6.5./-.+./863-.'(%)+1973,0908//.4/**'%'+(-.0/6-.*,.+5.-4-492557:88-*(24+$&()*&&+'3,)+0+..-//2:4-0032478:754)+(%.4*.00.)'*4524:('*/0:9*&)/70/)+-37.058:7;83555673224)-99-8646:8<8..((&.+$(-(93.*.&%&'%'&#(*,(*1/3,.7247++)+)&&&,*-9-53389,,(445/+(()+-/2.32733+*)**014478688899;4/))'*2923+)(&'35.++-../111/7*5(&('(&'35.++,+250/**&%('')/)**65776.4)*1141520///-02788669/452;02;9454225713.,)..52/5.//6'4-,*1,13<98883*0+-3.--1/200.3107*+5)(')(%(200)./76+6:13.002+,/90-.&&'+--292--0*&'(()**$&(*,+202*)).,.,42;677595303215&73216+236;8215/3+*/1/030472)(+-./5;486)..04'*+,
@d8905892-4e7a-4adf-b1aa-e40e8175f48d ch=400 read=83298 start_time=2019-12-13T11:12:10Z barcode=BC01 runid=2c9cf7bc05858273f10e7d7ec552fc0bd742dc3e
CCGGTTACCTTGTTACGACTTCACCCCAGTCATGAATCACAAGGTAAGCGCCACTCGAAGGTTAAGCTACCTACTTCTTTTGCAACCCACTCCCATGGTGTGACGGGCGGTGTGTACAAGGCCGGGAACGTATTCACCGTGGCATTCTGATCCACGATTATGATTCCGACTTCGTAGGTCGAGTTGCAGACTCAATCGGACTACGACGCTATGAGGTCGCTTGCTCTCATGAGTCGCTTCTCTTTGTATGCGCCATTGTAGCACGTGTGTAGCCCTGGTCGTAGGGCCATGATGACTTGACGTCATCCACCTTCCTCCAGTTTATCACTGGCAGTCTCGCTGAGTTCCCGGCCGGACCGCTGGCAACAAAGGATGGAGTTTGCGCTCGTTGCGGGACTTAATAACATTTCACAACACGGGCTGACGACAGCCATGCAGCACCTGTCTCACGGTTCCCGAAGGCACATTCTCATCTGAAAACTTCCGTGGATCATCAAGACCAGAGTAGGTTCTTCGCGTTGCATCGAATTAAACCACATGCTCCACCGCTTGTGCGGGCCGTCAATTCATTTTGAGTTTTAACCTTGCGTACCGTACTCCCCAGGCAGTCGACTTAACGCGTTAGCTCGGAAGCCACGCCTCAAGGGCACAACCTCCCAAGTCGACATCGTTTTACGGCGTGGACTACCGGAATTATCTAATCTGTTTGCTCCCCACGCTTTCGCACCTGGCGTCAGTCTTCGTCAGGGGCCGCCTTCGCCACCGGTATTCTCAGATCTCTACGCATTTCACCGCTACACCTGGAATTCTACCCCCCTCTACGAGACTCAAGCTGCCGGTATCAGATGCAGTTCCCAGGTTGAGCCAGGGATTTCACATCGACTTAACAAACCGCCTGCGTGCGCTTTACGCCAATAATTCGATTAACGCACCCTCCGTATTACCGCGGCTGCTGGCATGGGTTAACCGGTGCTTCTTCTGCGGGTAACGTCAATGAGCAAAGGTATTAACTTTACTCCCTTCCTCCCCGCTGAAAGTACTTTACAACCCGAAGGCCTTCTTCATACACGCGGCATGGCTGCATCAGGCTGTATTGTTACGCAATATTCCCACTGCTGCCTCCGTAGGG
+
74-+35*,6-8.-5-,.%,0918/977*-1;8987:4100.-'*')*')+3;,-+1(+,)+(/,0%,-.162'-,7,394)*,102:4')*/;7-,13,-0558733428./..235816846*63))-),+07125;77351018974450+')+(*('%+,48561/1332)/(+/.-,++2,*+4389::4;67(6,551/2,,%&.')13/1.2%',*,-.145))/$&')01230101:911236878<72;+++.//243351.//258,-298510*204/3+++++01-50349:::15,+123:.)(*'(+:<4112387675(561.30043459:22/-00.0413.2346:43'559(1.,-')&*62)(1/45532721)40872713)*)/.6:./66251..*&*+1225415438879*9/31006),17-,+,1:999:6%(,*+0///0:99:2770,-2/,(60674568-/'$).+2,'052.)++&(1.:00::4726812787*.+2,4<989211357478),8'',))+16350/-&(23::<9+7;:+0'+-7:0-:183843/*(**,02324-,('.56%6644..1.2,(&&((,)./02*3(4*+3+-,/4781+06+**(3+3,,40'/6164221*02-6;</,//6****,/20')&''(%(2/3323-/4)).4,(*+,67/(../0960/3,27.*3..0:78989<9779./26,021384<845/+1.08769:43521343488798945;;327:058/745:5608/8/552:1841/24878/--.057'((',*-.//./78&**+-369994<5.08693240-(--.*2;0.,++0,))*+)2,048062**,'),-1//-+*-*)+,0(*'*&&.-2+,.42+)(''045359-1/.+()''(243487322-**-/',-0&43899555<6:<::9:3762499797394428656'2+43/60.*--0+--04-.76810<9-+99414+(+(*03-*),&.-+)),,0/66;62;1'-(*)/))*3136695812/22,/-.+(.)+2).)%(%))4033/77/&++*()'''(,6+.54+&
@4edb1adc-c346-46ae-9ca6-f61c480201c8 ch=99 read=161869 start_time=2019-12-13T11:12:03Z barcode=BC01 runid=2c9cf7bc05858273f10e7d7ec552fc0bd742dc3e
CTCCTACGGGAGGCAGCAGTGGGAATATTGCACAATGGGGGAAACCCTGATGCAGCAACGCCGCGGCGTAGTGATGAAGGTTTTCGGATCGTAAAGCTCTGTCTTTGGGAAGATAATGACGGTACCCAAGGAGAAGCCACGGCTAACTACGTGCCAGCAGCCGCGGTAATACGTAGGTGGCGAGGCGTTATCGGATTTACTGGGCGTAAAGGGGCGTAGGCGGATGATTAAGTGGGATGTGAAATACCCGGGCTCAACTTGGGTGCTGCATTCAAACTGGTTATCTAGAGTGCAGGAGAGGAGAGTGGAATTCCTAGTGTAGCGGTGAAATGCGTAGAATTAGAATACCAGTGGCAGAAGGCGGCTCTCTGGACTGTAACTGACGCTGAGGCTCAGCGTGGGGAGCAAGCAGGATTAGATACCCTGGTAGTCCACGCCGTAAACGATGAATACTAGGTGTGGGGGTTTCAACACCTCCGTGCCGCCGCTAACGCGTTAAGTATTCCGCCTGGGGTACGCGGTCGCAAAGATTAAAACTCAAAGGAATTGACGGGGACCCGCACAAGTAGCGGAGCATGTGGTTTAATTCGAAGCAACGCGAAGAACCTTACCTACATGACATCCTTGCATTACTCTTAATCGAAATCCCTTCGGGACAAGGTGACAGGTGGTGCATGGTTGTCAGCTCGTGTCGTGAGATGTTGGGTTAAGTCCGCAACAGGCGCAACCCTTGTCGTTAGTTACTACCATTAAGTTGAGGACTCTGCTTGAGACTGCCTGGGTTAACCAGGAGGAAGGTGGGGATGACGTCAAATCATCATGTGCCCTTATGTGTAGGGCTACACGTGCTACAATGGCGCATACAAAGAGAAATGACCTCGCGAGTAAGCGGACCTCGCAAAAGTGCGTCGTAGTCCCGGATTGGAGTCTGCAACTCGACTCCATGAAGTCGGAATCGCTGGTATCGTGGATCAGAATGCCACGGTGAATGCGTTCCCGGGCCTTGTACACCGCCGTCACCATGGGAGTGGGTTGCAAAAGAAGTAGGCTTAACCTTCGGGAGGGCGCTTACCACTTTGTGATTCATGACTGGGGTGAAGTCGTAACAAAGGTAACCGG
+
-//3..0-65*-4,+111566:8+65.0/,++//9447.*'&*+.:2/016468%8421*08()*(%(*((,*+.*+*-126-+4/:409,/28+(),997944<7/9115-/.151.+/-222161.0(0()$'+.3/118555855786985:4512/907929/8///;7:628.21-+*-)10430/3*0+3:0*,-00,,3.8:+*1***)+/000-&'(+)*.1-253;99851/183/'32(/4234,-*'*)066647888/784*;:799034012-00./00/+4.()(.1+*)+-1,7+7'7-+.662,+,+391-38+*,478+)*).././4/77,)+)/)(%&++,4-,&++-1346:6621/0535533*(')),/251&***0)*,'(',38(3*02)1*-(*+01;0,*.)+.152.013;778<9.-+,*4,)%+'(000161899./856+)+')-)1,'()+424:,--7-///&.04,')*069824,''*((('(&'-80.,.-5)*,4.3875458.3+++)(,,-,,,1:8,481*--10.+***1)+)./883//44<:77774/,4+,-'/%%-,4(&-,--/.06-,',.33763:.*..-,2.,,25/90:0*)(')'(9)20,)).+.2,0,***,-.368995879780,+-.-003489*++(*1-/89719/2511/0)+08,.2-('(()48455<819111/8/.,22..47:;43432/06)*18441.*%%&%'(0,/113731+),),+1-27/,4.+1,+/-47-.7666730.2.-05981.-*+19/*5-1/621(4898881+,++.785+2''%$$&*+32916.()())&#&-/:73%+&&%%,1-..722752')/:1%*,,-*,)),./58)*.,)4+6/)))')--)&,--.,..1856414,+,/-872600.&&&)*/.431///0)+6878,*,3:799:4)0/034+*-255104//,-,-3169+*.*,()**0-*)+-423;63876,&)+')%)%$$%-)--,61/70'+3/85141/08+/.:8003338-%'((,6311,+,'('',0212-/8,-9.2;9;88
@b75c86dc-2836-4143-a5e4-2e0f75573036 ch=87 read=196229 start_time=2019-12-13T11:12:02Z barcode=BC01 runid=2c9cf7bc05858273f10e7d7ec552fc0bd742dc3e
CAGTTACTGCTTGTTGCGGCTTCACCCCAATCCATCAATCCCACAGCAGACGGCTCCTTCGCGCGGTTAGGCCACCGGCTTCAGATTGGTATCAGCGCTCTCGTGGTGTGGGCGGTGTGTACAAGGCCGGGAACGTATTCACCGCGACATGCTGATTCGCGGAGTACACTAGCGATTCCAACTTCATGTAGTCGAGTTGCAGACTACAATCCGAACTGAATGGTTTTATAGGTTTTGCTTCACCTCGCGGCTTCCGCTGCCCTCTGCACCATCCATTGTAGCACGTGTAGCCCAGGTCGCCGGGGCATGATGAGTTTGGCGTCATCCCGCCTTCCTCAACTTGTCACTGGCGGTCTCGCTTCGAGTCCCCAACTTAATGGTGACTAACGATAAAGGAGTTGCGCTCGTTGCGGGACTTAACCCAACATCTCGACTTTGGTGACAACCATACACCACCTGTATCTCATATAGCTATCTTTTCCATCCTCTGGAGCCTTTGTAAGGTATGTCAGAGACCTGGTAAGGGTTTCTTCGCGTTGCTTCAGATTCGACCACATGCTCCACCGCTTGTGCGGGCCCAAATCAATTCCTTTGAGTTTCATTCTTGCGAACGTACTAACTCAGGCAGATTACTTATTGCGTTAACTGCAGCACTGAACTGACATCAGCACTTAGTACTCGTTTACGGCGTGGACTACTAGGGTATCTAATCCCTATTTGCTTGCTCCCCACGCTTTTCCGGGACTGAGCGTCAGTTGCAGGCCAGATCGTCGCCTTCGCCACAATTATTCCCTCCATATATCTACGCATTTCACCGCTACACATGGAATTCACGATCCTCTCCTGCCTCTGGCTGCCTGGTTTCTATGAAAACACTGAAGTTAAACTGAGCTTTCACCACAGACCCGCGCGCCGCCTGCTCCTCTTTACGCCCAATAATTCCGGATAACGCTTGCCACCACCACGCAATATTACCGCGGCTGCTGGCACGTAGTTAGCCATTAACTCAATAAAGTGCAAATCGCTTTCAGCTACCATTTCCTGTAGCCGCCGTTCATCCACATAACAGAGTTTACAATCCGAAACTTCCTTCACGCGGCGTTGCTCGGTCAGGGTTTCCCCATTTGCCGAAAGAATTCCCTACTGCTGCCTCCCGTAGGAG
+
.$,),%&&%'.(*./%+*%,0-6+951*0222+),)&)'+6)'.()--.11&2//0$%++()+,0/14'*384023173567')(.('&/-/1)))&)+*')-14660,(+-.,..-..16795416/,,'+,423047326;68788%5'-./2394+-')%$(%'&(+(*+)&36..--.1930504356764232-.,/222./50,8+-(5-.42123719<3,0'606:6++-.4..2557/.+,'(1((&&2$*,**-,+,-.11:93(/)(&'+-.1+-(%&&)1/*+&('&'++*4*+()('&%$*(1***)&''&*.7/*,,(.//11*.,*-(,-12+4(&&*.0-,#(*4*''(+.59.',%%%+()))'&&&'-'*)&+-7+0,%(.0-./46856:20*8.,*,*,*/-)./00/201''(&&'.2)(((((3502.+,18+,4-/1/1136./*(')+//413<;1/;88,&,/050.-5-36-)3//-3.30-/0,(*+/9:63:857)4.07.*,31033/0,-119*+103,-.460/0//115:016)*+-,'&&-.-.1/-4602089;86385/',.:;226:33.('&&/0+++&&%''+,+2+6%((,''',0*./..1.8/70879344*2355/.0-.5890...()+(%)1.011/6;:+/((')*15/3/+13.'&%/)+*(*2029/+*08,&)*-),*55/.'*(+/:;-(+3<;85553569785-8-+).(-)612,----<9::8;8&%&#$#%-(&,1)/)+2:1///.00,,0/1*2:+-#')/130/'+(*'*+'2+('*+,//1/0-/,('()(,*.10./04.6407,*%#$#,1,.-.22/2-./;08&/-.(*+/1/.$(**,-.198+&'&'&(*'('))++.6//76/.5110./2/,2006-6.//-403-6,+69+-3$%'&'$)&%'*.2)09/10;222;;59/)++/72:/.).(%*%&%'+**.+330'.(*-42-.%''&()#'(*'+*'/941,/.0*/06.3;995.&**&#%$',02*(,,2::-/1;963-(($',*+*143-0//.8343;889:6;:9.5970;.09;6+.:(*3;10..&/)6(:/)'...**)&(**-1*(/+.1..
@4696df73-8abe-49ef-861e-4fb2e3c37a7a ch=17 read=43790 start_time=2019-12-13T11:12:02Z barcode=BC01 runid=2c9cf7bc05858273f10e7d7ec552fc0bd742dc3e
CTCCTGGGAGGCAGCGAGGTGGGGAATATTGCACAATGGGGAAACCCTGATGCAGCAACGCCGCGTGAGTGATGAGGTTTCGGATCGTAAAGCTCTGTCTTTGGGGAAGATAATGGCGGTACCCAAGGAGGAAGCCACGGCTAACATTGCCAGCAGCCGCGGTAATGCAGCCGGTGGCAGGCGTTATCCGGATTTACTGGGCGTAAAGGGGCGTAAGGCGAGGATGATTAAGTGGGATGTGAAATACCCGGGCTCGCTTGGGTGCTGCATTCCAAACTGGTTATCTAGAGTGCAGGAGAGGAGAGTGGAATTCCTGGTGCTTGGTGAAACGTAGAGATTAGGAAGAACACCAGTGGCGAAGGCGACTCTCTGGACTGTAACGACGCTGGGCTCAGCGTGAGGGAACAAGCAGTTAAGTACCCTGGTAGTCCACATAAGTGAATACTAGGTATGGGGTTTCAACACCTCCGTGCCATAACGCATTAAGTATTCCGCCTGGGAGTACGGTCGCAGATTAAAACTCAAAGATTGACGGGGACCCGCACAGAAGTAGCGGAGCATATTGGTTTTAATTCGGAAGCAACGCAGAAGAACCTTACCTACGCCGGCATCCCTTGCGTACCTTAATCGAGGAAATCCCTTCGGGGACAAGGTGACAGGTGGTGCATGGTTGTCGTCAGCGTGTCGTGAGATGTTGGGTTAAGTCCCGCAACGAGCGCAACCCTTATCGTTACTACCATTAAGTTGAGGACTCTGTGAGACTGCCTGGGTTAACCCAGGAGGAAGGTAGGGATGACGTCAAATCTAATCATGCCTTATGTGTAGGGCTACGTGCTGGCTGGTACAGAGATGCAATACCGTGAGGTGGAGACCAAACTTAAAACCAGTCTCAGTTCGGATTGTAGGCTGAAACTCGCCTACATGAAGCTGGAGTTACTAGTAATCGCGAATCAGAATGTTGCAGTGAATACGTTCCCGGGTCTTGTACACACCGCCCGTCACACCATGAGGTTGGCAATACCCGAAGTCCGTGAGCTAACCGCAAGGGCAGCTGGCGAAGGTAGGGTCAGCGATTGGGGTGAAGTCGTAACAAGGTAACCGG
+
'(0,+.51.02,*-**&'*,)/3*,3/.731.&//77888+)1.-5)(*-3331,016346<-310,%&'(,,+'-*29611:99:254;,,./77773295070()++.03800(.(02-03-1-44+-.-/+0.+-*3,++(($&&%***(***2,&'(,,-01$.$&&%-)(,)*),024/:++,**++074/058646.-98+.1..--'/+-+.-&()-./-00-'(+1886612((,1*/63)-0,-/,+)1)(,*+&*03456;1128844)+02*,21-+(+,350/,)(',)(*$%''-,.7,1-,(-,(%'&*,)&%'%##&%&(')4*)-)*.).+)).3-0.4-,()'&)-.6//.-*55;886351.+))-0111+21-0))*-,)')-)(%*6/%&%))+%%$)'*2,-.440010/)))&)%%$%$&$%%&**0-/13;95-91+*++,08/9:+-.07(**-)$%&*/.1'1)+;.1-022-3,%&().4...$'&)(++1;;9536--+'(1*+%*(+37*-:.,,-.*'('&&$))0/%../3&1'+&'(/).1/0*+).,-//00.0))-*+(.,)*('-4())%(*((*./15,+0.0*-&'&&(*/07*'(&(,++-3*107'081535(-',,45,/2/0,(',-/577-*)'$++*%'#+*10(7,--/13/7&-2.:,2*,.6((-+2+*)&,,0.-20%')&/''2)(*$&'++,835//5-(/4.1774/.../218779413().,*++((1.+-*+*,&&$*+./445553406+-($,&&%('#'%'((,1413.-,,+''(&'1)*%%&).11,1))(+*:9-;,**1/-74,,-,35&')--00+(*)/8;91:426532)+-5.09-2,+*%()')-17-.4602144479/3/+-24/,,46234')&*()*6552:76/**+-+-3/.+5344<:::58:461.**+-/5111412+1121:8.-110/09&%++((5,.'&(+)'))*(+2.--,-5/'(*+3753+/.2*+''%%'%9'/....0/2//++,0.31*6,)+/++(,+((+,,-5558-7.216772
@4f1b6959-0ae6-47a7-89ad-a1946ee5c5ef ch=140 read=81727 start_time=2019-12-13T11:12:01Z barcode=BC01 runid=2c9cf7bc05858273f10e7d7ec552fc0bd742dc3e
CTCCTAAGGCAGCAGTGAAATGCACAATGGGCTGCAAACCTGATGCAGCCATGCCGCGTGTATGAAGAAGACCTTCGGGTTGTAAAAGTACTTTCGGCGGGGAGGAAGGGAGTAAAGTTAATACCTTTGCTCATTGACGTTACCCGCAGAAAAGCACCGGCTAACTCCGTGCCAGCAGCCGCGGTAATACGGAGAGGTGCAAGCGTTAATCGGAATTACTGGGCGTAAAGCGCACGCAGGCGGTTTGTTAAGTCGAATGTGAAATCCCGGGCTCAACCTGGGAACTGCATCTGATACTGGCAAGCGAGTCTCGTAGAGGGTAGAATTCAGGTGTAGCGGTGAAATGCGTAGAATCTGGAGGAATACCGGTGAAGGCAGCCCCTGGACGAAGACTGACGCTCAGGTGCAGCGGTAGGGGAGCAAACAGGATTAGATACCCTGGTAGTCCACGCCGTAAACGATGTCGCGACTTGGGTTGTGCCCGCTTGAGGCGTGGCTTCGGAACTAACGCGTTAAGTCGACCGCCACAGAATACGGCCGCAGGTTAAAACTCAAATGAATTGACGGGGGGCCCGCACAAGCGAGTGGAACGTAATGGTTTTAATTCGATGCAACGCGAAGAACCTTACCTGGTCTTGACATCCACGGAAGTTTCAGAGATGAGAATGTGCCTTCGGGAACCGTGAGGACAGGTGCTGCGCGACTGTCGTCAGCTCGTGTTGTGGTGGGTTAGAAGTCACAACGGGCACAACCCTTATCCTTTGTTGCCAGCGGTCCGGCCGGGGAACTCAAAGGAGACTGCCAGTGATAAACTGGAGGAAGGTGGGGATGACGTCAAGTCGGCCCTTGACAGGGCCACGATGCTACAATGGCGCATACAAGAGAAGCGACCTCGCGAGAGCAAGCGGACCTCATAAGGGTACGTCGTAGTCCGGATTTAGGTCTGCAACTCGACTCCCATGAAGTCGGAATCATGGTAATCGTGGATCAGAATGCCACGGTGAATACGTTCCCGAATTGTACACACCGCCCGTCTGTAAGGGTAGGTTGCAAAGAAGTAGGTAGCTTAACCTTCGGGAGGGCGCTTACCACTTTGTGATTCATGACTGGGGTGAAGTCGTAACAAGGTAACCGG
+
(++,&())11536)//'(*'*()+*5,+2-1-,,/)2&016333-0+'/516188267755*+,0.(*.)0.97<:4;87:7/2;2))/+--020&0018:.*,1-2*5.()*.;7--827244399,+...-27213831--3)&)*)10)+$%%*%&&))'&%'.40435:5231034,,1--6312331+*%)).(03704/1121273-5*5(*-+,:762/37-/.373646-566/1595,4:59+-:('++)((-3-+341-77992.(0014;212/237233.+,/---14/01)-)(*+/067810)-++(0.+0,3+'&')*+*++/7/-..3+1547/)'('+-12-1)/*+5541/()(,)*,%+420*),3590-.+++,,-98888)+(**-'..)((&012,,+.0964-42&2(('3/../1,/-6-/073044791156+0-*-&*)&%%%%''*-2/7*5-27,&**)-*,-,,.)/,,+/*1/*+*//...(/,3/-131'47570&''%)''//2588+..+2+20964/297;:8738.8-//48;86-*75*+-0.++-($&'0++%+.0-1.-.49<,6:7<1000-,,$+(0.28)*1**&)*-5348:72/*-.7667'-',**(1<:7--&&**+,,081+*&(')*,(0./66734))*+57.110.0/.1*()%'$$*0+/,,&,,99:83:1*,(&'0/04.'(&'(+&,,)1&*0-&,*',3./6324/)0++0:4595$3),+.',),1-46+09111/8-.+*+)21-))&'()()1821/06+-*)),(-)21+1347889862/1,')+)('&((,*,3*/)')+,0/3536160,5/./450+++&)%()')435578110--*+,.;57592/,+.-0/3)/))%-+-29:8852-)0%7-($(*,049/2,+,03262770./),)('+'*+2././)&',0234:98864/*)2.-7*),,410173/102/1/(($%$%()./*1/4;97;60*)(&),-()##$)-8;,.6<1%()()-2.+*'&&%0'56769+63*,0..,*.*)41,/.79..589<99966667885++0,+,700477/+./-,4.5.4
@84f77442-05c0-4b9b-acb5-fd11593aeeff ch=183 read=204535 start_time=2019-12-13T11:11:54Z barcode=BC01 runid=2c9cf7bc05858273f10e7d7ec552fc0bd742dc3e
TTGGTATTGCTTCGTTCAGTTACGTATTGCTGGTGCTGGTGTCGGGTGTCTTTGTGTTATGCCTTGCCTGTCGCTCTATCTTCCGGTTACCTTGGTACGACTTCACCCCAATCATGCGTAGACAGCTCCTTCCTTGCGGTTAGGCCACCGGCTTCGGGTGTTATCAACTCTCGTGTGTGACGGAGCGGTGTACAGGCGAGAACGTATTCACCGCGACATGCTGATTCGCGTTACTAGCGATTCCAACTTCATGTAGTCGAGGTTGCAGACTACAATCCGAAGACTGAGAATGGTTTTATGGGCTTTCTTCCTCGCGGCTTCGCTTCCTCTGCACCATCCATTTGTAGCGTGTAGCCCAGGTCATAAAGGGGCATGATGATTTGATCATCACCGCCTTCCTCCAGCTTGTCACTGGCAGTCGCTAGAGTCCCCAACTTAATGATGGTAACTAACGATACCAAAGGGTTGCGCTCGTTTGCGGGACTTAACCCAGCATCTCACGACACGAGCTGACGAGCAGGCGCTTTCCACCTGTATCCTCCATATAGCTATCTCCATCTCTGGGTAGCTATGAGTATGTCAAGACCTGGTGTGGAGTTCTTCGCGTTGCTTCAGATTAAACCACATGCTCCACCGCTTGTGCGGGCCCAAATCAATTCAGCAGAGTTTCATTCTTGCAGACGTTACTACTCAGGCGAATGCCGTTAACTGCAGCACTAGACTTTGACATCAACACTTAGTACTCATCGTTTACGGGCGTGGACTACTAGGGTATCTAATCGCTATTTGCTCCCCACGCTTTCGGGACTGAGCGTCGGTTAGACCCGTCGCCTTCGCCACTGAATTGTTCCTCCATATATCTGCATTTCACCGCTACATGGAATTCCACGATCCTCCTGCACTCTGGCCGCACTTGGTTTCTATGGCTTGCTGAAGTTAAGCTTCGGACTTTCTTTCCCTGAACCCTTGCTGCCGCCTGCTCCCTCTTTACGCCCAATAATTCGGATGAACGCTTGCCACCTACGTATTACCGCGGCTGCTGGCGACGGATTAGCCGTAACTTTCTAATAAAGTACCGTCATGTTTCTCAGCTGCACCATTTCCTGTAGCCGCCGCTCTTTGCCCTTTATAACAGAAGTTTACAGTCCGAAAACCTTCTTCCTTCACGCAGCGTTGCTCGGTCAGGGGTTCACATTGGGGTCCCTGCTGCTTGCCTCCCG
+
,)*+-&'%%&$%$%,,.,-06,116/8///:::977(+&$&..)*(&'((,0.+.-,+&)'**-/+4:679:7687248:;963+-3,*722+.&(%+.158;6-74.*.404/+'$().&&-.*.-.3/503-500/,06)+57<78.3,*-0/*.(0(*.--;0/++)'+,,/0.-/1205$()).+*+''%*&''$%)(*',),72041-/05:78680...1250/'-&*(++-.67-5++$+/2+,,+,,34/.+*+4:56+--/33-/+,0.)(('*-00.-20/44359+'*4844.64')10'+/+++.*+/&#%)*/-,-610./638;7*-600..)*('')&%&%'),413/059*)),,)66023333;)''))(/(&)1&+/0527-6+**+7--.:77191118890011)*+,101(1-,,+/++,787;77:2336+,,,'*&1/+/6238,+*,,2124++/-:63-3.3+52+)(./0-,)%'(((((**-1))(''%*,('$&$%'),0.(++&%*,02610/.1441+0(*-1.2.-1777534(%%$'*)-,**,-34661-.,,0-+32112/+,9;99<:79816-..60('+1,4;8581///-./51+0(&'*)*--4&5/71-./1025-5,+%**&&(*/83/179-**'(%&%'%(%$%'#%&(,/46'')($()(024.--((*(*')''&'&),)(*,/0200,%&$$/$&%&(+57854:7&-+,*,769:601/./.462545643:..&'--.8/,0.575+%(')1;43+:;54421-2.04&+*,''%*3+*0,+++(.,23:'/.,'&*+/::94447.6367995(2(/2,*'++++,&))+4.1+2.)'(*.-./+.25465/112+()-'%($&'&2,1:3/,*-'%'**&(*)*..0937-00:+)*$(13-*'+*.:.((,459207.0144968;2///1:0,0+0-,.+1-++3+.8829+8/6./2-((0+&/7159100)0-.-,0.),4/..4771)(&%&&/$7&+$./.*&&&.6-.')/+72)')+/815+$%%$&'%()%,0/),'-001<50,+(''*-3/59-.2-12)((,0.7:25629,--+).8-*+(%-1(&(()).55;97:632973324&46-4-.-6-3---&.0(%&&%$'&-&%%%$)*3+)'+)*,.&%()(/6)*
@2d008085-1fa4-4505-ad9a-0d408634e9bd ch=288 read=67612 start_time=2019-12-13T11:11:53Z barcode=BC01 runid=2c9cf7bc05858273f10e7d7ec552fc0bd742dc3e
CTCGCGGGAGGCAGCAGTGGGAATATTGCACAATGGAAACCTGATGCAGCAACGCACCGCGTGAGTGATGAGTTTTCGGATGGTAAAGCTCTGTCTTTGGGAAGATAATGGCCTTGACGCCGCGGGAGGAAATACGGCTAACTACGTGCCAGCAGCCGCAGTAATACGTAGGTGGCGAGCGTTTATCCAGTTACTGGAATAAAGGGGCGTAGGCGGATGATTAAGTGGGATGTGAAACGGGCTCAACTTGGGTGCTGCATTCCAAACTGGTTATCTAGAGTGCGGGAGGAAGTGGAATTCCCAGTGCCGGTGAAATGCGTAGAGATTAGGAAGAACACCGGTGTGAAGGCGACTCTCTGGACTGTAACTGACGCTGGGCTCGAAAGCGTGGGGAGCAAACAGGATTAGATACCCTGGTAGTCCACGCCGTAAACGATGGAGAATACTAGGTGTGGGGTTTCTTTCCGTGCCGCCATAACGCATTAAGTATTCCGCTACCTGGAATGCGGTCGCAAGATTAAAACTCGAGGAATTGACGAGGACCACCTGGTAGCGGAGCATGTGGTTTAATTCGAAGCAACGCGAAGAACCTTACCACGCTTGGCGTCCTTGCGTGCCTGTAATCGAGGAAATCCCTTCGGGGACAAGGTGACAGGTGGTGCATGGTTGTCGTCCAGCTCGTATTGAGATGTTGGATTTAAGTCCCGCGACGAAGCGCAACCCTTGTCGTTGAATTACTACCATTAAGTTGAGGACTCTGGCAGGGCACCTGGGTTAACCAGGAGGAAGGTGGGGATGACGATCAAAATCATCATACTTACTGTAATGTAAGAATACACACGATGCTACAATGGCTGGTACAGAGAGATGCAATACCGTGGGGTGGGCAAACTTTAAAAACCGAATGCCAGTTCGGATTGTAGAGGCTGAAACTCATACAAAGCTGGGAGTTACTAGTAATCGCGAATCAGACTGTCGCGGTGAATACGTTCGAGGTCTTGTACACACCGCCCGTCACACCATGAGAGTTGGCAATACCCGAAGTCCGTGAGCTAACCGCAAAGGAGAGCAGCGGCCGAAGGTAGGGTCAGCGATTGGGGTGAAGTCGTAACAAGGTAACCGG
+
&%($')/0(-/+-12236/-0*0.-70,.011:74+,/*09+,,6670+0141-.(.6-0773&&&&(,)**.:;3-.:34*-())'&')27686779-61.1-/)15)+&)%'&($*%('&*',*()(&&$$%)(++,1/54.0/0/98113-.4,%'#&&)*)+;75/7..676/+00/71&(.0-$))2*'''%'((-.(*,'*-.20/633;4774230&.('/.)./0)+'&&(13103..'&&085225877486.(2;;87833412321,)//03(.+')'%')*3304/4/451131%'(-,.+/0*+5881/-,,/.+2620--//,2,&*.(%&',(,-/7441/*(05/1/112/////8676/(&((0%'&'*.0,520+'()590,(00-8-)(3.459,++,,,-/220357;97::4/,&)*))+-3.0100-32.(.67-+-&$')(*0+.01/&+-%().,&)(,1--+//221)$%%%(%#$%$$'$(/182/0/-+'-&-4:4.*+$'(,-/3/994+%/.,41'+*))'*))),*&*,57%3(5,;92:5;3,+*'-1/6/.--,&)*+1.2*,($'$',+.3/&0-)''(*'/&)(*&)+4360*/-*.0*/8)6:93::6/2//+0)*+/).-,/7766581107,./++.,%*+,+)*((2./09:92;13%5'+,-*-+5*((&%)&')(*,1/63;2+0)++318+&%-(&&)*-5*,*%'+,40/172587113,+..)-'+)*)1.301-+&'20*-*02014276-08770/'))5:9+12.12/-'*,'%)-+-'%&&&*))'&&%&&*&()&+&&&)*,90-3100*')-0.-+*)+011,<,*,/,(,&)&&',/02;6./-(-5871/7/052-35,/0:-.-(3)&+$&&&&'&*-3,(*+()-)(++%20'3++,2/-,1+*..512*/'&'''))88989845.3.*+52/854/1$%+43537343-,,)2;2193.10,,*,2.0/,+*--605./:.--82*),-.082597,202603.///&0)&(')-15/)0.3.+(+-*,/26/0)*/50:*,),-.,.,*,0,3/4+-'2+.7:8:76
@7847f9e4-79f0-44ff-9f22-41ca4cf3b368 ch=156 read=91725 start_time=2019-12-13T11:11:52Z barcode=BC01 runid=2c9cf7bc05858273f10e7d7ec552fc0bd742dc3e
TTGTGTACTTCGTTCCAGTTACCATTGCTTTGAATTGCTGAAAGATTGGCCGGTGTCTTTGTGTTGCTTTCTGTTAATGGAACAATGAAGTTCGGATCAATCTGGTGATAGGCGTAGGCGGATGATTAAGTGGGATTTTGAAATACCCGAGCTCCAACTTGGGTGCTGCATTCCAAACTGGTTATCTAGAGTGCAGGAGAGGAGAGTGGAATTCCTAGTGTAGCGGTGAAATGCGTAGAGATTGAGGAAGAACACAGTGGCGGGCATTTCCTGGACTGGCAACGACGCTGAAAGCGTGGGGAACCCAACGGGATTAGATACCCTGGTAGTCCACGCCGTAAACGATGAATAGGTGTGGGGTTCCAGCACCTCCGTGCGCCACTAACGCATTAAAAAAAATTATTCCGCTACCAAGTACGGTCGCAGATTAAAAAACTCAAAGAGACTGACGGGGACACACAAATGCAGCGGAACATGGTTTAATTCAGAAGCGGCACTGAAGAACCTTACAGCGGCACCCCCTTGCATTTACTCTTAATCGAGGAAATCCCTTCGGGGACAAGGTGACAGGTGGTGCATGGTTGTCGTCAGCTCGTGGCGTGAGATGTTGGGTTAAGTCCCGCAACGAGCACCAACCCTTGTCGTTAGTTACTACCATTAAGTTGAGGACTCTGGCAAGACTGCCTGGGTTAACCAGGAGGAAGGTGGGGATGACGTCAAAATCATCATATATGTGTAGGGTTACACGTGCCACAATGGCTGGTACAGAGAGATGCAATACCGTGAGGTGGAGCCAAACTTTAAACCAGTCTCAGTTCGGTTTGGCGAGCGAGCTGCGCCTACATGAAGCTGGAGTTACTAGTATCCACTTGAAATCAGGATGTCGCGTTGAGATACGTTCCCGGGTCTTGTACACCGCCCGTCACACCATGAGAGTTGGCAATACCCGGGGATCGTGAGCTAACCGCAAAGGTGGCGGCCGAAAGGTAGGGTCAGCGGTGGGAGTGAGAATCGTAACAAGGTAACCGG
+
&&''&&.04651731***4-')*(-1)*)+''&&)++*)--.(%&'')&+,+.-.6+76''$$(*'#$&%%$"$#$##$(&%$%$##$$%'''&)$%$$$''#%$########$0-0974:64.2*634,6.68)+%%$'-580+9,&''')(5'*()(,-413//098279/0/7,(+)+.3)+,1-,),-,0&65++)-0/+*(,,)4)5*6((%-2/+-0/322/38623472.')%'1-**-,*.'()))+'+)0)''(&$$&(&''(.2)$'#&')(+*,...'&&%&',.05.&'''-)))&*)12)..0.0211:*()()$),1)'*-2:65.-(+*,//14-*-+*&&%,1/0/5(*%*)+++-712++%++%./2:657776842394/'+%&160)%'$$''*'''),1/22)/(%&*'03707+-.++8*)%&'%%'#,.37-+.*,+,*(,'$&&*-)*-+.*+0+0::/8545*),,&%%%%#&'()+(-210,.'((%**310.0/0-*+&(%',)&')(3)2)443.1,/1-*/-+/5/+48.335(/+-,,.--00258/33988+4$*+499/3333+1,%(*-.,01354:3862:381475(',036-..2&5(.$69,+/./1119.11;13336/,1./02291+28557700-,-,+,/988::::7496750/3.+0+0-**+78:868677669(;:4/1294()'*/44655066140+***&'%)''(17/6///878393.+)))*.*1/:000;893211,13(*3-:;8-,35-7959388430,25;8(403++)*)+)+&&.,.(-,.41/112//0++(/-+-.;-.,-$-'**/$(%%&(*)()-(5-957567/3-+,*+-36(.17+*.489703..,0023.30+.03)*+32..++*),-6/6-02-)02()()($()''+'(*+4;5;3046&,'#&(&2)+&(/,'0,0/,22./.32510151')*$&%&*+.+,29.4(,-03;8:38
@2a851182-1fe5-4921-8c6c-d29cf88b136d ch=34 read=101631 start_time=2019-12-13T11:11:50Z barcode=BC01 runid=2c9cf7bc05858273f10e7d7ec552fc0bd742dc3e
CCCGGTTACCTTGTTACGACTTCACCCAGTCATATGAATCACAAAGTGGTAAGCGCCCTCCCGAAGGTTAAGCTACCTACTTCTTTGCAACCCCACTCCATGGTGTGACGGGCGGTGCGTACAAGGCCCGGGAACGTATTCACCGTGGCATTCTGATCCACGATTACTAGCGATTCCGGCTTCATGGAGTCGAGTTGCAGACTCAATCCTGGCTTCTGACGCACTTTATGAGGTCGCTTGCTCTCGTGAGGTCGCTTCTCTTTGTATGCGCCATTGTAGCACGTGTGTAGCCCTGGTCGTAAGGGCCATGATGACTTGACGTCATCCCCACGGCTTCCTCAGTTTATCACTGGCAGTCTCGCGGTTCAGCCGGACCGCTGGCAACAAAGGATAAGGGTTGCGCTCGTTGCGGGACTTAACAACATTTCACAACACGAGCTGACGACAGCCATGCAGCACCTGTCTCACGGTTCCCGAAGGCACATTCTCATCTCTGAAAACTTCCGTGGATGTCAAGACCAGGTAAGGTTCTTCGCGTTGCATCGAATTAAACCACATGCTCCACCGCTGTGCGAGGCCAAATCAATTCATTTGAGTTTTAACCTTGCGGCCGTACCTCCCCAGGCGGAGTCGACTTAACGCGTTAGCTCGGAAGCCACGCCTCAAGGGCACAACCTCAAGTCGACATCGTTTACGGCGTGGACTACCAGAATTATCTAATCCTGTTTGCTCCCACGCTTTCGCACCTGAGCGTCAGTCTTCGTCCAGGGGCCGCCTTCGCCACCGGTATTCCTCAGATCTCTACGCATTTCACCGCTACACCTGGAATTCTACCCCTCTACGGACTCAAGCTTGCCAGTAGATCACAGTTCCCAGGAAGGTTGAGCCCGGGGATTTCACATCTGACTTAACAAACCGCCTGCGTGCGCTTTTGCGCCCAGTAGTTCGATTAACGCTTGCACCCTCCGTATTACCGCGGCTGCTGGCACGGAGTTAGCCGGTCTTCTTCTGCGGGTAACGTCAATGAAACAAGGTATTAGCTTTGCTCCCTTCCTCCCGCTGAAAGTGCTTTTACAACCCAGAAGGCCTTCTTCATACACGCGGCATGGCTGCATCAGGCTTGCGCCCATTGTGCAATATTCCCCACTGCTGCCTCCCGTAGGAG
+
),*&,09)-28302:011699;:153.)-*+('%&',213///:523898::,364841-1)('((/.552-013683223963981/3,07.*'**99++1,0.0033-1771/(*,..(#((..43)*33151589791.03-5-5/00:6.-..2.+,,339222323459;7+6-.69745-.)**2356/:.-*-.000(/*2'(,(*((&$)*-.0-/0;<1340*/,2(+.6.00526551-+-12-.06541/5*(-,/488:<:08-++0.*,,-/1.,./3<8224983503)12,4-20143242623456871298,',%'++2+3-.+.1<0//0/0.-;.-.3351*&**2)($'(/2:664-(*)((-0229*-8-873+62-657/1532460.0875+4+0*+*)((*60..224642()-,/12352//.71:;67/01016/03456386;::576*,-0/4.011:3,0010/.,-29933567;.09;:98893457860-2111.619009067308/0.793,-/,1;4:844694666;886+*(((+*+$1)/.')**,.50:658<:7752;<1/90,0,+,5594/6+)''-4;.-/58/-&')003/50604*)')+-(*,/'-*-(/72446;-,+)*1.,-/9;3301+8.5653/-...5;6&//434:9;21($%''-%%,',-02-++34,-2160652.0),+--;8.-4/59611,237847779<:729''384.4989040.-494561322395335--//0:97/5.0.36;25786895734744-5-502325<9-*677123239931*+,0.2:032(,&'&*,.28:43*&''(,(.*9--/18.-.-/'+52,'/.-6,.0/.419//5()'').,-120/.-+1/+)&+*25,(11,+0')(++6092../*+,,180,8813.10+//,-2.-/0214*($)*,$'4:2105..1.2977<4323-7711;867818..*(*224-2-(+4+%+,34&-.77(8;31.241)87627*-0(,340)),,)04/%'+,.2167<89<:9944,2033:43/-.-.-/./3-17646,308;+,37.-+,-5.102300+(+..34568/::)+;79+&'
@01c1c506-5744-4830-8543-0931677e0a38 ch=87 read=196167 start_time=2019-12-13T11:11:40Z barcode=BC01 runid=2c9cf7bc05858273f10e7d7ec552fc0bd742dc3e
TTGGATTTACCTTGTTACGACTTCACCCCAGTCATGAATCACAAAGTGGTAAGCGCCCTCCCGAAGGTTAAGCTACCTACTTCTTTTGCAGCCCACTCCCATGGTGTGACGGGCCTGTGTACAAGGCCCAGGAACGTATTCACCGTGGCATTCTGATCCACGATTACTAGCGATTCGACTTCATGGAGTCAGTTGCAGACTCAATCAGTTCTGACGCACTTTATGAGGTCCTTTGCTCTCGCGAGGTCGCTTCTCTTTGTATGCGCCATTTGTAGCTGCGTGTGTAGCCCACAGTCATGGGGCCATGATGATGACGTCATCCCCACCTTCCTCAGTTTATCACTGGCAGTCTCCTTTGAGTTCCCAGCCGGACCGCTGGCAACAAAGGATAAAGGAGTTTGCGCTCGTTGCAGGACTTAACAACATTTCACAACACGAGCTGACGGCAAGCCATTGCAGCACCTGTCACGGTTCCCGAAGGCGTTTCTCATCTCCTGAGAAACTTCCGTGGATGTCAAGACCAGGTAAGGTTCTTCGCGTTGCATGAATTAAACCACATGCTCACCCGCTTGTGCGGGCCCCGTCAATTCATTTGAGTTTTAACCTTGCGGCCGTACTCCCCAGGCAGTCGACTTAACGCGTTAGCTCCGGAAGCCACGCCTCCAAGGGCACAACCTCCAAGTCGACATCGTTTGCGGCGTGGACTACCAGGGTATCTAATCCTGTTTGCTCCCCACGCTTTCGCACCTGAGCGTCAGTCTTCGTCCAGGGCCACATAGCCGCCACCGGTATTCCTCAGATCTCTACGCATTTCTGCTACGCAAATTCTACCCCTCTACGGGGCCGGCTTGCGGTATCAGATGCAGTTCCCAGGTTGGGCCCGAAGTTTCACATCTGACTTAACAAACCGCCTGCGTGCGCTTTTACGCCCAGTAATTCCGATTAACGCTTGCACCCTCCGTATTACCGCGGCCGCTTTAACGAGGTTAGCCAGTGCTTCTTCTGCGGGTAACGTCAATGAGCAAAGGTATTAACTTTACTCCCTTCCTCCCTTTAGAGAAGTAGCACACAACCCGAAGGCCTTCTTCATACGCGGCATGAAGCATCGGGCTTGCGCCAATATTCCCCTGCTGCCTCCCGTAGGAG
+
2*$'#0,1,/04/)2/)*/23542,227-./196865:654753.*+(-%)+()+:<2+01,)+.,/,6/0,/077)(&)(913792)+1*17.)++8;0+759967557*0-,))),)'(*05//55,)57373.134;2//72/9..,7:3-,,-0)(*+)0,*)*(()+5515+.07:86761''(*).,/,--.98992;18)*,4.&*/760./4:9234656,7(&/*'*+,53/+)'+)20.1918732:4/.+-,+-22385*)'&&'%'(+3-5-../460''$010&*%(.95:/1.-.()&(*05233/0%/,,057;36*,'*+66,-/37808/+.4534(',,,,.1132)'-.-,0087022+9+,,/6;)5/6719'*(%),6))0-02338311%3//(('($(*--*,6/.,/.-3.3106366/65./.'%,.,-,+-+'/./44475.34/9-1,*(*)--.,,10./0496/5***+&+-(*./:8799;:8555..022<2320.0/34:87<634/30)*%&&',7-<;:9<.--..3+/%)-/))+*),+1*4..30)',-066:626:9/')3<;0.6/0.11.1(*%'*,-*2::/0285%/--,-//6/7/00.831+01///-+,'*/,-.6934'-++5,+)+,&27.6/)+,,+-+.236.23-'&'(/+34:55.+32.3,')+.057770//0(-,%'./1-,),-..301,00581223348544324:5609()64/0(%'##$%)-&&'*29)1/('+/.-1,-.1//--+13446;903311//*.*)2,8/44292*(1/,-%+*+,+'*+,+*++-..88568:99187;34,+*)+/+.22/('%&%(;.-//.03)***/+3-/,(-+/*,3045422.++310*-.-73)$''+11:04.,001-,)')&#(',34-/5.13/:/08211463+(()%&'+%#,'*/++-0.:60*(,&&+),-02/)(,24347,0/.-3923(.)/-.1,')-//&'(092/9::/9.)%+))(*')*()'((()))+325(()/*/.51703;7+)*,%'),+(+)..$''')&0+.-60103//,222.75/,--/1003+47(%6'*'+%
@efcfddd3-afae-4808-8f91-edc09114f29c ch=197 read=73665 start_time=2019-12-13T11:11:24Z barcode=BC01 runid=2c9cf7bc05858273f10e7d7ec552fc0bd742dc3e
TTGGTATGCTTCGTTCAGTTACTTTCTGTTGGTGCTGATATTGCTCCTACGGGGAAGCAGCAGTAGAAATTTTTCGGCAATGGAAACCCTGACCGAGAGAGCAACGCCGTGAAGGAAAAGGTTTTCGGATTGGCAAACTTCTGTTATAAAGGAAGAACGGCTACAGGAAATGAAGGTAGCCAGTGACGGTACTTTGATAAGCCACGGCTAACCTGCATTGCGGCAGCCGCGGTGTATGCTGTAGGTGGCAAGCGGTTATCCGGAATTATTGGGCGTAAGAGGGCAGGCGGCAGCAGGGTCATGGCGAAAGCCTGAAGCTTAACTTCAGTAAGCCATAGAAACCGGGCATGCAGAGTGCAGGAGAGGATCGTGGAATTCCATGTGTAGCGGTGAAATGCGTGAATATATGGAGGAACACACCAGTGGCGAGGCGACGATCTGACCTGCAACTGACGCTCAGTCCGAAAGCGTGAGAATAAGTTAAGATACCCTAGTAGTCCACGCCGTAAACGGTACCTTAAGTGTTGGATGTCAAAGTTCCAGTGCTGCAGTTAACGCAATAAGTACTCGCCTGATGGTAGTTCGCGAAATGAAACTCAAAGGGGTGACGGGGGCCCACCTGGCAGTGGAGCATGGGGCATTCGAAGCAACGCGAAGAACCTTACCAGGTCTTGACATACTCGCCAAGGCTCCAGAGATGGAGAATGGCTATGAGATACGGGTGGTGCATGGTTGTCGTCAGCTCGTGTCATTGTGAGATGTTGAGTTCACCAACGGTACCGGCCACTATCGTTGAAGTTACCATCATTAAAGTTGGGGACTCTGGCAGAACTGCCAGTGACAAGCTGGAGGAAGGCGGGGATGACGATCAAATCATCTGGCCTTATGACCTGGAGGCTACACACGTATACAATGGATGGTGCAGAGGAAGCGAAGCCGCAGTGGCGCAAACCATAAACCATTCTCAGTTCGGATAGTCTGCGACTCGACTACATGAAGTTGGAATCGCTAGTATCGCGAATCAGCATGTCGCGGTGAATACGTTCTCGGGCCTTTGTACACCGCCCGTCACACCACGAGTTGATAACACGAAGCCGGTGCGGCTAACCGCAAGGAAAGGCACAATGGGTGGGATTGATGATTGAGGTGAAGTCGTAACAAGGTAACCG
+
&$)(*&(%*2+)*/70,04/)'$()(555<5+1./*+*+).1./0521452;8)./,2302.-.'''(/)198*-.8.9--4,$()'9.,-/6--*('&(%)/'+&('%)+.336042+).,740/1804//-+27926;4982;1029)5/-1-0+)'))*3,(0*+44,+(%%%%(-.5&33416.21/.,*)'(.,*&())+,*+++.*(&')'2+(,'1-.+00&*&+,&)+'#%$%(&(,+**)12)+*'0*,+6-4./-0/'-*03-*'')('(/05574:63:30/2+2:7-,%(*3/))+-*.563*'&()(/-,.7-'&+-,-47.1))/50/7+871*)$$'().+56(50((&*)(32/85-2-3.36')%'%$%'(5991*5.**-*+)*4123146,+0*)&%(**.-/45484'((,1656+'0113-3))(,-0.-,+*&%&)),-,*&*01-0553(((,*,*(/+-&%)/038')*013265-%).39788;0,(%+(+'%%+*21022212977835,/2.2*+78899892-7,5,3,3-6//0(-()'**/+&')---'$$(*-()&&0,,--7--1548',-'%,**02186-.3*%*'%(*/*4635*+)),+**$-&143,/''+5&3..+-)+)1..//*-8')%-#-**,1,-()+(%%$*'(*,,1.))+++/-..*().*()**+*-/1313.6++-4410-/+*3:*-591:-/07797542.31(&'''/,')1+$$$$&$)'.,,,(%'-'-+*(+354.,),,&(('(3),37782/357.02766985673-,-+,/,6278:;.322,-3,+/06;0,*+0-44-:6.176842&++*6.34500$&$&$$$')--4+(&%%()).,,+*&'''$$$%)+.163349896--))%))'**-3,.666*%,'&%").03.)%(/7+*,)+,+-6/3573.'$%%&235681/1+,'**,,../2/9,+50+/.-+%$&$%((')*313:79,-..0843'5*9.66<:996:::89),31-,,&$&&)*-6/16512500&***++2123//.1/-&**'.$*)(%&%')-0+.97,+,/+***,)*,-,/+0+(,)(*5/.4.-./0.4.,%0.,,/0(+-,-14657,'*,3/4.
@e8365802-b824-4925-9a2f-2e29e690bea2 ch=173 read=170342 start_time=2019-12-13T11:11:23Z barcode=BC01 runid=2c9cf7bc05858273f10e7d7ec552fc0bd742dc3e
CTCCTACGGGGGAGGCGGCGGTAGAATTTTCGGCAATGGAAACCTGACCGAGCAACGCCGCGTGAAGAAGGTTTTCGGATTGTAAGCTTCTGTTATAAAGACGGCGGCTACGAAATGGTAGCCGAGTGACGAGTACTTTATTAGAAAGCCACGGCTAACTACGTGCCAGCCGCGGTAATACGTAGGTGGCAAGCGTTATCGATTATTGGGCGTAAAAGAGGGGCAGGCGGCAGCAAGGGGTCTGGTGAAAGCCTGAAGCTTAACTTCAGTAAGCCATAGAAACCAGGCATTTGGAGTGCAGAGGGATCGTGGAATTCCATGTGGCAGCGGTGAAATGCTGCGTAAGATATGTGGAGACACCCAGTGGCGACGATCTGTACCGCAACTGACCCTTTCAGTCAAAGCGTGGGGAGCAAATAGGATTAGATACCTAGTAGTCCACGCCGTAAACGATGAGTACTAAGTCCCGGATGTCCAAAGTTCAGTGCTGCAGTTAGCGCAATAAGTTACTCCGCCTGAGTAGTACACGTTCGCAGAATGAAACTCAAAGGAATTGACGGGGCCCGCACAGGCGGTGGAGCATGTGGTTTAATTCGAAGCAACGCGAAGAACCTTACCAGGTCTTGACATACTCATAAAGGCTCCAGAGATGGAGAGAGATAGCTATATGAGATACAGGTGGTGCATGGTTGTCGTCAGCTCGTGTCGTAGGTGTTGGGTTAAGTCCCGCAACAGGCGCAACCCTTATCGTTAGTTACCATCTGGCTAAGTTGGGGACTCTGGCGAGACTGCCAGTGACAAGCTGGAGGAAGGCAGGGGACGTCAAATCATCATGCCCCTTATGACCTGGGCTACACACGTGCTACAATGGATGGTGCAGAGGGAAGTGAAGCCGCGGGTGAAGCAAAACCATAAACCATTCTCAGTTCGGATTGTGGTCACAGCTCGACTACATGAAGTTGGAATCGCTAGTAATCGCTTGAATCAGCATGTCGCGGTGAATACGTTCTCGGGCCTTGTACACACCGCCCGTCACACCACGAGTTGATAACACCCGAAGCCGGTGGCCTAACCGCAAAGGAAGGAGCTGTCACTAAGGTGGGATTGATGATTAGAGGTGAAGTCGCTAAGGTAACCGG
+
++.0/05186*)%(&&',,)&**)&,'397,.8142/.*'+-*.()+8657&457539;565*-))'+*-50:925(7+/0--/6&.,.),,-5,..2+%*.+00.6)'')%&.3*-5-,-3.&&()+-3'$(,/++)*)..+&,/*)+(').301172213,4,--.-.1*,-)(*&)$4),,*+,/5320.00/900/2.40,7.98865,97.('%,,,*+,6994:94474'-6:/011011628902746/2+***3++321&++15,7823-,,45-..241'%''&*)'*,0,-'(.+2,)'+&+/&6*:7-2..++%%++582.,/-)&)%)/030-,.100)'''%(&)*22+#'&%&%)34101104.-01%)*,.,,*.)&)**1030,+.-'(*,/070),--;44)90/0///0979:-++011372,/137558;91/,-+*+,,4773-/-1.+.)*&*.'71+,6--,-;999::7-;,,%5032720*(*'(*25427:9*&$()%/'()--068-,0)*7//+24.0:06-(-&',,,,..-223:231130+)+.:::1,..,1/2409:108321&)+*,/)1*(+,1/.6007//7953624.:///8/+-,-5555+*+&)*'')+,,::61-+()*//00//./++++-5547+27-08633440153./3553'0123,6,-(('%&$$$')*255:853-94((-.06&&4758708:(1'(+:7-;-*...9<871*&&#'),-.6+7:813+*(&%%'*-301-1(()/0058;4665+),($'(/+&+-1704777-9*,.87840*/2-+0560//81+-1/2.100,+,-.6:2202/26;1//1+--+-(*/)))((+2-,72001.+*/.8)01<;31:+).8526:9;95:.13.4)3)/*)+%0+'%')$,+3-,)++,04)-+)-:092:9:755-150101**),+2823,--,/..../5;:--8-.981:101+8588/7**'((,,7985:22474635+*,,4-5(''',2/(1-)(+0*',.4.5411+-75.,-07(-..4,/*'(,03,)*(.2-105;5313+,,.+2+%+)-*(*0*),)&%%'3,345;7:59
@e15a3e71-6c41-47c5-a572-e85fff0777ce ch=274 read=83718 start_time=2019-12-13T11:11:15Z barcode=BC01 runid=2c9cf7bc05858273f10e7d7ec552fc0bd742dc3e
TTGTTGCTTTCGTTCGGTTACGTATTGCTGTTGTTCTTCGCGTTGCTTCGGAGATTAAACCACATGCTCCACCGCTTATTGCGGGCCCCGTCAATTCCTTTGAGGTTTCATTCTTGCGAACGTACTACTCAGGCAGGTACTTATTGCGTCAACTGCAGCGCAGACTTTGACATCAACACTTAGGTACTCATCGTTTACGGCGTGGACTACTAGGGGTATCTAATCCTATTTGCTCCCACGCTTTCCGGGACTGAGCGTCAGTTGCAGGCCAGATCGTCGCCTTCGCCACTGGTCCTCCCGCTATATCTACGCATTTCACCGCTACACATGGAATTCCACGATCCTCTCCTGCACTCTAGCTGCCTGGTTTCTATGGCTTACTGAAGTTAAGCTTCAGGCTTTCACCACAGACCCTTGCTGCCGCCTGCTCCTCTTTACGCCCAATAATTCCGGATAACGCTTGCCACCTACGTATTACCGCGGCTGCTGGCGCATGTGGTTAGCCGTGGCTTTCAATAAAGTACCGTCACTCGGCTACCATTTCCTGTAGCCGCCGTTCTTCCTTTATAACGAAGTTTACAATCCGAAAACCTTCTTCCTTCACGCGGCGTTGCTCGGTCAGGGTTTCCCCATTGCCGAAAATTCCCCTGCTGCTGCCTCCCGTAG
+
%')'%$$*./.,/46*94;443982<000..1'/549<52313:04774*%'$&-*2:578(.0308888230,,+-)+2,.,+(,74,*,.*53:84286+)*+.6-,29;43945''75,3114/115-/48%/))(*-0+-5-+**$,%'(57326+,(&,-/5001::89.8,,)/)+.**.554343.47,#),-/136;783,+*'165+/037436.3+*(94)*3225**00/5;1//2<966778788991521..),,6.)*89967516.+*+),5-012-000+16(&(**--3489:5657<00.5.,,.%''*024/3/3./,()(,----./5:767.///0%+*1+-:88:1<7116624108143--((/.8,/06;:29:42:.,,1.01138:<21200/..+-64.---79,16;9355/42-302460:'8);4510'*0*,02/3212417-2.,4;8809000790:.+-,1.0174:31284.6-'&%&$-(,5;.+(*-220/&+-128443::72;:2788..-5)*0,2276431&%,*)(.)+(),*.:8,+-..0,+09;73:9;106062:2-0/54;7.8-,+23.95:24871;.08:4-1:075,-4'1)3+71+'%(''*,348.53++2+4
@0e8adcd3-000b-48e2-8e4a-bf69ec26cd17 ch=160 read=152529 start_time=2019-12-13T11:11:13Z barcode=BC01 runid=2c9cf7bc05858273f10e7d7ec552fc0bd742dc3e
CCGGTTACCTTATTTACGACTTCACCCCAGTCATGAATCACAAAGTGGTAAGCGCCCTCGAAGGTTAAGCTACCTACTTCTTTTGCAACCCACTCCTTAATTGTGACGGGCGGTGTGTACAAGGCCAGGAACCAGTATTCACCGTGGCATTCTGATCACGATTACTGGCGATTCCGACTTCATGGAGTCGAGTTGCGGCTCAATCCGGACTACGACTTTAGAGGTCGCTTGCTCTTGAGTCGCTTCTCTTTGTATGCGCCGGTAACGTGTGCTTGGCCCGGCCTGGTCGTAAGGGCCATGTGATGACTTGACGTCATCCCCTTCCTCCAGTTTATCGCAGCGGTCTGCTTTGAGTTCCCGGCCGGACCGCTGGCAGCAAAGGATAAGGTTGCGCTCGTTGGGACAGCAACATTTCACAACACAGGCTGATGACCATGCAGCACCTGTCTCACAGTTCCCGAGGCGCAATCCATCTCTGGAAAGTTCTGTGGATGTCAAGACCAGGTAAGGTTCTTCGCGTTGCATCGAATTAAACCCGCATGCTCCACCGCTTGTGCGGGCCCCAAATCAATTCATTTTGAGTTTAACCTTGCGGCCGTATTGCTCCCCGGGCAGTCGACTTAGCGATTAGCTCCGGAAGCCACGCCTCAAGGGCACAACCTCCAAGTCATCGTTTGTGAACTACCAGGGTATCTAATCTGTTTGCTCCCCACGCTTTTCGCACCTGAGCGTCAGTCTTCGTCAGGGGCCGCCTTCGCCACCGGTATTCCTCCAGATCTCGCATTTCACCGCTGCACCTGATTCTACCCCTCTGCGGACTCCGGCACCCGGTATCAGATGCGAGTTCCCAGGTTGAGCCCAGGGGATTTCATCTGACCAACAAACCGCCTGCGTGCGCTTGCTACGCCAGTAGTTACGATTAACGCTTGCACCCTCCACCGTATTACCGCGGCTGCTGGCAGGTTAGCCAGTGCTTCTTCTGCGGGTAACGTCAATGAGCAAAGGTATTAACTTTACTCCCTTCCTCCCCGCTGAAAGTGCGCACCCGAGCCTTCTTCATACACACGCGGCATGGCTGCATCGGGCTTGCGCCCATTGTACCAATATTCCCCGCGCATCGTAGGAG
+
2,+127-004/),-*(*/'14;4.50/+,,972421951-1/6.+.29651-/-350.0+-14:7;8201189:3267;72;<3.53,.6-*+-5*()%&2(),..43:8/*/,,,,979:64121)0-,),&%%**.2/03928384/5;+((((,())+3.--,%**-78<62.&-407-122-.//,+1192/()))41:45(5,52+*&&#&%(%%&(,10+$%')*+-,+/,,./,(**2.8/9:.-4462434:$%'&+.,,/+)%&#+%2*)&(*((3:88*.+(-+/++%+&('()*)(),+-2/67719.0./373/3.-.:<9179$('*+',*1.)+,11/237877/-70209-+),..5-*/$,-7)4.55*)--.2./-.-..0521+)))&.,012482.0464524$(.22('%&%//22,.%0339;341/+,*0'++91-*)'+)1-01:46:5632/13600()(,+,++0633%.-(++..).-9145+7.;96:3..,1--.126+.-3-2:456(&(+**)+5*&,+),0--21+-0*/44+&&(,.'2)9//.21+(&).72,1583712./25(*)*,&.+745*&255'2.0&('-'(%'&&,5.017.01*0+)5:02-0.-.0:+;83*43654/3,4-,../47.30.,0/$(*-+-7)/*'.,.1-2,)/-,3<1,1,562-*/-1/;;1045-15.-(*-/4777979;8323+12/+)++-3093558-0+***,:<9824/--02)))(*-1::3597./-&0026/1'*2111.8,,*4.&/-/+146&%&.)/-,%,.-.3-0//*/,.010/2)'*-*/))420*&-./*,33-0..)''%%%,*5498;;3+)'&('*%'%&%%$%-),//4+,./(.'$$+,1727111/2+-,/83-,($*((232.-.-+61:2315./')&0.5)((3))/..1551560/+'(*('%&++4505/-&1/26)/2.'.&%$').*(++8;+3;7.2168.-183+5/'+('$&$&&'&',.75955;:6632//*-,--60*-*1++-1017'73307012/8.+-823&5&/+011360(&%&&($(,%&$)&)%
@2569d0c6-7457-4514-851e-7f3e5497c565 ch=140 read=81659 start_time=2019-12-13T11:11:11Z barcode=BC01 runid=2c9cf7bc05858273f10e7d7ec552fc0bd742dc3e
CGGTTACCGCGTACGACTTCACACCCCAGTCATGAATCACAAAGTGGTAAGCGCCCTCGAAGGTTAAGCTACCTGCACTTCTTTGCAACCCACTCCCATGGTGTGACGGGCGGTGTGTACAAGGCCGGGAACGTATTCACCACCGTGGCATTCTGATCCACGATTACTAGCGATTCCGACTTCATGGAGTCGGTTGCGAACTCAATCCGGACTACGACGCACTTTATGAGTCCGCTTGCTCTCGCGAGGTCGCTTCTCTTTGGCCATGCGCCATTGTACGTGTAGCCCTGGTCGTAGGGCCATGATGACTTGACGTCATCCCCACCTTCCTCCAGTTTATCACTGGCAGTCTCCTTTGAGTTCCCAGCCGGACCGCTGGCAACAAAGGATAAGGGTTGCGCTCGTTGCCGGGACTTAACTTAACATTTCACAACACGAGCTGACGACAGCCATCACAACACCACAATCTCACGGTTCCCGAAGGCACATTCTCATCTCTGAAAACTTCCGTGGATGTCAAGACCAGGTAAGGTTCTTCGCGTTGCATCGAATTAAACCACATGCTCCACCGCTTGTGCGGCCCCGTCAATTCATTTGAGTTTTAACCTTGCGGCCGTACTCCCCAGGCGGTCGACTTAACGCGTTAGCTCCGGAAGCCACGCCTCAAAGGGCACAACCTCCAAGTCGACATCGTTTACGGCGTGGACTACCAAATTATCTAATCCTGTTTGCTCCCCACGCTTTCGCACCCTGAGCGTCAGTCTTCGTCGGGGGCCGCCTTCGCCACCGGTATTCCTCAGATCTCTACGCATTTCACCGCTACGCCTGGAATTCTACCCCCCCCTCTACGAGACTCAAACTTGCCAATTATCAGATGCAGTTCCCAGGTTGAGGCCGGGGATTTTCACATCCTGACTTAACAAACCGCCTGCGCGTGCGCTTTTACGCCCAGTAATTCCGATTAACGCTTGCACCCTCCGGTATTACCGCGGCTGCTGTTTGAGTTAGCCGGTGCTTCTTCTGCGGGTAACGTCAATGAGCAAGGTATTAACTTTACTCCCTTCCTCCCCGCTGAAGTACTTTACAATTTGAAGGCCTTCTTCATACACGCGGCATGGCTGCATCAGGCTTACGCCGGTAGTGCAATATTCCCCACTGCTGCCTCCCGTAGGAG
+
,)().(-92/*/(,.-3371),&+))'((871411720,/071027;0:8(*..4(*0&(+-0017+*,,646(''#(8//8:/.;624<.&()69,,;:::875776:97)6120++*-./,.6/,875951654;-+,*&-..149545;400122,)*)-00+-1'**025:33.,-.+)&(*)((**%-.0,0--1232/:2.,021764232403..-95.++)/,20-+0/+-5321341(.'(()+-4887199),+5199::<<-9,&#$'(*''()+15/02675707499:77//.-,/.1/13788919-3+)+:.;58220//2;-,-.&(''/..15569343-))*15184)022/669914050*,*).;+20.*.)*-()/1276475260,).863,2*2)'&&0.6078+,../7645401/362343210460//%&),+-0/'&%%&(1-),-6879.,'&''-)+-./;77:89621//1;;9-/8/:-.8;:816558.28;4,-,)-*2/:77<625021-,.00+-+3-6<8;/.,-624403*++)()(*+&$-'/23+*-1082:767;91148;;-5634*4+-+3937843,486,.059,80222-2.5/;77+0,,(--/+/.,)%)'&(),64509+07,,&),,-.+/'8)1+.+++*-037<;,0(20028<98768;8+1.4/23..-)2/+.5<4,0-232+*-.+293-()*,4((+34/.///67841.+-.&.44-22-142;879;/07,61/+635/6/02301/-)/.015;:368;,+1)*&0,..*3)5-..+-/82713*//-&-(&013-.,3+(&('0+'$*)*-4(),3.3*/,32-(+/3/.+'*)1-(174)/84*2)*,,3+))200416./30,.-/4+***)+561/,545./0.53,*-./66:32-,-0+/)%'*)*+%-4*)63+&()261490*0*++401,#$$*'*,/,,-3*40237528;20/2*-336;:6890;1117677*7.+.,+()*..)+-,801982(7:.,134220)+*/.53'&('&)(&*.38553:46;54431+-&&*-('()/721122;'99-5.&,249*.-('-%+*4.009/887+14113115-86*+3,60,-
@00a74f72-85f2-425a-a844-3e46090d4832 ch=469 read=71225 start_time=2019-12-13T11:11:04Z barcode=BC01 runid=2c9cf7bc05858273f10e7d7ec552fc0bd742dc3e
CCGGTTACCTTGTTACGACTTCACCCCAGTCATGAATCGCAAAGTGGTAAGCGGCGCCCTCGAGTTAAGCTACCTACTTCTTTGCAACCCACTCCCGCCGGTGTGACGGGCGGTGTGTACAAGGCCCGGGAACGTATTCACCGTGGCATTCTGATCACGATTACTAGCGATTCCGACTTCATGAGTCGAGTTGCAGACTCAATCCGGACTACGACGCACTTTACTGAGTCCGCTTGCTCTCGCGGTCATCTTCTCTTTGTATGCGCCATTGTTGCTAGCACGTGTGTAGCCCTGGTCGTAAGGGCCATGATGACTTGACGTCATCCCCACCTTCCTCAGTTTTATCGCAGCAGTCTCCTTTGAGTTCCCGGCCGGACCGCTGGCAACAGGATAAGGTTGCGCGCTCGTTGGGACTTAGCAACATTTCACAACTTACGGGCTGGCGACAGCCATTACAGCACCTGTCTCACGGTTCCCGAGGCATTCTCATCTCGCCAGAAAACTTCCGTGGATGTCAAGACCAGGTGGAGTTCTTCGCGTTGCATCAGATTAAACCACATGCTCCACCGCTTGTACGGGCCCGTCAATTCATTTTGAGTTTTAACCTTGCGGCCGTACTCCCCAGGCGGTCGACTTAACGCGATTAGCTCCGGAAGCCACGCCTCGGGCACAACCTCCAAGTCGACATCGTTTACGGCGTGGACTACCGGGTATCTAATCCTGTTTGCTCCCCACGCTTTTCCGCACCTGAGCGTCAGTCTTCGTCAGGGGCCGCCTTCATACCGGTATTCCTCCAGATCTCTACGCATTTCACCACACCTGAATTCTACCCCTCTACAGGACTCAAGCTTGCCAGTATCAGATGCAGTTCCAGGTTGGGCCAGAGTTTCACATCTGACTTAACAAACCGCCTGCGTGCGCTTTACGCCCAGTAATTCCGATTAACGCTTGCACCCTCCGTATTACCGCGGCTGCTGGCTGGAGGTTAGCCGGTGCTTCTTCTGCGGGTAACGTCAATGAGCAAAGGTGTGCTTTACTCCCTTCCTCCCCGCTGAAAGTACTTTACAGCGAAGGCCTTCTTCATACGCGGCATGGCTGCATCGGGCTTGCGCCCATTGTGCAATATTCCCCGCTGCTGCCTCCGGCGGAG
+
8/803<1/3.3*./'.226:;51547.+,/13:98;84,*()-'))-0-*)('&(*34/,/&%)(+31)42034()-/7.660-5490:2()+75.'(%/)*+.//2-87439665/00..'/.,0)0603/-14,+2/039144841368--2..')*117332223447<421*229367.++,,.1125)/**2645)8.3051892113.5/3&)*,*%+)*)++//)))(%%+*++&&&)(+&+*3667-73)(&')*.56:01-(+-**+*(+())02753446</+.922.70/+37385.,-.-./.3/4779:::19;.+498698,/*(+9:-146%)&**'.46680.5203371572.7/./<586-,+-5/-**%)-/,.+,.02)-*+'),20-0**.-')')#-'**.26700/,,&'%#&'(*(&,'%%&&)*6+,:)'-+0011:7520)-*-(246664./,42,+,669892/-%%%'$+14034:59556<9855562668://')+-),5979;;8:95://./(4'++04;8;<111/06584+-2%'+&,.1513*12)&,--96:8/:<<-2222<<5--3022,.2.6+')&)+.1-)-3:95:8642/10213441'0&'&,,3/3+0+)0613.3843045.001:8:26+(/2361-32447267&'*3.1148821*)&',+)/45//6/19674<7348099.,1111:5*.(./15;4---.-7523433642.;&(28-::26;574%&')-*5241403-5((',..876340212;50))&#&(-/-,)24644'86.-137-6'0.-%'%3*.//5.03/'3,-.678957.67;/()-4/4)--7-,-,--:0,,.*,0**(*.226458:6;56:2342367.+/1+*4308/)(+,023210)/),)+))+-+*-/75-2,(*/1/-190/5.-,5408,(%).%'(07//08)57++08,10-.17762/160.*++6/555649+-'((5,+((-&(*/5*25223*:82-::637)+*),1(/)*').&((-,8;97778778,-)+*/,,/,0*('&&,.'5665:+538:-%'*&*%()2-/..4.,+.03',*(**+3+''$((('
@75581a0d-1578-4532-9e2f-6d4b59260373 ch=261 read=73062 start_time=2019-12-13T11:10:56Z barcode=BC01 runid=2c9cf7bc05858273f10e7d7ec552fc0bd742dc3e
CTCCTCGGGAGAGGCAGCAGCAGGGAATTTTCGGCAATGGGAAACCCTGACCGAAACAACGCCGCGTGAAGGAAGAAAGGTTTTCAGTTGTAAACTTCTGTTATAAGGAAGACGGCGGCTGCAGAATGGTAATGACGGTACTATTAAATACGGCTAACTACGTGCCAGCAGCCGCGGTAATACGTAGGTGGCAAGCGTTATCCGGAATTGTGGGCGTAAAGAGGAGCAGGCGGCAGCGGGGTCTGTGGTTAGCCTGAGGCCTTCCAGTAAGCCACCAGAAACCAGGCAGCTAGAGTGCAGGAGGGATCGTGGAATTTCCATGTGGCGGTGAAATGTAGATATATGGAGGAACACCAGTGGCGAAAGGCGACGATCTGGCTACAACTGACGCTCAATCCCAGCGTGGGGGGAGCAAATAGGATTAGATACTGGTAGTCCACGCCGTAAACGTGGTACTAAGTGTTGGATGTCAAAGTTCAGTGCTGCAGTTAGCGCAATAAGTACTCCGCCTGGTAGTACGTTCGCAAGATGAAACTCAAAGGAATTGACGGGGGGCCCGCACAAGCGGTGGAGCATGTGGTTTAATTCGAAGCAACGCGAAGAACCTTACGGAATGTTGACATACTCATAAAAGGCTCCAGAGATGGAGAGATAGCTATATGAATACAGGTGGTGCATGGTTGTCGTCGCTCGTGTCGTGAGATGTTAGGTTAAGTCCCGCAACAGGCGCAACCCTTATCGTTAGTTACCATCATTAAGTTGGGGACTCTGGCGAGACTGCCAGTGACAAGCTGGAGGAAGGCGGGGATGACGTCAAATCATCATGCCCCTTATGACCTGGGCTACACGTGCTACAATGGATGGTGCAGGGAAGCGAAGCCGCCGAGGTGAAACAAAACCCATAAAACCATTCTCAGTTCAGTTGTAGTCTGCAACTCGACTACATGAGTTGGAATCGCTGGTAATCGCGAAATCGGCATGTCGCGGTGAATAGTTCTCGGGCCTTGTACACACCGCCCGTCACACCACGAGAGCTGATAACGCGAAGCCGGTGGCTAACCGCAAGGAAAGGCTCTAGGTGGGGATTGATGATTGGGGTGAAGTCGTAACAAGGTAACCGG
+
)+/314,9,)*(+174/2/-1)01'-*.898.62):((,.&),)0;0-++.6-*1.-.02**+((*-1*4-,/-(,1)*,/6551-30:.10810-5,/+7-,(6++,+*(.))70.200142+'-().1*+*..6,/)%'((.00/)&*/-1.--2,,)*)/,2953402344,5++320/2660//+0,('))*3261/2'(-&&+(&++:9974.2(&(+*&'''*31.3.//.()+,5110-)'%&)&,1+*('%%%'0*-+.19:-37))&)(25)4+*1;86644.*&./00%8+)*/-447+411.+./(%&&((&&''.314/34+&%((*8661462072-,,+/+-010:+*,,'.,9850)$*.-.-*-$**(./12544554;325*&()+793/,.-(+-/;74./4'1***12/0()-/16.9-+,348789;;9../,*,441%&(--807088997:0/17:-0--+'*.-137.-.*/.412523000/3-0.*)++/16246598/00,'/0-/64.15+5*,,(+-,,-/.*889,15.&*&,'1(*.8879.11/6/().-65)4-9.*./&+2(1,0/27.,3.+/,+./,*(+&,)*)+,,)//-+-.36--5759&*'%&'*.4++)'+4&,/10.&(-.33313755899/-,,.58:-07661((,.4445776/*')+,49%3/6/4,0+26**22)6**65)-.(260.32342161-3-'()(*,&/)*)111,6:9-3662&320,2025995)0001940***)+((+&+,122)522125543424..046555-452(.)'&''+9/58763.,)((,1:9890:0/82217767&,3)-0,2+.,-48.2(('1)+)00''-26)/82,.,855,429;544248:5(./0--669996779558775523+1-/,//(*/054**%(((--,*',(*,*./%43&2*..12,26.-6,(''134:54/3.),./////-30-12,,470/,-*&**))(*+4/...51%.')+-38/9,1),',860/-3'0,,4%(%%%%$))3-5783(*/*++,*0.+-1+,+)+%(+6897722+-./731-2
