# Supplementary material for: De novo species identification using 16S rRNA gene nanopore sequencing
Source: PeerJ. 2020 Oct 21;8:e10029. doi: 10.7717/peerj.10029 (PMC7585375; doi:10.7717/peerj.10029)
Supplement: Supplemental Information 3 [file peerj-08-10029-s003.zip › pass_fastq_runid_2c9cf7bc05858273f10e7d7ec552fc0bd742dc3e_538.fastq]

@6b6f7325-f1f0-488e-9cf3-53f6b3a499dc ch=474 read=60325 start_time=2019-12-13T11:10:49Z barcode=BC01 runid=2c9cf7bc05858273f10e7d7ec552fc0bd742dc3e
CGGTTACCTTGTTACGACTTCACCCCAATCACAGCCAGACAGCTCCTTCCCTTGCGGTTGGGCCACCGACACCGGGTGTTATCAACTCTCGTGGCGTGACGAGGCGGTGTGCAAGGCCCGAAGGAACGTATTCACCGCGACATGCTGATTCGCGATTACGCGATTCCAACTTCGTAGTCGAGTTGCAGACTACAATCGAACTGGGAATGGTTTTATGGGTTTGCTTCACCTCGCGGCTTCCTTCCACTCTGCACCATCCATTTGTAGCGTGTGTAGCCCAGGTCATAAGGGCATGATGATTTGACGTCATCCCACTTCCCTCCCAACTTGTCACTGTGTCTCGCTAGAGTCTAACAATGATGGTAACTAACGATAGGAGTTGCGCTCGTTGCGGGACCAGCCCAACATCTCACGACACGAGCTGACGACAACCATGCACCACCTGTATCTCATGTAATATCTCTCCATCTCTGGAGCCTTTATGATATGTCAAGACTTCTGGTAAAGGTTCTTCGCGTTGCTTCGATTAAACCACATGCTCAAAAGCATGCGGGCCCGTCAATTCCTTTGGAGTTTTCATTCTTGCAGACATTACTACTCAGGCAGATACTTATTGCGTTAACTGCGGCGCTGAACTTTGACATCAACGCGAATTGCTGTGTTTGCTGGCGTGGACTACTAGGGTATCTAATCCTATTTGCTCCCCACGCTTTCCGGGACTGAGCGTCGGTTGCGAGTTAGATCGTCGCCTTCGCCACTGGTGTTCCTCATATATCTACGCATTTCACCCGCTACATGGAATTCCGATCCTCTCCTGCACTCTGGCTGCCCACCGGGTTTCTATGGCTTACTGAAGTTAAAGCTTCAGGCTTTCACCACAGACCCGCCGCGGG
+
2(/,0.3614./5(2379:0/-2/3(,)(.$'$'%%'*01',*,.*)-2.(-*))0-31)+-503571,*-07.5--+50005.'//0/12338668556.'21122()*$(,/++:4*+'+),-5/08898547958553/7033865,1')*)/($%'(*4581-0*('(*&*'')0/*/.7.0+./.+025;38)(1..,))'&&)'&**),.)7-262'019478;88()./,/00%('*+%+-32/-(*++.9674<61.../)5652,*--/*(+2.-*-)*.37/4/,,+)'(3...317//-(31&(*+..))03).*)6,+,1,254/./402//.+'**.3'+'-.0((*).622711284000/)2&+40,.+.)0/.:,(*1510+,&,(()'1,024/)+..337,+7750'++.5603413.--10-6050/-//81+)'&%&%%'1//-.1),/3358.--753;5''())(+-.73.-++-/,))/./0'/,-857<9550/3/129''(1):<::;0216100.*3/'&''++/02025-+04543410/89)1(*,8;-337;09/,0+.,0&,*+..-.11'+01%'-,%($%')*)-085643424&14%,/+,60/2((,2157/&+&&&('+)&(*%&%'-+'&%)1*-.551/0034&76///76,.7/8/)'36**60858/-/+-096220:7,'''*.//--'-/.*,)%&&$))551+../6344228<55536446;52./.056577403//&/5/,32;+,05221/3/1,0(-&'(0/5//.0&(&)',,1.')*,+/0'$&%**-497/..20.+,/&,())'*06')'$$#&'%(+)+4.+()-+--/3;8,%%%$%%#%
@27fa5482-22e2-48b8-b9b2-a99985cb7a13 ch=270 read=63784 start_time=2019-12-13T11:10:35Z barcode=BC01 runid=2c9cf7bc05858273f10e7d7ec552fc0bd742dc3e
CCGGGAATTTACGCGTGGGCTTCACCCCAGTCATGAATCACCGTGGTAAGCCTTCCTCCCGAAGGTTAAGCTACCTACTTCTTTTACAGCCTCCCCACGTAGTGTGACGGGCGAATTATGCAGGAACGATATTCCACCGGTTCAGTCCACGATTACTGGCGTTAAAACTTCATGGAGTCAGGTTGCAGACTCAATCCGGATACCACGACGCACTTTAGCAGAGGTCCGCTTGCTCTCAGTCCTTCTCTTTGTATGCGCCATTGCTTGTAGCACGTGTAGCCCTGTCGTAAAGAGACCATGATGACTTGACGTCATCCCCACCTTCCACTCAGTTTATCACTGGCAGTCTCCTTTGAGTTCCCGGCCGGACCGCTGGCGAAACAAAGGATGAGGTTGCGCTCGTTGCGGGATGGCAACATTTCACAACACGAACTGACGGCAGCCATGCAGCACCTGTCTCTCACGGTTCCCGAAGGCACATTCTCATCTCTGAAAACTTCCGTGGATGTCAAGACCAGGTGGAGTTCTTCGCGTTGCATCAGATTAAACCCACATGCTCCACCGCGTACGGGCCGATCAATTCATTTGAGTTTTAACCTTGCGGCCGTACTCCCCAGGCCAGTCGACTTAGCGTTAGCTCCGGAAGCCACGCCTCCAGGGCACAACCTCCAAGTCGACATCGTTTTGGCGGCGTGGACTGGGGTATCTAATCCTGTTTGCTCCCCACGCTTCGCACCTGAGCGTCAGTCTTCGTCAGAGACGCCGCCATACCGGTATTCCTCCAGATCTCGCATTTCACCCGCTGCACTGGAATTCTACCCCCCCCTCTACGGGACTCAAGCTTGCCAGTATCAGATGCAGTTCCCAGGTTGGGTACGAGGTTTATCTGGCTTAACAAACCGCCACCGTGCGCTTTACATGAAGTAATTCCGATTAACGCTTGCCCTCCGTATTACGCGGCGCAACGGAGTTAGCCGGATGCTTCTTCTGCGGGTAACGTCAATGAGCAAAGGTATTAACTTTACTCCTTCCTCCCGCTGAAAGTGCCTGGCCAGGCCTTCTTCCTTACGCAGCATAGGCTGCATCAGGCTGCCGATGCAATATTCCCCTGCTGCCTCCCGTAGAGGCAATATCAGCACCAACAGAAGGTTAACACCGGGAACGCCGACCAGCATTTGTACCAGGTGCTGGACCATTTGTGATGAACCCTGTTTCTGTTGGTGCTGATATTGCTCCTGGAAGGCAGCAGTGAAATAATGCAATGGGCAACCTGATAACGACACTGTGAAATGTTTAACCTTCGGGTTCTTCATCATGGTCAAGCCGCAGCTTTGGGTTGTGGTGGTGGTGAAGCACCGGCTAACTACGTGCCAGCGGCCGCGGTAATACGTAGAGATTGCGGCGTTGTCAGGTGTGTGGGCGTAAAGGGCTTGTAGGCGGTTTGTCGCGTCTGCCCGTGAAATCCTCTGGCTTAACTGGGGGCGTGCGGTGGGTACGGGACGGGGCTTGAGTGCGCGGTAGGGAGACTGGAACTCCTAGTGTAGCGGTGGAATGCGCAGATATCAGGAAGAACACCGGTGGCGAAGGCGGAGTCTCTGGGCCGTTACGGCGCTGAGGCGAAGCGTGGGGAGCGGAACAGGATTAGATACCTGGTAGTCCACGCTGTAAACGTTGGGCACTAGGTGTAGAGGGCCACTATGCTGCGCCGTAGTAACGCTTCAGTGCCGCCGCGAGTACGGCCGCAAGGCTAAAACTCAAAGGGTGACGGGGGGGCCCGCACAAGCGGCAGACATGCCGGATTAATTCGATGCAACGCGAAGGAACCTTACCAAGGCTTGACATGCACGGCGGCACTGCGAGATGTGGTGGCATTTGGTTGGTCGTGTACGGGTGGTGCATGGTTGTCGTCAGCTCGTGTCGTGAGATGTTGGTTCCGTTCCGCAACAGGCGCAACCCTCGCCCCGTGTTGCCAGCGGATTATGCCGGGAACTCACGGACCGCCGGGGTTAACTCGGAGGAGGAAGGTGGGGATGACGTCAGATCATCCCATTGCCCCTTACGTCAGGGCTTCACGCATGCTACAATGGCCGGTACAGCGGGATGCGACAGTGCGAGCTGGAGCGGATCCCTGAAACCGGTCCACCAGTTCGGATCTGATCTGCAGCGCTCGACTGCGGCGTCGCTAGTAATCGCGAATCAGCAACGTCGCGGTGAATGCGTTCCCGGGCCTTGTACACCGCCCGTCAAGTCGCAGAAGTGGGCACCCGAAGCCGGTAAGCCTAACCCCTTGCGGGAGGGAGCCGTCTAAGGTGAGGCTCGTGATTGGGACTAAAGTCGTAACAAGGTAACCGGAGAGGAATAGAAACGACAGGCGCAAATAGAACAAACTAACAGGAGTTCATCACAATGGTCCAGCACCAGCAATACACGGCGGG
+
0(''&&#'0''+%'(*&*+(*2+).46-,-03(*''/+,'-&&&%*.'&&(%$$-.-,)*)+5-429.,(,..353)237-/.*'&+.)3/.0,+'$',..430-.161985+%$*&$%$%$+,((,&(),874*$'%%%&(+%'+,+'*-/09//*/*)*-/*//.%'-,%(*,**+,%(-35.-**),67,:322+3*$#%%%),$1',&*.20*$$''')(1+.&&'%&(/,$%&,10,+5,1-37.(/+''&&+7032*%&$&%&*,(.../)%')+..-24&-&((&')&-3$'++,,))&%)(/0221-023,.08415/$'(../182-.2722.8,--1002&%*%&(,1-44-,4064978:79343,$*').05-6586-),1,7--,//2.6+**-85/(&(*-///+81,,3215.1-'&+.0*12*-+*1-46(/%,,*461230..)++-.54:0+(*++-/,.3-49/1991-,++*,.3*-4.65'1+617.11+,-,4:-.,-&)(,9;88;867518..-45/,,/.0<8:9+()),01489016(''+%/,3//'%%(*898:3&*40-+.11/'/+--(,)+-968(0+--477..117&&)323,2/,+')(-,'',,0(,*-/'.2/447;71*++5.*-.11.4+1+1,/11033035050.*.203('+,.720,,)**..34,0/-79+*/2))0.18:1+-++,+.+203945669788))**.)-*,2,.&)#(,.1(*0)(+-5+-.05867.-(*,1,+(''+)/:4.-083./-$,+/)),1)4+51040.07150-0545)*0/27867&,/+*0+(++,69++-00:989<352..-.0--)%$%&%,*/+(&&%%'%&%$-,658605''&$.*1367.*--*+4$%$%&$()7,:,0-/.736/+)%$',1-(.2.0628//./..+$$%$&%)$(+2--.1*,$*&-1333;5685343.0*6255,800,),.3)*&.),410,.2/%')23.5493,()&).-+.(%&'*&%%%,&%(')4092383(,&$%$(()+/.&+*+..2111)*%(&&)(&%'#'.-..5+386.,1463431.55,+-*(-*-3///3/-&+-/2150.*,.).-404/),*(*('%(&(('%.-'&&$'+&%##)(,337467896164,5'$'+,/15;;<:/-**'%(./614.1./.00)0.*+-2*((*))*)+(('%')'(,'(,,)%(&(*(')--,*)()*/(*.(%%$$&$'&'&%&%(,&&)01285+0)2''%%%%&857890101/32./,.,15-.62.4*+(/1)(&(*+(++()*2/1.,,-((,').756/,+(')/.,/**++50/0550.(*%,&%'(,,+3+++8$2()%($)(21,',.0-+66+/-*,06/--*28-+/2*00158.0.)*0-/3/*,--.159,3+3*00/2:911/151400,0+--543&),,..''(*,(,,,,--,37*26,')0098903./3&)%)+,-123/9//6../&%%'(1689;:010+.*&(&',,/7,8,,(+,,,//1&+../,-.997813(&'(*+'*0,*,))&+()*65.)0-(-.(,*&))-7.-6,.0846:)))+,178.*.+/.--0441%+*)-//.7603100-(((.2533$'&''$('+-26;5,.())'('()(%+&0*+*&((')($&'(()/49354102/-,39/13759,*+*'+'.'-2745+064,,)/+*(*)++,-01-4--&0+*2+1*878000*,&$&'(++**(+(,,*((3(74*2,))+%+'+,+,0-22-70),,-,&$*+/4.0842:3.0:,.)9.3.3211/-&/*3))+514678596;046362'%$(-4445641-+0.575.+,(+)&$'+,&&*/)8).122,/'466//.189-+653.&)&#'%+2-06498;9,9727573...0-.934.,)/(0-0/+*-'-)*-%+),(1**59:8/47793774+-.1-.1)*%/''14**/80125619894784+../-5,40&4383-.,,.4/,--%-+59999:83:38776)&41564%(-%-1302()+*10+314/.'#&&'+6;7*-+-)*+),*(')'++'++-86797210)+*..23..2/212&'&'6794%1+%,',-/0.85-+3203/06221-521-+0+/+,+,/028934260+,0('%%))(*+*+)')-+),,*/2,63)%&+),261;8),4..*:9*)1)($/2/0/(*.-2/''-**'0*,+(,+-7830+-+(%%$&&)0/-1/702/30)0'('('+&''$)+))**))&%'#(-2.,)(&%$$%$$%%$$&--*+6;79.,*,0:86752/(),-5:.-,*,-.6$)'$$$#%
@dd6f0cf5-296b-4334-afb6-2cdb49f8f0a0 ch=410 read=67437 start_time=2019-12-13T11:10:38Z barcode=BC01 runid=2c9cf7bc05858273f10e7d7ec552fc0bd742dc3e
TTATCGGTACGTACTTCGTTCAGTTACGTATTGCTGTGGTGGTGCTGAAGAAGTTGTCGGTGTGTCTTTGTGTTAGCCCTACTTGCCCGCAATGTCTATCTTCCGGTTACCTTGTTACGGCTTCACCCCAGTCATGGATCACAAGTGGTAGCGCCCTCCCGAAGGTTAAGCTACCTGCGCCCTGGCGCAGCCCACTCCCCATGGTGTGACGGGCGGTGTGTACAAGGCCCGGGAACGTATTCACCGTGGCATTCTGATCACGATTACTAGCGATTCCGACTTCATGGAGTCGAGTTGCGGAGCTCAATCCGGACTACGACGCACTTTATGAGGTCCGCTTGCTCTCATATCGCTACTCTTTGTATGCGCCATTTGTAGCACGTGTGTAGCCCTGGTCGTAAGGGCCATGATGACTTGACGTCATCCCCACCTTCCTCAGTTTATCACTGGCAGTCTCGCTGGGTTCAGCCGGACCGCTGGCAGCAAAGGATAAGGGGTTGCTTTCGTTGCGGGACTTAACCCAACATTTCACAACACGGGCTGACGACTGGCCATGCGGCACCTGTCTCACGGTTCCCGAAGGCACATTCTCATCTCTGGCTTCCGTGGATGTCAAGACCAGGTAAGGTTCTTCGCGTTGCGTGAATTAAACCACATGCTCCACCGCTTGTGCGGGCCCCGTCAATTCATTTGAGTTTTAACCTTGCGGCCGTACTCCCCAGGCGGTCGACTTGCAGACTCCGGAAACCACGCCTCAAGGGCACAACCTCAGTCGACATCGTTTACGGCGTGGACTACCAGGATTATCTAATCCTGTTTGCTCCCCCGCGCTTTCGCACCTGAGCGTCAGTCTTCGTCCAGGGCCGCCTTCGCCACCGGTATTCCTCAGATCTCTACGCATTTCACCGCTACACCTGGAATTCTACCCCTCTACGGGGCTCAAACGCCGAGTATCAATTTTTTGGTTCGGTTGAGCCCGGGGATTTCACATCTGACTTAACAAACCGCCTGCGTGCGCTTTACGCCCAGTAATTCCGATTAACGCTTGCACCCTCCGTATTACCGCGGCTGCTGGCACGGAGTTAGCCGGTGCTTCTTCTGCGGGTAACGTCAATGAGCAAAGGTATTAACTTTACTCCCTTCCTCCCCGCTGAAAGTGCTACAACCCGAAGGCCTTCTTCATACACGCGGCATGGCTGCATCAGGCTTACGCCCATTGTGCAATATTCCCCACTGCTGCCCCGTAG
+
#"%%%%%(%%&+)-.4.-.63(2/3*+*)%(&'*8733*).43551140,0-)6...8*3-,.*106<8.2-5-*)/2,+(--1+27-)-/30/26668869-0.4-7/1938,.,)*+*),2203)'%%%00176*766.6..(/+../1434;4,10+*.4-/*920*-,,..*$'(41*)(*,'*)*03-'++062+'))9767011.7842967522149;09:3.,5628658.2.**.;1605/(**((+-//,2.().(*+.13777<785445955674.-./-(.1.....&&--/0;64,30362123473.,,5:1-//3/3334-025-...-0%*&-/-)6*/2.68.-8892223;488)+-*.-(,/04622,,,8/-/7893855*.1561,+,,*..-/.0588897187--374;9837//1<.,,.,.+1/.'33203*(*'(+42,&,1+8//48573230.&3081*2-1*'-/0(.+)&&-()68:342:0410-1*/1+/,2++/+*+)+%++2,,(()104,**&.'6:6:79+:96697778773528:;,4-)*2+-+&-,19200013:7741/.7-3-18;::68944659<5:6+7/*/2:69<53:1.,))(%&'+*-18141,,-/0340-%)'')+0/569-**)+/.(+.389:404:83/+3:;*:,0///,/.905/7444188*+.2+)+-,5/**(%%#'')*-'1++1(-55777;89/7,:1..-132316347862816766<9/.(1./19;888658+-,&&2)+,66;,0+')#'*+..2;95)$)(,/3,*)-,16456899:8*0/-127448((588-823:4<;89905/5..-805*,+&(*,-1/1176823;2.-//./020/1:371202515,373,.0868,).)*-3*)''&*6)'(**77+7.3;9:*3/52-,-0/+%.52''''*&576/+*)+--/.+/+3,1,./.0/4977798:932055/1166.+444167561.4.4.520610.//91147576+)&*)/01;665817/.,4.,%(18112:&77468/,/+*./2)54..6324706//-.159*.)*-/6/0,/81-//0;/3;;73-95-)9:7/72,1)*,(*-,35+**.,007:<:9<:9731+/-.21/*,.102696:726:818*111:5'),)+)*)7.1118683-01-,2).51++*%,
@fd17159b-de17-49ff-854c-92f633c45271 ch=267 read=87756 start_time=2019-12-13T11:10:38Z barcode=BC01 runid=2c9cf7bc05858273f10e7d7ec552fc0bd742dc3e
CTCCTACGGGAGGCAGCAATTAAGGGGTATTGCACAATGGGCGCAAACCTGATGCGAACCATGCCGCGTGTATGAAGAGGCCTTCGGGTTGTAAAGTACTTTCAGCGGGGAGGAAGGGGAGTAAAGTTAATACCTTTGCTCATTGACGTTACCATAGGAAAACGGTATCGGCGAGCGAACGTGGGTGCGGCGTAAGGTTGCTGGAAGCGGGACATTGGTAGATGATCCGGGCTGAATTCGCTGGTGCGTTCGTTGGCGAGATGCGGGGCTTTGGACGCTTCGGTGCGTGGGAATTTAAACAGTTAGATACCCTGGTAGTCCACGCCGTAAACGATGTCGACGGAGGTTTATTGCCCGCCCAGGCGTGGCTTCCGGGAGCTAACGCGTTGAAGTCGACCGCCTGATACGGCCGCAAGGTTAAAGCTCAAATGAATTGACGGGGGCCCGCACAAGCGGTGGAGCATGTGGTTTAATTCGATGCAACGCGAAGAACCTTACCTGGTCTTGACATCCACGGGAAGTTTCCAGAGATGGGAATGTGCCTTCGGGAACCGTGAGACAGGTGCTGCATGGCTGTCGCTCGTGTTGTGAAATGTTGGGTTAGATACGCAGCAGGCGCAACCCTTATCCTTTGTTGCCAGCGGTCGGTAGAACCAAAAGGGAGACTGCCAGTGATAAACTGGAGGAAGGTGGGGATGACGTCAAGTCATCATGGCCCTTGACCAGAATTTACGTGCTACGATGGCGCATACAAGAGCGACCTCGCGAGAGCAAGCGGACCTCATAAGTGCGTCGTAGTCCGGATTGGAGTCTGCAACTCGGCTCCATGAAGTCGGAGATCGCTGGTAATCGTGGATCAGAATGCCACGGTGAATACGTTCGGGCCTTGTACACCGCCCGTCACACCATGGGGTGGGTTGCAAAAGAGAGCGGTAGCTTAACCTTCGGGAGGGCGCTCACCGCTTGTGATTCATGACTGGGGTGAAGTCGTAATAAAATTGGCCAACCG
+
-143,.0.5.)*///89678-7+,),&())9(''(3:2)(233229(1:4334/0'(()-,-*65,,122546523(%'),4768/:6491116-&,)-18</-+*275+)-)-2-63)&'(.42*/)3)++22/70)+-/-10/15690-+.&'%')++(&$&%$$$%%%$%&$$%%%%$''(%$'')&$$'&(*+$'&*+*.'($#%%&$%$&''%&#&'&(((,'&$##$$%%''&&%#(&%&%%+0+'&$&%$&#&%&$$%%$$$***)%%$$#$*$,&$$%'%(+&)&(-,.6/4*2-7-+/145;..597836660101:9::<11...,256/20910317('0**1;7&'$$&(2+.3452307*+:3./,01;110228%&&%)42653478)*%((3&.471304)4+9583(-'))662.5/7/61602983-9,,,,,,.*.17986.,,,*)(*.599667/2(*-/496623)*3),401+3*-77426.6...66663/5/5**/*.8-,)++,-//&&(*+0/7489464-9:19258:61445+1/1.(%&($+*/.//))%$+/055391336::0..2/:170'&*)''$$'%))).33887:<-7,,,7(*0*)22.2:567/40/'%%&''%)&477*'-,)1025275233...1:66412--3+--,,2::0+.246775/''*(+(%%().-5-)--/13/('%&('#&&('*((-,+.3:966544,5,%)&(10152/00.'('()/1-.3<867.3)).-**/7:989;;:0:)0,-6.3,*,,-09/5/..01%*(/+'**./..6/8*&,.0)*')&'*2.-&)*39883,-75482,0295305/'/,4..*599092235434650:8//3,1,150),.*&)+1+/4/34;9*&'&%'&.*)&))*+1.173;4&60,5.+--00/+.,''()'++0380(+*)*537;3+''))-.2723'(**'+*)%%%*,093
@1c17e3db-6a16-47d4-9edf-a38df4e87f85 ch=250 read=152624 start_time=2019-12-13T11:10:37Z barcode=BC01 runid=2c9cf7bc05858273f10e7d7ec552fc0bd742dc3e
CAGGAGGCAGCAGTGGGAATATTGCACAATGGGACACCAAGCCTGATACAGCCATGCCGCGTGTATGAAGAAGGCAACGGACTCTGTAAAGTACTTTCAGCCGCGGGAGAAGGGAGTAAAGTTAATACCTTTGCTCGTGGCTTGTTACCGCAGAAGAAGCACAAACTAACTCCGGCAGCCGCTGATAATGGAGGTGCACAAGCGTTAATCAGGACCTGGGCGTAGTAAAGCGCACGCGAGCAGTTGTTAAGTCAGACAACGAAATCCCGGGGCTCAACCTGGGAACTGCATCCTGATACTACAGCAGAAACGAGTCTCGTAGAGGGGTAGAATTCCAGGTGTAGCGGTGAAATGCGTAGTAGAGATCTGGAGGAATACCGGTGGCGAAGGCGGCGGACGAACTGACGCTCAGGTGCGAAAGCGTGGGGAGCAAACAGGATTAAGATACCTGGGCGTGCGCCGTAAACGATATCACGACTTGGAGGTTGTGCCCTTGAGGCGTGGCTTCCGGAGCTAACGCGTTAAGTCGACCGCCTGGGGAACGTGCGGTTAAAACTCGGTGAATTGACGGGGGGCCCGCACAAGCGGTGGGCATGGTTTAATTCGATGCAGCACGAAGGAGCCTTACCTGGTCTTGACGGCATCCACGGGAAGTTTTCAGAGATGAGAATGTGCCTTCCCGGACCGTGAGACAGGTGCTGCATGGCTGTCGTCAGCTCGTGTTGGTGGCGGGTTGAACCGCAGCAGGCACCCTTATCCTTTGTTGCCAGCATTGGTCGGCCGGCAAACTCAAAGGGGCTGCCGTGAACAGACTGGAAGGTGGATGACGTCAAGTCATCACTTGGCCTTGACCAGGGCTACCGCTGCTACAATGGCGCATACAGAGAAGCGACCTCGCGAGAACAAGCGAACCTGGGAGTGCGTCGTAGTCCGGTTGGAGTCTACGGCTCTCGACTCCATAGAGTCGGAATCGCTGGTAATCGTGGATCAAGAATGCCACGGTGAATACGTTCCCGGGCCTTACATACACCGCCATCACACCATGGGGGGGGTGGGTTGCAAAGTAGGTATTTAACCTTCGGGGGGTAACTTACCACTTTGTGATTCATGACTGGGGTGAAGTCGTATTTCACGAGAACGACGG
+
*'.+'-,/143))-'01(1/.72,+,-7:703('(%''('&.-----&0.(,-+)')&)+**&&'*0/0'*('')$#$''$%&&((/-5,.11//8:++&.'')&.+&')'(2-'(*.963/7/6-,.-,/))456.00('%$&)*&.3+.--3+'+*%(#%$&')+.0,,+&&&&''',).++%*/-,*-)*+*)*)'+0*-.-:09/2)*'$%%$+0,+++*$*+3+)**4,1-,&&(-)'+3,-7/-.23/1/)(%'%,3-)17+*),*,2427374497-61031212*()-.(**())*-&&0*%&%$%'*+*(((')-/.0,/'4(7-.0-0977,(,,7975,26-,11+(%(&&()+,3380--*&)*321.2218.$*(+--1-.,503,),+...(&$%(&*./11,(,,()1.699+*(33948)-*',--)*,2&.,&%*-++,%'(,0,4/,,--/0..+%&($&'&/-,-..0-/62:.+00034469/889.:/.,.+.224/++''.+.*0.1768*/.,+0*'$%'&%$%((%'&*./)((&($&&'.)**0,09:4*-5/)++*/*(+-+(,+),)---,;6-92-+**,)-,*0)/,+.*((%+(($&*1.-'''''&#'*++-.0-*,*4-++*.<<5.-/&'+)+)'(-+00.4404.*()'%'.-/-%-/1-/4577*))%',311486000($#%''%&()&&%&)*-420(*&$&*%('&)&(&&$**')**-4((1,,49031)*-$,%(%-*()(%%$$'(&++*')&*,-&#%%,/-+)$###%*,1/.+'*)'))'$*%.*%(**/2945/%'&$('+*'('),31,-)*+)/)%&&&)+*.192387460.&'&&'$(&(-/'0/-./2-&+&''65/1($(0&%#%&&**,516771-/+0'&**1,)''**,%'%%%&'),21344744.((('.(/*0/2411,-*,500,0186403')6;8080,/-2+%(./77131274+,&+&&%$&*,(*()(&+'%''#'(*,,---'%%'%$*'32174+0.(&((,-)&$%%*+060;7034.+'$%('$$(+0&-+.,(*+,260/44343584/0,**'''%'&&).'$%%%(%%%$#$()
@659dbbf6-e1e0-4f4b-8e39-0ebeeb8f3552 ch=116 read=167646 start_time=2019-12-13T11:10:37Z barcode=BC01 runid=2c9cf7bc05858273f10e7d7ec552fc0bd742dc3e
CTCCTACGGGAGGCAGCAGTGAGAGTGTGCACAATGGGGGAACCCTGATGCAACAACGCCGCGTGAGTGATAAGAAGGTTTTCGGATCGTAAAGCTCTGTCTTTAGGGGAAGATAATGACGGTACCCAAGGAGGAAGCCACGTAGCTACGTGCCAGCAGCCCGCCTGCCTGCGCGGTAATGCGTAGGTGGCGAGCGTTATCCCGGATTTGCAGGCGTAAAGGGCGTAGGCGGATGATTAAGTGGGATGTATACCCGGGCTCAACTTGGGTGCTGCATTCCAGACTGGTTATCTAGAGTGCAGGAGAGGAGAGTGGAATTCTATCGTATGGCGGTGAAATGCGTAGAGATTAGGGAGGAAGAACACCGGTGGCGAGCGACTCTCTGGACTGTAACTGACGCTGAGGCTCGAAAGCGTGGGAGCAAACAGAGTTAGATACCCTGGTAGTCCACGCCGTAAACATGATGAATACTAGGTGTGGGGGTTTCAACACCTCCGTGCCGCCCTTAACGCATTAAGTATTCCGCCTGGGGAGTACGGTCTACTTAGATTAAACTCAAAGGAATTGACGGGGACCCGCACAAGTAGCGGAGCATGGTTTAATTCGAAACGCGAAAAGAACCTTACCTACTTGACATCCCCGCTTGCATTACTCTTAATCGAAATCCCTTCGGGGACAAGGTGACAGGTGGTGCATGGTTGTCGTCAGCTCGTGTCATTGAATGTTGGGTTAAATCCGCAACGAGCGCAACCCTTGTCGTTAGTTACACTACCATTAAGTTGAGGACTCTGCTTAGCTGCCTGGGTTAACCAGGAGGAAGGTGGGGATGACGTCAAGTCATCATGGCCTTGACCAGGGGCTACACGTGCTACAATGGCGCATACAAAGAAGAAGCGACGAGAGCAAGCGGACAGCCTCATAAAGTGCGTCGTAGTCCGGATTGGAGTCTACAACTCGACTCCATGAAGTCGGAATCGCTGGTAATCGTGGATCAGAATGCCACGGTGAATACGTTCCAGGCCTTGTACACACCGCCCGATGTCACACCATGGGGAGTGGGTTGCAAAAAAGTAGGTAGCTTAACCTTCGGGGAGGCGCTTACCACTTTGTGATTCATGACTGGGGTGAAGTCGTAACAAAAGGTAACCGG
+
-,1,,,1,50),//124100.*%%'+'2)+(240.7711*.7180./2955.(/1874781377.*)**2.)*&+2)0-;901*60323-77-)100222.7::)174+-2.1/10.-.1053-07.,-+/)-,,1,.,%+%&&$(+/005253/441009.%**)'('$&)*2,,*++,%1))***-1.,*+2065<3+53,,-)7,,$&(+1/8873+,+,./8/-1+-819:17171487;;63&-&(,.7(+5750.-,+.0)1()'+,567982('&()*+-90/0642.*./03/8200*56.-(++-/8/7*+%&&#&%$#%)-146+61+*23:96/-+*,.'/5((')+-*04/.07-977;42'-.8654,+(&*3.0.-0483540/&)*,))**).'((*,,014((%),59,270,,1/..76%485**57.4431)-.2944'25*'(+//0/20--,*18706.887,1:4--*2346354-5/3-+0/$&''%%#&#)&)(*--26441440054,**./8,4+*(&&*'(&*+*:;513322*-),*/.88:2;<81794...21----/106(,**,0,4;:48594,+3**+,(-.+*(--30)-023-))*1,02549,2,&)1+*,)1(()/0-8-8-2(''+&*;,5<93;:444601-+*+,%)'(.:1/0/184140/1678,,./277677&6'('+,/2413.0'(')&.,(-/28.,)*'6)*,;//1128/9/**0.).*+,-/6./21201;2018520/+%%&%(',-/4;97:4273910070,3.-7,5317:7598:9788411555985/2',)'')*/<5356,10.+&()*+-1121<33976898977;+'-*()-(*+&(&$&)(*33.00:0+&*./45797<434----.89797:*/-(/*((&)+2.++)&*(,+..135,/1-0-04+5.5/2+/+%(+,500.21.177501:979/(+-8710;87957.7+&-9780;110522,66567*)%&',+00-09&1&(-+(),.655;676553,+()'.,)*()'%)''(.30-43/'+1,2124*.-,-28,+,53461(/+-16630&*+.6443-),.)/4)'0(%*7162/
@f8b9137e-5482-4bb7-bad9-b698fd5e04a8 ch=281 read=81882 start_time=2019-12-13T11:10:36Z barcode=BC01 runid=2c9cf7bc05858273f10e7d7ec552fc0bd742dc3e
CCGGATTACCTGTATTTACGACTTCACCCCAGTCATGAATCACAAAGTGTGCTTCCTCGAAGGTTAAGCTACCTACTTCTTTTGCAACCCACTCCCCATGGTGTGACGGGCGGTGTGTACAAGGCCCCGGGAACGTATTCACCGTGGCATTCCTGATCCACGATTACTAGCGATTCCGACTTCATGAGTCGAGTTGCAGACTCCGATCCGGACTACGACGCACTTTATGAGTCGCTTGCTCTCGCGGGGTCGCTTCTTCTCTTTGTATGCGCCATTTGACCTTTTTGATGTGCGCTGGTCGTAAGGGCCATGATGACGACGTCATCCCACCTTCCCTCAGTTTATCACTGGCAGTCTCCTTTGAGTTCGGCCGGACCGCTGGCAACAAAGGATAAAGGGTTGCGCTCGTTGCGGGACTTAACCCAACATTCCTGGCTTACGAGCTGACGGCAGCCATGCAGCACCTGTCTCACGGTTCCCGAAGGCACATTCTCATCTCTGAAAACTTCCGTGGATTAAGACCGGGTAAAGGTTCTTCGCGTTGCATCGAATTAAACCACATGCTCCACCGCTTGTGCGGGCCCCAATCGAATTCATTTGAGTTTTAACCTTGCGGCCGTACTCCCCAGGCGGTCGACTTAACGCGTTAGCTCCAGGCCACGCCTCAAGGCACAACCTCCAAGTCGACATCGTTTGCTGGCGTGGACTACCAAGTCCTGTTTGCTCCCCACGCTTTCGCACCTGAGCGTCAGTCTTCGTCCAGGGCCGCCTTCGCCACCGGTATTCCTCAGTCTCTACGCATTTCACCGCTACCTGGAATTTACCCCCCTCTACGAGACTCAAGCTTGCCGGTATCAGATGCAGTTCCCAGGTTGAGCCCGGTTTCACATCTGACTTAACAAACCATACTGCGTGCGCTTTGCGCCCAGTAATTCCGATTAACGCTTACCCTCCGTATTACCGCGGCTGCTGGCACGGAGTTAGCCGGTGCTTCTTCTGCGGGTAACGTCAATGAGCAAAGGTATTAGCTTTACTCCTTCCTTACGCTGAAAGTGCTACAACCCGAAGGCCTTCTTCCATACACGCGGCATGGCTGCGTCAGGCTTGCGCCCATTGAACAATATTCCCCACTGCTGCGTAGGG
+
67'4'(/'(/++.*2/&$-.(33:451961-086'('(.8*()))+(*,'&*/83535---.1/747+4447:43689+6<;0668-9:-*0/949,01769573675:7207/2401,154091<7+.6,69550..2,03:5825/),:/-)*,/5*++,,8-,,20(0*,/<8632332,'&'&''(&&)14276866749./01/517;6433,.&+)0/84+--,/+/+,.1./01/600)+0()))'%#+.4/765:2,-/34879;83:)'%-')+,.'(()&)$$%$&,5354/5*,752;67+(('''((,5555,74+)-*-,*2*)2&,,9*+.1.+,+3-/1.,'.-*.-+&.12.)-,,64563/0/.;/0,-85)/+774<-*)*+0,.+.32051./)92/(&$+%-'*,)1/59-(&*)(**))+,..03461+31'),,/27+//./736677/..+/7339-)+*../-0./798:79833/01:97246-0*,27.0)341299&3+*))&,+9;8:;746./9,--//./2448<6;3./,120331,./+,,5),171..201'&*11&,*/;0/65../30<<4-384-3.-.215(+))(.01-,0897:8420-2,5*))((/,),3,3)%)&*)00.4337.)*-+*.091757)1.1354121246:3)'''263337;8872542()+,),-/80+.+679/-/334:925832822+/46;100007<;80;*(6:9/711*-,*(29%25.1/.181200'&(*,+.066942:0237</-2./*'++-).)%%+0655,/,*&'*./015913)-*)'+0'4,//43264/0.01;6<1-2.5/./887'***7++..0110//.2141145236&'&((+767891-15)(1*,+**,..4373852927283-6-,4:6/13))*')%5:24394447.4.+*//3),.7-+),'+**+1129<9997757.176566,5--.696:4(1+-3.+%*/45-,,/1*2,&&%#'')876:001//,'*.(2*)),0*+,.062391),//0*0/3-40/.-,***+&+2%(*)+.$-10:5+0+'%%'-70000746.-0123430,(**&)
@aa7a1a6e-592f-4895-978f-a2170882deb1 ch=91 read=113004 start_time=2019-12-13T11:10:30Z barcode=BC01 runid=2c9cf7bc05858273f10e7d7ec552fc0bd742dc3e
CTGCTGGGAGGCAGCAGTGGGAATAATATTGCACAATGGGCGCAAACCTGTTGTGTCTTCTTGAGAGGCCTTCGGGTTGTAGTACTTTCAGCAGGAGGAAGGGGTAGGTTAATAGCTTTGCTCGTGAAGCGTTACCCGCAGAGAAAGCACCGGCTAACTCCCGTGCCAGCAGCCGCAGTAATGGAGAGGTGCGGGCGTAATCGGAATTACTGGGCATGCGAAGCGCAGGCGGTTTGTGAATCAGATCTCCATGTGAAATCCCCGGAATAACCTGGGAACTGCATCTGATACTGGCAAGCTGGAGTCTCTCGTGGGGATGAACAGGTGTAGCGGTGAAATACGGCGAATGCGGAGGGGCTACCGATTTGTGAAGGCGCTGGACAATGACGCTCGGGTGCAGCGTGGGGAGCAAACAGGATTAGATACGCTGGTCCACGCCGTAAACGATGTCGACTTGGAGGTTGTGCCCTTGAGGCGTGGCTTCGGAACTAACAAGTCGGCGACCTGAAATTACGGCCTGGAACAAACTCGATAGATGACAGGGCCGCACAAGCGGTGGAACTATGGTTTAATTCGATGCTGACGCGAAAGACCTTACCTGGTCTTGACATCACGGAAGTTTCGGATGAGGATATTGCCCTTCAGGGCGATGGGTTACTGCGCCCGGCTGTCGTCAGCTCGTGTTTAATGAAAATGTTAGGTTACGGTCGCGCAACGAGCACACCAACCGCAATACCTTCATTGCCCAGCAGACGTTCCGGCCAGGAGCTCAAAAGGAGACTACCGATAAACTGGAGGAAAGATGGGATGTCGGGATATCGCATTACCGTTGGACTACGTTCACAATGGCGCGTACAAAGAAGCGACCTCGCGAAAGCGGACCTCTATAAGTTGTGGTCCGGTTGGAGTCTGCAACTCTGGTTCCATGAAGTCGGGATCGCTGAAGTAATCGTGGATCAGAATGCCACAGTGGATACGTTCCAGACCTTGTACGCACCGCCCGTCACACCGTAGGAATTGGGTTGCCTGCCGAAAGTGGGTAAGCAGCAGCTTCGGGAGGGCATACCGCTGTGGTCGACGGCTGGGGTGAAGTCCTTAACCGGAGACAACGGAAGATGAGCGACGAGCAAGTAGGTTAACGCGGAACACCGGCAAAAGCACTAACACAAGCACACCAGCAATACGTAACCCCGCA
+
',*,/*21)(+,-/1,.669.,.*.(+'1*%**+.20)2/*&(./'/))'*(%'#%#%%#(%&&%%('*+,1.-56282*&&&$$'.+*)('&-,)*.-0.77-)-'**.&$%$%'-/((12721,'%)+/.4.1:,**'(&$&))&*559+3-+-0.-1,((4/4:0,/-*+4*,&..0-,..(&$*'((%*+'$%''/+-/-/-0-**)-560-1--('($'$&$&%,,**/'(('&%&&%%'+'&&$$%%$$*,*(/3.)((&%'*1,1,)/)2)+*)+++.+**-01,2,,3.&'%%(&&'**''%%&').,&&&$$%$-./'''&'+3,'(.+'')'&$%'',&$*)(+,*)-.(21*&(+()&'(+***$''.-,++.)*&.+-01&6440-(')+-),1(&()5721,//+:,,+0*(%%&')2-1.$'+187965)3023+.221/-./0--.-8.0.48&*''*232*,-0,,*)&*'/,)-%%&&)*)''(*')&$$%&'')*.,**'##$$%%*.+,(&%(((*-+*))'-.*+*&(*038%,**(&*&&/#$)(,-6++(-)')+,,+$')--,++.)&'///2*-('(+,302&$&%(*+,.2)1*+3)'-*(%'$)).0-.1./;-3+*%&&$$%%&$*,)+%''%'').++&&#&)0014(.-./')%(+(,//--.3/2247*)+)*$&'()$%&#&'$'$&%')+)+*/).*$&$$$#%%'+&%*+(/-()%-$'%$%)&,+-+12$.-*'+)('/2*'(&&,,/(*%&'+()&&&%('*/.7,*%,-2*&%%((&+)$%$$##$$$%&+(&&'''&&'$$%&+'&),73/*)'&$&%&(,'%(&'//+1213+++((**/182400.()+-)(''%'/6/8*,*(4(+*++13:906/**%$$&'+($$#*)'*+(2-.43211)'(%&*;44/40./-.-+/7.)2+(*%--,()&(*))-2('((+%'&&&'*$($'-+08.022+,(-+&,#+($%*'28-7-')&''+'$(*(&&'0.+,'$%&#'%&'*/..6((+0..'**,,%&-,,2)1*)&'%$''**((),,2.,-&*,.,-'*(&&#$&$')2.8233(&+..43')%*())*+0-101--&$&()*-/3/'(*-,)'$%%%''&'%&((')*-*252&229422001))$$%$%%
@88568e53-1d75-4fed-afc2-21485e709428 ch=458 read=54565 start_time=2019-12-13T11:10:16Z barcode=BC01 runid=2c9cf7bc05858273f10e7d7ec552fc0bd742dc3e
CTCCTACGGAGGCAGCAGTGGGGAATATTGCACAATGGGCGCAAGCCTGATGCAGCCATGCCGCGTATAGAAGAAGGCCTTCGGGTTGTAAAAGTGCTTTCAGCGGGAGGAAGGGAGTAAAGTTAATACCTTTGCTCATTGACGTTACCCGCAGAAGAAGCGCCGGCTAACTCCATTGCCAGCAGCCGCGATATTACGGAGGTGCGAGCGTTAATCGGAATTACTGGGCGTAAAGCGCACGCAGGCGGTTTGTTAAGTCAGATGTGAAATCCCGGGCTCAACCTGGGAACTGCATCTGATGCTGGCAAGTGAGTCTCGTAGAGGGGTAATTCCAGGTGTAGCGGTGAAATGCGTAGAGATCTGGAGGAATACCGGTGGCGAAGGCGGCCCCCTGGACGAAGACTGACGCTCCAGGTGCGAAAGCGTGGGGGGGAGCAAACGGGATTAAGATACCTGGTAGTCCACGCCGTAAACGATGTCGACTTGGAGTTGTGCCCGCTTAGGCGTGGCTTCCGGAGCTAACGCGTTAAGTCGACCGCCTGGGGAGTACGGCCGCAAGGTTAAAACTCAAATGAATTGACGGGGGGCCCGCACAAGCGGTGGGCATGTATGGTTTAATTCGATGCAACGCGAAAGAACCTTACCTGGTCTTACGGCATCCACGGAAGTTAAAGAGAATGTGCCTTGGGAACCGTAGGACAGGTGCTGCATGGCTGTCGTCAGCTCGTGTTGTGAAATGTTAGGTTAAGTCCCGCAACGAGCTGCCAACCCTTATCCTTTGTTGCCAGCGGTCCGGCCGGGAACTCAAAGGAGACTGCGCCAGTAAACTGGAGGAAGGTGGGATGACGTCAAGTCATCGCAGCCCCACCCACGTCAGGGCTACGATGCTACAATGGCGCATACAAGAGAAGCGACCTCGCGAGAGCAAGCGGACCTCATAAAGTGTGTCGTAGTCGGATTGGAGTCTGCAACTCGACTCCATGAAGTCGGAATCGCTAGTAATCGTGGATCAGAATGCCGCGTGAATACGGGCCTTGCCCATTCACCATGGGAGTGGGTTGCAAAAGAAGTAGGTAGCTTAACCTTCGGGAGGGCGCTTACCACTTTGTGATTCATGACTGGGGTGAAGTCGTAACAAGGTAACCGG
+
./6430/,5$(()'..+262381*41/:10,./,;005.)).3802810(('()'-)%*'46.)')',-,1.)-.,307133'4558((-2-*)*&(00.,+,,-52(+0/+*()%&(,<93/:/7/4609:/.758/4-,+--241/;*,21*+-&*+&(&.-&1..-4.,1)$.)*8;660//4/())%,.'++-18023/24(+664664646+1.0101449:89**-.**+,/-0/300/)+0.8310:07.36(.--,)))77)-+'%(*,,3.978455//0-/.../1,,.3227372-,(('(&*+34562+(+)+%$$&&,,**.*.*)+-1276,,7712,,,&&))+/2'++(+)+-,28;6:8/5-++3*2.3929911+0765+-+)(*()*500-0()0742-)&&',24761265--+-//;18&9;-3.((),877<-/:62507-+,.13/1366,,+,,798403/2+&+-.',(-3+'+/*(*3-145:54-2*+-++,--.**)+.723177719:.10('++'$((000:29.130-4.8.;9.1798:3.*%)./31746:85,15-**),+(-//484,+,)2*,(*.13:7+406/,-/0660756144-+/4501++.1156750,((*%134.*%((+&)%)'&+('()-0,,/-4-2,0242549660/--5*504474//.+0,++0341/0,,-/08872;21.2841238(+2183/---7(*01-+&&$,-.)+102:3*5011(+-**042361(10524)3.47+;..,,3807*/,'*/052*&(($'(*(1*,5/,2--505+&/5-/3398767805:9;7&+%,,,0*$).)%)+*4&,400'&'##+)332257445413186742+,''+$(//3947370,*(*-:;(0/0/19364436.))).,/56800.0'.'3.2,,,,)+,-,22/-,*-/28/1-3,++3'.+..2./1,2.4//0:;:;9840,-11287//()'*86)1(,--&)'$%,($&)+.095976-**,&065<74897*&)('**-2.,+)*(4+373:1(3,(/3/6634314:-+03.),-.0/.-44657663,+,-2-./4695810)+-3:8;30
@43e30fd2-7515-4a97-bbf9-63d6b7fc58ea ch=187 read=162371 start_time=2019-12-13T11:10:08Z barcode=BC01 runid=2c9cf7bc05858273f10e7d7ec552fc0bd742dc3e
CTCCTATGGGGAGGCAGCAGTGGGGAATAATGTGCACAATGGTACAAGCCTGATGCAGCCATGCCGCGTGTATGAAGAAGGCCTTCGGGTTGTAAAATTACTTTCAGCGGGGAGGAAGGGTAAAGTTAATACCTTTGCTCATTGACGTTACCCGCAGAAGAAGCACCATCCGTGCCAACGGCCGCGGTAGCTGGAAGTGCAAGCGTTAATCGGAATTACTGGGCGTAAAGCGCACGCAGGCAGTTTGTTAAGTCAGATGTGAAATCCCGGGCTCAACCTGGGAACTGCATCTGATACTGAAAGCAGGTCTCGTAGAGGGGTAAATTCCAGGTGTAGCGGTGGAAATGCGTAGAGATCTGGAGAATACCGGTGGCGAGGCGGCCCCCTGGACAGACTGACGCTCAGGTGCGAAAGCGTGGGGAGCAAACAGGATTAAGATACCCTGTTGGTCCACGCCGTAGGACGATAAACTTGGAGAGTTGTACCCTTGAGGCGTAGCTTCCAGGCTAACGCGTTAAGTCGACCACAAATTACAGCCGCAGGTTAAAACTCCAAATGAGAATTGACGAGGGAGCCCGCACAAGCGGTGGAGCATGTGGTTTAATTCGATGCAACGCAGAAGAACCTTACCTGGTCTTGACATCACGGAAGTTTTCAGAGATGAGAATGTGCCTTCGGGAACCGTGAGACGGAGTGCTGCATGGCTGTCGTCGCTCGTGTTGTGAAAATGATGTTGGGTTAAGTCCCGCAACAGGCGCAACCCTTATCCTTTGTTGCCAGCGGTCGGCCGGGAACTCAAAGGGAGACTGCCAGTGATAAACTGGAGGAAGGTGGGGATGACGTCCAGGTCATCGTAGCCCCTTGACCAGGCTGCTACACGTGCTACAATGGCGCATGCAAAGAGAAGCGACCTCGCGAGTGGCGGTTAAGTGCGTCGTAGTCCGGATTGGAGTCTGCAACTCGACTCCATGAAGTCGGAATCGCTAGTAATCGTGGATCAGAATGCCACGGTGAGCCGTTCCCGGGCCTTGTACACCGCCCGTCACACCATGGGAGTGGGTTGCAAAAGTAGGTAGCCAACCTTCGGGAGGCGCTTACCACTTTGTGATTCATGACTGGGGGGTGGGAAGTCGTAACAAAGGTAACCGG
+
+(.(&%((*-,'+.,(.,&++/+/'+((+)+&4,,-10:65+'&+/9(5:/...*61+142879;66663434611*))*.076;5-9324.-/6.(,*++-430)+,2::*)..-4/5)+.:4,,202/12/9:.*,.-'5+++32/:--84/1-,.(%*)$',04,,25/1.003)1)'54/*3*)-$&&4-0)+)*+/733.6-7+..$*)&1,/03;<7:838:3,/0446377:::109<8+3.3.03:1258/,*+./+19.+5878:.90:087-2/.2(..//.--(&'*'*+,#+&)*+,55778,*+225*/*7-41//12/.+(,*8+,0'10)*-./2.)**,,++.,*,(-1256+--)0,(*.,35419:5/+5976--30./0288894302*+'*/+)*-137:*)//99.0/+-(.,,))-;9:;1/1/0&-2461247;-,)*))+$'*)18,.10/))((7---+0*+,2/0/623/).5617,'+&''18.+*,/64/+./+*-,+-,'&'&+-+126/11(0+73;:/225)9:;/-,&**./4'2*'24.''*0,*,,.04.3-4326/22.4../67;<8;9;/--./93/0*-%%-')/1,1.0.3:8-/1.*(*&)136-.+1+/,-48334...//8823:337304,+.*43+00776)%&.-'-%(,,79741//0--.02683()+--++.4+-/798.-,(-+/4,876554-+16-,/0,.'',-*22-67)+),.31(/1,/((8++)*4;.7'6,6171/..2428)//*%'%)*293.//.0148'2./0--(+,,6.,58104248918**+/01485'(%&,13('((*-+&+'&$#&'')+,+)+1568/</.7,()%'$,-6,((&(*'*436421-+,,(%)/-2--)&'*),.-//4466/8(3++8*0-*+././.1--/00*011301105000/6253*''%$(',/.0776+/+,+/0:776.*-17/('&(**,542/(003-//))*,+-5/390/26..+-4287/,(%+)..-7/32:0(',*,,,,--4+/-+-73-4+*2502507/0702146004233/-0314434854%$,'&%&)+--,.1126+-2-3;7826
@2053d08b-1141-4698-bd78-90cc192a8662 ch=101 read=172684 start_time=2019-12-13T11:09:51Z barcode=BC01 runid=2c9cf7bc05858273f10e7d7ec552fc0bd742dc3e
CTCTACGGAGGCAGCAGTGGGGAATATTGCACAATGGGCGTACCAAGCCTGATGCAGCCATGCCGCGTGTATGAAGAAGACTCCAGGTTAGAAATTACTTTCAGCGGGGAGGAAGGGTAAAAGTTAATACCTTTGCTCATTGGCGTTACCCGCAGAAGAAGCACCGGCTAACTCCGTGCCAGCAGCCGCGGTAATACGGAAGTGCAAGCGTTAATCGGAATTACTGGGCGTAAAGCGCACGCAGGCGGTTTGTTAAGTCAGATGTGTGAAATCCCCGGGCTCAACCTGGGAACTGCATCTGATGCTGGCAACTTGAGTCTCGTAGGGGGGGTAAATTCCAGCGGTGAAATGCGTAGAGATCTGGAGGAGGAATACCGGTGGCGAAGAGCGGCCCCTGGACGACGCTCAGGTGCAGCGTGGGGGGGAGCAAACGGGATTAGATACCTGGTAGTCCACGCCGTAAACGATGTCAGCGGAGGTTGTGCCCTTGAGGCGTGGCTTCCGGAGCTAACGCGTTAAGTCGGTACGCCACCAGAATTGCGGCCGCAAGGTTAAAACTCAAACCAGATTGATGGGGGCCCACACGAAGCGGTGGGGCATGTGGTTTAATTCGATGCAACGCGAAGAACCTTACCTGGTCTTGACATCCGCATTTTCAGAGATGAGAATGTGCCTTCGGGAACCGTGAGACAGACTGCATGGCTGTCGTCAGCTCGTGTTGTGAAATGTTGGGTTAAGTCCCGCAACGGGGCGCAACCCTTATCCTTTGTTGCCAGCGGTCCGGCCGGGGAACTCAAAGGAGACTGCCAGTGATAAACTGGAGAAGGTGGGGATGACGTCAAGTCATCACTTGGCCCTTGACCAGGGCTACCACACATTACAATGGCGCATACAAAGAAGCGACCTCGCGAGCAAGCGGACCTCATAAAGTGCGTCGTAGTCGGATTGGAGTCTGCTCGACTCCAGCAAGTCGGAATCGCTAGTAATCGTGGATCAGAATGCCGGTAGAATACGTTCCTTGTACACACCGCCCGTCACACCATGTGGGAGTGGGTTGCAAAAAAATAGGTAGCTTAACCTTCGGGGAGGGCGCTTACCACTTTTGTGATTCATGACGGGGTGAAGTCGTAACAAGGTAACCGG
+
+0510104(*0/+00229/8-%*)*0/3*)'(0./797/)$&)'+))172112281',,,/000/0.2./)+,.0,-,'')*7*(-0/0+&*'$(&&)10,*$*'*58+(1-((,**')24,014060/2048/.777.7-3+6-5.-27-+,--2,&,(%'*+4)2-.,6002712-16(*.,-164/4.-2,-(0.2/0./28736993:.2-.06612)')).97687582++-.&-(.10743/:67+8/9-89;456902&*(*15.548.*,.102%&*(*)/3147,,,+,2,+,.(/,)1*(-&$$&%*(+-16723.64+*(+))1*4-((((*.++03-*--0./''%&*,78501/*+0+1157/40.15,+.+)%)*7,8<70+3*)'()11222%,++/.+-.-73-/6740./-0<47.:8,/-+)+*,49-1,,+4225'*,3;::;;1/-+-,66'1/&/(,.1;5769:**)),,4,00/756:5-0,)()-)646561;07.70*%%$%&43$&$&''&*'$(*+)))*,0*414085.-03%')(&%&022/0003:<2,7*$''($((&).933::7621--/72;:268952233595645.,1(,33150/6;7622+3*+&,+/1934,38963-+,,.71.**/+-1019133*5/108:89+++.3$''&(.0)+-3...284682112266577112/1801262904-40(*,*('+235*,,+'*,-+29.2/..53/42*,5007-,+/422-7.5-237)/844:17,(*&''*-,4831.,-.6<65562/-*)*+*08:239879546072999:6.(+('),0)'+*/3;+001,/+-'&&%&%(&)+,71.410112988;*%()%-.25663-,))')+9+35;63755234:1-2455652778.8).,7453-,.+))+,//(115%%$&***03,8-6//..,%,.0+*+2388311,*)20/01'+*%)&0,-9450/('((&'))//3:77:32674546.+,+(&1.)((*2105)0)7964.(*''*,-,,+-5-0,,.6081--26//)(,)-47-30:;./42027//.-,.'690.,5---3254976:/:07;;<91
@7fe58b12-efc4-409d-b39d-dc79df27d012 ch=83 read=114547 start_time=2019-12-13T11:09:43Z barcode=BC01 runid=2c9cf7bc05858273f10e7d7ec552fc0bd742dc3e
CCGGTTACCTTGTTACTGACTGCGCCCCAATCATCAATCCCACAGCAGACATCCCTTCCTTGCCCGGTTAGGCCACCGGCTTCGGGTGTTATCAGCTCTCGTGAAGATTGTGACGGGCGGTGTGTACCAAGGCCGAACGTATTCACCGCGACATGCTGGATTTCGCGATTATTCAAGCGATTCCAACTTCATGTAGTCGAGTTGCGGACTACAATCCGAACTGAGAATGGTTTTATGGGTTTTGCTTCACCTCGCGGCTTCGCTTCCCTCTGCACCATCCATTGTAGCACGTGTAGCCCAGGTCATAAAGGGGCATGATGATTTGACATCAACCACTTCCTCCAACTTGTCACTGCTTGATTTGTCAGTCCCAACTTAATGATGTTGCTTAACGATAAGGAGTTGCGCTCGTTGCGGGCTTGGCAACATCTCACGACACGAGCTGACGACAACCATCACCACCTGTATCTCATATAGCTATCCTCTCAGAGCCTTTATGAGTATGTCAAGACCTGGTAGGTTCTTCGCGTTACTTCGAATTAAACCACATGCTCCACCGCTTGTGCGGGCCCCGTCAATTCGACTTTGAGTTTCATTCTTGCGAACGTACTACTCAGGCGAATTACTTATTGCGTTAACTGCAGCACTGAACTTTGACATCCAGCACTTGGTATATCGTTTTACGGCGTGGACTACTGGGTATCTAATCTATTTGCTCCCCACGCTTTCGGGACTGACGTCAGTTGCCAGGAGCCAGATCGTCGCAACTTCGCCACTGTTCCTCTCCATATATCCTACGCATTTCACCGCTACACATGGAATTCCACGATCCTCTCCTGCCTCTACCAGCTGCCTGGTTCTATGGCTTACTGAAGTTAAGCTTCAGGCTTTCACCACAGACCCTTGCCGCCTGCTCCCTCTTTACGCCCAATAATTCCGGATAACGCTTGCCACCTACGTATTACCGCGGCTGCTGTGGCGTAGTTAGCCGTGGCTCTAATAAAGTACCGTCACTCGGCTACCATTTTTCCTGTAGCCGCCGTTCTTCCTTTATAACAGAGTTTACAATCAAAACCTTCTTCCTTCACGCGGCGTTGCTCGGTCAGGGTTTCCCCATTGCCGAAAATTCCCTACTGCTGCCTCCGTAGGAG
+
234/3-*.3/701/%'$)(*.%'(,,.,.65;8211:.98,*+%$$$&'&'*+-'.)*(./*0((+509.1942.211-,7,:,97/-/110--&++-'),.)'%%#+%&$('.58:72421431/2'0+3/2+),,+)2,551041.0/4921/.--,%(%'+/01/1+''&&,--/48:17*/(*2.845354663204/8.-%+*'$&&*3///+/+3/./&.10270:<.279<64::**12<4789674040.281//221;//26421263::857;0../+&(,)+*')*.-(*7-,),18)149067910//.2:-,,4'*')%(&#(&*1000.2++,--/7+0/.)-(*(*-)&)%&&*(,(*+(''5,755/,$%&$&&)*30030&2.',59+-'$+*+4:,1/4*(*&%%((*+-6686.2442-346866765719+1&,(+'&1,/442/4*+,77(2,/.677998301//((&(-0-5.)*,')*+7254561169/++,&*+66771.-1-6.$-180(((-);<879,-0037788627),..-/55,45/782+/1173;1-&+*11,,.-9;/.887/5,,*'-++56872233-430('(,*)(,.-/8//,4/3/2433/00,-.-1965:72,,+-.),%+&*(''*),-/17/118+,,,211579713101%(**,/0026/-(&-/()2+699/+/-/3:511:9*(%)(//06/61:-+-&+,)$,-**,.149714*,)+/.07:1./03:8/--+/73110007()+97888;;858947564//,,--1-135.-.,150700-29632-*+%%'*+,6779+*+++6-.23,2132,,-,.3*1+5*+.069').,-581130-.-.204..+)*-(4;.---03/.,4;--3-41,1614-3-1,28387:8753523;468.,.*/*,.')+&')))+,-31)-.--2,53811153*,&'***.60490--+5346767953.-**-1/0;<31283413248689588179/''(%%&*40*'))34,(''&+/*75'154:67;8269.%+*-.4,+,0.017).,9.6;7/;/06;/.3;23:64965.627-)),--42234059,-03%)$
@2e3408a3-b6e1-4c89-9c41-79bbd75db7f8 ch=148 read=89281 start_time=2019-12-13T11:09:40Z barcode=BC01 runid=2c9cf7bc05858273f10e7d7ec552fc0bd742dc3e
CCGGTTACCTTGTTACGACTTCACTGATCATGAATCCTGAAAGTGGTAGCTCCCTCGAAGGTTAGCTACCTACTTCTTTTTGCAACCCACTCCCATGGTGTAGACGGGCGGTGTGTACAAGGCCCGGGACGTGTTCACCGTGGCATTCTGATCCACGATTACTAGCGATTCCGACTTCATGGAGTCGAGTTGCAGACTCAATCCGGACTACGACGCACTTTATGAGGTCCGCTTGCTCTCGCAGGTCGCTTCTCTTTGTATGCGCCATTTGTAGCGCGTGTGTGGCCCTGGTCGTAAGGGCCATTATTGACTCATCCCCACCTTCCTCAGTTTTATCACTGGCAGTCTCCTTTGAGTTCCCGGCCGGATACCGCTGGCAACAAAGGATAAAGGGTTGCGCTCGTTGCGGGACTTAACCCAACATTTCACAGCACGAGCTGACGACAGCCATGCAGCACCTGTCTCACAGTTCCGAAGGCGCAATCCATCTCTGGAAGGTTCTGTGGATGTAAGACCAGGTAAAGGTTCTTCGCGTTGCATCGAGATTAAACCGCATGCTCCGCAACGTGCGGGCCCCGTCAATTCGTTTGAGTTTTAACCTTGCGGCCGTACTCCCCAGGCGGTCGGCTTAACCCGCGTTAGCTCCGGAAGCCACGCCTCAAGGGCACAACCTCCAAGTCGATCGTTTGCAGCGTGGACTACCAGGGTATCTAATCCTGTTTGCTCCCCACGCTTTCGCACCTGGGCGTCAGTCTTCTTCGTCAGGGGCCGCCTTCGCCGCCGAGGTATTCCTCCAGATCTCTACGCATTTCGCTACACCTGGAATTCCTACCCCTCTACGAGGACTCAAGCTTGCCGGTATCAGATGCAGTTCCCAGGTTGGGCCAGAGGTTCACATCGACTTAACAAATATGCGTGCGCTTTACGCGCCCGTGAATTCCGATTAACGCTTGCACCCTCCGTATTATTACCGCGGCTGCTGGCTGGGTTAGCCGGCGCTTCTTCTGCGGGTAACGTCAATGAGCAAGGTATTAACACCTCCCTTCCTCCCCGCTGAAATTTTACAGCCCGAAGGCCTTCTTCATACACGCGGCATGGCTGCATCGGGCTTGCGCCCATTGTGCCAATATTCCCGCTGCTGCCTCCCGTAGAGACAATATCAGCACCAACAGAAAGCAATGCGTAACCGTA
+
:-&*47+/:1:,/9*,.+/.513/+*+,..21/830%&%((*()+1-)('()1+2,,/*//3)''*+455+%)*+'/1.4-*/-0+54+,,28/',+*-''%(%0/4,+(1+544255:8397/-+11356774<778935140/21701232)(*,75:3//*&&)()0280/0383',,-&'()+*)4,(/&*-167.:31(2-110%$-/457246;;373.14-..'(0(()00/4(+&%/(.-2471;1:63/213348:;6.:-11/**&(),,./+-*4.))2553/3-(07745./,('&&*+-124959)'0,9::633/-.68,,.;555+($$()1175/98213895:7+605/.*&&+236535,,,)07)418899*+501;24.23:443/-)711,/*1'1.).+131961(&'$(')*/53457443.,-8/6737652.12)+-.+-+,+9917('$'(-,.7/9,,0,-2..*-,-+051:64327960*,,4157844:,6/()/2469<;9:7170005*+)%%2(,22.:%0.-,..3:%2)$(%)&/*4-795-035-1.3'&.4,)+,6<<+5:5-5,,,0733/4230388++070-82/-&216230,++325952350-1/+,'*+$)).62433*62,*..55++-/35/0-**''3096+-*/0008:177476.5.,..0116:9988497++3+893+/1-/.:1,,2022&')4,+/0./00.6*+3637923::-07/061822/7&.0*()*,.9/5.,,++-166563-2)(&)021+/0443494300,.*'(,'2830234)1)$)+04784/'&&'(0/-.2003521223(,-605.).:09.++6,%($),..+*++,)%%&(-00/.44(&%#'+213++.3-&.,-(/.(&#%+'1+66..060755252-..1:7136.1%-)*21.29/46<998:/9.)',0--3..01(/.&(3.86;878876,+175458401/+2079+4.2'++&(%'+*,7.4:5/1.;9/+77,&,&')'$)*0)51,()*/+::3;0.34573.)-+,061/02;8844133)5,+1-+-09;1,67+/%,(,)+%0132-)76650/.1-.73./,-&'*)*&+)--.+0*.0251('.*,&+/--(5.0,&'%%"%
@aa083d9f-6678-4e8f-a544-e95a96ab3235 ch=483 read=148947 start_time=2019-12-13T11:09:31Z barcode=BC01 runid=2c9cf7bc05858273f10e7d7ec552fc0bd742dc3e
CTCTACGAGGAGGCAGCAGTAAGGGAATTTTCGGCAATGGAAACCCTGACCGAGCAACGCCGCGTGAAGGAAAGGTTTCGGATTGTAAGCTTCTGTTATAAAGGAAGAACGGCGGCTACAGGAAATGGTAGCCAGTGACGGTACTTTATTAGAAAGCCACGGCTAACTACGTGCCAGCAGCCGCGGTATGCAGTAGGTGGCAAGCGTTATCCGGGGTATTGGGCGTAAAGGAGCAGGCGGCAGCAGGGTCTGTGGTGAAAGCCTGAAGCAACTTCAGTAAGCCATAGAAACCAGGCAGCTAGAGTGCAGAGAGGATCGTGGAATTCCATGTGTAGCGGTGAAATGCGTGAATATGGAGGAACACCAGTGGCGAAGGCGACGATCTGGCCTGCAACTGACGCTCGAATCCCGAAAGCGTGGGGAACAAAATAAAGTTAGATACCCTGGTAGTCCACGCCGTAAACATTGAACTAAGTGTTGGATGTCAAGTTCAGTGCTGCAGTTAACGCAATAAGTACTCCGCCTGAGTAGGCAATACGTTCGCAAGAATGAAACTCAAAGGAATTGACGGGGATTACGCACAAGCGGTGGAGCGTAATGGTTTAATTCGAAGCAACGCGAAAGAACCTTACAGGTCTTGACATACTCATAAAGGCTCCAGAGATGGAGAGATAGCTATATGAGATACAGGTGCATGGTTGTCGTCAGCTCGTCGTGAGATGTTAGGTTAAGTCCGCAACGAGCGCAACCCTTATCGTTAGTTACCATCATTAAGTTGGGATAGCGAGACTGCCAGTGACAAGCTGGGAGGAAGGCGGAGATGACGTCAAATCATCATACCCCTTATGACCCTGGAGCTACACGTGCTACAATGGATGGTGCAGAGGAAGCGAAGCCGCGAGGTGAAGCAAAACCCATAAACCATTCTCAGTTCGGATTGGCAGTCTGCAACTCGACTACATGAAGTTGGAATCGCTAGTAATCGCGAATCAGCATGTCGCGGTGATACGTTCTCGGGCGGCCTTGTACACCGCCCGTCACACCACGAGAGTTGATAACACCCGAAGCCGGTGGCCGCCGCAAGGAAAGGAGCTGTATCTAAGGTGGGGATTGATGATTGGGGTGAAGTCGTAACAAAGGTAACCGG
+
)*+%(*)$+*'-311481431-.6-/1.67025<.8--/*&)*25*-138/+.')(&+&-.+45..2+.*,/,(*,;()07(0)'&)+',0314204//24(2(.1,/650:7/9///974*--(+00/..30'()+-/'&'%'$&)'.-.$''(,.5..0/,,051.-,&)&(+2..-,1+01/256/-2($'((*+.,*0.*2,3,,+:*)70),)/*4997677:**(%(*039318+'**,*62..,%,..10-.3(+.0*-)(',+*2.2-/1372:;66.-1209:8491..,-.-.13270/%%(,4.-.'(&))'3'2*(3()*(,-.1:331:0..:70*).-,-,,+2.,,+-02798683/,1'0,7634410%-)*-(%+-%,,0011/2,%%%(150*,.*))*2723-)1-,98+-0/*-/80./2-20'%%,0-..1/&*,22449;86$+%&'&')-23888<89897,+4-*7;988:97878+*.,9,94,8+,12-00120))1973--.+.'$,1,(-45<:,6-3),6230:700;5/*.*1.61556157.((%$'&)+-//01/3662%&)&.&&)+.2<;.:8;0*/-$*1&,'&%'),*.31/0/(1%'$+$.,+/3:96895444:4,3.-/)('''(,631/,+31.97766254245557&+(&%(*-1::;989859)0-/0//60611113*/+$),,80.,274.//+.*.(+0:7479..3.11103/-071060047.:.7-2602+//+*,+,-04615-14456777,../:((+((,,/-12(,.6553/45471++,10(-),59,,920.24;++0/'),/,*&''+-,/034;88:98014050.*.,*4+*'**'1;7/-*.+.+5.(,4<<67;0.03:95998<56-*,*-7):,50/((+025755313431*+&&&)003:/02221657612+)+((,1.423:66//1127891737+*+++7/13.(.'++'')*,+1*.*+*,-,.8/35655141%)*%&)'*0&%**--*2.*'*,*.5686&''%%-1-.01++.1)('&'(401/,-%)++)2-01,+,0,//0305.3614.3...6452/,/5(1,9798926
@cc250b29-3526-4edd-8496-573b84835dc3 ch=343 read=74307 start_time=2019-12-13T11:09:27Z barcode=BC01 runid=2c9cf7bc05858273f10e7d7ec552fc0bd742dc3e
CCGGTTACCTTGGTACGGCTTCACTGATCATGAATCACAAAGTGGTAAGCGCCCTCCCGAAAGGTTAAGCTACCTACGCTTCTTTTTGCAGCCTCCCGCTTGGTGCTTGACGGGCGGTGTGTACAAGGCCGGAACGTATTCACCGTGGCATTCTGATCCACGATTACTAGCGATTCCGACTTCATGGAGTCGAGTTGCAGACTCCAATCGGACTACGACGCGCACTTTGAGTCCGCTTGCTCTCGCGAGGTCGCTTCTCTTTGTATGCGCCATTTGTAGCGTGATGGTAGCCCTGGTCGTAAAGGGCCATGATGACTTGACGTCATCCCACCTTCCTCAGTTTATCACTGGCAGTCTCCTTTGAGTTCCCAGCCGGACCGCTGGCAACAAAGGATAGGGTTGCGCTTCGTTGCGGGACTTAACCCAACATTTCACAACACGAGCTGACGACAGCCATGCAGCACCTGTCTCACGGTTCCCGAGGCACATTTCTCATCTCTGAAAACTTCCGTGGATGTCAAGACCAGGTAAGGTTCTTCGCGTTGCATCAGATTAAACCACATGCTCCACCGCTTGTGCGGGCCCAAATCAATTCATTTTGAGTTTTAACCTTGCGGCCGTACTCCCCAGGCGGTCGACAACCTTTGTTTGATGCTCAGGAAGCCACGCCTCAAGGGCTGAAAACCTCCAAGTCGACATCGTTTACGGCGTGGACTACCAGAATTATCTAATCCTGTTTGCTCCCCACGCTTTCCTTTGCCTGAAGGCGTCAGTCTTCGTCCGAGGGGCCGCCTTCGCCACCGGTATTCCTCCAGATCTCACCGCATTTTCACCGCTACGCAGATTCTGCCCCTCTACGGACTCAAACGCCCATTATCAGATGCAGTTCCCAGGTTAGGCCAGGGGATTTCACATCTGACTTAACAAACCGCCTGCATTGCGCTTTACGCCCAGTAGTTCCGATTAGCGCTTGCACCCTCCGTATTACCGCGGCTGCTGGCAGGTTAGCCAGTGCTTCTTCTGCGGGTAACGTCGAGGCAAAGGTAGTAGCACCTCCCTTCCTCCCACGCTGAAAGTACTTTACAACCCGAAGGCCTTCTTCATACACGCTGGCATGGCTACATCGGGGCTTGCACGCCCATTGTGCAATATTCCCCACTGCTGCCTCCGTAG
+
26/6,7-.03.2-1'+/%)''--./..48/1/,8/1)+(+)&)*.,1+(),2:2+23+)*2'+*/11/*-++,*&%&$'1.03850*%)%&,*),6.')('(-,,%*')*21984+6/133468810502*.--.05./0..45**(--.265.../66,-,-0901*++/244/4,)'*,/2/1--&'(,)),3,(*%/.426(7*07(3,873141/,.**#)-00+).-32,-/2/2,+&*(++(*,+.,,2--/8199,,/13679;64:5//-,0)((%&&&((-42**1676142/((-')-$%&'()))/,--:6997,74-',1.84843,*,:0/169::4;3238878,03.,13792:)$(71-96994243:71*-/8+50450/5-1,*(%%($()+/001:9761.1+-21,3/32;/...5-4-.+*357765600.-/2//'*+(3036/-/.-/&(,420,%%'&+*0,5.47..3447705,'//)(0254113699816222/03<259505,3/:71,-(+,0;12165-,,0-1:;6;-----/-.2-/1++/,,.1627261/-0,**)0+8.).89+20)48:+.7.4/1/.2171&0(*,:78,-556178))(&&()%',)),-&''.-00/'.(+,+37/145:656)-22/'(,/0+,3,3(7*56543326742;.+,1530244.+/,.2,)+)/-/0135548:974;3,0.774-*---4:03*)('")*))),)/,3994110.044.5&&%*1/*.,,296;88:;78<)-,./;:809+-,221..%&()*)3:6,0-/-+.,+,#$'+0324,$153-)22-3161256*(,()/,*%'()+6/138681742,1-)-011*/415+/0,))10++*..02.-./-608/((,--)+*$$%$(--10)+''%,*.-**/02(692.,+(3%().-60../197..5232-7/20./-;/0/8*+(($*+)-,,2..00'.-70180.152782499573&$%(--6*/3/*#,&))(,))-5*6<1*++72(./15403+)+$)*+(&%'$0.-('-).0:598698676/*-)*&1,4357;99.-,,)(.+)*-+**'-(34.&1-),(0071016396,%)(+11238296++')
@3dfd8a9c-d1bb-47f5-82ce-355bc72baace ch=161 read=142306 start_time=2019-12-13T11:09:21Z barcode=BC01 runid=2c9cf7bc05858273f10e7d7ec552fc0bd742dc3e
CTCCTACGGAGGCAGCAGTGGGGAATATTGCACAATGGGGGAAACCCTGATGCAACGCCGTGTGAGTGATAAGGTTTCGGATCAGCAAAGAAGCTCTGTCTTTGGGAGATATTGGCAGTACCCAGGGAGGAAGCCACGGCTAACTACGTGCAGCAGCCGCGCGGTAATACGTAGGTGGCAGGCGTTATCGGATTTACTGGGGAATAAAGGGCGTAGGCGGATGATTAAGTGGGATGGCAAAATACCCGGGCTCCAACGGTGCTGCATTCCAAACTGGTTATCTAGAGTGCAGGAGAGGAGAATTCCTAGTGTAGCCGGTGAAATGCGTATTAGAGATTAGGAAAATTTACCAGTGGCAGAAGCGACTCTCTGGACTGTAACGGCGCTGAGGCTCGAAAACGTGGGAGCAAACAGGATTGGAATGCCTGGTAGTCCACGCCGTAAACGATGAATACTAGGTGTAGGGGTTTCAACACCTCCGTGCCATAGCACGTAAGTATTCCGCCTGGGAATTTTGGTCGCAGAATTAAAACTCAAAGGAATGACGGGACCCGCACAAGTGTGGAGCATGTGGTTTTAATTCGAAGCAACGCGAAGAACCACCTACACTTGACATCCTTGCATTACTCTTAATCGAGGAAATCCCTTCGGGGACAAGGTGACAGGTGGTGCATGGTCATCATCGTGTCGTGAGATGTTGGGTTAAGTCCGCAACGAAGGCGCAACCCTTGTCGTTAGTTACTGCCATTAAGTTGAGGACTCTAGCGAGACTGCCTGGGTTAACCAGGAGGAAGGTGGGGATGACGTCAAATCATCATGCCCTTATGTGTAGGGCTACACGTACTGCAATGGCTGGTACAGAGGATGCAATACCGTGAGGTGGAATGAAACTTTAAAACCAGTCTCAGTTCGGATTGTGGCTGAAACTCGCCACCACATGAAGCTGGGTTACTAGTAATCGCTTGAATCAGAATGTCGCGGTAGAATACGTTCAGGTCTTGGCCACCGCCCGTCACACCATGAGAGTTGGCAATACGAAGTCCGTGGAGGCTAACCGCAAGGAACTTGTAGCGGCGAAGGTAGGGTGTGATTGGGGTGAAGTCGTAACAAGGTAACCCGG
+
%(/1)+-13,/3++-+'458;8,+1,,7/.,/0082,/22.(/4-9)*0997**%)'472-/*.)+,+1+0)'+,6...:3:.&)+02,&(((**-/.453:7,1,*%)*''),(*'11-8/+'*/'&,+)4+-5-/,21133234527.4')+//32,-*(/+*/8.(--/.1/*/,,%&116/;0//(0$7,&'0/2))($'(.4)01110361;98<9:837938+.5;851,&%(06/0.62*)1*/00-/((&,(,4454/51/-63-556,4+++532)))*(*)+,')%)('&&&5,36)&'))*+*'((-++*3+*+531)'+)%('%1)04747')'($%1,78:17/'&((%+///110.37:7863*)')*&.1240-,1./7,38.%3*0',1),./5+0-0.+4)*-0-.&5.).9933551146661026+6+)+++966651-4,-,(2373-;6--,+*.2/37/1,34'')%($(()*)')-3931-/7243*'%*%$$/(84*,+((-.33;;166646(/,*+-,//.)1(64*+0&,)&$'&''-%&*&,('*/2;:+797:900+++4/.,,*-.,+-+)&)2,0.,,3,/0983:3*3.-(.*(*.,3-4.5/&%)'**+(-;/-4.'192/35230//34+,+-/8802*,''*(*55,.2/933)'***2372331894:3,(.21(,-53/-.+**%-/419*,)&*005;6-6-,,*',(*07*.).)*&7+42221'*,%%,.2686945:32512-/,.1.1,1.1203:9)/1/1345426.-/752'+%,-)'+)+/666884/01'+&)(2.32)138509111-+)-2-,,+*42,5,,,::8-,&*').)*&**(*&.-35*131+6/023-/)*,40*4'2))('((*+0;..:71,*%*))*,/+1&((760(*9/..-0///00*.+,/2;894207113:244850.-31,64244$(*,),)'$'''*)(12)*53.0,.1*,**()*08+71220)0$%)()9646-('')*+.43.')((')'''&&'$&((((()(.-0.011,-+-.+4*-*1,-,.-%,20346123,4*5+12116
@9d5fb811-05f6-41b4-a5f1-4224f8b37063 ch=293 read=131758 start_time=2019-12-13T11:08:58Z barcode=BC01 runid=2c9cf7bc05858273f10e7d7ec552fc0bd742dc3e
CAGTTGCCTTGTTACGACTTCACCCCAATCATCAATCCCACCTTGGAACAGCTCCTTCCTTGCGGTTAGGCACGGCTTTGGTGTTGCTCCAGCTCTCGTGTGGTGTGACGGGCGGTTATTACAGGCCGAACGTATTCACCACGACATGCTGATTCGCGTTACTGGCGATTCCACAGCTTCAATGTAGTCGAGTTGCAGACTACAATCCGACGAGAATGGTTTATGGGTTCTTCACCTCGCGGCTTCGCTTCCCTCTGCGCAAAACCAAGGTATTGTAGCACGTGTAGCCCAGGTCATAGGGGCATGATGATTTGACGTCGCCCCGCCTTCCTCAACTTGTCACTACAGCAGTCTCGCTAGAGTCCCCAACAGCGGTGGTAACTAACGATAAGGGTTGCGCGTTGCGGGATAAGCCTTGCCTTCTACGGCGACTGACGACAACCATGCACCACTGTATCATATAGCTATCTCTCCATCTCTGGAGCCTTTGTAGGTATGTCAAGACCTGGTAAGGTTCTTCGCGTTGCTTCAGGTAAACCACGTATCCACCGCTTGTGCGGGCCCAAATCAATTCCTTTGAGTTTCATTCTTGCGAACGTGCTCAGGCGGAGTACTTATTGCGTTAACTGCAGCGCACGAACTTTGACATCAACGCAGGTACTCATCGTTTACGGCGTGGACTACTAGGGTATCTAATCTGTTTGCTCCCCACGCTTTCGGGACTGGGCATTGATTGCAGGCCAGATCGTCATAACCACTGGTGTTCCTCATATATCTACGCATTTCACCGCTACATGAATTCCACGATCCTCTCCTGCACTCCTGGCTGCCTGGTTTCTATGGCTTACTGAAGTTAAGCTTCAGGAAAACTTCACCAGACCTTGCTGCCGCCTGCTCCCTCTTTACGCCAATAATTCCGTTAGCTTTTTTTTGCTGCCACCTGTATTACACGCGGCTGCTGGCGTAGTTAGCCGTGGCTTTCAATAGTACAAATCACTCGGCTACCATTTCCTGTAGCCGCCGTTCTTCATTTATAACAGAAGTTTGCAATCCGAAAACCTTCTTCCTTCACGCGGCGTTGCTCGGTCCAGGACTTTCCCCATTGCCGAAAATTCCCTACTGCTGCCTCCGTAGGAG
+
6'*,(#&$'-)0,&+.-47854199/-3-112333*46()0(0(2)+12+,.//3/:84273313+4).'($'),*-55)+''''$'(/-%'+**),./0).7787444/730,'+,(&*'(-.2/(+(*,.32785/04*-**),-,*020382/.*(0*-,'*,./894*%-((*02,)(*+-.2461)**9)0)-0485999+:)()*&*),3./08<<06.511(&'5*/00-+&&),,-5.*,14+81../(+''&('&%'--())&)*%$$%&--**((&(-0**0462-*(((3-/97..///9;3/02640,/591+.25;6846,6,.4010-0/-,+,-.786597886,,,+19;0+)+('-%*(&)())*,//---,1.*457;5.-+-09+/1940&*,%)%&%%''((%%%(,&,*+)++*....//3701(,)020(%&*)12'*.)%)+,53211149500.()37434.6:.%1')*)+,027/3+-48/,+*01.26<8:<7//+.),/9:7%(&((0,(*$(&&%&(/),2*(*&(%(*-410/*&'((*-,/7/&'*+'%(4:927:942.''(()(%'%*)11:;;6+,(.*+-1-290//516:67670..*)%%*+1/.62--4337(*(%''')(-/2404556<70-0/./679860(('%02-01662483-'$'+1(,//65.,0116:56'88,)'%)10'+'&#1*((%''..--044495&&%'.226*4,)+3::925,,*/,024.13545<43/4255,*+'&'(/,301%'**21100-))*1----.&&&&'&'),+14-953,-23658900/*-,)0-.'%%&)-%+**)/.'&&&$%&(&-0-)-+,0027587--0050/*43;:66+,+'/-07899**&&%&()+,/1.*'(*,*,633'$$#$'$$)$(,.2:78883430/0(/-6-,-9685/+-.-&&$#$%%'.(((+,%./2-/,/,/741;8+),43.-..((-,-4-(,*$,1,,/::9+*+((+6.*0/202(&-4/+3,/+*3:7-..,*./-)/../7-.///.1-(&0/'$%&$(./0)+7./*)2548372:-+,2,+*)'**(.3)*%*),%
@7cfcf04a-ef4e-41bf-b8b8-cd12d626b0a7 ch=345 read=70617 start_time=2019-12-13T11:08:47Z barcode=BC01 runid=2c9cf7bc05858273f10e7d7ec552fc0bd742dc3e
CTCCTACGGGGAGGCAGCAGTGGGAATATGTTATTGCACAATGGGGGAAACTGTGATGCAGCAACGCCGCGTGGTGATGAAGGTTTCGGATCGTAAAGCTCTGCCTTTGGGAAGATAATGACGGTACCCAGGAGGAAGCCACGGCTAACTACGTGCCAGCAGCCGCGGTAATACGTAGGTGGCAGGCGTTATCCGGATTTACTGGGCGTAAAGGGGCGTGACGGATGATTAAGTGGGATGTGAAATACCCGAGGCTCAGCAGGTGCTGCATTCCAAACTGGTTATCTAGAGTGCAGGAGAGGAGAGTGGAATTCCTGGTGTAGCGGGTGATGCGTAGGGATTAGGAAGAACACCAGTGAAAGGCGACTCTCTGGACTGTAACGACGCTGAGGCTCGAAAGCGTGGGAGCAAACAGAGTTAGATACCCTGGTAGTCCACGCCGTAAACGATGAATATAGGTGTGGGGTTTCAACACCTCCGTGCGCCATAACGCATTAGAAGTATTCCGCCTGGGAATTTACGGTCACAAGATTAAAACTCAAAGGAATTGACGGGGACCCGCACAAGTAGCGGGCATGTGGTTTAATTCGAAACAGCACTTGAAGAACCTTACCCTTGACATCCCTTGCATTACTCTTAATCGAGGAAATCCCTTCGGGGACAAGGTGACAGGTGCATGGTTGTCGTCAGCTCGTGTCGTGAAGATGTTGGGTTAAGTCCCGCAACGAGCGCAACCTTGTCGTTAGTTACTACCATTAAGTTGGGGACTCTAGCGAGACTGGGTTAACCAGGAGGAAGGTGGGGATGACGTCAAATCATCATGCCCTTATGTGTAGGGCTACACACGTGCTACAATGGCTGAGGTACAGAAGTGCAATACCGTGAGGTGGAGCCAAACTTAAAACCAGTCTCAGTTCGGATTGTAGGCTGAAACTCGCCCTACATGAAGCTGGAGTTACTAGTAATCGCGAATCAGAATGTCGCGGTGAATACATTCCCGGTCTTGTACACACCGCCGTCACACCATATGAAGTTGGCAATACCGAAGTCCGTGAGCCTTCGCCGCAAAGAGCAGCGACCGAAGGTAGGGTCAGCGATTGGGGTGAAGTCGTAACAAAGGTAACCGG
+
,-5.-/4'58*(0,++).0+4''%.*-**'+(&,.*,,/1:87:5,&*.*'($-+01118-878778:+,')%*,)-&&),,2-9+.*6,45,,-3()-/888862;5'2-//-.,+)&('+-646221-,-*-(()',.+..742-3++,057693111068:13/6-2..-562.,-.,2.)(675090,0(&(%20+++9:;976571,.6533773.2+4068/9/6,0.4:.-6.&'+5-.*67(.#*)**6-++%130./.,/0253-.0)006/9//*+')(02448'55,,*./+*%)((*)).,/-*(-0-*&*)(*)$%'),;9:875:--8,/6/4*+,),-0,/('%$%++016440/)+2:8725-.,+**/0331/242/5'('&*.14630*-.98(,*'))0.//:96:<635;968720%()-20227*201224:7,(*.0,-.,281+7*+*%,+.0//(+7)+$*))(*4/0/)+*)()'&(*3572/03/*-(&$(&&%),+-)#$'*'*,,/:<578987-30*206/13.8;5406.,,,.--+,*/0'465././/96;:/91;7/++,(('1&(&'(+-)064144(/)$$%&)3654:141..'.))*--225477,,'&&(*&(9-466,4:6231./0-/26*6+,4344*749-13726)+,13778::8:846125.7/5:8190+--66&&,012*()+,-3**'&((/0/90/.320038:;3240*,..)'35.0242*0122+)*)'380:/0./*13+)')**-./9;7//,.059958,--9::9:+88*&,.//75414898851-/&(,32788819109/++(.+,,2-,,(&)+01:0/20),(''%.,5,,2.<<72443:7*/5699860)*/0638.40./,23345/2)'0)&),''(*-/,-2,-169.-.8220'.*,-+-+1.3/,2**-9769:9:594)+-()/'./.20,2)-,91202-..0836/'+,+,+,0*/+,))').//-+273./(&%%**.4264*+,+01-+/6020.'(&&*)0,,(0-/0/,-+.66-,.-(0/*7)30,(**,-.,.189::9<+...2;:486
@14a5c616-7b1c-4dec-82cf-a1d5427d8273 ch=136 read=289217 start_time=2019-12-13T11:08:39Z barcode=BC01 runid=2c9cf7bc05858273f10e7d7ec552fc0bd742dc3e
CCGGTTACCTTGTTCGACTTCACCCAATCGCTGACCTACCTTCGGCCGCTGCCTCATGCGGTTAGCTCACGGACTTCGAGGTGTGCCAACTCTCATGGTGTGACGGGCGGTGTGCTCGAACCAGGAACGTATTCACCGCGACATTCTGATTCGCGATTACTTTAAACCAGCTTCATGTAGGCAGTTTCGGCCTACAATCGAACTGAGACTGGTTTAGAAGTTTGGCTCCACCTCACATTATTGCATCTCTCTGTACCAGCCATTGTAGCACGTGTGTAGCCCTACACGCAAAAGGGGCATGATGATTTGACGTCATCCCACCTTCCTCCTGGATTAGGCAGTCTCGCTAGAGTCCTCAACTTAATGGTAGTAACTAACGACAAGGGTTGCGCTCGTTGCGGGACTTAACTATTTATCTCACGACACGAGCTGACGGCAACCATGCACCACCTGTCACCTTGTCCCCGAAGAATTTCCTCGATTAAGAGTAATGCAAAGGGATGTCAAATTAATGAGTAAGGTTCTTCGCGTTGCTTCGAATTAAACCACATGCTCCGCTACTTGTGCGGTCCCCGTCAATTCCTTTGAGTTTAATCTTGCGACCGTACTCCCCAGGCGGAATACTTAATGCGTTAGCGGCGGCACGGAGGTGTTGAAACCCCACACCTAGTATTCATCGTTTACGGCGTGGACTACCAGAATGAAATCCTATTTGCTCCCACGCTTTCGAGCCTCAGCGTCAGTTACAGTCAGAGTCGCCTTCGCCACTGGTGTTCTTCTAATCTCTACGCATTTCACCGCTACACTAGAGTTCCACTCTCCTCTCCTGCACTCCTGGAGCAACCAGTTTGAATGCAGCGCAGGATTAGTTGAGCCCGAATTTCACATCACTTAATCATCCGCCTACGCTCCTTTACGCCAGTAAATCCGGATAACGCTCGCCACCTACGTATTACCGCGGCTGCTGGCTGGAGTTAGCCGGTGCTTCTTCTGCGGGTAACGTCAATGAGCAAAGGTATTGCTACTCCTTCCTCCCGAAAATTACTTTACAACCCGAGGCCTTCTTCATACACGCGGCATGGCTGCATCGAACTGCGCCCGTGCAATATTCCCCGCTGCTGCTTCCAGCCAGG
+
22*206.14670.9/..5:<987;/3.47,,-,)*'+,8778.3-5/)*,*.(*,+2+-'96:45471011601280-)*(/)1-..2'**,+++*0-,,.,/12;:77687-,,4(-(--3+44261076690/08,/0-104:88848;;832/21,..36-/+-*--..61.0./-2,+),,441&507..21857..5521-'-78764;+*%)))/6:+9110713:8734-/.+2...9:8877799:7:8335750:.++.-*0&/)*,.2-27-&$))+%&+/.)),50-/+++++229+)*9799:05:5,086;5))))(**$4),*-,031100+../0./11840/0,10110/8811210//4/0013//(2.16+)())-668455;85-.'*&&%'$&(*+13/&',*2363243410/*'%,..4:920/40.7466973691:202:;))+''%&),130,,+-1)5+'()*-.11976*+(2/659950&1(*),&$''2/'-/:4162-0236-./<2-0.+1+;:;;01//334575/.,,.../27/7+34/)/-2,6/82)*40-,00<9,82/38*-1&6:20..-:89+.4:969382)+/-0,446719-,-/7619.+-)1//110+,'*.(.787'*,192/0436<:777,61++2/61127.541%.'(*#&'$+'()-3-+17,*//197/.--37;4.,,3867./00/9363;33,334**+..0205.6.37;27888568<-3,+)*0-+/+7175868<8402:8::78440,''++7..(+,.135)(',-,+.*,+1()*-)&&-3.3,54;<1332-,%++%2&%*&.(%'-./06/2+(&'+-1/,2234')-,0.-/289+-6:5364668.26-(3*+)&(./91/3195::67622356:/.0.++11640;.02)),405564/.($'/#%'(&%&(*1.1129*0+**57+340089686..,,+/17;+0+0(4()+,&.,/++.*2'+/''*.+'+(%(+/0)*-6/83)))1('*3,9<98620%-*..9/,./63---+,+)($%4+..9:,'3&,)5.4536;9-%000-*)().(*#'%''10
@18210cdb-ab87-427c-b847-096078a4fad9 ch=477 read=74094 start_time=2019-12-13T11:08:39Z barcode=BC01 runid=2c9cf7bc05858273f10e7d7ec552fc0bd742dc3e
CTCCTACGGGAGGCAGCAGTGGGGAATATGCACAATGGGCGCAAGCCTGATGCGAAAGCACTTCTGCGTGTAGAAGAGAGAAGGCGCTGGGTTGTAAAGTACTCAGCAGGGGAGGAAGGGAGTAAAGTTAATACCTTTGCTCATTGACGCAGAAAAGCTTTTCAGCCTCCGTGCCAGCAGCCGCGGTGACCAATACGGAGGTGGCGTTAATCAGGTGGGCGTAAAGCGCAGGCGGTTTGTTAAGTCAGATGTGAAATCCCGAACGGCGCAGAGACTGCATCTGATACTGGCAAGCTTAGTCTCGTAGAGGGGTAAATTCAGGTGTAGCGGTGAAATGCGTAGGAATCTGGAGGAATACCGGTGCTTGAGAGCCCTGGACGAACTGACGCTCAGGTGCGAAAGCGTGGGGAGCAAACGGATTAAGATACCCTGGTAGTCCGCGTAAACGATGTCGACTTGGAGGTTGTGCCCCTTGAGGCGTGGCTTCCGGAGCTAACACTTTGTTGGTGTACGCCGAGTGCGGCCTGGGTTAAACTCAAGAAATGAATTGACGGGGGGGGGCCCCGCACAAGCGGTGGAGTGTCAATGGTTTAATTCCCGGCCTGAAGGACCTTACCAGGTCTTGACGTGATGGACAGAACTAGAGATAGTTCTCTTCTTCGGAAGCCAGAAAGCAGGTGGTGCACGGTTGTCGTCGCTCGTGTCGTGAGATGTTGGGTTGGTCCGCTGACGCAACCCTATCTTATGTTGCCAGCACTTTGGGTGGGAACTCATGAGAGACTGCCGCAGACAATGCGGAGGAAGGCGAGGATGACGTCAAATCATCATGCCTGCAGACCTGAGCTACACGTACTACAATGGGGCCAATAGGCAGAGCTTCTACCGCGAGGTGGAGCAAGCCAGGCCTCTCAGTTCGGATCGGCGTGGCTGCAACTCGCCTACGTGAAGTCGGAATCACTTCAATGTCCGCAGAGTCCAGCGCCACTGCGAGGTGAATACGTTCGGGCACATGTACACACCGCCCGTCACACCACGAAAGTCGGAAGTGCCCAAAGCCGGTGGGGTAACCTTCGGGAGCCAGCTCGCCATCAGCGATGGAATCATCAAATA
+
./62,.0085*+3,-474562-,',)'%)')*-3;84/((%',0'-6.210*.'***&*)+(/,%').*(%$&.)'*')''(&('(('*0112025:7+-)*1))(*$*22+)..//,/(&&')2)*42-2--/-57,)/05-1.-*,$$$%)+-+%*++**/-(-4-.)*-*-+'*+*'-.')*53-+'%'%%'+*/)+.',(''),-//1-158565.,+32*&&'*)&*+457;<-1;82.2135..,('*21/27+'&'&$$%$%$($&++-67566,,(*%/+/..43)+/.-.40((+,-'')+)(&$%((*,)*21,*(.,-30./3/)$&('&,'',,/580..%,)*..,--++$%$%'$'&*+*(032-*)-*10--(,,4%/1,)(*052.--03:6+).01:1-+1+/10++-0.52//199122.+$&'')2*+&$)&)*/-*('*(&-+11.&%**($&%('-,-27573/.2&/)*+0+--+$('('','&'&$&#'$*%&$&)%*,32+&%%-(+,.1)+0.(&*)02,*1)+,(()/525476-,20,'+(*./1314,'+%'($)*,%--1/9;.6.40'&()+'&%%&'''*()').-%&++/.2//0%1),117,0,+2-+01-+,--/*-/-,06;842-'*).).73,180&/-+.0000+.+-103911+,--)-,0,100/)2++)-4051-2/,($$$,%#$$'*/-/,,+4-()-+0.--/72+.3-//115<<5:/.28323158-.*(%&'&,--.0,1),,2-900040+/.-0/301,11-+-.00222:714493(3'/2.,((&(.303%.10.('(%+,-056697'+.($#***&-,,)('-,+('''))),-//1137.++-6$1-#('))(+))/45;619131-&&*,-6654603)+/322.+/&4(,.--0+3041.%(4-3.1*+-4%%'''(*,2+%')%'&),12--((&(()/*,-*/30'1(,(+%&#').-0/2:514,(-.'0)./-0+.+,*5531/1-/009,(**(--1/.551'((0/()3.,/.++5-*#&#$#$#$%&(')'%'$%%%$'&''%%'$'
@97f39e2c-1754-4488-b973-1e2222de8245 ch=312 read=165860 start_time=2019-12-13T11:08:36Z barcode=BC01 runid=2c9cf7bc05858273f10e7d7ec552fc0bd742dc3e
CTCCTACGGGAGGCAGCAGTGGGGAATGTACAATGGGCGCAAGCCTGATGCAGCCATGCCGCGTGTATGAAGAAGGCCTTCGGGTTGTAAAGAGTACTTTCGGGGAGGGAAGAGATGCAAAGTTAATACCTTTGCTCATTGACGTTACCCGCAGAAGAAGCACCCGTAACTCCGTGCCAGCGGCAGCCGCGGTAATACACGGAGGGTGCAAGCGTTAATCCGGAATTACTGGGCGTACAAAGCGCGCGCAGGTGAGTTTGTTAGATCAGATGTGAAATCCCGGGCTCAACCTGGAACTGCATACGTACTGGCAAGCGGAGTCTCGTAGAGGGTAGAATTCAGATGTAGCGGTGAAATGCGTAGAGATCTGGAGGAATACCGGTGTGAAGGCGGCCCCTGGACGAAGACTGACGCTCAGGGTGCGGCGTGGGGAGCAAACAGGATTAAGATACTGGTAGTCCACACCGTAAACGATGTCCGACTTGGAGGTTGTGCCCTTGAGGCGTGGCTTCCGGAGCTAACGCGTTAAGTCGACCGCCTGGGAAATACGGCCGCAAGGTTAAAACTCAAATGAATTGAGGGCCCGCACAAGCAGGTGGGCATGTGGTTTAATTCGATGCAACGCGAAGAACCTTTACCTGGTCTTGACATCCACGGAAGTTTCAGAGATGAGAATGTGCCTTCAGGGGCCCGTGAGACGGAGTGCTGCATGGCTGTCGTCAAACAATGTTGGGTTAAGTCCCGCAGCAGGCGCAACCCGCGCCATCGCTGTTGCCAGCGGTCGGCCAGGAACTCCAAAGGGAGACTGCCAGTGATAAGCTGGAGGAAGGTGGGGATGACGTCAAGTCATCATGGCCCGCCCGGCCAGGGCTACCGTGCTGTGGCGCATACAAGAGAAGCGACCTCGCGAGAGCAAGCGGACCTCGCCGCGTCGTAGTCCCGGATTGGAGTCTCTGCAACTCGACTCCATGAAGTCGGAATCGCTAGTAATCGTGGATTAAGAATGCGGTGAATCACGTTCCCGGGCCTTGTACACCGCCCGTCACACCATGGGAGTGGGTTGCAAAGAAGTAGGTAAGCAACTAACCTTCGGGAGGGCGCTTACCACTTTGTGATTCATGACTGGGAATTGAAGTCGTAACAAGGTAACCGG
+
(/07+160981343/11..2037*,3/'-&)*1/,1,)'.6:46966697:0..3.116944441534300'(+*009878*6537)+,0*&)$+)+-:0/**-,)..(+)''(*-(-.1*,,407*)(()2,,898/21.///.$$)'*)-/().(+.+,746,('%&'')++./04+)(('&('*+,*-,+5//,+*)&.++..+./76350618181'3+5.8-./98740'*''+00*++*''%&$'&#&%)588-.:,*+/1-,*,(*&+.)'-0,+5788:86672*1*1/,*)'('*'-**)('')(&&&)'(+2)+.73,&)+*..++,-11&'%+(.*+-186448+))-.15.,+++.*0-*.2-735982610,),558.1-29:0+/837-+5****,-95707%(+++*('())4(**''*-9:2-.)*%7)/)*,4&*&%((&*,,'')*376989+2/+,$+.2**'&$6(44.30*/129/.21015/.-(.+((++,,)+,01434607/:2+-4348629:989.****660722++*5)8,:5;:96886;83/('+$)%,/+-2*&+&+()(((.2.3/-//1-,034::4:795(&,-..5333,.4,,//,+4**19830-,)').199:83437-,*-7;,-**+,;5,.+/.4867;696'.674,-**+:8666)-&')004624/2.,'(,/01101(&'$&$/,*265/4/-337,*-.)2))87282'29,'(''&')/&&+'-.-47//,/,((-,,&%2...137'--,-3/(+..2,20002-***,$)*,*,/*('*+)+5:0187753342.034588&%'*.4/$''%'(*6,0'&'%$((&(())$*%(%&())-///))&'*)*-.-168410()$((43'/383.(+.$%%&(+55/7/370/+.+%4(&(&'(*,*.05.6..,-).,/)()/.5//0)6/52765421216223;81/2&'%&$$$$%%%)''-*'(.-06/40)4364.61-,-,06.3:1,2411-0515-.)'%*&,,*4&-*9/(+/)*+,511,)+*(*$)'++,2/*6+(20.44525029&//31.1245;7555066790&%*%&/4./03656643(-)-/4/09
@801425f4-c30b-4dd1-9f76-3cc92081abfe ch=195 read=81377 start_time=2019-12-13T11:08:26Z barcode=BC01 runid=2c9cf7bc05858273f10e7d7ec552fc0bd742dc3e
CCACCTTGTTACGACTTCACCCCAATCATCAATCCACCTTAGACAGCTCCTTCCTTGCGGTTAGGCCATCGGCTTCGAGATTGATATCAGCTCTCGTGGTGTGACGGGCGGTGTGTACAAGGCCCGGGGGGGCAATATTCACCGCGAACATGCTGGTTCTCGCGATTACTAGCGATTCCAGCTTCATGTAGTCGAGGTTGCGTTACAATCCGAACTGAGAATGGTTTATGGGTTTTGCTTCACCTCGCGGCTTCGCTTCCCTCTGCACCATCCATTGTAGCACGTGTGTAGCCCAGGTCATAAGAGGGGCATGATGGTTTGACGTCATCCCCGCCTTCCTCCAGCTTGTCACTGGCAGTCTCGCTAGAGTCCCCAACTTAATGATGGTAACGATAAGGGTTGCGCTCGTTTGCGGGACTTAACCCAACGGCGCATCTCACGACACGAGCTGACGACAACCATGCACCACCTGTATCTCATATAGCTATCTCTCCATCTCTGGAGCCTTTATGAGTATGTCAAGACCTGGTAAAGGTTCTTCGCGTTGCTTCGAATTAAACCACATGCTCCACCGCTTGTGCGGGCCCCGTCAATTCCTTTTGAGTTTCACATTCTTGCAGACGTACTCAGGCGGAGTACTTATTGCGTTAACTGCAGCACTGAACTTTGACATCAACACTTGGTACTCATCGTTTACGGCGTGGACTACTAGGGTATCTAATCCTGTTGCTCCCCAGCATTTCCGGGACTGAGCGTCAGTTGCAGGCCAGATCGTCGCCTTCTGGTGTTCCTCCATATATCTACGCATTTCACCGCTACATGGAATTCCACGATCCTCCTGCACTCTGGCTGCCTGGTTTCTATGGCTTTGAAGTTAAGCTGGGCTTTCACCACAGACCCTTGCTGCCGCCTGCTCCCTTTACGCTAATAGTTCGGATAACGCTTGCCACCTACGTATTACCGCGGCTGCTGGCGCGTAGTTAGCCGTGGCTCTATCAAAGTACAAATCACTCGGCTACCATTTCCTGTAGCCGCCGTTCTTCAGCATAACGGGTTTACAATCCGAAACCTTCTTCCTTCACGCGGCGTTGCTCGGTCAGGGTTTCCCCATTGCCGAAAATTCCCTACTGCTGCCTCCGTAGGGG
+
-)&*/-2+1802478:07+.15/.0488:425137//+-,+-17224358553.-.-.2472'-9.;9;08..26/+$)%)''()-/70*12245-0/13013568<::'8321/17799/435(16442+,/.0332:2,-3,-.+&)568;:8936,-/067171/.1%/.2/870+)%()1)$/'''(((---1.2/,+%,)-1:84*(*-)60/-.82256;<.57<117;6/6:991:9/377,/()()',-3-9/,.6622254:96269))+++*-(*(*&(()/4.'09520225+%*37874-,,+15/9')*8767878///,/:;635..+'();-..753.5/.&4,,%%#$(*-,/-2:9-,,+*,,4.0/6364244./.-)3684;23033652<**02::.,211*.+'.1..&&$'((,--/0.././0/6988497471*:<990000467966777544+-+/'--..42332388998712/+,175<;881,+,-1101122322237143')+2:89<83632601366,)*0+19*9:22,/1248/.7/33/://.+0.//:8-)+,4:8;870;<2/589<53/))79.8/+-'(.2&+''(-&-%+&)$&(0,7-*00-+-/3049989212,//3681232/0378914.()+(+*/01999:67385)*-767-6-,+4333/0/-2//165;42-)(,1./0.:/)$'&%-3*,*2;9,,))$..457*86:56282261017759:4:6584335368:95449/011099:997933;4//23./4+-+**-2+5+;0*+---2()*-./1)*,/.,67855435:3;:2124.5)*))')**./1.)**)-111610/04/0028;;/7.+,.02749<;0//*0,+0-(,)))-+,,-4.8-0-/6910/10,0017;5684936636;5161011211*)(+)//4370002+*'$&&(''&'+,+(++0,9922'*/-*915126/29322254423.(++022,*/.%$$&'.'1*1/.;9348;:/*(+5++427377463872322051-2;).597;50*233-<93880--9009517;71,:8-($,,-23021,54*0*.,*'
@1819a1fc-c117-4382-9f45-c2ead34c00d2 ch=94 read=160603 start_time=2019-12-13T11:08:19Z barcode=BC01 runid=2c9cf7bc05858273f10e7d7ec552fc0bd742dc3e
CTCCTACGGGAGGCAGCAGTGAATATTGCACAATGGGCGCAAGCCTGATGCATACATGCCGCGTGTATGAAGAAGGCCTTCGGGTTGTAAAGAGTACTTTCAGCGGGGAGGAAGGGGAGTAAAGTTAATACCTTTGCTCATTAACGTTACCGCAGAAGAAACACCGGCTAACTCCGTGCCAGCAGCCGCGGTAATACGGAGGGTGCAAGCGTTAATCAGGTACTGGGCATGCAAAGCGCACGCAGGCGGTTTGTTAAGTCAGATGTGAAATCCCCGGGCTCAGCCTGGGAACTGCATCTGTGCTGGCAGCAGTCTCGGCGTAGAGGGGGGTAGAATTCCAGGTGTAGCGGTGAAATGCGTAGAGATCTGGAGGAATACCGGTGGCGAAGGCGGCCCCTGGACGAAAGACGGCGCTCAGGTGCGAAAGCGTGGGGAGCGACAGGTTAGATACCCTGGTAGTCCACGCCGTAAACGATGTCGACTTGGAGGTTGTGCCGCGGGCGTGGCTTCCGGAGCTAACGCGTTAAGTCGACCACCAAATTACGGCCCGCAGGTTAAAACTCAAATGAATTGACGGGGGCCCGCACAAGCGGTGGAGCATGGTTTAATTCGATGCAACGCGAAAGAACCTTACCTGGTCTTGACATCCACAGAACTTTCAGAGATGGATTGGTGCCTTCAGAACACAGAGACAGGTGCTGCATGGCTGTCGACCAGCTCGTGTTGTGAAATGTTGGGTTAAGTCCCGCAACAGGCGCAACCCTTATCCTTTGTTGCCAGCGGTCCGGCCGGGAACTCAAAGGAGACTGCCAGTGATAAACTGGAGGAAGGTGGGGATGACGTCAAGTCATCATAGCCCTTACGACCAGGGCTACACACGTGCTACAATGGCGCATACAAGAGAAGCGACCTCGCGGAAAGCGGACCTCATAAAGTACGTCGTAGTCCAGTTGGAGTCTGCAACTCGACTCCCATGTAAAGCCGGAATCGCCAGTATCGTGGATCAGAATGCCACGGTAGACCACGTTCCGGGCCTTGTACACCGCCCGTCACACCATGGGAGTGGGTTGCAAAAAGTAGGTAAGCTTAACCTTCGGGGAGGGCGCTTACCACTTTGTGATTCATGACTGGGGTGAAGTCGTAATACAAGGTAACCGG
+
--//*,,+60+/15110,*/./32,4-++,+/..:9.-(,1-*-.84331-,+++.0.8/+,12153557-*/-)%,31921<949134:,''(+*,.70,+--19:*',-,/+.5.%')0-.*-.2/.14/57/*),+$'++2/-50.59450/20',)&&*14-10.02012113698224/126.3+6/,7.,.-1-,/+/0001/1.5.4.23%)$,&*+;43-'+&),31)*0103144375*7*2*)-56641:,+-//,*.1*,.7;8,5/14.+'0-445)1,15000//,)((.2/0+,%'&*+,*+.''*.,++./567,340*1,/0()291/-,//251315700715),&%(*+::1/5007313105,)*+)+(%+1*-38/*%1.9*)/,'.-1&%'+-6869:873-)/-*+43799)(*)%&,+.*(3),221093+.672+//00112867876)(()(45520909076/22(+.57)(&+,*312410./(2)+*+4171111+8(3+34425-&+(-'&'&%)0//2-,18192<5<<14/.39.1-0,1-.)/%1::41;3021569997;666..,-2)-1;99713/++.-.55544/22)*/02*.,+1--,44848333646,)+.-/90+56+((*,-:78.1/*-6+,2220++&)+++&&()45''%/'*,1222+9,,-2.,&20././101-1.+-+28-*+0-*,12:1-..2*'+76.*)(*('++/382-4247((,*+3402;/,0-88756172258/2.,/*2+*,)++059::.00./23;9871.*,**/+1218:263..--.31))),8;912*24:6+3---.79,9:787/,**)-.0561+*,)+&**-01/-212')'*,*--//80977/&&%&(,/763976431:0-.,2667.3,638&$*)6.-+,-1./21+013475479)+62--0/'38.3,2+,)/,'&*++,/697455../84468/4,,,.//55,-,.0,*+644.1/-*)-+-,-/78(*-02139*5-1+''(*-*3;032;51,()+,(),--,-/515;999+0**))1-3391:119433631255692.0-,.//40*,*+0/07-3()%'(.5/73425(8+
@0ab52d54-86a9-4fb2-bd9d-8db65bd3b70e ch=281 read=81771 start_time=2019-12-13T11:08:18Z barcode=BC01 runid=2c9cf7bc05858273f10e7d7ec552fc0bd742dc3e
CCCGGTTGCGGTAGGCTTCACTGATCATAGATCACAAAGTGGTAAGCGCCCTCCCGAAGGTTAAACTACCTACTTCCTTTGCAACCCACTCCATGGTGTGACGGGCGAAGGGTGTGTACAAGGCCGGGAACGTATTCACCGTGGCATTCTGATCCACGATTACTAGCGTTCCGACTTCATGGGTCGAGTTGCGTTAATCGGACCACGACGCGCACTTTATGAGGTCCGCTTGCTCTCGCGAGGTCGCTTCTCTTTGGCGCCATTGTAGCACGTGTGTAGCCCTGGTCGTAAGGGCCATGATGACTTGACGTCATCCCCACCTTCCTCCAGTTTATCACTGTGGTCTCCCTTTGGAGTTCCCAGCCGGACCGCTGGCAACAAAGGATAAGGTTGCGCTCGTTGCGGGACTTAACCAACATTTCACAACACGACTGACGACAGCCATGCAGCACCATAATCTCACGGTTCCCGAAGGCACATTCTCATCTCTGAAAACTTCCGTGGATGTCAAGACCAGGTAAAGGTTCTTCGCGTTGCATCGGTTAAACCACATGCTCCACCGCTTGTGCGGGCCCCAATCAATTCATTTGAGTTTTAACCTTGCGGCCGTACTCCCCAGGCAGTCGACTTAACGCGTTGCTCCGGAAGCCCGCCTCAAGGGCACAACCTCCAAGTCGACATCGTTTACGGCGTGGACTACCAGGGTATCTAATCCTGTTTGCTCCCCACGCTTTCGCACCTGAGCGTCAGTCTTCGTCCAGGGGCCGCCTTCGCCACCGGTATTCCTCGAATCTCTGCGCATTTCACCGCCCGCAGATTCTACCCCCCCTCTACGGGGCGACGCCGGTATCGTGCGGTTTCCCAGGTTGGGCCGAAGTTCACATCTGACTTAACAAACCTGCGTGCGCTGCCTTGGTAGTTCCGATTAACGCTTGCACCCTCCATTAATTACCGCGGCTGCTGGCACAGGTTAGCCGGTGCTTCTTCTGCGGGTAACGTCAATGAGCAAAGGTGATAATTTTACTCCCTTCATCCCGCTTCGAGTACTTTACAACCCGAAGGCCTTCTTCATACGCGGCGTAAACTTGCATCGGGCTTGCGCCCATTACTCATAATATTCCCCGCTGCTGCTCCGTGGGG
+
09/./50-*'&##''0040-.)(*/7))%%.5545592//../-+)+./:4,5-)),.,2-8/2&*$'01.)/275466)*5/*1;+)+0083,062011278;:9*%%'+/-0/.0/-7:3645+:040-/111;66720633307<889:981'*,+11//..*+(-774../6079930())+,.3.*+)'*-003)5/3%&(,*+%'%(%(+-/-0.,12-54--+/)+,/54--.%,*+*)+0/453486'&%%&'(,7-,+%%&**/*-)*.22:1/2:7857.'05668/-+(,'($&',-5678883:;.+377:.0/..--29..:95544'(,,.105*+23/,,,8904.'-032944545/.210-23:.0/20)')&/')+353332:454<9646562/&+)*)-5()(++-+$%()/3423347212616.5%/,(/6''+1.1*+'(.729140&((-*2),-.51354./341./463--1,--.1:895373+,.1:-411.6--32;;:;:8970;,,+.1,4143<:;70//259:96,--+02901/3-8//((&(&((%%*'/-47.,+*09;.6:521/+),*2-75//-024*(-35&4320/0.5081-.-.++-15&***(%),)*.6581-)/0***-0-2.5*5002747767971;5//-41138;7660/.+(%$,)22528337:1:9))*+040,$*),1:90-/-14444-87783511.2/*).*)/5:506//0.3658/&1&,(--397)14&&))(,*&$)*/.2:91+-0*+''%)()00/3+(12230+())($'&*,&&%$&)0.+21301,*''''-4/042/193:30,3*(&&)*/((,,-../.,2,5,4)'&))1034331&&($'%$$'')',.0+()-233:3+*-(()+262005&*(*).//261/3000:929*%'*%..-5.--6)7.--9.78;4221,,1,-2---1.3--.,36;.+.**(*.43672-.,48-.841-85-&('($$(%'**13(&&&$(&%&*2)0+23648<:0-,-**1,+)2/5.)*)),122&.)((-)++34-'**%$')&&*+-010666)&),(('&')/:57%*)(
@e32d75e3-cb5d-47cc-8f0e-b0e9e49f54eb ch=443 read=87401 start_time=2019-12-13T11:07:57Z barcode=BC01 runid=2c9cf7bc05858273f10e7d7ec552fc0bd742dc3e
CTCTACGGGAGGCAGCAGTGGGAATATTGCACAATGGGCGCAAGCCTGATGCAGCCATGCCGCGTGTGTATGAAGAAGGCCTTCCGGGTTGTAAAGTACTTTCGAGGGGAAGGGGAGTAAAGTTAATACCTTTGCTCGTGACGTTACCCGCAGAAGAAGCACCGGCTAACTCCCGTGCCGACAGCCGCGGTAATACGGAGGTGCAAGCGTTAATCGGAATTACTGAATGCAGCGCACGCAGGCGGTTTGTTAGTCAGATGTAGAAATCCCGGGCTCCAGCCTGGGAACTGCATCGTACTGGCAAACGAGTCTCGTAGAGGTGGGAATTCCAGGTGTAGCGGTGAAATGCGTAGAGATCTGGAGGAATACCGGTGGCGAAGGCGGCCCCTGGACGAAGACTGGCGGCAAGGTGCGAAAGCGTGGGAGCAAACAGGATTAGATGCCTGGTAGTCCACGCCGTAAACGATGTCGTGGAGGTTGTGCCCGCGGGGAGGCGTGGCTTCAGGCCGTTCGGAGTAAGGCGCACGGGAGTACGGCCGCAAGGTTAAAACTCAAATGAATTGACGGGGCGCACACAAGCGGTGGAGCATGGTTTAATTCGATGCAACGCGAAGAACCTTACCTGGTCTTGGCATCCACAGAACTTTCAGAGATGGTTGGTGCCTTCGGGAACTGTGAGACCCAGGTGCTGCATGGCTGTCGATCGCTCGTGTTGTGAAATGTTGGGTTAAGTCCCGCAACAGGCGCAACCCTTATCGCTGTTGCCAGCGGTCGGCCGGGAACTCAAGGGACTGCCAGTGATAAACTGGAGGAAGGTGGGGATGACGTCAAGTCATCATGGCCTGACCAGGCTACACACGTGCTACAATGGCGCATACAAGAGAAGCGACCTCGCGAGCAAGCGGACCTCATAAAGGTACGTCGTAGTCCCGGATTAGGTCGCAACTCGACTCCATGAAGTCGGAATCGCTAGTAATCGTGGATCAAAGAATGCCACGAATACGTTCCCGGAGCCTTGTACACACCGCCCGTCACACCATGGGAGTGGGTTGCAAAAGAAGTAGGTAGCTTAACCTTCGGGAGGCGCTTACCACTTTGTGATTCATGACTGGGGTGAAGTCGTAACAAAGGTAACCGG
+
++0)*,,43+-,/-//./600.)-)',)%)*,46548-+&/7:1495559785,5:78296.3,++,&,./352'*/-210./.)'57681-5:4,.-)3.)'&$',+)+.+48+&)*-72.+:+8,00,07,,///(2+-.006/.9--03/12(+-*--5/'0./-8--.*/08/8&%'*)-4+0.,,//6../10-&+),.-,*.*/21923)/.)5))*/5+.*()(')(*$*(2/120,03;7&01(')**/-2/.)(-41).6,153010**%,)3.1-/(+756642&'&,)-,(/($'+'))**100*-%-++(,&,'-0/,+/42213535430-4-*+;973)(&%)*+5-+7/,:689;27/.(%+.5-41+,562,,-8664*'(-*+6'(&$'''-,621()/+*+39:<5+,25;64-66134/-43'0.+/686687124489556;620,-.466561/1107/002:/(*&12+%-,2/0,3.04.$/)*%&*-)&+%&'$%%&&'(&*(-)&$(,-0733.1/0-0.:/::8779899//)--.('&(,,($%'$))+-(./.,*/('()$'&'*8;388:3113294243+*0-&%.0)('$%'(/35+1))&66250./-0&)(.911)*)-,63-&,(*.-/97593;767300(*)+**'((02856558731410381/%(*&&(+4:,5,,,3058./1<4;7291/.206-&),+3((/1)4/656,*2,./71/,.,,:75557853.633-98787891-*1/%+.-29/0.../64%2230-1-.0.33358/698886762//258:6*-(&('%&()/,38+-/-,+&)-/288775;55:74620-.--')&('*//01624+/*)+016.3.82879:4518.**%$)*,-18268000+4((%%+(''&)*',,9657668&')&+&%++5.658--,(+-10//9::;884.,*(.,,.9-(*+/4611/0305/-.'*/)*)('')%.-19095-.43222386540-)))0787;00465*%'-'(*-1/,('(+4.4:869+:,(.3)6211.03&*./,(,-/1:4132032150*,-0/2//)1*))*0)0.67<:;99
@56967943-8bbc-45b7-8f8f-f2ec27f25d27 ch=329 read=63109 start_time=2019-12-13T11:07:58Z barcode=BC01 runid=2c9cf7bc05858273f10e7d7ec552fc0bd742dc3e
CCGGTTACCTTGACTTCACCCCAGTCATGAATCACAAAGTGGTAAGCGCCCTCCCGAAAGGTTAAGCTACTGCTGCGCTTACTCCCATGGTGTGACGGGCGGTGTGTAAGGCCGGGAACGTGATCACCGCGGCATTCGATCCACGATTACTAGCGATTCCGACTTCATGGAGTCGGTTACTGCCGAACTCAATCCGGACTACGACGCACTTTATGAGGTCCGCTTGCTCTCGCGGGTCTTCTCTTTGGCCATTGTAGCGATGTGTAGCCCTGGTCGTAAGGGCCGCTGATGACTTGACGTCATCCCACCTTCCTCAGTTTATCACTGGCGATCTCCCTTTGAGTTCCCGGCCGGACCGCTGGCAACAAGGATAAGGTTGCGCTCGTTGCGGGACTTAACCAACATTTTCTGGCCTGGCTGACGACAGCCATGCAGCACCTGTCTCGAGCCATTCTCATCTCTGAAAACTTCGTGGATGTCAAGACCAGGTAAGGTTCTTCGCGTTGCATCAGATTAATACATGCTCCACCGCTTGTGCGGGCCCAAATCAGTGCATTTGAGTTTTAACGGCCCGTACTCCCAGGCGGTCGACTTAACGCGCGTTAGCTCCGGAAACCGCCTCAGGGCACAACCTCAAGTCGACATCGTTTACGGCGTGGACTACCGGGGTATCTATCCTGTTTGCTCCCCACGCTTTCGCCACCTGAGCGTCAGTCTTCGTCCAGAGCCGCCTTCATACCGGTATTCTCCAGATCTCTGCGCATTTCACCGCTACGCAGATTCTGCCCTCTACGAGACTCAGAAACTTGCCGAGTATCAGATGCAGTTCCAGGTTGAGCCAGGATTTCATCTGACTTAACAAACCGCCTGCGTGCGCTTTTACGCCAGTAGTCGGTAACGCTTGCACCCTCCGTATTACCGCGGCTGCTGGCTGGAGTTAGCCGGTGCTTCTTCTGCGTTAACGTCAATGAGCAAAGGTATTAACTTTACTCCCTTCCTCCCGCTGAAGTGCTGAAGGCCTTCTTCATACGCGGCATGGCTGCATCCGGAAACTGCGCCATTGATGCAATATTCCCCATAACGCGTATCCCGTAG
+
8.+-25+-'''()1364.633+,-111766688772:*-)+7378-///;31131.-3+**/,+&(+)()'$$((*%&((*,-31*%((,-0,,+,,;:98973,)&&'+,0.'40-1./0)'/+,/81607,*.,,102-,)+(.*++*++)).06<464)-1/-.592+,,+'./9+.+'()&(1++.-:40(2/387666660-$).50-+-.*-014243/,---1763.*5+00801004''%''774-(%')))))'%'()/:--9:987/5+..335))**+,-+')&()75697*/,+(261931/4'*+5-+.1232-4)&#)*:-:./891118642+,+.&9,905+.*2--2.4.0)/,1+'0-42/.-./010/,-/91020,/(&$4)752;:3/('(-)%)),-8886085144.2455*//46/2/.()&'')&'-;76,*+++0.*.56,0151)10;485651.*-0<187143*13<99:94654743242'''/(1))),-0--.0()03-./**-0121315,/210/)')%(*2:61*-.,'%$##%'+0,*,)*(011+//2.3,.0,))&4+820/)-321/3/4,.+.+$+)),12.-(4+*-.76/2,/(*)-/29964421;-+,.9000997432/5.93,.2430+-.:9:.57+--754,-,)+/890*-''170/*&',,,)+--)/+++1+),%))/,-0+-,%%'(((+*)*-)+,-++075300'--133<:315915733/10176843)02.(20-43145548'%('$'-+)/6''$*(*-*-/912*2251*$-++,'$(/'&,1'*32--.0.-,,.131(16+4:358..01234.-310&')/33*+..%.'&'+*0,22-8/0.44,*.*55623.13/3,:--.;:20)%+0,...+*.-/2.-.80:3;11.0*)019223,7*)'(,)1:)1*-0,/,-)*4701/4/+(/,1/793*98-).&(,+*+(.+5112;59;8)('('(0,,,8563522*0-)(*&&$(2/3111)/+)%--+7,,,8/1140)**('$%$$"(-2**3%,
@4b4dfcad-53dc-4313-bf1f-46a5d0c3d8a5 ch=396 read=84441 start_time=2019-12-13T11:07:57Z barcode=BC01 runid=2c9cf7bc05858273f10e7d7ec552fc0bd742dc3e
CCGGTTACTTGTTACGACTTCACCCAGTCATGAATCACAAAATTGAGTAGCGCCCTCCCGAAGGTTAAGCTACCTACTTCTTTGCAACCCACTCCCATGGTGTGACGGGCGGTGTGTGTACAAGGCCCGAACGTATTCACCGTGGCATTCTGATCCACGATTACTAGCGATTCCGACTTCGCTTAGGTCGTTGCGAGCTCAATCCGGACTACGACGCACTTTATGAGGTCGCTTGCTCGCGAGGTCGCTTCTCATGCGCCATTTAGCACGTGTAGCCCTGGTCGTAAGGGCCATGATGACTTGACGTCATCCCCACCTTCCTCCAGTTTATCACTGGCAGTCTCCTTTGAGTTCCCGGCCGGACCGCTGGCAGCAAAGGATACAGAGGGTTTAGCATCGTTGCGGGACTTAACCAACATTTCACAACACGAGCTGACGACAGCCATGCAGCACCTGTCTCACGGTTCCCGAGGCACATCCTCATCTCTGAAAACTTCCGTGGATGTCAAGACCAGGTAAGGTTCTTCGCGTTGCATCAGATTAACCACATGCTCCACCGCTTGTGCGGGCCCCCGTCAATTCATTTGAGTTTTAACCTTTGCAGCCGTACTCCCCAGGCGGTCGACTTAACGCGTTAACTCGACCCGCCTCAAAGGGCACAACCTCCAAGTCGACATCGTTTACGGCGTGGACTACCAGGGTATCTAATCCTATTTGCTCCCCACGCTTCCGGGACCGAGCGTCAGTTGCCGGAACCAGATCGTCGCCTTCAGCACTGTGGTGTTCCTCCATATATCTACGCATTTCACCGCTACACATGGAATTCCGCGATCCTCTCCTGCACTCCACCAGCTGCCTGGTTTCTGCTGGCTTACTGAAGTTAAGCTTCAGGCTTTCACCACAGACCCTTGCTGCCGCCTGCTCCCTCTTTACGCCCAATAATTCCGGATAACGCTTGCCACCTACGTATTACCGCGGCTGCTGGCACGTAGTTATGCGTGGCTTTTCAATAAATTACCGTCACTCGGCTACCATTTCCTGTAGCCGCCGTTCTTCAGCATAACAGAAGTTTACAATCCGAAACCTTCTTCCTTCACGCGGCGTTGCTCGGTCAGGGGTTTCCCCATTGCCGAAAATTCCCTGCTGCTGCCTCCCGTAGGAGCAATATCAGCACCAACAAGAAAGATTTGGGGCTGCGACAACGGCGCAACGACCGTAACCCCGCA
+
+)-6.;/,/.)03)),)34943416-1683444::102174(0(''%'*)*,18((*0,,12.+-20.+0168:8055;17<:-.0'.67*+0.7-,/235210--,2./02/0/110138984551(.'/+-8261/.41,5.3//069*.0951--++2--,/001326;572,,-7.)&%$&),,%,(/)-+$++.-*2.3043350.03.1,.),.56)**&.3*+(+/-()*+)1.*,**/-119157.13.&'&'*2'&(+,/1..-&(*8512:;7-40-.531787654/,.+2.01889,)857-+.6655*+,.+,.;7235:;9695258//8.-57234:74;-,+0*9:8971030934&538(5-4-&'('()3)4.%#$&$))+5())2:55-7,3)&$0+8-28))))*&'')-589:8283&-++9,::67+/0/0<9:77-.+,476:140*)+++'02243-09:95541,-/.-0515037<:827753687:527337/85;::<877363.-(/0''.1+/*-,,+*+++*.---6-..;3847/4//752/+.5.84:327;1-.2166..3270:*(,*/070811-2670'..1'6644665855578273-''($&'&)+*055667+/:5/./046:06,)'),11&425785<4+,1001:::30102:21.(/+-.548631+)*3)).+375.)+**-*-,/76515--199::690:./1'()%14557897:99::492'&-/0+(&(*21654--/634467:785536-7;,,34://+*)%*$%+)2*5*-('*+*-/71005410.,,,/%%''*+.03584590940)%$%%('&2+0311/01731*,,0.()31,56,)*,*+,441;50613466;007-,.,23)),12)#&'.-*/6153:9/.011:-0.-+4/*07138.----,6-+6:43453379951.-..2.1;-*%%((*)(&%'('(+/+1:0//-8;8:9..//+5..+2331<;.774./029027227.-/,%%')+-.2/-*-*+42),/673))00379:;99;::4<846565:9473//021;89*-01+0:,29:7,61183/.58806070($)()***+1*/3//247)/&-07212.,,,,043672($()%&$%&%)01)*''%&$$%#$%&'%'$$&'%##'%$#'$%$$$$
@59df35c7-4a39-4039-bcca-1957433efa7d ch=377 read=140320 start_time=2019-12-13T11:07:50Z barcode=BC01 runid=2c9cf7bc05858273f10e7d7ec552fc0bd742dc3e
CCGGTTACCTTGTTACGACTTCCCAGTCACGGAGCCGCCGTGGTAGAAATATCCTCCCCTTTGCGGTTGGGCTACCTGCGCTGGCGAGACCCGCTCCCACCGCGTTGTGGATGGTGGTGCCGGGGCAGGAACGTATTCACCGCGGCATGCTGATCCGCGATTACCTAGCGGTCCGACTTCACGCAGTCAGACTGCGATCGGACTACATTGGTTTTATGGGATTAGCTCCCCTCGCGGGTTGGCAGCCCTCTGTACCAGCCATTGTATGACGTGTGTAGCCCCACCTATAAGGGCCGTGAGGACTTGACGTCATCCCCACCTTCCTCGGTTTGTCACCGGCAGTCATTAGAGTGCTCAACTGAATGTAGCAACTAATGACAAGGAGTTGCGCTCGTTGCGGGAACAACCCAACATCTCACGACACGAGCTGACGACAGCCATGCGGCACCTGTGTGCAGGTTCTCTTTCGACACGAATCCATCTCTGGAAACTTCCCTGCCATGTCAAAGGTGGGTGAGTTTTCGCGTTGCATCGAATTAAACCACATCATCCACCGCTTGTGCGGGTCCCCGTCAATTCCTTTGAGTTTCAACCTTGCGGCCGGCTCTGACGGATCCAACTTCACGCGTTAGCTTCGTTACTGAGAGAAACTGAATTCCCAACAACCAGTTGACATCGTTTGGGCGTGGACTACCAGGGTATCTAATCTGTTTGCTCCCACGCTTTCGTGCATGAGCGTCAGTACGGGTCCGGGGATTGCCTTCGCCATCGGTGTTCCTCCATATCTGCGCATTTCACTGCTTTACGCGGAATTTATCACCTCTACCGTACTCTAGCCATGCAGTCACAAATACAGTTCCCAGGTTGAGCCCAGGGGATTTCACATCTGTTTACATAACCGCCTGCACGCGCTCTACGCCCGTAATTCGATTAACGCTCGCACCCTACATTATTACCGCGGCTGCTGGCGTAGTTGGCCGGTGCTTATTCTTGGTACCGTCATGGGCCCCTGTATTAGGAAGGGCTTTTCGTTCCGTACAAAGCAGTTTACAGCGAGGCCTTCATCCTGCACGCGGCGTGCGGATCAGGCTTTCGCCCGGTGTCCCAAATTCCCCACTGCGCTTTTACGCCCGGGG
+
.3.409,/4-5(02)+/1125,+***/0*+(+%#,(&55786972$+()&),/*(+1-(/0((12949&550/.10)'+(*1+/-/18726*,.+57*&*&')((,)#&&$%&%%'&''-*-71),*+(+&()),-;4/1/&(',-.:9;744358.0002:/2)+/785713100256///*4)+,4%&/+13113.5+:.86110+9.0/9:,24263*0-*,.-09;6/2,+*316,(((+&0:4/1169-187688326),+../301./(.--/984)+2/3878(3522+.(),1*-,/-136678549:216;9;8926-9/93/2//19)4/.-//')(.',+/352/,.,.77;:976.6,')++.-..10(2**,4:+14888286/169**'&.143-0+033434'),.866+*.013300*300462555&(**,,%&((.,+'-+.877548;-++*+23/:11:35610+-*+0)(/523),*+00077763*.3.1+%%%&*1:;836:242//,,,('&-&60-.0((-019;;:/2.)'(%$+(*'02//24((..+21<764;40+.5<;.5:570:1--**&(%()+%*$.)-$)-+4,12:42334228+++.444/:./..-&(%)*)+-+.,0.03.+125:1:+2.;00006:68<8+9:.::9:642+0,+9924596//7052/88,(%')-)),--1:9.22++('%&(+/24+*/,/'3520,)79,)4++8:6<9787,((&1+716.((+0)++*))&*+,-0;*-25.+).(+(*),&/('-,()+*,2222++05171341/,,.5/669,55304594-(+)//-0,'-),+,**1/:)'+67600;70'+,.14-29,))&.0357146-/.*,(,,/16202/50)&()35,***/..1,-,-/46*72+&&)%,')27)052.3../6+('&(''(-3*)%%#&&+),+.-/8.*(,,/-5;8:2&)*//-32/+41.43-2(+((('/057,557;95'2*+2:7+.*34:3.-//1&'/)798<998;813514044:6)(&%*/,,1(,640:;0+42/'-*'+-2,.57..478/),+-//('(&%$*$','$(((
@ce59cbb9-710d-4e8d-97a3-214df1962b64 ch=87 read=195601 start_time=2019-12-13T11:07:47Z barcode=BC01 runid=2c9cf7bc05858273f10e7d7ec552fc0bd742dc3e
CCAGTTACCTTGTTACGACTTCACCCCAATCATCAATCCACAGCAGACAGCTCTTCGCTTGCGGTTAGGCCACCGGCTTCGGGTGTTATCAACTCTCGTGGTGTGACGGGCGGTGTGTACAAGGCCCGGAACGTATTCACCGCGACATGCTGATTCGCGATTACTAGCGATTCAGCTTCATGTAGTCGAGTTGCAGACTACAATCCGGGCTAAAGAATGGTTTATGGGTTTTGCTACTCGCGGCCCCATACCCCTCTGCACCATCCATTTAGCCCAGCACGTGTGTAGCCCAGGTCATAAGGGGGCACTGATGATTTGGCAATCATCCCACGCCTTATCCAACTTGTCACTGGCAGTCGCTAGAGTCCGTATGGTAACTAACGTGGGTTGCGCTCGTTGCGGGACAACCCAACTACCCTCACGACACGGGCTGACGACAACCATGCACCACCTGTATCTCCTTTATGCTATCTCTCCATCTCTGGAGCTATGAGTATGTCAAGACCTGGTAAAGGTTCTTCGCGTTGCTTCAGATTAAACCACATGCTCCACGCTTGTGCGGGCCCCCGTCAATTCGCCCCGAGTTTCATTCTTGCAGACGGCTGCTCAGGCAGATTGCATTGCGTTAACTGCAGCACTGAACTTTGACATCCAACCTTAGTACTCATCGTTTACGGCGTGGACTACTAAGGTGTCAATCCTATTTACTCCCCACGCTTTCCGGGACTGAGCGTCAGTTGCAGGCCAGATCGTCGCCTTCGCCACTGGTGTTCCTCCATATATCTACGCATTTCACCGCTACACGCTTGGAATTCCACGATCCTCCTCTCCTGCACTCTAGCTGCCTGGTTCACCATATGGCTTACTGAAGTTAAACTTCCAGGCTTTCACCACAGACCCTTGCTGCCGCCTGCTCCTCTTTACGCCCAATAATTCGGATAACGCTTACCACCTACATTACCGCGGCTGCTGGCTGTGGTGCTTCGTGGCTTTCTAATAAGTGCACCGTCACTCGGCTATCATTTCCTGTAGCCGCCGTTCTTCCTTTATAACGAAGTTTACAATCCGAAAACCTTCTTCCTTCACGCTGACGTTGCTCGGTCAGGGTTTCCCCATTGCCGAAAATTCCCCTGCTGCCTCCCGTAGG
+
7,%,/905423.-2+.07:831-0)*(.30713538.61)+++++,47.0100280&(&++.-/'4'/037/45+-*%%,+234-5---:11/...116777764476781..).0311379568.*00-))5677;878;689:988-,'&&(*4001.3*-.6605752,)&(,195-10127::42.2.&0$,+00('&%*+%((((%++')''+,05::,46:17;1&$#(*+/0&&*)(')((,&4/3**,2--+./.68955:((%-,)),,)+(*&'%&')+/,(+638232(,283,.)(*'*.008;+-&%+++-4/:/*%)#$#%$')/).**.+,-2.()),,/)+*'(2&%'$%*'$'$'),-2311182,)+-)/-23,)2.+6+*$/-*)',+--&,&&'',.*+-),.02+3(),+,/+,14688:83/.,+/1-080.,/1382+(,+(*())),2*+/68)-153251+&''&)&&./0256844230-+*+,/8+,.3978;:88631,.409(),+,5;886./.+---75,..-0/-.12')).130(',-1509.%'**)((.,:90-4;037/2,-35+((%$&*,3768%*'''&&&-)*+14201.00.--.'./13:529.++665200+)&&')**(+,,7896075*+/0//459-.+'%(*)**(%--*4,1-..46-',,856,,...1<8,)-974121448796-.:.)/,-52:222897::543-4///9511/4034688/4:)+00-22*'*)+23;73237-01++(+((%%(+,*0.12,+*+)++*,&()),1**-(+-01---./5:54..-*$%%%(')*)('&(*5450-,5.;4,,:+)*1,+.,2--0/,./67;<8290/.339,.-)&%((/*)33*)0,/.(1+,.7051*:272/1,,-2(06/48*(('())16/+0--.98/3%%$&),*0%%&&)(,*+'$'&&(,,,/.''$(%)4/6.,,---9.//9978<:340-,*+,5-2637</,****31,-/5/,(.))38++.7320+0-,*,0.8/0::85;2&.&)'-%14/7//05/;1*&97)18..46,+/5428//88815552((')).21-15/(4*-,
@8085b96c-5374-4e71-a17e-39b3b9338aeb ch=153 read=107217 start_time=2019-12-13T11:05:12Z barcode=BC01 runid=2c9cf7bc05858273f10e7d7ec552fc0bd742dc3e
CTTCCTACAGGAGCATGATGAGAATATTACACAATAGGCGCAAACACGATACAGCCATGCCGCGTGTATGAAGAAAGGCCTTCAGGTTGTAAGTACTTTCAGCGGGGAAAGTGAAGTTAATACCTTTGCTCATTGACGTTACCCTGAAGAAGTACCGGCAACTCCGTGTCAACCACTTGATACCCGGAAGTGCAAGCGTTAATCGGAATTACTGGGCGTAAAGCGCACTTGGGCAGTTTTGTTAAGTCAATGAAATCCCAGTCAGCCTGGGGCTGCATCTGATACTGGCAGAAACGAGTCTCGTAAGAGGGTAAATTCCAGGTGTAGCGGTGAAATGCGTAGAGATCTGGAGGAATACCGGTGGCGAAGGCAGCCCCTGGACGAACCGGCGCTCAGGTGCGAAAGCGTGAGGAGCAAACAGGTTAAGATACCCTGGTAGTCCGCCGTAAACGATGTCGACGGAAGTTGTGCCTTGAGGCGTGGCTTCCGGAGCTAACGTTAAGTCGACCGCCTGGGAATTACAGCCGCAAGGTTAAAACTCAAATGAATTGACGGGGGGCCCGCACTGGCGGTGGAGCATGTGGTTTAATTCGATGCAGCGCGAAGAACCTTACCTGGTCTTGACATCACGGAAGTTTTCAGAGATGAGAATGTGCCTTCGAGACCGTGAGACAGGTGCTGCATGGCTGTCATCAGCTCGTGTTGTGAAATGTTGGGTTAAGTCCCGCAGCAGGCGCAGCCCTTATCGCTGACGGTCCGACTAAGGAGCTCAAAGGAGACTGCCAGTGATAAACTGGAGGAAGGTGGGATGACGTCCAGATCATCCCTTGGCCCTTACGACCAGGGCTACACACGTGCTACAATAGCGCATACAAGAGAAGCGGCCTCGCGAAACAGCGGACCTCATAAAGTGCCGTCGTAGTCCGGATTGGAGTCTGCAACTCGACTCCTTGAAGTCGGAATCGCTAATAATCGTGAATCAGAATGCCACAGTGAATACGTTCCCAGGCCTTGTACACACCGCCCGTCACCATGGGAGTGGGTTGCAAGAAGTAGGTAGCAACCTTCGGAGGGCGCTTACCGCTGTGATTCGCGGCTACAGGGGAGTGAAGTCGTAACAGGTAACGG
+
(,$)(%%-,..),(+&&(*%%&+0.230-+,,1/2/357,50.&(&***('))&(*,0,+*)+--,302-12'*/)*&142/2&0*24)-2-()+./45-(---/**)+'+(')0*+100,+.-,1/().0,0/.,/--0*--'$%+*$*(#%'22)/-++++-*')&(+('+1'(&%%'*(4('+++'&*&&-/+--,001,/$('&/+02477531458-()((&'&$+/5310788*-/6,)&()+*'#++*)03-%&,--%11.,,)%$'*,-00,-/026-9,,,'-.(+'*))-28561*)&))')''1,4.++062.(&((.401-0(*&'*)**)+,3424++-*+1-167270061((&,,%#(1-4-+.4.1+'(-%%(.-0.22263.)('**%#&(&&*''(,-/-,',()4,((+4*24().+.)*,.1,*(()29'/.*,,12*'+).+%+--,,(,'%$'%&)),0/,)((+',+)&*&%$').5/2+./)()()0-''(&())&$('*952231,225497,-00490.-1041658,+2:8-16)%+%*&(*)(0/56'*01755151821330-*&0+,(%&#$&'.*.5/((+&*.,,/010422378421.(&'),8:0,+,'*()'*%&-**.,0(&%&%((*/1+-*)+)13)6-43543.5/6/-.87017*-.0.(&&*,+%(,20,+3-&.0/742-2/,(#'&#&%%,,)3()+:*.,-.+%'(((,07,,(*).)-'+**&,1737+*+(*+...34%.-+,,4:;9974,***--2-5;2-3411///&'%$)*(+()'*++)/-'*/&'(0001325/0/0//-/024995766+'+*)4333210()&**$'*$,)+,))1*&((*&-09/85*,0/290)+$')+..15-1.4')*$4()(&&(),565)65632526)(('+//00-6*7.1.-.,,(*,,-094340124497454*.'.1..:66736069.&+00'(/)+**(*+07-29,.:5556)0)..(*,+355:/,*($'''+),))*$,)(,%(*(+,'*.+-(&+'(.,(&/*,/2331(&((&*#&()*)*%&))%&(%.0/-*)')0*323).
@e012d280-fbb8-4de6-b3c9-fd4095f0f40a ch=320 read=84260 start_time=2019-12-13T11:05:02Z barcode=BC01 runid=2c9cf7bc05858273f10e7d7ec552fc0bd742dc3e
CCAGTTACCTTATTTACGGCTTCGCCCCAATCATCAATCCCACAGCCGTCCTTCCCTTGCGGATTTAGGCCACCGGCTTCCGGGTGTTATCAACTCTCGTGGTATGACGGGCGGTGTGTACAAGGCCGAGAACGTATTCACCGCGACTGCTGATTCGCGATTACTAGCGATTCAACCATGCAGTCGAGTTGCAGACTACAATCAGACTGAGAATGGTTTTATAGGTTTGCTTCACCTCGCGAGCCGCTTCCTCTGCACCATCATTGTAGCACGTGTAGCAGCAGGTCATAAAGGGGCATGATGATTTTGACGTCATCCCCACCTTCCTCAGCTTGTCACTGGCAGTCTCGCTAGAGTCACAACTTAATGATAGTGACAACGATAGGTTGCGCTCGTTGCGGGACAACCCAACATCACGACACGAGCTGACGACAACCATGCACCACCTGTATCATCCATATGGCTATCTCTCCCATCTCTGGAGCCTTTATGAGTATGTCAGACCTATTAAGGAGTTCTTCGCGTTGCTTCGAATTAAACCATGCTCCACCACATGCAGGCCCCAAATCAATTCCTTTGAGTTTCATTCTTGCGTTTTAATGCCTACTCAGGCAGGTACTTATTGCATTAACTGCAGCACTGAACTTTGACTTCAACACTTAGTACTCATCGTTTACGGCGTGGACTACTGGGAATTATCTAATCCTGTTGCTCCCCACGCTTTCGGGACTGAGCGTCAGTTGCAGAGCCAGATCGTCGCCCATGCGCCACTGGTGTTCCTCATATATCACGCATTTCACCGCTACATGGAATTCCACGATCCTCCTGCGCACTCTGCTGCCTGGTTTCTGTAAAACTTACTGAAGTTAAGCTTCAGGCTTTCACCAGACCCTTGCTGCCGCCTGCTCCTCTTTGCCCAATAATTCGGATAACGCTGCCACCGTAATGGCTGCTGGCGCGTAGTTAGCCGTGGCTTTCAATAAGTACCGTCACTCGGCTGCATTTCCTGTAGCCGCCGTTCATACTATAACAGAGTTTACAGTCGAAAACCTTCCTTCGCGCGGCGTTGCTCGGTCAGGGTTTCCCCGTGCCGAAAATTCCCTGCTGCTGCCTCCCGTGAG
+
5*%,29-1547.38/+-0-027243:;.--237;98;709)()%&&#$%(-0004($(),03)40+)155/)3)*(%++)*0764,5,,,807001366:943212693<;804../-059953.3'($)%%)-/27:839:+/0-***005+1+$%',10942300156979'*+91:775565.,-3,,/5457001.5..%&032+**,.61.)36-(+(553::*.07.'*209/++&$%$$&)'+.*001/.182;;-8+)(%()*,/..+'''&(*&),-.-/+2,,20++.2001114:9/-.278::::,6*#%&'-+.-0..///-00/02,0,/.1202./3.,+++,#'&/'((2*((*+%,,'((*5,,((&&,/4,,,/01529'%+.))((+*,),&--./(,-/406,')**0(00%-/+/426&'&6,559422110(+)'&,)-)-2//26662//().123568//282;;330---.+*.+035671&'(('(,*,0864:411//-(+)*&%)2,4.;9331+*0034),*)+,105)63511)&&(+/'0-2.4+5:5.4283-.0:131+))(+*%%%'%-'('*+,,-51+*)+**9**9/-.(-/.1-121.0004223;/88-.$),..,.-%'''(*)&*..99:55:6,.),*,,19373+,)$$$%$0),-90120030,19/0,141)%)',*50+)996751,13797-34:34/-)*/2+*021076.30&&($)*1113348147</$)1.346681-0-0&0884352+--*0)),///011*%'()2/3..-,-/%,'+('&%&,*28569150)(&$(,-.')'$'&''(&)9/.**+2*&+--.4+*%()+)-7911734569:/2;21,*3-(*..(&'*,,3,/6966*94:/9.((,'/,,1,(*(%+'+)+/,(''%%')/.71://05303/+*-.)+/-./',*.-)1/'')&)'(('(*4:9,)*$$'',//4828:)+*'&&#&&./,)),.62'-),..(*225.4/6+((--&**./610/8/*.0,024&20+-90.-,+(-*/,&(/()3215.)%*--/0,)'',+'(*%''
@f763e61f-5503-448a-9871-d619bccba93f ch=201 read=83991 start_time=2019-12-13T11:05:01Z barcode=BC01 runid=2c9cf7bc05858273f10e7d7ec552fc0bd742dc3e
CCAGTTGCCTTGCGGCTTCACCCAGTCATGAATCACAAAGTGGTAAAGCGCCACTCCCGAAGGTTAAGCTACCTGCGCTTCTTTGCAACCCACTCCCATGGTGTGACGGGCGAGTGCAAGGCCAGGAACCCGTATTCACCATTGGCATTTCTGATCCACGATTACTGGCCGATTCCGACTTCAGTCAGGTTGCAGACTCAATCCGGACTACGGCACTTTGTAAGGTCCGCTTGCTCTCGCGGAGTCCGCTTCTCTTTGCTTATGCGCCATTGTAGCACGTGTGTAGCCCTGAGTCATCAGGGCCGCGGTGGCTTGACATCATCCCACCCTCCTCCAGTTTATCACTGGCAGTCTCGCTTTGAGTTCCCCAGCCGGACCGCTGGCAACAAAGGATAAAGAGTTGCGCTCGTTGCCGGGACCAGCAACATTTCACAGCACGAGCTGACGGCAGCCATGCAGCACCTGTCTCACACGGTTTGAAGAAACTCTCATCTCTGAAAACTTCCGTGGATGTCGAGACCAGGTAAGGTTCTTCGCGTTGCATCAGATTAAACCACATGCTCCACCGCTTGGCAGGCCAATCGAATTCGGTTTGAGTTTTAACCTTGCGGCGGCCTCCCCAGGCCCGGTCGGCTTAACGATGGCTCCAGGCCACGCCTGGGCGCAACCTCCAAGTCGGCATCGTTTACGGCGTGGATACCAGGGTATCTAATCCTGTTTGCTCCCCACGCTTTCGCACCTGGGCGTCAGTCTTCGTCAGGGGCCGCCAGCCATGCCAGTATTCCTCCCAGATCTCTGCGCATTTCACCCTTTGCACCTGGAATTCTTATCACGAGACTCAAGCGCGAGTGCAGTTCAGGACAGGCCAGAGGGATTTCACATCGAAGCAACAAACCGCCTGCGTGCGCTTGCATGATAATTCCGATTAACGCTTGCACCTCCGTATTACCACGGCTGCTGGCACGGAGTTAGCCGGTCTGCTTCTTCTGCGAAGACAACGTCAGTAAGGCAAAAGTGGTAACTGCTCCCTTCCTCCCACGCTAGAAGTGCTTACCTGGCAGGGTTATTAGCGCCACACGCGGCATGGCTGCATCAGGCTTGCGCCCATTGTATAATATTCCCCTGCCCGTAGGAGCAATATCAGCACCAACAGAAGGTTAACACAGGGTACCGACAGCTTTCCGGCACCAGCAATGCGTAATA
+
/1&+-*&)%'(%%)%'$('%)('&*//&',+6./&*'**'&''%&*'%'(46&')1+**+0'('2$$&))(+)&%&$%8)-670',-%/,'$()0,)$()2&&$'%*%.0))(%&#',---..(.5)4.*+(+2270./5,3-*/..,:.,,-+-/402-&'-$'%%%)%((5/...)-&%%$'+,((/.4./*,/+)/(7,/./3280/),%&$&(54-)-'*''0*%%&%'),+)+*-,*%%(0/'*1/12-42+(*)*.*+*/20-37*%%(($-+-.-''%%(4**+%'''%&#(.535/'((*)'$&$%('0-03.-4/)%,+,,4700/-/091/1335.6-,&**,+.%%-*')-.157/2(%)6.999::79333./&047*3/8696.)&),3+-,..66290/-)1++*,*).+*/56;..,**&*','(,.(('(+()*148-5*,*/1-04//2.*+))&/+3/5)),)%')&((*+0+73201,+/0.,-0)*((+.+/#)-&(*+1/+56.1+((02033-+,*+)((+,2%**',1;479*.),-1-./),.)(+'(&%%))+'&'()&')4,0&$0/4-0.5::++.)&&&((0+)&'''')-12*007/'0,,+*('(&(%&(,-'+,,5(%&&&'%''(%$$+++&%(70917,-(*,-175758,/40)()((*.(,)++,*&/.)(123/01-.21+-0($$&'')(&)))-0.,%&#&''(-.3231..00398348).6901)&'$%$''%%%*2-/-/1801+.52*+3.-,+)+0//./62/)/.&')&#''.-+)*&(,)&&%$(+),&$2*.13&)$)*/'''*/7466/0%)'$#%(&,*$&&+()%46**0111,)&%%(*5/56969&('$%')*55//.0-/)+''-,01.3)'(320)*)+,,*+*,5*-(%''')(,.$(,1.228500'$&&*%&-+)+/6,92-*)*10531/)*.)))&''))1---)&*))))4186(','*,/,)0&+..9*,7/5+56,$(&(2-$)''*((+)'-3+0.1%'''%%$&%%&)&&%&('*(*),,*(,-**.,,.1&.-(-*%)--84..1+&%$--,*5,+/'&##&''%*)-,'$*--/-20,/-)1,'&-((-+(-*/1((%&&(($$$/0.**($&&'&'%&()%*/*,--'0%-*'('#%
@41b28554-3eb1-43c6-8a8a-d118e409d697 ch=229 read=198310 start_time=2019-12-13T11:05:00Z barcode=BC01 runid=2c9cf7bc05858273f10e7d7ec552fc0bd742dc3e
CTCCTACGGGAGGAGGCAGCAGTGGGAATATTGCACAATGGGCGCAAGCCTGTTGTAACCATGCCGCCGTGTATGAAAGAAGGCCTTCCGGGTTGTAAAAGTACTTTCAGCGGGGAGGAAGGTAAAGTTAATACCTTTGCTCATTGACGTTACCCGCAGAAAACACCGGCTAACTCCGTGCCAGCAGCCACTTGTTGGTAATACGGAGAAGTGCAAGCGTTAATCAGTTGCGAAAGCGCACGCAGGCGGTTTGTTAAGTCAGATGTGAAATCCCCGGGCTCAACCTGGGAACTGCATCTGATACTGGCGAAAGCAGGTCTCGTAGAGGGTAGAATTCCAGGTGGTAGCGGTGAGATGCGTAGAGATCTGGAGGAATACCGGTGGCGAAGAGCGGCCCCCTGGACGAACTGACGCTCAGGTGCAGCGTGGGGAACAACAGGATTAGATACCCTGGTAGTCCACGCCGTAAACGATGTCGACTTGGAGGTTGTGCCCTTGAGGCGTGGCTTCCGGAGCTAACGTTTAAGTCGACCGCCTGGGGAAATTACGGCCGCAAAGGTTAAAACTCAAATGAATTGACGGGGCCCGCACAGGCGGTGGAGCATGTGGTTTAATTCGATACAACGCGAAGAACCTTACCTGGTCTTGACATCCACGGGAAGTTTTCAGAGATGAGAATGTGCCTTCGGGGAACCGTGAGACAGGTGCTGCATGGCTGTCGTCAGCTCGTGTTGTGAAATGTTGGGTTAAGTCCGCAACGAGCGCAACCCTTATCCTTTGTTGCCAGCGGTCCGGCCGGGAACTCAAAGGAGACTGCCAGTGATAAACTGGAAAGGTGGGGATGACGTCAGATCATCATGGCCCATACGACCAAATTTTACGTGCTACGATGGCGCATACAAAGAAACGACCTCGCGAGAACAAAGCGGACTCATAAAGTGCGTCGTAGTCCGGATTGGGAATGCGCAACTCGACTCATGAAGTCAGGTCGCTAGTAATCGTGGACAGAATGCCACGGTAGATACGTTCAGGCCTTGTACACACCGCCCGTCACCGTGGGGAGTGGGTTGCAAAAGAAGTAGGTAGCAACCTTCGGAGGCGCTTACCACTTTGTGATTCATGACTGGGGTGAAGTCCGTAACAAGTAACCGG
+
-/.''/11:5-.*%/,+.+)*-/083.31.8/..34373265214590,+)((&$$%%))22257,-)./.0./374)&)+)/.8555'7:8.4,,-94*)/*+-7:0277/+8/)*/-')'&(42**207.03277-,557328201024-0:2(4+*,,,,&(.5*600/4,/17/45661+/*),+&')''('&)(),-,020+)''(),,66021.000-0)20:.3,,.+)+//'-).05;;036<2-14543591142,*',1().7;3*599:8,*/6/37/5136000//,---%'%&-,)*0+&'&',+-021301)2/.,.%1)243)),&+''$(-0122-+,/2450-++,+-.00;0-1*++,8799:82;/.-('')+001585+(2774/+-+-..34400)0732+*)*-;55*((%+423&75040+,1126<5027866-61)+05979:;1,-..-8973,.+2-330/7)0,.3*)3,.+./8806.-2.*+-'(')0,312;885123+.244582+-3)(&'%((**-02035:+/.:;2:5(''(&),)),,6255418:,/:,*224/18.00./.*.*3600297<;66687*-//19/757026**3,0.-+00341,+-*)-.087,-.*4+-,+-3:64,,,+-740++4059789797-99(.*,+&1&))+6*,/,+++*145130229856724446734.7../8:8.+.24883523,.4402549*).*$)))17-/75786056-032:<42)/)&%'+'/0*.)1),773:.).(.,+1'*+*+--./16+,$+(,,)-,--88256361--1,)&../9921/063.$%$&(0/60.+00.)()*+,-1674445:923*&%$#(*#*+()+')./22//+&,&)40-)+,+)(%((-24,,300223789837(.+*5+22''%'&('*+(4564043424202/.0-2.13/-+&+,-4024;:;2/&&*+7552,.)+'$(''(,,/35$*&/+*/',*,++)..,/9..3500/*+$#(($&(+72/1&,),1*$(*(*&2--.%(++,/08122&*--/,%&$''$',11+--00:0*443798::42+0,*)1()-.+.2.,.3::79:
@b8563f36-8e09-4651-979a-d1979265a88a ch=190 read=184965 start_time=2019-12-13T11:04:54Z barcode=BC01 runid=2c9cf7bc05858273f10e7d7ec552fc0bd742dc3e
CTCCTGCAGGGGAGGCAGCGGTGGGGAATATTATTGCACAATGGGCGCAAGCCTGATGCAGCCATGCCCAGCGTGTATGAAGAAGGCCTTCCGGGCTGTAAGTACTTTCAGCGGGAGGAAGGGTAAAGTTAATGCTTTGCTCATTGACGTTACCGCAGAAGAAGCACCAGCTATCAAATTGCCAGCAGCCGCGGTATTGTCACGGAGGTGCAAGCGTTAATCGGAATTACTGGGCGTAAAGCGCACGCAGGCAGTTTGTTAAGTCGGATGAAATCCCAGGCTCAACCTGGGAACTGCATCTGATACTGGCAAAACTTGAAGGTCTCGTAGAGGGTGGAATTCAGGTGTAGCGGTGAAATGCGCGTAGAGATCCTGGAGGAATACCGGTGGCGAAGACGGCCCCCCCTGGACGAACTGACGCTCAGGTGCGAAGCGTGAGAGCAAACGAGTTAGATACCCTGGTAGTCCACGCCGTAGAAGCGATGTCGGCTTGGAGGTTGTGCCCTTGAGGCTGGCTTCCGGAGCTAACGCGTTAAAGTCGACCGCCTGCTGATACGGCCGCAAGGTTAAAACTCAAATGAATTGACGGGGGCCGCACGGCGGTGGAGCGTAATAGTTGAATTCGATGCAACGCGAAGAACCTTACCTGGTCTTGACATCACGGAAGTTTTCGAGATGAGAATGTGCGCTTCAGGAATACGTGAGACAGGTGCTGCATGGCTGTCGTCAGCTCGTGTTGTGAAATGTTGGAGTTAAGTCCGCAACGAGGCGCAACCCATATCGCTGTTGCCAGCGGTCGGCCGGGAACTCAAAGGAGACTGCCAGTGATAAGCTGGAGGAAGTGGGATGACGTCAGTCATCATGGCCACCACGACCAGGGCTACACGTGCACAATGGCGCATACAAAGGAAGCGACCTCGCGCGAGCAAGCGGACCTCGCAAGGTGCGTCGTAGTCCGGGTCTGCAACTCGACTCCATAAGTCAGATCGCTAGTAATCGTGGATCAGAATGCCACGGTGAATACGTTCCCGAATGTACACACCGCCCGTCACACCATGGAATTGGGTTGCAAAAGAAGTAGGTAAGCAACCTTCGGGAGGCGCTTACCACTTTGTGATTCATGACTGGGGTGAAGTCGCTAACAGGTAACCGG
+
*-00-(.$071-(+.)'31&,/,16.+1.((($*&&(,,/85554-+./605:999:7//(6.*3(30*',-/211/0157++,+,57661+00+*%'(12.310.85-,/+-*(&++(*.+(),964/-/+(&&'.**+..*/2,*/217128$%#$-(%*)&(&/,'))*(&*+0/-5023-/+')+,)))&,'+)&++,..0+)&'+51//130706),)-*.0/./..-,1321:5,-/+%+',(,-+*,.73/296/-.-0712.+2.*53,$*,,-7/7461.3++***+:3661/13/1-.6**570,1,+,**)*+7762-)(,)/+().+3,6*....0-23392..3400-1+0+.))*+,2,-72-.2+45&54).115/*+*)%+,,4015;60-::63.++)'-+.-.-/-,.,,((+'%&(()$*$()9:87&$*(/)+55/38*+//00015.&).2201+$+'(..0+)*+,'+('///2/3/*0.19.*30/00,(+,2361*).((+)+/.)('/,72-,3*('&'(*0-,)'((()*0924-102*2/0,077115'*.0)+,1.616*,1,'1,'(&))-/+1014,,.050+)$&+1&()(-**,,,72*1-/+,5(+35//,)*-++))%'&''336-+,+,)+),7;:*((+-0,*),*7541+')1+3%.,+('&**.''((++*.+++../1/20-,.2402556888685641/*08((*20*''(0+(()+.3)+-.8'&/))++/+32-%&(,0))0*+80.4,*)+1/21944.5,0512867-/3&()++*-+(++,3459%**)*),)*-*)-7-/10+.--.,,245::5.2+4-(+-')*128*24-0.+-),+.0-%*+10-211342(/04+,&'(%(--/844/300--/*20**)/)-40*&&&(&)+%&');3552/6%/($'--12.'../**+,/'%%(+),-'(+./+,*'(+.2--)++1346)*/.-299)+)/-,-6225.54584)$##$$$&),+,.&--+'))*+&)+((),&'((253/403075*&*((*&*())/$))2,4618,60*,,*.114-07*2/:4/034571(+*.--13+)++/.,/2+&)'&&&('(5+6-38
@05a8b114-9fea-4eef-bad6-ba8f33b272bf ch=13 read=63933 start_time=2019-12-13T11:04:53Z barcode=BC01 runid=2c9cf7bc05858273f10e7d7ec552fc0bd742dc3e
CTCCTACACGGGGAGGCAGCAGTGGGAATGTGCACAATGGGCAAGCCTGGTAACCATGCCGCGTGTATGAAGAAGGCCTTCCGGGTTGTAAAGAATACTTTCCAGCGGGAGGAAGGGAGTAAAGTTAATACCTTTGCTCATTGACGTTACCCGCAGAAGAAGCACCGGCTAACTCCGTGCCAGCAGCCGCGGTAATACGGAGGTGCAAGCGTTAATCCAGATTACTGGGCGTAAAGCGCGCGAGCGTTTTGTTAAGTCAGATGTGAAATCCCAGGCTCAACCTGAGAGACTTGCATCTGATACTGGCAGGCCTCGTAGAGGGTAGAATTCCAGGTGCTTGGTGAAATGCGTAGAGATCTGGAGGAGGAATACCGGTGGCGAGAGCGGCCCCTGGACGAAGACGGCTTCTCAAGGTGCGAAAGCGTGGGAGCAAAACGGGATTAGATACCCTGGTAGTCCGCCGTAAACGATATCGACTTGGAGGTTGTGCCCTTGAGGCGTGGCTTCCGGAGCCTAACGCGTTAAAGTCGACCGCCTACTGGGAATTACGGCCGCAAGGTTAAAACTCGGTGATTGGCAGAGGGGCCCGCACAGGCGGTGGAGCGTAATAGTTTGGTCGATGCAACGCGAAGAACCTTACCACAGTCTTGACATCCACAGAACTTTCCAGAGATGGATTAGTTGCCTTCAGGAACTGTAGGACAGGTGCTGCATGGCTGTCGTCAGCTCGTGTTGTGAAATGTTGGGTTAAGTCCGCAACGAGGCACGGCCTTATCGCTGTTGTTGCCAGCGGTCAGGAACTCAAAGGAGACTGCCAGTGATAAACTGGAGGAAGGTGGGGATGACGTCAAATTCATCATGGCCCCTTGACCAGGGCTACACACGTGCTACAATGGCGCATACAAAGAGAAACTGACCTCGCGAGAACAAAGCGGACCTCGAAGTGCGTCGTAGTCCGGATTGAGTCACACGAACTCGGCCCATGAAGTCCAGATCGCGCTAGTAATCGCGGATCAGGAATGTACGATGAATACGTTCCCGGGCCTTTTACGCGTCACACCATGGAGTGGGTTGCAAAGAAGCAGGTAAGCAACCTTCGGAGGGCGCTTACCACTTTGTGATTCATGACTGGGGTGAAGTCGTAACGTAACCGG
+
+-.**1-)+,28(%--,033---/1(0**'4),/3275-))).7.07*+%$&*-415086*.887544321+,--/08590)/867<4564.&'&*&*+22++'-+-.-'---).-,'()19,'3'6+003/.72/167070/.3)70.69-*5,+/.&+)%((),(&&(0.,.1/*,%+2./0./05/8/8319302(/**''$',1-35/;.:-3(%+.'2(,+/766235;1+,('%('%'%**/4*%).),-1654551../23,/5/'*..010*/.-(%'%(&+)),-/142./.,+'%&&$'*-147*+)'%+/((%'*)),,,-/8/-*-)1/40190,.3575--+-.2299/-)%.*,,.-6.-3110-('($('+)365..00/.*)-+1++,'&&'(2+(1-240++1+)*228;70/01;:,8,850.6./2577:(*734.2513+.043892/.-,&.-10/2.1.-143;1335;-+3...843,&*()-(**.)-/2./40,+)()'(()+)*'+(',)'$'%(.+('*(*,1/59*/58.7/42;:433+('''','++2.*%,142,2+*+-.)&)*---6/+.-#/&&(%+&'%)&)'%%+*1211*1,,3,/51.*(&'&$$%'+1.40/0523+-.2312..810)*)%)./84&7(&*5)*8;854).1-/0286304//,.54:;;:9775;8869988)&%&&089358//..94/-;0.1)*1/7*,85(+0,00/34)$'*&.'+*/0,+,+*(+)-/,55-/*,.*+&/3.612649.0*(*+77866+1/./0198744.,2-.-/'-27;77977767751&,(*-27-,+,/31+*0,//,+.$#*&),./,--,.00*22:44:865,.,-18+()'**%)$()-,,,*)+('''+18,,.086463,&%'+003056585514(-0&))'$&()(*&)(&(-,,'%%'+'+--600-(().//.3$%0'(*/20-'('/347/2**+,%#%&'%*(*0.,//3170-/2-+(%&%&(('*')+/0*.4.1-,''(,266;3227+&++(/*/0,.)%%&+(*.44-2,-/(2*.12032'(//,+1,-0:0---,..),-.*())()-+-(''%$(*0.-0
@5c337d04-753a-4bb3-8961-05cdba2c9e35 ch=261 read=72633 start_time=2019-12-13T11:04:52Z barcode=BC01 runid=2c9cf7bc05858273f10e7d7ec552fc0bd742dc3e
CCGGTTACCGCGACTTCACCCCAGTCATAGCAGATCACAAAGTGGTAGCGCCCTCTCCCGAAGGTTAAGCTACCTACTTCTTTGCAACCACTCCCATGGTGTGACGGGCAGTGTGTACAAGGCCGGGAACGTATTCACCGTGGCATTCTGATCCACGATTACTAGCGATTCCGACTTCATGGAGTCGAGTTGCAGACTCAATCCGGACTACGACGCACTTTATGAGGTCCGCTTGCTCTCTTGAGGTCGCTTCTCTTTGTATGCGCCATTGTAGCACGTGTGTAGCCCTGGTCGTAGGGCCATGATGACTTGACGTCATCCCCACCTTCCTCCAGTTTATCACTGGCAGTCTCCTTTGAGTTCAGCCCGGACCGCTGGCAAAGATGGGGTTGCGCTCGTTGGGACTTAACTAATGCTGAATCAGCGCCTGTCTCACGGTTCCCGAAGGCACATTCTCATCTCTGAAAACTTCCGTGGATGTCCAAGACCAGGTAAGGTTCTTCGCGTTGCATCGAATTAAACCACATGCTCCACCGCTTGTGCGGGCCCCGTCAATTCATTTGAGTTTAACCTTGCGGCCGTACTCCCAGGCGGTCGACTTAACGCGTTAGCTCCGGAAAACCACGCCTCAGGCACAACCTCCAAGTCGACATCGTTTACGGCGTGGACTACCAGGGTATCTAATCCTGTTTGCTCCCCCACGCTTTCGCACCTGAGCGTCAGTCTTCGTCAGGGGGCCGCCTTCGCCCGGTATTCTCAGATCTCTACGCATTTCACCGCTACACCTGGAATTCTACCCCCCCTCTACGAGGACTCAAGCTTGCCGGTATCAGATGCAGTTCCCAGGTTGAGCCGGGGATTTCACATCTGGCTTAACAAACCGCCTGCGTGCGCTTGCCAGTAATTCGATTAACGCTTGCACCCTCCGTATTACCGCGGCTGCTGGCTGGAGTTAGCCGGTGCTTCTGTACCGCGGGTAACGTCAATGAGCAAAGGTATTGGCACTCCTTCCTCCCCGCTGAAAATTGCTTTACAACCCGAAGGCCTTCTTCATACGCGGCATGGCTGCATCAGGCTTACGCCCATTGCAATATTCCCCACTGCTGCCTCCCGTAGGAG
+
110,2-)21$)..1371.14;3-/394,**++-03-,33960/-31//102560/*16/,-2*3-657(2658930229*190+77594(*,9;0+11--9889:6:84%530-*+('595092+::6:658273119:3601.)),1554-2*(*1259555/,.//8;883156;67769+++-/2083/0*).//1/8.0'5-6:8665-2-.*,,5:33/*2/-48606/./65+)%&(*.403/439211084./35896;<84:0.+-,(+45565-,,0-.,1899647*25841,+,+*,*)')+--.--+623+(,//775//1../97.+*+,+01/*+.,,.((/''%-410(+.3)4<88654-+'(,.,'&%%*,.-512,/1//)$(1/3-3,/'%%&$%$#$'%#$##$.(+./01273133:9827.&(.*.+*-..;51223356.2/853.4649679:.-%()(,+-/3;).2/.)4.9999<969435./198&$$+&7:80</+,./11483480-2,+,06.43045+&(,+93<9-264,(/4;;5952/5/+,*-(-/-/1181)14100/,,*-.51;5133/955672,/--1.),6,01484+)*,+.//42621,30130*,.1798162$)-323,7/.+1,.4,-'%/),./:.,2(**9<4+011787)',-,2;:/24137/(',-,676:988;8775*)/15,15-1,--2224,*,..2400122332250%1132/1:5010)*0*,/13033//(0*-)415873/-16-.&&)0-04/-(&(-5,06*03015**+44:25340/++/63:20257*72*)/99.'-,-50/)))'3-64:926/313442651.(,&%))%(*//343,..70970.00+-/085..,'*-.728<872/***+431+&(+$).///6551-,,/-*&#$$&'&)-66*08644/'.+-22378)*0**(.%&)'-+38.47721<:.+766)51&-'&),//,/1548,+.6,6461<22998801)0/92()+52346677,69/8.&-3.;2.,-)*(4,..85/61),./20026/85*-1,3+,)
@fa27c5cb-65d8-4076-b736-806504e710d8 ch=274 read=83276 start_time=2019-12-13T11:04:48Z barcode=BC01 runid=2c9cf7bc05858273f10e7d7ec552fc0bd742dc3e
CTCCACAGGAGGCAGCAGTGGGGAATATTGCACAATGGGCGCAAGCCTGATGCAACCAGCTACCCGCGTGTATGAAGAAGGCCTTCAGGTTGTAAAGTACTTTCAGCGGGGAGGAAGGGGTAAAGTTAATACCTTTGCTCATTGACGTTACCCGCAGAGAAGCACCGGCTAACTCCGTGCCAGCAGCCGCGGTAATACGGAAGTGCAAGCGTTAATCGGAATTACTGGGCGTAAAGCGCAGGCGGTTGTTAAAGTCAGATGTGAAATCCCCGGGCTCAACCTGGGAACTGCATCTGATACTGGCTTAACTTGAGTCTCGTAAGAGGGGTAGGAGTGTAGCGGTGAAATGCGTAGAGATCTGGAGGAATACCGGTGGCGAAGGCGGCCCCCTGGACGAACTGACGCTCCAGGTGCGAAGCGTTGGGAGCAAACGGATTAGATACCCTGGTAGTCCACGCCGTAAACGATGTCGACGGAGGTTATTGCCCTTGAGGCATTGGCTTCCGGAGCTAACGCGTTAAGTCGACGCAGGGGTACGGCCGCAAGGTTAAAACTCAAATGTGAATTGACGGGGGCCCGCACAAGCGGTGGAGCATGGTTTAATTCGATGCAGCGCGAAGGGGAACCTTACCTGGTCTTGATCCACAAAGACTTGAGATGGATTGGTGCCTTCGAGACTGTGAGACAGGTGCTGCATGGCTGTCGTCAGCTCGTGTTGTGAAATGTTGGGTTAAGTCCGCAACGAGCGCAACCCTTATGCTTTGTTGCCAGTGGTCGGCCGGGAACTCAAAGGGAGACTGCCAGTGATAAGCTGTGGAGGAAGGTGGGGATGACGTCGAAGTCATCATGGCCCCTTACGACCAGGGGCTACGTGCTACAATGGCGCATACAAAGAGAAGCGTCTCGCGAGAGCAAGCGGACCTCATAAAGTGCGTCGTAGTTCGGTTGGAGTCTGCAACTCGACTCCATGAAGTCGGAATCGCTAATGTCGTGGATCAAGAATGCCACGGTGAATACGTTCCGGGCGCTGTACACACCGCCCGTCACACACCATGGGAATTGGGTTGCAAAAGAAGTGAGTGGCTAACCTTCGGGCGCTTACCACTTTGTGATTCATGATAAGGGTGAAGTCGTAACAAGGTAACCGG
+
-1.+%$$+(&+/.737649-53',++.01+++,0:126,)&'/2)+61///.20'4(&$%'*...'-.056764//&)(,,586:7&3,12**04)&')-,14/-32.,1,',-,,,/+''*<7/303+(*/10;3.176-7../9365255')*&()&*(&')1-2-,+00..01+,4493343-21./31*5./09+./',')*783562:.9.0)1++/,,/::7466833*()++('(*0/38,6-9-,-:9''1.*)%)/./.293,7789:5.2'(*.(.*+:..,--.+,--.,/(&&%)&&%&)(,--/4608'&(,,/))+2'''*)1114090+07,+56;821/./64+1/-,(((%)*4.0101*),))1/'1.988-(.6370..,..-0/0-2($*'*+/#')&(((-+-))%+45.+/.*2+.(.056<.-4;8--..2/214:8488%1011124,''(.*1108%-'(1;-+,,&,0-&5'.,2340/0/-,.389874.9-9-4677*-$&$'))'%%&)'.((*--02-3292.,/0296,'&(*25344548;:,40&$'').4*2/9024,.))+,-.<8086;4/.0/*.&*)('+)'))+*./212.04233/))&$',.+)*/0+%+)/*+)%)+3.*8*-*-./;9;9210+,1-.10133):::99*)(&(*/.1167879////0892:1015388-+/.8741513.240,-020+,*+-.8.13-)-*+&(-*41/;+,511-1/-.,000/:1211979<.-.+(((348751/0%'*'('-0'&&(&%*(-,.+*26,,-(+:654)++*,9886''''-0*%%$$$*+87067:+5())&),-,**-1.080&*+.-**4.'(&((&'%&$'**++*))%(0.123<..3..41392+,.0245.342377(,(*))(*+)($)*1-,-)*+-5424-3,+(++2,1.1-2.1,-.4439910/-0,).75597///11--4137675<..4/-(&%%)'*),+/7819+,1//.,,,.7*/,/*'&)'*112334444,$'-'('%*++***,5/5394,,)(*,5,,74)/-0-+*+*5,,7511,-&/0()+5/..0/348564,5-.3+,24
@3f3227e2-8df7-47c0-8a50-bec6d4911a11 ch=400 read=82693 start_time=2019-12-13T11:04:24Z barcode=BC01 runid=2c9cf7bc05858273f10e7d7ec552fc0bd742dc3e
CTCCTACGGGAGGCAGCGGTGGGGAATATTGCACAATGGGAAACCCTGATGCAGCAACGCCGTGATGATGAAGGTTTTCGGATCGTAAAGCTCAATGCTTTGGGGAAGATAATGACGGTACCCAGGAGAAGCGCGGCTAACTACGTGCCAGCAGCCGCAGTATTGTTAATACGTAGGTGGCAGGCGTTATCGGATTTACTGGGCGTAAAGGGCGTAGGCGGATGATTAAGTGGGATGTGAAATACCCGGGCTCAACTTGGGTGCTGCATTCCAAACTGGTTATCTAGAGTGCAGGAGAGGAGGTGGAATTTACAATTAGCCAGCTGAGAATGCGTAGAGATTAGGAAGAACACCAGTGGCGAAGGCGACTCTGGACTGTAACGGTGACGCTGAGGCTCGGCGGCGTGGGGAGCAAACGGGATTAGATACCCTGGTAGTCCACGCCGTAAACGATGAATACTAGGTGTGGGGTTTCAACACCTCCGTGCCGCCGCTAACGCATTAAGTATTCCGCCTGGGGGGGTACGGTCGCAAGATTAAAACTCAAAGGAATTGACGGGACCCGCACAAGTAGCGAATAATGGTTTAATTCGAAGCAACGCGAAGAACCTTACCACAGCGACATCCACTTGCATTACTCTTAATCGAAATCGGGGACAAGGTGACAGGTGGTGCATGGTTGTCGTCAGCTCGTGTCGTGAGATGTTGAGTTGATCCGCAACGAGCGCAACCCTTGTCGTTAGTTACTACCATTAAGTTGAGGACTCTAGCGAGACTGCTAGGTTAACCAGGAGGAAGGTGGGGATGACGTCCATCACATGCCCCTTATGTGTAGGGCTACACACGTGCTACAATGGCTGGTACAGAGAGATGCAATACCGTGAGGTGGAGCCAAACTTTAAAACCAGTCTCAGTTCGGATTAGCCAGGCTGAAACTCGCCTACATGAAGCTGGAGTTACTAGTAATCGCGGGTAAGAATGTCGCGGTGAATACGTTCCGGGTCTTGTACACACCGCCCGTCACACCATGAGAGTTGTACCAGAAGTCCGTGAGCTAACCGCAAAGGGCAGCGGCCGAAGGTAGGGTCAGCGATTGGGGTGAAAGTCGTATTTCTAAGTAACCGG
+
,.0-')-+5/*,,)((%%')-470,10.9.++)*)(,'+('*'/70)))+,43-449872-)#'%'',..58(3,<9813:5664092*%%$%*'(')*5.29:*)-*-/-,0..4,5.+.&'&,.*)(').'++40-.656././/8;6+40035//%++*-*&*(/)00532//0,/0-+-3574;333/2,162./03)*-,+05**..)'&*-758622232;21.109653.-+-870047,056218*3+),)24449:88163/.960679:2800045...//:677/.(,+''*),,/*.+&$%&)(+'*-)'&(&'(%***),,./.-*+-3(30.++-8650:01/23///708153--,--92332+21+)&'*100123-6200,(($',*1/49:,+/11<34'59..4.),/078+)6,-+3274+.-/5014;5/-+-,10/.332'0(+)+11-.6)-)1-66:7985566:57:484263,./-5/3*.03<::759555-.-(&()3/766042**+7*:<<:78887-0,*.1/0-)(*0+5;2.-/2/,+,*,,,-24363468;;/98;6(-+&+4'2,-,.2)),+(&%(-/&(($&)&11.6-%&+*)+.3-'*))2-4.07'()-(/+-525654052--,%,2018956674:8;667895111136837834386787492%031(&33/*.2561025/71508/.7///2*;--.40112;;.9.-'((-10164664.%)**-00,,(-+-'0+4161-,/*(-+,1%)+(/859865730+'++++')-16/+&***,4652-756366430)*+--3/144;634367987952+*)+.7775;526;981/-0-2/,-84;<:86:/4;;13:689888*009663.2,**.*('%%&)5:0/:889:532//-*)*+1--')+2,-*&*+.0./-/,-')(&),4258501)3+,-9:242205()58-+.../8400,/9,9:,,953224597.-*)).)#)).2''+.,,77*-(),,)-)0+.00/(+))'++,-72-+,)*0,..+0+0/454(6*5164.1.0-*/2.4/)/3-/0.+-1/;.6,
@0f76bb19-4c25-40d1-a83a-1bfe6d8840df ch=401 read=53418 start_time=2019-12-13T11:04:21Z barcode=BC01 runid=2c9cf7bc05858273f10e7d7ec552fc0bd742dc3e
CCGGTTACCTTGTTACGACTTCACCCCAATCATGACCCTACCTTCGGCCGCTGCCTCGCTGCGGTTAGCTCACGGACTTCGAAGATTATTGCCAACTCGTGATTGTGACGGGCGGTGTGTACAAGACCAGGAACGTATTCACCGCGACATTCTGATTCGCGATTACTAGTAACTCCAGCTTCATGTAGGGCGAGTTTCAGCCTACAATCGAACTGAGACTGGTTTTAAAGTTTGGCTCCACCTCGGTGTGCGTCTCTGTACCAGCCATTGTAGCACGTGTGGCCCTGCATAAGGGCATGATGGTTGACGTCCCACCTTCCTCCTGGTTAACAGGCAGTCTCGCTAAGTCCTCAACTTAATGGTAGTAACTAACGACGAGGTTGCTCGTTGCGGGACTTAATAGCATCTCGACGGCTGACGGCAACCATGCACCACCTGTCACCTTGTCCCAGAAGATTTCCTCGATTAAAGAGTAATACAAGGGATGTCAAGTGTAGGTAAAGAGTTCTTCGCTTGTTAAAACTGAATTAAACTCCCCATCTCCGCTTCACTTATTTTTTGGAGTCCCCGTCGAATTCCTTTGAGTTTTAATCTTGCGACCATGCTCCCAGGCGGAATACTTAATGCGTTAGCGGCGGCGCAGTGTTGAAACCCCCCACCTAGTATTCATCGTTTACGGCATTGGACTACCAGAATCAATCCTGTTGCTCCCCACGCTTTCGAGCCTCCCGGCGTACAGTCCAGAGAGTCGCCTTCGCCACTGGTGTTCTTCTAATCTCTACGCATTTCACCGCTTCACCTGAATTCCCACTCTCCTCTCCTGCCTCCTAGATAACCAGTTTGGAATGCGAAAGCACCCAAGTTGGGCCCGGGTATTTCACATCCCTTAATCATCCGCCTACGCTCCTTTACGCCCAATGGAAATCCGGATAGCGCTCGCCACCGTATTACCGCGGCTGCTGGCGCAGTAGTTAGCCGTGGCTTCACTCATGGTGCCGTCATTATCTTCCCCCAAAGACCAGAGCTTTACGATCAAAACCTTCATCACTCCGCGGCGTTGCGCATCAGGGTTTTCCCCATTATTGTAATATTCCCCACTGCTGCCTCCCGTAG
+
/2)*1.(*&)(&12&*-)1194-763)0216*-,-.8*)).329:091806:9684.%&(()+,/-,*+,+(-.6,--2/++&)%+()04/01.*/01&+)),.,-.0317:6062,+**-/4**.53(6-4-+.-.993241/1006.+4,%%%293(*((--/./011200-2*))+394-545+.*'(+),(9../++*%'(/-,000654..'+38923<<30<013;3220015+.5/0')+(2)*&,+,+,28877212820:/-*00/42,*'%&/,+)(,012//07,37101,&.2)+/.//',(/01:1*,-&+&.5-0'+$(-0.33237,,..('(*655/.)((0,2/11/.112003333)+%%'))+')'.+81/1+33324-3)&')*+0114000''&)**-+&,-//:/96323:487310037,7++).'&%%-'%'*143532**0(90-(*((,,+)3.)-6706558-&&)(,*&%((0*()+6<78:1%(*-)/'**(&%'$'),*1+'''120,)+.*.0&-./)%&('$,)(+-)*.%'(.85+135)/+-7.&'*((*+2:;+0:,,*'*13.-)(&%--3;6-1542+2*(*%&(3/422-4-+-42:.4-,&'$((,.9*6/%81591-(*/+(+.35;84576488+-*41)-,2.251,0-**&'(&&'()')*1-*+,379-'+,-/;642357816/'&2101240/.5'')00.044080619675,2.02997;66941285678941/0.6<95351-,+,'#&%$%)*0-30*%*+.),///536./3.23')/-.,.0.5/14;28+5--4.&&&(&'%'&$'&&()26,70,(/+,-1;50+)*.06)))1-.//012.03/032678.--&#))..)+)+'&'(')1)3,3&%$&$$&(#&%#'(&(-/2.4:7565//..0.0)&(#&&'-5-+)+))-,-)).*)+,1(1(,-%/3(//)26+-48<096;0*65..3,2%%-11:9.,+,--1/20+54;4667.01.+&*'/.-2+((&'-/2369+6:7(842)%&.(,,),*/-/138262$(),34356504*&(')
@0361f74f-5e05-4b5d-b63e-93365f503640 ch=83 read=114073 start_time=2019-12-13T11:04:20Z barcode=BC01 runid=2c9cf7bc05858273f10e7d7ec552fc0bd742dc3e
CGCCTACGGGGAGGCAGCAGTGGGGAATATTGCACAATGGGCGCAAGCCTGGTCACAGCCATGCCGCGTGTATGAAGAAGGCCTTGAGTTTGTAAAGTACTTTCAGCGGATAAAGTTAATACCTTTGCTCATTGACGTTACCCACGCAGAAGAAACACCGACTAACTCCGTGCCAGCAGCGCGGTAATACGGAGGGTCTGGCGTTAATCGGAATTACTGGGCGTAAAGCGCACGCAGGCGGTTTGTTAAGTCGAATGTGAAATCCCCGGGCTCAACCTGGGGACTGCATCTGATACTATGTGAGTCTCGTAGAGGGGGGTAGAATTCCAGGTGTAGCGGTGAAGAATGCGTAGAGATCTGGAGGAATACCGGTGGCGAAGGCAGCGGCCCCGGACAGACGACGCTCAGGTGCGGCGTGGGGAGCAAACAGGATTAAGATACCCTGGTAGTCCGCGTAAAGCGATGTCGACTTGGAAGTTTGTGGAGCTAACGCGTTAAGTCGACCGCCGCCTGGGAATACGGCCGCAAGGTTAAAACTCAAATGAATTGACGGGGGCCCGCACAAGCGGTGGGCATGGTTTAATTCGATGCAACGCGAAGAACCTTACCTGGTCTTGACGCCACGGAAGTTTTCAGGGGATGAGAATATGCCTTCGGGAACGTAGGAACAGGTGCTGCATATTGGCTGTCATCAGCTCGTGTTGTGAAATGTTGGGTTAAGTCCCGTAACAGGCGCAACCCTTATCCTTTGTTGCCAGCGGTCGGCCGGGAACTCAAAGGAGACTGCGGTGATAAACTGGAGGAAGATTGGGGATGACGTCCAGGTCATCATGGCCCACCCACGACCAGGGCTACCACGATACAATGGCGCCACAAAGAAGCGACCTCGCGAGGATAAGCGGACCTCATAAGTGCGTCGTAGTCGGATTGGAGTCTGCAACTCGACTCCATGGGTCAGGGTGTAAGCAATCGTGGATCAGAATGCCACGGTGAATACGTTCCCGGGCCTTGTACACACCGCCCGTCACACCATGGGAGTGGGTTGCAAAAGAGTAGATACGGCTTAACCTTCGGGGAGGCGCTTACCACTTTGTGATTCATGACTGGGGTAGAAGTCGTAACAAAGGTAACCGGAAGATAGAGCATTGAAACCGTGGGTTGCTACAAAACACCAACCGGCATATTCCAGCACCAACAATACGTAACG
+
)()()*/-06.$&-**22457483'-.--.2+++-2:229//)+-.(-++**+%$&((/+22*,'((0.10*)*-0%'(+,1*+($%-/6*-45:526101:,+()$&)%$/13+/,/-....04--566-6.-0434953:2&-*/1/.-$-*)+,-+')--.(+,.'(+..925724655/3*.,+)6(1((+,('%%'')-5,8-2*/*(-*./136.)*./:6,341(-',)),0)69<;+3*3-./3''41$'$)1,,645,.56988766,,*,50,/4.//...++,,-2-0.&'$$%*10/13-**(*+,'))$-)-,-*)/6393//0-51--'&))''3.1-,+)+35583/.--))**,3//./*)-((+.()+-.274+.++*''..25-,,,-(0465(('()31*4*)*,6<56&6.,2-/(')//3:3-09967330(*'%')*%-,/0.1550.2-/*)*(*5$&#$&,.1235000+3*1.+.3720)&*-,.2)((&%%$%**137/02(3-061:72,0/0:7302.1.///',760.72+,,./.,//51/,)()0,,7;;0;890(*045241//.+.'(-/0/1+-2-)(*)-0,(*#''&)0/10.3:;:4%-2/2)*'%&(&&$&#)+156(76.++(%$)*$$%&*.01/2.0,/')&,+/4465&42&'(+214.9///0261--112885:6,%*+10,.482(&%(*/086<62:323+,0+,3;3453324:68'8+21;7/500205/++')*432-))*+33392877/-3..5-'4(,4:326579833&))(++797*)&*)1,'+*)&)*23;-.(%&'&(&$&&$'')-3/071,,%''0/)$('&(()+53424.'-)%),-'+.6898521144*.7:966556513'*&0+2,+,-,)++)'**.-./268..24'&$'','+((&(%)+0..2;:;979.-,2235.)).*)((+068658/6+.243/*2+.,000.4;*::+*7603136787:+''')0*3/*-,54+%&')&&%%$%/'&')-,8750.175+(-)'**.1.47-00:830457;9821011467,(%%)()*/.0/,/)1,-,-7:;:97520.2++.),$%%&%%&#%(((*()0**(%&(('$&$)'+&1-'))$&&),+))+--675*/2+-,42))''$
@4d1388a8-823a-471a-9962-3fdfc1e72acf ch=413 read=177248 start_time=2019-12-13T11:04:22Z barcode=BC01 runid=2c9cf7bc05858273f10e7d7ec552fc0bd742dc3e
CTCCACGGGAGGCAGCAGTGAAATTTTCGGCAATGCGGGGAAACCCTGACCGAGCAACGCCGACGTGGAAAGAAGGTTTCGGATTGTAAACTTCTGTTATAAAGGAAGAACGGCGGCTACAGGAAATGGTAGCCGAGTGACGGTACTTTATTAGAAAGCCACGGCTAACTACGTGCCAGCGAGCCGCGGTAATACGTAGGTGGCAAGCGTTATCCGGAATTATTGGGCGTAAAGAGGAGCGGACAGCAGCAGGGTCTATGGTGAAAGCCTGAAGCTTATTCCAGTAAGCCATAGAAACCAGGCAGCTAGGTGCAGGAGAGGATCGTGGAATTCCATGTGTAGCGGTGAAATGCGTAGATATATGGAGGAACACACACCAGTGGCAGCGACGATCTGGCCTGCAACTGACGCTCAGTCCCGAAAGCGTGGGAGAACAAATAGAGTTAGATACCCACAGTAGTCCACGCCGTAAACGATGAGTACTAAGTGTTGGATGTCAAAGTTCAGTGCTGCAGTTAACGCAATAAGTACTCCGCCTGAGTAGTACGTTCGCAAGAATGAAACTCAAAATGACGAGGCCCGCACAAGCGGTGGAGCATGTGGTTTGAACAGCGCGAAGAACCTTACCAGATCTTGACATACTCATAAAGGCTCCAGAGATGGAGAGATAGCTATATGAGATACAGGTGGTGCATGGTTGTCGTCAGCTCTGTATGTGAATGTTGGGTTAAGTCCGCAACGAGCGCAACCCTTATCGTTAGTTACCATCATTAAGTTGAGGGACTCTGAGCGAGACTGCCAGTGACAAGCTGGAGAAGGCAGGGATGACGTGAAATCATCATGCCCCTTGGCCTGGGCTGCCACACGTGCTACAATGGATGGTGCAGGGGAAGCGAAGCCGCAGTGAAGCAAAACCCATAAACCATTCTCAGTTCGGATTGTAGTCTGCAACTCGACTACATGAAGTTGGAATCGCTGGTAATCGCGAATCAGCATGTCGCGGTGAATACGTTCTCAGGCCTTACACCCGTACACCACGAGAGTTGATAACACCCGAAATGGCCTAACCGCAGGAAAAGGAGCCTGTCTAAGGTGGGATTGATGATTGGGGTGAAGTCGTAACAAGGTAACCGG
+
(+2'%(*.4--2-.030150-5-068/+1:87:631'/0)(.+05))*01:38)/150450+$%*+-),)+$+++1-8)(0-)<+,,6:556967131..290+4+40232)/0130../*10.50.::9788/*+&'--+'&*+,05,*6--'**)%&&'(06/./6.1-,,,+-.'())()0(%(&*+-)'')*..)3+,0/-('*-086/6+.-.0/1/22.0523259)((.)(&*'*%'%('&(*&)3213)%*-01/-36+075+.''(,(&)-+''(+,)',1-40,/:52641853335243234+4)')&/6/370:4.''*),+))+/..,../886&13)+1540*4.1/+12833727/.+)**/5.2130-*%+-20/.//)5).)+,.11***,2788:2317'%%**(+-170-(&'(+-(*,/'(&''8)-/6260''&)*--0522-/.14446:-200/+,$&).13.(-+..22::8776932394*0..1226666:684113749747/0/04/1;83/./**0//38<9560,,1:9.19.,50+1-*(/064%42+5/..,/-1023;:9-),+--*)+218((+-')&,)(*-2(,1/2-...0,*&,,,0-10661334)*,8517.,.&&'()*.97,**(),-*-411),2335775/03/19988821+,,()45996531/%)*(+'&(*95456%)-(.*/*+1.(-182/0')04599<4/500063:32/812:99833869*/,,%-/3-+..-&&'$.-3545420..-,--08-8997-****,*&'++),/02-2-251/1/57770371*-+('49,3/)()%)&'((*-/32.-//4038-,+*+&,'-*+))1,//60.4:31$'(--6+01:72296-,087%2).8/01/54<8,/&-**,+.5476616///)*(),./64/0*/-6-7757,64+3//8686;75923./1/1357505,..5;:9:79;989&-/+&()%&&),(*/./265/.,)&&'3-)*+-6.//8,*,1-+,50312987.301707(''(%'*()*34,3/,-15::/.0+--0807/*4+*%1)*+54478:8:/527;9;78
@141c442d-f473-421e-b0f7-548818131b3f ch=253 read=172731 start_time=2019-12-13T11:04:14Z barcode=BC01 runid=2c9cf7bc05858273f10e7d7ec552fc0bd742dc3e
CTCCTGGGAGGCAGCAGTGGGAATGTGCTGTGGGCGCAAGCCTGATGCGGCCATGCCGCGCGTGTATGAAGAAGGACCTTCGGGTTGTAAAAGAGTACTTTCAGCGGGGAGGAAGGGTAAAGTTAATACCTTTGCTCATTGGCGTTACCCGCAGAAGAAACACCAGCTAACTCCGTGCCAGCGTACGTTAACTCACGGAGGGTGCAAGCGTTAATCAGATTACTGGGCGTACAAAGAAGCGCACGCAGGCAGTTTGTTAAGTCAGATCTTAAATCCCGGGCTCAACCTGGGGAACTGCATCTGATACTGGCAAACAAGTCTCGTAGAGGGGTAGAATTCCAGGTGTAGCGATGCGTAGAGATCTGGAGGAATACCGGTGGCGAAGGCAGCCCCTGGACGAAGACTGACGCTCAGGTGCAGCGTGGGGGGAGCAAACAGGATTAGCAGATACCCTGGTAGTCCACGCCGTAAACGTCGACTTGGAGGTTGTGCCCTTGAGGCGTGGCCTCCGGAGCTAACGCGTTAAGTCGACCGCACGGGAGTACGGCCGCAAGGTTAAAACTCAAATGAATTGACGGGGACGCACAAGCGGTGGAGCATGTGGTTTAATTCGTGCAACGCGAAGAACCTTACCTGTCTTGACATCCACGGGAAGTTTTCAGAGATGAGAATATTGCCTTTAGGAACGCTGAGACAGGTGCATGGCTGTCGTCAGCTCGTGTTGTGAAATGTTGAGTTAAGTCCCGCAACAGGCATATACTTATCCTTTGTTGCCAGCGGTCCGGCCGGGAATCAAAGGGAGACTGCCAGTGATAAACTGGAGGAAGGTGGGGATGACGTCAGGTCGTCATGGCCCCTTACGACCAGGGCTACACGTGCTACAATGGCGCATACAAAGAGAAAGCGACCTCGCGAGAGCAAGCGGACCTCATAAAGTGCGTCGTAGTGTTGGTTAAGGTCTGCAACTCGACTCCATGAAGTCAGATCGCTAGTAATCGTGGATCAGAATGCCACGGTGAATACGTTCCCCGGGCCTTGTACACCGCCCGTCACACCATGGGAGTGGGTTGCAAAAAGTAGGTAACCTTCCGGGAGGCGCTTACCACTTTGTGATTCATGACTGGGGTGAAGTCGTAACAAAGGTAACCGG
+
/-2/-/+1),2/.4555:89.,,+'0''%')*82/./0.-0745598.,.9.:806541//01562432/&''()'*/,30-:85:46188*&$*,//1;41*1)*/0*+0+.+//(((2/,*4.:.10/,1,(./0)1*/'*'+4&)3-&+'').',/')/00&//./8/0092744,''().','*'&%&%+*,.31*.),,4::7955646482./,4,-.4:9,)('%+-*%()*001*.+.-199429<7-3958159,-/4&,)-,1**-*/785680/13/1-+)%%')*+--9,+,..02.8..2()*1.26789:30(*15,.//.4/3.,,1861)*,%&(%&:98/,+**,119-,/+.5/68;350-'&&'**-+,+3520*.;69-1-,+,--,,./020*)*'&+),.776500+*,/6;,2'11)01+'%('**'66(+/9111910+-,29124875-**-/.3,3,*0.-0/0.6;0.42215..0(228/4/2/-,0-.,+*,-,4/5-2+**.,00%*(.(&%)*31630*-.1*0/8/696-1931,+*+234468-16*&,$(%(&2'**1.2:111,3,,--.4,282;1**+,34123126.1296/7./4//./03.35794,,.-3+%''';:71,,,,,//,***+'1))/,+0*&++)*))*++2267,/*+&)*-.1888+.'&*,00130-,)1+--49334593)4398547.82,(.')'(,2$)()%(),*.2&'4+'/73584412421..24646-+)(*07,,*(',-:888:030/0/5;6:996/*.+0.7438:122....06,,(++&00'*%&+*,)-**+234934984,**'),.185'/20..70,-))-259*()&++'*+557779680.+*+.08+3..-*/355189,-958776)3&.-)+4-,.*(&-(++,%3*(--.*+/44934,5-,,3((*(-31-''(/+,-9;999860*-8758:78,660273+5.20701))*+--0.,,,-+.023:413552,/,).,3'&&(',*.3+/.68-)$%%-(,+*.0107'261&(++(),++5/))0,**6676:6+-/02800.0+,.***.,1/5138*.7/2<;<7;
@05787570-870d-4c7a-a2f2-2ee94d81ca1e ch=309 read=147924 start_time=2019-12-13T11:04:05Z barcode=BC01 runid=2c9cf7bc05858273f10e7d7ec552fc0bd742dc3e
CCGGTTACCTGTTGCGACTACTGATGTGAATCACAGAGTGGTAAGCGCCCTCCCGAAGGTTAAGCTACCTGCTTCTTTGCAACCCACTCATGGTGTGACGGGCGGTGTGTACAAGGCCGGGAACGTATTCACCGTGGCATTCTGATCCACGATTACTAGCGATTCCGACCATGGAGTCAGGTTGCAGACTCAATCCGGACTACGACGCGGGGTCCGCTTGCTCTCATGAGGTCGCTTCTCTTTGTATGCGCCATTGTAGCACGTGTGTAGCCCTGGTCATGGGGCCATGATGACTTGACGTCATCCCCACCTTCCTCCAGTTTATCACTGTGATCTCCTTTGAGTTCCCAGCCGGACCGCTGGCAACAAAGGGATAAGGGTTGCGCTCGTTGCGGGACAGCAACATTTCACAACACAGGCTGACGACAGCCATGCAGCACATATCTCTGGTTCCCGAAGGCGCAATCCATCTGGAAGTTTGCAGCGATATCGAGACCAGGTGAGTTCTTCGCGTTGCATCGAATTAAACCATGCTCCACCGCTTGTGCAGGCCCATCAATTCATTTTGAGTTTTAACCTTGCGGCCGTACTCCCCAGGCGGTCGACTTAACGCGTTAGCTCCGGAAGCCACGCCTTAGGGCACAACCTCCAAGTCGACATCGTTTACGGCGTGGACTACCAGGGTATCTAATCCTGTTTGCTCTACGCTTTCGCACCTGAGCGATATCTTCGTCCAGGGGCCCATAACCGCCGCAGTATTCCTCAGATCTCTACGCATTTCACCGCTACACCTGGAATTCTACCCCTCTACGGAGACTCAAACACCGGTATCAGATGCAGTTCCCAGGTTGAGCCCGAGTTCCGCATCACAACCAGAGCGCCTGCGTGCGCTTTACGCCCAGTAATTCCGATTAACATACCTCCCGTATTACCGCGGCTGCTGGCACGGAGTTAGCCGGTGCTTCTTCTGCAGGTAGCGTCAATAGGCAAAGTGCTGCATCCTTCCTCCCCGCTGAAAGTGCTTTTAAGCCCGAAGGCCTTCTTCGCCACGCGGCATGGCTGCATCAGGCTTACGCCGTTATTGCAATATTCCCACTGCTGCCTCCGTAG
+
/)('/5(+56448&/0,)*%)#'$*)*)*6/-,**$$&('((%%%((171/60('$&+-+265032233-%,.0.07-+-0&151*,./)*-2*(*-/*)++'(1132(,+/6706/3&'++'*4633/-*.,++'+++030,,,-.1%(*,4;2,*+)*...5..''*'$-(%%&'*(507*%*,+66665913232385-/330'&&).4-3200/4--.//3$%)%)(()/004-1//95015745264(+3*)(,*)--.-/*(().5/+.353%4).53/0)**-/,+)(-//533//-/21*+.36,7*++,,/2;8+/,*+.)'')/3677393(&/,)/7*$0153;6-++0.686.)305(+5-01-+/02/5,0/01546:78)711.+$0(*+45:51$#$$'%'%',,)*&+((.+)*,(/*4.0/'($((111/(+1-,582--++,-%0&6)0+()'$'*'%()+.)*$(%'&($(+$,.-096/6/+).0<75;:6706,-.467((,/))3616.))0.4/,12-+.*()'.,3)2,(&./,2+90(/2/&*++/8<+/*.'%%((')20,/-01-:;8,164084640+-).(0**(*-**/0-,,,**%&%',+,')$()+)''-.34837&.-../.-/04767:,+++0-.07;898457-10,/.02+167777379.',)*(&)*+262.,-,1./)&-*)(*(/-178507'(,)3.,4)&''%(,+.6%5'+-46;5326()300--/.53748<92259/3312(,--.06.4./(%,-,(++0.0+-'++.1524*,'++'-.017+-15-6-7876--(-114++081,&'(/5+&#(01'$%%%%$&('(*2510/1/66/''/)**43140(*-.418+(+,2+7/4&'(-2*+3**/6/80053.3.-.8872.+&)(*&),0)+.&(&(&+/,*21*('%$+,++),)((&/&$&,*12***&%(%''*.'')+(**1/,+671/6+)&%%(,'#%%%+++))()),0-4//73&%&'((*-2-*')#$%'()+8*41,2,%-+/*$/)#%%&(++..7/67.(//0/33421/*'*).
@5210be0d-bbda-485c-9ff5-ec91707160e8 ch=495 read=132657 start_time=2019-12-13T11:03:58Z barcode=BC01 runid=2c9cf7bc05858273f10e7d7ec552fc0bd742dc3e
TTGTTGCTTTGTTCCAGAAGTTACGTATTGCTGGTGCTATGGAGCAGGCGCAGTCTTGGTTTTATTGCCTCTGTTGGTGCTGATATTGCTCCTACGGGAGCAGCAATTAGAATATGCTGTGGAAGGCGCAAGCTGAGTACAATACATGCCGCGTGTATGAAGAAGGCCTTCGGGTTCCCCGTAAAGTACTTTCAGCGGGAGGAAGGGAATGGGTGCCTTTGTCGGTAGGCACCCGCGACACCAGCTAATTGCCAGCAAGCGCAGTAATACAGGAAGTGCAAGCGTTAATCAGAGTTACTGGGCGTAAAAGCTGCCTGTAGGCAGTTTTATTAGAATCAGATGTAGAATCCCCGGGCTCAACCTAGAACTGCATCTGATACTGGCAACGAGTCTCGTAGAGGGTAGAATTCCAGGTGTGGCGGTGAAATGCGTAGAGATCTGGAGGAATACCGGTGGCGAAGAGCGGCCCCTGGACGAAGACTGACGGCTCCAGGTGCGAAGCGTGGGGAGCAAACAGGGTTAAGATACCTGGTAGTCCACGCCGTAAACGATGTCGACTTAGGAGTTGTGCCCGCTTGAGGCGTGGCTGGAGAGCTAACGCGTTGATCTGACCGCCTGGAATTACGGCCGCAAGGTTAAAACTCAAATGAATTGACGGGGGGCCCGCACAAGCGGTGGAGCATGTGGTTTTAATTTGTTTAACGCGAAGAACCTTACTGCAAGTCTTGACATCACTGAAGTTTTTTTTCAGAGATGAGTGGCAGCTACAGGAACCGTGGAGACAGAGTGCTGCATGAAACGTCCGTCAGCTCGTGTTGTGAAGGAAGAATGTTGGGTTAAGTCCCGCAACAGGCACCATACTTATCGCGTACCCAGCGGTTGCGGCCGGGAACTCAAAGGAGACTGCCAGTGATAAACTGGAGGAAGGTGGGGATGACGTCGAATTAAAATGTGGCCCTTACGACCAGGGCTACACGATGCTACAATGCCAAAGCATACAAAGAGAAGCGACCTCCGCGAGCAAGACCGGACCTCATAAAGTGCGTCGTAGTCAGTTGGGTGCAACTCGACTCCATGAAGTCGGAATCGCTAGTAATCGTGGATCAGAATGCCACGGTGAATGCGTTCGGGCCTTTGTACGCACCGCCCGTCACACCATGGGAGTAGGTTGCAAAGAAGTAGGTAACAACTAACCTTCAGGAGGAAAACGCTTACACTTTGTGATTCATGACGCTAAGGGTAGAAGTCGCTAACAAAGGTAACCGG
+
)'('*'&&(&&&)*''%%&'(&%'#%%***-7)),,.2--,&)%)&)(&$$$&((,+'))./('+'%'&'%*$*)')*(//../$%&%&-0*&'()0-%)'))),&1''1&/)(0(-,.&)+'&('%#(#%&(.-&&&$&'%&%()+631+117654--1+'*+(.-6373(4131)%&$$%)-)%)')05;/-+)&0-',,,,-.)&'))'('&%''+,'+*.))$'%&&+/))$&&$%1+**)(*%&$',**+0&%&*%)(*,,()&.&/)+%')/0251333909+*&*%'1:355:97635584*),$$'(','0094,0857)'-..//71117//)+)'-,*734),48883+1+(%+,)*(+111110./0-15-+(-)('&()+358880,14215,1/101(-,)+))'1(,))+*//*+274.+&**-0075-.--.*+1*(&(+/)),(+$'(*+-61*)*0.0((1(*+)++)&&'()(%.*,-.-*+&(*,,24*%%)-736'4*'**+(**.*++)+132212/)++./.-4:54/,-)*)'(''(%*+'*,.&'&),,$(0-+*-(&,&''%&).*-%(--/3***,.*(''&&')-1254+-(&$)%'(*,302535*7,:13.4+,89<;55071603/(051+)+2/*--.-,/+//,1++,++/)'*.0::*+*)++(,671/*&'((-)-01515,($$(%))-/152144)+#'$&')).7::<9;,90+,-.,++($%&'&)*)*)$+)''*+./..*),..,%').9823$%$%(%&%('*)-23/212/4*02),-,))))(%---,./,60-1,*)++3-(+.*0.-03.2,&'').*)**&'$(%+30*-1.03,%&-)2)$*).+.867<0/2+-029893&01../01&++.0.-*))*'*'.320-,()&&&%$%)(,00)(&('())''('),-8/*-++23,+'))*./87465-,)+)).'))*-4393/''&(()*223604&$%((+,0)%$/*12,21'--)21,(0179:8464671&'),-3**)**/-..236/7.(+*-.--4.73757621+%)).*.19463243&'&)'.-+117556:53336;8.112+2/)(645.305934;/..-)))-.-.+.('&)(,30-'*(-.%()'),-/,/--1,&$,).11:,$6+'/+-1)*'%&&$%((*2451/026:75./)*$&(%%.030,')(%')()+/235:-')*)++0)1
@230631ee-d12d-4462-95d4-ff5288384a8f ch=341 read=77327 start_time=2019-12-13T11:03:53Z barcode=BC01 runid=2c9cf7bc05858273f10e7d7ec552fc0bd742dc3e
CTCCTACAGGGAGGCAGCAGTAAGGAATTTTTTCGGCAATGGGGGAAACCCTGACCGAGCAACGCCGCGTGAAGAAGGTTTTCCGGATTGTAAACTTCTGTTATAAGGAAGAACGGCAGCTACAGGAAATGGTAGCCGAGTGACGTACTTTATTAGAAACCTACACGGCTAACTACGTGCCAGCAGCCGCGGTAATACGTAGGTGAAGTTATCCGGAATTATTGGGCGTAAAGGAGCAGGCGGTAGCGAGGGTCTGTGGTGAAAGCCTGAGCTTAACTTCAGTAAGCCATAGAAACCAGGCAGCTAGAGTGCAGGAGAGGATCGTGGAATTCCATGTGTAGCGGTGAAATGCGTAGATATATGGAGGAACACACCAGTGGCGAGGCGACGATCTACAGCCTGCAACTGACGCTCAGTCCAGCGTGGGGAGCAAATAGGGATTAGATACCCTAGTAGTCCCACGCCGTAAACGATGAAGTACTAAGTGTTGGATGTCAAAGTTCAGTGCTGCAGTTAACGCAATAGAAGTACTCGCCTGAGTGAATACGTTCGCAAGAATATGAAACTCAAAGAGGTGTGGGGGCCCGCACAAGCGGTGGAGCATGTGGTTTAATTCGAAGCAGCGCGAAGAACCTTACCAACGACATACTCATAAAGGCTCCAGGATGGAGATGGCTATATGAGATACAGGTGGTGCATGGTTGTCGTCGCTCGTGTCGTGAGATGTTGGGTTAAGTCCGCAGGCGCAACCCTTATCGTTAGTTACCATCATTAAGTTGGGGATCTGGCAGAGACTGCCAGTGACAAGCTGGAGGAAGGCGGGGATGACGTCAAATCATCATGCCTTACTTGAGCCCACAGGCTACACGTGCTACAATGGATGGTGCAGAGGAAGCGAAGCCGCGAGGTGAAACAAAACCCATAAAACCATTCTCAGTTCGGATTGTAGTCTGCAACTCCCGGCTACCAGTTGGAATCGCTAGTAATCGCGAATCCAGCATGTCACTTGTGAGAGGGTAAGAAGCAATACGTAATGAAAAAAAGA
+
)*-.,-/'13*(.,+*..*+,.(+*))*0466,014,,'+0321(',+/1(().-2-/.23;979<799()))&+-)0,953,)-.$6($((),'*63-,,((*1(*/*2*-50+7/(+-..707-.2/./770//6((*,-.0)****+(*,))'./(**&')+--5...85811.0/57222..0;025000()+3//%(%.*%%'(,+.-5*3'(-)(..29:::876'**$*+,+,2.5-)-,-*-/2-./2%(46,0)(&.+()%%&)(/)*+-(('0.4*14042..66/913/4-./.-))*..0/-1')',7111'6*2-122.2+-+***./1(4///5..7798778821*-1.,0+).2/-*+0+/118+)*&&)*43110.('(*+-2,003,,,/0401/1%3+8'&'-,.*/2*'*0.:52+43*)2.)*7566;/.+2201.42+$0/17057;8-,*++1*,/-.--134/806/;;999193/099/0.,*,034.8.5-50.7//2%)((*&+*2%&'&(('(&(''(*,472/0--*-2/&(*(-,)28//(%'**,-()-9:409+&'%*+-(0-813.---430/175:42;296/.-,,.&2,-/02*(-,.-0-/--'(()-31+110./19)2+5/7,+/8567.+*,)+5710-*+.)01559.050/4744587745,*%&'2*,./)8,.37976167&80-/-.2400.4/%-''(,/90*08,,,(+-.:2213;349::91-6,0-/3167*%&(*(/-&((+,5978:56658***%'140-,..7196*394,.132/064:81007834011..,)*))&)+(&$$$,+-,)*&(*332/&,0208;899:8:7*+&+,(*..,4-,3722+),+.))5(--:803:6*-,581069:<738(*,:808*2-**-02/)$+($+)3(()%&&$')*,+4/5.1280//-,(/---,/0090.++,/00..-&)'&('***'+30,1+&)-*+5-,*,'+(&%&&'00--+#%
