# Supplementary material for: De novo species identification using 16S rRNA gene nanopore sequencing
Source: PeerJ. 2020 Oct 21;8:e10029. doi: 10.7717/peerj.10029 (PMC7585375; doi:10.7717/peerj.10029)
Supplement: Supplemental Information 3 [file peerj-08-10029-s003.zip › pass_fastq_runid_2c9cf7bc05858273f10e7d7ec552fc0bd742dc3e_539.fastq]

@18229ac1-b9bb-436f-8e61-a93b984bbf18 ch=157 read=80661 start_time=2019-12-13T11:03:43Z barcode=BC01 runid=2c9cf7bc05858273f10e7d7ec552fc0bd742dc3e
CTCCTACGGGGGAGGCAGCGGTGAGGGAAATATTGCACAATGGGGAAACCACGGTACAGCAACGCCGCGTGAGTGATGAAGGTTTTTCAGATCGTAAGCTCTGTCTTTGGGGAAGATAATGACGGTACCAAGGAGGAAGCCACGGCTAACTACGTGCCAGCAGCCGCGCGGTAATACGTAGGTGGCGGCGTTATCGGACGTAGGCGGATGATTAAGTGGGATGTCATGCCGGAGGCTCAGCGTTACTGCATTCCAAACTGGTTATCTAGAGTGCAGGAGAGGAAGGTGGAATTCTAGTGTAGCGGTGAAATGCGTAGAGATTGGGAAGAACACCAGTGTGACGACTCTCTGGACTGGCGACGCTGAGGCTCGAAAGCGTGGGGAGCAAACGAGTTAGATACCCTGGTAGTCCCGCGCCGTAAAGCGATGAATACCTGGTGTGGGGTTCAACACCTCCGTGCCGCCGCTAACGCCATTAAAGTATTCCGCCTGGGAGTACGGTCGCAAGATTAAAACTCAAAGGAATTGACGGGGACCCGCACAAATGTGGGCATGGTTAATTCGAAGCAACGCGAAGAACCCACTACTTGACATCCTTGCATTACTCTTAATCGAGGAAATCACTTCGGGGACAAGGTGACGGAGTGGTGCATGGTTGTGGCAAACAAAGCTCAAATGATAAATTGAGATGTTGGGTTGCAGTCCCGCAACAGAGCGCAACCCTTAATCGTTAGTTACTACCATTAAGTTGAGGACTCTGTAGGAACTGCCTGGGTTTCAGGAGGAAGGTGGGGATGACGTCAAATCATCATGCCCACTTATGTGTAGGGCTACACGTGCTACGTGGCTGGTACAGAGATGCAATACCGTGAGGTGGGCCAAACTTTAAACCGATCTCTGGTTCAGTTGGCAGGCTGAAACTCGCCTACATGAAGCTGGAGTTACTGGTAATCGCGAATCAGAATATTTGCGGTGAATACGTTCCCGGGTCTTGTACACACCCGTCACACCATGAGAGTTGAAGCATGCCGAAGTCCGTGGAGGCTAACCGCAAGGAGCTTGGCGGCAGGTAGGGTCGCTTGATTGAGGGGTGAAGTCGTAACAAGGTAACCGG
+
,//..03-762.'*..+01,23*%/+'*,+-'/)(')*,+,054+)0-,)()(-*'&&'(,5046:3110,)*,*.///8210688/2'-/45-30,$),542506600581--+,,26+-%,&)),04/2-2**(*+-13-/./,+,.03/1.206;3/4..0+%'%%&'*)()*5455-6/286/14.30.-3&'$$&57096187:;0;07,24042.2'(%%%$('()$''-+-%(((')$)++..25+)0881.0,++*,.&'%()-.432*'*&+)''%%,'**+.+,***/-(*%-1./,2:,,-21-/2%(&+&(0126-1-+'17-664--)1330.-.+05:7/*)(()))),+-1/7136-,0/*,394/70('..7/4$'+*2*(+--07++047555281+01695/72+%$'(+-3;5)0)&'*++2186.07+04/.+(),.-1441+1101,+)(',533074*',,5:5/-20347-'('(6&/()(/.+*,/-.:8+..0*0--,+-/05441*69007,*+,22.)''$&*'$$$')35-5552335034:946/04($'***(*)(&')*+3460)'&%#$',&)*$$$++-**),)*,))'$(),4,69/../)2-.-02(,%&'00100,7506/,('%%-1)&+,,''')&))()((($$*'++304090632-2)+,.1410$)&(('))))*/3.30)))+()*/37543:432/.,).-3,,5.(&142331.(&'))('-..0++1;/02,0*+.+3,0.2..1370,+,-665759,,-:::67*.,)%)+-+,*311)2-*+-/.-.+035,+(&),1//16403+*++,:984:433962.*)'-),**/2:2,++(,6714*)+*)(&%,.95$2'3(2+(3877.-3/,10,1)&'-,10..,/392*../*+)'&'%'+,)-**,,.24153'*6-+/(---3765665649508883822286,,%*+*(-,'+-28780/,))2.*&'')))(+/**2-+.+*(''&'(,+0.0.'*,.''&%$$$*''(&&$*'$$%.224+*)**'.)*$48/,+)/*(+/.20)),/,303:972.
@5ee4ca2c-8749-41ea-9075-1ee42e777f45 ch=134 read=101729 start_time=2019-12-13T11:03:40Z barcode=BC01 runid=2c9cf7bc05858273f10e7d7ec552fc0bd742dc3e
CTCTACGGGAGGCAGCAGGGGTACACACCTACGGCAATGGGAAACCCTGACCATTTAACGCCGCGCGAAGGAAGAAGGTTTTCAGTTGTAAACTTCTGTTATAAAGGCGGCTACAGGAAGTGGTAGCCGGTGACGGTACTTTATTAAGCCACGGTAACTACGTGCCAGCAGCGCGTGGTAATACCTGCGTAGGTGGCAAGCTATCCGGAATTATTGACGTAAAAGGGGCAAGGCGGCGGCTTGGTCTGTGGTGAAAGCCTGAAGCAGCTTCCGGTAAGCCATAGAAACCAGGCAGCTGCAAATTTTGGGAGAGGACCATTGGAATTCCAGCCAGCGGTGAAATGCGTAGATATATGGAGGAACACACACACACACCAGTGGCGAAAGGCGACGATCTGGCCTGGCAAGCGCTCAGTCAGCGTGGGGAGCAAATAGGATTAGCAGATACCCTGGTAGTCCACGCCGTAAACGATGAGTACTAAGTGTTGGATGTGTCAAAGTTCAATTAACAACGCAATAAGTACTCCTGTAATTGTACGTTCGCAAGAATAAACTCAAAGGAATTGGTGGCGGGGCCCGCACAAGCGGCGGTGGAGCATGTGGTTTGAAAAACGCGAAGAACCTTACCCGATCTTGACATACTCATAAAGGCTCCCAGAGATGGAGAGATGGCTATATGAGATACAGGTGGTGCATGGTTGTCGTCAGCTCGTGTGTCGTGAGATGTTGGGTTAGTCCCGCAACGGCGCAACCCTTATCGTTAGTTACCATCAGTTAGGGACTCTGGCGGACTGCCGGTGACAAGCTGGAGGAAGGCGGGATCGATCATCGTACTTGCTGATGACCTGAATACACACGTTGCTTTACAATGGATGTGAAGATTGCAGAGGGAAAGCCGAAGCCGCGGTGAAGCAAAACCCATAAACCATTCTCAGTTCAGTTATGGTCTGCAACTCGACTACATGATTGTTAGGTCGTAGTAATCGCGAATCAACACGGTGAATGCGTTCTCGGGCTGCCGTCACACGAGGTTGATAACACCGAAAGCCGGTGGCTAACCGCAAGGAAGGAAGGCTGTCCTAAGGTGGAATTGACGTTGGGGTAGTCATATTAACAAGGTAACCGG
+
)*0),0.6-')1.))&%'**((*)'($&''$%'&,-72+-('*)07)()/1-$$(&-'*'+.))./(*0+0-/())+0/40+..036447;8114../,300-1'(%%''&&%&&)&(&%&&***+2-0001181))'*)03-0244*3-))+'%,113260.+/+))+&%&%'&)&%'''($)'''*'()),*5402/('1'*-5).,)0)&'))'&%%/72(,*,)'&$***/,*'(&$#('+*/0.1310/20,-43020+/0,3333'+,019,/0*('(-16.8%(1-&&&'#''(,+68)(+'%)&,.*$&%*+2+.-10)*'&%+),-/2.-.73//443333312(-/.,..-1,+*())**'%(')91123:7,--),-5--,--352+%(&&)960/**'((,)+//,/0())*+*),02::5(66-/.+(')+/:687-*()),1/20,.16:9:;<3-)$$'$&++2367055172627//),/,.+*/:8,#/&&%))),%')2,-3-/12(,&$#$''&(%/$*,379/2/)(./+(28,-135*+*%%(&('%('&&*./-8-))&'+8*5,'%'(*,2--.14223816&'),,.'('**,3339890:.+*&'&*+-625434*0./-./7,1-.0/.'%'))+,/.,+*)/0(/-(+252-/-+%&)(.+0,3/576/4,50/02/42/01177424./1.0*)))*/.4)**/+))+3-&&)+''&&&')+01700400386<6004.0811-'()+&/1/01332&422-15431+)+)&(%$$%%+%('((*,.62157./-*-/0177.1.)$##$&%+-,.6:62310/0.,'($.)$%)(*'&-.+.-++*()+,,&.-./2/**,((*'&)('),&)((,)-('**'(/75.69+'(.5-1--3/334,22:,%),++-,((+,23/3///3522121-*)&*%)'',0/2),+$'(%'1.11292&%$$$&*/-..0*%%'3,,+20*)))(,(&($&')++)*((*()*)&%&*+'+0-).05-,)*)+*3.5)-,&.+**)(&('**114.'',-./.1*%(1''&#(')*053+-*))%(&.)+'*%&(),+0.3./
@3ddfe95d-b462-4444-ac7d-3d327efbf691 ch=465 read=43122 start_time=2019-12-13T11:03:39Z barcode=BC01 runid=2c9cf7bc05858273f10e7d7ec552fc0bd742dc3e
CCGGATTTACCTTGTGCGACTTCACCCCAATCATCGAGCTTTACCTTAAGACGGCTGGCTCTGAAGGTTACCCCACCGGCTTTGGGACGCCCGACTTTCACCGTGGTGTGACGGGCGGTGTGTACCAAACCGAGACGTATTCACCGCAATGCTGACCTGCGATTACTAGCGATTCCGACTTCACGTAGGGCCGAGTTGCGGCCTACGATCCAGACTGAAGAGTGTTTCTCAGGTTTGCTCCACCTCGCGGTATTTGCTTCCGTCTGTGCTCCATTGTAGGTACGTGTGTAGCCCAGATCGCCAAAGGGGCATGATGATTTGACGTCATCCCGCCTTCCTCCACATTGTCTGCGGCAGTCTCTCATGAGTTCCCACCCAAAGTGCTGGCAACATAAGATAGGAGTTGCTTGTGCGCTCGTTGCGGGACCAGCAACATCTCACGGCACGAGCTGACGACAACCGTGCGCCGCCTGGCTGCGGCACGAAGAGGAACTATCTCTAGTTCTCCATCAATGTCAAGACGCCCTGGTAAAGGTTCTTCGCGTTGCGTCAGATTAAACCACATACTCCACGCGCTTGTGCGGGCCCGTCAATTCCTTTAGTTCAACCTTGCGGTCGTACTCACCCAGGCAGGAATTACTTATTGCGATTAACTTTCCGGCACAGAAGGGGTCGATACCTCCTACACCCTGAGTACCCATCGTTTGCAGCCAGGACCACCGAGGGATTATCTAATCCGTTCAGCCTGCCCTGGCTTTCGCCTCAGCGTCAGTTTTCGTCAGAGAGTCGCCTTCGCCACTGGTGTTCTTCCTAATATCACTTTCCACCGCTACACACAGAATTCCACTTTCTCTCGATGCTCTAGATTGGCAGTTTCCATCCCATCACGGGTTAGCCCGAACTTTTAAGATGAACTGACCAATCCGCCTGCGCGCTGCGCTAATAATTCCGGACAGCGCTTGCCTGCCTACATTATTACCGCGGCTGCTGGCGTAGTTAGCCGTGGCTTTTTCTATTCCGGTACCGTCAATCCTTCTAGCTATTTGCAGAGGCCTTTCGTCCCGATTCAACAGGCTTTACAGCCGAAGGCCGTCATCACTCACGCGGCGTTGCTCCGTCAGACTTTCGTCCATTGCGGAAGATTCCCCACTGCTGCCTCCCCGTAGGAACAATATCAGCACCAACCGAAGGTTAACACAAGAGGTACCGGCAGCTCTTGCTGTATTATTACGTAGCCCGCA
+
-*++&21-+4330+'$$%&*290,076.1748791-)&')*''+),*)(+-+)7,.-31.0#%'-',*5&(013(,308/15/,2.$+'(++'//4;3-+./01263+)(*-%/4./40,*&(&)+*,(5/.'/(),647<4*+*(&('))345568/23/+2,',)',25/54/,**,.2-*+-/-57/12.+-/9+-)-2-,-../03***575/0''&*)*1870693816;/,46..),,01+,%&,&).'%#&(*-*/1-#-%().)&*3-.-4((,915/+'&%**+)+(',.'%%00(-361*('('..)29,)*,.1-,+.--(0..3/3,3)%''+6344444395)33204/3.4'+29282+)230/2/...5919+,&,+6887/.).)$))1&%#$&(,,0235346+%.60+***',)++*+/++))*(0&',14222+1-*-,*39%4&)&,)%*%$&%%%&%)&%$('(((&,*,/-/445533+1.;1424/13272.1430130,/2)*-2518+034675:/,--,411/603-/)8(8/'((+-/%/./+&)&)))())-+/*0(,.,*563:7971284&**5.541''.,/0745(2++,,%(,+*.67%,+&))*)*-/./9410'/*,*)/2-6,6/0+1(())*/2/,0/2203:433//1108*+)'(+*89-+6464:.%,,218048765-/7*&)+($)*,.299;6:5-/950+('%")'&#&'%'0*(&((*,)+,,08452;<2-+-/'(+*)+01031,497:0**4*,),-/%('(*(.3-&&&#%'*+-+(++'**.-))''&)&+4351&*-640.0)-*-0(0/.,&((00111-53<91524/:3.-,$*')&+'%%/0.)+-)*('$**,-%%&--*++1:-8,,2*,6866)(&%%$*()',)*/78752342)*&)(++..//$$%(&)+&.()5..7803,2+('&&&')&)$-'1+*.-/6141+/76-(**082-/0.,2525538,120.,$%$(*(18,+-''&&%%'(0/.3367.+&-%&305011,11)'+*&/*&)(-'3.788888/23/&()(.4023633676455'4//397659:9064245862/03221/-$'('+*(*9,2/.''**.0,-)%%)*-+'*,+374255*/*+)9-1))&+),&'(%'%.+'&&((+,,11)+1)0/,/)((()/'*#'$&$%$
@e48d7b3c-74de-4c0a-9bea-67d989dab431 ch=46 read=122941 start_time=2019-12-13T11:03:33Z barcode=BC01 runid=2c9cf7bc05858273f10e7d7ec552fc0bd742dc3e
CCGGGAGGCAGCAGTGGGGAATATTGCACAATGCGAACCGACTGATGCAGCCATGCCGCGATGTGTGAAGACGCTGGGTTTATTAAAGATACTTTCAGCAGGGGAGGAAGGTACGTTCATGCGCGCTCATTGGCATTACCCGCAGAAAATACCATCGCTCAACAGCGCGTGGAGGAATTGGCGTTAATCGGGTACTGGGCGTAAAGCGCACGCAGGCAGTTCGATAGAATCCAGATGTAAATCGATAAACACGGAACTGCATGCAATACTGGCGGCTGGTCTGTGGAGGATAGAATTCCAGGTGTAAGCGGTATGCGGCGAGATCTGGAGGCCGTGGCGAGCGGCCCCTGGACGAAGACTGACGCTCAGGTGCGAAAGCGTGGGGAACAAACAGGATTAGATACCGGCCGTCGCCGTAAACGTGTTTGGAGTTGCCGGTAGCTTCCGGGAGCTAACGCGATTAAAGTCGACCGCCACCAAAGAATACGTACAGGTTGCTTTCAAATAATTGACGGGAATTTTGGCGGGAGCAATAATAGTTTGTTAAATGCAACGCGAGAACCTTACCTGGTCTTGACATCCACGGGTACCAGAGATTGAGAATGTGCGCCGGGAACCGTAGGACGGTACTGCATGGCTGTCAGTAAAACTCGTGTTGTGAAATGTTGGAGTTAAGTCCACCGGCAGAAGCGCAATACCCATCGCTGTACCAGCAGTTGACCGGGAACTCAAAGGGAGACTGCCAGTGATAAAACTGGGGAGGAAGGTGGGGATGACGTCAAGTCATCGTGGCTGCCGACCAGGGAGCACGTACCGTGGCACTTGCATGAAAGCGGCCTCGCGAGGAGCAAAACGGACCTCATAAAGTGCGTCGTAGTCCGGATTAGATCACCCGGCTCGACTCCTTAGTCGGAATGCTTCGTGTCCGTGGATCAAAGTACTTGCGGTGAATACGTTCAGACGCGCCACCGCCCATCACACGCGGTGAAGGTTAAAAGTAGGCGAAAGCAACCTTCGGGGCGCTTTGTGATTTGACAGAATTGAAGTGTATTAAGGTAACCGGAGAGAG
+
-'22+),2.,33+16426,'/0013**))1,*&&)$#%$%%((*$)$%&$),-539:1,*%%$'&&(+))'(&&')-,+0'&'$(**&(&$'+38,(**&21,)&*+('*)&$$%.0-()$,(,*,+.%%(*)*(*,+,2((,()/-/)$$&$$&$#%$&&$*&'''((&$'',')%)%$%*)*1.211'**)',/0432/0185,.**''&%('+*),/2'')/(')((++(*/0%%&),*,'(&%(&'%'&-''%%%%%(%%).*()$&''-(&$')*)&$%$(%((%,))+/../+).52310-*+-)(&&%%&&%&(&++--.)()$&$%$&0(%&--(-660+,,20-'&+&/.,+0/+2330251..*+31)-,+(**((*./:46+3-')&)&1.+-('')''((&('$&&(&*%'%%&%&)&%'''%$&%%$,..-/*(0('''*+&)&(&%.'54.,/0477-)-(#%((**'(('+62--2'*',&$%(*)''%$$)4/7/00*''&%)(''*)%((&')-'$&+3.%-4+&$&%'&'*&*.(.(++,(+42/2/.283*0.*$$').,+)1)*&('##'&''+'&,)-/+-5/'2&'&-*)3,(+/1,,()'%((-+).,+,+,+786766(%,-3+&'%(-/&0,&%&(-7+.5.*,$&--&)(*/-%''())$(+(*/)+*(#$'')*+.(,)*)%)*(&+$+,)&&'0(23*223977*-,(&()2/-00&+*,*)+-(%*,278)'++,+))&(,2/+.-.1-,,,,),.+/,''&$$##(((*4513/,%&'$''+&&%%$',(%'&%&'$$&)*($%&(*,+,%$&'*(&%%(,-%(+8-2,-/445;814564-./11572+*/'4+/'&-.$&&&'%'*'&()(4&'&)%)*(1)4-'+(%$%''()&%)*2355*3-*+''$#$&).-)(0)&()353(+(/))%$$&-+,10(&00'*'*&).2.*%&*)..-87++-+.($&,--'*+++(+2.+0/'(&('0.($%$-*(&%$&'%$(',-5-,*)('$(('(&,347893((&'%
@452adb97-8550-4d02-ab55-32a9e09eea6b ch=35 read=114083 start_time=2019-12-13T11:03:33Z barcode=BC01 runid=2c9cf7bc05858273f10e7d7ec552fc0bd742dc3e
CGGTTGCATTGTTGACTTCTTTAATCGCTGACCCTACCTTCGGCCGCTGCCTCCTTGCGGTTAGCTCACGGACTTCGGTGCCAGCTCTCTTAAGGTGGCTTGACGGGCGTGGTAACATAAGACCGGAACGTATTCACCGCGACATTCACAGTTCGCGATTACTGGCGCTCCAGCTTCATGTAGGCGGTTTCAGCCTGTAATCCGGGCTTTGAGACTGGTTTTAAAGAGTTTACCTCACGTGTGCATCTCTCTGTACTGGCCATTGTAGCACGTGTGGCTATAAGGGGCATGATGATTTGACGTCATCCCCACGCTTTCCTCCTAGTTAGCAGGCAGTCATGAGTCCTCAACTTAATAAAGTAGTAGCCAACGACAAGAGGGTTGCGCGTTGCGGGACTTAACCCAACATCACGACACAGGCGGCGACAACCATGCCACCTGTTGCCTTGTCGAGAGATTTCCTCGATTAAAAGGTAGTACAGGGATGTCAACAGAATTAGCCAGGTAGGTTGCGCGTTGCTTCGATTAAACCACATGCTCCGCTTCTTTGTGCGGGTCCCGTCAATTCCTTTTGTGAGTTTAATCTTTGCGACCGTACTCCCCAGGCGGAATGCTTAATGCATTGGCGGCGGCACGGAAGTGTTGAAACCCCCCACACCTAGTATTCATCGTTTACGGCGTGGACTACGGGTATCGTCCTGTCCCCACGCTTTCGAGCCTCAGCGTCAGTTACAGTCCAGAGAGTCGCTTCGCCACTGGTGTTCTTCCTAATCTCTACGCATTTCTGCTACACTAGATTCCCTCTCCTCTCCTGCACTCCTAGATAACCAGTTTGGAATGCGGCTTTTAAGTTGAACCCGGGTATTTCACATCCTTAATCATCCGCCTACGCTCCCTTTGCGCCAGTAAATCCGGATAACCTTTCGCCACCTGCATACGTACCGCGGCTGCTGGCGTAGTTAGCCGTGGCTTCCTCCTTGAATTTACCGTCATTATCTTCACAAGACAGAGCTCTACGATCCGAAACGCTTCACTCTCACGCGGCGTTGCTGCGTCGGGGTTCCCCATTGTGCAATATTCCCCACTGCTGCCTCCGTAGAACAATATCAGCACCAACAGAAGGTTAACACAAAGACACCGTCTTCTACCAGCGCAGCAGTAATAGCGGG
+
1,.0*()%((%*(('*+3'&'()2-1.0+*)284-.26656)9+8/760.1./*-)&()+.6.001,(),)&$)(&'&)'15-)-,+)'$%())(-+(%$%'(/.1,-.('''(&'$&*1.208*3*653768<86870./-1/7:/*,,-251-.2,4-*(/$)('./-.+('(,*)3.-*-12,'.:5-,(+)%$#12/9-.*%&&*$&',))*.)59;-,31''(-5/..1..-/'+&))***2./00255+0#&$'(-.2,++**+,+()%(&'%((0,/76/.59433/(34((330449715:1&*)((+).,,-1+')/+)()+,250216*,,*&)3,+.)6+-3.3-,)&*)',,*$&'%#$%'/(.,+.5223/**),.:23/4/.)*)+'))(,)')*+&&)$&'($(('**(5422,37-+*.+)435627(/*+-''&$&$&&%,-+23344+4,/31''''%&$%*&*2++/111(&,1+0*.,-(*()*')$)(%&$(-./71/078.)++/0;412--/001155*022-20)(..60::.29.*44575756/<5+&)*(+/50+.,-.75.15555&.%+)/7:,*.(')'+))#&'&0/6/&$&%%)(**+-63.43.0-+-147205.-2861*),)/31)0105;88281/7-'*-//126860/',(0.-12/%,1765-466.+-.,4;--*)25862/'//26347,***/-6()(+)++-*&(+*40021259;9:9;668/.*.1///)++--215:*)&&*10.)*2')'.&,/*(),..*.*230/0,.-4,--.012579296<95-6-+&'&'+(+-,.3,/4.05364+0-*)-:.,))&,-'%(+4.13671/32-)1363:9..60&%%,)&(.6:9+-,,084220&%)),./1+++%$&%%$$$(*,5/0+3,//:94+,(').3)((1(///1//2,$%&%%'%+&/0(%+/033218.//48*&&)''*,/.//,,...3223/)&''%%$&'+*,-.-,-+..,,,)./:33,,+&+**31'8,/20**//&,,,/6213/97;2*,,,,*'*&'04(''*&(+-/-/0*%%(&+/041.,0-,/.03313.45+,5417-+'')/+'%&&$),'5,(,(*+((#&#%$$$
@7ec74d01-8640-46ea-b39b-6e0ad659c638 ch=156 read=91122 start_time=2019-12-13T11:03:21Z barcode=BC01 runid=2c9cf7bc05858273f10e7d7ec552fc0bd742dc3e
TCACGATCATGAATCACAAAGTGGTAAGCGCCACTCCGAAGGTTAAGCTACCTACTTCTTTTGCAACCATCCCATGGTGTGACGGGCGGTGTGTGCAAGGCCCGGGAACGTATTCACCGTGGCATTCTGATCCACGATTACTGGCCGACTTCATGAGTCGGTTGCGGGGCTCAATCCGGACTGAGCACTTTATGAGGTCCGCTTGCTCTCGCGAGTCGCTTCTCTTTGTAGCCATTGCTTGGCACGTGTGTAGCCCTGGTCATGGGGCCATGATGACTTGACGTCATCCCACCTTCACCAGTTTATCACTGGCAGTCTCCTTTGAGTTCCAGCCGGACCGCTGGCAATAAAGGATAATGGGGTTGCGCTCGTTGCGGGACTTAGCCAGCTTGTTTCACAACACGAGCTGACGGCAGCCGTAAGCACCTGTCTCACGGTTCCCGAAGGCACATTCTCATCTCTGAAAACTTCGGCGGATGTCAGACCAGGTAAGGTTCTTCGCGTTGCATCGGAATTAAACCGTGCTCCACGCTTGTGCGGGCCCGTCAATTCATTTTGAGTTTTAACCTTTGCGGCCGTACTCACCCCGGGCGGTCGACTTAACGTTAATCCACGCCTCAAAGGCACAACCTCCAAGTCGACATCGTTTACGGCGTGGACTACCAGGGTATCTAATCCTGTTTGCTCCCCACGCTTTCGCACCTGAACGTCAGTCTTCGTCCAGGGGCCGCCTTCATACCGGTATTCCTCCAGATCTCTACGCATTTTCACCGCTACGTGAATTCTACCCCTCCCTAAATTCTCTAGCGACCAGTATGAAATGCAATTCCCAGGTTAAGCCCGGGGCTTTCACACCTCGCTTAAGTCACCGCCTGCGTGCCCTTTACGCCCAGTTATTCCGATTAACGCTCGCACCCTCCGTATTACCGCGGCTGCTGTGGCGCAGGTTAGCCGGTGCTTCTTCTGTAGTTAACGTCAATCACCTAGTCTATTAAACTAAATGCCTTCCTCGCTACCGAAGAACTTTTGCTACAACCCGAAGCCTTCTTCATTCACGCGGCATGGCTGCGTCAGGGTTGCCCCATTGCGCAATATTCCCCACTGCTGCCTCCGTAGGAG
+
91++%$-71445;1-,,,2/.5181/(()+82-.-2+&)1(++7.6)-..12-).-52464*%)+%3*')*/+*./+--1179587.+*%%&&)&1.65948*-1.*.0/64261/06587:617;6788990+-.,:-**$'%&(0.036+#$%%%&$(+**('+,6/.,/+3-2/544+)($'('*.05-/.).+++*),-8-.-1.-(&''.,646676774;;2.(''+**/)$%%)&(%(*/-0(*,12;128;:9,6*015,;6710+*++150129;::.;90,13043&+.),2<.//;453-:.(.77882395./0709+&+13-61446987;436*48*1()*+1+(+/--504045461:0-*482./.)&*)'$&$$$+1,(/0.5-,-//6255345-*)),($&%)(+'27444456/56;8;4:5**-'*(,./0:3)*+1287554:;82/*,((&,.-43781566400/,*)(,5;79<:68,.300185%'&()/2;753'*00217))&&&&(*02.4.3:,'()'%+-*(,59-12-9;<-696/40))&)(&(/0141-()()*(-15-60002,-*+&+*++-''&$%+,186630%/*&'-00-6.4*4.//546668886<:12-2-//0/212149442)(&++*,68898/85.*'(+01+(,++/8..10-18**'&%*,/88:636642:')29:3-2+2//00%&)+4'5178:752)*''*0,,-..4796-89,++7,..5-0++,&0(7/3+581-0/4*+06*/-)+...01/,2/'(3-./-53+-/89738:7,/.4.2)+..-+9;53,*2,+.*.634%(*-0214102328931112458,*65-.238,**/.*04-+()+-,.,-395+,',1-*/8'+%),*-2./.911/051+.)'$)%1-*2)*+7-/0').*/39577735283847997:77.3//-46752637;5566::23499786-/245369,/.''*'*+4+)+*)),)/0(***&'+/369<:::<423233:4/0(..//7669--1'*(#'-,,+19++-/-954557242+22..,-/6,:9,/67,**
@1de82e23-0a90-4b97-b4d0-603715b2fc9c ch=360 read=134397 start_time=2019-12-13T11:03:02Z barcode=BC01 runid=2c9cf7bc05858273f10e7d7ec552fc0bd742dc3e
TGGTATGCGCGTTCAGTTGCATATTGCTGGTTGCGAAGAAGTTGTCAGTGTCTTTGAAATTGCCCTCTTGCCTGTCTGGCTCTATCTTCCCGGTTACCTTATTTACGGCTACCCCAGTCATGAATCCGCAAAGTGGTAAGCGCCCTCCCGAGAGTTAAGCTACCTGCGCTACTGCAGCCTCCGCGTTGTGACGGGCGGTGTGTACAGGCCCGGAACGTATTCTGCGTGGCATTCTGATCCACGATTACTAGCGTTTGACTGCTGGAGTCGGAGTTGCAGACTCAATCGGACTGACGCACTTTATGAGGTCCGCTTGCTCTGCGAAAGTCGCTTCTCTTTGTATGTGCCATTGTAGCGTGTAGCCTTGGTCGTAAGGGCCATGATGATGACATCATCACCACCGCCTCCAGTTTATCACTGGCAGTCTCCTTTGAGTTCCCGGCCCGGATATTACGCTGGCAACAAAGGATAAAGGGTTGCATCGTTGCGGGATAGCCCAACATTTCACGCTTACAGGCTGACGACAGCCATGCAGCACCTGCATCTCCGCGGTTCCCGAAGGCACATTCTCATCTCTGAAACTTCCGTGGATGTCAAGACTGGAGTAAAGGTTCTTCGCGTTGCATCAGATTAAACCACATGCTCCACCCGGCGGCAGGCCCCGTCAATTCATTTGAGTTTTAACCTTTGTGGCATGCTCACCCAGGCGGTCGACAGCGTTCGACTCCGGAAAGCCGCCTCAAAGGGCACAACCTCAAAGTCGACATCGTTTACGGGCGTGGACTACCGGGTATCAATCCTGTGCTCCACGCTTTCGCGCCTGAGCGTCGATCTTCGTCAGGGGCCGCTTCGCCACCGGTATTCCTCAGATCTCTGCGCATTTCACCGCTACACCTGGAATTCTACCCCCCTCCTGCAAGGACTCAGCTTGCCAGTGCAGATGCAGTTCCAGGTTAGGCCCAGGAACACATCTGACTTAACAAACCGCCTGCGTGCGCTTGCGCCCAGTGAATTCCGATTAACGCTTGCACCCTCCGTATTACCGCGGCTGCTGGCGCAGGTTAGCCGGTGCTTCTTCTGCGGAAGTAACGTCAATGAGCAATTCAACAACTGCCCTTCCTCCCCGCTGAAAGTACTTTTAGCCAGCCTTCTTCATACACGCGGCATGGCTGCATCAGGCTTGCGCCATTGATAAATATTCCCCACTGCTGCCTCCCGTAGGAG
+
#*')((()'((,17.,5.%+(+(12'/23/0&'#$))&,,)5///9'2011.46+%%%%-)+,))(')()02.---'%$'(1')-94-05)/2/9-.152%42'&+,&(%',77.--04(&%%017'#&%(-'(,:87+(++49(+2))*,''-3+,+%)(&'&$$&%&1&'),*,).)&)($%&')*+326098,+*%&)$$%()-3-5++1)*''()2-,&'**,&/..081+-./5/++,.05.00202205&&$&(%$%+-)-,-('%'.4,6+-54473</8+71/.,..43$-+-)))-*)30394315..**)(%')-*+0/03837666;602475679;.06,-/-0+-.(%(**//)0552/5-*/67733./**('')(&()464%(((.-&&$()*+-3<9345692520,-.++1*+0+*+45054+,,11.060.**-%,*../5+,)-394+3,485-+0,/)&($(1/374649-,')$..'.)+$)-+,(*%$$$()&),--.,32$*)%+)*'%&%(.*++$$%$)---&%',31325,*.2/10(/12:7565,+('%',0+.6.78.09;61,-+(,*)+'-)&))32**3,;8933-02040//25%')*1-5-*0-///00./)&,+('(((%$$,)144*)0001/93,16:/2*.*'$/)+&&%$#$'*'')'+,-#&&''262'0.))&&$$#$*'&&&+-./(')(%'(('*/+/.3*//+)*,1*)),1(4,+/0/)))+,()*0---2++-38;88767-+7/-.-+)&'+.+,+&&((+&)&'45+-)*#'&&$$*,043.,2113771:(-1.'0/(-+4179:249/8675252-242343241,-+,*1:1+,,5-/20/+,001*2(1*,,/0/2.20+0''$,(&+*335,('(*0*0,-%5(+-3598827415-%,-.1---31+$.0&&'&'),2322./-00..8:0<78:799571-+'&$$&'*)($'('()/*0-,.02-,-&(*(()(,03019163-4/1-,,32//334451,-',('*+*0-%35(./310872670+((&'(&01463743,00()(++%%$(*-.++,),4740/:3*)-*(*,)%+&()+)###)'#(1.1276;2/1--'----0.(,+1,..3304(++),*(+144(*.($&(--++..4460.2512,+**'03()1)//'*
@f45e4ee4-6c00-47ee-9b56-9de23362c667 ch=124 read=156647 start_time=2019-12-13T11:02:54Z barcode=BC01 runid=2c9cf7bc05858273f10e7d7ec552fc0bd742dc3e
TCACCCCAGTCATGAATCACAAAGTGGTAAGCCACTCCCGAAGGTTAAATACCTACTTCTTTTGCAACCCACTCCCATGGTGTGACGGGCGGTGTACCGACCCGGGAACGTATTCACCATTCCTGATCCACGATTACTAGCGATTCAGGCTTCGCGGAGTCGAGTTGCAGACTCAATCCGGACTACGGTTGCCTTTATGAGGTCGCTTGCTCTCGCGAGGTCGCTTCTCTTTGTATGCGCCATTGGCACGTGTGTAGCCCTGGTCGTAGGGGCCATGATGACTTGACGTCATCCCCACCTTCCCTCAGTTTATCACTGGCAGTCTCCTTTGAGTTCCCGGCCGGACCGCTGGCAACAAAGGATAAGGAGTTGCGCTCGTTGCGGGACTTAACCAACATTTCACAACACGAGCTGACGACGGCCATGCAACTTTTCTGTCTCACGGTTCCCGAGGCACATTCTCATCTCTGAAAACTTCCGTGGTGTCAAGACCAGGTAAGGTTCTTCGCGTTGCATCGTTAAACCACATGCTCCACCGCTTGTGCGGGCCCCGATCAATTCATTTGAGTTTTAACCTTGCGGCCGTACTCCCAGGCGGTCGACTTAACGCGTTAGCTCCGGAAGCCACGCCTCAAGGGGCACAACCTCCAAAGTCGACATCGTTTACGGCGTGGACTACCGGGTATCTAAATCCTGTTTTGCTCCCCACGCTTTCGCACCCTGAGCGTCAGTCTTTCGTCCAGGGGGCCGCCTTCGCCACCGGTATTCCTCCAGATCTCTACGCGTTTCACCGCTACACCTGGAATTCTACCCCCCCCTCTACAGAGACTCAAGCTTGCCAGTATCAGATGCAGTTCCCAGGTTGGGCCCGGGGATTTCACATCTGACAACAAACCGCCGTGCGCTTTTACGCTGATAATTCCGGTCGCCTTGCCTCCATTACCGCGGCTGCTGGCACAGGTTAGCCAGTGCTATTTTCTGCGGGTAACGTCAATGAGAACAAGGTATTAACTTTACTCCCTTCCTCCCGCTGAAGAGTACTTTACAACCCGAAGGCCTTCTTCGCTACAACGGCATGGCTGCATCAGGCTTGTGCCCATTGTGCAATATTCCCGCTGCTGCCTCCGTAG
+
<71377/*-18),-,5++*+01&-*273%%%')$&'.3-,/0161;9;0+-.,%$)',-1:;00641-:.$&(1;6-09;;:666/.16-,0-./.0%&&+1*)-1((&#))1554+)(+*4*')452**,+107//,--*)*2*.'(*.3:,&%)*&*,,&&+-646'(14340;33(40274110(($%&').--75232.5(*-0....55340)-**,&'5.-0*06-,-+,-,/:<.9*(')%*+***'&'*-6-02:9854-,6988;3-,,-*,+0/11/033*,+36:+.486/6+(0*,.<-,+77722410287/.()1.+*.2922*+5-52;2951399;971181).4-03)0,&)6;/5/443136213<9707,2('%-*2,-:+)*,6-6/4&'333223434)..4,,#&&'*++)&'(,311/)+(-.510)(+(.)*))/6--4599864-165+-2.*(')+'++/32.('*1++3-+*0+8::955(.+3/*),+)$'-.5763-,.--//19/08.-.,+,66+20,671)%()497<989<941,6;<.8:.,*-)+(--7.761+36/+.6121//75/50502-.)&4)12.:,5+.1%+.-787:66-'+45,+**+6,:.0,,4.-3986604587<822002235:86742/25/.-,)&+-()-,+*'('%$')1<9+&+'*09-0*++40(('$252)-*/502<,+251+),/53,.20572.-,5,*-7.4434;8..-+,-0322//*.)%%(+)-,/5*(4')*1948410./,..53:3;52--1335''&)+-5772)./6135),-,093699784898:1.*-/4/-'.3'(+1.1'140./-(,.-//)'-,/5769+**)(,-+(*('%&)-.,,./13/:152$1%$(**+*03-2*+.-+.8683912244-8,*,&2,3--+7/&-.,023178-(-.0,-*.3:74/..3.,,))&-,/./-.1.4-,/50,/.11/-756.53**11//5&%&(((,1-)-,6/8/)*',,894897<8++&#$&%*.02387:8666/28&2863:&3(,9/,03(%$)&+('2*,*'$%(#&('(&'*7+-3-
@cb50986a-4f76-450b-a5fd-7077202c54ba ch=200 read=73960 start_time=2019-12-13T11:02:52Z barcode=BC01 runid=2c9cf7bc05858273f10e7d7ec552fc0bd742dc3e
CTCCTACGGGCAGCAGTAAGGAATTTTCGGCAATGGGGAAACCTGACCGAGCAACGCCGCGTGAAGAAGAAAGGTTTTCCAGTTGTAAACTTCTGTTGCCTTATAAAGGAAAGAACAGCGGCTACAGGAAATGGTAGCCAGTGACGGTACTGCTATTAAGCCACGGCTAACTACGTGCCAGCAGCCGCGGTAATACGTAGGTGGCAAGCGTTATCCAGGTGTGGGCGTAAAGAGGGAGCGGAGGCGGCGGCAAGGGTCTGTGGTGAAAGCCTGAAGCAACTTCAGTAAGCCATAGAAACCGAACTAGGTGCAGGAGGAGGATCGTGGAATTCCATGTGTAGCGGTGGAATGCGTAGATATATGGAGGAACACCAGTGGCAGAGGCGACGATCTGGCCTGCAACTGACGCTCAGTCAGCGTGGGGGGGAGCAAATAGGATTAGATACCCTGGTAGTCCCGCCGTAAACGATGAGTACTAAGTGTTGGATGTCAAAGTTCAGTGCTGCAGTTAACGCAATAAATTACTCCGCCTGGTCGAATACGTTCGCGAAGATGAAACTCAAAGAAAGGAATTGACGGGGGGTACTTACAGGCAGTGGGCATGGTTTAATTCGAAGCAGCGCGAAGAACCTTACCAGATATTGACATATAAAGGCTCAGAGATGGAGAGATAATATGAGATACGGGTGGTGCATGGTTGTCGTCAGCTCGTGTCGTGAGATGTTAGGTTAAGTCCGCGACGGAAATCGGCCCTTATCGTTGGTTACCATCATTAAGTTGGGGACTCTGGCAGAGACTGCCAGTGACAAGCTGGAGGAAGGCGGGGATGACGTCAAATCATCATGCCCCTTATGACCTGGGCTACACGTACTGCAATGGATGAATTGCGAAGGAAGCGAAGCCGCGAGGTGAAGCAAAACCCGCCGACCATTCTCAGTTCGGATTGTAGTCTGCAAACTCGACTACATGAAGTTGGAATCGCTGGTAATCGCGAATCCAGCATGTCGCGGTGAATACGTTCTCGGGCCTTGTACACACCGTCACACCACGAGTTGATAACACCCGAAGCCGGTGGCCTAACTTAAAGAGGGAGCTGTCTAAGGTGGTTGATGATTGGGAATTGAAGTCGTAAGGTAACCCGG
+
&+/*()'(-'(+*.&12.)-+-.087134:4/;101.)),,25/00672/).++2/19120(*%%$+(&,,'0+895.8*$,'7*/17).0516+/*&&%&%)03;.0*0/))/:4&/.+4--))&,+(0/.8771116%'(*-7,.,+('%%''*-1,,./+..46112./-2*+,/:356-13234754/;///980+,+,3./625041/-0''4664549764569)(&(4-&*-*-%',//7.&+,)(-57.677601++-4,,,3/5,/+)*'(/0,&()/1+/4252/163-3%&&**'.-&$((//,.+(-1-2:598//./01;5741/,))'+&1'/*/-332.)('**+'-./,3.*6003:148090,+)-++/-.,*+0--5/907980432--$((2/02-*()(*(-,030/(+./15/+,/).-*(./058+(('*+7-8/,)./00.*,.155.,+-,10/-+.12;5;5;99919/./::4571-+--',.0304233551**)+'+-/1).460&'%%&'&,0/04620%)''41.**+'98/3*&(/**+2,5---52*.//&($&##')-)-+%*+-0-)()*,/2;.:5:1+'*%(*(++10260/5-,,++.6(((+$-((*0%%$&$%$&0.13(((**970--'(')*,+/73452533'3/004/-,+++.47/04363$''(,375694988789447--0/858112/**)'(((&('$$$$(+'.**,8409',+8,,6797/23,,++8.:;22553,*'&%&$(4244560000122.)*+31/1+-.-00)043368::9877:--.:9644,282+.0100/553/-%%'*)&''''*,&.(%./6640*'**(-%%'))+-,..60/7<88/./1,-0.+-088.083)+.&'&*+6;315*+.<832-3/./3278711-1)+*+)).0-.-///7-0//...-0(''&')*,**&().510)((,%+,.203*1.(*,++14482/1+/420:0014211,49+*0-/-/0,//0116&'/,1*&*(&*,3.179:87:14*(+(&'))(*'&,/(,,05521--/+'.2/0+,..82801,(&,%%*'''%'*-/)2-178:)3:
@5d91d45d-f71a-4a92-b7e6-74b1d335e196 ch=142 read=143703 start_time=2019-12-13T11:02:44Z barcode=BC01 runid=2c9cf7bc05858273f10e7d7ec552fc0bd742dc3e
CCGGTTACCTTGTTACGACTTCACCCCAATCGCTGACCCTACCTTCGGCCGCTGCCTCCCTTGCAGTTAATCACGGACTTCGGGTATTGCCAACTCTCATGGTGTGACGGGCGGTGTGTACAAGACCGGGAACGTATTCACCGCGACATTCTGATTCGCGATTACTAGTAACTCCAGCTTCATGTAGGCGAGTTTCAGCCTACAATCCCGAACTGAGACTGGTTTTAAAGTTTGGCTCCACCTCACGGTACATCTCTCTGTACCAGCCATTGTAGCACGTGTGTAGCCCTACACGCAAGGGCATGATGATTTGACATCATCCCACCTTCCTCCTGGTTAGCCCAGGCAGTCTCGCTAGAGTCCTCCAACTTAATGGTAGTAACTAACGACAAGGGTTGCGCTCGTTGCACGGGACTTAATTGGCATCTCGGCACAGGCTGACGACAGCCATGCACCACCTGTCACCTTGTCCCCGGTACTCGATTAAAATGCAAGGGATGTCAAGTGTAGGTAAGGTTCTTCGCGTTGCTTCAGATTAAACCACATGCTCCGCTACTTGTGCAGGTCCCAAATCGAGTCCCTTTGAGTTTTAATCTTGCGACCGTACTCCCCAGGCGGAATACTTAATGCGTGCTTGGCGGCACGGAGGTGTTGAAACCCCTGGTATTCATCGTTTACGGCGTGGACTACCAGGGTATCTAATCCTGTTTGCTCCCGCAGCACCGAGCCTCAGCGTCAGTTACAGTCAGAGAGTCGCCTTCGCCACTGAATTGTTCTTCTAATCTCTACGCATTTCACCGCTACACTAGAATTCCCACTCTCCTCTCCTGCCTCCTAGATAACCAGTTTGGAATGCAGCACCCAAGTTGAGCCCATTTCACATCCCTTAATCATCCGCCTACGCTCCTTCGCCCAGTAAATCCGGATAACGCTCGCCACCTACGTATTACCGCGGCTGCTGGCACGTAGTTAGCCGTGGCTTCCTCCTTAAGGTTACCGTCATTATCTTCCCCAAGAGACAGGCTTTGATCCGAAAACCTTCATCACTCCGCGGCGTTGCTGCATCAGGAGTTCCCCATTGGTGCAATATTCCCCACCTTGCCTCCCGTAGAGCAATATCAAACATGAAGGTTAACACAAAGACGCAGAACAGCAGCAATGCGTGGCCCGCA
+
32/-5.-5,8,)00$(+.28:932:8+-+'&%''+'-5.,+153/,*)-+,17549368)0--.'151/&**/016//31/(501/.3/0:/2-***,/00,')*,.1457538-//340-,)+*1(+3)275598894.1)')213,39767-8-,*-.+0,,,/-(()&)*0'&'*064.2111.61.*,2;96,,-2+/1496/,+(--232&&+022,8;<,86*.+72+6.34:56;56.5*))%')*430.,012343..22.17*))('&(,,75.*++-2*((*(+(**.*74+27000.*2:-,/0'/7.,84-*987:644636.0+/+&0+()040/0/7373344--./23.4&8')6/100/4.+*.23024756441',2*+((),./3+8)'&$&+/5,110,%)%#$'&(.0--(+)/%'0-*+*+.034)03+.))*3-12;180.+2,1.-,317,)'&$&&+66484,)&'%20.*60996;:96586808/-31*-/947<955061+0768,+-8,49320/-/61123:2770.1/,.05--4-,7413++,%(%+)/(-42../6;<+170+34+-67:;/7-0.188/0180041542-/-+/--)0'$$%%4)--.,+-*)%*(,-/+(+3%,+*(.(+,,34358808<8+7/4-.+09765164,98)6554/071:9-10:1.1.95-$*%&'%&/*.067780+32-...-;121548,,++)++-378482357+.)*()(0,1:7848)*85332.,-+..2:60032/570.'+/--,2.22:,-5442395402('(,'*,)*--422(00-/2<;073652.-,,)1-,..+0.--414.(*40-++,+2.'()+++,-2458:;74525262-7*.12-++12966416485132/253497553-&,*+.1:02:453875110//-&,)+,,8-++18.2).-2/0/..%(%)%/&)('08,/0,.6-//73889..)'('+)&))()*'')00.*,17-486;6778&63/&&'(-.-2...76577825-,,733:57,-1,')+2015460511+$&&&''49/98-+3.'&)-/70).1*4*-',)*2)0,81601218,,02)+%&&+)(%(*1./.-)0--&$)%&$&%
@2becaad6-4d2b-4d46-8409-0e2e90231774 ch=154 read=100641 start_time=2019-12-13T11:02:22Z barcode=BC01 runid=2c9cf7bc05858273f10e7d7ec552fc0bd742dc3e
CTCCTACAGGAGGCAGCGATAGGGAATTTTCGGCAATGGAAACCCTGACCGAGCAACGCCGCGTGAAGGAAGAAGGTTTCGGTTGTGGCTTCTGTTATAAAGGAAGAACGGCGGCTACAGAATGTTAGCCAGTGACAGTACTGATAAGCCACGGCTAACTACGTGCCAGCAACCGCGGTAATACGTAGGTGGCAAGCGTTATCTGGAATTATTGGGCGTAAAGAGGGCAGCAAGGGTCTGTGGTGAAAGCCTGAAGCTTAACTTCAGTAAGCCATAGAAACCAGGCAGCTAGGTGCGGAGAGGATCATGCGGTGCATGTGTAGCGGTGAAATGCGTAGATATATGGAGGAACACCGGTAGCGAAGGCGACGTCTGGCCTGCAACTGACGCTCGATCCAGCATTATGGGGAGCAAATGGGATTAAGATACCCTAGTAGTGTAACGTTGGTGTTGGATCAAAGTTCAGTGCTGCCAGTTAACGCCAGCCTGAAGTACTCCCTTACGGTCATTAGAACGCTAAAGAATGAAACTCAAAGGAATTGACGGGCTACGCCTGTAAGCGGACATGTGGTTTAATTCGAAGCAACGCGAAAAAGGGCAGAATCTTGACATACTCATAAGGCTCCAGAAATGGAGATAGCTGCGGTCTGGGTGGATTACGCGCATGGTTGTGTCGTCAGCTCGTGTCATGAGATGTTGAGTTAAGTCCCGCAACAGGCGCAACCCCTTATCGTTAGTTACTTTATCATTAAGTTGGGGACTCTAGCAGAGACTGCCAGTGACAAGCTGGAGGAAGGCGGGGATGACGTCGTCATCATACCTTATGACCTGGAGCTACACGTGCTACAATGGATGGTGCAGAGGAAGCGAGCGCGAGGTGAAGCAAAACCCATAAAACCATTCTCAGTTCAGTTGTAGTCTGCAACTCGAACTTCGCGGTTAGAATCGCTAATCATGAATCAGCATGTCATGACCGGAGCGTTCTCGGGCCTTGTACATACCGCCCGTCACCACGAGTTGATAACACCCGAAGCCGGTGGCCTAACAGGAAGGAAGGCTGTCTAAGGTGGGATTGATGATTGGGGTGAAGTCAGCAAGGTAACCGG
+
&(+'&',&-,*,//5-3,**&')&*(.564/06052.-++-'..&'*23:66-22.-''&&()//2835.5**)($&)''*)*+''),-/3-/*-///94.,,-2.285&30+9--.7.,+)'(&*'*+)%++.89-1/,+0)-0152664822.,-0++.11858:2(,*&.--.-.+3+,,917+3-*(''),,/027//)('))',-*10-5900,95.'(+/(%%&'+++5530.,.*+4--55-2;6,3+((+*4(+6-7/0315.354:30/84275283/*..,.+&$&))('(.614-%)%'()'$%'($-%&&'(+4/55;844754978888589.,5,.62269.)(%'+,-/)-/5883+.2344<4899744///-()(%%)-(''-'-(()-(3*(*+5:86-43+-''%%+7(56((+/3)&&$#$$$%%$$%*)-++'&(''-0'(3834111000*(./20.-&'('')'%)%*$((*.15&*%$&%#*'&-(*&%%&#%)*6++08988;832.*4,*++,//875+,'&'&'%*(()(+4),)-%,).(**/273,:/<7+2-%(0*0.1247+,*)&$)%%&&''&*('',.-3,,,*.-))*,0+*$,(%'0/+*.()(()/1(+*-&$(($$'$%.&+()(*,//280,+&*.36801444.0,.*&())/04304*',/530*.0.)(+/36&'.15647575**/-45516.((($&$&((*-+),7/-10,5852776.'*,**+,,9553++,*))*.4.234,+1++2)1,.41//000110-(-015:63&-)')*)(+-8.33,,//0-)+*+02.(-/3/085400/256,*,))/+,('**031.,0,./2),.;96573$%&+10/688;523-1085)--0,-11885470:00-+'%&&%$$$'%&$%%&,561//('(&$$)08400$&(++.1,+,+%$),$'*/2300+'(),*)/+)('$$$*1*-6/**+&***,,00-8%'1+0+-.3**+7&1838486241042,-*/*,--0'('*)25,6-.,.(11-2-,-..-8-305**)-+++'$$%'&&(*-49698
@4ca81dd1-49e6-4a97-9002-5fe479065825 ch=293 read=130674 start_time=2019-12-13T11:02:10Z barcode=BC01 runid=2c9cf7bc05858273f10e7d7ec552fc0bd742dc3e
CCGGTTACCTTGTTACGACTTCACCCCAATCATCAATCCCGCATGAACCAGCTCCTTCCTTTGCGGTTAGGCCACCGGCTTCGGGTGTTATCAACTCTCGTGGTGTGACGGGCGGTGTGTACAAGGCCGAGAACGTATTCACCGCGACATGCTGATTCGCGATTACTAGCGATTCCAACTTCATGTAGTCGAGGTTGGGCTACAATCCGAACTGAGGATGGTTTTATGGGTTTTGCTTCACCTCGCGGCTTCCTTCCCTCTGCACCATCCATTGTAGCACGTGTGTAGCCCAGGTCATAAGGGGCATGATGATTTGACGTCATCCCGCCTTCCTCCAGCTTGTCACCAACTGGCAGTCTCGCTAAGTCCCCAACTTAATGATGGCGGCTTAACGATAGGGTTGCGCTCGTTGCGGAACTTAACCAACATCTCGACACGAGCTGACGGCCATGCACCACCTGTATCTCATATAGCTATCTCCATCTCTGGAGCCTTTATGAGTATGTCAAGAGATATAGTAAGGTTCTTCGCGTTGCTTCAATTAAACCCGCTCCACCGCTTGTGCGGGCCCCGTCAATTCATTTGAGTTTCATTCTTGCGAACGTACTACTCAGGCAATTACTTATTGCGTTAACTGCAGCACTGAACTTTGACGTAACACTTAGTACTCATCGTTTGCGGCGTGGACTACTAGAATCTAATCCTATTTGCTCCCCACGCTTTCCGGGACTGAGCGTCAGTTGCAGGCCAGATCGTCACTTCGCCCTGGTGTTCCTCCATATATCTACGCATTTTACCGCTACGCTGGAATTCCACGATCCTCTCCTGCACTCTGGCTGCCTGGTTTCTATGGCTTACTGAAGTTAAGCTTCAGGCTTTACCACAGACCCTTGCTGCCGCCTGCTCCCTCTTTGCTTAATAATTCCGGATAACGCTTGCCACCCTACGTATTACCGCGGCTGCTGGCACGTAGTTAGCCGTGGCTTTCAATAAAGTACCGTCACTCGGCTACCATTTCTAGCAGCCGCCGTTCTTCCTTTATAACAGAAGTTTACAATCCGAAAACCTTCTTCCTTCACGCGGCGTTGCTCGGTCAGGGTTTTCCCCATTGCCGAAAATTCCCTCTGCTGCCTCCGTAG
+
+3,2/4-/7/:*/7)+--5997/657-/2/-/+.-9.:5,'.'-&%/,'&,2483450-,2*)-.413)/562,/./-,110)5342/8..+3&,+,(*-15:8865/+,4//*4011/00114.500/)),//191180/5:78323.1357456962430280-.,/076:3401..043.,,-//20/,+*38252---*01,/()484-,++056612;<.177:50;;1069;96795/*,-2.173%%,*6-+43665785214027,+-.-,///162345-5/%)),/365015:3175.-+*+/7300478443172,10.62..//./0130,+'(&($&&--0%&10-02384.+,09:,.*)&(..212-0+%'('(+,,,,,,,'*)0:/224377593443)+(().).)1,988743'%))-*+313423-'2636..-/.-5.341/467:3433%2/0/111347998769/+-92732,/+-+*.9775+*)**,+,/.36...10;97<834327+46;938.4/:7.-%$&'---5-.//3-204-52-87.$00'3+:)#$&%'&./;2239;27312''5844-10+-0108::&'((%(.,*-.+,-/5635888000/17641*/.**-2'3'1+%(+'&+,,.67599390.&'*+,/14:6660341+/,++)-,+++-*45))2-631+%+*,295./1<:9123223.--*+3+'+)+./620255242*+,*+,69-,0669::::89:789999::4635'(-.((.302334*%&'(-'5,5((()/.7*,-56:348,1/3-.1-,+-)+.63:7-,'*-5115()$$(((*556-0186-28-47+&))(+*,.31++3.0297:79:2//..70+)33+$&&)+.-3.4036787;:::6-9,,.*&+),*&1.00/9-.+&&()(448522.&*+/.65;43363923))**(&/(-64.214878856787987/7;13;*'%#$%&*-2-284:974:21-64-,3,+%'+,+,53(.,6.-.*089.:;9;88<<88;8360/.633//,,,/9;:9-784.7;,/7;4*/8128101220-20))***,*)+&'/-/**/
@64299baa-4697-43b8-b5df-2084b541cd4c ch=246 read=126980 start_time=2019-12-13T11:02:10Z barcode=BC01 runid=2c9cf7bc05858273f10e7d7ec552fc0bd742dc3e
TTGCGCACGCGCGCTGGTTTCGGTTGCTGTTGCTGGTTGTGGTTGTCTCGATTTGTCTTTGTTGTGCTGGCGTAAATATCTGCGGTTTGCGGCGACTTCGCCTGAGTCGGATCTAAGTCGTCGCGCCACCTCCGAAGGGTTGGCTACCCTACTTCTTTTAACCCTCCCATGGTGTGACGGGCGGTGTGTACCGGCCCGGGAACGTATTCACCGTGGCATTCGATCCACGATTACTAGCGATTCCGACTTCATGGAGTCGAGTTACCCGAAGACTCAATCCGGACTTCGACGCACTTTATGGGGTTTGCTCTCGCGAGTCGCTTCTCTTTGTATGCGCCATTGTAGCACGTGTGTAGCCCTGGTCATGCAGGGCCATGATGACTTGACGTCATCCCACCTTCCTCCAGTTTATCACCGGTCTCCCTTTGAGTTCAGCCGGACCGCTGGCAACAAAGGATAAGGAGGTTGCGCTCGTTGCGGGACTTAACCCAACATTCACAACACGAGCTGACGACAGCCATGCAGCACCTGTCTCACAGTTCCCGAAGGCGCAATCCATCTCTGGAAAGTTCTGTGGATGTCAAGACCAGGTGAGTTCTTCGCGTTGCATCGAATTAAACCACGTGCTCCACCGCTTGTGCGGGCCCCGTCAATTCATTTTGAGTTTTAACCTTGCGGCCCGTACTCGGGCGGTCGACTTAACACGTTAGCTCCGGAAACCACGCCTCAAAGGGCACAACCTCAAGTCGACATCGTTTGCAGCGTGGACTACCAGGTATCTAATCCTGTTTACTCCCCACGCTTTCGCACCTGAGCGTCAGTCTTCGTCCAGGGCCGCCAGCCTTCGCCACCAGTATTCCTCAGATCTCTACGCATTTCACCGCTACACCTGGAATTCCCCCCCCCCCTCTACGAGACTCAGAAGCTTGCCGGTATCAGATGCAGTTCCCAGGTTGAGCCAGGGATTTCACATCTGACTTAACAACCGCCTGCGTGCGCTTTACGCCAGTAATTCCGATTAACGCACCCTCCGTATTACCGCGGCTGCTGGCACAGGGTTAGCCGGTGCTTCTTCTGCGGGTAACGTCAATGAGCAAAGGTATTAACTTTACTCCCTTCCTCCCGACTGAAAGTGCTTTACAACCAGGCCTTCTTCATACGCGGCATGGCTGCATCGGAATGCGCCCGATGATACCAATATTCCCCACTGCTGCCTCCCGTAGAG
+
*))))'$&&&#$##%&)*+($().-$$'&*,(&((++''&&)()%,+1/-$0/&'+%'.&'%####$$$$%#%%*'('(')&&*-,4)*)&)'*)(-()$&%&'%(&((*')%%('&*#&)&(+*13(**),0)(,+/'0*%')*+/1()).07(,,*%2&2/*'272066:77667:7<;7)40/0+-02+('-*(0;84:437-0)))42-,*++-52*(),00*.-.07.12646457942/%-/22551.()*,)).,/)4+**+1--.24)4/1+0000/++&(((,'')+)'+,-4,$())+8868-)(&*('(,0/7806;0+-..'579;809-+),,,.0/..'&&%,.-+5:98(1&$%,-/42&'&')++-.0/074566/70)(2-5-8**+()*190-02(1()*,-/96).80-.377,&(*&4-0172993:32:97<*4.2.1+/.-052903),.230801.;3/***.)*)'./3/53**+--*+-+)*%&*+34-65*26585942446:8988//--(-66075++3+//,6/;1883341001.00+**.76832+,,+-8843301+,))'*-738:61,.-0001468+*.0.3<::5032322337/16))(*+-33050352.+,9194<718:9+//.7:<+5815-5)++2.9-*1+0-1'()++90....-1-1.).-/6-*+--0/,/0*.+'))056194)3830*+-21613,0(/--..,--7190*-'0/025:75567:/3-(,75/6..2201/7*&./367+',+2/::/,1*3-,-/05797,-/./;97/;*)5465+)+($%)./179:7)-*%.-./<:657.,/111888878*,61.0;<99866/3911/'/)3(*-2775760--1'(+//00257*&)+)+-204:,54367-.-)())*43774,,.-:1138,*+'(&19.,*--.131-*%'/,-*),2')''+./000)).,('-&)&&'),(*'5'(&.&'%%%(%+13120&-),845;7050009:;4.,&*&-+*.1-,.5*2*)*0+/1:888863-++(//.00710-%'-4--0-/212/,/6/-1484(2;39075.($'&'*-*),&++0301423,'(--7796472,3(+(,+9/11095654245++(%%(+.06()&'%'+,/4//.+-0..0+'))),+-//,-34-/2121
@a36ecc55-92f8-452b-ac56-a942346136e7 ch=484 read=178173 start_time=2019-12-13T11:02:02Z barcode=BC01 runid=2c9cf7bc05858273f10e7d7ec552fc0bd742dc3e
CCAGTTTACCTTATTTACGACTTCACCCCAGTCATAGCAGATCCACCAAAGTGGTAAAAGCGCCACTCCCGAGGTTAAGCTACCTCGCTATTTTTGCAACCCACTCCCATGGTGCGCCCGGGCGGTGTGTACAAGGCCCAGGAACGGCGTATTCACCGTGGCATTCCTGATCCACGATTACTAGCGATTCCGACTTCATGGGTCAGGTTACCAGACTCAATCCGGACTACGACGCACTTTATAGAGGAGTCCGCTTGCTCTCGCGAGTCGCTTCTCTTTGTATGCGCCATTGTAGCACGTGGTAGCCCTGGTCGTAGAGGCCATGGCGTGACTTGACGTCATCCCCACCTTCCCGCAGTTTATCGCTGGCGAAGTCTCCTTTGAGTTCCCGGCCCGCTGGCAGCAAGGATAAGGTTGCGCTCGTTGCGGGACTTAACTAACGTTTTCTGCTTACAGGCTGACGACAGCCATGCTAGCCACACCTGTCTCACGGTTCCCGAGGCACATTCTCATCTCTGAAGCTTCCGTGGATGCTCAGAGACCAGGTGGAGTTCTTCGCGTTGCATCAGATTAAACCACGTATCCGCAGCATGCGGGCCCAAATCAATTCATTTGGTTTAACCTTGCGGCCGTACTCTCCCCGGGCAGTCGACTTAACGCGTTAGCTCCGGAAATGACCACGCCTCAAGGGCGCAACCTCCAAAGTCGGCATCGTTTGCAGCGTGGACTACCAGAATTATCTAATCCTGTTTGCTTTCGCGCCTGGGCGTCAGTCTTTGTCAGGGGCCCTTGTAGCCACCGGTATTCCTCCAGATCTCTGCGCATTTCACCGCTGCACAGGATTCCTGCCCCTCTACGGGACTCAAACGCGGTATCAGATGCAGTTCCCAGGTTGGGCCCGGGGTTTCACATCGGCTTAACAAACCGCCTGCGTGCGCTTGCCCTTGGTAATTCCGATTAACGCTTGCACCTCCGTATTACCGCGGCTGCTGGCGCAGGTTAGCCAGTGCTTCTTCTGCAGGTAACGTCAATGAGCAAAGGTATTAGCACAGCTCCCTTCCTCCCCGCTGAAGTACTTTGCAACCCGAAGGCCTTCATACGCGGCGTAAAACGCATCAGGCTTGCGCCGATTGTTAATGTTCCCCTGCCTCCGTAGGG
+
7,&+1:,,36)-&/,'%-,+./80-.25-))00-.$%$'*./3*&+),5-++083+8,'(-/31'*,,.*'%(,,155)..-1+)&')3*,4672-11+0.*$''586*-,3100,')''.76/3/./23201315551-22032/.,-./1;4(/+,1.423354(),4567+.--07/33312-)372.+)0-,*%$%()),(**,*&-&&(1648-;0110418222313+.**/2,&'&&%')&(*,1,-0-+,,-,/')*&'')+,4.77,83+()(++,-24037-+,-/,/,,,&%%&(0,&)/2-'$%($0,08663:2*.((%'+./2.79:0:27.+.329.'*%,'))97,,.'++,3,&''(+535-22/-/26:2;,.*6--+../6./+234+:0:512-01+*1500)*----76/*'&,(+*,-0%-//)$&%()(+.)(4400,0062//31-*%(%%$'%&*-/73232)($('-9-01*'*(2+&0-5:-.577875+)+($)03/-+,3;62-%),+))*&.83)-(+**+585243,-(,**)&+1++*.((+/30)*%*(,1,(,(*,,//2+3./.*%&')+(1-47/36/'-.8504/.-..''%(*+),+*,(.03*(106057651)('/*1/.++1+-.4*,)*(($$#*&(+--1854(*-3./(.2447+,'..('-.1%30131.6)$%$),,21723.(00-0)//5014+,//15/,.5-()*-,.,.(.-,,(124851(*(')+*77338:3/6())''&#%''+.)/+,.605,-+&&.,+---,212.4;.*)40,,-+*'(+%*$7+1%&%242/-0.&.',2+./3)+++)0)*-*-0+---,95334/0.),+0+-/..5))+/,-98--,-+)*'*)*205,%()../2-./0212+'%$#''%%%%(++.3533-..5-4.'&&$$(%+617848.9--7;34-8/0/654-($&#)*+/)-/6.44122;27<5443%2++./-+00.--)'&)17*)$,&)/)))'(%$&'03)7:651/52+&*((-*'-(&&&%"%%$/+('(++,,),))$%$(%&)+*)&*0/))'(+.0)42//5*-*1+'#.&$),)0,&.,*0,&%%()24:64,11,
@eb67ae84-3b4d-425c-9482-2c82ca5c4b2a ch=301 read=138836 start_time=2019-12-13T11:02:00Z barcode=BC01 runid=2c9cf7bc05858273f10e7d7ec552fc0bd742dc3e
CGATTTACCTTATTTGCGGCTTCACCCCAATCATCAATCCCACCTTAGACAGCTCCTTCTGGTTAGGCCACCGGCTTCGGGTGTTATCAACTCTCGTGGTGTGACCCGGGCGGTGTGTTACCAAAGGCCGAGAACGTATTCACCGCGACATGCTGATTCGCGATTACCTAGCGATTCCAACTTCATGTAGTCAGTTGCAATTCACAATCCGAAGACGAGAATGGTTTTATAGGTTTTTGCTTCACCTCAGCAGCTTCGCTTCCCTCCTGCACCATCCATTTAGCAGCACGTGTGTAGCCCAGGTCATAAAGGGGCATGATGATTTGACGTCATCCCGCCTTCCTCCAACTTGTCACTGGCAGTCTCGCTAGAGTCCCCAACTTAATGATGGTAGCTTCGCGATAAGGGTTGCACGCTCGTTGCGGGACTTAATCTTACGGTACGAGCTGACGCAACCATACCACCTGTATCTCATATGGCTATCTCTCCATCTCTGGAGCCTTTGCCAGGTATGTCAAGACCTGGTAAAGGTTCTTCGCGTTGCTTCGAATTAAACCACATGCTCCACCGCTTGTGCGGGCCCCGATCAATTCCTTTGAGTTTCATTCTTGCGAACGTACTACTCAGGCCCGGAGTACTTATTGCGTTAACTGCAGCACTGAACTTTGACATCAACACTTGAGTACTCATCGTTTACGGCGTGGACTACTAAGATTATCTAATCCTATTTGCTCCCCACGCTTTCGGGACTACGGGCAGCGTCCAGTTGCCAGGCCAGATCGTCGCCAGCCATGGTGTTCCTCCATATATATCCTACGCATTTCACCGCTACATGGAATTCCACGATCCTCTCCTGCACTCTAGCTGCCTGGTTTCTATGGCTTACTGAAGTTAAGCTTCAGGCTTTCACCACCAGACCTTGCTGCCGCCTGCTCCCTCTTTACGCCCAATAATTCCGGATAGCAGCTTGCCACCTACGTATTACCGCGGCTGCTGGCGTAGTTAGCCGTGGCTTTCTAATAAAGTACCGTCACTCGGCTACCATTTCCTGTAGCCCGCCGTTCTTCCTTTATAACAGAAGTTTACAATCCGAAAACCTTCTTCCTTCACGCGGCGTTGCTCGGTCAGGGTTCCCCATTGCCGAAAATTCCCCTACTGCTGCCTCCCATGAAG
+
*)'./)$'&('%-4)(-)(.582%.*0-.00116:,:/04+&+%'&(*452555556**#(*.6/399:34.4-,305(941101.0.7.,+1,1,2,,-+./15)'-232(1,01./').+03,0./-***+11242495259335/256558666:4-,-,3/+*((&00538.5+0'-/6.+&%'*+76/2.;00,++0&&)45533())(-+$(')3.0-9;:*22(,0/8;;*()-3//0312*,)&/0136&)-./3+(.*--10649<;;:,,&&&*+0014333/+,'+01)*,1011919,.37.*55,*+)*37-+,259992:0**152:4340-0)*10..01223:87697892474,-//-:;.,/.-2,4,((+*,*)(-/)&$'&-,0**(/.,&'$**2182.2--+:75500./))3-(*,).,-*$)*-.('&#&+)0'%&(2*360.,-,..0(.,.*1/-/104411952--*,/1&*/1450&'%'%%,()%),,*)/0;74:649)-,4:85;6233./*+0,0()+,,6<;:4././/1117,14++1+**.+0321:7**&().289826831..2;;5689134++%%--31./*)**,-/4:((*0+*.*,,1,.00182;1:1643001.243++'/*'(23688423)*,+)),..2867:86293(+(++--/67888522&'$0&(*96431-+-2182-..4;:0020*4;2+%7541201)37/'+,+.,+(-,:)&%&&20+.-15769801.,&))$%$&+-99-3017/-,.+0107))%1-/08<8267<697000105,2)8.3--,-/2633024-/-$('*1&35566:479042--.3+)$)../3.'+'(700-0495/590261-/.1(*'*/+71*1,,+-/958<0//.54**3-60++),('-5.0,617-0-//2*2&')00069/10-&-,/.16038-./*(&&$#(%$&&)*580007/201(*-*'&*1+.8302034,-($')),.+,%.,.6889840/-*-2(&)+/.:1/80.,4.-.0,1((+((*24+,2325,*.,('+,04378::5<6/44355555<00010;9;03766.5;<7..<.,2+*486/61:2+()+-.11/.+)-1,+-&%')
@e47c2480-fca5-4a8d-99de-a571308598c6 ch=337 read=122399 start_time=2019-12-13T11:01:51Z barcode=BC01 runid=2c9cf7bc05858273f10e7d7ec552fc0bd742dc3e
CTCCTACGGGAGGCAGCAGTGGGAATATTGCACAATGGGCGCAAGCCTGATGCAGCCATACCCGCGTGTATGAAGAAGGCCTTCCGGGTTGTAAAAGAATTACTTTCAGCAGGGAGGAAGGGAGTAAAGTTAATACCTTTGCTCATTGACGTTACCCGCAGAAGAAGCACCGGCTAACTCCCGTGCCAGCAGCCGCGGTAATACGGAGGAGTGCAAGCGTTAATCATACTGGGCGTAAAGCGCACGCAGGCGGTTTGTTAAGTCAGATGTGAAATCCCCGGGCTCCAGCCTGGGAACTGCATCTGATACTGGCGAAGCTTGAGTCTCGTAGGGTAGAATTCAGGTGTAGCGGTGAAATGCGTAGAGATCTGGAGGAATACCGGTGGCGAAACCGGCCCCTGGACGAACTGACGCTCAGGTGCGAAAGCGTGGGGAGCAAACAGGATTAGATACCCTGGTAGTCCACGCCGTAAACGATGTCGACTTGGAGGTTGTGCCCTTGAGGCGTGGCTTCCGGAGCTAGCGTTAAGTCACGACCGCCTGGGGAGTACGGCGCAAGGTTAAAACTCAAATGAATTGACGGGGGGGCCCGCACAAGCGGTGGAGCATGTGGTTTAATTCGATTACAACGCGAAAGAACCTTACCTGGTCTTGACATCACGGAAGTTTTCAGAGATGAGAATATTGCCTTCGGGAACCGTGAGACCCAGGTGCTGCATGGCTGTCGTCAGCTCGTGTTGTGAAATGTTGGGTTAAGTCCGCAACAGGCGCAACCACTTATCCTTTGTTGCCAGCGGTCCGGCCGGGAACTCAGAGGAGACTGCCAGTGATAAACTGGAGGAAGGTGGGGATGATCAAGTCATCATGGCCCGCCCGACAGGGCTACCGTGCTGACGGCGCATACCAGCGACCTCCCGCGAGCAAACGGACCTCATAAAGTGCGTGGTCGGATTGGAGTCGCTGCAACTCGACTCCATGAAGTCCCAGATCGCTGGTAATCGTGGATCAGAATGCCACGGTGAATACGTTCCCGGGCCTTGTACACACCGCCCGTCACACCATGGGAGTGGGTTGCAAAGAAGTAGGTAGCTTAACCTTCGGGAGGCGCACTTACCCACTTTGTGATTCATGACTGGGGTGAAGTCGTAACAAAGGTAACCG
+
/.3+*-6*8.,-23356133)(%++-.12*,,-254.7//*119-7;8776-(&&)%*)%65),43551/15,0()()/05-26+)6526--185*&(&*)''+5,),./%16'',-/1+1+%((/61,1/1/012266/)248&5&(&10,283:3.0.,1,%*)&)238.1,,,2/-17-,-,--'++++-))*'*/.2//120/+($))33499:7817/..*(*.0;;9:836:5.110).+13682+83;6/.1/3+/1+,3*()''+-'-43+27:91;(+&8,87;7594000//61,*++-2452)).#%%%*&)*,''-.+)+,(,4'2)3.).374412.200.291/13514/---.2280./+'(+*0015305*()&$%#&%-1.'+1943.+.**,.98989367/..%'''*.03*34*)+-8605)(/'2-+,1247:.,057557/**,38;11-1*+-02,2664()'2(-/./6/..10))-,..24541744/4-,-.*,%'%/.,415./0%&)0190271369/')((-,+)(,-2+-0/4:95,251<971+,-0-..-,/6:4*-70*,'-+1/36872,%*+&*%&*.9;;7:69-*).*),/'101./,*).55616/0732130442,////)+,,++)196*,+*)-.62('$')&2()75464.;15047683')00-,)/.12::77785;676:9874.22164646;131388.-/,'-,0:78227.-1638*+-02:817-')-+/..('-.*/.-32.%+*1..(.1.6-6,-,,:92/,1*%)(////2--//0220&,,9/,,*+1,0.17903))&%'//,/2586/4//26)(/)))()%,261)()&',,-,+'$%'',--*%'#$&)+7452.(.'*../536)++6516154761&&&*,,+)--.-1)7.1/%('&#$++1*0+,-/23542+-//2.+1-)%(0.521,%,,,+))(+7:858/0.62/.()+2..,.+,/332291+-2.10.2+,),),,35,47--442313836.,(%')+1/4:566;1'*+()--4,+'&$%/&-()1-(/''%+&#&#&&%(1/)$+..-),,/2:69987985960/+0,++74352649+..44:4.,
@45def370-066f-4966-bcdd-7e5314e3ba41 ch=367 read=155735 start_time=2019-12-13T11:01:51Z barcode=BC01 runid=2c9cf7bc05858273f10e7d7ec552fc0bd742dc3e
CCGGTTACCTTGTTACACTTCACCCCAGTCATGAATCACAAAGTGGTAAGCCTCGAAGGTTAAGCTACCTACTTCTTTGCAACCCACTCCCATGGTGTGACGGGCGGTGTACAAGGCCAGAGAACGTATTCGCCGTGGCATTCTGATCACGATTACTGGCGATTCCGACTTCATGGAGTCGAGTTGCAGACTCAATCCGGACTACGACGCACTTTATGAGGTCCTTCCGCGAGGTCAGCTTCTCTTTGTATGCGCCATTGTAGCACGTGTGTAGCCCTGGTCGTAAGGGGCCATGATGACTTGACGTCATCCCCACCTTCCTCCAGTTTATCACTGGCGGTCTCCTTTAGTTCCCGGCCGGACCGCTGGCAGCAAAGGATAGGTTGCTCGTTGCGGGACCAACCCAACATTTCACAACACGAGCTGACGACAGCCATCAACACCTGTCTCACGGTACGAAAGCACATTCTCATCTTTCTAGAAAACTTCCGTGGATGTCAAGACCAGGTAAAGGTTCTTCGCGTTGCATCGGAGTAAAACCACATGCTCCACCGCTTGTGCGGGCCCCGTCGAATTCATTTGAGTTTAACCTTGCGGCCATTGCTCAGGCGGTCGACTTAACGCGTTAATCCGGAAGCCATCGGGGCACAACCTCCAAGTCGACATCGTTTACGGCGTGGACTACCAGGGTATCTAATCCTGTTTGCTCCCGCTTTCGCACCTGAGCGTCAGTCTTCGTCCAGGGGCCGCCTTCGCCACCGGTATTCCTCGAATCTCTACGCATTTCACCGCTACACCTGGAATTCTACCCCCCTCTACGAGACTCAAGCTTGCCAGTATCAGATGCAGTTCCCAGGTTGAGCCAGGGGATTTCACATCTGACAACGAAGCCGCCTGCGTGCGCTTGCGCCGGTAATTCCGATTAACCTTGCACCCTCCGTATTACCGCGGCTGCTGGCGAGTTAGCCGGTCTTCTTCTGCGGGTAACGTCAATGAGCAAAGGTATTAACTTTACTCCTTCTCCCGCTGAAAGTGCTGCAACCCGAAGGCCTTCTTCATACACGCGGCGCTGCGACTGCGCCCATTGTGCAATATTCCCCACTGCTGCCTCCCGTAGGGAG
+
3.,)16&,64:104**-22;971;<7,/085788;21+1*92/+/*,+&'++(.'(.-6/915/6669;4233:/8;;19:7::-%'(6:./64975567769872610.'-,-,,0+'(&(%%&&().11.32.-2/..:71-,,*+)+,124,+)'))+-69501256<6082)(*+..0-3-,-*0-328-9/1(4/61343100)+'*+.5./05/2.+'$&('(+0./40+$''/737439+)&)+($%&))*700...)+,./1.,---32+-5:5./('*5887:520010//.0/02789:61-3/+02372*),+,-6<93563776:2(11137))+&&)4902++5/509491359682'$&-.)0053'*/*,'&**005183:6.2,'(5(*+-/,39++,-10+'*($-+1011530//93-/020/-/7498665223()$%&$&&()++/1978987028,***%*/0+*2857788<77-,-2,778<.28/34)074;::<76771<23298.)*%-+2:+:6---/56-1*(.2/5481546122073/+/)&-*'5-,/31/.06;;0:4.0,*+0+/3&+)&-54&'4.5..-000-427254424*(*1)/,,/*)-&*,%6;-,',293:402**,0038949987<;24191118<997778*98*++67..0+/.--0;513.94,%*)-*((.-24-/,,-.32%2.15<:895/)269-382484<5+,-+03.55/5:20-1%&,--857264532;50389410).)13.,'.-03/1-3/365.04424304368154)+.403957883.-,189:399<18,*.607/-*3*%'**.%251,*+,,,''(-,.2*,,'/6479744445:1)-)$(,37&214:9/6/--32310'(.)+.09827,-.95:463./-20218/0')++,4,+,65(42$$3%07365655.-4:74792821.7271*-3/2/7.-*17.,+,67,45)+2*),0)(/0(*(/+%&($1-%&*--,-).-04;7040/+/-1262-,-)+&$*-,0)/7.)6,+-5406/01:1885.36664423-6:*-+*(-,,-
@d9c72156-27c9-4945-b10f-48d5791ea57a ch=413 read=177086 start_time=2019-12-13T11:01:33Z barcode=BC01 runid=2c9cf7bc05858273f10e7d7ec552fc0bd742dc3e
CCGGTTACCTTGTTCACCCCAGTCATGGATCACAAAGTGGTAGCGCCCTCCCGAGAGAAGGTTAAGCTACCTGCTTCTTTTGCAACCCACTCCATGGTGTGACGGGTGGTGTGTACAAGGCCGGGAACGTATTCACCGTGGCATTCTGATCCACGTTACTAGCGATTCGACTTCATGGAGTCGAGTTGCGGGCACAATCGGACTACGACGCACTTTATGAGGTCCCTTGCTCTCGCGGAGTCGGCTTCTCTTTGTATGCGCCATTGTAGCGTGTGTAGCCCTGGTCGTAGGGGCCATGATGACTTGACGTCATCCCCACCTTCCTCCAGTTTATCACTGGCAGTCTCCTTTGGAGTTCCCGGCCGGACCGCTGGCGGGATAAGGTTGCGCTCGTTGCGGGACTTAACCCAACATTTCACAACACAGGCTGACGACAGCCATGCAGCTTCTCACGGTTCCCGAAGGCACATTCTCATCTCTGAAAACTTCCGTGGATGTCAAGACCAGGTAAGGTTCTTCGCGTTGCATCAGATTAAACCACGTGCTCCACCGCTTGTGCGGGCCCCGTCAATTCATTTGAGTTTTAACCTTGCGGCCGTACTCCCCAGGCGGTCAGCTTAACGCGTTAGCTCCGGAAGCCACGCCTCAAGGGCACAACCTCAAGTCGACATCGTTTACGGCATTGGACTACGGTATCTAATCCTGTTTGCTCCCCACGCTTTCGCACCTGAGCGTCAGTCTTCGTCCAGGGGCCGCCTTCATACCATTTCCTCCAGATCTCTACGCATTTCACCGCTACACCTGGAATTCACCCCCTCTACGAGACTCAAACTTGCCAGTATCAGATGCAGTTCCCACAGAGTTAAAGGCCCGGGATTCACATCTGGCTTAACAAACCGCCTGCGTGCGCTTTTACGCCCAGTAATTCCGATTAACGCTTGCACCCTCCGTATTACCGCGGCTGCTGGCGCGGAGTTAGCCGGTGCTTCTTCTGCGGGTAACGTCAATGAGCAAAGGTATTAACTTTCTCCCTTCCTCCCCGCTGAAAGTGCTTTACCTGGCAGAAAGGCCTTCTTCATACACGCGGCATGGCTGCATCAGGCTTGCGCCCATTTGTGCAATATTCCCTGCTGCCTCCCGTAGGAG
+
301-3-**()/,193-746+-.2857550..&&%%'%%(./-'),07'(*)'(('('')*1,773,/,',+&&'+-50:8.008+:3.%')8;2//3.0889:770&*/0++,.+0255989&9/6/098.1/.-2905.2-,,44*+./5,*)()0*+.34932302()*5/21021()+-,+272/2+6,-'*0,,00:3:7647364/%-118565003-0)&'/')*)+)'&(($(**')*/5-/,*05*,/43656:227)**+.)+-.,.146;//7:61'-$-//1/8*5,,.-+,,./056,++*649-,05.377+/()*86.,228:.:--+24647,*0.//-.9879./.2-:86661353:1(463.5,+20813.../.2310/9200032-2.'.5223;3./138646%'24010-.+64-68,.30*%&$,%+--008.9,4/))(*+/-.02;87966/1.3-),-+*032;7::;:745511456<596047)2.;:7:65622601244'&+-(68/20.0&2-/01;56/--3-0144.4&,37-,-1*7-:3,5;630+4:<,520)('$$(%((&)*--3760.01503+&&&),+4-42.--5-.14/-.,.-'.10107956.7*:5//2256958+4*0007647434:0'+%()%.(4-443,.%*'&*.048:;:984:3+-/3991--,.1:96.0/46001479;:55//.5.02.0+/792295630-1),+25()5)6732''&**+0-'*,/463<9.+--*-,/005:6773+*,'%-4332.9645,(/-475&%$).0-1:)13117,,-0/:679331+%)'*$,/0.*(*2*6)/67).)&$)+-1,.&'*+8.9871/608:965554800.32)',,21+(.1684:481508071**3*--.07/.26&-*+7/19//14448881*')-(-%'4***20074+,,816<7322353.2:866,0,+,13379..-2,/,.+(+1&(--;7,683/497+)-30--+'+$+025,16.5.1((,-)-,2/./-/861232-11234/(,(+*--1013%46/5.,++86-*22*+2--4...8178)(++)(,()+8(*7,5-'*
@4351d02f-21ee-4f2c-b63c-7d0ff9747ce5 ch=467 read=76089 start_time=2019-12-13T11:01:23Z barcode=BC01 runid=2c9cf7bc05858273f10e7d7ec552fc0bd742dc3e
CTCCTACGGGAGGTAGCAGTAGAAATTTTCGGCAATGGGGAAACCTGACCGAGCAACGCCGCGTGAAGGAAGAAGGAGTTTTCGGATTGTAAACTTCTGTTATAAAGGAGAACGGCGGCTACAGGAAATGGTAGCCAGTGGGCAATGCCCAATGAAAGCCACGGCTGCTACGTGCAGCAGCCGCGGTAATACGTAGGTGGCAAGCGTTATCCGGAATTATTGGGCGTAAAGAGGGAGCAGGCGGCAGCAAGGGTCTGTGGTGAAAGCCTGAAGCAACTTCGGTAAGCCATAGAAACCAGGCAGCTAGAGGTGCAGGAGAGGATCGTGGAATTCCATGTGTAGCGGTGAAATGCGTAGATATGGAGGAACACACCAGTGGCGAGGCGACGATCTGCAACTGGCACATCAGTCCCAGCGTGGGGAGCAAATAGGATTAGATACCTAGTAGTCCACGCCGTAAACGATGAGTACTAGAGGTGTTGGATGTCAAAGTTCAGTGCTGCAGTTAACGCAATGAAAGTACTCCACCTGAGTAGTACGTTCGCAAGAATGAAACTCAAAGAATTGGCGGGGGCCCGCACAAGCGGTGGAGCATGGTTTAATTCAGGAAACAGCGCGAAGAACCTTACCAGGTCTTGACATACTCATAAAGGCTCAGAGATGGAGGAATGGCTATATGAGATACAGGTGGTGCATGGTTGTCGTCAGCTCGTGTCAAGTGAGATGTTGGGTTAAGTCCGCAACGAGCAACACTTATCGTTAGTTACCATCATTAAGTTGGGGACTCTACTTGAGACTGCGGTGAGCAGGCTGGAGGAAGGCGAGGATGACGTCAAATCATCATGCCCCTTATGACCTGGGCTACGCATTTTCCCACAATGGATGTAGTGCAGAGGGAAGCGAAGCCGCGAGGTGAAGCAAAACCAACATTCTCCAGTTCGGATTGTAGTCTGCAACTCGACTACATGAAGTTGGAATCGCTAAAGTAATCACAAAGATCAGCATGTCGCGGTGAATACGTTCTCGGGCCTTGTACACACCGCCCGTCACACCACGAGTTGATAACTTGCCGAAGCCGGTGGCCTAACCGCAAGGAAGGGCTGTCTAAGGTGGGATTGAAGTAGTTAGAGGTGAAATCGTAACAGGTAACCGG
+
-*4-.'6+70+*+'*+,..40/*(.*39715;/30-132*',/.1**.5637-657323934555762325),-%)%(.882.&0&0..-/75,*2&+'.*,*0.)*'*)+3-*3,*0.005-1./62./.,++20*.+(&'-+11)0)((.*%(/0-2913/4/-$&(*/.)')&(-,.9/78181.40/010--'(2:124-/33;514-*.2-1/+2,98:88569/)'*0*&+*13465:543.+'-191.,-/06615/1,/234-,()%&&+'+++,-*%*/*,&(-/032../+''()((-'(,-2$,***'.72686;74)-*9,:130('((,,03//.74..3:80002-013-26,--,..06%45.8+%)0+82,)*,**(((/,-.100'+(*,*+-/)'''('*%*)*$')7:3/*,1)/../3665:.+0831,0*%(*07345<:80//*'+*)+2/''%()*8;7;7:66:+3(*+882330-(+,-079422((+.+%+&&'++,/33%3441-./,++'')274,026),5.-29.34)&*'%'&/(+%.(,794170,-,/.3-.,...1).-.74+-:9/96<7'+('++**+.,/*+*).0-.//,/4,,./,2/-/777/1/0$$,4(7,768&&%(*694/3/(10377876&(/+10368+../.675545498<742121*2335-/+,,())*,15788-:,88/.02*+1/(*208-&'')&'&'(*)+1171/-/5/3,+(..-81-*.--.603464+'(*())(,00)'%(%'&%&&..212.,3/+4*71)%++)/0422335:3/-.-2/5*15,(*,,0./0:10+*+-()#'%)++-+)*&&/+,4422//%15142.*-0)*-(+)-,,./.+)((,3/--%'+4.++).''%%*'*./(+/;5/3-30/04691/)*&&),74+46/.-.,80039372736'+%21*'-0..(#$'('%.,3(*,/056:79,4567;857/1/,+.)7991:0//61.-'/7.6:/.3410.0)')(+-)0&&++/)('%,(&*/*.-6-87813,-*3-0201-,/-(.-,./.-)--),76:8*-,('&$&$(+-)*(-3,-180./(,*0/(,1/3:9;/+
@d658bfe7-126c-4022-9b1b-149bc4fc40cb ch=141 read=75300 start_time=2019-12-13T11:01:22Z barcode=BC01 runid=2c9cf7bc05858273f10e7d7ec552fc0bd742dc3e
CTCCTGGGAGGCAGCAGTAGGAATTTTCGGCAATGGGAAACCCTGACCGAGCAACGCCACTGAAGGAAGAAGGTTTCGGTTAGCTTCTGTTATAAAGAGCAGCGGCTACAGGAAATGGTAGCGGTATTGCTATTAAGGAAGCCACGACTAACTACGTGCCAGCAGCCGCGATAATACGTAGGTGGCCGTATCCCAGATTATTGGGCGTAAAGAGGGAGCAGGCGGCAGCGGGTCTGTGGTGAAAGCCTGAAGCAGCCAGTGGCGAGGCTGGGCGGCTGGAGTGCGGGAGAGGATCGTGGAATTCCATGTGGCAGTGTGATATATGGAGAACACCAGTGGCGAGGCGACGGTCAGCCTGCAACTGGCTCAGTCCCGAAAGCGTGGGGCGATAAGTTGAATGCCCTAGTAGTCCACGCCATCAAACGATGAGTGCTAAGTGTTGGATGCTCAAAGTTCAATGCTGCAGTTAGCAATAAGGCACTCCGCCTGAGTAGTACGTTGCGGGGTGAGACTCAAAGGAATTGACAGGGGCCCGCACGGTGGGCATGGACATTCAAACAGCAGAAGACCTTACCAGGTCTTGACATGCGCTCGCAAAGGCTCCCAGAGATGGAGAGATGGCTATATGAGATACAGATTGGTGCGTGGTTGTCCAGCTCGTGTCGTAGGATGTTAGGTTAAGTCCCGCAACTTGACGCCAACCCGCTATCGTTAGTGCATCATTAAGTTGGGGACTCTAGCGAGACTGCCATTGATATAAAGCTGGAGGGAAGGCGGGGATGACGTCGATCATCTGCCCCTGTGACCTGGGCTGCACGTGCTTTCACAATGGATGAATTGCAGGAAAGGCAGAAGCCCAGGGGTGAAGCAAACCCATAAAACCATTCTCTCAGTTCGGACTGTAGTGCAACTCGGCTGTGAAGTTGAATCGCTTCGTATCATGAATCAGCATGTCGCGGTGAATACGTTCTCGGAGCCTTGTACACCGCCCGTCACACCACGAGTTGATAACACCCGAAGCCGGTGGCTAACCGCAGGAAGGGCTGTCTAGGTGGGATTGATGATTGGGGTGAAGTCGTAACAAGGTAACCGGAAGATAGAGCGACAGGCAAGTAGGTTAACACAAGACACAGGCAAGCACCATTGGCATAATGCATGCTTGCA
+
%'-+(**()0*()*)%',))(&&)())'++-0/.16+'/..4.--556(*'(+&'(46/2121,.*))(*/,3,/*)(-*'$&%*-+--5/.+.0*&(%'((**(*)&'%'&*++)*&'',-(&&$&$$&-&+,0(.++),/730))()+--))**+6940/-**0-(()%*0--,625&.)'%'&%%&(*/40'&(+*-.1,33,--02*''*,'*$)'+,++-1*.0&()*(%%$).(').,(+344..+.(&'#$&'&''&&(&&$,0.'&'())-'((*+&.2)**06358795-*)0.0)%%&&,,+*0/.((+(..*112..*0332.**-+/*((*(()++()'(')18,-.,2/(,))'9),-4,)),-,)-+)'/2+*%((*%/(*'(+*%080)'*+,//5/(+/29&.'-+%(*+/(&%&%..,211003,3-/.%(,/-()*780-2/498904,)'$&+*+*%&%%%'(-1*,++-(),(33441/5--())&'),12-,,(*)'*##''**-&+*/*13,&(%&&%$-+),)-,+$%&).,)()&%'*)(,+(,0404&-*&%++3484430.'*&+()$'+73+2/.21(),+,,1840*+*1.+22-..-..-+.021'()0)/-,*'%*'*&&%&&()-212(-,21+.&&-15333*,20823.,8/*#*&''''*(-#&&,%/0*$%().9/8-&'+'**+-+11*%*)++3812655,*((%&*134,03)+)''%&%$&''./68,21*.3.4-*26*3365633.%++-332%&&,)'%$%&%)-,+--)'&**,+*')&-+''+-7559**'(),7,/)0((*(%$((),.%)+&$(-*&)&),'(.:949.++073+1088</4212(*(0)'*%$%#%$&'&'((023*,)%$'',/-,3,'1++((((&$&%()&&+/823./002453.*+%'+/+))))/4756.,&*31.0)+(*&('(/82012+--11-++,)(8-,,')'&,&''+.*,4370,1/+','&%''*0,*+&(,,.03/(+-.6;-*5&&$%'%/+&/-'%')-)(/*+-35320404433*-**),.%&)*+100('/451/1134261413028+-3(-%&**.'%&%%($)&(%'$#'5**1&-%#$$#&%
@2724dc5c-96ab-4c94-bf78-270be2379ecb ch=458 read=54235 start_time=2019-12-13T11:01:11Z barcode=BC01 runid=2c9cf7bc05858273f10e7d7ec552fc0bd742dc3e
CCGGTTACCTTGTTACGGCTTCACCCCAGTCCTTGAATCACAAGGCTGGTAAGCCCTCCCGAAGGTTAAGCTACCTGCCGCTTCTTTGCAACCCACTCCCATGGTGTGACGGGCGGTGTGTACAAGGCCGGGAACGTATTCACCGTGGCATTCTGATCACGATTACTAGCCTGATTCCGACTTCATGCCAGGTCGAGTTGCAGACTCAATCGGACTACGACGCACTTTATGAGTCCGCTTGCTCTCGCGAGGTCGCTTCTCTTTGTATGCGCCATTTGTAGCACGTGTGTAGCCCTGGTCGTAAGGGCCGCGGTGATGACGTCATCCCCACCTTCCTCCGTTTATCACTTTGGCAGTCTCCTTTGAGTTCCGGCCCGGACCGCTGGCAGCAAAGGATAAGGGTTGCGCTCGTTGCGGGACTTAACCCAGCATTTTCACAACACGAGGCTGACGACAGCCATTACAGCCACCCTGTCTCACAGTTTCCCGAAGGCTGTTCTCATCCTCTCTGAAACTTCCGTGGATGTCAAGACCAGGTGATGGAGTTCTTCGCGTTGCATCAGATTAAACCCATGCTCCACCGCTTGTTGCGGGCCCCGTCAATTCGACAGGTTTAACCTTGCGGCCGTACTCCCCAGGCGGTCGACTTAACGCGATGTAGCTCCGGAAGCCACGCCTCAAAGGGCGCAGCACTCAAGTCGACATCGTTTACGGCGTGGACTACCAGGAGTATCTAATCCTGTTTGCTCCACGCTTTCGCACCTGGAGCGTCAGTCTTCGTCAGGGGCCGCCTTCGCCACCGGTATTCCCTCGAATCTCTACGCATTTCACCGCTACACCTGGAATTCTACCCTCTACGAGGACTCAAACTTTTGCCAGTATCAGATGCAGTTCCCAGGTTAGGCCGAGATTTCATCTGACTTAACAAACCCGCCTGCGTGCGCTTTTACGCCCAGTAGTTCCGATTAGCGGCTTTGCACCCTCCGTATTACCGCGGCTGCTGGCGCAGGTTAGCCGGTCTTCTTCTGCCGCGGGTAACGTCAATGAGCAAAGGTAATGCTTTACTCCCTTCCTCCCCGCTTCAAGAAGTGCTTTGGCCGAAGGCCTTCTTCTTCATACACGCGGCGTAGAAACACGCATCGGGCTTGCGCCCATTGTGCAATATTTCCCATACTTTGCCTCCCGTAGGAAC
+
42,.22*-6/6*.6-+.&+05.),.-))'(+%&&&&.--''()%##'%)4.,$/4.-02-)*''.482.,-+23-,'-)&(%'$&('',,&0-&#++68.(/,41+''),&295+40/0/1)230.3/4,8140.032282128498:769<95230/(**-/3/2**(,'%)2/11,,,3485-,)((%+&'(52303,.**0123/1-/.1897413).*+&(-2/+,(&('3''(7++,//.4/*-*+..0.384564/:9..134235;3:9*,*),,&*.33.+&&&)*))1789.,/)/58/6--+,*%(+,12799859,.)%+85:2*(,((+0,)31()%&$&')&,-.6531:9445:.6)'(2.*3933621,-))*)049-050856+.-+0/05455215001;0/)$$*).0,*'-3.<9((,-2.1+1&&.)666579421032/40-0+*,&'28+,-2422),(//:4-+'(,.-0,%$,02'*,31-))((%$*--)1546..39791140,/48/4+1*'&**)&(+626;1./+.-**,+,-*--1.<93210.-1/2.&+(%$$%$)/)'+-+/1/*+-424191%$$#)(-6.4/4313../2.425.///35/(+,+-75443.0,0'&$%&$(%'&(*+;*/(&*$'-')).0.,-..,23.*/+++''&*++()*37738965;;,+,,,,56:76458:44-''))42050/387/9:.+0*/+&)()52./--(./)+(').,057442.45367+121*.,-27493353)23/524554:)(,++5////011-/,099401937988530.(,*%+,),).2,(86540(*--.4/(('&'(,+)-1'/0123/.1:7:155510))0:38(2746)'++(7833970.(-.227210003-'+0,-0-3.00/512+*--.4-(*,,,455/-.-,(&(%&%&(/))*-5.-0717629/06.00202645.0*%($+*+/..27+12'(9,79,*'&%&(,22*,64422-**++,,25*-,+*&(#%%(&$'(4:)8:96/074+)+**'+(%()'-&,')&'','%(.**186;12-/1:79742*0/1-.+&'$%(*(&'*)..253:9639/222;-*1.+*-*-++),,+(*)'(((+(**13206(**'()++-
@c344a1e5-e18e-447c-b45d-567dd5b66933 ch=213 read=158875 start_time=2019-12-13T11:01:05Z barcode=BC01 runid=2c9cf7bc05858273f10e7d7ec552fc0bd742dc3e
CCGGTTGCCTTGTTACGGCTTCACCCCAGTCGCGAATCACAAAGTGTTAAGCGCCCTCCCGAGGGATTAAGCTACCTACTTCTGCAACCCACTCCCATGGTGTGACGGGCGGGTGTGTACAGGCCGGGAACGTATTCACCGTGGCATTCTGATCACGATTACTAGCGATTCCGACTTCCGTAGGTCGAGTTGCCGAACTCAATCCATTTGACGCACTTTATGAGGTCCGCTTGCTCTCGCGAGGTCGCTTCTCTTTGTATGCGCCATTGTAGCACGTGTGTAGCCCTGGTCGTAGGGCCATGATGACTTGACACGTCATCCCCACCTTCCCTCCAGTTTATCACTGGCAGTCTCCTTTGAGTTCCCGGCCGGACCGCTGGCAACAAAGGATAAGGGTTGCGCTCGTTGCGGGACTTAACCAACATTTCACAACACGAGCTGACGACAGCCGCTTCACTAACACCTGTCTCACGGTTCCCGAAGGCACATTCTCATCTCTGAAAACTTCCGTGGATGTCAAGACCAGGTAAAGGTTCTTCGCGTTGCATCGTTAAACCATGCTCCTTTCCTTGTGCAGGCCCGTCAATTCGAGTTTTAACCGGCCGTACTCCCCAGGCGGTCGACTTAACGCGTTAGCTCCGGAAGCCACGCCTCAAGGGCACAACCTCCCAAAGTCGACATCGTTTACGGCGTGGACTACCAGGGTATCTAATCCTGTTTTGCTCCCGCTTTCGCACCTGAGCGTCAGTCTTCGTCCAGGGCCGCCTTCGCCGCCAGGCTGTTCCTCAGATCTCTACGCATTTCACCGCTACACCTGGAATTCTACCCCTCTACGGGGACTCAAACGCCGGTATCAGATGCAGTTCCCAGGTTGAGCCCGGGGATTTCATCTGACTTAACAAACCGCCTGCGTGCGCTTTACGCCCAGTATCCGATTAACGCTTGCACCTTCCGTGTACCGCGGCTGCTGGCGCAGGAGTTGGCCGGTGCTTCTTCTGGGTAACGTCAATGAGCAAAGGTATTGGCTTTGCTCGCTTCGCCGCTGAAGTACTTTACCCAACCCGAAGGCCTTCTAGCTATTACACGCGGCATGGCTGCATCGGGCTTTGCGCCCATTGTGCAATATTCCCCACTGCTGCCTCCCGTAGGAG
+
+.+1-6%/4.9-.:..,.*+/.0.995*/11)()(,+.)*2.'')).*1.*-./4&(,0+,*.-6)0,13),.-2543360)1+-1-0:1'(*4;4-0338442353;;50-'(*.*((&'+126)87060-746<656;3:3;313;711./)$&'(-6-1./*+.12:553457:1,)+&,)+,/.,4-%1-++7314+907&&(+)),-',%*.485,,,.,430///3-/0317/2*(*-,..1182752:5-++,--78;/:.,))++*0.42200122<4,.800).))22(&#''+/,,++-...+,-..,,269/+/91:7;4.5,-/488--/67,,%$$'*2382.52...1686/)002.8'(%&(0.4/,4/08,2/20,((.3-:/1+234184/207932/5.*-.-0811:*)((0,,.0+'+(-12+*&12*14%'.%&%&$'&.-/6134550.009:/-'()**+.++,-/76363632./,(-0/+,,)((*-65769007./7;456263,+3-:99:91303/./541*(1.95053++/-0'$##'&(*)-./%,)-4'%%''&,,*&(,1::++&($'(27*.21-255*-38//..-2/+)(////1/1/**+.+.+1*.'-1+--053724*212377:7;070+-243565&212352:7,,,---04:888688.3+&,(**')/.85641;;.04,5.-'--721**&./-..,06740/557;0..,,,158-:/29098441%$$$&'#)',287/3)+-..*,7684745;9746:,,.)*/2200.1-30:7-75-0044150)-*+337))&&'(*&*+-73.--.-/3/18360,+.-6.&,4-'177-(*96,'--(.'-+0.7.-/627125146446631262+0-0.)'%'(%&((-.6/601.5.-,+022;983/%,),74629332765/-$(%0*%*/.%-/5,3,*.1/55:3//),*078677313001/62**,,*+,''(&)-(,./%'/*+$*+(,6200''%%%%%',(()%.,)()',.,-)-'&'**+*+&&&&+()+/-0326120/.//(965581./11;5+1.-,.3/9221408:8*0../0/0---.)+412**&
@6ca734b4-5942-4418-a117-b0e10f8a2683 ch=332 read=84963 start_time=2019-12-13T11:00:59Z barcode=BC01 runid=2c9cf7bc05858273f10e7d7ec552fc0bd742dc3e
CTCCTACGGGAGGCAGCAGTAGAGAATAATACACAATAGGCACAAGCCTGATACAGCCATGCCGCGTGTATGAAGAAGGCCTTCGGAGTTTGTAAAGTACTTTTCAGCGAAGGGAGTAAATTTAAATACCTTTGCTCATTGACGTTACCCGCAGAAGAAGCACCGGCTAACTCCGTACCCAGCAGCCGCGGTAATGCAGAGGTGCAAGCGTTGAAATCGGAATTACTGGGTAAAGAAGCGCGCGCAGGCGGTTTGTTAAGTCAGATGTAGAAATCCCCAGGCTCAACCTGGGAACTGCATCTGATACTGGCAGAGTCTCGTAGAGGGGTAGAATTCCAGGTGTAGCGGTGCGGAAATGCGTAGAGATCTGGAGATACCGGTGGCGAAGGCGGCCCTGGACGAAGACTGACGCTCAGGTTACGCGAAAGCGTAGAGGAGCAAACAGGATTAGATACCTGGTAGTCCACATACGTAAACGATAATCGACGGAGGTTATTGCCCATGAGGCGTGGCTTCCGGAGCTAACGCGTTAAGTCGACCGCCTGGGGTACGGCCGCAAGGTTAAACTCAAATGAATTGACGGGGGGCCCGCACAAGCGGTGGAGCGTAATGGTTTAATTCGATGCAGCGCGAAGGACATACCTGGTCTTGACATCCACGAGTTTTCCAGAAGTTGAGAATGTGCCTTCGGGAACCGTGAGGACAGGTGCTGCGTGGCTGTCGTCAGCTCGTGTTGTGAAATGTTGGGTTAAGTCCGCAACGAGCGCAACCCTTATCGCTGTTGCCAACCCGGTCCGGCCAGAGACTCCAAAGGGACTGCCAGTGATAAACTGGAAGGTGGGATGACGTCAAGTCATCATGGCCCACTGACCAGGGCTACGTGCTACAATGGCGCATACAAGAGAAGCGACCTCACTTGCCCGAGAACAAGCGGACTCATAAGTGCGTCGTAGTCCGGATTGAGTCTGCAACTCGACTCCATGAAGTCGGAATCGCTAGTAATCGGCGTGGATCAGAATGCAGTGAATACGTTCCCGGGCCTTGTACACCGCCCGTCACCGTAAGTGGAGTTTGCAAAGAGTAGGTAGCAACCTTCGGGTGCTTACCACTTTGTGATTCATGACTGGGGTGAAGTCGTAACAAGGTAACCGG
+
&'*1**,)(/%(+--*-..32/*+'.'*()$*++/32,,+)%*.2,196332%,+(,)-.&46*)+-,-,.+,/()+*0/7333,/')56*)3274*+,+358+-(((*(+)/,%'(.)%()&+).,//.25.-767&5'*%-+2,*3/(*/+-1+&)*$(/.6(3-.0/-.4,$(#-,+%,,+-0.//03//'($'%&&--11//--,,0-&,*,+-'1)'/+-/2--').7+'''&*+++*+-/0;9458<:2.9/2.490//0-/)'+.+(.1.(&.225--(6,449-5--/.-014+**($)(('$&#%%++..35.+(*'*)+*,,+.+.')/&.&'&++151-&'+'-/+,09821*++./02+''%)).5/7,3/.''+)-/-+/50'+/.2)(-**,*****))))''*'$%'&&*)()+---*&+''()8:41%61-5-(,4/049/0620176.(+&&&'-0883.-,,*'),-*)&,'('1.&),+031%*)-250-,*.)&')&,)*,..4,)(**3,,*)+0+.09164/+.*&'*+.*2,,0.6*-.-6;:/545;8.,(1245440+,44*64*)../.**,.3,-,*++100-.294<66:7:2112/+.'*)*%''&(%($)*+68090*,)&$+-/3)((+&(,31*3((&'/&',))-+32362/**'+)10..7833*%*)//(,,0223-.'.*6/5500/-/,--43-*)(,*/3/15-,10)/,).,/154.*.1*0%%.005.3/91*3./0)*+(,5'($)(-)*-312.10-*&''*,/.3'46***'&'3363023/11282**+,,++,,(.,&($&*+./-2+.0143,++*/3(#&&()1812454*))'(-.88-;,,.3+*+&('(,*&&%''%(()(&'('(+(()'&'&(%&'21,-37.,-.**+*&'&')*0/743,4)/)*7**%))*223.8/0-/-..53./0./,-2.62634*-/.-/18431/0246:767.')''()'%2)*/1/44627''(123223-0+-*-.2.72+*+'))%,($(&****89)*229.'&'*')),*%(*2+1-4*-(&%&#%$&*/$)(*,+2135:2),+',/157-..(-*+3-2/4-*(&$'$('-)*
@7d5e3092-471e-443a-8ce7-15c4e14456df ch=485 read=126389 start_time=2019-12-13T11:00:59Z barcode=BC01 runid=2c9cf7bc05858273f10e7d7ec552fc0bd742dc3e
CCGGTTACCTTGTTACGACTTCACCCCAATCATCAATCCCACCTTAGACAGCTCCTTCCTTGCGGTTAGGCCACCGGCTTCAGGTGTTATCAACTCTCGTGGTGTGACGGGCGAGATTATTGTACAAGGCCCGGGGAGCAATATTCACCGCGACATGCTGATTCGCGATTACTAGCGATTCCAACTACATGTAGTCGAGTTGCAGACTACAATCCGAACTGAGAATGGTTTTATGGGTTTTGCTTCACCTCGCGGCTTCTTCCCTCTGCACCATCCATTTGTAGCGTGTGTAGCCCAGGTCATAAGGGGGGCATGATGATTTTGACGTCATCCCGCCTTCCTCCAAAGCTTGTCACTGGCAGTCTCGCTAGAGTCCCAACAATGATGGTAACTTTAACGATAAGGAGTTTGCGCTCGTTGCGGGATAACCCAACATCTCACGACACGAGCTGACGACAACCATGCACCACCTGTATCTCATATAGCTATCTCTCCATCTCAGACCTTTGCTTAGGTATGTCAAGACCTAGTAAGGTTCTTCGCGTTGCTTCGAATTAAACCACATGCTCCACCGCTATTGTGCAGGCCCCGTCAATTCCTTTGAGTTTCATTCTGCGGGCGATACCCTACTCAGGCGAATTTATTGCGTTAACTGCAGCACTGAACTTTGACATCAACACTTAGTACTCATCGTTTGGCGTGGACTACTAGAATTATCTAATCCTATTTGCTCCCCGCTTTCCGGGACTGAGCGTCAGTTGCAGGCCAGATCGTCATACTACGCCACTGGGTGTTCCTCCATATATCTACGCATTTCACCGCTACATGGAATTCCACGATCCTCTCCTGCACTCTGCTGCCTGGTTTCTATGAGCACTGGAAGTTAAGCTGAACTCACCACAGATTCTTGCTGCCGCCTGCTCCCTCTTTACGCCCGATAATTCCGGATAACGCTTACCTACGTATTACCGCGGCTGCTGGCGTAGTTAGCCGTGAAACTCTAATAAAATTACCGTCACTCGGCTACCATTTTCGCCGCCGTTCTTCCAACTATAACCAGAAGTTTACAATCCGAAACCTTCTTCCTTCACGCGGCGTTATGCGATTCAGGGTTTCCCCTGAAGCATTGCCGAAAATTCCCTACTGCTGCCTCCCGTATTAGGGAG
+
15&+3+*5/9/'08&'*&-/1//.670-1...*./9.66++1-/51123,2325-8-2*--*,)./-(03-.+/-01,-4///80/,.++*,&+((''(1*&&)+-23+52)'%($))$+'&'.0750041/),.*&%)'*),/0..4:376672854552591%.%&(-0.,,&*.3639/2,**%&%&(*---.22.60.0:8955552:4/2,*93.,*),.-2,8;;4/38:,6:;,*+3.0.1537-/00-063574:0-0-)+(*3/569130,'*)).&(()&$$)*,-)-+++)),3',1/,)111./*)*003)()-371++&*,,167;32-,(++(#('.+,+()'(''',-,.,-./++)*),0*+%*-6/338887520.+1.3,--.35,1(,):,)*,,26274--/60.&+,00,.1.32234/4421-/*)/.0/*0/0./&1,3(&)&*936830-,0167+,.2,'()*966537:621.,*-)*(),+$%&%)*-+0-,-,*6.)*'&&,,.-'/.:68<744/2,*+001...2,1:2:3/-...0/71-/*%%&$)('*,,&50031**)+.20:4*01--',/896470/,%%()(&$()$51)()*-/.18/&&%,0/+/100.6/8/6646)11(/2469+,2-(+51/.)*&$&&%&'(''(*45873;.1///417011123',*,/020.&(%%'%&$%&&%**02-+'))--.*1993-.*('(()*,0-:00./+/.)*576688&''&'&)(+10021)&,*488547:78::998410-0,-730-05/13,-,*+0,(+*34((()+94/.++0.-.*+--+*'**14566064+,')(($%%''0)&''*.-*%&')&')/**,2')%-)0(%'&&(++071483/-.,2,)*6/**4+11,*0/074742442,)&'#$%%&)/*0/%+&+**37/005034/.%%%%'(,05.-.4'-&((*,,-%(...3-(*,)-(&(*+,.--/./'2.'286)&'()-,0-05-.1('%$%),-/4/*''*('.1-*,0..0+*//.3781/0-,.,41'+)**0+,./,+(-)*-51'*+,)5.+0++')'&%$&*/,05,432,2/41(('))%+/+.8,71)&'&'&(+*(()
@bb0eab0d-3e47-450c-bad3-6db1dfd98418 ch=94 read=159236 start_time=2019-12-13T11:01:04Z barcode=BC01 runid=2c9cf7bc05858273f10e7d7ec552fc0bd742dc3e
CCGATTACCTTGTTACGACTTCGCCCCAATCATCAATCCACAGCCAGACAGCTCCTTCCTTGCGAGTTAGGCCACCGGCTGGGGTGTGCTCAACTCGTGGTGTGACGGGCGGTGTACAAGGCCGAGATTTGTGTTCACCGCGACAGCTGCTGATTCGCGATTACTAGCGATTCCAACTGTATAGTCGAGTTGCAGACTACAATCCGAACTGAGGAGAATGGTTTTATGGGTTTTGCTTCACCTCGCGGCTTCGCTTCCCTCTGCACCATCCATTGTAGCACGTGTGTAGCCCAGGTCATAAGGGGCATGATGATTTGACGTCATCCCGCCTTCCTCCAACTGTCACTGGCAGTCTCGCTAGAGTCCCCAACTTAATGATGGTAATAACGATAGGGTTGCGCTCGTTGCGGGACGCAACCAACATCTCACGACACGAGCTGACGACAACCATGCACCACCACCAATATCTCATATAGCTATCTCTCCATCTCTGAATTTATGAGTAATGTCAAGACCTGAAGTAGGTTCTTCGCGTTGCTTCAATTAAACCATGCTCCACCGCTTGTGCGGGCCCCGTCGAATTCCTTTGAGTTTCATTCTTGCAGACGTACTACTCAGGCGAATTACTTATTGCGTTAACTGCAGCACTGAACTTTGACATCCAACACTTGGTACTCATCGTTTGCAGCGTGGACTACTAGGGTATCTAATCCTATTGCTCCCACGCTTTCCGGGACTGAGCGTCAGTTTGCAGGCCAGATCGTCGCCTTCGCCACTGGTGTTCCTCCATATATCTACGCATTTCACCGCCACACATGGAGATTCCACGATCCTCTCCTGCACTCCTGCCTGGTTTCTATGAAACTACTGAAGTTAAGCTTCAGGCTTTCACCACAGACCCTTGCTGCCGCCTGCTCCCTCTTTACGCTTAATAATTCCGGATAACGCGCTTGCCACCTACGTATTACCGCGGCTGCTGGCGTAGTTAGCCGTGGCTCTAATAAAGATACCGTCACTCGGCTACCATTTCCTGCTTAGCCGCCGTTCTTCAACATAACAGAAGTTTACAATCCGAAAACCTTCTTCCTTCACGCGGCGTTGCTCGGTCAGGGGTTCCCCCCATTGCCGAAAATTCCCTACTGCGCTGCCTCCCACGTAGGG
+
/2/.6-+1/0:42:220.04344135/,30558447/37'(%$%%)*12,.046:.273*2+.,(*/+',&&'*0-2)(()0/(+'(',-,1+*+.+43))*,.144;87/+-,,1:9177;40%'#%(&%)&+2025;.02/4%++**)-,/57423221900.*'&-.4,7(+$&%'(%(),0112335121510-*$,/-1*+53++'(()'&*))2.852.159</6761(*2<586;6520.6-/9-,-6.08.,.33335/7<;:858((*,+)+,+02-)+,-63(+*+,./.0/8:7-483233/194,-0426556.0+10:;:985,1&(.01310.-1+),--664576++-+988-+.)*+..-,-/.5/181282/10/)4124112576537123;85)'*,+/(0/010021.3/),)+/08510/+08:979<7:4433511.'()*'&(((-//467+1234644426:8760.-.)1/85,0+)''(&'&./63348:86,,*)+(2-;88;835050')),*./046<:15,-,/11.+.001500199151931%$&'#)*,9+-+/4-.58;949:<8/7(*#)%0%%'+70000)+7:20.4-(++4,-8..-53:3:967%32/15551,13.)-233332..*)1)*(-+-123867167'&%,*.:85663468+7/&(*,--0605&''0/),,3:6)++*46,0)8::430--..,78+4/9''*1/73:65576344-,+)/0))&$$&,(**-7:;.07.0,.-/.2/11347<73158+)%'(*31576,(*2,:/)))*./101/58345*++)&%%(.+/51;:0447+'%%%%'+3.5.+6.9/+.-45'&353:71026001177;312-,+-05359.+(*-6+,43:3)0,)'$++++,.--+2159844/.),10.38/0:66778.;--9;.2/9//.0.2../972:.-,..28+&'(')+-,82.%&'-2;782,.0004)(')3.8<44.*($&$('47)+9//:/3.+(*(&&'(**%)))/;;001960,/0851+-/64864131*&((),,+.6200413767).9867;//;;;/-/;./9./7922,91+$')-*-'('',,).6'$'*.'(.-
@067f21d0-521c-4f9f-8f1b-43acc3e759d9 ch=325 read=79132 start_time=2019-12-13T11:00:37Z barcode=BC01 runid=2c9cf7bc05858273f10e7d7ec552fc0bd742dc3e
CCGGTTACCTTGTTACGGCTTCACCCCAATCATCAATCCCACCTTAGACAGCTCCTTCATGCGGTTGGGCCATTACCGGCTTCGAAAGGTGTTATCAACTCGTGGTGTGACGGGCGGTGTGCAAGGCCGAGAACGTATTCACCGCGACATGCTGATTCGCGATTACTAGCGATTCCAACTATTAATAGTCGAGTTGCAGACTACAATCCGAACTGAGAATGGTTTTGGGTTTTGCTTCACCTCGCGGCTTCGCTTCCCTCTGCCATCCATTGTAGCACGTGTAGCCCAGGTCATAAGGCATGATGGTTGACGTCATCCCCGCCTTCCTCCAACTTGTCGCTGGCAGTCTCGCTAAGTCCCACAACTTAATGAAGTGGTAACTAATAGCGATGAGGTTGCGCTCGTTGCGGGACTTAACCCAGCATCTCAGCTTTTGAGCTGACGACAACCATTACCACCTGTATCTCATATAGCTATCTCTCCATCTCTGGAGCCTTTATGAGTATCAAGACCTGGTAAGGTTCTTCGCGTTGCTTCGAATTAAACCACATGCTCCACCGCTTGTGCAGGCCCCGTCAATTCCTTTGAGTTTCATTCTTGCGAACATTACCTCAGGCGAATACTTATTGCGTTAACTGCAGCACTGAACACGACATCAACACTTAGCTACTCGCCGTTTACGGCGTGGACTACTAGGGTATCTAATCTATTTGCTCCCCACGCTTTCGGGGCTGAGCGTCAGTTGCAGTGAATCGTCGCCTTCGCCACTGGTGTTCCTCCATATATCTACGCATTTCACCGCTTTACATGGAATTCACGATCCTCTCCTGCACTCCTAGCTGCCTGGTTTCCTATGGCTTACTGGTTCGGCTTCCAGGCTTTCACCACAGACCCTTGCCGCCTGCTCCCTCTTTACGCCCAATAATTCCGGATAACGCTTGCCACCTTACCGTATTACCGCGGCTGCTGGCACGTAGTTAGCCGGCAGCTCTAATGAAGTACCGTCACTCGATACCGTTTCCTGTAGCCGCCGTTCTTCCTTTATAACAGAAGTTCCACAATCAAAACCTTCTTCCTTCACGCGGCGAATTTGCTCGGTCAGGGTTTCCCCATTGCCGAAAATTCCTACTGCTGCCTCCCGTGGAAACAATATCAGCACCAACAGAAGGTTAACACGAAGACACCATTCGGCACCAGCAATACGTAACCCCGCA
+
88)-4//5171+01)))%,5:77/98.-2144:98:/87*)/)-../083.1127462&++0'1,8'4/,''$))+.1--175+,,')*)()+).-+**)+),334453450::769422,.59122-(()00.171810/7911-.2234786/)-)*,0-0.*%+(--0.5-8).&)*&.)*(,-68953,8,*+6879738588-3*,1453201645.:96+$./4::/447:755955-.*/,-4-%)-;/<711*(,+/156*,)()+,,)+&-')%&())',5-,,-/4,2/375264,4-+*0'),86.33++/7,-++*-+3*+31//0&,+'.',-46279850-**20)&,)3**2-3**+*&)/.5210,-+('),-/2$&211812255676813,:243+.++,5.-.3521-0&,-*47*)(%(13+22*10+240/0*,3*14/0348888*-.0110013351-,+),,0.148++2.+1,**,(*+)0.*'(..;6573,,+.-777<95603/(,031**/1/45+17.123111/3-/.+,/,-014&834872,07364:4(()%%$00;576;<.7,,,)()3&+''*((..378(%&(#$%%*-,++,)..0-.02.2101665.-&'*1268;,40)+(''$%$%(,+'%,+11.%-10/0899774/44-+3200/7,.7.4'%&-+*,/1990*,*+16/4*41)+*+,00*,1*-//-*'&&%'*,+,55783020/5534576569918/096877..-*'*,..2:93+-*$',/1(+(''/,+.(*((*231/.//5:777./.0/.+235256323-9.-***.1:7791/1,**'%%%',1+1-1:76<;3233-/+,.7;24,),)*2-.++-05)+/6:0.65140*0*.416510401-0,*+/1,0/%&($#$(,%+)+22:<8020..28454.-/..38892.0/-*)%$%$'&+-.).*(+139655,,.,,%()46%6;1-,+*,,--3+-1,0514;3,.6*),0*/)&')(*+(('-,010+175/51968<9:6<8/0..')&&%%/.**-./'5.3'29/1;.17:/*11*1-+/3351675327732913833:601%'&,))+2.013//0-05317/,3-,/1250-.3*/,+,4(($%)/,'0.0/902221.-..*-')%%&$%%
@32247b37-556d-4c58-8394-4ca611722344 ch=350 read=120745 start_time=2019-12-13T11:00:25Z barcode=BC01 runid=2c9cf7bc05858273f10e7d7ec552fc0bd742dc3e
CTCCTACGGGAGGCAGCAGTAGGAATTTTCGGCAATGGAAACCCTGACCGACAACGCCGCGTGAAGGAAGAAAGTCCAGTTGCCAAACTTCTGTTATAAAGGAAGAACAGCGGCTACAGGAAATGGTAGCCGAGTGAGGCAATGCCTGCTATTAAGCCACGGCTAACTACGTGCCAGCAGCCGCGATATGCAATGGGGTGACAAGCGTTATCGGAATTATTGGGCGTAAAGGCAGGCGGCAGCAAAGGGTCTGTGGTGAAAGCCTGAAACCTTCAGTAAGCCATAGAAACCAGGCAGCTAGAGTGCAGAGGAGAGGATCGTGGAATTCCATGCGTAGCGGTGAAATGCGTGAATTATGGAGGAACACCGGTGGCGAAGGCGACGATCTGGCCTGCAGCCTGACGCTCAGTCCCGAAAGCATTAAGAGCAAATGGGATTAAGATACCTATCCACGCCGTAAACGATGAGTACTAAGTGTTGGATGTCAAAGTTCAGTGCTGCAGTTAACGCAATAGAGTACTCCGCCTGAGTAGTACGTTCGCAGAATGAAACTCAAAGGAATTGACGGAGGCCCGCGCAAGCGGTGGAGCGTAATGGTTTAATTCGAGAAGCAACGCGAACCTTGCCAGGTCTTGACATACTCATAAAAGGCTCCAGAGATGGAGAGATGGCTATATGAGATACAGGTGGTGCATGAGTTCTCGTCAGCTCGTGTCGTGAGATGTTGGGTTAAGTCCCGCAACGACGCAGCCCGCTATCGTTAGTTACCATCATTAAGTTAGGGACTCTGGCAGAACTGCCAGTGACAAGCTGGAGGGAAGGCGGGGATGACGTCAAATCATCATGCCCCTTATGACCTGGGCTACGTGCTGGATGGTGCAGAGGGGAAGCTGAAGCCGCGAGTGGCTCGGAAACCCATAAAACCATTCTCAGTTCGGATTATGTAGTCATAGCTCGACTACATGAGTTGGAATCGCTAGTAATCGTGAGTCAGCATGTCGCGGTGAATACGTTCTCGGGCCTTGTACACACCTGCGTCACACCACGAGTTGATAACTTGCAGGCCGGTGGCTAACCGCAGGAAGGGGCTGCTAAGGTGGGATTGATGATTGGGGTGAAGTCATAACAAGGTAACCGG
+
--3-)).&56/.210450/20()()-79604936414.,2+,4,+*,/3+--39756;432311/*,)'%)-)'&+*%)-*'&$.42128241*,-/19-+-15/324%32-9/.-2(+(*,,//5/,)**%&&%%#'&+-)*%,'&'*,..706*-2-1232/420149,5&,))*,/&.2/.-+-1/04/.-(*+)*-131.02318111-0-,/,(-.09;:89/,')(,-451-62-3526,'-'(*++--+1&)02,2+$%,/&-,,3014578(05/0.04:25:346+($(*1,,./.3-.*,*)+).0/08396.5.50440,&)('%*)1733',/)*2.2)+,-(+,550//,4448;(*-,8..-+/30:::11-,'))(*&''().'(,(+*+*40/04*+*&'''*&/((%,&'+.;;,,20(,+/2.13352&%'+*'0/45+0%**(*-0***.+-/.20457686;;6782983627(),4536797372/103484/%)&*'*,2626741/-..27266505**,*,756089008..)*)2/312221.(2+15,)-)..-/1,7567011(1**-047::5745.))'+('+.(-+'''+(*,*%+.*%+03.4.0061.1/.$((.1'(*))2(''*++;:92**',,%5777654,,-..68/6106:9883.''''*'+1.56./0369::::696457975;5:52.'.(,+4.-/3+*'$'(*)&+'-')--02/14/-0009;000*0.1'.+,%1.)(+0-+,(&)''-.//694676753/++,25)**+((+.*'3330149:5730-,+,-57484080*.80,'((&)#),2))+))***-*02-//25/-*,0.**)''%',*(/:64(&+),6..,+&-3+-8.-13067-/47;666(1-9239,6/*-02,57)$$%#*+.4...--4//+&,+(**++/.12))*'%''%)&&%&)(),'1,0/,/'..-/643:5894344..,-2/-/443301.((+)/.+.,/0--&(*(.%%-+.'&%$,%%(+611/248-.59:/0/-,//&,+((%&+**)0,0*./&5))*-.105,)22,-/3/12',&%$(+*0-19::/8
@b84bff78-5b8b-436f-8240-84b6ad6dc645 ch=99 read=160228 start_time=2019-12-13T11:00:14Z barcode=BC01 runid=2c9cf7bc05858273f10e7d7ec552fc0bd742dc3e
CCGGTTACCTTGTTACACGACTTCGCAGTCGCCAGATCACAAAGTGGTAGCGGCGCCCACTCCCGAAAGGTTAAGCTACCTACTTCTTTTTGCAGCCCAACCCCACTCCCCATGGTGTGACGGGCGGGGTGTACAAGGCCGGGAACGCGTATTCACCGTGGCATTCTGATCCACGTTACTAGCGATTCCGACTTCATGGAGTCGAGTTGCAGGCCTCCAATCCGGACTGACGCGCTTTGCTTGAGGTCCGCTTGCTCGCGAGGTCGCTCCTCTTTAGCCGTATTAGCGCCATTTAGCCGGG
+
11(-+5)/3.5*-0$$"&*02450%+&')2/-3*-/22+--.+**,3,%+(&'((14/+/*3/('+2()+,3/-*--1921(,-6//42,)*,,&1,)((*/1,%)(761*$.(*,45571/.)&(')&'(-../61641+914/-((%.+.;/-..,1380-014())+/-%&')0+.0+00015:350,//40')*-'*+-('+/8.1).%+&(-'4+10.03**('&++-(**))'%&%((23..)(*,.(()*(.*),1./-/(*&'(37*%(+(#'%&*&(*(01(-+&)+)+&%&
@cd826c37-3717-4e4b-8734-5e56a7678091 ch=473 read=46972 start_time=2019-12-13T11:00:03Z barcode=BC01 runid=2c9cf7bc05858273f10e7d7ec552fc0bd742dc3e
CTCACGGGAGGCAGCAGTGAGAATATTGCACAATGGGCGCAAGCCTGATGCAGCCATGCCGCGTGTGTAAGCCTTCCGGGTTGTAAAATTACTCAGCGGGAGGAAGGGAGTAAAAGTTAATACCTTTGCTCGTGACGTTACCGCAGAAGCACCAGCCTCCGTGCCAGCAGCCGCGCGGTAATACGGAGGTGCAGCGTTAATCGGAATTACTGGGCGTAGCACGCAGGCAGTTGTTAAGTCAGACAGAATCCCCGGGCTCAGCCTGGGAACTGCATCTGATACTGGCAGCGAGTCTCGTAAAGGGGTAGAATTCAGGTGTAGCGGTGAAATGCGTAGAGATCTGGGGAATACCGGTGAAGGCGGCCCCTGGACGAAGACGACGCTCAGGTTAAAAGCGTGGGGAGCAAACAGGATTAGATACCTGTTAGTCCACGCCGTAAACGATGTCGACTTGGAGGTTGTGCCTTGAGGCGTGGCTTCCGGAGCTAACGTTAAGTCTACCGCCTGGAAGTACAGCCGCAAGGTTAAAACTCCAAATGAATTGACGGGGGGCCCTGACGGTGGAGCATAATGGTTTAATTCGATGCAACGCGAAGAACCTTACCTGGTCTTGACATCCACGGGAAGTTTTCAGAATGAGAATGTGCCTTCGGGAACCGTGAGACAGGTGCTGCATAACAATAAATCGGCTCGTGTTGTGAAATGTTGGGTTAAGTCCGCAACAGGCGCAACCCTTATCGCTGTTGCCAGCGGTCCGGCCGGGAACTCAAAAGGAGACTACCCAGTGACTAAACTGGAGAAGGTGGGGATGACGTCAAGTCATCATGGCCCTGCAGCCAGGGCTACACACGTGCTACAATGGCGCATACAGAGAAGCGACCTCGCGAGCAAGCGGACCTCGCAAAACGTCGTAGTCCCGGTTAAGTCTGCTCGGCTCCATGAAGTCGGAATCGCTAGTAATCGTGGATCAGAATGCCACGGTGAATACGTTCAGACGCCCGCACACCGCCCGTCACACCATGGGAGTGGGTTGCAAAAGAAATAGGTAACAACGCTTCGGGAGGAGCGCTTACCACTTTGTGATTCATGACTGGGGTGAAGTCGTAACAGGTAACCGG
+
()0)*,2*&+,/.11-.0'%((+,+4-.,/*1**)/*)%(,.*,.,,.10/.'+).//471112/1(+)*&)*2642-9/21-+17/&3'&&()&+,,60*.../-52(*,/6;./07250)--,11.09:59849413(,-'-)&*)$))0*+'-/./7/30244+10090,/*)),,/*,-853*0('&&%())+01342--.*-5.1248,*)/../2425+0,+&3,7+,77:379)('&'$,+)*04-*24993-,-+''/(2+,8667777////0+;*('$&&$$%&))(&%&&+22(',%,(/+3+-+*((&+01:931:/,-7873/,-.0002;;)00/0886:,0)**8315383/,.629/.6**-0%/*-/1,0+*%-24+45872.4()*-2;,5(70.0-++/4/4:)+/8',-11)-.175677*.---,6.1((&%0)+(+-40//10+0-*.4012-/,*)-)1*-,-31+0,3-6-./-%'-613711,,($)+/(117,0/4)3-2-36..-4'76,,+,112.--,+,0/&+*&%/)4,5012+---2'(+266;4,3.1/-/01;:7734))/(/213/513;:97;9493..010''*-7.0//0;;541,)--3424:44878;:;95:7/50838--./71879.(')+,/%%)&*+-31//,0-.199749/**-53./6:2:1685+-,,-&12&3+,*,(,2426.--,,0%%+&(4'+5426(864247561752422:,93)*+/./02%36-,03//.24<58790.-,+++*(22-27889788944667773548/8))&%%$0,568:2/.-('&''0)+++*7,*4:7554433/*+'(()+44354558.*'(+1+--2,/++-(*+63*2356/-/3/8/+*((',.++-.-,-,&&'$---/-6...928/7//+/(('+.+,.9963211,+..-,51+.+,')-41.3,.67&-%+(*'&$''))/826:44554434:250.+&'(*0-,713299*&+,&'$(&&)*'(0,$'/.2/:1..*%)*,+6,+8/*).+('%(*1655454533785.,0/..815-/*),,,7<8978
@fe530aed-d37c-4f00-8d28-af74876e8128 ch=293 read=130352 start_time=2019-12-13T10:59:56Z barcode=BC01 runid=2c9cf7bc05858273f10e7d7ec552fc0bd742dc3e
CTCCTACGGGAGGCAGCAGTAAGGAATTTTTTCGGCAATGGGGAAACCCTGACCGAGCAACGCCTACGCGTCGTGAAGGAAGAGGTTTTCCGGATTGTAAACTTCTGTTATTATAAAGGAAGAACTGGCAGCTACGGGAAATGGTAGCCAGTGACGGTGCACTTTATTAAAGCCACGGCTAACTACGTTATAGCAGCCGCGTGTATACGTAGGTGGCAAGCGTTATCAGTATTGGGCGTAAAGGGGAGCAGGCGGCAGCAGGGTCTGTGGTGAAAGCCGCGGAAGCAACTTCAGTAAGCCATAGAAACCAGGCGGCTGCAGAGTGCAGGAGGATCAGTAGATTCCATGTGTAGCGGTGAAATGCGTAGATATATGGAGGGAACACCAGTGGCAGAGGCGACGATCTGGCCTGCAACTGACGCTCCAGTCGAAAGCGTGGGGCGGCCGGTTAGATACCTAGTAGTCCACGCCGTAAACGATAGTACTAAGTGTTGGATATCAAAGTTCAGTGCTGCAGTTAACGCAATAGTACTCCGCCTGAGTAGTACGTTCGCAAGTGAAACTCGAAAGTGACGAGGGCCGCACAAGCGGTGGGCATGGTTTAATTCGAAGCAACGCGAAGAGACGCTACCAGGTCTTGACATACTCATAAAGGCTCAGAGATGGAGAGATGGCTATGAGATACAGGTGGTGCATGGTTGTCGTTGGCTCGTGTCGCGAGATGTTGAGTTAAGTCCGCAACGAGCGCAGCCCTTATCGTTGGATACCATCATTAAGTTGGGGACTCTGGCGAGACTGCAGTGACGAAACAGGGAGGCGCGGGGATGACGTCAAATCATCATGCCTTACTTGACCTGGGCTACGCACGTGCTACAATGGATGGTGCAGAGGAAGCGAAGCCGCGAGGTGAAACAAGAGCGCCCATAAAAACCATTCTCGAAAGCTCAGTTGTAGTCTGCTCGGCCGCAAAGTTGGAATCGCTAGTAATGCTTGAATCCAGCATGTCGCGGTGAATACGTTCTCGGGCCTTGTACACACCGCCCGTGCACCACACCCGAAGCCGGTGGCCTAACCGCCAGGAAGGGCTGTCTAAGGTGGGATTGATGATTGGGGTGGAAGTCGTAACAAAGGTAACGGAAGATAGGCGACAGGCAGTAAGGTTAACACAAAGGCACCGTAACGGCACCAACAATACGTAACTTGCA
+
,/710/0(5.**/./35*5.7)-++/-9;9-'&)-123.-')&(*,+4,**473/3),1+51.-%%'%%&).,0/382302%'&*,59-1.2+*6++-491)*&%$#(-'-.+-6;./-1**012%,),&/.-*)(1+*0,)+,)'(-.%,,/5,,)($&#%/24,1..--(*1-/.6121400/1(5,*&'&)*+26243.('&('5136-8/24125.132:22/'%'(+/0899858;*-14)(+)%,+*/80/-2&/5-10-,/006022.+/.%'('*'',-,,/3-&--.,*/5/5((16+3,&.'+&($&&('*%,*,-,-)()0+-.%')&*3,716++****),.07:77:..,4515345443776/04+-6/34:331:31/((*,(,:0/./.15%%*)*,2654552'-*1)*+68$('))..''')'+*/,-&1+4+,21()&(&)-.070,*-)-5087;23.).)).,37956887<8:89%53)0.,/:856:886887142424764811,-',,+5,/742-***+./32707**,'''*(25+,,'*,())*%..)',0.9-.+/-2)/*323/+-&++--7:1:2;1*.,),3,4010..)'%++'+//06().212302010&/*-135:.,3748)))+,193***)*520/--./03445734414774569.070--&','+(,-859775/.+'),15584'++04*%(+8+.527/.0./00$56&'(*/61/0)++'')1,3762926.-9.;;85588614.$(*)/104(*.465'*,)(&--*),.,/4,1.)*+7670048;9466:::;563**)((,/-19367342,-%(&**0030)--2-09532533:94.0/*.-00/4.087-,+-+50+2/)*.''(-01;6-.2;:4,;:89;524()(&%(*7,0-;01/50/&'%,)+'&$$$&)())/4-643413513324+&')&,-860,*,--/57858,7-..:7-20083/)%+/+-2*()--,/.2:87<210%+/++$&&***)-2/39.301+-'%*,3+')&&/,/.*/.-13550.(5,78<:639.../)10/-2+*.)'&))-.622/08(*+1153/3/:578)(*++.-')4*'%''&,**/.6.+++0)++*&,')%%%%&-+*-,0(6+0.--12.)'%%#%$
@f1d17707-6bd3-479d-b21f-d90363abc117 ch=23 read=99009 start_time=2019-12-13T10:59:55Z barcode=BC01 runid=2c9cf7bc05858273f10e7d7ec552fc0bd742dc3e
CTCTACAGAGATGGCAGTGAGAATATTGCACAATGGAAACCCACGAGTGCAGCAACGCCGCGTATTAATTGATGAAGGTTTCGGATCGTAAACTCTGTCTTTGGGAAGATGACGGTACCCAAGGAGGAAGCCACGGCTAACTTTCGTGCCAAGCAGCCGCGATATGCGTGGAGGTGGCGAGCGTTATCCAGATTTACTGGAAAATACAAAGGGCGTAGGCGGATGGGTTCAGTGGGATGTAGAAATACGATCCAACTTGGGTTATGGGCAAACTGGTTATCTAGAGTGCAGGAGAGGAGGTGATTCCTGAATTGGCGGGTGAAATGCGTAGAGATTAGGAAGAACACACCAGTGGCGAAGGCATCTCTGGACTGTAACTGACGCTGAGGCTCGAAAGCGTGGGGAGACAAACGGTGGAATACCCTGGTAGTCCCGCCGTAAACGATGAATACCAGGTGTGGGGTTTCAACACCTCCCGTGCCGCCGTAACGCATTAAATATTCCGCCACCAGAATACGGTCGCAAGATTAAACTCAAAGGAATTGACGGGGACCCGCACAAGTAGCGGAGCATGTGGACATTCGAAGCAACGCGAAGAACCTTACCTACATGACATCCCTTGCATTACTCTTAATCGAGGAAATCCCTCGGGGACAAGGTGACGGTGGTTGTCGTCAGCTCGTGTCGTGAGATGTTGGGTTAAGTCCCGCAACAGGCGCAACGCATCGTTAGTTACACTACCATTAAGTTGAGGACTCTACTTGAGACTGCCTGGGTTAACCAGGAGGAAGGTGGGGATGACGTCAAATCATCATGCCTTATGTGGCAAGACTGCGTACTACAATAGCTGGTACAGAGGATGCAATACCGTGAGGTGGGCAAACTTTAAAACCAGTCAGTTCGGATTGTAGGCTGAAACTCGCTACATGAAGCTGGAGTTACTAGTAATCGCGAATCAGAATGTCGCGGTGAATACGTTCGGGTCTTGTACGCACACCGCCCGTCACACCATGAGAGTTGGCAATACCCGAAGTCCGTAGGCGCCGCAAGGAAGGACAGCGGCCGAAGGTAGGGTCAGCGATTGGGGGGGGTGAAGAATCGTAACAAAGGTAACCGG
+
''*%%&&'&+$')&%$&$&%*(0,+1--,.00:40,'*+04/()'%$')(('(26413.+)(&$&&)'()(+0/11./2;+,,:/774897/116555237-,/.*+*+&&%(*0+,+4)+*1-+1+++(*+%')*+,''$&'(((*+1,1-)*,11,((&$%((')'*(,%'()-1-+,/.21:1.1-)*(3/)(000/%%()&&(+)&-,++,222386:6/**%)&$&%,+7865**)$(*)(()'%)0'.*.*1%(*'2'*$*)(+1./3717801666++,,+))***+*.-*')&'((,/,*)/*/','%&&&')(,)*+52.2)()(2()1(+'*77532.06/1-4..)*)&$'%&,+,*+/3681.-.*+,-,*./1)58235-+-()).1316.$&(./3(,%+'')-*+/,5..097',.-+($&&(+365+(),,451*)%%*-++,496-4;.1,1----+16+*--.6-12&&'-,-.10434+,+536,*1*$%$&*()*)1/935%&&%%)%$-0+*).0:-+*')**,-.*082026-&('*%&&('))/*)()./4567/10261,0.+-530+0&(2&*++--,-26*++(*)'()*.2**))***,+--/1/2,,/,+'%)*('020,1,59.986.1.,*+'('(&(*,.24585.-..056+++)(*+*,0269,0--6.*())/'(-/.1('),/,.'*&)(*+,21')*3&-)+(),-*+209/18...3-//.2(((),-24../0;:87/3*,%***-+(/7/8,3+,,1,,-./642*%%(*1076+3%40*.%-$$$(%('()-)(($&$'%&((,-(/15.,*+-1.*)*,23144103;680+,)+42&'(:5,04+169./31-,,++0:75;/40,+*+/-..'70-28231,,+))()),-37.).0..3456/1-.*.,-6.0*-),.3775123.25;:574513%)-2/320156-2./+095593133++).6+0/**&&+1'((+2/+,1+'*.*,3755&'&'%'))-.,'(&%&*$&'*+004/..0)+),,*'()/*..+5,*(*(.-0*-*))%'')/()&'%+4+/.0246-72
@aedfef3a-51d3-48d7-b8c4-6c6f2bd8703a ch=435 read=195211 start_time=2019-12-13T10:59:53Z barcode=BC01 runid=2c9cf7bc05858273f10e7d7ec552fc0bd742dc3e
GAGGGAGGCAGCAGTAGGGAATTTTCGGCAATGGGGAAACCCTGGCCGAGCAACGCCGCGTGAAGGAAGAGGTTTCAGTTGTAAACTTCCTGGCTATAAAGGAAGAGCAGCGGCTACACAGGAAATGGTAGCCGAGTGACGAATCACTTTATTAGAGAGCCAGCTAACTACGTGCCAGCAGCCGCGGTAATACGTAGGTGGCAAGCGTTATCCGGAATTATTGGGCGTAAAGGAGGTGAGCGGCAGCAAGGGTCTGTGGTGAAGCCTGGAAGCAGCTGGTAAGCCCATGAAAACCAGGCAGCTAGGTGGGAAGGATCGTGGAATTCCATGGTATGGCGGTGAAGTAGATATAGCCGGGAGGGAACGCCCGAGTGGCAGAGAGCGACGATCTGGCCGCCGGCAACATCGGTCAAGCGTAGAACAAATAGGATTAGATACCTAGTAGTCCACGCCGTAAACGATGAGTACTAAGTGTTGGATGTCAAAGTTCAGTGCTGCAGTTAACGCAATAAGTACTCCGCCTGGAGTAGTACGTTCGCAAGAATGGGAAACTCAAAGGAATTGACGGGGGGGTACTGGCGGTGGAGCATGTGGTTTAATTCGAGAAGCAACGCGAAGAACCTTGCAGAGTCTTGACATGCTCATGACTCCAGAGATGGAGAGATATGGCTATATGAGATACAGGTGGTGCATGATTTGTCGTCAGCTCATCGTGAGATGTTGAGTTAAGTCCACGGCTGAAGCGCAGCCTTATCGTTAGTTACCATCATTAGTTGGGGACTCTGCTTTGAGACTGCCAGTGACAAGCTGGAGGGAAGGCAGGATGACGTCGATATCATGCCCCTTATGACCTGGAGGCTACACGTGCTACAATGGATGGTGCAGAGGGAAGCCGAAGCCATGAGGTGAAGCAAAACCCATAAAACCATTCTCAGTTCGGATTGTAGTCTGCAGCTCGACTACATGAAGTTGGAATCGCTAGTAATCGCGAATCAGCATGTCGCGAGTGAATACTACGTTCTCAGGCCTTGTACACACCGCCCGTCACACACCACGAGTTGATAACACGAAGCCGGTGGCCTAACCGCAAAGGAAGGAGCTGTCTAAAGTGGGATTGATAGTTGGGGGGGTGAAGTCGCTTAACAAAGGTAACCGG
+
$$)0.+.3+036%*('(*))+.36733:6283,+-('+))0(%'&1,340332555;6422.+-,,0+(+),1920%2%4%*)1,-..0**2)(&%%.30,1,,&(&***+.4/,))'(+-0+22./1-)'&'(&)*-'3+'%%&%&(+,)-+)'-(&(/)&()+/3/218662+++'**'-(%&('/-8/2277/6--5660304032/+-,,/%*0**3**()'.-39,+*&+,&%&'%+*''&)'&)'5*+,502&/*/.(,:79,.(&&)'&()1,17-07)(+$)*1-+..4:6--,,',)&(.&((*,**+,1++/+3,45111(&$%$(-/641*+%&&%(-)'))+)*)'&*,))/+&,'%'''(*+&'&'&&),.20////,6.2)&($&&%$%(%'((422*,*+-0&-'%*3;;7..+(+-+*./,18-,-4()*+4.002;789<90/,-++++*/0/3/445;7;78333281-07:-03110/176593131319.0(%'()+-1)+0+,*&&')11/2219-**)(*29671+,2.+2.58,+,&%%"&$)')*,-+(,&)%%'')/.00-/000-')21:92),**-,(***.,(1.0($&(%))%&)'-&)%%))-//3557/540./++''--,+())016*)%'*20+.*'&'')54-3-/,3&(+--10+-+(*&(6.*.0/01(+.55*,/)*/3238-4+,%0.:2-+/0+&&&*&%'+),+.0-&01+2../*5/+*)0,033:8-+3**+.'4820220**%%'%(+2.--(+(+.1342380000;-.5/(*)/0*24+,/--+-(&$&'*+06/03*+--..879:4-0')*.5++()'*-76'1+504994-*,,/130,.,&%&(&%),)-4&&.*/(&&/)),3870091(+*/8.19088547157:800,5.).,153.%.'&,01,-.3121,+1++.4-0/0/55562.+2,++),+,556.1223778/2($'*237.,)$'*+.865623//$''(&,,,,*2902:2.10-.+-,17.1///2+)))-,,),'))'5'''21,6+*22775867+3-54-')'+5353-3:1-2*9811.+,,&)1-)(()+,*+&+)%*,%$&%-)348*.,10648*9
@b7695941-4d26-4e73-a7bc-97d39f99aa04 ch=405 read=78703 start_time=2019-12-13T10:59:45Z barcode=BC01 runid=2c9cf7bc05858273f10e7d7ec552fc0bd742dc3e
CCTTTATTTGCGACTTCACCCCAATCACATCAATCCCACCTTAGACAGCTCCTTCCTTGCGAGTTAGATACCGGCTTCGGGTGTTATCAACTCTCGTGGTGTGACGGGCGGTGTACAAGGCCGAAGAACGTATTCACCGCGACGTGCTGATTCGCGATACTAGCGATTCCAACTTCATGTAGTCGGGTTACCGGGCCTACAATCGAACTGAGAATGGTTTTATAGGTTTTCTGCTTCACCTCGCGTACTTCCTCATATCCATTGTAGCGTGTGTAGCCAGGTCATAAGGGGCATGATGATGATTTGACATCATCACGCTATAACTTGTCATGGCAGTCTCGCTAGAGTCCCTTAATGATGGTAACGCTAACGATAAGGGAGTTTGCGCTCGGACTTAGCAACATCTCACGACACGAGCTGACGACAGCCATACACCTGTATCTCACTTGCTTCTTCTCCATCTCTGGAGCCTTTATGAGTATGTCAAGACCCTGGTAAGGTTCTTCGCGTTGCTTCGATTAAACCACATGCTCCACCATATTGCGGGCCCAAATCAATTCCTTTGGGTTTCATTCTTGCAGACGTACTACTCAGGAGCGGAATTACTTATTGCGTTAACACAGCACTGGGCATCAACACTTAGTACTCATCGTTTTGGCGTGGACTACTGGGGTATCTAATCCTGTTGCTCCACGCGCAGGACAGGCGTCAGTTGCAGGCCAGATCATCGCCCTTCGCCACTGAGTGTTCCTCCATATATCTACGCATTTCGCTACACATGGAATTCCACGATCCTCTCCTGCACTCAAGCACGTTTCTATGGCTTACTGGGATTCAACTTCAGGCTTTCACCTGAACCCTTGCCGCGCGCCGCCACTCTTTGCTTTAATAACGGATAGCACACCCACCTGCGCCCGTGCCGCGGCTTCTTTTAACGTAGTTAGCCGTGGCTTTCTAATAAAAGTACCGTCACTCGGCTACCACCATTTCACCAAGCGCGTTCTTCCTTTATAACGAAGTTTACAATCCGAAAACCTTCTTCCTTCACGCGGCGTTGCTCGGTCAGGGTTTCCCCATTTGCCGAAAATTCCCTACTGCTGCCTCCCGTGAG
+
/-',,$15'$,,',06//.:7,-.01((*,.68245(&'$&&$&)&'+053,,02--.*--'../&*%'')4+611020840,1-0()/)-+.-./47::9/--.05/',.++**/234477,(%)&'*-.01;424967645)5)+0-.2;545525,.-..01055.0.,-/5.-1012368'/308*/.).'.'&)1/:24%(/4++)',++1-:;<-,-(6,8;9.')*12;//0:.0&&&)%(,:-.*'$$%(-,-55*)+-/).',('&())'*2001447/3:2746210*++,(40*)&,*28821,-$$'()21-,,*)+#$$((-/2/-31243,-0*.''$$,,1'(0/64/,+#&-.4645411-3,'.6;()8672+,-((()'$)('/011..&+,0/(/021410*00374-58./-*'**&++.//30$$%%%(,/**'&&()*12645820/4,60/*1-),,-.,/-'((*16'(,''&&*1-74775-200201658'('0)5344-,/,-//65-.-$'$(%&)17.//+13501-84;7/880.'109:55:<324//((+/')*-01021&0'%*-%)-'.-+*/,)5++*05:6+,#&%22232-$$'$%*+02+../(),+1797987051*)+)*.-6077587*2*(*+.-%'')13.'/1*-*-*$%''&((*2,2(,-,,29253;24..-090./54&44//.*-4457;22.+$'(*:;98452&'&)+/.)',34319*-./0/0+1,/0/)+*3,''((,,/3*/.042//&(((%$#%$&''660/366;808//.1**(-*$'%(/6.).3-..,*&),&$&16;521-'(+,+,$*-)*,')()(*'%%&'%&$&%&&'-)*&&(%%%*+'&+*'%&%%%$'+&*)((/+)&(%&))(-+302-2394.4857/.*%'&%&-.3574+*-.13454124,5,,,-/-(.-),/./%%$'&(),.,-6209-)*+))-0-)(*,)5<;342;54-,.484.0/41:<;88:3.0/14;939322:9+4..+7:6/;2369/+.;0%130/528/.45+)#''&+0+18,0,'(,('%
@7c276f7d-c574-4cb5-b5ad-87a74d3952fb ch=221 read=67983 start_time=2019-12-13T10:59:34Z barcode=BC01 runid=2c9cf7bc05858273f10e7d7ec552fc0bd742dc3e
CTCCTACGGGAGGCAGCAGTAGGGAATTTTTTCGGCAATGAAACCCTGACCGAGAGCAACGCCGCGTGAAGGAAGGTTTTCGGATTGTAAACTTCTGTTATAAAGGAAAAGAACAGCGGCTACAGGAAATGGTATCAGTGACGGTACTTTGATAAGCCACGGCTAACCGGTACCAGCAGCCGCCCGGTAATACGTAGGTGGCAGCGTTATCCGGAATTATTATGGGCGTAAAGGGCAGGCGGCAGCAGGGTCTGTGGTGAGAAAGCCTGAAATGCTTCAGTAAGCCGCAAAACCAGGGCAGCTAGAGTGCAGGGAGAGGATCGTGGAATTCCATGTGTAGCGGTGAAATGCGTAGATATATGGAGGAACACCAGTGGCGAAGGCGACGATCGGCCTGCAACTGACGCTCAGTCAGCGTGGGGAGCAAATGGGATTAGATACCCTGGTAGTCACGCCGTAAACGATGAGTACTAAGTGTTGGATGTCAAAGTTCAGTGCTGCAGTTAACGCCAATAAGTACTCCGCCTGAGTAGTACGTTCGCAGAATGAAACTCGAAAGGTGGGCGGGGCCCCGCACAAAGCGGTGGGGCATGTGGTTTTAATTCGAGAAGCAACGCGAAGAACCACCAGGTCTTGACATACTCATAAAGGCTCAGAGATGGAGATAGCTATATGAAGATACAGGTGGTGCATGGTTGTCGTCAGCTCGTGTCGTGAGATGTTGGGTTAAGTCCGCAACAAGCGCAACCCTTATCGTTAGTTACCATCTAAGTTGGGGACTCTAGCGAGACTGCCAGTGACTGGAGGAAGGCGGGGATGACGTCAAATCATCATGCCCCTTATGACCTGAACTACACACGTGCTACAATGGATGGTGCAGAGGAAGCGAAGCCGCGAGGTGAAGCAAAACCCATAAACCATTCTCAGTTCGGATTATGGTCTGCAACTCGACTACATGGTTTGAATCGCTAGTAATCGCGAATCAGCATGTCGCGGTGAATACGTTCTCGGGCCTTGTACACGCCGTCACACCACGAGTTGATAACTTGCAAGCCGGTGGCCTAACGCAAGGAAGGAGCTGTCTAAGGTGGGATTGATGATTGGGGTGAAGTCGTAACAAAGGTAACCGG
+
&&()),1.7,*.*/056,//,/2,-./799:+6/850:2/%+2(/2++0440+()$)633/2:696890/+()*(3-;:934..4,0129332813%14'+0<,/-/74,),82./,2,,,5644-47,+9889--%)(/)6252,.-..%&--/&(/(,+4-//3*&')**-.**+*+.1&/'&%-+,6--.0/-),)1+(--..4/./1*/-+,--..5)**22,+.02)+0/*,6853;5203-38700032+.-))%(+0),473*,%%#()/0-.//9032'-*26*08,)/&*&(*//+)-,/3031,+*)-,+,-132+*+-,6:7310,)+-.0.6/3;4/01:99899876573-/+*+*+:.277261))()+-2:10/0,'*,(('(,,*,01101330614%/-*-((2.*+.3843)(,&7*/+4487;/.(666665-.068667:732//+(++-.07//8171814/*-.-2,,/96/55744452749330)1*7-070*-01132.1/)(&$$%&',013990304/4/-0:5256(**)(')'(')(13,,-.+-//-/.))306/-11/--/+)+.1:<,6751-+*))2,--&3+0126,,.*(&).)*'))5121531../.++-6.14478,*&&'-123.0.136322)+-.+,,&(*-391131//02/33722377821355898996980.04247394/;190372-/5013'&+#&$$)/*.)*+8718,-'0()1,60+/4,/22;;478962,+,((*,/87::-+(&%&)(,0/((**-+.3:8275789:9:<0/0:::87+--(&'&%(()63.-%&()(-**(*+3364953514<;:6.,+-')&+).+43021.282.)')'*',-$+-29(/2,'''.5)./4;2.4),19:-9-/2*-(/43256/+-./1000/2+)*&'(')&())()*)(41945340,510''),/0/3(2(1././,(,++2,*/,2.41)2(*+,*,(*''),,,--,),*.,*....7-+1,%1%(+/,6,,3.6(&+','++'/).,,*()*0104./8,305<009,,---.504/(%,)-/..0076744:*,:-8:;:84
@9acba798-86e4-4981-a8e0-8d201c7fc461 ch=129 read=94589 start_time=2019-12-13T10:59:34Z barcode=BC01 runid=2c9cf7bc05858273f10e7d7ec552fc0bd742dc3e
CTCCTGCGGGAGGCCGTGGGAATATTGCACAATGGAAACCTAATTAAGCAACTGCGTGATGATGAAGGTTTCGAATCGTAAAGCTCTGTCTTTGGGGAGAATAATGGCAATTTAAGGAAGCCACGGCTAACTTTAAATTGCCAGCAGCCGCGTGTACGTAGGTGGCGAGCGTTATCGGTTACTGGGCGTAAAGGGGCGTAGGCGGATGAAGTTAAGTGGGATGTGCAGGCTCCAGCAGGTGCTGCATTCCAAGCTGGTTATCTAGGGTACGGAGGAGAGTGGAATTCCCTGGTGTAGCGGTGAAATGCGTGAGATTGGGAAGAACACCAGTGGCGAAGAGTGACTCTGGACTGTAACTGACGCTGAGGGGGGAAACAAAGAGAAGCGGTAAAGGGGAGCAAACAGAGTTAGATACCCTGGTAGTCCACGCCGTAAACGTGGAATACTAGGTGTGGGGTTTCAACACCTCAGTGCCCGCTAACGCATTAAGTATTCCGCCTGGGAATACGGTCGCAAGATTAAACTCAAAAGGTGGCTGGGGACCCGCTTTAAGTAGCGGAGCATGGTTTTAATTCATGACAACGCCTTGAAGAACCTTACCTACGACTCTGCTGCATTACTCTTAGTAGAGGAAGTCCTTCGGGGACAAGGTGACTGGAGTGGTGCATGGTTGTATGATAAAGCTCGTGTCGTGAGATGTGTTGAGTTAAAGTCCGCAACGGACACAACCCTTCAATCTCGTTAGTTACTACCGTGGTTGAGACTCTAGCGAGACTGCCTGGGTTAGCCAGGAGGAAGGTGAGGATGACGTCAAATCATGCCTGTAGCAGGGGCTACGTGCTACAATGGCTGGCTGAAGTGCAATACCGCGAAGGTGAGCCAAACTTAAAACCAGTCTCTGGTTCGGTTGTAGGCTGAAACTCGCCTGCATGACGCAGGTGCCTGTGTCGCGAATCAGAATGTCGCGGTGACCGTTCCCGGGTCTTGTACACACCGCCCGTCACACCATGAGAGTTGGCAATACCCGAAGTCCGTGAAGCTAACCGCAAGGAGGCGGCGAAGGTAGGGTCAGCGATTGGGGGTGAAGTCGTAACAAGGTAACCGGGAGTGGAGGCGGCAGGCAAGAGTAGAGTTAACAAAGACACGGCAACTTTTCTTCCTTTCCAGCAATACGTAACTACCA
+
,-57555,,(&'%$#%$*,+*.,(,*&$%&)),+'),'**%%),)')(++,)'%&%&'%))+,*+.+..:++*1***./24''+,67785875&+2((%&.+)&(+(+&&''%('.'))(-2**+),,0+(%)'),&)('-4156/./6((%'$$%)-./-3.26-)(,)).**+.(+')&(2152//.0/**0**()+*0656:1.*(%'(2,1+2/3.%&&((,%..+-.)*'+&./.*(&)*,24,-43%.03556,//.'0*)'$*))'))*+%'(04/4.1+.)(()+*),..09866::4//1/,-,+4,&79030,1..26-3/20-,+/(%(&--**+*/531224440,0-)&%&)%0032/'+-+)84.&'%'%$%%%&(.'*).))(.+0'),,*+,6..16179)*+'($%137*.048589;:0,)(+,*)+,,$.-*/5391//:720.**,300&&,(*.)),/050*,**1/0+11310-&*1,%(('()*.+664,.,)%&3)/-.-,1.43)'(*+*+&*/6,+080'(%&'''%&&&'(/')((+*)493*5848.*$&(()$)$'%&&***'(*1-*'&'(&))''((($$%'&*&-5/**')&'%''&%(&+'()77,:5.25/87801/,-,+'+'&&)1:7884./-3(''&%$'%*+)&'+848556'2('%)*(*'(1*&**3,.)*,02'()/2-*%'%)+*15-)-%+'((%$&..+-1-++,-77*.''(*,)-%0130'//0166798874/,)++)&,*')*()))(*''&&*1.,--.-0/.82++(*%&&('(&%%*+.(%''(+&'+.)+/-7/-,()'(&**-,*+(2-//&770.((&%$&'%(,*43*,-03:;,3645653,%%$&'0'/(1)'&)1*).+-&+)004.,&+1**''')&0,*(-30*)&))(-,,511+0+-,134389:1,,&('+/7+).484,4,*+,/-.,152/:6//534249251+)')0,*+*)+*&*))()-./33*+*&'&(/05/)(+.5(+&'$$'',,.0-0''*,+01/(/(%,,+---'''('''0.14:7,),)'-+.+*0($'%&($'-*+%'*-/26(&''(,/-'*&&$&*4).(,'(&$&'%')785,10-%#&&,,,%**7+//1)2(')$%%%
@b129f817-8175-46b7-937a-c929354f5e18 ch=182 read=182013 start_time=2019-12-13T10:59:25Z barcode=BC01 runid=2c9cf7bc05858273f10e7d7ec552fc0bd742dc3e
TTGTTGTACCGTTCCAGTTACGTATTGCTGGTGCTGAAGAAGTTGTCAGTGTCTTTATTGTTAGCCGCCTCGGCTCTATCTTCCGGTTACCTTGTTACGACTTCACCCCAATCATCAATCCACCTTAGACGGCTCCTTCCCTTGCGGTTAAGGCCACCGGCTTCCGGGTGTTAGCATCAGCTCTCGTGGTGTGACCGGGCGGTGTACAAGGCCGAACGTATTCACCGCGACATGCTGATTCGCGATTACTAGCGATTCAACTTCATGTAGTCGAGTTACAGACGCTACAATCGAACTGAGAATGGTTTTATGGGTTTTGCTTCACCTCGCGGCTTCGCTTCCCTCACCATCCATTTGCTTGGCATTGTGTAGCCAGGTCATAAGGGGCATGATGGTTTGACGTCGTCCCCGCCTTCAACTTGTCACTGGCAGTCTCGCTAGAGTCCCCAGCAATGATGGTAACTAACGATAAGGTTGCGCTCGTTGCGGGATGGCAACATCTCGACACGAGCTGACGACAACCATGCACCACCGTATCTCGCCTGGCTATCTCTCCATCTCTGGGCCTTTATGGAGTATGTCAAGACCTGGTAAGGTTCTTCGCGTTGCTTCAGATTAAACCACATGCTCCACGTGCGGGCCCCGTCAATTCGCTGAGTTTCATTCTTGCAGACGTACTACTCAGGCGAATTACTTATTGCGATTAACTGCAGCACTGAACTTTGACATCAACACTTAGTACTCATCGTTTACGGCGTGGACTACTAGGGTATCTAATCCCTGTGCTCCCCACGCTTTCGGGACTGAGCATCAGTTGCAGGCCAGATCGTCGCCTTCGCCACTGGGTGTTTCCTCCATATATCTACGCATTTCACCGCTACGTAGATTCCACGATCTCCTCCTGCACTCTGGCTGCCTGGTTTCTATGGCTTACTGAAGTTAAACTGGGCTTTCACCTGAACCCTTGCTGCCGCCTCCCTCTTTGCGCCCAATAATTCGGATAACGCTTGCCACCCTACGTATTACCGCGGCTGCTGGCGTAGTTAGCCGTGGCTTTCTAATAAAATTGCCGTCACTCGGCTGCAATTCCTGTAGCCGCCGTTCTTCCCTTTATAACAGAAGTTTACAATCCGAAACCTTCTTCCTTCACGCATGCTCGGTCAGGGTTTCCCCCATTTGCCGAAATTCCCTACTGCCGCACCCGTACAGG
+
')&-)$&(*0().)+%-,4-027230..)0-,-56,/*&'&',2113',+)-1469'/''..))-+&*'&(+)+-22355742.(-)-),,++('.*,++01:65.880,02868468368)+,-1,---'/-.0/3485(.++,-5,6-)51;;352,'(-0/)00+/*/,*$(*).(&)+-*-266+/,.--/.'555*+*),),-++++*'&/+-776<3+,,%(),/68887758<9((1/23002-21/-363)3+,4.28648747)*+6+%'$'#)#$+'+-902$&+-++%+',)/70<<5-42;12;/*&**8358;784626329534792<1**$')*-26.17++%*%&&'$,**+-++*-)'('+,,,01.4631.++(('(')'(%()'%%(087-*0463/'++5-+.0-.,00.,/0.-1./3(*,/021,(%',,611288;758445:76415-304;232667537,-,661%'%*)',25812(**35666565333*43/1.,,/137-+.*&%(3231&'&(&()*.557669:99897543()-*-/+-(+'')*0)112246632-+./5,71:8596353/7)..80&%+3)19/74,))('*,2,$&%$%/+3,42.'%)0/96;0$%(''--8+./59.4--.-,65-61.,)(('%)**')-/+++/--08/0,&/(.*(),-,./,/0-19//89001335,.,$))**,*+/566:84/7(')-3.+*,.*42366/20.1123128277)(&&#$(-56+&)%%351');9653.*11%*,50:0//1.0.2/237826732.,-+%&%(+/1.*+-/;53132723275643++'*)16:/5683,,((#&$'())--***+*0,-&'5:77800//')*.0028127.:5/-0445+1+')&($%',/,7'2//'+)&-)&&-,&')98<509//.216&&''*:.*+28,&-*/3(0('')+,-)9/60&1****)*,(,1(%%*)-,41+.51-2/./21/1-,(('/37313648790142**.0/23/&/(&-4/6/(,+-'*)*(('%-./3+*())2*46:89970.1/),23.//)1'('*().9,-0../(%(24)6383408619.(+)*&+(+*0&436'42-.:+08:82(/1')6+*.,-.5.6,''*)*.&%'&.+)',)/)'+
@55316659-c841-4a8e-a33f-352f0fb3e479 ch=414 read=74880 start_time=2019-12-13T10:59:18Z barcode=BC01 runid=2c9cf7bc05858273f10e7d7ec552fc0bd742dc3e
CCGGTTACCTTGTTACGACTTCACTGATCATGAATCACAAAGTGGTAAGCGCCCTCGAAAGGTTAAGCTACCTACTTCTTTTGCAACCCACTCCCATGGTGTGACGGGCGGTGTGTACAAGGGCCCGGGAACGTATTCACCGTGGCATTCTGATCCACGATTACTAGCGATTCCGACTTCATGGAGTCGAGTTGCAGACTCAATCGGACTACGACGCACTTTATGAGGTCCGCTTGCTCGCTCGCGAGTCGCTTCTCTTTGTATGCACCATTGCCCAGCACGTGTGTAGCCCTGGTCGTAAAGAGACTGATGATGACGTCATCCCCCACCTTCCTCAGTTTATCACTGGCAGTCTCCTTTGAGTTCCCGGCCGGACCGCTGGCAACAAAGGATAAGGGTTGCGCTCGTTGCGGGGGGCTTAACCCAACATTTCACAACACGAGCTGACGACAGCCATGCAGCACCTGTCTCACGGTTCCCGAGGCACATTCTCATCTCCTGAAAACTTCCGTGGATGTCAAGACCAGGTAGGTTCTTCGCGTTGCATCGAATTAAACCGCATGCTCCACCGCTTGTGCGAGGCCCCGTCAATTCATTTGAGTTTTAACCTTGCGGCCGTACTCCCCAGGCGGTCGACTTAACGCGTTAGCTCCGGAAGCCACGCCTCAAGGGCACAACCTCCAAGTCGACATCGTTTACATGGACTACCAGGGTATCTAATCCTGTTGCTCCACGCTTTCGCACCTGACGTCAGTCTTCGTCCAGGGCCCGCCTTCGCCACCGGTATTCCTCCAGATCTCTACGCATTTCACCGCTACACGCAGGTCTGCCTCTGCGAGGACTCAAGCTTGCCGGTATCGGATGCAGTTCCCAGGTTGAGGCCGGGGATTTCACATCTGACTTAACAAACCGCCTGCGTGCGCTTTACGCCCAGTAATTCCGATTAACACCCTCCGTATTACCGCGGCTGCTGGCACGGGAGTTAGCCAGTGCTTCTTCTGCGGGTAACGTCAATGAAACAAGGTATTAACTTTACTCCCTTCCTCCCCGCTGAAAGTGCCACAACCCGAAGGCCTTCTTCGCCACACGCGGCATGGCTGCATCGGGCTTGCGCCGGTATTACTGTCCCCACTGCTGCCTCCCGTAGGGAG
+
583574002071190//*45;651+,-10/110:54344;6063:665,..0:-,0(*3'/+-7/9/665282128;/898*',-)/4,*+-0:*+3977673453954,2***,,()*-&0)06-,03.213:98;72494338445<86789))$')+//-.63,03406.-,-14847773**+,10-4,,-/.97891;.9*60601487825+./86-1/1584-(&+1,2244(-*3(-+)*-1-0272763;-()),1-$')'/0+*'&'++-10000.,,+.03++/85--+*(&%*%(%')...0/23-122815:92-5::<7845,10:-,-<8:99:703434742960..130;-/-4.5:5981342:54416<,213.52+0)*,40,.-*,4...4831-('''2)83+.(0+.70../4431312-,,,,66741,42,7)0034344,,.311.0088575('*.,534-4:2575665.*+-+(33*0708578;876170()+-;1741+)5-978<:7:83/...452-..//;9:0*--4/122/.5.0/1*0245,+-,.56.-158::;968<95306::.464170/,)*6+*+/0,18:...8969:555,9+8()(+(0-,&*+),/.-.)0.&*+1322,*+1,)(,.63706+7000523727879<;2/&-.2687051-50-1.-2+-622&$)'%&*017*+-/1;:745034)'%5123+-/.1<:380,(01.03))/30:4222)/.+00.7:51001-*./--,*&*+/15<<0656.1.+-&*$%#,%&&*&-*'),'2+%+,2362)'((/836;/88778//.468'98<22)-,6/2.%,+.1+20+).:4/.222)(&$&.12525:940**))-123390..2-)-+65,+12558<82004(,''$*,++251423;787210/-1001.0)%+'0-%).92215&.*''(+/3:6568894/&+,.07,/)*(,&+77)----4/1)+(+)///8.1:4)*+99.(,-./74-+&(%$%)(-1&%&()+286;5475-//(*',+./82000412.0001))')(/,0/97&&/$(*('''+*49/()**0,+,'(.4.-;1.)''%
@648d412a-9247-4a92-bac5-26c8fe68405a ch=322 read=65820 start_time=2019-12-13T10:59:18Z barcode=BC01 runid=2c9cf7bc05858273f10e7d7ec552fc0bd742dc3e
CCGGTGCCTTGTTACGACTTCACCCCAATCGCTGACCCTACCTTCGGCCGCTGCCTCTTGCGGTTAGCTCACGGACTTCAGGTATTACCCAGCTCTCATGGTGTGACGGGCGGTGTGTACAGAACCAGGGCAATATTCACCGCGACATTCTGATTCGCGATTACTAGTAACTCCAGCTTCATGTAGGCGAGTTTCAGCCTACAATCGAACTGAACTGGTTTTAAAGTTTGGCTCCACCTCGCGGTATTGCATCTCTCTGTACCAGCCATTGTAGCGTGTGTAGCCCTACACATAAGGGCATGATGATTTGACGTCATCCCCACCTTCCTCCTGGTTAACCCAGGCAGTCGCTAAGTCCTCCAACTTAATGGTAGTAACTAACGACAAGGGTTGCATCGTTGCAGGACTTAACCCAACATCTCACGACACGAGAGCTGACGACAACCATACCACCTGTCACCTTGTCCCGAAGGAATTTCCTCGATTAAGAGTAATGCAAAGGGATGTCAAGTGTAGGTAGGTTCTTCGCGTTGCTTCGAATTAAACCACATGCTCCGCTACTTGTGCAGGTCCCCGTCAATTCGCTGAGTTTTAATCTTGCATTACGTACTCCCCAGGCGGAATACTTAATGCGTTAGCGGCAGCGCGAGTGTTGAAACCCCCCACCTAGTATTCATCGTTTACGGCGTGGACTACCAGGGTATCTAATCCTGTTGCTCCGCTTTCGAACCTCAGCGTCAGTCTTCGTCCAGGGGCCGCCCGCCACCGGTATTCCTCCAGATCTCTACGCATTTCACCGCTACACCTGGAATTCTACCCCCCCCTCTACGAGACTCAAGCTTGCCAGTATCAGATGCAGTTCCCAGGTTGAGCCAGGGGATTTCACATCTGACTTAACAAACCGCCTGCGTGCGCTTTTACGCTTGAATTCCGATTAACGCGCACCCTCCGTATTACCGCGGCTGCTGGCACGGAGGTTAGCCAGTGCTTCTTCTGCGGGTAACGTCAATGAGCAAAGGTATTAACTTTGCTCCTTCCTCCCCGCTGAAAGTACTTTACAAGCCCGAAGGCCTTCTCCATACACGCGGCGCGCATCCCGGGCTTTGCGCCCATTGTGCAATATTATTTACACTGCTGCCTCCCGTAGG
+
(5,5,'04071.0$&),028850/-+,..1((*,.651(+.85980:13.17/271.'+)-)./0///.3-//6.117-%/(.'*1&.+'(+/*)*)$3-255678:7;:86:77763))'%%,04-,.'.($+.9;615:58866/6992305:4147/6/,+-*,13513181.02;3).-+/.7.4-51<22023622/5/+1,,4336-/-/007;;,9;+06;-2,,,5,%*++./8766.0.+,,.2776474665:656;59-)))*0)03.''()041-..,+../2*..),/////99<0-../669224+**578<:86891)1),+'+,)).37899612258379:25'7)')(-/018621320-/232//00)+0*)+++#&*62933,997,5)-&))'&$$&(,--+/425071+*()*311234:717<55-55-./-/24/1,1,,,763()&)&(&16/9.-.4417/+)),--+4*),2*.48/75763***18483,5+709.01%&&'),()/.3+,.7.;7217,-+-/,*5-(*.0.30(1*+(,3,/78/2263:595)*.)'*+;<1/86,7+))'+&&'...20;9:/-1570:8<4+++(/+0/0136.,,,2-,++$*'%*(028.*..-3977,(++*----12246676<8,2*77789:672*0&&**&2,./)*1.2*)*,+)+.0,&*):60'(&2421&$)*-02885165341''(+,&&)%&%'&)1/17,30239/5.0*+*,---346812+,0:1489/25.001723-3-322859475953-0/,(,*(,/-/6*0&..0/4;*56669./29177789181,,5/:/.*2)$*,./(/751,0..01120071213:99<78;4341557.+-//('*%&)%('&)-973446*5'&)*,,-6./02)3*-0.45&+'-,2381:-,'*)+$)'5+--37)/,'*0-8761)+,0983387677354334/3-)(*,),/.-**)4*-.13072*.0670)+1*+)+',$+*+)#%''%*')'+*1,787<5455-+**&)+--1'%%%&*-:1,035246-+1//;6+0---2,4,+').)+3&#)$*,('&%''(-6(&.&-(
@e410faec-2839-47c2-a505-59a98f741739 ch=275 read=83745 start_time=2019-12-13T10:59:18Z barcode=BC01 runid=2c9cf7bc05858273f10e7d7ec552fc0bd742dc3e
CCGGTTGCCCGGTACGACTTCACCCCAATCATCAATCCCTGTAGACAGCTCCTTCCTTGCGGTTGGGCCACCGGCTTCGGGTGTTATCAACTCGTGGTGTGGCGGGCGGTGTGTACAAGGCCGAGAACGTATTCACCGCGACATGCTGATTCGCGATTACTAGCGATTCCAACTTCATGTAGTGAGTTGCGGACTACAATCCGAACTGAGAATGGTTTATGGGTTTTGCTTCACCGCGGCTTCGCTTCCCTGCCATCCATTTAGCCCAGCACGTGTGTAGCCCAGGTCATAAGGGGCATGATGATGATTTGACGTCATCGCCTTCCTCAACTTGTCGCTGGCAGTCTCGCTAGAGTCCCCAACTTAATGATGGTAACTAACGATAAGGAGTTGCGCTCGTTTGCGGGACTTAACCCAACATCTCACGACACGAGCTGGCGACAACCATGCACCACCTGTATCTCATATAGCTATCTCTCCATCTGGAGCCTTTATGAGTATGTCAAGACCCTGGCAGGTTCTTCGCGTTGCTTCGAATTAAACCACATGCTCCACCGCTTGTGCGGGCCCAAATCCGTTGAGTTTCGTGCTTGCAGACGTACTACTCAGGCAGGTACTTATTGCGTTAACTGCAGCACTGAACTTTGACATCCAACACTTAGTACTCATCGTTTGGCGTGGACTACTGGGGTATCTAATCCTATTTGCTCCCCACGCTTTCGGGACTGACGTCAGTTGCAGGCCAGATCGTCGCCTTTGCCACTGAAATTGTTCCTCCATATATCTACGCATTTCACCGCTACACGCCGGAATTCCCACGATCTCTCCTGCACTCAGCTGCTGGTTTCTATGGCTTACTGAAGTTAAGCTTCAGGCTTTCACCACAGACCCTTGCTGCCGCCTGCTCCTCGCTTTACGCCCAATAATTTCCGGATAGCGCACCTACGTATTACCGCGGCTGCTGGCACGTAGTTAGCCGTGGCTTTTCTAATAAAGTACCGTCACTCGGCTACCATTTCTTAGCCGCCGTTCTTCCTTTATAACAGAAGTTTACAATCCGAAACCTTCTTCCTTCACGCGGCGTTGCTCGGTCAGGGTTTTCCCCCATTGCCGAAAATTCCCCTGCTGCTGCCTCCCGTAGGAGCAATATCAGCACCAACAGAAGGTTAACACAAAGGGTTCGACAACGT
+
7.4/32(-*)*00031122:8300+(//55366.:.05*#%'(*,/,/0037378/00),17-8'347/,4.-2*)*(1871-/0,,-0)--.+-5;7+)*,)3;:00:960/-//672*7*(&+-446::7;2//7.0-..-/..&+.89412013))*-..777928-,&),.51232((++,13:26.5430115;48'*6:2..''',*.'+/2-//:57;;,,/2,+$*((+3434:2./023/'&%,6468975:(&&..,),,'+-,.0-../.7.*-002240,-79.+2600/++-.-48*('(*-.3*2(-..0.&(*+'*.*/01/35/7/..41.20/5(('),.68+-,,,./.*)&(*))/(++50,+-.0102%+4:485887099*+43;953042/0,).0-0..//,0101120.3,)0.56595*4:4911007&(*,-/0358813./&-283220144*'&&'1.--686;;12/.+-.748832246:)),*(%*,,:.782+-.-4%&001*(,.+3;4;;201-...9:228.//2-/1513265.+25-0(()3./23:-/(+%(1-23&(21)++,-((*-3988()&)()-.*:./.,1,/+-.29011-05679/)(*,,234/)0'/+,-,',,),00/678370,.077::4740+*'/.*+/33202,15*+.70%*,178/*.,./;:45<;66))('*23+-4,*)*45/2,-062/33-/.-2((2;-**)(%%('':-3-,296655468630/0./;9-/46,,,**&,$%$')-'.).6('**.-1)+,.31.*')(*#''&&&(++*260,&&&,)-:545/4/+5-8)+-5;7.48/3:3+.09/5/./87-,5).-.05+,,+,--,-,-'(.-*,/..3-/1231:;(1-302(('&%*',/..-,-/7511501.;00/4606/.0*-+*+;32383:895/7:8,+-423;0/356755.,--+5,++&,(&,2/+3.++/7,1725720851270+--3/)'*))-68./2;85.,157/98;79<8/-1.)+*,0456/4---1(1//*4812:;+06;:-(8.*0-+,4850081,'$$-.++4--7,96+*402*+*-.:,**)&()+8:8974.04-62930.,108,)+)).1,+./+)$"
@4f376a8e-6049-4608-b627-f2001fdf8a05 ch=137 read=102638 start_time=2019-12-13T10:59:17Z barcode=BC01 runid=2c9cf7bc05858273f10e7d7ec552fc0bd742dc3e
CCGGTTACCTTGTTACGACTTCACACCCAGTCACTTGAATCACAAAGTGGTAAGCGCCCTCCCGAAGAGTTAAGCTTCACCTACTTCTTTTTGCAGCCCACTCCATGGTGTGACGGGCGGTATGTGCAAGGCCGAACGTATTCACCGTGGCATTCCCTGATCCACGATTACTAGCGATTATTCAGGCTTCATGGAGTCGGTTGCAGACTCAATCGGACTACGACGCACTTTATGAGGTCCGCTTGCTCTCGCGAGGTCGCTTCTCTTTGTATGTGTGCGCCATTGTAGCACGTGTGTAGCCCTGGTCGTAAGGGCCATGATGACAGTCATCCCACCTTCCTCCAGTTTATCACTGGCAGTCTCCTTTGAGTTCCCGGCCGGACCGCTGGCAACAAAGGATAGGGTTGCGCTCGTTGCGGGATAACCCAACATTTCACAACACGAGCTGACGACAGCCATGCAGCTTCCTGTCTCACGGTTCCCGAGGCACATTCTCATCTCAACTTCCGTGGATGTCAAGACCAGGTAAGGTTCTTCGCGTTGCATCGAATTAAACCACATGCTCCACCGCTTGTGCGGGCCCCGTCAATTCGGTACGAGTTTAACCTTGCGGCCGTACTCCCCAGGCGGTCGACTTAACGTTAGCTCCGGAAGCCACGCCTCAGGGCACAACCTCAAGTCGACATCGTTTACGGCGTGGACTACCCTGGGTATCTAATCCTGTTTTGCTTACACGCTTTCCGCACCTGAGCGTCAGTCTTCGTCAGGGGCCGCCTTCGCCACCGGTATTCCTCAGATCTCTACGCATTCACCGCTACGCACGGAATTCTACCCCCCTCTACGAGACTCAAGCTTGCCAATTATCAGATGCAGTTCGGTTGAGCGGGGATTTCACATCTGACTTAACAAACCGCCTGCCGCGTGCGCTGCGCCCAGTATTCCGATTAACGCGCGCCCTCCGTATTACCGCGGCTGCTGGCACGAGTTAGCCGGTGCTTCTTCTGCGGGTAACGTCAATGAGCAAAGGTATTAACTTTACTCCCTTCCCTCCCCGCTGAAAGTACTTTACAACGAAGGCCTTCTTCATACACGCGGCATGGCTGCATCGGAAGCGCCCATTGCCCAATATTCCCCTGCTGCCTCCCGTAGGAG
+
7.7,6/-3-3.*4-(+,+.091--)--+'-/2'&)).,7.,).*0+*+16-10)*,185-45,)-)'&+,0+'&'&0'(-6/-/0523<86-//2//:0+,/26//27640014/:96-')$&%&#&(&0*1,*(**%/'*95348/.3--.9:6((#%'+/)%))/.8..--*,*&+/&+,)()007:6*-+*'''''.*402171303)9.4):-6444454,0,-.67-31-)/42.+*-.+,/0.530+*/*,,)+4/241,84//2.-++-4358<0721--//.4/024//./0<//7;82).&$0681;24//*'((%%,.8.61+(+')&/0-/*,0/76,-12302:5.46559319.,+/343;32:556:87-&,)0554.76;+4098.+,(**(**.67769555;95*.+0***).10:1,,/851--)((**1/466.-,2-30-/'&&'),+,432+*')/1,,-*''&-(0-,,148013;770/+*1/1:23399938974788<778668)4,;0:<;8;958/0/21)&(*)3<;96-+(/.3688014+./3+-13)-*+34+(*+&*/.3.//+,.-17;:.:5639-/-010,+*&''(()(-*2/2211)+-+-(,('++)*+,(1,*3)*1-..2810..71.*,/105/222/-.,+-234727/&((-,/-32.05/25)%).(*+88504/142,01,'$%(''((+(,48+2()*(02./(+,0/2/1325::776'044'**&,205016<779/:698<,1/3*+/41466785607:317:./,(+&+&&)0/*1.+)*2/513)'+,/0004446153-/17//4/-02/02316622$0*6/.2,0+)+/&,0,'/53,)*,.1//,)-)7,7:<;:<6:<3+)%))40/-)(+'+(..,*./3+7/'(+2939300(+%-53-18+-46:677/1*40019936/+-&$.+.+',+,3/..3<37;1/-))+/-29865608222:0:5*+)+&()*&',*''/.1:++/74**41:-,/1/,1*('%'(+,'-*&)'((,1195944:9%'&''+*+.--.104.)))('*()(&'(.470$,)(,-'+,--),-3,+*)*,)+1,.9+,47:.++
