# Supplementary material for: De novo species identification using 16S rRNA gene nanopore sequencing
Source: PeerJ. 2020 Oct 21;8:e10029. doi: 10.7717/peerj.10029 (PMC7585375; doi:10.7717/peerj.10029)
Supplement: Supplemental Information 3 [file peerj-08-10029-s003.zip › pass_fastq_runid_2c9cf7bc05858273f10e7d7ec552fc0bd742dc3e_540.fastq]

@e806151d-ab9a-4194-8f83-a64e05e19b03 ch=213 read=158780 start_time=2019-12-13T10:59:14Z barcode=BC01 runid=2c9cf7bc05858273f10e7d7ec552fc0bd742dc3e
CCGGTTACCCATACATTTACGGCTTGCCCCCAGTCGCAGATCACAAAGTGGTAAAGCGCCACTCCCGAAGGTTAAGCTACCTACTTCTTTTGCAACCCACTCCATGTGACGGGCGGTGTGTACCAAGGCCGGAACGTATTCGCCGCGGCATTCCTGATCCACGATTACTAGCGATTCCGACTTCATGGAGTCGAGTTGCGAATCAATCGGACTACGACGCACTTTATGAGGTCCGCTTGCTCTCATGAGGAGTCCTTCTCTTTGTATGCGCCATTCTTAGCGTGTGTAGCCCTGGTCGTAAGGGCCATGATGACTTAATCCCACCTTCCCTCAGTTTATCACTGGCAGTCGCTGAGTTCCCGGCCGGACCGCTGGCAACAAAGGATAGGGTGCGCGTGCGGGACTTAACCCAACATTCTAGCAGGAAGCTGACGACAGCCATGCAGCACCTGTCTCACGGTTCCCATTCTCATCTCCTGAAAACTTCCGTGGATGTCAAGACCAGGTAAGGTTCTTCGCGCGTTGCATCAGATTAAACCATGCTCCACCGCTTGTGCGGGCCCCGTCGAATTCATTTGAGTTTAACCTTGCGGCCGTACTCCCCAGGCAGTCGACTTAACCGCGTTAGCTCGGAAGCCACGCCTCAAGGGCACAACCTCAAGTCGACATCGTTTACGGCGTAGTTCTGGGGTATCTAATCCTGTTTTGCTCCCCACGCTTTCGCACCTGAGCGTCAGTCTTCGTCAGGGGCCGCCTTCGCCACCGGTATTCCTCCAGATCTCTACGCATTTCACCGCTGCACCTAGATTCTACCCCCCTCTACAAACTTGCCAGTATAGATGCAGTTCCCCAGGTTGAGCCGAGGTTTATCTGTTAACAAACCGCCTGCGTGCGCTGCGTAATTCCGATTAACGCTTGCACCCTCCGTATTACCGCGGCTGCTGGCGCGGGTTAGCCGGTGCTTCTTCTGCGGGTAACGTCGATGAGCAAAGGTATTAACTGCTCCCTTCCTCCCGCTGAAAGTGCTACGAAGGCCTTCTTCATACACGCGGCGTAACATCAGGCTTAGCGCCCATTGTGCAATATTCCCCTGCTGCCTCCCGTAG
+
4)+*'/',,*$)'(*-/'''*%&&(%-351('*,-'''&44825/2,**.30/4('*,42),-23/-262:5:5/%((+/62.005.531)*,-.2:.**+38+-.*12506503544720',%3.,/2/001;4297392/05),+//59:8')-221)(*+.05.000123397520144:9774+'((.*./.700++'**//-.-4/2&$%--0*+')+07124+1(),-,//2*+,/43-*+)*&&*,--*5275-63++-.)&%/(*2*&$'&')(**1*+.//81-/995+)/**.5/8/201//-,(+%'(+5+*2:1384*+6.1.:5/03673330/288*+00349;39+/*9-3867445315/.*).80*3,&&(,&(%''&')+5'58/.0303-7-./8.65(&&%'%)')#%&(220/+,--3:2:64.0/-/7-03521')*34126.''+(/335432&&%,/111579;/1;<<;998-+*-.<120//3-5/<87:200/)0521199:*)-8,<;47:3757870.6-,+('*,.0,/,*02*'(+(0*7,;56;:63/:<:.44-4-,-3:49,8030569.*+6/&..-631301-+&'-.04.+,//.3*3)+2**),4412(/58101.+('(*2.-..35736786<9244;888*-,5(&&-,')+432366590/473,'*,8561'+),097-*-,163-*0/..+--/04;8569+10-(,+,.81:2,0615:2;513/1/+2(('-.-31/*102-4;,.127/1,(-)-)(%*-.0''&-39:92*+''+02-()*(.,(((&%%%'+*0/11982+''+0.3+&-,(&$()+,'+/.++-//,+'&01:36:7889852(&%$&&%*+5//-(%/+05.+)(&(),/61-/''(-.4/3;8,6+++:9830-&1)0-.,**0,496255;79<82566:74494231(%*+24959(2*,,,0,(&*#&)/8+0896-280.750.73(1((+'(')++2-65;46;900/-&--.0/*%&%&)((++-956-(%'(14-*.2...1+7.//37/0+&&)+-.9289*.854
@4cf14ee8-b701-4401-be21-c8f33d8eac9c ch=322 read=65818 start_time=2019-12-13T10:59:14Z barcode=BC01 runid=2c9cf7bc05858273f10e7d7ec552fc0bd742dc3e
CCGGTTACCTTGTTACGACTTCACCCCAGTCATGAATCACAAAGTGGTAAGCGCCCTCGAAGGGATTAGCTACCTACTTCTTTGCAACCCACTCCCATGGTGTGACGGGCGGTGTGTACAAGGCCCAGGAACGTATTCACCGTGGCATTCTGATCCACGATTACTAGCGATTCCGGCTCATGGAGTCAGGTTGCAGACTCAATCCGGACTACGACGCACTTTATGAGGTCCGCTTGCTCTCAACGAGGTCGCTTCTCTTTGTAGCTGTGCGCCATTGTAGCACGTGTGTAGCCCTGGTCGTAAGGGGCCATGATGACTTGACGTCATCCCACCTTCCCTCCAGTTTATCACTGGCAGTCTCGCTGAGTTCCAGCCGGACCGCTGGCAACAAAGGATAAAGGGGTTGCGCTCGTTGCGGGACGGCAACATTTCTGCTTACGAGCTGGCGACAGCCATGCAGCACCTGTCTCACGGTTCCCGAAAGGCATTCATCTCTGAAAACTTCCGTGGATGTCAAGACCAGGTAAGGTTCTTCGCGTTGCGTGAATTAAACCACATGCTCCACCGCTGGTGCGGGCCCCCCCCGTCAATTCATTTGAGTTTAACCTTGCGGCCGTACTCCCCAGGCGGTCGACTTAACGCATTAAGCTCAGGCCGCCTCAAAGGGCCCAACCTCAAGTCGGCATCGTTTACGGCGTGGACTACCAGGGTATCTAATCCTGTGTTTGCTCCCCACGCTTTCGCACCTGAGCGTCAGTCTTCGTCAGGGCCGCCTTCGCCACCGGTATTCCTCCAGATCTCTACGCATTTCACCGCTACACCTGGAATTCTGCCCCCCCTCGCGAGACTCAAGCTTGCCAATTATCGGATGCAGTTCAGGTTGAGCCCAGGGGATTTCGCATCTGACTTAACAAACCGCCTGCGGGCGCTTACACGCCAGTAATTCGATTAACGCTTGCACCCTCCGTATTACCGCGGCTGCTGGCACGGAGTTAACCGGTGCTTCTTCTGCGGGTAGCGTCAATGAGGCAAAGGTGTGCTGCCCCTTCCTCCCGCTGAAAGTACTTTTAACCCGAAGGCCTTCTTCATACGCGGCATGAAACGCATCAGGCTTACGCCATTGATGCAATATTCCCCACTGCTGCCTCCCGTAGGAG
+
6.&,28*-132.06-/126732+045.-/2854))633.22:4-..4//*)*+47--/%&)&),&6)))+,-44+&*+5,5;9*,/'5/+(-,91-&,+77764797;:63/0/1130/504939)$)')(*/00292-.1./26324;76//005130/-6)*)&)*-.450*%$$',././()*2()21835&)(115.:21)2/341/,/-.&-$(.3534)*+5.591/1/+**+))()()(.**++34747-57-'%%%)*(3146:;46/.&'+,$'-../-)))243,5768+.+'/16,0*)**+0/-,+&()9899:.7:.)3025570,2()(-4/,/./../71.36625*,06..0-1*(*./-35::4784940022:(7,7171),++,06+0*+,*-.4-,'21.(%'/*--.19-*(&$&'(*)&'$%(&210/&*407212..0.19478884-/+3475:3--1(/-/()+*)*46.,-18;915:7;777;:848974874:191,5.,03:78<878-4*&)()*,.1.19471-.,/1.258143)),),.+2,644040884*(.0/316-&/950229<;/91-1,*'+)-0-1./.667-/1(111//23+--,+,)+%,-++*,-1(*(%%%'++-./'-)*+2+/449.7)8.98.4101885:5*+.,.+008556354-30)/45745;72/*)(',6,))*,)+)(0//5<2/7636:-.(768:86764394+*+'0501-+/348789:56:5;99:;79,6)*+677798653415<95353))0*+/4846(/)/),),.579:5/)*$&)-02365/+&('&')'%&),-05'30446340-.&)..;../70.&&-).$3431%+-12-,++/+21-0541848;85877,*&$%$$%&)'))'),,+/0/--2.2,+&&&%$)&059789/52/:--6-/.6223762-*',,1*,-3/...(,'&)1037;7212.4-++&0006(6.+,(+*27'/)0,0-.0')+),*:55/57*)-14250++%*-,+$'%.,.)*(+,7:.977;96+**')-1,)'+-1,,./0360522-0&**04&('$$+$((1-0025::2&)'&(''*((.-).-..-)(
@d6840a22-a888-4381-a8ea-a9cf5d9c5a1a ch=239 read=125312 start_time=2019-12-13T10:59:06Z barcode=BC01 runid=2c9cf7bc05858273f10e7d7ec552fc0bd742dc3e
CTCCTGCAGGGAGGCAGCAGTAGAAATTTTCAGCAATGGGAAACCTGACCGAGCAACGCCGCGTGAAGGAAGAAGGTTTTCGGATTGTAAACTTCTGTTATAAAGGAAAAGAACAGCGCTTCGAGGAAATGGTAGCCGGTGACAATGCTATTAGAAGCCACGGCTAACTACGTGCCAGCAGCCGCGGTAATACGTAGGTGGCAAGCGTTATCCGGGAATTATTATGGGCGTAAAGAGGCGGCGGCGAGGGTCTGTGGTGAAAACCTGAGCTTAACTGATGAAGCCATAGAAACCAGGCAGCTAGAGTGCGGGGAGGATCGTGGTTCCATGGCATTGAAATGCGTAGATATGTGGAGGAACACCAGTGGCGAAGGCGACGATCTGGCCTGCAACTGACCTCAGTCAGAAAGCGTAGAACAAATAGGATTAGATACCTGGTAGTCCCGCGCCGTAACGATGAGTACTAAGTGTTGGATGTCAAAGTTCAGTGCTGCAGTTAACGCAATAAATTACTCCGCCTGGAAGTAGTACGTTCGCAGAATGAAACTCAAAGGAGAGATTGACGGGGCCGCACAAGCGGTGGAGCGTAATGGTTTTAATTCGAAGCAGCGCGAAGAACCTGAATGTTGACATACTCATAAAAGGCTCCAGTGGAGGAATGGCTACATGAGGATACAGGTGGTGCATGGTTGTCGTCGAAAACGTGTCGTGAGATGTTGGGTTAAGTCCGCAGCAGGCGCAACCCTTATCGTTAGTTACGCCCATCATTAAGTTGGGGACTCTGGCGAGACTACCGGTGACAAGCTGGGGAAGGCGAGGATGACGTAAAATCATCGTACCCATATGACCTGGAGCCACGTGCTACGGCTGGATGGTGCAGAGGAAGCGGAAAGCCATGAGGTGAAGCAAAACCCATAAAACCATTCTCAGTTCGGACCATAGTCTACTCCGGCTACATAAGAAGTTAGAATCGCTAGTATCGCGAATCAGCATGCTCGCGAGTGAATACGTTCTCAGGCCTTGTATACACACCGCCCGTCACACGAGTTGATAGCACCCAGAAGCCGGTGGCCTAACCGCAAGGAAGGGCTGTCTAAGGTGGGATTGATGATTGGGGTGAAGTCGTAACAAGGGCAGCCGG
+
(*07)).+//)&'.+&/,++-+)**+)26421+.''),(&*,+,7)*,24+'+./,0*-2(),-04202.3&((,,.;;.3.7)/+*,691329--*++-/4:,,,*-),)-50/+/)'&+&%%,+.641410.,.+&)*)))%&)'**'-,.%+*'/,+,-5...3.,-.+2025112&+,,*,-1.4//.565+*.//5132/1+1--+-1(-+%&.+//5&(.152512:*)%)*/01)*'$%&+,.-+)'+)(&%)--(.534,&'(-0---)'-$+-%+'%%((-5-3413/1,)*,**(-'-,+/6*'(('52)+$+1820)(+'%#'%(/51/153+%'''-.%))2+/.-102670(4)3))*,&&+.12010.,/3173*235222/.)+-+.-,(&*.-())+),)+*33,+'1/-15/+.0(49-/10//28/..313(%(&%$)11*&'**436/)*+*20417483485.49902769766345:570),).+-(-(*+-./104:60+(%&*(*0,//271'&$((/-,(3.*76,-,()''(((+201*',-(11')',(,*//475,()(%&')*'20:;..0/02.-6.**%)'++04+)*,+))')+%+*),/(0'../+,.51+*/.-7&(%*1-,1(0-.276456/..)*,22.1&-*(+3,//12+115(+/198+1/-&%')).-),12245113,-,1.3/003+*,0%4&),,')(-+3*)0*0182;1001')&')(+0/'2,.-.-6.28-24785/4/)*..26,4+(())00/0,..297+,60960&-.0:632+-,7;5/..22'1*,4/&%%(),0;20,)$'&%(+,/5,*)'&(%.,//4.)%%'()-**+)+&('*&+,.%%&%)',*-6%,.9;21;7**(3931548;979.22-+)*&&''')))'$$'%-'(&,))***))&*''+/)+,1.5),*)&'())&))*3/*&#%#&$$&(''(%&)()1.-,**/*/.%*.,122,,,---++(.30476/242/,-)(*,.,-**&((-,,'&.))04655402*)125***+'+))((().-00301,-,228/,/+,,,)(2.+//+%((3.//445784-,1(%%%)/-1
@767fdce2-6861-4e7d-9bae-11ad403c10dc ch=410 read=66863 start_time=2019-12-13T10:59:04Z barcode=BC01 runid=2c9cf7bc05858273f10e7d7ec552fc0bd742dc3e
CTCCTACGGGGAGGCAGCAGTAGAATATTGCACAATGGGCGCAAGCCTGATGCAGCCATGCCGCGTGTATGAAGAAGGCCTTCGGGTTGTAAAATTACTTTCAGCGAGGGAGGAAGGGAGTAAAGTTAATACCTTTGCTCATTGGCGTTACCCGCAGAAGAAACACCGGCTAACTTCGTGCCAGCAGCCACGGTAATACGGAGGTGCAGAAAGCGTTAATCGGAATTACTGGGCGTAAAGCGCGCAGGCGGTTTGTTAGTCAGTGCTGAAATCCCCAGGCTCAACCTGGGGGGCCTACCCATCTGATACTGGCAAAGCTTGAGTCTCGTAGAGGGGGGTAAATTCCAGGTGTAGCGGTGAAATGCGTATTAGAGATCTGGAGGAATACCAGTGGCGAAGCGGCCCCTGGACGAACTGACGCTCAGGTGCAGCGTGGGGAGCAAACAGGTTAGATACCCTGGTAGTCCACGCCGTAAACGATGTCGACTTGGAGGTTGTGCCGCTTGAGGCGTAAGCACCGGAGCTAGCAGCGTTAAAGTCGACCGCCTGGGGGAGGTACGGCGCAAGGTTAAAACTCAAATGAATTGACGGGGGCCCGCGCAGGCGGTGGAGCATGTGGTTTAATTCGATGCAGCGCGAAGAACCTTACCTGGTCTTGACATCCACGGAAGTTTTCAGAGATGAGAATGTACTGGGAACCGTGAGACAGGTGCTGCATGGCTGTCGTCAGCTCGTGTTGTGAAGAATGTTGGGTTAAAGTCCCGCAGCAGGCGCAACCCTTATCCTTTGTTGCCCAGCGGTCGTGAGGAACTCAAAGGACTGCCAGTGATAAGCTGGAGGAAGGTGGGGATGACGTCAAAGTCATCATGGCCCTTACGACCAGGGCTACGTGCTACAATGGCGCATACAAGAGAAGCGACCTCGCGAGGCAAGCGGACCTCATAAAGTGCGTCGTAGTCGGATTGGAGTCTGCAACTCGACTCCCATGAAGTCAACGGAATCGCTAGTAATCGTGGATCAGAGGTACGGTGAATACGTTCCCGGGCCTTGTACGCACCGCCCGTCACCATGGGAGTGGAGTTGCAAAGAAGTAGGTAGCTTAACCTTCCGGGGAGGGCACCACTTTGTGATTCATGACTGGGGAGTGAAGTCGTAACAAAACCGG
+
+..*%(*(53)'0-+322.-.++/6/*/+*-/,5-,%-$&$&28+2:37785771353+,11+**/-/-..1/*+**'')+/-1;9893357/1,3112881$&&+&,1))/-,,)*($'),<8,5-4,22460:5-/32%.&0'5/15..7**,('/*%*)()+//.,+*-)*/41+9./1-/+&+1*$*+++/-..300+1)()0+'*)'()*/+.)/./2.3-6-108:76**-9-+*(+&''+'$'0,2*%0.-,/*(),(&,)*//(.79-(04236-71;042521+/%&(..1015.--,-4316,.0'&(.&('''/++++*)(,*-03++/(7*400.2877.,-+200.)1-,366.'$*))**)+//6:123-32(51'/0.50**%&'**13.('+231+*,+**-06999-4986))((+87<:)(++8:),2.0/1+*/.,-4),0,--/640-049<7..3/./05&696.(.+-,--(-*',&((&(.,)'01+)))*#)$'*//-,,,-&-%'*,0628*,88888;69:86:7/*)**,+22/7()).+..45<<696657+++0*1(*(.0396,/7-*-%.))00+3745--//1//*10;7737.+)**).'(++,*+0(.32:.9//:,-14('%'&/0130()-/-/+-797...+),54534;53.%%$%*/+41.15/.020.+4299966564;665993263566645-51,,-.(',6./17/345:04((*,1(().%/&),*().)58717432&%/-,094.6(&(119-3**,('&&/./6+.'+.(+4151/./-124,,--;1-0)(&+*-08:35888888422(*019:8/3/-..+''&&'(32+403222415478561+(0))+2323/70))(*))*53826551/()%%)1+.1-)))(1'&2:81324...557526+,+7-9/../135-/&,,2,&11040./20700/&%%+/.521,-&*,10723+++&*/0-+(&%$$(&0122;9393457.-139:323//04&303960;5/051161314/(((*/$)0/./25+&*((.,.)*+))((6,99619).38,'+*%&&')*)04+(-,-4;8.--.//7:2'')+-./.././03.-312,+40
@2ac8f840-a9e3-40bb-bac8-3c1961dc2f79 ch=37 read=110043 start_time=2019-12-13T10:58:48Z barcode=BC01 runid=2c9cf7bc05858273f10e7d7ec552fc0bd742dc3e
CTCCTACGGGAGTGGGGCCAATGGGCGCAAACCTGGTCACAACCATGCCGCGTATATGAAGAAGGCCTTCGGAGTTGTAAAGTACTTTCAGCTGGCGGGGAGGAAGGGGTAAAGTTAATACCTTTGCTCATTGACGTTGCCGCAGAAGCACCATCGTGCCAGCAGCCACTTGATGACCACCGGAGGTGCAAGCGTTAATCAGGTGCTGGGCGTAAAAGCGCACGCAGACGGTTTGTTAAGTCAATCCCGGGCTCAACAGGAACTGCATCTGATAACTGGCAAACGGGTCTCGTAGAGGTGGGAATTCCAGGTGTAGCGGTGAAATGCGTAGAGATCTGGAGGAATACCGGTGGCGAAGGCGGCCCCCCTGGACAGTGACGCTCAGGTGCGAAAGCGTGGGGGGCAAACAGGATTAGATACCCTGGTAGTCACGCCGTAAACGATGTCGACGGGTTGTTGCCCTTGAGGCGGCTTCCGGAGCTAACGCGTTAAAGTCGACCGCCTGGGAATACGGCCTGGGTTAAAACTCAAATGAATTGACGGGGGGGGGGGCCCGCACAAGCGGAGCATGTGGTTTAATTCGATGCAACGCGAAGAACCTTACCTGGTCTTGACATCCACGGAAGTTTTCAGAGATGAGAATGTGCCTTCGGGAACCGTGAGACAGGTGCTGCGTGGCTGTCGTCAGCTCGTGTTGTGTTAGGTTAAGTCCCGCAACAGAGCGCAACCACCATCGCTTTGTTGCCAGCGGTCGGCCGGGAACTCAAAGGAGACTACCAGTGATAAACGGAGGAAGGTGGGGATAATCCGTCATCATGGCCCTTACGACCAGAACTACGTGCTACAATGGCTGCAGCCACAAGAGCGACCTCGCGAGCAAACGGACCTCATAAAGTGCGTCGTAGTCAGTTAAGGTCTGCAACTCGACTCCATGGGGGGTCAGATCGCCCCAGTAATCGTGGATCAAAGTGCCACGGTGAATACGTTCCCGGGCCTTGTACGCACCGCCCGTCACACCATGAATTGGGTTACCAAAGTGATGAAAGCAACCTTCGGGAGGGCGCTTACTGCTGTGATTCATGACTGGGGTGAAGTCGTAACAAGGTAACCGG
+
$#*)%$'(+,&'#),+&,*-+5521/-.19)4:72(3+(*,)*,*((27798977)*,/1)*-*/057973-*+36-*.7,)/+,-57/),*'+,-,21)(+,-2.41++/9+0.-2-+()''1,*+,.*)2/01333&0-+/)%)(&(%+%'$&'*-05+0+*)0*)''&)()((+(*,)-1-/2./155-3./70<11&+%($$&-14315078.'***%-)-.3-1)2377.1:69,/9,;)71)'0/104(*+&//0.,0()+-2.---0//*2524842++-+,+/3.-)('%)&0).,./.&+,8082222060/)-('$%(+,++)*,1.2/,.+'1-299546(1.--0)0,*5548891+/63*&$(&)*1446'251/.%''(***'*)-/)&-3:22,+.%8*,+77)26,*-44./.0'++33037<:3111.48657*2*+2,2++4:*-)'&*+,-&(,1..4***+3540.--,4)-***--241,06-/3+()*&.%-4)()'-/07,)'*(,.33/,''.,,+('/59<97595,59+)**+/6.,/&%$/+1..198:6273,+++455981&%('0)*,,,)(',,-,*()-.**,.31+*,-1++*,5;,9*)*-.11+*+,+-5/2:87:1;8089:765**.0'++,+/*((%&)//7787788,/.//(6+4*&'()0(+2-9.+*-.7--10-5((%(((**)-*%()''(&)027-/5015/0/0820.'42+2+/,-38,:+0,++.)'$%$%')&((/2.,&/,-2+/,4-/078.,*3-0-/23462,,%(-0+)+&&'..:.-%$&%&')*/00/6584/-)%&'$$%%&&0.',%)557877681+-.3;598;846/.))-7/-.273.+$(*+46#/(6.7,2.,)).,,034755544/*+)-12(*+&'+))',**')$*-5/1155-/-+-/++3-0,*)&&+,294.423://-(-(1&(.+*-2-.,/5'--+))+*+*,.&,''&((00/69*.2/0+(')(*'++('(/77:9:;,8)&))&-*,(*&(')+///0/5044111.,045-+).+++./435201/628;7908
@dbc041e7-ce1c-482e-9fcf-2f5e015a44d3 ch=116 read=165744 start_time=2019-12-13T10:58:26Z barcode=BC01 runid=2c9cf7bc05858273f10e7d7ec552fc0bd742dc3e
CTCCTACGGGGGGAGGCAGCAGTGGGGAATATTGCACAATGGGGGGAACCTGATGCAGCAACGCCGCGTGGTGATGAAGGTTTCGGATCGTAAGCTCTGTCTTTGGAAGACAATGACGGTACCCAAGGAGGAAGCCACGGCTAACTACGTGCCAGCGCCCGCGCGGTAATACGTGGTGAGCGTTATCCGGATTTACTGGAATATAAAGGGGCGGCGGATGATTAAGTGGGATGTAAAGAAATACCGGAGCTCAACTTGGGTGCTGCATTCCAAACTGGTTATCTAGAGTGCGGAGAGAGTGGAATTCCTAGTGTAGCGGTGAAATGCGTAGAGATTAGGAGAACACCAGTGGCAGAAAGGCGACTCTGGACTGTAACTGACGCTGAGCTCAGCGTGGGGAGCAAACAGGATTAGATACCCTGGTAGTCCACGCCGTAAACGATGAATACTAGGTGTAGGTTCAACACCTCCGTGCCGCCATAACGCCATTAAGTATTCCGCCTGGGAATACGGTCGCAAGATTAAAACTCAAAGGAATTGACGGGGACCCGCACAAGTAGCGGAGCATGTGGTTTAATTCGAAGCAACGCGAAGAACCTTACCTACACTTGACATCCCTTGCATTACTCTTAATCGAAATCTTCGGGGACAGGTGACAGGTGGTGCATGGTTGTCGTCAGCTCGTGTCGTGAGATGTTGGGTTAAGTCCGCAACGAGCGCAACCCTTGTCGTTAGTTACTACCATTAAGTTGAGGACTCTGCTTGAGACTGCCCGGGTTAACCAGGAGGAGAGTGGGGATGACGTCAAATCATCATGCCCTTATGTGTGAGGGCTACACGTGCTATAATGGCTGTACAGAGATGCAATACCGCGAGGTGGAGGCCAAACTTTAAAACCGGTCTCAGTTCGGTTGTAGGCTGAAACTCGCCTACATGAAGCTGGAGTTACTGGTAATCGCGAATCAGAATGTCGCGGTGGAGAATACGTTCCCAGGTCTTGTACACACCTCACACCATGAGAGAGTTAGCAATACCCGAAGTCCGTGAGCTAACCGCGAGGAGGCAGCGGCCGAAAGGTAGGGTCAGCGATTGGGGTGAAGTCAATAACAAAGGTAACCGG
+
))0.+,/07:,..0282156//0&,-*)+,052-,+.19:98:44-'*6;-/3587,,+)()&.0*+-./642132-)141::306487220(&')5652+08/,1(3+.)/+*+,./70/-*)**/.,/(-**3901/2.+,(&%*+2347/,,+')**(-,+.8.0*+,10-,&*--00.9..,3*&,)154./24(+&((&+-(*20(&)''4989((10+)+5/5*.975*-+%)28/049/6&%,-1)+'*',105//01257;050:9878-40..376-+,,,*(+&('&''-+---2,6'()554,+,,3241,-0+,1521/)')1+/3+*)().03.-0*2+)%%*,,&'0152///+/1.,&),+(.//48871(1-//()*-58:;1++,.:+.-)+%/++'(*058./655//.0+&()18667:352%&&)-,356268846'/+(0-)-+.1;69:37789//2$')((&&%(,205/677<7935631)*&(++,.889/21,)(1)2.42,-64;./-+)1*534/2:959;0+++/-**+*.0-1'++)+*'+-:<8533.5))')+/)0,-+)0'+30-5,+/+())().,1./*)/8(0+***1-,,11061413**,/('$%&)*32.5,++*((*'+657:94545-141./0021,/0019:88846643356-8-477<98246+'+141202111,21;63953452:2-10..369:12422-2+****23420+#$%%*))01048'-360:171345.,1*(&&)*45:-41/10077/55+-,88+/'/,((--1021,($-+++975/1*,+.-&'()*.*)$&#&(-,00015546223:57+'***692244258**2703<;839%43323-/132)3*1(%*+311/08//7874943243/2/(+../*)7+,+2)/-.(1115-,455101221222+6+*''.%-,*-.-05+,*(,002,5+,-410--4-,*2/28-+*(&&(*+11)..2922/;)'*.*+39+.30///213868/).)(&)&&&%(%(+./6++,-.//),/102/,3.247.((*(*).'%&/4167),6-027)3-
@01eb0025-eec6-4757-b2f7-1b99541f1f26 ch=349 read=75410 start_time=2019-12-13T10:58:08Z barcode=BC01 runid=2c9cf7bc05858273f10e7d7ec552fc0bd742dc3e
CTCCTGCGGAGGCAGCGGTGGATATTGCACAATGAAACCCTGATACGCTTAACGCCGCGTAGTGATGAAGGTTTCGGATCGTAAAGCTCTGTGCTTTGGAAGACCGTGACGGTACCCAAGGAGAGGAAGCCACGGCTAACCGTGCCAGCAGCCGCAGTAATACGTAGGTGGCGGCGTTATCGGATTTACTGGGCGTAAAGGAGCGTAGGCGGATGATTAAGTGGGATGTGGCCGGGCTCAACTTGGGTGCTGCATTCTGACTGGTTGGCATCTAGAGTGCAGGAGGAGGTGGAATTCCCTAGTGTGGCGGTGGAAATGCGTAGAGATTAGGAAGAGAACACCAGTGGCGAAGGCGACTCTGGACTGTAACCCTGACGCTGAGGCTCCAGCGTGGGGAGCAAGCAGGATTAGATACCCTGGTAGTCCACGCCGTAAACGATGAATACTAGGTGTGGGGACAGCACCTCCGTGCCGCTAACGCATTAAGTATTCCGCCTGGGGTACGGTCGCAGATTAAAACTCAAAGGAATTGACGGGGACCCGCACAAGTGGCGGAGCATGTGGTTTTAATTCGAGAGCAGCGCGAAGAACCTTACCTATGACATCCTTGCATTACTCTTAATCAGAGAGGAAATCCCCTCGGGGACAAGGTGACAGGTGGTGCATGGTTGTTGTCGTCAGCTCGTGTCGTGAGATGTTGGGTTAAGTCCCGCAACAGGCAGCCCTTGTCGTTAGTTACTACCATTAAGTTGAGGACTCTAGCAGAGACTGGGTTAACCAGGAGGAAGGTGGGGATGACGTCAAATCATCATGCCCCTTATGTGTAGGGCTACACGTGCTACAATGGCTGGTACAGAGATGCAATACCGTGAGGTGGAATAAGCACTAAAACCAGTCTCAGTTCCGGATTGTAGGCTGAAACTCGCCATGAAGCTGGAGTTACTAGTAATCTTGAGTCAGAATGTCGCGGTGAATACGTTCCCGGGTCTTGTACACACACCGCCCGTCACACCATGAGAGTTGGCAATACCCGAAGTCCGTGACTAGCCACAAAGGAGGCAGCGGCCGAAGGTAGGGTCAGCGGTGGGAGTGAGGAATCATGCTAAAGGTAACCGG
+
--21.'/-0(,-.&-#$#$$%%'+2-,+.,2//)(,.(7-)'()&*()++/,.,350012'()))*+-4*4-:-7,91772.16.((,-0&(%%()&%((*'),0*)*)/),+405/,--4)+&)))+),.*,,4.--..'(*27645/.+7/%+%)*/010856/50+6,+),,/162.4*4+,66-.78:::97:6-.,(++4878;76;676,6-5,0418:897/-'$'&1:544-'+*.,88000)()%%-'%)),.5414%'&()-1(-&*)0,*0,),+*+('-05/7019(()/1/.&202,))$+('/0401-))(%2('03,-(('(,6786-/.00/*'&&(),--.,,/5.4675541-*)+664440$1.,15)&*,.3678/'((,/%,,'2'3+')50.07))(,+10/6/&*-27$5)-+,,/011;+)-((19::9750,%$&&'(-/278+**,)$((3+100&0'((%'(+:14'+22390('*-14*)##%%(/./58520377*-(%','+'(+100.899///2(&'*+2/-/(,.542/17/;;2196:0.*(*%((,.+-/.3..54512*+&$(32382897081/-02+./0-6.7,3$%%&&'&(*)).65,+5),85042-)*(*5510512:200+..-,+(-)(44677&')*/+1,-//68757766;-6,5-5-01061+.//8'4-+%%,42-532-)(+),1:00/248-/2,(-*0*++/02123*00+*))*97513,713/0/31,3/+1.(.+795022599::3:,*(**-&,%077--4001763/0)3,651,-+-0967667409210/-./,,...8771;101;6852/.028/.,(&&'&&/,687/866966643647)8-6/://+-+)*,18-,3/,-*$')/'()31-+++0((%''+-18659/,+,,202855+***05554:856135/11*36607.,+-,../224:63;7-083435;7740-*+../.,07210:,((**,16442/-,'*-.),+3+.5.,)),../614(.(((,-,0')*/00.03253%)(((*'*)+3),(&&+61*7*6,0,-3
@4a4df99e-eef2-4f56-93b2-993b06737ecb ch=236 read=147821 start_time=2019-12-13T10:57:58Z barcode=BC01 runid=2c9cf7bc05858273f10e7d7ec552fc0bd742dc3e
CCGGTTACCTTGTTACGACTTCACCCCAGTCATGAATCACAAAGTGGTAAGCGCCCTCCCGAAGAGTTAAGCTACCTACTTCTTTTGCAGCCCACTCCCATGGTGTGACGGGCGGTGTGTACAAGGCCAGGAACGTATTCACCGTGGCATTCTGATCCCACGATTACTAGCGATTCCGACTTCATGGAGTCAGTTGCGAACTCAATCGGACTTCGACGCACTTTATGAGGTCGCTTGCTCTCGCGGGAGGTCGCTTCTCTTTGTATGCGCCATTGTAGCACGTGTGTGTAGCCCTGGTCGTAAGGGCCATGATGACTTGACGTCATCCCCACCTTCCTCAGTTTATCACTGGCGGTCTCCTTTGAGTTCCCGGCCGGACCGCTGGCAACAAGGATAAGGGTTGCGCTCGTTGCGGGACTTAACCCAGCATTTCACAACACGAGCTGACGACAGCCATGCGGCACCTGTCTCACGGTTCCCGAAGGCACATTCTCATCTCTGAAAACTTCCGTGGATGTCAAGACCAGGTTCTTCGCGTTGCATCGAATTAAAACCACATGCTCCACCGCTTGTGCGGGCCCCGTCAATTCATTTGAGTTTTAACCTTGCGGCCGTACTCCCCAGGCGGTCGACTTAACGCGTTAGCTCGGAGGCCACGCCTCAAGGGCACAACCTCCAAGTCGACATCGTTTGCGGCGTGGACTACCAGGGTATCTGTCCTGTTTGCTCCCCGCTTTCGCACCCTGAGCGTCAGTCTTCGTCAGGGGCCGCCTTCGCCACCAGTATTCCTCGAATCTCTACGCATTTCACCGCTACACCTGGAATTCTACCCCCCCCTCTACGAGACTCAAGCTTGCCAGTATCAGATGCAGTTCCCAGGTTGAGCCCGGGGTTTCACATCGCTTAACAAACCGCCTGCGTGCGCTTGCCACGCCCAGTAATTCCGATTAACGCTTGCACCTCCGTATTACCGCGGCTGCTGGCACGGGTTAGCCGGTGCTTCTTCTGCGGGTAACGTCAATGGGCAATTATTAACTTTACTCCCTTCCTCCCGCTGAAAGTACTTTACAACCCGAAGGCCTTCTTCATACACGCGGCATGGCTGCATCAGGCTTGCGCCCATTGGTATAATATTCCCCACTGCTGCCTCCCGTAGAGACAATATCAGCACCAACAGAAGGTTAACACAAAGACGGTAACTTTCAGCCAGCGCAGCAATACGCCAGCCGCA
+
34.030.1((5./9..--01682927--/576767:8633471,209514,--/6-***)),5%&(.,3,/00035/'*.9-857)'*)&.8/)*)46*&4*5./0--*(01,+/.0.,-*-8:+714'1/1523998:768;7768556951/-.,*)%*+438.-*%').67<::6021615450-./5,,0/./.,8653051202/-+,)&&),,.//:;/-,%/,)2),-3,,*-)3,*'**%((*,,.6.285155/26879::;337')(,..222410.-....8/-06661324*1468/-,,..1326011/165606:/+0449/.-..1089./0789081(475383*7644453,1.'/.4-708978807/+*+0,))+*54)60.9/0/878-9--,3<:2/6/5-,,&&#**.690/123642+)3-0146847../;/:88'35349546542,//8;355.*+&)+004.6:-/4599910,.511/22-,-/4;:9///.545436474;9:<757041-.02+&(((*3::-5;442543*1-#)&)*,/-*((0240870(+0.74;7-8<:4211;<1.9/5/5-*2+6,**)+,17;+/35:-:986634334234152--002+7-.20/-.*0956--0:8,)+,713//'.**+/984-100/8)$),5///5518869;292--/02-%),5431:,+,,113-*,/87:5535:+-2/0233524439<;739()6;157128/;3228/1-%,,,8;8977&%432211153668<;6220-/21237<99/9-6-5./1695:50+,+...-)035890-(,-3-/2(*(&'*).4978777<5:3-0,...-016&)*++,930./.-,%&*)0409:038,1;8565532/*/)$'%%*-49-,4797:<74/'($*&(1020++)-3,2926/9/.62-++-*.4:925-*++,'***+43034-./7.092166/60./,,)-.143,%')+(&')0((&(*--*-/.:,2::7.66-*,.,/64-.&+00***/*44,*,0.63212.1:44532).-/'542436-*)**,;167013/2.98,$$&'$%$$&.,32-37:1/13234248.69+,812(())&-223/-,--3211,(&/&,2.705/*..0''(&%#$&(%'()&&$++.00/02)-1,,$0'&&*$&%$&$
@a07229bf-395d-4447-b828-1ccc7000e08a ch=349 read=75393 start_time=2019-12-13T10:57:48Z barcode=BC01 runid=2c9cf7bc05858273f10e7d7ec552fc0bd742dc3e
CTCTACGGGAGGCGAGTGGGAATGTGTGCACAATGGAGGGCGCAAGCCTGATGCAACCATGCCGCGTGCCATGAAGGCCTTCGGGTTGTAAAAGTACTTTCAGCGGGGAGGAAGGGAGTAAAGTGCTGCTCGTGACGTTACCACCCGCAGAAGCTGCCAGCTAACTCCGTGCCAGCAGCCGCGGTAATACGGAGGAGGTGCAAAGCGTTAATCGGAATTACTGGGCGTAAAGCGCGCGGAGCAGTTTGTTAGTCAGATGTGAAATCCCAGGCTCCAACCTGGGAGACTGCATCTGATACTGGCAAACTTTCTGAGGTCTCTCGTAAGGGGGGGTGCAGAATTCCAGGTGTGGCGGTGAAATGCGTGGAGATCTGGAGGAATACCACCGGTGGCGGCCCCTGTACTGACATGCACGAAAGCGTGGGGAGCAAACAGGTTAGATACCTGGTAGTCCACGCCTAAACGATGTCAACTGGGACATTTGGGAATTAGTTTTCTCAGTAACGAAGCTAACGCGTGAAGTTGACGCCTGGGAATTACGGCCGCAAGGTTGAAACTCAAAGGAATTGACGGGGACCCACACAAGCGGATGATGGTTTAATTCGATGCAACGCGAAAAGCCTTACCCACCTTTGACATGGCAGGAAGTTTCAGAGATGGATTCGTGCTCGAAGAAGACCTGCACACAGGTGCTGCGCAGCTGTCGTCAGCTCGTGTCGTGAAATGTTGGGTTAGAATCGCAACGAGCGCAACCCACTTGTTAATGGATTGCTACTGCATTCAGTTGAGCACTCTAATGAGACTGCCGGTGACAACCGGAGAAGGTGAGGACGTCAGGTCATGGCCCTTATAGGTGGGGCTACACGTCATACAATGGCTGGTACAGAGGGTTGCCAACCCGCGAGGGAACTAATCCCCATAAAACCAGTCGTAGTCCGGGATCGCAGTCTCTGCGCTCGACTGCGTGAAGTCGAAAATCGCCAGTAATCGCGGATCAGCATGCCGCGGTGAATACGTTCCCGGGTCTTGGCAATACGCACCGCCCGTCCACTGCACCATGGGAACGGTCTCGCCAACCAGAAGTAGAGTAGCCCTAGCCGCAAAGGAGGGCGCTAGCAATACGGCGGG
+
$%%''+*56+-6/'&(**0)()(&)(,,+))-**.+%').*)(*+'.93112//.-)),6001***+'*))%&))(0104-/0::48333:7**++,++4)&(&&,/-)--)&,,*(*,.-2))$$()347%3)+-..5,))#)+,))+'-+#&%&'*'&-,/0//4:3656<44.--8-*+&'%&&(+3/0,,-&).+((),***/9/6.77521.0+*+-3:8423343)**,++,*(*)-877/)*,)$&%'(./,,)+6*(,)&%06509'9+997560*&++/+-..-*).*,./41)+,&&**)%%%(**.-*)')),*'-+.-+-*+)++(+.,-/-+03/-+'-*//-,273/215)&(''*/21560-,(,)&*'$(&+%#''&*&,..+..0'/.024/,)*()$('(*,/65-0')%*-,,+)+*),*,00042+,-./-//6+-,04+,:60+***,44/**&'&%$%+2()(&('-.-/1<<968:-124-+'*)&,,-520011000-/2/-+%-.()((&%)(**0,-,%&(,,0/60.520('',-,+('+*001*5:8+97-&+'+/4-+,*((53887.8.174:6122232-20,-1953-1526+.5.(+*+/+*)*'&'))&51332/;.1&'(*./73/5,/.35999211'('&+--,..%-+.-13589;980*'$$(),0033,,,+.33775+-(--'*+785864.,&$%**%))')'&+//54.05.%&.)'3++',(+$7&%)+&*(&(),3*&+0,/-/602323161-(325535323,*+(.+1051-(')+*,)%*-+//./.**../00-.+('*12),+,-4,+(('(&('+02347495-+(&'''&*)*+/3/19.02-&/3(''''))'')*+-5/302,%&(33),*&++.-4451:)*02+.;88,--,++)'/(),075:;::85.*().,+*++--.+,&)$('(,,29574.3()+*-)/452..12::311,./3('-2..,10++*+')(1&-+06438'&(+&$($%*+/624./.(%'(,*-,1-4/3(0*2)+)&(&(&(++*10'(,'27*/*2*--').,)(''%%')9*+-+%$$$%
@1b354b31-0cbe-4c6a-9129-140426344159 ch=283 read=84522 start_time=2019-12-13T10:57:45Z barcode=BC01 runid=2c9cf7bc05858273f10e7d7ec552fc0bd742dc3e
CCGGTTACCTTGTTACGGCTTCGCATCAATTACCTTAGACGGCTCCTTCCTTGCGGTTGGGCCACCGGCTTCGGGTGTTATCAATAGGTGTGACGGGCGGTGTGTACAAGGCCGGGAACTGTTCACCGCGACGTAATGCTGATTCTCGCGATTACTAGCGATTTAACTTCATGTAGTCGAGTTGGGGCGGAAATCCGAACTGGGGAATGGTTTTATGGGTTTTGCTTCTACCTCGCGGCTTCGCTTCCCTCTGCACCATCCATTGTAGCACGTGTGTAGCCCAGGTCTGCAGGGGCATGATGATTTTGACGTCATCCCCGCCTTCCTCAGCTTGTCGCTGCTTGCGTCTCGCTAGAGTCCCCAACTTAATGATGGTAGCTTAACGCAGGGTTGCGCTCGTTGGAAGGACAACCCAACATCTCACGACACGAGCTGACGACAATATTGCACACAATCTCATATGGCTATCTCTCCATCTCTGGAGCCTTTATGGTATGCCAAGACCTGTGGGTTCTTCGCGTTGCTTCGAATTAAACCACATGCTCCACCGCTTGTGCGGGCCCCGTCAATTCCTTTGAGTTTTGTTCGACGTACTACTCCAGGCAGAATTACTATTGCGTTAACTGCAGCACTGAACTTTGACATCCAACACTTAGGCACTCATCGTTTGCAGCGTGGACTACTGGGGTATCTAATCCTATTTGCTCCCCACGCTTTCCGGGACTGAGCGTCAGTTGAGCGAGATCATATGTCGCCACTGGTGTTCCTCATATATCTACGCATTTCACCGCTACACATGGAATTCCACGATCTCTCCTGCACTCTGGCTGCCTGGTTTTCTATGGCTTACTGAAGTTAAGCTTCGGGCTTTCACCTGAACCCGCTTATGCCCTGCTCCCTCTTTTGTAATAATTCCGGATAACGCTTGCCACTGTACCGCGGCTGCTGGCACGTAGTTAGCCGTGGCTTTCTAATAAATTACCGTCGGCTACCATTTCCTGTAGCCGCCGTTCTTCCTTTATAACAAGTTTACAATCGAAAACCTTCTTCCTTCACGCAGCGTTGCTCGGTCAGGGTTCCCCCCCATTGCCGGGCCCTACTGCTGCCTCCGTAGGAG
+
611/50/6:6;529.1/-5686$-*+,/&+&$&(,*,+32.521*(,-1*0/*//204+/337/23-1.195(73...:44+3('&'))*,658160)%)((,+2128;2871,**(***+5;656;7979;/4-3-.06:.8+('&'+./26211-,,.*-2)'&)-.+)(%(%(('(+,3-')1/()&((*&'*,./1&,..*)-0080;</089:07:;,-.-4)&&,,,1/.1733;8478;7</339767762327-7.-*,-,*.+,---.,+.1,*0,,+*()'(096,2,+,,,9;89+..00244-9:8-+-32:6:57*+,.6213/00/')&&#&')++''*,,34447;-+.)**/-011958.+(&')-))#&%)0-2/11../1,50-*$&'((()*33,.'145660&),,2264/0016676244(%')'(**,%&%%&)1-)*01,31/0445517;9884./51(+43275+,''&(*)2,3.001++&&%(*.3177.),*+-//70;212-3-</87//1/0001+*19,-,7+0,2-20185.*10+1.0/%)/-,*0648.',-'++247255/2/4'(544($)&/,'&&$+%%'3/6.3.1&4$*(*,01&%$.,/*-385621,1.,/.(0(',2333::6078(,&.//88;687456'542113776842+*$-/(*312882,/,+/9.000934651,27778)-5,(#&'('&')-('&&#('(-:57776579;:868790/.//7586978<;568:6764/()(,).,)1-2*+*+*-&+,01*+,++--/((,,+./2,51585*1)%%$$$%+(,,0/5-0040+-+3,&3832;9/*4))*17291&)*)$%#&&(')+,.6)+*68;+)+),(--0.+)*-6512*&'&&')($$$#'%)-,-*,)114.3,*&))-(-'(+*,2-.)2'(.++-.2-.4,-0,2537-.++,/47/0800-**+,%))*/128;88;84064+*)%*,1-/:9),%),1)*68/2:9;:9<;98<82411'134/:/0//1411*.10*-,*.796,-.;+-,)%&(.***0.+*&(+1,36*..,*()
@8e3fd6b6-65ef-4f47-947b-758c1b11f556 ch=134 read=101367 start_time=2019-12-13T10:57:44Z barcode=BC01 runid=2c9cf7bc05858273f10e7d7ec552fc0bd742dc3e
CTCCTACGGGGCAGCAGTGAGAATATTGCACAATGCGCAAGCCTGATGCGAAGCCATGCCGCGTGTATGAAGAAGGCCTTCGAGTTGTAAAATTACTTTCAGCGGGGAGGAAGGGGTAAAGTTAATACCTTTGCTCATTGACGTTACCGCAGAAGAAGCACCAGCTAACTCCGTGCCAGCAGCCGCGGTAATACCGGAGGTGCAAGCGTTAATCGGAATTACTGGGCGTAAAGCGCACGCAGGCGGTTTGTTAAGTCAGATGTGAAATCCCCAGGCTCAACAGGAACTGCATGATACTGGCAAGCAGGTCTCGTAGGGGTAAATTCCAGGTGTAGCGGTGAAAATGCGTAGAGATCTGGAGGAATACCTGCCGGTGGCGAGCCCCTGGACGAACTGACGCTCCAGGTGCAGCGTGGGAGCAAACAGGGATTAGATACCCTGGTAGTCCACGCCGTAAACGATGTCGACAGGTTGTGCCCCTTGAGGGGCGTGGCTTCGGAGCTAACGCGTTAAGTCGACCGCCTGGGAAATACGGCCGCAAGGTTAAAACCTCCAAATGAATTGACGGGGGGGCCCGCACAAGCGGTGGAGCATGTGGTTTAATTCGATGCAACGCGAAGAACCTTACCTGGTCTTGACATCCACGGAAGTTTTCAGAGATGAAGTATGCCTTCGGGAACCGTGGACAGGTGCTGCATGGCTGTCGTCAGCTCGTGTGCGGAAATGTTGGGTTAAGTCCGCAACAGAGCGCAACCCTTATCGCTGTTGCCAGCGGTCCGGCCGGGAACTCAAAGGAGACTGCCAGTGATAAACTGGAGGAAGGTGGGGATGACGTCAAGTCATCATGGCCCGCCACGACCAGGGCTACCGTGCTACAATGGCGCATACAAAGAGAAGCGACCTCGCGAGAGCAAGCGGACCTCATAAAGTGCGTCGTAGTCGGATTGAGTCTACAACTCGACTCCATGAAGTCAGATCGCTAGTAATCGTGGATCAGAATGCCACGGTCAGACCTGCGTTCGGGCCTTGTACACCGCCCGTCACACCATGGGAGTGGGTTGCAAAAGTTGGTAGCAACCTTCCGGAGGGCGCTTACCACTTTGTGATTCATGACTGGGGTGAAGTCGTAACAAGGTAACGG
+
+*5))*30/70*)22297/)')+.,21--&'*/-)((+,9*3:655877+0-%1865323,--/287777,*1+02/-0-+(&%)*(*354(.)+-6::.*-,,*5*'/2)/*1,+,3;4.+7+8,0170;5-.8653;3243+)*0-)+*)--'*)#&).++(**07022320//9//1)%''&*(-,*7,+-12.,-'(*679474342415/0-/02044:;8874776,.--),*.0698'95;864053-06+,.97/),81-734+&,...6*-,).)--.,-*$%&(+19511+-0(,$''()5642,+37--1&8(6+.-157610118796-64.-,01/+***+123;/,//+93228//23688882+((*&*)&+26754/...+,+-*6'%142/()&()-772**/1<99.4/+)*2*(+.017-,/9946611,-,39229:'43232572-1%.3-7.4,34/&)(*&*28-0587:6617*-,(*.2202201535..0//0.-9:535&*')**-,+.5-0-//50;23,&('++*18/./+,./+-/,48;;6,/80()(.*+-/'98910001.*(.22<9775932233694/(-)(,)%))+.0.18111/2.:///3306'*),,2--8;6-,,+-.2.-%()-/2497;7.;:8::;,5.*03,/.0062..//1974575/)--../42,+&$#'''-0)(4-73538350339)+0-.&&&(+45,'*4/03/+,$&*.50/5855.4/.0+-,.4+2*2-.8748.,)'&(**6:943/-+/.:6999/-/,.///.-47--968:896'),02065.0-4681$&%()+1/0.)2./&%'))+-197090),*+(.,-/023+')&(*)*0377899-,(*''(59-47:,/+**-+28+*+/0/185:8939)1(5)))(*/5)4/20001-3,-558++.()-&&,,2-*)()(--./9;:98733-.89781),)--,,./-/+,/1208&)35.5.-,34065054)*..*,-/5/0'/-&(((.66;476.**&(6/6/1&,,,2.506'5.((/,-**,)*-.+//6501677;8546275451+((**),61/.1100/0/4071.
@c5a11eb4-eb7e-41a0-bedf-03d38414d425 ch=202 read=86531 start_time=2019-12-13T10:57:38Z barcode=BC01 runid=2c9cf7bc05858273f10e7d7ec552fc0bd742dc3e
CCGGTTACCTTGTTACGACTTCACCCCAATCGCTGATGACCTACCTTCGGCCGCTGCCTCCTTGCGGACTGGCTCACGGACTTCAATTTGCCAACTCGCCAGATTGTGACGGGCGGTGTGTACCAAGACCGAACGTATTCACCGCGACATTCTGATTCGCGATTACTAGTAACTCCTTCATGTGAGTTGGCCTACAATCCAGAGCAAGACTGGTTTTTTTAAAAAGTTTGGCTCCACCTCGACATTGCATCGCCCTGTACCAGCCATTTGTAGCACGTGTGTAGCCCTACGCAAGGCGCGATGATTTGACATTAAATGCACGGCGCTATCGTTTATTAGGCAGTCTCGCTAGAGTCCTCAACAATAGGTAGTAACTAACGACAAGGGTTGCGCTCGTTGCGGGACTTAGCATTTATCTCACGGCGAGCTGACGACAACCGTTACCACATGTCGCATGTCCCCGAAGTTCCTCGGTGAGTAATGCAGGGATGTCAGGTGTAGGTAAGGTTCTTCGCGTTGCTTCGAATTAAACCGTACTCCGCTACTTGTGCAGGTCCCCGTCAATTCACTTTGGTTTTAATCTTGCGATACGTACTCCCCAGGCGGAATACTTATTTAGCGGCGGCTGGAGGTGTTCCCCACCTAATTATTCATCGTTTACAGCGTGGACTACCGGTATCTAATCCTGTTTTGCTCCCACGCTTTCAGCCTCAGCGTCAGTTACAGTCAGAGTCGCCTTCGCCACTGGTGTTGCTAATCTCTGCGTACCGCTACACTGGGAATTCCTCTCTCTCCTGCACTCCTAGATAATAGCCAGTTTGGAATGCAGCACCCAAGTTGAGCCCGGGTATTTCATCCCACTTAATCATCCGCTGCGCTCCTTTACTTGGTAAATCCGGATAACTTGTCGCCACCTACGTATTACCGCGGCTGCTGGCACGGTAGTTAGCCGTGAAGCACCATACATGGGTACCGTCGTATGCCCCAAGGCTTTGGTCGAAACCAGCTTCATCACTCACGCGGCGTTTGCTGCATCAGGTTTTCCCCCATTGTGCAATATTCCCCATAACGCACTCCCGTAGG
+
/.)+2++6:39236&00/36:4-588-/4./%%''((**.1++-++,317698::85144-12.../#%&$*/14457:8:;;90,+3.),.5*-,.%&$&''/)(',,46;90--*-00/-*&/,0,8**&4*+++/7214803523,3:/04368-')),.;552424.*+,/0)2+,*)&%$'(%%%&('*-1931.---$'&*,....20357<85+37-''*2**)+(25,-0('%#%(,1++&-+%'(%%%#$()**27271-%)*.02300//''**.0+$$&$%,,.0/**12-,)*-**,.(/*10,'$)$&&&%$$%$%%&*/'%.'$'11/576691/,+)*,-2655110.5)(.*)++.184449532335*/)+6-0-11427;420973+-('#$$&)))11/,(*002012664335187.5+$,'&+3()%'%)(&&#&%-/59,&&%'.4(*--1(''%&$'(%#+&'1728---(*'*&%''2---*.263360*-,.-%+014+-..0/;442'''01293456,7,,+1/%22(*24--263725.'*,1+,,-45)+)+,5,))((&'**,/1*15/(,0-6*..61.,0*'%)))+,,5-)..+523/10+.,()+($(+)'%+'&24005536;9--*...4::74621/03+*,,+175633-156*,-+3.($+*11;:/&*)/.3,,.1262061//0011&'(,*304739557<26-3*''*&#$%&-++*)(('%$'*2//7+/-1.)('&%-)%%&%('*,.2466/..--''')-,/(%'&/0753<52:6-,)%$'((+-*.,./2/0'12/,/./+29*,-)*0+'+,0,2-1.840++&$'%&+1'',&$%##$(/24//13'-+/.,'%&$')).2239-./+./0:56://.7/.,,003*$'&%)&+/-+),--,/((()&**))%%#*'*-.+5602/,)&'%'+5*2-/(,,1+%%&%%),)+*&#&**-.28265602231300-4),-.-3.36+43)79*4784,)-.%0()0821275370((+.($(%(-,7--1,6,
@657b78eb-c6f3-4d17-b89a-427343ad1957 ch=76 read=97489 start_time=2019-12-13T10:57:37Z barcode=BC01 runid=2c9cf7bc05858273f10e7d7ec552fc0bd742dc3e
TCACCCCAATCGCTGACCCTACCTTCGGCCGCTGCCTCCTTGCGGATTAGCTCACGGACCTTCGGGTATTGCCAACTCTCATGGTGTGACGGGCGGTGTGTACAAGACCCGGGAACGTATTCACCGCGACATTCTGATTCGCGATTACTAGTAACTCCAGCTTCATGTAGGCGAGTTTCAGCCACAATCGAACTGGAGACTGGTTTTAAGTTTGGCTCCACCTCGCGGCATTTTGCATCTCTCTGTACCAGCCATTGTAGCACGTGTATGACCCTACACATAAGGGGCATGATGATTTGACGTCATCACCTTCCTCCTGGTTAGCCAGGCAGTCTCGCTAGAGTCCTCAACTTAATGGTAGTGAACTAACGACAAGTTGCGCTCGTTGCAGGACTTAACCCAACATCTCACGACACGAGCTGGCGACAACCATACCTGCCACCTTGTCACAGAAGAGTTTTCGCATCGGTCAAGAGTAATGCAAAGGGATGTCAAATTGTGGAGTAAGGTTCTTCGCGTTGCTTCGAATTAAACCACATGCTCCGCTACTTGTACGGGTCCCGTCGAATTCCTTTGAGGTTTTAATCTTGCGACCGTACTCCCCAGGCGAATGCCAAGTAATGCGTTAGCGGCACGGAGGTGTTGAAACCCCACACCTGAGTTGTTCATCGCGTTTACGGCGTGGACTACCGGAATTATCTAATCTGTGTTTGCTCCCCACGCTTTCGAGCCTCAGCGTCAGTTACAGTCAGAGTCGCCTTCGCCACTGGTGTTCTTCCTAGTACGCATTTCACCGCTACACTGGGAATTCCACTCTCACTCTCCTGCCTCTAGATAACCAGTTTGGAATGCAGCACCCAGTTGGGCCGGGCACTTTCTGCTGCGCATTGCATCCCGCCCGATCGTCGCCTGCGGCTCGCTGCGTGATAAATCCGGATAACGCTCGCCACCTACGTATTGCCGCGGCTGCTGGCGCGTAGTTAGCCGTGGCTATCATGGGTACCGTCATTGCTTCCCCAAAGACCAGGCTGCGATCCGAAACCTTCATCACTCGCGGCGTTGCTGCATCAGGAGTTTCCCCATTGTGCAATATTCCCCACTGCTGCCTCCCG
+
;*(.33*/,+1((2*+/2.(*,1020&,5656697:56112,0,2'1,,0252.//5/-(/43/3-.+./.0</0,..-.0557244755(3./-322/)+'*-1-136*)775:5499921/62/04475792(*'2'),7.--2+/2-20,5---0-+-1;93552449521,4:,)%&*%&),/04%$$&%&(&''*,--1<</2555:...46491373/...(''(+:/)+),-,,+(-037821154189,,/0-,--+*($%%$-30*+++(++061361/58442/,.8*()5,67745,263435+,.++30/,&($&*1-.5--)('+*/'++-28622))()-013/,*$&&(&#)-5/.))$$)1:+,*,,6.7-*&$.1,*.+.()'%*-(''((((*,11364//20/&/,&+1,14*&(+(235;507.4-,)#&%$,&&#%)254/$&$(*/.-+,*&')+/:22278'/5.65**(&'(&())&,%$((-)..//+/*&()*.--161+,.1-2;:7:11(2,4428//1..1/,-%0*(0*38-'+.'2)8.502;:2-+*09;,331008001785)4+--/56)**'%)$%-&'&)'&(,30/1,/-..+3+)%)(*%(+--/3*(3/-/.-%((/0*')&()&09440/..+.9:+05<77797873+4*&,$#,(,-2/7./-'&(%(9-,0)377+.1/2/;80,037311&)+2081595.,+,/0+))+,,39<8<8569.389;999;43.3+))%((*,-24;50/2614423,2-%.&,)-2.1,--.+-&()+)2'().'(*,..294846&52;83-/,.61-./*2-+)))-0&*.)($#%"%+.4,'#$$#$$%#('$&+,7(+'+'$&&&&+*,%''&%%&',,9-+1++'&%$*,,,04)0,--.03-/0258,(0'&(..2-6-(01.//.-1::39+*&*+0/2181129+92-).%(*-2-0//.19646+2,*+3+69:,43*)++*.*+)($'+./0('06/297.-+,*1...*.3<433<+.-)*,,,'+&%'2;.454*&*/)-+,.7111-744.,/..0/-.2+2:(*
@8f2ed828-1389-46a4-bc8e-27ff36305a01 ch=330 read=70344 start_time=2019-12-13T10:57:28Z barcode=BC01 runid=2c9cf7bc05858273f10e7d7ec552fc0bd742dc3e
CTCCTGAGGCAGCAGTGGGGAATATTGCACAATGGGCGCAAGCCTGATGCAGCCATGCCGTATGAAGAAGACCTTCGGGTTATGCAAAAATTACTTTCAGCGGGGAGGAAGGGGTAAGTTAATACCTTTGCTCGTGACGTTACCCGCAGAAGAAGCTTTCGGCTAACTCCGTGCCGGCAGCCGCGGTAATACGGAGGGTGCAAGCGTTAATCAGGGTACTGGGCGTAAAGCGCGCAGGCGGTTTGTTAAGTCAGATGTGAAATCCCCGGGCTCAACCTGGAACTTGCATCTGATACTGGCAAGCGAGTCTCGTAGAGGGGGTAAATTCCAGGTGTAGCGGTGAAATGCGTAGGGTGGAGGAATACCGGTGGCGAAGGCGGCCCCCCTGGACGAACTGACGCTCAGGTGCAAAAGCGTGGGAGCAAACGGGATTAGATACTGGTAGTCCACGCGCCGTAAACGATGTCGACTTGGAGGTTGTGCCCTTGAGGCGTGGCTTCCGGAATACGCGTTAAGTCGACGCCACCAGAATTTTGACCGCAGGTTAAAAAACTCAAATAATTGACGGGGGGCCCGCACAAGCGGTAGGAGCATATGGTTAATTCGATGCAACGCGAAAGGAACCTTACCTGGTCTTGACATCCACGGAAGTTCAGAGATGAGAATGTGCCTTCGGGAACCGTGAGACAGGTGCTGGCTGTCGTCAGCTCGTGTTGTGAAATGTTGGGTTAAGTCAACGAGCGCAACCCTTATGCTTCATTGCCAGCGGCCCGGCCGGGAACTCAAAGGAGACTGCCAGTGATAAACTGGAGGAAGGTGGGATGACGTCAAGTCATCGCAAGCCCCACTTACGACCCAGGGCTACACGTGCTACAATATGGCGCATACAAAGAAGCGACCTCGCGAGCAAGCGGACCTCATAAGTGCGTCGTAGTCCGGATTGGGTCTGGCACCGACTCTCCATGAAGTCGGAATCGCTAGTAATCGTGGATCAGAATGCCACGGTGAATACGTTCCCGGGCCTTGTACACCGCCCGTCACACACCATGGGAGTGGGTTGCAAAAAAGAAGTAGGTAACCTTAACCTTTGAGGGCGCTTACCACTTTGTGATTCATGACTGGGTGAAGTCAGCCAGGTAACCGG
+
/-//,-)-1+(11/043::*//-&-,,..22;:951,&&-.*505445671'23252-)*++0651&(-+%0:7;6/0016)-)',145)3*))-5:.+.-.9;*(--))*/.'$+/*,0./-.06096018:,8-/07491.72,./..2))-&%$%$%&'))-7025:*,288*41/.38/2*3,(:*)+50./.(,,35,//01545/2-.,%'(,,/97845590*,(+%,(3554/7<6.6<9936://2844.28-,078/*34316+72310-+**+$#&)*9-----724*&..%''&'')/0356.++.12*22*5*00)*77520../0941255/37::94/',-.--(((((-*,)(&((-.5-4/,123732*.088.*)**+++,(,.0+-6,+)+,2,,./147,**,8;/7,*0&+*-+**+-/252...4.,../+076::<;60/0-27400/5.3*27,:)4).9.*0*%/3./.-3./621*-(&()**/43:43-25556377///.)***12.,).3..2,/.:165//&&&))*,*(+,/-2:68;9...3-(((./:497:6/0,&(*0///.-,7)7690-,.-::9933,,1)+'*)*(&''(+*+12323/+,)-/-,/23-0,.4/*+*++:875575232060421;;78::893(0*3,+///('('&3599780,...:99/5/.-/6:2/0-:.455;75/33.,4**-1110,06+(+++&)+*)$+)*/,)).+0.2..6/7'85.52274:,/-)(/02678.54.//0:9886/)/,)5+5043--/78:978132,0.*+)*&%'*,-+#&$##%'(1;&+,543)()%''0),-,,0;2+*+2/27843044.$)((./9686651++)('1%1.4749650131,.469::66689320/+4,-)*+(%'''%'&**1.-+,/.0.0-/.4/3.1/0/-1+,+///09:89882'+'-,.3*,105457;98;7882()*).3508.,-0014,17201740,.*0889:7/*)+177:<9891700*%)(%%$-,)0+($$&*,0)(($)#*,('2/30.5-(+383.3443;311025599200.7//-%$$$$+0/3768,2
@7e89cdfb-207a-48a7-b18d-a987fe9409e1 ch=236 read=147749 start_time=2019-12-13T10:57:27Z barcode=BC01 runid=2c9cf7bc05858273f10e7d7ec552fc0bd742dc3e
CCGGTTACCTTGTTACGACTTCACCCCAATCGAAATCCCGCAGACAGCTCCTTCCTTGCGGTTAGGCCACCGGCTTCGGGTGTTATCAACTCGTGGTGTGACGGGCGGTGTGCAAGGCCGGAGAACGTATTCACCGCGCGACGCATGCTGATTCGCGATTACTAGCGATTCCAACTTCATGTAGTCGAGTTGCAGACTACAATCGAACTGAGAATGGTTTATGGGTTTTGCTTCACCTCGCGGCTTCGCTTCCCTCTGCACCATCCATTGTAGCACGTGTGTAGCCCAGGTCATAAGGGGCATGATGGTTGACTCATCCGCCTTCCTCCAGCTTGTCACTGTAGCAGTCTCGCTAAGTCCCCAACTTAATGATGGTAACTAACGCGATAGGGTTGCGCTCGTTGCGGGACTTAACCCAACATCTCACGACACGGCTGGCAACCATGCGTACACCTGTATATATGGCTATCTCTCCTGGAGCCTTTATGAGTATGTCAGACCTGGTAAGGTTCTTCGCGTGCTTCGAATTAAGCCACATGCTCCACCGCCGCTTGTGCGGGCCCGTCAATTCCTTTGCAGGTTTCATTCTTGCAGACATTACTACTCAGGCGAATTGCCTTGTGCGTTAGCAGCGGCGCTGAACTTTGACATCCAACACTTAGTACTCATCGTTTGTGGACTACTAGGGTATCTAATCTGTTGCTCCCCACACACGCTTTCGGGACTGAGCGTCAGTTGCAGGCCAGATCGTCGCCTTCGCCACTGGTGTTCCTCTCCTTATATCTACGCATTTCACCGCTACACGCGGGTGCGGTGATCCTCTCCTGCGCTCTGGCTGCTGGTTTCTATGGCTTACTGAAGTTAAGCTTCAGGCTTTCCACCACGGGCCTTGCTGCCGCCTGCTCCCTCTTTACGCCCAATAATTCCGGATGCCTTACCCACCTACGTATTACGCGGCTGCTGGCACGTAGTTAGCCGTGGCTTTCCTAATAAAGTACCGTCACTCGGCTACCATTTCCTGTAGCCGCCGTTCTTCCTTGCTAACAGAAGTTTACAATCCGAAAAACCTTCTTCCTTCGCGCGGTGCTCGGTCAGGGTTTCCCCATTGCCGAAAATTCCCTACTGCACTGCCCCGTAGGAG
+
-3/--5+//3/)17-22356:861233*3,,&1,(+/;0,/&)+,'02355201-)5,,,140&5987/06--(**)))+)+,510127)))(*:677788947985;5/-,,05-083.'')/336:7581'*,*..,023/2-3386511.,*)+)-%$$'&()-.367+.&)+1*'&%)*-473021:48//.(')*+2000/&.'')+176585;:136;.5::4*,4;456:8:0102,.90.13/71,+12122386996+52--./+'('()(,)++.2,+/452*+-0)-2,098000*-9-+**),+)/&$)21753-+-,-/0524666/.'$%'%()..6-/45-++,45),*''%4'*+22-.&)--(+5.('),..+2+/-)*0156600''+/51*0(/%(&'0/,-.+),')*-,&'(('$&''()-0110-*'&)&+3..00)'&'('0/019622+,+*,1),12161+*+)()&&#'*'(+.-)+((*++/2:776.'(%'&(/-4**,,,(,#&')*)+$&'3)&'($**++-+*/+/.0,41&%)*,6454-.53'&$&.+;677:<,8++++,53(5((',$%&)/029(('(%%(&%$&$$#')(&&&($&%%%&'%(*.*.5((*8708+0(-)*1,.-702687673250)-*6263122/(,'*.//..5,-)'))'(-/781'*)*,,+-1:9/.;70--,'.44/13.9.)2*+54631021.05353441.3757887/+2911..)..)1/21769785542:6.,17,07++'*$%(,()&*))+,/01622+.31244527,/32)*('.2/9;354769-,0*,-+*+*.825(,-3-%**).40(*%'((((*),-,0011224148-,--+83,/-4'%).,4-,,,324-8+),./(-'.'&/7,),/,,/*)%)'()//.2/.+++,()),,.030-+',)'-,1./91/''0,*04-$0%)1(-/%')*(0+33893/:6240,%$$%'',5.87431+),-((*/.0/+,2+,8:.10965201552'0852/0./2/84%.+,*(,$&'/5;7:-27326-37:.+10+0653545.9.8/(&*++/%002/493'*,-(('
@55dfec40-10ec-4772-b3a1-d03d5c675536 ch=126 read=187573 start_time=2019-12-13T10:57:26Z barcode=BC01 runid=2c9cf7bc05858273f10e7d7ec552fc0bd742dc3e
CCGGTTACCTTGTTGCGACACTGTCATCAATCCCACCTTAGACGCTCCTTCCTTGCGGTTAGGCCACCGGCTTCGAAAGGTGTTATCAACTCTCGTGGTGTGACGGGCGAGGGTATTGTACAAGGCCCGAGAACATTCACCGCGACATGCTGATTCGCGATTACTAGCGGTGCTTCATGTAGTCGAGTTGCAGACTACAATCCAGGCGAAATGGTTTATGGGTTTGCTTCACCTCGCCAGCCGCTTCCCTCTGCACCATCCATTGGCGGCGTGTGTAGCCCAGGTCATAAGGGCATGATGATTTGACGTCATCCCGCCTTCAACTTGTCACTGGCAGTCTCGCTAGAGTCCCCAACTTAATGATGGTAACTAACGATAAGGGTTGCGCTCGTTGCAGGACTTAACCCAACATCTCACGACACGAGCTGACGACAACCATGCACCACCTGTATCTCATATGGCTATCTCTCCATCTCTGGAGCCTTTATGAGTATGTCAGAGACCTGGTAAGGTTCTTCGCGTTGCTTCGGAATTAAACCACATGCTCCACCGCGTGGGCCCCGTCAATTCCTTTGAGTTTCATTCTTGCGAACGTACTACTCAGGCAGGTACTTGTGCGTTAACTGCAGCACTGAACTTTGACATCCAACACTTAGTACTCATCGTTTACAGCGTGGACTACTAGGAATTATCTAATCCTATTTGCTCCCACGCTTTCGGGACTGAGCGTCAGTTGCAGGCCAGATCGTCGCCTTCGCCACTGGGTGTTCCTCCATATATCTACGCATTTCACCGCTACGCATGGAATTCCCGATCCTCTCCTGCACTCTAGCTGCCTGGTTTCTATGGCTTGCGGAAGTTGGCGAGGCTTTCACCACAGACCCTTGCTGCCGCCTGCTCCCTCTTTACGCCCAATAATTCCGGATAACGCTTGCCACCACATTATTACCACCGCGGCTGCTGGCACGTGGTTAGCCGTGGCTTTCTAATAAGTACCGTCACTCGGCTACCATTTCCTGTGCCGTTCTTCCATATAACGAAGTTTACAATCCGAAACCTTCTTCCTTCACGCGGTGCTCGGTCAGGGTTTCCCCCATTGCCGAAAGTCCCCTACTGCTGCCTCCCCGTAGAGGGCAATATCAGCACCAACAGAAAGGAGCAATGCCTGGCACCGCA
+
.+0.3/-3.4.'6,%*0-+(-/-+,(*(,-(+5/,0-3.)-*,$'),8+31-+,,,4.-0&'481.5//3--13*%&%-*/.24114170-,'),20)'(),068::-+&),*,%.&()253-2,1,&''()-(-/92/3;256788;9:8877;8799729/0**.1/)(#%'.;89899894(&+0655588887141+4+&&&/+,/.-:0:;1+0;<76<;/47;/-/7/2('%&')-',2049*-430-+-0.245-1-0**-)+)/*+''',*4,*-8544566.79130..//24:0+((&+--.20+'*'(('&'(0,,.<993420/17-+3.*%+,,44.853,1.4040410*0*)')*+2,0000**/6100**(*1355<24(8:5.-*/'(&$-4015696.//&)'),/3.//*,()04-49597535:1/,+*,/55,.'*).&56358544.4101;:976+)(106;:34.++,.6578)')+.9:95;-75*2/<:7<;9:608+,,;.-(,*/42;851000:56524210/.,,&.-*:6)(,-/89:5%&**+)05<:459;-9,'-%%+016-4-*+,-*-45%()+*+3,+-04315151875-44288886249:424449'9+6+))))+++.47./.66;7/,(--,.23597,,'%')&&,)()+*-5/24301;.,.-63*(-+-1:67(:987732.---1$+,.)-)+*7+(),)$&*+5:454335<55572*+,:89)+.-*3243587696989<;59;<9:967%*+/+*.(/+2),(+,/1+,+.4651*..0-,04656633%$%&%'(0-2/.1(-)(&&()&'%''&,./382.,-/-/06759/32-.0/288;<:22002)**/-'$%$('%,..429771648:7:0.*5(+8,+3+%''(*,21,/)(04160;111:94;2-0/1&619//.91:690091*,+6,/1',,.6788//00.61119:..820(&&%&+3,6;2:806&*)+,23''+,4;4-/+4++-*.-(1+4++8;:;4;5*/'('+*''(-21+3&/854;12;;:.,3:.6/.021&0+29*'(///0544:309:*+54*'),).-8/.*,*++//7191+)0+&0/'*.0;1*,%$&$%#$%%&$
@19ec6936-2b9d-407f-8748-adabc39bc13a ch=269 read=79486 start_time=2019-12-13T10:57:18Z barcode=BC01 runid=2c9cf7bc05858273f10e7d7ec552fc0bd742dc3e
CCGGTTACTTGTTACGACTTCACCCCAGTCATGAATCACAAAGTGAGTAGCGCCCTCGAAGGTTAAAGCTACCTACTTCTTTGCAGCCTCCATGGTGTGACGGGCGGTGTAAGGCGGGAACGTATTCACCGTGGCATTCTGATCACGATTACTAGCGATTCCGACTGTGGAGTCGAGTTGCAGACTCAATCGGACTACGACGCGCTTTATGAGGTCGCTTGCTCTCGCGAGGTCGCTTCTCTTTGTATGCGCCATTGTAGCGCGTGGTAGCCCTGGTCGTGGGGCCATGATGACTTGACGTCATCCCCACCTTCCTCAGTTTATCACTGGCAGTCTCCTTTGAGTTCCCAGCCGCTGGCAACAAAGGATAAGAGGTTGCGCTCGTTGGGACTTAACCCAACATTTCACAACACGAGCTGACGACAGCCATGCAGCACCTGTCTCACAGTTCCCCGAAGGCGCAATCCATCTGGAAGTTCTGTGGATGTCAAGACCAGGTAAGGTTCTTCGCGTTGCATCGGAATTAAACCACATGCTCCACCGCTTGTGCAGGCCCCGTCGAATTCATTTGAGTTTTAACCTTGCGGCCCGTACTCCCCAGGCGGTCTGACTTAACGCGTTAGCTCCGGAAGCCACGCCTCAAGGGCTGCTTTCAAGTCGACATCGTTTACGGCGTGGACTACCAGGGTATCTAATCCTGTTGCTCCCCCACGCTTTTACCTGAGCGTCAGTCTTCGTCAGGGGGGGGCCGCCTTCGCCGCGACCGTTATCCCGAATCTCTGCGTGCCGCTACACCTGGAATTCTGCCTCTACGAGACTCCAGACTTGCCAGTATCAGATGCAGTTCCCAGGTTGAGCGGGGATTTCCGCATCGACTTAACAAACCGCCTGCGTGCGCTTGCGCCAGTAATTCCGATTAACGCTTGCCCTCCGTATTACCGCGGCTGCTGGCTGGAGTTAGCCAGTGCTTCTTCTGCGGTAAATATTGAGCAAAGGTATTAAACTGCTCCTTCCTCCCGCTGAAAGTACTTTACAACCCGAGGCCTTCTTCATACGCGACATCGAGCGCCCATTTATTACCAATATTGCTGCTTGCCTCCCCGTAGAACAATATCAACGCAACGAGGTTGGCAGGCACCGACCACTTTTCTTCCAGCACCGTAATGGCGAAAGA
+
1/1.1,*).)).-())**.-,+.582,042/0//663/122-+*+&')-.012:2/2')./6/818),3/--3-.4:;,79-'++(1-034$*',3-,/04084-,('''%''*3(/7,4-5897:4*./,,691/20/*)**,)*+-/5/01.-+++.251,*(0'),3(,,/.-/-:12+,4677-905,:1:9621%)&($&)-)*,5+.)*,)),,*)011556.)+)&('',,6776;3&))+./68<4520*),,+4,*(()'%'.)(.655&4-14459/2+++))&)')*98655+863+14;8<8835/.262.3265--&%()01/0/084,,+6-92(%&)+,./://76776*5-6662*%///601+,.43,6)..+(((3-/6+0.4339,.+-21224044/.(%%''0.090)7'-)***+4.034-/--.132488*)()'&%$*+4.35,,,,++,*'*-7660697921122-//7/59/6-0.9;638768.7+'(+,60.0-0/0:551(()+/0059105+,..-.03/64266-+-0-3-7.;39<9///1;;/,8//10//0273+*;/1/586.+/163844%(*.2/0//00/2,,*-/0-12-5*.1/00596..,.44/)*')+&**)(+.867/4541:5+.0843568431105&/-)*,14)4/4573031%*.1:75+$'&(*((&&,2)*)///-0/0299;5-03)0/4/649,8735:6;40/0&()')1'-,+*0+('(,)'(('((&&$-0''-%'(+'&&)*(/8/3'.%'(-.0-)1-249'''&',-)+.%./3480112057827040)1-5-*'17*-66-68./)&,/1/.-**+0*+,2/15&&'(),//332),($%'+1+..079;2.,,/01/.-+2)(32/./.,72250272.4.//99939223.$'+()&3,355/37:67;760/,'$$%%)&26/00/69,,3-,0-71'0-+--791:81,43-%')(*.*'+&,+*-*+1.185+*+*)$%'##%&(,&&%$%%&&&)'&%((-/6..5.'+**/-4-'%%&%'(&&%$%*-,-4:.+.2,(/,160./+*&*#'$%&&'')*()$'$*('%).12:70//::,23*3*(*0-.*&&(/-,4'%)*($%
@e5cf923d-151d-48dc-be88-32baf4d575d2 ch=430 read=112564 start_time=2019-12-13T10:57:18Z barcode=BC01 runid=2c9cf7bc05858273f10e7d7ec552fc0bd742dc3e
ATCACCGTACTTCGTTTCAGTTGCGTATTGCTGTTGTCGGTGTCTTTGTGTTAACCTGCTGCCTGTCATCTATCTTCCCGGTTACCTTGTTACGACTTCACCCAATCATCAATCCCGCATAGACAGCTCCTTCCTTGCCGGTTAGGCCACCGGCTTCGGGTGTCATCCAACTCTCATTAGTTAGCTGACGGGCGGTGTGTACAAAGGCCGAGAACGCGTATTCACCGCGACATGCTGATTCCCGCGATTACTAGCGATTCCAACTTCATGTAGTAGTCGAGTTGCAGACTACAATCCAGACTGAGAATGGTTTTATGGGTTTTGCTTCAGCGGCTTCGCTTCCCTCTGCACCATCCATTGTAGCGTGTGTAGCCCAGGTCATAAGGGGCGTGATTTGACGTCATCCCGCCTTCTCCAGCTTGTCGCTGGCAGTCTCGCTAGAGTCCCCAACTTAATGATGGTAACTTAACGATAAGGGTTGCGCTCGTTGCGGGACAACAACATCTCCTGACGAGCTGACGACAACCATGCACCGCCTGTATTTCATATAGCTATCTCTCCATCTCTGGAGCCTTTATGAGTATGTCAAGACCTGGTGGAGTTCTTCGCGTTATGAATTAAACCCATGCTCCACCCGCTTGTGCGGGCCCCGTCAATTTCCTTTGAGTTTCATTCTTGCAGACGTACTACTCAGACAATTATATTGCGTTAACTGCAACGCAGACATCCAACACTTAGTACTCATCGTTTACGGCGTGGACTACTAGGGTATCTAATCCCTATTTGCTCCACGCTTTCGGGACTGAGCGTCAGTTGCAGGCCAGATCGTCGCCTTCGCCACTGGTGTTCCTCATATATCTACGCATTTCACCGCTACACGGCAAATTCCCGATCCTCCCTGCACTCCTAGCTGCCTGGTTTCTATGGCTTACTGAAGTTAAGCTTCAGGCTTCACCACAGACCCTTGCTGCCGCCTGCTCCCTCTTACGCCCAATAATTCCGGATAACGCTTGCCACCTACGTATTACGGCTGCTGGCACGTAGTTAGCCGTGGCTTTCAATAAAGTACCGTCGCTCGGCTACCATTTCCTGTAGCCGCCGTTTATCGCTTTATAACAGTTGTCGAAAACCTTCTTCCTTCACGCGGCGTTGCTCGGTCGGGTTTCCCCATTGCCGAAAATTCCTCACTGCTGCCTCCCGTAG
+
##'#$&%/*,-8/),5-2,*0*%'%+&)'(,9'0/,.2,874*')*+,.-271728-+*+&++,-58-13)++,3,-2(-.4;34738-3.**4/4111+//1-7.0/,,0;0.7)$($*+.023466741921-1-*60:08.,70;/07+4.058/830.05581'1)++/)+$/&'(()%&%',-./9802201352.752'4-2*'(+.3.)**,.333017210-(&/,545&4%/,((2-,)8+-.1343,5.2*-&*0/96731&)()++,+,/-:13//520014<18('&+,))+&.3//93;<6-++1)5:9.*/-51&&&,++506/2517:),/)%+(,40467/04-/../+466023-54-*.3-,))&).49/+,.027<:5568898.82+(,,,/+,++,.25:366+21*4/,,00060//.&((*.8:,,(()*---**//22(%'%%--11112----.8232566/47-.(97773+-,2.9976+&$-+-''-55635667889<7:54349+38444-39-,26777344633333897898889200724;;372.-,,2215,./,1840/0)*&)404595241+4&&&',,4-<693(,.-3438169)*62:23.6261/50(',.2014*.++01-,,,:<53:<.6-,-%)+2'0+,,-+,,,'(&(+)+''%&&%&(-5.6.8762'($%$%')*.4*1+,(+0-(*+-/776:8:4<4//420+,/8687278-43/.//3/1/.22**).6-*..04&())18,.);94454464297'-13010.,010/44306544-1-++4;99:;::8;<07./+.186687375618;2-/6/'')%&%,%++('./76/-)*+6,,7:,*1-)*+0)*,66883:3390:61/2612.-1'*'*-**/33/+.4/727:19:--57./.0:9;/3/,)*),20650*+*-5,+.1/%+&''&--+*,.0,+0-0:;<;9516/08..8.684740*%'))/0154580.111876210410156.053,(3*-5.'/*-2654%-/1/500066*13)1))(&+)24588+41''++))+('&+,,*(&&'%((&+212297;67;1.+00+/,--5,.-3*'+,+4+4*8377*7996.086350,494.160)'*+135430./06*,3(2
@9a4d2ad8-eb25-4d95-977c-33b4c4c11c02 ch=283 read=84494 start_time=2019-12-13T10:57:17Z barcode=BC01 runid=2c9cf7bc05858273f10e7d7ec552fc0bd742dc3e
CCAGTTACCTTGTTGACTTCACCCAGTCATGAATCACAAAGTGGTAGCGCCCTCCAGGTTAAGCTACCTACCGCTTCTTTTGCAACCCACTCCCATGGTGTGACGGGCGGTGTGTACAAGGCCGGGAACGTATTCACCGTGGCATTCTGATCCGCGATTACTAGCGATTCCGACTTCATGGAGTCGAGTTGCAGACTCAATCCGGACTACACTTTGGTCAGCGGCTCTCGCGAGTCGCTTCTCTTTGTATGCGCCATTGTAGCACGTGTGTAGCCCTGGTCATGGGGCCATGATGACTTGACGTCATCCCACCTTCCTCAGTTTATCACTGGCAGTCTCCTTTGATTTTGGCCGGACCGCTGGCAATAAAGGATAAAGGGTTGCGCTCGTTGCGGGACTTAACCCAACATTTCACAACACGAGGCTGACGACAGCCATGCAGCACCTGTCTCACAGTTCCCAGAGAGCCTCCATCTCTGCCGGAAGTTCTGTGGATGTCAAGACCAGGTAGGTTCTTCACGCGTTGCATCGAATTAAACCACATGCTCCACCGCTTGTGCGGGCCCCGTCAATTCATTTGAGTTTTGGCCGTACTCCCCAGGCGGTCGACTTAACGCGTTAGCTCCGACCACGCCTCAAGGGCACAACCTCAAGTCAGCATCGTCTGCGGCGTGGACTGCAGGGTATCCTAATCCTGTTTGCTCCCCACGCTTTCGAGCCTCAGCGTCAGTTACAGTCAGAGAGTCGCCTTCGCCACTGGTGTTCTTCCTAATCTCTGCGCATTTCACCGCTACACTAGGAATTCCACTCTCCTCTCCTGCACTCCTAGATAACCAGTTTGAATGTCAGCACCCAAGTTGAGCCCGGGTATTTCACATCGCTTGTCATCCGCCTACGCTCCTTTGCGCCCAGTAAATCGGATAACGCTCGCCACCTACGTATTACCGCGGCTGCAGCACGTAGTTAGCCGTGGCTTCCTCAGCAGATTGCCGTCATTATCTTCCCCAAGACAGAGCTACGATCAAAAGCCTTCATCACTCACGCGGCGTTGCTGCATCAGGGTTTCCCCATTGTGCAATATTCCCCGCTGCTGCCTCCGTAGGAG
+
,-(--:+,041-12..015.,-.+)*886777;75,0-3/./2861-/003,+0,$(/*7//,..448*))+),3346;;3*0.0,81)+--:4-/643766771994&*+#%&.+4486.80+52352270500-4)**3;444::811/2.%-+&-/-/0221219<732012:43677..003280:+/**274/)1,2-334952.%,++)+*('%&')&()--4./0)**/(*/0-0/1;922789:415/15,'',**)(,,+)&&')..+/;:7-613831:89,+++,/0300029:8.895-47274627-/3<6211+/)/,,)-./,.67<.+&0-&$'*.4/:689-.++/*+)'2:6(3*7+44%1-2.--0102236214:94,0+*%+&&),/.2:1,.0-(0/--*)(,-5456554/445:8835658:434123/113:2:.*$&*)'&''(-.45512,++()*)*+1566577;8878::68::83.4.0-78<99;1%.+/,.2.0244-*/-0/;90:.-,-+//1/.5/0/.1'&%'*/*,46.,386;8<879<2-(-.9:,)'(.*-*/10;:''*')&))0/00233310.-1/-,0,1*((243777:87,,.3,**+.1/(((*.)+.%+--88882-(*,../6765/1(,(-,+-.-.&()3/1654254,/4-312'*(+.896//764/4//1448681;/1-206**+,++02144574165(.*++221634;00-.856766'42313994+-4/-2,--21/23,5-6/5+-,-*,100.27./90001,,/6884446,75<;,+31(&$&'+-/50/1-/3/.+5,'+/-0*29+*,-0./&*$$%&%),3659<0//-./80)2'$(&&'&)+,0,''+/767789355314..00//01640;/01./0.+('&$))+-/0.05,.&,-1559337-((,%%&)**/0+.6-66)9($()-/3,/*8./192.,+)-,/113+-41*+076;8689--.*&(&((1-/.;44455333&07*19/1481*/-)*882:3345800,%'.,/134:363*,27,-&
@f34d697f-7050-4eb4-b7e9-95982d550d9c ch=305 read=147862 start_time=2019-12-13T10:57:18Z barcode=BC01 runid=2c9cf7bc05858273f10e7d7ec552fc0bd742dc3e
CCGGTTACTTCTTCACCGTGCTGAATCACAAGTGGTAGCCTCCCGAAGGTTAAATACCTACTTCTTTTGCAACCCTCCCATGGTGACGGGCGGCGGTGTGTACAGGGCGGGCAATATTCGCAATGGCATTCTGATCCACGTTACTAGCGATTCGACTTCGCTGGAGTCGGTTGCAGACTCAATCGGACTACGACGCGCTATGAGGTCGCTGTCTGCGGTCGGCGAAACTTCTCTTTAGCGCCATTTGTGCTTTGTGTGCCCCTGGTCGTAGGGCCATGATGGCTGACGTCATCCCACGCTCCTCAGTTTATCACTGGCATTATCGCACGAAGGTTTGGCCGGACGCTGGCGTAAAGGATAAGGGTTGCGCTCGTTGCGGGACTTAACTTAACCTTTATCACGGAAGCTGACGACAGCCAGCACCTGTCTCGGTTTGAAGGCATTCTGCATCTCTAGAAACTTCCGTGGATGCTCAAGACCAGGTGGGTTCTTCTACGCGTTGCATCAGATTAAACCATGCTCCACCGCTTGTACGGGCCCCGTCAATTCATTTGAGTTTTAACCTTGCGGCCGTACTCCTGGGCGGTCGACAACGCGATGCTCCGGGAGAAAGCCACGCCTCAAGGCCTATCCAGTGGCATCGTTTACGGCGTGGACTGCCAGGGTGAAAATCTGTTTGCTCCCCACGCGCTTTCGCACCTGGGCGTCAGTCTTCGTCCAGGGCCGCCTTCGCCACCGGTATTCATCCCGGTCTCTACGCATTTTCACCGCTGCACCTGGAATTCTACCCCTCTACGAGACTCAAACGCGGTATCAGATTAAGTTCCCAGGTTGGGCCAGAAGTTTATCGGCTTAACAAACCGCTGCGTGCTTTACGCCCAGTAATTCCGTTAACGCTTGCGCCATTACCACCTGCTGGCTGCTGGCTGGAATAGCCGGGTGCTTCTTCACCGGGTAACGTCAATGAGCAAAGGTATTAGCTGCTCCCTTCCCTCCCCGCTTTAGAAGTACTTTGCTACCTAGCCGAGGCCTTCTTCATGCACGCGCTTAACCATCCAGGAAGCACGCCCATTGTGCAATATTTCCCCACTGCACCTCCCGTAGGAGCAATATCAGCACCAGCAGAAGGTTAACACAAGACACCGTGGCACTGCGGCGGCGGCGGCA
+
0*&(/)$(&&$))($($&()(#%%)()')0+'')-)&(**+/+&&&-&,$7):.)+-3+-,,1*130)*-/,03,(.:,'6-&'('3'-3-++'+,**,*2,2(+-''&*,)2+**13.$($&+,1//3:7+,+56/())'-*+*%-03/622,,('&%%$')'%&()&*+,)*'+-,/90:12-920('*(')'(&'-%(((),),(*&&%$#$%%%&$%%%%%%$',+34339+'$&&0*2-7&$$$$%%%&)&&&()*),-5550*&'+,075-,,,)&&&*.1/.06-6+*#*&).-0+.*/08+&*.,01-1-%'&#''%%#&(-,,0,-())4326++%'(-&&$&'1,11;;66+/)*7-3)--752:10(45-)*'$#&)).*($%(%'(+).&-%$(*003-,$&*$$$#%('..'%.3**&((1)()(,,-)(+-'$')*//..%$,**/093223581.&$%')+-.)*),((%'-.972-)%$&)+.20--,0-''&)).1-.-)')..39468.-.,(/',)03-36.)*//41<7/12/*)*2;;-1/.)&'(&+-0/-41214)%'',4*21+)&&*//1/+)*'+)5()-.+'+(%#&(')'(&).''*('$%&%('&(*''&+66-59)%).,,-89;445&/-&(*,''+1-0*.),.<1-10598-*+&)')-800,-'-.,.((2,)***---40+///'375/7,*()42232+-..0-.30.'()'$%%+)*/81201+59:+93::/56(2%+&%%)*'3++,,,44-)00*/+)2.014,-(+*)&''*76,.,.$''+,0-*((0616+,1-.%&((',*(*2.+%%%%,(319:57-.-,-,*+*+.,&1,33)((/)1*012+++,,++/./&($'%((%%*)$*+#&')./--.15/1*'*.,&%%&(*,*''*)*+$*+(%*+201.2974603/-+'./.2)'%&$*%'##&#(*,800784*).36,)+)+))$&*'(+.1/*$%&$'&&(*/,'%*()'$%&%(''($($'()&$$%)&&''(,*&('('$'&-./:8-11+--,1--+-,())-,(+*))&*-)/.*(1-1))&,,)),-1*)-,/11$1'),/+.-00**'+'))(*+10%%#$%#'$$$&%&*$%%$$%%$%
@2f106aab-ea23-4166-b7a0-8802d82627cf ch=414 read=74766 start_time=2019-12-13T10:57:06Z barcode=BC01 runid=2c9cf7bc05858273f10e7d7ec552fc0bd742dc3e
ATCCATTGCTTCGTTCAGTTACGTATTGCTGGTGCTGGAAAGTTGTCGGTGTCTTTGTGTTAGCCTGCGCTGCCGACTCGCTTCCGGTTACCTTGTTACGACTTCACCCCAGTCATGAATCATACCGTGGTATTTTCAGGGTTAAACTATCTACTTCTGGTACAGCCACTCCCATGGTGTGACGGGCGGTGTACAAGGTGGGAACGTATTCACCGCAACGATTCTGATTTGCGATTACTAGCGATTCCGACTTCATGGAGTCGGGTTGCAGATAATCGGACTTAGACGTACTTTGTGAGATTCACGCTCAGCTGCACTCTCGCTTCCCCTCTGTATACGCCATTGTAGCACGTGTGGCAGCCCTACTCGTAAGGGCCATGATGACTTGACGTCATCCCCACCTTCCTCGGTTTATGCCGGCGGTCTCCTTTGAGTTCCCGACCGAATCGCTGGCAACAAAGGATAAGGGTTGCGCTCGTTGCGGGACTTAACCCAACATTTCACAACACGAGCGGCAGCCATGCAGCACCTGTCCAGAGTTCCCGAAGCGCGATCTCTCTGGAAAGTTCTCTGGATGTCAAGAGTAGGTAAGGTTCTTCGCGTTGCATCGGGTAAACCACTGCTCCACCGCTTGTGCGGGCCCCGTCAATTCATTTGAGTTTTAACCTTGCGGCCATTACTCCCCCCAGGCGGTCGATTTATCACGATTAGCTACGGGCGCCAAACTTAAGCTCAACCCACAAATCGACATCGTTTACAGCGTGGACTACCAGAATTATCTAATCCTGTTTGCGCTCACGCTTTCGCACATGAGCGTCAATTACATTCCCAAGGGGCTGCCTTCGCCTTCGGTATTCTCCACATCTCGCATTTCACCGCTACACGTGGAATTCTACCCCTCCTAAAATTACTCTAGCAGTATGGAAATGCAATTCCCCAGGTTAAGCCCGGGGCTCACCTCACGCCAAGTCACCGCCACCGTGCCCTTTACGCCCAGTTATTCCGATTAACGCTCGCACCCTCCGTATTACCGCGGCTGCTGGCTGGGTTAGCCGGTGCTTCTTCTGTAGTTAACGTCAATCACCTAGTTTATTAGAGCTAAGTGCCTTCCCTCTACCGAAAGAACTTTACAACCCAGGCCTTCTTCATTCACGCGGCATGGCTGCGTCGGGGTTCACCCATTGCGCAATATTCCCCACTGCTGCCTCCCGTAGGAG
+
""("'%&*,152-.-&%'+.-.-2+*,,-/65:/-*+((-.)+0.,6+7,11/3:0,1,4+,%/2.*.))&&(,&#'('##&)./*218.2815,./*00/159:0697,'.83+20.988,-+161.+%%$'(--,'(*+406<0555763/12:3975,%()%./)*,+;3,-772/++,0386-%004574901.')02.513695:3&(''+/52&$+)+.231:7--0131./14244+20,,179:<;683-)**4&),+-(+%%/11848*5/536-)+*)4-/082--/,,-3/3./0003(+*)')$()+--,/16-;4*)004666779::031.,-/0-.0012./.)'*.*&',,.,/((-3578/.-.-,+*-++,76685617;--125:57351.6;.+.23),%&(&((380)20-/17;.6/..48669671020845-927+0/6720,+*)/3301546,9)++937444...7,56503:--/.0*-(/&$343-,.%4,77)7'2001:56/6''*&*288:1()'('*)&&&''*.-05:.40,-477658<:;85511('+--./.+*//1:+&&&'*71.+++,4''&.)5768--,,.258+-.'*-0,.*2-60965*(*0094;6*.131031<<9+.26,6450429,01--,.,268,+1680:77451;8.,&%''%/&+(0126154334755852,4/+---1-30+%,(0.///+336665;/+*-...89530256721&'+++2264745734/4'&'()))%(&,*56/,0-/./.1.04/.(')(%).09*6/+0+69432029564/03.7+3+,+99501-)+/3302)1.2<<1/54((('')++/0/0-11..,..22)-5))75/.5/003,*((%&'&')$)*)*+045646:9+222223.+10-/..**,,*-/.0&(%((1-24556-%,(%&*++-4::/::008073,+10/5:36.047451).-3-0/2941491852:/06--000078614,),/+.*)(-))+)&)1:28<654232487:9685250-(-,*'4.81-/4,&-%'11.(/-/:365:,-.2149237()2*)/1'%%)(./*$*,),2-+7977692,//02;7772;3,,---5(52/.-&#,/((02111/*&')0-&)+.)--'(&%(**.8/-231+''
@23a1c745-976b-434a-963f-dd642b8e19ba ch=8 read=76992 start_time=2019-12-13T10:57:06Z barcode=BC01 runid=2c9cf7bc05858273f10e7d7ec552fc0bd742dc3e
CCGGTTACCTTGTTACGACTTCACCCAATCCTTTGGCCCTGCAACTGACCGCGCCTCCTTGCGGATAGCTCACGGACTTCGGGTATTGCCAGCTCTCATGGTGTGACGGGCGGTGTGTATAAGACCGAACGTATTCACCGCGACATTCTGATTCGCGATTACTAGTAACTCCAGCTTCATGTAGGCGAGTTTCAGCCTACAATCCGAACTGAGACTGGTTTTAAAGTTGGCTCCACCTCACGTATTGCATCTCTCTGTACCAGCCATTTGTAGCACGTGTGTAGCCCTGCACATAAGGGGCATGATGATTTGACGTCATCCCACGCTGTCCTGGTTAGCAGGCAGTCTCGCTAAGTCCTCAACTTAATGGTAGTAACTAACATTAGGGAGTTTGCGCTCGTTGCGGGATAACCCAACATCACGACTTTTGAGCTGACGACAACCATGCACCACCTGTCACCTTGTCCCCGAAGTTTCCTCGATTAAAGGTAATGCAAAGGGATGTCAAGTGTAGAGTAAGGTTCTTCGCGTTGCTTCAGATTAAACCACATGCTCCGCTACTTGTGCGGGTCCCCGTCAATTCCTTTGAGTTTTAATCTTGCGACCGTACTCCCAGGCGGAATACTTAATGCGTTAGCGGCGGCACGGAGATGTTGAAACCCCCCACACCTAGTATTCATCGTTTACGGCGTGGACTACCAGGGTATCTAATCCTGTTTGCTCACGCTTTCGAGCCTCAGCGTCAGTTACAGTCAGAGAGTCGCCTTTATACTGGTGTTCTTCCTGGCATCTCTACGCATTTCACCTTTCACACTGGGAACACTCTCCTCTCCTGCACTCTAGATAACCAGTTTGGATACGGCACCCAGTTGAGCCCGGGTATTTCACATCCCACGCCAATCATCCTTCTACATCGCTTTACGCCCAGTAAATCCGGATAACGCTCGCCGCCTACGTATTACCGCTGGCTGCTGGCGCGTAGTTAGCCGTGGCTTCCTCCTTGGGTACCGTCATTATCTTCCCCGAAGACAGAGCTTTACGATCCGAAACCTTCATCGCTCACGCGGCGTTGCTGCATCAGGGTTCCCATTGTGCAATAATTCCCTCTGCTGCCTCCCGTAGAG
+
03'/0702242-0--.6577;5.284-417''+'((*5.))-+',((+12./15756445*.01*,,1222').1+--0-*530***$+/('**,,--22011+,)1+551-2+****))22,.77*&-,29152105944668+57047.620/0033935231//,--.1,+-/:85763*'./4354<65/-0/'()+.).,%''(,)/-12:7;.;<60;.-01)0+/562575734)0,/001346964367616;+,0;.47+*+*-..000/+(&$/1:4.*-+,-/1.-37.23:889878;4/.1+3684222(,$$'$(.),'-3*+&**/2-,.4220'(.(.-.26652/--/+.-&,)*-*..++554,/.--(*$)/2''1110230:10.84,),(*(%-0-.0/(,0-*')*)./02233488;1/-1,024,15045779946,1-+-/./&&*&'(363635785916*%%*'&*&'./(/3518.5954375540(*).,++0827;4012.1+-017..-5-4<;891/)-*'+11./4--3-+-66(14.5790/.---+.-12;<30*597).8//1400557913.//05-'-++.54532-0+3.:7715.---0/--2.,/0/)*%&%,4+-9213645*'++,2--+,.2;8578.96-$/'0../01,.-+33(94/12676584/(*(2;*)2.4().54:<0,*/477-,,--9:881;+*')+5((*,+,0136029)$$%(*,1246:8714,)+&%'-/9885867-56)-%)))3,-/1034(0)&$$#&++1/0///3.***&&')534670.03)1+732368'-&/-)0-+(22711.5/+/2+-*9:--)**/0/+%.).)0///0)+%''&'')(+-((-)*)/-38/+--373.5587.,145566667.(1-2046654;1.*''$1*/095.5)($'(23.9-++28/7292161/..)*''-,+-29./0-33,/3914:9*&)-*0/.+'(**51%,./22,+.,))&$$,0111/:2,//0373119./.././10065492;:,2:(5*+-913*4*85,(0+++()-4,3*'()-('&
@e09de28d-5034-403e-9f00-5bca5970f619 ch=43 read=109118 start_time=2019-12-13T10:57:04Z barcode=BC01 runid=2c9cf7bc05858273f10e7d7ec552fc0bd742dc3e
CCGGTTACCTTTGTTGCGACTTCATCAATCCACCTTAGACAGCTCCTTCCTTGCGGTTGGTACCGGCTTCAGGTGTTATCAACTCGTGGTGTGACGGGCGGTGTGTACCAAGGCCGAGAACGTATTCACCGCGACATGCTGATTCGCGATTACTAGCGATTCCAACTTCATGTAGTCGAGTTGCGGGCCACAATCCGAACTGAGAATGGTTTTATGGGTTTTGCTTCACCTCGCGGCTTGCTTCCCTCTGCACCATCCATTGCTTTAATGTAGCCCAGCAGGTCATAGGGGCATGATGATTTGACGTCATCCCCGCCTTCCTCCAGCTTGTCACTGGCAGTCTCGCTAAGAGTCCCCAACTTAATGATGGTAACTAACGATAAGGGTTGCGCTCGTTGCGGGACTTAACCCAACATCTCACGACGCTGACGACAACCATGCACCACCTGTATCTCATATAGCTATCTCTCCATCTCTGGAGCCTTTATGGTATGTCAAGACCTGGTAAAGGTTCTTCGCGTTACTTCGAATTAAACCACACGCTCCACCGCTTGTGCGGGCCCCGTCAATTCAGCAGTTCATTCTTGCGAACGTACTACTCAGGCAAAGATACCCATTGCGTTAACTGCAGCACTGAACTTTTGACATCCAACACTTAGTACTCATCGTTTGCAGCGTGGACTACTAGGGTATCTAATCCTATTTGCTCCCCACGCTTTCCGGGACCCCAGGCGTCAGTTGCAGGCCAGATCGTCGCCTTCGCCACTGGTCCTCCATATATCTACGCATTCACCGCTACATGGAATTCCACGATCCTCTCCTGCACTCTAGCTGCCTGGTTTCTATGGCTTACTGAAGTTAAGCTTCAGGCTTTCCCCAGACCCTTGCTGCCGCCTGCTCATCTTTACGCCCAATAATTCCGGATAGCCTTGCCCACCTACGTAATATTACCGCGGCTGCTGGCACGTAGTTAATACCGTGGCTTTCTAATAAAGTACCGATCACTCGGCTACCATTTCTTAGCCGCCGTTCCTCCTTTATAACAGAAGTTTACAATCGAAACCTTCTTCCTTCGCAGCGTTGCTCGGTCAGGGTTTCCCCATTGCCGAAAATTCCCTACTGCTGCCTCCCGTAG
+
40+,'6)-5)62,/.&)..1721,.321.04)--.,&.'-),,-7579711101,858&)"&0,-4-.--%7,/018000.;.,,-.29664334+,707842*'((+,-*0.2.''*/3248434//17.//07*5.024*/+++10.13-./.-.//3522.+-/53(...&6763462:12%/$0-%+2:40+*1453+)(+,/00;89/-/-;70:7+'+,91'-(&.).-5+*)$'.)//((2,()**'()25(+1+&%%'$,),),-,4,(&'&/10,//.)38--12..///79322767988,585(06789-*.**--00-./*.//60/054,41414'&'/./.+',*&''1+/./50(((&*00845586+(('*7+10214105/*.781/.-1++,)/.23122.,..(/((,*-076:736;4563029/04.034555828432347631110365654224:-/-1+02*--((*,.-/-.67565*&/'/),1.7006437182,/9::(7'9):7-/4)*)-/5877..-*,3,0136/1(04-(+,/):0;-%$#&++20019//3/42'&+$''(./.260569-/'&'.%.0-*..--./.0.+1/+)***5455:6065-.34243-/-/')'(&-+++-,,-.,86-%,%)*-.29776402//&%,(,,162116/+-6++4+870*%)*+.83/-1:3//'&$'(68899582;11+,*+1..055198.0-,+++2/344-&)*2.31%0%&)75727-.+9<-,78.-/(+*./.0.2001,,*,3./01/3:53.,,,-2258996:5561;1.+)**3-/9+++-11+7,3*+.4:7./8-09+1+(%,*549+/,+,9793-122/(+/(-/.40--(*&%***055910130/'%($%(),1*+570).,(((,+1-.9<8:.7---/.0+)$('*&*.+,$%%(+)/.4-.++)$.+/36,()*1'((,,./0,--+.9:<19.,''&()2627;38;)-+-0)0/++546,()*+/;8.0084/'-,(154:79<14473,0(222.;///8596816961<0147-.09/4/-289-6*351*+052241151.:,.297
@023131bb-25f1-4794-be7a-0c1e55acf64e ch=163 read=157049 start_time=2019-12-13T10:56:54Z barcode=BC01 runid=2c9cf7bc05858273f10e7d7ec552fc0bd742dc3e
CCGGTTACCTTGTTACGGCTTCACCCCAATCATCAATCCCACCTTGGAGCCAGCTCCTTCCTTGCGGTTAGGCCGCCGGCTTCGGGTGTTATCAACTCGTGGTGTGACGGGCGGTGTGTACAAGGCCGAAACGTATTCACCGCGGTATGTGATTCGCGATTACTAGCGATTCAACTTCATGTAGTCGAGTTGCAGACACAATCCGAACTGAGAATGGTTTTATGGGTTTTGCTTCACCTGCGGCTTCGCTTCCCTCTGCACCATCCATTTGTAGCACGTGTGTAGCCCGGGTCATAGAGGCATGATGATTTGACGTCATCCCCGCCTTCCTCCAACTTGTCACTGGCAGTCTCGCTAGAGTCCCCAACAATGATGGTAACTAACGATAGGGTTGCGCTCGTTGCGGGACTTAACCAACATCTCACGACACGAGCTGACGACAACCATGCACCACCTGTATCTCATATAGCTATCTCTCCATCTCTGGAGCCTTTATGAGTATGTCAAGACCTGGTAAGGTTCTTCGCGTTGCTCGAATTAAAACCACATGCTCCACCGCTTGTGCGGGCCCCGTCAATTCCTTTTGAGTTTCATTCTTTGAGCGTACTACTCAGGCGAATTACTTATTGCGTTAACTGCAGCACTGAACTTTGACATCCAACGCCGAGTACTCATCGTTTTACGGCGTGGACTACTAGGGTATCTAATATTTGCTCCCCACGCTTTCCGGGACTGAGCGTCAGTTGCAGGCCAGATCGTCGCCTTCGCCACTGAATTGTTCCTCCATATATCTACGCATTTCACCGCTACACATGGAATTCCACGATCCTCTCCTGCACTCTAGCTGCCTGGTTCTATGGCTTACTGAAGTTAAGCTTCAGGCTTTCACCACAGACCCTTGCTGCCCGCCTGCTCTCCCTCTTTACGCCCAATAATTCCGGATAACTTGCCACCTACGTATTACCGCGGCTGCTGGCACGTAGTTAGCCGTGGCTTTCTAATAAAGTACCGTCACTCGGCTACCGTTTCCCTTAAGCCGCCGTTCTTCCTTTATAACGAAGTTTACAATCCGAAAACCTTCTTCCTTCACGCGGCGTTGCTCGGTCAGGGTTTCCCATTGCCGAAAATTCCCTACTGCGCCAGCCAGACAATATCAGCACCAACAGAAATGGTGCTGGTAAAGTTGGTATGCAACGCAATGTTAACTTCTTTCTGTTGGTCATTGCTCCTACGGGGGGCAGTGGGGAATATTGCACAATGGGCGCAAGCCTGATGCAGCGACGCCGCGTGAGGATGGAGGCCTTCCGGGTTTATAACCTCTTTTTTGTTTTAGAGGCAAGCCTTCGGGTGAGTGTACCTTTCAGATAAGCGCCGGCTAACTACGTGCCAGCAGCCGCGGTAATACGTAGGTACCAAAGCGTTATCGGATTTATTGGGCGTAAAGGGCTCGTAGGCGCTCGTCGCGATCGGTGTGAAAGTCCATCGCTTAACGGTGGATCTGCGCCGGGTACGGGCGGGCTGGAGTGCGGTAGGGGCTTTAGATTCCCGGTGTAACGGTGGAATGTGTAGATATCGGGAAAAAGGCACACCGATGGCGAAACGGAATCTCAGGCCGTCACTGACGCTGAGGAACGAAAGCGTGAAATTAGATACCCTGATGATCCACGCCGTAACTGGATGTGGGGCACGTTCCACGTGTTCCGTGTCGGAACTAACGCGTTAAAGCGTCCGCCCGGGGAGTCACGGCCGCAAGGCTAAAGAAGAAATTGACGGGGAGCCCTCTGCTTTGGCCGTATGCAGTTAATTCGATGCAACCTGAAGGACCTGGAACTTGACATGTTGACGACGCCAGAGATGGCGTTTCCCTTCCGGGGCGAGGTTCACGGGTGGTGCATGAAGTCGTCGCGAAGATGTTGGATTATAAACTATCGCCATGTTACCCGGCACGTTATGGTGAACTCACGAGGGGACCGCCGGGGTTAGCTTTCGGAGGAAGGTGGGGATGACGATCCGAATCATCAGGGCTTCACGCATCTTACAATGGCCAGTAACGGGATGCGACGTAACGACATGGAGCGGATCACAGCCGGTCTCAGTTCGGATCGGGCTTTCTGGCAACCGATGAAGGCAGGTCGCCAGTAATCGCGGATCAACTAACGCCATGACGAATGCGTTCGGGCGCTATTGCACACCACCGTCAGAGTCATGAAAGTGGGCGGCACCGAAGCCGGTGGCAATGGGGATGGGCCGTCTGGAGTGAGGCTCATGATTGGGACTGAAGTCGTAACAAGGTGGCTCCAGAAAGGCGGCAATTTAATAAAGTGCTGATGCGTTATGCAACACCAGCACCAGCAATGCGGG
+
987844-//-2'/6)*,&+1,+*39;,2/28:9141+34(')%&'+,+&,(((**35699:.:.+)*.('-15,'1)1,+256-24'(*)*/-2.**-*,4;9:98995;97/5110.034976847,-0/.-.-///'*/*.+%(())$()1:321//11.0.'+,.-3/0)',181,1..135978-:-++$/(**-/1.3**+.2.,.+1732/6693,-.<45772,-2:3141,+)(+*3:445695:1-/05566::;;;-:6*)-,//)+-.,0%%'*,--&/,--/.,)'1.++90//-(/8+*,.012:84693),+/-46/7-5-+2,**57:98;83586,/./00...,29:,4,-.4./1889636..07-...++24.911.10454:45.:8303./+)*+1068880&(.0978432777888769:8;8:2/./808:54-.*/09173402...005556:999986./++686;61//.--.//7754566:74/,2..-5969;534323*/02((,*.,;;-:5-'*.7888706:13.9.0/7/3/583(')))-,12/-254*))-:;94940&'$(*'0,('.0/455)*/+(2+5,,,.1,6100327473674(1313447204::1-,+,,/020++('$))',235888/9<3+..601188421+..-)1.,**-+./+(.2+*.,53.(&)&)082,*18302133/1134152;34(*+)(*(3353:8847182488+1,,&%)():398,17./466899664505;6//1548951-.&(+-4+6+.(&'+0103--*-563/)**+6047988855-39-+-/.9.4.,-992://33+)+01536:193/+()))+-899<16/--/.36))802110-*/6++8/96-,.07*.+026:;6.-)),2-../021/716443558:3672-/.,,046,3+)+/66:3;000:0957/024)&,1-.5))+.89560,-//5420+*(&/352+&)*+*)/*)7,7850)*.0-64/13:,*,0)-4.(,.612+(-46/1559+6+1+4/.)-+//2/.-<000:0;37&,04.;.0;7,3;64510857/.54-)*+,*+$&(%%$$$%&',...:2,'..180+/,*14-.4:;::5;434;.+1-#(4376:6,9339233.8,1&%''*-.,646:253*&+,)+/06224100+*&&$(/0*,*(+,+/2-*&+,6559*((&/5.3310020101222989:2-*,*)(*&('*(+.,2.0.+9:66:*('')*,/034:9:,-7<93%'$*+./8//709624,,-..23326+9<**&(//./(*+43620/2/.02423468661/15243-0-/')+76653*%$.&595/1.4//,0*,(542+3-6576347:-.6:226874.9,1)*-671('(&(/*1.6))-*+1133%-0--/.6104005////55655445,,+.&/0-.653330)()))/*++/4.(%&(',).-+/,)+411/4384<66+*((*,+-,)101271961542,&&%),-2:9991:6.-.$/(()(*,/2017:859850/../-,*)(,''&))-6/*44/0*(&&%++78-76)'%&&'*+./((*))&$$%')*/4:464:931*+-32:.')+,17/20*.428*+-%+42711/00,2/*'*''+7-.2*/57+'))('--655.4//04343:)&&&$+-).4038/162%(/0,&)'%&*/)$$%$')+3,,%+'2..,.,-0503,&+*(*++))&*''&'%$&'&''''+&.'$&++/55580-,-/329:738.24*404&-362/.)).5/.,/(,.,21511.40,',,*+.*((&&&%&&%%)(,*01-&%'$$$$&00695514/&&*))+*,53.7,,'(*--536/.-,&-/5,879361-/6.,+*$'+-,--0++*))-,0/98435//.+&)-'&&.../23&,0./09/13...**')'-10003./+---*1*8968:95-.),-653++//08)-/09:0/-,0)+,0/../3'.*502949;,.(')+)+)+-3.0,4&$&%'&',+*//..*/&'%&*6-.),+3561&$$%6*/)*+%%%&%()30,,,.61(206212*1+')(*)+)&,&$&''&%&')0,)30*,25010+*)()***,+.35+1%$%%',.)),./1/138678/--*'%'%&%').&,('+(/7-,10%((',-)207422.2,'&'&+)%%'%$$%(%$'&$'$$*(&(()%+'(''$&%(%,),)$(&()(*,&),-/1/.300.&(%#$
@ec16ee77-2be6-4857-818d-e51dfd965055 ch=116 read=165525 start_time=2019-12-13T10:56:57Z barcode=BC01 runid=2c9cf7bc05858273f10e7d7ec552fc0bd742dc3e
CCGGTTACCTTGTTACGACTTCACCCCAGTCATGAATCACAAAGTGGTAGCGCCCTCCAGGTTAAGCTACCTACTTCTTTGCAACCCACCCCCCATGGTGTGACGGGCGGGTATTATTACCAAGGCCGGAACGTATTCACCGTGGCATTCTGATCCACGATTACTAGCGATTCCGACTTCACGGAGTCGAGGTTGCGAACTCAATCCGGACTACGACGCACTTTATGAGGTCCTTTGCTCTCGCGAGGTCGCTTCTCTTTGTATGCATTGTAGCACGTGTGTAGCCCTGGTCGTAGGGCCATGATGATGACGTCATCCCCACCTTCCAGTTTATCACTGGCAGTCTCCTTTGAGTTCCCGGCCGGACCGCTGGCAACAAAGGATAAAGTTTGCGCTCGTTGCGGGACAACCAACATTTCACAACACAGGCTGACGGCAGCCATGCAGCACCTGTCTCGGTTTGAAGGCACATTCTCATCTCTGAAAGCTTCCGTGGATGTCAAGACCAGGTAAGGTTCTTCGCGTTGCATCGAATTAAACCACATGCTCCACCGCTTGTGCGGGCCCCGTCATTCATTTGGTTTTAACCTTGCGGCCGTACTCCCCAGGCGGTCGACTTAGCGTTAGCTCCGGAAGCCACGCCTCAAGGGCACAACCTCCAAAGTCGACATCGTTTACGGCGTGGACCTACCAGGGTAGCAATACGTAACCG
+
6.4.0;1104/-.4,/1132-/'*24+.,-/./46:/+)+/1')//0.,*-()+')0)'(,+747*///152678:45;81529+6/*+/6::,,87:8776897990/4.0)2*&)&$*'/*53331-0./1872;.'.5.37;778;91/00..)***0.,,*(**--7//*0,1383354.*++**)+(-7'*(+3066571;*6.;:975986-+$(,3,-95,46.2*+.)*,-.,.--.$,),--./5.4.47.+./00/%,-+)+./////44./.-0<..79;:232)57;:7800,++++12899:+:4.,**0.+-(&*8:7+,-,'(/,/)4655754;1--15719,.+2*815*,/1128514129-2/:97;40.5.+01788145/,*4-*)*+)**'21/:5..236716&(522221363/028284/*-,,0:047500&*&*(()/*0-++&(6,78680/+,-04.$)8.8:768;::8.0,4.78;3340.1+5.;98;858415///87*(0/51:-4,)(,3/0016005,-//-/680704:8/*'(+4:760:-**.::+3:4+6***.-30+,**)(-.**,/1)42210)%$)%'&,.,-506)7*4-+36///1938)/,4/+-.4919.3(2/))*-32558434:6*-)5,-.87-*'&)04377.*&-1/:3026(+)%#$
@796423d2-054c-4094-a815-447f78653698 ch=147 read=96416 start_time=2019-12-13T10:56:56Z barcode=BC01 runid=2c9cf7bc05858273f10e7d7ec552fc0bd742dc3e
TTGGTATACTTCGTTCAGTTACGTATTTATGGTGCTGAAGAAAGTTATCAGTGTCTTGTATTAGCGGTGCAAATGGCTGCTCACGGGAAGCAGCAGTGGGGAATATTGCACAATAGGCGCAAGCCTGGTGCAACCATGCTGCGTGTATGAAAGAAGGCCTTTGGGTTTGTGAAATTGCTTTCCAGCGGGGAGGAAGGGAGTAAAGTTAATACCTTTGTCGTGGCGTTACCCGCAGAAAAAACACCGGCTAACTCCGTACCAGCAGCCGCAGTAATACAGAGGAATTACAAGCGTTAATCGGAATTACTGGGCATCACAAAGCGCAGGCGGTTTGTTAAGTCAGATGTAATCCGGGCTCAGCCACAGGGCGATACTGGCAGAAAACGAGTCGTAGAGGTGGTTGCGGTGCTTAGCGGGCGTGTAGAATCTGGAGATACCGGTGGCGAAGGCAGCCCCTGGACGAAGACTGACGCTCAGGTGCGAAAGCGTGGGAGCAAACAGGATTAGATACCCTGGTAGTCCACGCCGTAAACGATATCGACTTGGAGGTTGTGCCCATGAGGCGTAGCTTCCAGGAGCTAACGTTAAGTCGACCGCCTGGAATTACGGCCGCAAGGTTAAAACTCAAATGTAGATTGACAGGGGCCCGCACAGAAGCGGTGGAGCATGTAGTTTAATTCGATGCAACGCGAAAGAACCTTACTAGTCGCCCGGCATCCACGGGATTTTCAGAGATGAGAATGTGCCTTCGGGAACCACCGTGGACAGGTGCTGCATGGCTGTCATTCAGCTCGTGTTGTAAGAATGTTGGAGTTAAGTCCGCAGCAGAGCACCAGCCCTTATCCTTTGTTGCCAGCGGTCCGGCCGGGAACTCAAAGGAGGCCTGGAAATAAAGCTGGAGGAAGGTGGGGATGACGTCAAAGTCATCGCGAAGCCCGCCGACAGAGGGCTACACGATGCTACAATGGCGCATACAAGAGAAGCGACCTCGCGAGCAAAGCCGGGACCCTCGCAGAGAGTACGTCGTAGTCCGGATTAGGTCTGCAGCTCGACTCCATGAAGTCGGAATCGCTAGTAATCGTGGATCAGAATGCCACAGATACGTTCCCGGGCCTTGTACACACCGCCCGTCACACCATGGGAGTGGGTTGCAAAGAAGTAGGTAGCTTAACCTTCGGGAGGGCGCTTACCGCTGTGATTCATGACTGGGGTGAAGTCGTAACAAAGGTAACCGG
+
&'*%'$')..0/)*/9*,-9//-2--3%$%%)5257756()/-+*7)-.*-0()(+-'('*&%%$%)($)&(**(%%&$&')&''**()(((,,-.0.46-(1*40:.--13;6%.-,%.,+%-*+().//1*444611222471/,-*.81(+*(&*)(*(./(10('%$''%)%$)/7.2'')+-65/*-2*2+62)++.9/+,2/3.)/'''''*+*%&'*%.2.3:.,3,,0./)('&',3*0,,+0+,-0-3&21---+/1+$'$$*.+,),'.)),''.('+7301..42414'2,/.3.21662,&)%$%-0*'''*)/86*33:4(+)+(())%(,.+*-2.7*'-*&'(&&,($%&+)%'''($*,+-,+'*),((1.)*+)+**''%$&%).'%*(-*'*''()()%$%%$&'-.4597.**)*'&))&4,/+*'*)**&#'-17-*324,%)*(.,-.11/345077678213.++3.*,3*-00:13)37,5/-'..39;2/0742340.(*)*.+/.59..11+06400,,'.)+,.2./,67-&-)*+3,+,,+,-)/)$)')&&(*0/0,3-4*-4024644*'(&%%(&(*/911-/10+.,706/(%&',1,((%'''1(*,7$,45)25+*1.2,&()((()(*0(+-.1/.,26;:090:2..1/14&/,)*-5'(1,6.6,''$$%)(%),'+(/072,*,))*%-200/1(((+,1,+1-,/41498.4'.3+50,&.,998-+0%&*/0011577352314.&(%%%&()24810+(&%&&*0//5/,,&'0*+,#%))$())..+**)&/&(&/3','(*9'%,+,/403:2332891)..11-:/7/08755&0+%'-('&%&%%%*,1/&12690/+,)*((*16-/343/3834.&'12463%%)&(%*/-%*%().(*+055+++)')(&+.63044:652+))))-164**)*-+.073222&/()-/35*'+))/-./90/+(-''*&%'(&,111()''(),+4./.'+**+,'0*),+,//.,..++-)%&()'4()*.+**))656673115/,4*+,31375--&&..-012911-.-**,,0.00/**&.-+.7300.,.-/4-//70((')'.*5),+//&(+)*'+(((''%'0*25265+83(+1+23454036('0)*14:75&(((*3/561--1/./3#-%&),0'0(,374-,1
@e0cf0b5b-cf0d-4f08-86b0-040aadb51de9 ch=280 read=96372 start_time=2019-12-13T10:56:48Z barcode=BC01 runid=2c9cf7bc05858273f10e7d7ec552fc0bd742dc3e
TTGGTTACGCTTGTTACGACTTCACCCCAGTCGCCGGTCCACAAAGTGGTAAGCGCCACTCCCGAAGATTCGCTACCGCCTTTTTTGCAACCCACTCCCATGGTGTAGCGAGCCGGGCCGGTGTACAGGCCGGAACGTATTCACCGTGGCATTCTGATCCACGATTACTGCTTGATTCCGACTTCATGGAGTCAGGTTACCCAGTTTCCCAATCCGGACTACGACGCACTTTATGTCCGCTTGCTCTCGCGAACTTCTCTTTGTATGCGCCATTTGTAGCACGTGTGTAGCCTGGTCGTAGGGCCTTGATGACTTGACTCATTACCTTCCTCCAGTTTATCGCTGGCGTCTCGCTGAGTTCGGCGGACCGCTTTGGCAAAGGATAAGGGTTTGCTCGTTGCAGGACTTATTGCTGTTTCACAACACGGTGACGGCAGCCATGCAGCACCTGTCTCCGGTTCCCGAAGGCACATTCTCTCATCTCGAAAGCTTCCGTGGATTGTCAAGACCAGGTAAGGTTCTTCGTTGCATCGGAATTAAGGACCGCCTCCACCGCTTGTGGGGCCCAAAAGTCATTCATTTTAGTTTTAACCTTGCGGCCGGCGTACTCCCCCCAAGGCGGTCGACTTAACGCGTTAGCTCTGACCCACGCCTCAAGACTTTTAACCTCCAAGTCGACATCGTTTACGGCGTGGACTACCAAATTATCTAATCTGTTTTGCTCCCCCACGCTTTCGCCTGAGCGTCAGTCTTCGTGGGGGGCCCGCCCTTCGCCACCTGGTCATTCCTCCAGATCTACGCGAGCTTACCCTTTACACCTGGAATTCACCCCCCCCTCTACCCGAGACTTTCAAACGCGCCAGTATCAGATGCAGTTCCCAGGTTGAGCCCGAAGTTTACATCTGACTTAACAAACCCGCACGTGCGCTTGCAGCAATGGTTCCGATTAACGCTTGCACCCTCCGTATTACGCGGCTGCTGGCACGGAGTTAGCCAGTGCTTCACTACCGGGTAACGATCGTAGGTATTAACTTTCCTCCCTCCACTCCCCGCGGTAGCACAACCGAAGGCCTTCGCTGCGCCACGCGGCATGGGCATCGAACTGCGCCCGACCTGTATTCCACTGCTGCCTCCGCTGGGGTACCAATATCGGCACCAGCAGAAGGTTAACGCTGAACGCGACAGCTTTCTTTCCGGCGCCCGAAAGCAATGCGTAGAAAAGA
+
3('&))*,+'&&%+1)**%+/30.675+(+60''(&(-+((*0741226//+'(+30--,0,()))('.'&$%'#&&#%''*/15,3528.;1)*+9;,-;4--))%(((&&.*'.+0'&'&%%&0.0434*0+310426/0+20140788:;943141(&'*+-2+,++)*)+*1--,/-12:2688/,--,(,+-1,/5,%%%(((-)*0+,..1+/,%&+-0--,-.1+'(&)+(#&)))*+++-)(+(''2.45/27/*.,/272/6++.'&(+--+-),',*++-0/)-783&''(-78/--*+-,++)*)***%%'$%*/064720**,-70,./',,)-()'(),())*+47;/+/+-3263+,)(%&&')8*509912,6*24)&)0--,-$&%/520.2&,)'(*(+44-,//02/1*(''),.*/.+10//01/00.12*)+++.'+-6.1*''+00321224;-++(*/03/,%(+*&-.5//(,*3)0''&'+0-46;214115*23:7650,)*.1556.(+)-()(('%''$&&')413,&((&*$%')(,2)&((&#'&%%.-.598)&)-86+.90000,&'&(')''*.+016.:8;*.&)),.60/-+,-004/,&$+)*&(*,#)$.6,)+.2620/0((')+*&.*18/8&*)')&*,77883/53**,+,(++/-*'(,+'((),./641..2()+77*+02-+01,'**-/790%+)(+-28485*(+*,83.,)(.52,37-+59*/..-16&)()()+'$+.-2-0-,,0/')%(&((&&&%%&.2)(3+*+12623//+*+(%/-1-334.+0+*/'&(&+(&&%&%/3.*)((.5)+/()/(,1555266<17+(+)**)'427-+'$),/*'(,,/.///-10408;;68)((#'*).-+&-'#%$&&*,))&*-+)'*33654,&(())')1//17,3,1,%**,,3.,,.0+0'+.*)'(6,,*,+&)**,-.,&'(&*'&&'.-4.-$()%#$%%&&+'*&'(,('((,0-*-,#'(0+/'##$$&$%&&')%2)%%&))*&)/('),*+'('%*(())*&%''%,//3,,*,/),,/1&'%)**))'(')&$&%%)*,.531*'&#')($)#$(/,1,/0&&'$&''%.)&*/)-(-/++%%&%&*'&.')'(%&)0/('+(+&)''&0+&$'()%)+3.11+&&$)()'$%
@f2a2a004-0c8e-48de-9884-bd6c10853961 ch=266 read=81331 start_time=2019-12-13T10:56:49Z barcode=BC01 runid=2c9cf7bc05858273f10e7d7ec552fc0bd742dc3e
CCCAGTTTACCTTGACACGACTTAATCAGCAGCCCTACCTTCGGCCCGCTGCCTCCTTGCGGTTAGCTCACGGACTTCGAATTGCCAACTCTCATGGTGTGACGGGCGGTGTACCGCCCGGGAACGTATTCACCGCGACATTCTGATTCGCGATTACTAGTAACTCCAGCCTTCATGTGAAAGGTTTCAGCCTAATCGAACGAGACTGGTTTTAAGTTTGGCTCCACCTAAAGTATTGCATCTCTCTGTACCAGCCATTGTAGCACGTGTAGCCCTACACATGAGGCATGATGATGATTTGACGTCATCCCCACCTTCCTCCTGGTTAACGGAAAGGCGGATCTCGCTAGAGTCCTCAACTTAATGGTAGTAATAACGTAAAGGGTTGCTCGTTGCGGGACTTGCTAACATCTCGACACGAGCTGGTGACAGCCATGCACCACCTGTCACTTGTCCCCGAAGGAATTTCCTCGATTAAGAGTAATGCAAGGGATGTCAGTGTAGGTAAGGTTCTTCGCGTTCTTCGAATTAAAGCCACGTAGCGCTACTTGTGCGGGTCCCGTCAATTCCTTTGGGTTTTAAATCTTGCGACCATGCTCCCCGGCGGAATACTTAATGCGTTAGCGGCGGCACGGAGATGACACCTAGTATTCATCGTTTACGGCGTGGACTACCAGGGTATCTAATCCTGTTTGCTCCCCGCTTTCAGGCCCCGCACTCAGCGTCAGTTACAGTCAGAGTCTCGCCTTCGCCACTGGTGTTCTTCCTAATCTCTACGCATTTCACCGCTACACTGAATTCCCTCTCCCCTCCCTGCTCTAGATAACCATTTGGAATGCAGCACCCAAGTTGAACCTGGGTATTTCACATCCCTTAATCATCCGCCTACGCTCCCTTTACGCCCAGTAAATCCGGATAACTCTCGCCACCTACGTATTACCGCGGCTGCTGGCACGTAGTTAGCCGGCTTCCTCGCTGGGTACCCATCATTATCTTCCCCAAAGAACCAGGGCTTTACGATCCGAAAACCTTCATCACTCCGCGGCGTTGTTGCTGCATCAGGGTTTTCCCCATTGTGCAATATTCCCCACTGCTGCCTCGGCCAG
+
0*'%,16((*+++('&(+--,15,520$#&%&).*())(*0,&258**2434654'((+-2/*,()+102329//-1.&*(++-08/+./0+,/77'&%%*&-.887846/.&*/*/4'-3817327430+*5-86724+.13//06;:465%5)'),%25040*/)&&(%*-0067/-.1&/,1:0-*&)&%*,+0**4/')(,/14-6;;+1,+5*.*+/007,3+)%'%&+%+**+771/...2898-0*)+8+-3.++,+'''*)(&')*(&'(&&#$&',0111+)'&(,002;1..0(126,:79/./639+*.251/)$%*1/+3./))+4(*'&*,2010/((,/163216//405-1/-)&+)/+-2.-,0*&+-%*&%&&0016'%(,.()*%'),,,++())*,$,')'(/-*,*)+-+*)4+6541,.6'++,--2&))0--015,(&*'%''*/1/30,+*0).&&''&/23230(*210953.),.07332/33*51<7160/05652472((---.7.'67340/-,,*,+)),,-.-'.,2108/.07796151)24*),1;<2/9/-,/+'&''/6/7*661::7)40.'0(*/+1,0,337465/.0/95%420,+,(*&%&$%$,)+'1025<967874:0+,*1.//40/-,'1)$40(*+:93487;0-/2:7028158-*,,0.,((,0++)$&#(*1,02225-3/;,0,./1'()-,.(0..++/0079)01+*,,-:76<-1*,55666,,,,-64<<226:57724..)($-+0.3/,--01+1*1-(%'*),*)*++3/3/%$&&,1.5128565.26+1-,1'/1.65+/7,-*,35-./1-5.&+'/+121/97,/93/222/69'2/)&0)1-(&(*,1/.1013-&(%((0(13841221)2.10/8013-*(4-008838+)+*+(3*-+&*&,((.3.6,0()+48/0./7'%/1517001:3;99.96+((,*))3:817;8*10021*)-.2.078<::::23,3&''*-,***')+)*1/12222010188(.6;2//;2437/700017593,/31.+')()-$(&&&'
@b50aafed-1d5d-4067-b94b-0a89fd250c8d ch=37 read=109788 start_time=2019-12-13T10:56:48Z barcode=BC01 runid=2c9cf7bc05858273f10e7d7ec552fc0bd742dc3e
CTCCCTACCGGGAGGCAGCAGTGAGAATATTGCACAATGGGCGCAAGCCTGATGCAGCCATGCCGCGTGTATGAAGGGAGGCCTTCGGGTTTGTAAAGTACTTGGCGGGGAGGAAAGGGAGTAAAGTTAATACCTTTGCCCATTGACGTTACCCGCGGAAAAACACCGGCTAACTCCCCGTGCCAGCAGCGCGGTAATACCGGAGAGGTGCAAGCGTTAATCGGAATTACTGGGCGTAAAAGCGCACGCAGGCGGTTTGTTAAGTCAGATGTGAAATCCCGGAGCTCCAGCACAGAACTGCATCTGTGCTGGCGCGGAGTCTCGTAGAGAGGGGGGTAGAATTCCAGGTGTAGCGGTGAAATGCGCCGAGATCTGGAGGAATACTGCCGGTGAAGGCGGCCCCTGGACGAACTGACGCTCAAGGTGCGAAAGCGTGGGGAGCAAACAGGATTAAGATACCCTGGTAGTCCGCCGTAAACGATGTCGACGGAGGTTGTGCCCATGAGGCGTGGCTTCCGGAGCTAACGCGTTAAGTCGACCGCCTGGGGAGTACGGCCGCAAGGTTAAAACTCAAATGAATTGACGGGGGCCCGCACAAGCGGTGGAGCATGGTTTAATTCGATGCAACGCGAAGAACCTTACCTGATGTGACATCCACAGAACTTTCCAGGATGTTGGTGCCTTCGGAAACTGTGAGACGGGTGCTGCATGGCTGTCGTCGCTCGTGTTGTGTGAAATGTTGGGTTTAGAAAAGTCCGCAACGAGCGCAACCCTTATCCTTTGTTGCCAGCGGTCCGGCCAGGGAACTCAAGGAGACTGCCAGTGATAAACTGGAGGAAGGTGGGGATGACGTCAAGTCATCATGGCCCGCGACCAGGGCTACACGTGCTACAATGGCGCATACAAGAGCGACCTCGCGAGAGCAAGCGGACTCATAAAAGTGCGTCGTAGTCGGATTGGAGTCTGCAACTCGACTCCATGGGGAATCGCTGGTAATCGTGGATCCAGAATGCCACGGTGAATACGTTCCGGGCCTTACACACCGCCCGTCACACCATGGAGTGGGTTGCAAAAGAAGTAGGTAGCTAACCTTCGGGGAGGGCGCTTACCACTTTGTGATTTCATGACTGGGGTAGAATCGTAACAAAGGTAACCCGG
+
//2/*'),))1.*01.0.32271,+,/.*5*)*-0.7106785399/12,+-.-+&&*,77-5+*,4320,..-+,0+-03/2435/:82:00.690)*+&$#''*0/8,)0/,2))2/&().73*0,8,7225.5,,-66+../-6,6-,2:,,.'-.2+,((%*)+()),/,..23,+0347---'()+,*..140.1-5-.-&+20451-,/109/-+-&+)(*&#%&.56865461''*+,%++5./3/.79<1.0846-1922487--5;-)37-*1)+--7'.%+(...08793332/&&)(/+)')$&()((,-18361.,+()*-/-*%*(,,0/-,,/3310-//1;11+0/+(-%$$((+/0/-10,7.094))#%+)-1)+()*,62,::0')052-++/).-./04560)/--.***.+)+779::)))+1-),.-1(5**('*-,8:+,89:4641('+0/.390310/.055.3,/.5.3-,-3011$$&$-3-12-2-.,2*-0%*,/3557892:28/21)*-8.2.(('&&%%++--.,)#+),,22;5:96057.8954041614814;7)6-)%)%&())-1874.*+)*/,/4;8385:00/11;16100358'*+0,,1,+.,+*.)/*./5454-/+-/0+:8*.')**'(%*),.;9:4331....*+,+-,+-27,/*+...--,0+7-,-89556453554-3/-,**(+-.444902.*0+)(-0*+)*66+11*6//34-6/73:/20.-8,64,+5:77:6164;3010+2+(+.+)2.40)()&&()::9::43300229;7782,,..4.31063*/3344/.003+.02:8/2/126&&(*-3015560+))'((./0957383.932354663.&)&'203868643.,),-1:5979,*)(*2495''.%.034467828%/$-'((&(*/../+0+++*,887911/(*)&*,,'($(%'-4/1188:534(+*.77196,//66669424,0-1(&2(0$%#$&)+.18.491-3301019896/(&))1/0:233;6(',**,)+('(&($.+8:8:7)05,+16+6//20.38/0.95/12/26'-(+.17-0)+&($'*+,1203;.8:*0,,6298-48
@4c8afb74-bb1d-4d98-832b-490d2b3bee00 ch=11 read=52134 start_time=2019-12-13T10:56:47Z barcode=BC01 runid=2c9cf7bc05858273f10e7d7ec552fc0bd742dc3e
CCGGTTGCTTGTTGCGACTTCACTGATCATGAATCACAAAGTGGTAAAGCGCCCTCCCGAAGAGTTAAGCTGCCTACTTCTTTTTGCAACCACTCCCATGATTGTGACGGGCGGGTGTGTACAAGGCCCAGGAACGTATTCACCGTGGCATTCCTGATGATCCACGATTACTAGCGATTCCGACTTCATGGGTCAGGTTGCAGACTCAATCCGGGCTACGGCCTTGCACTTTATGAGGTCCGCTTGCTCTCGCGAGGTCCTTCTCCTTTGTATGCGCCATTGTAGCGCGATGTGTAGCCCACCTGGTCGTAGGGCCATGATGACGTCATCCACCTTCCCCTCCAGTTTATCACTGGCAGTCTCGCTGAGTTCCCGGCCCGGACCGCTGGCAGCCGAGGATAAAGGGTTGCGCTCGTTGCGGGACTTAACCCAGCATTTCACAACGAGCTGACGGTAGCCATGCAGCACCTGTCTCCACGGTTCCCGAAGGCACATTCTCATCTGAAAACTTCCGTGGATGTCAAGACCAGGTAGAATTCTTCGCGTTGCATCAGATTAAAACACATGCTCCACCGCTTGTGCAGGCCCCATCAATTCATTTAGTTTAACCTTGCGGCCGTACTTCCCCAGGCGGTCGACTTAACGCGTTAGCTCCGGAAGCCACGCCTCCAAGGGCGCTGTACTCAAATTAAACATCGTTTACGGCGTGGACTACCGGGGTATCTAATCCTGTTTGCTCCCCACGCTTTCGCACCTGAGCGTCAGTCTTCGTCCAGGGGCCGCCTTCGCCACCGGCATTCCTCCAGATCTCTACGCATTTCACCGCTACACCTGGAATTCTGCCTCTACGAGACTCAAGCTTGCCGGTATCCAGATGCAGTTCCCAGGTTGAGCCCGGGGATTTCACATCTGATGCTTTCGACCGCCTGCGTGCGCTGCGCCCAGTAATTCCGATTAACGCTTGCCCTCCGTATTACCGCGGCTGCTGGCGCAGGAGTTAATACCGGTGCTTCTTCTGCGGGTAACGTCAATGAGCAAAGGTATTAACTTTACTCCTTCCTCTTGCTGAAATTACTTTTACAACCCAAGGCCTTCTTCATACACGCGGCATGGCTGCATCCAGGCTTTGCGCCATTGTGCAATATTCCCCACTGCCTCCCGTAGG
+
8/)).'$%)')./&)..0294++%&'77-023936%,)1)(+,4/.3+(*,17,*-/,*.-('+*416)--%152&2183073/.(/032*%')56/$-'&/*(()*25971,(*()-)--08:/:19)&170911794;323;4*/***566'&*&+(,.05./,,/0,-.%*')369/-)(+082%-'2(*+$&,,702,,00.,1-+0)/1)-/254//-,,,.'*/4-,33,*-,0/,-.;/21635/,0,+'*+')2.41((0.'((+.18:9+--'%$')(1.,/.'(*/0282&(%*.377-/--599:8**($&&)100/,2,&.83441++(.*)./<--.42333:5*//.+/%&.+,-./74+*,44./30:211/351/)..**+5-564+-3-0*'+%&*,/3/-+-83200-/'+(')(141:2.,-0'0''/420,**((&./:1323+,,,-601/.,-+)+0987:92,2-/1.%+)-30397,,+()1+)*5559,-7<996884303/7,**)*$)&0,01;7677765536+&&(*,/85++%+*-,003835:*),+),..',.355*%)-+7.:0$','%)/8/..6414/+0-6,30/+-%046*12:8,7400/+4+7,9(''(+,/06/1*/+.*-/),*1206,2'30+))-,*)&%%%-/0.2/64/046248/++-1/1:8:4/.-03341,.,--+,0.-...1;/,/1-4;1$)+,-650/41540-,4667)-**+488671('-*.(+-,.66<;::9(271:631811.6,,,2103355664+59:0--/''(#$&)'&%)/%4+63-43,.1+3.(.'.04(*(*-9129/6230:'(+;<89%5371/+,.74:42183+('+-%.)'&,.125.-**%##$$&(56:32+&'(*232)&'&()*-+%,.3355/.)'0-6050.2*().+(--)-.2/-0-**)2/398815.&-&,)$'-7-&%$&'-22579<89<63576:70/964570500.678;--.,*+,,,*.64,.,*0+3/+*'*)&+-((-(*+%)())(&',*20*')(,,0.8..67%&'('*)/,30-/374.--.-;('52023),118:*-0-)*+.7,+,./58)%'''.4.72+,975(
@8ed358d1-5a3b-4b88-8d69-13bc3ef1feea ch=396 read=83648 start_time=2019-12-13T10:56:40Z barcode=BC01 runid=2c9cf7bc05858273f10e7d7ec552fc0bd742dc3e
CCGGTTACCTTGTTACACGACCACCCCAATCATCAATCCCGCAGCCAGACAGCTCCTTCCTTGCGGTTAGGCCACCGGCTTCAGGTGTTATCAACTCTCGTGGTGTGACGGGCGGTGTGTACAAGGCCGGAACGTATTCACCGCGACATGCTGATTCGCGATTACTAGCGATTCAACTTCATGTAGTCGAGTTGCAGACTACAATCCGAACTGAGAATGGTTTATGGGTTTGCTTCACCTCGCGGCTTCAGCACCCTCTGCACCAATGTTGTAGCGTGTGTAGCCCAGGTCATAAGGGGCATGATGATTTGACGTCATCCCGCCTTCCTCCAGCTTGTCACTGGCAGTCGCTAAGAGTCCCCAACTTAATGATGGTAACTAACGATAAGGGTTGCGCTCGTTTGCGGGATAACCCAGCATCTCGACACGAGCTGACGACAACCATGCACCACCTGTATCTCCTTATAGCTATCTCTCCATCTCTGGAGCCTTTATGAGTATGTCAAGACCTGGTAAAGGTTCTTCGCGTTGCTTCGAATTAAACCACATGCTCACCGCTGTGCGGGCCCAAATCGAATTCCTTTGAGTTTCATTCTTGCAGACGTACTACTCGAATTACTTATTGCGTTAACTGCAGCACTGAACTTTGACATCAACACTTGAGTACTCATCGTTTGCAGCGTGGACTACTAGGGTATCTAATCCTGTTGCTCCCACGCTTTCCGGGACTGGGCGTCAGTTGCAGGCCAGATCGTCGCCTTCGCACTGGTGTTCTCCATATATCTACGCATTTCACCGCTACACATGGGAATTCCACGATCCTCTCCTGCACTCTAGCTGCCTGGTTTCTATATTTACTGAAGTTAAGCTTCAGGCTTTCACCACAGACCCTTGCCATGCTCCTCTTTACGCCCAATAATTCCGGATAACGCCACCTACGTATTACCGCGGCTGCTGGCACGGTAGTTAGCCCGTGGCTTTAATAAATTACCGTCTCGGCTACCATTTCCTGTAGCCGCCGTTCTTCCTTTATAACAGAGTTTACAATCGAAAACCTTCTTCCTTCGCGGCGTTGCTCCGGTCAGGGTTTCCCCATTGCCGAAATTCCCTACTGCTGCCTCCCGTAGG
+
4.0+.5*,5/9,.-+**,0*)+--79/052:,.-3/-0:*),(&)*)-*-(-,-/7241(*)())4.3(548:022/2/126%2//.:33391,/-.-3(3*0,.-329789228-/253121./023+.-//2656<4+0,&,((*)(/8::4;431,,*3*,.3-.-,,502(1,195./16-/340*,,:-0*3221.+'-),*')+,('&()/,0-9<4,14<454,#'2,5/045:51/-+.0/,,,*.31-/(((%',125-4/+)**+'++.%')--81)+//035/.,57-3,.-.0328;9)(''*-5-;5.+5/-2--+.*()-195888::9;82345/216+*).+177)0,*,0*2*)+465360,-5-70-,-.(*-,;-15555318)*-293,(*-,+(,(35689652544530667456285.5:5:,,*-*)-,-/116779&*))/+5778979869;::996341(-2419901++'(*167966778;87..+7++-2:67;;8927-&,4/:-2)2'498;<111/%)*-(,0,*.*,-118.66/'()+.)2*6/740874478<;827;./411()43-2-0-*.01..00.,--7-22/.-2.1.443-%,+*6679;47;7/35778./,%)*(&$(*(,-.-23.89-+1)11037:477744.11.-,-5-19635)&03*,.,50&(()27-,(3971/,.(8689:271:11,,5977/010*,,)-*+,)%'&(+41.)&++)')+43668991101/5;63*-,''1$%$(#%$'&/'5*83,--/47)+-789666-.01()/56577-077;83/-,(&)**/0715+0,4*/05:6'6945;;025912457;;.*+%'($'(,,59+-6;.,-0010/517592;.3099-,*').).2,./0732503<995;6652,5+'$')'((/./+,0.,'+&('-0/(001401/+38453,1(4()(.7.8<87723443698:;8;;116.,+1.,0347)+)*/84*02:18,-5:7476968<5+-..).(1//+2,+,2(2+14'3:62<20571-/:370/+*2+/4/*)&)))-...:+89))4*1*
@cd9ac42b-04fc-4d27-b473-42e5f4fde8a4 ch=194 read=88512 start_time=2019-12-13T10:56:29Z barcode=BC01 runid=2c9cf7bc05858273f10e7d7ec552fc0bd742dc3e
CCGGTTACCTGTTACGGCTTCTTATCAATCCCACATAGACAGCTCCTTCCTTGCGGTTGGGCACCGGCTTCGGGTGATTATCAACTCTCGTGTGGTGTGACGGGCGGTGCAGGCCGGGCGTATTCACCGCGACATGCTGATTCGCGATTACTAGCGATTCCAACTTCATGTCGATAAATTTGCAGACTGAATTGAGAATGATTTTATCGTTTTTGCTTCACCTCCGCCTTCGCTTCCACCATCCATTGTAGCGCGTTAATGGCAGCCCAGGTCGCCATGATAATCCCCGCCTTCCTCCAGCTTGTCACTGGCAGTCTCGCCAAAGTCCCCAACAGTAACTAACGCGGTAAAGGGGTTGCGGGACAGCAACATCTCACGACACGGGCTGGCGACAACCATGCACCTGTCTCATATGGCTATCTCTCTGGAGCCTTTATGAAGGTACGTCAGAACCTGAGCAGGTTCCAGCTTCGCGTTGCTTCGAATTAAACCACATGCTCCACCGCTTGTGCGGGGCCCCGTCGATTTTGAGTTCATTCTTGCGAACGTATACTCAGGCGAATGCTTATTGCGTTAACCGCAGCACTGAACTTTGACATCCAGCGCCAGGTACTCATCGTTTGTGGCGTGGACTACTAGGGTTATCTAATCTATCCCCACGCTTTCGGGACTGAGCGTCGTTGCGGGCAGATCGTCGCCTTCGCCACTGAATTATTCCTCCATATATCTACGCACCGCTACACATGGAATTCCCTGATCTCTCAGCTGCCTGGTTTCTGCGCGGCTTTTTCAGCCGAACTTTCACCACGAACCCTTGCTGCCGCCTGCTCCCCACTTGTAATAATTCCGGATGTAACGCCACCTGCGTATTACCGCGGCTGCTGGCGCGTGGTTAGCCGTGGCTCTAATAAAGTACCGTCCTCGGCTACCATTTCATAACAACCGCCGTTCTTCGCTAACAGAGTTTACAATCCGAAGCCTTCTTCCTTCACGCGGCGGTCGGGTTCCCCATTGCCGAAATTCCCTACTGCTGCCTCCGTAGGAG
+
3)../8)/(*(*0.-,*+*-'%%*).+7+-2(')'*&'))+)+.58298131-0173;+45-,.4(0+-10*1*,*&,2,0+4,*),'(+-+(+-1136990590+,,%&(-,3'()&+*./35.(*1+/,..//3.*)',(,)//449/-/+-/.-0:)+.+'&*&(+&(%'%($&',.''($)&''&$$&$''$**))%-36(%)%**385,*.908569/6)$%%&)((.2-5,%)0,263437*('&'%+*,)(%(('&&',)))/333*/)))+0.(+'341*14;9669+/,+%*-..0/&)'.((%*+.45&&$,((*.378,).(%'&(,.23.,+*&()4,',.1*---.+*))*,%.*&./3473*.//101,)%%'+*.0.-.'1,2321.34-+,+(*,2-+,,,*00/,.)*)-,&)20.5/$+*-,+1.-.44550-3.*))'&$$)-5.-''#$&((),-16023:7003/5/:*74'(',33421,16.+*(&,+*+20(.,,'(,/'(,672.,.249588/00,01124--+'),33')1/'''($&%&'*.++,1951.&'((./.7/103.234/0.10.*,.1,,)'.+,(01,)+,*27)&$'*1214725/&+.'+()*-*-1,.853)%'),.+%)(,176+(.'&'(('+,,.2,3-+,'33('*/.7585,++&),,0701*,$%((%051-,+((*-.087836-212757763-.()%'-+2/1/(#')0.,,).-*..++,)+0/4;-())&%,*'&'%%$$'&+0)''+-//+'(+%&&,5791/3//169:43/('%((&(&#&&&%'*,,279;0/+/&&&%(()&'&$()'%))*/.7/38/.,7121513))*/,-&-/+)(/&&*%$'''%)00173)*+50-0.)*+),**).2,.2*'$%'''***.**,)+12-1-)('+(2+)%(-0*),-51//,/1&1224159323;7,.,..55141-'.+.30::5)+3,-,*04.27/7+)'+*)**-/8/48,-(1''$
@e3463e00-ba03-4700-a02a-ff967033e2e0 ch=397 read=354152 start_time=2019-12-13T10:56:26Z barcode=BC01 runid=2c9cf7bc05858273f10e7d7ec552fc0bd742dc3e
CTCCTACAGGAGGCAACAGTAGGAATTTTCAGCAATGGAAACCCTGACCGAGCAACGCCGCGTGAAGGAAGAAAGGTTTTCAGTTGTAACTTCTGTTATAAAGGAAGAACAGCAGCTACAGGAAATGGTAGCCGAGTGACGATACTTTATTAGAAGCGGCTAACTACGTGCCAGCAGCATTAATGGGTGGCAAGCGTTATCCGGAATTATTGGGCGTAAAGAGGAGCGGGGCGGCAGCAAGGGTCTGTGGTGAAAGCCTGAAGCAACTTCCAGTAAGCCATAGAAACCAGGCAGCTAAGAGTGCAGGAGGGATGTGGAATTCCATGTGCTTAGCGGTGAAATGCGTAGATATTATGGAGGAACACCAGTGGCGAAAGGCGACGATCTGGCCCACGCAACTGACGCTAGTCGAAGCGTGGGGAGCAAATGGGATTAGATACCCTAGTAGTCCACGCCGTAAACGATGAGTACTAAGTGTTGGATGTCAAAGTTCAGTGCTGCAGTTAACGCAATGAAGTACTCCGCCTGATACGTTCGCAAAGATAAACTCGAAAAGGAATTGACGAGGTTACGCACAAGCGGTGAATAATGGTTTAATTCGAAGCAACGCGAAGAACCACCAGGTCTTGACATACTCATAAAGGCTCAGAGATGGGAGATGGCTATATGAGGATACAGGTGGTGCATGGTTGTCGTCAGCTCGTGTCGTGAGATGTTAGGTTAAGTCCTGTGGTACCCAGCCCTTATCGTTAGTTACCATCATTAAGTTGGGGACTCTAGTAGAGACTGCGCCAGTGACAAACTGGAGGAAGGCAGGGATGACGTCAAATCATCATGCCCCTTGACCTGGAGTACGTGCCACAATGGATGGTGCAGAGGGAAGCGAAGCCGCGAGGTGAAACCGGAAACCCATAACCATTCTCAGTTCGGATTATGAAAGTCTGCAACTCGACTACATGAAGTTGGAATCGCTAGTAATCGCGAATCAATATCGCAGTGAATACGTTCTCTCAGGCCTTGTACACACCGCCCGTCACACCACGAGGTTGATAACACGAAACCGGTAGCCTAACCGCAAAGGAAGGAGCTGTATCTAAGGTGGGATTATTGATTGGGGTGAAGTCGTAACAAGGTAACCGGAAGATAGAGCGACGGGCAGAGTAGGTTATACAAAAGACACCGACAACTCTTCCAGCGCAGCAATACGTAACTTACC
+
++0-,*/*+.()(**()((,*,(+(08:5-$*/0886**1.+:++-125-/*+-/0,26**+))*7/21/)/3-*-/:841)1+5%+,*'-,3**0/---4+')(,,163.0-*---2753+03.-15500/7+*++./.)$((*+/)(-+.&((')&().30/--.-145:0/0,)+'('.(,*0+,'')))&)+292.2,'.'+0,,1/66887769*'%.+),.)2,)*171*-+/)46610/,.+//..883441+,'$%''+*,,'&(,5--7.,.,*-:8-;1/7/.---0))(((*+,72-/0.435-'***///.,.+*(%'%%&*'+*,+33/168631/2''.,,..,2+,8.//4-34/910/0++0+244544414+70($()0/--,-$(&$&(*-2%)(&'47*46)',,9;::-79+,5/,41%58*&(+9879943557;:99:14../,*+-'0-490476<7;6;28730)*6.+/).2*&*,*-.2221---5/%&+''+,.29,+(%%(')-38;92258-..3*./'(*(*-0,,//36523.-&*'%%%($)&')*%%*+)&&/+,/+.55;97962/+,((+50533447/-..*)/0(+**+44.+.07476655690,305:-,,,-444,*****121572/))-**/,-+/./98888793.6/--5334///0/-,%/76872111018./.7-4*,-02()'(,&)./))*,:5.73330.6.*-1.29455),605/05,0581204*%''%&(*0020-%'*),.)))-')$$+.+0+*1-2,%07/999898788920//1/',%(&%&&&%%&*''%&$)'))0211*&-1/49899799:5/)2-),/-.((0)-7-0/)/**+/5(,&''+-,/;5)-.10779:8580-518+2*1./**)&&')1166/7/-003/.-..3/2.-71214766102.111111*+//92/./+-1:90&*+-2:855423+--0/*,*-,-,)+.)*+*371/71.0200/03+-+(*)(0)+,-..,.(&'&(/&+-&*1,+0+1(%&(('//./-)&''.''&-.02(*%)(0/../'(((*/,(+***+)-*+,/-08789+2,0448766536772.0.,(&&.4/1'(()()'(+''()099.+05647,-*-*)-02.4+(),(-,/2/83-.)(+.&#$#&#
@c32f4675-6761-4b2f-befc-e28f9410f884 ch=509 read=157606 start_time=2019-12-13T10:56:17Z barcode=BC01 runid=2c9cf7bc05858273f10e7d7ec552fc0bd742dc3e
CCAGTTTACCTTGTTACGACTTCACCCAATCATCAATCCCACAACCAGACAGCTCCTTCCTTGCGGTTAGGCCACCGGCTTCCGTTGTTATCAACTCTCGTGAATTGTGACGGGCGGGTGTGTACAAGGCCGAGGCATATTCACACCGCGACATGCTGATTCGCGATTATAGCGATTCCAACCTTCATGTAGTCGAGTTGCAGACTACAATCCGAACTGGGAATGGTTTATGGGTTTTACTTCACCTCGCGGCTTCGCTTCCTCGCATCCATTGCACATTAACGAAGCCCAAGGTCATAGGGGCATGATGGTTGAGCGTCATCCCCGCCTTCCTCCAGCTTGTCCGCTTTGCTTGATCCTCGCTTCGAGAGTCCCCAACTTAATGAGTGGTAACTAACGATAAGGTTGCGCTCGTTGCGGGACTTAACCCAACATCTCACGACACGAGCTGACGACAACCATGCACCACCTGTATCTCATGGCTATCTCCATCTCTGGAGCCAGCATGAGTATGTCGCGAGAGACCTGGTAAGGTTCTTCGCGTTACTTCAGATTAAACCATGTACTCCACCGCTTGTGCGAGGCCCAAATCAATTCCTTTGAGTTTCATTCTTGCAGAACGTACCCCTACTCAGAGCCGAATTATATTGCGTTAACTGCAGCACTTCAGACTTTGACATCCAACGCCAAGTATAGTTTACGGCGTGGACTACTAGGGTATCTAATCCTATTTATACCACGCTTTCGGGACTGAGCATCAGTTGCAGGCCAGATCGTCGCCTTCGCCACTGGGTGTTCCTCCATATATCTACGCATTTCCACCGCTTTACATGGAATTCCACGATCCTCTCACGCACTCCTAGCTGCCTGGTTTCTATGAAGCTACTGAGTTAAACCGAGCTTTCTACAGACCCTTGCTGCCGCCTGCTCCCTCTTTACGCCCAATAGTTCCGGATAACGCTTTGCCGCCTACGTATTACCGCGGCTGCTGGCGTAGTTAACCGTGGCTTTCAATAAAGTACCGTCGCTTACCATTTTCCATAGCAGCCGCCGTTCTTCCTTTATAACTGAAGTTTACAATCCGAAAACCTTCTTCCTTCACGCGGCGTTGCTCGGTCAGGGTTTCCCCATTTGCCGAAAATTCCCTACTGCTGCCTCCCGTAG
+
21&+-5*+5-7-,07./-&+,)++//0+4/129969527)()&#&$**/0(%)*34.4.+)-/0//)5)/7:<566*/&)-.+*,6*//..-.&+,2/1160%%)(()//11:;:0+&,(,,456791/6-('0,21989<0--&24.3254898::50/**$%+(0*%&&&(/08-6)+&*%%+-+00//./0'(0.9)/)/,1,($)))--*+/1*''('+*'6298012.*.49)&,374009330207009.%%/*/*&%#(&'+/().(*&+)+-.)'$%'&+51*+*-+.''((/77*,,,+,/&3-'&**(-/1,:36+&(+*+-.*34*'')***0-&(''(&'''(',+/-/**)*%'''&(*.53+*)&&(7'%&(&,-402)..-**,-/16*6+6,,+-.296;21'5121140+01)/)2321.,',./2.1014456674593)4:3975241.,**++02655&)%))-0,,,+))*/---//(%'%&&)$*%&)+,2%'($$%'(*-.38004.5,-),./24/-./35)0070-+-/,/97+.)''*).22:2383061--'1*%/*24.$'(.4-;5<:-4/+,.27<;6/6;*..(.%'**0.5,4*(((()+.--%(.*'%')&$)(*2.//3736221.-*,%+(-'*)76580.0::/7,4+.'())(&')(%%)2-$)*.0.-/7/.1&-/)-841123139363(%.&#&%$((')**/:/0&8834+(''&#*-,21,))(*2,4225::2788883830/2'*)./,++3/.1/0702367879984643;72,*/1++('%&'+,02./526.&')/0474210)+%(#'(-(((/020-3-.44;6/(&&&+*$')%-(*''*90/+,&'$2/-8/+(*-,1569+,*((%),019:878-73*&+/3-,10/01+6++&-2+3/2.1.6,%&)//&/4(-'%%'&1106&+/,,-201553/-(()*63.-(/,6744(&(%$-)/071.1/283)(%%&%&,1(.56+/2&&&%&()355899981++&&&+++).()')()).;7*0,113+*.164265789;987:8/0)&++))-5()*,-912-32.1;/2:;+(,92022/17554:-:-+,86784155-72'&'&(
@dfefa701-fe4a-41fc-9060-4f1e638c2b69 ch=415 read=64383 start_time=2019-12-13T10:56:06Z barcode=BC01 runid=2c9cf7bc05858273f10e7d7ec552fc0bd742dc3e
CCGGTTACCTTGTTACGACTTCCTTTGATCATGAATCCCTGCGAAGTGGTAAGCGCCCTCCCGAAGGATTACTTCACCTACTTCTTTTACCTTCCTCCATGGTGCTTGTTGGGCGGTGTGTACAAGGCCGGGAACGTATTCACCGTGGCATTCTGATCCACGATTACTGGAATTCCGACTTCATGGAGTCGGTTGCAGACTCAATCCGGACTACGACGCACTTTATGAGGTCCGCTTGCTCATGAGTCGCTTCTCTTTGTATGCGCCATTTGTAGCGTGTAGCCCTGGTCAGACCATGATGACGACGTCATCCCCACCTTCCTCAACTTGTCACTGGCAGTCTCGCTAGAGTCCCCAACTTAATGATGAGTAGCGCTAGCGATAAGGACTCGTTGCGGGACAACAGCATCGACACGGGCTGACGACAACCATGCACCACCTGCTATCTCCATATGGCTATCTCTCCATCACGGTGTAAGGTATGTCAAGAGACCTGTTAAGGTTCTTCACGTTACTTCAGATTAAACCACATGCTCCACCGCTTGTGCGGGCCCGTCAATTCCTTTGAGTTTCATTTCTTGCGAACGTACTACTCAGGCGGAGTACTTATTGCGTTGCTGCAGCACTGAACTTTGACATCCAGCACTTAGTACTCATCGTTTGCAGCGTGGACACCTGGGGTATCTAATCCTATTTGCTCCCCACGCTTTCAGGACTGAGCGTCAGTTGGAGTCAGATCGTCGCCTTCGCCACTGGTGTTCCTCCATATATCTACCGCATTTCACCGCTACATGGAATTCCACGATCCTCTCTGCTCTGGCTGCCTGGTTTCTTACTGAAGTTAAAGAAGCTTCAGGCTTTCACCACAGACCCTTGCTGCCGCCTGCTCCTCTTTGCGCCCAATAATTCCGGATAACGCTTGCCACCTGCGTATTACCGCGGCTGCTGGCTGTGGTTAGCCGTGGCTTCTAATAAAGTACCGTCACTCGGCTGCCATTTCCTGTAGCCGCCGTTTCTTCCCTTTATAACTGAAGTTTACAATCCGAAAACCTTCTTCTATTCACGCGGCGTTGCTCGGTCAGGGTTCCCCATTTTGCCGAAGATTCCCACTGCTGCCTGCCGTAGGAG
+
3&*)74.14,6+*3.//-,,.++)0/$&,1/,'%%(,)&$#$%*+)+,5/0+'(+3:0+40*)+2'.'(2&%&0'$'**+-49-798*)-('*+,+).&,)2-.&+'(-1--61410,----2752828*3-,/-)2*,4/'11.215214;34445/%&'(,0./00.))),5-70/0371*+''$(-)(+',.1+..436/:32'4.6956565723(-,-2++*+,1+7++,330033+./,0/0)+/,-..0:80)))+,9;<6:1*).,0.()&%()-5++.)%$#%%44'&'&)&)%)/02:99/933)(/+/4574/*&+/5023676330+133584476.///.45/+&('(*+*()0,'%&%%&'(,+'*++,*%5+)*5567823-2+-*+(1)#*/*-(()%,)34434161&35,.**()*%+4(.)*('**-87**(*)-&+/1.17)*,5/0/+$%*$&#(&-)--')$(+('%'(+42-+('(&-,/267:.&,--8&0093((+2,28645,-++-..8..8/.-//*0&005021&$)*,98;5&'(&*)43;:6--910/611'&12/:5330//3)+2/3,****-/-&-)()*+'()632.01,/01.3**10*+11/6**%)%&'')*++/476986764(*%)*')(,(,#%%'$,)(++,-17100-*(-3,)../98/,1-+.7-,&473680/./.3*%+3+*($(-.'-...*-0/0729635501.,*+-3;595595667671-&,)+-78<7768;68757--111/1,*+),,/012//14.--()++('$%''',.+7('+-*,1/(''/+1+)%*)(+052+1832:0.-4/+,+*669,1-)*%&(,)373123/-./0:6%/-1,*-+*&&.')*,/0+)&*(+.+,1/%(*&%(&'+/1,3832-50238.9,)')+*)(1').407+$$%&$))0+-00*.-379:1--/,5--.(5224;358.+,)*.537:/87))--++--13/-/('$'*.*,8,()1533.,39:-9789678221384/11-1--+22-,02,879.0-..**8:4-05,*)-%%0)('//.30).3/0111835674614-),
@fe83497a-e734-48df-b2b3-aff1289f9eb6 ch=7 read=71521 start_time=2019-12-13T10:56:07Z barcode=BC01 runid=2c9cf7bc05858273f10e7d7ec552fc0bd742dc3e
CTCTACGGAGGCAGCAGTGGGAATATTGCACAATGGGCGCAAGCCTGATGCAGCCATGCCGCGTGTATGAAGAAGGCCTTCGGGTTATCAAGTACTTTCGGCGGGAGGAAGGGTAAAGTTAATACCTTTGCTCATTGACGTTACCCGCAGAAGAAGCACCAGCTAACTCCGCACCAGCGCGGTAATACGGAGAGCACAATAATCGGAATTACTGGGCGTAAGCGCACGCAGGCAGTTTGATAAGTCAGATGTAAGAAATCCCGGGACTCAACCTGGGAACTGCATCTGATACTGGCAACGGAGTCTCGTAGAGGTAGAATTCCAGGTGTAGCGGTGAAATGCGTGAGATCTGGAGGAGATACCGGTGGCAAGGCAGCCCCTGGACGAAAGACGGTGACGCTCAGGTGCAGCGTAGAGGAGCAGAAGCAGGATTAAGGTACCCTGGTAGTCCCACGCCGTAAACGATAATGGGCAGGTTGTGCCCTTGAGGCGTGGCTTCGACTAACGCGTTAAGTCGACCGCCTGGAATTACGGCCGCAAGGTTAAAACTCAAATGAATTGACGGGGGGGGGCCCGCACAAGCGGTGGAGCATGTGGTTTAATTCGATGCGCGAAGAACCTTACTGGTCGGCATCCCCACGGAAGTTTTCAGAGATGAGAATGTGCCTTCGGGAACCGTGAGACAGGTGCTGCATGGCTGTCGTCAGCTCGTGTTGTGAAATGTTGGGTTAAGTCCCGCAACGAAGCGCAACCCTTATCGCTATTTAGCAACGGTCCGGCCGGGAACTCAAAGGAGACTGCCAGTGATAAACTGGAGGAAGGTGGGGATGACGTCAAGTCATCATGGCCCTTACGACCAGGGGCTACACGTGCTACAATGGCGCATACAAAGCCTCGCGAGGAGCAAAGCGGACCTCAAAGTGCGTCGTAGTCCCGGTTGAGTCTCGACTCCATGAAGTCAGGAATCGCTAATCGTGGATCAGAATGCGGTGAATACGTTCAGGCGCACATACACACCGCCCGTCACACACCATGGGAGTGGGTTGCAAAAGTAGGTAGCTTAACCTTCGGGAGGCGCTTACCACTTTGTGATTCATGACTGGGGTGAAGTCGTAACAAAGGTAACCGG
+
,)1,25-3*,,12994572:7,43*8,))*,05//33-,00804<9767775&580//40241323.6276'+(,)2+*4-.7+5)&&$,1(*+-+48)),,1:-&***(-,,-.62+.+,--.0/78.-766,1---;44513<913++..)*1)*+5,&,,+2*)*.,+.&-+))((,)..-4.-/41/+$'%%'&&$(')+,6/112/347964'*'(&(+011030,0/'//4)'%(,*)/2(*,9813)$-,&(480-5($/92.+/1/4:4-357841323333-,*++*+&&&)&')+4558--'-)*,(.-1.3/,171+((+,-82-)+''(,+1,.-0698:1,,+'&&'452(&)*,*(**+/'+01,**+1,*(+-(./3)),,.0/334&3)/+*)()+2.2(.'('*/'+*(.,(,$5&+%*$$)/5&(077/./71*%+,12279<9*+%)+,(&($&%'').(*219/*0.*)0./3495/,('$00360.-,+6.3.755783,/$)$)%&'%&.'*(1&/+2-5493;;13685;:21,1/1-/-/9645333.,2/*+-11824-879/+../0++,42<:8779/-(+)&$&'(-)-3--,0+,,,&'&&&&'++,0+*-/.,-+.0,+1/..-..301/50/1/463;3/94649;5960411(*,45695522+1/0267888/1123(0(02+-&')-(*/14+,,7,2,3,.*&)*))''&'(*./63:/,./1:)+-'+2*('(*%0.9.6-9.98-5/+3*/-05,,-(*+/441/./0/.--/*-/20-3//1-0-'(.0,267626375.16589')+208)$##')*/+*2604/.,+'--/476455:77;85754+.++)%&++343,**''))::0()+85-+)')1,)-486887:86.9.*,/)4)%&(*..,//142.1+-**,5&-(*,,,+,&&&)*38546761+,)''*&112374)0*,02%*,+&&$&$*(.*/.1846/*,,,//,,),415370,+-19/60)11.+*%)(,*'*%)-1042:5761<8,--/)--.*,-&*00,,500775432433211*)+-1./059:9879'/-4458537
@9c13764f-e7bd-4d40-aa44-ac1b0ba14b1a ch=485 read=125833 start_time=2019-12-13T10:55:58Z barcode=BC01 runid=2c9cf7bc05858273f10e7d7ec552fc0bd742dc3e
CTCCACAGGGAGGCAGCAGTAGAATATTGCACAATGGGCGCAAGCCTGATGCAAATAGCCGCTGATATTATGAAAGAGGCCTTCGGGTTGTAAAGTACTTTCAGCGGCGGGGAGGGAAGGGGAGTGAAGTTAATACCTTTGCTCATTGACGTTACCACCAGAAAAAACACCGGCCCCAACTCCGTGCCAGCAGCAGTAATACCGGAAGTGCAAGCGTTAATCAGATTACTGAATACAAAGCGCACGCAGGCGGTTTGTTAAGAATCAGATGAAATCCCCGGGCTCAACCTGGGAACTGCATCTGATACTGGCAACTTGAGTCTCGTAGGGGTACAGAATTCCAGGTGTAGCGGTGAAATGCGTAGAAGTCTGGAGGAATACCGGTAATGGCGAAGGCGGCCCCTGGACGAGCTGACGCTCAATTGCGAAGCGTGGGGAGCAAACGGTGCGAATACCCTGGTAGTCCACGCCGTAAACGATGTCGACTTGGAGGTTGTGCCCTTGAGGGCGTGGCTTCCGGAGCTAACGCGTTAAGTCGACCGCCCACTAAGAATTACGGCCGCAAGGTTACTCAAATGAATTGACGAGGCCCGCACAGAAGCGGTGACATGTGGTTTAATTCGATGCAACGCGAAGAACCTTACCTGAATGCCCGACATCCACCTTGGAAGTTTTCAGAGATGAGTGTGCCTTCGGGAACCGTGGAGACAGGTGCTGCATGGCTGTCGTCAGCTCGTGTTGTGAAATGTTGGGTTAAGTCCGCAACGAGCGCAACCCTTATCCTTTGTTGCCAACCCGGTCCGGCCGGGAACTCAAAGGAGACTGCCGGTGATAAACTGGAGGAAAGGTGGGATGACGTCAAGTCATCATGGCCCCGCCACGACCAGGGAGCTACACGTGCTACAATGGCGCATACAAAGAGAAGCTGACCTCTGAGAGCAAGCGGACCTCGCAAAAAAGTGCGTCATGTGGTCCGGTTGGAGTCTGCAACTCGACTCCATGAAGTCGGAATCGCTAGTAATCGTGGATCAGAAGAATGCCACGGTGAATACGTTCCCGGGTATGTACACACCGCCCGTCACCATGGGAATTAAGGTTGCAAAAGAAATGGGTAGCTTAATACCGGGAGGGCGCTTACCACTTTGTGATTCACTTGACTGGGGTGAAGTCGTAACAAAAGGTAACCGG
+
(000./&*5-+.70/4+)++)))/.*.+,,./,;//:41/14:.8<998921&''$%#$'))%&&($)'*,874'%).,575:5(6628,(061,+,+0*..*.-+.,),4/(-/*,,'.,)%%((+.**3.8.033.62-/77446234.5.(.+$')(+.32.-(*(12103(%$-*.//:36368*32'**$**+(&'++%(+&,(,16345.3))*,-&*(,...0/$'(''221...-',,-(1,++4153+,-/,%'')+*+'&&&'.,-691/967384351/+1,345711,/04/00.04/7--,*()*)*+,/232%0/+%'#'(,'.+1,.,045/+,..1;887;1/.3443(+((),-:/,5+,-.9;;582&()-(((**)).-.475,',2)(($&)*,..2312+(,'*,'$%')+:86:/'),24/*-)+&+'%4,/590-/642395-.058;665;810+*%*+.++/*.*(**.1-.-59('(,(*.'&'+*5.2.4//+++,3482230/421,/43372,./*%'%&'&('))-/0287.13-*.-.#%(0*886,%$)*343,(/0.7/+--3,(-)(*0.*)'(+-+.+.3;94959/.---;;:930025,/3/+(((-72.*/1-,*'((-265/+.(&',*.-).7<855--.2/,*)'&,,2:86;/30)./3256('),-,,5832.+*))-*++*35-13,./224573:210473/0/4&--//4,)+-*(.+*)'&+-4/11.:1,-++1-197.00-0830-1*+-40*0,30-://..:93:3+-),/1888;&30+/+8;49893-,/,2.'2*.93433796-,,*)+,0:9&++.111*$(-%()+-/%,3-%)+*(('(*6457466;677425540556+++)+*()+-/35.*%&'('&*9:162;55627&*)6712()+(+-/205-)))*4+&,*.&)&(*-26876788656-6-%**..--4293844/..,,.,5///:99979((),(023492*,.351097684363(*-.('#'$'(+(,,0924;,/,/-/.+1//)'%(**+/2.5).)/7)')*&''0)*,*)+)3'%$&))/*(/6-2)+03/28+1/21,.16593&%&%()65971+.-1/+,,,13981;/*.417:8536
@16a7033f-65fb-4e2d-a87c-f1ceaf5303ac ch=136 read=288103 start_time=2019-12-13T10:55:58Z barcode=BC01 runid=2c9cf7bc05858273f10e7d7ec552fc0bd742dc3e
TTGACGCTGCTGTTCAATTTATAGCCATTGCTGAAAGTTGTCAGTGTCTGTATATTAACATTGGTGTGATGGTATTTATGCGGGGAGGCGGCGCTGATGGGGAATCTTCCACGATAGACGAAAGATCTGACGAACAACGCTTGCGTGAGTAGTAAACAGCCTTCAGGTTGTGGCTCTTATTAATCAGGACCTGAATGGTTTAACGTACGAATAATTTGGGGATTTGACGGTACCGGAATATTGAAGCTAATATATTGCCAACCTGCCATTAATACATGGAAATTAGCAAGCATTATCCCGGAATTAATTAAGGAATAAAGCGCGGTGGTTGGTCGGTCTGTCTTGCCGGGCTTAAACTGGTGATGGAATCGGAAAACACCGCCGTCTCCCGGAGAGTGGCATCTGGTTCTGGTGTGGCGGTAAAATGCGTAGATATTGGGAAGAACACCAGTAGCGAAACGACTTTCTGGACGAAAACTGACGCTGAGGCGCGAAAGCCAGGGGCGAACGGAATACGGTGGTCTGGCTATGAAACGATGGGTGGGTGTGGGAGGTATCGGCCTTTATTACCAGGATTAGCACTGATAGAGTACTTGCGCGCAGGGTGCGACGCGAGGTTGAGCTCAGAAAGGTTGACGGTACACAAGCAGTGCATTATGGATTTAATTCGGCACAACGCGAAAGGGCCTTTGAGATGTACAACGATGATGGACAGAACCGAATGGTTCCTCTTCTTCGGAAGCCAGAAAACAGGTGGTGCACGGTTGTCGTCAGCATCGCGTGCGTGAGGATGTTGGGTTAAGGTCGCAACAGGCGCGGCTATATGTTGCTGGCACTAGTGGGAGACTCTGAAAGACTACCCTGGAAACAATAATACAGAGAAAAGGCAAGAGGATAAACGTCAAATCATCAAATGCTATGACCTGGGCTGCATTGCTGTGGGGTTAACAGACGGAAGCGAAGCCGCTGAAGGTGGAGCAAGCTTTCGCTCGATCTCAGATTCCGGATTTGGCGAACGAGCTTAAGCCTGCATGACTGGAGTTGCTGGTAATCGCGAATCAGAATGCTGCGGTGAATGCGTTTCCCCGGAGTCTTGTACCACTGGTCGCAGCGAGGAGTTACAACATACGAAGTCCGTAGGCTAACCGCGAGACAGCAGCCAGAAAAGAGCAGGATTCAGCGGTGGGGCAAGAATCATGCTTTCGCGATGGCGG
+
$#($$%%%$$$&,10*)+(%'(+#'%$'6)($%'*'),+**'%('((((&%&'&'$%%$$-*,(('&&'&&%('-.*'&$&'(+)%,+'-*)'&%'&*&,*&(&'(+0+'%%%'.(/(.&.,'%(+.2123**.**'($%'$))/-+)$'$$&'-''(%+4,83()+1+&&))'(%('*/6.6/1**+..)'$$'&+/02,+(&&*%10120)&.*('&(+$.)$%(+'*,&,(+)&()%)&$'*&'('+(%&%&*'**,*0.+''$&)'.(**'&)%&+&$)&%''/5+-*.0(*/-('('&*'*%1()'&*,,-0)&%%&(('$'/,12555,8/,,((&+(&)'('%%%%-*%,&&''(+,21-,*(('/0250.21+/-%&()-*'*,+'%$'%#$%##"$$)*0-06+))&*+,4.-*,1(*.30&(('$)(.34.3++1*)--+*1'+((+..,*&'))+),0846-,)-0,-.-+*(.+,.5.----+'%))%480,1,-54*0'*('*(*)*5..%(+()*,)//%*+(,,)%%#&+2**&1-')(+/4,.%+'&'$&&(%%%%(&(,1,'(%&%#%--&&'**(&%%')+**'/,&&'31-,')%&..0301.0/1&'))%)(+2.-(%%&%'&*/8)7&)('#&'&%'*2*2:7/0-0))&)')+,+&,)+2*(,'0)(+$%&'*650/-))(&(%$&&)6723-070*+-0/-4390+,.1:628,/2/4./1+*169:3030/.,,)*((())*,--,-5.-+'&&$%'+)*.-,-,,,-)/+)/-,+(&++(+$('+/(-+*&&%$'%$&'*',)&'%%)+')(%'+)-&&&'&(*&'*1+*+-+**/&%((*'*)..*/4.)/**+*,20*%*),'(&))..(,-/-24567,++.0,/%($&%#&+&+&&))%((()&*'%&(&(-77./8.4.25441-'%*++**)+%&(%('&(''++*$*%'%%&)&%&%')$),+*,,,+0/+&('#.-*,/-($$(&&%&+'')%%&$%'%+++0410(-25'/)&++-710)/./879/..2/''&'().+./<3-0.2:)335,-/%'&&-'#$$'(**())''#)#&&*),*)*,5+).'201+,&)+),/0)/)/)(')(+%$%'%'%'''+,)7-&&.21)&%+(&-.&,$&%&)'),&)*(+')#'.,-++)(0,++'%*$$%$('-
@1596b6b5-c81e-4808-a4b7-40f906b2c58b ch=37 read=109648 start_time=2019-12-13T10:55:50Z barcode=BC01 runid=2c9cf7bc05858273f10e7d7ec552fc0bd742dc3e
CCCGGATTTACCTTGTTACGACTTCACCCCAGTCGCGGATCACAAAGTGAGTAAGCGCCCTCCCGAAGGTTAAAGCTCTACCTACTTCTTTTTTAACCCACTCCCATGGTGTGACGGGCGGTGTGTACAAGGCCCAGGAACGTATTCTGGCATTCTGATCCACGATTACTAGCGATTCCGACTTCATGGAGTCGAGTTGCAGACTCAATCCGGACTACGGCGCACTTTATGGTCGCCTTCTCGCGAGGTCATTTCTCTTTGTATGCGCCATTGTAGCACGTGTGTAGCCCTGGTCATGGGGCCATGATGACTTGACGTCATCCCCACCTTCCTCCAGTTTATCACTGGCAGTCTCCTTTGAGTTCCCGGCCGGACCGCTGGCAACAAAGGATAAGGAGTTGCTTCGTTGCGGGACTTAACCCAACATTTCACAGCACAGGCTGACGGCAACCATGCAGCACCTGTCTCACGGTTCCCGAAGGCACATTCTCATCTCTGAAAACTGCATTATCCAGACCAGGTAAGGTTCTTCGCGTTGCATCGGAATTAAACCACATGCTCCACCGCTTGTGCGGGCCCCGTCGAATTCATTTGAGTTTTAACCTTGCGGCCGTACTCCCCAGGCGGTCGACTTAACGCCGATTAGCTCCGGAAGCCACGCCTCAAGGGCACAACCTCCAAGTCGACATCGTTTACGGCGTGGACTACCGAGATTATCTAATCCTGTTTGCTCCACGCTTTCGCACCTGAGCGTCAGTCTTCGTCCAGGGCCGCCTTCGCCACCGGTGACCCTCCAGATCTCTGCGCATTTCACCGCTGCACCACAGATTCTACCCCCCCTCTACAGAGACTCAAGCTTGCCAGTATCAGATGCAGTTCCCAGGTTGAGCCCGAGTTTCACATCTGACTTAACAAACCGCCTGCGTGCGCTTTTACGCCAGTAATTCCGATTAACGCTTGCACCCTCCATTATTACCGCGGCTGCTGGCGCAGGTGGCGGTGCTTCTTCTGCGGAGGTAACGTCAATGAGCAAGGTATTAACTTTGCTCCTTCCTCCCGCTGAAGTACTTTACAACCCAGAGGCCTTCTTCATACACGCGGCATGGCTGCATCAGGCTTGCGCCCATTGTGCAATATTCCCCACTGCTGCCTCCGTAG
+
70),.&8.*)/031-,)'(($.../..461,./2%+-*3273747,+--'(*/()+-89003*))+0,81;17*'')&%(+2.121427/.,)$-'&&&&*)26-%-+-,/.344,1+)(.()-/25:482905,+/628324+/+**141-/0,,04:5/*,***:)+*++,)'-.-++'.193*.//)*+-00218&0$'+1330:4/6/9/70/0.1201,-.:4037334)*%&(&')*1,),,'($'*)*53395.,)())+15+8,)(%-)(*..7621122:237;;6-6153167)/--11.,-*+,389:88459*,266368,,0-.2<3./2'*(),++5799:.15,)+-.55:,,*+(-/0996443:34,747),.,;88,2'+1/+))(-.3:87482-('%)(/+'*)**+2+-$$'(+(+((--))+/4466'13)0'+&,-,5534.-)($'/73;333+*/,./(-./71/4394400//57/+0+.'0(%)+&'**+7+353,'1-2:887401-4.+.,,.0)/*/31<76;130/001::/00+--,-/.7784395.,23*4*8,:.6:951/43-),.**(+*-.467.165,755(%.**0625767.:+8++,'('3*&%(*,-1..4.06013498906+:2//1495:27,.*-.2477799.9<800.20058;877010'&)'1+,-.+/9798728<:,1,,+&,/-47./*+-690123669:57899<8--3*'49948.+,,0.78:-2-1,,(*'+,*,)**00/+*%$'))+0863018.23'+)-(%&%)0)5+1020.-53.*...1%'&)469587)(*(&*.%0257801498:586;8:.-.+*3--,84**&+(30)()-03540+'&0--1::7<66:2487:932-,((%&').'&%%&*(1./+//929/005./1+2985/2,+-.1:37;1-4...7616%%$'&0-*%-(+6.-.3.39<85.-)1'*,.08544*.)(&(()3,())((()(+*.+((,1/.62/.16))87---&&'(.01*+.,150$'%)*+00755<99850*+)(,11*3176612113&-8436)2-270)6+(.((--+*./.57-%(()-,*+2,34))+1
@7f37f177-ee49-4d57-a082-525c6af80185 ch=412 read=89376 start_time=2019-12-13T10:55:50Z barcode=BC01 runid=2c9cf7bc05858273f10e7d7ec552fc0bd742dc3e
CCGGATTACCTTGTTACGGCTTACCCCAACCATCAATCCACAGCCAGACGGCTCCTTCCTTGCGGGTTAGGCCACCGGCTTCGGGTGTTATCAACTCTCGTGGTGTGACGGGCGGTGTGTACAAGGCCCGAGAACGTATTCACCGCGACATGCTGATTCGCGATTACTGATTCAACTTCATGTAGTCGAGTTGCAGACTACAATCCGAACTGAGAATGGTTTTATGGGTTTTGCTTTGCTCAGGCTGCTTCCCTCTGCACCATCCATTTAGCACGTGTAGCTCGGGTCATAAGGGCATGATGATTTGACGTCATCGCACTATCCAACTTGTCACTGGCAGTCTCGCTAAGTCCCCAACAATGATGGTAACTTAACGATAAGGGTTGCGCTCTGCGGGACTTAACTAACATCTCGACACGAGCTGACGACAACCATGCACCACCTGTATCTCATATAGCTATCTCTCCATCTCTGGAGCCTTTATGGTATGTCAAGACCTGAGTAAGGTTCTTCGCGTTGCTTCGAATTAAACCACATGCTCCACCGCTTGTGCGGGCCCAAATCAATTCCTTTGAGTTTCATTCTTGCGAACGTACTACTCAGGCGAATTACTTGTGCGTTAACTGCAGCACTGAACTTTGACATCCAACGCCAGGTACTCATCGTTTGCAGCGTGGACTACTAGGGTATCTAATCTATTGCTCCCCACACGCTTTCCGGGACTGAGCGTCAGTTGCAGGCCAGATCGTCGCCTTCGCCACTGGGTGTTCTCCATATATCTACGCATTTCTGCGCTACACATGGAATTCCACGATCCTCTCTCCTGCGCTGGCTACTGGTTTCTATGGCTTACTGAAGTTAAGCACCAGGCTTTCACCTGAACCCTTACTGCCGCCTGCTCCCTCTTTACGCCCAATAATTCCGGATAACGCTTGCCACCTACGTATTACCGCGGCTGCTGGCACGGCGTAGTTATGCGTGGCTTTTAATAAAGTACCGTCACTCGGCTACCATTTCCTGCTTAGCCGCCGTTCTTCCTTTATAACGAAGTTTACAATCGAAAACCTTCTTCCTTCACGCGGCGTTGCTCGGTCAGGGAGGGTTTCCCCATTGCCGAAAATTCCCTGCGCACCGCGCCTCCGTAGAGGAG
+
54.3(.2-2:7:62:.1222/5+/-/),/3;9875;/8.)+)*)-*,/0&4130()4-/,*$$&,/+6+-30/,8.31/32919.-,1:44407,+*(+.013432/01/79048)*,/25294)./5**%*()-/528;969;05/////589789:6&%'((/**#&)897+.+.00+,.6589845.6/..++022+(,2'(,)+311./-07325-5;6/9:<-5<:,*('&(',--()(),,/0/19/-982.+-5079635:(''(',+)+-,-.00'0-)+,4/-.43.18++,+,2<.,,7678815'*$%%'.+(0()1***2,//.4113986887450-,34+'+%**4++,74:54....3845400)),1.9.3044-,*+(57305/,((),502//)+),+)-.28222-/0,.061/+'%'&0)).-22323887-/-../11121443::98889461--0006.-/3,--,*((#&*./963&&&''%..;8:<:5625904767.6.232:48931130/.0-,2/((3,(*+5+5206/(*))*.25:311:50/67;:7168,6,,,0,44+0.0+)*+,)*65*('*&&'++%'%')+-),),,10(,%(*/2304:8033975.52/%)%&&()*778820''),(+)-.1.37....161-'%-*02..602(),:/00059-(*&+*+0:...14-/54699::::/-3-+,',/05.,277475.:9),95841,--1***)0,()401177::;998976:9,($&&*2//02133,5+5*:/(*--21*-,-.+27781+'*&,+-(2)*/.163255'742:1446*',*3-4)*$*&&-8.49++$'*&(-958)**%))*0:8;;810//7)+/66,,6171/*0(-22315,412;02/-5.*68577567,0,-5005./-8122:.9)(#'*/-024,/..'$)')(,&&&'%+)*,2*(,*/00441244)-))(.4.7:/131.-02.13738<;;;6-4.-*0-*+267*,*+08,**0555()8;8093937;974</+,+,*36408--.01522/30)%-2*5:+,6;020923124877/-/7+),,$%#+'$&$'+(19+.3(%*((+
@97c0e8d3-8939-47f6-b014-53cb7df9ecdf ch=409 read=59481 start_time=2019-12-13T10:55:37Z barcode=BC01 runid=2c9cf7bc05858273f10e7d7ec552fc0bd742dc3e
CTCCTACGGGAGGCAGCAGTGGGAATATTGCACAATGGGCGCAAGCCTGATGTAGCCATGGCGTGTATGAAAGAAGGCCTTCGGGTTGTAAAGTACTTTCAGCGGGGAGGAAGGGAGTAAAAGTTAATACCTTTGCTCATTGACGTTACCAGAAGAAGCACCAGCTAACTCCGTGCCAGCGCTTGGCGCGGTAATACGGAGGAGGTGCAAGCGTTAATCGGAATTACTGGGCGTAAAGCGCGCAGGCAGTTTGTTAAGTCAGATATGAAATCCCCAGGCTCAACCTGAACTGCATCTGATACTGGCAAGCTTGAGTCTCGTAGAGAGGTAGAATTCAGGTGTAGCGGTGAAATGCGTATATAGATATATGGAGGAACACCAGTGGCGAAGGCGACGATCTGACCTGTGGCAACTCCAGTCCAGCGTGGGGTAAAATAGGATTAAGATACCTAGTAGTCCCGCGCCGTAAGCGATGAGTACTAAGTGTTGGATGTCAAAGTTCAGTGCTGCAGTTAACGCAATAAGTACTCCGCCTGAGTAGTACGTTCGCAAGAATGAAACTCAAAGGAATTGACGGGGGCCGCACAAGCGGTGGAGCATGTGGTTTAATTCGAAGCAACGCGAAGAACCTTACCAGATATTGACATACTCATAAAGGCTCAGAGATGGAGAGATAAGCTATATGAGATACAGGTGGTGCATGGTTGTCGTCAAGCTCGTGTCGTGAGATGTTGAGTTATAGCGAGCGCAACCCTTATCGTTAGTTACCATCATTAAGTTGGGGACTCTAGCGAGACTGCCAGTGACAAGCTGGAGAGGCGGGGATGACGTCAAATCATCATGCCTTATGACCTGGGCTACACACGTGCTGTAATGGATGGTGCAGAGGAAGCGAAGCCGCGAGGTGAAGCAAAACCCATAAAACCATTCTCAGTTCGGATTATGATCTGCCAACTCGACTACATGAAGTTGGAATCGCTAGTAATCATGAATCAGCATGTCGCGGTGAATACGTTCTCGGGCCTTGTGCACACCGCCCGTCACACCGAGAGTTGATAGCACCCGAGCCGGTGGCCTAATAGCAAGGAAGAGGCTGGAGTGGGATTGATGATTGGGGTGAAGTCATGTATGCAAGGTAACCGG
+
&)/,,)0%0.(-,+134014-6*1+,2:20.)23777:52,1,5+6;54-,&$%&,.-/-+,/646352/1)%))*2.1/23&262;2028*)03/79/0'+)+.6-*-1-2-7/(++155)*-9.9.//1,01&*+*)...24)+'&+-*',+&*)'*.0/',,,2,-./--010,&(($%'%,%++2(...41-0-4,,1()-,--.+*-01-/++,%+*&*-*-,-450/..0*()(*).+286175<8*411,125246765..66,023))077872&/(%%%,-/.-./52113-2.2...6*'%%((----042.*)((-+.,,,.//1*-514,+++1420.67/000+*'&'1*6.0,)*-,*-*):0/18.23.7+*++,1+/46779830&0-(&&(+,(',-0'(,19%(&'+3.--)&+3:611260/2--+.3567*+-566311($)*37*4)&$$''*+*(.*1551014392/.0+1++,*),37,,2453466527/')%')()*))*)+/+*),0*+++,,*-./26:8671-,2552-11/28/2+'%'*,0..1*340&+)$'+,.,'+)*0.3+0-0/'*,,49;,;6;8+1,*+5342+*4-+172.1,*,.%&5/).,+-665423/,)-2+/5001%%&+-666)'&'$*&'$$(),//0016817,247855336813530,2++.+(%&'.(.,-1064,,--+7/*%-*(&#)%21267612)/8012003529...82344556480*(*+,7:204011+--((00069::2444583,)),***()*2//8983778977634*--355*1+0',+32.*02-188665310'),..31-/.412734.539:9-+1-,5//*,0,0722/.*,((**'1/;5.-:3,-5750/**3:468035<87:+1-%,01998412/1/1//0,../,/(*)(+:/81:884111/11621**-.10/..//;986-0+./3090/03392.++.-++8,'.''$)(.704;61,,)*'**'&'()4:..-,'/*'*'&()3939./+.()-'&)#+'('()-(%&)..1,&&'*29016-,--*2*&'%&'.--++)')'&'($(,1+4,2:;9;:
@dde20c48-4916-4beb-a2e4-28a4adf5e9c6 ch=181 read=167776 start_time=2019-12-13T10:55:18Z barcode=BC01 runid=2c9cf7bc05858273f10e7d7ec552fc0bd742dc3e
CTCCTACGGGGGGAGGCGAGCAGTGGGAATATTGCACAATGGGCGCAAATACGGTAGCCATGCCGCGTGTATGAAGAAGGCCTTCGGGTGTAAAATTTCAGCGGGGAGGAAGGGAGTAAAAGTTAATACCTTTGCTCATTGACGTTACCGCAGGAAAAACACCGGCTAACTCCGTACCCAGCAGCCGCATTAATACGGAGGAATTGCAAGCGTTAATCGGAATTACTGGGCGTAAAGCGCACGCAGAGCGGTTTGTTAAGTCAGATGTAATCCCGGGCTCAACCTGGGAACTGCATCTGATACTGGCAACGGAGTCTCGTAGAGGGGTGTCCAGGTGTAGCGGTGAAATGCGTAGAGATCTGGAGGAATACCGGTGAAGGCAGCCCCCTGGACGAAGACGACGCTCAGGTGCGAAAGCGTGGGGAGCAAACAGGATTAGATACCCTGGTAGTCCACGCCGTAAACGATGTCGACTTGGAGGTTGTGCCCGCTTGAGGCGTGGCTTCCGGAATAACGCGTTAAGTCGACCGCCTGCGGCCGCAAGGTTAAAACTCAAATGGATTGACGGGGTACCTGACGGTGGAGCATGGTTTAATTCGTGCGAAGAACCTTACCCGATGCTTGACATCCACGGAAGTTTTCAGAGATGAGAATGTGCCTTCGAGAGCCGTGAGACAGGTGCTGCGGCTGTCGTCAGCTCGTGTTGTGAAATATTTGGGTTAAGTCCCACTAACGAGCGCAACCCTTGGCCTTTGTTGCCAGCGGTCCGGCCGGAACTCAAAGGGGCTGCGGTGTCGCTGGAAGGTGGGGATGACGTCAAGTCATCATGGCCCACCACGACCAGGGCTACACGTGCTACAATGGCATATGCAAAGAGAAGCGACCTCGCGAGCAGAAAGCGGACCTCATAAAAGTGCGTCGTAGTCCGGATTATACAACTCGACTCCATGGAAGTCGGAATCGCTAGTAATCGTGGATCAAGAATGCCACGGTGAATACATTCAGGCCTTGTACACACCGCCCGTCACACCATGGGAGTGGGTTGCAAAAGAAGTAGGTAGCTTAACCTTCGGGAGAACTTTAGCGATTCATGACTGGAGTGAAGTCGTAACAATTGTGCCGG
+
+*4,()-(.7/1-%+,)'&&)12/37,...,7-,,),/0/4640/566,()'''%$%)+/.%062366775789/-2.-1.3/37,1..(**84+*97323329:-*-4.6,4,&*+.8;/372231.320:0,-//+6..,6.6.'+1)+)/&0310/+.3,+*--382+2*(+%*)'(%,./3310'*'.&()1.30.*&#(&%)51996583723+.'&-,+,31:9:8829,+--.*/-+'&$(1(25;2.0526*-:00386-)-(-,()+*,,768:;9895)'-,..//5*)*++9+1'&)$'+'&'(,)+.25-),/0))%201-174.*$)(-001280-/84431,**.-2:7./3/7478745*$$%).)&,-768/),01,,..+/0/+.+-11$,)7.-)*-)(*..237*)*-59(6/22)2+)(-../9')18/0%./)'**-'(+3805,*-./:97362911.017./,24-$'/*,+04-5804/0.0&**$.*+:41353567*-978:9748/+,.331*+*--2066;;83789;:1.+&/*01212-,*&.0.12/3-.52./**+0*8:8/801.,))--/3*/6710/,-4,(&*$#,(./2993-)*.+.,+09;002/00326504:64/)+*033'&&%,38070/,-.%%+225,-)++00.33..5/-000/*.39/.(+('(%)1,*152920.035*&.%((3))(*)4.02:1//&+.+'-1-150195+1+1+/,)'024748609)2(-,+')')*)'($%%%&&)+*++/.(262..014868/&*,.99710++3.(%+)'),,,-,05++%&('(./0,*+)--*+%)$$()'/25+&'%((*+162625372+*),$,''-2196386635485'/+,.+24060103..0-8)'%%))./02/,//18444(.*,-3396978/0,+)+++),.2398891()--+.4....9977:626,529()00+-/-/2100/4;82;,-/510//5.3281+(++/12935599,%)''(-+1++*),)3+0//66,:+)+#%%(+&#$%(,.628864661.(%*0.2-.-+2.*+&'('&$$*4*8
@5ec6d2a4-7726-4ba8-b360-fd6921de26de ch=37 read=109563 start_time=2019-12-13T10:55:09Z barcode=BC01 runid=2c9cf7bc05858273f10e7d7ec552fc0bd742dc3e
CCGGTTACCTTGTTACGACTTCACCCCATCATCAATCCCACCTTAGACAGCTCCTTCCTTGCGGTTAGGCCACCGGCTTCAGGTGTTATCAGCTCTCGTGGTGTGACGGGCGGTGTGTACAGGCCGAGAACGTATTCACCGCGACATGCTGATTCGCGATTACTAGCGGTTTCCAACTTCGGCATGTAGTCGAGTTGCGGGCTACGATCCGAACTGAGAATGGTTTATGGGTTTTGCTTCACCTCGCGGCTTCGCTTCCCTCTGCACCATCCATTGTAGCACGTGTAGCCAGGTCATAAAGGGCGTGATTTGGCGATCATCCGCCTTCCTCCAGCTTGTCACTGGCAGTCTCGCTAGAGTCCCCAACTTAATGATGGTAACTAACGATAAGGGTTGCGCTGCGGGACTTAACAACATCTCCTCACGACACGAGCTGACGACAACCATGCCTGCACCGCCTGTATCTCATATGGCTATCTCTCCATCTCTGGAGCCTTTATGGAAGTATGTCAGAGACCTGGTAAGGTTCTTCGCGTTGCTTCGAATTAAACCACATGCTCCACCGCGTGCGGCCCCGTCAATTCCTTTTGAGTTTCATTCTTGCGGGCAGTACTATCAGGCAGGTACTTGTGCGTTAACTGCAGCACTGAACTTTGACATCAACACTTAGTACTCATCGTTTACGGCGTGGACTACTAGTATCTAATCCTATTTGTCCCCACGCTTTCCGGGACTGAGCGTCAGTTGCAGGCCAGATCGTCGCCTTCGCCACTGGTGTTCCTCCATATATCTACGCATTTCACCGCTACATGGAATTCCACGATCCTCTCCTGCACTCACCAGCTGCCTGGTTTCTGGCTTACTGAGGGTTAAGCTTCAGGCTTTCACCACAGACCCTTGCCGCCTGCTCCTCTTTACGCCCAATAATTCCGGATAACGCTTGCCGCCTACGTATTACCGCGGCTGCTGGCGTGGTTAACCGTGGCTTTCTAATAAAGTACCGTCACTCGGCTACCATTTCCTGTAGCCGCCGTTCTTCCTTTATAACGAAGTTTACAATCCACTTCTTCCTTCACGCGGCGTTGCTCGGTCGGGGTTTCCCCCATTGCCGAAAATTCCCTACTGCTGCCTCCCGTAGGAAC
+
7)1*90+/3,6.08,02459<8+650)*+-772.1),5)'+%&%%+,),.2122198-2,+//3-7/1901-/+/,+.2/%7./-43002/(0/,),+./04+./18278706715/0'+*)+,)(-()7009::<967;331/1335:9989:9853051,,,,-4-70;.1*,(,/045:5/210'1002340602,,*-+,-(./00.352,*+).4/02584/22;83<;8.14;368;87.0).-.6/+,3./5.+03444699712)0*((+,++-/.,*$&'+),/1/.154*-3.(''(%+3-0&/)$*/97;9,/:907..5,1%)+0+/-))1)3/01767887961230688+--+-2+4++,1.8118435863340,-143931++-.+/78.)((1*1,0.11.--%&'&(*+0,.*+5666&..)0//391+'(%&++-07(4645678843-213276232000/396779868-,+3348711%($%%+*)(*1*%&'*6852402*//6989<:9:92-))-+,')-+15<;;;111011149462,)((*./,166.(,10:6:64277,.(,2<.-66;/5.,1'003+%,**+%1--,*)$'&))*/*''&(%)/.,*+'+.-,,..06:97;:556878/51*),++0334964550940((+.-.88;80/*)(%&()04.0:35,*'+++$)1990+-,,35.-)1964/-/+45454).5)))+*3.910122675($&%)(46<3889;:9::5*)--..15245/,-+.)294,&)+),+,,++.++*+++,'))+./0-//76.02(++0-/4-$),*06/267;962**()+&%#(%(+)-.6.-/293578231/+'*-(***06:,0..5429</.,'2/+./8-%('+,*+5-/:5.4-/-463*2))),+--$()'%&&**21//1,,2/0098:/1-)*'),++$4/+3-.-(,1*,,2/2;5-.269565-.03196626:11<747782114439<7:<,6,,%&')'-9:9.+5+*63,++0../'%)+08:85-854412063,2-**//,12,(181.72-7:6))24*-755;87.7/8-,,11139999227/+-.8+2),
@ab8c86e2-478e-4a10-9994-ba8cf27907be ch=177 read=181140 start_time=2019-12-13T10:55:10Z barcode=BC01 runid=2c9cf7bc05858273f10e7d7ec552fc0bd742dc3e
CTCCTACGGGGAGGCAGCGTGAGTTTTCGGCAATGGGGAAACCCTGACCGACAACGCCGCGTGAAAGGAAGAAGGTTTTCCGGATTGTAACTGTTATAAGGAGAACGGCTACGAAATGGTAGCCGGTGACCGGTACTTTATTGAAAAGCCGGCAACTACGTGCCAGCAACCGCGGTAATACGTAGGTGGCAAGCGTTATCCAGTGTGGGCGTAAAGAGGGAGCAGGCGGCGGCAGGGTCTGTGGTGAAAGCCTGAAGCTTAGCTGTTAAGCCATAGAAACCAGGCGGCTGGAAGTGCAGAGATCGTGGAATTCCATGTGTAGCGGTGAAATCTTGTAGATATATGGAGGAACACACCAGTGGCGAAAGGCGACAGTCTGACCTGCAACTGACGCTCAGTCAGCGTGGGGAGCAAATGAAGTTAGATACCTAGTGCAAACGATGAGTATAAGTGTTGGATGTCAAAGTTGAGTGCTGCTGCAGTTAACGCAATAAGTACTCGCCTAAGTGGTACGTTCGCAGAATGAAACTCAAAGGAATTGACGGGGGGGCCCGCACGAAGCGGTGGAGCATGTGGTTTAATTCGAAGCAACGCGAAGAACCTTACCAGGTCTTGACATACTCATAAAGGCTCAGGATGGAGAGATAGCTATGAGATACAGGTATGAAAGTTTGTCGTCAGCTCGTGTCGTGAGATGTTTGGGTTAAGTCCACAACGAGCGCAACCCTTATCGTTAGTTACCATCATTAAGTTAGGGACTGCTTGAGACTGCAGTGACAAGCTGGAGGAAGGCGGGGATGACGTCAAATCATCATGCCCCTTATGACCTGGAGCTACACACGTGCTGTGGATGGCAGAGGGAAGCGAAGCCGCGAGGTGAAAGCAAAAGGCCATAAAACCATTCTCAGTTCGGATCTGCTTTCGACGCTACATGAAGTTGGAATCGCTGTGTCGCAGATATCGTGAATACGTTCTCGACCTTGTACACACCGCCCGTCACACCACGAGAGTTGATAACGCAAACCCGGTGGCTAACCGCAAGGAAAGGCTGTCTAAGGTGGGATTGATGATTGGGGGTGAAGTCGTAACAGGTAGCCGG
+
/25/.1639:))+..1/-&'%%$,/4-44;5562273))/)-9/-/-5)')-.63'14).-.0.2*&()+).*(.,:74-(0,*3--+*()/(1+--21)+*&)(+-.,212)*.1-/3...7-02-,-/-'*.('--+(6*'-/.-*,*&&%(*))%+-4,/510*,$4+3707/1010523*.))4/04915*.0/*4(%))'3,6555):/*(,)2-(-/*25,,.('*'',24/3363261%'(($$&())+'&'&+&-+(,*8.)68/22./841;8671+0--$*&(',11*'''$&'''&&'%0,88.031/),/0296407,+%%&*-347611&*07102,(-,0.27+10/.-++.,(-+356+,6610)0-,.-.&)),-1,,+,)0/6&&'))+(,)%()/31'$&')-30/27*7.%%$$$$%/*0-*-()%*())+-)**7/./535937(*%&&%'*55+)(&(.-/1610/**30/30.2/1/5(+544--/(/*-148;9415++897-88.0866+1,+..1332,0436.*-7-)+(-%,')./:445'+,,,,*328;;4:8:8324-/0*-',)*)()+353722:)+),,47212535688,+/3**'&+2/1/.,8/-*+*1/200/-.(*.1655'+%*&)(,-.))22.00/00)))((%2'*+000,.*+138+,364866109.&'($(&&+..1285;314012213..0735:826.+.7--5-$2:6-21-&''*+1259:9111003573345203-)*--5(87./77885989;934399681.1))(*),,.37350'))3241/(+--/160-3.--4+)&,&,--*0.//-0*+025/+0/.//3)*,12-(&$,**+18:552357325*/143050++&&&'()+201*+**+232'/++,)-+346++&&$&(*),-154&/.'(),,+1556<74,+%('&*(,+/-/.1722;80,,*,*.-,.,)(''3)))+.5,%*#%'-2*555685+,041/1,-*1,6)*-/3.330,+.-+'4.+1&)*./2573/360/203,,,./.*)%'',((-209
@0d33e8ea-11fc-4ebb-90f2-51ddc7f65486 ch=97 read=139291 start_time=2019-12-13T10:55:00Z barcode=BC01 runid=2c9cf7bc05858273f10e7d7ec552fc0bd742dc3e
CTGGTGCTGAAGAAGTTGTCGGTGTCTTTGTGGTGCTTCTCGGTTCTGATCAGTCAGGTGGTCGTCAGTTATTCAACATAGTCGCTTCTCTTTTGTGCGCCATTGTGGCGTGTGGCCTGGTCGTAAGGGCCTGTGATGACGATATTAATCCCACCTTCCTCGGTTATCACTGGCAGTCTCGCTGAGTTCAGCCGGACCGCTGGCAACAAAGGATAAGGTTGCGCTCGTTGCGGGACCAGCAACATTTCACAGCACAGGCTGACGACATGCATGCAGCACCTGTCTCACGGTTGAAGGCGCAATCCATCTCATGGAAAGTTCTGGATGTCAAGACCAGGTGAGTTCTTCGTTGCATCGAATTAAACCACATGCTCCGCGTGCGGGCCCGTCAATTCATTTGAGTTTTAACCTTGCGGCCGTACTCCCCAGGCGGTCGACTTAACGCGATAGCTCCGGAAACCCACGCCTCCAGGGCGCAACCTCAAGTCGACATCGTTTACGGCCGTAGAACTGCCAGGGTATCTAATCTGTTTGCTCCCTGCCTGGGCGTCAGTCTCACGTCAGGGGCCGCCTTCGCCACCCGGTATTCCTCCAGATCTCTACGCATTTCACCGCTACGCCTGATTCTACCCTCTGCCGAGACTCCGGCTTGCCGGTATCAGATGCAGTTCCCAGGTTGAGCCCGGGGATTTCACATCTGGCTTAACAAACCGCCTGCGTGCTTTACGCCAGTAATTCCGATTAACGCGCCTCGTATTACCGCGGCTGCTGTGGCACGGAGTTAGCCGGTGCTTCTTCTGCGGGTAACGTCAATGAGCAAAGGTGTGCTTACTCCTTCACCCGCTGAAAGTACTTTTGCTTGAGCCGCTTCTTCATACACGCGGCGTAACATCAGGCTTACGCCCATTGTGCAATATTCCCCTGCTGCCTCCGTAGG
+
'(+'%$$'&(*%&')-/-../21/0-/5-(%'$&$$%$$%$&$$$#$%&(($$%%$%#$$$$#"###%&%$&'$$$$$%#*+/(,)3),((&'%$&./38;.50++'+-&+%(&('-,.7-,))+('(&(&$%(*+*&)&(&$$)%&(--8/+03-2*)*2$-+3*//)2133/+,./250120(142,$,*(/..1,/467:86'766*3+,+4.+0-5---003231.-'.(,,((-0/)4119++,-+).*.$'30,+*),00+(&(*+02,+.**')',411***006,++&)-(+*5,021651.&(-,-,')*1(&).*0888530137(+***+066,5*('*+,.0./(),1-.1015-,-035'+'$&%*&('**15+(3356572'/74-*,-::,($'$',*,0:965:534+/0/).35,77545647542((--//),.0-2.00%.6.%(%**).'(0.+,+22*45/4)3,24.'*)*405:0,/-*,''(()''%-%(/&2,'+)+.55915,)/76+,/1/(&(*,*0+*-..00-----$(+.1'+792,5/33.5.*+*)//,-4112<+,+/++,277561//---3<;/289145'0$///.0/701'54.(,)(&%((./363+&&&&)).3242259111.,,%+76153(,.03+%340+((-*'02.,)**//'($'(-/2/25,47-16---,()())+&-((%%$-)4*5,*()/22,+''&('(-$)&)/.15*,.5/11731$'))(,)*&*-81111'++,-:.99;0.)'-.,+162-543410/,4.4(-&'$,''+)%(,00-22*++,(+0310-**/+487*&$$#&&--,%(/-5588+-,.'/./1-)&$&$&((*+37236&1.5:-+3:-3+-193329.3,)()+...405524/3-
@a11da569-d982-45dd-a1de-a443c91c9635 ch=457 read=44142 start_time=2019-12-13T10:54:59Z barcode=BC01 runid=2c9cf7bc05858273f10e7d7ec552fc0bd742dc3e
CTCCTACGGGAGGCGGCATTAGAATTTTTTCGGCAATGGAAACCCTGACCGAGCGACAACGCCGCGTGAGCGAAGAAGAAGGTTTCGGATTGCCAAACTTCTGTTATAAAGGAAGAACGGCGGCTACAGGAAATGTTGTAGTGATACTTGTAGAAAGCCACGGCTAACTTTACGTGCCAGCAGCCGCGGTAATACGTAGGTGGCAAGCGTTATCAGGTGTGGGCGTAAAGAGGAGCGAGAAGGCGGCAGCGAGGGTCTGTGGTGAAAGCCTGAAGCAACTTCAGTAAACCCATAGAAACCAGGCAGCTAGGTGCAGGAGAGGATCGTGGAATTCCATGGCCAGCGGTGAAATGCGTAGATATGGAGAACACCAGTGGCGAAGGCGACGATCGGCCTGCAACTGACGCTCAGTCCGAAAGCGTGGGGAGCAAATAGGATTAGGTTACCTAGTAGTCACGCCGTAAACGATGAGTACTAAGTGTTGGATGTCAAAGTTCAGTGCTGCAGTTAACGCAATAAATTACTCCGCCTATGAGTAGTACGCAAGAATGAAACTCAAAGGAATTGACGGGGGCCCGCACAAGCGGTGGAGCATGTGGTTTAATTCGAAGCAACGCGAAGAACCTTACCAGGTCTTGACATATACTCGCAAAAGGCTCAGAGATGGAAGTGGCTATATGAGATACGGGTGGTGCATAGTTTGTCGTCAGCTCGTGTCGTGAGATGTTGGTTAGAAGTCCACAACGAGCGCAACCCTTATCGTTAGTTACCATCGATAAGTTGGGGACTCTGCTTGAGACTGCCAGTGACAAGCTGGAAGGCGGGGATGACGTCAAATCATCATGCCTTATGACCTGGGCTACACGTGCTACAATGGATGGTGCAGAAGCGAAGCCGCGAGGTGAAACAAAACCCATAAATTTCTCAGTTCGGATTGTAGTCTGCAACTCGACTACATGAAGTTGGAATCGCTAGTAATCGCGAATCAGCATGTCGCGGTGAATACGTTCTCCGGGCCTTGTACACCGCCCGTCACACCACGAGTTGATAACACCCGAAGCCGGTGGCCTAACCGCAAGGAAGGAGCTGTCTAAAGGTGGGATTGATGATTGGGGTGAAGTCGTACAAGGTAACCCAG
+
-8622252;8/.2+'&#%+'()&*(69::01380//-.(')*&*+)+55))(%&''0/*5359+**,)&$%&*,(++&*+)+-8+*)6*00+*+075239175.7/..7(/*00(/15*4,,--++*()),.,,**-()&*'('%&(''(+'',0*-/1-,'+,-20)&''')-.165//,**5-2206.3/..:5865777;77759517112&.*.+0-9898188,('+*)+-/&))*,0-1:4--/'&,17+003214400*7+1868)2(((/-.2../05;.06*'/&)/5306464-()*,-'.-12554/.'05+-)+10,+++-14.+-&+*+,/374,/,')+9873/,+'%'*+.&../8;19849-+,0)0133,+*,+(4-8/11100/0110246-2-8*'+:52389-35**-/3;;.*/0+7*%)&&'(/8''*302/6'*+1973:;7./-/+,-..4786796383(3646745/2387/0230*13052;251.1,6/07-3.,/05:-073),%$$%')%$&%'2()*,*.37/.79/.**((1/0,./+187.061)**-*/+-197670..(,(''-,52/90;8+4,)+2-3.-,2-,46./+/,/6/+.00/821/'+++),-/()0;8)/:638*(*,.073))%%'0+,-7466/222/0(&'()066888+65:**.4868/03675/-02/645,1534;56.53&(*(*4,))240.012+4.2280/311.*.,+,/4,-33//)).+5,.7+03+(')''$,,/-&(-75(72../-,,/-'*+8-/*+14-48:57664.02.;711272.0.40.--)/..0,**55532)-)*,--/03:5153604357+,*&',(+/*,5541&+(*)15++2;;/42,+010*+./+35-24<7.4.6156479978533113.+),*,4809//4928185601//2/30//3886:7/-.-%1+05,*/()',146:67;2,3)/031.3.--,---212;2.02-0.17020/0,5./0142./0,*.2-07/7845/(*248,+(2('**1(+'*+5478439'2,57<:54900-,&,'064/*'*)))*)3,4/7*7,1.2-++*
@34543b15-ed5a-4501-a75b-17a00441a1c9 ch=410 read=66684 start_time=2019-12-13T10:54:58Z barcode=BC01 runid=2c9cf7bc05858273f10e7d7ec552fc0bd742dc3e
CCGGTTACCTTGTTACGACTTCACCCCAGTCACGAACCCCACCGTGGTAAGCGCCTCCTTGCGGTTAGGCGCTACCTACTTCTGGCAGGATACGCTCCCATGGTGTGGGCGGTGTGTCCAAGACCGGAACGTATTCACCGCGGCATGCTGATCCGCGATTACTAGCGATTCCGACTTCGCGCAGTCCGAGTTGCAGACTGCGATCCGGACTGACTGGTTTATGGATTAAGCTCCTCGCGGGTTGGCAACCCTCTGTACCAGCCATTGTATGACGTGTGTAGCCCACCTATAAGGGCCATGAGGACTTGATGTCCCCACCTTCCTCGGTTTGTCACCGGCAGTCTCATTAAGTGCTCAGCTGAATGTAGCAACTAATGACAAGGTTGCGCTCGTTGCGGGACTTAACCCAACATCTCACGACACGAGCTGACGACAGCCATGCAGCACCTGTGTGCGGAGTTCTCTTTCGAGCACGAATCCATCTCTGGAAACTTCCTGCCATGTCGAGGTGGGTAAGGTTTTTTCGCGTTGCATCGAATTAAACCACATCATCCACCGCTTGTGCGGGTCCCGTCAATGAATTCAGCGAGTTTCAACCGCGCGGCCCATTACTCCCCGGGCAGTCCACCGCGCGTTAGCTTCGTTGCCTGAAAACTAATTCCCAACAACCAGTTGACATCGTTTAGGGCGTGGACTACCAGGGTATCTAATCCCTGTTTGCTCCCACGCTTTCGTGCATGAGCGTCGAGTACAGGTCCAGGGGATTGCCCTTCGCCATCGGTGTTCCTCCGCATATCTACGCATTTCACTGCTACACGCGGAATTCATCCCCCCACTCTACCGTACTCTAGCCAGCCACCGGTCACAAATGCAGTTCCCCAGGTTGGACCGGGGATTTCGCATCTGTCTTACATAACCGCCTGCGCACCGCTGACGAAATTCCCGATTAACGCTCGCACCCTACGTATTACCGCGGCTGCTGGCTGCGTAGTTAGCCGATTATTCTTACGGTACCGCCATGGGCCCCTGTATTAGAAGGAGCTTTCGTTCGTAAAAGCAGTTTACAGCCAGGCCTTCATCCTGCGCGGCATTTGCTGGATCGGGCTTTTCGCCCGGTAATCTAAAAATTCCCCTCTGCTGCCTCCCGTAGGAGCAATATCAGCACCAACAGAGAAAACAGCACGTAACCCCTC
+
661/40-///7+3.(*0+3440-0-/))+8853-)*+(,(#*2/55975,)++07.1+.**/*/+6,190),.,/853307/0/61,-**'$('+)15//751.,(*/3-22+)(%'''()*/56+,0*)()*,5047;5620---,6969860-00339/,%%&)-./115-'337-'*')),,/)(')-+*,8880/--+/1.1/5.-*()+441687+.,,)-(*&)+,14),.3)4832.0.3*4;723-,,//91)48027/019987663-'&()-30+485546..546-&$&#1*41.'&(&$',32*.1/6-2+.4)0.;:05433;/81104437,9,2()+-346&')//.886.1/34786060//4341-40,+'(+,112.)07750404..4+,)1020.,(*-)*,/../,3512),.1136-099-3323<8775-/,'*'(6;5.-4</5/++),/-01/58*6573871-2.*,6175446/10//&(,)2254336*200*+0+.-2/,2./.08,+,.,0;637////43437-.**.04'1*-16-+7/)',*,)%%+*001*&(&&+1;;:531(%&)+3/74-&6(%**299*(.++(+,,6(+/(0-1+.1-),0855/-)/-'',**--+&-(6,61.116.14+'/20/4.583:<;*9845,-..+,1268+3*&+*.-.12,53**-0;/,1.1')&,+,/;:2375711.%%&)*+*+)*+4-3,+,)).-++$-(/-://7457<8;:'8699678421'+&*,/03121736;;113310400(/-/0/.--/.((+*:53)$'&(427:5:767.,,-.5+'(*(,(*)*'+*1:300369:86/0++/,/1/0874)035*2:.-*-.02426/8/.-212:5<444+)%#$#&/,+-*'(&,)*,--4//-6.1(-%&(**.%/0,)+.,0/2819:145567899942)++32550;/.-/)'/3.10+..*,,0,,/526:56*2*0760,.2-0/,).+,()&)4:8*/46-(%(.2-*+/439++)-$+%((0-82;6::8*+,/,,..--48),89:<;:9(,''+99/)&(**+(,'%(+%(/*(+)5)78-)34346222-4:*,8681+'*-.0119,.-++-/0651,(,/.''%&'%'(-***''$#"
@9c5cdf98-9f7d-4657-a1c5-469a9a3a0f76 ch=211 read=92176 start_time=2019-12-13T10:54:50Z barcode=BC01 runid=2c9cf7bc05858273f10e7d7ec552fc0bd742dc3e
CCAGTTACCTTGTTACGACTTCACCCCAATCATCAATCCACCTTAGACAGCTCCTTCCTTGCGGTTAGGCCACCACCGGCTTCGGGTGTTATCAACTCTCGTGGTGTGACGGGCGGTGTGTACACCAAGGCCGGGAACGTATTCACCGCGACATGCTGATTCGCGATTAGCGATTCCAACTTCATGTAGTCGAGTTGCAGACTACAATCCGAACTGAGAATGGTTTTATGGGTTTTCTTCACCTCGCGGCTTCGCTTCCCTCTGCACCATCCATTGTAGCACGTGTAGCCCAGGTCATAAGGGGCATGATGATTTGACGTCATCCCGCCTTCCTCAGCTTGTCACTGGCAGTCTCGCTAGAGTCCCCAGCGCCGGTATTGCGCTTTAACGATAAGGGGTTGCGCTCGTTGCGGGACTTAACCCAACATCTCACGACACGAATGACGACAACCATGCACCACCTGTATCTCATATAGCTATCTCTCCATCTCTGGGCAGCATGAGTATGTCAAGACCTGGTAGGTTCTTCGCGTTTACTTCGAATTAAACCACATGCTCCACCGCTTGTGCGGGCCCAAATCGAATTCCTTTGAGTTCATTCTTGCGAACGTACTACTCAGGCAGGTACTTATTGCGTTAACTGCAGCACTGAACTTTGACATCAACACTTAGTACTCATCGTTTACGGCGGACTGCGGGTATCTAATCTATTTGCTCCCCACGCTTTCGGGACAGACGTCAGGCCAAGATCGTCGCCTTCGCCACTGGTGTTCCTCCATATATCACGCATTTCCACCGCTACACATGGAACTCCACGATCCTCTCTGCACTCTAGCTGCCTGGTTTCTATGGCTTACTGAAGTTAAGCTTCAGGCTTTCACCACAGACCTTGCTGCCGCCTGCTCCTCTTTACGCCCAATAATTCCGGATAACGCTTGCCACCTACGTATTACCGCGGCTGCTGGCACGTAGTTAGCCGTGGCTTTCTAATAAAGTACCGTCACTCGGCTACCATTTCCTGTAGCTGCCGTTCTTCCTTTATAACGAAGTTTACAATCGAAAACCTTCTTCCTTCACGCGGCGTTGCTCAGTCAGGGTTTCCCCATTGCCGAAAATTCCCTACTGCTGCCTCCCGTAGGAG
+
5+%+2.,38/9..2'),,/074)1*.)-0067::7:-86'+).-..4+&,,,948:6336,23888),024./2$''*))---&320012/24.5-,**+/18:996425,0.4/71/.,***),(2-0744.'*',32:87<6258-/10455478776942..+1&#%'*23701/+*2-9021467:955364/3*+/87575854,-410.--/297891:</154/(+58.&&.+56;87)**0+,24135/66)*321.(,0161++-0,*)+*)/000.,,,41%.-.-/307)035,/4////&2-)*+0/*+-.94+(879<:85/*%+23125354/8//065275686,..+/88(*()'+)&,+%%$%&'(*1+0/878742,.1+5301465:76:-**30.4070-//(.11421/*&'**6550)%')+3779:8:<76--,1./0;064356893545227++./0/04866851441)))&*'('(++,:8::86788951302)0.7;:<0/0.10$$/1<8*,.0/2<8;2////000341.7*+-.,-658:75/+,.200'.+6-924:8*%-/8+/8:534.-*+74.5463/244-.25-./,,,0..-5---426152254660..15.-7:9112538+5.-,/-+//14677:6152-%%))&)+(42&'''%2*/277:170)7-('./2:;.-2/.-7.,-7*('$'-08*-)),0:0)*-2-,,-.:88987:9.2337888783245/3,,+,+,//2+9<+0835725,++)(,,/0-1012((*(*/2-++*(*-//2/2)'1343760231;9//(*+325;366-)2)*3/.*--00*.75180-))))+.165-,-+/99:;34<322-08.318:,.+47+/0.1895.+0,379562225*00'*-,+-.///7./746/:--,../-+$('/')3+,-672816++,*&&*0,27-((+07077567623..)2-+2;+/))*,./125:;9;<99696-5-,-2)-%'+')4/,02645//9852;8;77<;95:5,.*+)..-90..45-122+14,1;/07;-+45,/''1549-4-5)(*33347777/89--:65-+*
