# Supplementary material for: De novo species identification using 16S rRNA gene nanopore sequencing
Source: PeerJ. 2020 Oct 21;8:e10029. doi: 10.7717/peerj.10029 (PMC7585375; doi:10.7717/peerj.10029)
Supplement: Supplemental Information 3 [file peerj-08-10029-s003.zip › pass_fastq_runid_2c9cf7bc05858273f10e7d7ec552fc0bd742dc3e_541.fastq]

@04ccb2be-710c-4dfc-ba68-0906d3f3ecf9 ch=400 read=82053 start_time=2019-12-13T10:54:48Z barcode=BC01 runid=2c9cf7bc05858273f10e7d7ec552fc0bd742dc3e
CTCCTACGGGAGAGGCAGCAGTGGGAATGTGCACAATGGGCGCAAGCCTGATGCAGCCATGCGCGTGTATGAAGAAGGCCTTCGGGTTGTAAAGTACTTTCAGCGGGGAGGAAGGGAGTAAGTTAATACCTTTGCTCATTGACGTTACCCGCAGAAAGAAGCACCGGCTAACTCCGTGCCAGCAGCCGCGGTAATACGGAGGTGCAAGCGTTAATCGGAATTACTGGGCGTAAAGCGCGCAGGCAGTTTGTCAAGTCAGATGTGAAATCCCGGGCTCAACCTGAGACTGCATCTGATACTTTGTAGCGGAGTCTCGTAGAGGGTAGAATTCCAGGTGTAGCGGTGAAAATGCGTAAGTCTGGAGGAATACCGGTGGCGAAGCGGCCCCTGGACAGCTGACGCTCGGTGCAGCGTGGGAGCAAACAGAAGTTAGATACCTGGTAGTCCACGCCGTAAACGATGTCGACTTGGAGGTTGTGCCCATGAGGCGTGGCTTCCGGAGCTAACGCGTTAAGTCGACCGCCACGGTACGGCCGCAGGTTAAAACTCAAATGGGTGACGGGGGCCCGCACAGAAGCGGTGGAGCATGTGGTTTAATTCTGATGCAACGCGAAGAACCTTACCTGGTCTTGACATCCACGGAAGTTTTCAGAGATGAGAATGTGCCTTCGGGAACCGTGAGACAGGTGCTGCATGGCTGTCGTCAGCTCGTGTTGTGAAGTGTTGGGTTAAGTCCCGCAACAGGCGCAACCCTTATCCTTTATTTGCCGGTCCGAACTCAAAGGGAGACTGCCAGTGATAAACTGGAGGAAGGTGGGGATGACGTCAAAGTCATCATGGCCCTTACGACCAGGGCTACACGTGCTACAATGGCGCATACAAAGAGAAAAGCGACCTCGCGAGCAAGCGGACCTCATAAAGTTATCGTAGTCGGATTGGAGTCTGCCCAGCTCGACTCCATGAAGTCGGAATCGCTAATGTCGTGGATCAAAGAATGCCACGGTGGAAGATAATACGTTCCCGGGCCTTGTACGCACCGCCCGTCACACCATGGGGTAAAGGTTGCAAAAGAGGTAGGCAAGCTTAACCTTCGGGAGGCGTTTACCACTTTGTGATTCGCATGACTGAGGTGAAGTCGTAACAAGGTAACGG
+
-/1-+.2/::'('+/3/22016283+2,'.()022967<75368:34;2444231*0212/10-155744600'**)+69796,7,3,)+.:,,11-074.-,+,26)'--+/(3-'**26/.:,:,012871,/1.-.8/13031/4;0/0,,1-($)('-/892:11-6-/01.0/:;123++,:.310/71215)5)+1//103./+/-/-./(.2)3.6779511**)+/)212$/*+23'.3;;-66880241-..-,*,65,392+50--1'-,2-,$*()+-/0164./.,(*%*'$&&'&'$'**+./29/,./+)'(,/-0/-*.301244-4.-*/7:/-/143-)'))18/*4/-6576;19436/),-*).007.,)-150&%')00156500)/-00//1579+,$*6502,&'&'0:+(+)'.-,.675685.0258:9788/-./048:9101111-05.:-4*3/+*..558///38302**+2*-/15;///-,4631461)61,+)#$&%$%*+1.8)0.-5657<;8645/::014'),+/.-76,04(&*'(('''(')*),0(,-.-,),-9<;.994/()*---3/,,1/06++3022/.3:3778809///706.,0++,0-,8<5.,+,-.<3.+--)+;978472,7./7099:87777/889::::8892;444984695466778-2-+++1+++218,4.28381525/037*:&)6208032810500,&$%%#&2*,06(/&(&'&724//5*))(&''12.22,00.122<::::2.-'+-,.1(05./147974/33++01698575497*)*)*/0486.478./+'(),554478:749624333866''(&(-+.(-33555722-/()20()3<6:6668055+''-(+,-0),+*+7.10('%')*)(-('(%))*'*0378+.473213(+-)(5()%*',+236:::434+:+).8762.,-,72)%)''*().+(1419.50-3--+(-(.+0/0/2623;7//,()'+3-2/1/(+*/(,,7<2553.*'&('+(.*%*(&',+9-999;/*1+(04-/86*)12/.3:0.15213.*+**+(+)($'+)*/.%-1,00879:19575514
@0030cec2-8247-4c5b-a663-e30c2a5ed1b7 ch=357 read=153556 start_time=2019-12-13T10:54:42Z barcode=BC01 runid=2c9cf7bc05858273f10e7d7ec552fc0bd742dc3e
CATGTTTTCGCCTTCGTTCAGTTACATGTTGCTGGTGCTGAAGATTTGTCCGTGTCTTTGGTAACGCGCCTGTTTGGTGCGTCGTACTCCGGGGCATGGTGAAGTCATGCAGCTGGGGGAACCCTGATGCCGCCGCCTTGCGTGGTGATGGTTTTGAGAATCAACCGAAATATACCCAGGGAAGATAATGACGGTACCAAAGGAGGGAAGCCACGACTTCTTCGTGCCAGCAGCGCGGTAATACATGAGTGGCGAGCGTTATCGGATTTACTGGGCGTAAAGGGCGGCAGGATTGGTCGAAGTGGAATGGCGAAATGCCGGAAGCGCAACGGGTGCGTTTCGGCTGAACATCTAGGTTGCGGGAGGTAGATTTCCTAGTGCTTAACGGTGAAATGCGTAGAAGTCACAGGAAGGTGGCGACTCTGGACTATAACTGACGGCTGAACCGTGAGAACAAACGGGTTAGATGCCTGGTATTACGCCGTAAACGATGAATATAGGTGTGGGGTTCAACACCTCCGTGCCGCCACTAACGCATTAAGTAATTCCGCCTGGGATGCAGTCGCAAGATTAAAACTCAAAGGTGCTGACGAGGACCCGCACAAATGTGGAGCGTAATGGTTTTAATTCGAAACAACGCGAGCCTTACAGCGGCATGCGTTTTGCTGCCAGTAGAAATTCGCTACGGGGACAAAGGTGACAGGTGGTGCATGGTTGTCGTCAGCTCGTGTCGTGGATGTTGGGTTAAGTCCGCGGCGGCAGCGCATCGATTTGTTCCATTAAGTTAAGGGACAGCGAGAGACTGCCTGGGTTAACCAGGAGGAAGGTGGGGATGACGTCCGGTAAAGTACCCATATTGCAGACTACACACGTGCTACAATGGCTGGTACAGAGATGTCACAATACCGCGAGTGGAATTGCCCGACGAATCTCGGGTTAGGGACATAGGCTGAAACTCGCGCCGCTGAAGCTGGAGTTACGCTAAAGTAATGCTTGAATCAAGATAGCGTGACCGTTCCGTTCGCGTACACACCGCCCGTCCACGCCATGAGGAGTTAGCCCAATGCCAAGTCCGTAGGCGCACGGGAGTAAGCCGGTAGGTCGCTGGTGGGGTAGAGATGTGACAAGGCAGCGG
+
""%$++)/+')**),(*41/30*)(%$$&))('+)))+*10.(%+',(-1&&%%%%''%''')/++-&&%&%')%+&#%'')%%%#'&(%'()))11.+++**))'$(&)%%%$&.65))*,2'&'(.%(&%&&%'&%%'(&&')'&%$'''30'&&%'()*0*(%#(&$$&'&(./(*1.(+*/,5.-,+0(.2+11'6,**))*)).)--(**(./4+*(('+(263+5-//1-(*),-+*-'-'$%')*+(+-.02;223+1(03($$#)/,/*.-/+*-)((%$#(($,'*),)')%'))+'''&$%&'('%#('(+&''+$(&&')2*'%'&'+/)%)((*%'')+)&&%&())*)-)''%$%('+2)-''('+'%&$&$),4,+,4.-+224-*($%'#$$&*+*-*+%'&'(0+++,06.-,'.,0/.0*-')))+(,$$$$$#(()&3.*'))&)(%'&**--).'&$%$$&%+*(*,0:732/,,+)&$%,,222'()**363//,/60760022.%/+&))..12223521*-/'3)/4,.3*,-)&((*(2.-%(*1(+*5.:75,2-3.'*(,*'$(&/-)17)36)&+)+/4,-*'&*(%**/,+,311:90064:2+(-(*+*/()+&$'%%$#$%'+,3,**%(%$&++((%%#%$$&%%&'%)%#$&&'('-/+-06:.+8,//4')*,-57779:14-4)+-36-)))*957668313524/05(/35:4/+.1*)*&.&'%%$$&$&$%%&$,1(%&&'&'(+04016+)),&(%)+-)()'*+65//-**,**,1,/.00+)*(()&%,$+5/*)*''$&+&&%)(&%#$#&&&%'$'$#$#&$-3,-**(+)-,//./46/,1*))(&&**(-,++)&&')/.,',&(++()*.+*(+'*,)')-/++**%%%(.*.)$'.'$%#%'),/0+%+*'7625),'%%$*&+%*023*)./))#%&+(&&),/.**'%&'-,-+(&&&%&),%$%'(())&$''((&&#&##%''054484-+0,')'..**),)(&(0-((,'%)7/*2-*&))+145&,'&%(&,,1,%%$$$$'%*('&,,*(&%$,.(&)*'%$%'$&'$$$&(*&')'%-/0+
@d1a0fbba-38cf-4388-aa3a-6adf4b671646 ch=389 read=78099 start_time=2019-12-13T10:54:33Z barcode=BC01 runid=2c9cf7bc05858273f10e7d7ec552fc0bd742dc3e
CTGGGAGGCAGCAGTGGGAATGCACAATGGGAAAACCCTGATGCAGCAGGCGCCACGTGGTGATGAAGGTTTTCGGATGAAAGCTCTGTCTTTGGGGAAGATGACGGTACCCAAGGAGGAAGCCGCACATGCTTGTGCCAGCCGCGGTATGCATGGGTGGCGAGCGTTATCAATTTGCGTGGGCGTAAAGGGCGTAGGCGGATGATTGGACGGGATGTGGACAGGCTCAGCGGTGCTGCGGTGGACGGTTATCTGGATGCAGGAGAGGGAGGGCGGAATTCTAGTGTAGCGGGCGACAGAAATGCGTAAATTGAGGAAGAACGCCAGTGGCAGGGGCGACTCTCTGGACTGTAACTGACGCGGACTCGGAGGACGTGGGAGCAAACAGGATTAGATACCCGAAGTAGTCCGGTAAACGACTGCACTAGGTGTGGGGGGTTTCAACACCTCGGTAGATAAACTAACGTGTGGCTCCCGCCTGGGAAGTACGGTCGCAAGATTAAAACTCAAAGGAATTGACGGGGACGGAGCATGTGGTTTTAATTTGAACAGACGCTTCAATGACATCCCTTGCATTGCGTGCTTAATCGAAATCCTTCAGGGACAAAGGTATTGGGTGCATGGTTGTCGTCAGCTCGTGAGATGTTGGAGTTAGGATCCACCTTGACGCAACCCTTGTCGATTGAATTACTACCATTAAGTTGAGGAGGACTCTAGCGGAACTGCCTGGGTTAACCAGGAGGATGAAGGTCGATCATCATGCCTTATGTGTAAAGATACACACGTGCTACAATAGCTGAGTACAGAGATGCCGCGGGTAGGCATGGGCAGGAGCGGTCTGGTTCAGTTGGACTGGGAGCTCGCCTAAACAAGCTAGGTTACTAGTGATCCCTTGAATCAGGACGGGTTGCCCGGAGTCTTGTACACCGCCGTCACCATGAGAGTTAGCAATACCGAAGTCCGTGGACGGAACCGCAAGAAACAGCAGCCGAAAGACGGGATCGAGCGGACAGAGGTGAGAATCATCTTTAAAATTAACCGGAGATGGGAGACGACAAACCGTAGGATTGCCCCCCCTGGAAACCGACAACACTAACAGCACCAGCAATACATGGCGGG
+
&(%',*'+()+,'6722.''*&'&-.62,.*(-,*+1*+.2320*''%(&'+.-$*)*(--,-/++-/2.;6/1,,)&$&)('(+/625-36.5;;)3+/1&'(**.)(,+).,./*2+,,&('%&%&$&$%'$$%#()'')&*+,,00-,2)/(*)'&)&()))2+-,00+)./)('&%')))42./)()1.2463:84;862).%)'&'&3434,'(&'&%)20.,(%&'((45744)&'(%$$'(+5-.-*'($%#&$'-,&'-0)'+,&$'%,(4++&'()(&$(*-0&&(&')*.31+,1444+%(,&$*)(-*,&'%*'(+.051'*11+//-434*%(4,.43313343/*(((+4+./2.,*()&0/,,,'(%+42(-%*-'.-++42-42)('(%)*.'*%&$)0/+()%('$$$%'$+(-./136:7*1;02*0,++,*.%&($&#$&)')%'%$$&&%&*++/4**240,,&&%%)*,+732+1/,((,&/9;748:7;2+---4+1(/,,7(&%%'%(*71.*,12;<.6000&&))(#)$$$$&%%&&&((-305.--7//')(#%$%#&+)2/3'%&(*-.(,*)$,25-26:)/,,)+(*,&)*/.-'125477437/.2('&((,--.,3,,(%'-3++)%$*(#(%%%')5176:88.0-(,-)%,((((/+-)&),+34:4+*.*&%,()-00454/+,,),+**20/1.//+,(%$'%$*(%(1+$&'&%$&&%)./144/0,1+*&(*./-,/&(')%(***&(*,.1.01284'2..-%')),+*&&&&%55/0.(-(%++*%&(.**&*'&$&'(,''),*-,&,--,0()''++)&)-413,(&'%&&*%&%$)-,3---,(*&%(,*&$&(-0-/0/('$&&'$'%-/(--(*,,0-((%('.//41(*,,2/.,,,&&(3*%%$)0,.14++)(((,*+*+&'()*--0,0--'&'%%%-,&,./()1((+/,2--2/($%(',()%'%+-(*'('1+.&)%&)((.)&(*,1--*,(&&*,/(%'&&(&,/431()*&--*1)+/0276-+'*&&$#%'&,++(&$$*$#$'++-/83/5291100&'$#$%&
@066d73a7-0e42-4176-8344-1b4554fa6c20 ch=46 read=121800 start_time=2019-12-13T10:54:30Z barcode=BC01 runid=2c9cf7bc05858273f10e7d7ec552fc0bd742dc3e
CCGGTTACCTTGTTACGACTTCACTAATCATCAATCCACCTTAGACAGCTCCTTCCTTGCGGTTAGGCCACCGGCTTCCGGGTGTTATCAACTCGTGGTGTGACGGGCGGGTGTGTACAAGGCCGAGAACGTATTCACCGCGACATGCTGATTCGCGATTACTATGATTCCAACTTCATGTAGTCAGGTTGCAGACCCCCACAATCCGAACTGAGAATGGTTTTATGGGTTTTGCTTCACCTCGCGGCTTCGCTTCCCTCTGCACCATCCATTGTAGCACGTGTGTAGCCCAGGTCATAAAAGAGCGATGATTTGACGTCATCCGCCTTCCTCAGCTTGTCACTGGCAGTCTCGCTAGAGTCCCCAACTTAATGATGGTAATAACGATAAGGGTTGCGCTCGTTGCGGGACTTAACCCAACATCTCACGACACGGGCTGACGACAACCATGCACCACCTGTATCTCCTTATAGCTATCTCTCCATCTCCCCGGAGCCTTTATGGTATGTCAAGACCTGGTAAGGTTCGCTTCGCGTTGCTTCAGATTAAACCACATGCTCACCGCTTGTGCAGGCCCCAAATCAATTCGCGGGTTTCATTCTTGCGAACGTGCTACTCAGGCAATTACTTATTGCGTTAACTTGGCACTGAATTTGACATCCAACGCCAGGTACTCATCGTTTACGGCGTGAATACCAGGGTATCTAATCCCTGTGTATTTGCTCCCCGCTTTCGGGACTGAGCGTCAGTTGCAGGCCAGATCGTCGCCTTCGCCACTGGTGTTCCTCCATATATCTACGCGCATTCCGCCGCTTTACGCCAGATTCCACGATCCTCCTGCCCTCTGGCTGCCTGGTTTCTATGGCTACTGAAGTTAAGCTTCCAGGCTTTCACCACAGACCCTTGCTGCCGCCTGCTCCTCTTTACGCCCAATAATTCCGGATAACGCTTGCCACCTGCGTATTACCGCGGCTGCTTTGGTTAGCTGTGGCTTTCTAATAAAATTACCGTCACTCGGCTACCATTTTCCTGTAGCCGCGTTCTTCAACTATAACAGAAGTTTACAATCCGAAACCTTCTTCCTTCACGCGGCGTTGCTCGGTCAGGGTTTCCCAGCAGAAGATTTCTGCTGCCTCCCGTAGAGAACGATATCAGCACCAACGGTTAACACAAAGACTGACGGCTTTCTTCCAGCGCCAGCAGTACGTAACGCGGG
+
55&.3..9334.13--**,,35-1%'(-/-,+//+20*./5612570121214720*,+*.5*8./6:;11907./00',661005/12/.-,,(0+),*,,794850,+)(&+&$#&&(/./,+**1524659<637;47668787714-8-,*45316+(&$%''134+-(*2-4-/.11388'(.,9&/&..340/(*.69860.0864/-).403*99:,*+59/4:<-,,-4+'+1))*+/5/09587951;2024-//186;;:555*'&*+)///-'&'*,11/'*,-.38961*&%&%,-2356;50--.//3757&)/+648.2(),23/0331-/)*+965241652--,,000)-+*-,0-.-/149676/07677530.201725376833702,653,,,/*.+(-40430++*/0.0,0+&'''*$'(&/124732/-+.0,1753221212'(&&(&'')-/056.15+,602-.''+(%()(,(%'$*&(,$''-.**22)*%&))/-74.'%&,'(*'),*0231+)(,&.0/--**+31410$&*'(.)+-$0&46765,%')+-1983+$%&(0-82438;-7-)/&%1527233-+,,)'%*%%$''(*,),(')).3,,%&$(()(,*(+'/,)(/,0220/*2'(('+()*.0//29828-&*.//*')%'&%%$'/2/3325,-7218+-*)&()--+$&-/78+(+22,3.<96422+1456;686:12.-)+,)+870),%&)*+30145*-.49889;7957:2102148712,.&)*17+&%,),-21)%&$&%$'%(&,+)++,,0*).3/004*,4-+55215/+-3+951*%'&$$&')2-0*,*3*.).214'(9;52810-04/0//77;012..315;68<322037-..31&+)+(&',*'+)3)-1343%#%%'*)*1.,3.+*$%)**2-0621/5.--)(,$''&(,,,.,+0**182/'.,,14,&***4:654%*-0,2/0,49,862*/222.,.52,,%'7./3/)'&)(,143((-'(1<:234552($)(%-)*0/38967<71321140+1+)+13+9/622120;*2/*#$&#$'+())0*+4.31./4+01,)0((&)'(&#),.31,--,//1)'&('+-+*(-06+,41/-+(&'+,57598,,,+,(,'(%))%/,20))&%#&%#$
@820f2af4-be4f-493b-a808-89b38d4dd025 ch=57 read=73102 start_time=2019-12-13T10:54:30Z barcode=BC01 runid=2c9cf7bc05858273f10e7d7ec552fc0bd742dc3e
CTCCTACGAGGAAGGCAGCAGTAGAATATTGCACAATGGGCGCAAGCCTGATGCAGCCATGCCTGTGAAGAAGCTGGGTTTGTAAAGTACTTTCAGCGGGAGGAAGGGGAGTAAAGTTAATACCTTTGCTCGTGGCGTTACCTGAAAGAAAGCACCGGCTAACTCCGTGCCAGCAGCCGCGGTATGCGGAGGTGCAAGCGTTATTGATTACTGGGCGTAAAGCGCACGCAGGCAGTTTGTTAAGTCCAGATCTTGGAAATCCCCGGGCTCAACCTGGGAACTGCATCTGATGCTAGCCAGCAAGTCTCGTAGGGGTGGGAATTCCCAGGTGTAGCGGTGAAATGCGTAAAAAAAGTCGAGGAATACCGGTGGCGAAGGCGGCCCCTGGACTGACGCTCAGGTGCAGCGGTAAGAACCAAACTGGGATTAGGCCTGGTAGTCCACGCGCAAAGCGATGTCGGCAGGTTGTGCCAGAGGCGTGGCTTCCGGAGCTAACGCGTTAAGTCGACCGCCTGGGAAGTACGGCCGCAAGGTTTAAAAGCTCAAATGATTGACGGGGCCCGCAAGCGCGGGGTGGAGCATGCCGAACTGATTCGTTAGCATGAAGACCTTACCTGAGTCTTGACATCCACATGAAGTTTTCAGAGATGAGGAGAATGTGCCTTCAGGAACCGTGAGACGGAAGTGCGCAAGCGTGATCTAGCTCGTGTTGTATTGAGGAAATATTGGGCAAAACCGCAACGAAGCGCAACCCTTCCTCGCTGTTGCCAGCAGGATGTCAGCAGGAACTCAAAGGAAGACTATACCAGTGATAAACTGGAAGGTGGGGACGTCAAAGTCATGTTACTACGACCAGGGCTACACGTGCTACAATAAGCATACCAAAAGAGAAGCGACCTCGCGAAACAACGGGACCTCATAAATGCGTCGTAGTCCCGGTTGGGTCTGCAGCTCGACTCCATGAAGTCGGAATCGCTAGTAATCGTGGATCAGAAGAGATGCCACAGTCGAATGATTTTCCGGGCGCTGTACCGCCCGTCCCACGCCATGGGGAGTGGGTTGCCATTAGGTAGCAACCTTCCCGGGAGGGCGCTTACCACTTTAGTGATTTCGCGAGGCTGAGGTGAAGTCATGCCTGGGTAACCAGAAGATAGAGCGACAGAGCCATTAAGTAGCAAAGGCTTGCAAATACCTCCCTTTCTAATGGCCAGCGGCAACGGCA
+
*+583,4'$*'()(,+-.///1&+)+)'1-((&'')&'-,)(*-6*,&'().,,*+,1.40))%#(+,+'*&%'*&-+'..**17/*/*,16+-()*+54().)+,0-*&*,-3,)*/1.,%-(*2+(/00())&*)-3&,,$$%0-%*++$+,/0*-.-,+**.1-,/18/0,++2-/-2//-0,-*1+-/).:6524082,2((*2/4558:5.))+,())(*%)(/,37:156:7-5/5-107***440.-+&*-('-37.)/*+-9,2.5.-2/)+-1..,-.)),-')&%(&%%%%''%-/5657'0/+%-&),)'*&*'(',/-+*&()051,11.)+(*%)+,.0*+(('%',0,632674970:0++&%&'*)435/*+1--+-,+&%$'%.964''&'%'&(*)''('33,*%&)+%+&',--/,)10-+-.,$&%($'+0+&)**,.5,-'(%(**6'1(*+%&$,.-0.))'%'()/,+,,6390/.0.4..)+--235/24457,,'&)&)(+-0+/.(.*//,003+),23-::50-(+'&&(,+*0+(#)%'%(&'$+-)(+2))-)+#$%'$%&%#(2-7)+%%&'$$%)(%)/1/5/1:74'),*.0--/483&'*%%**0,/:<96**)')201-'-%&).-.--0*0+%04-.($%%$&)(0%+&%%'%('(*.'))+&(+,%&)../*)+')))')&$%&%)*+'(*+)***,/,%$&%'-,+)+**-+0,'05*).&%(0)*0,..)..)'+&+.,.*-($%&%4-3..40(-))('$%'$&)-'14/122557:,2)(%+&))1.32(&((+,+4,*,.13.*(&(&'**-.60154610-)++,12312253,'&'+-*-).14)%)&(*)*410+/1/0/-,'%+)(&/(&+))3--13(((---./3.57/+*)/)7+1-,,.--,$++2.24655/1'-((+20041/0+,,+*,.*+-78830/0/+-*%&%&)'(%%)'(-(')*/*%++((0**/-*$$'###&&'/2+(-0()%((,4**'((&$')+++1+%)&#&%%)'()&.---+*,*-)*.'((.6/)-..+25&)&&#($'(2/8/-+--)-+)*&(.2-+-.,-7&'%+,+),++-*/(%&,*-421.-20013,+&).'&&&%$%%%$''*%)%##$#)%(%$#%$&++'*,'''(*)((+($$'&%%%%&$%%%
@1ae1e339-4f80-46a1-ba8e-f3526176b4b6 ch=70 read=102240 start_time=2019-12-13T10:54:20Z barcode=BC01 runid=2c9cf7bc05858273f10e7d7ec552fc0bd742dc3e
CCGGATTTACCTTGTTACGACTTCACCCCAATCGACCCTACCTTCGGCCGCTGCCTCCTTGCGGTTAGCTCACGGACTTCAGGTATTGCCAACTCATGGTGTGACGGGCGGTGTGTACAAAGACCCGGGAACGTATTCACGCGACGTTTCTGATTCACGCGATTACTAGTAACTCCAGCTTCATGTAGGCGAGTTTCAGCCTACAATCGAACTGAGACTGGTTTTAAGTTTGGCTCCACCTCGCGGCATTGCATCTCTCTGGCCAGCCATTGTAGCACGTGGCCTACACATAAGAGGGTATGATGATTTGTCATCCCCACCTTCCTCCTAGTTAACCCAGGCAGTCTCGCTAGAGTCCTCCAGCAATGGTAGTAACTAACGACAGGGTTGCTCCGTTGCGGGACTTAACCCAACATCTCACGGTACGAGCTGACGACAGCCATGCACCACCTGTCACCTTGCTTGAAGTTCCTCGGTCAGAGTGATGCAAAGGGATGTCAAATTGTAGGTAAGTTCTTCGTTGCTTCGAATTAAACCACATGCTCCATACTTGTGCGGGTCCCCGTCCAATTCCTTTGAGTTTTAATCTTGCGACCAATACGTACTCCCCGGAGGCGGAATGCTTAATGCGTTAGCGGCGGGGTGTTGAAACCCCACACCTGAGTATTCATCGTTTGCGGCGTGGACACCAGGGTATCTAATCCTGTTTGCTCCCCACGCTTTCAGGCCTCAGCGTCAGTTACAGTCCAGAGTCGCCTTCGCGCCGCTGGTGTTCTTCCTGAAGCCTGCGTTTCGCTGGAATTCCACTCTCTCCTGCACTCTAGATAGCCAGTTTGGTGCCTTTGGTTGGAGCCCGGGTATTTCACATCCCACTTAATCATCCGCCTACGCTCCTTTACGCCCAGTAAATCCGGATAACGCTCGCCACCTACACCGCGGCTGCTGGCACGTAAATTGGCAAGTGGCTGCCTCCTTGGGTACCGTCATTATCTTCCCCAAAGACAGAGCTTTACGGTCAAAGCCTTCATCGCCACGCGGCGTTGCATCAGGGTTTTGCATTTGGCAATCTTCCCCTGCCGCCACGTAG
+
0-,.'.2()03/2&/0%%().598.2+*&/)('&()82//330,0.508,/0/1.(,&-)'(,++,*+013797744766(./1,2-'616(-)*%,,55888895;526543624/329**,12'..'2*-7777<621(-...-(103+-/51/).-03368544-123935/1,+,-4124522-7-////:7,*-9-4445:66,+2-/121548:35;<63:48<....//86883504292111.//-.-,+,)($&)++.0),*(%-.-(+(())(++**,+-,1(''.-)(*+*,..0.7/*,023188+*3.4916005/'20;16,,)*0;:67652557561..//602&+$).5-0..((0+.,/024723-*--**'$'&#(,0-0.;8410200*'$.**,,/++)*-&$%''+023/)(++13%386;31129/07,04927-4,*#$#$'&%-0+0--((1#&%&')+56818.',-.56///5/%/)(()/*)2)-)3-5:7507',-;2(-'0+1<71,')*..//52&((,200247845-/672.,.*%'',*.,34*)+/9<+4:4/6.)*+*+*('$$'(+,0*297,/0(+,*5342-')&%./656381../1)(()'))33:.)6,-88/(..183/,*,.2;5.45428/&+..*,)(+*)*-6142./003*&%(132179/+,--7:/*.*./954**44789++--,0',+/,/5719-,-//-369:7.-*++-+*)&+)(&)-02166,+6.))&&$&&(,'($&%$%)(20+*),..)&&))/./()*-.+-30,$',+/27*.,**)%(..++..(()(+5,-200./::/,.-,33,(,0/1:25288;36:525446;42:824258,+,4798,116679383122324;97.,&(%+).015-1.-0.1(&)'))))/)/&'%$&(+,--+..-1.-.53--,45/34+3912272988..-*)./1+'&(161,,+&02.41(*-,2(%'''*1*,+.094+-)''(,/+45+)('$#$$)*%'$%&&('0)52-(''+*&&.&'*.0*
@8841a556-c041-46f9-94fc-3d17116f8f2c ch=398 read=75624 start_time=2019-12-13T10:54:09Z barcode=BC01 runid=2c9cf7bc05858273f10e7d7ec552fc0bd742dc3e
CTCCTACGGGAAGGCAGCAGTAAGGGAATTTTCGGCAATGGAAACCCTGACCGAGCAACGCCGCGTGAAGGAAGAAGGTTTCGGATGTAAACTTCTGTTATAAAGGAAGAACGGCGGCTACGAAATGGTAGCCAGTGACGGTACTTCATTAAGCCACGGCTAACTACGTGCCAGCCGCGCGGTACGTAGGTAAGCGTTATCCCGGAATTATTGGGCGTAAAAGGAGCGAAGGCGGCAGCAGGGTCTGTGGTGAAAGCCTGAAGCTTAACTGTTAAAGCCATAAACCAGGCAGCTAGAGTCCAGGAGAGGATCGTGGAATTCCATATTGGCGGTGAAATGCGTAGATATATGGAGAGACACCAGTGGCGAGGCGACGATCTGAAAGCGCAACTGACGCTCAGTCGGCGTGGGAACAAATGGGATTAGATACCTAGTCCACGCCTTAAGCGGTGATGAGTACTAAGTGTTGGATCTCAAAGAGTTCAGTGCTGCAGTTAGCGCAATAAGTACTCCGCCTGGAAGTGAGTACGTTCGCAAGAATGCAAACTCAAAGGAATTGACGGGGGGGCCCACTGAGCGGTGGGCATTGGTTAATTCGGAAGCAACGCGAAGAACCTTACCAGGTCTTGACCTCGCAAAAGGCTCCAGAGATGGAGAGATATATGAGATACAGGTGGTGCATGGTTGTCGTCAGCTCATTATTGAAGTGAGATGTTGGGTTAAAGTGCAACGAAGCGCAACCCTTATCGTTAGTTACCATCATTAGAGTTGGGGACTCTAGCTGAGACTGCCAGTGACAAGAAGCGCCACAGGAGGAAGGCGGGGATGACGTCAAATCATCATGCCCCTTATGACCTGGGCTACACACGTGCTACAATGGACGGTGCAGAGGGAAAGAAGCCGCGAGGTGAAGCAAAACCATAAAACCATTCTCAGTTCGGTTGTAGTCTGCAATAAACTACATGAAGTTAAGGTCGCTAGTAATCGCGAATCAGCATGTGCTTGGTGAATACGTTCTCGGGCGCGCACCGCCGTCACCACGAGTTGATAACGCGAAACCGGTGGCTAACCGCAAGAAGGAAGAGCTGTCTAAGGTGGGATTGATGATTGGGAGTGAAGTCGTAACAAAAGGTAACCCGG
+
)./1/14,,/'%)-*,//.886&,/(-,,8:3/26.1/.2-',+);*+-.;70.//36659:043.,1+.0,/*,+,+09+*(7*54358012836/7/.,59+.,050475091.6,+&'&%)2*,.-()*7')*+--+()(*0,540903+02.-0...441,-/./*2+-,-+.1.'(''',*-,/+(&('4/8/,-),)'.*'.,,.108752.6;1'--%')'()*.019+**(')13034746972254+,4--/*(%&$($)+%**2/)(-,&*&&%%&'(01////.*%')%%$*(')(282/6-/2,3,4.3424%+%&&%+++*-74.2555857665366.*)'(.,147&/.-1.&**.-29;.-.-*(**(&''(*,/00237769235*)'')+&&(&%&*8:2+07+1,**21356&&%&&.(+)*%'&+.)3'52//0--'/)*.88261041-++&+,+5.(,.638*+.50-./,1300&.--4-..)&*&+)-%&*,)(%'&$'%'%)(--8:8)++')+.,&'02;4758:,,+*,2,./.+-.//+'/-(%,))&)(*-+03&(*54,1))*9-9/-(,,'++&0,,,/1)*..-3+)0,&'.,0/1*)+((.)*/58--5318'(),-,999*(''')'()5.,-,*24124//21,.10&,/:/1188956788+7+'+)%&&&))*,7876:2/)(*,8(&'&+(,-()'&($,,1-94-73442721117127793*0+)&((2,*42-(3441+++%()-.58883.///265,'('''%'%%&&+-'(*)72:-379.861/10088<837751,0(-+)&(('+/038.0435421&*(+,,/0/..6..6/.)&+-.041+-)%'&&$('(/241.-**,,-6'13;95593+3:9,0778<7783471.*+,9-/15973352.&%''((()02115/12.)+%*+.24+1/.3/0/554:750././*(()*(*'./18-&,,3;:89)3**(+'('+)&(&&')),,23,*)(/((,.*)$+%&&%*849-4*)))-36.//1')*+'('()+.-/-),,4*2/2::11/+...-8-2/-&'(*3.-.1,+)+*,5/)/-.-)-.)06
@9c6575d0-b932-468f-9298-1c3da201660b ch=179 read=154207 start_time=2019-12-13T10:54:03Z barcode=BC01 runid=2c9cf7bc05858273f10e7d7ec552fc0bd742dc3e
CTCCTATAGGAGGCAGCAGTAGGAATTTTTTTTCGGCAATGGGAAACCCTGACCGAGCAACGCCGCGTGAAGGAAAGAAGGTTTTTCAGTTGTAAGCTTCTGTTATAAAGGAAAGAACAGCGGCTACAGGAAATGGTAGCCAGTGACGGTGCATTAAGCCACGGCTAACTACGTGCTGCTTGGCGCGGTAATACGTAGGTGGCAAGCGTTATCGGAATTATTGGGCGTAAAAGGGCAGGCGGCGGCAGCAGGGTCTGTGGTGAAAGCCTGAAGCTTAACTTCGTGAAAGCCATGAGAAACCAGGCAGCTAGAGTGCAGGAGAGGATCGTGGAATTCCATGTGTAGCGGTGAAATGCGTAGATATATGGAGGAACACCAGTGGCGAAAGGCGACGATCTGGCCTGCAACTGACGCTCGGTCAAAGCGTGGGAGTAAATGAGGATTGATACCCTAGTAGTCCATATGCTGATGAGTACTAAGTGTTGGATGTCAAAGTTCAGTGCTGCGGTTAACGCAATAAGTACTCCGCCTGGAGTAATTACGTTCGCAAGAATGAAACTCAAAGGAATTGACGGGGGCCCGCACAAGCGGTGGAGCATGGTTTAATTCCGAGCAACGCAGAACCTTACCAGTCTTGACATACTCCTCAGGCTCAGAGATGGAGAGATAGCTATATATGAAGGATACAGGTGGTGCATGTGGTTGTCGTCAGCTCGTGTCGTGAGATGTTGGAGTTAAGTCCCGCAACGAAGGCACAACCCTTATCGTTAGTTACCATCATTAAGTTGGGGACTCTGCTTGAGACTGCCAGTGACAAGCTGGAGGAAAGGCGGGGATGACGTCAAATCATCATGCCTTATGACCTGGGGCTACACACGTGCTACAATGGATGGTGCAGAGGAAGCGAAGCCGCGGGTGACAAAACCCATGAAACCATTCTCAGTTCGGATTGTAGTCTACCTCCGACTACATGAAGTTAAGATCGCTAGTAATCGCGAATCCAGCATGTCGCGGTGAATACGTTCTCGGGCCTTGTACACACCGCCCGTCACACCACGAGAGTTGATAACACCCGAAGCCGGTGGCCTAACCGCAGGAAGGAGCTCTAAAGGTGGGATTGATGATTGGGGTAAGAATCGTAACAAGG
+
-01*+/2(--(---21.*,---,-+0-,-,++'&%%(*4--,'&)-.8*)*137130.300/51)'%*.,+0*/,(&,,(/-79:21-0-1%((-%,00232-9.//9+*+).,*064.22/2/+-1-./*24+-2+%).,'(),/,,)'$$&*-,'&'),/05.,01-35736./*%&)&)%&%()-,**+.69983/+.-)(-)+/.9/-.(,'&'.+/6299872;72*(*)((2:0//)+.-$('%*1-.,+,*08864:;/185--,)).030,-,)))+.42+.9/1,)'*,*16.-77266640./016+44*,(.0+464:8/5/6046.312.*+--10..-43,-3999:::782579011/2039:/4030/-,1+.19992....0/609/77920.-,,)+-/',+'((('-/1/30()%/110,'(('-+&)+518))-*3,.01-+,02-(&&&))*)**/2130420719/333:62,,,6935544356(-7-1,+'++61232-+++7912600('',.204/01824+124,)0,/-96.0136-,*+*+00133:;9(72-)++30-,/'0../,-,,1/.7<:08522&&)%(-')'(%&+**((&'+)(),+0/./4443444+,),*5,-.**./0;::.+++,.277782/.*,//*-/1358+20.2:9::62,+,,3/--44551....066636860.///4:32),.506-617,+/0*.*')(()%-0+24*,,+/17.8-.,3*,'''))2.6//2207:04,++)&&(&&(-./3.0-*,42589;01119/.-+-'(+,,/572556878::;3//15523,6.(+--8796,))&$-+++**)+-.5853031/4657856668/,.,))%%&)*+0301-**')')+:;76;711,-83.9/://..,-5-4)0&3+*+.*-.'$'%'(&&',++,&*('/*+,*.),-2267-/02113*-)/++.-+/267452+.&,--1864858;8683676225/0172508755;2267/.-2-,1-((&(2+**'+12,/1,+-6,453611935,.276232./+.*)'')0,&)1++/03:0/50-.-.-37271-.&(&*'(-0.27751)-
@9b4c099b-87c5-44d6-870f-b7cd56d3766b ch=353 read=136409 start_time=2019-12-13T10:53:59Z barcode=BC01 runid=2c9cf7bc05858273f10e7d7ec552fc0bd742dc3e
CTCTACGGGAGGCAGCAGTGGGAATGTGCACAATGGGCGCAAAGCCTGATACACCTTCACATGCCGCGTGTATGAAGGCCTTCAGTTGTAAAGTACTTTCAGCGGGAGGAAGGGAGTAAAGTTAATACCTTTGCTCATTGACGTTACCCGCAAACCAGCTAACTCCGTGCCAGCAGCCGCGGTAATACGGAGGTGCAAGCGTTAATCAAGATTACTGGGCGTAAAAGCGCAGGCGGTTTATTAAGTCAGATGTGAAATCCCGGGCTCAACCTGGGAACTGCATCTGATATTTTAAGCAACTTGAGTCTCGTAGAGGGGTAGAATTCCAGGTGTAGCGGTGAAATGCGTAGAGATCTGGAGGAATACCGGTGAAGGCGGCCCCTGGACGAAGACTGACGCTCAGGTGCAGCGTGGGGAGCAAGCAGGGATTAGATACCCTGGTAGTCACGCCGTAAGCGATGTCGACTTGGAGGCTGTGCCCTTGGAGGCGTGGCTTCCGGAGCGCTAACGCGTTAAGTCGACCGCCTGGGAGAATACGGCCGCAAGGTTAAAGCTCAAATGAATTGACGGGGGGGCCCGCACAAGCGGTGGAGCATGTGGTTTAATTCGATGCAGCGCGAAAGAACCTTACCTGGTCTTGACATCCACGGGAGTTTTCAGAGATGAGAATATTGCCTTCGGGAACCGTGAGACAGGTGCTGCATGGCTGTCGTCAGCTCGTGTTGTGAAATGTTGGGTTAAGTCCGCAACAGGCGCAACCCTTATCCTTTGTTGCCAGCAGTCCGGCCGGGAACTCAAAGAGGAGACTGCCAGTGATAAACTGGAGGAAGGTGGGGATGACGTCAAGTCATCATGGCCCCACGACCAGAGGCTACACGTGCTACAATGGCGCGAGAGAAGCGACACCTCGCGAGCACCAAGCGGACCTCATAAAGTGCGTCATGTAGTCCGGATTGGAGTCTGCAACTCGGCTCCATGAAGTCGGAATCGCTAGTAATCGTGGATCAGAATGCCACGGTGAATACGTTCCCGGGCCTTGTACACCGCCCGTCACACCATGGGAGTGGGTTGCAAAGAGTAGGTAAGCAACCTTCGGGAGGGCGCTTACCACTTTGTGATTCATGACTGGGGTGAAGTCGTAACAAAGGTAACCGG
+
)+,.(/'78.064186111-0,',0(-()(./71(3-*'*.3*+3:-,,,'/&((,/+*(+-(-(&)/344564--)((2/5,#'-+(+/1*(*-16<:-*,+/5-'+*.(,1*'((,:1-01010.2003/,125146314.7..7<--.(&'%&'+++.3.01837./'&')&/5/5311+3*)'/(*).,+,164230604033+''))6+11;85745156())),(*.+-,8:-$3958008((1644+-83.33,-3357/0,6.446)0603556/6)*+0&*-3-.((')&%$$%%..127764.(.04,.+.,3/1/'%,0+).*,,-9973:6112761.-)*,/0:207-2//4;;67+**(&0+/)943-+-643*,+&...///774834866'('(*5746/)+14;%4*37++/5.-01'39.,((&%&'1*,044.02:,66798997/.,3+4**-)+)/.3:12-,(%*,),4/8//6233-*++'(),'+),+)0/4-7666::::<:88-)')')+,'')*.+2**)+2381'./35<;818070878,,,043,,52&+')0.123;:9/*,+))'&)*4;8185;4303/75%413&&0-)+/..2.-398.13432/./164**,(1,('*.:+82..//1332185'5(,79607/:90448683*514%/*,018553/20.-/45331-/01:27032.+(*-.++10&696761)+87,/247.-+,&+**-4-/---:10920/8+0()'*$/0852775)5324317-9))&++*--03,..,/33345;:7888/1+/+.,//9834876987830-04,.,()+(*/*(%))+./.-(1,.//0')+//0//.72311/./+(%*%'()+:63'+//1+0/-))()*11*45:658.0162;51134003)3,-*,/1&++$5()('&)+7606/-/9/-/./2%*'%'((0*9/:67312-+,-611399;878**,3.575+-)+-+,00-436/2-'*.(3('*()')'*0-085//0-.-/64873,+'',176;7727*'('(%)%&%+%'+.01164-8((/3112.7.-8:*3.95..78:;7((&%&('/+'.),+**526/*(,-,+-/196:03
@d4addd89-5f74-4877-8c8a-52589d497089 ch=204 read=86570 start_time=2019-12-13T10:53:51Z barcode=BC01 runid=2c9cf7bc05858273f10e7d7ec552fc0bd742dc3e
CTCTACGGGAGGCAGCAGTGGGGAATATTGCACAATGGGAAACCCTGATGCAGCAACGCCGCGTGAGAGTGATGAAGTTTTCGGATCGTAAAGCTCTGTCTTTGGGGAAGATAATGACGGTGACAAGGAGAATACGGCTAACTACGTTATAGCAGCCGCGGTAATACGTAGGTGGCGAGCGTTATCCAGTTTACTGGGCGTAAAGGGGCGTAGGCGGATGATTAAGTGGGATGTGAAATACCCAAGGCTCAACTTGGGTGCTGCATTCCCAAACTGGTTATCTAGAGTGCGGGAGAGGAGGTGGAATTCCTGGTGTAGCGGTGATGCGTAGCAGAGATTAGGAAGAACACCAGTGGCGAAGGCGACTCTCTGGACTGTAACTGACGCTGAGGAGGCTCGAAGCGTGGGAGCAAGCAAGGTTAAGATACCCTGGTCCCGCGCCGTAAACGATGAATACTAGGTGTGGGGGGTTTCCAACACCTCCGTGCCGCCATACTAACATTAAGTATTCCGCCTGGGGAATTGCGTCGCATAAGATTAAACTCAAAGGAATTGACGGGGACCCGCACAGAAGTAGCCGGAGCATGTGGTTTAATTCGAAGCTACGCGAAAGAACCTTACCCTACACTTGACATCACTGCATTACTCTTAATCAATCCTTCGGGGACAAGGTGACAGGTGGTGCATGGTTGTCGTAGCTCTGTCGTGAGATGTTGGGTTAAGTCCGCAACGAGCAACCCTTGTCGTTAGTTACTACCATTAAGTTGGGGACTCTGCTTGAGACTGCCTGGGTTAACCAGGAGGAAGGTGGGAGATGACGTCAAATCATCATGCCCCCACTTATGTGTAGGGCTACACACGTGCTACAATGGCTGGTACAGAGATGCAATACCGCGAGGTGGGCCAAACTTTAAAACCAGTCTCAGCGTTCAGTTGTAGGCTGAAACTCGCCTACCACATGAAGCTGGGTTACTAGTAATCGCGAATCAGAATGTCGCGGTGAATACGTTCCCGGGTCTTGTACACACCGCCCGTCACACCATGAGAGTTGGCAATACCCGAAGTCGTAACCGCAAGGAGCAGCTGGCCGAAGGTAAGTCAGCGGTGGGGTGAAGTCGTAACAAGGTAACCGG
+
02771.,/0+1/.112,12052(,**.3201+/33.03,)/)+.)-,././.-069411-&%(*++'$'(()*(&&'*40+(0.667,-/2)*1249875366-18.,++,,160//-.*($#%&%,*((&'&()*.-*..//04-1&$#(&/-+/6+/*2.3.-,20108007/*)%)-/.7101)',/83/128:3978:;/,1.0/22//01/75983544/+3,/36:6603;63408.*(*,.05**)--240/,-0.017:*5+/7;7:;44411444//01.*'.*'+'+,())(+,+*.&)&$%%''((,-06,+)*&**++'&+-.,-.80682:216434607657**+)(..164213/06:72.../6,.00/012///-&-+)13(()))235;7-.//:&20&*'+**&%,3304()))*52)%(&)'$*(+)()44).))*552589:958:9:./902'4*646:60**,+,)(0.+***-0,.+(+54*+-8-7/(,7660)'''*('(*,0,.+**0)*.+19;0.-58+1/0425../-6;6+7;*(*,.+(,()**+6*,.,./-+&&'+,6506493%*))/05:65443,'+02,)(*-4)&())*/5/12.5.%'*+3.42/00-0-4..&'(%(:2--,,75*,/)-/,136)-)--334468).4,+,8581211,.,-,5816-175:5/342:..,-/:.1557,')+*.3;6/3,/01231/2612457;65:56,5*+(3-63665%++//1-24534823932:5:57383,00.615547()+-1:976466;81/-/006)-33/)&(507769856))%)+---/*-./46130082,*(+,412+-*+,-5-627222611-*/**'+**(78,,16.39:606588769*%'(*2/)/+2-.3196909</,///150+'&&')6427012793586680860200-,,-.)93106/.0..1.871/:0-0.18-'(+887639/10211+8971://1511./4-/..,,+00302596-88-,02..-*-*.23.145(,'))(')'.&5.310(.),%+(+-/0,'4*53-*),*&)--7::8:9+602::738
@da32a3c9-fa80-4df9-8b92-2520fe53ea0e ch=81 read=97164 start_time=2019-12-13T10:53:51Z barcode=BC01 runid=2c9cf7bc05858273f10e7d7ec552fc0bd742dc3e
CTCTACGGGGAGGCAGCAGTGGGAATATTGGACAATGGGCGAAAGCCTGATCAACAATGCCGCGTGAGTGATGAAGCCTTAGGTTGTAAGCTCTTTTGCGGGATGATAATGACGGTACCGGGAGAATAGCTCCGAAAACTAACTCCGTGCCAGCAGCCGCGGTAATACGGAGGGAACTGGCGTTGATTCGGAATTACTGGGCGTAAAGCGCACGTAGGCGGCGCGTCAGAGGTGAAAGCCTGGAGCTCAACTCCAGAACTGCCTTTGAGGACTGCATCCCGGATCAGGAGGGTGAGTGGAATTCCGGTAGAGGTGGAGATTCGTAGATATTCGGAAAAATTTTCCAGTGGCGAAGGCGGCTCACTGGATTGGTATTGACGCTGAGGTGCGGCGGCGTAAAATTAAACAGAAGTTAGATACCCTGGTAGTCCACCGTAAACGATGATGATAACTAGCTGTCAGGCGCTGGTGCTGGGTGGCGCAGCTAACGCGATAGGATTAACTCACCGCAAGAATTGCGGTCGCAAGATTAAAACTCAAAGATTGACGGGGGGGGGCCTGCACAAGCGGTGGAGTATTGGTTTAATTCGAAGCAACGCGCAGAACCACCAGCGTTCGGCATGTCCGGACGATTTCCGGATCTCTTCCCTTCGGGGACTGGAACACAGGTGCCATGGCTGTCGTCGGCTCGTGTCGTGAGATCGGGTTAAGTCCCGCAACAGGCGCAACCCTCGCACTTTGGTGCATCATTGGTTGGGGACTCTAAAGGAACCGCCGGTGATAAGCCGGAAGGTGGGGATGACGTCGATCCCTCATGGCCCTTACGCTGGAGCTACACGTGCTACAATAGTGACAGTGGGCGAAGCTCGCGAGTGCCTTCAATCTCCAAAAAAGCCGTCTCAGTTCGGATTGTTCTCTGCAACTCGAGAGCATGAAGGCCCAGGTGCTTCGTGTCGCGGTCAGCATGCCGCGGTGAATACGTTCCCAGGCCTTGTACACCGCCCGTCACACCATGGGAGTTGGGTTCACCCGAAAGTACGTAGCACTCGCAAGAGGCAGGCGACCACGGTGGGCTTAGCGACTTCAGGGTGAAGTCGTAACAAGGTAACCGGAAGAAGATAGAGCGACGAGCAAGTAAGGATTGCTGCAAAGACACCGACAACTTTTATTCAACACCAGCAATACGTAGAAAAAAAGA
+
((+(*,-61+(-4+,/0/77794*2.,0/2.271725:7,+./*)+30435/*)+5//,5,-./5.&),+.-,&(%&%(&'-*/5./26/01,969*%,'-8.-()+)(%'(*)3305/1/-))*1,/&')+/*+32(,--1./082535;+231-./,*)(()+)+,3--+($($#)%..-3)&'/,2*2,/,1+.-479977782++))%)*-,+)+*'%$$&&*).&-*,,040)085870//17/70.0**,0455673094-)'&%&($*)-6%())*+2*2/'')-),+0125.3/4--&+)+,*+,123*'$+%$'*))578:892-0*).,-32*-)(*31;3+/,-,,0+-,542310&/&'(*+,.*+)'()+)20/.+()&)('*),64+-109/42)&&%)+'')('-.-+/,501(1&$&')*,3012,+((*,,-)&()'%&(+--$&*)''*&,-00/,0-,,'&#.&&'(.-/0+(&*(&+&1''#%),(//&()(''&)**,0966/02/'(..0<;941302,'*.9/4643163158.7:75302423839668'&)%)(042;7095:2)*)'(+1.0/)-,-,2,,$'%'%+'.,&+1044663/3538853;10++//17503,47,0:918:648899874331032-*')**623499724')'&)-0***')2-&..+$'--812+-,6++/129*)-/)0079<94512&*./+(('%'#%%%13*..1',30/41113:2,1-7771373:7/.,.+',(0)+%*&&'*-1+4324++(&$'13--425+'-+').-,-.+-/(*+-)*')'),785-9,+%+&)')%%&,,(&''-*-0884,+)(*.%&,''+*00/4+0815**2/24202-1585(0'3,.163//4232114+)*%(*,,+&()(,+1-+/03++-,'&(&('(),332',+/111+-00:1,+00,921839-(////--(((*),,-.46-.4/0.03,,.46.0180214;4118/+*-')'%%$&%$'$*''#%)*)*-*6..876990/00313*'&&&))./,.))&(*(,)),-,-6.539376-6.598:932+))+'**&(%''405*%1++'%'&$-)%4)%*)%,393*,16:874522-165*(040,(-,.7/,2291,-*()$)+..*)'#%
@484811c6-f23e-410a-a47f-3bfec713c8ec ch=430 read=112064 start_time=2019-12-13T10:53:42Z barcode=BC01 runid=2c9cf7bc05858273f10e7d7ec552fc0bd742dc3e
CTCCTGAAGGAGGCAGCGAATTTTCGGCAATGGAAACCCTGACCGAGCAACATAGCGTGAAGGAAGAAGGTTTTCCAGTTGTAAACTTCTGTTATAAAGGAAAAGAACGGCGGCTACGAAATGGTAGCCAGTGACAGTACTTTATTAAGCCACGGCTAACTACGTGCCAGCAGCCGCGGTGTGTAATACGTAGGTGGCAAGCGTTATCCGGAATTATTGGGTAAAAGAGGGGCAGGCGGCAGCAAGGGTCTGTTGAGAAGCCTGAAACGCTTCAGTAAGCCATAGAAACCAGGCAGCTAGAGTGCAGGAGAGGATCGTGGAATTCCATGTGTAGCGGTGAAATGCGTAGATATATGGAGGAACACCAGTGGCAGAAGGCGACGATCTGGCCTGCAACTGACGCTCAGTCCAAGCGTGGGGGCAAATAGGATTAGATACCCTAGTAGTCCACGCCGTAAACGATGAGTACTAAGTGTTGGATGTCAAAGTTCCAGTGCTGCAGTTAACGCAATAAATTACTCCGCCTGAGTAGTACGTTCGCAAGAATGAAACTCAAAGGAATTGACGGGAATACAAGCGGTCGATATGGATGCTGAAATTCGAGCAACGCGAAGAACCTTACCGAATCTTGACATACTCATAAAGGCTCCAGAGATGGAGAGATAAGCTATATGAGATACAGGTGGTGCATGGTTGTCGTCGAAGCTCGTGTCGTGGGATGTTGGAGTTAAGTCCCGCAACGAGCGCAGCCGCTATCGTTGAATTACCATCATTAAGTTAGGGGACTCTGGCAGGACTGCCAGTGACAAGCTGGAGGAAGGCGGGGATGACGTCAAATCATCAGCCTTATGACCTGGGCTACACGTGCTACAATGGATGGTGCAGGGGAAAAGCGAAGCCGCGAGGTGAAACCGCCCATAAAACCATTCTCAGTTCGGATTGTAGTCTGCAGCTCGACTACATGAAGTTGGAATCGCTGGTAATCGCGAATCCAGCATGTCGCAGTGAATACGTTCTCGGGCCTTGTACACACCGCCGTCACACCACGAGTTGATAACGCCCAGAAGCCGGTGGCCTAACCGCAGGAAGGAGCTGTCTAAGGTGGGATTGATGATTGGGGGTGAAGTCGCTAAGGTAACCGG
+
-+1)**-1*-&)+)&(&&&(+11-/21/4:00.)./,0*+02893313231&&(&(*2/.51-.+),+'2,:5/-(%((5+1394..5/30500-78+/,/6,((22/)6+.,,,++&(-2,/80//8/(+*,-1+')()254/0535+670.0.-+1,--+-.138<1.0*.64005))$*&')+,-:796334/512600.012212-/('/((4-,(%&)61-('+2/+*(+.+5/*&*+00/9//.00,*()%((&'-*)+*))+-3//,..39.04(+''*..18'0'%&%&/.-+/012//*')'-)),/452&-).7/9/3+-*(+,+3---.9/++:98855333*15226317544:%31-,+''+)**.1232343,,4/<19899868766881+0/4)+'&'(*+*2,)+,930/1-,4.202514;-+(+/./52/(-.06458974/++))))%./35/60.:161:55620**.51*+-2598:9742635269332'03(4-./4:2782.')+.'/'-148,(*)-+/.,+,1//7888+)+*.43537023&$$%')++2+10)(%'$%&)%&#$'#&')(/)&)*/14322-.3*(',)).-09+&.+*....344/0021,5:+/.-,8*+*.//:97,+)'*,0)))*/0+,(',//28,2,,/0/37799887478643%''%))8.069;8;:;626538**%&2,)&.007/-0247%%.1301%,'&'-.03.7-')'2+25:8;:1:19/-3.*433.22532&-,&(0/4464.+0/0**.)'++5-++')/.3/358/:64-'$+*+7+1137('$&%()*-/1,6..6),.53/3.0677,71:22;8::870-'.&.)))*+(+)-+,03/.-',*-,%'&(-$$%(()*5:9/:9:<87:+201.//.-6./-49555-)&*+730)$$($+*,00.8/0..05,,((&(-1125..-0/2)&*+'*)*-3613578;7/000;511.-)*416/0-/-.-1:69;.21/1/0736423.7122884+0,)((-*'*,+.15-4*&),//,,.(.-6)-$'(1(4344-*+)2973.9,,,00.9-353+/,&'''2*%&,)))%)+-0/:
@68163234-fd39-431c-84a9-b671f548dfc8 ch=109 read=184474 start_time=2019-12-13T10:53:43Z barcode=BC01 runid=2c9cf7bc05858273f10e7d7ec552fc0bd742dc3e
CCGGTTACCTTGTTACGACTTCACCCCAGTCATGAATCCTGAAGTGGTAAGCGCCCTCGAGTTAAGCTACCTACTTCTTTGCAGCCCTCCCCATGGTGACGGGCGGTGTGTACAAGGCCAGGAACGTATTCACCGTGGCATTCTGATCCACGATTACTAGCGATTCCGACTTCAGCAGGTGGGTTGCAGACTCAATCCGGACTACGACGCGCGTAGAGGTCCGCTTGCTCTCTCGCGGAGTCGCTTCTCTTGTATGCGCATTGTAGCGTGTGTGAGCCTGAATTAAGTAGGGCCATGACGCTGACGTCATCCCCACCTTCCTCCAGTTTATCACTGGCAGTCTCGCGCTGAGTTCCAGCCGGACCGCTGGCAACAAGGATAGGGAGTTGCGCGTTGCGGACTTAACCAGCATTTCACCCAACACGAGCCCGGCGACAGCCGTAAGCACCACATCTCACACGGTTCCCGAAGGCACATTCTCATCTCGAAAACTGGATGTCAAGACCAGGTAAGGTTCGCTTCGCGTTGCATCGAATTAAACCATGCTCCACCGCTTGTGCGGGCCCATCAATTCATTTGAGTTTAACCTTGCGTATCTCCCCAGGCGGTCGACTTAACGCTCGGAAGCCACGCCTCAGGGGCACAACCTCAAGTCGACATCGTTTACGGCGTGGACTACCAGGGTATCTAATCCTGTTTGCTCCCCCGCTTCCTTTACCCTGAGAGCGTCAGTCTTCGTCCAGGGGCCGCGCCTTTAAGCACCAGTACTCCGGGCTCTACCGCATTTCCACCCGCTACACCTGGAATTCTGCCTCTACCGGACTCAAACTTGCCGGTGTATCAGGTCTTCCCAGGTTGAACCCAGAGGTTCACATCTGACTTAACAAACCGCCTGCGTGCGCGCCTTAGTAATTCCGGTCTTGCTTGCCTCCTACGTGGCCGCGACTGGCACGGGTTAGCGGTGCTTCTTCTGCGGGTAACGTCAATGAGCAAAGGTATTAACTTTACTTTCCCTCCCGCTGAAAGTGCTTTACAACCCAGAAGGCCTTCTTCATACGCGGCATGGCTGCATCAGGCTTGCGCCCATTGTGCAATATTCCCCTGCGCCTCCGGCAGGG
+
3))((%(-*,*&-+'*.'/1-020671'),3%&,,/-.%%')+'(+11.+*+-18,+,&&**33503.--+'$$+(*,+)%(%#*,)%++,'$%)(&'%&,68403/-++,(///0-4-),,))*+0-0832482518455;8633151*,+(,-),))./''3*0.,)--2(('(%//&''30:+*''**-/)*'*(4-456.0/.033*,''&*&-(*/+*+-5,.++)('+*-**%&((&*..00.16&(&)(&&'%).&%&)*.*+)'#$$%'('(,(.(6-/-,&*/0)''&%'#%',-1266819*1*'+/231.,.222163-/1-1/'*(..55..%'$$-()/1628*+24487:957826,*--,.*,,.)'*)$'1.+.)+*,)(&*0)*-+0'-'($500941)-*'(&*()&$''$#(&1,(*&#&)(()&(,.38'(((0-/-.'1187:391+,*)(&%**,3/033782+'-/,'*+-81857722257;1550,*0732-%'&*%,*+,0.077700.000;842.)(.(*('+*(*-/1216094292(.218444--23*&(+97/5/**('('&$&'*,-0%%%'&-0/..1-1-)&&&%)+21/-(.,-/34744&1780.--04,2+,(*'+,1/42557164**)200167**'&+*'/,)*)-.//0-55/060)(./29;6,*)-..&$'%'/2*())((,-37844555;74,2'&,/-,08,,*+'',&')%((./))&$&%(*)*&&((&$'&'*,,8-.)$(*)&)*'(%+-')(&%0*//%-.&&&#&%+-448331*'&%$+)-+-&'&'.'(&)&((.4+)++),,*)/3)&&(()23*)**(+511,1,4,%(&%++.+-'((--00&&#&#%$%&,/385450'('%$%'*&$)(%*&$#&'*&%&&%%$"$*,'''*&244,,&)'/0+*-((.8/*+().22585322*,*++/21-')$*&(5,/*-88-)*+(-+('16-)/58370.(&').)$'*&5/*%&(()*-.-4142.%(')()1-+'++1..-/./1&302/6)22/<6,//),$('$&$'(+122+0-)+1-4+(+*&.'%
@e8e2f557-8497-40b9-9d74-562b7354ce09 ch=252 read=168381 start_time=2019-12-13T10:53:34Z barcode=BC01 runid=2c9cf7bc05858273f10e7d7ec552fc0bd742dc3e
CCGGTTACCTTGTTACGACTTCACCCCAATCAGCATTTTGCTAACCGCTGCTGCCTCCTTGCGGTTAGCTCACGGACTTCAGATGTTGCCGGCTCTCATGGTGTGACCGGGCGGTGTGTACAAGAACCGGGAACGTATTCACCGCAACATTCTGATTCGCGATTACTAGTAACTCCGGCTTCATGTAGGCGGTTCAATACAATCGAACTGGGGCTGGTTTTAAAGTTTGGCTCCACCTCACGGTATTGCATCTCTCTGTACCAGCCATTTGTAGCACGTGTTAGCCCTACACATAGCAGGGGCATGATGATTTGACGTCATCCCCACGCTTCTCCTGGTTAACCCAGGCGATCTCGTAAATTCTCAACTTAATGGTAGTAGCTTAACGACGGGTTGCGCTGCGGGACTTAACCAACATCTCGCGACGAGCTGGCGACAGCCATGCACCATTCTGTCACTGCCAATCTGAAGGAATTTCCTCGATTAAGAGTAATGCAAGGGATGTCAGGGTGTGGTAGGTTCATCGCGTTGCTTCGAATTAAAACCACATGCTCCGCTACTTTGTGCGGGTCCCCGTCAATTCCTTTGAGTTTAATCTTGCGACCGGTACTCCCCAGGCGGAATACTTAATGCGTTAGCGGCGGCACGGAGGTGTTGAAACCCCACACCTAGTATTCATCGTTTACGGCGTGGACTACCAGGGTATCTAATCCTGTTGCTCCCCACGCTTTCGAGCCTCAGCGTCAGTTACAGTCAGAGAGTCGCCTTCGCCACTTTCTTCCCTAATCTCTACGCATTTCACCGCTACTAGAATTCCACTCTCCTCTCCTGCACTCTAGATAACCAGTTTGGAATGCACAGCGCAAGTTGAGCCCGGGTATTTCACATCCCTTAATCATCCGCCACGCTCCCTTTACGCCCAGTAAATCCGGATAACGCTCGCCACCTACGTATTACCGCGGCTGCTGGCACGTAGTTAGCCATTTCCTCCTTGGGTACCGTCATTATCTTCCCCCCAAAGACCAGAGCTTTACGATCGAAAACCTTCATCCTCACGCGGCTTTGCTGCATCAGGGTTTCCCCCACTGTGCAATATTCCCCTGCTGCCTCCCGTGGAG
+
02'0/7(+53:209..**++.---7:*/)*)#$'%+/-'%%))-+;6520-((,-,0-/-+(*'&&')*-9891/,),01&+%%$+)*.+)%)*++-*024455221-097,1(*)((*-0.0)++3/*50150297797589.//5705;8::7867,22)1-,,--/5464458*745:6-/.-+492)++7+.%$$%*+./*(-311(,%.23+5;;,17-+.;4/8///8007/0./2..)3*+-7768761//*+.:6568168,,2//-')),*-*%&*..(%('+))&#$&(0()**-,-32/97/.34-*.2,;73+(*%)*5-,/5-071.%%(&$$+),+).-67,+-0,.***+0)('(*1/464+-('%''-/61455'4,0.-..*('%,302.---)%#+&&(''*+)//,/+*-)'))%(%',%0:5:0/.3.)(%')010%%#$)&&%*'$(*0,*(+/8200/.///4-3'(*+.811159)4317568-&)&*++*6-/)50<:::9.4/+1+.0<621001-;8+4-++'*7771*)()&).--+0.4,79*084+0365745413;:5125;<0:33382676920+)',*367)%/4857774110508379+7*)*55740,*)+1;32710/9,.9./:9,%()*3/-**-187598093.&).--.38;666416*3/*+.173**-392*28,-14440)-/368321,,/0.,**++2262520037972./+%-1/0282;9993%)-01.2723)(/7114667868/5;.+-/;/781100)*,,2.:+,,-)/'),134/291112)*,85662:456<</89:60.-+,.0&0''(01...60),0-/-086323400*(&*.22767:9)((&()00/8,,-%$0)*)*'./47-3.*3.4:8::76787;5025272/3,1..7<72231158:+5))+.158610.*'$&)+2624010+430139888322../:;:19;<-/3,+./0..-0-44,&)+..1)*8:70;7;8890'('$))++0(')((/022568/3;77;5.978/&(*)+3.10..10696)'(+-+.0+1;7,027--
@da34cf1e-e5a5-4b88-a1d2-49c5de077958 ch=86 read=134181 start_time=2019-12-13T10:53:23Z barcode=BC01 runid=2c9cf7bc05858273f10e7d7ec552fc0bd742dc3e
CTCTACAGGAGGCAGCAGTGGGAATGTGTATTGCGCAATGGGGAAACCCTGAGTGCAGCAACGCCGCGTAGTGGTAGAAAGGTTTCGGATCAATAAGCTCTGTCTTTGGGAAGATGTGGTACCCAAGGAGGAGGAAGCCACGGCTAACTACTGCCCAGCAGCCGCGGTAATACGTAGGTGGCAGGCGTTATCGGATTTACTGGAGGCGTAAAGGGCGTAGGCGGATGATTAAGTGGGATGTGATACCCGGGCTCCAACTTGGTGCTGCATTCCAAACTGGTTTATCTAGAGTGCAGGAGAGGGAGAGTGGAATTCCTAGTGTAGCGGTGGGAAATGCGTAGAGATTAGGAGAACACCAGTGGCAGAGGCGACTCTGGACCTGTAACTGACGCTGAGGCTCCAGCGTGGGGAGCAAACAAGTTAGATACCTGGTAGTCCACGCCGTAAACGTGAATACTGGGTGTAGGGGGTTTCAACACCTCCGTGCCGCTGGTAATTCCGCCTGGGGGAGTACAGTCACAGATTAAAACTCAAAGGAATTGACGGGGACCCACGTACAGAAGCGGAGCATGTGGTTTTAATTCGAAGCAACGCGAAGAACCTACACTTGACATCCCTTGCATTGCCTCTTAATCGAGGAAATCCCCTCAGGGACAAGGTGACAGGTGGTGCATGGTTGTCGTCAGCTCGTGTCGTGAGATGTTAGGTTAGATCCCGCAACAGGCACAACCCGCTAATCGTTAGTTACTACCATTAAGTTGAGGACTCTGGCAGAGACTGCCTGGGTTAACCAGGAGGGAAGGTGGGGATGACGTCAAATCATCATGCCCTTATGTGTAGGGCTACACGTGCTACAATGGCTGGTACGGAGAGATGCAATACCGTGAGGTGGGCCAAACTTTAAAACCAGTCTCAGTTCCGGATTGTAGGCTGAAACTCGCCTACGCAAGGCTGGGTTACTAGTAATCCTCATAGCGAATCAGAATGTCGCGGTGGTCACGTTCAGGTCTTGTACACCAGCATCACACACCGCGAGTTATGTGCAGAAGCCCGTGAGCTAACCGCAAAGGGAGGCAGCGGCCGAAGGTAGGGTCAGCGATTGGGGTGAAGTCATGCTCTAAAGGTAACCGG
+
(*/++0.6.(./,.00./44;5.32#)#%&1+,++,,2/2,'%))*03)*+&'+233/.),))180222$))&&'%&*+)*0+<4/06561(&'-.*,.888962::197(++2,&&(())50)+.-''.-*)*'&(48*+,++&(&((&''%'31$./)+-8.5/70.92.247122.150)+431531.5(2,1;:-0466(*3-238.*(,)'%(,2366<:::8.6+.*02;::843123/3.,+132.;'0*-,1.2-223/.-/3650564630,7*+.0540.0245/74-(%-4++)'&)(+.'4(4,)(,./1.-,+2.0,)+)+'(**+/(*),01/5,,+)2.678/0/*0)'&(*2,142322391.+/77862..,,,.,--27/26&&&(+21791*--26-+1',*/+,15054)*3/-./5/').07.330'&'&'(0-132*2//03(0+54+168-+5146754212.'&$$$%$$)(-+2/).3/2771*'((*5.294211*).*2;;358969--*('0)+*./9<6/.60&((-+0*%'&&&()'++,0/015/9;*/8671*-('*50.-...1))-+*(%'*&,,..2784;2/1//-8-'+%&(-1*0(((')')+)(//6-,.,3815820-/+-/4+,..18576683.68*-0.230/001/7258490,235.9.&7/40.+0.39/,232:.63/.,0.47+'(,(/*,)5---2711026934<77.7/-*47168771+*&''+128775.-.0+80709049/080(((*)),13/468988878601064*1(,1+),-,/0*+..-/,-./*-./072.-.,-330/02.02&/((((*22-6/..9:6.,)0,*)++*60;:313.09;95;44453.((*/3'()%0,*,*-622.,53-33682+(+&&+))(-,/,*06/1/%((+,*.$$&$%%')()7553/..//2658164.+('#''-01(+6742/'%%&$)'$$%%)),-+-139-+(&'%-&(&(&,%%'+),;:463.1/./8252569)02-()%&%)'',--///(+)0-.**,)+*.'0)-//))*+*)*-)1+%)*),3,,3,0036(1
@589a38cc-089e-483d-b3f6-3f8a2d38d10d ch=396 read=83421 start_time=2019-12-13T10:53:11Z barcode=BC01 runid=2c9cf7bc05858273f10e7d7ec552fc0bd742dc3e
CTCCTAGGAGGCAGCAGTGGGAATGTGCAATGGGGAAACCCTGATGCAGCAACGCCGCGTGAGTGGTTTTCGGATCGTAAGCTCTGTCTTTGGGAAGATAATGACGGTACCCAGGAGAAGCCACGGTAACTACGTGCCCAGCAGCCGCGGTAATACGTAGGGGCGAGCGTTATCGGATTTACTGGGCGTAAAGGGGGGCGTAGGCGGATGATTAAGTGGGATGTGAAATACCCGGGCTCAACTTGGGTGCTGCATTCCAAACTGGTTATCCTAAGTGCAGGAGAGGAGGTGGAATTCCTAGTGTAGCGTTGGAAATGCGTAGAGATTAGGAAGAACACCAGTGGCGAAGGCGGCTCTGGACTGTAACGACGCTGAGGCTCGAAAGCGTGGGAGCAAACCAAGGTTAAGATACCTGGCGGTCCGCGCCGTAAACGATGAATACTGGTGTGGGGGTTTCAACACCTCCGTGCCGCCGCTAACGCATTAAGTATTCCGCCTGAAATTGCGGTCGCAAGATTAAAACTCAAAGGAATTGACGGGGACCCGCACAAGTAGCCAGGCATGTGGTTTAATTCGAGAAGCAACGCGAACCTACCTACACTTGACATCCACTTGCATTACTCTTAATCCGAGGAAATCCCCTCGGGGACAAGGTGACAGGTGGTGCATGGTCGTCGTCAGCTCGTGTCGTGAGATGTTGGGTTAAGTCCCGCAACGAGCGCAACCCTTGTCTCGTTAGTTACTACCAGCTAAGTTGAGGACTCTAGCGAGCAATACGTAACTGGCA
+
')/('$1,01610663255;0*/,&)%*-0446.(',*+0*,+05/--''((*+06015.))$%'()061..:7::8.:1+.1998989<;181.0/212/200/-*&&,)'%-.*&'('(''))*%.211+/))&),)'/-.-/,.+&))(&'',,021752,./--/15.,.&(#.++)-./224465:+-0203.137468++-)*952725090526644.381.5174.66659+*)').4690//,-,..0,36:9::/80--5&%)%()*.182./*-0*)))+-).,.-3((+2./%,('$%&%*-))*633,')'(0-+0215+-48679252441,-&/,2*%)*,./:6765333-/05346.--6+71)+*)*/288:2)*(),+(./&((,/0*+.8178()*',*+/.&**35/.37'/,,---71)''%(%,-+46922;4905134741*(,+087:9/./00.,*%-0/0(002:77//+'&&*),+&,0:45/10/--3-69842697;(5*./4/62518;268;4,,,/*)''&((%%+*,,+)(+01:;/87:8/-(**&(-02-)*(&''$%(.)*+)*)&()(*73*%&0(*+436,----2/1/1)&&'%)*()/1.,0/+*00361002.245.1376896748:;88155363./002896577888575134&152;872769(*./-/,.0/270-3:.++'*,+-*/+,*4.,,++-+$%$%.*,*1,*.0,4411/)*(&%+-;7343,*$'##$%$
@d0b8049b-5c53-4d5a-95ed-0c2b846a3f48 ch=478 read=75302 start_time=2019-12-13T10:52:49Z barcode=BC01 runid=2c9cf7bc05858273f10e7d7ec552fc0bd742dc3e
CCGGTTACTGTTACGACTTCACTGATCATGAATCACAAAGTGGTAAACTCGAAGGTTAAGCTACCTACTTCTTTTGCAACCCACTCCCATGTGGTGTGACGGGGACTGTGTGTACAAGGCCGGGAACGTATTCACCGTGGCATTCTGTTCCACGATTAGGCGATTCCGACTTCATGGAGTCGAGTTGCGGGCGCTTTCAATCCGGACTACGACGCGCTTTATGAGGTCGCTTGCTCTCGCGAGGTCGCTTCTCTTTGTATGCGCCATTGTAGCACGTGTGTAGCCCTGGTCGTAAGGGCCATGATGACGACGTCATCCCCACCTTCCTCAGTTTATCACTGGCAGTCTCCTTTGAGTTCAGCCCGGACCGCTGGCAACAAGGATAAGGGGTTGCGGGACAACAACATTTCACAACACGGCTGACGACAGCCATGCAGCACCTGTCTCACGGTTGAGGCACCAATCCATCTCTGGAAAGTTCTGTGGATGCTCAAGACCAGGTAAGGTTCTTCGCGTCGCATCAGATTAAACCATGCTCCCGCCGCTTGTGCGGGCCCGTCAATTCATTTGAGTTTTAACCTTGCGGCCGTACTCCCCAGGCAGTCGACTTAACGTTGCTCCGGAAGCCGCCTCCAAGGGCACAACCTCCAAGTCGACATCGTTACGGCGTGGACTGCCAAGAGGTATCTAATCCTGTTTGCTCCCACGCTTTTCGCACCTGAGCGTCAGTCTTCGTCCAGGGGCCGCCTTCGCCGCCGGTATTCCTCAGATCTCTACGCATTTCACCGCTACACTAGATTCTACCCTCTACGAGACTCAAGCTTGCCAGTATCGAGATGCAGTTCAGGTTGAGCCCGGGGATTTCACATCTGACCATGTACCGTACTTTACGTAGTAATTCCGATTAACGCTTGCGCCCTCCGTATTACCGCGGCTGCTGGCACGGAGTTAACCCGATTACTTCTTCTGCGGGTAGCGTCAATGGAGCAAAGGTATTAACTTTACTCCCTTCCCTCCCGCTGAAAGTGCTTTACAACCCGAAGGCCTTCTTCGCGCCAATACACGCGGCATGTGCATCAGGCTTGCATTGTTATATTCCCCACTTACTTGCCCGTAGGAG
+
40)*0,(&&&+,(),'-.618742043111/83625340,-1...,**,/010.0136**,,89;8556:41:8/-21.19-+,-59.,2.*'315----4+3*%)*'*')&&*1334860+90.7/-0*+)(*6;09+:+)+0,136:4*(,/-9-)#&(/./9.1-'23;3&,,*()+-+*-.8113/))$&')'.(.+6*6/973100123-&++/-%$'%./-,)$'()*2102('/++,,--0150304:11652---02.24.,-.-+0111/(')*-40-.5:8*-,*(.64;:932,))++164561-646,-0;7:9536-03<--.<9;92:10/5245&'.+*,/13,()14+05299576572/+),++.::5105,')+(()/20//'1(*(+0/.-345794+(..14.572))'7+997/...-27445886023:/4,)*(0/37394:75553(,03.-,(*/4423/5020&(,161068+-5--/(+*24-8-,-2.//0079%%,1.3<758/+,0026&'4./0/8,.,2-515:.)-/-97;8/693/.16;;+1:1,1-,*.%('%&+//299-/090*.-/5+05/1-))*)$%)+41+0+(/0&)*.2(1+19,*(*0050.3,,+-.23464622,4&(()(&+/:545+4(1(*%0+-0:877:8753.59**102.,'*()-16/2363585*$(--./,+++/+2,60+)/.6-78-/9+7..0-(.(,/122<;557*+-11196231309<81447,,/).*,'')/)602&13-,73*2'',*/12-*'*(.++.***)50%'')/(,$(*+.)/2,7+*014(.680/1;6/*,,.0(''(&'($(%&%&%$'(+0,-,')+02/8;7612192:0,-2*,,%.51/4:6:88;7891/0200//,2,*#&)*&',))%*&%(%&)')+.1494333..&'&%(&+*0,,8-0(*.6'/''()(,*))/'#++19+/136**98/+:9,3/+$+$%&''&)(%,/1,,.1/3;9:98<92/(%$(.-,.%.)))/*-0+-)*&*,-7:638,,%**%)%#)*,,1-0*'(+((),)&(%$')')'('
@b2e3f480-8753-41b3-953b-3e6c45723707 ch=311 read=90166 start_time=2019-12-13T10:52:42Z barcode=BC01 runid=2c9cf7bc05858273f10e7d7ec552fc0bd742dc3e
CCGGTTGCCTTGTTGCGGCTTCACCCCAATCATCGAAATCCCACGTAGACAGCTCCTTCCTTGCGGTTAGGCCACCCGGCTTCCGGGTGTTATCAACTCTCGTGGTGTGACGGGCGAAGTGTGTACAAGGCCGGAGACGTATTCACCGCGACATGCTGATTCGCGATTACTAGCGGTTCCAACTTCATGTAGTCAGGTTGCAGACTACAATCCGAACTGAGAATGGTTTATGGGTTTTCTTCCTCGGCTGCTTCCCTCTGCACCATCCATTATGGCACGTGTGTAGCCAGGTCATAAGGGGCATGATAGTTTGACGTCATCCCGCCTTAGCTTCCTGCAGCACCTGGCAGTCTCGCTAGAGTCCCCAACTTAATGATGGTAACTAACGATAAGGGTTGCGCTCGTTGCGGGACTTAACCCAACATCTCACGACACGGGCTGACGACAACCATGCACCACCTGTATCTCCTTATAGCTATCTCTCCATCTCTGGAGCCTTTATAGGTATGTCAAGACCTGGTAGTTCTTCGCGTTGCTTCGAATTAAACCACATGCTCCACCGCTTGTGCAGGCCCCAAATCAATTCCTTTGAGTTTCGTTCTTGCAGACGTACTACTCCAGGCGAATTACTTATTGCGTTAACTGCAGCACTGAACTTTGACATCCAACACTTAGTATATCGTTTTACGTGGACTACTGGGGTATCTAATCCTATTTATCCCCACGCTTTCGGGACTGAGCGTCAGTTGCAGAGCCAGATCGTCGCCTTCGCCACTGAAAGGTGTTCCTCCATATATCTACGCATTTCACCGCTACGCTGTGCGATTCCACGATCCTCTCCTGCACTCCTGGCTGCCTGGTTTCTACTTAATTTACTGAAGTTAAGCAGGCTTTCACCTGACGCTGCGCCGCCTGCTCCCTCTTTACGCCCAATAATTCCGGATAACGCTTGCCACCTACGTATTACCGCGGCTGCTGGCGCGTAGTTAGCCGTGGCACTCTAATAAAGTACCGTCACTCGGCTACCATTTCCTGCAGCGCGTTCTTCCTTTATAACGGTTTACAATCCGAAAACCTTCTTTCCTTCGCGGCGTTGCTCGGTCAGGGTTTCCCCATTGCCGAATTTCTGCTGCCTCCCGTAG
+
62+33:&/-.0+05%...-*.)&)')(&*.//87(0*-),6'')$($&*))*+,.(*,/.*/./05/724:8.&1+(&*',04(6933+-*++44'1,-)-+,5..8733528--((&(&,-/1--3-,6-8*1$*%.-1.0:2./9255799::;;:76</-+**3-545023-60,8**%-/531*''&(01,).-3+2177501017332/.0+***)++*037<1-09<.671*)*/.0)(&$$++-152:3//,,,',41440,2-$&%**&)(*')%%$).-(()**((/--293378100*(59++.1/355/:8-#%%*&&$(,4/,)'()%('-(%%*,.246770654)+-0.9;*,%),+4.55599;9775444334522-+)(5+..768.7-,-)861212/).-()&-0/21/+-.)0&*%,)&((%',/48-47571/.150461,,+./65*,)--+.//420//*5.(*,,+')/'(0-.2/%%%'*+*.%,.(-+-/3+*+)())4..-&(,/.7*,,70''.0/1;962)*%,%$'-,(-,%%%%')%+$),242,%&')+195;4*,2..*+0:6($'/*02//,047/4,('&)).,,287*.*/+++,3(/(()-,4969891///(003484229+++56401+0')(%($"%&&..,889+./,++5696000)21,-..346;510,+030'(&(*)'***-0+-&33..23(*,0181528/1'&'',3)//9838866.3-,,8:2.*()+(&'*+<;:878:4767++**&,+/,.8+/,.5./)()$$'$&&**+.40)))*+0973443*(&'&(-1,))'('&*-/14/:.,(%&%$)%'())/05/6.-/0.%'$$%'*3-,&)&#'%&$$&')(+0-3://0006,)*-1-,0//42,3.18896254797//--+302;35*'%'$+,+;./96558679:0:-,')&*),31-+--/*3*(%('&&*/.09716.687:40.0*-('('.4.29:8835/,-..74562-3.,(+.+*-))),)3/,.19+,)',.+)2235/29+3638,(*',02.;-...0/--+27.0:,599/,0612,'*'%''(*&(()*3-14),+)'
@045dd38a-0168-4b32-95bb-0b050122de06 ch=452 read=66096 start_time=2019-12-13T10:52:33Z barcode=BC01 runid=2c9cf7bc05858273f10e7d7ec552fc0bd742dc3e
CTCCTACGGAGGCAGCAGTGGGGAGAATGTGCTGTGGGGAAACCCTGATGCAGCAACGCCGCGTGATGATGAAGGTTTTCGGATCAATGAAGCTCTGTCTTTGGGAAATGTAGGCGTAGTGCCAAGGAAGCCACGTAACTACGTGCCAGCAGCCACCCAGTAATACGTAGGTGGCAGGCGTTATCCGGATTTACTGGGCGTAAAGGGCGTAGGCGGATGATTAAGTGGGATGTGAAGAAATGCCGGGCTCAACTTGGGTGCTGCATTCCAAACTGGTTATCTAGAGTGCAGGAGAGAGAGTGGAATTCCTAGTGTAGCGGTGAAATGCGTAGAGATTAGGAAGAACACCAGTGGCAGAGGCGACTCTGGACGGACTGTAATGGCGACAGGGGCTCGAAGCGTGGGAGCAAACAGGATTAGATGCCCTGGTGAGTCCACGCCGTAAACGTGAATACTAGGTGTGGGGTTTTCTGCTTACCTCCCGTGCCGCCATACTAACGCATTAAGTATTCCGCCTGGGAGTACGGTCGCAAGATTAAAACTCAAAGGAATTGACGGGGACCCGCACAAGTAGCGGAGCATGTGGTTTAATTCGAAGCAACGCGAAGAACCTTCGCGTATACATTGCAATCGAGGAGGAAATCCCTTCGGGGACAAGGTGACAAAAAAAGGTGGTGCATGGTTGTCGTCAGCGTGTCGTGGTGTTAGGTTAAGTCCCGCAACAGGCGGCGCAACCCTTGTCGTTACGTTTACTACCGTGGTTAGGGGATACCTTGAGACTGCCTGGGTTAACCAGGAGGTGGGATGACGTCAAATCATCATGCCCACTTATGTGTAGGGCTACACACGTGCTACAATAAGCTGGTACAGAGATGCAATATACGGTGGGCCAAACTTAAACCAGTCTCAGTTCGGATTGTAGGCTGAGAAACTCGCCTACATGAAGCTGGAGTTACTAGTAATCGCAGGAATCAGAATGTTGTGCGGTGAATACGTTCCCGAGATACATACACACCGCCCGTCACACCATGAGAGTTGGCAATACCCGAAGTCCGTATTGAGCTAACCGCAAGGCTTGTGGCCGAAGAAGGTAGGGTCAGCGATTGGGGTGAAGTCGTAACAAAGGTAACCGGAAGATAAACGAAACCGTGGAAGAGTTAACACAAGACACCGACAACTTTTCTTTAGCTTTAACAATACATGGCAAAAAGA
+
().*'%/,/'+../32,03297('%%/+%3')+3446-&'/.*54//08220,-,0,-00*+**--*)))'+/.3.4.0*'*(-/,,,%(%$(*200215:2%2,-/-)-/&,&$&$%-.(2(/),+)(*+1-,&(',-210010164383037&-'''*,.3//1856./,.891/53012.,/*,.'34**433(32../2*+02-23301,.1-65213))'*+7:8933(*+%*-(.-/+)2+649/3-1/069869921,114/::<7784430010)*&())((/03,)*'(&**-1-/,7-.,,0630++*+1--/9+*+/0,-'))()1*-522,*51267-/0/,*&%*+.656/..--1+&(1-027402*0)'%$%$)+)&%%&%')&&'+-5.*%*),)''00+3+*)12007*('-/('(*-1&-*0./47<8,+,*((%)0.,286+**0642981,,&%$$$,3,42*,:57;689%&$&'+&)(-*1.4-(('+-,903732-*&'%&))2260580--/-.6;359868*)&(),6-23'58/,+66**),('%'$%%()'%&*/-+.2+0)%&,,+%'1((-*,+2/.,(%*&('&)'+/0+,(0+,'&&&0-++*/'&**))-(.5*/0,(/5.897-5,,,01-02672*'%3)/),,,25610.//)/-')*'**,(&$(&()-/%,/02.+++04''4.12%(+)++,--2*01+(+'*+,.)$$'),&$'++/-'(&)++$)+36+*''%&%'(-.27878564211.**&%.1*,,,+-..36799997951/-.+$'#'%&$'*+./141/238:77641.&(,**+()//84*''').3/69/,-+*+'+-**()'))(%''(+/0<:16.::8-6657536.2/5057234%*$%&&*+,&+/*)0388:720+(&+.'+,/3**4-,,765/7..-&)%+&,0.12-/0*)3+)*'-)120/3-'&%-/-3)(&'$)$%$+(+++(1954;:/14..,-4141.&'(01,/,-62)1'&&&((*+521'(+*+/**0,.6),)(-)'''''+(3+'(/%'',0/410/-/1.31-4-*6520,1+)+2)0**(+0*)2,2:52,1+,*,*&$%%'(.&00-0,+('((,)3*0*&%)('11-2*(+,-7.-861,34,%$$%(%(&+.831/%%$$$%'&&$$%
@954895a9-74a2-460d-b7f1-12565c129f66 ch=187 read=159625 start_time=2019-12-13T10:52:33Z barcode=BC01 runid=2c9cf7bc05858273f10e7d7ec552fc0bd742dc3e
CCGGTTACCTTGTTACGACTTCACCCCAGTCATGAATCACAAAGTGGTAAGCGCCTCCCGAAGGTTAAGCTACCTACTTCTTTTTTACCCTCCCATGTGGTGTGACGGGCGGTGTGTACAAGGCCCGGGAACGTATTCACCGTGGCATTCTGATCCACGATTACTAGCGATTCCGGCTTCATGGAGTCGAGTTGCCAGACTCCAATCCGGACTACGACGCGCTATGAGGTCCGCTTGCTCTCGCGAGGTCGCTTCTCTTTGTATGCGCCATTGTAGCGTGTGTAGCCCTGGTCGTAAGGGCCATGATGACTTGACGTCATCCCCACCTTCCTCAGCTTGTCACTGGCAGTCTCGCTAGAGTCCCCAACTTAATGATGGTAACTAACGATAAGGGTTGCGCTCGTTGCGGGACTTAACCCAACATCTCACGGCGAGCTGACGACAGCGCCACCACCTGTATCTCATAGCTATCTCTCCATCTCTGGAGCCTTTATGAGTATGTCAGAGACCTGGTAAGGTTCTTCGCGTTGCTTCGAATTAAACCACATGCTCCACCGCTTGTGCGGGCCCGTCAATTCCTTTGAGTTTCATTCTTGCGAACGTACTACTCGGGCGAATTACTTGTGCGTTAACTGCAGCACTGAACTTTGACATCAACACTTAGGTACTCATCGTTTGTTTGGCATTAGGACTACTAGAATTATCTAATCCTATTTGCTCCCACGCTTTCGGGACTGAGCGCCAGTTGCAGGCCAGATCGTCATATTGCCCGCAATTGTTCCTCCATATATCTACGCATTTCACCGCTACACATGGAATTCCACGATCCTCTGCCACTCTAGCTGCCTGGTTTCTATGGCTTGCAGTTAAGCTTCGGGCCACCTACAGACCCTTGCTGCCGCCTGCTCCTCTTTACGCCCAATAATTCCGGATAACTTGCCACCTACACGTATTACCGCGGCTGCATGGCACGTGGTTAGCCGTGGCTTTCTAATAAAGTACCGTCACTCGGCTGCATTTCCTGCTTAGCCGCCGTTCTTCCTTTATGGCAGAGTTTACAATCCGGAAACCTTCTTCCCTTCACGCGGCGTTGCTCGGTCGGTTTTCCCCCATTGCCGAAAATTCCCTACTGCTGCCTCCCGTAGGAG
+
10--0/(-*4+)0)$*125/0+).89-//385776;74)**-)$(%)-'&%(&()''%%'--',(.*,-///261+--7/9/:26,++4.+/:6-..%(/246//0/:9636+-.1848762665+07.1+-66339223;/8-://0;82347/1,--32601112334;:914)+2/65554.,0/-)+2-&+4+,-758'9,63*1/37334751.0%')&)-,03152//,1)++-/1-/*%(),+-/7/22.,61(+*,-5358.6-($$&)))-4-+-.1:119;;9/601.894:6-,,,*--,/./37699536;2.195:35./(&*/1/04775160107425*+23)*-.131*+0,-3/5//0/4.-.4//0:56646-0/++700+--012802'765/7.2(-'&+---00,+$%)$())+1/0%,+)-,&0+-0.33128.),,.1((#%%*(*+-.6648:9999469-))00+.-),-)*,,4002,)%+'*0//6-3*0*35;:<;9:003&((.2./--0.857;460545546,/61112.02979.7:-).0'1.9//,55.-62;;3/9:./3035106*0+,+,-/0(/.0))&-&&&/+'0')*.243565+)**$.(*+)+36.-33465+1-$)'&%*((*556655/30-&,(&**+#1&%-.*44/..&&)*.3/3465602-+*/;6///23*',*++37-+67./35)+.15;319/+)'-,-7/.0413,-$%$((*/5'()131403<8540,,-..,,...1596972/-094685523356514100-%',-13410.)'))--/)*/4549957:/98-/46/-,,1%'$)(,7.)1060*-))&&+*$&,2379;0,3/02188*.;2//02:580::009/;.--16+6+1)2138+()%%*-**5-)()')+-13;34:44081,''$&(0+*,..&102-,.4-,0+&$%%%&(*,(+*(+-38568/011,7/.'.)(.4751.%'&*(/6/5;694,+,/*,--(%%)+&('('1/*+-73521,/0,16:<:93:7)5;62301(575170018586(*+(,-*-439--0;69874;:94183,((&(&*,568/68,,503)))
@51f8414c-d341-4693-9f1c-ca2ac464c42c ch=460 read=70350 start_time=2019-12-13T10:52:21Z barcode=BC01 runid=2c9cf7bc05858273f10e7d7ec552fc0bd742dc3e
CTCCTACGGGAGGCAGCAGTGGGGAATATTACAATGAGGCGCAAGCCTGATCTGGCGCCATGCCGCGTGTATGAAAAAGGCCTTCGGGTTGTAAAAGTACTTTCAGCGGGAGGAGGTAAATTAATACCTTTGCTCATTGACGTACCGCAGAAGAAGCACCGGCTAACTCGTGCCAGCAGCCGCGTATACGGAGGAACAAGCGTTAATCCAGTTACTGAATAAAGCGCACGCAGGCAGTTTGTTAGTCAATCAAATCCCGGGCTCAACCTGGGAACTGCATCTGATGCGGCAAGCGCGGAGTCTCGTAGAGGGGTAAATTCAGGTGTAGCGGTGAAATGCGTAGAATCTGGAGGAATACCGGTAGAAGGCGGCCTGGTTGAACTGACGCTCAGGTGCGAAAGCGTGAGCCGTTAGATACCTGGTAGTCCACGCCGTAAACGATGTCGACTTGGAGGTTGTGCCCTTGAGGCGTAGCTTCCGGAGCTAACGCGTTAAGTCGACCGCCTGGGAATACGGCCGCAAAGGTTAAACTCAAATGAATTGACGGGGGAGGGCCCGCACAAGCGGTGGAGCATAATGGTTTAATTCGATGCAACGCGAAGAACCTTACCTGGTCTTGACATCCACGGGATTTTCAGAGATGAGAATGTGCCTTCGGGAACCGTGAGACGGAGTGCTGCATGGCTGTCAGCTCGTGTTGTGAAATGTTGGGTTAAGTCACCTTGAGCGCAACCCACTTATCGCTGTTGCCAGCGGTCCGGCCGGGAGACTGCCAGTGATAATAAGCTGGAGGTGGGGATGACGTCAAAGATCATCATGGCCTGACAGGAGCTACACGATGCCTAATGGCGCATACAGAAGCGACCTCGCGAGAGCAAGCGGACCTCATAAAGTGCGTCGTAGTCCCGGTTTGATCTGCAACTCGACTCCATAGAGTCAGAATCGCTAGTAATCAAGTGGATCAAAGTGCCACGGTGGAGCCGATTCCAGGCCTTGTACACACCGCCCGTCACACCATGGGAGGGTTGCAAAAAGAAGTAAGGTAACCAATAACCTTCGGGAGGCGCTTACCACTTTGTGATTCATGACTGGAGTGAAGTAACGAGGAACAACCGG
+
.873/262;3++,,-12+,.//2-,32319..,2-)&,/-.15:).83200*&%%&$&)'(%')(+,*-53401774,+1,'*0*(,0,5..1:7+)/021;7-,--6;.(*(%,+((&%(+,,*+1/-50,-/+%')*34..,3+*-*)-(%*)$''1-%1//12014,//25--..-06+.-(,/)**/*,-)**,-%+'+/.7+1'$%'%)*-)&..041--142423/-34(216+(-*%%-.&)'#*,.+14,+5:79866310376464554442.-&)%'%&(*,$&&')*)-//11,67.*.+/))*(+0.44+60410123;94/9+'&)880-*,+/39:+*,)1*/76783'&(%(***,0/+,++&(%$%$%%)),.3+*-/4:*-.)*44.-,&+++.,.'*)(-+*,341..0612+/.),8;851.21376/--,0.1.)0.''+.8//5..,110*&&'+4-)2,*-),-:78663:27.4889:6785/.$)'%'(-.8752664)+/,-/0)('+/9:-+)*..104(/46.%(*(-7/),,../%)-3234...02**,+76;:7:7;80000.6311.-1/)0/.*,'(,3,,075566+4456-+-(..)1;;2*-,---33.-1-+-12323;.3:/03176775667&,%&(99:865-2,,''))'+//53210:/0/473..0<4753:42.20$'$$#')+,-5482;.$&0*013,-.,36227,*'+(*-0546/0-*')(55765020,+***(')$%$((%'(&(/681455888/5-*'*+-78812&&&&$$&'+41(((())''&%,.,*$(/,+*)*..11/-%)+),478:8.,+*())&+23375911/++&&-85/0-0./3796819/'+-,3*)*+*'&*&(+-.001//1))$%%&'&&*'(*))+,&((,++*('%)375540-*'/&/-)+.41-&)'*('(+-,*(.(1+-+)+----,1:51<60/656458664:-)0.*47-,0332-$',))-(0*))$-'*%%(.-3092092)-2/2/5/+02&..*632368:764220+,'$%$(**(()+,*'%'()+.//*(/
@947c5a22-4437-40b4-9ace-433ee2aea94f ch=197 read=72287 start_time=2019-12-13T10:52:15Z barcode=BC01 runid=2c9cf7bc05858273f10e7d7ec552fc0bd742dc3e
CCGGTTACCTTGTTTGCGACACTACGTGCTTTGAGATGCAAAGTGGTGAAAGCGCCCTCCCGAAGGTTAAGCTACACCTACTTCTTTTGCCCGAGCCCGCTCCATGGTGTGACGGGCGGTGTGTTACAAGGCCCGGAACGTATTCACCGTGGCATTCCTGATCCACGATTACTAGCGATTCGACTTCATAGGTCGAGTTGCAGACTCAATCGGACCTGACACTTTGTGAGGTCCGCTTGCTCTCGCGGGTCTCTTTGTATGCGCCATTGTAGCACGTGTGTAGCCCTGGTCGTAAGGGGCCGCGGTGACGACTCGTACCCCACCACCTTCCTCAGTTTATCACTGGGCAGTCTCGCTGAGTTCCCCGGCCGGACCGCTGGCAACAAAGGATGAGGTTGCGCTCGTTTGGGACTTGTTAACATTTCACAACACGAGCGGCGACAGCCATGCAGCACCTGTCACGGTTCCCGAGGCACATTCTCATCTCCTGAAAACTTCCCGTGGATGTCAAGACCAGGTAGGTTCTTCGCGTTGCATCAGATTAAACCATGCTCCACCGCTTGTGCGGGCCCCGTCAATTCATTTGAGTTTTTTTAACCGCGGCCGTGCTCCCCAGGCGGTCGACTTAACGCGTTAGCTCCGGAAGCCACGCCTCAAGGGCACAACCTCGATCGACATCGTTTTACGGCGTGGACTGCCAGATTATCTAATCCTGTTTTGCTCCCACGCTTTCGCACCACAGGCGTGGTCCTTCGTCCAGGGGCCACACGCCTTCGCCACCAGTGATATTCCTCAGATCTCTACGCATTCACGCTACACCTGGAATTCTACCCCCTCTACGAGACTCAAACTGCCATCAGATGCAGTTCCCAGGTTGGGCCAGGGGATTTCACATCTGACTTAACCGACGCCTGCGTGCGCTTGCCGCCCAGTAATTCCGATTAACGCTTACCCTCCCGTATTACCGCGGCTGCTGGCACGGGAGTTAGCCAGTGCTTCTTCTGCGGGTAACGTCAATGAGCAAAGGCCAGTAACTTTTCTCCCCTTCCTCCCGCTGAAGTACTTTACAGCCAGAAGGCCTTCTTCATGCACGCTGGCATGGCTGCATCAGGCTTGCGCCCGTTGTACCCAGCCTCCCCACTGCTGCCTCCCGTGGAG
+
442.4.*,+,*&-/'&,-,,&)*(+,.+**+&'&',10226,&,)+'(&&%&()+/,*.+$)')-*2+2+),,+-*-*'%*&44288/+,4)&'%06,*+,/+)-.3011457385.13.+-),))*10/-0,(++-*,6886<523747/++**1+((*245*())--3+/0(/.01784-*03:4&('(345'&*,812-1..+0(4,3090*&$&&-)-,/'&()(/+*2811631097571.((**+./171/13334579.03(&%(()+/033+++,-93029:70/2)035*1,&&(&*(-,(-.--&($)-0+%.+,2456:8/3-3/:1/12210*2*-.6654-(('().27976'((,,.10.-&(,*81.1223(20,*&'0.-558343-%)*('761-2++&*+3.*,.*(+--,1/.+)&').-2+,),6-9544+))%)*%%(*(-/:7;0:0*+,-.3647<226698654120793.1219+-88;84()&(+-.4:6290/(4,;99=:8:837)*,/1*)-/,/;1094++,-59340))4()+.1+5.479-*,2.95<.+-67-1191499/',&(%&')(*,',$)+103.+-5549921215535,+)).1/+-00(,)(&&*.&)+0304+0*6/0/108391,&'+-1&2-23198:,-/'/..-09-2*%/2))*3-/00/0:64:652<;3+1+44*%,'%%&%,)*)2*$%$&)(&%$&((')-/019*(.792,3'(%''06,:668;-23*23,(*%,52947+,/444422-+-+/71(+&)-+.-07595/6/7/531996/+-.**)*-/29:992/,)%%(*8357723335329,()0,8(-+40'*,+*(/6.,*-.53--+..220-$(&.,52**+*,11/*)'''*)+4-*'))-.032.02626442250175037)+885<559774:677;:17.+-&/+$).0+-34'3,)+*,29<8555*.+0/9366304///7724)-('(*)0,&*&(&'(.117.-166,5:-+99.8-),),-/-,,.%3+%%.)/54:6988<:87/.%('(%0*2'.(++/-/123.7:98;45409.(-3,-&-'$%$)(&+-,)*+,,..0221292/0&)()
@435feed0-f1e0-4af6-830b-fe2ee44abe28 ch=375 read=195126 start_time=2019-12-13T10:52:05Z barcode=BC01 runid=2c9cf7bc05858273f10e7d7ec552fc0bd742dc3e
CTCTACAGGGAGGCAGCAGTAGGAATTTTCGGCAATGGGGAAACCCTGACCAACGCCGCGTGAAGAAGGTTTCAGTTGTAAACTTCTGTTATAAAGGAAGAACAGCAGCTACAGGAAATGGTAGCCGAGTGACCCCGATACTTTATTAGAAGCCACGGCTAACTACGTGCCAGCAGCCGCGGTAATACGTAGGTGGCAAAGCGGTATCAGGTGTGGGCGTAAAGAGGGCAGGCGGCAGCAGGTCTGGTGAGGCCTGAAGCAACTTCAGTAAGCCATAGGAAACCAGGCAGCTAGAGTGCAGGGAGGATCGTGGGGTCCATGTGTGGCGGTAAATGCGTAGATATGGAGGAACACCAGTGGCGAGGCGACGATCTGGCCTGCAACTGACGCTCCAGTCGAAGCGGTAAGGGGTAGGATTAGATACCCTGGTAGTCACGCCGTAACGTGGGTACTAAATTTGGATGTCGAAGTTCAGTGCTGCAGTTAACGCAATAAGTGCTCGCCTGAGTAGTACGTTCGCAAGATGAAACTCAAAGAGATTGACGGGGGGGCCGCGCACAGAGCGGTGGGGCATAATGGTTTAATTCGAAACAACGCGAAGAACCTTACAGGTCTTGACATACTCATAAGGCTCCAGAGATGGAGAGATGGCTATATGAGATACAGGTGGTGCATGGTTGTCGTCGAAGCTCGTGTCGTGAGATGTTGGGTTAGAGATCCCGCAACGAGCGCAGCCTTATCGTTAGTTACCATCATTAAAGTTAGGGGACTCGCGAGACTGCCAGTGACAAGCTGGAGGGAAGGCCAGTGACGTCTCATCATGCATATGACCTGGAGCTACACGTGCTACAATGGATTGGTGCAGAGGGAAGCGAGCCGCGAGGTGAAGCAAAACCCATAAAACCATTCTCAGTTCGGATTGTAGTCTGCAACTCGACTACATGAAGTTGGAATCGCTGGTAATCGCGAATCAGCATGTCGCGGTGAATACGCTCTCGGGCCTTGTACACACCGCCCGTCACACCACGAGGATTTGATAACACCCGAAGCCGGTGGCCTAACCGCAAGGAAGAGCTGTCTAAAGGTGGAGGATTGATGATTGGGGTGAAGTCGTAACAAGGTAACCGG
+
*,1635)35*&,4*+/0-.2/1()-+6:;07;709,.1/(,2+4900/-(&0)447;9:99,'%%')*./82.$,'1)/2:74433/.,./066(-&)(&(*)()*&,,)&&$+)+,+,24.--3,(%))+&/(*&''.(*)(('*3+$()%'(*,/612181549899::4,3/004/3.70+6.-/641*-+25/15+'+%'&&''&+%+%*&122457;*&&./1+//21592-(0&131000++--,)771*(&$'##%0-4/024749:23&*$-.,.55585,001*-'+,38648(*,3,38.2/.&#,+6020/,'&1,3/.(*''&'+*0067,,))(,,,,+/3/+5557522(,/-+*-,,,/.1170/.06,.--..3/8,,-2/&%%%&&'****.,)))/4,2/-**%#)/*0,44//10.313834474*+'*+-./3+'$+*..1050/'&+&(44:',-45456,5-:-7.504-.-(&*%%'*(+120-+/)0.1324;92/5*&**+.;7465*-+($)+*0-).&(*040)-*'((,*-)%(&'+*'*.+*+,-()-).3;;4;6:/$'***.*-(*),1*/+1-3-(-'(,,-*0.-.(*)./201'%()&(+'(**-,987,+))-8675554356-56*)+&*,.,426748599<677666('&%),5/52356988589384*.',-*)**+-4/'%&'%.$$24%)(&+&(/(124261,2.-4:585.39/;4/-6&(,,*).1*%&)*142..0/,,-/2420+-17:),4*/..+*)&$'((10..(''()&&%,$(',.37922,**((()$'*0/20,5/8/063/-,02677.,/-'**),++(,00-+*,*/--7///576493024:;45537:006/52;6)-%7),-:9;975++&*)4*++--.36.8.-84958:77665,32.4//,1,-539)*,$/'+-..*,--21/-20.+,*-099:56-&&%)+--1:74;8+-1).+.-*+*)()$+)&%(+-2.).**),2'/0(*,/-0-(().*'++2)+,*&&*33775428+)..33)&*$6+-.55,30+-3-,,,2+,/1327456)5,3;7418
@2bb79a0a-899f-4969-ab6f-504438ab8a42 ch=450 read=55981 start_time=2019-12-13T10:52:04Z barcode=BC01 runid=2c9cf7bc05858273f10e7d7ec552fc0bd742dc3e
CCGGAATTTACCTTAGTTGCGGCGAGCTTTACCCCAATCATCAATCCCACAGCAGGCAATCCCTTCCTTGCGGTTAGGCCGCGGCTGGGTGTTATCAACATGGTGTGACGGGCGGTGTGTACAAAGGCCGAGAACGTATTCACCGCGACATGCTGATTCGCGATTACTAGCGATTCCAACTTCATGTAGTCAGTTGCAGACTGCAATCCGAACTGAGAATGGTTTATGGGCTGCCTCGCGGCTTCCTTCCCTCTGCCACCATCCATTGTAGCGCATTATTGTAGCCCAGGTCATAGGGGCATGATGATTTGACGTCATCCCACCGCCTTCCTCAGCTTAATCACTGGCAGTCTCGCTAAGTCCCCAACAATGATGGTAACTAACGATAAGGGTTGCGCTCGTTGCGGGACTTAACCAACATCTCACGACACGAGCTGACGACAACCATGCCGCCACCTGTATCTCCTTATAGCTATCCTCTCCACCGGAGCCTTTATGAGTATGTCAAAGACCACCTGGTATTGAGTTCTTCGCGTTACTTCAGATTAAACCACATGCTCCACCCGGCAGTACGGGCCCGTCAATTCCTTTGAGTTTCATTCTTGCAGACGTACTATCAGGCGGAGTACTTATTGCGTTAACTGCAGCACTGAACTTTGACATCCAACACTTAGTACTCATCGTTTACGGCGTGGACTACTGGGGTATCTAATCCTATTTGCTCCCCGCTTTCCGGGACTGAGCGTCAGTTGCAGGCCAGATCGTCGCCTTCGCCACTGGTGTTCTCCATATATCTGCGCATTTCACCGCTACGCGGAGATTCCACGATCCTCTCTCCTGCTGCCTGGTTTCCTGCCAAACGCAGTTCGGCACAGGCACCACCACAGACCCTTTACGCGCCTGCTCCTCTTACGCCCAATAATTCCGGATAACGCTTTACGTATTACCGCGGCTGCTGGCGTAGTTAGCGGCTTTCGTAAAGGCCGTCGCTCGGCTACCATTTCCTGTAGCCGCCGTTCTTCCTTTATAACAGAGTTTACAATCCAGAAAACCTTCTTCCTTCACGCGGCGTTGCTCGGTCAGGGTTTCCCCATTGCCGAAAATTCCCTACTGCACCTGCCTCCCGTAGG
+
30(.%'/,*+00/-%&+*$&),))((((()&)'''/-77755491/5+(*($%%'&5).''25*3:6*445(005%*-*)''-/.*-4/.0/:00,0''$$(0/12224497718,--./,6/0*+0./*&-,3/4667<6555.*(%%&)*3134570+,//38233424669-8+)%,071%&(4137.')+/122:996&46974/-0+*-*,./858/89,*+%)%$%#+,72)().+./-*-4,85++)&&&&*5267<87:5212/$/)-**-1.-.0-:/)-4..-,4'07,,00--0/.17/+,/036848.-&)*(,.096613*++0,&%-+%+,..-,23.*..160'()+76.-+.,6/--129737322:70*--'12127487789349012;:0*1+/)+)+,754200/135842*(()*../0-68637-.*(+%-,,6/84545445%/%'(,..//601.-1,,%%$..*+0+-.(&'((,,/1340.2)+102'()'(''&'&('..889<:9:62/%,2/4(&*1*9:952/,/01204)*43((''(',$,*1/34)$+,18683&&),-.18<;95:<+8+))&&1327..,+,33677,.)*-./06.46/11/13+/.4-*,,%+&**5526:*)(,--/.),&*++)+,(1687:956;:*,.*)),.7265353-41-33332372-+/2092,,.026*().9-/)7<;7440&11129-040./21469--0117:51594<878;7987865607,-966452550&0,-/6<;5461*)1)+*+)2*$'7,73-../31321/0(,2()(((-/16+38()''(''.,%($&#',**)-+'*)/*)',-(22-//.69;2.5,''&(%'+.,..--''))*,,/*+040633,.,-.599:900')'#&%(&&')/+++6...4642,,+(&/0($%$''&-1.*$&(0)+*-)&(%$',*,/-.*05*-446555/0/242696:<879*$$$%)+2+7//,+07-)-1;42,%$05441:6;98;976;4..)-,65414+*+-,657/1./0<209;6,2-,9--3:92/604**-.0.-*,,)(,0/6:./934+
@a59732db-8cd9-461b-8712-c5a7ed4d89ad ch=191 read=194039 start_time=2019-12-13T10:52:03Z barcode=BC01 runid=2c9cf7bc05858273f10e7d7ec552fc0bd742dc3e
CCGGTTACCTTGTTACGGCCCCAATCGTAAAATCCCACCTTAGACAGCTCCTTCCTTGCGGTTAGGCCACCGGCTGGGTGTTATCAACTCTCGTGGTGTGACGGGCGGTGTGTACAAGGCCGAGAACGTATTCACCGCGACATGCTGATTCGCGATTACTAGCGATTCAACTTCATGTAGTCGAGTTGCAGACTACAATCCGAACTGAGAATGGTTTTATGGGTTTTGCTTCACCTCATGGCTTCGCTTCCCTCTGCACCATCCATTGTAGCGTGTGTAGCCAGGTCGCCAAGGGGCATGATTTGACATCATCCCCGCCTTCCTCCAACTTGTCACTGGCAGTCTCGCTAGAGTCCCCAACAATGATGGTAACCCCAACGATAAGGGTTGCGCTCGGGACAACAACATCTCACGACGACACGAGCTGACGACAACCATGCCACCTGTATCTCCATATAGCTATCTCTCTCCATCTCTGGAGCCTTTATGAGTATGTCAGAGACCTGGTAGGTTCTTCGCGTTGCTTCAATTAAACCACATGCTCCACCGCTTGTGCGGGCCCGTCAATTCTTTGAGTTTCATTCTTGCGAACGTACTTCTCGAGCGAATTACTTATTGCGTTAACTGCAGCACTGAACTTTGACGGCATCCAGCACTTAGTACTTTCATCGTTTTACGGCGTGGACTACTGGGTATCAATCTATTTGCTCCCCACGCTTTCGGGACTGAGCGTCAGTTGGAGCCAGATCGTCGCCTTCGCCACTGGTGTTCCTCCATATATCTACGCATTTCACCGCTACACGTAGATTCCACGATCCTCCTCACACTCTAGCTGCCTGGTTTCTATGGCTTACTGGTAAGCTTCGGAGGGCTTTCACCACAGACCCTTGCTGCCGCCTGCTCCCTCTTTACGCCCAATAATTCCGGATAACGCTTGCCACCTACCGTATTATCGCGGCTGCTGGCGCAGTAGTTAATAGTGGCTTTTAATAAAATTGCCAAATCGCTACCATTTCCTGTAGCCGCCGTTCTTCCTTATAACGAAGTTTACAACCGAAAACCTTCTTCCTTCGCGGCGTTGCTCGGTCAGGGTTTCCCACGGTGCCGAAAATTCCCTACTGCTGCCGTGGG
+
4.0.5..6/4/)47,*,'*)-)/102),+0.+(27.,:7795361-../141511.5.1(++0/488;-.1./)&-2++(71)+9//..-..137:255667469.12*&0#($'*41643,-+/42+((.5/*.3+,+%&-436:877<333.*/0-.02224-64-*1/0836887689832012+2236854.5..1.,03/,*+'0//404;;115/;1/8;6,./3,)-1.1('.*+/29-,-./9/-/53333988;:46<**+&*(*)*)(()))()(+,()'-,,-4.,)('')')($&()659/<:-*859<:7-5'*&--3.127728100454699:9-,,+(334(1())2+--./6./*/)*%40///,2)-/,/12320/*))('('',)0.887,,'(('#'((*-/026555577:454800+0-+35/*/*,.:42+014269:::997654594487687/,+.,-87.6--+,-84/.*&'&)586//0,*,/948<534306,-.3,)(&*-;697/0/378856/08/.2-+-0..4-.4+%12476.0*/-'%01;:969<716010436**)),.//+*%(**()*(*(/*(.)&''(.,,*+)**+,)45482/2::31.&%*+/2&)(..)2)&)1)(+&&(2365815*%'%++-.0:599521&.,.,.-'0)*1,68)&/.005*),./1:1-);:6651-014992..)*(&(6///8886887:;6<7567'**'+,/4;68578-/115977/423,7:0+346%&)'()*(-)&+4.86/134610./+,*%&$',.*&/1236:77:7<9424-2.,/:/010)+,(%'&))','(,*21;6..00+-+-83<1/0..278:0600,/.04+))/*)&*++/+-.248;:1003094()%$&##)(*/)''((&*),:7762255358896.+'(%$%&+/-,'&%&%'/-,36..0.374+,.+/*47612)'*'-/27:697568///:.6927:3570*(+*+,&*$%)'-:,*),'+('*22,0759567432-/'-,70./-*&*(00/0-3.4+;/+.(#$%%/)*/*+/609,6-))137+*(%(&&(%1'
@d807cc79-02a2-445d-9b6c-c01e4ce5e133 ch=35 read=112741 start_time=2019-12-13T10:52:03Z barcode=BC01 runid=2c9cf7bc05858273f10e7d7ec552fc0bd742dc3e
CTCCTACGGGAGGCAGCAGTGCGGGGAATATTGCATAATGGGCGCAAGCCTGATGCAACCATGCCACGTGTATGAAGAAGGCCTTCGGGACTGTAAAAGTACTTTCGGCGGGGAGGAAGGTAAAGTTAATACCTTTGCTCATTGACGTTACCCGCAGAAAACACCGGCTAACTCCGTGCCAGCAGCCTGATGGTAATACGGAGGGTGCAAGCGTTAATCAGAATTACTGGGCGTAGCGCGCGCACGCCAGGCGGTTTGTTAAGTCCAGATGTGAAATCCCCGGGCTCAACCTGGGAACTGCATCTGATACTGGCAACGAGTCTCTCGTAGAGGGTAGAATTCAGGTGTGGCGGTGAAATGCGTAGAGTCTGGAGGAATACCTGCACCGGTGGCGAGGCAGCCCCTGGACGACGCTCCAGGTGCAGCGTGAAGGGAGCAAACAGGATTAGATACCCTGGTAGTCCACGCGTAAACGATGTCGACTTGGAGGTTGTGCCCTTGAGGCGTGGCTTCCGGAATAACGCGTTAAGTCGACCGCCTGGGAATACGGCCAAGGTTAAACTCAAATGGATTGACGGGGAATTGCACTGGCGGTGGAGCATAATGTGGTTTAATCCGATGCAACGCGAAAAGAATTGCTACCTGGTCTTGACATCACAGAATTTCCAGAGATGGATTGGTGCCTTCGGGGAACTGTGAGACAGGTGCTGCATGGCTGTCGTCAGCTCGTGTTGTGAAATGTTGGGTTAAGTCCCGCAACGAGCGCAACCTTATCCTTTGTTGCCAGCGGTCCGGCCGGGAACTCAAAGAGACTGCCAGTGATAAACTGGAAGGTGGGGATGACGTCAAAGTCATCATGGCCCATACGACCAGGGCTACACGATGCTACAATGGCGCATACAAGAGAAGCGACCTCGCGAACAAGCGGACCTCATAAAGTGCGTCGTAGTCGGATTGGAGTCACAGCTCGGCTCCATGAAGTCGGAATCGCTGGTAATCGTGGATCAAGAATGCCACGGTGAATACGTTCCCGGGCCTTGTACACACCGCCCGTCACACCATGGTGGGTTGCAAAAGAAGTAGGTGGCTTAACCTTCGGGAGGGCGCTTACCACTTTGTGATTCGGCTAAGGGTGAAGTCGTAACAAGGTAACCGG
+
-.,**./&73-+-.(653174+,35.(,&+(*.0004-.6966067:)--0134677'225604.+-**,.-040,(*+)/-569716.&&'(%278-,-/028:5%4211.(&***'+(%.3733808000,-3,&%%#&+0-0232600:/02+)3,'+*,.--*()1.//.,+.28:0/1-(.'$&#)'')2,,+4374,2.2238:58,6+8+681%.'30455:;730'*&'),()&)&+*--*,24,407++2444/08)'&(00.*,6.*939*&&,-/52.673397040188,+*((/0221;0++,***+*)*-,2586,+06/31,,,.,2(+*,,''.+'%/(%).)+6:91+'&-4691/6/585-/+(%(&*+1,,*(&)&0,0'*6:6,-40,((),32/5)*9;970,+,,-,))*,'&(*1;/9,0.'5-1-778:<40/610186-,.,+$%-63./''(-.3986976233/6*+*-611743376.-)**403)-')()26755.2.2*-/87:;<:;920/-()((,*-1)'&'*,5/:9-58.885(''/5/47/36,'%$%&()+,++%,244.())/.*))*-.637.,0+13,-0-/0+1)../4*)%*(''&&-*-4.+0+++1+//7..++0(*)*11.0-+++-.69203/1//8;8;8'38-/6346333357*3036788852/3//133222..-4255/10'')-5/0+6.(-+,0651/55**,389++64,1-&.-*2168/-53-12/3+.&*(5.5)2,23*99-868:193)&++.240*+)),03581331**().+4:<:7:77988313)+3459:())*/2*$'$%'+3<688:883+)*()/1/,)%)'*4742335473*&*%'&()4355562520'-89024422887773;62388798477829*2+3//(%'',&)'&---12110*.53+0-,.)/.//:44*$%*,227475:9915(((+)&+*)-09987:705.,3./.,4572-4./.-*+(1850:6--723249+0-)'*0*,850742*$*('+%'+)&)+/2243;7:4+7*).2.,*+-.+28)*/0-+2022:25863/&265*(,''*0--,+(00'/++,,2/5
@25525713-184c-4161-a889-e4b4defc1b3c ch=455 read=82496 start_time=2019-12-13T10:51:53Z barcode=BC01 runid=2c9cf7bc05858273f10e7d7ec552fc0bd742dc3e
CTCTACGGGAGGCAGCAGTGGGGAATATTAGCAATAGGCGCAAGCCTGATGCAGCCATGCCGCGTGTATGAAGAAGGCCTTCCGGAGTTATAAAAGTACTTTTCAGCGGGGAGGAAGGGGTAAAAGTTAATACCTTTGCTCGTGACGTTACCCGCAGAAAAAGCTTCAGCTAACTCCGTGCCAGCAGCCGCGATAATACGGGTAAGCGTTAATCAGAATTACTGGGCGTAAAGCGCACGCAGGCGGTTTGTTAAGTCAGATGTGAAATCCCGGGCTCAACCTGGGAACTGCATCTGATACTGGCAAGCAGCGGAGAGTCTCGTAGAGGGTAGAATTCAGTGTAGCGGTGAAATGCGTAGAGATCTGGAGGGAATACCACCGGTGAAAGGCGGCCCCCCTGGACGAACTGACGCTCAGGTGCAGCGTGGGGAGCAAACGGGATTAGATACCCTGGTAGTCCACGCCGTAAACGATATCTGTCGACTTGGAGGTTGTGCCCTTGAGGCGTGGCTTCGGAACTAACGTTAAGTCGACCGCCTGGGAATACGGCCGCAAGGTTAAACTCAAATGAATTGACGAGGGACCCGCACAGGTGGAGCATGTGGTTTAATTCGATGCAACGCGAAGAACCTTACCTGGTCTTGACATCCACAGAACTTTCCAGAGATGGATTGGTGCCTTCGGGAACTGTGAGACAGGTGCTGCATGGCTGTCGTCAGCTCGTGTTGTGAAAATGTTGGGTTAAGTCCCGCAACGAGCGCAACCCTTATCCTTTGTTGCCAGCGGTCGGCCGGGAACTCAAAGGAGACTGCCAGTGATAACTGGAAGGTGGGGATGACGTCAAGTCATCGCTAACCCCTTACGACCAGGGCTACACACGTGCTACAATGGCGCATACAAGAGAAACTTGCTGACCTCGCGAAACAAGCGGACCTCATAAAGTGCGTCGTAGTCCGGATTGGAGTCTGCAACTCGACTCCATGAAGTCGGAATCATGGTAATCGTGAATCAGAATGCCACAGTGAATACGTTCCCCGGGCCTTGTACACCGCCCGATACCATGGGAGTGGGTTGCAAAGAAGTAGAGTAACTTAACCTTCGGGAGGGGCGCTTACCGCGTTCATGACTGGGGTGAAGTCGTAACAAAGTAACCGG
+
-,,))*/55/07,,-,,455:8'4..+*)%"%%&)*//++)3946<976760/%3/9/&7-+/./0046663'(+(()4719)*+%'4*'*+273++-./9;./122-+6,(.,0-+0,**.6;.-.201/22/383*.19&1'')(+,,05.)(%'0.+.+()*+*%&&(1+103902::;540..4-,.-')//-(0-./+-34708/8/89/,((.*(-84553438;,+110.1,-'),,)429:'(715/698886.&%'-.'10*)67789767;6796/'+*'**+6333768612(0*'(),*,.+%&+--(*1422(228/63/403/-/(**-,-1:10.90-/4970.+%)88;;/,0-(1072..%*-0+')*))228596590,&(+1-.+*0./..2/23525843('&&),)((&'+.;<89%99.11,*2335;.,/720029:./4798858'.,+-&(%))-50*+'&.++.0/;45379.,1.)-3..14402/6*3/..02.1,,+:-689876646;::1),+*0-308/5814182669:/36*;3//-8-7.240%0,('.6,))+,-(%3++(,,8840155<;4;6:-,))'*+&+''&(.',.452713;87577320'-.10.,-.031,.83--***,-859-5-4.3133151+5/2..65454601.1::9:955,*&)'+-555561234467639231,/+*)4294.259831434*)--59,,)+&)++58-+6/681*67,.4/70//23921+824+7,/,-4419-,012102147444..),**+870/+/2+791354599950.*+/2::)+('$(()&(%%%)*:;62636555,,)*)3.277:-:-,942355745/()%()&&'%'(++-2569.40/&,(*6357<98955'(-:76677898*4&24/(+-)3/44+-,*),..611121344857080//1&012140/'+(-655/9/.---31161,1*'('*+,.593424090/&&0743/3.**++,/'--(&$('-.*/-4.)'+,-*,9,0-3,&(-*+/.'*)/(,+-/3195;5,93(+66,:661701:,-*--4135565554.--1.,-0/43754:+(),46:42
@9dac827f-d580-4a06-9323-cb25ce571a95 ch=419 read=153162 start_time=2019-12-13T10:51:46Z barcode=BC01 runid=2c9cf7bc05858273f10e7d7ec552fc0bd742dc3e
CCCGGTTACCTTGTTACGACTTCACCCCAATCATCTATCCCACCTTGGGCGGCTGGCTCAAATGGATTTACCTCACCGACTTCGGAATTACAAACTCTCGTGGTGTGACGGGCGGTGTGTACAAGGCCCGGGGCATTCACCGCGGCATTAACGATCCGCGATTACTAGCGATTCCGGCTTCATGTAGGCGAGTTGCAGCCACAATCGAACTGAGACTGGCGCAAGAGATTAGCTTGCCGTCACCGACTCGCGACTCGTTGTACCAGCCATTGTAGCACGTGTGGAGTCATAAGGGGCATGATGGTTGACTCATCCCCACCCAGCTTCACTCGTTTATTACCGGCAGTCTCGCCAGGTGCCCAACTAAATGATGGCGAAAGCTAACAATGGGGAGTTGCGCTCGTTGCTGGGATAACCCATCTCACGACACGAGGCTGACGTGGCATGCACCTGTCACCTCTGTCCCGAAGGGGAAAACTCTATCTCTAGAGCGGTCAGAGGGATGTGAACCTGGTAAGGTTCTTCGCGTTGCTTCAGATTAAACCACATGCTCCACCGCTTGCGGGCCCCAAATCAATTCCTTTGAGTTTCAACCTTGCGGTCATTACTCCCCAGGCGGAGTGCTTAATGCGTTAGCTGCGGCACTGAGTCGGAAAGGACCCAACACCTAGCACTCATCGTTTACGTGGACTACCAGGGTATCTAATCCTGTTTGCTCCCCACGCTTTCCGAGCCTCAGCGTCAGTTACAGACCAGAGCCGCTTTTCGCCACCGGTATTCCTCCAGATCTCTACGCATTTCACCGCTACACCTGGAATTCTACCCCCTCTGCGAGACTCAAGCTTGCCGGTATCAGATGCAGTTCCCAGGTTGGGCCGGTTCACATCTGACTTAACCGACCGCCTGCGTGCGCTTTACGCCCAGTAATTCCGATTAACGCTTGCACTCTCCGTATTACCGCGGCTGCTGGCTGGAGTTAGCCGGTGCTTCTTCTGCGGGTAACGTCAATGAGCAAAGGTATTAACTTTGCTCCTTCGCCGCTGAAGTGCTGAGCCAGAAGGCCTTCTTCACGCAGCGTAGCGCATCAGGCTTGCGCCCATTGTGCAATATTCCCCACTGCTGCCTCCCGTAGG
+
82*0.4/.:,8,+04$'*+26;5+323*2.3449833076&'/')'&37/4/./20//4*;9752&4,((27854693,4647&)%%-)/02;61+*'(*324365789/:91,+&)(-..9856909+'02*''++-.9935186%+(*(,.013:774155465545526940-'-3091411-2886453:2/&.5-(+*1*2,.54565676728.'-.,+*'*3/-..-4-1825778;98889310,1154.4''%+,,589-4-,,.//+.-(+,4(&(*+1/0'07<8.11///4)7/*+222785:;3''+'$$)+2+(''%&&/3-41-392913475+*%&%$*+.'/3)*',.3:/0/2,.)'%'(),.076.9--+173*+8/..35337/4+,%*+1.),-.-*...11(+./0/+**(*66554+-'##%.)..32)*-2'*-(+5.51,+))*(**'*,,'./487853321,+115856--*+1/2551/+++))',203-60:3151/3216.0052)(0.2,4&8910/166778046+,--+()-/*./,$'')+1:5;7/39//0/2<21.:203/..0510'6()+0579)+5;:4+(+*,+4-3-/&%%+(+(*,1;7:70574*1-2(0)5,*4*/)(*,02/4/,+.+,/1178769-'+,/35242*1)*+((.,.2458347331:-)**5::1-00-4;6-'''5.:8/',,,34&3732355976-,'),1+)181*438913:4844515/.3,'&,..215569:87<93-21)+,)*,/)'&&*)/8/0*/5341.1411)+.1554**(*,4459,41018048;::5::<590,/2110)+4)%**4*'(,.111/,+,200+,18:2822297856.,,.-),,168,,.778;4+*,11002/114/0,/..-182433.+0++.400056705,).-)*2.,-23076,-/9/9;887772,,098662-././*68;+0*)'-*1+*/)+*,/21)+,%)($&'&''&'%''((%,'(&-+18594;89<.*,+,&++'-&'&'..26368856.6/98+$&%(**.+8/123687,%%)(,.228/66+,934'
@d854709f-d089-4db7-8ef4-102709f15681 ch=154 read=99773 start_time=2019-12-13T10:51:43Z barcode=BC01 runid=2c9cf7bc05858273f10e7d7ec552fc0bd742dc3e
CCGGTTACCTTATTCACCCCAGTCATGAATCCACAAAGTGGTAAGCGCCCTCCCAGAAGGTTAAGCTACCTACTTCTTTTGCAACCTCCCATGGTGTGACGGGCGGTGTGTACAAGGCCCAGGAACGTATTCACCATGGCATTCTGATCGATTACTAGCGATTCCGACTTCGTAAGGTCAGGAGTTGCAGACTTCTAATCCGAACTGAGAATGGTTTATGTTTTGCTTCACCTCGCGGCTTCGCTTCCCTCTGCACCATCCATTTGTAGCACGTGTAGCCCAGGTCATAAAGGGGGCATGATGATTTGACGTCATCCCGCCTTCCTCCAACTTGTCACTGGCAATCTCGCTGAGTCCCCAACTTAATGATGGTAACTAACGGTAAAGGGTTGCGCTCGTTGCGGGACTTAATAACATCTCGCGACACGAGCTGACGACAACCATGCACCACCTGTATCTCATATAGCTATCTCTCCATCTCTGGAACGCTTTATGAGTAATAATCTAAAGACCTGGTAAAAGGTTCTTCGCGTTGCTTCAGGAATTAAACCACGTACTCCACCGCTTGTGCGGGCCCCGTCAATTCCTTTGAGTTTCATTCTTGCGAAGTACTACTCAGGCGGAGTACTTATTGCGTTAACTGCGGCACTGAACTTTGACATCAACGCTTAGTACTCATCGTTTACGGCGTGGACTACTGGGTATCTAATCTATTTGCTCCCCACGCTTTCGGGACTGAGCGTCAGTTGCAGGCCAGATCGTCGCCTTCGCCACTGGTGTTCCTCCATATATCTACGCATTTCACCGCTACGCCGATTCCACGATCCTCTCCTGCACTCTAGCTGCCTGGTTTCTATGGCTTACTGAAGTTAAACTGGGCTTTCCTGAACCTTGCTGCCGCCTGCTCCTCTTTACGCCCAATAATTCCGATTGCTTGCTTTTACCTACGTATTACCGCGGCTGGCACGTAGTTAGCTGTGGCTTTCTAATAAAGTACCGTCACTCGGCCACCATTTCCTGTAGCCGCCGTTCTTCGCTTTATAACCGAAGTTTACGAAATCCGAAACCTTCTTCCTTCACGCGGCGTTGCTCGATTAGGGTTCCCCCATTGCCGAAAATTCCTACTGCTGCCTCCCGTG
+
21)2.9),,1/,5;50868+,,;:8865:77,*,,5)))6;.62').3:9216.((0))(',,(%*--5:5127:02;<0087,21)+93/0660002285:998;8785646896292)&132,+'&%).,,04/,0/--295**().,-.4.0)+.3',*++-)25773,+,...,-0.'''3-+...),++('/706/**,-,,('&&)/445.&)(*-0,(')0,/4465+,&%&*7./,)',/.*,510052:824,+5/)**)(*,.0-+(),0,*/-.*)+,2++155/0230/1114:3./4889963;2/0:8;7:/8(,(-/2,,+$&&$&'-+,+'/-5320.0-9;--*(-)4.30/0,1+)%'/170*+086./6117.+&,,//12-/0:73-(*.-+3624-,,-%%,*-+-,+----/74358645603223;031+)+*,027.212/2788423226;88955.15*&'%(06801.*++,+'+('$%,.**11920&)&++)(-+76:<967.5+$*7.8+1)+*,.4<8:;0/'1%1240.62+-/5045-),0,5/+),.'2+8.108922359<527;5221,')+).1.,,,-///76+-)*+*,--+3,*+//837-/*0(11+/127;817;/.3224-1.&('&%)/-01114583:9////,.-28,*+**-%0-&*+40064551/:3-..330*&*))1://*83243-++-.45/65<57.,44:00/01889886353599*314622408/.4923343577531214<:514857512%%$()051**+,./6,-..1*)+510010'-0117;88:8<<43241810512312/,4-3*''''-3-195*'%%%**)%)*)*+/0679411039.11;2..01-'-.,679-3)(#(##%'(%$&''%).40377:7683594305/-.$%%)(+**184442.()0+.952//9/1:2-315**,,*//-*(.,)1.-3<760.,,.56939<77<58;7*,/42.)0(/''&)(*3/()&+''',*).10134525;746;4*-+,)()*--,,3/0+3)',1)2),6681/25/6/.3:;50410**///24/25*7:*)-(
@ab161cb9-c291-4607-8df4-0e4edca35b62 ch=124 read=154909 start_time=2019-12-13T10:51:36Z barcode=BC01 runid=2c9cf7bc05858273f10e7d7ec552fc0bd742dc3e
CTCCTACGGGGAGGCAGCAGTGGGGAATATTGCACAATGGGCGCAAGCCTGATGCAGCCATACCGCGTGTATGAAGAAGGCCTTCGGGTTATAAGAATACTTTCAGCGGAGGAAGGGGTAAAGTTAATACCTTTGCTCGTGACGTTACCCGCAGAAGAAGCACCGGCCCCAACTCCGTGCCAGCAGCCGCGGTAATACACGGAGGTGCAAGCGTTAATCGGAACTGGGCGTAAAGCGCACGCAGGCAGTTTTGTTAAAGTCAGATGTGAAATCCCGGGCTCAGCCTGGGAACTGCATCTGATACTGGCAACTTGAGTCTCTCGTAGGGGTGCAGAATTCCAGGTGTGGCGGTGAAATGCGTAGAGATCTGGAGGAATGCCGGTGGCGAAGGCGGCCCCCTGGACGAAGACTGACGCTCAGGTGCGAAAGCGTGGGGAGCAAACGGGATTAGATACCCTGGTAGTCCGCGCCGTAAGCGATGTCGACTTGGAGGTTGTGCCCCTTGAGGCGTGGCTTCCGGAGCTAACGCGTTAAGTCGACCGCCTGGGGAGTACGGCCGCAAGGTTAAAACTCAAATGAATTGACGGGGGGCCGCACAAGCGGTGGGCATGTGGTTTAATTCGATGCCAACGCGAAAGACAACCTGGTCTTATCACGGAAGTTTTCAGAGATGAGAATGTGCCTTCCGGGAACCGTGAGACAGGTGCTGCATGGCTGTCGTCAGCTCGTGTTTGTGAAATGTTGGTTAAGTCCGCAGCGAGCTGTACTTATCGCTTTGTTACCAGCGGTCCGGCCGGGAACTCAAAGAGACTGCCAGTGATAAACTGGAGGAAGAGGTGGGGATGACGTCAAAGTCATCATGGCCCACTTACGACCAGGGGCTACACGATGCTACAATGTAAGCGCCACAAAGAAGAAGCGACCTCGCGAACAACGGACCTCATAAAGTGCGTCGTAGTCCAGTTGGAGTCTGCAACTCTCGACTCCATGAAGTCGAATCGCGGTAATCGTGGATTAGAGATGCCACGGTGAATGGATTCCCGGGCCTTGTACACACCGCCCACGTCACACCATGGGGTGGTTTAAAAAAGTGATAGCTTAACCTTCGGAGCGCTTACCACTTTGTGATTCATGACTGGGGGGTGAAGTCGTAACATAACCGG
+
//30**.+-4.*.42289578746)+,,306)(')2335;40./32+..*(%(+.*'+(,3(69/33323)*().')+)..7526)4/-)')'&%))*(*,-.)*)*/,*0,-/,2,'**76./534235-36,,782)-**+))(%.2()1+(.+&,+&))4.++543+*-*+,1.4025667001919-3.,6/+)(+41,.-(),-3552151515*'+(()/7462-.4.)*23/2/2+*-+'/-9;-/1313)+55''&&#((-12,/43+3::6:0)2968;7686755506-,-..;898324'())(0.--.-358.2'1+.-/,(/)4*5--27.-'(()2212-56)*.976/,+,,0991..-,4.&::9;8441%&*())+417:5+*0526-,2-.,....133501:798((,*)*438<:,(,.4<:9+88-2/,-3325;.-1:866.74)-(-,1127)20/../44303230-.0/702+9:,%&(,-/74471524-4)3),(*''$)*5/6/7-./187:97:;76/2,&&&)00876/4240313062+/23+;:6.3.5.569037:;/68$+%&*-,00+7*,*+--*'***2/,2.01000-2'0)2//./82(+3%%(('-&)$+&%(.(+,3.4-,8:6/,**++,1244;75766:7:3.3<543:;4831214.37345:78666:898999981333220039)+0,,1--/236-/-4-.-5+%*(&*(('++(+*&)()).'&&**(05*+5'**,2//132434;85732338.)%*(,4559.0/,,01;97780.3+*)((+..188-34:99.623-(*1271/,-0+27-%%&$#%)*0:,-52*4+**'(,*/1574270/,&+3)*%$$'(18+'*'%,)',233135.412+04..*;58:986662,-6578999200-6)&*.0)-$%(469623/..)+02547815307001'&2,*'&&&(.+)1./580+(&&(().,.'(+(/+)*0-%,$1(12++)+/,,1-,+,,./3<0280()*-7162587840-%%'&**%'481(,()*,&&%&&',)/+.85--)*)1104039&//751477392/0366463131*1.)&'''66845336::94.
@b58ad360-23aa-47a5-9646-a75e6ef8c3f0 ch=216 read=90100 start_time=2019-12-13T10:51:35Z barcode=BC01 runid=2c9cf7bc05858273f10e7d7ec552fc0bd742dc3e
CAACACGAGGCAGCAAGTGGGAAGATATTGCAATGGGGAAACCCTGATGCAGCAACGCCGTGAGTGATAGAAGGTTTCCGGATCGTAAAGAGCTCTGTCTTTGGGAAGATAATGGCTTGTTTAAAGGAGGAAGCCACGGCTAACTGCAGCGCCAGCAGCCACCGGTAATACGTAGGTGGCAGGCGTTATCCGGATTTACTGGGCGTAAAGGGCGTGAAGCCCGGATGATTAGTAAGGATATGAAATACCGGGCTCCAACTTGGGTGTTCAAACTGGTTATCTAGGTACAGGAGAGGAGGAAATTCCGGGAATTTCAGTGTAGCGGTGAAATGGCTAGAGATTAGGAAGAACACAGTGGCGAAGCGACTCTGGACTGTAACGACGCTGGCTCAAGAAAGCGTAGAACCAAAACTCAAAGTTAAGATACCCTGGCCCGAAGTACGCGTAAACGATGAATACCCCTAGGTGTGGTTTCGGCACTCGCTAACGCATTAAGTATTCCGCCTGAGTACGGTCGCAAAGTTAAAACTCAAAGGAGATTGGCAGAGTTCCCGCACAAGTAGCGGAGCATGTGGTTTTAATTCGAAACAACGCGAAGGGAACCTGCACCTACATGACATCATTACTCTTAATCGAAATCCCTTCCCGAGACAAGGTGACAGGTGGTGCATGGTTAATCGTCAGCTCGTAGTAGAGATATTGGGTTTGGTCACGGCGAGCAAACATATCGATTGATGCCGCACACATTCAGTTGAGGACCGACGAGACACCGGGTTCGGCAGGAGGAGACGGGTTCGACATCAAGATGTCGCACTTATGGCAGGCCGTGCTACAACCAGAAACGTACCGGAGAGATGCGATGCGGTGGGAACCCGGCAAAACCGGATCTCAGGTTCAGTTGCCGAACGACTGCTTACACATGAGGCGGTGCAATGATAGATAGAATGTCAGCGATGAATACGTCGAGGTCATACCACCGCCGTCACACCATGAAGAGTTAGCAATACCCAGAAGTCCGTAGGCCAACCGCAAGGAGGCAGCGGCCGAAGGTAGGGTCAGCGATTGAGGAGAATCGTAACAAAGGTAACCGG
+
%&$'()&$('(())'&%*%./,+&''','&,,511/+((//,5+)+420//-.2-.)+''''''((+,,)-0/.6:++)3.4:956592'((+,3545.36-,3+))(-/(%())&%$$)/421**0(&&((',.%)(&&%%$&%$'&(./61../.-6*')%)&,*.+-035-+'(272,-/010;0,,%+(%4.))00545846180-2-('(%$&'-4+..:32/-+((('&.0,3%,&+-,*(**'/5230)/''+'(*)+').'$&-+))*-3+//*%'**(/+41)*(/,&-)+.*-+($',*'%)'%#&%)()&((),/+'+'&%%$'%&()(**'.0-.)'&&),),..1-*)&&'**.--.18030%()&'()/,,.*'%'(&'$*,(&',,-.-+-&-/.)'%')+',*0-,&**/12%$%%$%%&(,%)$'%''//3+.++--+61(0))($&)%*$#%(&3./*-+($$$$%+,2-.12273,*,-193,+4,*'$&$&22644+/,/(*/026/+-.0&*))(&$$)%,+.),$.)0)-.)+*..+'(&%)%''%)****/*)54/2;6;5*..&*60434221,/,011+,#&'../0/'('$))*-*..*+)'--+1.0(()*&+:2+4**)'$+(-13+3-..4/.0/044/1255971&')-2360,1))&)%((&(%'))%)5+2)1+&%''*(+++,'&#%)(%&#$%&&$%'$&$'%((&(%(())*.$%+,4,)*.)'&'%(&%,()$(%&-&'$&%&('*,(+(%&#$&(%''%$%&%&'('%'*&)+&'%&&$%$%%'#)&&$$$#%&$&(')&&$,($&$%$(%&'''''-,*()##$$(*$&+),)0/&)%*/2-%%%'(''$%%#)('''$(')&$$'%$$%%%&$$$$%&)'%$%%%&'&%%%'%%%%&'&&%''(()(%'&%('*$'((.($&%%*%$''()%)&)*&*.+-)$(,.4256-+'(*(),.4*+))+*)./*((+*),-2+0%(&&%-*00)4*+(*&%%()*+304-01+-,+,+.(*-/08.-.2((*)(**,-.+-'(((13*2+/.3.31
@34d5da5d-2aa0-485b-b3bc-18e6ad526737 ch=29 read=64186 start_time=2019-12-13T10:51:34Z barcode=BC01 runid=2c9cf7bc05858273f10e7d7ec552fc0bd742dc3e
CCGGTTACCTTGTTACGACTTCACCCCAATCGCTGACCCTACCTTCGGCCGCTGCCTCCTTGCGGTTAGCTCACGGACTCGGGTATTGCCAACTCTCATGGTGTGACGGGCGGTGTGTACAGACCGAGACGTATTCACCGCGACATTCTGATTCGCGATTACTAGTAACTCCAGCTTCATGTAGGCGAGTTTCAGCCTACAATCCGAACTGAGACTGGTTTTAGTTTGGCTCCACCTCACGGTATTTGCATCTCTGTACCAGCCATTTGTAGCACGTGTGGCAGCCCTACACATAAGGGGCATGATGATTTGACGTCATCCCACCTTCCTCTGGATTAGCAGGCAGTCTTCAGCTAGAGAGTCCTCCAACTTAATGGTAGTAACTAACACGACAAGGGGTTGCGCTCGTTTGCGGGACTTAACCCAACATCTCACGACACGAGCTGACGACAACCATGCCACCTGTCACCTTGTCCCCGTTTCCTCGATTAAGAGTAATGCAAGGGATGTCAAGTGTAGGTAAGGTTCTTCGCGTTGCTTCGAATTAAACCATGCTCCGCTACTTGTGCAGATTCCCAAATCAATTCCTTTGAGTTTAATCTTGCGACATGCTCCCCAGGCGGAATGCCAATGCGTTAGCGGCAGCTTTTGGAGGTGTTGAAACCCCCACACCTAGTATTCATCGTTTACGGCGTGGACTACCAGGGTATCTAATCCTGTTTGCTCCCCACGCTTTCGAGCCTCAGCGTCAGTTACAGTCCAGAGTCTTCGCCCTGGTGTTCTTCCCTAATCTCTGCGCATTTCACCGCTACGCTAGAATTCCTCTCTCCCTGCACTCTAGATAACCAGTTTGGAATGCAGCGCACCCAGAGTTGAGCCCGTTATTTCCTTCGTCATCCGCCTACGCTCCTTTGCGCCCAGTAAATCCGGATAACGCTCGCCACCTACACGTATTACCGCGGCTGCTGGCACGTAGTTAGCCGTGGCTTCCTCGCTGGGTACCGTCATTATCTTCCCCAAAGACAGGCTTTACGATCGAAACCTTCATCGCTTTACGCGGCGTTGCTGCATCAGGGTTTCCCCATTGTGCAATATTCCCCGCTGCTGCCTCCGTAGGG
+
,.,11725:0:*-4),,.12:7.5))'1.232634/6;4*(00193.163578,0*%*++++,)--1**+,.3626)'&'*+'-)/+*7/2*+''%($$)/(*,77:5:97423+*&&%+&*+/3+()0+,138<979;5778:371,'()070,,/,02.0.'+).511063246:844455-3+(')2;21.0293566<80**1;7622/219952;;2-.0;.1..05*+39222-0/.&00'(./21000048;:6/07/-82+)(()*6101*)&%&+/3-)*+-,-+3,--/,.86557555;6--//088:088)+27:8402()/'8*&+/'*0,/3,(')*&&%((&&*)*-1625&/'())/,.10*+(''*'(2,+%'*0//,(-),+6),--,-0-4+),,111-1-1)+)&,)))+-.*&(**++../3333265693)/3(/)0)*:;899412202/-336.),;(5814692929'(*,6./+660*-4-778:61.6//'.(((*.609759535.6/+.5550.0000<:50/+,-12648914260200%,$(*-7/(***.*1274,-7.+(/+93/322291+*))#%'.*399+02556;7:5--(+2-0195;**+*50&+(%%%#+,*-0+-01/08308;5*(..292/+*,//-*-02+4.*,,10159;66748:673/434613:5;9./7<4)++(8:5+10-4;/.,*24:9:446408',,0.//8.;'''&'&)&(+*4,&'+24267647/4)'-:.//1..72335::5468256666461+(++01/-.,-*2,),()&**//0259869;(808,42043*)$('%+(+-**',)/,+,..4**()(-500#*%)%()/13336:1+,**,/$#%%&,()('&(*,1/+0-4023&%%$',.1::5371/3(++0,.1,.1+,-24443/3*)$(*//763106/.01766:641+#%&&++,*09598/4723491:::,571,//0165/48'-,.02(+3'+-/47594()()'$)+..:10/9--,*++-..7846</68:1)-,+,3/5.-'*%+&+'%)((($$&))1--152-'
@8291a0ae-8d9f-4564-a701-2f1fcbb8278d ch=390 read=82458 start_time=2019-12-13T10:51:16Z barcode=BC01 runid=2c9cf7bc05858273f10e7d7ec552fc0bd742dc3e
CTCTACGGGAGGGCGTGAAATTTACACCGGCAATGGGGAAACCCTGACCGAGCAACGCCGCGTGAAGGAAGAAGGTTTCAGTTATGAAACTTCTGTTATAAAGAGGAAGAACAGCTACAGAAATGGTAGCCGAGTGATGCTGCCGAAATACGGCTAACTACATGCTTAGCGCGGTAATGCATGGTGCTTAAAGGCGTTATCCCGGAATTATTGGGCGTAAAGGAGCAGGCAGCAAGGGTCTGGTAGAAAGCCTGAGCACTTTAGTAAGCCATAGAAACCGGGCCTTCAGAGTGCAGGAGAGGATCGTGGAATTCCATGTGTAGCGGTGAAATGCGTAGATATGTGGAGGAACACCAGTGGCGAAGGCGACGATGGCTGCAACTGACGCTCAGTCAGCGTAGAGGAGCAAATGGGATTAGATACCTAGTAGTCCACGCCGTAAACGATGAGTACTAAGTGTTGGATGTCAAGTTCAGTGCTGCAATTTAACAATAAATGCTCATACGGTAGTACATTCGCGGGGTGAAACTCGAAAAGAATTGACGGGGCCGCACGGCGGTGGGCATGGATTTTAAGTTCGAAGCAACGCGAAGGAACTTACCAGGAATCTTGACATACTCATAAAGGCTCCAGAGATGGAGAGAATGGCTATATGAGATACAGGTGGTGCATGGTTGTCGTCGAAGCTCGTGTCGTGAGATGTTGGGTTAAGTCCCGCAGCGGGGCGCAACCTTGTCGTTAGTTACTACCATTAAGTTGAGGACTCCTGGCAGAGACTGCCTGGTTGCTCCAGGAGGGAAGGTGGATGACGTCAAATCATCATGCCCCTTATGTGTAGGGCTACACGTGCTACAATGGCTGAGTACAGAGAGGATGCAATACCGTGAGGTGGAATGGCTTTTAAAACAGTCTCAGTTTAGTTATAGGCTGAAACTCCTTACTACATGAAGCTGGAGTTACTAGTAATCACTTGAATCAGAATGTAGGTGAATACGTTCCCGGGTCATACACGCCCGTCACACCATGAGAGTTGGCAATGCCCCGAAGTCCGTATGACTAACCGCAAAAGGAGGCAGCGGCCGAAGGTAGGGTCAGCGATTGAGTTGAGAAGTGTAACAAGGTAACCGG
+
*/--++&22),*)%(&&&'&')&$'%'(((2/70,+*)$')';2..040..'*,14359,-'*/251100*,-,+-7','.*6+.'02*22734/600.77*((+(,,&2-($*'&()(%+/))75//-2+&$('(''%))&%##(,&%&((**+0,.-*+*%&$$#%&'&$%%&&,()+&'&'(&')',1-'+/,2-,)1.*-2/3-3)-,*78730.,(,+(+-**,+&*./007.,.))41*(+-/*-1+*(%*&&'(&'&0)2'26/0-)/3*0*&*()#$&%()+-/38562-').1+.,*,(+(,-7*/+**++)%---50)-5**.168666-*+&*121711;874:$*--620.5+3.43)($)')'$%().*-1563525-)*'($&(,,-*++(++:;;1(01&..,*.5,9.*)(*,.472&),/2&0)51,+,.,*.0/4664/355<8;12,./01.1;2',*%'((**$-*&%$&&+'(**)',)0&()+('+,/40104+3),*)(&&&))*-/52423,'%%)()))'-2-+2++)(()(/))+'&&')(+%186./4)/2('*-()..3/0'&(((&%&)%)/,','''()00,--/76643(&-6/-2-01/-+,./0:74+))*,1.97654,+,.5566:0131076667806492234,5&'($,14678998987439.:.3+))826/-8.)$&&**',0(*,+-'&%&%%*/&2**+25/,+*.*'&&&&')/*)081581))+,+&&'*..331-())*/'((*,(,-+3.)/,)&+,/*85577788;80669804&14/)/-,,(/,,..*,*121-0./32*'(1)):;995&)+(7())*(+0/107552&0+,/-)+,*06.)($$$'02,)0-4**).2-0$,%'&''**&'&*100/)/.,17&&&%'%(,-0--,)*.,-'(,5443.5/8//.#(&&-59441*),*&&$%&'&&0,*.-223*(*-')'*,+.-.*-10034-,,3,/0.++*,-/-,+-1-*,+1*(%)()15/51//--*+(+-'3)64*&+%''&(('&*)0,0*'*)((-'+*+),(',+.%)%''($+)&-%&'*),/)0+//55,6
@d74eed0b-8b47-428b-b71f-69a976b96fe9 ch=480 read=93040 start_time=2019-12-13T10:51:15Z barcode=BC01 runid=2c9cf7bc05858273f10e7d7ec552fc0bd742dc3e
CTCTACGGGAGGCAGCAGTGGGAATATTGCAATGGAAACCCTGATGCAGCAACGCCGTGATAAATTTTCAGATCAATAAAGCTCTGTCTTTGGGGAAGATAATGACAATTGGGAGAAGCCACGGCTAACTACGTGCCAGCAGCCGCGGTAATACGTAGGTGGCGAGCGTTATCGGATTTACTGGGCGTAAAGGGCGTAGGCGGATGATTAAGTGGGATGTGAAATACCCGGGCTCAACTTGGGTGCTGCATTCAAACTGGTTATCTAGAGTGCAGGAGGAGAGTGGAACCTAGTGTAGCGGTGAAATGCGTGAGATTGAGGAAGAACACCGATGGCGAAGGCGACTCTCTGGACTGTAACTGACGCTGAGGCTCGAAAGCGTAGGGAGCAAACGAAGTTAGATACCCTGGTAGTCCACGCCGTAAACGTGAATACTAGGTGTGGGGTTTTCCAGCACCTCCGTGCCGCTAACGCATTAAGTATTCCGCCTGAAATTACGGTCGCAAGATTAAAACTCAAAGGGATGACGGGGATACGCACAGAAGCGGGCATGTGGACTGGTTTTAATTCGAAGCAACGCGAAGAACCTTACCTGACATCCCGCTGCATTACTCTTAATCGAGGAAATCCCTTCGGGGACAAGGTGACAGGTGGTGCATGGTTGTCGTCAGCTCGTCGTGAGATGTTGGGTTAAGTCCGCAGCAGGCGGCGCTGATAAATTAGTTACTGCAGGCGGTTTGGGACTGGGCGGACCAGGAGGAAGGTGAGTTGACGTCAAAATCATCATGCCCCTTATGTGAGGCTACACACGTGCTACAATGGCTGGTACAGAGATACGCCGTGAGGTGGGCAAACTTTAAAACCAGTCTCAGTTCGGATTGTAGGCACAAACTCGCCTACATGAAGCTGGAGTTACTAGTAATCGCGAACCAGAATGTCGCGGTGAATACGTTCCCGGGTCTTGTACACACCGCCCGTCACACCACATAGGGGTTGGCGAATACCCGAGGTCCGTGGGCGCAACCGCAAGGAGGCAGCGGCCGAAGGTAGAAGTCAGCGCGATTGAGGTGAGAATCGTAACAATAACCGG
+
-,.')**'0'*.../2107*53)22.4-)-.:0/),.*,2,,-0:887'431.%##$$&(*(,+*0802'./2-'&(/6.*+-7867/19:.78,,0.00/2*+','&-&/2-+)*(*-5232411**&'(,*,06521.*,1./1294/:0007972711832334579535)1%41)*)*+-.22-0-'0/++133.42199;:726--.628252((),4:7248*'14/05+1+-0/75367867065/*53003,3-,,51-,---86*/(%*)&(**,11+%'&'&,/)''*(,,,**'/(**)'$'&&6*%%-)04./63667'$-.2/-.3.2--.-212146999852441010,,-++&-)((+*.1*(*.0')//'*-0:/2%(*(+80-.1.194.1+/&)*/5.1238439<:-+(+,7524)*-66677730184*4&+&203446/*-(*'$*#)*0*,'-00.+.04;8;/0,('%(%'3,0.::92758+*--.6963455;.(--%)')))89,)&%%'**.2%%''(*0//0/,*-3-+,,3,;;,356740/2-//(3).),,(,//+-*).))%%'&-11)&+123402,,,,302011'((&++''11)273(297./*,)/+1171320357.3-1)115+-/6660232225*,954436618040222/0).)&)1&7').)'%&%('%)+(%$'/'(*/./0,-(+,(*++0--.)&%%&)(%&%$&&),,*0,.*-'()$*'--.38844::3.018949/865./436*)(&)'()*+./+.0030/-0/:2(1/0.'&'*,-*+'((*(/63/0,+)**/4--5.,,*('(**37344536%1-60+1'3,)((***$&(,)'0+./300024090//884-,40/.2,.000/0244486:50.4/,,.*0+4089<;8855:/1+.5311/0+-,+//,.1)**+*,-01/1/++''(('*%8(3*)%$)'%++'*,04,/),,(')($%&$)$&'+(0*,)%$#'**-32++'*++((*)*+.))*)*.'5(*')&/''&&()**-/,+&%$*)/530
@3073b4b4-1ddd-413b-a9ca-563881a46314 ch=258 read=76078 start_time=2019-12-13T10:51:14Z barcode=BC01 runid=2c9cf7bc05858273f10e7d7ec552fc0bd742dc3e
CCTTGTTACGACTTCACCCCAATCATCAATCCCACCTTAGACAGCTCCTTCCTTGCGGTTAGGCCACCGGCTTCGGGTGTTATCAACTCTCGTGGTGTGACGGGCGGTGTGTACAAGGCCCGAGAACGTATTCACCGCGACATGCTGATTCGCGATTACTAGCGATTCCAACTTCATGTAGTCGGATTGCGAAGACTACAATCCGAACCGAATGGTTTTATGGGTTTTGCTTCACCTCGCGGCTTCGCTTCCCTCTGCACCATCCATTGTAGCGTGTGTAGCCAGGTCATAAGGGGCATGATGATTTGACGTAATCCCCGCCTTCCTCCAACTTGTCACTGGCAGTCGCTAGAGTCCCCAACAATGATGGTAACTAACGATAAGGGTTGCGCTCGTTGCGGGACTTAACCCAACATCTCACGACACGAGCTGACGACAACCATGCACCACCTGTATCTCATATAGCTATCTCTCCATCTCTGGAGCCTTTATGAGTATGTCAAGACCTGGTAAGGTTCTTCGCGTTGCTTCGAATTAAAGCCACATATGCTCACCACGCTTGTGCGGGCCCCGTCAATTCCTTTGAGTTTCATTTCTTGCAGACATTACTACTCAGGCGAATTACTTATTGCGTTAACTGCAGCACTGTGACATCCAACACTTAGTACTCATCGCTTACGGCGTGGACTGCTAGGGTATCTAATCCTAATATTGCTCCCACGCTTTCCGGGACTGAGCGTCAGTTGCAGGCAGATCGTCGCCTTCGCCACTGGTGTTCCTCCATATATCTACGCATTTCACCGCTACACATGGAATTCCACGATCCTCTCCTGCACTCTAGCTGCCTGGTTTCTATGGCTTGCTGAAGTTAAGCTTCAGGCTTCACCACGAACCCTTGCTGCCGCCTGCTCCTCTTTGCGCCCAATTCCGGATAACGCTTGCCACCTACGTATTACCGCGGCTGCTGTACGTAGTTAGCCGTGGCTCTAATAAGTACCGTCGCTCGGCTACCATTTCCTGTAGCCGCCGTTCTTCCTTTATAACGAAGTTTACAAATCCGAAAACCTTCTTCCTTCGGCGTTGCTCGGTCAGGTTTCCCCATTGCCGAAAATTCCCTACTGCTGCCTCCCGTAGGAG
+
.052-8.).42367460;71.2266::0;.16.-6304...211346:8;9/5.--1346/29;:23*/)(/63/68432722237///*.1635567547.480.-),,2/+++%%&%&**..172,757<:8:;/4410001:::85;63454361123331%-(0(/*0344*..11464(3$2+.0)'(''(++-2<942-&**&#'((4389;0566<04<;4,11:3569652.2403;822261;71261..023;;;868-('*+,+*,,+--/,+-:5745.+0792.3/.,-('+61*./'+%'(2/8-,.97:12-11*1/41018444+5--,33*187344*777(-('*5./02344742135217844-3/,6121559578124861-1/2)32)02156754+.-../2676768+87578;::22//55877;6433448:1443/02139776.77*+63125:/./25;9470----6326*607897/8331043;98<;:5628(./9204241.*.%-3/,*()**+--129)1+,/.(*,,070/440,-4/5484+1631.37<;..46./2812&)/3$)''(,.-/0/49:,,+-+$(''%.()+53:471323.45444(%'*3572,//,*(**(--,-//.795416.0-3,+),4032&./-,31.024358,-)%+0,)04,.1482,0--.::*),11+*),*26898+.8.,.''.7)+-333:98:;6:9568)559:989;5146;8:886878685973;;*+.8+1300-0.13+4*5*9*)((.12*+,,68,.622/+%&&'(%&%%*80:600-.1-,/1,++&%&)-550,.6:8%67-34-/3.+,*/7870/8/0034:425-,,,32*):7+'-(*)(,-++1*3-4:4,,,,+/034..50/0).)-,*,-**-1.45162*(-,-'.1.+-28,2*$'),/08+2+(,',4647'0114/00*58.7:+5,))'))+)(.449<78<5(*2-*--6-()/*4::23482/13/38;26324/2;17*2.143/6000;52510+591;.1:;3+-8338/.466292:-*,88444349-89*+618).&
@95591293-50fe-42b8-beb4-6ff6942e28f4 ch=79 read=65683 start_time=2019-12-13T10:51:15Z barcode=BC01 runid=2c9cf7bc05858273f10e7d7ec552fc0bd742dc3e
TTGGTATGCTTCGTTCAGTTACGTATTGCTGGTGGTGCTGAAGAAAGTTGTGTCTTTGTGTTAACCCTGCTTGCCTGTCTTTCTATCTTCCGGTTACCTTGTTACGACTTCACCCCAGATCATCAGCCACACCGTGGCAAGCGCCCTCCCGAAGGTTAAGCTACCTGCTTCTGGTGCAACAAACTCCCATGGTGTGACGGGCGAGGTGTGTACCAAGGCCCGGGAACGTATTACCACGTAATGCTGATCTGCGATTACTAGCGATTCCGGCTTCATGGGTGAGTTGCGAATCAATCCGGACTGAATGGGGTTTCTGGGATTGGCTTACCGTCGCCGGCGCAGCCCTCTGTCCCTACCATTGTAGTACGTGGTAGCCCTGGCCGTAAGGGCCATGGTGACGACGTCATCCCCACCTTCCTCCGGAACATCACCCGGCGGTCTCATAGAGTTCCCACCATTACGTGCTGGCAACTAAGGACCAAGGGAGTTGCGCTCGTTGCGGATAATAACATCACGACACGAGCTGACGACAGCCATGCAGCACCTGTGTTCGAGTTCGAAGGCGCAATCCATCTCTGGAAAGTTCTCTCGACATGTCAAGACCAGGTAAGGTTCTTCGCGCGTTGCATCGAATTAAACCACATACTCCACCAGCATGCGGAGCCCCGTCAATTCCTTTGAGTTTCGATCTTGCGACCGTACTCCCCAGGCGGCGAACTTAACGCGTTGGCTTCGATACTGCGTGCCGTGCACCAACATCCAGTTCGCATCGTTGGGGCGTGGACTACCAGAATTATCTAATCCTGTTTGCTCCCCACGCTTTTCGTGCCTCAGTGTCAGTGTTGGTCAGGTAGCTGCCTTCGCCATGGATGTTCCTCCTGATCTCTACGCATTTCACTGCACCAGAATTCCATACCCTCTACCGCACTCTAGTCGTCCAGTATCCACTGCAGTTCCCAGAGTTGAACCCAGGGCTTTCACAACGGACTTAGAGCGACCACCTGCACGCTTTACGCCCAGTAATTCCGAAGTAACCTTGCACCCTTCGTGGCCACCGCGGCTGCTGGCTGAAAGTTTAGCCGGTGCTTATTCTTTGGGTACCGTCATCCCAACCCAGGTATTAGCCGGCTGGATTTCTTTCCCAACAAAGGGCTTTACAACCCGAGGCCTTCTTCACCCACGCGGTATGGCTGGATCAGGCTTGCGCCCATTGTCAATATTCCCCACTGCACTCCCGTAGGAG
+
&%-...-'-.8145:8/-3-*+.0./7/333'(/3166541/(+,,*5/-.-3/8<8-20071726('%'(&(085/-''),()/269732'509/152710:////66;814-.('(&,-6;;./18,1.02-0*1321/125;913/.,29-61:5.)(3%(),*-0:2::988962768:22,:3*+1.*049::6:90,$)(&(,()'-&3,3-72*'/1.820,*'.(/4&(&$+3/11222219962.4//1./0563:9370(+,9-/0.53,--206/0,,0,((.-:/418;97+97+414.;1/09<804-31536,133//.20252.0(-,2+*,1//320*,-8258+,+-%$+&-&%(''*0*'-)-+/3.-,0.13'),232.&+,014989179..289777/31-2,1.,/,--:.28506/+&)'*)),-/7281+.4064+/366:/5/,/'*+./0307.),,+0%**1*++.05227-+.3-&,+&*1/,-)&)-.026-&)%&)&42'51(04-2-4/0112;446249/..,-59(*2)112457019007544430,))*4/.,,.19776034/.)%13&*)*,(**3;69:750-+,,5///11-1-9,;;9::-,.(&)*5;+0($$&$,)-2-)*7:72248578;6.-50,,++77,+-..04/3258;04.//-7;4*/8804654:5453534401,-,-/71333244455689760/-*-3)4150:,'-,:/+,-35728%+3335747/2.'0751+*.+--024863:011=3/0-242.-11317:..+.-/3,0)-.266-36528271830730022/58/3:69:9;:<9939<33/60.*(0/2623433+).:3&('%'&))),+1-1-($&')/)*656690513/.++,5:6/9)((%'*+0.1246589/03*)(&'..'%'/7,),.9/2;7.-./441841/0,&+%+879922*'$(%../0:9015.72++233992+)+''+/63021,,./923;6/-&$''*.2.2584443//-*(**1*)/70,-/607)((8',99034,+2.,).*)-/(/-7/,,34.)+./-71--05142466/3;3.;;3474,2-48(/-70299..0(25-*),(474:55;66.75)+(,(.,//32228886925;75924386/$)**0../-.192:;5-0*)*'*+3:*+:1-,''
@502e6975-a976-4fe4-b2e2-d1403eb4ae2b ch=38 read=126361 start_time=2019-12-13T10:51:13Z barcode=BC01 runid=2c9cf7bc05858273f10e7d7ec552fc0bd742dc3e
CCGGTTACCTTATTTGACTTCACCCCAGTCATGGAATCACAAGGTGGTAGCGCCCTCCAGTTCGCTACCTACTTCTTTTCGCCCACTCCCATGTGGTGTGACGGGCGGGTGATAATACAAGGCCCGGGAACGTATTCACCGTGGCATTCTGATCCACGATTACTGGCGATTCCGACTTCAGCGGAGTCGAGGTTACCGAACTCAATCGGACTACGACGCGCTTTATGAGGTCCGCTTCCTCATGAGGTCAGCTTCTCTTTGTATGCGCCATTGTAGCACGTGTGTAGCCCTGGTCGTAAGGGCCATGATGACTTGACGTCATCCCCACCTTCCTCAGTTTATCGCTGGCAGTCTCCTTTGAGTTCCCGGCCGGATGACCGCTGGCAACAAAGGGATAAGGAGTTGCGCTCGTTGCGGGACTTAACCCAACATTTCACAACACGAGCTGGCGGCAGCCATGCAGCACCTCTCACGGTTCCGAAGGCACATTCTCATCTCTGAAAGGCTTCCGTGGATGTCAAGACCAGGTAGGTTCTTCGCGTTGCATCAGATTAAACCACGTACTCCACCGCTTGTGCAGGGCCCCAAATCCAATTCATTTGAGTTTTAACCTTGCGGCCGTACTCTGGGCAGTCGACTTAACGTTAGCTCCGACCACGCCTCCAGGGCACAACCTCCAAGTCGACATCGTTTACGGCATCGGACTACCAGGATATCTAATCCTGTTTGCTCCCCGCGCACCTGAGCGTCAGTCTTCGTCAGGGGCCGCCTTCGCCACCGGTATTCCTCCCGAATCTCTACGCATTTCCGCACTTCACCTGGAATTTCTACCCCTCTCTACGGGACTCAAAGCTTGCCAGTATCAGATGCAGTTCCCAGGTTGGGCCCGGGGATTTCATCTGACTTAACAAACCGCCTGCGTGCGCTTTTACGCCCAGTAATTCGATTAACGAGCAATGCGGCCAACCCGGG
+
,+&'-6)*63:/16-,*/2:54/7;,),011//*.-54356.+.*.,*'%()+1*,4)&&(0)**--52)%(3,(45/($#'(*%()05,$&$&'3-76344299411))%$*)%$#%%'.*/,&*0-)).6777<889;584930386566850(*),11142*2-,,1<081-2775$%%,)(**.0(()3-$-/&%124416/0,4.11/10,())'),1600-.+./3-(''(')(*())')'*)%%',713045/'-+/34449078--/0/030*+1(.+-085-/354(0(&/4668240-,)&'+)+,9699:0;69.-/214.)**((*+3354$%&*)+,576680761,&.7180(++0,5//)*%001895:3//427+.62804..,'+28.22999/9/,-/930-6+,%,.+-/6/6;0/5753622,(,1,.&)''+//575640,,+*/1.166596:611*(*2-2/)0-1:5365,+*(*22/)'+*-51.051710+*,+-304:/5....5491071*-,,3*+,15*)-1-/5783)&%($*+8:+-4,,**+.'1$1/+421-&&'+1(8+8;717:4-00/;;./6.-.-*+307055121.*,0.,+,-,400/3/*/)+,*+2/3)(',-.737:62)*053/+.-227,6--+-..42536885;:1*3**%*'.31761474398857616218861081-//3:/(%(')(23.--2656758897:8769(.1-+0546;475023036+3-.0;871.,*'(657876053638<90'#'$'*/+(,/-.0/*')'(&$+43,*++**,0,64-/36*,'&')4.17(/2019-/1707%67907-$-,/+/)+2*(046.+050.22/1--+0,7,,/4/750343442313,')(&%#%&&&%(&,)/-53,-103030.55496.0''**2*((%$$$
@4889c474-2c96-46cb-95dd-30b7c6d43aa4 ch=414 read=74430 start_time=2019-12-13T10:51:11Z barcode=BC01 runid=2c9cf7bc05858273f10e7d7ec552fc0bd742dc3e
CGGTTACCTTGTTACGACTTCACCCCAGTCATGAATCACAAAGTGGTAAGCGCCCTCCCGAAGGTTAAGCTACCTGCTGGCACTGCAACCCACTCCCATGTGGTGTGACGGGCGGTGTGTACAAGGCTGGGAACGTATTACGTGGCATTCTGATCCACGATTACTAGCGATTCAGGCTCATGGGTCGAGTTACCGAACTCCAATCCGGTTGACGCACTTTATGAGGTCCGCTTGCTCTCGCGAGTCCTTCTCTTTGTATGCGCCATTTGTGGCGTGTGTAGCCCTGGTCGTAAGGGCCATGATGACTTGACGTCATGCCACCTTCCTCCAGTTTATCACTGGCAGTCTCCTTTGGGTTCCGGCCGGACCGCTGTAAAGGATAAAGGGGTTGCGCTCGTTGCGGGACTTAACCCAACGTTCACAACACGGGCTGACGGCAATAGCAACACCTGTCTCACGGTTCCCGAGGCACATTCTCATCTCTGAAAACTTCCGTGGATGTCAAGACCAGGTAAGGTTCTTCGCGTTGCATCGAATTAAACCACATGCTCCACCAGCGTACTTTGGCGGGCCCCGTCAATTCATTTGAGTTTTAACCTTGCGGCCAAATTACTCCCCAGGCGGTCGACTTAACGCGTTAGCTCCGGAAGCCACACCTCCAAGGGCACAACCTCCAAGTCGACATCGTTTGCAGCGTGGACTACTGGGAATTATCTAATCCTGTTGCTCCCCACGCTTTCGCACCTGAGCGTCAGTCTTCGTCAGGGGCCGCCTTCGCCACCGGTATTCCTCAGATCTCTACGCATTTCACTACCTGGAATTCTACCCCCTCTACGGACTCAAGCTTGCCAGTATCAGATGCGATTCCCAGGTTGAGCCAGGAGAGTTTCACATCTGACTTAACCGACGTGCGCTTTACGCCCAGTAATTCCGATTAACGCTTGCACCCTCCACCGTATTACCGCGGCTGCTGGCGCAGGTTAGCCAGTGCTTCTTCTGCAGGTAACGTCAATGAGCAAAGGTATTAACTTTACTCCCCTTCCTCCCCGCTGAAAGTACTTTACAACCGAAGGCCTTCTTCGCGCCACGCGGCATGAAACATCCAGGCTGCGCCCATTTATTACCAATATTCCCCACTGCTGCCTCCGTAGGG
+
1(31;05555,/1,,.147<8/853+,.193566:7522392//3331-,..9:)).4+*05133464,//',&%%$%%$''*+,/+003-$&'3;5**))+.0./0462896125./,.+,15-2-**26/91.6-6+#%))),--8;888873-')+,030/-.+,/56:6''((-.0224)(*0--.+&(%)04-,*)*,.//&*'''(,+0**-*,+30.//,1+'(,--.01130/,),*0))7,860:5,,255769<80;-)('')'*+43...066,,6772742,33391311//,)-,,-45650,$)((1/4<:7532016<:278781910/56566,/6(&&,*814-6/4097.-(('&&).-,7,721)+**),9+0.1121.7022;60&%%2(53++)+#,1//0/.2*,%,'*272524,/'#$%&(0-35:556767162:;:87))('(.+-/15+'(,.111/-/86101-.&)*8;7635677129;+7,,-.-3-;::;;9908/%.456(&.-/0:821,,-./-02-*.*&'*(-(+,/*,.)(0.1:7.+.3/82;2,.7/--,6:<,.0--/-,+9+8+*/(*&%*+/65-+011*3257503:4;,+.-+1004/8),(.*).-&)$*.-5)2.082.,-.6-2/5'7+/.0/33400*(,,')*-/258;2//*(%(,*'**,,/23395-*,139+-04..*')(*/6/.3437;66345,,.(*:99<:46:+486+21*-5-832470372:64624../**-007787735/2;31+,-./3-327,9+'&'.0:74*.&'(++*79:66*4.9.-8'((*,97778/3'&307*'*0519.,20:./2,+&(3:)/(*,.4211.2/700'(./03570+./**4261,)**,0/22/+.02350()0(,-.1960/2(')).+00.6812-5)))),,2.,0%..0+*(*,$44223:49<90,-&0-.18546---,,312492*1,214.-++,0),,0/2/-26,)186,+,22-1'*+.419:-.0/40')4/43909/085''$&%&(/0//+())0-&)))*'))$$('(&'%''(,)'3((1.222/3-47:-+32356678496.0-*/)
@73fa7f14-c2a6-4370-8895-c029a240d0f2 ch=8 read=76569 start_time=2019-12-13T10:51:05Z barcode=BC01 runid=2c9cf7bc05858273f10e7d7ec552fc0bd742dc3e
CTCCTACGGGGAGGCAGCAGTGGGAATATTGCACAATGGGAAACCCTGATGCAGCAGCGCCGCGTGAAGTGATGAGGTTTCCGGATCGTAAAGCTCTGTCTTTGGGGAAGATAATGACGGTGCAAAGGGAGGAAGCCACGGCTAACTACGTGCCAGCAGCCGCGGTAATACGTAGGTGGCGAGCGTTATCGGATTTACTGACGTAAAGGGCGTAGGCGGATGATTAAGTGGGATGTGGCTGGGCTCAGCAGGTACTGCATTTCCAACTGGTTATCTAGAGTGCAGGAGAGGAGAGTGGAATTCCTAGTGTAGCGGTGAAATGCGCGTAGAGATTAGGAAGAACACCAGTGGCGAGAAAGGCGGCTCTCTGGACTATGAAACTGACGCTGAGGCTCGAAAGCGTGGGGAGCAAACAGGATTAAGATACCCTGGTAGTCCACGTAAACGATGAATACTAGGTGTGGGGGTTTCAACACCTCCGTGCCGCCGCTAACGCATTAAGTATTCCGCCTGGGGAGTACGGTCGCAAGATTAAAACTCAAAGGAATTGACGGGGACCCGCACAAGTGGCGGAGCATGTGGTTTAATTCGAAGCAGCACTTGAAGAACCTTACCTACACTTGACATCACTTGCATTACTCTTAATCTGAAATCCCTTCGGGGACAAGGTGACAGGTGGTGCATGGTTGTCGTCAGCTCGTGTCGTGAGATGTTGGAGTTAAGTCCGCAACGGCACAGCCCTTGTCGTTGAGGTTACTACCATTAAGTTGAGGACTCTGGCGAGACTGCCTGGGTTAACCAGGAGAAGGTGGGGATGACGTCAAATCATCATGCCCCTTATGTGTAAAGAGATACACACGTGCTACAATGGCTGGTACAGAGAGATGCAATACCGTGAGGTGGAGCCAAACTTTAAAACCAGTCTCCAGTTCGGACAGCAGGCTGAAACTCGCCTACATGAGCTGGGTTACTAGTAATCATGAATCAGAATGTCATGGTGAATACGTTCGGGTCTTGTACACACCGCCCGTCACACCATGAGAGTTGGCAATACCCGAAGTCCGTGAGCTAACCGCAAGGAGGCAGCGGCCGAAAGGTAGGGCCAGCGATTGAGGGTGGGGAATCGTAACAAGGTAACCGG
+
'*,33.4+47*(),))*.,/-/8/4853962102050+0+'-,,3/-,../****&----,)'++,)&(()-.&').*9,*(5'-./5641(*)139760/88(.5(.-/332820,2'/6%0(,(0-('-(+,%&%%)-8//.7241300,16/.+*%)(#$)%,(.*).54613/2-+(%,6/9//-7'-$4*'$)&,&)),00**+*,,110.2)3/21+1,6.,3,1346+)(+'$%'&%(**$'#0(**/40.('0(1).*./4.8---5430./00.*1.+*),3,,,-,.-6-5,6(*+,/)$$(),20,65**((()436.++++/%35/-,&(&'++''(--1**'+-)*-3).---.-.12-/.$'$(--..,*,/033/274381-0+*+05173)'',,948+52+0.-((+:869,,5;:9998/)**+/5633452085322)2443-07:80/::3.0++03.562552+-3:211-/,,.,4-7,0113902-1868::,*+-,..8110652+,,7,:5'0)-/8-2--031967//83//91+*,.*(&)'+,,+%')1132428<:,:5;73,3+,,+0&(&&(.0+(--1/-+/5./.+'+,///021%',*+-579//../7/3*(&(&+/&(5.,/-*-624/6-0,./8832644:976797435113446(*)),7759816342450.6/,%(5:781-7/),17.)(&(*,%54+.,'+,)6)%')&0'*+1147.6/4-0,9-*.223210*)())1449:;:851&(*7+50481/**,+00,-+*),-.578:6;820/333:2.:5++,--9532,)*%&'',*.//(-./225,,-6-8;9905/-/.+*)(),7890<(',)*66411126)-/72;600.(#%''+*+,:847''+09511&$&'(+0/-/.7;**,-)01,,*,/,+%&()-))7112.220400))-,.-64-/:9778++..-.+0($''),.,37808/..652415;86;714467562+-***'*+/0,),+*,15/*+*&*02/1-*/*/24353347,,')+*,-,/.3+'*4++++-**&.2&()-*00+()-&),*''#$')-41/01.0524:1;-0
@3607c75a-398f-4bd7-bead-3e510785a5aa ch=467 read=75428 start_time=2019-12-13T10:50:54Z barcode=BC01 runid=2c9cf7bc05858273f10e7d7ec552fc0bd742dc3e
CTCCTACGGGAGGCAGCAGTAGAATTTTCGGCAATGGGGAAACCCTGACCGAGCAACGCCATGACGTGAAGAAGAAGGTTTTCGGATTGTAAACTTCTGTTATAAAGGAAGAACAGCGGCTACAGGAAATGGTAGCCGAGGTGACGATACTTTATTAAGCCACGGCTAACTACGTGCCAGCGGCAGCCGCGGTAATACGTAGGTGGCAAGCGTTATCCAGGGTATTGGGCATAAAGAGGGCAGGCGGCAAAGGGTCATGGTGAAAGCCTGAAGCCTTCAGTAAGCCATAAGTAGGCAGCTAGAGTGCAGGAGAGGATCGGAATTCCATGTGTAGCGGTGAAGTACGTAGATATATGGAGGAACACCAGTGAAGGCGACGATCCTGGCCTGCAACTGACGCTCAGTCGAAAGCGTGGGGAGCAAATAGGATTAGATACCTAGTAGTCCACGCCGTAAACGATAGTACTAAGTGTTGGATGTCAAAGTTCAGTGCTGCAGTTAACGCCATAATAAGTACTCCGCACCTATGATGTAGTACGTTCACAGAATGAAGCTCAAAGGAATTGACGGGGGGGCCCGCACAAGCGGTGGAGCATGGTTTTAATTCGAAGCAGCGCGAAGAACCTTACCAGTCTTGACATACTCATAAAGGCTCCAGAGATGGAGAGATAGCTATATGAGATACAGGTGGTGCATGGTTGTCGACTCGTGTCGTGAGATGTTGGGTTAAGTCCCGCAGCGAGCGCAACCCTTATCGTTAGTTACCATCATTAAGTTGGGGACTCTGGCAAGGACTGCCAGTGACAAGCTGGAGGAAGGCGGGGATGACGTCAAATCATCATGCCCCTTATGACCTGGAGCTGCGCACGTGCTACAATGGATGGTGCAGAGGAAGCGAAGCCGCGAGGTGAAGCAAACCCATAAAACCATTCTCAGTTCAGTTGTAGTCTGCAGCTCGAGCTACATGAAGTTGAATCGCTGGTAATCGCGAATCAGCATGTCGCGGTGAATACGTTCTCCGGGCCTTGTACACACCGCCCGTCACACCACGAGTTGATAACGCGAAGCGGTATGGCCTAACCGCAAGGGAAAGAAAGCTGTCTAAGGTGGGATTGATGATTGGGGTGTAGATCGTAACAAAGGTAACCGG
+
*,.+)'+)25*-1+(,,)+-&)'*+7<907;3-1/03,&)-*-;1-.2777736634-./((,&$&'),,$+,*+3,.0:6/8(/)7*,-77+22742-3/.,061,..0-/73,11+7-,-.-0,-6-,1*--.1+*,')*+/0*&/.*32*)4-6/*.,+*/*+*.,,--.-126;-,((''+'/50424-5,-*511))**,*(27/554<5.3,(2.'*(,,/7-,)*4:2'(+,,+(*5++,++2,*2//.,323-,..).084,.($&$%+*)/038(0302-%&%'+1/..-,&&%&'-.+20+('.5+-.'%')3-;;677530333488261,/&234446667678303.,3/,21.&,'%%*52693112/*(0,3.666950/0/0)3252454&*,,))*0).3)&,-49:7-69315/-1567;/00676376,-31/135<;71/1..3/33492677;797:49769.079:76:9:875*,*5-/*%&&&'.,,*/,.,./06,,'-..&*&&(')'++.247-,,,**..,0,3,+*006--,+.314,5..29:7,01+)-,.16274898912+$*-)099+/-2:71.4./+&+)'(0-,2.6,11+/%%%)'+,+--/1/-13/.126,76.6)&')*1,+,''(()6)232251/+-,+()+)0*,0888::;9:9;6631'1*,28346353--,-)3)),++828/26(*)0.,3(())*,-&12*,-+/15480103,+3,//062/&*).*69245.-)'()(&',/08796--/./451.116/--+*1-5/-9:1-.-//0/55:0029:8&)),2,**411/24:/2/)+)*%)('(*+,/1//12956;;;;:::970,+('&(,+*1+.+*++&3-1105+,-92390--1:<038789369,4141$0'/))$/44..0,*-..'%*))&.*)*('''+**718320&()&()+-//0-(4+./*0/1307&..+,2,,0),6631,3:54)-.,.22./-0-*1,)(/36757:14--,)0-.001,%-%&*((*,*$'),2//32872410//'+,,')*)')33331/2,1-2<;010,.+**1,13.%&&&%&'*+6568/681+6-6:9:74
@7865aa44-c400-4b33-ba99-be87466a38ea ch=209 read=88980 start_time=2019-12-13T10:50:47Z barcode=BC01 runid=2c9cf7bc05858273f10e7d7ec552fc0bd742dc3e
CTCCTGCAGGAGGCAGCAGTGGGAATATTGCGTAGAAATCCTGATGCAGCGCCGCGTGAGTGATGAGGTTTTCCGGATCGTAAAGCTCTGTCTTTGGGGAAGATAATGACGGTACCCAAGGAGAAGCCACGGCTAACTACGTGCCAGCAGCCCGCGGTAATACGTAGGTGGCGACGTTATCGGATTTACTGGGCATCAAAGGCGTAGGCGGATGAATTAAGTGGGATGGCAAATGCAGGCTCAGCAGGTGCTGCATTCCCAAACTGGTTATCTAGAGTGCAGGAGAGGAGGCGGAATTCTAATTGGCGGTGAAATGCGTAGAGATTGGAAGAACACCGGTGGCGAAGGGCGACTCTCTGGACTGTAACTGACGCTGAGGCTCGAAAGCGTGGGGAGCAGAAGCAAGTTAGATACCTGTTAGTCCACGCCGTAAACGATGAATACTAGGTGTGGGGTTTCAGCACCTCCCGTGCCGCCGCTAACGCGTTAAGTATTCCGCCTGGGAGTACGGTCGCAAAGATTAAAACTCAAAGGAATTAGGCGGGGACCCGCTGCAGTAGCGGAGCATGTGGTTTAATTCGAAACAACGCGAAAGACCTTACCTACACTTGACATCCCTTGCATTACTCTTGTCAGAGAAATCCCTTCGGGGACAAGGTGACAGGTGGTGCATGTTGTCGTCAGCTCGTGTCGTGAGATGTTGGGTTAAGTCCCGCAACGAGCGCAACCCTTAATCGTTAGTTACTACCATTAAGTTGAGGACTCTGCTTGAGACTGCGCGGGACAATCAGGAGGAAGGTGGGATGACGTCAAATCATCATGCCTTATGTAGCAGGGCTACACACGTGCTACAATGGCTGGTACAGAGATGCAATACCGCGAGGTGGAGGCCAAACAAAACCAGTCTCAGTTCGGATTGTAGGCTGAAACTCGCCTACATGAAGCTGGAGATTACTGTAGTAATCGCGAATGTCGCGGTGAATACGTTCCCGGGTGTATGCACACCGCCCGTCACCATGAGAGTTGGCAATACCCGAAGTCCGTGAGGCTAACCGCAAAGGAGGCAGCGGCCGAAGGTAGGGTCAGCGATTGGGAGTAGAGAATCGTAACAGGTAACCGG
+
.63.,)-(51+-/*,.../4180,0.&3($&%&*(()'#'(()231..*+(*.)1342/++,-/+++--:84**.8/74(,,.)(+,27442/83-3/(+/-02251.+-*0...2*,&4*(((+%%'(*04222754344568;4-2/-/:-,/+0-,7)))))-((+')%**3258/-/)/)82+*..(120(+&+.)((&$'&)%)*//+)%#&$-*(.&,.,(%%%*15-045+802-)&(%+$1(,-77079/0'.)-12595;5423')$)'&$(,*(('*/)*,+)1()),,()&4&&'(.8504:1../00.&''&/()*)-&+62358)31)/-*(%+,-+-/./..+/43)+-'%'%&$')10245/-+,+/*,0+)+11-)/)(&*2%)*')30,+4.,-+&&&)+.2*-.54/247<628970,')+48778926320/(251.860/&.(-),.7/-0448357441//.**).07424--/+,*/23450(()*/3411+--1)()*-/:93./0*1,**(','#()*',45148*%&$#$'&''*.+-'*+881.3.3:8-*32*'('&++','&()2'(./'%$$)(&'*(&,+++,-./6/-/,,)7**,1*(%$*/%''&(*+)14-394,7:/58-:+9/..4).101899935*%'%(6376.-112183578974507393/1/.2.,**-.)(---3+,22661(.+$&&)(+,51:10.8/($&,*&/))(*)2+*,/)-030*%&&(*25642/++(1*&'),+.'-,'+)(%&),0;:./9688996:12356630-77*.-/+*$'&'+/-,/2/)+&(',-/0275:6.1/-/5224+*,('//26:4327)**%+))./$+*+-12,..38-.6425611(-,4,26/.9.1-)-./.-4+-6534.-0434../,,163'&&0.,%%$((-..211&%'%'''.+(**2-.095..)-1/.+),)*&)'*%-+,)-1*01,+.0234442-,))//.1/464102-)**(*4:78+'*%*/0137.0.4)0-')')-0+0,+'./,+('*.122323--%/&3/0&&'&&'()+*+&+'&'&(+,384617
@8c58b0fd-c097-42db-9b81-77cf58c1b594 ch=70 read=101834 start_time=2019-12-13T10:50:46Z barcode=BC01 runid=2c9cf7bc05858273f10e7d7ec552fc0bd742dc3e
CCGGTTACCTTGTTACGGCTTCACCCCAGTCGCGAATCACAAAGTGGTGGCGCCCTCTCCCGAAGGTTAAGCTACCTACTTCTTTTGCAAACCTCCCATGGTGTGACGGGCGGTGTGTGCAAGGCCCAGGAGCAATTCACCGTGGCATTCCTGATCCGCGATTGCTAGCGATTCCGACTGGGTCGAGTTGCCCGGAGCTCAATCCGGACTACGACGCGCTATGAGGTCCGCTTGCTCTCGCGAGTCGCTTCTCTTTGTATGCGCCATTGGCCAGCACGTGTAGCCCTGGTCGTAGGGCCATGATGACTTGACGTCGTACGCTACTCAGTTTTATCGCAGCAGTCTCCTTTGAGTTCCGGCCGGACCGCTTTGGCAACAAAGGATAAGGGTTGCGCTCGTTGCGGGATAACCCAACATTTCACAACACGAGGCTGACGACAGCCATGCAGCACCTGTCTCCACGGTTCCCGAAGGCACATTCTCTCATCTCTGAAAACTTCCGTGGATGTCAAGACCAGGTGAGTTAATAGTTGCATCGAATTAAACCATGCTCCACCGCTTGTGCGGGCCCGATCGAATTCATTTGTTGCGGCCGTACTCCCAGGCGGTCGACTTAACGCGTTAAGCTCCAGGCCCTCAAGGGCACAACCTCAAGTCGACATCGTTTACGGCGTGGACTGGGGTATCTAATCTGTTTGCTCCCACGCTTTCGCACCTGAGCGTCAGTCTTCGTCAGGGGCCCGCCTTCGCCACCGGTATTCCTCAGATCTCTGCGCATTTCACCGCTACACCTGGAATTCTACCCCCCTCTACGAGACTCAAGCTTGCCAATTATCGGAGATGCAGTTCCCAGGTTGAGCGGGGATTTCACATCTGACAACAAACCGCCGTGCGCTACGCTTCAGTAATTCGATTAACGCTTACCCTCCGTATTACCGCGGCTGCTGGCGCGGGATTCAGTGCTTCTTCTGCGGAGTAACGTCAATGAGCAAAGGTATTAACTTTACCCCCTTCCTCCCCGCTGAAGAAGTGCTTTACAGCCGAAGGCCTTCTTCATACGCGGCATGGCTGCATCAGGCTTTACCCATTGTACAATATTCCCCCCACTGCTGCCTCCCGTAGAG
+
47-1/1/6213-(-%..-/092-9:8.,-/4'((%'*,047;614144*4101:1..,,21-.6683;18.110895-559,589-'0%''/'&)3,/872421236.29787401*-%..1495:0'/2*'*('*',-3:3:48331573212-3*%%(%0'$''))//'3+1--04756/001/,0,(+'&+2+-/17+7/.)00374112'2&)%(-++-*/7-./-.01,-.//2-*,'**-187;555/;6,')')*1;<8/;),'+*,0..../1.128,,8;:94/5+337:6600/--04420763.%,(+'))%)*/)*.19+*,2-1'&&')3468-27/..8891-/4173:485-,'(**5./,657,-8-859,7.:423,-40/4300,:9653(3+*+1.,0:,+/0104/3/-+--6627134,**,+034011/32-/1314,',..48*-/,-2'-**0443.-,*209+*&%$(+0.+)2,4235<:;59911367;,0*)(&')*$#'$&&&)+--0+2+817908:1-()+4-*.-*)*'(,*./:-96,('+--5.808416)%'&&%-*..+0.1.581*/650/44-001:2;1635/6-+)*+/+&-+)-)(*-'075*,007172412/00242,1253<5+.-.-/0483)*&*06122965:16014<:./,18-%+)+.;80.127;76635442,,../<:779*-/1)*,*(192<:9:;6692733567113((-1236.&,()./91028;66624*.&(%+0%7+96/500650/441)($))5982+(*,/+-53*4.00:-3.*+./:6233391,/,1-)(00&-3.-0;20,(*332...,96:<8:<1+.()*6+)*&*.)%$(&(,/5956.37:5942-2*&,4533814045289785;7767/8,+*0(*-#.%%&*,)**,%393569/5'(),300329111:999;+..+,-/1-+,27109:30/8871824-)(++*0)++&*'*,00)(+&0-(+,/2284<236647-.'-,73567502(,-00)++,+2/'++,'-1&/&*(;--.<:/97;0,/3341,+,*.3(+4--'*
@44c61223-72b8-42de-96d3-a644121be1e5 ch=86 read=133938 start_time=2019-12-13T10:50:44Z barcode=BC01 runid=2c9cf7bc05858273f10e7d7ec552fc0bd742dc3e
CTCCTACGGGGAGGCAGCAGTAGAATTTTCGGCAATGCAGGAAACCCCTGACCGAAACAACATAGCGTAAGAAGGAAGAAGGTTCCAGTTATGAAACTATTTATAAGGAAAAAAAAGAACAGCAGCTACAGGGAATGAGAGTAGCCGAGTGGCAGTACTTCAATTAGAGAGCCACGGCCCCAACCGTGCCAGCAGCCGCGGTAATACGTAGGTGGCAAGCGTTATCCAGATTGTGGGCGTAAAGAGGGTGGGCGGCAGCAGGGTCGTGGTGAAAGCCTGAAGCTTAACTGGTAAGCCATAGAAACCAGGCAGCTAGAGTGCAGGGAGAGGATCGTGGAATTCCATGTGTAGCGGTGAAATGCGTAAGATATGGAGGAACACACCAGTGGCGAAGGCGACGATCTGGCCTGCAACTGGCAGCAGTCAACGTAGAGGGAGCAAATAGGATTAGATACCCTAGTAGTCCACGCCGTAAACGTGAGTGCCAAGTGTTGGATGTCAGAGTTCAGTGTAGTTAACGCAATAGAAATTACTCCGCCTGAGTAGTACGTTCATAAGGAATGAAACTCAAAAGGAATTGACGGGGGCACGCACAAGCGGTGGAGCATGTGGTTTAATTCGAAGCAACGCGAAGAACCTTACCAGGTCTTGACATCTCATAAAAGGCTCAGAGATGGAGGGAATGGCTATATGAGATACAGGTGGTGCATAGTTGTCGTCAGCTCGTGTCGTGAGATGTTAGGTTAAGTCCCGCAACGAGCGCAACCCTTATCGTTAGTTACCATCCCCAAGTTGGGGACTCTAGCGAGGACTGCCAGTGACAAGCTGGAGGAAGGCGGGGATGACGTCAAATCATCCCATGCCCCTTATGACCTGGAATACACGTGCTACAATGGATGGTGCAGAGGAAGCGAAGCCGCGAGGTGAAGCAAAACCCATAAAACCTACTCAGTTCGGATTGTAGTCTGCAGCTCGACTACATGAAGTTGGAATCGCTAGTAATCCTTGAATCAGCATGTCGCGGTGGGCCACGTTCTGGGCCTTGTACACTGCCAATCACACCACGAGTTGAAGTAACACCCGAAGCCGGTGGCCTAGCCGCAGGAAGGAGGCTGTCTAAGGTGGGATTGATGATTGGGGTGAAGTCGTAACAGGTAACCGG
+
,0.4-//(85+&,.+-3701%'%)'1696/--/0:+''%''&++)54)''+()&),)).*-,)+$'%,)'&*.+)-*',)(,)/)($&(,'*%,0&&)'(/.,+10(.(38994,)),1+%)($(')'***+&')'+(''%&$)0*''))01,&&&&&%%%('1+++()()00,),).*'$*&+()-+.31--).7/66/3,/..,332///./7/0801*+34/3*))*2,%1(77858751)(+/)((542-70.)'',030-)+./-,*3,+.321(/%((%*$&(%'''*).,****,40/76.6/0/00-,&''21-05,(++/3044/214*..4092,*)(&$))+52449742416/)*,324,-+)(&../4).61543731/4072225///.,0-1411/1**(-&/%*)*+03.'*&/%)#*,)),/0;;912/'5,,-26-49*)()*'()06-135504365,'((),-%(,**)+032.*&'&&%(&')5<80()%%&)/,3+1.2+5-('/.***(+,59**,--&-0/177958;6&$-)+(-,-2),1))020-%')))2.334(521''%+$+*--0,+-1,.7(/0-.,),24851510.*-)*.4.301*+'((/,.4,),'(*%,-35010(&%(,(&/66-+31-2))'+-78.(40+-..16565511..1344:33733::979:'73:-/0364(*+-42534*''()+,0/9.+,5+8-(&')2)+/,%/((.-,-.)06,-.+-.*..+'(((-7.-336+/3-142::/1-,*'%'''%)+126270/001853-++,50)*,+4/85&78-366676889;93328084/0./0/*)8.3023900-)$&))%(,2387464834;7600.354/+0/(.)*'(-+.6/0+*//++2,%*8;;04:/+,/49513)*-.3168:7,9-.7.007984560/2324,465965-4+*9.8/5743%$&)(*+.,/+,//3100.-.-444611).-/*)('(+-.40-%*1-01/,)),*,(,,1')-6///0211-**)))'&%&)&('*1,'*+&++.-23-2-((%0+-.1-500.,%'(*95240/(.(1,6300-++,.+,,&,.)()'(&),+..21,).*19.5,.
@e76e8a34-7db9-4c93-ba01-95b022311532 ch=223 read=179491 start_time=2019-12-13T10:50:35Z barcode=BC01 runid=2c9cf7bc05858273f10e7d7ec552fc0bd742dc3e
CCGGTTACCTTGTTACGGCTTCACCCCAGTCATGAATCACAAAGTGGTAAGCGCCCTCCCGAGTTAAGCTACCTACTTCTTTGCAACCCCACTCCCATGGTGTGACGGGCGGTGTACAAGGCCCGGAACGTATTCACCGTGGCATTTCTGATCCACGTTACTAGCGATTCCGACTTCATGGAGTCAGTGCCAGACTCCAATCCGGACTACGACGCACTTTATGAGGTCCGCTTGCTCTCACTTAGTCGCTTCTCTTTAGCCTTAACGCCATTGTAGCACGTGTGTAGCCCTGGTCGTAAGGGCCATGATGACTTGACGTCATCCCACCTTCCTCAGTTTATCACTGGCAGTCTCCTTTGAGTTCCCGGCCGGACCGCTGGCAGCAAAGGATAAAGGTTGCGCTCGTTGCGGGACTTAACCCAACATTTCACAACACGAGCTGACGGCCAGCCGTACAACACCTGTCTCACGGTTCCCGAGGCATTTCTCATCTCTGAGAAAACTTCCGTGGATGTCAGAGACCGGGTAAGGTTCTTCGTTTATCGAATTAAACCACATGCTCCACCTTGTGCGGACCCCGTCAATTCAGTTTGAGTTTAACCTTGCGTACGTACTCCCCAGGCGGTCGACTTAACGCGTTAGCTCGGAAATACGCCTCAAGGGCACAACCTCCAAGTCGTCGTTTGCAGCGTGGACTACCAGAATTATCTAATCCTGTTTTGCTCCCCACGCTTTCGCACCTGACGTCAGTCTTCGTCAGGGGCCGCCTTCGCCGCGGTATTCCTCCAGATCTCTGCATTTCTGCCGCTACACCTGGAATTCTACCCCCCTCTACGAGACTCCGGCTTTACCGACATCAGATGCAGTTTCCCAGGTTGAGCCAGAGTTTCGCATCTGACTTAACAAACCGCCTGCGTGCGCTTTACGCCCAGTAATTCCGATTAACGCTTGCACCCTCCGTATTACCGCGGCTGCTGGCTGAGGTTAGCCGGTGCTTCTTCTGCGGGTAACGTCAATGAGCCGGGTATTAACTTTACTCCTTCCTCCCCGCTGAAAGTACTTTACAACCCGAAGGCCTTCTTCATACGCGGCATGGCTGCATCAGGGCATTGTACAATATTCCTGCTGCCTCCCGTAGGGG
+
76*-6.-6-2,))2*+('12988/9;9*/+/**,5;882433(*++3-,,++-/844-6,)&,(4/4)10/21/-34;09;;,5742;5((+'4)+(0078844454875.-**+,0285678'-++,-8976;423800.2/..;*-+,,-1-)*),8223/00012904.035:7::8.,,-5(+)'-**00101'4+82-.1030.,0233.*),,.+-/,)-1/*)+*-,...-/%&$%)*11,/162:968)(#$$'',+**-409;++./.&*0//1/--./7.+1789/33'*/43:97../-+.,3.23899::299+.46;8806+,-91--/.10262*,-,*23.85-+.280*((*3,85.7-,,32:31&65:+70:891)'*/1(,./.0,*-0/-/65/5.4+2(()*--,97++124855437788585-5(*,5.'(%&*%)&**'(*-,-.36:942,((&((,'',2138663200+,&,,/.22159*.66//*-4*')+,:6'35./),-6978*+*(,'(+.-.1213<583)()-)&*.1&&&&,-/+1-/%)-0+),07740)#&0470027;7./00,2**'*&*+/05/699-06684::5/-,..5053331710169(.'/*'(0*/1-,('*.),(*.+0-07+3,14/((*)21+%-+.//4:;6421383///31544-2.-210/097/+.,3:9-')((11-/*++15+,&')2302344;9467)+7:247013273242%,'0+13:4-+/(+,33424,))&)4/+'&061461324800)+'/,+'&*+.//..0-(,,,64671(/-,+-%$/-)%$%+-*+/457-25:)3,+*1/2-)')6*(*(,,/,-&+/56.-*(-)2-535249479.----31/)-*()0/21.-&..32;+5./.8.8/-+%%)+.1982.1))*2.03;480;110861)%$*&**./&%*/,0'((&(0285766-6./5:877,.-,,+)'%*-2,+0,1++-4/+,0490994+675---0))44+/./.75+,/45:6..504061617;8*+)*',,92/0051325466+./)*+2,,)),.8/-*')&%'(..4:2/51-./-0/(
@de064615-24c2-41b4-9c6b-e365289d9e7a ch=221 read=67493 start_time=2019-12-13T10:50:25Z barcode=BC01 runid=2c9cf7bc05858273f10e7d7ec552fc0bd742dc3e
CCGGTTACCTTATTTACGACTTCACCCCAGTCATGAATCACAAAGTGGTAAGCGCGCCTCCCGAAGGTTAAGCTACCTACTTCTTTTGCAACCCACTCCCACATGGTGTGACGGGCGGTGTACAAGGCCCGGGAACGTATTCACCGTGGCATTCCTGATCCACGATTACTAGCGATTCCGACTTCATGGAGTCGAGTTGCAGACTCAATCCGGACTACGACGCACTTTATGAGGTCCGCTTGCTCTCGCGGGAGTCGCTTCTCTTTAGCCCATGCGCCATTGTAGCACGTGTGTAGCCCAGGTCAGGGGCATGATGATTTGACGTCATCCGCCTTCCTCCAGCTTGTCACTGGCAGTCTCGCTAGAGTCCCCAACTTAATGATGGTGGCTTAACGATAAAGGGTTGCGCTCGTTGCGGAAGGACCAACCCAACATCTCACGACACGAGCTGACGACAACCATGCCACCACCTGTATCTCATATAGCTATCTCTCCATCTCTGGAGCCTTTATGAGTATCATCAAGACCTGGTAAGGTTCTTCGCGTTGCTTCGAATTAAACCACATGCTCCCACCGCTTGTGCGGGCCCGTCAATTCCTTTGAGGTTTCATTCTTGCGAACGTACTCAGGCGGGTACTTATTGCGTTAACTGCAGCACTGAACTTTGATCAACACTTGGTACTCATCGTTTACGGCGTGGGACCCTGCTAGGGTATCTAATCCTATTTGCTCCCCACGCTTTCGGGACTGAGCGTCAGTTGCAGGCCAGATCGTCGCCTTCGCCACTGGTGTCCTCCATATATCTACGCATTTCACCGCTACACATGGAATTCCACGATCACTCTCCTGCACTCTAGCTGCCTGGTTTCTATGGCTTGCCGAGAGTTAAGCTTCCAGGCTTTCACCACAGACCCTTGCTGCCGCCTGCTCCTCTTGCGCCCAATAATTCCGGATAACGCTTTGCACCCTCCCGTATTACCGCGGCTGCTGGCACGGAGTTAGCCGGTGCTTCTTCGGGTAACGTCAATGAGCAAAGGTGGCTTTGCTCCTTCCTCCCCGCTGAAAGTACTTTACAACCCGAAGGCCTTCTGGCACCATACGCGGCATGGCTGCATCAGGCTTGCGCCCATCGTGCAATATTCCCCACCTGCTGCCTCCGTG
+
48-2/7,/82;).6(&(,-3273-321'+,641533:533/490++-33.+*)((%+/-6&&(,).2-5/8*3))*+)-02;1387..2/0.7-)*+0,,*./02:664466386331-**)+106.:0-379/+105/40//69546866706*+,6761/.,.22/.-,%(-77;26/..182&+,.%()11-,1-+*$))*035891306/50-../03/-.588221/03.02*,-6-.-.*,*',.)'.-5.00:0752:1$&%$&(1168:<67:*+./.*/.*+,+,-..<,*-.+**/44/,45.-,*&17.-/088::599-049436203.//27456151.40&17646/,3&')*(588*-**,.,0.-.3--),**-204022222*-510.$)),5663;2*-,$%*.**%+(7/+/4255565,,,*)+-(%**+..14353*.2*-)*'$0+224..,+.-.2&+(+%2455754436:885410/2&&403:1/31++--0/.//)*(/38--0306+4/;99<:9:/9,(+:.:21.2-2<::///.900/08**15.014/50305)47*(66/50:/.-4/-()*/973-4770:/0,((,%%&'(++-55(&*'&'.*$*))*22403/2271+-%++/0/+*+((%'&(,+)-+2,-*,-587976398+,*,()&'-*,(*''%-3./,(--44439322-*15.*-,/32-(*)*3<6/.:93674+/55580-4-+,1.5.5+++./9:7443/834350).47/'+-3.04(,-01657'4.0.2<;658;6774/,').3-1-1-1(%'+,0.&()-3488892222-(-..526138...(('*(.,,0%*&'($%(1.*'(*-6/(%2765;:0/2/-/-13:;-4,**0.1835:40/.,3,,4/'*(-,),3,1:4;241815'&(#&(+('-.083158(*876;67;7112//3833+))*+3*,-.++/+*...57;527+(*)++8-9:/9...::.7:-*((%&&*+-)-/99*646*68.*-132/62-.-0082--/-,40**3+5050/*'(-(&'++**,&(+)($''))),..03+37315*/,7;,,63/.&*()+/5.6781*,,((**205/1,*,.
@74a2db9c-c89e-4bbe-81ce-b462c9e53832 ch=3 read=45779 start_time=2019-12-13T10:50:26Z barcode=BC01 runid=2c9cf7bc05858273f10e7d7ec552fc0bd742dc3e
CCGTTACCTTTTACGACTTCACCCCAATCATGACCCTACCTTCGGCCGCTGCCTCATTGCGGTTAGCTCACGGACTTCAGGTATTGCCAACTCTCCTTGGTGTGACGGGCGGTGTGTACAAGACAGGAACCTTCACCCGCGACATTCTGATTAACGTTACTAGTAGCTCAGCTTCATGTAGGCGAGTTTCAGCCTACAATCCGAACTGAGACTGGTTTTAAAGCTCCACCTCGGTATTGCATCTCTGCTGCCAGCCATTGTAGCACGTGTGGCCTACATAGAGGGGCATGATGATTTGACGTCATCCCCACCTTCCTCCTAGTTAACAGAGCGAATCTCGCTCGAGTCCTCAACTTAATGTAGTAGTAACTAACGACAAAGGGTTGCGCTCGTTGCGGGACTTAACCAACATCTCATTTGAAGCTGACGACAACCATGCACCACCTGTCGCTATACGAGGGGATTTCCTCGATTAAGAGTAATGCAAAGGGATGTCAAGTGTAGAGTAAGGTTCTTCGCGTTGCTTCGAATTAAACCACATGCTCCGCTACTTGTGCGGGTCCCCGTCAATTCCTTTGGTTTTAATCTTGCGACCGTACTCACAGGCGGAATGTAATGCGTTAGCGGCGGCACGGAGGTGTTGGAAACCCCACACCTAGTATTCATCGTTTTACGGCGTGGACTACCAGGGTAGCCTAATCCTGTTTGCTCCCAGCTTTCCGAGCCTCAGCGTCAGTTACAGTCAGAGAGTCGCCTTCGCCGCTGGTGGTTTCTTCCTAATCTCTACGCATTTCACCGCTACACTAGAATTCCACTCTCTCTCTCCTGCACTCCTAGACCGCCAGTTTTGAATAAAACTTAAGTTGTTGGGTATTTCACATCCCACTTAATCATCCGCCTACGCTCCCTTTACGCCCAGTAAATCGGATAACGCTCGCCACCTACGTATTACCGCCGCGGCTGCTGGCACGTAGTTAGCCGTGTGGCTTCCTCAGCGGGTACGTTATTATCTTCCAAAGACAGAGCTTTACGATCCGAAACCTTCATCACTCACGCGGCGTTGCTGCATCAGGGTTTCCCCATTTGTGCAATATTCCCCACTGCTGCTCCCGTAG
+
36120)00.7:4(*.&//6,--13*0155&('(-1-..::977/918133236/.%,'()&0.41-//1-.1644753%)),+1-,6).))),**&)'('*('()0.4.-./.%.*+/12-214#**)&%$***+/1**346;6;<127+5*&%*+,5/33/67+***,($),3-782613:4.-1/:61-24-))*-:29+))(/%()+,/67,6;<3-1(),/;8,.7.2&(-+..-.786763)((%*.53:6052)&)+/12222,+*+*'(,,/0+(,20.,+*+.1-+-6*)(,,/1752+0.)-15:7441.'&+,70*0***/-'&')-*+$&)'(&'**2.0.7/,5,8,-*'-**,23854464777:<*,-1/9,/5:9:/8.+&+1/63110,)(,))*+++($'(),*(()33430/36:2-,)$*(-8142++-+&'$$'#&&$-/.*,-921:785,8+2,++./7-.)()***120,++**))*063,%(*,/.309///,*.+-*)*303,0(0'0339:043-,,-9:545/0.6/118(442//24+2::::;833992+-65/-42231+++-/:&2(.,+'().55(0,*)$#)++,4.2/--23;6/9/-/14/.3,*/,,%--).16/)+,/6-.1557;7'46380:*(*-2,,-.565545:272.*%%'&(-5./3/.3;6+13372%+*(47)..028:8200115:254:33/343,,-()-/0/2:0;9663&&%&&(&(04--4:00,/745566552635;:448<95621/353.(/+3/4/10/,+)))*(+)*,-...0'),31/-().,-*--(%$()*/*&)&&0,+.)%$%'.2,,-:72244-96,&&,*0-6748::56<54421167).82(./160-1267*)-)033265159:9<<766,/444529,1('*-,0243364,6,)'.,/)52/,,2.(5'%&--.*+)'+#)))0*%$)(*/*/3,/1.+3*--*)32,3%-1175%'*,.0&&10(-*,//:;8234437775:4-/2,,34499:,743/;3249,/+65)+(+,5,)/24560*/0776/0-00().-.
