# Supplementary material for: De novo species identification using 16S rRNA gene nanopore sequencing
Source: PeerJ. 2020 Oct 21;8:e10029. doi: 10.7717/peerj.10029 (PMC7585375; doi:10.7717/peerj.10029)
Supplement: Supplemental Information 3 [file peerj-08-10029-s003.zip › pass_fastq_runid_2c9cf7bc05858273f10e7d7ec552fc0bd742dc3e_542.fastq]

@0e61e33f-3439-4de3-b34a-af03c1df8685 ch=137 read=101860 start_time=2019-12-13T10:50:06Z barcode=BC01 runid=2c9cf7bc05858273f10e7d7ec552fc0bd742dc3e
CCTACAGGAGGCAGCAGTGGGAATATTACTGTGGAGCGCAAAGCCTGATGCAGCCATGCGTGTATGAAGAAGGCCTTCGGGTTGTAAGTACTTTCAGCGGGAGGAAGGGAGTAAAGTTAATACCTTTGCTCATTGACGTTACCGCAGAAAAAGCTCAGCTAACTCCGTGCTCCAACAGCCGCGGTAATACGGAGGGTGCAAGCGTTAATCAGATTACTGGGCGTAAAGCGCACGCAGGCGGTTTGTTAAGTCAGATGTGAAATCCCGGGCAACCTGGGAACTGCATCTGATACTGGCAACGGAGTCTCGTAGAGGGTAGAATTCCAGGTCTTGAAATGCGTAGAAGATCTGGAGAATACCGGTGGCGAAGGCGGCCCCTGGACGAACTGACGCTCAGGTGCAGCGTGGGGAGCAAACAGGATTAGATACCCACAGTAGTCACGCCGTAAATGATGTCGACTTGGAGGTTGTGCCCTTGAGGCGTGGCTTCCGGAACTAACGCGTTAAGTCATTGCGCCTGGGAATGCAACCGCAAGGTTAAAACTCAGAGTATTGAATTGACGGGGCCCACCTGAAGCGGTGGAGCGTGTGGTTTAATTCGATGCAACGCGAAAGAACCTTACCTGGTCTTGACATCACGGGAAGTTTTCAGAGATGAGAATGTGCCTTCGGGAACCGTGAGACAGGTGCTGCATGGCGGCTGTCGTCAGCTCGTGTTGTAATGTTGGGTTAAGTCCCGCAACGAGCGCAACCACTTATCCTTTGTTGCCAAACGGTCCGGCCGGGAACTCAAAGGAGATGCCAGTGATAAACTGGAGGAAGGTGGGGTGACGTCAAGTCATCGCCAAAGCCCGCCACGACAGGGCTACACGTGCTACAATGGCGCATACAAAGAGAAGCGACCTCGCGAGAACAAACGGACCTCATAAAAGTGCGTCGTAGTCGGATTGGAGTCTGCAACCCGACTCGAAGTCGGAATCGCTAGTAATCGTGGATCAGAATGCCACGGTGAATACGTTCCCGGGCCTTGTACACACCGCCATCACACCGTAGGTGGGTTGCAAAAAAAAGTAGGTAGCTTAACCTTCAGGAGGGCGCTTACCATGATTCATGACTGGGAGTGAAGTCGTAACAAAAGGTAACCGG
+
/(*,+$/)',*12-40344:3.30649-213234&&''((),)*31227551%-.(&&**3364575/(-*,-499:9/:/4.**.('*,--.5/+0.-.('*'*)'5.&)(162/1.1.--0*/1-,560/-6-015/:.06(,-,,+,+(%'**$&(++,++,))--+(/(2.9344738/:+0,++400/1+)+**/,()+2,3,13-,*1**,428520-.11'*-/,.,/..4132362)4070128236.*)'(46+2.+,,*(((7+86:82679666664010*+,++&'%$%&$&()**%-''',*0,-1%1&0*((0/,'-++2//,0175-,1,(+-0;:,*,(+0-1,&)()200+((+),-653,./878(%1)$(101677058/.,***-.977()*/49./*-5.21,(*,%+(&&)'+..041+-).1(,(+'((*+(..4542513++-.71440;3,4-*/-*/74:547+),-(()*2844441713+,2-5,),*.501/)'-+*'($'),-/23407/:9.377.(%&%%)((3204/.++)+*43+&.,+,*,)+-616.---4740375:64738.-)-.,3*,)/*,0,&),-010-185587/6+))+-03*++3++.,063//3+-.0260/,8-0989;1720::275+',((+06-567477783,9+))-+348:752+%,-889/6-,,+.-.06,-.-8/.'**61-./.7&',.182217'(////1*-/)'3-*7,.((**///*/.--+66/63340:6*+&'&'&14110,,.1;25559-.3+-0-*/..&&()-)*1-%&)++55)*&'.0%**($'&&(+02),,*.+.---,/2400136-0...5:::977)&)&())+,.3337,-++&*(+,(%&)/,/54423197++436411667778(5&-/,)$(*//342/48.($+++'(*)).(1+101-.+*'+,()*..0988:55,70+5-%)(.--19778572574,3.0%&(((),,.,19156&/110126-3***'+-1492827943,()').//+)&''&1(,+.7/*54+.10-//9/.78%%,24;62--0578:4%&'*16000',%$&$()(0*658443.
@05790285-ed3c-43ec-a302-ef2834e28aa1 ch=195 read=80231 start_time=2019-12-13T10:50:03Z barcode=BC01 runid=2c9cf7bc05858273f10e7d7ec552fc0bd742dc3e
ATCCGTTCAGTTACATGCTGGTGCTGAAGTTGTCGGTGTCTTTGTGTTAACCGCGCCGCCATCGCTCTATCTTCCGGTTACCTTGTTACGACTTCACCCCAATCATCGACTTTACCTTAGACGGCGCTGGCTCCCGAAGGTTACCTGGCTGCGACTTCGACTTTCGTGGTGTGGCGGGCGGGTGTGTACAAAGGCCCAGGAACGTATTCACCGCAGTATGCTGACCTGCGATTACTAGCGATTCCGACTTCACGTAGGCGAGTTGCGGCTACGATCCAGTGCCCCTGAGAGAGAGTGTTTCTCGGGTTTGCTCCCACCTCGCGGTATTGCTTCCGTCTATTAACTCCATTGTAGTACGTGTATGGCAGATCATAAAGGGGCATGATGATTTGACGTCATCCCCGCCTTCCTCCACATTGTCTGCGGCGGTCTCTCATGAGTTCCCCACCCAAAGTGCTGGCAGCATAAGATTAGAGTTTGCATCGTTGCGGGACTTAACCCAACATCTGCGACACGAGCTGACGGCAACCGTGCCACCTGTTTTCTGGCTTCCGAAGAGAGGGCCATCTACCAGTTCTGCAATCCCGCATCAATGTCAAGACCTGGTAAGGTTCTTCGCGTTGCGTCGAATTAAACCATACTCCACCGCTTGTGCGGGCCAAATCAATTCCTTTGAGTTTCAACCTTGCGGTCGGTACTCCCCAGGCGGGGTACTTATTGCGTTAACTCCGGCACAGAAGGGGGTCGATACCTCCCACCACCTGGTACCCATCGTTTTACGGCCAGGACTACCGGGGTATCTAATCCCGTTCGCTCCCCTGGCTTTCGCGCCTCAGCGTCAGTTTTCGTCCAGAAGAGTCGCGCCACTGGTGTTCCTTCCTATCTACGCATTTCACCGCTACACTGGAATTCCACTTTCCTCTCGATACTCTAGATTGGCAGTTCCATCCCATCACGGGGTTAAGCCCCGAACACTTTTAAGACAGACTGACCAATCCGCCTGCGCGCGCGCCCAATAATTCCGGACAACGCTTGCCACCTGCGTATTACCGCGGCTGCTGGCGCGGCGTAGTTAGCCGTGGCTTTCTATTCCAGTACCGTCAATCCTTCTACAACTATTTGCAGAAGGTGCGTCCCCGATCAACAGGCTTTACAGCCCGAGGCCGTCATCACTCACGCGGCGTTGCTCCGTCAGACTTTCGTCCATTGCGGAAGATTCCCCACTGCTGCCTCCCGTAGGAG
+
""&(%360--0,*,45::77.113()/*(+.+,-%+*-.0474/00/9/)+(&)*,0%(&&'2.11-,./0510),-0:..447-30'.3/58;88-99,,-01/:532427:0/.+-+-0-3.,&()-012-2+(*1(,--,-#$%)((&%)%(&)+,))+64/.7696.&%'&*066+*)*/0-257:<+5-164)0//',(+)+6057.-..67781/0//1:0231203.,),-,.,92.2.,249+'**)%(/2-)/-8*-))+)(*'(*3*%/%$+0/)&''(()+))++-3;7,29'23/79//.78*(-2,2/151/.27357864+,47/6--,,-2:-,:..,77210/-/*+1/1'(%,-)+*0,,'00/36656535;,+,112338/98,+:9:;98685-1+0-++.0/837738510.+.+,%'%2-823,,.2-.1))*,9141/&,.//20,)4'*)'+(/&&($'&).*),,793+:*:)95,15066+'$'(*302-%.011-/.+21&03-/'-+*30231:7/.**,05/1)(,,*(&'+)($$&')(&(&)*,2.'&&)()*-)%'(*50.1&-.*&'-+7136865+70<77;4255-8*.-47/,1.2/<898%%$&'*))0/--3,./4957/6-%(**1&6):.5/9:1157;<82604/3/-4---'%)&+,7<:-.79-+56,.(+-,'.4-./39270-,.(.-001-.1+367.,,,/-,05,65.'12236,%35-38.-775:4:''($)):*276775::564,0../--/.37+,7<7658.:21*+7+,88++/06::2//0/3;365<<;-2-7&''1*&%&).+-,6.2377:77460%%))*&()+0793888<;6,/9021/.,./,+.*4,8832095/52029./.--11./0/7+3()',,645230:4/1704-32--800+816)('&'#%*-1.-2,62-)--,-.2819.4414:66651..()'(+.-/-445.0'0-60-*-+-04125(1/)%*),1/;106.0,6/,*)5*0,')'.+00,4392228183:2/:9,17899%'$)'**62.-.,41/.)'&%-**,%++(')-'('+&$%&%'-/7**+02334.16-282*)+&.2/*(,,.:6665663642&--1072228.+*0--89,2++49/2056971://.4/4./281779)-2247528//3*+121()'
@4309ff11-d45f-4835-b493-564d9cf1c3af ch=180 read=162374 start_time=2019-12-13T10:49:57Z barcode=BC01 runid=2c9cf7bc05858273f10e7d7ec552fc0bd742dc3e
CGGTTACCTTGTTACGACTTCACCCCAGTCATGAATCACAGAGTGGTAGCGCCCTCCCGAAGGTTAAGCTACCTACTTCTTTGCAACCCTCCCATGGTGTGACGGGCGGTGTGTACAAGGCCCAGGAACATGGTACGTTCGGTCGATTACTAGCGATTCCGACTTCATGGAGTCGGTTGCAGACTCAATCGGACTACGACGCGCACTTTATGAGGTCGCTTGCTCTCATGAGGTCGCTTCTCTTTGTATGCGCCATTGTAGCACGTGTGTAGCCTGGTCGTAAGGGCCATGATGACTTGACGTCATCCCACCTTCTCCAGTTTATCACTGGCAGTCTCCTTTGAGTTCAGCCCGGACCGCTGGCAACAAAGGATAGGGTTGCGCTCGTTGCGGGACTTAACCCAGCATTTCACACAACACGAGCTGACGACAGCCATGCAGCACCTGTCTCACAGTTCCCGAAGGCACCAATCCATCTCTGGAAAGTTCTGTGGATGTCAAGATAGGTAAGGTTCTTCGCGTTGCTGAATTAAACCACATGCTCCACCGCTTGCGTTCCCCGTCAATTCATTTTGAGGTTTTAACCTTGCGGCCGTACTCCCCAGGCGGTCGACTTAACGCGTTAGCTCCGGAAGCCACGCCTCAAGGCACAACCTCCAAGTCGACATCGTTTGGCGTGGACTACCAGGGTATCCTAATCCTGTTGCTCCCACGCTTTCGCACCTGAGCGTCAGTCTTCGTCAGGGGCCGCCTTCGCCCACCGGTATTCCTCGAATCTCCGCGCATTTCACCGCTACACCTGAATTCTACCACCTCTACGAGACTCAAGCTTGCCGGTATCAGATGCAGTTCCCAGGTTGAGCCCGAAGTTCACATCTGACTTAACAAACCGCCTGCGTGCGCTTTGCCAGTAATTCCGATTAACGCGCCCTCCATTACCGCGGCTGCTGGCGGAAGGTTAGCCAGTGCTTCTTCTGCGGGTAACGTCAATGAGCAAAAGGTATTAACTTTACTCCCTTCCTCCCCGCTGAAGAGTGCTTTACAACCCGAAGGCCTTCTTCATACACGCGGCGTAACGCATCGGGCTTGCGCCCGGTGTGCAATATTCCCCACTGCTGCCTCCCGAGGG
+
5&.3.-5231.-0)+-+./6//:97-114702338,+)')*(((())*)*+26-*95-+0305462/+,,.272038:29<2.84(7:-),99+/7794410/.51*-3+..--359;/:1:,'14,+/+,)'%#$&%'%'(**%&'4/22102539<8:1015367883+),-%..5-25568/8*:18.60.+++,..)+)*(-.992211/211(()((*-.,-$'+,/5.2,-/4/763:;55897905:635))*-/014558622283*+3:84,8,)**.0//,./,,/--,./0877-;8+*,*(+&+,+,/2<8235359/81(/6524*(2--)/101')/0(/<7;:8782;2.00/4+,4)(&(-,.8,--78874;232;83.--3*46*,%4107**,10139866.05400/-/&4.*246971////3:58889/---.:9530--/+00(4&9-9630431./3.59.01;9:868:896832&()&()+,-0.3174.7/./207)'&**0,7/9/42-./08999635-('%$%&(+,-33,/17,75;97/<;0/0-*4:<*9-2419,1.304/.(.,878)-39:%5550-,0*4132004/).121'.++.).5./-022855,7*-0/858,8'3)566756/24-3,'+025272*-1-061,%$-*+1((295622071-.*681(-,/2;77+,045.126889:599::<:869*+6:364/151;57+8034:7:765:7805(*..&(')')+-.0;4028;*),+..4745.909)+(*,'--,//012243584-2*-.20+2,4044878:;99)3-:-2)),1341155-,(),(/7-..//0/002667779<.33+/:::867010-,-*'(&'(1157960/*2+1-..-+.7/.37'7)+8;4103//-+(*''/*3*4/7,+*1-'10234:49<999:772./33-*+(0)+,*/+03(**++11++)+,)',,8:)2;6*+0;7-*20.--'($(%%)+)''--15)(((+.,0/5.51/..-.*0/3374(0(''*+-.4*17.43(/.39-($/(**01202444')($)+,-00055.34*)/.,
@860afbfa-5be9-49b0-a40d-21a719b70316 ch=455 read=82323 start_time=2019-12-13T10:49:20Z barcode=BC01 runid=2c9cf7bc05858273f10e7d7ec552fc0bd742dc3e
GTTGCGCTCGGTATTGCTTCGTTCAGTTACGTATTGCTGGTGCTGAAGAAGTTGTCGGTGTCTTTGTGTTAACCTACTTGCCGCAATAACCTATCTTCGGTTACCTTGTTACGACTTCGCAGTCATGAATCACAAGTGGTAAGCGCCCTCCCGAAGGAGTTAAATACCTGCTTCTTTTGCAACCCACTCCCATGGTGTGACGGGCGGTGTGTACAAGGCCGGAACGTATTCACCGTGGCATTCTGATCCATGATTACTAGCGATTTCCGACTTCATGGAGTCGAGTTGCAGGCTCAATCCGGACTACGACGCACTTTATGAGTCGCTTGCTCTCACTTAGTCGCTTCTCTTTGTATGCGCCATTGTAGCACGTGTGTAGCCCGGTCGTAAGGGCCATGATGACTGACGTCATCCCCACCTTCCTCAGTTTATCACTGGCAGTCTCCTTTGAGTTCCCCGGCCGGACCGCTGGCAACAAAGGATAAGGGTTGCGCTCGTTGCGGGACAGGCAACATTTCACAACACGGGCTGACGGCAGCCATGCAGCACCTGTCTCACGGTTCCCGAAGGCACATTCTCATCTCTGAAAACTTCCGTGGATGGACCAGGTAAGGTTCTTCGCGTTGCATCGAATTAAACCACATGCTCCACCGCTTGTGGCGGGCCCCGTCAATTCCTTTGAGTTTCCAACCTTGCGACCAAAGCTCCCCAGGCGGTCAACTTCACGCGTTAGCTTCGTTACTGAAAAGCTAATTCCCAACAACCAGTTGACATCGTTTAGGGCGTGGACTACCAGGGGGTATCTAATCCTGTTTTGCTCCCCACGCTTTCGTGCATGAGCGTCAGTACAGGTCAGGGGATTGCCTTCGCCATCGGTGTTCCTCCGCATATCTACGCATTTCACTGCTACACGCGGAATTCCATCCCCCTCCGTACTCTAGCCATGCAGTCACAAATGCAGTTCCCAGGTTGAGTTCACATCATCTTACATAACCGCCTGCGCACGCTTTACGCCCAGTAATTCCGATTAACGCTCGCACCCTACGTATTACCGCGGCTGCTGGCACGTAGTTAGCCGGTGCTTATTCTTACGGTACCGTCGTGGGCCCCCTGTATTAGAAGGGCTTTTTTCGTTCCGTACAAAGCGGTTTACAACCCGAAGGCCTTCATCCTGCACGCGGCATTGCTGGATCGGGCTTTCGCCCATTGTCCAAATTCCCACTGCTGCCTCCGTAGGAG
+
",'%&$&),(,+))-+,.;335:86435-0160/2--08:886762-*)((-10060:75748:63543:485:0++3*,65&'((%)(&(-+649::292;-0315-2-(*-467;7-82239987664-,,,,).3--+-(*-15,./,().2,-',)3*6,,-071'/1*'38/:-/0&-.*(+.00*%.)5-'/+,/2;;7571//+++-8:58).),,31398:<736;,//8/-.71./1::8555263.-+++-.+4:63((*33;5664.*++.--316&'$&)+--2/.605558827765,+()/41)-****.).-8445330)%'')+1-%&2-223/;8-.222428;-6,+)(+,)*+-,/(''*)3+)*,/24/(-046868//*('%%()86730-..:5+363;+*+.+.0;3./089:7;7.46567319-,,785:69/-3141:897-14481./*/7/*1,0/),-,,6/1-22678<5728-3.,%#)(*+).6+*...,-+.((2114330*0,*-/0467616275-./371/00299,..(&%())&(*096/0055)%&$&)(&,/27;99:;95'*,-<76:-6+/-0:1;<:550/0,-.0.-/..04<882-*+/-00,--08/-2,*((,))0+,-*)++/*92:613:95554;23(/&1,.3--.,)'((($)*,4;4,/8232002412620222-382012;2132/02.42/)'&%*6,-45-*'+040/()).2---./63;-'3987898:776//5',/22*014666:386//1/5-+,119:3+//0,:3-(,01230578669()+03152/1).4*-%)+*,2921057378,16.28/))+6.1/6694/*0.1/4;7/,/0/06/204348/4/6/1820097-*((&&(+/0.)&)3,99787726)*-3.-,5,67;5-+*.217-&&,+401224--,4-+,%&'0,;383-./0050.,35.(.-46--/148:;68--.7.423457.2.7:+.45,1.0636<98684545646.),,-&(),.#%&).+,-.2-0:00/%%''&&3;8:743366-69:0)23--4-)(*(*-,00:2;/5467+5-1-/46.+-*94:4.-1*1/*&**/+93454589855625466:504-)%+4:010'2.-/;<5/<5.,.-///001807535',+-/...65850255*-&
@19995b85-c648-45b9-8b48-5ce2c73e3bb2 ch=462 read=83227 start_time=2019-12-13T10:49:11Z barcode=BC01 runid=2c9cf7bc05858273f10e7d7ec552fc0bd742dc3e
CTGGAGGCAGCAGTAGGGAATTCTCGGCAATGGGGAAACCCTGACCGAGGTAACGCCGCGTGTAAGAAGGAAGAAGGTTTGGATTGTAAACTTCTGTTATAAAGGAAGAACAGCGGCTACAGAAATGGTGGCCAGTGACGGTACTTTATTAGAAAGCCACGGCTAACTACGATGCCAGCAGCCGCGGTAATACGTAGGTGGCAAGCGTATCAGGAATTATTGGGCGTAAAGAGGGTGAGCGGCCCGGCAAGGGTCTGTGGTGAAAGCCTGAAGCCTTCAGTAAGCCATAGAAACCAGGCAGCTAGAGTGCGGAGAGAGGGATCGTGGAATTCCATGTGTAGCGGTGAAATGCGTAGATATATGGAGGAACACCAGTGAAAAGAAGGCGACGATCTGGCCTGCAACTGACTCAGTCAAGCGTGAGCAAATAGGATTAGATACCCTGGTAGTCCACGCCGTAAACGATGAGTACTAAGTGTTGAATCATCGAGTTCAGTGCTGCAGTTAACGCAATAAGTACTCGCCTGAGTGAGCCAGATTCGCAGAATGAAACTCAAAATTGACGGGGGCCGCACAAGCGGTGGAGCATGGTTTAATTCGAAGCAACGCGAAAAGAACTGCACCACCGGATGTGACATACTCATAAAGGCTCCCGAGATGGAGAGATAGCTATATGAAGGATACAGGTGGTGCATGGTTGTCGCGTCAATACCGTGTCGTGAGATGTTGGGTTAAGTCCGCAGGCGCAACCCTTATCGTTAGATTACCATCATTAAGTTGGGGACTCTGGCTGGAAGCAGACGTCGTCCATGTACATATGACCTGGGCTACACAAGTGCTGGTGGATGGTGCAGAAGCGAAGCCGCGAAATTGAAGCAAAACCCATAAAACCATTCTCAGTTCGGATTGTAGTCTGCAACTCTTTACGAAGTTGGAATCGCTAGTAATCGCGAATCAGCATGTCGCGGTGAATACGTTCTCGGGCCTTGTACACCGCCCGTCACACCACGAGTTGATACCCGAAGCCGGTGGCTTCAACCGCAAGGAAGGAGCTGTCTAAGGTAGGATTGATGATTGGGGTGAAGTCGTAACAAGGTAACCGG
+
+&*+')(0-0+++-,-(&()*0*+-,74.;.,/+((,+,;,**+2++)'&'*&+%,1'('('('&$(&)++0&,,*),,(&'')-/00:5..:,/-,1)+-;5*.*,*,1/,11,5/+*-+(%*/)*607/40/12446/76/0062/38-(,-+(*,)*0+-&(,)/0/.&)*32/.23/41343:56:86999958404+-,''(,&)/)(+)'/)',,567101/6,*(10**('0,.0+(&&'(**.65/.-..48,*3.))/3)'(*$&((1/*-..2-54681/2972:87;93322.+,/+6873,,&+*,1+229494-/,1,06/1244/,002:62072-/47534/-+.).2,+1+)50019426/.+/)%*.-1.24532/.&0'6+4130*+%%#%&1/763.)'(,*%').285.(30+8-2)01742)()43014331346:77/8+.+%+,/.3'/04133-2-,&,("%(*%+()4334844334,)4,9,;794;135,-,,,1&,.62('*%&%'&$'%-+*(.++'-&&*5702/+4/+.2.69-1:9023*,(+.//12217,')&&(*+273.73962..,.0883,+572,%%&++--()'&+1**.+(.(*.))0567323:301/0,.,)*./3983-+'../1322304633-0.078(4..47622250,3+))+()*,7-/*+,3(-,11*.%''+0-3.4;,8-2+&*+8),%*+*(,,(253+20//726)'$+*35:7:933403..:/8;144%$$$$'(*(&%%#%&###%$$&(&$)$&#%$('))-06/*.0-'(('%%&&)(+*''**7-8(5534*)*'(--02.084++.'%/()2.*+.8333:6/23:;415/0:65,+,4.760.3001234257.6.--.23&$&''*+,3..,.,*,-.-++,10229,+0,/,-0007,-&*'----674825310501-*)'++/-*(**'78.-7555020*,**)))&%'%+*((.0.26/6//.''/)&%-/+/17).)+&*%()0))((1/1//**4'//,./0/92/4:0-.13,./5789210))**+*:39
@13ef59f2-7aba-4bf8-93ed-be1c4c235abd ch=241 read=137070 start_time=2019-12-13T10:49:07Z barcode=BC01 runid=2c9cf7bc05858273f10e7d7ec552fc0bd742dc3e
CTCCTACGGGAGGCAGCAGTGGGAATATTGCACAATGGGCGCAAGCCTGATGCAGCCATGCCGCGTGTATGAAGAAGGCCTTCAGGTTTGTAAAAGTACTTTCAGCGGGGGAGGAAGGGAGTAAAAGTTAATACCTTTGCTCGTGGCGGTACCGCAGAAGAAGCACCAGCTAACTCCGTGCCAGCAGTAGCCGTAATACTGAAGTGCAAAGCGTTAATCAGATTACTGGGCGTAAAGCGCAGGCAGTTTATTAAGTCAGATGTAAAATCCGGGCTCAACCTGGAACTGCATCTGATACTGGCAAACTTGAGTCTCGTAGAGGGTAGAATTCAGGTGTAGCGGTGAAATGCGTAGAGATCTGGAGGAATACCGGTGGCGAAGGCGGCCCCTGGACGAACTGACGCTCAGGTGCAGCGTGGGGAGCAAACCAGAGTTAAGATACCCTGGTAGTCCACGCCGTAAACGATGTCGACTTGGAGGTTGTGCCCTTGAGGCGTGGCTTCAAGAGCTAACGCGTTAAGTCGACCGCCTGGGAAATACGGCCGCAAGGTTAAAACTCAAATGAATTGACGGGGGGCCCGCACAAGCGGTGGAGCGTAATGGTTTAATTCGATTACAGCGCGAAAGAACCTTACCTGTCTTGAAGCATCCACGGAAGTTTTCAGAGATGAGAGTATTGCCTTCGGGGAACCGTGAGACAGGTGCTGCATGGCTGTCGTCAGCTCGTGTTGTGAAATGTTGGGTTAAAGTCCGCAACAGGCGCAACCCGCGCACTTATCGCTTTGTTGCCAGCGGTCCGGCCGGGAACTCAAAGGGAGACTGCCAGTGATAAACTGGAAAGGTGGGGATGACGTCAAAGTCATCATGGCCCTTACGACCAGGGCTACGTGCTACAATGGCGCATACAAAGAGAAGCGACCTCGCGCGAGGGAGAGCAAAGCGGACCTCATAAAGTGCGTCGTAGTCCGGATTGGAGTCTGCAACTCGACTCCATGAAGTCGGAATCGCTAAATCGTGGATCAGAATGCCACGGTGAATACGTTCCGGGCCTTGTACACACCGCCCGTCACACCATGGGGTGGGTTGCAAAAGTAGGTAGCAACCTTCGGGAGGGCTTGCTTACCACTTTGTATTCTTGACTGGGGTGAAGTCGTAACAAGGTAACCGG
+
+-23++-*77017//321344:6,52+7,'''(/..0540/06;21:--.4'+(&,)4223,,,-.//35441+,--1-60:0,,30:0/0396)&.),/692.).+-03,&--,)//*&(,/4:.,*:,;-226690-773-+.+)&%((+4&2('-+&+)$*,1.1&-+4---7779879/.-*)'''*&%&&,,*.)*(*+*.0+2.$(.,5.5))&(*'5)116;-,,89;8+,+,*.2243:</'17.*-/1.15721-),&'0'(/8205*6/8468486400002....-0,0*(*,'%$$(&+,-056041,/+0*-&1*.22**61.--/..71)01)).367/.*)),--78/06,60,37171.:.,,.(.*++063+*,432/+.',,-77708,+500+$&')2-21(''+9:03-)),*,(+)),333;,,0/-.0-3-&(*-0-9;;5)*')%,-360..2/+.+0.(.*,6-+2//.7567/2..+*)))+0-)*&*+1,4.8-5.3'*+0-78714**&(&)2/848120,,0093756-/02;,,,/717143,.6870+/*&&&)+0.2/2/,*'&)+-)+,(02::2.01+'+1,)+,+,,0,-4(&(206.9./710-$)&&($',317,&)+/$(',;;:7.--1232,(&&)*+//49202+55(*+/.(,+*,00&(.30/,+()*-08822210745523*,1.-()*1670-3.9::4:/7(*+2))*114%'27682*15+%'&)$''&)+5/)+,))16020--/3;85+,&'%+05)033335+,,*),+67795000-.11;::98+.,(3*,.*,,1277876405*+298:8%&*008,)*'')*78-677)''''..47785:3),+,/025271,()'),+,0/777833.+,&,+*%'&)+53*),.<97:9745296+,69788355613'3,+0,+(()+-1974623433/+580/.12,04294954'%&&&+)-.:9:9970$)&(-2-)+.5,*)0-021449()335141//263414:51;.004-/,-6/3/3/'))135;232:5+$*&)&')&))/-,-761:.+,-+(''&''%*02).-23(++.3-+*&'()&.,&+,261112216007)614;:97-
@e48d43c3-f99a-43d1-9e6b-4c0e5f30dcc3 ch=338 read=70565 start_time=2019-12-13T10:48:43Z barcode=BC01 runid=2c9cf7bc05858273f10e7d7ec552fc0bd742dc3e
CCCGGTGCGGTACGACTTCACCCCAGTCATGAATCACAAAGTGGTAGCCTCGAAGGTTAAGCCACTACTTCTTTTGCAGCAGCCCACTCCCTTAATGGTGTGACGGGCGGTGTGTACAAGGCGGGAACCGCTGTTTCGTGGCATTCTGATCGATTACTAGCGATTCCGACTTCACGCAGTCAGTTGCAGACTGCGATCAGCTACGAGCTGGTTTTATGGGATTAAAGCTCCCCTCGCGGGTTGGCAGCCTCTGTACCAGCAAACAGCCTTGACGATGTTAGCTACACCTATAGGGCCATGAGGGACTTGACGTCATCCCCACGCTGCCGGTGCGGCAGTCTTTCGTGGAGTGCTCCGGCTGGTGGCGGCTAATGACAAGGGTTGCGCTCGTTGGGGACCAGCAACATCACGACACGAATGACGGCAGCCATGCAGCACCTGTGTGCAGGTTCTCTTTCGAGCACAAAGATCCATCTCCGAAACTTCCTGCTGCCATGTCAAAAGGTGGGTGGGTTTTCGCGTTGCATCGAATTAAACCATCATCCAGCATTGCGGGTCCCCGTCGAAATTCCTTTGAGTTTCAACCGCGGCCGTACTCCCCAGGCGGTCAGCTTCACGCGTTAGCTTCGTTACTGAAAACTAATTGTGGCAATTATCGTTTAGGTGGACTACCAGGGTATCTAATCCTGTTTGCTCCCCGCGCTTTCGTGCATGAGCGTCAGTACAGGTCCAGGGGATTGCCTTCGCCATCGGTGTTCCTCCGCATATCTGCGCATTTCACTGCTACACGCGGAATTCCATCCCCTCTACCGTACTCTGGCGTACAGTCACAAATGCGATTTAAGGTTGAGCCGGAGTTTCACATCTGTCTTACATAACCGCCTGCGCACGCTTTAGTAATTCCGATTAACGCTCGCACCCTACGTATTACCGCGGCTGCTGGCACGTAGTTAGCCGGTGCTTATTCTTACGGTACCGTCATGGGCCCCTGTGATAGAAGGGCTTTCGTTTCCCGTACAAAAGCAGTTTACAAGCCCGAGGCCTTCATCCTGCGCGGCATTGCTGGATCAGGCTTTTCGCCCGTGTCCAAAATTCCCCACTGCCTCCCGTAGAG
+
87)0,-'(('-+3359:<:7143.*-23)(**771/1+2,--130+,-+,0)),*.*31+$'$&)'(*)0,795(%''#&*&+7.+-+1,&))*(+2130-,-(+/**)''$&%'-164421&,*('+'$$&%-.+)+3('%((-8898.3&*+;670//01065400./08/444,-,+*%++8275799958335/,%+*''),%(..328:,./)/,&2(*)'#$#+*-+*+''*2,3,)--.*./---2)''%%&)%&%$%%'%(()&.-'(&2'#$&%$')1:453'18856++,,-5-.,6.--999994902,$(''(''''&'&''+)-+-(%(()+,+*',*-,,,$&())/'&%''*'(%'$%&&$+&+/015,4&(,,*3()'0-1-)-,1141+,+'*124251/'(*075+/.(..16540*+)-0-(*('*-,078<8753;6224.-*+*.*&-1//.00,-%'*03,-74521*&(..87884874)/.0.',-((+2:6-716030..266,,/2/4;805,*+8.4%%$'&.(*,./30/74--4*&,.00274.:7,,/.:3,+)+&'(054627122096,)07-3+**-+..3/(,,2,3.+)+.03343(,'(,05/,+,%-%&#&*1(*&0%-027:8(*)#'/+01158/77344487689470/*1))**:77/'(%',//*2633564401212'4554.2/,0'(1),'%1,&*.051(&(+-54<:::<9667:12333994-3-.21;6+)(($''*.)/,.1'1(4*/*,(.280,6336:)5*,-3)'+0),,5)352%(*3800-+$.+%'((*0---06,*(&*,:5.,.010)+-.30-+1148::24:211(+(-,12:5../37881-,//;/;/878513.06+*-4272920874060//-,5+,*&))//21*))1(.4--+7*,:9/5/,/(66679649576:0:762*(+*+-((2-.-,*357(52;*07)*421+7:5,2672;/+,30(4-&')*-+3282231***.(,,6/1.9122<:9880550349-1,22.&,&*.-)//+1-416+.1,+,,(38,-922%&
@351c2d5e-2f43-4bdb-933c-bb1f5443119b ch=439 read=91283 start_time=2019-12-13T10:48:42Z barcode=BC01 runid=2c9cf7bc05858273f10e7d7ec552fc0bd742dc3e
CCGGTTACCTTGTTACACGGCTTCACCCCAGTCATGAATCACAAAGTGGTAAGCGCCTCGAAGGTTAGCTACCTACTTCTTTGCAACCCACTCCCATGGTGCTGACGGGCGAGGTGTGTGCAAGGCCAGGAACGTATTCACCCAAATGGCATTCCTGATCCACGATTACTAGCGATTCCGACTTCATGTGGAGTCGAGTTGCAGACTCAATCCGGACTACGACGCACTTTATGAGGTCGCTTGCTCTCGCGAGTCGCTTCTCTTTGTATGCGCCATTTGTAGCGTGTGTAGCCCTGGTCGTGGGGCCATGATGACTGACATCATCCCCACCTTCCTCCATCACTGGCAGTCTCCTTTGAGTTCCGGCCGGACCGCTGGCAGCAAAGGATAAAGGGTTGCTCGTTGCGGGACTTAACTAACATTTCACAACACGAGCTGACGACAGCCATGCAGCACCTGTCTCGGTTCCCGAGGCACATTCTCATCTCTGAAAACTTCCGTGGATGTCAAGACGGGTAAAGGTTCTTCGCGTTGCATCGGAATTAAACCACATGCTCCACCGCTTGTGCAGGCCCCGTCAATTCATTTGAGTTTTAACGCGCGGCCGTACTCCCCAGGCGGTCGACCCAACGCGTTAGCTCGGAAGGCCGGGCACAACCTCAAGTCGACATCGTTTACGGCGTATGGTTCCAGAATTATCTAATCCTGTTTGCTCCCCACGCTTTCGCGCACCTGAGCGTCAGTCTTCGTCAGGGCCGCCTTCGCCACCGGTATTCCTCCAGATCTCTACGCATTTCCACCGCTACACCTGGAACTCTACCCCCCTCTACGAGACTCAGAAGCTTGCCGGTATCAGATGCAGTTCCCAGGTTGAGCCGAGTTCACATCTGATAACAAACCGCCTGCGTGCGCTTTACGCCCAGTAATTCCGATTAACGCGCACCCTCCGTATTACCGCGGCTGCTGGCTGGAGGTTAGCCGGTGCTTCTTCTGCGAGGTAACGTCAATGAGCAAAGGTATTAACTTCTCCTTCCTCCCGCTGAAGTACTTTGGCGAAATTCTTCATACACGCGGCATGGCTGCATCAGACTGCGCCCGATTGTGCAAATATTCCCCTGCTTGCCTCCCGTAGGAACAATATCAGCACCAACAGAAGGTTAACACGAAGACACCGTGGCACCCAGCAATGCTGGCGGG
+
20*-/4*/07//1:-,*-+'-001/65;3./798992:-,('++&'&(.+,/+++22++').+,0),'+,.533288;63:9,//439+)+,670*1))(&$(-,/.67.,%%%+%(%''*.6+609/1-+(*35.4/.+,1+*+**,61/22**()+,1,'''(,*+.,('()+,:08.(.1/2/-.,06,.//10.8.-.++63634873)4.687546)2.0+/5::155443230+3+**..,1+...0.313393861:7-()*+-285108((')+,)(),45556<23:;::*1&-6:57./--,(($&*+1)00/4.97++7:8;68+1-**908806/((&(.3/,5/,+3729/)4/6086457771:..&/59+-8,55.*(*)-1*-,/,5,,,7<:0,*''#$&-/51091,-/065241/305852333126959162665493310+/*--5.1)(%)),)/14;89;8:99640,376.696;888;;;8886.,('&..047*092;23,&'+*80//667)*+%,+.<892*((,1.101+,,*+-.,,,.%2,63/''(),84<759<81211;;5.6-()**.-,,()*+,.79**0972985.'.-',-2+-')-.*--0+.)))&(&+2-,'*/60839,60771*.('''(0;0.,2,*/'*0/'*.),+-*+0,//30:1/..0093++(/4/-,-,/59:4,,)+)052779:9;899999;844+,)3-/4)+4/82//-,7.786.3.0,,+-,+./-,+.,000*69*,'',))+.,-),.,/6675672340511-/24352/33638/%')'(25,1)(+52250211+0145:28/,--5-)(446)&%,/''+,.2-+*()0.*+46:48;98756740-0-(&...9+))-378:60/0/3.-)&'#'&,631.+)--.:017--./0199:15)%'.$&(05112:(660125-050292*%+&(+/0.-./73325529(0,2-022,)-,&(26/863.371*:81/-),'*.3,'%&%&)*(034;6540/&/.30;111672/**%-0+,&*,)/-87/&$0(,-10.9,,-68*(*+%&))),/3+26,+837,*'++92//.,-.)1/556++,++2+62/1-.&')'+2(1&&$$&/*/,''$,&*''&$%###$%
@d4d080d0-ce46-4b5b-b787-f0caf4422ef7 ch=282 read=80200 start_time=2019-12-13T10:48:40Z barcode=BC01 runid=2c9cf7bc05858273f10e7d7ec552fc0bd742dc3e
CTCCTACGAGTGGCGTGGGAATGTGCACAATGGGCGCAAACCTGATGCAGCCATGCCGCGTGTATGAAGAAGAAGGCCTTCGTAAAGTACTTTCAGCGGGGAGGAAGGGAGTAAAGTTAATACCTTTGCTCATTGACGTTACCCGCAGAAGAAGCACCAGCTAACTCCGTGCCAGCAGCCGCCGGAGGGTACAGATTATCAGAATTACTGGGCGTAAAGCGCGCAGGCAGTTTTGTTAAGTCAGGTCGTAGAAATCCCCGGGCTCAACCTGGGAACTGCATCTGATACTGGCAAGCGAGTCTCGTAGAGGGTAGAATTCCAGGTGTAGCGGTGAAATGCGTAGAGATCTGGAGGAATACCGGTGGCGAAGGCGGCCCCTGGACGGGCGGCGCTCAGGTGCGAAAAGCGTGGGAGCAAACAGATACCCTGGTAGTCCACGCCGTAAACGATGTCGACTTGGAGGTTGTGCCCCTTGAGGCGTGGCCGGAGCTAACGCGTTAAGTCGACCGCCTGGGGAGTACGGCCGCAAGGTTAAAACTCAAATGAATTGACGGGGCCCGCACGAAGCGGTGGAGCATGTGGTTTAATTCGATGCAACGCGAAGAACCTTACCTGGTCTTGACATCCACGGAAGTTTTTCCAGAGATGAGAATGTGCCAGCCGGGAACCGTGAGACAGGTGCTGCATGGCTATCGTCAGCTCGTGTTGTGAAATGTTAGGTTAAGTCCGCAACGAGCGCAACCCTTATCCTTCATTGCCAGCGGTCCGGCCGGGAACTCAAAGGAGACTGCCAGTGATAAACTGGAGGAAGGTGGGGATGACGTCAAAGTCATCGCGGCCCTTGACCAGGGCTACGATGTACAGCTGGCGCATGCAAAGAGAAGCGACCTCGCGGTAAGCGGACCTCATAAAGTGCGTGCGTCCGGATTGGAGTCTGCAGCTCCCGACTCATGAAGTCAGGAATCGCTAGTAATCGTGGATCAGAATGCCACGGTGAATACGTTCCCGGGCCTTGTACCACCGCCCGTCACACCATGGGAGTGGGTTGCAAAGAAGTAGGTAAGCAACCTTCCGGAGGCCTTTACCACTTTGTGATTCATGACTGGTGAAGTCGTAACAAGGTAACCGG
+
.3330-1(%($%(''('-(+/)%0'(+,.6331,,(,17,0)()*2/36'6870-/7/31/./,.221)*(%'()3/326,'&+2+%*')-9:1.00268,+--)+)2/'*,1962/;1<115114.*5684462+32080/:0,--.21),+'),66-00+0,,,8534222./++)/%$$#&**32,+**%'&'/,+-(-,)///11/1501/10+((()&)(-54(42;<.-2221059,/&-%$'(&,0,--672.9988:0*3:55:2/0/1*,&(*323445629/20&(%&+)-*,340/%/-3,/.1*0*/)+3411.,1/02005::...7/*(((*5569.*0,0***0+19-6-,).,1-/3/2;6-,8:8:)0%)''$&((5*-014,+0+,-,01445/+*.1966-,2/7:<0*3)(),.+6&((196967-++,,,665//*-.1*+/+5//%0.-%(&*.0542.(&)&*)-,-/1545664:57/543+6:68:7755)*$'(8/3/4*/05+7.:5;;925879:62305-.*-+075.3+)*,-'/**-9;98:011-,*,-54;;7:9;6.,.-.4)-'''(,&'*+5182243/,,..5/00117..024+3,,4;91,'(),-/20-*+30-6.0'$&,)(,-3:4912.),+,,.4699200/0*,*-',26890000156/7//,$'-**.6:(1429660/7*&'(&(')++.6575<9.9212),4%$.))13/.--831,1213(.5+21.1/7)/((*+33+40//0,,..+'+-850,2.4././63/.197874151)+34221('&',/(($%)-1-../,+**%&&&#$%)*+++:201-.(+11*')%'(+.25560-%('$$*0)/2422645327:5/235)1&%&%')1+,9-80***)''**'/-/+%&')+3+1/++((*)*',.+1042-015/.0*-135761+*1-038.1)10+*.,+/219/0*)1(2&%&#(&*'%+/'12))223534:-0-50)',%*+.:0538.&)*((/.4+/-((*-+(+2-(1/,.1-&&'&$*0+//950168:<::8555./3'*+-*)()+/5403+3-4;9:7:
@c6aff547-624e-4b6b-8ac1-59cad9c18b11 ch=398 read=75320 start_time=2019-12-13T10:48:40Z barcode=BC01 runid=2c9cf7bc05858273f10e7d7ec552fc0bd742dc3e
CCAGTTACCTTGTTGACTTCACCCCGGTCATGAATCACAAAGTGGTAAGCGCCCTCGAAGGTTAAGCTACCCTGCTTCTTTTGCAACCCCTCCCACATGGTGTGACGGGCGGTGTGTACCGGGCGGGAACGTGTCACCGTGGCATTCTGATCCACGATTACTAGCGATTCCGACTTCATGGAGTCAGTTTACGAACTCCAATCGGACTACGACGCGCACTTTATGAGGTCTTGCTCTCGCTTGAGGAGTCGCTTCTCTTTATGCGCCATTGTAGCACGTGTGTAGCCCTGGTCGTAAGGGCCATGATGACTGACGTCATGCACGCTTCCTCCAGTTTATCACTGGCAGTCTCCTTTGAGTTCCCAGCCGGACCGCTGGCAACAAAGGATAAGGGTTGCGCTCGTTGCGGGACTTAACCCAACATTTCGCAACACGAGCTGACGACAGCCGTGCAGCACCTGTCTCACGGTTCCCGAAGGCACATTCTCATCTCTGAAAACTTCCGTGGATGTCAGAGGCCGGTAAGGTTCTTCGCGTTGCATCGAATTAAACCACATGCTCCACCGCTTGTGCGGGCCCCGATCAATTCATTTGAGTTTTAACCTTGCGGCGTACTCCCCAGGCAGTCGACTTAACGCGATTAGCTCCGGAAACCACGCCTCAAAGGGGCACAACCCTCCAAGTCGACATCGTTTACGGCGTGGACTACCAGGTATCTAATCTGTTGCTCCCCACGCTTTCGCACCTGAGCGTCAGTCTTCGTCAGGGGCCGCCTTCGCCACCGGTATTCCTCCAGATCTCTGCATTTCACCGCTACACCTGGATTCTACCCCCCCCCCTCTACGAGGACTCAAGCTTGCCAGTATCAGATGCAGTTCCCAGGTTGGGCCAGAGTTTCACATCTGGCTTAACAAACCGCCTGCGTGCGCTTTACGCCCAGTAATTCCGATTAACGCTTGCGCCCTCCGTATTACCGCGGCTGCTGGCACAGGTTAGCCGGTGCTTCTTCTGCGGGTAACGTCAATGAGCAAAGGTATTAACTTTACTCCCTTCCTCCCGCTTCGAAAGTACTTTGCAGCGAAGGCCTTCTTCATACACGCGGCGGCATCGGGCTTGCATTGTGCAATATTCCCCACTGCGCACTCCGTAG
+
4,'(36,0457,.)&$(.2.','('&-011::5:52.0,3++,.8642-./1:2/2,-1-,/+6*+,,266,,-58;0596,114,842)*,0,('''*..023350376360,,%,(+))/0+'/0,..0.)+'#'**+/+)'-4.,-./31(*--09.-,))*+,7;02000.00,02,))((%-,3'&+'&14,-*++,-,7161++113*+(+')/6.+,%&*-,./8/214*'$&&&**+*'+-0023736.55/)/+/69-+1-))('(%,-/3765445:423997+1-)1484930-,-**&&',.13:81.+&+'()'--**1-.2<...<999191-06548'&*)')+9:28,(*23/:49:..-10/0.0/7)2-980-13((702/010/12'''172.1,,)+(&,-833:20*-/),+-&'32123474-.(1*'(%-%00.0426332/(*+489761)*)*//)..2:8696978756/:;6.668;57:;/0/04-(%)%%#/(--/+20;85<655508...45'',0,4964:-..,,--7.-1---.2,,)&'..221*('*+284;805:9*0+0-+'1-9222+,,,%%'&))02/,,.5.(),-12-7*6)+))'%,)/1248'))),).5+./5:89/:+*0-'$')--5,*(+,1.0644*3423/76.+/*22135;78727-,,&-(),--41(#%%&$(..8;2,10,0:---/*0/),+347:301...6/4/9&*79.58442025.3.+-/*.)*.7/712*++022252/0,082/.25+/6/.(.../*,/.41/1+102.575,/01&4+%*+047923-/,5--8--/./4168;:;+65;/5*)+(*)(+748-+('-;11-..23/,&$&%,%'+0+/7,.212443473-35-,54.40++.(,+711//030303/6.++%)0,.14*,..8+/513.7///654,*&($/),-++3-.74//0;19<9767-4300852::6710-0/49(0(1(')&''')(&0/39-3;:8.74+'./-)&*(%))(-311(($'&&'-*4495;22:201/,'+'--,-(.2376/;742701,6/..2338.-/*-56/%'%$&$'#&%,0,.-/
@62f60c55-5a52-426d-94e6-a0f4f99f53ed ch=34 read=99578 start_time=2019-12-13T10:48:34Z barcode=BC01 runid=2c9cf7bc05858273f10e7d7ec552fc0bd742dc3e
CCGGTTACCTTGTTACGACTTCACCCCAGTCATGAATCACAAAGTGGTGGCAGCGCCCTCCAGGGATTAAGCTACCGCTTCTTTGCAACCCGTCTCCCATGGTGTGACGGGCGGTGTGTTAAGGCCGGGAACAGTATTCACCGTGGCATTCCTGATCCACGATTACTAGCGATTCCGACTTCATGGAGTCGAGTTGCAGACTCAATCCGGACTACGACGCGCACTTTATGAGGTCCGCTTGCTCTCGCTGGTCGCTTCTCTTTGTATGCGCCATTTGTAGCACGTGTGTAGCTGGTCGTAAGGGCCATGATGACTTGACGTCATCCCACCTTCCTCCAGTTTATCACTGGCAGTCTCCTTTGAGTTCCCCGGCCGGACCGCTGGCAACAAAGTTGGGGTTGCGCTCGTTGGGACTTAACCCAACATTTCACAACACGAGCTGACGACAGCCATTGCGGCACCACAGTCTCACGGTTCCACGAAGGCATTCATCTCTAGAAACTTCCGTGGATGTCAAGACCAGGTAAGGTTCTTCGCGTTGCATCAGATTAAACCACATGCTCCACCGCTTGTGCGGGCCCCCGTCAATTCATTTGAGTTTTAACCTTGCGGCCGTACTCCCCAGGCAGTCGACTTAACGCGTTAACTCCGGAAGCCACGCCTCAAGGGCACAACCTCAAGTCGACATCGTTTGGCGTGGACTACCAGGGTATCTATCCTGTTTGCTCCCCGCTGCGCCTGAGCGTCAGTCTTCGTCAGGGGCCGCCTTCGCCACCGGTATTCCTCCAGATCTCTGCGCATTTCTGCCATACACCGCAGATTCTACCCCCTCTACGGACTCAAAGCGCCGGTATCAGATGCAGTTCCCAGGTTGAGCCCGAGGTTTCACATCTGACTTAACAAACCATGCAAATTGCGCTTTACGCCAGTAATTCCGATTAACGCTTGCACCCTCCGGTATTACCGCGGCTGCTGGCACAGGTTAGCCGATGCTTCTTCTGCGGGTAACGTCAATGAGCAAAGGTATTAACTTTACTCCTTCCTCCCGCTGAAAGTGCTTTACAACCCGAGGCCTTCTTCATACACGCGGCATGGCTGCATCAGACCCTGCGCCCATTGTCCTGTATTCCCCCCCTGCTTTGCGTAGGAG
+
5.2-18./408*+2),..4575)-06+*+032610.---42;3/0*1'%*)'(++,4++3($'*0*.6.8&((&)%%'/-/294+/1.15&$%%(+54,.46675605&15//0)'(&'),3,16.(/)(#%&$*'+0/((&&(0667839'')052'&)+,-2)-))),.*+.250...5.361*()+,---0112((44476;7/1.4/86/110/./+)&).6:251+5,)()'%%&&'***)%$&+0-0/1336836</+,111239</;5+(-+++-.233+--3442265627/*,578:8811.-+.-1/01789:5585./72:/6+0)'*28*+/4022276-060110393/01886*,))+645:597/*-1;675875)*$&$*-..51864222..**+)/4/2+-(&-.1/08,-.156634/+//-.-73(2+/07)2'#%%%'%')%&&(.20+.0/2:63.%&('&())%(.-()+30-($-1,-214;89:;::555242489+0*,'$(*/612221340600-29%&.032<659(('+*,-35,..--.2-/,3(,(,/20,+,/,72;769<3.,/.:;-3+/(,()).-25.72312%*()*/+$&,,.+*-)2.-**)+(,$(*613326149(.,/.13,'13.+**.54534)/*021(1110(*(%*427777/(*('(&/3,+-(&%%&((((0;002-55.+'+*('&,.+152687815//06053:)+/4/2634:3;;9;9149*62//61++-))*+-.243-,--*1;.-'&-,&((*'+)$((+.-.*)'*744)&(/*2+*'))+06.%*).*+1065:/121&.,0152++*-506.*,10*)&+.)3+)(().7620-/03137<998%'#)(,*3**+0-02,+445.-&,'(-*,')-093;672720.,.5/+0+'%%(%)&+6--0//088788+*+(+--0-./3+%'&*1-:9<998:23+-24355/5-+,.038;(3)/0311+*38512198*/5++26.,12448,)++/-1,*-./05,)(*--+3..2861/-.+..1195677:8875400-0-+;,3396/8)'-)()''%%'(+6:168:-)*)((**)4036'))$
@bab4c230-ac3f-4289-9234-9fd344f70e5b ch=321 read=62214 start_time=2019-12-13T10:48:34Z barcode=BC01 runid=2c9cf7bc05858273f10e7d7ec552fc0bd742dc3e
CTCCTGGGAGGAGGCAGCAGTGGGGAGAATATTACTGTGGGCGCAAGCACAATGCAGCCATGCCGCGTGTATGAAGAAGGCCTTCGGGTTGTAAAAGTACTTTCAGCGGGGAGGTAAAGTTAATGCAGCGTGACGTTTACCCGCAGAGAAACACCGAGCACAACTCCGTGCCAGCAGCCGCGGTGATACGGAGAGGTGCAAGCGTTAATCAGATTACTGGGCGTAAAGAAGCGCGCAGGCGGTTTTGTTATCGAATAGGTAACCTGAGACTGCATCTGATACTGGCAAGCGGAGTCCTCGTAGAGGTGAATTCCAGGTGTAGCGGTTGAAATGCAAGTCTGGAGGAATACCGGTGGCGAAGGCGGCCCCCCCTGGACGAGGTGACGCTCAGGTGCAGCGTGGGAGCAAACAGGATTAAGATACCTGGTAGTCCACGCCGTAAACGTGTCGACTTGGAGGTTGTGCTTACATGGGCGTATTTCAGGCTAACGCGATGACCGCCTGGGAGTACGGCCGCAAGGTTAAAACTCAAATGGTGTTGGGCCCTTTAAGCGGTGGAGCGTAATGGTTTAATTCGATGCAACGCGAAGAACCTGGTGCGACATCCACGGAAGTTTTTCAGAGATGAGAATGTGCCTTGAGAACCGCCGTGAGACAGGTGCTGCATGGCTGTCGTCAGCTCGTGTTTGTGAAATGTTGGGTTAAGTCCTGCGCAACGAGCGCAGCCGCATCATACTATTGCCAGCGGTCGGCCGGGAACTCAAAGGAGACTGCCAGTGATAAACTGGAGGAAGGGAATTAGGGATGACGTCAAGTCATCATGGCCCACGCCACGACCAGGGCTACACATGCGTAGCGAAGAAAGCGACCTCGCAGGGGCAAGCGGACCTCAAAGTGGTGCGTCGTAGTCCAGTTGATTACCGACTCCAGCAAGTCGGAATCGCTAGTAATCGTGGATCCAGAATGCCACGGTGAATACGTTCCAGGCCTTGTACACACCGCCCGTACACCATGGGGAATTGGGTTGCAAAAGTAGGTAGCTTAACCTTCGGGAGGCGCTTACCACTTTAATGATTGCTGACTGGGGTGATCGTAACAAGGTAACCGG
+
)*)&$(.*&+)(,3-),,)*+*1.&*&)*()+**.-/(),/)+./-'*%%'(**5+'(*(+%07++**,/2522.&),),.1+,4'7419001;7,(0-,,21.*-..1,)'',(.;+,4,5++#2$$'&**)+-+8,./93/10--%)*'',.0''$%##$$))-014356/,-+*//1/(,(&('&,(+.)%'/-000/.5-9*&&)++($+4/3287(41136,&(****,+.,5;;691:8/(--%)+%$$$#(&%**+7*-&'+*+++/126334,1./,+)'%&')%'((#('+,(*$-'&'+/,//&(*))+5/66.0//,12,,(&(,*//7:80/))*('*++:5440-,+)./2.510,0*&'+3//-*%$,%'(,/33+06.-(*''*,'0))&)5:37&85.10+''*3,162/82.067835242-049142'%(554-.,-$$%(04--(*&%$&(()*+''&#',')%($$'0()())$(()*7-07.26+'$('++3241768194:6;;,1.)(,((,('$(&*)(''%#%%'*(.)..,-)%''&).+498<:767:1//0/-(%)*/-*2$(''+(0696230446/)+..,0-+39;;-1+*+./21++++,,3.-'('%$'(1.-'((,-3/437088999443./5108:::675+003655233,*-,,1*)*.6-1/0776.,0&$#&'*',*-,11..-*3/+++--*,),'$***22-',)0+.-.6.49938444*)'*+')+3566/--.+.-.41-,1,+.*)))**%$)&&1622877:::980122797,/0,97*$&$+()*+12;56567*)($%$&%'&*%*)))*%)**)*/,3.+*')&*/-%'-4+/1:30*(&&)1++-+)*-,03,/---1+#'%%&$+$&$$$(./20%'(*0+/4,92;87*,(''/-0.005/---0'))070,73.0-1311:5)102.9,',32++'#&%&&(&,+),+'%&&++/501+**(%%,'5646;24//-'%*++-)*$%$&4+.1-6/)50,10,**-+'*,+./77+..1)1+$%&'(+,.20(')*,41.15764+0-188:66
@f23fc9f8-24a5-4fbe-ac79-81a7ae554ccf ch=150 read=77288 start_time=2019-12-13T10:48:33Z barcode=BC01 runid=2c9cf7bc05858273f10e7d7ec552fc0bd742dc3e
TTGATGTGCTTCGTTCAGTTACATGGCTGCTGGTGCTGAAGAAGTTGTCCGGTGTCTTTAGTAATTTAACCCTGCTTGCCTGTCATCTATCTTCCGGTTACCTTGTTACGACTTCACCCCAATCCTTCAGCCCTACAGCCGGCCGCTGCCTCCTTGCAGTTAGCTCACGGACTTCGTTGCCAGCTCTCGTGGTGTGACGGGCGGTGGCTAGAACCAGCGATATTCACCGCGACATTCCTGATTCGCGATTACTAGTAACTTTCCAGCTGTAGGCGAGTTTCAGCCACCACAATCCGAACTGAGACTGGTTTTAAGTTTAGCTCCACCTCACGGTATTGCATCTCTGTACCAGCCATTTAGTAGCACGTGTGGCCACATAAGGGGCATGATGATTTGACGTCATCCCACCTTCCTCCTGGATTAGCAGGCAGTCTCCTTCGAGTCCTCCAGCAATGGTAGTAACTAACGACCAAGGGGTTGCGCTCGTTGCGGGACAACTAACATCTCACGACACGAGCTGACGACAGCCATGCACCACCTGTCACGCTTGTCCAGAGGATTTCCTCGATTAAGAGTAATGCAAGGGATCAGAAGTGTAGAGTAGTGGAGTTCTTCGCGTTGCTTCGAATTAAACCACATGCTCCGCTACTTGTGCGGGTCCCCGTCAATTCCTTTGAGTTTAATCTTGCGACCGTACTCCCCAGGCAGATACTTAATGCGTTAGCGGCGGCACGGAGGGTGTTGAAACCCCCCACACCCAGTATTCATCGTTTACGGCGTGGACTACCAGGAGTATCTAATCCTGTTTGCTCCCCACGCTTTCGAGCCTCAGCGTCAGTTACAGTCAGAGAGTCGCCTTCGCCACTGGGTGTTCTTCCCAATCTCACGCATTTCACCGCTACACTAGAGATTCCACTCTCCTCTCCTGCACTCAGTAACCAGTTTGGGATACAGCACCCAAGTTAGGCAGGTATTTCACATCCCCTTAATCATCCGCCTACGCTCCTTCGCCCAGTAAATCCGGATAACGCTCGCCACCTACGTATTACCGCGGCTGCTGGCGTAGTTAGCCGTGGCTTCCTCATAGGTACCGTCATTATCTTCCCCAAAGACAGAGCTTTACGATCGAAACCTTCATCACTCACGCGGCGTTGCTGCATCAGGGGTTTCCCCATTGTGCAATATTCCCCACTGCTGCCTCCGTAGGAG
+
$#'#*$&#&()-*/68,+1*%''()'$$%'3571/.//2-)+((07516&-+/02-20($&'%%,((*-.4(((**,,.66,,.&+32466736+3.07.084:3//&**.57;3+275+/402*)+%%*-4+)&*%$')*-//235..202-2.-.,6530.025.24:6669**&)%.1/-0..+,&2-2524265(43()%''&&%&%-*48'''&(*..<667:-.-/.35:2./1,7,0'**-1600//)+'&'&'%($'$$%#%&)74.)*07,)(*2-()()*16++0-08,*))+429:9,:;;,)*,83%.-,0,*,/3235120-0-,,.+,-,-38361()+361;*%%'&,,-6352(((*)&(*,-))(/,65-,,,,578:../68:9.:4/*/:067534845:,1('$+)-18.7:97912:.'%''/0),*-(10:1/---,..0,,.550+2'*(*04/1600-013433-.'-(423.-(*)'))*++)+*+*()*).673.00+.,(/-*1*..08.07-3573,()'(++++&'')'$01+5979564833++,,.553476+67-54/+,++-545,'(($&,.0.00:66;+(-*,--/6:5++./-0:8;:11012.-0*)+-+,12/027)27-056,)*.('('+'-642227::+;/000)',029-001/574,+.+*&*'''(*,0.1226.;++,052-844444--2)/.64*%(.$'-/4.)+&-)().,/09/*3445:5)**0,-..58772691:5'(*-:973;3367705.,-,772+*-**+772569:991//0/59+.13/0016//()*'*,-08*/))*01)../4)++7:62.-,),,..,*'**434<23.1810,,-+-/,*&$'2,87.04374222+*'(((&**-'.,1+2,',.5.&+(,-'2-0.++,)-1+/.((,0'&(0()//-,..-422*.,4/22459824,('(&*11%%+')*11,)/,)*))-40594842367589.152143546;455-/-00231-.&((+*63831488998229.-+-*1&--+(*-344,55-.305059*363+//2001..3/*,+*,.(.0/,63:67672343/1.-+((-090/+**+,7+,011/;7-/41**7,/.,2++-83835.'*,.7866329;,/)4.)*
@d54b1a6c-64ff-48f0-a71c-a168e4c26463 ch=347 read=81335 start_time=2019-12-13T10:48:23Z barcode=BC01 runid=2c9cf7bc05858273f10e7d7ec552fc0bd742dc3e
CTCCTACGGGAGGCAGCAGGGAATGTTGCTGTGGGGGGAACCTGATGCAGCAACGCCGCGTGAGTGATGAAGGTTTTCGGATCGTAAGCTCTGTCTTTTGGGAAGATAATGACGGTACACCCAAGGAGGAAGCCACGGCTAACACGTGCCAGCAGCCGCGGTAATACGTAGGTGGCGAGCGTTATCGGATTTACTGGGCGTAAAGGGGCGTAGGCGGATGATTAAGTGGGATGTGAAATACCCGGGCTCAACGGGTGCTGCATTCCAAACTGGTTATCTAGAGTGCAGGAGAGGAGGTGGAATTCCTAGTGTAGCGGTGAAATATGCGTAGAGATTAGGAAGAACACCAGTGGCGAGGCGACTCTCTGGACTGTAACTGACGCTGAGGGCTCGAAAGCGTGGGAGCAAACAGTTAGATACCCTGGTAGTCGCCGTAAACGATGAATACTAGGTGTGGGGGTTTCAACACCTCCGTTACCGCCGCTAACGCATTAGAAGTATTCCGCCTGGGGAATTACGGTCGCAAGATTAAAACTCAAAGGAATTGACGGGGACCCGCACAAGTAGCGGGCATGTGGTTTAATTCGAAGCAACGCGAAGAACCTTACCTACCGCCGGCATCCTTGCATTACTCTTAATCGAGGAAATCCTTCGGGGACAAGGTGACAGGTGGTGCATGGTTGTCGTCAGCTCGTGTCGTGAGATGGGGTTAGAGATCCCGCAACGGTACACGCAACCCTTGTCGTTAGTTACTACCATTAAGTTGAGGACTCTAGCGAGACTGCCTGGGTTAACCAGGAGGAAGGTGGGGATGACGTCAAATCATCATGCCCTTATGTGTAGGGGCTACGCACGTGCTACAATGGCGAGTACAGAGAGATGCAATACCGTGAGGTGGAGCCAAACTTTAAAACCGGTCTCAGTTCGGATTGTGGGCTGAAACTCGCCTACATGAAGCTGGAGTTACTAGTAATCGCGAATCCAGAATGTCATGATGAGACCGTTCCCAGGTCTTGTACACCGCCCGTCACACCATGAGAGTTGGCATACCCGAAGTCCGTGAGCTAACCGCAAGGAGGAACGGCGGCCGAAGGTAGGGTCAGCGATTGGGGGTGAAGTCATGTGGCGCTAAGTAACCGG
+
(+7/)+.+0,%,.+.03-35+-6.'.,&(((*,6934-.928)*+74.%$#'(&(,.)'.20)))+,,))-)/*792.3:7543676/222440.243;09:(2*//04./*/,4.-.+07*11+,',)-..49230910/+)%&')*98021-/3430:0,8--):57818./0.)&.03582/0')&/:2/26:71-*+,1-&.05/69;9;93-,,--:-9.4559734411-64,'41)132215())&47789:876705,:93,,,0,0..265213349684-.,.*((((0-++3(*('(.-,%$)'.-,,//(+&)..55,+)('4)+36,1+*,)*01.0+5+(&*+,88830//),08,23/0230.,+,--0.)*1+//3)1,((-/39;.*'-49'5.''2..1443:0-0675526)-,,./7+1.-//-8655615534438:9/.;;-1*++4834,&0/,1326;98/3('%($+''%)'&**,;4:67644/+*(&)(**3*)*)*--**./,6;655579,-++-//269-8;569<90..02-,,)+&*/,-0320284<;1:8;0+4*+,2+4,-+*(()0*-./,+,$$&%$&%)&..,1-+,,,06410///819362-**+/-)/0+99.8:50563(0+0/.,/33468443-+,+3-./777+///076668681+''('(()4,'#'&$+.7*'-176)*')*',(./)466-9/00332/./7--,.4:8494.--3-)041420.)**,+.+1258<999105/4/926.,/*.2012/26//,0144786841549968(78+0+,,442-(.6841)'(%'&*,-052.,02*.'%%#'*+662/.--/39908///84**'0*+./++/+97002520::815'-0478.45945935820*/1+++29.+/2/3510112/2.**-0-+(0512---0/,**%'**6/2')+8;999:+),*))(')&&)*3.-($.6//+6*(',+5752:912323129-00*(&(+2)(%''%3/)(-.-.3.011/-)%&+*.,//4+3+))&%(&..*/.3)/).(,%+0)()012,'1)32:9,,),+()-.2+,,-()),*.%-'4*763
@4dd3aae8-c49c-4f0f-a60c-79dff73178a9 ch=109 read=183624 start_time=2019-12-13T10:48:24Z barcode=BC01 runid=2c9cf7bc05858273f10e7d7ec552fc0bd742dc3e
CCGGTTACCTTATTTACACTTCACCCCAGTCATGAATCACAAGAGTGGTAAGCGCCCTCCGAAGGTTAAGCTACCTACTTCTTTTTTAAACCCACTCCCATGATTGTGACGGGCGAGGGTGTGTAATGCAAGGCCAGGAACAATATTCACCGTGGCATTCTGATCCACGATTACTAGCGATTCCCGACTTTATGGAGTCGAGTTGCGAACTCCAATCCGGACTACGACGCACTTTATGGCTTGCTCTCGCAGGGTCGCTTCTCTTTGTATGTGCGCCATTGTAGCACGTGTGTAGCCCTGGTCGTAAGGGCCGCGGTGACTTGACGTCATCCCCACCTTCCTCAGTTTATCACTGCTTGATCTCCTTTGAGTTCCCGGCGGACCGCTGGCAACAAAGGATAAGGGTTGCGCTCGTTGCGGGACTTAACCCAACATTTCACAGCAGGCTGACGGCAACCATGCAGCACCTGTCACAGTTCAGAAGGCGCAATCCATCTCTGGAGAAGTTCTGTGGATGTCAAGACCAGGTAAAGGTTCTTCGCGTTGCATCAGATTAAACCATGCTCCACCGCTTTTATTGCGGGCCCCGTCAATTCATTTTAGTTTAACCTTGCGGCCGTACTCCAGGCGGTCGACTTAACGCGTTAGCTCCGGAAGCCGCCTCAAGGGCACAACCTCAAGTCGGCATCGTTTACAGCGTGGACTACCAGGGTATCTAATCCTGTTTGCTCCCCACGCTTTCGCACCTGAGCCCGTCAGTCTTCGTCAGGGCCGCCTTCGCCACCGGTATTCCTCCAGATCTCTACGCATTTTCACCGCTACACCTGGGATTCTACCCCTCTACAGGACTCAAACGCCAGTATCAGATGCAGTTCCAGAGTTGAGCCCGGGAGTTTCATCTATTAACAAACCGCCTGCGTGCGCTTACGCCAATGTAGTTCCGATTAACGCTTGCACCCTCCGTATTACCGCGGCTGCTGGCACGGAGTTAGCCGGTGCTTAGCTACCGGGTAACGTCAATGAGCAAAGGTATTAACTTTACTCCCTTCCTCCCGCTGAAAGTACTTTACAACCCGAAGGCCTTCTTCATACGCGCGGCATGGCTGCATCAGGCCCCGCCCGTTATTTTAATATTCCCCTGCTGCCTCCCGTAGGAG
+
0/+./3(,)-)&-2)$'*,382238:2)*011986;0/-.1.&%((2733,+-./7-+3(&-.-6/964%+,,.50,1573302,(%%'%*2/(*+/60&%&%/'-.66.&0+***,1++,1.,)))%-*--*1+'+'&#%''+-30..409:6:63642122433+-,-15-.-***0/02.6*-5649:135&&&(,..18:26*(65/7+7,4/,1/3::9885855033;;561&%&%#$($-,,,&(*+(+*16159.73-),)(('(557:619,*(**(,--0*('*+-4//38824743/4735..&*30..-2//12697-:4+('(,,31443+/07*+.;667+%()))25680/4,*+)0*..*&'-(6/9....19-.'-52'606052)-/0855343432;+-(9-*'%$+'-((+(/).7**(&*$(%)-//.&()(*0(2+*+)+'+1.0-&$('$+),.07&&(*,1/-001/9:48:8411-/%('',<98747;82*,,/,,..5+0,+,6+0,3999;1-/.,,+**,7&(.*0.<96/+))334/-1+%$$$$$%(-,1*2-.20+)+0687;5+685)&*1954311-4-0.758,50/(*'$,(1+2,..0*+-0/04642.-,,-9&+*)*'')&)5674319..&(*'./02+2,02/'-/3554;0--(+)**&,'+4,7./,84//22-/1/3::94:6+/0715+$(&)36:3*+*4.1.&./-+''*++.0.3754:),,2):45537448;54:-8352957-4*+*././456969*786)))50---&*(/627:1.08/,(293-**%&)$+216::8:66/5,(,/00:-/1955&43-:-*(%+/0,*419/)0*$)'6162.-#%$$))*.286413943413,4)''%%(+4,(&*&$$$%--()+0413-+*'%&)*08347515/,.-5968/:001::540)/('%*/95347-(-%%%$&%'&$'%&,1.37302/.10/%1029)-,...-2+(.0*$%&.5.+:99+9;-*2-$')'(*').-'%''(--)')(1*795:66;9763.(+%&'+-01.3..,0///)**('$&&(/-+,2'+&&&,*)*92564(()-0./6-96+*004,++
@327600fb-4635-4f2d-8d49-55928e28e7ae ch=203 read=85475 start_time=2019-12-13T10:48:23Z barcode=BC01 runid=2c9cf7bc05858273f10e7d7ec552fc0bd742dc3e
CCGGTTACGCATTTGACTTCACCCCAATCGCTGACCCTACCTTCGGCCGCTGCCTCCTTGCGGTTAGCTCACGGACTTCGGGTATTGCCAACTCTGCATGGTGTGACGGGCGGTGTGTTACCAAGACCGGGAACGTATTCACCGCGACTTCTGATTCACTTGATTACTAGTAACTCAGCTTCACATGTAGGCGAGTTCAGCCTACAATCGAACTGAGACTGGTTTAAAGTTGGCTCCACCTCGCGGTATTGCATCTCTGTACCAGCCATTTGTAGCACGTGTAGCCCTACACATAGGGGCATGATGATTTGACGTCGTCCCCACCTTCCTCCCTGGATTTAGCTTAGGCAGTCTCGCTAGAGTCCTCAACAATGAGTAGTGGCTTAACGTAGGGTTGCGCTCGTTGCGGGACTTAACCCAACATCTCACGACACGAGCTGACGACAACCATGCACACCTGTCACCTTGTCCCCGAAGGGATTTCCTCGATTAAAGAGTAATGCAAGGGATGTGGGGGGGGTGTAGGTAAGGTTCGTTGCTTCAGATTAAACCACATGCTCCGCTACTTGTGCGGGTCCCCGTCAATTCCTTTGGTTTTAATCTTGCGACCATGCTCCCCAGGCCGGAATGCCAATGCGTTAGCGGCGGCACGGAGGTGTTGAGAGCCACCTAGTATTCATCGTTTTACGGCGTGGACTACCAGAATATCTAATCCTGTTTTGCTCCCCGCGCCGAGCCTCAGCGTCAGTTACAGTAGTCCAGAGTCGCCTTCGCCACTGGGTGTTCTTCCTAATCTCGCATTTCACCCTTCACACTGGAATTCCCACTCTCCTCTCCTGCCTCTAGATAACCAGTTTGGGATACAGCGCCAAGTTGAGCCGGAATTCATTTCATCCCTTAATCATCCGCCTACGCTCCTTTGCGCCCAGTGAAATCCGGATGCTTGCTCGCGCCACCTACGTATTGCTGGCGTAGTTAGCCGTGGCTTCCTCCTTGGGTACCGTCATTTATCTTCCCCAAGACAGGGCTTTACGATCCGAAACCTTCATCACTCCGCGGCGTTGCTGCATCCAGGGTTCCCCATTTGTGCCGCAATATTCCCCTGCTGCCTCCGTAGAGCAATGTCAGCACCAACAGAAGGTTAACAAAGACACCGGCAACTTAATGGCACCAGCAGTATTACGTAACTGGG
+
21&+1+$''%#'&$').087/8:6-,2-.&'))$..)*011384-12.((+3595702/--',/(*'((-,-3:687;5&/-.(/),5721,))&$&%'//6556780714*/3..,+'%)'6,5796')+%&&&*+1,-#)(+,,+**)+,1/5:0&(%$')13++,.+/.-/*-))*+0--*,1366252*&,/74-,,+'*,,8/0,.5.-*--235518;:,81,2.-.33463585/)(%'-).*))+(*,,-6656833675+8,)*--+&(*+2)())*-'()*(+(-'+0+556000.+.6+,,027751745-*-24689459,-23(7*(&$&%&(174*/1630&%&()*+,/53,*%'(5+/())()-(+''-.1/'%%)03/:/55665528-*+45*()(+&)(',----+,*(*,*..3'%/../&/.+-4(8/+1)+(,'+0265324509/./12*-+1-1*'+2003244/:.92*)(-/1).*,/3,87/565$(*'')+&'(-()))*''*352)*,$%'&()*..//;086,.1343454133.6./),(+-770-9;5-33(3-144199*+-33++0//.1--.17:0.)-+787./026'4(78720-..,,611/*,,.2-,.+$,&*%',-+/-'(&)*-0&)(,*,.03;42681988**,+1113570/.).3+.&(+-1147967620/99.-20566.$)$&-&&388.4'-,345'/.:.,*''(%)1()()+*/29:8<99:;.0)06,,&0704654.1833,+),)29+*$'(('0%&((/+')*,1./**&--0.3)(+,.2---,,.//00&%(*/.23;9+4677.5&1/),((++.,+**1/(-%'&&(*.61.,)0.(%((2*,*'*0*/:2.1,-+30)51)...3+$'(%+.,*+12.,)&$$#')1102029./902466(&''',8/-')&-,900081)+%%%&($&'')''0/2.499:62/5*))-).,9;/.)*,-.-/*0185)--,2/'%-/,-6272471+--.)'*-82,3;,030011.().133/6:;/%*.)&'$)&$%&&)+532*)&%&)--,-+04,*,/'&/-+0%1/.*,*./424)(2*28/9/,*)*)*,0.21.%0..*-*)$$#''&1--+0)'+)+()*4)($&$$$$
@202207fa-25ba-460b-b1f6-7357ffcf7499 ch=275 read=83076 start_time=2019-12-13T10:48:22Z barcode=BC01 runid=2c9cf7bc05858273f10e7d7ec552fc0bd742dc3e
CCACGGGAGGAGCAGCAGTGGGAATATTACTGTGGGGCGCAAACTGATGCAACCATGCCGCGTGTATGAAGGCCTTCCGGGTTGTAAGCTTTCAGCGGGAGGAAGGGGTAAGTTAATACCTTTGCTCGTGGCGTACCCGCAGAAGGCACCGGCTAACTCCGTGCCAGCAGCCGCGGTAATACAGAGTGCAACGTTAATCAGGTGCGCACTGGGCGTAAAGCGCACGCAGGCGGTTTGTTAAGTCAGATGGCGAAATGCGGGCTCAACCTGGGAGCTGCATGCGATACTTTAACTTGAGTCTCGTAGGGGGGGGTAGAATTCAGGTGTAGCGGTGATGCGTAGAGATCTGGAGGAATACCGGTGGCGAAGGCGGCCCCCCTGGACGAAGACTGACGCTCGGAGTGCGAAAGCGTGGGGAGCAAACAGGATTAGATACCTGTTGGTCACGCCTAAACGATGTCAACTGGTTGTTGGAATTAGTTTTCTCGTGGCTGAAGAAGCTAACATTGAAGTTGACCGCCTGGGGTACGGCCTGGGTTGAAACTCAAAGGTGACGGGGACCCGCAAGCGGATGATGTGAAGTTTAATTCGATGCAACGAAAACCTTACCCACCTTTGACATGAGGAAGTTTCAGAGATGGTTGATGGCAAAGAACCTGCACACAGGTGCTGCATGGCTGTCGTCAGCTCGTGTGGTGAGATGTTGGGTTAAGTCCGCAACGAAGCGCAACCTTGTCATTAGTTGCTACATTCAGTTGAGCACTCTAGTAAGACTGCCGGTGACAAACCGGAAGGTGGGGATGACATCAAGTCCTCATATTTATATAGGTGGGGCTACACACGTCATACAATGGCTGGTACAGAGGGTTGCCAACGCGAGGGAGCTAATCCTGCAAACCAGTCGTAGTCGGATCATGATCTGCAACTCAAGTACGTGAAGTCAGAATCGCCCCAGTAATCGCGGATCAGCATGCCGCGGTGAATACGTTCCCGGGTCTTGTACACACCGCCCGTCACACCATGAAGACAGGTCTCGCCAGAAATGCGTGCAGCTAACCACCAGGAGGGCAGCACGGCGGGGTTGTGCTGGAGGTGAGAATCATGTGG
+
&$&(.1-*,*&*)-..,-0-.-(/./29./-.-/1,%%&'++)&%%')*4)&.648/88++))-0-4.+0*/-8301&387+3$'&)$%&'(-(*),5/),)-0*47/045)+8.2---('.**-96(++()&*&(52-2+*-)&'(11.1.,--6-..2*5))**,.,.05/8452331)0&)')'**,')*.90:09*2'*''%''+(*23+,.05...*,(*''$'&'().56)+212/32&%*)''')*++&#(*,))*.1*2-+02/$)+2/...,+'',(**)%%$$##''**,3765/+(--/--*)*,,-0,7,072/(+-.24+*,(&)**'&**+,-,2/..+-.-5::8-4..)+-3)5-2693895+*-521,+-*++,..10565''$)..5%'&&*(55486(+*129043,7*2,**01569)(&*''-.')*09*+623,++'+2.6.10:6;160*)&-+0+02;<8/11-*,%''))1'()(,,(%'%&%&*(),434476660/0)'((++233/.+,.7/0;501824)-**)-+)&0,,9-*#&%&)-296532.(*(+++3<;195:2011.-)''%)0420402//72*+((-(+,4*()%))*/+,475()'..1-/+-)(,'%%'-,'*-.5341,,,,/266887000-,-,,14550.*,-340,+.,0+)&$%()765684975.,3,)+0'6%%$'*)-)&%$%%$+0//5,./4/--+21693*.1444573431+,$(&,,22878//'''*,9;:95400-,/0/69244233(/13./12210--'''#$)*+.302-4-,/,**()&'(-.00,0.5-+/./31/((((&,2/1:029+)*'),(.,)*&..2;00*$#%%'.)3-5686734,+*-).,.))),.84303---('$$%,,3307//0&)*.//,/*'%&$$)++.-210//*+&(#(),*')()+)*2,-.)+*'+.&+-,*--(--0+,-0922;00/0,,-07./+*,-+6%*,134899:/,24--++*-,*&$&%&(*(#%%)'+'(*%&&%&(*&+*(25*)$(()+//.%)(,*+*,122')$&$'
@e32c9ed5-c3f8-4a98-bbb0-3c288584a13e ch=99 read=158357 start_time=2019-12-13T10:48:21Z barcode=BC01 runid=2c9cf7bc05858273f10e7d7ec552fc0bd742dc3e
CCGGTTACCTTGTTACGACTTCACCTTGAATCACAAAGTGGTAAGCGCCCTCCCGAGTTAAGCCACCTGCTTCTTTTGCAACCCACTCCCATGGTGTGACCGGGCGGTGTGTACAAAGGCCCGGGAACGTGTTCACCGTGGCGTTTCAGTCCACGATTACTAGCGATTCCGACTTCATGGAGTCGAGTTGCAGACTCCAATCCGGACTACGACGCACTTTATGAGGTCCGCTTGCTCTCGCGAGTCGCTTCTCTTTGTATGCGCCATTGTAGCGTGTGGCAGCCCTGGTCATGGGGCCATGATGACTTGACGTCATCCCACCTTCCTCAGTTTATCACTGGCAGTCTCCTTTGAGTTCCCGGCCGGACCGCTGGCAACAAAGGATAAGGAGGTTGCGCGCTCGTTGCGGGACTTAACCCAACATTTCACAACACGAGCTGACGACAGCCATGCAGCGCACCTGTCTCCGGTTCCCGAAGGCACATTCTCATCCTAGAAACTTCCGTGGATGTCAAGACCAGGTAAGGTTCTTCGCGTTGCATCGAATTAAACCATGCTCCACCGCTTGTGCGGGCCCCGTTCATTTTGAGTTTTAACCTTGCGGCCGTACTCCCCAGGCAGTCGACTTAACGCGTTAGCTCCGGAAGCCACGCCTCGGGGCCACAACTTCAAGTCGACATCGTTTACAGCGTGGACTGGGGTATCTAATCCTGTTTGCTCCCACGCTTTCGCACCTGAGCGTCAGTCTTCGTCAGGGGCCGCCTTCGCCGGTATTCCTCCAGATCTCTACGCATTTCACCGCTACACCTGGAATTCTACCCCCCCTCTACGAGACTCAAGCTTGCCAGTATCAGATGCAGTTCCCAGGTTGAGCCCGAAGTTCATCTGACTTAACAAACCGCCGCCGTTGCGCTTTACGCAGTAATTCCGATTAACGCTTGCACCCTCCGTATTACCCGGCTGCTGGCACGGAGTTAGCCGGTGCTGTTCTGCGGGTAACGTCCAATGAGCAAAAGGTATTAACTTTACTCCTTCCTCCCCGCTGAAAGTGCTACAACCCGAAGGCCTTCTTCATACGCGGCATGGCTTGCATCAGGCTTGCGCCCATTGTACAATATTCCCCCTGCTGCCTCCCGTAGGAAC
+
571417/1527//2-./*1/70,-+((*-7,+++-:6303.-4,+,-99(),1&&).-:79144.04/&-,40+242),1/53.&((6:/+:993000-0-/88977543/1246;,-9-4((+()'')*-1;1.15+-/*+%,,'%$%+5+*,,1190010./0/6<753-67<88991+,,-,+038/5013980.0100(2,1631387612,./:;234111-3(()/3.02413+-('+0222512335<;243689;<;,7.-(%))&((+'''+'3:2*++,-'/))0.1;/11201--,/05889:91;//-44958614*+/;712388705.-/887831993149626+/21008,3.,--/624.76:*339743+4*./24+,)*'*,/045--*4560403//42.114481//09:656('6532224/:,,,:-936742+.,294,+)&(%&-38683.-./-0041294-03-8)&'*+/*)+3.020/6,,.09758866204/+*+20;7:<;89427,,.22*/*1+290/61+,323/-60,-.5.325/*-.68/)(4+.0;;.,-+2:;+251/3.-,2063+/00/2())./87,4976107/1/00/+0++,993205-8.0988987/-%'...3,-()(*)--,*,175625615;*)*(.-.778)*'%)1--.02+-**76//-9,+12471+/./294313-396625899322227<:689*,8:50548365330/'+*.1;774/+**.)'()*2435.0::0-1-').*+(++''(-*.:/978125963.0-)+.13469933&+/-,0/-&.(*+679;::979<194..627/-119.+$$'+,)***(,*(*)5)+1:84.+-&%'*,-)(()(+*)%,#.%&(467;35334:16.+*-2+,-1:303:77+5))/2'/(*+655-6)'**-%(1-*-45/65-,5#.71332,(*(175204*7(,./.0,6-'.&)*/,2)(24+)--2,+/0/70692(*.%-'&)0)*5*,/41:**)(+(07(.77;86755(,0)("'%&&'%%',-2'0/*((%(**43,/.)-&+,''&,),177.*12546:167*+//4*/(*
@5da442e2-d38e-42d2-abae-8c12d01790f5 ch=10 read=43083 start_time=2019-12-13T10:48:20Z barcode=BC01 runid=2c9cf7bc05858273f10e7d7ec552fc0bd742dc3e
CTCCTGCGGGAGGCAGCAGTAAAGGGAATTTTCGGCAATGGGGAAACCCTGACCGAGCAACGCCGCGTGAAGGAAGGAAGAAGGTTTCCGGATTGTAAACTTCTGTTATAAGGAAGAACGGCGGCTACAGGAAATGGTAGCCGAGTGACGGTACTTTATTAGAAAGCCACGGCTGAACTACGTGCGCTTAGCCGCGATATGCGTAGGTGGCAAGCGTTATCAGGTATTGGGCGTAAAGAGAGGCAGGCGGCAGCAAGGTCTGTGGTGAAAGCCTGAAGCTTAACTCCAGTAAGCCATAGAAACCAGGCAGCTAGAGTGCAGGAGGGAGAGGATCGTGGAATTCCATGTGCGGCGGGGTGAAATGCGTAGATATATGGAGGAACACCAGTGGCGAAGGCGACGATCACTGGCCTGCAATGACGCTCAGTCCCGAAAGCGTGAGGAGCAAATAAGTTAGATACCTAGTAGTCCACGCCGTAAACGATGAATACTAGGTGTGGGGGTTTCAACACCTCCGTGCCGCCGCTAACGCATTAAGTATTCCGCCTGGGAATTGCGGTCGCAAAGATTAAAACTCAAAGGAATTGACGGGGCCCGCACAGAAGTAGCGGAGCATGTGGTTAATTCGAAGCAACGCGAAAGAACCTTACCCTACCTTGACATCCTTGCATTACTCTTAATCGAGGAAATCCCCTTCGGGGACAGGTGACAGGTGGTGCATGGTTGTCGTCGGCTCGTGTCGTGAGATGTTGGTTAAGTCCGCAACGAGCGCAATAACGTTAGTTACCACCATTAAGTTGAGGACTCTAGCGAGACTGCTGGGTTAACCAGGAGGAAGGTGGGGACTGACGTCAAATCATCATGCCCCTTATGTAGGGCTACACACGTACCACAATGGCTGGTACAGAAGTGCAATACCGCGAGGTGGGGTAACTTTAAAACCAGTCTCGGATTCGGATTGTAGGCTGAAACTCGCCTACATGAAGCTGGGGTTACTAGTAATCGCGAATCAGAATGTCGCGGTGAGATACGTTCCCGGGTCTTGTACACACCGCCCGTCACACCATGAGAGTTGGCAATACCCGAAGTCAAAGTGGGCTAACCGCAAAGGGGCAGCGGCCGAGGAGTAGGGTCAGCGATTGGGTGAAGAGATCGTAACAAGGTAACCGG
+
(+681*/'3/-00/379,./.*))*'))*49-+8975:42/,''++.30-./6966.-30.38:)'()+,*)(*,,..*)-/012;1,*3.*/-*-85.,-2,+,+*+.69)7,3,/5.*.,50000.&.),.1/8664459*')),1*'')),/50'+,.',03/18/-/,,(%%''-+..1/3&'*,**/-))(&--0**(+&*)+.1.160112:877-'&,%(*0165973:/''('+,5.09517+***,&./114653110/55/0984')&&&'+'''+(&)/1917:121/*.6.2277.-,,-/*,0136&+.(*.+()*/2.0/.12+9)8*::68521/((%')*+'+18.02365867766234-)-&+-137:4550/))*.(0.7720-0-*/.,62;27180)*/067673/.40/+,30,,/2+(*)(,-0;71.%,(6,+/335:4124446993556<::;:/5/./12;9733.--,*+',372.9/-1--,374460324614:00132233-2:5)()+.,0+*-9400)''*(',2:52&&)4.+,,.,;;7513*0**)+./25566;:5,8,),'(&%''''*+1,.%*,6703..+4*528.+.-)-13655015+),02''))0-'$%)*)--,),01,)*)((.0+,**-*/.66+*'%()''+;7-0/9+0864.+*2*008).,,7::8856)10;(+-767,811266566295.-.-)4,'+-73/,-04,/6.8.*)+')-.*)&'%))'&.)')'(,2+++5.118/./4/20//),+--002,*'%&/-/,2+12.42.+,-0/3/217..-0.02365350,-/22694072(')'()&(&('+*(++))*&*)051/131/600(()*/((*('-.75844-681/),+-,-')&(.+.1+-897+9-32534-.+7-8(9,.9.114734.(4*(01/54-,+,//03//17;:62811-%.,2777*,--72210/3/-.//2/2.-,(.237).7150-552//4,..00-+0402;61130.)+-((./+')+.2//-1,+.:*)%%(&'''%%$')''&'',**---'((&''$--2:44)')'%'**,)2,1//1///4/9310..*&('&'-*-2-/1*0./.3137
@9d3162d0-5562-4b8b-813b-5c6355e1f698 ch=462 read=83155 start_time=2019-12-13T10:48:04Z barcode=BC01 runid=2c9cf7bc05858273f10e7d7ec552fc0bd742dc3e
CGGTTACCTTGTTACGACTTCACTAATCGCTGACCCTACCTTCGGCCGCTGCAGCGCGGACTCACGGACTTCGGGTATTGCTGCCAACTCTCATGGTGTGACGGGCGGTGTAACAGACCGGGAACGTATTCACCCGTTCTGATTCGCGATTACTGGTAACCAGCTTCGTAGGCGGTTTCAGCCTACAATCCGAACTGAGACTGGTTTTTTAAAGTTTGGCTTCCACCTCGCGGTATTGCATCTCTCTGTACCAGCCATTGTAGCACGTGTGTAGCCCTACACATAAGGGCATGATGTTGACGTCATCCCCACCTTCCTCCTGGTTGGCAGGCAGTCGCTAAGTCCTCAGCAATAGTAGTAACTAACGACAAGGGTTGCTCGTTGCGGGACTTGCTTAATCACGACACGAGCTGACGACAATGCACCACCTGTCACCTTGTCCCCGAAGGGTTTCCTCGATTAAGAGTAATGCAAGGGATGTCAAGTGTATGGTAAGGTTCTTCGCGTTGCTTCGGAATTAAACCACATGCTCCGCTACTTGTGCGGGTCCCCGTCATTCCTTTGAGTTTTTAATCTTGCGACCGTACTCTGGGCCGGAATACTTAATGCGTTAGCGGCGGCACGGAGGTGTTGAAACCCCACACCTAGTATTCATCGTTGGCGTGGACCACCAGGGTATCTAATCCTGTTTGCTCCCCGCTTTCCGAGCCTCAGCATGGTTACAGTCCAGAGTCGCCTTCGCCACTGTACTGGTGTTCTTTAATCTCTACGCATTTCACCGCTACACTAGGAATTTCTACTCTGCGTGTAACCAGTTTGGAATGCAGCCCAAGTTAATTACGGTGTTTACTTAATCATCGCCTACGCTCCTTTACGCCCAATGCCAAATCGGATAACGCTCGCCACCTATTGCGGCACGTAGTTAGCCGTGGCCTCGCAGGTACCGTGTTATCTTCCCCAAAGACAGGCTTTACGATCGGCGCTTCATCACTCACGCGGCGTTGCCATCAGGGTTTGGCTGTTTAATATTCCCCACTGCTGTCCCTGGG
+
4102/)+(*2-/0'+.076.,$&$)+/.'&()*+4))*098:/8.9/..-*.%$$*,-1,..//74833/-3-*++%,&$(*+0535,+*'(+.0::85/022::*6)'&#&'(**,5--54.5/.0)-)&#*(&$)).,-*0321220.0*'&&&$''+/,.,+,'%&&)2*-'$$#$((+/.357<60+)/00+*,()674/1096<2/;0/38.-((*.,6,.63112/10/02114/.-,,/0560354375.4.)(())(,,+.)'&,--6/('))*-,-)(--87/.,*)%&%'*125724::0,086;7:212*(-.,%%&$+1/+,//-/-6/)*,.,-.-6190&.0*(114.,/8243521.4-41.0.2678350451,+'$&-'.('()-20000038577674-.*$&$')+2)01/063//.+-+.96:/*)*()$',0/6772&+'(('**+,(+')13)77,2147-.,-/+%&+.((4*3.;78;746727-..61.*%&)(::57931123332)'','&(*(*(-(/2/543(&(&,-4/22983//-6;60.6/,10..4464*3*)+*%&*'-+*+,)+'(+0-6.21,0.**..93-6.,/-3.0(++-/),+&/672)1017-'&-(.6/26-&(%%(*-7./3,*)/,+0)&/)--347645332;60243:3*),1;7*'(*11545&./,,',(1),+1*-&%&%)//19:5<98:</2200/--123578,,,&*3/4521*204./8,+04<27:56'*&'+(+%+*)'*&))+(('&'$$').*,.9<:2-(&)'(%%&(',''(+++,,'('('$'(&$&%#2,450.7-/90,.-//:4*61./5253(0)*'))*('./459998668903.&)'$$&&%%&&%(+*++,3--*30.4)**,*+%'',0//15-/).//0:887*+'*/0.02-*)*.2,,*+,,('&&%&%()78936641323/10+40(+-%05-05*.0('%%%&'&$/,/0/01*,)$'+)*5-,8/('++'
@a09ab6ec-9fb0-4fd0-b8e0-12b98c07a2c8 ch=81 read=96671 start_time=2019-12-13T10:48:01Z barcode=BC01 runid=2c9cf7bc05858273f10e7d7ec552fc0bd742dc3e
CCGGTTACTTGTTTTTTTGACTTCACCCCAGTCATGAATCACAAAGTGGTAGCGCCCTCCCGAAGGTTAAGCTACCCTACTTCTTTAGCCACTCCCACATGGTGTGACGGGCGGTGTGTACAAGGCCGGAACGTGTCCTGCGTGGCATTCTGATCCACGATTACTGGCGATTCCGGCTTCATGGAGTCAGGTTACTCAATCGGACTACGACGCACTTTTATGAGGTCCGCTTGCTTTCTCTTGAGTCGCTTCTCTTTATGCGCCATTGTAGCACGTGTGTAGCCCTGGTCGTGAGGCCATGATGACTTTGACGTCACCTTCCTCAGTTTATCATAGCAGTCTCCTTTGAGTTCCCGGCCGGACCGCTGGCAACAAAAGGATAAGGGTTTAGCGTTGCGGGACTTAACCAACATTTCTAGCCACGAGCTGACGACAGCCATGCAGCACCTGTCTCACGGTTCCCGAAGGCATTTATCATCTCATGAAAACTTCCGTGGATGTCAAGACCAGGTAAGGTTCTTCGCGTTGCATCGAATTGACGTATCTGCACCGCTTGTGCGGGCCCCGTCAATTCGAGTTTTAACCTTGAAGCCGTACTCCCCAGGCTTGATCGACTTAACGTTAGCTCGGGAAGCCGCCTCAAGGGCACAACCTCCAAGTCGACATCGTTTACGGCGTGGACTACCAGGGTATCTAATCCTGTGTTTTGCTCCCCACGCTTTCGCACCACAGGCGTGGTCTTCGTCAGGGGCGCCTTCGCCACCGGTATTCACTCCAGATCTCTACGCATTTCACCGCTACGCCTGGAATTCTGCCTCTACGAGACTCAAGCTTGCCGGTATCAGATGCAGTTCAGAGTTGGGCAGGATTTCCGCATCTGACTTAACAAACCGCCTGCGTGCGCTTGCCGCTTAGTAATTCCAATTAACGCTTGCACCCTCCACGTATTACCGCGGCTGCTGGCACGGGGTTAGCCAGTGCTTCTTCTGCGGGTAACGTCAATGAGCAAAGGTAATGCACCTCCCCGCTGAAAGTACCCCAGCCGAGGCCTTCTTCATACGCGGCATGGCTGCATCAGGCGCCCATTGTGCAATATTCCCCTGCTGCGCTCCCGTAGGAG
+
7)+--0*),)),-,,.+*,*,-003/887+/28/./066623265,4-(*'&--/4*,-1+)**).+8)''()-46))$'(+*483*'*)((-77/*,-//:2227/6'*/-,,),../.326+6292:0/+(*&+-+%&''*/4./061-../3'&')(+*$%(%'+*569776103/.-0/2()*2&17/8.,/3,8.6(7*-+&'041+-'+-9<0/**)1)2320335/.,7/*)($%()-+/.07/11-252*+(''(%$()'&(**$&)0--&$%(+2,(,763,)))--2961,-..01283042-,,%((*-/712&&,82-01)'&))&23443%&%#''16714+(*,+4849988++)')*1+86(00:943*3-0:2'$('(224+9832131-0-).7.6:-+'%(+&'(12557771.)0//0805176665571444-../-98;286)*3,2-)+.(&/.753,-#$%*0-0*0904143:8:87:14220321830(3-4<:7<98991;0//12*++0&&*,&'$&%%%'%,,*+3/12/71/-293(+8856685,(.088*6.2*-(%%'&,51----/)+)(,1'('*(10./02,4))$&&&(113'4''&$&%%*4/20.)+%&&&&'(-+.*70/078675663162)*'*)--6;53.+--)0/,,.1/+(-)*5*+,*-895)+(-75*-01,3:--%%%)*%&$)0++')'*)0/..58'-,/).')*)-/349..+/+*%063+,..*)).01100./.2.2:5457;555/0(--,,,'$)&'(&/2(/501.,1,47:75*++**/5%.101601563*)'))5+*(-,8.032'++&4/)1*&),/35553324302:52748:;777641/*'&$')%&&&%+/059;-0/2.848.-+6)()+353.2,%'*+/.3/2:76091,*+7)-*&)&..)/***/-+22356:46;534731.),3568/3...63504)-+./&&$&#(),.77,(224394-0*3-,'%$,'%$)..0+31381&%#%%'&)+,./76522+12%(&%%((*)-2.-,,+/+,1-244*'*)&')'*++3/-0-4-''
@1ba005fb-b93e-4c68-af43-aabfa97a43e7 ch=419 read=152582 start_time=2019-12-13T10:47:26Z barcode=BC01 runid=2c9cf7bc05858273f10e7d7ec552fc0bd742dc3e
CCAGTTACCTTATTGCGACTTCACCCAGTCATAAGATCACAAAGTGGTAAAGCGCCCACTCCCGAAGGTTAAGCTACCTACTTCTTTGCAGCCACTCCCGCTGGTGGCAGGCGGTGTGTACAAAGGCCAGGAACCGTATTCACCGTGGCATTCTGATCACGATTACTAGCGATTCCGACTTCGTAGGTCGAGTTGCAGACTCAATCGGACTACGACGCACTTTACTTGGTCCTTTGCTCTCGCGAAGGTCAGCTTCTCTTTGTATGCGCCATTGTAGCACGTGTGTAGCCCTGGTCGTAAGGGCCATGATGACAGGCGTCATCCCACCTTCCTCAGTTTATCACTGGCGGTCTTTGAGTTCCAGCCGGACCGCTGGCAACAAAGGATAAAGGGTTGCGCTCGTTGCGGGACTTAATAACATTTCACAACACGAGCTGACGACAGCTTCATGCGGCACCTGTCTCACGGTTCGAGGCACATTCTCATCTCTGAAAACTTCCGTGGATGTAGAAGTTGGTAAGGTTCTTCGCGTTGCATCGAATTAAACCACATGCTCCACCGCTTGTGCGGGCCCCGTCAATTCATTTGAGTTTAACCTTGCGGCCGTACTCCCCAGGCGGTCGACTTAACGCGTTAGCTCCGGAAGCCACGCCTCAAGGGCACAACCTCCAAGTCGACATCGTTTTGGCGTGGACTACCAGGGTATCAATCCTGTTTACGCTTTCGCACCTGAGCGTCAGTCTTCGTCAGGGGCCGCCTTCATACCGGTGATACTCCAGATCTCTACGCATTTCACGCTACACCTGGAATTCTACCCCCCCTCTACGAGACTCAAGCTGCCAGTATCGGATGCAGTTCCCAGGTTGAGCCCGGGGATTTCATCTGACTTAACAAACCGCCTGCGTGCTTGCGCCAGTATTCCGATTAACGCTTGCACCCTCCGTATTACCGCGGCTGCTGGCACGAGTTAGCCGGTGCTATTCTGCCAGGTAACGTCAATGAAAACAAAGGTATTGCTACTCCCAGCAATACGTAACCCCGCA
+
./$+/5,/./,$/(%)-,-3:420-),066'&$*'---,-14-,,00+*-'(*+48.'.,752+,/)//33/+./6885.46;1265(&*+/,)+,4-*'%$*,+&*&%17699644135792(-/-7.00.*/&()),0.-33'/).+/78979944(+-30;../123527<3))*,--0(,')),0')12:10*3-4792;44)8-31.,./121&*+/*(')&*,-.+.8+)-//2-*)*,'4+941)*,**53162,.0229:<<036)*-.,(+-,.1,,..1:326997(-&%05:9901002,,)%&&./466.564*092911.3*,,92.0//1-2/,+-,)-+(*(22705/0165:69803/+/,,(/.2)08/7991+6152/1024973;22'73/+**0+&(0+3094//4403)0+)225655627+--+0/.044'%%(*6/0461100.6633%().)-.,/:/05467544,-*)&)+556578:99+*'')(&*')((/0+/2:75;52575211.0/()+0+3:53.')+00787/.6+%&'(',)-&2..971)+/37671)-/''$'8<:*8-7-:.0/776,8-.,2::-.095/)-,,1/67290.,-.41134/)4+/0-.6,--19630-,7520206280624001473/,--+370'++),56:6965680,('+,.-,-004-))&$(+(*34..+-+00/.-*--..37768<:659,/830/677:793*-029&2,''*#'*4&&(.//67:994828;2.)-)-035.162323132112623880-/.0/0,..04790-().,1.',.01:07/688676913++++*7/./44++.1+*+'()+()+,-146776792::79<9:988.)('%&&-+(*34,70-**1-0/+*'),-.'-51.06-1-1-+3:6519122::.3+*,.&').,-1.),-*/6*/8+0222+2..3;:7957610,/-*+0.).-+(/&&'0&-./2*,&.0;111658+,'&&$$%
@43571c7e-8d9c-4791-9cf5-228f2ee2c533 ch=99 read=158146 start_time=2019-12-13T10:47:25Z barcode=BC01 runid=2c9cf7bc05858273f10e7d7ec552fc0bd742dc3e
CTCTACGAGGGGAGGCAGCAGTGGGAATATTGCACAATGGGCGCAAACCTGATGCAGCCATGCCGCGTGTATGAAGAAGGCCTTCGGGTTGTAAAGTACTTTCAGCGGGGAGGAGTAAAGTTAATACCTTTGCTCATTGACGTTACCGCAGAAGAATCTCCGTGCCAGCAGCCGCGGAGGTGCAAAGCGTTAATCGGAATTACTGGCGTAAAGCGCACGCAGGCAGTTTTGTTGATGAATGTGAAATCCCGGGCTCAGCCTGGGAACTGCATCTGATACTGGCAAGCGAAAGGAGTCTCGTAGAGGGGTAGAATTCAGGTGTAGCGGTGAAATGCGTAGAGATCTGGAGGAATACCGGTGGCGAAGAGCGGCCCCTGGACGAACTGACGCTCAGGTGCGGCAGCGTGGGGAGCAAACAGGATTAGATACCACGGTAGTCCACGCCGTAAACGATGTCGCTTGGAGGTTGTTGCCAGGCGTGGCTGGAGCCGCTAACGTTAAGTCGACCGCCGCAGAGTACGGCCGCAAGGTTAAAACTCAAATGAATTGACGGGGGGGCCCGCACAGAAGCGGTGGAGCATGTGGTTTAATTCGATGCAACGCGAAGAACCTTACCTGGTCGCCCGGCATCCACAGAACTTTCCAGAGATGGATTGGTGCCTTCGAGACTGTAGAGACAGGTGCTGCATGGCTGTCGTCAGCTCGTGTTGTGAAATGTTGGGTTAAGTCCGCAACGAGCGCAACCCTTATCCTTTGTTGCCAGCGGTCCGGCCGGGAACTCAAAGGAGACTGCCAGTGATAAACTGGAGGAAGGTGGGGATGACGTCAAGTCATCATGGCCCTTGACCAGGGCTACACGTACTACAATGGCGCATACAAAGAAGAAGCGACCTCGCGAGCAAAGCGGACCTCATAAAGTGCGTCGTAGTCCCGGATTAGGTCTGCGCTCGACTCCATGATCGGAATCGCTGGCCAATCGTGGATCAGAATGCCACGGTGAATACGTTCAGGCCTTATGCACCGCCCGTCACACCATAAAGTGGGTTGCAAAGAAGTAGGTAACCTTAACCTTCGGGAGGGCGCTTACCGCTGTGATTCATGACTGGGGTGAAGTCGTAACAAAGGCCAACCGG
+
(,/()*/(*.1-'+(,+,+)&-+2+)++-40/.243;65:30+.+0&176000./2)4;6:78:45550424650()+)00:579(754:2'.4-)1-+,49-,00/:;,)0*'$(';6.-8080473::0/988+0+++,*5**5;./.&**&%%$$%+,02235.,/,)&'%&'(')&--116+(+).+/,//,/0../..,4&$(++30--/-,-+.%,1.*.0::1110***'(2.*-.1:2+53.*1-,.6(%+3-.(%4');3322.++,,-////.+,')(*-,)+)*+-/:899*(*+,-,2,,1,5-*-9430-./.88'&-+'*2::.-+++..,/4167/84&79154.1-,+/*%+62)695+-.:56,),*+,,33445.0754/'-'&'(*+-35-*+-1:20+13,-+(&((*18(+,1/4135:/003:9;;;2/.-,+00*'(--3,--*,&(&&+2,*10/2,0+**3,+.,'),,+,,,/4.+,.1056*.6++,,&('((.*2,1247/7.90<;93:95;9,*(+*.,/0-,.285-43,*-)-&%+()*39447.///7446:4:51548600210743261.3+-23*'')+1.35-,(,)(,,0455.+.,.28++.*,('')**7./(0*051242+3/.'--,'*,((%+&--3663/.,-./,;00099772000.333033//27:800.9-52811&.-00-14/6,*+,,1292:.*0,,2..82)25.1;7686;82/--1.296.0-,/0:*-,*+/189:30/))(%,5/+,-0,*,+/,(.(.450:7665562..-----((()-.&$#%'760431200,''&-%+---3/..90/./-+%).,%((%)'*+94976813.-)',1(%(*2.887634382'+))-,559:79.,',)'-'&('(*200-,/75133366.+**,)4/.,2.10')%&+,034:8:442-(*25883'+03588:8692599(031,*.',&++-/*65,(22/.-/3'0*&%'&**,.;.15:-'+)))*8/.1,/'&'**17279*;/,-.,1207/.74+)3),046:6666577468301/7///5478526'1-.-525749
@2e76634b-f7b7-44cc-96ad-f84d08316b10 ch=46 read=120932 start_time=2019-12-13T10:47:24Z barcode=BC01 runid=2c9cf7bc05858273f10e7d7ec552fc0bd742dc3e
GGAGGCAGCAGTGGGAATATTGCACAATGGGGAAACCCTGATGCAGCAACGCCGCGTGGTGATGAAGGTTTCGGATCGTAAAGCTCTGTCTTTGGGGAAGATAATGACGGTACCCAAAGAGGAGGAAGCCGGCTAACTACGTGCCAGCGGCGCGTTAATACACGTAGGTGGCGAGCGTTATCCGGATTTACTGGGCGTAAAGGGCGTAGGCGGATGGTTAAGTGGGATGTAATGCCGGGCTCAGCAGGTGCTGCATTCCAAACTGGTTATCTAGAGTGCAGGAGAGGAGAGTGGAATTCCTGGTGTAGCGGTGAAATGCGTAGAGATTAGAGGAAGAACACCAGTGGCGAGGCGACTCTCTGGACTGTAACTGACGCTGTCGAAAGCGTGGGGTAAACGGGATTAGATACCCTGGTAGTCCCACGCCGTAAACGGTAGATACTAGGTGGGGTTCAACACCTCAGTGCCGCCATAACGCGTGAAGTATTTCCGCCTGGAACGGTCGCAAGATTAAAACTCAAAGGAATTGACGGGGACCCGCACAGAAACGGAGCATGTGGTTTAATTCGGCAACGCGAAGAACCTTACCTACGCCGGGCATCCTTGCATTACTCTTAATCGAGGAAATCCCTTCGGGGACAGGGTGACAGGTGGTGCATGGTTGTCGTCAGCTCGTGTCGTGAGATGTTGGGTTAAGTCCCGCAACAGAAGCGCAACCCTTGTCGTTAGTTACTACCATTAAGTTGAGGATAGCAGGGCCTGGAGTTATGGAGGAAGGTGGGATGACGTCAAATCATCATGTACCCATATGTGTAGGGCTACACGTGCTACAATGGCTGGGTACAGTGAGATGCAATACCGTGAGGTGGAGCCAAACTTTAAAACCAGTCTCGAATTCGGATTGTAGGCTGGAGACTCGCCTACATGAAGCCTGGAGTTGCTAGTAATGCGGTCAGTGTTGCAGTGAATACGTTTCCCGGAGTCTTATGCCACGCCCATCACACCATGGGGATTGCTTAATACCCGAAGTCCGTGAGCTAACCGCAAAGGAAGTGGCAGCCGAAGGTAGGGTCAACGGTGGGGCCAAGTAAACAAGGTACCGGGAATGAGAGCGACGAGCAGTGAGTTGCTTTCTAAAGGCAACTTTCTTTAAGCCACCAACAATACACAACAACTACCACC
+
&(%()0,11,-214--*+)1,+*,.28533+)&,./6++,,4337/46-3086+**,'())*,')+-..;-+38526.0./*(*,33.-,*'&'/5)...2.,))+(-(*+',,*/0()%,,*.,,3//0')*')2,4../.*43&.*%%$$%&%'$#%'()+,.,--*3+**+///70/+5++)*83..5697760434*-206430/41196,)$%%.))+0;985/1-',(2,+4536++'*$//03674667-.*%*,+-4729522*((()*31..-)*&-*(+**..10,0*-**&.0.*&**/2./041--00-0.,),-7*+%)'-+,450--.(**+5-+,-014/0/.-*-16586645/.%(*//13+,/)-*&)0,(,),'&-8++&30,13002535-*&'')&*,1/+'115:3/43*'(&+%&-/,/.(-++'+.2.73(**&**()$%(',((3*&((&('')1)++('+,5),.+,*(+('().333/4,3,--1/::976819*/+-,2.22300:8237.)*)*)&'%$#(''*-++*(,5089274:3104426/-)+'))1.-,.),2*++),.+)',--1-**$)%+2/020516277-+*(+()),9)818)4933755:63224++./08710121224*/458710112786563210./0,.3&/54;62/30:1.03.3'&('***013394.8/00131/,2.**'),300;0.*/+&%,(&&#$#$)(%'%&(*')50.//-'),-.'-*.62-+/233668:824380'((*(/0.'+(*)(&&%)*(')))&(&)*++//353498748**+4&78561377608///945//.0).3',-31;437;9.;;839256865&)$18/.7/19.2.200/60-(,456457,)'()((,*(,,-1+*1,'*.+)+++($%%%'%'%*(.+*+$,,')6110/.:,-30-,**+12301'.)&)'*4/.45/0.-2+'$('+&/,*)*.++,&.+*'*.-/38.0+)'/&))(''**1))*&&%$$,+%,-,*-5*1---0,,/0)-&&*(++($$)'%&$+/,4:'/*(1/'+'),/(&%'(,-77''%)&')&')+2(()*'%'/8/*'%).+19.+01(,,'/.-385*3573**)''%%-%&)$%&$&#
@89f9e80b-309b-48bb-9f41-191bbe9692ab ch=10 read=43043 start_time=2019-12-13T10:47:06Z barcode=BC01 runid=2c9cf7bc05858273f10e7d7ec552fc0bd742dc3e
CTCCTACGGGGAGGCGGCAGTAAGGAATTTTCGGCAATGGGGAAACTGACCGAGCAACGCCACCGCGTGAAGGAAGAAGGTTTTCAGTTGTAAACTTCTGTTATAAGGAAGAACGAAGCGGCTACGGGAAATGGTAGCCGAGTGACGGTACTTTGATAGAAAGCCACGGCTAACTACGTGCCAGCAGCCGCGCGGTAATACGTAGTGGCAAAGCGCGTTATCAGGGTATTGGGCGTAAAGGGGAGCAGGCGGCAGCAGGTCTGTGGTGAAAGCCTGACTTAACTTCAGTAAGCCATAGAAACCAGGCAGCTAGAGTGCAGGGAAGGATCGTGGAATTCCATGTGGTAGCGGTGAAGTAAATGAATATGTGGAGGAACACCAGTGGCGAGGCGACGATCTGGCCTGCAACTGACGCTCAGTCGAAAGCGTGGGGAGCAAATAGGTTAAGATACCTAGTAATTCCACGCCGTAAACGCGATGAAATTACTAAATTTGGATGTCAAAGTTCAGTGCTGCAGTTAACGCAATAAGTACTCCGCCTGAGTAGTACGTTCGCAAGAATTGAAACTCAAAAGGAATTGACGGGGGCCCGCACAAGCGGTGGAGCATGTGGTTTAATTCGAAGCAACGCGAACATACCAGGTCTTGACATACTCATAAAGAGGCTCCAGAGATGGAGAGATAAACTATATATGAGATACAGGTGGTGCATGGTTGTCGTCAGCTCGTGTCGTAGAGATGGGTTAAGTCCGCAGAGCGCATAGCCACTATCGTTAGTTACCATCGATAAGTTGGGGACTCTAGCGAGACTGCCAGTGACAAGCTGGAGGAAGGCGAGGGATGACGTCAAATCGTAAATACGCGCTATGACCTGAATACGTTACTGCAATGGATGGTGCAGAGGAAGCGAAGCGCGAGGTGAAGCGCAAAAAAACCCATAAAAACCATTCTCAGTTCGGATTGTGATGCACGCTCAAACTACATGAAGTTGGAATCGCTAGTAATCGCCAGCGAATCAGCATGTCGCGGTGAATGTCGTTCTCGGGCCTTGTACACCGCCCGTCACACCACGAGTTGATAACACCCCGAAGCCGGTGGCTAACCGCAGGAAAGGAGCTGTCTAAGGTGGGATTGATTGGGGGTGAAGTCGTAACTAAAGGTAACTTGGAAGATAGAGCGACAGGCAAGTGGAGTTGCTACAAAGGCACCGCCTTTCTTCAGCGCCAGCAATACGTAATG
+
0322/01/15)'...(540..2**-*0,689210-(*($'-(&))(#$%%&*+'++',*4/),**)%(*)'**,,+0-(-(77.9.009//062/03/2)0.',462606+/04,,),,88+***&1++2/+,*))+7-&&()-,73771/383'(,(%+)*'((%*/,,+.1/0.//0171+,-,-2.,..)0+*7/)***)(0*,3-46**,.,.,3000(/-',)*339897817(,,80(+0+1--.80/.0-..)*+*.0875285010()%(*&(%'*-,')+25-24+-.+/62/73//0/0,+*&),.27726++*-1164.0+&-&0+870/+*('&%),39.+-+$+&*))%%54/0+./600+//.367121-1+*())2167888534'584501,-.00-(-,0-0,8&'+/,/1178;++.02<:+('')4,6),+.42&&)00(2'0)$(),2..0;7.*'),,%'*&+)(+45+'.+)0,51121%,,-0:944766898+-5-/'2++.6/12,,*++48460&%(*+,59771494++.3%&%($#)/.*1503/(&&,+-2/00+.6/*/7+*++-27016965-,+()+)*-5258-36;7-3)'')(,,*),(&+-..5).+,(...4442/0013237-''*+.,7+*))'+730.''&.)(&((./.,-(+/2,.000+'.*4::8776*).+)*8353,&++,,'''''(%*'**2*3,532*())(&'%$'''&''$*%,+%'+*,-/06)*0335868-'$)))*(1*18:2483.)./'$+(*/&03/1213433+/179/,3)-,010&04+6759:9652.,/.%))-%#%)(*%($'+//01'-*'&&(&-)$()(*.204:8987557**)(&(*''()1&+)*('*))'(($&-.2/26;:618*)+07:9/3789:656&+,-+-.*3-(,*+,*)%'$')'&'(&&'+$*+1-+5.9,5///434.335568')&&'.)-401**-../1847,662273*')'(,312-00-0/1./-./16.6;/,35--,2-/2./---++,+%'$'&)''**).84960.2))2,/*/&.*.3)+)&'(22./-0+4.9522(-)))2168;9,+-05-//112**'(,(,0.16(%$+*16124/.+,),**'3921+&+%&$(,'$&%%+,5)/)$(.($%&&+.*196---%/-+**8-.-84$),"#
@0b884376-c4a2-447c-bfba-b88e2223965c ch=129 read=93703 start_time=2019-12-13T10:47:05Z barcode=BC01 runid=2c9cf7bc05858273f10e7d7ec552fc0bd742dc3e
CTACTGTACTTGATTTTCAGTTACGTATTGCTGTCGGTGTGTGTTAACCTTTCTGTTGGTGCTGATATTGCTCTACGGGAGGCAGCAATTGAGGTATTGCACAATGGGCGCAAGCCTGGTATTTCATGCGCGTGTATGAAGGCCTTCGGGTTGTAAATTACTTTCGGCGGGGAAGGGGAGTAAAGTTAATACCTTTGCTCATTGACGTTACCCACCATGGCTTCAGCTAACTCCGTGCCAGCAGCCGCCCGGTAATACGGAGGTGCAAACGACTAATCAGATTACTGGGCGTAAAGCGCACGCAGGCGGTTTGTTAAGTCAGATGTGAAATCCCCGGGCTCAACCTGGGAACTGCATCTGATACTGGCAAGCTTGAGTCTCGTAGAGGGTGCAAATTCCAGGTGTAGCGGTGAAATGCGTAGAGATCTGGAGGAATACCGGTGGCGAAGGCGGCCCCTGGACAGCTGACGCTCAGGTGCAGCAGTGGGGGGCAAACAGGATTAGATACCCTGGTAGTCCACGCCGTAAAGCAATGTCGACTTGGGTTGTGCCTTGAGGCGTGGCTGGAGCTAACGCGTTAGTCTGACCACCAAATTACGGCCTGGTTAAAGCAAATGAATTGACGGGGGCCCGCACAAGCGGTGGACATGTGGTTTAATTCGATGCAACGCGAAGAACCTTACCTGGTCTTGACATCCCGCGGAAGTTTTCAGAGATGAGAATGTGCCTTCGGGAACCGTGAGACAGGTGCTGCATGGCTGTCGTCGCTCGTGTTGTGAAATGTTGGGTTAAGTCCGCAGCGCAACCCTTATCGCTGTTGCCAGCAGTCGGCCGGGAACTCAAAGGAGACTGCCAGTGATAAACTGGAGGAAGGTGGGGATGACGTCAAGAATGTCATGGCCCTTACGACCAGGGCTACACGTGCTACAATGGCGCATACAAGAAGCGGCCCTCGCGGGAGCAAGCGGATATCATAAAAGTGCGTCGTAGTCCCGGTTGGAGTCTGCAACTCGACTCCATGAAGTCGGAATCGCCTTAGTAATGCGTGGATCAGAATGCCACGGTGAATACGTTCCCGGGCCTTGTACACACCGCCCGTCACCATGAGTGGGTTGCAAGAAGTGAGTAGCTTAACCTTCGGGAGGCGCTTACCACTTTGTGATTCATGACTGGTGAAGTCGTAACAAGGTAACTGG
+
$0&+-,/+&&'+*.7:17)630-0%1%.(*/292-+1/.0,/./3,*-,+4./.0.8(/,/45565116/1.4'')+-.+2.-+-/,'/(((&$'%+(&)*+286-5//).-/&(&$$(-#$$%&(*((())*)-*,+.1)1-6433+6.14)),/,21,..992%42-1*)%'*/1)''*-<63,:+4+0-.),--.783:3334.1:))4'#'#&#%%&'3-'(**-2+++102386.2210581*,*++*4,++/(-,)('()('$(&'&(,.43%&.-2/.,),+-448<83551..,./176'64;--5989/38/./.&,(-21-1&'(+0/..1..0,++0,)%*,,-.-/-+,.//605/./%''&))**,((,../'+(+)('-'3)8.+*-0+(.*./0;/.+).)*452&(++/02230,6/,962/105-2.)(),'),+1-<41(22++)%&'(*1121220946,$&'&),)(04),.1;-7,::516,,169:<50.:0/076,,.47/+*5;.%416+-/:91..0--**7,*(.(',-,/10,+.+*(.+*$-1054341822)-+%('('%+',(*)))-.11+$&'',).)#%&(*'*$$)+022&*05+181-,,-.-+*3..2+('&)%+,26<;4:9;.--,+/2-43.,-*(0.46.8..950/3/.0,+-/02*(('*,*.-/9;92/-..-,.-.)3-*4-03.0)(24),-2-1&&/,3).*+2790//./3226/3''*'(+0-/+%')*//7:3-7-3785;332245-/,',%)*-.4+*+(-9*)4.05/18233'0/./926.66+0.297;+/--./09878(---.1:<:888.*/,++**)2;;9/3774.+-'+()((&++.4(547/,,))+,;;6:7540-,'*..344136:64:85655/(,*%()')+&*+*)/./,85/+-/4+-/8.**--+119:,0.//..*(,+-8.-(,0/6+)()**,-./2303+./44967360.,/*8/744,,'&-+.,.)+$#$&*0554+)+73346/1*64/0:78;59;01*).--/.,&+,///.14+.'')(*+/-).*&'+.0*-*)),,%)(%*)&'(*++/+6.::9990:722851-2+)+)$-+76-+.37<97865437880/1''+-+*'%)**2.0-+''(
@405ff7d7-0cc9-4663-8932-789f12e54e64 ch=11 read=51762 start_time=2019-12-13T10:47:04Z barcode=BC01 runid=2c9cf7bc05858273f10e7d7ec552fc0bd742dc3e
CTCCTACGGGAGGCAGCAGTAGGGAATTTTCGGCAATGGAAACCCTGACGAGAGCAACGCCGCGTGAAGGGAAGAAGGTTTTCGGATTGTAAACTGGTATAAAGGAAGACGGCGGCTACAGGAAATGGTAGCCGAAGTGACAGTACTTTATTAAGAAAGCCACGGCTAACTACGTGCCAGCAGCCGCGGTAATACGTAGGTGGCAAGCGTTATCCAGGTGTGGGCGTAAAGAGGAGCGGGAGGCGGCAGCGGGTCTGGTGAAAGCCTGAAGCAACTTCAGTAAGCCATAGAAACCAGGCAGCTAGAGTGCAGGGAGAGGATCGTGGAATTCCGTAATGTAGCGGTGAAATGCGTAGATATATGGAGAGGAACACCAGTGGCAGAGGCGACGATCTGTGCAACTGACGCTCAGTCAGCGTGGGAGCAAATAGGATTAGATACCCTAGTAGTCCACGCCGTAAACATTGAGTACTAAGTGTTGGATGTCAAAAGTTCGAAGTGCAGTTAACGCAATAAGTACTCCGCCTGAGTAGTACGTTCGCAGGAGAAATGAAACTCAAAAGAAAGGAATTGACGGGGCCCCGCACAAGCGGTGGAGCATGTGGTTTAATTCGAAGCAACGCGAAGAACCTTACCAGGTCTTGACATACTCATAAAGGCTCCAGAGATGGAGAATGGCTATATGAGATACAGGTGGTGCATGGTTGTCGTCAGCTCGTGTCGTGAGATGTTGGGTTAAGTCCCGCAACAGGCACAGCCACTATCGTTAGTTACCATCTAAGTTGGGACTCTAGCGAGACTGCCAGTGACAAGCTGGAGGGAAGGCGGGATGACGTCAAATCCGTATACCCCTTATTGACCTGGAGCTACACACGTGCTACAATGGATGGTGCAGAGAGCGAAGCCGCGAGGGAGTGAAGCGAAGGCATAAAAACCATTCTCGAGTTCGGATTGTAGTCTGCAACTCGACTACATGAAGTTGGAATCGCTAGTAATCGCGAATCCAGCATGTCGCAGTGAATACGTTCGGGCCTTGTACACACCGCCCGTCACACCACGAGAGTTGATAACACCCGAAGCCGGTGGCCTAACCGCAAGGAAGGAGCTGTCTAAAGGTGGGATTGACGATTGGGGTGAAGTCGTAACAAGGTAACCGG
+
*/4..)5)72),/,,..)/2-+2(0*6::8-37436551.8-/;-*+-++((''+64526:30.00/,20),/%))++0852/.2-603137+.-,'))).1+*',*'313;7.:--+.)/))(&(-,,)/05'(()*0,4'*.')+%*&*-2-%(+)*35(0-5111-+)%()+7752354438.0,0,,0,)-,,*,&1)8,6300/04002'&,+,*/+45.''&(('',.'(+)4,%++.+2/)+*',.)))-*66/21+,42*+&%&&%'.+8/2145&-1.,4/1::091/00,-,-,**--430.0.),-185785952+1+6.8+./*,+*()++2.3065-.39787::882451.,%).+6/0774565:6(')&(*,.62221-/')--555//.-.24451()'()28;7+-./:93(11-0//)2205;)*/*,,-043(+/18334;61%'(()(,)/284+-88;89233248580*+6.&),*-06'+6+-'/,,3/.51&1()*163430-,*-,/3.1&,.,(++*'(%),+-..97/1/51/'$*+')(((0/223070((22.&'$(&1),/:877*,,,2)**13<:7;9<:+0,)+545210.+&&)).4.,4:1,20+..-.7773//-+*.1,-70000,,))+991.+%'.'/.000/22325631.-3-08810./.75;54578705545897663945256749--+-537*--*((-2*5&,+)$,-&23&(+.185/;/./1/25,10&'%,)4,584332(#%%)*,226545,/00084,+++1.+0/(++*1+)92*;98:99::;-,-,)+'((,21()('$(+*3943/(,,+,.0/*+-.15,(-00/67.2.+,15/.*('''$)*),/1--(-**'*),03-('+*&&)&**564,3267;62,*&&15.+-+/--//752%'*)&()6.***)*/0/:2149'.-466001*001411.222835/,-/+..//*3)34404328+2++&.,+*(,*,..--)2963:9//1/.-/.,-,**(*0-++*3//+22*(-.'-+).7506()-.,1('-))(,,'-(+,043.*-6+,/1294/.9--+,%*'2-1*''&'**.).,7/11)/-48794:
@8dd25749-1735-4d81-996e-c605b9984c4b ch=145 read=96798 start_time=2019-12-13T10:46:55Z barcode=BC01 runid=2c9cf7bc05858273f10e7d7ec552fc0bd742dc3e
CTCCTACGGGAGGCAGCAGTGGGAATATTGCGCAATGGGCGCAAGCCTGATGCAGCCATGCCGCGTGTATGAAGAAGAGCCTTCGGGTTGTAAAAGTACTTTCAGCGGGGAGGAAGGGAGTAAAGTTAATACCTTTGCTCATTGACGTTACCCGCAGAAGAAGCTTTCAATAACTCCGTGCCAGCAGCCGCGGTAATACCGGAGGGTGCAAGCGTTAATCAGATTACTGATAAAGCGCACGCAGGCAGTTGTGCGATCAGATGTGAAGTCCCCAGGCTCAACCTGGGAACTGCATCTGATACTGGCAACGAGTCTCGTAGAGGGGGGTAGAATTCCAGGTGTAGCGGTGAAATGCGTAGAGATCTGAATACCGGTGGCGAAAGGCGGCCCCTGGACGAACTGACGCTCAGGTGCGAAAGCGTGGGGAGCAAACGAGTTAGATACCCTGGTAGTCACGCCGTAAACGTCGACTTGGAGGTTGTGCCCGCTTGAGGCGTGGCTTCCGGAACTAACGCGTTAAGTCGACCGCCTGGAAATTACGGCCGCAAGGTTAAAACTCAAATGAATTGACGGGGCCCGCACAAGCGGTGGAGCATGTGGTTTAATTCGATGCAACGCGAAGAACCTTACCTGGTCTTGGCAGCCACGGAAGTTTTCAGAGATGAGAATGTGCCTTCCGGGAACCGTGAGACGGAGTGCTGCATGGCTGTCGTCAGCCGTGTTGTGTTGGGTTAAAGTCCGCAACGGCGCAACCCTTATCGCTGTTGCCAGCGGTCGGCCGGGAACTCAAAGGGAGACTGCCAGTGATAAACTGGAGGAAGGTGGTTGACGTAAGTCATCATGGCCCTTACGACCAGGGCTACCACCCGATGCTACAATGGCGCATACAAAGAGAAGCGACCTCGCGAGAACAAACGGACCTCATAGTGCGTCGTAGTCGGATTGGAGTCTGCAACTCGACTCCCATGAAGTCAGGAATCGCTAGTAATCGTGGATCAGAATGCCACGGTGAATACGTTCCCGGGCCTTGTACACCGCCCGTCACACCATGGGAATTGGGTTGCAAAGAAGTAGATTCCAGCTTAACCTTCCAGGAGGCGCTTACCACTTTGTGATTCATGACTGGGGAGGTGAAGTCGTAACAAAGGTACCGG
+
01.-&%(&,.)-.,-43-/118,0,+294/.(/1811/1/*.1617:--,++-(%,.2128367675675120++*'')0207.,/60;/0198)*..,029*(-+'78,'-0(-*4.%((164///2.-/;/:9.-999)9*-(5226-.8/+.**.)&**$%&.01.'%'-*.750723/,-*)*5+4/10.03/--'5**++'('**+(*-/.0.,0&(&+))+-+%)-/-*+-/&)&+/1:9*245)(''*%*,564)&%%)())02/((-7333*,043001)())*+34560/.,-)&$&&%&&'*.0//-0-**-+103(.-0,4-4,+*201/00113:4//2-+,.+1))+,.640,&()(-4333.6)),,',+.,*666/+131,--.)01+-/.+6626887%((&+133224))%,67*4&**)5.+-166;./442%&.4(+-59799:46-((.0815,1'')*7+,,:8+%&'%($04(.02/.1523,+*%*+-786635876-173150'.,***-+')&(*5960./2*./5:782/-0535,))&%+'+-7%382,4.*-%,+-+--689,++++,)'+.8;616090//447:98610-)(/2//2/-060027610.&($()(&'*,-+)-4;.-*)+---1.,..,02157--6'19:7;8967.&-,2'-&():96.-(+,6555:9661./434441)%%%)3)484717*-48+++/(,&/*+02&32,,--.1&(1*/202.--/5939(7-328-1*-/01;++,)'+.17738/10//02;;898:0-3+3,*),(**+*/..*+$)$(+0-.*-.-%&%'(*,-:/.))(-).+&,1+'%(+00010;+3,+*.,-.569*)())/),.74834344,&+'+2-%).423424,**%%(+./7274+*,+*(6,4-+---043.00//0+-.2.))-*0---8'+((+.634/,*+,211297:6882..0/15-(+.6365:./3-/533/&266/5.+++,,2951;,.12./-/715.4+)'*&/..,7.004-'*)&(&+%)%($&###%1+/*-00').-&''''(++,49,,04.-6345;6673211/41.'(%(&((%'')+04-,*&+4.+171-
@aef36e51-e2f7-4640-ae21-310c2de8a50d ch=348 read=89687 start_time=2019-12-13T10:46:49Z barcode=BC01 runid=2c9cf7bc05858273f10e7d7ec552fc0bd742dc3e
CCGGTTACCTTGTTACGACTTCACCCCAGTCGCTGACCCTACCGTGGTGGCTGCCCCTTGCGGTTAGCGCACTGCCTTCAGGTAGAACCAACTCCGCCGTTAGTGACGGGCGGTGTGTACAAGCCCGGGAACGTATTCACCGTGGCATGCTGATCCACGATTACAGCGATTCCAGCTTCATGGGCTCGAGTTGCAGAGCCCAATCCGGGCGCTGGACGGCTTTTGAGATTTGCGGTCGCCCCTTAGCATCCCACAATCACCGCCATTGTAGCACGTGTGTAGCCAGCCCGTAGGGCCATGAGGAATGACGTCATCCCACCTTCATAAACATCACCGGCAGTCTCTTTAGAGTGCTCCAGCTAAATGGTAGCAACTAAGGGCAGGGTTGCGCTCGTTGGGAACAGCCTTAACATCTCACGACACGAGCTGACGACAGCCATGCAGCACCTGTGCTCAGGCTCCGAAGAAGGGCTCCATCTCTGGTGCCGGTCCTGGAACATAATCAGGGCTGGTAAGGTTCACCGTTGCGTCGAATTAAACCACATGCTCCACCGCTTGTGCGGGCCCCGTCAATTCCTTTGAGTTTTTAATCTTGCGACCGTACTCCCCAGGCGGAATGCTTAAAGCGTTAGCTGCGCCCTTGTGAGTAAACCACAGAACGGCTGGCATTCATCGTTTACGGCGTGGACTACGGTTCCTGTTTGCTCCCCACGCTTTCGTGCCTCAGCGTCAGTTATGGGCCAGTGAGCCGCCTTCGCCGCAGTGTTCTTGCGAATATCTACGAATTTCACCTCTACACTCGCAGTTCACTCACCTCTCCCATACTCAAGATCTTCAGTATCAAAGGCAGTTCTGGTTGAGCTCAGGATTTCACCCTGACTTAAAGACCCGCCTACGCACCCTTTACGCCCAGTGATTCCGAGCAACGCCCTTCATATTACCGCGGCTGCTGGCACGAAGTTAGCGGGGCTTATTCTTGCGGTACCGTCACTATCTTCCCGCACAAAGAGCACAACCCTGGGCCTTCATCACTCACGCGGCATGGCTGGATCAGGGTTGCCCCATTGTCCAATATTCCCCACTGCTGCCTCCGTAGGAG
+
:01-7;-.566,7.%.4368<773<;9+138'&('%--+'.094,3(&'%'(,175+,((.&.-2.**+++105962;;282/-%&1670*-*0,))'(+.('*+4548592763410%21/'-*,&+,1332867210817310,,.059/.+,)'*0-6,(&**0119701+'*-6:7995423/,&*7:56443.37.1322)25++&''('1,5,)8<<*+*(*+99,)2***3-03+,-)-2217/(%'('(+/26+35+)*'((,-/0+**,)()(..))/:31,/+24:;966,,-*1#%'*,&&&(15,(.//73)(+50,'+-5890:2000,-)/88+-%)),013'+%-.9<;957663/4*..3')1*2(2/,07-//156.5-+&)'(%&%*$$$).6000*+&'(100333866345335.14:8986101126..*)**-**7,-0''/+()%)+*+675899:9::;3216-8//424.-+/++,()*3*6749)1.,'3*5/-('%&%*(*--1((+/+0<;;;000016337004.1,5+-+4/6.6:9/,382749500:74425;<8-5:54684223757832,266+-09:755400*.)475/795;0**+.4349&(+(*/)*+64,0'$&*..55061009257<87981830%/-52347410011,)*+'-+,-:0.2,881*-/-.4::/5988:8,+)**77787;677:67822222687176374357$%%/1+(2,+4///5844.1316+5,274/.1742,***,7835+3377)+.301414*.6-&*+-162635587;7*'-*+/0:0177288<771,%)(*../:*,3-18/0*/.)&)+4452;6,,1:2/2844567107,/8513-:;,*562138/10.2151/')('&1*(,,/0.4944-3.//6422,+-((**-6(0/.44.'&%*12,2-)-',)%'((*-77841*''(((',2.47,'(''((**01)%(,++,-504;;6665/1/3,74/007598:2-&%+1-26-1580//62.3'3*22262792.354340255;:7926(,$
@f3cef90a-47f5-4b54-915a-d338e24147f8 ch=273 read=78438 start_time=2019-12-13T10:46:46Z barcode=BC01 runid=2c9cf7bc05858273f10e7d7ec552fc0bd742dc3e
CCGGTTTACGCTGTTACGACTTCACCCCAGTCATAGATCACAAAGTGGTAAGCGCCCTCGAAGTTAAAGCACCTGCTTCTTTTGCGACCCACTCCCATGGTGTGACGGGCGTTGTGTACAAGGCCCGGGAACGTATTCACCGTGGCATTCTGATCCCACGATTACTGGCGATTCCGACTTCATGGAGTCGAGTTGCAGACTCAATCGGACCGGCACTTTGCGCTTGCTCGCGGAGTGCTTCTCTTTGTATGCGCCATTGTGGCGTGTCAGCCCTGGTCGTAGGGGCCATGATGACTTGACGTCATCCCCGCCTTCTCCGTTATCACCGAGTCTCCTTTGAGTTTGGCCCCGGACCGCTGGCAAGGATAAGGGTTGCGTTGCGGGACTTGACCCAACGATTTCCTGGCACGAGCTGACGACAATACGGCAGCGCCAATACTCACGGTTCCCGAAGGCACATTCTCATCTCTGAAAACTTCGTGGATGTCAAGACCAGGTAAGGTTCTTCGCGTTGCATCAGATTAAGCCGCATGCTCCACCGCTTGTGCAGGCCCCGATCAGTCGTGGTTTAACCTTGCGGTATGCTCCCCAGGCGGTCGGAAGCAGCGTTAGCTCCAGGCCGGAACAACCTCCAAAATCGACATCGTTTACGGCGTGGACTACCAGAATTATCTAATCCTGTTTGCTCCCCACGCTTTTGCTGGTAGTCTTCGTCCGGGGGCCGCGCCGCCACCGGTATTCCTCAGATCTCTACGCATTTCACGCCGCTACACCTGGAATTCCTCTACGCGAGACTCGGCTTGCCGATGTCGGTCAGTTCCCAGGTTAGAGCCGAGGTTTCCATCTGACTTAACAAACCGCGCATGCGCTTTTACGCCAGTAATTCCGGTGCTGCTTGCACCCTCCGTATTACCGCGGCAACGTAACAGGTGGCGATGCTTCTTCTGCGGGTAACGTCAATGAGCAAAGGTATTAACTTTACTCCTTCCTCCCCGCTGAAGTACTGGCAGAGGCCTTCTTCGCCACTTATGGCTGCATCAGACTTGCGCCATTGTGCAATATTCCCCGCTGCTGCCTCCCGTAAGG
+
5*))0,))+(+-+/+'*)'/17750978*.0922&%211%()1/+,0886+-0004&(,&'%)(9,1)%)*,03/57:/31.'$&,)-5-*-0.:3(-.,/+-***'*)(*)'%*)+-1)0*-.4*+2/1..+4..8535532-2/0./,*),.)5-././71-2'&))**57553489;8'0''%'(--(+,.,-&&46683;69(0%%%'))$+%**%'%()('')+(+*'&$)&+,6.32/98+,.22536;929/+&*,*)-*$(*,92)/-,.1.-+3874601..0,+,*/1378871,541)$&$&)&',&&&'*,-(-*&$(*019--2)(&(,-%%&511*/5-&)&*%%$)''+++233+1.,'%'&(*/0.8./)&%$(''%-+-'$,*)+)'&%($%(+*-./-/-'(0*(%$($&%'*$'%&%'#&'*.0194657/,./+*0.00290,-.++++(&)..,,-,0-.8<;;98923367;3340+-+2,939<:431.5-/.25(,%,&'&%)'$&&((+-3713/))+'+,*/&-,+,,(%%*)'))''%')(,+((*&'%%%'$"%(%/.0,*)')'&%''%%'&&$()(+),,,-2.4)'(&(&%&('((*.8-4)21,%*,0.0/1118<:02+621228523.3-+$'('2()(().--0121;9/0,231,())&581+'(&&$%%)*0.1+./0+'022+)('($$+)+1*0:&2///4./-0+,3520/*)-/2-4:.1$&$+(%&*%''+*''(%'%%)'$)&')(,,,44421',*-,*4.+,.'/+)%%&$)354''&-++,&&$&1)&$+,)3-'+)*--,-,,---)*/+**)('(&%()*).--&(*114())+.,,4)-&)%%##%%&&(',40133)*,1:47:601''%&(&#%((%+''%&&%%'(-2746,-$%)'1-,/0/*+*%$#'((+09,+**(,-,*'*(&$)*05-776.853*)(+%''%&#')(+/+%((+-2,267;9&,'$&)('*154201/03(,%(-(),259(,(%,&-.41.40+53*'-//0111130:--,,%,(
@01d4f141-78de-4022-803c-ecb4db830a9f ch=161 read=139294 start_time=2019-12-13T10:46:45Z barcode=BC01 runid=2c9cf7bc05858273f10e7d7ec552fc0bd742dc3e
CCGGTTACCTTGTTACGGCTTCTTTGAATGTCAATCCACCTTAGACAGCTCCTTCCCTTGCGGATTAGGCCACCAGAAGCGCCGGGTGTTATCAACTCTCATTGGGTGTGACGGGCGGTGTGTACAAGGCCGAGAACGTATTCACCGCGACATGCTGATTCGCGATTACTGGCGATTCCAACTTCATGTATGGTCGAGTTGCAGACTACAATCCAGACGCCCTGAGAATGGTTTTATGGGTTTTGCTTCACCTCGCGGCTTCGCTTCCCTCTGCACCATCCATTGTAGCACGTGTGGCCCAGATCATAAGGGCTTGATGATTTGACGTCATCCCCGCCTTCCTCCAGCTTGTCACTGGCAGTCTCTACTAGAGTCCCCAACAATGATGGTAACTAACGATAAGGGTTGCGCGCTCGTTGCGGGACTTAACCCAACATCACGACACGAGCTGACGATAGCCATGCACCACCTGTATCTCATATTATCTCTCCATCTCTGGAGCCTTTGTAAATTATGTCCAAGACCTGGTAAGGTTCTTGTTGCTTCGAATTAAACCACATGCTCCACCGCTTGTGCAGGCCCCGTCAGTCTTTGAGTTTCATTCTTGCGAACGTACTACTCAGGCGGAGTACTTATTGCGTTAACTGCAGCACTGAACTTTGACATCCAACGCCAGGTACTCATCGTTTACGGCGTGGACTATAGGAATTATCTAATCCTATTTGCTCCCACGCTTTCGGGACTGAGCGTCAGTTGCAAGGCAGATCGTCGCCTTCGCCACTGCTTTCCTCCATATATCTACGCATTTCACCGCTACACGCTTAGATTCCACGATCCTCTCCTGCCTCCTGGCTGCCTGGTTTCTATGGCTTACTGAAGTTAAGCTTCAGGCTTTCACCACAGACCCTTGCTGCCCATACCGCTCCTCTTTACGCCCAATAATTCCGGATAACGCTTGCCACCTACGTATTACCGCGGCTGCTGGCGTAGTTAGCCGTGGCATAATAAAGTACCGTCACTCGACTGCACCCATTTCCTGTAGCCGCCGTTCTTCCTTTATAACCAAGTTTACAATCGAAACCTTCTTCCTTCGCGCGGCGTTGCTCGGTCCAGGGTTCCCCATTGCCGAAAATTCCCTTGCTCCCGTAGG
+
94/1/%&,0-2(.0)+-,-+*%&'&&%-.#%$)0()+&,2-50/173330001551(./---4(/1'-30.(.'%$''''*.-*-).-,9//.-0++,-.%3%5/''''('(&,0.,3../-/1786351.''(,16/137<98:=89782+,&)1*(2,+)/.+5.'&%$+*--32/'0&((,()*+.+#%(((%&*4.--0/035355907.%(*,&-40*,.-/421/9;;,-//;52;:6.4696457010,+%$,3/.12-09,+13311282686,.1'%%&''*)'((()-6,(($())).*)&$%(%&(./,:3-++),004:5:;7*,3030/*0&(&**-+///./06245751./,,,*')*)-57*2*/10+(*.0-.*&))-0***+,(+')/0))(**43638:002991.2-1,.,'..--/,()*+/22,'-110/)&&'*+01-2,-*,3.49351//.-0()&&&%((*+1/4./01-/44)+17/98('&&('')-$),(1,015;81-.---..8,*)&(-'+./*),)'*;;::0./(,+.14823:1/4/./(-'.045.-+.-),)''-)'(*19-+%&,%*('*..59,,((1)+-4/278,,*&*'(*6,02//,3-4-2223-01*/1367.-.,-/8654-0),')'&*)((%((*+275<921330002:7731..-*&%+'(*646;61/)*(.-+-10:4+1/.28/1093..01-15.35392:0/0'*)$&'/49387775.2.+-,)(*$%-112744703//-607785623<730471585,%(&%&%)(/-;39//..44630(+6*,2')+/*)342(151312;:0113,,('(%&((+*(..5-.17.9**30+76-,12+*((36:5.5--.,41'$&&*,*++++)+0:0,1.,+&-)',0,220.115651/,0.,08-394.56762:239/-(4-5584;,-)*'449/-/6/34/.)).*)250,0-/5586./0.'&*+'+',-,+0;53874+-+-/-4:4930'))%%-(*.,(''),),73-1/8/0..71/86:5)(($#%'&))*,4143;.,-+)'(-(%34127+96/&(+,/930327,.5.%&$$(,03)-30++
@994cba97-1f1c-40ad-9b10-8ba78f70331d ch=345 read=69573 start_time=2019-12-13T10:46:38Z barcode=BC01 runid=2c9cf7bc05858273f10e7d7ec552fc0bd742dc3e
CCGGTTACCTTGTTACGACTTCACCCCAATCATCAATCCCATAGACGGCTCCTTCCTTGCGGTTAGGCCACCGGCTTCGGGTGTTATCAACTCTCGTGGTGTGACGGGCGGGGTATTACCAGGGCCGAACATTATTCACCGCGACATGCTGATTCGCGATTACTAGCGTTCCAGCCTTGCTAAATGTAGTCGAGTTGCAGACTACAATCCGAACTGAATGGTTTTATGGGTTTCCTCGCGGCTTCGCTTCCCTCTGCACCATCCATTGTAGCACGTGTTAGCCAGGTCATAAAGTATGATGATTTGACGTCATCCCGCCTTCTCCAACTTGTCACTGGCAGTCTCGCTAGAGTCCCCCAACCAATGATGGTAACTAACGATAAGAAGTTGCGCTCGTTGCGGGATAACCCAACATCTCGACTTACGGGCTGACGACAACCATCACCACCTGTATCTCATATAGCTATCTCTCCATCTCTGGAACCTTTGTAGGTAATGTCAAGACCTGGTGGAGTTCTTCGCGTTGCTTCGAATTAAACCACATGCTCCACCGCTTATTGCGGGCCCAAATCGAATTCAACGTTCATTTTACTTGCGAACGTACTACTCAGGCAAAGATACTTATTGCGTTAACTGCAGCACTGAACTTTGACATCAACGCTTGAGTACTCATCGTTTTGCGGCATTAATGGACTACCAGGGGTATCTAATCCTATTTATCCCCACGCTTTTTTTGGGACTGAGCGTCAGTTGCAGGCAGATCGTCATATCGCCTGGTGTTCCTCCATATATCTACGCATTTCACCGCTACACATGGAATTCCACGATCACTCTCCTGCACTCTGGCTGCCTGGTTTCTATGGCTTACTGAGTTAAGCTTCAGGCTTTCACCACAGACCCTTGCTGCCGCCTGCTCTCTTTACGCCCAATAATTCGGATAACGCTTGCCTACGTATTACCGCGGCTGCTGGCACGTGGTTAGCCGTGGCTCTAATAAATTACCGTCACTCGGCTACCATTTCCTGTAGCCGCCGTTCTTCCGCTTTATAATGAAGTTTACAATCGAAGCCTTCTTCCTTCACGCGGCGTTGCTCGGTCGGGTTCCCCGGTACCGAAAATTCCCCTACTGCTGCCTCCCGTGGGAG
+
5.&.08%..23(1+&(,$*/51,40.(..37652/2/+.,'(&*+2(300169;:626223:24/289923-0,+2284<10.420002,++*(),10815243429:--(-)1%))%%%',4.2-(*/,&/&'8:7557+2156:;:;99-000-4//.5/02201/-30'(#(%*)%'+(*,*+,324520,0,(,.410///1:83,+08650&+(,098:*/013%'&%$&'+&'')).33(*.-,3+*//-+,/80:2'$''%)),+,,-.,-'&&+)(,//.0-21')&(.--/.)63.*,,-+$'(-/-*66752+-'2'-/2,--&1/2110981'..0331//-/671*,**()3))*+52135-/052000//'&%++4'(&)*206:48198.%'&'&$.30657,-'''.)(*/3-,,++13447938).()-2221%&)-0136.82301101856527;6710+,0++%35655',*3.-++**/1/0-+,8/-2/()$(6:79<:5654,)*-,9./.7-<;:9:2/0112259237-017+4,,,+1312.*-*+,%.).<+0)((,0+''*''#'-+.0(%$)$&(,62452-+1-*-)'$+*+0,,2712058685663/.1041346.3.-,.0129/3.)*'&)%%%%()4388-86.'%*,--*,-.+,4:653+)+$))'(++-154:05('$&''')*492)--1212/-'$/594251102046)*.,++&(--)+.897:7''&(+,-,&'(-,//.)*-511-1145*'-/113;1203867641/*,14/6.9-80,**,./%'(-/49349000/'')*+66524.18,*'),/8674,360**-50-*-152*3823:71**+)+*+647/,.))(*.6/3:40-)((+-;923*+(&/.,52956);292.1*)*('-,('-*)),74691.//--..-0'&%++-&438../8/**$&*.+.2/05)0*%69688(*+-/401'4905;345440++,4)-6-4801,*'&(*,))+441.-/,.88233:541/1*/54:6696/5;/,.)+*+-070//732822)3,31,8;.'*-%)&(/677341*1+&&+++))&+)+.61,*'-''$
@2cb4d00e-f3ff-4920-a95a-fbfe1675a06c ch=124 read=154153 start_time=2019-12-13T10:46:37Z barcode=BC01 runid=2c9cf7bc05858273f10e7d7ec552fc0bd742dc3e
TTGATTTACCTTGTTGCGACTTCACCCCAGTCATGAATCACAAAGTGAGTAGCGCCACTCCCGAAGGTTAAGCTACCTACTTCTTTGCAACCCTCCCATGGTGTGACGGGCGGTGTGTACAAGGCCCGGGAACGTATTCACCGTGGCATTCTGATCCACGGTGCTAGCGATTCCGACTTCATGGGTTACGAACTCAATCCGGACTACGACGCACTTTATGAGGGGTCCGCTTGCTCTCGCGGAGTCGCTTCTCTTTATGCGCCATTGTAGCACGTGTAGCCCTGGTCGTAGGAGCCATGATGACTTGACGTCATCCCACCTTCCTCCAGTTTATCACTGGCAGTCTCCCGCTGAGTTCCCGGCCGGACCGCTGGCAACAAAGGATAAGGGTTGCGCTCGTTGCGGGACTTAACCCAACATTTCACAACACGAGCTGACGACAGCCATGCAGCACCTGTCTCACGGTTCCCGAAGGCACATTCTCATCCTCTAAGAAAACTTCCGTGGATGTCAAGACCAGGTAGGTTCTTCGCGTTGCATCGAATTAAACCACATGCTCCACCGCTTGTGCGGGCCCGTCAATTCGGTGAGTTTTTTAACCGCCCGGCCGTACTCCCCAGGCGGTCGACTTAACGCGTTAGCTCCGGAAGCCACCTCAGGCACAACCTCCAAGTCGACATCTTTCGTTTACGGCGTGGACTACCAGAATTATCTAATCCTGTTTGCTCCCCAGCTTTCGAGCCTCAGCGTCAGTTTACAGTCAGAGGTCGCCTTCGCCACTGGTGTTCTAATCTCTACGCATTTCACCACTTCACTAGAATTCCACTCTCCTCTCCTGCACTCCTAGATAACCAGTTTGGAATGCAGCACCCAAGTTGAGCCCGGGTATTTCACATCCCGCCAATCATCCGCCACCACATCCTTTACGCCCGAAGTAAATCCGGATAACTTATCGCCACCTACGTATTACCGCGGCTGCTGGCACGGTAGTTAGCCGTGGCTTCCTCAGCAGATTTACCGTCATTTATCTTCCCCAAAGACAGAGCTTTACGATCGAAAACCTTCATCACTCACGCGGCGTTGTATCAGGGTTTCCCCATTTGAGTACCCGTATTTCCCCACTGCGCCTCCCGTAGGG
+
*%()3;823785.-6(++0016/.333*-.28.523;6301/3*)2/.010,-.1;232.'&',,'+',0&'(..33.$'4-.63.,50+/61).84*/+'(&'''./9634421200001-..06(0++*(+--./;444:493:2136211117-'),%9'*,234606://20227222/.&((%*.*0312/;23.32492/.3/4/1+.081-)&%(.5,0830021--**''$%(*(*,/'*,2885892+)(+/2:935-''*,)//,/&%)05**2856,1&,('**164./-('(')./4338:0;3-).-.1/5+-(+.99612267628222;9370.&%1*,37:1;2.73/295:99;-;,+/0-/1),1+0&$.471;79678956610)/.+&'&1'41)021%-5*+&&-&)'+(&(*++*/0-/./1:5835.///0834531/),)6998:6+++',**+-/72,0002'(*+''$*-..*)'*))-2:96.4333379;+*---.-2--5;99:966.-,,1*+01218.38.+.2/0019467//+7+-.439*46+)40-5.2756.'$-2/<8<*6+0)%&$&+1/9.5010199-,68879833/0,/.1/-/-5-,*01.4/6+6++,(**/2*)/.*/0508,8+2,24568:80.*+'&).2,)+/944203,*(%)()+$&*)./.+1951:00.;/.2+740)%%%,610.4.6311--,*)+&-.7((-/025-.()-2339;8<98:8/13765+/2.+/:65664+21212;62154),*.+*-0*+)-*/-/$&'(52(*+*,..()$((30*+7874049287<<8888995222011/22.-8(++40)-2/202:72/31386*()*.40349:9022,-*('&)*-)/3./413/))(')23,*457776*')''),*+60,-,+).-/*0+),7-7171339980.$)()*'+,10,4326-4/0028+,)''*.)/0*'1:769-43**32:;,1/,-1((,+/1100/971-..-/()366/;8<9999-../+-+-2...12($&*/02;86<6213(%)0'%%$*)+.)('$-7.166/%&&&)%',-34&(,*.'(
@38bca5f6-2b0d-4448-99bb-dd100b8f3385 ch=229 read=195638 start_time=2019-12-13T10:46:29Z barcode=BC01 runid=2c9cf7bc05858273f10e7d7ec552fc0bd742dc3e
CCGGTTACCTTGTTACGACTTCACCCCAATCATCAATCCCACCTTAGACAGCTCAGCACCCTTGCGGTTAGGCCACCGGCTTCGGGGTGTTATCAACTCGTGGTGTGACGGGCGGTGTGTACAAGGCCGAGAACGTATTCACCGCGACATGCTGATTCGATTACTAGCGATTCCAACTTCATGTAGTCGGAAGACTACAATCCGAACTGAAGAATGGTTTTATGGGTTTTTTGCTTCACCTCGCGGCTTCGCTTCCCTCTGCACCATCCATTGTAGCACGTGTGTAGCCAGGTCGCCAAGGGGCATGATGATTTGACGTCATCCCGCCTTCCTCCAACTTTGTCACTGGCAGTCTCGCTAGAGTCCCCAACAATGATGGTAACTAACGATGGGGTTGCGCTCGTTGCGGGACTTAACCCAACATCTCACGACGAGCTGACGACAACCATGCACCACCTGTATCTCATATAGCTATCTCTGCCATCTCTGGAGCCTTTATGAGTAATATTAGAACCTGGTAAGGTTCTTCGCGTTGCTTCGAATTAAACCACATGCTCCACCGCGTGCGGGCCCCGTCAATTTATTTTCATTCTTGCGACGTACTACTCAGGCGGTACTTATTGCGTTAACTGCAGCGCACGAACTTTGACATCCAACACTTAGTACTCATCGTTTACGGCGTGGACTACTAGGGTATCTAATCTATTTGCTCCACGCTTTCGGGACTGAGCGTCAGTTGCAGGCCAGATCGTCGTTATCGCCACTGGTGTTCCTCCATATATCTACGCATTTCACCGCTACACATGGAATTCACGGTCTCCTCCTGCACTCTAGCTGCCTGGTTTCTATGGCTTACTGAAGTTAAGCTTCAGGCTTTCACCGAACCTTGCTGCCGCCTGCTCCCTCTTTACGCCCAATAATTCCGGATAACGCTTGCCACCTACGTATTACCGCGGCTGCTGGCGCGTAGTTAGCCGTGAAAGCCACAATAAGTACCGTCACTCGGCTACCACCATGTGGCGCCGTTTCATCCTTTATAACAGAAGTTTACAATCGAAAACCTTCTTCCTTCACGCGGCGTTGCTCGGTCAGGGGTTTCCCCATTGCCGAAAATTCCCTACCAACGCACTCCCGTAGGG
+
5/.,2.-4-7-+7.,.424550/388,2-+,..439/0.*+40/80/00&+,,2&&&#(,*(7-1/**'%/9:0/9007//8:*(1(**051573:0///0467:88674&&%*-5441133150.10*%((+,59:9;655;4860101001002<7322402333432856-5),7.7(3()&0-.),(,+0.5454;62*+3775/-)&(--228:<+6658570:8;-455:667;897756/0:02238-83*-()-387<;93+./,*,.--3124510...5++121&&&1)-37,1986420-/41,.289991<6.,.45623+*+)&()).,0:5563;322875933,'&%%'087)-()-4--./49738111;4101*24619354778151/01:,,*4/4*-*'-,-.156658*()((9442*10175.6<5:7626:46956668878)**,)*134423.+&*.+,-48352),.++/5022-...$%%.'*('--7152213-61;8:;7*,*0--.592)+.*:+<874-./0/001:443.,&)(1+-,,796,/+&%.)+&)+./078;424,--,-'%&)+4577.72)'((&)*++0...6/9.9.8680*.(,*+)-524::568:0:)4*/*(''(*)+/6769988;:.30;1218;48777853/*0/1762801,+07))-,4.&)**.;:5112(&(++233380:6<42''*.1.--002--%-('-1,06'2445568830.,/,-.479999:9:81<;,,07+,+)*--*00-,.,.,'),459/6(*,'')-//000*02237;7896:900'*('(,0+/117215:78/0197,380-01+(+**)+)(*,+-0/08047112145--65<300.1.(.4/3:;39'-,./5960./2.5415433467451/433040/054.4-*&+*,*..40/1433/.1*%++('.6034+4/5)&'((12/(%&''+1+.,('$&'0.)03*12&&-/2-+42-/1-*'')**)26((-../00575061845976595(--/096051//666:68&-97-1;,2:;5*4.-7810699427/)*/04,+)'(*,179,,:64-'
@8689130b-4abb-4268-a06c-08b4a0f3e989 ch=62 read=211988 start_time=2019-12-13T10:46:17Z barcode=BC01 runid=2c9cf7bc05858273f10e7d7ec552fc0bd742dc3e
TGATTTACTGCTTATTGCGACTTCCCAATCATCAAATCCCACCTTAGACGGCTCCTTCCTTGCAGCGGATTTAGGCCACGGCAGAGTGTTATCAGCTCTCGCGCGGTGTGACCCGGGCGGGTATGTACAAGGCCAGGGCAATATTCCACCGCGACATGCTGGTCGATTACTAAGCGATTTCCCAGCTGTATGATCGGGGTTACGGACTACCGAAGTCCAGACTAGGGAATGGTTTTATGGGTTTTTTTGCTTGCATTGCTTCCCTCTACCATCATTGCTGTACGTAACGCGAAATTTGGTCGCGGGCGCCAGTAGTTTGGCATCATCCCGCCTTCCTCAACATCATGGCAGTCTCGCTGGAGTCCCAACTTAATGATGGTAACCGATAAGGGTTGCGCTCGTTGCGGGATAACCAACATCTCCCACGGCAGGCCAGCGACAATATGCCACCACCTGCTATCTCATAGCTATCCTCTCCATCTCCTGGGCCTTTGCTTAAGGTATGTCAGGACCTGATGGAGTTCGCGTTGCTCCGAATTAAACCATGCTCCACGCTTACATGCAGGCCCATCAGATTCCTTGCAAGGTTTCACATTTCTTGCGGGCAATGCCTACTCAGGCGTGCTGTGCGTTAACTGCAGCACTGAACTTTGACATCAACCGCGCCAATTGCTCATCGTTTACGGCGTGGACTACTGGGAATTATCTAATCCTGGCCCCATACGCGCCAGGACTGGAAGCGTCAGTTGCCAGATCGTCGCCTTCGCCACTGGGTGTTCCTCCATATATCTACGCATTTCACCTACGCATACGATTCCCACGATCCTCTCCTGCACTCTGGCTGCCTGGTTTCCTGCCAAACTGCCTGGAGTTAAACTGGGCTTTCCGCCACAGACCACTTATACGCCTGCTCCCTCTTACGCCAATAATTCCGGACGCTTGCCTTACCGTATTACCGCGGCTGCTGTGCATGGTTCGCGTGGCTTTTCAATAAAATTGCACCGTCACTCGGCTACCATTTCCTGCTTAGCCGCCGTTCTTCGCTATAACCCAGAGTTTACAATCCGAAACCTTGCTTTATTGCGCGGCGTCGGTCAGGTTTCCCCATTTGCCGAGGAATTCCTACTGCTGCCCTCCGCAAATATCCAAGCACCAGCAGGAAGGTTAACCTGGGGACGCCCGACAGCTTTTCTTTGGCTTTTTTTAAGCGAAATTACGTAGCCCCGCA
+
((&-*)&'%%%('&*)#'.,1++,%%2+12361*-)(.4+*/+,,$&/,),++.)())'&($'%')-3(-6/'+)-2$))--*+%(**.')+.'%)*0)-&+'*('(')*+30*&2*1/.)*%+()'%),-)4*&+'%'%%*01032%(0*,,,-%*&''*,*-+().()+&%%&)(-7-.0)(&&(&(&,$$2-(/,%(%$'%0*(%$&%%')'(*((*/31'*-))*11(-40''(%),)/105/'%$###%&'*$((+,0-+.(&+)*,.%%)&$$$$$&&%$#%'%$()&')&((%&$#&+*.&'%$&'((/;-1)*'..2320,&))))2/*,%%%%'-$%&(((./4*.'*,&*)**/60+-&%&.,,+*01775)+&$$)/(((*+7.3376701*,/)4*-$+),),'/1,,(-,(&),',(+*0/(+-/-+01(**'+,(-,,.1+&%$%./')&&&%&',,1+)*-/,..10/(**(**..1-'''&,)/-0+.&((%'*(//..'/-(()4('&&'-+%()/)$'&/(-)-*1-*'0/./'+()&'$%&),1(0116*,*,))(.)*&*)$)(&.)/93+()',4()&')+'/()-()(/,*//04)-*$(&'&&%)(*++,+%&'+(''&#(&)'2025/(())*,+'+(%'&(((&('$*.0555,05)#+&).-007311()%%&%'(.,55625:766,(%&&''$'%'%&#'+$/)('))')&$'(22%/-6&0*%)133094++*),+$&%&'0-.(),1833./2//13478401-/)1820'+)$%+&)&'&))(11291*++*.3.**(*.+0.$()+*+101112-*)'.))&%%$$'*+&#$'$$&')(**67.+(%).((+(*&%-,*++.+'(%&)&$$#'$&&,$'(-6*+***$*(-),*,,,-*-'*,*$$$%%#&%##%)'%'&.0-2902-3-..206%#&&'(('%#%&(0-2(/21-)+.,286)1)$('+,*-,((,*%$$$'-6-2941+)%$&&,,181350397//*#&.*-/+0-)('&'*6-&)%,.0&&,.))(%*%(**$%(%$&%%*&&%'&*.()$.,-7)-/.+'.1((*-*''&*(-+32-$*(&()(+'%$('#(()$'),0++&'($-',$,%&(,,*-.*2'&%#%),3-.'/*'(('%$$%%')'-0+%%$$%&&%%%(($&&&%%)&%(*('%&$%%%&$
@fb8c1358-26b6-46a9-9349-3d8e9d7e36fd ch=275 read=82893 start_time=2019-12-13T10:46:17Z barcode=BC01 runid=2c9cf7bc05858273f10e7d7ec552fc0bd742dc3e
CCGGTTGCATGACTGACTTCACTGATCATGAATCACAAAGTGGTAAGCGCCACTCGAAGGTTAGGCTACCTACTTCTTTTGCAACCCACTCCCATGGTGTGGGCGGTGTGTACAAGGCCAGAACGTATTCACCGTGGCATTCTGATCCACGATTACTAGCGATTCCGACTTCCTTCAGGTCGAGGTTGCAGACTCAATCGGACTGACGCACTTTGCCAGATCCCCAGCTCTCGCAGGTCGCTTCTCTTTGTATGCCGTTGGCGTGTGGCCCACAGATGTGGAACCATGATGACTTGACGTCATCCCCACCTTCCTCAGTTTATCACTGGCAGTCTCCTTTGAGTTCCCGGCCGGACCGCTGGCAACAAAGGATAGGGTTGCGCTCGTTGCGGGTTGCTTAACATTTCACAACACGAGCTGACGACAGCCATGCAGCACCTGTCTCACAGTTCCCGAAGGCACCAATCCATCTCTGGAAAGTTCTGGATGTCAGACCAGGTAAGGTTCTTTGCATTTGCATCGGAATTAAACCATGCTCCACCGCTTGTGCGGGCCCCGTCAATTCATTTGAGTTTAACCTTTGCAGCCCGTGCTCCCCAGGCAGTCGACTTAACGCGTTAGCTCGGAAACCACGCCTCGGGCGCAACCTCAAGTCGACATCGTTTACGGCGTGGACTACCAGGGTATCTAATCCTGTTGCTCCCCGCTTTCGCACCTGACGTCAGTCTTCGTCAGGGGCCGCCTTCGCCACCGGTATTCTCGAATCTCTGCGCATTTCACCGCTACCTGGAATTCTACCCCCTCTACGAGACTCAAGCTTGCCAGTATCAGATGTTCCAGGTTGAGCCAGGATTTCACATCTGATAACAAACCGCCTGCGTGCGCGCTACGCCCAGTAATTCCGATTAACGCTTTGCACCCTCCGTATTACCGCGGCTGCTGGCGCGGAGGTTAGCCAGTGCTTCTTCTGCGGGTAACGTCAATGAGCAAAGTATTAGCACTCCCTTCCTCCCCTTTGAAAGTGCTACAACCCGAAGGCCTTCTTCATACGCGGCATGGCTGCATCAGGCTTGCGCCCGTTGTGCAATATTCCCCACTGCTGCCTCCCGTAGGAG
+
62****$(&(+((%(*25933.'&(*0055/:/.'-)-*&()--/'(+/02(**1'')/419159754683358995::6-1++-83,..0;+.:7741)))-((-...-527-6307/),--.+,/5;43474122003<5478:2.++--,8,+)'&'023965113451#)&&&)*+)+),)8:69::8826(:/8-7./.-.-13.1/4-((,'1*0/13*)$''((1-2(/***-/7.6+)//*$$%&%('&)&'()*+(%%&)0/(**,),&$&'%%('&**+-))$'%'(:720.+133+-123741)*%+-:70//1427:4/1346965:0..395360,5/0299:97444:503/-5,,5-11(124:27684431921.2''&%%$#((2,.74,),,30.0('*'(+(26500'608733.,.-14))+67/./..64654)))())$*).-2682640/03-56,/1;877/-.//512317')/0/.0/-*(+'*)-(-20-24892624.5/;:251++-,.1014,)&&(*28561185(&,-799;7267+*(*+7;+8/2)5.*+'/3/&&%$''043*0168(.--,'./2/4:9;535,+//))%&%%*0-1022.-+/0*&,--1046/605757500/-2<:*/.20033+3-1',,)10-2026579860/.3:*-3.52*(,.7;0*-)020-)(&)+/1439;9717&++'$)'(144:87::89;.9/--/1,1&'444*(($)568-:,+*-4+00..)(('+)27460/310,+0/*/(&**066./-129.09'52678',+,*(-6,*2379)'+4(%+(%.52/&,-035-*%(''&)-,3565-,,..8.+)$$%%)+//+('++62;0.,-11263-+0+('*(*32-.9585572292.10./69866*&(+,&*,..-,23'36.01719<98776::78:98805/-,/++'*'''&(&'%&%''9:,353112-0)#&*),20*-)())+/*16+*,1/2378;88<96768/419434386667578&-)-1.135396'+2).),-41.///./.&+.0/1006.*6/+-050/-
@828f0201-3ac3-4637-98c5-e6ec87641c4e ch=261 read=71475 start_time=2019-12-13T10:46:07Z barcode=BC01 runid=2c9cf7bc05858273f10e7d7ec552fc0bd742dc3e
CTCCTACGGGAGGCAGCAGTGGGGAATGATATTGCACAATGGGGAAACCCTGATGCAGCAACACCGCGTGAGTGATGAAGGTTTCGGATCATGACTCTGTCTTTGGGAAGATAATGACGGTACCCAAGGAGGAAGCCACGGCTAACTGCCAGCAGCCGCGCGGTAATACGTAGGTGGCAGGCGTTATCGGATTTACTGGGCGTAAAGGGGCGTAGGCGGATGGGGTAAGTGGGATGTGAAATACCGGGCTCAACTTGGGTGCTGCATTCCAAACTGGTTATCTAGAGTGCAGAGAGGAGTGGAATTCCTAGTGTAGCGGTGAAATGCGTAAGTTAGGAAGAACACCAGTGGCGAGAGAGCGACTCTGGACTGTAACTGACGCTGAGGCTCAGCGGCGTGGGGAGCAAACGGGATTAGATACCCTGGTAGTCCCGCGCCGTAAACGATGAATACTAGGTGTGGGGTTTCAACACCTCCGTGCCTTCGCTAACGCATTAAGTATTCCGCCTGGAATTTTGATCTAAAACTCAAAGGAATTGACGGGGACCCGCACAGTAGCGGAGCATGTGGTTTAATTCGAAGCAACGCGAAGAGCCTTACCTACACTTGACATCCCTCGCATTACCTCTTAATCGAGAATCCTTCGGGGACAAGGTGACAGGTGGTGCATGGTTTGTCGTCAGCTCGTGTCGTGAGATGTTGGGTTAAGTCCGCAACGGGGCACCCAACCCTTGTCGTTAGTTACTACCATTAAGAAGTTGAGGGCTCTAGCAGAGACTGCCTGGGTTAACCAGGAGGAAGGTGGGGATGACGTCAAATCAATGTCATGCCCCTTATGTGTAGGGCTACGTGCTACAATGGCTGGTACGAAGTGCAATACCGTGAGGTGGAGCCAAACTTTAAAACCAGTCTCAGTTCGGATTGTGGGCTGAAACTCGCCTACATGAAGCTGGAGTTACTAGTAATCGCGAATCAGAATGTCGCGGTGAATACGTTCGGGTCTGTACACACCGCCCGTCACACCATGAGTTGGCAATACCCGAAGTCCGTGAGCTAACTACGCAAAGGAGAGCAGCGGCCGAGGTAGGGTCAGCGATTGGGGTGAAGTCGTAACAAGGTAACCGG
+
+-1/..1.35**,,)332154:6(-,*%'-,12/++--77/16+(/'4;)-/67286-53/0..7/432/()**,.//7(3,:1,39792((&$/0278997<:195-(),++1/014.61,37-*-.5+.-,1,03+-,-*+%#%)&(0'+*),02*-*(++*3-.-753%&-,1/-$*/0048405*-*5:--.994123406-,31++2857997;79)1.(-/2-53::::99.9;--758,+((+4,.*/+150..1365/54/)6969:;13//023,*+,-4210)*&('%'**,/.0,3.)*761(%()3774094//5972-*'+*.3-2-/7459:367191('$%'(*+39--,+.948/../2122275100.16351)+(*''*78;:.+./1;06'7/-3-//387680/12;668-3'$)*.'(*6;:6233-+2011.+)++78-98,.:-+4(12383:9.4/3+%'(*.+0513567::70233961,05436&+')*)+&-'%*1781,+44)+*)(++,+/05:3369-****'))%&%*(&,-55.-5.-9:1:5;4*,/,-0(/+.,-.')+2614//.&&''(/0-.28715./0).'0'&()*'/,6-98-**).-.((+*)4857:9-5,,,66//224974756/73;+.46451.*//49:911+-08479:8;7732:33.4/+')+1/*&-*(%4('+/1;5.7...4596.:...:885(2///'(*)00/(-/,0232$%%'(*-/2899:7684293:49779+.-,,.0.-/1./112423156-()+,(%+/-1)0-/*+100/1./038656/0),),,).-8-//..67555-*('((((+*-2:92.,-*-880.1,:9200502::*6/6679791469:,6(1,*,&88897,3(-/2354.--,-/1*)**97.)1++,8744/2//**0075670297354375:778<:250297(651/0)*/01/,01.59:36:8879;67331.//-,+,)'*2/,+1.//:56&&')%('''&)'*.6,,4+,(*))++*--.'%(&))-'-+30454//.*00-*-1,(++,79;87:.635<8::8
