# Supplementary material for: De novo species identification using 16S rRNA gene nanopore sequencing
Source: PeerJ. 2020 Oct 21;8:e10029. doi: 10.7717/peerj.10029 (PMC7585375; doi:10.7717/peerj.10029)
Supplement: Supplemental Information 3 [file peerj-08-10029-s003.zip › pass_fastq_runid_2c9cf7bc05858273f10e7d7ec552fc0bd742dc3e_543.fastq]

@f7d22675-4014-4f6e-9942-1d5665157597 ch=483 read=145774 start_time=2019-12-13T10:45:50Z barcode=BC01 runid=2c9cf7bc05858273f10e7d7ec552fc0bd742dc3e
TTGGTATTACTTCGTTCCAGTTACGTATTGCTAGAAGTTGTCGATTGTCTTTGTATTTAACCTACTTGCCGCAATAAAACCTATCTTTAGGTACCTTGTTACAGCTTCGCAGTCTTGAATCACAAAGTGGTGGCCTCGAAGGTTAAGCTACCTACTTCTTTTGCAACCCACTCCCCATGACTGACGGGCGGTGGTACAAGGCCGGGAACGTATTCACCGTGGCCTCTGATCCACGATTACTAGCGATTCCGACTTCATGGAGTCAGTTGCAGGAACTCAATCCAGTTTACGACGCAGGGTCCGCTTGCTCTCCGCCGAGGTCGCTTCTCTTTGTATGCGCCATTGTAGCGCGTGTAGCCCTGGTCGTAAGGGCCATGATGACTTGACGTCATCCCCACCCGCTACTCCAGTTTATCACTGGCATTCTCGCCTGAGTTCCAGCCGGACCGCTGGCAACCAAGGATAAGGGTTGCCGCGCTCGTTGCGGAACAACCCAACATTTCACAACACGAGCCGACGACAGCCATGCGGCACCTGTCTCACGGTTCCCGAGAGGCGCATTCTCATCTCGAAAACTTCCGTGGATGAAGACCAGGTAAGGTTCTTCGCGTTGCATCGGAATTAAACCACATGCTCCACCGCTTGTGCGGGCCCCGTCAATTCATTTTAGTTTTAACCTTGCGGCCCGTACTCCCCAGGCGGTCGACTTAACGCTGATTAACTCCGGAAGCCGCACCTCCAAGGGCACAACCTCCAAGTCGACATCGTTTTACGGCGTGGACTACCAGGGTATCTATCCTGTTTGCTCCCCACGCTTTCCTTTTGGAAGCGTCAGTCTTCGTCCAGGGGGCCGCCTTCGCCGCAGTATTCCTCAAGAGATCTCTACGCATTTCACCGCTACACCTGGAATTCTACCCCTCTACGAGACTCAAGCTTTGCCGGTATCGGATGCGGTTCAGGTTGAGCCCGAGTTTCCGCATCTGACTTAACAAACCGCCTGCGTGCGCTTGCGCCCAGTAATTCCGATTAACCTTGCACCCTCCGTATTACCGCGGCTGCTGTGCAGGTTAGCCGGGGATGCTTCTTCTGCAGGTAACGTCAATGAGCAAAGGTATTAACTTTACTCCCTTCCTCCCCATGAAGTGCTTTACAGCCCGAAGGCCTTCTTCATACGCGGCATGGCTGCATCGGGCTTGCGCCCATTGTGCAATATTCCCCTGCCTCCCGTAG
+
$$1/0*.)$*.2+((,2(%*.3,-.611:112,*+*).-,-+)%3+$,(+/)&*&+3,0.19//-:,-3-*,-5+(/1+'+((0/06,$'%%$&)+-,05(,),-4-+$)',++%%&)/010216,(/,/'(&'&&*%%(+++6..&(++.4.*0/567;<5,.-148.),-925,'%($%()+8,//((/).,0.2227:29(6086979101.-0/&%%'*()+((**6,*+)**:-/,+..,2552.+,2595*1./**,*%'()''%++.,.560:-6,&-$&(()..)'&$%)%*70.,0-)*//.2*(*+)(),)++118164/99//576:7:/-41*-,,,)+,+,////9--177412,/*468:23-----./--0679889/98-(1.*&(/$+(*++,161-.0&+)$()),/..0$$$%()05-9(&(5.4565935.3.-0'.%+*+4,60+,0,/7,*''))326.+0+*,.((*/(,-(0,43/:/+)*/)*),+-337788660/.512922*611292767..()+57-61+')'&%('*-57<43658500(),-/2297:521'&'&&**119/031//025;98<84551;222780(-(/.9;48;-0/-.//53-0/,,4),-776:,987+((*)0+8-&.21)$')/22.83-./-2(//8-)4)--746/)-/2483487/9/:.2-+)'&+)'&'(/..,++%*+&)*,1*0'.)180/./00.1+4'6*110144/581977)(**1-016:678777,933+..,(((/+,+39411.454+)0,,08./&&-3,*&((+.39836799<9719))--65,47*+)&%)(01**')*,9<:734&'&)*0121786:9:9:<<3,20*0811++.-.6171801(473,.7234/)-/05614)++/()0'')1131)1326:&42,.(*+9,*),40))&*(940(&),,./,+'(&3.358/3;129.25424.-)*'#')/2,+24767;4623381,11-4./.161,.4.0-21.5412/:1213.-(#-&.///--02*+/**-+6779;<9544)3005:6343,4-./5486(,(,,14.)+/2,*+-..)(./&*-24-$%%')''+028+*(('/(&'--.22506/09854+,(+*2-(&*'()22344),/0-3,-,48.$(*)***')'&)),20+*)')'+2,)-(*
@a3af7f2e-06de-4134-8751-465410ef5e36 ch=354 read=38080 start_time=2019-12-13T10:45:50Z barcode=BC01 runid=2c9cf7bc05858273f10e7d7ec552fc0bd742dc3e
CCGGTTACCTTGTTTACGGCTTCCGCCCCAATCATCAATCCACAGCAGACAGCTCCTTCGCGCGGTTAGGCCACCGGCTTCGGGTGTTATCAGCTCTCGTGGTGTGACGGGCGGTGTGTACAGAGCCCGAGAACGTATTCACCGCGACATGCTGATTCGCGATTGCCTGGCGATTCCAACTTCATGTAGTCGAGTTGCAGACTACAATCCGAACTGAGAATGGTTTTATGGTTTTGCTTCACCTCGCGGCTTCGCTACCCTCTGCACCATCCATTTATGCAGCACGTGTCTTTGAGTGCCGGGCATGATGATTTGACGTCATCCCCGCCTTCCAGCTTGTCACTGGCGTCTCGCTAGAGTCCCCAGCAATGATGGTAACTAACGATAAGGGTTGCGCTCGTTGCGGGACAACAACATCTCACGACACGAGGAAGCACGGCGGCAACCATGCACCACCTGCTTCTCGCTATAGCTATCTCTCCATCTCTGGAGCCTTTAGCAGGTATGTGGGCCCTGGTAAGGTTCTTCGCGTTGCTTCGAATTAAACCATGCTCCACCGCTGTGCGGGCCCCGTCAATTCCTTTGGGTTTCATTCTTGCGAACGTACTATACTCCAGGCAGATTACTTATTGCGTTAACTGCAGCACTGAACTTTGACATCCAACACCTAGTACTCATCGTTTACGTGGACTACGTTAATAATCTATTTGCTCCCCACGCTTTCGGGACTGAGCGTCAGTTGCAGGCCAGATCGTCGCCTTCGCCGCAATTGAACCTCCATATATCTACGCATTTCACCGCTACACATGGAATTCCACGATCCTCTCCTGCCTCCTGGCTGCCTGGTTTCTATGGCTTACTGAAGTTAGCTTCGGGCTTTCACCACAGACCCTTGCTGCCGCCTGCCCCTCTTTACGCCCAATAATTCCGGATAGCAGCACACCACCTACGTATTACCGCGGCTGCTGGCACGTAGTTAGCCGTGGCTTTCAATAAAATTGCCGTCGCTCGGCTGCCATTTCCTGTAGCCGCCGTTCTTCCTTTATAACAGAGTTTATTCGAAAACCTTCTTCGCGGCGTTGCTCGGTCAGGGTTTCCCCATTGCCGAAATTCCCTCTGCTGCCTCCCGTAGGAG
+
72)1.8/1121'/8.+-2-),2+-&-38//323-+,+33740-($(',*100223-5,+&(+.076918::;66522/3/8+/,('++)**+'--311230+1(*,496;930/*',%&(+/'$*51(,&*'**)-/1;513-.13::6886684351),/+3,&/1*'///09/7**%)-./(,*/346831.3/),*.46661600/))-8885524:78267<-136-.;;-245<0115/515-865:1+*/&.0+(006323:4975,,4($&$%&/0122+(&$%((($''&+%+,*''.,.11,49-+0487797/9:,*11*,,+''(,+,.635-4)''))0555152243199-*%*+1,-/103/,1-/1756112+,./-8-10455577453;8844,2((+/355/(*,+2242%*(%%&&$'+-10*0012;24.,+-2-262-)(.,,0))**+&799963422586665414:*/2749,()(&-++-10123..4((+/-0'3(54')-7/3-6+'(.*,(.-211;686-)*',,+).-((+(21589-520(&+00*6**$)))'*/2;;629;0/;/2/18807--)*$%')-))034%'(+'&&('''-(*,-6090425,()'&(%&.56:6/114-5,4,46181.-0/03437715;9*-./046,*()&')+'(&&()0/)2**+*2:9+,3132:75);83841-7899:.334///2607&-158899.10/03368()&%(''&#%%&(/+-00465,.14659;:1-/6,--,++-+.***(+53.,,-.159445:887.(*-.,(55544547;7<:55577;88<78826//84/'()22*6723:93467.0459;<615-++*-159:9217)+*)02-)/,*'%1-388:;1)4-6:0(-%#$$%)0-),)&'))..0:478670;111;0</.+1/21362+'(,*-.6+*),'),.064(5+(..,.3)+0)'((&#+*)1;:30.0++,2-58;99;45;5009843435-,-*04*%&*-**4730:7864++)+.74.2/,,02/92411423;12980-2626+*10/3230+*'(+5888803:*+602*)'
@c7feb895-e0b1-4ed8-96ba-ea9f6334562f ch=20 read=59509 start_time=2019-12-13T10:45:32Z barcode=BC01 runid=2c9cf7bc05858273f10e7d7ec552fc0bd742dc3e
CGCGTTTGCATTCCTTTAGTCATGAATCACGGTGGTAGCGCGCCGAAGAGATTGGCTACTTTGCGCCCTCCCATATGGTGTGACGGGCGGTGTGTACAAGGCCCAGGAACGTATTCACCGTGGCATTCTGATCCGATTACTAGCGATTCCGACTTCGCGGGTCAGTTGCAGGCGCTCAATCCGGACTACGACGCGCATATGAGTCCGCTTGCTCTCGCGGGTCGCTTTGTCTTGGTGCTTAGCGTGTGTAGCCCTGGTCGTGAGGGCCATGACTTGACACGTCAGCTACCTTCCTCCAGTTTATCACTGGCAGTCTCCTTTGAGTTCCCAGCCGGACCGCTGGCGAAGGGATAAAGGGTTGCGCCGTTGCGGGACTTAGCCGAGCTGACGGCAACCATGCAGCGCTGTCTCCACGGTTCCCGAAGGGTACATTCTCATCTCGGCTGAATAGTGTGGGACTGCTGCGTGCATCGAATTAAACCACATGCTCCACCGCTTATTGCGGGCCCAAATCGAATTCATTTGAGTTTTGCCTTGCGGCCGTATACGCGGTCGACTTAACGCCACGATTAACCAGAGCCGCCTCGGGGCTGCTCAAGTCGACATCGTTTACGGCGTGGACTACCAGGATATCTAATCCTGTCCCCACGCTTTCGCACCTGAAATCAGTCTTCGTCCAGGGCCACTTCGCCGCGGTGGCTGCCGAATCTCTGCGCATTTCGCACGCTGCAAATTCTACCCCCCTCTACCTTGAGACTCAAACTTGCCAGTATCAGATGCGATTTTGGGTTAGACGTTCCTCTGACTTAACAAACCGCCTGCGTGCGCTTTACGCCCGGTAGTTCGTTAAACGCTTGCACCCTCCGTATTACCGCGGCTGCTGGCGCAGCGGGTTAGCCGGTGCTTCTTCTGCGGAGTAATCAATGAGCAAAGGTATTAACTGCTCCCTTCGCACTCCCCGCTGGTACTTTGTTGAAGGCCTTCTTCATACGCGGCATGGCTGCATCGGGCTTGCGCCCATTATTTAATATTCACGCGCCTCCCCGTAGGAGCAATGTCATTTGAGGTTAACACAAAGACACCGACAACTTTCTGGCCAGCACCAGCAATACGTAAAGA
+
*'&&')&#&$&((%$&&&%.2(&&'.--'((*(+.)'((()%''&')'&)%)'(%&%$(*2+(&%(,+'.5,,5.34651*)&++87669434/22431/0/0.%,2241(1,.52145,-*1.-.7/000+3+))10-.+(++,76;610379+*)*'0-.-&.-8'.%***')**&('))/.6642221//.%&%')/*'*)-)%'7*,-..+1./+3/00,-.12%&#%%,**(%'%%')*.00//.//9+$)0)*+%)')04192,+(((**--&)+/.&''$#*)/96.*.-,02;912487433.,.0869/16--4794382)/152;792.-'(+(&(')++124:)*.'+(%'$$%(*)&&(171.0%$#$$%$*,-+*),'+++/4//.0,,,%&%#)-35&%%18649/)),0)/'*+5238304472)&'$#$%$5.-'/&$$&'((+(()**,,().7-,+0,20<86.+*+.--,4,*/4/103,0+'+33-41-),)+.(,+1.53784.-*64)'#&',-,)1),%&'%%#%#$%'&',0(*&4)+*-+$%'%/()&&%%%%&('$'&'(*340.+*('*)1-26768/24/490*,,/))*.+,.+')+)0767641*031250-.,5:/'+'(,0.)(*(*-($('%'1)++,-082200+./.),%'-,633-*)**(&$$'#%%')/./.,%'**-.28,,''%&$%$#&'*4,8+,.31796.-/+)*($$(*-.///00'*+)((+%))+-7*/(+'**'/21++2-+*(/%').2.3')((&')(2,7,1(-3/28,+*),.0.,00-(5.74,&+)'(-))',(&%$'&(*&((%-4-33629032/4831/411244,6)$*(,,&0-1-),5,**,%+-2-191,,*)*&&&%(()).)**.026(/.+*1*($'1&(*.5*5:668*,+125-+-++(('))*+'+&'(()31:59..6035-.+--82&(*+*.,+,.1(62).(%'+140'%)#$&&*-+)06-&*%'%'%&),*(12+&*)%+28)%&%#%$#%$(()0-6+-(.5+.668;;:922*)*4/2)'%&&'()*-4/5729302&%+(&$%
@65775357-42b0-4e56-be5e-60d75c0b6835 ch=173 read=166083 start_time=2019-12-13T10:45:30Z barcode=BC01 runid=2c9cf7bc05858273f10e7d7ec552fc0bd742dc3e
CCGGTTACCTTATTTACGGCTTCACTGGTGCTGACCCTACCTTCGGCCGCTGCCTCGGCGCGGTTAGCTCACGGACTTCGGGTATTGCCAGCTCTCATGGTGTGAGCGGGCGTTATTGTTACCAGACCGGGAACGTATTCACCGCGATGACATTCACAGTTCGCGATTACTAAGTAACTCCAGCTTCGTAGCCAGGCGAGTTTCAGCTACAATCAGACTGAGACTACTAAAATTTGGCGGCTCCACCTCACGGTATTGCATCTCTCTGTACCAGCCATTGCTTAGCGTGGTAGCCCTGCATATAGGGGCATGATGATTTGACGTATACATTCTCCCTGGTTAACCCAGGCAGTCTCGCTAGACCTCAACTTGTCGGTATTGGCTTAACGACAGGGTTGCGCTCGTTGCGGGACTTAATAGCAACATCTCACGGCACGAGCTGACGACAACCATGCACCACCTGTCACCTTGTCCCCGAAGATTTCCTCGATTAAAGAGTAATGCAGGGATGTCAAGGTGTAAAATTAAAGGTTCTTCGCGTTGCTTCGAATTAAACCACATGCTCCGCGCTACTTGTGCGAGGTCCCCGTCAATTCAGCACAGGTTTTAATCTTTACGACCATTGCTCAGGCGGAATACTTAATGCGTTAGCGGCGGCGGAGGTGTTGAAACCCCCACACCTGAGTATTCATCGTTTACGGCGTGGACTACCGGGGTATCAATCTGTTTCCCCACGCTTTCGAGCCTCAGCGTCGATTACAGTCAGAGTCGCCTTCGCCGCACAAGATTGTTGCTTCTAATCTCTACGCATTTCACCGCTACGCTAGGGTTACTCTCCTCTCCTGCACTCTGGATAACCAGTTTGGAATGCAGCACCCAAGTTAGGCAGGTATTTCACATCCCACTTAATCATCCGCCTACCGCTCCTTTACGCCCAGTAAATCCGGATGACGCTCGCCACCTACGTATTACCGCGGCTGCTGGCACGTAGTTAGCCGTGGCTTCCTCATGGGTACTGCATTATCTTCCCCAAAGACAGAGCTTTACGATCCGAAAGCCTTCATCACTCACGCGGCGTTGCTGCATCGGGGTTTTCCCCATTGTGCAATATTCCCCACTGCTGCCTCCCGTAAG
+
27)-2,&(%''&//*%)'))*6.*-$&%4),-1,15-*16;:;.6-8-68:97:6-)%%+106.4.//92+0.5.1195//,.*0,,963-22320(1/0.-''%&)(145.4.)2,%/*&)(,(+*5'463942774;4239*--,')''&--+'()+8;:558232-+++(%'***-00--/0762543/8-/881'0-9,.&(&$&'/514'')(&(+1236//*&()$+/+,&%*+*)3/+..*/.3.0/*-,,-565621.123,2.,-6;47:**-+(()')*.,)*-51-*2-00-1%(-*($((+,-(18)('&%'%&$'#(')++0(*,0251)1()+/30)/--.1,0./()%(-+1.-/-&'$'(($(%'$(*+..6..-/*+*+8),-13236;15/:41,5*,%#$"%)+1/411/+-03344433332022288678291213:179467646.4.-,469)()'(&-1-28473/7/8-+)(+,.1/+*(+32069832.'+532/,&%,(1,+).+94262-.//:,34;5,%0*0/:*8://0/./-12*+*-....1+')'+%.*,570)136)8-<2531,-)+,3:<+.5//43-)-.056*4($*111456-/3/.-+*(,.,,,+5,++./50/3),,'-,*+34//:83::7+(-+.1,%%&()3-'%./.362'*,52675/*'*&)&)-+'.,/-,4),('&'%&)+*'0,/-93/*+2/1+...0.*,'$+*(+,/01**)**-69:2:324;%0%&%&&%1*./5&&',)'*412-1*)//0/6:'+$(+-,.%-$21..(','$(,111/*+),,-60,--.-/898577<69-;2)+&&)',*-1-0++*-).0&*&+%-010/;00'-,-5.*$((+293:7692,/7)('(#%'-)(2,,54324(*+/7..58680-%&*+-01167345,,/-,*&),35632321-)0+.*&--.,8470/16)6,6/04/501%(%+&)$'$'+*3...;9318:-25-,-)0/*-.561')+,-2&%)**&&((1-;;;001/(*-/0:341<./+*)**6&280.67*559-))2*/+6+5011129;4*-3456..4,-81/)(%(
@b621c8a1-f704-42b8-82e8-a5613f933fe7 ch=353 read=135339 start_time=2019-12-13T10:45:29Z barcode=BC01 runid=2c9cf7bc05858273f10e7d7ec552fc0bd742dc3e
CTCCTGCAGGAGGCAGCAGTGGGAATATTGCACAATGCGGAAACCCTGATGCAACCGCGTAGTGATAGAAGGTTTCGGATAAACAAGCTCTGTCTTTGGAAGATAATGGCGGTACCCAGGAAGCGTATTGCTGGCAGCCGCGGTAATACATGGAGTGGCGAGCGTTATCCGGATTTTTTGGAAGCGTAAAGGGAGCGTAGGCGGATGGTCGGTAGGATGTAAAATACCCGGGCTCAGCGGGTGCTGCATTCCAAAGCTGGTTATCTAGAGTGCAGGAGAGGAGGTGCGATTCCCTAGTGTAGCGGTGAAATGCGTAAAGAGATTAGGAAGAACACCAGTGGCGAAGGCGACTCTCTGGACTGTAACGACGCTGAGGCTCCGGCGGTGAGAACAAACAGAGTTAGATACCTGGTAGTCCACGCCGTAAACGATGAATACTAGGTGTGGGGGTTTCAACACCCGTGCCGCCGCTAACGTGAAATATTCCGCCTGGGAATTACGGTCGCAAAGATTAAAACTCAAAGGTGGCCAGGGGACGCACCGTAGCGGAGCGTGGTTTTAATTCGAAGCAACGCTGAAGAGCCATACCTACACTTGACATCCCTTGCGTACTCTTAATCGAGGGGAAATCCCTTCGGGGACAAGGTGACAGGTGGTGCATGGTTGTCGTCAGCTCGTGTCGTGAGATGTTGGGTTAAGTCCTGTAGGCGCAGCCATGTCGTTAGTTACTACCATTAAGTTGAGGACTCTAGCGAGACTGCCTGGGTTAACCAGGAGGAAGGAAGGTGGGGATGACGTCAAATCATCATGCCCCTTATGTGTAGGGCTACACGTGCTACAATGGCTGGTACAGAGAGAGATGCAATACCGTGAGGTGGAGCCAAACTTTAAAACCAGTCTCAAAGTTCGGATTGTAAGGCTGAAACCCGCCTACATGAAGCTGGAGTTACTGGTAATCGCGAATCAGAATGTTGCAGTGAATACGTTCCCGGGTCTTGTACACACCGCCCGTCACACCATGAGAGTTGGCAATACCCGAAGTCCATTGAGAGCCTTCGCCGCAAAAGGAGGCAGCCTTGGCCGAAGGTAAGTCAGCGATTGGGGTGAAGAGTCGTAACAAATTAACCGG
+
'(,-*&-(02*+/,,.1./2.0,/..-9-))%%(())%((&'*0;1..)*&$&')-,387.&-(*1/,0..31:)0(401&('%/7)+//5'55172-*-..76/5/,)/*/5,-3-*-2*))'&$#%%%&#$('&&**,-*1/),-%-&/).((((&%'',4)4*)(1'0+)3.%#$&*,&&$#%$13)'.4(-/48360,*5069862'')#-,-.103*,0*.0+),4756.*&''2((*4000/102+23/(,/.0/8//.,/****,1/2+(*&,,)&)**)'+1270*($&(**+-,080*,7.,06433')&('(5*)-..10155012)*).,+().*.-011.-,)-1:574+&))')15234/)/0/2/(,''')%'$'()*).)/+-)*,/$&-,&,(%&&$$$&+(',+21003935.,..-41/01*/2+*+(-22--:855-0)-,+(277:/50.-013/(.&%(($$1)2.,71--2,&''('+0947132/)((-,/8:957702)+&,)*+/,/15,(1(+*3-,+%**/.)**).')0;<,7:7:7*+,)*1(/)&%)*+&'&-,%)()1-/0,+--)*,+0.72+.,/*6++**,./-3++*-*)&)*))/.*).0+086-/35'2)))-*+*+.86679:/447.0477722435664554757588779185847:*+2(''#''-25/.,1)%(%..1320./611266:108230290.152453/,)+''+-.13342+40-2-3,6.2/-10+.+&'&)%&',13/8888624170/03991567:9*031125)&'%*(-)')&(+,5100,2'((%&')//'1)*+,+('+11895;545;98/)*'(-5*,-4-997160186-/../6766*3/-0781:1.:./.1*4*,3*83086,.50..+,*,++,3+.&(/7//1%../410+.00:27))*0041<//%2-+*20/43569(('*/0207)-)+)+)37537401355335351-+*,17+2/.933.:-&&)((60&1&&&'%()&&*%)-1.108.)('$&%%&&(%%')./+*.*(2(/))'++451'4)(*.+.+*0))')*+/8730+&+(4,7:.4
@a57cb241-eb68-43a1-b216-aff48cd279c6 ch=271 read=90782 start_time=2019-12-13T10:45:23Z barcode=BC01 runid=2c9cf7bc05858273f10e7d7ec552fc0bd742dc3e
CCGGATTTACCTTGTTACGACTTCACCCCAGTCGTGAATCACAAGTGGTAGCGCCACTCCCAGTTAAGCTACCTACTTCTTTTTACAGCCTCCCGGGTGTGACGGGCGGTGTGTTACAAGGCCCGGGAACGTATTCACCGTGGCGTTGATCACGATTACTGCGCGATTCGACTTCATGGAGTCGGGTTGCAGACTCCAATCCGGACTACGGCACTTTATGAGGTCGCTTGCTCTCGCGAGGTCGCTTCTCTTTGGCAATGCGCCATTGTAGCACGTGTGTAGCCCTGGTCGCAGGGCCATGATGACGTCATCCCCACCTTCCTCAGTTTATCACTGGCGGTCTCCTTTGAGTTGGCCGGACCGCTGGCAACAAAGGATAAGGAGTTGCGCTCGTTGCGGGACCTAACCCAACATTTCACAACACGAGCTGACGGCAACCATGCAGCACCTGTCTCGCGGTTCCCGAGGCACATTCTCATCATCTGAAAACTTCCGTGGATGTCAAGACCGATGGAGTTCTTCGCGTTGCATCGGAATTAAACCACATGCTCCACCGCGTACAGGCCCCGTCAATTCATTTGAGTTTTAACCTTGCGGCCGTACTCCCCAGGCGGTCGACTTAACGCCCGTTAACTCCGGAAGCCACGCCTCAAGGGCACAACCTCCAAGTCGACATCGTTTGTGGCGTGGACTACCAGGGTATCTAATCCTGTTTATACGCTTTTCGCACCTGAGCGTCAGTCTTCGTCAGGGCCGCCTTCGCCACCGGTATTCCTCAGATCTCTACGCATTTCACCCGCTACACCTGGAATTCTACCCCCCCTCTACGAGGCAATACGTAACCCCGCG
+
31.1(51-+2324)06)/--02:3/221,+-0%%$')9.-**()('*++&)*,03)+*7.)#,*:.7(.--173537:72::9)%-+&//,.)&(**-,(*+4.99859312,,''(.1/+:.)3/0.-.796460(-02,6+)$)'&()+'(+/02+'&$$%'-,7:64599:7'/'-&((*++,,0+--23212&4/00/65783./,&,'*,22032,0+*'%%$&%%))*.-0/)3336244;4876;8*'&,)*'//2;,:-*)+--.0/.00.(+-08/06;95-2/((,-/-*&'''(5689:5;37+*-78<9779004<:267575642&67642-**(&%*.(('0)412540+,,*(+'.49(6,72.&)($'0;/552332463.55:338-.+,)(/4154;3//117410*)+)&*%''%))%**//03/0124;45/,,-,23:9;34)('*(3(445<8662*'#(()*./02,/3131248//,-020)*1+&%%&%%'/619:54551911139,)-)--2:2.9*,..+-'*('0('('&&&$+)*23,'+,.84<6+022+,*464(-(-&(())*%&''(+2/;:9-)0+.,1-0386443/0+*(*)*.0'.-6(/(+-(,.')+39761+17.../487:-8*3+456325467192*&$(,+-130514235)56//038--:55-.0590,,&*%)*38//0536933503423/./0094658).58562372:65974795;888<,0,-+/53.,*)*./32/8)(%*-)',/&.-/6341--)9,//011.2/+.04.-+'(%&)41-13+.*'$%%$$$
@e3aade38-3014-4ab2-b04d-7f98076ee96c ch=445 read=147900 start_time=2019-12-13T10:45:01Z barcode=BC01 runid=2c9cf7bc05858273f10e7d7ec552fc0bd742dc3e
CCGGTTACCTTGTTACGGCTTCACCCAATCATCAATCCCACCTTAGACGGCTCCTTCCTTGCGGTTTAGGCCACCGGCTTCGGGTGTTATCAACTCTCGTGGTGTGACGGAGCGGTGTGTACAAGGCCGGGAACGTATTCACCGCGACATGCTGATTCGCGATTACTAGCGATTCCAACTTCATGTAGTCGAGTTGCAGACTACAATCCGAACCTGAGAATGGTTTTAGCGGGTTTTGCTTCACCTCGCGGCTTCGCTTCCTCTGCACCATCCATTGTAGCACGTGTGGCCCAGGTCATAAGGGGCATATTTGACGTCGTCCTTCCCTCAGCTTGTCACTGGCGGTCTCGCTAGAGTCCCCAACTTAATGATGGTAACTAACGATAAGGGTTGCGCTCGTTGCGGGACTTAACCCAGCATCTCACGACACGAGCTGACGACAACCATGCACCACCTGTATCTCATATAGCTATCTCTCCATCTCTGGAGCCTTTATGAGTATGTTCAAGACCTGAGTAAGGTTCTTCGCGTTGCTTCGAATTAAACCACATGCTCCACCGCTTGTGCGGGCCCCGTCAATTCCTTTGAGTTTTCATTCTTGCGGGCAGTACTACTCAGGCGGAGTACTTATTGCGTTAACTGCAGCACTGAACTTTGACATCCAACACTTAGTACTCATCGTTTACGGCGTGGACTACTAGGGTATCTAATCCTATTTGCTCCCCACGCTTTCAGGACTGAGCGTCGGTTGCAGGCCAGATCGTCGCCTTCGCCACTGGTGTTCCTCCATATATCTACGCATTTCACCGCTACACATGGGGATTCCACGATCCTCTCTGCACTCTGGCTGCCTATGGCTTACTGAAGTTAAGCTTCAGGCTTTCACCACAAGACACTTGCTGCCGCCTGCTCCCTCTTTACGCCCAATAATTCCGGATAACGCTTGCCACCTACGGCCATTACCGCGGCTGCTGGCGCATGGTTAGCCGTGGCACTCTAATAAAGTACCGTCCGCTCGGCTACCATTTCCTGTAGCCGCCGTTCTTCCTTTATAGCAAGTTTGCAATCGAAACCTTCTTCCTTCACGCGGCGTTGCTCGGTGGGGTTTCCCCATTGCCGAAAATTCCCTACTGCTGCCTCCCACGTAGG
+
770308,-528*.0*..*/../*/-1)5+/)+.2;2:9*,2.1.-,/6'755574;62000129)5,(*873,...*(/,/*2,.-,-+,..'.//)*0103/./4430-'**58022234:676,:-)*)%'.'(&*,,578/1.078:9::;637112773:1//*101.524'-',//212440565-+*8,+,%*).0/23;5:-+,42+''&'),,20:9;-%&$+3,0:;/1351..1015./.4/0:.-.9-55/0/..,/4/-9*&,/(%&)-+..-/*&&+('(.436471(,38125835:4014410(+/,*/2;1+,'()6.//;4794:+)*+*352/2'&)-./::++&(''.-,,,/36461//514344/2/510+)(&'/0-61,/2;70++*-(.&'*%05522/'*.022.%(+-33)3135697<6:7767<:9:731.,,,/%)'(+-..+.$++44535896765%'/.-/1$,(#&).%$'&$+1+.6742%')79*4/:57<:162/-**/,/')+,,/632;.1122;;97018/5.7/+.+++*/75,-*,)8.94''0++')097.958;8897.0+'+%$)'(()(00-./1(-'(,+*3++/8--,085951243'1&.1/)'%+,'-.6632+0++%(1+-.344897987/9:,.%54359;78765/.-3.-/3:869532,(5/((2-6;9,,///5;;1)9:5670/00058292:00))./8/.-004::6;916868-$'+.1,-.41(+5002788977276989<:6579-,8,-0/-1176+*272*''(*+*/-.*/+-1),+,/(..1),'')0/;83;3330'**-:23.03:818:1186..1/-,4)''+%)0,1214261251001/2.,/170,1438.0,+208:858886.3...08.09358--1.'(&(00.21,,&/*3++7*30/0'1'-*&%&(0+-5.-*-''%'(,.1*(*&15532+&-14.5..(3316<703---12383677::87945/7-,,.&/32-,53).154*'.4,2;:<:;:;:2<:7856,6/-//..77-15/3.-0:-582*&.*(/.*121--7.;/**4556.,6-):5($)*1.0/
@57ea7429-f586-4e7d-83a9-47d98d4441a3 ch=411 read=79856 start_time=2019-12-13T10:45:00Z barcode=BC01 runid=2c9cf7bc05858273f10e7d7ec552fc0bd742dc3e
CAGGAGGCAGTAGGAATGTGCACAGTGGGAACCCTGAGTGCAGCAGCGCCGCGTGGAAGGTGATGAAGAGGATTTTTCAGATCAATAAAGCTCTATCTTTTAGGGGAAGATAATGGCCAAGGTACCCAAGGAAGCCACAGCTAACTACTGTGCAGCAATGTGCAGTAATGCACGTAAGAGTGGCAGGCATTATCAGTTACTGGGAGGCATGTAAAGGGCTGTAGGCGGATGATTAGAGTCAGGATGTAGAATGCAGGAGGCTCAGCTTGGGTGCTGCATTTAAGAGCTGGGTTATCTAGGAGTGCAGAGGGAGAGGAAATTTGGGAGATTCCTAGATGTAGCGAGTGGGAAATGCGTAGAGATTGGAGGAAGGGCACGCAGTGGCAGAAACGACTCTCTGGACTATAACTGGCCTTTAAGGAAACAAGAAGTAGGAGCAAACAGGATTAGATACCACAAGTAGTCCACGCCGTAAGCAGTAGATACTAGGTCTTGGGGTTTCCAGCACCTCCCATACACTTAGCTAGCATAATTAAGTATTCCGCCTAGAATTGCAGTCCCTTAGGAATTAAAGAGCCTCAAAGGTGTGCATTGCACAAGTAGCTAGACATGTGGTTTTAATTCAGGCAGCAGAAAGAGACACTGCATCCCTTAAGTGCCTCATGAAAATCAGAAGTCCAGCCGGGACAAGGTGGTGGTGGTGCATAGTTTATCATCTTGAAGACTCATTGTCGTAGAGATGTGGGAGTTAAGTCCACAGCAGAGGCACAGCCCTTATCAAGTGGGTCCACTACAGCTAAGTTGGGACTCTGGCAGGACTGCCTGGAGTTGTAGGAGGAAGGAATTAGGGATGACGTCAAATCCATCCATGCATATGTGTAGGAATGCATTACTACCACAATGGCTGGAGTACAGGAGATGCAGTATTGCGAAGTGGGAGGCCAGGCTTAAAGAACCAGTCTCAGTTCCAGTTGCTTGAAACAGAACTCCCGCCTACATGAGGCTGGAGTTACTAGTAATCCCTTGAATCAGGATGTCACTTGAGTAGATACTGCATTCCAGGTCTTATACACACCTTGCATCCCACCATGGGGTGCTTGTGCAGTCCAATGAGCTAACCCTACGCAAAAGTAGCCGAGAAGAGCCAAAGGTCAGCAGTTAGGAGTAAATCATATGGAGTAACCAGAAGATAGAGGCAGCAAACAGTGATTACTTACCGAGACACCATCTTTCTTAGCACCAGCAATACATGGCACC
+
&%(+'&'+(**&.*++,+-'*%$#$%*+'%$(*&%%%&(--0+*)&)&+-+++.,.+)+.-*+*&(*)((+%04;:..*+*)-$')-11+,,--*0//88,&*.(,(*)+,+(-**'&''(),(1*'-0)('%&%&%$#+-,,$(*$%%$&&''$&%$%#$#%#*+.-+)(%)*+/))&((*.&&(+*'*-((+''*-(*,01-&*)+*-'&+*%/-'%')'&*-(+2,401.7/'(()%%0*44(&&&)*)&/'+*'&%%'()%%'((/,)(($&*+14*,&($&(*(*&(+&)++'((&(+-71,'***+*(1+'('&+(%('&$&0*24,(*(+($#&%&%'(/5/*.***4+3,,((%.&,)&*+*)(+&+&'$*'+*&(&&&,+',++,*+*----**('(+''(*'+'&')+'-'($''0)''%&&'40()(.4010/5.20.'**,/,&'))'*,-//(%(&(($*%&')+13.,/0/3++//,&*)&,)*+51-0**+,-.'00('+&)&'('(#((++,,-*(0)*'$'%.1-($(+,&*%'(+**)+*+/*)-()*)(0,/.*'%%+''),)((',)(%$$'%$'(*-)''&%##$)()),','-277-68370((%&'&''')3,'%)%)%&##$$%()$&$'($,$%(''$(%(*+())*)&%%%'(($+&',*(','')'&$&&,'(.+*)&)'()/)),15,+.))/*'%)+5&3%'()%&%$$*.014,0+')*2.1)+--%&&)**,&)((&)*-291*0)-+('',)+%+#$$%'++'&#%+'(*-&.0*031*()&&(+&('#*-+*+&)10')%.2-.,(*)(*),1,+.,-/0/.)011470-+*-0)&&#'%'(/*-'(&'-.4)%*$&'&*,*,()+-%/()+0-&'''23*1,&)''%%'%&$'$$%$%('('**%&('&()%(+1-4-'+'174468520//,3&&((.'%%$%'*()*)*)..6/*%*))(*,--&*-)050*')&$$%$(**//0,)*,),)(),)-.0.2.&'$#'$*))(-*(,'%-))(/')),./23')*+)*&('&&%)/,33(&(&&-*/2.**-/1(.,+,++/&.%'('&(*-3.+'##%$&),'#%#$&*'&&$((($%%%,*')((*-,*'+)$&'+$')**'%'4*)(&'(',+&+&'(+,+/.--*)))%%).3)'''&%%)-*$%%)+'%'''.(+&%$&&+*',)$$%'+(+'++++&-.)%%'%&$
@e72774ca-55aa-4250-9bad-b3b7fc57ad5b ch=412 read=88631 start_time=2019-12-13T10:45:01Z barcode=BC01 runid=2c9cf7bc05858273f10e7d7ec552fc0bd742dc3e
CTCCTACGGGAGGCAGCAGTAAGGAATTTTCGGCAATGGAAACCCTGACCAGAGCAACGCCGCGTGAAACTTTCCGGATTGTAAACTGGTATAAAGGAAGAACAGCGGCTACAGGAATGGTAGCCGGTGACGTACTGATTAAGCCACGGCTAACTACGTTGTTGCCAGCAGCCGCGGTAATACGTAGGTGGCAAGCGTTATCGGGTATTGGGCGTAAAGGGGCAGGCGGCAGCAAGGGTCTGTGGTGAAAGCCGCAGGCTTAACTTCAGTAAGCCATAGAAACCAGGCAGCTAGGAGTGCAGAGAGAGGATCGTGGAATTCCATGTGTAGCGGTGAAATCGTAGATATATGGAGGAACACCAGTGGCGGGGAAACGACAGTCTGGCCTGCAACTGACGCTCAGTCCCAGCGTGAGGGAGCAAATAGGATTAGATGCCCTAGTAGTCCCACGCCGTAAACGATGAGTACTAAGTGTTGGATGTCAAAGTTCCAGTGCTGCAGTTAACGAGTACTCCGCCTGGTAGATACGTTCGCAAGAATGAAACTCAAGGAATTGACGGGGGCCCGCACAAGCGGTGGAGCATGTGGTTTAATTCGAAGCAACGCGAAGAACCTTACCGAATGTAACATACTCATGGCTCAGAGATGGAGAGATAGCTATATGAGACCACAGGTGGTGCATGGTTGTCGTCAGCTCGTGTCGTGAGATGTTGGAGTTAGAATCCGCAACGAGCGCAACCCTTATCGTTAGTTACCATCATTAAAGTTGGGGACTCCTAGCGGGAGCTGCCAGTGACAAGCTGGAGGAAGGCGGGGATGACGTCAAATCATCATGCCTTATGACCTGGGCTACACGTGCTACAATGGATGGTGCAGGGGAAGCGAAGCCGCGGTGAAGCAAAACCATAAAACCATTCTCAGTTCAGTTGTAGTCTGCAACTCGACTACATGAAGTTGGAATCGCTAGTAATCGCGAATCAGCATGTCGCGGTGAATACGTTCTCGGGCCTTGTACACCGCCCGTCACACCGCGAGAGTTGATAACGCGAAACCGGTGGCCTAACCGCAAGGAAGGAGCTGTCTAAGGTGGGATTGAAGCTCAATACGTAACCCGCA
+
/0563()&))))&-)'+'(,2*,*&$)&%%-3668;971'-.08(*.258,-,*-63557;,+*&'''&&*3)-'/-/,5--.9+1/-,,-,/5.,.-5.275(54/:10.1%'&*)(,452126-82333.')-/'&-&4*(.*-+4,+*,2+0-+)('&.*,196,81*2617081-8/0088/7--0800758/90.*+''$,'(617886(;1*(+-**(9336:9366.*.64.,&'(+15/-22+.0&)%$##$$%$'0*3)356949733+(07,12*+690-.-+')%+(+4--***-+2840/./0/5/5/6:53/1,,2664;3.*/++),-**430-'*/6.05*2102836/8../82*&('''&,%'..,6/9/8677-,++)*'*+1+,*90+')*)+*&))-*&13742.14*+,*-15078.&%)),,-91(&-+/5719:9*--.+,,--37464477;88682684;4149/4./0;;9987+5430-(&&(*,/462687320+('(+044<8,3-))0323495112','+&--055748;10194,**-,126378581343622225:2/17:6//*'-+&,&*)+4')+,)('$&(&'+*)+(/034,52324,,),5+*+,-;;.-*)'%&%**-022822.,((%&'0/0889898:99;:90.-,+,-.-212449/7/,)*-25;67.,6-1&)()/1+,5771110176406-.2025009/-2/.9<:3:009.9/)/+.8;-12/3*()-.'25+).00480433578856681.2,+-).-/7;2/0)(&%)0++(+-.:857+-+'*/556::67779881()/14882/9..::9943356)*)*+'.+1+0+*26,/--/005)01;9468'*/9<56957;719/37<9331600178988,3++,5557969577281/716/530/0-'*0,/.0+--3-/1--0/2443&(*,/,-867:55;535'+6605/-,')%'*,39.2464524,&+(-)((*.-.3782*-'),%03.305*/''*5/+*+*)/-06)-(+)*(+*0/.+,(,58+1/,.+%&%)..,+4241+.&%$%$
@253b928e-e507-4a8c-a881-266248dfca5b ch=42 read=99004 start_time=2019-12-13T10:45:00Z barcode=BC01 runid=2c9cf7bc05858273f10e7d7ec552fc0bd742dc3e
CCGGATTACCTTATTTACGACTTCACCCCAGTCATGAATCACAGAGTGGTAAGCGCCCTCCCAGAAGGTTAAGCTCACCTGCTTCTTTTGCAGCCCCTCCCATGGTGCTGACGGGCGGGTGTGTACTGGGCCCCGGGAACCTGCGTGGCGTAGTCCACGATTACTAAAAGCGATTCCGACTTCATGGAGTCAGGTTAAGACTCAATCCGGACTACGACGCACTTTATGAGTCCGCTTGCTCTCGCGTCCTTCTCTTTGTATGCGCCGATTGCCAGCACGTGTAGCCCTGGTCATGGGGCCATGGTGACTGACGTCATCCCCACCTTCCTCCAGTTTATCACTGGCAGTCTCCTTTGAGTTCCCGGCCGGACCGCTGGCAACAAAGGATAAGGGTTGCGCTCGTTGCAACAACAACATTCCCAGCAACACGAGCTGACGGTAGCCATGCAGCACCTGTCTCACAGTTCGAAGGGCGCAATCCATCTGGAAGTTCTGTGGATGCTCAAGACCAGGTGGAGTTCTTCGCGTGCATCAGATTAAACCACATGCTCCACCGCTTGGCAGGCCCAAATCAATTCGGTTTGGGTTTTAACCTTGCGGCCGTACTCCCCAGGCGGTCGGCTTAACGCGTTAACTCCGGAAGCCACGCCTCCAAAGGGGCAACCTCAAGTCGACATCGTTTTACGGCGTGGATTTCACCAGGGTATCTAATCCTGTTGCTCCCGCGCTTTTCGCACCTGAGCGTCAGTCTTCGTCCAGAAATGCCTTCCATACCGGTATCCTCGAAGATCTCGCATTTTCACCGCTACACCTGGAATTCTACCCCCCTCCCAGGACTCAAGCTTGCCGGTATCAGATGCAGTTCCCAGGTTGGGCCAGTTTACCACATCTGACTTAATAGGCCATACCGTGCGCCGCTTAGTAATTCCGATTAACGCGCCCTCCATTATTACCGCGGCTGCTGGCTGCAGGTTAGCCGGTGCTTCTTCTGCGGGTAACGTCAGTGACAAGGAATTATTGAGCTTTGCTCCTTCCTCCCCGCTGGAAATTGCTGGCCAGAGGCCTTCTTCATGCATGGCAGAAACATCAGGCTTGCGCCCATTGCAATATTCCCCGCTGCTGCCTCCCGTAGGAG
+
2*++%4*'*''%'-4)$%(&*++'',)(&('12142/82.&)'&&''+)*''$%(050-2+'&&)**)+)%%&&)(),3-'*+5,/584,32(4011*15))./5+)((**.-72--6()+*(%$%(./((-.))0..1,'&&((++)%%&),03-+,+-.6(.)+.*'&&*/0;4.,,,*-+)*,1&()+))))'%(,.1533520+304:20//,1/0-*,02-.++++3/')0,+,--*,%$&&)1/3-../84++*,,.676*&,(%%$#$&&.-**,**3:448888(/*,''16+-)'%&&%$'(85788-:46+029884701524294/048994:3'()+-2--3**&-.9/4'()4+3-.2,()))('('*.3(6273,,(,+,4)0(,-2434+*%((+'&*,)&-5.)%#$#''))1)'-,/4%1++&(*//)0(*'1//25('()(1-0/94/3'''.04./0.6058/+,+(&*'(,2*&%')5440,./02,+/9,6,+%'&*59110-('))$'*1,.'(1*07:0:210324424-.2,)&$(&&'()/+*&()*//66;4'$''%()11;;1.,-...--301.).*)(4550*-58198.,&('&6-411(+,,%00.)&))'%.1+--/502*52)(.-(&(),479/'')(*$*)0-*-21*',&*)+++.'5-''%')'1,)0-/0307045+)2-)+055((,*+-,*(0,/,48--$&()**,,-.2563.6%'$)(%$&()(*+(*423.-.0%0.646*).(4.,)'%(01::-.%()(,1-0,.+**+*)3,30+307::3+,))&*2-035&'%))1,/*'%+*220000+-.*+/2.*)/.*2*-2.,&))+(%')'(+33,+(''&-&$(&$3,%&(*/--'(''&&(%%('/*+*30+*+./)4***&,-.,/0-**+/)),2*2.2//---/31.)*(***../68'0(*,2099;977822%&&(),,+'(*)('&(%'('-)')+%$%&)-,,6.770:67/632.,/01).0+-,&'&%',5)&(++46360061*)(*%%+*)%%.+%'')*),-+*.-0.55-%)(&(,/.13/467-&,++,,,14.32),*)-)&(
@f215b6e2-dada-4d92-a5a2-e0fb9be5f170 ch=277 read=87843 start_time=2019-12-13T10:45:00Z barcode=BC01 runid=2c9cf7bc05858273f10e7d7ec552fc0bd742dc3e
CCGGTTACCTTGTTACGACTTCACCCCAGTCATGAATCACAAAGTGGTAGGCGCCACTCCGAAGGTTGGCTACCTACTTCTTTTTGCAGCCCACTCCCCATGGTGTGACGGGCGGTGTGTACAAGGCCCGGGAACGTATCCACCGTGGCATTCTGATCCACGATTACTAGCGATTCCCGACTTCATGGAGTCGAGTTGCAGACTCAATCCGGACTACGACGCATGAGGTCGCTTGCTCTCGCGAGGTCGCTTCTCTTTGTATGCGCCATTGTAGCACGTGTGTAGCCCTGGTCGTAGGGCCATGATGACTTGACGTCATCCCCACCTTCCTCCAGTTTATCACTGGCAGTCTCCTTTGAGTTCAGCCGGACCGCTGGCAACAAAGGATAAGGGTTGCGCTCGTTGCGGGACTTAACCCAACATTTCACAACACAGGCTGGCGACAGCCATGCAGCACCTGTCTCCACGGTTCCCGAAGGCATTCTCATCTCTGAAACTTCCGTGGATGTCAAAGACCAGGTAAAGGTTCTTCGCGTTGCATCGAATTAAACCATGCTCCACCGCTTGTGGGTGATCAATTCATTTGAGTTTTAACCTTGCGGCCGTACTCCCAGGCGGTCGACTTAACGCGTTAGCTCCGGAAGCCACGCCTAAAGGGCACAACCTCCAAGTCGACATCGTTTTACGGCGTGGACTACCAGGGTATCTAATCCTGTTTGCTCCCCACGCTTTCGCACCCTGAGCGTCAGTCTTCGTCAGGGGCCGCCTTCGCCACCGGTATTCCTCCAGATCTCTACGCATTTCACCGCTACACCTGGAATTCTACCCCCCCCTCTACGAGACTCAAGCTTGCGGTATCAGATGCAGTTCCCAGGTTGAGCCCGGGGATTTCACATCTGATAACAAACCGCCTGCGTGCGCTTTACGCCCAGTATCCGATTAACGCTTGCACCCTCCGTATTACCGCGGCTGCTGAGTTAGCCGGTGCTTCTTCTGCGGGTAACGTCAATGAGCAAGGTATTAACTTTACTCCTTCCTCCCGCTGAAAGTAGCACAACCCGGAGGCCTTCTTCATACACTGGCATGGCTGCATCGGGCTTTACGCCCATTGTGCAATATTCCCCGCACTGCTGCCTCCCGTAGGG
+
35(,,5./-9-,71,-+%+--.,0180235:335620-*-.0-*.1751/...07,.-1'&+)(+-3.402277..1180.694,/1-'/1-$((739,.18972/013/::171-,/+05:;57:/9./:1610789:::46;2417234;9:1110(&(,,0:.)(**+4/21)2+-569321166,,-.46748/3268656*9////40:96366,*)((+(-&',-.0;/13118,2-+,.-1-.03076.:8--024634956;-*)**%/,/2/''*,0:6-/8::7762599967000)(((*./38:;:808:/)-20846-0(*+/50,.13442;234:939,+2+($'1*.*+-4/826.--,1100-,49)0+42,3(-)*7-1/1263240//<:85252.*.*+(((*61/-,./-,.'(9;25200.7.006.3140/---,'%*))-'%'296:8;.,*.()'*)170320--)))+-')2/61387;/-++,%)*'*;<9.6-,5++2/<:9<4/0/-5/0179001/4/<:780,,,+0))/2//30/,-'*$''+.0668658;;5542;<8,93333..3546+6/1,493.133'53255151310--(-0./7620-.*)'05,,)*&()2*/8+**+404914*01348869599195;)**.5//05:898511)+(%/+/055:64-(*,6/,1.;84),/.16;;411/02('*%&*2146::9:<1.11,664*69997/6008;88;4;667:56*.))'-..-(*,22427::1.3.),1.223:57/:.5.2.+3676;63+/202214464932.)),(+,,3-1)++36;:;3:8<5:-,,,..++6/8-)39,..5-,*+-.3710,.648:86;47;8::::92/+,.+),-,(&'&((%)*)..;1:1(+./*,+.574594654956;6/3.-.873/$+2**)2+&3-,.6/59<9:9,)+)(169404(71740587/3212,/**177-012,43+1.79/-4503.*%(%%%')+(02,-5+04087;87;944+,$&#'),*52921../01'/))),+*.,3;/)3,),04-7,,/-.43+%+'./0./.101160-/31+)
@a81b3ad4-7530-4ccc-96d2-81015badcbc5 ch=297 read=138952 start_time=2019-12-13T10:44:58Z barcode=BC01 runid=2c9cf7bc05858273f10e7d7ec552fc0bd742dc3e
CTCCTACGGGAGGCAGCGGTGAATATTGCACAATGGGCGCAAACCTGTCATGCCGCGTATGAAAGAAGACCTTCGGGTTGTAGAGTACTTTCAGCGGGAGGAAGGGTAAAGTTAATGCCTTTGCTCGGTGGCGTTACCCGCAGAAGAAACACCAGCTATCCGTGCCAGCGAAAGCCGCGGTAATACCGGAGAAGTGCAAGCGTTAATCAGGTTACTGGGCGTAAAAGCGCACGCGGGCGGTTTGTTAAGATCCAGATGTGAAATCCCCAGAATCAACCTGGGAACTGCATCATGATGCACTGGCGAAGCAGTCTCGTAGAGGGGTAGAATTCAGGCAATTGAAATGCGTAGAGATCTGGAGGAATACCGGTGGCGAAGCGGCCCCTGGACGAAGACTGACGCTCAGGTGCGAAAGCGGGAGCAAACAGGATTAGATACCCTGGTAGTCCCGCATACCGTAAACGATATCTCGACGGAGGTTGTGTGCCCTTGGGGGCGGCGCGTGGCTTCCGGAGCTAACGCGTTAAAGTCGACCGCCACCAGAATTACGGCCGCAAGTTAAAACTCAAATGAATTGACGGGGCCCCGCACAAGCGGTGGAGCGTAATGGTTAATTCGATGCAACGCGAAAGAACCTTATAATCTTGACATCCACGGAGGTTTTCAGAGATGAGAATATGCCTTCAGGAACCGTGGGACAGGTGCTGCATGGCTGTCGTCAGCTCGTGTTAATGAAATGTTAGGTTAAGTCCCTGTGAAGCGCAACCCTCATCCTTTGTTGCCAGCGGTCCGGCCAGGAACTCGAGGAGACTGCCAGTGATAAGCTGGAGGAAGGTGGGGATGACGTCAAGGAGTCATCGCCAAGCCCCGCTACGACCAGGGCTACACGTGCTACAATGAAAGCGCACATGCAAGAGAGCGACCTCGCGAAGGTAAACGGACCTCATAAAGTGCGTCCTTGGTCCGGATTAGATCTGCAAAACTCGACTCCATGAAGTCGGAATCGCTAGTAATCGTGGATCAGAATGCCGCAGTGAGATACGTTCCAGGCCTTATGCACACCGCCGTGCACCATGGGAGTGGGTTGCAAAGAAGTAGGTAAGCAACCTTCAGGAGGGCGCCACCACTTTGTGATTCATGACTGGAATTTGAAGTCGTAACAAAG
+
164/,,1)9734733*4*50314++)/+++./9812.++./3)22,(()+-%03,)(%&'0/5,%)*''.1.7/'7537*(&%''''+371/,+,+4/)-,*(-+&(&,'*.7/7/'.*()))-,0+.+-&((-0306(*+)*0)%*,**(/,,'+*+-/./016:-),(*)+'*//6.6-/00,2224,)*((*432325406/6/3/-*&+'++031203395**,/,),*.&./,&.,2+*1/4+(#(-('+45+)%+3+).*(%&(%&'%**-/6698061//0/.0%&$&)&($()/--%+)$)%'()-1323)'+/.)(1*2-213%)('%%'$(143..28961//0165:3/1*)+*4473/3040++,'('),61*'/11:..+)***-.3-//1)+/1040/54-/+.,&')39/1(56(-/,)+(',-+,/2212385,'*(*,/5427::4/)+(('&')++*/,1.30---++-/')(-)5:1-/'&&)*,)+),+1-*,.(,/482/.'*+0/,-55689702/%)$'('''(()(,03),.(,,20541.03236-)'/1020.(21.(+.+'(',+,%*&)*-1.(//3.,,075627343),/02825,,+*(*''-1,.)&%'&,'&&&$,.430.//-(*+/8:9+1*),..0/)*3,(,.08977'-72775--&+*86)2)-+3.*---.60+-110/3,+-6752+3+*)..-22-/17,,2281'&')/*$&'')*+,57/6.6+)*562'+.+%**(,2+-.,*3)**0/1*41.1,/,'%+,&)*21)..+++-33,)%++8310+)*+.,+583322344671/))&''//..%&$&&&,13'$&*(),-08+4,*)''(%'')(*.-/39/*((&$$%%$'*-(00.'((%,4547657-0),')%%,4).*7.3231..1840348476$(&)'+/-*/%/(%,.0223111*&-..+--.5921///++-.83728%%*)-.18222788875,(%))*14*3&2500)-3263.2/,%2*0/.0+*&)(*+2;532,+%,,..,)',+&'))+(*0+,/6-&(*'''/+++*%&(1--.61&.-)+'&%$&&&++..07()+122;49886970+&$)+'(,/++*,/07414'*
@8f8d23fe-8e8e-4611-84c8-8ae9a7930115 ch=393 read=50028 start_time=2019-12-13T10:44:57Z barcode=BC01 runid=2c9cf7bc05858273f10e7d7ec552fc0bd742dc3e
CCGGTTACCTTATTTACGACTACGCCCCCCAGTCATGAATCACCGAGTAAGTGGCGCCACTCCCGAGGTTAAGCTACCTGCTTCTTTTGCAACCCTCACATGGTGTGACGGGTGTGTACAAGGCCAGGAACGTATTCACCGTGGCATTCTGATCCACGATTACTAGCGATTCCGACTTCATGGAGTCAGGTTGCAGACTCAATCGGACTGACGCGCTTTATGAGGTCCGCTGTCTCGCGAGGTCGCTATAACTGTATGCGCCATTGTAGCGTGCGTAGCCCTGGTCATCAGGGCCATGATGATGACGTCATCCCCACCTTCCTCCAGTTTATCATAGCGGTCTCGCTGAGTTCCGGCCGGACCGCTGGCAACAAAGGATAAGGGTTACGCTCACGGGACTTAACCCAACATTTCACAGCACGAGGCTGACGACAGCCATGCAGCACCTGTCTCACGGTTCCGAAGGCACATTCTCATCTTTCTGAAACTTCCGTGGATGTCAAGAGACCAGGTGATGAGTTCTTCGCGTTGCATCAGATTAAACCATGCTCCACCGCTTGTGCGGGCCCCGTCAATTCATTTTGAGTTTTAACCTTGCGGCCGTGGTCCCCAGGCGGTCGACTTAACGCGTTAGCTCGAGCCACGCCTCAAGGGCACAACCTCCAAAGTCGACATCGTTTACGGCGTGGACTACCAGAATTATCTAATCCTGTTTGCTCTACGCTTTCGCACCTGAACTCAGTCTTCGTCCAGAGGCCGCGCTTGCCGCAGTATTCCTCCAGATCTCTACGCATTTCACCGCGCACGTTCTACCCCTCTACGAGACTCAAACGCGCAGTATCGGAGTGCAGTTCCGCAGGTTGGGCCAGGGGATTTCATCGGCTTAACAAACCGCCTGCGTGCAGCACGCCCAGTAATTCCGATTAACGCGCACCCTCCGTATTACCGCGGCTGCTGGCACGGAGTTAGCCAGTGCTTCTTCTGCGGGTAACGTCAATGAGCAAAGGTATTAACTTTACTCCCTTCCTCCCCGCTGAAAGTACTTTACAACCCGAGGCCTTCTTCATACGCGGCATGGCTGCATCAGGCTTGCCCATTGTGCAATATTCCCCTGCTGCCTCCCGTAG
+
1-1,2.+,+.-'/8/,.--)($'&./36/*&%44251.70*')'')%&'&&'$&'%()%'),.+*)(),1-1+/0.10)%+)1*,35+'))&*)&&(%&'*842./..(*+)&)+(++%*-154:378/8/.3213/)--,./8536;6677794..-,,2*+,+..102:2+,(//3/).,'&'(+'%+0601'/)/-1,:19093.+*'*()'(,2.+-+*/*)0)%%%#%'/0/--).+(()*,--+'%&#&(*/057;/42.(())'.3610+),/-'+--.))**3157:-*-+,'&%(*4787287+/,),0296831,,01<,,)*$$&(('../20%&(&&/.51,),.,4:8:95766;75*516)1,992-.6628%1/2-0$%-7843342,-4)-(-)18+*$$%'+./)&/(./6242/.).605765-21/02/0020/,1/37./'(+-+,)+,,2642847064,-(*(&%$),19*,9;:8.21,.&(*+%$)(*'(%$&'+0:87:*)*+,--.549.-1111:515/))--1.-6.-(*('(&('&#(,.*&,.13140/4;;0.%(2:;+5445/6--&12,'*$$')/20/18;*885-,()*,/,*,,3,)+01*&%%,2,0,.402)4*40-+-/85:48)03/-2977817984<:22,2../8:77858:5-'(,*--/+22567566<0)-()%&()(0.+,--+-(%''&(,1-+111:9781,*+(0*/321)(,*)/-%.%0-,1;5614%'%()121./34778<0/+40('%'%-*+44*'.73-+*'&(+343347(+'+'%'*().,/1+,+&'#%&*55/%%$%)*/2*1538*++/++.65.-+*,(-+-1214646:,0*)+102/*%&&%,,1/*(')367;+./55:571))'+,076/3/+,**,'/+('+++-13-4.,+0/3)).+*)0.&.)')4*3362246.351..---41310--'4:..-+-24--)+++(,+1/))0451.;7/)000-.*'**)*,-)+,+0/(')++.,,,)087/))+(*254336:6300--2*+6--)&)-.+0823374;5452632+'(+--4822:)+-,/
@4baea9d2-4dd7-4c2d-91fa-0f1572740333 ch=148 read=87556 start_time=2019-12-13T10:44:57Z barcode=BC01 runid=2c9cf7bc05858273f10e7d7ec552fc0bd742dc3e
CCAGTTACCTTGTTACGGCCACTTTGTCATCAATCTGCATAGACGAGAAGCTCCTTCCTTTACTGGTTAGGCCGCAGCTGGGTGTTATCAACTCTCGTGGTGGCGACGGGCGGTGTGTACAAGACCCGGGCAATGATACCGCGACATGCTGATTCGCGATTGCCTAGCGATTCCAACTTCATGTAGTCGAGTTGCAGACTACAATCCGAACTGAATAGTTTATGGGTTTTGCTTCACCTCGCGGCTTCGCTTCCCTCTGCACCATCCATTTGTAGCACGTGTGGCCCAGGTCATAAGGGCATGATGATTTGACAATCATCCACTTCCTCCAGCTTATCACTGGCAGTCTCGCTAAGTCCCACAACTTAATGATGGTAACTAACGATAAGGTTGCGCTCGTTGCGGGACCAACCAGCATCTCGACACGACCCGAGCGACAACCATGCACCACCTGTATCTCATATGGCTTTTATCTCTCCATCTCTGACCTTTATGAGTATGTCAAGACCTAATTATAGCTGGCATTTGCTTCGAAGATTAAACCACATGCTCCACCGCTTGTGCGGGCCCCAAATCAATTCCTTTGAGTTTCATTCTTGCGAACGGTACTACTCGAGGCAGATGCTTATTGCGTTAACTGCAGCACTGAACTTTGACATCAACGCCAAGTACTCATCGTTTACGGCGTGGACTACTAGGGTATCTAATCCTATTGCTCCCCGCTTTCAGGACTGGGCGATCAGTTGCAGGCAGATCACGTCGCCTTCGCCATGGTATTCCTCCATATATCTACGCATTTCACCGCTACGCCAGATTCCACGATCCTCTCCTGCACTCTAGCTGCCTGGTTTTCTATGGCTTTACTGAAGTTAAACTGCTTTCACCACAGACCGCCGCGCCGCCTGCTCCCTCTTACGCTTAATAATTCCGGATAACGCGCCACCTACGTATTACCGCGGCTGCTGGCACGTAGTTAGCCGTGGCTTTTCAATAAAGTACCGTCCGCTCGGCTACCGTTTCCTGTAGCCGACCGTTCTTCCTTTATAACAGAAGTTTACAATCCGAAACCTTCTTCCTTCACGCGGCGTTGCTCGGTCAGGGTTCCCCCATTGCGAAAGAAAATTCCCTACTGCTGCCTCCCGGCTGGG
+
0''(2.*27/9),,(+-%,('*)36,*,&)+).**))+%%$&-8()&&&#'-19357+)1,$&$(2(2+)+.7(*-(//684/-.200465333./(6%%-'(&((0-.,.-7566212/38/%03+&/0++-,/-0145144597:899::28/%%)'5($+)(*+,-3835,.'-**-,)+78776.0+6+'*(,/1303,7342./640*((('55;-,-9;5857+()8,4,,/,,/./50162001417**7///.48427**98/*&&()'+)(+((%&%'&((*,35/-.13,46,---.8<30.2&),00111'%&-,5033////5&01*.+-'').//,300200++072*./(*((000///0733,+*0+833,+&)*,4.23578.8,-)(13+*&+*3*%%**42//('(('(%$$&((*,1037-1546.-)/0%044)+)++1,&(&)()$),0+./29737:.14*'#'%,-.3.)++*+..014,/+('+)+0-5--)$%%%&((&,3((./7/*+,'*.6/;:0,+,'*(,/3-,30+*/+*+2646/-(&&$&%*,1,53/%%'&'%)35./439-1.,./('0%*,++(%&(+(%+'-**(,$&+,-0512023332985223'/*,-7307/+,:527)+)&'$'&&(-0234::87<523,5///7923,,.7-)'$-*.2671+5()+24),/190(&)03**$,7332(&0-,%*+1,8-+.00.'%&***$')+-*(')()*1,(*(+)&*43633931110378786849<:,&+/+2502**&&*++5.4..-.41-*+(02233'))+.((01459235/9:/..04-,*--,,6501./3<68+*1&%**)((--&&,1373%&%$&',(&*.+),,42)+(,)'(*)'%.+,+0/50-5247563.+(+0(-*&%*',0-5-.6/.-0/0670)*&%(-3497;1003-626/,22*('''&*,&(+.8855.%+-)*+*,%.*$+5,470.(((,(%#&&$*-'''(%&.*+2215&&.((0:2-1+9.0(&-,)-..2/6;36191.0+-(/*.-.--/04744012.35'0771*09*--10+$,0/613:6)))*+).3469293&&&&%%,*
@2af88a75-a793-4325-895e-fec44aa901b1 ch=151 read=96122 start_time=2019-12-13T10:44:48Z barcode=BC01 runid=2c9cf7bc05858273f10e7d7ec552fc0bd742dc3e
CTCCTACAGGAGAGCAGCAGTGGGAATATTGCACAATGGAGGCGCAAGCCTGATGCAACCATGCCGCGTGTATGAAAGAGGCCTTCAGGTTATGGGAGAATTACTTTCAGTGGGGAGGAAGGGGTAAAGTTAATACCTTTGCTCATTGACGTTACCCATGAAGCACCGGCTAACTCCGTGCCAGCAGCCGCGGTAATACGGAGGTGCAAGCGTTAATCGGAATTACTGGGCATGCAAAGCGCACGCAGGCGGTTTGTTAAGTCAGATGGCAAATCCCAGGCTCAACCTGGGGCACATCTGATACTGTAAGCTTGAGTCTCGTAGGGGTAGAATTCAGGTGTAGCGGTGAAATGCGTAGAGATCTGGAGGAATACCGGTGGCGAAGGCGGCCCCTGGACGAAGACTGACGCTCAGGTGCGAAAGCGTGGGAGCAAACAGGATTGGAATACCCTGGTGAAGTACGCCGTAAACGATGTCGGCAGAGGTTGTACCCCTTGAGGCGTGGCTTCCGGAGCTAGCGCGTTAAGTCGACCGCCTGGGGAAGCCGGCCGCAGGTTAAACTCAAATGAATTGACGGGGAGGCCCGCACAAGCGGTGGAGCATGTGGTTTTAATTCGATGCAACGCGAAGAACCTTACCTGGTCTTGACATCCACGGAAGTTTTCAGAGATGAGAATGTGCCGGGAACCGTGGGGCAGGTGCTGCATGGCTGTCGTCAGCTCGTGTTGTGAAATGATATTTGGGTTAAGTCCCGCAACGAAGCGCAACCCTTATCCTTTATTGCCAGCGGTCCGGCCGGGAACTCAAGGAGACTGCCAGTGATGAAACTGGAGGAAGGTGGGGATGACGTCGAGTCATCATGGCCCTTACGACCAGGGCTATACACGTGCTACAGTAGCATACAAGAGAAGCGACCTCGCGAGAGCAAGCGGACCTCATAAAGTGCGTCGTAGTCGGATTGGAGTCTGCAACTCGGCTCCCATGAAGTCGGAATCGCTAGTAATCGTGGATCCAGAACCACGGTGAATACGTTCCCGGGCCTTGTACACCGCCCGTCACACCATGGGAGTGGGTTGCAAAAGTAGGTAAGCAACCTTCGGGAGGGCGCTTACCACTTTGTGATTCGCGGTGACTGGGGTGAAGTCGTAACAAAAGGTAACCGG
+
.+0*)+1+33**&)1//00.6*0-,10.7/*)+,5:841&)((',.5(390121//0&0.352973..---11-./($&&()0062*1,3,*+')**%(&+)++/8/.,3615/('/(.+-,($)(:8-/513037.49*),,,,7*-%,)1,,38-((&+*&')3*0*../+)(01,143.,,+)-/10,,+*,/-+,'1-)*')*.5.44/9/9/2)/,)4,./6;2))$'%))./+-02-1-24597)61984588:05822++($%((+).6.)09628(),.+(,/+*$'(/1.-.11234(+(''''+')*,1778/0)/**50-1//4*.,,)%&+,.6.*)0)),7275/-+,,/36/+6.-93-22+95371))('+116/71.,795/.-/*-+00018896017687*+,('(,//9-++,7;5428:/40'-(.,-37(',)'&)''(%((/636502++++,9--&)%*')(+4,.%43,('(*-173,//813-4(-(+-.,.%./3.5.:/237326;6;;8,-4)&&%)*)-62*+(+(1,,77/477;:/,,+.+((&(/5-%**174--,//27614.09./0*1,)),1:;/0:8:40/,+,2-3/3-,2**.//,0*+1*.,,,//-$+/345,/.0***/<;63//*-+421-+3-(*$&('0+5.6;06.(.$.%**,+.0/011/2/4377245/122378021*+/68-+*-.%.9*0745;130729-.12'1(&)'*',0134*(3+.1'%,+*00./,*)*2831(3,3-+1/,./::69)6,0437-7**((((*'*-'++./.5,./.-0,7;5/....('(#(0158.6%))1,70,-))+,1-(201,)'#&((*-/540&$$''%'((1+/')&(&)(()434322+/-+(&(+25.01-+0++710482,-48567435725(/)1.1-)*+-06459.,/(**,5/*$*(+1../,7/746*+,,-.1002345/0/./-,*)+&(+/3/()/0230205**/378807*.)/+-14184.152313-+,-+*()*(454:4530+(%))-1/,)'((-/5-07)5*'-,+.-216029'/.78-.1369/%&&*(**--3760,+.,*-///287890*,-04;7:58
@14515c1e-e3d1-4de0-a03a-29239006950b ch=147 read=95550 start_time=2019-12-13T10:44:39Z barcode=BC01 runid=2c9cf7bc05858273f10e7d7ec552fc0bd742dc3e
CCGGTTACCTTGGTACGGCTTCACCCAGTCGTGAATCACAAAGTGGTAAAGCGCCACTCCCGAGTTAAACTACCTGCTTCTTTTTGCAGCCCCTCCCCGCATGGTGTGACGGGCGGTGTGTACAAGGCCGAGACGTATTCACCGTGGCATTCTGGTCCACGATTGTGATTTTGACTTCGCTGGAGTCGAGTTGCAGACTCAATCCGGACTACGACGCACTTTATGAGGTCGCTTGCTCTCGCGGGGTCAGCTACTCTTTGTATGTGCGCCATTTGTAGCGCGTGTGTGTAGCAGCCCTGGTCATGGGGCCATGATGACTTGACGTCATCCCACCTTCCTCCAGTTTATCACTGGCAGTCTCCTTTGAGTTCCCGGCCGGACCGCTGGCAGCAAAGGATAAGGGTTGCGCTCGTTGCGGGACTTAACCCAACATTTCTGGCACAGGCTGACGACAGCCATGCAGCACCTGTCTCACGGTTCCCGAGAGCGCATTCTCATCTCTGAAAACTTCCGTGGATGTATAGGGCCAGGTGGAGTTCTTAAAGACATCGAATTAAACCACATGCTCCACCGGCTTGTGCGGGCCCCGTCAATTCATTTTGAAGGTTTTAACCTTGCGGCCGTACTCCCCAGGCAGTCGATAGCGATTAGCTCGGAAGCCACGCCTCAAGGCACAACCTCAAGTCGACATCGTTTACGGCGTGGACTACCAGATTATCTAATCCTGTTTTACTCCCCACGCTTTCGCACCTGAGCGTCAGTCTTCGTCAGGGGCCGCCTTCATACGCGGTATTCCTCAAGATCTCGCATTTCACCGCTACACCCGCAGATTCTACCCCTCTACAGGACTCAAACGCAGTATCGGGTACGTTCCCAGGTTGAGCCGGGGATTTCACATCTGACCAGCGACCGCCTGCGTGCGCTGCGCCCAGTAATTCCGATTGGTCGCTTGCACCCTCCGTATTACCGCGGCTGCTGGCACGGAGTTAGCCGGTGCTTCTTCTGCAGGTAACGTAAGTAGGCAAAGGTGTAGCTTTACTCCTTCCTCCCCGCTTCAGAAAGTACTTTACAGCCCAATACCATGCACGCGGCATGGCTGCATCCGGGCTTGCGCCCGGTAGTACCCCAATATTCCCCACTGCTGCTTGCCTCCCGTAGAAGACAATATCAGCACCAAACAGAAAGGATTATACGAGACGCGACGCTTTCTTCCAGCACCAGACGGCAATACGTAATACCACC
+
733224,-)'((')()*()('&$(&'(.03/,%(42535690,+,++44((+/25%')05*&'+*416*++),/+'%/924632-*++&.64())2-+%*)//,-+.0577950,1./+**)*451525+*/24172873234-,+1-,1:.02-/3-*,-*6+&&''0'$$*',273%%'-0)+,,%$,/0/.*,32.6(+*62665864333/-+#(+,)*,+),,),''(&(*0044(%))+.,+$''(%(((5.(&'')(--1157+62*(-+--++***+(+*)(('&&+3++1542+2,5-/08-.-./--((&'(,+0151470,273577.2.$)08-,-5*)6'&&%).10630840125033.-61007+/+)+2/70/,446(6/970.*402502278814100.:30-0,-**-),-6228-)'&'(&.(+55543454,++6,5:1835555;000000(*%.5;,42,**&(()-03;23876513(*+2+*''/'-,-395632*&)%+*(+'+)*&*&).3)*,&(&&$&')+&$*,*02(68++-.-0031.2/+*'$$('&)*0/,4/'%*+35463.49:+.(.**4;;..6/000--3193),*-,4:90-/66'65,,'&%#%'&),01334&-)-'+.0445875/'0-,'*/,10/6**(**)*'()+*094,,+1//289131,23')%,*017345-3+++-69.(%(56/+),*--45.*+)-4,/-787:443547<9335-+02,/51/3..)&(&(%)*2.00<9442)/***)&)'*)5;:2028.01+/'-)($*#**)5-3+26.))-+',%*./47:74..)+$%)'((%*'(#%()7+94.1546,'/04)56.+/76.-/.02&'%(%,$))/1:25;72210/1,*2+,--5--%(&')21$*#+#&$#$%&*-)+)-56522)1-/9*-+'*'*)4010.-*)*(-$'07//05'--,./0.060-+-'-1+/51,.%&$%%&%('*()&('&%%'+0.+/0288:8(*)4:0)*,%$('+(+%(')+.)&((%.0,--*'(,+,'0,/030;1'/+5+*+.+/0,5;9/5/,-102(,()''+)+.-),50+1+5591*++&&($%'&(-2+14(*5))*&''&+)./:2./.)/,/)(.('.+('(&3($&%'&&%*3/0/,,**-60/982,+))*.*'(&&$$%'&(&,,+,$##&%$%"
@a62db3e5-aad6-447c-bcd4-273272623349 ch=252 read=167026 start_time=2019-12-13T10:44:39Z barcode=BC01 runid=2c9cf7bc05858273f10e7d7ec552fc0bd742dc3e
CCCGGTTACCTTGTTACGACTTCACCCCAGTCATGAATCACAAAGTGGTAAGCGCCCTCCCGAAGGTTAAGCTACCTACTTCTTTGCAACCCACTCCCATGGTGTGGCCGGGCGGTGTGTACAAGGCCCGGGAACGTATTCACCGTGGCATTCCTGATCCACGATTACTGATTCCGACTTCGCTTGGAGTCGAGTTGCGGAACTCTGTCGGACTACGACGCGCGCATGAGGGTCCGCTTGCTCTCGCGGGTCGCTTCTCTTTAGTATGCGCCATTGTAGCACGGTGTGTGGCCCTGGTCGTAGGGCCATGATGACTGACATCCCCACCTTCCTCCAGTTTATCACTGGCGGTCTCCTTTGAGTTCCCGGCCGGACCGCTGGCAACGGGATAAGGGTTGCGCGTTGCGGGGACGGCTAACTTGTTCACAACACGAGCTGACGGCAACCATGCAGCACCTGTCTCGGTTCGAAGGCGCAAATCATCCTGGAAAGTTCTGTGGATGTCAAGACCAGGTAGGTTCTTCGCGTTGCATCGATTAAACCACATGCTCCACCGCTTGTGCAGGCCCCGTCAATTCATTTGAGTTTAACCTGCGGCCCGTACTCGGTGGTCGACTTAACGTTAGCTCCGGAAACCCACGCCTCAGGGCACAACCTCAAGTCGACATCGTTTACGGCGTGGACTACCGATTATCTATTTGCTCCAGCTTTCGCACCTGAGCGTCAGTCTTCGTCCAGGGGCCGCCTTCGCCACCAGTGACCTCGAATCTCTACATTTCACCGCTACACCTGGAGATTCTACCCCTCTACGAGACTCAAGCTTGCCAGTATCAGATGCAGTTCAGGTTGGGCCGAGTTTCACATCTGACTTAACAAACCGCCTGCGTGCGCTTTACGCCCAGTAATTCCGATTAACGCTTGCACCCTCCGTATTACCGCGGCTGCTGGCACGGGGTGCTTGGTGCTTCTTCTGGGTGGCATCAATGAGCAAGGTATTAGCTTTACTCCCTTCCTCCCGCTGAGAATTGCCCACAACCCAGAGGCCTTCTTCATACACGCTGACATGGCTGCATCAAGGCTTGCGCCCATTATTACCAATGTTACACTGCTGCTCCCGTAGAG
+
-6,,2-1,0,3,)-*%&*+.221-825.+-193422240-/,2.*,2:58/.//24.0.4/+,-.2.966.2/0251.2261180%))(-7,&((3<5*/5:66//',&'35/+0*,.,//2-*-*+7-,33-732875<666:6753259;1()-0470***+4;3/,(*(221+,/6,.$$'$.)')+.''36;/.-++&-1*&$&'*008:8898841+($&'),)+/(+/1/35912753922'&+*--6787866;*'%#',-<:;<776+('('$'*)-,2.-)+01-/197640/*06/:85320//,-0146627;/,.:3;36+2*&)92,*226899<:.80./6.,45*(+23196,),/-6666'',),/-0)%+1-2+&,//,,*)((*,31354.))&%%'&%($#$$36*+128984*'-+'*#-10021498950,///39452102.73..%$%()++,&'&('(+-((+0-/((1/0/1+.71335401012;47912)0-966:75706:.023.&'(./:39:(*-222569,2-''&%*./0&2-866*'*-589;:/7;93&+.<9210''*-.)/5.+.*)-+,)').*,-4204/5..-0+.112'0*--&.9))118;:72'41.-2284:07)7-777.3023/34+(-,4..,)5087783*&(2,101,,60+-+1'%%%&//),/).6341699;;59979<980:)*08:/210:1:<:9:;228&4,*)-*-/)+7730.**+,0:1/.43.11-,)-3.1)'%*/,83.74-+)(&&*(%.)))*1++,.//9;0,1--52//003678.,'*41..)*.,(%('4,+*,,-40//.154610()+,',,1474724%$###(-*-,)'/0278<43/*1)0')%'((,.56<8544)/,..-1517191129.;,,&3*25**(#$#(*.,107.2676780)))-(.85977345,0)+-0281/1/97./03:)8<7-*07/)22()$'%-%$%%%&*.)*5-$%'+*$%'*+9;978/4-1(+%(&-'.242/-,-..(%.(-/1)*+-72)/-%0'$)++.*'(&#($&%%&$#&%*+(&0',%%
@5481adbe-abc0-4fef-bc7a-edb7a3df5e95 ch=119 read=347101 start_time=2019-12-13T10:44:12Z barcode=BC01 runid=2c9cf7bc05858273f10e7d7ec552fc0bd742dc3e
CTCCTCCAGGAGGCAGCAGTGGGAATGTGCACAATGGGCGCAAACCTAGTGCATACATGCCGATATTGAAGGCCAGGTTATAAAGTACTTTCAGCAGGAGGAAGGGAGTAGTTAAATACCTTGCTCATTGTGGCGTTACCCGCAGGAAAAGAAGCACCAGCTATCCCGTGTGGCAGCCATGAAGTAATGCAAGGAGGAGTGCAAGCGTTGAAATCAGGTGCACTGGGCGTAAAAGCACTTGGGCAGTTTGATGATCAGATCTCATAGATGCAGGCTCCAAGCAGGGAACTGCATCTGAATGCGGGCAAGCAGGTCTCGTAGAAGTGGGAATTCCAGGTACTGGCGGTGAGAGATGCATGAGAGATCTGGAGGAATACCGGTGGCGAAGGCGGCCCCTGGACAGAGGCAGCAGCTCAGGTGCAGTAGGAGCAAACAGGATTAGATACCTGGTGATCCACGCCGTAAACGATGTCGACTTGGAGGTTATGCCCTTGAGGGGCGTGGCTTTGGAGCTAACGCGTTGATCGGCCGCCTGGGGAAATGCAGCCGCAAAGTTAAAGCCTCAAATGGATGACAGGGGCCCGCACAGAAGGCCGGGCATGTGGGTGA
+
'',&%%'(,/*+,++,,*,+/8/,7/(2'(*+.6216-*$%((%&((%**)))&#&(*()%$%*),('')++./(*1-0(,/63-/12077,(('%././,-.,.)&%%'$'((*/.&.+*,'*.0(2(+#&(+)1-*-0)&)',''+,)%')')*,+'**()).-(&*''''%&'.(&$&'&$''&((*(%/)(,*$((+-/*+**+-*..&(*/.,*((*/,)23.(*'*,)%%%%$$()))/.490(()&%(--4552&%%&%&('$)',51/3',&#&$'()&%,*%*++0'()**++&*))+&%&$*'()62%)'&)'()%-&+*+0-)(02.+('%'''(''&$'%&,-5(2'#&&')45570--'&)*,./-3-,,**,/0/,.,.36(*./,.'(%,*'%)(%'*,92031/*+'(%0*)+,992..5,*4*--3758:1,-*&%+00%((,/)**.((((*((*&')**+)#)$++#(%00+)+('*-5---2*+()'%(*$&'.-'*'&&),'(./*&.-+..1'.1*).-)&/).12*,*/'*--544)/&(*0893--*+)'+),*-+.0'%&)*+*'%&&#$+,-)*-+(*)'$##
@8d6fda28-a6f4-402b-9c7f-9c00d7b455e3 ch=455 read=81977 start_time=2019-12-13T10:43:58Z barcode=BC01 runid=2c9cf7bc05858273f10e7d7ec552fc0bd742dc3e
CCGGTTACCTTATTTGCGACTTCACCCCAGTCATGAATCACAAAGTGGTAAAGCGCCCTCGAGGTGCTTCTTCCTTCTTTTTGCAACCCACTCCATGTGGTGTGACGGGCGGTGTGTACAAGGCCCGGGAACGTATTCACCGTGGCATTCTGATCACGATTACACTAGCGATTCCGACTTCATGGGTCGAGTTGCAGACTCAATCGGACTACGGCGCACTTTATGAGTCCGCTTGCTCGGAGTCCTTCTCTTTGTATGCGCCATTGTAGCATGCTTGGTCGTAGGGCCATGATGACTTGATCATCCCCACCCTCCTCAGTTTATCGCTGGCAGTCTCGCTGAGTTCCCGGCCGGACCGCTGGCAACAAAGGATAAGGAGTTGCGCTCGGTACGGGACTTAATAACATTTCACAACACAGGCTGACGACATGCAGCACCTGTCTTCACAGTTCCCAGAAGGCACCAATCCATCTCTGGAAAGTTCTGTGGATGTAAGACCAGGTAAGGTTCTTCGCGTGCATCGGGTCGACCACATGCTCCACCGCTTGTGCGGGCCCCGTCAATTCGAGTTTAACCTTGCGGCGTACTCCCCAGGCGGTCGACGCGCGTTAGCTCCGGAAGCCGCCTCCAGGGCACAACCTCCAAGTCGACATCGTTTGCAGCGTGGACTACCAGAATTATCTAATCCTGTTTGCTCCCACGCTTTCGCACCTGAGCGGCAGTCTTCGTCAGGGGGCCGCCTTCGCCACCGATGACCCTCCAGATCTCTACGCATTTCACCCGCTACACCTGGAATTCCTACCCCTCTACGAGACTCAAGCTTGCCGGTATCAGATGCAGTTCCCAGGTTGAGCCCGGGGATTTCACATCTGACTTAACCGACGCCTGCGTGCGCTTCACTTGCGCCCAGTAATTCCGATTAACGCCTCATTACCGGCTGCTGGCACAGGTTAGCCGGTGCTTCTTCTGCGGGTAACGTCAATGAGCAGGTATTAACTTTACTCCCTTCCTCCCGCTGAAAGTACTTTACAACCCGAAGCCTTCTTCATACGCGGCATGGCTGCGTAAGGCTTGCGCCATTTCTTCATATTCCCCTGCTGCCTCCCTGGCGG
+
370010/0002'12*%/126731,434*)+994855:9724261-2285170,./362./$&('%&(*+))&(),21/7;84,./-233$&'/+(*,&*40347684::877320+323432,4/(2;:79768:370/0:5:0;0/0<9/.()+'(,,0-)()***+,,-6.4./+0:07&+((-,0/.01756&+,+-66;8:496978-1(*&+*,/972+-',+0//,1-))+,*)(-/0')7,907:/+.0+*../5-2/,,-0/*+)%&&'+66420(0594330231/+,)'%((/.1:;6-37-).4-3/01:2//2).,-0,/25./0&&-''*-126.-4/61:1363754741/20:+4.8/5()+$'.902-(*&(*+$-+792/30-*$'++50;,**,87723&&....,*-()((&30220/2$%(-+%)*.*27:.3+'(.),0-2/,2,,562588878/,2,/072.-%(/&'$%&,(*)/*,---/+0,:88<:9947,.039*)&)'&&10..-2/0129/14-/11/..0,53298.*15/330/+&*/2)'()'*&'(2&%%('.-1::0/064,33624*%&'*,6-+-858&/+))'*0.1104&)/23-)//3182-*--.4466726984:2'-%001177/11/18--%(*-3344/0.2:35187*,*58-'/.+5;1*01,40*)'6707(%)%&*4.719%,692.1423:3;6202&'+.023403+),,,+/02449664657<92,33+)54(/(/559./-.-1),*68.-+.6563+52458-0)*+-079'310/6)-.33:69987&()/52;443/7*.898+.8.,*)+4551210740.'&'(%05/00004900/+)#%%%&(.52.&*).596542.5+/&)&+(%&'(,+0*/)()99-;+)&(&(+.-++06,:3/03324:33131-7,09:7981822240+(-*%,''')*-+&)*39,4;6.+06,*856/3))*/0087*,,*/+((,,''(*4-7:8.)'*&*21-.0/91+**++0/,5036/1,,($%($&**(&((++-4-(&$&%&(()/1*',1.-.
@bad78d1a-6846-496f-bb32-de7b5866bd03 ch=148 read=87470 start_time=2019-12-13T10:43:58Z barcode=BC01 runid=2c9cf7bc05858273f10e7d7ec552fc0bd742dc3e
CCGGTTGTATTTGCGACTTCACCCCAATCATCAATCCCACCTTAGCTCCTTCCTTGCGGTTAGGCCACCGGCTTCAGGTGTTATCAACTCGTGTGACGGGCGGGTGTGTACAAGGCCGGGGAACGTATTCACCGCGACATGCTGATTCGCGATTACTAGCGATTCCAACTTCATGTAGTCAGGTTGCAGACTACAATCCGAACTGAGAATGGTTTTATGGGTTTTGCTTCACCTCGCGGCGGCTTCGCTTCCCTCTACCATCCATTTGTAGCACGTGTAGCAGCTGGAGTCCTTAAGGGCGCATGATGATTTGGCAATCATCCGCCTTCATCCAGCTTATCACTGCTTGGTCTCGCTAAGTCTAGCAATGATGGTAATAACGATAAAGGTTGCGCTCGTTGCAGGACTTAATGACATCTCACGACACACTGAGCTGACGACAGCGGCGCACCACCTGTATCTCATATAGCTATCTCTCATCTCCTGGAGCCTTTGTAAGATATGTCAGAGACAGTAAGGTTCTTCACGTTGCTTCAGATTAAACCACATGCTCCACCGCTTGTGCAGGCCCGATCAATTCAGCACAGGAGTTTCATTCTTGCAGACGTACTACTCAGGCGGAGTACTTATTTGCGTTAACTGCAGCACTGACTTTGACATCCCAGCGCCGTGCGCTCATCGTTTTACGGCGTGGACTACTGGGAATTATCTGTCCTGGCTTGCTCCCCACGCTTTCCGGGACTGAAGCGTCAGTTGCAGGGGCCAGATCGTCGCCTTCGCCGCAGATCCATATATCTACGCATTTCACCGCTACACGCTGGGATTCCACGATCCTCTCCTGCACTCTGGCTGCCTGGTTTCGCAATTTACTGGGGTTAAAACTGGGCTTTCACCACAGACCCTTGCTGCCGCCTGCTCCTCTTTACGCCCAATAATTCCGGATAACGCTTGCCACCCTACGTATTACCGCGGCTGCTGGCGTAGTTAGCCGTGGCTCAATAAATTACCGTCACTCGGCTACCATTTCCTGTAGCCGCCGTTCTTCCTTTATAACAGAGTTTACAGTCAAAACCTTCTTCCTTCGCGGCGTTGTCAGTCAGGGTTTCCCCCATTGCCGAAAATTCCCTACTGCTGCCTCCGTAGG
+
73')-,)+.36-%*,++)3.)101(/.24401.8,25**66060008856-4-,,*,,406-/08:-.-2+*/41.16.-'***.(++11&+')*15026-++)(+1-2.43*0228/**)*+/.336;988721.&&,/154/*-;.334,4,+*.0/187:16*+%(.074547614'%,)(++.03/02**,.,00,'+/.,),*-,0039;-+00;-2:;1+,.8/)./-.%%()$+&)-+*'*/,77.**)$*2,9:892;4.++-/,-+.),&(%%'($&*$&)1'+)-,/682+,*-,--.)18+..-'()+995,+/0210&,3-,+2171/2*+,(()''(0/'/.664,))+&&$)'**)(.-./2744;644623'0,/6-/*106.:-,*%373.4+8+(&())531.+./--))%%$()((*+*()&''))*+*(/./512823443200'2--14566744414*,150'(04)&*%%'(&.-*)(/*)%'((%%$%%%1347*2,70/-,%)+,5$+1<7,,,5,5601+/0222235-,4-+,+)%)%2%4002+)$'(47462$#$$%&,&%)/787662)&$&(%'(*$$#&)),./*..6,,))+--02,03+*//2223154+&)*#*%'&&).,+,0207*&'$'%&&%)&'%,*42980485*'+,/0187:323(14&2)%$.')*/'$).3)(*)+2),+.,.-),,-/90,,(77++$&&'$(()*(-/2*-)0687.31-/34.10365090/..%'$%%%*3),')+0-%%**.03;92*/2/16',%(%$(*4/0730-&((,,2,-.66/574+,,0--77775844745,&#$&'&'''-*-*(,+.1,)&'().1114.+(-,,/-33.9/+3//.01:69;,++,+7,0662-0/76.2..67;7.*1,.6100*+,00/,&-,)$$'',+1--9<7160008707-+*-+429///00)*&'(,0/-67-)/*/10/.%%'*+2--)-+-04542+&(&',//0869;30,1,(01,,/)3)(+)0<9230&/**/.'3203/1:963/,$((,,(('$&0+/37/0200.)*//11+-3034/0+0,,.32)(./411./030/*&()++
@881a557e-1abf-428d-8dac-7b53095d8052 ch=345 read=69428 start_time=2019-12-13T10:43:50Z barcode=BC01 runid=2c9cf7bc05858273f10e7d7ec552fc0bd742dc3e
CTCCTACGGGAGGCAGCGGTAGAATTTTTTTCGGCAATGGGGGAAACCCTGACCAACAACGCCGCGTGAAGGAAGAAGGTTTTCGGATTGTAACTTCTGTTATAAAGGAAGAACGGCGGCTACAGGAAATGGTAGCCGAGTGACAGTACTTTATTAGAAAGCCACGGCTAACTACGTGCCAGCAGCCGCGGTAATACGTAGGTGGCAAAGCGTTATCGGAATTGTGCGTAAAGAGGAGCGAGGCGGCAGCAAGGGTCTGTGGTGAAAGCCTGGCTGCTTCAGTAAGCCATAGAAACAGGCAGCTAGAGTGCGGGAGAGGATCGTGGAATTCCGTATTGGCAGCGGTGAAATCGCGGCCGTTATATGGAGGAACACCGGTGGCGAGGCGTCTGGCCTGCAACTGACGCTCAGTCCCAGCGTGGGGAGCAAATAGGATTAGATACCTAATGGTCCACGCCGTAAGCGATGAGGTACTAAGTGTTGAATGTCAAAGTTCAGTGCTGCAGTTAACGCAATAAGTACTCCGCCTGAGTAGTACGTTCGCAAAGAATGAAACTCAAAGGAATTGACGGGGCCCGCAGAAGCGGTGGAGCATGTGGTTAATTCGAAGCAACGCGAAGAACCTTACCAGGTCTTGACTTATACTCATAAAGGCTTCCAGAGATGGAGAGATAGCTATATGAGGTCTGGGTGGTGCATGGTTGTCGTCAGCTCGTGTCGTGAGATGTTGGGTTAAGTCCGCAACGAGCGCAACCCTTATCGTTAGTTACCATCATTAAGTTGGGACTCTGGCAGAGACTGCCAGTGACAAGCTGGAAGGCGGGGATGACGTCAAATCATCATACTGACCTAGGCTACGTGCTACAATGGATGGTGCAGGGGAAGCGAAGCCGCGGGTGGCTCGCCCATAAAACCATTCTCAGTTCGGATTGTAGTCTGCAACTCGACTACATGAAGTTGGAATCGCTAATGTCGCGAATCAGCATGTCGCGAGTGAATACGTTCTCGGAGCGCTTGTACACCGCCCGCCGCACCACGAGTTGATAACACCCGAAGCCGGTGGCCTAACCGCAGGAAGGCTGTCCTAAGGTGGGATTGATGATTGGGGTGAAGTCATGCTCGCAACGG
+
'),('),/553456414&560)))(29:<3-601,.6017/-(&++/9,))-&$.&(--/+15((*'+2703-0(*,-/-9:8.'1&4,01/2++1+1005112;/*-.3(,58195%.--.7.1,-5.,2865151*)++,,3%&)''*/,(*++%+,,,05,//2-.03.100.646;7&6-,05)+0*+3..-97571-2+1*07++.+3,+*/'*+).)'$%$'(24.(*0,&)*+,.026843/10*-6.,+-+*(&.)+02./1-.+*)''(&)&)/.6(/7-0+*06-0+,662&,(())-043&34)++584685;8-8,9,:9)-$&%)%'(*-.17/,4,)(*+)%&%'((),//12+0).+0016(71520,*-)(()))/22;54446144476697(&)+2)))**35-42*+/0;602+/'2,/.05-4:**(*')+*)%)'1225/**+,-)(+(*1/126716/4.*+/+./53:6121101978100--214145/7/.99/511177,0:572122692211-+*+11)''00/332+/0).))(&&,&%'.,67,--'$'%$('))95:8,*+**0,*-244)72:8/6-+-/(.((.06//0-2(%$&'%(,-,5*)((+*,.&111,,05(*%%$#%(&'()+:99+*&%*4*44-+++,.*%&&&(*/*,17479972256,.7563..//2654655..&()75695:.8.5.&+/+'+6/8%%/23:988;3/7///06/.+9//9<9:8/3821,3.279/0975/40,)&%+,5/0839970.+)&()71--+000*0/1100(&,214-./9:7')%*'(*06-%+/.1..+--5645495386707899./)0),,+.*+1,.5221,**+,.03)++*,0/8;72:96;556268;86:,/.*.55861--.1.43210300/11.8+..*().,-)+))%.(*,%&'*853//00,,-,,6+''(*9;9:;73:.-.//')*+,0+-.,,--/+-5-*-0'++/5//,*,(3///153,34+*-1(*18:7601)'(&2+010,-*)/3/345.(+,0/319;:/02+,./,7.89;3-%+.*,-'*&#&$#+*+,.3
@e7330a6b-979d-4a39-aecd-8a76c523cf92 ch=250 read=148799 start_time=2019-12-13T10:43:48Z barcode=BC01 runid=2c9cf7bc05858273f10e7d7ec552fc0bd742dc3e
TTGATTTACCTTATTTGCGACTTCACCCCAGTCATGAATCCACAAAGTGGTAAGCGCCCTCCCGAAGGTTAAGCTACCTACTTCTTTTTGCAGCCCTCCCATGGTGTGACGGGCGGTGTGTACAAGGCCCGGGAACGTATTCACCGTGGCATTCTGATCCGATTACTGGCGATTCCGACTTCGTGGAGTCAGGTTGCGAACTCAATCCGGACTACGACACTTTATGAGGAGTCCGCTTGCTCCTCATGAGTCGCTTCTCTTTGTATGCGCCATTTAGCACGTGTAGCCCTGGTCGTAAGGGCCATGATGACTTGACGTCATCCCCACCTTCCTCCAGTTTATCACTGGCAGTCTCCTTTGAGTTCCCAGCCGGACCGCTGGCAGCAAAAGGGATAAAGGGTTGCGCTCGTTGCGGGACTTAACCCAACATTTCCTGGCTTACGAGCTGGCGGCAGCCATGCAGCACCTGTCTCACGGTTCCCGAAGGCGCATTCTGAGAAACTTCCGTGGATGTCAAGACCAGGTAAAGGTTCTTCGCGTTGCATCAGATTAAACCACGCTGCTCCTGCCGCTTGTGCGGGCCCCGTCAATTCATTTTGGTTTAACCTTGCGGCCCGTACTCCCCAGGCCAGTCGACTTAACTTTGATGAAGCTCCGGAAGCCACGCCTCAAGGGGCACAACCTCCAAGTCGACATCGTTTACGGCGTGGACTACCAGGGTATCTAATCCTGTTTGCTCCCCACGCTTTCGCGCCTGGGCGTCAGTCTTCGTCCAGAGGCCATAGCCCATGCACCGGTATTCCTCCAGATCTCTACGCATTTCACCGCGCTACGCAGATTCTCCCCCCCTCCTGCACGAGACTCAAGCAGTATCAGATGCAGTTCCCAGGTTGGGCCCGGGATTTCATCTGACTTAACAAACCGCCTGCATTGCGCTTTACGCCCAGTAATTCCGATTAACGCTTGCACCCTCCATTTACCGCGGCTGCTGGCACGGGAGTTAGCAGTGCTTCTTCTGCGGGTAACGTCAATGAACAAGGTAATTAACTTCTCCCTTCCTCCCGCGAAGTGCGCACAGCCGAAGGCCTTCTTCGCCCACGCGGCATGGCTGCATCGGGCTTGCGCCCATTGTACAATATTCCACTGCTGCACTCCCGTAGGAG
+
+&)-/94.0132+/3-%*+(/181/37:/,./0.0..700)&),1**),451/*--343/30-)((-+,7,.&**1140/17;769:;+350%/0,)30/'0/.-,'()/-79433)*,,-.4641440(')()*,7888<200**-),//193'))*0+&&,,..0%-)*&-///,*,3.,&+')&&(*0..1,%+,)/,*,(5.3,03032.-234(,)+.,-.0/+'*,0/',,,*+++++/%%&%&)*+/308846<7./-/./56<:6:(&''&00.--+,-42-.475/0*,.6629/.*+)++)/++,2033271.1.*.82968///,,/;301+$($%+)+,4334()-(%)/0;1:4*,/80;777154264.,0-94')-3/52,*+3.*)(*(236638.-+441+2++%,(&*(*(/3(2(''''&&(*((31024.+((+369481:5-,+7,'(.441&(,507481()2+23)/)+('&%&%*.,)-+-)+02;::00/0,556<.32'.6),3/945654745912210((*.-.35.:..(&(*-(+'$$,)&&**(/,-.704;91,43888;9063/''*,79-1//0/./2438,+/./-557.,122&&+/0././.*)$'*('*0/'&%():'/)0.$26,.23;8839)78--((.4+103(1,02465868;57<2--0///439676-45.0'%-)./)+0,4---4:8.12531)')+(/0*,$%$)''&''-.02.2101440.*-()&/,-1#%&&*4*&,&)%.5'/-,/:7721/-/48763322/1(38--(*,'+(+)%)#%%(+)/)+'-1972,.-(($&%(),02448*($'$%.-0/-00114'98<-50)*++3()4/5*-+-',6/..))**(&&%1)3./417/260./%,&')-&('&#*&'(''()+,1805--,5-4/2061-,.3854+)&'(('-,+,-3--,.5,.+%,(2-&)--'()&).147<7671.,.-0++/4615.6,*'(+32,)-(*--,.+*-/,+3:-,;6-,1/)%%%&&()()#$$&'%,/+.-2.67.86496-+,+%(+**-+*,-.-,./.02,:7457,54156(,401*4-9///471%&&%&$%($**08+,913'*%
@0a92d24b-6e89-41ae-8ecc-05cf089a34fc ch=460 read=69867 start_time=2019-12-13T10:43:37Z barcode=BC01 runid=2c9cf7bc05858273f10e7d7ec552fc0bd742dc3e
CCGGTTACCTTTGTTACGACTTCACCCCAGTCATGGATCACAAAGTGTTAAGCGCCCTCCCGAAGGTTAAGCTACCTACTTCTTTTGCAACCCGCCCATGGTGTGACGGGCGATTATTAATACAAGGCCGGAACGTATTCACCGTGGCGACCTGATCCACGATTACTAGCGATTCCGACTTCATGGAGTCGAGGTTGCGAACTCAATCCGGACTACGACGCACTTTATGAGGTCCGCTTGCTCTCGCGAGGTCGCTTCTCTTTGTATGTGCGCCATTTTAGCACGTGTAGCCCTGGTCGTAAGGGCCATGATGACGACGTCATCACCTTCCTCCAGTTTATCACTTTATCCTTTGAGTTCCCCGGCCGGACCGCTGGCAACAAAGGATAAAGGTTGCGCTCGTTGCGGGACTTAACTCAACATTTCACAACACGAGCTGACGACAGCCATGCAGCACCTGTCTCACGGTTCCCGAAGGCACATTTCATCTCTGAAAACTTCAGTGGATGTCAAGATAAGGTAAGGTTCTTCGCGTTGCATCGAATTAAACCACATGCTCCACACCGCTTGTGCGGGCCCCGTCAATTCATTGAGTTTTAACCTTGCGGCCGTACTCCCCAGGCGGTCGACTTAGCGCACGTTAGCTCCGGAAGCCACGCCTCAAGGGCACAACCTCCCAGGTCGACATCGCTTACGTGGCGTGGACTGCAAATTTAATCCTGTTTTGCTCCCCACGCTTTCGCACCTGAGCGTCAGTCTTCGTCAGGGGCCTTCGCCACCGGTATTCTCCAGATCTCTACGCATTTCACCGCTACACCTGGAATTCTACCCCCCTCTACAGGACTCAAGCTTGCCAGTATCAGATGCAGTTCCCAGGTTGAGCCCGGGGATTTCATCTGACTTAACAAACCGCCTGCGTGCGCTTTTACGCCCAGTAATTCCGATTAACGCTTGCACCCTCCGTATTACCGCGGCTGCTGGCACGGGTTAGCCGGTGCTTCTTCTGCGGAGTGGCGATCAATGAGCAAGGTATTAACTTTACTCCCTTCTCCCCGCTGAAAGTACTTTACAACCCGAAGGCCTTCTTCATACACGCGGCATGGCTGCATCAGGCTTCGCCCATTATTACTGGCTATTCCCCTGCTGCCTCCGTAGGAG
+
*-,40:.00/8,*01-/3388;7-736,-.27677)75335062*+1*,.*(*,:;62-5-*,/,..0,**-/223-'*+30088-.50,1,'#'(+*01::88888)::31%4))0-,%-)-/7/.7((.-/0498490021.3162*%#&%(,45-)+,058311%--.07;4...59;9668,*+,,++)5+1)',,0111/9-/+2.3653224663021993440,2/42.//7/23718&&*%,--/.0161856;2*--..-12325.,,('$&'&&'&$&')-5*/1:;95/5*)'',4*)(**)(&',)+348,4'-089/+(*-+,6;.+,-'))&*%'+/265//193:56./63057;;:9992920158;*-,/317,,1+;00,5484392108-563717033824.29,++,30//20+..3344835324925-4*--((*,-/2..,.3:;;/84,,/./-/213;),+-703.--55//1+2&,,/4255582322(&'*.,04,50<:7;534.9,*,..8''*-,-863..,,4+&'+)',+/302.7,.-126/.771+-06;9<8/32,*)/;</:;7-4-+,0/262623/0/-)(27154221'-,++))()%('0)(*../3..+0,2845438783./+,*$')31:.-2)')&(*756565/,3,,--&&.-157;841(0*,(+.(*.)+/--397+./0.::2+/+/09;0,.+13.-*1357623112:4949%+.0(*())))0418;6;87.1/)*,,-288777+0,-*1::212727865(,557617260206.020--1737$*/+.:986-128679/22218/25988-66;2:.,.020/.56.*379//16./,*,64421*250::65405:79968631+*)('(-.411+),+5-8/.,,./**(').6,-*.3.,.8),*4,+795,5,,+82.5-+&*)+*+/..93(88343946;99994-()*%(***,,36323,1*0'1+//3.+(+1,(0,42,0;69/690),0./32)+)((((%')*-/+&'4)4271625<98964)/.0*665513/..//24+-)*&&%&*3.(.,)3*('#$$$&(+,452,,-3/.2.-0,)(,.%*&
@01b8e07e-5c1a-4b0f-ba54-e603a214be3f ch=12 read=58048 start_time=2019-12-13T10:43:32Z barcode=BC01 runid=2c9cf7bc05858273f10e7d7ec552fc0bd742dc3e
CCTCGGGAGGCAGCAGTGGGAATATTGCACAATGGGCACCTGATGCATCACATGCCGCGTGTATGAAGAGCCTTCGGGTTGGCAGGAAGTACTTTCAGCGGGGAGGAAAGGGAGTAAAGTTAATACAACTGCTCATTGACGTTACCCGCAGAAAAGCACCGGCTAACTCCGGTACCAGCAGCCGCGGTAATACGGAGGGTTGCAAGCGTTAATCGGAATTACTGGGCGTAAAGCGCACATAGGCGGTTGTTAAGTCAGATGTAGAAATCCCGGGCTCAACCTGGGAACTGCATCTGATACTGGCAACGAGTCTCGTAGAGGGGTAGAATTCCAGGTGTAGCGGTGAAGGAGATGCGTAGAGATCACGAGAATACCGGTGGCGAAGGCGGCCTGGACCGAACTGACGCTCAGTGCAGCGTGGGAACAGGGTCTGGAATGCCCTGGTGGTCCACGCCGTAAACGATGTCGGCGGAGGTTGTGCCCTTGAGGCGTGGCGCTTCCGGAGCTAACGCGTTAAGTCGACCGCCACAAAGTACGGCCGCAAAGTTAAAACTCAAATGAAGATTGACGGGGGCCCGCACAAGCGGTGGAGCATATTGGTTTAATTCGATGCAACGCGAAGAACCTTACAGTCTTGTCCACGGAAGTTTTCAGAGATGAATATTGCTTCGGGAACCGTGAGACAGGTGCTGCATGGCTGTCGTCAGCTCGTGTTGTGAAATGTTGGGTTAAGTCCGCAACGGCTGTACTTATCCTTTGTTGCCAGCGGTCCGGCCGGGAACTCAAAAGGAGACTGCAGTAAACTGGAGGAAGGTGGGATGACGTCAAGGTCATCATGGCCTGCGATGACTGCCACGTGCTACAATGGCGCATACAAAGGAAAGCGACCTCGCGAGCAAGCGGACCTCGCATAAAGTGCGTCGTAGTCCGGTTAGGTCTGCAACTCGACTCATGAAGTCGGAATCATAGTAATCGTGGATCAGAATGCCACGGTGAATACGTTCCACGGGCCTTGTACACCGCCCCGTCGCCATTGGGGGGGGGGGTAAAGGTTGCAAAATTGGAAGTAACAACTTCGGGAGGGCGCTTACCACTTTGTGATTCATGACTGCAGAGGTGAAGTCATGGAGTAACCGG
+
21/4(82,.1,,-/'/3280)++,/4+,-..93),%$$##))/+('''+%,,1214./*-)+/1222*)-46548,;74//)()(&)&%(&,1/)+')0,8;*)/2.4&**)&()-:1)*03/1..+++//015*/,++003302;*+1-)0+(*$'---(&)*+2014%)&&%,*./.,-01.3+.'))('+*.+''%*('),(...0,3,,0,0.../,..5/--3/6:6/12,++$%(+/0015;02433.33023465+)*04(-2-+.(+.1+,/8/299+*.,+()*-)))''-,-,-..)*(,,-().03.*259.51216304'&1.+((',-078))'*('(000132/-,,.21'(+)*).+43*522150-,*,10.*00'.,(*''%%&%%&&(),,()**)-')+/)2,++(%1/#-$$%''-+$18.130+&)+1/)+*-477:<87/+)'*)*&')4+.+0,+,13:,5,,--3322(*'%$%(-*&')&+0196541020/.22/054(,)&+.-'&''.&1-2/63:3.,8084+0+/+8/+)-,'-.6158./884.2/*,-/+('+*100&&))00'*'/):;9395:2/-.-0/3/*++./(/10)'$$&%(.-,)%&*)%(*-(())5674/0*-/3./),$0&%(*,71;;+89:7:5256734667742.,)&%$&),/388637565751;1115:4000429235/0*//1,//*0'+)&&&%'+*.//)(0/(-(%%)%''*+*2425333:0-//887;9+*+$&&)()-&'**0779;.-5-/5.1.041*'+++&242','*,1;:)*')&%%#&%$#$'&(#(&&(*,1342.6/-++,.443449:*(&)+,&***-/005.,,'',6*64;772/1'*)(072+--./1&&-'+08&**)-&'*-227.7,--964666/2,-1--0093:6915/')(((.1:801//212:8780.-4/-%%2((**.60(%)&+.314++%'(&--&)''($&(#'&#$#$%&&&&&&''&(&*()++1-,)')&%$)(&)&&*/+)-)*.+(4,')*%'$%&&(/.)+2/,,4469;86747/,--++*%),,/,+,.'+%'%%&/234,,
@9bd59d01-b6e1-41f8-90b1-d3bebde6ff09 ch=323 read=79987 start_time=2019-12-13T10:43:28Z barcode=BC01 runid=2c9cf7bc05858273f10e7d7ec552fc0bd742dc3e
CTCTACGGGAGGCATGGTGAATATTGCACAATGGGCGCAAAGCCTGGTACAGTACCGCGTGTATGAAGAAGAGCCTTCCGGGTTGTAAAAGTACTTACTTTCCGGCGGGGAGGAAGGGAGTAAAGTTAATACCTTTGCTCATTGTTACCCGCAGGAAAAGCACCAGCTAACTCGTGCCAGCCGCGGTAATACGGAGGTGCAAGCGTTAATCGGAATTACTGGGCGTAAAAGCGCGCGGGCAGTTTGTTAAGTCGGATGTGAAATCCCGAAACCAACCTGGGAACTGCATCCTGATACTGGCAAGCGGAGTCTCTCGTAGAGGGGTAGAATTCCAGGTCTTAGCGGTGAAATGCGTAGAGATCTGGAGGAGATACCGGTGGCGAGGCGGCCCCTGGACGAAGACTGACGCTCAGGTGCGAAAGCGTGGGGAGCAAACGGGATTAGATACCTGGTAGTCCACGCCGTAAACTGATGTCGACTTGGGGTTGTGCCCGCTTGAGGCGTGGCTTCCGGGCCTAACGCGTTAAGTCGACCGCCTGGGGAATTACTGGCCGCAAGGTTAAAACTCAAATGAATTGACGGGGGCCCGCACAAGCGGTGGAGCGTAATGGTTTAATTCGATGCAACGCGAAAGAACCTTACCTGGTCTTGTCCACGGGAAGTTTTCAGGATGAGAATGTGCCTTCGGGAACCGTGGACCAGGTGCTGCATGGCTGTCGTCGGCTCATTGTTGTGAAATGTTGGGTTAAGTCCGCAACGGCGCAACCCTTATCGCGCTTTGTTGCCAGCGGTCCGGCCGAGACTCAAAGGAGACTGCCAGTGATAAACTGGAGGAAGGTGGGGATGACGTCAAGTCATCATGGCCTTACGACCAGGGCTACACGTGCTACAATGGCGCATACAAAGGCGACATAAAGGCAGCGGACCTCATAAAGTGCGTCGTAGTCCGGATTGGAGTCGCAGCTCGACTCCATGATCAAGATCGCGCTAGCAAGTAATCGTGGATCAGAATGCCACGAATACGTTCCGGGCCTTGTACACACCGCCCGTCACACACCATGGGAATTAGGTTGCAAAAGAAGTAGGTAGCTTAACCTTCGGAGGGCGCTTACCACTTTGTGATTCCTTGACTGGGGGTAGAAGTCGTAACAGGTAAGGG
+
//4**/,75),'($('*(**,**/-0.,/084.(+))-.71(.1*')-+'%$%&-5-348581701-(((&&'37673,+4014-./89-'/)*-,*'*-*)),+*158**1--+-0+%&)/<51.7-2,,180970197)2(%%''02-,3.2(-,++$',,+'&**//.+0(3+/1/06/7020.,:-,-34,0*'+64++,+2+*-'()4++00/279;8846693*(,*,(,&/4/'16:3.2035-13&-.0,+').))3-*(*,..32*2723;7774*$'%&,+(*565343811+))''$$''*+)-/0,)'+02500.-0/00)*633&)($)(,1./*/,+-29:2.**,166:0.6.,/15/02/69+1''&)*+*,.97--7993,/.*,,--/12444067441+'*)').+/).-''-7:45(91/3/0*.00.9119955551.0556565:-.&')+)4444+2+,,(),8,0,77,%(,&,&/3,-3690.-0()-*,,+49100,3.8..125862/374773)&&)+)+'0*1,/./(2,:;6;96458470,+(&.*2/3,4:9*.,*(101,&+*18670,-.20/-+*,,0;6:6;4001/12(/.--.4')%')$&%(00-*&*''%#*4103/.-''*+674.,,(*+-(&%&),1,,)(*0(-*)*.2343/,-.+*4067-,+%&'%&((*-279*611//20,.4.++05/046;8974223*+2&'*227.-&&+-34:003002()&'++**)3)*75556970,1203*$.,)-605/,3+/016889112//22;;:991..+,0-22374*,.48:6886..488:93-.&''#$$&)(6,'11.--,(&++,0/.,-074397888666,5)&%#%')-((&%'+*)&+-82353445293/18:71,)++05,,)/&8*3-,++(%*($)((++110.*,,-01*((-.)+,+--,))*)&'--..7/11/09)*)2,+.+$%)08/*--251.&3432-7,--100,1950:2///..,-,04&-%,'(&-(',3.:46470*$'+'(003/,**+,6.897;3)3')11-044415;..1<538617/1&-'&(.00895--&%/&,-7369<41+2+0-/0-
@68dc59c6-c257-4829-b304-57fcb18ded45 ch=159 read=113969 start_time=2019-12-13T10:43:19Z barcode=BC01 runid=2c9cf7bc05858273f10e7d7ec552fc0bd742dc3e
CTGGTTACCTTGTTACGGCTTCACCCCAATCGCTGACCCTACCTTCGGCCGCTGCCTCCTTGCGGTTAGCTCACGGACTTCGGGTATTGCCTACTCATGATTGTGACGGGCGGTTATTGCAAGACCGGGAACGTATTCACCGCGACATTCTGATTCGCGATTACCTAGTAACTCAACTTCATGTAGGCGAGTTTCAGCCTACAATCGAACTGAGACTGGTTTAAAAGTTTGGCTCCACCTCGCGGTATTGCATCTCTGTATAGCCATTGTAGCACGTGTGTAGCCCTACACATAAGGGGCATGATGATTTGATCATCCCCACCTTCCTCCTGGTCAGCAGGCAGTCTCGCTAGGTCAGCAACTTAATGGTATGTAACTAACGACAAGGGTTGCGCTCGTTGCGGGATAACCCAGCGATAATCTCACGACACGAGCTGACGACAGCCATGCACCACCTGTCACCTTGTCCCCGAAGGGGATTTCTCGATTAAAGAGTAATGCAAGGGATATCAAGTGTAGGTAAGGTTCTTCGCGTTGCTTCGAATTAAACCACATCTCCGCTACTTGCGGGTCCCCGTCAATTTCAGCACGAGTTTTAATCTTGCGACCACTCCCCCAGGCAGATGCTTAATGCGTTAGCGGCGGCACGGAGGTGTTAGAAACCCCCACACCTAGTATTCATCGCTTACGGCGTGGACTACCAGGAGTATCTAATCCTGTTTGCTCCCCACGCTTTTTTTCGAGCCTCGGCGTCAGTTACAGTCAGAGAGTCGCCTTCGCCACTGGTGTTCTTCCTAATCTCTACGCATTTCACCGCTACACTAAGATTCCACTCTCCTCTCCTGCACTCTAGATAACCAGTTTGGAATGCAGCACCCAAAGTTGAGCCAGGTATTTCACATCCCACTTAATCATCCGCCTACGCTCCTTTACGCCCAGTAAATCCGGATAACGCTCGCCACCTACGTATTACCGCGGCTGCTGCAACGTGGTTAGCCGTGGCTTCCTCGTGCCGTCATTATCTTCCCCAAAGACAGAGCTTTACGATCCGAAACCTTCATCACTCACGCGGCGTTGCTGCATCAGGTTTCCCCATTGTGCAATGTATTTCCCATGCTGCCTCCCGTGGGAG
+
404/37+/058209/0.',*-*)188*21382443004.),.86-6/91606988;73&(1//.2/2*+*--1338356:5,630%+,'+/()*+-%('&-,/+0/2'*6.0+0&$+(',76/173-9003.044:610261/0/0-8:50452<21.0/4002&'&%*'&,,0),+1.346+*(++-1254<66/128,+01718'**/+-0035;;9:<92;4,+5;5-2-01736;798;5:8304..,4233344.&)+.4-49,,*,+)+./12-,-+01-'*(((&&2-',:6.7-,+-,03<8,)/1465::.'685:25/25/16674-5(383-.11/5334+1++*$&'3,,--/-+0-/$&%&(-+./81349+.03107146889080//0830&+)*(%'%(%()((''*.-245513'$*'&)'-,%,'())+5--.5088:77/-,2,3---;53*')0*0,*&.63-057-9,8.-*(*+./0*.2,+4-)&#%*)+*+.4/8//46)/,808<943003.02;4,/-0/1;824&))),.03+/53*,*&&./.,72/)+-*,+)/.-%$%$%(*01;;--9../:387:8/')(-5:8/-/4/%*()#&((.,34..3.,-++1--70,.,/&('&&*('(2::7;:9)(.,42/,0/10939:8((),*-,800/8+)&,+0/181%%(+89171,84,.442/0509:+)0/0002*7-*/,3665,+*-,016)*+7...456+,,..*/628:-087:3)).+043/9/018+,1522332/21663;.8086+.700**.'*$)/50/&()),.&(+,/51281221/1-486750/7076*)*06-8&421.62)511/610+3/',.2-/:72122/97*$&)&1,02367;571')*(32:7-6/)*,18/--2542..1,1-10;3027968:65988856344026/,0++++)-)-073--'.0500281553/2511/*(+$,-/02.20-,.2.17<-670.0*)'%&)29:221233+*,.1+08;::;;9::6,,*+,/250:00/443-.%,..95/774+.:-.&0&%&$%#&'%-0*$)+,1139*56))*(-(*%
@7971c6f1-37ff-4384-a283-50b66ba9825e ch=148 read=87380 start_time=2019-12-13T10:42:58Z barcode=BC01 runid=2c9cf7bc05858273f10e7d7ec552fc0bd742dc3e
CTCCTACGGGAGGCATGATAGGGAACTTTCGGCAATGAGGGAAACCCTGACCGAGCAACGCCGCGTGAAGGAAGAGTTTTCCGGATTGTAAACTTCTGTTGCATAAAGGAAGAACGGCGGCTACAGAAATGGTAGCCAGTGACGAATACTATTAGAAAGCCACGGCTAACTACGTGCCAGCAGCCGCGGTAATACGTAGGTGGCAAGCCGTTATCAAATTGTGGGCGTAAAGGAGCGGGGCGGCAGCAAAAGGGTCATGGTGAAAGCCTGAAGCTTAACTGTTAAGCCATAGAGCCCAGGCAGCTAGAGTGCAGGAGGATCGTGAATTCCATGTGGCAGTGAAATGCATAGATATATGGAGGAACACACCAGTGGCGAAGGCGACGATCTGGCCGCAACTGACGCTCAGTCCCGAAAGCGTAGAGGGAGCAAATGAAGTTAGATACCCTGGTAGTCACGCCGTAAACGATGAGTACCTAAGTGTTGGATGTCAAAGTTCCAGTGCTGCAGTTAACGCAATAAGTACTCCGCCTGAAGTAGTACGTTCGCAAGAATGAAACTCAAAGGAATTGACGGGAGGGCCCGCAAGCCCGGTGGGCATGGTTTTAATTCGAAGCAACGCGAAGAGACCTGAGTCTTGACATACTCAAAACCAAGAGATGGAGAGATAGCTAATATGAGATACAGGTGGTGCATGGTTGTCGTCAGCTCGTGTCGTGAGATGTGGAGTTAGAATCCCGCAACGAGCGCAACCCACTTATCGTTAGTTACCATCATTAAGTTGGGGACTCTAGCGAGACTGCCAGTATTAAGCTGGAAGGCTGAGGATGACGTCAAATCATCGCCTGCCTGTGACCTGGGCTACACGTGCTGCAATGGATGGTGCAGAGGAAGCGAAGCCGCGAGGTGAAACAAAACCCATAAAACCATTCTCAGTTCCGGATTGTAGTCTTACGCTCGCTACATGAAGTTGGAATCACTAGTAATCGCGAGATCAGCGTATCGCGGTGAATACGTTCTCGGGCCTTGTACACACCGCCGTCACACCACGAAGTTAATGCTGCAAGCCAGTGGCTAACCGCAAAGGAAAGGAGCTATCTAAAATTAGAGTTGATGATTGGGGTGAAGTCGTAACAAGGTAACCCGGAAGATGGGGCGACAGGCAAGTAGGTTAACACCGAGGCACCGACAACTTTCTTCAACAGCAATACGTAACTGCGGG
+
)+-))+-,,)%(()%)'+.+')'(*(/9-,-365762&)*&'*(0:/*+.0-''()/2/-38&&&'(+1.1*.'&(574+4*,,*,'%%(8836;45.1)$%)'031,0*,(*1,%1+*++,11-**12+-3,,,6-&)++%.&&'+&*,(0./%)-+)260-,.--1520.-*-,0,-)+*+.1-2+6.-71,0*.*+)+*+),4.0.-08413('&.'&+,788669:.+,'*++2.++-80*/1/4,)'.&(#'(226/-45-.5()*.))+*2-,.(,236*/.*('&)'0.())/0.*,,''((+12,-(%(+)2**,('.+037++))&&&'&+')4.1,+./023343-053/0-,20,/(-4-12/,*%&)+1,3.-+,-.,*')('*+0-/,)*'+)5*,..+)),/-+-.1$'$)/+'+,7:83*&%&(*()4355;**-+('))2*-,.1**+**-)*-(')+(,&&'%++00<7;4+)'$).1.1/:()*:6863666.:,0,(()+-+,%)&'(03.375+''&(.--1631:6/0/-*'-)+(1-,5438.)(&'0,3*1'+*%)+)00+$'()()((*.0..((*1,,1:;(965..'*/,-/1102552,(')-1/.,*.//9-+)--,.(&%&)+'&+'%''(025+*)),842.,.)(*/0668867//.--3300//-04:-.2..0.022437326,6--.5601'-%',7,(*+-.8)'/1*3%&*,/*+%*.*&%++/0.)-///6;444221('.,**+/.0601231*&%&&),/01'.0,+.),,4+*-.72-))'&%'(/237766424781.,)()%('##&%%$&&'2,'(&$%&%*%((1-/+&)2),;<9:37553.-*1**+()')0&'((*.%'%+'-1%+6;6+4;723212218.7;572%+*10+),$1''(+(*)2+*+)*+.$%(%(%(**3/061*&)+1+-,(,-16652,-)'-2-(())1&0.0+-(+,9;5*3.-4/.1'462,1,*,543313;367*)'(++11%'&'''/+*%'#$$#'+.,-5+-()')(*,/3-407**,*.*))#()&'02003)%*&%($**+()*,*4,/2.((+.3//11028410..*/%5-*-2))&()(*(()()*.215./&.(&)(,6,5/3&&'+(,*,/-4421-/81/881+%,)'*/,,+61&&$%$#&$#$
@5e16dac4-e6ac-4e24-ae3f-7236e102eaec ch=355 read=141779 start_time=2019-12-13T10:42:47Z barcode=BC01 runid=2c9cf7bc05858273f10e7d7ec552fc0bd742dc3e
TTAGTATACTTCATTCCAGCCCCAATTTACGTAAAACTACTTTCCAATTGCTAGAAGAGAAAGTTATCAATTATCTTTATTATTAACCTTTCTGTTGGTGCTGCATTGCTTCCCTTCCACCAGGAGGCAGCGGTGGGGAATATTGTGCACAATGGGAAGCAAAAGAGCCTGATGCAGGACAGGGACAAATTGAGCCATCCCAGGAATTACTGGGCTGAGAAGCACTTTTTTTTGGAGGCAGTTTGTTAAGTCAGATGCTTAGAATCACAGGCTCAACCTGGGGGCTGCATCCCAGTACTGGCGAGCAGGTCGTAGAGGTAGAATTCCGAATTGCTTGGCGGTAGGGGTAAAGCAGGATCACAGGAGGGAATGCACTAAATTGTGAAGGCGGCCCCTGGACGAGACTGGCCTCCAGGTGCAGCATGCGAGGGAGCAAACAGGATTAAGATGCACAGTAGTCACGCCGTAAAACGATATCGACTTGGAGGTTGTGCCCCATGGGCGTGGCCAGGAGCTAGCGCGCGTTAAGTCGACCCGCCACCAGAATTGCAGCCGCAGGTTAAAACTCCAGGGTAGATTTGGCAGGGCCCGCACAAGCAGTGGAGGCATGTAGTTTAATTCAGTGCAGCGCAGAAGACCTTACCTGGTCGCATCCACGGGAAGTTTTGGAACAGGAATGTGCACCTTCCGGGAACCGTAGGACAGGTGCTGCGCATGGCTGTCCGTCAGCTCGTGTTGTAAGAATGTTGGGTTAAGTCCCGCGGCGGGAAGCAGCCCTGCTCCTAACTTGTTGCCAGCCGGTCGGCCCAGGAGAGCTCAAGGGACTGCCAGTGATAGGCTAAGGAGGAAGGTACAGGGATGACGTCAAGTCATCCTTGTTGGCCCTGCCCGACCCAGGGCTGCTACAATGGGCGCATACAAAGAAGCGACCTCGCGAGGAGCAAAAAGCGGACCTCATAAAGTGCATCCAGTAGTCCGGATTGGAGTCTGCAGCTCGGCTCCCGTAGAGTCGGAATCGCTAAAATGATAAAATGGATCAGAGATGCAGTGAGTACGTTCCGGGCTTGTACACTGCCATCCGCACCCATGGGAATTAGGTTGCAAAGTAGGTAGCAACCTTCCGGGAGGCGCTTACCGCTTTGCTTCATGGCTAGAGGTGGGAAGTCATGAAAACAAAGGTAACCCGG
+
$&$'(*,++*)(&&1)&'$'&&#,-*2+))')%)+(%'&'++)($)**,-./*(/)')&*,/(/*%)1&+(.+1,63*&-('-))'+,(03++%-,%+/,,*''%*'$%%&&+*+--)%''()/(.62-//&0+)*(&'+.-.2'+()*-+9--2&)&%'.,+*$(&)'&&&%##$$#&#$$(%$#$$########$')**%*)/*1)%(%&-+(%&&%(%&('*-033545/('$'*,4*78+$2)*(()0+*,/,'%&)'%%&'$&')/-/++&1*1/57.),+*+((+&'**/,/+5+()&$$$'%&'()(/'+-*/,--/,2*'%%*$#$3&(&%'*(%(''&%++*$$#()''-&&$3.*+()'))%+&'$%&$($$$'(-+/+%+,64,/081.()))3'-&(&(+((.0-,'%%%$**0.&/1+'*-.681+/-&3)(%(*.%+&%',.&')+'+,27/01802++-.*030++.,.-()((/(,(010-'(%*--+)('(&&+'',.++'*)(()&0+3+)((*(0:*)33*/*+((&('$*&12+(*+()',.200--3(%)&%$$%(,4+,(&$,-)***&')('%%&(().-&(*-22-)&,+4-***/-'%-&)*&,%/(&)&&%*/,.+--'&%''$$&-./'-'.*','-21%#'&)+,01*2-//++%'((%'%)-*+-27-2,-3-0(,'*)*+.-(*,33;75'/,%%),%'').,.+0)*)2,'(((&''%)+.-2-/,61(%*&.,)/*&%%'*&/6++%&)+''&%&')'*,+/7/./*(/,6+001*'..)((&+-*&''+0*//-12/-/+..+))*,&$,'&,)%&)%&#%'.2.024/31/),(&')'(*%%$#$&&(,-)&%''&'),.((0.&%%%'.+00731***+..,'.,0)&%&%&'',,-2'))''&%()3783(%),432952,-,49.6894/4)*%))1-4'.()6*,(&(),-)4-+-.1)*)&(&%%)(&&'('+3-457/1*+,*)))+*,21()1:,+'&+%&))'+))1++),*0)-*,(%+)'%%%(-102/-0*$&)%%&'1/(&)%*('%('&++--*,13*'(&((&($)&-+3021''54+/3+++.,*13'+,,)%)*/*(&)&'))+&)&.*2+()$(*%*%**+.+24)/,41;2;,4+
@05358f42-894e-46c9-9724-914c412c47fc ch=396 read=82730 start_time=2019-12-13T10:42:40Z barcode=BC01 runid=2c9cf7bc05858273f10e7d7ec552fc0bd742dc3e
CTCCTACGGGGAAGCGTGGTAGAATTTTCGGCAATGGGGGGAAACCCTGACCGAGCAACGCCGCGTGAAGGAAGAAGGTTTTCCGGATTGTAAACTTCTGTTATAAAGGAGAAGAACGGCGGCTACAGGAAATGGTAGCCAGTGACGTACTTTATTAGAAGCCACGGCTAACTACGTGCCAGCAGCCACTTGATAATACGTAGGTGGCAAGCGTTATCCAGGAATTATTGGGCGTAAGGGGAGCAGGCGGCAGCAAGGGTCTGTGGTGAAAGCCTGAAGCCTTCAGTAAGCCATAGAAACCAGGCAGCTAGAGTGCAGGAGAGGATCGTGGAATTCCATGGCGGTGAAATGCGTAGATATATGGAGGAACACCAGTGGCGAGAGCGACGATCTGGCCTGCAACGACGCTCAGTCAGCGTGGGGAGCAAATAGGATTAGATACCCTAGTAGTCCACGCCGTAAAACGATGAAGTACTAAATGTTGGATGTCAAAGTTCAGTGCTGCAGTTAACGCAATAGAGTACTCCGCCTGAGTAGTACGTTCGCAGAATGAAACTCAAAGGAATTGACGGGGGCCCGCACAAGCGGTGGAGCATGTGGTTTAATTCCGAAACAGCATGAAGAACCTTACCAGGTCTTGACATACTCATAAAGGCTCCAGGATGGAGAGAATGGCTATATGAGATACAGATTGGTGCATGGTTGTCGTCAGCTCGTGTCATGAGATGTTGGGTTAAGTCCCTGCGGAGCGCAACCCTTATCGTTAGTTACCGTAATTTAAGTTGGGGACTCTGGCGAGACTGCCAGCGACAAGCTGGAGGAAGGCGGGGATGACGTCGTCATCATGCCTTATGACCTGCTACACGTGCTACAATGGATGGTGCAGAGGGGAAGCGAAGCCGCGAGGTGAAACAAAGAGCCATAAAAAACCATTCTCCGGTTCGGATTGTAGTCTGCAACTCGACTACATGAAGTTGGAGTAGCTAGTAATCGCGAATCAGCATGTCGCGGTGGAGCCGTTCTCGGGCCTTGTACACCGCCCGTCACCGAGTTGATAACACCCGAAGCCGGTGGCTAACCGCAAGGAAGAGGGCTGTCTAGGTGGGATTGATGATTGGGGTGAAGAAGTCGTAACAAGGTAACCGG
+
./0.--0-33+('%$'%).)+'(*-7;-)230/7238:0+'-24/9-,.08---+25:778;66676564031'*((,-7/*,(8+/09/56;:03:270-4,,/5,0-/&.1,02/'&'(,*/.*')',+*,24/--1/'())).*/1+)*))/4,&*)'37373:451410.11025--,-,-3/+*-*'(.4*)(,*+.-30-+)+)'+457516'%+*'',)'-*48521/3),/5/&**.03.-6./6611*346+%%&'++*-10+.30,0)''(*0-)///928:6671-54.363961112,*,))05(21-)'.7./6471*2*5-5911)&%*,,*,*()$0241)3.66277/,-()0/35767566,*+($()5670022/:18130.2(&&&'2668563,))*-5025,)-.0<:5203(,,*&,+019.--/0.1824-/.3;734;:00+)*,%*$))'*%$#)*.8/86:899491(*8034::;;;;7464420*.+301**),,1035-/81.%+,+,+)))/85.0,)*42209:155.+*&&,+2-667*)32*/3)'**-11003532-'(*)+*))./:95:6;2((),,)*--$$)+++1331//.170-1.--112357455/,-.6*/2214((+,)+/66/+,.0309757960/)(,513'+%-&5+5-245589;67976906778,6/1-&'(*-/55562990;070025*$'($)&+')20*.1+,2-/02/;0//625;36-'+/(-)++0/881/2-04+3/'',-/245:44645,+1()/91.3-/4355(56,127796222568:98:79/1-.,./43/+)')))*)*-2557/;//;78787976-),20(+4-0**2,.6560,-,*),3*,84.%($,)*,43;6:,<;8;;818'')*/'*,,2.0105786422'+-1*&'#&)*/28608/7*''&(.14.5513//.0320,2*./1379962//,-((&(+%&.1122645)*'(%)+.04.87006312-,3//-++++&-&((($'()/8.//1/.+,9983863*3-1*('&%&''+2(*(1+4:7011-,+))0.469//-.4)++*,72.0&(*/)//7:9942
@bd913674-6dd7-4ae9-8c34-3fd01c808250 ch=332 read=83673 start_time=2019-12-13T10:42:41Z barcode=BC01 runid=2c9cf7bc05858273f10e7d7ec552fc0bd742dc3e
CCGGTTACCTTATTTACGACTTCACCCCAGTCCTTCTAAGCCCACCAGAAGGGTCGCCCTGCCTCTCTTGGAGTTAGCGCAACTGAGTGAACCAACTCCCATGGTGACGGGCCTTGCGGTGTACAAGGCCTGGGAACGTATTCACCGCGGCACATGCTGATCCGCGATTACTAGCGATTCCACCTTCGTAACTCTCCGGGTTGCAGAGAACAATCCGAACTGAGACGGCAGAGTTAGCACTCTCGCGAGTTTGCTGCCCACTGTCACCGCCATTTAATAGCACGTGTGTAGCCCAGCGCGTAAGGGCCATGAGGACTTGACGTCATCCCCACCTTCTCCGGCTTTATCACCGGCGGTTCCTTTAAAGTCCCCAACTAAATGATGGTATTGTTGAAAACTAAAGGCGAGGAGTTGCGCTCGTTGCGGGATAGCAACATCTCACGACACGAGCTGGCGGCTTAGCCATGCAGCACCTGTGTTTCTGGTCCCCGAAGGGAAGGAGATCCATCTGGAAATCGTCCGGATGAAACGCTGGTAAGGTTCTGCGCGCGTTGGCGATTAAACCACATGCTCCACCGCTTGTGCAGGCCCGTCCAATTCCTTTGAGTTTTAATCTTGCGACCGTACTCCCCGGGCGGGATAGCCAATGCGTTAGCTGCCACCCAAGCACCAGTGCGGACGGCTAGTTATCATCGTTTACGGCGTGGACTACCAGGGTATAATCCTGTTTGTCCCCACGCTTTCGCGCCTCAGCGTCAATACCAGTCCAGTGAGCCGCCTTCGCCACTGGTGTTCTTCCGAATATCTACGAATTTCACCTCTACACTCGATTCCACTCCACCTCCTCCTGGATTCAAGCGATGCAGTCTCAAAGGCAGTTCTGGGTTAGGCTGGGCTGCCTGACTTGCAAAGCCGCCTACGTGCCTTTACGCCCAGTAATTCCCGAACAACGCCTTAACTCCTCCGTATTACTGCGGCTGCTGGCACGGGTTAGCCAGGCCATTCTCCCGGTGCTGTCATTATCGTCCCGGGTAAAAGGCTTTACCTACAACCTAAGGCCTTCATCACTCACGCGGCATTGGATCAGGCTTTCGCCCATTGTCCAATATTCCGCACTTGCCTCCCGTAGGAG
+
2-%),($'(++'/6,')+*0392*476+0069408,+),'/5/).)'(..,1)*/-12,'(+-)-/,-2.*'),.+**%%%%%'%%&*(,02(&$)*68.-23*&*+-4722'%%'&,''&'%.(+)),-+%*1+710677<88::02'2.+(,.1:988489,.-+0(%',+,.1,6;5*).'.22(2()+/.*,)*2+5/5723+,&'+3:652+*,540*235431%%$%.)&&'&*--,+)).*2-:/-061611&())./-14578*01)(&)%--&()&'(('()+0,))))(++*'3899:--))*4,-5956755221*5:6,01/6006306338)*+8524%2/38584,+5)%%'().;;1-4--,41/+*,,/3-.1+.,'),,-+/310/3++('&&%.2-.,*3+,3801*87+$'#(*--55831-.../',+,-,04'.-('%$('25./,.,*,)1.-(+-/1(,)-0/535)+,-*/+'+(,*).-3+),--4.10*'*(*(%)%#%&*10.*-436-62+25:965-,,,,.21%('+%*&(6)+8*/./4888602/(()(*,-2,7+88(%'('*()02,69,)'(08;6.51-0.+,.3380.++)*''&'447(4.01.)1&/)-*11/5)00300)&-)(+1,.'1))))),/824%.--*,17565*,*))32/-2,,*,/912.(*+%,,+)'+//-46253;4)..364),,.,//.-0'.403))+-,/2,++0219-:*%).-)*+,-46/-/)/2377653088434/+'(*()+.1-1&&-0:81073/.$'+*+,*(''4,81324)&*1*1)+.*+(0$8)-3-,('%)'(+,./.0(,',,3'43<9864/.6%+*'%%'$$#$('('()).+002/,/6-/5)&)&(31(*0114-90+*223/2-+,)),3/-4-..'%,(()/00,12+/107)+')+.51.+)7)5-/212-)1022;%,)+(.086125,'$2)++01-%&..557.;)'01.--65),,)+1)&''$&).+24000,11055.,.,+-.,%')-1522.6*5//0'5956:84-78,).8.-/(.+...0.)$(%'(%$*/+.8/.2-4+'&
@abe63413-90c9-42ea-824d-23b191de04b0 ch=307 read=134214 start_time=2019-12-13T10:42:40Z barcode=BC01 runid=2c9cf7bc05858273f10e7d7ec552fc0bd742dc3e
CCGGTTACCTTATTTACGACTTCACCCCAATCATCAATCCATGACAGCTCCTTCCCTTGCGGTTAGGCCACCGGCTTCGGAATTATCAACTCTCGTGGTGACGGCGAGGTGTGTACAAGGCCGGAGGCAATATTCACCGCGACATGCTGATTCGCGATTTTAAGCGATTCCAACTTCAGTCAGGTTACCGGGCTACAATCCGAACTGAGAATGGTTTTATGGGTTTTGCTTCACCTCGCTTCGCTTCCCTCTGCACCATCCATTGTAGCACGTGTGGCGAGTCCATAAGGGGCATGATGATTTGACGTCATCGCATATCAACTTGGTCACTGCTTAGTCTCGCTAGAGTCCCAACTTAATGATGGTAACTAACGATAAAGGTTGCGCTCGTTGCGGGACTTATTAGCATCTCACGACACGAGGCTGACAGCGTACACCACCTGTATCTCATATAGCTATCTCTCCATCTCTGGAGCCTTTATAGGTATGTCAAGAGACCTGGTAAGGTTCTTCGCGTTCACTTCGAATTACCGACATACTCCACGCGTTTGTCGATTCTTTGAGGGTTGCCGTGCGGGGCGTACCATGGGCTGAAGTCGCGTTTGCGTGGCACTGGGCACGGCGTCCAGCGAAGTACGCTCCAATACGGCGTAGGCTACTAGAATCAATCTGTTGCTCCCCACGCTTTTTTTAGGACTGGAAGAAGCGTCAGTTGCCGAAGCCAGATCGTCGCCTTCGCCACTGGGTGTTCCTCCATATATCTACGCATTTCACTTCACATGGAATTCACGATCCTCTCCTGCCTCCTAGCTGCCTGGTTTCTACCAAGCTTACTGAGGTTAAGCTTCAGGCTTTCACCACAGACCCTTACTGCCGCGCGTACTCCTTTACGCCCAATAATTCCGGATGCTTGCTTGCCACCTACGTATTACCCGCGGCTGCTGGCGCATGATTAGCCAAACTCTAATAAAGTACCGTCATGGCTTTCACCATTTTCCTGTAGCCGCCGTTCGCTGCCTATAACCGGTTTACCGTCGAAAACCTTCTTCCTTTGCGCGGCGTTGCTCGGTCGGTTTCCCCCATTGCCGAAATTTCTGCTGCCTCCGTAGGAGCAATATCCAGCGCCAAGCAGAAGGGTTAACTGCGAGACGCCCGACAGCTGTTTGTTTGGCAGCCATCAGCGCGGG
+
/*&*6/-544702:5/02466:41356+3/3447-8.,0,'%&&$%')0172166++0-0.1)6+/77;+-+')).3/&.%#*((*9/-+))')($'&#&$'))')(%&+%+*./.1-4/39'1%'+-9/11652145002/6576434324*''*',+)()(%&*%(')))/.29.*,,,%+,*7,/2+*&,(*.3;38.('4+)('(--,4355:.00'51/:;2.48<7258.,%$%()(,:-6:/+/2++).,016:034'**-+(*++,(()'(%''(&&&0/-4:1058/0///7<0/,4.35815%+'//.0+5,-3,216'0-,')&%$(&(*)*0*+./,12,-*'))0,1115055/4.,-3,---69(1)-*,-889:728-,-470&)&('('%(++-)*',+,.10)&*()'()*(&'&%%)).634354677647.-5.+')+141-,+0.87865406-.0.45-(.(+,*+-(*,)(%'():<:560.%0,3.,()-(,(0+&#'0*5%&'*%$&%$))'(&')2+&(%%&(+))*(($,)%$%$(#*-+-*#&&$&$$&.1/(&&$%&%&&,-)%&&&%$%%(%+1-)*(,&&&%%)+/)&$$'$&%(+&#&&%&%$$#&%'**''$%#$%''*/*,0,*+++%&%&'&*5+-('&&%&'-20+$))+/026:4.),-)((+,,/()*'(+.50/5/)-)(*(',/-/394(+-**%&(*&&'(+-28,-.9;79403-.054573'0-.$&'$&$&,/&$&$$')*&6**%()+45830((($&)'(,,,)013004/.3.:5*-&&%)($%$&*2351//3.2**-190-093092..33343499;.3-''#%**..&%#%%((-),34+-**'%-,/23;:05/7//$((&&'0(+5835842658.:+(/.)-5,2...0/2+'&&#&&$/+)')$%%#%()'-0/11*%($.*+)*&'%$#%'))(-2/2;:/1,-,/225847:799+''*&(&&'-.84014280$'$%',).25(,./248<72/5)$(')'.30/4--./(650(6):*09;92%1''6:0.,**0),,+.//400384587.+,.+8+**4()*0).*,*(*+***).*-()#&&%%'$+$*&+*()/+(%(((+5.**)&$&,%(()&&#&%&$)&#$
@f2d16252-6c8a-4161-877a-7eeeb1454301 ch=467 read=74894 start_time=2019-12-13T10:42:41Z barcode=BC01 runid=2c9cf7bc05858273f10e7d7ec552fc0bd742dc3e
CCGGTTACCTTGGTACGACTTCACCCCAGTCATGAATCACAAAGTGGTAAAGCGCCCTCCGAAGGTTAAGCTACCTACTTCTTTTGCAACCCACTCCCATGGTGTGACGGGCGGTGTACAAGGCCCGGAACGTATTCACCGTGGCATTCTGATCACGATTACTAGCGATTCCGACTTCATGGATCAGTTGCAGACTCCAATCCGGACTACGACGCACTTTATGAGAGTCCGCTTGCTCTCGCGAGGTCGCTTCTCTCTGTATGCGCCATTGTAGCACGTGTGTAGCCCTGGTCGTAAGGGCCATGATGACTGACGTCATCCCCACCTTCCTCCAGTTTATCACTGGCAGTCTCCTTTGAGTTCCCCGGCCGGACCGCCCAGCAAAGGATGCAGGGTTGCGCTCGTTGCGGGACTTAACCCAACATTTCACAGCACGAGGCTGACGGCAGCCATGCAGCACCTGTCTCACGGTTCCCGAGAGAGAGCACATTCTCATCTCTGGCTTCCGTGGATGTCAAGAGACCAGGTAAGGTTCTTCGCGTTGCATCGAATTAAACCACATGCTCCACCGCTTGTACGGGCCCCGATCAATTCATTTGAGTTTAACCTTGCGGCCGTACTCCCCAGGCGGTCGACTTAACGCGTTAGCTCCGGAAGCCACGCCTCAGGGCACAACCTCCAAGTCGACATCGTTTACGGCGTGGACTACCAGGGTATCTAATCCTGTGTTTGCTCCCCACGCTTTCGCACCTGAGCGTCAGTCTTCGTCCAGGGGGCCGCCCTTCGCCACCGGTATTCCTCGAATCTCACCGCATTTACCGCTACACCTGGAATTCTACCCCCCCTCTACGAGACTCAAGCTTGCCGGTATCCAGATGCAGTTCCCAGGTTGAGCCAGGAGGTTTCATCTGACTTAACAAACCGCCTGCGTGCGCTACGCCCAATGGTCCGATTAACGCGCACCCTCCGTATTACCGCGGCTGCTGGCACGGAGTTAGCCAGTGCTTCTTCTGCGGGTAACGTCAATGAGTAAAGGTATTAACTGCTCCTCCCTCCCCGCTGAAAGTGCTTTACAACCCGAAGGCCTTCTTCATACACGCGGCATGGCTGCATCAGGCTTGCGCCCGGTGTGCAATATTCCCCACTGCTGCCTCCCGTAGG
+
7-'',/-38/7)-+,,./77:74:37,,+04),++47/-1-02+*.6,8:,'*+,7'*-.(*1+30<53+.-,-**(,-8.769+-,/(/62%'(0<3*,1/21+*+./0,*-'&(**46;./93-*(,,/+3+,+**197:-7,+,33++,*,$%)229230)../09764556694'1(++*+,4-:01/3.-*/)3*,2'5+:840/2/210,-054//0-'$()131349.////5/--&'*--./600/-,(-../*-06:;.7.+'%)**.///1+-./29,,1586.52/(2&/716.-+(*%#%'200-/-1/5+-06635502/02:<.,-4.,5,/.)36438./60)&()0955+*0,/.80/0+.0()%)+3*+&$(#"'+.779672323349782993-1,1'.2..10-6:(**)-*1/0)),(*(/-2.913589%7(3+*,,-2389885565:;<67/(*%&(**)+)$*+08/2566.,'&&%&,4750./(+,249)*')**63)-,*,/,23;98;94700:22176-+-/-1;;40//.000010*-.,*+*+&#)*-*+,,'%%*,679<918:9/238;7+5.024/0717145.0/073,))25*720/2-30706--,.,,&).6*3..4-.61589:982097-,--249/7'2)121-*.03454:8',-')+21:3:75:6+/4)//87559383-(+&+8..0-7;<.-2//29645948;777018:,''(*6<:462,+1352*+*(,1.8;9688-1;+3134;:98932:6542)*,$)'.5,(*.*+1*+*0527.4.5/43+3066941468660)-(*,,2/++///58*-2--0'),9:78*88/34,+/41510/6($-+(&)*8,././333-7-:-::;)9;7997566775/)*$)&(&'%&,%%0+/+,+;-.+''$'(/531573545625;4-2-+,98.9,,+34-+,3,++3,.45269;78;612/)4516:5102280-())(.%)),)+.0..2*--07237.*4::0,/455;50)((**)((,(.2/)+-/1398<99;84.--&,,-*))+,483326678+32203),-.2('#*&)$)*,+,2319;9+/1//0/073161/225+
@98f7a987-23f6-4c9b-b2f5-61a34e966285 ch=124 read=153516 start_time=2019-12-13T10:42:39Z barcode=BC01 runid=2c9cf7bc05858273f10e7d7ec552fc0bd742dc3e
CCGGTTACCTTATTTACACACGACTTCACCCCAGTCATGAATCACAAAGTGGTAGCGCCCTCCCGAAGGTTAAGCTACCGCTTTGCCTTACTCCCCATGATTGTGACGGGCGGTGTGTACAAGGCCGGGAACGTATTCACCGTGGCATTCTGATCCACGATTACTGGCAATTCCGGCTTCATGGGTCAGGTTGCAGACTCAATCCGGACTACGACGCGCTTTGTAGTCCGCTTGCTCTCGCGAGTCGCTTCTCTTTGTATGCATTGTAGCACGTGTGTAGCCCTGGTCGTAAGGGCCATGATGACTTGACGTCATCCCCCACCTTCCTCAGTTTATCACTGGCAGTCTCAGCAGGTTCCCAGCCGGACCGCTTTGGCAACAAAGGATAAGGGTTGCGCGCTCGTTGCGGGACTTAACCAGCATTTCACAACACAGGCTGACGACAGCCATGCAGCACCTGTCTCACGGTTCCCGAAGGCGCATTCTCATCTCTGAAAACTTCCGTGGATGTCAAGACCAGGTGGAGTTCTTCGCGTTGCATCGAATTAAAACCCACATGCTCCACCGCTTGTTGCGGGCCCCCGTCAATTCATTTGAGTTTTTAACCTTGCGGCCGTACTCCCCAGGCGGTCGACTTAACGCTGTTAGCTCGGAAGAAAGCCACGCCTCAAAGGAACAACCTCAAGTCGACATCGTTTACGGCGTGGACTACCAGGGTATCTAATCCTGTTTGCTCCCCACGCTTTCGCACCTGGCGTCGGTCTTTGTCAGGGGCCGCTTCGCCACCGGTATTCCTCAGATCTCTACGCCACCGCTACACCTGGATTCTACCCCCCACTCTCACCACGAGACTCAAGCTTTGCCGGTATCAGATGCAGTTCCCAGGTTGAGCCCAGGAGTTCACATCGACAACAAACCGCCTGCGTGCGCTTTACGCCAGTAATTCCGATTAACGCTTGCGCCCTCCATTATTACCGCGGCTGCTGGCTGCCGGGTTAGCCGGTGCTTCTTCTGCGGGTAACGTCAATGAGCAAAAGGTATTGGCTTTACTCCCTTCCTCCCGCTGAAGGTACTTTTACAAGCCAGGCCTTCTTCATACCGCGGCATGGCTGCATCAGGCTTACGCCCATTATTGTAATATTTCCACTGCTGCCTCCCGTAGAACAATATCAGCACCAACAGAAAGGTTGAAGACACCGACAACTTTCTTCTTCCAGCAATACGTAACCCCATA
+
57465746.4/)37,+-+)%((&(/*+,99;444899983940.1.6*('(2)((*+/+22/5.*.7.3.971.00)*'%&.37+.+++'+-11.+%+&$&.+018:468-,.(*+&%#&'),126*99330),+/80007109/.-:6++2365+*,+--8++('))&1171-('(+3.))&+0.3(*+6,&.&'12151;0:'6+722.00,/'*$'038(+(*+,/&).-.//329782&/.,,-8-1202;:.44,,,)*5-+&()&,'.'*'%'*061,1;7612.(/896;798898664:3458889927;9/-1/.83977-0083./2543//..17762&)+%).3,33*%01458/3+)(**-//-../18*501108*2,+3%%(+125870;/.-881/3330./+&,-,63--117635'(4000.0532*17376-4*2112:167998255862-)*)-+'(&#+-4;04:8:91/'()573068:9259;;;77923568;,.,*(((,9;87<612-3.'*./3+3+1+.95)/+&%'(0.//42.11,-/*)-'(*06529550.3629291-1860/119<9.-)*%$%((-+2/+3,,-/9;0.37/*.+01632413-.-%*-..04-5+3.0&)+-)+93421423.3()-%&)+1/6/406168625356-95+$,*-/138:73334:61(&-*-,(,,**..20;5/041:8,$*))06-.3428:11$#$%(',1.12*(,,*-:;5,.+-0,648;99;7;97:;9:38((.666-++,*-+%/,445*3)-(((+,6.*++-165:2$&&'(*)))&((*02248/0-.15+-70-/./15245753344<:50+,-7+))79-($'+$'3;2//12./%/27568.5277;9999:631-0-0.2+-)'+4216:6.-+3,3036518..*034-04&-&'31/588849445815.+(&*)%.-0..-59',+**8/:9;764235//-11/0-.-//01556-)-,///5%*()-)*34193/352,67-)55732.0--.-33(&&&%%-*()5.87785;:64-/'(,/1223375535567119642&+),66+10%1'&'*0--05,&'&)(((-*372/:-.-/0%*&)2,+40--..57527--43,+1+1'++(-2033000-.-0:72600+-.0-+/+1.%5121(-,*&$$&
@35aa11c8-e284-49ed-af3e-6b703677b8b0 ch=244 read=189283 start_time=2019-12-13T10:42:37Z barcode=BC01 runid=2c9cf7bc05858273f10e7d7ec552fc0bd742dc3e
CCGGTTACCTTGTTACGGCTTCACCCCAGTCCTTCGCCCACCGTGGTCGCCTGCCTCTCTTGCGAGTTAGCGCAACGCCAGCTGGTGAACCAACTCCATGAATGACGGGCGGTGTGTACAAGGCCTGGAACGTATTCACCGCAGCATGCTGTCCGCGATTACTGGCGTTCCGCCTTCATGCCCTCGAGTTGCAGAGAACAATCCGAACTGAGACGGCTTTGGAGATGTACGCTCTGCGGGTTGCTGCCCACTGTCACCGCCATTGCCCAGCACGTGTGTAGCCCAGCGCGTAAAGGCGAGGACTTGACGTCATCCCGCTCGGCTTACCGGCGGTTCGCTGGAGTCCCCAGCAAATGATGAGGTAACTAAAGGCGGGGTTGCCGTTGCGGGACTTAACCCAGCATCTCACGGCGACTGACGTGACAGCCATTCTGGCACCTGTGTTCCAGTCCCCGAAGAGAGAGATTATCTCTGGAAATCGTCCGGACATGTCGGCAACTGGTAGGTTCTGCGCTGTTTATCGGAATTAAACCACATGCTCCACGCTTGTGCAGGCCCCGTCAATTCAGCGCGGGTTTTAATCTTGCGTGGCGCTCCCCGGGCGGATAACTTAATGCGTTAGCTGCGCCGCGAAAGCGCCAAGTGCCGGGGCAGCTAGTTATCATCGTTTACGGCGTGGACTACCGAGTGTCAATCACCTTTTGCTCCCCGCTTTTCGCACCTCAGCAATCAATACCAGTCCAGTGAGCCGCCTTCGCTGGTGTTCTTCGAATATCTACGAATTTCGCCTCTACTGCTCAGATTCCACTCCACCTCTCCTGGATTCAAGCGATGCGATCCAGGAAAGTTCTGGGTTGAGCTCAGGCTTTCACCTCGACACAAATTGCTTGTGCTTTTACGCTTGATAATTCGAACAACGCTCCCTCCGTAATTACCGCGCGGCTGCTGGCTGGGAGTTAGCCGGGCTTATTCTCCCGGTACTGTCATTATGAACCGGGTAAAAGAGCACAACCTGGGCATCACTCACGCGGCATTTGCTGGATCAGGCTTCGCCCGTTGTCAATATTCCCCACTGCTGCCTCCGTAGGAG
+
642.6-*04/9,/6-+-&*,1))+/6/,-372-92%%+++80699.,,,33/--+*,.*1**)**0*5,..*.-'-'%%&&*(),'&**2+((()0+#$%$$&(+2*/550--+,/47768-54;89/7/.7956;657:46&3231+*'()/5.23375.'($(%(,4-9-1;8;:998;<:41.+..1./10*(&*(/7000.2986-)-**())14(,*+++.-+&+(++.-...),,9+./,..'&*)&.126:86:545-1.))+,)1/1..''(,,4,(()+00359'-&&'(,.+2150125555-:8,&))*)700501939128-85,++-+((*+69.(%%(.)++00-&&(,253102/-3//35)&$$%''(3-,*821+(((%)&()$(&&&(+/./&++,.0567532331/42..('&&*...++-369:/6//-:9:1-++)%))(&&''%)*122/1,%&)&)541.243747544-(1$#(.++%&)/6;70..*))*,-'%),')**-/-:41-))*524469220124..)-,2.764,-0548713)+*'(&.*,45,,6.-520+''%('$,*4350(32-19625-'$#0,416/900-2335'14''$##$&'%%$/.14.5/%/1*'&()*1.1;80/./0-7<.,32:33450,)'&)++%((&'&(1(*'+++/1/(,*.01,%'/46).()$&'-.')*&),-/9245:50-3'+)7-,188137.20'((,1..*5-).&&,:5785012+2-250.()+)1+(+#$&(,%,/+21+%*+,,*.513.25,084483-)'''+,.82)23%)))(+,**89994327.'&*,5',63/891.150.+))%&'+(&%'('&&&%(&(*0(++*$$''059240'*186('''(17.,3734*(.,,1;22.,,4-.,*.)+($+3)%''0+(.2/50-4..2:3130(+..-24338+2)%'&%%&,.1*)/6.)($%$%(.0-(%%%$$$'(,./-+----)&%'.*-.15:555245335191;2*,5-*.+;1115732/*,*'&%(+/,1.-/2-'&'
@f1681a6c-6dcb-42b9-9551-cb1dde077471 ch=7 read=70695 start_time=2019-12-13T10:42:30Z barcode=BC01 runid=2c9cf7bc05858273f10e7d7ec552fc0bd742dc3e
CCGGTTACCTTGTTGCGACTTCACCCCAATCAACTGACCCTACCTTCGGCCACTACTCGGTTAAGCTCACGGACTTCAGGTATTACCAACTCATGGTGTGACGGGCCGGTGTGTACAAGACCGGGAACGTATTCACCCGCGACGATTCTGATTCCGCGATTACCTAGTAACTCCAGCTTCATGTAGGCGGAGTTTCAGCCTGAAATCCGAACTGAGACTGGTTTTAAAGTTTGCTGGCTCCACCTCACGGTATTGCATCTCTCTGTACCAGCCATTTGTATTGGCACGTCGTAGCCCTACATAAGGGGCATGATGATTTGACGTCATCCCACCTTCCTCCTGGATTAACCCAGGCAGTCTCGCTAGAGTCATAACAATGGTAGTAACTAACGACAAGGGTTGCGCTCGTTGCGGGACTTAATAACATCTCACGACACGAGCTGGCGACAACCATGCACCACCTGTCACCTTATTGTCCCCGAAGGAATTTCCCCTCCGATTAAAGAGTAATGCAAAGGGATGTCAGAAGTGTAGGTAAGGTTCTTCGGTGCTTCAGATTAAACCACATGCTCCGCTTCCTTGTGCGGGTCCCCGTCAATTCCTTTGAGTTTAATCTTGCGACCGTACTCCCCAGGCGGAATGCCAATGCGTTAGCGGCGGCACGGAGGTGTTGAAACCCACCTAGTATTCATCGTTTACGGCGTGGACTACCAGGGTATCTGGCCTGTTTGCTCCCCGCTTTCGAGCCTCAGCGTCAGTTACAGTCCAGAGAGTCGCCTTCGCCGCTGGTGTTCTTCTAATCTCTACGCATTTCACCGCTACACTGGAATTCCTCTCCTCTCCTGCACTCCTAGATAACCAGTTTGGAATGCAGCACCCAAAGTTAGGCCAGGTATTTCCACATCCATAATCGTCGCCTACGCTCCTTTACGCGCCCAGTAAATCCGGATGGCAACTCGCCACCTACGTATTACCGCGGCTGCTGGCGTAGTTAGCCGTGGCTTCCTCCTTGGGTACCGTCATTTATCTTCCCCAAGACCAAGGCTTTGCACGATCCGAAAACCTTCATCCTCCGCACGGCGTTGCTGCATCAGGGTTTCCCCATTGTGCAATATTCCCCACTGCTCCTCCGTAGGAG
+
4-))24)-.,2(-6%*+&+*--)-56(++**%%),,.2;1*),()--+4/:%..&+(+())4/+*,.667596+('*%,+-*6-*5/4,,,/&,-5187799487**.3)**-2.188577.'6*5977986<6408((,500&%4+0*,.697'')))/:.3/.**+--,,2*-$,/80034584660*%((5500-)''')42,/*(*,*')+2457.+672*062+,2,&$&%/-.2655:///5297624./,,++*--13-+/++369498('($)''&')/,&$$##+,5,('**)..*3:6-76100/0283/02/24:-:9,*799766,//'*/%1(0+-0,*/33'*&(+4'),+''*)+$&''%+3.1()))*+.,/.5./%-0.+3//923267867;-04;96,5*1'#&))*)(()*,,%.,-002003&488:090:-1++).6/47,.038938/&,*',625*(())*&(+2;)5.-)..*+/.5.0++-//100179).4:/96651&&(,,)*(%$+,+-/69+1(&&&($'*01&%+/*3;8-8-,+,.0463+.-,('))+-65*20+277-,-1,5,/2.-6;31149342342900/312+.),,1;;01285+0234/1/12))+)(2---+4--7101,-%+'*+8;1-6..0)&0)+,2357;8546226;,..:12106047469.330-011-)+/-2.46(&--/31.(**2-,*+57.--,+4568054733379/+*-,,*,-/031,5/018,.//1.34:3794047/1311)513.4;0.+...343315/*0),6-,0*,,..02203..-.//2&)*3560018093<<02(((###%'(/44+.''*/+,*90%.+,+593-+)-(.0.%,0+*,&*53/0$&+/026,03)%))+*,1+'')*,,,0+3.45+-2,+-/26::33:35858335146431600028/,,)(*46733571504.//,++-/-/02/-..3,+.0061-.051.2/)))+,/,0),*&*0*''%''',*('+260095;7888432&%%$'(.5-3-)')'(*-405:6/;0-390+/1*.,1.20/,5-583(,+))'%(),3*5)+*'&
@752e6ce1-1047-4ea4-a31f-b46c0a1cdf9a ch=156 read=89463 start_time=2019-12-13T10:42:27Z barcode=BC01 runid=2c9cf7bc05858273f10e7d7ec552fc0bd742dc3e
CCGGTTACCTTATTTACGACTTCACCCCAGTCATGAATCACCATGGTAAGCGCCCTCCCGAAGGTTAAAGCTACCTACTTCTTTTTGCAACCCACTCCATGGTGTGACGGGCGGGGTGTGCAAGGCCCGGGAACGTATTCACCGTGGCATTCTGATCCACGATTACTAGCGATTCAGGCTTCATGGAGTCGAGTTGCAGACTCAATCCGGACTACGACGCTTTATGGGGAGTCCGCTTGCTCTCGCGAGGTCGCTTCTCTCTTTGGCTATGCGCCATTGTAGCACGTGGTAGCCCTGGTCGTAAAAGGGCCATGATGACTTGACGTCATCCCACCTTCCTCCAGTTTATCACTGGCAGCCTCCTTTGGTTTGGCCGGTTGCGCGCTTTCGTTGCGGACAACCCAACATTTCACAACACGAGCTGACGACAGCCATGCAGCACCTGTCTCACACGGTTCCCGAAGAAGGCACATTCTCATCTCTGAAAACTTCCGTGGATGTCAAGACCAGGTAAGGTTCTTCGCGTTGCATCAGATTAAACCACATGCTCCACCGCTTGTGCGGGCCCCGTCAACTCATTTTGAGTTTTAACCTTGCGGCCACCGTGCTCCGGGCAGTCGACTTAACGCGATTAGCTCAGAGCCGCCTCAAGGGCACAACTCCAAGTCGACATCGTTTACGGCGCAATTTCACCAGAATTATCTAATCCTGTCTGCTCCCCACGCGCCGCTTTCCTGAGCGTCAGTCTTCGTCAGGGGCCGCCTTCGCCACCGGTATTTCATCCAGATCTCTACGCATTTCACCGCTACACAGATTCTACCCCCCCCTCTACGAGACTCAAGCTTGCCAGTATCAGATGCGATTTAGGTTGGGCCAGGGGATTTCATCTGACAACCGCCTGCGTGCGCTTTACGCTTGAAGTAATTCCGATTAACGCTTGCACCCTCCGTATTACCGCGGCTGGCGCAGGTTAGCCGGTGCTTCTTCTGCGGGTAACGTCAATGAGCAAAGGTATTAACTTTACTCCCTTCACTCCCGCTGAAAGTACTTTACAACCCAGAGGCCTTCTTCATACACGCGGCATGGCTGCATCAGGCTTGCGCCCATTTGTGCAATATTCCCCACTGCTGCACTCCGTAGGG
+
43344<65232*21,$'((,083,5,-()*61/1-.+++*.--/32/..*,-:;52/-(%((,-590;1-.32360025782:8--56111:+'('0))(898687897:9./.,*,&-$'*)0-81,(/1-400888<1004/51933389')+4*/%',7/;//++*++36:5%%-./7.*,-,+,,2-0-3///))7616*900)4.487612)*'('//,/276+&.-/11228-,,,,/+,&&))+-365500,.1/69+*'+-/45669//7))*-+).-)*&'&(,+/+-710+*./.)*,(++&'*.1/,)(((*0/*$()/5+&(*,101//**./5/,,.01.1.)(*3+76),0))*+,%''1*2)(0)+)+&'.0*+619,&)+*))+.21.3245;.,-.885-/'(-0/3-35274'484755344145.)/44,**()(28511))+)'+,-6-00-1:-,236574/*//1+++.,5()28485,,5--48:&60/./)/197287.10-7--.43%&-..4<9;5-,,,/678846.+,4+....)2+,05-)120635570<;./1-39:,141...()&)()&)*/1&/,1-'*26'771243354-/()'&+(*-003')'&,-(+226-0+3,-%&'&+'-,.0.0025426773:.+)0)(%%&'&)(()1,3(,*21267-.97753045...,721,+,*+'))&'&&%))'(&..28:670//90-.0+,26.082281::79922;*8547:+,)*1()+:98889972333:83-24--(()%(().70:8482/1855,.0424'')*/67)))+.6+,/.(0*/0'+%&$%'#/12)+0*-(0001'123/*45)+-*+%%&''+)*.40----.954+.)((1-)&$%&&'(258462))/*-2333.2,--396-281633946200-(&'%+(&,(-0./0.-0)20130;01;99991:--8;8687.2,)(./.9/)-1(.)(%*.47012.8)051--,28,+38525/.1..260-01209,&%**,657<9:<:9945*213/9-%%(''),---0'..,.4'+2/89,)3-./073:2324500,$'((('(+%)*69./3/.(
@dd8a2121-ff8e-4166-9503-b5f456963c70 ch=387 read=115546 start_time=2019-12-13T10:42:20Z barcode=BC01 runid=2c9cf7bc05858273f10e7d7ec552fc0bd742dc3e
CGGTTATTGCGACTTCACCCCAATCCTTTGACCCTACCTTCGGCCGCTGCCTCCTTGCAGTTAGCCCACGGACTTCGGGTATTGCCAACTCTCATGGTGTGACGGGCGGTGTGTACAAGACCGGGAACGTATTCACCGCGACATTCTGATTCGCGATTACTAGTAACTCCAGCTTCATGTAGGCGGTTCAATACGAACTGAAACTGGTTTTAAAGTTTGGCACCACCTCGCGGTATTGCATCTCTCTGTGCCAGCCATTGCTTGGCACGTGTGCTTGGCCTACACATAAAGGGGTATGATGATTTGACGTCATCCCACCTTCCTCCTAGTTAGCCAGGCAGTCTCGCTAGAGTCCTCAACAATGGTAGTAACTAACATTAGGGTTGCGCTCGTTGCGGGACTGTAACTTTATCTCACATTTGACTGACGACAGCCATACCACCTGTCACCTTCTCCCCGAAGGATTTCCTCGTTAAAGAGTAATGCAAGGGATGTCAGTGTAGGTAAAGGTTCTTCGCGTTGCTTCAAGATTAAAACCACATGCTCCGCTACTTGTGCGGGTCCCCATCAATTCCTTTGATTTTAATCTTGCGACCATTACTCCCAGGCGGAATACTTAATGCGTTAGCGGCGGCACGGAGTGTTAAACCCCCACACCTAGTATTCATCGTTTGGCGTGGCTAGAATTATCTAATCCTGTTGCTCCCCGCTTTCGAGCCTCAGCGTCAGTTACAGTCAGTCGCCGCCACTGGTGTTCTTCCTAATCTCTACGCATTTCACCGCTACATAGAATTCACTCTCCCTCCTGCACTCTAGATAACCAGTTTGGGTGCAGCGCAAGATGACCCGGGTATTTCATCCCACTTAATCATCCGCCTACGCTCCTTTGCGAAATGATCCGGATAACGCTCGCCACCTACGTATTGCCGCGGCTGCTGGCTGTGGTTAGCCGTGGCTTCATCCTTGGGTACCGTCATTGCTCTTCCCAAAGACAGAGCTTTACGATCCAAAACCTTCATCACTCACGCGGTGCTGCATCAAGGGTCCCCATTGTGCAATGACCCCCTGCTGCCTCCCGTAGGAG
+
+(1,8'+3)*,259<942.,).,12((*(')+76//5:55.)')*)*++0,-/&--(**-4,,#)**(+-600)+/*1)+&.*)02.)+**)'$'''/*,-35,799641231-2354139:&80688777780('&%'),../889987;5-.3,8.,-7&2.7--.0/+,-.7324201353-0+7'),+%0210/,).1)*-421;;2-7324;61604581292673822094/0/0-.-*.-14%61,/310.1($'&,,//001722)*&*)/0*+--*--5:),,3,&(*%'*(&+6,+.324313497-199:::,0%**336.,-7--3367:8074011*+,,3966/4004../-'%/*435695'(-)-./13003999.9-,..650()$&%*&')'((*((*-((+*)-111112/0/+/4**%/,/54578:67;1<10125/((')('/6.74-+'(.+/*'(*,,522286(6519794)+''((),(*0()3-;11:834.05*-11.((%)5-3<;4.9/12/0007:6776406//+.'.1/474+&*328587'(3)*(6:;-482+0*)*7597'0'&).8;7-145*64:502/..',%#&)/./136321/-/.('(()..'-/0778*(--.6,+-688<85665770(*)*'$"$&%&%%0''+66283444/69132.*((%*/861,/49:79435355,15522223(((')(()&)5235341,+73506((2967675*41567<;46:;68:54))*$'*+8,&)+./69/-;8713,..00/-341(01..7;*2-'(*..++$-&--75,*(2'*21/+-6.0(&.,()+./09165:9/.06+,.-.39..4)'('%/5*'***-020743,+**,581,-+%',(-),)%15*)+2/552//,((*,&,/-*-14-+'()*+)*+,$'%*0+2.44018,4-(&)*0329:)50/1''*$+0/89./2223(*.41,72:4:::255+$''),0,++)+,.+/()-5,-0:;8+25+)(&)*$$%+03-(&(//.082/9/-/.11&)
@546d08d1-b216-4ce6-b707-2d929390b355 ch=495 read=129895 start_time=2019-12-13T10:42:09Z barcode=BC01 runid=2c9cf7bc05858273f10e7d7ec552fc0bd742dc3e
CGCGGTACGGCTTCACCCCAATCATCAATCCCACGTAGACAGCTCCTTCCTTGCGGTTAAGGCCACCGGCTGGGTGTTATCAACTCGTGGTGTGACGGGCGGTGTGTACAAAGGCCAGGCAATATCCACCGCGACATGCTGATTCGCGATTACTGGCGATTCCAGCCTTCATGTAGTCGAGTTGCAGACTACAATCCGAACTGAGAATGGTTTTATGGGTTTTGCTTCACCTCGCGGCTTCGCTTCCTCTGCACCATCCGTTGTAGCACGTGTGTAGCCCAGGTCACTTGGCATGATGATTTGACATCATCCCCGCCTTCCTCCGACATCATAACCCCAGTCCGCTAAAGTCCCCAACTTAACGGTAACTAACGATAAAGGGTTGCGCTCGTTGCGGGACAACCCAACATCTCGACACGAGCTGACGACAACCATGCACCACCTGTATCTCATATAGCTATCTCTCCATCTGGGCCTTGAGTATGTCAAGACCACCAATGAGTTCTTCGCGTTGCTTCGAATTAAACCACATGCTCCACCCGCCCCGGGGCCCCAATCAATTCCTTTAGGTTTCATTCTTGCGAACGTACTACTCAGGCGAATTACTTATTGCGTTAACTGCGGTACTGAACTTTGACATCCAACGCCAGTACTCATCGTTTTGGCGTGGACTACTAGGGTATCTAATCCTGTTGCTCCCCCACGCTTTCGGGACTGAGCGTCAGTTGCGAATTGAATCTCGCCTTCGCCATGGTGTTCTATCCATATATCTACGCATTTACCGCTACACGTGGAATTCCCGATCCTCTCCTGCACTCTGGCTGCCTGGATTTCGCAAACTGAAGTTAAATGGGCTTTCTGAACCTTGCTGCCGCCTGCTCCCTCTTTACGCTTAATAATTCCGGATAACGCTTGCCACCTACGTATTACCGCGGCTGCTGGCTGTGGTTAGCCGTGGCTCAATAAAGTACCGTCACTCGATACCATTTCCCATAGCGCCGTTCTTCCTTTATAACAGAGTTTACAATCCCTTCTTCCTTCACGCAGCGTTGCTCGGTCAGGGTTCCCCATTGCCGAAAATTCCCTGCACCTTGCCTCCCGTACGGAG
+
'$$%'+%(%++/30&214),/.//1/(**/1,$)'&(*-7.100.*+/-%')+-4:544.3103/112.)-',3.*'+)),(&('(#*+3343258,9:717/135/-(/6,3,3*%*&(%$&+-.0',1,035:9:9965259656:98;61.%2//-320*+%-*.31-1,+*)-434622+.*.10++(,0--0((++*)('+,,0.39<.044;,4::-.13;324:55575965:.*+0,24*-0-,,.2-27:)3,()*+*&)+*)*(-++51*'-'*$#%'&/-.15245346:50(,*--532:8+,9846-'(**'(**/0'$$')-,),..13+,-*')*)133*,+'&$%#$(-*00..0./--/01)-120:233568-4,-/)74/'+*21*+'/44523+,-24.,521/'--.*-'2+132114905640,-/./2+.-../00/01...6:++++3*'*&(%&&*,-2011+,-//0&%$&#))'((9339967608(-.9/&'+1*6;456*),/.01-7..5+$&%('',,())(%&',,698:7*,3,$'*,3./.0;-3-+,,+371+'((&*+.&+'2,%*(**+00+4--,0,4,2,*))'''*01585/...,-1130)1'(%('**-*+,.225-462'7,//78:33-+,-,)/+,.231-5,0')#//'*/-;96.'-,+1:0,0;;5532+*2538/+2-+-,)),**'&&&()*'%$&(),,&''53579+%%)+0(-*-.97,(*'(#%(&%+5/03+*&((*&0-(5+51)*0141./,-2-./&(),-%+,,+,*'')&.8(*$%(-(($&%&&-9/5($%+145.,(&$&$#$%%)+6568()*'')*/0(*,/86-0'(('-.+47560+.../,4-+--6),.,6/6....,00*,.,1/82326-4)'$)'&+).'-362/0*)&)(/,02&+')-69:/,++*($'(02,+3--,(')*%+'..,20-29.*.3-++/+-)'(',81(*%,+,.*+.14866065).)-*+*(**)*-.,702*+'(***15,$*)#)+))0.3/331((&)$$&%%&*/+.1+%.%&'&,$
@cd7334e4-a9bb-4a06-8df9-f46f117e72b6 ch=189 read=182916 start_time=2019-12-13T10:42:07Z barcode=BC01 runid=2c9cf7bc05858273f10e7d7ec552fc0bd742dc3e
CAGGAGCAGCAATGAGAATAATACTGTGGGCGCAAGCCTGATGCAACCATGCCGCGTGTGAAGAAGGCGCTGGTATAAAAAAAGTACTTTCAGCGGGGAGGAAGGAGTAAAGTTAATACCTTTGCTCATTGACGTTACTGCAAACACCAATATCCGTGCGGCGGCCGCTGATACGGGCGTTAATCGGAATTACTGGGCGTAACGCAGGCATTTGTTAAGTCAGATGTATGAAATCCCAGGCTCAACCCTGGGAACTGCATCTGATACTGGCAAGCAGGTCTCGTAGAAGTGGGAATTCCGGTGTAGCGGTGAAATGCGTGAGATCTGGAGAATTACCGGTGGCGAAGGCGCTGGACCCCGAACTGACGCTCGATGCAGCGTGGGGAACAAACAGGATTGAATACCCTGGTCCGCCGTAGATGTCGACTTGGAGGTTGTGCCCATGAGGCGTGGCTTCCGGAGCTAACGCGTTAAGTCGACCGCGCCAGAAGTGACGCAAGAAGGTTAAACTCAAATGAATTGACGAGGGCCCACAAGCGGTGGAGCATGTGGTTTAATTCGTCGCCGCGAACCTTACCAGTCTTGACATCCACGGGAAGTTTTCAGAGATGTGCGGGGAACCGTGAGACAGGTGCTGCATGGCTGTCGTCAGCTCGTGTTGTGAAATGTTGATTTGAAGTCCACCTGGTACAACCCTTATCCTTTGTTGCCAGCGGTCGGCGGGAACTCAAGGAGACTGCCGCAGTGATAAGCTTTGGAGGAAGGTGAGGGATGACGTCAGGTCATCGCCACGACCAGGGCTACGTCTGCAAAAGCATACAAGAGAAGCGACCTCGCGAGAGCGAGCGGACCTCGCAAAGTGCGTCATGACCGGAGTCTGCTGCAACTCGGCTCCATGGTAAAGGAATCACTTTAGCAATCGTGGATCAGAATGCCACGGTAGACCGTTCCGGAAGGCCTTGTACGCACCGCCCGTCCCCTGCATGGAGTGGGTTGCAAAAGTAGGTAGCAACCTTCGGGAGGCGCTTACCACTTTGATTCATGACTGGGGTGAAGTCGTAACAAGGTAACCGG
+
+%0-))&,,,.1.*'''(-,,/,.-012856,+//,1;76/-+,0/2,,-*,4*)-0,,(*-),-*(($')-0-)241966.+*0+-.441'*(+2-,)-1+.20+-/193),+0)(()++/-)*/1.-5...+4(#'&(.--&($&&&%*+12*+.-(%&*)/2/*+&()./0'2-/1/9/8.1+3../50456110++'$%$&%(((%'*,)++4-026++-6.-(&'(01*-3.'-,+*+$'),)*+3-1-+20/00/++.01222-*2.')%'))++1./+))%*&&*,.,..3--(4),-.+2--.&13)*2..'('&+-.2*')%''),185666851.+(()%%&.)/9)/+**1/1002566.(&.-+&++,2,',''&,-646*'+$1)'(...17&))+,'.),5.1(&&($,330+)',,**,2-,-)20+#$)$46048160170*.,)+,0./(&()*80/-21+))'&'$&'%%&'%'(01(,%($&()(*))33.46463-,+135555/+.2,-,'%))*(,+/),-')('(&)+1/61.60-((%%(.+()++)'&%#$%&&&+)'&&#%*,/,+-,/*(*(,6;./)))++2.%'''(0-+9099;*'%,-&-&(,81.--+////59.,,.**./0593--'(')+'()''(%(1(%'&'+5/,1.'*&$&*.,/2(*2,--)+1-,59014005481*()))3404205()-+&(,550-,(-'*)&%*$%$%%()+.,-(*((+()%,3*0)114/21*'&*'&#%#&'&))*+8)/33)&&'%&%'#%'-,*#'('())*%'%(**-+.(').(())'%#%&)(+2923//+%$')%('&%'++'&'$%%''%*,-,+)'(+*0/00)*,//+*--)'&((%()(),'&'&&&'),00;1878:1:'&(2--64133;552326--+/((*(''%&((*+-.1,.'.*'*'*'+*+*)&&((*0/(&+'.,/6)..1,($($('(*,,-511163.:2),3-,*)&)++'**-)()4:810,+,,+27+()-,,.0**&'&+2,0,/2/+/,
@2dcc0376-8f91-42ed-be8a-9526be5a0e5b ch=127 read=122205 start_time=2019-12-13T10:42:00Z barcode=BC01 runid=2c9cf7bc05858273f10e7d7ec552fc0bd742dc3e
CCGGTTACCTTAGTACGACTTCACCCCAATCATCAATCCCACCTTAGGCGACTTCCTTCCTTGCGGTTAGGCCGCCGGCTTCGGGTGTTATCAACTCTCGTGGTGTGACGGGCGGTGTGTAAGGCCGGAACGTATTCACCGCGACATGCTGATTCGCGATTACTAGCGATTCAACTTCATGTAGTCGAGTTGCGAGACTACAATCCGAACTGAGAATGGTTTTATGGGTTTTGCTTCACCTCGCGGCTTCGCCTCTGCACCATCCATTGTAGCACGTGTGTAGCCCAGGTCATAAGGGGCATGATGATTTGACGTCATCCCGCCTTCCTCCAGCTTGTCACTGGCAGTCTCGCTAGAGTCCCCAGCGACTAAAGGTTGCTGTTTGCGGGACTTAACCCAACATCTCACGACACGAGCTGACGACAACCATGCGCACCACCTGTATCTCGCCATACTTCTTCTCTGTTGTAGAGTATGTCAAGACCTGTAGTAAGGTTCTTCGCGTTACTTCGAATTAAAACCATGCTCCACCCGCTTGTGCGGGCCCAATCAATTCCTTCGAGTTTCATTCTTGCGAACGTACTACTCAGGCGGAGTACTTATTGCGTTAACTGCAGCACTGAACCTCGACATCAACACTTAGTACTCATCGTTTACGGCGTGGACTGCTGGGAATTATCTAATCCTTTCAGGACTGAGCGTCAGTTGCAGGGCCAGATCGTCGCCTTCGCCGCTGGTGTTCCTCCATATATCTACGCATTTCACCGCTACGCATGGAATTCCACGATCCTCTCCTGCGCTCTGGCTGCCTGGACAAAGAAACTTACTGAAGTTAAGCTTCGGGCTTTCACCACAGACCCTCGCTGCCGCCTGCTCCCTCTTTACGCCCAATAATTCCGGATAACGCTTGCCACCTACGTATTACGCGGCTGCTGGCACGTAGTTAGCCGTGGCTTTCCAATAAAGTACCGTCACTCAGCTACCATTTCATAGCCGCCGTTCTTCCTTTATAACAGAGTTTACAATCAAAGCCTTCTTCCTTCACGCGGCGTTGCTCGGTCAGGAGTTTCCCCCATTGCCGAAAATTCCCTGCTGCTGCCTCCCGTAGGGAGCAATATCAGCACCAACAGAAGGGTTGGCAGGAACGACGGCGGCAACACGTGGCGGG
+
4.).03./+(*%*+*,..570.-.(&#6+784579;517)(*%0)'0,.&&%&+,'(+-%'&%(*..3*475-%-,0/.334070-(+0-0//-...-./16762.-04)79005//0-(*(*-2/,+/()::::;5*1+)+6649:91421103'*+1/4')**+./0512'+((,,&*,46668,,+-8+,+-/236378:941*-.-('*&+0*%+-1;/4523.473'&'+2-/1747-*.,+284/1'(*,--,.41888.9.,)(+,(,/00520-/,;.+.8442433*38722-+,.*-,:9./4215993;8*.2)153).1)*+1...543.2-,*32.+01053++.,0,+&&##$##$2-(-*)(%#(),30)++10,)&(+./3+1+235;51+//02342++''&&*3.41,*)%#$''.'.;22:0/0'(*080//'*&%%*$'#'%'&$)(%$%%$(+,:7991/.0173,'%')*,,+0058<:6906-%+8/9,/.1.-;;/+3.**///.).+'&&&%())-,*+*,&-,01(-(7,77;84330<:54:;629/0--3407463/011/725&'(%,)*-2-0-*+)6,7-8777.55,3/3/,-%&&++3317(3,).-4+*+&)+,56777<;11/711139532-(%)/+*,,./,+&((%&$$$.,'58--,*'+-058-84924))-.-7../9-+,)')(++,*+)$')+,--19755685999.+/((-0344;/0*.0+-4,,'+$$%&'&1,7.+,,052,,./477))'((2-+76554225.++-2,'')'&)&)+//,')+11/&&$&*)6603-0,*,+(*+0629/-/3745522485/00.4&+.18301.62-.3/1/50*-4/5+-,**4/7./2(0*)%3+,--4.014/71111-1.+*/./2292//24++-2---))&(5-73,))&.-023)024%//0/4535;+($))/3-+1-//32.2-%&(%&)./4'&)(0;,*),+-/'+,$)24868368)550101/21113,.-2.967/1+%).8)18::105;89.,/112-(81+(%+-.,.,,,-,72++--0*),-483457'++(-*84700,'-2(&&&$'$'',&'&$%$$&&(()&'%('$$$$$$$
