# Supplementary material for: De novo species identification using 16S rRNA gene nanopore sequencing
Source: PeerJ. 2020 Oct 21;8:e10029. doi: 10.7717/peerj.10029 (PMC7585375; doi:10.7717/peerj.10029)
Supplement: Supplemental Information 3 [file peerj-08-10029-s003.zip › pass_fastq_runid_2c9cf7bc05858273f10e7d7ec552fc0bd742dc3e_544.fastq]

@432ea664-8290-451f-b9ea-9e8cc09c59ae ch=246 read=123814 start_time=2019-12-13T10:41:47Z barcode=BC01 runid=2c9cf7bc05858273f10e7d7ec552fc0bd742dc3e
CTCCCTACGGGAGGCAGCAGTAGAAATTTTTTCGGCAATGGGGAAACCCTGACCGAGCAACGCCGCGGGAAGAAGGTTTTCGGATTGTAAACTTCTGTTATGAGGAAAGAACGGCGGCTACAGGAAATGGTAGCCAGTGACGGTACTTTATTAAAGCCACGGCTAACTACGTGCCAGCAGCCGGTAATACGTAGGTGGCAAGCGTTATCGGAATTATTGAATGAGAGGAGCAGGCGGCAGCAGGGATCTGTGGTGAAAGCCTGAAGCTTAACTTCAGTAAGCCATAGAAGCCAGGCAACTAGAGTGCGAGGATCGTGGAATTCCATGTGTAGCGGTGAAATGCGTAGATATATGGAGGAACACCAGTGGCGAAGGCGACGATCTGGCCTGCAACTGACGCTCAGTCAGCGTGGGAACCGTAGGATTAGATACCCTATTAGTCCACGCCGTAAACGATGAGTACTAAGTGTTGGATGGCAAAGTTCAGTGCTGCAGTTAACGCAATAATTACTCCTGTAGGTAGTACGCTCGCAAAGAATGAAACTCAAAGGAATTGACGGGGGCCCGCACAAGCGGTGGAGCATGTGGTTTTAATTCGAAGCAACGCGAAGAACCTTACGGGTCTTGACATACTCATAAAGTCAGAGATGGAGGAATGGCTATATGAGATACAGGTGGTGCATGGTTGTCGTCAGCTCGTGTCGTGAGATGTTGGGTTAAGTCCGCAACAGAGCGCAACCCTTATCGTTAGTTACCCATCGGTAAGTTGGGGACTCTATGAAGAGACTGCCAGTGACAAGCTGGAGGAAGGCGGGGATGACGTCAAATCATCATGCCCCTTATGACCTGGAGCTACACTGCAATGGATGGTGCAGGAAGCGAAGCCGCGAGGTGAAAGCAAAACCCATAAAAACCATTCTCAGTTCGGATTGTAGTCTGCAGCACCGACTACATGAAGTGGAATCGCTGGTAATCGCGAATCAGCATGTCGCGGTGAATACGTTCTCGGGCCTTGTACACCACCCGTCACACCACGAGAGTTGATAACACCCGAAGCCGGTGGCCTAACCGCAAGGAAGAGCTGTCTAAGGTGGGATTGATGATTGGGGGGTGAGATCGTAACAGTAACCGG
+
,,00))/-,06*.6/-00-.1/./+.'0597-17<55622)'%)*)/5,+125//-,-863.17)+)/*--+00+4,;8/5(7-341459+01937729/+'**),,-'.02/2/230025*2.*5202821173'()*-2%*,,/087-6-6/($''#&),-013000117163-..-+1).(,60,,---6/900877725.9..-3$+*)./).)'((*%'%$-)%'&+/7:7;823.**/)'-.8676761165,.755/.*+*.,-).(*(*01:).303-+1,(0+*/5005//--,*(*''(**+--,68-6,5+6889653011/030-153-01997000/1/33-*.*/4246:323.,)((,*-/38632.,+001;4111.+*--5/32-%-,*(()+0)(,('//-10&+$0)-)-/02:-+*&-+/13(&*+18699;03+&*'''(+530,//34<7634'$#',))/<:88:32///..125243,7,,0&-&%(.04(((()*+-66785878-,35++-12.19.-999<3,2+234216-29:4.73++*-.*-/1:79-*++&.''*2.;;/.8376**2(,,0542/25-/-+'$$%)&/340+0+*('*(,,0+,2-(&&)*))++-710*('(($1---.-/.'/(+).+2212750466743522465822221/,.//(*.7579383,86574604651341.(())+0200/72)./12-02,/+-&)+'()-1++-,,*/*16-*-,+(&$%(($&+.26578(211--.*')*090*0(/+5/-588153346785:7,++,-6631:3)1011666:579+-/(*+%(&$(.61620090633'2-*.')**1.165800-5+,-1,*-0<;15:5.218;8/-::9<425+/15:,9.31./29971-0+'+)+5..-.+-/0--)*+)34678++*.)*0311,/44986.011299756+,,+-80063062131834426-++++,0&+870283+)+.*-,*))*3/...9;7,72*&'3(,63876.2)(-+-*%(),'&)')')*1232/061526;6/.3+,-1.8042:97'+*,'(*4)3''+(*+4:9889
@8db07990-1462-49d9-8921-5f0527fe06fc ch=298 read=128312 start_time=2019-12-13T10:41:40Z barcode=BC01 runid=2c9cf7bc05858273f10e7d7ec552fc0bd742dc3e
CTGAAGAAAGTTGTCGGGTATCTTTGTGCTTTCTGTTAGATGTATTGCTCCTGCAGAGGAGGCAGCAGTGGGAATATTGCACAATGGGCGCAAGCCTGATGCAATACATGCCGCGTGTATGAAGAAGGCCTTCCAGGTTGTAAAGAATGCTTTCCAGCGGGGAGGAAGGGTAAAGTTAATGCCTTTGCTCGTGACGTTACCCGCAGAAAGAACACCAGCTAACTCCGTGCCAGCCCAGCGCGGTAATACGGAGAGTGCAAGCGTTAATCAGGATTACTGGGTAATGAAAAGGCTTGCATGAGCAGTTTATTCAAGTCGGATCGTAGTCCGGGCTCCCAGCGCATAGGAGACTGCATCTGAGTACAGCAGAAGCTTAGGAGTCCTCCGTAGAGGTAGAATTCCAGGTGTAGCGGTGGGAATGCGTAGAAGGATCTGGAGGAATACCGGTGGCGAAGGCAGCCCCTGGTTGAAGACCCGGCGCTCAGGTGCGAAGTAGAGACAAACAGAGTTAAATTACCTGGTAGTCCACGCCGTAAACGATGTCGACTTGGAGGTTGTACTTACGCTTGGTGGCCTCCGGAGCTAACCTTGATTAAGTCGACCGCCTGGGAAATACAGCCGCAAAGTTCGACTCAAATGAATTGGCAGGGGCCCGCACAATAGTGGAGCATGTAGTTTAATTCGATGCGACGCAGAAAGGAGCCGCCTGAGTCGCCGAAGCATCCACGGGAGTTTTCAGAGATGAGAATGTACGCTAAGGAACCGTGGGACTAGGTGCTGCATGGCTATCGTCAGCTCGTATTTGTAAGAATGTTGGAGTTAAGTCCCGCAGCAGGCTGTACTTATCCTTGTTGCCAGCGGTCGGCCGGGAACTCAAAGGGAGACTGCCAGTGTCTCGCAAACTGGAGAGGAAGGTGAGGATGACGTCAAGTCATCGCAGCCCCGCCACGACCAGGGCCTACACACGATGCTACAATGGCGCATACAAAGAGAAGCGACCTCACTTGAAAGCGGACCTCATAAAGTGCGTCGTAGTCGGGTTAGAGTCTGCAGCTCGGCTCCATGAAGTCAGGAATCGCTAGTAATCGTGGATCAGAATGCAGTAGATACGTTCAGACGCGCACACACCGCCCGTCACACCGTAGCCAGAATTGGGTTGCAAAGAAGTAGAGTAGCTTAGCAGCGGGAGGGCGCTTACCGCCTGTGATTCATGGCTAGGAGGTAGAAGTCGTAACAAGTAACCGGAGATGAGGCGACAGGCAAGTGAGTTAACACAAGGAACGCAAACAACTTTCTTCAGCACCAGCAATGCATGAAAGCACGCA
+
,22,0')+1,10(/2..((+/-46.&($$%(*(-(($%&60%,%*'&(,34-'.)*%,,)//-)/,,'-%-.(/-+5,*+-+0-,.(-')+21+.4.///.100,-.12689.0-0--,++-.'**)%+(''))&1278,-18+&&'(#(./(/*''%&-2*(++*(,,''*94-/2030%0*-/+)/00'))'-(,&&-1)%-'*0.'(('%',3,.-,,4,./6.*(,)'(.&(&,.+(()(*(($'&))(%%('-*)(((**-,)+(.''+0+0311($&%$#',/++**&&'*+.+%($))*/6*4,$-5242&/10)#&%&')&'-/+-3*(*,*#%$&'*,'()0,00,*+)((%&##%%&(&()&(-//*-'***,-4.,0((%'%)%)(,/-3))0..-,&.+/.,')'+*--0/12*))''()34/,(+*')*$,('/./61%%*''/$////(&*('().'&&''''+)*--0-.20/'&&&&*)+)*'2.+,,(+((0)+(&(**381/154465-'+,340/0.2-*,-(*,,./308/))0/711()&%"'&&'$'%'(113/5+*+**.)*%($##$&1*310432/67.01''&'*,.+&/-.33+-./&(,'#$&(.2+422-&(-).',&,27./6+(**+/+'''(01'*+'($'$+/8503374203144)202''++(''%$)+%(*(((()*()''%'&)*+1,*,&0,'()-5*0++-./2543282-(%&%%')(4/.136.0&)+&*,*.12/4565')(('%&)53.+%''&/46-96-)+$'&*/+,06,(&&1)4*5708'(*-)3012211-+(-)--5('0*-4*-.$&%(**6)2--).**.//3.1))+*%+(332/,+)*')()*#&(+',--.*+&*++,+(&&&+3-198924300(/2564&'#&+3*&#''%')1070)+)+(&&&'')*(&)&11/449540./2022266,+*))*&,,.3945)**'%-(&)'/833877105:70000&03&.&')*'5)0&)(%')*(&)(&//0(.,*1*)+0*-++.&(,-,*,'''&$/07464903/-+*)))3,+&'(&'-,-,0898(-%,%&$%&)*,,180395-00(**-5()%(($&(%%'%(+)-5+*+3,')(%((+&)*,**(&+%)%))186++63.22/1-/3&+%()+(,+0,%&((***),&(,,''*&'')&..6043(-,-13,,))*1)%,+-.*21+-,)(')&%))1/)(&'*,*(.)+152./,)%*-07+0+'%''&,1++*-)-$.,%%''&&($(&'$
@1beb558e-a70e-47d3-9eed-cb0d5fd17ba9 ch=365 read=142820 start_time=2019-12-13T10:41:40Z barcode=BC01 runid=2c9cf7bc05858273f10e7d7ec552fc0bd742dc3e
CCGGTTACCTTGTTACGGCTTACCCCAGTCATGAATCACAAAGTGAGCAGCGCCGCCAGAGGTTAAGCTACCTACTTCTTTTGCAACCCACTCCCCGTAGTGTGACGGGCGGCGTGTACAAGGCCGGGAACGTATTCACCGTGCTCTGATCCACGATTACTAGCGATTCCGACTTCATGGTCGAGTTGCGAACTCAATCCGGACTACGACGCGCTTATGAGGTCCGCTTGCTCTCGGTCGCTTCTCTTTGTATGCGCCATTGTAGCACGTGTGTAGCCTGGTCGTAGGGCCATGATGACTTGACGTCATCCCACCTTCCTCCAGTTTATCACTGGCAGTCTCCTTTGAGTTCCCGGCCGGACCGCTGGCAACAAAGGATAAGGGTTGCGCTCGTTGCGGAACAGCAACATTTCACAACACAGTGACGACAGCCATGCAGCACCTGTCTCACGGTTCCCGGCACATTCTCATCTCCTGAAAGGCTTCCGTGGATGTCAAGACCAGGTAAGGTTCTTCGCGTTGCATCGAATTAAAACCACATGCTCCACCGCTTGTGCGGGCCCCGTCAATTCATTTGAGGTTTTAACTGCGGCCGTACTCCCCAGGCGGTCGACTTAACGCGCGTTAGCTCCGGAAGCCACGCCTCAGGCACAACCTCAAAGTCGACATCGTTTACGGCGATGGACTACCAGGGGTATCTAATCCTGTTTTGCTCCCCACGCTTTCGCACCTGAGCGTCAGTCTTCGTCAGAGGGGCCGCCTTCGCCATTTCACTCAGATCTCTACGCATTTCACCGCTACCTGGAATTCTACCCCCCCTCTACGAGACTCAAAGCACCCGGTATCAGATGCCAGTTCCCAGGTTGAGCCCGGGGATTTCATCCTGACTTAACAAACCGCCTGCGTGCGCTTTTGCCGCCCAATAATTCGATTAACGCTTGCACCCTCCGTATTACCGCGGCTGCTGGCGCGAGTTAGCCGGTCTCCTTCTGCGGGTAACGTCAATGAGCAAGGCAACTTTACTCCCTTCGCCCGCTGAGTACTTTACAACCCGAAGGCCTTCTTCATACGGCGTGGCTGCATCAGGCTTGCGCCCATTGGTACTGTGTTCGCTGCTTGCCTCCCGTAGGAG
+
5-2,1+-6304-08%20%-**$/26.%/.($%'&23617-8,*,.(*)(+,+12$'&')))0,8-2*./.463.35:91886*1/2.<-++*73/)(.&-/26566289915--+.5-/686.60(*,*-42124;9585,+'%)&(*,13,()*,.4',-.-/005;0/,,06:7),,.)-.01373535:8866;81.03040*+04302)'/+)+5,46-03/007+.220)-13/((.'*+)+51(+0212,29-;-+,&2.,-..44/+++/0.2:;:68358;88'(()-,+,/--/86774/44*(///:7550**,3<9011577797.56317&'3)+23728;1.31'8,99;:;;7;35*27;0+1,.*,,0-0/./67874290201%%()$-.'1//31-()*',)(%&()+344.,,5-6553010039254665266498,&$''.-12.9/-/5775.0+-,4.&(0194:888;;;9:46/.0;;88:86516+6)*4312-03/0145)(/,..;;-4<55468918-,41+,--*1452.)+-/*',-395:568;,*)()276+'%%&(,+220),(*-/9;-,334/8460..1+2'&')),'.***.*2+.*(6'+6/1/475/0)/((**/*-*-'.,,.03/401153;9/116/.&(/21385896/86..1/2+/89944+686*&+,083)%(')572--/)/3010*133001115<8467/-%/++%+*,795;7440*)0',%'(-)+/:87332323.1::,/8752-++(',+5*7,8568346600*,0(0*,15468.2(*//47+/311261177-7*&)76894-4920)(-+6*-.68.3:41-(***,4/3.6/66:8570/1%&(+,4/,)+)(&(*/*//)*())*0/1,-/1515606/,+-.6./08*.--801962331168:0/+**'&0-7-,-,-%,)-.:1;9666(2236;86877950.*+**&$&&&',10-.0/9+045'*1)&(/)&&)%*+/+*+-+*2-')),.394:34;7%$"%')-&*.-,/-..35-/3-/1.0329.+./+'++-'$$#&%*,.-(('%%(.),9+*1'0-()
@253a17bf-d746-4fcf-a5d4-dc596280e6b6 ch=42 read=98788 start_time=2019-12-13T10:41:30Z barcode=BC01 runid=2c9cf7bc05858273f10e7d7ec552fc0bd742dc3e
TGGTACTTCGTTTCCAGTTACATGTGCTGGTGCTGAAGAGAGTTGTCAGGATATCTTTGTATTGCTTAGCACCAATTTGGTGCTGATGTGCTCCTACAGGAGGCAGTGGGAATGTGCAATGGGCTCTAAGCCACAGTGCTGACCAGCCACCATGATATGAAGGCCTTCCGGGTTATGCAAAGTGCTCAGCGGGGAGGGAGGGAGTAAAGTTAAATACCTTTGCTCGTGGCGACGTTACCCGCAGAAGAAGCACCAGCTAACTCCATTACCCAGCAGCCGCGGTAATACAGAGGTGCAAGCGTTAATCTGGAATTACTGGGACGTAAAGCGCACGCAGGCAGTTTTATTAAGTCAGATGTAAATCCCAGGCTCAACCTAGGACTGCATCCTGATACTGTATGAGTCTCGTAGAGAGAGGTGGGAATTCCAGGTGTAGCGGTGAAGAGTAGTAGAGATCTGGAGGAATACCGGTGGCAGAAGGCGGCCCCTGGACGAGACGGCGCTCAGGTGCAGAAGCGTGGGAGCAAGAGCAGAGTTAGATGCCCACAGTGAGTCCGCCATCAAACGATGTCGACTTAGGTTGTACCCCTTGAGGCGTGGCTTTGGAGCTAGCGATTAGATCGACCGCCACAAATTACGGCGCAAGGTTAAAACTCAAGGCCGTTGACAGAGGCCGCACAGGCAGTGGAGCATATGGTTTAATTCGATACAACGCGAAAAGAACCTTACCTAGTCATGGCATCCACAGGATTTTTTTCAGAGATGAGAATGTGCCCCAAGGGCAAATGGGACAGGAGTGCTGCATGGCTGTCGTCGAAACTCGTGTTGTGAAATGTTGGGTTAAGTCCCGCAGCAGAACAGCCCATATCCTTTGTTGCCAACTTGGTCCGGCCAGGAACTCAAAGGGAGACTGCCAGTGATAGAAGCTGGAGAGGAGTGGGGATGACGTCAAGTCATCATGTACCGACCAGGGCTACGTGCTACAATGGCGCATGCAAGAGAAACTGACCTCGCGAGGCAAGCGGACCTCATAAAGGTGCGTCATGAGTCGGATTGGGTCTAGCTCGACTCCACATGAAGTCAGGAATCGCTAGTAATCGTGGATCAAGAGATGCCACAGTGAATACGTTCCCAGGCCTTGTACCACACCGCCCGTCACACACCATGAGAGGAATTAGGTTGCAAAGAAATTAGAGTAAGCTTAACCTTCAGGCGCTTACCCACTTTGTGATTCATGGCTAGGGTGAAGTCATGACAAGTAACCGG
+
"($('))*&%).)1((*5+(()*).'.036000.+-*%)%')5.-.5-*)%+)--4:821/+/+*,,*,,&)(&$''')++.0,+++(0%,,00-)*$/*&('&%'(-82*3019285:631-*)&%&'(.+((,,/,(%%&'*-'(((..'%(&'&)')()('1,1,**63/.'*&+/44+3)/-)$%%)33,)/.&&,/+&)'-4,,1-8,*+,.)*0-*+,-+.-'''%*)1/+/5,'(().,%+*%*1*,()),*+()/7+.,',(')(*(%)(('&)(,..+1+1,-0+.09:5621:.9--+*/.+1+-.303+&%&)01*)&).-.,2230332,69/((0,+,-13361,'''*)-0,+/37671)351'&-/07//.,.)'(,.%-"#$#%'%''*,/118+++)(',-/06..-1/0.-2863+)*)..(%('%&''%'%&))*+*0),.+-*(**.05,2-.'&%&((..,(*)34.*154)&(('0&&&(,/2(15.-.*(,*(,$,$'*((-.(%)%+,-*),,*)//),0,()()&%$&'2*$',+++,(&%(*+',,/1327&.,)0-*%+(*%)&(*33,*-/--0,$)**+*+-))$&,)*&&)*+*1*(.)%')))*(**(..+1.++()+)++-*,04/%%(*(,/.,2+,&''&%$(./*))*(2552&%$*0)-*1.5/323:1*+,.27-2%,'(./((*.-24-.11//2-,)*'('')/,**%)+%503:<7,64.-/000)*0++8(&(&'&+'+,(+,/(*)((*($-&%())/025474:7-,))&-,*+*&)*414.08++%%+1-029-//.:0.,208*&+)(,(*$$&((-/*$*),2%%+.),3%))'&(&'),00(/*1/%/3,0,3*)+))2*(*+44455)/+**,,*+)(+666+*((*%)*/7:0.05640/.-3*23/0*%&'$$(&'(9:0.+.''(*',./+,-/2/170/125783.*((((#&%&(011/-,*)*.00.*,(//48332+13**3088,65'*)'(),%-%2+)-+)(%*.210-'/,2)''*,-,*))+(,(,)./,20(-+/...1544/..*1'&(,1+/&),)..,*5,,/-.52,/)./.--*)&$&'&*,.3%10)&--+,+,*-4-.&&''''('+-*2/+5*.5:1')*&*())((+,'&'*+1-8911/%*'%%&*')03*&*15.,0355:6)*(&).&00-,--(*)(&+'-,.5-,-)/,-,
@fce10eae-e28c-4c04-a2a0-78b94bf07e44 ch=280 read=95421 start_time=2019-12-13T10:41:21Z barcode=BC01 runid=2c9cf7bc05858273f10e7d7ec552fc0bd742dc3e
TTGATTTTGCTTGTTACGACTTCACCCCAGTCATGAATCACAAAGTGGTAGCGCCACTCCCGAAGGTTAAGCTACCTACTTCTTTGCAACCCATGGTGTGACGGGCGGTGTGTACAAGGCCCGGGAACGTATTCACCGTGGCATTCTGATCCACGATGCTAGCGATTCCGACTTCGTAAGGTCGAGTTGCGAACTCAATCCGGACTACGACGCACTTTATGAGTCCGCTTGCTCTCGCGAGTCGCTTCTCTTTGTATGCGCCATTGTAGCACGTGTAGCCCTGGTCGTAGGGGCCATGATGACTTGACGTCATCCCCACCTTCCTCCAGTTTATCACTGGCAGTCTCCTTTGAGTTCCCGGCGGATGACCGCTGGCAACAAAGGATAAGGGTTGCGCTCGTTGCGGGACTTAACCAACATTTCACAACACGAGCTGACGACAGCCATGCAGCACCTGTCTCGCGGTTCCCGAGAGCACATTCTCCGTCTCTGAAAACTTCCGTGGATGTCAAGACCAGGTAAGGTTCGCGTTGCATCGAATTAAACCACATGCTCCACCGCTTGTGCGGGCCCGTCAATTCATTTTGAGTTTTTTAACCTTGCGGCCGTACTTGCTCCCCAGGCGGACTTAACGCGTTAGCTCGGAAGCCATCAGGGCACAACACCAGGTCGACATCGTTTGCGGCGTGGACTACCAGGGTATCTAATCCTGTTTGCTCCCCACGCTTTCGCACCTGACATCAGTCTTCGTCGAGGGGCCGCCTTCGCCACCGGTATTCCTCCAGATCTCTACGCATTTCACCGCTACACCTGGAATTCTACCCCACTCTACTGAGACTCAAACTGCCAATTAATATCAGATGCAGTTCCAGGTTGAGCCCGGGGATTTCATCGAAGCAACAAACCGCCTGCGTGCGCTTTACGCCCAGTATTTGATTAACGCTTGCACCCTCCGTATTACCGCGGCTGCTGGCACGGAGTTAGCCGGTGCTTCTTCACCGCGTTAACGTCGAACAGGTATTAGCTTTACTCCTTCTCCCCGCTGAAAGTGCCTACAGCCGGAGGCCTTCTTCTTACACGTGGCGCGTGGCATCAGGCTTGCCATTGTGCAATATTCCCCACTGCTGCCTCCCGTAGG
+
)&'$*.)(%(.+-./**+-47<7.61.)*,66372.871(++04(2('(%(,&*.,.+2.++1502/6-,*,.0792*++3-8;;4.1$32,),086/../048:705111,,)+272*7*(173)0--3./:3129393:3,4;3..,20&&'&&*%(+--0+)08,41/2260%*%$)')**'*+8.3--666/05-..313:8732&*')#(*01.//+++.5//-/+,+**,,--'**,-0160654<9447789::;4491.**+&(+/,**+513/1988+2)*3996;---,/10438679691,*,05/,/88299+/*,.4<9111&23080+.2349%%2(,249::;6-4/&+$($$&+,.048/0(.46(7/8666,4+-+,-.,1/00;230:4462//'-(((+*28*/00303.1/+3.11136+3225:780-)$(*05/11/++$)++41./%%&&%&&(**-*&%'&$)-.11+(**(,5.77678;:934604498;2643*.'*.3/+5419/0/23/-3/4.90:;/0006777.-5...,2-1(3'2)34('./-7474'./.)//33/<8<.210,/+,-274:065,-+%(*166-/2711-.017391*)()),-657.0./,*+%&*&*32-/00./&(&&'$)'-,215652:($%((,--1955656;+34-2127-1:655234<5--,0*+((+*,-033)-+390,'%',.2333596773&$/6065-+2*$%*(-4289,/./0<1*-0*)*010/.*'((&#+-*2/55'(,&(+120+')),5-6.755/),,)'&&%-.17679150+'(,1&%)()((',1,-.--5)54.6+),5070.15/''-/1*1863/--&%%&'.146:948,1622544452('%'&1-/*(')(%''#&'151,2-0.5.,+06**)/'0(*7.38572;22/*),)(%)*/&'2(('+&).6368:6571*.0&')%./70685%+)-/,..--0'%&),/+-047-98/523.+/88490)-),%$$''&.(*'%),,/17/-,*+-++%(*/./,*&&$'&(+,/*57244.37*,5),&'*3/,27,991(+**+&&*-*06)*-/0&
@7b3b5d44-eadd-4d1d-a695-75294705cb95 ch=297 read=138555 start_time=2019-12-13T10:41:11Z barcode=BC01 runid=2c9cf7bc05858273f10e7d7ec552fc0bd742dc3e
CTCCTATGGGAGGCCAGCAGAGGAATTTTCAGCAATGGGAAACCCTGACCGAGCAGCACTACGTGAAGAAGGTTTTCCAGTTTCTGGTATGAGGAAGAACAGCGGCTGGGGAAATGAGCAGCCGACAGAAAGCCACGGCTAACTACAGTACCCAGCAGCCGCAGTAATACGTAGGTGGCAAGCGTTATCAGGAATTATTAGGCGTAAAGAGGGCAGGCGGCAGCAAGGGTCTATGGTGAAAGCCTGACTTAACTGGCCAGCCGCAAAGAAACCAGGCGAAAGCTAGAGTGCAGGAGGAGAGGGATCGTGGAATTCCATGTGTAGCGGTGAAATGCATGGAATATGGGAGGGAACACCAGTGGCAGGCGACGATCTGACACAACTGACGCTCAGTCCCGAAAGCGTGGGCAAATAGGATTAGATACCCTAGTAGTCCCACTTAAACGATGGAATTACTAAGTGTTGGATGTCAAAGTTCAGTGCTGCAGTTAACGCAATAAATTACTCCGCCTGAAGTAGTACGTTCGCAGAATGAAACTCAAAATGACGGGGCCCGCACAAGCGGTGGGCATGTGGGTTTAATTCAGAGCGCGGGACCTTACCAGGTCTTGACATACTCATAAAGGCTCCAGAGATGGAGAGATGGCTATATAGAGACACAGGTGGTGCATGGTTATTCGTCAGCTCATTGTCGTGAGATGTGCGTTAAGTCCACAACGAAGCGCAAAAAAGCGTTAGTTACCATCATTAAGTTGGGGACTCTGGCAGAGACTGCCAGTGACAAGCTGGAGGAAGGCGGGGATGACCTCAAATCATATTTTCCCTTATGACCTGGGCTACACACGTGCTACAATGGATGGTGCAGAGGGAAGCGAAGCCGCGAGGTGAAGCAAAACCCATGGTATTCTCAGTTCAGTTGTAGTCTGCAGCTTTCGACTACAGTTGGGTCGAAGAAACAATCGCGAATCAGCATGTCGCCAGTGTCACGTTCTCAGGCCTTGGCACGCACCGCCCGTCACACGAGGAGTTGATAACACCGCGAAACCGTGGCCTAACCGCAAAGGAAGGGGCTATCTAGGGTGGGGTTAAGTGATTGGTGAAGTCATGTCAAAAGGTAACCGAAATGGAGGCGACGGGCAAGTAGGATTGCTGAACACCGACACTTTCTTACCAGCACCAGCAATGCATGGCGGG
+
+-42++0&22,+0/)*,20,+-/+129:8,(,.,,,,+').+/:2-.00*&(&-/&*$(#$&(.01.*-,)/.8:9.0/-38+)('%&%%&&((*+*.4++'*()*)++-)&*+-+&'''*-+&%(%&+*''//-+(+,,24/--/&&1',/)+/1216526&-0/1/-0-//-1-+/,06-43,:../&,).*0++7,)080202;-)(/+()-86*'(&',--/*55/-))/34501.0,.0/43-6,0*'(%)#$'&+-$('**'-52/7//52%&(''')&'()+/6569/05,**06+663(+&'0*3:26+.*'&%&+*,-,,-93.,4&.%&',11.51,(*0*.93356+.-+*&%&,.86.-,-*%&%$%--11/023.2/3/37/4-'))(()(&'+(//:<1(-0+2-.,3254<**+331222.*'+)-,6+*(%+%)*&-0,.02++,*-00546)--.9402:8124223245+-(1+1.0.+,'*)*'$')28,30*()('+(*./424:2')++/7-,/4+1202-('#&%/(03./7)'.,/,-(,,20'/-,*,*',3)5;8-87.6&&+&*.1(/(*,3/9..52-21315344/.(..0%%180052.1+))(*+784..+)53&1/+-,,-)(%)#%'**/-.1-')+++,(0*#*((-3733443&0'%*.(4+,,./..%%*,2,4.23.#&'%'+.0./*,,/2.1(%(*/0...911:980('),&+*1'274//0722-*'&&(,777460/101664)-/,0+.1+005--33+'$&'*(+/062/2-.#+'&%+.*-++(.+2700-44330-*&(*,1+%%&&5019550++-/42-/2'+),+(*-+08')),()+.01',0<;417/&'%('),41+--78:4&(&*+0033+%%&'&'''(,+,.))&''&(%+(&$'+.'*+($%&&(+,((61.')*%*&))'&(%..*('%'(-11/3)/24*,''%%%(%(%+-.37102/()%('(*)))-/,*,*)'&()%(%%*(%&$$%$('')/./.0.0&.,0-/51.-4)32,%(*'$,/*(()%%%()+7-6.0,0,+-3),$'(,40,*0,1:97+0-,),.%,+,;;:0*--+)(().2+.)))&%'-,26434.--105007'++)+,-08+)&&#'$($&%$$$#$
@f70d9ad2-314b-4bd3-9346-82f2de6a3c4b ch=455 read=81803 start_time=2019-12-13T10:41:09Z barcode=BC01 runid=2c9cf7bc05858273f10e7d7ec552fc0bd742dc3e
CCGGTTACCTTGTTACGACTTCACCCCAGTCATGAATCACAAAGTGGTAACGCCCTCCCGAAGGTTAAGCTACCTACTTCTTTTGCAACCCCTCCCCATGGTGTGACGGGCGGTGTGTACAAAGGCCAGGAACGTATTCACCGTAGCATTCTGATCCACGATTACTGGCGATTCGACTTCATGGAGTCGGTTGCGAACTCAATCCGGACTACGACGCACTTTATGAGGTCACTTGCTCATGAGTCGCTTCTCTTTGTATGCGCCATTGTAGCACGTGTGTAGCCCTGGTCGTAGGGCCATATTGACTTGACGTCATCCCACCTTCCTCCGGTTTATACTGGCAGTCTCCTTTGAGTTCCCGGCCGGACCGCTGGCAACAAAGGATAAGGTTGCGCTCGTTGCGGGACTTAACCCAACATTTCACAACACGAGCTGACGACAGCCATGCAGCACCTGTCTCACGGTTCCAGGCACATTCTCATCTCTGAAAACTTCCGTGGATGTCCAAGACCAGGTAGGTTCTTCGCGTTGCATCAGATTAAACCACATGCTCACCGCTTGTGCGGGCCCCGTCAATTCGATTTGAGTTTTAACCTTGCGGCCGTACTCCCCAGGCGGTCAGGCTTAACGCGTTAGCTCGGAAGCCACGCCTCAAGGGCACAACCTCCCAGTGGGCATCACGGCGTGGACTACCAGGAGTATCTAATCCCTGTTTGCTCCCCGCGCTTTCGCACCTGAGCGTCAGTCTTCGTCCAGGGGCCATATTGCGCCACCGGTATTCCTCCAGATCTCCTGCGCATTTCACCGCTACACCTGGAATTCTACCCCTCTACGGGACTCAAGCTTGCCAATTATCAGATGCAGTTTCCCAGGTTGAACCCGGGGAGTTTCATACGGCTTAACAAACCGCCTGCGTGCGCTTTACGCCCAGTAATTCCGATTAACGCTTGCACCCTCCGTATTACCGCGGCTGCTGGCACGGGTTAGCCAGTGCTTCTTCTGCGGGTAACGTCCAATGAAAAATTATTAACTGCTCCCTTCCTCCCGCTGATGCTACAGCCAGAAGGCCTTCTTCACTTTGCCCAGCATGGCTGCATCGGGCTTGCGCCCATTGTGCAATATTCCCCTGCTGCCTCCCGTAGG
+
25+2091304/*-3&,.,16:73087)&&*+000163/,.-61.033,%$((+,--/,**.,2.,6+4,0/-+**-/2:25;<.4845487+,036*++/9:997787;52..(+,+//.28.0/11'3/./0+/+--++07%2%,,,-8877825.*+,008.-*&1/(&790,.017355,,&())),28/4&%55675313',.33752512+.'**/3-5753611'-.0+--../-+,,--+*+.114:91---+,045(0++),.,(+./65/0012:8.2:;;731-5879/0(***(%(&')76879-:3+*140847-//&-+,)),'.1-70/08855-,2/,-18759.-.0,6:79:5613203,26;-..:978(0+704/+-1.3511/830%&%*%+&')-1/0660...-.-1577110006.80//5'1%%%()*/,)++.-+(+-2231/))51*,)-8147676-+(&)*+(,2/98679<;94/7'2*456</9.,0)6/<:8<97981911176&%,0-1;7821110//..(*//+.*+)&(*.1/781+-5465:0,$)&('&)1:<,2-/--*--1273//00-398++352,112$'%%$%/+,-0/1420537+-/.,397977945)7)9/-..999;092+'-/%)*)')&$'+3,-.49886559/05(,./3:869519,-27<94604/2)%**+1:42,.*12---4:::9*3///91669((.11025$'%%$%()5/-3++--.;<:907&'&1//-4&'%312/6;7.,.4--///58:6/1,*0600+2862037794;;5540*-'+.6/494&0-.04.248175/47*,+))+-+942594*(//+$(-8+,'($&'+*1,7-6.04373785563-''%'(*1.15/71+'*&-)-,,-///.-+,-3/--32;3236',)*,,6;5837110102.+%)',*.)*+.9)33159<8887478:<;67:7312'2))+(''*)+/(0*-(*-&**6;+8894156,)+**-0210-*,&2/%&/'--074;8:;3(#())%''%#&(%.+1/2,....'*)+/-,.1069/06&(#%&3*137822...0,-.,*/5)+-&'&
@eb85efe0-3306-40b2-a237-6fb4e07ab793 ch=495 read=129795 start_time=2019-12-13T10:41:02Z barcode=BC01 runid=2c9cf7bc05858273f10e7d7ec552fc0bd742dc3e
CCAGTTTACCTTGTTACGACTTTACCCCAATCATCAATCCCACCTTAGACGGCTCCTTCCTTGCGGTTAGGCCCACCGGCTTCAGGTGTTATCAGTATAAACCGGTGGGCAGGAATAGCCACAAGGCCGGGCAGTATTCACCCGCGACATGCTGATTCTCGCGTTCTGCGATTCCAACTTCATGTAGTCGAGTTGCAGACTACAATCCGAACTGAGAATGGTTTATGGTTTGCTTCCTCGCGGCAGCACCACTCTGCACCATCCGTTGTAGCGTGTAGCCAGGTCATAAGGGCATGATGGTTGACGTCATCCGCCTTCCCTCCAACATGTCGCAAGCAGTCTCGCTGAGTCCCCAACTTAATGTTGGTAACTAACGATAAGGGTTGCGCTCGTTGCGGGACTTAATAACATCTCACGACACAGCTGACGACAACCATGCACCACCCATCTCATATGGCTATCTCTCCATCTCTGGAGCCTTTATGAGTATGTCAAGACCTGGTAAGGTTCTTCGCGTTGCTTCAGATTAAACCACATGCTCCACCGCTTGTGCGGGCCCCGTGTTCCTTTGAGCTTCATTCTTGCAGACGTACTACTCAGGCGGAGTACTTATTGCCGTTAACTGCAGCACTGAACTTTGACATCAACATAGTACTCATCGTTTGCAGCGTGGACTACTAGGGTATCTAATCCTATTTGCTCCCCACGCTTTCGGGACTGAGCGTCAGTTGCGAGGCCAGATCGTCACTTAACCACTGGTGTTCCTCCATATATCTACGCATTTCACCGCTACACATGGAATTCCACGATCTCTCTCCTGCCTCCTTGCCTGGTTTCTATGGCTTACTGAAGTTAAGCTTCGAACACCACAGACCCTTGCTGCCGCCTGCTCCCTCTTTACGCCCAATAATTCCGGATAACGCACTTACTACGTATTACCGCGGCGGCGCGTAGCTAGCCGTGGCTTTTCTAATAAAGTACCGTCACTCGGCTACCATTTCATAACAGCCGCCGTTCTTCCTTTATAACGAAGTTTACAATCCGAAAACCTTCTTCTTCCTTCACGCGGCGTTGCTCGGTCAGGGTTTCCCCATTGCCGAAAATTCCCTGCTGCCTCCACGTAG
+
51$.-6*+/153.12)),(/-31%&%$$.+232127;/83'&+%&%(*3/&/-/1-59:/6...8:492-369,)6++)&'''$.,.*3,*),&%$%(*4.2&-)'%&')&)&$$#&%%$%'31.*-)''+,%$()9;7,17-(*025,75887434,*.++-,+)&%%'(881,1,,070/33///0//,0-:684679836282.5..53-,'&+++358;;-2.*#&(,*-,,&&&('(%%%$(&).%))*1-/*--2446).+(',*-,//*$&&&),2---033*4*,++-,-/)1/*+48997742*.74;1;110-4)(%)$&-)+)+%&&)*-.3*)(''&'400(6***-'&.+*5.3,.-..2/421214.7/5-,,236:95:3,-,(**-+3/1262330--')*+)*,-/101101017;;=962/,09-68,*6222*)((%(..3634435;77862/56+..//73120-.//36894../4971--.5,54;79;3/0.-5+.-7/().-0-92----1;9::60+0-+./5,/*4/86/31,)*%'/./+1.(&//1629:<.7.-.&)%-&.'*,*./0,277)')$+)*0-*3+())*.2//)('%%&(%/)./2./42004212103)*'*')-0016645:7&+*,-.78;--,%*''+.*+,00,3+*03.).6,(+.366.'+))-0(()27..(&&22796+113-)&%((/3///6103.($%%&$&(+..-&((,8965494547624/+.01-4962+,,),1+,%)',-,,(-,4-*((&('(*)+.27334)**+(--14350:90*((-/50-8+,--&*',,4+,016/(%%'&*4.10088:2-1*+*--2-0-+*+*,3)+/29/-.//.-,.,,)..1/33684%+'($)('),*(.*-420333-''%%(/*')'(*+++'---)..660:9.-)+205:3/1/37.-1),*,0--,12513834(+-(/*-/504:7991/4.,+45**.1*%%)'+98--/752-()22,*1.4-0))+6)**5*'($$-2162;../.-0-.-6;73;42::815;,272428.8)/*(&*+.+))*.2%&'(,+
@8e122f80-a5cf-4029-a201-1931b7b3857f ch=282 read=79762 start_time=2019-12-13T10:40:51Z barcode=BC01 runid=2c9cf7bc05858273f10e7d7ec552fc0bd742dc3e
CCGGTTACCTTGTTACGGCTTCACCCCGGTAGTCATGAATCACAAAGTGGTAAGCGCCCTCCCGAAGGTTAAGCTACCGCTTCTTTGCAGCCCACTCCATGGTGTGACGGGCGGTGTGTACAAGGCCAGGAACGTATTCACCGTGGCATTCTGATCACGATTACTAGCGATTCCGACTTCGTAGGTCGGTTGCGAATCAATCGGACTACGACACTTGCTATGAGGTCCCTTGCTCTCGCGAGTCGCTTCCTTTGTATGCGCCATTTGTAGCACGTGTGTAGCCCTGGTCGTAAGGGCCATGATGACAATCATCCCCACCTTCAGTTTATCGCTGGCGGTCGCTAAGAGTCCCCAACAATGATGGTGACTTAACGATAAGGGTTGCGCTCGTTGGGACTTAACCAACATCTCGACACGAGCTGACGACAACCATGCACCACCTGTATCTCCTTATAGCTATCTCTCCATCTCTAGACCTTTATGAGTATGTCAAGACCTGGTATTAAGGTTCTTCGCGTCGCTTCGAATTAAACCACATGCTCCACCGCTTGTGCGGGCCCAAATCAATTCCTTTGAGTTCATTCTTGCGAACGTACTACTCAGGCGAATTACTTATTGCGTTAACTGCAGCACTGAACTTTGACATCCAGCACTTAATTGCTCATCGTTTTACGGCGTGGATTTTACTGTTATCTAATCCTATTTATACGCTTTTCGGGACTGAGCGTCAGTTGCAGGCCAGATCGTCGCCTTCGCCACTGGTGTTCCTCCATATATCTACGCATTTCACCGCTACATGGAATTCCACGATCCTCTCTCCTGCACTCTAGCTGCCCCGGGTTTCCTGCATGGCTTACTGAAGTTAAACTTCCAGGCTTCACCACAGACCCTTGCTGCCGCCTGTCCCTCTTTGCTTAATAATTCCGGATAACGCTTGCCACCTACGTATTACCGCGGCTGCTGGCGTAGTTAGCCGTGGCTTTCAATAAAGTACCGTCACTCGGCTACCATTTTCCTGTAGCCGCCGTTCAGCTCCTTTATAACCGTACAATCCGAAAACCTTCTTCCTTCACGCGGCGTTGCTCGGTCAGGGTTTCCCCATTGCCGAAATTCCCTACTGCTGCTGCCTCCCGTAGAAC
+
0,()*9)+07/+0&''.%*391*586-%-)*+-16874:10,1/6/./5323.,..6:01041,+-(/-959,/-).*&')(%%&%%,*'*.+%(,1+&'+,237889799+1$+(1-//.+0-+5+(**(-1183160/2:684730166*+,//*,+./7,0/*-.0..8,,*&.293(/%')*((,-.)*&%$(+/804443320.623%*'((*8578/.0.3/)*5,0//./'%(()),,35262)86,.213414;,32((**+*'--.17011.13.++,01.,1+-3/5950/0/,,0-0/0242150,/82-0(*,:-+,5'0()'(-,2-(*-)(&&*+166(4&&%4),--5((%%&+,,,00/31..4-/0/1-.,-,,++/.0-,.0+0-)..0*)()),+(-,,.01144437+,'-*2130/3/1314512278',$&*+8887820/-/2249511%.&)54:6*-)'),,1,35363695)*%,&-(+'-+6788<:78882.0120'&1325<::1/.-103368/1/'&'&++./.40-4/$&)+2*709/()/5/--3;,08;-3.,-//04(*&(($&&+(+;:3).+-)*1.,33/0,2/5/577949837778902:2/14:83(-#($'%%'&-'$'+-19:89/5'$&(+*-211&&*)*//2/.3./26796563.2:+*)'*((045+2*81.-/-/4667:,/09//+0-.,..033/3749.0/.-7:87223/01;+),.6-1-/0422121204<;456;58931%'(+0)6+87)+,-2442225+754561222,',/0/5..(%'&.,()&'$$&(/5012*./-2.-2733-*''2((8:052)),*,./0680%$%$'(+/40321+,03**/./&%&&%+*+(4,/.,205271-+**&$&&&.,2/0-001;23;805///87,2(('(&*1-,,.9-122)-/+(,6-/9--0038783()-.262219:2140..*//.,,.4/49110'&#&',))0)(')%'#$$#%)3/.2,-5602918..6297;3&-)+/33080//885;::11,)+8)8;9.'16247-,37--73*(&'%#''*+--.8-/9*-441*+-
@79af7a9d-52c6-40fc-8c7f-c4debe458e7f ch=116 read=163541 start_time=2019-12-13T10:40:48Z barcode=BC01 runid=2c9cf7bc05858273f10e7d7ec552fc0bd742dc3e
CCAGTTACCTTGTTACGACTTCACCCCAATCGCTGACCCTACCTTCGGCCGCTGCCTCGCTGCGAGGTTAGCTCACGGATCGGGTATTGCCAACTCTCATGGTGTGACGGGCGGTGTGTACCAAGACCGGGAACGTATTCACCGCGACATTCTGATTCGCGATTACTAGTAACTCCAGCTTCATGTAGGCGAGTTTCAGCCTACAATCGAACTGAGACTGGTTTAAAGTTTGGCTCCACACCTCACGGTATTGCATCTCTGTACCAGCCATTGTAGCACGTGTGTAGCCCTACATAAGGGGCATGATGATTTGACGTCATCCCCACCTTCCTCCTGGTTAACCCAGGCAGTCTCGCGGATCCTCAACTTAATGGTGGCTAACGACAAGGGTTGCGCTCGTTGCGGGACTTAACCCAACTCACGGCGAGCTGGCGACAACCATGCCACCTGTCACCTTGTCCCCGAAGGAATTTCCTCGATTAAGAGTAATGCAAAGGGATGTCAAAGTGTAGAGTAAGGTTCTTCGCGTTGCTTCAGATTAAACCACATGCTCCGCTACTTGTGCGGGTCCCCGTCAATCCCTTTGAGTTTCATTCTTGCGAACGTACTACTCAGGCGAATTACTTATTGCGTTAACTGCAGCACTGAACTTTGACATCAACACTTAGTACTCACCGTTTACGGCGTGGACTATAGGGTATCTAATCCCTGTTGCTCCCACGCTTTCGGGACTGAGCGTCAGTTGCAGAGCCAGATCGTCGCCTTCGCCACTGGTGTTCCTCCATATATCCACGCATTTCACCGCTACGGCGTTCCACGATCCTCTCTGCACTCTGGCTGCCTGGTTTCTATGGCTTACTGAAGTTAAGCACAGGCTTTCACCACAGACCCTTGCTGCCGCCTGCTCCTCTTTACGCCCAATAATTCCGGATAACGCTTGCCACCTGCGTATTACCGCGGCTGCTGGCACGTATTAGTTAGCCGTGGCACAATAAAGTGATACCGTCACTCGGCTTCACCATTTCCTGCTTAGCCGCCGTTCTTCCTTTATAACAGAAGTTTACAATCCGAAAACCTTCTTCCTTCACGCGGCGTTGCTCGGTCAGGTTTCCCCATTGCCGAAAATTCCCTACTGCTGCCTCCGTAGGAG
+
54'40;01427-08*,.047:9,994+.2.111-,+052/0265:1718/66775533*+*.,/&,*/.----3002,((%'*(('0,.3:1'*))'()/-4422267-85..8325201'#,&,(37.88.821757:1/02))($&&)2,087:3:045427/./(**,//+-,,++-/-)63222860/,1:,0+,.51111:05),846453523362:338*,7<939837-'))2-8837,-.()21113431/++-08-/59,22,+,---44445-,+,,0,')*+(*(,100*.3113325</..64686-:44),1:8:6-.0/--7/917081-.66689836(&(,,13420.-*,*)%%*)(&+&'--+//348)5.1-,.+,8985:23/;645250*,,&+('&(,.0+0+*,)(-)31-/506<31)3.-7:577615140-/8891/,0('&'.675567/2.6-)'()*+600/54(0380757403+,.*(+'&(*++/.863448012/6/01:8')-0-;:7:9/*,/25.-1+-14649)1+,(16-1:7*+65+--)+*.741066<;859<82:12,-4.'.-23-122,8970+*,(&'4()9,,+*5,:-:655236778784/.,+)+**+-*1.-()+)./2571129.49/')(.-125:43+(%$,*'.,.132:/27**&,+()-/:0&()*0:5.(:60/1233558:142:34,)&*-3/13::4879;232//4;7697.1/3.7,*,((*-32605-.-444;40/84788//&(()+440,-+--0.--1,-1513310)*)''+,23:4;1,$&').007,/0110/.9/1*.),%1468</--6--+'(*6:,.-,-324;37<:11.06*,2:623612/.1.3::19,8.;/5*,'*--+8;-/9.'54624/../*,()))*1-4-+'*).+',*+01/.25,*,'&$%)1-24+)($(,+-877+**++0/))0''0/77;93/0.,-.,-0805989;5481209,++2.4+'))*-:6(./31/*),575/99<9::;:5<94552453156//1-,.-.*,1*8/3:;4+13+062/7//*0-1.*++3100),)(,.+//6-2%
@82de2c7d-fe41-47c6-8b09-b6a5f3bce0ce ch=435 read=192505 start_time=2019-12-13T10:40:48Z barcode=BC01 runid=2c9cf7bc05858273f10e7d7ec552fc0bd742dc3e
CCGGTTACCTTGTTACGACTTACTTAGTAAACTGACCCTACCTTCGGCCGCTGCCTCCTTGCGGTTAGCTCTGGACTTCGGGTATTGCCAGCTCATGGTGTGACGGGCGGTGTGTACAAGACCAGGAACGTGTTACCGCGACATTCTGATTCGCGATTCAGCAGCTTCATGTAGGCGGGTTTCAGCCTACAATCCGAACTGAGACTGGTTTTTTAAGTTTGGCTCCCACCTCACGGTATTGCATCTCTCTGTACCAGCCATTTAGCACGTGTGGCTACACATAAGGGGGGCATGAGTGATTTGACGTCATCCCCACCTTCCTCCTGGTTAGCAGGCGAGAGGAGTCCTCGCTAGAGTCCTCAACTTAATGGTAGTAACTAACGACAAGAGTTGCGCTCGTTGCGGGACTTAATAACTTTTATCTCGACACGAGCTGACTGACAACCATACACCTGTCACCTTGTCCCCAGAGGATTTCCTCGATTAAGAGTAATGCAAAGGGATGTCAGTGTAGAGTAAGGTTCTTCAAAGTTGCTTCAGGCAAACCACATGCTCCGCTACTTGTGGAGTCCCCGTCAATTCAGTTTTAATCTGCGACCGTACTCCCCAGGCGGAATGTAAATGCGTTAGCGGCGGCACGGTGTTAGAGCGCACCTGGTATTCATCGTTTACGTGGACTGCAGGGTATCTAATCCTGTTTGCTCCCCACGCTTTCCAGGCCTCAGCGTCAGTTACGGTCGGTGCTTCGCCGCTGGTGTTCTTCTAATCTACGCATTTTTTCACCCCGCTACACTAGAATTCCATTTCTCCTCTCCGCGCTCTAAGTAACCAGTTTGGAATGCAGCAGCACCCAAGTTGAGCCTGGGTATTTCACATCCTTAATCATCCGCCTACGCTCCCTTTGCGCCCGAAGTAAATCCGGATAACGCTCGCCACCTACGTATTACCGCGGCTGCTGTGGCGCGTAGTTAGCCGTGGCTTCCTCCTTAAGGTACCGTCATTATCTTCCCCAAAGACAAGGCTTTACGATCCAGCCTTCATCACTCACGCGGCGTTGCTGCATCAAGGTTCCATTGTGCAATATTCCCCTGCGCACTCCCGTAG
+
,*+,-.-8/:.'0+%(-%,/.&&(%'&/(&$$&&+16,**-()(((.-9/7744425*-..0-,)+*&(),%'-'+01125//./8000/&**+*5-.3)(*..-98359501'+),546599-7815/)0(-.*-6),/+,..1-+00;<5*))%(&%#&%&()288253/.-.'&,2.8<61,.0-/13;3:--6;43.1032:6:80:7<1-325;-5-2168)*17130-.*,',((*////..,036551...3)15&$'//031*)'(((*+,*-.10)(2/5,6591&')+.860,)*$'),/5::3+/818;:42*+0/(*(%+%(*0))()*($')+)+--021'()(7+**2,,15/6//4-,,,24.-0402313((&++223022207<03*8.1.0-/($%'%).4'++1/*'$%(+%&22)-%'$'(,.)0513&.*..')45764441/555($&)**'62.62.1*.100.***,-*'$'+)).7225,2))*+'(('%()/2-40:237&$%$(+/*)*/,$'%%(002.-,,712.-+(),&,,/+*.-'*)*45,*05/3080,-278),*+'&%&*)/,&*%*+958/(1,-0;783/,(/((+532*))*-4-,6..++-*,/61//34+.,10.*4123;36898083((+(+6744,2(,2.-.2525799;993<4/1.585,-.0,2;-.%(*3578/+,--671/0(&&',.')'''--3/469%-*)',&)67723'(+($(&+/5570:13,4,1.-*++1%--2)%)&'3-24&-8/.140/0/1($&$''.)'(')+(/6.45<;4100/--+)*$,+&*((-**+,((.58628.-+-2.+***,7*)/.828277811+*(**,,49).1+&+(,-*(+)()./**-)3,688-,+,*7175025/(/.1278..2+,,6/1/331)('%$)*-.23-+)-)'*,4./80:56-..,(-,.-/4-792580012089;-5:5+/20*.//672/../0/*-*,0/:11121231$('(+1.012/0300,./.5.700()&+4+0++1,,,6,570-+,/+/,-,3:--:6/
@503cf321-7322-4e31-a5b4-0639b7a45256 ch=37 read=107744 start_time=2019-12-13T10:40:39Z barcode=BC01 runid=2c9cf7bc05858273f10e7d7ec552fc0bd742dc3e
CTCCCACGGGGAGGCAGCGGTAGAATATTGCACAATGGGCGCAAGCCTGATGGCAGCCATGCCGCGTGTATGAAGAAGGCCTTCGGGTTGTAAAGTACTTTCAGCGGGGAGGAGGAGTAAGTTAATACCTTTGCTCGTGACGTTACCCGCAGAAGAAGCACCAGCTATCCGTGCCAGCAGCCGCGGTAATACGGAGAGGTGCAAGCGTTAATCAGATTACTGGGCGTAAAAAGCGCACGCAGGGCAGTTTGTTAAAGTCAGATGTGAAATCCCGGGCTCAACCTGGGAACTGCATCTGATACTGTAAGCGAGTCTCGTAGGGGTAGAATTCCAGGTGTAGCGGTGTCGCGTAGGGTGGAGAATGCCGGTGGCGAAGGCGGCCCCTGAACGAAGACGGCGCTCAGGTGCGAAAGCGTGGGGAGCAAGCAGGTTAAGATACCCTGGTAGTCCCACGCCGTAAACTTGATATCGACGGAGGTTGTGCCCTTGAGGCGTGAAAACTGGAGCTAACGCGTTAAGTCGACCGCCTGGGAGAATACGGCCGCAAGGTTAAAACTCAAATGGTGACGGGGCCCGCACAGGCGGTGGAGCATGGTTTAATTCGATGCAACGCGAAGAACCTTACCTGGTCTTGACATCCACGGAAGTTTCAGAGATGAGAATGTGCCTTCGGGAACCGTGAGGACAGGTGCTGCATGGCGTCAGCTCGTGTTGTGTGAAATGTTGGGTTGCAGATACGCAACGAGCGCAACCCTTATCCTTTGTTGCCAGCGGTCCGGCCGGGAACTCAAAGGGACTGCCAGTGATAAACTGGAGGAAGGTGGGGATGACGTCAAGTCATCATGGCCCACTTGACCAGGGCTACGTGCTACAATGGCGCATACAAAGAGAAGCGACCTCGCGAGAACAAGCGGACCTCATAAAGTGCGTCGTAGTCCAGTTGGAGTCTGCAACTCGGCCTCCATGAAGTCCGGAATCACTAGTAATCGTGGATCAAGGTCTTACGGTGAATACGTTCCGGGCCTTGTACACACCGCCCGTCACACCATGGAGTGGGTTGCCAAAAGAAGTAGGTAACTTAACCTTCGGGAGGGCGCTTACCGCGGCGATTCATGACTGGGGTGAAGTCGTAACAAGGTAACCG
+
-0.5,)++.0*'.0/),+%)($+(+*+/.+),.-:548985872./4*+),%%%'&'**.-871111.0/124:+.+.,854151<82,'&(+'())+2;:/%.,09:+(+'(*)$%'+1++6190576197*-4:+8/,--1/0/92**'&.*$+(&('/+),,,(/12,5,031.50..2,-./*:,-,8260.),2/447936.8-6-56'))(*(+'*/2006/79/'()*,*-()(*'&)$&285+/65:-.671255,.(,31.5**'02123/603/,,(3-/:220/-*),-0051--)%(*./11/242(-240*%%(*-0-1(0020/-..1840,&$&'0-++(),+'('-+)0+.:6697&(&*./.3,82/)0'..*,-)+-)'+,..3.-124.&%&#%&)*67:)*,-::15('+)3,'')1,/7217;998:-7.),04:8:98,*&&(%+',,..,,31362:..+13&$#%&0+/.-*((&$)+98/-.068600-/150.//65997:;.67-(&&%%'(-155,//(-,.27;:86763;2.1.**)('*-2/9++,,,/)-.+1436)-.).-*/<:596;80/0008497.,1.,1.1*+'(,*+296753----630*,.2+1*09-,-,,--/7756;87:9:<;<;5<;4:7:23.)*+67467753110+0/.+&****-.267+:*)(-+,389/-0/'7618$'''/)$(%(/,2%%)*%*('+6+.,,02-,3/038105/*/0639)4-/1*/54:8894:,-).,05769.21./11:;6662/4*0-275728./067768632026799.+1*61*&'*&))'+*/+,)'))'())+*3.8).,,,6761/14(()'*)'.055822-3,+')+02:4507-3761//.6*,+')*,;7978-9'')5/)+)&+3334191444++(,6446758211(0+23,,$&&($(+1/2495---.0.)'($%%&),3/34:.+,,590/(0.1,/0/067/3,5703:6-//./2498973*&(+)),/'.)198*%)(&)(-.+,*'$%1*484;6&3,(/2-63351113(*'&%+,3586.....467,),,4-./103.-//+5.17422
@77e52964-9341-498b-915e-cf6db803a4df ch=99 read=157169 start_time=2019-12-13T10:40:23Z barcode=BC01 runid=2c9cf7bc05858273f10e7d7ec552fc0bd742dc3e
CTCCTACGGGAGGCAGCAGTGGGAATATGTGCACAATGGGCGCAAGCCTGATGCAGCCATGCCGCTGATATTATGAAAGAAGGCCTTCGGGTTATGCAGGAAATACTTTCAGCAGGGAGGAAGGAGTAAAGTTAATACCTTTGCTCATTGACGTTACCCGCAGAAGAAACACCGGCTAACTCCGTGCCAGCAGCCGCGGTAATACGGAAGTGCAAGCGTTAATCAGCAGGATTACTGGGCGTAAAGCGCACGCAGGCGGTTCATTAAGTCAGATGTGAAATCCCCGGAGGCTCAACCTGGGGCTGCATCTGATACTGGCAACGAGTCTCGTAGAGGGGTAGAATTCAGGTGTAGCGGTGAAATGCGTAGAGATCTGGGGGAATACCGGTGGCAGAAGGCCCCTGGACGAAGACTGACGCTCAGGTGCGAAAGCGTGGGGAGCAAAGCAGGATTAGATACCCTGGTAGTCCACGCCGTAAACGATGACTTGGAGGTTGTGCCCTTGGGGCGTGGCTTCCGGAGCTAACGCGTTAAGTCGACCGCCTTACCAGGGTACGGCCGCAAGGTTAAAACTCAAATGAATTGACGGGGGCCCGCACCAAGCTGACGGTGGAGCATGTGGTTTAATTCGATGCAACGCGAAGAACCTTACCTGGTCTTGACATCCACGTTTCAGAGATGAGAATGTGCGGGAACCACCGTGAGACAGGTGCTGCATGGCTGTCGTCAGCTCATGTGAAATGTTGGGTTAGTCGCAACAGGCGCAACCCTTATCCTTTATTTGCCAGCGGTCCGGCCGGGAACTCAAAGGGAGACTGCCAGTGATAAACTGGAGGAAGGTGGGGATGACGTCCATCATGGCCCGCCTGACAGGGCTACTACGATGCTACAATGGCGCATACAAAGAGAAGCTTGACCTCTCGAGGGCAAGCGGACCTCATAAAGTGCGTCGTAGTCCGGATTGGAGTCTGCTCGACTCCATGAAGTCGGAATCGCTAATGTCGTGGATCAGAATGCCACGGTGAATACGTTCGGGCCTTGTACACCGCCGTCACACCATAGAGTGGGTTGCAAAGTAGGTAACCCAACTTCGGGAGGGCGCTTACCGCTTTGTGATTCGCTGACTGGGAATTGAAGTCCGTAACAAGGTAACCCGG
+
006*+07+62(+/.255349+(*(,-+,).,++-.777:7:89:0/7076./&/+',-.1478./+,-../6/0,27(&+*(,+6273&863:01-5/&'&*),,()')%%'($26()+1/0*.%((.6.(*-4.423-15,+133,7..*544;174+,600/-(+***.82..-,//-.09,-330/01/-2218.6-2/.,4342%,-/./2.0.174744+-*)07/.5-11:;::665;1.234.335.,-,,,37)#''/+216*+,.*'%(10+-682,)%**1272545*4-'%,-/0101/,-.*,..)&&%'%',23487921'326/-,0/21/6((4-..0/.040/07*(),-94.*')+./3677-)0.7;9992721++-(('**++,6710))+&)+**+2122548:886-2/.+,/7286''*,9:2/0+-.(0//+1257;--1,3,,034.017<:9::3/.-,,.,)/+3,1,04*.153%&&)*2-0/0/6-.4-,30124316.//32635-13219601-%&%*'$**''&0-1/.*,05*8/:87:1556/;-*+,,/:/44.*671.22--(/&+,(-',%#)*,50.//7431./)-,*27;42344;70412.,2).592:10182-.0+-()&**30($%'+.:40+,-062-)-,,37675;834..&)/-930205).200175.$-+3/009989:5466)%)'%+*-3-+0737,1,%&)+%)*-6*,0//120/4*-,,-4))/+&/1+)-*'%'/:21(3,22-672:01+)+(+,)%*)/07896/+*'&+1,(&.,*.&-).4,/78045757788988:7./.172&(%&(*4'*+6+2,+%&(&&).054.5/-+5224779:76*)'())%$%&()89/-''%%(,+0/,)+/;679882.-3,,.,**-6-3//10.51/5//'()+(''*'/77887867.6-**%'&+.2-,,)(,+**..48::691038559/$*(*,-8;:8:1131)4634/4,**,*,4**..1114/5:131'$&%.1-:514+3)())/4-,)*'%).((-,29.).5311407018*-,2314575.4'*+,*))&*)'%+%&*+(+0)+-5671/+/,,*22*-3
@bf6db162-900b-4c58-bdb3-c607a68fec09 ch=223 read=178987 start_time=2019-12-13T10:40:21Z barcode=BC01 runid=2c9cf7bc05858273f10e7d7ec552fc0bd742dc3e
CTCCTACGGGAGGCAGCGGTAGGAATTTTTTCGGCAATGGGGAAACCCTGACCGAGCAACGCCGCGTGAAGGAAGAAAGGTTCGGATTATACTGTTATAAAGGAAGAACGGCGGCTACGGAAATGGTAGCCGGTGACGGTACTGATAGAAAGCCACGGCTAACTACGTGCCAGCAGCCGCGGTAATGCGTAGGTGGCAAGCGTTATCCGGAATTGGGCTAAAGAGGGCAGGCGGCAGCAGGGTCTGTGGTGAAAGCCTGAAGCACTTCCAGTAAGCCATAGAAACCAGGCGCTAGAGTGCAGAGGAGAGGATCGTGGAATTCCATGTGTGGCATTTGAAATGCGTAGATATATGGAGAACACCAGTGAAGAGGCGACGATCACAACCTGCAACTGACGCTCAGTCAGCGTGGGAGCAAATGAAGTTAAGATACCCTGAAAGTAGTCCACGCCGTAAACGATGAGTACTAAGTGTTGGATGTCAAAGTTCAGTGCTGCAGTTAACGCAATAAGTACTCGCCTGAGTAGTACGTTCGCAAGAATGAAACTCGAAGGGTGACGGGGGCCCGCACAAGCGGTGGAGCATGTGGTTTAATTCGAAACAGCATGAAGAACCTTACCAGGTCTTGACATACTCATATTAAAGGCTCTCCAGAGATGGAATGGCTATATAGGATACAGGTGGTGCATAGTTTGTCGTCAGCTCGTGTCGTGAGATGTTGGGTTAAGTCCCGCAACAGAGCGCAACCCTTATCGTTAGTTACCATCATTAAGTTGGGGACTCCTGGCAGGACTGCCAGTGACAAGCTGGAGGAAGGCGGGGATGACGTCAAATCATCCCATGCCCCTTATGACCTGGGCTACACACGTGCTACAATGGATGGTGCAGAGGCAAGCCGCGAGGTGAAGCAAAACCCATAAAACCATTCTGGTTCGGATTATCTGCAACTCGGCTACATGGAAGTTGGAGATCGCCCTTCGTAATCGCGAATCAGCATGTCGCGGTAGATACGTTCTCGAGCCTTGCATGCACACCGCCCGTCACACACCACGAGAGTTAATAACACCCGAAACGTTGGCCTAACCGCAAGGAAAGGCTGTCTAAGGTGGGATTGATGATTGGGGTGAAGTCGTAGCTAAGGTAACCGG
+
,/13/.0.87/171/62242/,(,,07972+21;3753)2/((.+0:*+*,/,,.2438635;78474/0-.+,(.0(-,39/,/)2)&($&&)40009;/)--1*(+,(-,-0.122)*)0*+43,,+2-&00/-,*.*'(($%0*%*)(,-3/+1*0%)./66852/4/1.32139500/.9./)613-/,*4-.39260900/://,'%+')(*)(.1*+&,+++48;:6;643214552/)&(+5..-0*(-0/,-*()%*,./)&,03;(99.11..34,+*4,.&(***,().*,)&-,(+&,9018463./..-.2+0--+%&**((1)++,,(*14445761.(*03)+)+*309-0025)$&(+./8.,+*)'%&$1+223732232233350322&*+018;1-./9;78(&&((.,-(+.488%'%*)(&(*5,4-*+/14'.(+4++',('(**55:9477494:57.5428-+)75/13.,+././8/0-/.,6...)+)),*/'+/)'$%&)*..546880725*,8992:;230)*'(-))(()-8:9-19-+--.04)3./21:/00(0),/85;637455*'/-*0.2&%,.6.222*((/286080/,6.*-047933.+*&'00.--*...1)))*,,9.((&&$00132.,)'.%&&'))/.17,-.00&/*5*+12111**+,-6767,+(**3387.6)-33951--5,)(0/07*)/*)&-3.38%*'(-3/40..16112-10*+234**9-68+*,/6&'**)%+*6877430/014774/0122,,)(,)0-&-22/146737-55,+547-*+*+)04*-.31356782/301340+*%')*+-1133;7778879969.,'(%&%*%)+*('&)'**00+-0;:/&./+.233.,-356.,'/-9259062-/---404-/0.)1/-.//0&/'(1966+%'()/*,)(+&$+$%(,--3392+))*$-(*)&))1/)(/++-/5;456(%42-+*&&('%)(,/08339013/-+)*).3)++))&(1)(&*+-,*+,'%(.'*(-(((5.(+.37)-.-.0.-$,+)*56610(2,559.-1++)((&,.-/0,*,32002*'(%''+-(4)-5/655
@2ca7a07d-98e8-4350-a52b-4c1ab85be4cd ch=46 read=120062 start_time=2019-12-13T10:40:20Z barcode=BC01 runid=2c9cf7bc05858273f10e7d7ec552fc0bd742dc3e
CTCCACCACAGGAGGCAGCGGTGGGGAATATTGCACAATGGGCGCAAGCCTGATGCAACCATGCCGCGCGTGAAGACCTTCGGGTTGTAAAATTACTTTCAGCGGGGAGGAAGGGAGTAAAGTTAATACCTTTGCTCATTGACGTTTACCCGCAGAAGAACACCGACTAACTCGATGCCAGCAGCCGCGGTAATACGGAGGTTAAAGCGTTAATCGGAATTGCCTGGGCGTAAAGCGCACGCAGGCAGTTTGTTAAGTCAGATGTGAAATCCCCGGGCTCAACCTGGGAACTGCATCTGATACTGGCAAACTTGAGTCTCGTAGGGGAATTCCAGGTGTAGCGGTGAAATGAGATCTGGAGGAGATACCGGTGGCGAAGGCGGCCCCTGGACGAAGACTGACGCTCAGGTGCGAAAGCGTGGGGAGCAAACGGGATTAAGATACCCTGGTAGTCCACGCCGTAAACGATGTCGGCAGGTTGTGCCCGCTTGAGGGCGTGGCTTCCGGAGCTAACGCGTTAAGGCGACCGCCTGGGAGTACGGCCGCAAGGTTAAAACTCAAATGAATTGACGGGGGCCGCACAAGCGGAGTTAGACAATGGTTTAATTCGATGCAACGCGAAGAACCTTACCTGGTCTTGACATCCACGGAAGTTTTCAGGGAAGAATGTGCCTTCCGGGGTCTGGTAGGACAGGTGCTGCATGGCTGTCGTCAGCTCGTGTTGTGAAATGTTGGGTTAAGTCCACAGCAGGCGCAACCCTTATCGCTTTGTTGCCAGCGGTCCGGCCGGGAACTCGAGAGACGCCAGTGATAAACTGGAGGAAGGTGGGGATGACGTCAAGTCATCATAGTACCCGACCAGGGCTACCACGATGCTACAATGGCGCATACAAAGAGAGAAGCGACCTCGCGAGCAAACGGACCTCATAAAGTTACGTCGTAGTCCGGTTGGAGTCACCAACTCGACCCATGAAGTCGGAATCGCGGCGAAATCGTGGTCAGAACGCCACGGTGAATGCGTTCCAGGCCTTGTACACCGCCCGTCACACCATGGGAGTGGGTTGCAAAGAAGTGGTAAACAACCTTCGGGAGGCGCTTACCACTTTGTGATTACATGACTGGGGTGAAGTCGTAACAAGGTAACCGG
+
,(/*%&%%&$03*07..55&511::,-50+05.-,-./-1175230,(.44344,,+'*+0/+310202.-'**'&365:5)+.*2)02:2*,.+.-96,*--4:9*(..+++,+()),3-,+5071,0,*10./83'/*)*6316.)-5)-5*)-(&&%&%)+*'-,.0-.2'&,(26,),,,40/31/,4,-*7+)(+&*('--+.8-7+7,0++/(2)&+()186522143+.0/(/*/.266%17:7-2:37.27245522&',,).20'%055572466,.1*1-../.-.7),166830/+,4',.,++/021776+-,6.,.0/0),/5/-&%'',*(*$&*&(')*21,/.*.(')$(*/426/10,-/1+-+',1;5/,3869/0(++-)+-42333/36556++-.)+15,48*(+,7;,4)::/40.'*+6/38/--//&*-63.12::8784*,+%)*44.)-'*,/4.00850&('&''-3/656+4//00)0.*+.15:/.-+/,2)8/97786477377-+++,1'1-7*,,%50/86:7/,)/.:8,+(043367)175*24(+'*-4051,&'((&(,''()+02;:7888/,+-)61,3()()-)*//-*,+,3.1&*).*)(,/16,+*-***+/495/()/))*,.21399998:.)(..1&%"$&(&(0.3,0(+,3//../2:9;977//.()+,/,.,.601.-*-)*4:7;88;0)+-/-$*,$2((.1273+31)())25,,.1-3293396&7074312737.9322154(%(&*(*$&%%'*)-.09;:::521+'),+.-5826979:99:5..//5,,&'$%%(,/.*+*((78832/.-&*&')03445595)74235548:9+&'(*(*,()30236755.,+(*/*)/3-44.2++5;//1&%*0244543/6*),(3(/')+*$+&,&-.71.()((.-0/,+/'1+1/,('*&$$()*(*052+)),)052)/64539645:6)71153'&4543*6()&((+,7231-.144346*/%*-'(*+3-02./2;.&')(+$(%)($%,*-*4951:1),3-125305;,/.93.01*1*%(()*-.22:80-,(0*+03748430.1-0:3:'4
@7dd73677-c44b-4328-b838-c68fd728f735 ch=393 read=49913 start_time=2019-12-13T10:40:10Z barcode=BC01 runid=2c9cf7bc05858273f10e7d7ec552fc0bd742dc3e
CCAGTTGCCTTGTTACGACTTCACCCCAGTCATGAATCTGGTAAGCGCCCTCCCGAGGATTAAGCTACCTACTTCTTTTTTGTAGCCCTCTTTACATGGTGTGACGGGCGGTGTGTACAAGGCCGGGAACGTATTCACCGTGGCATTCCTCGCGATTACTAGCGATTCAGCTGTGGAGTCGAGTTGCAGACTCAATCGGACTACGGCGCACTTTATGAGGTCGCTTGCTCTCGCCAGGGTCAGCTTCTCTTTGTATGCGCCATTTGTAGCACGTGTAGCCCATAGTCGTAAGGGCCATGATATTGACGTCATCACCTTCCTCAGTTTATCACTGGCAGTCTCAGCTGAGTTCCCGGCGGATGCGCTGGCAGCAAAGGATAAAGAGGTTGCGCTCGTTGCGGGACTTAACCCAACATTTCACAACACGAGCTGACGACAGCCATGCAGCACCTGTCACGGTTCCCGAAGGCACATTCTCATCTCTAAGAAACTTCCGTGTCAAGACCAGGTAAGGTTCTTCGCGTTGCATCGGTCGCCATGCTCCACCGCTTGTGCAGGCCCCGTCAATTCATTTGAGTTTTTTAACCTTGCGGCCGTACTCCCCGGGCAGTCGACTTAACGCGTTAGCTCCGGAAGCCACGCCTCAGGGCGCAACCTCCAAGTCGACATCGTTTACGGCGTGGACTACCAGAATTATCTAATCCTGTTTGCTCCCCACGCTTTCGCGCCTGAGCGTCAGTCTTCGTCAGGGGCCGCCCTTCGCCACCGGTATTCCTCCAGATCTACGCATTTCACCCGCTACATAGATTCTACCCCTCTACGAGACTCAAGCTTGCCGGTATCAGATGCAGTTCCCAGGTTGAGCCGGGAGTTTCACATCTGACTTAACCGACCGCGATGCGCTGCCGCCCAGTAATTCCGATTAACGCTTACGCCCTCCGTATTACCGCGGCTGCTGCTGGCGCAGGTTAGCCGGTCTTCTTCTGCGGGTAACGTCCAGTGAGCAAAATTATTAACTTGCTCCTTCCTCCCCGCTGAAATTACTTTACAGCCAGAAGGCCTTCTTCATACGCGGCATGGCTGCATCAGGCTTGCGCCCGGTGTGCAATATTCCCCGCTGCTGCCTCCAGTAGAG
+
/(&-.6&,++)*)(''+,46<80:57/,.25*-))754+,-'()&(*,0)*1*')&+-)-0,-(**)/4/(01405199:,1/-&-3/)'&'(&))-.7686558.4+)'((+-(,%,13)32/+0+-++)++,6/019785:414.+(&)(,./3/++,%&(-/378$*'''(()'()*%%&0,*+$'(&&+-%.0/8165221%0-.+-597-//116.3(+--,,+,,-(+&$()&,,$$&(,*,.0:5((%')+12:-71,&))+/-.1/..+(*+*%&+224.013)2-0+$%(&(&('(*41233.0%,*+213*.&+/.''43*.002.-.0/./&'&$/-04-3/))*,(3,)%+,.1.1++').:)4+7767+)),,07.1.545244/,'//-*+*3+('&-/712:1,,,-),'-&$2220+,+(,/$%'()'-+/0)/2.,,,(,/87:/3.+-2,))#&'051033310-+-(%)((-/0/2-.117/,/.,/.342,,(+1*'-)'+.*/4./275*.((&''*.0463++1.''('+-14&4301.%$(-&,,41&.0+--252857)5210/4.10338-020.2,*)-67/&////-*,*/1.++,*11(*+.--,++%+/-/049442)2-,'/-'24/4+3,,-010402301:6%,)3+,-675-2,.-+)((-**-31254872308++/20***%)+,-87/%&$+*,-217675,+556;:89:+367.45,.,'+*)'*0,1919336;24/3'(),0/0-203.4<2-'*-)*80.-&%)+.-0,.*01+-,/003/*0--,2,0&*()+1.+*-+1230..+/-47872)-.8-7(&)+,'10&(*80)(*++/.,,+,103/&(,/2--'%.',''$$'&%')(&++,/0286.//2.10//2)$'$,51002'(,0414:2538421./,//60.&)&-)++(%/,,110-257;98671:84588,,-'''.+*.625,&*))70/'*)&$(,187;:9-754)%&,&((&''&&,*&%((',/&%-)+*+((++-0)&*&)())0-+)+,*,.2224$'+()'%()06/+'.(+,2/8100-535+%,*''.')+).+$'+)+&&
@090d6cba-382e-4fd4-9b86-86280e1b948a ch=106 read=143368 start_time=2019-12-13T10:40:03Z barcode=BC01 runid=2c9cf7bc05858273f10e7d7ec552fc0bd742dc3e
CCGGTTTACCTTGTTACGACTTCACCCAGTCATGAATCACAAGTGGTAAGCGCCCTCAGAAGGTTAAGCTACCTATACTTCCTTTTACCAGCCCTCCCATGGTGTGACGGGCGGTGTGTACAAGGCCAGGAACGTGATCACCGTGGCATTCTGATCACGATTACTGGCGATCCCGACTTCCTTGGGTCGGTTGCAGACTCAATCGGACTACGACGCACTTTATGAGGTCCGCTTTGCTCTCGCGAGGTCGCTTCTCTTTGTATGCGCCATTTGTAGCACGTGTAGCCCTGGTCGTAAGGGCCATGATGACTTGACGTCATCCCACCTTCCTCCAGTTTATCACTGGCAGCCTCCCTTTGAGTTCCAGCCGGACCGCTGGCAACAAAGGATAAGGGTTGCGCTCGTTGCGAACAACATTTCACAACACGAGGCTGACGACGAAAGCCATGCAGCACCTGTCTCACAGTTCCCGAAGGCACCAATCCATCTCTGGAAAGTTCTGTGGATGTCAAGACCAGGTAAGGTTCTTCGCGTTGCATCGTTAAACCACATGCTCCACCGCTTGTGCGGGCCCAAATCAATTCATTTTGAGTTTAACCTTGCGGCCGTACTCCCAGGCGGTCGACAACGTTTAGCTCCGGAAGCCACGCCTCAGGGCACAACCTCAAAGTCGACATCGTTTACGGCGTGGACTACCAAATTATCTAATCCTGTTTGCTCCACGCTTTCCTTTGGTGGGTCTTCGTCCAGGGCGCCTTTATACCGGTATTCTTTACACCTGGAATTCTACCCCCCCCTCTACGAGACTCAAGCTTGCCAGTATCAGATGCAGTTCCCAGGTTGAGCCCAGGGATTTCACATCTGACTTAACAAACCGCCTGCGTGCGCTTACGCCCAGTAATTCCGATTAACGCTTACCCTCCGTATTACCGCGGCTGCTGGCGCAGGTTAGCCAGTCTTCTTCTGCGAAGATTAACGTCAATGAGCAAAGGTATTAACTTTATCGCTTCCTCCCCGCTGAAAATTTGCTACAACCCGAAGGTGCTTCTTCATACACGCGGCGGCTGCATCGGGCTTTGCGCCCATTGTGCATCATTCCTGCTTTTATCCGTGGG
+
'*%()56)4749./:'*'''&&-).-.)/587988:86351-%*',-.(()(.-&&*((/,&(*)2.+/014:0+'),.673-33(&+'(%/.++-/,&2*-0)**.6/38859755122249-/4(%3/,-.2/*&)&'-407973-8:127787)+.107-0/%.../11310-1493%,&1.*+,&*-2&.&'-350-0-/27784,333540')(+,,0232436711+6/-.//.725,'./03-/065708:0+.-/1489:.71)+.-..*00*)'&&//.-1653-2+,-233611,-0.--,+))()2360:41)091:7/+,%(&)+**+<771521117:/85)/9***884;)(+603;68:5663;4/2117)4353+&)+/.:/0/659,8,+,4-,,)*+026/..,/+.,61/,1001-..&*&'%&%,.13%((2356:886412*+.49095,&'*-+4()'4,06941101.1-4/*,-667745:3434:70204/&2**$'-11988;610)2)%)*,,*''247350./27978.,3./.1/,./106/,0/,04.0-74<7+699*))(*6+)%&%'+*('&((*,+.-064+067(4---(**,.*)0*))./5'.&&*(+/3664980')6.212152707(;.,377786776395*-0959981'%*(.73&)(,),2/,5//7.,61*)/-25*+((25*+&&'$%$&$)%)&--,040/).1,)&(&'-&%%&*4)3%%%&#%&&%+,/621&2(3.21041527451+01/0((,-15:+6,,3,+51/011:;2576-1),,52/-+++*:0.-10&$.4.*89,-%-112..+,./2387:760.8/50.)(%'&'%&$)+41.,12456<.2,,-+*%'&(+(+697+2+&(,.5/3:32/4000-,++)%*%+-,6.//6'42.1738<3//-*(')&,,-9363,++++,/&+1')$('+4.-(%'$#),(+3-34/1:90,75/034+12**03031-22*(,')%%%(,//786&(()%.,++&$())447137.5574:/%-.-84+0.+,%)$'$+/.3-''(,*,*$%,)(-(6*
@e8b99286-4dcb-48ed-8707-58f0857cdefa ch=246 read=123543 start_time=2019-12-13T10:40:04Z barcode=BC01 runid=2c9cf7bc05858273f10e7d7ec552fc0bd742dc3e
CTCCTACAGGAGGCAGCAGTGAGATATTGCACAATGAACCTGATGCAGCAATACCGCGATATTATGAAGAAGGCCTTCGAGTTTGTCAAGAAATTACTTTCAGCGGGGAGGAAGGGAGTAAAGTTAATACCTTTGCTCGTGACGTTACCCGCAGAAGAAGCACCATTGCTCCGTGCCAGCAGCCGCGGTAATACGGAGGTGCAAGCGTTATCGGAATTACTGGGCGTAAAGCGCGCAGGCGGTTTGTTAGTCAGATGTGAAATCCCCGGGCTCAAACGCAGAACTGCATCTGATACTGGCAAGCTTGAGTCTCGTAGGGGGGGGTAGAATTCCAGGTGTAGCGGTGTGCGTAGAGATCTGGAGAATACCGGTGGCGAAGGCAGCCCCCCTGGACGGAGCTGACGCTCAGGTGCGAAAGCGTGGGAGCAAACAGGATTAGATACCCTGGTAGTCCGCCTTAAAACGATGTCTGACTTGGGTTGTGCCCTTGAGGCGTGAGCACCGGAGCTAACGCGATTAGGTCGCCTGGGAGATGCAGCCGCAGGTTAAAACTCAAATGAATTGACGGGGCCCGCACGGCGGTGGAGCATGTGGTTTTAATTCGATGCAACGCGAAGAACCTTACCTGGTCTTGACATCCGGAAGTTTTTTTCAGAATGAGAATGTGCCTTCCGGGAGGCCGTGAGACAGGTGCTGCATGGCTGTCGTCAGCTCGTGTGTGAATGTTGGGTTCGGTA
+
+261-./&14-1735497673*,10/11-..0.9-&%'-031,.$*'$*&-,'15)++&+%))*//68)*&&&--2540,-04)%%%*'%*+(,+)))-.,-21/88*)++,*,5-(++.3***4,4-36/5:.-89:.6/-+13942.+&,)(/,'.,+-,2*%'.-,./)+376:4897687-3.3.2/.-34/+/.).0020233:320,0.3080538<:97*87,)--/)//-3+*023-*+,,*+53343220196-332&'**,.,%')+*0'*'-,.78662/-,.16-5,*,-$$$$(%((+3865./*51967+0/--/,,,)(6.-+('()1630-,/.0-..--2327+*,+.429:2:/-0.-,*)-0+353697-+08470')%*1112/000&54586-/50*-+)*3,*,,;<72%4)(/-&)1-(30**2790+,))$&%%%*++&-,,-++**+*+.,--/-7/4.9,$$%(+589531)%*).6.)'*./152/.-).0)*.,,-3.'%(($)+)(-'-5.+,+'/+42:94/0.-55-,0+2+-.4,7:6/80*,*+)2---23.---250),1/56-)2+3/35724/5/,,./7).63.2/-4;58:995667787,(+)*2,-7;:;0-0,(&--4424;543,49594,263'*(1/,014025/45566845444<78898-3-++,,7-,+,)'%)'(0/9.0*+2$)'#&
@6249c4d5-f27f-415d-9486-bd0d5ca9d401 ch=410 read=66007 start_time=2019-12-13T10:40:00Z barcode=BC01 runid=2c9cf7bc05858273f10e7d7ec552fc0bd742dc3e
CTCCTACAGGAGGCAGCAGAGGAATATTATACAATGGAAACCTGATGCAGCAACGCCAGTAGTGATGGTTTCCGGATCGTAAAGCTCTGTCTTTGGGGAAGACCTTATTGGTACACCCAAGGAGGAAGTACGGCTAACTACGTGCCAGCAGCCGCAGTACGTAGGTGGCGAGCGTTATCCGGATTTACTGGGCGTAAAGGGGCGTAGGCGGATGATTAAGTGGGATGTGAAATGCAGAGCTCAACTTGGGTGCTGCATTTGACTGGTTATCTAGAGTGCAGGAGAGGAGTGGAATTCCTAGTGTAGCGGTGAAATGCGTGAAGATTAGGAGGAAGAACACCAGTGGCAGAAACTGACTCTCTGGACTGTAACTGACGCTGAGGCTCGAAAGCGTGGGGAGCAAACAGGATTAGATACCCTGGTAGTCCACGCCGTAAACGATGAATACTAGGTGTAGGGGTTTCCAGCACCTCCGTGCCGCCGCTAACGCATTAGTATTGCATACAGGGAGTACGGTTGCCAAGATTAAAACTCAAAGGAATTGACGGGACCGCACAAGTAGGGCATGTGGTTTTAATTCGAAGCAACGCGAAGAACCACCCACCTACACTTGACATCCCACTTGCATTACTCTTAATCGAAATCCCTTCGGGGACAAAGGTGACAGGAGTGGTACATGGTTATCGTCAGCTCAATGTCGTGAGATGTTGGGTTAAGTCCGCAACAGGCCTGTACTGACCATTAGTTACTGCAGTTGAGGACTCTAGCAGAGACTGCCTGGGTTGTAACCAGGAGGAAGGTGCGGGGATGACGTCAAATCATCGCCCCTTATGTGGCAGAATTTACACGTGCTACAATAAGCTGGTACAGAGAGATGCAATACCGCGGGTGGGCAAACTTTTAAAATGGTGTGGTTTACCGGATTGTAGGCTGAAACTCGCCTACATGGAAGCTGAGTTACTAGTAATCGCAGATAGAGAATGTCGCAGTGAATACGTTCCCAGGTCTTATACACCGCCCGTCACACCACGAGTTGGCAATACCCGAAGTCCGTAGAGCTAACCGCAAGGGAAAAGCGTAGCCGAAGGTAGGGTCAGCGATTGGGGTGA
+
+/.)+-2'.2&(.&')---),1.92-2-&$'(-/*((')&+)'')+++-+41++$$#"&'&+,+,-'+'+0+)1,:993523.*+-887745<;.8:-,31//$''&+/011..).0*/.+,(+),)%*,-.44--&(0&&')(*+(,*)$&%&&&'*)0-4*/***.+'&/.526112)),(..,*-15:765559),2,.,0698:77533)'(4()**,568964/+56,)3-,%**,-+&(**.833/.,,.159-(-*.1./0./240-,--/1074.,'+'%&)-1/211/2)*,442-00/35+/*%)*-..(*)(%*)&--()*)+-.512630/2/71)','%,$')/---*.*.+,-56561/...&0//*4534-'')+,.3:92/,&),355-&3-+)&%$'./3;72-3(*+,23%(),01235'//*/24/.-..+57542(.693/;/3'(',-4729;38:86011&))0,.)*&.'&%'&)*''&'&)*02(')+,/300&$$&+)()1+7<<4103.9.,.-5252/6),1.4'&''+)'%'%)**6-2-/.-,19,051:2--1--,%-(*(,++222/&(,((*)&(),++*,(,++0,(%(.*+,230++)(0+/*+)&('(&(9/-92*/2+-.4;(.+/.00&-'&)).2.%-.107('&()165/./-+'%*(//.312155*7+'*')&)*&(*4(,,1)&'')*)(+'&$$'$&%,(%'2.++'$(&)*.**..66850',+('(*-156662/3+-*'%&(()*/.)...-/*,,,&4924//5781/&,'')241&(+.).001315-+-&'%(,((**+-+)-'(--51+'''(.1.153..,&(-)$&'&'(,,+-*.*(%*%+'.-)001*+36*',+-)&')*0(()'+'$+&)$'&%&()*25,16366+++**('%$$$#'''-5/0-0/12432172287'+'()01('($$#&+-*3+0+218,.*'*+,,0.&-'*(+-')()%+,()')''*)*+*)*'(192+11(',0--3+')'%&)++/,('%&(*'0.-0+(&'),*,08**)++,*1/))*0(/.,.6,042,+&
@58a67513-7aed-44db-a9b8-46a8ecd26240 ch=35 read=111454 start_time=2019-12-13T10:39:50Z barcode=BC01 runid=2c9cf7bc05858273f10e7d7ec552fc0bd742dc3e
CTCCTACGGGAGGCAGCAGTGGGAATATGTGCACAATGGGGGAAACCCTGATGCAGCAACGTGAGTGATGAAGGTTTTCGGATCGTAAAGCTCTGTCTTTGGGGAAGATAATGACGGTACCCAGGAGGAAGCCACGGCTAACTACGTGCCAGCAGCAGCCGCAGTAATGCGTGGTGAAAGCGTTTATCGGATTTACTGGGCGTAAAGGGCGTAGGCGGATGATTAAGTGGGATGAAATGCCGGGCTCCAGCAGGTGCTGCACTCCAAACTGGTTATCTAGAGTGCAGGAGAGGAGAGTGGAATTCCTAGTGTAGCGGTGAAATGCGTAGAGATTAGGAGAGAACACCAGTGGCGAAACGTCTCTGGACTGTAACTGACGCTGAGGCTCAGCGTGGGGAGCAAACAAGGATTAGATACCCTGGTAGTCCACGCCGTAAACGATGAATACTAGGTGTGGGGGTTTCCAACACCTCCGTGCCGCCGCTAGCATTAAGTATTCCGCCTGGGGAGTACGGTCGCAAGATTAAAACTCAAAGGAGATTGACGGGGACCCGCACAAGTAGCCCAGGCATGTGGTTTAATTCGAAGCAACGCGAAGAACCTCACCTACACTTGACATCCTTGCATTACTCTTAATCGGGGGAAATCCCTTCGGGGACAAAGGTGACAGGTGGTGCATGGTTGTCGTCAGCTCGTGTCGTGAGATGTTGCGGAGAATCCCGCAACGAAGCGCAACCCTTGTCGTTAGTTACTATCATTAAGTTGGACTCTGTGAGACTGCCTGGGTTAACCAGGAGGGAAGGTGGGGATGACGTCAAATCATCATGCCCCTTATGTGTAGGGCTACACACGTGCTACAATGGCTGAGTACAGAGAGATGCAATAATACCGTGAGGTGGAGCCAAACTTTAAAAACCAGTCTCAGTTCGGATTGTAGGCTGAAACTCGCCTACATGAAGCTGGGTTACTAGTAATCGCGAATCAGAATGTCGCGGTGAATACGTTCAGGTCTTGTACACCGCCCGTCACACCATGAGAGTTGGCAATACCCGAAGTCCAGTGAGCTGGCGCAAGGCAGCGGCCGGTAAGTCCAGCGGTGGGGGGTGAGAATCGTAACAAGGTAACCGG
+
()0,-04272*-1..22116565*4.*1,7.-.//:21741*(/-.5*(+,86/+))())***%$%')+()-(-+69.(,0,78/017-()*889955<7/68*,.)*(+)('+,(,-)01*).+(-).,,3:01.7/0065747,4(-0+))&''*+.5)*%'('''%(')',((*''$#%),))+7.2-273-04:;462500-),,037978:2246762:27176<911+)+,)%,,(3-+.2/+++'222260./+,*2+4135586/4.--43,,/33615-*('*1((&*)3-0,5*8-,-353.-..570,.4.,13-+(%'%(/-/34-',*30564:12112,,24050655044:35/002310..-&**,+2532/*++*0548*(*,84)(,*&)&8*.+4568;**134-132.++*,387991/.-..12/-/-).1/61-892*59,6'3(4123038/165910-()(*%*'+'('))02:58255349:-)***+/,-.020(&&+'.52+),/,2*'+&),04114./9738;1,,,20-,,,//**)-102321296;86514-(,.$'(%('''-.'/.0++*.51413*..5055887,.))),,1+++,003006(84/(*,,*.31,2409:,367:'0*.-.0'(,+.230001/.6.,-4647..1.34689:98230.,,',)+)/)'&$)45)+4113,((')*0,&/60162235190..4//3444.3933/3-0---,+)-%%'*.29::<:87,1,+),0./1/00(.2/647<;356684334277//.4598/3/.'*''(474113221./10.)+,-186566886:783&)++3,,+**-.08-:,+'('&)-,1//,+++,&)183<62371-7::04;99:884(*+/5/6)1,*,,0543-*5,+973351-/.0/-/,*,56*/+'($%&((.+-,7539580.-30/060..3)-/:845+.36$-75518/+**',732;//24//0073640.,.1.3.-6;8,92+),0/,2'(()*,/)($'&$%&%((.,21.5/,+'%&&(*+)(+10'8*52**$-,/+-03544/*)+0*5.183806
@2acf5595-6fdb-4c5b-9c3d-467fe580d6b9 ch=372 read=141190 start_time=2019-12-13T10:39:44Z barcode=BC01 runid=2c9cf7bc05858273f10e7d7ec552fc0bd742dc3e
CCGGTTACCTTGTTACGACTTCACCCCAATCGCTGACCCTACCTTCGGCCGCTGCCTCCTTGCGGTTGGCTCACGGACTTCAGGTATTGCAACTCTCATGGTGTGACGGGCGGTGTGTACCAAGACCGGGAACGTATTCACCGCGACATTCTGATTCGCGATTACTAGTAACTCCAGCTTCATGTAGGCGAGTTTCGGCCTACAATCGAACTGAGACTGGTTTTAAAGTTTGGCTCCACCTCACGGTATTGCATCTCTGTACCAGCCATTGTAGCACGTGTGGCAGCCCTACACATAAGGGAATTGATGATTTGACGTCATCCCACCTTCCTCCTGGTTAACCCAGGCAGTCTCGCTAAAGTCCTCAACTTAATGGTAGTAACTAACGACAAAGGGTTGCGCTCGTTGCGGGACTTAATAACATCTCACGACACGAGCTGACGACAACCATGCACCACCTGTCACCTTGTCCCCGAAGGTTCCTCGATTGAGGAGTAATGCAAAGGGATGTCAAGTGTAGGTAAGGTTCTTCGCGTTGCTTTAGATTAAACCACATGCTCCGCTACTTGTGCGGGTCCCCGTCAATTCCTTTGAGTTTCAATCTTGCGACCATTACTCCCCAGGCGGAATACTTAATGCGTTAGCAGCGGCGGCACGGAGGTGTTAAGAAACCCACCTAGTATTCATCGTTTACGGCGTGAGCTACCAGGGTATCTAACCCTGTTTGCTCCCACGCTTTCGAGCCTCAGCGTCAGTTACAGTCAGAGAGTCGCCTTCGCCACTGAGATTGTTCTTCCTAATCTCTACGCATTTCACCGCTACACTGGGAATTCCACTCTCCTCTCCTGCACTCTAGATAACCAGTTTGGAATGCAGCACCCAAAGTTGAGCCCGGGTATTTCACATCCCACTTAATCATCCGCCTACGCTCCTTTACGCCCAGTAAAGTCCGGATAACGCTCGCCACCTACGTATTACCGCGGCTGCTGGCGTGGTTAGCCGTGGCTTCCTCCTTGGGTACCGTCATTATCTTCCCCAAAGACAGGCTTTACGATCCGAAAACCTTCATCACTCACGCGTTGTTGCTGCATCAGGGTTTCCCATTGTGCAATATTCCCCTGCTGCCTCCCGTAGGAG
+
57070</0:0<,0.-.779:;:92:82-3/4...--/93-/3:997.620.376697/1-4-/+6+'&&*,2/2,/188::'633.2/..),,//12/00*)*()*.5:9457-,,+../351.0702;82752557;7773/-0667:<8577:;8780./3-0355472/,6.,+,..-/744/8:84)/1;20&/,1+-.4<,9,,-,(+((*22914;:3/:4-/90+1/01;65:3306.0+'()$$&+.022/9897/..5-34&&')*&(.10/,(&()-3+..,+,'%*(&&%%$(''),-.1:9668899:,673+258<4/,2+,.-2.-',')+-2212434:..,2*')+49-,2,*1+3+.780--.03-/35794987,-.,.7-02+5-12;460313-5-5.%*.--,+'''+,33+..-3348461,1246<591/-221460111-10,/0/49:-+-+-(//+4357608+**)%((.011:99)/3914/./0+-,035*/**-*007428202104/./96)'-3-;<9::41232417:+,-*%$#&)**18/,799-+,1,2.733190+)025+&.)000700027;0:,*++277,.08845553&%$$*,*+-0*4#&%'+.0751:667400,--017'.%)01-0+&*)+*5776;849876;;020:3220'),-67929641105604097+-1:7,./1-&%,)11;;3+,,.034.)0..502:32353:930/.*.11279.:79;;2220+)).-/1;64//&')+))6983311.39//-./').-.,2+&*&,(1):0,-/0531,--//010(())21068771;/21<;5979975.01*.21-7-,17322050/884.2;0/355+5/)&)1*8.60./01169623/.+.+.0,+0/05,',.76+%+0,0.7:::0,,-/375/+-)-.)-)*)+-4,31:2237/9-+++(1/7---62;8;54.0()1,),*,)*,.34..,-2,,,1.7:;*05+*.-**,'(*/)+,12/-,/893./-/*.28222+)))'+..)/.-/444639,1963<5198+.:078/;/..6/630-)((/*48/8:*,8,4.*)
@164b3692-4a28-4f06-a9de-60521d39e38c ch=443 read=83596 start_time=2019-12-13T10:39:40Z barcode=BC01 runid=2c9cf7bc05858273f10e7d7ec552fc0bd742dc3e
CTCCTACAGGAGGCAGTAGAATTTTCGGCAATGGGGAAACCCTGACCGAAACAACGCCGCGTGAAGGAAGAAGGTTTTCAGTTATGAAAGCTTCTGTTGCATAAAGGAAACGAATGGTGGCCGAGTGACGGTACTTTGATAGAAAGCCACGGCTAACTACGTGCCAGCAGCCGCGCGGTAATACGTAGGTGGCAGCGTTATCAGGTGTGGGCGTAAAGAGGGGGGCAGGCGGCAGCAGGGTCTGTGGTGAAAGCTGAAGCAGCAACTTCAGGTAAGCCATAGAAACCAGGCAGCTAGAGTGCAGGAGAGGATCGTGGAATTCCATGTGGCGTTGACCGGTAAATATGGAGGAACGCAGTGGCGAAGGCGACGATCCGGCGCACGGCGGCGCTCAGTCCCGAAAGCGTGAGACAAATGGGATTAAGATGCCCTAGTAGTCCACGCGCCGTAAACGATAGGTACCTGGTGTTGGATGTCAAAGTTCAGTGCTGCAGTTAACGCAAGCCGTATGCCTGAGTAGTACGTTCGCAAGAATGAAACTCAAAGAAAGAGGAATTGACGGGGGCCCGCACAAGCGGTGGAACGTATGGTTTAATTTCGTAGCGCGAAGGCACAGTCTTGACATACTCATAAAGGCTCCAGAGATGGAGAGATAGCTATAAACGGTCTGGGCGGGTACATGGTTGTCGTCAGCTCGTGTCGTGAAGAGATGGCGGTTAAATTACCGCTGAACGACCACTATCGATTCAGATTCACCAAAATCATTAAAGTTAGGGGACTCTGGCAGGACTGGTGACAAGCTGGAGGAAGGCGGGGATGACGTCAAATCATCGCCCCTTATGACCTGGAGCTACACCGTGCTGCAAATATGGATGGTGCAGAGGAGAAAAGCGAAGCCGCGAGATGAAGCAAAACCTTGAAGCCATTCTCAGTTCGGATTGTAGAGTCACAACTCCGACTACATGAAGTTGGAATCGCTAGTAATCGCCAGTCAGCATGTCGCGGTGAATACGTTCTCGGGCCTTGTACACACCGCCCGTCACACCACGAGTTGATAACACCCGAAGAGCCGGTGGCTAATAACCGCAAGGAAGGGCTGTCAGGTGGGATTGATGATTGGGGTGAAGTCGTAGCAGGTAGCCGG
+
-.2-(%'%.,'('&$&*(''))5<912:7165*1,()0-.;2..0423)+%*,0,./6,-.1016/+**',+..373,3-2-7)-'.)%$',834,3,&&**/6/&&&&$%%$%&//3-3/8')),-0,-''%&&)*%'0+(++++,52/21//3824.0..-4-/%-*125,.-*/.0.6//07977716-*(+,0,;--.&4')).-9700-26/&&'*130,/-15/-4-.01*196465655842//.+--*+*&''&(&$)-++('&$')&+.01.++/3-4/178,,,-++&*+00+02+*(06-46,1/,.+0,:72,)%'('(&%%%&'&&&&(&''*)-,06,3-%/&,*+**()*)/079:21,0')'(&)'('2*,,+)//94425.&(%%%&&'#)%)&')253(55-.2,)(,2%-0('**+)*-1,&)((%*())6;(0-(-&'((&*('%(+-4;7:54233/9+-297/,+'*)*86573421(,*)$&$)+&((+.,'&'('''*,44:7,/+0(+7:88::35947,),.,'('',-.5001*.47066*&))*,-(*.86683'3&)'+/507/,+)2(&'('$&%%&(''&&%'%+*$)))*-/1/111-.072.711.*(((*0/27.*)*.-/632/.+&$%%&&*-/4*&,0''%,.752/9.02771,0003/*-/5.+*+'',,//&&$')11,-+'&&)&'$$%%%%$'1-(%'(*''(+,,'().1++30-0.,+*'-*%%'()*(,24,(5531)0,%*-''#&%)*7623)++-.,,()/+1-,7914768:7568;733,(($%&()+0.1/129-10%')2**%&%%(&%$$%)/0.-/3989856788*(+)&$+*)&%(',-*/8+2(''&'(,-')27.'*%$$%(&&,-,/7//101298.0'/''$#&$')(%'(''+)'*242-.((#(&(1.7/8978100,/-7-..''%&)*-25616522,3&++.)8//5257326*-53.7.-.30//.2:7596001,+)0+,-,/13/,,+-**&-*)%&-$&'/5/55052/./+-4177+7-+++/---/.0+*%(+02590.3+-/1475..0'),2500+,-1,6((0***1(6*
@f4862035-bdd8-49c3-afb6-031bc3bb1879 ch=366 read=125741 start_time=2019-12-13T10:39:21Z barcode=BC01 runid=2c9cf7bc05858273f10e7d7ec552fc0bd742dc3e
CCGATTTACCTTGTTACGACTTCACCCCAGTCATGAATCACAAAGTGGTAAGCGCCACTCCCGAAGGTTAAACTGTTCTCTTGCAACCCACTCCCATGGTGTGACGGGCGGTGTGTACAAGGCCGAACTGGCGTTCACCGTGGCATTCTGATCCGATTACTAGCGATTCCGACTTCATGGAGTCGAGTTGCGAACTCAATCCCGGACTGACGCACTTTATGAGTCCGCTTGCTCTCGCGAGTCACTTCTCTTTGTATGCGCCATTGTAGCACGTGTGTAGCCCTGGTCATGCGGCCATTGATGACTTGACATCATCCACCTTCCTCCAGTTTATCACTGGCAGTCTCGCTGAGTTCCCCGGCCGGACCGCTGGCAACAAAGGATAAGGGTTGCGCTCGTTGCGGACTTAACCAGCTTCCGCAACACGGCTGACGACAGCCATTACGGCACCTGTCTCACGGTTTCCCGAAGGCATTCTCATCTCTGGCTTCCGTGGATGTCAAGACCAGGTAAAGGTTCTTCGCGTTGCATCAGATTAAACCACGTACTCCACCGCTTGTGCGGGCCCCGTCCAGATTCATTTGAGTTTTAACCTTGTGGCTCCCCAGACGGTCGACTTAACGCGTTAGCTCCGGAAACCACGCCTCGGGCACAACCTCCATCGACATCGTTTTACGGCGTGGACTTCAGAACATAATCCTGTTTGCTCCCACGCTTTCGCACCTGAGCGTCAGTCTTCGTCAGGGGCCGCTTCGCCGCCGGTATTCCTCCGAGATCTCTACGCGATTTCACCGCTACGCCTGGAATTCACCCCCCTCTACGAGACTCAAAGCTTGCCAGTATCAGATGCTGCAGTTCCCAGGTTGAAGGCCCGAGTTTCACATCTGACTTAACAAAACCGCCTGCGTGCGCTGCGCCCGGTGTCCGATTAACGCGCACCCTCAATATTACCGCGGCTGCTGGCTGGGTTAGCCGGTCGCCTTCTTCTGCGGGTAACGTCAATGAGCAAGGTAACTTTACTCCCTTCTTTCCCGCTGAAGTACTTTTCTGGCGAAGGCCTTCTTCATACCGCGGCATGAAGCATCGGGCTTGCGCCTGTTGTGCAATATTCCCCTGCTGCCCGTGGGAACAATATCCGGCACCAACAGAAGGTTAACACAGACACCGGCAGCTTCAGCACCAGCAATGCAGTGGCGGCA
+
-,%#)*'(093:,.5*--/33:40710)&%870.()*,/,.00((*+144+)*+4;-//.++)-1/)3-61&'%$'/+/273./320:8)+-.99-/'1-4)),2)26564/233588817719.+/-*0'&$')/.04103/0.891,/043*((.2*(()*2336;320*-&)'''(+((**(,,8.-*('--25)8.14+2150,*))&(#'*,.$%$$'00,*,+/+,285.'&'&)*-),.503118/+0//&'(06/05--(((&(*.,.221+-6..2975.2,&%'))$&$&'**,'%$)*/(--'**)'.12658+0*+,9<944546./22(,---.&&(')58282-*-23**1+010133:3.10/5+3-7(1*'(*+4,/,-32.6.+-*.*$$$(%,$'#&%&&($,(,*'')))+0124$+,&).*0,)*&0/)*(+,41))')'3,;*161+,-*))(())(&+/4334.,*.,16,06)')*66.+++*-&--/23)-,0968<7240+3*/-06%(,,-0:34/)($*$')00+01*,-2,./437+570)(--&*%'/-2/5:7..,5:;.3-.(&%&#%(+)11/''*&'*&&(+%(+)4,+*''++*)-..+1+/1(.1')*/622&42.../4/3.*'%&+12605569/4'%&,2.*)(*&)+)*&)(,-0203126330:,,3065($'%(85,,--,09.1-2.*)+'(('&.+,/3&.++%)&%'$&--37,0-&'($*65433'&'&+2223,'1/0)')('&'-2$$)&&%/3//'0(/,)%),0/.++-'(+'&,+.4523*(*.4+2(($.(++'),,-($$'',9:46/')+,,**(+-23('$&.8/.000-+,*+.3/6/51:9-3958;9::2945+)*'))30+(&'&((+%&/,)&%%%#&$/,+,1-()*4,+01+,(/+,-3/20.(.,((,'%'0*3+'%&()429;9656699799.-../1.2%$&-&)(+)*(460(,,08*03,'&*.:4+04)+*'&-,/.*&$%&)-')&/,778;76;7++%('()164*,)*'$%&&/&0,+,2/1-3,'%+*'*+,*2/2121111,-22,14))/(,*.)+.(/222/(*(&(1.373-.,/3,5.+)'(()+-&2/,%(#%%''*&*+*0..+**/,*0%&''%'%%%%
@8c395914-8f06-467e-b621-ea59a159c1e2 ch=281 read=80206 start_time=2019-12-13T10:39:06Z barcode=BC01 runid=2c9cf7bc05858273f10e7d7ec552fc0bd742dc3e
TGCTTCTGCATGAGAAGGCCCCTTCGCTAATAAAGGTACTTTCAGCTGAGGAAGGGAGTAAAGAGTTAATGCAACCATTGACCTTGGTACCGCAGCTAACTCCGTGCAGAAATACCGATTCCATCCGAGAATTACAGGCGTAAAAGCACGAGCAGACAATTTAAAAAAAGTCAGATGTAATCAACCCACGGGAACTTCATCTGATACTGGCAGAAAACACGGAGCGAGTCTCTCGTAGAGGTGCGGAAATTCCGAGTGCGGGTGTTGAAATGCGTAGAGGATCTGGAGGAATACCGGTGAAGCCTGGGGACGAAGAACCGGCAACTCAGGTGCAAAATAAAAGAGAACCGAAAGCAGGATTAGATACCCTGGTAGTCCATACCGTAAAACGATGTCGGCATACATGCCCGGCAGAGGCGTAGCTGGGCTAACGCGTTAGGAAGGTGCAAAGCCGCCACCAATTTTTGAAGCCGCAAGGTTAAAAGGAAAACTCAAATATGGGTGTGAAATTTTGAAGCGGTATGGTTTAATTCCGATACGGCTTGCGGCATACCTGGTCTTGACATCACGGAAGTTTTCAGAGATGAGAGTGTGTGCCTTCCGGAACCGTGGGACAGGTGCTGCATGGCTGTCGAGCGATCAGCTCGTGTTGTGAAAATGTTAGGTTAAGTCCGCAACGGGCGCAACCCGCCATCTCTTCATCAATTTCGCCAGCGGTCCGGCCAGGAACTCAAAGGAGACTGCCAGTATTAATCAACTGGAGGAATTGGGGATGACGTCCGATCATGCTGGCCCTGACCGGGGCTATACGCGTGCAATGGCGCGTAATGCAAAGGCATTGCACTCGCGAGGAGCAAGAAGCGGACCTCATGAAAAGAGTGCGTCACAGTAGCGGGTCGGTTGGGTCTGCTGCAGCTCGGAAGAAGCTCCGGCGAGTCGAAAGGTCATTTCAATGGAAATCAAAGGCTGGATCCATGCTTGCGGTGGAATGCATTCCAGCGTACTGCGATCGCACCGGCGGAATTGGGTTTGCCGAAGTAGGTATGAAAACTGGCAGCTGGCGCTTTGCTTTGTGATTCATGACGAGAACGAAGTCGTAACAAGGTGAGCGGAGATGGGCGACGAGGCAGAGTGGAGTTCAGCTTACCGAGACCGCTTAGAAGAACCAGAAGCGCAAACAGAAGCCAGAAGCCCGCCGTAAACTCAGTACTTCGTTCAGTTACGTATTGCTGGTGCTGAAGAAAGTTGTCAGTGTCTTTGTGTTAACCTACTTGCCTGTCGCTCTATCTTCCGGTTACCTTGGTACGACTTCACTGATCATGAATCCACAAAGTGGTAAAGCGCCCTCCCGAAGAATTAAGCTACCTACTTCTTTTGCAACCCACTCCCATGGTGGCGACGGGCGGTGTGCAGGCCAGGAACGTATTCCACCGTGAACATTCTGATCGATTACTAGCGATTCCGACTTCATGGAGTCAGGTTACGGATCCAATCCGGACTACGACGCACTTTATGAGGTCACTTGCTCGCGAGTCGCTTCTCTTTGTATGCGCCATTGCCAGCACGTGTGTAGCCCTGGTCGTAGGGCGGCGATGACTTGATCATCCCCACCTTCCTCAGTTTATCACTGGCAGTCTCCTTTGAGTTCCAGCCGGTGCTGGCAACAAAGGATAAGGTTGCGCTTTCGTTGCGGGACTTATTAGCAATTTCACAACACGAGCTGACGGCAACCGTAGCACCATCTCACGGTTCCGAAGGCATTCTCATCTCCTGAAAACGTGGATGTCAGAGACCAGGTAAGGTTCTTCGCGTTGCATCGAATTAAACCATGCTCCGCCGCTTGTGCGGGCCCAAATCAATTCATTTGAGTTTTAACCTGCGGCCGTACTCCCCAGACTGATCGACTTAACGCGTTGCGCTCCGGAAACCATCAAAGGGCACAACCTCAAGTCGACATCGTTTGCGGCGTGGACTACCAAAATTATCTAATCCTGTTTGCTCCCCACGCTTCAGCACCTGACGTCAGTCTTCGTTGAGGGGGGCCGCCGCCACCGGTATTCCTCCAGATCTCTACGCATTTCACCGCTACACCTGGAATTCTACCCCCCTCTACGAGACTCAAGCACTTCGGTATCAGATGCAGTTCCCAGGCCAGGATTTCATCTGATGGCTGAACCGCCACCGCGTGCGCTTTACGCCCAGTAATTCCGATTAACGCTTGCACCCTCGTATTACCGCGGCTGCTGGCGCAGGTTAGCCGGTGCTTCTTCTGCGGGTAACGTCAATGAACAAAGGTATTAACTGCTCCCCTTCCTCCCGCTGAAGTACTTTACAACCCGAAGGCCTTCTTCATACACGCGGCATGGCTGCATCAGGCTTGCGCCCGGTAATATTCCCCACTGCTGCCTCCCGTG
+
$$(($$$"$%##'$'&%('2&$%$$$$&&')(,('%(&(*,+(%$'$)$((+/)-)%%%*/+''*0/0+,(&$%%&&*&%$%&%#'#$#%$##&#%%*,-+03),))%#%%%#$%$$&/*%%*',('%'&&'&$$$&&%%'-.-'$%$&%$$#%$%$%)+1.).269.)%%#&)221))'#%&&/*'$%%('(%%*%&%&'*)*,*,'%&&&&.33*($&&+$'(''(++..-/1-+'&'&&$'&%&''-(,&'$((&#&&%)&'(',.+)**+,+)('+*+--5500-(*,+/4,2%&$$%'('&)*)%%$((&&&(%%$'%&##$%'%%$&%&&%$%),*$''&&&%$(),%-&51.1/.,01/26''+00,002/*)*.1/.2:;-1----/04)*$#####$*,***(&$(*1-4,,((&&'+*(-,++0*3.&(&('*'(%%%))#%&$'-),'&(&)52/%%%&+737633856-46,&&)*)()(+(.**$&&0''&''%%$%%%#",-%%&&%%*(),;8,629,++&/,.-)(&'&&&$$'&')%%&+(*)*+)5.11'*+''))+3:0+/.*+*7.)(%)'+,%,(+-/),&/(-+9:/8,(*-./5.----21*,,(''$'&%%&%)'*)--/050.&,+%('(+1-1007&/02525-03''+1-()'&%%&((*.'$&%&&%&$)('%$%&(*/()&+&$%'(,++,+'(&$.4.501829*)'&**00.37'.,)))*(&$(('%%%'&$%%,'**-+(')'*.0.-)&()%%#%$%$#$#$)+/3+94-/*#$$%$%$%#%%()-%&$%$&'1-***-&&'%%-'#'#&())(,%-)')())$()%+08)+'(*''%**,'%&&'$&'(*'*&&'(./'5/.1+4'2(..,-**)&$%$(+*,'-(+''&&'&*''&&)&')''+*%-)''#$&&')'',(&&'&$'''&$#$*,&,%"'$%%%$#%''))&()+$,(%$%%#)())$$%$)&&()$)$*.(%%')%$*&64-.*&$&%%)(')',++)#%'(**'&&&'$%'#&&%%(,0)'(02-,1138/-*+&%$%$)(*)'%&)-.303).(+(.+('(*&*)&*544-++()'&0*5%&&&(&)%)(+&&$%&&&,'''*'-'%%&%&%''%'%&&('*)%&%'(&$#$#%%$)0('('$&((&&%$#%%%$%%$%)%+,84/59+*11:23/.,-.,/.070.15350+-1*++0--1('0&'',10',*.-0-18./*''*/657694546+-09::10,2/826260,)+()+,1/70,-(()454603,*-'$*-(1'**3.1;1-//2:8123+)+.%(%5)((-/033510249-7:9,221(/:.)+-097-/5,.*%$()+-675464-,'(&+*),%6/12-(-,090()06%/*%&,,.0-+--+,)*+2,,.//0*-.8.,,,3593142,(())')4-8%2+,%&**///0(2-03.('+.010/.26.*-/2-110%),,(%*+,-**-14/0/5/325;0**,+.679:44802711/./00/0..0*1:/138:96,.*,&&$&%*+-.-*'&%(+,::/67*)2.02-/+.(++8.,.3(2),**(/67483+56--/791.'**1%(%$()/0136676*)1(()&+*/-,-('**''0.0*-,:87160,'%&$(''1,))*-0652543-455674542(/2&&&,,./3')&()*-187:+,')(,*-,-34..046:54/,,77),)*/4+,$)**)*+-+//.8316+5.<:6;947/10./167**,.00<878.*,0,.(#+/*,,1,+*'01.31,%&(+-396:5,28/**+,9;,3400-),25661/.-,1,,&%()-(+)/00891919**''((%%&(*/*0)*-(%&%(-,7,/6.*+,31''+.)7+33/567;:/79-&(+30127967962:.*%%**./1134488/10;.//.433++.-./7*%#$%1+((),114)+-24;7)5,'%*.2/,+00/70679(+317454732,,(()587877776753;9/(+2+..--)08663)'),)./4-7+1,+--)**,225832/$)&'%$&)(,-/7*02624/118074(..4+&0.*/0*..+,,+**'&&$)'4/9+//$''((+322.*)'((-+*)('$*%+)4*1-.22662,,,)(*)-33/0&6))0-0.,+0.//6605,*(+%)*'-/.57/8-,-5.59<8566)2--%%))*,5,,+5'*62(+*))0*1(*)%)*60,*0565-7;/+6**0+'0)*.5.+-/,33+*/-2/8:6;77<62-',+-0539524496522-12/55527/3/74/'$(%'),30:54*'()'*'')()-9)+.'
@b902acb1-0f9a-4698-83d4-68f462828af0 ch=393 read=49891 start_time=2019-12-13T10:39:14Z barcode=BC01 runid=2c9cf7bc05858273f10e7d7ec552fc0bd742dc3e
CCACGGGAGGCAGCGGTAGGAATCTTCGACGATGGGGCAACCCTGACCGAGCAACGCCGTGAGTGAAGAAGGTTTTTTTCGGATCAATAAAGCTCTGTTGTAAAGAGAGAACGAGTGTGAGTGGAAAGTTCACCTGTGACGGTAACTTACAGAAAGGGACGGCTAACTACGTGCCAGCAGCCGCGGTAATACGTAGGTCGAGCGTTATCGGATTTATTGGGCATAAAGCGAGCGCAGGCGGTTGAATAAGTCGAAGTTAAAGGCTGTGGCAACCATAGTACGCTTTGGAAACTGGCAGGTGCAGAAGGGAGGTGATTCCATGTGTAGCGGTGAAATGCGTAGATATATGGAGGGAACACCGGTGGCGAAAGCGGCTCTCTGGTCTGTAACTGACGCTGAGGCTCGAAAGCGTGGGGCAAACGGGATGCAGATACCCTGGTAGTCCACGCCGTAAACGATGAGTGCTAGGTGTTGGGTCCTGGGACTCAGTGCCGCAACCTAACGCATTAAACACTCCGCCGCAGAATTACGACCGCAAGGTTGAAACTCAAAGGTGGCAGGGGCCCGCACAAGCGGTGGAGCATGTGGTTTAATTCGAAGCAACGCGAAGAACCTTACCAGGTCTTGACATCCCTCTGACCCGCTCTAGAGATAGAGTTTTCCCTTCGGGACAGAGGTGACAGGTGGTGCATGGTTGTCGTCAGCTCGTGTCGTGAGATGTTGGGTTAAAGTCCGCAACGAGGCGCAACCCCTATTGTTAGTTGCCATCGACTGGATTTAAGGCACTCTGGCGAGACTGCCGGTAATAAACCGGAGGAAGGTGGGGATGACGTCAAATCATCATGCCTTATGACCTGGGCTACACATTGATGCTACAATGTGGCTGGTACAACGGAAGTCACTTAAGTCAGTGACAGCAATAGCTAATCTCAAAGCCAGTCTCGGATTCGGATTGTAGGCTGCAACTCGCCTACATGAAGTCAGAATCGCTAGTAATCGCGGATCAGCACGCCGCAGTGAATACGTTCCCGGGCCTTGTACACCGCCCGTCACACCACGAGAGTTTGCCAACGCGAAGTCCGGTGGGAGGTAACCATTTAGACCAGCCGCGGTGGGATAGATGGTGGGGTAGGGAATCGTAACAGGTAACCGG
+
*+)*%4.'*+'&*)&.*)+)'(*-2410'.(&+&-0/*.)/1,)125742242.4000--('')+35-.../1558:1.-+701+&$'),(()*462694146)''&)(*+.&&'*&('')(-;1631170)*(((,.-0-420/*/*()$$-,'-1800*0,)+*'(*3120650150443()'((201/7132/7,0%&+10:0-,*')&.41*2*&&&%%'0:502.,/0252630160*%&*120--*)()*.9/;+*'()+&&((),24',+.213/00960,.0)(,')+&).-11.-.(,4-()'(),,1+/+--0.+&,,4432053--087667311,138-***)2,/59./-0/-&'''**.60//3.1'+114..++&%''*)+/+(/0+,/+))((*.-))+((6952-:3/0,-&(,/06:,)3,,,3/4,%)*69428:*211343243872395439198()&$$++002/,.013))(+&/&+-0,'(&('66*50224612.+.,+%&&'')3(57--+3)3,7/.76/2.67*)&,)(.&,,-(''%%'(+/)24)31/-',.563')-79:-8488*,--.91956+),).55525026.+/-..5435698:1.-(*$3/0067664.././,--.-8;9+7.095(05,-.,)(',+12&),//10/03823/6-.2663///.07877967422592331:778-30+*5+')105,)&++++,(-40+'%)'%2-(*-5(/3132%%&-.2)2--)''()(+,,-(,*('1244387+4/.7127(-'()*),),+-*+33-2144378879801166-0,0+'+%()1242(.)+-/0--)))))0.,%$)*1--&)-210(('(+42&+*&(+/**)',)')*%,,-/2+))-'$%$'/-;/*((.73.05314305+0(305).(1-+//050/+,*)+.1044++,-0.,0-,1$-+,+,-,./,.06112869677/)/.033601$,.128559/2110,(*-5,6,%%$&%0876:3231'*(+,'*)*&%).8,*.)1+0%/*+--//)/1454-''(-,//13.9-%'')20)3+*/'&,+55./(+',,'3)/2)((&)($&'&)+*1,--301358/4
@8d87f29b-d3e1-4d43-9ad6-67e5f372a1d5 ch=138 read=97671 start_time=2019-12-13T10:39:14Z barcode=BC01 runid=2c9cf7bc05858273f10e7d7ec552fc0bd742dc3e
TCACCCCAGTCATGAATCACAAAGTGGTGGCGCCACTCGAAAGGTTCGCTTCTCTCTTCTTTACAGCCTCCATGGTGACGGGCGGTATATTACAAGGCCAAAGGAACGTATTCACCGTGGCGTTCCTGATCGATTACTAGCGATTCCGACTTCAATGGAGTCGGTTTGAACTCCAATCGGGGCTACGGCGCACTTTATGGGGTCAACGCTTTCTCGCGAGGTCAGCTTCTCTTTATGCGCCATTGTAGCACGTAGCCCTGGTCGTAAGGGCCAGCGTGTGAGCATCCCACCTTCCTCCAGTTTATCACTGGCAGTCTCAGCACGAGTTCCCAGCCCGGACCGCTGGCAGCAAAGGATAAGGGGTTGCGCTTTCGTTGCGGGACCCGGCAACATTTCCTGGCAGGCAGGCGACGGCATGCAGCACCCTGTCTCACGGTTCCGAAGGCACATTCTCATCTCTGAAAACTTCCGTGGATGTCAAGACCAGGTAAAGGTTCTTCGCGTTGCATCGAATTAAACCGTAACCACGCTTGTTGCGGGCCCGTCAATTCATTTGAGTTTTAACCTTGCGACTTGTACTCCCCAGGCAGTCGACCAGCATTAGCTCGGAAGCCACGCCTCAAAGGGGCACAACCTCAAGTCGACATCGTTTACGGCGTGGACTACCAAATTGTCTAAATCTGATACGCTTTCGCTTACCTGAGCGTCGGTCTTGTCAGGGGCCGCCTTCGCGCCGCCGGTATTCCTCAGATCTCTACGCATTTTACTTCCACCAGATTCTACCCCTCTACTGGCTGCCAGTATCAGATGCAGTTCCCAGGACGGGCCAGAGTTCACATCTGACTTAACAAACCGCCTGCGTGTACGCCCAGTAATTCCGATTGCTGCTTACACCCTCCGTACCACGCGGCTGCTGGCGCAGAGTTAGCCAGTGCTTCTTCTGCGGTAGCGATCGTGACAGAGGTGTTAACTTTACTCCCTTCCTCCCGCTGAAAGTACTTTACAACCCGGGCGCTATTTCGCCGCGGCATGGCTGCATCAGGCTTGCGCCCATTGTACCAATATTCCCTGCTGCCTCCCGTAGGG
+
.-+0/3,++198:99;95+/.3/.*-)+%(((/2%'*2)*1)+4.92-,*)&&'')+5/4:9'*(%+('+2.,0*((%'&277130(*&-)(*42))(&%''(+*;65:8/7,,-6/1(*#&(1.4212.1')*2.-('')/028.4-08995&''))&&''*),*%%$'').&5(+.*54(+.)*)**),(*+52&'%',-*-+-,)**'1/8970.-0-23-/1385983:,(&&(-120450//0.),))%%&/,+29:826.'.5645+()''(%&%%'&*(34,.97;86132.0193,.2,,,5.5349977,,+&&--257290(+/5+1829634.8-++')-6),.4350053*23./,*+03,149/',/+%*)&+)/.*3+19,/&%($%#-**%)*)+++'.-,2.2+(+++3.*+0*&*),366,,'&++*5-1/12955764-)%&&),+%)1+//)+0;6633802/59:127239/,4-42974,,-/10101300-3,;;;0*%&&$%&#&%$$#''%%+)/066(')*189;938<:3443;<7-91728.0+)))%$'(**067+,.,4%'.)('+**)-(+2./029(3+3+/801,-&&)/3)-69,-./177;56'+*.1/&1/,,*..*(,-1.*2/710-)/)+(**+)''%,-,'$#$$%#%$%',4+)(&&'/1+*()''(&(++-15//1)-/+(('%*)(+%$$$$&%)-.00/0;,*+3)+/410--0225%+(%%&))'(&#'&((,1/3(&186/+/2*'%)*$$$()%(0)*-)*.//9799325+&060.&2306*/%(*7*-/0130./2164930//057897884.*%%(&)+))*,.4081/-((*(+)**.)&,-/7411/')()+'**.)4111877/.$'%-&)-.,*-(%%'#&(()'))*+)+%'%)+--.+'&)+00.-('*'$&.''+*%#'(37*1:5430;9)-40/1+*-,).0)))0)1((+,2-,,+$+,''%&&'((/-../94.-)+,+)3-,85353292.05-,(*()/.12161+&$).,181285*.*/(&
@de17ef79-2633-43db-8c1c-576f48959743 ch=475 read=82278 start_time=2019-12-13T10:39:13Z barcode=BC01 runid=2c9cf7bc05858273f10e7d7ec552fc0bd742dc3e
CAGGGAGGCAGCAGTGGGGAATATTGCACAATGGGCGCAAAGCCTGGTCACTGCTCACATGCCGATGTACAGAAGAAGGCCTTCCGGGTTGTAAAGTACTTTCGGCGGGGAGGAAGGGTAGTTAATGCAGCACGCTCGGTGGCGTTACCCGCAGAAGCGCCAGCTAACTCCGTGCCAGCGGCCGCGGTAATACGGAGGAGTGCAAGCGTCAATCAGGATTACTGGGAAGTAAAGCGCGCAGGCGGTTTGTTAAGTCGGATGTAGAATCCCCGGGCTCAACCTGAACTGCGCTGCATCCTGATACTGGCGAAACAGCGTCCTCAGGGGAATTGGAATTCAGGTGTGGCGGTGAAATGCGTAAAGATCTGGAGGAATACCGGTGGCGAAGGCCTGGACGAAGACTGACGCTCAGGTGCAGCGGCCGGTAGAGCGACAGGATTAGATACCTGGTAGTCCACGCCGTAAACGATGTCGACTTGGAGTTGTGCCCTTGAGGCGTGGCTTCCGGAATAGCAGCGTTAAGTCGACCGCCTGGGGAGATGCAGCCGCAAGGTTAAAACTCAAATGGTGACGGGGCCCGCACAGGCGAGGTGGGCATGTGGTTTAATTCCGATGCAACGCGAAAGAGACGCCACCTGGTGCATCACAGGAACTTTCCAGAGATGGATTGGTGCCTTCCGGAACTGTAAAGTTAAGCATGGCTGTCGTCAGCTCATGTTTGTGGAAATGTTAGGTTAGTCGCGGCGGCGCAACCCTTATCCTTTATTTGCCAGCGGTCCGGGCCGAGACTCAAAGGGAGACTGCAAAGTGACCGACTGGAGGAAGGTGGGATGATGACGTCAGATCATCATGGCCCTTACGACCAGGAGCTACACGTGCTACAATGCGCATACGAGAAGCGGCCTCGCGAGAGCAAGCGGACCTCATAAAGTGCGTCGTAGTCCCGGATTGGAGTCTGCAACTCGACTCCATGAAGTCGGAATCGCTAGTAATCGTGGATCAGAGGATACCCACGGTGAATACGTTCCAGGCCTTGTACACCGCCCGTCACACCATGAAGTGGAGTTGCAAAAGAAGTAGGTAGCTTAACCTTCAGGAGGAGCGCTTACCACTTTGTGATTCATGACTGAGGTGAAGTCGTAACAAAAGG
+
1/75))140001.,,*.5*+*(&***+).-8/183/.014/'041-&+&$&&%#&'%&')$&&%$(*.*-'(.)&,)-),(*-.1.6-02%+,32*1*).6+,(-+)18.)-,*)',**,(+323+*,)(+*)(+,.*021)1*,,+.1*+.,'*(&&&-)-/.,..+-/''+%)&(*&(&,(++0..191,131/1,&*)+)+***(&%.))*&0&)/,*(%++'&'#)+.-)(*-*./287,-57-(3,9-255&414*)''*1*201(+2658:7/71*+(**0'*'&%&*+-------/3715.&*.()(%&*(+('&&'&('%#+&'&**--4-,.--('*+,464'+/(),-+,35../0-3.,.)+822402/*'+*+'%)**)&)498/3/.-10/-,()+01440-*%)'))*)+,-1)&')&)+,*0%+''(-/255/36921-0/'**08568;3/02337982*+*)*$**20.-40%&&')(,)2557311.+&-/21/+.''++1424/)'''(4/260+++&%%)+*,*(-,*+++-./202.-,*0&+)0.'()%'&0.*##'%)'')))**&',&'(+*6787895:00/25+)**.016/756126*'&**1%&&&)'&+('%#&+*%%$*0*-(/7)-.+**+,;62*8+-/7356554(.1-9045,*)$),),*$%%'(334478779,--.-(0.-4+),+',*)*.,9'.+3)&'''%&+)+*()%,(,)-(+-++2'&0)$0:''1611219/4(30,02)(+-.5759)..-+-012-+&&%''(&&%('.)/('(.,..2-+,/*2*)%%'+/6821,23322-))&),*-+'')*.4.1-)**0*+&)'((+1*)-+'.*+.3,'+))%)'&+,(3636-,+)))'*.8.24;97:97.//70-/79352./0(-&('*,)...4+-//4830,//350/.05*-,).&).+5.:63'(&&%'*4441--2,-6,+%&%('&*3)*.(.(()75395848'(/0/+*,%(')*,,+/0))0,)))+3)-&&&&)')%$43*+0:7)&+(%'%&))(&%&&4)+'+0/$4-())$))+**&(-0%*+,*(--05720+,+,,/+)))*,-,,6.++)$183(0,
@b6be551f-7e35-47d6-b6c9-131e5c394cd3 ch=397 read=352252 start_time=2019-12-13T10:39:03Z barcode=BC01 runid=2c9cf7bc05858273f10e7d7ec552fc0bd742dc3e
TTGGTATACTTCGTTCAGTTACGTATTGCTGGTGTAGAAAGTTGTCAGTGTCTTTGGTATTTGACACTGTTGGTGCTGATGTTATCTGCAGGAGCGAGTGGGGAATATTGCACAATGGGGCACAAACCTGATGCAGCCATGCCGCGTGTATGGAGAAGCCTTCGGGTTGTAAAGTATAGCCCGGGGAGGAGAATAAAGTTAATACGCTTTGCTCGTTGACGTTACCTGCCGGCTTACCATTATCCGTGCCAGCGGCGCGGTATGGAGGAGTGCAAGCGTTAATCAGGTTACTGGGCGTAAAGCGCGCAGACGGTTGTTAAAGTCAGATATGTGAAATCACAGGCTCAACCTGAGACTGCATCTGATGCTGTGAAAAGCAGGTCTGGGGTAGAATTCAGGTGTAGCGGTAGAATGGCGGCGAGGATCTGGAGGAATACCGGTGGCGAAGGCGGCCCTGGACGAACTGACGCTCAGGTGCGAAAGCGTGGGGAGCAAACAGGATTGGAGAAATGCCACGCCGTAAACGATATGTCGACTTGGGTTGTGCCCTTGAGGCGTGACCCGGAGCTAACGACGACCGTCAAACTGCGCAGAATACGGCCGCAAGGTTAAAACTCAAATGAATTGACGGGGAGATTTTACAAGCGTGGGTATATGGTTGTTCGTGCAACGCGAAAAGTCTTACCTGAATGCGACATCCACAGGCAGAGATGTGGTGCCTTCAGGAACTACGTAGGACAGGTGCTGCATGAAACATCGTCAGCTCATTGTTGTAGCGAATGTTGGGTTAAGTCCCGCAGCAGGCGCAACCCCCTTATCCTTCATTGCCAGCGGTCGGCGGGAACTCAAAGGGAGACTGCCAGTGATAAACTGGAGGGAAGGTGGGGATGACGATAAAGTCATCGCTGGCCCTTGACCAGGGCTACCGATGCTACAATGGCGCATACAAAGAGAAAGAAAACCTCGCGAGGCAAACGGACCTCATAAAGTCGTCGTAGTCCGGATTGAGTCTGCAACTCGACTCCATGAAGTCGGTCGCTAGTAATCGTGGATCAGAATGCCGTGGGTATTTCGGAGCCTTATACACACCGCCATCACACCATAGAATTAAGGTTACCAAAGAAGTGGTAAAGCAACCTTCGGAAAAAACACCGCTGTGATTCATGACTGGGAATTGAAATTATAACAAAGGTAACCGG
+
$$(5-..(419212:7323600/2,-,,,-5+,&#&$,+(03323:045.4+52*)&&$*($$$%$'('162739:5221(0($&&##(&)-&)(%%$&/22(+(,-.4++,+4-.341))$().**/,)*-+-.,.302.41111325996,+')&(+2/73.9356)*,+&()(&%'*(((05/'+)()%))&*'''''()),**.4,$%%---2101130+-.(%&&&&'&%&**&&+(*-++0.-(')+,)-(()&&%&'+(.)%*,+-(*')+44520.&(%(,'+-28767780)'%'+(2,1%1&-*8-.:0:,.98..,+$'%$%%).(*(+%-3557-.061**(++2/001.&&&&$%$%'&*-0,&)(*'(*0023,'+'1)6,5++)).233216.(&+&&&%%)''&&*))12199512/3015/+$($*).04+30,307-(*,,+()14-,+)&('*/.64761031,,//*10(''+2425*45)-,%(*$*))#$%%$*),0+)*3).*)(%%$%'()'(+)-)(.','/+&%&&%-)'&%&&*(+*-(*,331/*(()$$&'(+'+)($$%#$&)(/+&-*+2-34/.+--0+582/678::76/3/3.03(*+($$%,++'').0**)+).*((0.2)++3')0%*+#./*2-/()--&%%%%&&),**(*)'&(&+/875-+'((+)+&++0/++-0,+$$(%%-.+.,+)+&*')4.3.4-3+),(,%***,)((.4261)&&(%%'&%,(')$&%(),')534;7985,,-43,,40.6,*-2146*-.*-)*.-+,%&'%%+/-1++()*3,0')(&'(+)+936;+0,(&*+0.,*/)*+./12;<;:</-00&.*,-+/38077541/,*/2**/0164(&(&)*2)'((,/853444+*,'&&)%()&-0920/+''&)+-2:.)((-0($+*'))+,.)))$'%%(*&()+*+.*-&'+4-+*&*-/5:8990)/1).0*&'),73723.0-*)-0/2/00.0*)()*./.01).-3--.250(333/)-65+//%*')%%$')$'**(+.%''&)+-++*,.&&(&)+'+)-+%%%%()()(%5*09'.,690'')*+((%)+&'(+./2/54.0(-+)'$%$&%#%&$(()+:33...-,0.')%,&)38+4+)+24558.-7.2)4,*,
@331933f3-9d1a-470f-9ece-e1fb42ef679b ch=453 read=138416 start_time=2019-12-13T10:39:02Z barcode=BC01 runid=2c9cf7bc05858273f10e7d7ec552fc0bd742dc3e
CGCGTTTTGTTTTTAATCATCAATCCACAGCAGACAGCTCCTTCCCCTTGCGGTTAATTTTTCGGCTTCAGGTGTTATCAACTCTCGTGGTGTGACAGGCGGTGTGTGCAAGGCCGGGGGCAATGTCACCGCGACATGCTGATTGGGTACTAGCGATTCCAACTTCATGTAGTCGAGTTGCAGACTACAATCCGAACTGAATGGTTTTATGGGTTTTGCTTCACCTCGCCTTCCTTCCCTCTGCACCATCCATTTGTAGCACGTGTATGGCGAGCCCAGGTCGCAGGGGCATGATGATTTGACGTCATCCGCCTTCCTCAGCTTGTCACTGGCGGTCTCGCTTCAGGAGTCCCCAGCAATGATGGTAACTAACGATAAGGGTTGCGCTCGTTGCGGGACTTAACCCAGCATCTCACGGCACAGGCGGCGACAGCCATTACACCAATATCTCCATATAGCTGCCATAAATATACGGGCCTTTATGAGTATGTCAAGACCTGGTAAAGGTTCTTCGCGTTGCTTCGGAATTAAACCACATGCTCCACCACCGCTTGTGCGAATTTAAATCAATTCGCTGAGTTTGCATTCTTGCGAACGTACTACTCCAGGCAGATACTTATTGCGTTAACTGCAGCACTGAACTTTGACATCAACATAGTACTCATCGTTTACGGCGTGGACTACTGGGGTATCTAATCCTATTTGCTCCCCACGCTTCCGGGACTGGGCGTTAGTTGCGGAGCCAGATCGTCGCCTTCGCCACTGGTGTTCCTCCATATCTACGCATTTCACCGCTACGCCGTTCCACGATCCTCTCCTGCGCTCTAGCTGCCTGGTTTCACTGAAACTGAAGTTAAGCTTCAGGCTTTCACCACAGACCCTTGCTGCCGCCTGCTCCTCTTTACGCCCAGTAATTCCGGATAACGCTTGCCACCTACGTATTACCGCGGCTGCTGGCACGTAGTTGGCGAAACTCAATAAAGTACCGTCACTCGGCTACCATTTTCCTGCTTAGCCGCCGTTCTTCCTTTATAACAGAAGTTTGATCGAAAACCTTCTTTATTTCCGCGCGGCGTTGCTCGGTCAGGGTTTCCCCCATTGCCGAAAATTCCCTACTGCGCCTCCCGTAG
+
)))'-33(&&$%&%*.-354/3/-6,')*'*%'*)-035797/850(0---'*(($&..14*0(.,153%610+:,,,73-/00&',43./-.024*4910+)./..%./6.337+597+56.1++*()++-.112245551-.'+++)+),24/.240(0('%&)*--020126544724499977:9;:3.-298,.3-,4/9:<.233:5683)((+-6246/+)(')/,)+5/4-)+-12469535:1/;.-++-../3378411+*'($++))-1/.'(&*105/1.---(&1:3./33.-*,.4*-6586-540/+/*++,)*&(++,40-/,$%''$(+&%((,,.*(&%',(().06,.(,-985004--/7339.211,,*-+,.*43,,3-0)0/*,%656740)++-,--%(+('*+2+-('0,&)$#%%(&%#'(-+740*,')*,.+)%&$$%)&),+((&)%-&('&')*-/02976:05245;040063+)-*912;:7907.%.541'(/&3);9/:1111;7876812-$'%%'*(-.)/&$&+/.-3./02:6:5--1-,4196,-/8<334//-,+5)1*.02421++034+010+/,3),*)*+6,4-2322-//*.024:1/7://14.7)3,%''((,.02.15-381*/(/-/23:211-/0&66556691170/,+&/2((*,-/8+'+--6..)3480-+120...('*-4)1&/&)39-++,,4;:..+).+,/807979/47307./2&)*-4,*,,-77;90.06--0+.+0,)+712-/,-/-500.3879;::79'%,02)*-(*74;;'##%$.11/37(1**2-)+-367368/54.,'(-,./55,9/*2433/-,+08100215./.85%/,41(%%&(.361.11-0/651003+29368,&002.9..93+,*/-025:792/1//)(0(+*&%#$$(*()5,19103,41//0'00/3.**-2931:9,0,'&%%$&'2035:59;762-(%'*./.13''(&%+(&%+*+(,46/7980*(+($+/','%'$&*311060/14+0590/-*/<-1::8-.2<78512;::2440*(&('%%$&)(-/.-:22
@bada296c-f671-4a55-a04c-109b5da3964a ch=457 read=43710 start_time=2019-12-13T10:39:00Z barcode=BC01 runid=2c9cf7bc05858273f10e7d7ec552fc0bd742dc3e
CCAGTTACCTTATTTACGACTTCACCCCAGTCATGAATCACAAAGTGATAGCGCCCTCCCGAAGAGTTAAGCTACCTCGCTTCTTTTGCAACCCACTCCCATGGTGTGACGGGCGGTGTGTACAAGGCCAGGAATATTCACCGTGGCATTCTGATCCACGATTACTAGCGATTCCGACTTCAGCAGGTCGAGTTGCAGATAATCCGGACGCGCTGCCGAGGTCCGCTTGCTCTCACTTGAGGAGTCGCTTCTCTTTGTATGCGCCATTTGTAGCACGTGTGTAGCCCTGGTCGTAAGGGCCATGATGACTTGACGTCATCCCCACCTTCCTCCGGTTTATCACTGGCAGTCTCCTTTGAGTTCCCGGCCGGACCGCTGGCAACAAAGGATAGAGGTTGCGCTCGTTGCGGGACCAACCCAGCATTTCACAACACGAGCTGACGACAGCCATGCAGCACCTGTCTCACAGTTCCCGAGGCATTCTCATCTCTGAAAACTTCCGTGGATGTCAAGACCAGGTGCTTCGCGTTGCATCGGGTAAACCACATGCTCCACCGCTTGTGCGGGCCCGTCAATTCATTTGAGTTTTAACCTTTGCAGCCGTACTCCCCAGACGGTCGACTTAACGCTGTTAGCTCCGGAAGCCACGCCTCGGGGCTGGCAACCTCCAGAGTCGACATCGTTTACGGCGTGGACTACCAGGGTATCTAATCCATTTGCTCCCCACGCTTTCGCACCACAGGCGTCAGTCTTCGTCCAGGGGCCGCCTTCGCCACCGAGTATTCCTCAGATCTCTGCGCATTTCACCGCTACACCTGGAATTCTACCCCCCTCTACGAGACTCAAACTTGCCAATTATCAGATGCAGTTCCCAGGTTAAGGCAGAGTTCACATCTGACTTAACAAACCCGCCTGCGCGTGCGCTTTTACGCCCAGTAATGAATTCCGATTAACGCTTGCACCCTCCGTATTACCGGCTGCTGGCACAGGTTAGCGAGTACTTCTTCTGCGGTAGCGTCAATGAGCAAAGGTATTAACTTTTCTCCCTTCACTCCCGCTGAAAGTACTTTACAACCCGAAGGCCTTCTTCAGCATACGCGGCTGCATCAGGCTTGCGCCCATTGTTACCTTCCCCACTGCTGCCCCCGTAG
+
4-++-0,1.7.'06*'+*).0:6.40+'(%.0786370../27-,+)%/+,.106/-.('&(*'((.*7.)/0/21&(+-06+747+++0'050+-031)++/.--1580/90./9320,12489-80/'))%')*,3.,1+,-)512205),-/1+&()+//--,(+(&)1,55+*.50.(')&,*+*''.*6/0./*((-)8,1-7.++%&%%&%%'/,.6&$%,))*-)-1%&%$%%+&&(+../9/96140(*112,/:;98/84,)(++'.//242.-.5/3,-297350.+-002*(((**+,.2/45*6881:47+-004.+*,.,-20:,,/:344342-24534+,/+,.38522)()5+28134113/511*333,-6.-)')-51;684898./.(',62.+&-&/)%(%,..:/0*()$((.-.3/45142041-.4*/-75654493(/.++++&,0-.:.,*--,+-1123134744,+.5+))*+-,-1;:4*-+-0*-17))%(&*--303/4/)-*/5--(-1<:66,+,,.0016/04..00--/'+--,.*),,*4-9/1177//,6;<.230-,3,,4)/37*-4435760,3%6097454/0136/,+%&,,*(..2'5)+/*+01224967)52/+*)&%,2-2/3./)'*.3111%+,++44*.09344:<686/67',&$-)--43621-)-4.(+)054.),,+.4,-((%)'$%$(01107(+-13710.2*+*66,3-+0,.61,./+,1+%'(*883,26,,.0/.01&5/016<81./7,--,+$.))*.(+)2(,&(-3/-.)++)-)(-+.4.)('+,9,-11)/.0253/01007:9<-;/)**)4&'-32&(&)57+(,./310/)+)7*5/7,32,,5800./+104/))0/.))--,3'&%&((('-'0.20-.314:45121./01:5138.3.0,'-(,)5556-5,,)2(2).*(*.&&'+,14878;.+))+-(%')*+0-9220545:.,4)*-1.+).//+.,54+/3-$&'7:.,857/5-*+$+(&&'(-/3:/./418074;46;8)**'&&*'),-*),-+*,%,))*,++**2-%),'-&%*)+**)*)%1/45441489/-/&)
@d30f9b94-c1b4-4e96-915d-8a6772833255 ch=453 read=138406 start_time=2019-12-13T10:38:54Z barcode=BC01 runid=2c9cf7bc05858273f10e7d7ec552fc0bd742dc3e
CCGGATTTACCTTATTTACGACTTCACCCCAATCATCAATCCCACAGCAGACAGCTCCTTCCTTGCGGTTAGGCCACCGGCTTCGGGTGTTATCAACTCTCGTGGTGTGACGGGCGGTGTGTACAAAGGCCGAACGTATTCACGCGACATGCTGATTCGCGATTACTAGCGATTCCAGCTGTAGTCGAGTTGCAGACTACAATCGAACTGAATGGTTTTATGCTGCTTCACCTGCTGGCTTCGCTTCCCTCTGCACCATCCATTGTAGCACGTGTGTAGCCCAGGTCATAAGGGGCATGATGATTTGACGTCATCCCGCCTTCCTCCAGCTTGTCACTGGCAGTCTCGCTAGGTCCCCCAATAATGATGGTAACTAACGATAAGGGGTTGCGCTCGTTGCGGGACAACCCAACATCTCACGACACAGGCGGCGACAACCATGCACCACCTGTATCTCATATAGCTATCTCTCCATCTCTGGGCCTTTATGAGTATATTAAGACCTGTTAAGGTTCTTCGCGTTGCTTCGAATTAAACCACATGCTCCACCGCTTGTGCGGGCCCCGTCGAATTCCTTTGAGTTTAATCTTGCGTTACTCCCCAGGCGGAATACTTAATGCGTTAGCGGCGGCGCACGGAGGTGTTGAAACCCCCACACCTGAGTATTCATCGTTTACGGCGTGGACTACCAGGGTATCTAATCCTGTTTGCTCCCCGCTTTCAGGCCTCAGCGTCAGTTACAGTCAGAGGAGTCGCCTTCGCCACTGGGTGTTCTTCCTAATCTCTACGCATTTCACCGCTACACTAGGAATTCACTCTCCTCTCCTGCACTCTAGATAACCAGTTTGGAATGCAGCGCAAGTTGAGCGGGTGTTCACATCCCACTTAATCATCCGCCTGCGCTCCCTACGCCCAGTAAATCCGGATAACGCTCGCCACCTACGTATTACCGCGGCTGCTGGCACGTAGTTAGCCGTGGCTTCCTCCTTAGGTACCGTCGTGCCTTCCCCAAAGACAGAACTTTACGATCCGAAAACGCTTCATCACTCACGCGGCGTTGCTGCATCGGGTTTCCCCATTGTGCAATATTTACTGCTTTTGCCCGCCGTAAGGAG
+
10,0'33++4222'/7*'-2568;50+14/.4055:030-.6*(*$##$).7/554798;:.1.+.4-/+)+/2:+-5,**,3.)0/.,/0---6-,)4,518::9777775;:10-,,,,-1497..6.51././1:;<8/.(+*,+1557888:<9.0.+,7+)*++310450,-$&'$''(,10121:354.,*,+,/1-/')/1./.,+371:<2031*('),.,$''((%%(+'((,*,.3/50-/.0..03.245/07*))***,-+*,)*&,19+*3;83/0.',47-/02-./0.1:/-.57887/97*)/.38-/),.-(**0)--+-1031)18648--5&*&''-.0'+&$'3*,+*,'&'('&.23666400/+),9+.+//645:02-/%((-,,*)++223244/10%0..'.4,0+-'*-009;34---5.35:49989105../0*,++,,2210495797563/)),,10()'',,+.&*(--,-492226/2(/+;:8;:676,/)*-22)()2),+(*)')+-1222826:.---,/76,3-/53.,12+.*0/1*)4../09;<*8-(..'*)'($(-230*+0-2/5797.+-*0+66716.,(''((,3*'*+./3336566710:3283.+',,.72+')*/0;747311:6.1.:1119;88517808:556640350253329-')*296-(+-513,-788770-212:72;2113633*)'('&*+735749638988435,(&.6),-7('/41133,.02429<80-/3),455,32%0)1*5+4'*+.10((++111.12215()+650'15165<:11&.-,4111)0*'(*1''15*/*+%./+*)*1/7,%&/(4,./5/;:,/93%--..-)$('2-52,'-0487.0(5-6:-7--.7868:028233+4-,7.0:6324113:46/-,.-1/23311535;/.-1-*'(.()'(,3-028786'-$%'++46:3/2()+0++(%(21*$&*./2.+/.,(+%*+2.4891110*,-.-7223:,/33302,*10+6.202+-/4*($&*),*/8,)*/*)/-.&%&((%**%&&&'-&'
@efb27982-c537-49a8-8290-ecaca267350f ch=231 read=88627 start_time=2019-12-13T10:38:34Z barcode=BC01 runid=2c9cf7bc05858273f10e7d7ec552fc0bd742dc3e
CCGGTTACCTTTATTGCGGCTTCTACCCAGTCATAAGATCACAAAGAGTGGTAAGAAAACATCCCGAGTTAAACTACCTACTTCGCTTTACCCAGCCCACTCCCATGGTGTGACGGGCGGTGTGTACAGGCCGGGAACATATTCACCGTGGCATTCTGATCCACGATTGCGCGGTCCGGCTTCATAGCGATCGAGTTGCGGACTCAATCGGACTACGGCGCGCTATAGAGGTCCGCTTGCTCTCGCGAGATCGCTTCTCTTTGTATGTGCGCCATTTGTAGCGTCAGCCCTGGTCGCGGGAGCCATGACCGAAGCAGACGTCATCACCTTCCTCCAGTTTATCACTGGCGGTCCTTTGAGTTCCCAGCCGGACCGCTGGCAACAAAGGATAAAGTTGCGCTCTGCGGGACAACCCAGCATTTCTAACACAGCAGGCGCGGCATGCATGCAGCACCTGTCTCACGGTTCGAGCACATTTCTCTATCAAAGCTTTCCGTGGATGCTCAAGACCAGGTGAGTTCTTCGCGTTATAAATTAAACCACATGCTCCACCACCCGTGCGGGCCCGTCAATTCATTTGGGTTTTGGCCTTGCGGCCGTATTACTCCCAGGCGGATGAAAGCAACGCGGTGGCTCGGAAGCCCGCCTCAGGGCACAACCTCCAGTCGGCATCGTTACGGCGTGGACTACCAATTATCTAATCCTGTTGCTCCCACCTTTCGCACCCTGAGCGTCAGTCTTCGATCCAGGGGCCGCCTTCATGCGGTATTCCTCCAGATCTCTACGCATTTCACCGCTACACCTGGAATTCTGCCTCTGCGAGACCGAAGCACCGAGTATCAATTGCAGTTCCAGGATTGGGCAGAGTTTCTATCGGCAGCAACCGCCTGCGACTACGCCCAGTAATTCCGATTAACGCTTACCTCCGTATTACCGCGGCTGCTGGCGCAGGTTAGCCGGTGCTGCTTCTTCTGCGGGTAACGTCAATGAACAAAGGTGATACTTTCTCCCTTCCTCCCGCTGAAGTACTTTACAACCCGAAGGCCTTCTTCATGCGCGGCGAAACTGCATCAGGCTTGCGCCATTGTGCAATATTCCCCCGCTGCCTCCGGTAGAG
+
-(+./3)+.+2*$2)%*).)(('((++((*.2%&&((-6/'&'2/%'()+0.)'$*+)&%&&(')''(++),()*-.1,)./5+&&'(-)--((&)/.&,)06/)00522000/.54/*1+-/..)/+/2/2%3145456651/'(%''+201297335580(++(0+%*%%+,-,','1241,)%*&''((*(+-3&2+10--/-0.8,9553.0,)*()&')+-'%&'+)13../0))+.()'((*()+-+,4,73,38,*/,+'&(*)350,5,)*+,-'&%%&/50),471))&,)%%+++,12()'&&$''*,42,++(,&)/,78261)(+21+).*$'%((((**,*)580/577-0*',22.5362/.,//)2'/+53)2,076(-'.*//630...+5,'&(),*(%'+*-:.,+,./)+)'.(*,+&%*&&%&$'(+%1,./'/1,--,1+(*+-66.%&&$%&$'++)-+''**%''$%*-)++-/1745-*+/+1*+*0&(&(($*-81274.4-7.'*'),*4,<7:.)*$&$&')'%(&%(&%$%&()-)02(&/0.2141035/+/'078((&'#$$'),,30-/+,,+,3476./2-,+('&)+'$%+)&%'&'**0-17(1)1'+)%$(+./()1,**,.1.2-.()+441'413410-$%%'(*-.602.&00&'%2)++&2.11-,+.2(-*,4*%(%$()*&'$)/-)'&55577(51.-/*(**2-(4::.03)+'((&&-&1+2//2240.8'()54--('),./)/60)&),*,/))(+-+,--//90.&..'+,&+(&(((%$('$%#+'(%&(,,.&$)&%()35,1.',.).,.+.,((&+.7-+'(*('(*&)*+*,2$)***+'&&($&&*,)%*+-2-472,-,8-7-'&&$#*-(05065/702801,1+-+*'*+(%(%,-+3++,+*/,*)'&*.42692-*.+)'/()*-,+'(''%().5+,5,)*.'++.*'-,72+4.*)10.',+'.+()01030*),,/71**),-576864963-'+&',)&'''&(-.4111*.46/7,,***%*)(,,/-134222343)&'&*-2,3.''%''('
@0a4a141e-3b3a-4d33-8471-468ee15c382b ch=220 read=82304 start_time=2019-12-13T10:38:25Z barcode=BC01 runid=2c9cf7bc05858273f10e7d7ec552fc0bd742dc3e
CGGTTACCTTACGTTGCGACTTCACCCCAATCGCTGACCTACCTTCGACGCTGCTTACTCGCTTGCGGTTAGCTCACGGACTTCGGGTATTTACCAACTCTCATGGTGTGACGGGCGGTGTGTACCAAGACCGGAACGTATTCACCGCATTCTGATTCGCGATTACTAGTAGCTCCAGCTTCATGGAAGAGTTTCAGCCTACAATCGAACTAGAGACTAGTTTTAAAGTTTGGCTCCATCTCGCGGTATTGCATCTCTCTGTACCAGCCATTGTAGCACGATGTGTAGCCCTACACACCAAAGGGGCATGATGATTTGACGTCATCCCCACCTTCCTCCTGGTTAACCCAGGCAGTCTCGCTAAGTCCTCAACTTAATGGTAGTAACTAACGACAGGGTTGCGCTCGTTGCGGGACTTAATAGCATCTCACGACTGACAACAACCATGTGCACCACCTGTCACCTTGTCCCCGAAGGGATTTCCTCGATTAAGAGTAATGCAAAGGATGTCAAGTGTAGGTAAGGTTCTTCGCGTTACTTCGAATTAAACCACATGCTCCGCTACTTGTGCGGAGTCCCCGTCAATTCCTTTGAGTTTAATCTTGCGACCGTACTCCCCGGAGCGGAATACTTTAATGCGTTAGCGGCGGCACGGAGTCTGAAACCCCCGCACCTGAGCATTCATCGTTTACGGCGTGGACTACCAGGGTATCTGTCCTGTTGCTCCCCACGCTTTCGAGCCTCAGCGTCAGTTACAGTCAGAGAGTCGCCTTCGCCGCTGGTGTTCTTCACATCTCTACGCATTTCACACCGCTACACTAGAGGAATTCCACTCTCCTCTCCTGCACTCTAGATAACCAGTTTGGAATGCAGCACGGTGCCGAGCCTGAATTATTTCACATCCCCTTAATCGTCGCCTACGCTCCCTTGCTTAGAATAAATCCGGATAACGCTCGCCATACCGTATTACCGCGGCTGCTGGCGCGTAGTTAGCCGTGGCTTCCTCATGGGTACCGTCATTATCTTCCCAAAGACAGGCTTTGCGATCAAAGCAGCCTTCATCACTCTCACGCGGCGTTGCTGCATCAGGGTTTCCCCATTGTGCAATATTCCCCACTGCTGCCTCCGTAGG
+
(+-08.0013*+&()%)+).273,046*/++,1554166/-+')(%%/2%%-$&-(-116&+(),,()*('*./3556:455;54950,+5(&-/.*+--5427876333235;;98930/+,)+'/*+/1.))*%%&))382-2.*(&(,)-/09;8222.8(')(('(*&0.2...77:9)**)(*&')07;.++.)+-*2,,-.0964&&)+.43%-589*,/''-6,2088;9865+2/5-1.,,,)*++*.../03786;1/06-35**(-.*//.../*)+*.0/+0+*+')(//(+/.+-&'()/108;,,,2,422-546+.266:34/4/.3))1-.15---41*874//+,-..*,032)(%&()/++,+,((+-/,-.32+-)''05/924223535/**+.-.41-1*')%**-/..,/0)+&(&)(*+,,08/2-*(*+-424;.178886673309;6.12-20,/;92*,03-9).'%&$&&').353'/-455762,+-+-%+++.(6,:;69<624-2,%+022+.0201;82<14/3/00//-14//06.+*')($(-.481+,,,,-0425<90137;:4:455;12133:78560799-)+$*0/7484,,.4&..766.5.--3090/0,$*)(%')&')+600878.&*),1--*+)*,1689:82;4$%++,//1-*())*+()&'*+/.,.0010.41(++32.(&))(*,--3668747115686'(3/.07479-,+%'*+:45716135:&3354835:9711&'&++-...45766:.+)*&-/()3),1231-(+(-,102,%**+0.),./1,+/0/436222872+11.2/:7-*,-007224$%%$'#'&))'0/+,&%*')7<:/-(),/80'%(*,+-(--143)*./2072')'&&$%%'&&'/40++-/407302(+/325,)##&&&'&*)*7;715222897+.(&)-33817-,-70,5,,4;866702.2+-,/3232-4624547596)540/4-/10/96*010+-%))$'$%(+1757:0/././/+1.2.:00/<11/0/./.'-20,9-3494*+8.4/2/9433-4340%',-12,,((271335)
@ad56af44-8cb5-4028-a956-c2797a1be680 ch=468 read=74140 start_time=2019-12-13T10:38:22Z barcode=BC01 runid=2c9cf7bc05858273f10e7d7ec552fc0bd742dc3e
CTCCTCGGGGAGGCAGCAGTAGAATTTTCGGCAATGGAAACCCCAGAGCCGACAACGCCGCGTGAAGGTTTTCCGGATTGTAAACTTCTGTTATAAAGGAAGAACAGCGGCTACAGGAAATGGTGGCCGAGTGACGATACTATTAAGCCACGGCTAACTACGTGCCAGCAGCCGCAGTAATACGTAGGTGGCAAGCGTTATCAGGAATTATTGGACGTAAAGAGGGGCAGGCGGCAGCAAAGGGTCTGTGAGTGAAAGCCTGAAGCAACCAGTAAACCATACAAAGAAACCAGGCTTAGCAGCTAGAGTGCAGGAGGATCGTGGAATTCCATGTGTAGCGGTGAAATGCGTAGATATATGGAGGAACACCAGTGGCAGGCGACGATCTGGCCTGCAACTGACGCTCAGTCAGAAAGCGTGGGGAGCAAATGGGATTAAGATACCCTGGTAGTCCACGCCGTAAACGATGATACTAAGTGTTGGATGTCGAGTTCAGTGCTGCGGTTAGCGCAATGAAATTACTCCGCCTGAATAGTAATACGTTCGCAAGATGAAACTCAAAGATTGACGGGGGGCCCGCACAAGCGGTGGAGCGTAATGGTTTAATTCGAGCAACGCGAAGAACCTTACCAGGTCTTGACAGCCTCATAAAGGCTCAGAGATGGAGAGATAGCTATATGAGATACAGGTGGTGCATGGTTGTCGTCAGCTCGTGTCGTGGATGTTGGGTTAAGTCCCGCAGCAGAGGCGCAGCACTTATCGTTAGTTACCATCATTAGAGGTTGGGGACTCTATAGCGAGACTGCCAGTGACAAGCTGGCGGAGGAAGGCGGGGATGACGTCAAATCATCATGCCCCTTATGACCTGGAGCTACACACGTCTTACAATGGATGGTGCAGAGAAGTGAAACCGCGAGGTGAAACCAAAACCCATAAAACCATTCTCAGTTCGGATTGTAGTGCAACTCGACTACGCTGAAGTTGGGAATCGCTAATGTCGCGAATCAGCGTAATGGCGTGAATACGTTCTCGAACCTTGTACCGCACCGCCCGTCACACCACGAGTTGATAACACTGCGAAGCCGGTGGCCTGGCAAGGGAAGGAGCTGTCTAAAAGGTGGGATTGATGATTGGGGTGAAGTCTAAAGGTAACGG
+
,,5301*29,*.00526(5)+((&,+,+,1;7482,(',+,0)%$&&#'*')0345489554&)'''-,98/0**+(5+)'.16218.1,10/0::2/3093692,,+%,*,,6,,',,---/2(-.4,,-./3+)$)&(.)..5/.03..0-+,.9.4564979<1//+)+-%&(+,/02-613,+)*.841.*+0/:/./''*'%*'+602.&&(+/7)('*0./,(&,*4:422317*+/''(775/&%&*+(/*-36-0,)),&(%)*-19*6,+++)*)'%),/,1-4+%&'&'%&))).),--14.04.04/5:173,1,5,9731../.-../:52296201-**+3335047:116/767:;//0-52)-0347/....61018177:90000-'-.02526%$(*,)+..6:8&'*+:<;8'33,0*+,,0067:),*34238801377;66:4,,++*)((&,*,,.++,63959563(,*,9735544235&.1,,'*(+--,%+,)*-),/3:4('&%$$'%('(),-668<6+,-(%.25356/2702)((/0-(..6743(-+)&**,.2475;774-..06.2-,037:194-,%)%))0001-+''0.,'*'(.7,,+++.3,-,)&)+',+/+2/08478-+*-.9941-,+/.,00//08733164455/4//7/.-+,,*+1+,.344..///+.++,,/+(697.9&252738,/74)*3/'/'*&**0-.,)-$),-0241:10,8--9<7772/7-*''+,1&.34,017410%/.%%-00721/**,-/.-*&()%&%'.)+-*.,1/)27-04589:::9;866276/61/73,*6030569//.*'(--,**+-,/)%&'*-7561--&)*)*,+-'))(**-3&173--(,'+*,3++&3:9,38-*--9;824559203./348'3%/*-/1+0)))0./26,45.-**,*0,,3-'*+(0/1,++**..02((+,8-/'(*.0/)*'$$&().2/9:324001*'%))1-&+&-'')+-4417-/1656464/-+*+(134333.&)%&*'(+)-8/722.4(###%%(+*,+,-,%))1--'(-97(-*376/(1)*,,+)-2-51'(*10+,*'&+),0,-1./6
@26ddf00b-afdb-4f64-98df-fd8458091e2d ch=458 read=53449 start_time=2019-12-13T10:38:23Z barcode=BC01 runid=2c9cf7bc05858273f10e7d7ec552fc0bd742dc3e
TTGTTGTACTTCGTTCAGTTACGTATTGCTGGTGCTGAAATTGTCGGTGTCTTTGTAACCTGCTTTATATCGCTCTATCTTCCGGTTACCTTGTTACGGCTTCACTGATCGCTGACCCTACCTTCAACCGCTGCCTCCTTGCAGTTAGCTCACGGACTTCAGGTATTGCCAACTCTCATGGTGTGACGGGCGGTGTGTACAAGACCGGGAACGTATTCACCGCATTCTGATTCGCGATTGTAGTAATCAGCTTCTGGGCGAGTTTCAGCCTACAATCCGAACTGAGACTGGTTTAAAGTTTGGCTCCACCTCACGGTGTGCATCTCTCTGTACCAGCCATTTGCTTAGCGTGTGTAGCCTACATAAGGGCATGATGATTTGACGTCATCCCACCTTCCTCCTGGTTAACCCAGGCAGTCGCTAGAGAGTCCTCAACTTAATAGGTAGTAACTAACAAGGGTTGCGCTCGTTGCGGGACTTAACCAACATCACGACACGAGCTGACGACAACCATGCACCACCTGTCACCTTGTCCCCAGGGATTTCCTCGATTAAAGAGTAATGCAAGGGATGTCAAGTGTAGGTAAAGGTTCTTCGCGTTGCTTCGAATTAAACCACATGCTCCGCTACTTGTGCAGGTCCCCGTCAATTCCTTTGATTTTAATCTTGCGACGTACTCCCCAGGCGGAATACTTAATGCGTTAGCGGCGGCGCAGGAGGTGTTGAAACCCCCACCTAGTATTCATCGTTTACGGCGTGGACTGCCAGGGTATCTAATCCTGTTTGCTCCCCACGCTTTCGAGCCTCAGCGTCAGTTACAGTCAGAGAGTCGCGCCTTCGCCACTGGTATTCTTCTAATCTCTACGCATTTCACCGCTTCACTTCGGAACATCCTCCTCCTCCTGCACTCTAGATAACCAGTTTGGAATGCAGCACCCAGTTGAGCCCGAATTGTATTTCACATCGCCAATCATCCGCCTGCGCTCCACTTTTTTTTTTTGCGCCCAGTAAATCCGGATAACGCTCGCCACCTACGTATTACCGCGCGGCTGCTGGCGCATGGATTAGCCGTGGCTTTATCCTTAGATTGCCGTCATTATCTTCCCCAAAGGCAAAGCTTTGCGATCCGAAAACCTTCATCACTCGCGGCGTTGCTGCATCAGGGTTTCCCCCGTTGTGCAATATTCCACTGCTGCCTCCCGTGGGAG
+
&0,7-%+'+-;74794*7.;-./736506689654)),-(/2-.44:867458*$$%$,+-',(*%#%'+8789765677:65)*3/'+628115&1/1104/,,)%,*-*---.21+(%(&',%*%/.68676774-.,*-*215)2444165901376-765,0./214&)())-+/781224585::98;2342113346742-4+/323988<4202,($(*&0/,22/.,,*3+()&/+.')((**.60&)/1-0-00:21(327.*,.-,0.-29873,-546;9:<;/<311;03.-/920200.*/++.&1)*-3/---+64/%0,),-9*02)((,&'%,*-/3.+,--1()*)',*)%'++/-/.-05:0.+,$)+.,:.)$(',+.*,/+))(*&'$,('(/42,,.3%'($&'(()+/+*),,$$%7'(%0(')$'&&(')('%'&-(.+#$$(.01951-*44//000**(,'''&)&),24320)+*+//45305-2.+0,.,1-+5,55:979-5,,,:22&&&()'.6,50..411+05)&%()+///3801:1*+*-760%.%%(,3328'6*4:012+*,--4+1271((+4-49745,(+-::13.-.01010/0+4'181835,/18792+*%&&%&$-6;2084203(*)$+')).,10/)+/5618586&*)'-()*.018122/51).(%)'*/),3./10,.60-565*'+1+*%&(-:538882:3,.296572756335:42,',+-.++2'(0*&04-)7-952+).,,/5,-**,4632//3365/0.:032617***,'--/10)+/+02488%)&&*-),6,-16./6631,(*-,.01:71+.-'*.)+%&&%%&('&('(*'(0,+-').0**+&((-62383/+./,1.9;..*,+(&&%%'4-*%)/.)))27*+''0)$(&/20,-//15&(),0563882045+')('-+.%(*+))/.1221)#&'+*%&$&',-)-64:7876757:656:0/7002/-'-0,27/-,(-31341+1+++3.0/+');+,-82815*/55,0/'((%,#*'%-0115-36,/3729;;128.19448/,,26-)*+,+,$$.30+785:9249//-.%)+///0722377667,/875;40576-%.8/008586)4*.*),0012,0-+,8.,-'.($&
@6c037b75-9120-4bff-9f94-0df03d1cf112 ch=310 read=107524 start_time=2019-12-13T10:38:14Z barcode=BC01 runid=2c9cf7bc05858273f10e7d7ec552fc0bd742dc3e
TTGGTTACCTTGTTACGACTTCACCCCAATCATCTATCCCACCTTAGGCGGCTGGCCCAAAGGTTACCTCACCGACTTCGGGTACAAACTCTCGTGGTGTGACGGGCGGTGTGTACAAGGCCAGGAACGTATTCACCGCGGCGTGCTGATCCGCGATTACTAGCGATTCCGGCTTCATGTAGGCGAGTTGCAGCCTACAATCGAACTGAGATTGGCTTTGGGGAATTGGCTTGCCGTCGCGACTCGGCTCGTTTAAGCACCAGCCATTTAGCCCAGCACGTGTGGCCCAGGTCATAGGGGCATGATGATTTGACGTCATCCCCACCTTCCTCCGGTTTATTACCGGCGATCTCGCTAGAGTGCCCAACTGGATAGTGGCAGCTAACAATGGGGTTGCGCTCATTTGGGACAACATCTCACGACACGAGCTGACGGCAACCATGCACCACACCTGTCACCGGTATGCCAGTAACTTTCTATCTCTAGAAATAGCATGTCAAGACCTGGTAAGGTTCTTCGCGTTGCTTCAGATTAAACCACATGCTCCACCGCTTGTGCGGGCCCCAAATCAATTCCTTTGAGCTTCAACGCGGTCGTACTCCCCAGGCGGAGTGCTTAATGCGTTAGCTGCGGCACCAGATCCGGAAGGGATCAACACCTGCGCGCACTCTGTCGTTTTACGGCGTGGACTGCCAGGGTATCTGTCCTGTTCGCTCCCCCCACGCTTTCAGAGCCTCAGCGTCAGTTACAGACCAAAGAGCTGGCCGCCCACCGGTGTTCTCCATATATCTGCGTGCGCTACACATGAATTCCCTCTCCTTCTGCACTCAAGTTTTGACAGTTTCCAAAACTATGGTTGAGCCACGGCCTTTAACTTCAGACTTATCAAACCTGCGCTCGCTTTGCGCCCAATAAATCCGGACAACGCTCGGGACCTACGTATTACCGCGGCTGCTGGCGTAGTTAGCCGTCCTTTTCTGGTAGCTACCGTCACAGTGTAGACTTTCCACTCTCACACTCGTTCTTGACTTACAACAGAGCTTTACGATCAAAACCTTCTTCACTCACGCGGCGTTGCTCGGTCAGGATTGCCCCATTGCCGAAGAAGATTCCCTACTGCTGCCTCCCGTAGGG
+
1,/%0*&,/.4,./)+/069;672;:001398*'(')16++10-.,7;92:4203.&&++)+-,2-073-,.1,+,.6.(7*,&*,99/./,..648443568)360.+)+,'**1464-9,(3,/+.2428<878:-6*510299;8883130/15242,,---*6501),,/90566.4*9.865.1++,/64/1031113297754-..3+/*+..++*+&%))'())--/526*$&&#&%&$'*,((*1'($%&$0(,%/(*,0*+)56,,$,$*+***%&'0-+'1,4-.+,4;000.,-//0691../223::0110*0.3121./4142<;373.12*)&&$)//3,,-/'),*/0701.115)3-&#+2,,+(-./53383&142,;791121,84))(&')()+22344%'*)*)))*0/10,0,,+,/0:0910,07././8/17:9:90),')&-,$(+.,,195..0..-,*.,-40+,''&'$,,'(%%(+()3102*0-;76<857301&)-74-,.1-0<9:71103101.,&**)+0,.-&.+0.21/)&&&(,.83:6-5:.-+434:91%)'',1.3+-%-.458/%-())0'+++),-.0778848-+-..666+&'$''/001+5*5(2,,4:3.1*,'((-,/%(&)+3$&*6198<-.,1.-/78;77+&/'&1/'0)+,,&*,4,06:778:9/;88-%))*.;7.%%%(-629,,,,-6230:10/4-5-/',*(++&&$('+-/0.686986747120-..3253-&%$$%'),-*+(+)*.)5,+.+'')*24+-6866+/01,30/;;+-.1(-4;(31).-%(++,+,$('*190,+)./.*-*-.)*3,5657696785,(''''('(('&'(&&$('(&%1627<8.6(),+,13/*++2(12,).-.24547<78;92320023.6-+**'(1*+#'(**.-255*+-003.*+-.:;65434-1335.-2/-67,,'*(*,,,1+-.1208--.+,,60117972.-..,64(*,.21',40+57;77;;6675-..//8330.)('(&404+--$,+./692'+*(7;13+&*+)//-31,()**+3356:622*(''*'%
@a06a791c-75bd-42b6-bc2c-bf47ccf305b0 ch=317 read=154848 start_time=2019-12-13T10:38:13Z barcode=BC01 runid=2c9cf7bc05858273f10e7d7ec552fc0bd742dc3e
CCGGTTACCTTGTTCGACTTCACCCCAGTCATGAATCACAAAGTGGTAAGCGCCCTCCCGAAGGTTAGCTACCTCGCCTAGCATTTTGCAACCCCTCCCATGGTGTGACGGGCGGGTGTGTACAAGGCCGGGAACGTACTCACCGTGGCATTCTGATCCACGATTACTAGCGATTCCGACTTCATGGGGTCAGGTTTGCAGACTCAATCGGACTACGACGCACTTTGCCAGGGTCCGCTTTGCTCCTCATGAGTCCTTCTCTTTGTATGCGCCATTGTAGCACGTGTGTAGCCCTGGTCGTAAGGGCCATGACTTGACGTCATCCCACCTTCCTCCAGTTTATCACTGGCAGTCTCCTTTGAGTTCCCAGCCGGACCGCTGGCAATAGGGATAAGGGTTGCGCTCGTTGGGACTTAACCCAACATTTCACAACACGAGGAACGACGACGAGCCATGCAGCACCTGTCTCACGGTTCCCGAAGGCACATTCTCATCTCTGAAAACTTCCGTGGATGTCAAGACCAGGTAAAGGTTCTTCGCGTTGCATCCAGATTAAACCACATGCTCCACCGCTTGTGCGGGCCCCGTCAATTCATTTTGAGTTTTAACCTTGCGGCCATTACTCCCAGACGGTCGACTTAACGCGTTAGCTCCGGAGGCCCGCCTCAGGGCACAACCTCAAGTCGACATCGTTTACGGCGTGGACTACCAGGGTATCTAATCCTGTTTGCTCCCCACGCTTTCGCACCTGAGCGTCAGTCTTCGTCCAGGGGCCGCTTCGCCACCGGTATTCCTCAGATCTCTGCGCATTTCGCCGCTACGCAGATTCTACCCCCCCTCTACGAGACTCAAGCTTGCCAGTATCAGATGCAGTTCCCAGGTTGAGCCAGGGGATTTCACATCTGACTTAACAAACCGCCTGCGTGCGCTTGCATGTCATTCCGATTAGCAGCTTTGCACCCTCCGTATTACGCGGCTGCTGGCTGGAGTTAGCCAGTGCTTCTTCTGCGGGTAACGTCAATGAGCAAAAGGTATTAACTTTACTCCTTCCTCCCGCTGAAGTGCTTTACAGCCCGAAGGCCTTCTTCATACACGCCCGGCATAAAGCATCAGGCTTGCGCCCGGTATTGCAATATTCCCCACTGCTGCCTCCCGTAGGAG
+
30+3-2++,+3-.1/-//5/*'/-,&*,42&'*&.055268**+398:2121:::0572+-1+/*2.'(((-)'))-.+%&'#+/65,.2-662(++;8.1;;::778:6:9117(),-*-+-3/7068*:7596)4-..1029+3-,+,,221-+.0.-.,--3-/02/220891'(%*094.3.7:711%1+497+-&'))-4.<39,9682.,-,-*,%(()+)')'++-,,(')&'%%'*+'),%%'(*)0,+8/43/:9/-,-++39:+-2+)&+*',-//3.+,-40.+-465.4.+)142640-+()-,-6499:4:,/-343775,4+,-4:7013888372*1230/)+34-.388564'--609426.//33+0-)+',.0+3*./02911'-,6.0++1/65555-1&')-.--2-,-0.*../*()%)%%*)*,*))''/627/3477466-/4851/1/199-5-++(---*.02950013222-)-1/*110*'*,.<;:4/7(,+-.82/9.2;(.*:<:9<;49654.//.4'((,0,39425,,+,/1129346.,.*+,'3.8.4<3+'-./95<:32;<3--01<<6.8300/++.2.*'*&%(*4:2,2-.-75661.1.4-/-0-4-/#%%+'7)+)+)6//183+'-/+'((1548574+(++:8958825:1(.$1112:;702214-/(&0()+13;55300/5,'-+5::0-//+48++,.)/.+)'4564:)*,34;:612.,136+84*./31,4.46+..--2;7829)*--,+))*-.2037;7886/67))#%'&'2(*+5856:90,,/2//..02235*,*,/412;/04116.---*121314:,*,**.)&)/-'*3-1*/:61.1104*+-../32498:2;/4988938031+*'#$#$&$$)(.,-,,/5,'(&'),55+./292257&/)+3*,+.09666919.+&+-*)4...6;758()0348;3//.(/,+-.624446333-1533))(00.7//()0,*,.35-5/3-.:/&'-&+/)-+,15.+*+&0-**-4.4182:88<6++()%(&)'&(0.($',-$*&(*15988956679((%-$''%)(,/34045:4+././//35-63*,0)/(&*
@ef2ea588-4b3b-4c71-8480-f2611483dbd3 ch=410 read=65933 start_time=2019-12-13T10:38:05Z barcode=BC01 runid=2c9cf7bc05858273f10e7d7ec552fc0bd742dc3e
CCGGTACCTTACGACTACCCCAGTCATGAATCACAAAGTGGTAGCGCCACTCCCGAAGGTTAAGCTACCACAACTGCAACCCACTCCCATGGTGTGACGGGCGGTGTGTACAAGGCCGAGACGTGATTCACCGTGGCATTTCACGATCCACGATTATAGCGATTCCGACTTCATGGGTCGAGTTGCAGACTCAATCCGGACTACGACGCGCTTTATGAGGTCGCTTTATCTCGCGAGGTCGCTTCTCTTTGGTATGCGCCATTTGTAGCGCATTATTAGCCAGCCCTGGTCGTAAGGGCCATGATGACTTGACGTCATCCCCGCCTTCCTCCAGTTTATCACTGGCGGTCTCCTTTGAGTTCCCGGCGGACCGCTGGCAACAAGGGATAAGGGTTGCGCGTTGCGGGACTTGGCAACATTTCACAACGCGAGCTGACGTGGCAGCACCACCTGTCTCACAGTTCCCGAAGGCATAATCCATCTCTGGAAAGTTCTGTGGATGTCAAGACCAGGTAAAGGTTCTTCGCGTTGCATCAGATTAAACCACATGCTCCACCGCTTGTGCGGGCCCCGTCAATTCATTTGAGTTTTAACCTTGCGGCCGTACTCCCCCAGGCGGTCGACTTAACGCGTTAGCTCAGAGCTTACTCAAAGGGCACAACCTCCCAAGTCGACATCGTTTACGGCGTGGACTACCAGGGTATCTAATCCTGTTTGCTCCCCACGCTTTCGCACCCTGAGCGTCAGTCTTCTTCGTCCAGGGGCCTGCTTCGCCACCGGTATTCCTCCAGATCTCTACGCATTTCACCGCGCCACCTGGAGTTCTACCCTCTACGAGACTCGGCTTGCCAGTATCAGATGCAGTTCCCAGGTTAGGCCCGGGGATCTCACATCCTGACTTAACAAAACCGCCTGCGTGCGCTTTACGCCCAGTAATTCCGATTAACGCTTGCACCCTCCGTATTACCGCGGCTGCTGTGTGGCGGGTTAGCCGGTGCTTCTTCTGCGGGTAGCGTCAATGAGCAAGGTATTAACTTTACTCCCTTCCTCCCCGCTGAAGTGCTTTACAACCCGAAGGCCTTCTTCATACGCGGCGAGCTGCATCGGGCTTGCGCCCATTGTGCAATATTCCCCACTGCGCCGCACTCCGTAGGAACAATATCTTTCAACAGAGGTGCGTACAAGAGACACCGGCAACAGCACCGGCAATGCGTATTGACGCAGA
+
80')*%%#%'&-,()''.47,)+92+/.*2-,*./1.)+*)(('((+*(++-0-)+/*)*,+)&(*,20-,+''&&&,&64,(+,2:5+19540)+.2488213111*406.43583))//269222:0+/5.44;5309++$%(+,2+)+.,06-*+-111362-,-56960334,,--133751121162+3.1/,4321*)*+-,,$)/56-/-*.0*1)-,4+&)+,3270(,+,,+./2.3/04)(&&&,*-.27275+-**,+#)&,+,0,())('(3;22:<;7761.-265:76000//447442-354938:3',/165.*.&(+288,/0342230(1///7..25-+)5*-,(/)-,<1:74665752.20,&708874/5-0+((&'*)-,(,4-/%)&-(1486//80,-/756)0,-++,,-0%'$#%'')+-/%(*-.156656455.0,&%&)(*/&$,719:8;:::988.1.-0:67778:88243-/2238--(+++&'+*969<96882;00004$&*.*<;995.)-10665/,8/('0&(*1309+8<8**8879:;95497.-0/<<..8.+,+**%%)+(+*,,+753)(+*,'04310+++0211+*))(,./2+++,(&%#&'*+5+)0)*+-135;7.7-/6/0889879765:0&('***++--((&)(&,.(.-1334305:/186*(/*142*+--./8+,17169**+,13212,,/,+*&)5/549'*077.460---/+-1;159.(*-.;1**-(''646677464665;63048+,'+/+/2//.()5;3311:0*01((&''11,)&''+1..9111649*,.755-24;29-.)4-3)/(4.(*.46,12/0,,+-/(())%$%)+),/1-.3,/5-/12660..5/2,--42,)0225633,),.5.70/-3++.%07,*,'',*.747:782;33//*+,.*,&'&0-.,**,0,6-/03516<447801&%%'++,2395546170(-**,.++)-7/,--79)6;13.0262-08.5.**+&$%%(,.-3/*+0+2-587<45;699**''()('&')+*,*.12<8469+0308.+/1-./2/:223.636-*,-**''$')(+047*.(+'*+-,.-001/4.)',)+**'()$$##&+))&(--/&-.,)20+*'%,(4+''(%%)%41+&$$&$(#%##$
@f17b3b02-87a8-497f-84f9-b454ec531e4f ch=330 read=69273 start_time=2019-12-13T10:38:02Z barcode=BC01 runid=2c9cf7bc05858273f10e7d7ec552fc0bd742dc3e
CCGGTTACCTTGTTACGGCTTCACCCCAGTCGCCAGATCACAAAGGTGGTAAGCGCCCTCCCGAAGGTTAAGCTACCTACTTCTTTGCAACCCACTCCCCATGATTGGCGGGCGGTGTGTACAAGGCCCGGGAATTCACCATGGCATTCTGATCCACGATTACTAGCGATTCGACTTCATGGAGTCGAGTTGCAGACTCAATCCGGACTACGACACGCACTTTATGAGATCCCGCTTGCTCTCGCGAGGAGTCGCTTCTCTTTGTATGCGCCATTGTAGCACGTGTGTAGCCCTGGTCGTAAGGGCCATGATGACTTGACGTCATCCCACCTTCAGTTTATCACTGGCAGTCTCCTTTGAGTTCCCAGCCGGACCGCTGGCAACAAAGGATAAGGGTTGCGCTTTCGTTGCGGGACTTAACCCAACATTTCACAACACGAGCTGACGACAGCCGTACGCTTTTGTCTCACGGTTCCCGAGGCACATTCTCATCTCTGAAAACTTCCGTGGATGTCAAGACCAGGTATGTGCGTTGCATCGGAATTAAACCACATGCTCCACCGCTTGTGCGGGCCCAAATCAATTCATTTGAGTTTTAACCTTGCGGGCCGTACTCTGACGGTCGACTTAACGTCAGCTCCGGAAAACCCACGCCTCCAAGGGCTGAAACCTCAAGTCGACATCGTTTACGGCGTGGACTGGGGAGTATCTAATCCTGTTTGCTCCCACGCTTTCGCACCTGAGCGTCAGCCTTCGTCCAGGGGCCGCCTTCGCCACCGGTATTCCTCCAGATCTCTACGCATTCACCGCTACACCTGGAATTCTACCCCCTCTACGAGACTCAAGCTTGCCGGTATCAGATGCAGTTCCCAGGTTGGGCGGGATTTCACATCTGACTTAACAAACCGCCGTGCGCTTTTACGCCCAGTAGTTAACGCTTGCACCCTCAGTATTACCGCGGCTGCTGGCGCAGGTTAGCCGGTGCTTCTTCTGCGGGTAACGTCAATGAACAAAGGTATTAACTTTACTCCCTTCCTCCCCGCTGAAGTACTTTACAGCCGAAGGCCTTCTTCATACGCAGCATGGCTGCATCGGGCTTGCGCCCACTGTGCACAATATTCCCCGCTGCCTCCCGAGGAG
+
11-1/:,/243/06+.-.01;938581-.16004/020.//39-'5+121+'%')+7/-4/,,05334375(***5//+(+8,5<;+11+.91*,+927,'-*&1))&((25*-,)-55557;86-9/)'+(**./.%&%$'++124;9333861).-,07000110447:10+14:7/643-/./1..30//,,2--0(4,3++-0562/0-.'.*+),,51-+.&($*69)(,/-,+..54'()(',$()-1568482793,))*)*,32/11+&'(*'-.,--,,/0395008775-7,,,18988110+*)*(*+.'.02:07/*,)(/+*1373,-.7660:---0/57409<-,/7:280&-40::4,+-..292/232;0.2027*.1.3.%)&'((+*3/;010:93/4/3+2/)-0.-16),13302-/..6433+32'4-'((&'%'&%'*,+'/0/1*,)99957+*,)1,2023;89:98652)&,0/)*/.5834090009;33677:*1+.+)%$$%*+202279.'/'/-1;7:;323123223,,/+-.0.01721*1*.'))+//93;638<5,0/4:;*02-,,.-/0,).&(*/131'('.,6/++**/*2**)&&-+12.-.4,9822;/$**-5-3(*'/33*$&))&'-+.'6+43/0002524:1)*-6355:;9:7756-%)+43555;7786/98/,/,0.*$+)/-9:0/3.220357:88*$%.*2871+2**19:3066855:689;*2(2*,-:;:722--.2876776822.1.+&)*()*-/04932///12-'(,1/-+++%'+)*-,+*-23%'$%'+-)2/115%44:33-/.:38,+1-4-(0+*.1))16,.*)'((*+03.6-7-7997:(%&'&'+*)2/*'+.-42*',.,)*1+9-4306//+3:0+0'&(,2536;12,8/337441-'-,28281127/%0%',,::<9:99551/3:76752710-'3*2++--+-+.'*-11*..48+3653/*284*,0*4+)*$,,,3--/%-+(++.+877<78<978671/(-,,,2/.*+,,+2&+((('*,4596.133/-+''*-*-/153*)'()03627-(*(0/%*
@23cf9786-4c23-4d6a-8c17-4f685b648283 ch=390 read=81747 start_time=2019-12-13T10:37:44Z barcode=BC01 runid=2c9cf7bc05858273f10e7d7ec552fc0bd742dc3e
TTGTTGTACTTCGTTCAGTTACATGTAGCAATTGTAAGAAGAAGTTGTGGTGTGCTGGTAACCTACTTGCCTGTATCTCTTCCAGTTTACCTTGTTACGACTTCACCCCAATCGCTGACCCTACAGCCCCGGCCGCTCTTGCAGTTAGCTCTGCGGACTTCAGGTGCCGCCAACTCTCTCATGGTGTGACGGGCGGTGTGTACCTGCAGAAGACCAGGAACGTATTCACCGCGGTGATTCGCGATTACTAGTAGCTCAGCTTCATGCTTAGGCGAGTTCAGCCTACAATCCGAACTAAGGACTGGTTTTAAGTTTGGCTCCACCTCGCGGCGTTGCATCTCTCTGTACCAGCGTTGTAGCGTGGCAGCCCCTGCATAAGGACATGATGATTTGACGTCATCCCACCTTCCTCCTAAGTTAGCCCAGAGCAGTCTCGCTAGAGTCCTCAACAATGGTAGTAACTAACGACCGAGTTGCGCTCGTTGCGGGACTTAACCCAACATCTCGACACGGGCTGGCGGCAACCATGCACCACCTGTCACCTTGTCCCGAAGGGTTCCTCGATTAAAGAGTAATGCCAAGGGATGTCAAGTGTAGGTAAGGTTCTTCGCGTTGCTTCAGATTAAACCACATGCTCCGCTTCTGTACGGGTCCCGTCAATTCCTTTGAGTTTTAATCTTGCGACCGTACTCCCCAGGCCGGAATGCGCCAATGCGTTGGCACGGAGGGTGAAATTTGAAACCCCCACCTAGTATTCATCGTTTACGGCGTGGACTACCAGAGTTATGTAATCTGTTTGCTCCCCACCTTTTTTCCGAGCCTCAGCGTCAGTTACAGTCAGAGAGTCGCCTTCGCCACTGGGTTATTCTTCCCTGAATCTCTACGCATTTCACCCGCTGCACTAGATTCCACTCTCCTCTCCTGCACTCTAGATAGCCAGTTTGGAATGCAGCACCCAGAAGTTGAGCCAGATTATTTCACATCCCGTAATCATCTTACGCTCCTTTGCGCCCAATGCGTCCGGATAACGCTCGCCACCTACGTATTACCGCGGCTGCTGGCGTAGTTAGCCGTGGCTTCCTCATGGGTGCCGTCATTTATCTTCCCCAAAGACAGGCTTTACGATCGAAAACCCTTCATCGCTCACGCGGCGTTGCTGCATCAGGGTTTCCCCACTGTGCAATATTCCCCTGCGCTGCCTCCGTAG
+
'))/601053./*,03,,..&''2**('')%3&%'&*'*+&)*',*+*.(+(,(&'((*)4+60-.-1.17)*,&)*)**0,'&(-0+)/528&28&*,,/0:8.776,00/1.3.-,55*)*,**''(&,)2)$&'$'*),+2.5)-+,*&&),-*(+.1$+%&$$%%+--2-*))(&&#+(2/36100(371001-.00//+*'+(&+)()9;-77163,/0*92+.%&&&&+&()98./00/:1.-,*)*$*+.'),/71-0.(*+'*((+0-4;**-3..-*(,)/'(57/.('%1,188,7<;212009-/-+,22037,,('+'(%(($%&+0-,+(,*)),5$(&$*1'(%'*)*),())+.,'%#'('2...&..1/000*18++,5'11147*.(-/,4,2412.,+-13-')'&'&%&/-03659115-(')(0:562&+-.,(4,+,..7.--1--)2*'&+*3/2356656</1-62--+//+--(*,(*+-2301137*+4421(2/,/2-/-,1(,',0-.2*-/0+,%$''*,))(*-)*&),+011/018/6)'(()')/&'((&/5-66687:70..-*++'+.(,0;58;727505-/0:3-,-0-/;:6<..+.+)+1/+-,,()()%0)0)**+'$+0'*%5*)(*10/32::--.,.3-))**17)/'*-..,)%0.5(2*5:1,+',0-2...1*(((').)/(*)&*&',,,20)(3-087/('++./'.,-76-/.-07*)**.++*110586302*((.-))$()0,.(,-;1./-10)'$(()/8+8,/*+,23643/-.)-/.-8.*,11571.++**+5015/7113:-021.*(('--)3/4,(&$/-,/044564634::1)-0)$'(',-/.((,(5+6-...-2001-/3+,0,,-.533860%04/05<923-20.-)-+,,/('$'')*,*(+,+'))1),16/-)'(*2+)'&(/+..4++())++/14)61)/*+*))/-+-),.*4/30''-+145678136,)+),+,8/-**(///078/;..-31.9-++18)2.7.2:1533,0)+%)$*.385/.7((,787348/02()-/+,.**45*)++,.&)26/49/3;789<:::3*...-5//0:,,*++,)*)---4:,140-(/.23&3,--,.1/66,))*'(*-.1-12.003
@252fce83-a8c2-411b-9d04-fe60090cfbb1 ch=44 read=122382 start_time=2019-12-13T10:37:44Z barcode=BC01 runid=2c9cf7bc05858273f10e7d7ec552fc0bd742dc3e
CCAGTTGCCTTGTTGCGGCTTCACTGATCATGAATCACAAATTAGTAAGCGCCCTCCCGAAGGTTAAGCTACCTACTTCTTTTGCAACCCTCCCATTGGTGTGACGGGCGGTGTGTACAAGGCCCGGGAACGTATTCGCCGTGGCATTCTGATCGATTACTAGCGATTCCATTTTCGTGAGTCAGTTGCAGACTCAATCGGACTTCTGACGCGCTATGAGGTCCGCTTGCTCTCGCGAGGTCGCTTCTCTTTGTATGCGCCATTGTAGCGCGATGTGTAGCAGCCCTGGTCGTAAGGGCCATGATGACTTGACGTCATCCACCTTCCTCAGTTTATCACTGGCAGTCTCCTTTGAGTTCCCAGCCGGACCGCTGGCAACAAAGGATAAGGGTTGCGCTCGTTGCAGGACTTAACCAACATTCCACAACACGAGCTGACGACAGCCATGCAACACCTGTCTCACGGTTCCCGAAGGCACATTCTCATCTCTGAAAACTTCCGTGGATGTCAAGACCAGGTAAGGGATCTTCTTCGCGTTGCATCGAATTAAACCATGCTCCACCGCTTGTGCGGGCCCCGTCAATTCATTTGAGTTTTAACCTTGCGGCCGTACTCCCCAGGCGGTCGACTTAACGCGCGTTAGCTCCGGAAGCCACGCCTCAGGGCTGTACTCCAGTCGACATCGTTTACGGCGTGGACTACCAGGAGTGTATCTAATCCTGTTTGCTCCCCGCTTTCGCACCTGAGCGTCAGTCTTCGTCCAGGGCCGCCCCGCCACAGGCATTCCTCCAGATCTCTACGCATTTCACCTTTACACCTGGAATTCTACCCCCCCTCTACGAGACTCAAACACAGTATCAGATGCAGTTCCGGTTGGGCAGGGATTTCACATCTGACTTAACAAAACCGCCTGCGTGCGCTTTACGCTGGTAATTCGATTAACGCTTGCACCCTCGCGTTTACCGCGGCTGCTGGCACGGAGTTAGCCAGTGCTTCTTCCTGCGGGTAACGTCAATGAACAAAGGTATTAACTTTACTCCCTTCCTCCCCGCTGAAAGTGCTTTACAACCCGGACCTTTAATGGCTTCATACGCGGCATGGCGCATCGAACTGCGCCCGATGATACCAATATTCCCTGCCCTCCCGTAG
+
6(%,09$.2230.:&.--/426)*'&%2324559651+2/&+*&-0-'(*,31--.3*).72.1+*.(*4243-+-*/,399+529149/(-:,&/&.&7*+-7754532800001204735280'4677866+0+)%*)+/+/,,.;9510-*('.)+.,-.--.01..&%&''(&$&%'('&+/,,/,-1.-.,30,+)')/.,&(*,),&&0.257483-,)+0/0102/4234%))./1/24/264<2/-4153358,,3,*%&&$&(&),00+&*)&'*0-(,4881-3*/347:8900-,+-/002767::831'(1+8,.,2*+.;8/0244/800,/0766.+//,+-2853-)./0.3474-.2/2/-03,2,.4112(+.++5/1077868;23%75-,4,2*.)'%)%-32-,--**()'&+)/1576,71,/2,.,0-(**/-)(()*+),273:31,++)*)++014<84506.,)%$&'),(,.1:677:986776+/1;</2*.%$))-&&&('&+-+*.-6/,.211)',,2/;98:3./5338016**.+**0205,540.,-64:6;5&''&+-00;<4-43121./1759+-/.-6//('227,6298818020/..-*32:55573/32-5,.8352599/1)10.,&*')'($'#'%*'+*.16/98,-/70/18;88/)/*%.+&&'$('-0579987862;9+-.032*++-34/**&.3,4577676/3879;9/./.,19960)1/,**-513)*('*)0-230*,+.0/,1)+/7868<3214**,**,+-0-0,6+5-653811240/.5466-'/*27747%+*('-/24;000324-43<1+-)-*(&)-+08/-4;81/00/1()(%''1+6097*1624736776642,-/+%*((%)&')'0,5+,24435/+0+()*1/)(,&'%(*)'+-)*0-./:;;25.+.%.%&00,+-1)1,,,7.89:2++,/+844693334897004-/9,+4.-..4-'(.+'++19+0;7))-22--./0-3.,,,+.,-)./,040*/-/*0*'(')$#$1*655+2-0.-,&'%$%$&(02344.000/89))%'&&)*36/6012354**&,'&%(+**:78
@87ad867f-c553-4753-bc97-e7057e31e73d ch=73 read=98966 start_time=2019-12-13T10:37:43Z barcode=BC01 runid=2c9cf7bc05858273f10e7d7ec552fc0bd742dc3e
CTCCTACGGGAGGCAGCAGTGGGGAATGTGCACAATGGGCGCAAGCCTGATGCAGCCATGCCGCGTGTATGAAGGCCTTCGGGTTCTTAAAAAATTACTTTCAGCGGGGAGGAAGGGAGTAAAAGTTAATACCTTTGCTCATTGACGTTACCCGCGGCTACCGGCTAACTCCGTGCCAGCAGCCGCGGTAATACGGAAGTGCAAGCGTTAATCAGATTACTGGGCAAAGCGCGCAGGCAGTTTGTTAAGAATGTAGAAATCCCCGGGCTCAACCTGGGAACTGCATCTGATACTGGCAAGCGGAGTCTCGTAGAGGGGTAGAATTCAGGTGTAGCGGTGTGCGTAGAGACCTGGAGGAATACCGGTGGCGAAGGCGGCCCCTGGACGAACTGACGCTCAGGTGCTGGCGGTAAGGAGCAAGCAGGATTGGAATACCCTGGTAGTCCACGCCGTAACGATGTCGGCAGGAGGTTGTGCCCTTGAGGCGTGGCTTCCGGAGCTAACGCGTTAAGTCGACCGCCTGGGGAAGTACGGCCGCAGGTTAAAAAACTCAAGATGAATTGACGGGGGGCCCGCACAAGCGGTGGAGCATGGTTCGATGCAACGCGAAGAACCTTACCTGGTCTTGACATCCACAGAACTTTCCGGAGATAGTTGGTGCCTTCGGGAACTGTGAGACAGGTGCTGCATGGCATCGTCAGCTCGTGTTGTGAAATGTTGGGTTAAGTCCCGCAACGAGCGCAACCCTTATCCTTTGTTGTCAACGGTCCGGCCGGGAACTCAAAAGGGAGACTGCCGAAGTGATAAACTGGAGGAAGGTGGGGATGATCAAGTCATCATAGCCCCACCCGACCAGGACTACGTACTACAATGGCGCATACAAAGAGAAGCGACCTCGCGAGCAAGCGGACCTCATAAGTGCGTCGTAGTCCGGATTGGAGTCTACGGCAGCTCCATGAAGTCGGAATCGCTGGTAATCGTGGATCAGAATGCCACGGTGAATACGTTCGGCCTTGTACACACCGCCCGTCACACCATGGGAGTGGGTTGCAAAGAAGTGGTAAGCAACCTTCGGGAGGGCGCTTACCACTTTGTGATTCATGACTGGGGTGAAGTCGTAACAAAGGTAACCGG
+
373/-/23:(*&*'/22.-3+*,&*(('+%().0944867579:):;7779885)68672::,,+,,644.+.)--7698/;74:+))+584/)0)%(+0/.---*43)(+'(&*1*'(',:7-,79/9/..+26*(/031451.360;-02)'%&$%$&)))'(),6-0/,+/-/,+-/.-4/*-(,..81012/(,)(),/1-/0.2/0,1*(*..,/40-)$*.*'(),+-*,,-(-.26,.8-)%$%'',%%10)(356*-59858-50319;70723544440..201.+,,+*(('(&*//,/44.,%008+//5.60-.).544.//.)((''&-(+)*),+08120.//.3/318-512:1.,*+./&*091(*/6..)(,+,,,/-,,.)-.,+$&),****0)-+'(.03(/.//)8*))/)*77;+*7-..4/6-+,1254679-,,,+493'.%+(''+&1',+0<01/.,47)-8.1+%%5%.+'*+449..,-.425,087897685--+3**&&)-,/-0)'+*)((6,6988.,.-2*)-907/50536/++2,)-.+%+*+0836555/3(,+(-(),.)(*++867/-.+.7,-1+(&%&)0-0475/2---342,,,,.45,05+2+1**-.7010834449:794/:754221/('*-5136::;;796.1*+'12795.00036563;2225:;110/57./826,,6/(%)(*/.1-/083.39..9///2/45(-5(+..(0-772-/5/8)8103,-/*36*)+*&*/-4,6)'+(&()0.0/'*+4./.''))2,.7:30&&'*--'(-/.22,.)-352,(-((+22/3)2$'&&(%+%*+,.0/-020--,,.,06*&(%))&)-,.635180-,-/:474:75643%$.+)5366788:-,+-&,,+020,)+,10&*$)*$%()5('*./2/.2)7,4,)$&(**)2./06779779//19:893-/09665::19454-(**,.4+0/222,/-).583510/-01)1,)''%)).18;7648.'*+(*+4*,'$',(,,257,90(*0.01211,..+..67./344;100/0/0132*+**,*,5203545;*0-04053.0
@fa7c2b07-ad24-491c-b34f-03840e26a071 ch=129 read=93160 start_time=2019-12-13T10:37:43Z barcode=BC01 runid=2c9cf7bc05858273f10e7d7ec552fc0bd742dc3e
CTCCTACGGGGAGGCAGCAGTGGGAATATTGCACAATGGGCGCAAGCCTGATGCAGCCACATGCCGCGTGTATGAAGAAGACCTTCGGGTTGTAAAGTACTTTTCCAAGCGCCGGGGAGGGAAGGGGTAAGTTAAATACTGCCTTTGCTCATTGGCGTTACCCGCAGAAGAAGCACCGGCTAACTCCGTGCCAGCAGCGCGGTACGGTCTGGCGTTAATCAGGTGCACTGGGCGTAAAGCGCACGCAGGCGGTTTGTTAAATTCGGATCGTAAGAATCCCCGGGCTCAACCTGGGTACTGCCATCTGATACTGTAGCGCCAGTCTCGTAGAGGTAGAATTCAGGTGTAGCGGTGAAATGCGTAGGAGTCTGTGGAGAGGAATACCGGTGGCGAAGGCGGCCCCTGGACGGGCTTGACCTCGGGTAAAGCGTGGGAGCAAGCAGGATTAGTACCCTGGTAGTCCACGCCGTAAACGATATCGACGGAGGTTGTGCCCGCCCGGGAATGGCTTCCGGAGCTAACGCGTTAAGTCGACCCGCCTGGGAATTACGGCCGCAAGGTTAAACTCAAATGAAAGATTGAGGGCCCGCACAAGCGGTGGAGCATGTGGTTTAATTCGATGCAGCGCGAAGAACTGCACCTGAATATTTATCCACGGAAGTTTTCAAAGAGATGAGAATGTGCCGGGGAACCGTGAGACAAGGTGCTGCATGTTGTCGTCAGCTCCGTGTTGTGAAATGTTGGGTTAAGTCCGCAACGAGCGCAGCCCTTATCGCTTTGTTGCCAGCGGTCGGCCGGGAACTCAAAGGGAGACTGCCAGTGATAAACTGGAGGTGGGGATGACGTCAAGTCATCATGGCCCACCACGACCAGGGCTACCACCACGTGCTACAATATGGCGCATACAAGAGAAGCGACCTCGCGAGCAAGCGGATCATAAAGTGCGCCGTAGTCGGATTAAGGTCACAACTCGACTCCGCAAGTCGGAATCGCTAGTAATCGTGGATCAGAATGCAGTGAATACGTTCCGGGCGCTGTACCCCGCCCGTCACACCATGGGAGTGGGTTGCAAAAAAGTAGGTAGCTTAACCTTCGGGAGGCGCTTACCACTTTGTGATTCATGACTGGGAGGTGAAGTCATGGCTCGCTGG
+
)+,/./1....(*/0/(0*+,-.+'&('5*+,021;65554.305,398676331*0+'&(0.32+.,,(++3150'**'&*-14618400+'),,)+*-/:;0,))'%%&*%)2/''-2+*+())*%(-)2-65,+*+*&..,320164&*%,+0-./+-2*())(1+&+,*+79:220'+,+-65*0./-++*&,)'%'&%$**01$$%)'(*+**()$)&+$(',0686/+++,0()./+/.21231,3484+2,0,&+&((,%,)()**%(()5.3./51*,+*'+)*.40.,1312.(.&&&)+*)2.&&''#%$)).2-+*+)((%$)(-(1,01')0/*---/39664:1.+)%(&(('&(+,+*-2-+&')(*')-.)95/7.)*)..11-2:6+*.660,%&(&$*$.).0&5(%&(())-1070,,--3&0.57)1))&*(,6*+184,.1%'&,+011/7:61,*('(,00437036.9'0&*,*$(&%''&%$%'/--/,*./.,/.10,(''0+1(+-2/47:-)(&%&+'&%&%+-&34513/3(0+53;2003.83+*-/(&(0)+*443+7-)+)--+)+09759),+-0-(+03<;476:22220./',,2'(0(,35(&)&))(%$$&$$$'(..,)+(.(/*+68.++/'&')*)%''(2*'%%&'(+3.)05876-&405/+/.121-,,'&$&&)*9774'.,+-*+-85;310-00-.0920,.9,+,-2.')3.0**,+'*)&-.(.,,64''+*/-132880-./71.*-..**,'*,-.38*+/))**889:9031/023;731,)'*'*188/2%&'*012/0/12797552362-#%%&'+448576432/.-%)'$(//027025;4**&122555666/((%'&',.34:99474(&+.:42450/2((,74+.7848799885400+9*(&)*)*)-((,**,.040-%$$0&).396:8:8332.002/0198;9580,/9*((%()*(&$%&(027(-*(('(('(#(,,)),33,-146.4/),+-*('*),.15),(1870+()).1.,&&%$+)4/123/:3*+0--307/3:)148203465:443102+.+'$',*-**'(%%)$$&%%%(),*
