# Supplementary material for: De novo species identification using 16S rRNA gene nanopore sequencing
Source: PeerJ. 2020 Oct 21;8:e10029. doi: 10.7717/peerj.10029 (PMC7585375; doi:10.7717/peerj.10029)
Supplement: Supplemental Information 3 [file peerj-08-10029-s003.zip › pass_fastq_runid_2c9cf7bc05858273f10e7d7ec552fc0bd742dc3e_545.fastq]

@941ac72c-fee6-4e3a-a74c-74f2c4353045 ch=430 read=110065 start_time=2019-12-13T10:37:34Z barcode=BC01 runid=2c9cf7bc05858273f10e7d7ec552fc0bd742dc3e
CTCCACAGGGGAGGCAGCAGTGGGAATATTGCACAATGGGGGAACCCTGATGCAGCAACGCCGCGTGAGAGTGATGAAGGTTTTCGGATCCGTAAAGCTCTGTCTTTGGGGAGAGATAATGACGGTACCCAGGAGGAGGAAGCCACGGCTAACTACGTGCCAGCGGCCGCGGTAATACGTAAGGTGGCGAGCGTTATCCGGATTTACTGGGCGTAAAGGGAGCGTAGGCGGATGATTAAGTGGGATGTAGAAATACCCGGGCTCAGCTTGGGTGCTGCATTCCAAACTGGTTATCTAGAGGGAGTTAGAGGAGAGGAGAGTGGAATTCCTAGTGTAGCGGTGAAATGCGTAGAGATTAGGAAGAACACCGAGTGGCGAAGGCGACTCTCTGGACTGTAACTGACGCTGAGGCTCAGCGTGGGGGGAGCAAACAGGATTAGATACCCTGGTAGCCAGTCCACGCCGTAAACGATGAAGATACTAGGTGTGGGGGGGTTCAACGCCTCCGTGCCGCCGCTAACGCATTAAGTATTCCGCCACCAGAATTGCGGGTCGCAAGATTAAAACTCAAAGGAATTGACGGGGACCCGCACAAGTAGCGGGCATGTGGTTTTAATTCGAAGCAACGCGAAGAACCTTACCTACACTTGACATCCCTTGCATTACTCTTAATCGAGAAATCCCTTCGGGGACAAAGGTGACAGGTGGTGCATGGTTGTCAATCAGCTCGTGTCGTGAGCAATACGTAACTGG
+
,.1+)*)/-1-+/8//011153:,++*.)0,++-2<44733,,418)*,9965/-/.30,1:2361-*)%+)//2256/,395,4-5***'(*27-(*,88885189/44*&'((+-,-**&-%-,-,/,,(&&-.)-,)+%&'')+1+(*)))-.+*,10./+',7*+)2))09,++&+(&(+.-,)*(+3/:00-4*-+-299016:;874/8;1)11%)*/.17877;:99/8/31018;6462,,')0,(':,))25534($')'16558;;;:7:07-660.-,,1/.*++',&*),%'.()('')'))+,((&()/-/,.,10,.087+,,)0,++05--43892.+)+//0352**/56589&(*-/8,*.-*4,31//..*,19..-,-41-*-.25563./5/2&%$#&778979-*,//652)7602712587:;..542-+'$%'(,/+./296789*-+*+1+.*,*))((((,(*)+068-,16-*'(%),,380378-,7-')*.-54555<79/355340,2/)4(.&('*()+)5)..02+++-1,6;8-/(.1;3+/+.4,+,-.)7315;/,+./,'')*343.)*,64)1+(,:2/;968*,,,/3&40,..-).05807009350/),+//0%0++-+6-.*3,)*...7.5.,+)+)1/--9./85(297286;(/,...5,3,,6:96756*(2.(+3+.-/,03338988745/,0..;0//401'(&$#
@f481ec33-ac17-4bff-af3d-66b578e17686 ch=342 read=71882 start_time=2019-12-13T10:37:33Z barcode=BC01 runid=2c9cf7bc05858273f10e7d7ec552fc0bd742dc3e
CTCCTACGGGAGGCAGCAGTGGGGGGGATATTGCACAATGGGCGCAAGCCTGATGCAGCCATGCCGCGTGTATGAAGAAGGCCTTCGGATACTTTCAGGGAGGAAGGGAGTAAAGTTAATACCTTTGCTCATTGACGTTACCCGCGGAAAACACCAGCTAACTCCGTGCAGCAGCCGCAGTAATACGATGCAAGCGTTAATCGGAATTACTGGGCGTAAAGCGCACGCAGGCGGTTTGTTAAGTCAGATGTGAAATCCCCGGGCTCAACCTGGGAACTGCATCTGATACTGGCAAACTTGAGTCTCGTAGAGGGGTAGAATTCCAGGTGTAGCGGTGAAATGCGTAGAGATCTGGAGGGAATACCGGTGGCGAGGCGGCCCCTGGACGAAGACTGACGCTCTCAGGTGCGAAAGCGTGGGAGCAAACGGGATTAAGATGCCTGGTAGTCCCGCGCCGTAAACGTGTCGACGGAGGTTGTGCCAGCAGGGCGTGGCTTCCGGAGCTAACGTTAAGTCGACCATGGGAAATACGGCCGCAGGTTAAAACTCAAATGAATTGACAGAGGGGGCCCGCACAAGCGGTGGAGCGTAATGGTTTAATTCGATGCAACGCAGAAGGGAACCTTACACAGTCTTGACATCCACGGAAGTTCAGAGATGAGAATGTGCCTTCCGGGAACCGTGAAGGACGGGTGCTGCATGGCTGTCGTCAGCTCGTGTTGTGAAATGTTGGGTTAAGTCCCGCAACGAGCGCAGCCCTTATCGCTGTTGCTAGCGGTCCGGCCGAAGACTCAAGGAGACTGCCAGTGATAAACTGGAGGAAGGTAGGGGATGACGTCAAGTCATCGCTTAAGCCCCGCCCGACCAGGGCTACGATGCTACAATGGCGCATACAAGAGAAGCGACCTCGCGAGAGCAAGCGGACCTCATAAAGTGCGTCGTAGTCCAGTTGGAGTCTGCAACTCGACTCCGCCAGAAGTCCGGAATCGCTGAAGCCAATCGTGGATCAGAATGCCGCAGTGAATACGTTCCCAGGCCTTGTACACCTTACCCGTCACACCATGGGAGTGGGTTGCAAAGAGTAGGTAGCTTAACCTTCGGAGGCGCTTACCACTTTGTGATTCATGACTGGGGTGAAGTCGTAGGTAACCCG
+
.022))/)56/18224566:99975-,014/:.,+00:646+*)436*592448877(130205804443303318()(/+988:9&&%$&3273,',)-*-,+/)20)+,.;7.,8*1,++18;/-6663271/1.6/-381/0'.(/-(*),-(,+*8---15+1-1')(%%&&$%%((+,*&%'%-&),.,3628270.(01)3,22,)323(+++/'(,../)2+.68&26;9.1:28.7:0/12.-.063+225)*,++.9+5/947<:48557755/+*+,,3.)3.)-+'&&('++,.6354.%..48-4/2041.1,.3.,#$'&-.--0;1/28:7611-..01:.+1.*.3335945,2,,,+.-.+./3),+063772:2/-../-,-,,./'0--.4+('(),/976.,'-;<9:06/(3**()**%-,--644428/''++02/*.24,+1/47641*3)05-967466-25239:3479;77,5(3(,)+10.-,'*82246/.3935,-)%&'(/-2.7,$*()--65;<8533*-1,*,/315.4'+%.068-25(((-/1/.-+0,,2+*-(.,++.64<98:3;1054(855434)(1*((',+0-/-),%&((0//4-,.//7-+,0,.,*05+++,/1854019214/58641.,894;86676+2*3/8.8+-,3375686;66688345103225775;53-+'.*/09094464/.,33)(.0-1&'/36:3+08+,2,+,%(6-2;4440//'2.17*305((((-321.-'.&*((%&+,),0-.019*-0/4,-+,/+62'235,4577830202,.2130'&&$&&)0/3+'++)+20;2367*(()'(+-35.++%')'()1033851()(**'*.//9.---,**))*37/13.-4,994507.,..,+/02;97-6)#+(2-0,.//588070//132645%'$$$-')),*182955)**),/()*5*+,.//4667-*.0.--'&,%1//50/,214:175',123-5+)'-+,+0+&*.,+,./0//85./;2*))(3/383356+&''(,06-,+*2)*%**+3002-3-,0,7.+/*%(0561223584,202343961../41332733302672)&
@7e854eaa-83e6-4a83-8fae-1174c5273889 ch=460 read=69530 start_time=2019-12-13T10:37:19Z barcode=BC01 runid=2c9cf7bc05858273f10e7d7ec552fc0bd742dc3e
CCGGTTACCTTGTTAGACTTCACCCCAATCATCGACTTTACCTTAGACGGCAGCGCCGAAGGTTACCCCGGCTTTGGGCACTTCCGACTTTCGTGGTGACGGGCGGTGTACAAGGCCCGGAACGTATTCACCGCAGTATGCTGACCTGCGATTACTAGCGATTCCGACTTCACGTAGGCGAGGTTGCAGCTTGATCCAGACTGAGAGAGTGTTTCTCGGGTTTGCTCCACCTCGCGGTATTGCTTCGTCTATTAACTCCATTGTAGTACGTGTAGCCCAGGTCATAAGGGGCATGATGATTTGACGTCATCCCGCCTTCCTCATTGTCTGCGTAGTCTCATGAGTTCCACCCGAAGTGCTGGCAACATAAGATAGGAGTTGCGCTCGTTGCGGGACTTAACCCAACATCTCACGGCACGAGCTGACGACAACCGTGCACCTGTTTTCCTGGCTTCGAAGAGGAACTATCTCTGAAAGTTCTGTCCATCAATGTCAAGAACCTGGTAGGAGTTCTTCGCGCGTTGCGTCGAATTAAACCACATGCTCCACCGCTTGTGCGGGCCCCGTCAGGCTTCACTTTACCAGCCTTGCGGTCGTACTCCCAGGCGGGTACTTGTGCGTTAACTCCGGCTTTAGAAGGGGTCGATACGCCTCCACCTACTTCAAAATTTGCCATGCGTTTACGGCCAGGACTACCGGGGTATCTAATCCCGTTCGCTCCTGGCTTTCGCGCCTCAGCGTCAGTTTTCGTCGAAGGTCGCCTTCGCCACTGGTGTTCTTCCCTATTATCTACGCATTTCACCGCTACACTAGAATTCCACTTTCCTCCGATACTCTAGATTGGCAGTTTCCATCCCATCACGGGGTTAAGCCCCGAACTTTAAGACAGACTGACCAATCCGCCTGCGCGCGCTTTACGCCCAATGAAGATTCCGGACAACGCTTGCCACCTACACATTACCGCGGCTGCTGGCGTAATTTAGCCGTGGCTTTCTGTTCGGTACCGTCAATCCTTCTAACTATTCGCAAGAAGGCCTTTTCGTCGATTAACAGGCTTTACAACCCGAGGCCGTCATCACTCACGCGGCGTTGCTCCGTCAGACTTTCGTCCATTGCGGAAGATTCCCCGCACTCCCGTAG
+
:(3+2;./319-/3/0479;970842-2132765010:;44.4.)/&*+&&%')'21,-*/,/.&'***)-*/896;81(-,-*.//*0;,+.,.'(*/15::88971.)&-3+.51'-1*120877611341712423612112<:::96:6436546567<631+2192336679711(-*(,,+)*($$')02'%)$$&(('(()+.16<:88;13)(2**--./.375945434,3.+,/9/+34202//++.02+.1/1(///0/'&%#%*,*)*--.1527*.3,,++*,...6660102.03.:8,,;8:331*0),+--5661.&'(0111,55.26579,,9-(.*++99:8:21++)-+1/25+.*$)-9,/./08888/2,110,-+1*70-/+,..677031+../.-1+,/*03084)5:3972*.+')0:;-*&$,,),).+,1,*-3.65888865/-,0*,,5./.1364653333552+%&32963,**)+$)4967<8.-)()./,-.)-)+*5*;;79;..-)%*+58/2/),-1--')$('+..+022&&$%'+&%''*'(.40%0,*3+31959120///95+.51++1+.,5,,.8832211/-;.7+((((&'.)-11&&&()+)/'))*.3+++(((%'('('$()'%/2,,%%'6;9.0.41408:89:5::5:931347269148/-3::88325)+2-29/,1504866)2111:785;;62114&)*(',,:887;9:<<5:;;;:98:87;.6)))-++.23.32878<<76981-1---07*)*(.+1-+.0;/1)*/0/29///.--,)6*6-8/61<40.00::--853626:.0-5+/077-+.008:;12*0351.-)+,854410,06:87632/,'(-..,/--&%*)'',)%'5+2'2,8975/.-2--/,+1-1-/--,/4276/.)0*.++1*1-.//23:,))9.10./-,54..+//0&1-3498997;792-2.,.8/113<9*7+*'+(,3/905</.0460258582.,)')..-*-'11('+)//:798687-031,/12-;0/.9/1277512(+(*-1724777+4+)..+2-,47-67)'%'%+,-9.,,6*
@ddfbe264-2f46-491c-80dd-75affbbcc41e ch=241 read=135760 start_time=2019-12-13T10:37:07Z barcode=BC01 runid=2c9cf7bc05858273f10e7d7ec552fc0bd742dc3e
CTCCTCAGGGAGGCAGCAGTAGAATTTTCGGCAATGGGGAAACCCTGACCGAGCAACGCCGCGTGAGGAAGAAGGTTTTCGGATTGTAAACTTCTGTTATAAAGGAAGAACAGCAGCTACAGGAAATGGTAGCCGAGTGACGTACTTTATTAAGCCACGGCCCAGCTAACTACATTTAAGCAGCCACTTGGTAATACGTAGGTGGCAAGCGTTATCAGAATTATTGGGCGTAAAGGGGCAGGCGGCAGCAAGGGGTCTGTGGTGAAAGCCTGAAGCTTAACTGGTAAGCCATAGAAACCAGGCAGCTAGAGTGCAGGAGGATCATTAGATTCCATGTGTAGCGGTGAAATGCGTAGATATATGGAGGAACACCAGTGGCGAAGGCGACGATCTGGCCTGCAACTGACTGGCGCTCAGTCCCGAAAGCGTGGGGAGCAAATAGGATTGGAGAAATACCTAGTAGTCCACGCCGTAAGCAGTGAGTACTAAGTGTTGGATGTCAAAGTTCAGTGCTGCAGTTAACGCAATAAGTGCTCACGCTGAGTAGTACGTTCTGAAATGAAACTCAAAGGAATTGACGGGGGCCCGCACAAGCGGTGGAGCATGTGGTTTAATTCCGAAGCAGCGCGAAGAACCTTACCAGGTCTTGACATGCCTCGCAAAGGCTCAGAGATGGAGAGATAGCTATATGAGATACAGGTGGTGCATGGTTGTCGTCAGCTCGTGTCGTGAGATGTTGGGTTAAGTCCGCAGGCGCAACCCTTATCGTTAGTTACCATCATTAAGTTGGGGACTCTGGCGAGACTGCCAGTGACAAGCTGGAGGAAGGCGGGGATGACGTCAAATCATCGCATATGACCTGGGCTACACACGTGCTACAATGGATAGTGCAGAGGAAGCGAAGCCGCGAGGTGAAAACATAAAACCATTCTCAGTTCGGATTGTAGTCTGCAACTCGACTTTACATGAAGTTTGGAATCGCTGTAATCGCGAATCAGCATGTCGCGGTGAATACGTTCTCGGGCCTTGTACACCGCCCGTCACACCACGAGTTGATAACGCACCCGAAGCCGGTGGCCTAACCGCAAGGAAGGGCTGTCTAAGGTGGGATTGTTGGGTGATTGAAGTCGTAACAAAGGTAACCGGAAGATATAGGGCGGCAAAACCCAGAAGTAGGTTAACACCGGGCAAACCCAGCTTTCTTCCAGCAGCAATACGTAACGTA
+
,53645.74+(-.-31*((((')++454.385172,-.))./.4,*+,/5/4.336/./606743),/,/*,--//11*3,6--6-23:554:57135/.3:-((*))/31,0.,.1111/0*-0,*340//8/((((*/1..-028-,230.)-+++6.3'%$'+--222-2&./((*%)*'4,%*&%('.0./1;9800.-.8239+/051-.2(*$%,&%,*/6986259+))))**125153..--'*07,5531./22323++16205/,)0).)++)&..6/3924,*47-/8/.631//0,*/),17/1*()-)1.)'0()-052:552.,$#''.513384./1963241/-(,/62400335740./,30))0*/0170.&'&)-539677844-1*.+.)'')*/)().2,'.2,)/-.'+3*',,8;76.4/+--/0+*-,.+-30//764622,'*-05334*'(%%+**+--47791496<7:54/20/50,.48,/1::615%*3+2*,-72610/,.&**-$&%($$%***,.+,-.3/''(/,+6499310.-)'*,048653,*44,-5()-+.49999<:90.//+300255<834)3)-+,,())%*)-0281164528246&*%)$+'(*212/2411'(043)3.-5()+/0281/,+)1044544513//--+0169:87859::;9636//03./*,-01676983856/./00:4767368055/%&%((..66537,-+(+/2091007037026//718/0:.:;5260/+%)*+,2466.5+,,51558:779:0.60,.,/35371044,3/-+)34&%%'%$'#)'+--4:+/:780/.,,+-.122,),,034;88'78790/+-(*)'(%&-(+.&')#+'&($$%%%%*)6:10998;85/)*(,602.3001288458-5+**85/*-+')137.6-+66.$'))*.%$%%&)--/7563936)*,115687:4:965;73765:555..+,00732++*0+,9:-,963614-+,,.1/-++*/,*&+'-,(((2--8699635'(.'1603/(,+.1()*/.,42233+,/%13-1,'%%%)',%#()'++)*66899989*+3*0.6.6813+.-.%'')((,).*11+.&&'&)%&)..0.6/0,()($)-.'&&-('$&'&(+'27/*)*+,-1/90(+,&+'$##$
@033f1467-9681-4145-a205-0654e520c963 ch=438 read=144152 start_time=2019-12-13T10:36:58Z barcode=BC01 runid=2c9cf7bc05858273f10e7d7ec552fc0bd742dc3e
CCAGTTACGCTTGTTACGGCTTCACCCCAGTCGCCGAATCGCAAGTGGTAGGCGCCCTCCCGAAGGTTAAGCTACCTGCGCCTAATATTTTGCAATACAGCCCCACTCCCATGGTGGGCGGGCGGTGTGTACAAGGCCCGGGAACGTATTCGCCGTGGCATTCTGATCCACGATTACTGCTTGATTCCGACTTCAGGTCGGGTTGCAGTCAATCCGGACTTCGACGTTGCCTTTATGAGTCCGCTTGCTCTCGCGAGGTCGCTTCTCTTTGTATGCGCCATTGCCTTAGCGCAGTAGTATTAGCCCTGGTCGTAGGGCCATGATGACTTGACATCATCCCCACCTTCCTCCAGTTTATCACTGTAGTCTCCTTTGAGTTCTGGCCGGATGCTTCAGCAGCAAGGATAAGGGTTGCGCTCGTTGCGGGACTTAATAGCATTCTAACTTGGGCTGACGGCAATACGCCTGGCACCTGTCTCACGGTTCCCGAAGGCACATTCTCATCTCTGAAACTGCGTGGATGTCGAGAGACCAGGTAAGGTTCTTCGCGTTGCATCAGATTAAACCCATGCTCCACCGCTGGGCCCAAATCAAAGGTCCATTTTGAGTTTTAACCTTGCGGCCCGTACTCCCCAGGCAGTCGACTTAACGCGATTGGCTCCGGAAGCCACGCCTCAAGGGCACAACCTCCAAGTCGACATCGTTTACGGCGTGGACTGGGAATTATCTAATCCCGCAATTTACTCCACGCTTTCGCACCTAGGCGTCAGTCTTCGTCCAGGGGCCGCCGCCACCAGTATTCCTCAGATCTCTACGCATTTCACCGCTACACCTGGAATTCTACCTCTACAGGGCTCAGAAACGCCCGGTATCAATTAAGTTCCCAGGTTGGGCCAGTTCATCGGCAAGCCGACCGCCTGCGTGCGTAGTAATTCCGATTAGCGGCTTGCCCTCCGTATTACCGCTGGCTGCTGGCGCGGAGTTGGCCGGTGCTTCTTCTGCAGGTGGCGATCAATGAGCAAAGGTGTTAACTGCTCCAGCCTTCGCCACGCTGAAGTACTTTACAGCGAAGGCCTTCTTCGCTGCGCGGCAGCGAAACATCAGGCTTGCGCCCGATTGGCGCAATATTCCCCTGCGCCTCCGTAGGGCAATGTCAGCGCCAACCCAGAAGGTTAACACGAAGGCCGCGACCAACTGGCGCAATGATACGTAGCGGG
+
,*%/-7--'&&$$),$(*')*(,*,%%%%&**'(&')(((#(''((*1.%'&)+46+'42*(**(',(0+$&&'-2-%&%(%%)&(%-21/)--+'&$$&))*)#')67+%/%&'%()3184326/./-//15014-6)**1-*.8679;7%-./21820242(*+44,+--*3*)*1.,04101-+,**,.*.%+(+,)7527-.&')-)4-04+5('%*&(),%'&&&%&+'&'((*(,/)+/-,-./21%$)')+*(''&,',,/4/%&)/268:<787*)%&&(()%)$$'%&)$(&&').)(++,.%,'&,-.2(&'$((,,,.0,2-1239189+(//./11/3(*+6;2-141240,,,23586399+(,/6,)*0--24/)$'('&&+,))0+-*8,61-),/.2.2(*+3124+,)174/4/1.*+(+(.5+)+(&)&(*,/..*)(,/00+))$&%#$'()+7588869',.12624+&'.)/.(51340/248986,+/,&')$'*+7:53011%'''&(%&(0.-*)-.2:43)'&(+38...//10*3*47284+-11896723(&&&%,,)-*%('',+-')&(.-+442*&'+(78+-'0*0,+)''()'$($'(.//(',.%&(()*%&'*-((&%(%*'(+00/1).**').+..1977+),550/1/326.3*)++,21-&&''(3;6'/177777:-+*%(*%$+&(*2.48276'&%&%+,,&++42&'&(,5+-'(%+%&')--&.013437120/5,+0-3./81.2+,*&,,%,01379-13%*+/0244-312+5;3*279,.0+,*1;89-6(4(+**,+,/312$/,&'),*&++).-6-(28676-'&'*+-,.7)7.'+6/80881-'))//+,*+%*$$$&$%&,333557726,,%%$')1.5544*,-+(&&&*&'(%'&'&124978:413--'-+,.7737)&%*'.&),,1(*&**/+,1;06:****&1,.),+&&/2/2-+%.0/2'.&*'1+4,-+-,+/-%%(**1.'')&(%&((+-(,$%)*'&'*).%%&0'50/95453&&$#%&(*+(%$$%''%$%'-)/+'((%(*,.*(#.%-)*(+.62*/.*+(''&'&(*).7+/'0-+&(9.'0+&&%%2+1(+%$&)+)*,+-/&0)0*,(*'+(#'''(,*&&&',*+),(&$**$/,'(%$%#$
@343cee58-53d8-4307-b9e2-1647974b874e ch=2 read=37409 start_time=2019-12-13T10:36:59Z barcode=BC01 runid=2c9cf7bc05858273f10e7d7ec552fc0bd742dc3e
CCAGTTTTACCTTGTTACGACTTCACCCCAATCATCAATCTGTAGACGGCTCCTTCCTTGCGGACGGCCACCTGCCGGCTGGGTGTTATCAACTCTCGTGGTGTGACGGGCGGTGTGTACCAGGGCCGGGGCAATGCCGCGACATGCTGATTCGCGATTACTAAGCGATTCAACTTCATGTAGTCGAGTTGCGAACTTCTATCCAGACTAAAGAGATGGTTTATGGGTTTGCTTCCTCGCGGCTTCGGCACCTCTGCACCATCCATTGTAGCACGTGTGTAGCCCAAGGTCATAAGGGGCATGATGATTTGACGTCATCCCCCGCCTTCCTCCAACTTGTCACTGGCGATCTCGCTAGAGTCCCCAACTTAATGATGGTAACTAACGATAAAAGGGTTGCGCTCGTTGCGGGACTTATTGGCATCTCACGACACGAGCTGACGACAACCATGCACCACCTGTATCTCATATAGCTATCTCTCCGCATCTCTGGAGCCTTTATGGTATGTCAGGGCCTGGTGGGTTCTTCGCGTTGCTTCGAATTAAACCATGCTCCACCGCTTGTGCGGGCCCCGTCAATTCCTTTGGTTTCATTCTTGCGAACCCGATACTACTCAGGCAGGTAGCTTATTGCGTTAACTGCAGCACTGAACTTTGACATCAACATAGGTACTCATCGTTTGCAGCGTGGACTACTAAATTATCTAATCCTATTTGCTCCCCACGCTTTCCGGGACTGAAGGGCGTCTGTTGCGAGCCAGATCGTCGCCTTCGCCACTGGTGTTCCTCCATATATCTACGCATTTCACCGCTACGCGATTCCACGATCCTCTCCTGCACTCTAGCTGCCGCCTGGTTTCTATGGCTTACTGAAGTTAAGCTTCAGGCTTTCACCACAGACCCTTGCTGCCGCCTGCTCCTCTCTTTACGCCCAATAATTCCGGATAACGCTTGCCACCTACGTATTACCGCGGCTGCTGGCACGTAGTTAGCCGTGGCTTTCAATAAATTACCGTCACTCGGCTACCATTTCCTGTAAGCCGCCGTTCTTTGCCCCATAACGAAGTTTACCGATCGAAAACCTTCTTCCTTCACGCTGGCGTTGCTCGGTCAGGGGTTTCCCCATTGCCGAAAATTCCCTGCTGCCTCACGTAGGAGCAATATCAACGCAACAGAAGGTTAACACAAAGAGACTTACCGACAAGCGCGGG
+
12,/.52,.3.8-+:---/-12983146/+/03264)/))+,../05*3+/.2497/2.-./.'%)&.+%(&$$-',(')'.1.07222/3++*,)+359;99888:8;:647+-/2./-)(-,'0.%,),(+(*$,1.00287989863693/01133,%()+*.)',5)))(-.,,..15675/-1*9()&$$$(/)./101'&''&(+*&&%+,245;:-2)5/7;5-37420.1,.,1+((-(,,*.)(*.,113-.799),(**,./.03331%'(*+0,*'0)./.0/3*48+-0/.1114297//3-5101.6:6*)3.9799)+..(-3;33364-.*((&-.033333.-/+08:*0.-/013.../496632249352481.*(,/+.)('117579.1*4*/114+*)(&)(---.*-.///0,&.,333477;767;26..*/4//6/10112882855.701/+)+*+50&+(-,/-/07,/012:8),*()+.558212*-+-./3&*+,:59;349513..041*&-+./830+'$&'331*,*(&&'*,15-01252*&),-64731298.(/<917;:66823-+--&&'),,+,,-/4),(.$.+)%&%&'(-3-/.1621)(*+))+$)+2392291,,,--.361*)''1.-/33277,73*'+'//119;:996763*-)2+./.6../()*06)(-..282')()05+-+/645422'*&)'/134/(/(&'%%*+4-0046212)0-.4124934233)-0<8810.-1144699886746:,.%),556*,(&'*0213.///--1/0347456*))('%*+*)*'%),(22-.**,,24;74:-232&*)*5+.&&'.+*13/-5--+-*''+147;+.-,-7/04-0;7///.6./*&1.&'.//4,/,+596:0,31215/---30/2:.24/.3/3/70/7:606000669690(+,.//60-+.0086;3/63*+-+/6102+2635*%'**6-+-(,,)0751))%#(&&*4299747001'&(+32)--2/(++(04*(*$%+-0&)23/8:3;::<;79;7&2,.&&($%&))+/1.511)+23..;108;,)9,+5502::64/56+*124,3,,+&(*-03',$+./1228,&/&,'5++*8-/5-5+/,/205()$&)'%%*1967.+*#$$%%#$
@1620ea19-9158-4923-9a20-a8a703c40b2d ch=366 read=125457 start_time=2019-12-13T10:36:57Z barcode=BC01 runid=2c9cf7bc05858273f10e7d7ec552fc0bd742dc3e
CTACGGGAGGCAGCAGTGGGGAATGTGCACAATGGGGAAGCCTGATGCAGCAACGCCGCGTGAGTGATGAAGGTTTTCGGATCATCAGCTGTCTTTGGGAAGATAATGGCGGCGCAAAGGGAGGAAGCCACACGGCTAACTACGTGCCGGCAGCCGCGCGGTAATACGTAGGTGGCGAGCGTTATCCGTTTACTGGGCGTAAAGGGGCGTAGGCGGATGATTAAGTGGGATGTGAAATGCCAGGCTCAACGGAGGTGCATTCAAACTGGTTATCTAGAGTGCAGAGGAGAGGAGAGTGGAATTCCTAGTGTAGCGGTGAAATGCGTAGAGATTAGGAAGAACACCAGTGGCGAAGGCGACTCTGGATATGGCTTGACGCTGAGGCTCGAAGCGTGGGGAGCAAAACAGGATTAAGATACCTGGTAGTCCACGCCGTAAACGATGAATACTAGGTGTGAAGTTTCAACACCTCCGTGCCGCCATGCGCATTAAGTATTCCGCCGCAGAATTTTGATCGCAAGATAAAACTCAAAGGGAATTGACTGAGGGACCCGCACAGTAGCGGGTATGTGGTTTAATTCGAAGCAACGCGGAAGAACCTTACCTACTTGACATCCTTGCATTACTCTTAATCGAGGAAATCCCTTCGGGGACAAGGTGACAGGTGGTGCATGGTTGTCGTCAGCTCGTGTCGTGAGATGTTGGGTTAAAGTCCCGCAACGAGCGCAATACTTATCGTTAGTTACTACCATTAAGTTGAGGACTCTAGCGAGAGACTGCCTGGGTTAACCAGGAGGAAGGTGGGGATGACGTCAAATCATCCATACTTGCCTGTGGGCTACACGTGCTACAATGGCTGGTACAGAGAGATGCAATACCGCGGGTGGAATTAAAACCAGTCTCGGATTCGGATTGTAGGCTGAAACTCGCCTACAGCAGAGCTGGAGTTACTAATGTCACATGAATCCAGAATGTCGCGGTGAATACGTTCCCGGGTCTTTGTACACACCGCCCGTCACACACCGAGTTGGCAATACCCGAAGTCCGTGAGCTAACCGCAAAGGAGGCAGCGGCCGAAGGTAGGGTCAGCGGTGGGAGTGAAATCGTAACAAGTAACCGG
+
))1304*).-//11/07159.,21)2)*,/3:8564+'('+8)+.53443428535:3356/**))+./1737/::60/62/0**'%')*0234:8096,,,1.-'')('*&&&,)0)-/2*-))+),5-.),.1.)(&&&$'(*45-&,,+44726/(,',)&&'*)/,52,6,,'),/33;202%((82.-003,)+/.81(220,/5778938687*5+3+444::8750-/740&)&%)525+0(()+)*'$$%'37)(0,146/60/.455++.124//&+(&)&,,(*%&*+-0-8/35,--965-./.861/27.08:9++**-/-)/1*/0386564'014;6207182782/.//43,/--&&#$&(,,-,.-310.*)-*&)+-345*'**:85*-*07013.,*-233:3257668713657<0.58-///10199885548976/%%++;7-2-,+26-42.248:6891+%($%),/,-)-06260+/-$&*()'*'%%('-..0310+/*:8//-/.8,--'&)*-,('%*%18,99;/+*('''''(1',*',10.153<:18663),+%(,%'$%(*--*/66011,,+&'%*&+,8359403+.*6+*+4306170,+(-(')*'*;6/59/:;)1554.40235**)+3+*('$&'(3-+-6487//134789::596735655:080/,/4*)2,5,(+,580-*-#&'(&%'(.+/1348+%,)&(++37-4-/'&)(('252453+$''()+,/03998:+*&*(2.0.4/01*,2+0('''+...1.-)'//7<2.-+,/,*,)+++%'&''($%$%'&'%&()347,.-6-.0-+--(*-/.,+),-2785:2+*&**.'&((+%$)&-+)..8569875*3'7,3*0+100117:8863:5,-+*,+)(*'&('()('61+-)*5+,.0+/*+)'(((,./,/(),29768;899;:545*&.-.42*)'/+,.-11)+,,-.,.737;74331,*+),,)++*4(0,.82/-4))*0*,+()()*,456:795967(1-,+,)*++/,1*)///41310')*&.1*-/.4.***),*&(*35/+))(&*/:5/50
@25f71fa1-7ed8-4acb-aad3-66e5627e1592 ch=308 read=154395 start_time=2019-12-13T10:36:57Z barcode=BC01 runid=2c9cf7bc05858273f10e7d7ec552fc0bd742dc3e
CTCCTACAGGGAGGCAGCAGTGGGAATATTGCACAATGGGCGCAAGCCTGATTTTATCATACCCGCGTGTATAGAAGATGTGGGTTGTAAAATTACTTTCAGCGGGGAAGGGAGTAAGTTAATACCTTTGCTCGTGACGTTACCCGCAGAAGAAACACCAGCTAACTCCGTGCCAGCAGCCGCGGTAATACGGAGAAGTGCAAGCGTAATCAGAATTACTGGACGTAAAGCGCCGCAGGCAGTTTTGTTAAGTCAGATGTAAATCCCGGGCTCAACCTGGGAACTGCGGCTCTGATACTGGCAACAGGTCTCGTGGGGTGGAATTCCAGGTGTAGCGGTGGGAAGTAAGGATCTGGAGATACCGGTGGCGAAGGCGGCCCCCCCCTGGACAGACTGACGCTCAGGTGCGAAAGCGTGGGGAGCAAACAGAATTAAGATACCCTGGTAGTCCGCCGTAAACGATGTCGACTTGGAGGTTGTGCCCTTGAGGCGTGGCTTCGGAGCTAACGCGTTAAGTCGACCGCCACAGAGTGCGGCCGCAAGGTTAAAACTCAAAATGAATTGACAGGGGCCCGCACCGTGGCGAGGTGGGAGCGTAATGGTTTTGAGGTGATGCAACGCAGAAAAGGGGAACCTTACCTGGTCTTGACGCATCCACGGGAAGTTTTCCAGAGATGAAATGTACTTCCGGGAACCGTGAGACAGGTGCTGCATGGCTGTCGTCAGCTCATTGTTGTGAATGTTGGGTTAAGTCCGCAACGAGCGCAACCCTTATCCTTTGTTGCCAGCGGTCCGGCCGGGAACTCAAAGGAGACTGCCAGTGATAAACTGGAGGAAGGTGGGGATGACGTCAAGTCATCATGGCCCTTACGACCAGGACGCGTGTGCTACAATGGCGCATACAAGAGAAGCGACCTCGCGAGAGCAAGCGGACCTCATAAGTGTCGTAGTCCGGATTGAGTCTGCAACTCGACTCCATGAAGTCCAGATCGCTAGTAATCGTGAACCAGAGAATGCCACGGTGAATACGTTCCCGGGCCTTTGTACACCGCCCGTCACACCATGGGAGTGGGTTGCAAAGAAGTAGGTAAGCTTAACCTTCGGGAGGGCGCTTACCACTTTGTGATTCATGACTGGGGAGTGAAGTCGTAAAAAGGAACCGG
+
**4.+',%-6/*-732253252;-.-,0:1,+,.-4139443087-.5))'-*)&&(*)-(43'(1023543+'*(&&&&&&.1/6+-6980421136;---.(06-*.+1-'))(,'-*4+2244/:6,,01+9/02,2,*38+,5.,/*&**'',28..-+,.-/7/,1.0(+'2125724/8/.;32110+)*%)(./68..,((,')(*%+*..0056,0,.23-**(*')+,/3-03395-)2,9-57:6773+))-+(+4.*64359/118/25*./.240&%(*0--'%%&%&++0,-(),+,(*.''11,'(.-,/1-,+06.+%&)*/3774.),%'$&'*0074.('*'+,0326-+-((*))512771:0954-/194:+.--,-,..0033282..&)-*)-/126:)*+-.<052'%#'$$((-03491.2:::8-6,(,63742,1./2/666560905-2204/1,34'('))26102(-)&'%.)/,/4040/0*1,8-3464-6647,)))-&*'((.-18-.4,6/956::96670;:.0.2/1/1.2%)/4.,0,')&)$%#')),%)))*1(%)*-1+,-/,1::,+&*,.,./035)-')%&,)()(--)(&-.+/(+2,0561**,/-)./,.-+.,3-&)).44-1)**+-.+)+((*$)$()41,05,,+36(2(*-04),-047:64#$'(')-3868823334,3..1:0*&)('*3<48615.,+,0('*-(1(&10056/89/.6033),6,+2://2%%'))--567645::1312162)0++-3121.*'''&')1<85431,/,).-.-2:;55:85,**+*'**,-:7(),(+(%%$%%)0/6*0,%'%*+-+))//155975765611,*&)%'()-*,./3233.3-+*(((-5,/,6../14--.*'&%$'-.05,7)*,+//'%'(*.7402..0756583-1,*-++0''(.,3653)/./72206/('&***+((1.,/-).(0/('41.22399))'/-+'%&%#&&.-1262:202976433244:1+++*561:012:0(*1,-,/,,-+''$%1303158,88--7005,8++6:,..82/1369<:8:6/54.'*($&'&%*+))%$*220-%/,7/:::
@db786ed7-2bbf-47f4-99a9-6cbe9732da2e ch=142 read=142321 start_time=2019-12-13T10:36:48Z barcode=BC01 runid=2c9cf7bc05858273f10e7d7ec552fc0bd742dc3e
CTCCACAGAGGCAGCAGTGGGAAGATGCACAATGGGCACTAAGCCTGGTGCAGCCATGCCGCGTGTAGAAGAAGGCCTTCCCGGGTTGTAAAAGTACTTTCAGCGGGGAGGAAGGGTAAAGTTAATACCTTTGCTCGTGGCGTTACCCGCAGAGCACCGGCTAACTCCGTGCCAGCCGCAGTAATACGGAGAGTGCAAGCGTTAATCAGGAATTACTGGGCGTAAAAGCGCACGCAGGCAGTTTGTTAAGTCAGATGTGAAATCCCCGGGCTCAACCTGGGAACTGCATCTGATACTATGAAACTTGAGTCTCGTAGAGGGGTAGAATTCCAGGTGTAGCGGTGAAATGCGTAGAGATCTGGAGAGGAATACCGGTGGCGAAGGCAGCCTGGACGAAGACGGCGCTCAGGTGCGAAAGCGTGGGGCAAACAGGGATTAGATACCCTGGTAGTCCACGCCGTAAGCGATGTCGACTTGGAGGTTGTGCCCTTGAGCGTGGCTTCCGGAACTAATAAGTCGACCGCCTGGGAGTACGGCCGCAAGGTTAAAACCAAATGGGTGGCGGGGGCCCGCACAAGCGGTGGAGCATGTGGTTTTAATTCGATGCAACGCGAAAAGAACCTTTACCTGGTCTTGACATCCACGGAAGTTTTCAGAGATGAATGTGCCTTCGGGAACCGTGAGACAGGTGCTGCGCGGCTGTCGTCGGCTCGTGTTGTGAAATGTTGGGTTAAGTCCCGCAACAGGGGCGCAGCCCTTATCGCTTTACAATGGCCAGCGGTCCCGGCCGGGGAACTCAAGGGAGACTGCCAGTGATAAACTGGAGGAAGGTGGGGATGACGTCAAGTCATCATGGCCCTTGACCAGGGCTACGTGGCTATTAGCGCGTACAAAGAGAAGCGACCTCGCGAGCAAGCGGACCTCATAAAGTGCGTCGTAGTCCCGGATTGGAGTCTGCAACTCTCGACTCCATGAAGTCAGGAATCGCTAGTAATCGTGGATCGAATGTCACGGTGAATACGTTCCCGGGCCTTGTACACCGCCCGTCACACCATGGGAGTGAGTTGCAAAAGAAGTAGGTAGCTTAACCTTCGGGAGGCGCTTACCGCTTTGTGATTCATGACTGGGGTGAAGTCGTAACAAGGTAACGG
+
+67712$(%)*2257/37/4+,'%&(%*#%%(''%&%%(*.,'+%$'&&$$$$&(00/7-++/,..%%+(&))*51777:,).398:56899-)(&&&(.*%((141,*-0,**)'(+0,+*1.9.)22/80,-/0.2+)2)-/,.5-)--*(&&&+,)-.-.1,-.32451.++.)')$&*%$#'+//.,$(--+33*,..;/:/3'/*0,0-./37976,.,01,(+--+..-()332-68.*-909-584454010398/7.4+'045820'62528-1*.7//////...-42$&%'*&$$%*&(*,3769-,(20+'')&*()+,+*4/..53304110593/14956(,,017680.)''((,,141.-*.*'(++*5-//57(*843)(,*+0)+*3543*),-69&'(*),)/$,'+)+45..3-/(/,,,1..080.0833114/*,257131))),242395.*'()).-.-803155(')((0-12-5./12-(,*%)'''*.0/...-/449::7:-)(+-,4.3,0124-6376<:.*)*2*)+($')*'*/33+)*)%()+1:77/6648).*-1113-5;9,577:3001.380746,+10&'*&.++,()-58:9:08/./9949-)*-4+4+)8;6/--*(-500,,++(02285,99/6077:31223315345844((,)()-13665)401///*00-.14;3140:.--*25413.80-.6-9)*050./230291*.245((*'%%%(&(/-00./,-0.-8),),%*47)1204.4+/*+&+*88.6,)*./236:+,89/-4++&)*003:907887543,'(+.487443857((*(-2;869921--)+*&%%%&((,--.)-+027.&'&*+++-01,.42-**%%-2&13;557-.02484.2597423:567...*.)/.-+')**.,.0,-.0++'()*,8444150/1&,'.++3//1*/./0--.+.+**1+*+1+2204173,-5.,../1:0,&,0,.1(()/112/-46*(,2/0-.62769/()*+22.5,,,88+%),)*)*..+)(&&-'*)+22,:/+1.'0.0-*,*%(,/0-/478<7998385/,3,-,.***+*/./1-6*5+-))+0
@8ed4db4c-4d36-4e89-b32a-170c36168213 ch=196 read=85297 start_time=2019-12-13T10:36:48Z barcode=BC01 runid=2c9cf7bc05858273f10e7d7ec552fc0bd742dc3e
CCAGTTACATTTACGAGCTTCACCCCAGTCATGAATCACAAAATTAGTGGCCGCCACTCCGAAGGTTAAGCTGCCTACTTCTTTTGCAATAGCCCTCCCATGGTGTGACGGGCGGTGTGTACAAGGCCCGGAGCATTCACCGTGGCATTCTGATCCACGATTACTAGCGATTCCGACTTCATGGAGTCGAGTTGCAGACTCCAATCCGGACTTTACGACGCACTTTATGAGGTCTGCTTGCCTTGCTCATCGCGGAGTCGCTTTATAACTGTATGCGCCATTGTAGCACGTGTGTAGCCCTGGTCGTAAGGGCCATGATGACTTGACGTCGTCCCCACCTTCCTCCAGTTTATCACTGGCAGTCTCCTTTGAGTTCCCGGCCGGACCGCTGGCAACAAAGGATAAGGGTTGCGCTCGTTGCGGGACTTAACCCAGCTGGCTACAGCACGAGCTGACGGCAATGCATGCGGCACCTGTCTCACGGTTGAAGGCACATTCTCATCTCTGAAAACCGTGGATGTCAAGACCAGGTAAGGTTCTTCGCGTTGCATCGAATTAAACCACATATACCGCTTGTGCGGGCCCAAATCAATTCATTTGGTTTAACCTTGCGGCCGTATTACTCCCCAGGCAGTCGACTTAACGCGTTAGCTCCGGAAGCCACGCCTCAAGGGCACAACCTCCAAGTCGACATCGTTTACGGCGTGGATTCCAGGGTATGTCCTGTTTGCTCCCACGCTTTCGCACCTGAGCGTCAGTCTTCGTCAGGGGCCGCCTTCGCCACCGAGGTATTCCTCAGATCTCTACGCATTTCACCGCTTTACACCTGGAATTCTAACCCCCTCTACAGGACTCCGGCTTGCCAGTATCAGGTTACAGTTTCCCAGAGTTGGGCCAGGAGTTTCACGTGACTTAACAAACCATACCGTGCGCTTTTACGCCCAGTAATTCCGATTAACGCTTGCACCCTCCGTATTACCGCGGCTGCTGGCGCAGGTTGTGGTCTGCTTCTTCTGCGGGTAATCAATGAGCAAAGTGTAACTTCTCCCTTCCTCCCCGCTGGTACTACGGCCCGAGCCTTCTTCATACACGCGGCATGGCTGCATCAGGCTTGCGCCCATTGTGCAATATTCCCCACTGCTGCCTCCGTAGGAG
+
0,&'-+%&%&,'&*+)%*275-612**)-1.,.-7)))*()'&.(,**)))&&*4&().'%*(**+106)*%%*+*)/5:5045-,.34**&,,++/()%()*-**,46366-10*&,&''**-+1;5+35+%,&&+(+24:;292/04500152.&('%-)&'+**,237<711.0081,.1,)++.,053833--/...-0.13+5--),())1303'.&,+25-/.*/'+))&)+1)+,(,**+*#'+3.,0&)*.,,)/%%''%%,'%&((.*-5.:.,,'-.)+./10)%(*+82,/497521&0277;25++,++)&%%'+,//4071:0*-;1:87/7.-.5:5/0379-:-,*467704-53&')0-53,.-.('*$++..0/1,.(.45(4.336,..'(8/0-65:2;223.970*,).)/,&&&&#'$#&%'-&,+0---310.0251/0)%))*+,(+-.9865/,)*')**,&%+)(0.&1.48.06552212.-0.''&&*4979479644469-2/0'')*7;:8<96:.8-,,/25&%(,+0929;2221&%$'''&%%&&0131-641$%&(-3:8;5'08/'+./902.0,3/..26302-2*(*,042.)/.6(678-,*,*3-1-*'+*%-44+.*-))&,1/2247703.*/&&'*1,1011.2+,..366279.84,()&,,-10.',(('))'%,()%)-()+2;..11271(,**.3*--.+32*-.'//34057//9/.09)*794-55593;7679*10.%&&.-0:14,4().55/-*%,+,,1:-,*.-+)(&(&++--.443341,)&$.175*'+%%*&(0-575)**,-502:')-,-1((%*%#%&*-44+.**-$'.1-/17*&-+'').-+,,).+/-3-8-16:6,7*-*-1+,&'&$#%%%'*-.71++0367<15/*,)-),*+.+)+)+/),-%&+,-.,2.25.9//-1-.+'#0'/.-/))&)'*(&)+2-7922/.*0''+--/-,+*',349(--()**(+,*)0:..733-511++*-*''%&$$&'&.+)((*+04834,+())+%+)*+,*$(')(((*)+4$&%*+5,00/95*0+-,-/-70011:5:1+/00/,((''+40247),%
@bd64b977-473f-4516-856d-578735d367ba ch=366 read=125416 start_time=2019-12-13T10:36:38Z barcode=BC01 runid=2c9cf7bc05858273f10e7d7ec552fc0bd742dc3e
CTCCTACGGGGAGGCGGCAGTGGGAATGTGCACAATGCGTCAGCCTGATGCAATAATGCCGCGTGTATGAAGAAGGCCTTCGGGTTGTAAAGTACTTTCAGCGGGGAGGAAGGGAGTAAAGTTAATACCTTTGCTCATTGACGTTACCCGCAAACACCAGCTAACTCCGTGCCAGCAGCCGCGGTGGTAATACGGAGGTGCAAGCGTTAATCAGGTTACTGGGCGTAAAGCGCACGCAGGCGGTTTGTTAAGTCAGATGGCGTCCCCAGGCTCAACCTGGGAACTGCATCTGATACTGGCAAACGGAGTCTCGTAGAGGGTAAATTCCAGGTGTAGCGGTGAAATGCGTGAGATCTGGGAGGAATACCGGTGGCGAAGGCGGCCCCTGGACGGGTGACGCTCAGGTGCGAAAGCGTGGGGAGCAAACAAGATTAGATACCTGGTAGTCCACGCCGTAAACGATGTCGACTTGGAGGTTTGTGCCCGCTTGAGGCGTGGCTTCCGGAGCTAACGTTAAGTCGACCGCCTGATGCGGCCGCAAGGTTAAAACTCAAATGAATTGACGGGGGCCACTGGCAGTGGGCATAATGGTTTAATTCGATGCAACGCGAAGGGCACTTACCTGGTCTTGACATCCAGAACTTTCCAGAGATGGATTGGTGCCTTCGGGAACTGTGAGACAGGTGCTGCATGGCTGTCGTCAGCTCGTGTTGTGAAATGTTGGGTTAAGTCCGCAACGAGCTGTACTTATCTTTGTTGCCAGCGGTCCGGCCGGAACTCAAAAGGGGACTGCCGTCAACTGGAGGAAGATTGGGGATGACGTCAAGTCATCAGCGTACCCACGACCAGGGCTACGTGCTACAATGGCGCACCTTCGAAGCGACCTCGCGAGCAAAGCGGACCTCATAAAGTGCGTCGTAGTCCCGGATTGGAGTCTGCAACTCGACTCCATGAAGTCAGAATCGCTAGTAATCGTGGATCGAATGCCGGTGAATACGTTCAGGCCTTATACACACCGCCATCACACCATGGAGTGGAGTTGCAAAAGAAGTAGGTAGCTTAACCTTCAGGAGGCGCTTACCACTTTGTGATTCATGACTGGGGTGGGGAATCGTAACAAGGTAACCGG
+
-23/*&-%16.'+.*',,*'+(-,,5.*('(**.62+$*('(&08**+-++,&(*3.%072101-04589.*,,)0+2,+0&1,*+.//93'2)+-9;0-//,79.)+.,*-4,'*)-55+-919/1708:/-512,.1./1204'*-)&'%&-%-/0&)+*0,--43*3,21/---.5/48/4+,)*1,,+60)(1-2+*1+)0.1/2//7$)%,/,/34951047;60430)-')&'&).1/4)&2/72--9*)))'%$%&&''&#15/022*0+')2100/1++(*'(+-/$0)*)+-4,/*(%(+//033.,'.0/,,,4,21.-254,((*,/632580-,*)&*+*0/569;,*0,(-.5:-5,,082115.31)/273/-47./-6514411225--732-))('((3246;,)+.::4,(()(.--,.5157/1751./03*,.19758:7.--.-:8762:2911+0.7/-0'2/,$',(-*8700//++4,9-2++,+3322-3/6/13512.+),))*)+&&'&&%$)-3+81;6:2)*.))392-.+1*+,.(,57-34(*)-++)-)'*$''(%').15;905361/011:74634/.1,&&+%'()+.6165456;746148+**+/+28,.+)((*,99;.7-0%5()89<:1;5+4031/--2..,3.++,++788241+-2822/,*)*.,/*05,+*,/-*82:..108/+)*/++-057.)*++,-,+-/-*-)25&19(+8/.,+/..*4957/2+2113185*(0/,$0/('#%$#&(*,0.)/,,.+%)#+1973888:99953046789&)))(',.)',-,.3-+*'''(+*,0::8839228.,-&'%&%$$)'%,.57:8923+*&),-.*+-:74733%)(21**(*'+3,.*.-2''+1+2.0,*,--**)(&()976566768.0.)(,)(&,(**+),-31810/54:432&)10-4,('+**84470293'/35/2,&+/01345;22-&+,'((*.)010*(*1.,-5;+1299,&)*&*'*-,*%%$%2+523/6%1.(.2/+,1-,63-0/9600545;33433420((%)(&%('(-..03516-)+%)-1/-3
@89a04bc6-ea89-4101-925a-9e41ff94ac49 ch=7 read=70299 start_time=2019-12-13T10:36:34Z barcode=BC01 runid=2c9cf7bc05858273f10e7d7ec552fc0bd742dc3e
CCGGTTACCTTGTTACATTCACCCCAATCAATCCCGCAGACAGCTCAGCCTTCCTTGCGGTTAGGCCACCGGCTGGTGTTATCCAGCTCTCGTGGTGTGACGGGCGGTGTGTACAAAGGCCGAGAGGCGTATTGCCGCGACATGCTGATTCGCGATTACTAGCGATTCAACTTCGGCATGTAGTCGGAGTTGCGGACTACAATCCGGGCGAACTGAGAATACATGGGTTTTGCTGGCTTCCTTCCCTCTGCACCATCCATTGTAGCACGTGTAGCCAGGTCGCCAAAGGGGCATGATGATTTGACGTCATCCCCGCCTTCCTCCCAGCTTGTCACTGGCAGTCTCGCTAGAGTCCCCAGCAATGACGCTGGCGATAAAGGGTTGCGCTCGTTGGGGACTTAACCAACATCTCCACGACACGGGCTGACATTAAGCCATACACCCACCTGTATCTCATATATAGCTATCTCTCCATCTCTGGAGCCTTTATGAGTATGTCAAGACCTGCCGTGGAGTTCTTCGCGTTGCTTATGCTCCGCTTGTACGGGCCCCGTCAATTCAGCACGAGTTTCTTGCGGAACGTACTGCTACTCAGGCAGATACTTATTGCGTTAACTGCAGCACTGAACTTTGACATCAACACTTAGTATATTGGTTTGGCGGCGTGGACTGCGTTAATCTAATCCTGTTGCTCCCCACGCTTTCGGGACTGAGCGTCAGTTGCAGGCCAGATCGTCGCCTTCGCCACTCTGGTGTTCCTCCATATATCTACGCATTTCGCCACGCTGCCGATTCACGATCTCTCCTGCACTCCACCGTACGCGCCTGGTTTCTATATTTACTGGTAAGCTGAGGCTTTCACCTGAACCGCTTGCCGCCTGCTCCCTCTTTACGCTGGCGAATTCCGGATAACGCTTGCCCACCTACGTAATTACCGCATTGCTGGCACGTAGTTAGCCGTGGCTCAAATTACCGTCACTCGGCACCACCATTTTCACCAGCCGCCGTTCTTCCTTTATAGCAGAGTTTACAATCCAGCCTTCTTCCTTCCGCGGCGTTGCTCGGTCAGGGTTCCCCATTACTACGCTG
+
3.*+00%,103*0)('$(('(,-0).+()(,(11(#+#&'2,,/-/&''**..,,-...)''%'122+,0*/+)+,(&+***+))%))+*,.025335456.::627..**+++.31+000&%%$+(%%&#&%$-0)++-1,544554697-562:2.+'),-+'4/.)1*,1*))(&-+)(.*+'*%&3*'*,41.,++,4*/+-&%(%%(*%%%*+.+&)++)/0656(&'&&2,-53,)1.5,*,*'*(+/.50+*/5%%&(($(*/)'$%(*,-4730/2/5&)+-()+1--++*265/-+)(+.8-950&*))*-/0/-(''()/.567683<.,,//59438.)***0-+'*$.,4)))%$%&$$&(*,/0)+.+-6+../163//')--+'+(+%''+(*)*12/%%&(),,0)&(('+(1+.*++$,0+,&.+/2),798643/-,-'-'&$&&&,,0334524756711,/0)+/(())%((**-.:454--,/01)&$$'*'*&+0468.-,.-/+(%%#&'+-(/)%'*+*-%3*3//980+/*(%&*+'((&&'%.4;-('''1+*($)*,(*'%*+*,./-774$,''%,--).*(+(.*-+10.,&*+',,56:8896.-*&*/(++''(%'%"$&%(%($0.-'.(**,/369775,11)42+++22:301,,-6,../:7)#*)-3:/0(63441*&&&*27-115-0&0*,3,-.67480,0.+,++18.-,')/4//2:745250-056665/0./-3:65)((%'%%*','&%,&&%)(*,.+/00,+-.*+).(&*,(&$'%&%&$((0.6/-'$%%#%%&(/-%&(($(+&&,0,-74/%&)%%(-2.&'&$%('&,('%'(-50,,04*$'%$$'$&&+)/*:)-,--11*,-11+26&&2-(),'(,(0*&0+))%$+,3,8*($*),+104-/04.3&')'(*2*,**69/36--/+,**&*/-25/1;:01%(&''66-0928:316-*).)((+)/.--+-69-227/*%'#)*/5157562/-(&)(0-*.*)+-/5:991.+*-2(9;2+(2'&$$&%&&$
@de30660d-6c25-4f17-958c-ec76e3e7757d ch=252 read=165717 start_time=2019-12-13T10:36:33Z barcode=BC01 runid=2c9cf7bc05858273f10e7d7ec552fc0bd742dc3e
CCGGTTACCTTGTTACGACTTCGCAGTCATGAATCACAAAGTGGCAAGCGCCCTCCCGAAGGTTAAGCTACCTACTTCTTTGCGAACCCACTCCCCATGGTGTGACGGGCGGTGTGTACAAGGCCGGGAACGTATTCGCAATGGCATTCTGATCCACGATTACTAGCGATTCCGACTTCATGGGTCGAGTTGCAGACTCCAATCGGACTACGACGCACTTTATGAGGTCCGCTTGCTCTTCTCGCGAATTAAACTTCTCTTTGTATGCGCCATA
+
6566/9.//8.,34&*-/2684*1&./3)2++1--)*,-,')))('1')*30''+)''),+21764+-1.094237:05:9(*&'&**&$**26.0--398565685916234222245472769/98/511987;6%,(,+0(,,167533054-1//02((&%&(*03;183023<335362./,(++0,3'(6505-)0-7+8/5.'',/12/--38/*,/)1,+-%')*/*--*+*)+625&)(4,30))(1'(*,;50./124)4)'#&
@cb006256-1150-4675-adeb-b2997775ec1e ch=443 read=83162 start_time=2019-12-13T10:36:30Z barcode=BC01 runid=2c9cf7bc05858273f10e7d7ec552fc0bd742dc3e
CGGTTACCTTATTTACGACTTACCCAATCATCAATCCCACACCTTAGACAGCTCCTTCCTTGCGGTTAGGCCACCGGCTTCGGGTGTTATCAACTCTGCGTGGTGTGACGGGCGGTGTGTACAAAGGCCGAGAACGTATTCACCGCGACATGCTGATTCGCGATTACTGGCGATTCCAACTTCATGTAGTCGGTTACCGTTAATCCAGAGCTGAGAATGGTTTTATGGGTTTTGCTTCACCTCGCGGCTTCCTTCCTCTGCACCATCCATTGCTTAGCACGTGTGTAGCCCAGGTCATAAGGGGCATGATGATTTTGACGTCATCCCCGCCTTCCTCCAACTTGTCACTTCTGGCAGTCTCATAGAGTCCCCAACTTAATGATGGTAACTAACGATAAGGTTGCGCTCGTTGCGGAACAACCCAACATCTCGCGACACGAGCCGACGACAACCATGCACCACCTGTATCTCATATAGCTATCTCTCCATCTCTGGAGCCTTTATGAGTATGTCGAGACCTGGTAAGGTTCTTCGCGTTGCTTCGAATTAAACCACATGCTCCACCGCTTGTGCGGGCCCCGTCAATTCCTTTGAGTTTCATTCTTGCGGGCAATACTACTCAGGTACTTATTGCGTTAACTGCAGCACTGAACTTTGACATCAACACTTGGTACTCATCGTTTACGGCGTGGACTACTGGGTATCTAATCCTATTTGCTCCCACGCTTTCGGGACTGAGCGTCAGTTGCAGGCCAGATCGTCGCCTTCGCCGCTGGTGTTCCTCCATATATCTACGCATTTCACCGCTACGCATGGAATTCCCACGATCCTCTCCTGCACTCTAGCTGCCTGGTTTCTATGGCTTACTGAAGTTAAGCTTCAGGCTTTCACCACAGACCTTGCTGCCGCCTGCTCCTCTTTACGCTTAATAATTCCGGATAGCTTGCCACCTACGTATTACACCGCGGCTGCTGGCACGTAGTTAGCCGTGGCTTTCACAATAAAGTACCGTCACTCGGCTACCATTTCCTTAGCCGCCGTTCTTCCTTATAACAGAAGTTTACAATCCGAAAACCTTCTTCCTTCACGCGGCGTTGTTTCGGTCAGGGTTTCCCCATTGCCGAAAATTCCCTACTGCTGCCTCCCGTAGAGG
+
3(1+4--213$+)*).-%*0)%'&%,6042447;6190*+',()*+*2/+5688:8874+5+//,,+&/::900.0-+.5-2/..,0.//.2/,+,&%%)*.02300693;;9753.-'(*+03*0/07/,/0648888<868:587667963341444300-4//0,()*(036.0*/-04157693141,..3.2844507305*)&&-)%*&*--4/8;;,888</8;:3*+,<03494468.967:2)*.)0..,'-,/63677573,&)%%'+*01015,-/0+/,%('()33/,/55.+,.-.00.885(**+-06:85:3+*060;99.9,.+*+.'+,0)()&'*4/116745%&$')..289/.3-.,2.//176:86/-.5056561'-/-6'++226549/6/0%*',))&&/0-.-,-/()-1167++(*+-.196:7'8:3500.1:4:;866567930,1134668:2/.//77740-.191124287457+.//1+1,%&)(876-3102,43;9:<87763;),(3+&)).-5<8;<663335567341./2/-006,75281&%)**8387-365--/2;7349<73:23&*&)((+*0....0--++)'+)(.1.//2403/43:5674677693594235212(.***0,'.2357868984;,,,/31/026+-0))*(,&*+544.8.,*+,0;3+-..6/')*+0:52);;5132325-03/42428/0/5-./99:690/13-30-/,&(*-+64<151,58+.367999676744<4,*02342.-)--/-,/*1/.8)),,,09/..-03233,..0...//64713;7;53/251855;588090..;-0(+-67*6:75:62,,,(),,07/3.+)+),4/98845436,*65++20(%$)*')/+//2070)&%'(,*67)050.1(0)-/././634/6/01:2:.-&)*118491129*6,8/292.&%/713:-*-/5:88915,.)/-+*0,)2:.,+/0*+,8*0;1:;:26/(),'(8871-*0)(73+-331,++.871+,*.+2:80072/00--/.,3*)(+*2-826/864/;)174,%,//564,-05+708++,-.,-/336308.*+/0(&(
@6b2fe60b-20d9-4107-9f7c-d2fad0963980 ch=301 read=135768 start_time=2019-12-13T10:36:21Z barcode=BC01 runid=2c9cf7bc05858273f10e7d7ec552fc0bd742dc3e
TTGTTGTACTTCGTTCAGTTACGTATTGCTGGTGCTGAAGAAAGTTGTCAGTGTCTTTGTGTTAACCTGCGCATAACCTATCTTCCGGTTACCTTGTTACGGCTTCACCCAGTCATCGAGGCCACGCAATGGCAAGCGCTCCAGTTAAGCTACCTGCTTCTGGTGCAACAAACTCCCATGGTGAGCCGGGCGGTGTGTACAAGGCGGGCATGTATTCACCGCAGACAATGCGTTGCGATTACTAGCGGTCCCGACGCTTCATGGAGTCGGTTACGAACTCCAATCCGGACTGAGATAGGGTTTCTGGGATTGGCTTACCGTCGCCGGCTTGCAGCCCTCTGTCCCTACCATTTGTAGTACGTGTGGTAGCCTGGCCGTAAGGGCCATGATGACTTGACGTCATCCCCACCTTCCTCCGGTTTGTCACCGGCGGTCTCCTTAGAGTTCCCACCATTACGTGCTGGCAACTAAGGACAAAGGGTTGCGCTCGTTGTTGCGGGACTTAACCCAACATCTCGACGCTGAGCTGACGACAGCCGTAGCACCTGTTCGAGTTCCAGAGGCCTCAATCCATCTCTGGAAAGTTCTCGGTATGTCAAGGCCAGGTAAGGTTCTTCGCGTTGCATCGAATTAAACCACATACTCCACCGCTTGTGCAGCGGGCCCGTCAATTCCTTTGAGTTTCCAGTCTTTGCGACCGTACTCCCCAGGCGGCGAACTTAACGCGTTAGCTTCAGTGCGTGCCAAATTGCACCAACATCCAGTTCGCATCGTTTGGGGCGTGGACTACCAGGGTATCTAATCCTGTTTGCTCCCCGCTTTCGTGCCTCCAGTGTCAGTGTTGGTCCAGGTGGCTGCCTTCGCCATGGATGTTCCTCCACCAGTCTCTACGCATTTCACTGCTACCAGAATTCCATACTCTCTACCACACTCTAGTCGTCCAGTATCCTGCAGTTTCCCAGGTTGAGCCCAGGGCTTTTCTAACGGACTTAAACGACCACCTACGCACGCTTTACGCCCAGTAATTCCGGTAACGCTTGCACCCTTCGTATTATTAGCGGCTGGCGCGAAGTTGGCCGGTGCTGATGCTGGTGCCAAATCAAAATTCACAACCAGGTATTAGCCGGCTGGATTTTCTTTCCCAACAAAGGGCACAGCGAAGGCCTTCTTCACCCGCGCCGGTATGGCTGGATCAGGCTTGCGCCCATTGTCCAATATTCCCCTGCTGCCTCCCGTAGGAG
+
&%*%+%*&+224-280+714+.-1-01..38551/./..+-.,),/,-8+633-,+)(/0.,-1,.-$$%#$%('%$%%&-,0.0-2..9+-526-..'*,+)(&*$/'&'138717(&)+2/*,$.('**)*.,(&%%$)(')21)&()--00-*-41:9:;8995/059010294,24-+*&'+&/76/12//32000&.+2+*5,*%)(++/85011+,$%*(/)*+/(+($&./394222/16'1*0)-2/%(/.5--/-(,,*(,//'0))3709'0)/-,131777779:65795<8536<0-:+0/11:56:87536525/12-..0492/145(8+'%,01/42*(-'1558861,%()*,.5').9.6611)14296-,,-,11/20020,+)&,44-/367430.1)&-6<8343/15(4.3//.,+),,0*,,.095-+23326/..21084:35,&(+)108957&()(-))+*+88/6,''.+--6,2,3,2*10*.013..++'(('(#)*1/11116683.15&)(()-0+*,3-3,,+)-0*('*(++)*,,504886211*,4340-.:88..))).-.6/5398;7254-,//2;87<;9:95<01020''.+0/5*2,/0,*))*/5,.;.409-1.3(,)(0+34)&--101272/960.63;61(%+0%&2-+)**3-2322-397/029*-*)+-3/0034.-.-030/127+'%'%+**+/-67103+/-17191742((*291+-,089:<:175-))'**)+1-/./90,0.0564:4365269.'((-+-(%'23004510/+,-,-/23416783;19/9(%.+*)04559<5;:8::677;9:588)-+*)%&'&&44343132426<9/,-..65*-*),&,*.10+,)+++24*+-9,1(-.0*(/88549(',-/051,)/$.&8-53/+,1/4&(0/70,/665,6:9,)&&,2846485:47559;327+)+(*(-++01)'))(*&(,1.)02--,.*)*+)).*+,02:+5,,+8270+*'$$')/,-2-*((&&&(,+%*,0(4/,)+(**&%&()+%-)+.-.')*'%+)*'*.-20//--%'/,.14/1.--0+/8;-*.<509507188.(0&'&'*%2&',2.012138/..16,()*-',($$&&&#(,716544;75:34045.,273310/2032:52.-.-/0-,0,-82-0350,-
@d2dea779-42de-4195-959e-60c8da59a335 ch=69 read=82888 start_time=2019-12-13T10:36:19Z barcode=BC01 runid=2c9cf7bc05858273f10e7d7ec552fc0bd742dc3e
CTCCTGCACAGGAGGCAGCGGTAAAGAGATTTTCGGCAATGGAAACCCTGGCCGAGCAACGCCATCGTGAAGGAAGAAGGTTTTCAGTTGTAAACTTCTGTTATAAAGGAAGAACTGGCGGCTGCAGGGAGATGGTAGCCGAGTGGCAGTACTATTAAGAAGCCACGAGCTAACTGCGTGCCAGCAGCCGCGGTAATACGTAGGTGGCAAGCGTTATCCAGGTGTGGGCGTAAAGAGGGCAGGCGGCGGCAAAGGGTCTGTGGTAGAAGCCTGAAGCTTAGCCAGTAAGCCATAGAAACCAGGCAGCTGGGGAGTGCAGGAGAGGATCAGTAGGATTCCATGTGGCGGTGAAATGCGTAGATATGGAGAGGAACACAGTGGCAGAGGCGACGATCTGGCTATGCAGCTGACGCTCCAGTCAAGCGTAGAGACAAATAGGATTAAGATACCCTAGTAGTCCACGCCGTAAACGATGAGTAAGTGTTGGATGTCAAAGTTCAGTGCTTTTAGTTAACGCAATAGAGTATTCTCCGCCTGAGTGGTACGTTGCCAGGAGAGATGAAACTCAAAGAGTTGACGGGGGCCGCACGGCGGTGGAGCAGCATGTAGTTTAATTCGACAACGCGAAGGAACCTTACCAGATCTTGACATACTCACCAAAGGCTCCAGGATGGAGAGATAGGCTATATGAGATACAGGTGGTGCATGGTTGTCGTCGAAGCTCATTGTCGTGAGGATATTTAGGTTAAGTCCCGCAACGGCACCAACCCTTATCGTTAGTTACCATCATTAAGTTAGGGGACTCTGGCAGGGCCTACTGACAAGCTGGAGGAAGATAGGATGACGTCAATCATCATGCCCTTAACGGACCTGGGCTACACATTACTACAATGCGGGATGGTGCAGAGAGCGGAAGCCGCGGAGGTGAAGCCGAGCCCATAAAACCATTCTCAGTTCGGATTACAGTCTGCAACTCGACTACGCGGAAGTTGGAATCGCTAGTAATCGCGAATCAGCATGTCGCGGTGAATACGTTCTCGGAGCCTTATACACCGCCCGTCACACCACGAAAGGAGTTGATAACGAAACCGGTAGCCTGACCGCAAAGGAAGGAGCTATCTAAGAGTGGGATTGATGATTAGAGGAGTGGGGAATCGTAACAAAGGTAACCGGAAGATGGGGCAAGCAGGCAAGTAGTTAACACAAAGACACCGACAACTTTTCGCTGGCACCAGCAATGCATGGCA
+
',-/,'+*(.59*-3.*22&+--('&&(,-8:8,1745:63,-2+/:1)-(2,+&-*.(+*24)'&%*),../).(,/,0.2--'()2+%*).-'&&&%&'**-15/,2-2-,0,'+)'.)**)2...(&'))+,.,.//($'')%.'..*,.(0*0)&)))141+)&&&&*))+'*+-.25.-,**-.(*))*...*.01,/))&51.(''+2/-,,.*+))&+(-423549*&&//0,(,*+)4/'2/,2(,02,0++/063.,..*/543).)()')'3.&).17&33*,)'(,*,3*.60)-..'-*+#&(*+%+2(+).533)''(&,')3.98*./-.,('&)(+5/..)(*(',,&(*/,,(/1.84-6)+*0+***+,037;10/()$%&*#$'&&%'*)-,./35/1-,+/&*'',0+.*+,/0:9*%,-(01.2+/216:))*)-,-,6)(,*,1+.--.,+$,%'('''%&70<1:-/./500'+'-,%++*()('$('3(,&((/-./+)('(%('))*40186.++)&'($#%$)(**,,-+**$-+)'+'*34&/-'$**4-1/**2:30:.///(0/0857,')*()+-3/1.-1;:.5362.365*5*(+0-/2+23417.4/**(,-0623366.-+*$&%20&)'%&6*+(+,/8-***)32(,'*77601-)*/-)(&+)-,*-1259.407.13.3/(*)',-2'4&%)4/3+)-%&,$05&'+//9.63800.++,&&&&%%(',%.3(*()+3&-5...7129633+1.1)-0)&))*737663-)(().3160,,--//41(+141,)(&'($$%+/-/443410+1/2*+%$%$(())**%&*.-37-/2,.02-**'*)%),(+-/0-().(%'()(,1.+)'%(+(')(%(-,1,'$*(()2-%+)'**(-,&&*6;13;8:;650((+3228*/,()+0//*'*''+++,-.1,2&&+,,.+.3531624,.+&),.700*...502..0.,,-,+,)%$%&*+-.2380//+/(,4+/+$'(++071194'-1/211.-/.-,&*()(1*)&%&%(%()&,,),(&*0-0/124-0/6(/)/-)-(),0'00--5((**&50.5.-.*(&),)+&)'%$(%(%'%&++%&''$')+'&&)+*0&*)8.1*'-*''&'$)%,)+(&&'&*')(%()+04.,+/,330.3/..-32+*%')(//02//*,+,/%+#&$$$$
@bf9ac680-15dd-4aa1-9d0d-50ed2011b59f ch=88 read=198472 start_time=2019-12-13T10:36:11Z barcode=BC01 runid=2c9cf7bc05858273f10e7d7ec552fc0bd742dc3e
CTCCTGCAGGGAGGCAGCAGTGGGGAATATTGCACAATGGGCACCAAACCTGATGCAGCCATGCCGCGTATATGAAGAAGGCCGCTTCGGGTTGTAAAGTACTTTCAGCGGGGAGGAAGGGAAGTAAAGTGTACCTTTGCTTGCTCGTGGCAGTACCCGCAGAAGAAACACCGGCTAACTCCGTACCAGCAGCCGCGTGTAATACGGAGAGTGCAGCGTTGAATCAGGAATTACTGGGCGTCTTACGCCAGGCAGTTTTGTTAAGTCAGATGTGAAATCCCGGGCTCAACCTGGGAACTGCATCCTGATACTGGCAAACTTGAGTCTCGTAGAGGTAGAATTCCAGGTGTAGCGGTGAAATGCGTAAGAGTCTGGAGGGATACCGGTGGCAGAAGGCGGCCCCTGGACGAAGACTGACGCTCAGGTGCGAAAGCGTGGGAGCAAACAGGTTAGATTACCTGGTAGTCACGCCGTAAACGATGTCGACTTGGAGGTTGTGCCCTTGAGGCGTGGCTTCCGGAGCTAACGCGCGTTAAGTCCGACCGCCTGGGAGTACGGCCGCAAAGGTTAAAACTCGATAGATTGACGGGGTGCACAAGGCAGTGGGCAATGGTTTAATTCGATGCAACGCGAAGAACCTTACCTGGTCTTGACATCCACAGAACTTTCCAGAGATGGATTGGTGCCTTCGGAACTGTATGAGACAGGTGCTGCATGGCTGTCGTCAGCTCGTGTTGTGAAATGTTGGGTTAAGTCCCGCAACAGAAGCGCAGCACTTGCTCCTTTGTTGCCAGCGGTCGGCCGGGAACTCAAAGGGAGACTGCCAGTGATAAACTGGAGGAAGGTGGGGATGACGTCAAAGTCATCATGGCCCTTACGACCGGGGCTACACGTGCTACAATGGCGCATACAAGAGAAGCGACCTCGCGAGCAAGCGGACCTCGCAAAGTGCGTCGTAGTCCGGATTAGGTCTGCAACTCGACTCCATGAAGTCGGAATCGCTGGCAATCGTGGATCAGAATGCCGCGGTAGGAATACGTTCCCAGGCCTTGTACACACCGCCCGTCACACCATGGGAGGTGGGTTGCAAAAGTAGGTAACTTAACCTTCAGGAGGCGCTTTACCACTTTGTGATTCATGACTGGGGTGAAGTCGTAACCACAAAGGTAACCCGG
+
+,37214+-1+&++/(21(.2-45)*.++/5/,+-.0.3:20(0(33&+1,,-/)/214632*1+((''&**0.//())*-+1$),/3)6507/-48,+,),142)('*(15,),.,,)+(&&$&*0*)()*)+'%&($)),,/00)+(%($&(,-50+--%*'%*+&/051..,+/.,-15)),1:0-40&04**''&')/,'+%-))%&&$$&*+*.-'*))-%(+(*..2239///%,$%&$*+.--2992+:;:+'5/6/0.1+*.421+-2-'06,+-+'(,.969601+)(,)(*-/.')+0101517029(-.0.-.22.358++&/))+)3*2-1&)+'.*)),13742.11-.1857''))---/-*-)%..75-)))0/+'().)-,*1.7/)(/468,/+(+-%+$'&))5'+6/0.)2-()./1143-/01933*/-(6*))*&&07*-897625),.7;8::;74+'21586-+,+..5462;23127)'*)(-3-35,855*6*),&***0''&'(),0080150/,+-.1:8433*'%()1/704.629.*.*2/4320/'%'&'$(4*-$&&+*)&%***3-&)-&/211&%&&'/0874+7,;2/,/-0/+0+,018-/7692923:94677292117.5.**+-.-,.51/')++,12/2%4('+213:795*5'3+46301/-1+00).-688:95/3-,()/56950-/2655020'*-.773309(4/4/52/.60&'*.+2%'%&$%%((')$%$%')-/4(18'.4+4-))2,726)6--'+&-*0992:+,+,)*,.0119././029<;665+))'')(,,17:469:9::540:/.044:877.535'&%%'(*03'2/-('')$**137826,2-,732450//0((*%()'(/,4058640,+)++*+/20..23('370*.28899185762,.3'./&)&'(66-9---5/-24598:370,,-*4.300*)',&&)6,0,3/2434*+-6574+*+/7-0')+*+68/++),+&0875.;-,+/'**/7259.-//,,*.404./,'&)%&+1.8.404,&#'&(((0.'$%,+21356%20).+(%&)(%&,0(),.*(0/36;752001002.)'((--./&(%'&%'(39--1./7/:+33
@171d5b82-97e5-41df-b58d-a4b2e01a2b96 ch=454 read=77684 start_time=2019-12-13T10:36:03Z barcode=BC01 runid=2c9cf7bc05858273f10e7d7ec552fc0bd742dc3e
CCGGTTATCTTGTTACGGCACACCCCAGTCATGGATACCAAAGTGGTAAGCGCCCTCCAGGTTAAGCTACCTACTTGCAACCCTCCCCATGTGTGACGGGCGGTGTGTACAAGGCCGGGAACGTATTCACCGTGAACGATCACGATTACTAGCGATTCCGACTTCATGGAGTCAGGTTGCAGATAATCCGGACTACGACGCGCTTTGCTTGAGGTCGCTTGCTCTCCTTGAGGAGTCGCTTCTCTTTGTATCACGCGCCATTTGGCGCGTGTGTGGCCCCTGGTCGTAAGGGCCATGATGATGACTTGACGTCATCCCACCTTCCTCAGTTTATCACTGGCGGTCTCGAGTTCCCGGCCGGACCGCTGGCAACAAAGGATAAGGGTTGCGCTCGTTGGGACTTAACCCAACATTTACAACTTTGAGCTGACGACAGCCATGCAGCACCATCTCACGTTCCCGAAAGGCACATTCTCATCTCTGAAAACTTCCGTGGATGTCAAGACCAGGTAAAGGTTCTTCGCGTTGCATCGGGTAAACCACATGCTCACCGCTTGTGCGGGCCCCGTCAATTCATTTGAGTTTAACCTTGCGGCCGTACTCCCCAGGCGGTCGACTTAACGAACTCCGGAAGCCACGCCTCAAGGGCACAACTACTCAAGTCGACATGCGTTTTACGGCGTGGACTACCAGAATTATCTAATGTTTGCTCCCCACGCTTTCGCACCCGGACGTCAGTCTTCGTCCAGGGGGCCGCCTTCGCCACCGGTATTCCTCCAGATCTCTACGCATTTCACCGCTACCTGGAATTCTGCCCCCCCTCTGCAGGACTCAAGCTTGCCAGTATCAGATGCAGTTCCCGAGGTTTGGGCCCGGGATTTCCGCATCTGACAACAAACCGCCTGCGTGCGCTTTACGCCCAGTAATTCGATTAACGCTTGCACCCTCCACAGTATTACCACGGCTGCGCTGGGTTAGCCAGTGCTTCTGCGGAGTAACGTCAATGAGCAAGGTATTAACTTTACTCCTTCACTCCCCGCTGAAAGTACTTTACAACCCGAAGGCCTTCTTCATACACGCGGCATGGCTGCATCGGGCTTGCGCCCATTTGCAATATTCCCCACTGCGCGCCCGTAGGAG
+
:0*.4700236/1:1/1'$%)(0/2*+053)*(*.3(.**/3-/08670+-./9523)''-*447232256'%$$&/00(42*&-42,/0220+,/2/41)-0&'')*,088..51*665671677<7457,*(%$%'%*)),-235134112115:041/114.()))#&()&(*.,*-&$'%'5)+/3116/&',****(+/3+&%#"%#05,3'*,6,/.4*.%%$&%')$&(2.428342/76-.44)%,*-),3297+'('%((+,42.'.061*.18:71/0())6,964/,*(*+-.1,3.//461,-3;6+4:968)*.0-//,*/-76/6,+,4-.**&%+855:0*/200759602+4++,&/08*608,3)&'+/9).799881;0;92./,0+-((*./).22+.,0(&&',/32,+**-'6134:3:81--.$&$$(/*,((+.223/,.6////*--/94123653./.-586.464;148<9978:2359:;39435:,*.2899:211,1...789*2.,+1/,.++..-1,0&&*%&*(*.-0%35616.+).284:4.152+)(/9:+90564142868,2241867.%-9:5;;8520304,-($%*-/4././-294546;8757/10.&*2)+&&(+./5,2242./-(-.215(%')*,/026//4/461**(-,332+)+)%-80*-+754-,/.+4;,+))&)%$(($'20/0*++7<9437)&-049/0,(+&&*))-930:/7246;50/1(**/00/44346858<:626/%%-&')').0./-/.,2//9;3,12-%.%(3.0351-((+2-08-/0.09.56:99366+5+'&$'0+0))'1.2)/2.*251/%%(01364332879978;49:97767620.-/0,.1.5+((/-'/2**,4-20.'$$##&&*/6./-('($.--1*+/'-.3300.)(,/,**7///9&7.--5,*((*-.%&&+--,12-601/289+,*)''**0)-51+-/57.:3%&'0<9/&'0$))*',%)+**)--(11)(/+0,485:469414./)0/33:-+,,18878899'4..-/-/,9:.(7-('2,9.-./49;2'+%$%$%%**()5./)('
@9ab04ff2-3d76-4009-ae16-ed9152bb1fc6 ch=512 read=109161 start_time=2019-12-13T10:35:52Z barcode=BC01 runid=2c9cf7bc05858273f10e7d7ec552fc0bd742dc3e
CTGATATGCTTGTTCAATTACATGTGCAATTACAGAAGTTATCCGAATTATCTTTATGTGCCTTCTGTAGTGCTGATATTGCTCCTAAGGAGGCAGCAGTGGGAATATTGCACAATGGGCGCAAGCCTGATGCAGCCATGCCGCGTATGAAGAAGGCCTTCCAGGTTATAAAGTGCTTTCAGCAGGGAGGGAAGAGTAAAGTTAATGCCTTTGCTCGGTGGCGATTACCCATGACACCAGCTAACTCCGTGCCAGCAGCCCGCGGTAGCTGGAGAAGTGCAAGCGTTAATCCGATTACTGGAAGCGTAAAGCGCACGCAGGCGGTTTATTGATCAGATGTAGAATCCCGGAAATCAGCCTGGGGAGCTGCATCCTGATACTGGCAACGAGTCTCGTAGAGGGGTAAATTCCAGGTGGTGAAGTGCGTAGAGATCTGGAGGAATACCGGTGGCAGAGGCAGCCCCTGGACGAGACTGGCGCTCAGGTGCAGCGTAGAGGAGCAAACAGAGTTAAGATACCTGGTGATCCACGCCGTAAAACGATCGACTTGGGAGGTTGTACCCAGCCAGGCGTAAGCTGGAGCTAACGTTAAGTCGACCGCCTGGGAATGCAGCCGCAAGATTCACAAAACTCAAATGAATTGGCAGGGGCCCGCACAGGCAGTGGAGCATATGGTTAGTTACTGATGCAACGCGAGAACCTTACCCTGGTATACATTTGGAAGTTTTTCAGAGATGAGAATGTGCCTTGGGAACCGTAGGACCGTGCATGGCGCAATAAATCGGCTCGTATTTATGAATGTTAGAGTTAAGTCCGCAACGAGCAACCCTTATCCTTTATTTACCAGGTCCGGCCGAAGACTCCGAGACTGCCAGTAAATAAAACTGGAAGAGTGGGGATGACGTCAAGTCATCGCAGGCCCACCCTGACCAGGGGCTACCACGTACTACAATTGGCGCATACAAAGCGACCTCGCGAGAACAGAAAACGGACCTCATAAAAGTGCATCGTAGTCCGGTTAAGATCTGCAACTCGACTCCATGAAGTCGGAATCACTTGTAGTAATCGTAGATACCACGGTAGATACGTTCCAGGCCTTATACACCGCCCGTCACACCATAGAATTAGGTTGCAAAAGAAGTAAATAAACAATAACCTTCAGGAGGCGCTTACCGCTTGCTGATTCGCGGCTGAGGTGATCATAACAAGGTAACCGG
+
$)(%*)(&'(%$'60//.5(,-0.-)00-:.*,'$*)')0%.4)%-&-*/24584-.-2),'+-*.(*%(($,/../$,(&''0'%&(*,,.1--0.'&*(1/)2/*8.,+),./30-*)%,*/&,1..)*,.537973-0)&$$''*'(1&'')+55.-1''-3.4,.)+(%*%'+2-+')%$-2-),.)+(*%%)',,(+.00/'1*)+)(.//%-.,2/)'-+)(0-%$%(%(47%00/+&*')*+6+4+*+*%')(('%'&&%')'2/1&&%+)*)'(&%'*(3+23&'/.5//.2*-(&&&+-3/+*+)&)'+++1**')(&'),+,.6035)'%&$&'(02+.0*-&&(/+221(+++%%+635446()+2535/5&$*,.((()*(+%,&+'-212,.-3./6*(,(''%&,,.()(*'''*)),03.-*)())-++3)('(,60''('(/)*+64-),22+++)(+(*()(+,4)(((+(%%$%))*()%)$+&(3230/*/,-)(,/*14+*/.(')-+$*)02(-,05++)%(',,)'%-2+**,1-')%&+)##$#$&&%(*&%%%((*'$$*)$)((311(*)))-75573+))',,))&(.,.0-')%*'&%(.542//116--*$',).,.'(%&%$%%%'$$$&%$%&+*,%'*$)$($'*1&*0(%&$&(*-97.602-/0366-6,*04&'')&%&&&%&('&)''',7:9..,,*+&.(*'(/1./)+'$$$++()/%%.#%032('($%'()''#&*-+.1,,+)**+301)65+&*)+(()+&$(%'.+2,5)2(%(1*-++$*.,1;6/6548.28.&3/(%0)&&%&,-,**(%&&&),,.+((-*.''+.)//(+'*+25/042+-('&()**,..+-'*$&(+8/4757,'''%((1.(,-.$')48/,*0,**()'%(&%%((&%*&-(/-+**,--1,*(&$((,745-,,)()%))(.+(''(),)63420288.*+-.&,/$+'((++'*.0-+()--(&())-,-/0245513.*+()(&.*013'%%%#&)%(*4..+)%&()&/*'**10&%3/*,(.16&(*+*(+((*+,)+))-,)%++)+*,0&-&'&')'(.+15*.+13)'*+$&$%&*--%(,*'-./---.*1,+,''-,10+/+%%&%#$)'++;2*(+,--'$*'$'*'((-((-..)))*$/)//
@9cde280e-10c0-41ae-840e-894882cb1897 ch=183 read=198812 start_time=2019-12-13T10:35:45Z barcode=BC01 runid=2c9cf7bc05858273f10e7d7ec552fc0bd742dc3e
TTGTTGTGCTTCGTTCAGTTACGTATTGCTACTTGCCTGTCGCTCTATCTTCCGGTTACTTGTTACGACTTCACCCCAGTCACGGGCCGCCGTGGTAAGCCCTCCCTTGCAGGTTAGGCTACTACTTCTGGCTGAGACCGCTCCCCATGGTGTGACGGGCGGTGTGTACAAGACCGAACGCGTATTCACCGCGGCGATCCGCGATTACTAGCGATTCCGACTTCACGCAGTCGAGGTTGCAGACTGCGATCAGTTCGGCTGGTTTTGTAGGTTAGCTCCCCCTCGCGGGTTGGCAACCCTCTGTACCAGCCATTGTATGACGTGGTAGCCCACCTATAAAGGGCCATGAGGGCTTGACGTCATCCCCACCTTCCTCGGTTTGTCACCGGCAGTCTCGATGAAGTGCTCAACTGAATGTAGCAGCTAATGACAAGGGTTGCGCTCGTTGCGGGACTTAACCCAACATCTCACGACACGAGCTGACGACAGCCATGCAGCACTATTATTGCAGGTTCTCTTTCGAGCACGAATCCATCTCTGGAAACTTCCACCATGTCAAAGGTGGGTAAGGTTTCGCGTTGCATCGAATTAAACCACATCATCCACCGCTTGTGCGGGTCCCCGTCAATTCCTTTGAGTTTCAACCTTGCGGCCATTACCGTACTCCCCAGGCGGTCAGCTTCACGCGTTAGCTTCGTTACTGAAAACTAATTCCAACAACCAGTTGACATCGTTTAGGGCGTGGACTACCAGGGTATCGAAATCCTGTTTGCTCCCCACGCTTTCGTGCATGAGCGTCAGTACGGGTCAGGGGATTGCCTTCGCCATCGGTGTTCACTCCGCATATCGCATTTCACTGCTACGCATGAATTCCATCCCCTCTACCGTACTCTAGCCATTACGGTCACAAATGCAGTTCAGGTTGAGCCAGGGATTTCACATCTGTCTTACATAACCGCCTGCGCGCTTTTACGCCCAGTAATTTCCGATTAACGCTCGCACCCTACGTATTACCGCGGCTGCTGGCACGTAGTTAGCCGGTGCTTATTCTTACGGTACCGTCATGGGCCCCCTGTATTAGAAGGGCTTTTTTCGTTCCATTACAAAGCAGTTTACAACCCGAAGGCCTTCATCCTGCACGCGGCATTGCTGGATCAGGCTTTCGCCCATTGTCCCAAAATTCCCCTGCTGCCTCCCGTAGGAG
+
$$(&*$,),.51/2/8,/21//09.5.--21-5--7:8896/44352659:48144:-..;/28.01599<9-966+--8566.((23-/456.8/.1(/.-+32*,3/.%1*/6)297/,.()06857463)*+,,13&)(03.+)7121,--/2/575123+,*+)/68488.''.)''*/68<:7984324-*+,2+**+,))''((*121;6711'2112/22548:71-)+,9.0+33201+*++-**0./',+0-4,7;1,,*-*)2*%*1.6790*85915.2.'/223;;745575/342)55,1/$+#)'('(''&(('24.)-0-.063)&1405-.,,.-&,,//028897+::9,-25+66)+.//49109556611.(**..0&%*%%')*337827443*87550*.,%,*1,('('*&+2.2;46598874;13&9:6-4,4,,+(,+535.+*'*,324521413343/-0001:09.+))(''((.4+0,,-58:9;8971:;1-/112412878699:9666*/0+)-0.-$)-'-,0119+.0/0:..33/-2<;),,339452/9,&/*/5<8:5////3:::6235*)+**,124;6-112,./2*6,:211682-21<4.))-110--+%&&$)&&())-.//--0/'148'2,-'')*3.')$%%&('(*/74-7.'-8+-/3.33/6221.-/:9::<992;0//--.-218-2884264835304:18782231**&)(*1012:.*,,269,),)),1**(*3421*,.1267214/1%5834+11)(%+++-,*-*(+9:;879:7445)+-03)*-/6-/+/,9<;1()++1241-1**+..1/2;7)1.,-/2506925355432259*8&%*.712/669:200+0562+*,-,,,707(,/.(98(-(),22--/326/0131626/99842.-&)/32'*+.71+*%+*/+6)5---000720/40.1.293./177061-32-/,-+,+.2/*(#(%0'-*8/128-70-,2-,94113*.&..-05587477;80784+*)-)-0,**.)-+.+297<-758;/)&'0/2395*,,66;7110936-++0+4.8/;8:189214,/*.(--376/2538779)124.681/73)'1,,+:0+05841-466/)(+(),/+6:*+757/.-
@0d9210bb-f61e-448b-8361-67b81a4e17ca ch=477 read=72538 start_time=2019-12-13T10:35:45Z barcode=BC01 runid=2c9cf7bc05858273f10e7d7ec552fc0bd742dc3e
CGGTTGCGGCTTCACCCCAGTCATGGAATCACAAAGTGGTAAGCGCCCTCAGGTCGCTACCGCTAACAACCCATGATTGACAGGCGAGGTGTACAGGGCCGGGACGTATTCGCGCGGCGTAGCGGTCGTGATTGCTGGCGATTCCCCTTTCACGCGGTCGGGTTCTCGGGCTGCGTCCGGTTGCGACTTTGGTTTTCTGGGATTGCTCCCCCCTCGCGGACCAGCAATACATCTGCTTACCAAACCATTGTATTAAGCGATAGCCATAGCCCACCTATAAAGTGGCGGGAACGACGTCGTCACGCATCGGTTTGTCGCCGGCGGTCTGGTGGGTAACGGTCGTGGCTGTGACGGGTTGCATCGTTGGGACGACGTCTCCGGCGCAGGCGGCGTGCAGCAGTTCGAGGCGGGTGTCTCCCAAACCTTGTCCAAAGGTGGGGTAAGAGTTTTCGCGTTGCATCAGATTAAACCATCATCCAGCGTGCAGGTCCCCGTCAATTCCTTTGAGTTTCGGCAGCGACATGCTCCCAGGCTGGTCAACCACGCGAATTAGCTTCGTTGCTAAGGAAGCTAATTCCCAACAACCAGTTGACATCGTTTAAGGCGTGGACTACCAGAATTATCTAATCCTGTTTACTCCCCACGCCTTTCATTACGCAGGCGTCATTTTGGGTCCGGGGTTCTTCGCCATCGGTGTTCATCATGTCTGCGCGTTTCATGTTTTATGCGGGTTTCCCCCTCTGGCCTTCAACCGCGCTGATCTCTCGCTGCTGGTTCTGGTTGGGCCGGTTTCATCATCCTGACCGCTGCGTGATGATTTCACGGTCTTATCGCACCTATTATTACCATGGCAACAATACGTAAAAAAGA
+
')($$&$%$$'..---.-(*1+(&&&,/+0$'%&+&'&'0)*%*)44*-*$('('%'*&*/&(&(&&%#((%##%#%$$&,)7:7/%)&&%%$&&(.%.*.*.*/&2')0+%('))*))+))(()')&&+*/6,./.9-,&.0((('(3-+',)+.61.*+-,1''$()$&*++-,-&1'%&$&'&')16+3561)'%&,/$)%&'+,/642-0213592)'')(.+&('&-+)(('''(.'-+16+4)%&$'$('%&'&))$%$'%))/5,%+*%&&)+'&&('%)-,)(*,()(**)0)(&#%#%,*2,88*--**)+++00.+'&%&%&%%$&(*+,+(&&'&%&'(%&''(,,''%&#&*'&*+(&&#%#'%),*-'%$%$*.'*%$&$%%##$$%'(&$%*++&'%&$'(+1)&%%$%$$$$)-'16+(')%('&++2'(*,76.+-1,,+*+/.3&%,/,17-/1-)+36-+%&)0104*,1+,'++)/4)1*7/)*,&''*)2,+$$)$))*'(%(&()+('$,,(%&**+'&'&&(')%$%1()&'())(('%%(&'%$((%)4585031./0+1+2*+.082//-11-,4+*%0.02649866+0&&*+./1/23,16133+).4/(+-//2'#$%'%).'($()&)(*&(*,+,0&*--(-,')(&*+()-)+&'&%%%&(*/'1'.+%&'(%'(14700/.+288.&'%%((%%''''*(/2-*,+*'')###%$')''&&$&(&(')+./+)('%%'%++023.*%)+++*)&*%,,'-)*%+.&&*%#$%&$$$+)''%$$(('05*,$&))/)&'(*,$*&+(%&'()0+,57())+10&-+7+*,$&%))+*)#$
@2bf31ff3-f5ed-489a-8d66-b9f10cde991c ch=341 read=75569 start_time=2019-12-13T10:35:44Z barcode=BC01 runid=2c9cf7bc05858273f10e7d7ec552fc0bd742dc3e
CCGGTTACCTTGTTACGACTTCACCCCAGTCATAGATCACAAAGTGGTAAGCGCCCTCCCGGAAGGTTAAGCTACCTGCTTCTTTGCAACCCACTCCATGGTGTGACGGGCGGTGTGTACAAGGCCGGAACGTATTCACCGTGGCATTCTGATCCGATTACTGGCGATTCCGGCTTCATGGAGTCGAGTTGCAGACTCAATCGGACTACGACGCGCACTTTATGAGGTCCGCTGCTCTCGCCGAGGTCGCTTCTCTTTGTATGCGCCATTTGTAGCGATGTGTAGCCCTGGTCGTAGGGCCATGATGACTTGACGTCATCACCTTCCTCAGTTTATCACTGGCAGTCTCCTTTGAGTTCCCGGCCGGACCGCTGGCAGCAAAGGATAAAGGGTTGCCGCTCGTTGCGGGACTTAGCAACATTTCGCAAGCAGGCTGACGGCAGCCATACGCTTTACTGTCTCACGGTTCCCGAAGGCACATTCTCATCTCTGAAAACTGCCGTGGATGTCAAGACCAGGTAAGGTTCTTCGCGTTGCATCGATTCAGCCACGTACTCCACCGCTTTGTGCAGGCCCCGTCAATTCGGGTTTTAACCTTGGCCGTACCCAGACGGTCGACTTAACGCGTTAGCTCGGAAGCCACGCCTCAAGGGCACAACCTCAAGTCGACATCGTTTACGGCGTGGACTACCAGAATTATCTAATCCTGTTGCTCCACGCTTTCCTTGCCTGAGCGTCAGTCTTCGTCCAGGGGATAGCGCCACCGGTATTCCTCAGATCTCTACGCATTTCACCGCTACACCTGGAATTCTACCCCTCTACGAGATATTTGCCAGTATCAGATGCAGTTCCCAGGACAGGCTGAGTTTCACATCTGACTTAACAAACCGCCTGCGTGCGCTTTACGCTTGATGAATTTCGATTAACGCTTGCACCCTCCGTATTACCGCGGCTGGCGCAGGTTGGCCGGTGCTTCTTCTGCGGAGTAACTCAATGAAATAAAGGTGTGCTACTCCCTTCCTCCCCGCTGAAGTGCACAGCCCGAAGGCCTTCTTCATACGCGGCGCGGCTGCATCCAGGCTTGCGCCCGGTGGTACCAATATTTTCTTGCGCTCCCGTAGGG
+
63/239)03/7/,9*0/356;5,486,0.:8(+))/..)5-,'*&3/.'*)+&.+*)+/,+)*.,2+1.,',,+-,)&*,-)//+'&.'.1*(+,51'*-.0/016625996986653.73.0&13(.-,,,.&&0-+-83818/,/6523462*),2610-(-*./140+0),508244**,/1,'+,7.202388:3;6:1702114585/0*-*,/60,/,,/.+/.))'#%*+55-.(''-0./-015031.-.&(*,,,)-271<(&%'&'%%'(,*+*-1.-)+2775.1*167:65...-)%*%')956--,,,062:7848134;94568::7:3,00/06%%(%&(03426..0607:.*(()*.,,.&248(2))+/0'-,3*5)+('*/0334/0.:80+3)*%)(-+.8:--'(+($'%'**-,-000//&''')%,&$&+)')*+3.03+-/33524,,14/1)&..13,/:63/.,-0.9:7-.**&(,58563./--,139*0,,(&,-16007159+4+&(&()+'.*'+(/2/0',$)*/,%..$$%%%'%(.(,3.3/*)34776,)&'*,8:.,.-))*((+1+2))'%',),/,,,2**-*+,2..-.*,+--2*3+3(*/,1259774).6)*+-5-1,+-,,*,-88888765<:+202/')(0,420231.-+0.003010,./,+09*.,1(%*)*/802(*($26)*-.1781),-07<;8.8(&,10*($%%'&,145829579<8:37*+.54433,.-/-3;73077126&1-17/2+0+1,12'873.++&$%($%$%%')''/2()-,.4203426799134*)+/''$2-+$'$&(71+(*,-120,**(3,87:5;<4572/2-621-+0*'%,&(*(**,),+*34.,..2,0,--5*)**060,09,,+,3,074**%%%*)'&)$(,,*,&)$)&'$')009<3,,'*'%%(&%%*/.5,*()&%.5*-)-'+$%'$(*1;.0284*08:.+12)(&&&()''('-+'',*0,786:44;55++,(+02.*'(-**)-0/3&&88436-..14+($+'',%*'2()$%$#%%&+'+&+,17(*7,4+1
@d7ee1ce5-3cc5-44b4-bf65-103da74a2778 ch=229 read=194274 start_time=2019-12-13T10:35:26Z barcode=BC01 runid=2c9cf7bc05858273f10e7d7ec552fc0bd742dc3e
CCGGTTACCTTTGTTACGACTTCACCCAATCATCAATCCACCTTAGACAGCTCCTTCCTTGCGGTTAGGCCACCGGCTTCAGATTATCAACTCATGGGTGTGACGGGCGGTATTATTGCAAAGGCCGAGAACGTATTCACCGCGACATGCTGATTCGCGATTACTAGCAATTCAACTTCATGTAGTCGAGTTGCAGACTACAATCCGAACGAGAATGGTTTTATGGGTTTTGCTTCACCTCGCGGCTTCGCTTCCCTCTGCACCATCCATTGTAGCACGATGTGGCAGCCTTGTAAGGGCATGATGATTTGACGTCCCCGCCTTCCTCCAGCTTGTCACTGGCAGTCTCGCTAAAGAGTCCCCAACAATGATGGTAACTTAACGATAAGGGTTTGCGCTGTTGCGGGACTTAGCAACATCTCACGACGAGCTGACGACAACCATGCTGCACCACCTGGTATCTCATATAGCTATCTCCATCTCTGGAGCCTTTATGAGTATGTCAAGACCGTAAGGTTCTTCGCGTTGCTTCGAATTAAACCATATGCTCCACCCTTTGTGCGGGCCCCGTCAATTCGCTTTGAGTTTCATTCTTGCGAACGTACTACCAGGCGGGGCACTTGTTGCGTTAACTGCAGCACTGAACTTTGACATCAACGCGGTACTCATCGTTTTGGCGTGGACTACTGGGTATCTAATCTATTTGCTCACGCTTTCGGGACTGAGCGTCAGTTGCAGGCCAGATCGTCGCCCTTCATACACTGGTGTTCCTCATATATCACGCATTTCACCGCTACACATGAATTCCACGATCCTCTCCTGCACTCGCCTGGTTTCGCCGGCTTACTGAAGTTAAGCTTCCAGGCTTTCCTGGTGCCTTGCTGCCGCCTGCTCCTCTTGCATAATAATTCCGGATAACGCTTGCCACCGATATTACCGCGGCTGCTGGCACGTAGTTAGCCGTGGCTTTCTAATAAAGTACCGTCACTCGTACCATTTCCTGTAGCCGCCGTTCTTCCTTTATAACAGTTTACAATCCGAAAACCTTCTTCGCTTCACGCGGCGTTGCTCGGTCAGGGTTTCCCCATTGCCGAAAATTCCCTGCTGCCTCCCGTAGGG
+
062.69-0027((10)/1363:21273/1/211.2/)22)+%&%)-.,%*+,826;)(3+)*6;46*-401.1./'*010%($***-0,+('&#'*.()*.+&$*/*)+*+%*(',*+-56*-037+-04-,-/46;9255.1//,0/++,,)7---510/6./++''&-/3.'.*,351423-236./0,7(,(+(**,35:71+,131+,(*1-.52<</299<169:20169705612'').-.62,.815;5.-,+*)082:8975:20.//,-(%+*,%('''*(%%)+'$+('%--))**+/81/0))(,+/---0,31743/+$*/,.19671510/28769'(+(()''*(263*.-)-,(')+043.++''1027581//1+.3*).,..--3./3:-0-.''$&&1,.1277357+,()+/01.15242(2925-*'*,-28./6-2*&)1043%+*+)'((&()+,69:+)()8;2334392./.,,-,5357142-*%&%%%(++1-)'-.,'(.&,./0.-1.11:0,**''//0448586&&0(',+0.-&184)'-.1.-0'%&,+*+034::608;64845,&((%,(*/&)0%24)**-).)-//&/3/0-8-8.789:099789995-.74+**+-6+32&'(/+757979806-'$,,,.:;;100&.**3,.02656;67212<51262(+**+*+..;7-))+,87587',9,,++,2/-*-04558;799*161&'%(),2305,4,2*(2,-1254-'**..2:5,255&&))*//03,+,.+1*&(,-24001/26546133-%(+)-,9;,)$%%(&''*(.0.0.,.042'(-61)&//-00''$%)%&$&%$-)1126925;+*()+-)).5%(%&'-(/48;153727913.//2*0)%''%%'*/+*9<7758679727.-(.+,)0.4()+.','((*230116028../*044492224/101/+8<,+/,.-.08113--7:2-2.+,0/-.360%()0/+.09:70./490.77;79;3'(6.91112/:76,7(*,00967,33),9.4<;++786671-248++/-*'+)$%()*,5*-6-2,(
@e299feab-d2a4-4930-9c90-bd17876b3392 ch=108 read=159156 start_time=2019-12-13T10:35:15Z barcode=BC01 runid=2c9cf7bc05858273f10e7d7ec552fc0bd742dc3e
CTCCTACGGGAGGCAGCAGAAGAATGTACACAATGGGGAAACCCCTGATGCAGCAACGCCGCGTGAGTGATGAAGGTTTTCGGATCATTAAAGCTCTGTCTTTGGGGAAGATAATGGCGGTACCCAAGGAGGAAGCCACGGCTAACTACTGCCAGCAGCCGCAGTAGCCATGAGTGGCGAGCGTTATCGGATTTACTGGGCATGCAAAGGGAGCGTAGGCGGATGATTAAGTGGGATGTGAAATGCCCGGGCTCAACTTGATTACTGCATTCCAAACTGGTTATCTAGAGTGCAGGAGAGGAGGTGGAATTCTAGTGCTTGGTGAAATGCGTAGAATTAGGAAGAACACCAGTGGCGAAAGGCGACTCTCTGGACTGTAACTGACGCTGAGGCAGCGTGGGAGCAAACAGGATTAGATACCCTGGTAGTCCACGCCGTAAACGATGAATACTAGGTGTGGGGGGGTTTCAACACCTCCGTGCCCGCCGCTAACGCATTAAGTATTCCGCCTGGGAATTACGGTCTATAAGATTAAACTCAAAGAGGTGACGGGGACACTTTAGTAGCGGAGCATGGTTTAATTCGAAGCAACGCGAAGAACCTTACCTACACTTGACCCTTGCATTACTCTTAATCGAGGAAACCCTTCGGATGGTGACAGGTGGTGCATGGTTGTCGTCAGCTCGTGTGTGAGATGTTGGGTTAAGTCGCAACTGACGCAACCCTTGTCGTTAGTTACTACCATTAAGTTGAGGACTCTGCTTGAGACTGCCTGGGTTAACAGGAGGAAGGTGAGGATGACGTCAAATCATGCCTTATATGTAGGGCTACACGTGCCACAATGGCTGGTACAGAGAGATGCAATACCGTGAGGTGGAGCCAAACTTTAAAACCAGTCTCAGTTCGGATTGTAGGCTGAAACTTTCGCCCATGAAGCTGGGTACCAGTAATCGCGAATCAGAATGTCGCGGTGAATACGTTCCGGGTCTTGTACACCGCCCGTCACCGCTTGAGAGTTGGCAATACCCGAGATCCGTGAGCTAACCGCAAGGAGGCGGCGGCGAAGGTAGGGTCAGCTGGTGATTAGGGTGAAAGTCGTAACAAAGGTAACCCGG
+
++67337&73/-+,+0/,+2,*-)*&((.//34331,')+*..)'*+67763).1'+'153647+'''',,$(&(*+141./.-,,'1+572-,-.138.7:-.48-15012051/(/-7880:+-'/-,.4+3./0.+3+,*.+(0$'(*4410/.*1.*,'/*)'+&#%%$'(-))'$'('($')4-3-153/147.,',*&&,,'*,,#'(/05/:48;9:98491--//79540.&*1/*'.6(002/11,1+-**'.,&.267770;.976533320///3++*++11,51,)',*)'&)()+-+,)&'+,($$#,(/-091+*--.4,(),+%04+3.29869835/7.-')2-,0..31/./*/4;7554564/.++,./,.&&$$$)*.1:;.)+,97/0(28*2,++.678:)+.+/-/.5/,-56:76992-,+-.091.0435554+14848..28.201+*+0+1)*,.73((.5)*-01113+5)0&)+47<9:21+'%('&%*(&+(36-(&'*)&+0)3:9.796:+('&%/+.01.73-*''+/2+,-.030**)+//.62:;662610-6/-/00/3036114693:3283//---+)),*/30//.40--/*2*4*./0++)('%',+),*'+&$&'(&(+&.,-28:36505.6,.+*%(+-/21343342,,-+/78491201553103%+'$'%'&*-4345;425111).521372346:;0606.0/6.)16+.///-'('))/.(++,1413*--5+7*/4.-+-00850*14.369:78733,.*)+'(&&&&*&''()/-./*,*'(*+*)%&&,2/28897:535-**)))+4552800196**)/).-210398;7,-0)+04/32223278.22:431.3/*('0.../-40)))*,(('&%/+-/-++,+(*&&$%''4-+-((./50.*,1.2124364:30,-+(,+1-/'*1)/,1200,-,-/42:9,(+(*'$%&$%&%%'/1.1.141025*(,)&&(100343121417124+/('('*%.)).***-(-*,*3-10)''(*$+*),,%+-,,/+,.()4889:88;+-,31-08.16
@203f282e-5484-415d-844d-f44681419fcf ch=276 read=86989 start_time=2019-12-13T10:35:14Z barcode=BC01 runid=2c9cf7bc05858273f10e7d7ec552fc0bd742dc3e
CCGGTTACCTTGGTACGACTTCACCCCAATCATCAATCCACAGACAGCTCCCTTCCTTGCGGTTAGGCCACCGGCTTCGGGTATTATCAACTCTCGGTGTGACGGGCGGTGTGTGCAAAGGCCGGGGCAATATTCACCGCGACATGCTGTTCGCGATTACTAGCGATTCCAACTTCATGTAGTCGGTTGCAGACTACAATCCGAACTGAATGGTTTTATGGGTTTTGCTTCACCTCGCGGCTTCTTCCTCTGCCTCCATTGTAGCACGTGTGCCTTAGCCCAGGTCATAGGGGCATGATGATTTGACGTCATCCATATCCTCCAGCTTGTCACTGGCAATTCTCGCTAAGTCCCCAACTTAATGATGGTAACTAACGATAAGGGTTGCGCTCGTTGCGGGACTTAACCAACATCTCACGACTTTTGAGCTGACGGCAACCCTTCCACCACCTGTATCTCCTTAATATCCTCATCTCTGGAGCCTTTATGGGATATGTCAGAGACCTGGTAAGGTTCTTCGCGTTGAATTAAACCATGCTCCATCGCTTGTACGGGCCCGTCAAATTTCTTTGAGTTTCATTCTTGCAGTACTACTCAGGCGGTACTTATTGCGTTAACTGCAGCACTGAACTTTGACATCAACGCCGTGCTCATCGTTTACGGCGTGGACTGCTAGAGATTATCTAATCCTATTTGCTCCCACGCTTTCCGGGACCGAGCGTCAGTTGAAGCCAGATCGTCGCCTTCGCCACTGGTGTTCCTCCATATATCTACGCATTTCACCGCTACACGCCGGAATTCCACGATCCTCTCCTGCGCCCTGGCTGCCTGGTTTCTATGCCAAAGCTTGCACGAAGTTAAGCTTCAGGCTTTTCACCACAGACGCCGCACTTTCTCCCTCTTTACGCTTGGCATTCCGGATAACGCTTGCCACCTACGTATTACGCGGCTGCTGGCGTAGTTAGCCTTCGTGGCTTTCCTAATAAGAATGCCGTCACTCGGCTTTCACCATTTCGCAGCCGCCGTTCTTCCTTATAACGAAGTTTACAATCCGAAAACCTTCTTCCTTCACGCGGCGTTGCTCGGTCAGGTTTCCCCATTGCCGAAAATTCCCTGCTGCTGCCTCGTAGGAACAATGTCAGCACCAACAGAAGGTTAACAGAGACGCAGAACCCAGCTTTCTTCCAGCGCCAGCAATGCGTAATACCACC
+
63*/20.3.2*(%((,-079;7-495+//,-2654915,))'(,30,*+18,258*')+-0307/0897135-5-.54*4))%,+./404110))&&'-.3685;:988805./$*&)'&(,*+.')0+*.-/5224;6984)$%##&$'+*()355;656./1//44,'4)+171./%.''+,&/,2.0,/487577;0;.-2450.*.*.+:;:,-1+413;;.+,0312551-)))/-/849415))&$)&(..-79.-010.2212)(((%&&(.1/*,,.,/.**/81.+-,.343:</.-31*'**/4*++**&'**),,.60665676960)2)&'-,/40''(+6:.*)&%%/)-,1434.)%'-//..--13,732:135988,72+*-3()5562-1*)).///1*&(('()++'/0;443023'06052)+.-)&+,(//0,('+,/2'*'&&*++0++,77655443,-2//8+))%((%()+&+.-*(*.-)*&.313.32;7896+1117,.-0-6<:78312445877/+'%#&&&*(4-2/(()&&)),-))22+**,/9731292)'&&$,')*,,4661472%('$&***/0/1032221347102%./.-2**2)*,88-4+((%'$&%#'')988//39%,$./276:87-)))&$&%*).+./78:743/+45+'.+/1-%+*,39./(/;:98:4457200/),'&%&%+*+-.028:::8:8;88:;36642104336--4,,-35855353744;8326<777--&,)1*/*3*7+.-*+)/0.400*36*(,*/+***0../4834.5:,.100&+())'$$$)')%')-,,2;30'+-1+).5)/86,,')**,(.21'((%'&(*1*,126+,+54($*$#($)%&&')8,6.;;4:31115/3,+/(%&('*+.,&*+,.91215,4'(')*7390.-.++**--/**14,&'1:/0'%(((%-()/0.126%'$'+(*#%((1:-,&''(*,*3049;,4)*%&&')23.%(-+,8:///548'&.75+196:68<;98:6.1..,6/22712385:78(86/;23893(18145-198.:;58)%$(',-.*+)).-.-4'1%)-/,).0+/011:5643-031:2:/('%%()+4(0)(-)-(&'%(280*2/2&''(&/*.&((1,,,/.-(&$%&#%"
@cbfe9436-3c93-4f85-8e82-930feb93eb80 ch=160 read=146300 start_time=2019-12-13T10:35:13Z barcode=BC01 runid=2c9cf7bc05858273f10e7d7ec552fc0bd742dc3e
CTCCTACGGGAGGCAGCAGTGGGAATGTGCAATGGGGAAACCTGATGCAGCAACGCCACTTCGTGAGTGATGAAGGTTTTTCGTAAAGCTCTGTCTTTGGGGAAGATAATGACAATTGCACCCAAGGAGGAAGCCACGGCTAACTACGTGCCAGCAGCCGCGGTAATACGTAGGTGGCAGAGCGTTATCGGATTTACTGGGCGTAAAGGGCGTAGGCGGATGATTAAGTGGGATGTGAAATACCCGGGCTCAACTTGGTGCTGCATTCCAAATGGTTATCTAGAGTGCAGGAGGAGAGTGGAATTCCTAGTGTAGCGGTGAAATGCGTAGAGATTAGGAAGAACACCAGTGGCGACTCTCTGGACTGTAACTGACGCTGGGCTCGAAAGCGTGGGAGCAAGCAGGATTAGATACCTGTTACGCCGTAAACGATGAATACTAGGTGTAGGGGGTTTCAACACCTCCGTGCCGCCGCTAACGCATTAAGTATTCCGCCGCAGAATTACGGTCGCAGATTAAAACTCGAAAGGAATTGACGAGGACCCGCACAAGTAGCGGGCATGTGGTTTAATTCAAAGCAACGCGAAGAACCTTACCTACACTTGACATCCCTTGCATTACTCTTAATCGAGGAAATCCCTTCGGGGACAAGGTGACAGAGTGGTGCATGGTTGTCGTCAGCTCGTGTCGTGAGATGTTGGATTAAGTCCCGCAACAGGCACAACCCTTGTCGTTAGTTACTACCATTAAGTTGAGCTCTGGCAGAGACTGCCTGGGTTAACCAGGAGGAAGGTGGGGATGACGTCAAATCCTTGCCGCCAATGTAGGGACTGCACACGTGCTACAATGGCTGGTACAGAGATGCAATGCCGCGGGGTGGGGCCAAACTTAAGAAACCAGTCTCAGTTCGGATTGTAGGCTGAAACTCGCCTACATGAAGCTGGAGTTTTTTAATGTCGCGAATCAGAATGTCGCGGTGAATACGTTCGGGTCTTGTACACACCGCCCGTCACACCATGAGAGTTGGCAATACCCGAAGTCCGTAGGCAGCTAACCGCAAAGGAGGCAGCGGCCGAAGGTAGGGTCAGCGATTAAGGGTGAAGTCGTAACAAAGATGG
+
,+.,**0)77..55244-,/*/+2++%6&(,2..10(',,48012:9+)*)*/++-9%+)))+/+))((+*&()'/*46+---+461+,//868/44/'.5-)(,-./6-,))&&,)$&$)(+,00,*0(.*).0-014226276661758:110..61,-)&'+)/.534345-8-,*,,/0/.6.11-2,202+,,..4662/5/(1422,,0((--)00-2.3+*0+3114/,,,48/+34..4.../,*)*)+*'&&&'0/48/2+/,+,0/2./01())+,060-/)+)))%())(''0(-),,5780///072314,*())),+-*'./.2.,)*274677')'+((*6730/(+,4-,+'-+**&+&,,-.-)2+04)-,)'(+)+,.)).1:3627:2250.14%2+))('&)/29789<:411123<9788389753(,+,0+5;0+')('18266/168;788&()1,4130120-'()./6/44/&&(&&')(%+5;76-1-,.0)4874+,/%*+())*+1.1+.($1/56;2/-+/+(%&$&%&()-/222)616013152173-.3-7.1&'0)-5563646:654/+-2.037848),*)*(),&**+,---,.))*(+-,).:+0;7/88,.+/*.+*,57*,%(.299885315292336640/015456787:99589.8-0-.00,1+-/3(*-849)+,+&),%6..,70006.4+*-.),.(/0(,*,(')++)%',-))%$$'&*+186781-0-*4.5-6.01,-*-0/5106931340/,/047*('%$$$)+&'&'%((,()(*(//+-*,*0.1485/0+.+()**,.-,-,,,,,7775;55572-(()'(-0**-256.+0+0,$'+'&501586676857'3&2++..57330/78-38231-,-'&)%,'(,.8-,/6145+/-+(**''.0755201521244917344;97:6342&,4.+1,*,42,-*+/*+)(&(*.--/2140/,'*34120297*80)(05155826)/*(%',//6/../37'-)%'&$%(),*-+..1/0,..,.-/235/&0)&&-1/,,,+)((*790.24)*$&'-
@9d47e4bd-d67d-45e4-a9b3-98a6def18b94 ch=421 read=166581 start_time=2019-12-13T10:34:57Z barcode=BC01 runid=2c9cf7bc05858273f10e7d7ec552fc0bd742dc3e
CCGGTTTGTTGACGACTTCGCAATCATCAATCCCACCTTAGACAATCGCCTTGCGGTTAGGCCACCGGCTTCGGGTGTTATCAACTCTCCACCGTGTGACGGGCGGTGTACAAGGCCGGAACGTATTCACCGTGGGTTGCGATTACTAGCGGTTCAACCTCATGTGATCGAGTTGCGGGCTAATCCGAACCTGAGAATGGTTTTATGGGTTTTACCTGCTTCACCTCGCAGCCCTTCCCTCTGCACCATGCATTTGTACGTGTGTAGCCCAGGTCATAGGGGCATGATGATTTGACGTATCCAGCATCAACTTGTCACTGGCGTCGCTAAGTCCCCAACTTAATGGTGGTAGCAACTGATAAGGGTTGCGCTCGTTGCGGGACTTAACCCAACATCTCACGACACAGGCTGGCAGCAACCACGACCGCACCACCTGTATCTCATATAGCTATCCTCATCTCTGGAGCCTTTATGAGTATGTCCAGAGACCTATGGTAAGGTTCTTCGCGTTGCCTTCAGGTGAAGCCACATGTCCACCGCTGCGGGCCAATCAATTCCTTTGAGTTTCATTCTTGCAGACGTACCTACTCAGGCGATGCCCATTGCGTTAGCTGCAGCACTGTAGACTTTGACATCCCAGCCGCCAGTACTCATCGTTTGGCGGGCTACTAGGGTATCTAATCCTATTTGCTCCCCACTTTCCGGGACAGGCGTCCAGTTGCAGGCCAGATCGTCCTTATCGCCCTGGTGTTCCTCCATATATCTACGCATTTACCGCTACACATGCCAGGAATTTCACGATCCTCCTGCACTCTGGCTGCCTGGTTCTATGGCTTACGAAGTTAAGCTTCAGGCTTTCACCACCAGACCGCTTGCTGCCGCCGCATCCTCTTCGCCCAATAATTCCGGATAACGCTTGCCTGCCTACGCGAAACGCGCGGCGTAGTTAGCCGTGGCTTTCTAATAAAGTACCGTCACTCGGCTACCATTTCCCTGTAGCCGCCGTTCTTCCTTTATAACCAAGAGTTTACAATCCGAAAGCCTTCTTCCCTTCGCATGATTGCTCAGTCGGGTTCCCCATTGCCGAAATTCCCTACTGCTGCCTCCCTGGAG
+
1.*(-*%#)&%#%'(.1)(%&'.,004729.72-)-&'&)*)+)))(%(&)')*0-)4*-699025//-*+0*6/*)*,*-1,'///0)*$&&%')))-33:9--.)+,16766.8/+)*)-)-+--+'*%&%%&)+*)'&',,.--///,)04:,-073634/3,.4524060)+(43,+(0,02,+,/&')./1746/87;.,.3-05;6'$&'&')00601611*)%',+')1-6/./../.25('$((-,(%$$''$%%')**1.,*/53102---80-15/)((%):///1)+'+*,$%%$')*.'*(%*2*,)*'%'+)()-)''(*0-'5*'&'-'+)*,&)')$)$&(%'(012-1..8./.1277./'&*//-,4-1*01*)'''+,43*+-&/),%&2312*/&)/1201&%%$&%$&'.,028777761/2&('%$&'',,2--/42.-'*100*/3487)*''+--9.46&(%&&)57,,.,7/+)3,5;9303/021-'+0/72'/(*$)+#44...05936*--&%&&'(.,2**-/5*3.4313831*02;7++-5.4-%+')44.3*.)'&*+-(*1++()(/65,2-+0&'./%-,+*)(*&*,./121.63/*)),+.*%%$)'&+($(+(-.-+.,*.0%)&%)/+,(&)2+))&0,0267;969-,.;3-.,1650&')8-/.-42+$$)(().,'),/+'(%('()()/0,,./()&%%&%++)).4679:3,,.97:998987+-)(%&&$*.4.04--*,$'#&%%&(&%,+')%'(%(,((.**,-%)(-*+556.76(*,/6)'%(*,+.)'&%'-++6/4&,*.+(4851:/+*0*''%,-887('$$%'+*,2/1,(+%&(,'(&'&%)*&)'(''+-,./04:160./.5./5,-29332%$%$$%%*,(()()(-,134.++0%0&2*/7522392080$.#'**,0/00.*..//16/0;123*,%''*-807<:;<8992)(-,('*',%.)''+*47+,65752,.13&,1,2,1189)6:4'*''('*/-./5&..0'4213,683,08/2*()*-..61*&)+.,/013:188)*930(
@686d1f70-706a-4980-9e45-198c6f2bb625 ch=195 read=79288 start_time=2019-12-13T10:34:46Z barcode=BC01 runid=2c9cf7bc05858273f10e7d7ec552fc0bd742dc3e
CTCTACGGGAGACATGGTGATGTGCACAATGGGCGCAAACCTGATGCAGCACCATGCCGCGTGTATGAAGAGGGCGCTTCGGGTTGTAAAGTACTTTCAGCGGGAGGAAGGGGTAAAGTTAATACCTTGCTCATTGACGTTACCCGCAGAAAAACACCGGCTAACTCGTGCCAGCAACCGCTGACCAATACGGGGAGTGCAGCGTTAATCGAATTACTGGGCGTAAGCGCACGCAGGCGGTTCGGTAAGTCAGATGTGAAATCCCCAGGCTCAGCAGGAACTGCGTACGTACTGGCAACTTGAGTCTCGGCAGAGGGGCGAATTCAGCGGTGAAATGCGTGAGATCTGGAGGAATACCGGTGGCGAAGGCGGCCCCCCCTGGACGAAGACTGACGCTCAGGTGCGAAAGCGTGGGGAGCGAACAGGTTAAGACCGCCTGGTAGTCCACGCCGTAAACGATGTCGACTTGAGTTGTGCCCGCGGGCGTGGCTTCCGGAGCTAACGCGTTAAAGTCGACCGCCTGGGAAATACGACGCAAGGTTAAAACTCAAATGGTTGACGGGGGCCCGCACAAGCGGTGGAGCATAATGGTTTAATTCGATGCAACGCGAAGAACCTTACCTGAATGTGACATCCACGGAAGTTTTCAGAGATGAGAATGTGCCTTCGGGAACCGTGAGACAGGTGCCGGCTGTCGTCAGCTCGTGTTGTGAAAATGTTGGGTTAAGTCCGCAGCAGAGCGCAACCCTTATCCTTTGTTGCCAGCGGTCCGGCCGGGAACTCAAAGGAGACTGCCAGTGATATAACTGGAGGAAGGTGGGGATGACATCAAGTCATCATGGCTGACCAGGGGCTACACGTATTTACAATGGCGCCAAAGAGAAGCGACCTCGCGAAACAAACGGACCTCATAAAAGTGCGTCGTAGTCCGGACCAGGTCTGCAACTCGACTCCATGAAGTCGGAATCGCTAGTAATCGTGGATCAAGTACCGGTGAATACGTTCCCGAGCCTTGTACACCGCCCGTCACACCATGAAGTGGGTTGCAAAAGAAGTAGGTAGCTTAACCTTCGGGAGGCGCTTACCACTTTGTGATTCATGACTGGGGTGAAGTCGTAACAAGGTAACCGG
+
)+.'%,*95**%-&,+0-*&'#'%'(,.4/,3.-%(,8+596668,1'&&#,+5667853120./-+1.***)*+%'2+8/:458+0183,1.//0-,&00(6601536.31,*.84+0,1*-,-&%+),-3+4/10951612;..0,(,,,,4).57(*'(.+./0*,.6:2225(,*$%&''%$*$$%'&'**$'('%+)*-/9.9/5&&'.(),:89.-)014*.53/1/1*155.25/(&%**(()*245:640156.016+%-46661%1,0375522+,%$%&$'*,*/1/0&$$(&'*))&%''&&()(*'$&'&,%&&&(097*2,%$#&&&)*))+,,3:312+8./;9634501+*+*2/0310379/)(146684512.-/0134460./+0*),-*+/631&0*'*.-..3+&)/(+'&(('$2/1.30)*,+1,..04449;754.00498804./',,0,/.76/&&&)'+7834-,2..02.(.-.2++,/.25:)+83235125831'()*))-..,5/00525497;88544-:.)%((,-09)3:;5-5/.125/,-115460.-,()&&+-048+-+-,7,*--/68422//5106524305822/-.0/,.0-361/02..-,16<;44/.-./320431-6136553(2,/2462321836&-+,*)&))-.247.0-%+++87871:10-126,553:36213-2++0(&*)*,)+,./37474;1131240.6+)0/*10/'00861+0104152+')-208)(+'*3356671--+,-+)'(,.3-*2)0-*5/1691143*/&*-*,*./843&)(()%*)+,))1,'*&$%'''+(/4-*//9-//-))$(.(%(%'(,/27688939+(**(*.'(,.*+%&+&%/7;*.293/..-17651)*.-#&'+/,+%'(-*-.452143:68611/00-7-604,-+(),,*+*,,0.,03%'&0)+*&,(++033712822,)&)-)*&$')+*-/-1;400600/03))%()(+0677;673:7*&*+(,(/,-,)(&&+)4/.02.:4-04.0/2-,/+(*+2200.0160'(.-001.++$'(.+.1,2./.12(*)'%&+(1
@7d65a20d-fe65-4f16-9c76-6052753fa075 ch=183 read=198656 start_time=2019-12-13T10:34:32Z barcode=BC01 runid=2c9cf7bc05858273f10e7d7ec552fc0bd742dc3e
CCGGTTACCTTGTTTACGACTTCACCCCAGTCATGAATCACAAAGTGGTAAAAGCGCCCTCCCGAAGGTTAAGCTACCTACTTCTTTTGCATACTCCCATGGTGTGACGGGCGGGTATTATTGCAAGGCCGGGAACGTATTCACCGTGGCGTTTCTGATCCACGATTACTAGCGATTCCGACTTCATGGAGTCGGTTGCAGACTCAATCGGACTACAGGCGCACTTTATGAGTCCTTGCTCTCGCGAGTCGCTTCTCTTTGTATGCGCCATTGTAGCACGTGTGTAGCCCTGGTCGTAGGGCCATGATGACTGACGTCATCACGCTTCCTCAGTTTATCACTGGCAGTCTCCTTTGAAGGTTCCCGGCCGGACCGCTGGCAACAAAGGATAAGAGTTTGCGCTCGTTTGGGACTTAACCAACATTTCACAACACGAGGCTGACGACGGCCATTACAACACCTGTCACGGTTTCCGAAGGCACATTCTCATCTCACAAGAAACTTCTACCGTGGATGTCAAGACCGAGTAAAGGTTCTTCGCGTTGCATCAGATGCAAACCACATGCTCCACCAGCATTGCGGGCCCCGTCAATTCATTTTGAGTTTTAACTTAGCACTCAGGCGGTCGACAACGCGCGCGTTGGCGCTCCAGGCCTCAAGGGCTGCAACCTCAAAGTCGACATCACGTTTGCGGCATTGGACTGGGTATCTAATCCTGTTTGCTCCCCACGCTTTCGCGCCACAGGCGTCAGTCTTCGTCCGAAGTTACGCCTTCGCCCACCGGTATTCCTCCAGATCTCTGCGCATTTCACCGCTACGCAGATTCTACCCCTCTACGAGACTCAAACGCCGGTATTTATCAGATACGGTTCCCAGGTTGAGCCGAAGTTTCATCTGACTTAACAAACCGCCTGCGTGCGCTTTACGCCCGAGATTCCGATTAACGCTTGCCCTCCGTGTATTACCGCGGCTGCTGGCGCGGGTTAGCCGGTCGCTTCTTCTGCGGGTGATCAATGAGCAAAGGTATTAACCATTCGCCAGCTGAGGGCGCACAGCCCGAAGGCCTTCTTCATACGCGGCGAAGCAAATCGAGAACTTGCGCCCATTGTTACGCAATATTCCCCACTGCTGCGCGCCGTAGGG
+
48*419-23330185'())-9.6+677,124957326,,(++43(/*2,313()*-771,25/+/2&,(3/1,1292:0/09;84;90+/&$$)&0/),44965321/+-*&(+&%#)'&*,,/6:1734)95256456552262.0.'-,-7644/00/1())(.(&(*))+0/7965)(()*20252+---+42913/66825,:/8)6.7430#'*,/1-.0;53/-+2/0*'.+.01/7)).())*+13937.75,+4+-,--5937840.//*..0/3+,..0;00;9;71/1*166978111-))+(+87:98/-'*&+.017,1)*-<+++;99909/.0987:22:/)+((1.352/'0235:69844021-/(13:+--01/+''+/4)(0.--.,06/.974.5.6,*&.)441;//0.3,*(+)**)./3**(((&.11*3'&')'**.5.-*-&(/235-1((*+,))'(++0*'&+-,,+%&-)%'**%%&&'),-**5166311+,*277('''')'+,*7+/7524/5,''*+/)*)*#%()()()*+/-.054*-)&%'&+(+**1-/6/'')),6/8/-1;;,74)79;//3(%$#%$$&&'%';233-))''*5./.,++,)-,'(('')**$%#'(-..1(34**%&))+4/.(4)).,+'$)++'(+..,&(&*(&,')*5*('))*,--,-4).,))44,(.-.22.',),..*)'(%(&%(*037560-()'+)1037)''$%'&$)(+.-,*%'$&&++*././/1,*)*+*-..-.3)/..)/970-22)*)&)'+,,/1602*75)(())-,+'+(555/74.,-/(--*/1*'-/('*,.12:8:-.().809,&'&%%&&((.+,)(*00,*-+/./2301405700/+)&'%&''*'+*,($%&%,33+)('1),+*'*(&'.//,/,+.&-*-2).-(*(.,/.-/**')''*'*)'*..+&%'$&+139=:))*&&$%%$%('&))**--5+,(&&)$%$''(%%*&%'&%''('%'&%%&$&&&&&)')'('((,/22+(%&&(%')'%&)*$%%&&*,-*+&(&+(')-/0,',)&,,++/-.-,.404462&'&%&#%&'($%%%)(+-*
@d8f75a8b-e6a4-4c29-b970-6497726bd416 ch=438 read=143691 start_time=2019-12-13T10:34:28Z barcode=BC01 runid=2c9cf7bc05858273f10e7d7ec552fc0bd742dc3e
CTCCTACAGGAGGCAGCAGTGGGGAATAATGCACAATGGGGAAACCACAGTGCTGCTGGCATAGTAGATGATGAAAGTTTCGGATCATAAAGCTCCTATGCTGGGAGGAATGTGGCAGTACCAAGGAGGACTCCACAGCTAACCACGTGCCCAGCAGCCATGCCAGTATGCAATAGGTGGCAGAGGCGTTATCCCGGATTTACTGGGCGTAAAAGGGCGTAGGCGGATGATTAAGTGGGATGTATGAAATACCCGGAGGCTCAACTTGGAGTGCTGCATTCAAGAGCTGGTTATCTAGATTTTGGGGAGAGGAGAGTGCAAATTCCTAGTGCTGGCGAGGTGGGAATGCATGTAGAGATTTAGGAAGAACACCAGTGGCAGAAGGCGACTCTCTGGACTATGGCTTGGCGGGGCTCAGAAGCGTGGGGGGCAAACAGGATTAAAATGCCTGGTAGTCACGCCATGAAACGATGAATACTAGGTGGCCAGGGGTTTCCAGCACCTCCCATTGCCGCCGCTTCTTGCCCATTAAGTATTCCCGCCTATAGGAAGTACAGTCGCAGATTAAAACTCAAAAGGAATTGGCAGGGGACCCGCACAAGTATGGAGCATAATGGTTTTAATTCAAACAACGCAGAAAGAACCTACACTTGACATCCTTGCATTACTCTTAATCAATCCTTCGGGGACAAGGTGACAGGTGGTGCATAGTTGTCGTCAGCTTGTGTCGTGGATGTTGAGTTTAAGTCCCGCAACAGGCGCAACCCCTTGTCATTGGTTACCACCATTAAGTTGAGGACTCTAGCAGGACTGCCTGGGGACAACCAGGAGGAAGGTGGGGATGACGTCAAATCGTCATGCCTGTATGGGAGCTACACACGTGCTACAATGGCTAGTACAGAGAGATGCAATACAATGAGGTGGAGCCAAACTTTAAAACCAGTCTCAGTTCAGTTATGAGGCTGAAACTCGCCTACATGAAGCTGGAGTTACTAGTAATCCTTGAATCAGAATGTCGCAGTGGGCCACGTTCCCGGAGTCTTGTACACACCGCCCGTCACACCATGGGAGTTGGCAATGCACCCAGGGGATCCGTGAGCTAACCACCCAAAGGAGGCAGAAGGTAGGAGTCCAAGCAGTGGGAGTGAAGTCGTAACAAAGGTAACGG
+
++/.++*&4-*02+*(.&+,-+1*'(''%+)*,-4997:4)(,(-/,+++.)'&'(**''#$"&$$(%**++(,2,--8,)-4231(+)1-(+,0*)&./)&&.-..3.6.%$%%*+03*1+/-,)'*)&%%*'&'%--(*(%$()%0&,2-./52237,+&%%&&..)*.4.-*-,,*0.&&&)/+'3,,-15(1---4+*.2895-))0/-&+-,),/0/7469565.2.2)113;86521*$%',1+,1-.*/&*,++-*0),-.,'*+//5335384'0&'*-/-+10*+65.+$)'*),34,')'.-*'&%&#$(&,++-*&))))'%'&&&&(*(-%%&%((-(,*+%%'&$4(&&15.4/10.+0)++-10/++/)+/+,10//1025:575(0&/..3,-(&).1-.0*(*)'(*.-.+0.+./++,*.*)0+1;991-153/663513(++/1).$'(*'(&(,085678130-0*+%$26/)06,--),-011066*'6*+69149&+)*(*(&)&%%'*+/(*+.775)&/)('&(*+*'()*.0/77+,/)+/0189:4470:5'))&%)'(&%$(-68+25)$'$%&'%'$$'(()*--'/)&,*66-3:7:4/+''(')#(%(,/*(,'.(%&'#&'%()7770*,)'*+2+(,,+14242(&(%'3002%-61133/0.,-44+.+,3944545)-.0,0.+-.-/.0.(.*/1,0-)*/077.')-3(,+*,,((%,*&*+)/.'100251)*++-4(34'()(&(''/614857-8/*%*-.313+(&'%++220,-.*''-)##$#''*-.+.(+)',*(+.22446534667210),--,&+**(+(*%,1*,-./..--.&)$&&&,,52-0..)&/&(+('(()(,'..3/,.*,-+((.)+0,+1*785*--(.642+2/24863&++1,%.(2%+&%)-+.-.84056/23234/.'),&*3(''(4/./660-1+--%&&/37452/084043-/'--)(%'''**.(51,+-')*+17/*+0/305;47:8-54///0758.:8+*+*,'&*++&*$.,)$-1,)&(0.+0('13-.&-*(+0-.4+++%&&&$&,++/,.)*'((0)-))*$'*&)+'')+/1-./--.9779&0'*.+0(.
@e4339237-190e-42ef-ae3c-04f6a7b77ab5 ch=332 read=82980 start_time=2019-12-13T10:34:19Z barcode=BC01 runid=2c9cf7bc05858273f10e7d7ec552fc0bd742dc3e
CTCCTACGGGGCAGCAGTGGGAATATTATTGCAATGGGCGCAAACCTGATGCAATATGCCGCGTGAGTGATGAAGGTTTCGGATCGTAAAAGCTCTGTCTTTGGGAAGATAATGGCAGTACCCAAAAGGAGGAAGCCACGGCTAACTACGTGCCAGCAGCCGCGGTATTAATACCATGGTGAGCGTTATCCGGATTTACTGGGCGTAAAGGGAGCGTAGGCGGATGAGATTAAGTGGGATGTGAAATACCCGGGCTCAGCAGGTGCTGCATTCCAAACTGGATTTATCTAGGGTGCGGGAGGAGGAGGTGGAATTCCTAGTGTGGCGGTGGAAATGTAGAGATTAGGAAGAACACCGGCGAAACGACTCTCTGGACTGTAACTGACGCTGGGCTCGAAGCGTGGGGAGCAAACGGGATTAAGTACCCTGTGGTAGTCCACGCCGTAAAACGATGAATACTAGGTGTGGGGTTCAACACCTCCGTGCCGCCCGCTAACGTTAAAGTATTCCGCCACCAGAAATTCTGATCACCAGATAAAACTCAAAGGAATTGACGGGGACCCGCTTTACAAATGGCGGAGCATGGTTTAATTCGGCAACGCGAAAGGACACCCTTGTCCTTGCATTTACTCTTAATCGAGGAAATCCCTTCGGGGACAAGGTGACAGGTGGTGCATCAGTTTGTCGTCAGCTCGTGTCGTGAGATGTTGGGTTTAGTCCCGCAACGGCGCAACCCTTATCGTTAGTTACTACCATTAGTTGAGGACTCTAGCGAGACTGCCTGGGTTATCAGAGGGAAAGGTGGGATGACGTCAAATCATCATGCCCTTATATTGGCCAGGGCTACACACGTGCTCTAATGTGGCTGGTACAGAGATGCAATACCGTGAGAGTGGAGCCAAACTTTAAAACCAGTCTCAGTTCGGATTGTACAGGCTGAAACTCGCACATGAAGCTGGAGTTACTAGTAATCATATCAGAATGTCGCGGTAAGACTACGTTCCCGGGTCTTGTACACACCGCCCATCCTGCGGGGGTTAGCAATACCCGAGTCCGTGAGCTTCAACTGCACAAGGCAGCCGAAGGTAGGGTCAGCGTTGGGGTGAAGTCGTAACAAGGTAAGCGG
+
+,51+%/'1.,+(/.+3335*.)*,+-(-'$*-3267.-%&/2(56/016652+)+*+0.,+++'&()*)/.')(-,8(/*81/.(+/21(().584/,-*++4+(*+1.27/0&0'&*$*'&/4+)(0*//,2,.4/324311/,-25231490230/03,0.*(%)(&%%$*(&)*,%'&))/553/7,&.#3.($**14.-6582**4.&,,52-..11:960+)*0-2.-0/946867638;2%4/)+200672$/&*)+')*./1281/0/*,*0*%2+0,)(&&(2/(%%%),./.(*,%),)-*,*//26+(1431.513;67&++(('')*,**.1/.(,('(%*()4,1,))(&&)*+,1325686975330/++*+'())+.*,.&')'(22799)),**-3-&9.)8(.%%),,6.*+*)*,(*+11-//3620199-1-)+./:2.1*-0542/%-05,25(,)+.+320&2%+5)-9*(100.-'+/31))+,/85,(+(%&))'&(&&()(((.0(-'-,12/7:860/-4.).(+-+-./'36*.680''%%%)--/)+((%,*),,*.0,/9:58470+&21'3*))()&()()%(''%&%&)))('(*-3)(,,,/-4--/(''&()(*,;4/21+260/2-4*2,11-2*3.33.-+'%''+-:0/02/21-'/2/))*-///,&%*,(27/9515().0/8++0101)%&%)*2-:5/3&+,,/20,:.++)(++*.2.+--,+/+)(&('%$%&',,/0068637/-/''(')$*,&3,*(**%(/325444679;925475')%&&&&&))+.5*-*4*,530/,*)(%'&&%&&'(.81-)&)'%$+,,.**++*221180-/7,3,*)%(*(+*(4+:;7/186/8:3'&(&3345/3/2-+.+0.)+((,0:771-/*)0+()(((+)*))*2./&''5*,-/--2/,*$&'(+-33:635735042*'(&&(*.*/5.0*&485.2-&,.1***.-,223,30-'&('*+)',+'''.,+%27+))')+*,7/+*(')%$$&*)*)*'+''&%(**&()'),*-/0,(%&&&,+*)4/,,1---2/227985.2-)'$'%,
@7989d680-9a59-477c-9dfe-5b3201b903a3 ch=117 read=148599 start_time=2019-12-13T10:34:18Z barcode=BC01 runid=2c9cf7bc05858273f10e7d7ec552fc0bd742dc3e
CCGGTTACCTTGTTGCGACTTCACCCCAATCATCAATCCCACCTTAGACATCCTTCCTTGCGGTTAGGCCACCGGCTGGTGTTATCAACTCTCGTGGGTGTGACGGGCGGTGTGTACAAAGGCCGAGAACGTATTCACCGCGACATGCTGATTCGCGATTATAGCGATTCCAACTTCATGTAGTCGAGTTGCAGACTGTCCAGACGAGAATGGTTTTTTTTATGGGTTTTGCTTCACCTGGCTTCGCTTCCCTCTGCACCATCCATTGTAGCACGTGTGTAGCCCAGGTTGCCGGGGCGCCCGATGATTTGACGTCATCCCCGCGCTTCCTCAACTTAATGCTGGCGGTCTCGCTTCAGTCCCCAGCAATGATGGTAGCTTTGATAAGGGTTGCGCTCGTTGCGGGACTTAACAGCATCTCACGACACGAGCTGACGACAACCATGCACCACCTGTATCTCCATATAGCTATCTCTCTCCATCTCCTGGAGCCTTTATGAGTATGTCAAGACCTGGTAAGGTTCTTCGCGTTGCTTCGAATTAAACCACATGCTCCACCGCTTGTACGGGCCCAAATCAATTCCTTTGAGTTTCGTTCTTGCGAACGTACTACTCAGGCGGAGCACTTATTGCGTGCTGCAGCGCGAACTGACATCAACACTTAGTACTTGCACTCATCGTTTACGGCGTGGACTACTAGGGTATCTAATCCTGGCCCCCGCTCCCCCACGCTTTCCGGGCTGAGCGTCAGTTGCCAGGCCAGATCGTCGCCTTCGCCACTGGTGTTCCTCCATCTACGCATTTTCACCGCTACACGCGGAATTCCACGATCCTCTCCTGCACTCTAGCTGCCTGGTTTCTATGAAACACTGAAGTTAGAAAGCTTCAGGCTTTCACCACAGACCCTTGCTGCCGCCCTGCTCCTCTTTACCTTAATAATTCCGGATAACGCTTGCCACCTACGTATTACCGCGGCTGCTGGCGCGTAGTTAGCCATTAACTCTAATAAAAGTACCGTCACTCGGCTGCATTTCCTGTAGCCGCCGTTCTTCCATTTATAACGAAGTTTACAATCCGAAAACCTTCTTCCTTCGCGGCGTTGCTCGGTCAGGGTTTCCCCCCATTGCCGAAAATTCCCTACTGCTGCCTCCTGG
+
24*//8'.,6+(.*&*/-.0:1+0-,',++-2:98;094+,3016-,/0'&*-097618022949+388:36:.2/--+&'*4323/40/.**,024*),-886,1,%./++,*1*1.1-../-+$)(,.,0/-.,,-/,0/021215844462023345)*%.0+)/-.','-/304443-,--,,1/5-./4344526&'*.3&'(+1040;291<8<,-04:/79;/,.0:/.0,$&((+3.*+00/;4027420394:79034('(()'**,)*'*(+-***2112''$(/+%($%&%'*--/7;0-')*,.00905.&*&(7-/,..,)&$#))&&)&*))0//,'-''&8%//,2::((&&(9,++0-/.(*),3+))(,.*,(*6044739.23+-%451.4/5,6(%++,*))(+--0-//1,0+**))/364388800/51/0.--306434-*+00,,,,-/76110+4868968'*89./.-+0-*+*)'')22463100244*20//*-+71342,/-8)&(8*:1/1.20;558//0200/06+.4)+..-..301*)/,%(),0.85:62092-.12:<732971811-'1+*/,0-+,.1%-0+'(&)*,-1-./(&(&'&&)*/*22.1%&--0..4637+51.-.1-+0---)&'%**32:927<6+*,*),-/78430//'1-',/43,-3,+1-,,,.*)&%&+-7:7,%)))/;1*-.2+*00/0,--*'+2-*,')1819*(,..3897:717224<8::::122;7837+)(&&$'(*616:1,-198996/&-*.-++*-30,')+01060//66667$2+-,---.55/0592;93332013',,..1+1+/.-')''&(,00'-41187116901/.227-2-**&*.3/5;.+,,+64),.9)'+*.+-*)&')+,/204:9:97528/11/11/1334-8--64./-4/019/:+*'((0+/7+')/,&/'(%)*'&)1-014*&-',12/.---*.(((&),2:940.+++/11.424;:2-2(%%*.++-473()+,/:3-1081/+*-7841;:<99:14)')&&,)-.7/..99/;01,5832;50-978,123./-),3772084/''+*+0/.,2+/5035
@4f1ba0a8-dc8b-4edf-9308-8096d904f2eb ch=157 read=78631 start_time=2019-12-13T10:34:17Z barcode=BC01 runid=2c9cf7bc05858273f10e7d7ec552fc0bd742dc3e
CCGGTTACCTTGTTGCGACTTCACTAATCCGCTGACCCTACCTTCGGCACCGCTGCCTCCTTGCGGTTAGCTCACGGACTTCGGGTATTGCCAACTCTCATGGTGTGACGGGCGGTGTTACCAAGACCGGGAACGTATTCACCGCGACATTCTGATTCGCGATTACCTGGTAACTCCAGCTTCATGTGGCGAGTTTCAGCCTACAATCCGAACTGAACTGGTTTAAAGTTTGGCTCACCTCACGGTATTGCATCTCTGGCCGCAGCCATTTAGCGCGTGTGTAGCCCTACATAAGGGGCATGATGATTTGACGTCATCCACCTTCCTCCTGGTTAACCCAGGCAGTCTCGCTAAATCAACTTAATGGTAGTAACTAACGACAGGGTTGCGCTCGTTGCGGGACAACCAACATCACGACACGAGCTGACGACAACCATGCACCACCTGTCACCTTGTCCCCGAAGGATTTCCTCGGTCAGAGTAATGCAGGGATGTCAAGTGTGATGGCGAGTTCTTCGCGTTGCTTCGAATTAAACCACATGCTCCGCTACTTGTGCGGGTCCCCGTCAATTGCTTTGAGGTTTTGATCTTGCGACCGTACTCCCCAGGCGGAATACTTAATGCGTTGGCGGCGGCACGGAGATGTTGAAACCCACACCTAGGTATTCATCGTTTACGGCGTGGACTACCAGGGTATCTAATCTGTTGCTCCCCGCTTTCGAGCCTCAGCGATGAATTTACAGTCAGAGAGTCGCCTTCGCCACTTTGGTGTTCTTCCTAATCTCTACGCATTCAACTACACTAGAATTCCACTCTCCTCTCCTGCGCTCTAGATAACCAGTTTGGAATGCAGCACCCAAGTTGAGCCCGGGTATTTCACATCCATAATCATCACTTCTACGCTCCCTTTACGCCCAGTAAATCCGAATAACGCTCGCCACCTACACGTATTACCGCGGCTGCTGGCGCGTAGTTAGCCAGTAACTTCCTCGGGTACCGTCATTGCTTCCCAAAGACCAGAGCTTTACGGTCGAAAACTTCATCACTCGCGGCGTTGCTGCATCCGGGGTTTCCCCATTGTGCAATATTCCCCACTGCTGCCTCCCGGCGG
+
*+,45<1495:/16+/0467230/&)/++-)++00180--/6011)1+*0607555:77.,122*5-''*+,-016:799<8&)(,-20-4+/())***&2/,,'(*/57<:8764.0(*,/1.-0.*)60010-22552145,1//224;967+7+++6564;/4''(50486544..12962/,+*1+(*/0<;21433,-02;82')4443-,87:454<:-7+-.83/7787,.4.-)--55325,+(-+--++&&$&.'$(,++8,))+*.--..*%&(22+((,+)-/,665/6)((()57<60248222,0*'++,1.4304-.2-8..01)(-4000876842.(&%&(/,()(,+,61/+125643671211/.6250-+,.3507;-507-,++,)(+*00-+')+/1+/535424'37796-48,2(*&,/02-*+-,.16/843477/)-)(%&-203301-(+#*$%&'/65,6*,36065650&**,$)+).(&&&(,2.47415/3/+.258.&,+.1:4:;2.-125620003.-1.,/664;.,732+)+,,..1%),63.-0/29;)%,+,6702002;4212+621(&11248:9-,,4,49477/8-2,,.4/2931015,,+,-0/,.41+4+%(-.41%('),.::443-2:/',$,*-.6:2454641.,(0,.//-2-/..69-/106.)&''(,+38899023240&*&((,5-*1+355-)*)&(().28093359/++-+12535<9:3:,(*&)'5563646/54,'2+/,41/2--&/(2+,'+/0/4*,.7671122446-/0991829165;80342458513--.+*(**111+8/*+,&&#./-,----16)*+-+.6+.&)./053548572(.51+-//36+,.479,/+*-219;;:80/.70767/-,'*--.60/8<774831/)**,*,2*33636/,/1'('%$',3.4/1),-+//7&20$1'$&0(:97,6-./6/,+*-+880,+.&**'(++'(./989956++((,3324<1781001.+'8:/4:/29:0)-.)..03-5672634/%'''-..041/63-+),)
@d3d142a4-23b6-4840-9433-a2309ca763e5 ch=10 read=42610 start_time=2019-12-13T10:34:00Z barcode=BC01 runid=2c9cf7bc05858273f10e7d7ec552fc0bd742dc3e
CCTTGTTACGACTTCACCCCAGTCGCCGTCCTGAAGTGGTAAGCGCCGCTCTGAAGGTTAAGCTGCGCCTTCTTTTTGCAGCCCACTCCCCACGGTGTAGCTGACGGTAGGTGTGTACAAGGCCAGGGCATTCCCGTGGCATTCTGATCCACGATTATAGCGATTCCGACTTCGCCAGGTCAGGTTGCAGACTCAATCCGGACTACGACGCACTTTATGAGATGCGCTCTCGCGAGGTCAGCTTCTCTTTGTATGCGCCATTGTAGCACGTGTGTGTAGCCCTGGTCGTAGGGCCGTGATGACTTGACGTCATCCCCACCTTCCTCAGTTTATCACTGGCAGTCTCCTTCCCGGCCGGACCGCTGGCAGCAGGGATAAGGAGTTGCGGCGTTGGGGATGGCGACACAACACGAGCTGACGGCAGCCATGCAGCACCTGTCTCACGGTTCCCGAAGGCACATTCTCATCTCTGAAAACTTCCGTGGTGTAGAGACCAGTAGTTCTTCGCGTTGCATCGAATTAAACCACATGCTCCACCGCTTGTGCAGGCCCCGTCAATTCATTTGAGTTTTAACCTTGCGGCCGTACTCCCCAGGCGGTCGACTTAACGTTAGCTCCGGAAAAAACCACGCCTCAAGGGCACAACCTCAAGTCGTATGAACGGCGTGGACTACCAGGGTATCTAATCCTGTTGCTCCCCACGCTTTCGCGCACCTGAGCGTCAGTCAGGGGCCGCCTTCGCCACCGGTATTCCTCCAGATCTCTACGCATTTCACCGCTACACCTGGAATTCTACCCCCCCTCTACGAGAGACTCAAGCTTGCCAGTATCAGATGCAGTTCCCAGGTTGAGCCGGGGAGTTTCACATCTGAACAACAAACCGCCTGCTACGTGCGCTTTACGCCCAGTAATTCCGATTAACGCTTGCACCCTCCGTACCGCGGCTGCTGGCACGGAGTTAGCCAGTGCTTCTTCTGCCCGGGTAACGTCAATGAGCAAAGGTATTAGCTTTACTCCTTCCTCCCCGCTTCTGAAAGTGCTTTACAACCCGAAGGCCTTCTTCATACACGCGGCGCGAAGCTGCATCGGGCTTGCGCCCATTGCCAATATTCCCCTGCTGCCTCCCGTAGGAG
+
+(4,+52*/11-2,*'.6<5-15713.**-0-,.((*06,3-(*-;9*.-*%'(-,0)8+6&('#%%(()/,*.30+(-*(.61%))212+*+-2/00)*&$'&+(%#$((+,1-0259:--2,(-(&&$%**,(%(+/2261.&),32*(***2,)*..//+88.60%--2.%$$$+()+&(/018:999968/;67,71794231+,*+(--3800)',$&%&&'.01867/',*00,,-/866/64/-.142558;1:1,-*+,+//-,+*,*-''*6400.-./21)0/10'0,*+))+,5///3555/700,.14286:/)&&))'(/-479/800052/,).,47*&*-0,454-%%&)%%'.+((-,1223-)$'2).-'*--1.,-4/(&$&&$$%&'+(-+.03-....55+53-2626,01,-,2,#%'291-..84757.*/-,-600-1911437884+''((%*03/3)(&')%&)$(*+01()(&*1<8793../.4-/,--((,..3859:(/.03444:138.*.*&),-%4,885.,-/68583)*,)++/0;<2+4,5-7035565+4,03:664+0775:742(--.-/-,(././,3+7,08:99.9:4736:79/-*)&')**-+6*-(+)2-.%%)%%%%%'-.86:65616:49631356221370/,22),.147.%(')050.10)/*.854348688&%%$#-41/032365;6..,,05/7224;330-)+,04447631/0.2<:234703/./,39562002162/534593124525%%&&**6784+*.1924:1/2/041/121369:</8*(-),&($/0-,2-+$(39&+%')//(('%$'2*6947;224-/0-(14699*)33+23-93,,03486975--/--**%(+(+,-/50../&.(,.-+,**,/2120.*.).$',:///:&51015559;54/0(*,2/.078121,1-..-265+,2,/.2,%+.5/,./3/*332.715,'*2-,+((0+&+'((&&&)*(43*).*-,058;88<9-.,+(,-/071%$)(&%')00057)13409.003;6&/($0,4,,-7/655--,+&&*,-.1.,.*00*+
@ff69e14f-23ef-4e92-87cf-c61760769c5e ch=38 read=124424 start_time=2019-12-13T10:33:49Z barcode=BC01 runid=2c9cf7bc05858273f10e7d7ec552fc0bd742dc3e
CCGGTTACCTTGTTACGGCTTCACCCCAGTCATGAATCACAAAGTGGTAGCGCCCTCCGAAAGTTAAGCTACCTACTTCTTTTGCAACCCACTCCCATGGTGTGACGGGCGGTGTGTACAAGGCCCGGGAACGTATTCACCGTAGCATTCTGATCCACGATTACCTAGCGATTCCGACTTCATGGAGTCAGTTACCGAACTCAATCCGGACTACGACGCACTTTATGAGGTCCGCTGCTCTCGCGGGAGTCGCTTCTCTTTGTATGCGCCATTTGTAGCGCGTGTGTAGCCCTGGTCGTAAGGGCCATGATGACTTGTCATCCCACCTTCCTCAGTTTATCACTGGCAGTCTCGCTGAGTTCCCAGCCGGACCGCTGGCAACAAAGGATAAAGAGTTGCGCTCGTTGCGGGACTTAACCCAACATTTCCCGCAACACAGGCTGACGACAGCCATGCAGCACCTGTCACGGTTCCCGAAGGCACATTCTCTCATCTCTAGAAACTTCCGTGGCGGATGTCAAGAGACCAGGTAAGGTTCTTCGCGTTGCATCAGATTAAACCACATGCTCCACCGCTTGTGCGGGCCCCGTCAATTCATTTGAGTTTTAACCTTGCGACCATTACTCCCAGGCGGTCGACTTAACGCGTTAGCTCCGGAAGCCACGCGCCTCAAGGGCACAACCTCCAAGTCGACATCACGGCGTGGACTACCAGGAGTATCTAATCCTGTTTGCTCCCCGCGCTTTCGCGCCTGAGCGTCAGTCTTCGTCCAGGGGCCGCCTTCGCCACCAGTATTCCTCAGATCTCTACGCATTTCACCGCTACACCTGGAATTCTACCCCCCTCTACGAGATCAAGCTTGCCAGTATCAGATGCAGTTCCCAGGTTGGGCCAGGGATTTCACATCTGACAGCAAACCGCCTGCATTGCGCTTTACGCCCAGTAATTCCGATTAACGCTTGCACCCTCCGTATTACCGCGGCACAGGTTAGCCAGTGCTTCTTCTGCGGGTAACGTCAATGGAGCAAAGGTATTAGCTTTACTCCCTTCACTCCCGCTGAAGTACTTTACAGCCCGAAGGCCTTCTTCATACACGCGGCATGGCCATCAGGCTTGCGCCCATTATTACCAATATTCCCCACTGCTGCCTCCCGTAGGAG
+
+*+5-;/0151,07),-*..70,7991-.2600*(+*)(*.4(-,-6-.&()78312,(*1*))6/8)-.-35-)/49409;3+3223<3,-,-3+)//4/,&&'/).3..0(&%')2687/9074'25-+/$%&)*++43&.%%)'(*,))*25/(+,20;11(()+++,19140/0414100/((+*%()+)15&%2437,936,61993-,,,0-1+-,72))*&+((-*'((&).0352.-,)'+,1.003.1..:8/.253::;;092+(,+/.*''-+1.*+-664.19:8'/&%-1015664550/,0*$*))(*42,.46;83,-'++9('*9./.0/./57868'(4+&)./25+%(0+1.88845254300007*316445*(&'';*03366134-/-963/2/0,-4/++/)05*.,&$+-),*+%)8888563,1-+111565-00-160('('+389;44/*,)&')&,048100+52:9842+'+)().518/./*%-703,-,1+'()*::327334*52:66975890;00059))+.5.<58;/////123/.7/&&(()-.3041+43,&)*386<7(-53/0)7<;.674110,-.-3.+2,)+-/62*.3,),++3,**(,+336.3.,-01/.,.,-(/61//.'+6363**,*('*1339-6')'%(+778710++*/..228999488393()*-9988;475335:7'-.103(&(')071/'('1*+'%5457776878<9647))759-87*+)''*)*,+..)333/707-7**-433333-%&(/9-115:367&1/043303020-)'06649/../&/*&,*,1*(&'*.-3,*&,)--/./05:889:5;.+/,+7/1645.3+(%.21)'),./&'&&&&+,345:047+++&,(%*/-02.*.,35-+.1374290,,.-/-,+,2-+,(-75+07.54.7,-*&%))'$/)))*10049'32-1172:<::89*9-+5:7578('(&''*--:/).))-+,&+,:70131/**0.(*+8:3*+,)-,*,*+.0-'()',()(+/-4065://+*,/--&+*,+,+(+*0/4+.626962802-55-',.$()%-+/0-007712-&*)),)('('/0**--./)*
@8c30e366-f5c8-4f99-84ea-10d3c0b2b7d3 ch=191 read=190903 start_time=2019-12-13T10:33:40Z barcode=BC01 runid=2c9cf7bc05858273f10e7d7ec552fc0bd742dc3e
CTCCCTACGGGAGGCAGCGGTAGGAATTTTCGGCAATGGGGGAAACCTGACCGAGCAACGCCGCGTGAAGGAAGAAGGTTTTCGGATTGTAAACTTCTGTTATAAAGGAAGAACGGCGGCTACAGGAAATGGTAGCCGGTGACGGCGCACTATTAAGCCACGGCTAACTACGTGCCAGCAGCGAGTAATACGTAGGTGGCAAGCGTTATCAGGTGTGGGCGTAAAGAGGGGAGCGGAAGGTGACAGCAAGGGTCTGTGGTGAAAGCCTGGAAGCTTAACTTCAGTAAACCATAGAAACCAGGCAGCTAGAGTGCAGGAGAGGATCGTGGAATTCCATGTGTAGCGGTGAAATGCGTAGATATATGGAGGAACACACCAGTGGCGAAGGCGACGATCGGCTGTGACGCTCAGTCCAGCGTGGGGAGCAAATAGAGTTAAATGCCCTAGTATTTTTACGCCGTAAACGATGAGTACTAAGTGTTGGATGTCAAAAGTTCAGTGCTGCAGTTAACGCAATAAATTACTCCGCCTATGAGTAGTACGTTCATAAGAATGAAACTCAAAGGAATTGACAGGGGCCCACAAGCAGTAGACATGTGGTTTAATTCGAAGCAACGCGAGAACCAGTCTTGACATACTCATAAAGGCTCCAGAGATGGAGAGATAGCTATATGAGATACAGGTGGTGCATAGTTTGTCGTCAGCTCGTGTCGTGGGAGGATGTTGGGTTAAGTCCCGCAACGAGAGCGCAGCCCTTATCGTTAGTTACCATCATTAAGTTGGGGACTCTAGCGAGGACTGCCAGTGACAAGCTGGAGGAAGGCGGATGACGTCAAATCATCATGCCTTATGACCTGGGCTACGTGCTACAATGGATGGTGCAGAGGAAATGACCGCGAGGTGAAATCAAAACCCATAAAACCATTCTCAGTTCGGATTGTAGTCTGCGAAAACTCGACTACATGAAGTTGGAATCGCTAGTAATCGCGAATCAGCATGTCGCAGTGAATACGTTCTCGGAGCCTTGCCACACACCGCCCGTCACACCACGAGAGTTGACACCCAGAAGCCGGTGGCCTAACCGCAGGAAGAGCTCTAAGGTGGGATTGATGATTGAGGTGAAGTCGTAACAAAGGTAACCGG
+
*121))131;1+,0,,.-'33-..-/2;<838<84821483(*1*/1+,06634124832380210./1+/-.(+,(1+9//3+3)7-2050&,3.753/5//1;/,1-5)1/.+5-)...33(5),-0-32+++0*(/*,/2(+(%**-/$(,0-*,10.1./*+4344428789436'+*$%'(*'*-33671411411435657424)0-++.0722+./70'(*+.,%)),+,*,+'(((%()*.)3602/0/-31+,-/)1754'*)&%&%-&+170-/04:07936.,44-89557.-,,-/-)./77675-&%-5+47.5/(.*/-4935./*.,./195.54.,11340-/2*--676.0+.620323:11,1-,(**.,-/8/,'-(())--,-+++--7.5,4&)&')..38,&,,3:8/*'$'+-)'*)&--()+-1%)%%&&#()/41547-0/)***(-+235--,0.9191:88+20,&),:7,67.*'*+-*6,8,7.1/3/.+**,+.0454676,-+&&&*)*,/0084,-13)*/.0'21+/89-+(*$%)(++1&))/)*'&%(*6',$(*(+)*+,,(+/8::7:7;9,3,+,821*'(%*'''&#$+-33/0/05/413.011+,/--2''('*)23*)(&&*+/.011535++04-./&*',-70344527+94./86650/1./1218866/&,'$,+61432848*3*)*22+).025/+)')((((%0/++2.235775.3008<99701111/,9*69-4513,(**'%**333248/22114,%%&'10/03,0/7-/.)-43547::;:...::7:045*1./-/1:376,+.-.)*,47685;67;887646500),*(,*&))0310.+-*/*-++(+.87-3<7122:;929:8<435036;;59*0)'(,,1766/&*'%%))()+750000-7//.6,3,943($&'*55966361'1+-+-./365626(-/./8434/5/.-4,5&+40,,%%$''*+*16-13*&..15464./.*(''7'$$&%*+)(%*((0<,5-)3-4+-44+(*+-*0)'&%**-,*(1.5183.3/0111+7.,'2002/5.//588:97;)--.0::;9:
@014b18f7-4de5-4c17-a3b2-c7af36e94036 ch=396 read=82124 start_time=2019-12-13T10:33:30Z barcode=BC01 runid=2c9cf7bc05858273f10e7d7ec552fc0bd742dc3e
CCGGTTACCTTGTTACGACTTCACCCCAGTCATGAATCACAAAGTGGTAGCGCGCCACTCCGAAAGGTTAAGCTACCTACTTCTTTTGCAACCCCCCACTCCCATGGTGTGACGGGCGGTGTTGTGTACAAGGCCAGGGTTGTATTCACCGTGGCATTCTGATCCACGATTATAGCGATTCCGACTTCATGGAGTCGAGTTGCGGGCGCTCAATCCGGACTGACGCGCTTTATGAGGTCCGCTTTATACTCGCGAGGTCGCTTCTCTTTGTATGCGCCATTTGTAGCACGTGTGTAGCCCTGGTCGTAAGGGCCATGATGACTTGACGTCATCCCACCTTCCTCCAGTTTATCTGGCAGTCTCGCTGAGTTCCGGCCGGACCACCGCTGGCGGCAAGGGATAAGGGTTGCGCTCGTTGCGGGACTTAACCCAACGTTTCACAGCACGAGCTGACGACAGCCATTACGGCACCTGTCTGCAGTTCCGAGGCACCAATCCATCTCTGGAAAGTTCTGTGGATGTCAAGACCAGGTAAGGTTCTTCGCGTTGCATCGGAATTAAACCACATGCTCCACCGCTTGTGCGGGCCCCCCGTCAATTCATTTGAGTTTTAACCTTGCGGCCGTACTCCCCAGGCGGTCGACTTAACGCGATTAGCTCCGGAAGCCACGCCTCAGGGCACAACCTCCAAGTCGACATCACGGCGTGGACTACCAGGGTATCTAATCATGTTTGCTCCCACGCTTTCGCACCTGAGCGTCAGTCTTCGTCAGGGGCCGCCTTCGCCACCGGTATTCCTCCAGATCTACGCATTTTCACCGCTACACCTGGAATTCTACCCCCTCTGCAGGACTCAAGCTTGCCAATTGTCAGATGCAGTTCAGGTTGAGCCGAGTTTCATCTGACTTAACAAACCGCCTGCGTGCGCTTTACGCCAGTAATTCCGATTAGCCCTTGCACCCTCCGTATTACCGCGGCTGCTGGCTGGAGTTAGCCGGTGCTTCTTCTGCGGGTAACGTCAATGACAAAGGTATTAACTTTACTCCCTTCCTCCCCGCTGAAAAGTACTTTACAACCCGAGGCCTTCTTCATACACGCGGCATGGCTGCATCAGGCTTGCGCCATTGTGCAATATTCCCCACTGCTGCCTCCCGTGGGAG
+
--/519(+,.,'/()&'&./:5/7:8.34<:77568-,+.,71.*0+++)(()+/0//,2)(.6)0+5565042454.+13:619;.2/2-32932+$''0<2-/21634263/97397-*,+%*&'%'''/116&*,(+(*,+0.()381/.0/.446.01660,-,)3*(')+1237;371045:64530--.6403.2+'.0,+)..04:82(4-))$%'644(*()-.+*,&++/+)+/82,*%(),++)&($')*,12252180')(*,./29509,,--.,'+-,/312/00;402::9551-*477<984430/0.0+,./298.<8.),-088835(*,:73-217,8--/0/,.%%+)+00722+4.30:10*'+2-838/,*+)+((,-,+,(*02-422000223:55.82/-+-.++.*,*0)02*((*,%5332.6.66421274.32),%%)'1*.04./.-.*/%55.8)&)*2.3060;2842565666)202/396572389:9;:75689;5321*,)1.968<:9943-++*+9/',&-,17464-,++*),25121,)&&),00'0761656+%,1699:866;71102984-6/.1/--(043-./44241,&09727223944555453/%5&,(..221.*/)02-0/487)+)0+,(.-/1814)7,013807573,01877888367478(54,+,.70611-+.+08.)1+/73*-,.2822)+*03.0136859,+/34;:88:+/56/26133141&&%&7+49778.7,,-))+)-/,,../--9:<4/+*&)+/213955131320./0::81)((&*&%1/356-(&((1+0,(&2('*:223315,4455)-10;0.,2++',)74++1322233568699678-0+.12'2+++))))(,*)*(*.126:571034/.0)().)+),3424717,5,+3312/;0008:03+(),$')03005/7++-4.::<9865240115//0/+*'%'//5)0/+*-*0)*,0/%'(0<8.7;88/<:.+98:4;7*+43063.))-,0.-&$'3075;8:;8-*(*(+3,5*(#&)0-./1223368464,11::--8)+$+)1/00.989.-/0100.06,4-++4&0),(
@16608102-5c64-4718-a4bf-6608f025f3b4 ch=135 read=76141 start_time=2019-12-13T10:33:29Z barcode=BC01 runid=2c9cf7bc05858273f10e7d7ec552fc0bd742dc3e
CTCCACAGGAGGCAGCAGTAGGGAATTTCAGCAATGGGGAAACCCTGACCGAAAACCAACGCCATGAAGGAAGAAGGTTTTCAGTTGTAAACTTCTATTATAAAGGAAGAACGGCGGCTACAGGAAATGGCAGTAGCCGAGTGACGGTAGCGTAGAAGCCACGGCTAACCCGACTGCCAGCCATTACGTAAGTGGCAAAGCGTTATCAGATTATTGGGCGTAAAGAGGAGCAGGCGGCAGCAAGGGTCTGAATAGTGAAGGCCTGGAAGCAACTGGTAAGCCATAGAAGTGACAGCTGAAGTGCAGGAGGATCGGTGATTCCGTATGTAGCAGTGAAATGCGTAGATATATGGAGGAACACCCGGTGGCGAAAGGCGACGATCTGTACCGCAACTGACGCTCAGTCGAAAGCGTAGGGCAAATAGAAGTTAAGATACCCTGAAGTAGTCACGCCGTAAACGATGAGTACTAAGTGTTGGATGTCAAAGTTCAGTCTGCAGTTAACGCAATAAATCTCCGCCTGGTAAATACATTCGCAAATGAAACTCAAAGGGGTGGCCAGGGGCCTGGCGGTGGAGCGTAATAGTTTGAATTCCGAGCAGCAGGAATGCAGAATCTTGACATACTCGCAAAGGCTCAGGGGATGGAGATGGCATATGAGATACAGGTAGTGCATGGTTGACCAAATCGGCTCGTGTCGTGGGGATGTTGGTTAAGTCCCCGCAACGGGGCGCAGCCTTATCGTTAGATTACAAAAGCCAATTGGTTAGGACTCTAAGCAGGGCTGCCAGTGACAGAAGCTGGAGGAAGGCGGGGATGACGTCAAATCATCGTAACATGGCCTGGGCTACACGTGCTACAATGGATGGTGCAGAGGGGAAGCGAGCCGCGGTGAAACAAAACCATAAAACCATTTTACCAGTTCGGATTTAGTCTGCAACTCGACTACATAGAGTTGGAATCGCTAGTAATCGCGAATCAGCATGTACGCGGTAAAGATGCGTTCTCAGATAGCCGCACCGCCGTCATACCACGAGGTTGATAACGCAGAAGCCGGTAAACTAACCACCAAAGGAAGGGCTATCTAAAGGTAAAGTCAGCGATTGGGAGTGAAGAATCCTTTCAGGTAACCGG
+
-/5.*-&0-'-1)(),',,/-.(-&02++,-0.62,*2+(0-07)(('**'*/4,*/4542*(%&'400.,,)+.*.+,()(%1(5)--97*++*('+.,.14*-3,2+/-+**'&((+%&')&),0,-+%%&)*456(&()*,.'$'%$$%&'$**(/3/,.-,,1)*)*%%$&''%%$%$$$'(+-/0&*'--+4/&'++47404$%&/+*2,.3.*--43+)'/.&,-202,'(+)/*,*(.,+)&%&'*')2*.*-)04/3-**%(((*')'('*#)*))*()''$&$%&**&$$&((,,+.,%)*.2/.%$%',:3+$'%()'&((%/-%%'(&$(&)-*-.-.-/41'*)0/.459'+(,0'')-1&.(-/&31210/3-+/*$(*,*--///0/4+,-6(()*')+1+-(&*)++*'(&%')0+/+/9566)($'&'+,3*.%)&,+%'&+*-+()&'$&$,-/2*2+10603/+.147-.0*$&()&)*./115/0,'*-0...&)%+-/(,0-+&'&)-*'./31.((+06,..:2/10(.(()&$+&)'&&''&$%%#&(&'*,/+')++2)*+&.+9,&((3+4(&+&(&''%**'&'$())))*)//-.011/--/'(.6./4024,-*(*//6/*)*')('&*+.'(*,.11/120'.,(..005-1&&'%+.))*&)(*.&0*-2(0(*+*),,21/0+9/6,-81.(&*.*-((.-*-/.+11.3134+6,+'+/-(+,01*$((+(*+'*05,.1+,-,&(%''&,2&.**,.()./55-'('(+,40-.,),+-+++20-125621238601,..*)+,+%&''(814845,+*')*-*.,&/,3./7221233.-+)*.-,''%&%%)07/0-&()+1,)*97558&&+49:/7'000(&'2+01<801'/'&%&03789/-.-0/133/0,)('*)/,.-3758777222020.&&'(12+*)*%,%'$'(,&++*((%()&&'*0,*,%)'$$%''%''/+./*&)*+4'55.,)'+'+*%&+,''#)#$()+.600-+-(,')/-0(.*16)*','(,**1/14016)+-+,''*')(++-*5,*,,''()*(''-*,&&+,)%&'*.*-'0*
@4cfb47a1-7f79-4978-a038-93d72a8e6439 ch=467 read=74256 start_time=2019-12-13T10:33:28Z barcode=BC01 runid=2c9cf7bc05858273f10e7d7ec552fc0bd742dc3e
CTCCACGGGAGGCAGCAGTGGGGAATATTACAATGGGCGCAAGCCTGATGCAACCATGCCGCGTGTATGAAGAGGCCTTCGGGTTGTAAAGTACTTTCAGCGGGAGGAAGGGAGTAAAGTTAATACCTTTGCTCATTGACGTTACCCGCAGAAGAAGCACCGGCTAACTCCGTGCCAGCAGCCGCGGTAATACGGAGGTGCAAGCGTTAATCAGATTACTGGGCATGCAAAAGCGCACGCAGGCAGTTTGTTAAGTCAGATGTGAAATCCCCGGGCTCAACCTGGGAACTGCATCTGATACTGGCAAACTTGAGTCTCGTGGGGGGGGTAGAATTCCAGGTGTAGCGGTGAAATGCGTGAGATCTGGGAGAGGAATACCGGTAGTGACGGCCCCTGGACGAACGACGCTCAGGTGCAGCGTGGGGAGCAAACAGAGTTAAGATACCCTGGTAGTCCACGCCGTAAACGATCATCGACTTGGAGGTTGTGCCCTTGAGGCGTGGCTTTTCCGGAGCTAGCGTTAAGTCGACCGCCTGGGAAGTACGGCCGCAAGGTTAAAACTCCAAATGAATTGACGAGGGGCCCGCACAAGCGGTGGAGCATGTGGTTTAATTCGATGCAACGCGAAGAACCTTACTGGTCTTGACATCCACGGAAGTTTTCAGAGATGAGAATGTGCCTTCGGGAACCGTAGGACGGGTGCTGCATGGCTGTCGTCAGCTCGTGTTGTGAAATGTTGGGTTAAGTCCGCAACGAGCGCAACCCTTATCCTTTGTTGCCAGCGGTCCGGCCGGGGAACTCAAAGGAGACTGCCAGTGATAAACTGGAGGAAGGTGGGGATGACGTCAAGTCATCATGGCCCCTTGACCAGGGCTACACGTGCTACAATGGCGCATACAAGAAAGCGACCTCACTTGAGAGCAAGCGGACCTCATAAAGTGCGTCGTAGTCGGTTGGTCTGCAACTCGGCCCATGAAGTCGGAATCGCCCAGTAATCGTGGATCCAGAATGCCACGGTGAATACGTTCCCCGGGGCCTTGTACACCGCCCGTCACCATGGGAGTGGGTTGCAAAAGAAGTAGGTAGCTTAACCTTCGGGGCGCTTACCGCTTTGTGATTCATGACTGGGGGTGAAGTCGTAGCTCGAGTAACCGG
+
)*.'%('24205/.//--2/,+'),/,*,%()+/30*'&(+.'0965-0&$((0655(-+(+3767.-.2/()(()31:3,;505',-8-096/6:0,$&&),0(,006-1+%%)(4332513.146/93-/7818111907/.29*+//-1,)+.%),6918.,++*+.4/-)/+)*+*+2,%*$($%(,.203-0.),.472573:37.1'(',2)('*/3.(,,-332*((*+'))21789+0693+0628+-:+,+-+*$-.,)*680&157975+58531/%'.+,--03866777978-+-()(-&'(*,,335%)-.42+)+**'+*+/2.086/*())1965,03++./,))*01645:)()%*+/0//33563'('**2,.-;6.-7996*'1+/.24677,37/0++)),23-.**(-78)501%(*1,-+-237:)+1300163/'*/1::;::,/-*(&+,/1&,)(.+*,+40*1--/'+/,.154./04+('%&&'(,)+,**&**136501221374792/3,)(')/--/7-./02214+-9;274/)192/0.91:177-'-986,6,)*/0//0168746*-..0-)-30916:593-,00061224013((+,)-&%(*.&'&*+*+--253---**/,-8;50(((*,8542+3/(.*+49595<;.74973&'..4&3022,-++*051/0477566(+-/76762:10,**+')/;3:83;781160,./1601470--*.3.,2/03029+)//,0/--+2,-1,2,8..8;,.304946(,)&))899880111167:.7782-,-+/,//-58.--789954,'*07254*(')-82*+0-00)+3:980+*()*2358683;30944586431($'(()*055)'1'*)***+,&,46/0171+00/*2/94-/3455405-444&/(3')),,5734/0/1/+%('+011..1/8.800,,&%'%,////9;:9902%)*13720+),(3-((2,2744;+556+64*28170****.30394,-0..0/217-(')0-*,5,.188/%)+'*).3,-&))*0-02488'45/-&'+*+1,**074.2469;97655770,11*.-21/,+&&&&)*(&%)*-96:04
@3ff8d72f-5b48-4b7e-b7e5-152f94e1ee73 ch=9 read=33563 start_time=2019-12-13T10:33:28Z barcode=BC01 runid=2c9cf7bc05858273f10e7d7ec552fc0bd742dc3e
CCGGTTACCTTATTTGACTTCGCAGTCATGAATCACAAAGTGGTAAAGCTGCATACATCGGGAGTTAGGCTACCCTCATACTTTAGCCCTCCCGCAGTGTGACGGGCGGGTGTGTACAAGGCCAGAGACATGTGGCATTCTGATCCACGATTACTAGCGATTCCGACCTTCGCCGGTCAGAGTTGCGAACTCAATCGGACTACGACGCGCTATGAGGTCCGCTGCTCTCGCGAGGAGTCGCTTCTCTTTATGCGCCATTTAGCGTGTGTAGCCACAAGTCGTAAGGGCCATGATGACTTGACGTCATCCCACCTTATCAGTCACTGTGATCTCCTTTGAATTCCAGCCCGGACCGCTGGCAACAAGGGACTCAGAGTTGCGCTCGTTGCGGGACTTAGCCAACATTTCACAACTGAGCTGGCGGCAGCCATGGCACCTGTCTCCAGTTCCAAAGGCACATTCCTCATCTCGCTTGCGTAGATGTCAAGACCAGGTAAAGTTCTTCGCGTTATCAAATTCGACCCGCCCACAACATGCAGGCCCATCAATTCATTTGAGTTTTAACCTTGCAGCCGTACTCCCCAGGCAGTCGACTTTCTGCGTTAGCTCCGGAAACCACGCCTCAGGGCACAACCTCCAAGTCGAGCATCCGTTTGCAGCGTGGACTACCAGGGTATCCTGTCTGTTTGCTCTACGCTTTCCTTACAGGCGTCAGTCTTTGCTTCGTCCAGGGCCGCCTTCGCGTATTCTCCAGATCTCCGCGTTTTGCCGCTACGCATAGATTCTGCCTCTACGAGACTCAAACTTGCCAGTATCAGATGCAGTTCCGGTTGAGCCGGTTTCACATCTGACTTAACAAACCGCCTGCGTGCGCTTACGCCCAGTAATTCCGATTAACGCTTGCACCCTCCGTATTACCGCGGCTGCTGGCGCAGAGTTAGCCGGTGCTTCTTCTGCGGGTAACGTCAATGAGCAAAGGTAATGCTACTCCCTTCCTCCCGCTAGAAATTACTTTGCCAGGCCTTCTTCATACGCGGCATGGCTGCATCAGGCTTGCGCCCATTGTGCAATATTCCCCACTGCTGCCTCCGTAGGAACAGTATCCAGCACCAACAGAAAGGTTAGTACAGAGAGACGCCGACAGCACAGCTGGCGCCAGTATTGCGTAACACGCA
+
20'))0*-+,-%-)&')+515-1-*.2%&'&./0,1+2*+*-5.3-'%%$#&$%$&$/*+')$(/6**''('+(%(*%%#$$$#$$1/**(+(%'''(-2469,400,)*&()./559:+31-')&&*&$%#&*0./1;9667973./,-.4-./+/+,&.,-*)'**,3/(+%'*,-'+''.-).(%*%',,9-6.;15/011)('+$%/*+66/7/03))''(..(+%&'('*%%'-$&.,888.3/&+)335;469+')*''+.*(%*++$%''('+).,+*251.,+),**((+()+:6::9+8(*'1/210.+($&'%&((%&(.2.81.1/**,....'*-/)//996.1-,4313.0*(,,'''$&((*.*()$$&'*'-,--23/-..('++/-112;4.&.-&($&'///,,103--)-*&,%*))-+*)-+)**',/,2.'*(&)'&+./16'),6*)(*'''&$%+,%+,-+02242279.0+-)()),6-**-),(,(%%-''&+%$$'+)&#'*(&))(*(&$'%&&)+('-//:7<8027011*3:;)5(*&(((''*/.,2/.-124/-.60///..&))('%#%%'+-*,-,7))(*+&+/-113863,).0+*.-3/5.3(4-01.(*&,,10++,2(&&$(()-/5432,12+20-0.,1,+'&'(//85-+,*)$*'&+0,+%&'%)%(,-135000/0/&&+,50,(*'%.-(*'%).++($$#%%))%*-'(*..,*+$$&&,./)$(*()1(,),'&%'')0+*'..*-.-1*$-&,-,25'(+)%/-)*1.../122251.20)&'0,3&&)5(&)*1-.-../4,-.-.323)),./9.44+-.1//*(('&)+0.1/,*./23:+,+.27-1+)*+-*,.177006/2-7..:<68/9/-*0+3,+%1&,&*/0..61+63,,0:19<883--5)'59346212...4604*.*,('(''-%(*/:2./8**87)&)*&%-0-,0***6,&'&'*/--),/3:7&&&)).*51239;9811112)+/-.0+.+12,%)+',+/,<-..03891$&')34445076,0.0'+,.*$-/.4&&&()3/150-+00*-/2+&%#$'(%'&*,-0./+)&(&&'%%(%'%(''&,'&%&',))+3-)&%#%$$$
@3080cca1-3d3f-4a39-9120-c23fcb0ce0fd ch=244 read=187766 start_time=2019-12-13T10:33:18Z barcode=BC01 runid=2c9cf7bc05858273f10e7d7ec552fc0bd742dc3e
CTCTACGGGGAGGCAGTGGGGAGAATATTGTGCACAATGGGCGCAAAGCCTGATGCAGCCATGCCGCGTGTGAAGAAGGCCTTCGGGTTAATAAAGTACTTTCAGCGGGGAGGAAGGGTAAAGTTAATACCTTTGCTCATTGACGTTACCCGCAGAAGAAGCACCGGCTAACTCCCGTGCCAGCAGCCGCGGTAATACCCGGAGGTGCAAGCGTAATCAAATTACTGGGCGTAAAGCGCACGCAGGCAGTTTATTTAAGTCAGATGTGAAATCCCGGGCTCAACCTGGGAACTGCATCTGATACTGGCAAGCTTGAGTCTCGTAGAGGGGGGTAGAATTCCAGGTGTAGCGGTGAAATGCGTAGAGATGGAGGAATACCGGGCGAAGGCGGCCCCCTGGACGAAGACTGACGCTCAGGTGCGAAAGCGTGGGGCAAACAGGATTAGATGCCCTGGTAGTCACGCCGTAAACGATGTCGACTTGGAGGTTGTGCCCAGCAGGCGTGGCTTCCGGAGCTAACGCGTTAAGTCGACCGCCTGGGAATACGGCCGCAAGTTTAAAACTCAAATGAATTGACGGGGCCCGCACAAGCGGTGGAGGCATAATGGTTAATTCGATGCAACGCGAAGAACCTTACCTGGTCTTGACATCCACGGAAGTTTTCAGAGATGAGAATGTGCCTTTCGGGAACCGTGAGACAGGTGCTGCATGGCTGTCGTCAGCTCGTGTTGTGAAATGTTGGGTTAAGTCCGCAACAGGCGCAACCCTTATCCTTTGTTGCCAGCGGTCGACCCGGGAACTCAAAGAGGAGGCTGCCGAGTGATAAACTGGAGGAAGGTGAGGATGACGTCAAGTCATCATGGCCCCTTGACCAGGGCTACGATGCTACAATGGCGCATACAGAGCGACCTCGCGAACAAGCGGACCTCATAAAGTGCGTCGTAGTCGGATTGGAGTCTGCAACTCGACTCGAAGTCGGAATCGCTAGTAATCGTGGATCAGAATGCCACGGTGAATACGTTCCCGGGCCTTGTACACACCGCCCGTCGCACCATGGGGAGTGGGTTGCAAAGTAGGTAAGCAACCTTCGGGAGGGCGCTTACCACTTTGTGATTCATGACTGGGGTGAAGTCGTAACAAGGTAACCGGAAGATGGAGAGCGACGAGCGAAGTAGGTTAACACAAAGAGACACCGACAACTTTCTTCAGCGCAGCAATGCGTAGCCCGCA
+
'*/),/.58,)/4./11497',&(-(%*,&.*,)02978;83/1/8--27798:800%3-1/-121744*)&&**-./43;9;808-.*+(*392%*)+.:/.'*')36,())().-))(/**0.5/3-451:82388*2*.'1,4-,09)*-..20*-,*-8;311-,///1;0((,*,8(/+++/)-..00080.0+,-0++)(*23,))%&&2)+.(.*0*.27215328:6,//10212*1...67<;506/*0-222226320691/175'487791/450-856766000011000098683..$&'(,*../.021/-(3/84:-522.60.4*'4030..//1:32-71*+222/-()(,**)0-(4/2:0..//202,,++-/875+*3655-+)&*+()#%%(+1(2..-,$&('+,123032.)1*-,18+./,)22(8<..9;:778101119589:-30--'-/30)0*/*/.*0,*-+51,&)(%+-)(++1..0/(/)*++01934353;+-()*79::57/-1-)+'+,349762/1'&)7,7:;05536:<1/.,0-2236;902.,*.+1++),+5136-+,2*-+++0325(5-:10//0:834*-+*2,-/,))''.4.-/172-+**+55**/-,.-+.6993.----:53)'%(&.&)%&-(/'..2-8:44.)///)(--19;9974/400276689-////6947:4441981003-422523045/+1.(1',-/.3234:06///:('1()090/6--,,&''%#22()-)-1077).*%%(+**./+,/.&'%&%''''''(0+'.+)*,.*)$+*)*/28421/-.13776,..+21,&'().02/299-)))''*,76373:4061.0/00+2%&%%'%3/12+.+.-))&((-3**-*-,.2;4468:8:9,6-2.5)6)3,**()+/-&0.113468996../-.3&0*027440/.249332.2/--1/-,2255-*))'.+-98+/+,600,.7644/5+++-+,(04225*)*&%,+06576:4'($,(,,47/)3,'&'&+,),&&&)2,-44-'1+%)-5154/5(-2)026735122:2787589886,,,''((-.77851/,103:9;;061/35,0'(&(+4/7&&*/%&%$('+,+8/7/./27*')(*347:20-1+)'(+)2.+(*-'4&()-5-'-0/0$%%'$$%
