# Supplementary material for: De novo species identification using 16S rRNA gene nanopore sequencing
Source: PeerJ. 2020 Oct 21;8:e10029. doi: 10.7717/peerj.10029 (PMC7585375; doi:10.7717/peerj.10029)
Supplement: Supplemental Information 3 [file peerj-08-10029-s003.zip › pass_fastq_runid_2c9cf7bc05858273f10e7d7ec552fc0bd742dc3e_546.fastq]

@745b3de8-23db-4c3d-8841-fee0e514e2aa ch=88 read=197844 start_time=2019-12-13T10:33:01Z barcode=BC01 runid=2c9cf7bc05858273f10e7d7ec552fc0bd742dc3e
CCGGTTACCTTGTTACGGCTTCACCCCGATCATGAATCACAAAGTGGTAAGCGCCACTCCCGAAGGTTAAGCTACCTGCTTCTTCTGCAACCCCACTCCCATGGTGCTTGACGGGCGGTGTGTGCAAGGCCCGGGAACGTATTCACCGTAGCATTCTGATCCACGATTACTGGCGATTCGACTTCATGGAGTCGAGTTGCAGGCCTCAATCCGGACTACGACGCTATGAGGTCCTTTATACTCAGCAGAGAGTCGCTTCTCTTTGTATGCGCCATTGTAGCACATTGCGTAGCCCTGGTCGTAAAGGGCCACTTGATGAAGCTTAATCATCCCCACCTTCCTCCAGTTTATCGCTGGCAGTCTCCCTTTGAGTTCCCAGCCCGGACCGCTGGCAGCAAGGATAAAGGGTTGCGCTCGTTGCAGGACTTAACCCAGCATTTCACAGCACGAGCTGGCGGCAATATGCAGCGCCTGTCTCACGGTTCCCGAAGCTACATTCTCATCTCCTAGAAACTTCCGTGGATGTCAGAGACCAGGTGGAGTTCCTTCGCGTTGCATCGATTAAACCACGTGCTCCACCGCTTGTACGGGCCCGTCAATTCATTTTGAGTTTTAACCTTGCGTACGTACCAGGCAGTCGACAGCGCGTTAGCTCGACCACGCCTCAAGGCACAACCTCCCGTCGACATCGTTTGCAGCGTGGACACCAGGGTATCTAATCTGTTTGCTCCCCACGCTTTTTCGCACCTGGGCGTCAGTCTTCGTCAGGGGCCGCCTTCGCCACCAGTATTCTCAGATCTCTACGCATTTCACCGCTTCTGCCTGGAATTCTACCTCTCTACGGGGACTCAAGCTTGCCAATTATCAGATGCAGTTCCCAGAGTTAGGCCAGGATTTCACATCTGACTTAACCGACCGCCTGCATTACGCTTGCTGAAATGAAATTCCGATTAGCACCTCCGTATTACCGCGGCTGCTGGCTGGAGTTGGCAGTGCTTCTTCTGCGGGTAACGTCAATGAAATTGCTTTACTCCCTTCCTCCCCGCTGAAGTACTTTTAGCCCGAGGCCTTCTTCATACGCGGCAGGCACCATCCCAGGCTTACGCCCATTGTACAATATTCCCCACTTGCCTCCCGTAGG
+
,0(,.9(/314.06-0)(()1/()))&%$)0)*,/55605.-.)-.617.&+*.0%(*-*((,+((+(.($%'(,1+$'(0)*0****)%,-0,(&)10*%((0,.()'(*0.45-()%%(%)%()0(5-5',/,.1-)-)%*-13-*.$..+56.////33)+++0/,-.*,++(331))-.30$'&+&((+&%,-933$+&()+-.:0022645-/2344)*$(+2/4445%%.'&(%&&'&$&&&'(&)01.00904021.&++/-/-/46671,,.1/1'*&'+22022;0-...0)..1+,3557.('(&$&&'&%&+(%$&(7216:.*.50437*,*+'+1-(3/%**('%&,01295(13-)).19,,(%)43+30-10((*.5031763+4-4860*01-501+/14,/.,,%1/,+.()%-'((%)(.3())()(,(+&%1432210511.,'(())+-%,24334+**+/471.*)')(''&&+,.3-,/28727()()-./+,/.2,-382/'-,('*,/33/,.+%)%(371/19535611.--/*()-*04514++&()*-12-02.-0.*/'3./))*)$)*+++1-(-.,%*&+.9:2,6-1+4/.,&%((-')*(),5(..))'&'$'&('.*%(,-..2582545976('))((*0854144(*,-.45269273+$$#())11610/16,2/),,/432.+,--2;6043730+),*,)5;:/0/)&-+&++00-/2--156;:783/)3502402/+),(,.-16'-..37/-5..48/3+5265746;6--//''*'%$$()*,,)/03//*20&)'&'')(+.+(33755',)(*0&)%1')*;5222-0235;5:--+'(+*,6949'++&+/1+('()-3210213133215747850/(0)&*,'&%%&*(*-,**++)-10+++1')%'$+))/8-2/3/*,(%().)++0422.*++$**,*()&++,-7.68;11.019:1187578.,)%&(&)($&(-,$-,25+1557+-84,,35-//(+.-886'+(.0-(()/*.,1+/260/++()+*($&%&$&&()+/,)/3-/,'),/98).1//085;758121/($&&((.,*/7**9,0)
@2b70c65f-2ccf-4b8d-95bd-88c2ef26dd8e ch=26 read=46333 start_time=2019-12-13T10:32:52Z barcode=BC01 runid=2c9cf7bc05858273f10e7d7ec552fc0bd742dc3e
CTCCTGCGGAGGCGGCAGTAGAATATTACTGTGGGCGCAAGCCTGATGCAGCCATGCCGCGATGTATGAAGAGGCCTTCGGTTTGTAAGGTACTTTCAGCGGGGAGGAAGGGAGTAAAGTTAATACAGCATTGACGTTACCCGCAGAAGAAGCACCGGCTAACTCCGTGCCAGCAGCCGCGGTAATACGGAGGGTGCAAGCGTTAATCCAGATTACTGGGCGTACTGCAAAGCGCACGCAGGCAGTTTGTTAAGTCAGATGTGAAATCGGGACTCAACCTGGGAACTGCATCTGATACTGTATGAGTCGTAGGGGTAGAATTCCAGGTGTAGCGGTGAAATGCGTGAGATCTGGAGGAATACCGGTGGCGAAGGCGGCCCCCTGGACGAAGACTGACGCTCAGGTGCAGCGTGGGAGCAAACAGGATTAGATACCCTGGTAGTCCACGCCGTAAATAATGTCGTGGAGGTTGTGCCCTTAGGCGTGGCTTCCGGAGCTAACGCGTTAAGTCGACCGCCTGGGGAAATACGGCCAGGTTAAAACTCAAATGAATTGACGGGGGCCCGCACAAGCGGTGGAGCATGTGGTTTTAATTCGATACAGCGAAGAAGAACCTTACCTGTCTTGACATCCACGGAAGTTTTCAGAGAGATGAGAATGTGCCTTCAGGGAACCGTGAGACAGGTGCTGCATGGCTGTCGTCAGCTCGTGTTGTGAAATGTTAGGTTAAGTCCCGCAACGGGCGCAACCCGCACTTATCCTTTGTTGCCAGCGGTCGGCCGGGAACTCAAAGGAGACTGCCAGTGATAAACTGGAGGAAGGTGAGGATGACGTCAAGTCATCATGGCCTGCGAGCCAGGGCTACACACGTGCTACAATGGCGCATACAAAGAGAAGCGACCTCGCGGGAGCAAGCGGACCTCGCAAAGTGCGTCGTAGTCCCGGATTGGAATACCGCTCGACTCCATGAAGTCGGAATCGCTAGTAATCGTCAGAATGCCACGGTGAATGATTCCAGGCCTTGTACACACCACCCGTCACACACCATGGGAATTAAGGTTGCAAAAAAAAGAAGTAGGTAGCTTAACCTTCGGGAGGGCGCTTACACTTTGTGATTCAACGGCTGGGGTGA
+
-.53,(/*+')).//1-'('()9.*/,)+...0;86268:/8:,,/5/.-%)*+,/8-(&'&((.'-/0,()(+22/52&1)71-..,+-,+,.::0+/.++.+&0-/3/7-'*+093+-,,%$%)*&./.8424/30.3:5-..-/2++2+,06.-,+,253263*,33743300/.,,+,,4522412/*4/143..*,,103002&'&*(3013:841,.**%%$*)''(./-0/1+11-(34;822831,.1/420%-&(40+1&+1&)*..2088797365.----52221-3*'(&((((**(),+*61,-*3.0/4))465520000:8417/,-332'(-.49:;;./6,423754:3/2---/).*')*1:6.%')%+,+8-..55679:96/*1*-(***+1*++((.8;.7-.,'3*--7468<127;877895./.274564)&+))%+-'&&,+/2-6/-*++%+(*4:4403..7-.','(*+-3,,-732533048679:4594138+,00.-1*+(%''-+7)27656:3:90,*-,*+,/(199-35,%('*,/043957:-0/0841211<;.04385///),--0)'*&)4+-./+*)(+)*)/-4556788::0222+3,,8;;4/)(()+,92322:74546;684*.8-.7298:21237*637999//.-.:8:9:9.13-068811*,-)*(+33,..7&++*72617382,..(5$035/.1+47,%'&%''*+6+.-)&*.-480/53:39-808.;:5975717+2/*-/40*10%2,$&(+/),,5/-3./511*)('0+5482)/0.6/5946623,.2-&%%&(&+*).-,.,-,****)**.,,()+&(04.4350436'%&$)((/1255)*(*)0))()*7,.19/1',/'(')1)+8:9--*+,2/8*)--+9+(+'%'#&$%*+-333345..-//--2+5-956.10'.021/,,.1+.085344+0)/.,.0/(&.+0*+4:9:0:.+)(***-)&,-((*+(**++485845/*&(*),+01;2636984/--$&&&*/+,,-+,-326196;7/;5-.5314/4+'((*/50-02342+)&&'()+)/4-(((
@4cf63622-0926-4095-bdd5-3a80e2ce6c48 ch=389 read=76807 start_time=2019-12-13T10:32:43Z barcode=BC01 runid=2c9cf7bc05858273f10e7d7ec552fc0bd742dc3e
CCAGTTGCTGTATTTACGGCTTCACCTGATGTCATCCACCTTGGGCTCCTTCCTTGCGGTTAATTTTCCTTCGGGTGTATCAACTCTCGTGGTGTGACCCGGGCGGTGTGTACAAGGCCGAACATTAAGAACGTGATTCGCGATTACTAACGATTCCAACTTCATGTAGTCGAGTTACCCGGGCTACAATCCAGACTGAGAATGGTTTAGGTTTTGCTTCACCTCGCGGCTTCGCTTCCCTCTGCACCATCCATTTGTAGCACGTGTGTAGCCCAGGTCATAAGGGGCATGATGATTTGACTCATCCCCGCCTTTCTCCGAGCTTGTCACTGGCAGTCTCGCTAGAGTCCCCAACTTAATGATGGTAACTAACGATAAGGGTTGCGCTCGTTGCGGGACTTAACCCAACATCTCACGACACGAGCTGACGACACAGCCATGCACCACCTGTATCTCATATGGCTATCTCTCCATCTCTGGAGCCTTTATGAGTATGTCAAGACGGGTCGCGTTGCTTCGAATTAAACCACATGCTCCACCGCTTGGGCCCCAAATCAATTCCTTTGAGTTTCATTCACGCGAACGTACTACTCAGGCGGAGTACTTATTGCGTTAACTGCAGCACTGAACTTTGACATCCAACACTTAGTACTCATCGTTTACGGCGTGGACTACTAGGGTATCTAATCACAATTTGCTCCCCACGCTTTCGGGACTGAGCGTCGGTTGCAGGCAGATCGTCGCCTTCGCCGTTGTTCCTCCATATATCTACGCATTTCACCGCTTTACACGTAGATTCCACGATCATCTCCTGCACTCTAGCTGCCTGGTTTCTATGGCTTACTGAAGTTAGCTTCAGGCTTTCGCCACAGGCCTGCTGCCGCCTGCTCCCTCTTTGCCTTTTACCCAATGTCCGGATGGCACCACCTACGTATTACCGCGGCTGCTGGCGCGTAGTTAGCCGTGGCTTTCTAATAAAAATTACCGTCACTCGGCTACCATTTCCTGTAGCCGCCGTTCTTCCTTTATAACAGGAAACACAATCCGAAAACCTTCTTCCTTCACGGCGTTCATGCCCAAAGTGCTGCCTCCACGTAG
+
21.,4,''##*'*3/$((&)194,1+$$*)(,.2564/.%%$$'&'*'*,231,2*.'&(('+1763.,-22'3+)(.*---7.--)''+)+65441910,/+/,/+&+(.,.2:*4--,-.-%+&%%&$#&&'(((1*((-*0,,-+*&+,,-29(2(,4.6/0.../35-&+-.*20))&+./023:82.%%0.+(&(&*')+6;:*/1.8;.+*/2-.162:698.-7.1008.;41+--,-%'/-/281840,.-.-+,,,0)(&'*,3-+-4/.+*/1,05-111024338<4.+(%(*./:1+,76.99/*0+(%%%$$%*%$)/211+89722/1/3113/645,/--,.-/+-0128813/-(%**+,7/+5007576700-00..1980-4/4+72*/315532-'(-.2453.6055%245,&,,,3;88+/++,.10((%*,3685755)999::42213:7:5432/0'*554;82463133456667533(2**)+-4//')-.6**+.,2;;;;0)+11323.),-'&'%&')&*)*')*/40749.()-..(,-8:7561.%(*-'&/6)6-./,/10--.2),+'*(*-/'1)(*-/2120335000-0110//397033171,2-2/..2)-.)011065273*#$)-)099:583355(44,..7213421'$'%,.,*-*486-..//2:61,7842&''&&0/7&705++(+-/()/77786,.-154()**+)*1030069+,-0387/(//012:4..2/,+0*,*-&)%,)*.283,)('**0%)-447644/21/,'),//38.04.8:236334007*.0408.122(*+5519;72:0.-61-,)*&*))*-026;89;77727:-,/53+(*()..+(*+++()*65/7;3(+((&,.,2-&$((())/'/92-4---879-7+'*(,+4/8.,+1(0).'&&&(+.1214,).)2,.8,,.../-)+)*'.0,,;0285556250*104872.4.))-))-/5/,*'++**+0,+40(%*++&+00127<7318-)()(**&%$$$(*-)&()%'%'',-3++'%&'$'+
@a5da9514-8f8a-4b71-9d84-7a65fb570dfe ch=364 read=155068 start_time=2019-12-13T10:32:40Z barcode=BC01 runid=2c9cf7bc05858273f10e7d7ec552fc0bd742dc3e
CCGGTTACCTTGTTACGACTTCACCCCAATCATCAATCTGTAGACAGCTCCTTCGCGTTGGGCCACCGGCTTCGGGTGTTATCAACTCTCTCGTGGTGTGACGGGCGGTGTGTACAAGGCCGGGCGTATTCACCGCGACATGCTGATTCGCGATTACTAGCGATTCCAACTTCAACCGATCGAGTTGCAGACTGAAATCCGAACTGAGAATGGTTTTATGGAACAGCTTCACCTCGGCCTTCCCTCTGCACCATCCATTTGTAGCACGTGTGTAGCCCAGGTCATAAAGGGGCGCGGTGATTTGACGTCATCCCCGCCTTCCGCCAGCATCTCACTGGCAGTCTCGCTAGAGTCTAACTTAATGATAGTAGCTAACGATAAGGAGGTTGCGCTCGTGCAGACGGCAGCATCTCACGACACGGCTGGCAACCATGCACCACCTGTATCTCATATGGCTATCTCTCCATCTCTGGGGCTGCTTAATTATGTCAAGACCTGGCGTGGCGGGTTTCGCTGGCGGTGCTGGATTGACCCACATGCTCCACCGCTTGTGCGGGCCCCAAATCCAATTCGCTTTGAGTTTCATTCTTGCGAACGTACTACTCAGACCCGGAGTACTTATTGCGTGGCACTGAACTTTGGCATCCAGCGTAGGTACTGTCGTTACGGCGTGGACTGCGGGTATCTAATCCTATTTTGCATCCCCACGCTTTCCAGGTTGGTACGTCAGTTGCAGGCCAGATCGTCACTTGCCCGCTGGTGAATACTCACATATATCTACGCATTTCACCGCTGCGCGGAATTTACGATCCACTCTCTCTCCTGCACTCTAGCTGCCTGGTTCCTGTAACTGCAGGGGACAGCTTCAGGCTTCACCACAGACCTTGCTGCCACTGCTCCCTCTTTACGCCCAATAATTCCGGATAGCGGCACCTACGTATTACGGAAACGCTGGCGCGTAGCCGTGGCTCAATAAAGTACCGTCACTCGGCTACAAACACCATAGCAGCCGCCGTTCTTCACTATAGCAGAGGTTTACAATCCGAGCCTACAGCGCGGCGCGGCGTTGCTCGGTCAGGGTTTCCCCATTTACCGAAATTCCTGCCTCCTGCCTCCGTAGGAGCAATATCAGCACCAACAGAAGGTTAGCTTACAAAACACCGACAACTTAGCTTTGGCCAGCAATGCGTAACCCCGCA
+
0-&,2.-7/50)4.)+3-366512%%%,,.3+),021/..--.16+*+-01170++)()%)/5++4+*,+,1.,9--,0301,1-+*.++*..66830++)1).+947/(,,-25875*6+(-.20337;5458244566889999986&&(*+-/010/011930+.(.04*(&&&('/0+)..702*3-0-%'+)*0,+2:5350/42167/:6/,002*&&$#%%(&%*,)(&&%)+00:5.-0*+%*/2369+4.)%$%&(+5410.'''(-.,*-.-.3571*+06.-+,*&*)'.9///865755.63.)4*2**&$)*(-//1.(-+.,/(((56600+***)--./+,-*-)1)''*+$/&+%&'1/,+-+0)((&+20;586-,,+.()(*-,23-&(**121/'*-031-/.*),&,'&/36313/3445611.-1025102/)02366200-0,,-/.*(+3-''(()('*)(.+/123120578-+&'*5+)$)+(3/*+,**('&(&*(&'')$'$'&.1+)./0/1/0:/.-*'+(+)&$)-)-,*'''()0)3,3;1&&-/0-,11:96.*7),++,.+3.-046.%*+-(/,5)***)')(+2+..6..*&(&%$%',+0+.0()%''*+(+&-,/+-&%$%%$(),/5,-,4./089200-,(0*(%)&%.-00()%+)''%'')/./*#(&(251+-,254')'#$()-;.8/;-/,141600/-*(*)(++*'(&'%&&)(*)%&)*01-+*+,663665042427:40*+*%%$$&%''+&%)+(&--00/0+*)*,+-/-14)+0*,,/)&)+//57.1650*'%$#%#$'$&#+-+'++++,-.-%04.24/.2-&+*,-1,*,)*2323())('(-3))-46*$,'+-',&))+131024371+-&%&$((+-//103.)*(%''&&$&',.***%.--.3-'($$$&+,,/8,*+&)%&&(%()*(-))&($%$&&*/%$'&')*0246:57<648-$,-11.'),(((+,1*%&,0-+'%$%'%%$$(*-))%&('*&+.3133/234;:;49523<+4:9/0.4(&-/.+-.,-/,'$-+*463256398+-.8*)())7)%*3-12/021.**)5+00100#'&%')'&&'*,077923+)'&$$%*,)'&'&)%&,21.3))'$'%%&$%$
@32a6a834-b4ed-4ea9-8645-144d67a93941 ch=73 read=98516 start_time=2019-12-13T10:32:40Z barcode=BC01 runid=2c9cf7bc05858273f10e7d7ec552fc0bd742dc3e
CTCCTCGGGAGGCAGCAGTGGGGAATATTGCACCAATGGGCGCAACCTGGTACATGCATGCCGCGTGTATGAAGAAATTTCGGGTTGTAAAATTACTTTCAGCGGGGAGAAGGGGAGTAAAGTTAGCCTTTGCTCATTGACGTTACCTGCCCGCAGAAAAACACCGGCTAACTCGGTGCCAGCGGCAGGTGGCATTAATCGGAATTGCACTGGCGTAAAGCGCACGCAGGCAGTTTGTTAAAGTCAGTCTTGAAATCCCCAGTAACCTGGGGCTGCATCGATACTGTAACGGTCTAAATGGGGGGGGGTAGAATTCCAGGTGTAGGTGAAATGCGTAGAGATCTGGAGGAATACCCGATTTGGCGAAGGCGGCCTCCTGGACGAAGACTGACGCTCAGGTGCGAAAGCGTGGGGAGCAAACAAGGATTAGATACCCTGGTAGTCCACGCCGTAAACGATGTCGGCTTAAGGTTTGCCTTGAGGCGTGGCGGAGCTAACGCGTTAAGTCGACCGCCTGGGAAATACGGCCGCAAGGTTAAACCAAATGGTGGGCGGTACTGAAGCGGTGGAACATGTGGTTTAATTCCGATGCAACGCGAAGAACCTTACCTGATGCGGCATCCACAGGTTTTCAGAGATGAGAATGTGCCTTCGGGAACCGTGAGACCAGGTGCTGCGTGGCTGTCGTCAGCTCGTGTTGTGAAATGTTGAGTCCGCAACAGGCGCAACCCTTATCCTTTGTTGCCAGCGGTCCGGCCGGGAACTCGAGGAGACTGCCAGTGATAAACTGGAGGAAGGTGGGGATGACGTCAAGTCATCATGGCCCCTTACGACCAGGGCTACACGTGCTACAATGGCGCATACAAGAGAAGCGACCTCGCGAGGAGAGCAAGCGGACGCAAAGTGCGTCGTAGTCCAGTTAGGTCTGCAACTCGACTCCATGAAGTCAGGTCGCTAGTAATCGTGGATGCCACGGTGAATACATTCAGGCCTTGTACACACCGCCCGTCACACCATGGGAGTGAGTTGCAAAAGAAGTAGGTAGCTTAACCTTCGGGAGGCGCTTACCGCACAGTGATTCATGACTGGGGTGAAGTCGTAACAAGGTAACCGG
+
*+7:56*2,*.,,/00/16493'*))0,5)(%+$0(.46.+&(()&&$%((&%$&#&'+(.4'(*,-655678*,,.'4,1(5,.1'-+60,-,)(29+*+-.4;;+'**--01*$&'499,1+,%(')-+*-0.&-&'(/,.*',+)',-*&/,-0,/0*'')'*(*,01/--()'((+'())&%#$%'(,)'.,/,+,040-0,%*+.319321644--,,(+++)--,'/566)8*3*&()*)*-+01-060-664)%%)+5/6036.,/))+()($&*,..1%'&'$&&'('*+-+-,-*122)**2,3-2.-+30+)'$)'&'-2,,25(+''++./98:-).**3/*-.'(+-1(+(')*1,3-+'(*,.413:9-+*,(+)++*)').-.697773/51++.3/*+)'*,+5)0-&,+'3+-.3859;4//9812432,..199:78(0/*)%*+/,*+('%**)*&$%%)*+.268:*.()&+%'-..1-+()3.803569466342.-2)*)'*%-)113)+*+&'*($''%&/29274-(+&$)%$%(+)--)*0:632(%*,.'()109:03/6',(*+)/2.-*-&(.(*4/171-,&&'&+'$(',100)()'.-+,+($')%'*,+,())'&5+/7789/8361/2-.+''&(%$(&,*+,.77.4---14569/(()*078/9/--,042*,,*%$$&(*&(.27'(41/1.(1.()2,13-/4+)3:679555572403838,)+((+97+(*,()+67994,0/,-.09.3***,1)2*.(/09:815478763,*+-39:8))+-01/'/*(()).+,/-40//-(++,078346:66;:8971*%&*$'%'(&*11363238)&,*(++,-093548*,&&)9/-878:;938(4/0*'*/*'),,/33-3++,/()+47815.1/,*3%*))+')&%'+0+,-787475065/3/60++4101+0/1$)/32.4-.-/.,*,,$-44+.420-.11955)&%')&02<2426:/$)+(*404/.'('(/+484;6*6-,.503668479),$&$')014:66322338166,/-8///7899734+3.467879
@c838b0ef-a273-4468-a1ab-ff3981bc9ba3 ch=466 read=48378 start_time=2019-12-13T10:32:30Z barcode=BC01 runid=2c9cf7bc05858273f10e7d7ec552fc0bd742dc3e
CCGGTTACCTTGTTACGGCTTCGCACCCCAGTCATGAATCACAGAAGTGGTAAGCGCCCTCGAGGTTAGGTACTAAAGCCTTTTTGCGGCCCCTCCTTGAGTGTATTTGGGCGGGTGTGTACAAGACCAGAGGACATGTCACCCGTGGCATTCACGAAGTCCACGATTACCGCTGGCGATTCCGACCATGAGTCGAAGGTTGCGGGCCTCAATCCGGACTACGACGCACTTTGTAAGGGTCGCTTGCTCTCGCGGTCGCTTCTCTTTGTAATGCGCCATTGTAGCACGTGTGTAAGCCCTGAGTCGTAAAGGGCCAGTGGCTTGACGTCATCCACCTTCCTCCAGTTTATCACTGGCAGTCTCCTTTGAGTTCCAGCCGGACCGCTGGCAACCGGATAAAGGTTGCATCGTTGCGGGACTTAATAACATTTCACAGCACGGGCTGACGACAGCCGTACGGCACCTGTCACGGTTCCCGAAGGCATTCTCATCTCACAAAGAAACACCGTGGATGTCAGACCAGGTGAGTTCTTCGCGTTGCATCAGATTAAACCACGGCTGCTCCACCACGCGCGCAGGCCCCGCGTCAGATTCGTTTTGAGTTTTAACCTTGCGGCCGGCAACTCCCAGGCCAGTCGACTTAACGCCGGTAGCTCAGGAATACGCCGCCAGGGGGCACAACCTCAAGTCGACATCGTTTACGGCGTGGACTACCGGAATTATCTAATCCTGTTTTGCTCCCCACGCTTTCGCACCTGGGCGTCGATCTTCGTCAGGGCCGCCTTCGCCGCAGTATTCCTCAGATCTCTACGCATTTCACCTTTTTTTTTTTTTCACCTGGAATTCTACCCCTCCTGCAGGACTCCGGCTTGCCAGTATCAGATGCAGTTCCCAGGTTAGGCCAGAGTTCACATCTGGCTTAACAAACCGCCTGCGTGCGCTGCGCCAGTAATTCCGTTAACGCGCACGCCTCGTATTACCGCGGCTGCTGCTGGCGCAGGTTAGCCGGTGCTTCTTCTGCGGAGTAACGTCAGTAGGCAAAGGTATTAATACCCTCCTTCCTCCCGCTGAAGTAGCACACCTGGCCAGAAGGCCTTCTTCATGCACTTGGCATGGCACCATCGAAGATACCATTTGTACAATATTCCCCTGCCTGCCTCCGTAG
+
)(%(+3(,,2.)14.0)(...,&*%25:0*.30'%)%,+-'('%('&()8105,.,085+*&''&.++,+*)*)+.(%&'),.0))'('-0.)'*&&&&%0..*&*-,+59741,)%)(+//1.-%20'-$,)33(-))*&+(&%*%*+%)((&(#&&'*10..)+1.+0+&()&'&*,0201*)+%%(-%')()2+,305),(1),-.6,9,.1*0.8511,((**'),53-//+,.(*,&'*/,./2/3-..('*)+,124126)''((.,159;650*%%((%*,,,,)(,'(1840.*+-.0035))%$%&%&/'$&*+,,-(&),,+'(,12;22./3012<;786(22/71//10/1028:/-/2430*,.4/747:+,+.-+,*,&')))-*&)*.3+*'*-314,,*51-+,(+&#(+)*.5+/'*+$0',*&.0..(++'*&&&$$&$++.,011.+)*$()64:281-.4210-173+-/56.+$%)++&*.)'$(,,-495/''+((7607(2,//57<98:722/0-//-/0('*1,5:9/6*+&&&%%%**('-*$*'(&'&(%-3.74*'('(*('(,02(+6:8,,-279*3046160.)(')$'%$$().'%$2/1-(*,4)+,00,0,)&'%()%(*-2'*'*'&'(%&&#%%*%,13++&/0*251.**').002302,-1'%(&(&&&(,)13132'+,(/+./2113/-*,.//5+&)),..)'(((/7,.%%$'''*(,+(,(-033314&+3'/,'()(-.05525.-/(212388/540.45544411/1)+.8/,,(&((+//122332-*%)''&..%1*3('-20,,.0..2(.63,+,$('*2-,.1)(-)+/144514524:25+*,()-'/,4,(+%+)5++,.21,.&)&'../.+1(,,1778867.3&&%#$&'&(%/&,*.,-()/141-+&'%($*(*0176391060.1..,+*)*,*2*($&#1)&-((*0,0+%'2,36<98760.%&%(.+'(++-/))'(05*,.,+/()%##%'+*06)31...71)-5001)**+**)%)3,,./(+(./,30/30.3;42)%*$%$$+)1,,.)'$0*2/.&)'&$##',++4+&)'-.7023;093-'&''&)+2,20+(&*
@38086d39-d557-49b3-b30b-7198338ef1e6 ch=367 read=152985 start_time=2019-12-13T10:32:30Z barcode=BC01 runid=2c9cf7bc05858273f10e7d7ec552fc0bd742dc3e
TCGGTGTACTTCGTTCAGTTACGTATTGCTGGTGCTGAAGAAGTTGTCGGTGTCTTTGTGTTAACCCTGCCCCGCACACCAATCGCTCTATCTTCCGGTTACCTTGTTACGACTTCACCCCAGTCATGAATCACAAAGTGGTAAAGCGCCCTCGAAGGTTAAGCTACCTACTTCTTTGCGGCCCACTCCCATGGTGTGACGGGCGGTGTGTACAAGGCCCGGGAACGTATTCACCGTGGCATTCTGATCCACGATTACTAGCGATTCCGACTTCATGGAGTCGAGTTGCGGAGCTCAATCCGGACTACGACGCACTTTATGGTACTTGCTCTCGCGGGTCGCTTCTCTTTATGCGCCATTGTAGCACGTGTGTAGCCCTGGTCGTAAGGGCCATGATGACGACGACAAATGCGTATCGGACATCACTGGCAGTCTCCTTTAGTTCCCGGCCGGACCGCTGGCAACAAAGGATAAGGGTTGCGCTCGTTGCGGGACTTAACCAACATTTCACAACACGAGCTGACGACAGCCATGCAGCACCTGTCTCACGGTTCCCGAAGGCACATTCTCATCTCTGAAAACTTCCGTGGATGTCAAGACCAGGTAAGGTTCTTCGCGTTGCATCGAATTAAACCACATGCTCCACCGCTTGTGCAGGCCCCGATCAATTCATTTTGGTTTTAACCTTGCGGCCATTACTCTGGGCGGTCAGAGCTTAACGCGGGTAGCTCCGGAAGCCACGCCTCAAGGGCACAACCTCAAGTCGACATCGTTTGCGTGGACTACCAGGGTATCTAATCTGTTTGCTCCCCACGCTTTCGCACCTGAGCGTCAGTCTTCGTCAAGGGGCCGCCTTCGCCGCCGGTATTCCTCCAGATCTCTACGCATTTCACCGCTACACCTGGAATTCTACCCCCCTCTACGAGACTCAAGCTTGCCGGTATCAGATGCAGTTCCCAGGTTGAGCCCGGGGAGTTTCACGTCTGAAACAAACCGCCTGCGTGCGCTTTACGCCCAGTAATTCCGATTAACGCTTGCACCCTCGTATTACCGCGCGGCTGCTGGCACGGGTTAGCCGGTGCTTCTTCTGCGGGTAACGTCAATAAGGTATTAACTGCCCTTCCTCCCCGCTGAAAGTGCGCAACCCGAAGGCCTTCTTCATACACGCGGCATGGCTGCATCGGGCTTGCGCCCATTGTGCAATATTCCCCACTGCTGCCTCCCGTACGGAG
+
*&1'0%)%.203,-35*.2/-.34++.+/099889755/+/-(7,+,+)*-&*+/;8--/151/3:++*.&)($%$'&)0/83989983320)),*(.02&-..0-/6-..%02481731+/164,111877587:22337136-)-017//3'(+182;42.00124.)+*4./62)**&.0,*0-39.*510401375669143003456881*)-,)38:3:54975:40110119323::601110../-6/*'&&'*+34+.(**02847786//0134709+-+,)&+.0*710)4/470000061.),164)+(+&$)+*-.02-315**.-0-//:.530,*()237:;8:;52320-//*,/**-04;600:7613.+.898;870.((&%&%&''')/0*'($&%(((($%'*//54:33-1222:77;0-/9-6:.-616185786662911+325%43**+('*..9+-,+-1214001:722413,/,).404:833348656/15533444770/181:::77878;889886377<;:74.+((')'&(*.2-)*(--42011893-/60;899<;;96805278;82:.1-1/9:98<:9:525002881),,-2:012+*-.3::8:678/,//+.01',,.04+(,/0/96<91:;9*.)((&#(%)'.+)*--*/)2((()))+',+2371()))+--4/0,.(-'--,.-:+1.)0)/94546;88.+190/'.384:39.6/342'00254923&*,-/3,+0),3..,),+2110902,-/93-27498,---,2730-1.2:46426675.00/166467-'275+4/1494<869;59;,*,-2;85+5**)21/*%('*/23260.-9.9563../8/00-,/306891971-//.*.121228520,-2/.9:262217,/3;78676<3<-+19593.315--01(().90,(*,.13)&*)'3/'.-27:799821-,*./,+0/2/)*/0539<68221-0.,22810/118++'&&''8/02,-+*38455819.+$'.6/40--16'/+((-6.3624551,4,29868-2((&((..-012++.)2672:6443<;,);96/61--'&#&'%.2(),/-30828::<98643+0.//8130442234345)15117.450:7,+5/01:/://0;168.'+*))**08.89***)%(',(
@afd37ed7-5d64-4c71-8e7d-c3ab88cac694 ch=191 read=190690 start_time=2019-12-13T10:32:30Z barcode=BC01 runid=2c9cf7bc05858273f10e7d7ec552fc0bd742dc3e
CTCCACGGGAGGCAGCGAGTGGGGAATGTGCACAATGGGCGCAAGCCTGATGCAATAATGCCGCGTGTATGAAGAAGGCCTTCGGGTTGGCAAAGTACTTTCAGCGAGGAGGAAGGGGTAAAGTTAATACCTTGCTCGTGACGTTACCCAGAAAAACCGGCTAACTCCGTGCCAGCAGCCGCGGAAGTAATACGGAGGTGCAAGCGTTAATCGGAATTACTGGGCGTAAAGCGCACGCAGGCAGTTTGTTAAGTCAGATGTATGAAATCCCCGGGCTCAACCCACAGAGACTGCATCTGATACTGGCAAGCAAGGAGTCTCGTAAGAGGGGTAGAATTCAGGTGTAGCGGTGAAATGCGTAGAGATCTGGAGGTACCGGTGGCGAGCGGCCCCCCCTGGACAGACGACGCTCAGGTGCGAAAGCGTGGGGAGCAAACAGAGGATTGAATGCCTGGTAGTCCCGCCGTAAACGATGTCGACTTGGAGGTTGTGCCCGCTTGAGGCGTGGCTTCGAACTAACGCGTTAAGTCGACCGCCTGGGGGTACTGACCGCAAGGTTAAAACTCAAATGAATTGACGAGGGGCCCGCACAAGCGGTGGAGCATGTGGTTTAATTCGATGCAATACGAAGAACCTTACCTGGTGACATGCAGAGTTTTTCAGAGATGAGAATGTGCCTTCGGGAACCACCGTGAGACAGGTGCTGCATGGCGTCAGCTCGTGTTGTGAAATGTTGGGTTAAGTCCGCAGCAGGCGCAACCCTTATCCTTTGTTGCCAGCGGTCGGCCGGGAACTCGGGAGACTGCCAGTGATAAACTGGAGGAAGGTGGGGATGACGTCAAAAGGTCATCATGGCCCTTACGACCAGGGCTACGATGCTACAATATGGCGCATACAAAGAGAAACGCGACCTCGCGAGAGCAAACGGACCTCGCCAAAGTGCGTCGTAGTCCCGAGTTGGAGTCTGCAACTCGGCATGAAGTCCGGAATCGCTAGTAATCGTGGATGAATGCCACGGTAGATACGTTCGGGCCTTGTACACACCGCCCGTCACACCATGGGAGTGGGTTGCAAAAGAGTAGGTAAGCTTAACCTTCGGGGAGGGCGCTTACTTTGTGATTCATGACTGGGGTGAAGTGTAACAAAGGTAACTTGG
+
+(-&%&,55+/52-1/%%&'.*,)**,&5(*-1.811:2/)-/4+070103120)).00/45-.*-/202345)*//1279;91:-5,,)+481.200.67/+00,*-/*.-/.,6+)*-:7+0/1.-,+*/++,,-(2*&,053-7/%&'-1/4.**(''(0,+-461247;5010.4,.-,&&'(,,5/./04+-)(*764133544348/72427044:656678:7.//.,/.2.,04(2320)/.9/787/.33-)%$&,3.*155))0/46,,(+)$%%')&(-,+---,9(()--40/1,,+%&$'&($(*23812/))&.(1,)))-1329(*861*()()1./.:0..;98.,)'*0122*,)%')+2687896+-'*%1034983-/0982'(**'('+,,-(.6333-*+)(+,1178.(+07825)1%((&2(&'62)72.48887/:3+*0189:;8410.,/1/1,,**&%'(/923/83-%(0),,330723.*&)').+-.1238674;58+0769999:;616/'&*)*(*'.-.1((+/*8/96+./53;:7++*0.-.5&$(40,8:,*,,-+/,.0217;,/.+412897<98:9;97662+,%$#*+,3++'**(+,/852/2+*+'2&0%()',8<;/13.--/01111467:785603.809/51%')022*,05(+,.../.4707*(%&()*/1558456.0-164-.-:1;/403:5577-40%4)(+,*.*+*/(,4.116.5.,/41-1-..4734085-+961644.+(*)/037.-.,,32356;220492/1,.*+(*14,00144678,50*'(*,99755')30*(3-./13;2898,)()&%*-665081/$%'//14550.89+'((,,'++,,&25377.--*%)&07,57:452/0//.//)(,.4336575771/,,'-1.1(%&(*84/:/./.9.-,1,1.+*+')/-,+,,-00+2-6/0/;7:2*+,635:0./5;994:97827;:*-1-*0)))2..024;9;:.,*+.756:15-0,+*(++/3915158+&%'(+01/,*''((,--/176,4-)(.84/2*+'%',1,,55789888757868932.1,**,.(%&&)))6-22.((/,
@95b28a7d-cb16-4093-9dbf-f70d59c4c94c ch=331 read=80054 start_time=2019-12-13T10:32:14Z barcode=BC01 runid=2c9cf7bc05858273f10e7d7ec552fc0bd742dc3e
CCGGTTACCTTGTTACGACTTCACCCCAGTCATGAATCACAAAGTGGTAGCGCCACTCCCGAAGGATTGGCTACCTACTTCTTTGCAACCCACTCCCATGTGACGGGCGGTGTGTACAAGGCCCGGGAACGTATTCACCATTGGCATTCTGATCCACGATTACTAGCGATTCCGACTTCATGGGTCGAGTTGCAGACTCAATCCGGACTGACGCACTTTATGAGGTCCGCTTGCCCTCGCGAGGTCGCTTCTCTTTGTATGCGCCATTGTAGCACGTGTGTAGCCCTGGTCGTAAGGAGCCATATGATGACTTGACGTCATCCCCACCTTCCTCAGTTTATCACTGGCAGTCTCCTTTGAGTTCCAGCCGGACCGCTGGCAGCAAAGGATAAGGGTTGCTCGTTGCGGGACTTAACAACATTTCACAACTTACGAGCTGACGACAGCCATGCTCATCTCACCCGGTTTCCCGAAGGCACATTTCCTCATCTCCTGAAAACTTCCGTGGATGAAGACCAGTGGGTTCTTCGCGTTGCATCGAATTAAACCACCATGCCCCACCGCTTGTGCAGGCCCCGATCAATTCATTTGAGTTTTAACCTTGCGGCCGTATCCCCAGGCGGTCGACTTAACTGCCCGATTAGCTCGGAAGCCACGCCTCAAGGGCACAACCTCAAGTCGACATCGTTTGGCGTGGACTACCAGAATTATCTAATCCTGTTTGCTCCCCACGCTTTCGCACCCACAGGCGTCAGTCTTCGTCCGGGGGGCCGCCTTCGCCACCAGTATTCCTCCAGATCTCTACGCATTTCACCGCGCTACACCTGGAATTCACCTCTACGAGACTCAAACTTGCCAGTATCAGATGCAGTTCCCAGGTTGAGCCAGGGGATTTCATCTGACTTAACAAACCGCCTGCGTGCGCTTTTACGCCAGTAATTCCGATTAACAGCACCCTCCACCGTATTACGCGGCTGCTGGCGCGAGTTGGCAGTGCTTTTCTTCTGCGGGTAACGTCAATGAGCAAAGGTATTAACTGCTCCTTCCTCCCCGCTTCAGAAAGTACTTTCTTGAGCCTTCTTCATACACGCGGCACGGCTGCATCGGGCTTGCGCCCATTGTTATATTCCCCACTGCTGCCTCCCGTAGGG
+
30(.(.*-105-.7(,-/379404781/014++*+,54578;2./19+*'():1(().5-(-).,',',())/2:6079;35<:.2/0.90*+)68,+50,03538511+.,*,64695305,(,57.:529639103:*,+(0,12:64//,.*),/*4+*+5,,-,-7;854-0080'+*),-0)(-60,/''446719-/)00)*)+,4,*().772,-'1,./3/029/43/*-.1-**.,//446./*06+'%'*/5680-..*-,-,%+-//*$$&),1.+/88946/+*,%)48+)()*..-,*,*+,7..370/++++116094+...0;,+,:69.9---764243457/-290:*%,373:7;6575271/,327*.8,1-)01/,,)+-0106.,.961,/*/(((.+43:70/0/3+))+/3.///0214.50./1'($$&'&.343-3,+-5/8+04/,-.+.,)($),.***-28760+*)-,*.)*14222:;:84++'53/2,1*-),;9:<86715/*./04-7-2.1:6*(%)+/01/:8+*442/2/,0./)2-154*(&).-:/;2-28/,'.+;:*.()$$%&)+.0/''#(,0:-+.;9810/-.1102/)'&+/+'&+''&*+9/.//)-0**(,,,.//-7,+-/3707/3+5+00.22127+0-()/.048;88569;902/60556374-4(*+;:-+//4::/+/,.066335147(%)+,14275/4537;956/0+-285.34.-1,5174+%&#%%,+0;9812,--198899685857<7/57934')*+++.54:8/4-9-(01'-4453456567,,',-//08+0000851230166688;4./707-,+3'#+64+)5852*-.001-4.6/56866;232.-013561)++*&#(*)+*+.1609/4.01..(*%%&'+1214'$''(,-3-(-,,40/057:11-',,&((-.,3&0,-,1**0035302709977:/-/0-6010789;+,*)%+).'&0&&)-4,375.75/*%))1),&*'(&,*+,-+%*(((5699<99<:**,-*/+/.824,4,+,12011&88657-..2;7+4,'*'&)(+,/131%,-453104+33**3%//&
@bced13de-34e0-47a7-bf5f-e90ac745f389 ch=320 read=81923 start_time=2019-12-13T10:32:02Z barcode=BC01 runid=2c9cf7bc05858273f10e7d7ec552fc0bd742dc3e
CCGGTTACCTTGTTACGACTTCACCCCAATCCTTTGGCCCTGCAGCCGGCCGCTGCCTCCTTGCGGTTAGCTCACGGACTTCGGGTATTGCCAGCTCTTGGTGTGACGGGCGGTGTGTACAAGACCAGGAACGTATTCACCGCGACATTCTGATTCGCGATTACTAGTAACTCAGCTTCATGTAGGCGGAGTTTCAGCCTGTGAAATCGAACTTCAAGGACTGGTTTTAAGTTTGGCTCCACCTCGCGGTATTGCATCTCATCTGTACCAGCCATTTAGCACGTGTGTAGCCCTACACATAAGGGGCATGATGATTTGACGTATCCCACCTTCCTCCTGGTGCTTAGGCAGTCTCCTTCAAGTCCTCCAACTTAATGGTAGTAACTAACGACAAGGAGTTGCGCTCGTTGCGGGACTTAATATCTCACGACACGACTGACGACAACCATGCACCACCTGTCACCTTGTCCCCGAGAGTTCCTCGATTAAAAGAGTAATGCAGGATGTCAAGAGTGTAGTGGAGTTCTTCGCGTTGCTTCGAATTAAACCACATGCTCCGCTACTTGTGCAGGTCCCCGTCAATTCCTTTGAGTTTAATCTTTGACCATTACTCCCCAGGCGGAATACTTAATGCGTTAAGCGGCGGCGGAGGTGTTGAAACCCCCACACCTAAGCCATTCATCGTTCACGGCGTGGACTGCCAGGAGTATCTAATCCTGTTTGCTCCCCACGCTTTCGAGCCTCAGCGTCAGTTACAGTCCAGAGAGTCGCCTTCGCCACTGGTGTTCTTCCTAATCTCGCATTTCCACCGCTTCTGCTAGAATTCCACTCTCTCCTCTCCTGCCTCTAGATAACCAGTTTGGAATGCAGCGCCCAGGCCAGGTATTTCATCGCAATCATCGCCTACGCTCCTTTACGCCCAGTAAAGTCCGGATAACGCTCGCCACCTACGTATTACCGCGGCTGCTGGCACGTAGTTAGCCGTGGCTGCATCCTTAAATTTACCGTCATTATCTTCCCCAAAGACAGGCTTTACGATCAAAACCTTCATCACTCGCGCGGCGTTGCTGCATCAGGGTTCCCCATTGTGCCAATATTCCCCTGCTGCCTCCGTAG
+
1.+/0:-..8.-16-//14561,/,.)(-,0'%,&/'54-*%(($(&)/06057788890.1...,--,*,.,+.+3/0467-843-31+2-.$)('((-)/*-()*524.,0-.1.)&%'''.37&51511::89;3127-0602+272.('/,51//',%&(,+*,,&')-)),3740503416/),%*0911*'+.++((&((&(-1.,0+-(*'-*/22+387/-&*39-1.2123,./,-+)/+,-090016687/55865.5.,+.'&)($$'(&-,...,($)&11)*.435635/78+*()(/10-591-))%(&(*70*,)')+/13964*&$''(+&&*$'*.-.%%.&+')*.6,6(,(*.,0-+472//1173./-24-.6,,*&(.**,2115408,'+0-3.3-/*))*,21,//.--,)&).../0188778.2,,)1++6-/-1116.4.-*2('$%($&'/3/9/11.:-820,&'*)1+-(()0257/.//-&'&(%%$$*%'$(8<49;7+.-/,+.564+,+/*+/.00--/16-,7+*120041)4,.'45.0()$"&+1557/'(+)*-.1:3-3//*)%('48(.&&()8:8-++..'.,1.1/4.4.7462-2,,,/16**())++(.,-.2-27*//+2,'-+/.,,)&&&(/656844681-,-0/06692/3'*)%2/+*-/1534962722/:-*,(074,-0.-0://,-03997122238+61901.-50),)))(),64775:5*)(%))/*)(.9946,('-41010),19;04)$,,()+)%#$'+'&+)1,68+.-/12444444431+/''(+--8.2(6-/648,-1%//-41*)&*&*),/00'.-2,/8743,-&&&-)),*1+087111106+47*&*&((&%&(-/)%*.(3*/008548:;:;9/07.,1,.-,8./632150110,0'&$+*.//03*.14,3621-%&%(3/*.1)-)0)'.4377.51-/37588:+21-,-.-0,+-::003555/60&020510291110*/+-+2.4/<--,..1120/2&(/7:;2(+*&'%#&,*+,3031.+++/1,./*48,+,+
@d2eb43d6-084a-4f9d-b2a4-8254c5ce30cf ch=292 read=139800 start_time=2019-12-13T10:31:54Z barcode=BC01 runid=2c9cf7bc05858273f10e7d7ec552fc0bd742dc3e
CCGGTTACCTTGTACGGCTTCACCCCAGTCATGAATCACAAAGTATTATAGCGCGCCATCCCGAAGGTTGGCTACCTACTTCTTTTGCCAGCCCTCCCATGGTGTGACGGGCGGTGTGTACAGGCCGGGAACGTATTCACCGTGGCATTCTGATCCACGATTACTGGCAATTCCGACTTCATGGAGTCGATTTGCAGACTCAATCCCGGACTACGACGCGCTTTGTAAGTCCGCTTGCTCTCGCGAGGTGCTTCTCTTTGTATGCGCCATTTGTAGCACGTGTGTAGCCCTGGTCGTAAGGGCCATGATGACTTGACGTCATCCCCACCTTCCTCCAGTTTATCACTGGCAGTCTCCTTTGAGTTCAGCCGGACCGCTGGCAACAAAGGATAAAGGGTTGCGCTCGTTGCGGACAACAACATTTCACAACACGAGCTGGCAGCAGCCATACAACACCCATCTCCGCAGTTTCCCGAAAGGCCGCATTCTCATCTCTGAAAACTTCCGTGGATGTCAAGACCAGGTAAGGTTGAACGCGTTGCGTAAATTCAACCACATACTCCACTGTGCGGGCCCCAAATCGAATTCATTTTGAGTTTTAACGCGGCCGTACTCCCCAGGCGGTCGACTTAACGCGTTAGCTCTGGGAAGCCACGCCTCAAGGGGCTGCTCCAGAGTCGACATCACGTTTACGGCGTGGACTACTGGGTATCTAATCCCGTTCGCTCCTGGCACCATGCGCCTCAGCGTCAGTTTCGTCAGAAAGTCGCCTTCGCCACTGGTCGTTCTTCCTAATATCTACGCATTCCTGCCGCTACACTAGATTCCACTTTCCTCTCCGATACTCGTTGGCAGTTTCCATCCCATCACGGGGTTAAAGCCCCGAACTTTTAAGACAGACTGACCAATCCACTGCATGCCTTTACGCCCAATAATTCCGGACAACGCGCACCTACGTATTACCGGCTGCTGTGGCGTAGTTAGCCGCGGCTTTCTATTCGGTACCGTCGTCCTCGCGCTATTCGCGCAGAACCATTTCGTCCCGATTAAACAGGCTTTACAGCCCGGCCGTCATCACTCCGCGCGGCGTTTGCTCCGTCAGACTTTCGTCCGTGCGGAAGATTCCCCACTGCTGCCTCCGTAGGAG
+
45264:46270.1().-+-2/'.-/'+-97(.():32*.*/+'&$'&&$(*,00/02%),52))))*/)%%%%#(.)*/3:52::../*.%00+',28029988358:58:114/.442.-+,213*36,62.4/21.*13567;81897245::6-..-17//+,'&$+'8+3-,/9/;8988,+,)'$,3&(5487777*4+-.*.1++'$',,/)(%(,2-&+&1&()*)+.6-.*)''$$-%+**-01;31/.60,-+*'),290:2)),')*(,+/-/+)**+,%$(//01803,567822./1.++(,..578860823++00.2/3/0*+.78.+*..//01/),,7992/21*(-)*'#&32/81664333602,158)4-8855'(//-:/0-2.,-+4++,74-1*.,..129,*)(,')%.&&+-,.)2&*++%+.(*),21/&..--//57*&,*/7<-42,,-&)(**%#''18334488623.0+0,0243956:;52,)*.91189137551434-%$''&&''&%&+-)'1*5/*),.'(*+)3223'(%'*+./004/,'$%',0+,((7+..9:5.111:61**'()*417(4)//038+,1:8)7612/42:2;01/)*,-,2461*5).1,.2&)+.,,/'+*11))&$%'()*%'(,5517454(*+,01'*'.+.0392-.&&'*10-17668;33:2/2;946660*/.-+.*-'%%'//+.'(+340*.)83--10,*.2+))2,453648::'++)(-(%+++6+:-&)9//075+3/2-0.+%&'11*,1).)*/&(+*20.%'/7../../4.-..%+*)))./-*$14<7/5++.74.0.&.'2840908+,.670,/61/7:8-6,44437.,+,,3/8/80%*((+#%&+,+4-&+*(&$+(+,.4/3.0.8813+)**+//212368.:.(,#%#%##%%%$%,*+*(631.-0../32+/1,'--36:1420335452455670/&/00580((#&')+.34.39)+')*,*)*6,0,'(%(*&(,*()-*02&*)*./589:0---31,,,+/72/37+)1149007+//*,2-),36*&,&,/8-0-,10567+&))*.,+-2,65++(($&%
@7d796c11-8b27-4c4e-8120-353bd2023cd1 ch=116 read=162009 start_time=2019-12-13T10:31:45Z barcode=BC01 runid=2c9cf7bc05858273f10e7d7ec552fc0bd742dc3e
CCGGTTACCTTGTTACGACTTCACCCCAGTCTGAATCACAAAGTGGTGGCGCCCTCGAAAGGTTAAGCTACCTACTTCTTTGCAACCCACTCCCATGTGGTGTGACGGGCGGTACAGGCCAGGAACAATATTCACCGTGGCATTCTGATCCGTTACTAGCGATTCCGGCTTCATGGAGTCGAGTTGCAGACTCAATCCGGACTTCTGACGCACTTTATGAGGTCGCTTGCTCTCGCGAGGTCGCTTCTCTTTGTATGCGCCATTGTAGCACGTGTGTAGCCCTGGTCGTAGGGCCAAAAGGTATTGACGTCATCCCCACCTTCCTCCAGTTTATCACTGTGATCTCCTTTGAGTTCCAGCCGGACCGCTGGCAACAAGGATAAGGGTTGCGCTCGTTGGGACTTAACCCAACATTTCACAACTTTGAGCTGACGACAGCCATGCCAGCACCTGTCTCACGGTTCCCGAAGGCACATTCTCATCTCTGAAAACTTCCGTGGATGTCAAGACCAGGTAAGGTTCTTCGCGTTGCTTCGAATTAAACCACATGCTCCGCTACTTGTGCGAGGTCCCCGTCAATTCCTTTGAGTTTTAATCTTGCGACCGTACTCCCCAGGCGGAATGCCAATGCGTTAGCGGCGGCGCAGGTGTTGAAACCCACACCTAGTATTCATCGTTTACGGCGTGGATTCTGCAGGAACCATCTAATCCTGTTTGCTCCCCGCTTTCGAGCCTCAGCGTCAGTTACAGTCAGAGAGTCGCCCTGCGCCACTGGTGTTCTTCCTAATCTCTACGCATTTTACCGCCGCACTAGAATTCCCTCTCCTCTCCTGCACTCTAGACCGGCGGTTTGGAATGCAGCACCCAAGTTGAGCCGGGTATTTCACATCCCACTTAATCATCCGCCTACGCTCCTTTACGCCCAGTAAATCCGGTTCGCTCGCCACCTACATTACCGCGGCTGCTGGCGCGTAGTTAGCCATTGGCTTCCTCCTTAGCAGGTACCGTCATTATCTTCCCCAAAGACAGGCGTTAGAAGGCGGCGTTTGCCATCAGGTTTCCCCCATTGTGCAATATTGCTGCTGCTCGTAGGAG
+
32++2++8739122+--.13322,897,25751)0*+*,.-&&(%(.(2-).7.*,+'.'(&/)08.55460.,-3806:4)...6:-+/,39--95/4853524.(,++0*-'('*.+'%1-+)('$%(.62237376;979:90//-13'()('&$'()2380*1.-1832464-...09719-0%-'+*-09462343-)(&%000,/+,/9514567688536.,,*+,-,-.&,**)(*+557/66.-5454546:/,0)((+-,-00364.-.998,09:8405,/7.8.:8+(()&'((),,-16:.787,36403-,.2/01</..<861.('*-83;81;7204749,*-4.3044722557568114.6173/*41-:,1177573-.33-,1,6.-3-./656</-++04+&'%'(756634679649;)8,7-,)++39267876.02:8076/,01210+))0+))+55877//1::72595;777<;;598635689405//+208;78;747-8.+,/5..-6+7,<6:<23232324911421130120/'0-.668023:9:4:33.:5..-:;;-486/5/..42-+)))-,:99/%+.20322/(+'*1,--12;4452:5,30,0()(()2,)15).8-'(,2:6159707101858;8.3/82117-*'+'''+%,('&%&--./.3/100.68+*./0:2-*10;72,3787141*2226/-2///5136+*+*(*+-%+*($$(,1966899988<892:''3,,....--11)16+&(*1(++#%&)*0',)/.*8),-19343437/01/0/0)%&2/,)0,,2/6)4/5:4140021/81//*-*&(+53+/)2*.9.0'(+,/1)'()&,,.//78217:76757794/93-/233,)(,+-1*.-)+'%%$&'*1220415-+&''+2625597779):'&&*(2--3)'$'$(+&.(*1-2+*.),+*)+).&.&*02*+*-0-.6:25;;4,70//.(')('(,*)***%%%%%2.;'&&((*-(/3*:-1:<9/./9331-/('$(%#,+12,*+)-)*+2(.$
@dccfed42-12a7-458e-99fb-4ee108e3dd8b ch=81 read=95200 start_time=2019-12-13T10:31:37Z barcode=BC01 runid=2c9cf7bc05858273f10e7d7ec552fc0bd742dc3e
CTCCTACGGGGAGGCAGCAGTGGGAATATTGCACAATGGGGAAACCTGATGCAGCAACGCCGCGTGATGATGAAAGGTTTCGGATCGTAAGCTCTGTCTTTGGGGAAGATAATGGCGGTACCCGAGGAGGAAGCCACGGCTAACTACGTGCCAGCAGCCGCGGTATTATGCGTAGGTGGCAGGCGTTATCGGATTTACTGGGCGTAAAGGGCGTAGGCGGATGATTAGTGGGATGTAAAATACCCGGGCTCAGGTGCTGCCATTCCAAACTGGTTTATCTAGAGTGCAGGAAGTGGAATTCCTAGTGTAGCGGTGAAATGCGTAGAATTAGGAAGAACACCAGTGGCGAAGAGCGACTCTCTGGACTGTAACGACGCAGGCTCAGCGTGGGGAGCAAACAGGATTAGATACCTGGTAGTCCACGCCGTAAACGTGAATACTAGGTGTGGGGTTTCAACACCTCCGTTACCGCCGCTAACGTGAAATATTCCGCCTGGGAATTACGGTCGCAAGATTAAAACTCAAAGGAATTGACGGGACCCGCACAGTAGCAGGCATGTGGTTTAATTCGAAGCAACATGGCGAAGAACCTACGCAGCATCCCTTGCATTACTCTTAATCGAAATCCCTTCGGGGACAAGGTGACAGGTGGTGCATGGTTGTCGTCAGCTCGTGTCGTGAGATGTTGGGTTAAGTCCCGCAACGAGCGCAACCCTTGTCGTTAGTTACTACCATTAAGTTGAGGACTCTAGCGAGACTGCTGGTTAACCAGGAGGAGGAAGGTGGGGATGACGTCAAATCATCATGCCCCATATGTGTAGAGTACACGTGCTACAATGGCTGGTACAGAAGATGCAATACCGTGAGGTGGAGCAAACTTTAAAACCAGTCTCAGTTCGGATTGTAGGCTGAAACTCGCCTACATGAAGCTGGAGTTACTAGTAATCGCGAATCAGAATGTCGCGGTGAATACGTTCCCGGGTCTTGTACACACCGCCCTCACACACCATGAGAGTTGGCAATACCCGAAGTCCGTGAAGCTAACCGCAAAGGCAGCGGCCGAAGGTAGGGTCAGCGATTGGGGGTGAAGTCGTAACACTAAAGGTAACTTGG
+
)+0*()1&28))-3,*000197:4*0-,1211357<9960)'+0.6)),752,-,1../6:210(('%&*+)('&(/*<4-,0,/054:1+,,/00512:1153**.*,-*&$&$$*,0.*-'%%-*),'(2,-2%&'&((-.+,+.164882-0..23/0/+*)-*++&,++*,-+2;7559984.,*/'+(/23,-14)./.:/9)+14/77737776332/7/,''(4:-00,332-)*40+.267+,%...+),+))(,/3,:9222042:'*.961*+--..+-)'&''*0/+*&(&)%-/*+'+,3653088104758*,)0*'.6/6+,0/.1849323.+).+,./.1//32,012/776652-(')'&$)/-5-'++,:4*1,%-+63&/-*-$/*0/65436259888784.0149678<63*)+-920.0,05766251//917081112+2)%)('1845:622/3.-++,'*-24974158+,*'%%('%)-533025.**6+09:-235',*(((&))(*502,)-+'&**/-/.*./&/...0-+,31<944462*-)')4(4,'(./,,*%&.+)*+520(//*067)%2./,7/--/.-/,..0.034*,0*)4/52:8186/10,-/3&++-0675545/74/-4018978777786344534*.47/9-32,0**''//('.367&',,*0,*.3*+*(($&'/%&+.'+-/17438382/7.*-212533-**&(*,.73,''++84725236/,0)-0+5-1427;577568677711122:98;46-4*%*)*,21+&&%$$'('+)*0986417/.:22021/0)&',(*:9.:---:;87.*)**/4,*,+7/1.:9/;;8/600298808894-3'-0-/0310/,,0**07556/.-.0116-../,*'(6-./-2012--.175:43401764563558500/.&/.1/9/+/350-2.-,1211159/01(*/(-+,).4//++'&)02-/*100+62)'.,(,2)-0//.&)*..43/4*(%'(1.01.5/2.0-.,,,07.,,3453%8&47:3+2+,('(-'2)&)%((05*,3+03)&',*
@5ead581f-f916-4c65-bbec-cc66d7536fa6 ch=323 read=79219 start_time=2019-12-13T10:31:36Z barcode=BC01 runid=2c9cf7bc05858273f10e7d7ec552fc0bd742dc3e
CCGGTTACCTTGTTACGACTTCACCCCAGTCACGAACCCCGCCGTGGTAAGCGCCCTCGCGGTTAGGCTACCTGCGCTTCTGGCGAGACCCGCTCCATGGTGTGACGGGCGGTGTGCAAGACCCGGGGAACGTATTCACCGCGGCATGCTGATCGCGATTACTAGCGGTCGACTTCACGCAGTCGAGTTGCAGACTGCGATCCGGACTACGACGGTTTATGGGGATTGGCTCCCTCGCGGGTTGGCAACCCTCTGTACCTGCCAGCCATTGCGCGGCGTGTACCTATAGAGACCGCGGGGACGATAAACCCACCTTCCTCCGGTTTGTCACCGGCAGTCTCGATAGAGTGCTCAACTGAATGTAACAACTAATGACAGGGTTGCGCACGCCGTTGCGGGACTTAACAACATCTCACGACACGAGCTGGCGGCAATACATGCAATGCGGAGTTCTCTTTCGAGCGCAGATCCATCTCTGGAAACTTTACCGCCGTAATGTCAAGGTGGGTAAGGTTTTTTTCGCGTTGCATCGAATTAACCACATCATCCACCCGCTTGTGCGGAGTCCCCGTCAATTCTTTTGGGTTTTAACCTTGCGGCCCGTACTCCCCAGGCGGTCAACTTCACGCGTTAGCTTCGTTACTGAAAACTAATTCCCAACAACCAGTTGACATCGTTTGGGGCGTGGACTACCGGTGTATCTAATCCTGTTGCTCTTACGCTTTCGTGCATGAGCGTCGAGTACAGGTCCGGGATTGCCTTCGCCATCGGTGTTCATCAACATATCTACGCATTTCACTGCTACACGCGAATTCCATCCCCCCTCTACCGTACTCTAGCCAATGCAGTCACAAATAAGTTCCCAGGTTGAGCCCGGGGATTTCCGCATCTGTCTTACGCAACGCCTGCGCGCTTCCGCGCCCAGTAATTCCGATTAACGCTCGCACCCTACGTATTACCGCGGCTGCTGGCGTAGTTAGCCAGTGCTTATTCTTACTTACGGTACGTCATGGGCCCCTGTATTAGAGGAGCTTTTTTCGTTCGTACAAAGCGATTTACAACCGAAGAAGAGCGTATCCTGCACGCGGCATTGCTGGATCAGGCTTTCGCCCATTGTCCAAAATTCCCCCACTGCTGCCTCCCGTAGGAGCAATATCAGCACCAACAGAAGGTTAACACAAAGAGACAACAACTGGCACCAATGACGTAACTTTACCGCA
+
)/.+/+)*$&''.-%(*(++0+.835-1243-0./)2570+-867366/0**+3;2/*'('(%.%0696466,&,%),/-..-,))---8&(+-//(+-5124..-,6954.0//,0131)4)*'36)4;94889<8259221401340/.-,-&'*-22+*((()/&((*()$'+(,,102376585;57-/-&&'*//20(3-595)/*$'(+/:4//147-,/0./.-03)'..3,3)*(()-4+67-,1256431,-044(89-8+))'(+()&%%%$(-,-.0*(((25.0-)0--,*&**,&%')&+*+,-,358385<:02-,.7.41,+23/-**-&*%'+'*-2/20,*)3210-,.)&.0/80111.)2+2+%)+)&)(&(*-2,+'42211/3.++501.,))')*02134463'2&,))*-'%%&&'%)'$+&,(/(+1;9934;2--/0/$)%$,/3301517)*+-.)()('$'&$-'&(%%&%((2.).-7930,+,.188:<1-4/101812388,**.'***-*(*,.8986/25**-/+*..4*.&(*.65*+03643++(21,)11-78-0.3,/.,,3.:700:/22..,*%,0(-(&&)&(1+0*.,./03+++-44.8.-.;17:807540104:41+487792406/.//44-24+(1++.-564543/)$+')%'(-0/.2./23-58*-7.)(*,,-4:8148520-)+/3580'*'(23+/---'+42)-,%4803/./8959)35506)$&'%$')326892634.1;*,0..%**..).*+%%)+4*&)-3/892-,,++.-,.-1442&)(*+&)$2&565//360(&)*-3162'.,/.+*/8((&+0((<:+1(&*353.//*4,*+%%./,&*..1+))%&**%'(++--/,-8879;-)(,,9-51--01-0*00++*++,,48147-+(-))+-00(%&%%-+8,+**(-++,.,..9-0)'%(&((+','.'//(0*20151+,31//2*')*)+),/5;7<.867,6*.594:5'*'$--''+./..'('&*'($%#$&(100,')%)&(%.-2090//86467)3425:5.276,,39423119824:1<55-&)))+,(+20/98./51)(##)%*(,**+-+11464*)4*(,*/143'4*0*&&&&)+,,+)()*++)+)%$%(**(()*&''%$&$$%&
@67eac395-4bd0-44df-8efe-f20489f9ac1a ch=325 read=77186 start_time=2019-12-13T10:31:15Z barcode=BC01 runid=2c9cf7bc05858273f10e7d7ec552fc0bd742dc3e
CTCCTACAGGAGGGAGGCAGCAGTAGAATTTTCGGCGTGGGGAAACCCTGACCGGAAACAACGCCGCTGAAGGAAGAGGCTCGGATTGTAAGCTTTCTGTTATAAGGAAGAACGGCGGCTACGGAAATGGTAGCCAGTGGCAGTACTTTATTAAGCCACGGCTAACTACGTGCCAGCAGCCGCGTGTATGCGTAGGTGGCAAGCGTTATCCGGGTATTGGGCGTAGAGAGGAGCGAGCGGCAGCAAGGTCTATGGTAGCCTGGAAAGCAACTTTCGGTAAACCATAGAAACCAGGCAGCTAGAGTGCAGGGAGAGGATCGTGGAATTGCATGTGTAGCGGTGAAATGCGTAGATATATGGAGAACACCGGTGGCAGAAGGCGACGATCTGGCCTGCAACTGACGCTCGGTCAGCGTGGGGAGCAAATAAGTTAAGATACCAGTAGCCCACGCCGTAAACGATGAAGTACTAAGTGTTGGATGTCAAGTTCAGTGCTGCAGTTAACGCAATAAGTACTCTCCGCGCCTGAGTGAGCCGTTCGCAAGAATGAAACTCAAAGAATTGACGAGGGGCTGCAAGCGGTGGAGCGTGTGGTTTAATTCGAAGCGCAACGCGAAAGAGCACGAATGTACGACATACTCATAAAGGCTCCAGAGATGGAGAGATATATGAGATACAGGTGGTGCATGGTTGTAAATTCAGCTCCGTGGCGAGATGTTGAGTTAAGTCCCGCAACGAGCGCAATCCTTATCGTTAGTTACCATCATTAAGTTGGGGACTCTGGCAGGACTGCCAGTGACAAGCTGGAGGCGGGGATGACGTCATCGGCGCATGACCTGGAGCTACGCGCACAATGGATGGTGCAGAGGAAGCGAAGCCGCGAGGTGAAGCAAAACCCATAAAACCATTCTCAGTTCGGATTGTAGTCTGCAACTCGGCTACGCCGGTTGAATCGCTAGTAATCGCGAATCGGCATGTCGCCGGTGAATACGTTCTCGGGCCTTGTACACCGCCGTCACACCACGGAAGTTGAAGTAACACCCAGAAACCGGTAGCTAACCGCAAGGAAGGCGCTGTCAGAACAGGATGATGATTGGGGTGAAGTCGTAACAAAAGGTAACCCGG
+
.40)*01&55+..)%--,256-22.+'*)...)++.(('+-((+*,1**,15+-(',.,:64465*($&)*-,-+&((+(-*(-)7*,,3/',*0,3**-61007.72968:313147300.,)'(+()9/.+1)**/,(0&/***-./*--/+')+,/.00-1-,,,../08:1*,&$()&)'%#&''()++/2-,(*(+((),151,/(+/.'()-383-*.*&*&'1.(-.$$)('(''**++-3.,)'-11-(*+4)/),,)$%'*'(()*(--9;&88.0+)17+60)-66/210/-.0/39557)()(-4349(4(*,&0**+,,-.-)'**(333298/.101235640&(*+(&)+,'1'&(*,,**+.&(.03751022/59761'20**)*)20023,)*%'&&)-%/(&%)*7:8,-(-,60.(''$&%&%$%((0,*0/37579;770.)')'(*.1132+.0565533,0..1,0:7/15789786547131125655,'+)+)+)0-*-)0//.(%$%%),,,4960.2+*,70//85/2968,(&(*+-.-.&)+'%%##&(-*0-/124),,+'&(*128.0,.,)$(($&$'''))--07('*$,&-(&(+&0)*,2784411/.+07/*.++;*,-+./8720)'%%$&&+/..,--3400110./,-/12737%,'*&*$#$#$'(&'(%%$()-32659,**,.6.1.4-**21471/79897;751/2,./43;542:1294684692*.+8-9:056544461-(/*0,,/-(00/..++&)*.,')'&),2)/088986/,-,%('%'%%)'-1-.,&))'%)',((#',306;;;2/+)*('((+(-*/+/.,0443--*,-./1*-.374/96./6<<678878123/46:9*5%1')+)(41-$.(),/0,./1/1-+,'..5,,314257&641900+0//602&302387661-+/14584.//08,*,-4967-8--,,*+0-57430%,+..,.,(,')-''(*&+,2/,-/.)).2'**)'&$'*'*)*,0./(((&&((&./2-.2**'+(&,0(,'().+5..07,,'(/(*,35454570'*'+.:47+--
@a5b7e1b2-2843-44dc-a8e0-d5e4b57f8cf9 ch=137 read=100325 start_time=2019-12-13T10:31:16Z barcode=BC01 runid=2c9cf7bc05858273f10e7d7ec552fc0bd742dc3e
TCACCCCAGTCATGAATCGCAAGGGTAAGCGCCCTCCCGGCGGCTACCCTACCGCTGGCACGCAGCCACTCCCATGGTGTGACGGGCGGTGTACAGGCCGGAACAGTATTCACCGTGGCATTCTGATCCACGATTACTAGCGATTCCGACTTCATGGGTCGGGTGCAGAATCAATCCGGACTACGACGCTGTAGTCCGCTTGCTCTCGCGAGGTCGCTTCTCTTCTTTGTATGTGCGCCATTGTAGCACGTCAGTAGCCCCCCCACGGTCATGCAAGTGATGACTTGACGTCATCCCACCTTCCCTCCAGTTTATCGCACTGGCAGTCTCGCTGAGTTCCCGGCCGGACCGCTGGCAACAAGGATAAGAAGGGTTGCGCTCGTTGCGGGACTTAATAACATTTCACAACACGAGCTGACGACAGCCATGCCTTTACCCTGTCTCACACGGTTCCCGAGGCACATTCTCATCTCTGAAACTGCGTGGATGTCAAGACCAGTGAGTTCTTCGCGTTGCATCGAATTAAACCACATGTGCTCCACCGCTTGTGCGGGCCCCGTCAATTCATTTGAGTTTTAACGCGGCCACATCCCCAGGCGGTCGACTTAACGCGTTAGCTCGGAAGCCACGCCTCAGGGCACAACCTCCAAGTCGACATCGTTTACGGCGTGGACTACCAGGGTAGCTAATCCTGTTGCTCCCCGCTTTCGCACCTGAGCGATCAGTCTACGTCAGGGGGCCGCCTTCGCCACCGGTATTCCGCATCCAGATCTCTACGCATTTCACCGCTACGCAGATTCTACCCCCCTCTACAACGAGACTCAAACTTGCCAGTATCAGATGCAGTTCCCAGGTTGGGCCAGAGTTTCACATCTGACTTAACAAACCACCTGCGTGCGCGCCGCCCAGTAATTCCGATTAACGCGCGCCCTCCGTATGCCGCGGCTGCTGTGGCACGAGTTAGCCGGTGCTTCTTCTGCGGGTAACGTCAATGAGCAAAGGTATTAACACCTCCTTCCTCCCCCGCTGAGTACTTTACAACCAGACCTTCTTCGCTTACCGCGGCATGGCTGCATCAGGCTGCGCCACATTGTGCAATATTCCCCTGCTGCCTCCCGTGGG
+
54,.4:8+./3-/''+)($'&&')((&'''%%&'&,//+*'%)),,36'(++'$%,&)(%)&(-(//&(*49),56:21///2298619320+01)7-3.6.1.$()+8:3235&5),(+,3,)+-259/00-:-,*1...)'/7.,***/*+%/*/,,/&)'*,,%'+&),*4-/*7:/..-.111(((&&'*,/+'&((&(.112.2.)-++,.//600.0/)/52))(*&(+-.6:431-&'+*+/.0/&((%%&+/-63,%'+*+,)2,,+'%')+-0/,++*,02-,++4/,+222173+)3*,-1:8-.0$+%,*1,,*+134964252344.3)**4,692622261;1/51/4*4-4+*&'((++././233433923/;:7/6/5,'//4208-**,.221322,,,,,466,*+8+7622-+-+*.4,.+/1-/()'./78957/''-)-,,,3;457510..)),.(&+$*,-::;;859.,+0362,'(%+0-,38736759231670,+1*:;919,++*+,,15:7/13-..+0.,'-,..2/*(,-*3,94*-1++*6*;;:,((&''''%'%%*+-3+'0-/+9/006/0,2-./113542448-3,3,-3&*+/426)3:75504.,%,/*,'+-6*))++:69<:141.,++.)24558:5-0.-)*++,:796.-10)+-./,($*.790,.-2430.30/+,,533/)%)+-3,+088-4512204324:/051996926)%(%)0()+8-,*&'),*/048.*)-3,--))&+,0040(&)/-5450./0))'%)()((()-45-+).-18'(-**.279999'1/9,'&(-2/7-,)0-),$)+8.0./016333-5,9,955675.3444745141-(*/*.-**%)%)-/60-.0*-//&&$&&284363330)%+((/.302244/()/**+-&()0+(+6'(($')236:656754558861((*--.2556;-*+*),&$"$#$'(+5)957339:7,(*+&'%(,)--)(./07.*))+()2.8;.&&%$$'))009423497944333/31.-../42&)'/,+,,.-0-/2,46/)((**+05/29-,,&.+
@081c30f4-fcfe-4fa0-a56d-803a16b17363 ch=337 read=120725 start_time=2019-12-13T10:30:57Z barcode=BC01 runid=2c9cf7bc05858273f10e7d7ec552fc0bd742dc3e
CCTTGTTGCGACTTCACCCCAGTCATGAATCACAAAGTGAGTAAGCGCGCCACTCCCGAAGGGTTAAGCTACCTACTTCTTTTTGCAACCCACTCCCATGGTGTGACGGGCGTTGTGTAAAGGCCCGGGAACGTATTCTACCGTGGCATTCTGATCACGATTACTGGCGATTCCGACTACATGGAGTCGAGGTTGCAGACTCAATCGGACTACGACGCACTTTATGAGGTCGCTTGCTCTCCTTGAGTCGCCTTCTCTTTAATGCCATTGGCCAGCGCATTATTAGCTAGCCCTGGTCGTAGGGCATGATGATGACGTCATCCCACCTTCCTCAGTTTATCACTGGCAGTCTCGCTGAGTTCCCGGCCGGACCGCTGGCAACAAGGATAAGGGTTGCGCTCGTTGCGGGACTTAACCCAACATTTCACAACACGAGCTGACGACAGCTTCATGCAGCACCACTGTCTCACAGTTCCCCGCGCCAATCCATCTCTGGAAAGTTCTGTGGATGTCACAGAACCAGGTAAGGTTCTTCGCGTTGCATCGAATTAAACCACATGCTCCACCGCTTGTACGGGCCCCGTCAATCCATTTGAGTTTAACCTTGCGGCCGTACTCTCCCCAGGCGGTCGGCTTAACGCGTTCGCTCGACCACGCCTCAGGCACTGGTATCGTTTACGGCGTGGACTACCAGGGTATCTAATCCTGTTTGCTCCCCGCTTTCGCACCTGAGCGTCAGTCTTCGTCCAGGGGCCGCCTTCGCCACCGGTATTCCTCAGATCTCTACGCATTTCACCGCTACACCTGGAATTCCTACCCCCCTCTACGGGGCTCAAGCTTGCCAGTATCAGATGCAGTTCCCAGGTTGAGCCCAGTTTCATCTGACTTAACTCGTACCTGCGTGCGCTTACGCCCAGTAATTCCAGGATTAACGCTTGCACCCTCCGTATTACCGCGGCTGCTGGGTTAGCCGGTGCTTCTTCTGCGGGTAACGTCAATGAGCAAAGGTATTAACTGCTCCTTCCTCCCCTTTGAAAGTGCCTGGCCCGAAGGCCTTCTTCATACGCGGCGTAACGCATCAGGCTTGCGCCATTGTGCAATATTACTGCTGCCTCGTTAGGGAAC
+
,.-2*0,%)//1495+861+*)-0/523658809:.-31)+,/)*)''(+0%&'5/*+23(.*-24/,.*).5,/35633997,./.*17((,-78,,64)/*&'').1+*/).'-)&&'''0-**.48/30'1(++*'$)*)*)**,-:874354,//,3-+,++++(157462**4%'*,23--....+,4.'1%'-304'7)1'0'-.332.634-..:;463(5615*+.2-./013&''+).01+*+.1.--(-)&'''+1-29&'%(((+-5/+3),+''%$&(/8,-3;76'0&+10.,0-//-+**-088::/80+)0.66;939'*+:-,-7047351+./017*++-&.18/.')*.(6-10.*+**:-259:9*60966.323:44,.-.-17242;8/,/*/',)(,-,,63)*-0/51//%$&%'-*2505**)&(+,032111//0%'),44--'+(--66+.($%%')**(2--77:989;584--8/8758;;:440&)&-'-+833510,022:99/.)+*-0./0-.)&),+*83.1/./72220,#&(&,,*,0)5+)34:8,+2113003.1:60..284-311510+3+4+4:3-,+')*,--.420300,%))'8,8,+((&$(-+0),/9462.,*$%'''#$%'%%%''-.7-)-)--055*&')-/7370**-48679798887<7-.-/34,*+/884/224832-1453000038<9580()03833:536282/22*-8.5/0296536)*6766742311.6<<8098,2502,.2./+/+0+3&&)/14061-16.5()0'-+./*%%$$''+('.+,-5245354792:2.*-.+1)&,7+(%+,7313521-*+/)4***0&'#(*-.320-*)'$$&)*,53-,.587;3/%,()+-014.-4/,-/192.0-/4.5/-1,**-003//--))*+..08)3/++.4/74134544)'-40014-/--*4609.,0-).-/+'-*-,84)/10//3.)'/))-4.,,,-%%%$1*(&(4)3.4/716<65*++(+161(/+(('),13+-0(%&%&%*--.82,(&-30*,+&))(*,*58*,$%$(13(.*/
@4c60aa32-7f58-47bb-8357-534cbf3260b6 ch=228 read=149367 start_time=2019-12-13T10:30:55Z barcode=BC01 runid=2c9cf7bc05858273f10e7d7ec552fc0bd742dc3e
CCAGTTTACCTTGTTACGCCTACGCCCCAATCATCAATCCACCTTAGACAGCCCCTTCCTTGCGGTTTAGGCCGCGGCTTCCGGGTGTATCAACTCTCGTGAAGGTGTAGGCGGGCGGTGTACAAGGCCGAGAACGTATTCACCGCGAGCATGCTGATTCGCGATTACCAGCGATTCCAGCTTCATGTAGTCAGTTGCGAACTACAATCCGAACTGAGATGGTTTATGGGTTTTGCTTCACCTCGCGGCTTCGCTTCCCTCCTGCACCATCCGATTGCTTAGCACGTGTGGTGAGTCATAAGGGGCATGATGATTTTGACGTCATCCCGCCTTCCTCCAACTTGTCGCTGTGGCAGTCTCGCTAAGTCCCCAGCCAATGGTGGTAACTGGCTGCCGTATAAAGGGTTGCGCTCGTTGCGGGACCAGCAACATCTCACGACACGAGGCTGGCGGCAGCCATGCCACCTGTATCTCAACTTCATTTCTCTGCCATCCTCTGGAGCCTTTATGAGTATGTCAAGACCTGGTAAAGGTTCTTAAGTTGCTTCGAGATTAAACCATGTCCACCGCTTGCGGGCCCCGTCAATTCCTTTGGGTTTCATTCTTGCAGACGTACTACTCAGGCAGATTACTTATTGCGTTAACTGCAGCACTGAACTTTGACATCCAACGCCAGTACTCATCGTTTTACAGCGTGGATTTACTAGGGTATCCTGATCCTGTTGCTCCCCGCCTTCCGGGACTGAGCGTCAGTTGCAGGTAAGATCGTCGCCTTCACCACTGGGTGTTCCTCCGTATATCTACCGCATTCGCCGCTACATGGAATTCCGATCCTCTCCTGCACTCTAGCTGCCCTGGTTTCTATGAAAAAAAAACTGAAGTTAAACTTCAGGCTTTCCTGCCTTGCCGCGCCTGCTCCTCTTTGCGCCCAATAATTCGGATAACGCTTGCCGCCTGCGTATTGCCGCGGCTGCTGGCACGTAGTTATGCTTCCGTGGCTTTCAATAAAATTACCGTCACTCGGCTGCGACTATAGCAGCGCCGTTTCTCCTTTATAGCAAGTTTACAATCAAAACCTTCTTCCTTCGCGACGTTGCTCGGTCAGGGTTTCCCCATTGCCGAAATTCCCCTGCTGCTGCCTCGTAGGG
+
('%*+4**.222%0+'+&&$$"%&+/2+0.8865429/37+-&-*'+%(*(,10./64,0.-)0*.0-(321,%&%&%&-.().'%$')+203.-//151/+)+%+''',-.-2/.&),**(356+/.2*'+*/-+74521-/1,..'&*122755)0&%%-'(*6-,+,.2547//-%#&-(.(,,-./02',(+)+%%('(+,09,/,*+66//'()(+-6:.*22706<;+%,.-,%&+))))/4-.40,..7/81,0)+-11263983())&'&(&()/,...,+)($%$'+,/3/3)15/.)+,-122889.01336795295,07./-/)8),')/9///(,,*'&)*(,.1)+)*3'+$+.96*'$*%)%')+()('*.,**''&(*(&)%)&,*++,''$%&)./+2/--.6-)*%&&--00122.-(*,%.,-)$**406000)3-(-3*/,06+34436440//$$&')&$''&%''%#()+,/-,-25-++31281,.&$***1'./-.-./:546+7/)-5370+*'%&)(')*,'$'&)--0;:37'&$(,/,/+%%&&)),1,0/0('*..437/&%&%'*12:2.-4;515/.$+0*)5.-,*(+.1464('+,)**,/,20.--/(&&((%)*+/,00-)-(&'$&'/+--+,'('-('(('))(786/993)*+(,++-,5(+.(%(1*&('+++3&'%&..**,24/((283-&+((('&(071...,)22334.:.*-00/)('*767156)*)'(((-0/1./(%)*0855127,./4570*'*)%&&,..+03335*/&(')(*211'(%++1,(,,/+,/(**-/0145445(')+/74*+*,(0+.4774-()&&)+*-2..'**(-*-4,.5,,$#%$$'&%(%%')/,5223252,59+%()''&+)+&+*101;86321'*.,,1/'1.0.1,0,./')'(',,*+//+1(('+)+,')+-)&%%&((.532+.0)&-+(/0-'.,*47564*$((&))*/+*$%%%'&&(&+.-16/77(&..31730/.&0','(59***)--*--+-4384594**((%&)-1314/../0::6-//-092.687248/21-0.5/9/;5(&&(((-,+,-+0')*3/)
@8a3fde43-ee60-4e03-b718-4c3130cd1c37 ch=187 read=156233 start_time=2019-12-13T10:30:46Z barcode=BC01 runid=2c9cf7bc05858273f10e7d7ec552fc0bd742dc3e
CCGGTTACCTTGTTTGCGACTTCACCCCAGTCATCACAAAGTGAAAGGTAGCCTCAGTTGTACCATGTTGCAGCCACTCCATGGTGTGACGGGCGGTGTACAGGCCGAGGAACGTATTCACCGTGGCATTCTGATCCACGATTACTAGCGATTCCGAGCTTCATGGGTCGAGTTGCAGACTCCAATCCGGACTACGACGCGCACTTTAAGTCCCGCGCTCTCTTAGTCTTCTCTTTGTATGCGCCATTGGCAGCGTGTGTAGCCCTGTCGTAGGCCGGAAACGACGTCCACCTTCCTCAGTTTGGCACTGGCGGTCTCCTTTGAGTTCCGGCCGGACCTTTGGCAACAAAGGATGGGGTTGCGCTCGTTGCGGGACAGCAACATTTCTGGCACAGGCCTGACGACGGCCGGCACCTGTCTCACGGTTCCCGGGCGTTCTCATCTCTGAAAACTTCCGTGGATGTCAAGACGGGTAAGGTTCTTCGCGTTGCATCGAATTAAACCATGCTCCACCCGCGCGGGCCCCATCAATTCATTTGGTTTAACCTTGCATTACAGAAGTACTCCCAGGCGGTCGACTTAACGCGTTAGCTCCGGAAGCCATCAAGGGCACAACCTCCCAAGTCGACATCGTTTACGGCGTGGATACAGGATATCTAATCTGTTTGCTCCCGCTTTCGCGAGCGTCGGTCTTCGTCCGGGGGGGGGGGGGCCGCCTTCGCCACCGGTACTGTTCCTCAGATCTCTGCATTTCACCGCCACCTGGAATTCTACCCCCTCTCTACGAAGTTCAAGCTTTGCCGGTATCAGATGCAGTTCCAGGTTGAGCGGTTACATCTGACAACAAACTGCGTGCGCTTTGCATAGTAGTCCGATAACTTGCTTGCACCCTCCGTATTACCGCGTACTGGCTGGAGTTAGCCAGTGCTTCTTCTGCAGGTACGTCAATGAGCAAGGTATTAACTTCTCCCTTCCTCCCCGCTGAAGAGGCACACAACCGAGGCCTTCTTCATTACACGCGGCATGTGGCTGCATCAGGCTTGCTGGTATTACCTATTCCCCGCTGCCTCCGTAGAG
+
974420(,((*%-.&%(+56:51..25-(,,-())-/*.(''''&&()+(+5+,-$+(+&*%'(&'%)-)*,&-+()'.*&&+))((,16)43.)%)'((((+,+$'$+)),+,)&)(((/*(+)*/078988837)%'((./)*+(,-.-4.2)&&$'-(()*'*()*,)0/616+/02/5'2*-+-/600*+/130-/-,*)*)+'(*,09**0'',*+,%**-/25;332/6/*,,/+3128%*()'')(--,*-$&(+/6.,/')5--%&%$'%,---,-)(())&*%&))2,/,0.9.%%$'0..1,*/,,-3+,-,*01894+*+0*6744,+0/1733166;'5,97,,0,+8/30456427.-'40-**$0/0+)-4**%%***/%./3(*,65534(-.*.*+,7:231.+,',-409-3*')--&05.+,.7675620762/445711/1.-++/(&)**&-*-&&'*+6379657.4.)(*,../4363<:531)+6061')**&+$$&('641)+,-%'+1.,3;0-/23*-&*(*)-.*6,))%%'&#*)222&&()651:10,,,2.4--*(*+.+,,./,/-+.'--(('/,*3+)%*29271.4)/-5772-/-./1-7+&)*3--.5,3'(*&-*+.33+(-1,0-,*4/,-,/4**,27,-**'()./6**%)$'+)-.3*+&/.0,/,*385-12$(),00040,04('.$%'(-67*024022/-+'*,'1:94245+/1.0.)&,)&.5*,&+057,*.)((&)%%%&(3/00+./5)*05*2--.8223534'55-//()2.8.//,)''&#&()33..-)('&)).**+++410--01'*$$$&'&(-++('-(+'*(&$&(&(&-/*'+*&)'*4.6<772-&(*-*'$&+'**6++,4'4/,-8098:21,,%&'(&$%+,/8330100-)-)'),)-*+-'',8+/.7-./82*%&&')('''&(''(,,'0,(&*,%(*1,1:*&*'&'$)+,/63..-+/73669766&(,,.5++%'&&&&)%+**&,1)'&&$&*+,3158580/**
@bcb5de9f-922d-48cd-9740-7ea8e816943e ch=173 read=163753 start_time=2019-12-13T10:30:35Z barcode=BC01 runid=2c9cf7bc05858273f10e7d7ec552fc0bd742dc3e
TCACCCCAATCATCAATCCCACCTTAGACAGCTCCTTCCTTGCGGTTAGGCCACCGGCTTCGGGTGTTATCAACTCTCGTGGTGTGACGGGCGGTGTGTACCAGGCCGAGAACGTATTCACCGCGACATGCTGATTCACGATTACTAGCGATTCAACTTCATGTAGTCGAGTTACCAGACTACAATCCCGAACTGAGAATGGTTTTATGGGTTTGCTTCTCGCGGCTTCGCTTCCCTCTGCACCATCCATTTGTAGCACGGTGGTATTAGCCAGGTCATAGGGCATGATGATTTGACGTCATCCCGCCTTCCTCCAACTTGTCACTGGCAGTCTCGCTAGAGTCCCAATGATGGTAACTAACGATAAGGGTTGCGCTCGTTGCGGGACTTAACCAACATCTCACGACACGAGCTGACGGCAACCATGCACCACCTGTATCTCGCGTAACATATCTCTCCATCTCTGGAGCCTTTATGAGTGTGTCAAGACCGTAGTAAGGTTCGCGTTCTTCGAATTAAACCACATGCTCCACCGCTTGTTGCAGGCCCCCCGTCAATTCCCTTTGGTTTCATTCTTGCAGACGTACTACTCAGGCGAATTGCCTTATTGCCGCGTTAACTGCAGCACTGAACTACGACATCCAACGCCAGGTACTCATCGTTTACGGCGTGGACTACTAGGGTATCTAATCTATTTGCTCCCCACGCTTTCCGGACTGACGTCAGTTGCGGAGCCGTCGCCCTTCGCCACTGGTGTTCCTCCATATATCTACGCATTCACCGCTACACATGGAATTCCACGATCCTCTCCTGCACTCTAGCTGCCTGGTTTCTATGGCTTACTGAAGTTAAGCTTCAGGCTTTCACCACAGACCCTTGCTGCCGCCTGCTCCTCTTACGCCCAATAATTCCGGATAACGCTTGCCACCTACGTATTACCGCGGCTGCTGGCGTAGTTAGCCGTGGCTTTCTAATAAGTACCGTCACTCGGCTACCATTTCCTGTAGCCGCCGTTTCTTCGCTTATAACAGAAGTTTACAATCCGAAAACCTTCTTCCTTCACGCGGCGTTGCTCGGTCAGGGTTTCCCCATTGCCGAAAATTCCCCTGCTGCTGCCTCCGG
+
/,)038-.7/77:969164(&*((..1251232482:,/03.0197:469;;,-8+2.037&820/2333,1,+,1313679776345297447/12,-(+'+.001+*+.522867<88:;5651201./(,&01*%(*(/1//,,-//.375+/(&))*2467666/-.3/&.*&(128788;88'%'*0920/,/601659;.*149-2:5-/3;2311.2/,01,%',-1<4.33++*1,:934./5..,'))%(&(,*1/,,.'(*+*0322310+42/+-.221+86,,245.----6/+,,*,)%()),-,/0//2122,6,+-2724,*0*,-2/6:0+0.-.2445240+,21102.--4019(()+*..74245963.-/2.3,.)0./0/0-2443/3457554-32%13/28080024;016,,0.0.-4&(&&%&'$'#(),-.3832410211,*,,-3.$'%(****%./2+/-*'%''(*23+42871306,,*60)/,/1/<:93-++--0119332,/-2),()+'24416:8++.1586817*17-*,.780.2:,8+*+++45),(***334-444*&'*($'$)(%3,'*))').8.5),*))01/2//---%$&,-3590204-+.+),))*455399/96/).+9155::56/(--,-6522/-+/,-0//-93,.229:2)-,)99(+$/,*,..+*,1536/:--')&$%'(-2417++1105;1788:656:8505:/1&.0144.0-.,410'+-,-421/10265344520)**+10**,,/,('*(,-/0-./015:5662:91544(('+../2.6.+5./'(*016*,5/0:/-/612346653,0,+*$%+-04:300,20(*3.%)(.,(-5.029-9*1,:755-,,---/61474474642:135333:65105.,+*)+147*+/:3918,-65,')-(--(/,.8677/2783-*+(0./8;75600--*0**38/98*&&'(&)+,.03/3**.()14-)-.9532108:8197:8:<:88;3%//0/:1.11019:.8.-.,41/:*3::,)0.-20.,034.1923++(*+-.5987576/-
@465df339-2a0f-4845-86f5-617e21bb8471 ch=331 read=79928 start_time=2019-12-13T10:30:29Z barcode=BC01 runid=2c9cf7bc05858273f10e7d7ec552fc0bd742dc3e
CTCCTACGGGAGGCAGCAGTGGGGAATATTGCACAATGGGCGCAAACCTGATGCAATATGCCGCGTGTATGAAGAAGACGCTTCGGCAAAGTACTTTCAGCGGGAGGAAGGGGTAAAGTTAATACCTTTGCTGTGACGTTTACCCGCAGAAAAAACCAGCTAACTCCGTGCCAGCAGCCGCGGTAATACCGAGAGGTGCAAAGCGTTAATCGGAATTACTGGGCGTAAAGCGCACGCAGGCGGTTCATTCGTCAGATGTGAAATCCCCGGGCTCCAACCTGGGAACTGCATCTGATACTGGCAAAGCTTGAGTCTCGTAGGGGTAGAATTCCAGGTGTAGCGGTGAAATGCGTAGAGATCTGGAGGAATACCGGTGGCGAAGGCGGCCCCCCTGGACGAAGACTGACGCTCAGGTGCAGCGTGGGAACAAACAGGGTTGGTACTGGTAGTCCACGCCGTAAACGATGTCGACTTGGGTTGTGCCCCGCTTGAGGCGTGGCTTCCGGAGCTAACGCGTTAAGTCGACCGCCTGGGGAAGTACGGCCGCAAAGGTTAAAACTCAAATGAATTGACGGGGGCCCACGCAAGCGGTGGAGCATGTGGTTTAATTCGATGCAACGCGAAGAACCTTACCTGATGCCCGGCATCCACGGAAGTTTTCAGAGATGAGAATGTGCCTTCGGGAACCGTGAGACAGGTGCTGCATGGCTGTCGTCAGCTCGTGTTATTGAAATGTTGGGTTAAGTCCGCAACGGGCAGCCACTTATCGCGCTTGTTGCCAGCGGTCCGGCCGGGAACTCAAAGGGAGACTGCCGGTGATAAACTGGAGAAGGTGGGGATGACGTCAAGGAGTCATCTTGGCCCCTTACGACAGGGCTACACGTGCTACAACATATACAAAGAAGCGACCTCGCGAAACAAGCGGACCTCATAAAGTGCGTCGTAGTCCCGGATTGGAGTCTTTTAACGACTCCATGAAGTCGATCGCTAGTAATCGTGGATCAGAATGCCACGGTGAATACGTTCCGGGCCTTGTACACACCGCCCGTCACACCATGGGAGTGGGTTGCAAAGAAGTAGGTAGCTTAACCTTCGGGGAGGCGCTTACCGCTTTGTGATTCATGACTGGGGTGAAGTCGTAACAAGGTAACCGG
+
(*01./2.80)+/+,2///0475)/30&6')*/02967:30,//9/.931143/1((-2.5923./1/-++//)).)&*&'0'''%#+/*'(*/+68)&,,2;-,5,2--6/+,-69,0/6-4.5059/,,+&*)+,,/62--6.(*)',+***)*,'/...1----/42341/+.&4.%(%''-3.)/)%&&$,(**4-4,,10413146*2.*5,)-33886)((,.+-/-./..(.)5+.56+&--+,.7-+**'+()04'+48+/3/+**)-2/6,,-,,*,200147667767151*2-)$')+-,,)(&&'0)1)3,11/20210/-/5,,*../49403;1048868..-..337/+4-,:66;;6;414/+,)'((*/61970)-08442,)*+*,,,8789:47941+''&'+'++('+,9120.,&,/'*+,,183958744/0/39:562&---.,01.+..2.1.-.*,.+76)&(,&*')),./.4,))1)6,.),%)%-.325<78353(*,879;87;8*))&*,./71/.228,,8-:5<;9889574-(-)2086807;;037-$.$-*((+1:66.*..531+-0351+2.91/0004:8878449/1-41.0+-+''%*)/.(+(-//1)*,.7,6,,9:61-++--.10-/501667;9:4.:61727160/.25215421012/12;6889:511.//33776/9*,,+.29-/1<4<85:-,))*8+-2-/',+*&%')),21344(('(0*+0;1321002721048443;3.3479183*54*.454530)/,+,+09828:1,*'')()078+3,)),,03)')(%'*)+,+.4//440(''$$'(8/-,(-(()((,,14743+)&#&()3368-&(+)*+0/024932.(,--4*)05457024675*+778778596718-(-4+110-')*%&&%%'$%%(,-/+&&&1*+-4--/0+,+'(-18343:87992/-0::780,-+7533:6352536-'78874844363436:44;54686433/332,-)(+////8)4+5.'()'((+0--),*)-,,.196,3,+%',+)'(&&,/%+66-+2.03;65-++)+486/.,-)**--0/*'*,.,,966813
@05d15778-6887-4ada-9291-3b5de8be26f2 ch=419 read=150152 start_time=2019-12-13T10:30:30Z barcode=BC01 runid=2c9cf7bc05858273f10e7d7ec552fc0bd742dc3e
CAGGAGCAGCAGTAGGGAATTTTTTCGGCAATGGGGGGAAACCCTGACCGAGCAACGCCGCGTGAAGGGTTTCCGGATTATGGCTTCTGGTATAAAGGAAGAACGGCGGCTACAGGAAATGGTAGCCGAGTGACGGCGGTACTTTATTAAGCCACGGCTAACTACGTGCCGGCAGCCGCGGTAATACGTAGGTGACAAGCGTTATCAGAATTATTGGGCGTAAAAGGGGCAGGCGGCAGCAAGGGTCTGTGGTGAAAGCCTGAAACCTTCAGTAAGCCATAGAAACCAGGCAGCTAGAGTGCAGGAGGATCGTGAATTCCATGTGGCGGTGAAATGCGTAGATATATGGAGGAACACCAGTGGCGAAGGCGACGATCTGGCCTGCAACTGACGCTCAGTCCCAGCGTGGGGGGCAAATAGGATTAGATACCCTAGTAGTCACGCCGTAAACGATGAGTACTAAGTGTTGGATGTCAAAGTTCAGTGCTGCAGTTAACGCAATAAGTACTCCGCCTGAGTAGTACGTTCTTAAGAATGAAACTCAAAGGAATTGACGGGGCCCGCACAAGCGGTGGAGCATAATGGTTTTAATTCGAGCAACGAAGAACCTTACAGATGCGACATACTCTTAAAGGCTCCAGAGATGGAGAGATAGCTATATGAGATACAGGTGGTGCATGGTTGTCGTCAGCTCGTGTGTGAGATGTTGGTTAAGTCCGCAACGAAGCGCAATACTTATCGTTAGTTACCATCGGTAAGTTGGGGACTCTAGCAGAGACTGCCAGTATTGGCTGGAGGAGGAAGGCAGGGATGACGTCAAATCATCATGCCTTATGACCTGGGCTACACACGTACTGTGGATGGTGCAGGGAAGCGAAGCCGCGAGGTGAAATAAAACCCCATAAAACCATTCTCCAGTTCAGTTGTAGTCTGCAACTCGACTACATGAAGTTGGAATCGCTAGTAATCGCGAATCAGCATGTCGCGGGTAGATGCGTTCTCGGGCCTTGTACACACCGCCCGTCGCACCACGAGTTGACTGATAACACCCGAAGCCGTTGGCCTGAACCGCAAGGAAGGAGCTGTCTAAGGTGGGATTGATGATTGGGGTGAAATCGTAACAAAGGTAACCGG
+
+*()%)-,12/0+-,,'+*.0346-*3;8:;9:8962(+2+395*+.72350746534;88753+.))(,;-2*3.+2/+/2422:10*,,,/6:-*+-0(/.0&+'(,,//3)/*+/1,8883333+)**,854.**%(*.151*5,9,/62/,2+**1/03256:99901-,)/3***&(('(+0-6325/-).+))*./:656*)&%-'%)*0998785;6((+1-3299;7:.'***'-383561.0728177,-76,(&#%').*())7/-48496..75-2)/60----0,.124924-(+**84..*'+-,;.--,'(.233/+.01-1288758975023.,5--7224;122,50().*-167410111879;8752,)'*,8///0-111-*)),.36/243,68<72/13+3..(11668--.3546/5*-039888:&60//'''(*-.07+-+8.:.;:6:9363)+6:0/0)+().,-18272580-*0,*-&*(/702::8-./('+.06581,+12-.7640:;136/1+--,026444-/3*-3((,)./63426545--.,.-,.2.7;<+8:68*$'#$((-,.6,-70-2*''%)$'%%&&(&'*35)&()---42/4)))++,:95,*('-0-)*,-3130/.0,-/).*,283669:6:78651145*(((++/%*('&(*22+0)*(.72/*,.2).425/.')+5.7*$%&)(+,:333/,0)(,**/0+(103,5+-2830332-*--*+,-.9939+'+*)++,--/0/*-,)'-)+*1,&993032297786952468:/0(64+232236;+-20112-,*)*)*'))-%+2256/-,*')+,)1,63/5./69,,)*(,))*&'.2:3220+&')7:84568;6051+.4<8*,3++,3897545030014+-,)),,/*/+-0919757300/-.0722*-*,2/6((+1288:6:20()&(%'#%%+,*),'-),0.0+-,0-0/1955<6344&/.07375331/*&%$%&*&-'+/8+)-5/0.4&,.-11(((',/,.//,--001++,356461111/7;6/40../0224.57+).&((*.%/%$%,2)1.36:64*7
@ba1bc192-2a68-4d0d-b60a-881a48e365aa ch=353 read=133456 start_time=2019-12-13T10:30:28Z barcode=BC01 runid=2c9cf7bc05858273f10e7d7ec552fc0bd742dc3e
CCACAGGGCAGCAGTGGGAATATTACAATGGGCTTGACTGATGCAACCATGCCGCGTATGAAGAAGGCCTTCCGGGTTGTAAAGTACTTTCAGCGGGGAGGAAGGGTAAAGTTAATACCCTTTTGCTCATTGACGTTACCCGCAGAAGCTCGGCTAACTCCGTGCCAGCAGCCGCGGTAATACCACACGGAGGTGCAAGCGTTAATCAGATTACTGGGCGTAAAGCGCACGCGAGCAGTTTGTTAAGTCAGATGTGAAATCCCCGGGCTCAACCTGGGAACTGCATCTGATACTGGCAAGCTTGAGTCGTAGAGGTGAATTCCAGGTGGCAGGTGAAATGCGTAGAGATCTGGAGGAATACCGGTGAAGGCGGCCCCTGGACGAAGACTGACGTAGGTGCAGCGAAAGCGTAAGGGGAGCAAACAGGATTAAGATACCTGGTAGTCCACGCCGTAAACGATATCACGACTTGGAGGTTGTGCCCGCGAGGCGTGGCTTCCGGAGCTAACGCGTTAAGTCGACCGCCGCAGAAAGATGCAGCCGCAAGGTTAAAACTCAAATGAATTGACGAGGGGCCCGCACGAAGCGGTGGAGCGTAATGGTTTAATTCGATGCAACGCGAAGAACCTTACCTGGTCTTGACATCCACAGAACTTTCCAGAGATGGATTAGTGCCTTCAGGAACTGTGAGACAGGTGCTGCATGGCTGTCAAATCAGCTCGTGTTGTGAAATGTTGGGTTCAAGTCCCGCAACGAGCGCAACCGCACCAGTCCTTTGTTGCCAGCGGTCGGCCGGGAACTCAAAGGAGACTGCCGGTGATAAACTGGGAAAGGTGGGGATGACGTCAAAGTCATCGCCCGGCCCTTGACCAGGGGCTACACGTGCTACAATGGCGCATACGAAGCGACCTCGCGAACAGAAAGCGGACCTCATAAAGTGCGTCGTAGTCCGGATTGAGTCTGCAACTCGACTCCATGAAGTCGGAATCATAGTAATCGTGGATCAAGAATGCCGCAGTGAATACGTTCGGCGCGCACACGCCGCCCGTCACACCATGAAATTAAGGTTGCAAAGAAGTAGGTAACCCAACCTTCGGGAGGCGCTTACCACTTTGTGATTCATGACTGGGGTAGATCGTAACAAGAGTAACCGG
+
%&$&$*1,,'11/055<7-5--00)./75/,)''))(+..14880.0508588665.(-)-4,-.)--8753'4;96;457<5.00./7:..22/691*-3./-.,).42,(8(;*/13)(,-*),-.).3..0,8+*18-,/(()'$%&**/-.,4-00627249/..-,.2+.-0-.3--.&&)')10./*),.6:3553:.8.0&*)*.+,.330)%(-8.-/02*0.0&'/0).6;0(1*.,-,30155.*%*-**233*,3763:).-73497776621),'&$(*+,.8/./1+)*())++125,+&0('%1&3)5'(33/,%$$((').22-01--/'),,/3;;5.13/636:;:9,/&&(3*+,/6:0+22./--4-.-//../+%+'(),'**'%%&))/.)&-1*(&$+57(.&(-%7)2/(+,%65+3,,,372--028;9;:934/+*)--+./-**((*),./6.0/0:+())(+.14:4966330'),%*.1../41120-),.(.199:9/00*,2''',)/&+38/3,/4627435302::;:650716/.40).2--/73*+**$))+(,-/*,$(.&*'&(-2292257;81123483845225+,4/**'(1.4024-2*(((,220-/.),(%-/*.(((+,-.,1%4'(,105.151'0/1-,('**).45137970/,*$$(.,3/3-&&%'+'&'*/.23281005;44517,)+/6(01/,52+'**.7****(-+-50++$,()'-23(/912<606../7:58+:/5*(**.01887(/)')*23471&///03262./297-5)*/).(6/5327779.75+)45577*+)&'0/7+)**-18./48,1.))')).06--32932:54522),$))(*.67766150*%(+),0,-/4841.+'(+08**-.:5986455/9(1*/.-&%),-025145864/.-2)(+*,/--0%,'()1*,&**//00175.//1**'*21/4/()%.//0:70-).2/(-*)-')((&)%,841;**,,)*.08./*'%%%*+/,//7*0-8-'++%*(.0,0+,'%**)&*823:.+/--5334038*10:4112379+)*'%..-,,')%'%))./0633/''('+.555,
@045d5047-5202-4bd1-9f16-313835e89a96 ch=156 read=88494 start_time=2019-12-13T10:30:28Z barcode=BC01 runid=2c9cf7bc05858273f10e7d7ec552fc0bd742dc3e
CCGGTTACCTTGTTACGACTTCCAGTCATGAATCACAAGTGGTAAGCGCCCTCCCGAAGGTTAAGCTACCTGCGCTTCTTTTTTGCAACCCACTCTCGTGGTGTGACGGGCGGTGTGTACAAGGCCGAGGCATGTATTCACCGCGACATGCTGATTCGCGATTACTAGCGATTCCAACTTCATGTGTCGAGTTGCAGACTACAATCCGAACTGAATGGTTTTATGGGTTTTGCTTCACCTCGCGGCTTCACGCTTCCTCTGCACCATCCATTTGTATGCGTGTGCAGCCCAGGTCATAAGGGCATGATGATTTGACGTCATCCCCGCCTTCCTCCAACGTGCTGGCAGTCTCGCTAAGAGTCCCCAACCCAATGGTAGTAACTAACGACAAGGGGTTGCGCTCGTTGCGGGACTTAACATCTCACGACACGAGCTGACGACAACCATGCACCACCTGTCACCTTGTCCCCGAAGGGTACCACTCGATTAAGAGTAGTGCAAGGGATGTCAAAGTGTAGGTAAAAGGTTCTTCAGCGTTGCTTCGAATTAAACCACATGCTCCGCTACTTGTGGGTCCCCGTCATTCCTTTGAGTTTTAATCTTGCATTACCGTACTCCCCAGGCGGAATACTTAATGCCGTTAGCGGCGGCACGGAGGTGTTGAAACCCCACACCTGGTATTCATCGTTTACGGCGTGGACTACCAGGGTATCTAATCCTGTTTGCTCCCCACGCTTTCGAGCCTCAGCGTCAGTTACAGTCAGAGGAGAGTCGCCTTCGCCACTGGTGTTCTTCCTAATCTCTACGCATTTCACCGCTACACTAGAATTCCCTCTCCTCTCCTGCACTCTAGATAACCAGTTTGGAATGCAGCGCAAGTTGAGCCCGGGTATTTCACCCATAATCATCCGCCGCTCCCTTTACGCCCAGTAAATCCGGTTAACGCTCGCCACCTACATTATTACCGCGGCTGCTGGCACGTGGTTAGCCGTGGCTTCCTCCTTGGGTACCGTCATTATCTTCCCCAAAGACCAGGCTTTACGATCGAAAACCTTCATCGCTCACGGCGTTGCTGCATCAGGTTTCCCCCATTTGTGCAATATTCCCCACTGCGCAGCACTCCCGTAGGG
+
2.1-3/-671:0.6/,,-.7531)+3:24/3///6763(.04211&)+1;.307-*,-,43851-00449/+*'(,*'./76:,./.165.&((,01.,/)+*1125-2..(,)),*..1245750+(&$'$%')34<:9:;022-/,./89:8897.22255304423438.8*/')&)--./0%+.22330%'%')447759/4*+664.(+&$'.+37,-/1;28::),-6:546;68654612:.(('(.,1:-21/,))/,05617:,(%$%$()1,/*-)*(&&(,113-,/*,06+58//-,*3;736788888.10-,/+0+--,--.)+&+(,,-*+,898973463(((./-1,).(*(%)2++6423641//41586952*711,4,./66977<045<:50('))(-.041./005,0///65/,,+-1:989743445;01:+-.///1.1//48:+-2./0'$$*-'*+,-&*&)(((+,.'2/-32*47.9892*)%%+,4.6//59+)..3:77:5))+-80.089702-6,<<9;3...012213./5)+/+**)+1/-761+-*%,41459/-,4.9<3-745/9/0,*-%%*-//10169*.4:97544-%*)'2.002'(220044;5040//200,.-0.70.69199/).-04-*),-699.135092&(.,,&7*302,%(''/51-/481264687/6<0,481;;0-31*8;-*)*6779724557:491;110566/.'(*&)'+,+./:.;589:04448205713/9**2311390018:87<9423626889554*(,)///6'(,0340252++*-')*,031484:4;265<;-(,*6.-,-,'*(&('0%(207+-)&+),:;2((((().3026596,/%$%*-5)/0)'2+/.'%&*58.,)*)%,'*+/.0--+-0.00,*-,.3+09.26/13:765-+*&%$((0(-.+#%)+*3.8/585833.2.14/+,/5343-65.0242607-*.)*/.'')*)24-,111//&)/1-/306156<:;:0''+&')3;3/-,,,/31+/+:3/675(%*,''1.3.;0/014:;3(,.*)$%##&%+*2:+,80517
@8374dba1-ed39-4ebb-97ad-82bde7c9fba7 ch=457 read=43449 start_time=2019-12-13T10:30:17Z barcode=BC01 runid=2c9cf7bc05858273f10e7d7ec552fc0bd742dc3e
CTCCTACGGGAGGCAGCAGTAGGGGTACCTTTCGGCAATGGGGAAACCCTGACCGAGCAACGCCGCGCGTGAAGGAAGAAGGTTTCGGATTGTAAACTGTTATAAAAGGAAGAACGGCGGCTACAGAGAAATGGTGGCCGAGGTGACAGTGCTTTATTAAGAGAAGCCACGGCTAACTACGTTGCCAGCAGCCGCGGTAATACGTAGGTGGCAAGCGTTGCTCGGGTATTGGGCGTAAGGAGGGCAGGCGGCAGCAGGGTCTGTGGTGAAAGCCTGAAGGAAGCTTAACTTCAGTAAGCCATAGAAACCAGGCAGCTAGAGTGCAGGAGGATCGTGGAATTCATGTGTAGCGGTGAAATGCATGAATATGGAGGAACACCGGTGGCGAAGAAGGCGACGATCTGGCCTGCAACTGACGCTCAGTCGAAAGCGTGAGGCAAATAGGATTAAGATACCCTAGTAGTCCACGCCGTAAACGATGAGTACTAAGTGTTGGATGTCAAAGTTCAGTGCTGCAGTTAACGCAATGATTACCCGCCTAGGTAGTACGTTCGCAAGAATGAAACTCAAAGGAATTGACGGGGGGGCCCGCGCACAAGCGGTGGAGCATGGTTTAATTCCGGAAGCAACGCGAAGAACCTACCAGGTCTTGACATACTCATAAAGGGGCCTCCAGGATGGAGAGATGGCTATATGAGATACGGGTGGTGCATGGTTGTCGTCAGCTCGTGTCGTGAGATGTTGGAGTTAAGTCCCGCAACGAAGCTGCAAACCTTATCGTTAGTTACCATCATTAAGTTGGGGACTCTGGCAGAGACTGCCAGTGACAAGCTGGAGGGAAGGCAGGATGACGTCAAATCATCATGCCCCTTATGACCTGGGCTACACACGTGCTACAATGGATGGTGCAGGGGAAGCGAAGCCGCGAGGTGAAGCAAAACCCATAAAACCATTCTCAGTTCGGATTGTAGTCTGCAGCGACGCTACATGAAGTTGGAATCGCTAGTAATCGCGAATCAGCATGTCGCGGTGAATACGTTCTCGGAGCCTTGTACACACCGCCCGTCACACCACGAGTTGATAACACCCGAAACCGGTGGCCTAACCGCAAGGAAAGGCTGTCTAGGTGGGATTGATGATTGGGGTGAAGTCGTAACAAAGGTAACCGG
+
00.+),,*79,/5/-/0),.*.42)(&%$(+'))+)8--63,)&),.2500241-.-.264004//--/2341/2,/*-/../9/.(5&//),*)&%%$*/(+160(()*/-/20*60/92414*+(%(*.*--)(,2,)%')*+(/%).(/269),,,(''%'('(.*-/2/14032*.+,('/8+151+240509417212564/512*',+*.'*+&%*.)*')%**50334632.-)0+()+:;742**)+-)47221.,+0..043*.//0.3)+&&'&)('$&+3*')*.5.7:32.-38/7;5766)(,./-/234,+0)%-,--.-01.3-4.9.-+,*)*+*.8/.,70*((#%%&+)*+(--..)0+,2,-**('&)'(',*-/17997762.0/1;4640,*+*+-)**/%)*.&(**+,-.*'(*(9;72-./(.+)%'//04:()*1244793+-./:9::;:.,,-))*+,5/4.,.64;5846+..2;7+-13(+.86200$/)1.-.-0/5+++0)+/.+-.,%)*,)*),+3/1;7/214/4875.:4/18/9-0--0423&3+-/683,.1)'*),,//+-..'7)/(.-*..,/;:2915/.*(,,+.19500*,7+-02))'/,',(+*/701/22/1/3/1174&/,'-&&+'(+-.26-**')/.62/...,-()-4324+)&+*-0')+9595;/4676824689:987659673564151-*,1;11-.16()1627,*&(($$%*-&-----0860<0-/0/69676/;.7*35:59;533330(--*))*+01/11,..-/4-)&&(77-.0,+1-54(86*.7997775:3003:98:.2:4*.710-/1:,08.//00--*,-.579251501:544.045+.0,'-*'(*.60113..*.)-+.7&/0;:129,*-08;99:89;88815658*.'-('+67:9654*-/0./&)*-.682:1-8-6.4435/.-)'+((*,%&).222.-/01,2))-(64555300-/36461/%(4---+),-+-,2:74:'(,,+.)/-+-+,-+.$%,,9.+,0*()/(*-2-0513-)&(10205&.+..(++0/67740(4+4;;5720111628/65/,-/--.2'/&&%(/(4,13:09.9
@77eb8cf6-6b5a-4d08-af53-3cb317daed97 ch=449 read=39594 start_time=2019-12-13T10:30:11Z barcode=BC01 runid=2c9cf7bc05858273f10e7d7ec552fc0bd742dc3e
CCGGTTACCTTGTTACGACTTCACCCCAATCGCTGACCCTGCAGCCGACCGCGCCTGCCTCCTTGCGGTTAGCTCACGGACTTCAGGTATTGCCAACTCTCACATGGGTGTGACGGGCGGTGTGTACGAACCAGGGACGTATTCACCGCGACATTCTGATTCGCGATTACTAGTAGCTCCAGCTTCATGGCGAGAGTTTCAGCCTACAATCCGAACTGAGACTGGTTTTAAAGTTTGGCTCCACCTCACGGTGCATCTCTCTGTACCAGCCATTTGTAGCACGTGTAGCCCACGCGGGGCATGATGGTTGACGTCATCCCCACCTTCCTCCTGGTTAACCCAGGCAGTCTCACGTAGAGTCCTCAACTTAATGGTAGTAACTAACGACAAGGGTTGCGCTCGTTGCGGGATTAGCAACATCTCACGACACGAGTGACGACAACCATGCACCACCTGTCACCTTGTCCCCGAAGGGATTTCCTCGATTAAAGAGTAATGCCAAAGGGATGTCGAAGTGTGGTAAAGGTTCTTCGCGTTGCTTCAGATTAAACCACATGCTCCGCTACTTGTGCGGGTCCCCGTCCACGGAGTTTTAAATCTTGCGACCATGCTCCCCAGGCGGAATGCCAATGCGTTGTGGCGGCACGGGGAAGTGTTAGAAACCCCCCCCCACACCTAAGTATTCATCGTTTACGGCGTGGACTACCAGAATTATCTAATCCTGTTTGCTCCACGCTTTCAGGCCTCAGCGTCAGTTACAGTCCAGAGAGTCGCCTTCGCCACTGGTGTTCTTCCTAATCTCTACGCATTTCACCGCTACACTAGAATTCCTCTCCTGCCGCACTCTAGATAACCGGTTTGAATGCAGCACCCAAGTTAGGCGGGTATTTCACATCCCATAACAAACCGCCTGCGTGCGCGCCACGCCCAGTAATTCCGATTAACGCTTTGCCCTCGTATTACCGCGGCTGCTGGCACAGGTTAGCCAGTGCTTCTTGGAGTAACGTCAATGAGCAAAGGTATTACGCTTTGCTCCTTCCTCCCCGCTGAAAGTACTTTACAACCCGAAGGCCTTCTTCATACGCGGCATGGCTGCATCAGGCTTGCGCCCATTGTGCAATATTCCCCTGCCTGCCTCCCGTAGG
+
22/51;67727-1/))/--1.,*0.*&3-440--++-663-.)()**+/2**(*(*+59176-334/.,.(*-.-.12:786740/20.-5018410..,/+,-333)*-7336-8953.--.,/33/,318,,59897:90:/-09378::59;7120631/0+)/,*,100//%1/3.))*-/3*)+,)*)'&)0:0*(*4-0/3/;1.+*29972/*0264*9<:+364/4;-0-,+4.-28764+0'*$&'*+0002668892//42149-&&(*-.02.,)%%'('$'&,%-1-*/:332*-70//4.*(*).2:0,0246660355282702-61.01+(('(./&(&(&&)+/5947,4,//.--./.--/1:879:987967-3,-4--.08:77;35/87.(')#*&+)+,-,,(*+$&(,)()%)/06782519181111:4361225/03.4./0890+-2*),'0:-2,,.0.6.89,*(--.23.7+76(033.10//%(,(,/.'-&-7))+4:78;979558.0092&'+,,0;;87//..+2122,-3+0-9-.-3)20-122)+.2/(*),%&2;<,4:(,,24*)0359-+(('+46,24986835,%)%&/,/0,7(%#(*)*'&#&+0-(*),+,/-&%+74-23+.,/,+(+),-,**'(/1<979:36;9+/0:65695311113'(%%*)+,31/81111109*(#&))&*+,/<8,()(.40.--..70'((-.0,1,3))*-*),,,4:788658;1647:2238*28/4,.55255/././.17.7/28023./%-+,)'***2+(+-2((&(&$&'*,0/00890;09%-.6*&$0)%-//0*10)04*1,'*/1%,+**.900)20.64.%+(5,7;37:13<000./0.%%#%%(+1072*+,*/.23-+$,&('($#'+)%,.-.2)+-14034)-06364643-+&*%'207343:,03)022)&%1+'()26;88:26-,'*167)042/1+'&(),72'-368/9853/;80*4--06/-//027/**-(.***,0-1150++.,+.1.0(/-900/5:623111:,08110',-87**/3,//+2+**7/773*(()''+-4.38,-96:2
@c0c70976-afbd-4d30-9029-69f0eb258117 ch=261 read=70406 start_time=2019-12-13T10:30:11Z barcode=BC01 runid=2c9cf7bc05858273f10e7d7ec552fc0bd742dc3e
ACATTGTACTTCGTTCAGTTGCGGCTATTGCTGTTGTCGGTGTGTCTTTGTGAACCTGCGCCTGTCGCTCTATCTTCCGGTTACCTTGTTACGACTTCACCCCAATCATCAATCCCACCTTAGACAGCTCCTTCCTTGCGGTTAGGCCACCGGCTGGTGTTATCAACTCTCGTGGTGTGACGGGCGGTGTGTACCAGGCCGGAGACATTCACCGCGACATGCTGATTCGCGATTACTAGCGGTTAACTTCATGTAGTCGAGTTGCGGGCCTACAATCCGAACTGGGAGAATGGTTTTATGGGTTTTGCTCACCTCGCGGCTTCTTCCCTCTGCACCATCCGTTTAGCAGCACGTGTGTAGCCCAGGTCATAAGGGGCATGGTGATTTGACGTCATCCGCCTTCCTCAGCTTGTCACTGGCGTCTCGCTAAGTCTAACTTAATGATGGTAACTAACGATAAAGGGTTGCGCTCGTTGCGGGACTTAACCCAACATCTCACGACACGGGCTGACGACAACCATTCACCACCTGTATCTCATATAGCTATCTCTCTCCATCTCTGGAGCCTTTATGAGTATGTCAAGACCTGGTAGGTTCTTCGCGTTGCTTCAGATTAAACCACATGCTCCACCGCTTGTGCGGGCCCCCGTCGAATTCCTTTGAGTTTCATTCTTGCGAACGTACTACTCAGGCGAATTACTTATTGCGTTAACTGCAGCACTGAACTTTGACATCCAACACTTAGTACTCATCGTTTACGGCGTGGACTACTAGGGTATCTAATCCTATTTGCTCCCCACGCTTTCGGGACTGAGCGTCAGTTGCAGGCCAGATCGTCGCCTTCGCCACTGGTGTTCACTCCATATATCTGCGCATTTCACCGCCACATGGAATTCACGATCCTCTCCTGCACTCCTGGCTGCCTGGTTTCTATGGCTTCGAAGTTAAGCTTCAGGCTTTCTACAGACCCTTGCTGCCGCCTGCTCCCTCTTTACGCCCAATGAATTCCGGATAACGCTTGCCGCCTGCGTATTACCGCGGCTGCTGGCACGTAGTTAGCCGTGGCTTTCTGGCAAAAGTACCGTCGCTCGGCTACCATTTCCTGTAGCCGCCGTTCTTCCTTTATAACAGAAGTTTACAATCCGAAAACCTTCTTCCTTCGCGGCGTTGCTCGGTCGGGGTTTCCCCATTGCCGAAAATTCCCTACTGCTGCCTCCCGTG
+
#)&3*(+'/2861357/3.6-.+'%-009/22172007./*)*)3/0:<+,+%&'()))()23789899856787033+-3-,7939328.0//68;;7/62++.+/322794/84,-.1-,,88.111387::04/./01)1%.////24100-)(-*12014350/.*+)3,0,//0076;9/1//(0&*&')+103/),&%&'&++/-12/12576:99:8.1+++.0/09/1+*))+&/1'1)*7/.201459:77608&/-625),-65<29*)/+,+*)*&))+./60;<./23:/639.'&,-,/644/.%/-/*-,40:4-0266356896622;*)))&()%'/**+''((72+'*2221,5.+39.*,./7885096--244:;9;7017:<6842-./4410/',,-50*0+,2012,+-//-.))'&/)*,135;9:8547864++&((*,-+/,,-./4,3,'&(-00..01.30)///.4343,/-,,')'(2-01015/55'/,)1(((796::413++---),+.(13357520//+16135:9781/064294-/,+*--859:46688.&%,22+7/<9::837743*.023%&.,/0<.7+)),-132-*+4.3412/./52322;77.*,1)0-5.5.-3/122:<;4,9;61600**52,2----./138:;&('.('(0+%0'')..16101)6%%&%)1134+*()*,7318'4)1,,.,),/.266589527:-.0;777894760/.-/662114..+//*++09/+,-324-),'((.),1;;4567988799),5+'*$+&'(((53436357546539<79:::75705&)+/6,./3489/'44427<;0.1+()&&(*44312/(+*++/13723299242)**,*)).&#%+)-085:6/.(/.,-+.(),-,303-,,,/-'+/---/+)*,-/6:<333/..01838;54-+33+*0/51-.126+3+,%.)3.0(5,6918-,*3,-4-%2,1'-%,*-;756020844590;.*%*+-+61800/81458*59*'$(&(-25-'.*06))+%)5523+*+.5069688876433525969;742.(',0,-/96*(+'(/92,-0821/*-.*1.404.48864:/'.)-2071./5.4..-'666/:52;;6/3:469+..3+455.,&%'+,/04387084..'
@ab3d3cd4-5fb3-43d1-b9d9-63b3fb98cea6 ch=228 read=149270 start_time=2019-12-13T10:30:10Z barcode=BC01 runid=2c9cf7bc05858273f10e7d7ec552fc0bd742dc3e
TTGTTAAGCGTTTAGTTAGATAATTGCTGCCTGCAGAACTCCTGCCAGTTACCTTGTTGACCCCAGTCAGAATCACAAAGTGGTAAGCGCCCATCCAGGATGGCTACGCTCGCTGCAGCCCACTCCCATGGTGTGACCCAGGCGAGATTAATGTACAAGGCCAGGAACGTATTCACCGTGGCATTCGATCCGATTCGCTGATTCAGCTGGCCGGTCAAGGTTGCAGGAGCTCAATCCGGACTGCGACGCGCTTTATGAGATCCCGCTTGCTCTCGCGAGGTCAGCTATATTTGTATGCGCCATTGCGGTACGTGTAATACGGTCGTAGGGCCATGATGACTTGACGTCATCCCCACCTTCCTCCAGTTTATCACTGGCAGTCTCCTTTGTGGAAGTTCCCAGCCGGACCAGCAACAAAGGATAGGTTGAAAGCTCGTTGCGGGACGCCAGCAACATTTCCACAACACAGGCTGAAGCGGCAGCGGCACCTGTCTCACGGTTCCCGAGCACATTCTCATCTCTGAAACTTCCGTGGATGTCAAGACCAGGTAAAGGTTCGCGGTACGTCAGGTCTGAATCGCTTGTGCAGGCCCCGGTAATTCGGTGAGTTTAGTGCGGCCCGTACTCCCCAGGGCAGTCGACTGGCGCTGTTCAGCTCCGGAAGCCACGCCTCCAAGGGGCCACAACCTCCAAGTCGACATCGTTTGGCGTGGACTGCAGAATTATCTAATCCTATTTACTCCCGGCTTTCGGGACTGAGCGTCAGTTGCAGGCCAGATCGTCGCCTTCATACTTCGTCCCTCCATATATCACGCATTTCGCGCTTCATGATTCCGGCGATCCTCCTGCACTCCTGGCTGCCTGGTTTCTGCAAACTGAGTTAAGCTTCAGGCTTTCTACAGACCCTTGCCTGTCCTCTTTACATGTAGATTTCGGATAGCAGCACTTGCCTGCACGCATTGCCGCGGCTGCTGGCGTAGTTGTAATCGGCTCTCTAATAAAGTGCCGTCATCGGCTGTTTGCATTTCCTGTAGCCGCCGTTCAATCCTTTATAGCGAAGTTTACAATCCGAAACGCTGGCTTCGCGCGGCGTTGCTCAGTCGGGTTTCACCATTGCCGAAAAATTCCCTACTGCTGCCTCCGTAGGGAG
+
%$'&$%%%''&).(.-($$#(*--1.0/1,'##&&$($&')+)&-(%*83/0(++$-%$#)(.&*(+)''')--&''()'(-761-,0---,)(0*$))$'%)(+..('&%$%&$'(&,5/*/.280.5586-('(*&&%23/.''&-).'''++,08,828,3/33/-1003,&'))+)('(29-,&*+&'$,),')%*-.)'&$%''&($)),,.1-(2+%*)/-*)-565;68357531)(),*()%(+21++,'.%+/1))3/,**)*./-,0)112/*+*+)+$,10(+*.,*+,2*0/(('())+*+()()'%'')'-())*-0..(++-/,+++*,-))(%#(+15,,136278).0/.1;.+-967-0'&&(/223)(+('#*)'')+-41((,2./2-2*(&-,(-/8-+-&$$&(1/&'((&(*-,-/-'*23+,#'&)$*)/,&&.+/*()/-/%&%&'%#%&%'+,'*(&%&$$&*(+(+)'*&),2/5650(%('&..25322256513+.0-)363712287601.)%***&*+1,4/(+//)'$$%(&&)(*(%'''&&)%$$$$$-+,,*)(**+20(%$'+212,'$*'&*26'%$$%)+,2-('((+*887,((5/60232/,('(((()%'.4)%'((/,-0+)+04(,+26.6(3,(/.0*&'-/*17/7/-,223.20145647(0(*/)*5564)5%($&*'(*5/1:26'&%**%$'(8.+%#$*/1.)::30-+(*,/04-3/7/++*.)51//3319:9985:1'(%&(0''-.3-*.+&-0343.&**/04<-)%&%&(''&%''(*+(&)())'+'')3.030013/,,+--.352310:6*'''))%+$($,(6+1+136.*,0,,34,&(++-68:-*(&'''&))+))+0('($'$%(*-.:,2-82-++)$%%"&&&%,-)&(%)*2*/.(,/../0-*,-,/++**+16.&%'(())--/-'&&+0-18/+/%12462+'$%%%%&'*($$&,5503.,((&''*0.137&&$'*)+2-+*'%%%,))3<701/243)(*)%'#$%##$*))%(&))--.10--.1'4-,-7/37-,#(+,*9,+9./986+28193*))(')&(+2,16)**(-)+%
@b812d9f0-156c-4cdf-88c4-0d54309db7ad ch=360 read=131603 start_time=2019-12-13T10:29:35Z barcode=BC01 runid=2c9cf7bc05858273f10e7d7ec552fc0bd742dc3e
CCAGTTACCTTGTTACGGCTTCACCCCAGTCATGAATCACCAAAGTGGTAGCGCCTCCCGAAGGTTAGCTACCTGCGCTGGCGCAACCCACTCCCGCTGGTGTGACGGGCGGTGTGTACAAGGCCCAGGAACGTATTCACCGTGGCATTCCTGATCCACGATTACTACTTGATTCCGACTTCATGGAGTCGAGTTGCAGACTCCAATCGGACTACGACGCACTTTATGAGGTCCGCTTTATCTCGCGAGGTCTTCTCTTTGTATGCGCCATTGTAGTAGCGCATTATTAGCCAGCCTGGTCGTAAGGGGCCATGATGACGTCATCACCTTCCTCAGTTTATCACTGGCAGTCTCCTTTGAGTTCCCGGCCGGACCGCTGGCAACAAAGGATAAGGTTGCGCTCGTGCGGGACTTAACCCAACATTTCACAACACGGGCGGCGGCAGCCATGCAGCACCTGTCTCACGGTTCCCGAAGGCACCAATCCATCTCTGGAAAGTTCTGTGGATGTCAAGACCAGGTAAGGTTCTTCGCGTTGCATCGAATTAAACCACATGCTCCACCGTATTGCGGGCCCGTCAATTCATTTGAGTTTAACCCTTGCAGCCCAGCCCGTACTCCCAGACTGGTCGACTTAACGCGTTAGCTCCGGGAAGCCCACGCCTCAAGGGCGCACAACCAAGTCGGCATCGTTTTGCAGCGTGGACTACTTGGGGTATCTAATCCTGTTTGCTCCCCACGCTTTCGCACCTGGGCGTCAGTCTTCGTCAGAGTGCCTTCGCCACCGAGTATTCCTCCAGATCTCTACGCATTTCACCGCTACTGGAATTCTACCCCTCTGCAGGATCAAACTTTGCCAGTATCAGATGCAGTTCCCAGGTTGAAAGGCCGAGGTTCACATCTGATAACAAACCGCCTGCGTGCGGCAGCCAGTAATTCCGATTAACGCACCCTCCGTATTACCGCGGCTGCTGGCTGAGTTAGCCGGTCTTCTTCTGCGGGTAACGTCAATGAGCAAGGTATTAACTTTACTCCTTCCTCCCCGCTGAAAGTGCTTTACAGCCGAGGCCTTCTTCATACACTTGGCATGGCTGCATCAGGCTTACCGCCCATTGTCGCAATATTCCCCACTGCTGCCTCCCGTAGG
+
6/'./6/2242-.3%+*+,*3-++695+.1541,+,**&*%+..+..1-*)('(())'&)//+*+)()./222-)*((,&***.-&27,)++:;/()-/844.--.1795./3+/+-.0)5-878))64.3207070/.4-,..766866+*+-.30*,+*3.,,6)'(*+,1962//2555.037..--**+0*(-*-2891+12/74:543/.4-2./&-147453-6624*())('%()+/).+,*0144;8862:9.)('((-2:5590-''&(2/,-(+'%.)&%(&&(8067;:;4.4+-07+3;56(')((54777.4)0.3:.*,2+-0<:45553524*''**67*(0.,.288684-91**+''(*3331,,().6*109975,++.).&((*03,-/7(/'&&2(3.)-//2/7.++-1/0./(-/*))'*,+,,3025.1/+,+3*('+023*.&00/-2/**'+*'*2/32367*.01-0572:514<883/364707686777:./11-/,1/:977512/2300777(&*+,4<9:....711015-.1(&&+*+.)7+22&&)*/97<716;91./299204/(+-+.&/1/*&&(/,+/00247+'-'//+033,+%)&6)657,6,'&'')-*3/*,()-+(.-0222/.-2/)%&$%&%'$0*111,)*),04915+'+&...139654,'&$)03*,000*//-05,,83)(,,676/',)*.57+-2,/2/+.4479322112:4668-*'+)*-/-<6*)*)-0+%%&&,-1..***+.4459823/0.3:70,11,-)&&$%+,%6'.(),5,.-30$-&((()'+(%',*)*46(&.(*-*+-805474<-5/*--+.)('(,-3/(%(',--),-,+(((,.236537;*-8665442,+&'$%$$%&-,/28/511.4,*'%%%,,013:1581<11:43-7//-/4,*&'&&+,2+,-2(.,,.;16564876;82277785062214..,,,,--3-)),1-$')7:0992.6<9+,777253--'')'&&&'&6*&(*1-97:6564--%)%%%%+)033/,)('((+1168.4/%''',28,//**'&%.,,-678675/00.-+*/4-89*+822,
@62ca4d54-db28-4fb1-bfc5-35ce58df0ba1 ch=347 read=80044 start_time=2019-12-13T10:29:31Z barcode=BC01 runid=2c9cf7bc05858273f10e7d7ec552fc0bd742dc3e
CCCGATTTACCTTGTTACGACTTCACCCCAATCGCTGACCCTACCCAACCGGCCCGCTGCCTCGCTTGCGGTTAGCTCACGGACTTCGGGTATTGCTCTCGTGGTGTGACGGGCGGTGTGTACAAGACCGGGGAACGTATTCACCGCGACATTCTGATTCGCGATTACTGGTAACTCCAGCTTCATGTAGGCGAGTTCAGCCCATCGAACTGAGACTGGTTTTAAGTTTGGCTCCACCTCACGGTATTGCATCTCTCTGTACCAGCCATTGTAGCGTGTGGCTACACATAAAGGGGGCATGATGATTTGACGTCATCCCCACAGCTTCATGGTTAGCAGGCAGTCTCGCTAGAGGAGTCCTCAACTTAATGGTAGTAACTAACGACAAAGGGTTGCGCTCGTTGCGGGACTTAACCCAACATCTCGACACGAGCTGACGACAACCATGCACCACCTGTCACCTTGTCCCCGAAGTTTCCTCGATTAAAGAGTAATGCAAAGGGATGTAGAAGTGTAGGTAAGAGTTCTTCGCGTTGGCGAATTAAACCACATGCTCCGCTGCTTGTGCGGGTCCCGTCAATTCCTTTGGGTTTCGCTCTTTGCGAGCGTACTTCCGGGCGGGTGCCAATGGGTAGCTGCGGCACCGAAGGGGTAACCCCCCGACACCTAGTACTCATCGTTTTACAGCGTGGACTACCAGGGTAATAATCTGTTTGCTCCCCGCTTTCGTGCCTCAGCGTCAGTTACAGCCCGAGAGCCGCCTTCCGCAACAGGTGTTCCTCTAATATCTGCGCATTCACCGCTACACTAGAATTCCACTCTCCTCTCCCTGCACTCAAGTCTCCCCAGTTTCAGAGCTTACTACGGTTGAGCCGTAGCCTTTCCTCCTGACTTGAAGACCGCCTACACCCTTTACGCCCAGTAAATCCGGATAACGCTTCATTTACGTATTACCGCGGCTGCTGGCACGTAGTTAGCCGGGGCTTCCTCCTCAAGTACCGTCATTATCTTCCCCTTGAGGACAGAGTTTACGACCAGGCCTTCATCACTCACGCAGCGTTGCTGCATCAGGCTTTCGCCCATTGTGCAATATTCCCCACTGCTGCCTCCCGTAGGAAC
+
80',%/8-,184;/21+-1-4563,64/(/+01/44446;0/,21*'&'1.517+'/115966,,.)/2791:0//3/-//7267:6/1*+&,'$&'(-/,5'4633126.::86:543120163+*/+(,1-$)0*++02057:0355949;9432752132.4/((&(&'+94-8,,,2385&0()/0:44,0.3,),-52.26004786636378/4;;.54.-6.-7/0-6**8.4)1225/5-,*+,+133289::;;0000+00),+')&('%'&($%(*,,(.8,*/664,,+++++-5:/,,)-/69:26<-(+''&%(,(-+,6,)%-')021232/3//1,)))+&*,-210/5-2,6))0,**,-/8644533688:'/*)+415345490:/0-;78/8*5)*'&*),.431-)))).-+0//035624..+/.64545:37967683330//.288*)*&&)30111134/9.3,*++,,7000:8+-4.*,+0)(,-)*420,(',+'&,5:88<834,1+$%&&$%)&(-*,1(+*.-+./,+-0-1.3-/.*/,+(18-*,844674&%&$&(0/:61%')*76-+0-'*0./+--/,+.766-,%$%(&7/866+)$'(+45371/0.()),33,14272223/(-/778/,.038::600../6+&,,022259476-7529:++)%'),/200/<1.190;8.*0-99.-73140,**,,4543191.-./65(*)-.1644536/+*-/-313866:::435/.800063*.+-.160(*,+16///003.,/.249/001,-//1-27,,34/002-9.751637**/2<<7+**))170/0254:2:1./,/,)--2,5;,0100-,.0.5.-16++.97993*-,.4,32+)10/3'()+*01*-4685/301+((%%&'*&&(,-34923:717000:::30-#(')&)*+''-,);9688;85.0)+/*1)0.35./4+7.)+78:7,,%##&$,(.0/-(*370*-,'1/),1598<::::++2,(+,0-/000;78311114,47/49/)$(+)(.3--.5*8,110936/.24223259709,-/(-(+&+
@b7c8543b-6b1f-4439-872a-ec21e094cc49 ch=401 read=52150 start_time=2019-12-13T10:29:23Z barcode=BC01 runid=2c9cf7bc05858273f10e7d7ec552fc0bd742dc3e
CTCCTACGGGCAGCATTGAAATTTTCGGCAATGGGGGAAACCTGACCGAGCAACGCCGCGTGAAGCAGAAGAAGAAGGTTTTCGGATTGTAAACTTCTGTTATAAAGGAAGGGCGGCGGCTACAGGAAATGGTAGCCGAGTGACGTACTTTATTAAGCCACGGCTAACTACATTGCCAGCAGCCGCGGTAATGCGTGGATGGCTTAAGCGTTATCAGGTATTGGGCGTAAAGAAGAGGAGCAGAGCGTAGCAAGGGTCTGGTGAAAGCCTGAAGCGCTTCCAGTAAACCATAGGAAACCAGGTTAGCTAGAGTGCAAGGAGGATCATTAGGTGTGTGCAGCGGTGAAATGCGTGAATATATGGAGGAACACACCAGTGGCGAGGAAAACGATCTGTACTGCAACTGACGCTCAGTCCAGCGCGTGGGGAGCAAATAGGATTAGGAGTACCTAGTAGTCACGCCGTAAACTTGATGAGTACTGGTGTTGGATGTCAAGTTCAGTACTGCAGTTAATAAGTACTCCGCCTGTGAGTAGTACGTTCGCAAAGAATGAAACTCAAAGGGAATTGACGGGGGCCCGCACAAGCGGTGGAGCATGTGGCGTTTTAATTCAGAAGCAACGCGAAAAGGCCTGAGTCTTGACATGCTCATAAAAGGCTCCAGAGATGGAGATAGCTATATGAGGGCCACAAGTGGTGCATGGTTGTCGTCAGCTCTGATGTCGTGAGATGTTGGGTTAAGTCCCGCAACGAGCGCAACCCATATCGTTAGTTACCATCATTAAGTTAGGGGACTCTAGCGAGACTGCCAGTGACAAGCTGGGAGGAAGGGATGACGTCAAATCATGCCCCTTATGACCTGGGCTACACGTGCTACAATGGATGGTGCAGAAGCGAGAAAGCAGGTGGCTTATAAGCTCCATTCTCAGTTCAGTTATAGTCTGCAACTCGACTACATGAAGTTGGAATCGCTAGTAATCGCGAATCAGCATGTCGCGGTGGAATACGTTCTCAGGCCTTGTACCTGCCCGTCACACCACGAGTTGATAACACCCGAAGCCGGTGGCTGCCTGGGAAAGGCTGTCTAAAGGTTGGGATTGATGATTGGGGTGGAAGTCGTAGCTGGTAACCCGG
+
*.0**(,),()*./')&%'('&'*.-3976;88:30)&+*+;/0177.,-,065452.0/2.+,&&''/++-3(*+*.*6**-16012-./8.45:33-3+((-.*0+15()++)1+/,+*+.+.)(--).,,*-,3%&(*+//*))+544-/31/(*/0//.,,2/54-4)/,+1210.**/*+.-640+($*(*&-.0.0)()5-463451,0()-103345520116*),4*)-((',''&),(&'(&,0&*&$&(,'''&)('-53*.'%&$&*&+&$$#+(%3+532-,,/..-(+'&%*)0./+,--,/1'+'%&)%(1%1(%)$&#(&**,(-/*10/-81++,&'&&1225467/++'(*+./*05%)()1-+*(&''%)&-.//.((&)*%('#'"($&&((-)741/%)((''),&/.&++/86.+03/..*,*)')*/:)+(-.1382436511683)'%'(.*('()-,%**.2;3:294870.++55+(-*0266232:03%&($)&(,54269/*(&%%)&(*(('(4/(),.,%&02102.-.3-7*)'&'%**-++/2,)&()*&+,..8-.&(-*6+/0.0*(((%-*5<-393,+&$)%$%-4325,.74)'+*)$&(/23-5./,..%.01.,,44**-,*5))))*,/(&)'(+*,,***'&'()*%*)(*.2,0-11//36403:..*)(+(0160(&%,-/45977579,3+*-)/.42--24*%+.31,$',-00-+)(',+0354;3040+.1.1-%*)--0/7*1,0(&'&'314513023713--)*+,+7-,--75*).))&*,+34664.*)27(%%%&(/22,.622/0342895+*))$)*,(')&*.2003./*5888,**)'*'&$*)'#'$$$+#$#$$&(%&(**00+09766,..9.-+.,(,%(/,*(*,.,,//*-)*,46-/3-/26-+)*/,/0.-.1755/0002*10/1//---.34:+.)'&%$$%,2.12-3652,,&(&*%$&*41.02+,*.1%()*((*(&%',**23('*,+/63:6520+&%&$&,0,1(')((+./+')*(%++)53.22./03-:*102*,/'-&$''$&$$&(&(().05+*.
@2871f2e2-be43-483b-bca6-1e9b3fd1e82b ch=453 read=137932 start_time=2019-12-13T10:29:13Z barcode=BC01 runid=2c9cf7bc05858273f10e7d7ec552fc0bd742dc3e
CTCCTACGGGGCAGCAGTGGGGAATATTACTGCAATGGGCGCAAACACAGTGCAGCCATGCCGCGTGTATGAAAGAAGGCCTTCGGGTTGTAAAGTACTTTCAGCGGGAGGAAGGGAGTAAAGTTAATACCTTTATACGTTACCCGCAGAAAAGCACCGGCTAACTCCGTACCCAGCAGCCACTGATGGCCACGGAGGTGCAAGCGTTAATCGGATTACTGGGCGTAAAGCGCACGCGAGCAGTTTGTTAAGTCAGATGTGGAAATCCCGGGCTCAACCTGGGAACTGCATCTGATACTGGCAAGCGAGTCTCGTAGAGGTGAATTCAGGTAGCGGTGAAATGCGTAGAGATCTGGAGGAATACCGGTGGCGAAGGCGGCCCCTGGACGAACTGACGCTCAGGTGCGAAAGCGTGGGGAGCAAACAGGATTAGATACCCTGGTAGTCCCACGCCGTAAACGATGTCGGCAGGTTGTGCCCTTGAGGCGTGGCTTCCGGAGCTAACGCGTTCAGTCGACCGCCTGGGAATACGGCCCGCGGGTTAAAACTCAAATGAATTGACGGGGGGCCCGCACAAGCGGTGGAGCATGTGGTTTAATTCGATGCAACGCGAAAGAACCTTACCTGGTCTTGGCATCCACGGAGTTTCAGAGATGAGAATGTAGCCGGGAACCGTGGGAGACAGGTGCTGCATGGCTGTCGTCAGCTCGTGTTGTGAAATGTTAAGGTTAAGTCCGCAACGAGCGCAGCCCTTATCCTTTGTTGCCAGCGGTCGGCCGGGAACTCGAGGAGACTGCCAGTGATAAACTGGAGGAAGGTGGGGATGACGTCAAAGTCATCGCCTGGCCCGCCACGACCAGGGCTACGTGCTACAATGGCGCATGCAAAAGCGACACCTCGCGAGCAAACGGACCTCTCATAAAAGTGTCGTAGTCCGGTTGAGTCTGCAACTCGACTCCATGAAGTCAGGTCGCCAGTAATCGTGGATCAGAATGCCACGGCGGTAGAATACGTTCCCAGGCCTTGTACACCGCCCGTCACACCATCAAGTGGGTTGCAAAAGAAGTAGGTAAGCTTAACCTTCGGGAGGCTTACTACTGTGATTATTTAAGGGTGAAGTCATGCTAAAGGTAACCGG
+
-,0..34*-2((+77168612,(1-)/*%(&&&)4114)'&)13+/.1,*0./104244-7723653444127*(,2,218464*925:456;5---)8/&'%)++71(+,/3/80')'/5*,/7*2'),,26(%)&))3//5;236+*-)*-),2702/-,.2/006*2&.2))41+052$*$&%*&*)+*175.1.,/:97796594836'0/01013:5678793+)(/1-/..'(243.86)(70:0117(*+,,,+'.+((00-,79780/*6+/--.)),0--..-3--.//3:2264-,*-/.3--**'(%,(($&+)2,).**(/0.4,+/7.02442.(*(*011;2.21/97999.4(,('(0-0.+2-097.,5970-+.,/0117988'0-436&++('*,)))3+(('/6.7-.2)00/14636:0/4:544.90*%-,1:489;64/,-'*,/)3).+-3+.48:--*)(/)9996:1100/+00,0.40-,--.4(-.25779837;87/)&&&1137/5**-&,4095<;:7676::4.-+0/44503;::.14.02241,264956:.//+/++-47<:487:712333:8:32*)(++1867682383766516)&*,-3524&)%&'6-,+*++,-784586+)%$&/)79089;7;94*$&'2,.245486556-:-./9:8893467868.4.,+*//**-88(&4.7:630243-00.2*(,),/--17)+-,.1/-72*1..8;5656;47):/3-(*%(,,2,&/,(*+18628)-,..02713331-2./2/6110612567988014*-67786--(*+./6,&('%((/0040./,+(++1123212512;32311-+86.*)**+,&'++418./(),;265''((&+()-,576*-+'),1543+6)(()-0)*+,.671-114766434+)*0-*,-%))(*,0.('*-95619528483-1.,*//**-*()())*+6.3:56<02-%*(,$$%%#&'(3877;9264-/+.-*)''&''(,54;+.-81(&,-()',**0'%$$$.)/1778(3-&'&%&%()-(,1&-/-,1()+)%))''**-+(+,')%#&+/,+(33:3326
@09987c6b-4720-4f6e-a38b-0a94e91cc64b ch=260 read=92164 start_time=2019-12-13T10:29:13Z barcode=BC01 runid=2c9cf7bc05858273f10e7d7ec552fc0bd742dc3e
CCGGTTACCTTGTTACGACTTCTGCCCATCATCAATCCCACCTTAGACAGCTCCTTCCTTGCGGTTAGGCCACCGGCTTCAGGGGCTATCAACTCGTGGTGTGACGGGCGGTGTGTACAAGGCGAAACGTATTCACCGCGACATGCTGATTCGCGATTACTAGCGATTCCCAACTTCATGTAGTCGAGTTGCGGGCTACAATCGAACTGAGAATGGTTTATGGGACTTCACCTCGCGGCTTCGCTTCCCTCTGCACCATCCATTGTAGCACGTGTGTAAGCCCAGGTCATAAGGAATGATGATTTGACGTCATCCCGCCTTCCTCCAGCTTGTCACTGGCAGTCTCGCTAGAGTCCCCAACTTAATGATGGTGCTAACGATAAGGGTCGCGCTCGTTGCGGGACTTAACCCAACTTTATCTCACGACACGAGCTGACGGCAGCCACCCTGTATCTCCTTAGCTATCTACTCCATCTCTGGGTGCTTATGAGTATGTCAGGAACTGGTAAGGTTCTTCGCGTTGCTGGAATTGACCCACATGCTCCACTGCGCTTGCGGGCCCCGTCAATTCCTTTGAGTTTCATTCGCGAACGTACTACTCCAGGCAGATTACTTATTGCGTTAACGCAGCGCACAGACTTTGACGTCAACGCCGTATCATCGTTTACGGCGTGGGCTACTAAGAATTATCTAATCCTATTTGCTCCCCGCTTTCAGGACTGAGCGTCAGTTGCAGGCCAAAGTCGTCGCCTTCGCCACTGGTGTTCCTCCATATCCTGCGCATTTCACCCGCCGCTACACATGGAATTCCACGATCCTCTCCTGCACTCTAGCTGCCTGGTTTCTATGGCTTACTGAAGTTAAGCTTCAGGCTTTCACCACAGACCCTTGCTGCTGCCTCCTCTTCGCCCAATAATTCCGGAATGGCGCGCCTTTCGTATTACCGCGGCTGCTGGCGCGTAGTTAGCCGTGGCTTTCTAATAAAATTACCGTCACTCGGCTGCACCATTTCCTGCCGCGATTTCGCCTTTATAACGAAATTTTACAATCGAAAACAGCCTTCTTCCTTCACGCGGCGTTGCTCGGTCAGGTTTCCCCGGTGCCGAAAATTCCCTACTGCTGCCTCCGTAGAG
+
;3+2/:+,01414801236-3)%&))()()*./2;3087(,*//..1/.+-.275551+0015:6:34604*,/+0-071%,-*&$')+,0-**-&-*..235697986683/..,*342475-+-1++988<647:697:9/-*,+.04855-,+/,*.,--..')6.+)*,+.60.133+546/,.3/(/&504+'(%*,-+/400,,)-3275875(*)0/')+,)*1,13562812:843162:/024432497:;:075))/**''&'&%%$+('25.),5/0/610.(++.,...,09.,,23/04119/+-..013316.'*.-,-9012173236-'--/542223/:;*/*)/.-0-....&%')*052++1.2+:543-,&(&*)*,%'*34-((*-,0-',./182.+,.0+/1+.0210232/'&'%%&&(((-+('&*,1122%/&%',-+-+)$()4900++(/,0&'&%(+),,))(,7322,*,**,*$%,$%-*6:68<:8992;1021//*,*+&//,(*,,-5525')$$'%%%$%&)+*174-.02*3,613*62-)4/;4646-,&(&%)3%1%)-(+,0.).99()+-(*,-5+/-,,/314++&&$130.**++//,/+*)1748)5.&*$%%&)314875<-+)',,+./,(,,/333*'$$,)-.173:.3++*.3**1.432)$(.10,*89.--+*,-+,8,437())+305.4+',5377589398677())+)'&%%+)(01.14.0'($10224;31*+)%$*+()3+(')%'+*-*0,34-/,-0020112531-+,,-/,36774;4494<8101.40.38-,+-*0)-,('')-01*.85198.,.-)++.26<343/0/0*(%'((,/++--&&,0+050568;28+0(-+*(())%&%%&(((*,49580/.,:---525+*(('%',0--,5-2616..87+*-.)-0,')&'5:770,,--/4.+'*(+0-39153'&&&%*'$).)'$%)+48-/.92%')%'')(+-/8-3')43.*$$('.416;:99<;5757+1//-0---03447+,0*9+2;5)&$++15/17610365++.01248998.98.4-/'&
