# Supplementary material for: De novo species identification using 16S rRNA gene nanopore sequencing
Source: PeerJ. 2020 Oct 21;8:e10029. doi: 10.7717/peerj.10029 (PMC7585375; doi:10.7717/peerj.10029)
Supplement: Supplemental Information 3 [file peerj-08-10029-s003.zip › pass_fastq_runid_2c9cf7bc05858273f10e7d7ec552fc0bd742dc3e_547.fastq]

@b5a89075-0d1b-4be9-884d-169f565572bf ch=284 read=79984 start_time=2019-12-13T10:28:47Z barcode=BC01 runid=2c9cf7bc05858273f10e7d7ec552fc0bd742dc3e
CCGTTACCTTGTTACGACTTCACCCCAGTCATGAATCACAAAGTGGTAAGCGCGCCCTCCCGAAGAGTTAAGCTACCTGCGCTTCTTTTACAGCCGCTCCCCATGGTGTGACGGGCGGTGTGTACAAGGCCGGGAACGTATTCACCGTGGCATTCTGATCCACGATTACTAGCGATTCCGACCGGAGTCGAGGTGCGAGCTCAATCCGGTGACGCACTTTATGAGGTCGCTTGCTCTCGAGTCGCTTCTCATATGCGCGCCATTGTAGCGTGCAGCCCTGGTCGTAGGGCCATGATGACTGACGTCATCCCCTTCCTCAGTTTATCACTGGCAGTCTCCTTTGAGTTCCCGGCGGACGTAACAAAGGATAAGGGGTTGCGCTCGTTGCGGGACTTAACCCAGCATTTCACAACACGAGCTGACGACAGCCATGCAGCGCCTGTCTCACAGTTCCCGAAGGCACATTCTCTCATCCTCTGAAAACTTCCGTGGATGTCAAGACCAGGTAAGGTTCTTCGCGTTGCATCGAATTGAACCACATGCTCCACCGCTTGTGCGGGCCCCGTCAATTCATTTTGAGTTTAACCTTGCGGCCCGTACTCCCCAGGCAGTCGACTTAACGGTAGCTCCGGAAGCCACGCCTCAAGGGCACAACCTCAAGTCGACATCGTTTTACGGCGTGGACTACCGGGGTATCCTAATCATTTTATCTACACGCTTTTCGCACCTGAGCGTCTTCGTCCAGGGGCCGCCTTCGCCACCGGTATTCCTCAGATCTCTACGCATTTTACCGCTACACCTGGAATTCTACCCCTCTGCGAGACTCAAGCTTGCCAGTATCAGATGCAGTTCCCAGGTTGAGCCCGAGTTCTATCTGACTTAACAAACCGCCTGCGTGCGCTTTTACGCCCAGTAATTCCGATTAACGCTTGCACCCTCCGTATTACCGCGGCTGCTGGCACAGGAGTTAGCCAGTGCTTCTTCTGCGGGTAACGCCAATGAGCAAAGGTATTAACTGCTCCCTTCCTCCCGCTGAAGAAGTACTTTACAACCCGAAGGCCTTCTTCATACACGCGGCGGCTGCATCAGGCTTGCGCCCATTGTGCAATATTCCCCACTGCTGCCTCCCGTAGGAG
+
3+%%.%*/-6-/6+./02282/968/2344//-.810-0*85010940'),,.,20(),/,*,2*%-+7(/*./001,$'$&2+2748(%+-./3).)/..*-.778655593577-5311).-5:91-2-'3-4./5882;2126274724589*+,042-.,(/9/22,,,--6;62/')%''$((-+,+.+'%&&%/0226.5('')''('(#((+.+/--+///)*6-,-./&&&%'-.067:753%%*.0-.-,262.1)($()(%%$$%.10+-644)3**-1/978761,'(*,3489::4.64-*;4525-./:6/00055484%1232:.,8.--/33.40+0+,,&&%"$$%.4+3-::1-.36-6211./3306.,*05843253-34++&//-96,+,-6312212/66487550.04+.-,..003675/.--+1&55:-1+**'+*+'(*/3.-+'*-0&(*+,--343+,72:778;:9222.-,)*-*//,/'4*<;:;<:68806---1524020/3;:<.--/112--*.**)1*+-484:36;7+*33-82;6078:(*+,-97,30.1-*+8/:5..-,,+:98./1::(424++-.7+('(,-*+./.31+/+*29246797854470../412613'.*110..-364:4;)*+)652479576234)5)'.-+1,&)0-)&'13'&)&&()',*+2:;-5+.0466667,-0*,<:525,*9:9,88238360/0/)*,/9568::9892238878:89683918*)-1+*7,-/0429.3/3/39.6:41./-&,()+-1682/,,.//74,)4++.++02*.017864+*)0*9.-.07**$(*-'&),1-./.4061048626156388-(((&&'*-0,0+51*'*+-38:4,*+0.135433-,-*/66228-601845;45273347/8*)$*(,/',7722/6(///269511...205/-.5878,5,++26549*.//.203/00/0/49)5:/%&)./,590,0%(((+)+11-,+1+27+'(+),,21:38<:8532+0/1-5)(+-,34146.4:549.250<8--5/..25977707;9/+55,-...22/2/,.).,('
@352934b2-4996-43d5-8639-a3669f573180 ch=408 read=35402 start_time=2019-12-13T10:28:37Z barcode=BC01 runid=2c9cf7bc05858273f10e7d7ec552fc0bd742dc3e
CGGTTACTGTATTTACTGCGGCTTCACCCCAATCATCAATCCCTTAGACAGCTCCTTCCCTTGCGGTTAGGCCGTACCGGGTGTTATCAACTCTCGTGGTGTGACGGGCGAGTGTGTACAGGCCGGAACGTATTCACCGCGACATGCTGATTCGCGATTACTAGCGATTCCAACTTCATGTAGTCGAGTTGCCGGGCTACAATCCGAACTGAGAATGGTTTTATGGGTTTTGCTTCCTCGCGGCTTCGCTTCCCTCTTCACCATCCATTGTAGCACGTGTGTAGCCCAGGTCGCCAGGGGCATGATGGTTGACGTCATGCCCCGCCTTCCTCCAACTTGTCACTGGCAGTCTCGCTAGAGTCCCCAACCTAATGATGGTAACTAACGATGAGGTTGCGCTCGTTGCGGGACAACCCAACATCCCTGACACGAGCTGACAACCATGCACCACATCTCCTTATAGCTATCTCTCCATCTCTGGAGCCTTTAGCAAGGTATGTCCAGGAACCTGGTAAGATTCTTCGCGTTGCTTCAGGTGTTAAACCACATGCTCCACCGCTTGTGCGGGCCCCGTCAATTCCTTTGAGTTTCATTCTTGCAGACGTACTACTCAGGCAGATACTTATTGCGTTAACTGGCACTGGACTTTGACATCCAACCGCCAAGTACTCATCGTTTACGGCGTGGACTACTGAAGATTATCTAATCCTATTTATCCCCACGCTTTCAGGACTGAGCGTCAGTTGCGGAGGCCAGATCGTCGCCTTCGCCACTGGTGTTCCTCCATATATCTGCGCATTTCACCGCTACACATGGGAATTCCACGATCCTCTCCTGCACTCTAGCTGCCTGGTTTCTATGGCTTGATTAAACTTCGGGCTTTCACCACAGACCCTTACTTGCCGCCTGCTCCTCTTCCGCCCAATAATTCCGGATAACGCTTGCCACCTACGTATTACCGGCTGCTGGCGTAGTTAGCCGTAAACTTTCCTAATAAAGTACCGTCATAAGCTCACCATTTCCTGCTTAGCCGCCGTTCTTCCTTTATAACAGAAGTTTACAATCCGAAAACGCTGCTTCCTTCACGCGGCGTTGCTCGGTCAGGGTTTCCCCATTTGCCGAAAATTCCCTACTGCTGCCTCCCGTAGAAC
+
(&(6-*(&'-(*5'%'%&(+)-.5.)275+142988658,3,'*+,-23.2447882;4*.3*/*708+0323*)).5/9556/:./.,&0/111/43201(),009:1-*,*05*)&%%)(2/+'+)01644:426;67652/0/-,-'+1.-14248+1+*+++/420)*%(-.3+,,44766/.409&.++216456327/0*,55///-1,,--+;;3.76:4.9:5,/170,-0%%*00131+.052;4+*2-)$&&/.27105--*-,%'++-.+)*+*()'+)*,&&%&-56++'(((.1/-9++.68562-/52+,175;6871+0++5../:-13432/0-0-*,01&())*.8;,/-21/-1++)-21/,-/.,200//$'.1.8.//10877906)6+,((*-4.0115748+%)-./2,)23)))$%%%'%'*/021+'+1273)+1-1267677100/1614876687).2-50+%$$$)%&+*0/02--1)0+1,.*/320)(.619<989547-/173+/(+$%&.3011&*+,,0+2.'**&(3((*,..0*-30+(-/5:9;81.56.(/*80008:38323(*(+&))-501220456'++*(,-2,/0-.-4/0*'%&))%))-///37,+),,,.%.'0,++0*-%'')00/5775:7.-'312477023++'&$%&%,'*)-)'*..+,(-2*$&'.3.+.234:35%1+*)**2/0)+.228)$'('&)(++*-998282(('$*+(())+25898828/05:-0/253+&$))1.-,)(%.3,/3**$((/./&*(0.3+**)-/1753**)+-.)++1+,-13),'*.0,96-')+-)(('&%0(*''+,/,&--*-0+*&))')'&,61)-+&(+(*09589711018,-0-&)'0.(*1++21521435;3:41017024&,*)+0+0.-6153/,/368.5('&'(3+-($(*+,)'$%*((1+(-*,092*.+06683'&&%$&(%%)+%.33,,+(),()'**(.0.29/,41++2-++352('*))+;5)*,3246).3-(/+-0(+0/0327-)+*((('*.-*+551;34(261/;7/694)-2,*+.--/-8,6.3('(+++22438.69.-654-2-
@0db4c286-7a02-428c-bfbc-3da9f70fc886 ch=478 read=73903 start_time=2019-12-13T10:28:36Z barcode=BC01 runid=2c9cf7bc05858273f10e7d7ec552fc0bd742dc3e
CCGGTTACCTTGTTACGACTTCACCCCAGTCATGAATCACAAAGTGGTAAGCGCCCTCCCGAAGGTTAAGCTACCTACTTCTTTTGCGAAACCCACTCCCATGGTGTGACGGGTGGTGCGTACAAGGCCGGGAACGTATTCGTGGCATTCACGATCCACGATTACTGGCGATTCCGACTTCATGGAGTCGAGTTGCAGACTCAATCCGGACTACGACGCGCTTTATGAGGTCCTTTGCTCTCGCGGGTCGGCTTCTCTTTGTATGCGCCATTTGTAGCACGTGTGTAGCCCTGGTCGTAAGGCCATGATGACGTCATCCCACCTTCCTCCAGTTTATCACTGGCAGTCTCCTTTGAGTTCTACGGCCGGATTGCGCTGGCAGCAAAGTAAGGGGTTGCGCTCGTTGCGGGACTTAACCCAACATTCACAACACGAGCTGACGGCAGCCATGCAGCACCTGTCTCACGGTTCCCGAAGGCACATTCTCATCTCTGAAAACTTCCGTGGATGTCAAGACCAGGTAAGGTTCTTCGCGTTGCATCGAATTAAACCACATGCTCCACCGCTTGTGCAGGCCCGTCGAATTCATTTGAGTTTAACCTTGCGGCCGTACTCCCAGGCGGTCGACTTAACGCGTGCTCCGGAAGCCACGCCTCCAGGCTGGCAAGTCGACATCGTTTACGGCGTGGACTACCAGAATTATCTAATCCTGTTTGCTCCCCACGCTTTCGCACCTGAGCGTCGAAGTCTTCGTCAGGGGCCGCCTTCGCCACCGGTATTCCTCCAGATCTCTGCGACCGCTACACCTGGAATTCTACCCCCCTCTACGAGACTCAAGCTTGCCGGTATCAGATGCAGTTCCCAGGTTGAGCCGGGGATTTCACATCTGACTTAACAAACCGCCTGCGTGCGCTTTGCGCCCAGTAATTCCGATTAACGCTTGCACCCTCCGTATTACGGGCTGCTGGCTGGGTTAGCCGGTGCTTCTTCTGCGAGGTAACGTCAATGAGCAAAGGTATTAACTGCTCCCTACTCCCCGCTGAAAGTGCCACAGCCGAAGGCCTTCTTCATACGCATGTGCATCAGGCTTACGCCCGTTGTACAATATTCCCCACTGCTGCCTCCCGTAGAAG
+
0.))--),,+,&++#$)*/943(0*-(+.36+/))-63+/030./089:6,002:34.,)((&'2/92/+-.178:589;/972(*+(*1).2,$((0//,260-*,024%%#$$(.-0,,-/06-:12+82101,/+*'.)56:67790%',057/-,+-4/335.92115;342,1383241/(*+.*%(,3&1(*058:4;42/12352668561/&+250,++%/.+.*)0,++.,12,*,(/*,(&(.106328-')(,*,/18+-3))2+-+(,..12*&))-:1.1;./--,%36/89820-++,,/5:,;4++9:5;44-6+,+381-./**(.&&%(0219439/--149/%$()-312,*$&)+/0559//(.55)*''*-13)071/.0/08/;-)(72.226.)'%%-51086((-069470.4466475/4/(+0.2-1*)*+/5164411)+0:994./&%'*)-+)+/8:886652150*020,-/(+-02<;;75:+604.6%)(*/2+2.989:64643/--&*0))212/5+7:443546667,/2*+:---/3%/+51*'./)1,8.848:6.+/1:01.1/38/3162..3/-)1/+.198888752.6-7-661-.&'*+.2/-3-.64775706&%201-.3114/035,6265/881)+,0.*.42/75445%))*-//3:/6/,0*+,0;-,.+284,-0/03;:413266250.-&,,'&'',-0;8859,-8:1542685;6335&13,4111;82-5()(,-,62)'*((,..1./0)/214/:.8-4-'00365/-16564332439+6+109009,57668323444/67;5:2..737.'02(()(&&.80+++,6.-,+()+00317/8:3383234433,*)%%%''+1,)+,.67;6/0.8/9/7+..2,.+-6-+0;59-6+))).((*)*02-(%%-,.+*)3,13*'(-+/51543-+()'*097678.9..-627;,.+/,.001/4*0.0-&&$'),250-071-//)**&'#%&&+('*4/4284;45;98820+/,-,0/018:)/2//4(,-285-3,-,)1*8-+/,216-'*-,,22231/9-,1/'%&&
@a62fd31b-b49d-4c05-9d1b-d1d2e8c4e2bf ch=2 read=37139 start_time=2019-12-13T10:28:28Z barcode=BC01 runid=2c9cf7bc05858273f10e7d7ec552fc0bd742dc3e
CTCCTACGGGAGGCAGCAGTGGGAATGTGCACAATGACGCAAGCCTGAAATTAAAGCCATACCCGCGTGTATGAAGAAGGCCTTCGGGTTGTAAAGTACTTTCAGCGGGGAGGAAGGGAGTAAAGTTAATACCTGCTCATTGACGTTGCCAGAAGAAGCGCGGCTAACTCCGTGCCAGCAGCCGCGGTAATACGGAGGGTGCAAGCGTTAATCGGAATTACTGGGCGTAGAAAGCGCACGCAGGCAGTTTGTTAAGTCAGATGTGAAATCCCCGGGCTCAACACAGAACTGCATCCTGATACTGGCAAACTTGAGTCTCGTAATAGAGGGGTAGAATTCCAGGTGTAGCGGTGAAATGCGTAAAGTCTGGAGGGAATACCGGTGAAAGAGCGGCCCCTGGACGGAACTGACGCTCAGGTGCGAAAGCGTGGGGAGCAAACAAGTTAGATACCCTGGTAGTCCACGCCGTAACGATGTCGACTTGGAGGTTGTGCCCTTGAGGCGTGGCTTCCGGAGCTAACGCGTTAAGTCGACCGCCACCAGAGTACGGCCGCAGGTTAGAAATGAATTGACGGGGGCCCGCACAAGCGGTGGAGCATGTGGTTTAATTCGATGCAACGCGAAGAACCTTACCTGTCTTGACATCCGGGATTTTCAGAGATGAGAATGTGCCTTCGGGAACCGTGAGACAGGTGCTGCATGGCTGTCGTCAGCTCGTGTTGTGAAAATGTTGGGTTAAGTCCGCAGCAGCGCAACCACTTATCGCTGTTGCCAGCAGAACCGGCCGGGAAATCAAAGGAGACTGCCAGTGATAAGCCGGAGGAAGGTGGGATGACGTCAAGTCATCATGGCCCCCCCTTACGACCAGGGCTACGTGCTACAATGGCGCATACAAAGAGAAGCGACCTCGCGAGAGCAAGCGGACCTCTGGGAGTGCGTGTAGTCCGGATTGGAGTCTGCAACTCGACTCCATGAAGTCGGAATCGCCTGTAATCGTGGATCAGAATGCCACGGTGAATACGTTCCCGGGCCTTGTACACACCGCCCGTCACACCATGGGAGTGGGTTGCAAAGAAGTAGGTAACAACCTTCGGGAGGAGGCGCTTACCGCTTTGTGATTCATGACTGGGGTGAAGTCGTAACAAGGTAACCGG
+
(,/)((,)31+(*)*,.00821'*++&7'(&'-,.*%&%)/5&33,))'')(052(+3-4'66'(,++),0247:..5-(4:8:93865:+%1.*&,*//;42)+,*14((.0/6-34(++,71,3+3++((&%#$%(%2()*/+2+'++)(,-&+*%(,.*3/0/70212/14961,/..220/3.-463142.,/.(%$)-002)+-+7,-'.,+-3.44:6-)'$'%**)''),(-*++/)(%,7;3+3/7/./8444522*,62.-69+*&)(*/7..&$')%')()-..6***1201/30/04.)')))-124864/(+&($+//.,-.+3.30/.145.++,--62,07-,/..++0/,137;/-0,(-202:758--.*'%&+0,70<7/)487831.0//..4365801:676,)+*))10087**,.13&,+'-+3.*51+/4...+5--.75011296+2(%((+%323/---0/45/5/,-*29-)20-1847769//2.'4+)--441/-+++5)/*,--./879/%'%&'%$&)+1637*3++*-+*$.'&+-0:.;.1109;50,0/,-+/+-.1/368:12102.,/75<:597;42233::7756422''*.-4/*5+)+'%()+*7444%((*%.67.--.../1222176/4-7899:.;:4:569951223*.249::9778393439:456*.00,'.*-0)**,.2+2-6027878::350)'+,&5.10))/()($(.+335*+4/27/23.+2$&$#%).01858-+3/-608*1-,--1789/---+/.*&&(%+)+2-08/41/7666569769)/,059:91417511+-)&%'&')+8749122,,-++.05.35;559867654776*(''))*/171811/40+*((*26*,30.&$&&#%&($+,-/*-%-'-+9*5++1,0-*+,-37:8:86)')')80,0105.11(3,51520))&&'..01865-,,),.831/1,1(1,,+,.777130/--1363-1((&))+,1950:8*+97968:8980,'))+3.192422-',*&)'+((+*)(.,73;4'50).+%.+)-,/.-51.,1*..4567:77/0+0-410((*+-+/2&.%&$-1*2.325354
@dc8e8a66-ed84-41cb-be46-e9dbc44a6291 ch=10 read=42390 start_time=2019-12-13T10:27:59Z barcode=BC01 runid=2c9cf7bc05858273f10e7d7ec552fc0bd742dc3e
CCGGTTACCTTGTTGCGACTTCACCCCAGTCATGAATCACAAAGTGGTAAGCGCCCTCCCGAAGGTTAAGCTACCTACTTCTTTTACAGCCCACTCCCGTGATTGTGACGGGCGGGGTATTATTGCAAGGCCGGGGCGTAACCACCATGGCATTCTGATCCACGATTACTAGCGATTCCGGCTTCGTAGGTCGAGTTGCGAACTCAATCCGGACTACGACGCACTTTATGAGGTCCGCTTGCTCTCGCGAGTCGCTTCTCTTTGTATGCGCCATTGTAGCACGTGTGTAGCCCTGGTCGTAAGGGCCATGATGATGACGTCATCCCACCTTCCTCAGTTTATCACTGGCAGTCTCGCTGGGTTCCCCGGCCGGACCGCTGGCAAAGGATGAGTTGCTTGCTCGTTGCGGGACTTAATAACATTTCACAACACGAAGAGCTGACGACAGCCATGCAGCACCTGTCTCACGGTTCCCGAAGGCATTTCTCATCTCTGAAAACTTCCGTGGATGTCAAGACCAGGTAAGGTTCTTCGCGTTACATCAGATTAAACACATGCTCCACCGCTTGTGCAGGCCCCGTCAATTCATTTGAGTTTAACCTTGCGGCCGTACTCCCCAGGCGGTCGACTTAACGCGTTAGCTCCGGAAGCCACGCCTCAAGGGCACAACCTCCAAGTCGACATCGTTTACGGCGTGTGGACTACCAGGGTATCTAATCCTGTTTGCTCCCCACGCTTTCGCACCTGAGCGTCAGTCTTGGGGGGCCGCCTTCGCCACCGGTATTCCTCCAGATCTCTACGCATTTCACCGCTACACCTGGAATTCTACCCCTCTACGAGACTCAAGCTTGCCAGTATCGATGCAGTTCCCAGGTTGGGCCAGGGATTTCACATCTGACTTAACAAACCGCCTGCGTGCGCGCCGCGCCCAGTAATTCGATTAACGCTTGCACCCTCCGTATTACCGCGGCTGCTGGCGCAGGTTAGCCGGTGCTTCTTCTGCGGTGGCGTCAATGAGCAAGGTATTAACTTTACTCCTTCCTCCCCGCTGAAAGTACTTTACAACCCGAAAGGCCTTCTTCATACGCGCGGCATGGCTGCATCAGGTACTTGTGCTGCAATATTCCTGCTGCCTCCCGTAGGG
+
32243:03060.48%--,14;880992+,1:797399938550..1876,*+-27,,*('))'&//42.+-*(**)(+-9,8;:,*40'33*%''83-&(').+53202(+$&'*+/,%,(&.*&,73//-1(/2'&$'&$&&(.+.-2000:77,//76.++)*+7,..,'*138888././,*%+(+0350.2/6/0**743/0/-1-202974264-')$',1.,,//1531*+/1800//.1,.,'+,..3392852;612665668;333...0.-./01*)(*(,),*,01.26/+*.469)+*+)(''&,-3+(+,.60(-4.-5(()-(3;9345,0.-40248323&'3,3422188,)40419661(+/,('&%%,.7-'(,*1&'&%&)23337-0+87533322-09762;810425320.-&&)+-.323/'(*'2/92/-*+-/5933322//33/:,.))*.7++,.+0(*/0458:979599512814457<9847664228<64914&-,8<98<:68124(,/33''1.5/:11*+,0.1100039*,+9-1,4&272960),03:7:2(.3++)1496-40121,159662.--+-65.-/03'/1.,*-1354/0..253/23405/01+070115;9901/:/.).778:/8(5+-.24)10..13;/-/185,*(&*626855914../012-2+)-''&,2,(&)20.**+*,3994),+26-++4647512.)'&.479;22533/3/..6:441+0+,095420../387-*$%)-/)1870134**-)+67;88.2-1.7622<9/(76031132348)-''&%$(+&,0/0-)*-0:69826-*+0206*+-4*$.4,/0;7.,-.07,,+*+-021+,4,.,299::7:53.-&*..1),2-'')+.74(())1,1-,*.+)*+-21+0329549049/50:00/1,0('&++,5281229(76111:15988402/('$''52,*-044679-80./312/17/(.,15*4763657/+.38580-+&&'('&')&./,(+-)+/.84923;893((%'&/)0./.330003331%(%&#$#$(%$&'(*--,.2233*-21///+,0)+/*-.5
@422b5f55-91a1-479b-af4b-75831b4f3e20 ch=195 read=78827 start_time=2019-12-13T10:27:58Z barcode=BC01 runid=2c9cf7bc05858273f10e7d7ec552fc0bd742dc3e
CTCCTGCAGGAGGCAGCGGTGAAATGACAATGGGCGCAAGCCTGATCGCCATACCGCGTGTATGAAGAAGGCCTTCGGGTTGTAAAGTACTTTCAGCGGGGAGGAAGGGGTAAAGTTAATACCTTTGCTCATTGACGTTACCCGCAGAAGCACCAGCCCCAGCACTCCGTGCCAGCAGCCGCTGCCGCGGTAATACGGAGGTGCAAGCGTTAATCAGATTACTGGGCGTAAAAGCGCACGCAGGCGGTTTTGTTAAGTCAGATGTGAAATCCCCGGGCTCAACCTGGGAACTGCATCTGATACTGGCAAGCTTGAGTCTCGTAGAGGGTAGAATTCAGGTGTAGCGGTGAAATGCGTAGAGATCTGGAGGAATACCGGTGAGCGGCCCTGGACGAAAGACTGACGCTCAGGTGCGAAAGCGTGGGGAGCAAACGAGTTAGATACCTGGTAGTCCACGCCAGCGATGTCGACTTGGAGGTTGTGTGCCCTTGAGGCGTGGCTTCCGGAGCTAACGCGTTAAGTCGACCGCCTGAAATACGGCCGCAAGGTTAAGAAACTCAAATGAAGATGACGGGGAGCCCGCGGCGTGGAGCATGTGGTTTAATTCCGATGCAACGCCTTACCTGGTCGCCAGCATCCACGGGAAGTTTCAGAGATGAGAATGTGCCTTCGGGAACCGTGAGACAGAGTGCTGCATGGCTGTCGTCAGCTCGTGTTGAAATGTTGAGGTTTAGTCCGCAACGAAACAGCCCTTATCCTTTGTTGCCTTGGTCGGCGGGAACTCAAAGGAGACTGCCGGTGATAGCTGGAAGGTGGGGATGACGTCAGAGTCATCATGGCCCGCATTGGGGCTACCGCTACAATGGCGCATACAAGAGAAGCGACCTCGCGAGAACAAAGCGGACCTCGCCAAAGTGCGTCGTAGTCGGTTAGGTCTACAACTCGGCTCCATGAAGTCGGAATCGCGTAATCGTGGATCAGAATGCCACGGTGAATACGTTCCAGACGCGCACACCGCCCGTCACACCATGGGAGTGGGTTGCAAAGAGTAGGTAGCTTAACCTTCGGGAGAACTTTGTGATTCATGACTTCAGGGTGAAGTCGTAACAAGGTAACCGG
+
-013.,0(05-,21154&211)-3'#$$'9/68/+',,8&4011*+%%%'((%69-/034767887&*--0497;90363:2,/82+0/+32-**,,-55)(.,*(*1/+*,74//312022031)(126.5.*'0-2-+05,&)*(+*$&''/&0.4*&%%*&))58++005./-,)3,&)'',1/6292/811147.1*-*//0,./+105/-,../6146;<9:659::*,,,1/205446321,2</36;32*-46765//*).1-077/+53:;5100202831.02././020-.%-)*(&*)$&)--,.//-/663,)+,)+,)-*3+2.*3100.//0560-02+--1/-*)(()(%(,)/1/8528777-++))%168/).30-+-.)+,.,-.2788:058895-**+()+*./40*,.3<11)%'02../.&+'&)442352,,.+-)%*-+**)01*).3725.02/6/,('%-/&&(,.57544*+*++.),)*(**)+1/.0+8-.)-.58:9778.0&(*'*0.873576/,)))*('+.*)**,),'&%((',+.1/98/%'((%$')+(+(++(**21-,*))/1,-2++*((++/8&'&'$$'&))).0++)*.+/11-051205))**-13,*))-./10/*2,*40223/6*7:196545'''*5))$&'-+6-.///:99832.,,%&'*866/8/0-,1,,02.%/-/+%()046/04&,'&%$%%%+.-+3,*,&+.,%28-0+'(/,*/++.*2/*/,8-65)+*%*#10'-*'''()(+%%&+,,6+20.9:7573320.1&))')119765*162*#($%$&*6+20')&%'+%-1:50:32267)30-(+%(+*+.768763/.-,.(1-0-,.1;45+*+&'*030/,124376:4768(,'-'.*+,33618111.+,+()$&%+)+,7185755,+&%'3554897867%%&++&.+*+,''(.,;:;521/+%)#%#$$'*+-0722;3.06200020425-())05-10-1190%&*+)1/.*)(''/*-2.84180()#$'(1/-.2/4;221/((&(''230,.00//5(/,5.0/,8.8;8;89
@0b92c56c-553d-4e9b-b657-fa78b9d93c11 ch=221 read=66254 start_time=2019-12-13T10:27:56Z barcode=BC01 runid=2c9cf7bc05858273f10e7d7ec552fc0bd742dc3e
CCGGTTACCTTGTTACGACTTCACCCCAGTCATGAATCGCAAAGTGGTAAGCGCCACTCCCGAAGGTTAAAGCTACCCTGCGCTTCTTTTTTTGCAACCCACTCCCATGGTGCGGCGGGCGGTGTGTACAAGGCCCGGGAACGGCGTATTCACCGTGGCATTCTGATCCACGATTACTAGCGATTCCGACTTCATGGAGTCGAGTTGCCAGGCTCAATCCGGACTACGACGCACTTTATGAGGTCCGCTTGCTCTCGCGAGGTCGCTTCTCTTTGTATGCGCCATTGTAGCACGATGTGTAGCCCTGGTCGTAAGGGCCATGACTTGACGTCATCCCCACCTTCCTCCAGTTTATCACTGGCAGTCTCCTTTAGTTCCCGGCCGCTGGCAACAAAGGATAGGGAGTTGCGCTCGTTGCGGGACTTAACCCAACATTTCACAACACGAGCTGACGACAGCCATGCAGCACCTGTCTCACGGTTCCCGAAGGCACATTCTCATCTCTGAGAAACTTCCGTGGATGTCAAGACCAGGTAAGGTTCTTCGCGTTGCATCGAATTGAAGCCACATGCTCCACCAGCGTGCGGGCCCGTCAATTCATTTGAGTTAACCTTGCGGCCATTGCTCCCCAGGCGGTCGACTTAACGCGTTAGCTCCGGAAGCCACGCTTCAAGGGCACAACCTCAAGTCGACATCGTTTACGGCGTGGACTACCAGGGTATCTAATCCTGTTTTGCTCCCCACGCTTTCGCACCTGAGCGTCAGTCTTCGTCAGGGGCCGCCTTCGCCACCGGTATTCCTCCAGATCTCTACGCATTTCACCCGCTACACCTGAATTCTACCCCCCCTCTACGAGACTCAAACACCCGGTATCAGATGCAGTTCCCAGGTTGAGCCCGGGGATTTCACATCTGACTTAACAAACCGCCTGCGTGCGCTTTACGCCCAGTAATTCCGATTAACGCTTGCACCCTCCGTATTACCGCGGCTGCTGGCACAGGTTAGCCGGTGCTTCTTCTGCGGGTAACGTCAATGAGCAAGGTATTAACTTTACTCCCTTCCTCCCCGCTGAAAGTACTTTACAACCCGAAGGCCTTCTTCATACGCGGCATGGCTGCATCGGGCTTGCGCCCGATTACCAATATTCCCCACTGCTGCCTCGGTAGAG
+
33030;-0-4,+36///022::.:61(+,.2.001964(0/7+*+29553/11.5)+*6,**.0+2.307**,.0.7,+,)%$)%')-1453.-**&59-)-,06.)556+*$((,1:84274320247990:03.-8433.,-*+/67:644:1208223<::9819.)*)+26420/-.-*10420,//43345/'(*('&'6.&/(%&%&*.,9-6*,,3421234764*137:443(1.,/4.-.1,.1202*+*)'.,//668452564.1121/----25((**+&*)'+,71//-54.-36;9343(06978/1/*.//./26788,;41*'**-104)0),-5;-++3-3.3;2-157078.59.+.401(*++/177191-.//8.3175*&22'+04.4665873;455<9/(('3'8/(./34/:4,*.--1/2237555/4426-12819..-//(-1-/3752-24;48/-+,+)+-12234<88977420/.)&*,*-/4040-0:8545562489;056423+51<99<:230,1-.-02&&&*$$++%2<441/)'(4.*0'$&))*)+00-55*)*,27564.4660.24:*0+($#%&-+.3(1)$+-18:4-18:7;861/.1120/..+,++-44//12+8+,468/.+.(-*+4;/.//7/31134/17851+101083)+-1../5;88867:2353..01,///584/675)+--3:80+.+,286+0634<7871687812234;7556',53-885394;5679479275658.3,---.4::9985768625,,*.7/-.3222774,--4.:986137963/787676887771/(*&,2),,5025213744(77<490-216/'$.4.'/2-(&26++++.040/0-0/4047:47;150,-,.877.'&$%%...75..26:8;773153434-14311/09/,0.&.*+923;34.:0009808,%-,073.,+2.(/.*+170:;875522-+.2.-*'*++-.067/*--,2635+,1/*-+2:/,86,+-96((,52.2)&+&.14/,+0*1*+()/,2187:55:54://*..75,-/97955556,0,134.1.88-''1('/9/606676864,010/-,-.,+,)*-'&)
@1f32d2f0-ceef-4563-86dd-e50102aea397 ch=129 read=92458 start_time=2019-12-13T10:27:58Z barcode=BC01 runid=2c9cf7bc05858273f10e7d7ec552fc0bd742dc3e
CTCCTACGGGAGGCAGCAGTGGGAATATTGCACAATGAAACGAGCCTGATGCAGCATACCACTTTGATGTATGAAAGAAGGCCTTCGGGTTCAATAAAAGTACTTTCAGCGGCGGGGAGGAAGGGGTAAAGTTAATACCGCTCGTGACGTTGCCGCAGAAGCACCGGCTAACTCCGTGCCAGCAGCCGCGGTAATACGGAAGGTACAGCGTTAATCGGAATTGCGGGCGCAGGTGGCGGTTTATTAAGTCAGATGTGAAATGCGGGCTCAACCTGGGAACTGCATCTGATACTGGCAACGAGTCTCTCAGAGGTAAATTCCAGGTGTAGCGGTGAAATGCGTAGAGATCTGGAGGAAGTGCACCGGTGGCGAAGGCGGCCCCTGGACGAACTGACGCTCAGGTGCAGCGAAAGCGTGGGGAGCAAACAGGATTAGATACCTGGTAGTCCACGCGCCAGCGATATGACTTGGGGTTAGCTGCCCTTGGGCGTGGCTTCGGAGCTATGCTGTTAAGTCGACCGCCTGGAAATTACGGCGCAGGTTAAACTCAAATGAATTGACGGGGCCCGCACAAGCGGTGGAGCGTAATGGTTTAATTCGATACCGCGCGAACCTTACCTGGTCTTGACATCCACGGGAACAGAGATGAATGTGCCTTCGGGAACCGTGGGGTCGGTGCTGCATGGCTGTCGTCAGCTCGTGTTGGCGGAAATGTTGGGTTAAGTCCGCAACGGGGCAACCCTTATCGCTGCTGCCGCAGCGGTCGGCCGGGGGCTCAAAGGGAGACTGCCAGTGATAAACTGGAGGAAGGTGGGGATGACGTCAAGTCATCATGGCCCTTGACAGAGGGCTACACGTGCTACAATGGCGCACCACAAGAAAGCGACCTCGCGAGCAAGCGGACCTCATAAAGTCGTCGTAGTCCGGATTGGAGTCTGCAACTCGACTCCATGAAGTCGGAATCGCTAGTAATCGTGGATTAGAATGCCGGTGAATACGTTCCAGGCCTTGTACACACCGCCCGTCACACACACCATGGGAGTGGGTTGCAAAAGAAGTAGGTAACTTAACCTTCAGGGGCGCTACTTTGTGATTGTTCATGATGGCCTAGAAGGTAGAAGTCGTAACCGGAAGTAACCGGG
+
-/10.01(/2,+.0307303/1(+))114/./1071&'0*.&')39,,-0-++'(%&#'&%&'($&%&&(&$#,1*$(),,70/,0.:736*)%%,54+-2.,,,-++)&&(')+.*(*0,1(34+)-56,/8.8-,-'(+75,3234+-*&-.)-*(.+'+,301/-..6./.*&.''&&%'')-*.1.80.4/,))2,00..,)/))+/:.9.1-./(0'%(''%&%&%)/$%&&(&02)%)*+,./4/167/,)%('%$+).0358501812;:/5/-+-..07223112))()'*))+../+&%((%,+-0/6-/4)*3,*&%&(*/:54//-+,2884//./1789521)'%)(++//8/9+6++))),2148/7-)+0:97*()+&'*74789.701)0)'-,.34+,0/-,0))*./<89610*9*/*.,+--*,6975786,.**(*(%)***'$$%'&%&',(&&%$%'(78;,-)(),*(*-60/1/+((**,(%#$$%&'*+1/1/0/('1/66-*1++1-/,+)%))*0*(-)'*+2.9:2.1-3.11/-)4-3:1-,*0/2*2)22/0&*4'3').0538748490,(*$%%$*,-.,21-/-)07/-)*)-0..111/,(-(,($#$%&)/01/..+-..287980:8+7368.4-)$$$()&')*,0,+/43:9:.++-)122413-0,1(),*(0,(*783:06/4+132/*,..3+'*''))+0---,,1/2/.//-/&%*++03525)4-8*40,&0196;*,,.+./35355)--++//<:9:951/'*%)''(,/5,89:9977,-+,./95142/0)'&%%&4++*-)'*+.-*+*.275%43:3430,.+,()-10*-++%&'&)736/.,,)*/4+.2:567561235.('&(*:02-,,++/6,7/4../0.2/10-12566667823.1.,+2)8+422,,-++-0../8974&(+-,-/.&/&'&/,*1.+.0.62(&-+-++.*,-//0/4:+78,+63(*')),*,42/(/((+*-4,3-+,27:+&),*+(-'$&(%%%)%'%'&('//510)'$"%&)/+/02-9(())(*+/*0+1)&(.*%,++,)+-*+-$&$%'))&&'&(+./8.8(
@e4e870df-ef3a-4fb8-9895-7599ecdab236 ch=444 read=150413 start_time=2019-12-13T10:27:55Z barcode=BC01 runid=2c9cf7bc05858273f10e7d7ec552fc0bd742dc3e
CTCCTGCAGGAGGGCAGCAGTGGGAATATTGCACAATGGGGCTGCAGCCTGATGCAGCCAATACCGCGTGTATAGAAGAGGCCTTCCGGGTTTATGAAATTACTTTCAGCGGGAGGAAGGGTAAAGTTAATACGCTGCTCGTGGCGATTACAGAAGCACCAGCTAACTCCGTGCCAGCAGCCGCGGTAATACGGAGGTGCAAGCGTTAATCGGAATTACTGGGCGTAAAGCGCACCAGGCAGTTTGTTAAGTCAGATGTAAGAAATCCCCAGGCTCAACCTGGGAACTGCATCTCTGATACACTGCTTGAAGCGGAGTCTCGTAGAGGGTAGAATTCAAGGTGTAGTGAAATGCGTAGAGATCTGGAGGAATACCGGTGGCGAAGGCAGCCCCTGGACGAAGACAGCTCAGGTGCAGAAAGCGTGGGAGCAAACAGGATTAAGATACCTGGTAGTCCACGCCGCAAACGATGTCGACAGGTTGTGCCCTTGAAATGGCTTCCGGAACTAACGCCACGTTAAAGTCGACCGCCGCAAGAGATACGGCCGCGGGTTAAGAAACTCAAATGAATTGACAGGGGCCCGCACAGAGCGGTATTGGGCATGGTTTAATTCCGGTACAACGCGAAGAACCTTATAGTCTTGACATCCACGGAAGTTTTTTCAGGATGAGAATGTGCCTTCGGGGCAAATGAGACAGGTGCTGCATGGCTATCGTCAGCTCGTGTTGTGAAATGTTGGGTTAAAGTCCGCAACGAGCGCAACCCGCCATGCTGGTACCAGCGGTCCCGGCCGGGAACTCAAAGGGAGACTGCCAGTGATAAACTGGAGGAAGGTGGGGATGACGTCAAGTCATCATGGCCCTTACGACCAGAACTGCGTGCTACAATGGCGCATACAAAGAGAAGCGACCTCGCGAGCAAGCGGACCTCATAAAGTGCGTCGCCAGTCCGGATTAGAGTCTGCAACTCGACTCATGAAGTCAGGAATCGCGCTGGTAATCGTGGATCAGAATGCCACGGTGATACGTTCCAGGCCTTGTACACGCCGCCCGTCACACCATGGGAGTGGGTTGCAAAGAAGTAGGTAAGCTTAACCTTCAGGAGGGCGCTTACCACTTTGTGATTCCATGACTGGGTGAAGTCGTAACAAAGGTAACCGGGAAGATAGAGCGACGGGCAAATTAGGTTAACACCGAGGAGCACCGGCTTAACTTTCTTCAGCACCAGCAATACGGCGGCA
+
)./,**,*-/'+0-/-00/.5/4,'+))0+)),-20/11/+*((&)*48/+'%%((),0***'26.27762-/('-'&('(.2164..985;,*($(&%(&-.194,(,+,7/).+-,/5.*,87/0646313)&/+,-1(-*6.-'+%%()&-*$*-34+&#$3&*+76-0577.+-*+.1),'1003,*,)1*,20/0/0-///344.5'**+,*,./37651*-,*&&+0&/((271--091(0//,+/444684.-+&/.++246+'/53495853/064263.///--0,-+.0*-'*-,%&&%,'$'&&&)./35585,)-1-33/43546',+8,-'')')-15//3:9/+&()7898.).+.8++2,(41,2/*),&((%*.55-*05481+,))($#&'2.6770.+*+.*''06,4+('*7;794+3).2--*01*11//40)(*+-&((.7/2..100,10:96+1',11:-/047*),'&&$(('*,1,*-/%,++.)(')&$&%-)/01.264348215)))'%$&))(,+1/.')&-/,-*($,,)./728.,+(-27435&-30(+0,),*,'$((')'&%&'&*/*-63)-<:4:682*)-+,.0(1-2-,/,*,-)($##$&+)**+,5654+(*0.(')*2889,1*+'+,652271-1,20/.0%2,)++5400-335035..../7770/*()+724/+,-,212023//-270-/26,885;.9**,7.*+.21-+1637.-,4+$&%')''')&&&//-./.3.0-(/524+877:::973),2,%')3237802/./08;11010-,))*0)*%*.5+636589874,26696%%&$&&%$$%'-..),'%)*(#'&(&'(%%('-)2*+-*),./5,))',)&+1*25+/20.++',5&-.2-,0158:9;82558574)%%&%(5)(+*-/$)'%(,54/4,-.0+(-.123204111.')&&(-.0*,)+&$(.-42701004*)-41'4/+-*0*+-,/114.9.$398040-,/0+0+28293-)*)(**-4--,,(%&'((-1:3779,%*(&*%/)(,+%%&&6)68471$.,&(*+/,*0)&(%$)140+-+.05/4&(')+123**),*))3')'+(29+++3271+)4-212374/-4.///%/3523+-&'+1.75/,&(&'()(*%,&*&&$&'&)&$**'(73/'(*.6;5+50:1**&%'$$%$
@38edd249-8f7c-470c-8299-12c53c7928bc ch=244 read=186891 start_time=2019-12-13T10:27:50Z barcode=BC01 runid=2c9cf7bc05858273f10e7d7ec552fc0bd742dc3e
CTCTGGGAGGCAGCAGTAGGGAATTCGGCAATGGGGAAACCCTGACCGAGCAACGCCGCGTGAAGGAAGAAGGTTTTCGGATTGTAAACTTCTGTTATAAAGGAAGAACGGCTACGAAATGGTAGCCAGTGACGGTACTTTATTAGAGGTACGGCTAACTACGTGCCAGCAGCCGCGGTAATACGTAGGTGGCAAGCGTTATCCGGAATTATTGGGCGTAAAAGAGAGGGGCAGGCGGCAGCAGGGTCTGTGGTGAAAGCCTGAAGCAACTTCAGTAAGCCATAGAAACCAGGCAGCTAGAGTACAGGAAGGATCGTGGAATTCCATGTGTAGCAGAGGTGAAATGCGTAGATATGGAGAGGAACCAGTGGCGAAAGAGCGACGATCTGGCCTGCAACTGACGCTCAGTCGAAAGCGTGGGGACAAATAGAGTTAGATACCCTGGTCACGCCGTAAACGATGAGTACTTGCTAAAGTGTTGGATGTCAAAGTTCAGTGCTGCAGTTAACGCAATAAGTACTCCGCCTGAGTAGTAGTACGTTCGCAAGAATGAAACTCAAAGAAAGGAATTGACGGGGAGCCCGCACAAGCTGGTGGAGCATAATGGTTTTAATTGAAACGCGAAGAACCTACCAGGTCTTGACATACTCACTTAAGGCTCCAGAGATGGAGAGATAGCTATATGAGATACAGGTGGTGCATAGTTGTCGTCATCGTGTCATTGAGATGTTGGGTTAAAGTCAGCAGGCGCAACCCTTATCGTTGGTTACATCATTAGAATTTGGGGACTCTAGCAGGGCTGCCGGTGACAAGCTGGAGGAAGCGGGGATGACGTCAAATCATCATGCCCTTATGATGACCTGGGCCACACACGTGCTACAATGGATGGTGCAGGAAGCCCGAAGCCGCGAGGTGAAACAAAACCCATAAAACCATTCTCAGTTCCGGTTGTAGTCTGCAACTCGACTACATGAAGTTGGAATCGCGCTAGTAATCGCGAATCAGCATGTCGCGGTGAATACGTTCTCGGGCCTGTACACACACCGCCCGTCACACCACGGAAGTTGATAACACTTTGAAGCCGGTGGCTAACCGCAAGGAAGAGGCTGTCTAAGGTGGGTTGATGATTGGGGTGAAGTCGTAACAAGGTAACCGCCGG
+
,,+'$(,)+0-+22(/10+(%('*/+/98566477.(/,'/1)+031*+++-:411*()*6788676,*1)/4/9;42./-0./009012718-7---78+0)2-,4.-,/+'%&(',,)57.%,5--/10,4/*(()*86.6.+'*&%.+..1..11.1+01488<514.'-1./60,:.//;888.3-))(6:578190-0'2*.,./,3*&++')+.96+(()'(//,%).--1;-,,,+*05.3/./).10,.,*+74-2.++-+*-/-'**58148490/2609:8::,++''*('-.+3)0(,),6+8838.'/,194;.-,,,*&**()'(&,)-0,*,;///+.--..41))..*+**',-072**-+&%'*122//32/.5/;0888-.,-*.,0122834%*)**.14965(%)-5:4&%((,.-,03*39-+&,,-),14999;<28....*22,*'%(+14:)+778<:;55337.;6)2*+*0168888364/-%,%,*5/0*%+&&(*,(261)(()'&((+-.2+,65+*0'(5:7015--0929/**1.'*,(1+55741/.$$.80,-,0/,)+%.)532//0,.,,+.51<:3'%1((,3,+*-/.2+.42,*(,++4/1&-((*.0+++++)(''-0-;668')*)*,987+'((+1/023564721247787897898:967(10;10/222./526666*8*+,12210909615.8,,,--01)(+)).,-.4.,3---*0(*&(%%'))&&0.*&%&)..)/56+2330'10+03*,%'.6%-1++*//-.03.*+*+*,)**0+548698887;3349:969509./0/.,-))+.6.0,(+-*)'((+,/4:5545658;451326743(+-++,/++30297510//,)..)(068)2:4&)*5:93977..-0.06<1('*,,')..788780,0/0))+-*,21-/-*.072:;76-+$%)(//-*+-+03,6..+/24568756*33,,96/323:8792,2/*(%,*)*,+.24<83<8117464663531+-()-+,-1++&(+--)/,+3;4:9-/'*)+(-,.36+/,1*').043531/1-0-32-'+(*,--:,3581,,1-$.1--+-,./(/*476.&///8
@d0783f44-249c-4e1e-b6d5-09b58b5cd58b ch=127 read=120079 start_time=2019-12-13T10:27:49Z barcode=BC01 runid=2c9cf7bc05858273f10e7d7ec552fc0bd742dc3e
CGGTTACCTTGTTACGGCTTCACCCCAGTCCTTGGATCACAAAGTGGTAAGCGCCACTCCCGAAGGTTAAGCTACCTACTTCTTTGCAACCCACTCCCCATGGTGTGACGGGCGGTGTGTACAAGGCTTGGTGCGTACCGGCGAACGCTCGTTCCGCGTTGCCTTGATTCCGACTTCATGGAGTCGAGTTGCAGACTCAATCCGGACTACGACGCACTTTATGAGGTCCGCTTGCTCTCGCGAGGTCGCTTCTCTTTGTATGCGCCATTGTAGCACGTGTTAGCCCTGGTCGGCGGGAACGTGGCTTAAGCGTATACTATCAGGATGCTGGCAGTCTCCTTTGAGTTCCCGGCCGGACCGCTGGCAACAAAGGATAAGGGTTGCGCTCGTTGCGGGACTTAACCCAGCATTTCACAACACGAGCTGACGACAGCCATTGCAACGCACCACTGTCTCACGGTTCCCGAGGCACATTCTCATCTCTGAAAGCTTCCGTGGTAAATGGAATGTAAGTTTCCCCGTTGCGTCTCGGTCTGGCTTATCTTTTTTTCCTTGTGCGGGCCCCGTCAATTCATTTGAGTTTAACCTTGCAGCCCGTACTCCCCAGGCGGTCGACTTAGCATTAACTCCAGGCCGCCTCGGGGCTGCTAAAGTCGACATCGTTTACGGCGTGGACTACCAGGGTATCTAATCCTGTTTGCTCCACGCGCGCACCTGAGCGTCAGTCTTCGTCAGGGGCCGCCTTCGCCGCGGTATTCCTCCAGATCTCTACGCATTTCACCGCTACACCTGGAATTCTACCCCTCTACGAGACTCAAGCTTGCCGAAATTATCAGATGCAGTTCCCAGGTTGAGCCCGGGGATTTCACATCTGACTTAACAAACCGCCTGCGTGCGCTTTACGCCCAGTAATTCCGATTAACGCTTGCACCCTCCGTATTACCGCGGCTGCTGGCACGGAGTTAGCCGGTCGCTTCTTCAGGATGGCGTCGCCAGCTTAACTACTCCCTTCCTCCCCGCTGAAAGTAGCACAGCCCGAAGGCCCAGCTGGCCATACGCATGGCTGCATCGAACACGCCCATTGTGTCGCAATATTCCCCTTGCTTGCCTCCCGTAGAG
+
/((15&*,1++5912/1009515,.'%&*.)+,/*00.05591.,/,,35(''0,%'(+.,+,0,-/-4/+,.+4720467.251*.01041&)(28:..0463.*)*1)-64-..*-*..14323(&%()&%%%&#'$&%&%&(+&()&&%(+%$%(0*&'&',+/3;87//0616464)'(*-//659.3+.1640+4+,.+2/966645855-/.88/00.01.0,,-/.,+6444.++),&&)'(0117507811683///4,7:**/.-+..2,0&$',-*)/965(*())'$$$$%'+)))$$(++.%&#&%&('&&$#&#%&).+.1575522663159-:3('--5/9383//123.0*217*61835'61))6./)..1/63004;850/0/*.-('%+--82.-.0*1030+)),-32624-035-6+%%%$&&'$(,%%')/035/34978/8(&'-,0/242-.+--91/,'&'()#&*-)%&(%%%%&),)+(&'&)()*,4,,)(&&)'%%(&$))'&&#$&%&%$$%$)+..0/*/'$+(*+727,762)&),199;:38;80,-.1+.--(&')+&,.6((/+-*9870)1+0',,/0//00.&,&'*)&+++'(./+(%&$%%(++)(*(%*'2.-17312122.84+#-.:456:;87721('+'&-+1346:/:8--19.&++0+&(()&,*015:5675626777977;9778*-4:/28+-80;8766%+&.,-.70-.1***0104155668-0:52,18/3632-.+'&$,'+.,)),8..,9635/0133431/&,1.,53&('((--33,,,,+0242-1+'+*2-8,+3/42+262).62,()*-0**+*+-4449;78936:3776356.+**+)-+32+*,.(((1+4.-1///+**/*++-077573,,.-913,-+-(',1608+*#('.&(*1,*),*-,-'**-++.(%(($%&&&'/0+**)($&%&%'.)+,1:/4<985.4/-+881*-+&'''(()*)/-*'+*.(6.)(++)'&(&'(&'$&#)(.,./0126'&%%$0-7:0,5+)+*,+'*2...81796'&&%''&(*/*1:2+4/0%(
@86868cc5-f764-449d-80c8-d6abf4beffb4 ch=284 read=79915 start_time=2019-12-13T10:27:50Z barcode=BC01 runid=2c9cf7bc05858273f10e7d7ec552fc0bd742dc3e
CCAGTTACCTTGATTTACGACTTCACCCCAATCATCAATCCCACCTTAGACAGCTCCTTCCTTGCGGTTAGGCCACCGGCTTCCGGGTGTTATCAACTCTCGTGGTGTGATGACGGGCGGTGTACAGAGCCGGAACGTATTCACCGCGACATGCTGATTCGCGATTACTAGCGATTCCAACTTCTAGTCGGTTGCAGACTACAATCCGAACTGAGAATGGTTTTATGGGTTTCTGCTTCACCTCGCGGCTTCGCTTCCCTCTGCACCATCCATTGTAGCACGACAGCCCAGCAGGTCATAAGGGGCATGATGATTTGACGTCATCCCGCCTTCCTCCAGCTGTCACTGGCAGTCTCGCTAGAGTCCCCAACTTAATGATGGTGAAAAAAACTAACGTGGGTTGCGCTCGTTGCGGGACTTAATAACATCTCACGACACGAGCTGACGACAACCATGCACCACCTGTATCTCATATAGCTATCTCTCCATCTCTGGAGCCTTTATGAGTATGTCAAGACCTGGTAAGGTTCTTCGCGTTGCTTCGAATTAAACCATGCTCCACCTTGTGCGGGCCCCGTCAATTCCTTTGGGTTTCATTCTTGCGAACGTACTACTCAGGCGAATTGCTTATTGCGTTAACTGCAGCACTGAACTTTGACATCCAACACTTAATTTACTCATCGTTTACGGCGTGGACTACTAAATTTATCTAATCCTATTTGCTCCCCGGCACGGGACTGAGCGTCAGTTGCAGGCCAGATCGTCGCCTTCGCCACTGGTGTTCCTCCATATACCTACGCATTTCACCTACACATGGAATTCGGTCTCTCCTGCACTCTAGCTGCCTGGTTTCTATGGCTTACTGAAGTTAAGCTTCAGGCTTTCACCACAGACCCTTGCTGCCGCCTGCTCCCTCTTTACGCCCAATAATAATTCGGATAACGCTTGCCACCTACGTATTACCACGGCTGGCACGTAGTTAGCCGGCGGCTTTCTAATAAAGTACCGTCACTCGGCTACCATTTCTGCTTAGCCGCCATTCTTCCTTTATAACAGAAGTTTACAATCCGAAAACCTTCTTCCTTCACGCGGCGTTGCTCGGTCAGGGTTTCCCCATTGCCGAAAATTCCCTACTGCTGCCTCCCGTAGGAGCAATATCCAGCACCAACAGAAGGTTAACAAGCAATACGTAACCATA
+
7,%+16/17,6&%0**%&')+1:9.::7,253536447407,+0,0+--87668777693*/,+,4+6+*09:.-5./4/180(19200-6-,-.4-,,+-069:86.+'*+/0.96734444658$%,3869+563889<5036-.-..4535751454450/0:/41)00*'404+('*-0+%&'5,+))((*)2355455;92++)*,-****0/2396;-*+16,05-#$$',1///.*,)+0,,3.2...0,:0,-8200144:48+0-&'())%**+'*+/-('((&/--.4788+47-06:33432170((**,2206.-).27:3/.030%/119985413,,,.-24223*(+-+368,,1,,//202223//&,*-/2.(+)+())+,/,'6-2.3/1007.1-98518,2*)+31&)-52,./-2/1123-*,)+-66999;376668;35;62,(*+13&0*-00-..0/21,2019876777,.3369/-.--,,,0/16,4/67704/+1//12<88;877417*./43/5/0/0<9/30*+22:;*+'%&(0-39804:5.*+-/83:6.44-.333<93882-,0*1,-50-260/--,018;:0*+,+%*-+11400-7/8/6568,,,,.449:4328123816'7+1.)/)%$),/.026698758,**)../,173660343&+(-,*..,-)*2**).1/,.//72(%$$#'&14042330279:572922.1801..0:;8;:65507125;77//--,/9:8347201.14<:9956.48).002(%+.0.12*,*-+/'%%'%(01634613354-134334/041:7000347426.01/60/5;63(/075).87148.,/2+,,+49<728//-00,-79511/22.+//:9668062-2-*/))-113(9+76885,5,',.'()$&)-..50/8,(-2:3.3+*%*(,,-13//13)&'/502:;21-8./4,))*0630+&**-/902/8839:12+)')**,05.24%(%$$&(%'*()0/41,(.**2<:351822*',15.7:6<78<:45:725442:44.,'&'+0838,546/:52695*-..89409;50127+))+*)*)*-517;+..*0+*(,3,)((+**,..8788/-',-/.3.;-944*-(&++36352)+$#$
@b9a96176-4c09-4834-87e8-6d863e6786f2 ch=276 read=86434 start_time=2019-12-13T10:27:41Z barcode=BC01 runid=2c9cf7bc05858273f10e7d7ec552fc0bd742dc3e
CCGGTTACCTTGTTGACTTCACCCCAATCCCGCTGACCTACCTTCAGCCGCTGCCTCCTTGCAGTTAGCTCACGGACTTCGGGTATTGCCAACTCTCATGGTGTGACGGGCGGTGTACAAGACCAGGAACGTATTCGCGGCATTCTGATTCGCGATTACTAGTAAACTCAGCTTCATGTAGGCGAGTTTCAGCCTACAATCCAGAGACTGGTTTTTGGTTTGGCTCCACCTCACGGTATTCCACATCTCTGTACCAGCCATTTGTAGCACGTGTGGCCTACACATAAGGGGCATGATGATTTGGCAATCGCCCCACCTTCCTCCTGGTTAACCAGGCAGTCTCCTTTAGAGTCCTCCAACTTAATGGTATTGGCTTAACGGCAAGGGTTGCGCTCGTTGCGGGACTTAACTCAGCATCTCACGACACAAGCTGACGACAACCATGCACCACCTGTCACCTTGTCCCCGAAGGGATTTCCCTCGGTTAAAGAGTAATGCAAGGGATGTCAAGTGTAGGTAAGGTTCTTCGCGTTGCTTCGAATTAAACCACATGCTCCACTTCACTTGTGCGGAGTCCCCGTCAATTCCTTTGAGTTTAATCTTGCGACCGTACTCCCCAGGCGGAATACTTTAATGCGTTAGCGGCAGCGGCACGGAGTGTTAGGCCTTTATACGTTTACGGCGTGGACTACCAGGGTATCTGTCTGTTTGCTCCCCACGCTTTCGAGCCTCAGCGTCAGTTACAGTCAGAGGAGTCGCCTTCACCGCTGGTGTTCTTCCCTGTCTCTACGCATTTCACGCTACTGGGAATTCCACTCTCCTCTCACGCTCTAGATAACCAGTTTGGAATGCAGCACCCAGGATTGAGCCCGGGTATTTCACATCCCTTAACCATCCGCCTACGCTCCCTTTACGCCCAGTAAGCCAGTTAACGCTCGCCACCTACGTATTACCGCGGCTGCTGGCGTAGTTAGCCGTGGCTTCATCATGGGTACCGATCGTTATCTTCCCCAAAGGGCAGAGGCTTTACGATCCGAGAAACCTTCATCACTCGCGCGGCGTTGCGCATCAAGGTTTCCCCATTTGTGCCAATATTCCCCTGCTGCCTCCCGTAGAGAG
+
34072922829&2+(*99<:6/874+5.4//,./--.:*.686:4$'(,).506856.5.,-&.6..,/03433632978-)',,,4//90+*)**+-/0))))()/,30/*))&'%,()(/37077394/556*+&((',+.2-*//351/26/6-&%&%&))20+01*'+,3/3741(.)%*.008,(&'8,.++,7-.$%$%',**.+)+*-&,-)+',,-/5.*0.133.0,*)')&&&()*1/,((+*373588/.6/,,-/,)*)()'',,+'&,+-,*,'*/72/662233358,.'*&&')+*/3*)0+37640/23-/0/1'4+*.8887:971&&-)'**+/0405'.(('&1,2151-',(()**0/60/,/)--019022348/62*,3;8980505.47.+084520,../247411343568971'3827(0,.6-0808895894:23489+&&-(*++.82,21*,%(,)..,%'&'-321140&6.4302.,,')--0*&2(0'1,966:21122:145<6)'++)07570.--,,,,48%0,0*%&(.)--323,0/203../998843**03.//894)//0430/559:)8*-,011('..10838/*+--*.4+++*(21-.-64+/31-,,-/+'++*3,*++*&&('%(&102;6/13856699798579.2.),-2/--,0,,1:.+.-732-$'(*175/.366524+-/,.7272:02/348**+-'')+9591/0+%)*./078004;/.3.4++%.-1/7253547;971210*,/*&*%*&1).*****')&(,)*'*(/-1764780518)65;7366996,++*&+,(%)&%4(&(/38*/120-17**')&-18(3/302:1:9668:..-,.3/8)04,*31/0.((,)''/**%-2/3///7723-'''(+--/-4.-6:5364348720+*(**53.,,30560*()((',-&&%('.%*)'&(('04/.-0/375+11)%+&,'-%+*0/9:2256440('%&+)*96977695542&.-..50/11-+&(,,/.1.43:03680),,&&/'-*/'.1674:0('+-2105+58,+:21.,&+
@ee5e76a0-11e0-49c2-97ab-1a149985cfd6 ch=253 read=166953 start_time=2019-12-13T10:27:38Z barcode=BC01 runid=2c9cf7bc05858273f10e7d7ec552fc0bd742dc3e
CCGGTTACCTTGTTACGACTTCACTGATAACTGACCCTACCTTCGGCCCGCGCTACTTACTCCTTGCGGTTAGCTCACGGACTTCGGGTATTGCCAACTCTCATGGTGTGACGGGCGGTGTGTACAAGACCAGGAACGTATTCACCGCGACATTCTGATTCACTTGATTACTAGTAACTCCAACTTCGTGTAGGCGAGTTTCAATACAATCGAACTGGACTGGTTTTAAGTTTGGCTCCACCTCGCGGCATTGCATCTCTGTATACCAGCCATTTGTGGCACGTGTGTAGCCCTACACATAAGGGGCATGATGATTTGACGTCATCCCCACCTTCCTCCTGGTTAGCAGGCAGTCTCGCTAGGGTCCTCAACTTAATGGTAGTAACTAACGACAAGGGTTGCGCGCTCGTTGCGGCAACCCAACTTTATCTCACGACACGAGCTGACGACAACCATGCACCACCTGTCACCTTGTCCCCGAAGGTTCCTCGATTAAGAGTAATGCAAGGGATGTCAAGTGTAGGTAGGTTCTTCGTTACTTCGAATTAAACCACATGCTCCGCTACTTGTGCGGGTCCCCGTCAATTCCTTTGAGTTTTAATCTTGCGACCGTACTCCCCAGGCGGAATACTTAATGCGTTAGCGGCGGCACGGAGGTGTTGAAACCCCCACACCTAGTATTCATCGTTTACGGCGTGGACTACCAGGGTATCTAATCCTGTTTGCTCCCACGCTTTCGAGCCTCAGCGTCAGTTACAGTCAGAGTCGCCTTCGCCACTGGTGTTCTTCCTAATCTCTACGCATTTCACCGCTACACTAGAATTCCACTCTCCTCCCTGCACTCTGGGTAACCAGTTTGGAATGCAGCACCCAGAAGTTGAGGCCGGGTATTTCACATCCACTTAATCATCCGCCTACGCTCCTTTACGCCCAGTAAATCCGGATAACGCTTCCATACCTGCCTACGTATTGCGGCTGCTGGCACGTAGTTAGCCGTGGCTTCCTCCTTAGGTACCGTCATTATCTTCCCCAAGACAGAGCTTTGATCCGAAAACCTTCATCACTCGCGCGGCGTTGCTGCATCAGGGTTTTCCCCCATTGTGCAATATTCCCACTGCTGCCTCCCGTAGG
+
2905/911/*/+.7.//473:20--,-,&%*,..06.*,-5:::2:17((*&,.*+*/),-1-6-,)12.3/..43235:68721(301.132806,+)*),*/0335656659520835300*-,-,,5:0602*))&',9235:2463303;84659<8&,%&,-00,.743//,*')(,)+,/,&2+.3/823/*.-(')'((+.63315::82(3.79:0<<30966:.4/6;49007+***-**),5124/.,*,,-+,+/9889;694*'*&-+(*--02-,-.+80))+)'*)0./79.*9.---+*4<44574/000.253*/4387:/1%+(//2-,..09:.6766:4252/310181010*.-2-77875465.-.*-..4633,15-.)(()-.15.5.,*(%&,'(&$%#%&(&*(**,*+*('*50&1/6534546898;5/--,20.9287/.&)'('&&$$$#*-/*+*1-403572;0/)%('/-0++-(*1-/148:903672-0-**+3.;5200.40(.391*.*1.3;788-)+./2268/+,''&)*+-37;21+551.374:19.++8621/6:;).7///723444:'7+--3;;-,5991648,,*3)5-9562344430.+(2-*.,1.)((*+/,0954;8:*).,/6)'&*(-4289875<-&)'*+*:6;7....62-%$/(-.(,,1:988-;0)*40:0)+--)01,,88:;96-'--/;3141//0543*''+)138797659;88:::268;15:2*)+5'),9968787:<:624:36:67030'*'.+2/-')**,++*04*+23.0/10*74479:8386;;4979894211.-4-*&***/+*)+'8.'.&2()76.-+++1,'',+1627()*+'/2+*-./01(+2.-0+*'&'$%(**+++7.78231'&&%*('***-%#()(--)+&%+,-0.//8852/,&),213/6/+-24671/4/31/41/0'-2003:698-22./07.,9<*1)'+-(($*')(%(*50+*,/741;9<:::;111,$''('+()2,*/2226780671/9;+05::1),2-.0/9/.,**'))),-.15239-6:,,634)
@66104ee0-c79b-48fb-9f12-115c80694240 ch=381 read=134039 start_time=2019-12-13T10:27:21Z barcode=BC01 runid=2c9cf7bc05858273f10e7d7ec552fc0bd742dc3e
CTCCTGCAGGGAGGCAGCAGTGGGAATATTGCACAATGGAAACCCTGATGCAGCAACGCCGCGTAGTGAAATGAAGGTTTTCGGATCGTAAAGCTCTGTCTTTGGGAAGATAATGACGGTACCCAAGGAGGAAGCCACGGCTAACTACGTGCCAGCCCGCCGGTAATACGTAGGTGGCAGGCGTTATCAGTTTACTGGGCGTAAAGGGCGTAGGCGGGATGATTAAGTGGGATGTGAAATACCCAGGCTCAACTTGCCCAGGTGCTGCATTCCAAACTGTGGTTATCTAGAGTGCAGGAGAGAATTCCTAGTGTAGCGGTGAAATGAAAAGTTAGGAAGAAGAACACCAGTGGCGAGAGCGACTCTCTGGACTGTAACCGACGCTGAGGCGTCGAAAGCGTGGGGAGCAAACAGGATTAGATACCCTGGTAGTCCACGCCGTAAACGATGAATGCACTAGGTGTGGGGGTTTCCAACACCTCCGTGCCGCCGCTAACGCATTAAGTATTCCGCCTGCAAGGAGTACGGTCGCAGATTAAAACTCAAAGGAATTGACGGGGACCCGCACAAGTAGCGGAGCATGTGGTTTAATTCGAAGCAACGCGAAGAACCTTACCTACACTTGACATCCCTTGCATTACTGTAATCGAAATCCCTTCGGGGACAACAGGTGACAGGTGGTGCATGGTTGTCGTCAGCTCGTGTCATTGAGAGATGTTGGGTTAAGTCCGCAACGAAGCGCACCAACCCTTGTCGTTAGTTACTACCATTAAGTTGAGGACTCTAGCGAGACTGCCTGGGTTAACAGGAGGAAGGTGGACGTCAAATCATCATGCCTGTATTAATAGGAGCTACACACGTGCCACAATGGCTGGTACAGAGATGCAATACCGCGAGTGGAGCCAAACTTTAAAACCAGTCTCAGTTCGGATTGTAGGCTGAAACTCGCCTACATGAGCTGGAGTTACTAGTAATGCGCGAATCAGAATGTCGCGGTGAATGCGTTCCGGGTCTTGTACACACCGCCCGTCGCACCATGAGAGTTGGCAATACCCGAGATCCGTGAGCTAACCGCAAAGGAGAGCAGCGGCCGAAGGTAGGGTCAACGATTGGGGTGAAGTCGTAACAAGGTAACCGG
+
-.68.++%*6..09.,..,673;:+76081.,&++-&+%..(/1--.2:990/0.50-07)))'$('&()(().1-60;80/+908:7695*')*7777539806.(-)/,5-*)+**610.4..*/,)-,*.*-60109444735/10110,,)++.+*./8,2,,*9565452261(&2490<1/1$+'3'*+45;588819-),0-317275,60/24.5/6/236;89801-,91,-94-),5935+,(('%&(*(14:77654+30-'-,)-.)(*50822/02*++--/.684(&&$'..0()*9890..-,'3))5,-&'))&&'**0606%+('+2,469563330+*&(),886222.-0619633/-*%)+768760.-)$'.'**)()0059:))//02)+(06,-1,.26/8;//69876.82-.57;::;<:0/-..272(+&*,-67---.3::1-:18*/%41211391564.'*-+-.120)/02489244691://4''&+',)%'*,2899802*().*99;3/0654+,)'*..,-.)09537;1,,-.3**)),+31*,-/744594:97:898-1../505.++*'(*.,*-,-.6./..+/*-.77175,-6110:2+)&$*),0-&*&&')30.9:58:20,2,*-)4*338-0434944333/6790145681111067767&7&&&)**+:75:5866:.'')*4++/-.,-)*+)(%-(2,6;425245,9++*41//)'+($('+)1,4)(,.-/323./0006640-+)'%.004),+)-0+0)/,-,/3/,***589932+3/.4/65'(.+(+***&*1*+../,*+),&.&&&#'+-+:;;;:-+,,*,---;:7:8647:76)&'&26-.,14:1,.2,-;;-:5669625)*,0.)7*2/-.*+-,-11:512777:5/4)--/16721+)7,*,43125//)*)-(&2.74-,.-/17799;9759-(*-251,&3/0,6,-()/,/48<96<5,,+%*+/703/0&(*064642:100;))*)++9:24,-0134951.048*.4+*%))*,,290*)/,*3-3+),*,.'65-8-/.71-*-/+/6&,'*+14)6,499794
@4c588d2c-3c16-44f8-bcec-9a8b666303a8 ch=283 read=82673 start_time=2019-12-13T10:27:19Z barcode=BC01 runid=2c9cf7bc05858273f10e7d7ec552fc0bd742dc3e
CCGGTTACCTTGTTACGACTTCACCCAGTCATCGGCCGCACCGTGGCAAGCGCCCTCGAAGGTTAAGCTACCTGCTTCTGGTGCAACAAACTCCCATGGTGGCGGCGGGCGGTGTGTACAAGGCCCGGGGACGTATTCACCGCAGCAATGCTGATCTGCGATTACTAGCGATTCCGACTTCATGGAGTCGAGTTGCCAGACTCAATCGGACTGAATAGGGTTTCTGGGATTGGCTTACCGTCGCCGGCTTGCAGCCTCTGTCCCCTACCATTTGTAGTAGTACGTGTTAGCCCTGGCCGTAGGGCCATGATGACTTGACGTCATCCCACCTTCCTCCGGTTTGTCACCGGCGGTCTCGCTAGAGTTCCCACCATTACGTGGCAACTAAGGACAAGGGTTGCGCTCGTTGCCGGGACTTAACCCAACATCTCGACACGAGCTGACGGCAACCATGCAGCACCTGTGTTCGAGGTTCCAGTACCAATCCATCTCTGGAAAGTTCTCGACATGTCCAAGGTAAGGTTCTTCGCGTTGCATCGAATTAAACCACATACTCCACCGCTTGTGCGGGCCCGTCGCGGTTTCCAGTCTTGCGACCGTACTCCCCAGGCGGCGAACTTAACGCGTGCTTCGATACTGCGTGCCAAATTGCCCAACATCGAGTTCGCATCGTTTGGGGCGTGGACTACCAGGGTATCTAATCCTGTTTGCTCCCCACGCTTTCGTGCCTCAGTGTCAGTGTTGGTCAGGTAGCTGCCTTCGCCATCGGATGTTCCTCTGATCTCTACGCATTTCCGCCTTTACACCAGAGATTCCGCTACCCTCTACCACACTCTAGTCGTCCAGTATCCACTGCAGTTCCCAGGTTGAGCCCAGGGCTTTCACAACGGACTTAAACGACCCTACGCACGCTTTACGCCCAGTAATTCCAGTAACACTTGCACCCTTCGTATTACCGCGGCTGCTGGCACGAAGTTAGCCGGTGCTTATTCTTTGGGTACCGTCATCCCAACCAGGTGATAGCCGGCTGGATTTCTTTTCCCAACAAAGGGGCTTTACAACCCGAAGGCCTTCTTCACCCACGCGGTATGGCTGGATCAGGCTTGCGCGCCCATTGTCCAATATTCCCCACTGCTGCCTCCCGTAGG
+
10*.*8'*-5/,6/+,-&,5142294*/36692/182(00197:::,4.*,/4;812/25/70:4/+.-*31344497:;;89981:89.+).5./06960.-/022855283330358655-92,*'17.31.,*32228.1/$(('%'+-03536:;63652/1/01657<8950,3,++466////01/30,/*(,/347-;/7'-*2321:8(/240<:178;911516.50.5<3598;432.,.('$)/+''.,2-7/&%&(+*.93+,(*++787766,1'().13--93502.+07,:22//1-,*+)+-98999.7;3(+)*+-..0,060<960/.3009)/**(:9'%&&(*./:3:6-0762800,/,//..//.4061963(*-+0,++-,0-9-,,+.987505,.','+..333/,(*,474531//,03711)*-*/*422466<889856.,*,-816'&(%(.85;2/+*-/7+)(/)66-/:76777678459)+%)'&.//3,+),555:1:/--015/*+.+274*)((+2)0/2--6-,..2-+*+)+-.82*+.%$&**84-().8418-./89<46433987/&788495/0700213030.-%)+0.)*,.5--.--313162.4*-0'.+7877%()195341465.;6'095412783./%-+'44++,81,05/67661<8,.4/:95)-+.08513311604+.446856878<8;5://9320244:8:<;9;;32&,/6659;6./1,,.11288.210*39,-&%'&&())/.05-*%$,./:936:676.13858922%'(-)*,75302.*,/2485.1334*74728+&/8/8/1/284,/99349/-*)-&.092))'0(+)(*-0*()+**%)%()0.,.,8/,)--538:20&))*/,$((''(&.550951.-0647<8-4-,,5:.:+*$.'(.(,...49393/.,2*-:65<8-5./.35444976922288,4--)+1))*/).+,-4()15//.1/*+,.-76<2)47.+,)(%,+1/83-.4326;/9--5,*29*).-3130/13102;;966.377691---)1:0.2:4/1);(**8.968.)+,.0**/3(/<4./10,
@b78e38bb-6a0f-4fa7-a2a7-660bbf30898d ch=451 read=62129 start_time=2019-12-13T10:27:19Z barcode=BC01 runid=2c9cf7bc05858273f10e7d7ec552fc0bd742dc3e
CTCTACAGGGGCAGCAGTGGGAATATTGCACAATGGGCGCAAGCCTGATGCAACCATGCCTGGCGTGTGAAGGCCTTCGGGTTTGTAAAGAGTACTTTCATGGCGGGGAGGAAGGGTAAAGTTAATACGCTGCTCGTGATTTACCCGCAGAAGAAAGCACCGGCTAACTCCGTGCCAGCAGCCGCGGTATACGGAGGTGCAAGCGTTAATCGGGATACTGGGCGTAAAAGCGCACGCAGGCGGTTGTTAAGTCAGATGTAAGGCCCCAGGCTCAACCTGGGAACTGCATCTGATACTGGCAAACTGAGTCTCGTAGGGGGTAGAATTCCAAGGTGTAGCGGTGAAATGCGTAGAGATCTGGAGGAATACCGGTGGCAGCCCCTGGTGGACCGAAAAGACGGCTCAGGTGCAGCGGTAGAACAAGCAAGTTAAGGCTGGTAGTCCACGCCGTAAACGATGTCGGCTTGGAGGTTGTGCCCTTGAGGCGTGGCTTCCGGAGCTAACGCGTTAGTCGACCGCCTGGGGAGTACGGCAAAGGTTAAACTCAAATGAATTGACGGGGGCCGCACACAAGCGGTGGAGCATGTGGTTTAATTCAGAGTGCAGGCACGGGAACCTTACCTGGTCTTGACATCCACGGAAGTTTTTTTCAGAGATGAATGTGCCTTCCGGGAACCGTGAGACATATTGGCTGTCGTCAGCTCGTGTTATTGATGTTGGGTTAAGTCCCGCAACGAAGCAACACTTATCCTTTGTTGCCGGTCCGGCCACGGGAACTCAAAGGAGACTGCCAGTGATAAACTGGAGGAAAGGTGGGGTGTCCAGTCATCATGGCCCCCCCGCCGACCAGGGCTACGTGCTACACAATGGCGCGCCGCGCCTGAAAACGACCTCGCGAAACAAGCGGACCTTCCTGCAAGGGTGCGTCATGTGTAGTCGGATTGGAGTCTGCAACTCCATAAGTCAGGAATCGCTAGTAATCGTGGATCAGAATGCCACGGTGAATACGTTCCCGGGCCTTGGCACACTTCCCGTCACACCATGGGAGTGGTTGCAAAAGTAGGTAAGCAACCTTCGGGAGGGCGCTTGCCACTTTGTGATTCATGACTGAAGTCGTAACAAAGGTAACCGG
+
22*%&&&,)*(%&+)(*,1-&())/24*)))2;2-641-238)2,&&*+*00(,,,))+*$$'*)+...16(,+/122.1+.8*+5.9.$'(,,-/77,%%(.-.78)(+&-*-2,.1;6-14/3***%%-*,---*)&)(+(+22).+-,)&+,*%(205/4/+/-,,31/3136.0+*+5,5-**--)),0+)1+23482.0/011+,-*0(-2245;:6,++/80&'('.+,)-+-6809,5,,618-3;223-&(%%$$$$$$%)5332220,,((*(%&##&(+62---,.-5,+.+'/$&%$$%',-23/)320/42/5//0*-*-/12+)**6;81187.33:;70-),,./80.0,*3,5;-2,*+1))*-940(,0&&-017)*12+*+.*%,,1&,-30+)++())),,((./&13$+&.'%,%*%%(0+)*,)%*,0668:<3600111:-)*+-0.21006-.13;0-7(&&)+-,..)(*&$')$(',+((),,//--772223*06+350()')(13+*--)/-,..:0.24365+&&+*1/.0)3:9-49),&+(),*(016137-//.611266;:/918/*&&%&)*'+**$*'*)))+/+,-16.3-.++*)$(*/-(&&'))(*/06:<6-94-+*,-/.*-&)*,:9</*0:0417;4854+**$&&+*1.39:898::7774403+30&+*(),',/-132846,103)(++&0+-*'&(''$(+,23583;8336)(%&&(1+4-57*+-52.2/256;.,/,-01-,,4,01/002;,+*/)(*(-,&,*''*2+)()-&'&&(,+0+,,-//.(-)(#'&'):927400&&($%-.1,+-)4,,2/+))&('*-02:3421.+)%(*+,/),)+(',45-2282/.,/-%)%)*''*''(,-37%,&('.,/07,2-30.+'))-/,.,%&&''&')2../&+-//.0-+%').2833*/2860--+-696:914/5.*&+$&''),.,,)*&.&%%#&&&($))))++*+-0/.010++-&&''*-)-')+10(%((.-)0&%%+0,86:8'8/+.-(-*)('$482417800225;4754330*,))*5(2)()*.')&$)(1*9-
@23752862-f592-44b7-8fbd-4aef9f46785b ch=191 read=189965 start_time=2019-12-13T10:27:17Z barcode=BC01 runid=2c9cf7bc05858273f10e7d7ec552fc0bd742dc3e
CTCCTACGGGAGGCAGCAGTGGGGAATATTGCACAATGGGCGCAAGCCTGATGCAGCCATGCCGCGTGTATGAAGAAGGCCTTCGGAGTCGTAAAAGTACTTTCAGCGGGGAGGAAGGGTAAAGAAGTTAATACCTTTGCTCATTGACGTTACCCACATGAAACACCGGCTAACTCCGTGCCAGCAGCCGCGGTAATGCAGGAGGTGCAAGCGTTAATCGGAATTACTGGGCGTAAAGCGCACGCAGGCGGTTTTGTTAAGTCCAGATGTAAATCCCCGGGCTCAACCTGGGAACTGCATGTTACTGGCAACTTGAGTCTCTGGGGGGGTAGAATTCCGGTGTAGCGTTGAAATGCGTAGAGATCTGGAGGAATACCGGTGGCGAAGGCGGCCCCTGGACGAACTGACGCTCAGGTGCGAAAGCGTAGAGCAAACAGGATTAGATACCCTGGTAGTCCACGCCGTAAACGATGATGTCGACTTGGAGGTTGTGCCCTTGAGGCGGCGTGGCTTCCGGAGCTAACGCGTTAAGTCGACCGCACGGAATACGGCCGCAAGGTTAAAACTCAAATGAATTGACGGGGGCCCGCACAAGCGGTGGAGCATGTATGGTTTAATTCGATGCAACGCGAAGAACCTTACGACCGCGGCATCCACAGAACTTTCCAGAGATGGATTTGTTTAGCCTTCGGGAACTGTGAGACAGGTACTGCATGGCTGTCGTCAGCTCGTGTTGTGAAATGTTGGGTTAAGTCCACGGCAGAGCACCCAACCCACTTATCCTTTGTTGCCAGCGGTCGGCCGGGAACTCAAGGAGACTGCCGGTGGTAGCTGGAGGAAGGTGGGGATGACGTCGAGTCATCATGGCCCTTACGACCAGGGCTACGTGCTACAATGGCGCATACAAAGAGCGACCTCGCGAGAGCAAAGCGGACCTCATAAAGTGGAAATTAGGTGGATCTGCAACTCGACTCCATGAAGTCCGGGAATCGCTAATGATAGTGGATGTACTTTTGGTGAATACGTTCCGGGCCTTGTACACCGCCCGTCACCATGTCGTCGATAAAACAGTCAAAACGGCGGCGGG
+
%%'/+(*+68)/52*2200509;,.;6090+*+,6:85;7.,./6+2;8789664)442-.08/0/6/.../88**.)-,1175+)%'(1.70:5*+0,+)+,)%++/69/))+((+)&()6-%)()/20+)(.*/2,*010'*,*$-'),.42)$%%%$()&&(,*''+&*,),:94688:1110/58.0/213((%,%*)'&--06;:653-7.6/839.4/5-238<:9.5/94-.-/,.+,**,4)//1-*+2/7/0/6')+1,*,&+/&(74,186541+'//3376054643.-)%')-*+.),*%%&)'+,-1/*((((,12-4+4,5*/*+-+,,///+,.,,40,,%'*.,-.0177:1/.(+**49:6:.9-,).,*+-,--940)0499.)-)+++86771(,-),7,+3-))33',&'(17/4,79104))*+(/0((/231351-)*'/3344:,--0/++,,/9714+1,4+-1-5+.)04'&&*'34./(*02341330/(/%(+1291,,(&+.6.231115//),+*&%&'2%203(+**10275765/+*(+*&((-,244511::.2;/,-/0/722)733;00/0732,01329.0.4;1/-0/67..&(&,+)12+)'&%'%&%&$%&'+0676*-0/01/0331.-**+-:8/(5,)(+.))*4*.01-97150.//'%)+)%(*'$(+/0-,&%'#$(1066**,+38998;560068.44:565/9102/9-'(+01(%&(((-*(*'++(&%(*+-3-(0/'/7)+1)+)-703).+1&.2*2,.0+)))'++04556+3)(&++-..2//+*-0+201796.7976311&&+,*,//(*&./4(''%%()-1,21')%')-,--..-9,,8;523225855'%&%&..396750/)(&(*88**,183040/'+)2-(0+,,*&'#$%$%'&&,*-8413//0/01259+-+((&&+)0.,+/,/%&$$$%#((%''-(%$$$%()*(%)*1,,5-*,*++-&')$+####$%&'16227)*+.%'&#$$####"&%&'&$$#####$$$$#$%$%$$%%&
@896a1132-18b0-4a67-996d-0bc30e095873 ch=180 read=159041 start_time=2019-12-13T10:27:13Z barcode=BC01 runid=2c9cf7bc05858273f10e7d7ec552fc0bd742dc3e
CCGGTTACCTTGTTACGACTTCACCCCAGTCATGAATCACAAAGTGGTAAGCGCCACTCCCGAAGGTTAAGCTACCTACTTCTTTGCAACCCACTCCCATGGTGTGACGGGCGGTGTGTACAAAGGCCCGGGAACGTATTCACCGTGGCATTCTGATCCACGATTACTAGCGATTCCGACTTCCATGGAATGAGTTGCAGACTCAATCGGACTACGACGCACTTTATGAGGGTCTTGCTCTCGCGAGGTCGCTTCTCTTGTATGCGCCATTGTAGCGTGTGTAGCCCTGGTCATGGGGCCATGATGACTTGACGTCATCCCCACCTTCCTCCAGTTTATCACTGGCAGTCTCCTTTGAGTTCCCGGCCGGACCGCTGGCAACAAAGGATAAGGGTTGCGCTCGTTGCGGGACTTAACCCAACATTTCACAACACGAGCTGACGACAGCCATGCAGCACCTGTCTCACGGTTCCGAAGGCACATTCTCATCTCTGAAAACTTCCGTGGGATGCCAAGACCAGGTAAGGTTCTTCGCGTTGCATCGAATTAAACCACATGCTCCACCGCTTGTGCGGGCCCAAATCAATTCATTTTGAGTTTTAACCTTGCGGCCGTACTCCCAGGCGGTCGACTTAACGCGTTAACTCCGGAAGCCACGCCTCGGGGCTTCTTCTCAAGTCGACATCGTTTACGGCGTGGACTACCAGTCCATCTAATCCTGTTTGCTCCCCACGCTTTCGCACCTGAGCGTCAGTCTTCGTTCGGGGGCCGCCTTCGCCACCATTCCTCCAGATCTCTACGCATTTCACCGCTACCTGAATTCTACCCCTCTACGAGACTCAAGCTTGCCAGTATCAGATGCGGTTCCCAGGTTGAGCCAGGGAGTTCACATCTGACTTAACAAACCGCCTGCGTGCGCTTTACGCCCAATGTAATTCCGATTAACGCTTGCACCCTCCGTATTATTACCGCGGCTGCTGTGGCACGGAGTTAGCCGGTGCTTCTTCTGCGGGTAACGTCGACAAAGGTATTAACTTTACTCCTTCCTCCCCGCTGAAGGTACTTTACAACCCGAAGGCCTTCTTCATACGCGGCATGGCTGCATCAGGCTTGCGCCCATTATTGCGCAATATTCCCCACTGCTGCCTCCCCGTAG
+
873-6--:251(0)$&-+-6/..743)*+21,2,-21.01/77/029423+-,/2&(+2))*.427/513*,/,03+(1141.2+((2+4:,)*):;.&5+(.)*+8:5;:9785+0'-++1:/.211+4;74:96687:3029/348557<:4//+0*((*-02/--$,+-.9;7+,+/2,')).-.'%%&()+/*.),+'(+):--,72/3,--0311,./78-0+-'000/12--/106%''))/4.,-:-77335//01,,-46-6-)&'*+,4581///2:-,1977&4*1757960//0-0()&&(12:93/:5:1/196;27-0,-.9<:2236888;8633.*,,,6***46919,-,0,,//:84553:56131:-+3,956,52-,*+)/0328:/20:4506/6-/5,04:60;5+,028746332/365688411454;7:2/323;897776066;9.5+'+532,)&)1<77978655+,'+--+1/+*,51-+,//0:/2+/3<7150,(0/2;98;412-1-%,136.2.2.3<86:031577:9:7792010)-+-3531,'(,--0-438664<;,-.13<<2/74261003/58-1.+-.-*(-.5,6544633522+**+./1/-0445-3.+51$(&*&%%')+%)%&$$()111708885758995:9///96679:07514.''&$&*0/+*,-28675=900//8;/-2124;9/4847:76-03---,)++4,327;:/7::21989;:<:9;<56,,/0*4.2)+,565588876757<;5899320+-&&&,+1:27,397.&'((*(*+1289-.*+-0./7//1018567888'98<7;..490-(',-4()*)%*./,,,.36732.1/50444248..0-,-112,*(&%'(0-60.,1*%%$&),,,*-1-5-//-7,++&0-+,53'/&).*///8<761812287.$%('&*(2%(0+++7','''24<7:<8+++10,,4:211.+'./6*-/.0/812+/1)(*/29+78-..;9/.764./&,)-',)&&..*58-,/.1..23735:330//+.199889;9:82,01&7:406.0/8:-&)+'.1++),+5.-/.468-.028887680:15+./54
@5ebfb652-0b63-40f4-94a7-2b2260070153 ch=81 read=94779 start_time=2019-12-13T10:27:10Z barcode=BC01 runid=2c9cf7bc05858273f10e7d7ec552fc0bd742dc3e
CCGTTACCTTGTTACGACTTCACCCCAGTCATGAATCACAAAGTGGTAAGCGTCCTCCCGAAGGTTAAAGCTACACCTACCTTTTTGCAACCCCTCCCATGGTGTGACGGGCGGTGTGTACAAGGCCGGGAACGTATTCACCGTGGCATTCTGATCCACGGTCACTAGCGATTCCGACTTCATGGAGTCAGTTGCGAACTCCAATCCGGACTGACGCACTTTATGAGGGTCGCTTGCTCTCACTTGAGTCGCTTCTCTTTGTATGCGCCATTGTAGCGCGATGTAGCCCTGGTCGTAAGGGCCATGACTTGACGTCATCCCACCTTCCCTCAGTTTATCGGTCTCCTGGGTTCCCGGCCGGACCGCTGGCAACCGGAATGGGGTTGCGCTCGTTGCGGGGCTTAGCTTAACATTTCACAACTTTGAGCTGACGACAACCATGCAGCACCTGTCTCACAGTTCGAAAGCACCAATCCATCTCTGGAAAGTTCTGTGGATGTCAAAATTGGTAGGTTCTTCGCGTTGCATCGAATTAAACCACATGCTCCACCGCTTGTGCGGCCCGTCAATTCATTTGAGTTTTAACCTTGGCCGTACTCTGGGCGTCGAGCTTAACGTTAGCTCGGAAGCCACGCCTCAGGGCACAACCTCCAAGTCAACTCCGTTTACGGCGTGGACTACCAGGGTATCTAATCCTGTTTGCTCCCACGCTTTCGCACCCACGAGCGTCAGTCTTCGTCCAACGCCTTCGCCACCGGTATTCCTCGAATCTCTACGCATTTCACCCGCTACACCTGGAATTCTACCCCCCTCTACGAGACTCAAACGCGGTATCGGAGTGGATTCAGGTTGAGCCCGGGGATTTCACATCTGACTTAACAAACCGCCTGCCGTGCGCTACGCCCAGTAATTCCGATTAACCTTGCACCCTCGTATTACCGCGGCTGCTGGCGCAGGTTAGCCGGTCTTCTTCTGCGGGTAACGTCAATGGTAAAGGGGTATTAGCGCTCCTTCCTCCCCGCTGAAAGTACTTTACAACCCGAAGGCTTCTTCATACACGCGGCATGGCTGCATCAGGCTTGCGCCCATTGTACAATATTCCCCACTGCTGCCTCCGTAGGAG
+
-+'*0)-407*0+**/,1290+01.(++68430162747674-,'12.+*,/-/5.6+)(+0(/*9-6*&&%%(%*2((*.-5;7*-1-.-41*+*90./7.531125,685493340.*++2+210.577:,-.,-9545<697:657:886661,&&($)&&(*++/44:<985-..</698-+*++&((156..7551).,--.33++%')1--%*-5:271,34+-0--.0)''((+&%'%'%()*23483632:/)''*)++.31890++++'+**+*'&),1+))-//-..)+/:77-.+,*-40259::8,93-'/0*-2-('.&.-9611046574-%&$'&-*/5)0,.+17264872821861*+(&00/142+4+,+-013573439/&%'&($+,+0/4044-,%&'()++)*)--.-**,%)/'&&++%..+-/22234400/007825(')+,.*1-.0.086712*./3.3+,.8301$*144374/3+','(-(('0/;67<;9:375234565/.0.08344-./.01135.10-,7+-/44-*,2-+07,70<469;:45,8;<+593200-*.04.,-,-(*/0.*'(')(**32524/7/-/24)2,3*.1(,+2853+,0()-/2937.3*5),,*&%%&(,,176'*&-,//0,))-/07..'')(*-2578510/44)&*'65,&+)+385+()(,3(&(')-68590249:;9767'(#'(+0183--,*.+/,,,:<3522&&43335100-/02;20/20)(-+0223:53/1139586904451/26,51-1/233&'%(%%&)+248)+'&)(,%1+3)+//8.*/40*/051-0<73/6244/-'(+.5/45351,((&%&'(&+52*)9(,121/*,-096;32..15251'(5+--194.1()*09///,,*3/1/0,2('$+$-'()**5-33)+)006;775515/.397544/4--(+-5,.54+,.6-+')'(&.409802/;:-*-,(.1*).'&&&&(),*-/)(,4/--)-4481-.-+'-+.0:20.,/**+/169*36132-/.:;/-9323,./0+*.0-.0,)0/20-*)%)-5.1+..*)
@618e418d-24c5-40d6-998f-53d45281e78b ch=94 read=153117 start_time=2019-12-13T10:27:04Z barcode=BC01 runid=2c9cf7bc05858273f10e7d7ec552fc0bd742dc3e
CTCCTACGGGAGGCAGCAGTGGGAATATTGCACAATGGGCGCAAAGCCTGATGCAACCATGCCGCGTGTATGAAAGGCCTTCGGGTTGTAAGTACTTTCAGCGGGGAGGAAGGGGAGTAAAGTTAATACCTTTGCTCATTGATTTACCCGCAGAAAAACACCAGCTAACTCCGTGCCAGCAGCCGCGGTGGCGGAGGTGCAAGCGTTAATCGGAATTACTGGGCGTAAAGCGCGCACGCAGGCGGTTTTGTTAAGTCAGATGTGAAATCCCCGGGCTCAACCTGGGAACTGCATCACGATACTTGGCAACTTGAGTCTCGTAGAGGGTGAATTCCAGGTGTAGCGGTGAAATGCGTAGAGATCTGGAGGAGGAATACCGGTGGCGAGCGGCCCCTGGACGAACTGACGCTCCAGGTGCAGCGTGGGAGCAAACAGGATTGGAATGCGGTAGTCCACGCCGTAAGCGATGTCGACGGAGGTTGTGCCCCTTGAGGGCGTGGGAGAGGGCTTCCGGGCTAACGCGTTAAGTCGACCGCCTGGGGAGTACGGCCACCAAGGTTCGCTCAAATGAATTGACGGGGGCCCGCACAAGCGGTGGAGCATGTGGTTTGATTTCAAGTACAGCGCGAAGAACCTTACCTGGTCTTGACATCACGGGAAGTTTTCAGAGATGAGAATGTGCCTTCGGGAACCGTGAGACCTTGAGTGCTGCATGGCTGTCGTCAGCTCGTGTTGTGAAATGTTGGGTTAAGTCCGCAACGGGGCGCAACCCTTATCCTTGTTGCCAGCGGTCGGCCGGGAACTCAAAGGAACTGCCAGTGATAAACTGGAGGAAGGTGGATGACGTCAAGTCATCATGGCCCGCTGACCAGGGCTACCACGATGCTACAATGGCGCACAAAGAGAAGCGACCTCGCGAGAACGGACCTCATAAAGTGCGTCGTAGTCCGGATTAGGCCTGCAAACTCGACTCCATGAAGTCCAGATCGCTGATGTCGTGGATCAGAATGCCACGGTGTGAATACGTTCCAGACGCTTGTACACACCGCCCGTCACACCATGAGTGGGTTGCAAAAGTAGGTAGCTTAACCTTCGGGGAGGCGCACCACTTGATTCATGACTGGGGTGAGAAGTCGTAACAAAGGTAACCGG
+
0120,1528/'((*2052/-+/+.,,-10$+,*./.3;0/./1;**0:2222&-0'2.65323))*+-4/10,0'')04/,++244;.14/*,++3600-1117:2)+,.-+)+)$*)157--3.2,+151761278(7((().**.<414+*0+22-(*08***(*+*,65-/'*84/--(0-**&(,3-,(($'*-++,,'),262421.1303123101*%&(,:2,,)('*)//1,355+5186-*,*....5-/1763*+:84,473.//0/2,215308//.6++++*/))%)*$&$$&*/01//310144467731&2.*&$'&.*7(*::8975777;866:60029852112588;2/1+(0-+;8.1//.-20*(())+.071--0855-,2....06748(++10,+)*)67696*+/48,+&79181/,0''$*(*&*-.43/013:89::)-,,,,77610-2.365823+79+%$$'&.-%$$$%((%&$*+'(*+1*(--/*,821112937.4989:9378568/%(%,),-:4:+:,40,10-)'+).262//222343624::-17,*/.0.*)*0;526,,,,.,(,206-((+52-+-)+&/-*/)))-*',,1040.3:2203/1/-*/400,-092.153<:31***,-66844;3/603812..9:388;797,..2%&&'&2359:////.;666:9787+00029:5/7+))*+,(&0*0::/844035/(188:(..*),-11/50153571+2(*22494*20622-5410:50401922*/.*/-2:960/,++.6<8999313-.-*(,&'*+006556,.),.298)+.61:5),)*,2.0.87/,*)$$'',.,05466:5/85-,(('-+()$)*)-08978836.-*-,..959;:94347,)2-2002776681/)2*01()**/22/.40+0,+,//32,-/,1+*-'&'430+-+((*+643579877--'0').*%'&)1***,15193315(&*./)'%$%&&('(((%#((*(+,,+)*&$&+&)(+2.08121-+&#'#),*))),/315:88:,64+%(*,*.+.)#%(&(*4/.)++,/20571-)*&'+)*66813/2:,,102:893/
@d1f6c19f-3c8a-4509-921c-518a71d8b6a7 ch=20 read=58694 start_time=2019-12-13T10:27:04Z barcode=BC01 runid=2c9cf7bc05858273f10e7d7ec552fc0bd742dc3e
CTCCTACGGGAGGCAGCGGTAGGGAATTTTCGGCAATGGGGAAACCTGATCGAGCAACGCCGCTGCGCGAAGAAGAGGTTTCAGTTGTAAACTTCTGTTATAAAGGAAGAACGGCGGCTACAGGAGATAGTGGCCAGTGACAGTACTATTAGAAAGCACGGCTAACTACGTGCCAGCAGCCGCGGTAATGCATGGGGTGAAAGCAAGCGTTATCAGGAATTATTGAATAAAGAGGGAGCAGGCGGCAGCAGGGTCTGTGGTGAAAGCCTGAAGCTTAACTTCGGTAAGCCATAGAAACCAGGCAGCTAAGTGCAGGAAGGTCGTGGAATTCCATGTAGCGGTGAAATGCGTAGATATATGGAGGAGGAACACACCAGTGGCAGAGAGCGACGATCAATAACTGACGCTCAGTCCCGAAAGCGTGGGGAGCAAATAGGATTAGATACCTAGTAGTCCACGCCGTAAACATTGAAATTACTAAGTGTTGGATCATGGGGATTCAGTGCTGCAGTTAACGCAATAAGTACTCCGCCTGGTAGTACGTTCGCAAGAATGAAACTCAAAGGAATTAGGCGGGGTACCTGGCGGTGCGTAATGGTTTAATTCGAAGCAACGCGAGAACGCCACCAGATCTTGAGCATACTCATAAAGGCTCCAGAGATGGAGATAGCTATATGGTGATTTAGTTGCATGGTTGTGTGAAACGTCGTGAGATGTTGGGTGCGTCTGGCGAGCGCAACCCTTATCGGTGGTACAATAGTGCAGTTGGGACTCATGAGACTGGTAACCGAGCTGGGAGAGAGCGGGGATGACGTCAAATCATCACATACCCCTTATGACCTGGGCTACACACGTGCTACAATGGATGTGGTGCAGAGGGGAAGCGAAGCCGCAGGTGAAGCAAATTGTAAACCGTTCTCCAGTTCAGTTGTAGTCTGCAACTCGACTATGATTGGAATCTTTAGTAATCTCGCGTCGGCATGTCGCGAGTGAATTCTCGGAGCGTATGCACCGCCCGTCACACCACGAGTTGATAACGCAGAAGCCGGTGGCCTAACCGCAGGAAGGCTGTCAAGTGGGATTGATGATTGGGGTGAAGTCGTAACAAGGTAACCGG
+
)+-3035/66)-24/)2.80-+.(..4;<4.00+5,-/+)'(*+1/$%&/0.0679::9:</.-+,./.03,-.)'+'./+0'-*6,137&/,6-1-8...60-,0*.+++1&4/311169(14)*-0(32%141(**+.4)23*)/(--2&*-+(**.04/.++**',*/,.1,/311))%'&5*--*&,&''),()*+.+%%)/,10710/5')+'(+.,20,'/,*1.,,.3/(*+&.)(.:0,..+4983221002,,38.01:93.)&&''1'',3.&403:*9:35..6904<4499/0.+'&')./*-((%)&)+,,..5-1/5)())%%-,/61-'1-)/0555463*((*/820)'/--8/--)-5-.).)('%)('..070/**(/()-/,--/48998244..)%&'')*35*3-($%%*.'()23,0-.+4436:.*&3)-06+-..47679:31&*('-+*+-*-*+()*.22201.+$&(-0,*126-.08988934342412.20-27233501/*.3/-*.&.-+--161/..'(3;888<934538+*&((//%)((().,*&+&%&)*+)5,.12090089;:30588503.//-837--)'))$&%&-*0(%&''&)(%)55578622183,3.+0,)),--<:21,-,344*))%$&)''$)4++*3-,-465805)(&('+'$$&'./333166.9--,$%$#$%'$%)(')(*))-(**((),*)(+)))(&**&&%$*$%$&)&,,*/-0)%&().,)&&&&(,((*-*,21+*&(')),5,4:5513363477:2//291,+..'184,-.//667;8:;8973321-.014987:5<539:1/'*/2244/+-++)$%%&#)*(,/03),+)(*+%((($$##((+&*$$(+'+,,,.1/.)++:..-890..,0/./0,(,,,')),.*.,32)()+',+1/-,()(+)'(&)'*,-14/2($'((,'+/./4,0%%'#'$&%'%+7.2:-.12../2/+/+..-5--.071'+$$*''1955/1+/)(+71)*(%&'&%))',),)'%(&,:20/0.//1.815881.--4-,/+***),,'*(-95858
@6336c6ac-ea6b-451b-bfb4-198194c97b15 ch=377 read=135416 start_time=2019-12-13T10:27:03Z barcode=BC01 runid=2c9cf7bc05858273f10e7d7ec552fc0bd742dc3e
CCGGTTACCTTGTTACGACTTCACCCCAATCGCTGACCTACCTTCGGCCGCTGCCTCCTTTGCGTTAGCTCACGGACTTCGAATTTATTGCCAACTCTCATGGTGTGACGGGCGGTGTGTACCAAGACCGGGAACGTATTCACCGCGACATTTCTGATTCGCGATTACTAGTAACTCAGCTTCATGTAGGCGAGTTTCAGCCCACAATCGAACTGAGACTGGTTTAGGTTTGGCTCCACCTCACGGTATTATCTGTACCAGCCATTTGTAGCACGTGTGTGGCCCTACACATAAGGGCATGATGATTTGACGTCATCCCCACCTTCCTCTTCGTTAAGCAGGCAGTCTCGCTAGAGTCCTCAACTTAATGGTAGTAACTAACGACAAAGGGTTGCGCTCGTTGCGGGATGGCAACATCTCACGACACGAGCACGACGACAACCATGCACCACCTGTCGCACTTGATACGAGAGGATTTCCTCGATTAAAGAGTAATGCAAGGGATGTCAAGTGTGGGTAAGGTTCTTCGCGTTGCTTCGAATTAAACCATGCTCCGCTACTTGTGCGGGTCCCCGTCAATTCCTTTGAGTTTAATCTTGCGACCGTACTCCCCAGGCGGAATACCTAATGCGTTAGCGGCGGCACGGGTGTTGAAACCCCCCACACCTAGTATTCATCGTTTTACGGCGTGGACTACCGGGTATCTAATCCTGTTGTTTGCTCCCACGCTTTCCGAGCCTCAGCGTCAGTTACAGTCAGAGAGTCGCCTTCGCCGCTGGTGTTCTTCCTAATCTCTGCGCATTTCACCGCTACACTAGAATTCCACTCTCCTCCTGCACTCTAGATAACCAGTTTTGGAATGCAGCACCCAGAGATTCAGGCCCGGGTATTTCACATCCCACTTAATCATCCGCCTACGCTCTCCTTTTACGCCCGGTAAATCCGGATAACGCTCGCCACCTACGTATTACCGCGGCAACTGGCGCAGGTTAGCCGGTGCTGCTTCTTCTGGGCGATCAATCGACAAAGGTATTAGCTTTACTCCTCCCCGCTGAAAGTACTTTACACAACCGAAGGCCTTCTTCATACACGCGGCATGGCTGCATCGGGCTTGCGCCATTGTCAATATTCCCCTGCTGCCTCCCGTAGGAG
+
65007-%-&()*06*+-057:4)457*3.56..--./,$'082;93:48/57325335-6*$'((3,,-//35590.,/,,))1*)',/-.40.-,.+2-4797777785:8124../11-2'2,0343'775;6599:<3239057786.;.326679++'+//6/..&32/://-,&,3956875-20+/322;10)'.4''(8<03(*0634/011-4+58;,05-1/*.*,1854;46486:813(%&'(::::<111;,6:,,52220122363((&,*.*+.(),,(%44-//../.-.151/0378745,8:3+0738,)))''%'-*%$')./66%55428/013+-12474/4-+-,.-()$)&**49448978899<(///+-+++,25.6.-.9;11&%)0.-0,1002.25.-)+))0.(*1001,0.+,4.2-.).4586678-()$$&#$%*'+('&&'&%+/*783553250,-%,&.,9/88:8)891:8:983/1/,'.)+/..20;559747161-*16,')-/-2:-,//,-221.)).+,11.3..,04/521+/08185:2'(,.0000;:093.1.--023;06/35398)*.455:5:884;**1,*-//;11.,..5:60,*))+21613;:8689:-(++.8/0053483489/88/)&.%20118;876549'0+*+052..-02110/+./.+,,*,)(,+-1:01..,02:84000019)*-9450-.7))*,+-,//814986:8)020.1*192661-,.23544/&1,..3;:879;889585555+/*2+;:67641/0.27644(--.-,*-+-30://1680,0210.+%+*%*&%'&&''*)(((-.4+(,'+&)/4+)(++17.(+0-.5/22:;;79;.06661/),*,37,%*''&%&&&051/10635899:6+*2.1702741355-9-,57//*)+).*,'+&%)'.52,*'+'*+52--(,/737:52-'*((%).-3,%,-5290+1/1281(019:56570),99-.7844;:/5.-08.()*)/11-&)+,/387<79<1+,*+,,+-,3/125523*-.01(01/01(*-28(14'&'()544.587)().1119.59,,:8;,-+
@3006fa51-d13e-45be-9faa-ce88d666812a ch=88 read=196559 start_time=2019-12-13T10:27:00Z barcode=BC01 runid=2c9cf7bc05858273f10e7d7ec552fc0bd742dc3e
TGGTGCTTCGTTCAGTTTACGTATTACTTCCTTTCTGTTGGTGCTGATATTTGTCCACAGACATGATGGGGAATATTGGACAATGGGCAAGACCTGATCAACAACAGCGTGAGTGATGAAGGCCTTAGGGTTGCTTAAAAGCTCTTTTGCCGGGATGATGTGTAGTACCGGAGAATAGAAACATCGGCTATCGTGCCAGCGGCGCGGTAATACCGCGGAGAGGGAGCTAGCGTTGTTCAACTGGGATACTGGGCTGAAGCGTAGGCGGCTTTGTAAGTCAGGGGTGAAGCCTGGGGCTCAGCTCAGGAGCTGCTAGGGGCTGCATCGCTTGAATCCAGGAGAGGTGAGTGCGATTCCGAGGTGTAGAGGTGAGGTGTAGATGTAGGAAGGCCCACCAGTGGCGGACTGACTCCTGGACTAATTGTGTGTGCTGGGGTGCAGAGGCAAACAGTTATTGAGTCACGCCGTAAGCGATGATAACTGGCTGTCCGGTGCCCGAACGCTGGTGGCGCAGCCAACGCGATGGAATGCATCCGCCTGGGAATTACCGGTCGCAGATTAAACTCAAAGGAATTGACCCGGGGGGCCTGCGCAAGCGGTGGAGCATGTGGTTTTGAACAGAGTAGCGCGCGAGACCTTACCAGCGTTTGAAGCATGTCGGACGATTTCAGAGATGGATCCTCTTCCAGCCGGGGACTGGAACCTGGTGCTGCGCCTTGTCGTCAGCTCGTGTCCCGTGAGATATTTGGGTTAAGTCCACCCAGCAGGCGCATATCGCCAGATTACCATCATTTGGTTGGGAACCGGAACCGCCGGTGACCGAAGCCGGAGGAAGGTGGGGATGACGTCAAGTCCTCATGAAACGCCGCTGCGGCTGCGTACTACAATGGCGGTGACAGTGGGCGGCAACTCGCGGGTTACGCTAATCTCAAAAGCAAATCTCCGGTTCGGATTATTTCTCTGCAACTCGAAGGCATGAAGCCGGAATGTGTCAATGCCGGATCAACTTCCCGCGTTAGAATACGTTCTGGTACCCAGCCACTTCCGCCCATCACACCATGGAGTTGAGTTCACTGAAGGCGTGCATGTAACTCACGCGGGCGAGCGACCACGGTGTGACGGCGACTGGGTGAGGCTAATAACAAGGTAACCGG
+
#&#(&+-01,.-0(+/4((*))%+)&,*.,*-53/3666231-((((*%()&#'),)*%)&,%%%%*(+0++1,(.+3,8618361++((%*+0,/15/,(,10(&'*,-,)***,/.-3/4.,,,*/5.3-*)-'%'.+,,*(430,,-,*846:2/2-+(%'&.$)'&*(,(0+(%)&%&&),(.-.,,1-4,42.+,*(($'%*'/+)'))(+,/,+&-.,(-.((&%',)*394)&(')-+++(-**-)'%$&$&($##&'().(*-*(-.,-//*/-(&%%*)'/;787+-+-,*%..3(,(*('(%'$#,3-.-+*+%'''(/,.1972((03/1)/+*(%)))$'+*,3*('**&()+)'+---'(,(()%(10&+',.,.*)()&$*''&**,*&'%%$($3*0&%)*&'&&(0*'+&)&%&**++*&$%$$$%(%&(,(&$&)'$%$%$&).*/-296775/-,%''**(&&#$+,/.0/*(%%#&%%&%&('**./)**('**+2/220+*+-.('&%$#&%.-+*-.((.+&&,(%(++603&')(*-.382,6717.//+-1),%--*/296;-.3500%'&&%)',-/4+./.1/+*--66&#&%'&%'''*'+*///'(',43/1..4--.,.8.*+&',33206.925546<74'''*+7791./',,6802(+./0890678860,,%$%)+&(),+$%#$'(*1)1/&')+/,/'*),,+-01555'35*)++.4)*(+/4%,&%$#%%&&'$%%$$'*'(&%'-15.2:68821800146%++'%%%%'*./1+,'-402)-,'')).141-.()&(&*188,/02478961,,,11('$$%&&%)%)&$%$$%&%&%$&&,,1)'&-/1264/1//05./10.21))(&$'&+%'((&$&%,.-007.1*+*1.)$(&/()+/5)*&-,*)-&/,(/9-.35.,.(//./(*&'&)')&'&%&$'%'&&$$#$$+-'%'&'(,-(&&&&*')&&)+,+&'-///1,0+)%&%##'&%$$&%#&&'&('.2+%.,+,*,4/0)/$%/()$*,(*$'$%*)')1()%&#%"$'),,*%)%#(('.*(+,,-4/'))**&#&$&&&&%$$%(,($'%&&%%)%%'.,+.(,(-030.*
@38668286-37e8-4bf3-bec7-b45cfd45d2c2 ch=462 read=81785 start_time=2019-12-13T10:26:53Z barcode=BC01 runid=2c9cf7bc05858273f10e7d7ec552fc0bd742dc3e
CTCCACAGGAGGCAGCAGTGGGGAATGTTGCACAATGGGCGCAAGCCTGATGCGCCTTCATACCGCGTGTGAAGAAGGCCTTCCGGGTTGTAAAAAAAATTACTTTCAGCGGGGAGGAAGGGGTAAAGTTAATACCTTTGCTCGTGACGTTACCCGCAGAAGAAACACCGGCTAACTCCGTGCCAGCAGCCGCGGTAATACGGAGGTGCAAGCGTTAATCCAGATTACTGGGCGTAAAGCGCACGCAGGCAATTAAGTCAGATGTATGAAATCCCGGGCTCAACCTGGGAACTGCATCTGATACTGGCAAGCGAGTCTCGTAGAGGTAGAATTCCAGGTGTAGCGGTGAAATGCGCGTAGAGATCTGGAGGAATACCGGTGGCGAAGGCGGCCCCTGGACGAACTGACGCTCAGATTGCGAAAGCGTGGGGAGCAAACAGGATTAGATACCCTGGTAGTCCACGCCGTAAACGATGTCGACTTGGAGGTTGTGCCCTTGAGGAGGCGTGGCTTCCGGAGCTAACGCGTTAAGTCCGTTTCGGTGGCCGCAAGGACAAAACTCAAATGAATTGACGGGGCCCGCACAAGCGGTGGAGCGTAATGGTTAATTCGATGCAGCGCGAAGAACCTTACCTGGTCTTGACATCCACAGAACTTTCCAGAGATGGATTGGTGCCTTCGGGAACTGTGAGACAGGTGCTGCATGGCGTCGCTCGTGTTGTGAAATGTTGGGTTAAGTCCGCAACGAGCACGAAAAGCCCTTATCCTTTGTTGCCAGCGGTCCGGCCGGGAACTCAAAGGGACTGCCGGTAAACTGGAGGAAGGTGGGGATGACGTCAAGTCATCATGGCCTACGACCAGGCTACGATATGGCGCATATACAAAGAAGCGACCTCGCGAGCAAGCGGACCTCATAAAGTGCGTCGTAGTCGGATTGGAGTCTGCAACTCGACTCCATGAAGTCCGGAATCGCTAGTAATCGTGGATCAAAATGCCATTGAATACGTTCCCGGGCCTTGTACACACCGCCCGTCACACCATGGGAGTGGGTTGCAAAAGAAGTAGGTAACAACCTTCCGGGAGGGCGCTTACCACTTTGTGATTCATGACTACGGGGTGAAGTCGTAACAAAAGGTAACCGGAGATAGAGCGACGAAGTAGAAGTAGGTTAACACAAAGGCGCAAACAACTTTCTTCAACAGCAATACGTAACCCCGCA
+
.+,*()&24./2/%//0178:9+,--&'*(),..7409+)'')4.5:,-+,$%$&$$%'%)*0761++')),2)*,+.088/:',22.6223563:41(-)$)++--/112:9,)-)-*)0,*),48.51.+**./15.-447353/4,6-*57-/9/.1,%.,%$',1-3+-.5146:473593).*-//01/))1(()-.1-,+)02/)'(*-*5**1)()-)0+11::5760783+-22%-&&'(%&##),0/499301211,*&)03*35.(34310)-)'#(,'/*,41+)***.///15271/-%%&'(*+)*.84,&-*).'7(7+0()397665552;30*51*+,/).0,+,-.1549.,6-3;67;9483162+.,(,6+3000-),398+)-(***//376-/(/'))&)*)*+024::)(,-8;'5101-2/,+-//4;224;40241-)+)19788:20.,.+26211/231/2/14.01/;/./--05+-0.1:190060-/,),.229-+()0.7-01/&$,1,*+%*'&)43457&.$%'33..288<:51100211)*+15.7,+,+02:7337340*++%*$%(/437/86;-+*,,8.+..,.10*,3.270,-,(+./,040349951..//57*-8+*&-(*+..4,(3*4/469:393(:13/1754&'**2(+4689:88745,-,//+,.16642610,29/-34:4:86:68.-4-),36,+)*'%*',+/3'38-)1./022;2/04.)/'&'+5/5/6/5/8;9.6117-4)++*)3319+*&+4;4334823204.6.-593442564860-.0..////6*2)(%*+,+%$$$$+'*(+-,/*4-++((+*.458(%((&*+,+*+.15/0).263627,16554476-+,/22331368.9*/)9*7,,--.4891511186654710/7/+&%'),6669723,1,5...601812;2;;,,,97+1,,6;646369/-++1./9190/063314:71<:--/)*(,615,&*'()03369568;6)&*,(),02,-%((1+219/(/81**-(('*,,,-2-+94,,44779668510(%'),--'(,+&)++-77862.))((,,,1.5/-.-2,,.,,,('(&%$'')'%,((++2/,)*,-6((&($)&)0*).+,45+3&%$%&+*/,:///5461+$$$$$%
@f798706b-7613-45a7-8f21-44b87f72f71a ch=138 read=96653 start_time=2019-12-13T10:26:52Z barcode=BC01 runid=2c9cf7bc05858273f10e7d7ec552fc0bd742dc3e
CTCCTACGAGGCAGTAGGGAATTTTTCAGCAATGAAACCCTGACCGAGAGCAACACCGCGTGAAGGAAGAAGGTTCGGATTGTAAACTTCTGTTATAAAGGAAGAACGGCTACAGGAAATGGTAGCCAGTGACGGAACACTTTATTAGAAGCCACGGCTAACTACGTGCCAGCAGCCGCGGTAATACGTAGGTGGCAAGCGTTAATCAGATTACTGGGCGTAAAGCGCACGCAGGCGGTTTAAGTCAGATGTGAAATCCCCGGGCTCAACCTGGGAACTGCATCATCTGATACTGGCAACTTGAGTCGTAGGGGGGCGGGAATTCAGGTGTAGCGGTGAAATGCGTAGAGATCTGGAGGGAATACCACCGGTGGCAGGCGGCCCCCTGGACGAAGACTGGCGCTCCGGTTACTTGGCGTGGGGAACAAACAGGATTAGATACCCTGGTAGTCCACGCCGTAAAAACGATAATCGACTTGGAGGGTTATTGCCCTTGAGGCGTGGCTTCCGGAGCTAACGCGTTAGTCGACCGCCTGGAAGTACGGCCGCAAAGGTTAAAACTCAAATGAATTGACGGGGGCCCGCACAGAGCGGTGAGCATGTGGTTTAATTCGATGCAACGCGAAGAGACATACCTGGAGATGCTTGACGGCATCCGCGGTTTTCAGAGATGAGAATGTGCCTTCGGGAACCGTGAGACAGGTGCTGCGGCTGTCGTCAGCTCGTGTTGTGAAATGTTGGGTTTAAGTCCCGCAACGAGCGCAACCTTATCCTTTGGTCCGGCCGGGAACTCAAGGGGGCTGCCAGTGATAAACTGGAGGAAGGTGGGGATGACGTCAAGTCGTACTTTGAAACACCCGACCAAGGGCTACCACACGTGCTACAATGGCGCATACCGAAACACGACCTCGCGAAACAAAACGGACTTTCCCCGCCAAAGTGCGTCGTAGTCCGGATGGAGTCTGCTCGACTCCATGAAGTCAGATCGCGCTAGTAATCGTGGATCAGAATGCCACGGTGAATACGTTCCAGGCCTTGTACACACCGCCCGTCACGCAGAATTAAGGTTGCAAAGAAGTAGGTAACCAACCTTCGGGGCTTACCGCTGGCGATCCATGACTGGGGTGAAGTCGTAACAAGGTAACCGG
+
()+((-.(&'&%%&''*,))4,69;1/)12)-))$)4(+0.-.1/0.-,+02510198:892.**&*+')*,-891'3'1-0127,10134.61.-')%*+)3++,-(.*++.,.,*3.,373203(&((*11-*&&'()*46/-8,(--(142.2-)*3-.-)/-6.095*-,)0)&&'%+0223:773+0,2422167881800-*%)+)/00671/+,164*-/0-.*-+0+))**2(),/072354-1-02,*4,+)),/..11/0+019)11/.+-+*)',/0//111/6('+('),)*+,+*+&1,3/,'#',&-(/,2.),,,,+-*1--+)/4)*478311-.0008-*.,'.-.386-07,7729.(&).)*-7890*-555+/,*+400600541/.',(&')'*)+**&.2-))01948342+-5--.0,1:./3:432050-./48593;;7/220/()*0-,+.,41/-3+-8')1-.9+...-353-&(-+,21+),')/))1-*'(/,,*11/558238*/(,*&.)+.549-165).6.62:;9,0209.,&'(.+--0.079,1/-)+&*,&)(*/,*+'-1/2-,,16;9056;0/..)/-%-)(),6%&&&)&*)*+''*+++.)',(($$'%%*','$$&((,<0--&')+:774384%6*+8372'20,/02687..-/*+/6/,)(%)*+5478324*+*.,-457;55/-2/+.20-))2/'6/*+.6/+,1650,.-&,)'-/*30/1&&%$%(1148716*6704017//(276/,1'20+//-0*+88+/01..),-/01..7///00114:63145)0,*)('')*&(+20*&()9.-++4*0,,&'))+-.7852-,%*&%$#&#$$*%&**(*&(*//.,-&'%&)'+,,(%&)'%%(').-/*')(271+/23325.02603)/.262,++,-*))(,24457756///++.%&//+))&&&%(--9//098;:850(),-38/*)0()''.,+/,0./'%5-62*1-/+,**)480.7+,-0)+%&$(&,)/&&-60:45491')-)+),**+),'+.,00:'(+)&('('**&),+0**)+0/-..,11666-,(-)(*7369715,2./1726.1
@732678bd-75a4-4583-a971-d5ac3190f1de ch=393 read=49569 start_time=2019-12-13T10:26:42Z barcode=BC01 runid=2c9cf7bc05858273f10e7d7ec552fc0bd742dc3e
CCGGTTACCTTGTTACGGCTTACTGATCACGAGCCCGCCGTGGTAAGCGCCCTCTCCTTGCGGTTAGGGCTACACCTACTTCCTGGCGGACCGCTCCCATGGTGTGACGGGCGGTGTGGCCTGCAGACATCCAGGAACGTATTCGCGGCATGCTGATCCGCGATTACTAATGATTCCGACTTCCGCAGTCGAGTTGCAGACGCGATCCGGACTACGGCTGGTTTATGGGATTGGCTCCCTCGCGGGTTGGCAGCCCTCTGTACCAGCCATTGTATGACGTGTGTAGCCCACCTATGGGGCCAGCGAGGACTTGACGTCATCCCACCTTCCTCCGGTTTGTCTGGCAGTCTCGATGAAGTGCTCCAGCTGAATGTAACTGACCAGCTGACAAGGGTTGCGCTCGTTGCAGGACTTAGCTTAACATCTCGACTGAGCACGGCGGCATGCAGCGCCTGTGTGCCAGGTTCTCTTTCGAGCTTTTGAGAATCCATCTCTGGAAACTTCCTGCCATGTCAAAGGTGGGTAAGGTTTTCAGCGTTGCATCAGACCGACCCACATCATCCACCGCTTGTGCGGGTCCCGTCAGTTCCTTTGAGTTTTCAACCTTACGTACGTACTCAGGCGGTCAACGCGTTAGCTTCGTTACTGAAACTAATTCCCACAACAACCAGTTGTCGGTTTGGTGCGTGGACTGCCAGGGTATCTAATCCTGTTGCTCCCCACGCTTTCGTGCATGAGCGTCGAGTAGGTCAGAGTTGCCTTCTGCTTCATCGGTGTTCCTCCGCACATATCTGCATCTCCTTGCTGCACGCCGATTCAATCCCCTCTACCGTACTCTATTGCCAAATGCAGGTTCCCAGGTTGGGCCGGTTTCACATCTAATACATAACCGCCTGCGCTGCCGCTTAGTAATTCCGATTAACGCTCGCACCCTACGTATTACCGCGGCTGCTGGCACGTAGTTAACCGGTGCTTATTCTTGCAATTGCCGTCATGGGCCTGTATTGAAGGCTTTCGTTCCGTACAAAGCGGTTTACTGGCAAAGGCCTTCATCCTGCGCATTGCGTCCAGGCTTTCGCCCATTTGTCCAAAATTCCCACTGCTGCCTCCACGTAGGAG
+
..',*6+--6,&2)$(.-+-1,-+,)**'('&(.1('//35.5..*),,252**)+,-.&-+/.8**30+,(.)*-)&)).)+*,3'*)).8*-073-())00-()-2(957*.*)'&'+)'((&+*)%(.,'35451,.'%'-)/+667867/..04635/0,7+-+*&&*./:40/-*&&'(%'&+./-,//9152412(),/02-)0,+*''('))/5/:8-1632,/('++'+*)%)&()6-2*&&'),/:3.06577890-0/(0,**,)++,+*)*''(',..&120..'*--/+)(*(%(*+04946669992970,67696.114+50:901-('11.-3301/--(%%'&$()6++*0/1+963-,'*$%$%$&$$&(+--/'.+,4.33768/9('&#,6-/-/'&%$$)&,)+-*.('((*&)'&(.3)+(')21,+++%+)+%.$&$&&%-0/6540/7/'''$$##$#)%%%0-.1).345//'(+(,354/++,)+.,,/03,-3.6:,+6.)-.94.-%$')+5,,,.-**./'&)3/*'%(('*54.+/-,,*7*,,1/7,,12)%)+'&,93-.2/0/1394,-../-,-%*((%(&--.+-%(-5.3..'%&$&&/+-(+-30+*++-(*,*)0/2/71+,+&)-.11.162-6)'()''*)&)'$(%&.*5.2/%.(%-5.-./1**//,1,'.1(*,,35-)--+08-,)8./-,'&*.+*,'&,+,.303')#*'-(1,.,%#&&'%)*12.7577515/0,--,(**)***&,,+-22*++'),(*',(+''&//1(2(12/*'*+*.0152442,%$$#$$'+,)*6().1+*('&+,,.)-,/(++3990'+*)))%#&&**-.215#&'*')&'&%'&%%'%)&/+6.6/,)*/-173341825259.+',&.)*3/25+.-033433+2)$(+/.,0**#+,.5000/6.21,'('++'1)%,)),+'**//.0'(0+3-&'(()'+54%(*52/&0)*,71,,(/.3*&'&(+)&**+417565530**'&&'$'%$%')1&&200/14/+16)',6*+*2,0743.-/7.'-,+00/.5-13(*.015,,*
@03b91f43-bcc5-4aef-9e23-41bc5666ab50 ch=470 read=71248 start_time=2019-12-13T10:26:25Z barcode=BC01 runid=2c9cf7bc05858273f10e7d7ec552fc0bd742dc3e
TTCGCCTTTTCCGTTCCGGTTGCGTATTGCCAGGTGCTGAAGTTGTCGGGTAATCGCCTGTGTTAACCTGCGCGCCTGTCGCTCTATCTTCCGTTGCCTTGTTGCGACTTCACTGATCACTTAAGATCACAAAGTGGCGCCACTCGAAGGTTAAGCTACCACCCTCACTTCTTTGCAACCCGCTCCCCATGAGTGCTTGACGGGCGGGTGTGTGCAAGACGGACGCCATTCCGCAATGGCGTTCCTGATCCACGATTACTAAGATTTCCGGCTTCGCTTGAGTCGGAGTTGCGGGCCTCAATCCGGACTACGGCGCTATGAGTCCCGCTTGCTCTCAGGTCAGCTACTCTTTGTATATACATTGTAGCACGTGTGCTTAATGGCTACCTGGTCGTAAAGGAGCCATGATGACTCGGCGTCATCCACCTTCCCTCAGTTTATCACTGGCGATCTCCTTCGGGTTCCGGCCGGACCGCTTCGCTGTTTCAGGATAAAGGGTTGCCCCGCTCGTTGCAGGACTCCAACCCAACATTTCACAGCACGGTGACGGCAATAGCCAGCTCGTTTCCCGAAGGCATTCTCATCAAAGCGTGGATCTCAAGACCAAGTGGAGTTCTTCGCGTTGCATCCAGATTCGACCACGTACTCCACCGCTTGCGACCCCAAATCGAATTCATTTGAGTTTTAACCTTGCGGCCTTCTCCAGGCGGTCGACAACGCGTTAAACTCCGGAATACGCCTCAAAGGGCACAGCCATCGAGTCGGCGTCACGTTTACGGCGTGGAATACCAGATATCTGAAATCCTGTTTATCTACGCTTTCCGCTTTTCCCTGGGCGTCAGTCTTCGTCCGGGAGGCCCGCCTTCGCCACCAGTGTTCATCGGATCTGCGCATTCTTCACCTGGAGTTCCTCCGGGGCTCCGGCTTTATTATCGGATGCAGTTTCAGGTTGGGCCAGGATTTCGCATCCTGGAAACCGCCTGCGCTTGCCGCCCAGTGAATTCCGATTAACGCTTGCGCCCTCCGTATTACCCGCGGCTGCTGTTTTGGGTTAACGGTGCTTCTTCACCAGGTAACGTCAATGAGCAAAGGGTAATGCTTCTCCTTCCTCCCGCTGAAGTGCTTTACAGCCGGGCCTTCTTCATGCGGCGCCCAGGCGCAAAATCAGGCTTGCGCCCATTGTACAATATTCCCCACTGCTGCCTCCCGTAGG
+
$#$(("-./*&$$%/.'*+05+(&#'(%%&($'*'()+'''')9/0/./''%%''#&$&'0,,6.5,,%$&'(()*(&+0+-,.&'()*),'&,*#&$(%&*($'*)+,('#&%%'14&'%%*(',10(*'((''(&$%(*)*+0&)&')0,0+*+,+,/'+,&&)%+.2*0-(%(*(03,%,+/./,,-.)**(&(*()-+35,.+)(,,*+&.0*+)/$((-%&&%''(%#&&)',)(&..-%$%&)++%'&&.+)(%%'')+5-.+.*+/3-%$%$%%**-%*%+.8*+*)))'((%((**//65+*+.')%&+''((+)-3)),0)((()+)%(+)*)%'&$')*/4+*32.)&$&(25*(')(%'')'&$$&%'%&'''%$((*'.,/+()5(-)''21)''()*('$'%((&)))'+,%*0,0.2()/**,10*/-1++).(*&++--'**%(--1.1'()15)4))*%'&'$$%&$$%$%&+3/87;-),,+3**'('%(/.*1,*+%,2-)&&%,*.+(--0&,3.)(((&,*+('%&&(.1+.%$%#&$&#%%'$&,,,/)'*/+,,++41+-)*&&''%''+-1'(&)*01./20(%&+),*-081.1.*,*3+)+-10+++,-+$&/00&(''&++0*)/*&&('$%'%(&&%*++,-),+3,--1700/-266),,*+**&)%%$#%('&*&$0-,))*&%&%)/-+/&)+--&&'-'(()%$%&',1-.+*'''&&%&($*(&),&'(*-+*---2&)(-2.()(.(('%(&#&%'('+&*)-,%$)(&'*-,.16*((*##&##./)/+&&(&%$,/()),40..2+)*+1/1+,0&'''$&%()*(13+10,.1&-0)*-)*.,#)+**++*($'&'*(&&&&'$(&'%&$'-'*&%'()+,''()''&%&&%$)&(*0+6.2-0*,.8)*(-).)'+*3,))+$01-('*)(($%%*-''*+)-4'('&$'&%)'$&(%(%'')-46-.+$-(,7,+*1(')%''%)))''(+/,,/++-/123655.,+*&*.','%#''*'$#'%&/-+%'&$(/**1/-+,,2-++)+28)))&(&')&'++'./037/+-35-+53+0+(),+1,(%&((,,(+&*/.0-.1-&$$&(+-)((''&''$&&'''),'.,))(%')*.)&.($'$((+-*0-021)$''&))()(&,0(&(&)(
@edf388f9-b981-4508-858c-dbba30250d05 ch=455 read=80871 start_time=2019-12-13T10:26:22Z barcode=BC01 runid=2c9cf7bc05858273f10e7d7ec552fc0bd742dc3e
CTCCCTGGGACAGTGGGGAATATGCACAATGGGCGCAAGCCTGATGCAAGCATATGCCGCGTGTGAAGAAGGCCTTCGGGTTGTAAAAAATTACTCAGCGGGGAGGAAGGGGTAAAAAAGTTAATACCTTTGCTCATTGACGTTACCCGCAGAAGAAACACCGGCCTTCCGTGCCAGCAGCCGCGGTAATACGGAGGTGCAAGCGTTAATCGGAATTACTGGGCGTAAAGCACGCAGGCGGTTTGTTAAGTCGAATGTGAAATCCCAGGCTCAACCTGGGAACTGCATCTGATACTGGCAACAGGTCTCGTAGAGGGGGGGTAGAATTCAGGTGCTTGGTGAAATGCGTAGAATCTGGAGGAATACCGGTGGCGGCCCCTGGACGAAGACTGACGCTCCAGGTGCGAAAGCGTGGGGAGCAAACAGAGTTAGATACCCTGGTAGTCCACGCCGTAAACGATGCCGACTTGGAGGTTGTGCCCTTGGTAGCCGGAGCTAACGCGTTAAGTCAAACCCTTACCGTTACGACGCAAGGTTAAAACTCAAATAATTGACGGGGCCCGCACAAGCGGTGGAGCATGGTTTTAATTCGATGCAACGCGAAGAACCTACCTGGTCTTGACATCCACGGAAGTTTTCAGAGATGAGAATGTGCCTTCGGGAACCGTGAGACAGGTGCTGCATAACGTATCGTCAGCTCGTGTTGTGAAATGTTGGGTTAAGTCCCGCAACGAGCGCAACCCTTATCCCTTTGTTGCCAGCGGTCCGGCCGGGAGCAAAGGAGACTGCCAGTGATAAACTGGAGGAAGGTGGGGATGACGTCAAGTCATCGCTGGCCCGCCATTGGGGCTACGATGCTACAATGGCGCATACAAAGAGAAGCGACCTCGCGAAACAAGCGGACCACCATAAAGTGCGTCGTAGTCGGATTAGGTCTGCTCAACAAAGTCGGAATCGCTGTAATCGTGGATCAGAATGCCACGGTGAATACGTTCCCGGGCCATACACCGCCCGTCACACCATGGGAGTGGGTTGCAAAAAGAAGTGGTAACAACCTTCGGGAGGGGCGCTTACCACTTTGTGATTCATGACTGGGGTGAAGTCGTAACAGGTAACCGG
+
-..6&&&+,'.'-2050',,+&-))&-1874:60,.042393444250--,)*()-13/,*,)*(,*'*(*6086:63;84:44555.,,-,((+,.01275+).-/2/41++,6:12+0.506/223/54*(*++/743503624:/..1.1.')-)&).3++)&$&*3,0*12+,34364/4(2-/700156002..-./()*+)'&()/5.214155:9-+%&'****%0(,,.4/+/690./:02-55&()**313;1/04+%29779646.+'.2+7/02221:2////1241+/+*$3+++12010/&--1570)**).,/.7%)-)&'+(1.2/132.12750.,-,3*.0,10+6,+.0-2(,*)+402,*02;89//3./...//7615()22223+00-%'*+.*2+)+/:;16(%%)*8***,-5:'*5;843334+-25:882:./,(((+2*)*+)*+'((2;/-,/3''.&)($)0,/-*,-249-++,-705'+/*-,3-%(()/(&(*&(,&-$%&(--2:7<;:01/-66,$$+')'&',32.70&'$(+2,0)+,/./)*)..**;8,::9;7/.///62722-,-*0/00*(*-**.-+,2./1668((-/0+)(,496/,-*,-3('*.1././3974/,8/.105,8/.078/49;;;;66/,&%''))/417/*,,-:844.4-.-%04(*-32887;5/*+)*1+..)7&&.134596;42610.3)*30,/0)*'**/+//0*21306:-*&*00+,+(*-5598730,,+,083118-,4+1158789;6554252221+,.0797()(+++7+$'$#%%)4863)((&&+)+,-4192/8/./23566:('*&)*)-/.142501/*+/,.9,/3:11-$'0+32:4./34334222337-2-41,(/-)%&''+'$'(*++25(0,244++--())*-5;7:7670158857.,.183,*421222/44-.-*0($%'().624;3/373625767494()+-754947054.)&-+'+'*'&%',(,)475*:63.5753384:34;./57/.467460(-,/24281)*,07/12161200,519;7677
@afb872d0-fab5-4457-bec5-3a6b42136fdb ch=410 read=65386 start_time=2019-12-13T10:26:08Z barcode=BC01 runid=2c9cf7bc05858273f10e7d7ec552fc0bd742dc3e
CCAGCACTCCTACGGGAGGGGCAGCAGTAGGAATTTTCGGCAGTAGAGCCTGACCGAGCAACATACGCGTGAAGGAAGAAGCTTTTCCAGTTGTAAACTTCTGTTATAAAGGAAGAACGGGCGGCTACAGAATGGTAGCCGGTGACGTACTTTATTAGAAGCCACGGCTAACTACGTGCCAGCAACTGTTAACACATGGAAATTGGCAAAGCGTTGGAATTATTGGGCGTAAAGAGACGGAGGCGGCAGCAAGGGTCTGTGGTGAAAGCCTGGAAGCAACTTCAGTAAACTACACATAGAAACCAGGCAGCTAGGTGCAGGAGAGGGATCATTAGATTCCATATGTAGCAGTGAAATGCGTAGATATATGAGGAACACACAGTGCTTGAAGGCGATCTGGCCTGCGACTGACGCTCAGTCAGCTAAGGGGAGACAAAATGGGATTAGATACCTAGTAGTCCATGACGATGTGAGTACTAAGTGTTGTTGGATGTCAAAGAGTTCAGTGCTGCAGTTAACATAATACAAAGTACCTGAGTGGTACGTTCACGGGAATGAAACTCAAGAAAGAAATTGACGAGGTGCAAGCCAGTGGAGCATGGTTTAATTGAAACAGCAGAACCTGATCTTGACATACTCGCAAGGCTCAAGAGATGGAGAGAATAGCTATATATGAGATACAGGTGGTGCATAGTTGTCATCAGCTCGTGTCATTGAGATGTTGGGTTAAGTCCCGCAGCAGGCGCAACCCCTTATCGTTAGTTACCATCATTAAGTTGGGGACTCTAGCGAGACTACCAGTGCAAGCTGGAGGAAGGCGGGGATGACGTCATCATGCCCCTTACTGACCTGGGCTACACACGTGCTACAATGGATGTGGTGCAGAGGGAAGCCGCGAGGTGTAAAACCCATAAAACCATTCTCAGTTCGGATTGTAGTCTGCAGCTCACTGCATGAAGTTAAGATCGCTAGTAATCGCGAATCAGCATGTCGCGGTGAATACGTTCTCGGGCCTTGTACACCGCCCGTCACACCATGCTTGCAGAAGCCGGTGGCCCTAACCGCAAGGAAGGGAATACAAAGGTGGGATTGATGATTGGGGTAGAAGTCGTAACAAGGTAACCGGAAGGAAGAAATAGAAACGACAGGCAAGTAGGTTAACACAAGAGACACCGACAGCTTTCTTTAATAAAAAAAGA
+
)(#$%$))/--+-'42,,0--,*)((,-0.+-+2:::.0'0*&.&'($')$&%(&%(&)1//%%%%%'(*),,'(*+$'(##$&&%.)+31801295/08/3-4**)02/,1/7257/+.*)-.-+-//+,,-./---3-'2122,(&'(02.,,1,',,&(+*,*4../73468/6-(')),+'(($+*+*.''&).+0,%.&*(,-6,,0,9,/+%&.&$*&,145'-+,)&%+'.*.'(++-/.+-.,),5411113-*30-34./:42*(*&'*++9,7+-07:2/011.*)%))-4/133**))))-,%)*+''24--+-5+,-/&2'%&+-9/831((%'%)*',-++,1-/3/0.-/1/-(%&%(+'(&(*'&&(++&('')+,*(((')*-)1,-*...-...5/2-5,,*2'$&'&')./.$((0.;:51+68,1.%(,(%)%')/0-1254&+&'(,-.+&('&)&%%,)-,*,(&,3/63;877/4*&%)069+63-++,.-0-6,0,&'+0)(()(.&(&),))'()&)'$$(-7*&%&(+(++/(0/+/2*('.5)&((+,0/1*+%/*$$'*+&%&$'(*,('*./(+-931*0)%)+&'3.00.(&'%%%&)*1*%&%#''**($%++).*01)))'**774/+)')*-'-*,,,,,)))*+.1313+2340-,,,1&11:/46336*/23438434)1+*,336/25.3----,+*-.''*+'3'*532610362(()-24*2///05006768.2,2+(*,48;+02540,&%&)*/34(1(%$&$(*1(*+,+*3--3.5.*16.1/,.2-+,('(''$.//*$&%%*),..-))),++,))'))-+-,,/0:0195,*%((()++,+'(%%'*,8/3/...,+#(-61272)*)04,2/&$(*).*-3;7+''.)&(%&*)'(**%-++&)'$'$$(',(-*$&)/.3('(&%())+-&'/.0.+)''',,3/&&))&&',%())-,0*,-7476.2%*'*$''(-*)')*00&&%&$$$(&$,$$('&)/&304150'&,(+)%(4)0-*/,2+)0+,3/3'-)./5/*4,..13,8,553)'&%)(&*+&*)*).5)0+.307'2*'('*'%,)))')-1*,+.0(&&-*+*-.0-1-1,/.000(**-158*$$&'%)*-.()3(+'('',.,,)$%
@5c8aa8ac-57da-43da-8ea8-26d5affcb543 ch=116 read=161223 start_time=2019-12-13T10:25:58Z barcode=BC01 runid=2c9cf7bc05858273f10e7d7ec552fc0bd742dc3e
CCCCGCCTTGTTACGGCTTCACCCCAATCGCCCCAGGCCCCTTCGGCCGCTGCCTCCTTTGCGGGGATGGCACGGACTTCGGGTATTGCCAACTCTCATGGTGTGACGGGCGTTGGCCTGAACCGGGAACGTATTCACCGCGACATTCTGATTATGATTACCTATTAACTCCAGCACTTCATGTAGGCGAGTTTCAGGCTAATCGAACTGAGACTGGTTTTAAGTTTAGCTCCACCTCACGGTATTGCATCTCTGTACCATTGTGGCGTGTGTGGCCCTACCATAAGGGGCATGATGATTTGACGTCATCCCCACCTTCCTCCTGGTTAACCGGGCAGTCGCTAAGTCCTCAACTTAATGGTAGTAGCTAACATTAAAGGGTTGCGTCGTTGCGGGACGCAGCAACATCTCACGACACGGAAGCTGACGACAACCATGCACCACCTGTCACCTTGCTTGTCCCCGAAATTTCCTCGATTAAGAGTAATGCAAGGATGTCAAGTGTAGGTGGAGTTCTTCGCGTTTAACACTGAATTTAAACCACATGCTCCGCTACTTGTGCGGGTCCCCGTCAATTCCTTTGAGTTTTAATCTTGCGACCGTACTCCCCAGGCGGAATACTTAATGCGTTAGCGGCGGCACGGAGGTGTTGAAACCCCCACACCTAGTATTCATCGTTTTACGGCGTGGACTACCAGGGTATCTAATCCTGTTTGCTCCCCACGCTTTCCGAGCCTCAGCGTCAGTTACAGTCAGAGAGTCGCCTTCGCCACTGGCGTTCTTCCTAATCTCTACGCATTTCACCGCTACGCGAGAATTCCACTCCTCTCCTGCCTCTAGATAACCAGTTTTGGAATGCAGCACCCAAGTTGAGCCCGGGTATTTCACATCCCGCCGTCCGCCTACGCTCCTTTACGCCCAGTAAATCGGATAACGCTCGCCACCTACACGTATTACCGCGGCTGCTGGCACGTAGTTAGCCGTGGCTTTCTCCTTGGTACCGTCATTATCTTCCCCAAAGACAGAGCTTTTACGATCCGAAAACCTTCATCACTCACGCGGCGTTGCTGCATCAGGGTTTCCCCATTGTGCAATATTCCCCTGCTGCCTCCGTAGG
+
:42,(,'(,'29+-.)/07350/11,4-.,-*-($(+,*)'%(+06273:9412/1.64+*/*)+((203-+,,6555;6+%%0&+,,732.-,-,/278;99710119:0,''&%,%&#%*12(01-.-076:<989;./#%%'14112--+$&)+0+*3.*&)&(&011-*))%+,1/5759::98/,.-:,6')%&&*-6956454011.-.7-9;<+8958;4&2359;,/8*)&(%$.%&.''(--..,,..4;4/;.,(--*-/11,.-52)(&')**0,-37+878/....0<-+*/-/2**2972*/,+10955977:1;0//)+577..-008:93/1285//(**/.3/01/)(..---6.0%&(2+*-4526/(&&))3844'4/&%&(')+-(-129:40233425-+)*(*,/.034;9/9<8930,08-18.221,0.-*(()+...*+''&'),4:53345.9-6/**-)3)*+7/,,5,88:9:824633'*+&)&)7:8871(+)).'''&#%%%('0401::895543,./05111//.700032+0*857-/08195:4**02...9::*/),)8,)+88::1/(*(230(&',/097970.//./000031106272.0.//4501513/7.-:2.77//),.0:322653<47-+)315('*'-..:9:343223101../2973913803298+20865,'**+0:..*+,189)-*(,-;:73:3137206*))'&++44;89:0/08.4447202706.3,(,-+,.),036737;9/355*+&%')*&$'(.*62/)**+))0242-)+%&(0./342+4821:;<,3/400581221/62.1-.80/,31.-44632;**&**122'%('$-18/56101'+,1'&1-.00462,/-0*)&+*7/9784.)-(*,934;520*,,055;5632,4+,-8819/,'++(.-3**)3,2675..-..35./...+)0529;749322676::-85,,/20,(.*189*22223,,*.39/271:1537)+-/04305/./.60002210005;88</17:.(,8,.,0+3-/.14--*((+./37055,0.0.
@aecc3f4b-04f8-4b87-80af-111ec1c08394 ch=159 read=112279 start_time=2019-12-13T10:25:56Z barcode=BC01 runid=2c9cf7bc05858273f10e7d7ec552fc0bd742dc3e
CTCCTACGGGGAGGCAGCAGTGGGGGAATATTGCACAATGGAAACCCTGATGCAGCAACGCCGCGTGAGTGATGAAGGTTTTCGGATCGTAAAGCTCTGTCTTTAGGGGAAGATGTGACGGTACCCAAGGAGGAAGCCGGCTAACTACGTGCCAGCAGCCCGCGGTATTAATACGTAGGTGGCGAGCGTTATCCGGTTACTGGGCGTAAGGGAGCGTGAGCCCGGATGATTAAGTGGGATGGCGAAATACCCAGGCTCAACAGGTGCTGCAAACTGGTTATCTGGTGGGAAGGTGGAATTCCTAGTGTAGCGGTGAAATGCGTAGAGATTGGGAAGAACACCAGTGGCGAAACTGCGACTCTCTGGACTGTAACTGACGCTGGGCTCCAGCGTGGGGGGAGCAAACAGGATTAGATACCCTGGTAGTCCACGCCGTAAACGATGAATACTAGGTGTGGGGTTTCAACACCTCCGTGCATATAATGATATTCCCATACAGAATTTTTTTGGTCGCAAGATTAAACTCAAAGGAATTGACGGGGACCCGCACAAGTAGCGGAGCATGTGGTTTAATTCGAAGCAACGCCTTGAAGAACCTTACCTATGACATCCTTGCATTACTTAATCAGGAAGTCATGGACAGGTGACAGGTGGTGCATGGTTTGTCGTCAGCTCGCGTCGTGAGATGTTGGGTTAAGTCCCGCAACGAGCGCAACCCTTGTCGTTAGTTACTGCCATTGGTTGGGGACTCTAGCGGGTTAACCAGGAGGAGGAAGGTGGGAATTGACGTAAATCATCATGCCCCTTATGTGTAGGGCTACACGTGCTACAATGGCTGGTACAGAGAGATGCTGTACCGTGAGGTGGAGCCAAACTTTAAAACCAGTCTCAGTTCGGATTGTAGGCTGAAACTCGCCTACATGAAGCTGGAGTTACTAGTAATCGCGAATCAGAATGTCGCGGTGAATACGTTCAGGTCTTGTACACCGCCGTCACACCATGAGGAAGTTGGCAATACCCGAAGTCCGTGAGCTAACCGCAAAGGAGGCAGCAGCCGAAGGTAGGGTCAGCGATTGAGGGTGAAAGTCAAAGCCAACAAGGTAGCAGG
+
,+..*-1.5:+*/60.44047195-*(),-,7..-03205/'+,)55/..2)0-4556657;6623*(%')/0/-,.72::3.284764433.,-++-,-03:8&11.+,,-10&''',171.,1,-.*/)-/-/-13+0,./245684435622/.,38,(+*+)&&))+-/748/21./4.+-1552:2-2,+)(0)-08<99*)-&*5*')+68-,.9)))5/48,:,90&6)473--&$'+/2/*53,&.451/)*(%06679:00/143767-**--)-.()+*&(('&-*-)1(8+*&463+&+*7/00/72,,35.+*)'(6+&6610,14786:....831-,*+()*+(+./130297873..4++-../121,-)*0,)))*-,(,/5+()),331)47++2-+-559<6547434.:.'*-05447:5.-++)'*,./1./402552'*(6-0*0/.16397/147&'%&%%%&&%(5.8+'%'&'%)(*&38:41'.)34+0/-+)9*7::27821,))-+/*,-3.18514;8.-(0/2/0--01-,,,0.,,.50942346/*,-&+1(,')$%&)-1+.0.*()())%&&)()',,()+,,*5(&%%%--/0))*&+%'()')))-,//-.37(/'+,1/3318,,.2**876893'43467554-5/103/-.12<84933025:))8./4-,'*+/2/5:4-112870;0//933388;242,.-+')2,4463.&%%(*++1&'+(('*&,,(2.0020/)*,%$'%'(3/0(.1)*15745,*0++-...55451845,*,-+.35666254;45;88550+00/+*))'+%%&*,/4896/*)+-/0)+394;8/44)(28:.:7574/3*+.:139/-7***.58:92;8128445304672-+--3480*,410445202//.456:645228978615+8667<4141061(-51.''%()./23169.27,+*++.0.-.'(&'/)(#$$&&,*7-)$%(*294/*(+(+-..*%'),).,*))%$((&*,0-,-/3//148-.,-.)(3-+))-)-)*,)(.*(&('&&2)459'0+.*3*0)
@fe9bfad2-de43-4163-b1fa-b99ac7b9f561 ch=410 read=65374 start_time=2019-12-13T10:25:47Z barcode=BC01 runid=2c9cf7bc05858273f10e7d7ec552fc0bd742dc3e
CCGGTTACTTGTTACGTGACTTCGCCCCGATCGCTGACTACCTTCGGCGCCGCTGCCTCGCGCAGCTCACGGACTTCGGGTATTGCCAACTCTCATGGTGTGACGGGCGGTGTGTACTAAGACCAGGAACGTATTCACCGCGACATTCTGATTCCGCGATTACTAAGTATCAAGCTTCATGTAGGCGAGGTTTCGTACAATCCGAACTGAGACTGGTTTTAAGTTTGGCTCCCACCTCGCGCATTGCATCTCTCTGTACCAGCCATTTGTAGCGTGTGTATTACACGCAAGGGGCATGATGATTTGACGTAAGTACCTTCCTCCCTGGTTGGCAGGCAGTCTCAGTCCTCAACTTAATGAGTAGTAACCTAACGACAGGGGTTGCGCTTCGTTGCCGGGACTTAACCCAACATCTCACGACACGAGCTGACGACAACCATGCACCACCTGTCACCTTGTCCCCGAAGGGATTTCCTCGATTAAGGTAATGCAAGGGATGTCAAGTGTAGGTAAAGTTCTTCGCGTTGCTTCAGATTAAGCCACATGCTCCGCTACTTGCAGGGTCCCCGATAATTCCTTTGAGTTTTAATCTTGCGACCGTACGCCCCAGACGGAATACTTAATGCGTTAGCGGCAGCACGGAGGTGTTGAAGCCACTATTATTCATCGTTACGGCGTGGACTACGGGTATCTAATCTGTTGCTCCCCACGCTTTCGAGCCTCAGCACGTCAGTTACGGTCGAGTCGCGCCACTGGTGTTCTTCCCTAAAATCTCTACGCATTTCACCGCTACGCTAGAATTCCGCTCTCTCTCACCAAAACCTGATAACCGGTTTGGAATGCAGCCAGAGTTCAGGCCCGGGTATTTTCATTACCAATCATCCGCCTACGCTCCTTACGCCCAGTAAATCCAAGTTGGCGCTCCGCCACCTACATTATTACCGCGGCTGCTGGCACGTAGTTAGCCGTGGCTTCATATAGGTACCGTCATTATCTTCCCCAAAGACAGGCACGATCCGAAACCTTCATCACTCACACGCGGCGTTGCTGCATCAGGTTTCCCCATTGTGCAATATTCCCCACTGCTGCCTCCCGTAGG
+
)),2-7'(''',8+,))*)++*($(&&$#)./.-,--0//00..,-)($,-),-+-3.0(&$&%(-.3683:788;9)72/*.)+435-.--*+'--,.*)*+.09753901/)'&&&*,')2)&04273,446<768</68:99827(*+8250+,,,1.12142*.-/2(,)-204'/(('/74/-+0+:3-*+(*--+/**0999953568918;;12,.5;/2/.-85,,34,+&&(')-4,//51/..-278128116:/36*))''*)/-,)'%%$$&'+*)/.,-5+..,++,,3-0&%$$',+-&((,.5;86726(+..1)%')(038.//-*&%)/17.3(/&%%.:22**+.22417)*598724*011)3601/,+)0*3-+,'.254.8.8*71+,,)+*-./,353403+)*(&(&)*5488:;7842'*0-32146700('4(*,)($(*,)*(&.34-1/43-8+0'/*,1;22/6/)21,8464+(+)-16170/5(,'('(1.02105---+'$%(+(74&)+)*(.(+044..2)'*(&'(,6)*602))(+,7-94).2,,221:<7-:0+.+'(,,16&+),&((+('*%027686,/1/218541..,.--3+&**%-)-&((*(.-()'&)*&(%&&%%-2.177031(),+,,98:520*+))%)*.-%-)115'86+1,60.)&)'(.020'*.8:851..%'())+*..,,-.13*,-/'%(&)717663.,)/+.205'(()*''(898786869<;6357(*502/..0%.*.1070202.2+--1%((&'&#&&#%&((,+.+7/842.2,05/-)/*)%%%19/**.4,).11/,1:9+3,-.(+(3-998:9(&5+5564667+-0+.-41+,13537100,%'*''%(%('+,'-0,0/'')%('(/7./500-3/119:440&)+3376<00/4).(((%&('&)*%/()*250,*'5(,-6629;:*082013-.''$%(&*-%'+1-.35:9889011/)*%+++/)1145--1--%'&%/-*/*29:+$$%%(()-,+-821+)*'*(&'(%.-/33.+--3)
@3f9d493d-adea-4be3-bdf8-3f17c2b1fec8 ch=398 read=74078 start_time=2019-12-13T10:25:39Z barcode=BC01 runid=2c9cf7bc05858273f10e7d7ec552fc0bd742dc3e
CTCCACGAGGCAGCAGTAGGGAATTTTCGGCAATGGGGAAACCCTGACCGAGCAACGCCGCGTGAAGGTTTTCCAGTTGTAAACTTCTGTTATAAAGGAAGAACGGCGGCTACAGGAATGGTAGCCGGTATTGATACTTTATTAGAAAGCCACGGCTAACTACGTGCCAGCAGCCGCCTGTTAATACGTAGGTGGCAAAGCGTTATCCAGGTGTGGGCGTAAAGAGGGCAGGCGGCAGCAAAGGGTCTGTGGTGAAAGCCTGAAGCTTAACTTCGGTAAGCCATACGAAACCAGGCAGCTAAGAGTGCTGAGGAGAGGATCGGTAAAATTCCATGTGTAGCGGTGAAATGCGTATAGATATATGGAGGAACACCAGTGGCAGGCGACGATCTGGCCTGCAACTGACGCTCAGTCCAAAGCGTAGGGGAGCAAATAGGGATTAGATACCTAGTAGTCCACGCCGTAAACGATAATTACTAAGTGTTGGATGTCAAGTTCCGCAGTTAACGCAATAAGTACTCGCCTGAGTAGTACGTTCGCAGAATGAAACTCAAGGAATTGACGGGGTGCCCGCACAAGCGGTGGAGCATGGTTTAATTCGAAGCAACGCGAAAAAGTGCCACCAGGTCTTGACATACTCATAAAAGGCTCAGAGATGGAGGAATGGCTATATGAGATACAGGTGGTGCATGGTTGTCGTCAGCTCGTGTCGTGAGATGTTGGGTTAAGTCCCGCAACAGAGCGCAACCCTTATCGTTAGTTACCATCATTAAGTTGGGGAGACTCTAGCGAGACTGCCAGTGACAAGCTGGAGAAGGGATGACGTGTCAAATCATCATACCCCTTATGACCTGGAGCTACGTGCTACAATGGATGGTGCAGAGGGAAGCGAAGCCGCGGAGTGAAGCAAAACCCATAAAACCGATATCAGTTCGGATTGTAGTCTGTAGCTCGACTACATGAAGTTGGAATCGCTAGTAATCGCGAATCCAGCATGTCGCGGTGAATACGTTCTCGGGCCTTGCACACCGCCCGTCACACCACGAGAGTTAATGTACCCAGAAGCCGGTGGCCTAACCGCAAGAGAGGAGCTGTCTAAGGTGGGATTGATGATTGGGGTGAAGTCGTAACAAGGTAACCGG
+
-(+&&')&(*'+-,+10/-2(.)30.-15:86:556/'(/2/7-++0161,,+,73229..-0())&(-3+)-.-*1,,,:88337/+(,+)348*1+.1'-(,'/--204)1++()+)(''(*01+0/'''(&(),-24//9,*-1/*/7./.5/01:3857566982.)&&2*$%$&%*(.)*,16630/),**09,,2*-53/3(&/*.'/+6.,,&2/*''.-*)&))*1;713614+,5..-3,*&('*',1..745)3,).*/'*.*.,2,/.'+.,**&&*0-076354.*--,''$((.*%'&,*')).821,.,,1713.:392////.,/.175//.*+03660),,.133234.*0*(.-)),+,+--((&*)024.-/1++&021346-,,,,1./027818&,**'.052/16(',+9;<1*24.)1*++47338.//60000&&)*32016<61*(/)'*'')//1-/327162;88979*,81&$%%),.+,,(*32167451102+.771'')*/,/2.520*-/+.6844;624877'.(*-,00,,.+'##&)(')+-.*)+/6130-,--30214.3828.*,.*,26967119+,)+(*.0),/')$'&-2../674567784:3)1:548**,.066/),)*./-2.-.016554543/./2/4:98688345<77899:5797836-463:44469614-/15952--30.+21/5'(+))+1585:*'().554:2*0+((4+//21916--3)43(&%*4543*%&(*-444,41)),)*07.,--5/+('%*)*65455.)&(*/8+,/89845&2.,+-430.03311/+*)))+*---'(,.502;89720667+(+1**,((('+)-8('+&$'*(/4(00:972;4-.1:;312-*-#(),/068)2&4&%'+.1,'%#%#)(1)((*(,15.9--85964846..//0-5..0+104:04'&(,-7662()$%+)+0.284872294031,2+%'+,,2;31910162525/-.+.+(*,.+**'-(+-(%%*+),5887590...0,'(,.2('((,('))4033216--1/9:0/8,.-,'0*),42++*&&(./673435,3,4..'9*
@764084f3-c3de-43ac-a5e6-d4d373a1df92 ch=474 read=58537 start_time=2019-12-13T10:25:36Z barcode=BC01 runid=2c9cf7bc05858273f10e7d7ec552fc0bd742dc3e
CCGGTTTACCTTGTTACGACTTCACTGATCATGGATGCAAAGTGGTAAAGCGCCCTCCAGAGTTAAGCTACCTGCTTCTTTGCAGCCCACTCCCATGGTGTGACGGGCGGTGTGTACGAGGCCCAGGAACGTATTCACCGTGGCATTCTGATCCACGATTACTAGCGATTCCGGCTTCATGGAGTCGAGTTGCAGACTCAATCCGGACTACGACGCGCTTTATGAGGTCCGCTTGCTCTCGCGAGGAGTCACCGCTTCTCTTTGTATGCGCCATTGTACGTGTGTAGCCCTGGTCGTAAGGGCCATGATGACTTGACGTCATCCCCACCTTCCCTCAGTTTATCACTGGCAGTCTCCTTTGAGTTCGGCCGGACGCTGGCAACAAAGGATAAGGAGTTGCGCTCGTTGGGACAACCCAACATTCACAACGCAGGCTGGCGAGCAATGTGGCACCTGTCTCACGGTTCCCGAAGGCATTCTCATCTCTGAAAACTTCCGTGGATGTCAAGACCAGGTAAGGTTCTTCGCGTTGCATCGGGTAAACCACATGCTCCACCGCCCCGTGCGGGCCAAATCCTTCATTTGAGTTTTAACCTTGCGGCCCGTACTCCCCAGGCAGTCGACTTAACGCGACTCCGGAAGCCACGCCTCAGGGCACAGCCTCCAAGTCGGCATCGTTTACGGCGTGGACTGCCAGGGTATCAATCCTGTTTGCTCCCCACGCTTTCGCACCTGGTAATCAGTCTTCGTCAGGGGCCGCCTTCGCCACCGGTATTCCTCCAGATCTCTACGCGCATTTCCTTACGCTGCACGCAGATTCTGCCCTCTACGGGACTCAGGCTTGCCAGTATCGAGATGCAGTTCCCAGGTTGGGCAGGGGATTTCACATCTGACTTAACAAACCGCCTGCGTGCGCTTGCTGCGCCCAGTAATTCCGATTAACGCTTGCACCCTCCATTATTACCGCGGCTGCTGGCGCAGGTTAGCCAGTGCTTCTTCTGCGGGTAACGTCAATGAGCAAAGGTATTGCTTTACTCCTTCCTCCCGCTGAAATTGCTTTACAACCCGAAGGCCTTCTTCATACGCGGCAGGCTGCATCGGGCTTGCGCCCATTGTGCAATATTCCCTGCTTTTGCCTCCCGTGAAG
+
32&2/9-,0322(2+%*,*)&(--/'(*45&(,..0+/04/,./8/44**/8894-3,)()*+920)-((*)'%,*/&((&%+,*47.%''73)$+&1.+,+022;:703-/221/3536:2;+(297:766/2/+,3:1/-//23<96111-.'(),.7001/32+'591/+)*1/:-/35..//14524//&+(+,+1;814/7/62212443.%)15++01+,')+,+*.+&#)*/00,+'''%'*0'*'''*2/52/81.0445414:*8,%(+01100'*,-/8102872-++'/466967111/)&&&').+.1949-1'(0+/1/4.),&'*,++-0$(*0341221/2)(2*)*52+))+4,49261408/.0*139+82:958+.'*7/+1,.0423-,**(+++0.+/-725;*')+%(#(%25202.**'$$*%%&&&+,-893,/.,-+/.7;.6)(),./4/-25*,7796534//78/-3-11()1:760445440681-3022176;:9;:79836/1.40')$)(787:13++*+-3937/)*&'''*(*(2,/,$%')/,%)*)2:734/8;;+112.*,*)((+,(()&'(+(((%18.(,,,/.+.*/'-&$&$'(3'&+(&'-/(+,.2120-64+&()%3317+610165264664599-/*2++-28552'-.(-($+)..&+*,4*)+3*+10555-',(*-88/474582+)#&%()-./.031,58(,64.0/-./06589935121004;642.,,,.110/712/0*-/5961)&(&*)+/(-+0(+(,&+))*,.75+/461,10-986-%&(+-.6.()-)*+(%(*.,//.737/+(-1.5+235&',-/)385,+*(*-./.+.+4-76866:28;86624-10.+(&''*+%%$$%-0221/.,)+1,0.,,,--.../4++-+&('):44:;24193559956/--%,'*'&)1,,42/25478;8546,.///86776./.+&&).0-+.,*+*''-./,0159.882-37.)/.().+(6%..7---060:5,*.-2/76;68;96712--+)(&&)*0/0001-:977<674264-.9//.,3,,-8062+(+,,4//$&&'-2++/++''
@62be3201-c614-4a60-b650-0eab3a5dc557 ch=122 read=131228 start_time=2019-12-13T10:25:27Z barcode=BC01 runid=2c9cf7bc05858273f10e7d7ec552fc0bd742dc3e
CTCCTACAGGGAGGCAGCAGTGAGAATATTGCACAATGGGCGCAAACCTGATGTATGTACGCGTGTATGAAGAAGGCCTTCGGGTTGTAAAGTACTTTCAGCGGGGAGGAAGGGAGTAAAGTTAATACCTTTGCTCATTGACGTTGCAAATACCATCCGTGCCAGCAGCCGCGGTAATACGGAGGGTGCAGAAGCGTTAATCGGAATTACTGGGCGTAAAAGCCGCGCAGGCGGTTGTTAAGTCAGATGTAAAAATCCCAGGCTCAACCTGGAACTGCATCTGATACTGGCAAACGGAGTCTCGTAGGGGTAGAATTCCAGGTAGCGGTGAAATGCGTAGAGATCTGGAGGAATACCACAAATTGTGAAGGCAGCCCCCTGGACGAAGACTGACGCTCAGGTGCAGCGTAGAGGAGCAAACAGGATTAGATACCCTGGTAGTCCACGCCGTAAACGATGTCGACTTGGAGGTTGTGCCCTTGAGGCGTGGCTTCCGGAGCTAACGCGTTAAGTCGACCGCCTGGGAAGTACGGCCGCAAGGTTAAAACTCAAATGAATTGACGAGGGCCCGCACAAGCGGTGAATAGTTTAATTCGATGCAGCATGAAGAACCCTACCTGGTCTGAAGCATCCACGCGGAAGTTTTTTCAGAGAGATGAGAATGTGCCTTCCAGGAACCGTGAGACAGGTGCTGCATGGCTGTCGTCAGCTCGTGTTGTGAAATGTTGGTTAAGTCCCGCAACAGGCGCAACCTTATCGCTGTTGCCAGCGGTCCGGCCGGGAACTCAAGGAGACTGCCAGTGATAAACTGGAGGAAGGTGGGGATGACGTCAAGTCATCATGGCCGCCACGACCAGGGCTGCACGTGCTACAATGGCGCATACAAAGAAGCGACCTCGCGAAAGAGCAAGCGGACCTCGCAAAAGTGCGTCGTAGTCGGATTTGAGTCTGCAACTCGATATGAAGTCGGAATCGCTAATCACAGATCAGCATTGCTGCGGTGAATACGTTCCCGGGCCTTGTACACACCGCCCGTCACACCATGGGAGTTTGTTGCACCGAAGCAGGTAACCAGCAGCTTCGGGAGGCGCTTGCCGCAGTGGCCGATGACTGGGGTGAAGTCGTAACAAGGGTAACCGG
+
110++,/*30)(23,&,+)/0-,,,0/3/7,,,-/956;0/,.43,02--++')+/,--.01321501025*+-(,+1195*44486314+)+*)08,7(1/*58+)+.-.(/)%((169+/2/2..-(&+*+324128224*.'$(&'$$$%-((*-')'*++/1,4682030+:-.-;710)+&'&2-(+)*233;2:260-0-00/457882/265.(&&)()%+%+,-(..1,0747,18,-/98623,),)*++%,1.0518687843113/4345112647-:,,/+&)''')*..344+*)1,./-101100+363--..880,.1+-00.0,,,..869501+..-282$%&%%('*'++2+,.%0/542/,18-*%%*'2.00(,$&(**+75442*101'($+&'*+9;4:/,+&1-+*0112;3.05/)*).3).029314;9.-,-,4620(&%-()&+//,-,14*&&'(,4.75*50022,-,,--046/+'&).12-5767996552//,*$&(./,//-)-//-7-8/,22,,2005/.)+--335,%,3,,61&)(,.5-12632295'/4:;4:9;8310(.-'-,,-05/+1/6*&')/*/*+&$&&%&..23+(+')-3,4/1.:9;/6'')'*+-:7832:2.503:316)*7;3:20)'&$)02,,,.48644540766899.,*'')+316116100/6-+,0:02)9271565-,..)8(+820/1+.2*3132,*2.,413:705284202636'85/7-/3(&,-),+,7889(++),-1::7892/4//001-..3/5668:87640/686:1,---/.%))*.335301.)*-&(''(-3/((*)7-,::78756387.&&(()*-+.261301+)'(%1./)/-326236'(089),168887797738''%--1,'),--,,&&'**)''$-).,++5/0+6.-)()(***+,&((+-/.1-0.'++-+0/-))/./3233;1/1.,--,-'++-*-+0852:8//6.2/296733/+)-6643<30)//(*/+/&6,(&%*$*%1'(*+.,,84--0/((&)(/3))%&)*0+8/3./&0-024.-+,,++3*-.305)11/,/78248
@75ce4ea1-c6aa-4c37-9fc1-da8a33603432 ch=251 read=153256 start_time=2019-12-13T10:25:26Z barcode=BC01 runid=2c9cf7bc05858273f10e7d7ec552fc0bd742dc3e
CCGGTTACCTTGTACGACTTCACCCCAATCGCTGACCCTACCTTCCGGCCGCTGCCTCATGCGGTTAGCTCACGCAGCGGGCTTCAGGTATTGCCAACTCTCATGGTGCTTGACGGGTGTGGCGCAAGACCGGGAACGTATTACTACGACATTCTGATTCGCGATTACACTGGTAACTCCAGCTGTAGGCGGGTTTCCAGCCTACAATCCGAACTGAGACTGGTTTTTTAAGTTTGGCTCCACCTCACGTATTGCATCTTTCTGTACCAGCCATTGTAGCACGTGTGTAGCCCTACTACACTTAAAGAGGGCATGATGGTTGACGTCATCCCCACCTTCCTCCCCTGGTTAACCCGTCGCTAAGTCCTCGCTTAATGGTGGTAATAGCGACAAAGGTTGCTCGGGTGGACTTAATAACTTTATCTCACGACACGAGCTGACGACAACCCATGCACCACCTGTCACCTTGTCAGAGGGTTCCTCGATTAAGAGTGATGCAAGGGATGTCAAGTGTAGGTGGGTTCTTGCCCGTTGCTTCAGATTAAACCACATATCCACTTCTTGGCCGGTCCCCGTCAATTCCTTTGAGTTTAATCTTTTTGACCGTACTCCCCCAGGCGAATACTTAATGCGTTAAGCGGCGGCGCGGAGGTGTTGAAACCCCACACCTAGTGTTCACATCGTTTACGGCGTGGACTGCCAGGGTATCGTCCTATTTGCTCCCCACGCTTTCCGAGGCCTCAGCGTCAGTTGCAGTCAGAAGTGCTTACGCGCCGGGTGTTCTTCCTAATCTCTACGCGGCACCTTCACTGGATTCCACTCCTCTGCACTCTAGATAACCAGTTTGGATGCAGCACCCAAGTTGAGCCGGAACATTTTCATCCCGCCAATCATCCGCCTACGCTCGCTTGCGCCCAGTAAATCCGGATAGCAGCTCGCCACCTACGTATTACCGCGGCTGCTGGCGTAGTTAATGGCTTCCTGTGGTACCGTCATTATCTTCCCCAAAGAATGACTTTACGATCAAAACCTTCATCACTCCGCAGCGTTGCTGCATCAGGGTTTCCCCATTTGGTACGTATTCCCCACTGCTGCCTCCCGTAGGAG
+
-..80;23.6,),'*015796,353+//33+.,..29,,,360.+'+2.5)-2(.2//*-./),*1-.23,*($&$)('..,-31%0**'+))282(-+,+-08493/.-2-.'/,(&..)%$$)))+,671:7585*,$)&$&$$(,1136;8987765/100-6))&)*&))&('(,,,+*'$&&'/+&(-18*/+,())'+--:.2''.355555761(1.1::;-,+(-9:0:187745531*0.11/6//0609;01**/669546;66;4+*+)',..02'*.237.)%'$%&$$%$/.'(%.,)()*+024222.-/),09/:7:+,.539,*(*00/--.+,/(61&'()*,*+--,-*))%()/,5/,.-&-,-2((&,++,34)*,&&$#$$'*%%))%%&$'%&(*&&'&&(-,,'*-0001,(1223032--1*020,1//+03+/7/330+.**(&()%')*(((,)*+-*$.(*('$&%%$&%).0)10+.---3/22..&+'+,0)(,$(+(.1+)-+++6/5('0.22<55:*,*($(-,%,0.0+-('%&**+-/.)%,//45750070+&)369242/0-*+())06*-*)+0976*&,23+&2**('&**'&./040-)*&+**.+().0-/20-.0('/3.93*%,*13(''+&//)(()-6*+28++&+,-405773**%&--(*+/*%&$(%#%))''+1;7,',(*09*1(&&*)4732+23226)//3*-'..3'&(&)***&(%(&'%&$()')$%(&*-3*)-,+*&%$$'$($$$&),,-&%'&&((*./*%')*.,/+(*)+231006*+/11-72;:,-.*,-(,.'10,/2+2,((),2&0&$$*-38+-''*,&#%%)(&%()+1,.4++,**.-%&)'&)(-1/(*+&('(-+5056)'($%(13479327../,.)--&')&)+/,.0144851//)+*'$('.,-5-*('(&+.+1836841:*-.5)0.,''**)(.(((&(+-(,-.0.&)+&),277456**-,**,)11109-,**+(-0+.-,-6+3;9,(35))(+*0*,*1-/55.**)(()*+.,4.&%''-)&%
@f54616ce-9fbf-404a-8c33-1e4e32fe1a9d ch=311 read=88146 start_time=2019-12-13T10:25:18Z barcode=BC01 runid=2c9cf7bc05858273f10e7d7ec552fc0bd742dc3e
TTGGTATTGCTTCGTTTGCATTGCTGGTGCTGAAGAAGTTGTCCCGGTGTCTTGCATGTTAACCTGCTTGCCTGTCGGCGCCCTGTAACACCGGTTACCTTGTTGCGACTTCGCACTTTGATGTGGTCACGGTGACGACTTCACGGGAGGGTTAAGCTACCTGCTTCTTTTGCAACCCACTCCATGGTGTGACGGGCGGTGTGTACAAGGCGGGAACCGTATTCACCGTGGCATTCTGATCCACGATTACTGGCGATTCCGACTGGGTCAGGTTGCAGACTCAATCCGGTTGCGGCACTTTACGGTCCGCTTGCTCTCGCGAGTCGCTTTACTCATGTATGCGCCATTGTAGCAGCACGTGTGTAGCCCTGGTCAGGTGCGATGAAAGCTTGACGTCATCCCACCTTCCTCAGTTTATCACTGGCAGTCTCCTTTGAGTTCCCAGCCGGACCGCTGGCAACAAAGGATAAAGAGTTTGCGCTCGTTGGGACTTAACCCAACATTTCACAACACGAGCTGACGACAGCCGTGCAGCACCTGTCTCACGGTTCCCGAAACCATGTCTAAGAAAACTTCCGGTGTCAAGACAGGTAAGGTTCTTCGTTGCATCGATTAAACCACATGCTCAGCGGCGTTTGTCAATTCATTTGAGTTTTAACCTTGCGGCCATGCTCCCCAGGCCAGCAGTCGACTTAGCGTTAGCTCCGGAAGCCACGCCTCAAGGGCACAACCTCCAAGTCGACATCGATTTACGGCGTGAATTTCTGGGGTATCTAATCCTGTTTGCTCCCCACGCTTTCGCACCTGAGCGTCAGTCTTCGTCCAGGGGCCGCCTTCTTCACCGGTATTCCTCAGATCTCGCATTTCACCGCTACACCTGGAGTTTGCCCCTCACGAGACTCAAACGCCAGTATCGGGTCACGGTTCCCAGGTTGGGCGGGATTTCATGTCTGACTTAACAAACCGCCTGCGTGCGCTTTACGCCCAGTAATTCGATTAACGCTTGCGCCATAAAGTATTACCGCTGCTGGCGGAGTTGGCGGTTCTTCTTCTGGGTAACGTCAGTGAGCAAAGGTATTAACTTTACTCCCTTCACTCCCCGCTGAAGTACTTTACCCAGCGAGGCCTTCTTTATACGCGGCATGGCTGCATCCAGGCTTGCGCCCGGTAGTACCAATATTCACTGCTGCCTCCCGTG
+
'0*+*%)&%(--)**.'%%&*+(((*/10111/0))&(*3(---+'*3')(('$&+.+4**'03*%),*).1001,%%($)*&%%$%%&%)0((32%),,2--*((.%.+)%%'%(')((%)'%'&&&#'*1+'$%'&&$%&$&')(%')(1/26/443791&1/7429;2,./-,0))--/.,+//,*)(,.41/+&+))*'*)--+/*-'+/+-1(''/,775883213002/,))*18-%'./1:,.%&.+,-9<88,.'$%&&&%$+)+0)-+.00,0(1./0'*)3+(($(#(()&$%'(((,)+3+-.252511/(++,+*,,)%&),#%$$&)-/47<177+)))((+++-//22.*,.18218;+*$($$%&'&(,++)$&$%(*-01677166),4.89918,.0<932,&*1162-15559..7/.137/8*'&,-7.;6/.*+&'()+....'3*2116),)/.;.-2224402--04+4232.,.+++,+/31./22,1.0,')*+,*/0-+'&*+%)&%$)*+32...0.0+/*55945,&&$$#%&($'&&-)&+55+,2.2&'%($)&&%(),',..+.)0/92/,)(*,*+.,-'((,+3*:0))-,),/-%&',('(),-**,+,-44'13+)*+*88.-4.103-/*-,.*)',)665,),*+&$&+%-,,+*+*.,,-+,3+,-0-*0+-.))+&)+/746+1-9,*)),4-4-2,0-355323$)$&%+70+/),2/6-1-40/*)&*++,/542343/...1:.).,099.+--*''%()+,372101.1320322,.()).'(637+141304-*'()+1/++/.3;*0-..0332++&-)/<;5475-,0(+*09682&()*$#()()&'%'''--249)2..+.'&')*5.&,&)&'+'67933*-*.*52:75('*$//*+/0,,+((*&'(8.52886<5:;88:4:64/*+()&,,/2*))**(+*0+0/7/2-+&(&$&%-3%(&*($&',*%1-&*((3*,)''*$&,)'))(%-(,3726;3//)-'&&+,--'$**,0135*,/(&(%&$)-32*-,38-2:1%&'734,..3.(%))()+.-$'&%&%,%(',,68:114*)))*',16/$&%'&./2/1;('43108.2.97,+&*%''(%%.8-'/0+,103452/0,*5,++(
@5c4c2fb5-d5b8-4b04-ab6d-d75a2cbd6099 ch=283 read=82529 start_time=2019-12-13T10:25:07Z barcode=BC01 runid=2c9cf7bc05858273f10e7d7ec552fc0bd742dc3e
CCGGTTACCTTGTTACGACTTCACCCCAATCTCAATCCCACCTTAGACAGCTCCTTCCTTGCGGTTAGGCCACGGCTGGTGTTATCAACTCGTGGTGTGACGGGCGGTGTGTACAAGGCCGAGAACGTATTCACCGCGACATGCTGATTCGCGATTACTAGCGATTCCAACTTCATGTGATCAGAGTTGCGGGCTACAATCCGAACTGAGAATGGTTTTATGGGTTTTACTTCTCGCGGCTTCGCTTCCCTCTACCATCCATTTGTGCTTGCGATGTGTAGCCCGGAGTCATAAGGGGCATGATGGTTGACGTCATCCCCGCCTTCCTCCAACTTGTCACTGTAGTCTCGCTAGAGTCCCCAACTTAATGATGGTAACTAACGATAAGGGTTGCGCTCGTTGGAACAACAACATCTCACGACACGAGCTGGCGGCAACCATGCACCACCTGTATCATATAGCTATCTCCATCTCTGGGCTTTTATGAGTATGTCAAGACCTGGTAAAGGTTCTTCGCGTTGCTTCGAATTAAACCACATCTCCACCGCTTGTGCGGGCCCCGTCAATTCGCTTTGAGTTTCATTCTTGCGAACGTACTACTCTTGAATTACTTATTGCGTTAACTGCAGCACTGAACTTTGACATCCAACACTTAGTACTCATCGTTTACGGCGTGGACTGGGTATCTAATCCTATTTGCTCCCCACGCTTTCGGGACTGAGCGTCAGTTGCCGGAGCCGAGATCGTCGCCTTCGCCACTGGTGTTCCTCCATATATCTACGCATTTCACCGCTACACATGAATTCACGATCCTCTCCTGCACTCCTGGCTGCCTGGTTTCTATGGCTTACTGAAGTTAAGCTGGGCTTTCACCACAGACCGCTTTAACGCCTGCTCCTCTTTACGCCCAATAATTCCGGATAACGCTTTGCCACCTACGTACCGCGGCTGCTGTACGTAGTTAGCCGTGGCTTTCTAATAAAGTACCGTCGCTCGGCTACCATTTCCTGTAGCCGCCGTTCTTCCTTTATAACAGAAGTTTACAATCCAGAAACCTTCTTCCTTCACGTTGCTCGGTCAGGGTTTTCCCCATTGCCGAAATTCCTACTGCTGCCTCCGTAGGAG
+
30+'22(*168217,0/345:43174-,6..(+030,7.+/5/6&'/1036665897323.03;6:)3+3'#''&&+)4'*.:5651/..//53623367:8::;9:9652313::-705*()/./1878<;9::551.-..+-..*1--,2556731/,-043663-)&('(,..,,'(/,&'$)),-.*.+,-/12:53-+*)),**()1/4.7<<0.//<-5:<4)/533,+(*22.07278818;*),-)3-.998/70('+&((,*)'$*+632/.10,')$**-2554-09337710.-(+1)+,7795623:/,297:2/0.)1(./3.,+(--3+-.2/)-,--0/022269)-&'2*2--,(,.50510062,,,,,*275/9.//756.5-+'%%%(*'.1-.0//.'(-/269&&21/2(22488868481003427;+*(('.(*,.0.//..,,+*),+.+.13-//7:1183+*+/---8(.+239698647+-..9::<86752:&12;7-,2/20<9:4+&%&**20.14,(((+,&1/63977-*+.225;0%&&'&'$'*4601:<75814.,634966/+())-1+(%+%&'/--/301/607199993452475.2-,1/.16263,4,1)*+)+&&$%'&%(+72::.0295458:4))&+.1258161.3')*1;.+,*599+,1--,2.,)69165,*)*(--'+*+&&&*,&&(%'&))+,,-/+.2.4548;7989:77886444:512202796724018-4147012//.1-//,1432+,-005,,.138677'100/+.89989878869:00'..1.5.-,2/-/+./6****25414991..1'(&&-51%&)'()*)((*()+.1:/3/71(*+,+,+3,.8373'5+:99:000001,/703.*,/&2('52./,+-273-'$))+)./1-+-0*2+1+,3/0+.-,.2))+,2/.55+/28,-,*)--(1;64/,'&%(*3.8::91,.-))-51-00893++**06/+-,:00*'$/+/588<99;796;8342/4...0.557(:;6/:<-.8;5,09646*+-5*6/5*,/1/01037120)+,/&'%
