# Supplementary material for: De novo species identification using 16S rRNA gene nanopore sequencing
Source: PeerJ. 2020 Oct 21;8:e10029. doi: 10.7717/peerj.10029 (PMC7585375; doi:10.7717/peerj.10029)
Supplement: Supplemental Information 3 [file peerj-08-10029-s003.zip › pass_fastq_runid_2c9cf7bc05858273f10e7d7ec552fc0bd742dc3e_548.fastq]

@a77afc67-8310-44cc-a4bb-730372246e5c ch=453 read=137725 start_time=2019-12-13T10:24:56Z barcode=BC01 runid=2c9cf7bc05858273f10e7d7ec552fc0bd742dc3e
CTCCTACGGGAGGCAGCAGTGGGGAATATTGCACAATGGGCTGAAGCCTGATGCAGAAAGCCATGCCGCGTGTATGAAGAAGGCCTTCGAGGTTGTAAAGTACTTTCAGCGAAGGAGGAAGGGGAATTAAAGTTAATACCTTTGCTCATTGACGTTACCCGCAGAGAAAAACACCGGCTAACTCCGTGCCAGCAGCCGCGGTAATACGGAAGTGCAAGCGTTAATCAGGTGCACTGAATGAAGCGCACGCAGGCAGCTTGTTAAAGTCAGATGTGAAATCCCCAGGCTCAACCTGGGAACTGCATCTGATACTGGCAAGCAGGTCTCGTAGAGGGGTAGAATTCCAGGTGTGGCGGTGAAATGCGTAGAGATCTGGAGGAGGAATACCGGTGGCGAGGCGGCCCCTGGACGAAGACTGACGCTCAGGTGCAGCGTGGGGAGCAAACGGGATTAGATACCTGGTAGTCCACGCCGTAAACGATGTCGACTTGGAGGTTGTGCCCTTGAGGCGTGGCTTCCCGGAGGCTAACGCGTTAAGTCGACCGCCTGGGAAGTACGGCCGCAAGGTTAAAACTCCAAATGAATTGACGGGGCCACACAAGCGGTGGAGCATGTGGTTTAATTCGATGCAACGCGAAGAGAACCTTACCTGGTCTTGACATCACAGAGTTTTCAGAGATGAGAATGTGCCTTCAGGGTCGTGAGACAGGTGCTGCATGGCTGTCGTCAGCTCGTGTTGTGAAATGTTGGGTTAAGTCCGCAACAGGCGCAACCCCTTATCCTTTGTTGCCAGCGGTCCGGCCGGGAACTCAAAAGGAGACCCGCCCAGTGATAAACTGGAGGAAGGTGGGGATGACGTCAAGTCATCATGGCCTGCGACCAGGGCTACACACGTGTTCCTAATGCGCATACAAAGAGAAGCGACCTCGCGAGAGCAAGCGGACCATAAAGTGCGTCGTAGTCGGATTGGAGTCTGCAACTCGACTCCATGAAGTCCGGAATCGCTGGTAATCGTGGATCAGGAATGCCACGGTGAATACGTTCGGGCCTTGTACACACCGCCCGTCACACCATGAGGGTGGGTTGAAAGTAGGTAACAACAGCCTTCGGGAGGGCGCTTACCGCTTTGTGATTCATGACTGGGGTGAAGTCGTAACAAGGTAACCGG
+
+.-*'*..962232337547457-*2.,6..,/-/0..4.*%%,+$,0-,--+,+%().)-6-.'+-04654524321('**2/6481'%,)/1*,.90-00,/01-&&&'&%-+(/--/*.,(%&*)93.+8-5,2(/)*,))348+9,,.81821073-.0,+(**))*%&)&&%)*453356/7/59.-/..55.-+.+8,,,2*))%(+-01.,--3323.1+.)/&)&(+-)/-$(*(*,1)+*+*/3+'++45.6.90*+/3)*+74/.170,19;,)/1/15,0-(&'))*-22777698888363/4/*.)-$)++-23.11,+.77/12*5*5+6++/1,,(+)(-01++3*('*)*('(()02172./(&.-*6,79140,3..,0/2037093.)255100(($'&)).+-*-*+3882)(),1;44.,-10:36%84//4.01869:(*120235200/0624:;24220-0.-110311+02)42.-16*(/,+.2-*)+2,(***&),%'(*+0701110:19/44*+.:889878,)('&%&--20,.1/*+2-.387206)6:9-//24340,(),&'&$&),-125(/./7,-+-3(-*50<;6:9</....<;::5,&+-(('',+.2/,//..01302/11613'*))*)1<;54+*++)+')+282-/(/-)+'')1)*())'*,-2.3.,+013667:;89877457567895963;32279;11/8+21331)((,0+0409/-/0*,,*()('*++.+().)/3329;1121;:5/3424(31+1.0.3:4'-.(*),'%#'%&$&,-112<03441.6/.5/51.797.679:7996720001176061(('+,02831677542/,*,,++-.)('+)++((+(++-/8+')%(('(6659786/.,'%)+78367:00-(,.8613::9:9892809&+(1-2,))**5451100--(-.49610+/)*+':,9:85,+(%*,+/+-,238434.+*(-/.6**..7666:9.751./'-2707.*-*)())06/3:2.16--,,-%(&%(,*)194/8)+'($,(**))%(')($&')+.20:0(,*'(.,30.2-&)25--3357;856620*(.20+-1.,-//47977;*6/9;::73
@9bd99a6a-efe1-4c12-8006-81d94de2ba9c ch=147 read=94020 start_time=2019-12-13T10:24:49Z barcode=BC01 runid=2c9cf7bc05858273f10e7d7ec552fc0bd742dc3e
CTCCTGCGAATTTGTAGTGAGAATTTCGGCAATGGAAACCCTGACCGAGCAACGCCGCGTGAAGGAAGAAGGTTTTCGGTTATGAAACTTCTGTTATAAAGGAAGAACAGCGGCTACAGAATGGTAGCCGGTGATGCTGATAAGCTGGCCTAACTACGTGCCAGCAGCCGCGGTAATACGTAGGTGGCAAAGCGTTATCAGATTATTGGGCGTAAAGAGGGCAGGCGGCAGCGGGGTCTGTGGTGAAAGCCTGAAACAACTTCCGGTAAGCCATGAAACCAGGCAGCTAAGAGTGCAGAGGAGGAGGATCGTGGAATTCCATGTGGCGGTGAAATGCGTAGATATATGGAGGAACACCAGTGGCAGAAGGCGACGATCTGGCCTGCAACTGACGCTCAGTCCCGAAAGCGTGGGGGAGCAAATGGGATTAGATACCTAGTAGTCCACGCCGTAAACGATGAGTACTAAGTGTTGGATGTCAAAGTTCAGTGCTGCGATTAACGCAATAAATTACTCCGCCTGAGTAGTACGTTGAATGAAACTCAAAGGAATTGACGGGGCCCGCACAGGGCGGTGGAGCATGGTTTTGGTGAAGCGGCACGAAGACGCTACCAGGTCTTGACATACTCATAAAGGCTCCGGGGTGGAGAGATAGCTATATGAGGATACAGGTGGTGCACGGTGTCGTCAGCTCGTGTCGTGAGATGTTGGGTTAAGTCCCGCAACAGGCGCAACCCTTATCGTTAGTTACCATCATTAAGTTGGGAGAGCTCGGCAGGACTGCCAGTGACAAGCTGGAGGAAGGCAGGGGATGACGTCAAATCATCATGCCCCTTATGACCTGGGCTACACGTGCTACAATGGGGTGGTGCAGAGGGAAGCGAAGCCGCGAGGTGAAGCAAACCCATAAGAACTCAGTTCGGATTAGCCAGTCTGCAAGCTCAGGCTACATGAAGTTGGAATCGCTAGTAATCGCGAATCAGCATGTCGCCCAGTGAATACGTTCTCGGGCCTTGTACACACCGCCCGTCACACCACGAGAGTTGATAACTTGCGAAGCCGGTGGCCTAACCGCAAGGAAGAGCTGTCTAAGGTGGGATTGATGATTGAGGTGAAGTCATAACAAGGTAACCGG
+
,,0-*&*()'*,)')'&1''&+(.6-*/202:60,%(*25+-00/-('&022757<67777813404----0.1++*(-+1/2304'*+.37114.036.1*/,*-2.$1./1+)),')(-)+52,-.,),)(&%%'*')-(''&&2)4('/7598972116-,/*-07),)-+0)''+)/76853:318.-074;422((+,8+117:;8668:,'%+-+($+)'(-)'''&(-.,,,+*'--0/6.+/822(3',,.+.2/*+./24+04-,'(783:10,*&)*,5'&%&))41,)+.(',)22228-/240314181+))'*1020-/8022654634431.014.-+*42379589785**++(+*/:411/../52933112+,-,(%'''&&-/**&'()).147555,%*,9;<7.75)+.-'0/)90+'(1-,+:2(*23:9:;;5612331365676*-.-174957*,,-40-.50//,*)%%&&#''*,+-41511/*-+*,.0.+0/5/%'),),*,),&)(.)07;9668,-(+),*0+*(*+00++8/(+))'))'*+.3/5+1,+-0*0:90((/++4+,-.*'*(*)(',"$+).2+120*')+/.,&$'(*415:1)0/+2(%'(&*+6*)***.-0-*,*.30./.,0-/*2+**)(*)'&,0,+--/4-+()(+')*+.-24154873;11*+71.*./2-*-/*3'/,1).-10:13843463;1.0,',1.34368000.:/5,)&$$*+)%*(*,3-,..8;56656219018:;005.5273%*08:-12346688;:11/22(,'/11++30**+8+82-,)*&('+)/-1//-1/,..)*,+2)-/1-,+.)()()),+*16-4+''.,-/1%)+2/,;5*,*1)-*+-/*1152,.%0*)'($()733--,+$%$$%'),+),%)*)0,-4201301,..0.12744++/0;87-./24456311*&/655:7.4259413/977++0)-/10324:88<936603023+-,*)(*21--..0,--).&*,*-600.+*+&)0.2'''*(()&%%&)-.066748/82580.5--...,6-)&*)()*(')($(/7587*3.079938
@d2c118d4-c86d-4f78-abb6-6f755e62782d ch=438 read=142050 start_time=2019-12-13T10:24:38Z barcode=BC01 runid=2c9cf7bc05858273f10e7d7ec552fc0bd742dc3e
CCTTGTTGCGGCTTCACTGATCATGAATCACAGAAGTGGTAAGCGCCCTCCCGAAGGTTAAAGCTACCTGCTTCTTTTGCAGCCTCCCATGGTGTGACGGGTGGTGTAATACAGGCCGGAACAATATTCACCGTGGCATTCTGATCCACGATTGCGGCGATTCCGACTTCGTAGGTCGAGGTTGCGGACTCAATCCGGACTACGACGCACTTTATGAGATCGCTTGCTGGAGTCGCGCTTCTCTTTGTATGCGCCATTGCTTAGCGTGTGTAGCCTGGTCGTAAGAACGGTGACTTGACGTCATCCCACCTTCCTCAGTTTATCACTGGCAGTCTCCTTTGAGTTCCCCGGCCGGACCGCTGGCAGCAAAGGATAGAGGGGTTGCGCTCGTTGCCGGACTTAACCCAGCTTGCTGCAACACGGGCTGACGCTGACAGCCATGCAGCACCTGTCACACGGTTCCCGGGCGCATTCTCATCTCTGAAACTTCCGTGGTCTTCAAGACCGGATGCAGTTCTTCGCGTTGCATCAGATTAAACCATGCTCCACCATGTGCGGGCCCCGAAATCAATTCATTTTGAGTTTAACCTTGCGGCCATGCTCCCCGGGCGGAATTCGACTTAACGCGTTGGCTCAGAGCCACGCCTCGGGCACAACCTCCAGAGTCGACATCGTTTTACGGCGTGGACTACCGGAGTGTAATCCTGTTTGCTCCGCTTTCGCGCACAAGGCGTCAGTCTTCGTCCAGGGGCCGCCTTCGCCCACCAGTATTCCTCCCCAGATCTCTCTACGCATTTCACCGCTACACCTGGGATTCTACCCCCTCCTGAGACTCAGAAACGCCAGTATCAGATACAGTTTGGAGTTAGGCCAGGGATTTCACATCGAGAAACTAACAAACCATACCGTGCGCTTTACGCCCAGTAATTCCGATTAACGCGCACCCTCCATACCACCGCGGCTGCTGAGCAGGTTAGCCAGTCACTTCTTCTGCGGGTAACGTCAATGAGCAAAATTATTAACTACTCCCTTCCTCCCCGTAGAAGTACTTTACAACCCGGGCCTTCAATACGTACGCGGCATGGCTGCATCAGGCGCGCCCATTGTGCAATATTCCCCACTGCTGCCTCCGTGGGCAAATATCCAGCACCAACCAGAAGGTTAACACGAAATACAGCCATTACGTAGCGGG
+
.-0.&11)*/*+121++*)*--$%((423-/)()&')06856)*,.9),0''(-++*(3+4,%&'&/4+)(&(*-74*&$$%('&*1+$+'1/---(0'*)%)*'///%*(1+*.)((*(+'*'''/,++5512-2003;7/./1.(%()+3-*+')%)+-3,1,'+/.,002/512((+*2:/2&43447*9/.'2,498632+.,-).198.*))%$),.,--($$%%$))+**&(+1564173*.,/0866:511,'*&'',)((,,()(-.*+213+,.)+')-(&*+%**,,.11788*96,(/.+.5013.-5;734548/7.+(-,,/10)33/+./3788+/-4-37.-2.23293.+0/1(54880-&*+-+.1./*//4/8/,1%-./)'%*'++&(%'*)&'&%()&*&('+-,,,'*%#$'%+,*.4//,*))*'000/1/-,(*'38.9-'(()'',-/5535/645.%'*-000:88786()%&%(*/-357*,)*&#%'1278;645/5/-.226)()2,292)--0/22//,/*%%%(%)&/+785-)-0+*--()3-,,74-))/3;936/)(('(.+0+%+&)*055*'110,*%&.,,-0/.01427824412..0'(&%(+)-./744(,&''+586:37')%'(-.1(-,)*(*-6+'(-..-*),%)-*-2%($%'$'$%'-()+496-/.0.'(270.*+',(&,,+.546454547:864:')3.0().*++-.--3:+$4*%*../0*&(**,(%%4..)))+**/,/./:++(3*((4&*')())-1+311*,.75./((%$$&**,69,'0)&/)/&%%-)./%((($+*.612,'&(.+&&--1'*++%-,+''))..''$*-/,+,*)%&)3+&($*1-0--''*)''.-181,./(,+30,+-122-.'*&*).78)0)&%%+)&**'()($#$%%&$%)'/338()))%((''*-5-01.--*)1/(-6556,2+*,'01/5(%'**060/+.)-.4:419531065-$+%%+''+'',)(%%&#,''**)*((.()()()$&#($%+0,,/.32401-/031.*%''/9,(.6',',+9111.6430'*,)'1(,316:-.'*$$'*((+.5&&(+&/.0+-)**2*)+.,2()%&$)+-,+/+&,**0-,-0'(()%%%
@d2a9c9f8-b3b7-46a1-9ef4-eedc658cca66 ch=261 read=70027 start_time=2019-12-13T10:24:20Z barcode=BC01 runid=2c9cf7bc05858273f10e7d7ec552fc0bd742dc3e
CTGTTGTGCTTCGTTCGGTTACGTATTGCTGGTGCTGAAGAAGTTGTCCGGGAATTGATAACATTGTTAACCTGCTTGCCTGTCGCTCTATCTTCCGGTTACTGCTTATTTTCACCCCAATCGCTGGCCCTACGCCCGGCGCTACCTCCTTGCGGTTAGCTCACGGACTTCGGGTATTGCCAACTCTCTCATGGTGTGACGGGCGGTGTGTACAAGACCGGGAACGCGTATTCACCCGCGACATTCTGATTCGCGATTACTGGTAACTCCAGCTTCATGTAGGCGAGTTCAGCCTACAATCGAACTGAACTGGTTTAAGTTGTCCACCTCACGGTGTTGCATCTCTGTACCATTGTAGCACGTGTGTGGCCTACACGCCAGGGCATGATGATTTGACGTCATCCCCACCTTCCTCCTGGTTAACAGGCAGTCTCATAGAGTCCTCAACTTAATGGTAGTAACTAACGACAAGGGGTTGCGCTCGCGGGACTTAACTAATATCTCACGACACGAGCTGGCGACAACCATGCCACCTGTCACCTTGTCCCCGGGGACTTCCTCGATTAAAATTAATGCCAAGGGATGTCAAGTGTAGAGTGAGTTCTTCGCGTTGCTTCAGATTAAACCACATGCTCCGCTACTTGTGCGGGTCCCCGTCAATTCCTTTGAGTTTTAATCTTGCGACCGTACTCCCCAGGCGGAATGCTGCCAATGCGTTAGCGGCGGCACGGAGGTGTTGAAACCCCCACCTAGTATTCATCGTTTACGGCGTGGACTACCAGGGTATCTGTCCATTTGCTCCCCACGCTTTCGAGCCTCAGCGTCAGTTACAGTCCAGAGAGTCGCCTTCGCCACTGGTGTTCTTCCTAATCTCTACACTTCACCGCTACACTAGGAGTCCACTCTCCTCTCCTGCACTCCTGGATAACCAGTTTGGAATGCAGCACCCAAGTTGAGCCGGGTATTTCATCCCACTTAATCATCCGCCACCACGCTCCTTTACGCCCAGTAAATCCGGATAACGCTCGCCACCCTACGTATTACCGCGGCTGCTGTGCAGTAGTTAGCCGTGGCTTCCTCATGGGTACCGTCATTATCTTCCCAAAGACCAGGCTTTACGATCCGAAACCTTCATCACTCACGCGGCGTTGCTGCATCAGGGTTTCCCCATTGTGCAATATTCCCCACTGCTGCACCGCACTCCCGTGAGG
+
$,,+.((&)4.51641&010-.35409011:9:9://5.(.,(3.,,6'',*&%)')*/*'&%(**30-*02,-,'$,/0133/-24:789;:;86,.7.+(&%(,4/0996../)&$5())$&))%.4.)))&&),(,**./.140/&)(&'*)()&(,,.,.181./+*.0+,*2++++(&*,,,,-/06691010152864/911***)(4.')4./86773,-*.18<98*9101699/9;03877;76221/3..,,-+4-.--,(()18:24-024:51*.4:-,//4-&11906+.80.**/2;855:0-1',+%'++,02--+0161*'**.32354579-66/+90,,/.-01115,&)(+(((,,/(*,),-+)-7111..0;60/1788:9/7:,-143<:87441+4.70(0.176+761,.&(*++/1588.3-*3,/./18,&++23//-2/1024).1601)((&'))'',251201.(*%()&'(*&,)000548/.30*0+.()+7,4,%%$)-*09443/0-2+1+/1/.***2+(+1/.(+-.-1'.,'&%(06-++(,+*66161567./047.-&'(0057;89<:8:305*)*30,+*0,0:7190/+113687310,*2*)+--(3013264/08873523/99112.;<2+3.)1/'*,-2;360&*''%%$28646.00*%&#'&-/100418....60+311550.*3*,-6.,92,832)).11/563351036.560*.-51239;7/.-0503--+))('$((*%)3/.453;<3,/2-3:/.116:79-+),+29-.0912+341*+,+,),-139;8<858:-4479335;9701)*+0.025+)(#&/+447;3352324431*$)+.8+.01.3435356413-/./)**5674:4;/084/-.-57130210.9..++0+()04*(20000:30/).5)%'(+-/77692.248)('()*./3-73,*.,20+'*)4.+*-2/7/10420266579/23)&$)%&&'0-5;43*0()''*,%%)$&'*436---5.34966/6*,.,-(/)*,2:868.8.-.24-58,*.,,./(((1,174+0/03/('.0/-40:28::2221-//108231<11.//114(/805:-368.).+((.107345278;3+-4)(&&'&,*&(&**.8--0,-..
@3ab2379b-5c86-4691-abb3-4effd01d2531 ch=409 read=58354 start_time=2019-12-13T10:24:11Z barcode=BC01 runid=2c9cf7bc05858273f10e7d7ec552fc0bd742dc3e
CCGGATTTACCTTATTACGACTTGCTGATGTCGTCCGCGGGCAACCGCTGCAGGCTGGCGTATAAACCTGTGGTGGGCGGTGTACAAGGCCGGAGAACGGATATTCACCCGCGACATGCCTGAGTTCACCGCGATTACTGCGTTCCAACTGTAGCAGTCGAGTTACCGAGACTGCAATCCGAATGAGAATGGTTTTATGGGTTTTGCTTCACCTCGCGGCTTCGCTTCCCTCTGCATCCATTTGTAGCGCGGTAGCCAGGTCATAAGGGGCATGATGATTTGACGTCATCCCGCCTTCCTCCAACTTGTCACTGGCGGTCTCGCTGGAGTGCAATGATGGTAACTAACGATAAGGGTTGCTCGTTGCGGGACTTAACCCAACATCTCGACACGAGCTGACGACAACCATCTTTCCTGTATCTCATATAGCTATCTCTCCATCTCTGGAGCCTTTATGAAAATTGTATGTCAGAGACCTGGTAAGGTTCTTCGCGTTGCTTCAGAATTAAACCACATGCTCCACCGCGTGCAGGCCGTCAATTCGCTTTGAGTTTCTTCATTCTTGCAGGCGTACTACTCAGGCAGGTACTTATTGCGTTAACTGCAGCGCACTGAACTTTGACATCAACGCCAGAGTACTCATCGTTTGCGGCGTGGACTGCTAAGATTATCTAATCCTATTTGCTCCCCACGCTTTCCGGGACTGAAGGCGTCAGTTGCGGGCCAGATCGTCGCCTTCGCCATAGTGTTCCTCCATATATCCACCGCATTTCACCCGCTACACATGGATTCCGATCCTCTCTGCACTCTAGCTGCTGGTTTCTATGGCTTACTGAAGTTAAAGCTTCGAACTCACCACAGTACCTGCTCCCTCTTTACGCTTAATAGTGCCGGATAACGCTTGCCACCTACGTACCGCGGCTGCTGTACGTAGTTAGCCGTGGCTTTCTAATAAATTAAATCCTCGGCTACCATTTCCTGCTTAGCCGCCGTTCTTCCCTTTATAGCAAGAAGTTTACAATCCGAAAACCTTCTTCCTTCACGCGGCATTTAACTCGGTCAGAGGTTTCCCCATTGCCGAAATTCCTACTGCTGCCCCCGTAG
+
-(+,,12)$'&'&%+)%*+)'$$$$$$&)(,.,(,'$$&'%'&$)&$%#$##'%%#%$"$$#%$'%&%%$%(-+)(+()$'$(%'&**--2*.%%'&*&'&+-0,,)-2**--+1.()*%#&%&,+*%&,--..3.+*+&''+,6(*%+-)((&'..1.'%,*2'-*&%(%)%$()2-.0*',$()'())+-::;-$+/304:80,0270,/52/&&)2,3(-%&(%,0.*.)$'&(/2257)%&''()*%%('()*()*//022.+-+''%')-.0(3.((+7349:7:-.,77392.-2(/*,//.07'32062*/01/5+))$$&*'$%%(+-/0/51111029----/+/,-)'%$$&-,0-/.:55//..*)(%*(().++*'(-+-,,.*/00/1)30+-/&*%%(*+.&'+-3259042/,,/07534306:57774574.-04.7/**(''%#0%%()+-02'%')+-.)))*(%')7987:/'(''*(+/80/+.*/+4;604.0130111/,2.*&&%%%$,.21),128524&(+-.)(+.0.&-,219<3720*&-()&&%'*'()+2335'&$+&')*(-,++,-..*./-31--*+$+'(,6-*).,.14770*)%(%$%$&+,6788::/970$%(+),,/6223&0,)%#%.+02353;/3--+93*&/+154+%*(*5:/-.,53013,(%&'(+07%5293.0-,(/+/289123-1505103-&'$),,/.1.+39-,(.,12.(-(,.-47*.)+4*+02,,('),(*(-,1'%%//,,+,,)(+())*))*/3/.(',,731./101*.+)*12/2/.915(&)+1+)%$%&')-+('&#$#%&(&*+54(+0.20,+-,/'2,,&(&#'**.3:764.--.+10(+/(%'$''(''&).+,-30-$%))1051-(*-+%))5-28501.4+,1))''''&*'(*1621-16*3:+6+%%$&%()/6-1657<969/0'&-()+4/,4)&)((04,*.08241+/14-69895272-3,)'*')))(&,,%'')+//613*+&+**.*+22.*12//,*.1.26-+&%'++-+./:;;*+,)/
@6aa212da-25be-4f1d-93b8-a4c76016db88 ch=462 read=81595 start_time=2019-12-13T10:24:00Z barcode=BC01 runid=2c9cf7bc05858273f10e7d7ec552fc0bd742dc3e
CTCCTACAGGAGGCAGCAGTGGGAATATTGCACAATGGGAAACCCTGATGCGCGCCGCGTAGTGATGAAGGTTTTCGGATCGTAAAGAAAGCTCTGTCTTTGGGAAGATAATGACGGTACCCAAGGAGGAAGCCACGGCTAACTACGTGCGGCGCGGTATGCAGTAGGTGGCAGGCGTTATCCAGTTCTGGGCGTAAGGGAGCGTAGGCGGGGTGATTAAAGTGGGATGTGAAATACCCGAACTCAACAGGTGCTGCATTCCAAACTGGTTGCATCTAGAGTGCAGGAGAGGAGAGTGGAATTCAGTGTAGCGGTGAAATGCGTAGAGATTAGGAAGAACACCAGTGGCGAAAGGCGACTCTGGACTGTAACTGACGCTGAGGCTCGAAAGCGTGGGGAGCAAACGGGATTAGATGCCTGTTAGTCCACGCCATGTGATGAATGCCGTGTGGTTTTCAACGACCGCCGCTAACGCATTAAGTATTCCGCGCGGGAGTACGGTCGCAGATTAAAACTCAAAGGAATTGACGGGGACCCGCACAGTAGCGGAGCATGTGGGTTTAGTGCTGAAGCAACGCGAAGAACCTTACCACCTACCGCCGAAGCATCCCTTGCATTACTCTTAATCGAGGGAAATCCCTTCGGGGACAAGGTGACAGGTGGTGCATAGTTGTCGTCAGCTCGTGTCGTGAGATGTTGGTTAAGTCCCGCAACGAAGCACGTATATCGTTAGTTACTACCACGGTAAAGTTGAGGACTCTAGCGAGACTGCACCGGTTAACCAGGAGGAAGGTGGGGGGATGACGTCAATCATTATTGCCCCTTATGGCGGGCCACGTGCTACAATGGCTGGTACAGAGATGCAATACCGTGAGGTGGAGCCAAACTTTAAAACCGGTCTAGTTCGGATTGTAGGCTGAAACTCGCCTACGCTGAGCTGGAGTTACTGGTAATCGCGAATCAGAATGTCGCGGTGAATACGTTCAGGTCGCCTTTACACATGACCGCACCATGGGAGTGGGTTGCAAAAGTAGGTAACTTAACCTTCGGGGCGCTTACCACTTTGTGATTTCATGGCGGTGAAGTCGTAACAAAGGTAACCGGAAGATAGAGCGACAGGCAAGTAGGTTAACTTAATACGTAACACGGG
+
--1,*)/*10+/.0,-.'+(&,'*((&*)'',..:1/1'&*.*-3,+'1,+))&(0-154%+.+,./0827276-6-;/22/453,$)+('**-..0-*,'&,*((&.--*+,%*)-+).2+.)/*'-()*(-.-/26401521/0'(#$&'&'**++-4(/&'((300787()7754:4/5'%'1,''-**)))*)).+$()98190/'33)**)//+3,-.*064875/263.51;')'&''&%$&$+.5799878817-214542,0.'(+,,*%))*+))&..+,(0.+*&%*)*3'5&&%'(('''(496-/6.+,,-.,+)&#0(*46564,*')..)**2//,..)(**-3-----:799555.-%(*-,0--)/3126001+))+68<:+),-/;+3(67+//--11.26+*&)%().))/*,--01.,,-.1))&(&,.6-/+(,:)4(,+)%))),/...24.,+%,(3,%+');2+**(-(,*&&)+.-.*)%%%%','7:;7544-:/1/.5/6/+-+*4-2087--,.+**)*+/,)))//)1+6+6;9,(.)($'++&)34323237,'1**%$(+)$)'%%(%%/'&+)),9576+(+)*'/**,0-,,*0,-****'),*)-3/198-1531788-7/119.-,.3:::8974239-02577/0112052575/././593<17-:520102((,/46('&'((-%(%)*235090009442,2/))'#.&)(()8.+0526644+(('(*..444225//02'&(0*/++*%(*).+..*-2.6000/.43/4'*$+&'+''0.-(+)(*.&%')+.,(+*,-/5333;64521/-)+,-,.+,9590;0//9234.1,-6;3375:;911020:<813'*+('%()00/5,.1+)*)/*/029.-803563232/2/&')067-.04+*(+'',718263/1.,11/967887:8<7.-10092869&-61/$('&*($$%%##$%&%%)+-028260)*,/646:67671)'--.2/,*((&6+64528+//**--;--:+++165.-0.*21-)'$%#),&(*.-.1-/'%'(10)/.697:92-.+,-5+-/44::679642*+.264/6-),)0,.&.+&+%%#$$#$
@9607319d-a509-4fba-bb48-1c2fd8dda284 ch=122 read=131033 start_time=2019-12-13T10:23:52Z barcode=BC01 runid=2c9cf7bc05858273f10e7d7ec552fc0bd742dc3e
CTCCTGCAGGGGAGGCAGCGATGGGAATATTGCGCAATGGGGCGCAAACTGATGCAGCCATACCCGCGTGTATGAAGAAGGCCTTCCGGGTTGTAAAGTGCTTTCAGCGGGGAGGAAGGGGAGTAAAGTTAATGCTGCCATTGACGTTACCCGCAGAGAAACACCGGCTAACTCCATTGCAGCCGCGGTAATACGGAGAGTGCAAGCGTTAATCGGAATTACTGGGCGTAAAAGCGCGCGACGGTTTGTTAAGTCAGATGTGAAATCTCAGGCTCAACCTGGGAACTGCATCTGATACTGGCAAGCTTGGCGAGTCTCATATGGGGGGGGTAGAATTCCAGGTGTAGCGGTGAAATGCGTAGAGATCTGGAGGAATACCGGTGGCGAAGGCGGCCCCTGGACGAAGACTGACGCTCCAGGTGCAGCGTGGGGCAAACAGGATTAGATACCCTGGTAGTCCCACGCCGTAAACGATGTCGACTTGGAGGTTGTGCCTTGAGGCGTGGCTTCGGAGCTAACGCGTTAAGTCGACCGCCTGGGAAGTACGGCCTGGGATTAAAACTCAAATGGAGTGACGGGGCGCACAGGCAGTGGAGCATGTGGTTTAATTCAGTGGCAGAAGAACCTTACCTGAATCTTGACATCCACGGGAAGTTTTTGAGATGAGAATGTGCCTTCAGGAACCGTGAGACAGGGTGCTGCATGGCTGTCGTCAGCTCGTGTTGTGAAATGTTGGGTTAAGTCCACAGCGAAGCGCAACCCTTATCCTTTGTTGCCAGCGGTCGGCCCGGGAACTCGAGGGAGACTGCCAGTGATAAACTGGAGGAAGAGGTGGGGATGACGTCAAGTCATCATAGCCCATACGACCAGGGCTACACGTGCTACAATGGCGCATACAAGAAGCGACCTCGCGAGCAAGCGGACCTCATAAAGAAGTGCGTCGTAGTCCCGGATTGGAGTCATGCAACTCGACTCCCATGATCGGAATCGCTAAGTAATCGTGAATCAGAATGCAGTAGACCGTTCCGGAGCCTTGCTTACACTACCGCCAAATCACACCATGTAGGAGTGGGTTGCAAAAAGAAGTAGGTAACAACCTTCGGGAGGCGCTTCACTGTGATTCATGACTGGGGGGGGTGAAGTCGTAACAAGGTAACCGG
+
+,.1-'0$+/0-'060%31&&4296277/9.--*/072.1,''')&(')*-/13,+(-*55'52''+,,/333..4*,--0163.7*,8,7*$'.1+%)%*1661*0.+49-(+,,+)13,(*)-40+.705.$'$#%,+/6//2-9--5:+,.+)+$)*((*0,-+-./7/017(0(&&$%'(&)'*),-)*+241,$'(*611.,-,3+6-0%.1&3),-05:79780;7*(+++)++&.&439315758056')/0)&&(1/,*1/%.9458.7373/7*3*+;00000522333-7,,46&))&+%%%&'.-+,-,(')*0,/05-3.+(0*/-''353/.,--19966<7344*.**,)('()*-,1-.--&1/+74-:-(+,(+6&+5<5,,897:305..044576723,+10,.)%&'*5574%&)435(/0)0.()-)'.8324:876476*'-,-1114;1..-..97/))'')+'),1..,&,)'+..,+/10073334*.)++3.*..0,5,9/-/864:8.070253+*))(,*125423,%4*3:;,/--07,,0(%$((&((*1))%+).-,1226:982233530,.2:7-5323$((.+('&,.(*--**+)*4.0)('%/+*-3326**,+2.&()+733+(*)*+0/+&)()6352020)64/4180364638',++'(+.3545/4/0/55788-322221,6-+)#'1,+*5*,+//242+,10&(('*')&().0124:0320180/50)01,/**%&(/(5,064)&()(.--1%%*+,%&*-88:81/0+./48,,,75/00./)&'((*15308767122822346:842'./83+,+,0446,+/.('&'%*)/--//1/:118845,(+*++%)(&'--.,4610**+*+7(10:869884517/&'-*,.6365568326+(*)&1(1+()**%.-3/35/.+(.,0+/)++-//*30316-1/0)(%',.027+(223)&'+(+*%,*'()%&(*12-'/()1))'$$'%))**('(+),0.2..,++*,5-10+/''$&'*442;/31974-$()',-21/4-0)*/.+/.*63*,-*'&&%(%'-&),-494342.2121.)'&(&*(,//052379669-6//7263-
@7d72f1e9-cc4b-4133-8f85-d28ec7657555 ch=33 read=92848 start_time=2019-12-13T10:23:50Z barcode=BC01 runid=2c9cf7bc05858273f10e7d7ec552fc0bd742dc3e
CCGATTTACCTTGTTACGACTTCACCCAGTCATGAATCACAAGTGGTAGCGCCACTCGAAAGGTTAAGCTACCTACTTCTTTTGCAACCCACTCCACATGGTGTGACGGGCGGTGTACAAGGCCAGGGGAACGTATTCACCGTGGCATTCTGATCACGATTACTAGCGATTCAACTTCATGAGTCAGGTTGCGAATAATCCGGACTGCGACGCGCATGAGGTCCGCTTGCTCTCGCGAGGTCGCTTCTCTTATGCGCCATTTAACTGGCACGTGTGTAAGCCCTGGTCGTAGGCCATGATGACGACGTCATCCCCACCCCAACTTCCTCCAGTTTATCACTGGCAGTCCCCTTTGAGTTCCCGGCCGGACCGCTGGCAACAAGGATAAGGGTTGCGCTCGTTGCGGACTTAACCCAACATTTCACAACACACGAGCTGACGACAGCCATGCGGCACCTGTCTCACGGTTCCCGGGCATTCTCATCTCTGAAAACTGCGTGGATGTCAAGACCAGGTAAGGTTCTTCGCGTTGCATCGAATTAAACCATGTGCTGCTTGTGCGGGCCCGTCAATTCATTTGAGGTTTTAACCTTGCATTACGTACTCCCCAGGCGGTCGACTTAACGCTGTTCCAGCTCCGAGCCACGCCTCAAGGGGCACAACCTCAAGTCGACATCGTTTACGGCGTGGACTACCAGGGTATCTAATCTGTTTGCTCCCACGCTTTCGCGCACCTGAGCGTCAGTCTTCGTCAGGGGGCCACCTTCGCCACCGGTATTCCTCCAGATCTCTACGCATTTCGCCGCTACACCTGAATTCTACCCCCCTCTACCCGAGACTCAAGCTTTGCCAGTATCAGATGCGGTTCAGGTTGAGCCCGGGGATTTCATCTGACTTAACAAACCGCCGTGCGCTTTACGCTTGGTAATTCCGATTAACGCTTGCCTCCATTATTACGCGGCTGCTGGCACGGTTGTGGTGCTTCTTCTGCGGGTAACGTCAATGAGCAAAGGTATTAACGCACTCCCTTCCTCCCGCTGAAAGTACTTTACAACCCGAAGGCCTTCTTCGCCACACGCGGCGCCGGCATCAGGCTTGCGCCCATTTATTTTTAATATTCCCCACTGCCTCCGTAGGAG
+
1-)&,.-,..,2&1+')3267;4.42*'(--021/086,,-'(&('+('+++)%''-)*/)+-0723'02239-(,6.3178,-*+(3:8*,,.($%'*3965341407/.4.-,+'.01312+$).)**1/03135..09*8+0))*5)+01)+%(('0(%((&'(*.494,/.303*'*&)+.((73;23%%3/0520+/1./(&(**)((&(()+*05-45/-16.273471..*0-43-.1223,-+(-46549547*-)*'*()(./.0/*(.*(+3*)-7788:7488812.**''%),/3399-:73'(,..((&(*0,+(,/,-4;833488.4.-*1.1;7*)400-0685;.*+-14:67823112///21/+6,16+5796<5785443494327)(('*%+-(,+7-68,(*+/+,''',--33///0/,-,)1.2302(2100321463000.880-.0(-5658:335466987419:303/1121.*+((*220/+.,25,5+-,/528;87883;.../0))-../;931-3.,.*&()**/213493382*,0297<972;7-))+.8<008624200+5,+,..-...371,-27062.-.-1/4/,&(%'&,&%)-/,5()'$(--038:32+).8;+--/.41300)1*/2810)./33:-(())-0.26221474%/2,,,--+)2-/..3;0+02+30(**.1851)+),-06/1104.--%-11/83/-,')042/12&.20::881*0--62/213-/4&''5.---.687928;(*%/1)+-*+/11.*(-3-6/+206574-48/83-*.24367,.'*,1-,/1-..,-,./87)8,85./(,-,711215/.64-,-8632-.5/-1-7.:/8:95,&&&'')+-.198+-'%$$%*2467;8/---.*0)%&&%%*-+././3+0-&)()-326541/'&#$(''&'%(++(+.;59<77643-3+2:9759-90/-*05;0-4,-/3/))%'&**5:,46555097*-/..01,,+-7::/113-0*&-','697:86++&&$%&),-0,+(''*)))()%*08257'/0/92&+-&'279:,8100:2944-'(('('-08+*(/)+*
@bc596a0c-574c-49be-940f-7a8054ac88ce ch=76 read=94981 start_time=2019-12-13T10:23:43Z barcode=BC01 runid=2c9cf7bc05858273f10e7d7ec552fc0bd742dc3e
CCGATTTACCTTGTTACGACTTCACCCCAGTCATGAATCCTGAAAGTGGTAAAGCGCCCTCCCGAAGGTTAAAACACCTACTTCTTTTGCAGCCCTCCCATGGTGTGACGGGCGGGGTGTGTACAAGGCCCGGGAACGTATTATTGGCATTCTGATCCACGTTACTGGAATTCTTCATGGAGTCGAGTTGCAGACTCAATCCGGACCTGACGCACTTTATGAGGTCCGCTTGCTCTCAGGGTCGCTTCTCTTTGTATGCGCCATTGTAGCGTGTGTAGCCCTGGTCGTAAAGGCCATGATGACTTGATCATCCCCACCTTCCTCCAGTTTATCACTGGCAGTCTCCTTTGAGTTCCCGGCCGGACCGCTGGCAACAAAGGATAAGGGTTGCGCTCGTTGCGGGACAGCAACATTTCTGTAACACGAGCTGACGGCAGCCATGCAGCACCTGTCCACGGTTTCCCGAGCACATTCCTCATCTCTGAAAACTTCCGTGGATGTGCAAGACCAGGTAAGGTTCTTCGCGTTGCATCAGATTAAACCACATGCTCCACCGCTTGTGCGGGCCCACGTCGAATTCATTTGAGTTTTAAACGCTTGCGGCCGTACTCCCCAGGCGGTCGACTTAACGCGTTGGCTCCGGAAGCCACGCCTCGGAACAACCTCAAGTCGACATCGTTTACGGCGTGGATTCTGGGGTATCTAATCCTGTTGCTCCCCACGCTTTCGCGCCTGAGCGTCAGTCTTCGTCCAGGGCCGCCTTCGCCACCGGTGTTCCTCCAGATCTCTACGCATTTCACCGCTACACCTGGAATTCTACCCCCCCTCTACGAGACTCCATTGCCAGTATCAGATGCAGTTCCCAGGTTGAGCCCGAGTTTCACATCTGACTTAACAAACCGCCTGCGTGCGCTTGCGCCCAGTAATTCCGATTAACGCTTGCCTCCATTATTACCGCGGCTGCTGGCGCGGGTTAGCCGGTGCTTCTTCTGCGGGTAACGTCAATGAGCAAAGGTATTAACTGCTCCTTCCTCCCCGCTGAAAGTGCTTTTACAACCCGAGGCCTTCTTCATGCACACGCGGCATGGCTACATCAGGCTTGCGCCCGTTGTGCAATATTCCCCTGCTGCCTTCCGTAGG
+
03+(07++6161.+3'**)01848/765,15:7777918***)'('()400,+'+1389,4.*)/4570121'$$'+4,'.1903<1(%%(&.1*(.96+17:988778-98*-1.+,,/-147844.67.)/-,/--1,3,%'(,+11258(+-.8)(()(+%('))),-,+)/2-,1+&&(++.//701'*--/5-;21)3,00,(-,1*+&)-483-('+**0*('4*'%(&'$&&*(*/'*.105.88.+0/1*+488506**(*+-.051,--595/09983729,)0-7871111--+()('$/-15:0+.35;6/-/+,/4;/-.5/1-6,,*0199:51:6-,426.3-*.0,1916/..++9500215'10*/,*.3.-:/0/859557765;.,*'$/(,,/47/+-/'+2314/-99:740/&//057492-----7;5-.4('+041<0080,(0,--.19.'+.176770/0572.0917267;9820((/1.37;7433/*-10:7898393642224:)).0.3<7;9243588+4*(030223-0/2.6,13*#&&**(,-5/6-4:5+*+/:;+23(,'%&$)(..0/)+*+*40.)'-,,,3/+,&*)+00141))*()2-7*8,181290211311&+%%').--,,,0+044260-1+,1:/1.911130(&+)((23.212312951,,+09*,-0:;3,0021:71'($*,/.+277982345390.-1$$)*&%()/43<:784$+&(*/+.:85-7')*887656/212+.82,,16**/**..4/0.0,00265812776/-/332/(,/355)%***2/&,-.68,,.202376:3:3-/5471.311,)*,+840.,-031.)(&&/.6457+4,3857789792-+*&)))-))+/3854.(+*8-6-5203*(+*(0,*0++/5149770:11110-+)%&)+2)9--.8-22'$%,#/4/3//(,++-19686.7//.5527)1*,-/-3+)0,/.285;955/7;3(,04/4.,+*,,+.*(+,*0/*(-*01:7:88<856',++*1/-182/1.3.+)..18)4852913,88,&((&+%,&.*/5162,)(*,+*0+**,0-0*4.
@f76deb31-0865-45e2-b6e8-a35805011a4f ch=27 read=56215 start_time=2019-12-13T10:23:43Z barcode=BC01 runid=2c9cf7bc05858273f10e7d7ec552fc0bd742dc3e
CCAGTTACCTTGTGCGGCTTCACCCCAATCATCAATCCCACATGGGCAGCTCCTTCGCGCGGGGTTGGGCGGCTTCGGGTGTTATCAACTCTCATTGGTGGCGACGGGCGAAGTGTACAAGGCCGGGAACGTATTCCTGCCGCGACATGCTGATTCGCGATTACTAGCGATTCCAACTGTATAGTCGAGTTGCAGACTACAATCCGAACTGGGGAATGGTTTTATGGGTTTTGCTTCACCTCGGCTTCGCTTCCCTCTGCACCATTTGCTTAGCACGTGTAGCCCAGGTCATAAGGGGCATGATGATTTGACGTCATCCCGCCTTCCTCCAGCTTGTCGCTGGCAGTCTCGCTAAGTCCCCAGCAATGGTAGTAACTAACGACAAGGGTTGCGCTCGTTGGGGACTTAACCTTAACATCTCACGACACGAGCTGACGACAACCATGCCACCTGTCACTTGTCCCCGAAGGTTCCTCGATTAAAAGTAATGCAAAGGGGATGTCAAAGTGCTAAGTGAGTTCTTCGCGTTGCTGGAATTAAACCCGCCGCTCACCGCTACTTGGCGGGTCCCCGTCAATTCCTTTGAGTTTAATCTTGACCGTACTCCCCAGGCGGAATACTTGAAATGCGTTAGCGGCAGCACGGGTAAACCCCCCACACCTAGTATTCATCGTTTGCGGCGTGGTTTACCAGGGTATCTAATCCTGTTTGCTCCCCACGCTTTCGAGCCTCAGCGTCAGTTACAGTCCAGAGTCGCCTTCGCCACTGGTGTGCTTCTAATCTCTACGCGTTTCACCCTTCACTAGAATTCCACTCTCCTCTCCTGCACTCTAGATAACCAGTTTGAATGCAGCACCCAAGTTGAGCCCGGGTATTTCACATCCCACTTAATCATCGCCTACGCTCCCTTTACGCCCAGTAAATCGGATAACGCTCGCCTGCATGCGCGGCTGCTGGCACGTAGTTAGCCGTGGCTTCTATCGCAGGGGCGCGTGTTTATCTTCCCCAAAGAGACAGAGCTTTACGATCCGAAAACTAGCCTTCATCACTCACGCGGCGTAGGCTGCATCAGGCTTGCGCCCACGGTACAATATTCCCCACTGCTGCTGCCTCCCGTAG
+
00%)+-*)&')&+'*'(-.663/12/+106699.2.4-&#$'.+0*(%*+,5///-''()+)(+-6,+''%&')+*&/*--380/.+-***'('/*('*))'')+,17*)'%%'&'().*2*9-)+&,)32888<4**-/8/00075879997492.--,6,01----,.770,0**,$%##&((-*(--*&)(21+,/.11+/+)*4.05(,)%'&('54.*+-/906;:01258222,,+&))*0,(*0,:8*+61,-&,('*-'&$&%%&)'(',%(%&'.+)259801+.*13-455023239<:10/+.2717)-%'()..5.3/-..4/,,*',,0101378492585+))/28*,%,4:6/**(*/011,..22/533*1..5-/0578,2)'&,.2-2-1+,))).,//..21-2545*0/.0/.0(../13739/4(24.4766*,$'&-+.//2('()*+*5.312393;/:8/*,-3111/3'-+0+2379581)('$$&%#%&$',+977;757,3*'%&')+(-(&($+(&%'($$'&$&((*,(&)()&$**&'+25,*..'+)5.608822357))1%%(*()07%-(/0.2/0,1764867-+'(%$--+***++.$&&'+)$0/,0&*&)$*4.4812+)*+-5.0-/'))+).20951%1074/020*++'(/)142022/)+0,0,-/1;6,,*363+%***-410*'**(+)))+,683080.033-4*)*,..31::+29684%+%'%,%&$(*-)((*+-753%.)*&-9/0(-*&&)$$&')(,)2,.1),0340600012.-/223412165/3/6./:;0(&6054/10)-.*.-//822-73,254/..:7..,,*,5,$)))0505019)-940425186*.5-&+.-34%&'*04+5*0,/6550567232,'*&)'()(),'&*+,+3&$')*+509.-.91968,(.%'&))%&#*.(((.//1./620224,18/*34.+$&/+,,+.*.1(#(%%20'(.42+*$%$((*0/02.$&')$/)*/0018748420201328;768/2.01'&**)/%())*,-0/271+-,))(),-..1+/2*+.+/
@5ce70a47-a193-46ac-b553-5475a4b0269f ch=322 read=64362 start_time=2019-12-13T10:23:41Z barcode=BC01 runid=2c9cf7bc05858273f10e7d7ec552fc0bd742dc3e
CCGGTTACCTTGTTACGACTTCGCAGTCATGAATCACGAAGTGAGTAGCGCCACTCCAGGGTTAAGCTACCTACTTCTTTTTGCAACCCACTCCCATGGTGTGACGGGCGGTGTGTACAAGGCCGGGAACGCCGAAATTCACCGTGGCGTTTCTGATCCACGATTACTAGCGATTCCGACTTCATGGAGTCGAGGTTACCGAACTCAATCCGGACTACGACGCACTTTTATGAGGTCCGCTTGCCCACTCGAGGTCGCTTCTCTTTGTAGCTTCGCCATTGTAGCACGTGTGTAGCCCTGGTCGTAAAGGGCCGCGGTGACTTGACGTCCTCCCACCTTCCTCAGTTTATCACTGGCAGTCTCCTTTGAGTTCCAGCCGGACCGCCTGGCAACAAAGTTATAGGGTTGCGCTCGTTGCGGGACTTAACCAACATTTCACAACACGAGCTGACGACAGCCATTACAGCACCTGTCTCACGGTTCTCGAGGCACATTCTCACATCTCTGAAAACTTCCGTGGATGTCAAGACCAGGCAGGTTCTTCTTCGCGTTGCATCGAATTAAACCACATGCTCCACCGCTTGTGCGGGCTGATCAATTCATTTTGAGTTTTAACCTTGCGGCTCCCCAGGCGGTCGACTTAACGCGTTAGCTCCGGAAGCCACGCCTCAAGGGCACAACCTCCAAGTCGACATCGTTTACGGCGTGGACTACCAGGGTATCTAATCTGTTGCTCCACTTTCCGCACCCTGAGCGTCAGTCTTCGTCTGGGGGGCCGCCTTCGCCACCGGTATTCCTCCAGATCTCTACGCATTTCACCGCTACACCTGGGGAATTCTACCCCCCCCCTCTACAGAGACTCAAGCTTTGCCAATTATCGAATTACGTTCTGAGTTGAGCCCGGGGATTTACATCTGACAACAAACCGCCTGCGTGCGCTTATACGCTTAATGAATTTCCGTTAACTTGCACCCTCCGTATTACCGCGGCTGCTGGTTAGCCGGTCTGCCTCTTCTGCGGAGTAACGTCAATGAGCAAAGGTATTAACACTCCCTTCCTCCCCGCTGAAGTACTTTACAACCCGAAGGCCTTCTTCATACACGCGGCATGGCTGCATCAGGCTTGCGCCCATTGTACAATATTCACTGCCTTTCCCGAGGAG
+
2-.40;352/5+),%,-.57;7%5&(+/**++600//+'&))('((&01/01*+,1/).22/6,3+33.342*25:61898*0..)3:1*++9:..99:786656-2.++14,--**-,.2611-45+/-'''#)((*2+*.)'&)%&$'+1/-/1141',--9/)&0%+.226952+++3,31398...-,+,-1-&*,'%-+)/)6,0-707532234532/+089+,-30.1/0..0.9-,71)+/0-+,/,,,/7/763092.,+,,+*))*6-4/('&*/033224('*(,52-/7998891(+2058/*'()(***++.9617')09-)00453534145:/--&&*-294226642,.5/*-18466(/2/47796..''(,*)&+2-&(&+'''+3516121456,9-,-399/)&&*%/'-)960;4-+./.,+.,-43446677:7797)2%&)&-..07+-4657456486988--(.-0213<63*((()0014727:8/337:,.9<7956459,/790-0,((/1:,/-*/<3/01.4+-.471/2021:6/1-//288997/1:/12001220430*&()+599<:90;;0/0.29:-373.2.,*-.-,0552)-57&87720./132655/32-0335)6.),&**%)&*-+.0),(%$$&)-)0.,*2018978979972;8*-(/00:8844355:4693114713,,&%%',')'/+$()30,,-//19)')30588300122950,*)*(196.4:+.:3;4445/4;/9556;2413&''436671*/,,/5<</257'())*-27*,4*(*+-2//-31632686-./2'0)++,-1772/)+03)*3--).0034+)*-&(*1391&''),-*,70:+(16.+),'%&++6**(&(7/6;79<6:<77845.60-.0&()-++'%,&,%3'60).'')*+('(+*,/07-,24((+.;778/-.-,-.,*-*&())0,&5,&%$(*)./815770,)&&+*4+-0(7-.*&+,8-+,,-,3.*'%(*.:.6;3/,65--+-/*/,)(&')*'%&'%,3.-.324022;39<8/4/0-3254:748798933333'03/10).*12**16.)&'''*%*(.%+&')&%&(,,'&%(+'(
@b2f4ed89-fc5d-4eff-91f7-bba21d736e6e ch=484 read=172929 start_time=2019-12-13T10:23:33Z barcode=BC01 runid=2c9cf7bc05858273f10e7d7ec552fc0bd742dc3e
CCCGTTACCTTGTTGACTTCACTGATCGCCAGATCACAAAGTGGTAAGCGCCCTCCCGGGGATTAAGCTACCTACTTCTTTGCAACCCACTCCACATGGTGTGACGGGCGGGTGTGTGCAGGCCAGGAACAATATTCACCCATTAACTCGATCCACGATTACTAGCGATTCGGCTTCATGGAGTCGAGTTGCAGACATCCAATCCGGACTACGACGCACTTTATAGGGGTCCGCTTGCTCTCCGCCGGAGTCGCTTCTCTTTGTAGCGCCATTTGTAGCACGTGTGGCCCTGGTCATCAGGGCCATGATGACTCGGCAAATCATCACCTTCCTCCAGTTTATCATGGCAGTCTCAGCCCCAGGCTCCCGGCCCGGACCGCTGGCAACAAAGGATAAGGAGTTGCGCTCGTTGCGGGATAGCCAACATTTCACAACACGGGCTGACGACAGCCGTACGGCACCTGTCTCACGGTTCCCGAAGGCACATTCTCATCTCTGAAAACTTCCGTGGATGCTCAAGACCAAGGTTCTTCGCGTTGCATCAGATTAAACCACATGCTCCACCGCTTGTGCGGGCCCCGTCAATTCATTTTGAGTTTTAACCTTGCGGCCTCCCCAGGCAGTCGACTTAACTGCCGTTAGCTCGGAAGCCACGCCTCAAGGGCACAACCTCAAGTCGACATCGTTTACGGCGTGGACTACCAGGGTATCTAATCCTGTTTGCTCCCCACGCTTTCGCACCTGAGCGTCGGTCTTCGAGGCGCAACTACGCCACCAGTATTTCCTCAGATCTCTACGCATTTCACCGCTACACCTGGAATTCTACCCCTCCTGCAGGACTCAAAGCTTGCCAATTATCAGATGCAGTTCCCCAGGTTGGGCCAGGAGTTTCACATCGGCAACAAACCGCCGTGCTTGCGCCCAGTAATTTCGGTGCCTTGCACCCTCCGTATTACCGCGGCTGCTGGCGCAGGTTAGCCAGTGCTTCTTCTGCGGGTAACGTCAATGAGCAAAGTTATTAACTACTCCTTCCTCCCGCTGAAAGTACTTTGGCCGAAGGCCTTCTTCACGTCAGACGCCCGTTGTTGTTACCAATGGTGCCACCAACTGCTTGCTCCGTGGGG
+
7,)((/*,+.**-+++349633++-12+,,)(,.0)*+,&((&'(&'%),05**.)&(+.)$))3.)+++13.16641/11**-&25)(..1+%)(..),+.--/(04.,'%(',*)%')(-/2/3,7+'&$)+920,21*%-&&$'''&),0,))(+0.0.0/-.20662*%,/24./1'&)*.%&(3+&,%())),.))-*2,',(&'&''$/+-&*-3--/')(/2.31+*)+*++-*0515+,('''0,/0;/651:0(()+-,2:+8/(%($+',/11-+--+2**066700,(*0147..,,+*&&%'(%&&'&++7,2(+059.3-,,,.1;--.-&$$(+*1143/)(*')&%)/0/:,'&+/0*3<9986872:20(447'8.9,7*,,%)1)())+05-71(%35-.,,&/+.+21282-''+&(&-%-10.-*11,/,**/$+(+)+*)2.,)/2..()-5192.,((..2.1324:7+-1520+(%'.3)*3+.2.19<;.-,--544.4-/+/25<;9;2111-3..-15(',,2-<;850/,/-014833/+,3+-.(&(**553%$&''-16260:;-021/;;./71-0,+''''')*37+/298..1/,+''$'#$'$'&&'(%(++,'-('%(.+117347+.(/*,+-.43937+,*-/2./-./-177--/10078;463+7-,.(',,..(*,23.(')0*%()344/+/-.2:5,+,(/5)((/0097)&)%&&%$$-,++,,&&'$%&)*'+,'11-35)-)(+*+266532043544:3.'*-)(.')*-/-,2,//414,45.-*-36+6$)4/25700)'*,3007-'-+,.33444,*&004,46*)).,9,8.9.+,'%(+6--)+,,9+05574552-'$%%%$$%%'')*-+)),/.&15')+(0**&'-)+,-4**0731010.7<6,5++*1.1.0,+,'**)/0-0/+,,&'4.1393341(.(*,-0-/6.4//,2417/'((&+,,&'/').28.95.,62,(00/-2+)*,*-+'&%&'')*-,794:/-$$#$#'($%$#$&&&&**')'&)(%/'.''%%%#%$#%$$#$%$%&$$%'*,(+++*(
@7d4e203a-e2b3-4ae9-a3f1-85df42337610 ch=469 read=68935 start_time=2019-12-13T10:23:31Z barcode=BC01 runid=2c9cf7bc05858273f10e7d7ec552fc0bd742dc3e
CTCCTACGGGAGGCAGCAGTAGGGAGTTTTCGGCAATGGGGAAACCCTGACCGAAACAACCGCGTGAAGGAAGAAGGTTTTCAGTTATTAAACTTCTGTTATAAAGGAAGAACGGCGGCGGCTACAGGAAATGGTAGCCGAGTGACCCCGGTACTTTATTAGAAAGCCGGCTAACTACGTGCCAGCAGCTTGAGGTAATACGTAGGTGGCAAGCGTTATCAGGTATTGGGCGTAAAGAGGGCAGGCGGCAGCAAGGGTCTGTGGTGAAAGCCTGGTAACTGGTAAGCCATAGAAACCAGGCAGCTAAGAGTGCAGAGGAGAGGATCGTGGAATTCCATGTGTAGCGGTGAAATGCGTAGATATGAATTTTCCAGTGGCAGAAGGCGACGATCCTGGCCTGCAACTGACGCTCAGTCCCGAAAGCGTGAGAGCAAATAAGTTAAGATACCCTAGTAGTCCACGCCGTAAACGATGAGTACTAAGTGTTGGATGTCAAAGTTCAGCTGCAGTTAACGCAATAAGTACTCCGCCTGAGTAGTACGTTCGCAGAATGAAACTCAAAGGAATTGACGGGGCCCGCACAAGCGGTGGAGCATGGTTTAATTCAGAAACAACGCGAAGGAACCTACCAGAGTCTTGACATACTCATAAAAGGCTCCAGAGATGGAAGATAAGCTATATAAAGAGATACAGGGTGGTGCATAGTTGTCGTCAGCTCGTGTTGTGAGATGTTGGGTTAAGTCCGCAGCGAGCAACCCTTATCGTTAGTTACCACCATCATTAAGTTGGGGACTCTAGCGAGACTGCCAGTGACAAGCTGGAGGAAGGCGGATGACGTCAAATCATCATGCCCCTTATGACCTGGGCTACGTGCTAAATGGATGGTGCAGAAATGAAGCCGCGAGGTGAAACAAGACCCATAAACCATTCTCAGTTCGGATTATGAAGTCTGCAACTCGACTACATGAAGTTGGAATCATGGTAATCGCGAATCAGCATGTCGCGGTGAATACGTTCTCGAGCCTTGTACACACGCCCGTCACCACGAGAGTTATTAACACCCGAAGCCGGTGGCTAACCGCAGGAAGGCTGTCTAAGGTGGGATTGATGATTGGGGGTGAAGTCGTAACCGGGTAACCGG
+
-.1/,+03;7)+3.(.-&()('.-&*,.7---94/41234)+.%06+(-*45($)'*+,,*(-*++./.0..(*,+-.74*4/./0'+(0+&+/0011/8//0:..,-./18729/..())()(+-,+)*&&*+/..//''()*+0'*'*+)'***+++1/&)+,&+-223210,,)-%/(*40%/&'&&%&%%%''++)5/12.2//605:-0.5/..1'+'(%0(50356878,*).1.,),:,,5-))*++*7820,00.,0+-1.+.670-,*0*/)*,49-6:6641/5318788211108+++1238--%))'*)/6055/:4.4.5.6;82-.+)*+)4*,+5:22342/3/,,++*&(&)9.,,,++2*)%%0(.216:9434/,+297:0//60.-,)(%)*-+/1/))')/0(*./-*&)'34;725706.3((*:8:<),-0110451/138;799<:70.+'&)*,-58/300/;252968:6710388())++1(/*5,:.892821,,++,.56,.8640./027674487212++4589;767:33+/,+.7/97:25:4-8/,.0621'.*(,(-&+**/0..<:7;8;1+%)-'(&(*+,')(*'(&%&&$'-*(&'),13+,.../102)1,53.+3309+++-,,.36.)),05))+,851.(/,(*,/123564++)*-('&*)025*)1046+111289080/.82012.6/79-8,2(''*)&('))('%(+,.6('*')000743350/2,'.34:516/1/081:9,13871'022011/123,%34356*1+-/60-0-+-,/,,)+-0.22399;222;;;8:2.;3,+700/3440,(/-+*-)+'&$(+)(2;-,,()773*%&($&))(+/74/0*-.0.4)+,6-23;5/.4:439,/:668689;:/-*4,-0)*)(*8888/),-,++,-.127595192938:65&.%/,3--.113173.)++)0.2552///0295(443;133-%.0-8--.7400*.).7923534/-0/*)()6/**-/-,+42+*,3./6341.44-.86)),,(.+*(,.1522,/0)0+7;4.7,+,./+9,34:5,1.2/-04)+(%&$&,404:49-5
@910063d8-e9a4-48bc-97a1-8471307671f9 ch=460 read=68849 start_time=2019-12-13T10:23:31Z barcode=BC01 runid=2c9cf7bc05858273f10e7d7ec552fc0bd742dc3e
TTGTTATTACTTCGTTCAGTTACGTATTGCTGGGTGCAAGCGTTAATCCGGAATTACTGGGCGTAAAGCGCAGGCGGTTTGTTAAGTCAGATGTGAAATCCCCGGGGCTCGAAGCCCGCAAGGGAACTGCATCTGATACTGGCAACGAGTCGTAGAGGGGTAGAATTCAGGTGTAGCATTGAAATGCGTAGAGATCTGGAGGAATACCGGTGGCGAGCCCTGGACGAAGACTGACGCTCAGGTGCGAAAGCGTGGGGAGCAAACTGGATTAGATACCCTGGTAGTCCACGCCGTAAACGATATCGACAGGTTGTGCCCTTGAGGCGTGGCTTCCGGGCTAACGCGTTAAGTCGACCGCCTGGGAAGTACGGCCGCAAGGTTAAACTCAAATGAATTGACGGGGGTACACAAGCGGTGGAGCATGTGGTTTAATTCGATGCAACGCAGAAGAACCTTACACCTGGTCTTGACATCCACGGAAGTTTTCAGAGATGAGAATGTGCCTTCGGGAACCGTGAAGTTAAGGTGCTGCATGGCTGTCGTCAGCTCGTGTTATTGAAATGTTGGGTTAAGTCCGCAACGAGCGCAACCCTTATCGCTTTGTTGCCAGCGGTCCGGCCGGGAACTCAAAGGAGACTGCCAGTATTAAACTGGAGGAAGGTGGGGATGACGTCAGGTCATCATGGCCCTTACGACCAGGGCTACACACGTGCTACAATGGCGCATACAAAGAGAAGCGACCTCGCGAGAGCAAGCGGACCTCATAAAGTGCGTCGTGGTCGGATGGAGTCTGCAACTCGACTCCATGAAGTCGGAATCGCTAGTAATCGTGGATCAGAATGCCACGGTGAATACGTTCCCAGGCCTTGTACACACCGCCCGTCACACCATGGGAGTGGGTTGCAAAGAAGTGAGTAACTTAACCTTCAGGAGGGCGCTTACCGCTTTGTGATTCATGACTGGGGGGTGAAGTCGTAACAAGGTAACCGG
+
*.-+.(.)%.494/480+39201,-+-0./39;66676724*8+4(*+')1++.++.;;9..*-17-()&*'00/)0,42)5*9*898//4421,*-0)-46)(*)+-34%)(%*0+).3',+()./0/,+-50//122,6,*0*(*,.25229,+*026//-./1/3)+842/)%&&+-.068..2960-,-.145:8.08,47298381*(%%'&(4)(1762./0+,,--/0358919;::2-/,)&&,+:.-+%'*650*%--)4,0.6679<.17:888694.003;:::9065)(())2+1(112500567*),($*-*2433/1//&,,--,0:421/2774*0/0167.03,-82+'&((30530*,,(2.304960724<8,//2/.213.)-,&&$((./3783:332)./7744556<7/78;0////:65526('5-(.56/5,)*(-51567.4--*0122-+,0.-0*089*7++,--:76//80/:67180/2.2/,8:56/(((.,&',)225933233;77614/24()+,.04,4/&/)*/46..071;92:38165**-12-**)()*/,05+/-,./&'0+)'/-,13%235;8603*42*17/8/0;8;.0)')+569:*)('&%-0;71121,/(*&(&,',4817689766)&*+/166898:4900,**,.9:6977041/..),.-0177849207224337762*%(%''(*411*,1281-,*).98/28;88866''2:..313455+6-728(1)'*+'')*829/-.//.,-+2:./54322506486770/+**/-./655555;--)901681.4/..597795416)(%156121-../,..1937<31688878:744;7*-)%-307.//8/%)*((,((&*(-.4373:4;4&00*,0114080.57'+,.+*1247;457/+/./785/++(*.+-1799761-/217:996+
@6b51e591-3b3c-407e-b41b-a1f6ce419364 ch=261 read=69973 start_time=2019-12-13T10:23:22Z barcode=BC01 runid=2c9cf7bc05858273f10e7d7ec552fc0bd742dc3e
CCACACGGGAGGCAGCAATGTTAAGAATTTTTTCGGCAATGAAGCCTGACCGAGCAACGCCGCGTGAAAGGTTTCGGATTGTAAACTTCTGTTATAAAGGAAGAACGGCTACGAATGGTAGCCAGTGACGATACTTTATTAAGCCACGGCTAACTACGTGCCAGCAGCCGCGGTAATACGTAGGTGGCAAAGCGTTATCCGGAATTATTGGGCGTAAAAGGGGGCAGGCGGCAGCAGGGTCTGTGGTGAAAGCCTGAAGCCTTCAGTAAGCCACTTAAACCAGGCAGCTAAGTGGGAGAGGATCGTGGAATTCCATGTGTAGCGGTGAAATGCGTAGATATATGGAGGAACACCAGTGGCAGGCGACGATCTGGCCTGCAACTGACGCTCCAGTCAGCGTGGGGAGCAAAGCGGATTAGATACCTAGTAGTCCACGCCGTAAACGATGAGTACTAAGTGTTGGATGTCAAAGTTCAGTGCTGCAGTTAACGCAATAAATTGCTCCCGCCTGAGTAGTACGTTCGCAAGAATGGGCTTCAAAGGGAATTGACGAGGGGGGGCCCGCACAAGCGGTGGAGCATGTGGTTTAATTCGGAAACAGCGAAGAACCTTACCGGTCTTGACATACTCATAAAGGCTCCGAGATGGAGAGATAATATGAGATACAGGTGGTGCATGGTTGTCGTCAGCTCGTGTCGTGAGATGTTGGGTTAAGTCCCGCAACGAGCGCAACCCTTATCGTTAGTTACCATCGTGCGGTTGGGGACTCTGGCAGAGACTGCCAGTGACAAGCTGGAGGAAGGCGGGATGACGTCGTCATATTTTATATGACCTGGGCTACACGTACTACATGGATGGTGCAGAGGGAAGCGAAGCCGCGAGGTGAAACAAAACCCATAAAACCATTCTCCGGATTCGGATTGTAGTCTGCAACTCGACTACATGAAGTTGGAATCGCTAGTAATCGCGAATCAGCATCGCCCGGTGAATACGTTCTCGGGCCTTGTACACACCGCCGTCCGCACCACGAAGTTGATAACACTGCCAAAGCCAGTGGCCTAACCGCAAGGAAGAGCTGTCTAAGGTGGGATTGGTGATTTAGAGGGTAGAAGTCGTAACAAGGTAACCGG
+
(.+*')*2/-3-))*()&''&%''%(*(5:<;.97</:../&*)*32(%')'&%*,11038020&))(&-,4:5432*2+,-6;8452./-200/70+,1*3,/1/3+)(&&%''(,9-,-5-&+),00&$++-598//644-140,0-,,13/33555//1-&*$,+-.,-,*-**-3213)3+.7/2:,)5659415''.&%)'%))4584763:/*(.23,,,5:3190%*)(,1///9876952042-/787-*%(('0/)*,39)-5''$$1..-143650*...-+*'52/.*283//*/,001,<.8.++.,*---1210/./*+56678:9996881-4,-0,.1742.6/+3.5187522212576;2-3361/0012425()-9-,+,.59::0'+--6-()*/.40105765;../667165&)*-3157;830),&'(*,2771,*+)*.0457897971169.0359:::8.:-4+-)*-5447,4*%**+11-/572/.0.,1//1/2,(++,*.64.)'&',-19.1+*'&.-302/&03365--27/+-.2252226873*+-.2,+*-/76,2557.-*./--(.+(+/041+*)'.&*%*+4:43301&1)-..-/*)'$($#%)*./80*)))*.+&')3/,-+)'*'04-.6867496839323764+11149:7877845,.5,4+*)2/813/067,,5301((+,+42:3;6.9665/8//-3304:877&.&$().1&/41)/0.(*)(%%&*//6785367798892223/-1)*'(*.,20,044333*%(*%(#'())+-3//-53.)**-0--''%&$(&$&%*,4660556670.-1.)/,,(,+%(513-*0*)(-.&+/:;4.:5++)+)'*.01:625'()%:)95:/.6-0+0011633112587642440)2*(4+2,1523+*+**)5**,-001;68213(2214*)+2/78<;::42710535221)+'**...-/5+02.14(%*,.7360*')*2-.+-)+&(%'/)'++)+1%+00902/29985/5*0-*)'%&./.00-,--//.3-*1'&('''*.+$'%0150/,/-,-85989549.9039665:
@7ac86490-8de9-4227-b8b8-736659aa353e ch=223 read=178121 start_time=2019-12-13T10:23:15Z barcode=BC01 runid=2c9cf7bc05858273f10e7d7ec552fc0bd742dc3e
CCGGTTACCTTGTTACGACTTCACCCGATATCGACTTTACCTTGGGCGGCTGGCTCCAGGGATTACCCCACCGGCTGGGCACGCCCTGGAAGGCTTTCGTGATTGTGACGGGCGGTGTGTACAAGGCCAGGAACGTATTCACCCGCAGTATGCTGACCTGCCGCGATTACGCGATTCCGACTTCACGTAGGCGAGTTGCAGCCTACAGTCCGAGACTGAGAGAGTGTTTCTCAGGTTTGCTCCACCTGCTGATATTGCTTCCGTCTATTCTCCCATTGGTACGTGTGTAGCCCAGGTCATAAGGGGCATGATGAACGGCGTCATCCCGCCTTCGCCACATTGTCTGCGGCAGTCTCTCATGAGTTCCACCCGGGGTGCAGCAGCATAAGATAGGGGTTGCGCTCGTTGCGGGACAACAACATCTCACGACACGAGCTGACGACAACCGTGCACCGCACCTGTTTTCTGGCTTCCGAAGAGGGTATCTCTAGTTCTGTCCATCAATGTCAAGACCTGGTAAGGTTCTTCGCGTTGCGTCGAATTAAACCACATACTCCACCGCTTGTGCGGGCCCAAATCAATTCCTTTGAGTTTCAAACCTTGCGGTCGTACTCCCCGGGCGGGGTACTTATTAACTCCGGCACAGAAGGGGCCGATACCTCCCTACACCCTGGTACCCATCGTTTACGGCCGGTTACCAGGGTATCTAATCCCGTTCGCTCCTGGCCGCGCGTCAGTTTTCGTCAGGAAGTCGCCTTCGCCACTGGTGTTCTTCTAATATCTACGCATTTCACCGCTACACTGGGAATTCCCGCTTTCGCCGATGCTCTAGATTGGCGGATTTCCATCCCATCACGGGGTTAAGCCCCGAACTTTAAGACAGACTGACCAATCCGCCTGCTACGCGCGCTTACCGCCCAATAATTCGGACAACGCTTGCCTGCGTATTACCGCGGCTGCTGGCACGTGGTTAGCCGTGGCTTTCTATTAATTTACCGTCAATCCTTCTAACTATTCGCAGACCTTTCGTCGATTAACAGAGCTTTACAACCCGAAGGCCGTCATCACTCACGCGGCGTTGCTCCGTCAGACTTTCGTCCATTGCGGAAGATTCCCCACTGCTGCCTCCCGTAGAACTG
+
-,.6-9../2-*1+**/-5280'.&$#%))/.**+0.)%&$(%$(()'($*.9361*%*/('4.,.55*+8904,++*/+%*)-4.*('')%$$&'+*()((0,,-7697995366.,()-5453312%/*.102:8:;7357),6&42237896787,+/*((('4'&%%&*./800,.066.&')+,14565324-/%/0,)&*''*1&&'%')$$%'&(',013<9657&984:0+'),5455/&'%'$.)--+.485;6888/5-&)383'))'(017130.+))(11.'-+-,/-*'/6902*++*')'''*&25687.86,+65281$%'&)*/-++1388787&530,*)*+/.'(.592)-,(&)/)**&$*+,'/-.3:778))*1,.212/1333760-/62,+''$+2246410+-0'/(-0564,1&+,1483653300024(*+06.4,96+**.4/101+*('(&)&%)'+)22/*04<:99972.24561.2335/0.6/34.,',./999;2-,+*3),.46.(-)2.:701//13-0/.6-.5)12813.536084.035/..459724;:2257<9//5,03/6-20+**)(,-,587/)*+/-40)'%')'(-.)*+-//0/,-6,/,*,15//,,,,+59/4/(%(**,0%$%&'&-2*,:947;3-/,3/.,/+/#%%%*+'/)+,4.9..4**,1,,-.0-'*%(&&&&&&)*457;920-/1()(()*+3'*'$&-139568:;:99<:857))1*()+(,.0556<0/)/+-//--021+-,/-5.:1*%(-151$))')+%,))-+)+.6142'2%4635889/<:-.3/3-9;427./().*'(06448614087756.)*+,6-6-08+.3200/+/,*')&''&#'&&(('0*-7:708*:08523//,-*)'$"%')//824;9140//478(*$$$)*,3-81/17)0,2,-21.0)-'''.21+083887;6::346)*/.003:900++%**,8-,410'(*//....+0-16-*-,--+)*-*'')))-16::2655.0022:762<+./39005,.)%')'*02::547-()*+0--.7,7:9*./++-++.*07+-752-0-)'
@e34b7a2e-1b7c-4fd5-b097-32a0ff439137 ch=407 read=61786 start_time=2019-12-13T10:23:05Z barcode=BC01 runid=2c9cf7bc05858273f10e7d7ec552fc0bd742dc3e
CTCCTACGGGAGGCAGCAGTGGGAATATTGCACAATGAGCAGCACGGTACCGTATGCCGCGTGTATGAAGAAGGCCTTCCGGGTTCGTAAAGTACTTTCAGCGGGGAGGAAAGGGGTAAAGTTAACCTTTGCTCATTGACGTTACCCGCAGAAAAACACCGGCTAACTCTCCGTGCCAGCAGCCGCGGTAATACGGAGGTGCAAGCGTTAATCGAGGTACTGAATAAAGCGCACGCAGGCGGTTTGTTAAGTCAGATGTGAGAAATCCCGGGCTCAACCTGGGGAATTTGCATCTGATAATACTGGCAAACTTGAGTCTCGTAGGGGTAGAATTCAGGTGTAGCGGTGAAATGCGTAGAGATGGAGGAATACCGGTGGCGAAGCGGCCCCTGGACGAACTGACGCTCAGGTGCGAAAGCGTGGGGAGCAAACAGGATTAAGATACCCTGGTAGTCCACGCCGTAAACGATGTCGACGGAGGTTTGTGCCGCGAGGCGTGGCTTCGGAACTTCAACGCGTTAAGTCGACCGCCTGTAGAGTACGGCCGCAAGGTTAAAACTCAAATGAATTGACGGGGCCCGCACAAGCGGTGGGCATGTGGTGGTTTAATTCGATGCAACGCGAAAAGAACCTTACCTGGTCTTGACATCCACGGAAGTTTTCAGAGATGAGAATGTGCCTTCCGGGAACCGTATGAGACAGGTGCTGCATGGCTGTCGTCAGCTCGTGTTGCGAAATGTTAGGTTAAGTCCCGCAGCAGAGCGCAACCCTTATCGCTGTTGCCAGCGGTCCGGCCGGGAACTCAAAGGAACTGCCAGTGATAAACTGGAGGAAGGTGGGGATGACGTCAAAGTCATCATGGCCCTTACGACCAGGGCTACACGATGCTACAATGGCGCATACAAGAAAGCGACCCGCGAGAACAAGCGGACCTCATAAAGTGCGTCGTAATTTGGATTGGGTCTGCAACTCGACTCCATGAAGTCGGAATCGCTAGTAATCGTGGATCAGAAGTCACGGTGAATGGATTCCCGGGCCTTGTACACACCGCCCGTCACACCATGGGAGTGGGTTGCAAAAAAAGTAGGTAACCCAACCTTCGGGAGGGCGCTTACCACCATGTGATTCATGACTGGGGTGAAGTCGTAACAAGGTAACCGG
+
0+5-%)1095*-354670483:////*5+.057390%%*''#'$')--()''))*)982773241--30(+/+//87:4+597-9&((80&%&'&82)*.-,,0/-)+2,3'*,*&&)93/.73(/1175/032/812)8517/27)%6(),6//'%((1%+,*--)))'/**+78;862-,/0+.*,*0(*,5/1,00(%+'*).+5+0')*)')(**.398561./+-07578:6:89--8<7+7.;.769'(0-*-**&-1)(,11)2477622767860+%%&'(*4463,++*'*+',,-2,/,%%$#&$++,.754+515+//***.*4++520,*-./61.,55*+06822%)%&'*)*+,.-2497;465.++'(-0*8<6.+2827)'+,+,008:8:15:89/./1-()-2;;;.+-/2;231-/*2,,'),0*06+*,1.47361*.0197847-,+)+,042.--3+-105*-6260&',,.53226;56/2*7/6/-**.2.01224+/+./9:9;-7+)'%%)%&&'41:974869-0/./981/771:-+*+0.0,-..28019-())++.-/-7//0,-.5+*('(+++.908686./123722.1+-7,('.436.5//7*-*++-+.124673./11.1+/--*.-))(-*,.,012,7-/4514(292/72754&%'(**,(/3:9:9777151//5:6513)+,/124).)((/5;/./86&-6-:6637/91'&&,0%%')+59608;6-7/00''*)0:2454026441.1014/:81733936*()$()#%),',---0,7,.381.1-,3-556:;851012125*4++-7577*,.312)((()+*5,+,)/-12*'('%*+:9546741:74677881-&)*)%)*+/4)&)))&-'-36,,.3.0:77,*29,-:77773+,(()*'*,)--,++,+(*++)1122143598::09/-/').,66-,+$+,-435599;///*(*(%'&((*--.675,+)6/.54'3-5'',*)+,,+,0504:+.:8342318950-(&+*.)*5051982+(+'(.1557-0-',/31787*82)055+1-9-,9;13.$**+048/1&)-7779::-+,9200.+,-335:+9/4;4938
@4257716c-2fd0-45e8-9e09-0ce9e347205b ch=460 read=68827 start_time=2019-12-13T10:23:05Z barcode=BC01 runid=2c9cf7bc05858273f10e7d7ec552fc0bd742dc3e
CTCTTACGGGAGGCAGCAGTGGGAAATATTGCACAATAGGCGCAAGCCTGTCACAACCATGCCGCGTGTATGAAGAAGGCCTTCAGGTTTGTAAAGTACTTTCAGCGGGGAGGAAGGGAGTAAAGTTAATACCTTTGCTCGTGACGTTACCCGCAGAAGCACCGGCTAACTCCGTGCAGCAGCCGCGTAATACGGAGGATGCAAGCGTTAATCCATACTGGGCGTAAAGCGCAGGCAGTTTGTTAAGTCAGATGTAGTAGACTTCAACCTGGGAACTGCATCTGATACTGGCAAGCGAGTCTCGTAGAGGGGTAAATTCCAGATTAGCCAGCGGTGAAATGCGTAGAGATCTGGAGGAATGCCGGTGGCGAAGGCGGCCCCTGGACGAACTGACGCTCAGGTGCAGCGTGGGGAGCAAACAGGATTAGATACCCTGGTAGTCCACGCCGTAAACGGTGATATCGGCAGGTTGTGCCCTTGAGCGTGGCTTCCGGAGCTAACGCGTTAAGTCGAGCCGCCGCAAAGAATTACGGCCGCAAGGTTAAAAAAACTCAAATGAATTGGCAGGGGCCCGCACAAGCGGTGGAGCATGTGGTTTAATTCAGTACAACGCGAAGAACCTTACCTGGTCTTGACATCCACAAACTTTCCAGAGATGGATTGGTGCCTTCGGGAACTGTGGACAGGTGCTGCATGGCTGTCGTCAGCTCGTGTTGTGAAATGTTGGGTTAAGTCCGCAACGAGCGCAACCCTTATCCTTTGTTGCCCAGCGGTCGGCCGGGAACTCAAAGGAAGACTGCCAGTGATAAACTGGAGGAAGGTGGGATGACAAGTCATCATGGCCCGCCACGACCAGGGCTACACAATGGCGCATACAAAGAAACGCGACCTCGCGAGAGCAAGCGGACCTCATAAAAAAGTGCGTCGTAGTCCAGTTGGAGTCTGCAGCTCGGCTCCATGAAGTCGGAATCGCTAGTATCTCGTGGATCAGAATGCCACGGTGAATACGTTCCGGGCCCGCTGTACACACCGCCCATCACACCATGGGAGTGGGTTGCAGAAAGAAGTAGGTAGCTTAACGGGGAGGGCGCTTACCGCTGTGATTCATGACTGGGGTGAAGTCATGTAGGTAACCGG
+
),34633.;80051168.3943,+-.-.6.--123;84468*,6-(20+*%'&&+,/637444+++--246323%(++-,1165&6049)+557)%())5681+,*-06,).0)1(2-(**-89*,,8*+,5057/+457&4*-0050&02')+)'+'$%(.108/*)(*&+'''+.*----3301*&++)+-20+81)/**'**+,0-0.12&(&%*/3:7720-)*'))-(01,%07;2+1;45-17124:65&--*+)%%((*)./.13.1335887775//../979512',**--1//587/,,32-+3'6+1/)(-%0)*,,5-/.5./.6990//430.)*+-.,45--0+1.&46060175417)5,5*786+*-933+$#-#'&+,105)*:::/),,/92.4*)*-5</7-)0'/+.-/204:.-428233260108;899<5704*'()*))-(.&+))0..,/1(&))'3/562:4442,1...//71-+.,0/3))***%&54/2*%+*/-&(&(&&)003-'++--0/4.14.,+.*+4+0*++*)4*-%+'*01/.3*&))+.48:8:;;;33124-++3097+*-+%$*,+04/222215)--621413:8997,5,+)7666'&&'(0&(9//)-*+,/715'.-+0147;3784;24424551../%/))-;:43**,0/4479873000/6565.9'*+239/,-0,1-1/20.-20),775'%**+31628204115/-83/0:241'&)*7:78**-*+7909:89/6)+(&((/.777;233///.)&))4.-4,/.+)(',1+()($**+,.0;:.5/3.3*%('&)*22;18:97))($'.302410354'232,%)*)*)))/1577121+,&&*.1)+-803656017::26-01599:8/,($)%&%)+-+)&(++./-)&,.7/,,++&&%(+-,-7+6.530++)&*..,,&((.0.323//-7258-,-1655-0.-00567(-7.82-'+('*/01204;-45,%//)*'(+,+/61*((*0049/0,-22*&),*+/14,,('(&/+5422/+04,46352046('$%'*56;7772/221773*,).,-1+2&$%((,5::7:2
@f815eb09-5f96-4902-a5c5-c68059fd26cd ch=120 read=154379 start_time=2019-12-13T10:22:56Z barcode=BC01 runid=2c9cf7bc05858273f10e7d7ec552fc0bd742dc3e
CTCCGGGAGGCAGCAATTAGGGAATATTGCACAATGGGCGCAAACCTGATGCAGCCATGCCGCGTGTATGAAGAAGGCCTTCGGGTTGTAAAGTACTTTCAGCGGGGAGGAAGGGGTAAAGTTAATGCCTTTGCTCATTGACGTTACCCGCAGAAGAGCTTTCCGGCTAACTCCGTGCCAGCAGCCGCGGTAATACGGAGGGAGTGCAAGCGTTAATGGAATTACTGGGCGTCGCGCACGGCGGTTTGTTAAGTCCGGTGGTAATCCCTGGGCTCAACCTGGGGCTGCATCTGATGGCGGCGAGTCTGTGAGAGGGGGGTAGAATTCCAGGTGTAGCGGTGAAATGCGTGAGATGCGGAGGAGCACCGTGGCGGCGGCCCCTGGACAGACTGACGCTCAGGTGCGAAAGCGTGAGGCAAACAGGGTTAGATGCCTGGTAGTCACGCCATGAAGCGTCGTGTCGACGGGAGTTGTGCCCTTGAGGGCGTGGCTTCAGGCCTGGCAGCGTTGATCGACCGCCGCAGAGTACGGCCTGAGTTGAAAACTCAAATGAATTAGGCGGGGCCGCACAAAGCGGTGGAGCATGGTTTAATTCGATGCAACGCGAAGAACCACCTGGTCTTGACATCCCACGGAAGTTTTCAGAGATGAATGTGCCTTCTGGAACCGTGGAACCCAGGTGCTGCATGGCTGTCGTAAGCTCGTGTTGTGAAATGTTGGGTTAAGTCCGCAACAGGCGCAACCCTTATCCTTTGTTGCCAACTTGGTCCGGCCGGGAACTCAAAGGAGACTGCCAGTGATAAACTGGAGGAAGATTGGTTGACGTCAAGTCATCCCCATGGCCGCGACCAGGGCTACACGATGCTACAATGAAACACAAAGGCGACCTCGCGAGCAAAGCGGACCTCATAAAGTGCGTCATAGGTACGGATTCGGTCCGCTCGACTCCATGAGAGTGAGATCTTCATGTCAGTGGATCCAGAATGCCACGGTAAGGAATACGTTCGGGCCTTGTACACCCGTCACACCCGGCGAGGTGGGTTGCAAAAGAAAGTAGGTAAGCAACCTTCGGAGGCCTTACCGCTTTGTGATTCATGACTGGGGTGA
+
)*+)'),'*,.,/0/403.+/,'(')2--.254;779,+')12,244212211)12151552311.3-/014*)**-,4060*;:7:44380-/.,-,/*&,-)+3/).,*,)530.197-02100'2/.30/5550444+52,8-,80.0-,5+(,*'*(&+(-*+).,,-775000/+-(&$&$&',0/.8/,/+/***)'+,-,'%)*./7''*(,-+0601/,*'''*+,+*'$%'(&')+5*(-+-,0-5%+&(&'%+,*,7-)/7/..3)7131/6-((%&%&((()$$%&%)+,%%&&&&%&$%%%--42/)++-(/*0/*+*.)*((*,061/-0'*)1-%%%&%+'+-/)*)%$*045'))1+0-)'*-43)'1735))6,,++,0004.1:874.0/-+,/42%03.,653+)4,.-(&3/+0/-2851123*-/39030/4*.*,&$*%(+'%&&(+%(,,+-(0.''(('+.++/-02/163(/'*'$''(%'()+(($''0.,((+2&'$(&$&&,*0.+&&%.,/$..,6,.31860/-./-#&(0-/3113')()-:-.347416)//+../-<7697;2-.01;83846**+'.0/,'+2/3884-)(&(-07/*%+-0+1*/88*5,-),,.,,+)++,37.4+)(,,12789:1-22+)).35579886230/1362+0)*'-0153/02+--.87/.092534:744789245*8((886:755<32412504;5-480))+2(%%+/93+23331:639463*-)*)&(*/0/2.++,),+.46/410,---4,&,&(&),.5789:64330-,2(*'$(%+,2()%-,32-4343++&(&&)-30%%((((%$#$$&/+'%%$%%&-+215/,&)--)%()-/98/0-*2:6-24624,%'&($&#$')&(%$()%&%$&+-3431//(('&$%'&%%&&)'(0,*-+((%%&)((*.,*-/94,44+*'**&()*+-,)/*+31)404..0,((('+01.21))%)%%%*)%#(&&)+,.:-1-89*&*+))))/,*,%%&)/+-.73-,&&%'$$%'3,%,-11,-33585.111365982.+0
@87d3f55b-2234-4e96-b455-03b183a8594c ch=316 read=140715 start_time=2019-12-13T10:22:55Z barcode=BC01 runid=2c9cf7bc05858273f10e7d7ec552fc0bd742dc3e
TAGTTACCTTATTTACGGCTTATCCTCCTCTATACTCAAATGCATGAGTTTTGGGTGATATCGCTGGAGTATGCGAGGGAGGGTGACGGGCGGTGTGTACGCGCTTCAGGGCCCTGTTCAGCCTAGGCCTCTACTCTCAGTTTATAAATCCACCTTCGACCCATAAAGTTTCCGCCACAGGGGCTACTCCTTAGTTTTTCTGGGGTGAAATGCCAGCCCCATTTCTGCCACCTCATGGGGCTGCACCTTGACATCTTTGCGTAGGTGCTTGCGCTTACTTGGCCTTCATCAGGGGTTGCTGGGATGGCGTTATGCGACAAAGACGGAGGTGAATTGCGGGGTTGATCAGGAGTTTATCGATTACGGACATGGGGAGGCAG
+
%&'-3.0+0*&%''%&+'(&'(*,/).0*-01,+%&#%%%&--))(%)(2,&$'#)&&'&-.%'(''(&((($$%%&)'&)+'))*.(/1(/&(%*$'$(*/)+)1)&08419+,-3:83,*(*))/24-+(#&(*-/+*0:-&&(+013-%/(*-%)0.63'(',3+/;,/'$'%#$#(243.0*$&($'%$&+7992..&/-()')--'),$&%'(+)*,61+/),411:11,/-0.%(($&%'%&#%$#),*/1,(+)+%&''''&%(*(+)&$$$$%'*')(*(21+363*16/1000*)+'*&+('&'&$&$$%'&'&)%-',.-/))++)/'10-.0-.-3'*0%)4;-++2)&.+&'(*+(+'&)('&'%""&
@0157c903-5498-4d43-8491-263a57c5604b ch=153 read=103496 start_time=2019-12-13T10:22:53Z barcode=BC01 runid=2c9cf7bc05858273f10e7d7ec552fc0bd742dc3e
CCGATTTACCTTGTTACGACTTCACCCCAGTCATGAATCACAAAGTGGTAAGCGCTGCTCGAAGGTTAAACTACCTACTTCTTTGCAACCCCACTCCATGTGGTGTGACGGGCGGTATGTACGGGGCGGGCAATATTCACCGTGGCATTCTGATCCACACGATTATAGCGTTCGACTTCATGGAGTCAGGTTGCAGACTCAATCCGGACTACGACGCTTTGCCAAGGGTCGCTTGCTCTCATGAGTCGCTTCTCTTTGTATGCGCCATTGTAGCGTGTAGCCCCACCTATAAAGGGCCATGAGGACTTGACGTCATCCCCACCTTCCTCCGGTTTGTCACCGGCAGTCTCGTGCGATGCTCAGCTGAATGTAGCAACTAATGACAAGGTTGCGCTCGTTGCGGGACTTAACCCAGCATCTCACGACGCAGGCGACAGCCATGCAGCACCTGTGCAGAGTTCTCTTTCAGGCGCGATCATCTCTGAAACTTCCTGCCATGTCAAAGTGGTAAGGTTTTCGCGTTGCATCGAATTAAACCACATCATCACCGCTTGTGCAGGTCCCCGTCGTTCGCTGAGTTTCAACCTTGCGGCCCGTACTCCCAGGCGGTCAACTTCACGCGTCAGCTTCGTTACTGAAAACTAATTCCCAATAACCAGTTGACATCGTTTAGGGCGTGGACTACCAGGGTATCTATCCTGTTTGCTCCCCGCTTTCGTACGCGGAAGCGTCGAAAGTACAGGTCAGGATTGCCTTCGCCATCGGTGTTCCTCATATCTGCGCATTTCACTGCTACGCGGAATTCCATCCCCTCTACCGTACTCTAGCCATGCGATCACAAATGCGGTTCCAGAGTTGAGCCGGGGACTGCATCCGTAATTCGATATCGTTATCGGTGTCTGTTTAAATCGTTCCGTACAAAAGTACTTTACAACCCGAAAGGCCTTCTTCATACGGCATGGCTGCATCCCCGCGCCCATTGTGCAATATTCCCCACTGCTGCCTCCCGTAGAAG
+
9**$93*(**-+$/4&,0/2482+1((%&$)+.112743,,35()*-6375-/-.%$&),)*-),,21-&(),/2**/1:43;8/003/.0(#&%*'&+**)%)%()-1(11*/,)&))'%)&.*'%%(%&%'(-25.*,/(-274569842304&&(*,,,4.-/1464-5/**,/6.89:+((()'',2--+)(1-366863316140,.4++*)*-,*.*0))2305-..6+.063+&'''&*/.7694644<:3455.-.06+:,*))-.+**(()+11,(,**+,21).4540..,...+)*(-(1%+.7.:44*+/61942*-1///30*/558:6:7121/)+*,(%%$((+**('+))'-.-.-*/-20/-0--.01-)'/-'(%*).-.9-..6))%$#)%(/*''001576---*.)/%&++,',/%&$--,+,()()++*/,,,(&)+8//)/8*(&',+&0(),,,.,,+*'%*%)01294452+0'*(+7+,)(*)*,,*3:9,,('&)+)+,.4%%-0.3;44.*(*239,0),.)*-1*1-0238/4,+),,,$)6+&&()+30:810&2///-,/-.4)+2..+0**(,23030+/++09,'''&'(''(+,5072/%('$%.4//03/3:09*,($.+/.)*,-,'/)),)*28+5885599;776)25,1-&()++(,+772/97+)00-.*+(,-73./1%-&&)('($&322),)(%*()(+.,.*.+)1/4597;9787/86076569975504355.-+*,//::+%(&(,*'*)*320000.20.2.-,*+*%**&)'*,*(&'-00/)2,-0/$&&)/)*1(1048'()()11)'440)-+)$#($(#%$$#&'()($$#$#$#%)('()&''$&$$$%*''+#$#$&9*746477;2-%&$&'&'%())-+*(*,'*,+95:65;6+(&('',)++0-0-.,.-11*),,1:1-1601-2,/-,.6-260+/1+(%$'()..)*.*'(&&
@658b6879-56bc-4290-af73-39949c69f984 ch=183 read=196815 start_time=2019-12-13T10:22:53Z barcode=BC01 runid=2c9cf7bc05858273f10e7d7ec552fc0bd742dc3e
CTCCTACAGAGCCTTGATGGGAATAATGCATCGGGAAACCCTAATTACCTTAACCGCGTAGTGATAGAAAGTTTCAGATCAATAAAGCTCTATGCTGGGAAGGATAATGACGGTACCCAAGGAGAAGCCACGGCTAACTTTAAATTGCCAGCCTGCAGTATTATACATGGAAATTGGCGAAGCGTTATCGGATTTACTGGAATACAAAGAGGGCGTAGGCGGATGGTTAAGTGGGATGTGTACTGTCTTGGCGGGCTCCGCTTGGGTGCTGCATTCCAAACTGTGGTTATCTAGAGTGCGGGAGAGGAGGTGGAATTCTAGTGTAGCGGTGAAATGCGTGAGTGGAAGAACACCAGTGGCAGAGAGCTCTCTGGACTATAACTGACGCTGAGGCTCATGAGAGCTATCCCAGTTCAAATCTCACCTGGTAGTCCACCGTAAGCAGTAGATACTAGGTCTTGGAGTTTCCATACCTCCATGCCGCCGCTAACGCATTAAGTATTCCATGGAATTTTTTGGTCGCAAGATTAAACTCAAAGGGAATTGGCCAGGGACCCGCACCGTGGGCATGGACAAAATTCAAGCCTTGCAGAAAGACCTTACCCTACCGCCAGCTATCCCTTGCGTTACACTCCCAAATCAGAAATCCTTCAGGGACAGGTGACAGGTGGTGCATGGTTGTCGTCAGCTCGTGTCGTGAGATCAAATGGGTTTAAAGTCCCTGGCAAGCACCTTCCCTTGTCGTTAGTTACTACCCATTAAGTTGGGGACTCTGCTTGAGACTGCCTGGGTTAACCAGGAGGAAGGTGGGGATGACGTCAATCATCATGCTATATGCCTTAGAAGGCTACACATTGCACAATAAGCTGGGTATAGAAGATGCGTACCGTAGGAGGTGCGAGCCGCTTTAAATAGTCTGGTTGGGATTGGCTGAAACTCACTACATGAAAGCAGGTTACTAGTGCGATCAGAATAAAGCGGTGAATACGTTCGGGTCTGCCTTGTGCACTACAGAAGTTGTATGCAGAAGTCCGTAGAGCTAACCGCAAGGAAACCCTTGGCAGAAAGTAAGGTCAGCGGTGGGGTGAAGTCGTAACAAGGTAACCGG
+
%(.(%&%((()&$&%&#)%.'-)*.&+%'%+%)+''''+2)'(*.'%%%'&($)'(*-/&*%%'*&',0)++80-/4881+.//6,')*5310)'.*13)-,)%&&(+,,-/73017*,,)+)))&).,)+)(()&*$',/,0(.(%0+'''$%&'%'(&'()(*,&,&%0,&.+-*,'',*,)(1/..%,'0/*),.(*$&%'-28.)&/0,98876997;99722645367<;892.&'$%()0.+,)-))+)/01-'(.*//12./205165,0'&*11,&)'1*)'')(&+,/.2&37.*(+*&()*-+**-0,(*,2-(%))/72-04.-15,)(%%(-2*/)'++).,(),*(&&'('%$)*+*()/-0365/3-+**)+*+.+*.2+,0***))''(()(''''(*-*'*&(%---063'-*+-.0+&*)%)&&&&(%($&323341),-).**+()3/+(%$$&,4254.2(02.08)*+..+$)&&*-+(*,-90-(%&(&(,,003).'41((*)&)-./;:37559/'(+%&*),'(%'-0.(083(*(,*0'&'##%*&'$$*,)&.)%)+#&')''*($*++&-.//,-33-'$&%#%$%%(%&'1,'''&'#,(%(()+/2-*+(()&%),/(-/(1--/3'**&+)**35+..158745064271/1/-.*')+,758687/842444+('$&(/*()$',()-1/'%%$$'))++4+%&'+'((%),(+,%%),'*&&(0'('&)),,0/-3,(2344-%(()(,,,//8<;495/417565-5-20,0*-*,87,50---.0-2/,.::8$&$'''*-/''&%%%$&&,)20-*('&+*%(+,)4.*'**-.-&''$)),+()'&&$&(*215344).)(&$()'-*'&()+',&%'((&%&''*'01(-'*%&%&&41),,'')&,-/,.+*$%$*(*722+)')%&')),+)-)(*-)(*/766588685,)(%,5/0)'&&&*(,..'(&$$('*)')6(()+-0+'*((+6626++()(.)()*$(')',(+-+1)++-)-'()0(&(%))---/(-+,0064++,/4.-./220742),(+-/138
@21524668-864c-4414-ad49-22d5dcbf299a ch=122 read=130875 start_time=2019-12-13T10:22:46Z barcode=BC01 runid=2c9cf7bc05858273f10e7d7ec552fc0bd742dc3e
CCGGTTACCTTGTTACGACTTCACCCCAGTCATGAATCACCAAAGTGGTAAGCGCCGCTCGAAGGTTAAATTTCACCTACTTCTTTTGCAACCCACTCCATGGTGTGACGGGCGGTGTGTACAAGGCCCGGGAACGTATTCACCGTGGCATTCTGATCCCACGATTACTAGCGTTCCGACTTCATGTGGAGTCGAGTTGCAGACTCAATCCGGACTACGACGCGCTATGAGGTCGCTTGCTCTCGCGAGGTCGCTTCTCTTTGTATGCGCCATTGTAGCACGTGTAGCCCTGGTCGTGATATGATGACTTGACGTCATCCCACCTTCCTCCAGTTTATCGCAGCGATCTCGCTGAGTTCCCAGCCGGACCGCTGGCAACAAAGGATAAGGTTGCCGCTCGTTGCGGGACTTAGCCCAACATTTCACAACACAGGCTGACGGCAGCCGTACGGCACCTGTCTCACGGTTCCCGAGGCACATTCTCATCTCTGAAAACTTCCGTGGATGTCAAGACAGGTAAGGAGTTCTTCGCGTTGCATCAGATTAAAACCACATGCTCACCGCTTGTGCGGGCCCCGTCAATTCATTTGAGTTTTAACTTGCGGCCCGTACTCCCCAGGCCAGTCGACTTAACGCGTTAGCTCCGGAAGCCACGCCTCAAGGGCACAACCTCCAGTCGACATCGTTTACGGCGTGGACTACCAGGGTATCTAATCCTGTTTGCTCCCCACGCTTTCGCACCTGGGCGTCAGTCTTCGTCAGGGCCGCCTTCGCCACCGGTATTCCCCAGATCTCTACGCATTTCACCGCTACACCTGGAATTCTACCCTCTACGAGACTCAAGCTTGCCAGTATCAGATCACAGTTCCCAGGTTAGGCCAGGGATTTCACATCTGACTTAATGACCGCCTGCGTGCGCTTGCGCCCAGTAATTCCGATTAACGCTTGCACCCTCCGTATTACCGCGGCTGCTGGCGCAGGTTAGCCGGTGCTTCTTCTTCTGCAGGTAACACAATGAGCAAAGGTAACTTTACTCCTTCCTCCCCGCTGAAGTGCTTCCTGGCCGAAGGCCTTCTTCATACGCGGCATGGCTGCATCAGGCTTGCGCCCATTGTGCAATATTCCTCTGCTGCCTTAGGG
+
//'2.;-.75:-03,--*121-'459+2359..-,5,+)*'23+++26473(+.00%+)1&&)+2/7/1('-*+1370'10732981191.0:2*./08+..-1,,-164;:-/,+%((+0479+706+,88110)0*.//.::6987667:9,/252:1,..*0.+-**((&*/.1-/00<7/,*(*-(+,215526/1057864.311.240.-&'('-++%&.&()+&++/++1,*+00/412,%.--.()*425-55-+0245778<719,))*++)))(')(*2324:97,)&%))/.1-,)))'),2688:73/3*087;562-**,.<6343&((//)'0/.0)*.114::661*,/407-13,1979,)''-8,0.9957(*)++/-+,/2+/)*$+-91,0+-%41(,'11081-.-/)-+2',655636312.*.3&1%-(/--0346781/-.089:6:5+&1-10533710.,6656,--22-.1429557;7/+,*)*/+)*,6/1)/++.9:0+(/(/-30/0889**.10..1*57-(*.244300/++2+,.68/7*,30)+--)/,81,-88.%'075/*()%%++'),0)'1-012(&%'*5/4-0024-,+*-//*))&(&)-./+**(*(/52344987421941002:39,/($'..'(*386.41((.*0.005:175-7.+2,)-,00//01440,74,),+/24*%)*+-/./()'++()(76794/0001565/1'/57-7226194++*(.2-7888/.13,(*121122455836<4.,/5/24.1+/*++./,202760:7)-302/&1--.8).*-.1/27)(2*+/))*+%&(+89<8;502180')*9-'**-(87(+(++//+***+,..)*-05)'(*-247910+5/%*.0,()+,.42931-0.9.:0/003.--/81+14,--3101.+++61227.6+)'-&&./83445/.*'(3,0/.*103604%*04/'+$')-.37-47;,-.+--**,+*,-07-963.2:9,+.-(-,&'&(')%&&*+1*(+)0*687<78:7&&&)(+-52123:7844022,59036+-,99-%'/-..,./--3579,0420,,.)'(&+-*
@5534d675-de61-48a4-87e9-257cfd2ce756 ch=439 read=88950 start_time=2019-12-13T10:22:25Z barcode=BC01 runid=2c9cf7bc05858273f10e7d7ec552fc0bd742dc3e
CCGTTACCTTGTTACGACTTCACCCCAATCATCAATCCCACCTGTAGACAGCTCCTTCCCTTGCGGTTAGGCCACCGGCTTCGGGTGTTATCAACTCTCGTGGTGTGACGGGCGGTGTGTACAAAGGCCGGGGAGCAGTATTCACCGCGACATGCTGATTCGCGATTACTAGCGATTCCAACTTCATGGTCGAGTTGCAGACTACAATCCGAACTGAGGAGAAATGGTTTTATGGGTTTTGCTTCACCTCTTGGCTTCGCTTCCCTCTGCACCATCCATTGCTTGGCACGTGTGTAGCCCAGGTCATAAGGGGCATGATGATTTGACGTCATCCCGCCTTCCTCCAGCTTGTCACTGGCAGTCTCGCTAAGTCCCCAACTTAATGATGGTAACTAACGATAGGAGTTGCGCTCGTTGCGGGACTTAACCCAACATCTCACGACACAGGCTGGCTTGACAGCCATGCACCACCTGTATCTCATATAGCTATCTCTCCATCTCTGGAGCCTTTATGAAGTATGTCAAGACCTGGTAAAAGGTTCTTCGCGTTGCTTCGAATTAAAACCATATGCTCCACCGCTTGTGCGGGCCCCGTCAATTCCTTTGGGTTCATTCTTGCGAACGATATACTCAGGCAGGTGCTGTGCGTTAGCACGCAGCACTGAACTTTGACATCAACACTTAGTACTCATCGTTTGCGGCGTGGACTGGGGTATCTAATCCCTGGCCCTCCCCCCACGCTTTCCGGGACTGAGCGTCGGTTACAGGCCAGATCGTCGCCTTCGCCACTGGTGTTCCTCCATATATCTACGCATTTCACCGCTTCACATGGAATTCCACGATCCTCTCCTGCACTCCTAGCACCTGGTTTCTACATGAAGCACTGAAGTTAAGCTTCGGGCTTTCACCACAGACCCTTGCTGCCGCCTGCTCCTCTTTACGCCCAATAATTCCGGATAACGCTTGCCACCTACGTATTACCACGGCTGCTGGCGTGGTTAGCCGTGGCTTTTCAGCGGGGCGCATGCTCAGCTGCCATTTCCTGTAGCCGCCGTTCTTCTTCCTTATAACAGAAGTTTACAATCAAAAACCTTCTTCCTTCACGCAGCGTTGCTCGGTCAGGGTTTTCCCCATTGCCGAAAATTCCTACTGCTGCCTCCCGTAG
+
89/21/4959,5,++0023:3.264-131768384/96,&)(%%/)*--)'((-2*084),.,-.615'/,+..3*,))-97+6++,13/0,4/--1./+3.52.,+*+-23/-0++..18:94).6.-/.'+&%-&'(+4<545<:;200004;;;95;0+*..-:---10./.7/4/)**/.4(2&*-.-,4/;471600.,+-0,*)).20/-++(*%+,.,.0:9;+010:50:92,/2;2677,*)(1.4486./0;/;3334.../46<9765.)%%$%(,(,./253202/63+-465555.1160-0-...-16;7.1124877:5,*/-+./4.2(+%)*0,/0(+%%-//15401200((&,787+2-*,.-3.007697:742486/0-.)2(/3;,3011108:05161-&''-')''/2+---.0*,--212))7707-(&%)).1&7/886303826955556889(0+.(-./67622.5;6731./2.-*++*1-+13/&').177:16578;22967<0(+20:7892+1/.4../82215*7);9*.5+'&((+-5/-1//-/+,,33-+(...)/1:55866-477,'-26-,,7*1+++&%00'$*'&$),.0346(.(+''%%-*.-6,+'+$'%)&./'0.36313551,/-*/)1/,,,,+/)(+421551910)),1.0158**)&(0+00*+016+2.($%'(%$((+662*,/-.1:/1.3<9654/*--/14+.3/&(*/6381/001378/1+//129711211.02;88473,-/02564234761<:--1/+,,,((**.,--*0-22+--.00.++,11./0)-,1((&((%*.*39190.))'*-*/,%)+.+,3.,5/4--.055&432+..-+/-+,*-259/10-,-+-1.5334527:,/5:8454181.2/48:71+.//28:855/4*/0.2224554/2/-25*2.:010707((&*&02:...1*0/70.69.*'''&))&)*,-1488,'++**2-/5;4//-.047578;;95:53+)*'(''(()1/.)&)((1;7122;86/476./65868;:7097052412/,0-*,00-7984/3+370)14;4-5/.47,-430/11/%$*,+/+-/4-5:.-87,
@d557083d-96f2-4248-bee9-4d437187fa19 ch=387 read=114307 start_time=2019-12-13T10:21:58Z barcode=BC01 runid=2c9cf7bc05858273f10e7d7ec552fc0bd742dc3e
TGGTATTACTTCGTTCAGTTACGTATTGCTGGTGCACAATGTCGGTGTCTTTGTGGCTAACCTGTGCCTGTCGCTCTATCTTCAGTTTACCTTGTTACGACTTCACCCCAGTCTCATGAATCACAAAATTAAGGTAAGCGCCCTCCCGAAGGTTAAGCTGCCTACTTCTTTGCAACCCCTCCCATGGTGTGACGGGCGGTGTGTACAAGGCCAGAACGTATTCACCGTGGCATTCTGATCGATTACTAGCGATTCCGACTTCGCGTAAGGTCGGTTGCGGAACTCAATCCGGACTACGACGCGCTATGAGGTCCTTGCTCTCGCGAGGTCGCTTCTCTTTGTATGCGCCATTGTGGCGTGTGTAGCCCTGGTCGTAGGGCCATGATGACTTGACGTCATCCCCACCTTCCTCCAGTTTATCACTGGCAGTCTCCTTTGAGTTCCCGGACCGCTGGCAACAAAGGATAAGGGTTGCCCTTTCGTTGCGGGACTTAGCCAACATTTCTAGCACAGGCTGACGACAGCCATGCAGCACCTGTCCACGGTTCCCGAAGGCACATTTCTCATCTCCTGAAAACTGCGTGGATGCTCAAGACCAGGTAAAGGTTCTTCGGCGTTGCACATCGAATTAAACCACATGCTCCACCGCTTGTGCAGGCCCCGTCAATTCATTTGAGTTTTAACCTTGCGGCCCGTACTCCCCAGGCGGTCGGCTTAACGCGTTAGCTCCGGAACCACGCCTCAAGAACAACCTCCAAGTCGACATCGTTTACGGCGTGGACTACCAGAATTGTATCTAATCCTGTTTGCTCCCCCACGCTTTCGCACCTGAGCGTCAGTCTTCGTCAGGGGCCGCCTTCGCCACCGGTATTCCTCCAGATCTCTGCACTGCCGCTACACCTGAATTCTACCCCCCCCCTCTACGGACTCAAACACGCCATTATCAGATGCAGTTCCCAGGTTGAGCCAGGGGATTTACCACATCTGACTTAACAAACCATACCGTGCGCTTGCGCCCGGTAATTCCGATTAACGCTTGCACCCTCCGATATTACCGCGGCTGCTGGCACGGGTTAGCCGGTGCTTCTATGCGGGTAACGTCAATGAGCAAGGTATTAACTTTACTCCCTTCCTCCCCGCTGAAAGTACTTTACAGCCAGGCCTTCTTCTTCATACCGCGGCATGGCTGCATCAGGCTTGCGCCCATTGTACCAATATTCCCCTACCGCACTCCCGTAGG
+
#'%('-)').-/*/86',2-,,67327012673--%#''$&-.08/&1066.()%%$$'',/,)+%)447::455554)(2)((/-;**)))-(/7.0068850.-595**,(+.(,,-365/1.0*+++*'(&)-))*,995..*'',(),*61-%)*$+1..17;-5:2)02-55.'(*3((*)1++')*+.987565310/123*4107&)'+0(*')('*154929314;644245+./:22+*+*,)5,.*00337-))(&'$/)0/0+2,&%&'+%,/1-80+,1:2952/.&/%('*(.1234833''3)221*.-)++++,,&*./+0.-50+'(,+/.8:/24((&%&%(&,)).34:,+3720'.&(/*/3/3433.-..52359:::9276)*66502.),3//280,/29983;3/021-12291..27:16-04,)''*+0801.900)+*555./0..8/2*&&+(*36501+8122/1/&-**)/-09(**+&+*0&+8864344)8+'(-+**)(),-4687/6'$')+/:67+),+*++(-/-98/.45971.)'*-1/))0).144<83,,-//0--0;559528).045,5))*'.-.20-*)+-1'&,.,38-/9122211001+-,&(*)*+)**-.288+(56488<75:<;.431;:7(3-)-(''-,60,-111//:91,6:.3/-.1---*7-1++')+*)--2(&')',4+000535,,))'()+.8-5,5.566757799259;)+)+)+&,+)*-037/0+-00)+',-,2./59740:*%'*.:78.+-.,1:.,'($''')*,/()($',.4<9758&,23*--.07/8/012/32.8100:92-4*++;:997715')%$))'(.)**-1-)&1.5.325,3:7450,021/+--./3:.4)+&)(,&(*+,05666877/79<23.147492/354'/405,11/&%0./134676867-++))+03),,07.1730+*))*-65*&+,899;5:3337/1-++0,*--7;9..%%&)*07128-)++*+600-4++,.2201.(1/'.40122.-+.')&+('('*+0-3....15/6(/+0-7/-(,,(',-19*1<41,243-,/34463,-,*,*''**'24-1/413:.4,&,2.02'('%('))-,./.-.,./5//4023+0063+)02+-%0'4,4238.:4.*/05),(+-.:1.178)
@bf2ccd6e-d646-4254-8db6-088a0e21aaf2 ch=408 read=34996 start_time=2019-12-13T10:21:55Z barcode=BC01 runid=2c9cf7bc05858273f10e7d7ec552fc0bd742dc3e
CTCCTACGGGAGGCAGCAGTGGGAATATTGCACAATGGGCGCAGAAGCCTGATGCAGCATACATGCCGCGTGTATGAAAGAGGCCTTCGGGTTGTAAAGTGCTTTCAGCCGGGGAGGAAGGGTAAAGTTAATACCTTTGCTCATTGACGTTACCCGCAGGAAGAAGCGCAGTAACTCCGTGCCAGCAGCCGCAGTAATACGGAGGTGCAAGCGTTAATCAGGAATTACTGGGCGTAAAGCGCACGCGGGCAGCTGTTGATCAGATGTAGAAGTCCCGGGCTCAGCCACAGAATTGCATCTGATACTGGCAAGCTTGAGTCTCGTAGAGGGTAGAATTCAAGGTGTAGCGGTGAAATGCGTAGAGATCTGGAGGAATACCGGTGAGCGGCCCCTGGACAGACTGACGCTCAGGTGCAGCGTGGGAACAAACAGGATAGATACCCTGGTAGTCACGCCGTAAACGATGTCGACTTGGAGGTTGTACCCTTGAGGCGTGGCTGAGCCTAACGCGTTAAAGTCGACCGCCTGGGAAATACGGCCGCAAGGCTAAAGCTCAAATGAATTGACGAGGGGCCCGCACAAGCGGTGGAGCATGTGGATTTAATTCGATGCAACGCGAAGAACCTTACCTGAATGCTTGACATCCCACGGAAGTTTTTTCAGAGATGAGAATGTGCCTTCGGGAACCGTAGGGCTGAGTGCTGCATGGCTGTCGTCAGCTCGTGTTGTGAAATGTTGGGTTAAAGTCCGCAACAGGCGCAACCCTTATCGCTGTTGGCGGACCGACCGGGAACTCAAAGGAGACTGCCAGTGATAAACTGGAGGAAGGAATTAGGGATGACGTCAAGTCATCATGGCCCGCGCCACGACCAGAATTACGTGCTACAATGGCGCATACAAAGAGCGACCTCGCGAGCAAGCGGACCTCATAAAGTGCGTCGTAGTCCGGATTAGTCTGCAACAAACTCCAGAAGTCGGAATCGCTAGTAATCGTGGATCAGAGAATACCCACGGTGAATACGTTCCCAGGCCTTGTACGCACCGCCCGTCACACCATGGGAGTGGGTTGCAAAAGAAATTGCATTGAAAGCAACAACCTTCGGGAGGCGCTTACCACTTTGTGATTCGCGGCTGGGGTGAAGTCGCTATTAAAGGTAACCG
+
.20,&(+&48*,30-//+-/,4++-0,1.++,/0;11:61010')(&)52223-))&)%'$$&'(+/')),')'*+-/)&)+,0*+)*)605800293,-+,,&/*&(.3/87)(+**)(*(**70.2545/*0-.5.-455.-0.'1366--2*).,-*-+'--'+(/*)(*3./084543-,/1339846&4021.)23+*0+004:934,4,3+10*))((-+*,+-9975689:2434*-)-%1'.$$$&'3+&%/2+.097+*()'&)/.)(3124/,&)&%&)*&&((&*.02+*+**;8674-/')')+),-.(,/4.,'0.4.22&3(3,(+%$.$%').070)+7,*..4/.,)',555:0./,)/.059854,$&%,(174+-46:,*(-+++))'./1./2368-((*)0.+'%%0335-0.).)),+43;.,29766,1$)'2596:<5-+*+'01220/010/.+05-0(191*0.*.4/1,1*))+',-.).&,+332346*,66897.-1/0.6,)*(),218561668-431376(./358/..:655504.&/555290*+'--++,*1201(+,/4./-0(333/613*+./0999857./9-/.-,*/*,.'))..((***&+/,21)$-*.(,+//;8<-8--*+-0/))2++1546;8-9+89577998.-(&)**&'+*,044451:221:8679447776915821/-0),((.',)**03+)232$/%()+.01.32.18.0/..1%%-&-*(''*/)))'$&&&+,4./988;*-+,-.2404('),(+,28/+++2'+1-2(*#$(&'*562113.11242.,,')($)(/.7/'($)'%&*+1--+%%$$%(,-06232352341,0..*032)%'&&++-0*./145577:$0'2,7602'(.1'*1/1/24584741)/-(1*('041((&%&),*''*&%$''()3.8096864++%(+/-/17,1447***')..'.*%',-32//9/).,,1.0*(/76.3.-//1')).2+,'(&()22.2-)*%0,**)/2*.;22145+$(&$-&)++/.**+'#&'()))-1195,8/*.3+9-:,,68+..70-066886--/++*&)*()(/./172(%%%%41*-+/199:/
@b76aafd7-2722-4301-b523-f0394be2055b ch=190 read=177515 start_time=2019-12-13T10:21:46Z barcode=BC01 runid=2c9cf7bc05858273f10e7d7ec552fc0bd742dc3e
CCGGTTACCTTGTTACGGCTTCACCCCAGTCATGAATCACAAAGGTGGTAGCGCCACTCGAAGGTTAAAGCTGTGCTGTACTCCCCATGAATTGGCGGGCGGTGTGTACGGGCCAGGAACGTATTCACCGTGGCATTCCTGATCCCGTTTACTAGCGATTCTGACTTCGTAGGTCGGTTGCAGACTCAATCGGACTGACGCGCTTTAGCAAGTCCGCTTGCTTGCTCTCGAGTCGCTTCTCTTTGTATGCGCCATTTAGCAGCACGTGTGTAGCCCTGGTCGTAAGGAGCCATGATGACGACGTCATCCCACCTTCCTCAGTTTGTCACTGGCGGTCTCCTTTGAGTTCCAGCCCGGACCGCTGGCATTAAAGGATAAGGGTTTGCGCTCGTTGCGGGACGGCAACATTTCCTGTACAGGCGTGACGACAGCCATGGCACCTGTCTCACGGTTTGAAGGCACATTCTCATCTCTAAAGCTTCCGTGGATGTCAGGCAGGTAAGGTTCTTCGCGTTGCATCGAATTAAACCATGCTCCTGCGCTTGTGCGGGCCCCGTCAATTCATTTGAGTTTATTGCGGCCGTACTCGGGCGGTCGACCTTGCCGATGAAAACCGGAAACCACGCCTCCAAGGGGCACAACCTCCAAGTCGACATCGTTTGGCGTGGATGCCAGGGTATCGTCTGTTTGCTCCCCGCTTTCGCGCGACGTCAGTCTTCGTCCAGGGGCCGCCTTCGCCACCGGTATTCCTCCAGATCTACGCATTTCACCGCACACCTGGAATTCTACCCCTCTACGAGGACTCAAGCAGTATCAGATGCGGTTTAGGTTGAGCCAGAGTTTCACATCTATTAACAAACCGCCTGCGTGCGCTGCCTTAGTAATTCCGATTGCTTGCACCCTCAGCGCCGCGGCTGCTGGCTGGAGTTAGCGGTGCTTCTTCTGCGGGTAACGTCAATGAACAAGGTAATAACTTCCTCCTTCCTCCCCGCTGAAGTGCTTTACAGCGAAGGCCCCTTCTTCGCTTACGCTGGCGTAAAACATCAGGCTTGCGCCCGTTGTGCAATATTTCCCCTGCTTTTCCGTAG
+
50(.0+&+$'(#/3%,/.-183,557.+-/:5531545'(%+&''&)0-..0,/6.022..2.40546,&,++)&'%$($&&+-3)&()%&*(*))+69105550,$$((3419%236654789:0006,007204;-((+225*('(,++*,,+,/26:530(//6/($&+,*'().2.0(*+*&,(3+1(4-/)),.1.&*,,+&#$(+*,+)().)')''()*+''&#(/0-0181760:5,.366878<80;)'&&',)&(++662432.9.-18:9(0(%0+,+0;573220.*-,2359982:8,/66;-6+-+-0:2-/5576362'33327)+/1/(.642(%)*4*3:364+*+''&$%$./(2.660,/42/6'()****(/)(&)2-)()))-520/:./*(),-0((1,%(//4832/-0.()(,)(,-)*/20204283.()).+,,)-.2811745+)(''++%'+/37669;:/+)*(('.,/3211-2/298;534032116780*.+/.97374**,,+'&),())+*.17-2-271+114.7180)187-0.4;/)'%&&-+/-,**+)-%+24&63*,%(&%))12.'&%')+&))**,3(.5'**-1.6'*%+270+./5-58/6-0*,-./77378764-(.1134+(&$,2-.&$*)0)$*7,+33($%*01-'%')/2*&(#$()//:866++3,,419,(09:/3869:7;745826/(-%+0659,7/*+2210*/01+:;.*)+,*-+--/64430304-0+5860444/3)$)')34710+.%2.432213433'723,*+1,2)*038+-&'(70/+-/22/&(**1-''57:25:7//-*$'%%+&)))--)..81;34.')+$'().-./9523+&&%%%#&+,/..1-2,)%,1**0/--0('(%)0547<:624-.004886892,)('((-)-+0***('(--'))/52;6446/40*-0(,-$*%(),0+))',)*.14-720-744:1'%%#%&()%+-+*)&*/*()+-(543/4./.3:0$0*%,'--5/*$--&((&$$%##$$-0-2,,
@d669652d-50e3-420a-8e05-2df87dcdc30e ch=221 read=65870 start_time=2019-12-13T10:21:16Z barcode=BC01 runid=2c9cf7bc05858273f10e7d7ec552fc0bd742dc3e
TCACACAGTCATGAATCCTGCGAAGTGGTAGCGCCCTCCCGAAGGTTAAGCTACCTGCTTCTTTGCAGCCCACTCCATGGTGTGACGGGCGGTGTCTTTAAAGGCGGGAACGGTATTTCACCGTGGCATTCTGATCCACGATTACTGCCCGATTCAAGCTTCATGGAGTCGAGTTGCAGACTCAATCCGGACTACGACGCACTTTATGAGGTCCGCTTTATATAAAGGGTCGCTTCTCTTTGTATGCGCCATTGTAGCACGTGTGTAGCCCTGGTCGTGGTGCGGTAACTTGACGTCATCCCACCTTCCTCCAGTTTATCACTGGCAGTCTCCTTTGAGTTCAGCCCGGACCGCTGGCAACAAAGAGTAAAGAGGTTGCGCTCGTTGCGGGACCAGCAACATTTCACAACACGAGCGGCGTATGGCACCTGTCTCACGGTTCCCGAAGGCACATTCTCATCTCTGAAAACCTCGTGGGATGATAGAGACCAGGTAAGGTTCCCTAGCGTTGCATCGAATTAAAACCACATGCTCCACCGTTTGTGCGGGCCCCGTCAATTCATTTGAGTTTAACCTTGCGGCCGTACTCCCCAGGCGGTCGACTTAGCGCGTTAAACAAACCGCAGGGCACAACACCAAGTCGACATCGTTTACGGCGTGGATTTACCAGGGTATCTAATCTGTTTGCTCCCCACGCTTGCACCCTGGGCGTGATCTTCGTCAGGGGCCGCCTTCGCCGCAATTATTCCTCAGATCTCTACGCATTTCACCGCTACACCTGGAGTCTACCCCCCCCCTCTACGAGACTCAAGCGCCAGTATCAGATGCAGTTCCCAGGTTGAGCCGGGGATTTCACATCTGACTTAACAAACCGCCTGCGTGCTTATTACGCCCAGTAATTCCGATTGCCCGCTTGCCGCCTCCGTATTACCCGCGCCTGCTGGCGCGAGTTAGCCGGTGCGCTTCTTCTGCGGGTAACGTCAATGAGCAAAGGTATTAACTTTACTCCCTTCCTCCCGCGCTGAAAGTACTTTACAACCGAGGCCTTCTTCATACACGCGGCATGGCTGCATCGAACTGCGCCATTGTGCCAATATTCCCCCCTGCGCCTCCGTAGG
+
:1+,**-./-%.)+825($$$%((((,//,(*-0:*1/80*--3,0536,0/*6:4*4/81371&)+&/96%(,/-*+'-3-./695<;789(*,,.5/24'4+*))(#%'&$'$$+,106;6:4500087./0013%&()5-()&(./-*-.;5-+&+//4.32,'*-42364913/25659*:01+,3(0.,,//26/+,672,49326563*-./.+-.117/),)),,//9/53093)+'*.168<87:00,..*,,.-0,+/-.63,3:94(*'(%-*,))*(&'*+*/2366/0(*'2.4;7742)+/4;3/.167.5,,,541-22.94022660*-1.+2:77:7962610,2/6*&%$*)2,*$,,,2,.3898648122:.,&$''-+,)),7,-01.3/./&%1((%%%#$'',*+/6131201'+.32958/,-(/+1,1,181/12445110-7;8.0,,)-.3*&%$#('$&'*;;668.5,/+763)%%%',-1/---.;)0+/./;8+**)+-14887:5692394/1477:26:94%-3065;968;8%()6;4-32++/--/./3)+01-235--14-,0+(/-*,*'('($('%)(%'$&)()#%$*.*)-.1(/'-01/057424248319,&''-+-/5/)*+)'.-$,/'(*0/226+**)-83/24279-++*)+&$''+/)))'631'('&(140,16)*/6,3/))&%&#%3,&0((+3,0:1402'(*/-,*,,-14/4;5+/15..1/023732+'$+*../0200365--/../-/57699/+%)+04).1217.-0212807;175+,,)+)%3/*(20/),/((&')*..,+)+.02/*&.+/.04.0012--+0(.3+//066+,-1367.*)$.'%))'%(+++2.%--*,4*--,1,.8,,/%(,/0608,+'++&(*.-,55*((&%'%$'$&*,,/463*+/3522.0/++,*)1:0+0../6-/(*+&%,,56/0:6517:2-73777782--&+,,1-.2*3(&'()'*+51668///1)325495784;7645045*')()''$'$%(+'-))-*.*,*7./:81*+*'%%%&,0+*.0,
