# Supplementary material for: De novo species identification using 16S rRNA gene nanopore sequencing
Source: PeerJ. 2020 Oct 21;8:e10029. doi: 10.7717/peerj.10029 (PMC7585375; doi:10.7717/peerj.10029)
Supplement: Supplemental Information 3 [file peerj-08-10029-s003.zip › pass_fastq_runid_2c9cf7bc05858273f10e7d7ec552fc0bd742dc3e_549.fastq]

@53e9d791-50a8-4f02-a651-e1973d880190 ch=230 read=121991 start_time=2019-12-13T10:20:58Z barcode=BC01 runid=2c9cf7bc05858273f10e7d7ec552fc0bd742dc3e
CCAGTTACCTTGTTGCGAGCTTCACCCCGGTCCTTGAATCCTACAAAGAGAGTGGTAGCGCCCTCCCGAAGGTTAAGCTACCTACTTCTTTTGCAACCCACTCCCATGGTGTGACGGGCGAAGTGTACAGGCCCGGGAACGTATTCACCGTGGCATTCTGATCCACGGTCACTAGCGATTCCGACTTCATGGAGTCAGTTGCGAACTCAATCCGGACTACGACGCGCTTTATGAGGTCCGCTTGCTCTCGCGAGTCCTTCTCTTTGTATGCGCCATTTAGCACGTGTGTAGCCCTGGTCAGCCAGGGCCATGATGATGACGTCATCCCCACCTTCCTCCAGTTTATCACTGGCAGTCTCCTTTGAGTTCCCCGGCCCCGGACCGCTGGCAACAAAGGATAGGGTTGCGCTCGTTGGGACTTAACTGACATTTCACAACACGGGCTGACGACAGCCATGCAGCACCTGTCTCACGGTTCCCGAGGCACATTCTCATCTCTGAAAACTGCGTGGATGTCAAGAGACCAGGTAAGGTTCTTCGCGTTGCATCAGATTAAACCACTCCACCCGCTTGTACGGGCCCCATCAATTCATTTTGGTTTTAACCTTGCGGCCGTACTCCCCGGGCAGTCGACTTAACGCGTTAGCTCAGGTACGCCTCAAGGGCACAGCCCCCCAAGTCGACATCGATTTTACGGCGTGGACTGCCAAATTATCTAATCCTGTTTGCTCCCCACGCTTTCGCACCTAGAGCGTCAATCTTCGTCAGGGGCCGCCTTCGCCGCAGTATTCCTCCCAGATCTCTACGCATTTTCACCGCTACACCTGGAATTCTACCCCTCTACGGGACTCAAGCTTGCGGTATCAGATGCAGTTCCCAGGTTGGGCCAGGGTTTTATCTGACTTAACCGACCGCGCATGCTTCCTTGCGCCCAGTGAAGATTCCGGTCTTGCACCTCCGTATTACCGCGGCTGCTGGCTGGAGTTAGCCGGTGCTTCTTCTGCGGGCGGAAATCAATGTCAGGCAAGGTATTAACTGCTCCCTTCCTCCCCGCTGGAAAGTACTTTTACAACCCGAAGGCCTTCTTCATACACGCGGCGCTGGCTGCACCAGGCTTGCGCCATTGTGCAATATTCCCCACTGCCTGCCTCCCGTAGGAG
+
$%$.-6/1724/,(&%))))1:7+6--)'()*%(''*853+*%'(('%('(''&'))'(*:9/,0*&(/.-)+--.-1239;8568;.3;;/,.-(28.',-0;3-/54+(&(+5)05.+'$$''--,'-+)..+3*.311656:877.*'&-1/3;667894.,+)%-)./2.1301690.,*-142..1+((()')*903&&6205)7/3(8-862*'(',*+%'()*%%&''/-/.,+.))(-**,(&((+*1.08202/82*'')&*,58449)'')%)(,(+((+,06500673$%%%'+.)5710-.,,+)*238:::5358/+.42:82+5)*+5::../3&(*3.((./162.56//163,103*).64)140,(*-.26/0&/690-6,4*-*0*5)+%&)*513,*0-334.)+%&$'(17*,--/)/-7*1++'(%$**/)-2;2:35/2,+,6,55452.0%24<+0)()++*$++0;33426320(')02.50./-022/1./2,)'*,-9:668/52*02;89<212,1...775,+0131;%(&#$*28-/4*'&%%'*(/+.(),-')*1*5.:641::1,/.88+/-2--,++,406*/121644,&336-..1000/3///25.313-346+(%)%'$),+.24*4,)&'*'-10-5+.--/**'(+.,&%-65+%.&51116:75.(,'+(/)2/68,/20254.292*.,297.%)$&1670220050/-/1117437223;8352),25,77,-75:889;+,%&'$)(100+3'()552)*''*.0.39;10//-,-///(*%#$)(*,8,1+45-0/3.-2+::4356**&'%&+++-..55(,&*$)(,88*8,+/,0-(*637&*,*)53*+,-++*(**.)''*255--)+'0)*'+%&&'&,+/1+(),)**'*01-,,',&&(),-28/1857445/40&)./.176705-,.6+,-/,,0.'560471/60/2/+*-/)+,*,*)*2))'&$&&,+00'+*&3*0)+.*..09)6950162/,.132'00-,,)).0-(*,,-15..,0*00:7<88<12111+00.0/,&%(++6653*..-2:729-3279/02',++2-,-93496,()+&)())/3,4:(*936*-&
@1e8583a3-69d2-4191-89fa-6cd62428e7fa ch=2 read=36879 start_time=2019-12-13T10:20:12Z barcode=BC01 runid=2c9cf7bc05858273f10e7d7ec552fc0bd742dc3e
TTGTTGTACTTCGTTCGATTACGTATTACTCAACGCGAACCTTACCTACACCCATCCCTTGCATTACTCTTAATCGAGGAAATCCCACAGGGACAAGTGACAGGTGGTGCATGGATTGTCGTCAGCTCGTGTCGTGAGATGTTGGGTTAAGTCCGCAACGAAGCGCAACCACATGTCGTTAGTTACTACCATTAAGTTGAGGACTCTAGCGAGACTGCCTGGAGTTGGCTCCAGGAGGAGGAAGGTGGGGATAGATCATGTGCCCCTTGGCAGGAGCTGCACACGTGCTGCAATGGCTGGGTACAGAGATGCAATGCCGCGAGGAATTGGGGCAAACTTAAAAACCAGTCAGTTCGGATTGTGGCTGAAAACTCGCCTACATGAAGCTAAGGTTACTAGTAATCATGAATCAGAATATCATGATTGAGTCACATTCCAGGTCTTGTACACACCGCCAAATCACACCATGAGAGTTGGCATGCCAAGAAGTCCGTGAGCTAACCGCAAGGAGGCAGCGGAAGTAGAAGGGTCAGCGATTGGGGTGAAGTCATGACAGGTAACCCGG
+
$0.-2+-,+0(.&*+*)#)*'))+**,$(),0/001,+)*1.4,.40-.,)1(&(28*.,-.012+,-.,1*.+,$&(*+02-.)'#$$&/0.,4)('.-/*-(*38:888525(0,,05447--.1278886353/236519*562715-.80+,/29''))*05+'*+$+'.*,/.4*%(+,%'(&),*//4-./3%&,0/31-''&'&(*,.3458567)**+'(('+*)*)$,*(050/2.(().02.%%)-3)-',(-/-&($%$$%+*%()&$()(*+*-11*%))/*+69340')*5+*()',+3474.00-010+,'&'-,+'%(&+0,.02881)(&'(,0(+.;306*/1(+)++/,*50,.00&)(%%&()'+'$%&)(-018144)//.42/()/19564+*,)(*'''(',)'&%('%&$*'&%%,64417./-**+*17225*-**,04142,*)*++*2,'(&)($+,)(&-*)6543444887568+()00(-%(*)$%$%&%'$%'%+)*0*+**+,.'5)/(.++--512-$%$#%'(+)/469-,.
@9bc973fa-9448-44db-aa4d-c4a778088651 ch=204 read=84255 start_time=2019-12-13T10:20:10Z barcode=BC01 runid=2c9cf7bc05858273f10e7d7ec552fc0bd742dc3e
CACCGGTTACCTTATTTGACTTCACCCCAGTCATGAATCACAAAGTGGTAAGCGCGCCCTCCCGAAGGTTAAGCTACCTACTTCTTTTGCAACCCACTCCCATGGTGCTGACGGGCGGTGTGTACAAGGCCGGGAACGTATTCACCGTGGCATTCTGATCCACGATTACTAGCGATTCGACTTCATGAGTCGGTTGCGAACTCCAATCCAGTTCCTGACGCACTTTATGAGTCGCTTGCTCTCGCGAGTCGCTTCTCTTTATGCGCCATTGTAAGCGCGATATTAGCCCTGGTCGTAGGGCCGCTCCGGCGTCATCCCACCTTCCTCAGTTTATCACTGGCGTCTCCTTTGGTTCCCGGCCGGACCGCTGGCAACAAAGGATAAGGGGTTGCGCTCGTTGCGGGACTTAACCCAACATTTCACAACACGAGCTGACGACAGCCATGAAAGCACCTGTCTCCACGGTTCCCGAAGAATACGATCTCATCTCTGAAAACTTCCGTGGATGTCAAAGTGGTGCGGTTCTTCGTGTTGCATCAGATTAAACCACATGCCCCACCGCTTGTGCGGGCCCAAATCAATTCATTTGAGTTTTAACCTTGCGGCGTACTCCCCAGGCGGTCGACTTAACGCGTTAGCTCCGGAAGCCACGCCTCAGGGCACAACCTCCAAGTCGACATCGTTTGCGGCGGACTACCAGAATCTAATCTGTTTGCCCACGCTTTCCGCACCTGGGCGATCAGTCTTCGTCAGGGGCCCGCCTTCGCCACCGGTATTCCTCCAGATCTCTACGCATTTCACCGCTACACCTGGAATTCTACCCCCCTCTACGAGACTCAAGCTTGCCAGTATCGATGCAGTTCCCAGGTTGACCCGGGGATTTCATCTGGCTTAACAAACCGCGTGCCGCGCACGCCCAGTAATTCCGATTAACGCTTGCACCCTCCGTATTACGGCGGCGCGTAGCGGG
+
*&*,)')/&)*0*%5-').06511-::9*.09442186624.4,-.3541+++)0-382-6.))*+.40;24(0-/28/1245709:-1561994()*1;202:72.%&&)96:9869310,/128:33.1)/,/+-795463,.1252821.:2/-...-&((-.8166667883420,01:1-*-'*+.&408/1''3-..(0-31**-2./&$)24+,)*-55..+&'(+-//200/3/3-,'%,+.,0.*+1./:6-+*-8:</8./(+.,./0($)$/''#&')&+38814.)350.&#%+(&$'(++20210*173<9712.//71+/0'73.30(,(+2317*,-/4341-/27.9189.-6/510(')0*,2:982)//1.++-()-*-.6/2,823/...+/0*/22-02*()*34/0157/....476/+,1)&'#&+,*,/75-+01/3-(+2:919,)(')%%&%'((%..4543/0,0.-442/3954579<:75663+&('(,(%%*,*0+0871/-,-+.1/1%'+.+<<;98/0/1.765-027-+/,*-88840/6-&'()-0+2)*+05:1101;;-286,8,,,1/1),-0009;.'405/9545625272)(&&'($(01/3/,--*22/226950))4-,+,9756/-,-+),.42637871:7+,'(('*),.37831(),+07520((13-%$$%%)(,1:1/*'**.34,%*0/'*.00488;982:'*.-&02+*12/70*)('/)*72,3,4,41''&001366465745<:43/3)-+3624832)1*202/%00961+*)'$('),.23620'*,.,/6.)0)(*)+1//023:551-226**%05,)-,.'.4-..)(*'%%)(/,5581,*&%%((0&&&#%&,,,4-*+.467:20)(4-374/./0)+).43-46.4215'0*1-&''%)($(###$$
@1f7da37c-f8fb-45a7-81b4-16c1e388f2b9 ch=188 read=162257 start_time=2019-12-13T10:20:01Z barcode=BC01 runid=2c9cf7bc05858273f10e7d7ec552fc0bd742dc3e
CTCCTACGGGAGGCAGCAGTGAGGAATATTGCACAATGGGCGCAAGCCTGATGCTGGCAATACCGCGTGTATGAAGAGGGCCTTCGGGTTGTAAAGTACTTTCAGCGGGAGGAAGGGTAAAAGTTAATACCTTTGCTCATTACCCGCAGAAGAAACACCAACTAACTCCGTGCCAGCAGCCGCGGTAATGCTGGAGGTGCAAGCGTTAATCGGAATTACTGGGCATCGCAAAGCGCACGCAGGCAGTTTGTTAAGTCAGATGTGAAATCCCGGAGAGCACCAACCCTGGGAACTGCATCTGATACTGGCACCGAGTCTCGTAGAGGGTAGAATTCCAGGTGTAGCGGTGAAATGCGTAGAGATCTGGAGGAATACCACCGGTGGCGAGCGGCCCCCTGGACGAAGACTGACGCTCAGGTGCGAAAGCGTGGGGAGCAAGCAGGGATTAGATACCCTGGTAGTCCACGCCGTAAACGATGTCGACGGAGGTTGTGCCCTTGAGGCGTGGCTTCAGGAGCTAACGCGTTAAGTCGACCGCCTGGGGAGTACGGCCGCAAAGGTTAAGGCAAATGAATTGACGGGGGCCCGCACAGCGGTGGAGCATGTAGGTTTGGTCGATGCAACGCGAAGAACCTTGCACGATGACATCCGGAAGTTTCAGAGATGAATGTGCCTTCGGGAACCGTGAGACAGGTGCTGCATGGCTGTCGTCAGCTCGTGTTGTGAAATGTTGGGTTAAGTCCGCAGCAGGCGCAACCCTTATCCTTTGTTGCCAGCGGTCGGCCGGGAACTCAAAGGAGACTGCCAGTGATAAACTGGAGGAAGGTGGGGATGACGTCAAAGTCATCATGGCCCTTACGACCAGGGCTACTACGTGCTACAATGGCGCATACAAAGAGAAGCGACCTCGCGAGCAAGCGGACCTCGCCAAGTGCGTCGTAGTCGGATTGGAGTCTCTGCAACTCGACTCCATGAAGTCGGAATCGTAATAATCGTGGATCAAATGCCACGGTGAATACGTTCGGGCCTTGTACACACCGCCCGTCACACACCGCCGGGGTGGGTTTGCAAAAAAAGTAGGTAACCAACCTTCGGAGGCGCTACCGCTGTGATTCATATGACTGGGGGTGAAGTCGTAACAAGGTAACCGG
+
+.2*,-3*7.+1--9892130&/,-51/80.+,..7:9:2/*..0*0213381+$%&-(***05/146-0+1.26'&+,.-78;7*4339115:71400/582/)((.+*//2001&'+8;-./2320.35.72.066&,0),1*(*'*0*$+*(')-)&%**00//551577;55//)5/5210.1..,0050.1/+/27724/7/9-//++4+4-565:722*.,+/5;8+001.1/0-(3715170+-6260581/0200+-2*'171*/''&%&%(*.).*'&&.,-.0599:95,+**)1,0*)(+''&)*+.35730.25322/*/+0.')3937.-.,4//-04.,,113-,,+-045:8./0-3-)(*$'207+3*)(*/0&54:55,08:9;610,0,+-,,.,,1/06453,),)(+,55;9))*,::'7%44+-.5-/1735:*,6;955645/025;76;:55/()*-0--,(,,-,.7+-366*+-+*,-..2594353%/)(*+,,-+*).-9260:72/%)*.3/,55(()))0(,.,+-1/*&$('''(&*+.4-..81928:68;9-08,+...-'))0/',(%(&)&(#)+.7115710,./:85968101-/40*)(%''''$&&&(5*,+/+'6*,;;-2/../.-,**&3+.::;8/;8040//000326,1869;63111-60007756.+,,-:694463223/5./366:86984--73+-.'*((/-+--)/1,(2.02&&.()/:+,75551:3.-/4,.893845659(00'*+.78:9543///15(+&+))*-,10745;;354357783*+&'(*3;9/00632.+*&&');;69882,**(*0,/38323041/3.-.024579-)'&'(+-1*51**)*)/.46;.84834645.4-6/()&*++:999849(,%5)6.***))-/34/7///87576544,3+)*5181511$+'%(*4/12::8::588807880-*')*.947:5494'46807.*&)*,-/1:83;8/.3,.*-*-(&%#*+'%&&*/.60()05:;2-**))-+*3**&)(.+5:2(4'+1*('((/7/1'*0167951-**++-+--24-+()+()2-+*410:/9698:50/
@974b331a-1ccf-43a5-bd49-b5a95e38b453 ch=230 read=121838 start_time=2019-12-13T10:19:42Z barcode=BC01 runid=2c9cf7bc05858273f10e7d7ec552fc0bd742dc3e
CTCCTACGGGAGGCAGCAGTGGGGAATGTGCACAATGGGGAAACCTGATGCAGCAGCGCCGCGTGATGATGAAGGTTTTCGGATCGTAAAGCTCTGTCTTTGGGAGATAATGGTACCCAAGGAGGAAGCCACGGCTAACTACGTGCAGCAGCCTGCCCGGTAATACGTAGGTGGCAGAGCGTTGGATTTACTGGGCGTAAAGGGCGTAGGCGGATGATTAAGTGGGATGTAGCCAGGCTCAGCAGGTGCTGCATTTCAAACTGGTTATCTAGAGTGCAGGGGAGAGGAGAGTGGAATTCCTAGTGTAGCGGTGAAATGCGTGAGAGATTAGGAAGAACACTGCCAGTGGCGAAGGCAGCGACTCCTGGACATAACTGACGCTGGAGCTCAGCGTAAGGAGCAAACAGGATTAGATACCTGGTAGTCCACGCCGTAAACGATGAATACTAGGTGTGGGGTTTCAACACCTCCGTGCCGCCATAACGCATTAAGTATTCCGCCTGAGAGTACGGTCGCAGATTAAAACTCAAAGGAATTGGCGGGGACCCGCACAGAGTAGCCAGGCATGGTTTAATTCGAAGAGCAACGCGAAGAGCCTTACCTACACGCAGCATCCCTTGCATTACTCTTAATCGAGGGAAATCCCTTCAGGGGACAAGGTGACAGGTGGTGCATAGTTTGTCGTCAGCTCGTGTCGTGAGATGTTGGGTTAAGTCCGCAACGCAGGCGCGAACCCTTGTCATTGAATTACTACCATTAAGTTGGGGATAAGCAGAGGACTGCCTGGAGTTAACCAGGAGGAAGGTGGGGATGACGTCAAATCATCATTACTTATATGTGTAGGGGCTACACACGTGCTACAATGGCTGGTACAAGAGATGCAATACCGTGGTGGGCCAAACTTTAAAACCAGTCTCAGTTCGGATTGTAGGCTGAAACTCGCCTACATGAAGCTGGAGTTACTGGTAATCGCGAATCAGAATGTCGCGGTGAATGCACGTTCGGGTCTTTACCGCCCGTCACACCATGAGGAGTTGGCAATGCGCCCGGAAGTCCGTGGAAGCTAACCGCAAAGGGCGGCGGCCGAAGGTAGGGTCAGCGATTGGGGTGAAGTCGTAACAAGGTAACCGG
+
&)+5102(:90460-10/5559:-.+*)**43/4'--20'*,'0/+,05511.,+)+'*+(*++,)***,+-,*.-46.//9///.536-*,.7757.09:*/,)'(,(&$%,,*.,'+'/)&.*()(31,-0-..4-)$)*%+'((---102(')(''.+6''')'4.05,3)(%%%((-1+4)*36'&))+721.,)-,)1231333::8<9:9-6.7.3:5;98-&'%#$$$&4237,-/2436*.,,-+39),/9.122+34,-145.,,..''/.1.)*&--))%(*0-5-5,/3,),.+'$**05.-31-+-,.(%%%''&9*,650.,.21'(#&-,,)4,4.)*&'*0../.03105*,4/+(+''')(##')*.&'*.6(($$')(&1*)+-430/),-(3'+)3256:)+754,-1*'*-06557::-,*,'()+&-'%-&/),'//*(/9+,&('13258-1685363+**(*&()*-60+.//314-031-(((&,).0965&(*().,-;<.2//.0+/,.1322*-*34-*/1+*+/0/&&%&'(-'%*/))**,6:859490,,.*(*,3.1.../1,,(/0+0./6+**&*&*%&')0.81/1..-2/,--+2.2-.-)),*%,*,)07+587$/934456//.-.66,3..7775302)+16)+83.00+-******,,)*4-526.8-((41;12027+&(5,,'($-.+'+%*(18...-,4*0+$$$*&%(&)/620536.3-+%.*&&$$%&*))(,+65573-0/)'.0,0.1-0,)/-*(-')&,22/21218777;311204'(&(')&'*/014460+,605840++&),001.*.0411500545+--''')(/0230..40731../-))29;;67:36;;4:;998758,-137)/)4,-.455320*35+-7/10-../1(**''54.++/,))*%)0,7,6*-+-2..2*-00//1-*+1//421&,$&(1-1%(((''%$(.735;723300-/633,+.)(-,.*-*(,-&+'))')'(('(432./),-,,-0363234:)0+)'',),+0+(*((*1/-1-,+-..-*3+)31.)%',()2,-.04)+'/(/*6538
@6982716e-a17f-4a01-bbf2-cf17b5d5d029 ch=34 read=97026 start_time=2019-12-13T10:19:42Z barcode=BC01 runid=2c9cf7bc05858273f10e7d7ec552fc0bd742dc3e
CTCCTACAGGAGGCAGCAGTGGGAATATTGCACAATGGGCGCAAAGCCTGATGCAACCATGCCGCGTGTATGAAGAAGGCCTTCGGGTTGTAAGAATACTTTCAGCGGGGAGGAAGGGGTAAAGTTAATACCTTTGCTCATTGACGTTACCACCCGCAGAAGAAGCACCGGCTAACTCCGTGCCAGCAGCCGCGGTAATACGTAGGTGGCAAGCGTTATCCGGAATTATTGGGCGTAAAGAGGCAGGCGGCAGCAGGGTCTGTGGTGAAAGCCTGAAGCAATTTCGGTAAGCCATAGAAGGCAGCTAGAGTGCAGGGGAGGATCGTGGAATTCCAGTAGCGGTGAAATGCGTAGATATATGGAGAACACCAGTGGCAGAAAGGCGACGATCTGGCCTGCAACTGACCTTCAGTCAGCGTGGGGGGGCAAATAGGATTAGATACCCTAGTAGTCACGCCGTAAACGATGAAATTACTAAGTGTTGGATGTCAAAGTTCCAGTGCTGCGGTGCAGCATAATAAGTACTCGCCTGGTAGTACGTTCACCAGAATGAAACTCAAAGAGGAATTGACGGGGGGCCGCACAAGCGGTGGAGCATGTGGTTTTAATTCGAAGAAGCAACGCGGAAAAACACCAGATCTTGACATACTCATAAAGGCTCCAGAGATGGAGATGGCTATATGAGATACGGGTGGTGCATGGTTGTCGTCAGCTCGTGTCGTGAGATGTTGGGTTAAGTCCACCAACGAAGAGCGCAACCCTTATCGTTAGTTACCATCGACAAGTTGGGGACTCTAGCGAGACTACCAGTGACAAGCTGGAGGAAGGCGGGGATGACGTCAAATCATCATGCCTTGTGACCTGGAGCTACACGTGCTACAATGGATGGTGCAGAGGAAGCGAAGCCGCGAGTGAAACCCATAAAACCATTCTCAGTTCCGGATTAGCCGTCTGCAACTCGACTACATGAAGTTGGAATCGCTAGTATCGCGAATCAGCATGTCGCGGTGAATACGTTCTCGGGCCTTGTACACCGCCCGTCACACCACGAGAGTTGATAACACCTGCCCGGAGCCAGCCGGTGGCCTAACCGCAAGAAGGGCTGTCTAAAGGTGGGATTGATGATTGGGGTGAAGTCGTAACAAGGTAACCGGAAAGATAGAGCGACAGGTAAA
+
-43/*,.'493546758464,.*,,.,3/--/0274480.&/-8++089878752%34389:88::9674656.)+*)./8892*2'+*&,,''*-+'23870+,.-5;.(,****,)&&-2**.143/.0/.40.457436112-5.).'(.5412,,+'%+'&(-4311/+-2/029686842631164/,.*(8//-3241241550/3194:4230)2-1.0.+1.::;986;9,(&,,54;<:8;71,2&.4-1-()**(1++77-3:7,0*'&(,-8/-'6029&79/0.-*((,*,-/1/-(0/253)71)%*,/09+8+),'5(8&&&&$*+499758:.-.99267875,/24/.-6/47:58+8++%&//,,317:..---03/32367:833/+,'(+/),--'&'*,:8664*+,-<<8451/01./1755;)*),1-027),3:;8:6:-1/00&''''+(,/57/356<8:7;702050.10;)%,96/-,)+'+%&$)/('-/,042214551799-)+-.64434<3)2,.+-5241:81272/()&+*//33858/)-9:089*+/110*./2239,..)1()+/5<;-9:98200.)+*),4,5').(.104-1*0+$'&+.09.-,./&568676;2,2408)*'''./76/-.+&,--0)&$(+34434(55128779::467:57878,)*++:765554644248554-154763/353%*(1)9,,*&&+,4623-70,6000317''*0,7<6:3.*%*+()3+49446556,+,+-0302-10/3652//.),090.2-)-*2/210+1/-/-.276;6/57:98866.,*+-3268332&%%)*-,101966-23415788699:29)(,-',*+'+,*.556*)***+7.-0(*-/8914999<809227<**0:.1-(%&&&'&'+219444703)-02.+,/),/90775666612/2),/877;50,..,4/255.-.*-2856777<9694:::9382*+,,097:9*,./,-/5:,/0/*+*,/--/.4/,((%$+-(+*)&).'%-40942/4-,1877--/&')((1200774358-,/+-3/230.../617124'$&)'+-72.-+'*1(/-.64717//)$)((&*)**+,(%$%$#$
@fda702f1-7c8f-420b-8da4-5b72d270a5ac ch=11 read=50769 start_time=2019-12-13T10:19:42Z barcode=BC01 runid=2c9cf7bc05858273f10e7d7ec552fc0bd742dc3e
CTCCTACGGGAGGCAGCAGTAGAATATTGCACAATGGGCTCAAGCCTGATGCAGCCATGCCGCGTGTATGAAGAAGGCCTTCCGGGTTGTAAAATTACTTTCAGCGGGAAGGGAGTAAAGTTAATACCTTTGCTCGTGACGTTACCCGCGAAGAAGCACCGGCTAACTCCGTGCCAGCAGCCGCGGTAATACGGAGGTGCAAGCGTTGATCGGAATTACTGGGCGTAAAAGCGCACGCGAGCGGTTTGTTAAGTCAGATGTAAGAATCCCCGGGCTCAACCTGGGAACTGCATCTGATACTGGCAACGAGGTCTCGTAGAGGGGTAGAATTCCAGGTGTAGCGGTGAAATGCGTAGAGATCTGGAGGAATACCGGTGGCGAGCGGCCCCTGGACTATTTGCTCAGGTGCGAAAGCGTGGGAGCAAACAGGTTAGATACCCTGGTAGTCCACGCCAAACGATGTCGACTTGGAGTTGTTGCCCTTGAAGGGCGTGGCTTCCGGAGCTAACGCGTTAAGTCGACCGCCTGGGAATTACACGGCCGCAAGGTTAAAGCTCAAATGAATTGACGGGGGGGGGCCCGCACAAGCGGTGGAGCGTGGTTTAATTCGATGCAACGCGAAGAAGGAGAACCTTACCTGGTCTTGACATCCACGGAAGTTTTTTTCAGAGATGAGAGTATGCCTTCGGGAACCGTGAGACAGGTGCTGCATGGCTGTCGTCAGCTCGTGTTGTGAAATGTTGGGTTAAGTCCCGCAGCAGAGCGCAACCCTTATCGCTGGCTGCCAGCGGTCCCGTATCAAAGGGACTGCCAGTGATAAACTGGAGGAAGGTGGGGATGACGTCAAGTCATCATGGCCCCGCCACGACCAGGGCTACGTGCTACAATGGCGCATACAAAGAGAAGCGACCTCGCGAGAGCAAGCGGACCTCATAAAGTGCGTCGTGGTCGGATTGAGTCTGCAACTCGACTCCATGAAGTCGGAATCGCTAATCGTGGATCAAGAATGCCACGGTGAATACGTTCCCGGGCCTGTACACACCGCCCGTCACACCGCCAGGAGTGGAAGGTTGCAAAAGAAGTGGTAGCTTAACCTTCGGGAGGCGCTTACCGCTTTGTGATTCGCGAGCTGGGGTAAGTCGTAACAAGGTAACCGG
+
+360*.1*392375102.,1'1'2+,12++*-1;52,+*()+),4;866752/(1,45.3*'*..25133/-'+*'(),/320/753;215:4)+)')19,-/11197*/-6-(*+/943/0//+.</:9.-5693545543:32:/-+''*'+-'+)340820//,.1:880.*'+33/64),*2--7/-0-1/22-207513.7(&,&',4-.1/.068963331;8)+/++&((('&)()32::1465505:556978-'(&)&+24+)3.-.7)6*.)-42.50/11218.--/),+*+,+-+)')&()./587/)+0330/-)1+0/-,3962-%-*,64..50,1386.-*)*-.89203--+()+206./*''*''-3260+'**+*)'*+'(/1/)')(+1$(*'&-/408.)*,:;2.&*))+&&4-49<1106/-/314,.''&10',,---98732+0)*%(26),((16',,,57243441181172046.-.-0900043834+14034:894.**(&%*&''%+).1.,-17+1.434.&+/04;40..,0,./9416:95.5+23+'+'('4(+.;617,,/*1*,0;;2:5<60.30+/&+*20/0((')+(+)).23--5.10/1238401210/+.11-0,+.17:4.2*)**++++'&%)*20/,--*'43649802)*,-0-0+*,9965552843356450-///:88,3)&((,.--),1)045;892757/,/.(/&&&),+2.&22)+/.34''(%%%*,00'++(+-2+(+.--*+0*)-(.,/.5+%)++-16:424451-/,3.63/.541778877776368764&)&)-4.'&*)'(+,2/,/33)'()&/0653509/.21/221.5493))(*-+,,1,*01146()'&(65125;056-/1344*+717+*)%*&3/6.7-02.)-/05782////.-353500--.*,0.8598:63.,'*'09961100)*471.0,(-/9967:908234/6,'+&(%'&)'('+-09199*,73/4039(()+/*&'*++(&+/2:/10:6*&*)','.&''*,'.+))433,/5*+1/8333/20()-.+'1+,/6*$$++,/6/76-*%-()-)')2049+601:9758
@967a09c1-4fdf-4d84-ab2e-f70d4053e78b ch=46 read=117367 start_time=2019-12-13T10:19:35Z barcode=BC01 runid=2c9cf7bc05858273f10e7d7ec552fc0bd742dc3e
CTCCCTGCAGGAGGCAGCAGTGGGAATATTGCACAATGGGCGCAGGCCTGATGCCATGCCGCGTGTATGAAGGCCTTCGGGTTGTAAGTACTTTCAGCGGGAGGAAGGGAGTAAAGTTAATACCTTTGCTCATTGACGTTACCCTGCAGAAGAAGCACCAGCTAACTCCGTGCCAGCCGCGGTATTATGCAGGTGCAAAGCGTTAATCAGATTACTGGGCGTAAAGCGCACGCAGGCAGTTTGTTAGGAGTCAGATGTGAAATCCCCAGATAACCTGAAGACTGCATCTGATACTGGCAAGCTTGAGTCTCTCGTAGAGGGGTAGAATTCCAGGTGTAGCGGTGAAATGCGTAGAGATCTGGAGGAATACCTGCAGTGTGAGGCAGCCCCTGGACTGAAGACTTGACGCTCAGGTGCAGCGTGGGGAGCAGGATTAGATACCCTGGTAGTCCACGCCGTAAGCGATGTCGACTTGGAGGTTGTGTGCCCTTGGGCGTGGCTTCCGGAGCTAACGTTAAGTCGACCACCTGGGAATACGGCCGCAAGGTTAAAACTCAAATGAATTGACGGGGCCCGCACAGAAGCGGTGGAGCATGTGGTTTAATTCGATGCAACGCGAAGAACCTTACCTGGTCTTGACATCCACGGAAGTTTTCAGAGATGAGAATGTGCCTTCGGGAGCCGTGAGACAGGTGCTGCATGGCTGTCGTCAGCTCTCGTGTTGTGAAATGTTGGGTTAAGTCCGCAACAGGCGCAACCCTTATCGCTGTTGCCAGCGGTCCGGCCGGGAACTCAAAGGGAACTGCCAGTGATAAACTGGAAAGGTGGGGATGACGTCGTCATCATGGCCCTTACGATACTTCAGGGCTACACACGTGCTACAATGGCGCATACAAGAGAAGCGACCTCGAGAGCAAGCGGACCTCATAAAAAAAAGTGCGTCGTAGTCGGATTGGGTCTGCAACTCGACTCCATGAAGTCGGAATCGCGCTAGTAATCGTGGATCAGAATGCTGCGGTGAATACGTTCCCGGGCCTTGTACGCACCGCCGTCACACACCATGAGTGGGTTGCAAAATGCGGTAACAACTTAACCCCGGGAGGGCGCTTACCACTTTATGATTCATGGTTGAGGGTAAGAAGTGTAACAAGGTAACCGG
+
'+51()%-(0.*.2-.-02+5*1/).,+/-(+--26218252423*75+,02,*'),*2+))++),013-&'-/2294*63*3%$')&''*,72*)**+4.'*,+,-5-',-.8200801-%)'),-,346191/.1/0:1/7($#$&)-.'+)$'*+-%&++-0.-//(.+,-)(,(&&(%*(10-../+*(+,/6<7/3241*/+-,,..0,.1886.-.06-,-,1010335::.0/5*%)+(,)%'(-)+00--',1-*023'')&*,21,%%''&*3,-/..65/0///*4+*/*''+'('(',/0+0170,)+118.1+3+4+0/-/53/*-./-85,43+*./975,,''+-262010/9044.)((%(&)%''')(&(/50'(0431*),))+-.--.42558268211,/.//0,-(%%+-),%3*2/3778;3,0976314(#&(+./137%,**)%+,,513/.(%&*/-'*)**03&''*.7457/852.2'++*&&&(%)*.226.599896,..('*&0)),-,.5/1434*42:19:458-0)&%%%'1+//0.9:./9++304(%*(**397.,()'*/.0074;:678;842312523+((,,*)/-6.:./96/'-.031.2250&#'(+)+)0;;15)(+*+:90/7//,9.176/0&3+*)37.5.'-,+%/-//00/+(*)6/0/9851+)''(,(*+.*4-,-.-)2,+5.+/20836,,4.')-+,()*,.64&5.*+,*-.&&2*1.+2521*2*),&*')*0:6-,++-.1(,*()():97.+,-,0-.4.-25404+),35791,,,-24-+%&)),0%**0095.5*)(**)%%$)(.43444/--'+*(%'))/.8/.2.*-//.441')%(*')636654.(',$.**&./00.743349794:650&2*-/446;995:02/21/4+-.24545666104677.23231-,-0)2,,,,').,(),-..7999877--/0.))&%'(3,,.;8.3..42)*-,,0--/('(*%)*.6('''(+2/-.+0843,)&(.6418)&*+*''&&%&,''&%($$$'%(((*&1++,.*54/6/.31$(042'--0/4-.0/848*&-.)'$'%*'%(%%(,434(0(+1.*'0
@e39ee2ea-e286-4144-a8ce-a0b773520d22 ch=134 read=99701 start_time=2019-12-13T10:19:34Z barcode=BC01 runid=2c9cf7bc05858273f10e7d7ec552fc0bd742dc3e
CCGGTTACTTGTTACGACTTCACCCCAATCAGCGGCCCACCACCTTCGGCCGCTGCTCATGCGAGTTAGCTCACGGACTTCGGGTGACCCGCTAGCTCTCATGAATTGTGACGGGCGGGTGTGTACAAGACCAGGAACGTATTCACCGCGACATTCTGATTCGCGATTACTAGTAACTCCAGCTTCATGTAGGCGAGTTTCAGCCTACAATCCGAACTGAGACTGGTTTTAAGTTTGGCTCCACCTCGCGGTATTGCATCTCTCTGTACCAGCCATTGTAGCACGTGTGTAGCCCTACATAAGGAACTGATGATTTGACGTCATCCCACCTTCTCCTGGTTAGCAGGCAGTCTCGCTAAGTCCTCAACTTAATGAGTAGTAACTAACGACAAGGGTTGCGCTCGTTGCGGGACTTAACATCTCACGACACAGAGCTGACGACAACCATGCCACCTGTCACCTTATACGAAGAGATTTCCTCGATTAAGAGTAATGCAAAGGGATGTCAAGTGTAGGTAAGGTTCTTCGCGTTGCTTCAGATTAAACCACATGCTCACGCGCTACTTGTGCGGGTCCCCGTCGAATTCCTTTGAGTTTTAATCTTGCGACCGTACTCCCCAGGCGGAATACTTAATGCCGTTAGCGGCGGCACGAGGAGGTGTTGAAACCCCCACACCTAGTATTCATCGTTTACGGCGTGGACTACCAGGGTATCTAATCCTGTTTGCTCCCACGCTTTCGAGCCTCAGCGTCAGTTACAGTCAGAGAGAGTCCCAGCCTTCGCCGTTGTTCTTCCTAATCTCTACGCATTTCACCGCTACACTAGGGTCCCACTCTCCTCTCCTGCACTCCTAGATAACCAGTTTGGAATGCAGCACCCAAGTTGAGCCCAGGTATTTCATCCCGCCAATCATCCGCCTACGCTCCCTTTACGCCCAGTAAATCCGGATAACGCTCGCCACCTACGTATTGCGGCTGCTGGCACGTAGTTAGCCGTGGCTTCCTCCTTGGGCACCGTCATTATCTTCCCCAAAGACAGAGCTTTTACGATCCAACCTTCATCACTCACGCGGCGTTGCTGCATCAGGGTTCCCCATTGCAATATTCCCCACTGCCGCACTCCGTAGGAG
+
52.40*'(%%--2././1191*1.-(-/-1*,,./241()(&*')*-,115,1.,,(+(*'*'(*1/,/650+/*2,55::17/,-%1.(&)''%)))')'-+('),,-0133;8526/*+,,/2478729:)2*'/2287:9525935775/4:0687::9/56343..,-(+264310-+++/.-10.'167320491--.5-+++/819,,51/../26680-5;<.--*+85/71958114373528706.,,/133/-+,.24472249249,,*//-000/0)'(*+8/))+*)3(*+&)%&&(1205;2/012755275.*/4065)((')*(4*-/3576441/,,%&0%())+4-1'*''&1)*'$&'&,/-10343654357())/6*.133566<56&9850200)''''*+++0+,+-'('+/560/014868<80,/-*.7,/00%-''&%'(++/-($('(111626,+.,4)((-.2773254)+4/37777/'()24144.1../4:/6.-'+*,1,.195*)+1-3;9:1,+,,''*,$'')**++--5-1/439121972.36(,,7.63.83,,/.<<5.6/.12&+-2::-4-/+298-129964140*+**+0.-*,,.643319004-*-,(*-))/,/-2'*4*.53,2)--30000156<86775281--.../3497/0127'023046870;//2.*12,)3.62+$,)0/940-/3681/++-.195-7,,-661:('())())*'-'##(*-259;5..0-0576/9''14../0,-02513:80--.&&+(+)/-)+($%$&,'--//5713/87*+2)-,0**)&.+3459371;:.-*()'&&'('/.-0'&''$&*2'($-+*%('((((,/*(*).1.266:825;..554095&)1)&)+.33''-.26,.60808761*+,+48:22220443,0&$'().1/5-4,+*0/135280.060230*)*,++,&&%$-2//24014,23*-18499;./8/--/5/./.058*(+--,5(*'*+-50357,..+%'('&)'*)<44288167,,53/--167),8-/,3125-7680*--,,)&)&)*.**(&+&&(
@730216be-d0d3-44e2-b9fa-731dac196602 ch=451 read=61731 start_time=2019-12-13T10:19:25Z barcode=BC01 runid=2c9cf7bc05858273f10e7d7ec552fc0bd742dc3e
CCGGTTACCTTGTTACGACTTCACCCCAATCATCAATCCCACCTTAGACAGCTCCTTCCTTGCCGGTTAGGCCACCGGCTTCGAAGATTATCAGCTCTCGTGGTGTGACGGGCGGTGTGTACAGGCCGAGAACATCACCGCGACATGCTGATTCGCGATTACTAGCGATTCCAACTTCATGTAGTCGAGTTGCCAGACTACAATCCGAACTGAGAATGGTTTTATGGGTTTTGCTTCACCTCGCGGCTTCGCTTCCCTCTGCACCATCCATTGTAGCACGTGGTAGTAGCCCAGGTCATAAGGGGCATGATGATTTGACGTCATCCCCGCCTTCCTCCAACTTGTCACTGGCAGTCTCGCTGAGAGTCCCCAACTTAATGATGGTAACTAACGATAGGGTTGCGCTCGTTGCGGGACTTAACCCAACATCTCACGGTGACACGAGCTGGCGACAACCATGCACCACCTGTCTCATATAGCTATCTCTCCATCTCTGGAGCCTTTATGAGTGTCAAGACCTGGTAAGGTTCTTCGCGTTGCTTCGAATTAAACCTACATGCTCCACCGCTTGTGCGGGCCTCCAAATCAATCCCTTTGAGTTTCATTCTTGCGAACGTACTACTCAGGCGAATTGCTTATTGCGTTAACTGCAGCACTGAACTTTGACATCAACGCGGTATATCGTTTACGGCGTGGACTACTAGGGTATCTAATCTATTTGCTCCCCACGCTTTCGGGACTGAGCGTCAGTTGCGGAGCCAGATCGTCGCCCTTCATATAGTGTTCCTCCATATATCTACGCATTTCACCGCTACACGCCAGGTCCACGATCCTCTCCTGCTCTAGCTGCCTGGTTTTATGGCTTTGAAGTTAAGCTTCAGGCTTTCACCACAGACCCTTGCTGCCGCTGCTCCCTCTTTACGCCCATAATTCCGGATAACGCTTGCCGCCTACGTATTACCGCGGCTGCTGGCACGTAGTTAGCCGTGGCTTTCTAATAAGTACCGTCACTCGGCTACCATTTCCTGTAGCCGCCGTTTACAACTCACCCTTTATAACAGAAGTTTACAATCGAAAACCTTCTTCCTTCACGCGGCGTTGCTCGGTCGGGGTTTTCCCCATTGAAAATTCCCTACTGCTGCCTCGGCCAAGAG
+
36-/0//8:7;009+/.15:;9.960()0+..891:,/,)*64674467333221254309/-3+3.1&+-6.-1./1,107+(&'$,*)+20)1/0,//64:7887694::96:32-$'%*-+-,0*%+$&-(*'%'&'))%$.556987400+..009./*+-27530-*(&'&)/-0379883+,-*7-2-),41/,**6+0,(+/11//-073433;<,1446-4;;.,16;523823/0.500:4)*1//8/-.3223395;70'2*('())%(+--..+)$(,/20+-275450/0372113-..--6;4026667:0358+-69734,/.+-)+)-,1..0..63.144,,+)4$%&&*.-78+.-/07/7---/4866343455776-1642:45456550;./.:85/8.6+,+).0013454)*''%()*+-+,4865+3)+'+&5*78552691390*6557220-&../4445326:6545054833777:7//,'')*150-.149756536.62::9;95707/,.715&5&3*3<;76..,04011+/-/0.-2.-,00+,22535*(&(.1/6308..6/,**,8.*99<08///))44/2245,/0/-485.'++)%(0(+9,---7,6,1202*)/'.,1670077.43669)7*)*'+)('''(+11,%--321238221+)()+)(.+./428332/75+)*+*82+'.*/-/-,*9.,0/-&274/0)30:..'+%,-:10187581..2,.6113-,(3656;::8998:99871.%+*-10:+0),/23523/2&&%$'$)+(&()-..3./.254/////2++**+335,57*+./.4).'$&'((-/4,*,-89(,;68;:/.//,--244<06.,+--/6/12-..-1+-..:6/100,'++154;4527341(-')--,4:&02//112.,1-1902)/+0091:/.&.-2/54-*+/.1945)&((&),204.*++57678/121063329802:72/0-*,,2108/..6*%%))'()$)+)+3++,526,(*''1;:..,*-/)+6984:7;::;:75;70211.96-8-*(*)+,+.'992/8;..773*,('(0775;070*,05554367*/%)$$-('&%
@bf0a0910-e403-4ec8-8b79-05566806772c ch=73 read=97389 start_time=2019-12-13T10:19:15Z barcode=BC01 runid=2c9cf7bc05858273f10e7d7ec552fc0bd742dc3e
CTCTACGGGAGGCAGCAGTGAGAATTTTTTTTCGGCAATGGGGAAACCCTGACCGAGCAACGCCGCGTGAAGGAAGAAGGTTTTCGGATTGTAAACTTCTGTTATAAAGGAAGAACGGCGGCTACACAGAAATGGTAGCCAGTGACGATACTTTATTAGAAAGCCACGGCTAACTACGTGCCAGCAGCCGCGGTAATACGTAGGTGGCAAGCGTTATCAGGTATTGAGTAAAGAGGGCAGGCGGCAGCAAGGGTCTGTTGAAAGCCTGAAGCAACTTCAGTAAGCCATAGAAACCAGGCAGCTAGGTGCGGGAGAGAGGATCGTGGAATTCCATGTGTAGCGGTGAAATGCGTAAGATATATGGAGGAACACACCAGTGGCGACGATCTGGCCTGCAACTGACGCTCAGTCCAGAAAGCGTGGGGAGCAAATAGGATTAAGATGCCCTAGTAGTCCACGCCGTAAACGATGAGTACTAAGTGTTGGATGTCAAGTTCGGTGCGGTTAACGCAATAAGTACTCCGCCTGAGTAGTACGTTCGCAGGAGAATGAAACTCAAAGATTGACGGGGAGCCCGCACAAGCGGTGGAGCATGTGTGGTTTCAATTCAACGCGAAGAACCTGAATATTGACATACTCATAAAGGCTCCAGAGATGGAAAGATAGCTATGAGATACAGGTGGTGCATAGTTGTCGTCAGCTCGTGTCGTGAGATGTTGGGTTAAGTCCGCGAGCGCAACCCTTATCGTTAGTTACCGTAAGTTGGGGACTCTGCTTGAGAGACTGCCAGTGGTAAGAAAGCTGGAGAGGCGGGGATGACGTCAAATCATCATGCCCCTTATGACCTGGGCTACACCGTGCTACAATGGATGGTACGGGGGGGGGAAGCGAAGCCGCGAGGTGAAGCAAAACCCATAAAAACCATTCTCAGTTCGGATTGTAGTCTGCAACTCGACTACATGAAGTTGGAATCGCTAGTAATCGCGAATCAGCATGTCGCGGTGAATACGTTCTCGGGCCTTGTACACACCGCCCGTCACACCACGAGAGTTATTAACTTACCCGAAGCCGGTGGCCTAACCGCAAGGAAGGAGCGCTGTCTAGGTGGGATTGATGATTGGGGGGTGAGATCGTAACAAGGTAACCG
+
-+1)+/-7-(,,+.33002*'*%+&6<8<1:-81953:5330').)06-+-.710/+/-(0/27+)(,.05,/+2(,*'/.9852/93.1)'((0()61707/,-/21+4,6.03-,.-263-,,,*)*'&&*02..-4..0223+*%'),/4,*,,.%(())03-,,.-.1.,-,,1315820/+,/0.+,(,()('+,/010.-0-/7,.0/<212,-,,$+(+%*+19.)&,+**%,3/1:4,47/*,7,*)&'+('*10+073/3.'-*/*+3.-4588+6:661.100/.,/+,0001143354'5/+))**28178388.1.2.496321/,*+*(+))-1++,373((&)/.1035++0+/8,+,(0512'*('(/83310'(/.805779++&%$&()--,00('%))&'*(-*'*'$(01:52),0'1,1+(*1*68(*//31/12-%+'*)+,1<93/-/.,'*+-172,,.185:6:876-,)(29'34*+)0/1.1-%,*6.0,%-&(*0)$,.,,'&&$,.7857;7-,1)+((++3,)&)&*111,&)4,224-,40()0:.*+*.1:47-.215-.01*)(%',.39-&0-131.854/.*'$.')&%$%(+$,-+.04546-,**090/1104'''*+,:9:67&'+4,11*(&&'*+,--+1-.5272239,54<*-/621''').7777635..+-./:/580412'/(),'(&(*1/5072;425123/:/..1:114*+.-*/)/76,6541,(&'&&%%&)*8.+++'(*%$&++'-0,+-.46*''**3-'17287777899<9688:844.30**,214444<48/+,++)&))),.67425426;:;50-*+&,&%%)*-(*.,.,0,)/:1.*)&%%*+1(+-;<85<11415;;6/99:<756(++36/-+0+,-/599767,6,,-3+,**+56.8.-2:161856472122/1+*&%&'''-.%0'(&(+)/)+--,741325;4430*444-5(*+/+1-2:5/80.06565562/.-'&*20(*&.'('&%1.+'*+*781.0/0,(*076+.12-/*/+*('+-)*,%101.-32397.5(''*+3.5++2/.()*)$%*-)1'()*2-2.1941(
@b38cbae6-87f3-4232-a36a-9d6548037c6e ch=76 read=94603 start_time=2019-12-13T10:19:06Z barcode=BC01 runid=2c9cf7bc05858273f10e7d7ec552fc0bd742dc3e
CCGGTTACCTTGTTTACGGCTTCACTGATCTAATCAATCCACCTTGAACAGCTCCTTCCTTGCGGTTAGGCCACCGGCTTCGGGTATCAACTCTCGTGGTGTGACGGGCGGATTGTGTACAAGGCCGAGAACGTATTCACCACTGCTGATTCGCGATTACTGGCGATTCCAGCTTCATGGTCGAGTTGCGAACTACAATCCGAACTGAGAATGGTTTTATGGGTTTTGCTTCACCTCGCGGCTTCGCTTCCCTCTGCACCATCCATTGTAGCACGTGTGGCCCCAGGTCATAAGGGCATGATGATTTGACGTCATCCCGCCTTCCTCCAGCTTGTCACTGGCAGTCTCGCTAGAGTCCCCAACAATGATGGTAACTAACGATAAGGGTTGCCGCTCGTTGCGGGACTTAACCCAACATCTCCTGACACGAGCTGACGACAACCATGCACCACCTGTATCTCCGCCCATAAGCTATCCGCCATCTCTGGAGCCTTTATGAGTATGTCAAGAGACCTGGTAGACTTCAGCGTTCTTCGAATTAAACCACATGTCTCCACCGCTTGTGCGGGCCCAATCGAATTCCTTTGGGTTTCATTCTTGCAGACGTACTACTCAGGCCCAGGTACTTATTGCGTTAACTGCGGCACTGAACTTTTGACATCAACGCCGGTACTCATCGTTTTGGCGTACGTTTACCTAAGGGTATCTAATCCCTATTTGCTCCCCACGCTTTCGGGACTGGAAAGGCGTCAGTTGCAGGAGCCAGATCGTCGCCTTCGCCCACTGGTGTTCCTCCATATATCTGCGCATTTCACCGCTACACATGGGTTCCGCGATCCTCTCCTGCACTCTAGCTGCCGCAGGACCTATGGCTTACTGAAGTTAAGCTTCAGGCTTTCACCACAGACCCTTGCTGCCGCCACCCTCTTTACGCCCAATAATTCGGATAGCAGCTTACGCCACCCTGCGTATTACCGCGGCTGCTGGCACGGCCGTTTGGCCGTGGCTTTTCTAATAAAATGCAAATCACTCCGGCTACCATTTCCTGTAGCGCCCGTTCAACTCTTAACGAAGTTTACAATCGAAAACCTTCTTCCTTCGCGGCGTTGCTCGGTCGGGGTTCCCCATTGCCGAAAATTTCCCTGCCGCTGCCTCCCGTAGG
+
10-/-9((0240.85,+/(-20-$'$#%((#&%&$/+.35.0,/,&(14,000/.366/4/./::6:1299:01.0,+13312+-',-20--/01+6.64765682:87()$(+%/(*-378+31*)**-33/73493.11'++,-0217;97:;:7;54.'-./47:3.*$)--8,*'%(,1122612*+88878271--,061,++)/4151:<<,576722:8/'-1210060+*))**195)+,188..53-,+-3288;627-)&**'**''$$$$%$$%,)/44777,99550....16</..72344-491*295;07/0401/01./21387;7.//0+/''(&*(*(,*/'+$&'0*,-0.4/../**/2.,-+,*/,1/)+'$%&*)(/*((07,&&%(#'$$,.+054.0%#(//+2/----..37.3451:575214:36:33+/1214.*34.'*)(%&%%*)(#&(+,/1101/,-11,.3./1'')),)32/(&)+,7;+,32,*&&(&&&(--)0'*31(2+414<89:33/120035:213,.,6-/.572/44)''*-&.(9,3,-4/5:/7<;089;04/+-''.-*,%(*#&()&2/8(&%+&'&+2,*1/,-..4140625'.../0:9:/376+/048801))&'%%%*'.033662514(**,'-%&',0,()*))*+/,.,.1018637+,+11''..104/(,,..:63.14()*+*-.'4+9677571:/1%/,'+2932277367/75/67089(")%(,5/1;711296769687*&,021486&%)+)1/'-'-,/-.%&$+%&)*55564346:689//00,,/11963**)*'.,())-*.,&*'*+/'*'*.+()*/5.-/:27;9,++--.0275;/3,+++,58440%&&&(),61/1//&%,3-//3,1+9.51,.'(')'#(%)((//'''))*,380/4&*'*)/00-2)(#%/312397)-**$'(,042::.,&'&&(.*')(+-5-+,$&&)/.12206755:66555,++,(,)&'+0-)-&%$%$0),$')')07/.30,,&-1/,221403;;7777'/+6/-00./6-)(+/&164/2/8;6/0;018-,-+++3).8.'')*')()+111:3..'41
@cb583674-d435-4095-817c-62e96bb81336 ch=187 read=154452 start_time=2019-12-13T10:18:56Z barcode=BC01 runid=2c9cf7bc05858273f10e7d7ec552fc0bd742dc3e
TTCCGCTGGTTCGGTTACGTATTGCTGGTTAACGAAGAGTTGTCGGTGTCTTTGTGTTAACCTGCGCCCGCGCAATGCTCTATCTTCCCGGTTACCTTGTTACGACTTCACCCAATCATCAATCCCACCTTAGACAGCTCAGCTTCCTTGCGGTTAGGCCACCGGCTTCGGGTGTTATCAACTCTCGTGGTGTGACGGGCGGTGTGTACAAGGCCGGAACGTATTCACCGCGACATGCTGATTCACCGATTGCGCGATTCAACTTCATGTAGTCGAGTTTGCAGACTACAATCCGAACTGAATGGTTTTATGGGTTTTGCTTCCTCGCGGCAGCACCCTCTGCACCATCCATTGTAGCACGTGGTGGCCAGCCCAGGTCATAGGGCATGATGATTTGACGTCATCCCCGCCTTCTCCAGCTTGTCACTGGCAGTCGCTAGAGTCCCCAACTTAATGATGGTAACTAACGATAAGGGTTGCGCTCGTTGCGGGACTTAACCCAGCATCTCGACACGAGCTGACGACAACCATGCACCACCTGTATCTCATATGGCTATCTCTCCATCTGGAGCCTTTATGGTATCAGAGACCTGTTAAGGTTCTTCGCGTTGCTTCGAATTAAACCACATGCTCCACCGCTTGTTGAGCCCCGTCGAATTCCTTTGAGTTTCATTCTTGCGAACGTACTCAGGCGGAGTACTTATTGCGTTAACTGCAGCACTGAACTTTGACGTAACGCTTGGTACTCATCGTTTACGGCGTGGACTGCAGGGTATCTAATCTATTTGCTCCCCACGCTTTCCGGGACTGAGCGTCAGTTGCGGAGCCAGATCGTCGCCTTCGCCACTGGTGTTCCTCCATATATCTACCGCTACACATGGAATTCACGATCCTCTCCTGCACTCTATGCCTGGTTTCTATGAAGCACTGAAGTTAAGCTTCAGGCTTTCACCACAGACCCTTGCTGCCGCCTGCTCCCTCTTTACGCCCAATAATTCTGGATAACGCTTGCCACCACCACGTATTACCGCGGCTGCTGGCACGTGGTTAGCCGGTGGCTTTCTAATAAAATTACGTCACTCGGCTACCACCATTTTCCTGTAGCCGCCGTTCTTCGCTATAACAACGCAATCCGAAAACCTTCTTCCTTCACGCGGCGTTGCTCGGTCAGGGTTTCCCCATTGCCGAAATTCCCTACTGCTGCCTCCCGTGGG
+
,#&$$$%&)+33*323-134134001+*-*)%)')(%&'6-..40400212:81200413171%,&'(&%&'&/))'&()7589:48-'&1/2(--,8/03%+.334/,+02.,1,..4227.36--44./''0.-4661,*)(*)(+-02.4.3*/894-1,.*++,*+56/-3--0-6--+/,.,/0/.66667188,1(0'+*)*.42,-3.0+.**/112-0.18/2+*/&/-./,-220&)*)&-'&&,,.1976*1,/10.0-/05383.1*5.00**555406//2,,233-(**'')+-9*+-68+038/*,51440665854++*%*.*)330/)/)3698356-+')*$)'((+,&+/++*3-+'.///---)069980-1//3:1/.24245,75+%%&))+(*.,,-15:561&-.11/&/23+-6+(%(*-++(+*&%%0+.---/5107467998983/16/30./.00118:1209*-/440..8*).1.,003*++321&).2211,'%.*,/(4*-).,(.+))--44893734+-,-.1265/5*1+,,./&(5/574+0++.+-*'(--0:;81+(/'5.:;99<8334.,%((+/-,2,5/<58;45455737)+31/,4*))%&$+,31))01(6)8+80/8+*)12;<66:<72801++46*%(**0,.6/-+$')&+,,)0..02.4150531*./-03.4,-034--/%)&**$--.'126688353-09+%&)011189+*(#&%+.+2---,0,+,-,/8/+./1/0*'))*/420(/792312526230.0.7)/*2,'15+*(,--.0342/1//4:8737974561-/0.*&+./2,('./-/1-/%)$&%'-(1+..011623-/29856/---.+(,')-&*-)/7,+'-()(%)-//,.-).)3*,.28*%1)*4:90*))()+156:)+0+--./915:5//0-6+,04;801,1.,,2007563155776&1.,/0-39002$%)')(/04528:5///-0310.-+%)&.%,+1--17*()'('$'+)(,(&++*%'($()+:3464/2/.)-*'*0-.;;-342.')*)/,2-470+'&)$&,(*23,'&#$'(-*,)&(+30*3,6/288641.(+,.+8650911,8+96:128/-9,19;/,199890++1'-.4*'%)(2466680/9.-.*)&
@53aff4bd-7709-408c-b586-3bff8ae9255f ch=413 read=174514 start_time=2019-12-13T10:18:45Z barcode=BC01 runid=2c9cf7bc05858273f10e7d7ec552fc0bd742dc3e
CCACGGGAGGCAGCAGTGGGGAATGTGCACAATGGAAACCCTGATGCAGCAACGCCCGTGAGTGATAGAAGGTTTTGGATCGTAGGCTCTGTCTTTGGGGAAGATAATGGCGAGGTACACCCAAGGAGGAAGCCACGGCTAACTACGTGCCAGCAGCCGGTATGTGGTGACGTTTATCCAGTTCTTACTGGGCGTAAAGAATAGGCGGATAAGTGGGATGTGTAAAAAAGAATACCGGGCTCAACTTGGGTGCTGCATTTAAACTGGTTATCTAGAGTGCAGAGGTGGAAGATTCCCTAGTGTAGCGGTGAAATGCGTAGAGATTAGGAAGAACACCAGTAGCGAAAACGACTCTGGACTGTAACTGACGCTGAGGCTCGAAAGCGTGGGGGGAGCAAACAGGATTAGATACCCTGGTAGTCCACGCCGTAAACCCGATGAATACTAGGTGTGGGGGGTTTCAACCTCCATTGCCACTTCGCTACTTGCATTAAGTATTCCGCCTGCGTGCGGTCAAGATTAAAACTCAAGGAGTTGACAGGGACCCACGCACAAGTAGCGAACTGTGCGGCTTAATTCGAAGCAACGCGGTACCTATCCCTTGCATTGCATAATCGAGGAAATCCCTTCGGGGACAAGGTGACAGGTGGTGCATGGTTGTCGTCAGCTCGTGTCGTGGATGGTAGGTTAAGTCCGCAGCAGGCGCAACCCTTGTCGTTAGTTACACCATTAAGTTGAGGATCTGCTTGAGCTGCCTGGGAGTTAACTCAGGAGGAAGATTGGGGATGACGTCAAATCATCATGCCCCTTATGTGTATCCAGAGACTACACACGTGCTACAATGGCTGGTACAGAGATGCAATACCGTGAGGTGGGCCGGCTTTAAAAACCAGTCTCAGTTCGGATTGTAGGCTGAAACTCGCCTACATGGAAGCTGGAGTTACTGGTAATCGCGAAGATCAGAATGTCGCGGTGGGAATGCGTTCGGGTCTTGCTTTACACCGCCCGTCACACCGAGAGTTAGCAATATTACCCGAAGTCCGTGGCTAACCGCAAGGAGAGCAGCGGCCGAAGGTAGGGTCTTGATTGGGGGGTGAAGTCGCTAACAAGGTAACCGG
+
&%&'+17-/7-,-./.437:+/..,5---03753(),+-4*++4810,-.0,,')$'()&'&'()+&%+**,,,)%,+011'(+--123988/6:)/0/)*'(,-0-,+')(&+*-+,(.3,-(8**1**3-.0&)*//28543//,/.4/.-+)*1)$%'#%##&(&($&'-.+(*+)&+*/'*'(+5/.-**,01(+&,)+.363,+('(%)'*0,2/.&',.30.*).//%1+(3777//+**.(1011.,))&+1-/00,/3049541'')+-/25+)'&'&26*,)%''00**'2232/10096647632565,**))2/.3+-**17022/--*)**(+-,(0/,-...5:44-)/+---.+,'((,,2..-1,.20,-1473143+%*+3971.41.02/23888:5/053457974666954/*)('('(+-,2.-..-5312252978+5<42)2-)+04.5-')'"(%)*'*++*-,(+(+-1()))+.32,,-('&')$-+51/&&&)-)7::43/,.+)+((.+,&-'465*+/2%+(*,.1-,-'....54/.*(%)-++/.//53'(/&)-&'%%'(%%('#$%.5+3+++&3&#$$&,)22++'%)(').**(.+/69-343.2.-.784.2..9:6456&-11+,551*&&&'///498543(&',%$%-)28(6,570%--+5*(.02:989:-'*%+330;/.//(,),565899323-,,,)(&)((*(&%&+0349421'$'.1,2)*-(+/-3),&&%*(.67*-;:7877789///.2202)30+(0++,32(-&+&%'')+)54-//-+.//3/*(*1-.37343:768/..,,01-;.-,211)*(-',-3.,&*&,,3/.7;9-::93742/,,.67+.'10.-+3---/)7/-88545,++(**)((,018--,25..1&/.0+,/-/.),'0.84-.411373114/....31&3.010,032104/)(*&%'',**146//0)*'*('&(&)03%***&,*%0-.9.(++$'/0%&%&$01969.0/023*+((),,++++.-21+-+&/0/+*+*+*9.73-2.(++,'$'*'%#$##%'(1,-7782-
@21cd6a1a-c6b9-484c-88cd-4b0162736b0f ch=209 read=86865 start_time=2019-12-13T10:18:46Z barcode=BC01 runid=2c9cf7bc05858273f10e7d7ec552fc0bd742dc3e
CTCCTACGGGAGGCAGCAGTGGGAATTTTCGGCAATGGGAAACCCTGACCGAGCAACGCCGCGTGGAAGGAAGAAGAGTTTTCGGATTGTAAGCTTCTGTTATAAAGGAACGGCGGCTACAGGAAATGGTAGCCGGTGACAGTACTTTATTAGAAGCCACGGCTAACTACGTGCCAGCAGCCGCGGTATGCGTAAGGTGGCAAGCGTTATCCGGGGTATTGGGCGTATAAAGAGGGCAGGCGGCAGCAAGGGTCTGTGGTGAAAGCCTGAAGCGGCTTCCAGTAAGCCATGATAGCAGGCAGCTAGAGTGCGGGGAGAGGGATCGTGGAATTCCATGTGTAGCGGTGAAATGCGTAGATATATGGAGGAACACCGGTGGCGAAACGTCGGCCTGCAACTGACGCTCAGTCGAAAGCGTGGGGAGCAAATAAGTTAGATACCCTGGTAGTCCACGCCGTAAACGATGAGTACTAAGTGTTGGATGTCAAAGTTCAGTGCTGCAGTTAACGCAATAAATTGCTCCGCCTGAGTAATTACGTTCGCAAAGAATGAAACTCAAAGGAATTGACGGGGGCCCTTTAAGCGGTGGAGCATGTGGTTTAATTCGAAGCAACGCGAAGAACCTTACCAGGTCTTGACATACTCATAAAGCTCCAGAGATGGAGAGATAGCTATATGAGATACAGGTGGTGCATGGTTGTCGTCAGCTCGTGTCGTGAGATGTTGGAGTTAAGTCCGCAGCAGGCGCAACCCTTATCGTTAGTTACCATCATTAAGTTGGGGACTCTGTAGGACTGCCAGTGACAAGCTGGAAGGCGGGGATGACGTCAAATCATCATGCCCTTACTGACTGGGCTACGTGCTACAATGGATGGTGCAGAGCCGAAGCCGCGAGGTGAAACAAAACCCATAAAACCATTCTCAGTTCGGATTGTAGTCTGCAACTCGACTACATGAAGTTGGAATCGCTAGTAATCCGCGAATCAGCATGTCGCAGTGAATACGTTCTCGGGCCTTACACCGCCCGTCACACCACGAGTTGATAACACGAAGCCCGTGGCCTAACCGCAAAGGAAGGAGCTATCTAAAGTGGGATTGATGATTGGGGTGAAGTCGTAACAAGGTAACCGGAAGATAGAGCGACAGGCAATGGGGTGCTTACAAAGACACCGACAACGCGGCA
+
-21.-*-%/0-.0/488143&1,*,/7;3/6:78:666+*1+.4,(),0)&&&(/(.+270*))*)*-).,*(,+)%)12/+0-2,4-+*-.'*,5+/.,4---4*+&+),.10*1.,)+'++*1,*3/-(,2.-/..+/+.-+,+,2-/3,)/-)1.,-11/-.,+))**--/4014122202/(+.3*5/10+*0+.311++,*910050/5-$-&(+.27221.(,0-&%,0--,132/7/)/0,(,16//0763/1+.-*)044527,0(%&)-*(&*116*/1.+*+)')(',5-.---2.//019(.2,'+*+3,658072***,,24,/,,*,,---721052+*,//146430),/1-7'0()227'.,'+'%()'+(%''.,(*+562210/0%').*,01$(*))-/2579/*../:;000/-5/,/288;--+3355585.//06358943212'((++-.,('(/1:09.4*22160149;.03::8::,2626.31//(')(+(-&+-0.+.540)++-'.--005:7111:,',.,,3:978:66,,)'*-.0+0,,,(%,/(&&$,+021:34+***%.''*01;848394*-,&)304/0()0*-31.4/,.5(((*+.-+++--()+-3636,,..8*))+++66.,*+*22121115044235554-.0/14-('))+50://0445.,-..*2-.../54035.5,+)&)49581295+0-%1&*5+*-,&-0,-..14132/-3008;89:85;3/-,3+388.431--'--50740/1%.+*+*,+)+-/3..-/40497+-+),./0-,1.3395&&%+**(.)&(('**,1.0*++(*362+01939;5544/26))'&%((/-+00451*0-,+.9-/0:5+45.*+.;;73:68;99:25729+5,5//0:7963'-'&*+850/-))*,*1-+6.6/9888-++()+&&(0'&&,+-*.+-..:69:79%3445<401/282-/.526.5*'''+2.0972./+-*32,/../-3)*++,*',(+,+.4,(,-1////628.437)*&(-,(&&'1)4453;,**250)--)+01,7--342-*/*)(*&&'**/5'1,3985*2-3+,-)+()+.00''.*+/+-1.(&%'*+-/1;4--2572+'&,$'$'$$%$
@b9956bd5-0cc3-4517-9ed7-e98599de9ee5 ch=150 read=75483 start_time=2019-12-13T10:18:34Z barcode=BC01 runid=2c9cf7bc05858273f10e7d7ec552fc0bd742dc3e
CTCCTACGGGAGGCAGCGGTAAGGAATTTTTTCGGCAATGAAGCTGACCGAGCAACGCCGCGTGAAGGAAGAAGGTTTTCGGATTGCTTAAACTTCTGTTATAAAGGAAAGAACGGCAGCTACAGAAATGGTAGCCGAGTACTTTATTGAAAGCCACGGCCTAACTACGTGCCAGCAGCCGCGGTAATACGTAGGTGGCAAGCGTTATCCCGGAATTATTGGGCGTAAAAGAGGGCAGGCGGCAGCAGGGTCTTAATGGTGAAAGCCTGAGAAGCAACTTCAGTAAAGCCATAGAAACCAGGCAGCTAGAGTGCAGGGAGAGGGATCGTGGAATTCCATGTGTAGCGGTGAAATGCGTAGATATATGGAGGAACACCAGTGGCGAAGGCGACGATCCTGGCCTGCAACGGCAAATTCGAAAGCGTGGGGAGCAAATAGGATTAGATACCCTGGTAGTCCACGCCGTAAACGATGAGTACTAAGTGTTGGATCGAAAGTTCAGTGCTGCAGTTAACGCAATAAAGTGCTCCGCCTGAGTAAAGATACGTTCGCAAGAATGAAACTCAAAGGAATTGACGGGGCCACAAGCGGTGGAGCATGTGGTTTAATTCAAGAAACGCGAAGAACCTTACCAGGTCTTGACATACTCATAAAGGCTCCAGAGATGGAGAATGGCTATATGAGATACAGGTGGTGCATGGTTGTCGTCGGCTCGTGTCATTGAGATGGTTGACCCGCAACAGAGCGCAACCCTTATCGTTAAGTTACCATCATTAAGTTGGGGACTCTGGCAGGACTGCCAGTGACAAGCTGGAGAGTGGGGATGACGTCAATCATCATGCCCCTTATGACCTGGGCTACACGTGCTACGTGGATGGTGCAGAGGGAAGCGAAGCCGCGAGGTGAAACAAAACCCATAAAACCATTCTCAGTTCCGGATTGTAGTCTACATCGACTACATGAAGTTGGAATCGCTAGTAATCGCGAATCAGCATGTCGCCCAGTGAATACGTTCTCTCGGGCCTTGTACACACCGCCCGTCACACCACGAGGTTATTAACACGAAGCCGGTAGCCTAACCGCAAGGAAAGACTGTCTAAGGTGGGATTGATGATTAGGGTGAAGTCGTAACAAAGATGAAAAAACCGGG
+
,,0*)+1/74+.1,-.,'.--,0-./1:;:<,2.;,1--'&(%%&&',3..&+5798;;9;9:-1,-)1-(,+*/-::;25-,3)((&'/0)*1746708,--4+3*62((096/6/)')(+-.))0.,67.--4-'%$&(,+.*''((+/*(2--**,,+),.)(*.&1(-2,-0.(15-/2/.6.0*1..0+1-5;659-/16:60/(%'+&&+)*/.40+'%&.2/)&&.0-.)5:0/1-'..&180/+*$*)/498390.,.0,,)&(&'*+',27,'+)+,)'03-+*'*.17:5990--,-,,(+-1)',+)(*&*4,115,506.40:19*,+**.+*+,4/25;0/.21215542/(+04/1(01.110+52240..2377891../220499:6644)*%&'&'$-&'%'))&(*3248+),-6992&33//6/,1553:,*&1135885+-0195374,*(','&*,,05.20355<6:58,-12,-2:941.,,,+3327464657130.4.&,%(,0*)2,62%%&-.)&'-+05668,,-.&+636,15,*+-,))(004321*--(%('%').*-06335/11).(*(04<:4:4;..'&(.)'&(+,4..0///1/14***++200.011154555592.6-,.*'(*+-764*)),3.732/.*)*,135*)(()+*125678163<+-0650,101764121'4(*-95)+')'((',+%',.7/.//007797;:/9676+00-((-1/25698-2642+1,(,42-533+()))*,***)0445666007+/67./&%'''15525731010(,+.***'*)001-*./1307731230*'(()(321.&('*/78922233..()-.*,))'*-/154,)*')/-.9,12:953;,,208<92;:9<765+3/51'4,//4)/+.41,&%&+))&()***-,.0-9.9/:999,)'&%(-102((0.603+..-/345'0&$$..//:636333.,*)1'/87547032535376+23++8768583&)*(+//6..-1--)-,-/'29-1,''(+')//-*)+(,)+,&'&&,&..3.5+/,1:907,*+,++/-&05322,1**+)-(&%%&%%%&)/3657-,()-(
@abda2106-9820-462e-ba8b-0d71d8bfdcfd ch=385 read=50843 start_time=2019-12-13T10:18:25Z barcode=BC01 runid=2c9cf7bc05858273f10e7d7ec552fc0bd742dc3e
CCGGTTACCTTGGTACGGCTTCGCAGTCATGAATCTAAAGTGGTAAAGCGCCCTCGAAGGTTAAAGCTACCTACTTCTTTTGCAACCCACTCCCATGAATTTGTGACGGGCGGTGTGTACAAGGCCGGGAACGTATTCACCGTGGCATTCTGATCTGATTACTGGCAGTTGATTCCGACTTACCATGGAGGTCGAGTTGCGAACTCAATCCGGACTACGACGCTTTATGAGGTCGCTTGCTCTCGCGAGGAGTCGCTTCTCTTTGTATGCGCCATTGTGCTTGCGTGTGTAGCCCTGGTCATGCTGATGAGCTTGACGTCATCCACCTTCCTCCAGTTTATCGCTGGCGGTCTCCTTTGAGTTCCCGGCCCGAACTGGCAGCAAAGGATAGGGTTGCGCTCGTTGCGGGACTTAACCCAACATTCACAACACGAGCTGACGACAGCCATGCAGCACCTGTCTCACGGTTCCCGAAGGCACATTCTCATCTCACGAAAACTTCGTGGATGTCAAGACCAGGTAAGGTTCTTCGCGTTGCATCGAATTAAACCACATGCTCCACCGCTTGTGCGGGCTACAATCAATTCATTTACGAGTTTTAACCGGCCGTACTCCCAGGCGGTCGACTTAACGCGTTAGCTCCGGAAGCCGCCTCAAAGGGCACAACCGCCAAGTCGACATCGTTTACGGCGTGGACTACCAGGAGTATCTGAAATCCTGTTGCTCCCCACGCTTTCGCACCTGAAGGCGTCAGTCTTCGTCAGGGGCCGCCTTCGCCACCGGTATTCCTCCAGATCTCTGCCATTTCACCGCTACGCAGATTCTACCCCTCTGCGAGATAAACGCTGCGGTATCAGATGCAGTTCCCAGGTTAGGCCAGGGATTTTCACATCTGACTTAACAAACCGCCGCGTGCCTTTTACGCCAGTAATTCCGATTAACGCTTGCACCCTCCATTATTACCGCGGCTGCTGGCTGGAGTTAGCCAGTGCTTCTTCTGCAGGTAACGTCAATGAGCAAAGAAGGTAACTGCTCCCCTTCCTCCCCACGCTGAAAGTGCTTTACAACCCAGGCCTTCTTCATACACGCGGCATGGCTTGCATCGGGCTTGCCGCCCATTGTGCAATATTCCCCTGCTCCGTAGGAG
+
30(-45,-+-*,(..21&220/',&((-.//3++(&&+)&*+4-1:4+-.1;1--()*,+///2/+/31370-//7/.56-.25348/,.-/7-(++'(-//,21243;;766.-2.2+45/7869*:71910989<8778/,/*)'03/+++-0),039,-)&(+$*+3'$)')-+*)&$%*40.6,''*(*636/;-/*-8645*1++*-00977898,)+)/9+.,,-.,0)+-5++-./356-&.+&+,)))-(8844;6*,)-055794,-&'$%%&&+-,/20.0/0:,'*&&#,''&&'&,)((,,-,/213010.,(-23823-/*),-9/+,2)6-6,+()*+77,-3,+*13925+/-3/((+.1.2(&&(,5<-3397.++*--(%$&(/,/0//2;7.+)),*.0*.)--10,'(-*..0&&1456787&502464:88322--.+*++(.131:9:6:/++,+-,*+,048785840/)*'*222*')&&&54.01.0./*,653363.),/1:87;3.-+,6/00890++.+0;7::/1-0.*0*1,.1*'$$%+'**0-'&$&%')307282,1*&$&'&**56+2''$'&)+-1,+*/85,17.-+-.55302/2/13425+*+,-.3//3,17/087876*1:.-%-20,($*'-)+-.29837732:/*+*+),+09887430&31)*+-42**)*&**))*-.--./56,(*++2/*.)*)/5*.(&*1.499,+000/,316(),.)+./397;8556//7-:.),,+*/.+*,/*--.+'*&'-;:0008,.**+()$&(,7.7-40()(($$)(&,+*,2/2+-+'-*0.024467878799<84././/.&)(.)$(*($(&''(+,./4,+--,02733634.&'&%(*32/%&'((&+,23*-/35992-,-/2,0*%'0)+*&,.+.-.&-&'7--68)***)+8860+&#((%)18%($('--//1514;4.+-,-712932460511/5641)'*%&&('%%(#&%-/)&('))&)-+&$&)+4'()'&-*//*4+)0(.,''(+)75978:863+-&,+,*)'%&%%%'&'),-0*7210-***(+47*.-+++,&0*/,5-22-&*+,/44336-++
@0debf994-7ef4-4226-8396-c5ad05047c8a ch=190 read=176914 start_time=2019-12-13T10:18:14Z barcode=BC01 runid=2c9cf7bc05858273f10e7d7ec552fc0bd742dc3e
CCAGTTACCTTGTTGCAGCTTCACCCCAATCGAGCCACAGCCCGGCCACTTTACCTCAGCGCGGTTAAGCTCACGGACTTCGAATTGTACCAACTCTCATGGAGGTGTGACGGGCGTTATTGGCCTGAACCGGGAACGTATTCACCGCGACATTCTGATTCGCGATTACTGGTAACTCCAGCTTCGTAGGCGAGTTTCGGCTACAATCGAACTGGACTGGTTTTAAAGTTTGGCTCCACCTCTCGCGGTATTGCCATCTCTCTGTACCAGCCATTTGTAGTACGTAGTAGCCCTACACATAAGGGGCATGATGATTTGACGTTATCCCCACCTTCCTCCTGGTTAACTTAGGCGAGTCTCGCTAGAGTCCTCCAACTTAATGGTAGTAACTAACGACAAGGTTGCGCTCGTTGCGGGACTTAACCCAACATCTCACGACACGAGCTGGCGACAACCATGCACCACCTGTCGCATATTCGAAGGTTTCCTCGATTAAAGAGTATGCAAGGGATGTCAAGAAGTGTAGGTAAGGTTCTTCGCGTTGCTTCGAATTAAACATGCTCCGCTACTTGTGCAGGTCCCGTCAAATTCCTTTGAGTTTTAATCGCGACCGTACTCCCCAGGCCAGGTCGCCAATGCGTTAGCGGCGGCACGGAGGTGTTGAAACCCCACACCTGGTATTCATCGTTTACGGCGTGGACTACCAGGGTATCTAATCTGTTTACATACGCTTTCGAGCCTCAGCGTCAGTTACAGTAGAGAGTCGCCTTCGCCGCAGATTGTTCTTCCCTCTCTACGCATTTCACCGCTACACTGGGAATTCCACTCCTCTCCTGCACTCTAGATAGCCAGTTTGGAATGCAGCACCCAAGTTGAGCCGGGTATTTTACCATCCCACTTAATCCATCCGCCCTACCACGCTCCTTTGCGCCCAGTAAATCGGATAACGCTCGCCACCTGCGTATTACCGCGGCTGCTGGCACGTAGTTAGCCGTGGCTTCCCTCCTTGGGTACGTCATTTATCTTCCCCAAAGACAGAGCTTTACGATCCGAAAACCTTCATCACTCGCGGCGTTGCTGTCGGGTTTCCCCATTGTGCAATATTCCCCACTGCTGCCTCCGTAGGAAC
+
21+,2/*/1.4&/8)(((+284,587..4(('%'*))+*',,**),($(+0*$*0,0&()),',*74'(*/,&(,1+5699.#%/')-&.40+-,,'*5552.+2+232341832-*(%+*%'&&%&(-,5+2-.)-0116<5145*-/.3/+-90112:/-,-,00+1(%*'*)+,0*)*+071'&$++3.%+-774/*(('(-77754:884,1289,6;<2,,+**42-2.112+/5,3,2)+,+-*5-+-(),9986377769;445;194,&(''&$%%(')'%&(,2''(*'/+2-(,/*2%&(()+,0;7/0542944/6;+,398;;956:./6.4--('&&'+,+-./0+0&&')*/0253/3(4(''&,-/062.--.9002914/2/-,0.5/1164611413-;61,*+0+0.,--+.,-0.*-.+/(+*&0..1+05.82+29.022,26.08/56.*+((&&&&'(0,('-(*((,:3:2723)'))+0-/5/*74043354(&)))*00/+)(+-',754+6548131,-073((,4+*(*-)(&*.75)+-%(('&*/2&-30/3+)+(()(,1*-270,(/,35'*1,.'(*,-4)*+.-5:8+)6*2*$'))*)++-21-.*.-**.10+/.-)454111/,2*),/++46/'),.('(.-./:89;:94:1)(++./99;85444;57:74630)'-)+.247,''#$#(#'17/1()/49/42-4446//130/+,+&(**()+,27.3.--59&*&%'1)+5622.60+(+,+0365865<:203/,06.1/10&+')-*1-3)+-/+-0115-./++,/*,(+,1'0-/-160.50:859455'.*(+)((0&(,.*+5-.,/73*(,1'**-*$&0'(%(+.+.86239*+,.,)++.2720:3&0.42/())-260/(9-3,'*%'(438<545,%+'),,4.3954-7--.5420+)-/1/023./16/65966;./&(*''&&)$*$%'+*,270-/2931970(82/10-&&(.,46+,,/,/)(-/14,608279/)+*)#*'-3343--,*+,)610;.-46-+.8/11-;,,,926:9.).*)('')&(+6)5--3,,)
@97c3931b-f7bb-4fc5-8f9a-aded917f0f5c ch=129 read=91788 start_time=2019-12-13T10:18:09Z barcode=BC01 runid=2c9cf7bc05858273f10e7d7ec552fc0bd742dc3e
CCGATTTTACCTTGTTTGAGCTTCACTTTGATCATGAATCACCCAAAGTGGTGGCGCCCTCCCGAAGGTTAAGCTACTGCTTGCTTTAGCCCTCCCATGGTGTGACGGGCGAAGGTGTGTACAGGCCAGGAACGCGTATTCACCGTGGTATTCGATGCGATTACTTTGGCGATTCCGACTTCATGGAGTCGGTGCGAATCCCAATCCGGACTACACTTTATGAGGTCCGCTTGCTCTGCAACGAGATTAAGCTTCTCTTTGTATGCGCCATTGTAGCACAGCCCTGGTCGTAAAGGCCATGATGACGAGCATTAATGCACGCTACTCAGTTTATCGCTGGCAGTCTCCTTTGAGTTTTCCCAGCCGGTTCGCTGGCAACAAAGGATAAGGGTTGCGCTCGTTGCGGGACTTGGCTTAACATTTCACAACACGACTGGCGACAGCCAAGCCGCAGCACCTGTCTCCACGGTTCCCGAGGCACATTCTCATCTGAAAACTTCCGTGGATGTCAAGACCAGGTAAGGTTCGCTTCCGTTTGCATCAGGGTAAACCATGCTCACCCCACTTTGTGACGCGATTTGTCAATTCATTTTGAGTTTAACCTTGCGGCCGTACTCCACAGGCAGTCGGCTTAACGCGTTAGCTCCGAGCCTCAAAGGGTACAACCTCAAGTCGACATCGATTTTGGCGTGGGCTACCAGGGTATCAATCACGGTTGCTCCCACGCTTAACCTGAGCGTCAGTCGCTACGTCAGGGGTATAGCCCCGCCACGGTATTTATCAGATCTCTACGCATTTCACCGCTGCCTAAGATTCTACCCCCCCTCTGCGAGACTCCGGCTTGCCGGTGTCAGATGCAGTTCAGGTTCAGGCCAGAGGTTTCACGTCTGACTTAACAAACCGCCGCCGTGCGCTTGCATACGTAAATTCGATTACTTGCAACACACCCTCCGTATTACGCGGCTGCTGGCACGGGTTAATAAGTGCTTCTTCTGCGTGTCGGCGATCGACAAAAGTAAAATTAACTTCACTCCTTCCTCCCGCTGAAAGTGCGCACAACCCGAGGGCCAGCTATTCATACACGCGGCATGAAAACGCATCAGGCTTGCGCCCATTGTCACCAATATTCCCACCTGCCTCCCGTGGGAG
+
20*,.54,%'&(%%()&&&)-,2/&('-()*1815661..+030,6.-(,(&'&(#%%%(1/()+'&..0-/)./)*&#%%%#$&%$%&+..'10.).453/*+/3(051+*(+,)*+(%#$&)52:01../+*''((*3,348-3154415*'&+$&'*09.+++()+*(%0.)%#'&*00267-))*),20.0&&.(4)',408(4/220.,*(*,&$(*+-5/3')+/61100*%%'&*)%%%/(2**-0616.52*&&('',,/0+.0*+(&%%#&)+52017760/00%,+(+4622+)'&'%'('.*,*%"(&),-,&))(&&*10,-3.436:7068766117632.33*)+,*')-0+-(%*(,+0.*(+)---&+*531011-8,.)+*.*3.+&,2.--./'+&&'+)-*/7*)''*('$%&'+(,'()(+*',+('#&%'(%'('-+0)0240'').;9<39-))-)0+,('2./0//++*-685./746136971&)+/-/-.*'),).+2-793%((.&&'&(((+&./%'(&*&2./54*')*)&*+*+&'$((&%%%#%&%$,/4-./'%,'))/65)'$-063+1.,0/)++0-1$+(+/2,()%*3/'/0-6.*))/++(('++)%.+/*($%('()/-(+-'$''.+4.*-).)-.31640+(%+/+''('$'$)%(,())'240-)'&(,*.(+&%+%&'(.5.'+*'+%&%'(*+&'(+**%'(*)('$)'02)//,%$$%%$&$*,-./*.154)/1*%*+--//--./.2020/;800481,)$*'(+2(+-50./033261-02,(*&%+,-.1'&,.,4)/6',3/-3)*-74323379-./+.''..2*%'$))*8)(&&$)*,,,*).-4.,1510%'&$'.-3510(-($%#$$&%('.*17+)*.'($&%#&&''%)).71/*'')()'&'%&,,,,68-7,*(+(++*0.-*,*&&#%)(+3,.%&%'($%$&&+)#$$$%(,/+%$'$&((%'.-(.(&$)*,-,217.27+&(&&&+)''(*$&&()*40)&((,*(*)(,-.248970-'-,1/7+)''+*-,&&))+7(36538*/./81().$%&&)+*,*,30-0(&)''(+./34)%2%/+.%
@d1a930de-cd80-4561-983d-08d413d87ee3 ch=454 read=76626 start_time=2019-12-13T10:18:09Z barcode=BC01 runid=2c9cf7bc05858273f10e7d7ec552fc0bd742dc3e
CCGGTTACCTTGTTACGACTTCACCCCAATCGCTGACCCTACCTTCGGCCGCTGCCTCCTTTGCGGTTGGCAGCTCACGGACTTCGGGTATTGCCAACTCTCATGATTGGGCGGGCGGTGAACCAGGAGACTTCGTATTCACCGCGACATTCGATTCGCGATTACTAGTAACTCCAGCTTCATGTAGGCGAGTTTCAGCCTACAATCCGAACTGGAGACCGGTTTTAAGTTTGGCTCCACCTCGCGGCGTGCATCTCTCTGTACCAGCCATTGTAGCACGTGTGTAGCCTACGTTTATGGGGCGATGAGTTTGACGTCATCCCCACCTTCCTCCTGGTTGGCAGGCAGTCTCGCTAAGTCCTCAACTTAATGGTGGTAACTAACGACAAGGGTTGCGCTCGTTGCGGGACAACTTAACATCTCTGACACAGGCTGACGACCGGCCGTACCACCTGCACTTGTCCCCGAAGGGATTTCACTCGATTAGAGTAATGCAAGGGATGTCAGAGTAGGTAAGTTTCTTCGCGTTGCTTCAGATTAAACCACATGCTCCGCTACTTGTGCGGGTCCCCGTCAATTCCTTTGGGTTTGAATCTTTGACCGTACTCCCCAGAATACTTAATGCGTTAGCGGCGGCACGGAGGTGTTGAAACCCACACCTAGTATTCATCGTTTACGGCGTGGACTACCGGGTATCATCCTGTTTGCTCCCCACGCTTTCGAGCCTCAGCGTCAGTTACAGACGTGAAGGTCGCACCTTCGCTACATAGTTGTTCTTCCTAATCTCACGCATTTCACCGCTACACTAGAATTCACTCTCCTCCTGCACTCTAGATAACCAGTTTGGAATGCAGCACCCAAGTTGAGCCCGGGTATTTCACATCCCACTTAATCATCTACGCTCACAACACGCCAGTAAATCCGGATAACGCTCGCCACCTGCCTACGTATTTACCGCGGCTGCTGGCGCAGTAGTTATGCGTGGCTTCCTCGCCGGGTACCGTCATTATCTTCCCCAAAAGAGACAGGCTTTACGATCAAAGCCTTCATCACTCGCGTTGCTGCATCGGGTTTCCCCCATTGCAATATTCCCCACTTGCCTCCGTGGG
+
:7587;/42-0))&$&,-78:882991-.+-++//166,+/09727-9/9-*(%*()0507,+.)30.'+*)-/.,'*',*65:3(-)-*2-/8;4,..-)(#%'&*%'&'&++'%&$$%%,.+%,+'')((&'(/05<767;6889:978/*)385.01/.4/0/'/+,022/))*1494$+&'+/4.+(*)3/./+0/,)+,.+*)()3555('+,,%/*7;:.9766;9/8055:56942233;8173345765543-,(,*0(9:755,)),.+.,,.2222237**&$('&#%%+01,))'%$(16+*--**+/:19:3+0..726,/2(''+%##($/35289978,-11('(*6..*+*),-1.075%11.10+-05420./(/,,757658777<58/5&)'%(&''00/20/-($'%(/3)+,-2,.1/+)&)&,,$,(34/0,%"$#%(*+/489,.0.*)*'1681,../0/7+.((*+./..27/.:33:8984&%%&%'''&&''1-%-1+)*(,'&'.+/***-2-:663-(+-'+1585731-7,-/6668/),672/1,)&+'.)+/)..&'&$%***+,.&%'-,*5553576,%'(+*()2)2/223211++--1,.1//0,0)(,*/06+++%'&%$(*.51*-200;747742:.'(%*(++4/*%.$(&)-,0-,**)462114+)+,145,)**++./**,)145623557;2/6-%%$%%%%''&('*))%($,,032),%$&&&%&+,-5;8856.)+0-,&(',+002594581,-6)013350*0,33'+,/-/'(,/)+-)-+0/14766434,019,4424246055-62-04,/832.71+..,.*1:9121+-085,,,0.3/30),%%'$%''$%%&%&**1525766,63602''&,((*26043-,*$%))'&*&*$'))&,/+/1300.*),)&%'$&(-+,/*&%%&)*1..5.)-/&&$)*%'&6722431911/4-444(:88(%&)&(%&33542&-,--()-,%/57;9;;:/-2)%#%'0+-/../11)866<<,6:7)%,($*%%'-.*485+**+)()-+0766.5*
@4fd8c9a5-c306-45a2-9cc1-90ae3a9f744c ch=119 read=343266 start_time=2019-12-13T10:18:08Z barcode=BC01 runid=2c9cf7bc05858273f10e7d7ec552fc0bd742dc3e
CGATTTACCTTGTTACGACTTCACTGATCATGAATCCACCGAAATTAAGTGGCGCCTCCGAAGGATTAAGCTTCACCTGCTTCTTTTGCAACCCACTCCCGCGCTTGGTGTGACCTTTGGGCGGTGTGTACAGGGCCAGGAACCTTATCGTCACCGTGGCGTCTGATCCGATTACTAGCGATTCCATTGCGCCAGAGTCAGGTTGCGGTCAGTCAGTTCGACGCGCTGCCGCAAGTCCGCTTATCTCTTGAAGTCGCTTCTCTTTGCTTATGCGCCATTGCGCGTGTGACCAGCCCCCACCAGGTCATAAAGAGGGCCATGACGGCAATCATCCCACACCTTCCTCGTTATGTGGCGGAAGTCTCCTTTGGTGGCCCCGGACCGCTGGCAGCAAAGGATAAGGGTTGCGCTCGTTGCGGGACTTAACCCAGCATTCCCACCAGCAGGCCCGGCGACAGCCACATTACGGCGCCTGTCTCACACGGTTTGAGAAGCGCATTCCTCATCTCTAAAGAGAACTTCGTGGATGTCAAGACCAGGTAAAGGTTCTTCGCGTTGCATCAGATTAAACCATGCTCCACCAGCGTGCGGGCCCAAATCAATTCATTTGAGTTTTAACCTTGCGAGAAGCCGTACTCCCCAGGGCAGTCGACTTAACGCGGTAAGCTCCGGAAGCCACGCCTCAGGGGCACAGCCTCCAAGTCGGCATCGTTTACGGCGTGGACTACAGGGGTATCTAATCCTGTGCTCCCCACGCTTTTCCGCGCACCTGAGCGTCCAGTCTTCGTCAGGGGATGCCTTCGCCACCGGTGTTCTCGGATCCTGCGCATTTCACTGCCGCTTCACCTGGAATTCTGCCCCCCTCTACGGGGCTCCACCGGCTTGCCAGTATCAGATGCGGTTACCCAGGTTGTTAGGCCCAGAGGATTTCACATCGGCTTAACATTGCCTGCGTGCTTACGCCCAGTAATTCCGATTAGCGGCACCTCCGTATTACCGCGGCTGCTGGCGCAGGTTAGCCGGGTGCTGCTTCTTCTGCCCAGTGTGTAACGTCAATGTGGAGCAAAGGTAGCACTCCCTTCCTCCCGCTAAAGTACTTTACAACCCGACCTTCCGTACGCGGCGGCATCGGAAACGCGCCCATTTATTCACCAATATTCCTGCTGCTGCCTCCCGTAGGAG
+
'&&-7'&'$'%%.,&*+%.0+*()+*021&*))-+,%#)$#(&$*&&&%(&)&$(*+/,&)(+))6)1,%%&,+(-*&$',,--,&'&*.*351+.-.2((+&''&0-0.()+/)(&&*14.5.)&)%'&*,'.-+/$4+1//&(&%&$%),+/0,/&11/-+--/01/+,.7/.,*+,/4482.(')&(',)))$&)*+//*-&#%#&$&#&$$&+/,-+/')$%'%&$##%%(&)+(*/+),//*)'((%+),*/./)/,..-)%&&&'()(+.(/%%$$%(-&($$$(+)*462/&'(''%)/$&&.)(&++)-5&%'$%',-'&')1-4/+%+*-2/8,*)*)()((%$%**+,)'&(,-0%$+&..)&&,54,*/((,(+,,/,)*+*)'')1/&'',&+&$%%'',,/,*)(2.+(&%-&--+(+/.7-)+)$'$&#'#&%$$%),033/%/8/,')-.,.+41.133+.,(*'(%()/..%%&%((&'*,-17.&*.63.(*(+2)'*%,,'('$$*+/**%'++(,.2;145566+.629106,*+*,-&,/03&%&(4(,&+*)'%'(,%%-)&'(%2*/)01-0,*/+*,/-553./5/)'*)64),*'),/--)(%''&'(%&'+)1::./*2/,&/22(&&&%3*))&'$&''&)*2,+*,+',2')(,,()%+..(*),-%14/3&3.-35/-...-./4+%'.))',(/,**).%*/+&))**&(*.22/+*&'(//,*%((*3/.+2,%&%%%+*-'$,-,,,),-/.'(*',2%,20)#$$%%&$(&+/(+4)..&*+))(%*,/-&''/.0*075,)($$((&)*(*(-6261*/.2/+%*,200-&(&#()0-*)*-&&%%'',-0,,)'$*&'()'++(('('+$&%&&.---(*'&'327,()'''&3711/103./+,,-,*&%',%((&&**)(''&$((,62+,0/23-+&(+/**%'()(%.))*2-/03+'),(1%-+,,-..--,/'+,.+*&,)*,(($&%$'(*'&)&&&)(&#$&%'%$&&&%,*-)))&%(&$,/7++++('(+2.54(..,)+00*'(''+($'%(,/+&**(,/'&%&')'(&$'&)''*(&&%%$+,')'&&(',+02.&..'%%*'(*2'(,0110.%%&$$%%&(.*34''+%0(')
@9ab104a1-f6e4-4cc5-bdf1-e2caafcc8e08 ch=381 read=132605 start_time=2019-12-13T10:17:58Z barcode=BC01 runid=2c9cf7bc05858273f10e7d7ec552fc0bd742dc3e
CTCCTACGGGAGGCAGCAGTGGGGAATAATATTGCACAATGGGGAAACCCTGATGCAGCAACGCCGCGTGGTGATGAAGGTTTTCGGATCGTAAAGCTCTGTCTTTGGGAAGATAATGACGGTACCAAGGAGGAAGCCGCATTGCTACGTGCCAGCTTGTACGCGGTAATACGTAGGTGGCAGGCGTTATCCAGTTTACTGGGCGTAAAGGGAGCGTAGGCGGATGATTAAGTGGGATGTGAAATACCCAGGCTCAACTTGGGTGCTGCATTCCAAACTGGTTATCTAGAGTGCAGGAGGAGAGTGGAATTCCTAGTGGCGGTGAAATGCGTAGAGATTAGGAAGAACACCAGTGGCGAAGGCGACTCTCTGGACTGTAACTGACGCTGAGGCTCGAAAGCGTGGGGAGCAAACAAGATACCCTGGTAGTCCACGCCGTAAACGATGAATACTAGGTGTGGGGTTCAACACCTCCGTGCCGCCATAACGCATTAAGTATTCCGCCTGGGAGTACGGTCGCAAGATTAAAACTCAAAGGAATTGACGGGGACCCACACAAGTAGACGTGGTTTAATTCGAAGCAACGCGAAGAACCTTACCTACATGACATCCTTGCATTACTCTTAATCGAAATCCCTTCGGGGACAAGGTGACAGGTGGTGCATGGTTGTCGTCAGCTCGTGTCGTGGATGTTGGGTTGATCCCACCAACGAGCGCAGCCTTGTCGTTAGTTACCATTAAGTTGAGGACTCTAGCGAGACTGGGTTAACCAGGAGGAAGGTGGGGTTGACGTCAAATCATCATGCCCTTGTAATGAGGGCTACGTGCCACAATGGCTGGTACAGAGATGCAATACCACCGCGAGGTGGAGCCAAACTTTAAAACCAGTCTCAGTTCAGTTGTAGGCTGAAACTCGCCACATGAAGCACAAGGTTACTAGTAATCATGAATCAGAATGTCGCGGTGAATACGTTCCCGGGTCTTGGCCACACACCGCCCGTCACACACCGAGAGTTAGCAATACCAGTCCGTGAAACTAACCGCAAAAGGGAGGCAGCGGCGAAGGTAGGGTCAGCGGTGGGGTGAAATCGTAACAAAGGTAACCGG
+
(,,.+-0+94/0///222285./(*-,,3/,10*)*,8;86/,'(+*26,))*4232+752768<88784.....,01/1286-5,:193/)()(%()-////453*01,1/35483102177/91(117/3-.,)-1&*'()$&*),)+-18/,)&&&$$%'(-.+:-,,0//75;3240'&662430.3($(*9-,997;66556:3-31&(',+'-,,45:;8.8.7-767;911/.22:82+1/-*/7544.)($$37998986657513.7467;5:334:88122227%-&&,*((&(*1.1,3)5+&%(,''%(-*,-97//07760-,)1+*26-8)+///1:6866640-./0.-//.6757/3---57620+/./+*(*-.4064(..)(/069;9''*+48*'&&$'212:,+.20/232.+-15;8697%2./0/+24.02)1-..0/54.,17-824584534779:457)+*1-00,/.7/3778:9:56;762,'&()/.90/)+0,(+0.1<<768368+-*4-8.:8:,1;9549('*,//''&'(33).&*,/738/90,0.-.9586633900882)+++2''%(+.04757/3///+9+)(*,*4,8-:+&'-'(;..8939:1214.+/-*),(,2139944-,*,.6)*+125*,-./87187220&,.*/0*/-1)('').*%/(('*'&)+450(/%$%&+3358/,,5)*,)+6370463/3637663..///.*+)*).02146:79:116-514//1-&$'--266:9<2003;0-/+.4*)/*)'%'&'+4.0/+0()0*((',/,:-./::948//...0583<211.&0-233312011*+/7/91106*.:;8/746753,(').9)-,8/.,.8288.52./3443%&(*)/.+*)..3-,.-,+/.*+,10/''%(()/5417334828)1+,+23575740/))/10,,.).+2(,',,0884<812773..-/*(&'&(6)&)*))-(--(**-6665,0(,-2957/115/)+1(')))0,4394005.401,*,*,2331&5'+)*&')'%*+78:;7782)5-7;;:78
@96b58446-7e8f-4923-9e01-48f574e4ca93 ch=329 read=61239 start_time=2019-12-13T10:17:49Z barcode=BC01 runid=2c9cf7bc05858273f10e7d7ec552fc0bd742dc3e
CTCCACGGGGAGGAGGCAGTAAGGGTACCGGCGGCGGAAACCACAACCGAAGCAACGCCGCGTGAAGGGAAGAAAGGTTTTCCGGATTGTAAACTGAAGAACGGCGCGAGTGGCCGTGACGATACTTTATTAAGAAAGCCACGACTGACCGCGCAGCAGCCGCGTATGCGTAGGTGGCAAGCGTTCATCCGGGTATTGGGCGTAAAAGAGGGGCAGGCGCAGCAAGGGTGCGTTTGAAAGCCTGAAGCTTAACTTCCGGTAAGCCATAGAAACCAGGCAGCTAAGAGGAGGTGCAGGAGATCGTTAATTCCATGTGGCGGTGGTATGCGATGCGGAGGAACACCAGTGGCGGCGGCGGTCTGGCGCAGCTGACCTGATCCCGAAAGCGTGGGGAGCAAATAGGATTAAAATACCTACGTGGTGCGCATGGCGATGAAACTACTAAGTGTTGGATGTCAAAGTTCAGTGCTGCGATTCGCGTGGTATACATTACGTTCATAAAGAATGAAACCGAAAAGGGAATTGGCGGTACTGGCTGATAATAGTTTTAATTCGGCAACCAGATCTTGACGTACCGGAAACCGAGAGATGGAGAGATAGCTATATGGTGGTGGGTGCATGGTTGTCGTCCAGCTCGTGTCGTGGGAATGTGGAGTTGAGATCCCGCAACAGGGCACAACTGTTGGGTGTTACCATCTGGCTGGTTGGAATCTGGCGGGCTACCAGTGACAGAAGCTGGAGGAAGAGGGGATGGCGATCAAATCATCATGCCCCTTATGACGCAAACTACCACGTGCTGCTACAATGGATGGTGCAGAGGGAAAGCGAAGCGCGGGTGAAACAAGCTATAAACAAACTATGTGGCAGGATATGATGCGGCTCATTTATGAAGTTAGGATCGCTTCGTAAGATAGCATGTCGCGGTGAATACGTTCTCGAACGCCTTGTCACCGCGAGTTCGGTAGCACGGCCATTTCGCCGCGGGAAAAGGGCTATCTAAATTAGGATTTGATGATTGGGAGACGAAGTCGTATAAAGGTAACCGGAAGATAGAGCGATGACAGGCATTGGGTTCTTCACGAAACCTGGCAACACCATGGCAATACGTAAAAAAAGA
+
*','&()-0)'0,&((''%'&&*'%*&&+,..*)'-+,-+/-''&'&)%((%'-+')48261--.-,/,*.)/0,+,3;:10(4*)9)''*0$%$$$*'-.++('%%'$%$&%+''))&&%%%&'/0,+/60(&./+'++)(%&&)'$%$$$#%$%%'&+)()''%,)...,0++,&%('&((*-**+/'+-'&&+(3,0132:65-&'(.*++)1+(%&&)*,)*,%&%&&)0,(**+&')'*%*%%%&*''(()&%$&(&%-3-.'%*.**,+.52/...,''&)*%)))((%)+*(+**&*&&+/1/*(*')',(*/()(('$$%&$(%$(*%)''++222%+./6+*,()&(+)./00)*&&&&'&'&(&%&--4'&%(*)'.,,(,2-'((+)+&)4-*4*0,,+,(,&%#%#*$''&(&(#$$&'(%%$((&&)()..2.222:38385863:8-0;:881/)%&&'$-.(&&%''+-.*((%*-*-'(/,$$)-*)367*)&%(.&.3-'*,*&(-&-)-.('%'&,(&$%#%(++%.5;<.5848/'$#&&%'(+..%)'(%'$&$'%&&&&&('$%'$*#$%*%&'()8.000..'%&(&))&(.*4,..4.7410(/-14&+)--067511/,,+)%'&&+,+().'''&')-31+-//2%(/10',&$$%$$+)-&'%&'+,0/1-*$%$'%()+'.%/+('%&'(&$$%$*7236430,%)(&(+.0,1,**&%&**-(,.-*&'(*0510136666'30+&'('--)+$$$%$%,&)&%(),***((())-:))+((/61(0*)))+(()/)**.**+..)((,)),(&))$&')*+,(,+,&+,++'&'()(*,)*$$&%-)(%%))'',/*))*0,*5,*))%&%$$(%"#%$&&)+%*+,3/14/1**++/.*(***.(*+'%,0%%$$%',,)+)&&%$',((&'+(&('-,*+$#%&%$#&&',&1-17+&&%$&(*-/+('&'$$+*'06.,-./-:,).)%%$$$&%%'('(*,06'((*,99:7:49,.1611,+)%%'*..-0,%%&&+*5,-(*+$*&./)--&&$$%%%$'*%%'))1,,+1&)%&.3/.-$%
@54a512c9-8e7b-4d5b-b8fb-e5ef00ca59b1 ch=120 read=153617 start_time=2019-12-13T10:17:43Z barcode=BC01 runid=2c9cf7bc05858273f10e7d7ec552fc0bd742dc3e
CCACCACGGGAGGCAGCAGTGGGGAATATTGCACAATGGGCGCAAGCCTGATGCAACCATGCCGCGTGTATGAAGAAGGCCTTCCGGGTTAGTAAAGTACTTTCAGCGGGAGGAAGGGTAAAGTTAATACCTTTGCTCATTGACGTTACCCGCAGAAAAACACCGGCTAACTCCGTGCCAGCAGCCGCGGTAATACGGAGGTGCAAGCGTTAATCGGAATTGCCACTGGGCGTAAGCGCACGCAGGCGGTTTTGTTAAAGTCAGATGTGAAATCCCAGGCTCAACTGGAACTGCATCTGATGCGGCAAAACGGTCTCGTAGAAGTGTAAATTCCAGGTGTAGCGATTGAAGTAATGCGTAGAGATCTGGAGATACCGGTGGCGAAGGCGGCCCTGGACGAAGACTGACGCTCAGGTGCAGCGTGGGGGAGCAAACAGGATTAAGATACCCTGGTAGTCACGCCGTAAACGATCGACTTGGAGGTTGTGCCCCGCTTGAGGCGTGGCAGACTAACGCGCGTTAAGTCGACCGCCTGGGAATACGGCCGCAGGTTAAAAACTCAAATGAATTGAGGCAGGGGCCCGCACAGAAGCGGTGGAGCGTAATGGTTTAATTCGATTACGCGAAGAACCTTACCTGGTCTTGACATCCCGCGGAAGTTTTCAGAATGAGAATATTGCCTTCGGGAACCGTGGGACAGGTGCTGCATGGCTGTCGTAGCTCGTGTTATTGAAATGTTGGGTTAAGTCCGCAACGAGCGCAATATCGCTGCCAGCGGTCCGGCCGGGAACTCAAAGGGAGACTGCCAGTGATAAACTGGATTGGGGATGACGTCAAGTCATCATGGCCCGCCACGACCAGGGCTACGTGCTACAATGGCGCATACAAAGGAAGCGACCTCGCGAGAGCAAGCGGACCTCACTTAAAAGTGCGTCGTAGTCAGTTGGAGTCTGCAACTCGACTCCATGAAGTCGGAATCGCTAGTAATCATTAGTCAGAATGCCACGGTAGATACGTTCAGGTTGTACACCGCCCATCACACCATGGGAATTAGGTTGCAAAAAAAGTAGGTAGCAACCTTCCGGAGGGCGCTTACCACTTTGTGATTCATGACTGGGGTGAGAGTCAGTAACAAGGTATTAACCGG
+
**()&'')2/*-/-011*.-&,/)++,'3'')-/0:645/*$+*6),5.--1)++&,)-+)18.13321*)*0,&)')(364:1,4;.3-(')./*(-)).4-+%&%(,*&)')&)('(*95-..,(#%(+'2)(.00+/-.%0011*32*)/,*,)+))$'*,(+,'+(++20/52594320047-0-3/6.//5&-()''.*/-*,-0,5+-.(1,+0,&,&%)+,10/('+&&'(,(-*.-20/25814*',3)2/,/72321(*)+3/,/5,&01126'+%%'))00142534)((,%&&)'+-)&')312./1-+'(%&%$&+'3).+*)030.)&+)*%/)()'%$%%*),./.)()+008.)&&&)*00+55240,'+(--//42,&+00/**,(,+*++))'(,1559('$&%++&)12,*(.12-+(+2)5+2)(*2+07(*082,01.+-,-3+0053+)++'*)($%+,'**+5*.++/0/&()%'&0,***'&)$&')),,++-.4)/*4*)+,'(,4/43.+*&'&*,1.330%&*+0.82;41-2256;81-)1-.'&&&&&+.4-25'%'''+(&()*/0/42&)*%)'&'35196.5/4+))+%$%''*,+)(+'%)%&18.266.1*(())./*'%&(*')(.;93-.*(*(*)'&'&$*'*1703/,21+122-1*'*))%0.0**'&$%'&(&',74(*&%'+4/.,,*%))(**(&',*&+-/-4+/.13,.044)),*,-/+((++...-*,01119..%+'1..33)++013:-,),(,-00)15*0-++--(')&)&%&&+0522477776/4+((+*22((%%'(&#)'$&)//611222+**))..20/-&0'*,,./1.44/))&%&%(*)-0/*))(''%$&26.338,**&(&()-/:6*)325656235431#)'+(,((+.322-*&%&%%,*13./*1+**6(3-413)*),$())*+4/7,+,-)().0-5.,/'0/'%((*2,01-&*%''')0224:2/62-/0-,)',+-%(%'(+-+/127--/0141**%(/021.%*))*'**)'/2&*.0+*&&&(/4*,4:-,1345:323001006-*.,,%)*,2*,%*82/1(&+&(+/02;5,
@8930a814-665b-4955-a9ae-5da9b0e7ce6c ch=17 read=41981 start_time=2019-12-13T10:17:42Z barcode=BC01 runid=2c9cf7bc05858273f10e7d7ec552fc0bd742dc3e
CTCCACGGAGGCAGCGGTAGAGAATATTGCACAATGGGCGCAAGCCTGATGCGCCATGCCGCGTGTATGAAGAGCTGGAACATAAGTACTTTCAGCGGGGAGAAGGATGATAAAGTTAATACGCGCCATTGACGTTACCCGCAGAAGAAGCACCGGTAACTCCGTGCCAGCAGCCGCGGTAATACCGGAGGAGTGCAAGCGTTAATCAGGTTACTGGGCGTAAAGCGCACGCAGGCGGTTTGTTAAGTCGAATCAATCCCCGGGCTCAACCTGGGAACTGCATCTGATACTGGCAAGCTTGAGTCTCGTAATTGCATTCCAGGTGTAGCGGTGAAATGCGTAGAGATCTGGAGGAATACCAGTGGCGAAAGGCGGCCCCTGGACGAACTGACGCTCGGTGCCAGCGTGGGGAGCAAACAGGATTAGATACCCTGGTAGTCCCGCCGTAAACGATGTCGACTTGGAGGTTGTGCCCTTGAGGCGTGGCTTCCGGAGCTAACGCGTTAAGTCGACCGCCTGGGAAGTACGGCCGCAAGGTTAAAACTCCAAATGAATTGACGGGGGCCCGCACAAGCGGTGGAGCATGGTTTAATTTGATGCAACGCGAAGAACCTTACCTGAATGTGACATCCACAGAACTTTCCAGAGATGGATTGGTGCCTTCGGGAATTTAATGAGACAGGTGCATGGCTGTCGTCAGCTCGTGTTGTGAAATGTTGGGTTAAGTCGCAACGAGAGCGCAACCCTTATCCTTTGTTGCCAGCGGTCCGGCCGGGAACTCAAAGGTACGGTGATAAACTGGAGGAAGGTGGGGATGACGTCAAGTCATCATAGCCCCTTGACCAGGGCTACACCACGATGCTACAATGGCATACAAAGAGAAGCGACCTCGCGAGAGCAGGCGAGGACCTCATAAAAGGGTCGCGTCGTAGTCCCGGATTAGGTCTGCAACTCTGGCTCATGAAGTCAGATCGCTAGTAATCGTGGATCAGGAATGCCACGGTGAATACGTTCTGGGCCTTGTACGCCCGTCACGCATAGAGGTGGGTTGCAAAAAAAGAAGTAGGTAAACTTAAACCTTCGGGAGGGCGCTTACCACTTTGTGATTCATGACGCTGGGGTGAAGTCGTAACAGGTAACCAG
+
-/2(#$((%*+*0./'1.('((../012/0)+,810:20-/22,51--+,'&#$%()49753-.-/2360.%'%'%(-%*)(*,2+/32289415525:,*%((,*%((,+59,-13/2,,,((#')(/+-&1//4008/*,+,2+(,,)*56.,*%(5*./8,.768001//261/7-,.''%&(*.,1,%)+..16467-:,;-7.12080228;95/.+.+((62&,$%&*/426484()-2.335&'65.-1*-67-299869*.(*))1588773/-..+,--.:61700.%'('(&()+-10+*()((*%,&(&*500/3---.97++(%&**.2,+***33171.30-3.+*.&//-70..5-)0/&-98/),3:763/,.)-%*'(*3,640.%#%')9077)+./3:14042)0+.)0135</.5:764276(*2-/128-)))+*261&)%&+,+./,/.142:,.---46360//-,0*-(.(),/41000,4,91./77685115)0/*'*(*')&&+**.-)/+00274.('3'8:<730.1.,.50,-5+/6/)0/2+((+/9:9:.//,0...;84/34-,-/./2+759.04*-8150405:0018875344698402.11,+489/,++(%'-,2&8(7,2003/13(6/-+,.*+,-.1753&-/(&(,./72001028/---.;99289++++1-+,16+682324((.*,/83--)'+-(-/43:+)/,08&'3')87*/***0/704)/,63/:2.22:962&+&%%+-,*%&*/4;777:/.*-+-)+014,-.//:98325-279:923',--*&'()+.82,,012-.)*(*++.012203/://50*,-05:+))')('(662222.3*++,,..++.**&,(53(.2366-*&(-/(&().2588738((*.),.'''+,))+-4./-%.),+*),+,3..0-+001.0//.216124:9::8700'1)-697-/)22))75+//*+,#'((*%&&$%%(%+-3-/4++%)&*'('(&(,,(*5,1,2786/)'-,'*))2))/(*--10+324;7'8,'*2+0++1,)31&+)(*+).-/4481100-657851.1/4,..-20420265782:0/
@6886008b-2c02-4f26-996f-e8669f0d8d81 ch=295 read=160468 start_time=2019-12-13T10:17:38Z barcode=BC01 runid=2c9cf7bc05858273f10e7d7ec552fc0bd742dc3e
CTCCTACGGGGAGGCAGCAGTGGGAATGTGCACAATGGAAGCAAGCCTGATGCAGCCATGCCGCGTATGAAAGGCCTTACCAGGTTGTAAAAGTACTTTCCAGCGGGGAGAGGGTAAAGTTAATACCTTTGCTCAGCGTTACCCGCAGAAGAAACACCAGCTAACTCCGTGCCAGCAGCCGCGGTATTACGGAGAATTACGTAAGCGTTAATCAGGAATTACTGGGTAAAGCGCACGCAGGCGGTTTGTTAAGTCCAGATGTAAATCCTCCGGGCTCAACCTGGGAACTGCATCTGATACTGGCTTGGAATCTCGTAGAGGGTAGAATTCCAGGTGCTTGGTGAAATCACGTAGAGATCTGGAGGAATACCGGTGGCGAAGGCGGCCCCTGGACAAGACTGACGCTCAGTGCGAAAGCGTAGAATAGGATTAAGTGGTAGTCCACGCCATAAACCTGATGTCGACTTGGAGGTTGTGCCCTTGAGGCGTGGCTTCGGGAGCCTAACGCGTTAAGTCGACCGCCTGGGAATACGGCCGCAAAGGTTAAAACTCAAATGGAGTGACGGGGAATTGCAAGCGGTGGAGCATGGTTTAATATTCCGGTACAGCGCGAAGAACCTTACCTAGTCTTGACATCACAGGGGCCTTTCAGAGATAGGAATGTGCCTTGGGAACCGTGAGACGGAGTGCTGCATGGCTGTCGTCGCTCGTGTTGAAATGTTGGAACAGTCCCGCAGCAGGCGCAGCCCCTTATCCATACTATTGCCCAGCGGTCAGCCCTACAGAACTCAAAGGGAGACTGCCAGTGATAAACTGGAAGGTGGGGATGACGTCAAAGAATCATCGCGGCGCCTACGACCAGGGCTGGCACACGTGTAATGGCGCATACAAAGAGAAGCGACCTCGCGGGAACAAGCGGACTCATAAAGTGCATCGTAGCGTCCGGATTGGAGTCTGCAACTCGGCTCCGCCAAGTCGGAATCGCCTTAGTAATCGTGGATCAGAATGCCACGGTGAATACATTCCCGGGCCTTGTACACACCGCCGCCCCGTCACACCATGGGAGTGGGTTGCAAAAGAGTAGAGTAGCTTAACCTTCGGGAGGCGCTTGCCACTTTGTGATTCCTTGACTGGGAATTGAAGTCGCTAACAAGGTAACCCGG
+
*+2,+%1'.4,'+-*)//-.34:8-5.,,*(-..66//%$&(*+'-32/,1.-/*8/37147/,+-+*+1,',+/,/,+18&413;3.656+---+36-/,)*+).3('(%(('((51+1-8-0-1**/+(/+)&''/21116,*+))0*&*-*+-15-*/..912256896;4540113-,&(*+(()*),)'%$*%#%%(*,*-,-,/,//,'(('.,*,((($%+42())+$'&+(*.1'319++/712-/2&%)*,.*),0+,8/9+226465.+-,(&*-+-+-,.000.*%)$&&&%%%&+'($&%)2048+(+-)+,,5,7,04//43/(*'(+(''0/)**00250(+,25580-6-)+++10-.,)*)'))(.**+172--.65*%(()**+*,-//.$&)'*$),('.++)&%%$%.2,4,-&&+((')+24602248&+-1),&$*,/127302.3/1++,,--.(6/&$&'%*2)-4364734%30,,6.+.&+(+'(-03.02/027693.++''$'$'&&+/(*16-+--.74.&.+,+,))*+%&(*,2+44.&%)%#$%$--*54481/1*--+-;50,++,51(((,)-++.,/+,4/..2.*)()+(&++)%')+26*1(($+*&&$#%&%'))%)*&%'*+4///'1(*%',6-528581%'..%-%&'.///2531821(24/4422465.-))%)-/.0/:/7+.+)*,16.+,+)0+**-/51(3/+&%%()65'*'&&$'&&,0-)))*.+/(+-5*&&&&'%.,//)8+,-*$'$,-+37/-.,,+/4*-++,*)***)277/5555,25+70&%%)*676*(+)'$*&&%()+5+'/&%#$'&'$%%()++**0-*+*+/225774*'('*+)*.-0503-/,).&&%++*+09.2)+/24940,,,()7'1%&%'%)*)+/05/&'(*./76.-/.0(*+./2&&$**)**(2.235%%$%&&*//645389:5.2,-293*/.+--0/..3/,3339241)-(+()())12/0)('%,+)37-'/13/4048.111-*)*-4022.-/0-(%&'()'%''('))+/1153:4+83./4-++2*%-+'+470/+-046.&)'*%-.(-*&$)'),.)(($$%')++,'&%)%(&,(.
@eb74d59b-1ed5-478b-8249-7471e4fad15b ch=248 read=102385 start_time=2019-12-13T10:17:31Z barcode=BC01 runid=2c9cf7bc05858273f10e7d7ec552fc0bd742dc3e
TGATTTACCTTGTTGCGACTTCACCCCAATCATCAATCCCACAGCAGACGGCTCCTTCCTTGCGGTTAGGCCACCGGCTTCGGGTGTTATCAACTCTCGTGGATGTGACGGGCGAAGTTATTAACAGGCTTGAAGGAACGTATTCACGCGACATGCTGATTCGCGATTACTAGCGATTCCAACTTCATGTAGTCAGGTTGCAGACTACAATCCGAGCTGAGAATGGTTTTATGGGTTTTGCTTCACCTCGCGGCTTCGCTTCCCTCTGCACCATCGATTGCCGTGTGTAGCCCAGGTCATAAGGGGCATGATGATTTGACGTCATCCCGCCTTCCTCCAACTTGTCACTGGCGTCTCGCTGGAATGCTAGCAATGATGGTAATAACGATAAAGGTTGCGCTCGTTGCGGGACTTAACCCAACATCTCACAGCACGAGCTGACGACAACCATGCACCACCTGTATCTCCTTATGGCTATCTCTCCATCTCTGGAGCCTTGTAGTATGTCAAGACCACAGTAGGTTCTTCGCGTTGCTTCGAATTAAACCACATGCTCCACCCGCTTGTGCGGGCCCAAATCAATCGCTGAGTTTCATTCTTGCGAACGTACTACTCAGGCCAGATGCCATTGCGTTAACTGCAGCACTGAACTTTGACATCCAACACTCGAAAGGTACTCATCGTTTACGTGACTACTAGGAGTATCTAATCCTGTTGCTCCCCACGCTTTCCGGGACTGAGCGTCAGTTGCAGGCCAGATCGTCGCCTTCGCCACTGGTGTTCCTCCATATATCTACGCATTTCCGCCGCTACACATGGAATTCACGATCCTCTCCTGCACTCCTGGCTGCCTGGTTTCTATGGCTTACTGAAGTTAAACTTCAGGCTTTCACCACAGACCCTTGCTGCCGCCTGCTCCCTCTTTACGCCCAATAATTCCGGATAACGCGCTTGCCACCTACGTATTACCGCGGCTGCTGGCGCATGGTTAGCCGTGGCTTTCAAAGTACCGTCACTCGGCTACCATTTCCTGTAGCCGCCGTTCTTCCTTTATAACGAAGTTTACAATCCGAAAACCTTCTTCCTTCGCGGCGTTGCTCGGTCAGGATTTCCCCATTGCCGAAAATTCCCTACTGCTGCCTCAGAG
+
''&(3,+0.6-%14,011456,+-27/+.,+*---;2.51+-/,1-(+,(/,-16.7:,./)-1:6;50921.81.5./55.31.,2.++.+,+***20523+-(),/33::1-&&,.0(&(%%(%(&%&&)(*-.0657874:2-/*-,+*&(*+4347<855/.00+-//+--'623(,&--60/1021255((10402,4267462:2/,%$(++,/+/856.9;;+3*'858;<,./19179;7864/4./82+,-.04,(,('().,975&%+$$$$%,)/*'(*/2,*/4/.-.21-79+.31...,()3,./367:9.:1-&)*).7712*,((*0.33/%(%&$(('*050-,)%&*$%%$%&,5.//54;56:51.00.1//%.,21.//0/2136-1,98877:8282./0/57711-*&%&&,-/4331,21&232292724.3.42521268757(0'&%%((+991..)-*+,31./12'&)&'*&+(('(-089141330%&&(,*'/+:876815521(+./0'),1,;;9:/...0.117:153-'**/,//4*11-*(+.1,*+()%%&((,/7<,,:8<21-..*(-/.603/.//01247(((,-*,('*()-07/4../2/.///99989//.-*,-992*2,30234(((*%'*+.2.',.-/4/+**+///1212,0-(*,/0914;,7+'$))%,,286,/2-),68*'7:;775640/356581:00.-..93339979858:7<9788&.*+(/+-8483322445445-'**--3;-2&%.2///-/,335,4,(4)-)**+422/0)+/112+..2'))2.//06/3:7<75-.2584594562.*+2-4,&+*,.'-6150-)&))*+,78;<.4,))./07+37-../26())-.''0+2/**3*&--6-.607:6:41.'*,/*52/350375761:114222511387371'-()%*2.-+.32626,4-&%$&(&-*.6667./35122./4:11;6,..//0.22144./,&)--0/54/1277+*)*-2)&)1434+*.0.)+3.;774:92..&,+0,.0:4556(93:'+/(-++/;<8,10-4:81:87/61:.*)(&&++-.5.3**)-
@39c87274-1bff-4253-b4a1-a7cecfd2db50 ch=460 read=68571 start_time=2019-12-13T10:17:28Z barcode=BC01 runid=2c9cf7bc05858273f10e7d7ec552fc0bd742dc3e
CCGGTTACCTTGTTACGGCTTCACCCCAATCATCAATCCCGCAGCAGACGGCTCCTTCCTTGCGGGTTGGGCCACCCGGCTTCGGGTGTTATCAACTCTCGTGGTGTGACGGGCGGTGTGTACAAAGGCGAACGTATTCACCGCGACATGCTGATTCGCGATTACTAGCGATTCCAACTTCTTCATGTAGTCAGTTGCAGACTACAATCCGAACTGAGAATGGTTTTATGGGTTTTGCTTCACCTCGCGGCTTCGCTTCCCTCTGCACCATCCATTGTAGCACGTGTGTAGCCCAGGTCATAAGGGGCATGATGATTTGACGTCATCCCGCCTTCCTCCAGCTTGTCACTGTAGTCGCTAGAGTCCCCAACTTAATGATGGTAACTAACGATAGGGTTGCGCTCGTTGCGGGACTTAACGCTTATCTCACGACACGAGCTGACGACAACCATGCACCACCTGTATCTCGCCCATAGCTATCTCTCTCCATCTCTGGAGCCTTTATGAGTATGTCAAGACCTGGTGGTTCTTCGCGTTGCTTCGAATTAAACCACATGCTCCACCGTGGGCCCGTCAATTCCTTTGAGTTTCATTCTTGCGAACGTACTACTCAGGCGAATTACTTATTGCGTTAACTGCAGCACTGAACTTTTGACATCCAGCAGGTACTCATCGTTTACGGCGTGGACTACTAGGGTATCTAATCCTGTGCTCCCCACGCTTTCGGGACTGAAGGCGTCAGTTGCAGGCCAGATCGTCGCCTTCGCCACTGGTGTTCCTCATATATCTGCGCATTTCACCGCTACATGGAATTCCACGATCCTCTCCTGCACTCTAGCTGCCTGGTTTCATATGGCTTACTGAAGTTAAACTACCAGGCTTCTGAACCCTTGCTGCCGCCTGCTCCTCTTTACGCCCAATAATTCCGGATAACGCTTGCCACCTACGTATTACCGCGGCTGCTGGCGTAGTTAGCCGTGGCTTTCTAATAAAGTACCGTCACTCGGCTACCGTTTTCCCTGTAGCCGCCGTTCTTCCTTTATAACAGAAGTTTACAATCGAAAACCTTCTTCCTCCACGCGGCGTTGCTCGGTCAGGGTTTCCCCCATTGCCGAAAATTCCTACTGCTGCCTCCCGTAGGAG
+
10240:+0//1./7'.,%,/+,+/7:-42477:/6/-56*+/...3,.-'313337:3./1.--2*27(,76-*0-./50186(/*)+.1/0307////138:;;::5663;;95:8763534::-.9/1.,-%),/92)-.))(**57::;:.8+,-10,4-++42447694:'3(+/)(*0.,../0167)5,;-0&)()++-3:49,.78310*)).-+229:+,-24.1::5.2/5..1;794.1.*-2+,,01+6*)*64333:5985+1/-++--,111/5++.//;+*.:532312.66)--0//0.&-4().28989284,+243968650/011511311+.%$-./044301314-,(.0,-/-2,-.3373451015200/.').-931/103337/01<:6/504/1&&.,++-,,%'+-,/1)+5622/0,./40597843/13.0/*,*,1414&&&&),-01887.---.55:7433/254+,/309-)**'&%'+*234666521.&*'$*2+081165,.+--**''2,31:00.*(*11335.'+&&%%*-+91.176:9:834;/.&)5<6528:72901+,/+)531/,*,-199:,))-(')03-30(,,101/.0/1.//*267598.9;:45564:)+%&''&'*368466-/8.$-,0013::674',)).40300302:630-,*%))298.-/-+39+.'69043*,((*2169031;22),+()+,44477321708346914430712;670/(.+--765&54646<4104459989891-/+-./)()*0.8,+-/06201,-./2(357145+.36:0,&*,119339.05,6,,1:.1(+(&*2&48047--&%+19350.+(*1057;200//7*.-79-,/.+*..+173431434<9:82-1.+4969;433,)(,;78;3/2.-.0,+3**)*+34744785722(&'&$**1/2<426579879/22/1/.0039&/58-32(*))-,3636:6;;:89.1-4633002-*2*(,49.//713$(.640/062:9;:045.0252;762;33372701)%31.:8,7:<0/3;67775:976953/043234304/-84-/15,-/
@85a5689a-486d-4363-a625-afd7e74430b9 ch=142 read=141184 start_time=2019-12-13T10:17:29Z barcode=BC01 runid=2c9cf7bc05858273f10e7d7ec552fc0bd742dc3e
CCGGTTACCTTGTTACGGCTTTGCCCAATCAATCCCTGTAGACAGCTCCTTCCTTGCGGATTTAGGCCACCCGGCTTCGGGTGTTATCAACTCTCGTGGTGTGACGGGCGGTGTGTACAAGGCCGAGAACGTATTCACCGCGACATGCTGATTCCGCGATTACTAGCGATTCAACTTCGTAGTCGAGTTGCAGACTACAATCCGAACTGAGATGGTTTATGGGTTTTGCTTTACCTCGCGGCTTCGCTTCCCCTCTGCGCCATCCATTTAGCACGTGTAGCCCAGGTCATAAAGGGGCATGATGATTTGACGTCGTACCTTCCTCCAACTTGTCACTGGCAGTCTCGCTAGAGTCCCCAACTTAATGATGGTAACTAACGATACGCTCGTTGCGGGACTTAACCCAACATCTCACGGGCTTTGCGAGCTGACGACAACCATGCCGCACCTGTATCTCATATAGCTATCTCTCCATCTCTGGAGCCTTTATGAGTATGTCTTAGAGACCTGGTAAGGTTCTTCGCGTTGCTTCGAATTAAAACCACATGCTCCACCGCTTGTGCGGGCCCCGTCAATTCCTTTGAGTTTCATTCTTGCGAACGTACTTCTCAGGCGAATTACTTATTGCGTTAACTGCAGCACTGAACTTTGACATCAACACTTAGGTACTCATCGTTTACGGCGTGGACTACTAAATTATCTAATCCTATTGCTCCCCCACGCTTTCAGGACTGAGCGTGGTTGCGAGGCCAGATCGTCGCCTTCGCCGCGGGTGTTCCTCCATATATCTACGCATTTCACTACACATGGAATTCCGATCCTCTCCTGCACTCTAGCTGCCTGGTTTCTATGGCTTACTGAAGTTAAGCTTCAGGCTTTCTACAGACCCGCCTGCCGCCTGCTCCTCTTTACGCCCAATAATTCCGGATAACGCTTACCACCTACGTATTACCGGCTGCTGGCGTAGTTAGCCGTGGCTTTCTAATAAAGTACCGTCACTCGGCTACCATTTCCGCCAGCCGCCGTTCTTCCTATAACAGAAGTTTACAATCCGAAAACCTTCCTTCCTTCACGCGGCGTTGCTCGGTCAGGGTTTCCCATTGCCGAAATTCCCTGCTGCCTCCGTAGAACAATATAACAACAGAAAGAGGTAACGCAAAGACACCGACAACACCAGCTGGCACCAGCAATACGTAACTGG
+
53,2-4/04.7'.5*)*&+-2(',/(*''%-2-3,(#%(&*2930111%&/(((+.1)0%323..848,/6)080188(7611-6,+-))+*++./34,3*)+.5/7835825321049:13/))*,../(*+,.-+4-..+,,-1//88-7-0,//0.07//,,-.137:702.211+++,-50*2.:*2+,14534/.//.+-1.%&&%)*-46;8-2480357+(%*10*39881.0-)',+,.13896+44601)0418412*,&&'+*-..1,&(**0*,10./2/3(++630------)52'(01321&)$,+8473,.0-/./4000)1204.,.005:84333-/,08:+..+,+1-../1.1./3.026444+)*)+5556905/;94-2,1*/3,0.544/,*''*&#'00,(,),0034459::948932)1/.0/2854433688'1*--2103445425736787457.//75:701++.//0.0(&(*'&&*7:61682/134<99;:76302'**-2(',.+-9:/2.&('*-.0.0.073/6/./25.2/16/**56395<90231,'+,7867:;/6-,//,05++&'&,&')+898(%-)*'*-/+47-.-.67776531/215976/-595./0.25,1,**,*'-'(+8997:975;722/;1117;98+**))&%%'+)0.39736+$')(+-16:81)*(*1845%.6314*&'*(&'+*/*(%%%&*),+889.///32-0-*+,%%)++&*,45524946564889786984<31+,(&)'-$%$','6*3%%%+20./''0,,..0.0/(/14405./50:3.+%(+/..2*...-,,.702&,+-1),3-,320*+,,+2*21&&')*,85(((&'&*&&',4.*+*/2,.3.-'561106035//**,(%-*)-1,',)+,.:.-..)*/25/25510*&+*$%'&)*&&**.,)%+5-/83++038257,-/)((''(,-+-2/3,#%+),-.+56-3-%&$&%)/0363%&,(*1:;,63852+('&(&)%%*&*-/58,:70301+77711---1)939+/5-13**.//0967/.3038;393(&(()58174))-(%,+)(('++.*-150.12))$-*-060#&.2-*,+,15/-'(%)&*('''&%)*0/70-10:2114,-&'#$$
@34ef97e1-3587-4085-8c9b-02f076e29270 ch=347 read=79190 start_time=2019-12-13T10:17:22Z barcode=BC01 runid=2c9cf7bc05858273f10e7d7ec552fc0bd742dc3e
CCGGTTACCTTGTTACGACTTACCCCATTCATGGATCACAAAGTGGTAAGCGCCCTCCCGAAGGGTTAAGCTACCTACTTCTTTTGCAACCCACTCCCGTAGTTGTGACGGGCGGTGTGTACAAGGCCCGAGACATTATTCACCGTGGCATTTCCTGATCCACGATTACTAGCGATTCCGACTTCGCCCAGGTCGAGTTTGCAGACTCAATCCGGACTACGACGCACTATGAGGTCCGCTTGCTCTCGCGGAGTCGCTTCTCTTTGTATGCGCCATTGTAGCACGTGTTAGCCAGCCCTGGTCATGGGGCCATGATGACTTGACGTCATCCCCACTTCCTCCAGTTTATCACTGGCAGTCTCCTTTGAGTTCGGCCGGACCGCTGGCAACAAGGATAAGGGTTGCGCTCGTTGCGGGACTTAATAACATTTCACAACACGAGGCTGACGACAGCCATACGGCACTGCAATCTCACGGTTCCCGAGGCACATTCTCATCTCTGAAAACTTCCGTGGATGTCAAGACCAGGTAAGGTTCTTCGCGTTGCATCGGAATTCAAACCACATGCTCCGCAGCGTGCGGGCCCCATGGTGAGTTTTAACCTTGCGGCCCGTACTCCCCAGGCGGTCGACTTAACGCGTTAGCTCCGGAAGCCACGCCTCAGGCACAACCTCAAGTCGACATCGTTTACGGCGTGGACTACCAGGGTATCTAATCCTGTTTGCTCCCCACGCTTTCGCGCAGGCGGTGAAGTCTTCGTCCAGGGGCCGCCTTCGCCACCATTCCTCAGATCTCTGCGCATTTCACCGCTACACCTGGAATTCTACCCCCCTCTACGAGACTCCAAGCTTGCCGGTATCAGATGCGGTTTAGGTTGAGCTGGGGATTTCATCTGACTTAACAAACCGCCTGCGTGCGCTTTACGCCAATCCGATTAACCTTGCACCCTCCGTATTACCGCGGCTGCTGGCACGGGTTAGCCGGTGCTTCTTCTGCGGGTAACGTCAATGAGCAAGGTAACTTTACTCCCTCCTCCCCGCTGAAAGTGCTTTTAGCCGAAGGCCTTCTTCATACACACGCGGCGTGGCTGCATCGGGCTTTGCGCCCATTGTGCAATATTCCCCACTGCTGCCTCCCGTAGAG
+
84143835558110(*,&+,($(&&$$%1*'',(.*))++0('(*,,44*./397/21.+-3/7)1739-/--283))*3)*65,/21/092$&'85/')$,+/*')(*-:9427/00..'5053367*/$+-,&0'(8<878:13.+*'*4+***+.042'))),5,-,++**+:-63,+,:,6--+(*.../+&-,1'')*9::;:6:1;'6+.-/%',-./2&'((,-+-.*./)).,,-22./,.)(%'(,,./3,2+02/(-(-&*,25*/'&&''*',-.-4*(($'(+.:8,.9;8-504247:233460/0/64576874,701,&))1*6+-2/00;6%023-,/.--89.,''(4*+.173-%**.4:578-.,.0//%332*8.43*3684;57399946623.8+/.5.2/&.7566;932438322*(-'(*,-13&30.2525%4+3/+,'))).,--/,./:8;46+)*,*,,..9;24646577,.0685368:7766:8869840146;444.&%.)9<:9<8..*,0/0177&,'%)+$((%)'&(+-29883%1&'))++.03-1;:+(5--.**-4;<,.9./30--3/92*+/000179*-1:81:32255/2...-.('0+)01..14+7,,5..-2775.,.)+-63141/-2.2968969972;9-00-,,+4:365'13-5730015/.1/27618<-,0+/.+'(+-,492//-*(&'/-0+,&'(*+/2;4618'&-741085696<989+%('$*6.,/1-/0.-/.-$-,.+4;2-49;787'2/06346231501)44445+111,0)(/-116'-')+07318%)/+-/+,/257'2-/(**5+5/..3.1+43*21,*733&''*,-/02/4,27056.-,,,331,.20*//0,*+*'/++-5.5-+-0*./39435804.6/.52./1669744/3/,/+0-1,++0015/*-/007<999:5966787566/723240,)**,(+')0+'))37**96-846,--/+,--'('%$$$#)$23)*1/2/85<88<977+-*+&/.1/20',%.-215455&42/3.),875;9-04+.(+,4//092:;9+/5669989.::++8*(''
@c424934b-a27f-4101-9790-ce585b10c879 ch=116 read=159855 start_time=2019-12-13T10:17:11Z barcode=BC01 runid=2c9cf7bc05858273f10e7d7ec552fc0bd742dc3e
CTACGGGGAGGCAGCCAGTGGGAATATTGCACAATGGGCACCAAACCTGATGCAACCATGCCGCGTGTATGAAGGCCTTCGGGTTGTAAAGTACTTTCAGCGGGGAGGAAGGGGTAAAGTTAATACCTTTTAACAAATTGACGTTACCCGCAGAAGAAGCACCGGCTAACTCGTGCCAGCAACGGTAATACGGAGGTGCAAGCGTTAATCGGAATTACTGGGCGTAAAAGCGCACGCAGGCAGTTTGTTAAGTCAGATGTAATGAAATCCCGGGCTCAACCTGGGAACTGCATCTGATACTGGCAAACTTGAGTCTCTGCGTAGGGGGGTGAATTTCAGGTGTAGCGGTGAAATGCGTAGAGATCTGGAGGAATACCGGTGGCGAAGGCGGCCCCTGGACGAACTGACGCTCGGGTGCGAAAGCGTGGGAGCAAACGGGATTAGATACCTGGTAGTCACGCCGTAATGATGTCGACGGAGTTGTTGCCCGCGGGGGCGTGGCTTCCGGAGCTAACGCGTTAAGTCGACCGCCTGGGGAGTACGGCCGCAAGGTTAAAACTCAAATGGATGACGGGGGCCCGCACAAGCGGTGGAGCATGTGGTTTTAATTCGATGCAACGCGAAGAACCTTACCTGGAATCAACGACATCACGGAAGTTTTCAGAGATGAGAATGTGCCTTCGGGAACCGTGAGACGGAGTGCTGCATGGCTGTCGTCAGCTCGTGTTGTGTGAAATGTTGGGTTAAGTCCGCGAGCGCAACCCTTATCGCTGTTGCCAGCGGTCCGGCCGGGAACTCAAGGAGACTGCCGTGTTAAGCTGGAGGAAGGTGGGGATGACGTCAAGTCATCATGGCCCTTGACCAGGGCTACACGATGCTACAATAGCGCATACAAAGAAGCGACCTCGCGAAACAAGCGGACCTCATAAAGTGCGTCGTAGTCCACGGATTGGAGTCAACTCTCGACTCTGCATGAAGTCGGAATCGCTAGTAATCGTGGATCAGAATGCCACGGTGAATACGTTCCAGGCCTTGTACACACCGCCCGTCACACCATGGGAGTGGGTTGCAAAAGAAGTAGGTAACAACCTTCGGAGGCGCTTACCACTTTGTGATTCATGACTGGGGTGAAGTCGTAACAAGGTAACCGG
+
%$&()39-&*1)))2-+-.266+7842:1.-1/:540&&&,&49128211545:681&%&*)(('(')(*',((*516682:85:03571(/(,/84-((&.28*(-*'')-)()-9601757312.,//'2,03;324102-3,+290//.-2/(,.*+-37/:/-/3/15&3&-3-016482620:2.0-2,/+&&'/4+.6272837350./-,/;:;8:9:1;:,0576-3033695%11;8.5/9.013125+$'&%*+463+42*'-2/39495641++&*0./01180//004040.06))))++0-,(&%$&),*+'..4)'%$$)(%&#%()('(,-/5202:6318881-,-*+,(+,)-,)71159347/80,-),-/.0.75,*6963/.1-455434,-'.,0/-(*/'&'43781*)/3;08'89015()-+&++()..&154,1/5:47,-'++/-/354101'&(%$%'$')($)'*+(+02:9;768/5+-(*,41:12022023,.7669804+$$)''%%(--1131.10.-,/,023/-187<62-%)3,./57<:-5.*'+*-2856666730/04632423<:02966-()++-02+.1./9028:232/2852*'+,'&*)+,27,0()/.+/+49<;12--.00310001%6+-94854;:6:7985,+*.3-/+')77:0111394778757702235764/;,,*,+053-/17496191/+-6.*-%(01293346//0//4)(9+01-500/59:5212024/9:1866-)'.+'+(01))*'%'$$--'-03500/,41857:80400/..4.3++-06;3/2.*,1('.*/17240..&&'%&)(/02752542'2204431139)&&('--21624000*(*-/0-04<88976-.191./+./059998462$&*0+4-6)*+(*(,)3/'),-/,+%$'%&%*,,.1(5-624)),-/909/0/76::9:622:6441,*/,*)+10+30245((89:,5,+-/0//-5752;.025453598065-'**+21/8--,21+%)&&()7414,,*8180:+(+&*++7141/48,-16/-2023825544541022,+.--.6/02676062126565:
@407bb700-aef2-489f-8495-8a8ba67927db ch=88 read=194420 start_time=2019-12-13T10:17:11Z barcode=BC01 runid=2c9cf7bc05858273f10e7d7ec552fc0bd742dc3e
CTCCTACGGGAGGCAGCGGTGAATATTGTGCAATGGGCGCAAGCCTGATGCAACCATGCCGCGTGTATGAAGAAGGCCTTCGGGGTTGTAAAGTACTTTCGGCGGGAGGAAGGAATTAAAAGTTAATACCTTTGCTCATTGGCGTTACCCGCAGAAGAAGCTTTCAGCTAACTCCGTGCCATGCGGTAATACCGGAGGATGCAAAGCGTTAATCGGAATTACTGGGCGTAAAGCGCACGCAGGCAGTTTATTAAGTCAGATGTAGAAATCCCCGGGCTCAACCTGGGAACTGCATCTGATACTGGCAAACTTGAGTCTCGTAGAGGTAGAATTCAGGTGTAGCGGTGAAATGCGTAGAGATCTGGAGGAGGAATACCGGTGGCGAAGGCAGCCCCTGGACGAACTGACGCTCAGGTGCAGCGTGGGGAGCAAACAGAGTTAGATGCCCTGGTAGTCCACGCCGTAAACGATGTCGACTTAGAGTTTGTGCCCCGCTTGAGGCGTAGCTTCCGGAGCTAACGCGTTAAGTCGACTAACCGCCTGAAATTACAGCCGCAAAGGTTAAAACTCAAATGAATTGTTGGGGGCCCGCACAAGCGGTGGAGCATATGGTTTAATTCGATGCAACGCAGAACCTTACCTGGAGTCTTGACATCCAGAGTTTTCCAGAGATGAGGAGATATGCGCTGGGAACCGTGAGACAGGTGCTGCATGGCTGTCGTCAGCTCGATGTTTGAAATGTGGGTTAGTCCCGCAGCAGGCAACACCCTTTGTTGCCAGCGGTCCGGCCGGGAACTCCGAAAGGAGACTACGCCGTGATAAACTGGAGGAAGGTAGGGATGACGTCAGAGTCATCATGGCCCGCTACGACCAGGGCTACACGTGCAATGGCGCATACAAAGAGCGTGCCTCCTCATGACAAGCGGACCTCATAAAGTGCGTCGCGTAGTCGGATTAGATCTGCAACTCGACTCCATGAAGTCGGAATCGCTAGTAATCATTAGATCAGAATGCCACGGTGAATACGTTCCCGGAGCCTTATACACACCGCCCGTCACACCATGGGGAGTGGGTTGCAAAGAAATTAGAGTAGCTTAACCTTCGGGAGGGCGCTTACCACTTTGCTGATTCATGATGACTGGGGTGAAGTCGTAACAAGGTAACCGG
+
+,0++'.'5.*.0-'-)&&')'(,(/1(-&--2.31/*)--203:566:8,-%/)5688735676762.,)&)'),))*-*)*.-77,121+*1--/71.+62)5/)/--*+&%&&&+8;--31613,0*/7+),./+2-0./,/.*/63,.-).+)-,))'(&+&+,-,60-0($-'+1*&'++20+-(%'&,+/05340//4/*,0.00416015,9,+.66.-*'(+00,-..&-'/,+/1).+43%*313.384112--*#,+/+3,,*%.3224+5/6.082332/0//04,'(+)0/.3.27++)(*(***).,/-+%)((*0,2-0,%,.--/,---7983;9227773-,**,..:004,*4./73.6:.64240//-(+.(*84-)*.518*%&)%((0-002-/1+&%*&'+73.7+)-/8:*0+($*,7/./0.21,)+5:98:9723015115;94232&35472-/+**+*0-)1,500)%')&&&+++-.*-+)()'+)'&)+/-+)-,4263.3540-((%,).14--+2*.'%))-113230)-0+7/1.3,+3'+43+('+)%)*)/,/,,51++,0.,./*.,--,,*(,',(-.5;6:7:.*+,.:8752.&&)()(&$&(6*4(&'+),&($*+),&%'((,39+6'(',,-60*,*'$*0%/++$&&(,.,-643686444..2379922115;:989:745)*,/*'%,+,-%%',))&'&,*34,-/62((*+,1++*)&%)&,+')4/.3734955549.4*-+//*6..11+2)'&''+++,++%#&$&&&+.114;3899://0-2011'-,,,4112344)'%'*+/:7*)+1.70%&'&(+,/7-/,&'&&'*,-++)%%-&&&(--1(130*'*(','$+,*3'&*$&)))00'(*665775346;64567/.-*')/-0/0'.$6*()%(()),-/00/0+0138665-*+,,)1)---023*221211&,')(424*(*64384$&&%-,/9:47----*',+&''$($$(*.+-)4555<4002,,+.1.1023-&())0559453:2'),&*-+,'**,+,-,3-344:8/9+*/.+/05/7//9,,/2'%%.),17611/+)+,.423/.))*/,-/.01,3.*-+*2:8959
