# Supplementary material for: De novo species identification using 16S rRNA gene nanopore sequencing
Source: PeerJ. 2020 Oct 21;8:e10029. doi: 10.7717/peerj.10029 (PMC7585375; doi:10.7717/peerj.10029)
Supplement: Supplemental Information 3 [file peerj-08-10029-s003.zip › pass_fastq_runid_2c9cf7bc05858273f10e7d7ec552fc0bd742dc3e_550.fastq]

@e8a45169-c4c8-4afd-ac2a-df079e0acdd9 ch=206 read=51927 start_time=2019-12-13T10:17:01Z barcode=BC01 runid=2c9cf7bc05858273f10e7d7ec552fc0bd742dc3e
CCAGTTACCTTGTTACGAGCTGCCCCCCAGTCACTTAGATCACGAGTGGTAAGCGCCCTCCCGAAGGTTAAATACCTGCTTCTTTTTTGCAACCCTCCCATGGGTATGACGGGCGGTGTATTACAAAGGTCAGGAACTATTCACCGTAGGCATTCTGATCCACGGTTACTACTTGATTCCGACTTCTACATGAGTCGAGTTGCAGACTCAATCCGGACTTCTGACGCACATAAGGAGTCCCTTGCTCTCGCGAAGAGGTCGCTTCTCTGCCTTAGCCATTTGCTGGCGTGTGCTTAGCCCTGGTCATGGGGCCATGATGGCAATCATCCCCGCAGCCTCCAGTTTATCACTGGCAGTCTCAGCCCCAGGTTCAGCCCGGACCGCTGGCAGCAAGGATAAAGGAGTTCGCGCTCGTTATCGCCAACTACAACACAGGCTGACGGCAGCCATGCAGCACCTGTCTCCACGGTTCCGAGAGAAGCGCATTCTCATCTCTAGAGCTTCCGTGGATGTCAAGACCAGGTAAGGAGTTCTTCGCGTTGCATCAAGTTAGACCGCGTACTCCACCGCCCTTGCGGGCCCAAATCGAATTCATTTGGGTTTAGCTGCGGCCCATGCTCCCCAGACTGATCGACTTAACGCGTTAATCCGGAGCCACGCCTCGAGGCTGGCCTCAAGTCGAGCATCGATTTACGGCGTGACTGCCAGGAGTTATCTGGTACATCACGCTTTTCGCACCTGAGCGTCAGTCTTCGTTCAGGGGCGCTTTAACACCGGTATACCTCAGATCTCTACGCATTTTCTGCTTCACTGATTCTACCCCTCACCGAGGTCGACGCCGGTATCGGATTGCAGTTCCAGAGTTGGGCCAGGGATTTTCATCGGCCGCCGACCACGCCTGCGTGCGCTTTTGCATGATAATTCCGATTAACGCACCCTCCGTATTACCGCGGCTGCTTTGCTTTGGGGTTAGCCGGTGCTTCTTCTGCCGAGTTAACGTCAATGAGCAAAGTGTGCTACTCCTTATCCCCGCTAGAAGTACTTTTATTGAAGGCCTTCTTCCATTACGCGGCGTGGCAAATGAACTTGCGCCCATTGTGCAATATTCCCCTGCTTGCCTCCGTAGAAGACAGTATCTTTACCAACCGGAAGGTTAGCACAAGAGACGCAGCAAGCTCTTGGCTGTGGTACGTAGA
+
-(&+.1(+$$%%+3*-+%&&)#+-829-,+/.(%&%(&((+%&%'&)&**%$%)+351.+-&'&(),(305-('+*'#(*-125:99.1./*16.(26-&()-')%%''0,56//3--1&-('*34'*$(.&+1)0')&+++(,,*+)+.,+,/+-)*.11-0035(&*0+%&%(*6844-.445/'%%$%(%((*%%+3,*.+3/228(1+22+8,*')&*+/-++%&(+,''(&)+.-'(,+-3514-+-(&&&&/-2+*****+(&$$%(&(*+,.0('%')'*&&&'$%&&'(.1**),..&-%%+/23,**&,*-,-***/,475&#*#$&()+,,..72-/-+-.042+/25/.,&')*)')++-+%&(-.+3/.*,12.2,++)/)*-741/(*+%*+*'$&$&'*$&$#$&#$$($%%$'(',),'*1/.///.&0.*.1),)-&.-,172.-+'(('**/515&&%&%%%%&'(+,19/.35790.*(')%(,+'((+,4.0,.32-1+,.(,,-**&+')7;748-+,*-.00265.*'*+%').*%)&0)//4-(6*&'$$(&'(&-.,3-%&&&+&',+9-%*31*(+18-'''%))(/083)+#')5970+,*)%%&,/-,*)).%('()+1/5*4'')'',6,.--0+*%$.,,//,+*),&(&*+(%&(,13.+.4*$$)+*,,,)*)-.3-**#&%'%*)#$$$$$''%#(')+240*()#)&%$%/2689677-4,(%&&%$).,*'&'&%%$%&(1+),332*33+2*)22.,*)&,,./067.($%'+,)&%#(&/*,,&.2)('(#'(%$&$$%%%'&*%'')'*2%*%)%#$$)/,--)*&(/,(3))''-3+)053(+#%%%$&##$&()-/&+,182463876.,+*)'$&&*'(*14391+*'1(*%'$&$)/0,-1()())(+'&&(.+,+,*())&'**''*((''&)+&+**,/0-)20616&'%()-212-0+-))''**-3**+,-)),&./6-)(%(,86,(-+%%,'&+)*.--%#&$&'(*-2,0+&),+('.(%'%'&**%%&%$(***(&$'.)$',57/(23*+'+/)*'47.5+&&'(0*&)((+6*,)),)'.*($.())/.''+2/.3&((+()*+1,&+)*3,*'+'+$($$$((#$)'(+,/,(($$&*)-&%&#&
@7f96df14-8c75-4442-9ffc-faea24b35066 ch=281 read=79014 start_time=2019-12-13T10:17:00Z barcode=BC01 runid=2c9cf7bc05858273f10e7d7ec552fc0bd742dc3e
CTCCTACGGGGAGGCAGCAGTGAGGGAATATTGCACAATGGGCGCAAACAGTGCTGCAACCATGCCGCGTGTATGAAGAAGAAGGCCTTCCGGGTTAATAGAAGTACTTTCAGCGGGGGGAGGAAGGGTAAGTTAATACCTTTGCTCGTGACGTTACCCGCAGAAGAAGCACCAGCTAACTCCGTGCCAACGGCGCAGTAATACGGAAGTGCAAGCGTTAATCAGGAATTACTGGGCGTAAAAGCGCACGCAGGCAGTTTGTTAAGTCAGATGTGAAATCCCGAACAGCCTGGGAACTGCATCACAATGCGGCAAGCGAGTCGTAGAGGGTAGAATTCCAGATGTAGCGGTGAAATGCGTAGGGCTGGAGATACCGGTGGCGAAGGCGGCCCCTGGACAGACTGACGCTCAGGTGCAGCGATAGGAGCAAACGGGATTAGATACCCTGGTAGTCCACGCCGTAAACGATGTCGACGGAGGTTGTGCCCTTGAGGCGTGGCTTCCGGAGCTAACGTGATGACCGCGCAGAGTACGGCCGCAAGGTTAAAACTCAAATGAATTGGCGGGGCTACACAAGCGGTGGAGCGTAATGGTTTAATTCGATGCAACGCGAAGAACCTGGTCTTGGCATCCACGGAAGTTTTCCAGAGATGAATGTGCCTTCCGGGAACCGTGAGACAGGTGCTGCATGGCTGTCGTCAGCTCGTGTTGTGAAAATGTTGGGTTAAAGTCCGCAACGAGCGCAACCCTTATCGCGCACGTGCCAGCGGTCGGCTACGGGAACTCAAAGGGACTGCCGGTAAACTGGAGAAGGTGGGGATGACGTCAAAGTCATCGCCAATGCCACGACCAGGGGCTACACACGTGCTACAATGGCGCATACAAAGAGAAGCGACCTCGCGAGAGCAAGAAGCGGACCTCATAAAAGTGCGTCGTAGTCCGGATTGGAGTCTGCAACTCGACTCCATGAAGTCCGGAATCGCGCTAGTAATCGTGGATCAGAATGCCACGGTAGACGTTCAGCCTTGTACACCCGTCACACTACATGGGAGTGGGTTGCAAAAGAAGTAGGTAGCTTAACCTTCGGGGAGGGCGCTTACCACTTTGTGATTCATGACTGGGTGGGGAGTCATGTGGTAACCGGAAGATAGGAAGCGACGAGCCGTGGGATTGCCTACAAAAGACACCGACAACTTTCTTCAACACCAGCAATACGTAACTGCA
+
+,231262:4(&+.,/,641-+$0,*)/+-.9-++--20285413/+&&%*++(&'(*%/,22/:8663/0146651+,+')**438728,-915-(%&'$,)'/*()),)*,,0--/2*),),'+.5+60))3*;,012550.44629556.8.-19+,1.-2-&+'%&&)''(-*1+,+421233;6&6%32+0&00140/2--+''(669878/8.4.44%,(/244451.+&%'*.36,()-0).+01163/4-2+*1-8-25876770/)/9,*161,,,0-(-2-/721100-+,,,%%)1)('+,*),$&%&**+),/.).+6+1'7'8)9,+-&/,0+223:76,2-**:8/**)$'(2--**-02.4/-.&%'(),,-2/.71.),228//0/,,+-,2351/,-/'(%%&#'(1''&*52'0(61*6-0+2148<7/2200505,'()/989:;66001.195/.(0(+,+8,-,67)'())795670855+6+**,+-43*+(&%$$$%()&'$'&&&$)),(.2,*.1004294;;74001;;-201/-+)()+-'&)'*&''-'(,./10,,-*,)*,-22<721712)*,036(6'(--)*''(*()23.,*++,,,1.,/1+/*).;611')*.-+)*+,+48569505'3:/809;900-.-//+5-005313.30./522./--...24-.20,,1.68---32)628135.+,0,+.1+/))-/,-,&-/-//*-''(&'%'&)'+2.'.+/-//-,)%&(/4*0,-:6:,-*0.06485.4/-0.,-.1-*&')*1.4:147568772/6,-54464%'#&##$*)(((),..-5620,,*'&'))..0947/9./21.1455777-'(%&*)*4/3645/31+***+8.&'**+-6-1887/.481('.,112456600-,..+4*1''(*/)..+/3331+110.(*+*,,,,'-)1,,0,0+.313547444999937+,.878:6-/095)(*.'(-+$''&(&$'(*'+07+--))*+)))+.791)**-8317*/*87)&**(*+..,,$'%%+'0.2;7+46.)-2132*0)(-/+/026122336.)--/597942-')($')+$*$$$&&,0391-1++22/.'()*.064&+%./368/.'/($&%%*+086*)103453.0..-07612<51&---6.-2372231',$%%#&$
@dd50adc9-6ba1-49d9-8724-1673cb550aff ch=109 read=177941 start_time=2019-12-13T10:16:54Z barcode=BC01 runid=2c9cf7bc05858273f10e7d7ec552fc0bd742dc3e
CTCCTACGGGAAACTGGCAGTGGGGAATATTGCACAATGGAAACGACCTGATGCAGCCATGCCGCGTGTATGAAAGAAGAGGCCTTCCGGGTTGTAAAGTACTTTCCTGGCGGGGAGAAGGGAGTAAAGTTAATACCTTCATTGACGTTACCCGCAGAAACACCGGCTAACTCCATTACCAGCAGCCACCTTGTGTGGTAATACGGAGGTGCAAGCGTTAATCGGAATTACTGGGCGTAAAAGCGCACGCCGAGCGGTTTTGTTAAGTCGAATCTTGAAATCCCAGGCTCAGCCGCAGGAACTGCATCTGACCACTGGCAAACGAGTCTCGTAGAGGGGGGTGAATTCCAGGTGTAGCGGTGAAATGCGTAGAGATCGGAGGAATACCGGTGGCGAAGGCGGCCCCTGGACGAAGACTGACGCTCAGGTGCAGCGTGGGGAACAAACAGGATTAGAGAATACCCTGGTAGTCACGCCGTAAAACACGTCGACTTGGAGGTTGCCCATGAGGCATGGCTTCCGGAGCTAACACTAAGTCGACCGCCTGAAGTTTGGCCGCAAGGTTAAAACTCAAATGAATTGACGGGGGCCCGCACAGGCAATTGGAGCATGTGGTTTTAATTCGATGCAGCGAAGAACCTTACCTGGTCTTGACATCACGGAAGTTTTCAGAGATGAAGATATTGCCTTCCGAGACCGTGAGACAGGTGCTGCATGGCTGTCGTGGCTCGTGTTGTGAAATGTTGGGTTAAGTCCGCAGCAGGCGCAACCCTTATCCTTTGTTGCCAGCGGTCCGGCCGGGAACTCAAAGAGGAGACTACCAGTGATAAACTGGAGGAAGGTGGGGATGACATCCAAGTCATCATGGCCCACCACGACCAGGGCTACACGATGCTACAATGGCGCAGCGCCACAAAGAGAAACTGACCTCGCGAGAGCAAGCGGACCTCATAAAGTGCGTCGTAGTCGGATTGGAGTCTGCAGCTCCCGCCAAGTCCGGAATCGCTAGTAATCGTGGATCAGAATGCACGGTAGACCGGGCCTTGTACACACCGCCCATCACACCATAGGAGTGGATTTGCAAAAGAAGTAGGTAACAACCTTCAGGAGGCGCACCGCTTTGTGATTCATGAGCTGGGGTGAAGTCAACAAGGTAACCGGAAG
+
*01/()-*-.')*+*.+*',*&)+**.,,5/.-011:85&.+'*$(-5-..0021&./01375,0//163300.)%(('''&-..1/(.714/((/4-')$')/-.&#')('+/,++''.,)'(),6++)01-+)('$*+*5*,'2(4/-58/(,(&*($%(+.*,''-(+,9.)5+%.6/100030'&$''&'((**(*)**0//.+((*3-/,-14:2:25-.0-3++-/9642'&(*-))+,+*+%$$&$(--3396)'(,0(+*-(((*,,3,.0+*10+*,483/'&+*$&%+.++..--+-3****((+)/*''&##%%+,.2747/0)0*1470((*')(-&)+))-''*+*/.--4.,,:822.-*10218..(+*+,,1+8-1-+(),+0+(,.680)4976**+'-322343556%+0,,('%%-)&''''),)132'581/2'()&(+*'-/*)075,)'(%)*084.597)+$%%))(1/*-),')(+)%*.*$$%$*..&.,..+-,+'+&(-**++$%%'))*(%*(/.3*&&%'()-&(&3**,((&(,,'583/553:443-//0+++'0;9008.%+%%$'((''*(*(%'211*,.60;</198<.--)()&%&%(+*/2.-+*(*-((..327647722./0.(+*-7;5,0)(,.64./*..(5')8:571*)*-/084430414)2,-/..,*%&'&$%%)'%(#%&)+0435<5.-0710*7+46539-2-16:*+3'9339:3:769<77:767/.50*3.-6:4351913/+025+360922843,(&*)'*&+4,25).,**,.4'133--)*&()-*',22.7666)3+(.(&&)*64)'('0,,&(($%'/.3-)-)+))*%()%')65317;88;1+,&'(&,-./08*''&&(''%)*4648240++++,49&4/3-2(('%'&-30145343536638*1+4-11+,..267.&.*03,''&'**-,*)/,.-/(()%*1-6/0/786/0-))-,0,,()*3.(&,%'&,17616/0./--+0150:8--0,-+-3))*(&'%()*%/-)'*,64(&--&(%+((+&)(*'''*2049/.5,%(%)(&(--,''''(2-'(,+&,,',-,**/+)'($%,+-/3-1633-5.,)
@09aed6e2-0713-458b-8af4-787963f8c20e ch=393 read=49301 start_time=2019-12-13T10:16:45Z barcode=BC01 runid=2c9cf7bc05858273f10e7d7ec552fc0bd742dc3e
CAGTTACCTTGTTACGACTTCACTGATCATGAATCACAAGTGGTAAGCGCGCCCTCCCGAAGGTTAAGCTGCCTACTTCTTTTGCCAGCCACTCCATGGTGTGACGGGCGGTGTGTACAAGGCCCGGAACAGTATTCACCGTGGCATTCCTGATCCACGATTACTGATTCCGACTTCATGGAGTCGAGTTGCAGATCAATCCGGACTACGACGCACTTTATGAGGTCGCTTGCTCTCGCGAGTCGCTTCTCTTTGTATGCGCCATTTGTAGCGCATTAGTGTAGCCCTGGTCGTAAGGGCCAAAAGCGATGACTTGACGTCATCCACCTTCCTCAGTTATACTGGCAGTCTCCTTTGAGTTCCCGGCCGGACCGCTGGCAGCAGGATAAAGGAGTTGCGCTCGTTGCGGGACTTAACCCAACATTTCTAGCACGAACTGACGACAGCCATGCGGCACCTGTCTCACACAGTTCCCGAAGGCGCAATCCATCTCTGGAAGTTCTGTGGATGTCAGAGACCAGGTGGAGTTCTTCACGTTGCATCAGATTAAACCACATGCTCCACCACGCTTGTGCGGGCCAAATCGAATTCATTTGAGTTTTAACCTTGCAGCCGTACTCCCAGGCGGTCGACTTAACGTTAAAGCTCCGGAAGCCACGCCTCAGAGGCACAACCTCCAAGTCGACATCGTTTACGGCGTGGACTACCAGAATTATCTAATCCTGTTTGCTCCCCACGCTTTCACCTGAGCGTCAGTCTTCGTCCAGGGGCCGCCTTCGCCGCCAGTATTCCTCAGATCTCTACGCATTTCTGCTTTGCACCTGGAATTCTGCCCCCTCTGCGGAGACTCAAACGCCGAGTATCAGATGCAGTTCAGGTTGAGCCGGTTCCGCATCTGACTTAACAAACCGCCTGCGTGCGCTTTTGCGCCAGTAATGAATTCGATTAACGCTTGCCCTCACCGTATTACCGCGGCTGCTGGCTGGAGTTAGCCGGTGCTTCTTCTGCAGGTAACGTCAATGAGCAAAGGTATTAACTTTACTCCTTCCTCCCCGCTGAAAGTGCTGGCAAGGCCTTCTTCATACACGCGTAGCTGCATCAGGCTTGCGCCCATTGTGCAATATTCCCCGCTGCTGCGCCGTAGGG
+
7(,5-,/,.1*1.,-0*01.+&(#%%*+(.23;:7463.*.*/+&)()),,-2,+.3)()0(--/2+)-(',4-%*).+.44--/,-&.,*+../',().,,-13(241.0++,-5072-203++,*,&),%,/:;7.076517101.8()*200)$&').,')&')0;/73-1081$)*)&'(-+,21813,,('.-407,62888503'/$*#%+-(')*,/434)+-0-.0164.)*'((,2677441061),,/269:93::-,)',,,+%-%$%($&#,)/.*+077572-/53+,()*'&(+%,*++-,))5460)-1(&+6.78805(,,)%(*-,2//-45.'),+20),05948+,'/(5+53644+4*()$')+/7796)**%)03,//466404-.'691++*0*0/(041409,20/',,-,,7123,..$,1&%'')(2'35,5/,,266/-,)+,1677/.''*+,*&6):.260101-*'%)*(-598877;:8,/..(*+/::+.)+%)%)4:66;,'*+-633362)'*..2;941***,,/078021%/)../-1&1,63.2(0223'-+.:.'*2--.63;<5252,-,-+%,40'+)**.20++0,(.--.*%&$&$%%''*+('++0011+4%,40245:33(&%,*/-//1-3-4'1)(*,524/2526;:+.+.,-.0-,*)*./-,((.,234768678652;4+/*465--/-/+2((&*++.(,,+/-+,-/4:8360('/56,56))4467)(($*)%&&+*562.7()143331.102/052*&&'),+$*01663/.+-/5,-.350-(3*+.)+%(*,12/5/1224'%&),3202565.*,.55*,)+,(&)-%''**)($(.//-,+++.342*,.49.00+))),.+*).**'%'&&&)%*&&%%)':-0*/182;76160,4331-#&(+20832:<7070..32200-+10+-//--1/'0.*,303786135*5.&30537-4*('+,,0:*1-12+5*0)-4+',,+/*04,*743,0385.1-%)$%&%'2'*)//85:43:656./)-+-&(#+,.12112,052-3$&',23--8%,'*-/+.(+(382%-*(*((4),.,+&&(%
@fa669c51-7bb2-4ffe-aa04-c1dfb71a3f2b ch=409 read=58052 start_time=2019-12-13T10:16:40Z barcode=BC01 runid=2c9cf7bc05858273f10e7d7ec552fc0bd742dc3e
CTCCTACGGGAGGCAGCAGTAGGGAATCTTCGGCAATGGACGAAGTCTGACCGAGCAGCTTGCCGCGTGAAGAAGAAGGTTTCGGATCGTAAAAACTCTGTTGTTAGAGAAGAACAAGGACGTTAGTAACTGGAACGTCCCTGACGGTATCTAACAGAAAGCCACGGCTAACTACATTAGCAGCAGCCGCGGTATTAATACGTAGGTGGCAAGCGTTATCCGGTTATTGGGCGTAAAGCGCACGCAGGCAGTTTGTTAAGTCAGATGTAAAATCCCCGAATCAACTATGGGAACTGCATCTGATACTGGCAGAAGCTTGAGTCTCGTAGAGGGTAGAATTCAGGTGTAGCGGTGAAATGCGTATTAGAGATCTGGAGGAATACGGTGGCGAAGGCGGCCCTGGACGAACTGAAGCGCTCCAGGTGCGAAAGCGTGGGAGCAAACAGGATTAGATACCTGGTAGTCCGCGCCGTAAACGATGTCGACTTGGAGGTTGTGCCCTTGAGGCGTGGCTGGAGCTAACGCGTTAAGTCGACCGCCTGGGAGTACGGCCGCAGGTTGAAACTCAAATGAATTGACGGGGGGCCCGCCTGGCGGTGGAGCATATAGTTTAATTCGATGCAACGCGAAGAACCTTACCTGGTCTTGACATCCACGGAAGTTTTTCAGAGATGAGAATGTGCCTTCCGGGAACCGTGAGACAGGTGCTGCATGGCTGTCGTCAGCTCGTGTTGTGATGTTGGGTTGATTAAACGAAGAGCGCAACCCTTATCCTTTGTTGCCAGCGGTCCGGCCGGGAACTCAAAAGGAGACTGCCAGTGATAGGCAGCTGGAGGAAGGTGGTGCGGCGTCAAGTCATCGCCACGACCAGACTACATGCTACAATGGCGCATACAAAAGAAGCGACCTCGCGAGAGCAACGCGGACCTCGCAAGAAGTGCGTCGTAGTCCCGGATTGGAGTCACAGCTCGACTCCATGAAGTCGGAATCGCGCTAGTAATCGTGGATCAGAGATGCCACGGTGAATACGTTCCCGGGCGTACACACCGCCCGTCACACCATAGGTGGGTTGCACCAAGAAGTAGGTAAACAACCTTCCAGGAGGGCGCTTACCACTTTGTGATTCATGACTGGGGGTGAAGTCGTAACAAGGTAACCGG
+
,641,+.+/6,.30.10*.0-04*.5278<:9;/1-+1851*+(&&)'*+2+(%))*+*/-.4;676/0,''-+())+/0<7/395743,-574.34565490322*+(,,-05)4.*.88.8./.55210,(,+0/.4/*)0063780/1+-.4&'+-*,30./47342401*0(/-'%*)))+(3.),''*)**-+,-5214).)*-,52-.,9-,-1-&)+2(-52;9:763;4-...'++2/.0)(-,55,,0.-**+').61+',0-++372(&)*)(((&%)%/,*+11022257---,-04//-&)'%%&&+%'),7848.*%+,),)+*,-.3)/,-,('(*-86/)/4+-/0.())&&)()/7-./-/,-60+.'+(*40,+**,1-75:4()3582,),)))%)-5648')6;8:-)-.'()-6.2+)(,33(5&).%6+1177508./89//22(&*)01/03:393//,.05231530.--04/33/9+-3*+/63//02*%(+'',--,,*-./:36.650+00'''%%0/&&()/2873-..*1-0+,51/06-7/*''+/.20433612,.7,%&&&'*+'/.05-010545&75;/303.,)(-+0771,+.-5-068202/153*111.:/00606/&(1,30/39;;+7/,,-/71.+.0-021.2+0,()4,4+69697/304),1554611()(+*25;:93/..,-/0078;4)(+()2/)..-1%$%$%&%($(('%)*751'.*'--+.4--82/0;43,+)((,+3+8+8.08./)$&&271(+-*,./9984..+,++&&%'$%&'(*+,+*/,0,++&),-*1,,-40/234&(%'&&'+,/2&)%%%$&&'.-,*,10-)((),/01,206($(('.0/+1.1-1+''%&()'%%*(*(-.,.((0*'.**+:0///,147,9)',8-1/,-*+++)*)&++-')*014/1022..1*/-,-0/41.///,3...873-)*,.((%,/575/0.78219627/-0/+)*/&($##''**-5109200.+*((%$$$$#+%-)3*$'$*'3*&+*'(',-+0-%(,.,(+12'$/+)*-+0.+0-+2/%)/-,*0/13843110238;93*+)+,*,/288752.()).3/.,1
@94c4c05b-3ab3-454d-b181-c3e8813231cd ch=123 read=137501 start_time=2019-12-13T10:16:34Z barcode=BC01 runid=2c9cf7bc05858273f10e7d7ec552fc0bd742dc3e
CCGGTTACCTTGTTGACTTCACCCCAGTCATGAGATCACAAAGTGGTAGCGCCCTCCCAGGGTTAAGCTACCTGCTTCTTTTGCAGCCTCCCACAGTGTGACGGTGTGTACAAGGCCCGGGAACGTATTCGTGGCATTCTGATCCACGATTACTAGCGATTCCAGGCTTCGCGGAGTCGAGTTGCAGGCCAATCCGGACTACGACGCTTTATGAGGTCCGCTTGCTCTCTTGAGGTCGCTTCCCTTTGTATGCGCCGTTGTAGCACGTGTAGCCCTGGTCGTAAAGGGCCATGATGAAACTGACGTCGCCCACCTTCCTCCAGTTTATCACTGGCAGTCTCCTTTGAGTTCCCGGCCGGACCGCTGGCAACAAAGGATAAAGGGTTGCGCTCGTTGCGGGATGGCTTAACATTTCACAACACGGGCTGACGACAGCCATGCAGCACCTGTCTCACGGGTTTCCAATTCTCATCTCTGAAAACTTCCGTGGATGTCAAGACCAGGTATTGGAGTTCTTCGCGTTGCGAATTAAACCACATGCTCCACCGCTTGTGCGGGCCCCGTCAATTCATTTGAGTTTTAACCTTGCGACTTCGTACTCACAGGCGGTCGACTTAACGCGGTGCTCCGGAAGCCACGCCTCAAAGGGCACAACCTCAGAAGTCGACATCGTTTTACGGCGTGGACTACCAGGGTATCTATCCTGTTTGCTCCCCACGCTTTCGCACCTGAGCGATCAGTCTTCGTCAGGGGACGCCTTCGCCACCGGTATTCCTCGGAATATACGCATTTCACCGCTACGGAATTCTACCCCTCTACGAGACTCAAGCTTGCCGAGTAGTCAGATGCAGTTCCCAGGTTGAGCCCGGGGTTTCCACATCTGATAACAAACCGCCTGCGTGCGCTTTACGCCAGTAATTCCGATTAACGCTTGCACCCTCCGTATTACCGCGGCTGCTTTGGCGCGAAGGTTAGCCAGTGCTCCTTCAGATGGCGATCAATGAGCAAAGATTAACTTTACTCCTTCCTCCCCGCTGGTACTTTACAGCCCGAAGGCCTTCTTCATACACGCGGCATGGCTGCATCGGGCTTGCGCCCATTGTGCAATATTCCCCTGCTGCCTCCGTAGGAAC
+
323,5.*/84;4/+*+-064-458-++-/,.,(&+++'*+//,-0/0%**((*)(-2,'+++*7.0*..+.1+*/24,579-&++)0,+-62&&%+1-04++,-)3/&'$&(*++25+.;:-0..1:9<90424/+09630011(%(,,,7----/14365/2((&23:5&%+-(--.0351:02&+034171622422-+-./.'/-0<54,.*1050-.10**,-*)'&''-*-*((-+02(3/1(+*-,+*+/%-.*++---.)-('%&)/7///045613)(*(+8(',,,&(,-((,,4733'+--)697;89344.+50/+51+*,''',.0556025,)%*12183+425195574677:45-35:'6-992;)+.-/...435661;/1/9.-)(-)&''+(&'4*,-*2*+(2*&'&*)*9748/23:15,-/322.4)*+2//')*,--;(1(&&,,**.05522,+/30,./136+40;3;7::2/035<947120836+/3<69;8*)(&&#$%)),,1<:://..943226.14%%'')+26+836:6((//0;8<958;-*+)(89,03/61:264-10-+(,))*'%))-//../00530400,*+)/(++2./-+*+$.10235;39-8)78,,+,7444664')*,/0402.0**--7,**,,*+,.677764713-+0.0311,.:9828.),-1::-)/,-.;1/,204.466730(++.-/259/./0'.89/(+*-/00/080.50/))+--0+,-'*-))'()*+643<7228;55,&)')/+5,5/%21-++/356,,/0378.*$&%&(*%'#''(&,.-./11;688<8:1//-,3.*/0-+)*)((1))'$*+33//(-/7.7;637,,-+-/425/-+.,(%+**-**-049865/14420*%)*'+-+07612757436017/+,-+*$%)*+,+*$',,,,/*41015,121/613+((#&0.312,&)(5**-'-0+2*'#'$0+-.72,./38*8675.;9,*:*,''%).,*%%%+-1)(('*53:1:/07.)**+(*$&*1.///00103565*50./4(.02<4+07(0%,*6--.+76.***,-.173;9/38:-*')
@e6e76804-35be-47f3-aede-4f6c36f44db3 ch=221 read=65606 start_time=2019-12-13T10:16:12Z barcode=BC01 runid=2c9cf7bc05858273f10e7d7ec552fc0bd742dc3e
CCCGGTTACCTTGTTACGGCTTCACCCAGTCATGAATCACAAAGTGGTAGCGCCCTCCCGAAGGTTAAGCTACCTACTTCTTTAGCCACTCCCATGGTGTGACGGGCGGTAATGTACAAGGCCCGGGAACGTATTCACCGTGGCGTCTGATCCACGATTACTGGCGTTCCGACTTCATGGGTCGAGTTGCAGACTCAATCGGACTACGACACTTTATGAGGTCCGCTTGCTCTCGCGAGTCGCTTCTCTTTGTATGCGCCATTGCTTGCTTGCGATGTGCTTAGCCCTGGTCATGTGATGACTTGACGTCATCCCACCTTCCTCCAGTTTATCACTGGCAGTCTCGCTGAGTTCCCGGCAGCCGGACGCTGTGGCAACAAAGGATAAGGGTTGCTCGTTGCGGGACTTAACCCAACATTTCACAACACAGAGCTGACGGTGACATGCAGCACCTGTCTCCACGGTTCCGAAGGCACATTCTCATCTCTGAAAACTTCCGTGGATGTCAAGACCAGGTAAGGTTCTTCGCGTTGCATCGAATTAAACCACATGCTCCACCGCTTGGCCGGGCCCCGATCAATTCATTTTGAGTTTTAACCTTGCGGCCACTCCCCAGGCGGTCGACTTAACGCGTTAGCTCGGAAGCCACGCCTCAAGGGCACAACCTCAAGTCGACATCGTTTACGGCGGACTACCAGGGTATCTAATCCTGTTTGCTCCCCACGCTTTCGCACCTGAGCGTCAGTCTTCGTCAGGGGCCGCCTTCGCCACCGGTATTCCTCCGAATCTCTACGCATTTCACCGCTACACCTGGAATTCTACCCCCCCACTCTACGAGACTCAAGCTTGCCGGTATCAGATGCAGTTCCCAGGTTGAGCGGGGATTTCACATCTGACAACAAAACCGCCTGCGTGCGCTTTGCGCCCAGTAATTCCGATTAACGCTTGCACCCTCCGTATTACCGCGGCTGCTGGCTGAGTTAGCCGGTCTTCTTCTGCGGGTAACGTCAATGAGCAAAGGTATTAACTTTACTCCTTCCTCCCCGCTGAAGAAGTACTTTGCTGGCCGAAGGCCTTCTTCATACACGCGGCATGGCATCCAGGCTTACGCCCATTGTACCAATATTCCCCTGCTGCCCGTAG
+
:5()&*0)-60:,0,&*.,,,+,-281(.099977;0.-.1:7.-/+*'*--.0)*-3.,1813/513+-./4:679;:03.$&%,4(++15/044;:89728.38-3,+%)(&)*+)-/.2.()2,.+,,.-06.--0+/.1-'.+),./8,),//260.*).*+//1../6:<:4313(++3342:'4%++2/2,8-:,:080.,/0.',,,50216/22325/8...9867*,+%*)+12392663;:33698879<931,$&%&&()(*'',),()))*,-;3/0876+4'+)+-+*&)&(*84.//1.7*+18491--,((+/:0..579738211,+*1&'7/26:078+0*)%*-13:06.02.().+.*7/2-++,--1-641,,-++005/.18143050+03)-4.4/90--126635$)))(+.///(&)(.%'$**,/019365651))*.665-0'*0/0-**+/865668555/.39:/23938567<9:59:767:;;612/32-22985/-,,7/8---22+*3-4/:334042-...79670,+,*-&&&)*',11(%&)+245;8-156+0/-8;;+04011401/,21$+)1;;3,-71*3210&+))-,,+,),+((,-//-1-+2:777798:01,:.,,,3,/,+5-3,588553546199./.5.-2.350290754-./4518/1..-/:7-1677:0+,+-3991-/--/)'$346671677:<7677)4::228149721072-3.2.7/74000/)%&4311-*)-.237;9046;23.++(/624/22456124689:3/-.--+),6467777+))+/--8+'+++:0-+--0;7::<:;6.4807,*05%+&-$335/+--++(('''1,0;9-4936<7772640.,/,'%)'*0))*7789<252,6+7+82/0/,,,/621186663;34;:5251115210*&+%((8,&*.+233198930+)*+--,099678/://*-,16*,(-*+0./-27-)+13:0:8850::/+88741&*)(,-.43+&%$$%.)%*.,3498<98;98663*1012741.0+%*+++*.6853*0/0;/)/,)+%)&+*/08582,*//+*(+.-,112
@449604f2-a667-42a8-91b8-95e1e4de9463 ch=83 read=109725 start_time=2019-12-13T10:15:56Z barcode=BC01 runid=2c9cf7bc05858273f10e7d7ec552fc0bd742dc3e
CTCGGGAGGCGCAGTGAAGGGAATGTGCACAATGGGCGCAAACTGATGTATACCGCGTGTATGAAGAAGGCCTTCGGGTTGTAAAGTACTTTCAGCGGGGAGGAAGGGAGTAAAGTTAATACCTTTGCTCATTGGCGTTACCCGCAGAAAAAAGCACCGGCTAACTCCGTGCAACAGCGCGGTAATACGGAGGGTGCAAGCATTAATCGGGAATTACTGGGCGTAAAAGCGCACCGGCGGTTTGTTAAGTCAGATGTAGAAATCCCGGGCTCAACCTGAACCATCTGATACTGAAAAGCAGTCTCGTAGGGGTAGAATTCCGGGTGTAGCGGTGAAATGCGTAGAGATCTGGCGGAGGAGCCGGTGGCGAAGGCGGCCCCTGGACGAAGACGTGACGCTCAGGGTGCGAAAAGCGCGTGGGGAACAAGCAGGATTAAGATACCCTGGTAGTCCACGCCGTAAACGATGTCGACTTTGGAGGTTGTACCCTTTGGTGGCTTCCAGGCTAACGCGTTAGTGAGCCGCCTGGGGAAATTACGACGCAAGGTTAAACTCAAATGAATTGACGAGGTACACAAGCGGTGGAGCATGTGGTTTAATTCGATGCAGCGCGAAGAACCTTACCTGGTCTTGACATCCACGGAAGTTTTCAGAGATGAGGAATGTGCCTTCGAGACCGTGAGACAGGTGCTGCATGGCTGTCGTCAGCTCGTGTTGAAATGTTAGGTTAAGTCCTGGCGAGCACCATGCCATCCTTGTTGTGTAGTCCGGCGGGAACTCAAGGGGGGGGCACCGGTGATAAACTGGAGGAAGGTGGGGATGACGTCCGTCATCATGACCCCTTACGACCAGGGCTACACACGTGCTACAATGGCGCACAAGAGAAGCGACCTCGCGAGAGCAAAGCGGACCTCACCAGGCCGTGGCAAGTGGGATTGGAGTCTGCAGCTCGACTCCATGAAGTCGGAGATCGCTAGTATCGTGAATCAAGATACCACAGGCGAATACGTTCCCGGAGCCTTGTACACACCGCCCGTCACACACACCATGGGAGTGGGTTACACCAAAAAAGTAAATTAAGCAACCTTCGGGGAGGCGCTTGCGTTCATGGCAGGTGAAGTGGCGCTG
+
-.3(-/)(+356556+5,()*(1--60/-)-((0840%*(*%'#%%'%%&((/5.-,--1/1110)*,*0.7697/:958++36+(/**-24,*00,47+)0-.4,4)'((-:0*-/.//01/34.*349)9(5*4.4//39/(,+%-)*+(.$(336472318113963.,,)*)'*)*,,,//.-0+/+.,+//-,.+-+.4.3,,'.*(-+303347///02::**)&***10&3*+28+)1359/02,-.966(*186031/*49:57./25-.&'%&&+-1//1/(())+50%+)**+1334&406*/0(/'.&+'(,)**''(,344.070,./8630)*),07.1(+0,00%*.,%%.+,(*)0)--*,530*),315/06*+,&&(--/224/-6,--.-00*,,/0-12675(+%,87(63*.&/%&%%&%'*6-07946.44.0112-'(*3(-/12/67,('$$$-3+2-.+*'%,1))-%(%%(*+-32(%,'().++'+).,-&-')*797797876'('&%&('+*,+211-+1*)),+,219720-2.4-12-&0.((+,-159:8::9/,--6665688;9266;6111124+212127+.5431514;8678309/..0/1.(*.6/90/:;:.-,,,,;865*--0/84355951(1*/113.*,+-+-/425*&))*7:65366673)*./45/,0-+.36-*3-&06291.))+,'*('&')(&*&%&$'%$*,%('&+5).)('',56)1.+5416-*,0*,.))*')'*%,*(+.,-12;64485011/2/2/49;8/87620-/&'(+/98-)*$*0+&&&%&&(4,)5/110-,&'')(./233/8//&)'&'#%()%)$(()+987:78643+,'+,67()+37487+.)/*$((&(&'$&$)'''*1/*5.4.-...334/(001.+--,52.-1,+,6,6+-44821+'%%(*+53105--'&)$%&)'%)%.-(+),-,016,9.*()$)/.4.')(**./1923:313400/--/.18..%')'().1+,6+-'/))0914*''((,(*,'$%)0,/185'(,($)*)')%$%&&(-'%%'$#"*(%%((&((''$$''
@acb6a25a-cf93-4b92-9048-8193d18b000b ch=120 read=153221 start_time=2019-12-13T10:15:54Z barcode=BC01 runid=2c9cf7bc05858273f10e7d7ec552fc0bd742dc3e
CTCCTACGGGGAGGCAGCAGTGGGAGATATTGCACAATGGGCTGCCTGATGCAGCCATGCCGCGTGTATGAAGAAGGCCTTCGGGTTGTAAAGTACTTTCAGCGGGGAGGAAGGGAGTAAGGGTGCTCACCTTTGCTCATTGACGTTACAGAAACACCAGCTAACTCCATTAACAGCAGCCGCGGTAATACGGAGGGTCAAAGCGTTAATCGGAATTACTGGGCGTAAAGCGCACGCAGGACAGTTTGTTAAGTCAGATGTAAGAAATCCCCGGAGCTCAGCGGAACTGCATCTGATACTGGCAAGCTTGAGTCTCGTCGAGGGGTAGAATTCCAGGTGTAGCGGTGAAATGCGTAGAGATCTGGAGGAGGAGGAATACCGGTGGCGAAGGCGGCCCCTGGACTGACGCTCAGGTGCAGCGTGGGGAGCAAACAGGATTAAGATACCTGGTAGTCCACGCCGTAAACGATGTCGACTTGGAGGTTGTGCCCGCCCAGGCGTGGCTTCCGGAGCTGGCACTTAAAGTCGACCGCCTGGGAATGCAGGCCGCAGGTTAAAACTCAAATGGATTGACGGGGGCCCGCACGAAGCGGTGGAGCATGTGGTTTAATTCGATGCAACGCGAAGAACCTTACCTGGTCTTGACATCCACGGAAGCTTTCAGAGATGAGAATGTGCCTTCGGGAACCGTGAGGACAGGTGCTGCATGTGGCTGTCGTCAGCTCGTGTTGGCGTGAAAATGTTGGGTTAAAGTCCACGAAAGAGCGCAACCTTGTGTTGCCAGCGGTCGGCCGGGAACTCAAAGGAGACTGCCAGTGATAAACTGGAGGAAGGTGGGATGACGTCCAAGTCATCATGGCCCTTGACCAGGGCTACACACGTGCTACAAGCGCATACAAAGAGAAGCGACCTCACTTGAGCAAGCGGACCTCATAAAAGTGCGTCGTAGTCCGGATGAGTCTGCAACTCGACTCCATGAAGTCGGAATCGCTGAAGTAATCGTGGATAGAATGCCACGGTGAATACGTTCGGGCCTTGTACACACCGCCCGTCACACCATGGGAGTGGGTTGCAAAAGAAGTAGGTAGCTTAACCTTCGGGAGGGCGCTTACCACTTTGTGATTATGACTGGGGTGAAGTCGTAACAAAGGTAACCGG
+
+.0**,-).8,(+-3343226599(%+0.06/-*,0-,2)1.*)',++,.-,,%2,6828:13333555566++/)0,.134/;,4*+,5:6(/)+,97,+,+(49,*1-.6'0*'((,2),((#$''(,,-6,,567101/+.%(&$&(&*)&&(.5&'//.51220$'-'-)-,-++1-//./.320/300.-,(&$.44/247.8.././4.3.1249:84&,,10)*&'$'&+%,/)-,33<3),&(,./266787-5('01')530)'.%((9,-#+%'(+,477522,+-0023432++&&&$&',--.66672,/683-11+4,0//-19431011298/-0.&');:510./03281-1+'-,&/+(0-,*+,0+/0+%%&'4-&+:84)*-)(((+,/142:*+866////.8.--)&*+49-4./*%*)(+(20221*,5725,8,')268479<51.'++11-,+3*2+*'*1/-.)-*&%))&&).(+-9..6-7.++,,-%$&(&('&&-,-,.16+4,.8:76,'$%$($')03(+,16555:52,,.3;83+'(0')*/-4;8/.6($)&*&(*+..:119-///3.),4/;9396;73/135333-,&(+(,11////1:36665784444974--,..+()/770/-)%()+2334123-5-4+,.9357972--%*0350657112,++*,(*/133:93431//.04674//(%(++.3,,./2;17542/6(*18*(*&'(('$')473..))()()+5,,.+,*,*)(+/25.58)5759-;..,'('*),/,,*+*,.-21442/,+)-,0..:;909766647'-',,/176232063'&+),1:32*0)-/-&'&)*-33,&&'&((-.304445-('$''%&*,/767(*('()(*,6,/1:64730/0/7:,-483000/2897/)06,,+'*,1667.,(((+,.6/(*..11-+0+3,-02*,&%'&&*1.//673,'(&()0/46:352:843:8331154$)46122//252324:6/:5..653238-31.*&&'+,),:465.),%')''%)*++*-+/121:6960;-)-6-2218/,26*-0:1,-0-)%#+()+0-2.'$%','*.2244/46*),),3/47/
@c8961735-017c-4281-9e1d-b384c7d55d71 ch=445 read=143425 start_time=2019-12-13T10:15:53Z barcode=BC01 runid=2c9cf7bc05858273f10e7d7ec552fc0bd742dc3e
CTCCTACGGGAGGCAGCAGTAGGGAATTTTCGGCAATGGGGGAAGCCCTGACCGAGCAACGCCGCGTGAAGGAAGAAGGTTTTCGGATTGTAAACTTCTGTTATAAAGGAAGAACGGCGGCTACAGAATGGTAGCCGAGTGACGGTACTTTATTAGAAAGCCACGGTAACTACGTGCCAGCAGCCGCGGTAATACGTAGGTGGCAAGCGTTATCGGAATTATTGGGCATGCAAAGAGGGCAGGCGGCAGCGGGTCTGTGGTGAAAGCCTGAAGCTTCAGTAAAGCCATAGAAACCAGGCAGCTAGAGTGCAGGGAGAGGATCGTGGAATTCCATGTGTAGCGGTGAAATGCGTAGATATATGGAGGAACACCAGTGGCGAAGGCGACGATCCTGGCCTGCAACTGACGCTCAGTCGAAAGCGTGGGGAGCAAATGGGATTAGATACCTAGTAGTCCACGCCGTAAACGATAGTACTAAGTGTTGGATGTCAAAAGTTCAGTGCTGCAGTTAACGCAATAAGTACTCCGCCTGAGTAGTACGTTCGCAGGGAATGAAACTCAAAGGAATTGACGAGGGCCCGCACAAGTGGAGCATGTGGTTTAATTCGAAGCAACGCGAAGAACCTTACCAACCCGACATGCCCGCCAAGGCTCCAGGGAATGGAACTGGCTATGAGATACAGGTGGTGCATGGTTGTCGTCAGCTCGGTAATCTCGTGAGATGTTGGGTTAAGTCCCGCAACAGGCGCAACCCTTGTAGATTAGTTACCATCATTAAGTTGGGGACTCTACTTGAGACTGCGGTGACAAGCTGGAGGAAGGCGGGGATGACGTCAAATCATCGCGCCCATGACCCTGGGCTACGTGCTACAATGGATGGTGCAGAGAGCAGAAGCCGCGAGGTGAAACAAAACCCATAAAAAACCATTCTCAGTTCGGATTGTAGTCTGCAACTCGACTACATGAAGTTGGAATGCTAGTAATCACTTGAGTCAGCATGTCGCGGTGAATACGTTCTCGGGCCTTGCACCGCCCGTCACACCACGAGAGTTGATAACACCCGAAGCCGGTGGCTAACCGCAAGGAAGAGCTGTCTAAGGTGGGATTGATGATTGGGGTGAAGTCGTAACAAGGTAACCGG
+
..20-063:4*,26//.-,1.//(,*.58558;222/*597*(.&.4*+-6482,/0112/27.23963711.0+-,*2,6:.-0//311120+,4,55.0,+,41,,.02.163'0+,00198)*'+&*230027+*+-.7/,'''&&*&(-3+%),)*5800.+'-64769593452256680/-5./160.055/00/3658:49839111(-++2-,2-21*'&)'%-/+&),.0+)-2035-$'&'.)/1987684/.37,798/7/,.391,)*+-,(,)$%%%)-.*3117:45552/12468+/+*&*).52352:821000/2,.'/**(,++71-14.+125:21.1.00431+-1571/18367785./*,-115/...1)*2426..//0,,.0046671787%*-*'+210)*)%)*;;62(.++1-..75/40**.3+,+00./24;77:<;8/.0(,//38:75504191:6//)053*0188/1398885'))70)+'(*-.44,3-./56.1+'&%&))-.066736*,+-)%,)*4.:4/1958,*+)..1210,&.5/06,*,+(($((69323.5/1054:8595/+'*.,./(3+-,11-4675/5+/+*%''%(.0.+''&''((0.07419(&(*'&%)*+%%$$%(**-4+-/34.3-2722998957682;.//211,+//.'%((&&&&'(0.-.377491').0/1/048/+-0'1),3169966/)&'&&%&),-+,2548<9;;8:<89-9-36:5/3354&0-5-//645/'&%&'0121//070./))-+1.-6:219885,.03<95666($%#&&%,-1239*--20.)+,&&-.:498;77:9:787650.+(&))&&+''-;77-%,)--49,22:5--66../087:,8979;888.69<95:0/4,--.11356080002)-,++/0.-+)/-.+-.2+%)&1/252.*+.))(')./.111674*.(*+-.300357<977,(3.,+*''',+.48624534347110,+(+0+)*)264.4+*),/.2:16/,+,(+67634/5,-,+('%/468917/40::<0/8//000,9.,-43.0+4--,/019780-/.47573-
@5ce03d64-3288-45e5-a720-69dd4781c3af ch=459 read=68174 start_time=2019-12-13T10:15:53Z barcode=BC01 runid=2c9cf7bc05858273f10e7d7ec552fc0bd742dc3e
CCGGTTACCTTGTTACGACTTCACCCCAGTCATGAATCACAAGTGGTAAGCGCCCTCGAAGGTTAAGCTACCTACGCTTCTTTGCAATACTCCCATGGTGTGACGGGCGGTGTGTACAAGGCCGGAACATATTCACCGTGGCATTCTGATCCACGATTACTAGCGATTCCGACTTCATGGAGTCGGTTGCAGACTCAATCCGGACTACGACGCACTTTATGAGGTCCGCTTGCTCTCGCGAAGGTCGCTTCTCTTTGTATGCGCCATTGTAGCACGTGTGTAGCCCTGGTCGTAGGGCCATGATGACTTGACGTCATCCCTTCCTCCAGTTTATCACTGGCAGTCTCCTTTGAGTTCCCGGCCGGACCGCTGGCAACAAAGGATAAGGGTTGCGCTCGTTGCGGGACCAACCCAACATTTCACACAACACAGGCTGACAGCCATGCAGCACCTGTCTCGGTTCCCGAAGGCACATTCTCATCTCAAAACTTCGTGGGATGTCAAGACCAGGTAAGGTTCTTCGCGTTGCATCGAAGATTAAACCACGTATACCGCTTGTACATTTACGTCAATTCATTTGAGTTTTGCGGCCCGTACTCCCCAGGCGGTCGACTTAACGTTAGCTCCGGAAGCCACGCCTCCAAGGGCACAACCTCCAAGTCGACATCGTTTACGGCGTGGACTACCAGAGATTATCTAATCTGTTTGTTCCCACGCTTTCGCACCTGAGCGTCAGTCTTCGTCAGGGGCCGCCTTCGCCACCGGTATTCCTCCAGATCTCTGCGCATTTCACCGCTACACCTGGAATTCTACCCCCCCTCTACGAGACTCAAGCATTATCAGATGCAGTTCCCAGGTTGAGCCGGGGATTTCACATCTGACTTAACAAACCGCCGTGCGCTTTACGCCCGAGTAATTCCGATTAACGCTTGCACCCTCCGTATTACCGCGGCTGCTGGCACGGAGTTAGCCGGTGCTTCTTCTGCAGGTAACGTCAATGAGCAAAGGTATTAACTTTACTCCCTTCCTCCCGCTGAAAGTACTTTACAACCCGAAGGCCTTCTCATACACGCGGCGTATTGCATCAGGCTTACGCCCATTGTGCAATATTCCCCACTGCTGCCTCCGTAGGAGCAG
+
/'1+0:/0738,3,'*2077;7.2((%''676974;51'&'&&&'.1/,*))-30/1)*.'.*525-23//-&$)(*5664<;,..)*%**21++3384710.4&+/121+,,**(,....7/),,*(&*+2:84540337456;5.2115*'()-110352100/3868/.*('(+-.,*++,,726(1'+-3696;42003361*).00,1*-,2/,/06/3./-()7,--25-7.-,)%'0-0(+,5+.+,22'((*,627<.5/-,,,+&,.,/03***823-.::8'2((075844336301.5.01799953/0-5.1//2./1:6./0698381-02146..5/-,//7.7,'+0,8965967888565,49.217843),**2,01-0/+/---2972*&.'1.+./053;6,****14635$)2.//00),-3.4),%,-.213333..'))2/3.-*(,,*$%'-,+,31662-*,*'&.)/+032)*./9:754568-11,.)/+9;97;83742.*+(*4.--&/023<;:;4.)'%&&(,+0010)$%$')%$%%+0086<935;7.),-+''%%).08((+*+)06:,(.21/4./.4.8/5,/.-9,*,/-0..)+%*,-224851(0,),'-+-2624-2*6/016548599192,%(+.13469365508-)%*$,+,.093712/34;<579//((,/00:71,/03.%*,.46883.,+*1/457+/35-340343;3239/284:578:6''+((*021-1*%++,03:;0458+-7*,13:6611031/..3557:--220(.,,03438)5%4/110020.1111896<.3+)--*4./,5*'(+.%6+++)')+.21320317-7:30.)4*))66.-.5**+637+&&(*-49;86132;1<..,/*$'&)14.192662912;893:4430,30,)-()$'30--/8+3..,--%5;)+44'3/.26333-5,,-./0390*+*&-1..+15.*../;0+688.293-167360,+%(+)&$%&&,,(%%&)6397<1+0,0.-++)-.1,*'&$&&+013148133%/-6:/+5-)*%('.*./.78:/,./.00039398+016*.$($&
@d34fec36-c806-4240-b822-c62bb6af9be2 ch=343 read=71182 start_time=2019-12-13T10:15:42Z barcode=BC01 runid=2c9cf7bc05858273f10e7d7ec552fc0bd742dc3e
CTCCTACGGGGAGGCAGCAATGAGGGAATTTTCGGCAATGGGGAAACCCTGACCGAGCAACGCCGCGTGAAGAAGAAGGTTTTCGGATTGTAAACTTCTGGTATAAAAGGAAGAACAGCGGCTGAAATGGTAGCCAGTGACGGTACTTTATTAAGCCGGCTAACTACGTGCCAGCAGCCGCGGTAATACGTAGGTGGCAAGCCACGTTATCGGAATTATTGGGCGTAAAGAGGCAGGCGGCAGCAAGGGTCTGTGGTGAAGCCTGAAGCAACTTCGGTAAATACATAGAACCAGGCAGCTAGGTGCAGGATCGTGGAATTCCATGTGTAGCGGTGAAATGCGTAGATATATGGAGGAACACACACCAGTGGCGAAGGCGACGATCTGGCCTGCAACTGACGCTCTCAGTCAAGCGTGGGAACAAATAGGATTAGATACCCTGGTAGTCCACGCCGTAAACGATGAGTACTAGAAGTGTTGGATGTCAAAGTTCAGTGCTGCAGTTAACGCAATAGAATTACTCCATACACCAGGTAGTACGTTCGCAAGAATGGAAACTCAAAGGGAATTGACGGAGGTACACAAGCGGTGGAGCATGAAAATGGTTTAATTCGAGCAACGCGAAGGAACCTTACCAGGTCTTGACATACTCATAAAGGCTCAAGGATGGAGAGATAGCTATATGGATACAGGTGGTGCATGGTTGTCGTCAGCTCGTGTCGTGAGATGTTGGGTTAAAGTCGCAACGAGCGCAACCCTTATCGTTAGTTACCACCATCATTAAGTTGGGGACTCTGGCAGAGACTGCCAGTGACAAGAAGCTGGAGGAAGGCGGGGGGATGACGTCAAAATCATCATGCCTTATGACCTGGAGCTACGTGCCACAATGGATGGTGCAGAGGAAGCGAAGCCGCGAGTGAAGCAAACCATAAAACCATTCTCAGTTCGAGTTGTAGTCTGCAACTCCGACTACATGAAGTTGGAATCGCTAGTAATCGCGAATCAGCATGTCGCGGTGAATACGTTCTCGGGCCTTGTACACACCGCCCGTCACACCACGAGGAGTTGATAACACCCGAAGCCGGTGGCCTACAACCGCAGGAAGGAGCTGTCTAAGGTGGGATTGATGATTGGGGTGAAGTCGTAACAAGGTAACCGG
+
-1,**/0/13+',+*,//-,-+'+)''&-.44.1:3463340*&,,.:-+**15-/),-72029///0/.*+'(&(*&,)210.+4*/.+,03-,*(&&((*-+410+(*/4&,.,*++)%&%%%*/)-7.-*-,%*,-*)&%)*/04/+5-4/'(+'((02714460835933,++2++,(*-1116;7819009;16*'%%%))-81--&.+.01(/),5611.72+'&+,00597+4-'*'/*(.-,)&%')('&&)&-1,)*'$%()(++-'//5/'$%%&''&*(,/'+&&&**,***)-'%++'14(0()*(--02./-/0-*..7:7-+)'*34847)*,*.-332*/+&+))+)*--3//0.5.**'&+*-0//...+3,3,43678000/,%&%&(()*,+*(&%'))-++./8;96/3.,0,-+0376<++&0-+,-00*-.2/--))*((&*$%'++560)+*,+-/54598012(-,+-586270/+,-,./51-.')+*+*$0(*/),-15$%$'%'')--,+/0./+-02(,,'*+4-/,'+)&/2+6+0-*&(+*+*(0/*)*&%**.//,++2,.2*-.(-)&&&()00/7+186<5(''&*+22,-1-(+&+)2-5+-/,+100-2*/-02%-+,)+*,'(*,-3)('+11,/)'(+/..+*)*-2+'''(,,)+'..2/*./.-),1*,034,*++)4(7+,/8910///22739809,82/-4')*24*)1-03-+.80-2./04171,3--461)234-%)(/-637(243,..+(&)+'(),++-*//-++())3+')+*+453/)-)-,1.&*,+5.65663.,13;;+./88874%'%$&,,115:..*''&%&'%)((%'(7;8:;85-',**+(&***.*+%'/),555*&))+71&(*,'-0++/441./04;748-03:2'%'*)&%((/444334220)((++,-./2930915/3016())''-1.,.%&(,8+*$&&+87784/-*+-376++))0624(0-.72911./+.,4:.:9.-82-,*--)+++*'&(.-,,,46(%*+''%&''-)-)0)+)$%%+*0*)--+0/.-)'(*44661/0(...64)/'&'*)(*-(/1,.,'(''11627232*6,5;8736
@c8d092ed-facd-4448-953d-d9939618b669 ch=414 read=72358 start_time=2019-12-13T10:15:43Z barcode=BC01 runid=2c9cf7bc05858273f10e7d7ec552fc0bd742dc3e
CCGGTTACTATTGTTACGAGCTGCTGGTAATATTCCCACCTTAGACAGCTCCTTCCTTGCGGTTAGGCCACCGGCTTCAGGTGTTATCAACTCTCGTGGTGTGACGGCGGTGTGTACAAGGCCGGAGAACTATTCACCGCGACATGCTGATTCACCGATTATAGCGATTCCAACTTCATGTAGTCGAGTTGCAGACTACAGTCCGAACTGAGAATGGTTTTATGGGTTTGCTTCACCTCAAGCTTCCTTCCCTCTGCACCATCCATTGTAGCACGTGTGTAGCCCAGGTCATAAGGGGCATGATGATTTGACGTCATCCCCGCCTTCCTCCAGCTTGTCACTGGCAGTCTCGCTAGAGTCCCCAATAATGATGGTAACTAACGATGGGGTTGCGCTCGTTGCGGGACTTAACCCAACATCTCACGACACGAGCTGACGACAACCATGCACCACCTGTGTACCTCATATGGCTATCTCCATCTGGGGCCTTTATGAGTATGTGCAGAGACTATTAAGGTTCTTCGCGTTGCTTCGAATTAAACCACATGCTCCACCGCTTGTGCAGGCCCCGTCAATTCAGCACGAGTTTCATTCTTGCGAACGTACTACTCAGGCGAATTACTTATTGCGTTAACTGCAACTGAACTTTGACATCCAACGCCAGTACTCATCGTTTTACGGCGTGGACTACTAGAATTCTAATCGTATTTGCTCCCCACGCTTTCGGGACTGAAGGCGCCAGTTGCCAGGCCAGATCGTCGCCTTCGCCACTGGTGTTCCTCCATATATCTACGCATTTCACCGCTACACATGGAATTCCACGATCCTCTCCTGCACTCTGCTGGTTTCTGGCAAACTACTGAAGTTAAGCTTCGGGCTTTCACCACAGACCCTTGCTGCCGCCTGCTCCATCTTTACGCCCAATTCCCGGATAACGCTTACCACCTACGTATTACCGCGGCTGCTGGCACGTAGTTAGCCGTGGCTTTCAATAAGTACCGTCACTCGGCATTTCCTGTAGCCGCCTTTCTTCCTTTATAACAGAAGTTTACAATCCGAAAACCTTCTTCCTTCACGCGGCGTTGCTCGGTCAGGGTTCCCCATTGCCGAAAATTCCCTATGCTGCCTCCCGTAGGAG
+
:851:2..)'.-+/0+,-((*-+-*')*)(%)(--6*)-(''(---)()+18798,0,,-4:5:35::;55*.)(.;7)2.0*+412//-,+-+-078976664/-.*2227875773*221/.&')1100-/763773425789789201:1253,&0..*+..//6/3*0)-/5167872788+(32:021866411-&.3('%,1/,-,,455:1<<..38;82;0+,6/5/5/,,''(*174-,6.93/05,+*++203:73:.,,///0333632/..91.-63214/1+162334+,/-+2;-+.386786064*'567;:552.../0.049550500,16211''6'&'.-2'%#,)%(0))**+.-).-/18//'(273.1:4546441140//:142032-31*/,328773-/3272654433334649896;70+-(-60370-(&).2:675844*87257789;81-,)++*,,/94.02-.-,+$'%&&%&')('%(((*)2-;93:30142:244-,*%&.)65*0*+,-035334-.5+,,++/3,&4)65/).026:8;/,((%%,+47;8668<05//.,(25,+(,*-.//+746&'+.+./-5.-://,:/:/97671%/(),510.4001:653434420-/1-0111894:6:...)3//07;898&+)*%***1*1696,)*),4+*5538;.+-/14953,9:7341+*'*+039..8-$-0(+&*/*+.221656::7;713;7887545677856957453537364981<9219;36720/,/370405265012332300187667./..(%%$&99::-*%%$$&((**,60+++.30-'*+4+'2000:9/..1,/01:9=6/7-//44:'&%%%'()+'.-/4.(-/,2)-++)8-',2,+.331.5.%00,0954716..0.195619663//.2+),-16949*..4*0-2/288-*4/23%+(+7333,-0..1/'/65/4331/-05),(,-,+-61,)3,()+).)&)(*3<4..,2'),,4580:;9<9:;626;812).(/,49*(()*5;7;).1+236:;2+09/58627771:.6+&%&&(,+,0-091,/,6./)
@04aaf79f-c70d-425a-9c3d-21223a556b9d ch=34 read=96654 start_time=2019-12-13T10:15:43Z barcode=BC01 runid=2c9cf7bc05858273f10e7d7ec552fc0bd742dc3e
CCGGTTACGCTTGTTGCGACTTCACCCCAGTCATGAATCACAAAGTGGTAAGCGCCCTCGAAAGTTAAGCTACCTACTTCTTTTGCAACCCTCCCCATGGTGTGACGGGCGGTGTGTACAAGGCCGGGAACGTATTCACCGTGGCATTCTGATCCACGATTACTAGCGATTCAACTTCATGGAGTCGAGTTGCAGACTCAATCCGGACTACGACGCACTTTATGAGGAGTCCGCTTGCTCTCATGAGGAGTCGCTTCTCTTTGTATGCGCCATTTGGACAGCACGTGTGTAATAGCCCTGGTCGTAGGGCCATGATGACTTGACGTCATCCCACCTTCCTCCAGTTTATCACTGGCAGTCTCCTTTGAGTTCCCGGCGGACCGCTGGCAACAAGGATGGGGTTGCGCTTCGTTGCGGGACTTAACCCAACATTTCACAACACGGAGCTGACGACAGCCATGCAGCACCCTGTCTCACGGTTCCCGAGCACATTCATCTCTGAAAACTTCGTGGGTGTCAAGACCAGGTAAGGTTCTTCGCGTTGCATCGAATTAAACCACATGCTCCACCGCTGGGCCCACGTCAATTCATTTGAGTTTATTGCGGCCGTACTCCCCAGGCGGTCGACTTAACGCGTTAGCTCCGGAAAACCACGCCTCAACAACCTCCAAGTCGACATCGTTTACGGCGTGGACTGGGGTATCTAATCCTGTTTGCTCCCCGCTTTCGCCTGAGCGTCAGTCTTCGTCAGGGCCGCCTTCGCCACCGGTACTCCAGTCTCTACGCATTTCACCGCTACACCTGGAATTCTACCCCCCCTCTACGAGACTCAAGCTTGCCAGTCAGATGCAGTTCCCAGGTTGAGCCGAGTTTCACCTGACTTAACAAACGCCTGCGTGCGCTTGCCTTAGTAATTCCGATTAACGCTTGCACCCTCCGTATTACCGCGGCTGCTGGCACGGAGTTAGCCGGTCTTCTTCTGCGATGTAACGTCAATGAGCAAAAGGTATTAACCTCCCTTCCTCCCCGCTGAAAGTACTTTACAACCCGAAGGCCTTCTTCATACACGCGCGGCATGGCTGCATCAGGCTTGCGCCCATTGTGCAATATTCCCCACTGCTTGCTCGGCTGGG
+
77.,0,'-$((2*(,$')+47;64-796,4;8*)%&,-++.-64235:72-&'*193-1%%'&'-418-3448;77688.9:7*212-34)()-+)$)(010038904:8400++')+.3(-'*,2::183143160015472410/92))+,33./..182340-.12682,1-0868890*++,3615300**63253;64,.2311../111*$(',3-/**,,',-/(''2*,-4533(+--*(##%--56:4640:6/057798::6690')#%&'&%((,+/..,(%&',24-/35011.&331790...++,+2.24779:0;3(%0,8::819-/0198+,.78839323:8981142,-.7906-.,(*0*31)*/-963,525/938'2431902+,*..144222;84*-)2)+*(/1627;0,,././/0*+&&)125765-,+2,4598553127*),-210.0289:32-*+0..3,/.,+3331/0/664,//())'04//00+1045;.:.)1*-+9;90<.,+/-8,-.:;252403;37<////0;;66105('$)+10;3%(,-17:5<66:;7/--/0('$&(+-758-8-..326-(.36+3/3/-*++1,0*+.-9,0/546585;3(.1.11373-'-(162906)8.577607688816:)+,72349;551-8540128132/23223;/+/2403*)+1:42--'()/3977634656764-3(1360:--.-,*1:6020,&(#&(/,*(+//2,-05851;6.*.557733//1./12.0-*(+/14335,*5423/1033995.*+/.-0,((*)//02261::97.,++,+,-,13('%'(:0,,03/32/5/1)$%&)%'*2(+.2474.)($$%$##(*/8:8;862319030%)-1-//.9./36+/007'/5+*-**.288191-0,(%'310/4,.'&&&(99<9762/),%(*/-+,,,///842/61),***/9/-)0*140.330*56.--/,,),+%+&)+0/)++2,6()/857695;56<9860-,.')+0062222:9711112'.9168/6/56*)16/12021..2670./'+*+*$#$&&(.,+,180
@9aa2b60c-9b68-4bc1-926e-805e1a55ec07 ch=126 read=179452 start_time=2019-12-13T10:15:18Z barcode=BC01 runid=2c9cf7bc05858273f10e7d7ec552fc0bd742dc3e
CTGGTTACCTTTACGACTTCACCCCAATCATCAATCACCTTAGACAGCTCCTTCCCTTGCAGTTAGGCCACCGGCTTCGGGTGTTATCAACTCTCGTGGTGTGACGGGCGGTGTGTACAAGGCCGAGAACGTATTCACCGCGACATGCTGATTCGCGATTACTATGATTCTTCATGTAGTCGAGTTGCAGACCGTCGAACTGAGAATGGTTTATGGGTTTTGCTTCACCTCGCGGCTTCGCTTCCACTCTGCACCATCCATTTGTAGCACGTGTGCAGCCCAGGTCATAAAGAGGGCATGATGATTTGACGTCATCCCCGCCTTCCTCCAACTTGTCACTGGCAGTCTCGCTAAGTCCCCAACTTAATGATGGTAACTAACGATAAGGGTTGCGCTCGTTGCGGGACTTAACAACATCTCACGACACGAGCTGACGACAACCATGCACCACCTGTATCTCATATAGCTATCTCTCCATCTCTGGAGCTGTATGAGTATGTCCAAGACCTGGTATTAAGGTTCTTCGCCTTGCTTCGAATTAAACCACATCACCGCTTGTGCAGGCCCCGTCAATTCCTTTGAGTTTCATTCTTGCGAACATTACTTCTCAGGCGGAGTACTTATTGCGTTAACTGCAGCACTGAACTTTGACATCCAACACTTAGTACTCATCGTTTACGGCGTGGTTCACTAGGGTATCCTAATCTATCCTCCCCCACGCTTTTTCGGGACTGACGTCCAGTTGCAGAGCCAGATCGTCGCCTTCGCCACCGTTGTTCCTCCATATGTCACGCATTTTCACCGCTACGCCGGAATTCCACGATCCTCTCTCCTGCACTCTAGCTGCCTGGTTTCTATGGCTTACTGAAGTTAAGCTTCAGGCTTTCACCGAGACCCTTGCTGCCGCCTGCTCCCTCTTTACGCCCAATAATTCCGGATAACGCTTGCCTACGTATTGCTCGCGGCTGCTGGCACGTAGTTAGCCGTGGCACTCTAATAAAGTACCGTCACTCGGCTACCATTTCCTGTAGCCGCCGTTCATCCTCCTTTATAACAGAGTTTACAATCGAAAACCTTCTTCCTTCACGCGGCGTTGCTCGGTCAGGGTTTCCCCATTGCCGAAAATTCCTGCTGCCTCCCGTAGAACCC
+
...,6.*/59<714434585209;10159442-1+,)-.3/0(+,5688896188*20-0)07/%'46:36010-1641:/+,,2-//.6-,,%',1478974/0/26778733212773//11(&(+002516:868;5624578786866940/-++0-/*)%)&1&'*2/4*''$&-74136957/2),'%'448/.-,(*%$(%/5;<-76940;<7,+00.(+02-++-,-0:4005.77'*,.0-..099:15,07(*1...-/'0*+'(&(++)',+,-6750),'00:46600/*&40'(00.*/8:;-1-*.-)1.(****+),.-.:78353,+++,53++/-&))-77,0-)''2+2/**+,*.60117555521/101;032555011.-0;74,*(,&&,4-21/--'*,101444-----4:6;40495721.,1,/4424355562320*,/,/5554/4:37877663()+2,-.0..+,(+(*)+*.),655*-*&(+*.)1-;7985*-(*+%).35)(&($-/503-*(*)',/,)0-'0*,-62687,+-//+3037/97.)+.32/.9:/7/.+*),,&2'&(,+()*)/7:1.*+,++0-)4+,-1:1919857()+,-222,,9;:320-//+3)+)&'++.,-../77743:9-.163020/1.'$'(.**+,006'(5:641,,)'),796-*+(*07:16,-3.,1*-&)(*-('0/823/*&*,1/,-.211-()*)+1/36)(%*%-).598450--0.#(*(,-0/1:930246))-(*&&$()3&6)/*&()01/*+,.0/0323422101./230.5./86<634562:33;666.6-.2:12&--6/+497.97..33'''-/87/3,-,.1:79;100.19)+60;6./0-,'1*.8;8.4.,.468620*&$&*1-.0-0+.-&&$)*207123;907-$*,--122*(&,)2-(($%(,,-5/1:2,2.27554,-/0/1//,1306:73-*)**.6.488478'$'''',+)11..288-,++092025736*++.,+/2;998332;322-0.03,+/../74:4:)1891;018:,+/:/01059994,.(&&4658:097--6//&')'%
@67155684-bab5-4e69-ad2e-fe68eb42adc3 ch=409 read=58000 start_time=2019-12-13T10:15:13Z barcode=BC01 runid=2c9cf7bc05858273f10e7d7ec552fc0bd742dc3e
TTCGGTACTTCGTTCAGTTACGTATTGCTGGTGCTGAAAGTTGTCGGTGTCACAACCTACTTGCCTGTCGCTCTATCTTCCGGTTGCCTTGTTGACTTCACCCCAATCGCTGACCCTACAGCCGGCCGCTGCCTCATGCGAGGTTAAGCTCACGGACTTCAGGTATTGCCAACTCTCATGGTGTGACGGGCGGTGTGTACTGAAGACCAGGAACGTATTCACCGCGACATTTCTGATTCGCGATTACTAAAGTAACTCCAGCTTCATGTAGGCGGTTTCAGCCTACAATCTGAACTGAGACTGGTTTTAAAGTTTGCAACCACCTCGCGGTATTGCATCTCTGTACCAGCCATTTGTAGCACGTGTAGCCCTACATAAGGGGCATGATGGTTGACGTCATCCCACCATCTGTTCAACAGGCAGTCTCGCTAAGTCCTCCAACCAATGGTAGTAACTAACGACAAGGTTGCGCTCGTTGGGACTTAATAGCAACATCTCGACACGAGCTGAGCGAGCAACCATGCACCACCTGTCACCTTGTCCCGAAGATTTCCTCGATTAAGAGTAATGCAAAGGGATGTCAAGTGTAGGTAAGGTTCTTCGCGTTGCTTCGAATTAAACCACATGCTCCGCTACTTGTGCAGGTCCCCGTCAATTCCTTTGAGTTTTAATCTTGCGACCGTACTCCCAGGCAGGAATACTTAATGAGTAGCGGCAGCACGGAGGTGTTGAAACCCCCACACCTAGTATTCATCGTTTACGGCGGACTACCAGGGTATCTAATCCTGTTGCTCCCACGCTTTCGAGCCTCAGCGTCAGTTACAGTCCAGAGTCGCCTTCGCCACTGGTGTTCTTCCTAATCTCTACGCATTTCACCGCTACACTGGGAATTCCACTCTCCTCTCCTGCACTCAGATAACCAGTTTGGAATGCAGCACTTAAGTTGAGGCCGAATTATTTCACATCCCACTTAATCATCCGCCTACCACGCTCCTTTACGCCCAGTAAATCCGGATAACGCTCGCCACCTGCGTATTACCGCGGCTGCTGGCACGTAGTTGTAATGGCTTCCTCATGTACCGTCATTATCTTCCCAAAGACAGGCTTTACGATCAAAACCTTCATCACTCACGCGGCGTTGCTGCATCGAGGTTCCCCATTGTGCAATATTCCCACTGCTGCTACTCCGTG
+
$#$&$*(-,0-)+6,,52:13282.0-/049:898-5-**13002'834)&%$$')61,..3,19:955)')-3789803+,*.,*032:-4,,+87;7*524*/717%%&'&/2,)(,)$()',40+,,+.1--%'%)&%'()+,'()*+()-3.2484'2//*3/*.*-%(')''(/+++-.2564;:201(+,30/-****(3/4+.33432778<856511324)15/2-0159531-,..,//*)(&(+//-4)((,-612277.2/.+0/:/2--.2*+.01....2.-*(*+./13/8<<.5;0.-9-$$%$)))/20554865.5.//46...,)'%&(''1/1082,,*,,)1-.+,**-7,''*)*0++55,0174432+47,+/3357056+()&%(*(*%**+)-*+.223-,*)%'+(1,014/0'0'(%2)/15432520..,425472-.4/:6768898/7/04037)2'$&#(('')*0*+'()48,*5301&-*1+&),'7+6843256-03*,/114+5**)3&&&)+)$$&')+).-2.6-4)*,.4;:9999)24919/5823.3/*())*+)-.1887</(+(*)')8,8)+)3)521%'')-113242--4'+--++*.'17.335-03766797/389*((29;+/3.-2/..2-59(4-011,*&066%3).1-',(()%&%$$+(++392*//.//+(*,.*.&'-6--4///'*(--*0+,03**))*55;4-,,+()*'+-,00-0011225/19756414:+..3/,'-)+/6802799:8.,--,98103,)**)14')))*),,.-.0..48%)*+314857607,,/8-./2,&.-0.293/.37.27/1,.-'+(,*///0$')+856./-16.1/.-,*&'+0.&.0/30<:4-5-+)-+++&(%&*++-)&%*'4,(%(.(*/:-,*++-31.'+-+0/12294,.2-*()(&))1/84+42*-/2/*&)*,*.)*0182:7;535998:.,0*$$'%+)*0./...-6011929.-&,,10/7.'&*+2663565422%.&*)+99::3:422365565-:4224-)-/499-1///.&*2,)-1/--70-/./02234;861,((()0)1/'$*(/*471*')5*1150800105;8+022350/*()+5:,-2
@8b70be4a-2052-48bb-a78d-32cf47bf49d2 ch=347 read=79051 start_time=2019-12-13T10:15:07Z barcode=BC01 runid=2c9cf7bc05858273f10e7d7ec552fc0bd742dc3e
CGTTACCTTGTTACGACTTCACCCCAGTCATGAATCACAAGTGGTAGCGCCCTCCGAGTTAAGCTACCGCTTCTTTTTTGCAACCCTCCCGTAGTTGTGACGGGCGGTGTGTACAAGGCCCGGGCAATATTCACCGTGGCATTCTGATCCACGATTACTAGCGATTCCGACTTCATGGAGGTCAGTTGCAGACTCAATCGGACTACGACGCGCTTTATGAAGAGTCCGCTTGCTCTCGCGAGGTCGCTTCTCTTTGGCAGCCATTGTAGCACGTGTGTAGCCCTGGTCGTAAGGGCCATGATGACTTGACGTCATCCCCACCTTCCTCAGTTTATCACTGGCAGTCTCCTTTGAGTTCCCGGCCGGACCGCTGGCAGCAAAGGATAGGGTTGCGCTCGTTGCGGGACTTAACCAACATTTCACAACACGAGCTGACGACAGCATGCAGCACCTGTCTCACGGTTCCCGAAGGCACATTCTCATCTCTGAAAACTTCCGTGGATGTCAAGTTGAGTAAGGTTCTTCGCGTTGCATCCGAATTAAACCACATGCTCCACCGCTTGTGCGGGCCCCGTCAATTCTGAGTTTCAACCTTGCGGTCGTACTCCCCAGGCGGGGTACTTATTGCGTTAACTCCGGCACAGAAGAGGGGTCGATACCTCCTACACCTAGTACCCATCGTTTACGGCCAGGACTACCGGGGTATCTAATCCCGTTCGCTCCTGGCTTTCGCGCCTCGAAGTCAGTTTTCGTCCAGAAAGTCGCCTTCGCCACTGGTGTTCTTCATATCTGCGCATTTCACCATACACTAGAATTCCACTTTCCTCCGATACTCTAGATTGGCAGTTCCATCCCATCACGGGTTAAGCCCCGAACACTAAGACAGACTGACCAATCCGCCTGCGCGCTTTACGCCAATAATTCCGGACAACGCTTGCCTACGTATTTTGGCTGCTGGCACGTAGTTAGCCGTGGCTTTCTATTCCGGTACCGTCAATCCTTCTAACTATTCGCAAGAGGCCTTTCGTCCCGATTAACAGAGCTTTACAACCCGAGGCCGTCATCACTCACGCGGCGTTGCTCCGTCAGGCTTTTCGTCCATTGCGGAAGATTCCCCACTGCGCTGCCTCCCGTAGGAG
+
4/27%-3/6-.2&*-,/8;9-6-.()(++,++*302.227031/*,)*+381/2'%()'91/*..11,')/+56/9,8+,.1+39.(,6.*.,.1-+,44523//+0**+-/+/43/743*+(%,$$'+5:65664403/02<:8789+)),-80;0005343288861.57;734--(*',.+,.211()3333.:/3):,421341-*)$'-091.-,))'**.-++-.(')+.1033..201-/05087551()'%&(+-.60+(*,*0/144/+++,.+(++'(++-'59;3.+*)**))%%.+./89984:/6-+/3406,*,++.97-..146090,/985:70:,((*,204+-104186897634*,2'27;*5056+1/007156888738101:95,1+,(%'+//3397//0/31012/.,.-/0.+2-6712/51..+0++-3665266;:;564+,.-421426<68970/..)*-,0/.2525149;;:721*(*%&((,+-',+6:8:<7332.:..)0))'(,6,:;;9:*)%$%&)/,(.-++-)&0(*-6+980*,/24:8;4200-/9:446/2-4-00:10+++/.388.-.06-36-)+./1-17340:101/-0(-),--+,5-)%+3535../.+12,3(+.766:4003/8;0/;:49<;13*2-:.7:965+363:6.2255423-:6*)8:99:/7+&'-*.60/)**-;03*&%$()133<;;/5/:()*0/..5699;8<6,)0,-379666<89;2&)*-/.'-+,33<75157&*&/.133-*,-.5,,,/9:,10/-.01,00//))(6(),0%.6;68745<41,+**+*6,:791113-+)(,&'*)-)-/1/,,,+,7;78092,1;10.+,()-36/1,0(),+-68;-2.3/51),('')*-1+*/67*1,*(-0.00613.,'+++(-.4)-.5.4,)),72-0-4./')+002:2:94968:7;863:4449<6&0)*')((00-84./4364.-5/4/3.,,--5/*&'$'*.(&&))56,13***)+51.3130<4031--0./077'+&()-5203886/73/-0/--,/70848-+/1..%%&,04215*+.)6,,'
@b127df11-5e99-446a-b1b0-7217cd553135 ch=305 read=141530 start_time=2019-12-13T10:15:05Z barcode=BC01 runid=2c9cf7bc05858273f10e7d7ec552fc0bd742dc3e
CTCCTACGGGGGGCAGCAGTGAATGTGCACAATGGGCGCAAGCCTGATGCAACCATGCCAACGTCAATGAAGAGCCTTCGAATTTGTAAAAGTACTCGGCGGGGAGGAAGGGTAAAGTTAATACCTTTGCTCGTGGCGTTACCAGAAGCTTACCAGCTAACTCCGTGCCAGCGGCCGCGCGGTAAAATACCGGGAGGGTTACCGGCGTTAATCCGAATTGCCTGGGCGTAGAAGCGCGCGGGCGTGTTGAGTAAGTGTAGCGTCCCGGAAATCAACCTGGGAACTGCATCTGATACTGGCAGCGGAGTCTCGTGGGGGGGGGTGAATTCCAGGTGTAGCGGTGAAATGCGTAGGATCTGGAGTGCACCGTTGGCGAGCGGCCCCTGGTTGAACTGACGCTCAGGTGCGAAAGGCGTGGAGCAAATGGATTAGATCCCCGGTAGTCCACGCCGTAAACGATGTCGACAGGTTGTGCCCACGAGGCGCTACGACTAACGCGGTTAAGTCGACCGCCTGGGAGTACGGCCTCGTTAAAACTCAAATGAATTGACGGGGGGCCCGCACAAGCGGTGGGCAGTTTAATTCGATGCAACGCGAGAACACACCTGGTCTTGACATCACGGAAATTTTCAGAGATGAGAAAGGAATATTGTACCTTCGGGAACCGTGACGGAGTGCTGCATGAAAACATCGTCAGCTCGTGTTGTGAAATGTTGAGTTAAGTCGCAACGAGCCTTATCCCTTTGTTACTTGTAGTCCGTGGCGGAAAACTCAAAGGAGATACCAGTGACAAGCTATGGAAGGTGGGGATGACGTCAGGTATCATATTTGCCAACCAGGGCCTACGATATACAATGGCGCAGCGCTGAAAAGCGACTCCGCGAGCAAGCGGACTATAAAGTGCGTCGTGGTGGATTAGTCCATCGACTCCTGAAGTCGAATCGCTGGCAATAAGTGGATCAGAACCACGGTAGACCCCGTTCCGGGCCTTGTACTGCCCGTACACCATGGGAGTAGGTTGCAAAGTAGGTAGCTTAACCTTCGGGAGGGCGCTTACACTTTGTGATTCGCGGCTGGGGTGAAGTCGTAACAAGGTATGGAG
+
,*7-(%3&*.*-++*462331,('#'$'&)2,,30+'&)(-)18444663825264+/*&$+()#%'$%,0&',-4391%+',3+(*.36,'0(+,)&**-04*(-,+'+((-.7+,,//1/00179/+123((/%$%)%$)''%,($$%$'25),*,)%&%/+%-&(*&')**.*10&&&'(+.-&%$,&%$%&('$-(%**(%'*0*./100*%,),)-''-.'$$$($'&&''*&+')&&$%$%$%%#%%%$&%(&'%&),)),0)'%)%+(0825:7426733210))(*)3()&'&&%)&%%(()*/2',+*)*+-*)*'0)3++)13-',(.-39..58-0.))'%+((2391,)&)%'&)3,(.))')'',*,,9/,+694:33411111(*+.,,3-,,('(&'+()*'+'++,71,,2*1,*''('.-*&()+1/50',/3988:95.-+,+../'0)1243)('*-(&)%%(-+..0,+'&&(-,++.&+-1+/-7660861462/0-()*+40.12)((/*,-*''+/.8-++-+707//)),78+20(&)',)1,./652)''%)06/.3040//1,92--%&%'%*++*++384423526././.,)+*-'+*(,54-)*''0/-+%+-+'((')%,)()&,2.37+79.9:-,''')%,&&(00-,-.-+,-*')(03579)('*,04-4-)'*(40((08(')./3-/03%'&&&&&&(--3//2(')1()&(%&'%#$'(--(%&$$%&&),./-.6&2)+'&&&$%%$$'**-++,%)($'+2//,)/-68-2/234454+%%$%&&&)%&))$-),(2.-00--&#$&&')%$&'),,700,+&&'(,)&*,)(',,+*&-($(/,+'28)55:1/,,-271-15:9:9&,%')*.*)'())**-/+-/../*&'%%'-.((1-2+*+))$)++*+%%+3-+9)*(&'$&)-31&.%+/-((,4/((.,0'((%'&&#$*,..-,,+-1/46:.+*++,4*(&*'-,''''&&')*),./01152)5.(.2-.**,&%(%)0550467781-)-&+*+/2-**&*$)33::65-,'(*)((,++
@57acaac3-990f-456b-870c-183341c14f2b ch=468 read=72961 start_time=2019-12-13T10:14:57Z barcode=BC01 runid=2c9cf7bc05858273f10e7d7ec552fc0bd742dc3e
CTCCTGCGAAGGAGGCAGCAGTGGGGAATAATATTGCACAATGGAAACCCTGATGCAGCAACGCGCGTGAGTGAAGGTTTTCCGGATCGTAAAGCTCTGTCTTTGGGGAGAGAATAATGGCGGTACCCAAGAATACGGCTAACTACGTGCCAGCAGCCGCGTATTAATACGTAGGTGGCGAGCGTTATCCAGATTTACTGGGCGCGAGGCGTAAGAGGCGGATGATTAAGCGGGATGTATGAAATACCCGGGCTCAACTTGGGTGCTGCATTCCAAACTATGATTTATCTAGAGTGCAGGAGAGGAGAGTGGAATTCCTGAGTGTAGCGGTGAAATGCGTAAGGATTAGGAAGAACACCAGTGGCGAAGAGCGACTCTCTGGACTGTAATGTAACTGACGCTGAGGCTCGAAAGCGTGAGCAAACCAGGATTAGATACCTGGTAGTCCACGCCGTAAACTTGTTGATGATACTAGGTGTGGGGGGTTTCAACACCTCCCGGTGATGCCGCCGCGCGCATTAGTATTCCGCCTGGGGAGTACGGTCGCAAGATTAAAACTCAAAGGAATTGGCAGGGACCCGCACACAAGTAGCCTGTGGTTTTAATTCGAAGCAACGCGAAGAACCTTACCTACATGACATCCCGCATTACTCTTAATCGAAATCGCTGAGAGACAAGGTGACAGGTGAATTGCATGGTTGTCGTCAGCTCGTGTCGTGAGATGTTGGGTTAAGTCCCGCAACGGAAAGCGCAACCCTTGTCGTTAGTTACTACCATTAAGTTGAAAGGGACTCTAGCGAGACTGCCTGGGGTTGCTCCAGGAGGAAGAGGAAGGTGGGGATGACGTCAAATCATGTATACCCCCCCCCTTATGTGTAGGGCTACGCACACATCAACAATGATAAACAGGTACAAGGAGAGATGATGCAATACCGTGAGGTGGAGCCAAACTTTAAAACCAGTCTCAGTTCAGTTGTAGGCTGAAACTCTCGCCTACATGAAGCTGGAGTTACTGGATAATCGCGAATCAGAATGTCTGGTGAATACGCTCCGGGTCTTGTACACCGCCCGTCACACCATGAGAGTTGGCAGCATGCACCCGAAGTCCGTGAGCCTAACCGCAAGGAAGTGGCGGCCGAAGGTAGAGGGTCAGCGATTGGGGTGAAAATCGTAACAAAGGTAACCGG
+
'(**)++%&+*/),1))*((-0/).&*&%&((*/+))$')0.1/-5/.;,,,.//10..-.,++%))+*&$$''1*1+9.),'3):::2446--./8-,*'*-)'24&(&(&%#&&'(+'+)2**-7+-)($%#%().+-/303+2,2*)'*),,-4+)))(&&+('('6353051/70'%30-6//,.('&+-73,-3:650+)'(+.9780))'*,513011+2*0+,/&-37632.-))03*+-3.)-*+,512*/+1,*+/5/..+48+*.-)'&&&(&15**1165002335-30()',)&)$&('',+.5//.*'%)).+,',*'*15.,++++.,''%1(,2615)(2345444418,++('&*33-,***,-38587715)(&$'+))++1/121)0+)*0'+-,((+/0((),7,-''.4..1..1888<75++,09:811).0+-0+&&&%')+))+)+)(()+/.0-,(269,,09,-)),-0704)'$%(%(*(+2+/0*,*('(&*'%&**/348/42,-.1)&&()80:97145,+*7)171-,,-*0)-++.00626-583,1-*())-,..)*-..4.++(*.0;<.175:5+.+(*8575/.3.',&()*/*,4/---/-14769)($'%+'%')*.4071,)+)()+%&+%&&&(-*2).)+,6,)(&(('*.+/-343181-08484/*+,,-.7:978786::769.24/6/0+./.,+./622&**)*,-4175<6.701130;0/04-.)*-8/4//++...28/-00+,./*))+*(1-335654177,.'#$$*'(/-*1/)+(&&%&*)+)/7:/246+*'*,2<733/)%%$$'20840373.,9432531+,/4*/--%,&'%%%'%%%&'-)(&%'((&$')'/-/'+))*,).(''*+73;223<974/0,.78*/07697,*-+/555173347570456/'-(1+-.10-,-)2.**,',2390324611/..43..)1;3224.1(2+++.601411-,--,+)'$%%'&(++3537/4((.33-5--.565663465,--,,1298632*(*--)'%%,+)/%'%*-,))/-/3659,)%-&$)3/)%-)2',()%$&'%*)*),,()..-+)(+)**+(,,-//-.+&+)+,+(&'.03867;&1&)5989,.
@af4f8334-70fa-4293-9a0b-9614f880d6dd ch=191 read=187823 start_time=2019-12-13T10:14:59Z barcode=BC01 runid=2c9cf7bc05858273f10e7d7ec552fc0bd742dc3e
CTCCTACGGGAGGCAGCGGTGGGAATGTGCACAATGGGCGCAAGCCTGATGCAATACATGCCGCGTGTGTGAAGAAGGCCTTCGGGTTGTAAAGTACTTGGCAGGGGAGGAAGGGGAGTGAAGAAGTTAATACCTTTGCTCATTGACGTTACCCGCAGAAGAAACACCGGCTAACTCCGTGCCAGCAGCCGCGGTAATACGGAGGTGCAAGCGTTAATCGGAATTACTGGGCGTAAAGCGCACGCAGGCAGTTTGTTAAGTCAGATGTAATCCCCGGGCTCAACCTGGGAACTGCATCTGATACTGGCAAGCGCAGATCTCGTAGGGGTAGAATTCCAGGTGTAGCGGTGAAATGCGTAGAGATCTGGAGGAGGAGGAGGAATACCGGTGGCGAAGGCAGCCCCTGGACGAAGACTGACGCTCAGGTGCAGCGTGGGGAGCAAACAGGATTAGATACCCTGGTAGTCCGCCGTAAACGATGTCGACTTGGAGGTTGTGCCCTTGAGGCGTGGCTTCCGGAGCTAACGCGCTAAGTCGACCGCCTGGGAATACGGCCGCAAGGTTAAAACTCAAATGAATTGACGGGGCCCGCACAAGCGGTGGAGCATGTGGTTTAATTGATGCAACGCGAAGAACCTTACCTGGTCTTGACATCCGGAAGTTTTTTTTCGAGATGAGAATGTGCCTTCGGGAACCGTATGAGACAGGTGCTGCGCCAATGTCGTCAGCTCGTGTTTGTGAAATGTTGGGTTAAGTCCCGCAGCAGAGCACAACCCTTATCCTTTGTTGCCAGCGGTGCGGCCGAGACTCAAAGGGAGACTGCCAGTGATAAACTGGAGGAAGGTGGGGATGACGTCAAGGTCATCATGGCCCTTACGACCAGGGCTACGTGCTACAATGGCGCATGAAACGACCTCGCGAGAGCAAGCGGACCTCATAAAGTGCGTCGTAGTCGGATTGGAGTCTGCAACTCGACTCCATGAAGTCGGAATCGCTGGTAATCGTGGATCAGAATGCCACGAGTGAATTCCGGGCCTTGTACACACCGCCCGTCACACCATGGAGTGGGTTGCAAAAGAAGTAGGTAAGCTTAACCTTCGGGAGGGGCGCACCGCTTTGTGATTCATGACTGGGGTGAAGTCGTAACAAGGTAACCGG
+
-.+-*+-/;2,//0032&04/94)11&5)+,22;77;63,,0/+6:8000.++'%%$'*,1/)*,+,.//0/1()*)--9999(6031.228)'((&'%))0&62/+*--.3-,/+$'&$'+&,))0.2./062463/37:+0-,*./-8/.9-+,---.&*)&')18,2.,,72411.1./5/00.2572520.1922233+-*(+88435.7-0,./+-*-0.015;899//.0.((')(*(+&.11*3./5*-.8.34:,-01,)&.),43**01,300-0112671650//-.1-+/.,./120/(&%%))02432100',)-*./0&4',.))67764/1/18656:/-,1342..-.078:2,-,'++&++)2.-8//36.5405/)((*,.&-2:4/,476++.*'.+....+/.017:::7*)))**08-*,/1;,7)56-.-*(+,147.),/00522+),*,-4;3.-'()/010**)1+.0//2,++21%%'())+,.-.6213/).,(*,23912201685/4/--3.398735-)((%,',-2+,/-),.90547/078<;00-21427927;307,)**,-5-8/7534'(%)*)(*0/:861/+')*)((%,-(*+)')+-0,/+-7.9::1:0007780),,,0-.496<37./,,+,--+&**(+-01328:2<715/)+-+164666',*-278*4((*&$'(*/425+,,-+-,,08)(0.191.-5:&562:/*(*+4/-/1*4((%(*(.,4.0*(+(+1-.94,2+(&&'*2/5)%$*).++%*)&)*.0+*-*&+*32.862-0*++03-237.*0,+30*2.84-650/.--3-*(*32352,.+/-9/1,())*3:13471/++''+0:593;2081024**-,')*.-./0.70+*)(*44./4;89:786188+-86:985.4//.0-2,4/1-+*-./0310-,+()057802-//,,8&-*,,/-.*&.,/6011:941.1(*-87685.2,%&)')&)**+%485363338621---,096110-/+.2*+%*&%()1228/1199,&).*++2,+-)(&''5*:99;9*7,'5732.(('(+'),11/313272+-./3.2+0++'0,+-4478:258*725;5546
@a4943337-e525-47c1-b62e-6a3680be195f ch=280 read=93910 start_time=2019-12-13T10:14:56Z barcode=BC01 runid=2c9cf7bc05858273f10e7d7ec552fc0bd742dc3e
CCGGTTACCTTGTTACGGCCCCAGTCATGAATCCTGAAGTGGTAAGCGCGCGCCACTCCAAGAAAAGGTTAAAGCTACCTACCGCTCTTTTGCAACCCTCCCATGGTGTGACAGGCGGTGTGTACAAGGCCGGAACGTATTCACCGTGGCATTCTGATCCACGATTACTAGCGATTCCGACTTCATGGAGTCGAGTTGCAGACTCCAATCCGGACTACGACGCACTTTGAGGAGTCCGCTTGCTCTCGCGAAGTCGCTTCTCTTTTGTATGCGCCATTTAGCACGTGTGTAGCCCTGGTCGTAAGGGCCATGATGACTTGACGTCATCACCTTCCTCCAGTTTATCACTGGCGGTCTCCTTCCGGCCGGACCGCTGGCAACAAAGGATAAGAGGTTGCGCTCGTTGCGGGACAACATTTCACAACACGAGGCTGACGACAGCCATGCGCGGCTACCTGTCTCACGGTTCCCGAAGGCACATTCTCATCTCTGAAAACTTCCGTGGATGTCAAGACCAGGTAAGGTTCTTCGCGTTGTAAGATTAAACCACATGCTCCACCGCTTGTGCAGGCCCCGATCAATTCATTTGAGTTTTAACCTTGCGGCCGTAATCTCCCCAGGCGGTCGACTTAACGCGTTAACTCCGACCACGCCTCCAAGGGCGCAACCTCCAAGTCGACATCGTTTACGGCGTGGACTACCAGGGTATCTAATCCTGTTTGCTCCCCACGCTTTCGCACCTGAGCGTCAGTCTTCGTCAGGGGCCGCCTTCGCCACCGGTATTCACTCAGATCTCTACGCATTTCACCGCTACGCCTGGAATTCTACCCCCCTCTACGAGACTCAAGCTTACCAGTATCAGATGCAGTTCCCAGGTTGAGCCAGGGATTTCACATCTGACTTAACAAAGAGCCGCCTGCGTGCGCTTTACGCCCAGTAATTCCGATTAACGCTTGCACCCTCCGTATTACCGCGGCTGCTGGCACGGAGTTAGCCGGTGCTTCTTCTGCGGGTGGCGATCAATGAGCAAAGGTATTAACTCTCCTTCCTCCCGCTGAAGTACTTTAGCCCGAAGGCCTTCTTCATACGCGCGGCATGGCTGCATCGGGCTTACGCCCGGTAGTACCAATATTCCCCTGCTGCCTCCCGTAGG
+
/2-109/1679-5.-,21-10-+.163441,*-(%&(,(+.1/1+))(+)))-3*,-8**)%,0)((/.:4:0%21..0+,/6&'1,.12*&(*'050*98/(309897334&4:147))++*(&***-,*+1.3006233.+-1-359545;951111''*.-51/./-../26;76323665'((,),,-./,./,.'',550'5,5/*1/176-*,(..2))+/,)()($)*1/,-,5,/.206-2)&%+-,,.;-9761:9,13578:898,/4'&'*)0++*+*1011;6/09::011.*694;66/./.-/.1.0225799/%*&','*)/+-0:<933441.-1,-/0035)*1)+*-25-700656426-0)/8;-011811,%1,2823/666031//1;4..('11183-+--+0,0&&1',-0120%..*14/2())+%('%'07375455488<44/0*+.7.6313/371386651/.--031/3739134(+,+/1046667.090/-+..<:8<954*,)%($&$-.02:.13/00232.-,).12010,,*/%-+/34*'&'(59:<;7:;9-//68;,482211.02111(**)'+-357+-/25/855'&*+13437705--(,,3&')55/0/03/5(0*071,%&+41:/7+.+./--..-722.64&+,0-.268431/14.395336534:444424<9240856+&**+08.-1505901+-0/1233313;7766()48012,,-,/-(*)&-*-432384%'(.--04498842/0/0;66269,,,*++2514'4)4/31.1..35.+65442044455.0+*.+*4/))/./7.01967776;24-,/,1.,*/-/'0**$12*))*+,.-,-)+(4+838*&''.%%.+115587-,,358./0410'--495131./1.2-++/11,.-+66-,*(,),+)0/1-5---33,3*)%+*.()2:001;*60+/20-,0+-/3'-)+&*(((---)-..486+&*&*(+,.'&''&,5,,0&'36.)87-3-))+//1)('5,-+,.-1-001((&&'+(*')'..4/.*1**+22223&0+*,+$+.5;-,$*&),'+.+4.-1,1+,(*)+**,4+25-,748/
@fb395601-e97b-4d06-ac11-8a1e83d69195 ch=180 read=156976 start_time=2019-12-13T10:14:51Z barcode=BC01 runid=2c9cf7bc05858273f10e7d7ec552fc0bd742dc3e
CTCCTACGGGAGGCAGTGGGGAATATTGCACAATGGGCGCAAGCCTGATGCAGCCATACCGCGTGTGAAGAGAGCCTTCGGTTGTAAAAAGTACTTTCAGCGGGAGGAAGGGGTAAAGTTAATACCTTTGCTCATTGACGTTACCCGCAGAGAAAAACACCGGCTAACTCCGTGCCAGCAACCGCCGGTAACGGAGGTGCAAGCGTTAATCGGAATTACTGGGCGTAAAGCGCACGCAGGCGGTTCTGTTAAGTCAGATGCCAATCCCGGGCTCAACCTGGGGCTGCATCTGATACTGGCAAGCTTAGTCTCGTAGGGGGGTAGAATTCCAGGTAGCGGTGAAATGCGTGATCTGGAGAATACCGGTGGCGAAGGCGCCCCTGGACGAAGACGACGCTCAGGTGCGAAAGCATTAAGGAGCAAACAGGATTAAGGTACCCTGGTAGTCCACGCCGTAAACGATGTCGACTTGGAGGTTGTGCCCTTGAGGCGTGGCTTCCGGAGCTAACGCGTTAAGTCGACCGCCTGGGAGTACGGCCGCAAGGTTAAACTCAAATGAATTGACGGGGCCCACACAAGCGGTGGAGCATGTGGTTTAATTCGATGCAACGCGAAGAACCTTACCTGAATGTGACATCCACGGAAGTTTTCAGAGATGAGAATGTGCCTTCGGGAACCGTGAGACAGGTGCTGCATGGCTGTCACGTCAGCTCGTGTTGTGAAATGTTGGGTTAAGTCCCGCAACAGGCGTAACCCTTATCGCTGTTGCCAGCGGTCCGGCCGGGAACTCAAAGGGAGACTGCCGGTGATAAACTGGAGGAAGGTGGGGATGACGTCAAGTCATCATGGCCCTTACGACCAGGGCTACACACATGCTACGGCGCATACAAAGAAGCGACCTCGCGAGCAAGCGGACCTCATAAGGTGCGTCGTAGTCCGGACGGAGTCTGCAACTCGACTCCATGAAGTCGGAATCGCTAGTAATCTCGTGGTCCAGAATGCCACGGTGAATACGTTCCGGGCCTTGTACACCGCCCGTCACACCATGGGGTAGATTTGCAAAAAAAAATTGGTAGCTTAACCTTCGGAGGCGTTTACCACTTTGTGATTCATGACTGGTGAAGTCATGTATAAGGTAACCGG
+
*/2.)&,&0,(*)%()2067*.40172.--04:6+2,,*,24-/5566646.&+.,.)0500)(&&&),()'(*-9581&,'-&+-78.)(-,-09;2/00.2,(/-.4/42(),85,,/1.,.41/50,066*0**,3657339.14/.,&/234../051,.-.3.02:7996:-1,,'4-20)/,'(&%$*(,0.++++))'+//314/5.203012994//1298+.)+(*&+&%01,418()')1-8-7:7011/%%../,/**465781231//',&&%%()+,$%&')+,60/53*+/,)*1$*3621)(325,/.++/..3-,3//)**3;:7/7-**443)+3439811+6--4/*'0.5/'''(',&*46,*3843,+.)+**-/4666217334/,/.,-*4++&2),,-::/5668-1+)'*(*+4;++59725351+-38;::::+8../.05110.50,&+)/5.5,42&&')*430,*,/-0/7&)'('*53722241811/454562*.++03(($)'+$,+5-117*;0:7<7-435;:0,/,2,5471:70.3*'++./33649668.00165569799787:40000266213..1,.98:2;22810)/0100235796--*/*1,+4;83+++,-;442/3,*++*-168/:7/5/41300036*)*,,,+,-022;8867.(++,.'')*124315/0,/7,)+.2,80834)*+-)'&*..8((7777979<1/3//2(+255<55:5476:06+5-857;;1:55849-)/+(),15898'1.+-14<000980(,,1/565::5..245443-.-/67:9784161('&&(-.5*(3;8884401-,../4/((+.0/345/762.'*+))533,/621.+*(,1).-:78:866227,5589:::7::9/:-).+('(%%(-99:47322++.689/1607//012312366404639.-'&'%)&(,(*))-+,42+/1953496460202(,/34+/-*',..1954:51..+,*//2312/')'0++52).*-8570*(%'%((++,//1-1-6.;817''1/35<814/+-2861299::620/,*%(+',,6-...3-(*)+(),*/88:98
@45dfaa0a-e724-4f40-bbf1-7e3b09a5afde ch=409 read=57975 start_time=2019-12-13T10:14:39Z barcode=BC01 runid=2c9cf7bc05858273f10e7d7ec552fc0bd742dc3e
CCGGTTACCTTGTTACGGCTTCCCGCCCCAATCCCGCTGACCCTACCTTCGGCCGCTGCCTCAGCGCGGATTAGCTCACGGACTTCAGGTATTGCCAACTCTCATGGTGTGACGGGCGGGTGTGTACAAGACCAGGAGGAACGTATTCACCGCGACGTTCTGATTCGCGATTACTAGTAACTCCAGCTTCATGTAGGCGGTTCCAGCCTACAATCGAACTGAGACTGGTTTTAAAGTTTGGCTCCACCTCACGGTATTGCATCTCTCTGTACCAGCCATTTAGCCAGCACGTGTGTAGCCCTGCACGTAAAGGGGCATGATGATTTGACGTCATCCACCTTCCTCCTGGATTAGCAGGCAGTCTCGCTAGAACTCAACCAATGGTAGTAACTAACGACAAGGTTTGCGCTCGTTGCGGAACCTTAACATCGACACGAATCTTCAGCCATGCACCACCTGTCACCTTGTCCCCGAAGGTTTCCTCGTTAAAAGAGTAATGCAAGGGATGTCAGAGTGTAGTGGGTTCTTCGCGTTGCTTCGAATTAAACCACATGCTCCGCTACTTGTGCGGGTCCCCGTCAATTCCTTTGAGTTTTTAATCTTTGCGATAGCCGTACTCCCCAGGCGGAATACTTAATGCGTTAGCAGCGGCACGGAGGTGTTGAGCCACACCTAGTATTCATCGTTTACGGCGTGGACTACCAGGGTATCTAATCTGTTTAGCTCCCCACCGAGCCTCGGCGTCGAGATTCCACAGTCCAGAGTCGCCTTCGCCGCTGGTGTTCTTCCTAATCTCTACGCATTTCACCGCTACACTAGGAATTCCTCTCCTCTCTGCACTCTAGATAACCAGTTTGGAATGCAGCACCAGGATTCAGGCCAGGTATTTCACATCACTTAATCATCCGCCTACGCTCCCTTTGCATGATAAATCGGATAACGCTCGCCACCTACGTATTACCGCGGCTGCTGGCGTGGTTAGCCGTGGCTTCCTCCTTAGGTACCGTCATTATCTTCCCCAAAGAGACAGAGCTTTACGATCCGAAACCTTCATCACTCACGCGGCGTTGCCATCAGGGTTTTCCTTATTTATTGCAATATTCCCCCACTGCTGCCTCGTAGGG
+
6+')15+1//1++*'(*%+.2/.&#*+0).,44'/(,.//1:-+,78:;71625-270./,+%'&**)/%0(&.453.1.509:;6(-2+)+0-220*)'((+-126332218)662..*))*(**00//589.33*('(/-199:<5018.0015)49525/35.,,0/57+,(+&*,62/4---55;944355142-+.+)''(,6,+/0.,-*-0430-.029:3:<<,5;2+.<.-.2130+005(%&&&.$)&')00230/+03958:788<529)&'&&()*+.0/30&&(*+7-)#($%%(.2*+)23274/02122;6001+*.26++%*)549:.11./6*1.**3++)*+-///4/.3.(*(')-0/.).-.160.*,/,+.3424455,*1*8.1/-00253;12))%(%$$&)&&%'-)*-/0*)-+*%%%%$378910-07.370520+/)-(('-))'()&+)++&''(.)%*'40,&'+,-35460,.88/8579/*')*1./*,-,+*8/4;:3604((+:09)).../984;23*-**-2,'(1&)+.)++-+562734+/166:9;3&'++++.1:<6)6+**42,)./.&'%)+/002.377.-08748593010//0-/1-5+&'(%*+3954223.1400/)'(%(-&*+1--),-./85478339:,-.2028585565690/)+*-/1-0:56424:+'(+)856-%.01-,2114#&%%(0()'))0())/.148'))*,*.7:;:<:785$&).426392315')4842345586851:41(+4-.3-/,33+,'+(./25)+/4544./(%'#()+411761618152:2-/-3-(.+,0+0,%'+$.%*+/414&-0/..66-*+,)/'*)-/6/549:7120'()&)/18+.:6+-+/))-289,2/:463811375568(161-/-.*6-,3;33252246,5''(.'2-8,,.9.86:/080531&*(%)-,&/)&(*(/.,-,/1.13+25,+((.0--)+-256)(*+-/(',,')*,1/45:000-$'(+)22.3/*'+*,./01*1:1*.(&$&*/&%,+*-/212471546-%(*,75532/34621'$
@e1576624-a99e-4f9f-81e6-66398e878112 ch=346 read=72654 start_time=2019-12-13T10:14:33Z barcode=BC01 runid=2c9cf7bc05858273f10e7d7ec552fc0bd742dc3e
CCTGCTTGTTGCGACTTCACCCCAATCGCTGGCCTACCTTCGGCCGCTGCCTCGCAGTTAGCTCAGACTTCAGGTGTGCCAACTCTCATGGTGTGACGGGCGGTGTGGCACAAGACCAGAACGTATTCACCGCGACATTTTGATTCGCGATTACTAGTAGCTCCAGCCTCATGTAGGCGAGGTTTCAGCCTACAATCGAACTGAGACTGGTTTTAAAGTTGGCTCCACCTGTGGCATTACATCTCTCTGTACCAGCCATTGTGCGTGTAGCCTACGCAAGGGGCATGATGATTTGACGTCATCCCTACTTCCTCCTGGTTAACCCAGGCAGTCGCTAAGAGTCCTCAACTTAATGTGGTAGTAACTAACGACAGGGGTTGCGCTCGTTGCCGGGACTTAACCCAACTATCTCACGACACGAGCTGACAACCATGCCACCACCTGTCGCAGCAGCTTGTCACGAAGGTACCTCGATTAAAAAAAAAATGTGCAAAGAGGATGTCAAGTGTAGGTAAGGTTCTTCGCGTTGCTTCGGAATTAAACCACATGCTCCGCTTCGCCGTAGGGTCCCCGTCAATTCCTTTGAGTTTTAATCTTTGACCGTACTCCCCAGGCTGATGCCAATGCGATAGCGGCGGCACGGAGGTGTTGAAATTACACCTAGTATTCATCGTTTACGGCGTGGGCTGCAGGGGTATCTAATCTGTTTGCTCCCCTTTTCGAGCCTCAACGTCAGTTACGATCCAGAGAGTCGCCGCGGTGTGCTTCCTAATCTCTACGCATTTCACCGCACGCACAGAATTCCTCTCCTCTCCTGCACCTCTAGATAACCAGTTTGGAATGCAGCACCCAAGTTGAGCCCGGGTATTTCACATCTTACTTAATCATCCGCTACGCTCCTTTACGCGCCCAGTAATCCGGATAGCAACTCGCCACCACGTATTACTTGGCTGCTGGCACGGCGATTAGCCGTGGCTTCCTCATGGAATTTGCCGTGCTATGCCCCAAAGACAAGGCTACGATCCAGCAACACCATCACTCGCGGCGTTGCTGCATCGGGGTTTCCCCATTTATTGCAATATTCCCTCTGCTGCTTGCTCCCGTGGG
+
/'%%',,(3-&**%*,4.4-85.,./.$$%'$''%&+/,520,/0+.10320,%&#(*+'))(*&)(+.*&$/+*+305.5,,+,))&,*2301/'.&)/43.5(.(&%$%*-./78'.-5.(-)-8-*/6,./..%%%%%,)6/0055062(&'('+*(*+3()+4748&-($(+4..'-)47-+)',/,--2:/8*-9997766487.4:8/-5*(/0(...3/),'&%%''1.8.++1272/-(..1)*3-/68$''%)(*(&'$%&+-+)*$(&**17/.51.-.,)/8,+--*-.21:/,#%((-22+.()&*,,3+/0,',23.787200),+,--.401+2)*+-*(()'1+*+-152,&++,,)*(0/4/-)*)-7776;31-29560/0.-+-'($&&()+-00154610---+/4376-++,,/*))0/759311/(+(()$'&(&%(%%')*)*'&&-,.102.7-;:4:8;/.(+%()+73*'%*/.:89544116;/00---,12;98<84322945651**(+)1-<8:<22/001/3/+,/+)$%$''$(./,/-00/07/:185*+0**1+9<;,/8/*-+%',-4-322/88;0.420'(%($&&(),#,+&'%,+*,(++((,2.+..*.-9-,3(&%$),,51+0677;70462593+,+0++*'(#%&%($+.,*),/0.3/+,$&*75(..24-''01,,**'-,*-,'0*/.)*,0*+(%+/0**.)'(%&$''&'&))&'%)-1)-,19543,))+)/35<92-,(%&%)$*$%**/-3/15//12/0/.0--01-,,/8..087393:175<:1.5/46/-.-,.1,)&''-++251*-1./--;2,+**,,''((-)1.23339/+-)*-./,2,,4+))(+*-50,'+'+,012439-)-'&+-1283+-(#&&*),/)&%%-*014:915*%&'((*&'1('*/+2020345010%)%%&$,0,),)()%#&%(&(')&,1,*+-*)+**,&)*(-1+*%&$%&$')++,&)),(-.:9343*/101,-+),-(*.)177/-,:(&/)&*&*,56184.(3-+++*++)'+,2)'*('+&
@1002c4e3-41ed-41fa-a4c7-4f1b795d8b06 ch=216 read=87173 start_time=2019-12-13T10:14:29Z barcode=BC01 runid=2c9cf7bc05858273f10e7d7ec552fc0bd742dc3e
CCGGTTACCTTGTTACGGCTTCACCCCAGTCGCAGATCACAAAGTGGTAAGCGCCCTCCCGAAGGTTAAGCTACCTACTTCTTTTGCAACCCACTCCCGCTGGTGTGACCGGGCGGTGTGTACAAGGCCCGGGAACGTATTCACCGTGGCATTCTGATCCGATTACTGCTTGATTCCGACGTGAGGTCAGTTGCAGACTCAATCGGACTACGACGCACTTTATGAGGTCCGCTTGCTCTCGCGAGTCGCTTCTCTTTGTATGCGCCATTTAGCCAGCACGTGTGTAGCCCTGGTCGTAAAGGGCCATGATGATGACGTCATCCCCACCTTCCTCCAGTTTATCACTGGCGAAGTCTCCTTTGAGTTCCAGCGGACCGCTGGCAACAAAGGATAAGGGTTGCCGCTCGTTGGGACTTGGCAGCATTTCACAACACAGGCTGACGGCAACCATGCAGCACCTGTCTCACGGTTCCCAGCACATTCTCATCTCCTGAAAACTTCCGTGGAATTCAAGACCAGGTAAGGTTCTTCGCGTTGCATCGAATTAAGCCACATGCTCCACCCGCTGTGCGGGCCCCGTCAATTCATTTGAGTTTTAACCTTGCGGCCGTACTCCCCGGGCGGTCGACTTAACGCGTTAGCTCCGGAAGCCACGCCTCAAAGGGCACAACCTCCGAGTCGACATCGTTTACGTGGACTACCAGGGTATCTAATCCTGTTTTGCTCCCCGCGGCACCTGAGCGTCGGTCTTCGTCAGGGGCCGCCTTCGCCGCGGTATTCCTCAGATCTCTACGCATTTCACCGCTACACCTGGAATTTCTACCCCTCTACGAGACTCAAGGCTTGCCAATTATCAGATGCAGTTCCCAGGACAGGCCAGGATTTCACATCTGACTTAACAAACCGCCTGCGTGCGCTTACCTTACGCCCGGTAATTCCGATTCTTGCACCCTCCGTATTATTACCGCGGCTGCTGGCACAGGTTAGCCGGTGCTTCTTCTGCGGGTAACGTCAATGAGCAAAGGTATTAACTTCTCCTTCCTCCCGCTTCAGAAAGTGCTTTTTTACAACCCGAGGCCTTCTTCATACGCGGCATGGCTGCATCAGGCTTGCGCCCATTGTGCAATATTCCCCTGCTGCCCCGTGGGGAG
+
3//108/07592/3,,.-/-),'*--,*)04%&(()**'5-6))()..-0&),1:*,-32()-,-1-/++,/2770',-725:6/-./&50*&*+34)&%*321.*,-6.(//+/-+%,&)'+244083+04-0--0-.231,32144:667:91//3/+((+6*+*$$$$()46441-,$#''*.,**.,6,/%.%.'+*634-5/43,+//0/.+-,59344-3.*372.1/++.//2/+*())/.025151/3,+)))''',.449(%%&%%(+'*,0/3//22/3,(+478$0%&'*/348-+,+**.**-1122:92390-195:57/4(**;20,41/.0+)('&$(+54:--5,-,.053-)*-'7+77(+-.4-/*/9<+4-:866)/+.7//.&)++&)()*4,22-*+-)(,**-.++.0&*%)&'4333375222*,2--*+*+,,39+,,1,-+-/77868)&%%&003;97878857)-/.55.+3-56,+*(%#&%%'(++.:6/7/+,*0.;78<:675/8///68&&../03%5:/4.522212+24(%$%&)-/&413:7,)./.93:68486--./:<6+8/+****0714*+*,,802+%.(509884.+,,1/633,2-,)/0.(2,.2(-1.135777/2)/0/.$&(%)''*,)*+,+417475349*'()()1530*+)(35002:626:797..796*02-874,%)(,++.1.2/58643,7244<7609&+8:/026787<8670%0)81110/'*-/-0/..-3034513:**)3-+,2/124;652,',+)'&%0751,0)),*(./598--&&-.0+3+,(3-+*+(*2388788;20)'-1.-*1729)1-&,5-+*))-4-,+)*(3*3*+348120656675.-+0*%(%&&'))20'*()668;612%4%%&&$(&+/**4704+4+*72066+,--*-28916/,/.1/4/-),1+6.,-:/77<7,//.743384458/0.-,.116)*(*%(.,++/-1/46)0:1/47-*../)*&((&%$#'+056/*.-1./3.**-0478;81;1..)*(*'0-*,%('')*0/0,/7413,/0/9;.,7*-(3*5++,+/46)()+,-/22/'.&*2.%(
@6011fead-bb42-4eec-99a3-9faaef023a9d ch=249 read=97590 start_time=2019-12-13T10:14:19Z barcode=BC01 runid=2c9cf7bc05858273f10e7d7ec552fc0bd742dc3e
CAGGAGGCAGCAGTAGGAATGTGCACTGATAGGCACAAACCACAGATACATCATGCCACTTTGTGTATAGAAGAGGCCTTCCAGGTTTATACAAAGTACTTTCCTGGCCGGGGAGAGGGATAAAGTTAAATGCAGCCTTGCTCATTGGCTTGTTACCTGGAAGAAGCTGGCTGCTCCCGTGCAGCAGACCCATGATAATGGAGGTGCAAGTGTCAGAATTACTGGGAACAAAGAGGCCTTGCACCCAGGCAGTTTATTAAGTCAGATGTAGAATCCCAGGCTCAGCCTGGACTGCATCTGATGCTGGCAAGCAGGTCTCGTAGAGGTAGAATTCCAGGTGCTGGTAGAGTGGGATCTGGAGATACCAGTGGCGAAGCCCTGGACGAGACTGGCGCTCAAGATTCACCCGAAAGCGTAGAGGCAAACCCAGAGTTAGATACCCTGGTAGTCCGCCATGAACAGTATCTGACTTGGAGGTTGTACCCCTGGGGACGTGGCTTGAATTCTTTAGCATTGAAGTCTGACCACCTGGGGAGGTACAGCCATAGGGAGTTAAGAGCTCAAGATAGATTGGCAGAGGCCCTTTGAGCTGAGTGGGCCATATGGATTTAATTCAGTACAGCGCAGAGACCTTACCTAGTCTTGGCTATGCAGAGTTTCAGGGGTGAGAATGTGCCTTGGAACCGTGAGACCGTGCACAAACATCGTCAAAACTCGTATTGTAGAGGAGAATGTGGGATTAAGTCCCGCAGCAGAGCCCTTTATCCAGCATGTGTTGCCAAGCAGAACCAGCCCAGGAACTCAAAGGGGCTGCCAGTGATAAACTGGAGGAAATTAGGATGGCAATCAAGTCATCACTTGCAGGCCCCTCCTGACCAAAGAGGGCTACCACACATTACTACAATGGCGCACTACAAAGAGAGCGGCCTCGCGAACAAACAGACCTCATAAAGTGCATCGTAGTCCAGATTAAGTCTGTAGCTCAGCTCATGAAGTCGGAATCACTAGTAATCGTAGATCAGAATGCACAGTAGATACGTCCCGGAGCCTTATGCACCGCCCATCACACCATGGAGTGGGTTACCACGAAATTAGAGTAGCTTAACTAGCCCAGGAGGCGCCACCCTTTGTTCATGGCTAGGGTAGAAGTCGCCAACAGGTATGGAAGATGAGGCGGCAAGGCAAGTAGAGGGTGCCAAGACACATGGCTGCCTTAGCTGTAATACATGCTTGCA
+
&%,-+0--+)&&$++/1--*&'&+))&&((&(%$#&,3.12)*--/2*/0*+,))14+&&%$',),**'',*&(*(5,('('$0227''((%,+(((((/3,*&%%''(&,1+((%.+%&&'&'&(.-0+)())'))&(%%'(&1(.)(&(&')'-1-/-((%()(($&&$%%(),0'''%&%%)$&$.-+((%&&'%%')(+)('.*%&#$('')('.&&&%&,)%$%(-*''')($$%)**0.+)03/'))/*&*)'((--&244+).-13*61+&021342&13/./).6000/.,*-)')&%&&)(%(&))*'*+,2*,%+)&&*'+,,2))067430.''%&'&%&('+*-')-&%''$*&&,./%$&%&',5-(*0+(&(**4(*('&--/+'-$2(**-2,')+,')'+**'/,/7;8-.%$($((/),++*..0++'(*-/2)#%&((').(+())--(+--1.+.((,-7*+'/*)%&&35.%&%(')&$%%&'*,))0'#&&#*'%(%&&&')(1,%,-/-6/('%$*(.+138&%('-+$$-(+*(&$*10''',/*,.01,,,'+$()*(&$&$(%'($&%(',0*$%'*-.*3%25.,-.54(%&$%%&'%)%&&')-)&&'-32---%&$&%&&')$(&'')'0-/%'(&%&)')&1*)&$,,-+0+.,2.&.(*/01'+*))%$%&&)*.0*.++))(&(,(,'/1,-..'))''))-)0%'*$0+/0.1/5)&)),1.&(&+'%#%$%$)&$#%$%$'%)+&--/&&''()'*.&'&%%%-,'*+8856*,-,'('$(*(,+$)((.2.1/1.'(&(&*)%/,*)&((%(+//7.5632.&'*-)(%'&)/.'%(('*+,3-7.*&-*)''$(&&($&%*&%''&&*)*+0,)/,.11127('&%%&($'%$&*%&''((..&$''))8116658.)+))*++$-$%'(*(-'-'*&)'&$##&&)),&**+2''%'''(+$.+11/)*+($)$%'-'(',,-/+**&'$(%'%&(&(2+(-$,&)'(+'+28//)'#)'+2,.4/&/.%''.4-./.%&(+1+*3'+)''%*(&(%&'&'''%%%#*$'%&$'&&$..-,,*&(''-.$&&$%*,-(%'&()%-2**(')''*,&&%*%%'*&&&%',-*-632,.)(*'0*',,/1***'(&')$($&%&()&)'&%%%$%&$&$''')+((%&&(&**&)%$##&%
@1a0fd13c-855b-4bc6-9708-137d24497e65 ch=133 read=66871 start_time=2019-12-13T10:14:21Z barcode=BC01 runid=2c9cf7bc05858273f10e7d7ec552fc0bd742dc3e
CTCCTACGGAGGCAGCAGTAAATTTACGGACAATGGGCAGAAAGCCTGATCCAACAATACCGCGTGCAGGATATTCGGTTTATAAACTGCTTTTGTACGGAACGAAAAAGCTCCTTCTAATACAGGGGCCCATGACGGTACCGTAGAATAAGCACCGGCTAACTACGTGCCAGCAGCCGCGGTAATACCGTAAGTGCGAGCGTTAATCAGGTACTGGGCGTAGAGCGTGCGCAGGCAGTTATGTAAGACAGATGTGAAATCCCGGAGCTCAACCTGGGAACTGCATTTGTGACTGCATGGCTGGAAGTACGGTAGAGGGGATGGAATTCCGCGTGTAGCAGTGAAATGCGTAGATATGCGGAGGAACACCGATGGCGAGAGCAATCCCCTGGACCTGCTGACGCTCACGCACGAAAGCGTGAGAACAAACGGGATTAGATACCCTGGTAGTCCACGCCTAAACGATGTCAACTGGTTATTTGGGGTTTCAACACCTCCCGTGCCGCCGCTAACGCATTAAGTATTCCGCTAAGGAGTACGGTCGCAAGATTAAAACTCAAAGGAATTGACGGGGACCCGCACAAGTAGCGGGGCATGTGGTTTAATTCGAAGCAACGCGAAGAACCTTACCACTTGACATCCCTTGCATTACTCTTTAATCGAGGAAATCCCTTCGGGGACAAGGTGACAGGTGGTACATGGTTGTCGTCAGCTCGTGTCGTGAGATGTTGGGTTAAGTCCCGCAACAGGCGCAACCCTTGTCATTAGTTACTACCATTAAGTTGAGGACTCTAGCAGAGACTGCCCTGGGTTAACCAGGAGGAAGGTGGGGATGACGTCAAATCATCATGCCCCTTATGTGTGGAACACACACGTGCTACAATGGCTGGTACAGAGAGATGCAATACCGTGAGGTGGAATACTAAAACCAGTCTCAGTTCAGTTGTAGGCTGGAAACTCGCCTACATGAAGCTGGAGTTACTAGTAATCGCGAATCAGAATGTCGCGGTGAATACGTTCCGGGTCTTGTACACACCGCCCGTCACACCCATGAGAGTTGGCAATACCCGGAAGTCCGTGAGCTAACCGCAAGGGAGCAGCGGCCGAGGTAGAGTCAGCGGTGGGGTGAAAGTCGTAACAAGGTAACCGGAAGATGGGCGACGAGCAGAGTAGGTTAACACAAAGACACCAGGCGGCTTTCTTCCAGCACCAGCAATACGTAACGCGGG
+
-20)&(-.5+-*)*0+'&)%/2-2($&).--4-,760'&&+.,),4*+-+2)(&,04225967674)&-1.,+*/+,//9,.241&*.'():992534,:4:80/87:-*+-4627.)*,'&&'),20-;/+,444,4427:51*(+*+45.//995;0005/,+..0-30(,+),4-')$((+4/.,)+,-*))**(%,-/3:2814'/*+*.001,0246.+-*/:9:78'-46&85:251047-1878973+*,++(16/+-'()5796:::9:6./,0--7/;9*+--.1.,,--574-)'('(/11963+(,102,;600/20.0+-/31////&3354:.,,7679776-44571-2****'37/.0.54&'&$)+477/69-,097791.%),2357882601.1))-*'(.-.+*-'/4;,8,.*$,-+,3345;+,5)7++,90./.183397....-597;8863)*'03-387+7<45*5.019075+)2+16/2831136345,6-7+/124;61+-(&&,)$'((418787/2.**.-/<;822--/*))((+,,&(+282.03/&)'(&-&)+0.+4978252345187-211-),*&,*(-),(()')11//.')*&$)&(%.339(,*.*-)1,*+,,+6,1623+*+(+//+-7+4;8.:9*257:.8/449-.+,1/)''()24.7,,-698/001*&'$(1195122147523-6-94//37-*,-06%&2348985;/*+-.9-350/04.-+,-021;28,8-*)/5/7740('&)(*--/6797.+,1+0-0+-++0-,2,-.1-**+1)(,-/179864-+*),-/0*,10+,//+**(('&)%&&,))())+,/3354;668-+(((%34--*+*,,/,0/.)400443250561('$%%*79:09987444(+,,*&**51407.-+,(+0+*76*++))+,-.,/+,-2;/-/1..336408//+-10-+,**./00877:6:-'&+(%))16/*0:82,0.,,140202:67;657612029),+*))%).-()(,2.,/7+-(%''(27,,+++3()/7;334*/.*&+)'*)(0-5-'+*42/&'')(.0-.2+27.,(,)(&22.0'&%'(-1.24/8+1+3.,/)(+/..1*&(5&%&$''.-'*5.73623))&/116)%''%&'(('$&)(-(+,,/5//0/31243)-'%$'%##
@2c5445e7-bab7-4101-a0fb-759678de6979 ch=461 read=72261 start_time=2019-12-13T10:14:13Z barcode=BC01 runid=2c9cf7bc05858273f10e7d7ec552fc0bd742dc3e
CCCGGTTACCTTGTTGACTTCACCCCAGTCATGAGTCACAAAGTGGTAAAGCCCTCCCGAAGGTTAAGCTACCGCTTCTTTTGCAACCCTCCCATGGTGTGACGGGCGGTGTGTACAAGGCCCGGGAACGTATTCACCGTGGCATTCTGATCCACGATTACTAGCGATTCCGACTTCATGGAGTCGAGTTGCAGACTCAATCCGGACTGACGCACTTTATGAGGTCCGCTTGCTCTCATGTCGCTTCTCTTTGTATGCGCCATTGTAGCACGTGTGTAGCCCCCCCTGGTCGTAAGGGGCCATGATGACTTGACGTCATCCCCACCTTCCTCCAGTTTATCACTGGCAGTCTCCTTTGAGTTCAGCCGGACCGCTGGCAACAAAGGATAAGGGTTGCGCTCGTTGCGGGACTTAACTAACCTTTCACAACACGAGCTGACGACAGCCATGCAGCACCTGTCTCACGGTTCCCGAAGGCACATTCTCATCTCTGAAAACTTCCGTGGATGTCAAGACCAGGTAAGGTTCTTCGCGTTGCATCGGAATTAAACCACATGCTCCACCGCTTGTGCGGGCCCCGTCAATTCATTTTGAGTTTTAACCTTGCGGCCCGTACTCCCCAGGCGGTCGACTTAACGCGCCGTTAGCTCCGGAAGCCACGCCTCAAGGGCACAACCTCAAGTCATTCGACATCGTTTACGGCGTGGACTACCAGGGTATCTAATCCTGTTTGCTCCCCACGCTTTTCGCACCTGAGCGTCAGTCTTCGTCAGGGGCCGCCTTCATACCATTCCTCAGATCTCTACGCGACTTTTACCGCTGCACCTGGAATTCCTACCCCCCTCTACGGACTCAAGCTTGCCGGTATCAGATGCAGTTCCAGGTTGAGCCCGGGGATTTCATCTGACAACAAACCGCCTGCGTGCGCTTTTACGCCCAGTAATTCCGATTAACGCTTGCCTCCGGCTACCGCGGCTGCTGGCTGGGTTAGCCGGTGCTTCTTCTGCGGGTAACGTCAATGAGCAAAGGTATTAACTTTACTCCCTTCCCGCTGAAAGTACTTTACAACCCGAAGGCCTTCTTCGCACACGCGGCATGGCTGCATCGGGCTTGCGCCCGGTAGTACCAATATTCCCCACTGCTTGCCTCCCGTG
+
70(('-,(.848-//++/05)$'+,+*+29461///1.006-.2/0-0,&$))()-))*-43.2+/0/12+1+'-000.99//41'.8/(-2./0847664795<:97:--,+,/4447.:0+39:.93-227;757:5849404-8..143/,../160-/001621:07/257;6497.'(()('/51,0$'+448*9-1324+)+&(**+#'.6;201%(&)/)*,351357..&.((.2524-,+.9317778927/0/90,+..-42211(&))+34,/+*)//-./321)48-82/.,-/--+.-./667971:7:,2377:12/.,-.1<712378-6-,-32/*20/54//0663(+.12741-(,*13/-,02:.7/9954()*)72312315381)-.80,/+/()&-,*(&)(()+4/0*...10005786:68:<8:89/5322:366621.39:861+,,10/-,,-..8,+,/01005.2;://364:998;985783-,-2/39707'7*;<:9<7151361233;*+)%'-/<;9;444333247558304//0783:-464()///95;83939+/-32;;1/61-4--*0)82();00+.99*),2318666764758322*''(*1,./31*-/+1,.44878;981(.7-+**'%)+/2-6/52&'('**.%*/-047(,----99:854306//&$.)-440;116660<0-.13;:0-1..177,.+319:321468:544538:9533%*280---..-2-&&&*+)+-.(*0*+/810/0/254+(%''(+*3704854.1734,,-3.4,,'71641.112,-)..667').02:34;.65676./235969:.9-(-5641(-5.&+*-+%)40,,.020.,,427;58;46;78::;62./.::)),8/96-.454996201544763,2,'02-,))'(')+100/3.005734-(,5.4,++8.+*.)*-2/9;:::;8:61/.4//0*4.//996:-/1/-100+,1680103:*3098+,560+,1(+0+9:-*7/6*7+&(),02:7:98<4()-.,00/1:7789;8665357&68669-244<0+&*&)+,/1/3/11099:2(+(%(,&,3940;*+,-
@44d2881d-68ca-4351-a8d4-df8adfeeec0d ch=273 read=76695 start_time=2019-12-13T10:14:13Z barcode=BC01 runid=2c9cf7bc05858273f10e7d7ec552fc0bd742dc3e
CCTTGTTGCGACTTCACCCAGTCATGAGTCTGAAGTGGTAACGCCACTCCCGGAAAAGGTTAAACTACCTACTTCTTTGCAGCCTCCCATGGTGTGACGGGCGGTGCAAGGCCGGAACGTATTCACCGTGGCATTCTGATCCACGCGATTACTAGCGATTCCGACTTCATGGAGTCGGGTTACCGAACTCAATCCGGACTGACGCACTTTATGAGGTCGCTTGCTCTCGCGAGTCGCTTCTCTTTGTATGCGCCATTGTAGCACGTGTGTAGCCCTGGTCGTAAGGGCGCTGATGACAATCATCCCACCTTCCTCGGTTATAACAGCCAGTCTCCTTTGAGTTTAGCCGGACCGCTGGCAACAAAGGATAAGGGTTGTCGTTGCGGGACTTAACCTTGTTCACAACACGAGCTGACGACAGCCATGCAGCACCTGTCTCACAGTTCCCGAAGCGCAATCCATCTCTGCAGAGAGTTCTGGATGTCAAGGGCAGGTAGGGTTGTTGCATCGATTAAACCACATGCTCCACCGCTGTGCGGACTGACTCAATTCATTTGAGTTTTAACCTTGCGGCCCGTACTCCCCAGGCGGTCGACGTTAGCTCCGGAAGCCACGCCTCCAAGGGCACAACCTCAAGTCGACATCGTTTACGGCGTGGACTACCAGGGTATCTAATCCTGTTTGCTCCCCACGCTTTCGCACCTGAGCGTCAGTCTTCGTCAGGGGCCGCCTTCGCCACCGGTATTTCTCCAGATCTCTACGCATTTTCACCGCTACACCTGGAATTCTACCCCCTCTGAGACTCAAGCTTGCCGGTATCAGATGCAGTTCCCAGGGTTGGGCCAGGTTTCACATCTGACTTAACAAACCGCCTGCGTGCGCTTTACGCCAGTAATTCCGATTAGCGCTTGCACCCACTCCGTATTACCGCGTACTTTGGCTGGAGTTAGCGGTGCTTCTTCTGCGGAGTGACGTCAATGAGCAAAGATGTGCTTTCTCCCTTCCTCCGCTGAAATTGCTTTACAACCCGAAGGCCTTCTTCATACGCGGCATGGCTGCATCAGACGCCCATTTTAATATTATTCCCCGCTGCCTCCCGTAGAACAATATCAGCACCAACAGAAGGAAGGTTAACACGAGGCTTTACCGACAACAACCAGCACCAGCCGTACGTAACA
+
1114/01'(*)23:4',$%)*77570,.**''--(,-1*,')).3'(),*()*...(/)7-42.)&*.64237;26:.)+,%+***3-%+/4444478234++%*+778+30*-*3/04423/--3/*/,60.0:7223',0%)+../1,,*)*-0425;0*'**,**')*++++.'/1.8)()*$*)+2-:2403521/.//+0%).58.00.2,04+,.:/237.0&&**.12021612-6<934576989;151/,-.-*--,-2.,,,276/19:80-1)+300*'&+&*+-0&)+01/90((5,04.+(*'%,)%($##$$*&(*:889.-4''&'++&&(0/091::76383/3'04:0*4-60+*-'-''&%&+()*3;;7.1)+%'##$#0-'%*//3/2+*0/0134505/-/6.5)3(2233:5/..-*')&,36/,%&+&(*+.6<49:,-973-+(&&,&'+0+(),*995993,*.*+(0.),'+'3)*.,((),+,*:*55,0.//0101129468*),*)&*,/%)('&%+)2-0,+(//+,,.0:;-1/6//7/.+-97*)8/10265/*/79286.)%(*(,-./11-0*-,'/2&+*.201)2,.88,+++612.0-2/67564+2436<;20333287:744,3925652311/21020/22;.')*,12*'++*188.-/-060*(*5510,123494//2'201*465595;9779.0,((((+3)**.&'(/.,+*03656.8;:,6578--1./037351232324304-2.,/--,/0269+2&+,,+1)(&,(,-5234,3678;23)(-0)&('))-/&**,:**%((-.-,,,0-5.77982:157557383+'$%%%&*&&%%%,4878883235'+-**(')+,/20%'(98.-40:/06+++'*,-61--%$(-%(22../-8512384:<9135/,)*(&&*)/..53337459**-1,(''((+**+61.74705'(,9112**)$%$%&(,.,47,*,*//323:67::66,-),(6-(+-51534345*-&,(+)'$(*)).*(%%'&+*/./)$&$%(,+39.-4++-&0/02466--...63521-/.'*(&*..91-.%*'&)'***'(/436+*&&(%***+++31/(,%'&$'($0-"+
@0f764a50-030b-418a-9202-c60b08afa159 ch=182 read=174046 start_time=2019-12-13T10:14:11Z barcode=BC01 runid=2c9cf7bc05858273f10e7d7ec552fc0bd742dc3e
CTCCTACGGGAGGCAGCAGTAGGAATTTTCGGCAATGGGGGAAACCCTGACCGAGCAACGCCGCGTGAAGGAAGAAGGTTTTTTCGGATTGTAACTTCTGTTACTATAAAGGAAGAACAGCGGCTACAGGAAATGGTAGCCGGTGACGGTACTTTATTAAGCCACGGCTAACTACGTGCCAGCAGCCGCGGTAATACGTAGGTGGCAAGCGTTATCAGATTGTGGGCGTAAAGAGGGCAGGCGGCAGCAGGGTCTGTGGTGAAAGCCTGAAGCTTAACTGGTAGCCATAGAAACCAGGCTAGAGTGCAGAAGGAGGAGGATCGTGGAATTCCATGTGTAGCGGTGAAATGCGTAGATATGGAGGAACACACCAGTGGCAGAGGCGACGATCTGGCCTGCAACTGACGCTCAGTCCCGAAGCGTGGGGAGCAAATGGGATTAGATACCCTAGTAGTCCACGCCGTAAACGCGATGAGTACTAAGTGTTGGATGTATCAAAGTTCAGTGCTGCAGTTAACGCAATAAATTACTCCGCCTGGGTAGTACGTTCGCAGAATGAAACTCAAAGGAATTGACGGGGGGCCCGCACAAGCGGTGGAGCATGTGGTTTTAATTCAGAAGCAACGCGAAGAACCTTACAGGTCTTGATACTCATAAAGGCTCCAGAGATGGAGGGATAGCTATATGAGATACAGGTGGTGCATGGTTGTCGTGGCTCGTGTCGTGAGATGTTAGGTTAAGTCCGCAACAGGCGCAACCCTTATCGTTAGTTACCATCATTAAGTTGGGGACTCTGGCAAGGACTGCCAGTGACAAGCTGGAGGAAGGCGGGGATGACGTCAAATCATCATGCCCCTTATGACCTGGAGCTACACGTGCTACAATGGATGGGTGCAGAGGAAGCGAAGCCGCGAGGTGAAGCAAAACCCATAAAACCATTCTCAGTTCGGATTGTAGTCTGCAACTCGACTACATGAAGTTGGAATCTAGTAATCCCATGAATTGGCATGTCGCGGTGAATACGTTCTCAGGCCTTGTACACCGCCCGTCACACCACGAGTTATTAACACCCGAAGCCGGTGGCTAACCGCAAAGGGAAGGAGCTGTCTAAGGTGGGATTGATGATTGGGGTGAAGTCATGTTCAAGGTAACCGG
+
,-23216.76),7444/.-.-34,43995.&-*,)'00+(&'*,-;,./044032249989<5738669566/+--+1178:<*8+3*5-+*,2..51734+'&'(/273-3-5),47&31(1...40/)*-/,/0.,++-(,,.-+(&()/0::1612(&'(&)-+2343201245,895/0//2.11-5--1..1555-3*.,+((+-/45+*+(+&3(%/)5653.-3)((-3---7:806/*//(*6646676022-)())-0-+((%'*+/%+&-*..-/7*.*)*02,467753-)$((-,8/,/.1+,**-025:586./.,/2:.,,-.*+++711/1'2)*2003,.13434173,462302,)*+/4,)')*+23:6110/.2936-,,)(-000,)+*-+,.9++()*)(11:;:,),-+22,&19/30-'./(3:'(*10-/11-(+03:5/31-)&%&%,%(',',.1,*)-+9/6/4*+%+-370,19;89;33211.2/4../+,,(*++&)'&,-19/292.'-02+,182226-.0,,('(/36.2859---,172:7:4696-*,2.*,+10114-3//7.././+'*/.;;./1/51'%')#'/*1..-+-*/0121102/3.1+/+)*%)+12..-/+.1/,5+((*++:97+++0)1111066351203257743-*()-/444233//201),,03(2,./&4(*,47816%-.5/2--.17(,-*2&(43/7.-/7/-5135.9--+;/.9<93212365+0/39:.4567-2+++,,1/44718)..02511...11/3,)+),*(,511678987610,+,7679:+73-&(&),/)26035&,,1,.),+-16-*,3/56;,+.*%**12../4-7123652683,).'*.205-..:952:5+-,2807388;658./4;7'3*.3..*,4620/4.00763320/03071+2-:.8861.%*)1--,,+$)+,+,)**+*2-00%&(-/23:53887;532.3:8709...214:3283.0301./-)--)*),%.&((')+.*)*-)*-*,(-(('(&*&$&-1,()0*5,('''.'-/.6*4*+087/05.1110354:7/)(-'%(,*3)(*$*++2-095/44
@f277de34-7036-4f77-a500-daba93923fff ch=347 read=78964 start_time=2019-12-13T10:14:12Z barcode=BC01 runid=2c9cf7bc05858273f10e7d7ec552fc0bd742dc3e
CTCCACGGGAGGCAGCAGTAGGGAATTTTCGGCAATGGAAACCCTGACCGAGCAACGCCGCGTGAAGGAAGAAGGTTTTCGGTTGTAAACTTCTGTTATAAAGAACGGCGGCTACACGGGAAATGGTAGCCGAGTGACAGTGCTGATAGAAAGCCGCGGCTAACTACGTGCCAGCAGCCGCGGTAATACGTAGGTGGCAAGCGTTATCCAGGTATTGGGCGTAAAGAGGGCAGGCGGCAGGGTCTGTGGTGAAAGCCTGAAGCAACTTCAGTAAGCCATAGAAACCAGACAGCTATGGTGCAGGAGAGGATCGTGGGATTCCATGTGTAGCGGTGAAATGCGTAGATATGTGGAGGGAACACCGGTGGCGGGCGACGATCTGGCCTGCAACTGACGCTCAGTCCCGAAAGCGTGGGGAGCAAATAGGATTAGATACCTATTAATAGTCCGCCGTAAACGATGGTACTAAGTGTTGGATGTCAAAGTTCAGTGCTGCAGTTAACGCAATAAGTACTCCGCCTGAGTGAATACGTTCGCAGAAACTCAAAGGAATTGACGGGGGCCCGCGCAAGCGGTGGGCATGGTTTAATTCGAAGCAACGCGAAGAACACCGGAATAGCGGCATACTCGCAAAACCGGTGGAAGTGGCTATATGAATGCAGGTGGTGCATGGTTGTCGTCGGCTCAGTGATCGTCAGATGTTGAGATGATCGCGACAGATATATCGTTATCGTGGTTGGATAGCGAACGGTGGATGATGAATCATCGCTAAATGAACGATGAAACAATTGGTGTTATCAATCGCCAATCGTTCGTTATCCGTCGCATCACCGCG
+
*',&'),9-).,,)((#(+''/+*/-57967:223.0-)0-(1.*++*-.007741+,,(*/.0--,(,*&&',42<;65'0*2+,.5.-.++.,/5201/+').1.73/7.-'(&)'51+30*+5-'-2.)%'(*3)$%&&(,&'.)(+21),2%)')/,-4/00758687..'&%&%()-*)-*+,0/239::5//++/12/5/,0'&.-.),)-/41002:0((+,,,/9::+()%+7/--7577821.,2'(-+)1&%&'/).//&0./4244/1/,/63-+'+%3.0//+%*(1,0242-&(,2*27&1&,%'2+57$/%+&&().030-061-0243&&61/.()-3/-1),,,,0*))).6+),-,867)(11/305323:/8//.333379&13.((),65+,261).'&'+69*+-)1'9()+63457)&&(*(((*010(,(&''+((*-/*+.*/0156997;8660-0/.:1-1:523644553.5/;+2+-.0710-,/./021.30/+'%'&'$&'(*.7810.'+3-/771:,)(&)(*,120+1-*.4-()%*,0)+5;670++&41.3;8*2/43+/,+-7153/.3.-1,)(*43504.&&((%.-/%012/21,*(#)/6./*+&%%**++01,*)'*.&4%+&'+95/0.00.12'),234,7/.-%'(%'((&'$#&/.%(%$%&('*%&&$$%$$%%(%%%$)((*('))(%)'%&&%$$$%&%$$#$%$(+'))()%%'*-()*#$#$$'$($$##$##'$#$$%'%$%%%'%###$$'%#$&'###$$%%$$$#%')''###$$$#$&$%%
@ccf7293b-cda5-4770-ad96-8d00f783aa68 ch=438 read=140145 start_time=2019-12-13T10:14:01Z barcode=BC01 runid=2c9cf7bc05858273f10e7d7ec552fc0bd742dc3e
TGGATTCACCTTGTTACGACTTCACTTTAATCATCAATCCACCTTAGACGAAATCGGCCTTCCTTGCGAAGTTGGAGTACCGGCTTCAGATTCTATCAACTCTCGTGACGTGACGGGCGGGTGTGCAGGCCGGGAACGTATTCACGCGGTATGCTGATTCGCGATTACTAGCGATTCCAGCTTCACATGTAGATCGAGTTGCAGACTACAATCCGAACTGAGAATGGATTTTATAGGTTTCTTCACCCTCCTTGGCTTCGCTTCCCTCTGCACCATCCATTTAGCACGTGTGTAGCCCAGGTCATAACAGGGGCGCTGATGATTTGACGTCATCCCGCCTTCCTCAACACAATGCTGGCAGTCTCGCTAGAGTCCCAGCAATGGCTAACGATAAGGGTTGCGCTCGTTGCCGGGACCAGCAACATCTCACGGCTTTTGAGCTGACGACAACCATGCACCACCTGTATCTCATATGGCTATCTCTCCATCTCTGGAGCCTTTATGGAGTATGTGGATATAGTAGGTTCTTCGCGTTGTACCAGATTCAAACCACATGCTCCACCGCGTGCGGGCCCCGTCAATTCCTTTGAGTTTCATTCTTGCGGGCAGTACTCTCGGGCCGAATTACTTATTGCGTTAACTGCAGCGCTGAACTTTGACATCCAACGCTTGGTACTCCATCGTTTACGGCGTGGACTACTAGAGATTATCTGATCTATTTGCTCCCCACGCTTTCCGGGACGTCAGTTGCAGGCCAGATCGTCGCCTTCGCCATAGTGTTCCTCCATATATCTACGCATTTCACGCTACACATGGAATTCCACGATCCTCTCCTGCACTCTAGCTGCCTGGTTTCTATGGCTTTACTGGTTAAACTGGGCTTTCACCGCAGACCCTTGCTGCCGCCTGCTCCTCTTTACCCAATAATTTGGATAGCGCTTACCCTCCGTATTACCGCGGCTGCTGGCGCGGGTTAATGATGCTTCTTCTGCGGAGTAACGTCAATGGCAAAGGTAATGCTTTACTCCCTTCCTCCGCTGAAAGTGCTGCAACCAGGCCTTCTTCGCCGCGGGCATGGCTGCATCAGGCTTGCTTGTGCAATATTCCCCTGCTGCCTCCCGTAGAAG
+
+&($-(%%5*7.,./%')(12:/.(-*'(2,-,34-8+62*,*-*()/+&&%$*)(')),013,3/1-)()1,*,'(),,4*2+.55//+7($,'*.3),,421-1+)))*,3327:7261(''%'05:6923'%'0.123;2).+++&)*1/6,-.7:8/++)3((*,,+././7-/''*+4-/.,*)))(')-0/108/0/2331.-16-6-)*42))%('.,00$861()++*5-3,((3,*+,&,/$#$.,+383+-/.37++40)-(+42:85*-,'$&'*-*+)*'*),+1,)+4/.'(&&$))57.2%(&(*5546;0-+0.023+83+$$$'(*-,.'''#%(())+&'$%&-.125(&())*)*-(&%$$%$'$$)(+//2230/*),)1---//5-5,(**,3+&)'*&5+&---,&+*+1-(''&%(+*.'+$4437556<5856555*,4-22232-.+.-,/21273/--,387841/.)-&)/*+.*'+',%')110-++,+,-+203(4,;68<956,3*%&&(*&&',+%).)37,+'**,/19//6,,)-(/153270**/1176;997;:3&--:*+/54('*(&,*/2-&/'&.)+/*635()'*+(%&(*+,3-.-2503/314+/.(-12650183..165330)+$('*&*/*,+-''(7,.5/)2092226:463)410*%)#-&()/'%.-*(&,2)(012-),%('(./+0)/85-.-+/,,3---&+((0-5777084--*),++1.''%,327<97641,-+./230+,+,+4<11'('+../01023-+,/11-(()*-6842.1/*-.+-/1,'&++026346.93-*)+*0127),6,--0:7;1/+(,0238/,+1-$+),+69-1-*,.-16-./%%&+-21*2*'$'&(+./.*,-%--7-+*)&$&&'-6.+26/334,)+,(+)**/45400+*)(.)*1,/+-04--1804;56672*$&(*).+.0320,-()3*,))&&*'*+3.--,8,%&-(%'/(').*-2*)/&(.%(1-*$().0,.,*.*)%&&%'++()*)*,,+.3--//02-/,((&(&(*-*5,,-:9.1)&%*,-59-0/''(%%&$%
@ea95f41b-bcf3-4c2d-890a-5e9084021247 ch=343 read=71096 start_time=2019-12-13T10:13:43Z barcode=BC01 runid=2c9cf7bc05858273f10e7d7ec552fc0bd742dc3e
CTCCTACGGGGAGCAGTAGAATTTTCGGCAATGAAACCCTGACCGAGCAACGCCGCGTGAAGGGAAGAAGGTTTTCGGATTGTAAACTTCTGTTATAAAAGGAAGAACAGCGGCTACAGGGAAATGGTATGTGACGGTACTTTATTAAAGCCACGGCTAACTACGTGCCAGCAGCCGCGTGGCTACGTAGGTGGCAAGCGTTATCCGGAATTATTGGGCGTAAAGAGGGCGAGGCGGCAGCAGGGCTGTGGTGAAAGCCTGAAGCAGCATTAAGCCATAGAAACCAGGCAGCTAGGTGCAGGAAGGATCGTGGAATTCCGTAATATGTGGTGAAATGCGTAGATATATGGAGGAACACCAGTGGCGAAGAGCGACGATCTGGCCTGCAACGACGCTCAGTCCCGAAAGCGTGGGGCAAATAGGATTAGATACCCTAGTAGTCCGCCGTAAACGATGAGTACTAAGGTGTTGGATGTCAAAGTGCTGCAGTTAACGCAATAGAGTACTCCGCCTAGGTAGTACGTTCGCAGAATGAAACTCAAAGGAATTGACGGGGGGCCCGCACAAGCGGTGGAGCATGGTTTAATTCGGAAGCAACGCGAAGAACCTTACCAAGTCTTGACATACTCATAAAACCAGAGATGGAGAGATAGCTATATGAGATACAGGTGGTGCATGGTTGTCGCCAGCTCGGTAGTCGTGAGATGTTGGGTTAAGTCCCGCAACGAGGCGCAACCCTTATCGTTAGTTACCATCATTAAGTTGGGGACTCTAGCTTGAGACTGCCAGTGACAAGCTGGAGAGGCAGGGATGACGTCCATCGCCCCTTATGACCGCACAGGCTACACGTGCTACAATGGATGGTGCAGAGGGAAGCGAAGCCGCGAGGTGAAAGCAAAACCGCGAAGCCATTCTCAGTTCGGATTGTGATCTGCAACTCGCTACATGAAGTTGGAATCGCTAGTAATCGCGAATCAGCATGTCGCGGTGAATACGTTCTGGGGCCTTGTACACACCGCCCGTCACCACGAGAGTTGATAACACCCAGAAGCCGGTGGCTAACCGCAAGAGGGAAGGGCACCATCTAAGGTGGGATTGATGATTGGGGTGAAGTCGTAACAGGTAACCGG
+
,-,1..61*,*$'''(--(.).46-0+/-10-(&(&(5))'%-4-0,*8++*7;68997/4,3*2.,/-,1/61//1:014//0:945;5707///198*-/.4,.33*0-/1/038,5,&-202384,+'(*)-*')$&&(0,3./','(..-/-)',*016768487..,*,0+.///-&%&)+/2.,1..6201*.'(*-+2(0+2/0/--3,6865416/)(,-00(()&((+.)-.&/0+('&).50&(1,)/55741//&('&(-17%6;/1*(,5+08--59.(./*,--.2166,**0,/30*-(.'8)94%*''+&)(&))-++2/+1277348742./48//4*5643634.3.-(+)+$+,1:9111103.1-,,25(,*()'+*,/209,''())(*3/&((&*29:6*/4*.-*(3277;)*&(0*.00/'-*368;:70-/,)+,-635',)..194929877+4*)*,469957593022327++&'$*(,-0,+00,%&./,+3.1-488236*-9845;52527;-,)'*0,124++076-28.*-*.//.205218,/0*,+-)858:7:+(&&($(1'-')(&((.1/3.2,-1''*/007575863342022,'%&((()**:9/-**),*-.1-.1157557535445413.,*-2-83;22368522322*$)(/14422.-06+9,*+,-:57/4.7.(,,0-,+)(+(-34384*3.-02821/53-,3-/170;//.13-68.23753*%&'&))-0/0-1,+-10)(,($'(5,)'')(3&278.558:---%+*)$%$$%&&)+.)1+&(%'%,++)'*&')2362130:22:43//0231/..*-,,*)))5,,85--(/+,+,0)&)$)/--6()&&*%$%')*()2(*.;8,6'5)'''(,.3,-+&(),%,,02344*7((.),-,+2/223346856.4008470/25653548,121273375680,$+,+,50723//',*/607;024/+,-'+)*+*+,8/00564*5.('',*).607,2*-%(*576950.(-,)--/342.-.-/0*,4*314:7127,-20,2-54-'**+811236636./4/192809
@0f4807fa-5ac7-4bbc-bed2-b2a7ba9c3c55 ch=220 read=80643 start_time=2019-12-13T10:13:42Z barcode=BC01 runid=2c9cf7bc05858273f10e7d7ec552fc0bd742dc3e
CTCCTACGGGAGGCAGCAGTGGGGAATATTGCACAATGGGCGCAAGCCTGATGCAATACCGCGTGTATGAAGGCCTTCCGGGTTAATAAGTACTTTCGGCGGAGGAAGGGTAAAGTTAATACCTTTGCTCGTGACGTTACCCGCAGAAAAGCTCAGCACGATGCCAGCAGCCGCGGTAATACGGAGGGTGCAAGCGTTAATCCGGAATTACTGGGCGTAAAGCGCGCAGGCGGTTTGTTAAGTCAGATGTAGAAATCCCAGGCTCAACCTGGGAACTGCATCTGATACTGGCAACTTGAGTCGTAGAGGGGTAGAATTCCAGGTGTAGCGGTGAATGCGTAGAGATCTGGAGGAGGAATACCGGTGGCGAGGCAACCCCTGGACGAAGACTGACGCTCGGAATTACTGGCGTGGGGAGCAAACGAGTTCCGATACTGGTGGTCCACGCCGTAGCGATATCGACTTGGAGGTTGTGCCCTTGAGGCGTGGCCTTCCAGGCTAACGCGATCGACCGCCACAGAATACGGCCGCAAGGTTGACTCAAATGAATTGACGAGGCCGCAAGCGGTGGAGCATGTGGTTTTAATTCGATGCAACGCGAAGAACCTTACCTGGTCTTGGTGAACATCCACGGGAAGTTTTCAGAGATGAATGTGCCTTCGGGAACCGTGAGACTGGAGTGCTGCATGGCTGTCGTCAGCTCGTGTTGTGAAATGTTGGGTTAAGTCCGCGCGAGCGCAACCCTTATCCTTTGTTGCCAGCGGTCCGGCCGGGAACTCAAAGGGAGACTGCCAGTGATAAACTGGAGGAAGGTGGGGATGACGTCAAGAGTCATCATGGCCCTTGACCAGGGTTTACGTGCTACAATGGCGCTACAAAGAGAAGCGACCTCGCGAGAGCAAACGGACCTCATAAAGTGCGTCGTAGTCCCGGATTGGAGTCTGCAACTGCTCCATGAAGTCGGAATCGCTAGTAATCGTGGATCAGAATGCCACGGTAGATACGTTCCAGGCGCTTTTACACCGCCCGTCACACCATGGGAGTGGGTTACAAGAAGTAGGTAGCAACCTTCGGGAGGGCGCTTACCACTTTGTGATTCATGACTGGGGTGAAGTCGTAACAAGGTAACCGG
+
.001,,./78+/72286456296'/*(&)+((,,14-0/*))+79+1;873*)%%%'$*40489761/-01)0/97;1-0;/2**&**'$&&(.5,,/:*.,&*,*(+-*)+771416/.-3-25-,56930122)+2++63./-)+-,)&')2)')%)'%*,62//0)))%%'--+.0./0*,+('&)(+.20851707.7(.*0/.2.12:998679;:22-.&'$$++,32:602<05-01++//..%%,1,-0:/(1;:::555:59<9375622120300104515-02*,-,++..-02/)-/38-3'/*7*8+'7020300007-&(,+-/43.--,-11.00*.-*-(/)+88;.-)(-*(&)&$(&-90/)/56,'('&.*,,../454)3$*/%#($('*+..88+,+//.''&&*),+%&+*,95($*(')330257:.1,$&((**,+,+()),**,-/:2416:-1.+*-5,-&'&('0*5)%(,/3673'$,/33365:44+))+%&&'222854/.1-*)+)'&++-0;90/&%)&('*+&52,+$''+,54776/(**/2+),1/;;/267920022::69-+*/+'-3.1/40-4-.494610%$'%+.8991110/'*++/8;631-)&+)+-,*1778;8;85<;1:188:93,*'%%-&')7702223261202712/,-..:997190/07;9522419:7:630/10'()+()***23438*/.-036+39++6/-2.)/*2-/(..0/+20)0,/317*..+(*+--,,0-.//013896;:92,'(*-./-460079670)-.0''*-98:9551438+')),14.'*%.,&&)')*/9884;4153*,*+,07)&)&('%+,(/:88.0/,(+%-0(((-;66977325;314223338:67/5/)18115//()+,08.4+))#**.0&(),---1)3,34620/+-.50101438664/,*41,88-.,2.)'23452-*+)&*.,&%&&%%&*%&'),0-*,04434:57/++%'(251.0'%,-&),**,,4/-'+-301286.;0,12/33.5-,48-,02-)-,15:76853344:930..)'+//123/283:36;8565
@903a20ea-1cdb-4f10-9980-4eb0d1cb9577 ch=346 read=72611 start_time=2019-12-13T10:13:42Z barcode=BC01 runid=2c9cf7bc05858273f10e7d7ec552fc0bd742dc3e
CCCGGTTACGACTTCACCCCAATGGCCACAGCCGGCCGCTGCCTCGGCGGTTAGCTCACGGACTTCAGGTATTGCCAACTCTGTGGTGTGACGGGCGGTGTGTACAAGACCAGGAACGTATTCACCGCGACATTTGATTCGCGTTACTAAAGTAGCCAGCTTCATGTAGGCGAGTTTTATTCTGAAATCCAGACTGAGACTGGTTTTAGGATTTGGCTCCACCTCGCGGTGTGCATCTCTCTGCTTACCAGCCATTTAGCCCAGCGTGTGTAGCCCTACACGCCAAGAGAATGATGATTTGACGTCATCCCACCTTCCTCTGGTTAACCCAGAGCGAGGAGTCTCATAGAGTCCTCAGCAATGGTGGTAACTAGCGACAAGGGTTGCGCTCGTTGCGGGACTTAACCTTAACATCTCACGGCACGAGCTGACGACAACCATGCACCACCTGTCACCTTGTCCCCGAAGGGTTCCTCGATTAAAGAGTAATGCAAAGGGATGTCAAAGTGTAGGTGGGATTCTGCTGTTACTTCGAATTAAACCACATGCTCCGCTACTTGTGCGGGTCCCGTCAATTCTTTGAACTTTAATCGATAGCTACTCCCAGGCCGGAATGCACCCAATGCGTTAGCGGCGGCACGGAGGTGTTGACTACACCTAGTATTGCATCGTTTACGGCGTGGACTACCAGGGTATCTAATCCTGTTTGCTCCCCACGCTTTCGAGGCCTCAACGTCAGTTACGCAGTCAGAGAGTCGCCTTCGCCACTGGTGTTCTTCTAATCTCTACGCATTTCACCGCTACACTAAATTCCACTCTCCTCTCCTGCACTCTAGATAGCCAGTTTGAATGCAGCGCAGAAGTTGAGCCCGGGTATTTCACATCCCTTAATCATCCATACGCTCGCTGCCTTAGTAAATCCGGATAGCAGCTCGCCACCTACGTATTACCGCGGCTGCTGGCACGTGGTGTAGCGGCTGCGGTACCGTCATTATCTTCCCCAAAGACAGGCTTTACGATCCGGCCTTCATCCTCGCGGCGTTTGCGCTCAGGTTTCCCCATTGTGCAGTATTCCCCACTGCACTGCCTCGTAG
+
/+(,)00$('()8,-*200(,''%%&(%&$%'(&*.++,-*-1.*&$%(-0./.121,-1745964*050./2027/5..)(%)+31876788;98181101/,*('(00,'3,10.3774<427;25,))(,.+*,-7-%(%+-%%'0/*)+'&()**+-,21423,5772+.*3/(&(*''&-.**/,((//+,+'+789/9:;)**3)*6.-/46;535:53.0+1,),)+/0053202-+-*',5+/09/47&&&'%$#$#%(/31-,-56++)-(,%'%--(&)$&%&(*-%04(+2969;:075+)397;:6534.1022/00''*&()('+(%'+/16-2+.(*,.**,*'()4+332.703842++,+*30,*1,*2*++-1574;33/41000938240-/)))+.1.&'.+++0++0)---/4271708085555/.5/3244223/400345+,+)'&%**1.,,0*.-,.-'*(,-602257'-07.233-03(*101/+(&&*2)00++''$'-.&1685.,,./1;7810///...263110/0734/5*262291,/3%'),*25-1$%&0141*)'&$%%'&('*+6:,*..0*/.2*)()'**(0/.,-,4/.-029214-(*.1-0/+*2-)'&%&(-.60+))'*&$&)*638<:,22877:9;78768:24-+,.76449/7+)*-:0,-0+996-0*+2:..(%)'05-2(--463--.+'&$')*-6)*)(&++924./1)#$&)-87262384788(*624575(2/001;;202-'&.%)*/3+(*(,+*&)+,526,-)-310/(,-/22021/)17139<;.(0,*,%,,$5'%***..011/3,+24101:50/01,72&'(+,12251-$%'('-45%%)$*&%'&(.3;65344:3/*(-%'-34472-1/501/2/2404:3./.,/20-1*'$')*,)'(##%$)$&&$%$%(#&'*+./55014848:;-140+../-0-27.+/-(()'%((()5876,%%('+-0./*7+(($&&('*-&0/*3:4+0/&/(*'*,-/9/693)-.)-%+)),1+0$&(,
@8d0407c7-07c0-4886-a5bf-2186094ee21b ch=231 read=86402 start_time=2019-12-13T10:13:33Z barcode=BC01 runid=2c9cf7bc05858273f10e7d7ec552fc0bd742dc3e
CCGGTTACCTTGTTGCGACTTCACCCCAATCAGCGATACAGCCCCGGCCGCTACCTCCTTGCGGTTAGCTCACGGACTGGGTATTGCCAACTCTCATGGTGTGACGGGCGGGGTGTGTGCAAGACCGGGAACAATATTCTACCGCGACGTTCACCGATTCGCGCGATTACTGGTAACTCCAGCTTCCTGCGTAGCAGGCGGGTTTCGGCCTACAATCCGAACTGAGACTGGTTTTAAGTTTGGCTCCACCTCACGGTATTGCATCTCTGTACCAGCCATTGTAGCTTTGTCTGCGCCCTACACATAAGGGGCATGATTTGACGTCATCCCACCTTCTCTGGTTAGCAGGCAGTCTCGCTAAGTCCTCAACTTAATGGTAGTAACTAACGGCAAAGGGTTGCGCTCGTTGCAGGACTTAACCAACATCTCACGACTTACAGGCTGACGACAACCATACACCACCTGTCACCTTGTCGAAAATTTCCTCGATTAAGAGTAATGCAAGGGATGTCAAAGTGTAGGGTAAGGTTCTTCGCGTTGCTTCGAATTAAACACATGCTCCACTTCTGTGCGGGTCCCCGTCAATTCTTTGGGTTTTAATCTTGCGTGCATGCTCCCCAGGCGGAATAACAATGCGTTAGCGGCACGGTCGGTAGAAACCCCCACACCTATATTCATCACGTTTGCGGCGTGGACTACCAGGAGTATCTAATCCTATTTTGCTCCCCGCTTTCGAAACCCTCAATCAGTTACAATTGAAGAGTCCTTCTTCGCCACTGGTGTTCTTCCTAATCTCTACGCATTTCCGCGCTACACTAGGAATTCCGCTCTCCTCTCCTGCACTCTAGATAACCAGTTTGGAGATACAGCACCCAAGTTGAGGCCAGGTATTTCCATCCTTAATCATCCGCCTACCACAGCTCCCTTTGCATGATAAATCCGGATAACGCTCGCCACCTACGTATTACCGCGGCTGCTGGCACGTAGTTAGCCGTGGCTTCCTCCTTGGGTACCGTCATTGCTCTTCCCAAAGACAGAGCTTTACGATCCGAAAACCTTCATCTCACGCGGCATTTGCTGCATCAGGTTTCCCCCATTGTGCAATATTCCCCTGCTGCCTCCCGTAG
+
00+0/:,/324*17'/0*13:22098,*-/1-01.,..)$$+*,&),.3+00-3623%.(+-6:0<00/5)#(*./.'*..+/03355.0.,+)+)/0543589:8<:8.696.+)'*)145343-)2.,,.%''&),(%&,/,,-+*&)150/3,'-7/*+(&./19122&313,.,4,'*./54'&#'(,))%+(/,)+-.5/*+10//04/90/-+0955-.-//::62<<20925;526388;54;35&-.,,'-'')321-*%&**6-+,9,+9+*)+'(&(&%(%&%(*.74))*++,,+*/08,/,443/70+,167:8612/*/3230$&&&-03,)+)*.04153/1((,.4,154.0,3+/-0.0/4.,./24123535&5/7)//)*4+/44660710/%532*,'1&(%5-340/*+'--(&%$&***7657/6548:99;44)2369.78358+))+)1-.1''-0'175-312--3.4/.,./.73221&*3.53(-*&*+',-530+*),++,4;98<744-/.$%+/0((.-/27/0*/0001124--/4+&&)**.7-,77:04583322./0.,2,1:<*7-+'..&+-1.2/3.350684,12401*/*1%$,5.2210,$,+&-,,,-&$#)(,&%0,%0789,'*./1-.01496.3,'),-84(+(0.))-,*02-/0(+&'%)/.1035,.))%.36.$$').++(-+70.%')')/&&'%$&'/2/7-.,'/,(,+($&')%&((+0.456&(&.0536;98;30*-0,,35('('*0,7.+-'+&&(%(),-10'*-*0+*$&((*0113.54*,833.0+')22.)'**-/<;69/000(/,..+.3/,+,+-'(,'5/+0.0',70*0+*,(&**7288997127**)(&(%)+-2:0.71'($%%%(5:9644555:8;967:1/06,./0.2.2.-5/1912-3-...-/('%*+4483;22273'($$%*/*/2-,.02')*::53:.;-('+-0-/.((11,/2.,))+-4+))--+.''..4/057:874-**&*.,-..'35**66100//*--*53.7:6,%(*','+,1,*,-/80,*--+,1.*.5&(,),
@72b8a03a-85d1-494b-bfa6-1d44a2d84a36 ch=127 read=117631 start_time=2019-12-13T10:13:32Z barcode=BC01 runid=2c9cf7bc05858273f10e7d7ec552fc0bd742dc3e
CTCACGGGAGGCAGCAGTGGGAATATTGCACAATGGGCGCAAGCCTGATGCAACCATGCCGCGTGTGTATGAAGAAGGCCTTCGGGTTGTAAAGAGTACTTTCAGCGGGGAGGAAGGGAGTAAAGTTAATACCTTTGCTCGTGACGTTACCTGAAGAAGCACAGCCTCGTGCGGCGGCATTTTGGAGGGTACGGCGTTAATCGGAATTACTGGCGTAAAGCGCACGCAGGCAGTTTGTTAAGTCAGTTCGCTGAAATCCCCGGGCTCAACCTGGGAACTGCATCTGATACTGGCAAGCGAGTCTCGTAGGGGTAGAATTCCAGAGTTAGCGGTGATGCGGATCTGGAATGCGGCTATCGATAGGGCGGCGCTGGTGCCGGGAGCAAACAGGATTACCGTTACCCTGGTAGTCCCACGCCGTAAACGATATCGACGGAGGTCGTGCCCTTGAGCGTGGCTTCCGGAGCTAACGCCGTTAAGTCGACCGCGCCTGGGAGAGCCACGGCCGCAAGGTTAAAAACTCAAATGAATTGACGGGGGCGCACAGAAGCGGCGAACCGGTTTAATTCGATGCAGCGCGAAGAACCTTACCTGGTCTTGACATCCACGGAACTTTCCAGAGATGGATTGGTGCCTTCAGGAACTGTGAGACAGGTGCTGCATGGCTGTCGTCGAAGCTCGTGTTGTGAAATGTTGGGTTAAGTCCCGCAACAGGCGCAACCCTTATCGCTGATGCCAGCGGTCCGGCCGGGAACTCAAAGGAGACTGCCAGTGATAAACTGGAGGAAGAGGTCGAGGATGACGTCAAGTCATCATGGCCCGCCACGACCAGGGCTACCACGTGCTACAATGGCGCGAACGGCTGGACATAAAAGTGCGTCGTAGTCCGGATTGAGTCTGCAACTCGGATACGAGTGGATAACTAATATCGGATGGGTGCGTGATACGTTCCCGGAGCCTTGTACACCGCCCGTCACACCGCTTAAATTGGGTTGCAAAGAGTAGGTAGCTTAACCTTCGGAGGGCGCTTACCACTTTGTGATTCATGACTGGTGAAGTCGTAACAGGTAACCGGAAGATAGAGCGACAGGCAAGTAGGTTAGCTGGCGCTGCAACAACTTTCTTCAGCACCAGCAATACGTAACACC
+
$()+-*71.10/788103491+0,+4.**+-/<003564534*/5/12546.,43..*05111--+',.140.*-+.2553,,)111;4/650$(%*).2:;4+51*26)'//02)1-)*++7--17473468190+.12+-,&),69556*+*.'+)%&%*'+-3+1++-'&&%&$%$$$%%(*&(&$'%((-')&&*-.2'0+(-%)*104*-1+;//.-.'-+01567'53:405;87+,(&$('%$$&(+13,027+'0.458-20712,.-+*,+*00/++-./;634.*($&(*/0113&2$,-/)()*0.2,2+(&$%+%%&%%%%'$$%#&&%)&'**)%$%$&%&'"#$&$&$)'(*++*&%'%&%#$%$('&(*6;37)8:37%$')(.()6;2359753.64*)446;879<82011'+++(0(2+,5.204/4/('2,14568794404&/*.+./6/.,)%&+8.8.752+26*+'+1167)*&'%&&%%&+3-21.)..0717754-158+,)'%-/0/35&17*&&%'(,(%)%&%(&'%%#%$)*-09/8691000/-.%,&),-4(+,3616.0621.0-4.--78871(,*401.-62+0,++..7/1'6(.)2-('&')'9344442/(&(*.29::::797201/-.16;76.(+&%)459:8/8./-2:9040:)1+0+2+24/2**-./71.663/5*3/%&+(-7%%+%$+,.76386:9213030,/.-,.9979+1+()212479./1..029:4::0-5-13*&'(*++*.3/6689253/((*,+--,+.-.0)&**%(*-22/355*)),(&),1474-2384.-%$%#$(('&(&-'('&(*581-2898986786/7''*#6'%%)+,25708/0/-(&&$&$$%&++*)**))+*(&'((-(0&('($$&%)()),*--0.)+((%+)*,*-,--.345:51353-+-.()(&)))*)*())+'+().%''*+-**)-.,033365:7/4+0422..15/25,./3722466:53/.-/.01.-//++...351-*1/4003/6.924851001288/6:64.)-)(0/8%$%$#&%%%%$$&'#)1+0:85861*+-.02''&*/.,11.0('$&$
@7b14d651-17f7-4c81-981e-c9d0dd197bed ch=218 read=115682 start_time=2019-12-13T10:13:26Z barcode=BC01 runid=2c9cf7bc05858273f10e7d7ec552fc0bd742dc3e
CGGTTACCTTGTTACGACTTCACCCCAGTCATGAATCACAAAGTGGTAAGCGCGCCCTCCCGAAGGTTAAGCTACCCTGCTTCTTTTGCAACCCACTCCCATGGTGTGACGGGCAGTGTGTACAAAGGCCGGGAACGTATTCACCGTGGCATTCTGATCGATTACTAGCGATTCCCTTCATGGAGTCGAGTTGCGGGCACAATCGGACTACGACGCACTTTATGTAGTTGCTCCGCTTGGTCTTCTCTTTGTATGCGCCATTTAGCACGGTAATGTAGCCCTGATCATGCAGGGCCATGATGACTTGACGTCATCCCACCTTCCTCAGTTTATCACTGGCAGTCTCCTTTGAGTTCAGCCGGACCGCTGGCAACAAAGGATAAAGGGTTGCGCTCGTTGCGGGACTTAACAACATTTCACAACACGAGCTGACGACAGCCATGCAGCACCTGTCTCACGGTTCCCGAAGGCACATTCTCATCTCTGAAAACTTCCGTGGATGTCAAGACCAGGTAGGTTCTTCGCGTTGCATCGAATTAAACCATGCTCCACCGCTTGTGCGGGCCCCGTCAATTCATTTGAGTTTTTAACCTTGCGGCCATTACTCCCCAGGCGGTCGACTTAACGCGTTGGAAGCCACGCCTCAAGGGCACAACCTCCAAGTCGACATCGTTTGCGGCGTGGACTACCAGGAGTATCTAATCCTGTTGCTCCCCACGCTTTCACGCACCTGAGCGTCAGTCTTCGTCAGAGGCCGCCTTCGCCACCGGTATTCCTCAGATCTCTACGCACATTTCACCGCTACGCCTGGAATTCCTACCCCCCCCCCTCTACGAGACTCAAGCTGCCAGTATCAGATGCAGTTCAGGTTGAGCCCGGGGATTTCACATCTGACAACAAACCGCCTGCGTGCGCTTGCCACGCCAGTAATTCCGATTAACGCGCACCCTCCGTATTACCGCGGCTGCTGGCACAGGTTAGCCGGAACTTCTTCTGCGGGTAACGTCAATGAGCAAAGGTATTAACTTTACTCCTTCCTCCCGCTGAAAGTACTTTACAGCCCGAAGGCCTTCATACCATACACGCGGCATGGCTGCATCAGGCTTGCGCCCATTGTGCAATATTCCCCACTGCTGCCTCCGTAGG
+
/(./.,6-4/.39,,.+46;0-/42-,.17674573/+//64114:9:9--*&'/-)*+,)+/3,0)767+./-2-)'%*4:61:7,)-,/.84,--48)+12629998:4::9&3-,-,056:8*3918*...,/9:7;997;7220/.-397665-+)+,3///.-./2826,$(-+/135--.-./206.0*1,,(*0659-:04434677*0+/,7*(')&'',+))+-&$%('+*,-2;36-89-'*-0588:<7,4'%%($&&()&%))%(+2;4*))12(-'))(),397300/..11745689/.,/2-,364:7614345;92347777/3(**20154:/--2647(,-23865/.--/6+-'*39*4-987;)262.0/0.--,,.;222<96/2,1(0(-,6/95-,0234.2244787775(7/./9.97:0/,*+6),01,,)((/-6584&'')),.011;8786852//..9;5/1:2:45;<::7::969::;102-.)00;5:<:7984.',-.;)0*0-5<97:4//4458./,&***./17-61622.'*0052:305;:121-866(-,.,6---2039%*(&*-599-.09.5--,846090;04201.0&*)+,0.12285631196///098:6/(-++11744245/93+$&+0/458823336;6:1%&)-//,,109002:;,.,062*(+((34+)&+)*(+3.31(-5886766832.-6)*%,)03/183:4+++)/5.855507+),&'-.1810//,.++.0:43/3703402&2851&/'0,3+,)70586247//*)'*+)02.')+,-''($,3&20338756988878/2)-73;33390-,180/172*&')345..,-814;81:1985*/+,/60-/-)**(+(..',0187:72101314.('$$%.02009--,2415;7/6///65/6.+'-*//400.18(.$%&1,3695638,51/12..//46335799;,.-.,3.5---.,&++1+*+.*)071)677181,--30790/)''6-,-0//35.-,$%"%))0/0&/-./501027450100046:76920.05($+**,,-,4/0/49//+*-1188656079/221(
@790ed835-81e2-424f-96e8-48a040e499ed ch=137 read=98792 start_time=2019-12-13T10:13:23Z barcode=BC01 runid=2c9cf7bc05858273f10e7d7ec552fc0bd742dc3e
CCGGTTACCTTGTTGCGACTTCACCCCAATCATCAATCCCGCAGCAGACAGCTCCTTCCTTTGCGGTTAGGCCACCGGCTTCGGGTGTTATCAGCTCTCGTGGTGTGACGGGCGGTGTGTACCAGGCCGAGAACGTATTCACCGCGACATGCTGATTCGCGATTACTAACGATTCAACTTCATGTAGTCGAGTTGCAGACCACAATCCGAACTGTGGTTTTATGGGTTTTGCTTCACCTCGCGGCTTCGCTTCCCTCTGCACCATCCATTTAGTAGCACGTGTGTAGGTCATAAGGGGCGCGTGGTTGACGTCATCCGCCTTCCTCCAACTTGTCACTGGCAGTCTCGCTAGGGTCTAACTTAATGATGGTAACTAACGATAAGGGTTGCGCGCTCGTTGCGGGACTTAACCAACATCCTGACTTTGAGCTGACGAGCAACCATCTGTATCTCATAGCTATCTCTCCATCTCTGGAGCGCTTTATGAGTATGTCAAGACCTGTGGGTTCTTCGCGTTGCTTCGAATTAAACCGCATGCTCCACCGCTTTGTGGGCCCGTCAATTCCTTTGAGTTCATTCTTGCGAACGGTACTACTCAGGCAGATTACTTATTGCGTTAACTGCAGCGCACTTTGACATCAACACTTAGTACTCATCGTTTACGGCGTGGACTACTGGGGTATCTAATCCTATTTGCTCCCCACGCTTTCAGGGACCGAGCGTCAGTTGCAGGCCAGATCGTCGCCTTCGCCACTGGTGTTCCTCTCCATATATCTACGCATTTCACCGCTACATGAATTCCACGATCCTCTCCTGCACTCTAGCTGCCTGGTTTCTTATGGCTTACTGAAGTTAAGCTTCAGGCTTTCACCACAGACCCTTGCTTGCGCCTGCTCCTCTTTACGCTTAATAATTCCGGATAACGCTTGCCACCTGCACATTACCGCGGCTGCTGGCGTAGTTGGCCGTGGCTTTCTAATAAAGTACCGTCCGCTGGCTACCATTTCCTGTAGCCGCCGTTTACAACTCGCTTATAACAGAAGTTTACAATCCAACCTTCTTCCTTCACGCGGCGTTGCTCGGTCAGGGTTTCCCCATTGCCGAAAATTCCCTTCTGCTGCTCCCGTAGGG
+
/))(/.*./..//5)-,,17:71387/00/257659/58*'2-(-,),&&//20-0/2-)2()56513*.120,00//-108*7,+*1,-.;*(..++++-29689877696424,-,(+$$&#),*-**(.104997<525/./.65463),,-.83/0,*,8(*'$#'),201(/+1314758,.-,*+--012255;8*//676,,26,,%'(.67:--/1614862/06:625:5846)2/0850018/71.367766:97;:35;,*+++.-,./+**($()/532433*560*)$%$&&15,*+026978+*1,152850-0..393348898:5+-...97990*1')-*,.(&%/-0018283/-()1.71120/)+-*0++)++208708.,-53/')*/)/++.7251$$--/298-22772.0.&')-0-3265545145-,)*%++-.33//-186610,,11,..%'5884631011.*+-'))-03//./302899<73454-,,6,3')./02;668%,-1././1)+.)*,*)*%(*)03,'./4)7)3*15/.&*/3-'/7118,0+*%/'+,,)-./072713'(*-''*+0)-.,/.31,1+--7201++$(071.02)56185/..5.22/-//2997594,.0;87997443,((%+(%*+--.+(.7(*'.5*%()-10+*,++160/((302-3.-*/+.2.769.4)(*/1*(2334::98;7<89:;-4350./2;21,-,.504487::542/002</,*.-08*+)(&)).2./,'()00286682++-***+-))+01045342*,-'&)*11;71;011-0,*0/8+-.7:8'3*).72-**)*,0/765&$$%',(*,-30712/17*-/87,,*)&&+327699/316164/.+,+0.15/28.(,('*,2-/823184-,+.)))(++,6+'*8.&6)6--75**.3.51/)*/5933/-'(')(*,*-605;5-+,/()*2-89<29/)$$%&%%+%').,-195+*.+,0:/),+3+,'/.,/.326;::3;2./00251.2.,,0.21-/+/10.;0066,'-.).7,*0.-)-.1-2;780+($'',,)(,)0/,
@d5921c94-2c73-42aa-8bd2-4d9dd9152ff3 ch=365 read=138500 start_time=2019-12-13T10:13:17Z barcode=BC01 runid=2c9cf7bc05858273f10e7d7ec552fc0bd742dc3e
CTCCTACGGGAGGCGTAGTGGGAATATTGCACAATGGGCGAAAGCCTGATGCAGCAACACCGCGTGAGTGATGAAGGCCTTCAAGGTCGTAAAACTCTGTCCTCAAGGAGAGATAATGACGGTACTTGAGGAGGAAGCCCGGCTAACACGATGCCAGCAGCCGCGGTAATACGTAGAGGCTAGCGTTTATCCGGATTTACTGGGCGTAAGTTGCATAGGCGGTCTTTCAAGTCAGGAGTGAAAGGCTACAGCTCCAACCGTAGTAAGCTCTTGAAACTGGGAGACTTGAGTGCAGGGGAGGAAGTGGAATTCCCTAGTGTAGCAGTGAAATGCGTGAATATTAGGAGGAACACCAGTTGCAGCTCTCTGGACTGTAACTGGTAGAGGCACGAAAGCGTGGGAACAACAGGATTAGATACCCCTGGTAGTGCACGCTGTAAACGGTGATGAGTACTAGGTGTCGGGGGTTTACCTTCGGGAGGAGTGCCTGGCTACTTGCGTGAGTACTCACGCCTGGGAAGTACGCTCGCAAGTGGCTTCCGAGGAATTGACGGGGACCCGCACAAGTAGCGGAGCATGTGGTTAATTCGAAGCAACGCGAAGAACCTTACCTAAGCTTGACATCTCAATGACATCTCCTTAATCGGAGAGTTCCTTCGGGGACATTGGTGACAGAGTGGTGCATGGTTGTCGTCAGCTCGTGTCGTGAATGTTAGGTTAAGTCCCGCAACGAGCGCAACCCTTGTCTTTGAACGCATAAGTTGGGCTCTAGAGACTGCTGAGGATAATAACCTGGAGGAAAGGGATGACGTCAAATCATCAACCACCCCTTATGCTTAGGAGCCACTACAATGCATTGAAGTACAGAGGTTAAACCATAAAATTAGAACTAATCCCCTTAAAGCTACTCTCGGCGGATTCGGATTGTAGGCTGAAACTCGCCTACATGAAGCTGGAGTTACACTAGTAATCGCAGATCCTGAAATGCTTACGGTGAATGGATTCCCCGGTCTTGTACACACCGCCCGTCACACCGGGAGTTGGAGACGCCAGAAGCCGATTATCAACCTTTGGAAGAAGTCGTCGAAGGTGGAATCAATAACTGGGGTGAAGTCGTAACAAGGTAACCGGAAGATAGGCGACAGGCAAGTAGCAATACGTAATGGCA
+
)+/4+*+&1-'+*&)%(-.4:9.67(4)&'$%(*+2724,+31-/:76688864550.%**'''*()))(+,'(+))+0,1)(%*)23/62<;9488:892201*0/.+%%&(4/500,7*9/,,+)+)/0*-(*,'//)(*())*)*+*&*.4:5374579**&''*&))..43+')('1%2/+/6)'+3,%)$/3-,05;:742/,()%)'&%&,.96&55-6;..711021-)$().+,&(**)*)$,-+3',%45+2+'.+2(000190.460158-**+*8,+(..+.**61+'*)'&'&*'+(,)6/)(-..-+*+1,02,/-'*$#$&()4230:.07211/1/29-%(,)(((*++02.047564.2*()&'%%%'%0/,-/*/-)(.(2)-+(((**+(-3*.0,(++/0/1-,,20-)*$)%'%--259<98%,)()++//012753730-1%-/.'*0)&)('$'*1/,).$%%++&$%((&%%%$*+'+%'')-./-%'(,../713/..050/..+1.*((*&$%)+&&+&'/+21435+(75)-1,++022-.+*,,+*))-88897008)5.65(*,)+/*5)/-22,*+-%'&)0810,&(%&+,446690//--2425768.4-3-22),))&)116:*95(89445448310./1+,%'(38:7778791:000668113554758822/,.1.6.*6/57/,),/5)&(2,5%&.1,/5),(%'++-066/)&((%'&'-..-3(..1-0.*))(*0/..&*)//.00'&*3/948:/03','(,,.)+,-.388;1/1874.*%$%823,.110./2/,,*&%&%#%(&))+(&(%++)((%()22''/),*((/+804/63*.,&()$()+4*312).,5:7+-10/-,*-&(&,+*/1*+4(1++''*-*+1-96//7321,*-/112*+-73.'&/,'*#&**/1/4..&*((+/.,'((&+(%%%#$(*+-/.72//)''-07)'-++,,''()..),/,34+(/-*+)*))/.'(/-9*++,6668(%)*)-73&0&%%$##%(+5.1.63+,0,-/376+(/%&''))2//2/,5.002:1//+,(()2.3*&&),)-+.318.-/-,57/**+,8:2779/'%&#(*16225*)&&#&'%%
