# Supplementary material for: De novo species identification using 16S rRNA gene nanopore sequencing
Source: PeerJ. 2020 Oct 21;8:e10029. doi: 10.7717/peerj.10029 (PMC7585375; doi:10.7717/peerj.10029)
Supplement: Supplemental Information 3 [file peerj-08-10029-s003.zip › pass_fastq_runid_2c9cf7bc05858273f10e7d7ec552fc0bd742dc3e_551.fastq]

@e3309c6e-7b7e-42be-8fb0-37d07f2ebe23 ch=187 read=153478 start_time=2019-12-13T10:13:07Z barcode=BC01 runid=2c9cf7bc05858273f10e7d7ec552fc0bd742dc3e
TCGGCACTCGGTACTTCGTTCAGTTACGTATTGCTCCTTTCTGTTGAATTGCTGATATTGCTCTTACAGGCAGCAGTAGGGGTACCTTTCGGCAATGGAAACCCTGACCGAGCAACGCCGCGTGAAGGAAGAAGGTTTTCCAGTTGTAAACTTCTGTTATATAAAGAGGAAGAACAGCGGCGCTACAGGAAATGGTAGCCGAGTGACGTACTTTATTAAAGCCACGGCTAACTACGTGCCAGCAGCCGCGGTAATACGTAGGTGAGCAAGCGTTATCGGGGTGTGGGCGTAAGAGGGCAGGCGGCAGCAGGGTCTGTGGTGAAAGCCTGAAGCAACTTCAGTAAGCCAGCAGAAACCAGGCAGCTAGAGTGCAGGAGAGGGATCGTGGAATTCCATGTGTAGCGGTGAAATGCGTAGATATATGGAGGAACACCAGCGGCGAAGGCGACGATCTGGCCTGCAACTGACGCTCAGTCAGCGTGGGGAGCAAATAGGATTAGATACCCTAGTAGTCCACGCCGTAAACGATGAGTACTAAGTGTTGGATGTCAAGTTCCAGTGCTGCAGTTAACGCAATAAGTACTCCGCCTGAGTGGTACGTTCGCAAGATAAACTCAAAGGAATTGACGGGGGCCCGCACAAGCGGTGGAGCATGTGGTTTAATTCGAAGCAACGCGAAGAACCTTACCGGAGTCTTGACATACTCATAAAGGCTCAGAGATGGAAATGGCTATATGAGATACAGGTGGTGCATGGTTGTCGTCAGCTCGTGTCGTGAGATGTTGGAGTTTAAGTCCCGCAACTTGAGCGCAGCCCTTATCGTTAGTTACCATCATTAAGTTGGGGACTCTGGCAGACTGCCAGTGACAAGCTGGAGGAAGGCGGGGATAGACGTCAAATCATCATACCCCTTATGACCTGGGCTACACGTGCTACAATGGATGGTGCAGAGGAAGCGAAGCCGCGAGGTGAAGCAAAACCCATAAAACCATTCTCAGTTCAGTTGTGATCTGCAACTCGACCCATGAAGTTGGAATCGCTAGTAATCGCGAATCAGCATGTCGCGGTGAATACTCGGGCCTTGTACACACCGCCCGTCACACCACGAGTTGATAACACCCGAAGCCGGTGGCCTAACCGCAAGGAAGGAGCGCTGTCTAGGTGGGATTGATGATTGGGGTGAAGTCGTAATGAGTAACCG
+
&$)''#&%%&&*'/09407:4.92;2209-5,,-6831:5377862-,/-+-.-,,*-1---/,4).*322156(7,,)*($($&$%')-.6.3/-2/&),/46---3621-,''*+16'**,./1,.-*(0.)0-9520')(3.,-6:033838181.,--/6,)&(*.31256&3//-,)-/0202-+0.,4670116(')&&'))&&*.6830/001)2/,.3321423223355783,+**2-0..-,2-./85782800'*,247972:2,+&0,*+./49::8923'&+0,..6<97;74/1.*66///5337442781396*.(&&*()2)0+/04:)-('%%'+.74-4(-2..--,(+$*)(('.0)*)+3+4443;:,8+5+48(.)+(%#)'.20658:568/.-+-554/35:520472352///076.+2.30899/.//-/20+(()+033326/028486.**,-2777-)+/3;;7&52*/,))2+&,1+-)(.*/-5/+---/,/46..,,1,**,.:8:757607/8.866950244:**.9--&(,&-7-6-8405..4/.//1079*.3..,-/',..1129;855.,%.-5744,56**)''(())617<6/0:/*-*//31326322'*+/2//-31:8090963.5../49/20.++071.,,*-3(*%(+,,7+*),-,-.//2291075/7(*')+9/-+&''%-446856788::69(0/.1893445(47;035334'0012)-12423+++044120(()08)27-.7-))01&('%()88551'48./3033518+++7070++1/6966.2/'371-5232'+)++//899.+**+--20.0270.0,*))-,((+0,/%(.448:7;86844343*-31+-,,*-'16021../.-()&'+33015425:77089::95,2,).)0-4..8<9:30+3-/.+')+<<-::,(,'(,5)-79<577/3989'..-&*,-46343/6111.,121-03./*+,:/4668/..-./31//.1''457/13458/.*.(410041)+*1'15462712243323<76;534444347/1+,,*0---488)8)'%'1*,5680401,-0.,)*,2,2/(1**)*)&(034633+619;1.5,,,++-.3499/,-.',))'**&%'%&'08784
@5a794ca9-f46b-4ecd-b269-887c9ffec2a3 ch=347 read=78890 start_time=2019-12-13T10:13:06Z barcode=BC01 runid=2c9cf7bc05858273f10e7d7ec552fc0bd742dc3e
CTCCTACGGGAGGCAGCAGTGGGGAATATTGCACAATGGGCGCAAGCTGATGCAGCATGCCGCGTGTATGAAAAGGCCTTCGGGTTGTAGATGCCAGCGGGGAGGAAGAGTAAGTTAATACCTTTGCTCGTTGACGTTACTGCGAAGAAGCCGCTCACGTGCCAGCAGCCGCGGTAATACGGAGGTGCAAGCGTTAGTAGAGTGCACGGGCGGCGCACGCAGCAGGCAGTTTCTATTTAGATGAATGCTAATCCCCGAACGACACGGAACTGCATCTGATATTTTAAGCAACGAGTCTCGTAGAGGTAGAATTCAGGTGTAGCGGTGAAATGCGAGATCTGGAGGAATACCACAGGTGGCGACCCTGGACGAGGCTGACGCTCCAGGTGCGAAAGCGTGGGGAGCAAACAGGATTAGAATACCCTGATCCGCCGTAAAACGATCGCCGACTTGGAGGTTTATTGCCCATGAGGCGTGGCTTCCGGAGCTTCGCGTTAAGTCAGTGCCACCGAGTACGGCCGCAAAGTTTGAAGCAAATGAATTGACGGGGGCCCGCGCACAAGCGGTGGAGCATGTGGTTTAATTCGATGCAACGCGAAAATTGCCTGGTCTTGACATCCACACGAGTTTTAGAATGTGCAGCGGGAACCGTGAGACAGGTGCTGCATGGCTGTCGTCAGCTCGTGTTGTGAAATGGTAGTTAGTCCGCAACGAACATGCTGTCAACGCTTACCAGCGTTGACCGGGGCTTCCGGGAGATTGCCAGTGATAAACTGGAGGAAGGTGGGGATGACGTGCGATCAATAAAGCCCCGCTTGACCAGGGCTACACGTGCTACAATGGCGCATACAAGAAAGCGACCTGTGAGCAAACGGACCTCATAAAGTGCGTCGTAGTCCGGATTGAGTCTGCAACTCGACTCCATGAAGTCCGGAATCGCTAGTAATCGTGGATCAGATACCGCGGTGATACGTTCGGGCCTTGTACCGCCAAATCACACCATGAAGTGGGTTGCAAAAGTAGGTAACTTAACCTTCGGGAGGGCGCACCACTTTGTGATTCATGACTGGGAGGTGAAGTCGTAACAAGGCCAACCGG
+
()+(&'+(31-.+,-552361,0+)-,04210342;4.552,/.+'**123*,*$&%%#*+*--1,2-..37(+&*(.2:7+/*+*&&(%%('+)',.),6.(+..-)&('-/,2626223.52,)12/)+&''*+24/+&)(%(*#'%$%&$*-+$%')-.1-,22/34/-.,*20+,1-1-.,).000(*,.('%'&(%')&)')/60-(()*,&&#&)&($*+/-5397*../0)()(*)$+*$$')4-49:/'%'&$&%%&((%%$(&'++,,,/1+.33,*&$%&%$$$&(*().-))%+(**-*.-/2+-6752.010041034-+)*)+./979/-60.8/.0+)*%-)%($%%%)0,)*/,*''+)./1/...14**/30/.)+-,+.34698(''+6:/4,.)%3((&&%'(00%$&%'&&&*1//2;5))(('&$%'(./,0..+1/061'-)(0.'$$'$,//()+,+)22.01+')))(')+,7+1-5-'&'&*)%*%'$$$&'&&-,./*+%&*-)$&&$)./.,*/-5.4373578/09.+-&-,/14)6(./86...+0+)+00:6600,*&')+/,&-++,.5(((''-/(,1463-+,-277,++'+-'**/0'&)&-'(++*&&('.**+50-/,+-03--4678500/00634488770(+-.952-6-**-/54.0'$#')''(/13,-.4/++''+/+*&%%%%()%&*'%(&'(+++)'&+&),01+).,%$&&&'%)($2:,640002:3010,)(*.1.50),2.281,+))%''&)$&$%%%%')).*$&&&)*./,7976)()%&*//6656/<//94/1-/1*5+&((())---,(&#%'$..6+45;7755834.7(*,)-19938166/)/5+--+&()(&$'))*,60/0003.0/,.++-)0.2322311-/01600(**..-.+(&('-3**($%&')$'(...(.(0&&&&&&)-..6+//.-()(*-//-)***.5531--081'&())6,/+*'(-++)-+508('.+'&$'&*+*..33))*-075')$'*,,20+,-'+,/,,/0048555+0&%3)5705
@9027619b-647e-4a00-b9df-9af26841ec50 ch=375 read=191501 start_time=2019-12-13T10:12:57Z barcode=BC01 runid=2c9cf7bc05858273f10e7d7ec552fc0bd742dc3e
CCGGTTGCCTTGTGGCACGACTTCACCCCAGTCACGAACCCCGCCGTGGTGGCGCGCCTCCGCTGCGGTTAGGCTACCTACTTCTGGCGAGACCCGCTCCCATGGTGTGACGGGCGGTGTGTACAAGACCCAGGAACGTATTCTACCGCGGCATGCTGATCCGCGATTACTAGCGATTCCGACTTCACGCAGTCGAGGTTGCAGACTGCGATCCGGACTACGACTGGTTTTATGGGATTAGCTCCCTCGCGGGTTTGGCAGCCCTCTGTACCAGCCATTGTGCCAGGCGGTAATGGCCCCACCTATAAGGGCCATGAGGACTTGACGTCGTCCCACCTTCCTCCGGTTTGTCACCGGCTTCATTAAGAGTGCTCAGCTGAATGTAGCAACTAATGACAAAGGTTGCCTTTCGTTGCGGGACTTAACCAACATCTCACGACACGAGCTGACGGCAGCCATGCAGCACCTGTGTGCAGGTTCTCTTTCGAGCACGAATCCATCTCTGGAAGCTCTGCCATGGTGGGTAAGGTTGCGCGTTGCATCAGATTAAACCACATCATCCACCGCTTGTGCGGGTCCCCGTCAATTCCTTTGAGTTTCAACCTTGCGGCCCGTACTCCCCAGGCGGTCAGCTTCGCGATTAGCTTCGTTGCTGAAGAGCTAATTCCCAACAACCAGTTGATATCGTTTAGGGCGTGGACTACCAGGGTATCTAATCCTGTTTGCTCCCCACGCCTTCGTGAGCGATCAGTACAGGTCAGAGTTGCCTTCGCCATCGGTGTTCCTCCGCATATCTACGCATTTCCTGCTACGCGGAATTCCATCCCCTCTACGTACTCTAGCCATGCAGTCACAAATCAGTTCCCAAGGTTGAGCCGAGGATTTCACATCTGTCTTACATAACCGCCTGCGCACGCTTTGCGCCCGAAATGAATTCCGATTAACGCTCGCACCCTACGTATTACCGCGGCTGCTGGCGCGTAGTTAGCCGGTGCTTATTCTTACGGTACCGTCATGGGCCCCTGTATTAGAAGGAGCTTTTCGTTCCGTACAAAGCAGTTTACAACCCGAAGGCCTTCATCCTGCACGCGGCATTGCTGGACCAGGCTAAGCCCATTGTCCATTCCCCACTGCTGCCTCCCGTAG
+
4.*117*.$%&'#&''%'+/76:72100,))25+--.&3;6)*653.-'(&.-+*(*++/($%+*,*1-3-,56856.)&**4/74:4225877301157+&-+'.()*474:73371//)-0560./38-)-*4+,7976-,&&+2-3%3223543---../01246210,+)+%)+,2,/183701.1/369--,--3/1498976933318/1-.,00/26880989+'.(33-8/-++,.4)*845.8,+4+*)+.+25).38444574376+5-%+'')%)*/(,*.,+),135--,1/./1,./467*')(2,541.'&&%($#%'++*03-05122/23/63++-/59/50/521/4/)''**+,10-).+-+6541/)3*'-.,5./.339,-./3)-&$)+/.27/.)3+)*+(*%-(*(544530),0/0(0/1/331031&1,*.72656,78434-,++//1-.12;7986;90.(%'&&*.2011023631)''$#&&'%&((#&%(()/(-%$/(&&$%%'*,/-.446&&)//08.12-./03:;56--.$'.))*02)16/.891.366:7;8127.--37;210,/,0,**/+72,*410,1)*($377%324*(*-)*(('%/(,'+,45.7.'*(%'*$'%($,.1829/1/59989#-'(($%'+33:;0+7986757:445244)7.)./5689;::867190*+,566,(,.255-+$'(-)*-&'')+./25:;69-.%+'2)2704.)(,**+*749:<:997902,1167:98685/:6-)))+*+,),6-5+5+4+0(/4/,**)(+'()**+0/.522960.0+*&%/4**(&02827+.+1,4-,*411+%**$-.+,+-.23*(/1/70.04172:.3945533052,35)$21-2(&**+,)*)/2.34,4,2,2349.(,+,72.,1/113:1/7/,2...99:7:,))()&-,0,/88+90.,.,-1513.#'''*'*,,.+$%(+35<8/,33+1,))+(++&()4:;3279956.3.18;9-30069.+./2.+(),2.23::<:83472-.)--538.,,4..2;;:47'+(&''%%21-,3321,')('277.).123766:,85*)**-
@6e58a2e0-fa01-45a0-bdfc-d319bb1d95dd ch=327 read=73225 start_time=2019-12-13T10:12:55Z barcode=BC01 runid=2c9cf7bc05858273f10e7d7ec552fc0bd742dc3e
CTCCTACGGGGCAGCAGTGGGGAATATTGCACAATGGGGGAAACCTGATGCAGCAACGCCCGCGTGAGTGATGAAGGTTTTCCGGATCGTAAAGCTCTGTCTTTGGGAAGATGTGGCGTTGGAGGAAGCCACGGCTAACTACGTGCCAGCAGCCACTTATTAATACGTAGGTGGCAGGCGTTATCAGATTTACTGGGCGTAAAGGGCGTAGGCGGATGATTAAGTGGGATGTGAAATGCAGGCTCAACTTGGTGCTGCATTCAAACTGGTTATCTAGAGTGCAGGAGAGGAGTGTGGAATTCTAGTGTAGCGGTGAAATGCGTAGAGATTAGGAATACCGGTGGCGATAGCGGCCCCTGGACGGGCTGACGCTCAGGTGCGAAAGCGTGGGAGCAAACAGGATTAGATACCCTGGTAGTCCACGCCGTAAACGATGTCGACTTGGAGGTTGTGCCCCTTGAGGCGTGGCTTCCGGAGCCTAACGCGTTAAGTCGACCGCCGCAAGTACGGCCGCAAGGTTAAAACTCAAATGGATTGACGGGGCCCGCACAAGCGGTGGAGCATGTGGTTCCCAATTAACGCGAAGAACCTTACCTGGTCTTGACATCCACGGGAAGTTTCAGAATGAGAATGTGCCTTCCGGGAACCGTGAGACCAAGGTGCTGCATGGCTGTCGTCAGCTCGTGTTGTGAAATGTTGGGTTAAGTCCCGCAGCAGAGCGCAACCCTTATCCTTTGTTGCCAGCTTCCGGCCGGGAACTCCGAGGGAGACTGCCAGTGATAAACTGGAGGAAGGTGGGGATGACGTCAAGTCATCATGGCCACTGACCAGGGCTACACGTGCTACAATGGCGCATACAAAGAGAAACTGACCTCGCGAGCAAGCGGACCTCATAAAGTGCGTCGTAGTCGGATTGGAGTCTGCAACTCGACTCCATGAAGTCGGAATCGCTAGTAATCGTGGATCAGAATGCCACGGTGAATACGTTCCCGGGCCTTGCTTTTGCCCGTCACACCATGGAATTGGGTTGCAAAAGAAGTAGGTAGCTTAACCTTCGGGAGGGCGCTTACCGCTGTGATTCATGACTGGGGTGAAGTCGTAACAAGATGG
+
'*.20)2,)0++*32/06/99+,92.70/-./.3123+(&*-204+*+4236696:5346,)*,-))%&(.0027,1.;3++*4-.0('**))&')-.47/58/28---../&'(-)''%%('++*.*/60/+/&&.*765706&-(*%,,&12&*)&'*/,1/02328,7,0/.).21239555%-)35-*,+(.56(+35)+/07376456.;576+7*7+)2,698963*--',#-$).4491-)''((/-/368387(+4247323:343/0(*,025.7-*,*+)&'))3/-4,6-3.,,/-2121183/*,,-/79:3.+*)/*,*/-2079;8;.9-*),.'03--260--/859+,'($'*++./2'47221&&'(&&)9446)*-/969,8:-6(%&)))+92.2:71450)+-26;9982,+*)+*0122*.*4*10008.0/+21),3//2612307/,--*/,)*-1.05.-,+,/1/479839++4(%%)+&((()550-01217090:;527713-,*$)*:,32-35++6-*+/22201-2.3:10.,*'**.5.)(&'%*%$'*00.*))-/-1.2.196415,,,-+234;-,-/5-(-)0::0/.()*-0//8655+59012'/9:69787:822/5'.+*+977776-,,+++*3476-)+,-;8.*2*)*-,+2((,-1065;82/+2,&&,-%*(')+/--/'35,/.,.:02;,*0;210-+*'*+)-,/6-:341036'''00-&**--,/3*,,++-18;488/,5+++14139;447452024.),277;5-,*&&%"&#$%,.(-77//-,',,.221,20812733512+-')'&'')31,+011146/2,)&/*5)..924/48434<7,09:899+3+/.0),)(/+,(*+.371510045676::35-+)(*2*1.11/*+)+,-.3./048501/2)+57671-002212:6.1/.32,*/244-*,$'+5500095,0612007302-&%'&./11:.5/58*(*0())/,,+*,,.10/6091.:3,-44/.*4**66&(&'%().:7872254441,-.-3,,,01323,)&&'&$
@0e6917a2-8ce8-4f6d-934c-688634b3486c ch=454 read=76251 start_time=2019-12-13T10:12:46Z barcode=BC01 runid=2c9cf7bc05858273f10e7d7ec552fc0bd742dc3e
CCGGTTACCTTGTTACGACTTCACCCCAATCATCAATCCACCTTAGACAGCTCGCTTCCTTGCGGTTAGGCCACCGGCTTCGGGTGTTATCAACTCTCGTGACGGGCGGTGTTGTGCAAAGGCCGAGAACGTATTCACCGCGACATGCTGATTCCGCGATTACTGGCGATTCCAACTTCATTAATGGTCAGTTGCAGACTTCACAATCGAACTGAGAATATTTTATGGTTTTAGCTACTGCTGACTTCGCTCCCTCTCTGCACCATCCATTGTAGCGCGTGTAGCCAGGTCATAAGGGCATGATGATTTGACGTCATCCCCGCCTTCCTCAGCTTGTCCGCTGGCAGTCTCGCTAGAGTCTAACTTAATGATGGTAACTAACGCGATGGGTTGCGCTCGTTGCGGGACTTAACCCAACATCTCATTTTGAGCTGACGACAACCTTCACCACCGTATCGCGCTTTATCTCTCCATCTCTGGGCGCTTGCCAATTATGTCAGGAGTAAAGTTCTTCGTTGCTTCCGAATTAAACCACATGCTCCGCCGCTTGTGCGGGCTAAATCAATTCATACGGTTTCATTCTTTACCGACGCTATCCAGGCAGGTACTTGACCGTTAACTGCAGCACTGAACTTTGACATCCAACGCGGTACTCATCGTTTGCGGCGTGGACTGCTAGAATTATCTAATCCTATTTGCTCCCCACGCTTTCGGGACTGAGCGTCAGTTGCAGGCGAATCGTCGCCTTCGCCACTGAGTGTTCTCCATATATCACCGCATTTCACCGCTACGCTTAGATTCCACGATCTCTCACCGCTCTGGCTGGTTTCTATGGCTTACTGAAGTTAAACTTCGGGCTTTCACCACAGACCCTTGCTGCCGCCTGCTCCCTCTTTACCTTAATGTTCGGATAACGCGCCTTGCCTACGTATTGCGGCTGCTGGCGTAGTTATCCGTGGCTTTCTAAAATTACCGTCACTCGGCTGCCACCATTTCCTGTAGCCAGCCGCCGTTCATCAACTATAACAGGGTTTAATCGAAAACCTTCTTCTTCACGCGGCGTTGCTCGGTCAGGTTTCCCAATTTGCGAAAATTCCCTACTGCTGCTCCGGCAGGAG
+
1*0+3,)-2,4,.8/1/,(((((087(1**+::/5-.75-0*-''%()$'122)*0.20/2+.0.0.%&334*.1.1./22/51/()++.21&*)*()*))$%'33+/,*(*)&*(.-3)1501.-(+50/:67;4015'(0336999772*/,(''()-+**)''&)+15/)/*/2:5%3%$$)-/.4$-'0&'(*),)((')09/1&'/,)*(&(/,&)')&$'*+13-%$$%%#&'%%')'1292)&'..*)10+301./20339--1(((''&(')''$&*+&0+,+/,+',48*+5./00/.8.((-.22361;5,,777;3010)*).***3*),/.41*26546668**(('*$%$&&(*,,+,/+-(,,++,+)&')+.(-4.9565678346))(3.+%%&-,11-22375/**%)'&$&&()(*(,*(--0-*))'$%&&(&&)(*(%&$%(+)+.2220273--+'%))%&$',++,'2081-.)+,%%$%$'./),3:5,)'&%*&*+2,-+)*-*31488/.-/.1,/(%*.'(,+**'$,,&&$%)+()+1-3-$$$%&,+7/.'051/6%$%#%''$&($*,0,,23&&'('),)%$)+/-8/3-./,(++%/0050055-,,3.+8+5*3'&',++/22.67-95.%.(*%&&&(17512.+)+*++*+.+.655/-(33--61912,)+)).5/1)7247353-0325+,3,'+&.*(''(//,/2,,+&+-*.34450%'('736')510*&%(&$()*.*5:+-,.7-/4,/)&%%('*)2/,*+*+,.**(++04+))))%&('178:31*&,)((**#)$$&%)(9+-&)..+'1/*,63,++-'&'(*48*'.'*,-06,-+%#)(23+*132.%+$&&'&(%+)()+33)'&%&')))-),+'&)(*&*'%),0.--+)*+)&&%)(1+&()%*(-,197+%./,&.,*26533%'(*(()(%-)$+*/47:2-,&%$%&%&'71027/2.%(&%$$%&%%*(+(,(&,*%(0,-(*+2-.,+/*))+1/,(*(+/41.//,),.,/,-&,1-8.05/))00*('&(-+,((*-*))+-.0-',*10,(($,())
@dd0c74cc-73b8-4c75-af22-f95f1bee69e0 ch=223 read=177536 start_time=2019-12-13T10:12:39Z barcode=BC01 runid=2c9cf7bc05858273f10e7d7ec552fc0bd742dc3e
CTCCTACGGGGGAGGCAGCGGTGGGAGAAATATTGCACAATGGGCGCAAGCCTGATGCAGCCATGCCGCGTGTATGAAGAAGACCTTCGGGTTATAAAGTACTTTCAGCGGGGAGGAAGGGAGTAAAGTTAATACCTTGCTCGTGGCGTTACCCGCGAAGCACCGGCCTCCGTGCCAGCAGCCGCGGTAATACGGAGGTGCAAGCGTTAATCTGGAATTACTGGGCGTAAAGAAGCGCACGCAGGCAGTTTGTTAAGTCAGATGTGAAATCCCGGGCTCCAACCTGGGAACTGCATCTGATACTGGCAAACGAGTCTCGTAGAGGGGTAGAAATTCAGGTGTAGCGAGTAAAATGCGTAGAGATCTGGAGGAATACCGGTGGCGAAGGCAGCCCCTGGACTGACGCTCAGGTGCGAAAGCGTGGGGAGCAAACGGATTGAATGCCTGGTAGTCCACGCCAGCGATGTCGACTTGGAGGTTGTGCCCTTGGGCGTGGCACCGGAGCTAACGCGTTAAGTCGACCGCCTGGGAATACGGCCGCAAGGTTAAAACTCAAATGAATTGACGGGGGCCCGCACAAGCGGTGGAGCATGTGGTTTAATTCGATGCAACGAAGAATTACCTGAGTCTTGACATCCACGGAAGTTTTCAGAGATGAGAATGTGCCTTCGGGAACCGTGAGACAGGTGCTGCATGGCTGTCGTCAATGTGTTGTGAAATGTTGGGTTAAGTCCCGCAGCGAGCGCAGCCCTTAATGCTGTTGCCAACGGTCCGGCCGGGAGCTCAAGGACTGCCAGTGATAAACTGGAGGAAGGTGGGGATGACGTCAAGTCATCGCTGGCCCCTTACGACCGGGGGCTACGTGCTACAATGGCGCATACAAGAGAAGCGACCTCGCGAGCAAGCGGACCTCATAAAGTGCGTCGTAATTTGGATGGAGTCTGCAACTCGACTCCATGAAGTCGGAATCGCTAGTAATCGTGGATCAGGGCTGGTGAATACGTTCCCAGCGTACACACCGCCCATCACACCGTAGGAGTGGGTTGCAAAAGTAGAGTAGCTTAACCTTCGGGAGGCGCTTACCACTTTGTGATTCATGACTGGGGTGAAGTCGTAACAAGGTAACCGGAAGATAGAGCGACAGGAGCAATACGTAACTACCA
+
-462446,89/*(-:2-.+',+*/,)',+)'*.0.,-./8:89/1)0/8(8:9667570(/9/75/)*-.35866,/+'))(%+1272-3*,+%).1.'()+/89+*+-+05+)/)-',0+&'(.:/-52/1./0.-.)*,-&.)--+6/(-<6/)'(&$&'-/+-+*+)/*-56:525.+.+&(()+*$$'*+3,,-)-2743442/,/**(./,3/7/51//*'$+,6.%(*+./2.1-124982-48*%/+*-/2311353)'+1-).2-,1,.12/,/073.35*1.,-,-..*)*+-3.3,+-)'(),02214456('),-.,-/2+++0/(+845.,--'&'(,683.33982.-+-0577.+3-+:57:;4.,.'%(--)*,'/3<6/--(('%**54666066545),))(/16066+%,,5:66'-$-*#%63&47,-331262-+-..)&%'(),-.8-,(-'0),.-0813.67,('((*)8.6*)%(&),(*,637210/223..224120.06884,&('%,,52602-3-:.64760/245:883+,-/,')&,,,&+-)'-,0/5575;43-)--48655:2;9081;30110.+')(+1%*'')*,44,)**).2..05665/0/6*6**674.*)*++51,&*'+,018;8:7+/,0.2:48.*-,10487889998::;88599787.&)&(*+7..-21-)+-6)8837.&)'+-(%((&+()+0171&16,++-*))$((/2(-*)(,,511.6+/'487*'()%(&(+*-2%/'$)20156;0--0.,0,,-2.-007-.0:89788512467:9'%%/)20/(%$#&()./%/55,+')*&&+,/-,9+,8/.-1221805'(&))))403/22/1000/41,-0988:7701/842,-.--9,4*-*/*-**,,))*,356706/.0(*,56924/0.,+.+31315300,001../39978883-3210+&01092130+2,2,)'(%&).-//08,49,)00,/-.,',)&)%(((121;471;0&&)),'(*++--103493.4)65)*310041.55+-0:0.1555842320553./(&+/0./65786763-30/8191:382363-,./102.3*),,1;211420)(($$#%
@b04511ec-c4e3-4d78-aeb3-2696a5af600c ch=223 read=177526 start_time=2019-12-13T10:12:29Z barcode=BC01 runid=2c9cf7bc05858273f10e7d7ec552fc0bd742dc3e
TTGTTGTACTTCGTTCAGTTACGTATTGCTCCTGTCGCTCTATCTTCCGGTTACCTTGTTACGACTTCACCCCAGTCATGAATCACAAAGTGGTAAAGCGCCCTCCCGAAGGTTAAGCTACCTACTTCTTTTTTGCAACCCACTCCCCATGGTGTGACGGGCGAGTGTGTACAAGGCCAGGAACGTATTCACCGTGGCATTCTGATCCACGATTACTAGCGATTCTAAACTTCATGGAGTCAGTTGCAGACTCAATCCGGACTACAGCGCACTTTATGAGGTCAGCGCTCTCACTTAGTCGCTTCTCTTTGTATGCGCCATTGGCAGCACGTGTGTAGCCTGGGGCCATGATGACTTGACGTCATCCCCACCTTCCTCAGTTTATCACTGGCAGTCTCCTTTGAGTTCCCAGCCGGACCGCTGGCAACAAGGATAAGGGTTGCGCTCGTTGCGGGACTTCAGCAACATTTCACAACACGAGCTGACGACAGCCATTGCAGCACCTGTCTCACACGGTTCCCCGAGGCGCATTCTCATCTCTGAAAACTTCCGTGGATGTCAAGAGACCAGGTAAGGTTCTTCGCGTTGCATCGGGTAAACCACATGCTCCACCGCTTGTGCGGGCCCGTCAATTCATTTGAGTTTTAACCTTGCGGCCGTACTCCCAGGCGGTCGACTTAGCGCGATTCAGCTCCGGAAGCCACGCCTCAAGGGCACAACCTCCAAGTCGACATCACGTTTTACGGCGTGGACTACCAGGGTATCTAATCCTGTTTGCTCCGCTTTCGCACCTGAGCGTCAGTCTTCGTCCAGGGCCGCCTTCGCCACCGGTATTCCTCCAGATCTCTACGCATTTTACGCACCTGGAATTCTACCCCCCCCCCTCTACGAGGACTCAAGCTTGCCAGTATCAGATGCAGTTCCCAGAGTTGAGCCAGTTTCATCTGACTTAACAAAACCGCCTGCGTGCGCTTTACGCCCAGTAATTCCGATTAACGCACCCTCGTATTACCGCGGCTGCTGGCACGGGTTAGCCAGTGCTTCTTCTGCGGGTAACGATCAATGAGCAAGGTATTAACTTTACTCCCTTCCTCCCCGCTGAAAGTGCTTTACAACCGAAGGCCTTCTTCATACACGCGGCGTAGCTGCATCGGGCTTGCGCCCATTGTGCAGCCTTCCCCCCTGCACTCCGTAGG
+
%'&-+'-+.18427;,**.-,.,4&''()-2766743345478958,2*..9+-.6-*,.&***-/6110:;8/48827317863544-,+,0-13/))*237-6/+)0.1*/623-//0361363644187;.231*.6-()*818+/18:556789796.+',+*,))&'-4*&28(/4.70,1+4+,,672031//349*,.46501/.13.0////,-/7.)/0'%&-&'(+1+,,+'*,-$-%,&-.//;09'4,78657//,'(#&152/20..1+,'()(*)**,+*/*(+540..1+,-)50/.3333,07*8,%&))*+*,2111++)(&'$$(321977..--+.-2.358::93235*)346;8:45(*-;0./39::8;7/110093194''.541,(&(4.4:.9,*)(*0/0/450)6,/1*135/;110284214//0<92,-)%%%,))---6.--/6,/-/-*/+,+(,.+0/239/5((,.0112;886551--),/7//154**+,)7/5/5:+-76832/0(+15-02627558;99775-(&(+,;;566421+2,;8:885838:+11.3.+&-'9:6;3101///01)-/++*++-253)(06,)1)**()557<840+8;<-484809/0-72406331580(1+6*74435514/&((()#-$%'-.21--+*('..+.02826*3+:.-)(/,0,.1)0-23677503/(+-,7<1-4/;0/0795-).05+1)*,*-14695874/5:2)./5/),2792)-*40()+,.-.53443/610.9++69759-/;5<98:;.1:18868<6526*,),,322+*,,/-76:)&(%&'+112/-0(1,0/8257829:6./1236-'.,3449)4*..5,.7)+0-.3)*-65/,..347-..&'1**&,+#%*'-40153//+'&%5*08-%)&*&,*(-/02751/06+$(&'&$%(-+(1520-..5(&&$&),24-..8/410;=89/<///;4</.+.+1.//-.19)25,..1-6934++'-*))/*)&,1*3,-(+,-(-,/.0+.((-1.+.1/:,09:777,50&++,,2)),/-,)*'&)'))&('''(*,2/9<5442.(,)**,**'%))*,,-.+*.)(--&**09/&&0)+(*&$%$%(',15,*''*'*,6;03./(
@74c52c56-f68e-44fe-b7a8-91ccc56efed4 ch=451 read=61438 start_time=2019-12-13T10:12:31Z barcode=BC01 runid=2c9cf7bc05858273f10e7d7ec552fc0bd742dc3e
CCGGTTTACCTTGTTACGGCTTCACCCCAGTCATGAATCACAAAGTGGTAAGCGCCCTCCCGAAGGTTAAGCTACCTACTTCTTTTGCAACCCCTCCCATGGTGTGACGGGCGGTGTGTACAGGCCCGAAGACGTATTCACCGTGGCATTCACGATTACTAGCGATTCCGGCTTCATGGAGTCGAGTTGCAGACTCAATCCGGACTACGACGCACTTTGTGAGGTCCGCTTGCTCTCGCGAGTCGCTTCTCCTTGTATGCGCCATTTGTAGCGCGTGTTGGCCTTCCCCTGGTCGTAAGGGCCATGATGACTTGACGTCATCCCCACCTTCCTCCAGTTTATCACTGGCAGTCTCCTTTGAGTTCCCGGCCGGACCGCTGGCAACAAGGATAAGGAGGTTGCGCTCGTTGCGGGACTTAACCCAACATTTCACAACACGAGCTGACGGCAGCCGTACAGCACCTGTCTCACAGTTCCCAGGCACCAATCCATCTCTCTGGAAAGTTCTGTGGATGTCAAGACCAGGTAAGGTTCTTCGCGTTGCATCCGGAATTAAACCACATGCTCCACCGCTTGTGCGGGCCCCGTCAATTCATTTGAGTTTTGACCTTGCGGCCGTACTCCCCAGGCGGTCGACTTAACGTTATA
+
/4/-33()1539023-..*..8161:;6,000,0/066535492)/*/./1-..08-,060,-5,4-8640321580,..9*978*./.0.26-(./+(-/99853.2',7647834-0..205.5+*()(,158528012;8:3:3110,(+*.2301412,.%)+*+'%$*,++14/++++76.8-*.*+/544&:-2*1026,+,.)/'*%(-2/.21/.3,5+*(-)'(,*-+--514561359357,+1/2678::;:206(,.04220-.,**%'%#%&104/12::7,0+(05:7;993230.0-3.005676-189++.0/31800+(*330,21467392228778,),,,,289642,6/11776623205.*-//0(3+/.+3.-/--9-.,578417001;:2,2,5)7-*+/303:,*+,1-2,0,)(%'().,).///0%*&)+(+*.+$%(,-,'(%,2;37-)-..3171;0884710.-,137.51,0:46566100/490//024-.0+3-,-9:99<836/5/..41;&)(&')-0;:/,()'923330.0.*),*),.944/697-./15658523;90/+587&&%-(3,+,326:)-..'646+',(21675//,0,3+-)*)%$$
@849cd5e7-c0fa-43dd-a592-6aecc986a790 ch=443 read=80099 start_time=2019-12-13T10:12:29Z barcode=BC01 runid=2c9cf7bc05858273f10e7d7ec552fc0bd742dc3e
CTCCTACGGGGAGGCAGCAGTGGGGAATATTGCACAATGGGCGCAAGCCTGATGCAGCCATGCCGCGTGTATGAAGAAGGCCTTCGGGTTGTAAAGTACTTCAGCGGGGAAGAGTAAAGTTAATACCTTTGCTCATTGACGTTACCCGCAGAAGAAGCTTCAGCTAACTCCGTGCCAGCAGCCGCGGTAATACGGAGGTGCAATCAGATTACTGGGCGTAAAGCGCACGCAGGCAGTTTGTTAAGTCGAATGTGAAATCCCCGGGCTCAACCTGGGAACTGCATCTGATACTGGCAACAGTCTCGTAGGGGTAGAATTCCAGGTGTAGCGGTGAAATGCGTAGAGATCTGGAGGAATACCGGTAGCGAAAGGCAGCCCCTGGACGGGCGACGCTCAGGTGCGAAAGCGTGGGAGCAAACAGGATTAGATACCCTGGTAGTCGCCGTAAGCGATGTCGACTTGGAGGTTGTGCCCTTGAGGCGTGGCTTCCGGAGCTAACGCGTTAAGTCGACCGCCTGGGAGTACGGCCGCAGGTTAAAACTCAAATGAATTGACGAGGGCCCGCACAAGCGGTGGGACATGGTTTAATTCGATGCAACGCGAAGAACCTTACCTGGTCTTGACATCCACGGAAGTTTTTCAGAGATGAGAATGTGCCTTCGGAACCGTGAGACAGGTGCTGCATGGCTGTCGTCAGCTCGTGTTGTGAATGTTGGGTTAAGTCCACAACGAGCGCAACCCTTATCCTTTGTTGCCAACCTTGGTCCGTGGGAACTCAAAGGAGACTGCCAGTGATAAACTGGAGGAAGGTGGGGATGACGTCAGTCATCGCCAGCCCTTGACCAGGGCTACACGTGCTACAATAGCGCATACAAAGAGAAGCGACCTCGCGAGCAAGCGGACCTCATAAAGTGCGTCGTGAGTCGGATTGGAGTCTGCAACTCGACTCCATGAAGTCGGGAATCGCTAGTAATCGTGGATCAGAGATGCCACGGTGAATACGTTCCCGGGCGCTTGTACGCGTACACCATGGGAGTGGGTTGCAAAAGAAATAGGTGGACAACCTTCGGGAGGGGCGCTTCACTTTGTGATTCATGACTGGGGTGAAGTCGTAACAAAGGTAACCGG
+
&,.1)%..87,)/33-./..5498)*,))2--,1116458.-(,/.)*/44572,,&0+236:;89986656667+),).,6345-8704%)+2,(,,+.++%'&%(*)(&*$'*+64--6.6-01/3:.-167*/,,,0.6.-19.).'(+*'-,%%%&,&*+/-5.-./1477931-+*-)''+'+/3//1580/-+&$&''3+,/35456/,'&&%-.,)4342/.102:8078<1+.8.4.78))96./.-271/78/+69877/).,,.423434679992/.-+(+//.0.0()*+-211%003-,0-*.+-2+,375/,*))0.82)--()--.//.--/33;0/0,.0.356787-65/.1+/2:248./-')027'-%(&''+888036.00&)**++34391%&&..&-(/-(-3.019549,*/543264*,(&%'0'/,/0//77503.2-0143:33/9:((*))+-/345524/3*3(*+++-(,-632821,22/.26166216)(%%'/,721).*.5/87<;73887;7535-7*)*,'$21.3;4/1.3.,)*-9:84'))*,/*8;;688:6-',*048854*(((-,,-6-,7;92995252358::6.2*2(1+,4<9/10,*+,/01/07.+2-2:866-4+2266942433&+,)*,5122-0/--388560)*+,87667:5,++,)-10,,50:4/+--1)-.05//262600/8..0..44*//-571/,+)&$&%'(20((&',00212:7<.+/01014664021.235<;6662/-,+.+3/19;65++',-/,(('')++)*(')*3*')),6;11083)*(&&')--58-:,,%,,+,,782:3*'*&)+(*447/230/31/03:.2094173421172(,-302212%%'),,2(0-1-+,-1.../312132478911.0,,-4&2+*+23420-&**.))*+18424./(&+3350,/0:855430/-327(%-/.-&&&%%%#&#%&&(,,07375-,()*.624;14(04*%)-(%$%'&%)&)+325/30+02-/337++)&$)$*1-**3479987866772.0+)(.('(--43737<1*2/4;:999
@8a6d273d-c21d-4a46-aa9c-170986d19fee ch=194 read=85732 start_time=2019-12-13T10:12:28Z barcode=BC01 runid=2c9cf7bc05858273f10e7d7ec552fc0bd742dc3e
CTCCTGGGAGGCAGCAGTAGGGAATTTTTCGGCAATGGGGGAAACCCTGACCGAGCAACGCCGCGCGTGGTGATGACGGCCTTCCGGGTTGTAAAGCTCTGTTAATCGGGACGAGAGGCCTTCTTGCGAATAGTTAGAAGGATTGACGGTACCGGAATAGAAAACCGGCTAACTACGTGCCAGCAGCCGCGGTAATACGTAGGTGGCAAGCGTTGTCCGGAATTATTGGGCGTAAAAGCGCGCAGGCGGTGGTCAGTCTGTCTTAAAAAAGTTCGGGGCTTAACGTGATGGGATGGAAACTGCCCAATCTAGGTATCGGAGAGGAAAATTAAAATTCCTAGTGTAGCGGTGAAATACGTAGATATTAGGAAGAACACACCAGTGGCGAAGACGCGACTTTCACGGACGAAACTGACGCTGAGGCGCGAAAGCCAGGGAACGAACGAGTTAAGATACCCCAGTCCTGGCCGTAACGATGGGTACTAGGTATGCAGGAGGTATCGACCTTCTGTGCCAGGTTAACGCAATAAGTACCCCGCTACAGAGTACGACCGCAGGTTGAAACTCAAAAGGAATTGACGGGGGCCCGCACAAGCGGTGGGTATGTGGTTTAATTCGACGCAACGCGAAGAACCTTACCAGGTCTTGACATTGATGGACAGAACTAGAATGGTTCTCTTCTTCGGAAGCCAGAAAACAGGTGGTGCACGGTTGTCGTCAGCTCGTGTCGTGAGATGTTGGGTTAAGTCCCGCAACAACCCTATCTTATGTTGCCAGCAGCACTTCGGGTGGGGAACTCGCGAAGACTGCCGCAGACAATGCGGAGGAAGGCGAGGATGACGTCAAATCATCATGCCCCTTATGACCTGGGCTACACACCGTACTACAATGGGGTGTAGACGGAAGCAATACCGCGAGGTGGAGCAAACCGAAACACTCTCAGTTCGGATCGTAGTACGCTCGCCTACGTGAAGTCGGATCGCTAGTAATCGCAGGTCAGCATACCGCGGTGAGAATACGTTCCCGGGCGTACGCACCGCCCGTCACACCACGAGTCGGAGTGCCCAAAGCCGGTGGGGTAACCTTCGGGAGCCAGCCGTCACAAGGTATCGATGATTGGGGTGAAGTCGTAACAAGGTAACCGGAGATAGAGGCGACGAGCAGAAGTAGGTTAACACAAAGACACCGACAACTTTCTTCAGCCAGCAATACGTGAAGCG
+
+-62-,60.264244--1.*''')+6;;,98:4551.,,+&(-.-<-+,,7.1-/12998:;832*233'((*,+322925165(..//:/./:3-0-/0*0,1.12.;;::1-*+*.295;40701.1;97629+*)*)2*+/+-03:9744+0,0-+&*+*&')'(),0/***,+056.-,,,*444-7,*././867312+-(('-),/14///',.)'-'&('&,*'').36+*),./169;+*))*228/367896/4/61<49.-.99,)63,/,.'/(),111::992,+.)))),)))1,1+*,&'(95).*))-'*.)*(+++,//,1.,,..+'$'&*//)+),(*046611/,-3+1*.'&+,+*,-/4+..,1,/-.'%*)')*(*2*&%%187/.24+)))),*/010--/11&'25)+:+66-&+//1*3%#((0)'')/)7-/($(21*,.8070645--,-2932014/2.---%,(+..''-+//6*3/%(/04888:)4061/0../60140-2-.21+(,)()%&$((+6789,''((519-61%,.22:5)-+2106/0125:;3-6+(((,,1,04:9/5,,-1/---4;;6:694011-051-++*',)332603017+20//29221,/,)*+334+''.4.0*+'/-(6437(*-<9785,.*.)073.*4;8+,)3*-9753453,9512789:65211-///1042/*.0027.41/312114'(%()%')).4.*,.1.50207<891/.+$&&%,-41.21-/5:*31/24&%*+'&10537745,,%#&(&'(*(',.,/-1++*0-32145783/0.,.:;;:;70:0-+,-.3130***2140-((%&()-/3316.;478+((%(,0443/,-)),.-,5812/./3.3-,(,05,52)*,0+200/.0'*+9315.2436-)%$'$'(+241//1,1,-.,,0(*20545524.5...4969:7:25623222(+&*)&'%+439989:942-0)*%(+0,536961<2/0633.0.'+)+*(.+2,+-.271-6:6766*)+*(((-56:979/<;-.1+.$3+2++''16(/,**+0.142666-6*2+-../936755/+-0,.664654),9**(+*,,/.*-+26++-*+,/00000/-,,('&-+2591,-)()487012,&%)'*+006*(%$$#$$&$$
@4c252e1f-fdca-44cb-8d0c-41530aa5e08f ch=211 read=88825 start_time=2019-12-13T10:12:27Z barcode=BC01 runid=2c9cf7bc05858273f10e7d7ec552fc0bd742dc3e
CTCTGGGTAGCAGTGGGGAAATATTGCACAATGGGCGCAAGCCTGATGCAGCAGCGCGTATGAAGAAGGCCTTCAGCGGGTTGTAAAAAGTACTTTCAGCGGGGAGGAAGGGAGTAAAGGACAATACCTTTGCTCATTGAGGCGTTACTGCCGCAGAAGAAGCACCGGCTAACTCCCGTGCCAGCAGCCGCGGTAATACGGAGGTGCAAGCGTTAATCAGTTACTGGGCGTAAAGGCGCACGCAGGCGATTTTGTTAAGTCAGTCTTAAATCCCGAACAGCACGGAACACATCTGATACTGGCAACTGGGTCTCTCGTAGAGGTGAATTCCCAGGTGTAGCGGTGATACGTAGAGATCTGGAGAATACCACCGGTGAAGAGCGGCCCCCCCTGGACGAAGACTGACGCTCAGGTGCGAAAAGCGTGGGGAGCAGGCAGGATTAAGATGCCTGGTAGTCCGCGTAAACGATGTCGACTTGGAGGTTTGTGCCCGCCCGAGGCGTGGCTTCCGGAGCTAACGCCGAGATCGACCGCCTGGGAATACGGCCGCAAGGTTAAAACTCAAATGAATTGGTAGGGGCCCGCACAAGCGGTGGAGCATGTGGTTTAATTCGATACAACGCGAAAGAGCACTTACCTGGTCGCGGCATCCACGGAAGTTTTTTTTTCAGAGATGAAGATGTGCCTTCGGGAACCGTGAGACAGGTGCTGCATGGCTGTCGTCAGCTCGTGTTGTGAAATGTTGGGTTAAGTCCCGCAACAGGCGCCACTTATCCTTGTTGCCAGCGGTCCGGCCGGGAACTCAAAGGGAGACTGCCGTGATAAACTGGAGGAAGGGCGGGATGACGTCAAGTCATCATGGCCCTTACGACCAGAGACTACACGTGCTGGCAACATACAAGAGAAGCTTGACCTCGCGAAATAAGCGGACCTCGCAAAGGTATGTGGTGGATTGGAGTCTGTCGCTCCATGAAGTCGGAATCGCTAGTAATGTGGATCAGAATGCCACGAGTGAATACGTTCCCGGGCCTTGTACCACCCGTCACACCATGGGAAGTGGGTTGCAAAAGAAGTAGGTAAGCAACAACCGGAGGCGCTTGCACTTTGTGATTCATGACTGGTGAAGTCGTAACAAAAGGTAACGGAAGATAACGGTAGTAAGTTAACACAAAGGCACCGACAGCTTTCTTCAGCACCGGCAATACGTAACCG
+
***'%'%%(/,-,/153*)(+%())**../;538./+1/738<:1110++()%%%&%'((-340'/)+*26563&,)+4627(0/87,*)('-,16,+*,')+*'0,0-,.+'%'*3++.++,2+./-13*)-*,')(('')+)**%($$)(&)&'2('-($&&))())*//,,77*-;:::4340+26,1.51.90+0,4,1-*0;:847///1**+$%/4121696/.-0-*)4/./*-&.)(-0-&2:3-/-6-4,8.*+--0418,',.**'&-.&))*)((&'$$%'*+,-/(26.8+)++(-)()(./*513/(%(+&)*(,'-+-*,41.*,--4-('+&$.,+-*,+-/43:.,)),-02-(+'-(+)))$'(-)0/./220*$''))*.-+1/0220*,.1(367840.22.).028551'*.*$(3-68-30-)(+/%-*((.5122/(&'(*+97.-**+./785/402+*.+5+*-.51*'-,(($*)',,/73351.('&$&,.''$$%%%%&**,)*+0160271(.'&*'*3.0323(,22097,))().3+/0/7.%(%$)-20+7/..-0/4376:881(++474466:;7295;722,%,,/1//(*4(&('+&',')-))*&*''+'.+////+**.(,,./373;;<30,+*,.0+-'&*3145793-8*4706132985677025551111//3...99967-*+,,756-8---0135-./2.2//8+*)*.5)*0139*(-.'-)$%)%&'0&&)).*+5;1155:70(-%'%(*'*'+055:+-,)(..262/*)'')*,3/..2+)-,,..3*-),,-12466780-.***++0.,*,30,1-//578+*()**)((&'%&%%&'%%'&+..+/.-(*%('%$&&'*,+--'*(''*&-2+-.745779((05))%%$&$'(/2'*%2'2,+,,*$&''(&&,-+0-10-.1+(*,+,/1+-/2/1+&'%)%)-*+,::363-0'&&)+,;;240.2--+2724$$%&$$%)%+/1-/5010254,.8-,&)*/0,-9---87.%)*()+*/)-&$&*+*%$(--/%./)+((%"%#%&''$((+162/0214010+--2+-/3120&+1+'-)*,5.-718,-/+%+'-&$$)*&((6,2,//1;-)&-/33/-+/&..2503;9233228*5(,()$.&&%%$$$
@5a50d711-ee06-4d28-a212-95f2412f7fc1 ch=258 read=74021 start_time=2019-12-13T10:12:20Z barcode=BC01 runid=2c9cf7bc05858273f10e7d7ec552fc0bd742dc3e
TTGGTGTACTTCGTTCGGTTACGTATTGCTGGTGCTGAAGAAGTTGTCACGGTGTCTTTTGTGTTAACCACTGCCTTTTTTTGTCATCTATCTTCCGGTTACCTTGTTACGACTTCACCCCAGTCATGAATCACAAAGTGGTAGCCTCGAAGGTTAAGCTACCTACTTCTTTTGCAACCCACTCCCGCTGGTGTGACGGGCGGTGTGTACAAGGCCGGGAACGTATTCACCGTGGCATTCTGATCCACGATTACTAGCGATTCCGACTTCATGGAGTCGAGTTGCGAACTCAATCCGGACTACGACGCACTTTATGAGTCCGCTTGCTCTCGCGAGTCGCTTCTCTTTGTATGCGCCATTGTAGCACGTGTGTAGCTGGTCGTAAGGGCCATGATGACTTGACGTCATCCCCACCTTCCTCCAGTTTATCGCAGTCTCCTTTGAGTACCCAGCCGGACCGCGCTGGCAACAAGGATAAGGGTTGCGCGCTTCGTTACGGGACAACAACATTTCACAACACGAGCTGACGACGGCCATGCAGCACCTGTCTCGCGCGGTTCCCGAGCATTCTCATCTCTGAAAACTTCCGTGGATGTCCAGACCAGGTAGGTTCTTCGCGTTGCATCGAATTAAACCACATGCTCCACCGCTTGTGCGGGCCCCATCAATTCATTTGAGGTTTTAACCTTGCGGCCGTACTCCCCAGGCGATTGACTTAACGTTAGCTCCGGAAGCCACGCCTCAGGGCACAACCTCCAAGTCGACATCGTTTGCACGGCGTGGACTACTGGGGTATCTAATCCTGTTTGCTCCCCACGCTTTCGCACCTGAGCGTCGGTCAACTGGAGGGCCGCCTTCGCCACCGGTATTCCTCCAGATCTCTACGCATTTCACCGCTACACCTGGAATTCTACCTACGGAGACTCAAGCTTGCCGGTATCAGATGCAGTTCAGGTTGAGCCAGGATTTCATCTGACTTAACAAACCGCCTGCGTGCGCTTTACGCCAGTAATTCCGATTAACGCTTGCACCCTCGTATTACCGCGGCTGCTGGCACGGGTTAGCCGGTGCTTCTTCTGCGGGTAACGTCAGTGAGCAAAGGTATTAACTGCTCCCTTCCTCCCCGCTGAAAGTGCCTACAACCCGAAGGCCTTCTTCGCCACACGCGGCATGGCTGCATCAGGCTTGCGCCCATTGTGCAATATTCCCCACTGCTGCCCCGTAGGG
+
%')--'(,34:568:9&2/2..05408/00679998531(--(/411,%'1.74808;:+11-3-0+**$'((-,)-+,0.-+1/&),13567157-(0,(./,2+0*$%)*478914:9/,2980/)-(&&),(5/-/2961+-&&,)*.+0,5/(*-006:7,*-7..89**,/-085-.163/,24575664694<;938...-157::-998(:45865656:7556487972230-.111)%&((-/(,'')+429;684,0/5/.10+&((0/044946)#*-3324-.0/3777357785601175/.+)*(-*((1,+,.0-237'%(),&()4-1108-,/132457;.:--+,///33442/-(&(,)/1516.,-.14..,*/.+-,----:75593:/.+(.11411/.,,/0<8235'(&((333)*,.***/.05($)8,;;:982.%(,0:7659;;*5238*,+(00+++,(+.30-6,$'(-)/42'/+-+*,5*,345:84734/005-+*%&&%&%)*67///--50/2452-///179;..,(&)**)15141.,,*,-/8:83698;:::;66104'''335105-/)7.<89;978.6-++--;*.,0,1;:2;012225560/400-/+*//0)/(*290/4855451/480,%())-8.230+/.--+2.2*+*++,%%$''4--,7)++0170700010.///0,.)0',42457:90()32,.//98;36)300244::88845:5')&',,,-46:873)'$(024133613321+),1<4.1/534,(..-0;:602,54//-6:971-..'(%')7/,13,24230481/.4,//1///828/..((+356676577:6:<;.-.7.69465594/,/+0.1-%+*'(1,''((*).))),2:243&12278$'*./478936*,+2,,+*5*#')%05-..+,/.--.304/6:99:632-+,.0,.*,0:9-0/+((-3577:98422:053,-1.,.033(*+*421804:4446666631'*)-,2.-4**+:--*$'/*0431446376366222.+(,-333391(0''((/**3)12.:4*0.),/:6-)0/0,,))-)+%&',.41:0..103487:67<8((&%''../17525283322012,89678,2+04,%+*)*88-7../148:2'*++-+*-.(**.(5+)
@3227809b-7210-4bec-91b8-564f7fe3b50b ch=46 read=116548 start_time=2019-12-13T10:12:09Z barcode=BC01 runid=2c9cf7bc05858273f10e7d7ec552fc0bd742dc3e
CCGGTTACCTTGTTGCGACTTCACCCCAATCATCAATCCCGCAGCAGACGGCTCCTTCCTTTGCGGTTGGGCCACCGGCTTCGGGTGTTATCAGCTCTCGTGGTGTGACGGGCGGTGTGTACAAGGCCGGGAACGTATTCACCGCGACATGCTGATTCGCGATTACCTAGCGATTCCAGCTTCATGTAGTCGAGTTGCAGACTGCAATCGAACTGAGAATGGTTTTATGGGTTTGCTTCACCTCGCGGCTTCGCTTCCTCTGCACCATCCACAGCAGCGTATTGGCCCCGGAGTCGCAAGGGCATGATGATTTGACGTCATCCCACTTCCTCCAACTTGTCACTGGCAGTCTCGCTGGGTCCCAATAATGATGGTAACTAACGATAAGGTTGCGCTCGTTGCGGGGCTTAACAACATCTCACGACACGAGCGGCTGACAACCATACACCATGTCTGCCGCAATCTGAGAGGATTTCCCTCGGTCAGAGTAATGCAAGGGATGTCAAGTCGCGGTCAAGGTTCTTCGCGTTGCTTCGAATTAAACCACATGCTCCGCTACTTGTGCGGGTCCCCGTCAATTCCTTTGAGTTTTAATCTTGCGACCGTACTCCCAGACGGAATATGAATGCGTTAGCGGCACGGAGGTGTTGAAACCCCCCCCACTAGTATTCATGTTTACGGCGTGGACTACCAGGGTATCTAATCCTGTTTGCTCCCGCGCTTTCGAGCCTCAGCGTCGGTACAGTCAGAGAGTCGCCTTCGCACAATTTCTTCCTAATCTCTGCGCATTTCACCGCTTCACTAGGAGTTCCTCCTCTCCTGCACTCTAGATAACCAGTTTGGAATGCAGCACCAAGTTGAGCGGGTATTTCATCCCATGATAAATCACTACCACGCTCCTTTACGCCCGGTAAAGTCCGGATGACGCTCTCGCCACCTACGTATTACCGCGGCTGCTGGCGTAGTTAGCCGTGACTTCCTCCTTAGGTACCGTCATTATCTTCCCCAAAGACAGGCTTTACGATCCGAAAGCCTTCATCACTCACGCGGCGTTGCTGCATCAGGGTTTCCCCATTGTACGATATTCCCCACTGCTGCCTCCCGTAGGGAG
+
././11-///1+2-+,1133+3)+/5-./49790&--.60&.&$$'()/&3.114586,0,'(2384:.6814)-1+0((,+38600,7...-+,**+/.3485322362::8884140023350630)-%+'+36023/*,/-.25;8:8978698541/./0()''$((+.1701-%)2+8(0**+-/00,1.7./-4562)43;/7)*9964424:99.::9,.117406(&)3,8468550/0/./0.,-1+04+031-)-3/33-('(+***+).$+()*1.1-,-)+)*%&)&.48226011108<5-//4:::/;5,$((**(*1'.%(/,(,2&4*3***5660/+(%((',05.*.')1.-,11986875442-(+**,*.+*+331.,.-+..73-++.,/-)'.52...*.1+3-/+*/-**+%,&23267-*),+*2$*+3,(''%$%$'(%#&($&('$./)3:**+1$*%&%('',-*),.+/50.000;7/*-('%*$)#'%+*/50142/4.,1(+-)/&&)**;<:5;.-.0145230.-.+/,,-,0+.2--7962350:6440*340,/-77,,2,*,+(+0246*+&,-/;/***0186:6.($*((-2-0(%''*0.*,)&$'*(('-*.6-0/0,1,/+'**%&'*/80&)()45-..844678,%'%')(10).-31-35.5310,74)**,61'+)+16..*,)66+-./00/5++2*-2677****(+.015426)&&#&',(3/34:3,*-2/--.,*,'(02:75120,,-++*,.,0.%(+,,+'**&(,,)(*,,.14121652+/1(+).+(.+*,&4&''&)&&%')((((*(2/1.1;7,%&*/,&*&+(*42*,%($')*&+'..5-)4/+/*21*&,+.3,(22/4337&&)')/($$&(.+0/'&(&(++1-/40,4,++11,4'(')*52.++1-450+/2719./-/,%--,.6499:051/0484798)082,-0+*11571.21133(%..+',0284/0-'*++*-'&++*,4:./-./1-7(,0*-81334+000-'#$$%)*+1-6:0,02213/.3*29-+:.5,%&'
@dd2a1289-a737-4916-a19a-6c282aec504b ch=84 read=104803 start_time=2019-12-13T10:12:09Z barcode=BC01 runid=2c9cf7bc05858273f10e7d7ec552fc0bd742dc3e
CTGATACTTCGTTCAGTTACGTATTGCTCGATTACTAGTAACTCCAGCTTCATGTAGGCGTTTTAATACAATCCGAACTGAAGGACTGGTTTTAAAGGATTTGAAACCGCCGCATTATTGCATCTCTCTGTACACCAGCCATTGTAGCACGTGTGTAGCCCCTGCATAAGGGGCATGGTAGGTTGACGTCATCCCCACCTTCCTCCTAGTTAGCCAGGCAGTCTCGCTAGAGTCCTCAACTTAATGGTAGTAACTAACGACAAGGGTTGCTGCGCTCGTTGCGGGACTTGCTTAACATCTCACGAGCTGGGCGACAGCCATGCCACCTGTCACCTTGTCCCCGAAGATTTCCTCGATTAAGGTAATGCAAGGGATGTCAAGTGTGGGTAAGGTTCTTCGCGTTGCTCGAATTAAACCACATGCTCTGCTACTTGTGCGGGTCCCCGTCAATTCCTTTGAGTTTAATCTTGCGACCGGCCTCCCCCCAGGCAGAACCAGCAATGCTGCGTTAGCGGCACGGAGGTGTTGAAACCCCACTAGTATTCATCGTTTACGGCGTGGACTACCAGGGTATCTAATCCTGTTGCTCCCCACGCTTTCGAGCCTCAGCGTCAGTTACAGTCAGAGAGTCGCCTTCGCCGCTGGTGTTCTTCCTAATCTCTAGCATTTCACCGCTACACTAGGAATTCCCTCTCTCCTCCTGCATAGATAACCAGTTTGGAATGCAGCACCCAAGTTGAGCCCAGGTATTTCACATCCACTTAATCATCCGCCTACGCTCCTTTGCGCCCAGTAAATCCGGATAACGCTCATACCTACGTATTACGCGGCTGCTGGCGCGTAGTTAGCCGTGGCTTCCTCCTTGGGTACCGTCATTATCTTCCCAAAGACAGGGGCTTTACGATCCGAGCGCTTCATCACTCACGCGGCGTTGCTGCATCAGGGTTCCCCCCATTGTGCAATATTCCCCACTGCTGCCTCCCGTAGGG
+
$+(&+%/08202.3+/731346.9../98453924467141/-4,-$)*5+023/2+6.+064)-**+*2*+,()6:;644404//0541;;,32,+5+494*,,(*(#'%$%$)))..,,-/698465541.,/5113741:/+(**(--.5:76222;3(($,('*((1,*(()+)+&,&,(&&,01352:5:/+-63:97421,)118,%,*$(1/47986812..'**,1-./03.,5,9.08/-..2.,-0266/0,.)0,+3--+*.,.02/1402.3-*'*('')(1.5)3366370+*($',0-/*(*&.4.2/38354/03647434//299,('((()49231.+%)$&$*()*044551*6.5792.+'+-/30855.(.,/7130.(+*1-+')%%),-/0<49;,0-1157567551./.(/+-/68.779.12910/;40595.007;:/:321:02325-'&$%().:::+(234+*))'*'(*-4/'&#&&-.)')'),*-/-*)--,-.8.)+&+0.*)+,15669<97:8573*+//37245:3/.-/8.1*++-4470:0.60,19/2-66/**,++3:0/4869885../02;976844357..*+,*,..-0508:976&.-/5012<:;0;,,4:867+(%()-2:;236:.01./(,0'/).)1.07,)---*,1/53*/5)&))--.627/10993-3/77;56630720/003.2416*%110-59//67763+&(.)/2/32,4)*6542444683/1*%('()&%'*.0.,+/133:;::6520&'%-1/./+0(,.%+,+10+('&*,0.%,*/'/8/-.6859560/5/1*,'(+)/)+%1-/10,12./3988:3,6*)-0&/+-1+/30).,/0/+*-&+%&&-(),/899825450;11-<00/33425,2-.0572:79.,/<,188-<---05581/17652348,87+(0(13(
@0f3fabc1-8792-4387-80dc-bfa5b5b2b236 ch=301 read=132821 start_time=2019-12-13T10:12:07Z barcode=BC01 runid=2c9cf7bc05858273f10e7d7ec552fc0bd742dc3e
CCGGTTACCTTGTTACGACTTCACCCCAGTCATGAATCACCAAAGTGGTAAGCGCCCTCCCGAAGGTTAAGCTACCTACTGCTTCTTTTGCAACCCACTCCCGTAGTTGAGCGGGCGGTGTGTACAAGGCCAGGAACGTATTCACCGTGGCATTCTGATCCACGATTACTAGCGATTCCGACTTCATGGAGTCGAGTTTGCAGACTCAATCCGGACTGACGCACTTTATGAGGTCCTTGCTCTCGCGGAGTCGCTTCTCTTTGTATGCGCCATTGTAACGTGTGTAGCCCTGGTCATGGGGCCATGATGACTTGACGTCATCCCCACCTTCCTCCAGTTTATCACTGGCGGTCTCCTTTGAGTTCCCGGCTGGACCGCTGGCAGCAAAGGATAAGAGTTGCGCTCGTTGCGGGACTTAACCCAACATTTCACAGGCTGACGAGCAGCCATTCCCAGCACCTGTCTCGCGGTTCCCGAAGGCACATTCTCATCTCTGAAAACTTCCGTGGATGTCAAGACCAGGTAAGGTTCTTCGCGTTGCATCGAATTAAACCACATGCTCCACCGCTTGTGCAGGCCCCGTCATTCATTTGAGTTTTAACCTTGCGGCCATTACTCCCCAGGCGGTCGATAACGCGTTAGCTCGAGAGAGCTACACGCCTCAAGGGCACAACCTCCAAGTCGACATCGTTTACGGCGTGGACTACCGGGGTATCTAATCCTGTTTACTCCCACGCTTTCGCACCTGAGCGTCAGTCTTCGTCAGGGGCCGCCTTCGCCACCGGTATTCCTCGATCTCTACGCATTTCACCGCTTCACTGGAATTCTACCCCCCCTCTACGGGGACTCAAACTTGCCGGTAACCAGATGCAGTTCCCAGGTTGAGCCCAGTTTCACATCTGACTTGACAAACCGCCTGCGTGCGCTTTACGCCAGTAATTCCGATTAACGGCTTGCACCCTCCACGTATTACCGCGGCTGCTGGCTGAAGGTTAGCCAGTGCTTCTTCTGCGGGTAACGTCAATGGAGCAAAGGTATTAACTTCTCCCTTCCTCCCCGCTGAAAGTACTTTGGCGAAGGCCTTCTTACACGCGGCATGAAAACGCATCGAACTGCGCCCATTTATTGCAATATTCCCCACTGCTGCCTCCCGTAGGAG
+
595858/1*/0.0.,,,'0392,0,/*',120.,*-/3'0&1.&)).,+0))*-57*(*63-,4)))3,+')'&,--1-*$'3+72:;/+--+),'(,,,,(%-&',*))3408.-,7.2325608:7.92*04611,10589679151622309)*+135111/32*.-..//27:1.*()*++&)-,'+,100324*)*+39:::1;3/,12,.+,-151//3:.(+-..++0(',).5420,+*'&+01../2/002;1.-.//1779.7.,*+(--.161/,,,7+,4:97%7'557689944+**&$$(*3399450381*-;;<98211/00::/137761/*'+(**/,*440+15.02+(+*,3;73/-.+2---&003+-/9775)'-/8,1.557/6.'%)174.8-2*-,'-)641:20.1(&7552+-,')*,*0.(,&(''(%**,0340/*-(--39642.,/60511235<756487550/.896.07:636:;996962.0*2;/8.-'$(,2;88<:47437013::)8)2,38-25,-0268779129-/.7-/.0(/.272)+(%%+//2492*()9<<.79.+,++-7;99%9%%+',78.,1464:9:6-''.*.0-4.0%/01-*)'&''(&')'+1388821'1(*%)'/*0/4)3+/0121322486<;13292..-422689,-(/*304634;38:238<9*0,3;3,200/:51,-.15()*)/106+//1061*,1'(.2,/4.24-44112*14364253:3(&)'--211)0.1,25:057.)*,+,-/374131414252388/-.1536.)1**166'*'%&&&0)*$($$&+*,38679994;63*/1.7//.6-*%)&72,',-.6+,-1,4-009;977-.5/5804'%$$###')./4''''+1.890/111-4&&%&&()+2/--3*%&')-4//8;8.3.,,38974+'*)('-*3,))(%*0-26446:789961+*,53,&'),.3.&)(,9).(-*/.0)'),$&'53-685,540-)*.&'+'&',-4,0&')$'(,1.0-/&)&&)%.,.071))++684+&'*-4**+(/+/32;4+02)%-,+.19668/7790'-134766:/99+,6*,-')
@eac62004-36a0-49f7-8741-a183128f55d6 ch=459 read=67941 start_time=2019-12-13T10:11:49Z barcode=BC01 runid=2c9cf7bc05858273f10e7d7ec552fc0bd742dc3e
CTCCTACAGGAGGCGGCAGTGGGGAATATTGCACAATGGGCGCAAGCCTGATGCAACCATGCCGCGTGTATGAAGAAGGCCTTCGGGTTGTAAGGTACTTTCAGCGGGGAGGAAGGAGTAAAGTTAATACCTTTGCTCATTGACGTTACCCGCAGAAGAAACACCAGCTAACTCCGTGCCAGCAGCGCGGTAATACGGAGGGTGCAAGCGTTAATCGGAATTACTGAGCGTAAAGCGCACGCAGGCGGTTTGTTAAGTCAGATGTGAAATCCCGGGCTCAACCTGGGAACTGCATCTGATGCTGGCAACTTGAGTCTCGTAGAGGGGGGTAGAATTCCAGGCGGTGAAATGCGTAGAGATCTGGAGGAATACCGGTGGCGAAGCGGCCCTGGACGAAGACTGACGCTCAGGTGCAGCGTGGGGAGCAAACAGGATTAGATACCCTGGTAGTCCACGCCGTAAACGTGTCGACTTGGAGGTTGTGCCCTTGAGGCGTGGCTTCCGGAGCTAACGCGTTAAGTCGACCGCCTGGGAATTACGGCCGCAGGTTAAAACTCAAATGAATTGACGGGGCCCGCACAGGCGGTGGAGCATGTGGTTTAATTCGATGCAACGCGAAGAACCTTACCTGGTCTTGACATCCACCAGAACTTTCAGAGATGGATTGGTGCCTTCGGGAACTGTAGGTGCTGCATGGCTGTCGTCAGCTCGTGTTGTGAAATGTTGGGTTAAGTCCGCAACGAGCGCAACCCTTATCGCTGTTGCCAGCGGTCCGGCCGGGAACTCAGGGAACTGCCAGTGATGAAGCTGGAGGAAGGTGGGGATGACGTCAGGTCATCATGGCCCCTTGACCAGGGCTACACACGATGCTACAATGGCGCATACAAAGAGAAGCGACCTCGCGAGAGCAAGCGGACCTCATAAAGTGCGTCGTAGTCAGTTGAGTCTACGCTCGACTCCATGAAGTCGGAATCGCTAGTAATCGTGGATCAGAATGCCACGGTGAATACGTTCCGGGCCCTGTACACCGCCCGTCAAGTCATGAAAGTGGAAAGAGCAGCCGAGCCGGTGGCTAACCCTTGTGGGATGGAACCCGTCTAAGGTGAGGGCTCGTGATTGGGACTAGAAGTCGTAACAAGGTGGCAACCGG
+
(-2-**0)/-(.1-&//2)7'12)+*+%2&(),/.8738.-*,15%151/000,-'2,88289/000032232-)*))10304.)986:341++()(-,73/(../7;+)/-.1+-&(()83+./1-+'('(-+-554033/./0/5009/.0//01'+.'(%(+$,)('*''+/0969:8770010-2/-:1+.2,,+,,*..36111//101.0',.+2.4564+988,99.+/13&1'3/07:969:;15;59/38((,1--/16/+37/+5/774/216131/)(&-.0215...2)./21+/.(,/-,02218133-&..154*)(&+*2-5*)-/-.1/.0/5++-75..+(+11270-2-*5-19222026+(+)$(-118-%'.)-*),*++%)(54731/16273+./0277:.++,1:/6,-,&0*./2.-58/019714/6.+-/9554:;10,./5/-**-+*(%(+-;..(9.('0.+29-.0/1.081./2,,//2*(()*1-8-304,.19//8./0+'))+**-22+*+/)1054:8.),9.;94325060233290-6+(*+-,%-,.*.,2),-)+&)*/7;;37482-/12;73723.-2+/55/+(),-+2936374556652)1(*,54-59--&'&),46;50:/709:87792:.8-.876.68746455066:7::49./5.-13632206.)))/,&&0.5166:583.83,,486//.-3546474+2/01**-&+0,*0+,-6971(1,0/1:6+50-.')2+*,./04844/.-*''&%)125-.2-6061/28244135677-(&,-::4,+(/-//(+))+0;6:///./-+)&((&,,242.00.)3310//0299.&)$(*&)30586;7//.(++-/4%/-14450100370,..,-,,'3&315*-/,*'%',2&-'((,-,.-08692:11.9+9.98:/..)-114112:73101001:367401*999:<;:;4471,(/12;*/40----242:<0176-),*$&%&,'%'')''%&%**$&**%')*46:80/-++((%%%%&)-3830+((%,-&(30*,1+1-,%1-*++03:8-:-12*&&&)%(%$$$%$''('%&&($%**-0.)*
@572a6fa5-9ce8-41f4-a767-4e70895089e4 ch=34 read=96315 start_time=2019-12-13T10:11:48Z barcode=BC01 runid=2c9cf7bc05858273f10e7d7ec552fc0bd742dc3e
CTCCCTGCAGGGAGGCAGCAGTGGGAATATTGCACAATGGGCGCAAGCCTGATGTCAGCATGCCGCGTGTATGAAGAGCCTTCGGGTTTGTAAAGTACTTTTCAGCGGGGAGGAAGGGAGTAAAGTTAATACGCTTGCTCGTGGCGTTACCCGCAGAAACACCAGCTAACTCCGTGCCAGCAGCCGCGGTAATACGGAAGTGCAAGCGTTAATCAGATTACTGGGCGTAAAGCGCACGCAGGCAGTTTGTTAAAGTCAGATGTAAATCCCCGGGCTCAACCTGGGAACTGCATCTGATACTGGCAAACTTGAGTCTCGTAGGGGGGGGTAATTCAGGATGTAGCGGTGAAATGCGTAGAGATCTGGAGGAATACCGGTGGCGAAGGCAGCTGGACGAATGACGCTCAGGTGCAGCGTGGGGAGCAAACAGGATTAGATACCCTGGTAGTCCACGCCGTAAACGTGTCGACTTGGAGGTTGTGCCCGCTTGAGGCGTGGCTTCGGAGCTAACGCCAAGTCGACCGCCTGGAGTACGGCCGCAGGTTAAAACTCAAATGAATTGACGGGGGGGGCCCGCACAAGCGGTGGAGCATGTGGTTTAATTCGATGCAGCGAAGAACCTGGTCTTGACATCACGAGTTTTCAGAGATGAAAATGTGCCTTCGAACCGTGAGACAGGTGCTGCATGGCTGTCGTCAGCTCGTGTTGTGAAATGTTGGGTTAAGTCCGCAACGAGCGCCCTTATCCTTTGTTGCCAGCGGTCGGCCGGGAACTCAAAGGGAGACTGCCGGTGATAAACTGGAGGAAGGTGGGGATGACGTCCGTCATCATGGCCCGCCACGACCAGGGCTACACGATGCTACAATGGCGCATACAAAGAAGCGACCTCGCGAGAGCAAGCGGACCTCGCAAAGTGCGTCGTAGTCCGGATTGGAGTCTGCAACTCGACTCCATGAAGTCGGAATCGCTAGTAATCGTGGATCAGAATGCCACGGTGAATACGTTCCAGACGCTAACACACCGCCCGTCACACCATGGGAGTGGGTTGCAAAGAAGTAGGTAGCTTAACCTTCGGGAGGGCGCTTACCACTTTGTGGTCCGCGGGGGTGAAGAAGTCGTAACAAGGTAACCGG
+
--'8-,*,).0*',+)(-.)0/&)&-+3)5*,+//-70(3(-&)--'*/65./()($%'+-05;831/00886,-&'&.439534249).):2,(/+*.79,5...-(4/(.--1+.*%%).<8417/7.//-,.4),47%/((*(*-+3:212+'+)*'+13///,0-,+02/6491/./.'3527,3,-,**,+0.%+((((')'(*,(2284../8.76;:78678;4.10-+,+,/599)65;<))8/:,146./3976655--,0),1;88;021+'%*(/)0122220.-*''+(5,+3:/,+-++.01368803(2/3/0&#%()41''($+'&)-01:50.:1,.7:7/+*+,667:.*0,*6--10,66.6+&&&(20(&/.2148*%)%'*-566826997()''')()+/*,./7(2(70,-+++25,08/-/51+,-/556144,-49.0*'%'),,)(*-.15/5/-.077-&*1,3./500;6:125.&.)).167+(+&&((*-7776,0,$%%%&*+4.-760/5(4,.5<:/1998;910.6161676.1.35:2.5,'(%))2/3150+.&*,6766858<;4:6;4///,/,&-+*.2+)*)(-**050.*436322/+.-6550/.)'*2+,))*+'/+-:5<1-'..87;86387-.756668855,201379899+-/01896391/+.11+02-/3,3:43-.-0)*.-.&'-/284+)1+/0,*6/-0;34700/,),0)4-41<:-72294;+/.)'-+55539&1/-,/2:8222:138,.2.-37:0024565./&&)+)****'(&('%+,'),22;573,*''*(**-0./2,1/8./3//11../05*&*+$)2,.0-/131*(('*8:,12;83977&&7;50.+%&(,-00232(*,(2-/***,16806/.-4+,067866607/..67465750.--039453989717,.196750+-*+(()1234252:/$0$0%&'&(*+-.24/1<7//0.--.7/553,'''/*+,:-38;/'**)).2-)+)(*)5,::9;9(7-*/1*2/31602/-)42**01/+(-())(-1--,,*&%&'1269:7823*-,4:899:
@e3e0cbe2-ecac-472e-80de-1ff06f4a8ac5 ch=301 read=132765 start_time=2019-12-13T10:11:41Z barcode=BC01 runid=2c9cf7bc05858273f10e7d7ec552fc0bd742dc3e
CCGGTTACCTTGTTACGACTTCACTAATCATGACCTACCTTCGGCCGCTGCCTCCTTGCAGTTAGCTCACGGACTTCGGGTATTGCCAACTCTCATGGTGTGACGGGCGGTGTGGTACCAAGACCGGGAACGTATTCACCGCGACATTCTGATTCGCGATTACTAGTAGCTCCCAGCTTCATGTAGGCGAGTTTCGGCCTACAATCCGAACTGAGACTGGTTTTAAGTTTGGCTCCACCTCACGGTGTGCATCTCTGTACCAGCCATTGTAGCACGTGTGTAGCCCTACACATAAGGGGCATGATGATTTGACGTCATCCCACCTTCCTCCTAGTTAACCCAGGCAGTCTCGCTAAAGAGTCCTCAACTTAATGGTAGTAAACTAACACGACAAGGGGTTGCGCTCGTTGCGGGACTTAACATCACGACACGAGCTGACGACAGCCATGCACCACCTGTCACCTTGTCCCCGAAGAAGGTTTCCTCGATTAAAGGTAATGCAAGGATGTCAAGTGTAGGTAAGGTTCTTCGCGTTGGGTAAACCACATGCTCACTTTACTTGTGCGGGTCCCCGTCAGATCCTTTGAGTTTAATCTTGCGACCATTACTCCCCAGGCGGAATACTTAATGCGTTAGCGGCGGCACGGAGGTGTTGAAACCCCCCACACCTAGTATTCATCGTTTACGGCGGACTACCAGGAATTATCTAATCTGTGTTTGCTCCCCGCTTTCGAGCCTCAGCGTCAGTTACAGTCCAGTCGCCTTCGCCACTGGTGTTCTTCTAATCTCTACGCATTTCATACGCAAAGATTCCACTCTCTCCTCCTGCACTCCTGGGCCGACGGTTTGGAATGCACAGCACCCAAGTTGAGCCGGGTATCCCTTAATCATCCGCCTACGCTCCCTTTACGCCCAATGGGGATAACGCTCGCCACCTACGTATTACACCGCGGCTGCTGGCGCGTAGTTATCGTGGCTTCCTCCTTAAAGGTACCGTCATTATCTTCCCCAAAGACAGAGCTTTACGATCCGAAAACCTTCATCACTCACGCGGCGTTGCTGCATCAAGGTTTTTTCCCCGTTGTGCAATATTCCCCACTGCTGCCTCCGTAGGAG
+
63/105.09/:+//*'*(*/4)&'(*,,.%'(),3%',4/:3.,042896640000+(($)2-,,7864647244:7360/,3--83+)**-+*'.-04//1394970.*+'(&($%-(1.*032)715425:9:<4135/1446260)&'(100..-%+#%)(,,./%,,2,(()+/436650&00//006<;-(,.-,-10;.2++39986647466)8<;.18/0;91:232-,8.5758596*6+.77,+*+)114:///9-12((()++-..2741.216/))++(((/*.7:7145/00//5<001:5787/82-)245;863/6*%)2+2-1:3.198122328--.1,.'()./600.30.11,*---./0,7,+(,,0%'*.358)35-09032569779551952(*'-)..00+.2.1*..,/+05242/14'4:6:62/26.14+'''$,*--+,203-**)')&(&+/,070145090;)*(*,8///6-.6+03.2.3.424323024)41838;:5772:/-),*5;5;//.*++*/$&(.**006/3174970/79.*,0,*)-,.07/.)016:/:1-17+/2185%/'(+1598'+020/87:8../1.0734-3.--347507/01-*)('''*.+,9421615.),+-51/0455;66865196+,).')-%+.--6--).-.1033419/1%%)*,56//0.65,')241-+,28:9.--..8:*,8,+,52/4((*,-3996:5684/),06668;6260./:44567566605:++%%&+&(*(+'(0+-+'(-,./(*)*,%%%('+/.''*)'&%$%%'-+5-378:9/.,,(01*,.-+.*-1,)&0+(+$%%%&+)+,0/3368:3/581.1/+-37)-7,-6083/.2-15.-006961406793153456,1*..+-(*3.14211445/2+**,-.031,(,(,.6/063415.3+),(,/.057+,0/;22241-351'46-)+------/99//34410../,2(+.5-171)/-/355.3..-2401355,15)--310<3:-777.&/7./.518457.99:1.03-..,,1-17.1.11)*
@341f0ee0-33cb-4378-ba79-ed1fb7bf54c5 ch=271 read=88939 start_time=2019-12-13T10:11:39Z barcode=BC01 runid=2c9cf7bc05858273f10e7d7ec552fc0bd742dc3e
CTCTACAGGGAGGCAGCAGTAAAGGGAATTTTTTTTTTCGGCAATGGGGAAACCTGAAGCTGAGCAACGCCGCCATTAGGGAAAGAAGAGAAAGAAAGGTTTTCAGTTGGCAAACTTCTGTTATAAAAGGAGAACGGCGGCTACAGGAAATGGTAGCCAGTATTGTACTATTAGAAATACGGCTAACACGTGCAACTTAGCCGCGGTAATACGTAGGTGGCAAGCGTTATCAGATTATTGGGCGTAAAGAGGTGACGTATGTAATGGTGAAAGCCCGAAAACGCTTCGGTAAACTTCATAGAAACCAGGCGGCTAGGTGCAGGAGGATCGTGGAATTCCAGCGGTGAAATGCGTGAATAGCCGGAGAACACCGGAAATTGGCGAAGGCGACGATCTGGCCTGCAGCGACACTCAGTCGAAAGCGTGGGAACAAATAGAGTTAAGAATACCTAGTAGTCCGCATAAGTAAACGATGAAGTGCAAGTGTTGGATGTCAAAGTTCAGTGCTGCAGTTAACGCAATAAGTACTCCGCCTGTAGGTAGTACGTTCGCAAGAATGAAACTCAAAGAAAGATTGACGGGGCCCGCACAAGCGGTGGAGCATGTCAGTTTAATTCAAAACAACGCGAAAGAACCTTACCGAATAATGACATACTCATAAAGGCTCCAGAGATTGAGAGATAGCTATATGAGATGATTGGTGCATGGTTGTCGTCAGCTCGTGTCGTGAGATGTTGGGTTAAGTCCACAACGAGCGCAACCATATCGTTAGTTACCATCAGCTAAGTTGGGGACTCTGGCAGGGGACTGCCAGTGACAAACTGGAGGAAGGCGGGGATGACGTCAAATCATCATGCCCCTTGACCTGGGCTACACGCGCACAATGGATGGTGCAGAGGAAGCGAAGCCGCGAGGTGAAACGAGCCATAAAACCATTCTCAGTTCGGTTGTAGTCTGCAGCTCGACTACATGAAGTTGGGAATCGCTGGTAATCGCGAATCAGCATGTCGCGGTGAATACGTTCTCGGAGCCTTGTACACACCGCCGTCACACCACGAGAGTTGATAACGCCGAAGCGGTGGCCTAACCGCAGGAAGGAAGGCACAATCTGGTAGGATTGATGATTGGAAGTCGTGGCTAAAGGTAACCGG
+
/-)&&)%)(*&.)(-(-*,,-/,'('&&*,;;<6388-1&,*,.-*&+)$)+++#%&'%&'4459827')(%'&%)('+)&*,(&*)'(&).+&,.**).410+$)',(((3:712:596/20.17/(++.*,60,32(1-)')'''++..3,+,,6/&((%%%&)/.3+,./%,'&##&($)&'%$#'&+)+**&,(()4/.2-9+-&#$((+,2-.3755656/8///:***3*'3+669889:;/((++',/751/1.,,'*05,+./-)-*)(.//')%',-3&2350((&&&$%'$/*(/5./16%1//)*-./2+.2-***-.-.,-2-2.0(%&&'42249834+*)$$($&%)+*.++(.003.)&&(&((-/+&(-'-14891120-)(&%$%'+'0-,.'+-/-1/0()00++51+-'%&*-7;1(*$((4%*')-/059/00424-6.),)*)(()-671/++*.*)*%*&-**-.96558786093*-::24666416-.5/4,1)+/4//,(++,.03).4/1/0.31,.1/0-,5.,-.+*0345480./,.70&))'%&,'/-.+*/,,4-(**-/223.5672)-125/.)%.-830623-1585/.&-')+.5*)10-$&&$+(&&+)'%)(,,55+554585;3036/9)*)-+*.1.,,,+.5/+*,.525530/+)%*&5*/.,&+-78;46754.*..-54536+)+**,.0/-3)(12:43/13(%-458332/.//-('$)+///30*+/3.1515)%$#&)*+*0)29413344/.,))+*()-666:)/0.02,0'-.04-.+++/840)4,.-.569:807+-0584120,-($)%%(.(**.1+,*(&*(*%%&)+-,,+&/,4074--)/().,3,-0+-**'+)--((,+%)&*%14'),8:.:899;544(00/,).*1+(),-+''+)'.,0/-01./*)'(%)2-**((((0)*+&)0066748446340/522-.&,/5;863:769/40.-339*,--00./21//+192993-,+,+640*))'$(,/))('$$%+(&(((+0543/0)(()--/413/,++*'**.*%(*)**-,2(((*&0)**-.(0(,'(+((*,/)++(+0++0-397813
@763c9c57-6fdf-4617-876a-402df713a7dc ch=129 read=91352 start_time=2019-12-13T10:11:31Z barcode=BC01 runid=2c9cf7bc05858273f10e7d7ec552fc0bd742dc3e
CCGGTTACCTTGTTACGACTTCACCCCAATCGTAATCCCATGGGCAATCCTTCTTGCCGGTCAGGCCACCGGCTTCGGGTGTTATCAGCAACTCTCGTGAATTGTGACGGGCGGTGTGTACAGGCCGAGGGACGTATTCACCGCTGACATGCTGATTCGCGATTACTTGCGATTCCAACTTCATGTAGTCGGTTACGGGCCTTCTGAAATCCAGACTGAGAATGGTTTTATGGGTTTGCTTCACCTCGCTGGCTTCAGCTTCCTCGCCACCATCATTGTAGCACGTGTAGCCAAGGTCGCCAAAGGGGCATGATGATTTGACGTCATCCCGCCTTCCTCCAACTTGTCGCTGGCAGTCTCGCTAAGTCCCAACTTAATGATGGTAGCTTAACGATAAGGAGGTTGCGCTCGTTGGGACTTAACCAACATCTCACGACACGGGCGAAGGCGAGCAACCATGCACCACCTGTATCTCGCTATGGCTATCTCTCCATCTCGCAAGGTGCTGGGTAATAATGTCCAGGTATGGTAAGGTTCGCGTTGCTTCAGATTAAACCACATGCTCCACCGCTTGTACTGGGCCCAAATCAACTCCTTTGAGTTTCTAACTGCGCGAACGTACTACTCAGGCGGGTACTTATTGCGTTAACTGCAGCACTGAACTTTGACATCAACGCAGGTACTCATCGTTTACGGCGTGGACTACTAAATTTATCCTATTGCTCCCCACGCTTTCGGGACTGGGCGTCAGTTGCAGGCCAGATCGTCGCCTTCGCCACTGGTGTTCCATATGTCCACCACGCATTTCACCCATACATGATTCCACGATCCTCTCCTGCACTCTAGCTGCCTGGGTTTCTATGGCTTACTGGAAGTTAAGCTGAACTCACCCACAAGACGCCTGCCGCCTATACTCTTTACGCCCAATAATTCCGGATAACGCTTGCCACCTACATTATTACCGGCTGCTGGCGCGTAGTTAGCCGTGGCTTTTCTAATAAAGTACCGTCACTCATTTTACCATTTCCTATGTAGCCGCCGTTCTTCCTTATAGCAGAGTTTACAATCCAGCCTTCTTCCTTCACGCGGCGTTGCTCAGATCCAGGGTTCCCCATTGCCGAAAATTCCCTACTGCCCACTTCCGTAGG
+
2/'..://53500)()()57;6+665*06-1*+.9262)''$(%**((*)*5-/30../3*,,-004022*.+-0;194-*-1,.-/)+)&+,0)'$)%$)1*)+,*+.3.87:642(+''((,51(%+11+/((*.*(&-+(((*-3476215-5-,+20-3.+*/+*-')-49+-%+/41,2*(')(&*.+)%)%.+576:432092/0/,+,-)(+),41209;;-33.2-/;.)+3,/*.6/.++%)&&$'$$%+)(/,).$'('+.0/3*,:1+,/+**++/*&*2*1'1(*)$%%.(*+26..06333322:5.+.//03+-/'&+,/2-,).(1'',+))+&('&'*&++265.+6&%%&(,).'(')-0.//*1))()('(&%%(**7,((&,/-6--*--7,7,*+5.+3(1'+'-+4/,,++(++/213)+,+&&&')--)&)0.141510/16172/,+'+--.'(,,.+7601656516:66642%)('('%$#&%%&%&((%%(*10&(&%%$('+++&(%%&&&&'')$%))7('*7)7:612-)+745534./+'&&$''&'(,*),,(1441.2...72.54,-35;4-))&%)(()+0/6940//0)/01().+&(&'')-,-0+)*)(523/110(..,34676/38)(*56-7)1,&)%%(*+-./3:7),.-'.1000988.24/384,.,.&+,/)(&..)-2278+*--&33*'%34-+&(+()--.+118(**,**2,)+--35437:7<::;;37867137:00.00.%*.((*.*/.405;21,43'$&')$(((+4)'$'',,0),-,,%$#'$)),0+./3370+')*0<84434/-)(+),..&,''/.4/).0.-0+,*(+1(%'%*+-/+,*)*.1/(%%$%%))&21),-0,.)-,-5763/142395./,*++*68239243-02,4.*-%+*+-.0.//*(+)00549/**)(++.+)/12.-0217-('()3433.'*,,')*+)*.6+59021++/)0.047,-<4;:76;6.-/,-,$/+*+,,92-15;550))+,,537997,9+&((((-+*-+)**+$,(,/0*23'+(+02.%',,7:279:06;381))*))(%'#&&)/4.31.&
@b87666c5-5d5f-4dcd-8d28-9835ffa74f77 ch=245 read=196993 start_time=2019-12-13T10:11:31Z barcode=BC01 runid=2c9cf7bc05858273f10e7d7ec552fc0bd742dc3e
CCCGGTTACCTTGTTACGACTTCACCCCAGTCATGAATCACAAAGTGGTAAGCGCCTCCCGAGGTTAAGCTACCTACTTCTTTTTGCAACCCACTCCCATGGTGTGACGGGCAGTTATTATTACAAGGCCGGGAACGTATTCACCGTGGCATTCTGATCCACGATTACTATGATTCCGACCGTGGAGTCGAGTTGCAGACTCAATCGGACTACGACGCACTTTATGAGGTCAACTTGCTCTCTGAGTCGCTTCTCTTTGTATGCGCCATTGGCAGCACGTGTGTAGCCCTGGTCGTAAGGGCCATGATGACTTGACGTCATCCCACCCTCCTCCAGTTTATCACTGGCAGTCTCCTTTGAGTTCCCGGCCGGACCGCTGGCAACAAGGATGAGGTTGCGCTCGTTGCGGGACTTAACCCAACATTTCACAACACGAGCTGACGACAGCCATGCAGCACCTGTCTCACGGCTCCGAAGGCACATTCTCATCTCTGAAAACTTCCGTGGATGTCAAGACCAGGTAAGGTTCTTCGCGTTGCATCGAATTAAACCATGCTCCACCGCTTGTGCGGGCCCCGTCAATTCATTTGAGTTTAACGCGGCCGTACTCACGGAGCGGTCGACTTAACGCGTTAGCTCCGGAAGCCACGCCTCAAGGGCACAACCTCAAGTCGACATCGTTTACGGCGTGGACTACCAGAATTATCTAATCCTGCTCACGCTTTCGCACCTGAGCGTCAGTCTTCGTCCAGGGGCCGCCTTCGCCACCGGTATTCCTCCAGATCTCTACGCATTTCACCGCTACCTGGAATTCTACCCCCCCTCTACGAGACTCAAGCTTGCCAGTATCAGATGCAGTTCCCAGGTTGAGCCCGAAGTTTCACATCTGACTTAACAAACCGCCTGCGTGCGCACGCCCAGTAATTCGATTAACGCTTACCCTCCGTATTACCGCGGCTGCTGGCACGGGTGGCCGATTCTTCTGCGGGTAACGTCAATGAGCAAGGTATTGGCGCTGCTCGCTTCACTCCCGCTGAAGTGCTTTACAACCCGAAGGCCTTCTTCATACACGCGGCATGGCTGCATCGGGCTTGCGCCCATTGTGCAATATTTTACACTGCTGCCTCCGTAG
+
7*()&/-%,5070/:/0145998/8:5-/000/0/.;55/227,+*1674-*+&)%&+4-)+))///,)*1-39636899/6::0,30/.<,+.07<:/,3,,+0036*875+,..&-'$)'$*17.720,5++--.8557324:033543687+.028+(+--/;..+&%,04743+(('&$')')+,3481;01175532*5+,+6.:7635381-+-2671220-033&%)/,+,-...$(%*+,,,+)&((*<;458845243-6+1'%).-&(,,/411+,+76*,687-3*)+477821)+*)()00-+%%-.2/522-/6./183.*+-/99./1/.../-).3356&%,)-4597894(1,3/:-3728;9:91-005)6-91-.2(4442425307/./;65505/*(&&/5045;70/0/0/,-.'114222036459;7633.00/082567++**340/2')01/001123;6578::9731079403635479;:;679646659-67.7,2-:<6697..+0*+-334++,2+:989;678964.-1+*+..0228,520771)+022331-0852&'462)*+)&)248-/0000%'',%(*2:9963/1./0/11307+/./0'0+32/3:796795713/3,(*-8:6947,**.036715-,./,++1/,-24;785+6:20))-,./146:888/.*(&$(',.99535335/'(431553777698147.*556*)+,364;689;77<4;63544)+4(()0113:99:8:68<;72430/-&/5042.1232627125931-/./4/&+(++,-,*+.2--4(-/0.1125;9:3:8<15.+,.1///8/5)'+'&,:./+//2556342436248/1/.05000-+*)&&$((-0-)*-/7403(+-9282-*-+&1/3.12(*+,4-.)*+065678:,1(&)',*)(%'&&%2,-2:49793:8-2///51.0.0(*,--((+*-2%)'$&()(,-%((.*$%&'++(*6404+-%-/1)'(+&-&(',/.0488868;83344-31-.*'%((&&)()&,1(8351812.99,&/3'+&)*0-+.+&$$()+,++))-3+46+,0.
@f93afa53-0ea9-4159-a940-e7958080a238 ch=191 read=187298 start_time=2019-12-13T10:11:31Z barcode=BC01 runid=2c9cf7bc05858273f10e7d7ec552fc0bd742dc3e
CTCTACGGGAGGCAGCGGTGAAATTGCACAATGGGCGCAAGCCTGATGCAGCCATGCCGCGTGTATGAAGGCCTTCCGGGTTGTAAAAGTACTTTCTGGCGGGGAAGGGGTAAAGAAGTTAATACCTTTGCTCATTGACGTTGCAAACACCAGCTAACTCCGTGCCAGCAGCCGCGGTAATACGGAGGTCTGCTTAGCGTTAGTCAGAATTACTGGGCGTAAAGAAGCGCACGCAGGCGGTTTTTGTTAGAACCAGATGTGAAATCGGGCTCAACCTGGGAACTGCATCATGATACTGGCGAAAGCAGTCTCGTAGAGGGTAGAATTCAGGTGCTGGTGAAATGCGTAGAGATCTGGAGGAGTACCAGTGGCGAAACCCTGGACGAACTGACGCTTTCAGGTGCGAAAGCGTGGGGAGCAAACGGGATTACGATACCCTGGTAGTCCACGCCACCGTAAACGATCTCGACTTGGAGTTTGTGCCGAGGCGTGGCACGGAGCTAACGCGTTAAGTCGACCGCCTGGGGTACGGCCTGAGTTAAAACTCAAATGAATTGACGGGGGCCCGCACAGAAGCGGTGGGCATGTGGTTTAATTCGATGCAACGCGAAGAACCTTACCTGAATCTTGAAGCATCCACGGAAGTTTTCAGAGATGAGAATGTGCCTTCGGGAACCGTGAGACAGGTGCTGCATGGCTGTCGTCAGCTCGTGTTATTGAAATGTTGGGTTAAGTCCCTGGCAGGCGCAATATCCTTTGTTGCCAGCGGTCCGGCCGGGAACTCAAAGGGAGACTGCCAGTGATAAACTGGAGGAAGGTGGGGATGACGTCAAATCATCATGGCCCTTACGACCAGGGCTACACGTGCTACAATGGCGCATACAAAGAAGCGACCTCGCGAGCAAGCGGACCTCATAAAGTGCGTCGTAGTCGGATTGGAATCTGCAACTCGACTCCATGAAGTCAGGAATCACTAGTAATCGTGGTCGAGATACCACGGTGAATACGTTCCGGGCCTTGTACACACCGCCCGTCACACACCATGGGAGTGGGTTACCAAAAGAAGTAGGTAGCTTAACCTTCAGGCGCTTACCACTTTGTGATTCATGACTGGGGTGAAGTCGTAACAAGTAACGG
+
+)'(*//84+.51167&-/+'-**,11*.20/496/*-/8249212441+(+..5376455211..0+.*+*76/2&5862-))+-4+)71/2:0*&1//110*(--62**08*((((.4/6./2-0/,*.04/462/0+-)',*/-)(,1((.,-/-.1;8:/.3-$3%545%'&)(-;///1,),'&$%$$$$%%%%,('$((,*.+3--.45520()).0'(*+,2/'-*-/187&9,;69+&0*+'+'%'++53)1),50+0&(-69:717:67:121./*2122%'*03678/1+$'*'%&#(&(01360,)*()''''-)2-104-*(%,+9-96++2-*.'(**//6592/0+((*,-0'-+-,)(6-'54.&(7531-1+///.))*+,/,-:,++'),)()+77;;++,.;<59*88/5.',,-/1/8,,17443021%),,-$')023;)++*+$-.5/,-+((%',1*'0)*&'((1.020'%'.-.+,,006./.-/223,1547::8::2/.,('*,1425.0&..:1<;86785<;2/./1/29:/,7:5,7**+,.,.24112510.,,0634598<848260--00284400)*+&,**0*-*+4-.+()&))('&*,4477-0,0+0++7<:1,,,,,:733654899991,/.7493:95722344(1.169;::8728///568790/15676+2*%'-,044/,5,3521544-/81'%')/,'*,,2/'&'*-))1,*2-),**%(*502-03162;141/2:):,./-+.0066::/550000782411++2*3)4,*070495552011;767596'//635+-,'(()9:,3/,*()('((+554034:6//.02765378*''''+.47887./*),)05674;87:66&&(51.1899:804*517*,(0--,)&+3457/8//.01166977405//1-/-3../,/1//017465:86(*)&*.+'3-'*05352;6285647.(422)',(*'+$&$)//28524520./,154859*)&'.9446'0(033+$&'&'&+&&)+,,,4030165-0663/8/.:2.0163..027;87975645496+-,-,-228241-,*+*-//,
@1b8ff0d2-8685-4548-a920-ba0760b2159c ch=412 read=86126 start_time=2019-12-13T10:11:31Z barcode=BC01 runid=2c9cf7bc05858273f10e7d7ec552fc0bd742dc3e
CCGGTTACCTTGGTGAACTGCCCCAACTGACCCTACCTTCGGCCACTTTACCTCCTTGCGGTTAGCTCACGGACTTCGGTATTGCCAACTCTCATGGTGTGACGGGCGGTGTGTACAAGACCCGGGAACGTATTCACCGCGACATTCTGATTCGCGATTACTAGTAACTCCAGCTTCATGTAGGCGAGTTTCATGCTACCACAATCGAACTGAGACTGGTTTTAAGTTTGGCTCCACCTCACGGTATTGCATCTCTCTGTACGCAGCCGGGTAGCAGCACGTGTGTAGCCTACACATAAGGGGCATGATGATTTGACGTCATCCCCACTGCTTCCTCCTGGTTAACCCAGGCGATCTCGCTAGAGTCCTCAACTTAATGGTAGTAACTAACGACAAGGGTTGCGCTCGTTGCGGGACTTAACCTTAACATCTCACGAGCTGACGGCAACCATACCACCTGTCACCTTGTCCCCGAAGGGATTTCCTCGATTAAGAGTAATGCAAGGGATGTGGGGTGTAGGTAAGGTTCTTCGCGTTGCTTCAGATTAAACCACATGCTCCGCTACTTATTGCGAGGTCCCGATGATCCTTTGAGTTTAATCTTTGCGACCGTACTCCCCAAGGGCGTCACTTAATGCGTTAGCGGCGGCACGGGGGCAATTTGAAATTACACCTAGTATTCATCGTTTACGGCGTGGACTACCAGGGTATCTAATCCTGTTTTGCTCCCCACGCTTTCGAGCCTCAGCGTCAGTTACAGCAGAGAGTCGCCTTCGCCACTGGTGTTCTTCCTAATCTCTACGCATTTCACCGCTACACTAGGAATTCCACTCTCCTCTCCTGCGCTCTAGATAACCAATTTGGAATGCAGCACCCAAAGTTGAGCGGGTGACATCCCGCCAATCATCCGCCTACGCTCCTTGCGCCCAGTAAATCGGATAACGCTCGCCACCTACGTATTACCGCGGCTGCTGGCACGTAGTTAACCCGTGGCTTCCTCCTTGGGTACCGTCATTATCTTCCCCAGGGAACCAGAGCTTTACGATCCGAAACCTTCGTCACTCACGCGGCGTTGCTGCATCCAGGGTTTCCCCATTGTGCAATACTCCCCACTGCTGCCTCCCGTAGGAG
+
6726290.,/+,%$&&%(*&*&&%**--../:*+,8;9<8./12)--1)&*,/2,3+**5924...0.//1:0.-0(,)'&,--3/3*+),)0/49:877889/9;:9;:9875608,*.2-(,150:65:9:=:89;786796675.*'362/110/8/11553545.4,+,56:8487714971034<93('$'%&(+(*0,+3*+//.+-,-1750299+',(*37050446))'&('.+//--1.//3110.+41-+)$'$(+,&)*&%'%)++,-102+(''&)&''(('*)3,-163-/7434457<6111.(+&-/6:-&)%$'2*2223643,3+0&)%%)02-+'0125///0,.13575516/.2.5--*''),0:653:3305.)-31/8,,*/02668476;;4,0,1*-(('-,**))&(&%)./3557/+'(586;43(55/291789688190-1:7*)**'&$&+3-0)*,87380*)*-/07210/2(34564''(+))*3217-4)6+9;96;7222/+))1+1'%,-236)45---,--*/+'(*(%&&&/+,,-'0+(55*(&(%&)0.3:60/32;:3:5.74''2557:*6,-./99(.'(22++%$%(++1/432/.4-./1:425001,342(%&')'&'&'#"#%)-/6/)2687<9789739:,,-12/839366128+23,*,.966:321.*13.++--767-(***-;0.*,24346.,///8,20:4-+*3)*++%)+,3;829648;67984424;../-)(*0-124535/2/0975177-.2./+)/%''))12-)'+03436-/075835&44524-54271.+%(&)-1,,/&.$32,-/,,1+*-2//+2'))'#%'(/14&###1+)**++*.595.6*,,8,.*&*+/2/(..4-.*,(1/7897101++-7,25+-21636502-,-+20459.9+*$()-&,1,/&,./,+1-,48020.&&&(/+*+23377%5--.570876)'',.))*+-*'*+078...//2)'.4+.88:74660144144577:52;233:87:6216994<.5::+*0:00/8/5.-.-05;0-0568:878-8/)&(&6.('
@cd9bcb0d-8263-4b22-8b10-b9402ad3d2a9 ch=474 read=58003 start_time=2019-12-13T10:11:29Z barcode=BC01 runid=2c9cf7bc05858273f10e7d7ec552fc0bd742dc3e
CTCCACCACGGGGAGGCAGCAGTGGGAATATTGCACAATGGGCGCAAGCCTGATGCATCATGCCGCGTGTATGAAGAAGAAGGCCTTCGGGTTGTAAAGTACTTTCAGCGGGAGGAAGGAGTAAAGTTAATACCTTTGCTCGTGGCGTTACCCGCAGAAGAAACACCAGCTAACTCCATTGCGCTTAGCCGCGGTAATACGGAGGGTGCAAGCGTTAATCAGGAATTACTGAATAAAAGCGCACGCAGGCAGTTTGTTAAAGATCCAGATGTAGAAATCCCCGGAGGCTCAGCAGGAACTGCATCCTGATACTGGCAAACTTGAGTCTCGTAGAGGGGTAAATTCCAGGTGTAGCGGTGAAATGCGTAGAGATCTGGAGGAATACCGGTGGCGAAGGCGGCCCCTGGACGAAGACTGACGCTCAGGTGCGAAAGCGTGGGGAGCAAACAGGATTCTGCAGATACCCTGGTAGTCCACGCCGTAAACAATCGACTTAGGTTGTGCCTTGAGGCGTGGCTTCCCGGAGCTAACGCGTTAAGTCGACCGCCTGGGAAATGCAGCCGCAGGTTAAAACTCAAATGAATTGGCGAATTGCACAAGCGGTGGAGCATAATAGTTTAATTCGATGCAACGCGAAGAACATACCTGGTCTTGACATCCACACGGAAGTTTTCAGAGATGAGAATGTGCAGCCGGGAACCGTGAGACAGGTGCTGCATGGCTGTCGTCAGCTCGTGTTGTGAAATGTTGGGTTAAGTCCCGCAACGAGCACCAGCCCTTATCCTTTGTGCCAGCGGTCCGGCCGGGAACTCAAGGAGACTGCCAGTATTGATAAACTGGAGGAAGGTGGGGATGACGTCAGTCATCATGGCCCGCCGACCAGGGCTACACGTGCTACAATGGCGCATACAAGAGAAGCGACCTCGCGAAATAGCGGACCTCATAAAGTGCGTCGTGAACCGGATCTGCAACTCGACTCCATGAAGTCGGAATCGCAGTAATCGTGGATCCAGAATGCCACGGTAGGTACGTTCACGGAGCCTTACACACCGCCCGTCACCATGGGAGTAGGTTGCAAAAGAAGTAGGTAACAGCCTTCCCGGGAGGCGCTTACCGCTGTGATTCATGACTGGGGTGAAGTCGTAACAAAGGTAACCGG
+
*+3-%%)+,)06-%*+''/00/4030,0/,7-+,//-8/.750,109499411+()*')')).532210123673+-.)*/)/+4273.75/7,*//'&+(),:8/+-..92+01+3,/&((-:3137562-0+..-+679/.-+.,'*&)/-,5**.*%.+&''*3*00/-7/0/1%2&',/+-,++/7,+++*,,)&&(/-++(*+/412442/3.-.&3'2//2/..*&('31+'&').*/-2.153358;40192-(')+.,*-17'+'&02+/0892,6..4.03)'('+/.5'&&'',0+,-775773...**'&(+'((+-7687,)-2/**0'7*0/++4:431..-,5/0)20+,:98,+**+778;;0/5-6++0,-73/;/,,4,20)00600)/213+/,,*/'().57675798:30241+,,+402)(+-9<88&:-)4(%&+++.-/&+1)).8896631'*+172449*/&(()1(*((#*)(/**%*'&(*.270/.(1/2,6,(,5-,-/2601-.%0-5-48668:8752+('(')))**+6-3//&.,42784327,;;/3))-)1)1)%$$$%'))*'*,-4775/0/,+((*%06<:-88800/0+999744/.4--.,(,//620-*+*)+%.014+()&))-')),3:41-)*+,4430261++',#&()%,/386:886).02(*06574/.-./8667:955-'(*+87875;43409.+)6-*363856+./2*)-/5/('('%1**%23*(0.23/44.,219<888)221)7072,17-6008.1*/'*+3678923.''.)++.45,,./+,,+.*+,(/612566322/(().1:8))+./7+$&&',/515651-(*&))34876-5-,.6445422441++)++'(++,669461*%&&%))+-).,././36)+66622$&&$$&*3.8153.-1--/44/,--/5013171.,(0*4-*'&&)..71214,-0-1(,+084-/-+,,65'+%&%((-+)#&'('+*(')&,,1036528/+))(1+44,1+()*',+/.,-19:.%)*)-..2/0+,%&(*467&&)57(+2+2314/17'&0**-+18359223,0/.(-))/.01.0/0018)0,1257638
@543bea2c-3ef6-42f0-ae54-940f0c8ab511 ch=189 read=177223 start_time=2019-12-13T10:11:30Z barcode=BC01 runid=2c9cf7bc05858273f10e7d7ec552fc0bd742dc3e
CCGGTTACCTTGTTACGACTTCACCCCAATCATCAATCCCACCTTAGATCAGCTCCTTCCTTGCGGTTGAGCCACCGGCTTCGGGTGTTATCAACTCTCGTGGTGTGACGGGCCGGTGTTTTGGTAGGACATTCAACAGGCTGGAACGCGAGGACCAGCTGGTCGAAGTTTGCAGGCTAATCCGAGCGAGTGGTTTGCGGGGTTTTGCTTCACAAAGCGCTTTAAGCGCCACCATCGTAGCACGTGTGTAGCCCAGGTCATAAGGGGCATGATGATTTGACGTCATCCCCGCCTTCCTCCAGCTTGTCACTGGCAGTCGCTAGAGTCCCCAATAATGATGGTAGCTTAACGATGGGGTTTACGCTCGTTGCGGGACTTAACCCAACATCTCACGACACGAGCTGACGACAGCCATGCACCACCTGTATCTCATATGGCTATCTCTCCATCTCCTGGAGCCTTTATGAGTATGTCAAGACCTGGTAAAGGTTCTTCCACCGCGTTGCTTCGAATTAAACCACATGTCCACCGCTGGTGCGGGCCCCCCGTCAAATTCCTTTGAGTTTCATTCTTGCAGACACTACTCCAGGCAGGTACGCCGTACGTTAACTGCAGCACTGAACTGACATCCAACACTTAGTACTCATCGTTTACGGCGTGGACTACTAAATTACATCAATCTATTTGCTCCCCACTTTCGGGACTGAGCGTCAGTTGCAGACCAGATCGTCGCATATACTGTTGTTCCTCCATATATCTACGCATTTCACCCGCTACGCATGGAATTACGGTCTCACTCCTGGCTGCCTGGTTTTGCGGCACTGAAGTTAAACTTCGGGCTTTCACCACAGACCCTTGCTGCCGCCTGCTCCCTCTTTACGCCAATAATTCCGGATGGCAACGCACTACGTATTACCGCGGCTGCTGTACGTAGTTAGCGTGAAGCTCAATAAGTGCAAAGATGCTCAGCTGCCATTTCCTGTAGCCGCCGTTTCTTCCTTTATAACAAGAGTTTACCGTCGAAAACGCCTTCCCTTCACGCAGCGTTGCTCCGGTCAGAGGGAGTTTTCCCCATTTGCCGAAAATTCCCTACTGCGCCTCCCCGTAGGAACAATATCCTTTAATAGAAGGGTCGCGCAAGGCGCCCGACAACTTTCTTCAGCACCAGCAATGCGTAACTACAA
+
12(*,3'*2.6(,.%'))0164624.,'.*---.6;,78/+202/),%)%%../21042..1*.-6.2-&18/0:1.50173'35.,,,)(*+1./,+--/29587557/-/0'/''%')('**%$)(&%$+(%%%'%+&%$$%&$$#%'$(%&())&%$%&%%&(&'(.*),-,*10,&,/.'%/*'&''+-34.'-*,.*'*+%%&**&#%%&&''&%),&+)#(#''%'))*(&#$'((./1///+,,/5-*,:33,-,0+5:8,10.///.:8--45/79:61360*293476*.1,+,/61674775445766'()0')++.66++'&)7,,+.-41)'('*1-1111(39203+),0212/70,&*/+*##$*&*.+,.95774.(+,*--.00200-',047/'07+/&*%)0/28301133685645&69787211./.0:3../057/(,)(*+,/+++,,6243',--/97589:<../18438+(#('%'+*-*+1-4%&+.+0:959-.,-)-2(&/,))&'&#&&&.-//3//,%&''&&),,53783&*/;-,67:58612$&)*$'('(*+((.**))&'%'&'%&(%++-31400/+*()$+)*.-,-+.:7/6)0)*)).*,+.1101+-059<2--3/-&5174765554.%-'&%'(''&)**(.0+$()2.-)$)(-3/*;:56(*&('-,.(+,;23021**--346296,/''%$%&***-%+//3-09797882..-.0734;-/*/0/*.//+&)+,2/&%+)'))-.+*(#%')%%%))-.39774./+&#$'%(%*()-+*1890(.2.1'33(07/'(.)$%&'16;.2/./444:222/-/.79*+.37-'($(&-*+45341,2133*00.%/%'#%&+--3/0:.35..-2.0-.--*,/125546/,.-/)&'#%&().*43,/*5%((%,,()+)'+,,.30+9;,3/&(**+-5-)2''88428.(&*)*,2)-*+%(*.62(*'&,(%*.-'*$'),259)770+-,.'-)+*&%*.5)*+12.*'',+%)4:8(232)+),),/10/53.-*.5*)+///..173048-+-1,&*()0,.//2%%*,+2+-'**''')$&'&')&)&&$('&&&''')-53+6;9233446.*/,45*3&(,-,&$%#&
@8b8bd302-c8b5-4292-8457-a8cc3e1624fa ch=274 read=79867 start_time=2019-12-13T10:11:23Z barcode=BC01 runid=2c9cf7bc05858273f10e7d7ec552fc0bd742dc3e
CCGGTTACCTTGTTGCGACTTTCACCCCAATCCTTTGTCCCTACCTTCGGCCGCTGCCTCCTTGCAGTTAGCTCACGGACTTCGAACATTGCCAACTCATGGTGTGACGGGCGGTGTGTACAAAGCCGGGAACGTATTCACCGCGACATTCTGATTCGCGATTACTAGTAACTCCAGCCTTCATGTGACGAGTTTCAATCGAACTGAGACTGGTTTAAAGCTTGGCTCCACCTCGCGGTATTGCATCTCTGTACCAATTTATTACGTGGTAGCCCTACATAGGGGCATGATGATTTGACGTCATCCCACCTTCCTCTGGTTAACCCAGGCAGTCTCGCTAGAGTCCTCAACTTAATGGTAGTAACTAACGACAGGTTTGCGCTCGTTGCGGGACTTAACCTTATCTCGACACGACTGACGGCAGCCATGCACCACCGTCACCTTGTCCCCGAAGAGTTTCCTCGATTAAAGAGTAATGCAAGGGATGGGTGTAGGTAAAGGTTCTTCGCGTTGCTTCGAATTAAACCATGCTCCGCTACTTGTGCGGGTCCCCGTCAATTCCTTTGAGTTTCATTCTTGCGAACGTACTACTCAGGCGGAGTACTTATTACGTTAGCACCGCAGCTGAACTTTGACATCCAACGCCGTACTCATCGTTTACAGCGTGGACTACTAAATTATCTAATCCTATTTGCTCCCGCTTTCGGGACTGAGCACGTCAGTTGCAGGCCAGATCGTCGCCTTCGCCACTGGTGTTCCTCCATATATCTACGCATTTCACCGCTACACGCCGGAATTCACGATCCTCCTGCACTCTAGCTGCTGGTTTCTATGGCTTTACTGAAGTTAAGCTTCAGGCTTTCTACAGACCGCACTTGCTGCCGCCTGCTCCTGCGCCCAATAATTCCGGATAGCGCGCACCTACGTATTACCGCGGCTGCTGGCACGTAGTTAGCCGTGGCTTTCTAATAAAGTACCGTCCTCGGCTACCATTTCCGTAGCCGTTCTTCCTTTATAGCAAGTTTACAATCCGAAAACCTTCTTCCTTCGCGGCGTTGCTCGGTCAGGGTTTCCCTCATTGCCGAAAATTTCCCTGCTGCTTTCCGTAGGAG
+
43+/.9+,-.2%4-$(-+)*('(%(+.+.,02'((%$&).('*.-199+308.3/,+'(/*15).(/70*,..00349233740('&)4./973*,++(2-+))*2342:;547*,-11.//6.)/*-2--0--576:0*.1/423555::::9:;8787233//2422452225/+,,+/0./,,/)-+)+-/,'-(+/-./..-.446:976<9/70%.22313887--:/1/1&*,-,4.//5442336375.%,-'$%##%&)$()*(0.*%%'()1*./,+.*()+*/193//22246391**3.4;98+,'',,8.6-:3.197889736+(++%(()230102..4071062.,.-0,/0721++.,3/;*-2657656;20149-*0*0'+&%&))*)**-/),-03//,--&-+'.50501*,,%%$%)-+/-,.,--57/,.4-%%*4-10/01.5.31*'(('/631/+(,/8060/**-.,11-090--0539<:6863;/00:4.,1-3/<996/)+016/013//.7.325)6++497,*/+*,*//10950139<<8/;</8/./,+-*'0-0-,,,,78;;6-**)(+3,+3.%.+2)/#&$'*'+(%-.-4:34::456752,2***-+-.-25505504;*&(&,--:9:799444/%&$-)00/04146+-/:**-,19*&)08./'781432***'((.1)+,2($$%*.5344;;897788495**,,0/49:9<;4/025%&')+03(&,.+')-+177;577--&,&''''-*1+)%&(*410/.)'&'$(+,2/-/3-10/./100)$%()(')*-/46/7/,9/1'+(-*)0760:5*%&(''+4-(*(*)-)-/35:58;32-.)+((+(,2-/31/.27/,.5/5,'***),+123474876;53843/73346124,+-.-.456024448884395-)*((*.//25:601/*+)&&%%%)*.19604-))#$$',00284''.))22)4/*)+01/06:63-,18;96:7:76:55423'.&0,.01-//4-628'0-(*8*-0(*,024/14..741*7-.2*($%$$$$%%''')+/*,*
@82cdbe44-e99c-4a25-a4e9-964a99e0e137 ch=465 read=41362 start_time=2019-12-13T10:11:20Z barcode=BC01 runid=2c9cf7bc05858273f10e7d7ec552fc0bd742dc3e
CTCCTACGGGAGGCAGCAGTGGGGAATATTGCACAATGGGCGCAAAATACAGTGCAGCCATGCCGCATTATGAAGAAGGCCTTCAGGTTGTAAGTACTTTCAGCGGGGAGAGGTGAGTTAATACCTTTGCTCATTGGCGATTACCCGCAGAGAAGAAGCACCGGCTAACTCCCGTGCCAGCAGCCGCGGTAATACAGCGGAGGTGCAAGCGTTAATCAGGTGCGGGCGTAAAGCGCACGCAGGCGGTTGTTAAGTCCAGATGTGAAATCCCCGGGCTCCAACCTGGGAACTGCATCCCTGATACTGGCAAGCGAGTCTCGTAGAGGGTAGAATTGGGTGTGGTGAAATGCATGCGAGATCCGGAGGAATACCGGTGGCAGGCGGACCCCTGGACGAAGACTGACGCTCAGGTGCGAAAGCGTGGGAGCAAACGAAGTTAGATACCCTGGTAGTCCACGCCGTAAACGATGTTGACTTGGAGGTTGTGCCCTTGAGGCGTGGCTTCGGAGCTAACGTTAAGTCGACCGCCAGGAAGTGGCCGCAAGGTTAAAACTCAAATGAATTGGCAGGGCCCGCACAAGCGGTGGAGCGTATGGTTTGTTCGGTGATGCAGCGCGAAGAACCGCCCACCTGGTCTTGACATCCACAGAACTTTCCAGAGAGATGGATTGGTGCCTTCGGGGAACTGTAAGGACAGGTGCTGCATGGCCTGTCGTCGAAAGCTCGTGTTGTGAAATGTTGGGTTAAGTCCCGCAACGAGCGCAACCCCTTATCCTTTGTTGCCAGCGGTCCGGCCAGGGAACTCAAAGGAGACCAGTGATAAACTGGAGGAAGGTGGGGATGACGTCAAGTCATCATGGCCCTTACGACCAGGGCTACACGTGCTACAATGGCGCATCCTGAAGAAGCGACCTCGAGCAAGCGGACCTCATAAAGTGCGTCGTAGTCCCGGATTGGAGTCACAACTCGACTCCATGTGAAGTCGGAATCATAGTAATCGAGATCAGAATGCCACGGTGAATACGTTCCCGGAGCCTTACACACCGCCCGTCACACCATGGGAGTGGGTTGCAAAAGAAGTAGGTAGCTTAACCTTCAGGGGAGGGCGCTTACCGCTTTGTGATTCATGACTGGGTGAAGTCGTAACAAGAGTACCGG
+
00510(3'42,/1.034//,,05,*-2041.,-..823;443/791&&&((*3-/.*-0.4482//%&.-.,2.&)(++57561*3/7:+.4--2-))+,)'))-42('(&(,&#%))('+)$'%$()*+-,$-%1'0,%4).05,)*//)')+$*)(*)1.-.--.5...-(*./5,,-.-..)*+.2+;+,+-%''/1-0+)34::5765846451-.2./&-.*+)32*(*++%)%+..78294965<4/..3'&(1,&('(/.*,59,*,()*1(4+8;78:70-(''('+0,('+,/0/414.0,'('&*-.',.25*)))'($(&'+(**(&%$()00/76213'1'%')+..7*3++0+*8/5;;4:11+'))-+4/&452,-.748+)*&*,((,86657,.8431,+.,+*1-59)))+5606(&%'.-,(..4:<833:988261'((,96:;<4/..,((#'&/**10--0,7./,8:*)+,-73/--,71106)0+---1*-*1-8-2546684-('#)*&'&&'(+0*.,(50792-+,')6,2642*-../-2&/2,+1(()**'**/.97790.2&*$'+3/5+&.-+(&$%'/-11&/--/+('')+'$%&''.5/4-441:2126671-,)0+.('+))+))***+-:84-;-5-./14186)6:-.3./3,((.-68.56676:9856/6...01658-*---&)+./4.3/.,..74/12;12029661/7.('++/3''+,/364741,-70+00'.3,3-,7;8865832'0+31&,/(..04:47*+,*(&.(%2,++,34'.+-,*--*2)3/2:70/47766751--05796*(('1-)*(')*23;23-1-3**'((3574/05442.-)*'&$'%&)/%'($)--1501+)&449+43953010-./82+,14./.24:719.)./*9-/0&())&)(,+0/024606**)(+-2./0.+)(+4+.,++.321,'%()+324768:+)+,4111;.'.+/23)%(+&',$&&%&'*,4;81;8+,44211701,)*&''/6558573:8+&+*(**1+*)''&&,&2-.41%,7+)'+01*/-7-,1-&*,-0-/798:700110236++*,0+.4631.'-*&$'*,48/.
@2848e5dd-d6c5-4a4d-b51f-e30359936fa3 ch=405 read=76023 start_time=2019-12-13T10:11:20Z barcode=BC01 runid=2c9cf7bc05858273f10e7d7ec552fc0bd742dc3e
CCGGTTACCTTGTTGCGACTTCACCCCAATCGCTGACCCTACCTTCGGCCCGCTGCCTCGCGCAGTTAGCTCACGGACTTCGGGTAATGTGCCAGCTCATGGTGTGACGGGCGGTGTGTACAAGACCAGGAACGCATTCACCGCAACATTTCTGATTCGCGATTACTAGTAACTCCAGCTTCATGTAGGCGAGTTTCAGCCTACAATCCGAACTAAGGACTGGCTTTAAGTTTGGCTCCCACCTCGGTGTGCATCTCTGTACCGAAAGCCATCGTAGCACGTGTGTAGCCCTACACGCGGGGCGCTGATGGTTTGTACGTCATCCCACCTTCCTCCTGGTTAACCCAGGCAGTCTCGCTAGAGTCCTCAACAATGGTAGTAACTAACGACAAGGGTTGCGCTCGTTGCGGGACTTAACCTTAACATCACGGCGAGCTGACGACAACCATGCACCATCACCTTGTCCTCGAAGGGATTTCCTCGATTAAAAGAGTAATGCAAAGGATGTCAGTGTAGGTAAAGGTTCTTCGCGTTGTTCGAATTAAACCACATATCCCGCTACTTGTGGGTCCCCGTCAATTCCTTTGAGTTTTAATCTTGCGACCGTACTCCCCAGGCGGAATGCCAATGCGTTAGCGGCGGCACGGTGTTGAAACCCCACACCTGGTATTCATCGTTTACGGCGTGGACTACCAGGGTATCTAATCCTGTTTGCTCCCCACGCTTTCGAGCCCCTCAGCGTCAGTTACAGTCCAGAGAGAGTCGCCTTCGCCACTGGGTGTTCTTCCCTAATCTCGCATTCACCGCTACACTAGAATTCCTCTCCTCTCTGCCTCCTAGATAGTTTGAATGCAGCACCCATAGGTTGAGCCCGGGTATTTCACATCCCATAATCATCCGCCTACGCTCCTTTACGCCCAGTAGATGGATAACCTCGCCACCTACGTATTACCGCGGCTGCTGGCATTAGTTAGCCATTAGCTTCCTCATGGGTACCGTCATTATCTTCCCCAAAGAGACAAGGCTTTACGATCCGAAACCTTCATCACTCACGTTGCTGCATCAGGTTTCCCCATTTATTGCAATATTCCCCGCTGCTCCGTAG
+
40)/.8+2.5-,/6%()&*362(0.6(-*+.%&.+,.;1,.24289432:++09:776.*''(%',4&44:9578:245;522..'$''-+.70,/..%0*04/1145)645,.,(.-0,-(/,-3:(624553548<756;.34/32,8-//576;6//1004&+*(+/11123/*-,/72,3//0282-,.+9:814481457;72,*.-)-&+'.,.+5,+-44/0,-32,0)*.1(&2,51%%'$(%(*/17654202*(-+((+74980-'))'+-331,(%)+.*)+,++%&$*4+*%$$(&%&,*+&&#%'(/060482,3:::862.1/22--/+.+/,-.0167522'%+)&&&'-)(+.-108/03+*++,422231.1454*7,0.--233463;331;7311201(&$$&(&)**'+--,((.222-1.'186:<77)(%,*%(*$'''*,-/%-2405+(*&72+13.28137/6/+)*-+/+,,748'0-125/1--055241045+.7/8659.*-+0+$+1.(+,3,5;596,,&)%*+.-+034312/,*)-)023.+246:7;711:70-/0<<3/61./5.0188:3711.1;:2.248+.4.-(0,./300,.*))*4//0.,)().),1105;7162-)+,.81/7554;74665267)*&,%+-241552*.&+0/.//556;7:9893<9.../01,*,-30;5/+.)0/+*.1-+/0074429232352*)),(*-/01334:3;389<999.7/0/3;.+,,.))/4454501.9;1-06.288840.-),*2+3/'*+.1...-)*,,+5))*//+++,./&&04.0./.,/,$$$%()))()++6,+,)*)/;.+...,74'#''8*325756:<:6744382,82-02.5)(%.&&''')))3+*&)+,*)$''*+-((&'*(*3/2.:000918-.&*&(*7+*)2(+),+,3483/..&)')*-,6/013.:///8726:9049/))+*0-'(*((44(+''20*)-*-030889:9,-/)&%%&4)-344442040.<049;2,2:.(*/,-.2219.9<;,'4.+-))3+0*+
@23fd31aa-02e4-4356-8bdb-e239c6784038 ch=257 read=66320 start_time=2019-12-13T10:11:19Z barcode=BC01 runid=2c9cf7bc05858273f10e7d7ec552fc0bd742dc3e
CTCCTACGGGAGGCAGCAGTGGGGAATATTGCACAATGGGCGCAAGCCTGATGCAACCATGCCGCGTGTATAACTTCGGGTTCTGTAAAAGTACTTTCAGCGAGGGAGGAAGGGAGTAAAGTTAATACCTTTGCTCATTGACGTTACCCGCAGAAGAAAGCACCGGCTAACTCCGTGCCAGCAGCCGCGGTAATACGGAGGTGCAAGCGTTAATCGGAATTACTGGGCGTAAAGCGCACGCAGGCGGTTTGTTAAGTCAGATGTGAAATCCCGGGCTCAACCTGGGGAACTGCATCTGATACTGGCGAAAACGAGTCTCGTAGAGGGGTAAATTCCAGGTGTAGCGGTGAAACGTAAGTCTGGAGGAATACCGGTGGCGAGCGGCCTGGACGGAGCGACGCTCCGGGTGCGAAAGCGTGGGAGCAAACAGGATTAGATGCCTGGTGATCCACGCCGTAAACGATGTCGACTTGGAGGTTGTGCCCATGAGGGGCGTGGCTTCCGGAGCTAACGCGTTAAGTCGACCGCCTGGGGAGTACGGCCGCAAGGTTAAAACTCAAATGAATTGACGGGGGCCCGCACAAGCGGTGGAGCATGTGGTTTATTCGTGCAACGCGAAGAACCTTACCTGGTCTTGACATCACGGAAGTTTTCAGAGATGAGAATGTGCCTTCGGGAACCGTGGACAGGTGCTGCATGGCTGTCGTCAGCTCGTGTTGTGAAATGTTGGGTTAAGTCCCGCAACGAAGCGCAACCCTTATCCTTTGTTGCCAGCGGTCCGGCCGGGAACTCAAGGGGCTTTATTGATAAACTGGAGGAAGGTGGGATGACGTCAAAATTCATCATGGCCCTTACGACCAAGGGCTACACGTGCTACAATGGCGCATACAAAGAGAAGCGACCTCGCGAGAGCAAAGAAGCGGACCTCATAAAGTGCGTCGTAGTCCGGATTGGAGTCTGCAACTCGACTCCATGAAGTCGGAATCGCTAGTAATCGTGGATCGAATGCCACGGTGAATACGTTCCCGGGCGCTGTACGCACCGCCCGTCACACCATGGAATTAGGTTGCAAAAAGAAGTAGGTAGCTTAACCTTCGGGAGGGCGCTTACCACTTTTGTGATTCATGACTGGGGTGAAGTCGTAACAAGGTAACCGG
+
--0.,-2*9-+0,0142/33478)196090.-,-.62391.)+/6,.3/-,,+//)-.-/187798876/*&$'***/-519,,,)-9:/,..,/.8,&,,,%.3((.,0-..)&&&+74**401,-/2+55+,0.')''(5-6.,58(%*((-+%+)'%'),)&'++3/2248-.14:51/.-2,00/5,2...8,0+/*-,/0202-8,6*00),+*.+0128:752106/-27/-.$,$-(1038;:01334/48%&'''*%-)()01,1453362752,--/*&%+*)+,,;3213,+,)($$*('()'&,,-),3540%557,+.*5-720.342/**,--50+/5*)++*('&&*620,)()*/63/0004/*,'+/44723966)+&#%))510/5')4:0,+(-.**0499;3--.1;&643-*1,/&()%-5-.,2/03482334;9:97-2/011496*-///-/2/0:/000;9*.--,2*,+--70.130/1-)-.1170221/6-/,22.22.06<::84,&'**-1635*-/,-07:396,*,-),+)%+'2+00529;:/-:+*,-.3:5849400(*)0.*)+0/-%$)4,-/+//20.0104**/3+-')+6)-%*$%*(*-134,-03//,,9;8/4/..-.4465:5/5035577-:55401--1*-2&(016560000/,)++-3789----.77/6/&.*+763.6.4062;1+*0060*..'8$*'()$,,'/1/*9101-,2-,5;56:4271920,/0072:716118,,(/1-(&))'*-,-.9<89891.4..6-4115.*+16777+,+'($++013254348'$$#%'(060,/473,()'')1267771:/-,//377877;,)+&**(*776657580*)()+:0*%(')0-749986563;4*-456886989:14*4'3-2++,.66653521213663.,//200+-*-0-,3400..,4---3269745&(1/07+*+1:777:9474//.)*,+**&&)&,)/%-/38,:5,)....-/5&+'+**0*',/.9+.0882,&**()+,42-()'*,.13252&6-*/840.,0,+36.308:*-0367;3,0.-273472-..6/01456423/,1-286.70
@db472ae6-774f-4983-ad0f-c8a9ad41a86c ch=332 read=81080 start_time=2019-12-13T10:11:19Z barcode=BC01 runid=2c9cf7bc05858273f10e7d7ec552fc0bd742dc3e
CCGGTTACCTTGTTACGGCTTCACCCCAGTCATGAATCCACAAGAGTGGTAGCGCCTCCCGAAGGTTAAGCTACTACTTCTTTGCAACCCCTCCCATGGTGTATGACGGGCGAGGTGTGTACAAGGCCCGGAACATTATTCACCGTGGCATTCTGATCCGATTACTAGCGATTCCGACTTCGTAGGTCGAGTTGCGAATTTCAATCGGACTACGACGCACTTTATAAGGGTCCGCTTGCTCTCGCCGAGTCGCTATCTTTGTATGCGCCATTGTAGCACGTGTAGCCCTGGTCGTAGGGCCATGATGACTTGACGTCATCCCACCTTCCTCAGTTTATCATGAAGTCTCCTTTGAGTTCCCGGCCGGACCGCTGGCAACAAAGGATAAGGGTTGCGCTCGTTGCGGGACTTAACAACATTTCACAACACGAGCTGACGACAGCCATGCAGCACCTGTCTCACGGTTCCCGAAGGCACATTCTCATCTTTGAAAACTTCCGTGGATGTCAAGACCAGGTAAGGTTCTTCGCGTTGCATCGGAATTAAACCCATGCTCCACCGCTTGTGCGGGCCCCATCAATTCATTTTGAGGTTTTAACCTTGCGGCCGTACTCCCCAGGCAGTCGGTAACGCGTTAGCTCAGAGCCACGCCTCAGGGGCACAACCTCAAGTCGACATCGTTTACGGCGTGGACTGCCAGGGTATCTAATCCTGTTTGCTCCCCACGCTTTCGCGCCTGAGCGTCAGTCTTCATCCGGGGGCCACCTTCATACCGGTATTCTCAGATCTCTACGCATTTCACCGCTACACCTGGAATTCTACCCCTCTACGAGACTCAGCTTGCCAATTGTGAGATGCAGTTCCCAGGTTGGGCCGGGGATTTCACATCTGACAACAAACCGCCGCGTGCGCTTACGCCCAGTAATTCCGATTAACGGCACCCTCCGTATTACCGCGGCTGCTGGCGCAGGTTAGCCGGTGCTTCTTCTGCGGGTAACGTCAATGAGCAGGTATTAACTTTACTCCTCCCCGCTGAAGTACTTTACAACCCGAAGGCCTTCTTCATACACGCGGCATGGCTGCATCGGGCTTGCGCCCGTTGTGCAATATTCCCCACTGCTGCCTCCGTAGGAG
+
7*),.9%*,-3-/5./.-4596)3+*%()3/-.-.956'(+-/((*),*,-(*,/712'(+.2.70:66%))((%&)+876;41-0(33/++-4/./48666**/+54:8+*%'*)+212789421/2/.40/-&''%'*+,06142:566<94446,+*./854////038;393267:6*5&.+,.('.02..*$#(*)(18.7.:5:8657774-*+,23'(*))---33.,,/)*/2140..(%++.-,.(.,040*./0579:<75/)%%&&&(-0+*((*3-.29:8+5)-/3+5'()+,..*,*)+968::+;7.(4/412003.0/:9.+,$%'((,,018-*1+**368/(&),01+.&&)),/7:--',2:,/05526,/--705/44:689432;55/6.2()(--/780-0120/%-&'),1345715.246,7)2*11008132222+./89;984/05.0/*-+08,-88:77<3,098.-./-./47;44123+,-01:33:.0)3-9;9:<845234347//,+&)')04./5*,00:;85030--4,.054&30394*'-0,5/;718;;,0()*/8;..'.,/-+,,7593702,279,-249*875/21375.--.,,+233+')'0.,--2957,(..*/$')+,705*8,66788369-36.).+20032802,%+*'.330115/60-3)*,3<0/2.764+.1+,+100,-'233378:8:0////5;8.0:))4:8,..+120:4&'(,5-72.28*,1++/332/,',+-+1;0.37:56716*351.-0)1,5.*473/01+(/0/4556**((+-.96/'2(,,%')1279,88;/0))/0310'4.2&,)*$3.((),,,,(('&,616:68;21+*)-.31.'(%#(+/6,++-146:5712383(,%$')-4.-00+/,..(++)+/52236/:/,)1./161//46+52...6.37989951)),53437-4-.,,*,*--.07/6,172&)*+,(,:4-)0-+*(')+-030*.0/12-())2-797;76;:860/(.-1194-./95712011(50-+.*4/48*'04///33200203130&**)(5)+1,38+.)5*-%
@c57685ad-85c7-4ad3-9e4d-3f73800a9da8 ch=338 read=68546 start_time=2019-12-13T10:11:13Z barcode=BC01 runid=2c9cf7bc05858273f10e7d7ec552fc0bd742dc3e
CTCCACGGGAGGCAGCGGTGAAGTGTGCACAATGGGGAAACCTTGATGCAGCAACGCCGCGTGGTCGACGAAGGTTTTCGAGGATCGTAAGCTCTGTCTTTGGGGAAGATAATGACGGCGCAAAGGAGGAAGCCACGGCTAACTTACGTGCCAGCAGCCGCAGTATTAATACGTAGGTGGCGAGCGTTATCGGATTTACTGGGTAAAGGGCGTAGGCGGATGATTAAGTGGGATGTGAAATACCCGGGCTCAGCAGGTGCTGCATTCCAAACTGGTTATCTAGAGTGCAGGAGAGGAAGTGGAATTCCTGGTGTAGCGGTGAAATGCGTAGAGATTGGGAAGAGCACACCAGTGGCGAAAACTCTCTGGACTGTAACGACGCTGAGGCTCAGCGTGGGGAGCAAACGAGTTAGATACCCTGGTAAGTCCACGCCGTAAACGATGAATACTAGGTGTGGGGGTTTCAACACCTCCACGTGCCGCCGCTAACGCATTAAAGTATTCCGCCACCAGGAGTACGGTCGCAAGATTAAAACTCAAAGGAATTGACGGGGACCCGCACAAGTAGCGGGCATGGTTTAATTCGAAGCAACGCGAAGAACCTTACTATGACATCACCCATTACTCTTAATCGAAATCCCTTCGGGGACAAGGTGACAGGTGGTGCGGTTGTCGTCAGCTCGTGTCGTGAGATGGTTAAGTCCGCAACGAGCGCAACCACTTGTCGTTAGTTACTACCATTAAGTTGAGGACTCTAGCGAAGTGCCTGGGTTAACCAGGAGGAAGGTGGGGATGACGTCAAATCATCGCTTTATATGTGGGGCTACACACGTGCTACAATGGCTGGTACAGAGAGATGCAATACCGTGAGGTGGAATGAGCACCAAAACCAGTCTCAGTTCGGATTGTAGGCTGAAACTCATACATGAAGCTGGAGTTACTGTCGCGAATCCAGAATGTCGCGGTGAATGCGTTCGGGTCTTGTACACACCGCCCGTCACACCATGAGAGTTGGCAATACCCGAAGTCCGTGAGCTAATGCCGCAAAGGCAGCGGCCGAAGGTAGGGTCAGCGATTGGGGTGAATCGCTGGCTAAAAGGTAACCGG
+
.022')'57*+41/.5'.-%.+*0*0*,-33:9761*&))(-.-,,--8../062/18012**%&$)(+--1+2/;:41,+,2-483582-02986525;;.77-,1,01493'%&'$#%)/4()-)+,*/',.--.*-+.*)*(+,-/0445+7,34)')%(,,,0.*.1:87977525002696795.6)/)57-+*)**'&+3)*.2/6773978<9:979997495;994./,.751+5/*168888,&.'/6667863149++.5556;93:333541/0126/7.,,*.''%'(+)+*0*3/(((+*())+-6/7/5-*)...+,,++20&,,,)'('*+-.09*//.5**,+.,&&)-.16:7867.-.)*&1-355-/0,,,+++,44+5*).0245/'((2.1(.+,.5/-04/.,,/5+*-586547;52.*,,.*-&'()*(+',)67;00;/6(2-348551)++-08:78930+--+,.(**/3-(+.099:468)+-*,*%'(*62501&))((*2*8;<569:8:.+)))0,1-213:35397++*./++-+00+1--,.//,9<398:5,2-,-7/63++3.&*+,))&%$$$%%%(*+0+1.-)3+*+//243542.+*+')52.65,79.262,.+++23.0+,0)(&%)*,836977700000677551233/+,%()0,*&),,%+0774465'7*++)%&-+./3-8,+)20-13688,*4--'))''3225442001(),&&()3::;/1/1.2.068..2,4-5/*263142233399;1//381&'&((+.1.-*&),...00./(*-/05526383-.,''*&'/51,**)*//,5..-381+,(/'(-**%$&(%'&+&786-3/266646%,)7.4206442168780.1(+2.&(*+,.,2-*+222'*3-,++'(*(20.2.3')*386596351835173%())48'130-0.-.12/0*4017::4660/)**+*--+*+-0..*.9.)01*),.+-2,*,210/23,)%(**./7%+'%',7595.*,,'**((.1+01684.8.647)$%%$().()%&%%+65)..2387:13
@ded0db3d-21c5-47da-bcdd-16ed078d6ad7 ch=236 read=141145 start_time=2019-12-13T10:11:04Z barcode=BC01 runid=2c9cf7bc05858273f10e7d7ec552fc0bd742dc3e
CTCCTACGGGAGGCAGCGGTGGGGAATATTATTGCACAATGGGGGAAGCCCTGATGCATAACGCCGTGGTGATGAAAGGTTTTTCGGTTCGTAAGCTCTGTCTTTGGGAAGGTGTGGTACCCAAGGAGAAGCCGCTAACTTCGATGCCAGCAGCGCGGTAATACGTAGGTGGCAGGCGTTATCGGATTTACTGGGCGTAAAGGGGCTAGGCGGATGATTAAGTGGGATGTGAAATACCCGGGCTCGACGTTGCTGCATTCCAAACTGGTTATCTAGAGTGCAGGAGAGGAGGTAAAATTCCTAGTGTAGCGGTGAAATGCGTAGGGATTAGGAAGAACACCAGTGACGAAACTCTCTGGACTGTAACTGACGCTGAAGGCTCCAGCGTAGAGGAGCAAACAGGATTAGATACCTGGTAGTCCACGCCGTAAACGATGAATGGGGTTTCAACACCTCGTGCCGCCGCTAACGCATTAAGTATTCCGCCTGGGAGTACGGTCGCAAGATTAAAACTCAAAGGAATTGACGGGGACCCGCACAAGTAGCGGAGCATGTGGTTTAATTCGAAGCAAGCAGAAGGCCTTACCTACGCCATCCCCTTGCATTTTCTTAATCAATCCTTCGGGGACAAAGGTGACAGGTGGTGCATGGTTGTCGTCAGCTCGTGTCGTGAGATGTTGGAGTTAAGTCCCGCAACAGGCGCAACCCTTGTCGTTAGTTACTACCATTAAGTTGGGGACTCTGGCAGAGACTGCCTGGGTTAACCAGGAGGAAGGTGGGGATGACGTCAAATCATCATGCCCCTTATGTGTAGGGCTACACGTGCTACAATGGCTGGTGCAGAGGCCGATACGCCCGGGGTGAGCCAAACTTAAAACAGTCTCAGTTCGGATTGTAGGCTGAAACTCGCCTACATGAAGCTGGAGTTACTAGTAATCGCGAATCAGAATGTCGCGGTGAATACGTTCCCGGGTCTTGTACACACCGCCCGTCACAGAGTTGGCAATACCCGAAGTCCGTGAGCCCCAACCGCAAGGAGGCAGCGGCCGAAGGTAGGGTCAGCGATTGGGGAATGAAGATCGTAACAAGGTAACCGG
+
-//13560:2+20/5665;8,&('(-.,/2+1/****39788:7+(-+19+++/011+)).-*.1,+-42**/,/0),+0739+/&0$')'-15+.13986.4:.283(,&)'($%*,(*1,-,,+('%%()'#%%%%$&%'&&),76.--++-/0/9.0222988+2,+5/-%&334282/1++'9/*+339;::93:4.)4,)&(%/62495692322/-31:;9978237/--55-1223250&.()+,-211/19.0-7666741801155334455.23(*)-+'+)(-/,,4:4311487,,,+34430:2--;;3..()#3).45/2..1--/8222-+%%&&%)),-*56:698611+($'%(*+--+(--+//()*,-0+**,(((*692*)57.*-)+-0*17**32''*+3,.67941493-)&''%$"%)..+85766200*%)()***(,8+..3,*(*(-7/8,334:7967:640)%'(%/467822*'%)-)6:;20111:/)-(0/5/33)18917<5,-***&&'%+*(,$(*541124,985;7<6-/,+-,'$%&$%&&&&$'&'+/)'($&&''+&&().*/+.2//-/701,%%&$%-*.2*050+.,3(-+)+57,1++3759::;::88443355/4/,-++-12164.*.442903%&+.-3,,97)).005++,/05545;13101:80;.--822-./.+1.7,,2-+(212343-''&&''),99::;97841:59497:/-5-1:2:56:;6596220/3795001550/&056/*53332/((*/,2,-+&(,-464344:8%443/2,&**()'&$##&'$*'/)(*253+,'(+059610-385()&',/12/24:7695/:/0/7999/6:--898;<94444/8...88.-*;--.200.2.//''*++*,&',,++0316*-,-,)+)+*,/.0-'.5,+-9.1+*&(&*-(.)'&%'&&&&(*.02/,50/.3;4,-.*,13*+,*%)-*(*10..42--5)*)*,-,-110.0.-0,/&((*-+/32(*,,62-&%*)*&$$&(./1.-26-538;8.'/
@060a54b8-c551-46d0-a016-de2c5fda830e ch=400 read=78841 start_time=2019-12-13T10:11:03Z barcode=BC01 runid=2c9cf7bc05858273f10e7d7ec552fc0bd742dc3e
CTTGCTCCTACGGGGAGGCAGCAGTGGGAATATTGCACAATGGGCGCAAGCCTGATGCAGCCATGCCGCGTGTATGAAGAAGGCCTTCGGGTTGTAAAGTACTTTCAGCGAAGGGAGGAAGGGAGTAAAGTTAATACCTTTGCTCATTGACGTTACCACAGAAGAAGCACCAGCTAACTCCGTGCCAGCAGCCGCAGTATGCGGAGGGTGCAAGCGTTAATCGGAATTACTGGGCGTAAAGCGCAGGCTGTTAAGTCAGATCTTTGAAATCCCAGGCTCAACACAGGAACCTGCATCTGATACTGGCAACGAGTCTCGTAGAGGGGTAGAATTCCAGGTGTGGTGAAATGCGTAGAGATCTGGAGGAGGAGGGAATACCGAGGGAGGTGGCGAGCGGCCCCCCTGGACGAAGACTGACGCTCAGGTGCAGCGTGAGGAGCAAACAGGATTAGATACCTGGTAGTCCACGCCGTAACGATGTCGGCTGGAGGTTGTGCCCTTGAGGCGTGGCCTCGGGCTAACGCGTTAAAGTCGACCGCCTGCCAGAATGCAGCCGCAAGGGTAAAAACTCAAGTAAGATTGACGGGGGGCCGCTGGCGGTGGAGCATGGTTTAGTGCAACGCGAAGAACCGCACACGGTGCGGCATCCGAAGTTTCAGGCCGGAAACGAGCCGTGAAAGGCGGGTTGCTGCATCGTCAGCTCGTGTTGTTGTGAAATGTTGGGTTAAGTCCGCAGCAGGCGCAACCTTATCCTTTGTTGCCATACCGGCCCGGGAACTCAAAGGAGACTGCCAGTGATAAACTGGAGGAAAGGTGGGGATGACGTCAAGTCATCACTTATTGCTGACCAGGGCTACACGTGCTACAATGGCGCATACAAAGAGAAGCGACCTCGCGAGAGCAAGCGGACCTCATAAAGTGCGTCGTAGTCCCGGGTTGGGTCACGCTCGACTCCATGAAGTCGGAATCGCTAATCGTGGATCAGAATGCCACGGTAGGAATACGTTCGGAGCGCCTTACCGCCCGTCACACCATGGGTGGGTTGCAAAGTGGGATAGCTTAACCTCCCGGGAGGCGCTTACCACTTTGTGATTCGCGGTGACTGGGGTGAGAAGTCGTAACAAGGTAACCG
+
)-($%)-0,-24:;*+1621,5+++(++)----0-*'')*+&/.-))1614;:996..+&&&,+,75.,)))-265/2)*(*,.3466-;7/60/2:++(*,1;7....(%&,.*(/+/-*1,&''(4/203/3-/1-+.,)124(/,,,2.4.*00%)()/.&**'**/-*,-),)))/--12220*-,.01*/&&-'''''+++1(*+368,-..;+9,/(4.326/55985//*-3.).*/).-,)%/+/--.2,,32$&&%%(*,)-1+%,/.67/,0-.(-+/('&&(*.02,)*,.289:,0%)&',.1/413.,&.05**-&+++1+/*/.*)$&(-.087016.)&$%&,-343/*+)&-+',,(++1353*&-**&(*&&0.,++*1.50486/'+2.1(%'%/-..///0/1./876-)''+,+(+)&)+3-%*'.6-3,((1/579*+5555672*+/43%,##$*..0/4+(('(0*.01723169.+1---.-201+.+)-)/+,&&$)%-+,315++.67/4401,('$&%(&(&+-07891111)-&%',/,&((-,)$&''&(0*004.))71*23')%'''+6289-.)')')29810.*,+,301&',)*,,'&*(**+-0-'('%)&'-('%$(/81)$))(&('%$#$&(.+,&-&&)+%**&/++(**'((%')*+0&'*.-).*+0)*-(('%)-&'*8-2339693145)+/$8&(64,*5)0,-3122+-80,38/01$&#&'+007)2-.+),466:+0.*--0678;-.+++,.82333-)2--3++4-/26,665687471-04+*++'&*'%&%&(*))*72*22/,+*&(().1.-.1:2230/.)/..74''((+**-/24240./.+-,&037)4.559:771-47--/58799795647''.2*(&&..(+$(&((,.)**00.0-/-+++1,.,-002**')'06,-.//7-0::8:;67044&%')11150341'.(&,&'%'%%','24-)5310/070313+&%*2366562,&&%***.,++*+-1-315/)7:3+*++-,5,-88*,.3-*(**-*+$(&&&&&)*465/-.,'+)&)-/6::99;+705:998
@16cededf-fec2-4188-88b2-0af1ee12db77 ch=414 read=72053 start_time=2019-12-13T10:11:02Z barcode=BC01 runid=2c9cf7bc05858273f10e7d7ec552fc0bd742dc3e
CTTGCTCCCTACGGGGAGGCAGCAGTGGGGGCTATTGCACAATGGGCGCAAACCTGGTCGCTGTAATACCCGCGTGTGAAGAGCCTTCGGGTTGTAAAGTACTTTCCGGCGGGGAGGAAGGGGTAGGTATACCTTTGCTCACTGACGTTACCACAGAAAAACACCGGCTAACTCCGTGCCAGCAGCCGCGGTAATACGGAGGTGCAGGCGTTAATCGGAATTACTGGGCGCGCACGCAGGCGGTTTGTTAGAATCAGATGTGAAATCCCGGGCTCAGCCTGGGAACTGCATCCTGATACTGGCAAGCTTAGTCTCGTAGGGGGTAAATTCAAGGTGTAGCGGTGAAATGCGTAAATGGAGGAATACCGGTGGCGAAGGCGGCCCCTGGACCCGAAGACTGACGCTCAAGGTGCGAAAGCGGTAAGGGGAGCAAAGCAGGATTAAGATACCCTGGTAGTCGCCGTAAACGATGTCGACTTGGAGGTTGTGCCGCGAGGGCGTGGCCTCGGGCTTCTTGCCGTTAGTCGGCCGCCTGGGAATACGGCCGCAAGGTTACTCAAATGAATTGACGGGGGGGGCCGCACGAAGCGGTGGGCATGTGGTTTAATTCGATACGCGCGAAGAACCTTACCTGGTCTTGACATCACGGAAGTTTTTTCAGAGATGAGAGTGTGCCTTCGGGAACCGTGAGACAGGTGCTGCATAATGGCTGTCGCCAGCTCGTGTTGTGAAATGTTGGGTTAAATTACCAGGCGCAACCCTTATCCTTTGTTGCCAGCGGTCCGGCCGGGAACTCAAAGGGAGACTGCCAGTGATAAACTGGAGGAAGAGGTGGGGATGACGTCAAGTCATCGCCAAGCCCGCCCACGACCAGGGCTACACGTGCTACAATGGCGCATACAAAGAGAAGCGACCTCGCGAGAGCAAGCGGACCTCATAAAAAATTACGTCGTAGTCCGGATTGGAGTCTACCGAAACTCTTCGACTCCCATAAAGCCGGAATCGCTGAAGTAATCGTGGATCAGAATGCCACGGTGAATACGTTCCCGGGCGCCCAGCCGCACACCGCCCGTCACACCATGGTGGGTTGCAAAAGAAGTAGGTAGCCAACCTTCGGGAGGGCGCTTACCACTTTGTGATTCATGAGCTGGGGTGAAGTCGTAACAAAGGTAACCGG
+
(,('(.-6)+06'4:-+061223(4651.,('(,/1.-*,/1./3//#&29.-(*.'4/++((()-+-05++31-+&'*((.+04245*988;42566/1,))&(-((+//6;.',+)((,.&'((((&((/5+88,,6522344890:+.-%&-,22,,(',.-*+++.1,-095668;2//-,13**('+02//1/6),--((%&%')4-6,//$*(&6))*4&'/***)*)**-)),,.8/3)(+.&'()).*+497745;1.562)++)+*+&5+789+2++6///+-&'(//00341/.1%'()*+41)/3450.241,,)2+3,&)''0+0/0/2/.-280//;898:1178115/83*3'))'+-,(')).*./0633/39,4(((+3---00005750)+*(+,((.,)(()'*-(*,/,%*,47)'2+6,+/()+(4229;0-7:533+*&)*,-7;7//--.9973-/,3,024.5-0//+)**&'083441924+-)24.//+//%(''()&(00.&36.2987:-((((/2.2+*.,-+-+1)).87;/.-//111330)21630.26(*)*&'%&)..53/.,,/,,/77:9+-)5+,*1*.+0),,22/1..('$&*1,.,1)('+.0484)+-+/+*.4;:<-1+,,--35,*%%&%+(*80+,*30708:87/.0/8/013788.---$$%,5267.-%$$%'(+204501.-.,/8..1;6:758,)'&%&*'')42161428/.10145/50,01.2/.,-296630315+3++'*7918+-0*(+,98992%+,++-0;:6992/0)/,'(*+049;6787899993,,,/-1/),&%%%+01&/1,&)*01:.512/,))'()*.022449;3600025:7;80**)*-)*./.157432+*&(*59.33:0/4//67912*'$&$"&*,8,3121:)+,&,+)&&'*0+%-&%'-'**,%(,),/3/8-+-',0+,734211434.',*#''')-889:532++.3126.,-/7434:/./-09/62,1(+%'%$#'%'',/325;50;2,,.'-+1300.,/05-0635694+%'''*+.1/--+-*518809&33(*000-+1-,56/0/7712455:3%&-)'+)),/(*'+,*.*%%%&/07(.--3824..
@d5690340-b5e6-4bea-9e5b-0d095ebbac7c ch=277 read=85723 start_time=2019-12-13T10:11:02Z barcode=BC01 runid=2c9cf7bc05858273f10e7d7ec552fc0bd742dc3e
CTCCTACGGGAGGCAGCAGTGGGGAATATTGCACAATGGGGAAACCCTGATGCAGCAACGCCGCGTGAGTGATGAAGGTTTTCCGGATCGTAAAGCTCTGTCTTTAGGGGAAGATAATGACGGTACCCAGGAGGAAGCCACGGCTAACTTCGCCAGCAGCCGCGGTAATACGTAGGTGTGAGCGTTATCCGGATTTACTGGGCGTAAAAGGGGCGTAGGCGGATGATTAAAGTGGGATGTGAAATACCCGGGCTCAACGGGTGCTGCATTCCAAACTGTGGTTATCTAGAGTGCAGGAGAGGAGAGTGGAATTCCTAGTGTAGCGGTGAAATGCGTAGAGATTAGGAAGAACACCAGTGGCGAAGGCGACTCTCTGGACTGTAACTGACGCTGAGGCTCGAAAGCGTGGGAGCAAACAGGATTAGATGCAGTCCACGCCGTAAACGATGAATACTAGGTGTGGGGGTTCCAACACCTCCGTTACCGCCGCTAACGCATTAGAGTATTCCGCCGCAAATTGCACGGTCGCAAGATTAAAACTCAAAGATTGACGGGGACCCGCACAGTAGCGGAGCATGTGGTTTAATTCGAAGCAACGCGAAGAACCTTACACTTGACATCCTTGCATTACTTAATCGAAATCCCTTCGGGGATAAGGTGACAGGTGGTGCATGGTTGTCGTCAGCTCGTGTGTGAGATGTTGGGTTAAGTCCGCAACAGGCACCGCAACCCACAATCGTTAGTTACTACCATTAAGTTGGGACTCTAGCGAGACTGCCTGGGTTAACCAGGAGGAAGGTGGGGATGACGTCAAATCATCATGCCCCTTATGTGTAGGGCTACGTGCTACAATGGCTGGTACAGAGATGCAATACCGTGAGGTGTGGAGCCAAACTTTAAAACCAGTCTCAGTTCAGTTGTAGGTAAACTCGCGCCTACATGAAGCTGGAGTTACTAATCGCGAATCAGAATGTCGCGGTGAATACGTTCGGGTCTTGTACACACCGCCCGTCACACCATGAGAGTTGGCAATGCCGAAGTCCGTGAGCTAACCGCAAAGGAGGCAGCGGCCGAAGGTAGGGTCAGCGATTGGGGTAGTAACAAGGTAACCGG
+
+//,%'*(+)%).+/16168659-)1.0/6-,++1,,953,&+319*+.2:;;504-8.-/:2134/&'(*/000:661:70-(2-3:;8515)*027877006*%,24.(++.-''%&%'-1/)1%%&+/)'*)'&++,.+0),--)+*''(*&+))(-'&*')040/'1244130.&*(-63271-0'1+-091/18:41558697(-621057106888211+6,9.+,77;1..-.15:52482*031038()(*27679:221.4:*:::81,+-/1534645(*+2/++..*/(-2+*)*+'*/'6*9//-787.---132-.5.+-3900*)').+(3615//62016-./.5*)()(**,23334/448243574.,(*+41331--4-./''(())117:6*,-.2&,*10-2/...2)((+-1,,-14989:;63(%*))62+.'',(*,64::4,6,5)2)//04261&+(%0++3.(*,22467061.('&'*-0,)(--&,(''(((),./60//34-**3*8;;756751-***3+/143:22270++*,%%($(&/.+,+11-,.32<:4/2./(-+,.83810201++/1)(%%&((1.11487:2+3).+3/-.../6.2,*(%&*6*678-9:.-&++--,-46*4-.896554::98;454675)*,.7+,()%&')+5685<47/-/,-)+-2*.319''00%*&$)-,15-$%%(()0/5/0.3))-*1904/:027/)-4-/54.'--&')+0436:77;.4.4/25246./1-7,2113.&+'(+01679;;121::894.2*'*.,.187747363656142331.20.39867;:9:21*+)991;10/462++(-'--%+3-,/.:;0/+2,*7;78:757649+-2::450:0.)*&%)0+(0*+,'+3.003445:34460*'0+++122./-,*)('-1.+,.4.---395,2+)#%&/,3',655/:/.-/,,)0771;601210.0:544,,*-/8282396(6-(++,220,22368/8*.)')080.3.-233230800025+3.102...415312329:51&()/355:1777:6;44
@c2dfe2f8-322a-4dc6-a095-3e1b098ac74d ch=187 read=153185 start_time=2019-12-13T10:11:01Z barcode=BC01 runid=2c9cf7bc05858273f10e7d7ec552fc0bd742dc3e
TTGGTATTGCTTCGTTCAGTTACGTATTGCTGCAGTTGCTGAAGAAAGTTGTCGGTGTCTTGGTGATGACTTCCGCGCACTGTCGCTCTATCTTCCGGTTACCTTGTTGCGACTTCACCCCAATCGGCCCTACCTTCGGCCGCTGCCTCCTTGCGGTTAGCTCACGGACTTCGGGTATTGCCAACTCTCATGGTGTGACGGGCGGTGTGTACAAGACCCGGGAACGTATTCACCGCGACATTCTGATTCGCGATTACTAGTAACTCCAGCTTCATGTAGGCGAGTTTCAATACAATCCGAACTTCAGACTGGTTTTAAGTTTGGCTCCACCTCGCGGCATTGCATCTCTGTACCAGCCATTGTAGCACGTGTGTAACTCTACACATAAGGGCATGATGATTTGACGTCATCCCCACCTTCCTCCTAGTTAACAGGCAGTCTCGCTAAGTCCTCAACTTAATGGTAGTAACTTAACGACAGGGTTGCGCTCGTTGCGGGGGCAACAACATCTCACGACACGAGCTGACGACAACCATACCACCTGTCACCTTGTCCCCGAAAGGTTCCTCGATTAAGAGTAGGGATGTCAAGTGTAGTGAGTTCTTCGCGTTGCTTCGAATTAAACCATGCTCCGCTACTTGTGCGGGTCCCCGTCGAAATTCCTTTGGTTTAATCTTGCGACCGTACTCCCCCAGGCGGAATACTTATGCGTTAGCGGCGGCACGGAGGTGTTGAAACCCCGCACCTAGTATTCATCGTTTGGCGTGGACTACCAGGGTATCTAATCCTGTTTGCTCCCACGCTTTCGACCTCAATCAGTTACAGTCCAGAGTCGCCTTCGCCACTGGGTGTTCTTCCTAATCTCTACGCATTTCACCGCTACACTAGAATTCCACTCTCCTCTCCTGCACTCTAGATAACCAGTTTGGAATGCAGCACCCAAGTTGAGCGGGTATTTCACATCCCTTAATCATCCGCCACGCTCCTTTACGCCCAGTAAATCGGACCTCGCCACCTACGTATTACCGCGGCTGCTGGCGTATTGTAATGGCTTCCTCCTTGGGTACCGTCATTATCTTCCCCAAAGGCAGAGCTTTACGATCGAAGACCTTCATCGCTCACGCGGCGTTGCTGCATCAGGTTTCCCCCATTTGTGCAATATTCCCTGCTGCCTCCCGTAG
+
%%*&'%)&$*4311174%/20-/0101522/)*',)-()()*(%***,-63371:430**+''''&%$$)-141,-(*$)+,13/./0456796243113.1739-3.%,2+,1*,*/56+0/1*'%-.)&'(##%(+.2501./3635&&(+,67280)*/0(),7567:7&520'/'(7.1%--0-,.017985439)+.6535.,)+.058243/(1883:50547;6466.2654/02/2656;667656632320-0+,-.)(()174340.'/*220-69++&$%$(.4-/++2-++)(*)./9:42<<0--,09./3/13:59;99898;98280..101142559;(,3;//1%$&*..///762/4/..3201100232,0346934420973--.48989014/+188;65511-&,,30&113698:;75.*++-/012821*,)-)1*-(02&/0*((*'6+,(%&(*/2/927598888;860/0+$%*,(+6,0/.1/(+-(+-/''.-+//999;4/4;37252.281247567483/378++.3*()*4*825..0/0+)')$&&*..;9;;810+*+)-)))03:8:7:1240:&+-;0++/+4-<27:612666(&)-**-,+-562;6/842(+--(/,0/26206-/.487+:5233/.005:322210<<9)05:8698:7-(**+)/083;010162)2213//*',,+7,*,.).30)$().:514777<6466038)''(+/1932,*,,*-)(**./+,4475574;6-0+23**0/-.-0./13610($')&./20022/6''''((10351;3789&2324+))%-(0645++1-.06/050101:;3.42)*-(-),-+**,-/03*,+,--0-)$/1,-5,--/(*+555:39342/)*)(.--2010*,/,(,))2.-16(,%)$,6,,/1108*(*6+7--+56,(0-+./2792-71.0464,'(((.*(0%*$')+--/..32322-)(,4.22+/,2121.'((*()&+-))+'-((*4858230+0,41--.;::93480137655:-(5+-)0(*(*+,1/+-../0').+*,,,-118;:;99+5163:5/3:-.''&%'*'.02<4.9;;2/34+-))-/5/00213.+.38,.+),6..620
@e0c58995-22ae-44aa-905a-39db74e98381 ch=483 read=141260 start_time=2019-12-13T10:10:51Z barcode=BC01 runid=2c9cf7bc05858273f10e7d7ec552fc0bd742dc3e
CTCTACGGGAGGCAGCAGTGGGGAATGCTGTGGGCGCAAGCCTGATGCAGCCATGCCGCGTGTATGAGCCTTCGGGTTGTAAAGTACTTTCAGCGGGAGGAAGGGTAAAGTTAATACCTTTGCTCATTGACGTTACCCGCAGAAGAAGCTAACTCCGTGCCAGCAGCCGCGGTAATACAGTGCAAGCTACGTTAATCAGGAATTACTGGGCGTAAAGCGCACGCAGGCAGTTTGTTAAGTCAGATGTGAAATCCGGGCTCAACCTGGGAACTGCATCTGATACTGGCAAACGAGTCTCGTAGAGGGGTAAATTCAGGTGTAGCGGTGAAATGCGTAGAGATCTGGAGGAATTACCGGTGGCCCGAAGGCGGCCCCTGGACGAAGACGACCTCCGGGTGCGAAAGCGTGGGGAGCAAACAGGATTGAATGCCCTGGTAGTCCACGCCGTAAACGATGTCGACTTGGAGGTTGTGCCCTTGAGGCGTGGCCGGGCCTAACGCGTTAAGTCGACCGCCTGGGAGAATACGGCCGCAGGTTTAAACTGGAAATGGTCGGCGGGGCCCGCACAGGGAGGTGGAGCATGTGGTTTAATTCGATGCAACGCGAAGAACCTTACCTGGTCTTGACATCCACAGGTTTCAGAGATGAGAATGTGCCTTCGGGAACCGTGAGACAGGTGCTGCATGGCTGTCGTCAGCTCGTGTTGTTGTGAATGTTGGGTTAAGTCCCGCAACAGGCGCAACCCTTATCGCTGTCGCCAGCGGTCGGCCGGGAACTCAAAGGAGACTGCCAGTGATAAACTGGAGGAAGGTGGGGATGATCGAAGTCATCATGGCCCGACAGGGCTACACACGTGCTACAATGGCGCATACAAAGAGAAGCGACCTCGCGGGTAAAGCGGACCTCGCAAAGTGCGTCGTAGTCAGTTGGAGTCTGCAACTCGACTCCATGAAGTCCGGAATCTTTAGTAATCGTGGATCAGAATGCCACGGTGAATACGTTCCAGACGCTGGCACACCGCCCGTCACACCATGGGGGGGGTGGGTTGCAAAGAAGTAGGTAGCTTAACCTTCCCGGGGAGGGCGCTTACCACTTTGTGATTCATGGCTAGGGTG
+
../&'+1:3(,2,,-.,88999--50*)%$')6.-),.-+.1142740)'(+.9992-,,-/34,+,)((),)(0229+.49*)(()1;;;0*1*32+-+*&+))++87.3-1-./04.640155035../0/<006*,6.-3-)*'%&&.1-.1613456.11117714,2+,**))&('(,220.*)*+,7(+)'%.-/-1,)*.098976872*.+-)+',*-40&53;*+5372577,,06((&+-0(2+-46577474635;2-1/599992/++,-.5.'%+-&((()),02306.-,141,0(4*23*+843.23458958<:/0/97,++++4448204-.,,*,29680,,,&&(*&',*/*877,-/772+0-*-)'&'%).)(/0054+0.*(./679;/()--;062+0',+,,41+49++6:765197/279:93:<;852434675--+-**/+-,)-03;4/5/*05,.**''(*.,-((-*-*))1255177458:5:;::6.)&&&),1.''&%))*0()%%&&'-*,21((,%%(*4..784-9('()*)(.*%*+,**'+-*,++-44<:588;/....;;8:39243..-+')'(.<66643261014540,+%+,-781-,+,,000,-62130496+6/891429'9-.127+234340-./))856577784000/144,..+-;1.,,.)++;-:8/8.53609/,/407')./1/2-261)/013,+/-.:8:<836/86(%%(*)6402,+2)4,+.(,-288:;560//07:9789.*/,*/)//+04+,++)(*&+((,8898352151))),*).-/+****-..,.0,.1/8//9878877789,*(')'&*+2567701.&+('0-,.3<76:56'(251--.6679:;::59%*)12.&'(*4.2-'*))((012946021.*2)-%7)+(%'(&101722299::76553;87:5.0.93138655345:-&/+-))*,+**+)15/491.263435945442-,),)-0834:7977+(*&&')/3,/%++-/114204''-0/,&(,*30-5.-62',,27/023482&&-200&()2(*
@d420f07d-68fc-48e9-9ab2-8786d37f2504 ch=450 read=53993 start_time=2019-12-13T10:10:44Z barcode=BC01 runid=2c9cf7bc05858273f10e7d7ec552fc0bd742dc3e
CTCCTACGAAGGGGCAGCAGTGGAGATATTGCACAATGGGCTACCTGATGCAACCATGCCGCGTGTATGAAGAAGGCCTTCGGGTTGTAAGGAAGTACTTTCAGCGGGGAGGGAGAGTAAAGTTAATACCTTTGCTCGTGACGTTACGCACCCGCGGAAAACACCAGCTAACTCCCGTGCCAGCAGCCGCGGTAATACGGAGGTGCAAGCGTTATCGATTACTGGGCGTAAAGCGCACGCAGGCGGTTTGTTAAAGTCAGATGTGAAATCCCGGGCTCAACCTGGAACTGCATCTGATACTGTAAACTTGAGTCTCGTGAGGGTAGAATTCCAGGTGTAGCGGTGAAATGCGTAGAGATCTGGAGGAATACCGGTGGCGGCAGCCCCCTGGACGAACTGACGCTCAGGTGCGAAAGCGTGGGGAGCAAACAGGATTAGATACCTGGTAGTCCACGCCGTAAACGATGTCGACGGAGGTTGTGCCCTTGAGGCGTGGCTTCCGGAGCTAACGCTGAAGTCGACCGCCTGGGAGTACGGCCGCAGGTTAAAACTCAAATGTCAGATTGACGGGGGGCCACAGGCAGTGGAGCATGGTTTAATTCGATGCAACGCGAAGAACCTTACCTGAATCTTGACATCCACGGAAGTTTTTCAGAGATGAGGAGAATGTGCCTTCAGGAGCCGTGAGACAGGTGCTGCATGGCTGTCGTCAGCTCGTGTTGTGAAATGTTGGGTTAAAGTCCCGCAGCGAAGCGCAACCCTTATCCTTTGTTGCCAGCGGTCCGGCCGAGACTCAAAGGAGCTGCCGGTGATAAGCTGGAGGAAGGTGGGGATGACGTCAAGTCATCATGGCCCCTTGACCAGGGCTACCCACGATGCTACAATGGCGCATACAAAGAAGCGACCTCGCGAGAGCAAGCCGGACCTCATAAAGTGCGTCGTAGTCCGGTTAGGTCTGCAACTCGACTCCGCCGTCCGGAATCGCTAGTAATCGTGGATCAGAATGCCACGGTGAATACGTTCCGGGCGCTGTACACACCGCCCGTCACACCATGAAGTGGGTTGCAAAAGAAGTAGGTAGCTTAACCTTCGGGAGGGCGCTTACCACTTTGTGATTCATGACTGGGGGGGTGAAGTCGTAACAAGGTAACCGG
+
./0+&((((((-012-12,/32/$&*,+0//-,//:449,+$#)1/4580.-&1,26046/3325665011&*,)-/6001+:95:6649)*('$*'(*2.+)*+6;<+(0.&&($'++4))/05//*+&&*&&)+-%1(*4371-+%)&)*'&))++10-+039(1/-*9+,,8)-846:05//-3--/(.*-...831+-.)-121-.,2.0)')),/0676813334;6.1120323.354-356./390<1/0:)(*/.53452*12,(2356974230,.-0/3221125..-(**+**-&)*',,0/001--'',33),/12000)'2*+*)%-.700-,0,():855-*-./6*.3///.1.04242.2,),-.'/576.)).350,+,*++,14444*,1433%')(()+/*&+*&'019)3*25--4++02-66,.0&(**60%(*/4014;4..-..774-.-3.1.40--869*-**',0,/-*.-./0)**()+*,))')&%','(+2,.,,/409;)'''(7413,(**-.5:2<8*0233</-+(&%(%'.+,,&'0,)%)'#%&+04(5451%)*/6,-2;:/;0;75354676655006+.501//*.4/1&%').80..2125-/--&,)+2;;22,,++,953/')%(,,6879;8<8*4)+$597:85677289::;84344-;//.76452&%'',-.2,4+,*07,,47;8;/8,:0*+09/'&*$)'&'(*-+*-(472,2135,,-0+2635832327541241+)())56728'++%%(-+0,'(*+3669'6781,*(*)++*197412147994-(*)03;6%'')+.*&''&*/:-97705.2)+$+)(..01114642954576799:+'*-)+,.2/26461/+)'*(/))*/:41522275<7.09::97777506*+,7/,(*+.:97160/00/2346(&%++)(2,4856423)&,*+*,788;2022..7435.-..651296*.*-+0)&30/(),)++1//(,//19843400,08(-'&(''*/558(/),.*%'&&''.2,*&&&'5*63457.;0-/5446534/*2),+82-*),042.../4887587/,.*.+*+547:7630'/)2;;:88
@88650861-744b-4cde-9a8e-02a2ca703ce3 ch=288 read=65363 start_time=2019-12-13T10:10:41Z barcode=BC01 runid=2c9cf7bc05858273f10e7d7ec552fc0bd742dc3e
CCCACCTTGTTACGACCACTTTAATCATCGAAATCCCGCAGCCAGACAAGCTCCTTCATTGCGGTTAGGCCACCGGCTTCGGGTGTTATCATCTCGTGGTGTGACGGGCGGTTATTATTCTGGGCCGAGAACGTATTCGACATGCTGGTCGCGATTACTAGCGATTCCACTTCATGTAGTCGAGTTGCAGACACAATCCGAACAAAGAATGGTTTTGTGGGTTTTGCTTCACCTCGCGGCTTCGCTTTCCTCTGCACCATCCATTTGTGCTTATTGCCAGGTCTTTCAAGGGCGACGGTGCGATAGTCCGCCTTCCTCCTTGTCACTGGCGGTCTCGCTAGAGTCCCCAACTTAATGATACAACTAACGATAAGGGGTTGCGCTCGTTGGGACTTAACCCAACATCTCACGACACGAGCTGACGACAACCATGCACCACCTGTATCTCCTTATAGCTATCTCTCCATCTCTGGGCCTTTATGAGTATGTCAAGACCAGTAAGGTTCTTCGCGTTGTAAGATTAAATCCACATGCTCCACCGCTTTGTGCGTTGATAATTTCAACTGGGGTTGAATTCTTGCGAACGTACTACTCAGGCAGAACAACGCGTGCTGCGGCGCGGAACGGTAACACTTAATTCTCATCGTTTGGCGTGGACTGCTAAGAATTTATCTAATCACATTTGCTCCCCACGCTTTCGGGGACTGAGCGTCAGTTGCAGGCCAGATCGTCGCCTTCGCCTTTGGTGTTCTATCATATATCTGCGCACATTTCCACCGCTTCACATGGAATTCCCGATCCTCTCCTGCACTCCTGGCTTTACCTGGTTTCTATGGCGGCTTACTGAAGTTAAGCTGAGAAGCTCACCACCGGACCCGCTTGCCGCCGCCATAGCCACTCTTTACGCTTAATAATTCCCGGATAACGCACCACCATATTCGCGACTTTCTGCTGGCGCGTAGTTAGCCGTGGCTTTCTAATAAGTACGTCGCCATTCGCAACTATGGCGCGCCGTTCTTCCTTTATAACAGAAGTTTCGTCCGAAACCTTCTTCGCTTCCGCGCGGCGTTGCTCCGGTCAGGGGTTTCCCCATTATGAAAATTCCCTACCGCTTGCCTCCCCGTAG
+
//*(--1-+36+((%&(%%%&$+-12371(1*)+33'&)(&&$''()'((*+.(*/+&-+(+4150/5841,2/0.+1.8+3-0$).,-)%)-,14688765572.221',2-,37,/-%'$(+*,)*,-0.)/.034,++'-/3-+%'&'+,--3)(())111271(%%%&+,53555884/23724256.(+.8730-,2,(.&-%('*-09:/%*).1596-%&&,')16++(&(,**,+)&'/))('+60.+/029:90410(*(&*'$'(&).(-3-*'+)*(&-/('%$%&&&$%&'('%'&'%,*-4+%$%'))**,%(&(0-&+.**-'****,--/65.,,,*-+.**,+$%&&*(3/6543-,,35*)()*2457/5.+.0--6.7,71.0318-,,+)0((&'(&&'(,0123'13,((*,21134.14178685//%+))+/000/320--*(*/487881,,)')/+,(&(&(0,1/''''(%$').*,-03/.570200-%&%&&&*&$%#%*&&(*..//-)'++,+22,,30/*)&%&&*-,/&'&$$)&+*'(&$#$)+)1/-.-)-0%,&(''')*-*(()**,**%&$#%&%%&&*++*))&*&%&%%'*0)&())3,(-&),.5767;12,-)+,*,)+')*,)&)*/4,*+.41911&%'*-*)3.455/,,.,390/+.0-.+-(%)),380:5<34&*()&,++(%&+)46306/*(%$')26324<//011,.-105:6573,*(),:4-'%-,+,.+,'),130--/20-((,-.2//.2741,&*(+%&#$$%'&&)-*,0.960103*4*-+,/8-*$(,,*7-2+&,))'%''$&/,-/4+-/-4.130%&+'#('%)&&'%%&)().*(+-.83-.2/4,0*'(+,+*))'+)0+'(%'&)+)(&$&&+/.-./%&(*'&)'&+(''%((-,+.1/+1/330/-/4,*$&&$&(''%'%&'#%&$&%%$'&%$%$&$&&)*/1849:.-++)()'(*-2+&%)&(.2-(&),&%,.*.-)118:0$%*%+%')+)(,)-6,**+,&,+/1&-6,0,8,/87-$'(%$')0405+6/'$$'%#%%%$%&%.06++*(+
@244b0278-5889-49b1-8a4e-aab34aaa6761 ch=467 read=72725 start_time=2019-12-13T10:10:31Z barcode=BC01 runid=2c9cf7bc05858273f10e7d7ec552fc0bd742dc3e
CCGGTTACCTGTATTTACGACTTCACCCCAGTCATGAATCACAAAGTGGTAGCCTTCCTCCCGAAGGTTAAGCTACCTACTTCTTTTGCAACCCACTCCCATGGTGTGACGGGCGGTGTGTACAAGGCCGGGAACGTATTCACCGTGGCATTCTGATCCACGATTACTAGCGATTCCGACTTCATGGAGTCGAGTTGCGGGCGCTCGGACTACGACGCGCTTTATGAGGGTCGCTTGCTCTCGCGAGTCGCTTCTCTTTATGCGCCATTGTAGCACGTGTGTAGCCCTGGTCGTAAAGGGCCATGATGACTTGACGTCATCCCCGCTATCCAATCGCACTGGCGATATATTTGAGTTCCCGGCGGACCGCTGGCAACAAAGGATATAAAGGGTTGCGCTCGTTGCGGGACCGCTTTAACATTTCACAACACGAGCTGACGACAGCCGACACGGCACCTGTCACGGTTCCCGAAGGCACACCATCTCTGAAAACTTCCGTGGTCATCATGACCAGGTAAGGTTCTTCGCGTTGCATCGAATTAAACCACATGCTCCACCCGCTTGTGCGGGCCCGTCAATTCATTTGAGTTTTTAACCTTGCGGCCGTACTCCCCAGGCTTCGACTTAACGCGTTCAACTCCAGGCCACGCCTCAGGGCACAACCTCCAAGTCGACATCGTTTACGGCGTGGACTACCAGGGTATCTGTCTGTTTGCTCCCCGCTTTCGCACCTGAGCGTCAGTCTTCGTCAGGGCCGCCCTTCGCCACCGGTATTACTCCAGATCTTCACGCATTTCACCGCTACACTGGAGTTCTACTACCCCCCCTCTACGGACTCAAGCTTGCCAGTATCAGATGCAGTTCCCGGTTTGAGCCCGGTTCACATCTGACTTAACAAACCGCCTGCGTGCGCTTTACGCCCAGTAATTCCGATTAACGCTTGCACCCTCCGTATTACCGCGGCTGCTGGCGCAGGTTAGCCGGTGCTTCTTCTGCGGGTGAACGTCAATGAGCAAAGGTATTAACTTTACTCCTCCCCGCTGAAGTACTTTAGCCAGGCCTTCGCTTCGCGCGCGGCGCTAACGCATCGGGCTTTGCGCCCATTGCAATATTCCCCACTGCTGCCTCCCGTGGGAGCAATATCAGCACCAACAGAAGGTTAACGCAAGGGCACCGACAACCGAAGCACCAGCAATGCACGTAATACG
+
36.-/5+-.)$.$%5-')-.2456/633.00487975953*-*.,++/2**''&)*00,0(&(,1)+,-6-+//,-2++-3743;:2,6.1/;5()+1830./6)*&)',(4656:55402.554437'16/701783463137'4$&(*,52202340+-..35-11112237:54/-11:2676,$'*+/.417)1-8//%&)2*4.2.22432--%+/585650-5/0+%&'+)++,'''*&&-,,)-307762:4).-.25:/91---0//0120/)')+-9214999863:-(,''(&'+'..++,,+/8/379928:*$)*&*,(2')''/*2108.)''#&$'--+,168/62%,32;8797985963)45:,21311(+--,11)*(*)15:769)3*26+%$%%&&&%$''*/40/-0+--724433444437220*&$%#%%+,)+'//--+,+67;7;,(&&()*''&+/476,3,,244-/15290/0')$%,,/05631,-//11051:59<836//3,../611101/<::0.,,768998/7:+)+.),..308*96*)443859525;/++++/+(',.2+0,,,3959%7(**-4/*&,*,+-2243431301./*.%+()*/*%'#$$%(%)+,,-)35-(..63916./+3568463656491..)3---95/.//392-.*-45-'%'&((1:8/367:5.*++91-/53561-)348:93376797457+197-8-/5.3<;88612325/*-)#&(/()+*,())$$)*,-0;8328;0/*((&)((/(%+**&'($'+./132++,*(300*,741.*,/623:04644845898979707,'&.)3(''.+6**)+63//./-/,+*2/3146;94;02878989981116624-1-*+01659;-*+/18271205/-.01:71498:/9..8;5.2/--3623'%%*&-./(''4'-..568<89;6541/+*''),*,--.6//.3148(-*/-.10/+.20,//06(,44*)*.++-)-)-*-'&%-%()3,97:1&(1-73.-,+)03/%$$&%&'*+/9).-,(/,%(+2;8&--$+'8-00/;79/-14231..4)29)()(,&&'(-5/1375773777124012282800-$+,)+'$,(2:67+*%)&%%%(+,060*.(+*,.()+)+&#$%$
@7902579d-7c49-4bb1-9ded-b4b23990a36c ch=218 read=115493 start_time=2019-12-13T10:10:30Z barcode=BC01 runid=2c9cf7bc05858273f10e7d7ec552fc0bd742dc3e
CTCCTACAGGGGAGGCAGCAGTGGGAATATTGCACAATGGGGCGCAAGCCTGATGCAGCCATGCCGCGTGTATGAAGAAGGCCTTCGGGTTGTAAAGTACTCAGCGGGGAGGAAGGGAGTAAAGTTAATACCTTTGCTCATTGACGTTACCCGCAGAAAAGCACCAACTATCGTGCCAGCAGCCGCGGTAATACGGAGGGTGCAAGCGTTAATCGGAATTACTGGGCGTAAAGCGCACGCAGAGCGGTTTGGTAAGTCCAGATGTGAAATCGGGCTCAACCTGGGAACTGCATCTGATACTGACAAGCGAGTCTCGTAGAGGGTAGAATTCCAGGTGTAGCGGTGAAATGCGTAAAGTCTGGAGGAATACCGGTGGCGAGAGCGGCCCCCTGGACGAAGACTGACGCTCAGGTGCAGCGTGGGGAGCAAACAGGATTGGAGAAATACCCTGGTAGTCCCGCCACCGTAAACGATCGACTTGGAGGTTATTGCCCTTGAGGCGTACCGGAGCTAACGCGTTAGATCGACCGCCACAGAATACGGCCGCAAGGTTAAAACTCAAATGAATTGACGGGGGGCCCGCACAAGCGGTGGAGCATGTGGTTTAACTCGATGCAACGCGAAGAACCTTACCTGGTCTTGACATCCACGGAAGTTTTCAGAGATGAGAATGTGCCTTCGGGAACCGTGAGACAGGTGCTGCATAGCTGTGTCATCAGCTCGTGTTGTGAAATGTTGGTTGAAGTCCCGCAACAGGCGCAACCCTTATCCTTTGTTGCCAGCTTGTCCGGCCGGGAACTCGAAAGGGGACTGCCAGTGATAAACTGGGAAGGTGGGATGACGTCAAGTCATCATGGCCACCACGACCAGACTACGTGCTACAATGGCGCATACAAAGAGAAGCGACCTCGCGAGCAAGCGGACCTCATAAAAGTGCGTCGTAGTCCCGGTTAGGTCTGCAACTCGTCGCGAAGTGGAATCGCGCTAGTAATCGTGGATCAGAATGCCACGGTGAATACGTTCAGGCCTTGTACACACCGCCCGTCACACCATGGAGTGGGTTACAAAAAAAAAGTAGGTAGCTTAACCTTCGGGGAGGGCGCTTACCACTTTGTGATTCGCTGACTGGGGTGAAGTCGTAACAAAAGGTAACCGG
+
/01,(()$(-.-&.//315435*6---/0:1.-00275(/-+,-569147/.)'%)*(.301/6678::8857888)+-,.27788/85+2$(+60+)(&*&$'(-.6.(*-,-.5,&()/68+--4,,,66172--//)1,+-//-6/0:+,,*)/1+'%'&)&%%)*,-5-.09;122.-/4+2,6/,2./04.--+'*+.54*,3352539313-0./018;89-,66--..0)/,0)'&)///90*)'*14019'()-//069:.,0%)-1233823/21,,+,61000/0+,-..343111&(('*+++,114*&/1,/0-//..1..484/.///0:0./:1-,*,&).*%%()91.31.6149;6884-))))#('/5.674,+.768/1/-,/1023244500754*'((+698:.,(./8'6/42,00+.)&-/)*.:;42565763:0*(,)%)..3:80+)')&0-)%%2*23427$0('9;&&,,,49200/040+-&%/5:653106&,+/003*.).-$%&''&&)0/986592,,5$-/53/-/93<;9525/5.-10.6:8/.70-/362/,)-&+.,)++00(-*45;;/6./.32437:8:8:.03).1.)'$(*5,9:8500.214570),214/,3;:5*)))*-3651292.4,6:6922:12337452..-3-/2/,*-..++'*+.-+%(,(10*,,,055324.+)09+-606-'-*%'&%+-3.(+*05()31/9021:000006-,40,.5124/*+')+//-,*015:2/1245(),,',-*&**+121110346<;531.+,1,0+,0/0668:7535/)+,,441.&%%%%)*$(+--0&-(*')))1256466:86;735578597)(*'*+),-20++-./1*(',2186<-0'*)45884-,,1778899969.*+,/(2*,/12:998;773)(,)**''(('*.(*/,-)+./1202./0;:<987/++84020',*.,42;3+.+*2/&/89/3/.-0.0104;34<30365545811/,&$'*;85:443,43463,+*,.3--+)++/113;8<9191-&(1/2./+*,/5),/63-368887&(*-)/044.+/+-/./8.7.,++.0*,(12:8::9
@adb15fcf-76d0-4ee2-82ce-06550615c5b5 ch=274 read=79807 start_time=2019-12-13T10:10:24Z barcode=BC01 runid=2c9cf7bc05858273f10e7d7ec552fc0bd742dc3e
CCGGTTACCTTGTTTGACTTCACCCCAATCATCAATCCATCTTAGACAGCTCCTTCCTTGCGGTTAGGCCACCGGCTGGGTGTTATCAACTCTCGTGGTGTGACGGGCGGTGTGTACAAAGGCCCGGGAACGTATTCACCGACATGCTTGTTCGCGATTACTAGCGTTCCAACTTCATGTAGTCGAGTTGCAGACTACAATCCGAACTTCGAGAATGGTTTTATGGGTTTTGCTTCACCTCGCGGCTTCGCTTCCTCTGCACCATCCATTGTAGCACGTGTAGCCCAGGTCATAAGGGCATGATGATTTGACGTCATCTTAACTTCACTCCAGCTTGTCACTGGCAGTCTCGCTAGAGTCCCCAACTTAATGATGGTAACTAACGATAAGGGTTGCGCTCGTTGCGGGACTTAACCTTTATCTCACGACACGAGCTGACGACAACCATCCACCACCTGTATCTCAGCGCAATATCTCTCCATCTCTGGGCCTTTATGAGTATGTCAAGATAGTAGGTTCTTCAACGTTGCTTCAAATTAAACCACATGCTCCACCGCGTGCAGGCCCCAAATCAATTCCTTTGAGTTTCATTCTTGCGAACGTACTACTCAGGCGGAGTACTTATTGCGTTAACTGCAGCACTGAACTTTGACATCCAACACTTAGTACTCATCGCTTACGGCGTTGACTACTGGGGTATCTAATCCTGTTTGCTCCCCACGCTTTCGAGCCTCAGCGTCAGTTACGAAGGTCGCCTTTAATATGGTGTTCTTCTATCTCTACGCATTTCACCGCTTTATAGAATTCCACTCTCTCTCACCACTCTAGATAACCAGTTTGAATGCAGCGCAAGTTGAGCGGGTATTTCATCCCACTTAATCATCACTTCACGCTCCTTCGCCCAGTAAATCCGGATAACTTCGCCACCTACGTATTACGCGGCTGCTGGCACGTAGTTAGCCGTGGCTTCCTCCTTGGTACCGTCATTATCTTCCCCAAAGACCAGGCTTTACGATCCGAAAACCTTCATCACTCGCGGCGTTGCTGCATCGGTTTCCCCATTGTGCAATATTCCCCACTGCCCTTTGCTCCCGTAGAG
+
(&*-/4-/.7+&)'&(*35:709::/03166;:8;52*)++,++.45366878799415//0888-,+.+)1)6,*'07--.-6010-4.00/0$5%**.0/113:850753412**+0(+313/*,(+)*),)-3-.-)'%'00,(%%''*%%%()--./,-,''../*0'*.2/8878879740-6/-.270.--.2:;40/1210/-+..083,0+510/54;52740**+1,)/6245-6,*5911-1-21/4755569:<::80:.-+/.)-(.))(+--+)+02/*+,/.89./9---+*53.-12788::404*&(-0-&&(5400.31116455180./44572364522.474-03.2+3*))..29878555:/...10*2*3/-47:;:648---786/9.2(('''(&''*,5565.*--,/455512387767-0&(&,(*,4033/0104$%&%')*)-.0*+)25625/-,--+-54;:340)+,.;78:1...)(*,&(+-8316'%%)+--(*++0192323<893/,.217765/0,)('*+.'+/-72++0101/96662.692*-,73369<,7,+-..74)2*+)''*,6181,*())((('&,)*,8-8,2-3154664687*2+-34-33892*2-.'%$$(()*0124;1..,/.23:552;2237/2'&//,.00244:455342:4--0.8:1*-+0080,++/3:8:,,,,,8141801$%$$(43/1+(&)'%$$&)+743969;3../13/+&./421::1,.2()(&%%%('/.3050,.//')(+,1%)+)+,..121-/+/,.2294+)3468222(.),*/,('16(0+-*0;011.1..%'-+1.34240$&')($&(/06001(*36-+//18/,21144515)&//39103100344//*''&%,-//577400-1/0(*3+*'*(*+*.**5--.2).,20.*3714556;45590::9,..)).-//18+33-%*--+1&&*2650;:<:9:8-..13412-//9.-()*,,-+,/7*279-%'+%))().,%&,1.42)-.,.))))'%,+88)*7.''(
@4af120a0-c72e-4bc7-bc3e-0efa890dfe40 ch=459 read=67849 start_time=2019-12-13T10:10:23Z barcode=BC01 runid=2c9cf7bc05858273f10e7d7ec552fc0bd742dc3e
TCAGTATGCGCTGGTTCAGTTAGTTGCGTATTGCTGGTGCTGAAGGTGTCGGTGTTAACCTGCTTGCCTGTCGCTCTATCTTCCCGGTTGCCATTTACGACTTCACCCCAATCATGACCCGCAGCTGGCGCGCGCCGCAGTTGTCACGGACTTCGGGTATTGCCGCGCTCTGTAGTTAATGACGGGCGGTTATTATTGCCGACCCGGGAACGTATTTCACCGTGGCATTCTGATCCGTTACTAGCGATTCGACTGGCTGGGTCAGGGATTGCAGACGCTCAATCGGACTACAACCGCCGCTTTAAGTCCGCTTGCTCTCGCGAGTCGCTTCATCGCTTTGTATGCGCCATTGTAGCACGTGTGTAGCCCTGGTCGTAATGGGGCCATGATGACGTCATCCCCACCTTCCTCAGTTTATCTGCTGGCGTCTCCTTTGGTCGGCGGGACGCTGGCGCGCGGGATAAAGGGGTTGCGGGACGCCAACCCAACATTTCACAACTTTGAAGGCTGACGACAGCCATTACGGCACCTGTCTCCGGGTTTGAAGGCGCATTCTCATCTCTGAAAACTTCCGTGGATATCAAGACCAGGTGGAGTTCTTCGTTGCATCGAATTAAACCACATGCTCCACCAGCGGTAGACCCCGTCAGATCATTTGAGTTTTAACCTTGCGGCCGTACTCCTGAGGCGTTAACCAGCAACGTTGGCTCGGAAGCCACGCCTCAAGGGGCGCAACCTCAAGTCGACATCGTTTGGCGTGGGAATACCAGGGTATCTAATCTGTTGCTCCCACGCTTTCACCTGAGCGTCAGTCTTCGTCCAGGGCCGCCTTCGCCACCGGTATTCCTCCGATCTCTACGCATTTCCACCGCTACACCTGGGTTCTGCCCCAGGGCATCAAGCTTGCCAGTATCCAGATGCGGTTCCAGGCCAGGGATTTCACATCTGACTTAACAACGCCTGCGTACGCTTACGCCGTAATTCCGATTAACGCTTGCACCCTCCGTATTACCCGCGGCTGCTGGCACGGGACCAGTGCTTCTTCTACCGCAGGTAACGTCAATGAGCAAAGTCAATGCTTTACTCCCTTCCTCCCCTTCAATGCTGTGAGGCCTTCTTCCTTTAGCGCAACCGCATCAGAGCGCGCGCCCATTTATTTAATATTCCCCTGCTGCCTCCGTAGGAG
+
$$$'*)-/0--/'+.41-,1*&)/*$(-/0/7-+,0879:9)*('%&%+-04,//++(2,%$'%&,/3055540///.389495)',0-&+))./'%'(),5-/./46/.415())*-0+&(%&&%((&((&(%('&(%(0+%),%+*2*,,1,).((&,.*1,&&)())%%%#'*,*,//154992.1*+%-($'$$%#%%*-)'602*+$&$+/')023-+.*)(,15.-.).&&)5*),+'*.+,-,**/0++$((+-+/'-..&6,02%0(+''')+.12-9/1'&%%%'%%)'%&''%$$'-.0)*(&$&&*'(()(&'%)(--/+'))%)+23+&$&(*3393782/+00+0,+-+*(++.4))37:802(&)(.4509210.//00+(+..710*+/2.33426024;912/()*420,,+*)***4)&$'$&'+&-0+/'&$*&&&&%&&+3,457+-*+')0(*(.6/.+,../-1+0,63-6++)+%*%%&)'(&'+1+++--154476(-%$&+**+36,.32.2%&(,,2-+/2,0,%+.501+/1524-6-259-...+0+84:78.6904478<..()'*$'6:42+''&('***,(&,+-2<98;4445/111-(.)'(*'.(***3:8/()+''%((0162--*09;,6,-+'*/1,2-*(&&((.&"%$(*',++%&'%'$,''*+-3(0-00((&('*,*,+-0/.,)+22*&$&*(3734,2+168::777*1,)()''%&)&&$($&'%'%$.)--+,4-0++*/(*,/73'**-.9*)(-+454.244///-,..''(+'&9;76:/1413101/'+..34-5,-)..%&,+***$#'),109-1''11)*.(((0)'&($++'&&-03/&02--*,-)*(,.623:,//-120.02803'6309((,%33'+(0'1:-+,,,42---//.12)*'&&+)%%%%&)--)*($(&%&%%%--2-(((0))('$&2()*(00+-5705,,'&++)*-/1//37560.+-,7*.-.&.+('%(%21/3)/'(+%(*))608:282116,557),(%'+($&(3-**+11*.-*')24.('+()&*%&&$#%&(-++++*465$&*&%))&)%$%&&(./4))&$(+)()+-88+,4'%(('(,--,00151+,10/27/58)*'.(''
@588dbad6-ea9e-4066-b173-33ddb5006c7b ch=455 read=79881 start_time=2019-12-13T10:10:06Z barcode=BC01 runid=2c9cf7bc05858273f10e7d7ec552fc0bd742dc3e
CTCCTACGGGAGGCAGCAGTGGGGAATATTGCACAATGGGGAAACCTTGATGCAGCAACGCCGCGTGGCGTGATGAAAGGTTTTCGAGATCGTAAAGCTCTGTCTTTGGGAAGATAATGGCAGTACCCAAGGAGGAAGCCACGACTAACTACGTGCCAGCAGCCGCGGTAATACGTAGGTGGCGAGCGTTATCGGATTTACTGGGCGTAAAGGGCGTAGGCGGATGATTAAGTGGGATGTGAAATACCCGGGCTCAACTTGGGTGCTGCATTCCAAACTGGTTATCTAGAGTGCAGGAGAGGAGAGTGGAATTCCTAGTGTAGCGGTGAAATGCGCGTAGAGATTAGGAAGAACACCGGTGGCGAAGGCGACTCTGGACTGTAACTGACGCTGAGGGCTCCCTGGCGTGAGAGCAAGCAGAGTTAGATACCCTGGTAGTCCACGCCGTAAACGATGAATACTAGGTGTGGGGTTTCCAGCACCTCCGTGCGCCGCTAACACGCATTAAGTATTCCGCCTGGGAGTACGGTCGCAAGATTAAAACTCAAAGGAATTGACGGGGACCCGCACAAGTAGCGGAGCGTATTGGTTTTAATTCGAAGCAACGCGAAAGAACCTTACCTACACTTGACATCCTTGCATTATAATCGAGGAAATCCTTCGGGACAAGGTGACAGGTGGTGCATGGTTGTCGTCAGCTCGTGTCGTGAGATGTTGGGTTAGATACAACGAGCGCAACCCTTGTCGTTAGTTACTACCATTAAGTTGAGGACTCTACTTGAGACTGCCTGGGTTAACAGGAGGAAGGTGGGGATGACGTCAAATCATCATGCCCCTTATGTGTGGCTACACACACGTGCTACAATGGCTGGTACAGAGAGATGCAATACCGTGAGGTGGAGCCAAACTTAAAACCAGTCTCCAGTTCGGATTGTAGGCTGAAACTCGCCTACATGAAGCTGGAGTTACTAGTAATCGCGAATCAAGAATGTCGCGGTGAATACGTTCAGGTCTTGTACACACCGCCCGTCACACCATGAGAGTTGGCAATACCCGAAGTCCGTGGGCTAACCGCAAAGGGCAGCGGCCGAAGATAGGGTCAGCGGTGGGGTGAGAATGTGTTCGCTAACCGG
+
-*2-)*74;7/30..22(*2+26+*2.%3((*4.5//883,(.0.307223651-017568;7**&&&%&%%&')/0'.-,4961*'.2243528,+0555665175)-+)'%)-*)+030,054/8/.2*.)**++,03))$$%'*'''*+,238-,++*12.+.0:000/-1531-6.08755981;1*)**-)10-(,+/5330+-0-*23046758627:;:/9.;0337;965)'(-775'26&13:479,'(%',436588881120099:89:161/+-&%&+,-42078('%,.**+,,77170/0,+.68631234::5,22,*,+))1)*-+,,4+034/,/,/360+*)'$#&))(--++(((),0231567:555,*))()),+'*)33+(*,-.7.+%)'201%)*+(-0:+,--,6:*+1'&'-,2,*+,:978:<6-+&(*+1---3-46:::7<;60</5(*'.*/7599,/**&.6+)1,2.&.),.4/93--27::8/15,-2-&&&%*.045052-%(1)8:;4668.3+-+-2080341.:8/9;3&&$&*1),',-./(+)&.$-&0*9;;/06280)/,)+5163.-10(*&+))+*)-,)*,*+,,-+,+080-0/0/7(%%)(//++)'(***.7,993.-'&.1,2.025%++++1-/199(-01*,276.(()+645589.9235:;:6<2/358((%'%*(,6448914181:4+35554491./5//379;,7,7**6+**+,./043,''(+-043648;33:+/*5-40,,)+(,,**0)171078885778:3001898:43:4+0512153..2/00.-,,,,///38950://17444987975.,***-*,6,,,:;782213.6:5070;;95939:7,13668505+,-788)4)+/))%&%$#',43/3977:743+*(+))*76--)6*++92662312/407/..),+05768821(03313/--/292&23325:5520//-19219201876333+),++*,152511:33/66))2145:36).,*,.6:88998*,'',**()(,-,1/)+7404-..)*))&.,98-***((.)%*$(*(&&&0-9;76
@35d052ec-fa14-4424-9aa4-da24ea31fb80 ch=34 read=96210 start_time=2019-12-13T10:10:04Z barcode=BC01 runid=2c9cf7bc05858273f10e7d7ec552fc0bd742dc3e
CCTCCTGCAGGGAGAGCAGCAGTGGGGAATATTACAATGGGGAAACCTGATGCAGCAACGCCGCTTCGTGAGTGATGAAGGTTTTCGGATCGTAAGCTCTGTCTTTGGAGAAGATAATGACGGTACCCAAGGAGGAAGCCACGGCTAACTACGTGCCAGCAGCCACTGCAGTAATAATACGTAGGTGGCGAGCGTTATCCGGATTTACTGGGCGTAAAGGGCGTAGGCGGATGATTAAGTGGGATGTGAAATACCCGGGCTCAACTTGGGTGCTGCATTCCAAACTGGTTATCTAGGTGCAGGAGAGGAGAGTGGAATTCCTAGTGTAGCGGTGAAATGCGTAGAGATTAGGAAGAACACCAGTGGCGAAGGCGACTCTCTGGACTGTAACTGACGCTGAGGCTCAGCGTGGGGAGCAAACGGGGATTAGATACCCTGGTAGTCCACGCCGTAAACGATGAATACTAGGTGTGGGGGTTTCAACACCTCCGTGCCGCCGCTAACGCATTAAGTATTCCGCCTGGGGGAGTACGGTCGCAAGATTAAAACTCAAAGGAATTGACGGGGACCCGCACAAGTAGCGGAGCATGTGGTTTAATTCAGAAGCAACGCGAACCTTACCTGCCTACATGACATCCCTTGCATTACTCTTAATCGAGGAAATCCTTCGGGGACAAGGTGACAGGTGGTGCATGGTTGCATCGTCATCGTGTCGTGAGATGTTGGGTTAAGTCCGCGAGCGCAATCGTTAGTTACTACCATTAAGTTGAGGACTCTGGCGAGACTGCCTGGGTTAACCAGGAGAAGGTGGGGATGACGTCAATCATCATGCCCCGCCTGTGTAGGGCTACACACGTGCTACAATGGCTGGTACAGAGATGCAATACCGTGAGGTGGAGCCAAACTTTAAAACCAGTCTCAGTTCGGATTGTAGGCTGAAACTCGCCTACATGGCTGGAGTTACTAGTAATCGCGAATCAGAATGTCGCGGTGAATACGTTCCCGGGTCTTGTACACACCGCCCCGTCACACCATGAGTTGGCAATACCCGAAGTCCGTGAGCTAACCGCAAGGAGGCAACGGCCGAAGGTAGGGTCAGCGGTGGGAGTAGTCGTAACTAAGGTAACCGG
+
0.-1,'&)%-/-(*&+-/26699734&.*+,4,),/4005/)*0+/:(),19:43-3,++/.%(+'(**)(*))+--8960473*5+7/4333+'('*8:6764;63..((,(+,-1/.)1.-,+.0.)0*1*,4(3,-72///-,0--/2339'8:618-,-,%*'(1*/.,(),-,.22269974..+14743811/*+-*296/458783)(-1)03646:07/+1,++/0/:40).2:673-/+,5/-017(/996.9*0+*,%*275675578;.8.:68;;::;8880-(.*)%$-.)*',*'&&))3001/-2/*(8875(2-/.,,16.-.3/(&$%%')))-0/3/09/+.3#''()-,.,-,,,*')-.2149341+)%%()0140./.&(,.++*)*.69;9()+-1816/:92+.4.,/20/81,.79992:3-.78:::;<27/(+/.+*'))02855569:9,2;/4/62336358,/,/,+.6,..4030412:9/,./;<;867;76;82)'(()58;63+0,6)*2,/<;02:286-(,(,5-883.'43.2:,)))**-(**,-/+*,,/+*(,.88-6-8;7+()((*4.3-.1263/1'&'%#$''&)/.+,/577385.623418...0/818/3''(%*,)*.0,85089-348:-5+**-,80*211+-/2+1/0(%%*+-23030--/066855158.:-06869503651'(%)*0+.)'&'**2,,.0-.238<17260/+7)(,7.465++(('(,(+*03978:5/..,-,-220-**.004::--299985,0,+,59855-60-(&''*&3)),++)&)))*,,-/./21/3597263249889-,,,,866180/0850/+-.+,1.0/91:003804<<;8;968534-1274+5,2610.167997;8567221)*+,..'(**,'(1...4.'/.))*,/+/0..43491---.3390../+18444284-88872:210500/0952;:()95221141,+++(7).)+/,-081++),,.2252.**&'.25-..2..)-4/+'***00/03+30--1.-/2*3--3+0*'(',*..'(%&&'%+,5/2:3424
@c6cac387-fcc6-47b3-8e0c-a5546437ce2f ch=106 read=138444 start_time=2019-12-13T10:10:04Z barcode=BC01 runid=2c9cf7bc05858273f10e7d7ec552fc0bd742dc3e
CCGGTTACCTTGTTGCGACTCACCCAATCATCAAATCCCACCTTAGACAGCTCCTCCCTTGCGGTTGGGCCACCGGCTTCGGGTGTTATCTAGCTCGTGGTGTGACGGGCGGTGTACAAGGCCGGGGAGACATTATTCACCGCGACATGCTGATTCGCGATTACTAGCGATTCCAACGTAGTAGTCGAGGTTACCCGAATTTACAATCCGAACTGAGAATGGTTTTATGGGTTTTGCTTCACCTCGCGGCTTCGCTTCCCTCTGCACCATCCATTGTAGCACGTGTGTAGCCCAGGTCATAAGGGGCATGATGAGTTTGACGTCATCCCGCCTTCCTCAATGCACTGGCAGTCTCTTAAATTCCCCAACTTAATGATGGTAACTAACGCGATAAGGGTTGCGCTCGTTTGCGGGACTTAACCCAACATCTCACGACACGAGCTGACGAGCAGCCATGCACCACCTGTATCTCCTTATAGCTATCTCTCTCCATCTCTGGAACGCTTTATGAGTATGTCAAGACCTATTACTTGGGTTCTTCGCGTTGCTTCGAATTAAGCCACATGCTCCACCGCTTGTGCGGGCCCCGTCAATTCCTTTGAGTTTCATTCTTGCGAACGTACTACTCAGGCAGGAGTACTTATTGCGTTAACAGCACTGAACTTTGACATCAACACTTAGTACTCATCGTTTGGCGTGGACTACTAGGGTATCTAATCCTTCCCCGCTTTCGGGACTGAGCGTCGGTTGCGGAGCCAGGTCGTCGCCCTTCGCCACTGGGTGTTCCTCCAGCATATCTACGCATTTCACCGCTACACATGGAATTCCGTCCCTCTCCTGCACTCTAGCTGCCTGGTTTCTGGCTTTACTGAAGTTGGCTTCGGGCTTTCACCACGGTGCCTTGCCGCCATAACCATCCTCTTTGCTTAATAATTCCGGATAACGCGCCGCCTACGTATTACCGCGGCTGCTGGCACGTAGTTAGCCGTGGCACTAATAAAGGGTATTACCGTCACTCGGCTACCATTTCCCTCGCGCCGCCACGTTCTTCCTTTATAACGAAGTTTACAATCCGAGAACCTTCTTCCCTTCACGCGGCGTTGCTCGGTCAGGTTTCCCCCGTGCCGAAAATTCCCACTGCTGCCTCCCTAGGAG
+
86773<22:/;/-.+)&$%+2/1721729999.9),0;7-06/5*))(,+-.13308,),,.:<59.,58:11:.93490.*3,/14+/,(*'*+,/57:9:76661::9700-+'*-.0575-*)(&%+-'-*+4;9259798::9988875160//0)3**+--/03.335&4%(&&&$(+./5,+&+-1*/'(&(*''$')0:28'&''(#%%*'+..-.,*'+,9;397;*,.2<367:75442756;5)*223;40/,&('0,3248,8.)'),*&',+23-+,)83**17677869,401,06111-)(,2/-13668:50+1*.56;84.4(3,')'-.0:10/97625923-.+1+*&/(,++0,*+/0+3++2,,,5+*+11432+3007-+)--361<+-18:83.:.8)62'/50623,,*--'-*,..3433/60*&1.&*,-.,/14.-4.1.1.028:326222555774432126;67843572/(0')29400-()+,20/-,+-*243/+6+),+-+**:859-++*.*%(3-70-//.1/$/..125677791392/30.0889;1:76-..75555///873141;;2/6:.60-.,+77*02580012(/-,')+%&''*++'+011316/*)&)1*/0---+6:7-./33:*5-.'*'&),,056577.35*)')*12:898654/.100012*1('(%&*)(')$&*,/,+8758631..0-1,725+)&+%(/4'+(,(&''(,72/5659+)+(),'.*-:,),.,,%'''),/501/0-4;4*267,,((()++/,)+')++&('*-),1158756'+,/043797.0*./4:8/)())(1*,-/,*((+-)+0169(7/.3:40,1*&*'-++.+'*,/7/0,'%(.(,''(**+/3-&*,,/./53:1,'5*9813+((&),'-../75872922;97271117721,%+,,.-/+*%*)*)+('$'),/.39-&&)),,605;8:9(1230,0+'.3+4:*3,%'#$&%)(')*'),/3029-'%))(0295%&-((56+,-:.-(*,3315.3/67488*6:2-/./,6552-++,,7966-43+:41::7,&/).43-23002-7,'*./1566:.:0)'%0.+,
@ad9a7016-8223-4788-930d-f5e47d512986 ch=483 read=141180 start_time=2019-12-13T10:10:03Z barcode=BC01 runid=2c9cf7bc05858273f10e7d7ec552fc0bd742dc3e
CTCCTACGGGAGGCAGCGCAGGAATTTTCGGCAATGGGAAACCCTGACCGAGCAACGCCGCGGCGTGAAGGAAGAAGGTTTTCCGGATTGTAAACTTCTGGTATAAAGGAAGAACAGCGGCTACACGAAATGGTAGCCGGTGACGATACTTTATTAGAAGCCACACGGCTAACTACGTGCCAGCAGCCGCGGTAATACGTAGGTGGCAAGCGTTATCCGGGAATTATTGGGCGTAAAGGGGGGGGGCAGGCGGCAGCGGGTCTGTGGTGAAAGCACAAACCTTCAGTAAGCCATAGAAACCAGGCAGCTAGAGTGCAGGAGAGGATCGTGGAATTCCATGTGTAGCGGTGAAATGCGTAGATATATGGAGGAACACCAGTGGCGAGAGCGATCTGGCCTACTGACGCTCAGTCCCGAAAGCGTGGGGAACAAATAGGATTAGATACCCTAGTGGTCACGCCGTAAACGATGAGTACTAAGTGTTGGATGTCAAAGTTCAGTGCTGCAGTTAACGCAATAAGTACTCCGCCTGAGTAGTACGTTCGCAAAGAATGAAACTCAAAGGAATTGACGGGGGCACAGAGCGGTGGAGCATGTGGTTTAATTCAGAGCAACGAAGAACCTTACAGGTCTTGACATACTCATAAAGGCTCAGAGATGGAGAGATAGCTATATGAGATACAGGTGCATGGTTGTCGTCAGCTGATGTCGTGAGATGTTGGGTTAAGTCCACAGCTTAGGCCAACCCTTATCGTTAGTTACCATCATTAAGTTGGGGACTCTAGCGAGACTGCCAGTGACAAGCTGGAGGAAGGCGGGGATGACGTCAAATCATCATGCCCCCCTTATGACCTGGGCTACACACGATACAATGGATGGTGCAGAGGGGAAAGCGGAGCCGCGAGGTGAAGCAAAACCACATAAAAACCATTCTCAGTTCGGATTGTAGTCTGCAACTCGACTACATGAAGTTGGAATCGCTAGTAATCGCGAATCAGCATGTCGCAGTGAATACGTTCTCGGAGCCTTGTACACACCGCCCGTCACACCACGAGTTGATAACGCGAAGCCGGTGGCCTAACCGCAAGGAAGGAGCTGTCAAGGTGGGATTGATGATTGGGGGGGTGAAGTCGTAACAAGGTAACGG
+
.-00)+.+6.)0,'%&$$(')*+*47:0549.3.-33*(-)0-)(./401242341.29&'*$&'+,.4/61,(*'(3/6.+.,2//43/0396335132,3--.6(2,/1,.2*&++5:743-)*)%*4'*85///8*5521,+%''()*+*-3-'-+'260,&'+++-04.--/-0,-/))++,11,+/))/*)+3121/3108.56349090./+&),%%*&&-*13645,58*+)*'+,04*.%9::6:/)+*&,.)-443555,+3+'**,-+*0*,/**..1:.4922,*,16/;98:8'.+*+&(*-//.99//./8458031.--/.4760,,++,.12674066-.189768744(+48/03-01389450,%$&''&'),+3447:7/*'(&(+/,137)*,8)(&)(()-/0688+*')57:.+.4,31/)./+2:/,-/7,1012436;99;<:6.%(*()(&)**25797<7:43/0+)+0+.87+%*'(&+-/.8/7/9564934.+-04234*-660%')+)4,,')/8/247*(+.,,.473691:-.('*,.666.(57*)$&&#)',/8555-//.0,,-11<:7;987(&'$&.&,*-0/15----+.%-(*+,/,..4.-../&4)91.438:-,,--;:6*('&,6,700//,111/3434,,0,-.10)-6/,,331+%$$#&#'):9761..-,.04.,/.;20*041)+)$%$$&,.4)1.3;707555/700/6733645678;88.7.)46/*%)---./)(**.2&/4-//002.+)*+2:117-1034+89+/22236:99;511288**+./32*')3,/.48:35967742/*'&%%%&*,4/1/..576934+'-5/'(('+-/4,/3111-)2/0135032<93*+'(*)-033.9899<758/25/.-/.12-0156720-1+,-980/.+*,1015-11619:78)*())71601.456:8:.-//088567*./.0410234932:*3%*2-//./763616;89;947544,07.0//12,***)34(2*,0-2:165680*+15653+6-+)+*)('%)42/+(&*/,49.+6+,,/0-:/95758,,/,*('(++02934;+918::87
@5f53a669-f2e5-49fb-b7c7-cb89621eb0e8 ch=273 read=76505 start_time=2019-12-13T10:09:54Z barcode=BC01 runid=2c9cf7bc05858273f10e7d7ec552fc0bd742dc3e
CCGGTTTACCTTTATTTACGACTTCTTTACCCCAGTCATGAATCACCAAGTAAGCGCCTCACGAAGGTTAAGAAACACCTGCGCTTCTTTTTTGCGGCCGCTCCCCGTGAACGGCGCGGGCAGGCGTTGTACAAGGCCGGAACATTATTCACAATGGCATTCTCTGATCCACGATTACCTAGCGATTTGACTTTTGGAGTCGGGGTGCAGACTCGGTAATCGGACCACGATGACGCGCTTTAACGAGTCGCTTGTAATATAACGAGGTCGCTTCTCTTTGTATGCGCCGACGATGTTAGCGAAAGCCTGGGTCGTAAAGGGCCGCGCGATGACATCACCTTTCCTCAGTTTATCGCTGCTTGATCTCCTTTGAGTTCCCAGCCGGACCACTTTGGCAACAAAGGATAAGAGGTTGCGCTCGTTGCGGGACTTTTAACCCAACTTGTTCACAACGAGCTGACGACAACCTTCGCTTTACTGCGTCTCACGGTTCCCCGAGCTGCATTCCTCATCTCCCAAACTTTTCCGTGGATGTCAGACCAGGTGGAGTTCTTCGTTGCATCAGGTAAACCACATGCTCCCGCGTACGGGCCCCGTCAATTCATTTGAGTTTTAACCTTGACCATTACTCCCCAGGCAGTCGACTTCCGGCTTTGCGGTCTGGCACGGGCTTCCGCCTCAGGCACAACCTCAAGTCGACATCGCGTTTGACGTGGACTACCAGGGTATCTAATCTGTTTTACTCCCCACGCTGCGCTGGAAAGCGTCTGGATGTCTTTTCGCGTCCGGGGCCGCCCTCATACCAGTAATCCCTCAGATCTCTGCGCTGTTTCCGCTGCTGGGTGTCTACCTCTACGGGAGACTCAACTTGTATTGTCGAATACGGATTCCCAGGTTAGGCGAAGTTCACATCCTGACTTAACCGAACTAACCGTGCTGCGCGCCCCGTGATTTCGATTAACGCTTGCACCCTCCGTATTACGCAGAAACCTTCGCTGGAGTTAATGCAGTGCTTTTCTTCTTAACGGGTAACGTCAGTGAACTGAATTGTTGATGGCGCTCATTGCGAAATTTGCTTTTACTGACGAAGGTCTTTTATTCAGCCGCTGGCATGGCTGCATCAGGCTTGCAAAGCGATTATTTAATATTCCCCTGCTGCTTGCTCCCGTAGGAACAATATCAGCACCAACAGAAGAATTTAACACAAAGAACACCGACGACTTTTCGCTTATTGCCGGCAATA
+
+))+/8*(-*&),%*-'&,,./31,-.''066-,.07$%+(,**)+(&&$%*)'(-/20,)*($&(-+3*+%*%$$$(''&)%'*-(&)+.1-,)&%+'$&,/03())&&)&)*)&%).+,&)/7/8*%)%&./00//,.)))%(&'1,+'((*+-//-/7.,()+..41&)+-06,/()(',+(/($&''(((%&&%&&'&)-),,,((+-/0'-*+-,.483-)'((%)+-+((#%1/))'%'$''2)**(%%'%%'*+1++',)*(('()+,+31*$%&'(*)+&$#%%')&)'#&%(%&%%,(&')%&')*+1*+.24-('$#%%'(./0+*%*+/:+05-5(*.7+&)'$$%$$%%'%/0250.4/,.137/()'*-..4-,&&'-/+*%&%%%*.(*),)33*',-..+.,-)+()./..970.+-21-0/-)*(%(((0('%&(&%$%'&+,++()*0(,()*,&%%$$#&%%&%'&$&%&*+*0-/7)%%)'%%)*+/2&),2342.%$''%&)01.**),49440('&%$,)/1,*/)))78///&((.','.0'-+0-62,/+,./-*(+($#$%%$%&('/30,),-*2/62.480&$%++8+/70,,)(%*'%#%&*+/*-())-+'*./0.,(%+'(%*,/(&''$)+%$##"#'+&%'%,)(+0-,%&%*&&(&.+.0()(++*+-07/.+*22.*&.-,-*/-$$$$%22003),&*.((''*24&$%()))(%()+,+%$$&%+*.*'*,,,)%&$&&(',/+)(%%%$&%)/1--1(')%'(#$#&$$$&%&+,1,+0$%*))*+#$%$$($)/'*%$$'$%%%.%*$(&'&((&,)*-++(&++3((&&&-+(%%)(&)5(&)*&*,&%6,13,&**,+%&.2&%$()0,+)&*-*++-,+1,0+'%')&$%#&%)'%%%$$&'&''(%#&((-9.,*+0-.-+*)-(&)$+-*,//,/),,&(&'#&%%$$%((%%%''*')')-*&$(&))*)*+.+'.2*.*(%(*)%+)/,.**$&&&'-+&'%%'('+,)*,--,%$&%&&%#$#$%%))'%'--,$"$$').&'**,,)(**)'(&%$#'&%&'-**%&'++*(*%*5(,-+-,%$(*(&(&$.(%**()3./..*-)'($$'%&%$$'&-*'&)'+'')(+2.005+#(%',,2/.,/,&()40.(&(&(-.(&**+&*,),+###%%))(%$&%)'&')'(&%&&"%
@aaee5099-0883-4cd5-80fa-27f72282be42 ch=415 read=61723 start_time=2019-12-13T10:09:54Z barcode=BC01 runid=2c9cf7bc05858273f10e7d7ec552fc0bd742dc3e
CTCCTACAGGAGGCTGGCAGTGGGGAATATTGCACAATGGGCGCAAGCCTGATGCATGCATGCAACGTGTATGAAGAAGGCCTTCAGCAAAAGGTACTTTCAGCGGGAGGAAGGGAGTAAAAGTTAATACCTTTGCTCATTGACGTTACCCGCAGAAGAAGCTACCAACTAACTCCGTGGCAGCCGCGGTAATACGGAGGTGCAAGCGTTAATCCAGGTGGGCGCGTCACAAAACGCACGCAGGCAATTTGTTAAGTCAGATGTGAAATCCCCGGGCTCAACCTGGGAACTGCATCTGATACTGTAAGCGGAGTCTCGTAGAGGGGTAGAATTCCAGGTGTAGCGGTGAAATGCGTAAGTCTGGAGGAATACCGGTGTGAAGGCGGCCCCTGGACAGACTGACGCTCGGAGTGCGAAAGCGTGGGAACAAACAGAGTTAGATACCTGGTAGTCCGCGTAAAGCGATGTCGACTTGGAGGTTGGCCCTTGAGGCGTGGCTTCCGGAGCTGACGCGTTAGAATCGTACCGCCTGGGGTGGCCGCAAGGTTAAAACTCCAAATGAATTGACGAAGGGGCCGCACAAACGGTGGGTATATGGTTTAATTCGATGCAACGCGAAGAACCTTACCTGGTCTTGACGTCCACGGGAAGTTTTCAGAGATGAGAATATTGCCTTCGGGAACCGTGAGACAGGTGCTGCACTGGCTGTGATAAAGCTCGTGTTGTGAAATGTTAGTTAAGTCCCGCAACAGGCACCCAGCCCTTATCGCTTTGTTGCCAGCGGTCCGGCCAGAATCAAAGGAGACTGCCAGTAAACTGGGAGGAAGGTGGGGATGACGTCAGTCATCGGCCCTTGACCAGGGCTACACGTGCTACAATGGCGCATACAAAGAAGCGACCTCGCGAAACCATGGACATAAAGTGCGTCGTAGTCGGTTAGGTCTGCAACTCGACTCCATGAAGTCGGAATCGCTGGTAATCGTGGATCAGATGCCTGCGGTGAATGCGTTCCAGGCCTTGTACACACCGCCCGTCACACCATGGGAGTGGGTTGCAAAAAGTAGAGTAGCAACCTTCGGGAGGCGCTTACCGCGCAGCGATTCATGACTGGGGTGAAGTCGTAACAAGGTAACCGG
+
-/11'(*(+,&'''$$-,,-328:.)++(.-,+../:842++*+9;58;9881..+&#&(*/1%$%&)*213457+,.-.3336,&$$(-*'&$*'*,6.+&--/7.*-+,/'/*%((*98--.3.3.02/9</,888346102(44)*52-/+*0,&-,((%%(%(%''/+--02''&&%&+.//1*&((,,'/-4/.3*,-88.01-:.9,5)&/&(%%&$''&1***,443-+,(+*/-464'$,-(%))2-23504510.'1/)*/55,-7535(*&2(44:/5459577644..///33'+*$''(%')*/1596)%/4/4++*0,4,2.(451.'&+**%$%(0-()(*+*'&'(*160-*-42289.),(&'),).2&.663,,-266&'+*)**3053/&*$'(,-*-1/0130,1-((-.9160*#&00'(5--.4,.7998:/.'((),;1-....-143).+.+1*+-.2-&&((%)**.50278:3.*,()2$(+($*,./+1,.')'(&%%$&-)/21/-*&%%&)0,.01*33849;4306'9:7-1/82:2572)(-/2-32),.0/2&4.4346.,./+./67<:8:8;81033499614--3,03.,))(*0++'))*&($'#)+)%(-3-)+**7;874*(,--.-)))*&2*+5-3.,,-,1,06-00)++*&-(.*/844%0/36311-+&)+0-,..0/2116122475.+,+&*'177.025.-/3,7%()+-/4)+(66+*+--0--///*+3*+400/051.(2+3-&)&'(*271-+&)+,4460*()(,*,-+.(').(/-/+,*41232.2++(%(&%'.*&'*3'%&%(+41*5551))')')*-6477;8183123-,-0.+%()'(840--.,-,,)-'&%$)0&)(,/9.01./226591776+./.'-(,**,-(*/2378753/-0,.***6-7/01333,)*+.8122::<865+).004/+%.*13/055&50347(&222),)&'(()+,0977;92568766346-*+'%&'-*-9+2,98*+''*,')),%((1,)+40'20&),+926316:331,+,++*5:6242-23231-**--**0,/+))$%&,,17;99:
@49d97e0f-635a-4bf1-a01f-6da5794f2c92 ch=438 read=139231 start_time=2019-12-13T10:09:45Z barcode=BC01 runid=2c9cf7bc05858273f10e7d7ec552fc0bd742dc3e
CTCTACAGGAGGCAGCAGTGGGGAATATTGCACAATGCGACAAAAGCCTGATGCAGCCATGCCGCGTCTTAATGAAGAAGGCCTTCGGGTTGTAAAGAGTACTTTCAGCGGGAGGAAGGTAAGTTAATACGCTGTCGGTGGCATTTACCTGCAGGAAGAAACACCGGCTAACTCCGTTGCCAGCTTGGCCGCGGCGAAATACTGGAGGGTGCAAGCGTTAATCAGATTACACTGGAAAGCAATAAAAGCGCACGCAGGCCAGTTTTGTTAAGTCAGATGTAAGAATCCCACAGGCTCAACCTGGAACACATCTGATACTGGCAAGCGGAGTCTCTCGTAGAGGTGAATTCCAGGTGTAGCGGTGAAATGCGTAGAGATCTGGAGAATACCGGTGGCGAAGGCGGCCCTGGACGAAAGGCCCAGCTCGGAATTACTGAAAGCGTAGAGGGCAAGAGCAGGATTAGGTACCCTGGTAGTCCACGCCTTCAAACTGATAATGCGACTTGGAGGTTGTGCCCTTAAGGCGTGGCTGGAGCTAACGCGTTAAGTCGACCGCCGCAGGAGTACGGCGCAAAGGTTAAAACTCAAATAAGATCGGCGGGGCGCAGGCTGGGGCATGTGGTTTAATTCGATGCAACGCGAAGAACCTTACCTGGTCTTGACATCCACGAGTTTTTTCAGAGATGAGAATGTGCCTTCGGGGAACCGTAAGGACAGGTGCTGCATGGCGTATCGTCAGCTCGTATTGTGAGAATGTTAGGTTAAGTCCCGCAACAGGCCTGGCCTTACCCGCTGTTTGCCAGCGGTCCGGCCAGGAACTCAAAGGAGACTGCCAGTGATAAACTGGAGGAAGGTGGGGATGACGTCAAGTCATCGCTGGCCCGCCGACCAGGGGCTACACACGATATACAATTGGCGCATACAAAGAGAGGAAGCGACCTCGCGAGAACAAACGGACCTCATAAAAGTGCGTCGTAGTCCGGATTGGAAGTCTGCAACTCGACTCCATGAAGTCGGAATCGCTAGTAATCGTGGATCCAGAATGCCACGGTGAATACGTTCCCGGGCCTTATACGCACCACGCCCGTCACACCATGAATTAGGTTACCAAAAGAAGTAGGTAGCTTAACCTTCGGAGGCGCACCGCTGTGATTCGCTGGCTAGGGTGAAGTCATGGCGCAAGGTAACCGG
+
*+-315'5.+2,,0120-+(.1+.3/).)#%%',...%'#&*02,%17*+-3/-/%))--*02-.**%&&$$))).&'+)..1110(/,,7//2:-''$'&&,+-+*,+(,(%-,('(%''-(--1&2*,((+%(2'(+263-29,',&#$%&,'..&)0+(459,50,/-++/2*/)$1-)&&%%+(0+)+(+$$*-+))*)//.25//.187342+6.8-2'*%-,((%'(**'(%$%'&'-31,(,,1-1-20346'',0:<-*2,7,0371012.,--&)*'*/)'+%/234.,%.('*+*('')*,3+,,0%2719114-4,.))+...+.*0(&&')%(+)/)/(*35652,1//50&(20*+/12010./0.-.*)*(*+&21*//-3/+*-(1+'+066(*667/,/'+)10,$-.33)'%&).-/*(-0)(+)*++&0*++0)#&&+++*$0*.-200/0'(',1--..(%(()'%&$24.-%()*,&&$,,-+++1,+,-+1-/459'('''*+-)*&&%%)+*,--2.2/2+7-90./31327554$&%.*&'*+210/.05:*/3.:294.005(.*&'(%'*)(.-,1'%%#%$$%%&%*,,-(0(**56;:15682-/01496501.06*+,.*,-&)-),-.,++*+-898'''+$&(-869-5//...361*-41,0,49886'57*174:55)((-.2)-/578:511+,*)&''-.763&/019'4&.,*)(*&+2.,6,(.51531.-50(%((,*(%'*#$$)++'(&*'(&'2,.75*,21.2-4/1-042:*14+646668-+.*,./67:.,,,*/19:87773.++(++/-/5;415835--1..)*/**(((+*.030(+/()*.((.6.63--*+'(&)+.-//0&0'%')*+,--165,&&&&)')&'(5266565712*'(*+*%(),$%%(+&&+98-,1473788986510)0*//*)'&&)))%*)++.,..004613013./2-73847++++)---2246011//++,.5347-),,4223:78989-;6,10--+3+(*'.*-,02(-&32*)0/,/,16%)&''*)&,0))$)(+36+').+,*1*((%''$)',)-1++0(-4*),).0,.0-012498&&%+%--&)+,*,/*))*)0.0/-/10*-*275657
@4c2c0dec-eba3-42f0-ae11-afff256dde0b ch=483 read=141126 start_time=2019-12-13T10:09:37Z barcode=BC01 runid=2c9cf7bc05858273f10e7d7ec552fc0bd742dc3e
CCGGATTTACCTTGTTACGACTTCACCCCAATCATCAATCCCACAGCAATTAGCTCCTTCCCTTGCGGTTAGGCCACCGGCTTCGGGTGTTATCAGCTCTCGTGGTGTGACGGGCGGTGTGTACAAGGCCGAGAACATTATTCACCCGCGACATGCTGATTCGCGATTACTAGCGATTCCAACTTCATGTAGTCGAGTTGCAGACTACAATCCGAACTGAAGAATGGTTTTATGGGTTTTGCTTCACCTCGCGGCTTCGCCCTCTGCACCATCCATTGTAGCACGTGTGTAGCCCAGGTCATAAGGGGCATAGTGATTTGACGTCATCCGCCTTCCTCAGCTTGTCACTGGCAGTCTCGCTAGAGGTCCCCAACAATGATGGTAACTAACGATAAGGGTTGCGCTCGTTGCGGGACTTAACCCAACATCTCACGACTGACGACAACCATGCACCACCTATGCATATGGCCCCTATCTCTCCATCTCTGGAGCCTTTATGAGTGTCAAGACCTGGTAAGGTTCTTCGCGTTGCTTCGAATTAAACCACATGCTCCACAGCGGCCGCGGGCCCAAATCAATTTCCTTTGAGTTTCATTCTTGCGGGCAGTACTACTCAGACGGAGTACTTATCATTTAACTGCAGCACTGAACTTTGACATCCAGCACTTGGTACTCATCACGTTTACGGCGTGGACTACTGGGGTATCTAATCTATTTGCTCCCCACGCTTTCCGGAACTGAGCGTCAGTTGCAGGCCAGATCGTCGCCTTCACCACTGGTGTTCCTCCATATATCTACGCATTTCACCGCTACACATGGGTCACGATCCTCTCCTGCACTCTGGCTGCCTGGTTTCTATGGCTTACTGAAGTTAAGCACCAGGCTTTCACCACAGACCCTTGCTGCCGCCTGCTCCTCTTTACGCCCAATAATTCGGACCGCGCTTGCCACCTACGTATTACCGCGGCTGCTGGCGTAGTTAGCCGTGGCACCTCTAATAAAGTACCGTCGCTCGGCTGCCATTTCCTGTAGCCGCCGTTTAATCCTTTATAACGAAGTTTGCAATCGAAAACCTTCTTCCTTCACGCGGCGTTGCTCGGTCCAGGGTTTCCCCCATTGCCGAAATTCCCTACTGCTGCCTCCCGTAG
+
5(+)(163.0040+/6-/157896*1/3,,005501-8.80*))*&,'&*0*-/257+183*-4.10.4-)205-,6,,7..+---**,025*)*')./,-*)+75655797<;99;8874415..+5*,'''+'*&2)*8<725:.,2014*4,,.356=9666,5,++2)(&,-2.5,,&*,3.2234568:76.7-+,&,&/5577<:6/06;430,)')((732:;/*.2<18<<,+119.**1-7*+-52465)(+-(+6554677;77+3.&#%&(+31322'&),+80+.:98++.3(.3,+,/('3326;3*))++15397(+83;9957*(*.+)-*&)()$%'./015311*))*+0/47+-(',3--.215359545:75512'//0-6-35746/42//2;82,-.1,10*.'0.----&))$+-3254(5699<8644.46314,(*&&#$%'&--''&()4362/892342,%'(&(0206/,-.,'('++3666885./,.'4,;6464/,./,.*,2+.-./1*13*4.-''424662&)%&'&'($()/3.3(%,55240254*''&*-0*/2:90.6;.01..)*),)'./5552./$'%20/,++**3))+*&04,0+*6(//13/4676931:71053/7'*$(')*(%-/03132,,%')/69,1.8-,,183541//)1,)0,-.015.0-+30(*0.3:;3--,/085/2.0'((*+*/3,**()5+'$$%-,82-.11154365372+,//278:99:<75241/345599:9:7977<:7-0803302+,*+&&#)'()+.0-,,0+.6450(**/+'3320//-/)).*,../)0+-2+./,,+*1.-*$'#&''06/088//32.000499/+..03767-.0-/0/47,,291)../0.-4-/,3+1,2.%%&),./524:1170,002-60,.(((0-,..,0+,++/'+,,+-352554,'&%'&--3271.*)+0:557$'*-,-,&#+407<9923552122.04,77+(&)+)*0*+31-2%(*(-0)#'-453()287164846<30/541234-65/00--074;.<((8;70<2/9;9**1;023+,--.,09,)345,-+*+.*65-+/',
@aead41de-7f4d-46da-a2d7-38a60c47ac4f ch=126 read=178081 start_time=2019-12-13T10:09:36Z barcode=BC01 runid=2c9cf7bc05858273f10e7d7ec552fc0bd742dc3e
CAGGAGGCAGCAGTGCAGAATATTACAATGGGCGCAAGCCTGATGCAGCCATGCCGCGTGTATGAAGGCCTTCGGGTTGTAAAGTACTTTCAGCGGAGGGAAGAGTAAAGTTAATACCTTTGCTCATTGATTTACCACCCGCAGAAGAAGCACACCGGCTAATAACTCCATGCCAGCAGCCGCGGTAATACGAAGTGCAAGCGTTAATCAGATTACTGGGCGTAAAGAAAAGCACGCAGGCGGTTTGTGGTCAGATGTGAAATCCCCGGGCTCAGCCTGGGAACTACGCATCTGATACTGGCAACGGAGTCTCGTAGGGGGTGAATTCCAGGTGGCGGTGAAGTAGAGATCTGGAGGAATATGCCGGTGGCGAAGGCGGCCCCTGGACGAACTGACAACAGGTGCGAAAGCGTGGGGAGCAAGCAGGATTAGATACCCTGGTAGTCCACGCCGTAAACGATGTCGACTTGGAGGTTGTGCCCTTGAGGCGTGGCTTCCGGAACTGAACGCGTTAGAGATCGACCGCCTGGGGAAGTACGGCCGCAGGTTAAAACTGCCAAATGAATTGACGGGGCCCGCACAAGCGGTGGAGCGTAATGGTTTAATTCGATGCAACGCGAAGAACCTTACCTGGTCTTGATGACATCCATGGAAGTTTCAGAAGAGATGAAATGTGCCTTCCCGGGACCGTGAGACAGGTGCTGCATGGCTGTCTCGTCAGCTCGTGTTGTGAAATGTTGGGTTAAAGTCCCGCAACGAGCGCAACCCCCTTATCCTTTGTTGCCAGCGGTCCGGCCGGGAACTCAAAGGGGCACAAGTGATAAACTAAACGGTAGGGATGACGTCAGGGTATCGCATGGCCCACGCCACGACCAGGGCTACACACGTGCTACAATGGCGCATGAAGAAACGCTGCTCGCGAGACAAGCGGACCTCATAAAGTGCGTCGTAGTCCCGGATTGGAGTCTGCAACTCGACTCCATGGGGGGAGTCGGAATCGCTGGTAATCGTGGATCCAGAATGCCACGGTGAATACGTTCCAGGCCTTGGCACACCGCCCGTCACACCATGGGGTGGGTTGCAAAAGAAGTAGGTAGCTTAACTGGGGCGCTTACCACTTTGTGATTCATGACTGGGGTGAGAAGTCGTAGTGAGTAGTAACCGG
+
/'.&$&'(-/30..(#').1.))(&(.//14*(&(--+6282)(%'(%/+32,02./.(*++,)//(/-5/804;:595.090-,+*+26+(*'+*&)/((&&%$)*7-+-3/40458190.274)3$&&&&+(*,'+..*-+*3+',-',+-'-)+((+***,-,/10&+*-1+-.--2-11-4/,,)(**,%*)+,86/3/,5-8./&*((2-139<:76697,(,.((%&%**41-11+0+-(%&&&&%%,-6531483.148))18678.&0704:/3,,*$&&),-1.,.)()(*)(&((((%&&&'+,4-2.63)()0-1-4'(0.,)(%(&(*,,)*,*,,--125.+/((*(%%$+*.0..,*'('*,01-062,*1:830/.+)*)''%(*%,-33')+*'*,)673)(%,78)1,..(7)--85456&&,010594),.23989::5/.*+&('((*,6.8*+0*2**(-+&$#'%,2./1-*)/+2*((''**%,('*.,./.)*&%,--.136870.-+))&'+--3765-00-0/93:5))*&'%.3-+)*)0.101*::60:/(*+,-2.11823/&()%-%%)275<.*-(+*.-.-0/0431154(+-.0-3./:44897750)&(,-1872&#')*,+.<94**,(&(()2/147/-3036586*,$'((('(/42/.0&./:566::7.8-..85/()-.5)+,0/.203911249;213<4<97833+*.-5+,01*311/0040+.2.+',))--&&*)).52385565:82+3.1,.57+)*)).2)*.1&+$%(,'((*-..%(&'&%$%$%&-/+/0//1137/*&&&&)0+/$&(++4-%*)0.&),02;69//3000-,'**+217082;-0.-,2((%&)')+)($'%#&),')'$%%)-8,86:.1*)*()-92.16758740000.1*0--040-(+,1355-1../869763.-,&'()&%(+-.95979464'/2073318491/3'()+0.'*'#&')+/+4/0724120',30*&(()((()-021;9,-**+)00(($'(&**1.09-*-6.*),.+,+/1-+&)&$&#%%)--)(+31:244*0+26+*-./52231133466+*+2()-*+3'+$&$'#'*'(&*,07/0
