# Supplementary material for: De novo species identification using 16S rRNA gene nanopore sequencing
Source: PeerJ. 2020 Oct 21;8:e10029. doi: 10.7717/peerj.10029 (PMC7585375; doi:10.7717/peerj.10029)
Supplement: Supplemental Information 3 [file peerj-08-10029-s003.zip › pass_fastq_runid_2c9cf7bc05858273f10e7d7ec552fc0bd742dc3e_552.fastq]

@670ddbe6-37cc-467e-aca8-aaebe70b163d ch=29 read=61879 start_time=2019-12-13T10:09:27Z barcode=BC01 runid=2c9cf7bc05858273f10e7d7ec552fc0bd742dc3e
CTCCTACGGGAGGCAGCAGTGGGGAATGTGCACAATGGGCGCAAACCTGATGCAATATACATGCCGCGTGTATGAAGAAGGCGGGTTGTAAAGTACTTTCAGCGGGGAGGAAGGAGTAAAAGTTAATACCTTTGCTCATTGACGTTACCCGCAGAAAAAGAAGCACCAGCTAACTCCGTGCAGCAGCCGCGGTAATACGGAGGTGCAAGCGTTAATCGGGAATTACTGGGCATGCAAAAGCGCGACGGTTGTTAGTCAGATATGTGAAATCCCCGGGCTCTTACAGAGACTGCATCTGATACTGGCAAGCTTGAGTCTCGTAGAGGGGTAAATTCAGGTGTAGCGGTGAAATGCGTAGAGATCTGGAGGAATACCGGTGGCGAAGGCAGCCCCTGGACGAACTGACGCTCAGGTGCAGCGTGGGGAGCAAACAGGATTAGATACCCTGGTAGTCCACGCCGTAAACGATGTCGACTTGGAGGTTGTGCCCTTGAGGCGTGGCTTCGGAGCTAACGCGTTAAGTCGCCGCCTGGGGAGTACGGCCGCAGGTTAAAACTCAAATGAATTGACGGGGGGCCGCACAAGCGGTGGAGCATGTGGTTTAGTGATGCAACGCGAAGAACCTTACCTGGTCTTGACATCCACGGAAGTTTCAGAGATGAAGAATGTGCCAGCCTTCGGGAACCGTGAGACAGGTGCTGCATGGCTGTCGTCAGCTCGTGTTGTGGAATGTTGGGTTAAGTCCGCAACGAGCGCAACCCTTATCCTTTGTTGCCAGCGGTCCGGCCGGGAACTCAAGGAGACTGCCAGTGATAAACTGGAGGAAGGTGGGGATGACGTCAAGTCATCATGGCCACTGACCAGGGCTACACACGTGCTACAATGGCGCATACAAAGAGAAGCGACCTCGCGAGGCAAGCGGACCTCATAAAGTGCGTCGTAGTCCGGATTGGAGTCTGCAACTCGACTCCATGAAGTCAGAATCGCTAGTAATCGTGGATCAGAATGCCACGGTGAATACGTTCCCGGGCCTTGTACACACCGCCCGTCACACACCATGGGAGTGGTGCAAAAGAAGTAGGTAGCTTAACCTTCGGGGCGCCCCACCACTTTGTGATTCATGACTGGGGTGAAGTCGTAACAAGGTAACCGG
+
-+/'&&((760)51/251.2+'))&%($0()-124-*.*(%,17&6;520-*(')&*''$++)0868332213477++1*-+)..19156<2,3**.8/2132.8;-)1.1/0)%')+88,,4.1-/0161:6/054+5,,-/*0-*3;757,,32/0+&++)*01+/%))2.,-.0&/%'"$$'),+))&*-582-205.--,.011,--9-2((*')&&$)(*+-0:71+*#%*/5*''&'&$*)62:214,/1:1153')(*,-59.-81+*034*(%%&)++('+44110//3,---/7420-*%'(+,'%((')),./'/.3*+109081$)'++*-..6<75.28./2762,,,-.3280+..*513::8;60-*(())/-(+910)).635.,,+++,;:;::6785',*)*-1*57)())8:)101+)0+'(.-//:,-13333255/23892229.-,,--1110)/)2(+0*0-)/02;.,4/00745867,&&&-&&%&.,-+,,+9+:+//,%'.-8:5501)$&)*8.6/2%0.,3.4-<;5,46+;2/.+3.4.2622:96)0)''-/26345;993(,-)0*+*,2<3,*&)*,.33*0050/2,-/155547;9888.6-+-1167/.//+-+*27:-3,.0.0-,)).45684(/#$&0.--+29061:5942.//+.47.,*(*.458889::7570/0016777;7678577/:+13*2957/-70(*308''/027546:507334/650-062161125972,34360<9.6..9.-,0)-/15677011../01(35720,')+(/-16:/.02889994/146467(*+)('%')((+72/.12.+)(*'++))'&')*22*401643,025))'(++)02546452,+,%%%)*'+-:849773466/-,,--/67910,0**,&.-,,)))+3/0-.024877563&('*/*,*(/+2454000..6--.3306555,-.6424.+.'3499;;9;.:,3,+,2*/)*.+-./+-+2524;,/45*-*+*2556570('*./+(2)37+'*,*+,-6./'*(+-9.86;5191*('((()(/4/)3.()4206:5%&(*/66960-0..++,6763012+./.+-115
@ec980933-2ac0-4ce2-b16c-a959fb10ad7d ch=409 read=57797 start_time=2019-12-13T10:09:24Z barcode=BC01 runid=2c9cf7bc05858273f10e7d7ec552fc0bd742dc3e
CCAGTTTACCTTGTTGACTTCACCCCAATCGGCCCTACCTTCGGCCGCTGCCTCATGCAGTTAGCTCACGGACTTCAGGTATTGCCAGCTCTCATGGTGTGACGGGCGGTGTGTACAAGACCAGAGACGTATTCACCGCGACATTCTGATTCGCGATTACCAAGTAACTCCAGCTTCATGTGGCGAGTTTCAGCCTACAATCGAACTGAGACTGGTTTTAAAGTTTGGCTCCACCTCACGGTATTGCATCTCTCTGTACCGGCTTCATTGGCACGTGTGTAGCCCTGCACATAAGGGCATGATGATTTGACGTCATCCCCACCTTCCTCTGGTTAACAGGCAGTCTCGCTAGAGTCCTCAACAATGGTAGTAACTAACGACAAGGGTGCGCTCGTTGCGGGATAGCAACTTTATCTCGACACGAGCTGACGACAGCCATGCCACAATGCCTTGTCCCCGAGAGTTTCCTCGATTAAGAGTAATGCAAAGGGATGTCAAGTGTAGGTAAAGGTTCTTCGCGTTGCTTCAGATTAAAACCACATGCTCCGCTACTTGTGCGGGTCCCCGTCAATTCCTTTGAGTTTTAATCTTGCGACCGTACTCCCAGGCGGAATACTTAATGCGTTAGCGGCGGCACGGAAGTGTTAGAGCCCACCTAGTATTCATCGTTTACAGCGTGGACTGGAATTATCTAATCCTGTTGCTCCACGCTTTCGAGCCTCAACGTCAGTTACAGTCCAGAAGAGTCGCCTTCGCCGCCAGGTGTTCTTCGAAATCTCTACGCATTTTCACCCGCTACGCACAAGATTCCTCTCCTCTCCTGCACTCTAGATAACCAGTTTGGAATGCAGCACCCAAGTTGAGCCCAGGTATTTCATCCCGCCAATCATCCGCCTACGCTCCTTACGCCCAGTAAATCCGGATAACGCTCGCCACCTACGTATTATTACACCGCGGCTGCTGGCGTGGTTAGCCGTGAAGCACCACTCCTTGGGTACCCGTCATTATCTTCCCCAAGGAACAGAGCTTTACGATCCGAAAACCTTCATCACTCACGCAGCGTTGCTGCATCAGGGTTTCCCCATTGTGCAATATTCCCTGCCTCCATAGGG
+
41%++70.594;+1/*),.35-886,2056.//8-,14:9<0./4//13.1001&,)-,5*:('(++..11,2485)4-.'7)+510,..//.%.,354124/.:65.1,./1/*43.0158'+%%-/.877;1',*),./3-25,'*,162./0,1.,*'/&''+&-)80*+/0::331-'))+./2832-/-5-/069.6)+5531213065-4;;-/3,*,3,/80558/2814-0,0/,-/--+04333047989*&((+35)-)'&*'*,-+2'&)-390,')*(-.0303423623333:<81/113684314+(.,.6.0,-,*.+,-(+*/56359657.0//-/0237670'1+6,/63/1-2.--4854432/,62,*/./011+1-.,882.'&(&-',55+0-(+(&)*-,+3443230)01'15,-&*+&('%'#)-,-,,524+-*(&%):/49661-3+1)((*+.20/039,*45-637::63767645119)--3:2161/3/5,**6.8%&+/*9;;.;9/30200.14/./,-,2-../,44/478-(+006242,25-,2-79:-682-/+*-2568+1,'''&$(-23.7381//0.0/.09,2...63:3110./.+'%((103*&)%.5,'*3)*,59:<:888316)&/-12238:9,)('('-*/0656:7583+32*,.2/&)),-702&&+4-,6.**(*,-547331262***.'((*+.9;;:<:9;<,2-)+&**4::983((+,*.1641203.9:5*3,2/+)/1/0*.$$&$%*.2/0-/,1)*++,.../.11433373476:024<9//401/6.241130/.-3.&',-)%#*)/-/:9/6281&$%$.--//4:3/3<98878.96'+./+58-+-.03/10.1130.-0/5788;;22,+,4.41/9.020--03237333;:433-*'&+*-*,,315,)'$$#'*&'(-)*((*-,.39)+;:133-/391:99,0)((.))1,('),-))..4,3(%+33.495<67:91231*,*,*-.--0./700/01'+-.,://6:/,.8/1109///8-6+&%&()(/'%%'/)'
@0534a9f2-5d5c-46a9-83e2-280977898d9b ch=367 read=150715 start_time=2019-12-13T10:09:24Z barcode=BC01 runid=2c9cf7bc05858273f10e7d7ec552fc0bd742dc3e
CCGGTTACCTTATTTTGACTTCACCCCAATCGCTGACCCTACGCTGGCCGCTGCCTCCTTGCGGTTAGCTCACGGACTTCGGGTGTACCAACTCTCATGGTGTGACGGGCGGTGTGTGGGGCAGGGGCGTATTTACCGCGACATTCTGATTCGCGATTACTAGTAACTCCGGCGTGAGGTTTCAGCTACAATCCAATGAACTGGTTTTAGTTTGGCTCCACCTCACGGTGTGCATCTCTCTGTACCAGCCATTGCTTAGCGTGTGTAGCCCTACACATAAGGGGGGCATGATGATTTGGGCGTCATCCCCACCTTCCTCACGGTTAACTTAGGCAGTCTCGCTAGAGTCCTCAACTTAATGGTAGTAACTAACGACAAAGGGTTGCGCTCGTTGCGGGACTTAATAACATCACGACACGAGCTGACGACAACCATGCACCACCTGTCCTGCCTTGTCCCCGAAGGATTTCCTCGATTAAGGTAATGCAAGGGATGTCAAGTGTAGGTAAAGGTTCTTCGCGTTGCTTCATCAAACCACATGCTCTCGCGCTGTGCAGCGGGTCCCCGTCAATTCCTTTGAGTTTTAATCTTGCGACCGTACTCCCCAGGCGGAATACTTAATGCCAGCGGCGGCACGGTTGAGAGGTGTTGTACACCTAGTATTCATCGTTTACGGCGTGGACTACCAGGGTATCTAATCCTGTTTGCTCCCACGCTTTTCGAGCCTCAGCGTCAGTTACAGTGAAGTGCTTGCGTTCTTCTAATCTCTACGCATTTCACCGCTACACTAGAATTCCACTCTCCCTCTCCTGCACTCTAGATAACCAGTTTGGAATGCCTTTTAAGTTGAGCCGGGTATTTCACATCCCGCCAATCATCCGCCTACGCTCCTTTACGCCCAGTAAATCCGGACTCGCCACCACGTATTACCGCGGCTGCTGGCACGTAGTTAGTAGCTTCCTCATGGTACCGTCATTATCTTCCCCAAAGACAGAGCTTTACGATCCGAAAACCTTCATCGCTCACGCGGCGTTGCTGCATCAGGGTTTTCCCCATTGGTAATATTCCCCACTGCTGCCTCCCGTAGAG
+
54130:25606'/44,)+/071+691(.--1,-00/0:4+-5.-+.(.,.0425678.7--.58191//22236;888:8')'-',)/436,+(&'*,68345996/,61686+)(%&(,&''+/0*-'3(.2*(,01444689<:778:;9-13+5*+,66213,0-9(&&%$$%%()3<60)*.++,0/,1'1*232999:.6;92+++8.0624391284535272&1)*-4464424))%.(,-30359)(-*(*/.-1353)(-0*(%.-.+-*/)1768-42.+*,,(/0*&*(*,669.69:+*/85:765,**'(0.1((%&*276767525,,--*-/+2-,,/6,,2,7////-/638221,,+(*4:*.41,-)(')01/11---48909/3-)*,)')+)/11348776--+++046:-99995546;13;/2++'$#'',**-79;..+)+($2.)99)((')),)%'(+*+,820*5517023326663+,%&'-(*0/8448512/2/+-071545/:6:1,()+3,+,,-*+)+//307%-')-/*562,*138:7;50192/040;<//3/-06./379:4855/78:./0(4')(0..*-)2*)')&'(,-0//-+)()))&)$+(.21/31&'%()174+./1341/00..82-10;322550035652755/225,.449/012:1.1.7;/)--+097)53545535+)/114&/50-.'*&&&&&%%%&$#$%&+)/66*-20-.-*+.,0+51-(565-)5'(*452/.102+3)*,.1-7/*,*1+++/*,,-710709.80788<<84454+,+*49323,6-*)(04*3//,.7.-,--/3.&$%%,0-./78:67;87878763,71/1,9.*),-.3414063659::<<,,)(*/145:010,,0/--8786*-(+)-(.,8,/.+.2283901'))-78:;9;:44823593:9;)2721.61/,(''+2-00100.+-45&1:8<::;;;::.)*)'+*))2.,-777675,8:/531)(,20')+*).+5,//.556-%)*,786844/)(),1)+0
@4c19825e-57ad-47a5-9fac-24ac7c47545d ch=188 read=160534 start_time=2019-12-13T10:09:25Z barcode=BC01 runid=2c9cf7bc05858273f10e7d7ec552fc0bd742dc3e
CCGGTTACCTTGTTGACTTCACCCAATCATCAATCCACCTTAGACAGCTCCTTCCTTGCGGTTAGGCCACCGGCTTCGGGATTATTATCAACTCTCTCTCGTGGTGTGACCGGCCGGTGTGTACAAGGCCGAGAACGTATTCACCGCGACATGCTGATTCGCGACCTAGCGATTCCAACTTCATGTAGTCGGTTTCAGCCTACAATCCGAACTGAGACTGGTTTTACAAAGTTTGGCTCCACCTCACGGTATTGCATCTCTGTACCAGCCATTGCTGGCACGTGTAGCCCTGCATAAAGGGGCATGATGATTTGACGTCATCCCACCTTCCTCCTGGTTAGCAGGCAGTCGCTAGAGTCCTCAACTTAATGGTAGTGGCTTAACGACAAGGGTTGCGCTCGTTGCGGACAACCCAACATCTCACGACACGAGCTGACGACAACCATGCACCGCATATACGTCCCCGAAGGGAATTTCCTCGATTAAGAGTAATGCAGGGATGCCGGTAGGTAAGGTTCTTCGCGTTGCTTCGAATTAAACCACATGCTCCGCTACTTGGCGATTGTCAATTCCTTTGAGTTTTAATCTTGCGACCGTACTCCCCAGGCGGAATACTTAATGCGTTAGCGGCACGGAGGTGTTGAAACCCCCACACCTCCGTATTCATCGTTTACGGCTGGACTACCAGGGTATCTAATCCTGTTGCTCCCACGCTTTCGAGCCTCAGCGTCAGTTACAGTCAGAGAGTCGCCTTCGCCACTGTTCTAATCTCTACGCATTTCACCGCTACGCTAGAATTCCGCTCTCTCTCACTGCACTCCTAGATAACCAGTTTGGAATGCAGCGCCCAAGTTGAGCGGGTATTTCACATCCCTTAATCATCGCCTACGCTCCTTTACGCCCAGTAAATCCGGATAGCGCCACCTGCGTATTACCGCGGCTGCTGGCACGTAGTTAGCCGTGGCTTCCTCCGCCAGGTACCGTCATTATCTTCCCCAAAGAGACAGGCTTTACGATCAAAACCTTCATCACTCACGCGCGGCGCATCAGGGTTTCCCATTGTGCAATATTCCCCACTGCTGCCTCCGTAGAAC
+
.3+0,3.1/7.'&)()05;792:5+32762.*0*./(,*2-+.52+22220083403...*&.)6;;-,8*'''050/)(%.'&.6./,-*)),,,,-,0162*/&&(*4()+-(+*.-.+0-16;.441-*./525;::<:45912/11222398638.)$&&()(%%&)+--6)2*/163-2./0(0$')(4--*002(**,571.*,66652200152647*$&)-0*+5*,-124725561,/)-2-0///88+*))'00810062/1,')+-...301/+**.5-&%()(87(.**$%%((*++37;.,,27..,+-6/,022959029431611'4),.66833''(-+//31.'-+3-10215373,)*&(&&',*3+('***.139010104318/.*0(((+-/+--+-//20,.115234/3765-40*40.161731--($&%(&&$&&--**'(*++)'''*49/5660.12,+(()',0--,*,1-/0661)*)%%)003*2-;79<:7:80:,..;51.3051<9::111-//.:8121,')%%&')$)$#&**-382*+/+*+0/<<4/:3336003041(+&+,/99--435&)'))))'%*))*7.6.,)'(+''**-&)&+)-631;818741()(,)%%%&+),5.178205:,/,8/./846446:170,0.+2++4./61/(($)*173&-,.-;50.2376/2/,003:7728/1,*/3()*-,,.9586474/4,('(&''&'-7.0489887861<:1/77568,,&*+'+(/+4-5015731*+,3&),-22324)--2684;6;482;92958762-00-*/+-1+-,*'-2(+*/*494.*++.283,/-8/5+30)*+*&('*,77*67.0*0*'%'(,0)+038789&&(&)9311)&+*...:--2,+.--.86/8*)#)%+&/.90///1:/9//80))/)$&'&+//-159:9/://096,/-+(/1*((*,5,*+..87**-..0',1(*/-/189945550/**&$%%$$()34./32133+)*'0,$0&(+**(.4-593+---.0-03379586/'(*
@c1041de6-3e0e-45b0-92b9-7f20d30df6d2 ch=228 read=146411 start_time=2019-12-13T10:09:16Z barcode=BC01 runid=2c9cf7bc05858273f10e7d7ec552fc0bd742dc3e
TTATCAGTAGCGACGTTGATTTACGTATTGCTGAATTGCTGAAAGGTTATCCCGGTATCTTTGTATTAACCTTTCTGTTGGTGCGGTATTTCTGAGGTGGGCAGTAAATTTTCAGCAGTGGGAAACCCCTGGCGGGGCGGCACCACGCGTAGAGGAAGAAGGTTTTCTGGTTAAACTGTATAAAGGAAGAACGGCGGCTACAGGAAATGGTAGCCGAGTGACGGTACTTTATTAGAAAGCCACAGCTAACTACATTACCAGCAGCCGCGGTAATACGTATAGGTGGCAAGCGTTATCCAGGAATTATTGGGCGTAAGGCAGGCAGCGGCAAGGGTCATATGGTAAAGCCACGGAAACAACCAGTAAACCGACCAGGCAGCTAAGAGTGCGGGAGAGGATCGTGGAATTCCATGTGGCGGTGAAATGCGTAGATATGGAGGAACACTTGGCAGAGGCGACGATCAGCCTGCAACGGCAACGCTCAGTCAAGCAGTAGAGGGAGCAAATAAATTAAGATACCCTAGTAGTCCACGCCAATAAACGATGTAGGTACTAAGTGTTGCGGATCATCCAAAGTTCCAGTGCTGCAGTTGACGCAATAAAATTACTCCGCCTAAAGATGGTACGTTCATAAGGAGAACTCAAAGGTGTGAGGGGCCCGCACAGAAGCGGTGGAGCATAATGGTTTAATTCGAACGCAGAACCTTACCAGATCTGGCATTCTCATAAGGCTCAGAGATGGAGATGGCTATGTGGGATACAGGTGGTGCGTAGTTTGTCGTGGCTCATTGTCGTGAGATGTTGGATTTAGAATCCACAACAGGCGCAACCCATATCGTTAGTTACCATCATTTAAGTTGGGGACTCTGGCCAGGACTGCCAGTGACAAGCGGAAGGCGGGAGATGACGTCAAATCGACCGTACCCTGCCAATACGGTTCTACCCGATGCTACAATGGATGGTGGGGAAGCAGACCGCGAGTGAAGCAAAACTGCATAAAACCATTCTCGGATTCGGATTATGAATCTGCTGCTCGACTACATGAAGTTAAGATCGCTGACGTAATCGCGAATCAGCGTAATAAAGTGAATACGTTCTCGGACAGCGCACCCGTGCACCACGAGTTATTAACGCGAGCCGGTGGCTAACCGCAGGGTTATCTAAAATTAGGATTGATGATTGGGGTAAATCGTAACAAAGGTGACGGAAG
+
$##$$&//.+-*%(('+)*/9+())*)8.-*)*$&('./30-+()*%,),-/*-0,/06/61,-,.*%$().2-,/.)*,-()&%&*&)+)(#($+&$'%%2,.0.)-(05.3-+-$'%&)'')(''(($$%$',)(*'%)%-/&'&*++'($))**&,,)/*72+(*,.*)%'%&'$%'(05*,*,*).1219/20+*+,%0,,1--99.+,0/,)*+.--,&(&'&'+(*++(+00+-5-)&'*+382413$.'&23()+*(-4+1/5-/+*&1*./,()*-.7125//-/0//7*'(,()*/*/09+,,*&'&))0+76/$+)&**)*).-+/%)+2050.,)$''%')*)'(&++-()-569+'%&$%0-/2.,%''('*)12455:.*)(/6.41(,(,*)0*/5&*&*(-+2.../750036.$%,,')*-*,)**+%'%$+)-%%))*0188//0/+/04-.+-*)*%&$$''+-20+24()'&$$%%&%'/'+',8:<5707./4.,.6509,)*23/,/.3*+())(%&-79,,+,*&$+%$#%'-.*/,2+'$,-.2/-0-(177..0)+*./764663542&(,,/,)+)-/-..+,+36(.)'&,)'',*1203,5*+%$'%,%%$()117/6.,+**#%$+-,(27*)/-/,')')-3..0+')*,,'')02350092:'&&$%%&&%)*+''((+6*+*/)%&&%#%&&*-*,/-)2+36()%'*:/****820..('#%'+)%('*(.30080.-&++05:-+-2+*)3124&4%&)8(1)'.0642:+.%+&&)%&&).+')*+0+,/24/3.270)'&)+317-0.82/-/../.6(*,,+7/9:0,/21'(&&%$(1+22464...+.&('&)*-*-*+.(-((&//443+*-6:-.+)%'#$$#&'(&%)&-&&%$&#(&%%',+'&())*&%%'%+)++073.,')'&&&'%%'*-&&'&))$/)$'+0.,)(&$$%,0.2+.3.1112&3%,&).(,0-(+''&(*&&()*-/1,*)/&++-,0-,1*)&#)44)*$&$&$&)*,./11.933,-/'.'$%#$$',+,83/323620/+*%$$('&'%,%#$$#'&+/*+++.-4-+/--*)(&(+,407+2*,(-,4-..&()%%%(*,+/,&%)')-2,1.,--.,20)178/12/--++,5205&-&(&,**2-((
@885c43a3-94de-4151-bc5f-50f18362204c ch=182 read=173331 start_time=2019-12-13T10:09:15Z barcode=BC01 runid=2c9cf7bc05858273f10e7d7ec552fc0bd742dc3e
CCGGTTACCTTGTTACGACTTCACCCCAGTCATGAATCACAAAGTGGTAAGCGCCCTCCCGAAGGTTAAGCTACCTACTTCTTTGCAACCCACTCCATGGTGTGACGGGCGGTGTGTACAAGGCCCGGGAACGTATTCACCGTGGCATTCTGATCCACGATTACTAGCGATTCCGACTTCATGGAGTCGAGTTGCGGGCGCTCAATCCGGACTACGACGCGCACTTTATGAGGTCCGCTCTCGCGAGTCGCTTCTCTTTGTATGCGCCGTTGTAGCACGTGTAGCCCACGGGTCGTAAGGGCCATGATGACTTGACGTCATCCCGCCTTCCTCCAGTTTATCATGGCAGTCTCCTTTGAGTTCCAGCCCGGACCGCGCTGGCAACAAAGGATAAGAGGTTGCGCTCGTTGCAGGACTTAACCCAACATTCACAACACGGAGCTGACGACAGCCATGCAGCACCTGTCTCACGGTTCCCGAAGGCGCATTCATCATCTGAAAAGAAACCCGTGGATGTCAAGACCAGGTGGAGTTCTTCGCGTTGCATCGAATTAAACCACATGCTCCACCGCTTGTGCGGGCCCCGTCGAATTCATTTGAGTTTTTTAACCTTGCGGCCGTACTCCCCAGGCAGTCGACTTAACGCGTTAGCTCGGAAGCCACGCCTCAAGGGCACAACCTCCAAGTCGGCATCGTTTACGGCGTGGACTACCAGGGTATCTAATCCTGTTGCTCCCCACGCTTTCGCACCCTGAGCGACCAGTCTTCGTCCAGGGGCCGCCTTCGCCACCGGTATTCCTCCAGATCTCTACGCATTTCACCGCTACACCTGGAATTCTACCCCCCCTCTACGAGACTCAAGCTTTACCGGTATCAGATGCAGTTCCCGGTTTGGGCAGAGGATTTCATCTGACTTAACAAACCGCGTGCGCGCCCAGTAATTCCGATTAACGCTCGCACCCTCCGTATTACCGCGGCTGCTGGCACGGGTTAACCGGTGCTTCTTCTGCGGGTAACGTCAATGAGCAAAGGTATTAACTTTACTCCCTTCCTCCCGCTGAAAGTGCTTTTACAACCCGAAGGCCTTCTTCATACACGCGGCATGGCTGCATCGAACTTGCGCCCATTGTGCAATATTCCTGCCGCCTCCCGTAGAAC
+
5))*2:-.434//6*--13564-733+./394732934,.-21,./0103*/02;205**+/317/:3803218957888*33)%&/739,$'(48/-193225675:8.0.'*+/240141386-,3/.00.003<78::7737213;9544:90./-13824,)''*-5.1+.%,)+(%),+)**/*-+3,*,%2'/&.+207550454:965,&%'(')&)38:,---/*()&$$')2325-),,++.4.6552;70030//-35+.4..-1.&+%-&'&((//&')++,10626*1303))'(+))%'&():.99:/:/&$'(,225324123<0-.5*&'-+-266472181-.17:7-+,1'),:69:20(,.40040367+81978.('-,3:-0-0/654711-78+-...*00(-'&&,.('-.11-1-(%*1121./),+*-./4-.,--+.2&&*,,-+.095:15/'&((..'12388+2.'),'')02,$,-(/6..-1/*/,7744667;+0*)&)%)59138.-//-9000./)*../47(2/'+()*,,05-/5,+*((+,039062.&%*/)/+3-1%5860(--*<<;)0,00/.,-2./0(2.0.233)&,,)%-4354/8.2.0/01090//14*,++(362324:57-+-0.)#%'(*)++'4-//-)%')1207:6)-,90008;:97563+31.001667:8442/23//1/:6+'/*+181346449-,+(0*+($%++.-20/208*(-686.2.02199668+0,*1..0<8,-,2/.0512/1.20537;;*%&*&).)+*/+((+&'&.)2.4237:60,2316+'30467.,&*+0((/8*51.27125968/4573-&(2/7*1786+/'*/&10)*+*+***)'%5+88:,36+).022)*&((('))-+03//,-022534455&''.2*),2+.105/1711410198.3*'&)(1'.'+'.1/4.,-.067<8:::5363498616(/-/,7/63*((').--,''('%,+6;)6<84-86.().%'-+)1-,+++&))5-64,(*)--788<88<8%%'*)+-//82541(((,--.1--)*).*/.69/,,;+,+-4---4,2-&&(&(.2/67),71.('$
@ff68fbb9-cdb2-494f-9985-237a2dbaa586 ch=119 read=341879 start_time=2019-12-13T10:09:00Z barcode=BC01 runid=2c9cf7bc05858273f10e7d7ec552fc0bd742dc3e
CTCCTGCAGGAGGCAGCGGTAACAGGAATTACTGGGCAGTAGAGCCTGACCGAGCAACGCCGCGTGAAGAAGAGAGGTTTTTCGGATTATGAAGCTTCTGTGTATAAAGGAAGAACAGCGGCTACAGGAAGTGAAGTATGTGGTGATACTTATTAAATACGGCTAACTTCTACATGCCAGCAGCCGCCTTGCAGTAATGCGTAGGTGTGAAGCGTTATCCAGGATTATTGGGCGTAAAGAGGGGCAGGCGGCAGCAAGGGTCTGTATGGTGTTAGAAGCCTGAAGCAACCCCAGTAAGCCATGAGAAACCAGGCAGCTAGAGTGCAGGAGAGGATCGTGCGATTTCCGTATGTGGCGAGTGAGAATGCATCGATATGGAGAGACACCAGTGGCGAAGGCGACGATCTGGCCTGCAACTGACGCTCCAGTCCAGAAAGCGTAGGGCAAATGGGATTAAGATGCCTAGTAGTCCGCATGGCAAGCGATGAGTGCTAAATTTGGATGTCGAAGTTCCAGTTAGCATAATAAGTACTCCGCCTGAGTAGTACGTTCGCAAGGAATGAGAGCTCAAAGGTGTGGGCCCGCACAGAGCGAGTAGGAGCATGGTTTAATTCAGAAGCAACGCAGAAAGCCTTACAGATCTTGACGCCTCATAAAGGCTCCAGAGATGGAGATGGCTATATATCAGGATACCACAGGTGGTGCATGGTTGTCATCCAGCTCATGTCGTGGAGATGTTGGAGTTAAGTCCGCAACAGGCGCAACCCTTATCGCTAGTTACCATCATTAAGTTAGGGGACTCTGGCCAGGACTGCCAGTGACAGAAGCTGGAGGCCCGGGATGACATCAAATCATCATGCCCCTTATGACCTGGGCTGCACACGTGCTACAATGGATGTAGTGCAGAGGAAGCCCAGAGGCCAGTCGAGAAACAAAACCCACTCAAAACCATTCCTCCAGTTCGGATTATGATCTGCAGCTCGACTACACATGAAGTTGGAATCGCTAAGTAATCGCGAATCCAGCATGTCGCGGTGAATACGTTCTCAGGCCTTGCCACCGCCCATCCACCCACGAGAGTTATTAACACCCGAAGCCGGTAAGCCCTAACCGCAAGGAAGGCTATCTAAGGTGGGATTGATGAGTTAGGAATTGAAGTCGTAACAAAGGTAACCGG
+
-/271,/'./)*0)%**$(,&()),)(%-($&$#%''%$(('))*3))*15-,*)()--.1+*)+,+)-(*('&&+-061/*,'.#.'%%&($#%&)%%$'$'&',1-+1,-**+)&()(,,,$%%/++))*+'&'(+-.-/0+)+**(,0*,.1-*&'))0530.((+()*-$+$''%&$#*--&)('(&(&+-/22..))'((*)%%&%%(')2-+.,'0,',.+-3-//--+.6)'',.+)(+'.(%++'.*)'(.3/241/012++()&'$'*(+7**/+&,.(/+/.(+0180670-))&(-+-55215(110'+%'')4345*'(-1)()')&%&%+0(.0*,+/,*+)(('&(&&&(,+,-(,')--')+0(%&)*7378)3433*%&(*-+/45-.---1((+)*,-)2/1%)+3.0&&#'/($$*,)&+,-&,'%)**1)&(-()-(*&/5(55,0044344,%&#%%'&+)'.,-0()'*%,-/*'&,0.758--'%())-.2'()/20(+%%%%')+''&((0+*0945''(&(-,30397&/&)))&+,%%%((***'*()*,'%'*)13,(++.,,%'*%$%'$0)&*)&+(,21),,20/%'*+(+8./**&$()'$&%%%%)&%)+))'%&(&&)+.-)2+&,/--6'(+%*(760,*,*&.-/01-0(*(')2+.(+&&()+23'231220.)./,.0-4-+(//0.%1)//'&)'&**2147-/&%(***,,25*,/(0(*1,).-03;324124455,+0,(07++,&*(.*,0/&+.05-012,**,'))1(245631-,*'(,')+)*3-*'+()-))4313475023).-,1/,0*+)94-),/+-,)1.,/3.35,+**(*-..0+%,-77884+(%$&/,/-+)+)&)&%*)&&)&()*$%&'%(&(.))*67(730&)(+,272.96805)*+,+-035*5*1'#%$%()%%*+)./0-*//+,)))((*1,+8/9.8-,)*+.(%&,()-*'%.()2'*(+,025812)).-*.-00-434+,*1-6-4-%$((,3+36+'*/)&*1)(+*''&&/**++.----.((*3-/4-54((((-)()%)'%)-1()*),()*),1/26061189))/)'&&&'(/),**',)*(.))-&.'&&).,,+.1335+6
@132b5f77-3226-4ef2-a6f8-3768c487e7ce ch=73 read=96570 start_time=2019-12-13T10:08:59Z barcode=BC01 runid=2c9cf7bc05858273f10e7d7ec552fc0bd742dc3e
CTCCTACGGAGGCAGCAGTGAGAATATGTGCACAATGGGCGCAAGCCTGATGCAACCATGCGTGTATGAAGAAGGCCTTCGAGGGTTGTAAAGTACTTTCAGCGGGAGGAAGGGGTAAAGTTAATACCTTTGCCATTGACGGTACCGCAGAAGAAGCACCGGCTAACTCCGTGCCAGCAGCCGCCTGCGGTAATACGGAGGTGCAAGCGTTATCGAATTACTGGGCGTAAAGCGCACGCAGGCGGTTGTTAAGTCAGATGCTTAATCCCCGGGCTCAACCTGGGAACTGCATCTGATACTGGCAAACTTAGTCTCGTAGAGGGTAGAATTCAGGTGTAGCGGTGAAATGCGTAGAGATCTGGAGGAATACCGGTGGCGAAGGCAGCCCCCTGGACGAACGCTCAGGTGCAGCGTGGGGGCAGAGCAGGATTAGATACCCTGTGTAGTCACGCCGTAAACGATGTCGACTTGGGGTTGTGCCCTTGAGGCGTGGCTTCCGGAACTAACGCGTTAAGTCGACCGCCACCAGGGGTACGGCCGCAAGGTTAAAACTCAAATGAATTGACGGGGGCCGCACAAGCGGTGGAGCGTAATGGTTTAATTCGATGCAACGCGAAGAACCTTACCTGGTCTTGACATCCACGGAAGGTTTTGAGATGATGTGCCTTCGGGAACCGTGAGACAGGTGCTGCATATTGTCGTCAGCTCGTGTTGTGAAATGTTGGGTTAAGTGCAACGGGCGCAACCCATATCCTTTGTTGCCGGCGTTCCGGCCGGGAGTCAAAGGAGACTGCATTCGATAAACTGGAGGGAAGGTGGGGATGACGTCAAGTCATCATGGCCCGCCGACCAGGGCTACATTACAATGGCGCATACAAGAAGCGACCTCGCGAGAGCAAGCGGACGCCTCATAAAGTGCGTCAATGGTCGGATTGGAGTCTGCAACTCGACTCCATGAAGTCGGAGATCATGGTAATCGTGGATCAGAATGCCACGGTGGGCCCCGTTCCAGACGCCTTTACACCGCCCGTCACACCATGGGAGTGGGTTGCAAAAGTAGGTAACAACCTTCGGGAGGCGCTTACCGCTTTGTGATTCATGACTGGGGTGAAATCGTAACAGGTAGCGCCAGG
+
-124./-.3')/+,.+'&(&&)),,04%4()+/02/27530248/5<//000-0','))/1005667450(*))'*4393/',/4.2.-***&)()0;<7/100:,'-,-+-./-,,3,**-1--042)1)%(**0:440+/.,23(,,*/+&))&)344.+)&.,/0/02332+,/1.-./&,.00/&--/')*6..++/..4/.%$%)*/./&*'1.236;345..4:513-.&++/18;:*558.0;27/6://.,+$&%-+*053+'58426+604/1982878883.4'()///31.,-2'),*))/.*2255+'.3-./*--0.-))1/--++,/:977:721263-)%($*+/44/250752:934.3.-,.2,3+*+1877**153++$&()*,/-17561$)*/1378-)*)$-%,'38-4-*&)((23,++)('*.14/22780358.0////395-/+0*)*(+*')--4)(*%'(4223,6//41-1.//..130120/4/1+///53+&(%&***')(%*)1/827.2.1*9-;8<</55444://.443433&,-2+(&#$'(,)-008559-/0)/,0-/76<<68783//11/2+/-1-.+')-/,,,&.42478761-)--/6.+,-0'&(+(/.%&(+,6.-'&)+.7408.792447237/456+8698;:7754&)+,/2500---1231.1/,+-,+5+-4<3996575++./.4-15,*%-+2/8-$+,-10,11-17-1)+)()*0/-/'.'-,)%%'(15)30,,/0001%'-%)+1392002-*0/'.*000299206669631*(&+-9//)+,-19.%*&&(9:,8-0)'&)$&&&),82-20/2767771&)(()63+'*,-.-**(,043,109*)#&'01)*16-&+$#&%#),-0553()$-,,.)+,8644230/2/0013303202--/-4,')00$&(*%,++-2339415-,-86481++/*'-4/2%&()-71($-*)&))+..)**46*,85./6/.--*(*)2*'()0722:67691*'*+71/.'()/,01:519-(-+'&)'((+0%),1,,*.1565133364.)2/*.,44--3731.$)%$$$$(-,+04
@a31f88ae-a444-44bb-9981-c287d72ee2d4 ch=457 read=42840 start_time=2019-12-13T10:08:57Z barcode=BC01 runid=2c9cf7bc05858273f10e7d7ec552fc0bd742dc3e
TTGGTGTACTTCGTTCAGTTACATGTTACTTCAGTTGCTGAAGAAAGTTGGTCCCGTTGTCTTTGTGTTAACCTGCGCCGCATGCGCTCTATCTTCCGGTTACCTTGTTGACTTCACCCCAGTCATGGATCACAAAGTGGTAAGCGCCCTCGAAGGTTAAGCTACCTACGCTTCTTTTGCAGCCCACTCCCATGGTGTGACGGGCGAGGGTGTGTACAAAGGCCAGGAACAATATTCACCGTGGCATTCCTGATCACGATTACCTAGCGATTCCGACTTCGTAGATCGAGTTGCGCAGACTCAATCCGGACTACGACGCACTTTATGAGGTCCGCTTGCTCTCGCGAGTCTCTTTGTATGCGCCATTTGGCCGGCATGTGTAGCCCTGGTCGTAAAGGGCCATGATGACGACGTCATCCCACCTTTATCAGTTTATCATGGCAGTCTCCTTTGAGTTCCGGCCGGACCGCTGGCAGCAAAGGATAAGGGTTGCGCTCGTTGGGACAGCAACATTTCACAACACGAGCTGACGACAGCCATTACAGCACCTGTCTCACGGTTCCCGAGGCACATTCTCATCTCTGAAACTTCCGTGGATGTCAAGACCAGGTAAGGTTCTTCGCGTTGCATCGAATTAAACCACATGCTCTACCGCTTGTGCGGGCCCCGTCAATTCATTTGAGTTTTAACCTTGCGGCCGTACTCCCCAGGCAGTCGACTTAACGCGTTAGCTCGGAAACCACGCCTCAAGGGCACAACCTCCAAAGTCGACATCGTTTACGGCGTGGACTACCAGGGTATCTAATAATCCTGTTTGCTCCCCACGCTTTCGCACCCTGAGCGTCAGTCTTCGTCAGGGGCCGCCTTCGCCGCCGGTATTCCTCCAGATCCACGCATTTCACCGCTACACCTGGAATTCTACCCCCCCTCTACGAGACTCAGAAGCTTGCCAGTATCGGAGATGCAGTTCCCAGGTTGAGGCCAGAGGTTTCACATCTGACTTAACAAACCGCCTGCGTGCGGCCTGCAGCAGTAATTCCGATTAACGCTTGCACCCTCCGTATTACCGCGGCTGCTGGCGCAGGTTAGCCGGTGCTTCTTCTGCGGGTAACGTCAATGAGCAAAGGTATTAACTTTACTCCCTTCCTCCCCGCTGGTGCACACAACCCAGGCCTTCTTCATACGCGCGGCATGGCTGCATCAGGCTTGCGCCATTGTGCTGTATTCCCCTGCTGCCTCCCGTAG
+
(+*'.','.05//25-%419,1,4&*0$('*-(,-()-5650,.,)+*.')/,0,(+)*+1062.2-7,2,18-+-*+'#&&)&(',-97799:/8/105;456,7*)')),6+,*005-,007677&421.10:3135861()++21()**)(*42765.3320/($('(,*'3796054-15,)+,0:7+077343232)--+,&,2**+2224677(4,16).12*-''%%'-*++0-33;:9:34///3.0#%)*.-*+'((,./.59332/3493/0+*&,-56.7-+*(-'((3043;31(/1.5444743-.*.29601//..,8+%&-)++88193-+&)**864;:+,*-/478<85:)*&%$)&(&''4/-.,60**16:94590,+156934../.-*,//69::06:6*.*'-''+4,.-72,.,%$(-.,-33394595-*07;5..0002;::9656030.-449(6,873117406/1/455+4+'+0.51.2/0//.:***-4+5020,4/57365164457)5'%,-$+,/-*++,331218;:37*()))0/12/:.//-/066-,66.5586;799:::48./.--62+0.,.'3,8:69;97981;01178.3.0.0<:59/-/013-+**+40608+/-3372/40*&),,94;646;92030440)-*$&&'()(/.///0-/45+'057*//850+*+-&..1-10.*.-1+.,.'.3*/03:76..+60--.297816'02.-278776656/71))+'&('.404637:58410/053,1+,03682/00-,1/653+././13/..1.4:')**33200)*212:657:*,-0(002597;7.-+%/--50696/'(+'((,*,&#&(*/0982+-610.,*',204-0,1/10.32234..137560/10/55,%'(&(15./9'*2+,///,(&--1.::<4:.,25/5,*((4-%)'*+09+,+.001,++)0,3/68;;2<8:6544/65,'%&$($+#%%'(+.+59-),1//-,*%'/)-,*,40.0824217,3:7324-+*++/,)((%(**2///3,5/((.(*(+*1+0&+.34965576:5441,7/(+(.)+803*))*(-,1:.332+)-691-27010'(#$&(-*)+'%(.076;78:86222&0-016.))*++,34279(8973:00/38./3/)%$&'.-2.521+(),,-181/8,-+--
@0cef68ad-9225-4468-afbb-357bb059ad15 ch=94 read=149841 start_time=2019-12-13T10:08:57Z barcode=BC01 runid=2c9cf7bc05858273f10e7d7ec552fc0bd742dc3e
CTCGGGAGGCAGCAGTGGGAATATTGCACAATGGGCGCAAGCCTGATGCAGCTCATGCCGCGTGTATGAAGACCTTCGGGTTGTAAAATTGCTTTCAGCGGGGGAGGAAGGTGAAAGTTAATACCTTTGCTCATTGACGTTACCCGCAGAAACACCGGCTAACTCCGTGCCAGCTAGCCGCGCGGTAATACGGAGGTGCAAGCGTTAATCCAGGTACTGGGCGTAAAGCGCACGCAGGCGGTTTGTTAAGTCGAATGTGAAATCCCCGGGCTCCAGCCTGGGAACCATCTGATACTGGCAAGCGAGTCTCGTAGAGGGGTAAATTCCAGGTGTAGCGGTGAAATGCGTATTGAGATCTGGAGGAATACCGGTGGCGAAGGCGGCCTGAAGACTGACGCTCAGGTGCGAAAGCGTGGGAGCAAGCAGGATTAGATACCCTGGTGGTCACGCCGTAAACGATGTCGACTTGAGGTTGTTGCCCTTGAGGCGTGGCTTCCGGAGCTAACGCGTTAAGTCGACCGCCTGGGGAGAGTACGGCCGCAAGGTTAAAACTCAAATGAATTGACGGGGGCCCGCACAAGCGGTGGAGCATGTGGTTTAATTCGATGCAACGCGAAAGAACCTTACCTGGTCTTGACATCCACGGAAGTTTTCAGAGATGAGAATGTGCCTTCGGGAACCGTGAGACAGGTGCTGCATGGCTGTCGTCAGCTCGTGTTTGTGAAATGTTGGGTTAAGTCCGCAACGAGCGCAGCCCTTATCCTTTGTTGCCAGCGGTCCGGCCGGGAACTCAAAGGAGACTGCCAGTGATAAACTGGAGGAAGGTGGGGACGACGTCAAAGTCATGGCCCTTACGACCAGGGCTACACGTGCTACAATGGCGCATACAAAGCGACCTCGCGAGAACAGCGGACCTCATAAAAGTGCGTCGTAGTCCGGTTGGAGTCTGCAACTCGACTCCATGAAGTCGAATCGCCCCAGTAATCGTGGATCAGAATGCCACGGTGGGCGTTCCCGGGCCTTGTACACCGCCCGTCACACCATGGGAGTGGGTTGCAAAATGAGTAACAACTTCGGGAGGGCGCTTACCACTTTGTGATTCATGACTGGGGGGGTGAAGTCAAACAAGGTAACCG
+
.02)8/,0.0,243*0'(%,*.-211./01578:7:6975%//00/3$+&$&%-+/'4702*(()-().-&'-1185&46*2#%(-*%+&$%)/1.13517;4*(.,,.,0'&*.,+.001///.*0.-23/)/,+(.0.:00:..1+(,'%%%*/%(*,+1.-.6283670.-$$$.'&(%&%(*,1-.1710//-81:6.0.7-3,.5)%+&((.-4:65883:2,-261646/.+,(36;;+8*8+527((0-%)&(60+/77.*./0/8&+$3-.+2.,(**)-1544526.3.)20*,1...036685/).37/,+(/*22)+9;:874444560,3),('''$(''(*+.67:-,6,/4237776200-*,*(**0*8)%&&&'*-..-1-/.0.65443))*))(,)37.,-35;&3/.-)4+1.01/1<90020)*)*')*176878-3.--,/511)'%%%*++0*)+*18+)0,,*--34&300-3)1+.,-.1,/2876;78*/987;40231177-*(%&)00-/44-102143:8:9210+%(-,&+(..334-*4;./6-)+,1++*-/:00/)+,473/296;-..,+72/0-21*.+./48(&+,/.-0*0769:;/9.--02223/00010.27;60**++,/00459717/296,+/6.*&8;0:24371+-1/59400/.,8122::765'%+-60.++-)')(+,4)..:/:62424,-2.),/66111.02/(10,+5,//-,5.,-90061110831*020109629657*7)+*'*-179980-,++,7<93330-,&'+*.-4:9.-&(,178067*-:95/,.28...)),-293212222/)+,,00/-..6-0/-,01168.-)'&63/401-6--''+.)-64:88885**/3,))/.1245890640',)(,*))*,-7::68543)+,678581---,.**73403('&&'$'-,/3969778//-/-356023:54(++*..,++/799413//.0./71:6)*,-44462,)'+,(')-6060/)72)))&#))+&*(.('+)*;6+/52/+-.2,38(./92-10017/-000386584;33.,0+)*%)04/0/0-,5;990
@52357c6f-dd02-4777-9f23-26b9ffa4c1e3 ch=360 read=129551 start_time=2019-12-13T10:08:47Z barcode=BC01 runid=2c9cf7bc05858273f10e7d7ec552fc0bd742dc3e
CTCCTACGGGAGGCAGCAGTGGGGAATGTGCACAATGGGCGCAAACCTGATGCAGCCATGCCGCGTGTGAAGAAGGCCCAGCTGGCGGGTTGTAAAGTACTCGGCGGGGAGGAAGGTAAAGTTAATACCTTTGCTCATTGACGTTGCTGCAAACACCAGTAACTCCGTGCCAGCAGCCGCGGTAATACGGAGGAGTGCAAGGCGTTAATCGGAATTACTGGGCGTAAAGCGCACGCAGGCAGTTTTGTTAAGTCAGATGTAATGAAATCCCCAGGCTCAGCCTGGGAACTGCATCTGATACTGGCAAGCTTGAGGTCTCGTAGGGGTAGAATTCAGGTGTAGCGGTGAAGTGCGTAGAGATCTGGAGGTACCATTGGCGAAGGCGGCCCCTGGACGAACTGACGCTCAGGTGCGAAAGCGTGGGAGCAAACAGGATTAGATACCTGGTAGTCCACGCCGTAAACGATGTCGACTTGGAGGTTGTGCCCCTTGAGGCGTGGCTTCCGGAGCTAATGACGCGTTAAGTCGACCGCCTGGGGAGTACGGCCGCAAGGTTAAAGGAAACTCAAATGAATTGACGGGGCCCGCGCAAGCGGTGGAGCATGGTTTAATTCGATGCAGCGCGAAGAACCTTGCAGGTCTTGACATCCACAGAACTTTCCAGAGATGGTGGGGTGAACTGTAGAGACCAGGTGCATGGCTGTCGTCAGCTCGTGTTGTGAAATGTTGGGTTAAGTCCCGCAACGAGCGCAACCCTTATCCTTTGTTGCCAGCGGTCCGGCCGGGAACTCAAAGGAGACTGCCAGTGATAAACTGGAGGAAGGTGGGGATGACGTCAAGTCATCATGGCCCTTAACACAATGGCGCATACAAGAAGCGACCTCGCGAGAGCAAGCGGACCTCATAAAGTGCGTCGTAGTCGGATTGGAGTCTGCAGCTCGACTCCATGAAGTCGGAATCGCTAGTAATCGTGGATCAGAATGCCACAGTGAATACGTTCGGGCCTTGTACGCACCGCCCGTCACCATGGGGAGTGGGTTGCAAAGAAGTAGGTAAGCAACCTTCGGGAGGGCGCTTACCACTTTGTGATTCATGACTGGGGTGAAGTCGTAACAAGGTAACCG
+
---1.,/+73(-00477445163'))*-/,..,0-,03,+()0.,.758563/--0.01/79443.,*+-/+**.,.0*'(+++,,1:6684456((''&)&&((,*2-*1/*(-+&0;61-./-*,:47;3))++*52.)/,.,'&%',)(&$')1)''+4/01736086*-1//3/2/0,,.5/(/,1.*,$'(55/*'*+45<.9.++04-3./03:;6/..0/.++,.'.+/0083*51;:/,7,9,839000.,%&$((041+/77)&-/-18.(/6/0656:99554.5**-0/02/-*)+%%&$%(*)*+.03516*.+,,1-3-21(*765----251.7...5621,++*++.),/*+&$%++(.)0)/+.(+-+,.-::1+7:75,)/+/./01201))4232()3/)*4/...)+/1:73,53/14014608:)+797783,*+*/867798+++-,974/-4.6--/2,3.1.72-&&),+-0./13-,2*2'-)(,-,+*&%))+5.6/40236//45-1210&)'&&*)-+/*+*,0218/9.-+'%'+.+:::;;30-/302)).59.32)*-)...11-3110%(*&3)+,3..72:5+-00+-&+*0//.,304+2*$'$*%)'3+-,8788+++,3,).2:32-.++,-130%%*($#$#'4544'((()/+),4.,'$(/0./379335,-,-.2775<322241..48)62393/031:').3/3''((),.-37319233,65-,27'*(()1.704,2/7439929578.8+,+)-228994/21.//03-++0,*./,0/10488-6688831/)+(*,387())'((#$#$$&'*,1-.0..1223533&((('4/33272//((%%&,/%./830413%%-.&.')+989686616-0,:-+-%&()0,'+(/../1256845405...*6.559-.-,+126//.01;8770--73362*,%151-7.).,536(,367/8*/,.(-+3865<5342-/,)*'+)%$%)$*0.9+1,5/'+*)*./325.)+)1,0-1-/9.*,84.0143076+2/62-.357:/./,,00/5-0**.+++50,,62/2+2-0348/
@3959ad6e-e49b-4589-bab4-afb8a6faeff6 ch=446 read=105894 start_time=2019-12-13T10:08:49Z barcode=BC01 runid=2c9cf7bc05858273f10e7d7ec552fc0bd742dc3e
TGCCCTCGGTAGCCACTTCGTTCGTTTGCATGTTAGCAAAGTGCTGAAGAGGTTGTCCGGTGTCTTTGTGTTAACCCTGCTTGCGCTCTATCTTCCGGTTACCTTGTTACGACTTCACCCAATCGCTATTTCTACGCTGCGGCCGCTGCCTCAGCGTTGGCTCACGGACTTCGGGTATTGCTGCCAGCTCATGGTGTGACGGGCGGGTGTGTACAAGACCCGGAACGTATTCACCGCGACATTCTGATTCGCGATTACTGAACTCCAGCTTCATGTAGGCGAGTTTCAGCCTACAATCCGAACTGAGACTGGTTTTAAAGCTTGTGGCTCCACCTCACATTATTGCATCTCTGTACCGTATTTGCTTAGCGTGTAGCCCTGCATAAAGGGGGGGCATGATGGTTGACATCATCCCCACCTTCCTCCTGGATTAACCCAGGCAGTCGCTAAGTCCTCAACTTAATGGTAGTAACTTCTTTTGACAAGGGTTGCGCTCGCGGACTTAACCCAATAACTTATCTCACGACACGGGCTGGCGACAACCGTACCACCTGTCACCTTGTCCCCGAAGGGAATTTCCTCGATTAAAGAGTAATGCAAGGGATGTCAAGTGTAGGTAAGGTTCTTCGCGTTGCTTCGGAATTAAACCACATGCTCCGCTACTTGTGCGGGTCCCCGTCAATTCCTTTGAGTTTAATCTTGCGACCAATGCTCCCAGGCGGAATACTTAATGCGTTAGCGGCGGCGCGGGGTGTTAAAACCCCCCACGCCTAGTATTGTTCATCGTTTTACGGCGTGGACTACCGGGGTATCTAATCCTGTTGCTCCCCACGCTTTTCGAGCCTCAGCGTCAGTTACAGTCAGAGAGTGCTTCGCCACTGGTGGTCTTCTATCTCTACGCATTTCACCGCTACACTGGGAATTCCACTCTCCTGCACTCTAGATAACCAGTTTGGAGATACAGCACCCAAGTTGAGCCAGGTATTTCACATCCCATAATCATCCGCCTACGCTCCTTTACGCCCAGTAAAGTCCGGATAACGCTCGCTACGTATTACCGCATTTCGCGGCGCTTCGTGTGTGGCTTCCTCCTTAGATTTACCATCATTGCTTCCCCAAGACCGGGCTTTACGATCCGAAACCTTCATCACTCACGCGGCGTTGCTGCATCAGGGTTTTCCCCATTGTGCAATATTCCCCACTGCACCTCCCGTAG
+
'"#$#()')('&(($(+//0/2))*+&#&$/&0(%$(*+'*+)-.0.1)&&&+**,0''*/..*27+*..+2.3/9**',/&%'&'5647898632*/0:./607,-6(),-13:3*5+(-415++-&*+(*&&(&%($'')/+&*,,-323'-,,,,(%)-2146945:;:+3-/*0+')'&.+-%)(+$.(./2/.188;6348++//...022/0.1(/-3:95;89;857913337+482451630)++*/-+-0$$&&*+0+**+00686664:(&()(/+.),.8.0/05-7)(2:866),**+3+;<<-48,(+-)&*,01139,-523-1207),,*+/23430(('('())/8+(&*&&$((**,+-267'&(('65*/-439/177610//%)&%%+(7897/:9-*487:975170/0)'*)',.))-56(965-.//'&(+277+***/.4.--+*%*&&$'-'*./,./1/.(04+889775-%%,,,'(&*'0-'*&&&)$$&))-,*&)*&0'(((**-002/)*1)5+$-&-.+13013621,*0,.358.,,/)&&%%)1/2545/+1,1-,),..20.,.2+-18299::9347765/1+-+.+12))'.(1,3,*+;-70&/&1*2;91:000././3/**0$)++(*.1(++,/45&(+-/65960/56.,05;0/14428021260&'*%+./54+0797;4:4-)('-+2,-,.0-,,-1-(,)&+'+,'(*12&(*)*3684-&)'-*)%''(*+$-,,-590969)./8877980+,/+/1%0.*+./3,2--46./'**./.;9)'/./.7:..)*20)(++258895748/30626()')%%%$&((,,8:47445*+-0--1.*+)*,,&%))-)-3/115/,,*(1.31&.(.+2-1*%'*+44757500/1,-.4/0/.1)42;61/'+.3+0&'()--.+.-/7.+/06%'$/%'6,-*--.3+*'+.5121/1,.78/,0/0363-78./3.1,%')'*'%,--3201.0/-.)($%''*'*&(*+3600$&'&$$%%''$%&&$'(&%$((6+/01+,0(+))+*-2)(.;,55*2)&'-*/-3,400,.%()'(+0+*--034&%)'%($%%'(+-+-/0&.++-5133<134446770660765)24:0-/7,151810-/30562'*(('#()(/1)+656
@4a193979-f533-4eba-ac04-9b842ddbccaa ch=42 read=96226 start_time=2019-12-13T10:08:47Z barcode=BC01 runid=2c9cf7bc05858273f10e7d7ec552fc0bd742dc3e
CGGTTACCTTGTTACGGCTTCACTGATCAACGGCCCTACAGCCAACCGCTGCCTCCTTGCAGTTGGCTCACGGACTTCAGGTATTGCCAACTCTCAGCGGGTGGAGGCGGGCGGGTGTTAAGCCTGCAGACCAGGAACGTATTCACCGCGACATTCTGATTCACTGAAGTAACTCCAACCATGTAGGCGAGTTTCAGCCACCACAATCCGAACTGAGACTGGTTTTAAAGTTTGGCTCCACCTCACGGTATTGCATCTCTGTACCAATACATTGCTTAGCACGTGTGGCCCTGCATAAGGGGCATGATGATTGTGACGTCATCCCACCTTCCTCTAGTTAGCAGGCAGTCCTCCTTCAGTCAGCTGTGGTATTAACTAACGACAAGGGTTGCCGCGCTCGTTGCGGGACTTAACTAACATCTCGACACGAGCTGGCGACAACCACATGCACCACCCTGTCACCTTGTCCCAGAAGGGATTTCCCCGGTAAAGAGTAATGCAAGGGATGTCAGAGTGTAATTAAGGTTCTTCGCGTTGCCTTCAGATTAAACCCATGCTCCGCTACTTGTGCAGGTCCCCGTCAATTCCTTTGGAGTTTTGATCGCGACCGTACTCCCCGAGCCGGAATACTTAATCTGCGTTAGCGGGCGGCACGGAAGTGTTGAAACCCTGCCTAAAGCCGGTTTAATGGGTATAAATGCCGTTTTGGGCGCTCGTGGGTGCGATGAAGTCGCCGCCACTGGGTGTTCTTCCTGAAATCTCACGCATTTCACGCTGCACTGAGATTCCACTCCTCCTCTCCTGCACTCTGGATAAACCAGTTTGGAATGCAGCACCCAAGTTGGGCCAGGTTATTTCACATCCCTTAATCATCCGCCTACGCTCCTTTGCGCCCAGTAAATCCGGATAACGCTCGCCACCTACGTATTACCGCGGCTGCTGGCGCGTAGTTAGCCGTGAAAGCTTCCTCCTTAGGTACCGTCATTTATCTTCCCCAAAGAGACAGGGCTTTACGATCCGAAACCTTCATCACTCCGTTGCTGCATCAGGGTTCCCCATTGTGCAATGTCCCTGCTGCTTTTCCCGAGGGG
+
2()1,)0263//4+.)*&&-%&(%#+,*+$)')21*''($%%$''),&&(%,3+-&&%&(&('-&++-0(+,7577:4*.1.,/..510-*))(+(./,0+*+*)().,:7202('''%)&'*)**&%,,17.2748703472.&,0,/3471692.-,462,-&&''&),2/0///%,-.01+%''*(&*0:1+.&&%)/0,-0643.,/00,)*53//00.<<.161+09.*.0-6/'(-)-./-,,())$*+--)*+,2.4.2&&%**32/(*'&(++101/('%(('$#&'(-0+573+0-,-((&2))(+,01386/7,+)5131.)()*$--.-)2/277656.)+0()(&'*(($$&%$$%$'%('/)4358661/,*+,)0.&)'(+.04762;11-962,0+1'(&)'')(('(*-,%-..1422-,%(.0'4.&'$*%,+-6.25''(20,/1-1--0))*&*)*,'*/7+042+),))+-%)&*''+,43+076.5441*'*%,(%&'.)1,.6141251352/4++,.31&'.-2,9447.)+*/552%/-(,,.+,'*,,1/057+(,/07380()0/-**)499(%'(('')'10&1(/+264+&%)-)&,'((%&&&+'&%%'--.2++)))%)/1.-/)1+3/0136'*0/+/)##))'((&$$$%$,+&%$$%&%##$$&'(%'$##$$#(,*&$$('+,+-*(&''%&&&%$&$#$&&(2'0/16/-.042,1,)'%,1*,,('%&%+)/:-0,/-/.(-%%%$&&$/'/*%)(,*+0510*,2,-/(-.2/,0578:+87456;916/:43.)//.67,3.052/+**4*+%0+)/8/,-...21+(&.176,+/6)--&%)'*12)(0)$)'((&(*.043.*-*0,4421/379/344591-2022290/5++'.+213+3)(&)*/0..5.-/6%4(')($%%')%*2*+,//0/+-6898315)+038399;2-3-'('*,&(-+*,74&'+-//**-/*,2.536752220/.-911055256..,+(,.49.&(6)+,-8+)#(&))+,/.-+'''(,*'('+-((
@f9d27107-a442-41b0-8df0-1103ba91d1c4 ch=364 read=150250 start_time=2019-12-13T10:08:47Z barcode=BC01 runid=2c9cf7bc05858273f10e7d7ec552fc0bd742dc3e
CCGGTGCTTGTTGCAACCACACAGTCATGAATCACAAAGTGGTAAGCGCCATCGAAGGTTAAACTTACCTACTTCTTTTTGCAGCCCCACTCCCATGAGTGGCGGCGGGCGGTGTACAGGCCAGGGAACGTATTCACCGTGCGTGGTCGATTATAGCGATTCCGACTTCATGGAGTCGAGTTGCAGACTCCAATCCGGACTTCTGACGCACTTTATGAAGTCCGCTTGCTCTCGCGAGTCATGCTTCTCTTTGTATGCGCCATTGTAGCACGTGTGTAGCCCGCAGTCGTAAGGGCCATGATGACTTGACGTCATCCCCACCTTCCTCAGTTTATCACTGGCGAAGTCTCCTTTGAGTTCGGCCGGACCGCTGGCAACAAAGGATAAGGGTTGCGCTCGTTTGCGGGACTTAACATTTCACAACACGAGCTGACGACAGCCATGCAGCACCTGTCTCACGGTTTCCCGAGCATTCTCATCTCTGAAAACTTCCGTGGATGTCAAGACCAGGTAAGGTTGCTTCGCGTTGCATCAGATTCAACCACATGCTCCACCCAGCATTGCGGGCCCAAATCCAATTCATTTGAGTTTTAACCTTGCGGCCGTATCTCCCCAGGCAGTCGGCTTAACGCGTTAGCTCCGGAAGCCACGCCTCAAGGGCACAACCTCCCAAGTCGACATCGTTTACGGCGTGGACTGCGGTGTATCTAATCCTGTTTGCTCCCACGCTTTCGCACCTGAGCGTCAGTCTTCGTCCAGGGGCCGCCTTCGCCGGTATTCCTCCAGATCTCTACGCATTTCACCGCTACACCTGGAATTTCTACCCCCCTCCTACGAGACTCAAGCTTGCCAGTATCGTTAGAGGTTTAGGTTGAGCCGAGGATTTCATCGACTTAACAAACCGCCTGCGTGCGCTTACGCCCAGTAATTCGATTAACGCTTGCACCCGCCGTATTACCGCGGCTGCTGGCACGGAGTTGGCCGGTCGCTTCCTTCTGCGGGTAACGTCAATGAGCAAAGGTATTAACTTCTCCTTCCTCCCGCTGAAGTACTTTACAACCCGAAGGCCTTCTTCGCTACGCGGCATGGCTGCATCAGGCTTGCGCCATTGTGCAATATTCCCCTGCTGCCTCCCGTAGGAGCAATATCCAGCACCAACAGAAATAACACCAACACCGACAACCTTCCAGCGCCAGCAATACGTAATACCGCG
+
5.+.&#%.&',5&''(-++,$%'*.54876:87..(+(*,1220--./03&*.-.2053;77+*'%&&'')++4.-1/+,,+-.082*'++20*'+*%&(('&*')+262&/110+.,'*+/$(((-).8784;1227(3**-.221)%&*%&%%'(*01710+(.-4,*)+0(),.($*0-01*/-1-6'+(+2'2).,,+&(-.113%.0:923,/)')0335.1++*,-/-+/,.//1/(&)*)*+*,1*++..,16-+.,)**++)--*)*))/+15,#')336/..+1897:41000/.-+)'*,8795,835,*128;7626/13;;01178.7,,'()*-/46*,,('%)0++'+,.989::1./,5,.'08;0-9-/-'.0+2..1+/1331:1*.-8942110+0'/350/+0+)'-%%437756-+-+,231524../006467723),(/4<..2))&,+05;32878951').44.,//18//9555127.86::;-4.)10+/01&()))(-(+*$%()8$&+++&*+15.+.0/324.%+(&%%$#()+,38710.(++'*)2'/-*+0851131;;3-30-0*)+++60+4..,+156.)067(3450&*(*-3077/8/-+01035-/,).2-//05/4'2*930-015595,0)+(,-+.&++77017*)+0423459.-*)'(**+102335:7841-49))//093,/0+4:,/&&$,04664:68/*,.,.0-*+.+).*4104//4.93473-4/00<9110.-.366458786868<:5054,05/1&)*')/&(/41-,.00445-*1,*'*)')-,.2))$)-,-3+*'&&.*,(($'%('((&',54755-7*%&(*'-8)(&%%,-1244537;8;<67;689861(&%$$$(+.3.(..-)1241146202*)***++.4-&(-(*--7/180.*0(**/)-&$#',0**-3*++%)'%#%%&''')-,515)6425:87808//024355)0)(&,('%(++'(+6682**/2+)0/*,)'(')00*'(**10&'(0-1296;76<9201)*''*3---/667431,-+-9060./131'(0(.*-,:0-135451%'*-.48/58)+7)6'*)+:0/.18('(,+53646/-.,&').,),(,(&).0.)/,((%(*'*$'&'/0+02,52342)*&##%$$%$
@cb5ea1c6-adcf-484a-9353-c2d98a6a0d3f ch=280 read=93581 start_time=2019-12-13T10:08:47Z barcode=BC01 runid=2c9cf7bc05858273f10e7d7ec552fc0bd742dc3e
CTGGTGCGTTTCAGTTGCGTATTGCTGGTGCTGAAGAAAGTTGTCAGGTGTCTTGTATTGCGCGCAATATCTTCCGGTTACCTTGTTGAACTTCGCAGTCATGAATCACCAAATTGTTGCAGCGCGCCCTCCGAAGGTTAAGCTACGCTGGCAGCCCACTCCCATGATTGTGACGGGCGGTGTGTACAAGGCCAGGAACGTATTCACCGTGGCATTTGATCCACGATTACTAGCGATTCCGACTGTGGGTCAGTTGCAGACTCAATCCGGACTGACGCTGTGGTCGCTTGCTCGGTGCTTCTCTTTGTATTATACGGCACGTGTGTAGCCCTGGTCGTAAAGGCCATGATGACTTGACGTCATCCCCACCTTCACTCCAGTTTATCACTGGCGATCGCTGAGTTCCCCGGCCGGACCGCTGGCAACAAAGGATAAGGGTTGCGCTCGTTGGGACTTAACCCAACACATTTCACAACACAGGCTGACGGCAGCCATGCAACCTGTCTCACGTTCCCGAAGGCATTCTCACATCTCTGAAAACTTCCGTGGATGTCAAGACCAGGCAAGGTTCTTCACTTTGCATCGAATTAAACCACATGCTCCACCGCTGTGCATTTACATCAATTCATTTGGTTTTAACCTTGCGGCCGTACTCCCCAGGCGGTCGACTTAACGCGTTAGCTCCGAATACGCCTCAAGGCGCACAACCTCCAAGTCGACATCGTTTGGCGTGGACTACCAGGGTATCTAATCACGCTTTCGGCACCTGAGCGTCAGTCTTCGTCCAGGGGCCGCCTTCATACCACCGGTATTCCTCAGATCTCTACGCATTTCACCGCTACACCTGGAATTCTACCCCTCTACGGGACTCGGCTTGCCCGGTATCAGATGCAGTTCCCAGGTTGGGCGGGGATTTCACATCTGACTTAACAAATACGCCTGCGTGCGCTGCAGCCAGTAATTCCGATTAACGCTTGCGCCCTCCACAGCATACCGCGGCTGCTGGCACAGGTTAGCCGGTCTTGCTTCTTCTGCGGGTAACGTGACAAGAGTATTAACTTTACTCCCTTCCTCCCATGGCTGCTTTACAACCCGAAGACGCTTCTTCATACACGCGGCATGGCTGCATCAGGGCTTGCGCCCGGTACCAATATTCCCCTGCTGCGCCAGAAC
+
#&-&%$%%')+)$*.4&1/.2.8///1-+%$#&&'%+,&2,9-10%-&-#''25,/')&$&)+)*(+**+-1046)106'2-6-+7-+(*'$%*(/-258+-/-70/'('''$)%%%&#%#$$%)*3551/,&)0-2/81-%(%$&(())%%$%).0&)(34)$*)(+*')..36;7405522..-+.,0,4+$76174/3//00*./0.10,(+0''*,0+(*+025-,,+*+)%,./2'&%''&',+-++0,945/4/000,64/-/4/,),)(((&%))''*&+)*'''%'*(+02:251/53'(((&%%&&&+))//-./),.0193(2*)+2723(0029''*),&'%%%'(/+66894591(.'&&'$((.**,2<923114-2,)+$'%%%()(048702)(,2/2:220,-*,,)*5729-,3.15)/0+//)+.04691.,10.619/1+'%.''$&&*2))+,453))%&%%'++51-00)//+,+*-'-(+,./(+'))3708.)('('.(/822/-)+04542.379/4360/./4:95--)%(('*()/5:4..01689<100050,-0260'-),3972;11././/0.+..()++))%#$%%%&(*.(71<7235+*(,:;8/52-++)*,(,'$)(+-365+(%,,/8522).0.-.,--,2-((**-,('&&'(,3743/3+-*%'))171:*7+/*-..326566947+))(+,20..,/1937510111+,1$'#'$(*,)*(&,,4512467-*-,,2.-6.-.6('**2,.3,/./73''')/*/5142/1,/'*.**.21.00.03524:4/++*())(,(/733&0(1//0*-03/*-/-3-37/*'&%#$*()*)')*,-.8/68:58-36;59/+1-5+,&('%*//,2;61/0,04)*''().-*35,%&))2:5000//4)('$%#&'%'$*,32411)*,7-:2,+.+),(.6322-&&%%'%(),1,8596664442-%,+0/5*)(2+-8*&&($%'(,-21306.71.)(''$))0/.+&)++/./**144'()14*6<:8-74(#$'%%$$$%%%(-,)00*((&+%-')0/11;7/.)*%*(.*3--.133458488,/,%$*+''&()&%$(%(,(1*-/1:6+&$#$$')',-10+1+
@0fb2a5bf-d128-429d-8008-818cdc8e7f5b ch=327 read=73031 start_time=2019-12-13T10:08:46Z barcode=BC01 runid=2c9cf7bc05858273f10e7d7ec552fc0bd742dc3e
CCGGTTACGACTTCACCCCAGTCACGGAGCCCGCCGTGGTAGAAAGCCGCTCCTTGCGAGTTACAGGCTGCCTGCGCTACTGGCGGACCCGCTCCCGTAGTTGGCGGGCGGTGTGTACAGGCAGAACGTGTTATTCACCGCGGCATGCTGATCATGATGCCACTGGCGGTTCCGACTTCGCAGTCGAGTTGCTGAACTGCGATCCGGACTACGACTGGTTTATGGGATTGGCTCCCCCTCGCGGGTTAGCAACCCTCTGTACCAGCCATTGTATGACGTGTAGCCCACCTATAAGGCCATGAGGACTTGACGTCATCACCTTCCTTCCAGTTTGTCACCGGCAGCAGTCTCGATAGAGTGCTCCAACTGGATGTAGCAACTAATGACAAAGGGTTGCGCTCGTTGCGGACTTAACCCAACATCACGACACGACTGACGACAGCCATTATTACAGCACCTGTGTGCGGAGTTCTCTTTCGAGCACAGATCCATCTCTGGAAACTTCTGCCATGTCAAAGGTGGGTAGGTTTCGCGTTGCATCGAATTAAACCACATCATCCACACCGCTTGTGCGGGTCCCGTCTTCCTTTGAGTTTCAACCTTGCGACCCGTACTCCCCAGGCGGTCAACTTCACGCGATTAGCTTCGTTGCAGAAAACTAATTCCCAACCTTGGCAGTTGACATCGTTTAGGGCGTGGACTACCAGGGTATCCTAATCCTGTTTGCTCCCACGCTTTCGTGCATGACGTCAGTACAGGTCAGAGGATTGCCTTCGCCATCAGTGTTCCTCCGCATATCTACGCATTTCCTGCTACGCAGATTCCATCCCTGCCCATTGCCTCTGTACGCTAATGTGTATCCTTCGTTGAAATCAGGCCTTCATCGGATCCTGTCTAATCTTACACCAACCGCCTGCGCACGCTTGCGCCCAGTAATTCCGATTAACGCTCGCACCCTACGTATTACCGCGGCTGCTGGCGTAGTTAGCCGGTGCTTCTGCGGAGTAACGTCAATAAGCAAAATTATTAACTTACTCCCTTCCTCCCCGCTGAAGTGCTTTACAGCGAAGGCCTTCTTCATACACGCGGCATGGCTGCATCAGGCTTGCGCCCATTGTGCAATATTCCCCGCCTGCCTCCGTAGG
+
46*3'%$$%*./70509:0+./0..++((35+*532-,)++%))'$'&#'+3021---%)7.,+0/522'24++/,,/))*1..-2*(0((*)/8+'4$.(')&$***-.75554--,*,+/*-%&*'*)1.,472-2806676677://%''$%)*-,-*%(,.53040:0-,*,,'(%'(/100++,,+(#&%26803**+,335.-+**,.488/7<:-4.00)*''&&'3;;:2/4121:.8+%*-5+9<966202330--10,0-+)%$('0+,)*)+53/&3557,80,24968213513/5//0688800).1493/,,.3*06<:.6658865-,%')12661%'0+%('),435'.%+,('33233350.00,..*(-.+*&((2513466656930-8*(4)0&*&'*..*,)$'+-0*('&(+,,2450--2/-4)%,'&+,././6643111.&-&*0:23..52.-.11380/124:-554433*/7++1,-()+94-%+-.90+1--+&&&(2/9881,*3+()(-+((1027;295.//06;;:9..+--*+0,'1*-%66.2:/**',/.*+43*((+747243/-/..)%(60/2331388.)3853::7/1,+3/0211-*/.*-.325/.4$'((,472/2*.,4-8-*'0$$$&$1(()1*(../:649-'18533+*,,/7589152,,--6')7:/8///0:-,116:4+/.03<;-6:74/+))-181((+,1.5000./%+*+-5.2:9<:79;579*7779:9238:67468:8823./(+43//.--/&&%'$(../1/-+0.)&%-1)%.,&*)&$$$%#%#%%%%%%%$&&%&$%$"$+%#'*((-%'%&#%#"'&%()%''&%$()''&()6-,,,*),(101.-,,,4411/+*'$)(22,*02324275)+5<4;787:912,072+-/24325/49550;1000,1)*(,'+-91225/52.(()&&(*-/&,*57868.:-,(())/4'$',*-3*'&'$&)/39)786.4/570')*)/.),))-1-).'$(')-,-977<77997754*0//-2//03+**)(),1-01.+1),+.58+././'423225/777+%%&%&(0/49.3/11
@08b9c468-6cce-4529-b5f5-72c299cf8eb3 ch=2 read=36535 start_time=2019-12-13T10:08:39Z barcode=BC01 runid=2c9cf7bc05858273f10e7d7ec552fc0bd742dc3e
CCGGATTTACCTTGTTACGACTTCACCCCAATCATCAATCCCACCTTAGACAGCTCCTTCCTTGCGGTTAGGCCACCGGCTGGTGTTATCAACTCTCGTGGTGTGACGGGCGGTGTACGGAGCCGAGAACGTATTCACCGCGACATGCTGATTCGCGAATTACTAGCGATTCCAACTTCATGTAGTCGAGTTGCAGACTACAATCCGAACTGAATGGTTTATGGGTTTTGCTTCACCTCACGCGGCTTCGCTTCCCTCTGCACCATCCATTTGTAGCACGTGTAGCCCAGGTCATAAGGGCATGATGATTTTGTCATCCCCGCCTTCCCTCAGCTTGTCACTGGCAGTCAGCCTAGAGTCCCCAGCTTAATGATGGTGGTAACTAACGATAAGGGTTGCATCGTTGCGGGACTTAACCAACATCTCGACACGAGCTGACGACAGCCGTATGCACCATCTCATATAGCTATCTCTCCATCTCTGGGGCCTTTATGGAGTATGTCAGAGACCTGGTAAGGTTCTTCGCGTTGCTTCAATTAAACCATGCTCCACCATGCGGGCCCCGTCATTCCTTTTGAGTTTCATTCTTGCGAACGTGCCCACTCAGGAGTGAATGCCGTGGCTGCAGCACTGAACTTTGACATCCAACGCCAGGTACTCATGCGTTTTACGGCGTGGACTACTAGGGTATCTAATCTATTTGCTCCCCACGCTTTCGGGACTGAGCGTCGGTTGCAGGCCAGATCGTCGCCTTCGCCACTGGTGTTCCTCCATATATCTACGCATTTTCACCGCTACGTAGGTCACGATCTCCTGCACTCTATTTGCAGCACCTGGTTTCTATGGCTTACTGAAGTTAAGCTTCAGGCTTTCACCAGACCCTTGCCGCCTGCTCCCTCTTTACGCCCAATAATTCCGGATGGCAACGCCGTGCTACCGCGGCTGCGCTGGCACGTAGTTAGTAACTTTCAGCATAAGGCTGCCGTCACTCGGCTACCATTTCCTGTAGCCGCCGGTTCTTCCCCTTTATAACAGAAGTTTTACAATCCGAAAACCTTCTTCCTTCGCATGGCGTTGCTCGGTCGGGTTTCACCCCATTGCCGAAATTCCCTACTGCTGCCTCCCGTAG
+
0+()(,6/,/62;,2,''++.8;541872+2.213748253,)20-1-0-6,-,+-*)4-%&'+/6917*1420*-,,/+++8,21<55.0*+*+)),259972221-9992890.)-'(%'2/))'+*+'$#&'*+1923347350..0.091+,((),+....+.1481;,5),08167562577*%(,+*2//4-(-/0:972121/,,-,.1553/,.-8.6;<1,./5.,-3-+(.)),//1.,#*,-0/,,20+,+1-7599407.++)''$)&*'&&)-:.)-)/-,*/)*&$$'))+.02:32)*,029,48/*1855.7,*/-/0+/+.+)(*$+,%-.,%%'&)))+.0276*+$*,./4310-/&+&(+,--.3.233310,///1,*&+-229110:776372013*(/(1433-,,(/110000098682*27*842.01-++*&76)**,-1577686532312455651'&*),1,,64,'*////34-*+,.464'471-134<9:<511/01./392'.(-3;86:836:9:-)-0%1*.&03/774,0+&(*0//9:1()*49;.69:4.0-/+,,,*,%1*($*''')'$&#''*,+%$%$$'(./3.45+10128.,.*&%$&&*(,)((-.+)0/0177/0%&+.41%$'+0./0399:9433/)&$))3/204/0.-22)),*499,*--14::4.950.,--499::(,8,()'+,21..4::3984352750/5-//4:578<85/..-/344543/5570:;9+7/4-*+%&'%&&,,)*&&&')*-+(&&(%'**+%(&$$**--.08462+60*%&),2137&34/+'(+9/3*/../$.626;/-,,*&(-26.,.%'((-86/0/-4*+-122),(*'&/3/407/9,5+2.$(+($%#$#$$%%(,-4,*.*((%$&%$(('$*+..,1)&&&'-+,**('#%%%&(&%$$#'()*01556/900/99)375+,,*$$$('%)&''*.'/+,/-)*1-+-010''/*+.;;0/40771-,19:31.-.-4:408<7*/%$)/00.;0//9,:.8%14)51+'+02-./3378*+-.*32.)'%'**,,--,)24.-.((
@69de52b1-2c0f-44c8-bbc2-e625e8adadab ch=185 read=139993 start_time=2019-12-13T10:08:36Z barcode=BC01 runid=2c9cf7bc05858273f10e7d7ec552fc0bd742dc3e
CCGGTTACCTTATTTGACTTCACTGATCATGAATCACAAAGTAGTAGCGCCCTCTCGAGTTAAACACCTACTTCTTTGCAACCCCTCCCCATGGGTGCTGACGGGCGAGGGTGTGTACAAGGCCGGGAACGTATTCACCGTGGCATTCTGATCCACGATTACTGGCGATTCCGACCGTAGGTCGAGTTACGGGCCTCAATCCGGACTCTGACGCGCTTTATGAGGTCCGCTTGCTCTCGCGAGGTCGCTTCTCTTTGTAATGCGCCATTTAATAGCGTGTGTAGCCCTGGTCGTAAGGGCCATGATGACTTGACGTCATCACCTTCCTCCAGTTTATCACTGGCAGTCTCGCTGAGTTCCCAGCCGGACCGCTTCCGGCAACAAAGGATAAGGGTTGCGCTCGTTGCGGGACTTAACCCAACATCCTCACGACACGGGCTGACGACAGCCATGCAGCACCTGTGTGCAGGTTCTCTTTCGAGCACGAATCCATCTCCACCAGAGCTTCTGCCATGTCAAAGGTGTTAAGGTTTTTTTTCGCGTTGCATCGAATTAAACCACATCATCCACCGCTTGTGCGGGTCCCCGTCAATTCCTTTGAGTTTCAACCTTGCGGCCCGTACTCCCCAGGCGGTCAACCCCGCGCCCGTTAAGCTTCGTTACTGAAAACTAATTCCCAACAACCAGTTGACATCGTTTTAGGGCGTGGACTGCCAGAATTATCTAATCCTGTTTTGCTCCCCACGCTTTCGTGCGCCAGGCGTCAGGCACAGGTCCAGAAGTACCTTCGCCATCGGTGTTCCTCCGCATATCTACGCATTTCCTGCTACACGCGGGAATTCCATCCCCTCTACCGTACTCTAGCCATGCAGTCCTGATACAGTTCCCGGAGTTGAGCCAGGGATTTCACATCTGTCTTTACATAACCACCTGCACTTACGCTTTACGCCCAATGTGAAATTTCGATTAGCAGCTCGCACCCTGCATTATTACCGCGGCTGCTGGCGTAGTTAGCGGTGCTTATTCTTGCGAACTACCGTCATGGGCCCCGTATTAGGAAGGAGCTTTTTCGTTCGGTGCAAAGCAGTTTACCCCACAGCGAAGGCCTTCATCCTGCGTGGCATTGCTGGATCAGGCTTTCGCCCGTTGTCCAAAATTCCCCACTGCTGCCTCCCGTAGGAG
+
:+-*9.+*&*'$+)'(,-59400))*-+()**80.*.)0*)*%'&)+//28+*+)*&&,+95-(&%-0+(+(.,3;3*+,5/06.+/23*')+72-,&)+.46;9/-%+0))),(('+-*0000+,/-,.2310554580.3..+6:1377:/0'))0.:110%/010592-,.47'/$&*+,/.-2,$-%-'2212+923/16)'(%&*+630.,40.,-,,.)+0/,-//,-.-/.'&((.*-.-/0718-33+&)&&*-/69;418('%'(*-)//1-0023;501687.635+'3+3*+'(,*))*+,-6673)*%$.94:15.-+,,.7:0149;1;0/,12+)'$%)&'25:43++,7.3552+')/()&&(%)%*'(&)/-758(5.4935-24875;431912/.//,/1+102446))))*+,/+.)+-/13244%0.)0.1434.)1067300.-(0-16665./.03..20302++614:464/2)$%%('*')/-+00384456.32(*)&(&%)'*,+1:5<9</7,0'',.1057()-1/3:+2.()+,;9997-05+..5/324*2..445*,.2589;4429722.69/-/3/1-6-0+0+71.,,-.08:/+388*97-1'+&'&')+.(%%**%'%',55-8,)),++,44/1-2180:-/(74/5:.,3+*(-+332898()-('.,106213(241.,--//214262202.083.,6-2/+(&))+.64/**+.&)('&//*,.&'1-/3047.8('$)&()&093:9544)40,2'(*867456,//323,,,,,5-36++%'&&'&(%,,/18+,)0..-/1756+++/&4813..0--&028.5*3-,,8,'(+,(8+128-/&&)$&(-++,,'%(*1)0:43.0010*(.,,+'%%(*2478-3623/$+'($+&'++((*-1/,./.0,*,)(+3'/*(1*)&+$&(*2,0-16,*&3&-*&/)&('%,+/-0/04050/.240.'++.532114/39.2-%''(&&%'44,.4))*,/.4,'#&&/0*.'+*+/%(+1;;6/7/68+(%,%+*0+(('-5/)%'**(%''&-(((''*1/7144:;-,,'+'+,)*-*+.39210,262/4+(&.2-(2-,,9)2;911/2382,.+)*()./,/80,015+/&
@8762990e-7fa8-4f6c-8b45-55762890433a ch=132 read=82037 start_time=2019-12-13T10:08:32Z barcode=BC01 runid=2c9cf7bc05858273f10e7d7ec552fc0bd742dc3e
CCGGTTGCTGTTACGGCTTCACCCCAGTCATGAATCACAAAGAGTGGTAAGCGCCCTCGAAGGTTAAGCTACCGCTTCTTTGCAACCCAACCCACTCCATGTGGTGTGACGGGCGGTGTGTACAAAGCCGAACACGTATTCACCGTGGCATTCTGATCCGCGATTACTAGCGATTCCACGACTTCATGGAGTCGAGTTGCAGACTCAATCCGGACTACGACGCACTTTGAGGTCATTGCTCTCGCGGGTCGCTTCTTTGTATGCGCCATTTGTGGCACGTGTTAGCCCTGGTCGTAGGGCCATGATGACTTGACGTCATCCACCTTCCTCAGTTTATCACTGGCAGCCTCCTTTAGGTTCGGCCGGACCGCTGGCAACAAAGGATGGTTGCGCTCGTTGCGGGACTTAACCCAGCATTTCACAACACGAGCTGACGGCAGCCATGCAGCACCTGTCTCACAGTTCCCGAGGCACCAATCCATCTCTGGAAAGTTCTGTGGATGTCCAAGACCAGGTAAAGGTTCTTCGCGTTGCATCGAATTAAACCACATGCTCCACCGCTTGTGCGGGCCCCGTCAATTCATTTGAGTTTAACCTTGCGGCCGTACTCCCCAGGCGGTCGACTTAACGCGTTAGCTCCGGAAGCCACGCCTCGGGCACAACCTCAAGTCGACATCGTTTACGGCGTGGACTACCAGGGTATCTAATCCTGTTTTGCTCCCCGCTTTCGCGACGTCAGTCTTCGTCCAGGGGCCGCCTTCGCCATTCTCAGACTCTACGCATTTCACCGCTACACCTGGAATTCTACCCCCCTCTACGAGACTCCAAGCTTGCCAGTATCAGATGCAGTTCCCAGAGTTGAGCCCGAGTTTCACATCTGACAACAAACCGCCTGCGTTCGCTTTACGCCCAAGCAATACGTAACCCCGCA
+
9*3)7+$$'%-,&**('&&*(-563/022'+**661--.2-)'*+-8994-.-/;/,8''*.1+706-12-3,)*01-78/-.0&20'&'',0$'&/,(+))///112486;:171--//14:896231&&+)'&%1*.1/',,+)..'$('(..//5.',+-)4&().*-./264.()+-/3:/)**-**+55747623-0.30.).+.+4049716754*,#'..4)*,-21&')),096:76/+.+--/.-+,.4./2457799074,))&*+*2/2)-%$'-2/)-5;:520,010-''(%+((()*+-61)'(&$))/42367+0,-.71,.246607-,.80991274%*34/,&-,21:7:;9::5;504009(1,.-,.0614168779;57-5320/212080.&13/:/,*,,-,-1345554564'4*-08.56:010009*,0681/0/08988,&',)9*8)4-14978733*+8-85+.6702%(..2/-,...186;354029-,51<89::25809..,68-').*4<;8;221103231,32,,+2+--4/5.395*+677:7;60366/-.599373/4..,3.31-/46/798*//761.310.//-2*)$)&'*++42103..0*084521843(43*.1243735+/+128674767163'(+-,,449436324/6973330/-1/1511.:</0570.+)%(.43+)))'548889997<73512./58./1)+2/68650&&+(,-*,+(*-.'0/1079;001:06632025,0-6,8.83043892-(33664586518'9**)/**2/&'/)*/00,202245;0()+(%),2--//5+))*,83///003*)())428:0791532/0.()+').//),+,1).5*6273,2.')%%#$%$$$
@1bab3ef0-6022-4863-b7c2-b9c4c2a38319 ch=266 read=78698 start_time=2019-12-13T10:08:27Z barcode=BC01 runid=2c9cf7bc05858273f10e7d7ec552fc0bd742dc3e
CCAGTTTACCTTGTTACGACTTCACCCCAGTCATGAATCTACAAAGTGGTAAGCGCCCTCCCGAAGGTTAAGCTACCTACTTCTTTTGCAACCCTCCCATGGTGTGACGGGCGAGTGCAAGGCCGGGAACCGTATTCACCGTGGCATTCTGATCCGATTACTAGCGATTCCGACTTCATGGAGTCGAGTTGCAGACTCAATCCGGACTACGACGCACTTTATGAAGTCCGCTTGCTCTCGCGAGTCGCTTCTCTTTGTATGCGCCATTGGCAACGTGGCAGCCCTGGTCGTAAGGGCCATGATGACTGTCATCCCCACCTTCCTCCAGTTTATCACTGGCAGTCTCCTTTGAGTTCCCGGCCGGACCGCTGGCAACAAAGGATGGGGTTGCGTTGCGGGACTTAACCCAACATTTCACAACACGAGCTGACGACAGCCGTACAGCACCTGTCTCACGGTTCCCGAAGGCACATTCTCATCTCGAAACTTCCGTGGATGTCAAGACCAGGTAAGGTTCTTCGCGTTGCATCGGGTAAACCATGCTCCACCGCTTGTGCGGGCCCCGTCAATTCGTTTGAGTTTTAACCTTGCGACCCGTACTCCCCAGGCGGTCGACTTAACGCGTTAGCTCCGGAAGCCACGCCTCAGGGCTGGCAAGTCGACATCGTTTACGGCGTGGACTACCAGGAGTATCTAATCCTGTTTGCTCCCCACGCTTTCGCACCTGAAGCGTCAGTCTTCGTCAGGGGCCGCCTTCGCCACCGGTATTCCTCCAGATCTCTACGCATTTCACCGCTACTGGAATTCACCTCTACGAGACTCAAGCTTGCCAGTATCGGATGCAGTTCCCAGGTTGAGCCCGGGGATTTCACATCTGACTTAACAAACCGCCACCGTTGCGCCTTACGCCAGTAATTCCGATTAACGCTTGCCCTCTCCGTATTACCGCGGCTGCTGGCACGGGTTAGCCGGTGCTTCTTCTGCGGGTAACGTCAATGAGCAAAGGTATTAGCTTTACTCCTTCCTCCCCGCTGAAAGTACTTTACAACCCGAAGGCCTTCTTCATACGCGGCATGGCTGCATCGAGCTTTGCGCCCATTGTGCAATATTCCCTGCTGCCTCCCGTAGG
+
0.$,/8))1140-02,/2469:607./+)(.1/455:-,%$'(/-+3+++,&'(+38*++.*(+4(1*906-/.,,1,-29;94;<4+/0.11+(+6-.989998899488/*'')(+3:307,'.,)+*%%%$'--0221002..08/,-.13,*,-6)//104428879568:<;9::-*+*)*)5-:/4(+-4899;99175770/1107,-*+-73.1.2.---,++/,+*++-.(*(&**-2779797076-,+++)-4:43/('(+$('&'(&%'*20,.//.)1/)0899:3/.///*+,(+,5,789,-1517371/..02<7/0189/:..,79769.485,.0897:02271693698794:3/'318,/-3.%*0/-*((('8332:8/-2-3*3.+/422194/.148302/11244333+---/7)3&'(-/+693588/.').407020,,.//-+*+/755762-'('''#%5-49457;::344/0145;394/3/,/-6/68537,,6*-.37*(%1(;55925+,-+4/07,,//-099474700-,-80939537;9+0+8<<.13,*'($#&(*-*)*..-489,00381:6667243432543.0**+000+-*.*072212440))))*&())*,),.83815741:*))/,+,/38424345+63(+*/14.,0.18-118(&&(010*+1-*0;-,()',0*+-'()67624558:8538+--4/38-/:5<:97.*0+/.--597/11.,,/343773767/5;-(*4,,,0(+(4423-.)%+2)-1+10/3346760012;109&--.17',-425666<882--3/7/0-80,1682,0;6/.1-24143/1/30206+38.12#'''%)%('.*,*$((()(+1679;84233949422/.'.2,(*+/94762;12:2.1/..57*0('%&)+(-,--721/-)+0-589667869758:50./,8//0683:0)-'()*'%()1*'(*2.*12/12:;-,65542.*-.-478,/-//1,*.,-,647;/4<677,-',,7122395523/23+*%%$('*7/7</+4/,.6618000144+(,+')/1)05+,764.
@8747062d-3537-485d-ba51-fc17546c4f98 ch=455 read=79774 start_time=2019-12-13T10:08:21Z barcode=BC01 runid=2c9cf7bc05858273f10e7d7ec552fc0bd742dc3e
CCGGTTACCTTGTTACGACTTCACCCCAATCATCAATCCACGTAGACGAAACCTTCCTTGCGTTAGGCCACCGGCTTCGAGGTGTTATCAACTCTCGTGGTGTGACGGGCGGTGTGTACAAAGGCCCGAGAACGTATTCACCGCGACATGCTGATTCGCGATTACTAGCGATCCCAACTTCATGTAGTCGAGTTGCAGACTACAATCGAACTGAGAATGGTTTTATGGGTTTTGCTTCACCTCGCGGCTTCGCTTCCTCCTGCACCATCCATTGTAGCACGTGTGTAGCCCAGGTCATAAAGGGGCATGATGATTTGACGTCATCCCCGCCTTCCTCCAACTTGTCACTGGCAGTCTCGCTAGAGTCCCCAGCAATGATGGCAATAACGATAAAGGGTTGCGCTCGTTGCGGGACTTAACAACATCTCACGACACGAGCTGACGACAACCATGCACCACCTGTATCTCCTTATAGCTATCTCTCCATCTCTGGAGCCTTTATGAGTATGTCAAGACCTGGTAGGTTCTTCGCGTTGCTCGAATTAAACCATGCTCCACCGCTTGTGCGGGCCCAAATCAATTCCTTTGAGTTTCATTCTTGCGAACGCACTCAGGCAGGTACTATTGCGTTAACTGCAGCACTGAACTTTGACATCCAACGCTTAGTACTCATCGTTTACGGCGTGGACTACTAGGGTATCTAATCCTATTTGCTCCCCGCTTTCGGGACTGAGCGTCGGTTGCAGGCCAGATCGTCGCCTTCGCCACTGGTGTTCCTCCATATATCTACGCATTTCACCGCTACACATGGAATTCACGATCCTCTCCTGCACTCTAGCTGCCTGGTTTCTATGGCTTACCGAAGTTAAGCTTCAGGCTTTCACCACAGACCCTTGCTGCGCCTGCTCCTCTTTACGCCAATAATTCCGGATAACGCTTGCCACCTGCATTACGCGGCTGCTGGCGTAGTTAGCCGTGGCTTTCTAATAAAGTACCGTCCTCGGCTACCATTTCCTGTAGCCGCCGTTCATCCTTTATAACGAAGTTTACAATCCGAAAACCTTCTTCTTCACGCGGCGTTGCTCGGTCAGGGTTCCCCCATTGCCGAAAATTCCTACTGCTGCCTCCCG
+
230224((,,0035*.**+4:607:9-/..0385-)*+-)+$+)-25-&$#$(-61))+*-.+9+/7:;245.-*-,0-'2,5-9-../3*+)+)--15;9934586<;9474443200-2-,//-'''',+,2:89<8579132334667:92531/38435///+05557/****+.1201240777.,42912%-(0234520.-.88710+,,-,-48:-/125,397/./1/++0/28754624;65,+))()+%%%((-2.7;<9::4,+,,),,0./($%&)4-',,--4654).7:7/44001127<5214225:.;42,.0625764/*.0./51139:6853.4-,(,+21.*).*.10()$(%*&%'..6000')1+980:9.)-.-3///55549623-36*')',&1(+-1000-'(+,1.01,0,-./15-89;:;81,++2/76954323347*1**,33444519877978/.-.20)),+(,(').*,-.-/2204./395543/.4576:<300000.*3.'++-.097577/.//5779/.,2,-.16-7/07.&''(,/2462))5/1268<<86::414/0,,30'-%)(4*+-3%-(+++5/60/.6191:0532+./0188:205:6/)+))*'9+:7334-0012666:88279+,,9778:9130&++'.711014/70.043,74,)00454-()*12+)<:7636458787&-8,***+01*+*///.79-;:+7858;6656949916302769886,-'(,4756;41/526778501.011/0.-,(((*+05001999:/..-/-.05769<:;90<3028745.0/-01(,)'.5)-+/471,062024,,//,//67;<439..-+-(.5533213,-180/53/4(3,09::0.,/)+*,/-/.6+02,02,(,(-)&'&&/*++.+**(&'*'/6-,,:29:65,,*+((+,148.,.(37,.+()//5/+*11.2<;2665//*-+*/237:,).*&)4),/051&)+)190*,0;97/,1070:<13.0./2:1,0/0.://.9,+./+-//*26139/7:;1-1626820427004+)+65447448+78)*
@5518fdf9-4ccc-4294-8a33-00afe122f271 ch=11 read=50369 start_time=2019-12-13T10:08:21Z barcode=BC01 runid=2c9cf7bc05858273f10e7d7ec552fc0bd742dc3e
CCCGTTTGCTGTTGCGACTTCACCCCAGTCATGAATCACAAAGTGGTAAGCGCCCTCTCCCGAAGGTTAAGCTACCTACTTCTTTTGCAACCCACTCCATGGTGTGACGGGCGAGGGTGTGTACAAGGCCCGGAACGTATTCACCGTGGCGTTCGGTCGCGATTACTAGCGGTCGACCTCATGGAGTCAGTTGCAGACTCAATCGGACTACGGCGGCGCGAATTGCTCTCGCGAGGTCGCTTCTCTTTTGTATGCGCCATTGTAGCACGTGTAGCCCTGTCGTAAGGGTGCGTGACAGCGTATCCCACCATTCCATCCAGTTTATCACTCTTGGGTCTCGCTGAGTTCCGGCGGACCATGGCAACAAAGGAAGGATAAGGGTTGCGCCAGATTGCGGGACAGCGGCGACTGCAACGCGACTGACGCTTAGCCATGCAGCACCTGTCTCACAGTTCCCGAAGGCGCAATCATCTCTGGAAAGTTCTGTGGATGTCAAGACCAGGTAAAGGTTCTTCGCGTTGCATCAGATTAAACCACATGCTCCACCGCTTGTGCGGAACCCCGTCGATTAACGGTTTCCGACCTTGCGACCCCGGCCCCAGGCGGTCGACTTAACGCGTTAGCTCAGGAAGCCACGCCTCAAAGGGCACAACCTCAAGTCGGCATCGTTTGCAGCATTGTTCAGGGTACTGTTCTGTTTGCTCCCCACGCTTGCTTACGGGCGTGGAGTCTTCGTCCAGGGGCCGCCTTCGCCTGGTATTCCTCAGATCTCTACGCATTTCACCCGCTTTACACCTGGAATTCTACCCCCCTCCTACGAGACTCAGCTTGCGAGTATCAGATGCGTTCCCAGGTTTGACCCGGGGATTTCACATCCTGACAACAAACCGCCTGCGTGCGCTTTACGCCCAGTAATTCCGATTAAGCACCCTCCGTATTACCGCGGCTGCTGGCACGGGTTAGCCGGTGCTTCTTCTGCGGGTAACGTCAATGAGCAAAGGGTATTAACTGCCTCCTTCCTCCCCGCTGAAGAGTGCTTTACAACCCGAAGGCCTTCTTCATACGCGCGGCATGAAGCATCCAGGCTTGCGCCCATTGGTACTAATATTCCCCACTGCACCCTCCCGTAGGAACG
+
75)*.*'&).//6&--%4533.27:+-0;;9:9/:..,0392/1/23%$%&&*,''()4)')*0-//01,)*'&)/+2429+25.)%&(,-1/&('6/*88141//27).3-+&&),(*+*2,.16+273',6+8647.7/-)+-+-.*(%,)%'&,,)*..40/-))&(,02*%'+877)+,+**,-0,2-,,12776740-.(-67.-*,((&'&$%'&%)*,-.1.2*,,(*)+-*,0/2640:</044669898148,/263*.+)%'&(-93-.22,*-*&()'))*(--0*('&(')/1*&+*%),)*%(,()-391-.0&*(&%&'(%'&(,'&3,-0858,,-),947;23-:.,*0-4/','(+0/722-1+2+./2/7%(%1)'&)+,(&$''%(*%&&$#$')(&*+(-100-'%$#((1717(4-0/.091111,-*,-35;26-((1(,,(0,3.035542-05041./500.-/54637783689<092-71))1-<99<1010.800054&&*2*7<::/,,,,45569455--1-)--./4,'/24.++&)$)$##%*302/$%%()(*)%&*%+1/))+.*+('-.,-4/0/.01325254519///14$-'-/)-0&)*235755)07+*(*487646253763&3',02812&+%+2%,$%-0,)('#(#$'&,..2108/045295*)1-+/*&&%$#$'/44444'&&*,/<;709-(08:2051.4.7142,%(/-45:8657,,377798797946;:3008+),+.('((.637/9.8/747906992*-*)*427885+*('(3750+%&(+21&.*)''')4,1*)..**%(&,3+'.01+/:50-1021,*,,1(,*677/9.11../.1-0.*+)*(,+-,.)+/0.4/++**2+,*'(%,,)).3&+*,123;96261128-6,*'+/9/4,++400:922290480),0/41./6767937674427;++-,-'/*1))/&'$&)))),6164:0-01-,'%&''%&-.,(10-24)(.(2*::9:-3.,,1'*%&&)+0/+'))'$&''/)&+3,/+'+,49,+.3,+,+,**+++-..01-&**(*$*)&%**)*3/*(*'('
@690b9940-0be5-4254-92d7-41c833225859 ch=216 read=86736 start_time=2019-12-13T10:08:19Z barcode=BC01 runid=2c9cf7bc05858273f10e7d7ec552fc0bd742dc3e
CTCCTACAGGAGGCATGGGAATATTGCACAATGGGCGCAAGCCTGGTCGCCATGCCGCGTGTATGAAGAAGGCCTTCGGGTTTGTAAAGTACTTTCAGCGGGGAGGAAGGGAGTAAAGTTAATACCTTTGCTCATTGACGTTACCCGCAGAAGAAGCACCGGCTAACTCCGTGCCAACGTACTTGTCCTTCACAGCGGAGGTGCAAGCGTTAATCAGATTGCACGAGGCGTAAAGAAGCGCGCAGGCAGTTTGTTAAGTCGAAGATGTAAATCCCCGGAGGCTCAACCTGGGAACCATCTGATACTGAAAAGCGAAAGCTTGGAGGTCTCGTAGAGGGGGTGGAATTCCAGGTGTAGCGGTGAAATGCGTAGAGATCTGGAGGAATACCGGTGGCAGCCCCCCTGGATGAAGACAGCGCTCAGGTGCGAAAGCGTGGGGAGCAAACAGGATTAGATACCCTGGTAGTCCCACGCGCCGTAAGCGATGTCGACTTGGAGGTTGTGCCCCGCTTGAGGCGTGGCTTCCGGAGCTAACGCGTTAAGTCGACCGCCTGGGAAGTACGGCCCGCAAGGTTAAAGCTCAAATGAATGGGCAGGGGGGGCCCGCAAAATGACGGTGGAGCATGGTTTTAATTCGATGCAACGCGAAAAGACACACCTGGTCTTGACATCCACGGGAAGTTTTCAGAGATGAGAATGTGCCTTCGGGAACCGTGAGACAGGTGCTGCATGGCTGTCGTCAGCTCGTGTTGTATGAAATGTTGGGTTAAGTCCGCAACGAGCGCAACCCTTATCCTTTGTTGCTGGTCCGGCCGAACTCAAAGGAGACTGCCAGTGATGATAAACTGGAGGAAGGTGGGGATGGCGATGATGCATCATGGCCCCTTACGACCAGGGCTACACGTGCTACAATGGCGCATACAAAGAGAAGCGACCTCGCGAGGAGCAAGCGGACCTCATAAAGTGCGTCGTAGTCCGGATTGGAGTCTGCAACTCGACTCCATGAAGTCGGAATCGCTAGTAATCGTGGATCAGAATGCCACGGTGAATACGTTCCCGGGCCTTGTACACACCGCCCGTCACACCATAGGAGTGGGTTGCAAAAGAAGTAGGTAGCTTAACCTTCGGGAGGGCGTACCACTTTGTGATTCGCGAGCTGGGTGAAGTCGTAAAAAGGTAACCGGAAGATAGGGCGACAGGCAAACAGAGTTAACACAAAGACACCGACAACTCTTCGCGCGCCAGCAATACATGAAAAAAAAGA
+
**5+)*/'36*.1+*%%,/(/.*7+('')2;6,65206:;028/1')&#$&++,/-,2352322-.3%('&(*11:4.9609*)-066-222395.)))'11+'201,,.(')+,(((.-1.0%15296/127)0))),,2300:2/0-,2)&,-%*-15,30-.70239.547*/%+'*)*+*(&##%%$$'$)',.*.)'(-/8.52/:-:-1(().*')'&%%.0-126:.((.*+)*)*)398//7;*)4:87045&&-%+++),041/885,.%(*017/81936;;1744.544.../.51-18.)1**-)%&((*%%'')*22568/.+-(0,-,+,*0*2)*0911-,)/(-*0-.1,/24220+&*,-9:.+4.*51,8+/)'+''$**07;:/-4980+4+**-(+-+536+,5790+.2+),/53+4(*(++4-.0+5(0-,,42(2/+*358/.17/(%'&*(,2/.48,2.,-*,.3.++)/++--02-/090,&$&,(0-06425120/,.-..*,(/-+()+&)-/,044...3./3/7:))%''/12.3/(&+)/040755-(*+,9;:/43:6),'*$.++/66,56*')(*-((*/239844...*+&+,8:(6.671--//11+/,.)*2-&)'*%**.430221.0.-/4440*-+4(-),+6:8,0../0165-140.4233--((.4/1398:76758067999999468:88697222.056770-2.%&$&(-44.+1.,.328/3,+07++.71)&*''30119/.305;3181+.6,)%)+(/'-''*%&20286:/+*&)*8000:.0,++-+002:4215/--()*))*(05/12/9/-*+(&(%()/0--&,121(*-&&+---0359/.-,*0.00.&&*(/-,764611)433/''&))*+658715-1./('%')6;*+/;624121214))*/15655897,6++,*6+1,())-37/8..,0(*.131((./4./1,90911./00314834599:655.$&*.,//+.,54/.:**+&&,31+./12032/01410,1800:4125/.-.0.,$,*$)(-2+-3/2/77+%)(&*'1+,--,,/1/.0.61.9)).0''%)(,613155+,.69:7,**)%).45+(%-++/0./3:82),-12::703+*)**&+10+0)3/782/2*$((((1+.*.,/331+-.,741110-,+-16+'(')'+,+*+100+4-.,#$%/1--)$%
@bb383b2c-7ace-472d-ab96-c6b8ec4cbfe5 ch=120 read=151676 start_time=2019-12-13T10:08:20Z barcode=BC01 runid=2c9cf7bc05858273f10e7d7ec552fc0bd742dc3e
CTCACACTACGGGAGCAGCAGTAGGGAATATTACTGTGGGCGCAAAGCCTGATGCAACCATGCCGCGTGTATGAAGAAGGCCTTCGGGTTGTAAGAAAGTACTCAGCGGGGAGGAAGGGTAAAAAGTTATGCAACGCTCGTACCCGCAAACACCAGCTAACTCCGTGCCAGCAGCGGTAATACGGAGGTGCAAGCGTTAATCGGAATTACTGACAAAGCGCACGCAGGCAGTTTTGTTGGGTCGAATGTGAAATCCCCGGGCTCAACCTGGGAACTGCATCTGATACTGGCAAGCTTGAGTCTCGTAGAGGGTAGAATTCAGGTGTAGCGGTGAAATGCGTAGAGATCTGGAGGAATACCGGTGGCGAAGGCAGCCCTGGACGGGCCGACGCTCAGGTGCAGCGTGGGGAGCAAACGGGATTAGATACCCTGGTAGTCCACGCCGTAAACGATGTCGACTTGGAGGTTGTGCCCTTGAGGCGTGGCTTCGGAGCTAACGCGTTAAGTCGACCGCCACAGAGTACAGCCTGGGTTAAACTCAAATGAATTGACGGGGGCCCGCACAGAAGCGAGGTGGAGCATGTGTTTGGTCGATGCAACGCGAAGAACGCCTGGTCTTGACATCCACGGAATTTCAGGGATGAGAATGTGCCTTCGGGAACAGTAAAGACCAGGTGCTGCATGGCTGTCGTCAGCTCGTGTTGTGAAATGTTGGGTTAAGTCCGCAACGAGCGCAACCACTTATCCTTTGTTACCAGCGGTCCGGCCGGGAACTCAAAGGAGACTGCCCGATGATAAGCTGGAGAAGGTGGGATGACGTCAAGTCATCATGGCCCTTGACCAGGGCTACACGTGCTACAATGGCGCATACAAAGAGAAGCGACCTCGCGAGCAAACCGGACCTCACATAAAGTGCGTCGTAGTCAGTTGAATACGCAACTCGACTCCATGAAGTCCGGAATCGCCTTGTAATCGTGGATCCAGAATGCCACGGTGAATACGTTCCAGGCCTTGTACACACCGCCCGTCACACCACGGGAGTGGGTTGCAAAAAGTGGTAGCTTAACCTTCGGGAGGGGCGCTTGTGATTCATGACAGGGGTGAAGTCGTAACAAGGTAACCGG
+
+,0&(&***3+*(%',,*3&0/*-1,*.++3(%'')3//&%&)-1,&062//111.(.206685275303.033+(+(+317597197190.3+'-.-&)&&&'%)+-66*).,,+11++.892*,283,-+*$&%)).%)&),0/0-(,'$0.)''&/,./-1/11762/*)**&,,02+*+-2.+.,-+/)%&-.:2:24(**(3-*,**&&-31+-0,'*'-&-+/$&-66-(00'/3.0&'15,2(*24,146*'+*009243935;2/2/221/00-,-*)+,+2,(*&().-./244755.-)/,3+.+-+2(-*-11.+(,-,64)%%%'&')*(%')-276:1/5+/-.44323202.),3)1.333;+,1;:;10+,&&)*%004.+*,28+,,,-989,*,.6<9:./0'(-*)-777:.,,.-+*++)),26:88:<720,*),,-,*))+-+,/+4+-./5-(-/.28576964304)/,-.0.1,-.6570-,111.4,')&"%%'%&'*6033/(((/+36;81./+731-0,2-623.6:8-24+*/,4-*.)(('%)*',+**-03232.90(+..-*,*.143320&')'(*%(**,88879757104&&)''$#'&%,.3963//.)),.,-+0.1/1*732/3))+%(''+1,,187990////3958677216)'&'$'+*-4.2033/,/+3-98593..14:0+/()%%23065753&'/-322%&0')13'19,061561'2*2+.31/&12645)0,&((-.---&&%,)*+//((.32/&(+144.69./777434&0(+/021186966&&''+/5)0+'(,)*'((--33/0//.,,)),-2-031)&'&(,(-06646953.,++08'1-*.+.**-&*--194/0+-/23++&+*5%*(/+-0/$)$***.--((*.35/4++))+2(,*,-,..1(*&#&((+-4:7:90;()+58630)&*/7398;9662339,&18805///51))'-.(('(&,+()%,+)*)0+(&+%)1090/.80-(%&%.**&()**)*.487.9,*,/.)*8-,,))278:3+./.)'+,2+1.2/-.526412)''''%,+'1.
@7514baee-b2a8-47ac-b4b4-b4e678f28bc1 ch=284 read=78417 start_time=2019-12-13T10:08:12Z barcode=BC01 runid=2c9cf7bc05858273f10e7d7ec552fc0bd742dc3e
TTGGTAACCTTCGTTCAGTTACTGTTGCTGGTGCTTGAAGTTGTCAGTGTATCGCTTTATTCCAGCAGCCATATTTGGTGCTGATATTGCTCCTACGGGAGGCAGCAGTAAAGAATTTTTTCGGCAATGGAAACCCTGACGCGTCGTGAAGGAAGAAGGTTTCAGTTTGCAACTGGTATAAAGGAAGAACGGCGGCTACTGGAAATGGTGGCCGAGTGGCGTACTGTGAAAGCCACGTGTACATTGCGCTTGGCCGGTAATGCGGCGGGTGGCAAGCGTTGTCGGGTATTGGGCGTAAAAGGAGCAGGCGGCAGCAGGGTCTGTGGTGAAGCCTGAAGCAACTTCAGTAAGCCATGAAACGAAGCAGCTAGAGAGTGCAGGAGGATCGTGGAATTCCATGTGTAGCGGTGAAATGCGTAGATATATGGAGGAACACCAGTGGCGAAACGACGATCTGGCCGCAACTGACAGCTCGACCAGCAGAAAGCGTGGGGAGCAAATAGGATTAGATACCTAGTAGTCCACGCCGTAAACGATGAGTACTAAGTGTTGGATGTCAAGTTCAATTTAACACCGTAGTACTCCGCCTGAGTAGTACGTTCGCAGAATGAAACTCAAAGGAATTGACGAAGGGGCCCGCGGCAGTGGAGCGTAATGTGGTTTAATTCGAAACAACGCGAAGAACCTTACCGGAATAACCCGACTTGTATACTCATAAAGGCTCCGAGATGGAGAGATGGCTATATGAGACCACAGGTGGTGCATGGTTGTTGTCGTCAGCTCGTATGGATGTGGGTTAAGTCCCGCAACGAGCGCAACCCTTATCGTTAGTTACCATCATTAAGTTGGGGACTCTAGAGCTACCAGTGACAAGAGAGCTGGAGGAAGGCGGGGATGACGTCATCATGCCCCTTATGACCTGGGCTACACATTGCTACAATGGATGGGTGCAGGAAACCCGAAGCCAGGGTGAAGCAAAACCCATAAAAACCATTCTGGACAGTTGCCGGGCCAACTCGACTACATGAAGTTAGATCGCTGTCGCGAATCCAGCATGTCGCAGTGAATACGTACCTCGGGCCTTGTACACACCCGTCACACCACGAGAGTTATTAACACCGAAGCCGGTGGCTAACCGCAAGGAGGGCTGTCTAAGGTGGGATTGATGATTGAAGGTGA
+
%$,%('$&%&(-,039+.22/.+$..,/860+)('$%'%&-2015,5.,*$&%$%)&%#&&&&'&*)%'%%''.30&-.267575,2-***-++-/*11+,/--/1046.5)&(*,6;9;-82765:66/(1--4.((+*%&%%'%**-75,2,',.,12;41%3)4.(+.&)$%#((,.5,/*,1+.40+8-+,-+((%02+43,/81&111-**,+2/-.,,*'%#%)*(,.'&$%#$')$/''(('(&'&)(((,-'()8/3+,,,(*246957.8-$*,)-',),.21-,-2410***%)*-,3+2+)%/+/*6.--634)((%')&(:4*.'&%(,(/.1,0-,*$)/'&'*($*&''('&'''('(%$+,88/3/*',*0/+*('*,/:/226332337365412;3/069::99:685884+-(*)0146243142,-3-*,/00.///1,*'&*/0+*+)($&((''%&.'$'%$'&+*+/1237++&+7972/&-%2(//9944:*,-522/62(+.1705/7+00(*+)*+,56620356<8;8:371/*++74+229,3-3'-'$%%&)&()+/*/760,(.+0012,/9923**.,)+3:.35859+(&%%+-767,&&/383*,&%'&50)+*+,*/01401-*'(//:13704-)).,+(%,+./15)+257483593**,+)%&&()*+/1+((*(4373115*,2-/1(%%)*.:0.,+&0.*768672520/.(&'),+738787111066:-/4./0687/2300-,%)('(')'&+35;7837060,.168+*0346542<4.50011710'10+/7146'0**())/-6924883-*'$&&($.3()'(*//-'&%()*231+..28192-280.144&&$%')&(**0964)900/4:6880()+()$'$)&$%($&))+6;::73('+,*/'&(&+)'%'-)+0&*)%&(*0)*-99+290-25:;:4/6730)&(&')&*,+'(&('&)+.,0185,,,,,2612-.+)'$&&+%&&%)*(),.4.7'),3333.,')%+,.08541-*(,5..*2,,,,-)-///)&(*.-.652123.40-,*+.2)+),&'$)((+4.086;2500+(.(-,.///+(.)')*/5531//018<;530,++)%.-,%$+*++.
@76eeb2b5-8bde-4788-9a12-365a05996ee0 ch=263 read=76103 start_time=2019-12-13T10:08:09Z barcode=BC01 runid=2c9cf7bc05858273f10e7d7ec552fc0bd742dc3e
CTCCTACGGAGGCAGCAGTAAAGGGAATTTTCGGCAATGGGGAAACCCTGACCGAGTATAACGCCGCGTGAAGGAAAGAAGGTTTTCCGGATTGTAAACTTCTGGTATAAAAGGAAAGAACGGCGGCTACAGGGAAATGGTTGCCGGTGACGTGCTATTAGAAAGCCACGGCTAACTACGTGCCAGCAGCCGCGGTAATACGTAGGTGGCAAAGCGTTACCAGGTGTGGGCGTAAAGAGGGGCAGGCGGCAGCAAGGGTCTGTGGTGGAAGCCTGGAGAAAGCAGCTTCAGTAAGCCATAGAGACCAGGCAGCTGGGGAGTGCAGGAGAGGGATCGTGGAATTCCATGTGTAGCGGTGAAATGCGTAGATATATGGAGAACACCAGTGGCGAAGGCGACGATCCTGGCCTGCAACTGACGCTCAGTCGAAAGCGTAAGGGCAAATAGGATTAGAGTACCTAGTAGTCCACGCCGTAAACGATGAGTACTAAGTGTTGGATATCAAGAGTTCAGTGCTGCAGTTAACACCAGTACTCCGCCTGGGTAGTACGTTCGCAAGAGAATGAAACTCAAAGGAAGAAAGGAATTGACGAGGGGAGCCGCACAAGCGGTGGAATAATGGTTTAATTCGATGCAACGCGAAGAACCTTACCTGGTCTTGACATCCACGGGAAGTTTTCAGAGATGAGAATGTGCGCTTCAGAACCGTGAGACAGGTGCATGGCTGTCGTCAGCTCGTGTTGTGAAGGAAATGTTGGGTTAAAGTCCGCAGCGAGCGCAACCCTTATCGCTTTGTTGCCAGCGGTCGGCCGGGAACTCAAAGGGAGACTGCCAGTGATAAACTGGAGGAAGGTGGGGATGACGTCAAGTCATCATGGCCCTTACGACCAGGGCTACACGTGCTACAATGGCGCATACAAAGAAGCGACCTCGCGAGAGCAAGCGGACCTCATAAAGAAGTGCGTCGTAGTCCGGATTGGAGTCTGCAACTCGACTCCCATGAAGTCGAATCGCTAGTAATGTGGATCAGAATGCCACGGTAGAATACGTTCGGGCCTTAACACACCGCCGTCACACCATGGAGTGGGTTGCAAAAAGTAGGTAGCTTAACCTTCGGGAGGGGCGCTTACCACTTTGGCGTTGCTGACTGGGGTGAAGTCGTAACAAAGTAACCGGG
+
,123/%()/),.,102'2215.(-*%&*))***/-3--,,-*&**)0*),.38.%&%''.2768<332311/,,+0'',*,4360,2'))$3()+044,/6/,,)0+,-/0('&*.*)1750:-6---..'.0*(.0*,-33)+(&%&(&&%##$)%&0*&+-+*18,-*-0.275557542/.)())*,1,3./),+(*.-05.8//8424)*-.41/.://42.109785078*))+6,,,)0423;7/5.2)+34,-.644754/,.*,123,*(,.+*++()&(+*+016*04(*''(,/684276/-..'*))$*)+-717.0..4*3396::/2.2.3224+*()$30421/2:646899602000224-*-(.2259(+-.7***'+417681/0-0-138976566-,../6768+,,4'(,('(),1-/)*),93/'/2//4.,(**(19*+-987075.04795351*(%&-%'%)(//48*,05959598961,'('2:6-0/35778.3151/,%0'''''**04026,+*--./41435;4+-//'(%&'+''/+'.//7-**+)%*+*)*,,32666($,02,%)/0*,+0143538335(&&(..067;8576;.-,+)-/1858..0()-+'((*0:6226649633321.,.+1().)-59-)&&'*+,,+)-.-/.-)&%)**(+*2068943212,.1-+))*/:::955677./001574692210+&'+),+-/9)5,5,6)*'*+/*,,,0,,(,*++)26/.2110((*)+)1..1:0017;57)5/6/:92:45:6:+-00*,0155795651112;6761+&-))+.42,684/.007743/,*,1487420/08-()**,2197286643*()''..3/209/.2.//3357./(%)*'*,03765322)()&*28.13;766544339(((&-*-.:873---+0,0.(0++(()*,989/8./+.%,*25)+62,0(,,-*455,,,,+,0,+&*(127864475285/1152&'*2-+++/-4%0%+%'&%&(()'06/84)+30/./20-&)&'(*/*/5,--8:4.'.*-)**)**+2-/3/73,43),-)'*0,3+*0/*)*+&(*&&'&$$'(*44141,,-051236799518+(*-55:44&
@2f26f505-21d7-49fe-87f6-632a77bd0b1e ch=462 read=80478 start_time=2019-12-13T10:08:09Z barcode=BC01 runid=2c9cf7bc05858273f10e7d7ec552fc0bd742dc3e
CCGGTTACCTTGTTACGACGCCACCCCAATCATCTATCCCACCTTAGGCGTGGCTCCAAATAGTTTACCTCACCGACTTCGGTGTTACAAACTCTCGTGGTGTGACGGGCGAGGGTGTGTACCAAGGCCAGGAACGTATTCACCGCGGCGTGCTGATCCGCGATTACTAGCGATTCTTCATGTAGGCGAGTTGCAGCCTACAATCCGAACTGAGACTGGCTTTAAGAGATTAGCTTGCCGTCACCGACTCGCGACTCGTTGTGCACCAGCCATTGTAGCCAGCACGTGTAGCCCAGGTCTGGGGGCATGATGATTTGACGTCATCCCCACCTTCCTCCGGTTTTATTACCGGCAGTCTCGCTAGAGTGCCCAACTAAATGATGGCAACTAACAATGGGGGTTGCGCTCGTTGCGGGACTTAACCCAACATCTCGACACGAGCTGACGACAACCATGCCACCTGTGCCTCTGTCCCCGAAGAAAACTCTATCTCTAGAGCGGTCAGAGGGATGTCAGAACCCTGGTAAAGGTTCTTCGCGTTGCTTCGAATTAAACCATGCTCCACGCGTTGCGGGCCCCGTCAATTCCTTTGAGTTTCAACCTTGCGGTCGTACTCCCCAGGCGGAGTGCTTAATGCGTTAGCTGCGGCACTGAGTCCAGAAGGACCCAACACCTAGCACTCATCGTTTGGCGGCGTGGACTACCAGGGTATCTAATCCTGTTTGCTCCCCACGCTTTCGAGCCTCAGCGTCGAAGTTACGAATAGAGAGTACTTTCGCCACCAGGTGTTCCTCCATATATCTGCATTTCACGCGCGGAACCTCTCCCCTTCTGCACTCAAGTTAAACAGTTTCCAAGCGTACTATGGTTAAACCGCAGCCTTTAACTTCAGACTTATCTAACCGCCTGCGTCGCTTTACGCCCAATAAATCCGGATAACGCTCGGGACCACGTAAGTACCACGGCTGCTGGCACGTAGTTAGCCGTCCCTTTCTGGTAAGTTACCGTCACAGTGTGAACTTTCCACTCTCACACTCGTTCTTCTCTTACAACAGAGCTTTACGATCCGAAAACCTTCTTTATCACGCAGCGTTTAGCTCGGTCAGGGTTACCCCATTGCCGAAGATTCCTACTACTGCCTCCCACGTACGCCAATATCAGCACCAACAGAAGGTTAACACAAGACGGTAACTTTCTTCAGGCTTGTAATGCAGCCAGCGCCCGCA
+
-)3.1;12455108..+*)$(-*037*0/122:998-:7-&0+---5:..&&),)0(7414%0+9-)-303474/-,+0+*/(+,1/14;92/-)*.29:9987894<;/-&,0,,+.*''-',*.---(1869824041//5<65363115683322.110106-./&/03*2-%$)('*''&+3/0001:46&43;0578;810,06940,*,,+-.+,65+,'())-.(+)..*/99;:6:0*&'',',+'%&*,5122).%*4258:/27+)()'''',().(('%&.-*(-350'&+0-+*(+**+,,/73,,.6.++).87)'('*--,./60/667+/26,47165,35415)(+-(+,//-.(*((-5963,,-*:00642560,5.&/7802310**)&((0-+/3914032,2-*-.,)0/330*/./.-354432426524955.6/0561,+$*2,/012116,1+*+'*782567672210,)+((6...3-(-4289776.(%')/')1643:,017;:99:0409,+)+''&+-/-5<9971,))*/-'*'($&,,,+,(-/1)'+,005.2+3:85514<2,1,.((*+,-55;1/--*876.$.()++),+10,-.:/33846.11335082444/-/02.')+),*(((*/201/6.-+/)++.0866381+,&*+-/5896:98::,2.+-./555867523072+-,27:/,/11.:6-)/057240-3229&'()-7--()6.)()')%'$%)2/,357,..$0*)+53/./6754573862-,*.72/+/)*(*(/$$%$'',-72+0;7756...-()-.:2;05/1/<12'/'(*&3&-.566629//'4+())$*)-.'3,-/3-((4333002)+87:588)))%*1..2800:80:/,.,/9-+5.8-:909.,.5:.992.'$&&&'&$,*1.%-0602286.5,+,,,%).,+*1-01-3,.78-201147071)5;5****&,-,.-076596-**-,-+/0412333:;89437263//402+./1118/%%()00('/022.1350,0'''((,,,%-,*,3'%&%%#,*.//53*/*$19;2-/8/51,,1%*/)6.))..(03-3/,18(&)%+')&$&+2./2711211747-3+/3-5186544),')&*)&(&$'27:4356$'*-162/.1/)+$%%#$$&#(''$&%
@3e0ea1d9-003d-4631-92bc-594c6a011915 ch=196 read=83054 start_time=2019-12-13T10:08:06Z barcode=BC01 runid=2c9cf7bc05858273f10e7d7ec552fc0bd742dc3e
CCGGTTACCTTGTTACGACTTCACCCCAGTCATGAATCACAAAGTGGTAAGCGCCACTCCCGAAGGTTAAGCTACCTACTTCTTTTGCGACACTCCCATGGTGTGACGGGCGGTGTGTACAAGGCCCGGGAACGTATTCACCGTGGCATTCTGATCCACGATTACTAGTAACTCCAGCTTCATGTAAGGCGAGTTTCAGCCTACAATCGAACTGGACTGGTTTTAAGTTTGGCTCCACCTCACGGTATTGCATCTCTCTGTACCAGCCATTTGTAGCACGTTATTTAACCCTACACATAAAGAGGGCATGATGATTTGGCGTCATCCCACCTTCCTCCTGAAGTTAACCCAGGCAGCCTCGCTAAGTCCTCAACAATGAGTAGTAACTGAACGACAGGTTGCATCGTTGCGGGACTTAACCCAACATCTCACGACACGAGCTGACAGCAACATGCATACCACCTTCACCTTGTCCCCGAAGGGAACATCGATTAAAGAGTAATGCAAAGGGATGTAAGAGTGTAGGTAAGGTTCTTCGCGTTGCTTCAGATTAAACCACATGCTCCACTTCGCAGGCGGGTCCCCGTCAATTCCTTTGAGTTTTAATCTTGCGACCGTATCCCCAGGCCGGAATACTTAATGCGTTAGCGGCGGCACGGAGGTGTTGAAGCCCCACACCTAGTATTCATCGTTTTGGCGTGGACTACCAGGGTATCTAATCCTGTTTGCTCCCCACGCTTTCGAGCCTCAGCGTCAGTTACAGTCAGAGAGTCGCCTTCGCCACTAATTGATGCTTCCTAATCTCTACGCATTTTCACTGCTACGCTAGAATTCCACTCTCCTCTCCTGCACTCCTAACCGGTTGGAATGCAGCACCCAAGTTGGGCAGGTATTTCACATCCCTTAATCATCCGCCTACATCCTTTACGCCCAGTAAATCCGGATAACGCGCTCGCCACACCACATTATTACCGCGGCTGCTGGCGCGTAGTTAGCCGTGGCTTCATCCTTGGGTACCGTCACATTTATCTTCCCAAAGACCAGGCTTTACGATCCGAAAACTGTCACTCGCGCGGCGTTTGCTGCATCAAGGTTTCCCCATTTGTGCAATATTCCCCTGCTGCCTCCCGTAGGGAG
+
96,101-18380-1).-(**/,1/686+.28.,+)45545695,30621+'*,65&()7/(),.*,,.//+.127:0)/61,7:7,*,.(+$&'081-177:7321.+2896:85200/1311/61+,354761757:1(-/.4-0..0644*,,,0&(().)&+(++-/6110..02497()%%**-//../4;84-01;0274977/18940&*(.,),:<,42-/:80801-,+.822///+)'(+*.6678/---+113:446;35<))+-0,)*(/'##$$%(+2,*+/&-(()5.'%)3/772...-,40+(+,-.:97770*1.4698,1710('&%&+.,*(%+(+)*+9094411-,-.7/1.'-//.,%''*33460,*)&(0130*+++'&$&((*,-/.8/41/21/24+0313366602/-.*-//6343(-))).'(&-*/*(%'*#'(,,,(14.612532,-('()*%))%0-&%-&0**())+,6///65+.9//00+/'&%(''%&',*/,,0283464469/9/./82&&--0.<8//-,,11766&%%40304&'')./,+664-336260:3+,12-33394,-3-./7101.31'-&))18.)-41*2-4872.1,)-))*+7+*(),-*,6//12),(&-,42,-5'195.(.*-0+&(*)-/.,+*)(+*$'(()'02127652*0)'--0572;1+4,,,;5,1,971++///2:/2,-/58321/3486+/,(((*008&&&%&*+913/./0168+.(%'/*)&+#&/11'(/704554366843:630121177.0&,./.(.)0-+(,.2**.//-02---$'(/.,-7.6%14;-3+//+.&+*'+,)-++&('*)0(*'(&.32.+)*)3.'%'/-898.:2)+1.+/)+-**3,+4-97,')*,.-*0/324;:83,,'*//277-,''%%'%-()7-.8;3/3/./8784-*&'&&&+-822386;8866-,%)*'*(*'(,*24341-(*-5))'+++49.240//03004./..*..1431--43**$$(+'+-,&())12213<1.10/./1:55.045+0493+26+,437576245-.**'((&&)%&+7,,52,3*,.
@bb355eaa-d2c5-46d7-8e92-6db6782a40e0 ch=332 read=80833 start_time=2019-12-13T10:08:08Z barcode=BC01 runid=2c9cf7bc05858273f10e7d7ec552fc0bd742dc3e
CCGGTATTACTTCGTTCAGTTACGTATTGCTGGTGCTGAAGAAAGTTGTCGGGTGATAACTGTGTTAACCTGCTTGCCTGTCATCTATCTTCCGGTTACCTTGTTACGACTTCACCCCAATCATCAATCCCACAGCAGACAGCTCCTTCTTGCGGTTAGGCCACCGGCTTCGGGTGTTATCAACTCTCGTGGTGTGACGGGCGGTGTGTACAAGGCCGAGAACGTATTCACCGCGACATGCTGATTCGCGATTACTGGACGATTCAACTTCATGTAGTCGGTTGCAGACTACAATCCGAACTGAGGGTTTTACTTGCTTCACCTCGCGGCTTCGCTTCCCTCACCGCCATCCATTGTAGCACGTGTGTAGCCCAGGTCATAAGGGGCATGATGATTTGACGTCATCCTGCCTTCCTCCAGCTTGTCACTGGCAGTCTCGTAAATTACCCCAACTTAATGATGGTAACTATTGTGATAAGGGTTGCGCTCGTTGCGGGACTTAACATCCGACACGAGCTGGCGACAACCATGCACCACCTGTATCTCCTTATAGTATCTCCATCTCTGGGCCTTTGCTTAATTATGTCAAGACCTGGTAAAGGTTCTTCGCGTTGCTTCAGAATTAAACCACATGCTCACCGCTTGGCGGGCCCCAAATCAATTCCTTTGAGTTTCTTGAACGTACTCAGGCGAATTACTTATTGCGTTAACTGCAGCACTGAACTTTGACATCCAACACTTAGTACTCATCGTTTTGGCGTGGACTACTGAATTATCTAATCCTATTTGCTCCCCACGCTTTTCGGGACTGAGCACGTCAGTTGCAGGCCAGATCGTCGCCTTCGCCACTGGTGTTCCTCCCGTATATCTACGCATTTCACCGCTACACGTAAGATTCCACGATCCTCCTGCCTCTAGCTGCCTGTGGTTTCTATGGCTTACTGAAGTTAAGCTTCCAGGCTTTCACCACAGACCTTGCTGCCGCCTGCTCCTCTTTACGCCCAATGATTCGGATAACGCTTGCCACCTACGGCGACACCGCGGCTGCTGGCGTAGTTAGCCGTGGCTTTCAATAAAGTACCGTCACTCGGCTACCATTTCCATAGCAGCCGCCGTTCTTCCTTTATAACAGAAGTTTACAATCGAAAACCTTCTTCCTTCACGCGGCGTTGCTCGGTCAGGGTTTCCCCGGCTGCCCAATTCCCTACTGCTGCCTCCCGTAGGAG
+
#*)*+'+%%)45204961.8-++,-*6/..23:6678673(,2*)-0,-0-+&(',++')*.25282707*')+*)-3/01820/*,.87:51,-3.,1:1<0.:111599;8/764+/-0/,,/2;17/-*.,'+(-),(*-,6689103+-0539-17::-,4+4-/86,;7653:4442:1..*,07681214697894151242379;9305.(*+3573668<656;.1-,,./28765776,/((,9-44,&$&((447*,-.20),,-/141*32:24./65/(016/7-*+82//')))/37+%&&%'(.2.%-4/21/2612;611160<0/-()/%02468;68:+*)*(')&,)*+-002;0.193317/,.873-662221(19**,2/1582:7..-*+10667,-)+5../-+,)+5...42/0*)))()*)-01)+*())0.111575440.*)%&$%(('*'-.*2+((+,01/082,+5,&'*(*,001/()*003246761&+-,.0(225/-..26),/-.33666:&/'(*/'(*)++,**0542/,+*+/59/%()(/+/-,.657625644.-)*+.*/8-://7:15*/*$(-.6((*)+22;187----(&(*'**+,-*-&$&*(.22*+-./1195;5*+1),'))/,&&%'(01')%((,-164,.+0*(+.8.25./--317/210(10/2303:3250-.2662,3.2%(''%)203766::,640(0--/:9:575+,('(&++,.233701320/;4/0339;2++++3;;.3&872,*)&))$'(01,-1/+.,))2/.0385344./+(+--04---)-+*-330./,'$*+-./-**./526;;647805820)+(+***-092301,--,212,103212-./7875;43'',/:://5614//9*-2615,1.8+.07/8)&6:289,+%'&$$&'*,./80/.2.1/2;.--,51)-175,.(+&$+6-('-090;55.,-&&*%)7/,60.-.-)*&&&&*+,0.70/,(*/***&'/6;54580548.33/)7++8;1,/-/;897+,/1.6/1-44'.5/6/$&&#')+0724:48<50.(%&)((,12,**--).<0+2022,,16392;8<89<;66;1(.,,,3..+6+++..2.8)*1-2:.799(($($$*+(*2)2/8-++--.156675/<4-.987./
@93a8dbde-a9c8-43c5-b682-7118abb27a1c ch=7 read=68490 start_time=2019-12-13T10:07:51Z barcode=BC01 runid=2c9cf7bc05858273f10e7d7ec552fc0bd742dc3e
CCAGGATTTACCTTGTTACGACTTCACCCCAATCATCAATCCCACCTTAGACGAGAACTCCTTCCTTGCGGTTAGGCCACCGGCTTCCGGGTGTTATCAACTCTGTGAATTGTGACGGGCGGTGTGCAAGGCCGAGAACGTATTCACCGCGACATGCTGATTCGCGATTACTAGCGATTCCAACTTCATGTAGTCGAGTTGCGGACTACAATCCGAACTGAGAATGGTTTTATGGGTTTTGCTTCACCTCGCGGCTTCCTTTCTGCATCCATTGTAGCACGTGTAGCCCAGGTCATAAGGGGGGCATGATGATTTGACGTCATCCCCGCCTTCCTCCAGCTTGTCACTGGCAGTCTCGCTAGAGTCCCCAACAATGATGGTAACTAACGATAAGGGTTGCGCTCGTTGCGGGACTTAACTAACATCTCCTGACACAGGCGACGACAACCATGCACCACCTGTATCTCATATAGCTATCTCTCATCTCTGGAGCCTTTATGAGTATGTCAAGACCACCTGGTAAAGGTTCTTCGCGTTGCTTGAATTAAACCACATGCTCCACCGCTTGTGCGGGCCCCGTCAGATTCAACTGAGTTTCATTCTTGCGAACGTACTACTCAGGCGGGTAACATTGCGTTAACTGCAGCGCTGAACTTTGACATGCGCTTAGTACTCATCGTTTACGGCGTGGACTACTAGAATTATCTAATCCTATTTGCTCCACACGCTTTCAGGACTGAGCGTCGGTTGCAGGCCAGATCGTCTTCGCCACCGGTATTCCTCCAGATCTCTACGCATTTCACCGCTACCTGGAATTCTACCCCCCTCTACGGACTCAAGCTTGCCAGTATCAGATGCCCCAGGTTGAGCCAGGTTCCATCCTGACTTAACAAACCGCCTGCGTGCGCTTGCGCCAGTAATTCCGATTAACGCTTGCACCCTCCCGTATTACCGCGGCTGCTGGCTGAGTTAGCCAGTGCATGCGGGTAACGTCAATGAGCAAAAGTATTAACTGCTCCTTCCTCCCGCTGAAATTGCTTCCACAACCCGAAGGCCTTCTTCATACACGCGGCATGGCTGCATCGGGCTTACGCCCATTGTGCAATATTCCCCACTGCTGCCTCCGTAGG
+
.)%%*-/75./474&03$&+.16;78:9:3+5-6124/:/.9**/+-.,**(&&%&&,.:9+99/4...2/+5)-577026/4+)+-'5;84-2/../5.+*,'(+)%&)(($)%0,484//+**%%'*)+1*(((-*/455782247-//-,./+5;;:8;5'**//..023+/0/5.2-/'*).+--264275'&+2/,1.:1987:2<20//2:4.,,+2226/6;<2.4)2%'',-126:756;665:7;4581%%(%'%%**-3:+7+&&&),(+)(%$$((-(),--,+*,-+-732-+-2126535;502678958/:1,-698<2220,-'(.++/:74-**('/0,,00051/*,*-48(-',,5/,.422,1))(*')*+*-**,,120656476694*,/7.,*-/*)%(,-/3461**-/225%)-,,&-235747;695405;57:664552//)+,--*+,,-))''&&)++,/*+&#'$$'(%'&$$*-1686,))+-5*.6279789,.,-9/2:935126'%%$&',.,3;1;5.-)-0343-/3-**2*-..0*6/7:9/223*(*5,7+*+1.*,.;110:<5381300)4'+%*0*./2)*75,*%&$%$&)++-12424166+***%,+,*-)&%$'$%&('''+)*+,.-12228:82<.++232155:821-..0'($,'**877:621.+23)%**3)%'**()68+0&,8-21+*+,,58&9/9,*&020821133*-+(,++48*/4-5012;6400*)*,..:986701-2:;-146*++*+(((*((0-632707::5,340/-32655)+'+,2/2:1/2/15','+#**/(+6250(&*.-&+*')%&%(2'()20013448777:3472567540)&%#$%'+-**-/22;01144701-,+1.+,+.62*02('*))-),2+,-,+,..-,/*%)&++6/.-0%*)&'#%$%'--017:8:705/---0/4/(**/-.-&''%&')))/,2,0($#$'%))(&0*,((&&$*)/,52*,(4)8:/:88/.+,-0,1.0/72113:5422346*76358&4.59,$5++,///633443;8-%,'')()89460(,.61
@79c51831-a477-449e-b800-75da260f1c0c ch=295 read=159718 start_time=2019-12-13T10:07:41Z barcode=BC01 runid=2c9cf7bc05858273f10e7d7ec552fc0bd742dc3e
TTCATTTGTACTTGCGTTCGGTTACGTATTGCTTTGTCGGTGTCTTTGTGTTGGACATACCTACTTGCCTGCCGCTCTCTTCCGGTTACGCTGTTGCGACTTCCCAGTCTGAATCACCGTGGCGCCTCGAAGGTTAAGCGCCGCTTCTTTGCAACCTCCGCCGTTGACGGGCGGTTGTAAGGCCCAGGAACGTATTCACCGTGGCATTCCTGATCCACGATTGTGATTCCGGCTTCATGGAGTCGAGTTGCAGACTCAATCCGGACGCGCGCTTTGCCAAGGGTCCGCTTGCTCATGAGGTCGCTTCTCTTTGTATGCTTCATTTGGCACGTGTGTAGCCCTGGTCGTAAGGGGCTTCGCCTTGATGACGACGTCATCCCTTTGTACCCTCAGTTTATCACTGGCAGTCTCCTTTGAGTTCCCGGCCCGGACCGCTGGCAACAAAGGATAAAGGGGTTGCAGGACTTAACCCAACATTTCTGCTTACGAGCTGGCTGATACTTCAGCACCTGTCTCGGTTTGAGCATTTGTCCTCATCCTGAAAACTTCCGTAGATGTCGAATAAAGGTAAGGTTCTTCGCGTTGCATCGAATTAAACCACATGCTCCCACCGCTTGTGCGGGCCCCGTCAATTCATTTGAGTTTTAACCTTGCGGCCATTACTCCCCGGGCGGTCGACTTAACGCGTTAGCTCAGTACCCTCAAAGGGGCGCAACCTCCAAGTCGGCATCGTTTACGGCGTGGATTCTGGGAATTATCTAATCCTGTTTGCTCCCCGCTTTCGCACCTGAGCGTCAGTCTTCATCCAGGGGCCGCCTTCGCGCCAGTATTCCTCGAATCTCTACGCATTTCACCGCTACACGATTCCTACCCCTACGAGACTCCGGCTTGCCAGTATCAGATGCAGTTTCCCAGGTTGGGCCAGGATTTCATCGGTAACAAACCGCCTGCGTGCGCTTTACGCCCAGTAATTCCGATTAGCAGCTTGCACCCTCCCGTATTACCGCGGCTGCTGGCGCAGGTTGGCCGGTGCTTCTTCTGCGGGTAACGTCAATACGACGAATTAACTTTGCTCCTTCTCCCCGCTGTCGCACAGCCAGAGGCCTTCCTCCTTACCGCAGGCCATCAGGCTTGCGCCATTGTGCAATGTTCACGCGCTCCAGCAGGAAC
+
$1,'*1(*-*(+'%#&,+)(/67+012/31-,,74/19+4-+-119801,.--(&$%&&(,)%++/-1+*((%%(*)((4566+/3)%'$$+()0'-,+**)-..'()('''/21'+'&&()(&()(-&)**/(0.3')%&&#%*)'//*$&)*)+&*'$%%'(%&(2.5842+$&%'&()3/6+'1316/04.4/,)-2.104113.60()+-44./-)0+'(--1534.,/080((+-*+,20.0.:45/04759.;11.5244*.%)$(+/**1.2',.1.40-,-1)))*%'.,.*+,*,5.55/1;1,1,(%)('.+01''##(+***/(&'(,22.2898-1-*()-*(&')%&%('')-+((&(,(17305.(%''%&%),(*---093/035778:8'28814.'+/**15065)-+./'0):;9242040*'+,4)4-9296*,+-$%&$$%/5.*((.,.2.,--,-61+)((+&()(((*)/((#%$%#%&&%%%&&.-*+-437-7191,(&')-.)%+.0,*&)*%'&*03,23/1/-1%,(+$'(%).,04*/12/1-50;:684112)1/2257+0,9,;;3591+(*&%&,/*)3/%%&'*+*,1750983,+*,.5;5-5:95+--87-.31-2-,,/-/*((+&**123.%/-4.16300437472110,.+(*,*&'%(,60++*-(-0-,/)1345:38(3*/331)038985;0--+530224+(*&%$)(&',/.2234927:10::0,/-2920()+4,2$%%)+)($&&&,-167979//-/)'-'*$()&''),.,+)*+&-013;8844'&2454775644.39;6578032,+&)''/,1'('70,'%$&&$+)(-.)*+,15023(-.//:*,-6/6548:)0,*(36/9)3326,31'10,4'('$$++7.792.204758879561.691-3-58,*+../4845-//2,'+'&''(')).751/8,+1(+(&17...1.3:9/9-)%(',*,+&-00,3.-,802287945341,/...7-1*+%%)*0('%&'*,)+./&*,0''+'(,590((''%%&)%*('+.''(,,.1274320%($%)-')$'%&*)-2589826')')&%+1-,&/*10-0+(&'$%%'&1'$'+&4*()'
@7e3e5d31-8612-4766-ac9a-51ad8f387a72 ch=309 read=140043 start_time=2019-12-13T10:07:39Z barcode=BC01 runid=2c9cf7bc05858273f10e7d7ec552fc0bd742dc3e
CTCCTACAGGAGGCAGCAGTGAGAATATTACACAATGGGGCGCAAGCCTGATGCAACCATGCCGCGTGTATGAAGAAGGCCTTCGGGTTGTAATTACTTTCAGCGGGAGAGGGAAGGGAGTAAAGTTAATACCTTTGCTCGTGACATTTACCCGCAGAGAAAGCACCGGCTAACTCCGTACCAGCAGCCGCGGTAATACGGAGGTGCAAGCGTTAATCAGATTACTGGGCGTAAAAGCTTTTAGGCAGTTTTGTTAAGTCAGATGTAGAAATCCCCAGGCTCAACCTAGAGACTGCATCTGATGCTGGCAGCGGAGTCTCGTAGAGGGTAGAATTCCAGGTGTAGCGGTGAAATGCGTAGAGATCTGGAGGAGGAATACCGGTGGCGAGAGGCGGCCCCCTGGACGAAGACTGACGCTCCAGGTGCAGCGAAAGCGTGGGGAACAAACGGGATTAAGATACCTGGTAGTCCACGCCGTAAACGATGTCGACTTGGAGGTTGTGCCCTTGAGGGGCGTGGCTTCCGGAGCTAGCACGTTAAGTCGACCGCCTGGGGAGGTACAGCCGCAAGGTTAAAACTCAAATGAATTGACGGGGGCCCGCACAAGCGGTGGAGCATGGTTTAATTCGATGCAACGCGAAAGAGGCGCCTGGTCTTGACACGGAAGTTTTCAGAGATGAGAATGGCCTTCAGGAACCGTGAGACAGGTGCTGCGCGCTGGCTGTCGTCGAAGCTCGTGTTGCTGGGAAATGTTGGGTTAAGTCCCGCAACGGAAGCGCAGCCCCTTATCCTTTGTTGCCAGCCAGTCCGGCCAGGAACTCAAGGACTGCCAGTGATAAGCTGGAGGAAGGTAGAAGGGATGACGTCAAGTCATCATGGCCTGACCAGGGCTACACGTGCTGCAATGGCGCATACAAAGAGAAGCGACCTCGCGAGAGCAAGCGGACCTCATAAAGTGCGGTAAATAGTCCGGATTCGTCTGCAACTCGACTCCATGAAGTCCCGGAATCGCTAGTAATCGTGGATCAAAATTACGGTGAATACGTTCCCAGGCCTTATACACACCGCCCGTCACACCATAGAATTAGGTTGCAAAGTAGGTAAGCTTAACCTTCGGGAGGGCGCTTACCACTTTGTGATTCGCGGCTGGGGTGAAGTCGTAACAAGGTAACGG
+
*262+(/(02--/0966/00($)(,/-+0.123294.+*'%$'25(091014443+041004811244977635)*++,23(''(,2/51%'*)('&+/,)%''-2+*)&)*(//,50'().95039342%/''*4/089-6/+-(.6-+/3*+/,''&())'(&),,-+,.8/144),&00-..//81(.)-+./.2412,,)(*0686:1;25145(()).11-/874,1/68/*++264%+,**-.75-+3/3)*+,334651($''*%+011(0667929473,,*),002243,&$**&1*0*&)$%&(%'()34547+)+*&*)*.+1+.()1743200-+4,-+4-*)2&)''%&&+--8-),*%)+',+.13)-,,2/'&*%)40&51868/*-5-/(('&-1/1126819((7:661%(')'''&(*4317).*-7:79,;:/5-0+./805+&%&&'&(3,(223601133/.,/.333(&#$&*),1+633059,)++&/5,3//145.**)'*0*$))%*-+//0771361//30123/572'&&%'%-'-5/1366.2621;:/1566;-+,21416.7+28/.)7)'))-.0/2'1637)-.+--0.:94:592)'-,/0(0**,/2)'$.(*(()(),78291,,(*+.(,*,/.+42+&)+6//*&+.3+,*+,.%,/--.513.*0.4)13989951/.)'*+3,1278.31'''(*/22/(1&%#%%'())())69(777988*-14,-/1-1&(&&)*3./,630*(1,/0-,1-&00.20/&)%%*2401505&4/-)+-,22'/*+3660.--,03)(&)./8,-4)0'.('''&(,+111131//10-26685((%%%%%'*+;01332-)+)*+0285/508004201+.)./5,((')()*1013-2262,+)&++.&)+14161/,.25/-/110+('&$'*/-4'3-220+,,./45/5---33322902,0,++,)'*/.524411/0/-8--,4479723-)&'%(*&/541621225<.6-$.-,,-1(,*3&.,073480+,-/2/.($%%%(%-&&/356.10/,'''&*(1((),)2))$'(*&2/++1,00/8.-68.0.42+,/57;2)'*'*++23++++)**/,.242'&(((+.6+4
@22066c6f-c495-43a1-bfda-1128d37f39b9 ch=271 read=88738 start_time=2019-12-13T10:07:38Z barcode=BC01 runid=2c9cf7bc05858273f10e7d7ec552fc0bd742dc3e
CCCGGTTACCTTGTTACGGCTTCACCCCAGTCATGAATCACCAAAGGTGAACCCTCCGGGTTAAGCTACCTATGCAGCCTCCCATGGTGTGACGGGCGGTGTGTACAAGGCCGGAACGTATTCACCGTGGCATTCTGACCACGATTACTAGCGATTCCGACTTCATGGAGTCGAGTTGCGAACTCAATCGGACTACGACGCACTTTGGTCACTTTTGCTCTCGCGGTCGCTTCCTCTTTGTATGCGCCATTGGCAGCACGTGTGTAGCCCTGGTCGTAAGGGCCATGATGACTTGACGTCATCCCGCAGCTTCCTCCAGTTTATCTTTGGCAGTCTCTTTTGAGTTCCCGACCGGACCGCTGGCAGCAAAGGATAAAGGGTTGCGCTCGTTGCGGGACTTAACCCAACATTTCACAACTGCGAGCTGACGACAGCCTGTCTCACGGTTCCCGAGGCGTTCTCATCTCTGAAAACTTCCGTGAGTGTCAGAGACCAGGTAGGGTTCTTCGCGTTGCATCGAATTAAACCACATGCTCCACCGCTTGTGCGGGCGTCAATTCATTTTGAGTTTTTTTTAACCTTGCGGCATTGCTCCCCAGGCGGTCGACTTAACGCGTTAGCTCCGGAAGCCACGCCTCAGGGGCACAACCGCCAAGTCGACATCGTTTGCAGCGTGGACTACCAGAATTATCTAATCCTGTTGCTCCCCACGCTTTCGCACCTGAGCGTCAGTCTTCTTCGTCAAGGGGGGCCGCCTTCGCCGCAGTATTCCTCAGATCTCTACGCATTTCACCCGCTACACCTGGAATTCTACCCCTCTACGAGGCTCAAGCTTGCCATTATCCAGATGCAGTTCCCAGGTTGAGCCCAGGGGATTTCACATCTGACAACGACCGCCACCGTGCGCTTACGCCCAGTAATTCCGATTAACCTTGCACCCTCCGTATTACCACGGCTGCTGGCACGGGTGTAGTGCTTCTTCTGCAGGTAACGTCAATGAGCAAAGGTATTAACTTTACTCCTTCCTCCCATGAAAGTACTTTACAACCCGAGGCCTTCTTCATACACGCGGCATGGCTGCATCAGGCTTGCGCCCATTGTGCAATATTCCCCACTGCTGCCTCCCGAGG
+
66+)-/3*--5-&4-$'+')1.603,+++-39784/5+)&*&-)(&(*)&&)*/*-*+-(,0.3.33252&$%$&*',1',5.')-,)+-17:89861-*&%&##&(*-311--)*.46317/./1,3-20.3936757.),*0/9.0//-1228;53347794&%&*%'(+0-544,+(*267:6;8:06--)#$)*613-.-,'()&,#((()''*3265*,&)-+,+1))*)//74/033456:903+(%%%+('+*-141,,,260,07761//(/494:5700.'((+--/5453+,8-*&.%$&%.+.,.+-/3;4//2644-1./0652*%+580239:1,&('/12:8896663721(446*0:,675)/10-3,0*.00/22/.1:2423415/51/0//3:2104/4*)$,.03/0//-,')$$)+)*2475/1+77;24*,--.0%'&(*64753/+)+-($*/-30,,'$$''-++&)*.0:77:6/-4315.03,'*)/.+,.15+%-)-2<992,,.63-,4)$.'('')).,0/+&(%&,-96:6-6::-1101263:57-362.-1-.-,)$%%%)-839*,/9060//+))*).2++&'((%,/111+-++',1+..0762&191**%+0-,)$&',-0122655663/6/+.*00//9988443720&%.&(*324769:9260)*-425*#''(1721)++/701227323321))''(605561--/479004--,(+..16&.%--,-34%).)*.87657787846<01348)+422310,)((+)03/.)24..146431*)+12223'('&(/2/-3//4&(+:9.3102616/*0716+*-31($)3/-*/:/.-+,55-++)+0,&)&))--%--000)'&'%%(/.33'+*+219-1/*7),*.&'+(),.61016*0((2.07.-0-++//1*1))*+.'+&$$')-/201598777*6/.3-/*)*..--76889*+(+*+1,2')-&%)*6/(-11.99.',,.65,0+*.-)&&(*+**&'),-6/2/1212320,0025;7-.2--800...'8883833-5;0*4,)*'*+1.2/-068-/0,**''-3.3+$'#(&
@7d2a3f43-726e-4bd5-ad1f-06622730baa6 ch=398 read=72924 start_time=2019-12-13T10:07:32Z barcode=BC01 runid=2c9cf7bc05858273f10e7d7ec552fc0bd742dc3e
CTCCTACGGGAGGCAGCAGTGGGGAATATTGCACAATGGGCGCAAGCCTGATGCAGCCATGCCGCGTGTATGAAGGCGCTTCAGGTTGTAAAGTACTTTCAGCGGGGAGGAAGGAGTAAAGTTAATACCTTTGCTCATTGACGTTACCCAGAAAAACACCAGCTAACTCGTGCCAGCAGCCGCGGTAATACACGGAGGTGCAAGCGTTAATCTGGAATTACTGGGCGCGAAGCGCACGCAGGCAGTTTTATTGCAAGTCGGATGTAAGGAATCCCCAGGCTCAACCTGGGAACTGCATCTGATACTGGCAAACGAGTCTCGTAGAGGTGGGAATTCCAGGTGTAGCGGTGAAATGCGTAGAGATCACGGAGAATACCGGTGAGCGAAGGCGGCCCCTGGACGAAGACTGACGCTCAGGTGCAGCGTGGGGAACAAACAGAGTTAAGATGCCCTGGTAGTCCACGCCGTAAACGATATCGACTTGGAGGTTTGTGCCCTTGAGGCGTGGCTTCCGGAGCCTAACGCGTGAAGTCGACCGCCTGGAAGATACGGCCGCAAGGTTAAAGCTCAAATGAATTGACAGGGCGCACAAGCGGTGGAGCATGTGGTTTAATTCGATGCAACGCGAAAGAACCTTACCTGGTCTTGACATCACGGAAGTTTTCAGAGATGAATGTGCCTTCGGGAACCGTGGGACAGGTGCTGCATGGCTGTCGTCAGCTCGTGTTGTGAAATGTTAGGTTAAGTCCCGCAGCAGGCGCAACCCTTATCTTTGTTGCCAGCGGTCCGGCCGAGACTCAAAGGAGACTGCCAGTGATAAACTGGAGGAAGGTGGGGATGATCTGGAGTCATCACTGGCCCGCTTGACCAGGGCTACACGTGCTACAATGGCGCATACAAGAGAAGCTGACCTCGCGGAGCAAAGCGGACCTCATAAAGTGCGTCGTCCGGATTTGAGTCTGCAACTTGACTCCATGAAGTCGGAATCGCGCTAGTAATCGTGGATCAGAATGCCACGGTAGATACGTTCAGGCCTTGTACACACCGCCCGTCACACCATGGGAGTGGGTTTAAAAGAAGTAGGTAGCTTAACCTTCGGGAGGGCGCTTACCACCTTGTGATTCATGACTGGGGTGAAGTCGTAACAAGGTAACCGG
+
,/11/1-.7.,20+)**0/7062***(%*'%&)&1*+08510/0&&1725/.**)$(+--1999:842212)++(*.''*'.'-2/6+0/8,%/''(+./)/.-77*&4-,3--('(.7//2505/2373:513784-8,-.3/9/.3)$&+0/0,()++*'('.*,-4.1)7/0.2002318-/-/..*.+/-1,*)(+628,212605.0#(*,(/.02397/-)&%'%'(*+*00427:7%42;;*+0*'()**,/)2250)'(%%**(+35*&5955;1631--&+-'*5796882../001:,'04*.(%+,-,1+/)&'&*(&.'*-+50,+243-&&('((**-6.+,<::/.---30%'2-+,--5*7-1-,-%%%$'''(,(--:0.)-+)(%,*)1/220/00041600)(*+**)$-0()%).7'0)'$(),*'()0'-/)-0644487401.0/*,,05,+'(&**125353-,*''.)$)(22&&%'%/*,044:7751.,/).03,/)-+.+.(+*)*+'&+4.-)%%%'(%$()1/321,007-05:084&,)+*4/+*(*+++%+%,/,)$'(),:887:875,000,)'((%)(.25:9333.*.**)2'+5+(3.586;55:425752.''))-/()-.-.*.72.0,,,--...,+6949::::2:7558:660)/+71-625570//00977'66536*+.015962;2228:;3206'265;71--2))%+-+43398446-6:3.3(,)+-+*5908/.+1/1-3&-&1).%+3,/9--'+)',-:9987/,+))+4387471+0/*4-3//69+*(%&))$&(%&'*,5512326182$')(+-/--9:887//,-*-499.8.1-,20/346/*.)%'&'(%)&)(2955(+)('+),:0.14;004//'$/6+,1002323/0/0/**0*%$&)*%%'(&(,,,,5444.+)2+&)8(1+0.0)*%&+*,-/2./1:85//1,.1:8899/0.742,-)+/0303&+38211/.2.+-*.705;/-3677347),+)(&(*),$+.('(*)%('&&&)'%*).0032388<9,;/,3.()+24304:65304./059;.-.,-23066/**/,+.41-.(1,0.3/.30:.6
@e52dc7b6-eb64-4d4c-9e0c-10e5730f856e ch=134 read=99091 start_time=2019-12-13T10:07:30Z barcode=BC01 runid=2c9cf7bc05858273f10e7d7ec552fc0bd742dc3e
CTCCTACGGGAGGCAGCAGTGGGAATATTGCACAATGGGCGCAAGCCTGATGCAACCATGCCCAGCGTGAGTGATGAAGGTTTTTCGGATCGTAAAGCTCTGTCTTTGGGGAAGATGGCGGTACCCAGGAGGAAGCCGGCTAACTACGTGCCAGCAGCCGCGGTAATACGTAGGTGGCGAGCGTTATCGGATTTACTGGGCGTAAAAGGGCGTAGGCGGATGATTAAGTGGGATGTGAAATGCCGGGCTCAACGGGTGCTGCATTCCAAGCTGGTTATCTGGGGTGCAGGAGAGGAGGTGGAATTCCCTGGTGTAGCGGTGAAATGCGTAGAGATTCCAGGAAGAACACCAGTGGCGAAGGCGACTCTGGACTGCCAACGACGCTGAGGCTCAGCGTGGGGAGCAAACGGGATTAGATACCCTGGTAGTCACTTCGTGAATGAATACTAGGTGTGGGGTTTCCAACACCTCCGTGCCGCCGCTAACGCATTAAGTATTCCGCCTGGGGGGTACGGTCGCAGATTAAACTCAAAGGAATTGACAGGGGACCCGCACAGTAGCGGGCATGTGGGTTTAATTCGAGCAGCGCGAAGACCTTACCTACACTTGACATCCCTTGCATTACTCAATCGAGGAAATCCCAGCCTTCGGGGACAAGGTGACAGGTGGTGCATGGTTGTCGTCAGCTCGTGTCGTGAGATGTTGGGTTAAGTCCCGCAACGAGCGCAACCCAGCAATCGTTAGTTACTACCATTAAGTTGAGGGACTCTTGAGACTGCCTGGAGTTCAGCAGGAGGAAGTGGGGATGACGTCAAATCATCATGCCTTATGTGTAGGGCTACACGTGCTACAATGGCTGGTACAGAGATGCAATACCGTGAGGTGGAGCCAAACTTTAAAACCAGTCTCAGTTCAGTTGTAGGTGAAGCTTCGCCTACATGAAGCTGGAGGTTACTAGTAATCGCGAATCAGAATGTCGCGGTGAATACGTTCAGGTCTTGTACACACCGCCCGTCACACCATGAGAGTTGGCAATACCCGAAGTCCGTGAAGCTAACCGAAGGCAGCGGCCGAAGGTAGGGTCAGCGATTGGGGGTAGTCGTAACTAAAGGTAACCGG
+
+,2,(*8/42)/2,24434:70.&&)/06/--+3..:1//.03602816577:5/5737/16-*)())'&(*+++*+*)0+58910/:022,0/:.,/4::9908;06<:,,.--,%'&*1/012*)/.,.,*1+-5.3,--3.112//028344).-++006..)*(610*/,*/4/((0/43:3331:-360,01:<88676:4(+/3-1978:98<9::93437/38<::3*-)/0,+(3.*21104*'(%,8579984241/*8-).*2*8-,,/,&,()'//032-,',(&'))/,5,7,/7**-5*'%$'(./.+02-()*+).-*)'*%&$%.2)(*-1-+..*,5.4++(-(,*+-))*-(3(&%'*0-(.0156772+16079.////56:7'**-;48&6/(1,%+0)-18)*.0+)&'%$()(*+-*-(&)575210-/05131776+:,5'6)1-./,.+&(%06054+'(-+64571;150669:97211/.261.*,-02921.3/,+1*245+-/36,.,'*--2//&-05:53:4--*+*$+%)')1)/+*((+-1-:637349++&**(/,.-,/*,0*/+*050431'()++005170-3+.*2)('(&)+63+)*)+0,+0(*$)*.,1-,274012+,2,//8,.311:856777312*,-.40*+*)87:99828.*),/40;0939250+,093,+-&,')020,.&4-*&+*,.--/.2))-,,+0028'.,-*+.,)$+291631/6./055897:754+(//,$#$&)+()&(*%*&-87+26787788;8267;:89088(,2313/)%16-8640,.,.498434:4698852114+**+,6661<111:*8++*4-//**5078,+195.<;73;99:919(*,0.)+--+,)/'(()($&*,5/22-,*.12&')-.1/(')--)$%(*+3411.0239774,,*,.5531/./++33485242$1---160/01-.(/644;9002.--.6260,*)*1,7+-07223;+)-.(*3:564(+(*.+**&%)(),,*/++1-01/2*-(&(,&%(+,47113067+'%&'),.2*&'&.8-/5/3;9;7:
@85594c69-48b4-4aac-955e-449b7f3cb11c ch=443 read=79353 start_time=2019-12-13T10:07:29Z barcode=BC01 runid=2c9cf7bc05858273f10e7d7ec552fc0bd742dc3e
CCAGTTACTTGTTGCGGCTTCCGCCCCAATCGCCTCTACCTTCGGCCGCTGCCTCTATTGCGGTTAGCTCACGGACTTCGGGTGCTGCCAACTCCTCATGGTGTGACGGGCGGTGTGTACAAGACCAGGAACGTATTCACCGCGACATTCTGATTCGCGATTACCTGGCGCTCCAGCTTCGCGCCAGGCGAGTTTTCAGCCTACAATCAGACTGAGACTGGTTTAAAGTTTAGCTCCACCTCACGGTATTGCATCTCTGCTTGTACTAGCCATTTGTAGCGTGTGTAGCCCTACATAAAGGGCATGATGATTTGACGTCATCCCACCTTCCTCCCTGGTTAACCCAGGCAGTCTCGCTAGAGTCCTCAACTTAATGGTGAACTAACGACCAGGGTTGCGCTTGGGACTTAACCGCTCGACACAGGCTGACGACAATACCACCTGTCACCTTGTCCCCGAGGATTTCCTCGATTAAGAGTAATGCAAAGGGATGTCAAATTGTAGAGTAGGTTCTTCGTTGCTTCAGATTCAAGCCCACATGCTCCGCTGCCATTGCAGGTCCCCGTCAATTCCTTTGAGTTTAATCTTGCGATATTATACAGGCGGAATACTTAATGCGTTAGCGGCGGCACGGAGGTGTTGAAACCCCCCACCTGGTATTCATCGTTTACGGCGTGGACTACCAGGGTATCTAATCCTGTTTGCTCCCCACGCTTTGAGCCTGGCGTCAGTTACAGTCCAGAGAGTCGCCTTCCGCCACTGGTGTTCTTCCTAATCTCTACGCATTTCCACCGCTACACTAGAATTCCTCTCCTCTCTCTACTAGATAACCAGTTTGGAATGCAGCACCCAAGTTGAGCCCGGGTATTTCACATCCCGCCAGAACCTTCATCACTCACGCGGCGTTGCTGCATCAGGGTTTCCCCATTTATTGCAATATTCCCCACTGCTGCCTCCGTAGGAG
+
73%33;+'&''+4)*()).60-'479+,3.-%'(()($*+,/,1-3.256757/.%%+((*+424445854547166;7'+''%&,-080/-+*')+((+/,,+.-1-+)*./01501/315/348,6919506179201.+50&(+2:8996;530..,3,(,'%%&&&)+/,*))+/.&%$%%(//,)%'/58+4/13:5455:54&&'+)*++.23+,0::-;1*,;8'32485/091525/36/.4---0.1*('''%$&$&&&')1,05*')()+-878541-06,((*+)16'5;31,+--/118:7/0179994576-139925-,3/))2/:/;-<-*08722320-$%'(+0/11410)/).,/-016/)%%&-.0,,*-'*+2.2...*)(')13.++')$.($&')*+/-1&&433..,-.07.&(,/-271353*+,*1-*--,')(&%),921867+3):-6'(()+835487*.8/133++3.'(+-.0,&)*-)3,6*1)*)*.-.193((+1)''&%+(&&').,0.41(',$&$#*'&))-+(298,/0509/906/963246;82++,(*)++,'().,*)*)*03**1)*))*+,/+(,..3(,+-+*-0,--140,3,-.7.(-/+182+)(*1*&-1329456975;5,-.51147:50.,1-+0)&+%,)07;896552<712*81-)$(''-.*(-22.,&%%(*+%)'0%...04.-+**(*,.2:;708*(.4*-1/0359;::13,+0710-)*-/02,26(+(%+('*533211(&,,-2/4+/151/.,('&&&,,&)12386<448<<2+6+,,-)*)-072--.2611,9-*/420,/94,*(*,20-(.)(&(&.66;89::2534),-/10///6//*,%&'-+5;71;*035.0.7/(0*+,5---880573+.+**&)24/01,,.6.*+
@6f25c4e4-8c20-4041-80d4-906494866cb6 ch=211 read=88426 start_time=2019-12-13T10:07:22Z barcode=BC01 runid=2c9cf7bc05858273f10e7d7ec552fc0bd742dc3e
CTCCTACAGGGAGGCAGCAGTGGGGAAGAATATTGCACAATGGGCGCAAGCCTGATGCAGCATACCGCGTGTATGAAAGAAGGCCTTCAGGTTGTAAAGTACTTTCAGCGGGGAGGAAGGGAGTAAAGTTAATACGCTTGCTCATTGACGTTACCCGCAGAAGAAGCACCGGCTAACTCCGTGCCAGCAGCCGCGGTAATACGGAGGTGCAAGCGTTAATCGGAATTGCACTGGGCTAAAGCGCACGCAGGCGGCGGTTTGTTAGAATCCAGATGCTTAAGTCCCGGGCTCAACCTGGGAACTGCATCTGATACTGGCAAGCGAGTCTCGTAGAGGGTAGAATTCCAGGTGTAGCGGTGAAATGCGTATCAGAGATCTGGAGGAATACCGGTGGCGAAGGCAGCCCCTGGACGAAGACTGACGCCCAGGTGCCTAGCGTGGGGGGCAAACAGAAGTTAAATACCCTGGTAGTCCGCCGTAAACGATGTCGACTTGGAGGTTGTGCCCATGAGGCGTGGCTTCCGGAGCTAACGTTAAGTCGACCGCACAGAATGCAGCCGCAAGGTTAAAAAACTCAAATGAATTGACGAAATTTGCTGAGCGTGGGCATGTGGTTTAATTCGATGCAGCGCGAAGAACCTTACCTGGTCTTGACATCCACGGGAAGTTTTCAGAGATGAATGTGCCTTCGGGAACCGTGAGGACAGGTGCTGCATGGCGCATCGTCAGCTCGTGTTGTGAAATGTTGGGTTAAGTCCACCTTGAGCTGCAACCTTATCGCTGTTTGCCAGCGGTCGGCCGCGGGAACTCAAAGGAGACTGCCAGTGACTGGAGGAAGGTGGGGATGACGTCAAGTCATCATATTGCCGACCAGGGCTACACGATGCTACAATGGCGCATACAAAAGCGACCTCGCGAGAGCAAACGGACCTCATAAAAGTGCGTCGTAGTCCAGCGGATTGGAATCTGCAACTCGACTCCATGAAGTCAGAATCGCTGGTAATCGTGGATCAGAATGCCACGGTGAATACGTTCGGGCCTTGTACACCGCCCGTCACACCATGGGGTGGGTTGCAAAAAAAGTAGGTAAGCTTAACCTTCAGGAGGGCGCTTACCACTTTGTGATTCATGACTGGGGTGAAGTCGTAACAAGG
+
,+0-($*(/1)&-/*/100/5087(+-&+--,2/0/011;87:83169:.++*)*/.-.-.(-*12+,22/12/((/)$()&',5294(15682,6:.(+)(/52/+,*,49)).4/-/7*&)*054/.6-1*&*$%+-*+01(1++,1+2+*24))*(*/+&)*'+,3/..,,//+./435401-)-'-1206/3+.4.,-,0+.0*239/./+5-6.57+0.*2*,-/1.1.()%)/*''-6.102,/1+.,-219;:-7./(+,,8*+,420$$#%%$'.-*.698::/004-072022778776-,---4.6,*+1*,-)*,.*,.30,(,/,,.*5,5-).,,7/.(''(.530-3.+,720(-.((*+-566620((+'(665542485425).+*-0:6.+2775/+*&))**+6)3+((117)/'((.///931.)&)+9,4*%&').8/13.1::+,6877665,,01./09-//()+//1512/,,(+/0923/::/,2..*0+4&(../07'2*+,*(.,4,.*4*+/3/*'$#&'().&)((/+%.,')27(1*5.9:78/01229-,++.21178)$$#'(%&*)($$&)(*,+('.*.1829.)00601/0'*'&)(-())'+303*-)-+))'*'(0*.2777'$'-/*,.*.9801))*,,21/,*+10/,*(''**049;3/)'*+24+10024::867644&&&/0451)+,.2681774366:5/,3.1.-14/,,/25)/((''(&(*%,(')&$(*10867147*+150/359220.0.(%),.-/0345<-+))(*98888110,0--4:0/6/73954::0798896873///.11101$&#$('')7;66321+,-,-0'*,9965180/:955211249,'%'(/-''.(**'%'%%16)44941622()068,+88;:::999425($**-.+,.)-('+)**+*0.0,--./3613124003565<67..-')(,)*,5847012354;77:1//4:75595.1-.25',3709///110155185,/410./4+,())%(*/+,4899772+*+((05102(''*+7,6:494%/.()1,0.04..54+-,65/0458:7+**$*34360+(,,*,:7982,+0)3
@f2948c8c-16f1-4548-a21d-28fa1c71ff13 ch=209 read=86097 start_time=2019-12-13T10:07:14Z barcode=BC01 runid=2c9cf7bc05858273f10e7d7ec552fc0bd742dc3e
CCGGTTACCTTGTTGCGACTTCACCCCAATCATCAATCCACAGCAGACCAGCTCCTTCGCGCGGTTGAGCCACCGGCTTCCGGGTGTTATCAACTCTCATTGGTGTGACGGGCGGTGTGTACAAAGTGCCGAGAACGTATTCACCGCGACATGCTGATTCGCGTTTAGCGATTCCAGCTTCATGTAGTCGAGTTGCGGGCTACAATCGAACTGAGAATGGTTTTATGGGTTTTGTACCTCGCGGCTTCGCTTCCCTCTGCACCATCCATTTGTAGCACGTGTGTAGCCCAGGTCATAAGGGGCATGATGATTTGACGTCATCCCCGCCTTCCTTAACTTGTCACTGGCAGTCTCGCTAGAGTCCCCAACTTAACGATGGTAACTAACGATAAGGAGTTGCGCTCGTTGGGACTTAACCAACATCTCACGACACGAGCTGACGACAACCATGCACCACCTGTATCTCATATAGCTATCTCTCCATCTCTGGAGCCTTTATGGAGTATGTCAAGACCTGGTAAAGGTTCTTCGCGTTGCTTCGAATTAAACCACATGCTCCACCGGCGGCCAATCAATTCCCTTTGAGGTTTTCATTCTTGCAGACGTACTACTCAGGCGGAGTACTTATTGCGTTAACTGCAGCACTGAACTTTGACATCAACATAGGTACTCATCGTTTGGCGGGCCTACTAGGGTATCTAATCCTATTTGCTCCCCACGCTTTCGGGACTGAGCGTCAGTTGCCGGAGACCAGATCGTCGCCTTCGCCATGGTGTTCCTCCCATATATCTACGCATTTCCACCGCTGCAGCAGATTCCACGATCCTCTCCTGCACTCCTGGCTGCCTGGTTTCTATGGCTTACTGAAGTTAAACCAGGCTTTCTACAGACCCTTGCTGCCGCCTGCTCCCTCTTGCGCTTAATAATTCCGGATAACGCTTGCATACGTATTACCGCGGCTGCTGGCACGTAGTTAGCCGTGGCTTTCTAATGAAATTGCCGTCACTCGGCTGCCATTTCCTGTAGCCGCCGTTCTTCCGCTATAACAGGATTTACAATCGAAAACCTTCTTCCTTCACGCGGCGTTGCTCAGTCCAGGAGTTCCCCATTGCCGAAAATTCCTACTGCTGCCTCCCGTAGGAG
+
*3)-1.,2001'/0&+-.37;6-777*-0/:7/.2/-6,&'%$%$')++,/110,353&%%&)826+$'%%'/))*(/+9(28+,+0:0/,/-+*--.)(+)(*))+797:94+--/234728;))&')/+$))-*29848+&,0-1..-+.+(1*,4364,+(*%%%+-7821/)%),27'.+.0133.+/22)2)2+1&(*-823(+4210/.343773::3+,,:/030&%%(,0,.-,&)*-5301363;3.222103:689953:((&),+%),.34/011041*-1225866),,+)01/..-,170-.147/,-///)(+2855,,*0./.7/0/+11031,/84033378843,341)-,-,315+,'+,+0121259786810(*%(53147/0-,.2+'-((&(-./0,1/03362/.-,(-0*+1341'.+,/417<256646907;77332/.,$,-20024453321-0,,/20227**,,-34+.**()+-202215.02822133;.,14;89<766618,34:9/-.(-&1/03,0/,---87)0*&++.(,'(+01014446)/90-*+)8;<+85:<080+)&''*.0.24-.//.331'&'#(&*2.-01--/18/-.*,4224'0)-,33/23--0667/81$$%,'+,/00143290+((%*+)-()*01,01')+.646843/+)-12+0.576*),,,/;/0+;:322%%260/2**-,'2+0,%)$.7+**++785+*)*-0/51)-'-522-5**56*+4598985*0++(/8*-))05110*,(&&%,+10/)'()))0-,1026421*-,1&(4777542,.-12()-+-(..,7+-.,*+(+6++&)'%,3-/1-*&&(()1-.+)+'*-001,0..+--/6)*,23(-././.3.,7.2.0002,($*%%%$%'$(+/,/.-803:3.-)'*.0,2*(%++5698:646744351082)*,30..6,12'4;9;;444,3,++'27-4:851(+./-290162396070.()0+.254-,0(1:.,352+/')364-01337;863:1*-,.031.4.++./)737((4,*+5.3334+.73330/433.3/0()/1-,1,-9,9;+)-+-())
@98dc5fbf-79e2-4f5b-a81d-9e6dbc29cd68 ch=480 read=90084 start_time=2019-12-13T10:06:59Z barcode=BC01 runid=2c9cf7bc05858273f10e7d7ec552fc0bd742dc3e
CTCGGGGAGGCAGCAGTAGAGAATATTGCACAATGGGCGCAAAAGCCTGGTAAAAGCCATGCCGCGTGTATGAAGGCCTGGTTGTAAGTACTTTCAGCGGGGAGGAGAATTAAAGTTAATACCTTTGCTCATTGGCAGCGTTACCCGCAGAAAAGAAGCACCAGCCTTTCCATTGCCAGCAGCCGCGGTAATGCAAGGAGGGTGCAAGCGTGTCGGAATTACTGGGCGTAAAAGCGCACGCAGGCAGTTTTATTAAGTCAGATGTAAATCCCGGAGGCTCCAACCTGGGAACTGCATCTGATACTGTAACGAGTCTCGTAGGGTAGAATTCAGGTGGCGGTGAAATGCGTAGAGATCTGGAGGAATACCACCGGTGGCGGCCCCCCTGGACGAAGACTGACGCTCGGGTGCAGCGTGGGGAGCAAACAGGATTAGATACCCTGGTAGTCCCACGCCGTAAGTATCGACTTGAGTTGTACCCTTGAGGCGTGGCTTCCGGAGCTAACGCGTTAAGTCGACCGCCTGGGAAGTACGGCCGCAAAGGTTAAAACTCAATGAATTGACGAGGCCCGCACAAGCGGTGGAGCGTAGTTTCCAATTCGATGCAACGCGAAGAACCTTACCTGGTCGCCGGCATCCACGGAAGTTTTCAGAGATGAGAATGTGCCTTCAGGAACCGTGAGACAGGTGCTGCATGGCTGTGTGCTCGTGTTGTGAAATGTTGGGTAAGTCCGCAACAGCGCAACCCTTATCGCTTTGTTGCCAGCGGTCCGGCCGGGAACTCAAAGGGAGACTGCCAGTGATAATAAACTGGAGGAAGGTGGGATGACGTCAAGTCATCATATTGTACCACGACCAGGGCTACACGTGCTAATGGCGCATACAAAGAGAAGCGACCTCGCGGGAGCAAGCGGACCTCATAAAGTGCGTCGTAGTCCGGATTGGAGTCTGCAACTCGACTCCATGAAGTCGAATCGCTAGTAATCGTGGATCAGAATGCCACAGTGAATACGTTCCCGGGCCTTGTACACCGCCCGTCACACCATGGGAAGTGGGTTGCAAAAGTAGGTAGCTTAACCTTCGGGAGGCGCTTACCACTTTGTGATTCATGACACAGGGTGAAGTCGTAACAAGGTAACCGG
+
--,%(-+)(++((((',++)'***++.-05132/..**-56/3-%)'')','*.(%%%').264567576640-(',,''%,--,/2%)%''-2-+./158+(-)((%'(&599//.1-+-7268**778&5&1(+)*,*0..-61+-//00++$(*(+34,)(&%'+,1+%.+'*+')(''($&(&)'.,,&./*+,-,+'-('&&('-&%'''.1+3*+-4:;9757265***-,(+(+24:9//8:8)&--)*(02,-/522/.2*,5.,/(*/+,;(6+562172123111118/.*-+-++'*)(*,0244958.+')),/'2(0/**0,)(%(+./170././0-(*')0129-*-*(4./76.3021+.'$&%.2<65-/0777,'*&*,(),5+336&.'/)*)(+*/,35((*-9;18&'(%-*.+3342:..4:885/7/)$.,04376-+---0*')*'($*-+./&03)(*&))+*+*.432/3,2./,0018..,(+,..-/169:98:771+')&%+,--5722297*384969:01-+17-11,4++,4-(0,+5,*/.2).),1;669343&)$&)5,)*./2<9224447486833601974')%*,*175.&*('&(*26+)+13*1,.8;:0/.../:5-+/,,1457;787)79.7352510346--//029751,'+*)..)*')+.3:53611365;2218/.'(&&&),(-/2/2&/-*).*24---,-0)',()*1:0050/0184464732-77*3.17''&'1)&))655483..+(*.0/34&//190.2,,,(&-4-3365458960/1,*,,&+('.***10)+,12967745-,,)+,,*,(*',),+,02//21.'('&'*&+.1072216/3))*+/2*,-32-232(+/0+*.156787778/9*+.-5.4//.005(7/800/1...1878.6.-,6'&0,:7532/10*+&*/0::982)(2,*/+&+')0..998;),-((.,0/4++.(,*-,-.)66,+30+++3-475/-('')(/15:1736-'&'$'&$'%$%$1)/0/86.:,***)./-4,.2-/12.*,,/2:6663..'')22,-+0/+--/2684/1'()*/./58
@8a7b8149-97f5-4786-9c7b-da4cfef31f65 ch=281 read=78417 start_time=2019-12-13T10:06:54Z barcode=BC01 runid=2c9cf7bc05858273f10e7d7ec552fc0bd742dc3e
CGTTTACCTTGTTACGATTTCACCCCAAATCATCAATCCCACCTTAGATGGCTCCTTCCTTGCGAGGTTAGGCCACCGGCTTCGGGTGTTATCAACTCGTGGTGTGACGGGCGGTGTGTACAAAATGCGAGAACGTATTCACCGCGACATGCTGATTCGCGATTACTAGCGATTCCAGCCATGTAGTCGAGTTGCAGACACAATCCGAACTGAATGGTTTTGTATGGGCATTTCACCTCGCAGCTTCGCTTCCCTCTGCCTGTCCGTGTGTAGCCCAGGTCATAAGGGGCATGATGATTTGACGTCATTTCCCGCCTTCCTCCAGCTTGTCACTGGCAGTCGCTAAATTCCCCAACTTAATGATGGTAACTAACGATAAGGGTTGCGCTCGTTGCGGGACTTAACCCAACATCTCACGGTACGAGCTGACGGCATGTACCACCTGTATCTCATATAGCTATCTCTCCATCTGGAGCCTTTATGAGTATGTCAGAATGGTAAGGTTCAACCGCGTTGCTTCGAATTAAACCACATGTGCTCCACCGCTTGTGCGGGCCCAAATCAATTCCTTTGAGTTTCATTCTTGCAGACGTACTACTTTTGAGTACTTATTGCGTTAACTTTGTACTGAACTTTGACATCCAACACTTGCTCATCGTTTTACGGCGTGGACTACTAGGGTATCTAATCCTATTGCTCCCCACGCTTTCGGGTTGAGCGTCAGTTACCAGGGCCAGATCGTCGCCTTCGCCACTGGTGTTCCTCCATATATCTGCACGCATTTCACCGCTACACGTAGATTCCACGATCCTCTCCTGCACTCTAGCTGCCTGGTTTCTATGGCTTACTGAAGTTAAGCTTCGGGCTTTCTACAGACCCTTGCTGCCGCCTGCTCCCTCTTTACGCCCAATAATTCCGGATAACGCTTGCCACCTACGTATTACCGCGGCTGCTGGCACGTAGTAGTTAGCCGTGGCTTCTAATAAAGTACCGTCACTCGGCTACCAACATGCCGTTCAACTGCTTATAACAGAAGTTTACAATCCGAAAACCTTCGCTTCCTTCACGCGGCGTTGCTCGGTCGGGTTTCCCCCATTGCCGAAAATTCCCCTACTGCTGCCTCCGTAGAACAATATCAGCACCAACAGAAGGTTAACCTGGGCGCGACAGCTTTCTTTAGCACCAGCTTAATGCGTAACCGGC
+
+*'13./2*/'),(*,,2;3/,772*.1///14432-37)(+$/'%*%%%(().2,58/0-+*,%+*,+%+01--8*2+*295*9776/;///6-,,.'*&,+.656649988:636+0&*'-)'%$((#&%#)$&(,<6451.//2:8:311215<87876672//.,/246;23'+,&'(035577)*/0801.4..(-091:*+231++,,'1/:71($$'00+&%%$().+/72/,-(,029524411:)*.3+0*(&%&$%$41,((*+,++.331/21505:7/22,-/,+.82++,125+67(0*-',-166:441-.+1.--4//1*+(&*()-454('*%)()&.+..,1,+,351,+**)*3-,%'/+0(23/;45355654://1:95-1,.*-'&+*-10/,)$')&')...4872)/+&'%####()+,4042210/1/166*25499:9:9775+*(*+&'/*(1,%&(&'*,/.12'%%'(%*),/.21:-'&'-.22/4-/1:8,/-7-;<:-*((&-%(%'*-,*/0-,-/-.130-')1-16812/3304-395,+0.;;//9;.62),6779%4(),+(+)*''&%)().,*09//,5,/&&%%&%$&),/296469//01-4'-'.$))))+,-.35++05+*+-0//335277634.+&&')/211:12+('1-(*/09:-.3123<57&8627/*-31136/:/*/,'38132+*+,,44514/01128;9799:98:;46165(,-.-53,()&,.1/5:5-+.535544,0).-+..7--&)*,,,.+,+1711-(+()%%#&'+-53794;9634212+1,,,6.3.-0:0/*)&2'(17.-;8-'*-//58<305//06250669626/:,,,9;9675/1,.,-::;<622.--.*.),,.*032561464958859<692:543+.0,*&*()&)))+10.,041:3.).//,191790(0%-20994444/600*6,0*-&('*.+12&$$%$$&/+0.0-/%&-))0;1.23:86)*2630,--/+'(.)27,;:*0++0,,-.3,,,02<3;&52.86*4;;4,4:2954/5+0.7/;2+'),,,-/-1/-54+0.1.0...--1**'')+5-3..,0//6/120.%#$%),&&.,,'&(+64/1-%(+,+.,*%(&'2/7)2..,-(%$#"
@c68aeff4-8541-4f64-9ce4-732c85c5767e ch=180 read=155744 start_time=2019-12-13T10:06:54Z barcode=BC01 runid=2c9cf7bc05858273f10e7d7ec552fc0bd742dc3e
CCGGTTACCTTGTTACGACTTCACCCCAATCATCAATCCACCTTAGACAGCTCCTTCCTTGCGGTTAGGCCCACCGGCTTCGGGTGTTATCAACTCGTGGTGTGACGGGCGGTGTGTACTGGAGCCCGAACGCATTCACCGCGACATGCTGATTCGCGATTACTAGCGATTCCAACTTCATGCCAGATCGAGTTGCGGAGCTACAATCCGAACTTCAGAATGGTTTTATGGGTTTTGCTTCACCTCGCGGCTTCGCTTCCTCTACCATCCATTGTAGCACGATGTGTAGCCAGGTCATAAGGGGGGCATGATGGTTGACGTCATCCCGCCTTCCTCCAGCTTGTCACTGGCAGTCTCGCTAGAGTCCCCAACTTAATGATGGTAACTAACGATAAGGGTTGTTGTGCTCGTTGCGGGACTTAACCTTAACTCACGACACGAGCTGGCGGCAACCATGCACCACCTGTATCTCTCATATAGCTATCTCTCATCTCTGGAGCCCAGCTTTATGGAAATATGTCAAGACCTGGTAAGTTCTTCGCGTTCTTCGAATTAAACCATGCTCCACCGCTTGTGCGGGCCCGTCAATTCCTTTGAGTTTCATTCTTGCGAACGTACTGCTCAGGCAGATGCCCATTGCGTTAACTGGCACTGAACTGACATCAACGCCCAGGCCGCTCATCGTTTACGGCGTGGACTACTAGGGTATCTAATCCTATTTGCTCCCCACGCTTTCGGGACTGAGCGTCAGTTGAGCCAGATCGTCGCCTTCGCCACTGGTGTTCCTCCATATATCTACGCATTTCACCGCTACACATGGAATTCCACGATCCTCTCCTGCACTCTAGCTGCCTGGTTTCTATGGCTTACTGAAGTTAAGCTTCAGGCTTTCACCACAGACCCTTGCTGCCGCCTGCTCCCTCTTTACGCCCAATAGCGGATAACGCTTGCCACCTACGTATTACCGCGGCTGCTGGCGTAGTTAGCCGTGGCTTTCTAATAAAGTACCGTCGCTCGGCTACCATTTCTGTAGCCGCCGTTCTCCCCTTTAAGCAGAGTTTACAATCGAAAACCTTCTTCCTTCACGCGGCGTTGCTCGGTCAGGGTTTCCCCATTGCCGAAAATTCCCTACTGCTGCCTCCCGTAGGAG
+
8)9+3/-3392,31&),+,,0+*055*).,//4.12*//(.,2324783443519;3417/2/809)1.97((.2-5*'&&*.,..40//40/434245;961002176854,)'$(%&$%&%)./+(*+($'&*4157;55464799:;;7785/30/4/.-+-,/68554(.'(+)'%'%'+''+1324+9+(+(/'$'./26;62))03.03020(2,,.9;<,6767/3;;0,-3533::146731/314344247,141697:/),65*)',+&))&--2-)))4+%'0.4240.,*526,55700+-.)7((*24663<6*(+-+01735/0-*2++*,)*+/8634787:100/+/030;;1.1//415/1257:98844496771-,,11.4-,+,31666/3.%%).3+405.-*()&5')+2+-/,,*''&%',-&,,...29;9:52.14-0/+)*'+/2644256645898654431.(+/126.+)3.*&()),0-.-(&%(,/0027+6-16;789.5+*16.171,-,+/&*26,1+3)9;5153-19885140..7,.22,.-./3+(,.465893-53-(35;:95:;190//1.46/2&*)$'&(46;:%&(,'*)().5112/8/+'-',*/3678*)1))54673/.&+,*)-,(%%)---0/1481.0-:0009:47/&+,*/01.--2116102-)04+(-,075),/...;32.7-'&'((777::0,,,*&+48512443;:250(-009<589,,-)+365010+6788883'23532<6/.37,-.--/0146241.53.'''&(.0,.'*6455+*1*,(&%*-386899<:377473*01-024.1-.53+*,293..6,.5,*)*,*-.236;,4,*,757856:544151),,381*,,/8*.((&')(,-29:98241/22(+2.45/0*,.)47-04:9:891113-*/88:3123017/+,23-),.,290-4369656%-042511164,/92+&&&*,.66;:*4(&(*34),5(')(*,-),.6///5734018;90;8;77;858:968684;92:.-,.00615/2800;,5;<8.09//8./9;5124-,*+,/..--/2-39(*;76-,)
@528f31c3-f93f-498c-986f-0b794b6ddef1 ch=349 read=72698 start_time=2019-12-13T10:06:47Z barcode=BC01 runid=2c9cf7bc05858273f10e7d7ec552fc0bd742dc3e
CCGGTTACCTTGTTACGACTTCACCCCAGTCATGAATCACAAAGTGAGTACGCCCTCCGAAGGGGTTAAGCTACCTGCTTCTTTTGCAACCCACTCCCATGGTGTGACGGGCGGTGTGTACAAGGCCGGGAACGCGTATTCACCGTGGCATTCTGATCCACGATTACTAGCAGTTCCGACTTCATGGAGTCGAGTTGCAGACTCAATCCGGACTACGACGCACTTATGAGGTCCGCTTGCTCTCGCGAGTCGCTTCTCTTTGTATGCGCCATTGTAGCACGTGTGTAGCCCTGGTCCGTAAGGGCCATGATGACTTGACGTCATCCCCACCTTCCTCCAGTTTATCACTGGCAGTCTCCTTTGAGTTCCCGGCGGACCGCTGGCAACAAAGGGTTGCGCTCGTTGCGGGACTTAACCCAACATTTCACAACGAGCTGACGGTGACAGCCATGCAACACCTGTCTCACGGTTCCCGAAGGCACATTCTCATCTCTGAAAACTTCCGTGGATGTCAAGACAGGTAAGGTTCTTCGCGTTGCATCGAGATTAAACCACATGCTCCACCGCTTGTGCGGGCCCCGTCAATTCATTTTGAGTTTAACCTTGCGGCCGTACTCCCCAGGCGGTCGACTTAACGCGTTAGCTCCGGAAGCCACGCCTCAAGGGCACAACCTCAAGTCGACATCGTTTTGGCGTGGACTACCAGGGTATCTAATCCTGTTTGCTCCCCCTTTTTCGCACCTGAGCGTCAGTCTTCGTCAGGGCCGCCTTCGCCACCGGTATTCCTCCAGATCTCTGCGCATTTCACCGCTACACCTGATTCTACCCCCCTCTACGAGACTCAAGCTTGCCAGTATCAGATGCAGTTCCCAGGTTGGGCCGGGGATTTCACATCTGACTTAACAAACCGCCTGCGTGCGCTTACGCCAGTAATTCCGATTAACGCTTGCACCCTCCAGCATTACCGCGGCTGCTGGCACGGAGGTTAGCCGGTGCTTCTTCTGCGGGTAACGTCGATGAGCAAAGGTAATTAACTTTCCTTCCTCCCCGCTGAAAGTGCACAGCCAGAGGCCTTCTTCATACACGCGGCATGGCTGCATCGAATTGCGCCATTGCAATATTCCCCGCCGCTTACGCGCTCCCGTAGGG
+
65+40:.0233137220'0/61,426-++.5+,./830,//2+)**+%)%'*/2))-*&+8*4(*,821,//120)&+,0528;3-0:72<1*,-66+%0&+.'$((/1975,3003./-/772144*9:/8,+++,2695//20-.*+,94.*..42)&)-/36100'11%(1:431133:4473/((*./.2.:22+1.2*(+++44666::94652+0-+.0-0-)//+16./,3*,-.,/('/,-,-)-4.6422;3))*++-.2;99;52251,.//35-*,,29/(*%&&((,-)0.,/545323/.../--/099:2;38-*-419694//..1<:.788:92:2.066596,75,(/0644,+)/)41888994:3/+1*(%)',.9+06566/7/-(,45//.1/+0/*-1233:-+++854))148555.*&*.//),+//16430+,,++32)+++/;:872++-,)++)*-07799898733/046+*1+9:666:12//12/-).%,0//0,30:49<:::54:.-..0,.*+0-5<7:;6540/-/-*)1.(((+,&&$+./0563,.67:7;6-7<;*+).1;;0:6+5***-5/6.8440423,,29040//4844455377111.*08/2.2,3,.557789::75-;/.-.663733*3+346/0.01086/).12139:55528:675.,-.-(+/14-+,090+,1/3:3.)69450+-+05+,.8;8::5)+++/869:+/26.868;7<889;3.1-1,04<9604'()333382)/.//4;6439<.--,-53,&''+,77675:;3.03857756678632)*)**/3''+)*-34788869:85:5-136/&(*2-).12+/63,+,-.0100+3,8-96;9:<8:<:888974,'1,,-.4.()+067;87/0/6/42',+1,..195-0+*),)7+,77561:122802+)%)'2%%)07+'+4%0-)(-&)/72439651168744,,,--6037;.++))&.',%'#%&*72:730/:9/+71-080,/'+')*'00%'--2/87;66<8661/(-+,.+(#(%%$%(-,03(&'*)+-16+%&*(-08111560+'%'(%&&$"&'(&)(18*,*$,+)
@b09e66b3-7508-412c-9bbd-f211135e12cd ch=10 read=41657 start_time=2019-12-13T10:06:46Z barcode=BC01 runid=2c9cf7bc05858273f10e7d7ec552fc0bd742dc3e
CGATTTACCTTGTTACGACTTCACCCCAGTCATGAATCACAAAGTGGTAAGCGCCCTCGAAGGTTAAGCTACCGCAACCCACTCATGATTAATGACGGGCGGTGTGTACAAGGCCCGGAACGCGTATTCACCGTGGCATTCTGATCCACGATTGCCTAGCGATTCCGACTTCATGGAGTCGGTTGCCAGACTCAATCGGACTACGACGCACTTTATGAGGTCCGCTTGCTCGCGAGGTCTTCTCTTTGTATGCGCCGGTAGCACGTGTGTAGCTGGTCGTAAGGGCCATGATGACTTGACGTCATCCACCTTCCTCAGTTTATCACTGGCAGTCTCCTTTGAGTTCCCGGCCGGACCGCTGGCAACAAAGGATAAAGGTTGCGCTCGTTGCGGGACTTACCCAACCCAACATTTCACAACACGGGCTGACGACAGCCATGCAGCACCTGTCTCACGGTTCCCGAAGGCACATTCTCATCTCCTGAAAACTTCCGTGGATGTCAAGACCAGGTAAGGTTCTTCGCGTTCATCGAATTAAACCACATGCTCCACCGCTTGTGCGGGCCCAAATCAATTCATTTGAGTTTTAACCTTGCGGCCGTACTCCCCAGGCGGTCGACTTAACGCGCGTTAGCTCCGGAAGCCACGCCTCAAGGCACAACCTCCAAGTCGACATCGTTTGCGGCGTGGTGGGGTATCTAATCCTGTTCCCGCGGCTTTCGCACCTGAGCGTCAGTCTTCGTCAGGGGAGCCTTCGCCACCGGTATTCCTCCAGATCTACGCATTTCACCGCTTCACCTGGAATTCTACCTCTACGAGACTCAAGCTTGCCAATTATCAGATGCAGTTCCCAGGTTGAGCCAGGGATTTCACATCTGACTTAACAAACCGCCGTGCGCTTTACGCTTAGTAATTCCGCTTAACGCTTGCCTCCGTATTACCGCGGCTGCTGGCACCCAGGTTAGCCGGTGTCTTCTGCGGGTAACGTCAATGAGCAAGGTATTAACTTTACTCCTTCCTCCCCGCTGAAAGTACTTTACAACCCGAAGGCCTTCATACACGCGACATGGCTGCATCGGGCTTGCGCCCGATTGTACCTGCTGCCTCCATTG
+
-(),;:,//1+-(0*.//35:747560231/...29/.+,273+3011/+*+,80**,'+((*.3*,()*,0.+.,(22(*)((#$&#()%('*+94<;969632./25760037*3+01+)))/+..-*06387-+*2-202236(%'))1-*/(((-...4:0/--/634+,0+*+-.)**4,(*&*,017-;18,8-.&&*..6,-&)+/3-10-4..0+*+/*&'')+*+(.(()).,563;912467:::3'%*()**+*,&0*)./1*+55:827&00/4967211,*&(&((5567631)%*-*-+'&+*-4:40128860.,(576486.862138;19+,+)'2//753561;1..,-1)+2*&(&')(+,(/)+04308///;6-)*&#)*('%+()+.-,29+*,-.*1/0,'(+.0-4424,2260529562/28100.,.244:960,)'*('++(,0474./.333/,,,/21,-/4.+.7633799:4/..2.,254323:6;99<:57+0,&'**'.)0+0:86;55455.3/,)--5060.0.//0/32.*.*+,88995.23*+*/49<+991-+*'&-+2-$,',,9:9+,486665563414-3(')(''(&%&.*8*7+-9,.1,,*-0/1,)/-)'(-*0-,4*3*57777965532.*%(+52561,(&(1--03655/66613-0+4)%('%'*126./+0-,,,)100248.-5.-459+037.%*.-./00;<57717435:50./''('..1697872<6005401+,((*646)5)4.21&23(*&#'&(/01645-),01*++&$)*+/0--07540656171(-*++-,338*1+/'*78((//160.+&$%,+46:16/)/,.0,.,+0-*&-'&&$)*347:822,+,02421.2))+-)34'-+-6/++%+%*&--3.2,*&)'&$*..1-.02'4/((&-65868592179:988-9...5566)3+)+++(+.5.*+,69-99671;8+-::.-82*+&.0491060042'))-,:+1*)(/),%)&&('.)*+359442-1%0622502-85)'%1('&$(()(,(**('+/%*')
@e9f647f3-5f95-4865-a127-4ae20f24d071 ch=132 read=81865 start_time=2019-12-13T10:06:34Z barcode=BC01 runid=2c9cf7bc05858273f10e7d7ec552fc0bd742dc3e
CCGGTTACGCGGTACGACTTCACTGATCATGAATCTGAAGTGGTAAAGCGCCCTCCCGAAGGTTAAGCTACCTACTTCTTTTGCAACCCACTCCATGGTGTGGCGGGCGGTGTGTACAAGGCCAGGAGCAGTATTCACCGTGGCATTCCTGATCCCACGATTACTGGCGATTCCGACTTCGCTGGAGTCGAGTTGGAGCTCAATCCGGACCGTACGCACTTTATGAGGTCCGCTTGCTCTCGCGAGGTCTTCTCTTTGTATGCGCCATTGTAGCACGATGTGTAGCCCTGGTCGTAGGGCCATGATGACTTGACGTCATCACCTTCCTCCAGTTTATCGCTGGCAGTCTCCTTTGAGTTCCCGGCCGGCGCTGGCAACAAAGGATAAGGTTGCGCTCGTTGCGGGACTTAACCCAACATTCACAACGCAGGCTGACGACAGCCATGCAGCACCTGTCTCACGGTTCCCGAAGGCACATTCTCATCTCTGAAAGCGTGGATGTCAAGACCAGGTAAGGTTCTTCGCGTTGCATCGAATTAAACCACATGCTCCACCGCTTGTGCGGGCTGATCAATTCATTTGAGTTTTAACCTTGCGGCCGTACTCCCCAGACGGTCGATTTAACGCGTTAAGCTCCGGAAGCCACGCTTAAAGGGGCGCAACCTCAAAGTCGACATCGTTTACGGCGTGGACTACCAGAGATTATCAATCCTGTTTGCTCCCACGCTTTCGCACCTGAGCGTCAGTCTTCGTCAGGGGCCGCCTTCGCCACCGGTATTCCTCAGATCTCTACGCATTTCACCGCTTCTGGAATTCTACCCCCTCTACGAGACTCAAGCACCCGGTATCCAGATGCTGTTCCCAGGTTGAGCCGGGGATTTCACATCTGACTTAACAAAGTCTGCGTGCGCTTGCCCAGTAATTCCGATTAACGCTTGCACCTCCGTATTACCGCGGCTGCTGGCGCAGCGGGTTAGCCAGTGCTTCTTCTGCGGGTAACGTCAATGAGCAAAAGGTATTAACTTTACTCCCTTCTTTCCCGCTGAAAGTACTTTACAGCCGAAGTTCTTCATACGCGGCATGGCTGCATCAGGCTTGCGCCATTATTGCAATATTCCCCACTGCCGCCTCCCGTAG
+
32/1/5&,))*+*,443527-++++/19+2-.7.,%%(&(,*00,40+,.8;6,65-+1-1+.+3.,10%232078;20040-,.(820-0.1.'%(+0**('--3-4'5*,,,)*,:85456,43+)+((),6;877:------519'(+/009.)*++4.-+*'+*,*./)--,115/'&)0/++,0,'),/2+,'.5-2+))*,0,0/))+.)+(+19;554/5004:2.3.+,1335))**,*.1-2043272(*)+,.,375490+*+*%...4%'%&)+/972289:-3*.1189850220/4/90019443+/%)--39.0.,+--46**+''+$(&$&-0.0&%0')089877.,,(&*+..153931015:+62:.7+2015365568.0-)(,732,+*/)-+)/-1*51-,/.%,$'&'/---/36(84(48495812201:5665)+&)+:9<2:/,-51632334<8898931.''++)'-,-3;64/(+)'(/2;213013,8.977:777045-/389.(-*-1;9;00/.8.334935902/1,/,024,**((+-5679628<5///9;:(4+58452--(,++-343-31,&+'/,743305:./1,-,-300'&(.,1/-.-*,1**(*+(38*0,,&0/6546321).')2297817633:51-6...69;656681+)**-/5.//(,+1455,94+-,4;.*.-/59;735178144586960100461103',7:04978;8;5*)'&/3+2124<3323&(.322(+266965<51147-003,()'*)1*230061/.,..-0/+2.-.4/6'0(2,'*,--/3'()+,'&&'.62:2.3:4:/*,1,(()/#056--./03/-++-.1.*'%#%'(82666710.0*'+,,*003:3:65..-3-3/..40/.'//()5130/71398-6-+(*)'3*)%-%($(,-//--29%52&'909::980102.01/.,-2265578:;97,+0*'(&)')--+(-,28)2;(%)),92+177381..)(*,)(+,&/0''*%&,*/9801,.%)'/.$+'('**..22+.40-1++121+',(-5./+7//.23250,.42/0(+*+/2(+321
@b586ca2a-5cf1-47bf-8ab4-7a8c4c5cf1e4 ch=347 read=78449 start_time=2019-12-13T10:06:36Z barcode=BC01 runid=2c9cf7bc05858273f10e7d7ec552fc0bd742dc3e
CCGGTTACCTTGTTACAGCCTCACCCAATCGCTGACCCTACCTTCGGCCGCTGCCTCCTTTGCGGTTAGCTCACGGACTTCGGGTATTGCCAACTCATGGTGACGGGCGGTGTACAAGACCCGGGAACGTATTCACCGCGACATTCTGATTCGCGATTACTAGTAACCCCAGCTTCATGTAGGCGAGTTTCAGCCTACAATCCGAACTGAGACTGGTTTTACGTTTGAAACACCTCGCGGTATTGCGTCTCTCTGTACCAGCCATTGTAGCACGTGTGTAGCCCTACATAAGGGGCGATGATTTGACGTCATCCCACCTTCCTCTGGTTAACCCAGGCAGTCTCGCTCAACTTAATGGTAGTAACTAACGACAAGGTGCGCCGTTGCCGACAACAACATTTCACAACACGAGCTGACGACAGCCATGCAGCACCTGTCTCACGGTTCCCGAAGGCACATTCTCATCTCTGAAAACTTTCGTGGATGTCAAGACCAGGTAAGGTTCTTCGCGTTGCATCGAATTAAACCACATGCTCCGCTTGCGGGCCCCCCGTCAATTCATTTGAGTTTTAACCTTTGACCCGTACTCCCCAGGCGGCGGTCGACCCAACGCGTTAACTCCGGAAGCCACGCCTCAAGGAACTGTCAAGTCGACATCGTTTACGGCGTGGACTACCGGGGTATCTAATCCTGTTTGCTCCCCACGCTTTCGCACCTGAGCGTCAGTCACG
+
4507.;/0646107--&%'+,,&*'(*1/4**,-.1:.-/3::;7569389:95443%%)).//92:33381,.,+'(*%%,.'*(,/*--/**,:7::/1/+039:9.-.*-)0,0*.0.*(4,4.23978<5+-1.135:57/,'(*./,-21135/4***,/,-45.*.0343$.%&),.400//:90./21.*12:95++//0$&')+2643797($&&)0))'&&$$%-,11/7./-40-.'32/--,//465;546;326)&'())//./2-,-+-1($$))233+1*&*+-00.130**,14594:*,(031400--))).),).6-&-76*+00/1&*,,.*&%$.)/274.47768699444432)/***&&(()4-.$%$$(,)',*%)05.134:868660/0..53*20-2527-1(--(-,*+0-*.-2/101-64-.306,+')1961223498887::4-,4.1'),:79818)2-57:),2330344862:71210;44166.2-4/6738:221147661&')((&+,)5/5781+.56799726;60++6<<-320**0()'0+('/-./277.+/)-%'(17879826/0/3/-)*+(()+0).-*4),5/033:25+),*&(+,+3466.000343435.33%')(((3,9.66241(465,/02/16110/0/.)**+39;4+--.0;:57736:55063576++*,$%$
@84a07eb7-847b-4800-89b1-f4ed3ee2f53f ch=349 read=72672 start_time=2019-12-13T10:06:24Z barcode=BC01 runid=2c9cf7bc05858273f10e7d7ec552fc0bd742dc3e
CTAGCTCCACGGGAGGCAGCAGTGGGGAATATTGCACAATGGGAAACCCTGATGCAGCAACGCCGCGTGAAGTGATGAAGGTTTTCGGATCGTAAAGCTCTGTCTTTAGGAGAATAATGACGGTACCCAAAGAGACCACGGCTAATAACTACGTGCCAGCAGCCGCGGTAATACGTAGGTGGCGAGCGTTATCGGTTACTGGGCGTAAAGGGGCGTAGGCGGATGATTAAGTGGGATGTAAAGGAAATACCCGGGCTCAACGGGTGCTGCATTCCAAACTGGTTATCACAGAGTGCAGGAGAGGAGAATTAAGATTCCTAGTCAGCGGTGAAATGCGTAGAGATTAGGAAGAACACCAGTGGCAGAAGGCGACTCTCTGGACTGTAACTGACGCTGAGGCTCAGCGTGGGGAGCAAACGGGATTAGATACCTGGTAGTCCACGCCGTAAACGATGAATACTAGGTGTAGAGTTTCAACACCTCCCGTGCCGCCGCTAACGCATTAAGTATTCCGCCTGGGAATTACGGTCGCAAGATTCTCAAAGGAATTGACGGGGACCCGCACAGAAGTAGCGGAGCATGTGGTTTAATTCGAAGCAACGCGAAGGTGCCTTACCTACTTGACATCGCCATTACTCTTAATCGAGGAAGTCCGGGGACAAGGTGACAGGTGGTGCATGGTTGTCGTCAGCTCGTGTCGTGAGATGTTGGGTTAAGTCCCGCAACAGGCGCAACCCTTGTCGTTAGTTACTACCATTAAGTTGAGGACTCTGGCGAGACTGCCTGGGTTAACCAGGAGGAAGGTGGGATGACGTCAAATCATCATGCCCCTTATGTGTAGGGCTACACACGTGCTACAATGGCTGGTACAGAGAGATGCAATACCGTGAGGGTGGAGCCAAACTTACAAACCAGTCTCAGTTCGGATTGTAGGCTGGAAACTCGCCTACATGAAGCTGGGGTTACTAGTAATCGCGAATCAAATGTCGCGGTGAATGCGTTCGGGTCTTGTACACCCGTCACACCATGAGAGTTAGCGATACCCGAAGTCCGTGAGCTAACCGCAAGGAGGCAGCGGCCGAAGGTAGGGTCAGCGGTGGGGTGAAGTCATGGCTAAAGGTAACCGG
+
((&$&%),(,)24.171-44*/-+53()/,+0/**+./511-&)++-9,)*+0/6-''+),*,.-/25/*('('((*01)1,897+.;7:97726)*.1997765;7*/,*(&++,1//.2/2.,/8-06('%*$0,4519.-,*'+0.46716.3,,,2-(07-0/+--+,.9745371341,,8:647223-)*1),385433469++/+)+,6::8957,1()*311/35;362(-)-)%&*+-+0/:,/.-..1'&'%2-0/45444568+/1;1;;:-7-))''(**++/../,,-'+)+&(&4),''/,1/()*)-#$'*-2423;9655960)**+2..+1,/+./)(+,)66271&'-*)+++**-*02,.++,235550(-/34552(-+()1#''(,09;.)--/:17&9:-.3(*5137:./522377:2---2,78;66'$(**86722+-(/+/)1$*.;+0+3323:157,-678:45;4988864770905+/13630+14/54+*(*))+9;:;4760//4.0020/*)(,025654.28.342.+-.0*())&'**).+&+-552/075<97;561++0*,-0200)*'&')(-1*.--2-((%&'&%&*,$$%')3000.206044*(()&&#&*'*(./374...--.0,///22712+*-&*%(+229:23333581653376478223.75/665//92*)1-++((.1-3/-7;3.4-/052<211:3///0:76:64032-,.70763,'''&*+.0777965210823-2-0.,5./5,324;:,.7799988;82339979+651)'0+,+4//22052672-,&(*-'4558492+((+-84273/.*'+..894:223:8:2,+.-+1)()-1.7.)(&%'.5:03336757./21:):+392100)*),(.../06/1)&(*),*&'(%%%--.-5//1.3,4++,'(*+435)*2+-0545.:866;6&53597043/+0,,,,,)02+*765424:-+-,+**4*%(($'*+570++-,/4222873342838)*()')',-,1560:10/4-.,+,--.02**)'(-+-,)*'()&(0+,-()'-1)+)-3677/6
@70bd6bf6-9668-49d6-b127-76f3dca6a714 ch=268 read=85383 start_time=2019-12-13T10:06:15Z barcode=BC01 runid=2c9cf7bc05858273f10e7d7ec552fc0bd742dc3e
CCGGTTACCTTGTTACGACCACCCCGTCGCCAGATCACAAAGTGGTAAGCGCCCTCCCGAAGGTTAAGCTACCTACTTCTTTGCAGCCCTCCCATGGTGTGACGGGCGGTGTGTACAGGCCCGGAACGTATTCACCGTGGCATTCGGTCGATTACTAGCGATTCCGACGCCGCCAGGTCGAGTTGCAGACTCCAATCGGACTACGACGCGCTTTATGAGGTCCGCTTGTCTCGCGAGGTGCTTCTCTCTGTATGCGCCATTGTAGCACGTGTGTAGTCCTGGTCGTAGGGCCATGATGACTTGACGTCATCCCCACCTTCCTCAGTTTATCACTGGCAGTCTCCTTTGAAGTTCAGCGGACCGCTGGCAACAAAGGATAAGGGTTGCGCTCGTTGCGGGACTTAGCCAACATTTCACCAACACAGGCTGACGACAATAATGCAGCACCTGTCTCGTTTCCCGAGCCTCATCTCTGAAACTTCCGTGGATCATCAAGACCAGGTAAGGTTCTTCGCGCGTTGCATCGAATTAAACCACAGGCTCCACCACCGCGCGGGCCCCGTCAATTCATTTTGAGTTTTGCGTGGCCGTATCCCCGGGCGTCGAGCTTAACGCGATTAGCTCCGGAAACCGCCTCAAGACACAACGCAGAAGTCGACATCGTTTGCAGCGTGGACTACCAGGGTATCTAATCCTGTTTGCTCCCCGCGCTTTCGCACCACAGGCGTCAGTCTTCGTCAGGGCCGCCTTCGCCGCAGTATTCCTCAGATCTCTACGCATTTCACCGCTTCACCTGGAATTCTACCCCCCCTCTACGAGACTCAAGCTTGCCAGTATCAGATGCAGTTCTCCCAGGTTGAGCCCGGGGATTTCACATCTGAAGCTTAACGCCTGCGTGCGCTTTACGCCCAGTAATTCCGATTAACGCGCCCTCCGTATTACCGCGGCTGCTGTGAGTTAGCCGGTGCTTCTTCTGCGGAGGTAACGTCAATGAGCAAAGGTGATAGCACCTCCCTTCCTCCCGCTGAAGTACGCCTTGCTTACAACCCGAAGGCCTTCTTCATACACGCGGCATGGCTGCATCAGGCTGCGCCCGGTAATTTTAATCCCCTGCTGCCTCCCGTAGGAG
+
9235.9++,-,%45(*-+,+),,0*$&,-21),124%((2--04/..3/345;2/252+,2*(*+(%),.3483-436---'%(&&4.,(.:-+5542,-/364;59,2,,,-00*&)(+1)/---.3786;///8&6)9-/082/3.-'+*2,*'+,8//0:/)),-&+&%&'&+,,,%&)3/36488630(3+35.:17/''-/256''(.,./0-*+010./1/,00/4.0+&)++*+0/754-&))',./188:098*))++*,11353334/9.*3<;974/+.348,-//0,+(((**-+---+3..''0+497646246<913565//-,+-/./-'(20+(%-2.1%))*92888979875-638*5/6.0('.316+-(*)65190/&863/0+,%/,+.1/075,%%$&%%*0,,7322236)-/+)-')&3(1333876/,),((-*370-,..(),0640//')-**.0/..00.&)'+01,5166;'621-1*3,:78930++')/9/00110&,)+26/1-,.&2+3131*,3+13./,.031,952-587556.),45,0-+264($&($$',2&+''-66-,5.+***)&&(214-)')%'(1/,,+/)&)+*'.4+,0/60.-'-),--0$*'$(()+/45747663;:&,$--.78:97734/.%%%,-2136:620/+1<.*11/..*$)*+/801&'',(%&)*20-)--3434;987:(+84-8*,3+31/29)-)--.9:8849-.043.,,-./21/:3/'))')//.(./.023055587911330/234*/-.147844/(*+.*,8.,/--/-+-/-,)//0'&,0++00/6&&,41**2/*'.55*(*%*20,))%'(-1*(%.3,.00221,+25,+,2172**)*%3-321219,7+(($)(++/8/7-1/-47++,,,-35))%&#'/7../8-12.13:459311225*+-,.6:300,3-007848','*%'*($'$&&'(7--6453:2,-22-*-&()-')*-+&$&%*+/0285*),0.3:7;.-3,&('('((-*64886:564622(&/&&(&)(-+(&'*%$+')',)((5-)*+.4227-67.-877(,)
@ac7f0b92-2b38-4aaf-822f-990947320150 ch=260 read=90447 start_time=2019-12-13T10:06:05Z barcode=BC01 runid=2c9cf7bc05858273f10e7d7ec552fc0bd742dc3e
TAGGTATGCTGTTCGGTTGCGTGCTGGTGCTGAAGGTTGTGATGCTGTGCAAGCACTTCTGTTAGTGCTGATATTGCTCTACAGGAAGCGGCCGGTACCGGCAATCTGACCTGACCGAGCAACGCCGCGTGAAGAAGAAGGTTTTCGGATTGCGCGTGGCTTCTGTTATAAAGGAAGAACGGCGGCTACAGGAAATGGTAGCCAGTGACGTACTTTATTAGAAAGCCACGGCTAACTACGATGCCAGCAGCATTAATACGGACAGAGTGGCAAGCGTTATCCGGAATTATTGGGCGTAAAGAGGAGCAGGCGGCAGCAGGTCTGTGGTGAAAGCCTGAAGCTTAACTTCGTATGGCCGAAACGCGCTAGAGTGCAGGAGAGGATAAACGGAATTCCATGTGTAGCGGTGAAATGCGTAGGCACAGTGAAGGCGTCTGGCGCAACTGACGCTCAGTCCCGAAAAGCGTGGGGAACAAATAGGATTCCGGTACCTAGTAGTACGCCGTAGCGATGAGTACTAAGTGTTGGATGTCAAGTTCGTGCTGCGTTAGCACTATTTTAGTACTTCGCCTGGTGAGTACGTTTCGCAGATAAACAAAGGAGATTGATGAGGGCCACACAAAGCGGTGGGTGGTTGTTGAAGCAGCGTGACCGCGCCTGAATCTTGACATACTCGAGGCTCCGAGATGGAAATGGCTATATGAGAGACCACAGGTGGTGCATGGTTGTTGTCGTCAGCTCGTGTCGTGAAGAGATGTTTGGGTTGAAACCACCAGCGAGCTTTCCAACCCTTATCGTTAGTTACCATCGTTGGGACTGGCGTTTGGTAAACCGGAAGGGATGTCGTCATCATGCCCCACTTATGACCTGGAGCTACACGTGCTACAATGGATGAGTTTAGGGAAGCTGAAAGCCGCGAGGTGAAGCAAAACCGCCGTATTCTCAGTTCGGATTAGCCAGTCTGCAACTCGGCTATATGAAGTTTAGAATCGCTGGTAATCGCGAATCAGCATGTCGCGGTGAATACGTTCTCGGGCCTTACCGCCGTCCGCAAAAGGTTAATGCTTTTGAAAAGCGGCGTTAACCATAAGGAAGGAGCATAGGGTAGGTTGATGAAGTTAGGGGTGAGAAGTCGTAACAAAGTAACCGG
+
&&+)'%&%)-+.5**,*(&&%&$$%+*)('(++,-*+'()*((''((&$$(+&)'&%&&'(()%*/.0**,*+.6,.-1++-/1+(%%$'($#)'%%+%%#&'')%$*(+*&),0527/78:646;/032()(&)+'*1+3.;:55*0,1..,*,&'&%$&+)++./--10,,)-/&)11-9606+*('$))**''&)*('*'%),,-1.*+,-,-*,0)$*.,,/84411,+/.-065/'*'.86),'+,&*+.,)(+&)&'&'%((1534;287/;0*.*++2+4*')*/24/--49*&&/.(+-7663,.,*(0(.20579779/-04.-093/2.)*,()$%%+%%&&(+&'$$()$&%#%&())(,-4424)&)&+1,((-()'()))1+837674+,,,161016-*,3%%$&%'%)%-,+(&*)')&&)).-%'%)'+,00-5-7'),030++-+(&.05513)*$*223/..2-1.&('%'$+''&,/*%%$&$'&$&##$&)*&&(,*564)0,-/9+&%'(1,,*((6*,+(&&%))+)%%(*00))(%$+*.,139546963*+'&&('-&-/(&&&&)+*(.,)+4++*(%&)'((((%',')*%''(%'('*,53,+&$%'$%$&%&,,)*,(/(&',/)(+'+0--*//*/0)))))((*&&'+'42/'')+.24+.)))27.,-./60-+**-.+*+)311102*--42,8-'(&')01896676730())')02%%''),*-3+),+,.$&$$%'$*))(0)(%%$$%'%*'/-**/+/2/7/..6:46:5(&%%&*,'$$%''*')*(&%$')%+,+('%'*.()%%$$%$%($()&2,0-%(.+/0/34;585*(*-*,(*')-5...,,.097/)&%(-(%*-(()&%%%(+)).264/,**--/2**+69/1,%&$##&'7134.51<:/8*20+)+2-1347776:565&.)((('((+1,-1&%'')+)&)+)2.05331422736+,/3365526-63.,6.(,-03.-,*326-0-'(&&-2*-,+%+&./')((/&,*&(,--&'))($'*/4((()(1.2()/.*)-)'%&%'##%,-('%,)(((%$%))).3'1/5,.-.&%&(''%'$$%'**&&)-*)+2
@12bb6c49-4ca1-411f-96e7-a4cf5fe857b5 ch=316 read=138818 start_time=2019-12-13T10:05:53Z barcode=BC01 runid=2c9cf7bc05858273f10e7d7ec552fc0bd742dc3e
TTAAAGTACCTTGTTTCAATTTCACATGTGTACAATTGCTGAAGAGAAGTTGTCAATTATCATATACTTCTTCTTTAAATTTTTCGTCTTGCTCCTAGGAGGCCTTGAAATAAAGGGAATTTTTTCAGCAATGAAGCCCTGGCCAAGAGGCAACACCATAAGGAAGAAGGTTTGGATTATATAAACTATAACTACTGCAAAGGAAGAACTAGTAGCTCTAGAGAGCCAGTAAGGTATGTCACCTATTAGAGCCACATTACTAACTACGTGCAGCCAGCCATGATGTGCAATGGAGTGGTAAATTTATCCAGGGTGTGGGCATAAAGAGGGACAGGCCTTGTGAGGGTCTATGGTAGAAGCCTGGAAGCTCCAACTTCAGTAAATACATAGAAACCAAGGCAGCTAGGTGCAGGAGGGATCGTGATTCATGTGGCAGTGAAGATGCGTAGATATATGGAGACACCAGTAGCAGAGCGACGATCCCAGCCTGCAACTGGCAGCCAGTCAAGCGTGGGTAAAATAGGATTCACAGATGCCTAGTAGTCCACTTAAAATAAAACGGTACTAAGTGTTGGATCTCAAGTTCAGTGCTGCAGTTAGCGCAATAAAATTACTCCGCCTAGAGTGAGTACGTTGCCAAAGGAGATAGAGAGCTCAAAGGTGTGGGGAGGGCCCACTGCGGCGAGTGGGCATATGGTTTAATTCAAGGAAACCTTGCAGGAGCCTTACGGAGTCTTGTATACTCCTTGAGGCTCCAGGAGATGGAGATGGCTATATAGGATACAGGTGGGTACATGGTTGTCATCCAGCTCGTATGTCACGTAGGATGTTAGGTTAAGTCTGTAGAGGCACAGCCCTTATCATTAGATTACTACCACCAATAAATTTAGGGACTCTAGCTGAGACTGCCTGGGTTAATAGGAGGGAAGGAGTAGAGGATGACGTCAAATCATCCATGCCCCTTATGTGTAGGGCTACACACGTGCTACAATGGCTGAGTACAGAGAGGGTCTACAATACCGTGAGGTGGGGCCAAGCCCTGCAGCCAGTAGTCTCAGTTCCAGGATTTAGAAACAGAGCTCCTTACTACATGAAGCTGGAGTGCACTAATCATGAATCAGAATGCTCCCTTGTGATGAATACATTCCAGGTCTGCCACACACCGCCCATCACACCATAGGGAGGTGCAATGCAAGAGTCGTAAGGCTAACCGCAAGGGAGAGCAGCGAAGGTAGGAGTCAGCGATTAGGGTGGAAAATCGTAACAAGGTAACCCGG
+
$$(,*%)%'%('',4/.,(,+'%%%',*,()('(+.,),1&)-&(&),+*2+,..8/:1/+)**''*)/)*-))*&++-.654))%*(*&$&(.)&%')$)(&$%''((&'/2*--+'+)/11.+)%$%%$%&'('*6,($%$#((%&'+*/(*+4&%'&%)(+*'*)**+,,(400-*()'.1.))))$%&*&'&#&(,,(()*'')+%%&$%**)'$&'%(&&%$&&((&'&'#$%()(-0,/,3-(-$&'&&$'%%())-+*()&*&'&&)%$%,+,))'(&%%&&&*1,*)'*)&(('''*)2/-,02)+)1).)%'&(--''*-*+.+,0,--2/*&&-.()*546440&$(+'(0,.+'(%%$(&'%&%($&$*).)%$'(*.++,.*-/*++(((,*%)((,/-1+)+-(1(&'(*,-,/)*&&(-)'(((++*%202114)*,44+//.%')))/0011(*(('&+)+-+*+.0&%$)041,1+3*+*-(%$'&+*4.*)%%%'()(%(24,3*-*'+(%$$''+.&51)*&-()+/-&&%$)*,%&'()%%%$(&.+-'&*(,*01+.%($)'((65,-311//0322/-*+)1/1.+(-+++*+./-%*))*(&(-''(**+*1,*.*/2)+*&'(*'(&(%&0.1%))),/01&151&++'-*,)-,)$(%$($')//,+.0'*%+(34-+--'('&%('&**&'$$#))&)/,+*(,'+%%('3)%$()*+,-&%$%$*(&(,+,-*((100-((+3+/--,.*))*-/.'%'($,(0''%++*+'.,,-3++2''&&'/+,%)'&('(()&(./2.1/&,/(2)/,.,+(#&$%',*''&$)-4',0/-%/'&&')'')+*,)'*(+%)'&'(1(*+.0+..-'%$#$&&4167-44/)+--3/+**/-+-*).*-'&$*&'&,+53210'1358,,,+-+)'**(*)%)&')*-()*1.,--/-**&&%(&(&'*,03.-,-()*+,.0+*('((%,%%&).,,+40)1()/.,/.&%'&&&),-%$#&*'*+)'%&#).,.'$',4))),%,(&&&('&(+-.'0+.+-,*-./324-(()(102,*+&().)*0--&+')4--)(),*%%&*,(),*,,(($(*+./,/15'))/*+'&%$$&$('+*%'&%$(*,-,-0-/-,3*(')(&&$&*+,+,&&()-.1)&0*5*,,4*(*-.-4.-+(+++-,))(+-30,&%$'()'(*+//,)-))+*.69:-1$+$%%&&()*+-36)0,
@bb45c4cf-ae2d-403b-9a7d-769fc6da2e6f ch=146 read=100604 start_time=2019-12-13T10:05:54Z barcode=BC01 runid=2c9cf7bc05858273f10e7d7ec552fc0bd742dc3e
CCAGTTGCCTTGTTACGGCTTCACCCCAATCATCAATCCCACCTTAAGACAGCTCCTTCCTTGCGGTTAGGCCACCGGCTTCGGGTGTATCAACTCTCGTGGTGTGACGGGCGGTGTGTACAAGGCCCGGGGCAGTATTCACCGCGACATGCTGATTCGCGATTACTAGCGTTTAGCTTCATGTAGTGGGGCGACTGAAATCCGAACTGAGAATGGTTTTATGGGTTTTGCTTCGCCTCGCGGCTTCCTTCCCTCTGCACCATCGTGCTTGCGTGTGTAGCCCAGGTCATAAGGGGCATGATGATTTGACGTCGCCCGCCTTCCTCCAGCTTGTCACTAGCAGTCTCGAGTCCCACAACAGCGGTATTCGCGATAAGGGTTGCTCGTTGCGGGACTTAACCCAACATCCTCACGAGCCCGCGAGCTGACGACAACCATACACCACCTGTATCTCACATAGCTATCTCTCCATCCTCTGGAGCCTTTATGAGTATGTCAAAGACCTGGTAGGTTCTTCGCGTTACTTCGAATTAAACCACATGCTCCACCCGCTTGTGCGGGCCCCGTCAATTCTTTGAGTTTCATTCTGCGAACGTACTACTCAGGCGGAGTACTTATTGCGTTAACTGCAGCGCACTGAACTTTGACATCCAACGCCAGGTACTCATCGTTTACAGCGTGGACTACTAAGGGTATCATCCTGTTGCTCCCCACGCTTGGGACTGAGCGTCAGTTGCAGGCCAGATCGTCGCCTTCGCCATGGTGTTCCTCCATATATCTACGCATTTCACCGCTACATGGAATTCCACGATCCTCTCCTGCATGGCTGCCTGGTTTCGCGGCTTCACTGAAGTTAAGCTTCAGGCTTTCACCCTGAACCCTTATACCGCCTGCTCCCTCTTTACGCCCAATAATTCCGGATAACGCTTGCCACCTACGTATTACCGCGGCTGCTGGCGTAAGTTAGCCGTGGCTCAATAAAGTACCGTCACTCGGCTACCATTTCCTCGCCGCCGTTCTCCTTTATAACAGAGTTTACGATCCGAAAACCTATTTCCTTCACGCGGCGTTGCTCGGTCAGGGGTTTCCCCATTGCCGAAAATTCCCTACTGCTGCCTCCCGTAGAAC
+
02+)/+&1204-07/1-',.//-,7;.-.898:7372.81,-10.4()*1-24586287/1/.-0))-&+-70/6,0-*,3/)3.+(*(,31////-/1213---2690;96-6212+/1129/281(1--(-((*-36204;57689899:::::<947...:-11/--./70*'*1-4**'$$(,*.(%&&#%%#')+)1,)(43630-1548719<2/89;672:/*,272&164636071185#$(0;403/,++.500+%'%%$%%*'(')$('(./+)05/81-7)+,6*-79110-+4;4//1556+/1+$*(+20730*+,-5/./:0.,$))*23/.+''')-)($&(%*%%$)*&%&%#$&(*+21,3+,+&'-.-58*--45)),/.0//)/.*0.2,++&'(%&))'&)..2/00.//055/4934%*&)+,1-)),26788+-,/)02335/00/38538*+-780.-25086///---/1*,.+-**0.:8786-./2098:714,4+'*132(&,0+<<975/(')))/04006*++/-+,&.242432'',.17301/81.//4:6,/1:*5,0)%)0,**--).03)/*-'-'&('%'')0002+0-6,2.+,++,'-'+/42/-.*0,,-)/2'3)0(.&'*/),-57788/370(-,0012797763404(.**,112/-87,%11)**/54+'+*(('-1-5560+-/.-0031;11..+,.+++343:925315202920)'-'*475424.//15.,,-//4-3:10()0'&'%)*,-.,/0055,,,,/1&(*1010+*%&#$$*'.32470.+'&&,,**.'(+0-(().6.)(()-*$-.,/7/-./5**,.58;806')+.95880/1-47+,1484.0,75,26.08108.3/7648/+,0./7..4/3220--*/+26/*0+**+,(-)*),+.-04//192644/0*,,+52*(*.0;5;:.45-1,*)&+/+1;+-)'$&)+23:383-,*.076..-11((*)3<800///2/.27:821,'.3(24-10(-+1.5204322785:+(')-*+0:*4993*,701:11:9309094)'.0./--/3-32)'-)-),-
@a4e3a770-5c46-4ca7-9863-d976361cb592 ch=311 read=86661 start_time=2019-12-13T10:05:45Z barcode=BC01 runid=2c9cf7bc05858273f10e7d7ec552fc0bd742dc3e
CCGGATTTACCTTATTACGACTTCACCCCAGTCGCCAGATCACAAAGGTGGTAAAAAACGCCCTCCCGAAGGTTAAGCTACCTACTTCTTTTGCAACCCACTCCCATGGTGTGACGGGCGGTGTGTACCAAGGCCGGGAACGTATTCACCGTAGCATTCCTGATTACTAGCGATTCCGACTTCATGGAGTCAGGTTGCGAACTCAATCCGGACTACGACGCACTTTAAGAGGTCGCTTGCTCTCGCAGGAGTCGCTTCTCTTTGTATGCGCCATTGTAGCACGTGTAGCCCTGGTCGTGGGGCCATGATGACTCTGACGTCATCCCCACCTTCCTCAGTTTGTCACTGGCAGTCTCCTTTGAGTTCCCGAGGCGGACCGCTGGCGACAAAGGATAAGGAGGTTGCGCGCTCGTTGCGGGACTTAATGGCATTTCACAGCACGGGCCTGACGACAGCCATGCGGCACCTGTCTCACGGTTCCCGAAGGCATTCTCATCTCTGAAAACTTCCGTGGATGTCCAAGAGACCAGGTAAGGTTCTTCGCGTTGCATCGAATTAAACCACATGCTCCACCGCTGCGGGCCCCGTCAATTCATTTGAGTTTTAACTGGCCCGTACTCCCCAGGCCGGTCGACTTAACGCGTTAGCTCCGGAAGCCACGCCTCAAGGAGCACAATACTCCAAGTCGACATCGTTTACGGCGTGGACTACCAGAATTATCAATCTGTTGCTCCCCACGCTTTCGCACCTGAGTCAGTCTTCGTCCAGGGCCGCCTTCGCCACCGGTATTCCTCAGATCTCTACGCATTTCACCGCTTCACCTGGAATTCTACCCCCCCCCCCTCTACGAGACTCAAACTTGCCAGTATCAGATGCAGTTCCCAGGTTAGGCCAGGGGATTACATCTGGCTTAACAAACCGCCTGCGATGCGCTTACGCCCAGTAATTCCGATTAACCTTGCACCCTCCGGTATTACCGCTGCTGTGGCACAGGTTAGCCGGTGCTTCTTCTGCGGGTAACGTCAATGAGCAAGGTATTAACTTTACTCCCTTCCTCCCCGCTGAAAGTACTTTACAACCCGAATTCTTCATACACGCGGCATGGCTGCATCAGGCTTGCGCCCATTGTACCAATATTCCCCACTGCCTCCCGTAGGGCAATATCAGCACCAACTGAAGGTTAACACAAAGACACCGACAACGCA
+
)&*').66*))*)&04+++,-460'+((&&%-+(+&(*7730655)*++)(4).3-0(+,171+4.(&&+)+.6**'*)246,&()2*2:;5.44.270(+)/<6/08664347:.;8517*))''$'$''.*2-'8-6-,,./0<856857,12,.20,$(-01,*,()*,,16/0/,03933231+,//%),,-('%'((5--2--+1-3986375710.00:666()-++.(++3+,-.,,'('-,&()++,.4/7-95-)./12769:*3,%%&(++'++(())/3++)+./&&%..659440011-/+((+,33/..,846-.2553//,.(+,<9./64450:101;98:4,7/,,/4613+'%')*-31976//.(**,235*+7,613+3*.014/-14557657834395/+-')$$#&'+,6/-&%%+**)',+-+**-/0-3227947/+'((*::886424/31:,6+20*,1/)**)/226685441,&')),.1++**.'(,,02'('&((*)*'-)*,.)/.82/-1+363;22277,.+/,-35-6*)*/.001,,:2-)&*-,,'(),-+/54:8;6(17/,-70<<9+0(%%&(3.*/,.,397,.270).,031/.3.2/0/.0.81(*-4'4+/6-062466<6632+/%((.-5*&&+,1*5-.010./-01.951,-/-+,,2:7872694++).+//*,((+**+,)**.460*-,..67..1+11-*'('(*12/565450)(066/;8:;4<644:24://,,216+++(+222445563403;8436/,.5/122:36/)%)&((./084000872//34365465448/.)('')/5+-/..7)+.968867:16+),0(1$('(.%*+2*%)&$(--1**%&'&0*+')0,2')+-.+++,,30).+(*,+*%'$%(/675.-/04/2/'(,*,)/33,2/*,+-5934-$()((-,%'(%%'%*+-/,,/8*24,*,/,.9644429755:8460/.-.17889,5.+,+1)+143)+.-:5.65**.580*+2*')'%$%(,12)*,*/6)&(%&.*-;878*+&(%)),.+.*,)))++,417/--6+4.78,$.+(*(-+.+54598671'('&),(25())&*&(./48242,(/0616/*%)+0)*(4/1..0/3((++,302-'1(&#$$
@e0af99a8-073b-4148-b211-64a09fe3d6bf ch=27 read=55409 start_time=2019-12-13T10:05:46Z barcode=BC01 runid=2c9cf7bc05858273f10e7d7ec552fc0bd742dc3e
CCAGTTTACCTTATTTACGACTTCACCCCAATCATCAATCCCACCTTAGACGGCTCCGCTGCGGTTAGGCCACCGGCTTCAGGTGTTATCAACTCGTGGTGTGACGGGCGGTGTGTACAAGGCCGGGTATTCTGCGATGACATGCTGATTTCGCGTTACTGGCGATTCCAACTTCATGTAGTCGAGTTGCGGGGCTACAATCCAGACTGAATGGTTTGCGGGTTTGCTTCGCTGCTGGCTTCGCTTCCCTCTGCACCATCCATTGCTTAGCACGTGTTGTAGCCAGGTCATAAGGGGCGATGGTTGACGTCATCCCGCCTTCCTCCGGCAATGTCACTGGCAGTCGCTGCGGTCAGCATGGCGTGAGCGCTAACGATAAGGGTTGCGCTCGTTGCGGGACTTAACCAAGCATGCGACACGAGCTGACGACAACCATGCGCCACCTGCTTATCTCATATAGCTATCTCATCCTGGAGCCTTTATGAGTATGTCAAGACCTGGTAAAAGGTTCTTCGCGTTACTTCGGAATTAAACCACATGCTCCACCGCTTGTGCGGGCCCAAATCAATTCGCTGAGTTCATTCTTGCCCGGGCGATACTACTCAGGCGGAGTACTTATTGCGTTAACTGCAGCACTGAACTTTGACATCAACACTTAGTACTCATCGTTTTACGGCGTGGACTACTAGGGTATCAATCTCTTTGCTCTACGCTTTCAGGGACTGAGCGTCAGTTGCAGGCCAGATCGTCGCCTTCGCCACAGGTGTTCCTCCATACTTATACGCATTCACCGCTGCATGGAATTCCACGATCCTCTCCTGCACTCTAGCTGCCTGGTTTTATGGCTTACTGAAGTTAAGCTTCAGGCTTTCACCACAGACCCTTGCTGCCGCCTGCTCCTCTTTACGCCCAATAATTCCGGATAACGCTTGCCACCTACGTATTACCGCGGCTGCTGGCGTAAGTTAGCCGTGGCACTCTAATAAATTACCGTCATAAACATTTCTCTTAGCCGCCGTTCTTCAGTTTACAGTAAAACTGCCCTTCGCCAGCGTTGCTCGGTCAAGGGTTTCCCCATTGCCGAAAATTCCCTACTGCTGCCTCCCGTAG
+
8,%,1:'(2435(19-+/0027;7.765+041:79942,0/*&+)*-.,..*1++-*#$'$&++*4&/546/2))((*8.*32//*.,2201//0-3/221.'*628:8475-,),,/1.0284)*'((361$&('$%%&&*1)-51,5:)*%&&+,*,)*(((%-,.(($'.(**/-.-123+(,..%$&--,++.//7,4+&%,,****(0.2:3++*5*69;(-.6-$&'&$'&(*-3-')0-083-160//077:391080-,+**+)-'.'(-''(*+0*1856''()-0/,-1145608/..57788088+-;757702.&*)%$$$(')+)3++*6/+''+(%),**+')$()+*+,.&**&(**10111-&'*.+6.52556239244:1,(%'(-*-**%)*)#%()7/10/0.588994542454111*13444-*&*)),4/6(,-,&.//61/.-()+%%&'$*694;9.-/+(/++*56142148))00,68,,13964:634/4-%-4:5+(,(0,3;98:333..--45,--))*),,,/,+&%%'-/,*1*8.73&&4)+08;-4:<606,-&',24,%*+(1.*,-0)+8:1(.&-(*--*1+)*-0948/203.11/14440-24//03023,/,')'(,*,-0797:9)69;)),-413640-/*-.2131-+*$'*/)*%$',*(*,+)*-,-1<10++6-3445668899594:20(%$'+),4997::/8050.*,+''%-*,-9;7745821()%)%'(*).)35.15;13-$)$$&))(,1-5.00120..0377420&(()&''*+;::45/-+'('(($&&)%()*/--170*&(*/4)-6+,61/23/-/.4-5'&'''*/,49.17...-362155..21/2---,56564/51661%0')+/,61(-*'')),,//.5:87/9//0:2:--&((*(1,**/3-,0)'#'(*)//249),&%)..33&&&%$%$%,*('$)%(*6.,2/25:5521(,-7,')%&,)24+)*))()/*+$&$#(,+:-+,,1*0.4.)-14.:7096)(,.*23)-32,1510*&%&),-1301--4-+2*3
