# Supplementary material for: De novo species identification using 16S rRNA gene nanopore sequencing
Source: PeerJ. 2020 Oct 21;8:e10029. doi: 10.7717/peerj.10029 (PMC7585375; doi:10.7717/peerj.10029)
Supplement: Supplemental Information 3 [file peerj-08-10029-s003.zip › pass_fastq_runid_2c9cf7bc05858273f10e7d7ec552fc0bd742dc3e_553.fastq]

@20cbaaaa-9c52-476a-8983-6798557a1efc ch=364 read=149664 start_time=2019-12-13T10:05:36Z barcode=BC01 runid=2c9cf7bc05858273f10e7d7ec552fc0bd742dc3e
CCGGTTACCTTTGTTGCGACTTCGCCCCAATCGCTGGCCCTACCTTCGGCCGCTGCTTGCTCTTGCAGTTAGCTCACGGATATTGCCAGCTCTCATGTGTGACGGGCGGTGTGTACCAAGACCGGAACGTATTCACCGCGACGCATTCTGATTCGCGATTACTAATGTCAGCTTCATGTAGGCGAGTTTCGGCACCACAATCCAGGCTGAACTGGTTTTAAAGTTTGGCTCCACCTCGGTATTGCATCTCTCTGTACCAGCCATTGTAGCACGTGTGTAGCCCTACACATAAGGGGGCATGATGATTTGACATCATCCCCACCTTCCTCCTAGTTAGCAGGCAGTCTCGCTAAGTCCTCAACTTAATGGTAGTAACTAACGCGGCAAAGGGTTGCGCTCGTTACGGGACTTAACCCAACATCTCGACACGAGCTGACGACAACCATGCACCACCTGTCACCTTGTCCCCGAGGATTTCCTCGATTAAAGAGTAATGCAAGGGATGTCAAGTGTAGGTAAGGTTCTTCGCGTTGCTTCAGATTAAACCACATGCTCCGCTACTTGTGCGGGTCCCCGTCGAATTCCTTTGAGTTTAATCTTGCGACCGTACTCCCCAGGCGGAATGCCATAATGCGTTAGCGGCGGCACGGAGGTGTTTGACCCCACACCTAGTATTCATCGTTTACAGCGTGGACTACCAGGGTATCTAATCCCTGTTTGCTCCCCACGCTTTCGAGCCTCAGCGTCAGTTACAGTCGAAGTCGCCTTCGCCACTGGTGTTCTTCCTAATCTCTACGCATTTCACCCGCTACACTGAATTCCACTCTCCTCTCCTGCACTCTAGATAGCCAGTTTGGAATGCAGCACCCAAGTTATTGGGTATTTCACATCCCTTAATCATCCGCCACGCTCCTTTACGCCCAGTAAATCCGGATAACGCTCGCCACCTACACGTATTACCGCGGCTGCTGGCACGTAGTTAGCCGTGGCTTCCTCAGCCAGGGTACCGTCATTATCTTCCCAAAGACAGAGCTTTACGATCCGAAAACCTTCATCACTCACGCGGCGTTGCTGCATCAGGGTTTCCCCGGTTGTGCAATATTCCCCACTGCTTGCCTCCGTAGGAG
+
3/',07'+%$%%#-4&,/024:7&4-2*0-13++*(*-2(&(.2/12+3,31645)$%$,/)/.,-&517../32112/&-(//.180*.---/,/*,,+.365;;.50,-.++&)%2*3456163731655;2138,/302&(+119,-.::941107233+.(*'-2(*-198475578:850-3;+/&1&%&&('2,+-.$'%&(,,0/::24;;4.8001;-2,-.88.294/'')*/-./6763/.-/1604,**5-88;--/0.-.003/)'+,-6-*),-.)*.-,252-549223338;1/,,(++4+:96-.078;93/4+,+/70/(4-.2777998703630-./345.70.7,9-.8805706,,*5+*++2017(.,//:157888,--)+0:2/1230,-.*,.-020++&''+,..054403++-999<7:63,.1,.6/344',,00/.0'&#$%))'+8235541'-'+-+&%'')),--6-)/3-1001246985012/01+23<75:523&02),091%'*.)6:954.0.2333321355344/.*0*.6,:9:/013'**+.+)-53//12;3032/8/./223:+-(,,99:*(+**01272''&$)'2*010//'(&')(..,.56;5264-22''$,).(')+/+-++,4485336(),1&/'--/087862/17036367770102080+-2<1/0,::8-+*(+088/()*,+---&..696291/.('32'*,*-15:99<:9;;25433436845.5-+141238,.05736<33*-6+*5947442-&0*600,./031-,--12.,/)*,20++531(07140:5.0(0.*+),-./76-,()-*)*).0401<3/-00,21))----.2469+,((*)1193)6.+-0/0,)*-14/-0.508:28201787991/9/00-115449249343;981/8-1/&.*..0520/21194/.5/31,)&$)%&)*&2)-0..-3392331+34-2.((//*+-4359,%'-,54/,036.298<:79:7782-.-.1;445<.570/(,-*2712;0396*%$.)$-''+,++2)265,()'$&(&$%%'+3+-)2***
@2fc1d742-28db-4d19-8ef3-e6788dfac56c ch=213 read=156000 start_time=2019-12-13T10:05:30Z barcode=BC01 runid=2c9cf7bc05858273f10e7d7ec552fc0bd742dc3e
CCCGGTTACTTGTTGCGACTTCACCCCAATCGCTGACCCTACCTTCGGCGCTGCCTCCTTGCGGTTAGCTCACGGACTTCGGGTATTGCCAGCTCTCATGTGGTGTGACGGGCGGTGTGTACAAGACCAGGAACTTCGCGACATTCTGATTCGCGATTACTAGTAACTCCAGCTTCATGCCAGGCGAGTTTCGGCCTACAATCGAACTGAGACTGGTTTTTAAAGTTTGGCTCCACCTCGCGGTATTGCATCTCTCTGTACCAGCCATTTGTAGCACGATCTTGTAGCCCTACATAAGAGGGCATGATGATTTGACGTCATCCCCACCTTCCTCCTGGTTAACCAGGCAGTCTCGCTAAGTCCTCAACTTAATGGTAGTAACTAACGACAAAGGGTTGCGCTCGTTGCGGGACTTAACTAACATCGACTGCGAGCTGACGACAACCATGCCACCTGTCACCTTGTCCCCGAAGGTTCCTCGATTAAGAGTAATGCCAAAGGGATGTCAAAGTGTAGGTAAGGTTCTTCGCGTTACTTCGAATTAAACCACATGCTCCGCTGCTTGTGCGGGTCCCCGTCAATTCCTTTGGTTTTAATCTTGCGACCGTACTCTGGTGAATGCCAATGCGTTAGCGGCGGCTTTGGAGGTGTTAATCCCACCTAGTATTCATCGTTTACGGCGTGGACTACCAGGGTATCTAATCCTGTTTGCTCCCCGCTTTCGAGCCCTCAGCGTCCAGTTACAGTCAGAGGTACTTCGCCACTGGTGTTCTTCCTAATCTCTACGCATTTCACCGCTACACTAGAATTCCCTCTCCTCTCCTGCACTCCTAGATAACCAGTTTGGAATGCAGCACCAAGAAGTTGAGCCTGGGTATTTCACATCCCACTTAATCATCCGCCTACCACAGCTTTACGCCCAGTAAATCCGGATAACGCTCGCCACCTACGTATTACCGCGGCTGCTGGCACGTAGTTAGCCGTGGCTTCCTTAGGTACCGTCATTATCTTCCCAAAGACAGGCTGCGATCCGAAGACCTTCATCACTCACGCGGCGTTTGCTGCATCAGGGTTTCCCCATTGTGCAATATTCCCCTGCTGCCTCCCGTAGAAC
+
071.4::.025004&,/56899-:;;,0316../..7;3+-063::542,/.+(')+--3+/.10-*,.-//0-7&(.43.)-*+1.,11-))*,.0/.,)-301()+47<;99:643//&%)''.+6'1*/-+,'(%)'45568:8706:983//3/,2++.176715+**,4:4'((')+35-*$-**+'+*3)%&,/:67)'//..,.2367;,5<<-/7*/.8/,3.10.,0312580810.5///42,+*(,241470058-51))**++*,(%(#&+('$*,3+'(**+*,(%+&&)))/000.592+145665/733*+,,-..4202(&+/.0'3/,.48768535(*&,+)*/8/106-,,.,,7:3/0/*)')29467096),-&(&&)0233.-1,+-625-/,5---3*,*,-$$$*'($%+)+.-/5376(695/-5,,.))),-%.3.611398''(*(''0,600.*6*.('&').3430.11(.411799802+*,06226102*1)1-//025/4.%-384/1.1003004/0011456:5650003/0268;0,865)-/2097;4+,+(&**94+-8/12622343:3/,,))&((%((/0%'&)*,-/.8,++-.51/6/-10./,33/041.,)(+,(-1,+',&3:77-1-.28(,(**/.5812113801-'.),,25:7855-3;1,01441&&$,1(('(3-:,43/-,,+.(():11/01110/,-)(%')+,,.5,-+*,*/2;66;0''.51115.*-&++)191-/-&'-*,-1300'4(/,4))/.150257),03.//0--.37718.3,53;:33172..---.3-*)%''(-4.0+58677+,%-9.1-+-,15*$',(///1041+'..*+-/))$&&)+,)-,41)',.23//+,+1+/284145425:34:55789,8,+/.**-1/0-,*0'&%++56808/-.6/20.-),-%&&&,).'+7899148/34:464++7/-.2*))))&&-.22*+,0+**3/64987(322*./0288192((//100/5')8-294-32,*17-018-1.+,0/.,0/,.0..6/45*.0)/&')
@8e5232c2-3196-460f-b4e2-83985faf908f ch=445 read=141804 start_time=2019-12-13T10:05:30Z barcode=BC01 runid=2c9cf7bc05858273f10e7d7ec552fc0bd742dc3e
TTGGTACTTCGTTCAGTTACGTATTGTGCTTTTTGTATGCGCCATTGTAGCACGTGTGTAGCCCTGGTCGTAAGGGCCATGATGACGACGTCATCCCCACCTTCCTCCAGTTTATCACTGGCAGTCTCCTTTGAGTTCCGGCCGGACCGCTGGCAATAAAGGATAAGGGTTGCGCTCGTTGCGGGACCCAGCAACATTTCACAACACGAGCTGACGACAGCCATGCAGCACCTGTCTCACGGTTCCCGAAGGCACATTCTCATCTCTGAAAACTTCCGTGAATGTCAAGACCAGGTAAGGTTCTTCGCGTGCATCGAATTAAACCACGTATCCACGCTTGCGCGGGCCCATCAATTCGACGGAGTTTTAACCTTTGCGGCCGTACAGACTGGCGGTCGACTTAACGTTAGCTCCGGAAGCCCGCGCCTCAAGGGCACAACCTCAAGTCGACATCGTTTACGGCGTGGACTACCAGGGTATCTAATCTGTTTGCTCCCCACGCTTTCGCACCTGAGCGTCAGTCTTCGTCAGGGGCCGCCTTCGCCACCGGTATTCCTCAGATCTCTACGCATTTCACCGCTTCACCTGGAATTCTACCCCTCTACGAGACTCAAGCTTTGCCAGTACATCAGATGCAGTTCCCAGGTTTGGGCGGGGATTTCACATCTGACAACAAACCGCCTGCGTGCGTACGCCAGTAATTCCGATTAACGCTTGCACCTCAGCCAGTACCGCGGCTGCTGGCGCGGAGTTAGCCGGTGCTTCTTCTGCGGGTAACGTCAATGAGACAAAGGTAATCCAAGCTTGCTGCCCTTCCTCCCCGCTGAAAGTACTTTACACAACCGAAGGCCTTCTTCATACACGCGGCGCTGGCTGCATCGGGCTTGCGCCATTATTCACAATATTCCCCTGCCTCCGTAGGAACG
+
$$''*%11:3159,),6,,-13)(,(/*+,::;,++)+.18:<7370.)..(,(''($((*1;2,058596/(-789:6-,+*)-+/105976,:85)+4-6927/0***/9723568050/*021/1//5/-.3908.&-1-4151213184265(6;2051958)/,.**.-.010-3*(+44.42()%-'+,70:5--//'/.2**.+,-.45273268+2(*'//.2834/2/31476:7.10.-+,-/,.)-2.)*+0252,+.693/334;,.'%..,01/44807./511./18:88<,+**.)*268141.1/<196)'$+&),+&(()**++//12,5.)&-/08482+%)'*&).6:/-8/,35/+.0/1/)($#%**.&*.*-0//203+0-6+.///08+6*,-/7,19+/1,0902**,61)+.197907*4.8872657777;:021,**&,,-:99::652*+,43..:.2)+3;--624-0-$(++.3/0)+)0310,++-,048:99<9869(++2/1357;8<:839//5+8355;3-+8*+230.**+-%&(-/6124.**)'**-1/2,6-5/11*53)///-,,..44788.5.074**0.'+('&()/)*.2166888696-07+3+/',3''..+.46-*-./2*)(&*9/6:(77*-2.0221/+)'()(*,$*).3117-++/3,-,(((&')%*(&'%$##'$(&+,'**1+007630,%((.%',0,-20+'))+06/3:6624),2.38754/31/,,*++-7-.+)&%''&(%%&)('()$%*.).5+,.<9)*8,,25-231137,'%'(.*11-+*1.487;66;8&'%'%(((+***,/171/.111:(4-,-/,.164&+/%,/+&**4/02*87-,+)*(&+3,/88*2*))
@527da34c-c4b9-4f43-a46f-76df04bd846b ch=251 read=150008 start_time=2019-12-13T10:05:28Z barcode=BC01 runid=2c9cf7bc05858273f10e7d7ec552fc0bd742dc3e
CGGTTACCTTGTTACGACTTCACCCCAATCATCAATCCCACCTTAGACAGCTCCTTCCTTGCGGTTGGGTACCGGCTTCGGGTGTTATCAGCTCTCGTGGTGTGACGGGCGGTGTGTACAAGGCCGAGAACGTATTCACCGCGACATGCTGATTCGCGATTACAGCGATTCCAGCTTCATGTAGTCGAGTTGCAGGCTACAATCCGAACTGAAACATGGGTTTTGCCTCACCTCGCGGCTTCGCCCCTCTACCATCCATTTGTAGCACGTGTGGCAGGTCATAAGGGGCATGATGGTTGACGTCATCCCCGCCTTCCTCCAACTTGTCACTGGCGGTCTCGCTAGAGTCCCCAACTTAATGATGGTAACTAACGATAAGGTTGCGCTCGTTTGCGGGACTTAACCAACATCTCGACACGAGCTGACGACAACCATGCACCACCTGTATCTCATATGGCTATCTCTCATCTCTGGAGCCTTTATAGGTATGTCAAGAGACCTGGTAAGGTTCTTCGCGTTACTTCGAATTAAACCATGCTCCACCGCTTGTGCGGGCCCCCCCGTCAATTCCTTTGAGTTTCATTCTTGCAGACGTACCTACTGTGAATTACTTATTGCGTTAACTGCAGCACTGAACTTTGACATCCAACGCTTAGTACTCATCGTTTGGCGTGGACTACTAGGGTATCTAATCTATTTGCTCCCACGCTTTCGGGACTGAGCGTCAGTTGCAGGCCAGATCGTCGCCAACTTCGCCACTGGTGTTCCTCCATATATCTACGCATTTCCACCGCTACACATGGATTCCACGATCCTCTCTCCTGCACTCTAGCTGCCTGGTTTCTATGGCTTACTGGAAGTTAAGCTTCAGGCTTTCCTGAACCCTTGCTGCCGCCTGCTCCCTCTTTACGCCCAATAATTCGGATAACGCTTGCCACCTATTACCGCGGCTGCTGGCGCATTAAGTTATGTGGCTTTCTAATAAAGTACCGTCGCTCAGCTACCATTTCCTGTAGCCGTTCTTTGCCCTTTATAACAGAAGTTTACAATCCGAAACCTTCTTCCTTCACGCGGCGTTGCTCGGTCAGGGTTTTTTCCCCATTTGCCGAAAATTCCCTGCTGCTGCCTCCCGTGAG
+
6,/0/+1315009002366671867,12147212:.97+,5-3,$(&)+/34225551.21101.5+1)((*.)1*-11(543061-.+*'.),&(,049,,))(.2::.2.*+0/21398--7,+),.*+),-254.16(*.-.236:;;9991,.-.3+&%'(.0288+-($).3.')''+*1/.,0,8(/$%+-./128952/0863+++**0/,4.19<504:67*37231,---694*''*&%&$%*618942790')(*,%/%(&&%(''++,,,046-7:..+30/2004:323/..0)53-)$%$%(,)),()()+/.//+))(+.+5/.-600--/12.6::-,0+,/426558583152236677.,$*)*5,11677,61(*-05/0-**---1)2057654-'$+0*(-,../2437868831-.-/5/3922443223%.(+)3../1063//-.12/)/1%).**4)(+$(.-.256531***)'**-30..+/2;78;:47/8.&+.6//*/..3<::86-0867/,0-+)*)*+*/(.46.04530+,778943)-01,*..9+-&3:/5.-.$()0*,'+,&(+.0-')(-%$&5)/811187.6-,,21+./*015592189123202-1*+%$$$''**.4759975:/-...88;6851+-+/(%/*-3*-0./,,.9.+-.165)+)*12+,'540//+(/.3/8'--0/-(,/*:001::9;9-6,&%'*,004;88988457542-2-+,012772&1*..0:762.35,/.*))*(.*)*1.:5/0.0/43.0001121/,'))+...48477/0//:9+,,-59611,,)2(2))./.+'*.31,06-6/(((&)09:8,-.-.5/1,+/4/111/8*+/1;4/0-1,*140-1/.1*74/-&+))3++27-/*')'**0:642510((((()%'$,%*),2,(&%%',()*('').-.54/3635011%00+%'&(%,.)7;+6733-1#%'02;*+++(,0(,/)),+/-*'+,).<0-.2634(&13+7:8;77:;;8<.)+&&,2031:01173:53+2...+44*)06;0(,/&(11..22-1/34.'$'*++2018,69-+4*)+
@23e234ee-2936-47b4-a909-b5a3c6ef9a47 ch=372 read=135593 start_time=2019-12-13T10:05:03Z barcode=BC01 runid=2c9cf7bc05858273f10e7d7ec552fc0bd742dc3e
CCGGTTTACCTTGTTACGACTTCCCAATCATCGAAATCCCACAGACAGCTCGCTTCCTTGCGGTTAGGCCTGCCGGCTTCGGGTGTTATCAGCTCTCGTGGTGTGACGGGCGGTGTACAGGCCGAGAACGTATTCACCGCGACATGCTGATTCGCGATTACTAGCGATTCCCAGCTTCATGTAGTCAGTTGCAGACTGAATCCGAACTGAGAATGGTTTTATGGTTTTGCTTCACCTCGCGACGCTTCCTGCACCATCCATTGTGGCGTGGCAGCCCAGGTCATAAGGGCATGATGATTTTGACGCAACCATGCACCACCTGTATCTCGCATAGCTATCTCTCCATCTCTGGAGCCTTTATGAGTATCATCAAGACCTGGTGAGGTTCTTCGCGTTCGAATTAAACCATGCTCCACCGCTTGTGCGGGCCCCAAATCGAATTCCTTTGAGGTTTCATTCTTGCGAACGTACTACTCAGGCGGAGTCTTATTGCGTTAACTGCAGCTGAACTTTGACATCAACGCAGGTACTCATCGTTTACGGCGTGGACTACTGGGAGTATCTAATCTATTTGCTCCCCACGCTTTCCGGGACCTGGCGTCAGTTGCAGGCCAGATCGCCTTCGCCACTGGTGTTCCTCCATATATCTACGCATTTCACCGCTACACATGGAATTCCACGATCTCTCCTGCACTCTAACTGCCTGGTTTCTATGGCTTACTGAAGTTAAGCTTCAGGCTTTCACCACAGACCCTTGCTGCCGCCTGCTCCCTCTTTACGCCCAATAATTCCGGATAGCAGCATACCTACGTATTACCGCGGCTGCTGGCACGTAGTTAGCCGTGGCAGCTAATAAAGTACCGTCACTCGGCTACCATTTCCTGTAGCCGCCGTTCTTCCTTTATAACAGAAGTTTACAATCCGAAACTTCTTCCTTCACGCGGCGTTGCTCCGGGTCAGGGTTTCCCCATTGCCAGCTTCCCTACTGCTTAACCTCCCGTAGGAG
+
643,63+*152:117-245766430+4+++/-)//-)3/'%$&)-,&/03/%'+)70/1-/27.8''37.$$+*1+'%&))460-00-,.&$*)-*1056;6765565<:787865,332:77/(()(,+/.3;645;5652223388989<97896893)())+-78:,+((&,/0,../846681/30./11-+)&***5)*(*/(,&&(*)-371;-.29,)63)%$$&+,/:0/)')%)),0085*')(.644::/2;2/)0*(&%$$$+(90+-87545/-./-,.-,,,*'256)-((%&(%1:330004;78557656424&(**'123442532/1++)'()'+%$''(,4-*)%$)'((++2*0..*.++*3/,01/816::24--.*).2132;89:8701-.8-.51/0..)('&&%*-//%%(.0*4*6,776;;,''31:52/63.29*-1696+3.250112+098-()'))+3,11--./52/0335/'.,-++)47+)-6*07'+($%%)))+977676.9..,/*51128;48767/&0,%'')3320-,''$4/&%,,624,+-,/4;16'6:;.6'&241123.4-:,-%155;211334595:-+,6+./0:088;-*+.610//0254363647:83349''$'(+,+04.3.2.2/-.-..0)+)+./.-'-..&$$&)*5756668:.54731004-033/4,/.2,+-*-/',855;2.)**./1189=472*,)+-00992--+04-,42;1..*/(%,6/367:2041580'/+&*&$%+-224/0-20/7;991810*(5*(%%(+0(6580008/53++*&+)+7./;2.2/.023/////-3/.-25-3:86855-,*-)&),,09.'-*)*1-+-354.-.,*.59342843--5:80/727;:93;1./*,)+,0.:/0/1&)+4/:/2;34;5/66*+9;789.-,+1,7)((0.,*-&)&/,2/7/,..6++*
@4842515c-2482-4e04-8658-5f674d81a006 ch=443 read=78942 start_time=2019-12-13T10:04:54Z barcode=BC01 runid=2c9cf7bc05858273f10e7d7ec552fc0bd742dc3e
CTCCTACGGGGAGGCAGCAGTGGGAATATTGCACAATGGGCGCAAAAGCCTGATGCAGCCATGCCGCGTGTATGAAGAGGCCTTCGGGTTGTAAAATTACTTTCAGCGGGAGGAAGGGAGTAAAGTTAATACCTTTGCTCATTGACGTTACCCGCAGAAGAAGCACCGGCTAACTCCGTGCCAGCAGCCGCGGTAATACGGAGGGTGCAAGCGTTAATCGGAATTACTGAGCAAAGCGCACGCAGGCAGTTTGTTAAGTCAGATGGCGAAATCCCGGGCTCAACCTGAGACTGCATCTGATACTGTAAGCAGTCTCGTAGAGGGGTGGGAATTCAGGTGTAGCGGTGAAATGCGTAGAATCTGGAGATACCGGTGGCGAGGCGGCCCCCCTGGACTGACGCTCAGGTGCAGCGATGGGGGGAGCAAACAGGATTAGATACCCTGGTAGTCCACGCCGTAAACGATGTCGACTTGGAGGTTGTGCCCTTGAGGCGTGGCTTCCAGGCTAACGCGTTAAGTCGACCGCCTGGGAAATACGGCCGCAGGTTAAAACTCAAATGAATTGACGGGGGCCCACTGGCAGTGGAGCATGGTTTAATTCGATGCAACGCGAAGAACCTTACCTGGTCTTGACATCCACGGAAGTTTTCAGAGATGAGAATGTGCGCTGGAACCGTGAGACAGGTGCTGCATGGCTGTCGTCGCTCGTGTTGTGAAATGTTGATTTAAAGTCCCGCAACAGGCGCAAGCATATCCTTTGTTGCCGCTTGATCCGGCCAGGGAACTCAAAGGGAGACTGCCAGTGATAAACTGGAGGAAGGTGGGGATGGCGTCAAGTCATCATGGCCCGCCACGACCAGGGCTACGTGCTACAATGGCGCATACAAGAAAGCGACCTCGCGAGCAAGCGGACCTCATAAAGAAGTGCGTCGTAGTCGGATGGAGTCTGCAACTCGACTCCATGAAGTCGGAATCGCTAGTAATCGTGGATCAGGGAATGCCACGGTGAATACGTTCCGGGCCTTGTACACACCGCCGTCACACCATGGGAGTGGGTGCAAAGTAGGTAAGCAACCTTCGGGAGGGCGCTTACCGCGCCTGTGATCCATGACTGGGGTGAGAATCGTAACAAGGTAACCGG
+
**/.,/239:,(-/.11225838/*.,+/,+,233:855-+%-*5*(%(+/66:72/,011369:67776645/,*('**2,2++.56/7154:0&/((+063+*+,.4,')(****)%&&.4+-/202034:1:6-.4651800219107<-.43--.'),'(282),*'-*-.330467912,++3,5.1.*.(''--1/+0*2156/..+6././0.53121.0245(-392..-.&*$($'.6169;7.-;00.36/0+('&&&+1-)-62,46//-/'0'%$%(+170000/0/.-+110)+*%($%')+2762.,,01.).0)0*2,0*+3521/112/6-())),5445,.)--91,+*,44895;1331--',-081295/'$%)-*)+-.287946;:98)4.-%)/0672,+++/143028+2,+*4444;3/09866623')+66678;95000/076/-//013232:3609:)(0.,1-),(,,,7,8*%,,-+/9440,6-9-7897465/49732(-,*('.,368)0+,57;5;;78897;.***,08167+985)-51),-0310677/-.-)+/-.:<3:17-+,/13;74-.-/4+/381*/06:4478828222661(*/.2)-*-:;12,*(**,-,&3*-5654/0/5/0/35351((((&01.'-)'(%&*4463994/2/158897793-,.5,*,/-,(+4,,+'&&)-((.41-%)*+464,'+,,336*./+*05324&%&%%%(')-+.8(**'(-12737+--.%-*88:7:041/.,''&),1,*,*,3/6118901,.*./56/1/55-43+/+..5,'+'&'*2.1)(-*'%&'%(./426/;0-90-/00(&+)&)+,++448;992631*221*--:87845102*+',,-/399:966,30408.1/-***-*%),&*)0.15525**('*)(,)5.,,-,-52445:665;98616*,3.(0,,6.(++21,,/2-51200*+1.5,2++,2/,,)/7.94..3,.*//0//./'))27*($$',*&--.2--.$((1,93<92<.)/0-.005/.5:36-0&&(')+.2-%$**,0425.+**&)*,3379:744).')'),65
@85e94ca6-c15e-4e14-ab48-8656edc2d3b2 ch=166 read=447907 start_time=2019-12-13T10:04:52Z barcode=BC01 runid=2c9cf7bc05858273f10e7d7ec552fc0bd742dc3e
CCGGGTTGTACCTTGTTACGACTTCACCCCAGTCATGAATCACAAAGTGGTAAGCGCCCTCCCGAAGGTTAAGCTAACCTACTTCTTTGCAACCCACTCCCATGGTGTGACGGGCGGTGTATTTTTAAGATGGGAACGTATTCACCGTGGCATTCTGATCCACGATTACTAGCGATTCCGACTCCATGGAGTCGGGTTGCGAACTCAATCCGGACTGACGCACTTTGCTTGAGTTAAGCATATAGCGAGAGTCGCTTCTCTTTGTATGCGCCATTGTAGCACGTGTAGCCCTGGTAGTAGGGCCATGATGACTGACGTCTAATACACGCCCTCGGTTATCACTGGCAGTCTCCTTTGAGTTCCGGCGGACGCTGGCGAGATGAGTTGCGCTCGTTGCGGTTTCAGCTGCGTTTCACCAGCACGACTGACGGCAACCGTTGCAGCCTGTCTCAGAGCTCCCGAAGGCGCCAATCCATCTCTGGAAAGTTCTCTGGATGTCAAAGAGTAGGTAAGGTTCTTCGCGTTGCATCGAATTAAACCACATGCTCCACCGCTTGTGCGGAGCCCCGTCAATTCATTTGAGTTTAACGGCCGTACTCCCCAGGCGGTCGATTTATCACGTTGGCTACGGGCGCCAAACAACCCCCCAAATCGGCATCGTTTACAGCGTGGACTACCGGGTATATACCAGCCACTTTCGCACATGAGCGTCAGTACATTCCCCAGGGAATGCCTTCGCCTTCGGTATTCCTCCACATCTCTACGCATTTCACCCGCTTCCATTGATTTACCCCTCTCTAAAAGTACTCTAGCGACCAGTATGAAATGCAATTTAGGTTAAGCCCGGGGCTTTCACACACCTCATAAGCCACCGCCTGCGTGCCCTTTGCGTTAATTCCGATTAACGCTCGCACCCCCCCCCTCCGTATTACCGCGGCTGCTGGCTGGAGTTAGCCAGTGCTTCCTTCTGTAGTTACGTCAATCCACTTAGTTTATTAAACTAAGTGCCTTCCTCGCTACCGAAGAACTTTACAACCCGAAGGCCTTCTTCATTCGAAACGGCTGCGTCAGGGTTACCCCATTGCCGCAATATTCCCCACTGCTGCCGCACTCCCGTAGGG
+
32.2).1+/*-*()+7.-/666897-746(,-:8661/3++*,/871/00.26,12692-3)'(,.+(-'0(++*)'+,//46935:82.6,;8.),+3:*+:9875733439862/)'$#&%&&(%&'$,+031445726;3358-03943384/./047....39,*-.*.356<681/2305343,(&)+(/-2-),%&&*/2196/,.2.1&)+713.0196&%&%&&**0(+$'(&&&%$$&&(%),++.8.3310;9---)&()0634:1-+/.,-()&&%&.5.,/40&%&(,14452-,,***($'(,-2/&(,)%)''$%&*(3(.&*(-.04+,3./083044.80+).06.**.**2')(*(/')&$)*)'((*,)(&'-.1,8...-)3'*%%%%%$%%(&''-,-&,())&*+1163*+,&((&*)'($%('(&()*,%((***.*%'*/-,*%)',3.1&,*-.558:29606<44256;::266+-)%$&(%())*-(..97::;599391117813/3/3;:;;///-...//-/4,**()+)/))$&562'%),,:5<:78;1/00;;..+,)((+())12/::0/4891:35,..78,,,*-*--.-10&$'042315*0*''&+.:6:,)0-.-3'445573;4.**+++66:1/2-4-(22,('%%#$#$#&%#&*.2-.+)+)*+-,4467,-/03373526&&&+(&$&$(((*++-3.3005638902134-0/.0877232313;94,26($'+(&'$&*('(.'#'))*',,0-.66-'/)+-3**%%&))1-*4+,0.01,,3533;-*,+*0,0/263*44-,3:;+**(++/5*.(***,62588669---+0.09/53)&%(+.,*-+-,++0,,-*,002+.,320'*,0-((++(-33803:51411289825/.0.,+4...6*(()(04-/+&)22430.5.($&-/-8,0)&&++(,+;0(((7920540-1-*,0;38,,''&'(0..0%&,1.20*+,.-71**2)22333/2:695,('"$&*&++-,0/03.04+.4+141+.+5--)'+284452269-(**)+)((&&)%')1<,-2.2+(
@70fef6e9-f66f-49c5-822f-75a677209f0b ch=284 read=78153 start_time=2019-12-13T10:04:40Z barcode=BC01 runid=2c9cf7bc05858273f10e7d7ec552fc0bd742dc3e
CCGGTTACCTTGTTACGATACACCCCAGTCATGAATCACAAAGCGGTAAGCGCCCTCGAAAGAGTTAAGCTACCTACTTCTTTGCAACCCTCCCCATGGTGTGACGGGCGGTGTGTACAAGGCCGGGAACGTATTCGCAGTGGCATTCTGATCCACGATTACTAGCGATTCCGACTTCATGGGTCAGGTTGCAGACTCAATCGGACTACGACGCACTTTATGAGGTCCGCTTGCTCTCGCGAGTCGCTTCTCTTTGTATTAATGCGCCATTGTAGCACGTGTGTAGCCCTGGTCGTAAGGGCCATGATGACTTGACGTCATCACCTTCCTCAGTTTATCACTGGCAGTCTCCTTTGAGTTCCCAGCCGGACCATGGCAACAAAGGATGGGGTTGCGCTCGTTGGGACTTAACCCAACATTTCACAACACGAGCTGACGGTAGCCATTGCAGCACCTGTCTCACGTTTGAAAGGCACATTCTCATCTCTGAAAACTTCCGTGGATGTCAAGACCAGTGGGTTCTTCGCGTTGCGTCGAATTAAAACCACATGCTCCACCGCTTATTGCAGGCTAAAATCAATTCATTTGAGTTTTAACCTTGCGGCCGTACTCCCCAGGCAGTCACGACTTAACGCGTTAGCTCCGGAAGCCCGCGCCTCCAAGGGGCACAACCTCCAGAAGTCGACATCGTTTTACGGCGTGGACCAGGGTATCTAATCCTGTGTTTTGCTCCCCACGCTTTCGCACCTGGGCGTCAGTCTTCGTCGGGGGCCGCCTTCGCCACCGGTATTCCTCAGATCTCTACGCATTTCACCGCGCACACCTGGAATTCTACCCCTCTACGAGACTCAAGCTTGCCGGTATCAGATGCAGTTCCCCAGGTTGAGCCCGGGGATTTCACATCTGAAGCTTAACAAACCGCCTGCGTGCGCTGCGCCCAATATTAATTCCGATTAACGCGCCTCGTATTACCGCGGCTGCTGGCGCAGGTTAGCCGGTGCTTCTTCTGCGGAGGTAACGTCAATGAGCAAAGGTATTAACTTTACTCCCTTCACTCCCCGCTGAAAGTACTTTACAACCCGAAGGCCTTCTTCATACACGCGGCATGGCTGCATCAGGCTTGCGCCCGTTGTGCAATATTCCCTGCTGCCTCCGTATTAGG
+
2-),*6*/.0/-4;3/+')%''19:-/03:782./+-$%&))'(/1+20'),09)),)*-*'$).:17*,(*48456:9127-*--50<7*.77+$1)6-,,+,2&468/2/-.4356770/70+35251365380&-(',.0&%-()*+,877.1/)21024345/-/.,-+35:;:(+-6201,*..+-.457889/;.1+:..12245856.33::1114.032)*,-6-..888..+)-*..1261/.,0)'(''%&%+,769;547+*,-/-.2237611-/86+-8:9.0.&1-01511-.0-,*-*+,;999962'*31:5513144:5/1)#'.)))*4996;7157$%06-73)$0-,,2-/,-/0564/448'4*,,.(11.3,.-/174731.,--6.3*1+&,02/7:.-1310*$()*425330)&(*)/0,5''+,43121)'-.,-$'(*-)(23*-6-466596365987462,34--7.;:66739978514116:40(&,-.64/3225.8.-,'00-.313/<:3.3.,-2.0012.14,)))&/,+-&0-/&&%&&)*),*-+-0:2-,*/<=-491+-*)(*+90,+,')/46/039:590/%&)0+/,3,410,/10),+,.0+.,*00&%),,.-/'4.+580.+0142624&*&+)),.0-2//3.13-&$('**)++0++-(.53.//656:8::2+1')02**+/.77-()(*.43//3,3/((*989:9245621-(*1&396/663565977;;35:/4014;6735,-277776*2,..46;4379,.))%''+.,++,(0//,+/99-*9747547558:30)**-,18,73557-347786876873'%,(+**)434*,*.1'.12/.01155*'&%(,,/.,*/66;67;6866636/.3,.-.-*(%((%*+/5:752449180+*%+.).-118/'.2++/---9;;13-*,).&0.()1/-71/16969<::7:16&(**./54342946/588;/.2/318.,)*)*'))51(,4-*+,423/,/2/1.*'-(+.6.-3310-*(,2.32:8<77<8+,,-&,+-,70/+1+)*-..04()-,*4,/+84+%-))-33.6/.//86.*348762,8:,-&*%&('
@eba39ada-858a-48ab-8f95-5512a32ca76d ch=213 read=155952 start_time=2019-12-13T10:04:33Z barcode=BC01 runid=2c9cf7bc05858273f10e7d7ec552fc0bd742dc3e
CCGGTTACCCTTATTTTTTGACTTCACCCCAATCATCAATCCCACCTTAGACAGCTCCTTCCTTGCGGTTAGGCCACCGGCTTCCGTTGTTATCAACTCTCGTGGTGTGACGGGCGGTGTGTGTGCAAGGCCCGGTATATTATGATGATGTTAATCAATTCAGTGATCATTTTATCAGACTTGCTTCACCTCGCGGCTTCGCTTCCCTCTGCACCATCCATTGTAGCACGTGTAGCCAGGTCATAAGGGGCATGATGATTTGACGTCATCCCGCCTTCCTCCAGCTGTCACTGGCAGTCTCGCTAAGTCCCCAACTTAATGATGGTAACTAACGATAAGGGTTGCGCTCGTTGCGGGACTTAACCAACATCACGACACGAGCTGACGGTAACCATGCACCACCTGTATCTCATATAGCTCTCTCCATCTCTGGAGCCTTTATGAGTATGTCAAGACCTGGTAAGGTTCTTCGCGTTGCTTCGAATTAAACCACATGCTCCACCGCTTGTGGGCAAATCAATTCCTTTGAGTTTCATTCTTGCGAACGTACTGAGCGGAGTACTTATTGCGTTAACTGCAGCACTGAACTTTGACATCCAACACTTAGTACTCATCGTTTACGGCGTGGACTGCTAGGGTATCTAATCCTATTTGCTCCCCGCTTTCGGGACTGAGCGTCAGTTGCGGGCCAGATCGTCGCCTTCGCCACTGGTGTTCCTCCATATATCTACGCATTTCACCGCTACACGGAATTCCACGATCCTCTCCTGCACTCTAGCTGCCTGGTTTCTATGGCTTGCGAAGTTAAGCTTCAGGCTTTCACCACAGACCCTTGCTGCCGCCTGCTCCTCTTTACGCCCAATAATTCCGGATAGCAGCATACCTACGTATTACCGCGGCTGCTGGCACGTAGTTATGCGTGGCTAATAAAGTACCTCCTCGGCTACCTGCATTTCCTGTAGCCGCCGTTCTTCCTTTATAACCAAAGTTTACAATCGAAAACCTTCTTCCTTCACGCGGCGTTGTCGGTCAGGTTTCCCCATTGCCGAAAATTCCCCTACTGCTTGCTCCCGTAGG
+
55+,.*&.*&,'%-5/46+.+*+)+),//,-22986545,:5+*540:10082772)*-/33-6*/.635&+57:01,0+)-.*%))-'/--,44.012/256888511352964&0010-.*('-,-)+0.*)%)&)%'%#$##$##%$%$'')(%$+'$%%&&&'$#)())*+'$%$%),)+/8347;:96714++4---.2.8*,.5421245;;9629/,(,,%*..0.),0-'+777//14*+/,-+/))*012:6/.03435+69))559;:8,9++%(-,01*322300266142442**)-56,,3-./1.*(&(*--10///2,../1)1+()-)++656236/12;7574830.'-(.-25.130/%),,0011,,))&&$-)2,**)06-394+)%')772446,*+((*.-776510+.30-.494;812-2)++3168370.22/1980-/64;99;4*..,4')+8/-*3/428--1,+-/.4478./7,-,1,-)),*%''*-*2.923/76,+/6<9819;62:1213:82501)()).*.'))))--*///1311//,.38342/12061.190-.3562,1..,*/)&('%(,,26728<3,./5.0168661%*)'03411155-,235+,+60)+,,462&+),-,+:222467138;;3721,*',,/---::9474'*)*,429;88674124<:7455,.-0,567-54658<;868;999+*(('&((1*51,-03121-.,0/135*/002+/012:;89;4;6204608,1,&)''++1.0*&&'--(-008:91..8/544682()*)+3-3--5:,+0-.1-0.81+.336---./355505258.$,&&)(+,.7--1/.(,3-2:130:00./3-1,)+-,/.3.,'')(&&$%&)/,,2*','*.)+&'*2621&.*''((375-754.//2139<64.'$((+'34.)-*+%'()'(5/(+-84,),00/124:43::98<8011.//-.2/*+-1--,)13+8*1::/(/7/03,-52323634)'(2,,*(''*,1;--:..(
@b6128230-8983-4510-9c6f-cfe6ff86691a ch=311 read=86551 start_time=2019-12-13T10:04:25Z barcode=BC01 runid=2c9cf7bc05858273f10e7d7ec552fc0bd742dc3e
CTCCTACGGGAGGCAGCAGTGGGAATATTGCACAATGGGGAAACCCTGATGCAGCAACGCCGCGTGAGTGATGAGGTTTTCAGATCGTAAGCTCTGTCTTTGGGAAGATAATGACGGTACCCAAGGAGAGGAAGCCGCAACTATTCGTGCCAGCAGCCGCGGTAATACGTAGGTGAGCGTTATCGGATTTACTGGGCGTAAAGGGCGTAGGCGGATGATTAAGTGGGATGTAGAAATACCGGGGCTCCCAACTTGGGTGCTGCATTTCCAAACTGGTTATCCTAGAGTGCAGGAGAGGAGAGTGGAATTCTAGCTGGCGGTGAAATGCGTAGAGATTAGGAGAGAACACCAGTGGCGAAGGCGACTCTGGACTGTAAGCGGCGCTGGAGGCTCCCGGCGTGGGAGCAAACAGGATTAGATACACGGTAGTCCCACGCCGTAAACGATGAATACTAGGTGTAGGGGGGGTTTCCAACACCTCCGTGCCGCCGCTTAACGCATTAAGTATTCCGCCTGGGAATTACGGTCGCAGATTAAAACTCAAAAGGTGGCGGGACCCGCACAGAGTAGCGTATTGGACGCTCAAAGGAAGCAACGCAGAAGAACCTTACCTACCTTGACATCCCTTGCATTACTCTTAATTAAATCCCTCGGGGACAAAGGTGACAGGTGGTGCATGGTTATCGTCAGCTCGTGTGGTGGATGATTCGTCCCGCAACGGAAGCGCAGCCCGCTTAATCATTAGTTACTGCCATTAAGTTGGGATCTGAGACTGCCACAGGTTGTAACCAGGAGGAAGGTGGGGATGACGTCAAATCATCATGCCCCTTATGTGTAGGGGCTACACACGTGCTACAATGGCTGGTACAGAAGTGCACCGTGAGGTGGAGCCAAACTTTAAAACCAGTCTCAGTTCGGATTGTAGGCTGAAACTCGCCTACATGACTGGAGTTACATAATCGCGAATCAGAGATGTCGCAGTGAATACGTTCCGGGTCTTGTACACCGCCGTCACACAAAGCGAGAGTTGGCATACCCGAAGTCCGTGGGCTAACCGCAGGAGGCAGCGGCGGAGGTAAGTCGGTGCAGGGTGAAGTCGTAACAGGTATTAACCGG
+
+,12..1*9.+//-,///2716,)+,/510.-/03234/&*../5'(+,01.,,--3.-/80/142--,+,.()(2(;:8.&1261%))'(),65686278,32),),,&''*,/(67.90)*(/))&%(&)))44(-)(-)'(()(-)./,+)))//**++-4--%.,.+.1,+'((24;303(2&.-('/14;9:88762+0/32114901-.,/-//+((*-::98..+(*25,&-%)-/+))++)++,-3.5466840/-/8.,+0874540+70,6'&&)()'1/..)(*)./()&('01415.3**(&&'2*0623067//37.2/((*/-*-2.''&,*,33712279700-+0.131.,*+1-532+'%'(*''&)+**%,,().-('&&%'&3/++05<.5-40.700./-)+%*%+('),24+%/.28135:71/(*+,9522/*.1100%314592+2817(1(--3758804794662$%(%*'*')*0.5*,,,07-4+-/.-0-,&+&&*.879*/+)'.'-2;216613-(+&--,*'61*/3,((*,+%'$%$'&&0(.+/,%&(+.222*%'')%-.)0/0'&)()-5/.--*--*)(&****-.1/4))3---42),**-))%'#%''&.5-(4&)05/-1-/(,++*.'(+3-).(,,)),)(&()///+,.+'&&'''&%',))(&/2,(-0()'..-0&($%%%$)(&12.%'.),)))%-'&&,'%)1/25,-++$+(+-)%&'&%&%,//1-)%%'&*(2*)&(%+()0-)/.1**)'*361/24899897;9573-/%('44-*03-2000***/+)*411,,&(+23754/6//8;:82,)+,.%&&%%%&#*+./0*.-,-/((*-+..+-1,.8;0/4//1779./268)2)1/-.46576+/2.*-)(-+/,,-,*)*-0-,+09,+('&%(+1,,--'1)))%)537647%010185795556-&575.7*()(*02:445)+-..,+*-)%((*&%&',*.*),,+9.(&&+),+14&,2333:49,-(*&%()*++++/+.6+1+++%)&'))*&%$.3210-0)*+0678+4*/+(('4*9969
@1ab28a5b-c8de-44ba-8f7a-70313eee127d ch=382 read=99938 start_time=2019-12-13T10:04:23Z barcode=BC01 runid=2c9cf7bc05858273f10e7d7ec552fc0bd742dc3e
CTCCTACAGGAGGCAGCAGTAGAATTTTCGGCAATGGAAACCCTGACCGAGCAACGCCGCGTGAAGGAAGAAGGTTTTCGGATTGTAAACTGTTATAAAGGAAGAACAGCGGCTACAGGAAATAGTAGCAGCCAGTGACGAATACTTTATTAGAAAGCCACGGCTAACTGTGCCAGCAGCCGCGGTAGCGTAGGTGTAAGCGTTATCAGGTGTGGGCGTAAAGAGGGCAGGCGGCAGCAAGGGTCTGTGGTGAAAGCCTGAAGCAACTTCAGTAAGCCATAGAAACCAGGCAATAGAGTGCAGGGAGAGGATCGTAGATTCCATGTGTAGCGGTGAAATGCGTAGATATATGGAGGAACACCAGTGGCGAAGGCGACGATCTGGCCTGCAACTGACGCTCCAGTCAGCGTGGGGAGCAAATAAGTTAGATACCCTAGTAATGATCCACGCCGTAAACGATGAGTACTAAGTGTTGGATGTCAAGTTCAGTGCTGCAGTTAACGCCAATGATACTCCCGCCTGGAGTATTACGTTCGCAGAATAACGAAACTCAAAGGAATTGGCAGGGGCCCGCACAAGCGGTGGAGCATGGTTTAATTGAAGCAACGCGAAGAACCTTACCAGTCTTGACATACTCATAAAGGCTCAGAGATGGAGAGATGGCTATATGAAGGATACAGGTGGTGCATGGTTGTCGTCAGCTCGTGTCGTGAGATGTTGGGTTAAGTCCGCAACGAGCACCAGCCTTATCGTTAGTTACCATCATTAAGTTGGGGACTCTGGCAGAGACTGCAGTGACAAGCTGGAGGGAAGGCGGGGATGACGTCAAATCATCATGCCCCTTATGACCTGGGCTACACGTGCTACAATGGATGGTGCAGAGGAAGCGAAGCCGCGAAATTGAAGCAAAACCCATAAACCATTCTGCAGTTCGGATTGTAGTCTGCAACTCGACTACATGAAGTTGGAGATGTAGTAATCGCGAATCAGCATGTCGCGTGAATACGTTCTCGGGCCTTGTACACACCGCCCGTCACACCACGAGAGTTGAAATGCTTGCAGAAGCCGGTGGCCTAACCGCAAGGAAAGGCTGTCTAGGTGGGATTGATGATTGGGGTGAAGTCGTAACAAGGTAACCGG
+
//20,07-6.*/.,&,,,/21*,),79435;9291*&.0,0:0--/32./.-0110340/00/(0&+).'+.+/063,//1,-7.44;7552060/08-+)'($*+.,.-%/,-+-'*))-/,+-/(''%)+2+../..-''*+**0)(-*+(.31,/3--121267.,&'(,2/0201370-(+)&'*',(*'*'&(/,-.143-0+0.6,4,4312014-('--(()/3258+(**+*1943+%&))+0++4223:4,/)'(),*+1.22478(2,)*&&/5/13257.),(,+/0245+,*+(++06.1553,&*-,9:24244241,0.-.3:9000920..0,1.456,+,*/398:334-41.-5+0-,-.5563--.4288:9:766..-..2(*.02**+///16('()7:74/)*-.-,88559''(+,*(*)*+2-(*+-532+..*+-/)*&+%)(+11598<9;9;38465/2:95..+*)),,018./-(+'+),)(.,0*-2**483/*&&)*,1.005410.2(*2/,&&$%-(+-314..,*,//1&2(/25//6*,..00546.659911)(*.+57:0*5*),2-02-613+*+(*53302.06+/2556.0///-4334168+3/./;-,,-/55,((&%0/.62210')./3+,+./922321332369-94:344979000,+++,20/63669;9995&30758*,0.)-.-5)&)&'+)+$3.*1/211521/04.0957772932-01*05+'++-3.41*($&-,/22$)-,/27.-.,/1+./++--72(442+&,-019:5:6./.4442*1/5,-10-//386--+./--)+(*.0,+,,1/3:7837786,1*.-),()').)-/,-*+'&)('1+%)5;</474-*2::37649,)&'(..8.//*+0)+&%2646//+--13*35345613)*+:-2,.*+$(%')00014740:0/'((&*)6566./,*,))+,+6111)+0/0/1'.(/-.-19429/+-.+,,21****%'',3+)**''('%%*$%*(',818+3*2)).:39154.)+,-$)(((0211/*110971/.*+()&(,,,2/*,+,,,.-212*10)/1277076
@d83eb02a-dc6e-48cb-9b9d-db876f1703f4 ch=255 read=125545 start_time=2019-12-13T10:04:04Z barcode=BC01 runid=2c9cf7bc05858273f10e7d7ec552fc0bd742dc3e
CTCCTACGGGAGGCAGCAGTAGGGAATTTTTTTTTCGGCAATGAAACCCTGGCCGAGCAACCGCGTGAAGGAAGAAGGTTCAGTTGTAAACTTCTGCGCAAAGGAAAACAGCGGCTACGGGGAAATGGTAGCCGAGTGACAATACTGTTAAGCCACGGCTAACTACATTATAGCCCTTGCCCGGTAATACGTAGGTGGCAAGCGTTATCCGGAATTGGGCGTAAAAGAGGGCAGGCGGCAGCAAAGGGTCATGGTGAAAGCCTGGGAAGCAACTGGTAAATACATAGAAACCAGGCAGCTAGGTGCAGAGGAGGATCGTGGAATTCCATGTGTAGCGGTGGAAATGCGTAGATATGTGGAGAACACCAGTGGCGGCCTGCAATGACGCTCCAGTCCCAGCGTGGGGAGCAAATGGGATGGGCAGTAGTCCAAACCGTAAAACGATGGAATTACTAAGTGTTGGATGTCAAGTTCCAGTGCTGCAGTTAACGCAATAAGTACTCCGCCTGGTGAGTACGTTCCGTGAAACTCCGAGGAATTGACGAGGGCCCGCACAAGCGGTGGGGCATGTGGTTAATTCGAGGCAACGCGAAGAACCTTACCAGGTCTTAGCCTTCTCAGGCTCCGAAGTTGGAGATACTGGCTATATGAAGTTAGGTGGTGCATGGTTGTCGTCGAGGCTCGTGTCGTGAGGATGTTGGGTTAAGTCACAACGAGCGCAACCCTTTATCGTTAGTTACGCCATTAAGTTGGGACTCTGGCGAGACTGATGACAAGCTGGAGGAGAAGGCGGATGACGCAAATCATCGCTGCCTTATGACCTGGGCTGCACACGTGCTACAATGGATGGTGCAGAGGAAGCCCAGAAGCCGCGAGGGAGTGACAAAACCCATAAAACCATTCTCTTTCTCGGTTGGTTATGATCTGCGCAACTCGACTACATGAAGTTGGAGATCATATTTAATCGCGAACCAGCATGTCGCAGTGGAGAATACGTTCTCGGGCCTTATACACACCGCCCGTCACGCCACGAGAGTTGATAACACCCAGAGGCCGGTGGCCTAACCGCAGGAAAGGGCTATCAGGTGGGATTGATGATTGGGGTGAAGTCGATAACAAGGTAACCGG
+
,.030374;402401,1,/20,+)*)09;;;376,2)6//610(),)+'(+*16362*+'*+1223'),*,,*(-+))*2'%*(3'*).**,+))'(')).)(/).(&((-,)1/0-1+32,(//+,,*++./))*)*&+'(,*.0'),)/%')(*./,-091303*0*'&&%-.')(%&'&&*1/900018*+,+/..78*--2521-)0-/+3+'))&*,.82+''***))(/)*.*$++26(24'(&$&*-*'*10-0644,%(&%&)&&&&'*28(%$'*0/--1-///59,**))(+((&))(&(0%)*)*1/92+1*5+5,00..-(&,*&'&&((+.'&'&&.58:2/*((+()())).+0)3&&$%%-+6551,'--1000,)+,-:,%(%&'0(,++&,-1;,,040),%&$&$'(%1.4)((,*&%($,42++*--''%)'(*45314506,.+/162.0(+.-)-/28:9::009/6-5/1-/...01//.07,-2/*('&'%'(+*/.+0*+)+0)++1&''('(+1.220*%23,/0(&--)-)&'+3447/-/.2+&')/-+-9970*2304-524,.''*11.2-*2-(*%*&(&&'.&+'')(&))''-&%$&'%2*.(&(($%&,,/0160101''+*%-//08799::89/:+++-.**)&&+,90515764.*(-23667'+1-916/44*--*,'&+-647/77+)+-)--*08.,+2/1((+*-538+6,(/7-.1..&))'&0()(&%0015462456,++(&''$&&(')(./0,'(').,-,-*$%("%&'+*122591-.+'($(('%')*363043813:6680233//(,+)&&(-'(%,((/6((('(,+$&%'*(+59749--1166/)&/30,,(*'.+44/./..))($'%'046241403111547//0++)*'*4:63+%')*%'$$(%*,,0,.//500,-,)+(+)13%-/('-$,-/3879:7-,&4-74+1*,(,*--3;25;4144/2.16'(((+((0-(*-020+-0+%&-')+(*(,291,)2+0),.*,,.2'/0321(..*(*'(/5241//..+4+4,/(''0-+,)&%&)2/36+1/2,,'))
@49b3c4ff-aa0f-4fb6-bf8c-225b86d3bfd6 ch=375 read=190554 start_time=2019-12-13T10:03:58Z barcode=BC01 runid=2c9cf7bc05858273f10e7d7ec552fc0bd742dc3e
CTCCTACGGGGAGGCAGCAGTGGGAATATTGCACAATGGGCGCAAGCCTGATGATGCAGCCATGCCGCGTGTATGAAGAAGGCCTTCAGCGGGTTGTAAAATTACTTTCAGCGGAGGAAGAGTAAAGTTAATACCTTTGCTCATTGACGTTACCGCAGAAGAAGCACCGGCTAACTCCCGTGCCAGCAGCCGCGGTAATACGGAGGTGCAAGCGTTAATCCGGGGTACTGGGCGTAAAGCGCGCACGCAGGCAGTTTGTTAAGTCAGATGTGAAATCCCGGGCTCAACCTGGGAGACTGCATCTGATACTGGCAAGCGGAGTCTCGTAGAGGGTGCAATTCCAGGTGTAGCGGTGAAATGCGTAGAGATCTGGAGAGGAATACCGAGTGGCGAAAGCGGCCCCTGGACGAAGACTTGACGTAAGGTGCGAAAGCGTGGGAGCAAGTTAGATACCCTGGCGATCCACGCCGTAAACGATATCGACTTAGGTTGTGCCTTGAGGCGTGGCTTCAGGAGCTAACGTTAAGATCGACCGCCTGGAGTACGGCCGCAAGGTTAAAACTCAAATGAATTGACAGGGGCGCACAAGCGGTGGAGCATGTGGTTTAATTCGATGCAACACGAAGAACCTTACCTGGTCTTGACATCCACGGAAGTTTTCAGAGATGAGAATGTGCCTTCGGAACCGTAGGGCAAGGTGCTGCATGGCTGTCGTCAGCTCGTGTTGTGAAATGTTGGGTTAAGTCCCGCAACGAGCGCAACCCTTATCCTTGCCAGCAGTCCGGCCGGGAACTCAAAGGAGACTGCCAGTGATAAACTGGAGGAAGGTGGGGATGACGTCAAGTCATCATGGCCCACTTGACCAGGGCTACCACGTGCTACAATGGCGCATACAAAGAGAAGCGACCTCGCGAGCAAGCGGACCTCATAAAGTGCGTCGTAGTCGGATTGGAGTCTGCAGCTCGACTCCATGAAGTCGGAATCGCTAGTAATCGTGGATCAGAATGCCACGGTGAATACGTTCCCGGAGCGTACACACCGCCCGTCACACCATGGGAGTGGGTTGCAAAAGTAGGTAGCTTAACCTTCGGAGGCGCTTACCGCTGCGGTTGGAGATTAAGCAGGTAACCGG
+
+,/)*25',32%*.(768545297(4--920--//:52-565787.5993//,,-*,-(+.-,(1/0389664410-))*(0/7420$,(-673:.117+**,)+37./)/-/-)**,)(%&*-:5-0///./06193-.53134124+8+(5,)+,+/,&+(&(&*)&'($.),,-,)+999;52+))/-'+(+-40-.2+/131-0113684151501(+,)%()/-,+,*.0.3+,---&+&+*.),.*',040&1+6-./7(*-006348.+4:/,6;90/*)/**'*&&'*./120/:1**+*)$%)032-.-,&%%%./532)''&%+'$'-*0/'(232226637;:7-40*&&)+311./00,/4/)%+*)0-+62)%'(-&$$)*''1,5,7/-)-125+**')+)'))+*%('0)0-0+,2,)*0.%1()&*82,-2(-&%&).'$'+,**--7.014;9:9;6-.//'34/1.6..0519,1/52)2/+-3*.;7:4425%./+-.0*+)*+43*((12*&27,.2**+*$&(//37,,,43,3153;;7233-49./09170(6).17.1%($((/*--6/1+(***.,-/04;97:8<70/1124%/,../3/073.02-1:89:96520127871*+.4,6--8<6.,,))),,,(*2.,5043.1.*2*8/758.0+(((*+20331/1//+,+)).0(0/,--.546/8.-)*+,/+*29*1+1246-1,/+*,7:5++)))13269.46335,/-'-,+*))+,-22*47079289::7<.+-&*&/0461-..+/.1-*0/00-2,./+4/.7963767737886./12;9/0,*22+#&&%)*.8,600+--*)%)&+-021013318667766669)()&))()6634.6&,)*)',8.23846799()58++(*-1244755/5(.'4+0+++,*(',+%++,&)+56:22-5-,,7+*-/2342/-')*.,.2:;:997-,*+*-/8,.*.--0;97804-%%%'(%$%$''1/1/39-78-,1211020#*%**'((./+.9156;/'&'$'%)(())(4-0//4100(-..6647015%&*#&&$&%%%%'#($$#$%%&+,08720.
@a2cac83c-c562-4d9b-af16-c573ad824cf7 ch=98 read=135630 start_time=2019-12-13T10:03:57Z barcode=BC01 runid=2c9cf7bc05858273f10e7d7ec552fc0bd742dc3e
CCGGTTACCTTATTTTGACTTGCACCCCGAGTCAGCCCAAGATCACAAAGTGGTAAAGCGCCCTCCCGAAAGGGTTAAGCTACTCGCCCTTTTTACCAGCCACTCCCATGGTGTGACGGGCGAGGTGTGTACAAGGCCCGGGAACGCGTGATTCACCGTCAGCGTTCTGATCCCCACTGGCGATTCCGACTTCATGGAGTCAGTTGCAGACTCCAATCGGACTACGACGCACTTTACTGAGGTCCGCTTGCTCTCGCGAGTCGCTTCTCTTTGTAATGCGCCATTGTAGCACGTGTGTAGCCCTGTGGTCGTAAAGGGCCATGATGACTCCGAGCGTCATCCCACCTTCCTCCAGTTTATCACTGGCAGTCTCCTTTGAGTTCCAGCCGGACCGCTGGCAACAAAGTTTGAGTTGCGCTCGTTGCGGGACCAACCAACATTTCACAACACGAGCTGAGCGAGCAATATACGGCACCATATCTCCCGGTTGAAAGGCCTGTAATCCATCTCTGGGAAAGTTCTGGATGTCAAGACCAGGTAAGGTTCTTCGCGTTGCATCGGGAATTAAACCACATGCTCCACCGCTTGTGCGGGCCCCGTCAATTCATTTGAGTTTTAACCTTGCGGGCAACCTCCCCAGGCGAGTCGACTTAACGCGTTAGCTCCAGGAAAATACCGCCTCAGGGGCACAACCTCAAGAATTGACATCGTTTGGCGTGGACTACCAGGGTATCTAATCCTGTGCTCCCGCACCTGAGCGTCAGTCTTCGTCAGGGGCCGCCTTCGCCACCGGTATTCCTCCAGATCTCTACGCATTTCACCGCTACCTGAATTCTACCTTCTACGAGACTCAAGCTTGCCCGGTATCGGGTAGTTCCCAGGTTGAGCCCAGGAGTTTTCACATCTGACTTAACAAACCGCCACCGTGCGCTTTTACGCCCAGTAATTCCGATTAGCACCTCCGTATTACCGCGGCTGCTGGCACAGGTTAGCCAATTCTTCTGCAGGTAGCGATCAATGAGCAAAGGTATTAACTTCTCCCTTCCTCCCCGCTGAAAGTACTTTACAACCCGAAGGCCTTCTTCATACACGCGTATGGCTGCATCAGGCTTGCGCCATTGTGCAATATTCCCACTGCTGCTCCCGTAGG
+
40%,01,1858(2*&&()-/,#(&134*'()&&&$&-)*+')(''),)+((+0-+.+(*+//6,56,*--*'*-/547,.,)('('+)((000(','*%+(')+06.)+,(*((+132:9/.$)/)()()).../3-2,+56.5*()(*'*/40./2)+%%''%/25122-0/+)%')&'&+46;631-/090000.)')-%++8561444/5)5+6:2746/0286826,'/,($,,.-.000,))-()*/214')+())0*/16+..-591.-)+-/49<929//+-+)*&*'*)-,,.82/.'&(23///4).1+4+&*),,+*(&'$'&(,669::072+-38832,--,/298000)1/442*/12//)'*+)(10.0'&(3/4:86:6551.,,*'/-&()($$#*,.),+/0;88:23.6(((&-+-**/0318+*%%,+,,1&&,.*&%*+,(,-/3,+)'(,,*(,-%''/.+,))'))'),2+/.5'%%$)0*,2238*(%%''*)-*04+-0/,715554589:01.+--*.28.-00.4/3667668(+'',+.4:329/20555338/14+,-++)(+)4.395-,038:8<804:622,42/)*,,-,-,,-&%+(&++,-29.,/430*())(*6/4/3-.-,-('(,..0&.-.2*'$&'().522''-/))&*,-1521.($,)+,//4257657*-)(*.28424268173-/./556;031.,($*&)'&&-+56101,/4765698887./5*970)37238.5757/%.(*/557;64/,,++,/.1-)'**-07<;5479-.,*,.'*('0*44,55'*74'4)&/,156('&')(&34,)00137-7/,)/290:.+*,),,%03+%$-+%'*44+1.0235554.5.8.-/+&+6)('%.,(.-..(+(%%(+-57../34758-1-,3)*%'%+)+/4152653380+*3/4.*)**''*&/4562309&')+&*0.003+2---&.+%(*596658879)-%.(')++()+()+6,+/,-.,572*162,2*'*.0098.13)3.,()1,2.8583464230.(,('&(%%&+//2334428:647'12583+0+(%'(5*+,0451(1/,)&%()4:),/,/(
@f4bb063b-d4d8-48a6-9501-ebe8f8b8c006 ch=204 read=83141 start_time=2019-12-13T10:03:40Z barcode=BC01 runid=2c9cf7bc05858273f10e7d7ec552fc0bd742dc3e
CCGGTTACCTTGTTACGGCTTCACCCCAGTCACGAACCCCGCCGTGGTAAGCGCCCACTCCTTGCGGTTGGGCTACCTACTTCTGGCGAGACCACGCTCCCCATGGTGTGACGGGCGGTGGTAATGCAAGACCAGGAACGTATTCACCGCGGCATGCTGCTGATCCGCGATTACTAGCGATTCCGACTTCACGCAGTCGGTTTGCAGACTGCGATCCGGACCACGACTGGTTTATGGGATTAGCTCCCCCTCGCGGGTTGGCAACCCTCTGTACCAACCATTGTATGACGTGTGTAGCCCCACTATAAGGGCCATGAGGACTTGACGTCATCCCCACCTTCCTCCGGTTTGTCACCGGCAGTCTCGTGGAGTGCTCAACTGAATGTAGCAACTAATGACAAGGGTTGCGCTTCGTTGCGGGACTTAATAACATCTCACGACACGAGCTGACGACAGCCATGCAGCACCTGTGTGCAGGTCCTCTTTCGAGCACGAATCCATCTCTGGAAACTTCCTGCCATGTCAAAAGGTGGGTAAGGTTTTCGCGTTGCATCGAATTAAACCACATCATCCACCGCTTGTGCGGGTCCCCGTCAATTCCTTTGAGTTCAACGCGGCCCGTACTCCCCCAGGCGGTCAACTTCACGCGATTAGCTTCGTTACTGAAAACTAATTCCCAACAACCAGTTGACATCGTTTAGGGCGTGGACTACCAGAATTATCTAATCCCTGTTTGCTCCCCACGCTTTCGTGCATGAGCGTCGAGTACACAGGTCAGGGGATTGCGCCATCGGTGTTCCTCCGCATATCTACGCATTTCACTGCTACACGCCCGGAATTTATCCCCTCTACCGTACTCTAGCCATGCTGCAGTCACAAATGCAGTTCCCAGGTTGAGCCAGGGATTTCACATCTGTCTTACATAACCGCCTGCGCACGCTTTACGCCCAGTAATTCCGATTAACGCTCTTACTACGTATTACCGCGGCTGCTGGCACGTGGTTAGCCGGTGCTTATTCTTACGGTACCGTCATGGGCCCCCTGTATTAAGAAGAGGCTTTTTCGTTCCGTACAAAGGCAGTTTACAACCCGAAGGCCTTCATCCTGCACGCGGCGACTGCTGGATCAGGCTTTCGCCCATTGTCAAAATTCCCCACTGCTGCCTCCCGTAG
+
31357:02223029021///9168,+')&02*,.24/..++59678:7/+()*//1&&(60.8-32:.8%1774220,'/..6(-,)&'/16/'+)0/0471,.-3.--012(8:967/*(+(&(%2+*'-2-&/)48449630.$%%&(*60003*)&'*,,12+.0:061..1++,.*//1//01653&,'*--/0..06(,0.1032/945.6,6,46.*,-+.(**/,'$(-93.020/02/6:8/+2//,3+1.)'&+*.52+-00285/1%3-'+*)+/,1&-*)*-232/237,*-***++.298;985420,())*,734792,4:0*2:;<:9674/61:312442804//,/753(0''%)*+575/80008;50*+&,064/4/..31/+-2+/4/.&(4+2124163;04/6+2)&+,+*+.22),/./01012.466674988:<8;89431+/5/..-,/3408/.0,+.62001/128*)41.4-/18998+00('-017.01-,,,42685,-3077**)&4)5;;5379/54/0145,&(,*1<764...-13316124&#$%',.1.65*158,-/029335*-/30208/2((***&(..+,,++*++,-*+3-5(0+9*3+.725653/&8(.,2177,9-,-:0..5405666409-/,+285:0,4+)(0/04542*'-/+.-838/67678,-%$)**,202,+;0)+55<://./89+%)**-84.1955323745898'&''**,)-)2,60+,,)&3)'*&(/:765;79;;;95874669992,'--245;864687641.&-+-((,-0-4-))*/73/036477&6'*-20.-.,(%#''),,,-.((*7-1.0000703+,,.,.+)1..%,+,$52++.223999809/--1.214128;623210530523/3238-,*1/33:49788;6:6551,(%$&((0(0)-6)+32228445408-,)+.4--10//86470.+2-,4:.6--,175152127./3650:31/'(-,4-2''2+)&(+/,6::2/57913/24756)-/+)56;2./10,(*(*-,-173:2348<7/.-.-4/,*&&&-2468:442&,1,-42/--90-*7-,-)859495;;6.13559661+1:1+276
@80561679-1807-4b11-9342-fd1cd920999e ch=340 read=84051 start_time=2019-12-13T10:03:37Z barcode=BC01 runid=2c9cf7bc05858273f10e7d7ec552fc0bd742dc3e
CTCTACGGGGAGGCAACAAAGATATTGCACAATGGAAACCCTGATGCAGCAACGCCGCGTGGTGATGGGGTTTTCGGATCGTAAAGCTCTGTCTTTGGGAAGATAATGACGGTACCCAAGGAGGAAGCCGACTAACGTGCCGGCAGCCGCGGTATTGTCATGTGAGCGTTATCCGGGTTACTGGGCGTAAAGGGAGCGTAGGCGGATGATGGAGTGGGATGTGAAATACCCGGGCTCAGCAGGTGCTGCGTTCCAAACTGGTTATCTAGGTGCAGGGGAGAGGAGAGTGGAATTCCTAGTGTGGTGAAATGCGTAGAGATAGGAAGAACACCAGTGGCAGAAAGAGCGACTCTCATCTGGACTGTAACGACGCTGAGCTCAGCGTGGGGAACAAACAAGGGTTCGTCCCTGGTAGTCCACGCCGTAAGCGATGAATACCACTAGGTGTGGGGTTTCAACACCTCCGTGCTGCCGCCGCTAACGCATTAAGTATTCCACCTGGGGAGTACGGTCGCAAGATTAAAACTCAAAAGGAATTGACGGGGACCCACACAAGTAGCGGAGCATGTGGTTTTGATTCGAAGCAACGCGAAGAACCTTACCGCCATATGACATCCTGCATTACTTTCTTAATCGAGGAAATCCCTTCGGGGACAAGGTGACAGGTGGTGCATGAAAGTTTGTCGTCAGCTCGTGTCGTGAAGATGTTGTTGGGTTAAGTCCGCAACGAGCGCAACCCTTGTCGTTAGTTACTACCATTAAGTTGAGGACTCTGGGCAGAGACTGCCTGGGTTAACCAGGAGAGGAAGGTGGACGTCCGAAATCATCATGCCTTATGTGTGGGGCTACACGATATAAGCTGGGTACAGAGAGATGCAATACCGTGGTGGAGCCAAACTTTAAAACCAGTCTCAGTTCAGTTGTAGGGCTGGAAACTCGCCTACATGAAGCTGGGACACTAGTAATCGCGAATCAGAATGTCGCGGTGAATACGTTCCCGGGTCTTGTACACACCGCCCGTCACACCGCTGAGAGTTGGCAATACCCGAA
+
)),()+-77(%)(''$$&)&'&++00.-+00931+(,)-6)++01%2&&),61138)()&+*()*,,&*/,2..,,84651303-,.0898868<<6;...3421213,,-/+*.1*-//-*+-,-(,-)%*'(),&'-89'032*44.-(%-%*(%()#*'$()1566622//-4%/&&((*(.+-.-74)2.(++3700356;-,+*,))&)+-46352-++*-((7()-16885../*23930,+%&)(')87244786630.,++/033+3/1'&(',0))))+2,6+8+6++-6+)'(*-./52--020.**''**1647,/50119355564(&)0*&(,/-/.,,()'0259:889,,3+*&%&&'(,++*,/1.1010++))+/05,,0',)*.31*--5++,3/-,0051237:8:70(*''*-59.-+($)&&+/,*-*-37.<922.-(+-+0/*)%&&+--&...44585464171,+.07;70'1705--)%&'(103./.07.(',&//.,)+.0:4)*,&'*)*+429<23-/-&))-+''(')-+.&)*110-//2:9)'(+40,3+)+6.1+('.-',14202/+-%)+++)%'+,87-'%%(%1&%'1+1//1/0-0()&&())+,911:6/8:4/54/02.126&-,-3:::922))+)&'10,-34690000015,./0312*+,8*5('1*+)/,0-&/-/,(*,&5+,//,11.02)'/*/1/7//.2810045815190-..,+,'')(()((+.&(&*-2557978;76:6;5:8730+''',-0//*%&+4,6)'(/*/032375'.)%)),..+&'*0110**()(*+-.(&'),79*+02/-,(()+-/.9-,+),,,-().+**7088.77;;/;:954399779+0597)1+7-,)2654-,%,+''8,05110555705,++.2*%$(/0+/.-(*,444283640.11022./-1467;945..2,3/+6665/9/,+,+.-2541:8/12,+%.-))(((('+,4.4/092/1:,*++
@e63aba31-1658-4aae-bdbb-911641da0bfe ch=223 read=177021 start_time=2019-12-13T10:03:37Z barcode=BC01 runid=2c9cf7bc05858273f10e7d7ec552fc0bd742dc3e
CTCCACGGGGAGGCAGCAGTAGGGAATTTTCGGCAATGGAAACCCTGACCGAACGCGCCGCGTGAAGGAGAAGGTTTTCGGATTGTAAACTTCTGTTATAAAGGGAACGGCTACGGGAAATGGTAGCCAGGTGGCGAATACTTTATTAAGCCGACTAACACGATTTCCAACAGCCGCGGTAATGCGTAGGTGGCAAGCGTTATCCGGAATTATTGGGCGTAAAGAGGCAGGCGGCAGCAAAGTGCAATGGTGAAGCCTGGGCTTAACTTCGGTAAGCCATAGAAACCAGGCAGCTGGAGTGCAGGAGAAGATCGTGGAATTCCATGTAGCGGTGAAATGCGTAGATATATGGAGGAACACCAGTGGCGAGCGACGATCTGGCCTGCAACTGACGCCAGTCCAGCGTGGGAGCAAATGGGATTAGATACCCTGAAGGCGGTGCGCATGTAAACGGTAGGTACTAAGTGTTGGATGTCAAAAGTTCAGTGCTGCAGTTAACGCAATAAATTACTCTCCGCCTGGAAGTAGTACGTTCGCAAGAATGAAACTCAAAGGAATTGACGGGGGGGGGCTGCAAGCGGTGGAGCATAGTTTAATTCAGAAACAGCGAGAACCTTACAAGTCTTGACATACTCATAAAGGCTCCAGAGATGGAGAGAGATAGCTATATGAGATACGGGTGGTGCATGGTTACGTCGTCAGCTCGTGTCGTGAGATGTTGGGTTAAGTCCACAACAGGCGCAACCCTTATCGTTAGTTACCATCATTAAGTTGGGGACTCTGGCGAGACTGCCGGTAGCAAGCTGGAGGAAGGCGGGATGACGTCAAATCATCATTATGACCTACGTGCTACAATGGATTAGTGCAGAGGAAGCGAAGCCGCGAGGTGAAACAAACCCATAAAACCATTCTCAGTTCCGGTTAACAGTCTGCAACTCGACACATGAAGTTGAATCGCTAGTAATGCGAATCAGCATGGCGCGGTGAATACGTTCTCAGGCCTTGTACACACCGCCATCACGCCGAGTTATTAACACCAGAAGCGGTGGCCTAACCGCAAGGAAGGAGCTGGGTGGGATTGATGATTGGGGTGAAGTCGTAAAGGTAACCGG
+
.,.,'(&15-.00/606/6851/%-).8;9.6;:0<002-220660/1380/',&*+.515287-3.0+'&'+*596.8*.&4(&)&.(&'1(-+-70*,7+21,,0+(-*(--*&%')'*+&&''1+()++/0-&%$('*+1)'/1/)$%'&'&(3++)+&#*(&'')&,,/6447061+-(%)''),*-00,0/,/-174.6(.*,)1++3-/(*+3478+&$+(**486596-13*2+)*&#$&*,24./2(-1.-&'&)*5-0332&3.3/&3.562/0971;563-+*)('&&)/-0-5.-)&('+-/198+2+2,24,3-(&,-4:835;513466467765,158/2/+/,.29577591&&+,2:0...../4(,,/033//.++')-(,18)*,./337/+)1/694&(*&1-,+55.)(&&&('&%$(((*+&.(*(%.340-%,&&+.).22403.6/:0:;79897:/.0:623324478654531214,6,+0)+)%&')'+3(,4,-'(%'*)./-3673211,4**1240;8105'))&'(.-3-3301410/2-(%%%%(((),%1(4))(&+%//886:695'&),&')++')*/80./.),))))*(,,2434(.0.,/08.06230+*+,..136,,)')*-.,...22246878;99',*--5384454/5.'&$%'+,00/12369666,4../9;93:)676;62/0/'%'-+/%)''&*.429/)--.1141//.:0178;:-7-5)+0,*296.762,)*)(+,./2'1+/*)(&&-1*,136/-0-32:/163-978:8556;:35597&(#$'')+'%'))(),62427234/1/'/346.,).+(.)+%'-'+.772/,/++)72,.;7-:8025;;:/9869524230,3&-())($++895013545642*+))+,06..12+(+*+)*-)),*))'%$&**2-.0&*'*++9)//03;200/38744'501(%'$(&(%'$((%(&#'&'+*.3-,*(-'((0''%+*%&')&(-*/414''3;99442/+1*1*0$'%)$,(-)13(-,,..0/13158./.-.,-)$'*,*+,*2866/4
@e6535433-32f9-4395-b0c6-cdb5f660f841 ch=257 read=65985 start_time=2019-12-13T10:03:03Z barcode=BC01 runid=2c9cf7bc05858273f10e7d7ec552fc0bd742dc3e
CCGGTTACCTTGTGCGACTTCACCCCAGTCATGAATGTAAAGTGGTAAGCGCCCTCCCGAGTTAAGCTACCTACTTCTTTAGCCACTCCCATGGTGTGACCCGGGCGGTGTACAAGGCCAGGAACGTATTCACCGTGGCATTCTGATCCCGATTACTAGCGATTCCGACTTCATGGAGTCGAGTTGCAGACTCAATCCGGACTACATTGCCTTTATGAGGTCCGCTTGCTCTCGCGAGTCGCTTCTCTTTGTATGCGCCATTGTAGCGTGTGTAGCCCTGGTCATTAAGGGCCATGATGACTTGACGTCATCCCCACCTTCCTCAGTTTATCGCGTCTCTCCTTTGGTTCGGCCGGACCGCTGGCAACAAGGATAAAGAGGTTGCGCTCGTTGCGGGACTTAACCCAGCATTTCACAACACGAGCTGACGACAGCCGCAGCACCTGTCTCACGGTTCCAGGCGCATTCTCATCTCTGAAAACTTCCGTGGATGTCAAGAGACCAGGTAAGGTTAACAACGTTGCATCGAATTAAACCACATGCTCCACCGCTTGTGCGGGCCCCGTCAATTCATTTGAGTTTTTTTAACCTTGCGGCCCATTGCTCCCCAGGCGGTCGACTTAACGCGTTAGCTCCGGAAGCCACGCCTCAAGGGTACAACCTCAAAGTCGTGACATCGTTTACGGCGTGGACTACCGGGGTATCTAATCCTGTTGCTCCCCACGCTTTCGCACCTGAGCGTCAGTCTTCGTCAGGGGCCGCCTTCGCCACCGGTATTCCTCCAGATCTCTACGCATTTTCACCGCACCTGGAATTCTACCCTCACGGATAAACTTTGCCGGTATCAGATGCGGTAGGTTGAGCCAGGATTTACATCTGACTTAATAAACCGCCTGCGTGCGCCGCCCAGTAATTCCGTTAACGCTTGCACCCTCCGGCCATTACCGCGGCTGCTTGGCAGGTTAGCCGGTGCTTCTTCTGCGGGTAACGTCCAATGAGCAAAGGTATTAACTTTACTCCCTTCCTCCCCGCTGAAAGTGCTTTACAACCCGAAGGCCTTCTTCATACACGCGGCATGGCTGCATCAGGCTTGCGCCCATTTCTGTATTCCCCTGCCTCCCGTAGG
+
2+--2/*.)*,(-&*+),-4/1.65-*&./,/*'23)+.68+/4;87-')*/1,*,2,+*.,835,000452157+)1-'(&-1./05<6369;:97726,+'-22.845524411(37$--/1/%5),86454174500154322*4)%'//3-))()+,,80;;67;;<:8995+,,-/120;22,,,++0*:03'6-78210$''%''(.,+-1-,215/,(+'&'/034((*&')+,//.,-//88115631-/974832,21-,-022.--:,,1975$3'10(/5::67440/+*%%+/269/--.11-.063368*0)+,:9/(+(%&*'--*01086+-*//)1--252741.*,/.1.),))+:98;-*$))+/+-(-55-8+++2:62/../+0-*,(350;/,+.87712113442-/,,32.03(-*13/486655.-+,(58-2)$(60-.,,1,/3887753328:7/09085242340310)')+,8:227466-4.5$%%&&,--611-..,-/-3/;5:3,/$'')-35+,-(0+3/0082.2.40)%*+3:772&',)+,22239<0.55270801&-64('/+(,*554-)*1/-:5653/2020-+**-4/./0.-,+(+&*.*-,07601'-/-*-04803/,)2-+2.+&'),/675497.-/110:9;887-7,(0*(**3323:8610.59*-+487.'**+/9643647;./25747661557<:768%(5612:68;9<878;68:*74040--,2,--677955/312*696-/.01(*$*'%%*)&/+10'-3.'('*)+)+03,*6.*)35+)0+,-(/05.-&%*#')(1-0/81'+0&.0''(//1++-..4,4+',/+3342....+'&$'((,1('&'+--92/)(1/20-..8+,*+40,'-&(%%&.1.2;304.*)*()%&%$%*2--**.,*4+)*..89<5311*)+)-/)'(+)($++1487<*1).,/331(*90$,,78+6<976/:2,-77310***))*')',(',1/+,1.1360:67<7(()+(/.24;98.4.,.04221+/4338*0-37-%)*'%$%''12-62)''*((08*-4.-&
@fac8b3e5-1847-4966-9791-46405e7a6cae ch=462 read=80157 start_time=2019-12-13T10:02:54Z barcode=BC01 runid=2c9cf7bc05858273f10e7d7ec552fc0bd742dc3e
CTCGGGGCGCTTGATGGGAATATTGCACAATGGGCGCAAGCCTGATGCAACCATGCCGCGTGTGAAGAGGCGCGGGTTCACTTTCAGCGGGGAGGAAGGAGTTAATACCTTTGCTCGTGGCGATTACCACCAGAAGAAGCACCGGCTAACTCCGTGCCAGCAGCGCGGTAATACGGAAGTGCAAGCGTTAATCGGAATTACTGGGCGTAAAGCGCACGCAGGCGGTTTGTTAAGTCGGATGTGAAATCCCGGGCTCAGCTACAGAACTGCATCTGATACTGGCAAACGAGTCTCTGTGGGGGGGGTAGAATTCCAGGTGTAGCGGTGAAATGCGTGAAGATCTGGAGGAATACCGGTTGGCGAAGGCGGCCTGGACGAAGACTGACGCTCAGGTGCGAAAGCGTGGGAGCAAACGGGATTAGGAATGCCTAATTAGTCCACGCCGTAAACGATAATCGGCAGGTTGTGCCCTTGAGGCGTGGCTTCCGGAAGGAGCTAACGCGTTAAGTCGACCGCCTGGGAGTACGGCCGCAGGTTAAAACTCAAATGAATTGACGAGTTACACAGAAGCGGTGGGCATGTGGTTTAATTCGATGCAACGCGAAGAACCTTACCTGGTCTTGATACGGAAGTTTTCAGAGATGAATGTGCCTTCGGGAACCGTGAGACGGGTGCTGCATGGCTGTCGTCGCTCGTGTTGTGAAATGTTGGGTTAGATCACAGCAGGCGCAACCCTTATCCTTTGTTGCCAGCGGTCGGCCGGGAACTCAAAGGAGACTGCCAGTGATAAGCTGGAGGAAGGTGGGGATGACGTCAAGTCATCATGGCCCCTTACGACCAGGGCTACGATGCTACAATGGCGCATACAAGAAACGACCTCGCGAGCAAACGGACCTCATAAAGTGCGTCGTAGTCCCGGATTGGGTCTGCAACTCGACTCCATGAAGTCGGAATCGCTGAAATAATCGTGGATCAGAATGCCACGGTGAATACGTTCCCGGGCCTTGTACACACCGCCCGTCACACCATGGGAGTGGGTTGCAAAAAGAAGTAGGTAGCAACGCTCCGGAGGCGCTTACCACTTTTGGAGATTCATGACTGAAGTGCAGAAAATCGTAACAAGGTAACGG
+
'(.%(*))&%&$'$5186-6528.,++,.413:331255'4866+1&&('&'88699/.+*)%'*1*'*)(%')1$$$#%--7:3035'(//*,(-++)&&(0.0,--'',()0,,+/042)'',*,2',)**//*+-'((/.)////1-..62437;21.)'*+13:003.,.-+.'+,23361536-34/1'1,/01./,-3;:897;61232-.,/0490.6/74//228),7*()*++46;921+*08;631'&($&&(-)3,,....;83121249763/%*&$*)(*($().+)*)).)1/-,0.-0)'66530+0./2.)/0**10-'%&+(*113:5++,*+,%-,)%.'1,4*-+-,6.+32)+857.)'%('(.//4658-.7::9.3.*++1767,')+-;47+78.2/,-+',)&5,,.%.(),064-/26;:::6.--.0-++)(''%/0/5*+)1-&',+0687551/.1*5(/*(')'((+./4/00439620.+&'.,/12//)''%**..;96213*:/53286019::21.2/2./.*+$(''%'')+$)(&(1833,''&&%)-65<9386:94344562302.17*+425-6/0;8774.1+(&%&))020-.::.311-/0100*+78847363066.00455/.,,/&+77787430/..,3044630(((++(**/-//2.6../6202.4,,)//$-*'6&'20-10-492/1//2*+5--394496(5/338-..,/<:4856833),+'*)44381,-/./443'1291-*,+1.7348;,/867:899).+.148846/&'),&&&%')*18.,)))'()&'*.37563820/.+..4634+%'))()*,+*-0430*,2/',-0/5358465:).***.05026670()-/)/,)/4//$$&,)-.00//.28/0.3--,6-1,../'&&%&)'(,3./09936656,,02352.209633977855223.*-1,)*()+//*+),0(+12/132313:2341-+)(3795;14-850+&*+()'*.-.'/..+%$'*'1-&*-+7./**.0**))'&)'$(',1+,,**,+()(*'(%&%,.*)*-,((-&(*)*+234)5
@e460552b-238a-4747-a8dc-631d89788877 ch=159 read=110083 start_time=2019-12-13T10:02:54Z barcode=BC01 runid=2c9cf7bc05858273f10e7d7ec552fc0bd742dc3e
CCAGTTACCTTGTTACGACTTCACCCCAGTCATGAATCACAAAGTGGTAGCGCCACTCCCGAAGTTAAGCTACCTACTTCTTTTTTGCAACCCACTCCCATGAATGTGACGGGCAGTGTGTACAAGGCCCGGGAACGTATTCACCGTGGCATTCTGATCCACGATTACTAGCGATTCCGACTTCATGGAGTCGAGTTGCAGACTCAATCGGACTACGACGCACTTTATGAGGTCCGCTTGCTCTCATAGCGCTTCTCTTTGTATGCGCCATTGTAGCACGTGTGTAGCCCTGGTCGTAAGGGCCATGATGACGACCTCATCCCACCTTCCTCCAGTTTATCACTGGCAGTCTCCTTTGAGTTCCGGCGGATTCGCTGGCAACAAAGGATAAAGGGTTGCGCTCGTTGCGGGACTTAACCCAACATTTCACAACACGAGCTGACGGCAGCCATGCAGCACCACAATGTCTCACGGTTCCCGAAGGCATTTCTCATCTCTGAAAACTTCCGTGGATGTCAAGACCAGGTAAGGTTCTTCGCGTTGCATCAGATTAAACCACATGCTCCACCGCTTGTACGGGCCCCGTCAATTCATTTGAGTTTTAACCTTGCGGCCGTACTCCCCAGGCGGTCGACTTAACGTTAGCTCGGAAGCCACGCCTCAAGGGCACAACCTCAAGTCGACATCGTTTGCAGCGTGGACTACCAGAATTATCCTAATCCTGTTTGCTCCCCACGCTTTCGCACCTGAGCGTCAGTCTTCGTCCAGGGGCCGCCCACCGGTATTCCTCCAGATCTCTACGCATTTCACCGCTACGCCTGGAATTCTACCCCTACGAGACCCAAGCTTTGCCGGTATCAGATGCAGTTCCCAGGTTGAGCCCGGGGATTTCACATCTGACTTAACAAAACCGCCTGCCGTGCGCTTTGCCCACGCCCAGTAATTCCGATTAACGCACCCTCCGTATTACCGCGGCTGCTGGCACGGGTTAGCCGGTGCTTCTTCTGCGAGGGTAACGTCAATGAGCAAAAGGTATTAACTTTACTCCTTCACCCCGCTGAAAGTACTTTACAACCCGAAGGCCTTCTTCATACACGCGGCATGGCTGCATCGGGCTTGCGCCCATTGTGCCACCAGCTGCCTCCCTAGAG
+
8/(--2*./23-1.-,2188;;1::8/./18676'21/.044*())*/,())-2'*(,2,((%(,/*(').459,**+2-55.-3*)),(,.*)--3;7-240-*&$')1.887&8743+2*-576272(.4*0..-001<6334+0-1.04;9844/50(+,,12/11321./27/,)(,22:2862..0002-4-,-241203+7.2.:465336..'*%)(-5+--.0-+/2+-.90455251,((.(,,/,)-09:04564679<:1:/-,,,(+-233/)**206./7::533)058.:97442.+)$&(%(*603*+(2:8;8730()-/:0023-/.2130565882/44,)-1.*)''&-/*)&'(-+7.-55769(4,7474++313;79156552;,-,;66-1,.&,(&,51/68*+./13201,-360/-/552023716,0/.--2.%**./18675355;;8963/.4/21(24*+50.//0431288.-072:469<;;89326+.7;(45256,77<89;:8:.8+$),.;/,,./-;843.,-20514&&-0**,+(++//,6,:73*/25788644:0-,+2;;-280604./-814,3+,*.69,/15//90-,+*2.5.40321(114(5+6-.5/2279881/(*&&%'-725/5*6.45/'+)+020:8,.)23297:677,0)&*+&.()+/()398887.97,)...23-+01359-+*+(-&%%$577:635558987820*/9;-40(*(%&061966:08.-/.--265688798958<;77:;8::6735523(-)2/12/3/,(%%*++12030/,(+33)'26',1-.3/24667489<5;1/-4.5.)070,/376,.84.++,/3987517252086,16+00('*)&()(&'('&%,++).--5'(&',;9726/122-''$&&,3/1;955/5/.5:71500.+)6&4)$-)++,72228-5/+,:0::979895&-/1-00/.--/20134839:+*,6+3++(&')&$)*43*60*.05,'(*'),.*+11187--0,26.)-)/+877:786511//)..013..1/91118/..(24267045/<9-.2.-)(&&+-+%'%&(('/.)(,.%'
@3c1180ba-30d4-4673-a2f8-f6dfc8d2f0e7 ch=148 read=84467 start_time=2019-12-13T10:02:43Z barcode=BC01 runid=2c9cf7bc05858273f10e7d7ec552fc0bd742dc3e
CTCCTACGGGAGGCAGCAGTGGGAATATTGCACAATGGAAGCGCAAGCCTGATGTAGCCATGCCGCATTATTATGAAGGCCTTCGGGTTGTAAAAGAGGTACTTTCCAGCGGGGAGGAAGGGAGTAAAGTTAATATACCTTTGCTCATTGACGTTACCCGCAGAAGAAGCACCAGCTAACTCCGTGCCAGCAGCCGCGGTAATACGGAGGGTGCAAGCGTTAATCGGAATTACTGGGCGTAAAGCGCGCAGGCAGTTTGTTAAGTCCAGATGTAATCCCCAGGCTCAACCTGGGGCATCTGATACTGGCAACGAGTCTCGTAGAGGTAGAATTCCAGGTGCTTAGCGGTGGGGAAATGCGTAGAAGTCTGGAGGAGGAGGAATACCGGTGGCAGAAGGCAGCCCCTGGACGACCCGGCGGCAGCTCAGGTGCAGAAAGCGTAGAGGGGAGCAAACGGGTTGAATACCCTGGTAGTCCACGCCGTAAACGATGTCGACTTGGAAGTTGTGCCCCGCCAGGGGCGTGGCTTCCAGGCTAACGCGTTAAGTCGACCGCCCAGAGTACGGCCGCAGGTTAAAACTCAAATGAATTGGCGGGGGGGCCCGCACAGAAGCGGTGGAGCATGTGGTTTAATTCGATGCAACGCGGGGCCACCTGGTCTTGGCATCCACGGAAGTTTTCAAGAGATGAGAATGTGCCTTCGGGAACCGTAGGACAGGTGCTGCATGGCTGTCGTCAGCTCGATGTTGTGAGATGTTGGGTTAAGTCCGCAACAGGCGCAACCCTTATCCTTGTTGCCAGCCCGGTCGGCCGGGAACTCAAAGGGACTGCCAGTGATAAACTGGAGGAAGGTGGGGATGACGTCAAGTCATCATGGCCCTTACGGGCTACACACGTGCTACAATGGCGCATACAAAGAGAAGCTGACCTCGCGAGGGCAAGCCGGACCTCATAAGTGCGTCGTAGTCCGGATTGGAGTCTGCAACTCGACTCCATGAAGTCAGGAATCGCTAAGTAATCGTGGATCAGAATGCCACAGTGAATACGTTCCCAGGCCTTGTACACCGCCCGTCACACCATGGAATTGGGTTGCAAAAGAAGTAGGTAAGCTTAACCTTCGGGAGGCGCTTACCACGCTGTGATTCATGACTAGAATTGAAGTCGTAACAAAGGTAACCGGAAGATGGAGGCGACAAGTAGAGTTAACACAAAGGAACGCGACAACTTTCTTCCAGCACCAGCAATACGTAGC
+
-232335)85./43555102-88,72/22++').0/()&&#$%')/+-60003/(-,/217252./*+-+3,--)+,((063:4(775:/.663*&')&)))19*-)')(,38*)0*+'-1)(**069/08/7--,-/.47-)444)0*+$0./0-/4.),+)/*')*(.05.&-,,+)++86*-243-.//076/518/50++--0/-,'')+75/0-102/10)20)7+,*,.650(-%'%$%&''+(/.*&229314:67./8+()**'$)+(*+(&#38678465:4474.,/,-%%'...,5+&)&$%%((('),.-,(++)2.002,;-,46/-(-%%&'+0-.+(&)**)5461/)***,118/-/+',,(.-,3**0,*4-2..'%(&++.)-0:3.+3,-'&&.+).+++,*''+,:&(++,5)&))'&&)(*+'*(-*'(,7913%/,).&'((&59-.35-&'./524.59113;73/+-*.044.0-&(&%',1,.-42//)-+))+/'+)(((((*+(#*'(*0//1122;43)+32377+-'%(*('*+40847,0'+68610*,)+81:-+-)'3*%%'*36::6/.3*()-0,*/*+,40/3.(++11/,-3286*2084435.43652,,')(*(%*)+.214//.*)'/,+&*%-',*/4:7-4(()-.23//-6026679623$0204:;741.3/0.*/12301113'8886783030/10/+'*)00..12189729*1+*30:-078+-1*3+067615+4/*-.-.43/6*1:046/,1/+1..+/.40&),+.06829)3,,,05411$--+-01:84:;;+))'*-0-+06.16889654-*%(*644,0/647+'&&$%.*632-*+'*..23+)--80,50/000/0/*)&(&()&)+,-20//),(%,,,00/**%.(0/520(*'-(,56223---1,4,),,7,1*(')*0*111/.1343207,/141-.0-)(+)+04344-,*/811.111//..'*22/,)&'$',*,8900-00,'((097806(-*,--.-/7,.35330/-%('''%*)(.01:/28:9+&''&**+20.*(('*/808495'83,27./3,4,-1(+$&)%&),2;8811)((''(%*'*,-''%'$+1327*)%*-92;5420/32*1&'+-/851,**)+'(0..*+).08.*+)(*&((,**.((//56:1,+-/132/*.+3/'.'%&#$
@a8be6f9e-43d1-4d83-bb76-9069124c94ae ch=241 read=131683 start_time=2019-12-13T10:02:43Z barcode=BC01 runid=2c9cf7bc05858273f10e7d7ec552fc0bd742dc3e
CTCACACCGGGGGAGGCAGCAGTGGGGAATGTGCACAATGGGCGCAAGCCTGATGCAGCCATGCCGCGTGTATGAAGAAGGCCTTCGGGTTGTAAAGTACTTTCAGCGGGGGAGGAAGGAGTAAAGTTAATACCTTTGCTCATTGACGTTACCCGCAGAAACACCAGCTAACTCCGTGCCAGCAGCCGCGGTAATACGGAGAGTGCAAGCGTTAATCGGAATTACTGGGCGTAAAGCGCACGCAGGCGGTTTGTTAAGTCGAAATGTAGAAATCCCCGGGCTCAACCTGGGGCTGCATCTGATACTGGCAAGCTTGAGTCTCGTAGAGAGTGCAGAATTCCAGGTGTAGCGGTGAAATGCGTAGAGATCTGGAGGAATACCGGTGGCGAAGGCGGCCCCTGAACGAAGACTTGACGCTCAGGTGCAGCGTGGGGAGCAAACGGGATTAGATACCTGGTAGTCCACGCCGTAAACGATGTCGACGGTTGTGCCTTGAGGCGTGGCTTCCGGAGCTAACGCGTTAAGTCGACCGCCTGCAGAATTACGGCCTGGGTTAAAACTCAAATGAATTGACGGGGGGCCCGCACAAGCGGTGGAGCATGTGGTTTAATTCGATGCAGCGCGGGAACCTTACCTGGTCTTGACATCACGGAAGTTTCAGAGATGAGAATGTGCCTTCGGGAACCGTGAGACAGGTGCTGCATGGCTGTCGTCAGCTCGTGTTGTGAAATGTTGGGTTAAGTCCCGCAACAGGCGCAACCCTTATCGCTGTTGCCAGCGGTCCGGCCGGGAACTCAAAGTGTACCAGTGATAAACTGGAAGGTGGGGATGACGTCAAGTCATCATGGCCCTTACGACCAGGGCTACACGTGCTACAATGGCGCATACAAAGCGACCTCGCGAGAACAAGCGGACCTCATAAAAAAAGTGCGCCGTAGTCCGGATTGAGTCTGCAACTCGACTCCATGAAGTCGGAATCGCTAGTAATCGTGGATCCAAGTGCCACGGCGAATACGTTCCCGGGCCTTGTACACACCGCCCGTCACACCATGGGGTAGGTTGCAAAAGTAGGTAGCAACCTTCAGGAGGGCGCTTACCACTTTGTGATTCATGACTGGGGTGAAGTCGCTAAAGGTAACCGG
+
--0')*,.)-30+*-31045(00/79)--+'6(+,07<862++*-1:+/88778642'..//-7:11011334406+,0.1-2-3-2;826,.*..)+)),28-+10.794-),2.6/.')*-93/,5.6.233/7/+,,.).-+./508/-6.()'%+0-*/22'0/..4-//256:89060,-00.3/92/6...5,-(%',-242124/..-*-$)&&-+-/69<9:6,94)()')&.*0,.3,&109506/:1-.70.2+*)*(%.,**588/,588991*1/*)/2++,+,-//0/0334808..1%',))(0211332,*()$*(/.5,4,3)2*)2742/...051.-90--6:92/.-.256:1.10,645695:02.+*...411.16-()..17,.-**+-+*+336554+)))&'&',5998'(),4<69,8--0.0022,35,3652370(+,39;99::&42250372/,-(-,'&(+&$$((334799;55.6)7+.0125;77332539-14-,-.)-96/%'+&)*)*-187-((165:1257.09:950/14746673*-6:4.5+,0/2.-*--1211)..55.*+01;:36443013.,,**+++(&(-/65926;8::9523//15..--14,/+*7,/+)*-./2201966989;9:84;9559;25*'301,.-/4799988-.*)*-/777-+--.461150/2176..1:/1108793626-)+-)1+07568724<50634579:66<,/95++/++,*20365:13117863(+&'(*-7).+)*,0<;888918/370694.289979333,/68:811.209.++&'()9964752*()&(,,/79895<55:62434699.,))*58735,.-()%%,29154988975**+4614/.'/*-28:785114&'*),,-&**-451/2.//-..-17//0-4,-.')*066-.*++.0//09:71404'+%&&$*3'*+311//15.,1,/0-.66332912//,-+/751:/023/.-.+---10('$*(19,-22.('++/*'(''(2.1021%.0&-6-76727022'-+/**+0029678667764730-1***--.029'0)).95;8-
@2991bbda-72f6-4ad8-bb58-4f5a0353bccf ch=342 read=70031 start_time=2019-12-13T10:02:43Z barcode=BC01 runid=2c9cf7bc05858273f10e7d7ec552fc0bd742dc3e
CTGGCTGCCGTTCAGTTACGTATTGCTGGTGCTGAAGTTGTCGAATGTGTTAACCTGCTTGCCTGTCGCTCTATCTTCCCGGTTACCTTGTTACGACTTCACCCCAGTCATGAATCACCAAAGTGGTAAGCGCCCTCCCGAAAGGTTAAACTACCTACTTCTTTGCAACCCCTCCCCATGGTGTGATGGGCGGTGTGTACAAGGCCCGGGAACGTATTCACCGTGGCATTCTGATCCACGTTACTAGCGATTCCGACTTCATGGAGTCGAGTTGCAGACTCAATCCGGACTTCTGACCTTTATGAGGGTCCGCTTGCTCCGCAGGAGTCGCTTCTCTCTTTGTATGCGCCATTGTGGCACGTGTGTAGCCCTGGTCGTAAGGCCATGATGACTTGACGTCATCCCACCTTCCCTCAGTTTATCACTGGCAGTCGCTGAGTTCCCGGCCGGACCGCTGGCAACAAAGGATAAGGTTGCGCTCGTTGCGGGACTTAACCCAACATTTCACAACACGAGTGACGACAGCCATGCAGCACCTGCCTCACGGTTCCCCGAAGGCACATTCTCATCTCTGAAACTTCCGTGGATGTCAAGACCAGGTAAAGGTTCTTCGCGTTGCATCGGAATTAAACCATGCTCCACCGCTGTGCGGGCCCGTCAATTCATTTGAGTTTTAACCTTGCGGCCGTACTCCCCAGACGACTTAACGCGTTAGCTCCGGAAGCCACGCCTCAAGGGCACAACCTCCAAGTCGACATCGTTTACGGCGTGGACTACCAGGGTATCTAATCCTGTTTGCTCCCACGCTTTCCGCACCTGAGCGTCAGTCTTCGTCCAGGGGCCGCCTTCGCCACCGGTATTCCTCAGATCACCTACGCATTTCACCGCACACCTGGAATTCCTGCCCCTCTACGGACTCAAGCTTGCCGGTATCGGATACGGTTCCAGGTTGGGCCCGAGTTTCGCATCTGACTTAACTCGACCGCCTGCCGTGCGCTTTACGCCCAGTAATTCCGATTAGCCTTGCACCCTCCATTATTACCGCGGCTGCTGGCACAGGTTAGCCAGTGCTTCTTGCGGGTAACGTCCAATGAGCAAAGGTATTAACTTTCTCCCTTCCTCCCCGCTGAAAGTGCTTTTACAACCCGAAGGCCTTCTTCCTTACGCGGCATGGCTGCATCAGGCTTGCGCCCATTGTGCAATATTCCCCACTGCTGCCTCCCGG
+
#(%%%(*+*(2,-(-/912.1-,6.//89445&)+('3///-*%&&&&%''4+46.(,.+-6926876621/-/376081(,5-*0+1+,69032466510/6;5+0012987;98)6(685,,,520*-.-8840341/23--4-080((*+.60*1723186-.1*68/+,-14(&(/666-,,%-0-+12+,,-/.1325461..552412876<9/7-))(*,01:50-..1712'02./2-/0027:58,+-7-9247,)*++43429343:::69*9.7.(+'',(('*))'(-1/0,+-/+88:0.03+-.05',%'($%&,*-23-3//-48+*.-/3705;52:*-.831256550,-,45,&&-01-+0,)-/987000-+*-**+8.249890))/0.870(+6+/17.+./8:140-(++(%%%'(663474(//5,9-2-&,+4;/.2/.8*.4*,1&+)*.+.2429,7+,,.91/'$$+'3-+-1/32;842456846+)(()/136653886877011/09254:52496::;836,'(115/0223;456722,))()*&(3749666;;;9:;62577;+47798,+2-;99<:78-5-/0788(''(./8<66831-1139142'(&')56.72,40)-1)6-:1*480.,,0::0+1/-//+*(),+*,04/59:+01&*-()384:532.30.,01/)3,-0)-4022373531,22.//072648*60127416433+,.0*,8110:77434208/)%$++01-4759;,,491*./10-+--+68,-++..87567698754543676416))027//76792<322935:18479<9919))**(#%)+).+,*5<:4+.*%$#)*296706.7/*(&%*963*23)-+0-/5;6.+,0103:*,4*,/'1*.$*)8763**3/,++.4/7)(',5;.-+//..++-.6-2+'(,-31,#&&(&,-.600,.-7812194-%..268664-,4-+)-*)4,0.491+05..1,-0.3:6.8.---,,2,/-4(1527///6&6513592.3')+/'&')-,+,(2&..22119-.402/4.*')+('()6,-399*1:;/,.0/.0*&*'(,66,0014162**),+294:0080%/&&'&)'+-)++,*-/569:)9:859331/3/(*1./0113/02:1;7,%((*03001)3,').
@554e1e78-f747-43e3-bf55-813f215718ff ch=159 read=110047 start_time=2019-12-13T10:02:31Z barcode=BC01 runid=2c9cf7bc05858273f10e7d7ec552fc0bd742dc3e
CCGGTTACCTTGTTACGACTTCACCCCAGTCATGAATCACAAAAGTGGTAAGCGCCCTCCCGAAGGTTAAGCTACCTACTTCTTTACCCCACTCCCATGGTGTGACGGGCGGTGTGTACAAGGCCCGGGAACGTATTCACCGTGGCATTCTGATCCACGATTACTAGCGATTCCGACTTCGTAAGGTCGAGTTGCAGACTCAATCCAGTTCTGACGCACTGTGAGGTCCGCTTGCTCTCACTTGAGGTCGCTTCTCTTTGTATGCGCCATTTAGTAGCACGTGTAGCCCTGGTCGTAGGGCCATGATGACTTGACGTCATCCCACCTTCCTCCAGTTTATCACTGGCAGTCTCCTTTGAGTTCCCGGCCGGACCGCTGGCAACAAAGGATAAGGGTTGCGCTCGTTGCGGGACTTAACCCAACATTTCCTGGCTTTGAGCTGACGACGGCCGTGCGGCACCTGTCTCACGGTTCCCGAAGGCATCCTCATCTCTGAAAACTTCCGTGGATGTCAAGACCAGGTAAGGTTCTTCGCGTTGCATCGAATTAAACCACATGCTCCACCGCTTGTGCGGGCCCAATTCATTTGAGGTTTAACCTTGCAACCATTACTCCCAGGCGGTCGGTAACGCGTTAGCTCCGAGCCACGCCTCAGGGCACAACCTCAAGTCGACATCGTTTACGGCGTGGACTACCAGGGTATCTAATCCTGTTTGCTCCCCACGCTTTCGCACCTGAGCGTCAGTCTTCGATCCCGGGGCCGCCTTCGCCACCAGTATTCCTCCAGATCTCTACGCATTTCACCGCTACACCTGGAATTCTACCCCCCCTCTACAGAGACTCAAGCTTGCCAGTATCAGATGCAGTTCCCAGGTTGAGCCAGAAGTTCATCTGACTTAACAAACCGCCTGCGTGCGCGCACGCCCAGTAATTTGATTAGCCTTGCACCTCCGTATTACCGCGGCTGCTGGCACGGAGGTTAGCCGGTGCTTCTTCTGCGAGGTAACGTCAATGAGCAAAGGTGTTAACTTTACTCCTTCCTCCCCGCTGAAAATGCGCACACAACCCGAAGGCCTTCTTCATACGCGGCATGGCTGCATCAGGCTTGCGCCCATTGTGCAATATTCCCCACTGCTGCCTCCCGTGGG
+
20.42;.45/4+**%'+(.01-+:75,--188986:8655737,(1,6/860//0:7-4-*).3,7/;83).-0272./.4*.+')+:71&,,0:7*/,03..134/7711:3320235627/82,49:3;32::.8+,-:5758346:91...13(-/,4.+-7444426902,)00;113,',&)*2-133,//6979726133-)+'((--2)0()*&&&&//.48243:/0/0,0&$'%&',-,-+142742063,+./136:.,1/'$(%%))(*''%&(+.85/0643-5*+329970//0-./.-+---99906;2+389:48150016;5/01/4319/).0/51*+.,,,/197:3*0.2.:0;8333642411+1*,,5674-871:-1/456611-*.460-0+/(0*),0/-6:,.'(./'&%#)'*'*/&+-)-1/4.(.()*&&'--%&*-27476;;786-).(-(21353-/70/.,(&*.04-0605246<:968914553:132148+40<79;98963910050&&+.+<<:;.--)-+)+,-+/,./1/./.4)/+3/+,52;5()/++)+,397.50.0-+,+$-.'),,-/6:/-54;492,)%&*+*'''/)1-2-4&&&(*2)-,174-.(/,*-/056957412555-/),-70:8///3-,'(-)(669;68533347559468652;4.17399/.15/4;2/1427;5633001/.2214;.,&)1(%*061/689;9<:8:;35;%,-/2<8926'(&855766464855<40.3466413131/-(-*.73857566:83-/*(.'&%**04:761358,.-',,-66,-+/%*'-7<69/./5/5.),2,('*&+.+,,++,.//215268:.5:/2:,---+85-,%&$'&0/('&('&'(#$%*'%()',-&)',.2/3+-*0..5;78/;00/9;7,+(,*0%&(373105*/,*+3.:9<9891/))+.,4478:1522158:8.&',%)/00**/+'*,157:721.:<6,88014,&)'(((&&()2-140,-4-309,4-.323))+)+5;9996:652312-'*/,27/353<4.12..+.,7,11659:/+-//44446*55()/'1)
@6a8daefb-dcab-435a-96ed-a86b61ad50a4 ch=216 read=86321 start_time=2019-12-13T10:02:16Z barcode=BC01 runid=2c9cf7bc05858273f10e7d7ec552fc0bd742dc3e
CTCCTACGGGAGGCAGCAGTGGGAATATTGCACAGGCACAAGCCTGATGCAGCCATGCCGCGTGTATGAAGAAGGCCTTCCGGGTTGTAAAAGTACTTTCAGCGGGAGGAAGGTAAAGGATTAATACCTTTGCTCATTGACGTTACCCGCGGAAAAGCACCGGCTAACTCCGTGCCAGCAGCCGCGGTAATACGGAGATTACTCAAGCGTTAATCGAATTACTGGTATAAAGCGCACGCAGGCAGTTTTGTTAAGTCAGATCGCCAAAAGAATCCCCGGGCTCAACCTGGGAACTGCATCTGATACTGGCAAACTTGAGTCTCGTAGAGGGGTAGAATTCCAGGTGTAGCGGTGAAATGCGTAGAATCTGGAGGAATACCGGTGGCGAAGAGCGGCCCCCTGGACGAAGACTGACGCTCAGGTGCGAAAGCGTGGGAGCAAACAGGATTAGATACCCTGGTAGTCCACGCCGTAAACGATGTCGACTTGGAGGTTGTGCCCGCCCAGGCGTGGCTTCCGGAGCTAACGCGTTAAGTCGACCGCCTGCCAAAGTGCAGCCGCAAGGTTAAAACTCAAATGAATTGACGGGGGCCCGCGCACAAGCGGTGGAGCATGTGGTTTAATTCGATGCAACGCGAAGAACCTTTTATAGTCTTGACATCCACGGAAGTTTTCAGAGATGAGAATGTGCCTTCGGGAACCGTGAGACAGGTGCTGCACATGGCTGTGTCGTCAGCTCGTGTTGTGAAATGTTGGGTTAAGTCCCGCAGCAGAGCGCAACATCGCTTGTTGCCAACTGAACCCGGCCGGGAACTCGAGAGACTGCCAGTGATAAACTGGAAGGTGCAGGGATGACGTCAAGTCATCATGGCCCTTGACCAGGGCTACGTGCTACAATGGCGCATACAAAGAGAAGCGACCTCGCGAGCAGAAGCGGACCTCATAAAGTGCGTCGTAGTCCCGGATTGGAGTCGCAGCTCGACTCCATGAAGTCGGAATCGCTAGTAATCGTGGATCAGAATGCCACAGTGAATACGTTCGGAGCCTTGTACACACCGCCCGTCACACCATGGGAGTGGGTTGCAAAGAAGTCGGTAACAACTTCCGGGAGGGCGCTTACCACTTTGTGATTCATGACTGGGGTGGAAGTCGTAACAAGGTAACCGG
+
..00+,2,66-+2/-/0,.2122+1-(1*%*%$$)%'')5:-45222/-++)/285./**.4433/.--/)-/0737828)'988:615:9.+112+67+(-+*76*)()&)'%&*)'(%+/./-///29.+776*/-/-23590/4''(').+(+&(67;6955/8..,1'/'*&&''%),-200.--4-/041,-$''$&%()0.33000,*+&&',(+-).&$%&'*.2100*.,0202/',491*,2956027./08(%%%*/-*$)*)166.*13304)2,60171,/**+--/9-,---9144225()''+'*+.+027/-)0/1,,/0121300-1643322./1/.051/03.+''((-/6;/-0.-5.7:626-.,)'(((&)+.2-553*('''*'(/*,,-././2242./+***+.-+,/0374)+03;47,/+(,)+(3356:+*-,,()32/0226:8::<041'(%..50*&&/)-.5+7-3.69-+64,+21-/61()0-3*),'(*0/81.-+3-6+/22125979:30.'1-'%(&(&,31.03,+*2:2374.051;::230603252463+.60++%)')&/'(,535/,--50-++1+65.508,%'*,4*)001'(2)*)+****(*,++,*'*++0(460/1/0.1.0:;82--,//,-,)*-*&*()3+1,+795353135,0/0&),-/87+,**+11:76,*&++/12+,-./78/9/-,.,45-./8/64/90;/237/+,.$''($(+,-.,++,.))-/()/(++*&)#'$$$&()+041;966..+'&*%'(.1130/,.+//14.1--.-+*/.+*+1887999:889711456556/2058/./*+2.-8;96''(%&&&$&)+//-4448897879,))&+&&&728:74((((+,.()**-.:21012+,192/29:874478798+*+1)5+,'&'((%)()./0655514)-,.3,,-*4-91113200.-2--.45(6685.-733:/)*&,400:30800/3')$(8020--,-*+).7539.03403125597;/****778;8959-&&'&)&'&).-0(,**,*%)1.),1./2/6/-2.&)44()757894./22760,.+*.*+*++/5975322(.,.62:19
@5689bd8a-d951-4891-9b50-4bacc1a08c61 ch=200 read=70324 start_time=2019-12-13T10:02:15Z barcode=BC01 runid=2c9cf7bc05858273f10e7d7ec552fc0bd742dc3e
CTCCTACGGGAGGCAGCAGTGGGGAATATTGCACAATGGGCGCAAGCCTGATGCAGCCATGCCGCGTGTATGAAGAAGGCCTTCGGGTCAAGTACTTTCAGCGGGGAGGAAGGGAGTAAAGGAGTTATGCCTTTACTCATTGACGTTACCACAGAAAAAGCTTTCCAGCTAACTCCGTGCCAGCAGCCGCCTTGATACGGAGGGTGCAAGCGTTAATCAGATTACTGGGCGTAAAGCGCACGCAGGCGGTTTGTTAAGTCAGATGTAATGAAATCCCCGGGCTCAACCTGAGACTGCATCTGATACTAGCAAGCGGAGTCTCGTAGGGGAGTAGAATTCCAGGTGTGGTGAAATGCGTAGAATCTGGAGGAATACCGGTGGCAGAAGCGGCCCTGGACGAAGACTGACGCTCCGGGTGCAGCGTGGGGAGCAAGTTAGATACCTGGTAGTCCACGCATCATGATATGAGCTTTAAGGTTGTGCCCTTGAGGCGTGGCTTCCGGAGCTAACGCGTTAGATCGACCGCCTGGGAGTACGGCCGCAAGGTTAAAACTCCAAATGAATGACGGGGCCCGCACAAGCGGTGGAGCGTGTGGTTTAATTCGATGCAACGCGAAGAACCTTACCTGGTCTTGACGACATCCACGGAAGTTTTCAGAGGGATAGAATGTGCCTTCGGGAACCGTGAGACAGGTGCTGCATGGCTGTCGTCAGCTCGTGTTGTGAAATGTTGGGTTAAGTCCCGCAGCAGAACAGCACTTATCCTTTGTTGCCTTGGTCCGGCCGGGAACTCAAAGGAGACTGCGAAGTGATAAACTGGAGGAAGGTGGGGATGACGCCAAGTCATCATGGCCCCTTACCAGGGCTACACGTGCTACGTAGCGCGAAAGCGACCTCGCGAGCAAGCGGACCTCGCCAAAGTGCGTCGTAGTCCGGATTAGGTCTGCAGCTCAAACTCCATGATCCGGAATCGCTAGTAATCGTGGGTCAGAATGCCACGGTGAATACGTTCCGGGCCTTGTACACACCGCCCGTCACACCATGGGGTGGGTTTAAAAGAAGTAGGTGAGCTTAACCTTCGGGAGGGCGCTTACCGCGTGATTCATGACTGGGGTAGAAGTCGTGAAACAAAGGTACCGG
+
(**0003197.06,+--,67589-+40/52,,,.6;86974*+,-(1545354//(1.2337935552323477,+.+./6391.61$"+(%+'*-29,*)3&+0('.,0,.4-&)*17,*($()*(*$,/15/)015090/+1-/4.11'+)+05/,*&)(//()+&1*6+++:736525.-,*+00&)$%%%%*)))/..+*-.3::::-9*8),/,+*2(*,;9:97341.-+,*.+.)//288*86:743940/15115/(*%%')/53*054'',+,-0**,)&%&')-733443-+)+)+)$'%,)()('$&''2217,115/%(&&'()-,5*+46-,&&&,*/88--.96954567686/53055374*+-,60(',''***26*(,401,./++/...)'*(,')+,,++.../463-(%%'62.410*-..00(--31/-3-$%#%$&'%&''(&)&'$,/7,,'6)7-+,55:,*(%%.,/02/++-14(51%',./:2/.(--+,-//*+-;7;:9681''))+,+/+*-48,80942-4*,8'79;1('',().,56.-9+*.+/+*)+/;657++,/31./6.74184;,+)+,5549572/4-.63020-3:7-5---2.$'(*,4474122111..88,1)(*)+/(.%%&.)-2149668-;92826433-1/6,.8787864*'*)),499741,-./476+1-+,030.,./;/83/4/'&&'0($0(&+')&$&'&($''&(+--/80-01/+%%',.//)+(+),,..4.16)3)3...21-.-%%'&&'),1:69991/.)/+,.-39;3898887291.,/04::42+,./+''(%'(*-.5.,-,+,.0675/3(+')('('(+.*.139:9:0.*))(.7'15644345.1+96,----..:899970-.3,0/()///*))(%*$*&'+*+59331,1.+(/+0-//0+%&'-(***+9;:/0/423137.*,08:99<;:;7954,.../()+$)())++/6187),6434/21//264+((/.352,98,%)*'&$&(&')/-5/;.832.1/5-*-3.65/5.-32'(%)+,10..22257544*)'%'*+,3((%))'*38/+2.(063,
@1d864f78-6b55-42ec-a2a5-d5bcc8e309ee ch=189 read=175687 start_time=2019-12-13T10:02:06Z barcode=BC01 runid=2c9cf7bc05858273f10e7d7ec552fc0bd742dc3e
CCGGATTTACCTTGTTACGGCTTACTTTAATCTATCAATCCCACATGGGCTGGCTCCTTCCTTTGCGGTTAGGCCCGCCGGCTTCGGGTGTTATCAACTCGTGGTGTGACGGGCGGTGTCGCAGGCCGAGAACGTATTCCGCGACATGCTGATTCGCGATTACTAGCGATTCCAGCCTTCATGTAGTCGAGTTTGCGGAACTACAATCCGAACTTCAGGGGTTTTATGGGTTTTGCTGCCAGCGGCTTCGCTTCCTCTGCACCAATCATTTGCTTAGCACGTGTGGCCAGATCATAAGGGCATGATGATTTGACGTCATCCCCGCCTTCCCTCCAACTTGTCAACGGCATTATCGCTAGAAGTCCCCAACAATGATGGTAACTAACGATAAGGGTTGCGCTCGTTGCGGACTTAACCCAACATCTCACGACACGAGCTGACGACCATACCACCTGTATCTCATATACTTCTATCCTCTCCCATCTCTGGAGCCTTTATGATGTATCCAAGACCTGGTAGGGTTCTTCGCGTTACTTCGAATTAAACCACATGCTCCACCGCGGGCCCCAAATCAATTCCTTTGAGTTTTCATTCTTGCAGACGTACCACTCAGGCGGGTACTTATTGCGTTAACTGCAGCACTGAACTTTGACATCCAACGCTTAGTACTCATCGTTTACGGCGTGGACTACTACGGGTATCCTAATCCATATTGCTCCCGCTTTCGGGACTGAGCGTCAGTTGCCAGAAGACCAGATCGTCGCCAACTTCGCCACTGGTGTTCCTCCATGCTTATCTACGCATTTCACCGCTACGCCCGGAACTCCACGATCCTCTCCTGCACTCTGGCTGCCTGGGTTTCTATGGCTTACTGAAGTTAAACTTCGGGCTTTCACCACGAGGCCTGCTGCCGCCTGCTCCCTCTTTACGCCCGTGAATTCCGGATAACGGCACTTGCCTACGTATTACCGCGGCTGCTGGCACGGCGTAGTTAGCAGCCGTGAAAACTCTAATAAAATTACCGTCACTCAGCCACCATTTCCTGTAGCCGCCGTTCTTCCTTTATAACGGGAAGTTTACAATCCGAAAACCTTCTTCACGCGGCGTTGCTCGGTCAGGGTTCCCCCATTGCGAATTCCCTGCTGCCTCCCCGTAGAGG
+
+&&'%1.(&))&)%/2'*,&))&$'())+6,,&'*3,/'*1*(+'*&*'())1+012..40(.)(+(222+/319%$/)*/+*3.)60*,,3/23/1+++*,5(.)().1()()&(*%'#$%*,/30.)%)'*+,-/11()0332&+&$&-13;9889729000/+.115.1()$)%+-613/0*-14/,1/5,(*((&/00466;9730.+,1+*')0-.,7:/166904:/))((%)%%%$%&&*:1/))$/,.043-%&+'6,.+/6,)%(''(*'1+1,/&),-()%55100/-05/2-,,(*%07,+0210/.,245,,/56376)(.,.*&%&((+(&%&)*&*(%'''('(%(()-08;-,&(*+''(--9..5-,-4131.(()/1/:0/.113027($-+*,/.2,92-,',.//.10231301/.154*+&%$113,(-*&*./-/.//463543(,*.(%&-2'*+0.7*,221./%+%%/+-0,(*''(((()-*/*/++''&)1(,+52997;413-4.&-98:&))'-,<;9<2/..*)//5/03-/+--+01*%'*+-156:7**,()&.08:+848;/40-/'(32,2-.'),55+)'&'&%'$%+'(1302130/&&0$%%((%,)-.51387315651112/'+')001345448762;.*+.9.0049222653--.,&**-/*)2//1.%('3-(*-42+)++//,/;:776321763:/.30-1(&'(()%-0-.0445766//)'('*.341///6634693--297.)),)./99697966<9313.,-+,5(*'%&,)0/382-../459542342/*$'))%)('*+-2379)287,+%&''(*0)*.,+((1+0)')*5-'2865;72136())%5*52.*+*,/7/3:355408,*,.:7-.,0,&&&'++5)-&-(54.-)%%&$&$%%+/,&+')*.--05.5392.,')/.)&))*+,,%-*,(((%*.,./+(('''))'.-21:8/1437;8892243--./)+3,5;51650/./14..5./977;9&'0()+503,+'%%&+5.+/2:860*.47/6:3:43:/+---,22-7..-6,1*,,-*,+./-778/**,*)))''(3)'''(/05;4/89+*2)%'+2
@bdb4b172-d8ed-4951-be21-04aa91628eec ch=172 read=155441 start_time=2019-12-13T10:02:04Z barcode=BC01 runid=2c9cf7bc05858273f10e7d7ec552fc0bd742dc3e
CTCTACGGGGAGGCAGCAGGGGTCTGTGGTAGCCTGAAGCTTCAGTAAACCATAGAAACCAGGCCTTCTAGAGTGCAGGAGGATCGTGGAATTCCATGTGTGGCGGTGAAATGCGTAGATATGGAGGAACACCAGTGGCGAAGGCAGGCGATCCTGACCTGCAACTGACGCTCAGTCCCGAAAGCCATTAGAACCAAATAAAGTTAAGATACCCTAGTAGTCCACGCCGTAAACGATGAGTACTAGAGGTGTTGGATGTCAAAGTTCAGTGCTGCAGTTAACGCAATAAGTACTCTCCGCCTGAGTAGTACGTTCGCAGAATGAGCTCAAAGGTGTTGAGGGCCCGCACAAACTGACGGTGGAGCATGTGGTTTTAATTCGAAGCAACGCGAAGGGCACCCACCGAGATGTGACATACTCGCGAGAGCTCCAGATGGAGAGATAGCTATATGAGACTGGGTGGTGCATGGTTGTCGTCAGCTCGTGTCGTGGATGTTGGGTTAAGTCCCGCAACGAGCGCAACCCTTATCGTTAGTTACCATCATTAAGTTGGGGACTTTCTAGCAGAGACTGCCAGTGACAAGCTGGAGGAAGGCGGGGATGACGTCAAATCATCATGCCCCCTCCCATGACCTGGGCTACACGTGCTACAATGGATGGTGCAGAGGAGGCGAAGCCGCGAGGTGAAAACAAAACCCATAAACCATTCTCAGTTCGGATGTGGTGCTGCAACTCGACTACATGAGTTGGAATCGCTAGTAATCGCGAATCAACATGTCGCGGTGAATACGTTCTCGGGCCTTGTACACACCGCCCGTCACACCACGAGTTGATAACACCCGAAGCCGGTGGCCTAACCGCAAGAAGGGCATGTCTAAGGTGGGATTATTGATTGGGGTGAAAGTCGTAACAAGAACCGG
+
0.4$'*+49,*/4/031,.43*,-/66730'%'*)+-/*+-6*(()+3'3658//196380/66237.'&%$+,++'-')+1///3:9,3+6,7750,((&&+,.47.23.,/110)(,,+++.+0.-.**02/5130)(+)(//*,,('$(+'%'$0++%*,,,,,,6221114.7-((*(*%&)%+('*)*,,),((+(')+0-+.0;68;+**+-('030$'*06346<41,),)&()*975.&/+/-/7385:7:93;2058988;977501*,0315/7/622)&(&'')*+,).123*-/0266768:3--1)+55'%$**,,4*1-2',-/%.8*.2+&++///&,'+&$(*,6.,-,-,)*,+3<;*686;6/.3(+)&(&'('**''*(+*)).2&%%)404/56777787*+'('%()/4,*)+)9-('''(+)*)*,0/80/*(-314((*52/0/0.-07*,-679233444-+*)%('/.//161;95:55115'*'-,,*%),0/56:9;,.--032/5.//945;:99+/2-,//50792//*'+(($((''$)(')(*1,,+*,-14/00162-),//45-261/335.,0121+,12;;8962532))-+((*,35934.*+()**,,104448.;.-98.-1,+12.*14+2721/4*-121.()*,,/61(-7<<84<6/23634:9;<98:188390:58/0)+(%&''-0.//-,***,,3301,.833-2((&''-,1.1/1//11:47+(-+/01554-11/1)('''65768.47647300//-/-7772;10274435704.*++1100230/-0)%',(,.2962511,0988360+),,.10/#&%*/(*10319:;0/4().--15.260-+..)+//3677-.*(%&(./.
@67b1897c-d74c-49e0-8383-41bec011a905 ch=276 read=84696 start_time=2019-12-13T10:01:57Z barcode=BC01 runid=2c9cf7bc05858273f10e7d7ec552fc0bd742dc3e
TTGGTATTACTTCCGTTCGGTGCATGACGCAGTGCTGAAGAAAGTTGTCAGTGCTCATGCCGCCGCCACTGTTGCTGATATTATGCCGAGCGGCCAGGGAATTTTCCGGCAATGGAAAACCCTGACAGAACGCCGCGTGGTAAGAAGAAAAGGTTTTCCGGATTGTAAGCTGTGCCTAAAGGAAGAACAGCGGCGGGAATGGCTGAGCGGCATTCTTCGTGAAAAGCTACGGCTAACTACGCGGTAATACGTGGAGTATGCGTATTCCGGAATTATTGGGCGTAAAGGGGCAGGCGGCAGCAAGGGTCTGTGAAGGCTGAAACGCTTCAGTGGCTTCATAGAAGCCGGCAAACGGTGGGGAAAGGATCGTGGAATTCCATGTGAAATGCGGCGTAGATATGGAGGAACACCAGTGGCGAAGAGCGATCTGGCCGCAACTGGCGCTCGATCCCGAAAGCGTGGGGAGCAAATGGGATTGGTGCCTCATTGGTCCGCCGTAAACGATGAGTACTAAGTGTTGGGATGCTCAAGTTCGATGCTGCAGTTAACGCGTGAGTACTCCACAAAGGTAGTACGTTCGCAGGAAGTGAAACTCAAAGATTGACGGGGGTTGCACAAGCAGTGGAGCATATGGTTTAATTCGAAGCAACGCGAAGACGCCAGTGTGGTATAAAGGCTCCGAGAGAGATGCGGAGATGACTATGAGATACGGTGGGTGCGTTGTTAAAGCAATGTCGTGAGATGTTGGGTTAAATTCACGCAACGAGCGCAGCCCTTATCGTTAGTTACCATCATTAAGTTGGGGACTCTGGCAGACTGCCAGTAGCCAAGCTGGAAGGCGGGGATGACGTCAATCATCATGCCCCTTATGGCCTGGGTTCACGTGCTACAATGGATGGTGCAGAGGGAAGCGAAGCCGCGAGGTGAAGCAAGCGCAAACCATTCTCGGTTCAGGTTGTAGTCTGCGCTCGGCTGCGAAGTTGGAATCGCTAGTAATCGCGAATCAGCATGTCGCGGTGAATACTCGGGCCTTGTACGCCCGTCACACCACGAGTTGATAACTACCCCGAAGCCGGTGGCTAACCGCAAGGAAGGGCTATCTAAGGTGGGATTGATAGTTAGAGGTGAAGTCATGCTCGATAACCGG
+
&',&)))'%&'&&%((+)(,+'&#%%#$$$$*2245650)-/*,+2*//,*+'#%%#%%%$$%%$'*$$$$&%'+))+-(,0&'$(%%$%%)&'%%')&)',..*+(/,73530+.++)/40)))''++((())()*+*%#'&&,)'-/*''+,3++0(*)%8($+))%%%$%%'($)++*+-0&*2-),*+-+&''&&&('%$&$)(*,,%*'$$'$&*(*+-)&&$$&&$%#$##$"$$$%&&'%$$&%())&%'(,*+&$#$$,+/1-3/7-0/18886679(**().'(-,-+/(++,-'/,,-6*+&'('*)'(*.%(%'(('&(0+,)&(+*))(,+(-**&$&('%'&%&0.-)*(,.441-0,*-,/;07%%&%'/22+*((+)/---/,)*)*+4,.4/..1**.+2.*+/'%&*0052,1*0+&()0044434771-+-7-&&)(').,.*(-*)',-31/$),$-(&&'&(&'&&(*'%'*'&,6*60891/11'*'.)'*1006110'-3)0)(*,.3)+5,($+)/01130210()&'&%%(&(,-/0-&+/4*-/10//02.2-+).).,''%&&((&1270/)')172673661(''&(%',,&,%*.-3+,-&-%)+45:33536-(,*$)3,*%%%&)'%&#%%#$'%&$$$$$(/*-5242))')*''(+,%-+)&&).('.0/0+*)*($'(,&%+*''&&$&%'&'('$,*(++.24743114120'.+)*+,,),*(+*1/68(((*%*'&.0*,.--73241-10-06695)(1.0*3+.272,,+...0,*+-/8854&1,/%*'2--2361/,-1/).1)/12.--+(.3,.-...6+250*-5,+*&22421'&(%$&&--1.+./857<;;95570/*(*-'-+*,&*,*,2,-'%%&,+/6+-('%+'&*0-/429;87-((/-(%*$.)))$()(%&(''*&((('))**1./9462652+(%&%'+.,.(,'',--,%&&&(,-25&002393/.*0*.+/'''%$$''.3*)+,+3210).-/-/.++0.+)'$-**'(%((,5-,*&$'%''22.1/3'%('*,/,-)/1-/-0,4-74.7.,*,%&,*+*%*)-+10/05%1$$$&'%+.318-7
@08747fd8-db8a-4302-a8e8-27aa031172b0 ch=270 read=60474 start_time=2019-12-13T10:01:48Z barcode=BC01 runid=2c9cf7bc05858273f10e7d7ec552fc0bd742dc3e
CTCCTACGGGAGGCAGCAGTGGGAATATTGCACAATGGGCGCAAGCCTGATGCAACCATGCGTGTATGAAGAAGGCCTTCCGGGTTGTAAAGTACTTTCAGCGGGGAGGAAGGGAGTAAAGTTAATACCTTTGCTCATTGACGTTACCGCAGAAGAAACACCGGCTAACTCCGTGCCAGCAGCCGCGGTAATACCAGAGTGCAAGCGTTAATCGGAATTACTGGGCGTAAAGCGCATGAGCAGTTTTATTAAATCAGATGTGAAATCCCCGGGCTCAACCTGGGAACTGCATCTGATACTGGCAAACTTGAGTCTCGTAGAGGGGTAGAATTCAGGTGTAGCGGTGATGCGTAGAGATCTGGAGGAGGAATACCGGTGAAAGGCGGCCCCTGGACGAGACTGACGCTCAGGTGCAGCTGATAGAGGAGCAAACGGGATTAGATACCCTGGTAGTCCACGCCTGTAAACGATATCGACCTGGAGGTTGTGCCCATGAGGCGTAGCTTCCGGAGCTAAATTAAGTCGACCGCCTGAAATTGCGGCCGCAAGGTTCTGCAAAACTCAAATGAATTGGCCAGGGCCCGCACAGGCAGTGGAGCATGTGGTTTAATTCGATGCAGCGCGAAAGAAGGAACCTTACCTGGTCTTGACATCCACGGAAGTTTTCAGAAATGAGAATGTGCCTTCCGGGAACCGTGAGACAGGTGCTGCATGGCTGTCGTCAGCTCGTGTTGTGAAATGTTGGGTTAAGTCCGCAACAGGCGCAACCCTTATCCTTTGTTGCCAGCGGTCCGGCCCGGGAACTCAAGGGAGACTGCCAGTGATAAACTGGAGGAAGGTGGGGATGACGTCAAGTCATCGCCAGCCCTTGACCAGGGCTACACGTGCTGTGGCGCATACAGAAGCGACCTCGCGAGGAGAGCAAAGCGGGCCTCATAAAGTGCGGCGTCGTAGTCCGGTTAGGTCTGCAACTCGACTCGAAGTCGGAATCGCTAGTAATCGTGGATCAGAATGCCACGGTGAATACGTTCGGGTCTTGTACACACCGCCCGTCACACCATGAGAGTTGGCAATACCCGAAGTCCGTGAGCTATTAACCGCAAGGAGAACTGGCGGCGGTAAGTCAGCTTGATTAGGGGTGAGAATCGTAATAAAGGTAACCGG
+
,.31,,+&00',2+'*(%','*'),1)5-**+-4:657411565)4945686./%,*''&('6566753/*)().,62:0'18/44**)-)'('-042.),*)4:2'*4.8/7/'**-14-4/4**+2-0:8/044'7()+9.6.)/*%&((-*&(-()*11*/-,..+,28-/:9;53/+.51.**&(*,,(.&%('&+),--,./508053)2/217232461,,-393**((&'&%&))*+88)'1/,**'(+.1665-/53+051+-133364878659-02055430/((*-.617-,493*)(('..-&)*0.*'.1/2*+.,2.++).612-(()//-.-0/078/**&(/067/+5*'*)&+*(+3+7-//,/*/-'-0;7-'*/0'%')+.()+*,000**,-.($%%$%'*''%*'&+,8;58/8.+0,.*/125:+,5;:86573,0-20-./.5:/0,+%+++,-477421.2811-78.%)&&*-1/(%(&&+&&(.'(,()%#$'%*(,+'&$+)/2+'(+)()$)(1/3,+/***-/(&%)*26/113/21+))*1,-)+&$03-*3.()(*(*/-&2118-//-1.0188<96;752012/+,&**1./4*%)*)'+(+$%(+.41-&++/.-+104-*'((1+402;;93-+).*++/,021072/-)&'%0603/9;86-%(,3(*-/.1222998;995997460124559162-,.,/-*)3.*.63;//)-18+/3//''010-1+55/.0-13,+-,(-6/020/..1.,,.*02(*00/7/.+()(,*&*)25(8210-)+,5:49999+)+(*+)+(-4/052/204646.23235+,$$'-1)&&()-;5:::97*,'))-/675*,/,+)((''&%)'&)0+47553.-+,)(&&+).4.+1)/(,478663:5,.32+%)*,97:85.7,)*$'$'(.27:1:///(*%&%'$''()7%-(''*302(002:44399:849*,.8646-*-*0///:6-5-,40+///*..,./.,.+1944:5245.2/28-//**&(.7,6*0./,.22()+-.5544/*0/,('(-,51.02/-*&(%%'%+*..*'&''.,,..'&%%%&'7-%685+2*,%%&+-.-.,&06)00,.%+*/2
@173ab507-2fd1-41ee-80f6-f256483bc6c3 ch=141 read=71404 start_time=2019-12-13T10:01:48Z barcode=BC01 runid=2c9cf7bc05858273f10e7d7ec552fc0bd742dc3e
TCACCCAATCATCAATCCACCTTAGACAGCTCGGCCTTCCCTTGCGGTTGGCCACCGGCTTCGGGTGTTATCAACTCTCGTGGTGTGACGGGCGGTGTGTACAAGGCCGGGCAATATTCACCGCGACATGCTGATTCGCGATTACTGGCGTTCCTTCCGTAATGAGTCGAGGTTGCAGACTACAATCCGAACTGAGAATGGTTTTATGGGTTTTGCTTCACCTCGCGGCTTCGCTTCCCTCTGCACCATCTTGTAGCATTATTGTAGCCCAGGTCATAAGGGGCATGATGATTTGACATCATCCCCGCCTTCCTCCAACTTGTCACTGGCAGTCGCTAAGTCCCCAACAGCGATGGTAACTAACGATAGGTTTTCGTTGCGGGACTTAACCCAACATCTCGGCACGACTGACGACAACCATGCACCGCCTGCCATCTCATATAGCTATCTCTCCATCTCTGGAGCCTTTATGGTATGTCAGACCTGGTAAAGGTTCTTCGCGTTGCTTCAATTAAACCACATGCTCCACCGCTTGTGCGGGCCCCGTATTCCCTTTGAGTTCATTCTTGCGACGTACTACTCAGGCGGAGTACTTATTGCGTTAACTGCGGCACTGAACTTTGACATCCAACGCAGGTACTCATCGTTTACGGCGTGGACTACTAGGGTATCTAATCCTATTGCTCCCCGCGCTTTCGGGACTGAGAGCGTCAGTTGCAGGCCAGATCGTCGCCTTCGCCACTGGTGTTTCTCGCCATCCTGCGCATTTCACCGCTACACATGGAATTCCACGATCCTCTCACCTGCACTCTGGCTGCCTGGTTTCTATGGCTTACTGAAGTTAAGCTTCGGGCTTTCTACAGACCCTTGCTGCCTGCTCCCTCTTTACGCCCAATAATTCCGGACCGCTTGCCACCTACGTATTACCGCGGCTGCTGGCACGTAGTTAGCGTGGCTTTCAATAAATTACCGTCACTCGGCACCACCATTTCACTGTAGCCGCCGTTCTTCCTTTATAACAGAAGTTTACAATCGAAACCTTCTTCCTTCACGCGGCGTTGCTCGGTCAGGGTTTCCCCATTGCCGAAAATTCCTACTGCTGCCTCCCGTAGGAG
+
-)'.-,.1055644:451*,',++-27-/00,'')).32:/.0/0.-2&+-22,0.2.-575,4.)*).-///0/0./0129:9863365;;97;0//,/2699/05/*,,/&$'*-4256<6878:::7612123/./0,3-+-.0/-,6.)&'+*(&)$$%%&')*,(/'-1-//88887:39321038762)(&&('(*7<1045;-8<<//07:64583504.812;388834<2-2411..3/0)*+'($,-'*(%*()%*++(*'-2///+6+/7:22+-++-.+49,,.4*2/.-/8:,,6:8<8651,.+,-2,*/.131843,**(')'))/27;(-%&'%&((**+)--++,23.*,&)&%&&)+319.,099/-%'-.2/-+',-/3662,,&%((./,(*+&-369;8;0//11(/.+''&()/01+,*&'''*+,332/593310--1/--382;<581--01254**/3:79;.82(-62<:2.-+,32/)+-,/&,*166(74,,,-/3212-/1-001.1/3.75567)%)(*.2-'(220.28;218;042/0213),(+,+,.3**-7(,&'((),(%,++.218-6-114,5..../64/471+,-148'4*/%*'(-//+++++364;5--.00088:303/./&4-*,-25249/8,+(1+'(+,64)&*().6.,2;8/4210*),-.94211;45+---1/02::9::46322//49688:<864<2336+/.+/*'&$((*/1;;55::67664.0,,/,2*5+:-()*+/.20023,-/,..-....)57789<:::4;9/-/35964:,.4/*(',/4.02596.892071./344689<37311///7/.-,12((.191.2304.00098;<626;/+&$%(3,/9148212,320:107662922154510$-,017772.1+-%&%%&)('&$),%/&#58561,,./23/)),&)(#'./4)+,.+-(6,68;020-08--1:955/*0*(+()-95*+.923'*42,.-0(02*/2:/')'(&*%**0+(+-/412(57,1/(,69:-3;35645;;:8/61)(.1188701./:0/0.0))'
