# Supplementary material for: De novo species identification using 16S rRNA gene nanopore sequencing
Source: PeerJ. 2020 Oct 21;8:e10029. doi: 10.7717/peerj.10029 (PMC7585375; doi:10.7717/peerj.10029)
Supplement: Supplemental Information 3 [file peerj-08-10029-s003.zip › pass_fastq_runid_2c9cf7bc05858273f10e7d7ec552fc0bd742dc3e_554.fastq]

@df218c6b-f2ec-45b6-9429-936286de8f05 ch=187 read=151606 start_time=2019-12-13T10:01:45Z barcode=BC01 runid=2c9cf7bc05858273f10e7d7ec552fc0bd742dc3e
CTCCACAGGGCAGCAGTGGGAATATTGCACAATGGGCGCAAGCCTGATGCAACCATGCCGCGTGTATGAAAGGCCTTCGGGTTGTAAAAGGTACTTTCAGCGGGGAGGAAAGGGGAGTAAAGTTAATACCTTTGCTCATTGGCGTTACCCGCAGCAGAAGAAGCACCGGTAACTCCGTGCCAGCCGCGGTAATACGGAAGTGCAAGCGTTAATCGGGTACTGGGCGTAAAGCACGCAGGCGGTTTGTTAAGTCAGATGTGAAATCCCCGGGCTCAACCTGGGGCTGCATCTGATACTGGCAACTTGAGTCTCGTAGAGGGTAGAATTCAGGTGTAGCGGTGAAATGCGTAGAGATCTGGAGGAGGGTACCGGTGGCAGGCGGCCCCTGGACAGACTGACGCTCAGGTGCGAAAGCGTGGGGAGCAAGCAGAGTTAGATACCTGGTAGTCCACGCCGTAAACGATGTCGACGGAGGTTGTGCCCTTGAGGCGTGGCTTCCGGAGCTAACGCGTTAAGTCGACCGCCGATACGGCCGCAAGGTTAAAAAATAAATGGTGACGGGGCCCGCACAAGCGGTGGAGCATGTGGTTTTAGTTTCCGATGCAACGCGAAGAACCTTGCCTGGTCTTGACATCACGGAAGTTTTCAGAGATGAGAATGTGCCTTCGGGAACCGTGAGACCAGGTGCTGCATAGCTGTCGTCAGCTCGTGTTCCAGTGAAATGTTGGGTTAGAATCCGCAACGAGCGCAACCCTTATCCTTTGTTGCCAGCGGTCGGCCGGGAATAAAGGAGACTGCCAGTAAACTGGAGGAAGATTGGGGATGACGTCAGAGTCATCATGGCCCGCCACGACCAGGGCTACGTGCTACAATGGCGCATACAAAGAGAAGCGACCTCGCGAGCAAGCGGACCTCATAAAGTGCGTCGTAGTCCCGTTAGGTCTGCAGCTCGACTCATGAAGTCGGAATCGCTAGTAATCGTGGATCAGAATGCCACGGTGAATACGTTCAGGCGCAGCACACACCGCCCGTCACCATGGGAGTGGGTTGCAAAGTAAGTAGCAACCTTCGGGAGGGCGCTTACCACTTTGTGATTCATGACTGGGGTGAAGTCGTAACCAAGGTAACCGGAGATAGGCGACAGGCAAAGTGGGACAACACAAAAGACACCGACAACTTTCTTCAGCACCAACCGTACGTAACGCA
+
).2/%(&/++'*,1.67/4(*,++5/.+-.-:32-+,%&./%062667,,/(('..+45/3.*++%$%.**&()11/2-;87:8067,(+/-++/7-.*,-,6:-(++*2-)/2($().0**.3+9+,-242.*.0/*5*.&.*6++171%'%%'+*1-).,(+(*&(&'(5,329.1220.(12.0,.02821230+&*(*)3.,-6/:/+))&.+()+)2:85453(*&)*2013,21+668/().-2,230141'*))/0+025-&3887:-23.*+1+')*2554/+*+,-/,,/,/-&&'))+,.,/55-*(..+)'/%2(1/(*100.-..8:962:1-.4:950.-/0358/*,)&.-(()-/15+4**&'581089/'*36/4*,,,++,1/456370.-)%)(&)),84,3)&)+9;+0(&%'-0..398::*+1.)*,/3-/13:88;;6/.))'..1,*)/+420223:7<3540,+1,1914+&%*)-/-)-01954210:1617:679:+-*%&/+,+716-0.+2/.1/8978)()/1/-'-(%&(061/7.+..0465*0.-281/01321433<;..+,62(((+--73+2.20/5)*+02.6,/6988;5,))&)/./('++*+),:;3-)*((3,,,&%()+7257656/;959560.,(*,7*1+5-00--,)+)((1244433,///1787702,)&(''(+'&/306264.))&'52'*.+4*)3648111;5.6344*+82/..+.10.56:69,9053;:-*)*3/+/,-038:96*(,+279991.2.0,+'1'-573133344602('+,/5:7/20,-)&#/)(+,/1;/5/.(''((0,-3,+5//7:977333/57)&)$*)$,53898851,,)((.,55;83822//653,028776/.-..,*+*+2')02/,)'&'+)401533(1.16533&.'*,-.00-()*0-/6;9:434.--.,/4,++1/21274266666%(*+%&#%%%''*(-4-6;/-36445510/,(((15533..//(&%)30+)&'(,*..853:5*,2,0**&%&.*)//14//2./91/1/./2261+,***))1/0(-1(2.*1-0668/-)''&$(*0178.79817)+/&-.)./-/21593()+,)3226/6*(25*+8;8000/.80(/%&$'*)*'$&$%#
@df0f94ee-a1b0-4d01-a902-3602ca6487f4 ch=239 read=119818 start_time=2019-12-13T10:01:40Z barcode=BC01 runid=2c9cf7bc05858273f10e7d7ec552fc0bd742dc3e
CCGGTTACCTTGTTACGACTTCACCCCAGTCATGAATCACCAAAGTGGTAGCGCCCTCCCGAGGTTAAAGCTACCTGCTTCTTTGCAACCCCTCCCCATGGTGTGACCCGGGCAGTAACGGAGCCGGAACAGCGTATTCACCGTGGCATTCTGATCCACGATTAGCGATTCCGACTTCCATGGAGTCGGTTACCAGACTCAATCCGGACTACGACGCACTTTATGAGGTCCGCTTGCTCTCGCGAGTCGCTTCTCTTTGTAATGCGCCATTGTAGCGTGTAGCCCTGGTCGTAAGGGCCATGATGACTTGACGTCATCCCCACCTTCCTCCAGTTTATCACTGGCAGTCGCTGAGTTCGGCCGGACCGCTGGCAACAAAGGGGATAAGGAGTTGCGCTCGTTGCGGGACCAACCCAACATTTCACAACTTTGAGCTGACGACAGCCATGCAGCACCTGTCTCACAGTTCCCGAAGGCACCAATCCATCTGGAAGAGTTCTGTGGATGTCAAGACCAGGTGGAAGGTTCTTCGCGTTGCATCGAATTAAACCACATACTCCACCGCTTGTGCAGGCCCCATCAATTCATTTGAGTTTCCAACCTTGCGGCCGTACTCCCCAGAGGCAGTCGACAACGCGATTAGCTCCGGGAGCCACGCCTCAGGGCACAACCTCCAAGTCGACATCGTTTTACGGCGTGGACTACCAGGGTATCTAATCCTGTTGCTCCCCACGCTTTCGCACCTGGGCGTCGGACTTCGTCCAGGGGCCGCCTTCGCCACCGGTATTCCTCCAGATCTCTACGCATTTCACCGCTACACCTGGAATTCTGCCCCCCCTCTACGAGACTCAAGCGCCAGTATCAGATGCAGTTCCCAGGTTGGGCCAGAGTTTCACATCGATAACCGACCGCCTGCGTGCGCTGCGCCAGTAATTCCGATTAACGCTTGCCTCCAGTATTACGCGGCTGCTGCTTTGGAGTTAGCGGTGCTTCTGCGGGTAACGTCAATGTGAGCAAGGGTATTAACTGCTCCGCCCGCTGAAAGTACTTTCCTGGCGAAGGCCTTCTTCCATACACGCGGCATGGCTGCATCGAGCTGCGCCCATTGTGCAATATTATTCCCCACTGCTGCCTCCCGTGAAG
+
41+,+.)-&()((+%**)*,3/-0*+)()1,$%&%.,1*,'16.,,.14.())-5().4)'(')4,6.))--),*'%-03,17/*32.622)''71-''(*/+++.8)'+1./%&(%%%((()2-(5*.3#&&'+.082.16/5-4+,.9812266+,-,21:012778;53/-060.,*-./,,-,*--4(/,+-/55709202291.%)-01757+,48--810.4,2'$%'''),+*100/-2/2.145591880+-(&*%(%&($&)*.,01*()*'--3++//00-111*48284611**'%*&'(77778/:48/*-09:9:223+.3<5123-)+.0*()*,+,10129--(,*.36499463483..,*2+',,/(.3)++'*2:-0/22342:22-90--)+&0)),20(-7**)+--)&$#&$../8300&*)%$'()*1/0.*.:0693-,,..4::66++.2+3//7031:;984.*,-,+&&'*+&-+-1:6777;/0145900,-,.+*+0/846<87772:2219410/7/7;:12-,+*(,,.-+0+****-+$+%.,**)*%)+3::<93389.-,78)'%,-0*/)*)..5)&)('/396.,(&(-+&+.))(')2-00*&.)--//6)'4)+'*,,025986+.0*)'-02'(*/)5*.//267589817:/-0044)*,8566*0-)&$$+*./-.93397731%%)/673+/.02;:0///4311268793-.%'+3-639)*19:11:6999;:8:;693/0+*-20-,.'**5677:900-/.770)(-.+-60212:00-0*4+6/(235660.03706425777:18&,'*/)+2--/4575/4145:4;3-1624//..2.-%+)65,**'+50,'*(''+057/2513542..'')&'&$%(*+-59:1,++6+2)*%'*((-.(,%&$%&('&'((*)'(*+0.+,+*(*&'')(),)5/--,,'&()1955676547310)'&$*30.'-'('$$+()'$('0+(*',(--1164+0*))&%%(&(%,%(),,4449-//%'()(*')&(*/.(-.,*)+,+,-'%'*,21.2;7/08/.-/.1..+/,0-+((+*---+'),%%(/('*$%(&
@35e976dc-40d3-419a-b130-b75aed4b8364 ch=187 read=151588 start_time=2019-12-13T10:01:29Z barcode=BC01 runid=2c9cf7bc05858273f10e7d7ec552fc0bd742dc3e
CCGGATGCCTTGTTACGACTTCACCCCAGTCATGAATCTGGTGGTAAGCGCCCTCCCGAAAGGTTAAGCTACCTACTTCTTTTGCAACCCACTCCCATGGCGTTGTGACGGGCGGTGTGTACAAGGCCAGGAACGTATTCACCGTGGCATTCTGATCCACGATTACTAGCGATTCCGACTTCATGGAGTCGAGTTGCAGGCGCTCAATCCGGACTACGACGCACTTTATGAGGTCCGCTTGCTCTCGCGAGGTCGCTTCTCTTTACAATATGCGCCATTGTAGCACGTGTGTAGCCCTGGTCGTAGGGCCATGATGACTTGACCTCATCCTCCAGTTTATCACCAGCTTCTCCTTTGAGTTCCCCGGCCGGACCGCTGGCAACAAGGATAGGGTTGCGCTCGCGGGACCCAGCAACATTTCACAACACGAGCTGACGACAGCCATACGGCACCTGTCTCACGGTTCCCGAAGGCACATTCTCATCTCTGAAACTTCCGTGGATGTCAAGACCAGGTAAGGTTCTTCGCGTTGCCATCGAATTAAACCACATGCTCCACCGCTTTGGCCGGGCCCCGTCGATTCATTTGAGTTTTAACCTTGCGGCCGTACTCCCCGGAGCGGTCGACTTAACGCGTTAGCTCCGGAAACCACGCCTCAAGGGCACAACCTCAAAGTCGACATCGTTTACGGCGTGGACTACCAGGGTATCTAATCCTGTTTGCTCCCCACGCTTTCGCGCCTGAATCGGTCTTCGTCCAGGGGCCGCCTTCGCCACCGACGTCCAGATCTCTACGCTTCACCGCGCCGCCTGGAATTCTACCCCCCTCTACGAGACTCCAAGCTTGCCAGTATCAGATGCAGTTCCCAGGTTGGGCGGGATTTCATCTGACTTAACAAACCTGCGTGCGCTTTTGCCAATGTGTTCGATTAACGCTTGCACCCTCCGTATTACCGCGGCTGCTGGCACGGAGTTAGCCGGTCTTCTTCTGCGGAGTAACGTCAATGAGCAAAGGTATTAACCTCCCTTCCTCCCCGCTGAAAGTACTGAAGGCCTTCTTCGCCGCGGCATGAAACGCATCAGGGCTTGCGCCCATTTATTCACCAATATTCCCCTGCTGCCTGTAG
+
;*))#)#**/0,//'+-+256862964-046)*('))(#%'.+10*&%&&'30,/*'(,3(0-7:78)-,+/5,./07*9::.34551;2,,).-*)009.,/*(*..6.53/01//2734676+-//%.2,3-+-56;/-/7/768526:4245801,.-246113444439<876234925897-././/1-6'1&..0-..009/1*4-9768888981,*/4-+0)'+&%)*&)(*+-/3375+*(+),.012;25,/0)$$(''$*,0:;<868/,,-++-./45/2222:5/09:989506:/88/../,(0.7000'-)%$(().()*-5.-'*#%$%%),0.34)(8(+,.//023--23,153485542711*+23)2-41(*+-/,0(/.*)+/780(%$)'/-0,-.9.-+.-400134,++++88843*-,01)4/421//+**,76.02:;/7:+*/1+3.+/-183697-,+*),)-)'+.:;569<87044343489+++,'&(*.347::98+7*&)('-/'+'3(;;:;932133880/,/-/1.9(.'+&,+23976)+56468506:0-+//:;,0-5*5*((/51:.5131412+&+'&*.310.+++0-4243)()(*5510.+.-&250245;:83/,.*''&'$$#%&,46/19779,5550;9)-/74558;565024.2)&.)+.+-5114/.1:3.22577,)*(*37,-'*%(*(&*')-).((,.-5-:+)584,40/918<:9::..+,$('(*&((112271+)%&'')'--''%))%,*..1)+-4/2-537::3-21+-'(+-156'7*.-/2.01*'/*+.458:997::;582./.8-*'96290+049444420//--04038()%$%)*.-1/001+&%)(+/./*'(.3)*+4243505.-,+06019804200,.2.1.9011;;8.-&(0-(*/;.,,0*04/4;99:987682(,-57:8982723.//5:),0,,.+/&'&'*50+14525.2*%&5*,1*(.&*&'&(,5478;87;9-..)))%'$%&((&&$&().%/7.237054494(+*&&.-&#&$0(,-8033/,*,-(+-'%$&$)
@31324008-e9bf-41a0-aada-a37e67a3b293 ch=4 read=46943 start_time=2019-12-13T10:01:18Z barcode=BC01 runid=2c9cf7bc05858273f10e7d7ec552fc0bd742dc3e
CCGGTTACCTTGTTGCGACTTCACCCCAATCCTTTGACCCTACCTTCGGCCGCGCACTCCTTGCGGATTGGCTCACGGACTTCGGGTGTACCAACTCTCATGGTGTGACGGGCGGTGTGTACCAAGACCGGAACGTATTCACCGCGACATTCTGATTCGCGATTACTAGTGGCTCCAGCGCTTCATGTAGGCGGGTTTGTACAATCCGAACTGGACTGGTTTGCTAGTTTGGGCTCCACCTCGCGGCATTGCATCTCTCATGTACCAGCCATTGCACGTGTTAGCCTACACATAAGGGCATGATGATGATTTGACGTCTGGCCCCACCCCTCCGGATTAGCCCAGGCAATCGAGTCCTCAACTTAATGGTATTAACTAACGCGACAAGGGTTGCGCTCGTTGCGGGACTTCCTTAACATCTCACGACACGAGCTGGCGACAGCCATGCACCACCTGTCACCTTGCCTTGTCCCCGAAGAAATTTCCTCGATTAAAGAGTAATGCAAGGGATGTCAAATTAGGTAGGTTGCCCCAAACGTTGCTTCAGATTAAACCACATGCTCCTTCTGCTTGTGCAGGTCCCCGTCAATTCCTTTGAGTTTTGATCGACCGTACTCCCCAGGCGGAATGCTTAATGCGTTAGCGGAGGTGTTGAAACCCCCACACCTAAGTATTCATCGTTTGGCGTATGGACACCAGAATTATCTAATCCTGTGTTGCTCCCCACGCTACCGAGCCTCAGCGTCGAGATCAGAGAGTCGCCTTCGCCATAGATTGTTCTTCTACCTAATCTCTACGCATTTTCACCGCTACGCACAAGATTCCCTCCTCTCCTGCTCCTAGATAGCCAGTTTGGATACGGCACCCAAGTTCAGGCCCGGGTATTTCACATCCCCTTGCTTAATCATCCGCTCCCTTTACGCCCAGTAAATCCGGATAACCGCCTACATTATTACCGCCTTGCTACGAAACATCGCCGTGGCTTCGTTACCGTGTTACATATTTAAAGACCAGGCTTTGCGATCCGAAAACCTTCATCACTCACGCGGCGTTGCCATCAGGTTTCCCCGTTGTGCAATATTCCCCTGCGCACTCCGTGAACAATATCAGCACCAACAGAAGGTTAACACCGCCGACAGCTTTCTGTGGCCGGCACCAGCCAATGCATGGCCCGAAGCGGG
+
/.,1/8+//21,4/())&),/.'-$%%%%*(-.8*)',*)&(+((++.401/*)("&&'#)%%&))$0*&&$'%$%-542361)2+,(2&182*--+**(-..-131/1(+3237557),'$#+'*(+'(+495477673,/8-/&&&*.08454771+,+(,+&))*&*$%*)6)(&'%)+()(+/./181*+-'+(%'')3;260.,,(&*+313234;6%%)&208.-)&%'()(,/+/,,...00:1200.*)'&$&%%$,+*,.7-,'&%$&&''''&&(+,.-+)(&-*/0,+2234----.35;8/12,43%-(465(%*&%%),,(,%)'&&.*''./-)&'$%&',-,.3,-)'&.0/-2)()*-+././,)+,*/*(&&*,6(+,00589;68.;90/)($&*(*&%%&+)*&(+,7570,-,*1'03336/9;67..)21.090674.)'%%%'*+,+++''%)*0%(&&*01566135-1-7,&().+,,+./..9631)*+,-)*)'&+,+.+2(%'&&%)))(&,-*04440-.,7,:9571/21*--.'%(&&%**,+/'*%4-3/76.05807294-.30-,.0::7((++(%'+')',.0;;5(+1*+71,*%$%$+)((+)/&%$%')''&+&)+%(,&2977.*,.071/)),/185221*./(')&(/&&+,)-$(')*%',-.3444:268)&'$+-**)/,,*&*'(%%)*'%(,/5-&$%%&&$&&&,/*),)(--./.3.5.445('&%+2-.:;411+&&((%(0+,.,.1235048840/24,/413',()++*,4-/4)*,+*2***'$''-+'%-.,-)0+--0;,-,)*,/&10/03/-)&)*''+-/4'*.')*/87/-/1.811)()&%,'4*,-86))$&'24))-))/*.(&&%)+*0*+33633/),/+,+)+0'2),*,)-/*+)&),--)(&)'%%&''%&'(,%$$$&'+,2/3952((&$$&'#,-)--)'(((%(%%%%%%$&',32-.*)*-66;7781.00.)+,.242139,01%+/',/,9917:/&+9)-&+%*+.,,/1*'$$&&(%*),+%%''().(****&()*0/0-+((,+(++**(-&('%'')&''$&')&&(%'&+(()**)0,&*+&,(*))%))&'$#%&&$%&#$
@99063987-6c92-4e91-8025-386d4a9b7d2b ch=94 read=148378 start_time=2019-12-13T10:01:08Z barcode=BC01 runid=2c9cf7bc05858273f10e7d7ec552fc0bd742dc3e
CCGGTTACCTTGTTGACTTCACCCCAGTCATGGCGAATCACAAAGTGGTAAGCGCCACTCCCGGAAAGGTTAAGCTACTTCTTTTACAGCCACTCCCATGGTGTGACGGGCGGTGTGTACAAAGGCCGGGGCAGTATTCACCGTGGCGGTGATCCTGATCCACGATTACTAGCGATTCCGACTTCATGGAGTCAGTTGCGAACTCAATCGGACTACGACGCACTTTATGAGGTCCGCTTGCTCTCGCGAGGTCGCTTCTCTTTGTATGCGCCATTGTAGCACGATGTTAGTAGCCCTGGTCGTAAGGGCCATGATGACTGACGTCATCCCCACCTTCCTCAGTTTATCACTGGCAGTCTCCTTTGAGTTCCCGGTGGACCGCTGGCAACAAGGATAAGGGTTGCGCGCTCGTTGCGGGACTTAACCCAGCATTTCACAACACGAGCTGACGACAGCCATGCAGCACCTGTCTCACGGTTCCCGAAGGCACATTCTCATCTCTCTGAAAACTTCCGTGGATGTCAAGACTGAGTAAGGTTCTTCGCGTTGCATCGAATTAAACCACATGCTCCACCGCTTGTGCGGGCCCCGTCAATTCATTTGAGTTTAACCTTGCGTACGTACTCCCCAGGCGGTCGACTTAACGCGTTAGCTCCGGAAAGCCACGCCTCAAGGGGCACAACCTCCAAGTCGACATCGTTTACGGCGTGGACTACCAGGTATCCTGTTTGCTCCCCACGCTTTCGCACCTGAGCGTCAGTCTTCGTCCAGGGCCGCCTTCGCCACCGGTATTCCTCAGATCTCTACGCATTTCACCGCTACACCTGGAATTCTACCCCCCTCTACGAGACTCAAGCTTGCCAGTATCAGATGCAGTTCCCAGGTTGAGCCAGGGGATTTCACATCTGACTTAACAAACCGCCTGCGTGCGCTTTACGCCCAGTAATTCCGATTAACCTTGCACCCTCGTGTATTACACCGCGGCTGCTGGCACGGGTTAGCCGGTGCTTCTTCTGCGGGTATTTAACGTCAATGAGCAAAGGTATTAACTGCTCCCTTCACTCCCCGCTGAAAGTACTTTACAACCCGAGGCCTTCATACGCGGCATGGCTGCATCGGGCTTGCGCCCATTGTTACTTAATATTCCCCCACTGCTGCCTCCCGTAG
+
05)//2(/'(&'%((,.1::3:7:0,/2745',*%'3..(-(20+0/:/6-*++24.1/4*)*'+*/')&4+8))*&((5,6;:-1..*9/'&*-6+.;647./1352:;834***,.-16;*6336+--%-%&(-4;2129124.+(%*&%++0+,,/05+-,.11..2655../<073.114/132,))+,+.-3/0,+6413.7154;899878283,++/85//0//543+&*+-)*-0/617''),),),.41671;3/06678:<<.6.-+-,+&(()*)-)%%((-0:0,398:3/3,-279:9744..)'()),..03:289/(,02:6802./1<++,<34.1/-+/132:8299+,.5826--.'+7.9989/8..2/5/4/80934.2/26,,))%%)+56854292.-504.36),&0-59-,.+3,-,2,(,*+,-3428339;7:96)0113;98620.*--556852+-*)++*,-2;4266664325532::813;399::<;;899402+-%)$))00*0,838<:9:92;///15//0/15;5;<5545////8/17)+*0+004++,4;4'$*++7-3-,.60+',2::,4,--3./&)#&'.,-,.48++670....512152624424..%*,-,2//-(&)1..-.4162+-1/((''+4/601-2/0867797656293$)+,,*,-.,66302(,+++07000;24,,-.68,*/-01;8415389786788:;&&(&&;8729((89919--*+*-230&)%%$)&/3/703,-0544955657509:2079401///6:88.8-9-98794:540456/7-$0%24883-..402/)...8;1//-,/..6<7:-,.,.00'-2*&14/+,.;3.+*,0310,*,+/-4,1229/560498:7924/:7./5385.042566542/505/1'(7*.+36*,312'1*4,+-'(,,,*.+/332640*1*.,+/++-//55++,7+:;98::74-0''(*-31255474434/61))),-.73-(4%)+,4&.(+$((,59,,27538,++'-+./-,1-42((++.18271%)%(%)).-370:1106225&15318&2-47+')*%-(%&&$/+67733:<7+-99983219-8:,-7(-
@e568354d-354e-470c-976c-5fe8bf97949b ch=451 read=60911 start_time=2019-12-13T10:01:08Z barcode=BC01 runid=2c9cf7bc05858273f10e7d7ec552fc0bd742dc3e
CTCCTACGGAGAGTGGGAATATTGCACAATGGGAAATCCCCTGATGCAGCAACACCGCGTGAGTGATGAAGGTTTTCGGATCGTAAAGCTCTGTCTTTGGGGAAGATAATGACGGTACCAGGAGGAAGCCGGCTAACTACGGTGCCAACAGCCGCGGTAATACGTGGGTGGCGAGCGTTATCCAGTTACTGGAGCGTAAAGATAGGCGGATGGATAAGTGGGATGTGAAATACCGGAGCTCCAGCAGGTGCTGCATTCAAACTGGTTATCTAGAGTGCAGGAGAGGTGGAATTCTGGTGTAGCGGTGAAATGCGTGAGAGATTAGGAAGAACACCAGTGGCGAAGGCGACTCTGGACTGTAACTGACGCTGAGGCTCCAGCGTGGGAGCAAACGAGTTAGATGCCCTGGTAGTCCCGCGCCGTAAACGATGAATACTAGGTGTGGGGTTTCAACACCTGCATGCCGCCGCTAACACGTAGAGTATTCCGCTTATGGGAGTACGGTCACTTAAAGATTAAAACTCAAAGGAATTGACGGGGACCCGCACAGAAGTAGCGGGCATGTGGTTTTAATTCGAAACAACGCGAAGACACCCTGCCATCCCTTGCATTACTCTTAATCGAGGAAATCCTTCGGGGACAAGGTGACAGGTGGTGCATGGTTGACTCGTGTCGTGAGATGTTGGGTTAGAATCCCGCAACGAGCGCAACCCATCGTTGAATTCCATTAAGTTGAGGACTCTGCTTGAGACTGCCTGGGTTAACCAGGAGGAAGAGGTGGGGATGACGTCAAATCATCGCATGCCCCTTATGTGGACTACACGTGCCTAATGGCTGGTACAGAGATGCAATACCGTGAGGTGGAATGGCTTTTAAAACCAGTCTCAGTTCGGATTGTGGCTGAAATACTTACATGAAGCTGGAAGTTACTGGTAATCGCGAATCAGAATGTCGCGGTGAGAATACGTTCAGGTCTTGTACACCGCCGTCACACCATGAGTTAGCAATACGAGATCCGTGAGCTAACCGCAAGGAGCAGCAGCCGAAGGTAGGGTCAGCTGATTAGGGGGTGAAGTCGTAACAAGGTAACCGG
+
.000,*000(&&()+44,60)4+))*-1:215))+*#'),*,-/3./+'----(+0-/284%%&'(,)(&)+/6941+6,/+--.5+//0565633:7.55*-++.&+(()12/72),%$/7-.,,,).2221241-%*,+-31456)4*024*0-,)&&'')+,(.*,+9,)*334490*+)$)*3*,++*%(2143/('&'&)32381,/-+1,1-/175030))09/11/3*/%'),2%'%*$85:79876179-(3,-.6233*)+%%&'*--+*1*)*&&)(-/+),''&&+-/,&)$,***/34.2476)&'''',0&1-,,*1**'.)&4,3-,+,+*--0---,+194957236.,...11-,+/.+,6&$%$'*-/('%)1312%$+*,&%55*56++21.'),/0*%+,0879:;;60,/.-73(.+*/-+)*,33-)5/0-+)*,,&&&%*)-1--1&'((%%$'*+('))+13974&'%)**'./')++/-5/0%''&.0,*,0/-41+&)+/-(*'*),.869./980884**)*&%)($'&)+'-++%)'&(1-9<028492()*)''&)'+(,)&))%(&'&%(&'(03(''$'&(-010*/)2)./,('$((,)---+-+1321015)5,349,15357955363.6)'%&%3.0023376656767978422.&&&(05++/045./).'.12.(%$''1,3-+/5--*%)(-**.,,,201*)('%$$$().013/22..8101500/-54.///-)''&)*6:221061/,--.0*(&**%&$($'&%'()')'&(&&&'$($'(0/+&%(%+*2.356336'&'''//37;4165471)-)*.0)'%$&&)57.0:;462.03521(2+6/+,).,+('+(-1/3+'&%&&%&*+,**)+--,)%'13,((%,/05220422835,,*/.356+,)-2*(((.0+4+4)-$*.6605,,(**,0-46*,0+*)+3++)*)',%**.-(&&')))04810,**,+-./2-//*''%',+,.%/161/2,3/1&+%'))'(%')24%),,5,,+0+*.3.0-,'&(*,1357,90
@ed9da7e9-78ba-4897-8dc9-88c16c1379e4 ch=387 read=113003 start_time=2019-12-13T10:01:01Z barcode=BC01 runid=2c9cf7bc05858273f10e7d7ec552fc0bd742dc3e
CCAGTTTACCTTATTTACGACTTCACCCCAATCAATAATCCACATAGACAGCTCCTTCCTTGCGGGTTAGGCCACCGGCTTCGGGTGTTATCAACTCTCGTGTGACGGGCGGTGTGCAAGGCCGGAGACGTATTCCACTGCGACATGCTGATTCGCGATTACTAGCGATTCCAGCTTCATGTAGTCGAGTTGCAGACTACAATCCGAACTGAGAATGGTTTTATGGGTTTTGCTTCACCTCGCGGCTTCGCCCTCTGCACCATCCATTTGTAGCACGTGTGTAGTCATAAGGGCATGATGATTTGACGTCATCCCGCCTTCCTCAGCTTGTCACTGGCAGTCTCGCTAGAGTCCCAACTTAATGATGGTAACTAACGATAGGGGTTGCGCTCGTTGCGGACCAACCCAACATCTCCGGTGGCTGACGACAACCATGCACCACCTGTATCTCATATGGCTATCTCTCCATCTCTGGAGCCTTTGCAAGGTATGTCAAGACCTGTTAAGGTTCTTCGCGTTGCTTCGAATTAAACCACATGCTCCACCCGCTTGCAGGCCCAAATCAATTCCTTTGGGTTTTCATTCTTGCAGACGTACTACTCCAGGCAGCGAATTACTTGTGCGTTAACTGCAGCACTGAACTTTGATCCAGCACTTAGTACTCATCGTTTACGGCGTGGACTGCTAAGTCAATCCTATTTGCTCCCCACGCTTTCCGGGACTGAGCGTCAGTTGCAGGCCAGATCGACCGCCTTCATACTGGTGTTCCTCCATATATCTACGCATTTCACCGCTACATGGAATTCACGATCCTCTCCTGCACTCTAGCTGCCTGGTTTCTATGGCTTACTGAAGTTAAGCTTCCAGGCTTTCACCACAGACCCTTGCTGCCGCCATGCTCCCCTCTTTACGCCCAATAATTCCGGATAACGCTTGCCACCTACGTATTACCGCGGCTGCTGGCACGTAGTAGTTAGCCGTGGCTCAATAAAAGTACCGTCACTCGGCTACCATTTCCTCGCCGCCGTTCTTCCCGCTATAACGAAGTTTACAATCCGAAAACCTTCTTCCTTCACGCGGCGTTGCTCGGTCAGGGTTCCCCGATGCCGAAAATTCCTACTGCTGCCTCCCGTAGGG
+
93).37++2305-0;1-.1.65:40.67--405%$%)),2.&))*00..(%))00698/+--/,3)*4*-979/09.93497*640.-0/0532000,1)0+,-07580--)'')&-.2+,+/)+(%,648*7(.'$(+-,*)*+45659::<96863291113244225--+$))0*-,(('(00*%*3:2769630&**(.1+''0/,,**+.,-)894.-00934::+),9;977954../9/2;3462)+500003759;:1:5'((('*')(+(-(&%()/2144,79436320/'35*+55788:59,-*..*00,/1.,/00/19'5,3//,2310777:5,+,**&%(&))..3.21527205/*+,**00*),.*03./.10884<3319/((+,0/)--./00/+)'&&&',-057546687;/1(+'-2349323345650322)5867.-()*242451/047--1-+,+%''%(&)*-*76654756.+,*/+,2.859;800*0*&*474)(../1;746+(*.0672,),,-*,3---)0326/%&%*1,50932/45/**+/2.,/9;615-.()13(1*,*+,.3''/))($/&.)6),,7--04653815/1+1-/0/278;<54:.+&%++,'($&(%))*)-.//..+470./.900076-,)$&)..,,+)-*.()&*50-0,864-(,+)/6/)'4::2432213..//43801+0.30./8.+&'(-)+&(')#$$'+47049-1*).''(46464513/2-(/,.),:68834110*(*+-.)*,,,6--.124021&-)+.*14769;8991;60--/.0+-/',3/-**152,&)+0-('0724700(*7*../76<50401268:997$''/0-:7,+.76--6023*4+/85:;.104-.,01-/,4)-7-01/-112/90/900-6/00;:1;/,$+(-&%&#**:))*9.8+&&&$*)'-65*(-&./..+())*0-+*%.4109601*)*273171486202/)$$,'+474'%-&'00+.29/450338,5::;87;6/276.1.+(,)+,7))**,...14762-586+($+*335.0.+'-1,((*-,.4/1.*23)*217,*
@2c27ede8-3afd-4c6b-8515-796cfad12f73 ch=400 read=78117 start_time=2019-12-13T10:00:57Z barcode=BC01 runid=2c9cf7bc05858273f10e7d7ec552fc0bd742dc3e
CCGGTTACCTTGTTACGACTTCACCCCAGTCATGAATCACCAAAGTGGTAAAGCGCCCTCCCGAAGGTTAAGCTACCTACTTCTTTGCAACCCACTCCCATGGTGTGACGGGCGGTGTGTACAAGGCCAGGGAACGTGGTCACCGTGGCATTCTGATCCACGATTGCTAGCGATTCCGACTTCATGGAGTCGAGTTACCGAACTCCGATGGACTACGACGCGCGCGAGGTCCGCTTGCTCTCGCGAGGTCGCTTCTCTTTGTATGTGCGCCATTGTAGCACGTGTGTAGCCTGGTCGTAGGGCCATGATGACTTGACGTCATCGCAACTCTCCAGTTTATCACTGGCAGTCTCCTTTGAGTTCCGGCCGGACCGCTGGCAATAAAGGATAAGGGGTTGCGCTCGTTGCGGGACAACCCAACATTCTACAACACGAGGCTGACGGCAGCCATGCAACACCTGTCACGGTTCGAAGCGTATTCTCATCTCTGAAAACTTCCGTGGATGTCAAGACCAGGTAGGTTCTTCGCGTTGCATCGGAATTAAACCACATGCTCCACCGCTTGTGCGGGCTGTCAATTCGGTGAGTTTTAACCTTGCGGTACTCCCCAGGCGGTCGGCTTAACGCTACGTTAGCTCCGGAAGCCACGCCTCAAGACACAACCTCCAAGTCGACATCGTTTACGGCGTGGACTACCAGGGTATCTAATCCCTGTTTGCTCCCCACGCTTTCGCGCACAGGCGTCAGTCTTCGTCCAGGGGCCGCCTTCTTACGTTATTCCTCCAGATCTCTACGCATTTCACCGCTACACCTGGAATTCTACCCCCTCTACGAGACTCAAACTTGCCAGTATCAGATGCAGTTCCCAGGTTGAGCCGGGGAGTTTCCGCATCTGACTTAACAAACCGCCTGCGTGCGCTTGCGCCCAGTAATTCCGATTAACGCTTGCACCCTCCGTATTACCGCGGCTGCTGGCGCAGGTTAGCCGGTCTTAGCTTCTTCTGCGGAAGTAACGTCAATGAGCAAAGGCCGATAACTTCTCCCTTCCTCCCGCTGAAATTGCGCCACAACCCGAAGGCCTTCTTCATACACGCGGCATGGCTGCATCAGGCTTTGCGCCGGTATTGCAATATTTCCCACTGCTGCCTCCGTAG
+
6605.:./82;109//002261'+/.)1197+,,0176*6'21/,-.4/0.)&()4:50.5.*,.(.)2.,)-,0183236:03:8+2772<9,,./6..033*,*036548/.-&((,002990,2,&,))(*+1.'+/+(*$%'-422394323371*+*)..$+-113668;632/4592-,,*''),+&(/*'/+**72.5()*.-2--06675412&'&&(%*)(+*(*/5,.///545/'*&()1232211/87-.110--/46<+,1+)+.,+.114753*556456760-,(159934/.++)(&*()+./7834&-(*(,+(*))+/72,-19::/;.+/7555))2**+/2620'000.28;878848120/14.-1881/0****0154689578440:2,(&(+1+1.-+6:0*-//10//-,/,33313.-12,494513+)/02/'(*+,009627&'')',,+./,/1899273//8811599<778733+471-,+-1,/1.)'0/946::3705/00611/&-'0-2<834/-/245,--)-5),.--&''&-%'0,/32:5<.0*+()*19;+4/3-4,,(+)((/0.9<0,//4*..42,./.2-*%)(++,,6.+-0-1./+.$.2,../951(&*)./12:8917,9.5996789:934;.(*,1/027833(*-90580.122/6/,94**16:4-44201+'+**/700,.(/))*+177:834334;8581)(299.4569:74*'%$&%&-(/220-2)*+44/-,*'/040195/,08.452301512,0,2.1..2:::2+10)3/),-38946++),+07*01548512312678;4/,-/6/4./*2*()/)%%1;*.*()*//((''&&3*67<7::35:6898878/'(&$&'--+(*-/82:6/-/161:643.8,-+-86..)&+**4./6,,+7-21726-+&-$**+/--3..))''&&&).52::89783/'%'*.9/,**/.--5978:*.&(&&(/-**,(**0:+/<82,48.*84*2,%'&$'#%%()/+02-(+)1+776;77<70/--&0,./-//0787887577(.0./0)*6471(&.#%(+-1555+3-(*+(+./17337.2.,/(0
@16af23c0-d858-4727-a20a-a24f0cdcd5a5 ch=367 read=149832 start_time=2019-12-13T10:00:42Z barcode=BC01 runid=2c9cf7bc05858273f10e7d7ec552fc0bd742dc3e
CTCCTACGGGGCAGCAGTGAGGAATATTGCACAATGGGCGCAAGCCTGATGCAGCCATGCCGCGTGTATGAAAGGCCTTCGGGTTGTAAAAAAAAGTACTTTCAGCGGGAGGAAGGGGTAAAGTTAATACCTTTGCTCGTGACGTTACCACAAGCCTGGCTAACTCCGTTGGCAGCCGCGGTAATACGGAGGGAGTGCAAGCGTTAATCAGGTGCTGGGCGTAAAGCGCACGCAGGCGGTTTGTTAAGTCAGATGTGAAATCGGGCTCAACCTGGGAACTGCATCTGATACTGGCAAGCGAAGGTCTCGTAGAGGGGTAAATTCCAGGTGTAGCGGTGAAATGCGTAGAGATCTGGAGGAATACCGGTGGCGAAGGCGGCCCCTGGACGAAGACTGACGCTCAGGTGCAGCGTGGGAGCAAACAGAGTTAGATACCCTGGTAGTCCACGCCGTAAACGATGTCGACTTGGAGGTTGTGCCCTTGAGGCGGCCGGAACTAACGTTAAGTCGACCGCCTGGGGAGTACGGCCGCAAGGTTAAAACTCAAATGGTGGGGGGCCCGCACAGCGGTGGAGCATGGTTTAATTCGATGCAACGCGAAGAACCTTACCTGGTCTTGACATCCACGGAAGTTTTCAGAGATGAGAATGTGCCTTCGGGAACCGTGAGACAGGTGCTGCATGGCTATTGTCGTCAGCTCGTGTTGTGAAATGTTGGGTTAAGTCCGCAACGAGCGCAACCCTTATCCTTTGTTGCCAGCGGTCGGCCGGGAACTCAAAGGAGACTGCCAGTGATAAACTGGAGAAGGTGGGGATGACGTCAAGTCATCGGCGCCACGACCAAGGCTACACACGTGCTACAATGGCGCATACAAAGAGAAGCGACCTCGCGAGAGCAAGCGGACCTCATAAAGTGCGTCGTAGTCGGGTGGAGTCTCGACTCCATGAAGTCGGAATCGCTAGTAATCGTGGATCAGAGAATGCCACGGTGAATACGTTCCCGGGCCTTGTACACACCGCCCGTCACACCATGGGAATTGGGTTGCAAAAAGAAAGTAGGTGGCACAACCTTCGGGGAGGCGCTTACCACTTTGTGATTCATGACTGGGGTGAAGTCGTAACAAAACCGG
+
//0-)&''),)(,$0&,,*(+&.+,0:0.-//273*.2++379.3;44498-/&0+2/.8-3:996511//-)*0-67952:77:51346973/*'-**,581.00/9.(,(*+)+.),,2*(-335214/68.-99:*1+)--8--60(('&$%%#%(()150.-.)*&')*,&1+242;/11/.2784./+%(*.-46),1.505/7'0%+$%$,535478;712/.),+.+,764039902;55148-/0721018711*/5213/527468(/-0--)('&&'(./1364135,-+,',(+,65719()-544)'(1*1.-,3:975022249/49..1846)()(*534:.,5-,52/1-1-+621145241-1-:4,).4)()*-+,*,,-54536-.9887/////:;,'(+98'4--,..9.-0455:)+082121332246;99:;&0-(('--++++(-)+.-,902/56(+,,-/41.+0-)(*%%'-,-+/-6-014/12:5694654*('')0306..019,9.:3<:,2532;7224)(+169-56+*.,+-)11,4.0',)+-.,67;06663-/147630./-.2006322414:7465/6//,/001*+-1---,.5;7-+*+++80/,-502322:3;:)8/+,*,200/+)-%+)-29:7746695/&$('--.13+,,-.55+8+)*228:011:3/44;41/136/15-7)*21-2,**1*+2.11/3:1-3<4431023:07,11(/84.4220-/()'&&,/104..342457<78684--(..574:;5176699997125881-)&()0/')*+1.4.475,+*''&'(*'')+-11/5:657777727*')%*(&()+,3.3/,,)*&'*,2023:54135&&5;419352227:4946++(1*3**,-/857618)())*3,,.+0.522*+($&(+))*./75102)''&)/+047.1188214-)*+457+)/1831.3./01/.-/723;13464536:04/-&&'(*/5337455;9/*%,***++-,+')($%,./0033-38.).6,++/)&'$$(.43-/145;5740111/).+(&&'((*-/151(,)*)*3.
@2bfe8ca7-eb77-48c2-84ec-eb2e2650c5a8 ch=473 read=45356 start_time=2019-12-13T10:00:22Z barcode=BC01 runid=2c9cf7bc05858273f10e7d7ec552fc0bd742dc3e
CTCCTACGGGAGGCAGCAGTGAGAATAATATTGCACAATGGGCTGAAGCCTGATGCAGCCATGCCGCGTGTATGAAGAAGGCCTTCCCGGGTTGTAAAATTACTTTCAGCGGGGAGGGAAGGGGTAAAGTTAATACTTGCTCATTGACGTTACCCGCAGAAAAGCACCATTAACTCCGTGCCAACCGCGTATGATTACCGCGTTAATCGGAATTACTGGGGCGCCAGCGCACGCAGGCGGTTTGTTAAGTCAGATGTGAAATCCCGAGGCTCAACACAGAGACTGCATCTGATACTGGCAAACTTGAGTCTCGTAGAGGGGGGTGCATTCCAGGTGTAGCGGTGAAATGCGTAGAGATCTGGAGGAATACCGGTGGCGAGCGGCCCCTGGACCGAAGACTGACGCTCAGGTGCGAGTGGGGAACAAACAGGATTAGATACCCTGGTAGTCCACGCCGTAAACGATGTCGACGGAGGTTGTGCTGGCGTGGCTTCCGGAGCTAACGCGTTAAGTCGACCACCTGGAGGAATACGGCCGCAAGGTTAAAACTCAAATGTCAGATTGACGGGGGGCCCGCACAAGCGGTGGAGCATGTGGTTTAATTCGATACCGCGAAGAACCTTACCTGGTCTTGACATCCACGGAAGTTTCCAGAGATGAGAATGTGCCTTCGGGAACCGTGAGACAGGTGCTGCATGGCTGTCGTCGCTCGTGTTGTGAAATGTGGTTCTGAAGTCCCGCAACAGGCACCTTATCGCTTTGTTGCCAGCGGTCGGCCGGGAACTCAAAGGAGACTGCCAGTGATCGCTGGAGGAAAGGTGGGATGACGTCAGTGCATCACCTGGCCCGCGACCAGAGGCTACGATGCTACAATAGCGCATACAAAGAGAAGCGACGACCTCGCGAAACAAACGGACCTCATAAAGTACGTGTGATTGATTAGGTCTACAGCTCGACTCCATGAAGTCGGAATCATAGTAATCGTGGATTAGAATGCCACGGTGAATACGTTCCCGGGCCTTGTACACCGCCCGTCACACCATGGGAGTGGGTTACGAAAGTAGGTAGCTTAACCTTCGGAGGGCGCTTACCACTTTGTGATTCATGACTGGGGTAAAGTCAACAAAGGTAACCGGAAGATAGAGCGACAGGCAGTAAGAGTTGTACTGAACACCGGCAAGCTTTCTTCAGCACCAGCAATACGTAACGCGGCA
+
$'++,/4292*/41.1210,+')*.)*'()/2,+*,21/)%$%$%)((+'&'%,)*,(265889723223434444,,0+0-/062'(+0.00.35;2&.'&'),3,,11..**',*'/+)2/**099,2/1,('''),-27-3/.+///71.7.,,)+/0()$&&-/&*(+*./13(4%$$(+*4+-)%#$&)*1+-+'()103:43%,&%*'$'#&+0*0(&$((*+-,/-,-2//*24:9,606.509-/175633:8159+)(.,658+1,))*+,*.440/.,++*+.-:452//7&(&&,'(),19980,)0*///))&%)-4-)*081131222:744;1/0575,&%'*,24880/1-2/06150+3,'')&&,(4:1),34*+''*,&(*'(*42577*/877-*'%&$*2,*'./:36'70,8-,+2/44:2.07525464.//1878:<7,+*)$'()-0&1'(*2/..((%&%$&&*+((+**0,+++31:123-8,9,5535425(45247(&&('&&(+./0-3260709068:2/2-99.-)(&&,.-,-.+*1:;0+9+*,,.,2+0+115/*++3611/70:4303/2111(-%'*..70185506/09551.,.,)-.222/*./,/-*19-+)'&')*1/-,00.2449:9993;:5954,7+&),,//9398/...-3000;:8/-0*+-044-8,+*.065,)%')(,$$%(&&(+)+)3257))21*-+).014''()**24-284&52731-4232:/./1353;-(,'*)+,/3:-1+)&(&&+-..+3,-6)--*/70-..-,)&%&%&#%&'&#%&'+1072*,*-0:/.*-&/)()''//152.40-&110756.306*'(&(*())'%(((.,1--++(,*+7&//5.0--)%&%&&#(%-+.'$&$##&$.-*+))(%$)*'-..,.368:78303-.0.30:54'+'*+.678699:+0/,/,6*%-)'-,1336;423/-30..,655393.+0102:50;2..612378770*)&%))3032','+,'&*++.0/,++,8-7768933-//+--707//7.//60/143594362146168524;5-++3,+7:+0,12997072.)**/**,-1::)(43*)+(-('(4*$&(++%*(&)0,%$%(($&-3/4696&,+--:,04260+-,%*'%#&$$%%
@044bae55-2952-475b-9312-48258d943985 ch=66 read=103670 start_time=2019-12-13T10:00:12Z barcode=BC01 runid=2c9cf7bc05858273f10e7d7ec552fc0bd742dc3e
CTCCTCAGGAGGCAGCAGTGGAGAATATTGCACAATGGGCGCAAGCCTGATGCAACCATGCCGCGTGTATGAAGAAGGCCTTCGGGTTATAAAAGTACTTTCAGCAGGAGGAAGGGAGTAAAGTTAATACCTTTGCTCGTGACGTTACTGAAGAAGCACCGGCTAACTCCGTGCCAGCAGCCGCCTGCCAGTATGCAGAAGTGCAAGCGTTAATCGGAATTACTGGGCGTAATACAAGCGCGCAGGCGATTTTGTTAAAGTCAGATCGCCGAATCCCCGGGCTCAACCTGGGGAACTGCATCCTGATGCCAGCAAGCTTGAGTCTCGTAGGGGTAGAATTCCAGGTGTAGCGGTGAAATGCGTAGAGATCTGGGAGGAATACCGGTGGCGAAGGCGGCCCCTGGACGAAGACTGACGCTCAAGGTGCAGCGTGGGGAACGACAGGATTAAGATACCCTGGTAATTACCACGCCGTAAACGATGTCGACTTGGAGGTTGTGCCCACTTGAGGGGCGTGGCTTCCGGAGCTAACGCGTTCTCGACCGCCTGGGGAGTACGGCCGCAAGGTTGCAAAACTCAAATGAATTGACGAAGAGTTGCACAAGCGGTGGAGCATGTGGTTTAATTCGATGCAACGCGAAGAACCTTACCTGAATGTGACATCCACGGGAAGTTTTCAGAGATGAGAATGTGTGCCTTCGGGAACCGTGAGACCAAGGTGCTGCATGGCTGTCGTCAGCTCGTGTTGTGAAATGTTGGGTTAGAATCCCGCAACAGCGAGCGCCCTTATCCTTTGTTGCCAGCGGTCCGGCCGGGAACTCCAAAGGAGACTGCCGGTGATAAACTGGAGGAAGATTAGGGATGACGTCAAGTCATCATGGCCCTTGACCAGGGCTACACACGTGCTTTACAATGGCGCATGCAAAGAGAAGCGACCTCGCGAGAGCAAGCGGACCTCATAAAAGTGTTCGTCGTAGTCGGATTGGAGTCTGCAACTCGACTCCATGAGGGAGTCGGAATCGCCTTCGTAATCGTGGATCAGAGTGCCACGAGTACGTTCCCAGGCCTTGTACACCGCCCGTCACACCATGGGGAGTGGGTTGCAAAAGAAGTAGGTAGCTTAACCTTCGGGGAGGGCGCTTACCACTTTGTGATTCGCTGACTGGGGTGAAGTCGTAACAAGGTAACCGG
+
..2833%31)-*)$,/-),*&%'*,*,(()**/.:65900*-0/+30445620-&-2.,,04-11114..)(2&(*)(././,(021.+,,15-&/*,-71*)'($)*&.,'-).*'%)*90,.0+.((*+(4.,567)2/&3../,.,-*4&(3,-.89*3+*')&'*2)''(')).-(,5)+(&$&$$#''+*//'('+--14,$(*,.3.-.'+/*3+--2.88935)%(%&(-(*.1..1)3,-&086+,4-++1,00123-)(.($**)/44*+5855..)+*+((,*)-.4222.4,+)+*')$'$%&*&'**)-./21523-+).,,-.-1..,+,)1,0-..//887.94,-4541.,&*33463-*-0*//.45%.-2--+-2'1)4.3:6**174;709...331.*--/-&,((+*%+(,().,'*&*&')&26+1+*&%')*35.*1--,&.&$)('..29:9;<51///,/111.6.1.-,0)4*,-0:4*,/+*'*.5.,.267/,0)(*,))-000-+,*'.%+,/024/48+.95(&(())3,7,,./3/4/2&'.57716858523.:/;/56,')($'$#')-.)(++',-1,')*42'&)(+88-77:60.0.08*/)++.8/0325.8./845+,,)-%)-.-0.+.14*&'(,391,*)(&*+('((*)(-)-).9667-:3,-6+,-*+/-2/*&)*//59.--*/'')),6381./00:89-9-,,,262/311002+9,%&&(03+&().*'%%%(,214653-,+4.+4)'*+*1810003.0(,*/,-8-1)*,1'25/),%,,04487)4/..16:;3441*-*+2..03).51,*,-0181.**,,-0.,.,110+&'*+,8'/1232-,''&(()())--%&%)+&++,134./44+'('**)*1%/3/3411)('&(0/(0460/3,-,,2:7*++((-,,13'5$447,5+,/,-)+,.16859554345457+,*%*/)%'(&),,.02/1--3%&('+*+,77.4553)*+,-4,)*'%%)-./5939/'346-1)%(*+*,/.14/,/1,1/1400/25+&)**./02/0298+'**'**,../)'+*9+798;72331()/*34.6-*06+,.8.,)++/./+0/212,./1-)%,,*33/114,.),,0352303
@dd37e946-b5b1-49be-a34a-ee7f9ca5d771 ch=27 read=55153 start_time=2019-12-13T10:00:12Z barcode=BC01 runid=2c9cf7bc05858273f10e7d7ec552fc0bd742dc3e
CTACCAGTGTGCTTCGTTCAGTTACGTATTGCTGCTGCCTGTCGCTCTATCTTTCCGGTTACCTTGTTACGACTTCACCCCAATCCCGCTGACCCACTACCTTCGGCCGCTGCCTCCTTGCGAGGATTGGCTCACGGACTTCGGGTGTGCCAGCTCATGTGATTGTGACGGGCGGGTGTGTACAAGACCCGAGACGTATTCTTACCGCGACATTTCTTGATTCGCGATTACTGGTAACTCCAGCTTCATGTAGGCGAGTTTCAGCCTACAATCCGGCTTGAGACTGGTTTAAAGTTTGGCTCCACCTCGCGGTATTGCATCTCTCTGTACCAGCCATTGTAACGCACGTGTGTAGCCCTGCACATAAGGGGCATGATGATTTGACGTCATCCCCACCTTCAGGTTGCTTAGGCCAGTCTCGCTAGAGTCTCAGCAATGGCATTGGTAACTAGCGACAAAGTTTGCGCTCGTTGCGGGAAACAGCAACATCTCACGACACGAGCTGACGACAACCATGCACCACCTGTCACCTTGTCCCCAGTTTCCTCGATTAAAAGGTAATGCAAGGGATGTCAAGTGTAGGTAAGGTTCTTCGCGTTGCTTCCGAATTAAACCACATGCTCCGCTACTTGTGCGAGGGTCCCCGTCAATTTTTGGGTTTTAATCTTGCGACCGTGCTCCCCGGGCGGAATACTTAATGCGTTAGCGGCAGCACCGAGTGTTGAAACCCACCTAGTATTCATCGTTTACGGCGTGGTTCTGGGGTATCTGTTGCTCCCCACGCTTTCAGGCCTCAGCGTCAGTTACAGTCAGAGTCGCCTTCGCCACTGGTGTTCTAAAATCTCTACATTTCACCGCTACGCAGGAATTCCACTCTCCTCTCCTGCACTCTAGATAACCAGTTTGGAATGCAGCACCCAAGTTGAGCCGGGTATTTCACATCCCTTAATCATCCGCCTACGCTCCTTTACGCCCAGTAAATCCGGATAACGCTCGCCACCTACGTATTACCGCGGCTGCTGGCGTAGCCGTGGCTTCCTCATGGGTACCGTCATTATCTTTCCAAAGATAAGAGCTTTACGATCAGAAAACCTTCATCGCTCACGCAGCGTTGCGCATCAGGGGTTCCCCATTGTGCAATATTCCCCACTGCTGCCTCCCGTAGGAG
+
$&$$$$%)%'&('*,./63*.11//15(&((*+&*-).88896*),.0,/($$$+()./7067.4)-)(')14++)%(*'$0+14*+*2/0)64-(,+12053-3-50,.666333%)+,.*&-+)22.0/0/.429.2402)121(3)*/.*++/(**%(%+)(*..//6/&/5),2.+,*).1.,;/('$-()%(*+:*+(%)(),1*.((0+(%&&&454*00/-:,/'')(*/-,2-,*-162144277;0.*((04++-4//0129.-()'''%)+30006-7;:-:-,/8*-3.12,+1.487170/*2*$#'%&)0/-113)79788;459,+.)/+--..001,++'.2)%$'&&*,0-+)0,30.-./043:5**,.0874156*)314:2%.+*,&%$$&1.$$%+1/(-++-/),-.*%&&$**4,))%$+(.+357/,&%)10078.*.0))55779-80--,/('&%&'#'%+))-.+-&(*10(0-*----/../23+16184566:2280235579190,153))(,4)-0',)++:13-)%)+-**#)+'/83287997.-2-1*/.+/)4.784494,/-/211631,)*+1+::670*+,--++2,*,0,/.9/0.4($.,3//78/+/,2,,+*--*..+02(-()&1+&(--19)+'*-*+)(&.123.6.,+,6+5-40513-,,,373+12&0%'$()*08*/7)52+&,.,(+617:98:985;1*,.62446+&)(*+30++*,1+*2:/1+676/*--04894%'.440.,-./:9./2/-/6749''(,.0.3/2/96781223)1(&(&#)57*+,0/0+0+,23.(*3),,26/2&*))(0,530,+,))'(+)*./10-//0-+)/25758377<:726552-,,,,061.-/22-.(/0(2-.-6940,,,-0,'%&+.6/,-,()0611447796.6-(,+30*+-/287//.525:7860++))-9,7<6342434811810/4//19.9*+'&'(-*795/+0.33,-&%%*'-(/001771;11-28+,)+0-*,)0-)&,+/.*(,-.2/&&/3577:8;8887/013./)*(,,-23*)&))+0'10)*.0.99,*23*,%*05534.127.(***))(*/)-,))++3''%
@90e3d3b5-e238-412b-9903-4c26703aa8c9 ch=385 read=50275 start_time=2019-12-13T10:00:10Z barcode=BC01 runid=2c9cf7bc05858273f10e7d7ec552fc0bd742dc3e
CGGGAGGCAGCAGTAGAAATTTTTTTTCGTAATGGAAACCCTGACCGAGCAACGCCGCGTGAAGGAAGAAAGGTTTTCGGATTGTAAACTTCTGTTATAAAGGAAGAACAGCGGCTACAGGAAATGAGTAGCCGGTGACGGTACTTACTCTGTTAAGCCACGGCTAACCGTGCCAGCAGCCACACGGTAATACGTAGGTGGCAGCGTTATCAGGTGTGGGCGTAAAAGAGGGGCAGGCGGCAGCAGGGTCTGTGGTGAAAGCCTGAAGCAACTTCAGTAAGCCATAGCAAAGAAACCAGAGCGGCTAGAGGGTGCGGGAGAGGATCGTGGAATTCCATGTGGCAGGGTGGAAATGCGTGGATATGGAGGGAACACCAGTGGCGAGAGCGACGATCTGGCCTGCAACTGACATCAGTCCCGAAAGCGTGGGAGCAAATAGGATTAGATACCTGGTGAGTCCACGCCGTAAACGTGAGTACTAAGTGTTGGATGTCAAAGTTCAATGCTGCAGTTAACGCAGTAAATTACTCCGCCTGAGTATGTACGTTCGCAGAATGAAACTCAAAGGAATTGACGGGGGCCGCACAAGCGGTGGAGCATGTGGTTTAATTCGAGCAACGCGAAGAACCTACCAGGAATCTTGACTTATGCCTCATAAAGGCTCAGAGATGGAGAGATAGCTATATGAGATGCAGGTGGTGCGGGTTGTCGATAGCTCGTGTCGTGAGATGTTGAGTTAAGTCCAGCGAGCGCAACACTTATCGTTAGTTACCATCATTAAGTTGGGGACTCTGGCGAGACTGCCAGTGACAAGCTGGAGGAAGGCGGGGATGACGTCAAATCATCATGCCCCTTATGACCTGGGCTACGATGCTACAATGGATGGTGCAGAGGGAAGCGAAGCCGCGGTGAAAGCAAAACCCATAAACCATTCTCATTTCGGGTGTAGTCTGCAACTCGACTACATGAAGTTGGAATCGCTGGTAGCGAATCAGCATGTCGCGGTGAATACGTTCTCGGGCCTTGTACACACCGCCCGTCACACCACGAGTTGATAACACCCGAAGCCGGTGGCCTAACCGCAGAAGGAGCTGTCTAAGGTGGGATTGATGATTGGGGGGTGAAGTCGTAACAAGGTAACCGG
+
-+8*(06+--/+&0&%(*)(.969070,0&+524,'+++:)+,89:89579:968:53--,*2,1.1(*.*)-+8631(1(2+*+2.-,-3..-/412491-./0.4:1)00/71228141)46/0&(*-285)..01**'&$')(*+--,&(&&(%*-())2+,+0+-)*/8/+--+238*0&**++7./.9991:0.4,+**,-40//9,1+,%/(9::86:0..)),0),-6695,931142/6410032495/034,.'%$*(%'+'*1,-)+,30.40))&$%*-)&&)).,')&&),,+,1*'*)')'&)+)')(.0):74:6/+.-7.8*++('''&-)*(2'30))4321&)(+(...-0/.-345593555:+))&$)+;921-0003141399810++))%)''()-()('*+*,54460((+-;94+04*-0+,03)36*%%*&(&'2305537556;78+/*(*+)*-+4+.0.,+'-)99/,,))-6/1--,0.1215/8/6/34/%/-*,&*'*+24021/*(&)(0,/3523:4)*/)*654/94./60,)'%)*,1...++78,47)*+0---/-0/-2)-..50/195;:7:8<7,-'+/1/*(+.6/0**''(32-*-&$)/05.+'&&()$)&')556;4+6568&'(*+4442+(&0.000/05.255113)*-*0,-12--,*()3,../)'()*/2+5/03750/-.0,8,+'+-06-2+4*%&0'(442-)&'&).*+,6)21(),4.1769960:/1./90:;55231)&))(+-/-/11944547993//04/-30*3-0.&5;225020)(**99122:9570944/+50.,.4/0.(-.01*+('&%&$&,-67:77676789/*-,'*(,-*+.+,2+)./,-2,*'+-6.(+5((((.:-:99<77.*'/(*(-'-/.028:88+6***52/.*))(*/,7,+622//-/+2+&%%%&)*1:68)**02761+,+4/889988438325/9747-4,,+011/4;069-/30+--/203.//+1'(/1;45094*+-*.5+)0,/1,)+&2+11.('+%(&(*54541.--..0;9002-022181/++)*&+(+*()//56868;+60286064
@60ad66bb-a791-4e57-b240-6e80caac2929 ch=350 read=112812 start_time=2019-12-13T09:59:35Z barcode=BC01 runid=2c9cf7bc05858273f10e7d7ec552fc0bd742dc3e
CCGGTTACCTTGTTACGGCTTCCCGCAATCCTTTGACCCTACCTTCGGCCGCTGCCTCCTTGCAGTTGAAAGCTCACGGACTTCGGGTATAGCTCATGGTGTGACGGGGCGGTGTGTATAAGACCGGGAACGTATTCACCGCGACATTCTGATTCGCGATTACTGAAGTAACTCCAGCTTCGTAGGCGAGTTTCAGCCTACAATCGAACTGAGACTGGTTTTAAGTTTATGGCTCCACCTCACGGTATTGCATCTCTCTGTACCAGCCATTGTAGCACGTGTGTAGCCCTACATAAGGGGCATGATGATTTGACGTCATCCCCACCTTCCTCGTTAACCCAGGCAGTCTCAACTAGAGTCCTCAACAATGGTAGTAACTAACGACAAGGGTTGCGCTCGTTGCGGGACTTAGCTTAACATCTCACGACACGAGCTGACGACAGCCATGCACCACCTGTCACCTTGTCCCCGAAGGGATTTCCTCGGTCACAGAGTATTACGAGGGATGTCAAGTGTAGGTAAAGGTTCTTCGCGTTGCTTCGAATTAAACCACATGCTCCGCTACTTGTGCAGGTCCCGTCAATTCAGCGCTGAGTTTTAATCTTGCGACCGTACTCCCCAGGCGAATACTTAATGCGTTAGCGGCGGCACGGAGGTGTTGAAACCCCACACCTGAAAGTATTCATCGTTTACGGCGTGGACTGCCAGAATTATCTAATCCTGTTTGCTCCCCACGCTTTCCAGAGCCTCCAGCGTCAGTTTACAGTCAGAGAGTCGCCTTCGCCGCAGGTGTTCTTCCCTAATCTCTACGCATTTCACGCTACACTGGAATTCCACTCTCCTCTCCCTGCACTCTAGATAACCAGTTTGGAATGCAGCGCAAGTTCAGACGGGTATTTCACATCCCACTTAATCATCGCCTACGCTCCTTTGCGACAGTAAATCCGGATAACGCGCTCGCCACCTGCGTATTACCGCGACTGCTGGCACGTAGTTAGCCGTGGCTTCCTCTGCTGGAGTACCGTCATTATCTTCCCCAAAGACAGAGCTTTACGATCCGAAAGCCTTCATCACTTTCCGCTGCATCGGGGTTTCCCCATTGTGCAATATTCCCCACTGCTGCCTCCGTAGAACAATATCAACACCGACTGAAGGGTTAACTGAGACACCGACAACTTTCTTTGGCGCCAGCGTACGTAGCCCGCA
+
.1-42:12262,27+-,+/0+51+%.'*+2)&/(()592,+-'&+%)-.0)*3+/776.5/,.'1/3(&)%&(*/-..75898:.0)&$$%%)).(,-8768600&.//-/0+./11-&--++0*)/(3*-9:99<7455.25796973,,',/*+..'+)&)'&-)&(.32111--.19/)'),30-)+.8///22:1570:01(+/6665386884477)0-*,7'$$(*/04421401,0/23-9...:720/.+14869;9888042,**+,(-,*.042/--3,**,,(-6'030+*'()./26;6111(136/;45.0368;660.)/.//0;2.2:95741.+)))(&%((+12--*1(./.*2./0057344842//,,/.+,6(,02298.:.-,910,/*)&(*+3++,+*/-')**++.,*4/4434...-%48/5./+.)'')')/:78052-/5880.+-,,.)0/)(''**.2($)+'+((*('&('(*/8075776-%1+.-))*((((31:7681--.2,%,4/3.,.1-4<:;;66610115956803381436%1/+28)%())45:5*)($$$&$*-6:.042254002385(-)//.9:.,8;84*6+*((&1-8334180-.,0,&++),'(&()--04+)(%,62,&-*272),*%%'&-,+55/--34'-/967769131%19/.*++/+.055621.11.7-&)*81.)%*%**344&+&*'+*),)&'&(..'/1.*'),.18*)*+)-//99:5;7371*-%((*/0;8799.)(*10145556./(,27001.,+(*()*&(**012:..+.,3234.69.+4+$('(++-564+59064;83636626---+-*(')-%()+1/2,-(.7---..*96*'+0-70./%'+(/07454567)+3+*1353')+-6/-106346.3*&)'+-029,&2*.*103022-0*)((-/7578651/222317/--600,(&'-4.3..%%%&')$'++0564-(./*-988/;:.,50.19--0/-*)/.03303(')/1%+7//.)**))-+%&#$$*)1023+)++.8-667.,07-/&-3/./8359:3,///+)&%&)031-.(''%*&--110(.*,)(%%(&)0'/0./(&''*)&'++4;56013-1:4,.0'&%%$+'%&&'('+/+($(%'$(%
@92b788c6-f92b-49ef-bc62-ea1aba64f636 ch=445 read=140798 start_time=2019-12-13T09:59:28Z barcode=BC01 runid=2c9cf7bc05858273f10e7d7ec552fc0bd742dc3e
TTGTTGGTGCCGGTTACGTATTGCTGGTGCTGAAGAAAGTTGTCGGTGTCTGGCTGGTAAACTTCGCGCTGTCGCTCTATCTTCCGGTTACCTTGTTACGACTTCACCCCAGTCGCCAGATCACAAATTAGTAGCGCCCTCCCGAAGGTTAAGCTACCTACTTCTTTTGCAACCCACTCCCCGTGGTGTGACGGGCGGTATTATTAAGGAGCCCGGGAACGGCAGTATTCACCGTGGCGTGCGGTCGTTGGCGTTCCGGCTTTGTGCCATTCGGGTTGCGGGGCCTGTCAGAACTTTGAGGGCCGTTTTGCGCTGGTTTCACCTCGCGGCTTCGCTTCCCTCTGCACCGCCATCCATTGTAGCATTGTAGCCCAGGTCATAAAGGGGCGTGATTTGACGTCATCCCCCGCCTTCCTCCAGCTTGTCACTGGCAGTCTCGCTAGAGTCCCCAACTTAATGATGGTAACTAACGGTAAAGGGTTGCGCTCGTTGCGGGATAACCCAGCATCTCACGACTTTGAGCTGACGACAACCATGCACCACCTGTCACCTTGTCCCCGAGGGATTTCCTCGATTAAAGAGTAATGCAAAAGGGATGTCAAGTGTAGGTAAGGTTCTTCGCGTTGCTTCGAATTAAACCATGCTCCGCTTTAGCGCGTTACGTCGATTGCGGTTTATTAAGGGCGGCGCTTGAATAAGCAATGCGTTAGCGGCGGCACGGAGGTGTTGAAACCCACACCTGGTATTCATCGTTTGCAGCGTGGACTACCAGGGTATCTAATCCTGTTTGCTCCCCACGCTTTCGAGCCTCAGCGTCAGTTACAGTCCAGAGAGTCGCCTTCGCACTGGTGTTCCTCCATATATCTGCGCATTTCACCGCTACACGTAGATTCACGATCCTCCTGCACTCTAGCTGCCTGGTTTCTATGGCTTACTGAAGTTAAGCTTCAGGCTTTCTACAGACCCTTGCTGCCGCCTGCTCCTCTTTACGCCCAATAATTCCGGATAACTTGCCACCTACGTATTACCGCGGCTGCTGGCACGTAGTTAGCCGTGGCTTTCTAATAATTGCTCGGCTACCATTTCCTGTAGCCGCCGTTCTTCCTTGTAACAGAAGTTTACAATCCGAACCTTCTTCCTTCACGCGGCGTTGCTCGGTCCGGGGTTCCCCGATGCCGAAAATTCCTACTGCCTCCCGTAG
+
$#%%$'&$"%&),).+./770;/00:78/20/0/+-1.//9555-5524301/,$+))'&$&*2('*&(%$).58888788791.220624537./,%*0/58<8-2.+'&'+.+.,'(630&()*+)+&+4,26100&).33**/*1,735+///384248;+792+01380<.*--053+)/'00*)+298:98572#/&'+--+.,+*07-.6664/,'''%**-4.--2-++),(,$%%%%&&%%$)-./.(''&++-'%%$'%%(+(+40-*()'..(/'$$&%%('&($$$%%&(&%#&%%''''('$,*&(/*+-42227062381*+/,28-,.0*,%)(&,21358206/+*,0%,&&''')+*'-)+*+,5;0*05/4*/-*22,+12777,91;<9+,37372501635/7/.0;79.6/.-576(.-//43040431-.0./4.5**++823685558.,%,64(184.,()()/145:565971&(&-(()%/23552.0,+,485.236663798964..0.1448<5994232158/5-..,-)+*-0).0;510/..*4+300(**-4.3+)43+&+083979:93/201//60/+/-/007;866124/0347,)+)(72(31,)*23561-*)%%$$$%%&*%%$%')#-&$%&&$%(&*&%$&),)()''&&%%&*))&&)+2013150&-.-50,1-,1+0),(+,4:43;/42*&-*./.+4233;9-7844:6'-$'&,/2868856-*/+'-+/0.5--.,+.1<:3473452'+,00972-022::4....07503/**+-2/)+()'')+7-1-*-236'6378678;2558:73*33451'/+.-3:-47:;,,+*+*.),)(2250+-+.1//./-,36/00/,,.2446;99:9<955564:63;2222.+*--7/+1196,474891)$#%&&0595.7./048:,2</-++-2*.6:.,-/-,'--029;5212424)&)++-5,-9.//0(-*,7).)'(-511010./,&/,/*/--,*+/+0030286-(+2+.%*&$(311('''+;46<24)+,8.//8.497::5570%',#$,+1'&.*,19:,..:52(')*')*,-:<;77/.*-,64;663;334829/:),8;25,144*'%*+6856:;74431'%&''153/9--265
@25d8fdab-56ac-4388-9944-9b2e3bc93dbc ch=204 read=82831 start_time=2019-12-13T09:59:28Z barcode=BC01 runid=2c9cf7bc05858273f10e7d7ec552fc0bd742dc3e
CCGGTTACCTTGTTGCGACTTCACTGATCATGAATCACAAGTGGTAAGCGCCCTCCCGAAAGGTTAAGCTACCTACCTTCTTTTGCAACCCACTCCATGGTGTGACGGGCGGTGTGTACAAGGCCCGGGGCGGCGTATTCACCGTGGCATTCTGATCCACGATTACTGGCGATTCCGACTTCATGGAGTCGAGTTGCAGACTCAATCCGGACTACGACGCACTTTATGAGGTCCGCTTGCTCGCGAGTCGCTTCTCTTTGCGCCATTGTAGCACGTGTGTAGCCCTGGTCGTAAGGGCCATGACCGAACTTGACGTCATCCCACCTTCCTCAGTTTATCACTGGCAGTCCTTTGAGTTCCGGCCATGGCAACCGGGATAGGGTTGCGCCACGTTGCGGACTTAACCCAGCATTTCCTGGCTTACGAGCTGACGACAGCCATGCAGCACCTGTCTCACGGTTCCGAAGGCACATTCTCATCTCTGAAAACTTCCGTGGATGTCAAGACCAGGTAAGGTTCTTCGCACGTTGCATCAGATTAAACCACATGCTCCACCGCTTGTGCGGCCCCGTCAATTCATTTGGGGTTTTAACCTTGCAGCCGTACTCCCCAGGCGGTCGACTTAACGTTAGCTCGAAACCGCCTCAAAGGGCACAACCTCCAAGCCGACATCGTTTGGCGTGGACTACCAGAATTATCTAATCCTGTTTGCTCCCCACGCTTTCGCACCCTGGACGTCAGTCTTCGTCAGGGGGCCGCCTTCGCCCACCGGTATTCCTCCAGATCTCTACGCGTTTCACCCTTTGCACTGAATTCCTACACCTCTGGACTCAAGCTTGCCAGCATCAGATGCAGTTCCCAGGTTGAGCCGGGGATTTCACATCTGACTTAACAAACCGCCTGCGTGCGCTTTACGCCCAGTAGTTCGATTAACGCTTACCCTCCGTATTACGGCTGCTGGCGCAGGTTAGCCAGTGCTTCTTCTGCGGGTAACGTCAATGAGCAAAGGTATTAACTTTACTCCTTCCTCCCCGCTGAAGTACTTTGCAACCCGAAGGCCTTCTTCATACACGCGGCATGGCTGCATCGAACTGCATGATGATGCCAATATTCCCCACTGCTGCCTCCGTAGGAG
+
65*/57,.,3+*19'/.-.*0(*+++-162545:863+3+)&*+,-)'+,13'(,2*)/5))*,033.2137;6+/+'+7188.+340580%&'6735748500234;97191000236,,0:/5--75.))0,./47:6/3-**,+12468(+-38'&),)2-')*%,--.14-)*,0676,.,,()*,00-3.--)*82697;.:,4-:9.0/-.5,/**-3,*0-.010.*+/.0**+.&'*+//4366:52/+(%%(+.56380-,++)+,)),*)+)053137:94.2(**)/4&&%%$$'&$%&%')868::46;9,28-:8867*318,,.46664;40453))2/.&)+6352838'))608:78,.'/,''+*,4,0-6/)**1/.(,3./819+4*')%146;,-(%&&(*,*))(%(65399890,192,+*%*0./4)+.3-,&-,10+*'%%$&('',-2:7797:865**/56/.151630452346564658;526/0(4.;<5692-/%')/711287+*//20<9;4/,.1,0/06,15-//1./2,,)+67)(.0./06/&*/&,24)09:-51020.++&,5176554;;:0-17:5:::89745531/0/..11/&'&%**)+77878..:6-00/726-6'5+046/.-*/5*.+'&*)--4:6210092/*(-*)*-..7121121;0,/+39:/.0/33986*,*53)%+)$(*5402233;5347**6;:,/.*-.245499''6/++/.0967221.+.044347877(58./.2/'&))$((,)('..9.*'%*%,/')')+00100,)++0-19/11019.3674--.110)()180901057(,,-%80)+*,.00111,+(3*44:5:;1:4*+:8:6/,'*)'$.')(%&$++&143./0609--)'%%)1+,35'-&))&'*/,+*(*-'%#)%343,*)3*$&))55969<;935(+*,*.24562:31,+*.1)(&*&),,+'*1'$*+551::5303.+%')%')$'%(),,%//0362+*./120.0,19567.,(-+03:69:25//-11123441832*+)&)&'*&-*.,-.938471*--.12256363+-/23+-
@d763de5d-126e-445f-b780-85b79b1520df ch=10 read=41415 start_time=2019-12-13T09:59:24Z barcode=BC01 runid=2c9cf7bc05858273f10e7d7ec552fc0bd742dc3e
CCGGTTACTGACGACTTCACCCCAGTCATGAATCACAAAGTGGCAGCGCCCTCCGAAGGTTGGCTACCTCGCTTCTTTTACCTCCGGCGTGACGGGCGGTGTGTACAAGGCCCGGGAGCATTCACCGTGGCATTCATGATCCACGATTACTAGCGATTCGACTTCATGGAGTCGGTTGAACTCAATCCGGACTACGACGCACTTTATGAGGTCCGCTTGCTCTCGCGAGGTCGCTTCTCTTTGTATGCGCCATTGTAGCACGTGTGTAGCCCCCCCTGGTCGTAAGGGCCATGATGACTTGACGTCATCCCCACCTTCCTCAGTTTATCTGCTTACAGTCTCCTTTCCCGGCCGGACCGCTGGCAACAAAGGATAAGGGTTGCGCTCGTTGCGGGACTTAACCCAACATTTCACAACACGAGCTGACGACAGCCATGCAGCACCTGTCTCACGGTTCCCCGAGGGGCACATTCTCATCTGAAAACTTCCGTGGATGTCAAGACCAGGTAGGTTCTTCTTCGCGTTGCATCGGAACAAACCCACATGCTCCACCGCTGTGCGGGCCCCGTCGAATTCGGTGAGTTTAACCTTGCGGCCGTACTCCCAGGCGGTCGACTTAACGCGTTAGCTCCGGAAAGCCACGCCTCAAGGGCACAACCTCAAGTCGACATCGTTTACGGCGTGGACCTTCCGCCAGGGTATCTAATCTGTTTCCAGCACCTGAGCGTCAGTCTTCGTCAGAGGCGCCTTCATACCGGTTCCTCCAGATCTCTACGCATTTCACCGCTACACCTGGAATTCTGCCCCCTCTACGAGACTCAAGCTTGCAGTATCAGATGCGGTTCCCAGGTTGGGCCGGGGATTTCACGTCTGACTTAACAAACCGCCGTGCGCTTGCCTGCGCTTAGTAATTCCGATTAACGCTTGCACCCTCCGTACCGCGTGACGCAGGTTAGCCAGTGCTTCTTCTGCGGGTAACGTCAATGAGCAAAGGAATTATTAACTGCTCCTTCGCCTCCCGCTGAAAGTACTTTACAACCCGAAGGCCTTCTTCCTTACGCGGCATGGCTGCATCAGGCTTGCGCCCATTGTGCAATATTCCCCACTGCTGCTGCCCGTAGGGAG
+
86/5,)$&%%#%%&(.5-*010+,-.3&&&*.03//--)&(),)%(+-/4'(*)&*)(+,'&''+'''(('*7,,8:7'&&('+-)0-/0799-:9.3,+&'&)-557-7/5&,5,+&*'*,+/6730*')&(,2.00127+')*13400))))),1/&((+/-84772*,+-+)/**)9758,;15,423,****$$&'%(,45&,+,.330((*-4,../..))-,/50-,-7.78319:/.2136:;<446/,&,,$++.,/)*/1333*,('(++,-,./(-1679''''+**('**,18;:681::1-090157)3)(+,((-,-'&,(+*+,--4-'-+*01*')+*5;843-.+022././8)/.3934*/,.912034:.9.,)759.+*&)()'%-.9/19-*),.41.1-/6634053240-1502-.+'*',1.145*+**.599419*('*.++*-1/*3../200.*4;;337546*+1:::89:85668<,8,++06830+/*-0158949..,.0.,%%$&20-5'*///*+*-0-1.*)$&)-..54163,)*,',*-,*(&.-+269.1-4+10-,.325-1.//.70*-732820-)-.02214350:+-.11,/,,)&&)/*-+07682+144-/0.1/9/5'0,2.,(--7780;-&'(2,0079/0&&*'&$'%$53.//14125673.2:*0%#$%$.2+-15899712388;9899//'+).-05.5-)++2,&'+(/236),+,-,/,/01-0*/8,,/441120/),(&'+3'7,76(156.2-.1(3.&+.0554/,+/.,0*,,/0:.12975&2/5,-+)*)*-*'3..%/*-#5+()''#(,.-/1-4/6/4685/+****/30/0-%&))),')-+*+--.,.*(')./003-**(&()16768:/43,0+*'''$$%%#(*)/,.4:-6.--:-::110/+63*+.7999/6-..-(+.7,+)((+,)..-)(+&)(/4+4/$(').72*-24152(.(+-/(&(+&07.*,3+11/)-09<;/1++*(*'-///0/+-0118:)8975:3402;2/.;/-.659564/323-%)()++)*)'*./*,&+2*))
@24e60da6-0163-479a-ac57-bfb06d732b6a ch=148 read=84190 start_time=2019-12-13T09:59:09Z barcode=BC01 runid=2c9cf7bc05858273f10e7d7ec552fc0bd742dc3e
CCGGTTGCATTGTTACGACTTCACCCCAATCGCTGACCCTACCTTCGGCCGCTGCCTCGCGCGGTTAGCTCACGGACTTCAGGTATTGCCAGCTCTCATGGTGTGACCCGGGCGGTGTGTACAAGACCAGGGAACGCGTATTCACCGCGACATTCTGATTCGCGATTACGCACTAGTAACTCCAGCTCCATGTAGGCGAGTTTCAGCCTGCAATCGAACTGGACTGGTTTTAAAGTTTGGCTCCACCTCACGGTATTGCATCTCTCTGTACCAATGCATTTAGCACGTGTGGCAGCCCTACATAGGGCATGATGATTTGACGTCATCCCCACCTTCCTCCTGGTTAACCCAGGTCACCATAGAGTCCTCCCAACTTGAATAAGGTAGTAACTAACGACAAGAGGTTTGCGCTCGTTGCGGAATTGTAACATCTCACGACACGAGCTGACGACAACCATACCACCTGTCACCTTGTCCCCGAGGATTTCACTCGATTAAAGAGTAATGCAGGGATGTCAAGAGTCATGAAATTAAGGTTCTTCGCGTTGCTTCGAATTAAACCACATGCTCCGCTACTTGTGCAGGTCCCAAATCAATTCCTTTGAGTTTTAATCTTGCGACCGTACTCCCCAGGCGGAATACTTAATGCGTTAGCGGCAGCTGGAGGTGTTAGAGCCCGCACCTGGTATTCATCGTTGCGGCGTGGACTGCCAGAATTATCCTAATCCTGTTGCTCTCCCCACGCTTTCGAGGCCTCAGCGTCAGTTACAGTCAGAGTCGCCTTCGCCACTGGTTCTTCCTAAAATCTCTACGCATTTCACCGCTACACAGAATTCCGCTCCTCCACTCTCCTGCACTCCTAGATAACCAGTTTGGAATGCAGCACCCAAAGTTAGACCCGGGTGGCTCATCCCGCCAATCATCCGCCTACGCTCCCCTTTACGCCCAGTAAGTCCGGATAACGCTCGCCACCTGCGTATTACCGCGGCTGCTGGCACGTAGTTGGCCGTGGCTTCCTCGTAGGTACCGTCATTTATCTTCCCAAGACCAGCACGATCCGAAACCTTCATCACTCACGCGGCGTTGCTGCATCAGGGGTTTTCCCCATTGTGCAATATTCCCCACTGCTGCCTCCCGTAGG
+
,2',,+%(#*((..%)*+038,')))'0,,/'(/+*0:/00::::822+'$(*+2644)))*-906-,,..//2626694+342,-/)/51-01344(,-50544/8**,343.00052/-.,+..23+-2+/0,*))-.3<1+1/)3378/58+)./:210.-.0.('$+*,---,05340+*,,.00.176161003/35/)(*7,2%-)5+6()0-.)*%&,,0748-)0-),;7/84689-/:3569465,0-,.02778765++''))%&&+,-6/((((,*-,*(&'((2/+*,/&&&)04+7601111/84--206877-033)+4/;89652225000./71()..,),0,1'(**)2/+0*()'&$$''+)(&*'+'10101,-21.*.,**$**-62.1255654:/0'.&&''$''+(*)(()*,-/3140.73784895-2*-*$+'),24836888864713+384)'*)'-:90')*-/-5-3.-'&&(.0+(%#*113479.7(&'&'#$$#(+%+%&%-+..(*+()+(),(+162%'*.-.;;7:2110-114-((5%(-0(0,1+36345-+-.*./:4:66090-,,/9;)-6-.04110117%,'+,08:,&.*(+5+-)'%&'.2,+**/9//-'.,+(,)//./+*)9+)'+%/1(#)'.0)',+.2<83-,%'*'+&0+.253-22'*()*('+***1((,9,.--)59)*,.*/6:/*..)3;-)%%(3-4342/3)*"&'/0./123)*)'')*+.104326:46,1)))(-51,*/77*+,77221.0//86.+-/,-4')%%%(+*4+8)%()-')3,$''()+1434/0//()-.540'18,0-:7/529.*+%&('('%,.+*,+%*$-.(15.+*%)+--16/+).//6/0'210'')*)-,-.810*.35-//053%()*.',-,0/00.)*)++2380'1/0,3*+(,*+.830//../.2,5+(--1506)(',*.2&*((---/)$%%-2//2:566218-*,,067:40600.%)#%$&()++**-*'13145288012/%(*-+0-0.:33021.2:(077+38:+47:,&.3-//4.40/-7,660)1*))**22009303&7/
@4a26a983-7625-4d3c-ad1e-3d4887e00c87 ch=465 read=40942 start_time=2019-12-13T09:59:05Z barcode=BC01 runid=2c9cf7bc05858273f10e7d7ec552fc0bd742dc3e
CCGGTTACCTTGTGCGGCTTACCACCCCGGTACATGAATCACAAAGTGGTAAAGCGCCCTCCCGAAGGTTAAAGCTACCTACTTCTTTTGCAACCCACTCCCATGGTGTGACGGGCGGGTATTGGTACAAGGCCGGGCTGCGTAATTCAGTCACGTTACTGGCGTTCCGGCGGGGTCGGTTGCAGACTCAATCGGACTACGACGCGCACTTTATGGGTCGCGCTCTCGCGAGGTCGCTTCTCTTTGTATGCGCCATTTAGCCCAGCACGTGTAGCCCTGGTCGTAAAGGCCATGATGACTTGACGTCATCCCCACCTTCCTCAGTTATCACTGGCAGTCTCCTTTGGGTTCCCGGCCGGACCGCTGACAAAGGATAAAGGAGTTGCGCGCTCGTTGCGGGACTTAACCCAGCATTTCACAGCACGAGCTGAGCGGCAGCCATGCAGCACCTGTCTCACGGTTCGAGGCACATTCTCATCTCTGAAAACTTCCGTGAATCAAGAGACCAGGTAAAGGTTCTTCGCGTTGCATCAGAATTAAACCACATGCTCCACCGCTTGTGCGGGCCCCGATCAGCGAATTCATTTGAGTTTTAACGCGGTATGCTCCCCAGGCGGTCGACTTAACGCGTTAGCTCCGGGAAGCCACATATAAGGGCACAACCTCCCAAGTCGACATCGTTTTACGGCGTGGACTACCAGGGTATCCTAATCCTGTTTGCTCCCCACGCTTTCGCACCTGAGCGTCGTCGTCCAGGGGCCGCCTTCGCCACCGGTATTCCTCAGATCTCTACGCATTTCACCTTTACACCTGGAATTCACCCCTCTACAGGACTCAAACGCGGTATCAGATGCAGTTCCCAGGTTGGGCCGGGGGTTTCACATCTGACTTAACAAACCGCCTGCGTGCGCTTACGCCCAGTAATTCCGATTAACGCTTACCCTCCGTATTACCGCGGCTGCTGGCTGGAGTTAGCCAGTGCTTCTTCGCGGGTAACGTCAATGAGCAAAGGTGTGCTTTACTCCCTTCCTCCCCGCTGAAAGTACTTTACAACCAGAGGCCTTCTTCATACACGCGGCATGGCTGCATCGGGCTTACGCCCATTGTGCAATATTCCCCATGCTGCCTCCCGTAGGAG
+
37**,1+/020*.$)-*)*)$&,(.))%&&&#%&)./75968780...707:,*,-.0*)//*)0304190:**.0/672.008-455+*.*&.8.).068+&,*)).135:7:7/-,++',(&%%%%*.+/15&)%$%%%&%$$)(+),0-&)*..,(''+(**2+&&$$')+++((0+6/502667/0/,1+9.843532,+,*+-**')&('+(&(&'&))+0204.+-0-1-//5.31.5*')*215::;66:(''()()-/00.///-/0;--5::5&&)140434,**+))()/+++,,1359278.,897;34/4)(.+*+9794/;0//7646)*4*,1//7.81)/./69866,('$%(08-,5-97:'0*'+/-**(*-/49829111<:41021-,)&((/*39*.%'&%'%')'((&&&&*1'*,'+,,-)/*+.&,5113744347890.%%,*.'.-3:56:88665+*-/5//.2+8*+9-635()'+*,;;5162-7)*.4;68:60345:04366'(+'3+::479123213471/61,)%&(*'+)/)423-*'*++%')+-/221491+-+8<;+2'('''%&)+)./3,-('-11-820-+*.*8+964/1-+&))---/*('&((&&#$'*+1(5.-./7:160,1)13542.,15673528(&''++.137401,/4030*--02'%*52881+32((,/41,)())*06:1/512:()*,-20('&'&*.**09:3.7111033379%.(,-325<7755%&/1004533//(*,,+$)&&+*'*),--/))(,-+%+53-+62*2(/43567,+'((+'--12:0/000:-5240.*)1/7..(//2)21*&*.(&'()+6.-&&%&/-,,')+9-.8.4657631*+)%)(,,('(*.91400,-4*0)('%%$%)00+,0.802205955/8/0087641---&'0,%&'*&1+++5+*-)&%'153/09746,3,++45848)/',%*$%'.,'+,0;64;997/;9,)554.3/++**/3,)1/('&&&'&)*2/:79<65543+101/9444494.-.-.:/98.1-%*.1;4*/,))&,.//1554630&(#$+&37-73*(/-*')$
@4ce0fa60-3943-4482-aaf0-949d6271ccf1 ch=412 read=85204 start_time=2019-12-13T09:59:04Z barcode=BC01 runid=2c9cf7bc05858273f10e7d7ec552fc0bd742dc3e
CTCCTACGGGGAGGCAGCAGTGGGAATGTGCACAATGGGCGCAAGCCTGATGCAGCCATGCCGCGTGTATGAGGCCTTCAGGTTGTAAAGTACTTTCAGCGGGGAGGGAAGGGGTAAAAGTTAATACCTTTGCTCATTGGCGTTACCCGCAGAAGAAGCACCGGCTAACTCCGTGCCAGCAGCGGTAATGCGGAGGGTGCAAGCGTTAATCGGAATTACTGGGCGTAAAGCGCACGCAGGCGGTTTGTTAAGTCAGATGTGAAATCCCCGGGCTCAACAGAGACTGCATCTGATACTGGCAAGCGAGTCTCTCGTAGGGGTAGAATTCAGGTGTAGCGGTGGAAATGCGTAGAGATCTGGAGGAGGAATACCGGTGCTGGCGGCCCCTGGACGAACTGACGCTCAGGTGCAGCGTGGGGAGCAAACAGGATTAAGATACCTGGTAGTCCACGCGCCGTAACGATGTCGGCAGGTTGTGCCCTTGAGGCGTGGCTTCCGGAGCTAACGCGTTAAGTCGACCGCCTGGGAGTACGGCTGGGTTAAACTCAAATGAATTGACGGGGGCCGCACAAGCGGTGGAGCATGGTTTAATTCGATGCAACGCGAAGAAGAACTACCTGGTCTTGACATCCACGGAAGTTTTCAGAGATGAGAATATTGCCTTCGGGAACCGTGAGACAGGTGCTGCATGGCTGTCGTCAGCTCGTGTTATTGAAATGTTGGGTTAAAGTCGCAACAGAGCGCGAAAAGCCCTTATCGCTTTGTTGCCAGCGGTCCGGCCGGGAACTCAAAGGAGACTGCCAGTGATAAACTGGAGGTGGGGATGACGTCAAGTCATCATGGCCCGCAGAGCCAGGGCTACGTGCTACAATGGCGCATACAAAGAAGCGACCTCGCGAGCAAGCGGACCTCATAAAGAAGTGCGTCGTATTGTAGTCGGATTGGAGTCTGCAACTCGACTCCATGAAGTCAGGAATCGCTGGTAATCGTGGATCAAGAGTAATGCCACGGTGAATTACGTTCCGGGCCTTGTACACCGCCCGTCACACCACCGTAGGGGGGTGGGTTGCAAAAGTAGGTAACAACCTTCGGGAGGCGCTTACCACTTGTGATTCATGACTGGGGTGAAGTCGCTTATTTCGTAACCGG
+
+/20-.24::,)08/&322899<8+51&1&'(*.-*+4.279;:8:;:8785//)21586:400/+423.-+')032;6/9768507:/-7/0/161$,*.25-'),++,*2/((/190,+7,9,-.,-/.+232(-)*&.13:167++/,-00),+),8:/1,,,.0--/74789954'%%&&.+,++'1(/-,,'))5-.,./33620,&**+3/236<:9720281+-02-0021383(53<9/123205.(*)*.0+-80-901),26789,&)(')*+1/-...12---./55510-%&',,/-,,()/203)3.111*3+00*,9986444270/'-1,*,;:9.-*(,00110-4/*/3081.26-6,-%$'&'*8/<20+5947'%,+-./16678213489()***-*2.*,/0<4740-(0+.0(-.-46),4503611'((,,/2167+-,())../%.&,34;24117(052.2914:7855,7*4+102456101+1/6/001,.-9546+/,(&$()'+(*('*3/19:50434<:5.3/3/:6926;7-/4&,-/17686;994-..-11./<;188;7416685498/./,)+,'&&&&&*.*.044281119:93/011+/++2:41+++.-90.,,2/+/0/898<9'97111523-,../%,-/4784443/300133/03%'),3/0./9*1))**+&'.8/8556291,)-%)(&*'&$*,,.'()*'%,.))+&(,''1.))5;1473556:38/-106+72,22724:*+*'(0-/.0.,)*')+/.3-.+*%%$+,7605667867853366680()()&(&#'#&('10.6320())''7785181069424346845(&'&%%',-4686722/,47122;55766)*/6(&&'++.1017*.)(()(%,/2+-*4.3/,-./1,.,,,1510/11211,*+*+2&*')(()()(%'(+--/54-0))*,('&&'%''"#$%(+,.*1-0),-0346%).1.(*((%&(%)))..*)-+)**.,,/0+/)')+*(&(*7405.(20**''//520)')--88<:0;.(*0*(*.+-840/52./579988.-,*('-3./-0/-.1(%'%$&+,1,//64/20
@d0751a97-a47a-41fa-8c67-bdb7079836d0 ch=246 read=117415 start_time=2019-12-13T09:58:58Z barcode=BC01 runid=2c9cf7bc05858273f10e7d7ec552fc0bd742dc3e
CTCCGGGGAGGCAGCAGTAAGAAATTTCCGGCAATGGGAGACCCTGACCGAGCGACGCCGCGTGAAGGAAGAAAGGTTTTCAGTTGTAAACTTGTTATAAAGGAAGAACGGCGGCTACAGAAATGGTAGCCCAGTGACGGTACTTTATTAAGCCACGACTAACTACGTGCCAGCAGCCGCGGTAATACGTAGGTGTAAGCGTTATCCGGAATTATTGGGCGTAAAGAGGGGGCAGGCGGCAGCAGGGTCTGTGGTGAAAGCCTGAAGCTTAACTTCAGTAAGCCATGAAACGAGCAGCTAGAGTGCAGGAAGGATCGTGGAATTCCATGGCGGTGAAATGCGTAGATATATGGAGGAACACCAGTGGCGACGATCTGGCCTGCAACTGACGCTCCCGGTCGAAAGCGTGGGGCAAATAAGGATTAGATACCCTAGTCCACGCCGTAAACGATGATTACTAAGTGTTGGATGTCAAAGTTCAGTGCTGCAGTTAACGCAATAAGTACTCCGCCTGGTGAGTACGTTCGCAAAGAATGAAACTCAAAGGAATGACGGGGCCCGCACAAGCGGTGGAGTATGTGGTTTAATTCGAAGCAACGCGAAGAACCTTACCGGAATGTGACATACTCATAAAGGCTCCAGAGATGGAGAGATAGCTATATAGAGATACAGGTGGTGCATGGTTGTCGTCAAAACCGTGTCGTGAGATGTTGGAGTTAAGTCCCGCAACGAGCGCAACCCTTATCGTTGATTTACCCTCATTAGGGTTGGGGACTCTAGCAGAGACTGCCAGTGACAAGCTGGAGGAAGGCGTTGGCAATCCGTCATGCCCACTTATGACCTGGGCTACACGTGCTACAATGGATGGTTGAGGGAAGCGAATCAGGGGTGAAACAAAACCCATAAAACCATTCTCAGTTCGGATTATGGTCTGCAACTCGACTACATGAAGTTGCTGGAATCGCTAATGTCGCAGCAGAATCCATGTCGCGGTGAATACGTTCTCGGGCCTGTACACACCGCCCGTCACACCACGAGAGTTGTGCTTACGAAGCGGTGGCCTACAGCCGCAAGGAAGGCGTCTAGAACAGGGATTGATGATTGGGGTGAAGTCGTAACAAGGTAACCGG
+
)*/(045,)-3//55.--'($%%$$&&'*4:6696472,-/2;.-/27///00689990**)//014053.07.,1/:;83,-.81110()'(()**+75/07/8/052)2.-4-,,,'&&+-'1/(('(%&((*+.**))()*'((,..)&((*+,%))///211'/(*3100++13.,'&)3--.;88/2-+++/7+348540:),.'%*&'4.21733-2/*'++33,+1)9:53:4'-0,24.*&%&),711231,-1/5-1*)**2))*1)*//03.2:2.*++'($%'-)*,,,&*++370/')*,306;543-3+3+,*&*&-,)26-46.-56:8312230&(*.-,1+)((,*%+&'''*1154555:8884/35.+++++)())/1))(*%*,)**3,,')&),.5.,)'*&2.--988::/0,3421*++-:78:;:20*))),''''*)+/)*.-24:49:462//8;*+.-/499267;8:95425104/1.0/14./200)(%$)*,.-/770215*)+24./650299;++)&%()2+03/+,3*%)$%%&(),14.,%$%+,/()+6892+.*+(-.*,29:650/))//-$)'&--/-.0/'(+-1,*16660//1(.06/9())-..::2*(''*01/0013/*'&)*)%&)-045243889.-+,+,19543$$$$%+*./22,2//235-825/&*3941+--',)21350001011139,0,)+7405'$.-#$.+%*,.50.-&+)4&265/6762,./&'),1279:9.2222363+--,4-+,)-+.),%'%'(%&*3/.,1$)%))'&(.1/2147354.(()161303397698<89;:8202((()/*)***''*++$),*'()0/&,6;;43;6+-39;719629002+26;765./0'-(346434-1,,+-'*(')'&(*,)2+'%'-4166740,**,',.(.''*'*/00.*)')*102.73//75%1.18756)/.-%%$''*&)(-,+16;116+/,.+%'')(')4*''#$$$'3()-+..846/6.+)')'+5,20/..+*)&%()+-0'$$$%-.+*00566321702*%'(0++,5100215.+0*.03859
@3201c718-ca5c-474d-9246-e67956f193df ch=337 read=119177 start_time=2019-12-13T09:58:12Z barcode=BC01 runid=2c9cf7bc05858273f10e7d7ec552fc0bd742dc3e
CCGGTTTGCTGTTGACTGCACCCCAATCGCTGACCCTACCTTCGGCCGCTGCCTCCTTGCAGTTAGCTCACGGACTTCAGGTATTGCCAACTCATGGTGTGACGGGCGGTGTGTACTGGAACCGGAACGCTATTCACCGCGACATTCTGATTCGCGATTACTAGTAACTCCAATCATGTAGGCGAGTTTCAGCCACAATCCGAACTGAGACTGGTTTAAGTTTGGCTCCACCTCACGGTGTTGCATCTCTCTGTACCAGCCATTGTAGCACGTGTGTAGCCCTACACATAAGGGCATGATGATTTGACGTCATCCCCACCTTCCTCCTGGTTAACCCAGGCAGTCATAGAGTCCTCAACCAATAGTAGTAACTAACGACAAGGGTTGCGCGCTCGTTGCGGGACTTAACCCAACATCTCGACACGAGCTGACGACAACCATGCACCACCTGTCTGCCTTGTCCCCGAAGGGATTTCCTCGATTAAGGTAATGCAAGGGATGTCAAGTGTGGTAAGGTTCTTCGCGTTGCTTCGAATTAAACCACATGCTCCGCTACTTGTGCAGGTCCCCGTCAATTCGCTTTGAGTTTAATCTTTACGACCAGGCGGAATACTTAATGGGTGCTTGCCCGGCGGCACGGAGGTGTTGAAACCCCCACACCTAGTATTCATCGTTTACGGCGTGGACTACCAGAATTATCTAATCCTGTTTGCTCCCCACGCTTTCGAGGCCTCAGCGTCAGTTGATCCAGAGAGTCGCCTTCGCCACTGGTGTTCTTCCTAATCTACGCATTTCACCGCTACATAGGAATTCCACTCTCCTCTCCTGCACTCTAGATAACCAGTTTGGAATGCAGCACCCAAGTTGAGCCGGGTATTTCACATCCCGCCAATCATCCGCCTACGCTCCTTTACGCCCGAGTAAATCCGGATAACGCTCGCCACCTTTACGACCAGTATTACCGCGGCTGCTGGCACGTAGTTAGCCGTGCTTCACTCCTTGGTACCGTCATTATCTTCCCCAAGACAGAGCTTTACGATCCGAAAACCTTCATCACTCACGCGGCGTTGCTGCATCAGGGTTCCCCATTGTGCAATATTCCCCACTGCTGCCTCCGTAG
+
9734)4*'',&*+&%')&*%+02.-303-//-,,7/,/2;7<576859:;:381301/,-$,,)'(),86789789:7*///*/*(00/'--.,7::6534351;:66755610+,$'+),-1*-),,($''+/027<6888919;46878;8151023/29511/1..(.-&'%()/,()./,(,0;6730-*')*782+*2;99764669869<;00*,:8080/3-*2.143747766;554568854525156.(/20392-,-../3200--*.+.)%&+,.//,(+/4-//+,322394./0898978:;31389;4531+,&52/2-22+(0/.0454$%)(++/44441,0'/*,&22/345:875653//+&,33.:320/+00847851.831/102,2/)-/.13432261,10/0,-///8389399045647979;6876//1-1,,+4-0+-.0%)'&,6//3320'2&'%'''*--+++()-..588587+/5*-,+43(1-<97<877208.//;3212425;8193023,-.1900.-+2-./24%/.)*,,*-.61817-('**,,148<222-++-)'(+)0+*(01-241,-+-'+&))-&-&'&'&''()10,5100/-+-3223:56;94;81.(*-08//*-15;86888/</)*282213:654'20,-%%,*+.255;353++18+*6619:4(*),774.%%+-2789+++,,3((*-)'.2()*0.,-.-/361999;:46548111;:94:'(440/.(-,./2;:6687)()%'))*.+,,.-)+(**.1101211)+.6.//0+-.9602.)(/5;:5-3.-1/...(8/,---.810-2/'16,,,;;0*1/122,+.1+:8991<7+,8.69974:7*55,,'(%%%&%'14600/226:::95785887(+%'((%*)&*0,/0.11/43-,0.--22-6,+%'+/%52/,+/+(/-+.2)%(*+&'&(),,;:9;;9.:../9,:;.*14.28*-%)&)(,&++,+-5*,-3,-26:899:2301*,,65:886<67798574'/5-8.,63-//6-0+*.,++2/5680-/.033.,0+/6,-*(
