# Supplementary material for: De novo species identification using 16S rRNA gene nanopore sequencing
Source: PeerJ. 2020 Oct 21;8:e10029. doi: 10.7717/peerj.10029 (PMC7585375; doi:10.7717/peerj.10029)
Supplement: Supplemental Information 3 [file peerj-08-10029-s003.zip › pass_fastq_runid_2c9cf7bc05858273f10e7d7ec552fc0bd742dc3e_555.fastq]

@130e0092-3f8c-4dc5-a11e-8a8fcdf9f9ae ch=267 read=83200 start_time=2019-12-13T09:58:09Z barcode=BC01 runid=2c9cf7bc05858273f10e7d7ec552fc0bd742dc3e
CTCCTACGGGAGGCAGCAATGGGAATTTTCGGCAATGGGGAAACCCTGGCCGAGCAACGCCGCGTGAAGGAAAGGTTTTCGGATTGTAAACTTCTGTTATAAAGGAAGAACAGCGGCTACAGGAAATGGTAGCCGAGTGACGAGCTGCTATTAAACCACGGTAACTACGTGCCAGCAGCCGCGGTAATACGTAGGTGGCAGCGTTATCAGGAATTATTGGGCGTAAAAGAGGGAGCAGCGGCAGCAGGGTCTGTGGTGAAAGCCTGAAGCAACTTCAGTAAGCCATAGAAACCAGGCAGCTAGAGTTAGAGGATCGTGAATTCCATGTGTAGCGGTGAAATGCGTAGATATATGGAGAGGAACACCAGTGGCGAAGGCGACGATCTGGCCTGCAACTGACGCTCAGTCCGAAAGCGTGGGGGGCAAATGGGATTAAGATACCTAGTAGTCACGCCGTAAACGTGGAGTACTAAGTGTTGGATGTCAAAAGTTCAGTGCTGCAGTTAACGCAATAAATTACTCCGCCTGAGTAGTACGTTCGCAGAATGAAACTCAAAGGTGACGAGGGGCCCGCACAAGCGGTGGAGCATGTGGTTTAATTCGAAGCAACGCGAAGAACTGCAGGTCTTGACATACTCATAAAGGCTCCGAGATGGAGAATGGCTATATGAGATACAGGTGGTGCATGGTTGTCGTCAGCTCGTGTCGTGGTGTTGAGTTAAGTCCTGCTTGAGCGCAACCCTTATCGTTAGTTACCGGCATCGTGGTGGGGACTCTGGCGAGACGCTGCCAGTGACGAAGCTGGAGGAAGAGGCGGGGAATGACGTCAAATCATCATGCCCCTTATGACCTGGGCTACACACGTGCTACAATATAGATGGTGCAGAGGAAGCGAAGCCGCGAGGTGAAACAAAACCCATAAAACCATTCTCAGTTCAGTTGTAGTCTGCAACTCGACTACATGAAGTTGGAATCGCTAGTAATCGCGAATCAGCATGTCGCGGTGAATACGTTCTCGGGCTTGTACCACCGCCCGTCACACCACGAGAATTTGATAACGCAGCCGGTGGCCTAACCGCAGGAAGGAAGGCTGTCTAAGGTGGGATTGATGATTGGGGTGAAGTCGTAACAGGTAACCGG
+
-3352*31:1-22,+79353+''*(-101.0666:9841+&+*,:+,-&/4/14354215;7:9987010-,)(.-:670)2'2,(+153128496474065.,2)/)+0-'./,3/,,.&+*,3.,7311036+)**+01)%%%((,/(+.-,&*+1,+%(*2+*,.16330/-0*+**)).++3-*)+*+)-*)-++*',/-7/00&+(,+..+2-789632327+++*/+()+%.-.75235*585/..42'(+)).2,/:6/)*&().*,2-)..48/:9981/4:348.51**&*/)'''***)%('+22//-'*)1/54215101324+*(.,-5579-9(+,51(*-,*,'(.*4,1780-2-5/0/1+-1/5.,,,,2051:19955110246860%(+0('*+))+3383652*16:;5,/3+/-+-)-9.59/0.2(103011392210,-)+*%$&)*,567*.0-3+2.;988622+*+;3-6965111+/93714242:333'.*(,.,+)-021,(-.00.002::52/&'//()1,*.33/)(&.)+-2'42('&+/&)'+,0-/39984/11-.+)-45;869464*)*(.17755+,+((')'$.+*40001.---,&***+*0;4-6,+-(&%,-/95//+10486235-.*+.476:419/09;997:8:2:/,-./1234449-,,,,50%)+6.,',3-32(+2+'''&#%'+*/3399;93:443-5,+*92230&%)&+-,/120',1-**/11'/-((++,(-./21//.,-0%&-&(560.+%()(%)-*(.10)*&-145557973458868,01*+-7.,,076-.6824*+%'%))*--..7/7++(--1694321/.,/,++'*(,-(+*&(/214.227(0.::41:8017<;5788:<:8:046:7*0./&+,1-,//0/700060/0&)(+,090-7/7.81.()/&*,--,-/4./458236567/.+/-85&'2*-.08<5690(&')**--3*)0406<6153/115:,.,((%$+/))01446,/(+104)*),)),7991//1.+2,,,-2,,.2747,.0))*.;;.-3*,**(0*.-6---04./0477963-418:7876
@e2525234-532f-47b8-ab78-d7930a2e9e0a ch=377 read=130828 start_time=2019-12-13T09:58:02Z barcode=BC01 runid=2c9cf7bc05858273f10e7d7ec552fc0bd742dc3e
CCGGCCTGCGCTTCTGCTCATGCGGGACAGCTCACGGACTAAGGTATTGCCAGCTCTCTCGCGTGGTGGGCGGTGTTACAGACACGGGAACGTAATTCACCCGCGAACATTCTGATTCACGATTACCGTAACTCCGGCTGTAGTGGTTTTCGTGCAGTCGAACCTGAGACTGGTTTAAGTTTATCACCATCACGGTGTTGCATCTCTCACCAACGCCAGCCGAGTAGCGTGTAGCCCTGCCATGGGGCATGATGGTGCGACGTGTACCTTCCTCCTGGTTAAGCGGGCAGTCTCGCCGGTGCCTCAACAATGGTGGCAACGACAAGGGTTGCGCTCGTTGCGGAACTTAACCCCTCTCACGGGCTGAGCGGCAACTTGCATGTCACGCCTCCCCGAGAGGATTTCCTCAGTGCAGAGTAGTAAAGGGATGTCAAGTGTCAGGTGGGTTGCTGCGTTGCTTCGGTCAAACCACATGCTCCGCTTCTTGTGCGGGTCCCGTCAATTCCTTTGAGTTTTAAATGCGACCATTGCTCTTTGGAGCGGAATACCCAATACGTTAGCGGCGGCGCGGAGGTGTTGAAACCCACACCTAATTCATCGTTTACGTGATTCTGGGGTATCTGTCTGTTTATGCCTTGCTTTCGAGCCTCAGCGTCAGTTGCTGGATCCAGAGGTCGCCTTCGCCATGGTGTTCAACTACCACAATCTTCTGCGCATTTCACCCGCTTTTCGATTCCCGCTCCTCCTCTCCTGCCTCTGGATAACCAGTTTGGAATGCAGCACCCAAGTTGAGCCCGGAGTATTTCGCATCCCTTAATCATCCTACGCTCCTTTACGCCCACAGTAAATCCGGATAACGCTTCATGCACCTACGTATTACCGCCTGGCTGCTGGCACGTAGTTAGCCGTGGCACCTCCTTGGTGCCGTCATTATCTTCCCCGAAGACCAGAACGTCGAAAAGCAGCGGCTTCATCACTCGGCGTTGCTGCATCGGGTTTTCCCCATTTGACACTGGCATACCCTCCCAACCGTCAACTCACCCGCACCACCATTTTCGCCTTGAAAAAGA
+
)&('/+%$(%&(('#$%&'$'(*+10'$#%(++*-/813.,-&%*(.**.0-/1.-+*()&&)$%(%+111/-,(*(%+)+.($&%+6050*-&&()-)13&%'$$&)'.4//3+/)(&*)+1(%%#$&(1)'*'&%$%#%$'$(-/89+'%%#$$$%%&'//%#*..*)(+*28.,0*,7($$'#%$$'(&(',(&+-+,12432,($')%&$$-++*0)'%#$%(((*'%''*-'%#'$$$(31/1/.,+**&'##'#)%&#$$))+..+),)('(.(.('*%0+/&/**'%#&&%)%$')&('%&*4-12*%''(3-))%'''.+-1+-+214,/0*).1'))((*&'%%#&(,,,.)(%%$&&*()&(%%&,,),&&%&&$'%'%))46-'&&&)(&,2/021-&)(&%'&$%)&))*/*,22./-+-*+&+&)')'))(),*4%&()--*0*/*(&&(2*$(-)1444334404%'/,)$$)**,*4-,/2**--*(/(($#&%'./5/0)'*&&%((+47'2%%'-($$#&&%'-+.,.+'**&.*($)(/)'(&'''***%%',')/-,2-%(/&*''%((,/)('*,87/0-,5-$%&$%$&%((,3.'(+0,)((()-/3(&&$)%%$#&.0/-*)*-/00)+...3)*1-)+--(&)0+++))')*'+.+3/+,.&%%(((*.&(&''(,*(*'')''.+,).),&,7++,.1&$'-.,(*%#(+*.)&)),&'(%()//502361/,(+*+)*+,(212/*(*/*)('(*(.3/..+/,$%(./*-0&)*/-84(#&'*10(&&)/)*(+('(**'(1+/04*(+.43&#%%&'-76./4478:9:0-),(+'+&('0-+))%'%(('160+($**++*)'*2,(-))&*+40027080')%)*,,&+%(&'%.((*-,02-,,2(0*(%$(,'-),*(0/,144)+,21$'$%%&&(0.,%(&%'(*&&(),*)+2////0(300;5*.40*$)'%&&&%**'&%%%$+*&%)*&&(%#%&%%$%'%%)'#%$#.)$'%#&''%%$&%$$#)(&%$$%
@f3a71b01-2336-4c37-985a-be55dd0fd982 ch=297 read=133036 start_time=2019-12-13T09:58:01Z barcode=BC01 runid=2c9cf7bc05858273f10e7d7ec552fc0bd742dc3e
CCAGTTGCCTTGTTGCGAGCTTCCACTACATTATCAATCCCACTAGACTGGCTCGCTGCGGTTAGGCCACGGCTTCGGGTGTTATCAACTCTCGTATTGGTGTGACGGGCGGTGTGTACAAGGCCGGGGCAGTATTCACCGCGACATGCTGATTCCGCGATTACTGGCGATTCCAACTTCAGCCTTAGTCGAGTTGCAGACTACAATCCGAACTGAAATGGTTTTATGGGTTTTGCTTCACCTCGCGGCTTCGCTTCCCTCCTGCACCATCCATTTGTAGCACGTGTAGCCAGGTCGTAAGGGGCATGATGATTCGACGTCATCCCCGCCTTCCTCAGCTTGTCACTGGCAGTCTCGCTAAGTCCCCAACTTAATGATGGTAACTAACGATAAGGGTTGCGCTCGTTGCGGGACTTAACCCAACCACGACACGAGCTGACGACAATATGCACCACCTGTATCTCATATGGCTATCTCTCCATCTCTGGGCCTTTATGAGTATGTCCAAGACCTGAGTAAGGTTCTTCGCGTTGCTTCAGATTAAACCCGCATCGCTCCACCGCTTGTGGGCCCAAATCAATTCCTTTGAGTTTCATTCAGCGCGACGTACCTTTCCAGGTGAATTACTTATTGCGTTAACGCAGCACTGAACTTTGACATCCAACGCGGTACTCATCGTTGCAGCGTGGACTACTGGGGTATCTAATCCTATTTGCTCCCACGCTTTCGGGACTGAGCGTCAGTTGCCAGGCCAGATCATTAACCTTCATATGGTGTTCCTCCATATATCTGCCGCTGCATGGAATTCCGATCCTCTCCCCTGCACTCCTGACTTGCCTGGTTTCTATATGGCTTGAAGTTAAGCTTCAGGCTTTCACCCTGAACCCTTGCTGCCGCCTGCTCCTCTTGCCCTTACGCCCAATAATTCCGGATAACGTTTGCCACCTGCATTACCGCGGCTGGCGTAGTTAGCGGTAACTCGATAAATTGCAATCACTCGGCTACCATTTCCTGTAGCCGCCGTTCTTCCGCTTGTAACAGAAGTTTGTTAATCCGAAAACCGCTTCTTCACTTCACGCGGCGTTGCTCGGTCAGGGTTCCCCATTTGTAAAATTCCCTGCCGCCTCCGTAGG
+
2,',/,$,+,-(1*$&($$%'-+)%(%&%%)&'(014./1($%%''.+*,9/72%%-'*,618)144.#%(+++31-862,0,))*++,---,*-''**-2-)*&%*,..+,*.123565,-1,2+-'$*&()-:<:7:;47444444676*/3,()/133612328111403*,&./5/)))%,'')99224943437554562/.2++.530/-(,..684;4058<158:/.03;434:872-4**5..()4,.6/+0()*+*-//9:;6:4)+)'//+.//*($''++(0+2%&&))0-+-4622430986/351::;06;6*),/+,.%',)''&'')2125574032/,,&+113*+688+)+'''0.//.8./+&'),/4+++,.*.-('7/54:::6.:)))854.6-3+37)0'(&'(+.0-0&'2/,+*%+2-9((+-%,$&&'/.&&)*-.39*-/5294333211-65)+775621(*//16354533),)+-(0+..-,('(&&)%,*,:768758.1*%':*8-*,2,4;726'%(&)%#%$)'&-)%$$%())'+)/,)-...+3-:0068//&,+680095/(%&%%($&%$#&$$&'+*),)#$'%)&()0-//9-,))#$#%#(%&('//28;7/:***85/8,2*+$&$+*-455154219(**.,--09687445+55,.120*,.,1+)),:1/0,1/)'0,.-:;.)8/0763135369.*2*%-/$*'').,346(1()$''&)*,/1-,5347;87620.--/,/3.%,)%'*#(()+/0)5).'')760010921+/-/$)',('*&()'%/2+-6-9330,-()**&'%%%('1-1*'+.42&)*''+)*(37-('%26<804-,*-0824:0/.-.1&(*'%'&$'%&(.,-++.*-6/9145656479072-*/322.($(',++*310--*%%&&'+,337+../2(,.,+.$*&)1*,*%.%'--+-../0,,$-.01:54322*(')('0*-.33291.'(/,*+00/('*+*-52&/-/-630*.21)0-%(-.2662%&-)*%$$%-0/,/-**-/+3./*..*,1/893)03)%&')./).50*(&))&(%&+:/257-
@50616367-6a36-47f4-b812-9a4e1fff3c4b ch=331 read=78191 start_time=2019-12-13T09:57:54Z barcode=BC01 runid=2c9cf7bc05858273f10e7d7ec552fc0bd742dc3e
TTATTACTTCGTTCGGTTACGTATTGCTACTGCATCTGATACTGGCAAGCTTGAGTCTCGTAGAGGGGGGTGGGAATTCCAGGTGTAGCGGTGAAGTAAGAGATCTGGAGGAATACCGGTGGCGAGAGCCCCCTGGTTGGCGCTCAGGTGCAGCGTGGGGAGCAAACAGGACTAGATACCTGGTAGCAGTCCACGCCGTAAACGATGGCTTGGAGGTTGTGCCTTGGGCGGCGTGGCGGAGCTAACGCGTTAGGAGGCCACTGGGGTACGGCCGCAAGGTTAAAAACTCAAATGGTCGGCGGGGACCCGCACAAGCTGGCAGACATGTGGTTTTAATTCGAAAACAACGCGAGACCTTACTACGCCCTTGCGTACCAATCGGCCCTTCGGGGACAAGGTGACGACAGGTGGTGCATGGTTGTCGTCAGCTCGGTAATGTCGTGAGATGTTGGGTTAGATCCCGCAACGAGCGCAACCCACTTGTCGTTAGTTACTACCATTAAGTTGAGGACTCTACTTGAGACTGCCTGGGTTAACCAGGAAGTAGGGATGACGTCAAATCATGCCTTATGTGTAGGGCCTACACGTGCTACAATGGCTGGGTACAGAGAGATGCAATACCGTGAGGTGGAGCCAAACTTTAAAAAACTCAGTCTCAGTTCGGATTGTGAGCTGAAACTGCCGCGAAGCTGGGATTACCTGTGTCAGAGTCAGAATGTTGCGGTGAATACTGTTCCGGGTCTTAACACCGCCCGTCACACACCATGAGAGTTGGCAATACCCGAAGTCCATTGAGCTAATAACCATAAGGAACTTGTAGCCGAAGGTAGGGTCAGCGGTGGGAATTGAAAGTCGTAACAAGGTAACCGG
+
$(#+('*040//3/&*.---.6+..,-02362234387899:958334+./10.1344:778.,.+42/'(%,',&*(,,,/6/*%$'(-201/.&'&&&(,.1559*,)--8260/01+-&&%'$%$'')1-)'())&$&&++/),4/-('&&*34.0+')+491504;389625569:+10+(('&))+5-.-39999<710.-1*)./2/0333:4503+)'(/0,+(*/+4+,*)'++34:410.4//)(%%$%.+-)+(&&*)4*695-316183;0;95+32314))(%&&*)4)790-5;:./-3/,)-,.*--,.0.-0,060;;0+2.4+(*+(),/)/())((%-,--*+'&(%)-+*--.-1+,,*4/*)('.1/21-6:/1655.6--+*+-0//2/198/-+,-669133*3-+%+,8576/6///76645316/3-+-,*,%%'*23'$&'$'''++%-//05-(+.0-0/20'#'+3*,%&),*-96912;1/144543)&%&$-&+00798957;728171:55/,$&(&.55./543213613+/25.,-*+-/441,.2240-*+-*,*+.731/3534:6/3**+/931,*++-99814,,,328501,)*''*2-:;..47613:73*(,,+,0012.030.+,)0--((&'(32.4'))'+-''(*+*,7853,13,/&&''%),'%'&).-,/2313;131;99996+)$$/8-+)646+0*$%(+27*9:,*866311.2:8862.'+,7-5,01.)0+)'+1./15&5%&(*(/,/(*./0&%.0))(&$'%&$()-5))*-,,*-,-(&%)*+&4&)*$'*('20('(&(,27685+1.097962
@e24107ad-b112-49e4-8690-b9b36c8634b6 ch=159 read=109591 start_time=2019-12-13T09:57:40Z barcode=BC01 runid=2c9cf7bc05858273f10e7d7ec552fc0bd742dc3e
CCAGGTTACCTTGTTACGACTTCACCCCAATCATCAATCCCACCTTAGACAGCTCCTTCCTTGCGGTTAGGCCACCGGCTTCAGGTGTTATCAACTCTCTGGTGTGACGAGGCGGTGTTAACAAGGCCGGGAACGTATTCACCGCGACATGCTGATTCGCGATTATAGCGATTCCAACTTCATGTAGTCAGTTGCAGACACAATCCGAGTGAGAATGGTTTTATGGGTTTTGCTTCACCTCGCGGCTTCGCTTCCCTCTGCACCATCCATTGTAGCACGTGTGTAGCCAGGTCATAAGGGGCATGATGATTTGACGTCATCCCCGCCTTCCTCCAACTTGTCACTGTAGCGGTCTCGCTAGAGTCCCCAACTTAATGATGGTAACTAACGATAAGGGTTGCGCTCGTTGCGGGACTTAACCAACATCTCACGACACGGGCTGACGACAACCATGCACCACCTGTATCTCATATAGCTATCTCTCATCTCTAGGCCTTTATGAGTATGTCAGAGACCTGGTAAAGGTTCCGTTGCTTCAGATTAAACCACATGCTCCACCGCTTGTGCGGGCCCCGTCAATTCCTTTGAGTTTCATTCTTGCGAACATTTTCACTACTCCAGGCGGAGTACTTATTGCGTTAACTGCAGCACTGAACTTTGACATCAACGCAGGTACTCATCGTTTACGGCGTGGACTACTAGGGTATCTAATCCCTATTTACGCTCCCCACGCTTTCCGGGACTGAGCGTCAGTTGCAGGCCAGATCGTCGCCCGCTCCACTGTTCACTCCATATATCTACGCATTTCACCGCTACGCTGGAATTCCACGATCCTCTCCTGCACTCTAGCTGCCTGGTTTCTATGGCTTTACTGAAGTTAAGCTTCCAGGCTTTCACCACAGACCCTTGCTGCCGCCTGCTCCCTCTTTACGCCCAATAATTCGGATAACGCTTGCCACCTACGTATTACGGCTGCTGGCGCGTGGTTAGCCGTGGCTTTCTAATAAAGTACCGTCACTCGGCTACCATTTCCTGTAGCCGCCGTTCTTCCTTTATAACAGAAGTTTACAATCCGAAAACCTTCTTCCTTCACGCGGCGTTGCTCGGTCAGGGTTTCCCCATTGCCGAAAATTCTACTGCTGCCTCCCGTAG
+
)-&*-49),12.+/,(+,*,,:-.79:,0414392543/90*+&&%*,30'0/027:821*1,01302+27881302..586-191.0-,.-./,+*+(*(*--.2554'5.66:1+/&&'*.30-64',%((3254842064676636988::7/9/.-3%6)))'-.55591,1./1625763),,/-,,.-.%+',)*,1+0+%%%%'-*/735707<126++$'*,+&(.070285520.1/29:22222:..744445762::+1/.*+,,+3(*)'%&&&*-'(632/00+235/647011116;40/0145893:;;.099<:783.10++5+//478/'(,,'32.(111/()+./399/062.7+9*))**23365127,,,,20)*)1:,1566659<276;84.8-9,0)-('*+./1'*-1-./)'('(+-35.8618:5633-470,'$%$%,.45.('(%),+-//11/3(+2++*%,'$&*13,-/+**('&')(''(*&(,,6537.,,/5**(*/*.124'&1314;:7;10123454:7792326122904/6:71*,507574-5:..566<:6390.2/-2'&20%*)+2'#',+0/3&,+6/96/1/..4/014./..5+.+/60)+,,179:956641256::.4.%&*+*('%'*07732:6(-%++.-3;8989847485657766:.9.&((+,)('%'(-68.*-+*23*,*0::.0))'20669,/0300/,,.85/000/93+,+*%'&''$&%%&*(%'*37798:8:89899:80;:0076-*+)*''*2/0.202-)*(-307-/-64/.,%()-,++.1029--93;8//01-+)+()*453)).0:57-1136'%('/47:76711119::;0/-++*,1328;.-,.'61,-292,.+--'1**587/8);0/5/-,/6/,2**6/31437-0)&'+*-.435262)-++'-.0..3,-.++.188/-.8,15.,/)0))-9(./0062/-22,6;;642+()*/001:6953-45..00-22681,.+-1<9021772/,/*2,+68<85443,97%1*/'1.--9107:37/-&456,;14782.+7,-7405,./06)*,200613950;0.1'2
@e0c87a64-8fff-4f46-96f1-1ea0ce45098f ch=267 read=83165 start_time=2019-12-13T09:57:35Z barcode=BC01 runid=2c9cf7bc05858273f10e7d7ec552fc0bd742dc3e
CTCCTACGGGGAGGCAGCGGTAAATTTACGCACTTTTCGGCAATGAAACCCTGACCGAACGCCGCGCGGCGTGAAGGAAGAGGTTTTCGGATTGTAAACTTCTGTTATAAAGGAAGACGGCGGCTACAGGAAATGTTAGCCGAGTGACTGACTGCTGATAAGCCACGGCTAACGTGCAGCAGCCGCGGTAGTAATACGTAGGTGGCAAGCGTTATCAATTATTGGGCGTAAGAGGGCAGGCGGCAGCAGGGTCTGTGGTAGCCTGAAGCAACTTCAGTAAGCCATAAAACCAGGCAGCTAGAGTGCAGGAGGATCGTGTGGAATTCCATGTGGCGGTGAAATGCGTAGATATATGGAGAGGAACACCGGTGGCGAAGGCGACGATCTGGCCTGCAACTGACGCTCAGTCCAGCGTGAACAAATAGAGGATTAGATACCCTGAAGTCCACGCCGTAAACGATGTACTAAGTGTTGGATGTCAAAGTTCAGTGCTGCAGTTAACGCAATAAATTACTCCGCCTGAGTAGTACGTTCGCAAGAATGAAACTCAAAGGAATTGACGGGGGCCCGCACGGCGGTGGAGCATGTGTTTAATTCGGAAGCAACGCGAAGACCTTACTGGTCTTAGGCATCCACGGAAGTTTTCAGAATGAGAATGTGCCTTCGGGAACCGTGAGACAGGTGCTGCATGGCTGTCGTCAGCTCGTGTTGTGAAATGTTGGGTTAAGTCTCCGCAACGACGCAACCCTTATCCTTTGTTGCCAGCGGTCCGGCCGGGAACTCAAAGGAGACTGCGCGGTGACAAAGCTGGAGGAAGAGGTGGGGATGACGTCAAGTCATCATGGCCCACTTGACCAGGGGCTACGATGCTGGCGCATACAAAGAGAAGCGACCTCGCGAAACAAGCGGACCTCATAAAAAAAAGTGCGTCGTAGTCCGGATTGGAGTCTGCAACTCGACTCCATGTGAAGTCGGAATCGCTAGTAATCGTGGATCAGAATGCCTTACGGTGAATACGTTCCCGGGCCTTGTACACACCGCCCGTCACACCATGGGGTGGGTTGCAAAAGAAAGTAGGTAGCAACTTGTCGGGGCGCTTACCACTTTGAGTTCATGACTGGTGAAATCGTAACAAAGGTAACCGGAAGATAGAGCGGCAGGCAAGTAGGTTAACACAAAGACACTACGGTAACGCACCAGCAATACGTAGCGCG
+
'')('&().1*%-.*,44'400/'+-(&($)&+*00,+/97545/&,.*3/,,*3)(**'+,5-/-.''%+,++6,2-.&(')02.(-&2$7(,+681.00071821249.+.+,).0151-7..(.(*&(&%*&((%(.1(')*(((%(%%%'*.&+,',&)--0.7/11/5-+**',.,/1/*),,+*$*&+,..57607,-*(174883;330'2,5/224:99954,))-..,/7896;9/.--,712/0.(+)($$%%&()(&('+(+5-.0268.4721,+4-.,+.+2+.--,,,--.0./*+)//293,+'++(3*:-*)*)$&)+/2132:0++--)179734-145..'++.0.28:).(,,,-17'1)///1/330076:5998:63102/01/)+)-%)%&)12.-37872.,*+,).,,36949:/*&'()/05-059;769<9,+&$$&&/078)+3/2/:19653/7++07933788577)03.1-*))/*+3.',,./067/262/,).--54568;92530/19540980087:-0-144655638;9/186-,,.,447;78.+,,11+,(.25.8460++),'+,'.*)+,,(('&%$%')'0-23,%%$%*,0-,/12.1,,5;..0/+1155/3623567:7/81;:38597763458','*(11-135483.))((*4-./148972:00/2:80/26..1-3)%)%%'.)%2)/,1'*(,5774.),-.7/-2+)/4.240/52874/13404::3:67:7;(1./013--+'(*&&%%&058-4580.3-..(&&%.'/77./0110021,,/36:2*+%.061$'*(*+033233-0+)))',-5/++'&&$$&%-3.'(&),)+-2667113/-')')-,/4:54568646477;70(0..2555163508'9+1622+&)+01511/003,'*&'('')*+-4/..,2--,6010/--3..,+..6516-.160(++))).'333495-5/4.3-,/3)+$##&(----*/8.41+(+,-.+-*&(&--(&,,*09/33:4*&*+(%($(%%($&&,##$#%('./.+*)*+).0*,-2()$%(610244512,++,9:24134795;+)+*58454844012*)'((.&($'++..*-,+,-967/0..80.+522%&(&%*)%(&)),0..0572'1,%+$%#%$
@fa3f9d8d-536e-4e3c-9c49-b85bb6030b12 ch=349 read=72107 start_time=2019-12-13T09:57:33Z barcode=BC01 runid=2c9cf7bc05858273f10e7d7ec552fc0bd742dc3e
ACATTGTACTTCGTTTCGGTTACGTATTGCTGAAGATTGCTGAAGAAAGTTGTCGAGGGTGTCTTTGTGTTGCGGCTTCACGCGCCTGTGGCTCTATCTTCCGGTTACCTTGTTGCGACTTCACTGATATCAATCCCGCATGGGCGGCTCCTTCCGCTGCGGTTCAGGCCACCGGCTTCGGGTGTTCATCAACTCTCTGCATTGGTGACGGGCGGTGTGTACAAGGCCGGGAACGTATTCACCGCGTGCTGATTCGCGATTACTAGCGATTCCAGCCTTCGTGTAGTCGAGTTGCGAACTACAATCCAGACAGAATGGTTTTATGGGTTTTGCTTCACCTCGCGGCTTCGCTTCCCTCTGCACCATCCATTTAGCGTGTGTAGCCCAGGTCATAAGGGCGATGATTTGACGTCATCCCGCCTTCCTCAACTTGTCACTGGCAGTCTCAGCAGAGTCCCCAACTTAATGATGGTAACTAACGATAAGGGTTGCGCTCGTTGCGGGACAACCCAACATCTCACGACACGAGCTGACGACAACCATGCACCTGTATCTCCATATAGCTATCTCTCCTGGAGCCTTTATGAGTATGTCAAGACCTGGTAAGGTTCTTCGCGTTGCTTCGAATTAAACCACATGCTCCACACCGCTTGTGCGGGCCCCGTCAATTCCTTTGAGTTCATTCTTGCGAACGTACTATCAGGCGAATTATTGCGTTAACTGCAGCACTGAACTTTGACATCAACATAGTACTCATCGTTTTACGTGGACTACTAGGGTATCTAATCCTTTGCTCCCCACGCTTTCCGGGACTGAGCGTCAGTTGCAGGCCAGATCGTCTTCGCCACTGTGTTCCTCCATATATCTACGCATTTCACCGCTACACATGAATTCACGATCCTCTCTCCTGCACTCTAGCTGCCTGGTTTCTATGGCTTACTGAAGTTAAGCTTCAACACCACAGACCCTTGCTGCCGCCTGCTCCCTCTTTACGCCAATAATTCCGGATAACGCTTGCCACCTACGTATTACCGCGGCTGCTGGCGTAGTTAGCCGTGGCTTTCTAATAAGTACCGTCACTCGGCTACCATTTCCTGTAGCCGCCATTTAACTCTTTATAACAGAAGTTTACAATCCGAAAACCTTCTTTGCTTCCTTCACGCGGCGTTGCTCGGTCAGGACATTGCCGAAATTCCCTACTGCTGCCTCCGTAGGAG
+
#'%.*&,$('((,-6),%4/,'***.24()(&&&')-,-0230-(++-0/8443&%,.,+-03,21,,//,+).+**,)$((+*,&'*,*.../*./18954262:227-8*-+%+0/5423.1''*,//3/7/-73(,%+%+)+&//0.(272)$%0((*-&($'+067,.0-0-,/+*021/0,&*2303-,+))&$'$()-)..014945,831/,,--04/363+,*''+(,/5<866.)%%$$%3./285/448330.+,,,.4879-/$(&*,4266888:921+9,+,&&%&'*,29610**1/&'()*2-8;9.3433019:5.2764386:6+(*,)*+)$+,,18,+32233598;;:3,)&''34452((+,04-*1988672,/+(&('./18;4/035881-/61,078;6+*((+*5-./;677786658684%$%%$&(.095++0'$%/+./286:643/.02166/4*114398:99:9394330830+,*0-)-)-.5420)+--0&..*0*.01599/0)4-89-,,0.&'+03778.')()).2665222/0/++-,1501:,&('((*,5377332415//4749)6-<998:354.2(,.25-.*4);<:9:.,,-+//07,,)-2,*'$''(/)/,477**--5269823961*+59158:160.1557:,-37/**'+276-0((*%(,+-03423020+)*++7665955::110416+4.&'(*)+08:786/7::('())9::::8882/,-/2462/4/-'()&'105;:2-11.171.)4;;668.-,--28671;10**)./..09846005/0;11/.02./39//41/54678:9986768<:6-2-%&+)),),.0&$'*((*+/03////2237026+--..&340())'(77:6/33539239/56231-2/*%(*061''(')9././5::,0*$(+*47114/./03;0/249512,,&)+*+/146+8.:;4;2/004/36.25/03.823;89<11153369915/-,*1192017.-07.-7:0014/-*),/3:78,**++261/,61.7:/9......8/679&,)&%''-+/5(''0+**)/++0:7,04;84((-6982:::350%&*,7/3540,/.0,83-3..-45369:&.*&'**.581)23*4;192)+2557:858249030:70/
@084e32ab-fc9f-46d2-a85e-53d4d395d238 ch=173 read=158646 start_time=2019-12-13T09:57:34Z barcode=BC01 runid=2c9cf7bc05858273f10e7d7ec552fc0bd742dc3e
CTCCACTACGGGAGGCAGCAGTGGGGAATATTGCACAATGGGCGCAAAGCCTGATGCAACCATGCCGCGTGTATGAAGGACGCTGGGTTTATGCAAAGTACTTTCAGCGGGAGGAAGGAGTAAAGTTAATACTGCGCTCATTGACGTTACCTGAGAAAACACCAATAACTCCGCGCCAGCAACCGCAGTAATACGGGTGCAAGCGTTAATCCAAATTTACTGGGCGTAAAGCGCACGCAGGCAGTTTGTTAAGTCAGATGTGAAATCCCCGAATCAACGCAAGTCCTGATACTGGCAAGCGAGGTCTCGTAGAGGGTAGAATTCCAGGTGTAGCGGTGAAATGCGTAGAGATCTGGAGGAATACCGGTGGCGAAGGCAGCCCCTGGACGAAGACTGACGCTCAGGTGCGAAAGCGTGGGGAGCAAACAGGATTAGATACCCTGGTAGTCCACGCCGTAAACGATGTCGACTTGGAGGTTGTGCCCGCGAGGCGTGGCTGGAGCTAGCGCGTTAAGTCGACCGCCTGGGGAATACGGCCGCAAGGTTAAAACTCAAATGAATTGACGGGGCCCGCACAAGCGGTGGAGCATGTGGTTTAATTCGATGCAACGCAGAAAAAGACCTTACCTGATGTGACATCCACAGAACTTTCCAGAGATGGATTGGTGCCTTCGGGAACTGGCAAGAGACAGGTGCTGTCGTCAGCTCGTGTTGTGAAATGTTGGGTTAAGTCCGCAACGAGCACCAACCCTTATCGCTGTTGCCAGTGGTCCGGCCGGGAACTCGAGACTGCCAGTGATAAACCGGAGGAAGGTGGGATGACGTCAGTCATCATGGCCCTTACAGTAGGGCTACGTGCTACAATGGCGTATACAGAGGGGAAGCGAGTGCGAGCTGGGCAGAATCTCACAAAGTACGTCTAAGTCCGGATTGGAGTCTGCAACTCGACTCCATGAAGTCGGAATCGCCTTAAGTAATCGCAAAATCAGAATATTTGTTGCCCGGTGAATACGTTCCCGGGCCTTGTACACACCGCCGTCACACCATGGGATGGGTTGTACCAGAAGTAGATAGCTTAACCTTCGGAGGCGATTTACCACGGTATGATTCATGACTGGGGTGAAGTCGTAACAAAGGTAACCGG
+
02..&)(*,/64,121455&37164+-30)/+*+./+9.-853-31:.*2:78797,,&.*43/80,+**--*-+(*')&'%'(%*.18+))%)-21,00..49.+-,01/'(+*-*($(-.86.2323.&)%&'&*)4027200.5/-3(%%((,,)(%*,2.++/3/10/.00393*/+%+&$&$*)+,**)()('%0,))+-.//0+/(,.2/41,-/36--,42;1-.,0,..0.5::&89<7-.90/*(**,48202458.)48.(&)*--%-%+*((*,())/000520-.4./(%*+*+-+*+))%.4/00).).+2,+26768122/:10-2/+*,/.+))*.0344/+/.,8436/,+),60.-,+00.(.:3.-1947&%,()+++,:9::958;990&/)&+1385(0')&*564/'-+''&'&3335;*,3+5*--03-/+3677::-511223986547660-2,8/2.80*')()(1-67*7*))+)+-./.222/9.3)-.234960283890',**0537745989//56-;<678839:23/5/3.++,436.6)''(,/0+,/-*08024%0&(*6072/81;66365/9./.8&&4656++30&))*151-'*%'(*-5655144679/,6/+,,,)***+,&2)5.;89;787/:2/1-,1(+(()),34./352/--02415-/235584/9//-29/-.3;5;88;63.*35.33.6)&+),223.5:,.-.,7,,4/110472899;934/.-1(+/*(+1()%*%..02:/43/002730;2-+0,-628/470-47774-2))+0.45-,''+2(&')++//'*-/('(((0031456;53511141,1,,&,/3)),).+*+*,7(&78762''$'*,-,*,,/190-('.--/0033.4'0*+1/20&()($%*+&00101.23834,-0,-2&1&.,+(*$$+/.*.*%&-%&).5+.0)))+/+86.+.,*/)(,730,0024239131.530//.*,.-+,*.+)+*)*/./02:372/*+2*/2184548:2*,*().-1*)%'')-1/5.7/+/%)('($*60+-7-007556789:97876777;;6.1274675468/8:+-:28:99/9
@ebfd46bd-bdfe-45fc-8524-747340e49325 ch=339 read=93469 start_time=2019-12-13T09:57:33Z barcode=BC01 runid=2c9cf7bc05858273f10e7d7ec552fc0bd742dc3e
CCGGTTACCTTGTTCATTCACCCCAGTCATGAATCACAAGTGGTAAGCGCCCTCCCGAAGGTTAAGCTACCTACTTCTTTTGCAACCCACTCCCATGGTGTGACGGGCGGTGTGTACAAGGCCAGGAACGTATTCACCGTGGCATTCTGATCCACGATTACTGGCGATTCCACATGGAGTCAGGTTGCAGACTCAATCCGGACTACGGCCTTTATGAGGTCGCTTGCTCTCGCGAGGTCGCTTCTCTTTGTATGCGCCATTGTAGCACGTGTGTAGCCCTGGTCGTAAGGGGCCATGATGACCGTCATCCCCACCTTCCTCCAGTTTATCACTGGCAGTCTCCTTTGAGTTCCCGGCCGGACCGCTGGCAACAAAAGGATAAGGGTTGCGCTCGTTGCGGGACAACCCAACATTTCACAACGCGGGACTGGCGACCCTGGCCATGCAGCACCTGTCTCACAGTTCCCGAAGGCACCAATCCATCTCTGGAAAGTTCTGTGGATGTCAAGACCAGGTAAGGTTCGCGTTGCATCGAATTAAACCACATGCTCCACCGCTTGTGCGGGCCCCGTCAATTCATTTGGGGCAACCTTGCAGCCCGTACTCCCCAGGCGGTCGACTTAACGCGTTAGCTCCGGAAGCCACGCCTCAGGGCACAACCTCCAAGTCGACATCGTTTACGGCGTGGACTACCAGGGTATCGGCTCTGTTGCTCCCCGCGCTTTCGCACCTGAGCGTCAGTCTTCGTCCAGGGGCCGCCTTCATACACCGGTATTCCTCCAGATCTCTACGCATTTCACCGCTACACCTGAATTCTACCCCTCTGCAGAGACTCAAGCTTGCCGGTATCGGAGTATTTCCCAGGTTGAGCCAGGGATTTCACATCTGACTTAACAAACCGCCGTGCGCTGCGCCCAGTAATTCCGATTAACGCTTACGCCTCCATATTACCGCGGCTCTGGCACGGAGTTAGCCGGTAGCTTCTTCTGCGGGTAACGTCAATGAGCAAAGGTAACTCTCTCCTTCCTCCCCGCTGAAAGTGCGCTTTACAACCCGAAGGCCTTCTTCATACACGCGGCATGGCTGCATCAGGCTTGCGCCCATTGTTGTATTCCCCCACTGCTGCCTCCGTAGAGACAATATCAGCACCAACAAGAAGCAATACGTAACTACAA
+
3222-8.,1.8.2:6,./,,-994-/2900/-531.//1*)'.//+*-.18;6./+).3-4+112(123581038;2968,102--9.',-5;713697773344;:34301475633*-.,/%004///0/231048164866839''(,3+*+,05710.&*(+-06-'%%*-,0+,,.(+,1*)*),/233+1.5224//*$%.%($%())1.-*,/3.318./.0./*&()*+4/./8/555391')*/1234:58;676542322465/..56-.79:97-9,,,5109('+,10*,&$&)*,<66,(.20836//,+-58.-128:836/0.0334''.')(./61/-)1740852768310,-/,*01)*+9975,,(*6+-'(+//1801*9.0*,'-((*)+(.6,*---/.+/(0+%'%(%%)'12(''12819267885786750,-,-.9:864+*-,+*+,5+31.49.1847899086/5;98979<::69788126:,2,+)&-*49979/4.,,014+..0.19/74-./18874*)5-1//0,.03(.04:6*)238-9,)#%&$))%$')-/-1.,,(,36**;60-1/3/(178-976321.404./0/41-*/0,0-0,4./6%++2263*09/+.-6:5;32*1.15764857747<+)*.2.129;797428.,2(()+)%%#(.,-28122/:2)%+,17<83(**6.--*),035((.4410/00,'495+28)+3356+)&(&/7*-)+09*/--0.-+,,,-653/0,5:;-678111)+(,0-.(5/50.,2861,-,)*&&(*./67/+()+,,26)8778:4+((*+3:7695,+((2/0155$'+0)77.**'),5.-,-+/-2,*,-6+.+,+*-3/+/+1-34*)+,39835.,+.00;6707-%+',1-14)**)3/1:.1510/24350+0,.()/9,,,,,+,&$'.30:<:45--,),,60124393347197+&$,))),,,**682:;882;7*-66625-(.,-)('')'/0-43.*+206362600287743+1034:7;;8;7867888566242,/03<:-1.)*&%'*,81:84*(*+,5621/.39243+))*1('),2.*+,-988,5/*',*'(+--%40-2$$'$%#&
@e916607a-b19a-430a-b35a-a30f807e0a76 ch=330 read=66974 start_time=2019-12-13T09:57:30Z barcode=BC01 runid=2c9cf7bc05858273f10e7d7ec552fc0bd742dc3e
TTATTGCTTCGTTCAGTTACGTATTGCTACTGCTGTTGGTGCTGATATTGCTCTACGGGAGGCAGCGGTGGGGAATGTGCACAATGGGGAACCCCGATGCAGCAACGCCGTGATGAAGGTTTTCGGATCGTAAAGCTCTGTCTTTGGAAGACAATGACGGTACCCAAGGAGGAAATACGGTAGCTACGTGCCAGCAGCCGCGGTAATACGTAGGTGGCGAGCGTTATCCGGATTTACTGGGCGTAAAGGGGCGTAGGCGGATGATTAGTAGGATGTGAAATACCCGGGCTCAGCAGGTGCTGCATTCCAAACTGGTTATCTAGAGTGCAGGAGAGGAGAGTGGAATTCCTAGTGTAGCGTTGAAATGCGTAGAGATTAGGAAGAACACCAGTGGCGAAGGCGACTCTGGACTGTAACTGACGCTGAGGCTCGAAAGCGTGGGGAACCAAACAGGATTAGATCCTGGTAGTCCACGCCGTAAACGATGAATACTAGGTGTGGGGGGTTTCCAACACCTCCGTGCCGCGCGCGATAGAGTATTCCGCCTGGGAGTACGGTCGCAAGATTAAAGCTAAAAGGAATTGACGAGGGACCCGCACAAGTAGCGGAGCCTGTGGTTTAATTCGAGCAACGCGAAGAACCTTACCTACACTTGACATCCCTTGCATTACTCTTAATCGAAATCCTTCGGGGACAAGGTGACAGGTGGTGCATGGTTGTCGTCAGCTCGTGTCGTGGTGGGTTAAGTCCGCAACGAGCGCAGCCCTTGTCGTTAGTTACTACCATTAAGTTGGGGACTCTAGCGAGACTGCCTGGGTTAACCAGGAGGAAGGTGGGATGACGTCAAATCATCATGCCCTTATGTGTAGGGCTACACGTGCTACAATGGCTGGTACAGAGAGATGCAATACCGCGAGGTGGAGCCAAACTTTAAAACCAGTCTCAGTTCGGATTGTAGGCTGAAACTCGCCTACATGAAGCTGGAGTTACTAGTAATCGCGAATCAGAATGTCGCGGTGAATACGTTCGGATATTGTACACACCGCCCGTCGCACCATGAAGTTGGCAATGCCGAAGTCAGTAGGCTAACCGCAAAGGAGGCAGCAGCCGAAAGGTAGGTCAGCGGTGGGGTGAGGTCGAACAGGTAACCGG
+
%($+('-6964559',+:01*.'))+,61,%%'0*.9384646/**(-))+,0,--/:3,16.1777<:/+.%,)*.5/..1,:--76-%.'15-++/03748530%)+&()*+)2.+/280+5)3476783;-,/22433/2;92/,.+-.(.+/02161,24)-2/3))*'*'&&,**&($()0---,,;5541,45+-,0-1000;79998/40.*+664471.3(--*30-,103.155.:9/'.17/88878967/2216/)'+'-067543-71+(,+*,3958/.%(%..-.0877081++9;:;;;949233-)*')*22145/.+-0(''''*),)2,7+++373/220.0.-280//:9840(''1+-2304--154:;+00-8/-,3255543201.10111665/,-.++,)*,2//481.4.++....0,('+*88643**'*%$%&')(&)5.-.67////;;888;71..111;6.-.(3/4/0/4988*1:02'.&'(+3011(),.)'%$%&'&'-*(**,-2547-16332*%')012:65)+))'+0/33-&%#*-1++,+.4//00/'+11-/:5-,-/.*(('+,%*&'-(('(,/5:955250+-%)(,-,/246/-+11/3..+&%(')+,+-12+51('*)-0-4/0.-,*''),-'')&(4*44)280-53-2.-.571364575,/11/:56/34231'()*:8::777+,(&'175.,0-/4/)-413--.115,%.1)')'+0.255/33.02-4.-2;30+4+-08-25330$(((+-/3999<9:<231213:47.-4+01-5/077443443266975779958.86,+,--12**,.001,.,'(*,1687212.0998244470.+)**+44024114;751+.',5600/84;4032-.9941:656329-.16,0.-/201178631*04./80/,%%)*11/8...60+,260011/*1)*+8:4742276686522244<;::;:57%-),')&)%+--.11.0+171042-.525,6,+)((&(--,(&07/&0-'(,-,+')*)%((++.1-*/17*2//000317&222+(*',-++')+3-+,,)/0:83,-+***.0.71+).+09:95.
@49a7755d-059b-4eca-8553-b0e0a0981666 ch=197 read=69053 start_time=2019-12-13T09:57:30Z barcode=BC01 runid=2c9cf7bc05858273f10e7d7ec552fc0bd742dc3e
CTCCTACGAAGGAGGCAGCAGTGGGGAATATTGCACAATGGGCCTGCAAGCCTGATGCAGCCATGCCGCGTGTATGAAGAAGGCCTTCGGGTTGTAAAAAATTACTCAGCGGGAGAGAGTAAAGTTAATACCTTTGCTCATTGGCGTTACCACAGAAAAACCAGCTAACTCCGTGCCCTTATCGCCGCGGTAATACGGAGGTGCAAGCGTTAATCGAGTTACTGGGCGTAAAAGCGCGGGCAGTTTGTTAAGTCCAGATGTGAAATCCCGGGCTCAACCTGGGAACTGCATCTGATACTGGCAAGCAGGTCGTAGGGGTAGAATTCCAGGTGTAGCGGTGAAATGAGATCTGGAGGAATACCGGTGGCGAAAGGCGGCCCCCTGGACGAAGACTGACGCTCAGGTGCGAAAGCGTGGGAGCAAGCAGGATTAAGATACCCTGTTAGTCCGCCAAAGTAAACGATGTCGACTTGGAGGTTGTGCCCTTGAAGGCGTGGCTTCCGGAGCTAACGCGTTAAGTCGACCGCCTGGGAAGTACGGCCGCAAAGGTTAAAACTCAAATGAATTGACGGGGGGTGGCCCGCACGAAGCGGTGGAGCATGTGGTTTAATTCGATGCAACGCGAAGAACCTTACCTGGTCTTGACATCCACAGAACTTTCCAGAGATGGATTGGTGCAGCTAAAGAGACTGTGAGACAGGTGCTGCATGGCTGTCGTCAGCTCGTTGTGGAAATGTTGGGTTAAGTCCGCAACGAGAGCGCAACCCCATATCCTTCATTGCCAGCTTGGTCCGGCCGGGGAACTCAAAGGGGCTTCACCAGTGATAAACTGGAGGAAGGTGGGGATGACGTCAAGTCATCATAGCCACGACCAGGGCTACATTGATGCCACAATGGCGCATACAAAGAAGCGACCTCGCGAGTAAGCGGACGGCCTCATAAAGTGCGTCGTAGTCCCGGATTTGGAGTCTGCAACTCGACTCCATGAAGTCAGGTCATGTAAGTAATCGTGATGGATCAGAGATGCCACGAATACGTTCCCGGGCCTTGTACGCACCGCCCGTCACACCATGGGAGTGGGTTGCAAAAGAAGTAGAGTAACCAATAACCTTCGGGAGGCGCTTACCACTTTGTGATTCATGACTGGGGTGAAGTCGTAACAAGGTAACCGG
+
()//,.//../1).11124'11,1-%+)()/*)*(..83261+$%$')+(/7233472-)//25-33,..0.-)+/28()1+1298,9.<97:6.83:62'5((*1,&+-*6,((*&''(*-+).,3,./22640.231'*)*',/40,3,%'**)/)'%$('%&$2+0022,,*-,%&'%'$$%))**/+2---:51./,)5766.009.:---&%&')(+::<:84.-05/**()'098(/16))*'-*-.1')+76,,(+00-32+-0-')+2449569/-..:9989:5001..))&&)-%)&)))(&'&.48..0.+0.1/*+9:875.33187325+,'%')+0.10,0-0285665:12.-+/7-)()*0/998.-9:8.-..*414444269;28;997/0*)+(33694,)-.6)---5).,0'()7/69,-1*-,-7-0'-,)++(%)3011.1,2251+0+)+'(+-8+,,3;+.*)+(0-768,300110+0,-./3645863933022/+0+&+&$'/,*&((/076873731))/3/1;:--566:1/+-.3*+(++*073+&%'(**&((,%(*(*7996/&*+43)/027<;/6/,'&'..;9584/,2/,368848-5:88887/.-,-0112,--0781/81-0/--.029;14333;97&0//.50&$'1/14.)'*'2/4679:;88685;9:99978947642'/.*,.&-*+-,2073,1-.'((+1)+345.)(&*+48132:91+1355**2&$*-)071+,*,*/.1/56510./*%)*+:-:-0-+'(()''/1*./1222(&*+5..2+/1/52+28/.%,-23:94)*,-4:9.($&(('(.10:*,-*)()+%)&&'+''%)*320240.0.--,/,,&('%%'&.,,.030*,&08'43:,+()*0.0235;2/4121769:979/0)./)0,())(+,226648423**,+/445/8/./8005./*+&$#(%%(6.1&.&%(*&-14*+&'*,,1/---(+,17685/-+.875.0-',,/(./1878:5201000476874/'))1301:687:8*&*-)+)*%&'(*0%)%$*./6698/;7+.0..3.8/0:/129-)'')2;67743665795/,2,,,7378:968*8,20200:
@9d6ef988-373d-4405-b901-9a4a57f10b8e ch=127 read=115133 start_time=2019-12-13T09:57:22Z barcode=BC01 runid=2c9cf7bc05858273f10e7d7ec552fc0bd742dc3e
CTCCTACAGGGGAGGCAGCGGTAGAATTTTCGGCAATGGGGAAACCCTGACCGAGCAACGCCGCGTGAAGGAAGAAGGTTTTCAGTTGTAAACTTCTGTTATAAAGGAAGAACGGCTACAGGAAGTAGCCGAGTGACGGTACTGATAAGCCACGGCTAACTACGTGTAACTTCTTGGTAATACGTAGGTGGCAGAAGCGTTATCAGGGGTATTGGGCGTAAAAGGGGAGCAGGCGGTAGCAGGGTCTGTGGTGAAAGCCTGTGACTTAACTTCAGTGGGCCGCCGGGCAGCTAGAGTGCAGGAGGATCATTAAAGATTCCATGTGTAGCGGTGAAATGCTGAGATATATGGAGGAAGGAACACCAGTGGCGAAAGGGCGACGATCTGACCTGCAACTGACTCAGTCAGCGTGGGGAGCAAATGGGATTAGATACCCTATTAGTCCACGCCGTAAACGATGAGTACTAAGTGTTGGATGTCAAAGTTCAGTGCTGCAGTTCGCATGTCGTGCTCCGCGGAGTAGTACGTTCGCAGAATGAGCTCAAAAGGAATTGACGGGGGGGGCCCGCACAAGCCGGTGGGGCATGGTTTTAGTCGAAACAACGCGAAGAACCTTACCAAAGGTCTTGACATACTCATAAAGGCTCCAGAGATGGAGATAGCTATATGAGATACAGGTGGTGCATGGTTGTCGTCAGCTCGTGTCGTGAGATCGGACCCCAGGGTATAAACGCGAGCAACCATATGTGAATTCGGTAAAGTTGGGGACTCTGGCGAGACTGCCGGTGACAAGCTGGAGGAAGGCGGGATGACGTCAAATCATCATGCCCCTTATGACCTGGAGCTACGTGGATGGTGCAGAGGGAAGCGAAGCCGCGAAGGTGAAGCAAAACCATAAAACCATTCTCAGTTCGGACGCGAACTCTACGGCGAACTTCATGGGGTTGAATAACTGTAATCGCAGATCAGCATGTCGCGTGAATACGTTCTCGGGCCTTGTACACACCGCCAAATCACACCACGAGTTGATAACACCTTGAAGCCGGTGGCTAATAACCGCAAGGAAAGGGGCTGTCTGGGTGGGATTGATGATTGGGGAATTGAGGGTAACAAGGTAACCGG
+
.333223'+51-&1-)(&+(444)2*4898+010091197*)0+.70-.145/0034:859:46584/1-0.1,-1,4,99715454/129866;67..,)).-)3*1,+163.-+*&')+)''('),01))*))(('&)&()&)&*2'.2,-.,,-221767)3%&%&'%*&'&-'*2-/.7453/5/1:50,-+),-61018(+1('**--599765:41+&(.,(..'571431/1,.*57,1.11587636812/**#$$%&&&$(-.2)',)*-,)$$#%&*%(''(),)(&))(/-)*,*76&4''*'&-)4-7-0+,*%''&))&&(&''%&$%%&)/020').,-)'',',**-30066160**/',+.-997//01-/%*)*&-/00/.-+)-*/*+'((1099:.+.01<;1(5207.(%+'**8.*')*+--70&('),,+8::5223-*---59915013<8:874776;527:;-.099964(/+*%%%#&$'&'*(,*/*')*'&')*03+510:3.021/70.,//0.772*(',-226*)')04642+-3,+--007%0)-+/$.462,.(+2:<)+%+&&+.&.//.++).0*/45848+5*+/))*20.1-1-/-(*)*/321*+3/15*))+,/:,))))++,++25385303133-:--8:97994.3,2*..-15001/0).276.8222('#&('&*''%2.'''&((%'%%%%$%$$*%&')+)+&$$&%&&$+((&+.2.48/.051*&)('$.+02-54&731*)-)%))2+(+(&&('%(**10346785122/02:986.501-)3550029.23'()%$&$$',-3/53563/+0.*+1++&(++05/0/,(,./317*,1::*77-(/7;68;66:423(+./1(5(&''&'%$('$'(/**$&'&%%&$$(*((%%'&)#%$%%$$'&%%%)%(((**00/0255()&(+/985768<669'506-00(+/0+++-3+4,()*)+-/140//.2132*.//02,,,%&*-2.087754730/2)*(.+-+.+*(11)')*&&'(-.'&*))39814,***+*-/+.-/((.()('-&))0+07-61287918
@a5de34d8-8805-4d30-a9f5-19ac50f0ab82 ch=251 read=148626 start_time=2019-12-13T09:57:17Z barcode=BC01 runid=2c9cf7bc05858273f10e7d7ec552fc0bd742dc3e
CTCCTACGGGAAGGCAGCAGTAGGGAATTTTCGGCCAATGGGAAACCCTGACCGAGCATGAGAAGGAAGAAGGTTTTCGGATTGTAACTTCTGTATAAAGGAAGAACGGCTACAGGAATGATGGCCAATTGTTGAGTACTTTATTAAGCCACGGCTAACTACGTGCCAGCAGCCATGGTAATACATGGGTGGCAAGCGTTATCCGGAATTATTGGGCGTAAGAGGGCAGGGCAGGGTCATCAGGCCTGAAGGCTTAACTGGTAAGCCATGTAGAAACCAGGCGGCTAGAGTGCAGGAGAGGATCATTAGATTCCATACATGGTGAAATGCGTAGATATGGAGGAACCCGCAGTGGCGAGGCGATCTGGCGCCTGGCTGACGTAAGTCGAAAGCGTGGGGCGTGGATGGAATACCCACTGGTAGTCCCGTAAACGGTAGGTACTAAGTGTTGGATGTCAAAGTTCAGTGCTGCAGTTAACATAATAAGTACTCCGCCTGAGTGAGTACGTTCGCAAGAATGGAAACTCAAAGTGTGGGGGGCCCGCCTGGCGGTGGGCATGTGGTTTAGTTTAGAAGCAGCGAAGAACCTTACCAGATCTTGACATACTCATAAGGTAGAGATGGAGAGATGGCTATATGAGATACAGGTGGTGCATGGTTGTCGTCAATGTGTCGTGAGATGTTGGGTTAGAAGTCCCGCAACGAGCGCAACCCTTATCGTTAGTTACCATCATTGAAGTTGAGACTCTAGCCCAGAGACTGCCAGTGACAGGCGGAGGAAGGCGGGGATGACGTCAAATCATCACATGCACTTATGACAGGCTACACACGGTACTGGCCTGCGGATGGTGCAGGAGGAAGCCAGAAGCCGCAGTGAAGCAAAACCCATAAAACCATTCTCAGTTAGCCAGTCTGCAGCTTTCGCTTCACATGAAGTTGGAATCTTCAGTAATCGCGAATCAGCATATGCTTGGTGACACGTTCTCGGGCTTAACACACCGCGCCCGTCACACCACGAGAGTTGATAACGCGAAGCCGGTGGCTGCTTAAAGGGAAGGGGCTGTCTAAGGTGGGATTGTTGGGGTGAGGTCGTAGCAAAGTAACCCGG
+
))+/,-/-43+)+''$&%%)))+,'/+/420,*,,'.*512,$&(-1)+004)*(&%''(/--..00-*.*,-1:820+4%+-&$%$&/.01,/-.3:+-+,/-37-&,,+**+/)(+'()*'((')$('&%&'$&%'(,33.603*((-.,/)'&0)/1--.0-23.**()/1)((('(%'*3*3,/('),-+-+.10700-+-/,,1,*0,/540/00/')*+,+(5*''%(05**$%&'),+.-0&%'%$'*+.,-,./13+14*,(()).4,/.,(+2&''&'(++./0*3.*')-4.23'.'&%(,,64+)%'%%(---%(0()+-.4251)../.02/,4+'#)(/1-50-)+,++,2113-,')%$%(01//+&%%'')*'*.*'(22241--%'+'&-%')+*(/2*$'&&(($(&,)&&*,6.0(++&&()+5584/171;1;/84561/)((-*)1175443%.0*-(*%)%,&+++,*-.0/(+--)((+(%&'(,-2:61,0+)&2+/&/5)//500(-(*,(*096./8(%'&&',,+'%&()-.54352450&&'))'(*+'''$%%.4)+3-&&$%)-))+1216234772500)()'%))%&&(*830**(').,8645532.(-++*8&&(-03525566:-6,,--6/(%%%'(+0-71113428541*+.-),(((0.))314/)*+(&))%.0/+0/00-,3'-+,)+3/20),-%(+(*-+%.,0551%+,('&)*..26026/2-,((&'&%*-*),(((($-180+.7698781:856576(()&%($$'$%$$$%%*.-.10-.)+*()(0-.420,&&&)(83*-++,+*')&&&&,+&'*&).31.%'&('-&*.51&34)$&*6946:88761)%''(()((()301+/'&&'(+(&'''&$'&+%%&))3+3.30*',%&'*,533++''/-+$#%#&$'#%-&,&#%'&)+.57655+.(((&&%'%*&()&*+/74./3(,'+.),+*+*,*4011473,1+,-+-7284430,&%&$')'+))(+)+*)(+,07*+020.5:4-2,'(**890+-,,)',-((%)*,%'%((+0*+4
@a04b569c-34be-4935-bd50-a18b856928a5 ch=366 read=120288 start_time=2019-12-13T09:57:15Z barcode=BC01 runid=2c9cf7bc05858273f10e7d7ec552fc0bd742dc3e
CACAGTAAACAGCCTGATGCAGCCATGCGCGTGTATGAAGAAGGCCTTCGGGTGTAAAGTACTTTCCAGCGGGAGGAAGGGAGTAAAGTTTAAATACCTTGCTCGTGGCGTTACCGCAGAAGAAGCACCGGCTAACTCCGTGCCAGCAGCCGCGGTAATACGGAGGTGCAAGCGTTAATCGGAATTACTGGAGTAAAGCGCGCAGGCAGTTTGTTAAGTCAGATGTAAATCCCAGGCTCAATACAGAACTGCATCTGATAGCAGCGAAACGAGGTCTCGTAGAGGGGTAGAATTCCAGATTAGCGGTGAAATGCGTAGAGATCTGGAGGAATACCGGTGGCGGACCCCTGGACGAACTGACGCTCGGGTGCGAAAGCGTGGGAGCAAACGGGATTAGATACCCTGGTAGTCCACATAAACGATGTCGACGGAGGTTGTGCCCGCAGGGGCGTGGCCCGGGAGCTAACGCGTTAAGTCGACCGCCTGGGGAAGTACGGCCGCAAAGGTTAAAGCTCAAATGAATTGACGGAAGTTTGGCGGTGGAGCATGGTTTAATTCGATACGCGAGAGAAGAACCTTACGGTCTTATCCACGGAAGTTTCAGAGATGAAAGTGTACTGGCGGGAACGGCTGAGACAGGTGCTGCAGCTGTCGTCGTTGTGAAATGTTCCGGTTGAGTCCCGCGGCAGGCGCAATCCTTATCGCTGTTGCCGGTCCGGCCGGGAACTCAAAGGAAACCAGTGATAAACTGGAGAGGTGGGGATGACGTCAAGTCATCATGGCCCCACCCGACAGGCTACGATATACAATGGCGCATACAAAGAGAAGTGACCTCGCGAGCAAGCGGACCTCATAAAGTGCGTCGTAGGCCGGATTACAGGTCTACCGCTCAGCTCCATAGTAAGGTCCTTGGTAATCATTGGATCTATGCCACAGTGAATACGTTCCCAGACGCTTAGCTACACACCGCCCGTCACACCATGGGGTGGGTTGCAAAAGTGGTAGCTTAACCTTCGGAGGCTTACCGCTGTGATTCATGACTGGGAATTGGAGGAAGTCGTAACAAGGTAACCGGAAGATAGAGCGACAGGCAAGTAGGTTAACACAAAGACACCGACAACTTTCTTCGCTGTAATACGTAACTATAG
+
($%'&*,5+/.&-331.+(%'#%'1101--/103./013'*.*-++/46.+(*(*-6))6...99-&'')%+-(*-,++4.),,-5)%-4,-++)1.22-*+,/.30)3./8,//(+*+4*'.*&)-.+)'')01./492426,,-+*,0+..*000911153-1,+*21,)*...5,,.$-)%+(*+25-($(/64*+-1&0'4++()016+.949/5:447752/-4+,6-&/00./,*$$%$+(6,,-..-1/,-.($%#+*(++')+(+(*+012/*('-111,1,-,.-9'(**1(&'+&*'(%&&')+/22/.,+,.-21-4--/./5*01-10,)'&,04-)14./*).**,*-,-(*%)(***)-,))-.02:3)*-/;27'9:-8,**1088:,-/:11188.)($'./),,,,%/0.+*&-')(05.-*.5,(,%*(/0--/..1/)(.0(*+-5.-,3/2:66-.0///32687532('%&)(,&4665799,)-*,28.(++88;;/1.5061351(&'((/**(+'0'*)(&'(+)-6;93:6;/--.%*''%&&'%)+*+.,$%$#%&'*)+*%)/..12/,++-3/-**+-*/(,+%&('*&+%-)/*'*,'**.+,,--01,1134565-&*)*444((&%*++*..-,**0+%$*(()%$$&),+(-*-)%)**'(++*0&('),935546:124*3-342847,).,1//146))&('$+,)/01145<51107-)'(&+).83188:;99343,.6461'&')*+0*&)('*,,%*,((&)')*$('++765:74503/67:-(((&)'',,/525-)(('**.(*-:/00)..,23-+,.3230('&*%.4)4(/.')(-)+,6,31,124),1/13')$&'((.1/4&&(%(',+**&2+5..+('*+)+(')&5656:713207-+(&+',%%&$%&+--0).-0758<6311-/.36*.*-)%))6328233:.&&)&1'('*))2.32./*+-'+-*-/-3:(2421479;,''((**)+)('*+-'())'.+*.(),7230**+37,-/5.7/04/,,.-/22*+,-.1+-031323224532*)-,0377750.,/240/-*''%%'*1...)*-+(*&#$$
@77badee4-921e-4bc1-b773-cdbf9876c1f2 ch=250 read=141595 start_time=2019-12-13T09:57:14Z barcode=BC01 runid=2c9cf7bc05858273f10e7d7ec552fc0bd742dc3e
CCGGTTACCTTGTTGCGGCTTCACCCCAATCATCAATCCCACCTTAGACGGCTCTCCTTCCTTGCGAGGATTTGAGCCACCGGCTTCGGGTGTTATCAACTCTCGTGATGTGACGGGCGGTGTGTACAAGGCCGGAGGGCAATATTCACCGCGACATGCTGATTCGCGATTACTTGATTCCAACTTCGTAGTAGTCGAGTTGCAGACTACAATCCGAACTGAGAATGGTTTATGGGTTTTGCTTCACCTCGCGAAGCTGGCTTCCCTCTGCACCATCCATTGTAGCACGTGTGTAGCCCAGGTCATAAGGGGCATGATGATTTGACGTCATCCCCGCCTTCCCTCCAGCTTGTCACTGGCAGTCTCGCTAGAGTCCCCAACTTAATGATGGTAACTAACGATAAGGAGTTGCGCTCGTTGCGGGACTTAACCAACATCTCGACACGAGCTGGCGGTAACCATGCACCACCTGTATCTCAGCTGTCTCTCCATCTCTGGAACCTTTATGAGCATGTCAAGACCTGGTAAGGTTCTTCGCGTTGCTTCGAATTAAACCACATGCTCCACCGCTTGTGCAGGTTTAAATCAATTCCTTTGAGTTTCATTCTTGCGAACGTACTACTCAGGCGGAATTACTTATTGCGTTAACTGCAGCGCGAACTTTGACATCAGTACTCATCGTTTACGGCGTGGACTACTAGGGTATCTAATCCTGTTTGCTCCCCACGCTTTCGAGCCTCAGCGTCGATTACAGTCAGAGTCGCCTTCGCCACTGGTGTTCTTCTAATCTACGCATTTCACCGCTACACTAGAATTCCACTCTCCTCTCCTGCACTCTAGATAACCAGTTTGGAATGCAGCGCAGTTAGACCCGGTTATTTCACATCCCCTTAATCATCCGCCTACGCTCCTTTTACGCCCAGTAAATCCGGATAACGCTCGCCACCTACGTATTGCCGCGGCTGCTGGCACGTAGTTAGCCGTGGCTTCCTCCTTGGGTACCGTCATTTATCTTCCCCAAAGACAGGCTTTACGATCCGAAAACCTTCATCACTCACGCGGCGTTGCTGCATCAGGGTTTCCCCCATTGTGCAATATTCCCCTGCCTCCCGTAG
+
66..4:*,-1.,/(%%)$+2:80988,102824222,22'(,&(&()42)(%&*)*+,/,&'(*(*')('./,&$))&*05.7-+-)&-/.11811.30./32433..0/-.12+695//1&*')+0675143-1&*'*.,'.'-.+*.61659;;;2111/-4.-.2(0($%'%'(2,0,.*().)&*%&')435--42:46246776-6,+0'&'&&(')&*//386;;/45<72<:++34;825942(''&'&()%&%(/)4+-11/0/18017:238())**++,,*/+++,.5/-0862101+04:12(*++++02;4/14*76:2468-*,43277)).))),+1+..5714/..346351045/--,/35(0,.,1/4+,,+2./98//08,.--*)3.%)4;2989:879:-7,:4608-3'.(2+100/-..'&'-,**2+1((&&(),3;5:1112888;655467+*(')4&5/55689::997893-)-6195..0,54283676633798272/+/03;0.4.++$(&%(/,,)())/0836/./072556/)-+''%&'+&.$('%&',2312'6,40&%'(,-26<:777;/2/+/-*40.849823330439'++%,'()2-%/)*,.60:0:99712+))%&406<;077977.*,047102228<;1/3.-/559788477...).0425476;6666<5.3317:2),.2/;80/267858))+,.5,(2,+--./4++(*'(-9989:788+//07566<8690-*7--,*/3411761,/3+-1+)',-//-2.4/:/0/0/4111/25533/0+.'(,18343906574.)1--.94660-+''*'('-,'*&)*+/892+1/.661)+-0627*.0,(+/-./23492431)&-)()''(003.././15*(')&'(*8;9&''%&)'*)'/(06+-,-,3774:10%**)+/45,,-5)0.6+.+,*+//7/1201/250/00286/02:39:;004,,./,-2*-2+*0./10/,+383.:9;9975()*.,,)''(*+17./+,,-,9+/:/7;8.49:1,.;&-'*)0.01/95/*+*.6-2:,,7%(
@484029c4-39d2-47f4-b0a6-52daa89e8e2d ch=161 read=133579 start_time=2019-12-13T09:57:10Z barcode=BC01 runid=2c9cf7bc05858273f10e7d7ec552fc0bd742dc3e
CCGGTTACCTTGTTGCGACTTCACCCCAATCATCAATCCCACCTTAGACAGCTCGCTTCCTTGCGGTTAGGCCACCGTACCGGGTGTTATCAACTCTCGTGGTGTGACGGGCGGGGTAGTAGTACAAGGCCAGGCAATATTCACCGCGACATGCTGATTCATTACTAGCGATTCCAACTTCATGTAGTCGAGTTGCAGACTACAATCCGAACTGAGAATGGTTTTATGGGTTTTGCTTCACCTCGCGGCTTCGCTTCCCTCTGCACCATCCATTGCCCAGCGCGTGTGTAGCCCAGGTCATAAGGGGCATGATGATTTGACGTCATCCGCCTTCCTCCAACTGTCACTGGCAGTCATGATCCCCAACAATGATGGTAACTAACGATAAGGAGTTGCGCTCGTTGCGGACTTAACCAACATCTCACGACACGAGCTGACGACAACCATGCACCACCTGTATCTCATATGGCTATCTCTCCATCTCTGGAGCCTTCGCCAGGTATGTCAAGACCCACTGGTAAAGAGTTCTTCGCGTTGCTTCGAATTAAACCACATGCTCCACCGCTTGTGCGGGCCCCGTCAATTCAGCACGAGTTTCATTCTTGCGAGCATTACTACTCAGGCAGGTACTTATTGCGTTAACTGCAGCACCGAACTTTGACATCCAACGCCAGTACTCATCGTTTACGGCGTGGACTACTAGGAGTATCTAATCTATTTGCTCCCCACGCTTTCGGGACTGAGCGTCGGTTGGGACCAGATCGTCGCCCTTCGCCACTGGTGTTCCTCCATATATCGCATTTCACCGCTACATGGAATTCCGATCCTCTCCTGCACTCTAGCTGCCTGGTTTCTATGAAACTGGCCTGAAGTTAAGCTTCAGGCTTTCACCACGGACACCTGCTCCTCTTTACGCCCAATAATTCCGGATAACGCTTACCCACCACATATTACCGCGGCTGCTGGCACGTAGTTAGCCGTGGCACAATAAAGTACCGTCACTCGGCTACCACTCCCGTAACCGCCGTTCTTCCTTTATAACAGAAGTTTACAATCCGAAAACCTTCTTCCTTCACGCGGCTTTGTTGCTCGGTCAGGGTTTCCCCATTGCCGAAAATTCCCTACTGCTGCCTCCCGTAGAAC
+
4101280290://:%0./2596+-*)%.+/0/5519137,.65081116(&'**&'1)86/7/-,.+70.:0:.3-*&$%0*78/./;867-+.--(,/37:9864652951(31-*(+.*'/.3,8,:26$&%0*-,00;4/283601234556638.-%-%'(2112369.9-.)+.117863534520104/1158965-42-00,//.+*+(,0.209:;+454:477;1,-8;---8-50122..1.(*+2.6,.17643466994')''))')/-+),.1,1'-,60+(.344,-++*48400102430,5-()//04:99,*/6682+)/&+%%+./03*,2.//120$'--2199-/+*--))-.0867944686./*/-)*$)4;597:49/3:).27.)/*2)'$-(115555%(+2.-../4676212.3605802/0(*3/1555667769).)+%/12360/-)-327654473(*3//3&%&%('-,07,++.+0-58'$((.4169+)%*5958<745/..++3-6&(/214<:90,,-0+/0/4-/7-.++)*+,--(/67,)+,6,590'&&#%(),3<;417;4290,'&(+'2('*8//+++,56*,(+)*/*-06/003:493669578458453.-/*+,773:(7,4&)%$&*(+./29973:8-.-60017:897.--*.-&)*247556.5++/92*++62.('+-*2<7+,4837861.-137'76723../0(,/238;:964()1,156,,,*(-*+:76537)*'*+-/(.'4:91049+09/1%((/--0,0(&(89//0/99541,--.0&../,5.*/85;:4440/+,*+()*)*+*++*,;/.+-361&2963;;.-/1,1(1(+&***(*-4:.+46+*4-+&%,3-34;.4,7-9.:--,316&16*(,*&((,/093/,+,.4222960.*(*,42823)+*+*(+&&$$'.+29-)),.7798333.+'%%%()$%))-))(.)0629;9:940/.'(/**,9:90+.++2;.,-4914'&-15/375;694:9(8.','((-&%(*)1.,,402.0/,44/-8.4993)+0-.0+044.2317,**02004138-68,-741-24
@e38000af-1dfd-4170-ba39-46945ef43b0d ch=291 read=162188 start_time=2019-12-13T09:56:51Z barcode=BC01 runid=2c9cf7bc05858273f10e7d7ec552fc0bd742dc3e
TTGGATTTACCTTGTTACGACTTCGTCGCTGAGGGCCCTACGGCCCCGACGCCGCTGCCTCATTGCGGTTAGCTCACGGACTCGGGAATTGTTAACCAACTCTCGCCAGATTGTGTTGGGCGGTGATGACGCAAGGGCCGGAACGTGCCGCGACATTCTGATTCGCGTTGCTGTCGCTTCATGTGACGGTTCAGCCTACAATCCGAACTGAAGACTGGTTTTAAAGTTTGGCTCCCGCACTCGCGGTATTGCATCTCTGCTGTATTTAGCTGGCACGTGTGTAGCCCACATAAAGGGGCATGATGATTTTGACGTCATCCCTTCCTCTGATTTAACCCAGGCAGTCTCGCCTTAGAGTCCTCAACTTAATGGTGGCTAACAACGACAAGGTTGCGCTCGGTAGGACCAACCCATATCTCGACACGAGGCTGACAACCGTACCTGTCACGCCTTGTCCCCGAGGGATTTCCTCGATTAAGGCAATGCAAAGGGATGTCAAGTGTAGGTAAGGTTCTCGCGTTGCTTTAAATTAAACCACATGCTCCACTTCTTGTGCGGGTCCCGTCGAATTCAGCCCCGAGTTTTAATCTTGCGTTAGCCGTACGCTTTCCCCAGGCGGAATGCCAATGCGTTAGCGGCGGCACGGAGGTGTTGAAGCCCCCCCGCACCTGGTATTCATCGTTTACGGCGTGGACTACCAGGGTATCTAATCTGTTTGCTCCCCACGCTTTCAGACTCAGCGTGGTGCCAGTCAGAAGTCGCCTTCGCCACTGGTGTTCGCTGCCACAATCTCCGCATTCGCCGCTTCACGCTGGGAATTCCCTCTCCCTCTCCTGCCTCTAGATAACCGGAATGCGGCACCCAGTTCAGGCCTGGGCAACCATCCCACTTAATCATCCGCCTACGCTCCTTTACGCCCAGTAAATCCGGACAACTCGCCTGCGTATTACCGCGGCTGCTTGGCACGTGGTTAGCCGTGGCTTCACTCATGGGTGCCGTCATTATCTTCCCCAGACAGGCTTTGCGATCCGAGCCTTCATCATTCACGCGGCGTTGCTGCATCAGGGTTTCCCCATTGTGCAATATTCCCCACTGCTGCCTCCACGTAGAGAACAATATCCTTTCCAACAAGGTTAACACAAAGGCTTGACGGCATACTGTGTACGTGAAAAAAAAGA
+
,)$'#.3)).)*4-50%&.,/,*,'+.*))'$('*-0+)(+(*1/,)()*'-2.03,+(*,%-)+-7/4/,,153./03*)/,,).'&*,(/(/'+),1*)('(#$'$($+&'('&&)+***+/&')&$'$&%%()'4())$&&&(&-0,.019195020,6<9//+-($',$%%#$'.4/2/+,'2,,29+,.31)*+.617')6/..+,.--189*6:;4*4+,,::292044&&.%'(,./)0.,()'*+*,+**))%&$&)5/+)+$&'+)5324/.+,--/'$&&%38*-1*''++)*+,,2;;3,-/3487+-(('1*,+,)'(+9225.20')35+46/+0)+''&)'%(+/*)*)'')(/-221+,&%$'%%)(*+(2/*),-7+-&%(('%%$)+)))+*05+((')(&'%##(*.+,.2212)(%&$(&#''%)*-(+&(&(.(+,46()('(*(-6020030.1))'&')-6022,41)1003355544696,.('////1-+()+.,0,+'(((''**,.:51.(($%$(*33&-,2,...00--16153*-00%+*,:+(&(')'(%*486--4,*/+%&'&(%(-*')$(&(-4)588-,/46,(0(,-0103/31-./''*+2003-'),.*)&--2;0-4%.1288.++-+0+)%&%&+2/367559.,-.7556:;88854622.-10--+,0+,)++9.,0.497+)+)/11*+$&%'(0-%332(,)#&+)'+3*()'(01(+(*'1+.611,-&,)01.$&().+(**/+)')')++18/&*-'*1/&'(&)1(+&.(1*00)(-,33,+1-1531)'*//4364814/.*2+)#$%%'',3(()./)%,52;:90+)*%*%%&.,)(+/*5)+,425:247+,,+,+.)'+.+...83,,1102--5.1,-&$(/,(('%$&)*/25*4620.((&%$&$-()(***(---,,7-2:3968;6(&&&$%'*&&#$++32.34),/-/5,*%&#,(548072+'()-.1*'&&+'(*+78989<6120./20132'$%%()./*,4)295,662'*,),132;2/02/672***,.,)*)(,($')-)(,''*..2.--0+*+')*026.*')'8/6/+./0&*&((((*(&%&$$#%$$%$'%&(&$((*25-,)#%
@60bc63c8-8039-4c19-ad9f-b044446eb912 ch=375 read=189965 start_time=2019-12-13T09:56:43Z barcode=BC01 runid=2c9cf7bc05858273f10e7d7ec552fc0bd742dc3e
CGAGTTCCCTTGTTGCGACTTCACCCCAGTCATAGATAAAATTAGTAAGCGCCCTCGAAAGGGAGTTAAGCTACCTGCGCTGGCACGCAACCCACTCCCATGCGTTGTGACGGGCGGTGTGTACAAGGCCCAGGAACGGCCAATCACAGTGGCATTCTGATCCACGATTACTAGCGATTCCGGCTTCATGGAGTCGAGTTGCGAGCTCTACAATCGGACTGACGCTTTATAGGGTCCGCTTACTCTCGCAGATCGCTTCTCTTTGCGCCATTTGTAGCACGTGTGTAGCCCTGGTCGTAAGGGCCATGATGACTTGACGTCATCCCCACCTTCCTCAAGTTTATCACTGGCAGTCTCCTTTGAGTTCCCGGCCGGACCGCTGGCAGGGATAAGGGTTGCCGCCGCTCGGTGGGACCAACCCAACATTTCTGCCTGACGACAACCATACAGCACCTGTCACAGTTCCCGAGGCACCAGTCCATCTCTGGAAAGTTCTGTGGATGTCGGCGTTCAGGTAAAGGTTCTTCGCGTTGCATCGAATTAAACCACATGCTCCACCCGCTTGTGCGGGACCCCCGTCAATTCATTTGAGTTTTAACCTTCGCGGCCGTACTCCCCAGGCGGTCGACTTAACGCGTTAGCTCCGGAAGCCACGCCTCAAGGGCACAACCTCAAGTCGACATCTCGTTTACGGCGTGGACTACCAGAATTATCTAATCCTGTTTGCTCCCCGCTTTCGCGACGTCAGTCTTCGTCAGGGGCCGCCTTCGCCACCGAGTATTCCTCCAGATCTCTACGCATTTCACCATACACCTGGAATTCTACCCCCCCCCCTCTACCCAGGACTCCAGAAGCTTGCCAGTTATCGGGTCACGGTTGATTTGGGCCAGAGGTTCACATCTGACTTAACAAACCGCCTGCGTGCGCTGCCGCGCCCAGTAATTCCGATTAACGCTACCCTCCGTATTACCGCGGCTGCTGGCACAGGTTAGCCGGTGCTTCTGCGGGTAACGTCAATGGTAAAGGTAATTAACTTTGCTCCCCTCCTCCCGCTGAAAGTGCTTTACAGCGAAGGCCTTCTTCATACACGCGGCATGGCTGCATCAGGCTTGCGCCCATTGTGCAATATTCCCCTGCTGCTCCCGTAGAACCC
+
,&&*+0/8*7/-0+&'(,.468/0473)-271/&&))*-,(+*%),+'&&'.-3/5..2')*(%&0968130/..%&(&)/(**&)+..(27/&'(9.+(&%&)+())435-998/8311.25789.6.4,&/)2--%'&%*$+++*&%&+2134980--00,++++8,++50,+*,--/),).2:8+,.1%$&$)'**.*-'&&''%%$%),((&+'('(&*%(&*2*,&(+),0.,)6)%)0002,-&'%)*,/908,+$%#$&'-82,6-+)*-,*0/,1400//.95009:8/7.(.23--+&'%''(%&%&(65989-957./13560434'.,/7:4467::9;8548653())%'(136.)'(,718;33101*/+)&(-*/015-/..8/+'%'%'(-+,0,*/0)($(&-)++'-,08/.-*+')*,-.--1&+)-,')()*$-&'%&&',-:;85:-)*..025347:::752..),/3++)*3652%'+,,((%&&'(,4/(10,80(/63<98<75653:55579,(1+1-::39+*+,-..56/41,*+--+-35-2('(.32-*,15:8<956;800-488.04./,*%&(,+--%1')+01.*%1373985654272712,,&-&1262+*.*.(-72345;7717.99-/00301-1)2-4574312/-00097)+'./098;88:73:0-&&*.+0000756:354;0.000:3+'+*773..2*.-68+-/89<:8:;./-4-.812305569;437+(*+.;;8831)+,+,+*($%**1/19,.'*,%(',,04..-//12.43729331:80,,.,&/'''(1.340(($('%$&&(12(),.,/4&,%+)'*&2.2-(.0'+*(7-+*')*18**1133..-+.,31558814(.134889790/*'&&%()064..2999;930.7/5**%$$&+11+.5,113;55961/0019970/+&.'.1+4***8,2+$%*((-577730/7566755/()$%0'-&,'(,,,(()*(%((/20..24,53.*33313*)*%*/.)'('*-%&',,89)/67:7-/0.*-+-)32//+5,-.5577-32036244,:3-/3,1.0/4024.14/*(+,.-.&0:+)823.+2,)
@fef7b0ef-a508-4995-bfbf-25c39dd70fc3 ch=181 read=157339 start_time=2019-12-13T09:56:35Z barcode=BC01 runid=2c9cf7bc05858273f10e7d7ec552fc0bd742dc3e
GGTATTGCTTCGTTCAGTTACGTATTGCTGGTGAAGAGAAGTTGTCGGTGTCTTTGTGTTAGCCTACTTGCCTGTAGCTCTATCTTCCGGTTACCTTGTTACGACTTCACCCCAATCATCAATCCCACCTTAGACCCAGCCCTTCCTTGCGGTTAAGGCCACCGGCTTCGGGTGTTATCAGCTCTCGTGGTGTGGCGGGCGGTGTGTACAAGGCCGAGAACATTCACGCGACATGCTGATTCCGCGATTACTAGCGATTCCAACTTCATGTAGTCGAGTTGCAGACTACAATCGAACTGAGAATGGTACATGGGTTTTGCTTCACCTCGCGGCTTCGCTTCCTCTGCCATCCATTGTAGCATTATTGGCAGCCCCAGGTCATAAAGGGGCATGATGTTTGACGTCATCCCGCCTTCCTCCAACTTGTCACTGGCAGTCGCTAGAGTCCCCAACTTAATGATGTGGTAACTAACGATAGGGTTGCGCTCGTTGCGGGACTTAACCGCATCTCACGACACGAGCTGACGACAACCATCACCACCTGTATCTCATATAGCTATCTCTCCATCTCTGGGCCTTTATGAGTATGTCAAGACCTGGTAAAGGAGTTCTTCGCGTTGCTTCGAATTAAACCACATGCTCCACCGCTTGTGCGACTAAATCAATCAATTCCTTTGAGTTCATTCTTGCGGAGCAGTACTACTCAGGCAGATTACTTATTGCGTTAACTGCAGCACTGAACTTTGACATCAACGCAGTACTCATGTTTACGGCGTGGACTACTAGGGTATCTAATCCTATTTATCCCCACGCTTCCGGGACTGAGCGTCAGTTGCAGGCCAGATCGTCGCCTTCGCCACTGGTGTTCCTCCATATATCTACGCATTTCACCGCTACACGCTAGATTCCACGATCCTCTCCCTGCGCTCCCACCAGCTGCCTGGAACTTATGGCTTACTGGTTAAGCTTCAGGCTTTCACCTGATGCCGCATAACCCTCTTTACGCCCAATAATTCCGGATAACGCTTTGCCACCTACATGGCTGCTGCGGCTGCTGACGTGAGGGGATAGCGATAACTCTAATAAAGTACCGTCACTCGGCTGCCACCATTTCCTGTAGCCGCCGTTTCATCGCTTTATAACCAGGGTTTTCGTCGAAAACCTTCTTCCTTCACGGCGTTGCTCGGTCAGGGGTTTCCCCCATTGCCGAAAATTCTATACTGCCTGCCTCCCGTAGGAG
+
%+*+,+)*--3/27-+.4.).665281126+/*(.(($'%'--,.0/522467<1+/+-)*%6+.*,*+,.1.,-$(*/544544-2,1+2+*3-6:)5.%+1+,-5./989-5197122.1*.1-&-.-41111+((+,96/88+--+-2:200)3.9.(-.(-)')'(,/../8445*.-..-.'0*1.1()&(0936/40,/000569+-8-)%+&&'%'),&'&'(+--78:43-.+5++,-51:10154463817-2+/274563543390*),-+,354430.21/1').)*&&(&*)+-2-/254;.6;;0./1:153:12(()$'/,1)-2.4:1531499::9+7-))-*+&((&),''&$'/04-,--453358*/4:5*310//'&(+'),136:,;6+',/.505,5(+#)+-,.1*--)&%&*.5/266..20564*0+)./,3+++-*)***14124:0///-,.-*3022645428232;75.7*5()$#&'**+,',---,--454444480:6'6801/018/2530202278-/./+167997542698:9931/.(+11:325*)'+,2+,#()++3:-2//69)+(&),366<0.0-.0,,.;/26.:-;;80,,,.--/-51+.4--1,&*&%($*$(--*(&&%'(6,;-6.99-*009*)/1-/9122-%'),'++673424+*2/'&&)%'(,0+30--005140217122-+1+07)')''*86.7+2)$(&'--/67))*(/3*+/51,,.9223101)265322655;521,,260$**3:/.01.+)'(,4..),)%*6689/82<120683:343::599:6627115;9366:457;9:996*62339999:7307:/989;98841+.%&$$'2)1*'%&+43560/,.4.*+-.3+64'&/+'*,.27:56*,'&$()*14/40+.*++,'--')-83*59.79-,$%%%&&(#%%#$#$*'++,)-2:0,/2/9,.,-738:+0/30250+'*1,-).1-/3//0'-'&%('*'+)/)(())(&$').(&'),-$(%%&%$%(**)*%%##(*(')*7:88/+*--.0--++*)00+9:.**+/,-+05/0,+-/-$,+-().*1/22866.69/-:4*.+.,&**,,-5+7228596<0'),36170//31/211(-5362<-2786.+19+/702/5/582,*')+.,+)&&()--80.167(*%
@989a8667-a859-434f-8f3b-f9fd6a5f5eb0 ch=244 read=181999 start_time=2019-12-13T09:56:35Z barcode=BC01 runid=2c9cf7bc05858273f10e7d7ec552fc0bd742dc3e
CTCTACGGAGGCAGCAATGAGAATTTTTTCGGCAATGGAAACCCTGACCGAGCAACGCCGCGTGAAGAAGGTTTTCAGTTGTAAACTTCTGTTATAAAAGGAAGAACAGCGGCTACAGGAAATGGTAGCCGAGTGACGGTATACTTTATTGAAAGCCACGGCTAACTACGTGCCAGCAGCCGCGGTATCGCGTAGGTGGCAAGCGTTATCCGGAATTATTGGGCGTAAAGAGGGCAGGCGGCAGCGGGGTCTGTGGTGAAAGCCTGAAGCAGCTTCAGTAAGCCATAGAAACCAGGCAGCTAGAGTGCAGGAGAGGATCATTGGAATTCCATGTGTGGTGAAATGCGTAGATATATGGAGGAACACCAGTGGCGAAGAGCGACGATCTGGCCTGCAACTGACCTTCAGTCAGCGTGGGAGCAGTAGGATTGAATGCCTAGTAGTCACGCCGTAACGATGAAGTACTAAGTGTTGGATGTCAAGGATGCTGCGGTTAACGCAATAAAGTACTCCGCCTGGTAGTACTGCCAGAATGAAATAAAGGAATTGACGGGGGCCCGCACAGGGCGGTGGAGCATGGTTTAATTCGGAAACAACGCGAAGAACCTTACCAGGTCTTGACATACTCATAAAGGCTCCAGAGATGGAGAGATAGCTATATGAGATACAGGTGGTGCATGGTTGTCGTCAGCTCGTGTCGTGAGATGTTGGGTTAAGTCCCGCAACGAGCGCAACCCTTATCGTTAGTTACCATCATTAAGTTGGGGACTCTGGCAGAGACTGCCAGTGACAAGCTGGAGGAAGGCGGGGATGACGTCAATCATCATGCCCCTTATGACCTGGGCTACGCACGTGCTACAATGGATGGTGCAGAGGGAAACGAAGCCGCGAGGTGAAACAAAACCCATAAACCATTCTCAGTTCGGATTGTAGTCTGCGCTCGACTACATGAAGTTGGAATCGCTAGTAATCGCGAATCAGCATGTCGCGGTGAATACGTTCTCGGGCCTTGTACACACCGCCCGTCACACCACGAGAGTTGATAACTTGCAAGCCGGTGGCTAACGCAGAAGGAGCTGTCTAAGGTGGGATTGATGATTGGGGTGAAGTCGTAACAAGGTAACCGGAAGATAGAGCGACAGCAGGCCGTGGAAGTTACAAAGACACCGACAACTTTCTTCAGCACCAGCAATACGTAACTACCA
+
*13-/14.))))(//-/.)(&(+)4874*/.-4//0)+'*).2()+0.&'+&-12225<7655,+/&+0-.14,..'--.(+150009,4.42664:4),)+,(062%/+*-//.1*.)04+-41+**0,&&()*50+%%&))./56201'))-+/50-/-,,05033657685302,,160.2,,*)'&)+4/3..'0.00/122:..-(,1+&*((4*,('%(*,1+(&.-.++38636/%,,%+4433221366417501:8/5.,+-$*.1*&,,33)//))''-/*/1+052++,,-.,/016,97.,+04---)7,&&*--5,-.20-1*-0122::23554%&3221).2,)2))++468.22298)))(&+,,,++-//-0.89772610000,+)**'160....10*.)*-(''&-6,5**083&37,(-4,1.5(,,00+/0-),--)-*).)-.466885<5:584663-)1',%),/1+417051221:2271+2+-/89/3980//*(.,)&&&&,-7983.1-'+.+)).,1-445.,940/6+(+.0-,).*03720((+002207*526;5/',+%*1)2.//.3..512//%&'&*,--03005.3%0.6,*64)/++19*++..02:8-***,16100/.,,.-,)'&+*/5899:566:8;.6+*('+-*-145+5./266/0(*,74:49-3,-&'*+1*(),..)%'+56774:216121/1411/912:887--2%'*+3.-7536762'1-%&'+24677;5685766-+--:1/,(-3.75*36335657678/9.11;;79--*((-1004450,,---,--%*(++,-0'+21932:::7,(&++.--2)(*&)(0.(+:670-.-/)/1)*7::04:2.,49923778439+.02-&'&2),-+24,(&'&+01---/013:2:115956377777707778884:76;880.0)-(-)+.,73)*0,),*,3446.36413/.0/,*+)3:62:90/300/1202/0*&*,.*,*.+*.+,-+/,///.-'20./540/,*'&'.),/2654229*4.9:90//&(,))*7.:92+0/.+,.178662(-,*..7/5..2.,3*-$+)41-('(#'+1)++''($&,,**-2)*,,/788582.+03-,46:+-/34417805/,-/0/)('%%%%
@daeff2c7-dd6c-429c-ad0b-c3d7f4d2be8c ch=346 read=71854 start_time=2019-12-13T09:56:33Z barcode=BC01 runid=2c9cf7bc05858273f10e7d7ec552fc0bd742dc3e
TTGCCTCAGTATGCTTCGTTCAGTACGTATTTACTGGTGCTGAAGAAGTTGTCGGGGTAATCTTTATTGCTGCTATTTGAATTGCTGATGTTGCTCCTACGGGAGGCAACCAGTGGAATCAGCGCACAATAGGCTCAAAGCCTGGTAAATATGCCGCGTGTATAGAAGGCCAGTTTGGCGGAAATTACTTTCAGCGGGAGAGAGGATGGTGTGCCTTTTGCTCGTGGGCGTTACCGCAGAAGAAGCACCGGCTTCAACTCCGTGCCAGCAGCCGCGGTAATACCCGGAGGTGCAGTACAAATTAGGAATTACTGGGCGTAAAGCGCACACGCAGGCAGTTTTGTTAGAAGTCAGATGTGAAATCCCGGGCTCAACCTGGGAACTGCGTAAGCAGGTCTGTAGAGGGTGAAATTCCCGGGTGTAGCGGTGAAATGCGTAGAGATCTGGAGAGTCACCGGGCGAAGGCGGCCCCTGGACGGTTGGTAGAGGCAGGCGAGTTAGATACCCTGGTAGTCCATATGCGCTTGATGTCGACTTGGAGGTTGTGCCCTTGAGGGGCGTGGCAGAGCTAACGCGTTAAGTCGACCGCCTGGGAATTACGGCCGCAAGGTTAAAAACTCAAATGAATTGACGGGGGGGCCCGCACAAGCGGTGGAGCATGTGGTTTAATTCAGTCTGCGCGCGAAGAAGACCTTACCTAGTCTTATTGGCATCCACGGAAGTTTTCCAGAGATGAAGTGTGCCTTCTGGAACCGACAGGTGCTGCATGGCTGTCGTCAGCTCGTGTTGCGAAATGTTGGGTTAAGTCCTGTGACGCAACCCTTATCGCTGTTGCCGCTTGGTCGGCGGGAGCTTTCAAAGGAGACTGCCAGTGATAAACTGGAAGGAAGGTGGGGATAAAGTCAATGCGCTGACCAGGAGCTACTACGATGCTTCTGGCGCATACAAAGAAGCGACCTCGCGAGAGCAAAGCGGACCTCATATAAAGTGCATCATGGTGGTTAGGTACAACTCGACTCCATGAAATTAGAATCGCTGGCGTAATCGGTGGATGAAATGCCACAGTGGGAATACGTTCCCGGGCCTTGTACCCCACACCGCCCGATCACACCATGGGGTGAGTTTTGCAAAAGAAGTGAGTAGCTTAACCTTCGGGAGGGCGCTTACCACTTTGTGATTCGCGACTGGGTGAAGTCGTAACAAAGGTATGG
+
&"#&$%'%+0/-'01;32252$).-..6117)$'&*0&')+*)-'))',4-,-%,0/-13111;8%0&#&&',,(+,++&'*+)',+*+%-***,1&%%+,40(*)&&&*(&'*)(('&'$&&)+(+/73(0)'%&+2/).*%&)$%*&%))(33-..0-.,,%%*&%$%%$*07)&%$'%)&$(%#%,0/.&(()//)(&&%,+%&(&'$$$)).01($$*()-'.-,-14../,-*+2*%','()07-4+'-$0*222++++,7134,-35,5/33/7.,.+*-6231+,(%$#$'+0)/**.*2*3*--04422&13:712/.*+$($&(),,-.7:9+%0++&*((,-.254)+)+50*/5-+2/1/5)2-3-+42.3//('$&'(%(&+(+&&$$&&%(++)**,,,1)(&'..-13+.-2111-73,,321&%&'+21-/))%%%)((*((&%%(.4.712*540+..+&$$$$$%'%&&'+)/%())&%).-+&-..1:.-284-1)-+&&,-0.)(%$&)*%('(++,516-.,19-0..,%&&&%)04,*&%&%%$(&(++/((''(0251-155571.54877-**+&(*3:410212(3.927:910621,.),/4/90-,./,),+&&'(&+*,25033867,,++-3+),66<93726*%%'$$$%%'),&(4'**')32350/51'17531&'%&$&).02,.-+()(/;:62'))*)+/.*'%(&2,/301+%')(++&)..(,,449;9821&&)()045895686878.5.-/,,8/,,39/966:78324/'(+*,0()-12:(.'),:355505))&$%''0-34(,('-,%%$$&$'01(/,--02707,,..-455<8614/,)+(,,)),('-,**'***,)&&%%$#$'&()0(,,$')0++$&('(*&&&(%$&'%'-.61512'%)((.0')('(3-,(*''*05-+/2;85864%'(,,1--0./+-0&,&%)$('4)-,+'%%$'(0-/03/'$&$&)'-)(((-,2'))&&%&('''(',()+$&$&-++,/&#&$)+*(&.)*23132:2,,-*00.2,.,0-2*%'$')(+-,(&((&'%''%)%)($($#'++&%&))02,%)*)*'$-./)*+-6.978<9-94)++--(,-.+06'$&'$%%'))4*&$&$&&),''(2+*+43353205,&%)%$%+
@3aa549ab-0a96-45ee-921d-d3cabbaf0eb1 ch=180 read=154022 start_time=2019-12-13T09:56:28Z barcode=BC01 runid=2c9cf7bc05858273f10e7d7ec552fc0bd742dc3e
CCGGTTACCTTGTTGCGACTTCACCCAGTCATGAATCACAAAGTGGTAAGCACAGCGCCACTCCCGAAGGATTAAGCTACCTACTTCTTTGCAACCCACTCCCCATGGTGTGACGGGCGGTGTGTACAAAGGCCGGAACGGCCTTCACCGTGGCATTCTGATCCACGATTACTAGCGATTCAGGCTTCATGGAGTCGAGTTGCGAACTCAATCCGGACTACGACGCACTTTATGAGGTCCGCTTTTGCTTTCTCGGGTCGCTTCTCTGTATGCGCCATTGTAGCACGTGTGTAGCCCTGGTCGTAAGGGCCATGATGACTTGACGTCATCCCCACCTTCCTCCAGTTTATCACTGGCAGTCTCGCTGAGTTCCCGGCCGGACCGCTGGCAACAAAGGATAAGGTTGCGCTCGTTGCGGACTTAACCCAACATTTTCACAACACGAGCTGACGACAGCCATGCAACACCTGTCTCACGGTTCCCGAAGGCACATTCTCATCTCCTCTGAAAGCTTCCGTGGATGTCAAGACCAGGTAAAGGTTCTTCGCGTTGCATCGAATTAAACCACATGCTCCACCGCTTGTGCGAGGCCCCGTCAATTCATTTGAGTTTTAACCTTGCGGCCGCGCTTTCGAGGCGGTCGACTTAACGCGATTAGCTCCGGAAGCCACCTCGGGCTAACCTCCAAGTCGACATCGTTTACGGCGTGGACTACCGGTATAATCCTGTTTGCTCCCCACGCTTTCGCACCTGAGCGTCAGTCTTCGTCCAGGGGAACCGCCTTCGCCGCCGGTATTCCTCGAATCTCTACGCATTTCACCGCTACACCTGGAATTCTACCCTCTACGAGACTCAAGCTTGCCAGTATCAGATGCAGTTCAGGTTGAGCCGGGGATTTCACATCTGACTTAACAAACCGCCTGCGTGCGCTTTACGCCCAGTAATTCCGATTAACGCTTGCACCCTCCACCGTATTACCGCGGCTGCTTTAATGACACGGAGTTAGCCGGTGCTTCTTCTGCGGGTAACGTCAATGAGCAAAGGTATTAACTTTACTCCCTTCCTCCCGCTGAAAGTGCTTTTACAACCCGAAGGCCTTCTTCATACACGCGGCATGGCTGCATCAGGCTTGCGCCCATTGTGCAATATTCCCCACTGCTGCCTCCCGTAGGGAG
+
877828234/;-.+&%('12;6/6:2..499964:6534596,./513)&&%&*-0114')'01,),0-3)5+2,)*,-596678;-9;2*10+4/+'+,539..1877541122874092321112::*2:/2/./-,'4*1.7312:8211-).535//-.+%''(01---)**--6:2#('.083/43-,,-/262921265:86/2/././419852632/2,.,86,,*)+(+/-*)*-**&')*,).+&.1-/+0533,+'&$'),,.2/253*$()/233145421108,,.155345(,387;74/..+*()-)*+-,889/16,+565;43.5+,-9<4344476842-1.354'(+--37.7:,./6.52+232663812715;*2,:954(/)2-1255666<51.5,-,//,31*/2042;96+--06412**2522247992259.210,))(+2,,5566131957770,.2..1.113;563+)&&,.-12,*..(.2:79899;::79852128;148419,+/2:77<420109./.00.)),(582.4112845552*/1../..173&&1)5941,16084<959<;5450;;;-73141.-/(-*&'%')-+/%&))+(//02207/7/210/%5(+&-..017),%*+34:8816-)%&'$((,.7257633414573<0,,6211999773023-2+'()+.38460;/++,575-,.*+*12,--*/1.1,2/458*-/:999692*'--.*%))''./095568%031:545;5///(())*4332/'+,1923249+*,,,67;8931/+1,-&..-&41./''-+,;:61-/,7///,...9:.-//-./04.5$((+(('.++%*+2*/64-,---1+.%')/-5*-351;.14**,./091+-2('-(((&$(+379;.1/00;1./.,/)&'(/46-30$&'),1:42780-))(/,-.51+//1,4+/-0&%)7,,-:(5,,,6/59<;:::853/2*,.00271..0/1:1+0-*+0,/)+,-$,,6/*,3,,,55.*76726-)+'*,03--/2179./48--4,8.::<;873/+-')+,+673:3303233'3756:46417-./40114+))),+07:5),,-05767083+-:584'+&
@cdccbf62-0c54-4296-8d71-e4c943ae2136 ch=163 read=147454 start_time=2019-12-13T09:56:26Z barcode=BC01 runid=2c9cf7bc05858273f10e7d7ec552fc0bd742dc3e
CTCCTACGGGAGGCAGCAGTGGGGAATATTGCACAATGGGGAAACCCTGATGCAGCAACGCCGCGTGAGTGATGAAGGTTTCGGATCGTAAAGCTCTGTCTTTGGGAAGATAATGACGGTACCCAAGGAGGAAGCCACGGCTAACTACGATGCCAGCAGCCGCGGTAATACGTAGGTGGCGAGCGTTATCGGATTTACTGGGCGTAAAGGGGAGCGTAGGCGGATGATTAAGTGGGATGAAATACCCGGGCTCCAGCTTGGGTGCTGCATTCCAAACTGGTTATCTAGAGTGCAGGAGAGGAGGTGGAATTCCTAGTGTGGCGGTGAAATGCGTAGAGATTGGGAAGAACACCAGTGGCGAAGAGCGACTCTCTGGACTGTAACTGACGCTGAGGCTCAGCGTGGGGGGAGCAAGCAGGATTGGGCCCTGGTGAGTCCACGCCGTAAACGATGAATACTAGGTGTGGGGGGGGTTTCAACACCTCCCGTGCCGCCGCTAACGCATTAAGTATTCCGCCTGGGGAGTACGGTCGCAAGATTAAAACTCAAAGGAATTGACGGGGACCCGCAAGTAGCGGAGCATGTGGTTTAATTTGAAGCAACGCGAACGCCTACACTTGACATCCCTTGCATTACTCTTAATCCGAAATCCTTCGAGGACAAGGTGACAGGTGGTGCATGGTTGTCATCGCTCGTGTCATTGAGATGTTGGGTTAAGTCCGCAACGAAGCACCAACCCTTGTCGTTAGTTCATTAAGTTGAGGACTCTGGCGAGACTGCCTGGGTTAACCAGGAGGAAGGTGGGGATGACGTCAAATCATCATGCCCCTTATGTGTAGGGGCTACACACGTGCTACAATGGCTGGTACAGAGAGAGATGCAATACCGCGAGGTGGAGGCCAAACAAAAACCAGTCTCAGTTCGGATTGTAGGCTGAAACTCGCCTACATGAAGCTAAGAGTTACTAGTAATCACTTGAATCAGAATGTCGCGGTGAATACGTTCCAGGTCTTGGCACACACCGCCCGTCACACCATGAGAGTTGGCAATACCCGAAGTCGAGCTAACCGCAAGGAGGCAGCGGCGAAGGTAGGGTCAGCGGTTGGGGTGAGAGAATCGTAACAAAGGTAACCGG
+
(.05-/0'01-2-010/0/+032,/44273,,,-190/51*(/-/9.,-23349)21*)(+/'',3/,,.,-3313+-17+*597:1+12:0,./.77963<:/88*503/(''+(0%232.0,-0+0**-(.(*-%$&%)))&&&))*%)*/6//12039-0%,,,01/97875502.+'(-.1593.-,,)-33-..03025526,*062(,-2734999<9:91;19107-68.1,).3+*/-/'04329+,%*-1*658578887995*9:;:9:122/....--0/--*12/-',.)-.)-+0,2-23,'053*))(-...681/0353,+()&1(+6143,-47488'2308+*,*&%*0151/.,**/24666683../..('))*/1160..//778621*),./5**(),(,*.72051/173&&(*1))+/1645/812//..-0-*,,,398998::9;31*2857(.*-/6.6-'*4374158020173333+4-5+/.112/$('&&-1)&'))73;884:51.-/+.;;22993;(3+6213011/.8768;3+-,*..-/0..&)+77-*,119;7031%)0...9596+)+*(%&&$%'(&()-,/3.4;,4-*,*0++,02.809-8&&,1/+591;9.(1*,301-2/134.33049887796759/13&.+(*+.67741&/((*(+,33;4554;421586*-33/--'*+'0(4-2;1)./08112,'**.+.433106+*(.+0175+,+(+.26899;99:-//1.143551-.+/-32.5:3356//,--/81/0-0/,//060*+4.006++*(*1/255533,/23355351://64469879-,(&'')--:774841/5..,,,+(,3*++*11/+*,-74+3,-.9873,,.27'/%3),--3,)$%).)(1,.043-*/0,2-*'()&($'.9.-+*0,-3--+,*,*29798128868:89152)',+-1.-43-&'**()0.-+,,+/.1:53:5-./+235:1/--''+.6-7,.410196,+2/+**.'),294/)0,1-.+/*+0+-***(&(&'('((),21450358160**''%%%(..,&'$$%+6+/40165;20
@509c9773-3823-4d4d-adce-fb4e9a516486 ch=342 read=69632 start_time=2019-12-13T09:56:15Z barcode=BC01 runid=2c9cf7bc05858273f10e7d7ec552fc0bd742dc3e
CCGGTTACCTTATTTGCGACTTCACCCCAATCGCTGACCCTACCTTCGGCCGCTTCGCCTCCTTGCGAGTTAGCTCACGGACTTCCGGGTATTGCCAACTCTCATGGTGTGACGGGCGGTGTGTACAAGACCAGGAACGTATTCACCGCGACATTCTGATTCGCGATTACTAGTAACTCCAGCCTTCATGTGGGCAGGTTTCAGCCTACAATCCGAACTGAGACTGGTTTTAAAGTTTGGCTCCACCTCGCGGTATTGCATCTCTCTGTACAGCCATTGTAGCGTGTGTAGCCCTACACATAGGGGGGCATGATGATTTGACGTCATCCCACCTTCCTCCTGGTTAACTTAGGCAGTCTCGCTAAGTCCTCAACTTAATGGTAGTAACTAACGACAAGGGTTGCGCTCGTTGCGGGACTTAACCCAACTCTATCTCACGACACGAGCTGGCGACAACCATGCACCACCTGTCACCTTGTCCCAGTTTCCTCGATTAAAGAGTAATGCAAAGGGATGTCAAGTGTGGAGTAAGGTCCTTCGCGTTACTTCGAATTAAACCACATGCTCCGCTGCGCGTGGGTCCCCGTCAATTCCTTTGAGAGTTTTAATCTTGCGACCGTACTCCCCAGGCGGAATACCCAATGCGTTAGCGGCGGCACGGAAGTGTTGAAACCCCCACACCTAGTATTCATCGTTTACGGCGTGGACTACCAAGGTATCTAATCTGTTTGCTCCCCACGCTTTCGAGCCTCAGCGTCAGTTACAGTCAGAGAGTCGCCTTCGCCACTGGTGTTCTTCTAATCTCTACGCATTTCACCCGCTACATAGAATTCCACTCTCTCCTCTCTGCACTCTAGATAACCAGTTTGGAATGCAGCACCCAAGTTGAGCCTGGGTATTTCACATCCCACTTAATCATCCGCCTACGCTCCTTTACGCCCAGTAAATCCGGATAACGCTCGCCACCTACGTATTACCGCGGCTGCTGGCACGTAGTTAGCCGTGGCTACCTCATAGGTACCGTCATTATCTTCCCCAAAGACCAGAGCTTTACGATCCGGCCTTCATCACTCACGCGGCGTTGCTGCATCAGGGTTTCCCCGGTATGCAATATTCCTACTGCTGCCTCCCGTAG
+
56030:+/449&20)%*-/261-&+25-,2151231219-'(--,3.0.61--(($%(+.3*-*)*,&)+++'**.*+.+(*121'('+(()009946-,++))-0.32-.170:9669)+.1389978*6-$,3/62/7571009086644)05*%)*/87021+3.+,///-2//-5++*-)(+1.222(00/%,/3;-*(**)'+*/6/6*(+210///13+,,5;;*20/./;9192497+.8486221.,0/12898742/324).)-8/46:+*,+-)/0/+))).21,-00.13/),389-.6:322106<6/366::9-:5.*8;8<:606)))-,-.)&%#%(*/*-.:8934545168:2201+,-0..2002033.//+)'(&',.,301926577878;76)893-0+5*75*,&**++++****,//2./()0/&0(23555)362/,0/1/)./()*))45040/.0+&)/6-6431/,3-24)&$''-5/-,'-*,460187955331/&*'&-.0-167430/)),*2*,,4-'(+(.*7+3-++-514322)*0')%&&%()+(-8:8,397;292+/5,(()&+0;;-.1./.3.,,-1046/11/:<0*/78398:805/+0415563-+,,(1./0/-/0-,*,,,,5&*2++537)&/*.1/*06479746774<,,,'632278122126,(-1-138878551-2:,&/149:/&)'(39:1,**,17/--..374090/04756**)(%(()2595;7688)**((3,074/.,'*6.269:785736;20-53('+1,.(*+,*1-5+)$),+*,*,-,/.1+,-*+))-.-485:5:4528503641040.0,02-.+-,9///9;8:;1/.195.---,19/'*1+2.12278316<86865797/:3,.-61-%-,.03,/.3/592'1.1344+*%))1143636739;./,3.116/8+*(++3185:233636,*()$'('(%%%',,.9:79:7-;,--6-9<</.5+*+,+-,%(*26/%--./4&$%'-5967781230(,,.,5/--8+.0210120/1-/8-175,),+'()+.&,.8/4,$%*)*+'(*((+8,,623
@f8a0b6ed-b633-494a-9738-069f8531b9ed ch=338 read=67780 start_time=2019-12-13T09:56:15Z barcode=BC01 runid=2c9cf7bc05858273f10e7d7ec552fc0bd742dc3e
CTCCTACGGGAGGCAGCAGTGGGGAATATGTGCACAATGGGCGCAAACCTGATACAGCGCCATGCCGCGTGTATGAAGAGGCCTTCGGGTTGTAAATTACTCAGCGGGAGGAGGTAAAGTTAATACGCTCATTGACGTTACCCGCAGAAAAGCACCGGCTAACTCCGTGCCAGCAGCCGCGGTAATACGGAGAGGTGCAAGCGTTAATCAGATTGCGGGCGTAAAAGCGCACGCAGGCGTTTGTTAAGTCCAGATGTGAAATCCCCGACCTGGGGCTGCATCTGATACTGGCAACTTAGGTCTCATGGGGGTAGGAGTCCAGGTGTGGCGGTGAAATGCGTAGAGATCTGGAGGAGGAATACCGGTGGCGAGCGGCCCCCTGGACGAAGACTGACGCTCAGGTGCAGCGTGGGGAGCAAACAGGATTAGATACCCTGGTAGTCCACGCCGTAAACGATGTCGACTTGGAGGTTGTGCCCGCGAGGCGTGGCTTCGGAGCTAACGCGTTAAGTCGACCGCCTGGGGTACGGCCGCAGGTTAAAACTCAAATGACGAGGGGCCCGCACAAGCGGTAGACGTAGTTTAATTCGATGCAACGCGAAGAACCCTTACCTGGTCTTGACATCCACGGGAAGTTTTCAGAGATGAGAATGTGCCTTCGGGAACCGTGAGACAGGTGCTGCATGGCTGTCGTCAGCTCGTGTTGTGAAATGTTGGGTTCTCCCGCAACGAGCGCAACCTTATCACTGTTGCCAGCGGTCGGCCGGGAACTCAAGGAGACTGCCAGTGATAAACTGGAGGAAGGTGGGGATGACGTCAAGTCATCATGGCACTTACGACCAGGGCTACACACGTGCTACAATGGCGCAGCCACAAAGAGAAGCGACCTCGCGAGCAAGCGGACCTCATAAAGTGCGTCGTAGTCCGGATTGGAGTCTGCAACTCGACTCCATGAAGTCGGAATCGCTGGTAATCGTGGATCAGAATGCCACGGTGAATACGTTCAGACGCTGTACACCGCCCGTCACCATGGGAATTAAGGTTGCAAAGAAGTAGGCAACCTTCGGAGGCGCTTACCACTTTGTGATTCATGACTGGGGTGAAGTGTAACAAAAGGTAACCGG
+
*.52()**.5,.3/.11(/)+-,(,+('*%.(()--646710/039.762..//.&&&$*+12297486732.*+1*''(*/35:4+-.0.+-10&))(&'&%'*+/.*+(&'&&(27.-/0.,&'#$&//4645774:51;5,-+*-/(.&*.6661311.,-172359312.-+,(*-)-),*++2+.+%')10572601-9/7/55%*+),&-+461-,+.2.,,23.,*+'+.),)4+-0605-1:'*-7978//78,035+%((1*080'(*55578911122140--)&$$$*.320.$**132)'(.'(#('**32100&424::15;1/2440.''%%)*16/)-+(.*&(%%'((3-1(&'&,..404440)1558.3/-,-&(,53557,,31.*+++,:9:;+*-/37,-*81.5.0/3425;723:9./013,/13;7676&.,-..99744.9-7+020<-.,8:.&((*)329343/.,-*+,++537//0+3,4,457437779;1932*$*5/726.11*2.70::0,--/-)(&&%)(-413.1('('.0534331-+'(%)&.-8337411,./'767532116/1*/2&(')6<67350/4..2677.,.,5+&)(,3:4-%'(+2.0//49650.3-40/&66030:8:76452%-&(*4.,-,*-**+,,8720)+.0487316+-+.11+-5-22(1++,53,+4347-+1/.4/(-)&-*11//312;/142/2273/0/6.%95-301956(.'*)**)*,)12248:;76642-,,.403/2)3+*++0556402*+11,+)',)*%,+*'()+;;69976510..)+,+.0435/;00:42/--2.+/09-(*')+%)+//),,'#()+-43+01,*+')')',651256446586507)).,301++,-651121./25.445925806/...5-3.5///)+'-++-573;874**(.,.5512041+,52564455),+0'&%#%&')/914963.1./.44.,((')((%2)5:+-27+&)*',&)'*/7646:71.%&(,113405;10.51-/247956600000;9,,*/-+,1*151893*,+--3+/35
@6e94ddac-bf42-44d8-b20e-5cc5ef72fd66 ch=421 read=160927 start_time=2019-12-13T09:56:15Z barcode=BC01 runid=2c9cf7bc05858273f10e7d7ec552fc0bd742dc3e
CCGGTTACCTTGTTGCGACTTCACCCCAGTCACTTGAATCACAAAGTGGTAAGCGCCACTCCCGAAGAGTTAAGCTACCTACTTCTTTTGCAACCCACTCCCCATGGTGTGACGGGCGGTGTGTACAAGGCCGGAACTATTCACCGTGGCATTCCTACGATCCACGATTACTAGCGATTCCGACTTCATGGAGTCAGTTGCAGACTCAATCCGGACTACGACGCACTTTATGAGGTCGCTTGCTCTCGCGAGGTCGCTTCTCTTTGTATGCGCCATTGTAGCACGTGTGTAGCCCTGGTGTAAGGGCCATGATGACTGACGTCATCCCACCTTCTCCAGTTTATCACTGGCAGTCTCCTTTGAGTTCCAGCCCGGACCGCTGGCAACAAAGGATAAGGGTTGCGCTCGTTGCAGGACTTAACCCAACATTTCACAACAACACAGGCTGACGACAGCCATGCAGCACCTGTCTCACGGTTCCCGAGGCACATCCTCATCTCTGAAAACTTCCGTGGATGTCAAGACCAGGTAAGGTTCTTCGCGTTATCCAGATTAAACCACGTAATGCTCCACCCAGCATGTGCGGGCCCCGTCAATTCATTTTGAGTTTAACCTTGCGACCGTACTCCCAGGCGGTCGACTTAACGTTGATTAGCTCCGGAAGCCACGCCTCAGGGCACAATAACCTCAAAGTCGACATCGTTTACGGCGGTTCTGGGGTATCTAATCCTGTTTGCTCCCACGCTTTCCGCACCTAGACGTCAGTCTTCGTCAGGAGATGCGCTTCGCCACCGGTATTCCTCCAGAATCTCTACGCATTTCCTTGCGCGCTACACCTGGAATTCTACCCCTCTACGAGACTCAAACTTGCCAGTATCAGATGCAGTTCCCAGGTTGAGCCCGGTTCACATCTGACAACAAACCGCCTGCGTGCGCTTTACGCCCAGTAATTCCGATTAACGCTTGCACCCTCAGTATTACCGCGGGCTGCTACCGGGAGTTAGCCAGTGCTTCTTCTTCTGCGGAGGTAACGTCAATGAGCAAGGTATTAACTTTACTCCTTCCTCCCCGCTGAAAGTACTTTACAACCGAAGGCCTTCTTCATACACGCGGCGGCTGCATCGGGCTTGCGCCCATTGTGCAATATTCCCCACTGCACCTTGCTCCCGTAG
+
:3,06/(/-1/+6,'+-,01:6/865+-.33.),+.0842235;7342332/')*1.),*./-+,3,')3,3,-/0/12123684/:;;-82.2:-(*,128+./3&+*./52-76.50/.10./4073956.-''(0019506502230/318.(&)+-085/...14/-/344222426-,1191::;90111()(-%+'(3866*7/231402*))**6+.&.07723432.11')/-+---7714.&)+,,,/708951:6+((+*0233-360.-0001448977555;113((%&()*054:55-.,+)&')*93568.47.+05354()1./1:5/01447/7/--/114.16,(&009)1*,.4,6;34711/5+(+*.,2+-7,5--*,-)6-0/2010/501,99521320-.(.,96,8,,'*-(,,)')+&&0/**(*,%*)(-,),,2112128337776262:99545**)-(,01245464403/630894/2719259<;:27726131:1-2205*1.30&(.0231',---'(*0*<;:68('()+()*245517.)&'*(''*01/704994)-69::;:66<<41308:/-.2./-%&)%37&6,015<1+196.53337/4+3*))()&%+((*2-4)+(-+%12.//4:75&(1*+*,10'-/-434.:.-28744),/+*71*++-((+(*'''))&))++*/:79946270*,+5:0)23.78-2)&''*++*+*6689887+0*'()+$)*%)#$$'%(,,/039*3-2--,604/.1(&%')12689997833:7/)&%$&&''(*&*)**)*.4)7-97'8940131//()01448*92'$%&/-'*+.9:334979677;39.,.,.--%-5/%-0/3+))**0&&&%':.7::2/*/.01677872)(%%%,+-/-*,/477<5-,-3/2:34/40,,,-70..'+./3;437330-)***,,&2'351%',1,.09(722-,))/1/4;554742&*+.1:874.//--23800(-+,.-.)),+'%()7;,::860;8.+43514+*((*-1-(.0.40,-5,33;8;76<87834,2.)(&&'*),.//1;--.025/23/;6+,4*-(-)0/56609;6*//,-$&&$&%(+-9-,+)0
@1de6f6c3-13d5-4b64-9fff-6e4384bf17ad ch=140 read=76879 start_time=2019-12-13T09:56:07Z barcode=BC01 runid=2c9cf7bc05858273f10e7d7ec552fc0bd742dc3e
CCCCTTGTTACGACTTCACCCCAGTCATGAATCACAAAGTGGTAAGCGCCCTCCGGGGTCGCTTCACCTCATGCTTTTGCAACCCTCCCATGGTGTGACGGGCGGTGTGTACAAGGCCAGGGCCATTCACCGTGGCGACGGTCACGATTACTATGATTCCGACTTCATGGGTCGAGTTGCGAACTCAATCCGGACTACGACGCACTTTGAGGTCCGCTTGCTCTCGCGAGGTCGCTTCTCTTTGTATGCGCCATTTGTAGCACGTGTGTAGCCCTGGTCGTAAGGGCCATGATGACTTGACGTCATCCCCACCTTCCTCCAGTTTATCACTGGCAGTCTCCTTTAGTTCCCGGCCGGACCGCTGGCAACAAAGGATAAGGGTTGCCTCGTTGCCGGGACTTAACCCAACATTTCACAACACGAGCTGACGGCAACCATGCAGCACCTGTCTCACGGTTCCCGGAAGCACATTCTCATCTCGGCTTCCGTGGATGTCAAGACCAGGTAAGGTTCTTCGCGTTGCATCGGGTAAACCACATGCTCCACCGCTTGTGCGGGCCCCGTCAATTTCATTTGAGTTTGTACGTACGTACTCCCCAGGCGGTCGACTTAACGCGTTAGCTCCGGAAGCCACGCCTCAAAGGGCACAACCTCAAGTCGACATCGTTTACGGCGTAGTTCTGGGGTATCTAATCCTGTTTGCTCCCACGCTTTCGCACCTGAGCGATCAGTCATCTTCGTCAGGCGCCTTCGCCACCAGTATTCCTCCAGATCTCTACGCATTTCACCGCTACGCAAATTCTACCCCCTCTGGTCAAGCTTGCAGTATCAGATGCAGTTCAGGTTGAGCCCGAAGTTCACATCTGACAACAGGCCACTGCGTGCGCTTGCACGCCCAGTAATTCCGTTAACGCTTGCACCCTCCATTATTACCGCGGCTGCTGGCACCCGGAGTTAGCCGGTGCTTCTTCTGCGGGTAACGTCAATGAGCAAGGTATTAACTTTACTCCCCACTCCCGCTGAAAGTACTTTACAACCCGAAGGCCTTCTTCATACACGCGGCATGTGGCTGCATCGGGCTGCGCCCATTATTG
+
,4/*0--2/*++.103.*.11*./3636331/-).-38+00854.,./2;1./&$(*')%$&*(&#)(''%'%%(*,+')*(,+*(./(')+4-.-//0487.**-+-..*),,,17:&./.*+&+**.274120.'()'0)*'()&.,+-)(&+/5887/-.3-2-.33)+-55727.0'%/,-5/;40(3-240**(''&(&)+/()$-*-*,'(.+*+0.+0+-0,26/0**-1/1026/*(+-458;;92<.+++//-/32571....50+/768642'08;99.-,,,,+)**),1679::/86+,69451/.0-./1<844::;2;11+366/0*+1;056/;0('))(3+452++*,3/2+66:-539854)++*+()((+*70.1'518.&&&2(92*+*,/093.-.07435567566565-00&1/666100009844230/./273704///,&()+,./3211333122511502235;8710/+.013;352*7-1.<<;:<;9:81:/0/52%)&&-781933&,&()*1039/-4-+,02,40177*')+)2.5)%%03-,..6:1%%%&*%$'&)00/0660.--/'-.52.,*-,2/6300-*+,+8*2-/7)-5'++1226.6(243/&0174713,.,247662682:<5)--7332&502+(&,562346/6/-87+,780)/.2:.)+-.1561*+,32$&'40/./,-/0*&+,.56334&'*)+790;0./,(0,&))-,426+.&&%..-96867332,9+*)0/11-*,%('&0-524/17852-3./+,-44'-,0,,%++--:()*--5888,*(*+-5.//.6-()((/8,)+%231,*+*-*)%$)'$)((++*.--+.,$(%-*01)(&',56334('0,112-1+$))+1..1/&++).1,23010457/./.*(&,'''-%(.4-,0/-+)$)-539;6-/-28:1167599/8111/257)0*('-)3)*.,')(-+()')*8:1*44228511*(',*'*)+,2((1016387;77<8/0,.*.-05:6*+&()2./..--3)0(,0255181&*/+00*
@3e897183-6d54-4123-882b-391d23623aff ch=276 read=84279 start_time=2019-12-13T09:56:05Z barcode=BC01 runid=2c9cf7bc05858273f10e7d7ec552fc0bd742dc3e
CTGATGTACTGATTCAGTTACGTATTTAACTGTGCCCTTGAGGCGTGGCTTCCGGAGCTAACGCGTTAAGTCGACCGCGCCTGGGAGATACAGCCGCAAAGGTTAAAACTCAAATGAATTGACGGGGGCCCGCACAGGCGGTGGAGCGTATGGTTTAATTCGTGCAACGCGAAGAACCTTACCTGGTCTCTTGACATCCACAGAACTTTCCAGGAATGGGATTAGCGGGGCCTTCGGGAACTGTAGGACAGGTGCTGCATGGCTGTCGTCAGCTCGTGTTGTGAAATGTTGGGTTAAGTCCGCAACGAGCGCAGCCCTTATCCTTTATTTGCCAGCGGTCCGGCCGGGAACTCAAAGGGAACTGCCAGTGATAAACTGGAAGGTGGGGATGACATTAAGTCATCATGGCCCGCCGACCAGAGACTACGATGCTGTGCGCCACGAGAGAAGCATTACTCGCGAAACAGAAAGCGGACCTATATAAAAGTGCGTCGTAGTCGGTTGAGTCTGCAACTCAAACTCCATGAAGTCCGGAATCGCTAGTAATCGTGGATCAGAATGCCACAGTGAATACGTTCAGGCCTTGTACACACCGCCCGTCACACACCATGGGAGTGGGTTGCAAAGAGTAGGTAACTTAACCTTCGGGAGGGCGCTTACCACTTTGCCTGATTCATGACTGGTGAAGTCGCTAACAAAGGTAACCGG
+
#+-&,&'$(('$'7*+,21..78250&$%&.&-).:-...+441./+/,-1.(2,-,-*/+*$#$))5,./1.252..',60.2('%)-%*%(/63483''*-83<:21225;9.,..2/5450-02..61*,+,.*,1.8314+-/)--//46973816.+)-+0*,(**+-+021,*,()-,+*,*+((0.00523-+,0/55.49-2()+(%$%&*)$3)&()'(&%'('+/(46051184.0666427378;8768//,,,.6899.010*&)&$%)+/)'*&'59.4/5253)+14,-.482160(,))/70020/3-17/'52($##$&%*)-,(***82;:+3,*0+5'+,()()767703/../44+*&-+/.)4.39:/08:81$'*'+(,2243&$$(25)$(&'*14--(+(+(')%'+(&&%$%&&((%%%(&)&()(.'0'%'(***0.*,-($*(*',/:31&%%)+.098++524000126733*,','%$(*-,01730/+*,*(/,()+2.-,7'/+433.*))*&/+7,.)))'20.(&&,,&3')+(,---7/*1,297,1.3516.11300/29-5.($()--+*(+5261-.(),+0..91/4:-%'').-5//--/.00071::1;4-.0+*&',-.17,+00*),')+01:8880011076.%'&(%%%&*.408-+0.4:697-
@27261492-5605-4e65-9ddc-0a999669ba69 ch=390 read=79350 start_time=2019-12-13T09:56:01Z barcode=BC01 runid=2c9cf7bc05858273f10e7d7ec552fc0bd742dc3e
CTCCTGGGAGGCAGCGGTGGGGAATATTGCACAATGGGCTGCAAGCCTGATGCAGCCATGCCGCGTGTATGAAGGCCTTCGGGTTGTAAAGTACTTTCAGCGGGGAGGAAGGGTAAAGTTAATACCTTTGCTTTCATTGACGTTACCGCAGAGGAAGCTTTCCGGCGCTAACTCCATGCCAGCCATTGGCGGAGGGTGCAAGCGTTAATCGGAATTACTGGGCGTCTGCAAAGCGCACGCAGGCGGTTTCATTAAGTCGAATGTGGCAAAATCCCCGGGCTCAACCTGGGAACTGCATCTGATACTGGCAAACTTGAGTCTCGTGGGGGGGTGATTCCAGGTGTAGCGGTGAAATGCGTGAGATCTGGAGGAATACCGGTGGCGAAGGCGGCCCCTGGACGAAGACTGACGCTCAGGTGCAGCAGCGTGGGAGCAAACAGAGTTAGATACCCGGTAAGTCACGCCGTAAACGATCGACCGGAGGTTGTGCCCTTGAGGCGTGGCTTCGGAGACTGACGCGTTAAGTCGACCGCCTGGGAGGCCGACGCAAGGTTAAAACTCAAATAATTGACGGGGCCCGCACAGGCGTGGAGCATGTGGTTTAATTCGATACGGCACGCGAAGAACCCACCTGGTCTTCCAGTAGCATCCGGAAGTTTTTTCAGAGATGAGGTAATGCCTTCGGGAACCGTGAGACGGAACTGCATGGCTAATCGTCAGCTCGTGTTGTAGAAATGTTGGGTTAAGTCCCGCAACGAGCGCAACCCTTATCCTTTGTTGCCAGCGGTCCCGGCCAGGAACTCAAAGGAGACTGCCAGTGATAAGCGCTGGAGGAAGGTGGGGATGAAGCGTCAAGTCATCATGGCCCCGCCCGATAGGGCTACACATTACAATGGCGCATACAAGGGAAGCGGCCTCGCGAAACAAGCGGACCTCGTAAAATTCGTCATTAGTCGGATTGATCTGCAGCTCCATGAAGTCGGAATCGCTGGTAATCGTGGATCAAATGCCACAGTGAATACGTTCCCGAACTGTACACACCGCCATCGCACCATGGAGTGGGTTGCAAAGAAGTAGAGTAGCTTAACCTTCGGAGGCGCTTACTTTGTGATTCATGACTGGGGTGAAGTCGTAACAAGGTAACCG
+
(/16'(*+(284357,96004)/,,/80/.21150044.(&$*+'/210000232544761.,--2331404*1)26306-9-3-+*43+)0--..02%.+088'&-/*.//*(+3,,6,6,-+-*,0)'()()+*+2/.015.-21)*,,+,+)+()*2*-,&++')+2,/.63--,/-,&'%#%'(),***&')..36+++*2)9))**0,*,,**45772(*&%$&(,3,./5120-&&+-&-37,%$5+6,126('61,-(*%-59.1/79+.130033-341.972620.***)***,..436304*(&%((.///1/1+(',.-)'',+2.+*49332.653.)$'(*((134*+(*,106205./2..52376170+)**+)+*+54--/8:70.3-/.////-102%+++)(''&%&&%().-*%/)7+55././10.43.3-()2./((*0+-07;99::5/(%))+)*&'4,.5393617:''0*-.0('('**.,1)-(&&*($'%&*+-.3-.133442/3-'+++'&%$%&$(%')-+.++,35-215*62*$*-10+1%(*)),'%)%%$&()+-/-,.,752//64<876661.-.*,(()),*,+-4,.)-)%$/(**-++)('$$%$&%*()/*+,*.+00;48/.('()+..('&&&'*)99*67'705/53&)&')02&0''()+556.,)((&+,070..,+-,,+..++(&--+)+17&+4.477+-59-,0/-30/5657788;1.0/.3'&0((/6.14,.//72;-'.,/-*1,+),2869(/*&)&0./05&)('(*/1$**..12,.0-43.,)/26.)**&(+.075+)'+1,++*'-*22*$'*(&&&%*3463')$$$%%')+2/,51//-,+/14,8.+,.('*))75.1)*05159+5.3'24+*%'*53+.*-*+/%-&(+.7*2*)''$(,0**)%*+9:02441/02(/-/152,+$&).1///3794/..4*(%($&*)/001:42833/3.,)&(&'%)(203205'&%),1&1/39081.)(*,0025,-+5+&(&%()-(**+)'&%*&../44+7'*20-(&%%(//,+112676$&+'+,212-).*3-./15564/%/0,1845)
@5b0ac8e9-08d8-4553-addf-6f9bee77f8cb ch=195 read=76918 start_time=2019-12-13T09:56:00Z barcode=BC01 runid=2c9cf7bc05858273f10e7d7ec552fc0bd742dc3e
CCTACGGGAGGCAGCAGTAGGAATTTTGCTGGCAATGGGGAAACCCTGACCGATGGCGCCGTGGGAAGAAAGGTTTTCGGATTGGCTTCTGTTATAAAGGAAGAACGGCGGCTACTGGAAGCGGTGACGGTACTATTAGAAAGCCACGGCTAACTACGTGCCAGCAGCCGCGAGTAGTAATACCGTAGGTGGCAAAGCGTTATCCCGGAATTATTGGGCGTAAAAGAGGGCAGGCGGCGCTTGAGGGTCTGTGGTGAAAGCCTGAAGCAACTTCCAGTAAGCCATAGAAACCAGGCAGCTAGAGAGTGCAGGAAGGATCGATGAATTCGTAATGTAGCGGTGAAATGCGTAGATATATGGAGGAACACCAGTGGCGAAAGGCGACGTGCGTATGCAACTGACGCTCCAGTCCGGTAGGATGACAGGATTAGATACCCTAGTGAACCGCATGCGTAAACGATGGTACCGTGGATATGGTTCGGTGTAGGTGGGCATGGCCAGTACTCCGCCTATGATGAATGGTTGTAGATGAGCTCAAAAGGGAGATTGGGGCCCGCACAAGCGGTAGACATGGTTCGAAGCAACGCAGAAGAACCTGCAGGTCTTGACATACTCATAAAGGCTCTCCAGAGATGGAGAGATAGCTATATGAGGATACACAGGTGGTGCATAGTTGTTGTCGTCAGCTCGTGTCGTGAATGTTGGGTTAAGTCCCGCAACGAGCGCAACCCATATCGTTAGTTACCATCATTAAGTTGGGGACTCTGGCGAGACTGCCAGTGACCAAGCTGGAGAAGGCGGGGATGACGTCAAATCATCATGCCCCTTATGACCTGGGCTACACGTGCTACAATGGGTGGGTGCAGGGGAAGCGAAGCCGCGAGGTTGACGTACCAAACGTACCAGTTTCCGGATTGTAGTCTGCGAAAAGCTCGACTACATGAAGTTGGAATCGCTGGTAATCGCGAATCAGCATGTCGCGGTGAATACGTTCTCGGGCGCACCGCCCGTCACGCGAGTTGATAACACCACGGGGCGGTGGCCTTTAACCCAAGCAAGGAAGAGCTGTCTAGGTGGGATTGATGATTAGAGATTGAAAGTCGTAACAAGG
+
(&&$*%/+(+,//.1+(+++)*+322,$%%(312<2026,)/,09/./271+%&%%'$&%&&(.+*/'+-)+*44,*+)/&3'&#)+4-3-62.1:9/*-*-(-..(.&'$$#$&'-+*%&$%%&'31)'*++)''++*.55/06.0,6/0/4210435440//4/+/7./*%&&'''.,-.4214'*&'(*&-4**.2.8.+.+(..+/0.093**'()+.00&%&/--++24567-&%&#$&(15/3121114004.*--32,-)*(0)*./(%),8:,37--((**','.',)0)*)'&&)%)(,*+,.**++)+)'%)(*.-.6-/.(,(&%')*)1**45/-212./6664/242/3.-407.9--.24*)0,(*)'&$$'&$%%&$'%++*,,.-.-../'),66*,(%$&))&*'+%+,*-0.(//659''-))((,)%$&#&"'&'.8/.../''&%$%&**-*&')&&$'$*&)'##+')()+(%%%$%$'$-(),57,.5+&#&$)%$$%'%&'$$$'%#%&$.*,,73*(*()'$&",+-*32)$((*3601*/(#)&'&%'%'(%&+2,12,3(1%'.-'(''()(0*).-/4743110&101778:/02,-+'&+((++-98,+(((10/01118662.-((-,+*)(-.-174121)%&1'$&*)*436/'()*22,++)'4,*01248&3/-511070:*+11.2''+,(0,-,+('*(*++500/3:33;511/1:56035+66(()('/&--,,2358868-100/0%*,'(+4:-,).*4-178,,244437679-./9:957+.,*',1/1056:2%*/.4*)&(&)4565445237(%#(*(-.-2'.**.*+).2*.869//),$&(&'(('(('%'(%&$'$$*+*%+%++(*)(+-151/+.&+/1)&,,0***+**,.365448373;89556).)+0/0'(),13/.-.-7447,1*3+++2/7746;1083-*&$%&)2/365012))'%%&(+6')/.63-3+$&(+,'')+)+.0*))$*'($%')%+11*'*))&'***/*&'*)*/7..02-./0)0*&''+$)())-,)+,,-.3,-'&(
@c9c35bc8-6610-479c-930d-68a32e70b447 ch=248 read=100421 start_time=2019-12-13T09:55:57Z barcode=BC01 runid=2c9cf7bc05858273f10e7d7ec552fc0bd742dc3e
CCGGTTACCTTATTTACGACTTCACCCCAGTCATGAATCACAAAGTGGTAGCGCCCTCCCGAAGGTTAAGCTACCCTGCTTCTTTTTTGCAGCCCACTCCCATGGTGTGACGGGCGGTGTGTACAAGGCCGGAACGTGATCACCGTGGCATTCTGATCCACGATTACTAGCGATTCCGACTTCATGGAGTCAGGTTGCAGACTCAATCCGGACTACGACGCGCTTTATGAGGTCCGCGCACATCTCGCGAGTCCTTCTCTTTGTATGCGCCATTGTAGCACGTGTGTAGCCCTGGTCGTAGGCCATGATGACCGTCATCCCACCTTCCTCCAGTTTATCACTGGCAGTCTCCTTTGAGTTCCCGGCGGACCGCTGGCATAAAGGATAAGGGTTTGCGCTCGTTGCGGACTTAACCCAACATTCTAGCACAGGCTGACGACAGCCATGCAGCACCCTGTCTCACGGTTCCCGAAGGCATTCTCATCTCTGAAAACTTCCGTGGATGTCAAGACCAGGTAAGGTTCTTCGCGTTGCATCGAATTAAACCACATGCTCCACCGCTTGTGCAGGCCCCGTCGAAAATTCATTTGAGTTTTAACCTTGCGGCCGTACTCCCAGGCGGTCGACTTAACGCGTTAGCTCGGAAGCCACGCCTCCAAGGGCACAACCTCCAAAGTCGACATCTACGTTTACGGCGGACTACCAGGGTATCTAATCCTGTTGCTCCCCACGCTTTCGCACCTGAGCGTCAGTCTTCGTCAGGGGCCATCGCCACCGGTATTCCTCCAGATCTCTGCGCATTTCACCGCTGCACCGCAAATTCTACCCCTCTACGAGGACTCAAACGCCGGTATCCAGATGCAGTTCCCAGGTTGGGCGGGGATTTCATCTGACAACAAACCGCCTGCGTGCGCTGCATGATAATTCCGATTAACGCTTGCACCCTCCATTATTACCGCGGCTGCTGGCACGGAGTTAGCCGGTGCTTCTTCTGCGGGTAACGTCAATGAGCAAAGATCATTAACTACTCCCTTCCTCCCGCTGAAAGTACTTTACAACCCGAGGCCTTCTTCATACGCGGCATGAAACATCAGGCTTGCGCCAACATTGCAATATTCCCCACTGCTGCTCCGTAGGG
+
563315/1817&043+-.579;9/71,)(&1.%/():8806,5,///1-+)+&)*+),21,.0)-*175023/45'&$,+06:0:65(%)**1:)&'-/;4.09::88234398/(+*-100131+.848.6-6114&%0,+-6152844440&)*27.--+&4-)+3,0031:94...13:3566,)++/&*5190217534,/,+..15/40,-/)1*-%(,/5*(()))*0,('#%$&&(,-7/2002378.;//--80(),--/334)1.*%$')*31.//..333;602;;:*-,)-+712/01-*+%%',-0383+158<9706''*2:50133456:8789777,,2+*.55804,-1/*4./2.,,('&%'/8,5/982117-03*&(,-2/-.4)'-1-4365166-34)$'-'++*/,/%&26764540.-,:.:;59576457')+21+)')'/7//-0,,0*+-.).3./1445)(&(086.4846457:86),-/1479;435,3+3,:50++$%*+./..98;+)2.60<8:;//0/000/*(-+.,.,+.26,768:8,'+-(,*.3+:/*,-+--,39:+,2-407.71710,1/0/150+3864:641.&%$+),))%*0-.115)7+8026+-.1949(+(.43/-,0.6.-8+*.*)34627675/.//.82--1.+.1-27546,/,)-,0424;9;;867;040763,.0.0/:4/)+.4-)))18660-0//2:3779,./9.36(((),2.4:28667:95/1,**.0//0*),,/,4:91.38+/5*0+/)&).,50:1-),.+)(+,,00')+-.5615)(&+(*,222+,),-5592705.7,'/6482:99.4**%01++.)+3/-.-42&'.6/135./10107*))%&#%%&''/+60++,.5/65-,/.+,0.7,**/).,,2:10700,:-.-450-(%))0'*-8.,./'0:011:1:<9856,2-,/25464261237707,&$&%$0'0&'.')/.:-2:0/)/6,(565.6/-,()*)''**())'&)*+787<761/-.12+,-..042&$#&''1)1//.6/1*2*'&''/,*+))./8-699/340-+)&)*-+,,+-15
@5e952d46-e383-4dd8-95f5-d533f904dd93 ch=341 read=73052 start_time=2019-12-13T09:55:46Z barcode=BC01 runid=2c9cf7bc05858273f10e7d7ec552fc0bd742dc3e
CGGTTACCTTGTTACGACTTCACTGATCATGAATCACAAAGTGGTAAAGCGCCACTCCCGAAGGTTAAGCTACCTACGCTTCTTTTTGCAACCCACTCCCCATGGTGTGACGGAGCGGTGTACAAGGCCAGGAACAATGATGCCGTGGCATTCTGATCCACGATTACTAGCGATTCCGACTTCGATCGAGTTGCGAACTCAATCGGACATACGACGCACTTTATGAGGTCCTTGCTCTCGCAGTCGCTTCTCTTTGTATGCGCCATTGTAGCACGTGTGTAGCCCTGGTCGTAAGGGCCATGACGACGTCATCCCCACCTTCCTCAGTTGTATCACTGGCAGTCTCCTTTGAGTTCCCCGGCCGGACCGCTGGCAACAAAGGATAAGAGGTTGCGCTCGTTGCGGGACTTAACCCAACATTTCACAACACGAGCTGACGACAACCATGCAGCACCTGTCTCACGGTTCCCGAAGAGCGCATTCTCATCTCTGAAAACTTCCGTGGATGTCAAGACCAGGTGGAGTTCTTCGCGTTGCATCGAATTAAACCACATGCTCCACCGCTTGCGGGCCCGTCAATTCATTTGAGTTTTAACCTTGCGGCCCGTGCTCAGGCGGTCGACTTAACGCGTTAGCTCCGGAAGCCACTCAAGGGCTGGCTTACTCCAAGTCGACATCGTTTGGCGTGGACTACCAGGGGTATCTAATCCTGTTTGCTCCCCCACGCTTTCGCACCACAGGCGTCAGTCTTCGTCAAGGGGCCGCCTTCGCCGCAGTATTCCTTGAATCTCACCGCATTTCACCGCTACACCTGGAATTCTACCCCCCCCTCACCGAGACTCAGAAACGCGGTATCAGATGCAGTTCCCAGGTTAGGCCAGGGATTTCATGATAACAAACCGCCTGCGTGCGCTGCTACGCCCAGTAATTCCGATTAACGCTTGCGCCTCCGTATTACCGCGGCTGCTGGCGCGAGTTAGCCAGTTAGCTTCTTCTGCGGGTAACGTCAATGAACGAGTATTAACTTCTCCCTTCCTCCCCGCTGAAAGTACTTTACAACCCGAAGGCCTTCTTCATACGCGGCATCAACGTCAGGCTTGCGCCCATTATTGCAATATTCCCCACTGCTGCCTCCCGTGGAGACAATATCCAGCACCAACGAAGGTTAACCCCGCAAAGACGCGACCGGCACCTTTCAGCACCGGCAATGCGTAATGAAAAAGG
+
5)32:13010*.-**-+66-,+0'*+/1::638564849--(*-333-**,9:+-+11++.,-*)+20&&().2*(($&8+638:;/.43248,&((745+'-,5..()+-02%+,08444)0)4,01(&49311&&))%,'-/,+6-1+26612254-&)+/.4.0*,.20+39,*,67850(%-1,')(3(+'%%(++.9+8)8-0''&&-/411+--68014501-.(',(+,.1-)'$)*+,//:096190),.//3(*-*38/,,134434221+.-191/39997/:-.5:8;8+)*&'*//.,(..24+)19169:0/+*1+''&*-/2,3--(25654)&&)-.2:0;83(,,0)609878652;33/023'1.-.02+%../500--.-,,1-..8*/,5,5*40*.+,)-7*,.102978112,.///1/3/'35/0.3022215)-57,,$)+41:09/+++*&*+'//096244545243/593-/1..078;7978901255;08.-&*$'887495674.7-.,11++),--;:3:22(0,2245,,0**.+)(,.'07*)776:8<:69<:33*:<<,592+4++,3/21'%$&-+6)265274245102/.+,-),+*(011.21/3).+#&&)26.8873353./+,,4)2**+-502,.0321*,/-457;565466-2,0+,.2466:9972.490*1/1775-&*++(+-.*,&,'%''*9:89;59988:945,/*)24/+566325338.()'&*',1.'&%))-***+#$&&'(*8914:;75410+/815/2/221259260522../(+)*+31436)%*,)0-.+,-.47,/.313(2,;094,04('%/'60%.5/*07++.+'&%/866558;46+***+555)(($$(&1,49+)+*.,4/42-+1-1-9-*.+&($,,..+-0.03049707//.116/0-*.($+,0''&0'1+)%$&0-88<888986/-1364/1'*)('+,%+$0)*4.-*/.3.55+6;3.+152,.01-11,+2...1,)),(1.**+2+/0:,964<445//+-,+*&'&&$(&+,08:8471216:,%%0$.')-/;0+/*859/.153*(')'**1,,/.5('')+/-,230-,.-,.-/,*+.,2(+.))./('*,1((,-1//**%*%&$''*13,),+(-2'3.+.)&*(+&$#$)))'%#$
@62ec4350-4138-489a-b057-1c14855f02b4 ch=460 read=67380 start_time=2019-12-13T09:55:44Z barcode=BC01 runid=2c9cf7bc05858273f10e7d7ec552fc0bd742dc3e
CTCCTACGGGAGGCAGCAGTGGGGAAGAATGATACACAATGGGCGCAAGCCTGATGCGTATACTGCGTGTATGAAAGGCCTTCGGGTTGTAAAAGTACTTTCAGCGGGGAAGGGAGTAAAGTTAATACCTTTGCTCATTGACGTTACCCGCAGAAGCACCGGCTAACTCCGTGCCAGCAGCCGCGATACGGAGGGTGCAAGCGTTAATCAGAATTACTGGGCGTAAAAGCGCACGCAGGCGGTTTTGTTAAGTCAGATGTGAAATCCCCGGAGCCACCAGGAACTGCATCTGATACTGGCAAGCGAGTCTCGTAGGGGTAGAATTCAGGTGTAGCGGTGAAATGCGTAGAGATCTGGAGGAATACCGGTGGCGAAGGCAGCCCCTGGACGAACGACGCTCCAGGTGCAGCGTGGGGAGCAAGCAAGTTAGATACCCTGGTAGTCCACGCCGTAAACGATGTCGACTTGGAGGTTGTGCCCTTGAGGCGTGGCTTCCGGGAGCTAACGCGTTAAGTCCTCGACCGCCTGGGGAGAAATACGGCCGCAAGGTTAAAACTCAAATGAATTGACGAAGGGGCCCGCACAAGCGGTGGAGCATGTGGTTTAATTCTGCAACGCGAAGAACCTTACCTGGTCTTGACATCCACAGAACTTTCCAGAGATGGTTGGTGCCTTCGGGAACTGTGAGACAGGTGCTGCATGGCTGTCGTCGCTCGTGTTGGTGAAATGTTGGGTTAAGTCCCGCAACGAGCGCAACCCTTATCCTTTGTTGCCCAGCGGTCCGGCCGGGAACTCAAAGGGGAGACTGCCAGTGATAAACTGGAGGAAGGTGGGGATGACGTCAAGTCATCATGGCCCTTACGACCAGGGCTACACGTGCTACAATGGCGCATACAAAGAGAAGCGACCTGCCTCGCGAGCAAGCGGACCTCATAAAGTGCGACGTAGTCCGGATTGAGTCTGGCGGCTCCATGAAGTCGGAATCGCTAGTAATCGTGGATCAGAATGCCACGGTGAATACGTTCCCGGGCAGCAGCTACACCGCCCGTCACACCATGGGAGTGGGTTGCAAAAGTAGGTAGCCCAACCTTCGGGAGGGCGCTTACCACTTTGTGTGATTCATGACTGGGGGGTGAGATAAACAAGGTAACCGG
+
,10/*+1286-.50/332/6-1-)$%%*((%%&&)*+0008741.15:38;20%*'$%())+.036:878771-1)))13260*7559435:1((((+-360.12/99*+),/*(*+0<5-0-2-.05:-97//79518102132/16)%&%$'$#$#%)*(*).1.///-604:477101.)()))*/130,,&+'+,(')./620-/0,1(4)*+::75943980((&*,)/,/('00430<:.(-*+-/0210231+)+/+)-85,+,))/5&**+-3)255543./,),2./1.)',('')'*,,*,-3,1)3)*'(*.,00()637211.30/,190-149:.-,*+/00:.-7-1957;/10-14+*3,/54)13<6.-8:66'$(+(&('+05()180//+---,248**-048&2'+(*---8889;1,,')'((291234769:;/-,&()555./+.00,00-6+,*6-((.++18-07584334-24))-/0240--/3578,,.('*/070/605569.,)&%%%()-52/,/4809492<;/257,:9/.,2-3./0.&%-282/8*&()**,+,.;:61*--1400185;72./1+&)/.+30.1351.**'%$#$()048.9---7632,*,,/27,4:-1'''()+0.4&7+2.11:3;//;065/30011526,15677;:9887:88999564(*,154*4*&%(),..+,/;/98/8/..132)+3204'&+.-723693,5012/170*0:)..)*01.-))'-.-6,88.81294:*)-2)')-,116:/0.-.27;88891/3/02-,0.8:2,()+.75600033599653-11)')&&*/124)1323+*')(-788636536:989888899(&(&*)%(+*++&$*,1424440420+,/421371,*(.+,66/*$$%().62*11,3-'%(-/-5+*)&**0102-1.+*..73878642.512-,-05945:7.+10+-.1*-0:;:9;;896352('+1-/%%%$$$%'(,/3/27/-374535988.8-+**,517;5/472)'++/,++,*1)+(+&(-.,81--6*75.:--68+-47.)+*)228742323443438://,+'%(%&&(--*.),26375
@eca18938-26d3-41d5-b04e-1be11f0bc13a ch=131 read=95192 start_time=2019-12-13T09:55:45Z barcode=BC01 runid=2c9cf7bc05858273f10e7d7ec552fc0bd742dc3e
ATCGTGTACTTCGTTCCGGTTACGTATTGCTGTTAGCGGAAGAAGTTGGTGTCTTTATTAATTGCCACAACGCCTGTCGCTCTATCTTCGGTTACCTTGTTACGACTTCACCCCAGTCGCCGAGATCACAAAGTGGTAAGCGCGCCCTCGAAAGGTTAAGTTACCTACTTTTGCAGCCCACTCCATGGTGTGACGGGCGGTGTGTACAAGGCCGGAACATCACCGTGGCATTCTGATCCGATTACTAGCGATTCCGACTTCGTAGGTCAGGTTGCGGGCGCTCAATCCCGGACTACGACGCACTTTATGGGGTCCGCTTGCTCTTGGTCGCTCTCTTTGTATCGCCATTAACAGCACGTGTGTAGCCCTGGTCAGGGCCATGATGGCTTGACGTCATCCCACCTTCCTCCGGTTTATCACTGGCGGTCTCCTTTGAGTTCCGGCGGACCGCTGGCAACAAAGGATAAGAGTTTGCGCTCGTTGCGGGACTTAACTTAACATTTCACAACGCACGAGCTGATGACAGCCATGCAGCACCTGTCTCACGGTTCCCGAAGGCACATTCTCATCCTGAAACTTCCGTGTCCCTCAAGACCAGGTAAGGTTCTTCGCGTTGCATCGAATTAAACCACATGCTCCACCGCGTGCGGGGCCCCGTCAATTCATTTGAGTTTTAACCTTGCGGCCGTACTCCCCAGGCGGTCGACTTAACGCAGATTAGCTCCGGAAAAGCCACGCCTCAGGGCGCAACCTCAAGTCGACATCGTTTACGGCGTGGACTACCAAATTATCTAATCTGTTTGCTCCCCGCTTTCGCACCTGAGCGTCAGTCTTCGTCAGGGGGCCGCCTTCGCCCGCGGTATTCCTCCAGATCTCTACGCATTTCACCGCTACTGAATTCTACCCCCCTCTACGAGACTCAAACGCCGAGTATCAGATGCAGTTCCCAGGTTGAGCCGGGGATTTCACATCTGACAACAAACCGCCTGCGTTAGCACGCCAGTAATTCGGTCTTGCTTACGCCCTCCGTATTACCGCGGCTGCTGGCGCGAATTGATTCTTCTGCGGGTAACGTCAATGAGCAAAGGTATTAACTTTGCTCCGCTATACGCTTTAGCCAGACCTTCTTCATACACGCGGCATGGCTGCATCAGGCTTGCGCCCGTGCAATATTCCCCACTGCTGCCTCCGTAGG
+
$2,)&%%$''*+-37)/+,1,+,23108,,-0*,%%&+.-)&*('&*'(+,..59/(('$'.++52&%&%%$'/)00001..../.,*+-):,+5355/24,.-(0191.-++)'&54*,)$)+-0-*,,34/120-*('('()-/1/1+-4*.)7-5*-/1.140++-36,.,,%.5/&')23257611211106/0+.*)*')&,-8.51-.002/%-+-3859.8.-.+*&&%)++*(/***21122204,2+-2362.//+4/2'**1/).0722+-.2-0-.)(-3++1-.313+.&+,32$')/0*)*&%'**&''%#&,.)+(*/).++36((&)'+.2.:+,%%)&,+/0/,,'&%',0.+.41-*)088843//+*%*-1.032/12.-50*-+/+1)+,,-14;323:234141(01-*,).4/,,3709-*+)-5-04/*))2+0-57;4*3.933+%,-3(&,'(+-/06)/&.1.44/3+))+//332;30/1.,(%&(+00,-/.+%'()*+/6/40-%+,+14--/2.-+,1282+''(*-)))$&'/432/0104*)--)-/528.)'%()$'+-0/239426,2+*),++'+,8:180+,*+-/02050:,12))'*'//0/,//--).(%&*,*263'$(-*5/921,7.*(-/89(:+731/-,(/*5,1-00-;;-*27318731*+,.)&&&)$)(.*&*.3.304/5+(%02-2228/5&**))&,078856)/*0367727729:3).&+.+23;5872421+,,---532904)+.;:.///:3-&**153,.'*0*)')*)()-3445:43-.%),,+(,/,/48:860:8,,+'*$%')')3,++...72*%(&'*/8/-())')+'(%%,)1,40+24772./00-0-)..)+.571.-/5'&')-77'+&+',/27,8,)(.4/5,'0.).8;3+/;.-24253-&$&)2,7:3:9680,,,)-)(&'%'$$$'%+,034.1'.%&'%',($*(/3646920,1,(./+33;431,,+)%$*()&-%+#)+25<8875,32,-5424709//-4008).++,,2..+06:%$(.(%%)(-%%$%$+($$)&('.,925/010+,%-+.-01746-6---67.-,'30/.6/2*34+'%#&&**334727.*,/07877746644.1(
@cd7c00a2-29e0-46d2-8966-6a4b56c12f18 ch=261 read=68149 start_time=2019-12-13T09:55:26Z barcode=BC01 runid=2c9cf7bc05858273f10e7d7ec552fc0bd742dc3e
CCGGTTACCTTGTTACGACTTCACCCCAATCGCTGACCTACCTTCGGCCGCTGCCTCTTTGCGGTTAGCTCACGGACTTCGAATTGTGCCAACTCTCATGATTGAGCCGGGCGGTGTGTACAAGGCCGGGAACGTGATACCGCGACATTCTGACTAGTAACTCCAGCTTCATGTAGGCGGGTTTCAGCCTACAATCCGAACTGGTTTTAAAGTTTGGCTCCACCTCCGCGGTATTGCATCTCTCTGTGCCAGCCATTGTAGCACGTGTGTAGCCCTACATAAGGGGCATGATGATTTGACGTCATCCCTGCTTCCTCCTGGTTATGAGCAGTCTCGCTAGAGTCCTCAACTTAATGGTGGTAATAACGACAAGGGTTGCGCTCGTTGCGGGACTTAACCATCTCGACACGAGCTGACGACAACCATGCACCACCTGTCACCTTGTCTGAAGAGTTTCCTCGATTAAGAGTAATGCAAAGGGATGTCAAGTGAGTAGGTTCTTCGCGTTGCTTCGAATTAAACCACATGCTCCGCTACTTGTGCGGGTCCCCGTCAATTCCTTTGAGTTTAATCTTGCGACCGTACTCCAGGCGGAATGCCCAATGCGTTAGCGGCGGCGGAGGTGTTGAAACCCCACACCTAGTATTCATCACGTTTGCAGCGTGAGACACCGGGTATCTAATCCTGTTTGCTCACGCTTTCGAGCCCCTCCAGCGTCAGTTACAGTCAGAGAGTCGCCTTCGCCGGTGTTCTTTCAAAAATCTCTACGCATTTCACCGCTACACTGGAATTCCACTCTCCTCTCCTGCACTCTAGATAACCAGTTTGGAATGCAGCACCCAGTTGAGCCGGGTATTTCACATCCCGCCCAATCATCCGCCTACGCTCCTTTACGCCCAGTAAATCCGGATAACGCTCGCCACCTACGTATTACCGCGGCTGCTGGCACGTGGTTAGCCGTGGCTTCCTCGCAGGTACCATTATCTTCCCCAAAGACAGGCTTTACGATCGAAAACCTTCATCACTCACGCAGCTGCTCGGTCAGGTTTCCCCCATTGCCGAAAATTCCCTGCTGCTGCCTCCCGTGGG
+
53232:226/8-/7)+/257:2.1*)%1)-.''')*27++0,,..1140377412(*085,.,3.80./40/0-1.3272,'%.'(*66;2+21/11(/.).,-*22)8;:9661002049752'26'3+4-.73*)*&)3*41.--0;640&$('(*,1/.0.*+-0843754719./(008952684/'/37/7*'(*/,.127<,35-+,8207234857;64-),)20/)-,,..7431*1589;-,,6-369,*,*,*,).050044283((*/-3',.8002-,,,,15;61162000-22+%)+051'**),'-.*%&%%542344481103&()*39/.2((''*(((*,(0.0942;23174'+,).3+-.54881;/0+843+0-2+0,))22323336416676.877:;8:;53-,(,1*0-*+,*,+-*+*-/&&'+$''/6,4/3531/1/6)),-010038:,,06.:9:30))--(*,*'//627;85765:24557+.-0-0;//0345522/34*+0-/47354022.+4:;2,.9696872-60.058;1//+*6:35356:)3+/+-*(,/.58142(0+).1019541.-**+''&%+,)-1/45;134.09:.%((,,,)(.-.;646.++,041'*$)**,++&&(%&*%,/1-/287;8865279,+72,&)(+3;..77.91*0-,*,-./46/74;21.21/,*+,(-/13;98;803(((12::/1-'%'+-/()*851,*(+-155..16()2,-445(++,404:2333/3'(,/07220..-,,-+.**&4-392;9252423+***%.*).-1;22044&*%,#(-.,-.-4.6,)+(+,2075:14++'%$(%.+-*(/501+7/*)0156//62'-&3+:-888877;6761032436957;67282227,9+*#/(-/417/./4/97857:/$&*%'&.,,&'('+0/00747:;//:3016,242/55)**-,+)-.,&++0669:;7997+.-/&000/115,9.8)01+1*,254/*-.)/545;::5/80+'%--,*8--3+8:.*9.40
@afaadcce-33c6-4378-9083-f6bd01e61f6a ch=180 read=153892 start_time=2019-12-13T09:55:21Z barcode=BC01 runid=2c9cf7bc05858273f10e7d7ec552fc0bd742dc3e
CCGGTTACCTTGTTACGACTTCACCCCAATCATCAATCCCGCAGCAGACAGCTCCTTCCTTGCGGTTAGGCCACCGGCTTCGGGTGTCAACTCGTGGTGTGACGGGCGGTGTGTACAAGGCCGGGGGCAATTCACCGCGACATGCTGATTCGCGATTACTGTGATTCCAACTTCATGTAGTCGAGTTTGCAGACACAATCCAGACGAAATGGTTTTATGGGTTTTGCTTCACCTCGCGGCTTCGCTTCCCTCTACCATCCATTGTAGCGTGTGTAGCCCAGGTCATAGGGGGGCATGATGATTTGACGTCATCCCCGCCTTCCTCCAGCTTGTCACTGGCAGTCGCGAGTCCCCAACTTAATGATGGTGGCTTAACGATAAGGGTTGCTCGTTTGCGGGACTTAACCCAACATCTCGACACGGCTGACGACAACCGCACCACCTGTATCTCATATGGCTATCTCTCTCCATCTCTGGAGCCTTTGTAAGGTATGTCCAAAGACCCTGGTAAGGTTCTTCGCGTTGCTTCGAATTAAACGCCGCAGCATTTGCGGGCCCAAATCAATTCCTTTGAGAGTTTCATTCTTGCGAACGTACTACTCAGGCGGAGTACTTATTGCGTTATTCAACCTGCGGCACTGAACTTTGACATCCAACGCGGTACTCATCGTTTGCGGCGTGGACTACTAAGGGTATCTAATCTATTTGCTCCCCACCTTTCAGGACTGAGCGTCAGTTGCAGAGCCAGATCGTCGCCTTCGCCACTGGTGTTCCTCCATATCTACGCATTTCACCGCTACACATGGGTGATCCTCTCCTGCACTCTAGCTGCCTGGTTTCTATGGCTTACTGAAGTTAAAGCTGCGGCTTTCACCACAGACCCTTGCTGCCGCCTGCTCCCTCTTTACGCCCAATAATTCCGGATAACGCTTTACCTACGTATTACCGCGGCTGCTGTGCGTAGTTAGCCGTGGCTTTCTAATAAAGTATTACCGTCACTCGGCTACCACCATTTCCTGCCAGCCGCCGTTCTTCCTTTATGTGAAGTTTACAATCCGAAAACCTTCTTCGCTGCGTTGCTCGGTCAGGTTTCCCCCATTGCCGAAAATTCCCTACTGCTGCCTCCCGTAGGAG
+
--/,1.,4.6.'2.$%(),275*645*32499::39038+).,+-(+*-),/10.05-.)2275:37*183,*4,24/,.+).+))-*0,)*,),7;99844646965955643-,40.15/)(+.*)/'-*534813/./0184343485100.2101/'(,.65---.-/71465755884.0/70.1.3*-,-/:57))+50//)*)*.69;*77'5/776+')0(+).:4636/9//92//321;211.%/-.:8.,,1,*+-.-54/)'((-.**,0.-/21.1934//0/....26<632577997:/3/(+80893630-%*.+,-9577574,1-,$#&$%'++,(/,//6.7./.+,'&&''')++532.0(-43+.-/*15+:2/0389805000-71-+.242,.()*&&+21666887:6-)($'(0468;77767758'/+,%,/128-,+++56;79654327&(*'''/,+-)(&/**(--,00*-314&'*.+/(2+:<:87926-5+'):/:/121229'&#$&$*%%%$&&''(&,-46/(111206462'(1.,-+(+/;;459<73813/4;;9:4781222',:966..0-/.7*0/-,/.4'(*)+,+&)*2/85569990.499000619)9,0))&)&%'')35451;+$$+'+,6486996782+1521252014.,-++51+,/014,*-'(80.&87279/,)*+376618,0,+++.9102:/-..,374:75:;7:;;:969:93/4()(..,----804<1/27:66640+,,-,/*'(*.-*,//75//,+,,0+)-111682548<;22341:78<76711+-37*.)')&&$&$)*25*/0/+-()68;0-2-.,0353952-,./1)*3/88/0200../.99:18,3-871).*&)&&&).,6865.40,3:675;997735%%'+,1.8+*)8-117766:9///3-3:-(+&&(*2867.-,,+4//+&.($(+,.;;374.%&))2458878;24:80193/113-,0),80-32932.,-/3/.*,11985((%&$#'4(*2+.,+-'251;3.79:6-1732..173/1,33*)/13468779.66*,7.1*(&
@fc7f0aa7-4d82-47eb-b448-859224075291 ch=136 read=282661 start_time=2019-12-13T09:55:06Z barcode=BC01 runid=2c9cf7bc05858273f10e7d7ec552fc0bd742dc3e
CTCTACGGGAGGCAGCAGTGGGGAATATTGCACAATGGGCGCAAGCCTGATGCAGCCATGCCGCGTGTATGAAGAAGAAGGCCTTCGGGTTGTAGTACTGGCGGGGAGGGAAGGGGTAAAAGTTAATACCTTTGCTCATTGACGTTACCGATACCGGCTAACTCCCGTGCCAGCAGCGCGGTATGCGAGGTGCGGCGTTGTCGGGTGTTGCAGATGGCGCACAGGCAGTTTATTAAGTCAGATGCGCAAAATCCAGGCTCAAAGGGGCTGCATCTGTGCTGGCAAACTTGAGTCGTCGTAGAGGCAATTCCAGGTGTAGCGGTGAAATGCAGCAAGATCTGGAGGAATACCGGTAAGCCGCGAAGCCAGCCCTGGACCGGAGCGACCTCGGGTGCTGGCGTGGGGGGAGCAGGTTAGATGCCTGGTAGTCCACGCGCCGTAAACGATGTCGACTTGGAGGTTACATTACCCTTAATGATCGGTGCTCAATGTCGATGACAGAGAGCCCTAGCGGTGGAGCATGTGGTTCAATTCGATGCAACGCGAAAGAACCTTACCTGAAGATGCTTGACATCACGGAAGTTTCAGAAGATAAAGATATTACCTTCAGGAACCGTGGGAACCGTTGCTGCATGGCTGTCGTCAGCTCGTGTTGTGAAATGTTGGGTTAAGTCCAGCAACGAGCGCAACCCTTATCCTTTGTTGCTTGGTCCGGCCGGGAACTCAAAGGGAGACTGCCAGTGATAAACTGGGAGGAAGAAGGTGGGGATGACGTCAAGTCATCTTCTGGCCCTTACGACAAGACTACCACGATGCTACAATGGCATAAGAGAAGCGACTTCTCGCGAGGCAACGGACCTCATAAGTGCGTCGTAGTCGGATTCAGGTCTGCAACTCGACTCCATGAAGTCGAATCGCTAATGTCGTGGATCCAGAGATGCTTGCGGTAATTACGTTCCCGGGCCTTGTACACACCGCCCGTCACACCGTAGGTGGAGTTACAAAAAAGTAGGTAACAACCTTCAGGAAGCGCACCTACGCTGTAATTCATAGCTAGAGGTGAAGATCATGCTCAAAATGCCGG
+
&'),,/+72**-+/34221160-'(+(0*,.02/911:.,(+,3(2220/.,*&$)+./145.1110436600)+.(*,+-34395-814-&'&'+*($&''(02)&--(-(.3.+*035+-5.2-11308;/+888113.-070+(+%%%$(-/*(&&2'*+*,*(+12.,,,+,3,+/--/+'0'$)'('('*(+/3/(.+96+,+-,/$&'%&%((,)+'())*-0:1*//)*,-26513(&%'*01(+1(,*0+/($%#&+'')'&'**1-))%,,1/**+&'-+)&''%#&&*-(+%)%&*,.,*(+'&)&%#'&'-)&(-,()0$%%)(&.,0/041-+,/+.0*-1+*-$-&$$%'&$%$'%,.)$)')*-.+&%%%%(&&*'*1/2.&,..02::972**,--(((*''5579;67:94717'%'*,./649::30/.+*./+(,*+04/570/((%0&$39*($$$$$$(&'&####$.*'&'$'%&&)*(())&'0,($&)+*')%'%+-874640(''+*8-0()+1150313006,',04.5.-6;8/.&&','&*&'')10.+.10,/*+681*')('*5.(&%&%&-)%.4194),).*66/3('&**21,1+()&%'(+470.+..469567887770:0///1/++83)441945/310(02/&0&&()+43(192,3246.396.13.*&&--52.011/38.3.-8427.+1+')+6686630/,./098873,*(,+.0(''-/0,46//3422121(/(.-('$&''$&$&'&%&&(*+5.%'%((&'&&'&(+&.,($*'(%%'$%%(&('+())''('%)+/--.()*,-10,.-/:88()*3*025898796718*.*3-%&*),-9686855653253967,4+))1)(50415.3+-,02,241,,4(%-&'()$)-*'+*/.*)**)*144320-221,+,(+.,,-+3852::/17-.+00+/(+$''(%%.7),-/61*('),%'*/0*,--*.0.*))$&)(),$-*)')%)('*)2-/,'&'..1/)*&(+*+(%((,')&$+**,,(*)2./,
@4d6f00d2-eea3-485a-858c-5da1d2c8733d ch=135 read=74290 start_time=2019-12-13T09:55:02Z barcode=BC01 runid=2c9cf7bc05858273f10e7d7ec552fc0bd742dc3e
CCAGGTGCCTTGTTGCAACTTCACCCCAATCATGAATCACAAAGTGGTAAGCGCCCTCCCGAAGGTTAAACTACCTGCTTCTTTTGCAGCCACTCCAGCGGGTGTGACGGAGCGGTGTGCTGCAAGGCCAGGAACGTATTCACCGTGGCATTCTGATCCACGATTACTTTAAGCGATTCCCGACTTCATGGAGTCGGAGTTGCAGACTCCAATCAGACTGACGCAGGTCCGCTTGCTCTCGCTTGAGTCGCTTTCTTTGTATGCGCTACATTTGTAGCACGATATTAGCCCTGATCATGTAAGGGCCATGATGACTTGACATCATCCCACCTTCCTCAGTTTATCACTGGCAGTCTCCTTTGATTCCCCAGCCGGACCGTACGGGCGAAGTTAAAGGGGATTTGCCTTTCGTTGCGGGACTTAACCCAGCATTCACAACACGAAGACTGACGACAGCCATGCACAGCACCTGTCTCACGGTTCCCGGTACATTCTCATCTCTGAGCTTCCATGGATGTCAAGACCAGTGGGGATTCTTCGCGTTGCATCAGATTAAACCACGTGCTCCACCCGCGGGCCAAATCAATTCGTTTGGAGTTTAACCTTGCGGCCGTACTTCCCAGGCGATCGACTTAGCGATGGCTCGAGCCACGCCTCAAAGGGCGCAACCTCAAGTCGACATCGTTTACGGCGTGGACTACGGAATTATCTGTCCTGTTGCTCCCCACGCTTTCGCACCCAGGCGTCAGTCTTCGTCAGGGGAATGCCATACCATTATTCCTCCGGAGATCTCTACGCGTTTCACCGCTACTGGAATTCTACCCCTCTACGAGACTCCCAGGCTTGCCGGTATCGGATGCAGTTCCCGGAACAGGCCAGGGATTTCACATCTGAAGCTTAACAAACCGCCTGCTGCGTGCGCTTTTGCGCTATTAATTCCGATTAACGCTTGCGCCCTCATTACCGCGCGGGCTGCTGGCACGGAGTTAGCCAGTGCTTCTTCGCGGGTAACGTCAATGAGCAAAGTGTGCTTTACTCCCTTCCTCCCCGCTGGTAGCACAGCCCAGAAGGCTAATGCAACTACACGCGGCATGGCTGCATTGGGCTTACGCCCATTGTGCGTAATATTCCCCACTGCTGGGCAACGTAGCGCACCCGCA
+
2+#)$%"&%)(),/')*')((''-04*)'+-))*-6++((*(((()/000,-,/60+0.)((,)*)416'((())%###%&+12*(''$(&#&'+'%%%+0)*)+,+++/$)*-.*'&%&(,1/3.2/:----+,2//1;700-,/0854798+,.882/0/-1/)),35&&&'+(1,-1++'-1,/''*-))*,&)&+08-2++10.2'/(-.$&-,)'%%$$$((&(.++/.*,0102&&%%&&'')+***&'(.)$((($'%&&$%')+($,%('%&'%&$&&(+,4/-*(,-'*$$)**142:77343++($$(%((--0/8.+'/-5:6124--1;-,-3'*$$&+),6530%&%%&'66605(%)//.256*%%#%%)&(%&&&)%-0')*.(%+.(&(%%***)/,+,-661/.+.)+''(%0/44)'0.22/2,+('#+'*(-/00//1211,,(*(12//0,&--20/2&38<**%''&%)*+11.0354.-)((&'+3-1'./785)44101340--,**(('4/77<7565/4//.48*+./20<7;;..%+'*+34%+)'')&*(*(%&*+-.',*&'/3+.+%))1,)%%&'')+0*27(0)&%&',)'*,((&3511..'''('',$**02&',05(--0/2215(,+*)&)()+.*/,10444452556382++/42065:5--&%'))(-+,*,,)+//..)+&*+.+-*#'))33.,')$'&&$*)+.340/344:9789,2+-+%%$#%(&%')2'*-+1;776+%)($$&&(432//-.%177--16++)'*%%)**/700).00.,/-+2-'0,11-'&(%&+/1+/7.55343244589/668/'&(+#%#%)*+'%)1-+050.+--11.-**&&&&0+)&%%%%%),'''&&,-,,+*).1-'$%$%'&*-',17/*(*0-04.,-/../).2')%&00.47..&(&'(+01:240-'.&)$)-1,-10%22))-.+20(&'*.&&)122663843.588;1-++(',+0*&*+.7+4764+,4.-*/))%$$(((*)&'-,%&)&*'''('(#'&%%$%&%('+03+')&&&(),'0,+'%%%&%(+.7.'-.))$$#%')+*+/+72-$)'&&/**&'%&%''&%'#&#%$&%%%
@8beb1343-2673-4748-b7da-0c8b9e1f7380 ch=404 read=82348 start_time=2019-12-13T09:54:57Z barcode=BC01 runid=2c9cf7bc05858273f10e7d7ec552fc0bd742dc3e
CTGTATTTACGACTTCACTGATCATAGATCACAAAGTGGTAAGCGCCCTCCCGAAGGTTAAGCTACCTGCTTCTTTTGCCAACCCACTCCCCATGAACGGGCGGTGTGTGTACAAGGCCAGGAACGTATTCACGTGGCATTCTGATCACGATTGCTAGCGATTCCGACTTCATGGAGTCGAGTTGCAGACTCAATCGGACTACGACGCACTTTATGAGGTCCGCTTGCTCTCGCGAGGTCGCTTCTCTTTGTATGCGCGGCAGCAGCGTGTGTAGCTGGTCATGGGGCCATGATGACTTGACGTCATCACCTTCCTCCAGTTTATCACTGGCAGTCTCCTTTGAATTCCCGGCCGGACCCGCTGGCAAAGGATAAGGGTTGCGCTCGTTGGGACTTAACCCAACATTTCGCAACACGAGCTGACGGCAACCATGCAGCACCTGTCTCGGTTCCCAGGCACATTCTCATCTCTGAAAACTTTCCGTGGATGTCAAGACCAGGTAAGGTTCTTCGCGTTGCATCAATTAAACCACATGCTCCACCGCTTGTGCGGGCCCCGTCAATTCATTTGAGTTTTAACCTTTGACGTACTCCCCCAGGCGGTCGACTTAACGCGTTAGCTCCGGAAGCCGCCTCAGGGCACAACCTCCAAGTCGACATCGTTTACGGCGTGGACTACCAGGGTATCTGTCCTGTTTGCTCCCCACGCTTTCGCACCTGAGGCGTCAGTCTTCGTCAGGGGCCGCCTTCGCCACCGGTATTCTCCAGATCTCTACGCATTTTCACCGCTACACCTGGAATTCTACCCCCCTCTACGAGACTCAAGCTTGCCGGTATCAGATGCAGTTCCCAGGTTAGGCCAGGGGATTTCACATCTGACTTAACAAACCGCCTGCGTGCGCTTACGCCCAGTAATTCCGATTAACGCTTACCCTCCGTATTACCGCGGCTGCGGCGCAGGTTAGCCGGTACGCTTCTTCTGCGGGTAACGTCAGTGAGCAAAAGGTATTAACTTTTCTCCGCCTGCGTGCTGGCCAGGCCTTCTTCATACACGCGGCATGGCTGCATCCAGGCTTGCGCCCATTGTGCCAATATTCCCCACTGCTGCCTCCGTAGAAC
+
((&*%,3(*,-,/61/#&$%%44-.&').'$%)*+''(&&)/./237)*-70-/1/0,:2;07654+)%%%()-24/)&')&.8,*.,//,*,/2/684982-1./.-,**-265,348132/4019990/--))..-26;30//*-%&'(1($((%$%(+.064,+,4-6*0.+')*--20711199:657):-8*7.10.-304,,%*-43143-(*-2822/5,..204130'++,,**00881451+/.104+*+)%%''(+-(+32+&%+,,.954%3))*(36/**+**,*,0//4777925/230804.3..34:5/01024597./11095-74.14915.***5+/6,*.(%&'$#+(+,+,698:+52192.+..044,+*/)31411+.)/0816:/++-/1,*+'$))--.14'/0)2/9880./0/9:8772//,21;9;,%'640345;4896786/10.33.*20)59),8::977526),885481*$*(*529;846,5*)))+7(-)2,<978.*.4/1118351.050(4*,+5*684*'*33:7<82387//10;<2-40%%%$%%(%,%(),).4-03465:998947575/+*((.)*-0.*3,1.+.3&('*+1)51-%.373215+314582132392383&)-42669946558:2:6-.012/*-.2315<;,042:9.+325-87++0030''&)&31221/42632015(+370341/,/-*,49/35152/5;306'')643(%&$'+-+/;;/-01;18:3102629/7.7.653539993+/,+,/.63568,1,/-3,.60735/9/25932+,-707+**+)7&,05*&(,-2''+(('')0/+(&''+-3-.4525)+2+,-',,..+)*%++-/,*)-.56;720144343.-./,/6../637070.583171.*-,,-+$,$.)/,++78.53$(%(/+3473244+-((-;992:)-/66.-860)(&-*,30/-../)()+*$$$%#$%(%&%&&0*$*--/1257;864..(,+./6.+*),-.03451.+39469.252550.7))*.108022-776/)',-3467:6;:33663-.
@8874ddf5-bd54-4d27-94d0-e60d68a64870 ch=476 read=75581 start_time=2019-12-13T09:54:41Z barcode=BC01 runid=2c9cf7bc05858273f10e7d7ec552fc0bd742dc3e
CCGATTTACCTTGTTACGACTTCACCCCAGTCGCCAGATCACAAAGTGGTAAGCGCCCATCCCGAAGGTTAAAGCTACCTGCTTCTTTGCAGCCGCTCCCGCTGGTGTGACGGGCGGTGTGTACAAGGCCCGGGAACGTATTCACCGTGGCATTCTGATCCACGATTGCCTAGCGATTCCGACTTCGTAAGGTCAGGTTGCGAACTCAATCCGGACTACAGCGCGCTTTATGGTCCAGCTTGCTCTCGCTTAGTCGCTATCTTTGTATGCGCCATTGCTTAGCGCATTAGTAGCAGCCCTGAGTCGTAAGGGCGTGATGACGTCATCCCCACCTTCCTCGTTTATCACTGGCAGTCTCTTTGAGTTCCCAGCCGGACCGCTGGCAATGAGGATAAAGGGGTTGCGCTCGTTGCAGGACTTAACCCAACATTTCACAGCACGGGTGACGGCAGCCATGCAGCACCTGTCTCACGGTTCCCGAAGGCGCGATTTCCTCATCTCTGAAAACTTTATTGGATGTCGCAGGTAAAAAAGGTTCTTCGCGTTGCATCAGATTAAACCACGCCTCCCGCTTGTGCGGGCCGTCAATTCATTTTGAGTTTTAACCTTTTGTGGCCATGCTCCCCAGGCAGTCGGCTTAACGCGATGTAGCTCCAGGAAGCCACGCCTCAGGGCATTTTAACCTCAAAGTCGACATCGTTTACGGCGTAGGCTACCGGGTATCTAATCTGTTTACTCCCGCTTTCGCACCTGAGCGTCAGTCTTCGTCAGGGGCCGCCTTCATGGTATTCCTCAGATCTCTACGCATTTCACCGCTACACCTGAATTCTACCCCTCTACGGGACTCAAACGCCAGTATCAGATGCAGTTCCCAGGTTGGGCCCGGGGATTTCACGCATCTGACTTAACAAAACCGCCTGCGTGCGCACGCCCAGTAGTTCCGATTAACGCTTGCCCCTCCACGTATTACCGCGGCTGCTGGCTTTTGGAGTTAGCCGAAGTGCTTCTTCTGCGGGTAGCGTCAATGGGCAAAGGTGTGCTTTATATCCTCCCGCTGAAATTACTTTACAACCCAGAGGCCTTCTTCATGCACGCGGCATGGCTGCATCAAAGTTGCGCCCATTGTGCAATATTATTCCCCACCACTTGCCTCCCGTAGG
+
%$$#--)$**2+'-+'()%)(()&+,)%&$--*+***0/.++)(')-)**(&%$%((&%(01'')((-+/)&%&*+,22*),*3)/4+%((&0)$&&-*'%&(1,11-.023;;.0,',.+-,1*7/086-06/3./8560:211:59/:///:7**,/2*)**114'0+,*./0,38241'/1720-.()*01,),.6)1'&2137/:-.,1/28626(*+*+()()(&&%&'(*&''4)))*+..''$$'),,+/./3-0-*(/-10988:%&$#$*&(*/,*$*%%$/'+*+,5..,-+,--0,2/&&(+)'&%%',25579.<7:,&++,95.*++,67/252422,(((,/./.3/,-265384*-/2.6758.13..,&(&%'(./028*+))()2-241*+&'),-&643.6.5./64-,/+19+,)*+0200()((().2*.-%%&$((+,.,'/2,.01+/','4/7,1-(,))*/+-)-37-/'+-7.,*((&%)+''()'%)(2057$-.'-*,+-(,68.(+-277784--,+-&()-9)(,3*..73-*)$$%$)('$&('((&..3)-($&,'0,;406<;5.2.38:-.+-'&&$$(&&(,2/+)**605)*-71*/15/(*++/)*'((,.+)')+-6'$*'(($()(+-4:991*6-)$'$$$.(2/01'2.))**'+,/2.163*,&)('*%251/+2+'(&/*/01/6//-(01.%,-05*+,/3.1)+'-0,+$)*-/32233397../.+/2+-3)+)+)'')*%-+/1)*+.+.47621554**$&,51.14-1511//2-'&)*)*,&-031)*)),(*.&/895700),'$&2,,.*+--*4&5454.+%*$(,#'1)0''()((07,,%&#'%)+/..-0/60,50)((.,.5--1/++*''%))-4-*&+((*-,/**-/02-+-/*%)**./1.'''+**)*381+/.,++)$%%#$%&$&'$(-4'0/0&%'(',,2.68<9899791/*,...-4+,-.4548(.(+%.&'*+'%''+(0'17.'00,.-()&((//*&')%.,''*((*)-+/*5;74-&(%'((-1-%'%&&'')*,5,,'&%*).-66+(3.((%*,++,/3//6201+%'%#%%%&),(./)')(,'
@34483720-b1c1-49e8-adc6-ddbc79761355 ch=263 read=74647 start_time=2019-12-13T09:54:38Z barcode=BC01 runid=2c9cf7bc05858273f10e7d7ec552fc0bd742dc3e
CTCTACGGGAGGCAGCAGTGGGGAATATTGCACAATGGGCGCAAGCCTGATGCAACCATGCCGCGTGTATGAAGAAGACCTTCGGGTTGTAAAATTACTTTCAGCGGGGAGGAAGGGAGTAAAGTTAATACCTTTGCTCGGTAGCCGTTACCCGCAGAAGAAACACCGGCTAACTCGTGCCAGCAGCCGCGGTAATACGGAGGTGCAAGCGTTAATCGGAATTACTGGGCGTAAAGCGCACGCAGGCGTTTGTTAAGTCAGATGTGAAATCCCCGGGCTCAACGGGAACTGCATCTGATACTGGCAAGCTTGAATCTCGTAGAGGGGTAGAATTCAGGTGCAGCGGTGAAATGCGTAGAGATCTGGAGGAATACCGGTGGCGAAGGCAGCCCCTGGACGAAGACTGACGCTCAGGTGCGAAAGCGTGGGGAGCAAACGGGATTAGATACCTGGTAGTCCACGCCGTAAACGATGTCGACTTTGAGGTTGTGCCTTGAGGCGTGGCTTCCGGAATAACGCGTTAAGTCGACCGCGGGAAATTACGGCCGCAAGGTTAAAACTCAAATGAATTGACGGGGACCCGCACAAGCGGTGGAGCGTAATGGTTTAATTCGGTACAGCGCGAAGAACCTTACCTGGTCTTGACATCCACGGAAGTTTTCAGAGATGAGAATGTGCCTTCGGGAACCGTAGAGACAGGTGCTGCATGGCTGTCGTCAGCTCGTGTTGTGAAATGTTGGGTTAAGTCCCGCAGCAGGCGCAACCCTTATCCTTTGTTGCCAGCGGTCGGCCGGGAACTCAAAGGAGACTGCCAGTGATAAACTGGAGAAGGTAGAGGATGACGTCAAGTCATCATAGCGCAATGGGCTACGATGCTACAATGGCGCCACAAGAGCTTAACCTCGCGAGCGGACCTCATAAAGTGCGTCGTAGTCGGATTGGAGTCTGCAACTCGACTCCGGCGAAGTCGGAATCGCTAATCTGTATTAATATGTCAATATAGTGGATCAGAATGCCAGTGGATACGTTCGGGCCTTGTACACACCGCCCGTCACACCATGGGAGTGGGTTGCAAAAGTAGGTAAGCTTAACCTTAGCTTCGGGGGAGGGGCGCTTACCACTTTGTGATTCATGACTGGGTGAAGTCGTAACAAGGTAACCGG
+
,*/&')*30+/82'321/2.292*5./05**'**1,1960+/090464++,**-,/53989:6778110/')*'*+()-.249)502:1.6<9*,+)(.3-**,*+57)'0*-+,30(++.73--1.2./35097,,01)-+%*.+(-.-34*)*,+3-%+)&%&.+)),*,0-/1(,'+)+**)(/-&&)%(++*)1()&*'().42246,;,;,4,10.0//0192.0123:/,-.0%-'+--00-'3-&*0/2.6:33620101:60402+*/2031.&*&3,.-,///0023/./)/;9;760'(,((&%(*2256/.&,)1+,--)1+2.,10*('%'*720,,/*)*///,''&)015;102,*1.0/8/3-7..*/,*,1,)263(+/747.0--.0110/1225&0((&%%-20,,--4452&,/16653<;07/.,64/47314655890),+-347:;,7001117721+-&+$(',*',(+,+')*566200.-1//0,.,'()3.75,3.704744.0-(')0*+*(),+-109+,.35+61;4<:42354;/--/415358/791&+11,,.20/,3,571.'&*(,)3,.68<;3:8:/+%*).-+/0++2,*/.'%&&(.74530*)&'&*,12*&(/3,4,.67+5.--,-34,+-1-2969;:29+3/585757(((*)3.12467500021:8899:79:2123376508--,1940227*)..,0.-.-9.+,.-5-+01./*,-9526435/+10+/0/5;4456:37+2/4+7/./.9173,,-%&'0067/)/0-233:7456/+(((,&)%&%-0/4862011-6.55486+,*+,(*%***0/0''(&&..243031/-2/&'%(+.0(''&)(1+-/.315-()**/45732+)2;2-0001238:7866,,$)++-),-2237-,/0/436.9*)&%'*(()0*4.302-.&%'&&'%%$&%%')'*(*'$$&$&%)*.8737,,-5(%(%#'4/.41696405'+48525000322/4433;;-/4110195664&('**151:030,,(&,+.2/-('(.-2,+('&$$&(/-(381.,.264,..3/(44--2:5-/..492+-&%%))/&,*(-+*+14555-1)5(,1022.
@254c5640-d4af-4c64-a07c-4cadcc546d89 ch=132 read=81051 start_time=2019-12-13T09:54:38Z barcode=BC01 runid=2c9cf7bc05858273f10e7d7ec552fc0bd742dc3e
CTCCTCGGGAGGCAGCAGTAGGGAATTTTCGGCAATGGGGAAACCCTGACCGAGAGCAACGCCGCGTGAAGGAAGAAGGTTTTTCGGATTGTAAACTTCTGGTGCCTAAAGGAACAGCGGCTACAGAAATGGTAAAGCCGGTGACGTGCTATTAAGAAACCACGGTAACGTTTTGGCAGGCGCGGTATGCTACGTAGGTGGCAGAAAAGCGTTATCCGGAATTATTGGGCGTAAAGGAGGCAGGCGGCAAGGGTCTGTGGTGAAAGCTGAAGCGGCTGGTAACCATAAAGAAACCAGGCTGGTGGGAGAGGTCGGTAATTTATGTGTAGCGGTGAATGCGTATTAGATATATGGAGAACGGGTAAAGAGCGACGGTCGTACCGGCGGGCGCTCGTCCGAAAGCGTGGGAGCAAATAGGTTAATTTTGTGGTCACGCCATGAAGCGATGTACTAAGTGTTTGGATGTCAAAGTTCCAGTGCTGCAGTTAACGCAATAAGTACTCCGCCTGAGTAGTACGTTCGCAAGGAGAAATGAAACTCAAAGGATTGACGGGGGGCCCGCACAAGCGGTGGAGCGTAATGGTTTAATTCAGAGCAACGCGAAGAAGAACCTTACCGAATGTTGACATACTCATAAAGGCTCAGAGATGGAAAAGCTATAGCAGGGTACAGGTGGTGCATGGTTGTCGTCAGCTCGTGTCGTGAGATGTTGGGTTAAGTCCGCAACGAGAAGCGCAGCCCTTATGGTGGTACCAATTTAAGTTGGGGACTCTGGCAAGGACTGCCAGTGACAGCTGGAGGAAGGCGGGGATGACGTCAAATCATCATGCCCCTTATGACCTGGAGCTACACGTGCTACAATGGATGGTGCAGGGGAAGCGAAGCGCGGGTGACATTGCAAAATTCATTCTGGTTTCAGTTGTAGTCTGCAACTCGACTACATGAAGTTGGAATCGCTGGTAATCGCGAATCAGCATGTCGCGGTGAATACGTTCTCGGGCCTTGTACACACCGCCCGTCACACCACGAGTTGATAACGAAGCCGGTGGCCTAACCGCAAGGAAGGAGCTGTCAAAATTTAGGTTGAGCAGATTGGGGGTGAAGTCGTAACAAGGTAACCGGAAGATAGAGCGTGACGGTAGGTTAACACAAAAGGAACACCGACAACTTTCTTCAGCACCAGCAATACGTAACTGG
+
..3015,:1-4//201,-.,-*(##'&&&%'%')0,,13+)1,4;2.--300*)')+879899861),.()//,')))209:;226;..3,/397+*)'#'$"$(%$.8,((())*,,+50113-)+13+141**((+*)(&)(,'($&'%'.-,%+.).0')*'%$#%%%%$#'*/()*1+.&(()(+,-&.-,0)1*/()**/0-,+00283410+1**---3299892,.'%)-&,)*'(+-)%%-**46../10.**)--*'($'%,)*&'&&'+%*&,4)',*-&%)1)/%'&$$$(&+-,%(&+*'&(&$%%(1+*))*&&%(%)'$%%$)(+(.(*,++9833-043,*(),',(&&'&&$+,398*(*'$#$'&+()&-'))'((,.1-'**(%%'%*1/&*.9;;720*))$$&&%%$$&%(($'&&%&%&..(,+$'&)%),//%)&)*+.31866757)+(-(+(+,87989668:7:94/60/2/*/+,/5:.1:;.)()%,5+.-7..-.1/)))&),0).*91-83/3*)')+7/786/198-67*)325560318679/00)-(')136<;3:7:6)%*$'$%''**2/&'.+-21),)(39('//'-.+-077,767437:3*4/22*++--:1**+-*)+.*-,&$#/21+*()*---664767&/84,//,..+,11124423.20438945;09011/2*-0.+/1720)''&)/0-/%40))()*'*-,-+*/*+''+,-*),+.5:01654.*/./))+//325-16654*&(('30/4.-/,22(575146677437;711101+/+.62*,4//-029052&*+4--(*),.65357;:;<9:723/1)1*,*).+-&',&)*)+))%(&'%&&%)'*,&&()%$&$%'.+3*.'0+2(,*05-)'*(++./((*4/.,-,13.2162797824301/2-/2')()6490123498846(+*-/:85444:425+761/.0*-.0/.,/50191026-.,.4.1.01.0,+*'%&%%'%+13664:6722775(0(2)0+/)+%&&(')(+-(('20(*,+/,&'&',)//077/),*/+++51547472)1+6::96423-0/-,'(*)$&%*&+-**)(2/20111/2+&'(')/.-)'+(.)28/,1:311.-.:/131611330-$($#$
@08c4ef1d-2496-4083-80b3-447b67467862 ch=115 read=140042 start_time=2019-12-13T09:54:32Z barcode=BC01 runid=2c9cf7bc05858273f10e7d7ec552fc0bd742dc3e
TCGGTATGCGCTACGTTCAGTTACGTATTGCTGAATTGCTGAAGAGTTATCGGTGTCTTTGTGTTGCTTGCCTGTCGCTCTATCTTCCCGGTACCTTGTGCGACTTCACCCCAATCCATCAATCCCACCTTAGACAGGCTCCTTTATTGCGGTTGGGCCACCGGCTTCGGGTGTTATCCAGCTCTCGTGGTGTGACGGGCGGGTGTGTACAAGGCCCGGAACGTATTCACCGCGACATGCTGATTCCGCGATTACTAGCCCGATTCCAGCTTCGTATAGTCGGAGTTGCAGACTACAATCCAGACTGAGAATGGTTTTATGGGTTTTGCTTCACCTCGAAAGCTAGCTTCCCTCTGCACCATCCATTTATGGCACGTGTGTAGCCCAGGTCATAAAGAGGGCATGATGATTTGACATCATCCGCCTTCCTCAGCTTATCACTGTAAAGTCTCGCTCGATCCCCAACCAATGATGGTAACTAACGATAAGAGTTGCGCTCGTTGCGGGACAGCAGCATCTCACGACACGGGCCTGGCAGCAGCCAGCTAACACCACCTGTATCTCATGGCTATCTCTCCATCTCTGGGCCTTCATAGGTATGTCAGATAGTAAGGTTCTTCCCGCGTTGCTTCAAATTCGATACGCTATCCACCCGCTTGTGCGGGCCAAATCGAATTCCTTTGGAGTTTCATTTCTTGCGGGCAATACTACTCAGGCGGAATTACTTGGCCGTTAACTGCAGCTGAACTGACATCAACGCCAAAGTACTCATCGTTTTGCAGCGTGGACTGCTAGGAGTATCTAATCCTGGCGCTCCCCACTCCGGGACTGAAGCGTCAGTTGCAGGCCAGATCATCGCCTTCGCCACTTTCGTGTTCCTCTCCATATATCTACGCATTTCACCGCTGCATGATTCGATCCTCTCCTGCCTCTGGCTGCCTGGTTTCACCATGAAACTTACTGAAGTTAAACAGGCTTTCACCACCAGACCCTTGCTGCCGCCTGCTTCCTCTTTACGCCCAATAATTCCGGATAAGCGCTTGCCACCTGCGTATTACCGCGGCTGCTGGCGTAGTTAGCCCGTGACGCCAATAAAGTGCAAATCATCGGCTACCATTTCCTGTGACCGCCGTTCTTCCTTTATAGCAGGAAGTTTACCAGTCGAAGGCCTTCTTCTTGCGCGGCGTTGCTCGGTCAGGTTTCCCCATTGCGAAAATTCCCCTACTGCTGCCTCCCGTAGAACCC
+
$',++*-*(%%($'(05,$(,*'*,4*/5),)*+/00/483))&%%-*&(,).*-34284./(0'$%('(-61*31,,/173657262'-'&&,+2/),'()%,/621001-,/41,*,/48.26**.)0*&'(&%&&'*6('0&%)*),-,(4$-538-.5+5.063/8,,&+)++-'*$))*&(+2/::22223/5/+-1*)',(%$%%'*-./*..+*+%)&*/..15/0211157888.4.0+),,),5/--'&'*)*)210,)&*,-.&()-&&)+$*&)0/-/1634210.6-.+((422/-.-42129;;.42-6.-89+%'*)+$+/-/(%'*&'&$&+19/81,-2),&)'++/*')/+(*)-*')'(%+$'')+5.+(3,***+6))&.-2,****+0&/9,+.0),.-)+4&+.45/(+/*,(*)),5&+'&#*1-./3,,$$&$%(,.87),(&#1*,,120/-.52118//*)+(('*+0()(**.137+)',(''*&,(%(+31/.*,.0301,'11((0(-&&'*$'*''(,%$$#%--/73.,+--2602034567411/4:0252*)..)('&'&&'&'%)*)(,*&%&&''))(+.1;75.1+,(/+--&+.7+((,/-*'%&%'$%'((2)'.-+(***&-)+'0*'(')*))%)*,0.3*560+*+2;:7276*&%$&(&,&*,',&-+)-..1+4.++0*1,/-1+0-/0*,/./,.0,+*+&*&''%()///3*(-&'$&'&&((+..277,99:++*'*))+,8451(00+/,'&*+04,.9565,2*)$))21.)$&'--+78333+)+$$,/20125102/,/.--22/%-.).(-,,()*&'&(%&&'%(.-,'(*0302344785'.,.*/8-+(/*'(+$('(+'(3,,.33621,/50/1(*+&+)-.16;78-::,*$%&'(())&&'(),/1'('/+5.)*'-../42-().&)''-98</3.,-5156(,2*(&+&1*,+/4,)1139,2+'()&)022,,*'$%&'+..*0,$(+-+3124/:./9*)*,+2./,.*+*,-/02--.0,--.&($'%+(13/*%)#,$&'(*%')+332%11,2;/3*&&((%.4.2525:2.4-+-,+*/.&.,())((/2)%%#$$01&''%'.--/()*%(&#%&'*-+.21..14)400)-.-4/0495029-.)(''++4-,2*&$+(''(&).)-*&$-')*+5)(
