# Supplementary material for: De novo species identification using 16S rRNA gene nanopore sequencing
Source: PeerJ. 2020 Oct 21;8:e10029. doi: 10.7717/peerj.10029 (PMC7585375; doi:10.7717/peerj.10029)
Supplement: Supplemental Information 3 [file peerj-08-10029-s003.zip › pass_fastq_runid_2c9cf7bc05858273f10e7d7ec552fc0bd742dc3e_556.fastq]

@209e528f-4f62-46c8-b516-4e1841d26be9 ch=475 read=79248 start_time=2019-12-13T09:54:21Z barcode=BC01 runid=2c9cf7bc05858273f10e7d7ec552fc0bd742dc3e
CCGGTTACCTTGTTACGACTTCACCCCAGTCATAGTCACAAAGTGGTAAAGCGCCCTCCCGAAGGGAGTTAAGCTACTTCTTTGCAACCCTCCATGGTGTGACGGGCGGTGCGTACAAGGCCGGGAACATATTCACCGTGGCATTCTGATCCACGATTACTATGATTCGACTTCATGGAGTCGAGTTGCAGACTCAATCGGACTACGACGCTGCTATGAGTCCGCTTGCTCATAGTCGCTTCTCTTTGGCATGCGCCATTTATGGCACGTGTGTAGCCCTGGTCGTATAAGGGCCATGATGACTTGACGTCATCCCACCCTTCCTCAGTTTATCACTGGCAGTCTCCTTTGAGTTCCCGGCCGGACCGCTGGCAACAAAGGATAAAGTTGCGCTTTCGTTGCGGGACTTAACCCAACATTTCACAACACGGGAAGCTGACGGCAGCCGTACATACCTGTCTCACGGTTCCCGAAGGCACATTCTCTCATCTCACAAACTTCCGTGGATGTCAAGAGACCAGGTGGAGTTCTTCGCGTTGCATCGAATTAAACCACATGCTCCACCAGCATTGCGGGCCCCGTCAATTCATTTGGCCCGAGGTTTTAACCTTGCGGCCGTACTCCCCAGGTCGACTTAACGCGATGGCTCCGGAAGCCACGCCTCAAGGGGCACAACCTCCAGAGTCGACTCGTTTACGGCGTGGACTACCAGGGTATCTAATCCTGTTTGCTCCCCGCTTTCGCGCAGGCGTCAGTCTTCGTCCAGGGGGCCGCCTTCGCCACCGGTATTCCTCGAATCTCTACGCATTTCCACCGCTACGCAAATTTACCCCTCTACGAGAGACTCAAGCTTGCCGAGTATCAGATGCGGTTCCAGGTTGGGCCCGAGTTTTATCTGACTTAACAAACCGCCTGCGTTGCGCTTTACGCCCAGTAATTCCGATTAACGCTTGCACCCTCCGTATTACCGCGGCTGCTGTGAGGTTAGCCGGTGCTTCTTCTGCGGGTAACGTCAATGAGCAAGGTATTAACTGCTCCCCTTCCTCCCCGCTGAAGTGCTTTTAGCCGAGGCCTTCTTCATACGCGGCATGGCTGCATCAGGCTTTGCGCCCATTATTACTAATATTCCCCCTGCGCTGCCTCCGTAGG
+
/*()+4(*-1--06/++'-08234,,($#//%-(&++)+/40,-.2+01)%(*-0,),'%&'&&+(&&1,5.$(%&)-6.33/&)(&+,))11')-3660134,13.)6145&0&&+-,/42()(*(',-+6/.-272:171136:++-40)(*+009--*)&(+/4--,/688997-))++&%-.3..)-*-5202122:498677,++*#%(5-0.,,,3-%&.($%&)#%&),,+0151635;0-'%)+,089;427($&''+*1/05750//.4-+.8-,'()(,4(2687)*,,,,)&'))+46784.50.'-1)-52846*/.;()+7*00000/06653--51./478.($&&-+3558500.3.+,(.15-(,%'('$('*//.+-,**./1../872.-,1+0,))&*,07,0,*/')%**(+%''(++)-..///39*+))$$'.-765460-./781/)'%'%)0-)*%)%%(,,/2731-&'),)'/.10126:53)/-.,')+,39++./,.),5857;400.0.)*+.2'-*/,/;00/*--002.-'&.+&*+).-+1+860:2+&/1595:1/19(,'-1-'$)(194*2.,-0-++4+,,02././25)&,)+,52/3.1'''')).%()++///),)++&($*,,/+,(598/,//7/7/0+)%'&)0./**---4,''')**0,+)*,55:-5714230-0,-151138,*,+740(')/583%'#%$&+//88/1213<8627($,245+61*-6/;:793/:164327/3../((-.1332*/,//1864(&0,*.)++%''''))&&*/),////2&$'$*(134.*%()-,14+%'*02:6334/-&*207''.518.,0,3(*'')+(%+,2122..+2./2..,1+38100(1(&('(,02)1005/(&'(*0933-+0,1-9708/-,)-2++.524052.02.//:3434(($&%,(5+*)5,-.-+-072290.,008733:5,11/622.(10*+,+.+.+&''#'+811,,24,+./-+,-1+)*(((+-*($&$/(%')+467;43;1/1./+//5-()&'(*66578308+-3.%,,26)$((%+'#%%+)*,+,046,*((((&&')--37),00,
@ed6365bb-2395-412a-a3ed-21d96bd44347 ch=156 read=85694 start_time=2019-12-13T09:54:20Z barcode=BC01 runid=2c9cf7bc05858273f10e7d7ec552fc0bd742dc3e
CTCCTACGAGGCAGCGGTAAGAATTTTCGGCAATGGGAAACCCTGACCGAGCAACGCCGCGTGAAGGAAGAAGGTTTTCGGATTGTAAACTTCTGTTATAAAGGAAGGAACGGCGGCTACAGGAAATGGTAGCCCGGTGACGGTACTTATTAAGCCACGGCTAACTACGTGCCAGCAGCCGCGGTAATACGTGATGGCAAGCGTTATCGGAATTATTGGGCGTAAAAGAGGGCAGGCGGCAGCAAGGGTCTGTGGTGAAAGCCTGAAGCTTAACTTCAGTAAACCATAGAAACCAGGCAGCTAGAGTGCAGGGGAGAGGATCGTGGAATTCCATGTAGCGGTGAAATGCGTATATGGAGAACACCAGTGGCGAAAGGCGACGATCTGGCCTGCAACTGACGCTCAGTCGAAAGCGTAGAGGGAGGCAAATAGGATTAGATACCCTAGTAGTCCACGCCGTAAACGATGAGTACTAAGTGTTGTTGGATGTCAGTTCAGTGCTGCAGTTAACGCAATAATTACTCCGCCTGAGTAGACTACGTTCGCAAGAATGAAACTCAAAGGAATTGACGGGGGGGGGCCCGCACACAGGCGGTGGAGCATGTGGTTAATTCGAAGCAACGCGAAGAACCTTACCAGATGTGACATACTCATAAAGGCTCAGAGATGGAGAGATAGCTATATGAGATACAGGTGGTGCATGGTTGTCGTCAGCTCGTGTCGTGAGATGTTGGGTTAAGTCCGCAACGAGCGCAACCGCAGTTACCATCATTAAGTTGGGGACTCTAGCGCGAGACTGCCAGTGACAAGCTGGAGGAAGGCGGGGATGACGTCAAATCATCATGCCCCTTATGACCTGGGCTACACACGTGCTACAATGGATGGGTGCAGAGGAAGCGAGAAGCCGCGAGGTAACAAACCCATAAAACCATTCTCAGTTCGGATTGTAGTCTGCAACTCGACTACATGAGGGTTGGAATCGCTGGTAATCGCGAATCAGCATGTCGCGGTGAATACATTCTCGGGCCTTGTACACCGCCCGTCACACCACGAGTTGATAACACCCGAAGCCGGTGGCTAACCGCAGGAAGGAGCTGTCTAAGGTGGGATTGATGATTGGGGTGAAGTCTGCAAGGTAACCGG
+
+000/23-'2-+**))5436)(-+59:.7;604/,1.(-*06-,,57:334346651;-0/9537/105)*-+4.<:06+/+3-11.7),///1/020.3:.'*(*+'1+,'3119576:+32,64-7966465(.'/.441.+'(*&(*2-*'),.,././384425576:<868111004.52.8///3/-).1915:1383:303*/.-2-,0/28942/3;,,((-/0.35:655-+,*+(07:63/...40127312943.0'&''&#',61+-.7:053.1-+1712:/98-,('(+'*,-..,(-)+%*(/8434152.-.04++%)'(,.+,++**07))*))-/-0./--+*-11934306+*+1.,167:93331-*4+:-8999/////7868.345&)*,'),1+($)4..+/08::43)+'-,,)0/47<+)+./,0035.1139545892/-.+)...025422.//),,1.12/.3%+&8,36866466474:3922.4/.1&-'')046.1760($$%%%&&*+-.9704/.,198/2:/-488;0,.*/030.-*-/431-5-68**,+-)**&',09895,/0,,+*,*..,-22/)3+'*9995+',,)05./-.+-6'/$0&1)+-22-...)+.84-4244***+-2762-)(1.10.00338983665607117:9::88-+0**,7510-./7867767687713989<88/6//.1/23+.187*))*%*)&)&%&$&,-/3;8:5/341***..8:04432%$''())')/23678.0000552./152-.(*+(5-)45.().67999:;3013::99,096++1101.23.4;872//-*''&(,,--+/-,47-,)-(*,-3+*,('(',()%*'(.71.-&)(&&&*/98180)(-58-795071/,'-.42&1$7')+:9:766601011933.+*+,*,,5*/8192:8,))($((,0+-/442;35--./04698;4:6401)'(%,4/-6(798509010747677<:67634243)+)**),++-64.*0,++-2/.,+/,-0,')8986973808+1)++.57644.4/3490/8,+,..(4-.74+,+0,++//*)+/*/14578)/
@c9022647-0c44-4e94-8596-79e16411e028 ch=132 read=81033 start_time=2019-12-13T09:54:19Z barcode=BC01 runid=2c9cf7bc05858273f10e7d7ec552fc0bd742dc3e
CTCCTACGGGAGGCAGCAGTGAAATTGCACAATGGGGAAACCTTGATGCAGCAACGCCGCGTGATGATGAAGGTTTTCCGGATCGTAAAGCTCTGTCTTTAGGGAAGATAATGACGGTACGCCCAAGGAGGAAGCCACGGCTAACGATGCCAGCAGCCGCGGTAGCCACGTAGGTGGCGAGCGTTATCGGATTTACTGGGCGTAAAGGGAGCGTAGGCGGATGATTAAGTGGGATGTGAAATACCCGGGCTCAGCAGGTGCTGCATTCAAACTGGTTATCTAGAGTGGGGAGGGAGAGTGGAATTCCTAGTGTGGCGGTGAAATGCGTACTTGAGAGATTAGGAAGAACACCGGTGGCGAAGGCGACTCTCTGGACTGTAACTGACGCTGAGAATCAGCGATGAGGAGCGAACAGGATTAGATACCCTGGTAGTCCACGCCGTAAACGTGGAGAGAATGCAGGTGTGGGGGTTTCCAGCACCTCCCGTGCCGCCGCTAACGCGTCGTATTCCGCCGCAGGAGTACGGTCGCAAAGTTAAAACTCAAAGGTATTGGGGGCCCGCACAAGCGGTGGAGCATGTGGTTTAATTCGAAACAGCGCGAAAAGAACCTTACCAGGTCTTGACATACTCATAAAAGTCCAGAGATGGAGAGATAGCTATATGAGATACAGGTGGTGCATGGTTGTCGTCAACTCGTGTCGTGAGATGTTGTGGATGCCCTTATCGTTAGTTACCATCATTAAGTTGGGGACTCTGTAGAGACTGCCAGTGACAAGCTGGAGGAAGGCGGGGATGACGTCAAATCATCATGCCCCTTATGACCTGGAATTTCCGTGCTACAATGGATGGTGCAGAGGAAGCGAAGCCGCGAGGTAAACAAAACCCATAAAACCATTCTCAGTTCCGGATTGTGAACCGCTCGACTTCATGAAGTTGGAATCGCTAGTATCGCGAATCAGCATGGTGAATACGTTCTCGGGCCTTGTACACCGCCCGTCACACACGAGAGTGATAACACCCAGAAGCCGGTGGCCCTGGCGCAGGAAGAGGAGCTGTCTAAGGTGGGATTGATGATTGGGGTGAAGTGCTTAACAAGGTAACCGGAAGATGGGAAGGCGACAGGCAAGTGGGATTAACACAAAGACACCGACAACTCTTCAACTTTCATGCAATAACGTG
+
+*,'%''*1(%+,,%22416,''')+),..2<97:7).5(($&')*-+*)%,-7889:8/2('%)'*++)(*-040*.+313883847/++,./4604;9*43((&',0/71114-+)'('*)'.2*2()'((%(&&(/1331++'%(+0,*++225722,),,%'&%'./134138,&&,,3:70,1(+(16-,438:78;19:/+3.&,246,29413--.+3-5-)1*0162*((*11.,93*'*,(+,*$*%445344&2-/5,*683467391101.*')()-+(%(,+)*'&+)(.)3+3.)(---*(2.../0,32+*0//*'%$$&&(+'/*,01-++-0-./7(10291()+))76/-,,-/0494621220000/1-.0/+(%'*%%*))&+)&,-%(+1(&))49*1+&&1.'/3/),756726/&)*+30467140220-+)',/0).*./1+,*156,0:'+'*'.-.2-44)*226-,5-*+)))'%%&&%''').)(+10$$%'&&%*+.01//+-47*&.0-52*.0537)/)+%('*/:91-.)')(..),13766/*-.0300183:74657.+(.()'(,*,2474*().,%&%&/2,0-0//4.(*$''22457580(%(2,)),-..99+++++45300120553-1--.-3326:96668296:555898.--./55345162325*'''$,%'$#$##&+)(,63573228238787.5.6--1-(6934463+*&%''+010.44.00//.673.../+/)+)+,+*4745:76856779712,,-/5+01-()1+/23751-+%')*'%&&*+3+)+-8/0:554%''(')),&+-+/)+.+.721/'-''&)**.9:0.4'((-7::3499;635+,-25(:)+8**,%&%&+*/12100/0'*-075/9/8/49./),,).05*,()'(323(-.1277854742422;2135984')(&$*,,3;587,..//1'*'('+&'((-./23.'.((&'+-'-586:837+&%%%(%(',+.**').*,,+--)&,/*027:622.+,.0308/783.0-.+*'%)'5,3-.25279797654065+51.2-/././(.-,,*(*&,1&)**-**+-40,%++.0,0-+('-)-60(&'$%%$('%+(%$'%&##%
@65cccbe9-3d3c-498f-a806-a90117d9ae59 ch=461 read=71232 start_time=2019-12-13T09:54:13Z barcode=BC01 runid=2c9cf7bc05858273f10e7d7ec552fc0bd742dc3e
CTCCTACAGGGAGGGCAGCAGTGGGGAATATTGCACAATGGGCGCAAAGCCTGATGCAACCATGCCGCGTGTATGAAGAAGGCCTTCCGGGTTGTAGTACTTTCAGCGGGGAGGAAGGAGTAAAGTTAATACCTTTGCTCATTGACGTTACCCGCAGAAGAAGCACCGGCTAACTCCGTGCCAGCAGCAGAGCAGCCACGGAGGGTGCAAGCGTTAATCGGAATTGCGGGCGTAAAGCGCACGCAGGCGGTTTGTTAAGTCAGATGTGAAATCGGGCTCAACCACCAGAACTGCATCTGATACTTAGCGAAGCTTGAGTCTCTCGTAGGGGTAAATTCAGGTAGCGGTGAAATGCGTAGAGATCTGGAGGAATACCGGTGGCGAAGGCGGCCCCTGGACGAACTGACGCTCAGGTGCGAAAGCGTGGGAACAAACGGATTAGATACCCTGGTAGTCCACGCCGTAAACGATGTCGACTTGGAGGTTGTGCCCGCTTGAGGCGTGGCTTCCGAGCTAACGCGTTAAGTCGACCGCCTGGGAAATACGGCCGCAAGAAACTCAAATGAATTGACGGGGGCCCGCACAGAGCGGTGGAGCATGTGGTTTAATTCGATGCAACGCAGGAACCTTACCTGAGTCTTGACATCACAGAAGTTTTCAGAGATGAGAATGTGCCTTCAGGAACCGTGAGACAGGTGCTGCATGGCTGTCGTCAGCTCGTGTTGTAAAAAATGTTGGGTTAAGTCCGCAACGAGCGCAACCCTTATCCTTTGTTGCCAGCGGTCCGGCCGGGAACTCAAAGGAGACTGCCAGTGATAAACTGGAGGAAGGTGGGGATGACGTCAAGTCATCATGGCCACCCGATGAAGGGCTACACACGTGCTACAATGGCGCTACAGAGAAGCGACCTCGCGAGAGCAAGCGGACGGCCTCGCAAAAGTGCGTCGTAGTCCGGATGGAGTCTGCAACTCGACTCCATGAAGTCGGAATCGCTAGTAATCGTGGATCAGAATGCCACGGTAGATACGTTCCCGGGCCTTGTACACACCGCCCGTCACACACCATGGGAGTGGTTGCAAAAGAAGTAGGTAGCAACCTTCGGGAGGGCGCTTACCACTTTGTGATTCATGACTGGGGTGAAGTCGTAACAAAAGGTAACTGG
+
,60+*//%+6.*+/(++..21-.),)'.+(4,,-00.50/:32120:*,0;988:893,3735+6+,.....11205(*1*2.9888&-8877/(*&+''+3+3%0./36-)+-*0*-())/;6./06.-+2-14/*'*.029636.8-*6821/,')/*+0++/7:/;/,/...31-3.191/+('')(((('%'&'+).(*,+6575613301/0+/+3+(.(&)(,*(',-5,+.-/.223-355385;*,1463057778:75(*4/+/+.649:6051*26320,*''(-.:../.(&%$((/-.-%%$#(%))(*,+,783-470,0+6,4.&))$),-298,*2*).176400./032;8133.40/18686/8.++).,43+031-,791/,-,*+-,....002;::8(''&(*,4,*)%&106'-/2*0.-,3334;+*2///5/6,$)*47889;0-,+,+543.+(*.1/2.5.+/,.6/&)3*,.3-//0/9-,1)&&')-.45.-,,/6561101116216/-(&)*,-.5377/+(-)$-5,222270-,(*+0201).31*'+,)*+,+'&)-2:3./&*(.,'),//59304/.-022322100*-'*(0*.*+04/+%&*--4000020')%)'))-;:7.-,+,.4/,++3,-521+1,,&/,.)177:9-224.278::;////,:00066522,126623.+2/012;7;-001;-9.7.:01291...5-,,./+0033:3091115286,.502;7185;77&0'0*071,1161.7*+,*,/1725**,+&(*-521110.4.182732::30588:9993+,.07:9,.()*(#&('&'$$(+*035)((&&'(,.27622,-+*+.&'')*,)+&),*+043/5736/*)&'&))(*2:**&(*516&%0/-)**/68:97946700/5.2+-(++,68-8---:85789568484216'8+9790/)*+,/4//098.-..32.3.005+..71&&31./227..**8:8.8---1////3961:+/2:3301-396961-(')(-'/+0/52,$*)(++42--()*+.+-77)52(+223/.,''+,(*07,,5457;8332/440053--,2-.-*)+/+48/(),),033,/
@d985ec79-2200-44eb-bf3e-2453a62f0099 ch=320 read=79449 start_time=2019-12-13T09:54:09Z barcode=BC01 runid=2c9cf7bc05858273f10e7d7ec552fc0bd742dc3e
CCAGTTGCTTATTTACGACTTCACCTCAGTCATGAATCACAAAGTGGTAGCGCCCTCCCGAAGGTAAAGCGCTTCTTTGGCCACTCCCATGGTGTGACGGGCAGTGTGTACAAGGCCGGAACGTATTCACCGTGGCATTCCTGATCCACGATTACTAGCGATTCCGACTTCATGGAGTCGAGTTGCGAACCTCAATCGGACTACGACACTTTATGAGGTCCGCTTGCTCTCGGTGCTTCTCTTTGTATGCCATTGTAGCACGTGTGTAGCCCTGATTTTGTGAGGCCATGATGATGACGTCATCCCCACCTTCCTCCAGTTTATCACTGGCAGTCTCGCTGAGTTCCCGGCGGACCGCTGGCAGCAAAGGATAGAGGTTGCGCTCGCTGCGGGACTTAACCCAACATTTCACAGCACGAGCTGACGACAGCCGTACACCTGTCTCACGGTTCCCGAAGGCGCATTCTCATCTCTGAAAACTTCCGTGGATGTCAAAGACCAGGTAAAAGGTTCTTCGCGTTGCATCCAGATTAAACCATGTCCACCGCGTACGGGCCAAATCGAATTCATTTGAGTTTTAACCTTGCGGCCGTACTCCCCAGGCGGTCGACTTAGCAGCGTTAGCTCCGGAAGCCACGCCTCCAAGGGCACAACCTCCAAGTCGACATCGTTTACAGCGTGGACTATGAATTATCTAATCCTGTTTGCTCCCCACGCTTTCCGCACCTGAGCGTCAGTCTTCGTCCAGGGGGCCGCCTTCATACCGGTATTCCTCCAGATCTCTACGCCACCGCTACGCCTGAATTCCACCCCCCTCTACGGGGATCAAACTTGCCGGTATCAGATGCAGTTCCCAGAGTTGAGCCAGGGATTTCACATCTGACAACAAACCGCCTGCGTGCGCTGCGCCCAGTAATTCCGATTAACGCTTGCCCTCCGTATTACCGCGGCTGCTGGCGCAGGTTAGCCAGTGCTTCTTCTGCGGAGTAACGTCAATGAGCAAGGTATTAACTGCTCCCTTCCTCCCGCTGAAGTGCTTTACAACCCGAAGGCCTTCTTCATACGCGGCATGGCTGCATCAGGCTTGCGCCCATTGTTAATATTCCCCTGCTGCCTCCCGTGG
+
/4**+($(4**171*,/268;654957457846-5-,,%(((+&)*,-'%%&(3)**30('(&%(%)''*(,1/*2/)%%&*'),08-1438544657),')%*-0-%$%(,5,814)4,633:;:<968;/,4,,,6.3,),98:1..-05743443575:<061255653368.///,*-+,&*''0/0//.:.7,97:00/+*'#**/;01/*3')()&)0))*,+'')*&&),608197,,,'&)+/71:.,+-.&-0/.0---*.,'#(&((&&''&%-/-6,0/--,+*,22/34667),*(./3490,/*+/0<856729232/.15-)-,/06779917+(,+-9473114.6..'346(14/0+'&-42:4859:9564547;83,++.(-*'*'1+2:-+*,+%.*-./6777+2-',*+5-%5)-,.3/9753213/88436,*-)0,53646:-*+,16982.-482,222911,.,),.1.4,+,,+(,5,-6+(--3<966515570,(*-0'().111;99;50+'*''6,+,,-&0+/*$%&(4)+(/'+<609;;01/9;<,58202/..)213/611-599,/.14%+,312*1*,%-&&**3.,,0-5+'+**)/0-113;47)30*5.-$%)&,))-)1))+,3/.,-.02<9./(010249543*'%&,///00004/36()39-)+,4;9+'/+*07/*2,-'15--*)1.00+,-/186331'(/466/67/1;455('&+1*2..0;6410.*+123555+2)+-,25,/5,/'++'&&)9+.,'*-778+)*'$().0)$)*64(*-+*/5$'1'+0/01712(00702.+*,-12-(*,.*244+-:1,(()111////5008937,054576811'')%(+/3-*,-259<.0.*3+5.31..&&),045516050+,3-11-,,,-9/,($+%)*--*+-8%33124;4:<9:8827&),579520,0-0)+),+*,,-.30-)2&+--:3,5840962*87.7.(+((+/,++3,20+()0+20../*,,*)**,))&*)%%')')+-/12+3123834-51*$('$'%(4--..082--,*%$)()2.%(&(.
@6da5fbce-d249-4bb8-848a-b225824fdcc1 ch=339 read=93247 start_time=2019-12-13T09:54:08Z barcode=BC01 runid=2c9cf7bc05858273f10e7d7ec552fc0bd742dc3e
TTAGGTACTTCGTTCCGTTTACGTATTGCTGGTTTTGAAGAAAGTTGTCAGTGTCTTTGTGTGCTGCAACGAGAGACGGTAATGGCCCAGCCTCCTACGGGAGGCAGCGGTGAGTGCTACACAATGGGCGCAAACTGATGCATAACCATGCCGCGTGTGTATGGCCTTCGGGTTGTAAAGTACTTTCAGCGGGAGAAGGGAGTAAAGTTAATACCTTTGCTCATTGGCGTTACCCGCAGAAGAAGCACCAACTCCGTGCCAGCAGCGCGGTAATACGGAGAAGTGCAAGCGTTAATCGGAATTGCACTGGGCGTAAAGCGCACGCAGGCGGTTTGTTAAGTCAGATGTGGCAAATCCCCAGCCAGCCTGGGAACTATGTCTGATGCAGCGAAAGCGGAGTCTCGTAGGGGTGGGCTGGTGTAGCGGTGAAGTGCGTAGAGATCTGGAGGAATACCGGTGGCGGCGGCCCCTGGACGGTACGCGTGGGGAGCAAACAGGATTAGATGCCTGGTAGTCCACGCCGTAAACGATGTCGACTTGGAGGTTGTGCCCTTGAGGCGTGGCTTCCGGAGCTAACGCGCGTTAAGTCGACCGTCTGGGAAGTACGGCCGCAAGGTTAAAAAACTCAAATGAATTGACGGGGGCCGCACAAGCGGTGGAGCATGGTTTAATTCGATACCTTGCGAAGACGCCTGGTCTTGACTGACATCCGGAAGTTTTAGAGATGAGAGAATGTGCCTTCGGGAACGTGAGACGGAGTGCTGCATGGCTGTCGTCAGCTCGTGTTGTGAAATGTTGGGTTAAGTCGCAACGAGCGCAACCGCTTATCCTTTGTTGCCGGTCCGGCCCGGGAACTCAAAGGGAGCTGCCAGTGATAAACTGGAGGAAGGTGGGGATGACGTCAAGTCATCATGGCCCTTACGACCAGGGCTACACGTGCGTAAGCGCATACAAAGAGAAGCGACACCTCGCGAGAGCAAGCGGACCTCATAAAGTGCGTCGTAGTCCGGATTGGAAGTGCAACTCGACTCCATGAAGTCGGAATCATGTCGTGGATCAGAATGCCACGTGAATACATTCCCGGGCCTTTAACACACCGCCGTCACACACCACCATGGGAGTGGGTTGCAAAAGAGTAGGTAGCTTAACCTTCGGGAGGGCGCACCGCTTTGTGATTCATGACTGGGTGAAGGTAACCGG
+
%*#&$&%./63/4:/,,&.+)+','(,)*&)&'',,--.)+/,+1---:+677862:*(&&$()+*)%%$$'%'(*/$'.05-2)3.(&&'&&+4*,125+%)(**.0(2**'%#$%&%(%&')('-3-267;.----+)('%%()..0&69221//2+2/+&)))-4//)5.;3404+),*,180++-,160(')(05,&('16,+:,.-.0511:4/0660904*1,-/*+40,0--2*(+'#%&*)'(./042400+,,+%++*/+3,7---9465*)&*,76.311.:+8*+,-.-)1)%*')-0899.,3.*''*-'-+0,-,++'26:06:73354-/250+.,+283,378&&&&&/-1,--+(-'(+')#&%((%**0,45(+*&$'('$%(,.3250/*3)$(,++(..-24001/43-1+,+0//)'%'&3044880.(-*(*3,,72.7,(*&).1:5-+/,*&%&%$&&&)+&'3.+-/6:2:&99,6,++/2/23(*50.*-'*+107;:;:9/+***(1152-0,1,(((2-+-36:,-.--0:17733(%&+)13+,.04:41/,*+.-4,224899/-,,*+/)*'')./,.56/117+132.3:76,,--05831/.1+,-.,,49226'*'),66636006/0--2104;9/4/8,+**%.*++,+(+)(%&$'').8530-)$'(+,47),(')'+'(01*&*)*213/*+.+9---2387883::/,,&+)+,11%0%&)9997656/:/0097276157879:71<./0593./2:485070)*),&)+1600578910.-#%(*//1%$)*-,3'-*(,1120..,(%+,+1.1427+*.*&'*87:;00/..157+1021+(*+*)++2::/031++*'*4.04688788.717*&*+,015<8985.(('&')'&&$(&((*,-013-31(')''()+2./%'/2340/,+*,-//(,-,*/+,5-.1:51210//07800//).,.5/53+)'&%((00104,2/04((+--))++,1202/3/456::;9655459)(-'&)+').96)2'.)3)'1534*'.)%%%&'*/969;+-922..,.-*.,00)/,()*386/9-/.70+%%&()60-)&&%$+&+-+-1.9,+,.*,()&*)%,//2/244473)),,02171..&&)&'*/0140
@4049f57d-5811-4940-a13c-38541e252b18 ch=495 read=123782 start_time=2019-12-13T09:54:04Z barcode=BC01 runid=2c9cf7bc05858273f10e7d7ec552fc0bd742dc3e
TTGTTGTGCTACGTTCAGTTGCGTATTGCTGGTGCTGAAGAAGTTGATTAATGTGTTAACCACTTGCCTGTCGCTCTATCTTCCAGTTACCTTGTTACGACTTCACCCCAGTCACGAACCCGCCGTGGTAGCGCCCTCCTTGCAGTTAGGCTACCTACTTCTGGCGAGACCCGCTCCATGGTGTGACGGGCGGTGTGTACAAGACCCGGGAACGTATTCACCGCGGCATGCTGATCCGCGATTAGCGATTCCGACTTCGGCGCAGTCGGTTGCAGACTGCGATCCGGACTACGACTGGTTTTATGGGATTAAGCTCCCCATAGCGGTTGGCAACCCTCTTTGTACCAGCCATTGTGACGTGGTAGCGAAATACAAGGGCCAGGGACTTGACGTCATCCCCACCTTCCTCCGGTTTGTCACCGGCAGTCTCGATTAGAGTGCTCCAGCTGAATGCTGGCAATAATGACAAAGGGTTGCCTTTCGTTGCCGGGACTTAACTATCTCACGACACGAGCTGACGACAGCCATGCAGCACTTACTGTGTGCGGGTTCTCTTTCGACACGAATCATCTCTGGAAACTTCCTGCCATGTCAAAGGTGGGTAAGGTTTCGCGTTGCATCAGATTAAACCACATCATCCACCGCTTGTGCGGGTCCCAAATCAATTCCTTTGAGTTTCAACCTTGCGGCCCGTACTCCCCGGTGATCCCAGCTTCACGCGTTAAGCTTCGTTACTGAAAACTAATTCCCAACAACCCGGCATCGTTTAGGGCGTGGACTACCAGGGGTATCTAATCCTGTTTGCTCCCCCACGCTTTCGTGCATGAGCGTCGGTACAGGTCAGGGTTACCTTCGCCATCAGTGTTCCTCCGCATATCACGCATTTCACTGCTACGCGGAATTCCATCACCCTCTACCGTACTCTAGCCATGCAGCCACAAATGCAGTTCCCAGGTTAGGCCGGGGATTTCACATCTGTCTTACATAACCGCCTGCGCACGCTTTACGCCCAATGAATTCCGATTAACGCTCGCACCTACGTATTACCGCGGCTGCTGGCGTGGTTAGCCGGTGCTTATTCTTACGGTACCGTCATGGGCAAAGGTATTAGCTTTACTCCTTCCTCCCGCTGAAAGTACTTTACCGAGGCCTTCTTCATACACGCGGCATGGCTGCATCAGGCTTGCGCCCATTGTGCAATATTCCCCTGCTGCCTCCCGTAGGAG
+
&/(37(*&&)#%'311&*,3*0,2.16355987770/-,()(&)''%+)&$%$&&,3-./2*-)3*-8489:364813643,0+)),6-182:,.2)))(,,.+*/53))*+*'+.-),-*'04620,,(-.151+(*++-,.%+*3,*20)$*&%&-*-))&''*(2/29,++(('%&0600*-.3,8:89;743/0-01***25*)65.700999<846:-03;44499--,,1**-0()&'%*,77;943.5372%$'&(*./.(,+.-.345/0+//022-111762844300.246++.-58/+3)+(+-/22+(()(*'.,,,,*+)4/,*-/.+'-)-6.,.7--:,-)()+-+.+%*('*)$"#&&'(,)*$%'8.774833489::/;47,+.//8161121119/1:223706+**+)&'%'-&+**+)*,-.')(-/7393/''&/*.)'$&')&(--('/00:12420416/5*/(6+(./,.-*)(&(+,2)+--05866646644.),*('+2*))'(**&$%&'..03()')03+5,+*24+00.1,3)(723/348724*(-+)9987678;57(6415'-*/,10/-,/-3<9-48523../31'&*+,2<98:000021563.15/32:06380751/1+*+)*,)6-71,/65/.24;;5655251/-(-73--;54-575)('('(*.3,*$)*.+)..4-012)+-37/.-6(-,&)+++0/*'0(-4/-0;9812&*&&%+,/382+02---.8:756-41+40.)0+*-(*83:9/17;7.12/7:9/*-+//:53.831.,(*'+17.'--.968:89+/2)',&,..53-.0/0:0348;38./00(*),0/-)+*4%1941+./,-1%//1..1+6,14/11'.*)(,--352723320&14:7:981)'&%'230/.20349-(&()+*.&'326'-03-/:90,0/241,,,/+)*((-60908<99961&/)())(&++00,-)*)-+0/02*,/3384-569.2'1500412109/0800/4012:09)*'('32/,,104;,*)0),18253(-(--&-(&)+-671--1-&)%(&+.*$'(*)*2082*537*24+*5400.,(,(*,/-$(&&'.//86:77;8563/+.)0(**37884//--.7$/('*3)/01<://6)-+/-711.1-,,(%'))(,-+-72+/+3,)+
@b24fa99d-c79d-410c-ae18-f5e972be67dc ch=457 read=42374 start_time=2019-12-13T09:54:02Z barcode=BC01 runid=2c9cf7bc05858273f10e7d7ec552fc0bd742dc3e
CGGTACCTTGTTGCGACTTCACCCAGTCATGAATCACCAAAGTAGGCGGCGCTCACCGAAGGTTAAGCTACCTGCTTCTTTGCAACCCACTCCATGGTGTGACGGGCGGTGTGTACAAGGCCAGGAACGTATTCACCATTCGATCACGATTACTAGCGATTCCGACTGTGAGTCGAGTTGCAGACTCAATCCGGACTACGACGCACTTTATGAGGTCCGCTTGCTCTCGCGGGTCGCTTCTCTTTGTGCGCCATTGTAGCGTGTTAGCCAGCCCTGGTCGTAGGGCGCGTTATTGACGTCATCCCCACCTTCCTCCATTTATCACTGGCAGTCTCCTTTAGGTTCCCGGCCGGACCGCTGGCAACAAGGATAGGGTTGCGCTCGTTGCGGGACCAGCAACATTTCACAACACGGGCGGCGGCAGCCGTAGCACCTGTCTCACGGTTCCCGAAGGCACATTCTCATCTCTGAAAACTTCCGTGGATGTCAGAGACCAGGTAAGGTTTTCGCGTTGCATCGGGTAAACCATGCTCCACCGTGCGGGCCCGATAAATTCATTTGAGAGTTTTAACCTTGCGGCCATTACTCTGGGCGGTCGACTTAACGCGTTAGCTCCGGAAGCCACGCCTCAAGGGCACAACCTCCAAGTCGACATCGTTTACGGCGTGGACTACCAGGGTGTATCTAATCCTGTTTGCTCCCCACGCTTTCGCCACAGGCGTCAGTCTTCATCCAGGGGCCGCCTTCGCCACCGGTATTCCTCGAATCTCTGCATTTCACCGCTACGCAGATTCACCCCCCTCTGAGAGACTCCAAACTTGCGCGGTATCAGATGCAGTTCAGGTTGAGCCAGGGATTTCACATCTGACAACAAACCGCCTGCGTGCGCCAGTAATTCCGATTAACGCTTGCACCCTCCGTATTACCGCGGCTGCTGGCGCGGGTTAGCCGGTGCTATTCTGCGGGTAACGTCGAGCAAGGTATTAACTTTACTCCTTCCTCCCCGCTGAAAGTGCTGGCCGAGGCCTTCTTCTTTTGCCCGGCATGGCTGCATCAGGCTTGCGCCCATTGTGCAATATTCCCCCACTGCTGCCTCCCCGTAGAAG
+
-)/-)-31600:'//-..:.-75(+00534,,1+*&*(//.+-*+'$('+$%*'#&(')0(,*+3*$%'(171/45;07<;.732+30)+-13-*/,+'(''*./6.57100+*)/+/)999+4-&&'(&&(0-$&%&*4*)*0.'(&(/)()))/0/128/.,))'&$'$%)*+)35745455636)1-.)-00532344.(-(*/7:2862.3////0.-*)*+43+(+.(*3/347142241'0+.146204.+)*,))+*&$%',-./;.+6835334(*+(&&&%,&+)*+///478044+(,/-;7411%%%(().../.-5-+,--)*1197'))6.05,+,+(42(2**+342.,)/13*5-77+5.-4./06574-:,-*970)$&#,,...29/,/1213/2)-543)15(.(&((&&%&)*104440..-/)159196*+5-5/+-./5/..*2//.00.99-*5,50367;:;8)('''++7826860*.(0493-....5///45(((.+64570,/7880.1,)()*,,&((%$$&&/018745;8//+%+/;;/1:6.9--,2184%,&&'*+'),282:./(((&&3,3+,+,,,+,/-50../*.2,.,288841+2*,&(),,5+8+1/--244657874:8*/,60008;566+5512*%(')+133486220,-1'#))/3/,),))*12)$&&#%'*37777.766674%1-.%065*1,).,/98,*)&(&**,(//)(+0$%.0,*'(*++.;;3161..3(,$)%().3--10511)'+%'')'+//07)2-*'&&&)-/'3245:036867-5423*1538.()5*#)+*&01,*)*+.1*)(%%(&((219034455&%$%#''()33-7661/.1403/.-0-,,*352//4*-/4;44:34173667-8((%,*32/5///8+851.4'02.199531..596:8+*('2-++/+,2..)/-+$0/25*8++(040-/23-3-&'%#%$%'.*&(,-/75;521,),.*%'&&+)+&'()*,-0,/5&*&%&)(,,144+/3*('),-+*22-3680&(&$%+%(..20.))),-())
@7997eb8c-9c16-4bce-b9e5-1ffb1efec561 ch=443 read=77301 start_time=2019-12-13T09:53:53Z barcode=BC01 runid=2c9cf7bc05858273f10e7d7ec552fc0bd742dc3e
CGTTACCGCTTATTTACGGCTACTTTGATCATGAATCACAAAAGTGGTAAGCGCCACTCCCGAAAGGTTAAGCTACTTCTTTTTTGCAACCACTTCCCATGGTGTGACGGGCGGTGTGTACAAGGCCCGGTGTATTCACCGTGGCATTCTGATCCACGATTACTAGCGTTGACTTCATGGAGTCGAGTTGCGGGCCTCCAATCGGACTGGCACTTTATGAGGTCACGCTTGCTCTCGCGAGGTCAGCTTCTCTTTGTATGCGCCATTCCCCAGCACGTGTGTAGCCCTGGTCAGGGCCATGATGACTTGACGTCATCCCCCGCCTTCCTCAGTTTATCACTGGCAGTCTCCTTTGAGTTCCCGGCCGGACCGCTGGCAGCAAAGGATAAGGGTTGCGCTCGTTGCGGGACTTAACCCAACATTTCGCAACACGAGCTGACGACAGCCATCTACAACACCTGTACGGTTCCCGAAGGCCACATTCTCATCTCTGAAACTTCCGTGGATGTCAAGACCAGGTAAGGTTCTTCGCGTTGCATCGAATTAAAACCACATGCTCCACCGCTTGTGCAGGCCCCGTCAATTCATTTTGAGTTTTAACCTTGCAGCCGTATGCTCTCCCCCAGGCGGTCGACTTAACGCGTTAGCTCGGAAACCACGCCTCAAGGGCACAACCTCCAAGTCGACATCGTTTACGGCGTGGACTGGGGTATCTAATCCTGTTTGCTCCACGCTTTCGCACCTGGCGTCAGTCTTCGTCAGGCCGCCTTCGCCACCGGTATTCCTCCCAGATCTCTACGCATTTCACCGCTACAGCGGAATTCACCCCCCTCTACGAGACTCCAAGCTTGCGCCAATTATCAGATGCAGTTCCCAGAGTTGAGCCGGGGATTTCATACGGCAACGAAACCGCCTGCGTGCGCTTTACGCCCAGTAATTCCGATTAACGCTTGCACCCTCGTATTACCGCGGCTGCTGTGGCTGGGAGTTAGCCGGTGCTTCTTCTGCGGGTAACGTCAATGAACAAAGGTATTAACTTTACTCCTTCACTCCCCGCTGAAAGTGCTTTACAGCCGAAGGCCTTCTTCATACACACGCGGCATGGCTGCATCCAGGCTTGCGCCGGTACAATATTCTAACGCACTCCCGTAGGAG
+
((-3)*+&')+&/1)''&%&'&'**-))2659/3/-+,/042)%0',,+)')./4-/.5+*)-4+-,463,%))$*,705-8-9--,-%5+,*,(+2*&)*,2003397<:7696540311794374,+*)'*,061145*'(2./0;4,,+-.)'('%/0)(*')*).(''-4255782)+,*&',)2*-)'&+(*7*-+6.**&'%,'&#%'*')+30355.')&&.,++0110,*-'.)))))*-5-:85:91301172331,-%'%#%''&)*))(%(*,.7+*,)*&$1543-+,*+-*)**-+,.055:;0;:8-,/::7:436+-.:9..089:/:/-/9999--1-&%(01270*3102:393)(.(+-)*.-2)0,611(,0-1338576664;1019846130+/-)-4340::/'))'''.'%-,--,.*+-/./5(2/'$&(%+,/5(%%%'285<3:5,.+.,0&&'+-1,,/*23330/(*'*2.:4+*1,,689:83689;+55320,32;99<;9:83:-1168..1,1+9:++5,--6+,--501-*,0,/00:)73813,)+1,93;3*-,-*-.2*:;;/737393,'+0+-*&$$&$'(-3990,.591:9665-7,3,11.0500$(+400.3+.84765:56++-52../.618.5)5,4571)/+/1,61.&,.101567653072,0484.2-,:9-2263),*.)'))+2792)+-17.31127311115;:853&)/)+,3-31.-01-17//222<960.3'''/0/097673513:40),,+,.)'$&')+.(5).'.4841-24325/-,.2.6,*'$&$$&(&+)'$0())--.0:7:899<585.+%-,9+*'4)(.4,*146.'(%$%#(%$%')-(0637999:7:8730311+/+/*&&'(&*(/)))+06173,-/.,.25<846,014958<8867-,*++-%(**+-5,*+0+*+4+'**('*25:<;:9954614::764-63.,.,-;2*4,)+10-).*+&-.17-:9+,,.:;.+9801.(%*')+-,)(*'00**)()%.*3.4:8.+*(''(*-//6+''&),/-/0-0&$(%(-4-..1,($)%+,0---.)/#$%&)'*)35()*'/(&&
@6950f53e-a62b-460c-9952-a62e038763bc ch=163 read=147063 start_time=2019-12-13T09:53:52Z barcode=BC01 runid=2c9cf7bc05858273f10e7d7ec552fc0bd742dc3e
CTCCTACGGGGAGGCAGCAGTAGAATATTGCACAATGGGCGCAAGCCTGATGCTAATACATGCCGTGTATGAAGAAAGGCCTTCGGGTTGTAAAGTACTTTCAGCGGGGAGGAAGGAGTAAAGTTCATACTGCTCATTGGCGTTACCCGCAGAAAAAAAAAAAGCACCGGCTAACTCCGTGCCAGCAACCCGCGGTAATACGGAGGGTGCAAGCGTTAATCGGAATTACTGGGCGTAAAGCGCACGCAGGCGGTTTGTTAAAGATCAGATGTGAAATCGGGCTCAACACAGAACTGCATCTGATACTGGCAAGCGAGTCTCGTAGAGGGGTAGGATTCAGGTGTAGCGGTGAAATGCGTAGAGATCTGGAGGAATACCGGTGGCGAAGGCGGCGGACGGAGCTGACGCTCAGGTGCGAAAGCGTGGGAGCAAACAGGATTAGATACCTGGTAGTCCACGCCGTAAAACGATGTCGGCTTGGAGGTTTATTGCCCGCTTGAGGCGTGGCTTCCGGAGCTAACGCGTTAAGTCGACCGCCTGCCAGAATTACGGCCACAAGGTTAAAAACTCAAATGAATTGACGGGGGCCCGCACAAGCGGTGGAGCATGGTTTAATTCGATGCAACGCGAAAGAGACGCTACCTGGTCTTGACATCCACGGAAGTTTTCAGAGATGAGAATGTGCCTTCGGGAACCGTGAGACCCAGGTGCTGCATGGCTGTCAGTGCTCGTGTTGTGAAATGTTGGGTTAAGTCCGCAACGAGCACCCTTATCCTTTGTTGCCAGCGGTCCGGCCGGGAACTCAAAGGGGAGACTGCCAGTGATAAACTGGAGGAAGGTGGGGATGACGTCAAGTCATCATGGCCCCGCGCCACGACCAGGGCTACACGTGCTACAATGGCGCATACAAGAGAAGCGACCTCGCGAGCAAGCGGACCTCATAAAGTGCGTCGTAGTCCGGATTGGAACTCGACTCATGAAGTCGGAATCGCTAGTAATCGTGGATCAGAATGCCACGGTAGATACGTTCGGGCCTTGTACACCGCCCACGTCACACCATGGGAGTGGGTTGCAAAAAAAAGTAGGTAGCTTAACCTTCGGGAGGGCGCTTACCACTTGTGATTCTGACTGGGGTGAAGTCGTAACAGGTAACCGG
+
,20,+('(&-0%(,,/56+/0()+++/60/**,,654;87378:47;6432)&$&&$&)+-+2'*&%%(*-.5**-,&-,2133.987:6/87(*41247;*)))+28-).+-3.3(+-/8-.--$'&$%'(568*8)/%.-00/3;+.23//558:8780(*'(69.6-,-0401/.+028<5683(47*)23,2/1.*042.-0**+035/5-8,1+,,-.6021/0046/1634;3./2.,/-02556'2193-112,+))-0.1365588<8.5*.29:,5*)&('-'0*-221118..///111..-#%''(*-/1/2,*%.57----.+2.1*,:62.-,,-6-(,,+',-33/-,+-234;0-4,,5269:7<2431*+**/1///$)).&(%%*'),24667369881,-.,)*/,:;,*./:;(2/68-1-('1/&0-'+*-059:83578;815<7',-))&((-'(&%.+,-0,9&%,():8-%(2(('12)&*)4-021-,-'%&)4-22231;1+*.347::445-,&$(''%''')1)2+$*./.31:6<20-//93<;,-+*+2--.+.9:0/72/05542310-*/++,,799559-4,8;7//01031001/01'&'$)-$&++/7879:/5.-*2334802,-).,-2;-+*)),.513/2563754-.836<585::88*&*)0%%$+-/-031245/92226-'%+&$&)275281118;:343<6;97;623/61./5591080*.0((.,12)(.*(,2.0:2231731'3)0)-11)129:6;,-00((),99864/..+,/0:54340.2-+1+2,361,6768999:824799;7675085.'%&%(,*+-./912110,+*(***,.7666965:5254+)**'%)$((&)2+--+,17340.6:*-29229786-89.,;:::76350***),)),(.)7,../,-/5626/3/.,7+1+314/0/-,-,0./0:656556327225+)**..$%31/2*-/4')4:7/7..-001/-4:0&***-..-/,*+.5+'%).927322;:;63.-,)*(+('(++,,9-998;7&:1,15+5595:56/-,33,.1772-%')--555.+-11117565-+)+,.3;9:7:
@dad1dd47-28a0-4e2e-a56c-201f071760b0 ch=329 read=60347 start_time=2019-12-13T09:53:41Z barcode=BC01 runid=2c9cf7bc05858273f10e7d7ec552fc0bd742dc3e
CTCCGGAGGCAGCGTGGTAATGCAATGGGCACCAGCCTGATGCGCTCCCCATGCCGCGTGTGAAGAAGGCGGGTTGTAAAGTACTCAACAGGGAGGAAGGGAGTAAAGTTAATACCTTTAGCCATTGACGTTACGCAGAAGAAGCGCACCGGCTAACTCCGTTGCCAGCAGCCGCATTATTATTACAGAGGGTGCAAGCGTTAATCGGAATTACTGGGCGTAAAAGCGCGCAGGCAATTTGTTAAATTAAGTCAATCCAGATAACCTGGGAACTGCATACGTAAAGCTTGGAGTCTCGTAAGGGGTAGAATTCAGGTGCTTGGCGGGTGGAAATGCATGAGATCTGGAGGAATGCCGGTGAAGGCGGCCCCCTGGACGGGCGAGCGCTCAGGTGCGCGGCGTAGGAGCAAACAGGATTAGATACCCTGGTAGTCCGCGCAATAAGCGATGTCGACAGGTTGCCGCTTGAGGCGTGGCTGGAGCTAACGTTAAGTCGTACGAAGGTACGGCCGCAAGGTTAAAACTCGAAACGGTGTGGGGGCCCCGCACGGCGGTGGAGCATGGTCTAATTCCGATGCAACGCGAGGCGCCTGTTCTTGGCATCCCACGGAAGTTTTCAGGAAATGAGAATGTGCCTTCGGGAACCGTGAGACAGGTGCTGCGCGGCAATCGTCAGCTCGTGTTGTGAAATGTGGGATGAAGTCCACAGCAGGCGCAACACCATCACTTTGTTGCCAGCAGTCCCGGCCGGGAACTCAAAGGGGCTGCCAGTGATAAAGCTGGAGGAAGGTGGGAGATGACGATCAAGTCATCATGGCCGCTACGACCAGAGACTACGATGCTGTCGCGCGAGAGCCTCGCGGAAATAAACGGACCTCGCAAAGTGCGTCGTAGTCCCGGATTGAGTCTGCTCGGCTCATGAAGTCAGGAATCGCTGACAATCAGATCCAAGTACAGTGTGAATACGTTCCCAGGCCGCGCACCGCCCGTCACACATGGGAGTGGGTTGCCAAAAGTAGGTAATGACGTACCTTCGGGAAGCGCTTACCGCTATGATTCCATGACTGGGGGGGGTGAAGTCGTAACAAGGTAACCGGAAGATAGAGAGCGACAGGCGGTGCTGCAAAGGTACCGACAGCTTTCTTCGGCTGGCCACGTGGCACCGCA
+
&'+%()()))))('$&%%'%&$$(*'+3,,&0*/(17222+)*''*)&(&*+68820,+)()*,%***+/.6214.+,2)''$('+00,*10(&-*),)/'%&(/;5+5+4+0(/.*+&&'3*1/2---//0&(#'%(+.$*'%&$'$*('))()+)+/5&/0,1,+'*+*-+%%%)((3,))-),'+%)*-+.-.0*++204024+0012223,3,0*65767,00''#&%(./&%))((273-.--+((%#&&'/*%%(%)()--,5+2**/(((%$$$%,2+))+(,'(*,-,/1/3'+,,(''%'(--5-147,)()((&*,0)&&)*,(+0%1($&&'*32.'**+10,07&,))%$***,+,101,*155:/606'%&..326*+++)('''*))'%00+,/0;/7/67.00)(-..1;.-342,3+0'%'#%&&'.3*0-//,-/)')$+*(&%++$&$$'$-0*.1*1-()+&+-++*+)(0,'&'$$##%$%%'&%$&)-.0,.*(///72:800-2%&%$'',.+(*/691/66*%'#&)//48579*..*00--5347647&&&*(//,)%%&')*-#&&%%1/)'%''(*.5,)%()+(*(2<<8435+++&'.,--0,.3667574.54).5:7::461.%22448822$&'%&&%)*)*+,(,,136117,..231,+0+6*+,+(&,*+'$*)$+&',,%&(&'#'$$&*')).,*.722,,()$()'((+1/1+4-/,,1/*,+(,,')*(.1+*,&),(+)$),0-,,-*2.556:0++.3//'&%)*+.+14/.,%'%*+,$'%&'*,32,,&)%&%$'''-(&)&.(&%$&%%%&%*0/.'&('()'&.1%0/:44420%&)/,*//163/),'',+''(/'0'*'((*$%&((+%/40$%''&)'(%,)'-'(','&&#'%&$%&*-6*/)$$&((00-.,/962211404.%,+1,+,++).1/062%(*%'$%$&'-*)*+-331:,0*56+,%&*1/)+&''%%$$&16437%,-)&++-*,*'(&#%&$(+'('*('+*),.-//+*(,'&&(')()&&%$'()--+2606-,-.*,.,,('$)())+'*(%'**'()'-.4)*''&,%'')%&'+14,/+*)'%#&&(*%*(-%$$#'%$&%
@1f589cf8-689c-4be2-838a-f5c7476e9522 ch=266 read=77836 start_time=2019-12-13T09:53:41Z barcode=BC01 runid=2c9cf7bc05858273f10e7d7ec552fc0bd742dc3e
CCGGTTACCTTGTTACGACTTCACCCCAATCATCAATCCACCTTAGGCAGCTCCTTCCTTGCGGTTAAGGCCACCGGCTTCGGGTGTTATCCAACTCTCGTGGTGCTTGACGGGCGGTGTGTACAAGGCCGAGAACGTATTCACCGCGACATGCTTGATTCGCGATTACTAGCGATTCCAACTTCATGTAGTCGAGTTGCAGACTACAATCCGAACTGAGAATGGTTTTATGGGTTTTGCTTCACCTCGCGGCTTCGCTTCCTCTGCACCATCCATTTGTAGCACGTGTGTAGCCCAGGTCATAAGGGGCATGATGATTTGACGTCATCCCCGCCTTCCTCCAGCTTGTCGCTGGCAGTCTCGCTAAGTCCCCAGCAATGATGGTAACTTCGCGACCATAGAAGGTTTGCTCGTTGGGACTTAACCCAACATCTCTGACACGAGCTGACGACAGCCATGCACCACCTGTAATACTCATATATCTCATCTCTGGAGCCTTTATGAGTATGTCAAGACCTGGTAAGGTTCTTCGCGTTGCTTCGAATTAAACCACATGCTCCACCGCTTTGTGCAGGCCCCGTCAATTCCTTTGAGTTTCATTCTTGCGGGCGCGTACTACTCAGGCGGAGTACTTATTGCGTTAACTGCAGCACTGAACTTTGACATCCAACGCCGTCATCGTTTACGGCGTGGACTGCAGGAGATCTAATCCTATTTGCTCCCGCTTGCTTTCGGGACTGAGCGTCAGTTGCAGACCAGATCGTCGCCTTCGCCACTGGTGTTCCTCCATATATCTACGCATTTCACCGCTACACATGGAATTCCACGATCCTCTCCTGCACTCTGGCTGCCTGGTTTCTATGGCTTGCGGTTAGCTTCAGGCTTTCACCACAGACCCTGCTGCCGCCTGCTCCTCTTTACGCTTAATAATTCCGGATAACGCTTGCCACCTACGTATTACCGCGGCTGCTGGCGTAGTTAGCCGTGGCTTTCTAATAAAGTACCGTCACTCGGCTACCACCATTTCCTGTAGCCGCCGTTCTTCCTTTATAACAAGAGTTTACAATCCGAAAACCTTCTTCCTTGTACGCGGCGTTGCTCGGTCAGGGTTTCCCCGGTGCCGAAAATTCCCTACTGCTGCCTCCCGTAGGAG
+
4010-0)-./4137.00)01:/,10/*-2.24886942+*,&&&&211-.../3486&&'+0.74:+'4;6;468/1-017/8+''*''+6(4'*,.-0588:41),,-.3/;;677547204686572,(*-5532447<7568678985/-+.&%&/-.....42/.2/-/1/:.4+,''('*+202/./2))+01//49760455;17-.5910/0-186429:;.359941:<4,/25378;893416119/,-0148.13.-+-419:9586+($%&)+-0.341000,:.(-,//5539+47.**+''((*886335699970:5.+106<7663,.0274447*.)+--078:70../.&&'*2/(().0731243*3-.*+-+***%))'(*&)**./4)(*),.8.++-+)((-+-+(,013,+*'$*)-%%%#%/.//68210-447720,.3/0.+'(''($&')51/+*,-*'$(*-))'+%)-513)))4-//1:7872*-/5;--34/2(/,459=:99-7)'(;*4)(*),-9579/..0.1129458--*/2(/)-$,)384),45786:4(+.+,-27<;55:<44:4701''%((1-1/+,-/++7:3**)+)+.1-/9+++,3131456-110199:;5459122871'1(*%()*,45454394*-.7//044*/-$*$()'%'),,/9524/(.7)),-18-),/)()774/&7/0875532//.%)(0).,,&/1+,-125696872:7**)-054:99:;1,+/-.0032531*2/2)78)*046.2220/0./,(,*-.,)*-+-/,4./.49-/2)--2)&34,,.-*.44;:./)*(%&('%%&&*)$&(/77/3:77;6//1.-//::79.-*3467;79<95534823294../,.(4-59:::0/.2-4/-0&)1-,0944/((,+1.1;579*)*0*22.,*))'('./2//23587:55;93),1/3;4-/,5.--()+-441/+$)&$1816</37+)+((*/13889;8/8/0,7/-.8623'%()/;.++00.1/'),/))*)+78<9'''$((-12585529*),--99:.6;37;)550+')/&)+)+.440670+))+0/-.+--,27*,4/6.)*
@c7b35584-2bef-4a73-8ff1-bc13fc357651 ch=183 read=192034 start_time=2019-12-13T09:53:40Z barcode=BC01 runid=2c9cf7bc05858273f10e7d7ec552fc0bd742dc3e
CCGGTTACCTTGTTACGACTTCACCCCAGTCATGAATCACAAAGTGGTAGCGCCACTCCGAAGGTTAAGCTACCTACTTCTTTTGCAGCCCACTCCCATGGTGTGACGGGCGGTGTGTACAAGGCCGGGAGCATTCACCGTGGCATTCTGATCCACGATTACTAATGATTCCGACTTCATGGAGTCAGGTTGCAGACTCAATCGGACTACGTACTTGCCAGAAGTCCGCTTGCTCTCGCGAGGTCGCTTCTGCTTTGTATGCGCCATTGTAGCACGTGTGTAGCCCTGGTCGTAGGGCCATGATGACTTGACGTCATCCCACCTTCCTCAGTTTATCACTGGCAGTCTCCTTTGGTTTCCCGGCCGGACCATGGCAGCAAAGGATAAAGTTGCGCTCGTTGCGGACTTATTAACATTTCACAACACGAGCTGACGACAGCCGTACTGTCTCACGGTTCCCGAGGCACATTCTCATCTCTGAAACTTCCGTGGATGCCAAGACCAGGTAAGGTTCTTCGCGTTGCATCGAATTAAACCACATGTCCACCGCTGTGCGGGCCGTCAATTCATTTTGAGTTTTAACCTTGCGGCGTACTCCCCAGGCGGTCGACAACGCGTTAGCTCCGGAAGCCACGCCTCAAGGGCACAACCTCCAAGTCGACATCGTTTGGCGTGGACTACCAGGGTATCTAATCCTGTTTGTACCTTTCGCACCTGAGCGTCAGTCTTCGTCCAGGGCCGCGCTTCGCCACCGGTATTCCTCCAGATCTACGCATTTTCACGCCTTTACGCAGAATTCCTACCCCCTCTACGGGACTCCAAGCTTGCAGTATCAGATGCAGTTCCCAGGTTGAGCCCGGGGATTTCATCTGAAGCAACAAACCGCCTGCGTGCGCTTTTACGCCCAGTAATTCCGATTAACGCCTCCGTATTACCGCGGCTGCTGGCACGGAGTTAGCCAGTCTTCTTCTGCGGGTAACGTCAATGAGCAAAGGTATTAACTACTCCCTTCACCCCGCTGAAAGTACTTTACAACCCGAAGGCCTTCTTCATACACGCGGCATGGCTGCATCAGGCTTGCGCCCGATACCCAATATTCCCCCACTGCTGCCTCCCGTAG
+
7428.:,,-.+(*.),,*34:5)235**),/34449/-,,2;8145985)*+.7(*+0*'*/,+/+.'&&'3795(--2+*-,*&('%14+'++22*.6599543460;;665)**.26767*-1*&-+%%*,,1-14;4738335<:75565+(*,022//1*%%'$().3/.34859982*..0',*2+*+()36692;58-5/0-(()%$')+(&%%%%$)*-,+,++).086812/.+3/.*,5,-)$'057++/1577:;148*((**%2)/,0-+./1;1.1::9525+386;44223324451356798/5.,(/40979.1/12:400348565/&*)+--*&*&(*.3-,,*&,.037&)%$&,0.*(.,6/*4,1+.&,(1+20479434,,*3&&(&$%$))43/:6.-,/++(0067675242/3401*%$#%()-,-/+03:6.66''&(%%&222:10378673,-'(&*4199779:4735'1*,-;;061200-22:6;<93504/--..3,,,0,2:5:.((%)%&(+'-4)*&'%)*.2.-'%'*'3-413/9;1-/01;<0/713071/0*-),'++0890/2897::.,)$,7/111083-.00220/0*06/101;8833*81/2304/-+1*9+562-/4056-1/(*()+98:41.).3'3-),026647368/53:/$%$)')4-,/3.5755317223)551-3&(&'''+,+*--.&)()*+.869281109<91-3,,,/10-&-(,*,36,+$&%''&,(()'*&'0(3-0/+(-06:3*.0,40;9:454+7,,-31-4,.3236545757878826-'.,0-,*)+1-+464+-0..-)*,+,%$+.489956;165455431/,)*&*'()-65,(),-88;763,5'%#$$(2*+.'.*+404:01.8111711+()-)-%'6,-$((%.-+*/()/,447.0.-/750-++/./98384'/+,.6830.3*/-19+0<850673*378592/'&('(++,/)5+)),2*4082://;3610.(-/-0/--1384436786(0,-15/2199)'&)%1,)*2,/,8/:43*$&()-++*+++7,,00/
@1fbfc5d4-ec64-492c-aa6e-1e882427ef19 ch=147 read=91547 start_time=2019-12-13T09:53:30Z barcode=BC01 runid=2c9cf7bc05858273f10e7d7ec552fc0bd742dc3e
CTCCTACGGGGAGGCAGCAGTAAAGGGAATTTTTTCGGCAATGGAAACCCTGACCGAGCAACGCCGCGTGAAGAAGAAGGTTTTCGGATTCCCTTCGGCTGGCTCCTTGAAAGGAAGAACGTGGCAGGAGAGTAGCAGGCGTTGTACTTTACCGAAGCCGCAGCTAACTACGTGCCAGCAGCCGCGGTAATACGTAGGTGGCAAGCGTTATCCGGAATTATTGGGCAGAGGGGCGGGCGTAGCGGGGTGCGTGGTGAAGAGCCGCAGAGCTTCTTCCGGTAAAGCCGCCAGAAGGCCGGGCGTAAGAGTGCAGGAGAGGATCGTGGGGCAGCTGGCGGTGAAATGCGTGAATCCCATATGGAGACACAGTGAAACGAAGGCGACGTCTGGCCTGCAGCTGGCGCTCAATTCCAGTAAGGAACCAGTAGAGTTAAAGAATGCCTGAAAATGCCAGTCGCGCCGTAACGTTGATTTTAAATCGGCAGGATGTCAGGGATTCAGAGTGCCGCGTTCAACGCCGTAGTACTCGCCTGGTATTCACGTTCGCGCGGGAATGAACTCGAAGAGGTCAGGCCCCGCACAAGCCGGGCCGGGCGTATGGTTTGAATTCGAAGGCAACCGGCGAAAACCTTACCGAGTGTGACCTTTTCGCTGAAACCAGGATGGAGATGGCTATATGAGATACAGGTGGTGCGTGGTTGTCGTCAGCTCGTGTCGTGAGATGTTAGGTTAAAGTTACAACGAGCGCAACCCTTATCGTTAGTTACCATCATTAAGTTGGGGACTCTAGCAGGACTGCCAGTGACAAACTGGAGGAAGGCGGGGATGACGTCAAATCATCATGCCCATATGACCTGGGCTACATTGCTACAATGGATGGTGCAGAGGAAGCGAAGCCGCGAATTGAAATAAACCCATAAAACCTCTCGGGACTGAATTATGAGTCTACAGCTCACATGAAGTTAGGATGCTGTGTCGCGAATCAGCGTCTCATAGTGAATACGTTCCTCAGGCCTTAGCACGCACCGCCGTGAATGCGAGGTGAAATAACACCCGAAGCCGACATTTCAACCGCAAAGGGAAGGGCTGTCCTAGGTGGGATTGATGATTGGGGAGAAGTCGTAACAAGGTAACCGGAAGATAGAGCGACGAACAAATTAAGGATTAACACAAGGCACTTAAAACCGGCTTTATTTGGCACCAGCGTACGCATCCCGGCA
+
))+,))*()..(*1,.&1.-.0+&,,'()*3690,54643736,+/*+8/,,06/22..1-.*2.*-57,--&**'-,.3020/1)6'/'&'''/+/2++'&&(*'%%$()'+(-,.00,*$%'*$,++&&$##$%%*('&&%'(+,+/.%)(&(%'*2'''%'-.2-)).,/.-0+())*6)&'%&),0107//4'0(()*38..)--,+4&**/,1,+0.%'%%&(()//-+,/*)*%$((&(-*&#&%&')()')&')-*&(%&%&)&%%&(('&&'***&()((%&'+'&*+.)'*)'&'''%))--330+(()2/01+)$)%$$#$&$%$(%+*((45+*..,,+*()*)&('*,+)'&**.,+.)'(&%%()(())&(((()10/-($'%'(%&&%#$$&%%,)1'$'&(+-0(++&(#'%''(-)-)(%(,.*/,'&*,.+)$'%$)**$(',)&%&$$$'%$$&%%&(-+(&&%'#.+)-''''*+''2'&'&%#%#&'&)().0&&(%&$#$$'(&*/+'*)&&$+$)++'*))(%%&%''*%'&'&*,+25(+*&&&#&##%%$'(&#'#$-4*0*(+'%'(,'+&'%&'(*-'&&&,.+*(&%%(&%%#&$$$&++-+(&&%+3)$(+**()&%#%'.+((%&&)())'(,%),*(+**(11022.*&'32978)3)-*5/7602/016126304---//+*.17772315969942,8+9.)&.)%'-22-,2.+/.358-)0,/10900/18/0:5:9,9,9-.1137;85464+(''&+.*+,,/+**++2/-,&*,1,*+)'**1-'696797770(+,4)2277.0))+-+%/((*/4,)(-)-)**&((%('&(*533:110&)+/3,()(%'&*')/*,4-3)(%)''0-%$*,%(,,'(-53++)))(-*1)$',-%,)**-*+$)+,*))$))(%&+,*0-+05-4021''*&+(,1-/)'')(%&&$)%....1142194561476*14,/15/4*%%&$)&+)++))&&'&%$$#&$%'*0-*)'(),($*%$%)-)-6+(('()+(+1.-.2.8+*1,,.(,+/)'//+'))--284/13.111/01258)'('*'-.3975613)2-2447,6-6,/23*+,.---(&30.0&,&(%**%2(*&'&'&'%()%($%)+/--(,*,-1.&).'&&(%*'$&*&'%&%(&&$$%''$%
@69678f7f-fc18-46fd-935f-8e314485ac31 ch=215 read=69288 start_time=2019-12-13T09:53:22Z barcode=BC01 runid=2c9cf7bc05858273f10e7d7ec552fc0bd742dc3e
CCAGTTACCCTTGTTACGACTTCTACACTGATTCAGATCACCAAAGTGGTAAGCGCCCTCCCGAAGAGTTAAGCTACCTGTGCTTTGCAGCCCCTCCCCGCTTGAATTATGACGGGCGGGTGTACAAGGCCAGGAACCGTATTCACCGTGGCATTCACAGTCCACGATTGCTAGCGATTCCGACTTCAGCAGGTCAGGTTACCAGACCTCAATCGGACCACGGCCCCGCGCTGCCAAGTCCGCTTGCTCTCGCGGAGTCGCTTCTCTTCTTATGCGCTTCATTTGCTTAGCGTCTGGCTTCCCTGGTCATGGGGAGCCATGATGACATGACATCATCCCACCTTCCTCAGTTTATCACTGCTTGAGTCGCGGAGTTCCCAGCCGGACCGCTGGCAACAAAAGGATAGAGTTGCATCGTTGCGGGACTTAACCCAACATTTCCCCAGCACGGTGGCGGCCAGCCATGCAGCACCTGTCTCCGCAGTTCCCGAAGGCGCAATCCATCTCTGGAAGTTCTGGATGTAGAGAGACCAGGTAAGGAGTTCTTCGCGTTGCATCGGAATTGAAGCCACATGCTCCACCGCTGTGCAGGCCCATCAATTCGATTTGAGTTTAACCTTGCGTATTACGTACTCTGACAGTCGACTTAACGCGATGGCTCCAGAGCCACGCCTCAAGGGCACAACCTCCAAGTCGGCATCGTTGGCGTGGACTACCAGGGTATCTAATCCTGTTGCTTGCCTTCGCGCCTGGGCGTCTGATCTTCGTCCAGGGGCCACCTTGCGCCACCGGTATTTCATCAGATCTCTACGCATTTCACGCTACACCTGCGTTCACCTCCTACGAGATCAAACTTGCCAGTATCAGATTACGGTTCCCAGGTTAGGCCAGGATTTCACATCTGACTTAACAAACCGCCTGCGTGCGCCGCCCAGTAATTCCGATTAAACGCTTGCGCCTCCGTGGCTGCGGCTGCTGGCACCGGGTTAGCCAGTGCTTCTTCTGCGGGCCAAGCGTCAATGGAGCAAAGGTGGTAACTGCTCCCTTCCTCCCCGCTGAAATTGCTTTACAGCCCGAAGGCCTTCTTCATACACGCGGCAAGCGTAGACGCGGTATGCCAATGTTCCCCTGCTGCCCGGGAGCAATATCAAGCGCAACAGAAGGTTAACACAAAAGAGCGCGACAACGCTGGCACCAGCAATGCATGAAAGA
+
2-(/-5+.-'*))*-&/-%..-*((*)+'''*%$$%&',%**,/'((*3322+--/6*)+&''*((''0,3,+-,+..)%'##'''&,+%.0.)*+.0,&'(&+'%+'$&,*-)/.*'.+*$(%-..*...,0-1++%$+00;401507395,270%&()02**,,*2.&,,(-0658;33.&(&&'%''%))*,,00/7-2/)/*.,+/1;68/654,)*-(1)-($%%%+&&'-',*,82408010514)*)&%+41(((,(.*13(-)+.1.%+)),+-6/,&+&$&(')%$('&'*+0(&%&'610)(-)%'392/-,(%%%$)),--,///46+).32067*....8/+,431/-%&%'#%&'%&&(%(76/1-&+10-4/./(&.('%-&+)72(1-82*)#(*,),((+0240/)872+0+,&0-*+),)+4(.'&%%%((-&*,*32,*)&(%')&'$'#)*(21-(/,+/($,(3224'''(.)--)3-:.69.-.,+''))*(--(***/.#&'&(&(+,4)*(%)(*&*%(43*)($&**./--125&-(%,'',0&0-'('/.//1*'.,&&()%*,(0+55+%+,/2263)%.52.//2<;1.0+*+*,'/(+*')(--010-.,+%-0..+))+0+*&$&)-*/.+2)%(((,4/234988)).3+()*/+05-53%&(-..&,+,.%*()'('*)./01'/)&0,'()00/0703.((10)'##$%%%%'&'%+,-./0/+1.%('/18891-/((-).&''%)*++$(*/4,24*'+(+7+-'-022776522/1/1+/9:0+.(*,')'*+**,,,*(&,**--+'-.+-++0*-+'%%(+.&-.021''-.'%(&+-2.4,)--*/'4-6/$-2+.52)('(,7,+)*-+4-:73716,,)'&'*.((%'&&('$&%&(/18-0..3-5,*,,(&$&)&),--4++&%$$$$%))('&'&%$#)%+-+++'&()'*--039398/,**(*'))/-+,/3,8++/)''--7+**'(')+&*(')*3*%%')**.31+,-1''(&'($&,-*%+)%03*)-1)-.1)0*.54-,&+(+*('*''+$%%&$&%&$%((.+/),(1(+&,+/20**),,,.-(*+*'&*'((%()('&'$('+''&0*)+*-,(($%)*-(&$&*%(),()%($$%&(/)0-*+1075+2$&$'&%$%
@a8767667-3842-4d62-816e-a4aaba0ad387 ch=256 read=107585 start_time=2019-12-13T09:53:17Z barcode=BC01 runid=2c9cf7bc05858273f10e7d7ec552fc0bd742dc3e
CTCCTACAGGGAGGCAGCAGTGGGAATATTGCACAATGGGCGCAAGCCTGGTGACCATGCCGCGTGTATGAAGAAGGCCTTCGGGTTTGTAAAAAGTGCTTTCGGCGGAAGGGGTAAAGTTAATACCCTTGCTCGGGTGACATGCTCCATTAACAGCAGTAATACGGAGAGTGCAAGCGTTAATCAGGGATTACTAAGGCATCAGCGCGCAGGCGGTTTTGTTAAGTCGGATGTGAAATCGGGCTCAACCTGGGAACTGCATCTGATACTGGCAAGCGCAGGTCGTAGGGGGTAGAATTCAGGTGTAGCGGTGAAATGCGTAGAAGATCTGGAGGAATACCGGTGGCGAAGGCGGCCCCCTGGACGAAGACTGACGCTCAGGTGCAGCGTGGGGAGCAAACGGGATTAGATGCCTGGTGGTCCCGCCGTAAACGATGTCGACTTGGAGGTTGTGCTTGCTTGAGGCGTGGCTTCCGGAATTTAACGCGTTAAGTCGACCGCCTGGGAATGCAGCCGCAAAGTTAAAACCCAAATGAATTGACGAGAGAACTACTACAGCGGTAGACATGGTTTAATTCGATGCAACTTGAAAGAACCTTACCTGGTCTTGACATCCCTGGAAGTTTTCAGAGATGAGAATGTTCGGAACCTTCGGACTGGGGCTGCATAGCTAATCGTCAGCTCGTCTTCCCAATGAAATATTGAGTTCAGTCCGCAACAGGCGCGACGCATATCCTTTATTGCCAGCGGTCGGCCGGGAACTCAAAGTGCCGGTGATAAACTGTGGAGGAAGGTGGGATGACGTCCCAAGTCATCATGGCCCCTTACGACCAGGGCTACGTGCTTTACAATGGCGCAATACAAAGAAAACGTATGCCAGAACGGACCTCGCAAGTGCGTCATGCGTCCAGGATTGAATTCACCTTCGACTCCATGAAGTCGGAATCGCTAGTAATCTCGTGGATCAGAATGCCACGGTGAATACGTTCGAACCTTGTACACACCGCCCGTCACACCATAGAGAATTGGGTTGCAAAAAAAAGTAGGTAAGCAACCTTCGGGAGGGCGCTTACCACTTTGTGATTCATGGCTGGGGTGAAGTCGTAACAAGGTAACCGGAAGATGGGGGCGACGGGTAGAATTAGGTTAGCACACAAAGACTGCCGACAACTTTCTTCAGCTTTTGCAACCGTGGCTTCCTC
+
+-0,*+/'/3+'.4+-01'(*,80(/,,02.-.11<445-/,.33.58//+('%,+8889712/()+'+01,*+)*,.-1*3*7/3.'$$+2-.%&(((/11-*++23*)*,*)'+72*2)3(*(./),('().')$%$#$$$$&).5&,%$$$%$&#'(-6.+-)2''$&(&%'(')0-908.1,*+*).1/..'$/*0'*&'')*+,-'*78572981+6-1,/14&2362()))**0*-33361(2,,.0*-(*244538*)*++.6/2+))$$$(&&(+,3352562*+.+/.-)+',66420.0+5444<6303.-'&*)(*-1041+-+,0,++*'-)+0/+(''*./60736,+/5891./+,*)+,.-00/*)*+/(,'(*9598/'+-78,6.35(+0''21+2.)*+*)1-6+))---.1643(',')/645270/'*'1/,,1*&$%%%#+#65-.34.-0+..-+.+252-4./0518/1/878758300'*'&(*+'5-)0.#%+,*+,95:901.(1-(&$,)7-667'&'%)&)('&'(%*&,4.55&*'2.32./:5,408.-,-,33.))**25.(.35123+37,-%&%$#'$')(7.($*)-,(*98-1*++,-1()*)%%#''-''%.4+(,'&)&($%('%%&#'&(((**%$'(24/(&('-)-%,3-2++*+(*+'($*&'$*))&&((+2%,,56('*)%(&'%%'*,218/230&1*#*''&-/832&,*-+331347735*'(()5)7223357+*+'))0-('()(*)+/,/15584705+)+++26::980)01+'&,'+,-,'%+-+)'')'*-+-*-'/.61-+)'(''%)..2)%**(%%#&$%%($&%'&&%'+56.,&&'('('))*,*+))*,0)&*0'-($&((-(%(%$&'%()-/50/,3,+,2(7*7.70/2.-0185403347;76-)%),6280%/&4234:8895654%$&*'(-)+*++,)1942;0/3.**)*2.0,(*%%$+'&.30;56689::-*)%''*+*-%#&,-/,1-7(7*'*,.//62712:.+.3**-../20047;9-7,*%*'*)()5489908,0-448898/1-+.0)-**+./45-+'&*&*%)''0511-%)''*0.1)*+,*&17593-)*,11-574'((())''(*&'$$$$%%(&$$$#
@c8ea71d0-dc34-47cb-ad4b-63f1ae84ba8c ch=177 read=173287 start_time=2019-12-13T09:53:17Z barcode=BC01 runid=2c9cf7bc05858273f10e7d7ec552fc0bd742dc3e
CCGGTTACCTTATTTTGACTTCACCCCAGTCATGAATCACCAAAGTGGTAAGCGCCCTCCGAGTTAAGCTACCTACTTCTTTTGCAGCCTAAGGTTGCGACGGGTGGGTGTGTACAAGGCCCGGGAACGTAGATTCACCGTGGCATTGATCCACGATTACTAGCGATTCCGGCTTCATGGAGTCGAGTTGCAGACTCCAATCCGGACGACGCACTTTATGAGTCCGCTTGCTCTCGAGGTCGCTTCTCTTTGTATGCGCATTGTAGCACGATAGTAGCCCTGGTCACGTAGGGCCATGATGACTTGACGTCATCCCCACCTTCCTCCAGTTTATGCTGGCGATCTCCTTTGAGTTCCGGCCGGACCGCTGGCAACAAAGGATATGAGTTTGCTATCGTTGGGACTTAACCAGCATTCCACAACGCGAGCTGACTGGCCATGCAGCACCTGTCTCACAGTTCCCGAAGGCGCAATGTCTCCAGGAAAGTTCTGTGGATGATAAGACCAGGTAGGGTTCTTCGCGTTGCATCGAATTAAACCACGTAACCACCGCTTGTGCGGGCCAATCAATTCATTTGAGTTTAACCTTGCGACCATTACTCCCCAGGCGGTCGACTTAACGCGTTAGCTCCGTCCGCCTCCGGGAACAACCTCAGAGTCGACATCGTTTACGGCGTGAACTACTGGGAATCTAATCTGGTATACGCTTTCGCACCTGAGCGTCAGTCTTCGTCAGGGGCCGCCTTCGCCACGGTATTCCTCCAGATCTCTACGCATTTCACCCATACACCTGGAATTCACCCCCCCCCTCTACGAGACTCCGACGCAGTATCAGATGCAGTTCCCAGATTTGAGCCAGGAGTTTCCTACATCTGACTTAACAAACCGCCTGCGTGCGCTGCGCCCAATGTAATTCCGATTAACGCTTGCACCCTCCAGTATTACCGCGGCTGCTGGCGCAGGTTGGCGGTAGCTGCCGCGGGTAACGTCAATGAGCAGGTATTAACTGCTCCTTCTCCCGCTGAAAGTACTTTACCAACCCGAAGGCCTTCGCTGCCGCGGCATGGCTGCGTAGGCTTGCCCATTTGTGCAATATTCCCCACTGCTGCCTCCGTAGAAG
+
7/.*1-).9,8&*/--+-/4546/7:2,037'(*+5,*$*&372/149980/0/24(&(''('':08)1..36002/4/)499/--%-)%%%%((('*33--&'$()+++-+/(1,6-:26'+67,8324.,.03/14<77572-3../96.*,+/+:,--0./.04:54/)/073663.(*')'(-11+3,-1711+2-41+01/0-,.+-',-35/0.((,/)(*..)++,)(('+(,-.11818.59-$%&)((*+$,)0.-.*%(')-')(((.2''.642')+.2-788;6711/,*''+-.38::92397**3239120.5/01;.,+'//152/)0//26290.-1793//226592%&&(*5940,0/5)1-2'%$%$+*32'(&'*2-2+,*.,+)).)&$%)1-2761),0,-&'(-&*++*(%&*/637641,-(,2&)+0**)+'22;371*+5.21&.)/*''%$&&**+*.,+-82.)%('%(&''*0,/22012,((*)+7-8<:22/-4,..01/,/,--53::01,+.,00/22//0-,/.10*'''(+++'2.<23895.-.361,0,,-7,/,')*&+((+*20-)')785:7778424220),))-0&.-4&&'',)*-0-+.0+),*2737550&&$'+,33012+:3*$)%+*&+*(4..*)'(-*&'(',2,+)&'&$%%%*(,/6;633.0.,++1558/..//7;:792*,57/0/.26586795(1)/0,/+1*,.++,48888812/0%-4/1,02**0-3120.+-/'/+($*/3-+)0//+.0/44454453'&,/(0$)*--5(+0971)./425/)-)&)*))1/8+*-%',8-/*((*---2/.-002138:567/191794432)(%#&(**&(&*&(&.*1050-1,-%,&*-2,,+/43.1'$&-,15/240,4,,+,)/)+'&&#,&(((',-*+%$%&$%''%*,+(+00/24+8,&%*)(&('*/1/*&,$)()%%(+*18/*693*0.)*,-/.)&+*-(..()*+(-+/44/&&)%)'#&(**(*)('(')&%$).)-(&)/-,(8*)+41321153736-')*,24449399+.1))&%
@c8908f2e-9aa2-4052-9338-221899342427 ch=182 read=170684 start_time=2019-12-13T09:53:16Z barcode=BC01 runid=2c9cf7bc05858273f10e7d7ec552fc0bd742dc3e
CCGGTTACCTTATTTACGGCTTCACCCCAATCATCAATCCCACAGCAGACAGCTCCTTCCTTGCGGTTAGGCCACCGGCTTCAGGTGTTATCATCTCGTGGTGTGACGGGCGGTGTGTACAAGGCCCGAGAACGTATTCACCGCGACATGCTGATTCGCGATTACTAGCGATTCCAACTTCATGTAGTCGAGTTGCAGACTACAATCCGAACTGAGAATGGTTTATGCTTCACCTCGCGGCTTCGCTTCCCTCTGCACCATCCATTGCTTGTAGCGCGATGTGTAGCCCAGGTCATAAAGGGGGGCATGATGATTTGACGTCATCCCCACCTTCCTCCAATGTCACTGGCAGTCTCGCTAGAGTCCCCAACAATGATGGTAACTAATGATAAAGGGTTGCGCTCGTTGCGGGACAACCAACATCTCACGACACGAGCTGACGACAACCATGCACCACCTGTATCTCATATAGCTATCTCTCCATCTCTGGGGCCTTTATGAGTATGTCAAGACCTGGTAAGGTTCTTCGCGTTGCTTCAGGTGTATGCTCCACCGCTTGTGCAGGCCCCGTCAATTCCTTTGAGTTTCATTCTTGCGAACGTACTACTCAGGCGAATTACTTATTGCGTTAACTGCAGCACTGAACTTTGACATCAACGCACTTAGTACTCATCGTTTACGGCGTGGACTACTAGGGTATCTAATCTATTTGCTCCCACGCTGGGACTGAGCGTCAGTTGCAGGCCAGATCGTCGCCTTCGCCCACTGGTGTTCCTCATATATACGCATTTCACGCTACACGTAGATTCCACGATCCTCTCCTGCACTCTGGCTGCCTGGTTTCTATGGCTTACTGAAGTTAAGCTTCGGGCTTTCACCACAGACCCTTGCTGCCGCCTGCTCCTCTTTGCTTAATAATAATTCGGATAACGCTTGCCACCTACGTATTACCGCGGCAGCGTGGTTAGCCGTGGCTTTCAATAAATTGCCGTCACTCGGCTGCCATTTCCTGCTTAGCCGCCGTTCTTCGCTATAACAGAGTTTGCAATCCAGCAATACGTAGCGCGGG
+
70..2;.0628+21,'+-(+-3-0,67,,,/05441:0/74*+(*)((.&-12258/9/,.-+,0708(23/1-/2+8,,70*0-.'+3(*++**++(/.0132000-455)3021.,/46111.0(((+0001316;768;588::9:99983342-.5,6-,+0(/1307:/2.2-264/1/20235,*.+814366853419-5)().2'(*02548.9;:-('$%'/-4569-/05..902239/5-**&&((,41699+5-%#&)'.,01.2.*,&0)(*/.50&,-./1317'.08/5/-.822222;<7436434:.:21+$'*-/20-0*/(+)*,*)+(.*-.0,)--17,*(+*0.,&1*--7/11++%((1,2*)$'&/14-,527:587:::61:33*6,2-.(0(+,515761(+-.//3)(35554768:7.353741127/.1((+05466-2(,,/134754427;:98)%'&,//02/75/4-+,,-61453.-,--1,.-/+..38+/8504),0#*0;1+.$%$&',)-363/34+..2-/01&3+363,)),/213.)*02,*-/::.2;<34300.+30/46753222'+*,&).//./.8.091214<3:343724525441)(,)%)+6057/30&*&'*'*+7034439988;9).'20117;17624720/.-./1/1+-/0//:+(*+4:6).++')093351'),3:9+1430,1*1,720133298788695&%')'+-1976:15(*/'*((&&%)-/.53)('*(//45.0--(+**-6,'(($,-100/0+,+-*.-.)-++,1/&'),087/04659435/135-4,-/.)*,078'1.,(*,)(+.*))'+380..,,,+)-*.-.,+,66.1,0'%&)'.1+0))(/*211:89876/.',&)0-/6,,-,.-5-+3703.*'$''&/(3-:3227/3791/0/)(,.1.*+,(25563-./.,/+-/34/7<05.-+&'*(-.//77*4+&$(+%&.'*3553,.,+77&127878*33,1/+.2-'(+%($#$
@db3373ce-d0c7-4997-b446-67e98cb4663c ch=246 read=116606 start_time=2019-12-13T09:53:04Z barcode=BC01 runid=2c9cf7bc05858273f10e7d7ec552fc0bd742dc3e
CTCCTACGGGAGGCAGCAGTGGGAATATTGCACAATGGAAACCCTGATGCAACAACGCCGCGTGAGTGATGAGGTTTTCGGATCGTAAACTCTGTCTTTGGGGAAATGACGGTACCCAAAGGAGGAAGCACGGCTAACTACGTGCCAGCAGCCGCGGTAATACCGTAGGTGGCGAGCGTTATCCAGCGGATTTACTGAATAAAGGGCGTAGGCGGATGATTAAATTAGATGTGAAACGAATCAGCGGGTGCTGCATTCCAAACTGGTTATCTAGAGTGCAGGAGAGGAGGTGGAATTCCTATTAATGGCAGTTGAAGTACGTAGAGATTGGGAAGAACACCAGTGGCGAAGAGCGACTCTGGACTGTAACTGACTGAGGCTCGAAAGCGTGGGAGAACAAACAGGATTAGATACCCTGGTAGTCCACGCCGTAAACGATGAATACTAGGTGTGGGGTTTTTAACACCTCCGTGCCGCCTGGGAGTACGGTCGCAAGATTAAATCAAAGATTGACGGGGACCCGCACAGAAGCGGGAGCATGTGGTTTAATTCGAAGCGACGCCTTACCTACATGACATCCCGTGAAAACACCTTGGCGGTGTCCTCTTCGGAGCAATGTGGAGACAGGTGGTGCATGGTTGTCGTCAGCTCGTGTCTCGTGAGATGTTGGGTTAAGTCCGCAACGAGCGCAACCCTTATGCCAAGCCAGCAAGTAAAGTTGGGCACTCTGGGGGGAGACTGCCAGGGATAACCTGGAAGGTGGGGATGACGTCAAATCATCATGCCCCTTATGATTTGAACACACACGTGCTACAATGGCGTATTAAACAAAGGGAGGCAAAGGAGCGATCGGAGCAAACGGCAACGTCTGATTCGGATTGCAGGTAGCACTCGCCTGCACATGAAAGCTGAAGATCGCTGCTAGTAATGTGCGAATCGCAGAATGTCGCGGTGAATACGTTCGGGTCAACACACCGCCGTCCACGCCCATGGGAGTTGGTAACGCCGAAGTCAGTGACCCAACCGCAAGGAGGAGCTGCCAGGCGGGACTAACTGGGGTGAAAGTCGTAACAAGGTAACCGGAGGAATGAGCGACAAGGCAAGTGGGTTAACGTGGCACTTCTCTGGACGAACTCCCAGCACCAGCAATATGGCGGG
+
.023224-84**2/-2333861,*,*2061,*+,2/-+(+*.:,+-46658,62032392./2/(()(*($)*-62-+0,75394667'*,7777/,41.84*(*)(.064-,('(*'0(/...2(1))'+,301167756&2()%&)*++4-.1(/-.))(,()*26:060,)).+&010,-*&'(-((19)((''&&$)*())()-3569+,(((254;76-6.,*),-.*)'$&$$%*()$(&520--.-1018.1096554-31*+,*,-,/003-10,,+.-)*++.3050./(((2+&#&%--'&0-)('&()663/.&)$,%(68+6039879:24/300/23&%*22:8555.18972556200(-&(()*,+-)+--''*-(.-%$$&'2615(25&,**)5585;5-.&'*+-8++,1::66794-,+**,+()*5*0.-.34::80:63(-)(*,5027&-$&%$&;89;6'(*+/5;99151,*,-3.1(&(,/'(&.,)('''761492**),*(($%$%))&++/.(,052:869694(&,(*.22'&$$$&-4...132477192-%-(+57+-.2.3*&(,'242064*/6;52/+./33/&(*((&*6.4764-0)-22--,1(+.../&0/,+-//1/-((*))+.496;5865361(*.,)--32/.6768749;512+&$%&+,+.6426570,0,),023897.//038;81-((*.:6500)39530.3/509-2--4007;2.,**)/678<7332.0-+(441)10/290:8-)&'&*+++(+,,855253;122/+/(+*)+871:,)23),3375)+*,-++,,-(-*,.4:+3(++303'('&)-322%/$7&$*%))(')*$1+0+0,-011323404/*+*$*('//2/.*(&+-*)-)'$'),&((()$(**.:889:9;1986760,**./1',,+(%$&&,,18//+%&*'%&&*-0+,+0(')3)3)*..2+*)(00//2/)*)**4*/+.-(,,/--)*%*%(5,8*&(21.:6,+('(00*2631/,-0)+-1448636284485324.0.+,+-.0/122.+)')&%$&(5.,,)&)&'&(*%),0-1536:9:(/''(--(*,2.1..)..6,(%%%$$#$
@77e63f5e-92f4-4dbc-b94e-1e736ec48f1d ch=180 read=153585 start_time=2019-12-13T09:53:02Z barcode=BC01 runid=2c9cf7bc05858273f10e7d7ec552fc0bd742dc3e
CTCCTGAAGGGTAGCAGTGGGAATATTGCGCAATGGGCGCAAGCCTGATGCGAAACCATGCCGCGTGTATGAAGAAGGCCTTCGAGGTTGTAAAAGAGTACTTTCAGCGGGGAGGGAGGGTAAAGTTAATACCTTTGCTCATTGACGTTACCCGCAGAAGAAGCACCGGCTAACCGTGCCAGCAGCGCTCTGGAGGTGCAACGTTAATCGGAATTACTGGGCGTAAAAGCGCGCAGGCGGTTTGTTAAGTCAGATGTGAAATCCCCGGGCTCAACCTGGGGAACGCCAGTACTGGCAAACTTGAGTCTCGTAGAGGGGTAGAATTCCAGGTGTAGCGGTGAAATGCGTAGAGATCTGGAGGAATACCGGTGAAGCGGCCCCGGACGAAGACTGACGCTCGGGTGCGGCGTGGGGAGCAAACGGGATTAGATACCTGGTAGTCCACGCCGTAAACGATGTCGACTTGGAGGTTGTGCCCGCTTGAGGCGTGGCTTCCGGAGCTAACGTTAAGTCGACCGCCTGAAATTACGGCCGCAAAGGTTAAACTCAAATGAATTGACGGGGGGCCCGCACAAGCGGTGGGCATGTGGTTTAATTCGATGCAACGTGAAGAACCTTACCTGGTCTTGATGACATCCACAAGAACTTTCCAGAGATAGTTGGTGCCTTCGGGAACTGTGGAGTGCTGCATAACGTCGTCAGCTCGTGTTGTGAAATGTTAGGTTAAGTCCCGCAACGAGCGCAACCCTTATCCTTTGTTGCCAGCGGTTCGGCCGAGAACTCAAAGGAGACTGCCAGTGATAAACTGGAGGAAGGTGGGGATGACGTCAAGTCATCATGGCCCGCACCCGACCAGGGCTACGTGCTACAATGGCGCATACAAGAAGAAGCGACCTCGCGAGGAGCAAGCGGACCTCATAAAGTGCGTCGTAGTCGGATTGGAGTCTGCAACTCGACTCCATGAGTCGAATCGCTAGTAATCGTGGATCAGAATGCCACGGTGAATACGTTCCAGGCCTTGTACACACCGCCCGTCACACCATGGGAGTGGGTTGCAAAAGAAGTAGGTAACAACTAACCTTCGGGGAGGGCGCTTACCACTTTGTGATTCATGACTGGAGTGAAGTCGTAACAAGGTAACCGG
+
(,(&&&'&())&(*++-600/()**0.)+%),0-0;10+/66+3.((&'$$$&'&'-.1596788:.---+0.&)++/+*-0/,%)*,1()*2.'%&'*)+4;<0/00/59)&).(&+-((,;82/:-2--0//890299.9..0;0://3;3010-1*',*'*-.*+*))+)()&/&+.(*--(/)-.,*21..-+),/55.7+7*,-607,6,/09:.+-281;9,),***++398585:6.4/6-()-,15:8978;81-/2-/8:827*7055.,2+$$'#$$%%((555:56:/,1*+*-.--012/.)219.761,1,/2''5..+)&(&/202/:4./6977/.,02:9:/,.**..463831.-&'(-+0980,42:/4,)+,)+,,*)*,'6,-,+,-+.:9:9/&,-7:-7$/1&/..),.0-3,+,-&-).+')24:998;/2-.//1810/0.3326327-0+13.'-./-.093548:-3+-*/2+--+/+*(*)8010/-//378-'&)/).1/0/62.*-.)&&--:3::7589<:20(.//-**++,693/6.//*2+.*,*/1//+-/754498;7394:0..0/44152554:)*224-4-/33895/4-+)&&+,2/.**-,-,17079/5()*%()3)7/8-.0/2:84809655/.)%'&$*3366/.$%%'&%(*669+-,+-225790-&*/.,,03*288:15//37)*.67-%%+,.2086:/13255-2:.+.5/1523907+**.331.'+*6.3:0;.+..,-.:::;1553456;00079/-0,3-302:;.4437:9932,*,/0456656070*++.5/+/3;885731,,)++39659882:4221+*).-'))&,)))-/.129590.*(&%'++&)0834005683<5**046768:/214-6*,+)*'(+3386574467/0//-+++,-12,).-5.-*'#(,,+,789::996----*,**,(*-/086321.2/+).:995;442321/3824;52/0/00898009*())/3/03+1+.7-&)/,-0.-()&'&&'&/.577<:298/+,3+22/9..89)*+2..2344934642470,()(.0-*/3164343012.5;:870
@56e5496f-19fc-492d-a12b-74f9c590a512 ch=172 read=154060 start_time=2019-12-13T09:52:46Z barcode=BC01 runid=2c9cf7bc05858273f10e7d7ec552fc0bd742dc3e
CTCCTACGGGGCAGCAGTGGGAATATTGCACAATGGGCGCAAGCCTGATGCAGCCACATGCCGCGTGTGAAGAAGGCCTTCGGGTTGTAAAGTACTTTCAGCGGGGAGGAAGGAGGTAAGTTAATACCTTTGCTCATTGACGTTACCCGCAGAAGCTACCGGCTAACTCCGTGCCAGCAGCCGCGGTAATACGGAGGTGCAAGCGTTAATCGGAATTACTGGGCGTACAAAAGCGCACGCAGGCAGTTTGTTAAGTCAGATGTGAAATCCCCGGGCTCAACCTGGGAACTGCATCTGATACTGGCAGAAACGAGTCTCGTAGGGGTAGAATTCCAGGTGTAGCGGTGAAATGCGTAGAGATCTGGAGGAATACCGGTGGCGAGCAGCCCCCTGGACGAAGCTGACGGAGTGCAGCGTGGGGAGCAAACAGGATTAAGATACCCTGGTAGTCCACGCCGTAAACGATGTCGACGGAGGTTGTGCCCTTGAGGCGTGGCTTCGGGCTTAACGCGTTAAGTCGACCGCCTGGGGGAGTACGTACAAGGTTAAAACTCAAATGAATTGACGGGGGGCCCGCACAAGCGGTGGAGCGTAATGGTTTAATTCGATGCAACGCGAAGAACCTTACCTGGTCTTGACATCCACAGAACTTTCCAGAGATGGATTGGTGCCTTCGGGAACTGTGAGACGGGTGCGCTGCATGGCTGTCGTCAGCTCGTGTTGTGAAATGTTGGGTTAAGTCCACAGCAGGCGCAACCCTTATCGCTTTGTTGCCGGTCCGGCCAGAGGAACTCAAAGGAGACTGCCAGTGATAAACTGGAGGAAGAAGGTGGGGATGACGTCAAGTCATCATGGCCCCTTACGACCAGGGCTACGTGCTACAATGGCGCATACAAGAGAAGCGACCTCGCGAGCAAGCGGACCTCATAAAAGTGCGTCGTAGTCCGGATTGAGTCTACCTTCGACTCCATGAAGTCGGAATCGCTAGTAATCGTGAATCAAGTGCCACAGTGAATACGTTCGGGCTTGTACACACCGCCCGTCACACCATGGGGTGGGTTGCAAAAAGAAGTACCAGGTAGCAACCTTCGGGAGGGCGCTTACCACTTTGTGATTCATGACTGGGGTAAGTCGTAAAGGTAACCGG
+
')..-13,--()/27)5543,,..172+*&*/;9:;8:8:.1*,/),46431%,-*),/2-.))&.(*()2&((**.51:7):61701/7/).0-/98-+,+-39-+0/,-).%)'(+0**.1,+,0,/6,-677+6,++/+0)(**++/-)-'%&%(/*.**+,2,.0678:;:72/..5-4518-0---66/+*)(-57644/5//.12,)-(--02365.-*++&432)#$%'),,.+*)*',-79,1.6-406)*,6/,&*+-'(09/-9:;:;2,-+),87542)(&&&$&(,.248160)$)'%&*&)*,0698+3)6+..)0,../)(6+,*)*,-20/-.55026920.-..55561/.-,3-3:;:;9070++-.'.27761+2671/,(&*+/,.-.&().,**+'0)/3*)224:(4.59,1,,**,989<.,,/,,-0.'$)*07+,/0.0/,./2:30.)+,.-1;12062%&)*-34676+/)'('))&&'(.+3)*,.42908899:;99;7434/,%(*-6/**2181:5;8<<6633*4+*+-4/8/24365790/71*,,2144769991-...11-.3524430454311154386856:23:5526.3863576/://.684,*+(&%'#'.'*'((),-990.1/142336577+5733,)&()(0-3(91201&*+25453-'%$.0576+),-/4886<64+19-*1.8093610+*(*-%'*(4+%%($'((.32,6224.*+,++4;66*)+'(.20.9-*'(+.635957*0.+-.3999:14.--.7:/6790.4*.)(('+,1-572212578885*,13343))(.+12)'(&()+09,038+))*)-2:9680;00;746555942++)+*&(',-101/3,,0)13*/.9236326538:,,046576684817'+*&8*))/014(/%$)+./153.(+,50/-7)3-9682110022333,25(401.(&)*2,+-*0123;9784462'&('&%()/.,,(-41/8./042/..5022+*%'*4225505;2-,&**'+'&&&.++&%'(+,,--..7-'/3.66441/37/,78++868:;93423454353,,0*+-'+*4+0),6;:977
@b6bc72fc-f82b-4ba5-aa8f-60259aa570b3 ch=278 read=51343 start_time=2019-12-13T09:52:39Z barcode=BC01 runid=2c9cf7bc05858273f10e7d7ec552fc0bd742dc3e
TCGGTATGCTTCGTTCAGTTACGTATTGTAGTGCTGGAGAAGTTGCTCGGGTATCTTTGGCCTTGCTTGCTTTCTGTGGGTGCTGATGTTGCTCCTGCAGGGGCGTGGTGGGAATGTGCTGTGTTTCAAGCCTGAAGTGCATGCATGCCGTATGAAGAAGGCCGCTGAGTTTATAAGTAGCACTCAGCTGGGAGGAGTAAAGTTAATACCTTGCTCCGTGGCATTACCCGCAGAAGAAGCTTTGGCTAACTCCGTACCCAGCAGCCATGTGTACAGAGGGATGCAGAAGCGTGAAATCAGGAATTACTGGAATAAAAGAAGCGCAGGCAGTTTTATTAAGTCAGATCTCAAATCCCCAGGCTCCAGCCTGGGGCCTGCATCTGATACTGGCAGAAAAGCTTGATCTCATAGAGGTAGGGTGGAGTGGCAGTGGGAATGCATGAGAGATCTGGAGGAGGGAGGGCCACCGAGTGGCGAAGGCAGCCCCTGGACAGAGACTGACGCTCAGGTGCAGAAAGCGTAGAACCAAACAGGATTAAGATACCTAGTATCCACTTGCATGGTATGTGGGGTTATGCCTTAAGGGGCGTGAGGCAGGAGCTAGCAGCATTAAGTCTGACCACTTACATAGAATTACAACCCGCAAGGATTAAAATAAAATGGATGGCAGGGGCCACTGAAGCAGTGGAGCATGGTTTAATTCAATTTTAACATGAAAGGGCCTTACCTAGTCTTGGCATCCACGGGATTTCAGAGGATGAGATGGCAAAGTAGGAACTGTGAGACCAGGTGCTGCATGGCTATCATCAGCTCGTGTTATGAGGAAATGTTGGAGTTAAGTCCCGCAAGCTTGAGGCTCAGCCCCATATCACTTCCTGTTGCCAAGCCAGTCCAGCCCAGAGATGAGACTGTCTCGGCAGGAGGAAGGTGGGGATGACATCAAATCATCCTTGGCCCACTTGACCAGGGCTACTACATTACTTTCTATTAAGCATACAAAGAGAGCGACCTCGCGAGAGCAAAGCGGACCTCATAAAATTCACGTCAATGAAAGTCCCGTTCAAGTCCTTACAAGCTCTCCAGCTCCGTAGAGTCAGGAATCACTAAAGTAATCCAAATGGATCTGAATGCAGAGTAGATACGGTCCCAGACTGCCACACCGCCCATCCGCACCACTTAAGGAGTAGGTTGCAAAAGAAGTAGGTAAGCAACCTTGGAGGACTTACCCACTTTGTAGTCCCTTGGCTAGGAGTGAAGTCATATAAAGAGTAACCGG
+
$$.-..2.-*,&)13-'117',(1$-%$$%'.,.12()$'&).1,&))%(&'%,,(*'$$#%%&%%%$"#13))2./*/--/2..,,)/'&)/26/'-&*./'%%#&'&-2,*,(('$%'&(&*/-&&('*0''''&&&&&&"&(*51-&($((**&'((--2&(.*)/(52()(($$#%%#%%)%%'#%+)&(&$(),.*).5-4+&-(,,)*,/&'((*+&-)(,++*....('(%%%$&$&&*))()),)).'/.+#$%$)+*(%&('**0,0)*1*),/00%'%&'&)%1)**+&((%&)'%-('*&%%'13*'((&'')(2,.(++9:2,6.2)(+-,.+-&'$'),+424''++*+3')&6-)*',%,)()+,-/-***&)''-,))./.,%&'%(&%&)*+3%(&*&%%'&%(%*$%$%%%&(()*())+*,+,(&()+,2657.*,*&+,))+*')+&)%&$&%))((*'+-+)(15.').7,3&&*)+..+,+,-23,0+'&'&$('&&(%-*'&,*'45/53(1$6(/*+15147(%*(%%&'$%&$#$%$&%%&/()',,),,+'%($##)(-/3*+*)'&($(#''&&()*$'$&&%*)-)()(&(,.4&%&%%$&(),'*)(((*%1-($'&''''-,0<83--+-)))(%)'%$&+)'%(($*(%%$%%$*)++%(&%%$&+0758593'&'&%#&$()-,/2,)((,)*))+0+$&)+/+&(()./-*+)+(&*74,1/&&'/0''')())(++'#&$%',&&%%()-0..3(.&((+++//,.,*(*,,)*+))),/+-(.2(,,./*-)*((+))+)*/0/+/)0-'#(&&&'+)*',''&''&*-3+$%$(*$&+''&)'+'$)&&%%)&$(()'$&+-,%$&(($%$(%&&%&&''*'($.'&+-+.(*(&(./,2*('(&)('''(843%&'((*0+$&+)-...)..++,$&%&(%'%$%+,''+)+/,*)++,-237)&%%&'')*1621$$&&'%&)23(&%)/036-..-+,/+,.*(*(-,)++')((%)++%),0&(&&&*&+$$$('$&&1+,*+-**1)%'''()*+*,'.(-6-01-2*(+,0,--*3*'+(&(*#%&(%#&%$&'(%&/*%)&%/)-))'&&%#%&$'&)(%*,,+-11%+*-*%%%#*'*&)$'%'*,3)+071*%'(&)$&(*,/+(+''$''++*-)&%%&+/81,,03.%'#(*-*%*&8,98.*'%&,(+('(.)*%$%()'%')2///*1
@0632c394-735e-4ef8-ab0f-3ab2f0ef2b6e ch=128 read=195600 start_time=2019-12-13T09:52:40Z barcode=BC01 runid=2c9cf7bc05858273f10e7d7ec552fc0bd742dc3e
CGCTCCGGGAGGCAGCAGTGGGAATAATGCACAATGGGCGCATAAACCTGATACTGCTCATGCCGCGTGTATGAAGAAGCCTTCAGGTTGTAGTACTGCAGCGGGAGGTAAAAGTTAATACCTTTGCTCATTGACGTTACCCGCAGGAAAGCGCTACCAGCCAACTCCGTGCCAGCAGCCGCGGTATGCAGGAGAAGTGCAAGCGTTAATCGGAATTACTGGGCGTACAAAGCGCACGCAGGCAGTTGTTAAGATGGATGTGAAATCAGGCTCCAGCTGGAACTGCATCTGATACTGGCAAAGGTACCAGTAAGAGAGGGGTAGAATTCCAGGTGTAGCGGTGAAATGCGTAAGTGGAGGAATACCGGTGGCGAAGGCGGCCCCTGGACGAACTGACGCTCAGGTGCAGCGTGGGGAGCAAGTTAGATACCCTGGTAGTCCACGCCGTAAACAATCGACTTGGAGGTTGGTGCCCTTGAGGCGTGGCTTCCGGAGCTAACGCGTTAAGTCGACCGCCTGGGAATGCAACCGCAAAGGTTAGAAACTCCGAAGCAAATTGACGAATTTCAGGCAGGTGAACATGGGTTTCGGTGAACACGGCGCGTGCCTGGATGTGACATCTTTGGGAAGTTTTCAGAGATGAGAATGTGCAGCCGGGAACCGTGAGACAGGGTGCTGGCTGCTCGTCAGCTCGTGTTTGTGAAATGTTGGGTTAAGTCCGCAACTGAGCGCAACCCTTATCCTTTGTTGCCAGCGGTCCGGCCGGGAACTCAAGGACTGCCAGTGATAAACTGGAGAATTAGGGATGACGTCAAGTCATGTAAGCCCGATTTGCTACAATGGCGCATACAAAGAAGCGACCTCGCGAGCAAGCGGACCTCACAAAGTGCGTCGTAGTCAGTTGGAGTCTGCAACTCGACTCCGCTGAAGTCGGAATCGCTGCGTAATCGTGGATCAGAATGCCACGGTGAATACGTTCCGGGCCTTGTACACACCGCCGTCACACCATGGGAAGTGGGTTGCAAAAGAAGTAGGCAACAACCTTCGGGAGGGCGCTTACACCACTTTTGTGGTTCATGACTGGGAATTGTGA
+
''+)0(&+.,.((+++,042:-.-).&*),,-/:*,)%$##&&-1(06///2&2.,,,,%(&-01124466410-$*('(4257&.,-8*''$%#'&#'%+0+96,*.,.7:*)5747412-020-235)4*+(52340/94&,%(&))&%%$%$&(*&%'$2.423944576.*+)+.5,,)&(/*(&%)''&&')),,.4+02/91802,...02/126650)*'&+22/134,,)+*+0.$)-1%,+1)(&'%'-842.077/6),7729&'%'$(+-,.+'*+,80..//31*%&'),#&&$&&%&*..,,+'./2+//*3+7(8*#*+*)'%)*22/-+-/)*046-0*,)+(,-+958:99;6/''')0+/+/+102+./6641050+****11337988-----54:5)(,./8,,4+*,.56;5,-64.,257/1209)),9,+''**0//+-,,'''--+'%(-/'&'(%/*),+3765/4-'-,'.0383332,7-5-564799374/-2/',''+,&07,145*05.,'$*.))/6&&()$%+)&*'&%%'%$&&%&$((&$(+&)(-0'*'*()-&$%$+&&&'&'&'('&(%$&(%&($&$&'&'%*)%&&,4-*+*/8600----.3653395400/(*,)*06/74863'&++/-31*&$%%',07*'(//37-/...232,3-(,*,693,3,'-02817.21/''&$(%((--082+14/*//341.32,/119;4665;91-/205*(-()-96%$))%32/4-+.1/00032045,,&'&((&13508548/..&&%(+*+'(%%$('&'$&%%$,-265:5)7767676581*%)'%)4368221312-358.003-,/*+))051/037888798577*,/2./)*+,034.2///144774''*++/--2,90837**%%#&'+6123::9;930')42266/3/2411:8386516,&212/20-,//),,/7-./)(,./,./('%))&%)*.'/2;576:7+%((()%&$&.),/,3-33.'07,----'''&%'(-,$'.--)(''&*4-)2234778-.(.()$&'
@ba2a9f0e-12b0-4730-8b84-76b3ad754fcb ch=123 read=134495 start_time=2019-12-13T09:52:39Z barcode=BC01 runid=2c9cf7bc05858273f10e7d7ec552fc0bd742dc3e
CTCCTACGGGAGGCAGCAGTGAGAATATTGCACAATGGGCGCAAAGCCTGATGCAACCATGCCGCGTGAGCCTTCGGGTTGTAAAGTACTTTCAGCGGGGAGGAAGGGGAGTAAAGTTAATACTCATTGACGTTACGCAGAAAGCACCAACTCCGTGCCAGCAGCCGCGGTAATACCCAGAGGGTGCAAGCGTTAATCGAATTACTGGGCGTAAAAGCACGCAGGCGGTTTGTTAAGTTGAATGTGGCGGGCTCAACACGGGCTGGCTGACACTGGCAAGCTTGAGTCTCGTAGAGGGTGAAGACGGTGAAATGCGCGTAGAGATCTGGAGGAATACCGGTGGCGAAACGGCCCCCTGGACGAAGACTTGACGCTCAGGTGCAGCGTGGGGAGCAAGCAGGATTAGATACCTGGTAGTCACGCCGTAAACGATATCGACGGAGGTTGTGCCTTGAGGCGTGGCTTCCGGAGCTAACGCGTTAAGTCGACCGCCGCAGGAGTACGGCCGCAAGGTTAAAACTCAATGAATTGACGGGCCCGCACAGAAGAGTGGAGCATGTGGTTTAATTCGATGCAGCGCGAAAGAACTACCTGGTCTTGACATCACAGAACTTTCCAGAGATGGATTGGTGCCTTCGGGAACGAGACAGGTGCTGCATAGCTGTCGTCAGCTCGTGTTGAGAAATGTTGGGTTAAGTCCCGCAACGAGCGCAACCCTTATCCTTTGTTGCCCAGCGGTCCGGCCGGGAACTCAAAAGGAGACTGCCAGTGATAAACTGGAGGAAGGTGGGGATGACGTCAAGTCATCATGGCCCACCACGACCAGGGCTACACACGTGCTACAATGGCGCATACAGAAAGCGACCTCGCGAGGAAACAACGGACCTCATAAAGTGCGTCGTAGTCGGATGGAGTCTGCAACTCGACTCCATGAAGTCGGAATCGCTAATCGTGGATCAGAATGCCACGGTGAATACGTTCCCGGGCCTTGTACACCGCCCGTCACCATGGGAGTGGGTTGCAAAAAAAAAGTAGGTAGCTTAACCTTCGGGAGGAGGCGCTTACTGCTTTGTGATTCATGACTGGGGTGA
+
),01+-.0:7)*3,,3905/-*(+1.020+*+*/1/197855-0-+/698897-/(3+54/52*+,((%),3294/;98<346;6+-,),,-))*+073*(-+,),3.+*+-/;2,2,2'%$(&+&**++404/&/(/+)*'%#$&,+-.../6+.679310/0/,./,3,0.-*+'%&&$(-,0/135-//1-/'(&'%*)+,-16<79987:3)&+&0*4.131&2+/1,089917*(')*+--/+*-+/092.+%&**)*,%)(((-)*./25336*($%*%')+01446*),1+)%%&)%-4;86463/,-/-+321,..666;,*2-,815:;:7/.0+++*'),,172,((.12.)('%*&&())+)--7+60/0,+***--01)((+.;)6-32*2)&%,'*,6-.5--)*+,-/0:9699.4,.-&+((&&*/),.-92201)%')+*003-5-,60300-+'*,/8..-..7463;98975/4/(+-.)&$%'51:581125)/0-6:8,63+04-*..3.455/7818,'('*))//%&%)04))-'1%(*60<;/5792100*(*(*%.(*5,)---'(-725:;371/19951&(*,.+*0200,+)**,987./1,,+-,.-5/'74-,(%()+/13:899/..-,%733376446+/../34,1,*,%,,3*,1:398074/,.,-,*)0)-&&/017374<85:77864;7./2,//+&)'-611/15163;928637*97(-+*+..1218./-,,.+-&%',0.0,.5.5-+.53,11287:9934679:9*&'%*(&$+*&(,0244*+,(&(*,/./0.1487041/'53--,-+.+%*/,+,*.,-//',(&'&)**',,/.856766/.48,,6458:95:76-5(,'$'+&')+.,/521,-+,-69443,00-,1(9-8666742+/++.:;;891239779-)+286688777718.2/.353,+4),**(-315:6114012564/,)*+1:87<786::3.**),(*(/-+*---.21-/,-/18/*/-'1.*+,-1&)'$**/4--2/21/.242330-++&'(
@8e9c5a05-16e6-4823-8e5f-cc675d2be1d6 ch=123 read=134491 start_time=2019-12-13T09:52:36Z barcode=BC01 runid=2c9cf7bc05858273f10e7d7ec552fc0bd742dc3e
TCACCCCAGTCATGAATCACAAAGTGGTAGCGCGCCCTCCCCAAGAGAAAGAGTTAAGCTACCTACTTCTTTGCAACCCTCGCGGTGTGACGGGCGGTGTGTACAAAGGCCGGAACGTATTCACCGTGGCATTCTGATCCACGATTACTAGCGATTCCGGCTTCATGGAGTCAGGTTACCGAACTCGGACTACGACGCACTTTATGAGGTCCGCTTGCTCGCGAGGTCGCTTCTCTTTGTATGCGCCATTGTAGCACGTGTGTAGCCCCTGGTCGTAAGAGTCATGATGACTTGACGTCATCCCACCTTCCTCCAGTTTATCACTGGCAGTCCTTTGAGTTCCCGGCCGGACCGCTGGCAACAAGGATAAGGGTTGCGCTCGTTGCGGGACTTAGCCAACATTTCACAACACGAGCTGACGACAGCCATGCAGCACCTGTCTCACGGTGAGGCACGACATCTCTGGCTTCCGTGGATGTCAAGACCAGGTAAGGTTCTTCGCGGTACATCGAATTAAACCACATGCTCCACCGCTTGTGCGGGCCCCGTCAATTCGTTTGAGTTTTAACCTTGCGGCCCGTACTGAGCGGTCGACTTAACGCGTTAGCTCCGGAAAAGCCACGCCTCAGGGCACAACCTCCAAGTCGACATCGTTTACGGCGTGGACTGCACCAGGGTATCTAATCCTGTTTGCTCCCCACGCTTTCGCACCTGAGCGTCAGTGCTTCGTCATGCACCTGGAATTCTACCCCTCTACGAGACTCAAGCTTGCCAGTATCAGATGCAGTTCCCAGGTTGAGCGGGATTTCACATCTGACCAACAAACCGCCTGCGTGCGCTTTACGCCCAGTAATTCCGATTAACGCTTGCACCCTCCGTATTACCGCGGCTGGCACGGAGTTAGCCGGTGCTTCTTCTGCGGGTAACGTCAATGAGCAAAGGTAGTAACTTTACTCCCTTCCTCCGCTGAAAGTACTTTACAACCCGAAGGCCTTCTTCATACACGCGGCGCTGGCTGCATCGAATTTGCGCCCATTGTGCAATATTCCCCGCACTCCCGTGGG
+
:51668.015+((%'865466;600*-)*''),025)).+)')*')&,-,&'(+2//+,-2495/2,0/01/),+-2:1+.%,)+)*,.16+5866730-+,*(39+3-4,*,/2226:7:32384:8;7678623487/*,*+-5022-./006330/-.4;9,20*'**,$++/5,/0/2*+++26455332&../).7:<592102-/,+..4))*+&(+*,-+.02352520970055479:<719,)*,,+0)))*$$'&270')18783-4-&'%&&'))//,,+*),.:79:9805+(-*/302),0*-/90012011383-1.40*4-(+.17190,0-,+0.8885519122/2,00,,2,+,(,-,0%'1*-2:111:;31.0.&//*0906;/-++.)213477987764,5458<9;9300/,15-0442/()(('$&(.-()((*/.06940-,-60<898;7:5985/124<75:,51+/;<99<8++-%-$$(*-(*1325<0:.+*,..5,-+*.3-,,.,106.-(+341,./12292&372)%*-:;2/;6/1-)*-1.5)+0,--('164::74'-1-3.621)++)'/244+/*31,%4406579896242.-..,(+*-)8-634*-068888<7/,-0.,.434.-&)',.(0*(-0601/30*(+,.</-22/9;5,11-3;1+*+-1602265+,%%%2)*/0././#$$&(/335-4-4.21)342/-0585.)+*1341+''((*49&4342:((*100276<6;1*/,-++(57*-/&-87,')*,822-+&0+9894:;8:;99:997+&&/22-/-+0+(*129989-*+1*.--,,0/,-/58525:465291/.(()1+*)((*//2**,0--0-&--'+.7/0542387:8008767,3,,,31709,,,*&,--**/51.1-58-.;72243/345-5.'+()--)%$(&4*)(*1)0/:7;78<6.*(*(**.*/-'&&(*()----7&.&),)*1,58*)22.-*++6012-70+&%&&*++5,*+%2-
@8b7de4ba-9266-4434-92bd-e5ef8f9fd3c3 ch=275 read=79474 start_time=2019-12-13T09:52:34Z barcode=BC01 runid=2c9cf7bc05858273f10e7d7ec552fc0bd742dc3e
CCGGTTTTCTTGTTTGCGACTTCACCCCAGTCATGAATCACCAGAAGTGGTAGCGCCCTCGAAGGTTAAGCTACCTACTTCTTTGCAACCCACTCCCCATGGTGTGACGGGCGGTGTGTACAAGGCCCGGGAACACGTATTCACCGTGGCATTCTGATGATGCCTAGCGATTCCGACTTCATGGAGTCGAGTTGCGCTCAATCCGGACTACGACGCACTTTATGAGGGTCCGCTTTGCTCTCGCGAGGTCGCTTCTCTTTGTATGCGCCATTGTAGCAGCACGTGTGTAGCCTGGTCGTAAGGGCCATGATGACTTGACGTCATCCCACCTTCCTCCAGTTTATCACTGGCGGTCTCCTTTGAGTTCCCGGCGGACCGCTGGCAGCAAAGGATAGGTTGCGCTCGTTGCGGGACAGCAGCATTTCACAACACGAGCTGACGACAGCCATGTCAACACCGTCTCACGGTTCCCAGCTTCTCATCTCTGGCTTCCGTGGATGTCAAGACCAGGTAAGGTTCTTCGCGTTGCATCGAATTAAACCACATGCTCCACCGCTTGTGCGGGCCCCGTCGAATTCATTTGGTTTTAACCTTGCGGCCCGTACTCCCCAGGCGGTCGACTTAACGCGTTAGCTCCGGAAGCCACGCCTCGGGGCACAACCTCCAAGTCGACATCGTTTACAGCGTGGACTACCAGAATTATCTAATCCTGTTTGCTCCCCACGCTTTTCGCACCTGAGCGTCAGTCATCTTCGTCCAGGGGGCCGCCTTCGCCACCGGTATTCCTCCCAGATCTCTGCGCATTTCACCGCTACGCCTGAGTTCACCCCCCTCTGGGACTCAAGCTTGCCAGTATCAGATGCAGTTCCCAGGTTGCGGCCCGAGGTTTCATCTGTCGCGCGTGCGCTTTGCGCCCAGTAATTCGATTAACGCTTGCACCCTCCGTATTACCGCGGCTGCTGGCTGGGGTTAGCCAGTGCTGTTCTGCAGGTAACGTCAGGCAAAGGTATTAACTTTACTCCCTTTACTCCGCTGAAAGTACTTTACAGCCAGAAGGCCTTCTTCATACCGCGGCATGGCTGCATCAGGCTTGCGACCATTGTGCAATATTCCCCACTGCTGCCTCCGTAGAAC
+
30*)++)'&,**1/('(-.2483.788,,-35.211211)+%+%-)*+-/2/&(*,1(')#&(+1+80/+,--+/7766833;5.22/0<9./4-870(0.0/.2147,4655631/,/*,462725++)++('&()++04,,-6.34732464.+')'(,)/.-+--,+4804239:;:787,)*+,.,13()&%'..,4./115164563/1)+(,,54++('*/+231++-))*/0215121)1+53025435/550/5461106271:0,+-+)+*&,*-*/**.229)+6;8570*/8:2;99000,+--2/0313491:3.+3949970.2...;7//5235/7,(-.-31$$.'(+/9382*-0-0:88626/;///(215*,*)+'-/)4-0)-/6-4:.-/7',0-,5-&0+/73/--,(-,-+***&''**+,3896-0%))**,.//).03-'-+30985,''%&.'223476-$&$%%**7447750-.,.1118<547303-4/;:2922242701151())-);;95:112.../3624:0/7)+)%.1855:8*(+,*0-1<257:7*/089,4644/6/-.)-+('7344/9:/.07:421111/5161788364.',-,,.,,-*272403724(193001383901+3-3576575676383*-'13378799776:30'(-(*,1239874553:.,/1142)(/+.-891.)+-36*+254'(.).4*&-*,71/53/)*284+-.,.3.90**''/512214/42.//*))./+,+-)0/1*/91//:/.-2&)&,)((&&,,('+/2./)()&(,4*.01.1*-07+/.'*-,02+-1878+9868-+%+*./*$(&),+)&(/-5.*('(*)'$%$$$%(*+++-(-,4//2)')*536/5(*0/3031-3,**'02*(.4../.6+0756..)((().&%#$**),-((,,&33.()$)*.,-0(,..086553+'')+1*(%-(+00/(*-)')+64'*/&$))13+09815.,+))//*'()%5**(,.+/1:8;55;5%'&*'(+/61239;9921112.78657+/(%+0)-9/2/31:3544178+'*)-.1/10),+('(*.06
@719ff5ac-3f00-4e70-91e5-608774061190 ch=444 read=144968 start_time=2019-12-13T09:52:27Z barcode=BC01 runid=2c9cf7bc05858273f10e7d7ec552fc0bd742dc3e
CCTACGGGAGGCAGCAGTGGGGAATATTGTGCACAATGGAAACCCTGATGCAGCAGCATAGCGTGGTGATGAAAGGTTTCGGATCGTAAAGCTCTGTCTTTGGGGAAGATAATGACAGGTACCCAAGGAGAGGAAGCCACGGCTAACTACGTGCCAGCAGTCGCAGTAATACGTAGGTGAGCGCTATCGGATTTACTGGAGCGTAAAGGGCGCTGGAGCGGATGATTGATGGGATGTGAAATGCAGGCTCCAGCAGGTGCTGCATTCCAAACTGGGTTATCTAGAGTGCAGGGAGAGGAGTGGAATTCCCTAGTGCTTGGCGGTGAAATGCGTAAGAGATTACAGGGAAGAACACCAGTGGCAGAAGGCGACTCTCTGGACTGTAACGGCGCTGAGGCTCGAAGCGTGGGGAACGAGCAGGATTGAATACCCTGGTAGTCCCGCCGTAAACGATGAATACTAGGTGTGGGGGGTTTCAACACCTCCCGTGCCGCCACTAACGCATTAAGTATTCCGCCTGGGAATGGTCACTTGAATTAAAACTCAAAGGAATTGACGGGGACCCGCACAGAGTAGCCCAGACATGTGGTTTAATTCAAACAGCGCGAAGAACCTTACCTACACTTGACATCACCCGTACTCTTAATCGAGAAATCCCTACGGGGACAAGGTGACAGGTGGTGCATGGTTGTCGTCAGCTCATTATTAGAGATGTTAGGTTAAGTCCCGCAACGAGCGCAACCCTTGTCGTTAGTTACTACCATTAAAGTTGAGACTCTGTGAGACTGCACCAGGTTAACCAGGAGGGAAGGGAATTAGGGATGACGTCAAATCATCATACCTTATGTAGGGCTACACACGTGCTACAATGGCTGGTACAGAGATGCAATACCGCGGGTGGGGCCAAACTTTAAAACCAGTCTCAGTTCGGATTTATGAACGAGCTCGCCACATGAGCTGGGGTTACAAGTAATCGCCGAATCAGGAATGTCGCGGTAGATACGTTCGGGTCTTGTACACACCGCCCGTCACCATGAGAGTTGGCAATACCCGAAGTCCGTGAGCTAATAACCGCAAGGAGGCAGCGGCCGAAGGTAGAGTCAGCGATTGGGGTGAAGTCGTAACAAGGTAACCGG
+
)&&+,'3-*1,-02201305:0/64509)+*+,.2886)'*.)+)+,022.//..'0'((%)*4+)&('(*.0).+46,*+7295''+4-+-,7-.01296-84)''',,00.-)-&+)*,26+,)1/+(('&)+*13,-+2-//5.0/11988<0-0/.77-,&+*8-.-314.7.*(%*)125552&-#0+)(-.01&)*897:4*1+)'$'(*&'),:4630/0)(/0876/)*+,29..130*),9))(+*343359553435+-*+/079)01-.064----.0)25,).(,)&''(,(**1*.))')+,%&%&&(+3/2.,)*'$%')(&('%4'&$()*'))'',./2104+5**&&*-(*+-34211.03;3772--1.//21111+..02-++)&),/488.'%,%%(*-35+8+&&*)*9<*+8:845/5-')./13980/../,1...47.-235689;98*396+,)305:387(+623.$&&%(*,0.,/2104;-468787./9/57,*)',1)-$'%%%&'*&28:013:17,-,--2/0-103:3457-*)+--'')**-1.+%+*-,/+*(2/0&*2-80&)(''+-+,+*-*+22'.)),*%%&'%++,.0346*1/)'3+,.-0-4/75*(&((*(.8)*-4*1:3145///.-01),++59/.../0031/.2.05,.022,7*'%%'&**.,%**$'3.:34/409*+,004&&6742625:.),,.067<7.3.,,..28.1147**7--'.-/75/*(%'*/05*-#%#&(*-+4)/+(3)'+*'))&)&$%*'(-5/32),21369<210..0*'+-+'%$%(').2312574-+,*,13*)))-/5:77710/4-,,,,::;-<--.9740*))+/'*20876-2,()/3-/72121((+.352..*12,)(,$$')-&+-/,*))**0.'%%%)('')+()*+*+.30/.0/('555.0(()/*174,2+++277784425(+1,.((%%&+*.,1969;93-,*.+...+*)*8-+++/73-4.-').+,2302&'.0+.'*,2274559,/**'&$*+-61433212//+%%'+*013/14,68,++,.+-42772953(/*263+4.
@266fa59a-8d81-4467-b601-d1f3a75ca262 ch=311 read=85659 start_time=2019-12-13T09:52:21Z barcode=BC01 runid=2c9cf7bc05858273f10e7d7ec552fc0bd742dc3e
CCGTTGCCTTGTTTACGACTTCACCCCAATCGCGCTGACCGGCCGCTGCCTCCTTGCGAGTTAGCTCACGGACTTCGGGTATTGCCAACTCATGGTGTGACGGGCCGGTGTGTACAAGACCAGAGGAACGTATTCACCGCGGTGACATTTCTGATTCGCGATTACTAGTAACTCAGCTTCATGTAGGCGAGTTTCGGCTACGTCGAGTGAGACTGGTTTTTTAAGTTTGGCTCCACCTCACGGTATTGCATCTCTCTGTACCAGCCATTGTAAGCGTGTAGCCCTACACATAAAGAGGGGCATGATGATTTGACGTCATCCCACCTTCCTCCTGAATTAACTTAGGCAGTCTCCTTCGATCCTCAACTTAATGGTAGTAACTAACGACAAAGGGTTGCGCTCGTTGCAGGACTTAGCCAACATCTCGACACGAGCTGACGGCAACCATACCACCTGTCTGCCTTGTCCCCGAAGGTTTCCTCGATTAGAGTAATGCAAGGGATGTCAAGTGTAGGTAAGGTTCTTCGCGTTGCTTCGAATTAAACACGCATACGCTACTTGTGCGGGTCCCCGTCAATTCCTTTGAGTTTTAATCTTGCGACCCATTACTCCCCAGGCGGAATACTTAATGCGTTAGCGGCGGCACGGAGGTGTTGAAACCCCCCGCACCTAGTATTCATCGTTTTGCAGCGTGGACTACCAGGGTATCTAATCCTGTTGCTCCCCACGCTTTCGAGCCTCAGCGTCAGTTACGATCCAGAGGAGTCGCCTTCGCCACTGGTGTTCTTCCTAATCTCTACGCATTTCACCGCTACACTTCATCCCGCTCTCCTGCACTCCTAGATAACCAGTTTGAATGCAGCACCCAAGTTCAGACGGGTATTTCACATCCCTTAATCATCACGCTGCATTCCTTACGCCCAGTAAATCCGGATAACGCTCGCCACCTACGAAAAGTAGTACCGCGGCTGCTGGCACGTAGTTAGCCATGGCTTCCTCCTTAGGTACCGTCATTATCTTCCCCAAAGGAACCCAGAGCTTTACGATCCGAAAGCCTTCATCACTCACGCGGCGTTGCTGCATCAAGGTTTCCCCATTGTGCGTATTCCTGCCTCCGTAG
+
'&&)(%'$'%%&'&&(0168;20.34-/123+-'(-,,,2&0+1+/0472475/5./(%'5.+,113788:23396+2.../511:-0++,&)+/.114591.()-35---(-/10*+208+-%)*.51/657<2-17*-*&()+,)69)(+016:6341129042-&'*2211)*,29:4951.2-,-00083*(-**()'&%'%%'(().-,/51/<:;/:9218+*-*-.242624-1395-4-,-67222.+,'0&)///7/)02(+%$''*10--.296,**+(+,14***.471167+)+)(14-&%$$(,.,58-+466731.1&).&*))('(&&(.550/0006,,.'&).1822--%%%0)*+1++--650./8176998*,300600/336272./&14120.+&+,++1530,*'()),--2011.22-5787741'30-24143/+-/-0.-.6560(+&)%',2/-.10.6+0)..2553357.)6((11;:6804866/000/)+/64686+.*+,*,/,*))(,'.2.-'($$&'%)')/-11903*3,7.+-01-),.294:4()-()'/2;<.0910/600/-.7,&/)'+,265+./16*93;8*()(.+1-/,.10,.*/+*1-&/**)),+,*/,-7,24873($)./821-822;97994614.')'*,+55;89524302*(1-.4,.571/,-18*--3770%))+0;8./13892603333:6.9-,,&&.3)('&+&&*+97:8885139/1449677922-2+*,8,++.-)-)**/88-'*((/20.'))*&)((+($++,-/731.'**-(),.149;7;406<6,&60%2%+,(+(%,(,*5&(+02.5)+,4;50-/0*8-*(-034558/((()++-&((-)*($)')(&''*+12+107074722067876+%,)('*')-2.)*-*0,.1-,,2/-++-+)'%***+/-5,++4+.+/.095456905,*-,/::9:9,7/./566738.,1+)()&--'(*()*.1,&*+-02+%((()042:0-./*,--*-.,++)./465,++)(,5..72;26670/18)-+)%)-0/,*%%**)350133
@f81f2965-be3a-42b7-a970-daf59b2a8c54 ch=295 read=158666 start_time=2019-12-13T09:52:03Z barcode=BC01 runid=2c9cf7bc05858273f10e7d7ec552fc0bd742dc3e
TTGTTATTACTTCGTTCAGTTGCGTATTTGCTGGGCTGAAGAAGTTATGTCTTTGTGTTAACCTGCGCGCATCGCTCTATCTTCCGGTTACCTTGTTGACTTCACTTAATCCATCAAATCTGTAGACGGCTCCCTTCCCTTGCGGTTGAGCCACCGGCTTCGGGTATTTATCAGCTCTCGTGATAGTGTGACCAGGCGGTGTGTGCTGCGAGACGTATTCACCGCGACATTGCTGATTCGCGATTACTGGCGATTCCAGCTTCATGTAGTCAGGTTGCGGACTGCAATCCCGAACTAGATGGTTTTATGGGTTTGCTTCACCTCGCGGCTTAACTTCCCTCGCACCATCCATTTAGCAGCACGTGTGTAGCCAGGTCATAGGGGCATGATGATTTGGCGTCATCCGCCTTCCCCTCAACTTGTCACTGCTTGATCTCTTCGGTCCCCAACTTAATGATGGTAACTAACGATGGTTGCGCTCGTTGCGGGACTTAACTTCTGGCGCCTCACGACACAGACTACGTGAGCGACAACCATGCACCACCTGGCCATCATGGCACTATCTCTCATCTCTCAGGAGCTATGAAATTATGCAAACCGGTAAAGGTTCTTCGCGTTACTTCAGATTAAACCACATGCTCCACCGCTTGTGCAGGCCCCGTCAATTCCTTTGGGGTTTCATTCTTGCAGACGTACTACTCCAGACGGAGTACTTATTGCGTTAACTGCGGCACTGAACTTTGACATCAACGCCAGGCTCATCGTTTGCGGCGTGGACTACTAAGGTATCTAATCCTATTTGCTCCCCACGCTTTCCGGGACACAGGCGTCAGTGCAGGCAGATCGTCGCCTTCGCCACAGTGTTCCTCCATATATCTACACTATTCACCGCTACACATGGAATTCCACGGTCCTCTCCTGCCTCTAGCTGCCTGGTTTCATTTACTGAAGTTGGCTTCCGGGCTTTCTGCACAGACCCTTGCGCCATATGCTCCTCTTTGCAATAATTCCGGATAACGCTTGCACGCCTGCAGCGTACCTGCTGGCGGTAGTTAGCGTGGCTTTCTAATAAAGTACCGTCGCTCGGCTGCACCATTTCCTGTGGCCGCCGTTTCTTCCTTTATAACAGAAGTTTACAATCCGAAAACCTTCTTCCTTCGCGCGGCGTTAACTCGGTCAGGTTTCCCCCATTGCCGAAAATTCCCTACTGCCTCCGTAGAGAAC
+
$$'&'%*)%(*.'*'.,%-,:*+&((/<200.,-'&$%&+')&).5*/,11.9;..3592+10)(-',$+$).79:988806-,*'/15,.65:1/*'')-95)'%$(+.-'(*,/81-(%#&#'%'&',-14)6197*//,/3:49-.042.20-1++3-.9-.$)0*-/04)*.//1..'$)'+,.)*-.%%-4-('&&('&%%$'(+&*)**239;7%(&&(.)2&****.,'2;8/03048301'4042:.4,))),1.,1/22464%%2/7(/*6134*30/5/6.*(/*+*'-/.258;+02+321:-*+0-1-/823,)0-),(%$'+-.8*&($*%,13867339'&&(()*/132-,&&&'/,),947/1++.5*-,..25/'28,,'-),21/7*',75363,(*+(&*+-(,,&+$%#""&$(%*+/0/&-,/40*+*,.2353346675562137-,'(+1/7-0+))*+/945(2./++(.(%%%$$$++&)&()'''$&#%$$'/10310-,&*115465;5:87421,02+0&&#$&&%%%''#'+./1/.,.)20/,))%'%$#%*',+*(%'%$&$*&'/-()()/6'.*5:55:623/0.),061,(,,6.<:7:.-..&233:0-/&('&(((''**.34+(232235/()-+,++*0;:3189,.3,-2243,3'-0,103*)/&5//)),'*/.(6*+,759674534'52/02307+.2**,6-47/1+'+'&)')(++4573<3++%-*(+.225835/(%0)/-/,&(,&'40*43)&+)41,,(,*,071,-/:9-,&('(.0))-(),)++689/1366597)))),./13'%$+1-0;221384023332*+-%(&$+42(,016822()&)+,)*0+90)()%)*((*(*&&&)*+0.(.0*)+,',1,1-**+30-.10.'%$$''*,00/)000.71-(()**-.57:.0+)('**$'&(%$(,&(*/;2(,%)(/73:,6/814,+,*()''(%((-1('+'/-,*(*%'&&$+('&*)(*2-+,2-/&(&(*(&(*0.11+(*/1;36*(()*/5//''%,+),1')''',(-05368089()(-'&%0%&)-*.'%,'*185(..6335-0260596;61+)&')'%'*,.52301.*-.1(2--%+,2:7-49:6+35.-.)+/1-/2./('#$##'*+37(,.-*)&+)
@47de798b-3af6-4cd6-9f51-90e54c41c868 ch=257 read=65527 start_time=2019-12-13T09:51:55Z barcode=BC01 runid=2c9cf7bc05858273f10e7d7ec552fc0bd742dc3e
CTGATGTACTTCGTTCCGGTTACGTATTGCTGTGGTGCTGGTTGACCGATTGTCTTTGTGTTAACCTGCGCTGTGGCTCTATCGTTGCCTTTGTTTGACTTCACCCCAATCATCAATCACAGACGGCTCCTTCGCGGTTGGTACCACCGGCTTCGGTGTTATCAACTCTCGTGATTGTGACGGGCGGTGTGTACAAGGCCGAGAACGTATTCACCGCGATGACATCGTTCGCGATTACTAGCGATTCCAACTTCATGTGATCGGTGCAGACTACAATCCGAACTGAATGGTTTATGGGTTTGCTTCACCTCGCGGCTTCGCTTCCCTCTGCACCACCCATTGTAGCGTGTGTAGCCCAGGTCGCTAAGGGCATGATGGTTGACGTCATCGCCTTCATCTCAGCTTGTCGCACAGCGGTCTCGCTAGAGTCCCCAAGCAATGATGACTAACGATAAGGGTTGCGCTCGTTGCGGGACTTAACCCAACATCTCGACACGGCTGACGACAACCATGCGCCACCTGTATCTCATATAGCTATCTCTCCATCCTGGGCCTTTATGAGTATGTCAAGGCCTGGTAAAGGTTCTTCGCGTTGCTTCGAATTAAACCACATGCTCCACCGCTTGTGCGGGCCCCAAATCAATTCCTTTGAGTTTTCATTCTTGCAGATTTCTCAGGCGGGTACTTATTGCGTTAACTGGCACTGAACTTTGACATCAACGCCAGTGCTCATCGTTTTACGGCGTGGACTACTAGGGTATCTAATCCTGTCCCCACGCTTTTCGGGACTGAGCGTCAGTTGCAGGTAGATCGTCGCCTTCGCCACTGGTGTTCCTCCGCTATATCCTACGCATTTCACCGCTACACATGGAATTCCACGATCCTCCTGCACTCTGGCTGCCTGGTTTCTATGGCTTACTGAAGTTAAGCTTCAGGCTTTCCACAGACCCTTGCCTTGCGCCTGCTCCCTCTTTACGCTTAATTCCGGATAACGCTTTTGCCACCTACGTATTACCGCGGCTGCTGGCGCGTAGTTGGCCGTGGCTTTCTCAATAATTACCGTACTCGGCTACCATTTCAGCCGCCGTTCTTCCTTTACCAACAGAAGTTTAATCGAAAACCTTCTTCCTTCACGCCGGCGCTGCTCGGTCAGGGTTTCCCCCATTGCCGAAATTCCCTGCTGCCTCCGTGAGAG
+
#%(%(%($(-4/35:32/6/:.0/4.34///)'))*11)1()'&#''+%.+,-++/,'(),/3036///))$$')*+*437('(%'$-.-24)*,('&(+2,(132.).+0188.+)&$%%(%)%*+-95696'''))+%%'',(&/)5.,19/0*-)+.--/00/00-0264(.'((+02'23.1,))+,739640+.,''+.4/04/41/19;%-,&''())+&))/,,)*'.&').-/477::230(--30-0+)((-.%,-%&$&$&'&'.7/:,+*5.)+.62038;:-11;48::-24:465:5-)**0128445649://884444638;)+821..,..-.,(&'')&&(143/&'(,*-07,.1//010251035588/0$)+*++$((((&%(5,,-810+*')'%&-*))%&.'&&&',**&')'*,3+*(%%%()-31354/)060/0.3..//.585549/-+-,.+/,).1.255/1)*,4/-++)+*41/+,(*()(()%05--+$%'&(((*1445*56557.-,(/5118:+/,/1508;..*++//1450-.-///../+/0)-52;9946),/,2'&'/.*'*-+1;3:;2203////7+-/*)))-'((**')((&*))+2-8494//651..087/,.2962700,*&*02/35'-**'*%'$&%''-+,-253200.+*))+,381/98/,.,239))0%%$&'0'+-/0;:2928++-1545446+,*),2+3+*.-.187;06**+)255.),,/09;*,(50.2236-.-+,691:+/*35131./0/1:*.)+(**36.,/')/25927125&&)*+2-,+*,634,2;50155133/-&'&*,-(&',)'&).//3--4335+)**+8161+-6:6883:5011.%(**1,-*)))(,-32&(,54*36).*'('&)+-05;-2+(*&%$%(*261,*+.4.-/.63**&%&$++87/0/2/644-**,--)+/.)+)+-60414538320/2..0627(%$((/.5-)&',,(0*0+-64*)$,)+-*-+,-&1'(,567765-1/,/:65.03438;7:8/.0+,(,,*.01*,&$('*,32-1/6)+65//01911640,6401*--./--/204887:86&-5+,88/7:92(0,*,*(*(+)2+6,*'*)+)))+('&&%&$*
@9248fff5-a1c6-433b-b63f-7b013d5ed312 ch=197 read=68737 start_time=2019-12-13T09:51:48Z barcode=BC01 runid=2c9cf7bc05858273f10e7d7ec552fc0bd742dc3e
CCGGTTACCTTTGTTACGGCTTCACCCCTGATAATCAATCCCACAGCAGACAGCTCCTTCCTTGCCCGGTTGGGCCACCGGCTTCGGGTGTTATCAACTCTCGTGGTGTGACGGGCGGTGTGTGCAAGGCCGAGAACGTATTCACCGCGACATGCTGATTCGCGATTACTAGCGATTCCAGCTTCATAGTCGAGTTGCAGACTACAATCCGAACTGAGAATAATGGTTTTATGGGTTTTGCTTCACCTCGCGGCTTCGCTTCCCACCTGCCATTGTAGCACGTGTGTAGCCCAGGTCGCCACAGGGGCGATGATTTGACGTCTCCGCCTTCCTCCAGCTTGTCACTGTAGCAGTCTCGCTAAGTCCCCAACTTAATGATGGTAACTAACGGTAAAGGGTTGCGCTCGTTGCAGGACTTAACCAACATCCCACGACACGAGCTGACGAACTGACCATGCACCACCTGTAGTATCTCATAGCTATCTCTCCATCTCTGGAGCCTTTAGCAGGTATGTCGAGAGACTATGGTAAAGGTTCTTCGCGTTGCTCCGGAATTAAACCACATGCTCCACCGCTTGTGCGGGCCCCGTCAATTCCTTTGAGTTTCATTCTTGCGAACGTACTCAGGCAGATTACTTATTGCGTTAACTGCAGCACTGAACTTTTGACATCCAACGCCAGTACTCATCGTTTACGGCGTGGACTACTGGGGTATCTAATCCCTGTATTGCTCCCCACGCTTTCGGGACTGAGCGTCAGTTACAGGCCAGATGCGTCGCCTTCGCCACTGGTGTTCCTCCATATATCCTACGCATTTCACCGCTACATGGAATTCCACGATCCTCTCCTGCACTCTAGCTGCCTGGTTTCTATGGCTTACTGAAGTTAAGCTTCAGGCTTTCACCACCAGACCCTTGCCGCTTTCTCCTCTTTACGCCCAATAATTCCGGATAACGCTTGCCACCTACCACGTATTACCCGCGGCTGCTGTGGCGTAGTTAGCCGTGGCTTTCTAATAAAATTATCGCTCGGCTGCCATTTCCTGTAGCCGCCGTTTCAGCTCAACAACAGAGAGTTTACAATCCGAAACCAGCTTCTTCCTTCACGCGGCGTTGCTCGGTCGGGTTTCCCCATTGCCGAAAATTCCCTGCTGCCTCCCGTAG
+
*),,.++4-38+)04*-.+,-5/02+,+++.-/*-/3:24)+*++.//-,/()+/1++3,*(+,/2+.1,-')+4813505-,3.&7862722280&100/2268;77765/(31.11-*-(*)-031*8++%/*3-1981;1118343599::::9040/.38334,0.)4684:1:*.$*,/*'+'/121.52;4737444321511204:93/)'*))&&)0-78:1349;4/83,*,.40%,1441/+-+-,,+,1411*%('&%+,)07.,-.0-/-+-'%%&)+4)(.*20()+$')+47**'&'.)49)*-623.&*1-0:9<77..0,&+1,)+5-..+'&(**22332+(,%)*+176*/)'%%0*,),2162351+-+)*(.66/,+-/7+/365:55703'10,&+&9)6/+-65125,(.-5848767221,+'$$$''&%$%%$(*++&**)(*()*.675,..*,0000-0/+3:78886672.04532)&%&('//22.-,%&)*..'&&,+3239++0288786/23130/0(01+/+/.2;811*'(+23338359.('&(*11*,/-54,*,2-319.+/20,+/3<:3691.5-01*+*+(.--.1/.51%&)-'')-4-/9.0,6,6+.056.43230199,*00.+--24020,*$'%).,./0068859<</0410-509-65477-8721001+1,*/,&(#&$*+&))099.+.,.2:13.<90/*.&*+)*.5.8-&+).1/7/1.2(,+-0-+))))*9;-0/1-/02;954690/55525'*-4//+.5.-145,.''*,.110030/,&(*0204-.-30230++++1/.0--//,22/;2,&'()41.911/-(-*.20-*+(),,2;87;0.*.)&*&'(*+/',*).3&+*/+++/.'(/:/,,302))-'29:22,3-151631115,02-330.-.)+,/278068()-5-..8772*+1/143627-,-2*./4+-.,))..-+1+((,*-.,..,.*)&#**(5<23,(&&'*-6/31/)2+%&%*+,)((/-2.,&%'(.5:.11157-+05+-''$'')+/81*+7---(+-1148<,068437.*6,.930996-/0()+-/.7-/,5+'&&')&*-*.2-*-+)
@fa5e07a2-a0f7-4655-8f06-933e5c845d2c ch=400 read=77361 start_time=2019-12-13T09:51:34Z barcode=BC01 runid=2c9cf7bc05858273f10e7d7ec552fc0bd742dc3e
CTGGATTACCTTGTTACGACACTGATCATGAATCACAAAGTGGTAAGCGCCACTCCCGAAAGTTCGCTACCTACTTCTTTGCAACCCACTCCCATGGTGTGACGGGCGAGATGTACAAGGCCCGGGAACGTATTCGCCGTGGCATCCTGATCCACGATTACTAGCGATTCCGACTTCATGGAGTCGAGTTGCGAACTCCAATCCGGACTACGACGCACTTTATGAGGTCCGCTTGCTCTCGCGAGGTCGCTTCTCTTCGTATGCCATTGTGGCACGATATTAGCCCTGGTCGTAAAGTGCATGATGACTTGACGTCATCCCACCTTCCTCCAGTTTATCACTGGCAGTCTCGCTGAGTTCCCGGCCGGACCGCTGGCAACAAAGGATAAAGGGTTGCGCTCGTTGCGGGACTTAACTTAGCATTTCACAACACAGGCTGACGACAGCCATGCAGCACCTGTCTCACGGTTCGAAGCACATTCTCATCTCTGAAAACTTCCGTGGACGTCAAGACCAGGTAAGGTTCTTCGCGTTGCATCGAATTAAACCACATGTTCCACCGCTTGTGCGGGCCCGTCAATTCATTTTGAGTTTAACCTTGCGGCCGTACTCCCCAGGCGGTCGACTTAACGCGTTAGCTCCGGAAGCCACCACGCCTCAGGGCACAACCTCCAAGTCGACATCGTTTTACGGCGTGGACTACCAGGAATTATCTAATCTGTTTGCTCCCCACGCTTTCGCACCTGAGCGTCGGTCTTCGTCCAGGGGCCGCCTTCGCCACCGGTGACCTCCAGATCTCTACGCATTTCACCGCTACCTGGAATTCTACCCCTCTACGAGACTCAAACGCCGGTATGGATGCAGTTCAGCAGGCCGGGGATTTTATCTGACCCAACAAACCGCCTGCGTGCGCTTTACGCCCAATTAATTCCGGTCTAACGCACCCTCCGTATTACCGCGGCTGCTGGCACGGAAGGTTAGCCGGTGCTTCTTCTGCGGGTATCCAATGAGCAAAGGTATTAACTGCTCCCCTTCCTCCCCGCTGAAAGTACTTTACAGGCCTTCTTCATACGCGGCATGGCTGCATCGGGCTTTGCGCCCATTATTCTGTCTTCCTGCTGGCCTCCCGTGGG
+
..80*:+&+.-2-04,,+%)&(''(2978568/...3:4-./:110./.:2&'(0-++-0%**4''''%'%()018-59.+6/8*:2)+/68,',-0-**'(059:1.&&%-,327965/6/*/798;9384595/242707///3735897-+,+22:322112,(2()(()-.+**,/,*+,/,,.19//,-7702,0.-0((+459868/6&+$'-3/(%%(-5/4.,+1,*+/0/0032/,0-2%(000546<915&%&),309))(,+),+&)'1(''31119;:1.--/'('$(')5370/..1//13500+12/)430379-2///9<7344./,*0//13-+0%&+*0389393.32)9-84533437303205-+6,100*+314:4/-.+./82/1.574.4-,)&%$(&100:5/.1/31.1+29802485/-,,:,884:1332397955,,(+)/,2.%&&()),./90-13573311.268/627/+.-.-./78/44132(.0-1).-3;6:<:36070,-23/+-,7,;5):600014:70'(00--3)+-56/5-76++466:9<:08;;*,,,.<;294329,/0,;5&/)+,7:91-6:564447743535/.)&++',56.-.-,0,.4+-(+.04906++26-.1074403+4-3677/4/01-239+)*//./9:;6897::060&%-'(*3')*'%+*/69+03759/,./1-;7-,/).($#%6:792--+'/13583+)476.5665:49889-+7+4.*%&%&'*+**774544,101.4;;414+*.634--'+-%4+75-73//034345042556584530*-1..($*033518925&)'%*0/6%,(-$./1*+-..+*()'-2069807078632,,*,*+,.+(,/-)()%,&1-280+-&1%&(((%*&/44223-9,//-4:221810../+2)'++2)%(*,*&)/+&//-.2719;5,*)(*++/06'5'-.4178;*.,.+,-*((+$'*514+05:842775*,.-08925-,.1-*,,/.56*87954-*)-,33;6560;0109678&,.)(0,*-0,:6+)5*-2.*()'*.3/3390:.3,*/8.+0)0*
@99f9a9b6-bc83-4729-ba8d-e8cc09696cbf ch=258 read=72866 start_time=2019-12-13T09:51:32Z barcode=BC01 runid=2c9cf7bc05858273f10e7d7ec552fc0bd742dc3e
CCGGTTACCTTGTTGACTTCACCCCAATCATCAATCCCATCTTAGACAGCTCCTTCCTTGCGGTTAGGCCACCGGCTTCGGGTGTTATCAACTCTCGTGGTGTGACGGGCGGTGTGTGACCCGAGAACGTATTCACCGCGACATGCTGATTCGCGATTACTAGCGATTCAACTTCATGTAGTCGAGTTGCAGACTACAATCCGAACTGAGAATGGTTTATGGGTTTTGCTTCACCTCGCAGCTTCGCTTCCCTCTGCACCATCCATTGTAGCACGTGTGGCCAGGTCATAAGGGGGGCATGATGATGATTTGACGTCATCCCCGCCTTCCTCCAGCTTGTCACTGGCAGTCACGCTAGAGTCCCCAACTTAATGATGGTAACTAACGATAAGGGTTTGCGCTCGTTGCGGGACTTAGCAACATCTCGACTTACGAGCTGACGACAACCATGCACCACCTGTATCTCATATAGCTATCTCTCCATCTCTGGAGCCTTTATGAGTATGTCAAGACCTGGTAAGGTTCTTCGCGTTGCTTCGAATTAAACCACATGCTCCACCGCTTGTGCGGGCCCCGTCAATTCCTTTGAGTTTATTCTTGCAGACATTACTCGAGCGGAGTACTTATTGCGTTAACTGCAGCACTGAACTTTGACATCAACACTTAGTACTCATCGTTTACGGCGTGGACTACTAGGGTATCTAATCTATTTGCTCCCCACACGCTCGGGACTGAGCGTCAGTTGCGGGCCAGATCGTCGCCTTCGCCACTGGTGTTCCTCCATATATCTACGCATTTCACCGCTACGCTAGATTTCCCGATCCTCTCCTGCCTCTGGCTGCCTGTTTCTGGCTTGAAGTTAAGCTTCAGGCTTTCACCACAGACCCTTGCTGCCGCCTGCTCCTCTTTACGCCCAATAATTCCGGATAACGCTTGCCACCTACGTATTACCGCGGCTGCTGGCACGTAGTAGTTAGCCGTGGCTAATAAGTATTACCGTCACTCGGCTACCATTTCCTGTAGCCGCCGTTCTTCCCCTTTATAGTAGAAGTTTACAATCGAAAACCTTCTTCCTTCACGCGGCGTTGCTCGGTCAGGTTTCCCCATTGCCGAAAATTCCCTACTGCTGCCTCCCGTAGGAG
+
78575832213),(+*67:6)4(*&+,0//2/10.49-.906)*())*+--1101/+-('(2-36..713282664659.1+-*-.,-1.7//.1215499:31221;978:430)'&&(6,((+,75466:<8110(+,/12559:;94:1,,.,-1,.122332472&)(,,304252//236.:-,.78757678;,:(-,/-/0&*',+698;6379:07;;0356;689<;;45%312;8888818--02,++1/5;:2+1,*$&(*&+.--,)'&')/76200))+)637-4480.,*)*,-.90*(-,+4862;8*)1277/2./.1(+:-..6.,/386/22)$()+94,...1572+2*-//0011/4/.3622391.,3-/..1-:--4('*-53643180.*++.$,)0,44431,+(&%(*110.///1:807.4/7753229,-:.3-/45:;173552222227637:57663563&*0()/()07//0.,,-,.11678729-1)0,8:77<99:/6-++5/4'(...2:719100167755.07/021/04;3:/::82/17977664.56.-./4)%-1.0711%%22&-&&(,-&&6933+++*+3/.60./051916432)011255:;25<<56679:/5/)*)+)0+*+1219836<6.12:55567698445-24**-/488;750/092,-/0:9,)/(0+.4)0<935655155773,8)%%',)0+++8876998:98<848<9:::9035196,.9-0,,-733022633<61056-+,*,&%$'(*/0(.)'&**2-,..07777531*&())0/0'-+881-**)*,'(.-817*+,496/6:32:6.,.1-/0/4:;4/8/.-12949<4100282-86-+1107+0++0627/2.4078:75223/22.12133.3+1,'-+*++4.//2*1*)$*+++*-,319/..7*-+**)'*+46*+12947855*(()),%%%$)413;638551..12.3;7:;96580..030/-,%$$%*+)0;3.029.5*,9<8065858<;37:7/322060-1.-.772:38*35-;.06;3..5023./89:7091*).06/,)%&,'-2*+;562.+
@b79263a9-aa1d-4e9a-b829-eb0889d7b9a5 ch=194 read=84357 start_time=2019-12-13T09:51:31Z barcode=BC01 runid=2c9cf7bc05858273f10e7d7ec552fc0bd742dc3e
CTCCTACGGGAGGCAACGGTAGAATATTGCACAATGGGCGCAAAGCCCGCAATGCAGCCATGCCGCGTGTATGAAGAAGGCCTTCAGGTTAATAAAGTACTTTCAGCGGGGAGGAAGGGGAGTAAAAGTTAATACCTTTGCTCATTGACGTTACCCGCGAAGAAGCACCAGCGCTCCGTGCCAGCAGCCGCGGTAATACGGAGGTGCTGGCGTTAATCCGGAATTACTGGGCGTAAAAGCGCACATGACGGTTTGTTAAGTCAGATGGCCCCGGGCTCAACCTGGGAACTGCATCTGATACTGGCAACGAGTCTCTCGTAGGGGTAGAATTCCAGGTGTAGCGGTGAAATGCGTAGAGATCTGGAGAATTACCGGTGGCGAAGGCGGCCCCTGGACGAACCGACGCTCAGGTGCGAAAGCGTGGGGAGCAAACAGGATTAGATACCCTGGTAGTCCACGCCGTAAACGATGTCGACTTGGAGGGTTGTGCCCTTGAGGCGTGGCTTCCGGAACTAACGCGTTAAGTCGACCACCTGAAGTACGGCCTGGGTTAAAACTCCAAACGATTGACGGGGCCCGCACAAGCGGTGGAGCATGTGGTTTAATTCGATGCAACGCGAAGAACCTTACCTGGTCTTGACATCCGGAAGTTTTCAGAGATGAGAATGTGCCTTCGGGAACCGTGGAGATTAGGTGCTGCATGGCTGTCGTCAGCTCGTGTTGTGAAATGTTGGGTTAAGTCCCGCAACGAGCGCAACCCTTATCCTTTGTTGCCAGCAGGTCCGGCCGGGAACTCAAAGGAGACTGCCGGTGATAAGCGGAAGGTGGGGATGACGTCAAGTCATCATGACACCGACCAGGGCTACACGATGCTACACAATGGCGCATACAAAGAGAAGCGACCTCGCGAGAAACAAGCGGACCTCGCATAAGGTGCGTCGTAGTCGGATTGGAGTCTGCAACTCGGCTCCATGAAGTCGGAATCGCTAGTAATCGTGGATCAGAATGCCACGGTGAATACGTTCCCGGGCCTTGTACACACCGCCAAATCACCATGGGGTGGGTTGCAAAAGTAGGTAGCTTAACCTTCGGGGCGCTTACCACTTTGTGATTCATGACTGGGGTGAGAAGTCGTAACAAGTAACCGG
+
0332,,0+870021/&2)3*))+,/&.*((++-9++3,)((--+)25+*/+',$'$),,$&),526576868322&,)+*57657(,/6((&(38+',*)+78.3443:;,)0000.06/&)*1<2''*.0623443:1'(,+.90//:1:107<4//)',&&''-/90(-*$)*/.(%&)/..1419,*)'),.)*,///+))'&&$&)+--7080/(,...204449:79881::-0453/1%%'(+-37;4.06.6+-9'(*.($%*2,+25576122203303-/999762.,./00-/)&**+*)--0..)-04///63-3,+.../,-78761./.-4+*+2+*+;99.,*++/1599/-)1,619:5+/*(%*-0,),..030*'.113-)2-8:;;1111).5432()*)(+,-+383&)*3944.3,',5,+/)'.(%$)'(),121+-/4947-91.../.68540323,*,-0*1.227;5160--103-7--372+1*0%,247301-,101.410/2/(2/$&''%&((/43:/-43/;0;9,./0(053.)-/10-4)37706--/10-.*-05./)'*+&1'(+63;/90834-01/287523&&'&++,6/6.-3019:090//97872.+))+.<<900.&)+513227//.,1.091.,//+253560%)*&&)+3677533313300377565,,.,/-3+/-+,%&1.)01:44+0/,'(''2+*-/4;88774469192,1223)*1+*,40094/4&2/3/-21215<5,536:7;-1.+,14657-*'((*+2503+()*(3/1492-/37746553,0778/%$&#')-4-/.903573,+*((&&(+2--,.)/61,1115556824'')&+('(120/0317*&&%*('2.&-2816421*+//053755689433,2+6*6/270&&*)+.2248545.(2346*)(,/,-0/725103//./.2200198;:79)),92/971209810966734721/*-/4-(.,***)+,.515:'()(**,0,726/)+/977;564:3/*-.6/-,)(%'0*1..03,.*-+.1/5/1:)('75/0179;94633684:9311/(*,,..5778585000:888-
@bcb78b07-97cf-4f9b-b667-3af36f9940a0 ch=325 read=74486 start_time=2019-12-13T09:51:28Z barcode=BC01 runid=2c9cf7bc05858273f10e7d7ec552fc0bd742dc3e
CCGGTTACCTTGTGCGACTTCACCCCAGTCATGAATCACCATTAGTGGCGCCCACTCCCGAGTTAAGCTACCTGCTTCTTTTGTACTCCCATGTGACGGGCGGTGTGTACAGGCCCGGGCAATATTCACCGTGGCATTCTGATCCACGATTATGATTCCGACTTCATGGAGTCGAGTTGCGGGCGCTCAATCCGGACTGACCTTTATGAAGTCCGCTTAGCTCTCGCGGGATCGCTTCGTATGCGCCATTTGTAGCACGTGTGTAGCCCACAGTCGTAGGGCCATGTGATGACTTGACGTCATCCCCCCACCTTCCTCCAGTTTATCACTGGCGGTCTCCTTTGAGTTCCCAGCCGGACCGCTGTGGCAACAAAGGATAAGGGTTGCGCTCGTTGCGGGACTTAACCCAACATTTCACAACACGAGCTGACGCGGCAATATGCAGCACCTGTCTCACGGTTCCCGAGGCGCATTCTCATCTCTGAAAACTTCCGTGGATGTCAAGACCAGGTAAGGTTCTTCGCGTTGCATCGAATTAAACCATGCTCCACCGCTTGTGCGGGCCCCGTCAATTCATTTGAGTTTTAACCTTGCGGCCATCCCCAGGCGGTCGACTTAACGCGTTAACAACCGGAAGCCACGCCTCAAAAGCACAACCTCCAAGTCGACATCGTTTACGGCGTGGATTTCCAGAATTATCTAATCCTGTTTATCCCCACGCTTTTCGCACCTGAGCGTCAGTCATCTTCGTCAGGGCCGCCTTCGCCACCGGTATTCACTCCAGATCTCTACGCATTTCACCGCTACGCTAGAATTCCACTCTCCTCTCCTGCACTCTAGATAACCAGTTTGGAGATGCAGCACCAAGTTCGACCCGGGTATTTCACATCCCACTTAATCATCGCCTACGCTCCCTTTACGCCCGAAGTAAATCCGGATAACGCTCGCCACCATTATTACCGCGGCTGCTGGCACGTAGTTAGCCGTGGCTTTCGCACTCCTTAGGTACCGTCGTTATCTTCCCCAAGACAAGAGCTTTACGATCCGAAAACCTTCATCTCACTCGCGGCGTTGCTGCATCAAGGTTTCATTGTGCAATATTCCCCATAACGCTCCGTGGGAG
+
5.)*+0.5/3.&/%*+,-3..,:9<-//:9-,+..,,*-&%&%$'&&'((340%$(07-)&,(7++)+.-/+%$&'3*/:5*%)&(*1::-140123,88425--..1626.*6+(174,1/,&)0**,1671921423'*-58/*,,*0*&%*+666*,.::<7.//)**-..)+,4*/.4--$%'+-40/(---.)'&(&&(501/*')./5/-//&&)(.+,+**'*%-./00.(%%&.-235:-,21*,,.,(-./3854+./3+')$/01382--359340,,-.-.-1---977899:/76:/*..*104,/1.05<;222'--/32.21113+*/,*+55:42-(*2,.+)*00600(%/-'&/09,.3/:6+(+4.:452679:4;33.;73405/),*&+1121;4/04/4/+,&&7333.-**.1+.%$&&#''$&'/71136540229::8:2+*+*(%0/6833543-*)**.665/4856679;:9579/2,14)16:89:-97:9:<989437///00,3*5*<<7;;103743801916191205*23062/+/0.-0+)%*12./+:<<-191707/+/)'&'(-10)+14.//1205.7.7/5+2&&,('**,+$%&)($*4-025966((&%$((//63739'5*..76574684370&*)2---./'*)&)*,','0(*)(&*.216313:1&)(/0,)-+*0:-)85535632000/2../.'$*')84672-09:.:56;6<;:8415324114,,')(-()*366578586:97<+-'+1//5.0*,+(%'+.706--,,,.200.07/-.,--422157112803::24/-)*4,..42).+(-&*)$')+((++&()0;.-+,+-23-#'%&/,-.1./$*.0.323066)-93./1/9*&'%%(+00*+*6-6631/',.2:;<2/.&(++0:45;857654659.8**+///13/--4,',*0+.2(*%)$&'*&&%(/--+:2,.:17544571473&-*()+,.(+147;8.32362**/674387484//(+',)+'+(/./-:/-+*('+244,414.+'*4**)(*//028810*%'&''&&&+++-&30,&
@8f331352-417f-4a22-b6d0-5f2b25cca431 ch=449 read=38455 start_time=2019-12-13T09:51:24Z barcode=BC01 runid=2c9cf7bc05858273f10e7d7ec552fc0bd742dc3e
CTCCTACGGGGAGGCAGCAGTGGGGAATGTGCACAATGGGGCGAAAGCCTGATGCAGCAACGCCGCGTGGGTGATGAGCCTTCGAGTCGTAAAACTCTGTCCTCAGGAAGATAATGACGGTACTTGAGGGAGGAAGCCCCTGACTAACTACGTGCCAGCAGCCGCGGTAATACGTAGGGGCTAGCGTTATCCAGTTACTGGGCGTAAAGGGTGCGTGGGGCGGTCTTTCAAGTCAGGAGTGAAAGGCTGCAGCTCAACCGTAGTAGCTCTTGAAACTGGGAGACTTGAGTGCAGGAGAGGAGGTGGAATTCCTAGTGTAGCGGTGAAATGCGTAGATATTAGGAGGAACACCAGTTGCGGCTCTGGACTGTAATGGCTTGACGCTGAGGCACGAAAGCGTGGGAACAAACAGGATTGAAATACCCTGGTAGTCCACGCTGCTGATGAGTACTAGGTGTGGGGTTTACCCCCCTCGGTGCCGCAGCTAACGCATTAAGTACTCCGCCTGGGAAGTACGCTCGCAGAGTGAAACTCAAAGGAATTGACGGGACCCGCACAAGTAGCGGAGCATGTGGTTTTAATTCGAAGCAACGCGAAGAGAACCTTACCTAGGCCCGAAAAGCATCCCAATGACATCCTCCTTAATCGGAGTTCCTTTCGGGGACATTGGTGACAGGTGGTGCATAGTTTGTCGTCAGCTCGTGTCGTGAGATGTTGGGTTAAGTCCGCAACGAGCGCAACCCTTGTCTTTAGTTGCCATCATTAAGTTGGGCACTCCTAGAGAGACTGCCAGGGACAACCTGGAGGAAGGTGGGGATGACGTCAAATCATCATGCCCTTATGTAGGGCTACACACGTGCTACAATGGGTAGTACAGAGGGTTGCTTGAAGCCGTAGGTGGAGCTAATCCTTAAAGCTACTCTCAGTTCGGATAGTGAAACTCGCCTACATGAAGCTGGAGTTACCTAGTAATCGCAGATCAGAATGCTGCAGTGGGCGTTCCCCGGGTCTTGTACACACCGCCGTCACACCACGGGGTTAAGGCGCCAGAAATGATTATCTAACCTTTTGGAGGAAGTCGTCGAAGGTGGAATCAATAATAGCTAAGAGGTGAAGTCGTAACAAAGCCAACCGG
+
%(+'(01*,1.(+1/66766:379+/73*5,-0-4--62+(.*+41-1:733321.+/021039/,.2330*)*.-0008744''(*..0/;;715556140/0144,3./144//./*/+*+3-.-.6'','*))3--($'%,-364735&5'+2.-*)(0*'*(+10)+*///-*.5103//10076/7*$'*1(,6244675:1.+/.-../0',,(*29808;01+1-15()/+*,*,0'+(0-(/.12130(31/+*))*-./+5,+250158;5*,-)/)))2224/971/,+*'()).2.1-3-'(/'0'('(+(,,-,34-/5431/34114.4/-7.-823452104&#$)',-.,+-,-*,/')%$&&())/()+0+52,%+%'*)'(+3)50)+-250.*.3*1*)-51.25;/-2;986282&.()*'%$&(-,+--.16-633/*&.0.*2**.1341.-1*7/:::00*&++,0.+,)0140,.,-/5825753:4-)*((/8896141)(())09.-276;3*0)217.22/-5*/83///5.'()*24).&&+320,130;;.3322/+,,*+0,4,,+.,''&%)*&''+26*---.1**&,,-&33.22)-,//38868+-0)1*6+;:/*&'';:.6:.+)48//1,6-8.7545&0215;998&*)+09*)-4770//,++(/./30836577.6.*10-2*+-/41(+0*4%%./'30224*(+*,/7;/--8.-6:89867964+-5251/&**1,,(,)))))00569-786/6554747/,0,/1-2++7:1044597898;9566;:0/*24/+5674845988421/*%%''++,++/8-0+,*&&%&(''**+'.)%%'$$')%),,3-1..3-,(*/02.3+*,22,))+-/./13,/0/2)+))$&*&)4*+9975933469/8...9600-/;.-'('0,1-,++-)*686/)+5879975('2+(('%',0/2(&0510/:21253304:47:..0(.+64/0.54-013++'0,-.)$))$$%'*/674448483:;7-/+*'(((+//00.06-6.14422132,1+*)$+')(*%/+(()+*+0**(,,-/(&%%+&2,32
@dc8750a2-f8f8-41f5-8baa-fd9ba2b4783e ch=330 read=66598 start_time=2019-12-13T09:51:15Z barcode=BC01 runid=2c9cf7bc05858273f10e7d7ec552fc0bd742dc3e
CTCCTACGGGAGGCAGCAGTGGGAATATTGCACAATGGGCGCAGCCTGATGCAATACGCGTGTGTATGACCTTCGGGTTGTAAAGTACTTTCAGCGGGAAGTTAATACCTTTGCTCATTGACGTTACCCGCAGAAAACACCAACTAACTCCGTGCCAGCAGCCAGTAGCCACGGAGGTGCAACGTTAATCGGAACTACTGGGCGTAAAGCGCACACGCAGGCGGTTTGTTAAGTCAATGTGAAATCCCGGGAACAGCAGGGCATCGTTACTGGCAAGCGAGTCGTAGAGGGGGTAGAATTCCAGGTGTGATGCGTAAGAGATCTGGAGGAGGAATACCGGTGGCAGGCGGCCCCCCTGGACGGGCTTGACTCAGGTGCAGCGGTGGGAGCAAACGGGATTAGATACCTGGTCACGCCGTAACGATGTCGACTTGGAGGTTGTGCCCCTTGAGGCGTGGCTTCCGGAGCCCCAGCACAGAAGTCGACCGCCTGGGAGTACAGCCGCAAGGTTAAAACTCAAATGTGACGGGGGCCCACGCACAAGCGGTGGAGCAGCAAGTTTAATTCGATGCAACGCGAAGAACCTTACCTGATTAACGGTGACATCACGGAAATCAGAGATGAAATGTGTGCCTTCGGGAGGAACCGTGGGGCAGGTGCTGCATAGCTCGTCAGCTCGTGTTGTGAAATGTTGGGTTAAGTCCCGCAACGGAAGCGCAACCCTTATCCTTTGTTGCCAGCGGTCCGGCCGGGAACTCAAGGAGACTGCCAGTGGTAGCTGGAGGAAGGTGGGGAAGCAATACGTGGCGGG
+
(,/2.264;2)+--023357684,2.(/&()-,8.//610'(,(.223*+)%)')'.+--+..-03,+()-124)722:,,.7.&*)'-.)*$-,+,-&$'(.*5-/044;3-043276224,3))..-'+''-,)(&'+)''0.--++09/3785--+*+3'$&((())(+3,+.++,0-2'++8/9150/310322.0499**02)**+,+-'-033674394;.+4-/%''()0)+02367'.6,)('*),.%,%/)%'%'$&++(*)+**/+%&'&(*,,.1-),258()(),--4,2./*&($%''')+*.''))*,.3:;00-)*-.318:96:*7)'((,*,/1076/')/367,(&&##%&(*71360)'$&%&&$*.+%)+7:.44;8/-4)*+--39.-*--%(*272/20/..00031/-1-2./141;21,39.&')*+4/..-2//7-04,,(+++)&+#&%***+**+.+/4:/13031)&&''4+01:260,/10:27/**-/3:/-+./0258;7/.6/(*(+),-2/5/7336*,(&$%&$+.3:7:8;-++,,5701.0-,-(-..,--+3830&+%*&*)(%&()*++&-(,(-(&())+,-+,,(,((*.,.1/0.--05)'+,22432*(*&1.-,,,,*,,+(%)(&5//0'),-7,8012,-++)2(,1;9;71:1.+,(41./6*8&*$%%%'*-.35+(2+11+/0*(072150004:51)4132,-..).17*5&+%+&01-35/12'')$)+-./,3-*+0/556/()-'.12/&*(%$&#&$%
@e2b025fd-23f3-4f0d-82f7-699d24960cfb ch=136 read=282337 start_time=2019-12-13T09:51:12Z barcode=BC01 runid=2c9cf7bc05858273f10e7d7ec552fc0bd742dc3e
CTCCTACGGGGAGGCAGTGGGGAATTTTGGACCCAATGGGCGAGAAGCCTGATCAGCAATTGCCGCGATGCAGAACGAAAACCTTCAGGGTCTATAAACTTCTTTGTACGGAACGAAAAGCTCAGCCTAATACAGAGGGGCTACGGCGAATTTACCATGAAATCGCCGGCTGGCTGCGTGCCAGCGGCGCAGTATGCGTAAAGATACGAAGCGTTAATCAGATTACCTGGGCGTAAGCGTGCGCAGGCAGTTATATAAGACAGTGCTATCCCGATCAACCTGGGAACTGTTTGTGACTGCGCTGGAGAGTACGGTAGAGGGATGGGTCCGCGTGTAGCAGTGAAATGCATTAGATATGCGGAGAGAACACCGATAAGCAAAACAATCCCTGGACCTGTACTAACTCAACTGCACAGCGTGGGGAGCAAACAGGATTAGATCTGGTAGTCACGCCTAAACGTGTCAACTGGATTCTTGTTTAAAGTGGTTTTCTTGAAGCTGGCGTGGAAGTTGATGCCTGGGAGATTTTGACGCGGGTTGAAGATTGACGGGGACCCGCACGGCGGTGGATGATGTGGTTTAATTCGATGCAACGCAGCCTTACCCACCTTTGACATGGCAGGAAGTTTCCAGAGATGGATTCGTCGAGAAACCTGCACGGGTGCTGCGTAACGATAGATCATCGTGTCATTGAGATGTTAGGTTAAGAAGATCCCGCAACAAGCGCAACCCTTATCATTAGTTGCTACATTCCAGTTAAACACTCTAATAGGACTACCGAGTGATAAACCAGGAAGAATTAGGATGACGTCGAGTCATATGACGCTTGTAGATTTGGAGACTCCCCGTCATACAATGGCTGGCGACTGAAGGTTACCAGTCTACGAGAGCTAATCCCATAAAACCAGTCGTAATCCGGATCGCACGATCTGCAACTCGACTGCGTGAAGTCGGAATCGCTAGTAATCAGGATCAGCATGCCGCGGTGAATACGTTCGGGTCTTGTACGCACCGCCGTCACACCAGCTGGGGCAAGTCTCAAAGTAAATTACGCTAACCACCAAAGAGAACGCTTACCACAGCAGGAGTTCGTGACTGAGGTGAAAGTCATAACAAAATTAACCGGAAGATAGGCGACGAGTAGTGGTTAACACAAGACACCGACAACAGCTGGCACCAGCAATGCGTAGAAA
+
%(,'''3299)(,/-.39977,),-33,+*(,,*&',/,,(((%(()+1.1/240142+0(&(&')+*)%($($$&)*13-,7/80+-1)'$('+-*&(/)&)0*$'*-+2+32'(15,'((.%$((&(4,+)&&'+1.()&#%'&''&$-(((.3+2(%+))&'*&*%%#&%.-/212352&+*,++*1,/00)$''&)()''(%+)/,,.,3.3../)''+&+2524576,*0*%)-141/2-'+0(26,***&)-*-.(*,2++*+-(&%&)(/2.*('0(0*''&%&,(+.012/+**''(+'%'+,14102*(+-+*+*,(-+,-:9;:4455.23103/,--$)&')65,..320.,+&+/*+.2/--'$$&(,.*)-//13-&+'(-2($(&)&'%((0)(&,,-++)(*,/.,1&'&)67)4)0/+1-)''*(((00'-/2*.()'&)640-.-03&&)(+)'4.('(&/35))&*)')*.40''%))+))'*('%*-(+()+('%&&*((+1'&%%.&&*+*5(*)/02&&''%'03-01/3:3--/*(('(&**-148;8711211691:701412.)1126'6)+*+03.4(/6-+0.+0,+,4'),51-02./1.9+/'%&)*.,82-3,+''')*&).+,4,++(+/75/.-..-+((*,*+.(*%+*458.0/0,'-,,0016717+,5094)&(((),/6)'),)**.'.%)0)5-(&)'./+2,,)4/,.2/11147%$%4(%%%()00/(.*()&--47797,''&((,5:867(,(**&')**)-1/-245855+&'()&&##&#&%')'%'%)&-(',,)+.204.2(&(411/21531333,-('%&(&&'(),.$((%%)'&$)((($'125;065.,*-9:-8,+*/*&%'%()*/.210%-$('(//.-3/6/0/.%*%$(,4/50.+3./1/./21/*'**-,*&$''--(,-+/)-(&&+201032&10456+/5/,2.--62'-(-3+-4..1/+&('$%&$'('&('&')('(+1.()))&)%&$$%*('')$&$,,&%'&%$(%%&&&)(')(*...+(+,56*1+,)+,$*&&%'(%&&&((&#$&++))(3-413802/..(,.,.88,&'))((&0*5.3..2--(**+.')%'-,**%&)*-+-/,%*+130%0.,$$&&&
@067a4ce7-4ee0-41b1-b09e-688a40992502 ch=155 read=95560 start_time=2019-12-13T09:51:05Z barcode=BC01 runid=2c9cf7bc05858273f10e7d7ec552fc0bd742dc3e
CCCGATTTACTTGTTACGCTTCACCCCAATCATCAATCCACCTTAGACAGCTCCTTCCTTTGCGGTTAGGCCACCGGCTTCAGGTGTTATCAACTCGTGGTGTGACGGGCGGTGTGTACAAGGCCGGAGACGTATTCACCGCGACATGCTGATTCGCGATTACTAGCGATTCCAGCTTCATGTAGTCAGGTTGCAGACTGAAATCCGAACTGAGAATGGTTTTATGGGTTTGCTTCACCTCGCGGCTTCGCTTCCCTCTGCACCATCCGGTAGCGTGGTAGCCCAGGTCATAAGGGGCATGATGATTTGACGTCATCCCCGCCTTCCTCAACTTGTCACTGGCAGTCTCGCTAGAGTCCCCAACTTAATGATGGTAACTAACGATAAAGGGTTGCGCTCGTTGCGGGACTTAACCCAGCATCTCACGACACGAGCTGACGCGACAGCCATTACACCACCTGTATCGCGCTTCATCCTCCATCTCTGGGCAACTATGAAATAAGACGAGTAAGGTTCTTCAGCGTTGCTTCAACCACATGCTCCACCGCTTGTGCAGCGGGCCCCGTCAATTCAGCACGAGTTTCATTCTTGCGAACGTACTACTCAGGCAATTACTTATTGCGTTAACTTTGGCGCGGGCATCCAACACTTAGTATCATCGTTTACGGCGTGGACTACTAGGGTATCTAATCCTATTTGCTCCCCACGCTTCGGGACTGAGCGTCAGTTGCAGGCCAGATCGTCGCCTTCGCCGCGGTATTATATATCTACGCATTTCACCGCACATGGAATTCCACGATCCTCTCCTGCACTCTGGCTGCCTGGTTTCTATGGCTTACTTTGAAGTTAAGCTTCCAGGCTTTCACCACCAGACCCTTGCGCCGCCTGCTCCTCTTGCTTAATAATTCCGGATAACGCTTGCCACCTACGTATTACGCGGCTGTGGCACGTAGTTAGCCGTGGCTCAATAAAGTACCGTCACTCGGCTACCGTTCCTGTACCGTTCTTCCTTTATAGCAGAAGTTTACAATCCGAAAACCTTCTTCCTTCACGCGGCGTTGCTCGGTCAGGGGTTTCCCCATTTGTTGCCGAAATTCCCCTACTGCCTCCCGTAGGAG
+
61&,%-3)'*+1'/)**&+)),',46-37365)'/*(96-..4-('($(,./489;:7-7*(*12+1-566701/1-+.3/&..+),2/0.3.++.,-31+./4451;:619456/0.111063413,++3,//1;445;35667255::;4810-+,(/-+-,'.11-3.3.)%)+.-((),-.0-%&(/+&+&*'('$(,/+,*')-3**)%%()2-:9;0/12<85;/,-7,--5.46*)+-+1:234373<21253436::39*,'%$'('.((((**1/),80/--*+/46/)&)')++32;7-066452/730)(,--0/.00*.')(&*+%.')++*443140142//010891*+'%&/,++*+2521,-/3662&129,01729055546439/60;843.4+/+-*)%,..431(+.+..**'*+++--&)'&+(&1503)+-+*.''+)*/341+,&%&*&(+.2.189:9.5/03&%'%),223(*'%)(''%'%&'.1-6.;:844%(+117+*))%)+3:-2&*'(+-.),,+*2)*-00'+((../862-3:898;6-)+$%()/8<;-(-/-23031-02.1131//01*+)%)),*')0,-03,-,.32-*++%(&'$$&'$###').*0)%'(*,-*)(.034.8'&*/36798924.(./),***+,..08/2*+)090+--199,**$&0./(686531/11666/45<5030319---//8999:929-)*(%%'&&&(&$$#%$()644.2-26:1-13''%(&(0.4,7+3'#%)*22612267660%'(,)&00-/463695;:12-(*$%$$%','5.,-*1.5-*-,6,))29.8:-)')+&($*'949-/*()&*4/56//..-8*+20-,//010258:/23<49947))&.*.2+.3167/30.5+-,0080/+)+)(%))32.5/.-390542.-,*(&191/0)4.+.0,--,(6+,*..&*/,2,*,((4252-&+02.73./0&0*'-)).77&.1887103;:25;8<995;:+:0(.,/&-/.2.++./)415',0*,,9*19:1.09-'.))/)),+.15/90(&$('(67/29.-1*-*%(
@7069afd4-b28e-4e78-9646-d371b96cfb98 ch=213 read=155194 start_time=2019-12-13T09:51:04Z barcode=BC01 runid=2c9cf7bc05858273f10e7d7ec552fc0bd742dc3e
CCGGTTACCTTGTTACGGCTCACCCCAATCATCAATCCACCTTAGACAGCTCCTTCCTTGCCGGTTAGGCCACCGGCTTCGGTGTTATCAACTCTCGTGGTGTGACGGGCGGTGTGTACAAGGCCCGAACGTATTCACCGCGGAACGCATGCTGATTCGCGATTACTAGCGATTCCAACTTCGTAGCAGTGGGTTGCAGACTACAATCCAGACTGAGAATGGTTTATGGGTTTTGCTTCACCTCGCGGCTTCGCCCTCTGCACCATCCATTGTAGCACGTGTAGCCCAGGTCATAAAGAGGGGCATGATGATTGACGTCATCCCGCCTTCCTCCCGGCTTGTCACTGGCAGTCTCGCTTCGATCCCCAACTTAATGATGGTAACTAACGATAAGGGTTGCGCTCGTTGCGGGACTTAACCCAACATCTCACGACACGAGCTGACGACAGCCATGCACCACCTGTATCTCATATAGCTATCTCTCTCCATCTCTGAGGCCTTTATGGAGTATGTCAAGACCTGGTAAGGTTCTTCGCGTTACTTCCGAATTAAACCACATGCTCCACCGCTTGTTACGGGCCCCGTCAATTCCTTTGGTTTTCGTGCGAACGTACTTCTCAGGCAGGTACTTATTGCGTTAGCTGCAGCGCGAACTTTGACATCCAGCGCCAGGTACTCATCGTTTACAGCGTGGACTACTAGAATTATCTAATCCTATTTACTCCCCACGCTTTCGGGACTGAGCGTCCAGTTGCAGGCCAGATCGTCGCCTTCGCCACTGGTGTTCCTCCATATATCTACGCATTTCACCGCTACGCATGGAATTCCCTCTCCTGCCTCTAGCTGCCTGGTTCTATGGCTTACTGAAGTTAAGCTTCAGGCTTTCACCACAGACCCTTGCTGCCGCCTGCTCCTCTTTACGCCCAATAATTCCGGATAACGCTTGCCACCTACACGTATTACCGCGGCTGCTGGCGTAGTTAGCCGTGGCTTTCTAATAAAGTACCGTCGCTCGGCTACCTGCCATTTCCTGTAGCCGCCGTTCTTCCTTTATAACAGAAGTTTACAATCGAAAACCTTCTTCCTTCACGCGGCGTTGCTCGGTCAGGGTTTCCCCCATTGCCGAAATTCCTACTGCTGCCTCGTAG
+
43./20(+&)))/5/0-&'%,0.78+-,,.:;;39282),1.6)-),-,-0299;96/7()*',)/%+039./..,,15/+)+')../2//...032439663345,74,-,''++,055+1.1/+((/-6;8630+,*%'&'(&%#&%)*68987:5&)(+,(*-4345878.7,.((+&)','&%$&*%),-2.0.30111208+5)&&1/-./*/846/8;</78:5688.2479513821)&+,+4;95064/05/..7/:;38108.++++%)1*++))0/))3676141/*(%+034/273330+41+.4531*('&+&,/3755.57().+--)-0/0-.0/067766+)()$''(385)*)'(-.0.-.../112211'/..+0)(,-.)(+)*/321:0&//4..6-7++1*./788820,./2577,)0000/.0///)0,%&%('-41774/-,-**,%.+.*6544443212,7511/0-)'%'&0509:022('')*0326)++.03/-00+)+(,++,677909-+*3.0&(.-/.2<89<6768444371290242))*'1,20166-&/2'5*93*+-*,(*24*&&(&('&*-%)%%&(%/0,377'''()..,+2-*),-0-&)*))('&$#%'',.15/.0*33-&%&&)'&(*+235658899<:.+%++,66<98988941$%.)012234-2'()704)*(-61,--,-/:72'61%(*(',-/01)*+2/&((+--./-12219;76738334421255.02/7++-(*-566679985745<92,.8--,''$&$)&,,(1,48+)*,,*+*,0/0.-,/0-/6,-0/7-/4/5//42.00/100192/,..73(10.09--/1-*,*,-6:5391-*,.1/25200,2-(*2:;121.*,,5.36::/3.30:;;:6.8--9:12911,()&---403;56.501/22/2-*)&0/90118&.).*064+&-,.390,.+4421,(),32941-/,(&+,+2<:.0-..868979:762)&)./)-5441&2-*-,+/<;/5467/(*577499<9::96/63+.,+-.--,5./07-+,-.5:54;22778.01:.6(&20-4665,-0,,-502:43&%$)
@95e8b4ae-6101-41ba-9e63-fa8e7c0910ce ch=261 read=67870 start_time=2019-12-13T09:51:04Z barcode=BC01 runid=2c9cf7bc05858273f10e7d7ec552fc0bd742dc3e
CTCTACGGGAGGCAGCAGTGAAATTTTCGGCAATGGGAAACCCTGACCGAGCAACGCCGCGTGAAGAAGAAGGTTTTCGGATTGTAAACTTCTGTTATAAAGGAAGAACAGCGGCTGGGAAATGGTAGCCGAGTGACGTACTTTATTAAGCCACGGCTAACTACGTGCCAGCAGCCGCGGTAATACGTAGGTAATGACGTTATCCGGAATTATTGGGCGTAAAGAGGGCAGGCGGCAGCAGGGTCTGTGGTGAAAGCCTGAAGCAACTTCAGTAAGCCATAGAAACCAGGCAGCTTCGGTGCAGGAGAGGATCGTGGAATTCCAGCGGTGAAATGCGTAGATATATGGAGGAACACCAGTGGCGAAGGCGACGATCTGGCCTGCAACTGACGCTCAGTCGAAAAGCGTGGGGAAAATAGGATTAGATACCTAGTAGTCCACGCCGTAAACATTAGTACCGTGTTGGATGTCAAAGTTCAGTGCTGCAGTTAACGCAATAAGTACTCCGCCTGAGTAGTACGTTCGCAAGAATGAAACTCAAAGGAATTGACGGGGCCCGCACAAGCGGTGGAGCATGTGGTTTTAATTCGAAGCAACGCGAAGAACCTTACCAGGTGTGACATACTCATAAAAGGCTCCAGAGATGGAGATAGCTATATGAGATACAGGTGGTGCATGGTTGTCGTCAGCTCGTGTCGTGAGATGTTGGGTTAAGTCCCGCAACGAGCGCAACCCTTATCGTTAGTTACCATCATTAAGTTGGGGACTCTAGCAGAGACTGCCGAGTGACAAGCTGGAGGAAGGCGGGGATGACGTCAAATCATCATGCCCCTTATGACCTGGGCTACACGTGCTACAATGGATGGTGCAGAGGGAAAGCCTGAAAGCCGCGGTGAAGCAAAACCCATAAAACCATTCTCGGTTCCGGATTGTAGTCTGCAACTCGACTACATGAAGTTGGAATCGCTAGTAATCGCGAATCAGCATGTCGCCGCGGTGAATACGTTCTCAGGCCTGTACACACCGCCCGTCACACCACGAGTTGATAACACCCGAAGCCGGTGGCCTAACCGCAAGGAAGGAGCTGTCTAAGGTGGGACGATGATTGGGGGGTGAAGTCGTAACAAGGTAACCGG
+
,/0.//-3/')))*-,&,(%(*),39/*799/8..2(+/*29,-/56:55'57:755:/117)+(%)'%-,)4+:45-%/#0'&',.''&-*.-32215:4-2,/+/3,$-+4../*+)/3..98---7,&%'),,/*')+/77./1(*'*))+/.2227/+/527574///..7245,5/3111;75/20,'%$%'*+4+%'*(*,/.1.)//0:662495))+-/+,+333395-3-&(+---/4310201,)*,52++%#$'+*-/1-/12.+5134-,185191/60-,+&%&))+,./1.(*)/3.88)5.0.0/1/)'()*8544:9225:97232.-(*/++.*/-)(+---0/+*))+*0/599///.*4-6,82455...--/0/1*006)/22*((+8897*(,0/.+-.'.)+,4866:++-711.00%)*767:;<89104.,..10)+2.<09/9765*+))*2:.03891332358372/005.01(.,-/5989:8-%&''-.01::;:1732.06466<758478-&%/(2.75724,,*62-/.114,,2,-40)./240/0/1<:,175;6102-1/.0+*++-+/6/**)'**'-&+&4)+.0.4886/.**+''.+,0+,++),161/..*1,0102-/1223146&+(1*60::8:71451267780222337410,1--/02/:./332:5;2/81&&+-.4,./0)-+,/41.3012517-+/204;89987;7:017/9:547541-,,&'(*+73316(''('('*))),02-/4*-,0//692.00089;::<6*))+,'/&*(()-0.-./471.*,,./.),01567011;06:074./-//.*/+&*,,(,(&&))((.20.,$&(*/(,.424-56-.5;;86746:435%+*6-*-,*,&&**+136:9756682.,.'&*0,2.-/3/1-115744./00200/411637,./56997+,%&').+,-:50212:779&,,*&&&(*--2016*/43/3467674././420-..386,62*)/019:997484'(48631412*2+702.//2574227,3./-++&'&+*+0.64655).,//-/7682911.--*7:7638
