# Supplementary material for: De novo species identification using 16S rRNA gene nanopore sequencing
Source: PeerJ. 2020 Oct 21;8:e10029. doi: 10.7717/peerj.10029 (PMC7585375; doi:10.7717/peerj.10029)
Supplement: Supplemental Information 3 [file peerj-08-10029-s003.zip › pass_fastq_runid_2c9cf7bc05858273f10e7d7ec552fc0bd742dc3e_557.fastq]

@5f02d035-81b6-4d21-9e7b-d90f5a3f9660 ch=307 read=126785 start_time=2019-12-13T09:50:53Z barcode=BC01 runid=2c9cf7bc05858273f10e7d7ec552fc0bd742dc3e
CTCCACGGGGAGGCAGCAATTAAGAATAATGTGCACAATGGGGAAACCTGATGCAGCAACGCCGCGTGAGTGATGAAAGGTTTTCCGGATCGTAAAGCTCTGTCTTTGGGGAAGATAATGGCCCAGTACGCGGGAGGAAGCCACGGCTAACTACGTGCCAGCAGCCGCGGTAATACGTAGAGTGGCGAAGCGTTATCGGATTTACTGGGCGTAAAGGGAGCGTAGGCGGATGATTAAGTGGGATGTAGCAAGAGAATACCCGGGCTCAACTTGGGTGCTGCATTCCAAACTGGTTATCTAGAGTGCAGGAGAGGAGAGTGGAATTCCTAGTGTAGCAGTGAAATGCGTAGAGATTAGGAAGAACACCGGTGGCGAAAGGCGACTCTCTGGACTGTAACTGACGCTGAGGCTCGAAAGCGTGGGGAGCAAACAGGATTAAGATACCCTGGTAGTCCACGCCGTAAACGATGAATACTAGGTGTAGGGGTTTCAACACCCTCCGTGCCGCCGCTAGCACGTGAAGTATTCCGCCGCAAGAGATTGCGGTCGCAAGATTAAAACTCAAAGGGTGGCAGGGACCCGCACAGTAGCGGAGCATGTGGTTTAATTCGAAGCAACGCGAAGAACCTTACCGCCAATCCCTTGCATTACTCTTAATCAGGGAAATCCCTTCGGGGACAAGGTGACAGGTGGTGCATGGTTATGGAATCAGCTCGTGTCGTGAGATGTTGGGTTAAGTCCCTGTGAAGCGCAACCCTTGTCGTTAGTTACTACCATTAAGTTGAGGACTCTGAGACTGCCGGAGTTTAACCAGAGGGAAGGTGGGGACGTCAAATCATCATGCCTTATGTGTAGGGCTACACACGATGCTACAATGGCTGGTGGAGGTGCATGCCGCGAGGTGGAATAGCTTAAAACCAGTCTCAGTTCGGATTGTAGGCTGAAACTCGCCTACATGAAGCTGGAGTTACTAAGTAATCGCGAATCAGAATGTCGCGGTGAATACGTTCGGGTCTTGTACACACCGCCCATCACACCATGAGAGTTGGCAATACCCGAAGTCCGTAGACTAACCGCAAGGGAGAACTGGCAGCCGAAGGTAGGGTCAGCGGTGATTGGAGTGAAGTCGTAACAAAGGTAACCGG
+
+).('('39+*01/,..+'.),-*+,+)&))0.--/.93181)(/,09))&+%'',.171000,0241-,--04344+,/-52,-,21294$%)61*-.04/3.00.*04*,,*,0.++(*,0/'++(,(,&.+(.'/)*7/+--6-/.73../+0.1.-(+'),-(-+2+,/,.4121(%(*.71++'(+546124/1+/71--+,/,-356:*.50&*+4764,1376993241-,/4;870&(%%%()(%').-/23(38;985.&&&%+-34588885500+533676.,0,-101+*++,2)5,),(/2(('()/2/-/+/.**354,*++%54546/.&#&'*&))(.+/.0,((*)((.*'*.-500/4),,//,,*)*+,20/-*&+-4243344431+/7-//',))''*3957.++,/616,76011,*)-339;,,/722283-+--56684;11.-/00;:49848831.&./2+088+-)+(275/15*-788117+*+&((*+&)%('%)*6977/1-'+)'*$'%+'%*2979&(31-..8-;:.4788:(*+(.+5-*375248,'*&&'%(&()(0&+,-.,*,4/;96:6;6*+*%(,(.-/,1.((12/3(&+&#%$$&)0:-/4//)1,+/0-0-4.84')/-).0+/8-5:6*992/.45+3+,-4*-)+4;:78796539(+(&+*)+))+-0077881845379779(10+9-5,.4/*&)'&%)(*/1238:06/00:404---9122589-642/328-,0706430*'**'&%($(($'.630436.-+&*.'),0-+23)((*76331.-+,+-+)-.'--..62312+((*024.+,+&(%)'(+/.-753/,(&&&$+')$&',2354.-),*,071%&''),,19:+390000.5-2/:201*9**,)+-*,,15--31&&&$'),-352,+,.7-+-:112/('(,,,,('23:564..30022'+$,-34;9481474%),++//),,*,-*/6/1:3/0623236)+'&&((21.0.185/111),-..5963+,'/128372427*0,))&$)$(&'$+-010*',(,())++,,,.')+*-14/&$(&('&(*,/69/4;(-*.2:9:7:
@e8eba117-afeb-493b-8f6b-aea480d46857 ch=224 read=67534 start_time=2019-12-13T09:50:52Z barcode=BC01 runid=2c9cf7bc05858273f10e7d7ec552fc0bd742dc3e
CAAAGATTTACCTTATTGCGGCTTCCGCTGATCGCTGGAATCCTGATGGTAAAACGCCCTCCAGAGTTAAATACACCCTCGCTTCTTTTGGCCTCCACATGGTGCTGACGGGCGGTGTGCTTCTGGGCCAGGGCAATATTCACCGTGGCATTTCTGATCCACGTTACTGGCGATTCGACTGTGGAGTCAGGTTGCAGACTCAATCCGGACCCTACGACGCGCACTTTATAGAGGTCGCTTGCTCTCGCGAGAGTCGCGCTACTCTTTGTATGCGCCATTTATGGCGCGTGTAAGCCTGGTCGTAAAGAGGCCGCGGTAACTTGACGTCATCCCACCTTCCTCCAGTTTATCGCAGAAGTCTCCTTTAAGGTTCCAGCCGGACCGCTGTAACCGAAGGATGGGAGTTGCGCTCGTTGCCGGACCAGCAATTTCACAGCGCAGGCTGGCGAGCAGCCATGCAGCACCTGTCTCACGGTTCCCGAAGGCACATTCTCATCTCTAGAGAGCTTCCGTGGATGTCAAGAGACCAGGTAAGTTCTTCCAGCGATTGCGTCAGATTAAACCACGTATCACCGCCCGTACGGGGTAAATCAGTCATTTGAGTTTTAGCCTTTGCGGCCAATGCTCCCCGGGCGGTCGGTAGCGCGTTAAGCTCCGGAGCCACGCGCCTCCAGGGCACAGCCTCCCAGTCGACGTCGTTTGCAGCGTGGACTACCAGAATTATCTAATCCTGTTTATCCCCGCAGCACCAGCACCTGGAAGGCGTCAGTCGTCAGGGGTGCTTAGCCGCCACCGGTATTCCTCCAGATCTCTGCGCGTTGCTACACCTGGAATTTCTACCCCTCTGCGGATATCAAACGCAATTATCAGATGCAGTTTGCGGTTAGGCCAGGATTTCCCGCATCTGACCAACCGACCATATACTGCGTGCGCTGCGCTTAGTAGTTCCGATTAACGCTTGCCCCTCCCGTATTACCGCGGCTGCTGTGGCGCAGGTTAGCCAGTGCTTCGCCTGCGGGTATCAGTGAGCCAAAGGTATTAACGCCCTTCCTCGCTGAAGTCGCGCACCTGGCAGAGGTAGCCTTCATTACACGCGGCATGGCTGCATCAGGCACGCCCATTTGTACCAATGTCTTCACTGCCTCCCGTAGGAGCAATTATCAAGCACCAACAGAAGGTTAACACCGGGCCACCCGACGGCAAAGCGCCAGCCAATGCATGGCGCGGG
+
%&'('',0/))%(%%0,&''((.((%$&$$%)+&&((-*0,2-**./+0/2/,'&',4/*.(&'%),0060)')&/,+++%().'(''$&&/,(,.$&$()2-&''().'354--+(($%)*)&(14.6%+*&&&&&(/0.'+)(&+*)$)1,))))/0/''&'1*//.0--*495-&)$$%'+&()),*42:11&'137...,14472.-()*/0/.+*),'+,0+&&%&%*)*,$&''#$&(,,*)*)('*-,))%&&%(--45+&()-.545;1381$&&('%*(0'%%%%**,*,,-&*+2()%---5/0/,.())')--0-0-,,1*)%)'),-,(*))-,:)),*()%$)')+221()($$%,)7/4&&(41)7-44200.&)--''+(,1.-%(+$((/%*(+-.-7/-.&,-.**,'(&$%*/.+))%&#(%-01133-)$'),&&($($+*-.-440&.-*,*.%.3//2,*%''&&$)+04//0/3321)''(')'+.0/-+4+0*0)12+-*&)'+.'.+*()%,2,,*%$$&'(%-&'*&/0)*).('(&-*(,$/(*,).*&'&&&'$'&&+%#&)'),+&.'$+('(**174)&$$%%*((*')(''')'+,1*(%(/0-,41)'%&(&)(+*+&*'(*--**)'$')%('+*,/.4&')(&$#&'',53)+(&'*(+(*'66/163)./10*0281/1&+,++)&,%''1,123883//1-'**(+'#%"$&&,/),-)/)')*('(*+,-/&&&'&*+').,(('&%$%$&%$%%#,)(-,-4904-3)*)-.-(()**,++&%&(+&&').--.*&/-**)&-2/**-/+.)0'&'*-%&(((+%+(-,,)$-+/)-'+15*'&(((-&/*3*'))$0.)2))$((+-**(&#3*-((*&)''&%#&(*434/1(('%&&&&#&$&&%+3/3/&1))&'&')&%+.*%,.)))//27(/*%&%&%)'+++&&'&&*%))+/-,..%('%%&(((,((''&*'*+/,()*)+%0+/,&'$)%)()')&+.++4.+,0'+*-1-'*$%&&'%*)&(**'''*($&'+,-*+))%&''*(*&0/'))+(''()+1&)(*%**/5.)*1)&'%('+-.,.-/+.&)&)*'(01))('1)&+)-(*&(*/*'%&'+0,,1%,.++.1.3),)-(()%($%,/*++'$#$#&'''(+,(()+)'+&*%%%&'$(&#%
@c9b41c83-3236-495c-8078-c4a5fd773d42 ch=204 read=82272 start_time=2019-12-13T09:50:41Z barcode=BC01 runid=2c9cf7bc05858273f10e7d7ec552fc0bd742dc3e
CGGTTACCTTGTTACGACTTCACGGTCATGAATCACAAAGTGGTAAGCGCCCTCTCCCGAAGGTTAAGCTACCTACTTCTTTGCAACCCACTCCCATGGTGTGACGGGCGGTGTGTGCAAAGGCCGGAACGTATTCACCGTGGCATTCTGATCACGATTACTAGCGATTCCGACTTCATGGAGTCGAGTTGCAGACTCAATCCGGACTACGGCACTTTATGAGTCACTTGCTCTCGCGAGGTCGCTTCTCTTTGTATGCGCCATTGTAGCACGTGTGTAGCCCTGGTCGTAAGAGGGCCATGATGACTTGACGTCATCCCCACCTTCCATCCGTTTATCACTGGCAGTCTCTTTGAGTTCCGGCCGGACCGCTGGCAACAAAGGATAAGGGTTGCTGCGGGACTTAATAACATTTCACAACACGAGCTGACGACAGCCATGCAGCACCTGTCTCACGGTTCGAAGGCCATTCTCATCTCCTGAAAACTTCCATTGAAATTAGTCAAGACCAAGGTAAGGTTCTTCGCGTTGCATCGAATTAAACCACATGCTCCACCCAGCATTGCGGGCCCGATCAATACATTTGAGGTTTTAACCTTGCGGCCCGTATTGCTCCCAGACGGTCGACTTAACGCGTTAGCTCCAGGAAGCGATACCTCAAAGGGCACAACCTCCAAGGATCGACATCGTTTACGGCGTGGACTACCAGGTATCTAATCCTGTTTGCTCCCCACGCTTTCCGCACCTGAGCGTCAGTCTTCGTCCAGGGGCCGCCTTCGCCCACCGGTATTCCTCAGATCTCTACGCATTTCACCGCTACACCTGGAGATTTCTACCCCTCTACGAGACTCAAGCACCCATTATCGAATGGGTTTGGGTTAGGCCGGGAGGTTTTCACATCTGACTTAACAAACCCGCCTGCGTGCGCGCTTTGCGCCCAGTAATTCCGATTAACGCCTCCGTATTGCGGCTGCTGGTGCGGAGTTAGCCGGTCTTCTTCTGCGGGTAACGTCAATGAGCAAAGGTATTATTGCCCCGCCAGCTTCCACTCCCCGCTGAAAGTGCTTTACAACCCGAAGGCCTTCTTCATACGCGGCATGAAAACGGCGGGCTTGCGCCCGGTATTACCAATATTCCCCACTGCTGCCCCGTAGGGG
+
2&0,4157271-4)*+.58+*'*&*,/((,.4593:562--/2766/225;3//-3)&(,.*2-512+./18;8179<77<:341&04)'),/47./1:77799:2;:98933422&30;+2655*3.3025346302949.3-/0::22242%''(/+++$#''%*13243379;9557,,,.5(%)0(+-7668782;61(3.36420.()(,,23)((',).(*+7,22326+./((**,.014154184+-.14658;/8/,)%+,,-235712001;-.8:98.4/3)&-3628/0..1,)&%%''//045,754*.11.4,'%%*()3:923487.0,+*36++'&&'()6714*++0+00,$&')*1852433:(8,9-6*+-0.+'&%(-0:953521.(*2134;-,,-86512)*15542443-)+2-341534535:,.0610-/1;8/2))*)'(()/9333./,+,&&',/,**0,+,#(&%(%%+&%%--/1)--,+',()'),70;85:1-..13*-../*()*1/<:7;0/.-./.6-,4,)%+,+-0,..6-10*%)*,4/,%(%*/*((),089*7/5.3.()0.24,-9-5-,,3.'(,,/1-10..(,1-3---,+,2/*/,2'(-')%&'&#$&-.1307)1;/+%,282903(0,'(%*--34156229,&*.2/125:36654:..))$**,,41/0-,3:+(+*43/,%*))0:4*,)*)-2/,)-++,.01.-.;1619,+2:://.,05091,/3()8.'234:;23./)*/434431223)5:9/./9/2/,+(-404/($(6+),+(280**-,')(()(558.,'*$-3.++./03$%&((('./,%/32/$'/-3&.0**+.3-()%&'.51125.7.9.5:6/:))//,.11+)+*)(&&&&%((+)&&(+)2+6-.--2.1,*))(%()&,)--,+-*)((**-+,%,*.(&.*&*6.+&%%&&67<987776-++-&%*.*/.-)324:(1(($-,*21,433,%')''((.'+&),,;9,+87/3/''-)+--0*+-&0,''+,,,**,-,//,46,.(())'&(&,++'(&((-3433814-51,'&*&&*+/.0...1+:90+')*(.2-2770.313.('
@bfd23442-1221-4573-8549-36c018294e7c ch=172 read=153703 start_time=2019-12-13T09:50:41Z barcode=BC01 runid=2c9cf7bc05858273f10e7d7ec552fc0bd742dc3e
CCGGTTACCTTGTTGCGACTTCACCCCAATCATCAATCCCACCTTAAGTAGCTCCTTCCTTGCGGTTAGGCCACCGGCTTCGGGTGTTATCAGCTCTCGTGGTGTGACGGGCGGTGTGTACAAAGGCCCGAGAACGTATTCACCGCGACATGCTGATTCGCGATTACTAGCGATTCCAACTTCATGTAGTCGAGTTGCAGACTACAATCCGAACTGAGAATGGTTTATGGGTTTTGCTTCACCTCGCGGCTTCGCTTCCCTCTGCCATCCATTGTAGCACGTGTGTAGCCAGGTCATAAGGGCATGATGATTTGACGTCATCCCGCCTTCCTCCAACTTGTCACTGGCAGTCTCGCTAGAGTCCCCAACTTAATGGTAGTAACGATAAGGGTTGCGCTCGTTGCCGGGACAACCCAACATCTCGACACGAGCGGCGACAACCATGCACCACCTGTATCTCATATATTATCTCTCCATCTCTGGAGCCTTTATGAGTATGTCAAGACCTGGCGGAGTTCTTCGCGTTACTTCGAATTAAACCACATGCTCCACCGCTTGTGCGGGCCCCCGTCAATTCCTTTGAGTTTCATTCTTGCGAACATTACTACTCAGGCGAATTACTTATTGCGTTATGCGGCACTGAACTTGACATCAACACTTAGTACTCATCGTTGCGGCGTGGACTACTAGGGTATCTAATCTATTTGCTCCCCACGCTTTCGGGACTGAGCGTCAGTTGCAGGCCAGATCGTCGCCCTTCGCCACTGGTGTTCTCCATATATCTACGCATTTCACCGCTACACATGGAATTCCACGATCTCTCCTGCACTCTAGCTGCCTGGTTCTATGGCTTACTGAAGTTAGCTTCAGGCTTTCACCACAGACCCTTGCTGCCGCCTGCTCCCTCTTTACGTAATAATTCCGGATAACGCTTGCCACCTACGTATTACCGCGGCTGCTGGCACGTAGTTAGCCGTGGCTTTTCCTAATTACCGTCACTCGGCTACCATTTCCTGTAGCCGCCGTTCTTCCTTTACCAACAGAGTTTACAATCCGAACCTTCTTCCTTCACGCGGCGTTGCTCGGTCAGGGTTTCCCCATTGCCGAAAATTCCCTACTGCACCGCACTCCCGTAGGAG
+
222000,1.9/.38%++&.17445::/20374576:/75,+2//+)$$%&,-028/::9/7221;5;00341/60172384*/**+7:56-($)*/,./7/3//0785*5874:8550.*319(1)/-+*+(.,.+401;968724358:;999979:3010/.8./-+,+-08</2--+005(1(),536%&)/;//)+23&)-69.8,-.6.,,,*-7/04:;;.66:72:;.*,/4267;99553-,3.1//312;0+**)+-+/4971:++*.,)+..251+)'0)*+20//459+57-1////,.//0,-/79:9,56)&+,(+--,,),,+0--.;763(31+485253264%&')/33(,'&('-()(&--(4,8-3422*28509,,+006/50.+.040/+**,)(1/-,+**)(+.53/+*++/1455522359//.5-.4012((+048(,-,)%&'--3546+,/943-/6-,/-08-+,631334777/((0-:23'''.'*4<88<9132.2(./2705101/;849,.2,,,,.516.+)5)+-56365/:76.213868;513832/56;;73:;85:01-1)5*1-(-,%,+.-/9-+)'.)'(.+*40--.05*.',(-..665&%%(&)*8/0*'&''&+''*10258686/5+#&,+/.//2+.)*+1+542-007),968+,,;0,-007;0+0/02;23*8+./330--'(('*/1',)*0382/244297,0+'*1-24<99:7/)('&'*126866355859780:<2/13,,/2/-+,,13-3+5-06-.,.20-/+/6458-//0.247778;9:89;-.352;23:66923.-/3/**,65+/723:0-,1+,.,.0;<332./115:07;100.06/,/38)&$$$)).298;44132537745/6./0&*.,*1(2(*2-383/10//579.1*&*+/+1272129228/(+-.+.+()-),.16458(.12/3/.04;,7<.399:320311-4/01.',.((*(&%&-)2,&((2<2-.3004-)+/+64:68;934:.,-*.,/.1/5.,00/;23*3:43;928:6(-/-5/-08894161+)+02-.&))')')+.</-186,/'
@5b97a4d1-6c9f-489f-b858-64a140e63ec7 ch=340 read=83395 start_time=2019-12-13T09:50:34Z barcode=BC01 runid=2c9cf7bc05858273f10e7d7ec552fc0bd742dc3e
TCACCCCAATCGCTGACCCACCTGCATATTCGGCCGCTGCCTCCTTGCGGTTTAGCTCACGGACTTCGGTGTGCCAACTCTCATGGTGTGACGGGCGGTATTGTTACTGGAACCGGGAACGTATTCACCGCGACATTCTGATTCGCGATTACTGGTAACTCCAGCTTCATGTAGGCGGTTTCAGCCCACCACAATCCGAGCATGAGACTGGTTTAAAGTTTGGCCCACCTCACGGTATTGCGTCTCTCTGTACCAGCCATTGTAACGTGTGTAGCCCTACACATAAGGGGCATGATGATTTGTTGACATCCCCACCTTCCTCCTGGTTAACTTAGGCAGTCTCGCTAGAGTCCTCAACAATGGTAACTAACGACAAAGGGTTGCGCGTTTGCGGGACTTAACTTAACATCTCACGACACGAGCTGACGACAACCATGCACCACCTGTCACCTTGTCCCCGAAGGGATTTCCTCGATGAAATGCAAGGGATGTCAAGTGTAGGTAGGTTCTTCGCACGTTGCTGAATTAAACCATGCTCCGCTACTTGTGGGTCCCCGTCAATTCCTTTGAGTTTCCCAATCTTGCGACCATTACTCCCCAGGCGGAATACTTAATGCGTTAGCGGCGGCACGGAGGTGTTGGGACTTACACCTAAAATTCATCGTTTACGGTGGACTACCGGGAATTTATCTAATCTGTTTGCTCCCCGCTTTCGAGCCTCAGCGTCAGTTACAGTCAGAGAGTCGCCTTCGCCACTGGTGTTCTTCCTAATCTCTACGCATTTCACCGCTACACTAGAATTCCACTCTCCTCTCCTGCACTCTAGATAGCCAGTTTTGGAATGCAGCACCAAGTTGAGCCCGGGTATTTCACATCCCACTTAATCATCCGCCTACGCTCGCACGCCCGGTAAATCCGGATAACGCTCGCCACCACCACAGCTATTACCGCGGCTGCTGGCGTAGTTAGCCGTGGCTTCCTCGCTGGGTACCGTCATTATCTTCCCCAAAGACAGGACGGTTGGGGACATCACTCACGCGGCGTTGCTGCATCGGGGTTTCCCCGGTGCAATATTCCCCACTGCTGCCTCCCGTAG
+
83-434(0*/163132.5+%%((*,&'$$')((/6(./--1//$%(*,4232'(,-//12150218/((&&,*,-4-+)*+*+0498877897::9677-4)*%%#&&,),-.8%562765::7;1)-61567846987876,-*,-37855748020/-2.+,//32.,+,+/61.-0:76'.0-)(+0*//948)'&&),.,/,./6:49<-2:/,3;3*30//&')(/-94:.-+0&*)+*/1223493910/8160/.%(&('(,51/.*,3/'''%'&%13+14/,.4,,,,-3;6)-+*,34-8;9('6,8<444/.,/14-5,+/,-399699845.-..(+.//7452(349,++++///4143248:)+/*0-2-+*')6*),180.2-2))()'2+**(('+/10.-(&(%%&1235745584<79+*(--342,,--(20/2/.-,+()*-+*)(.650122,'1'**%%$/+*'.)332304/2375*+)'((*,85285.+'))032*)'(,0/2<796*)),-.4.--&'&%%$(+,00574.3986892)(40+,.79*2-'+2++//,05488%1''(,29;.,0892:192/-2,1*/.3114-../9740.--270/30-4*+(''%"#$(./0'&,+)(/101653:6*,%%/0:0/100:'1(&$,(*(,5/0904-.0;6,.+221&%&//++,%(-.-/.2332:-,5,+,4227&'()')*01;:9<;97;4454---1;77<0*+-,3455420./-1;828:<732/.+-.,)-/245:00-1-4..-(+4122++,*-./5/0*2.,-/9:.42322670//)0,*)+*0,007**/4/0/4:83355/:3/+,2-3.587:674580/2+++/%))-)31(&%)093-.3165:,/,*+3/17934/&'('(&$$$%('&)/*,.1128725,(()%,0/--392;791050102%'./0')+981/0/.8,./90:9:0)--(++2,.)()*&(%++&#$%'2-112%'(-04460;-..44368%273.9..44),&))316678.:45*&)--13346.7;5.753
@afa23f15-6fa7-4e0e-9f30-d395a5247057 ch=305 read=138048 start_time=2019-12-13T09:50:31Z barcode=BC01 runid=2c9cf7bc05858273f10e7d7ec552fc0bd742dc3e
CTCCTGCAGGAGGCAGCAGTGGGAATGTTGCTGCAATGGGCGCAAGCCTGATGCAGCCATGCCGCGTGTATGAAAGGCCTTCCGGGTTGTAAAGTACTTTCAGCGGGGAGGAAGGGATAGAGATTAATACCTTTGCTCATTGACGTTACCCGCAAGCTTCGGCTAACTCCGTGCCAGCAGCCGCGGTATACGGAGAAGGTGCAACGTTAATCGGAATTACTGGGCGTAAGCGCGCAGTTTGTTAAGTCGAGTAGCAGAAATCCCCGGAGGCTCAACCTGGGAACTGCATCTGATACTGGCAAGCAGGTCTCGTAGAGGGGTAGAAGAATTCCAGGTGTAGCGGTGAAATGCGTAGAGATCTGGAGGAAGTGCCGGTGGCGAAGGCAGCCCCTGGACGAACTGACGCTCAGGTGCGGCGTGGGGAGCAAACAGGATTAGATACCCTGGTAGTCCACGCCGTAAGCGATGATGTCGACTTGAGTTGTGCCCATGAGGCGTGGCTGGAGCTAGCGTTAAGTCGACCGCCTGGGGAGTACAGCCGCAGTTCGCTCAAATGTCTCGTTGACAGGGGGCCCACACAAGCGTGAGGAGCATGTGGTTGTTCAGTACAACGCGAAGAACCTTACCTGGTCTTGACATCACCGGAAGTTTTCAGAGATGAAAGAATGTGCCTTCAGGAACCGTGAGACGGAGTGCTGCATGGCTGTCGTCAGCTCGTGTTGTGAAATGTTGGGTTAAGTCCGCAACGAGGCACCAACCCTTATCCTTTGTTGCCAGCCGGCCGGGAACTCAAAAGGGAGACTGCCAGTGATAAACTGGAGGAAGGTGGGACCAGACGTCAAGTCATCATGGCCCCTTGACCAGGGCTACGATGCTACAATGGCGCATACAAAGAAGCGACCTCGCGAGAGCAAGCGGACCTCATAAAGTGCGTCGTAGTCGAGATTGGAGTCTGCAACTCGGCTCTCTCCGCATGAAGTCGGAATCGCTAATCGTGGATCAGAGGCTGCCACGGTGAATGCATTCCCGGGCCGCACACGCCCATCACACCATGGGAATTGGGTTGCAAAGAAGTAGGTAGCTTAACCTTCCGGGAGGCGCTTTGTGATGATTCACGCGCCTTGACTGGGAGTGAAGTCGTAACTCGCAACCGG
+
..352.2.24*,/-,--'/430,++,'),&..678:664-.&('1)9-,,,((&'&2.887982-/)*,12316*/11/0-/&7.'(2.+16-&*'(,7-,(*'(13)*/---,/('&&%(('0*30313/-52,.36&4&.%.()''18,))('###()%&+,11-..2-,-.;4/+*'1)++'%#%(&4250+)%++63/.(*(5',+)*0/0-/-)/04965725/()*/.1)0.5/$0)'&&&'&%$&&'()(,.*'244*.*+-**.2/34,*).(,*2***))7/''+)++48+2,(*%)&''-,+,+,&0./+++*,0'0+5,420330,''()5...242/0278410/124340-.++.)+'.',+-.5/(+,++)&)0.-*&(--/210-*+&(&''4)1555*(()+92-2+$*02836)79+,-)(.--49/,3-..672,-/17;8778'112-)&)(.**)'&%(%..3,-,23.%')(..+&+))*%)'&&&*+(-.3478-02-*0:24:3451'(()*-)-/2&,&('1+'+**,0.-'))')',(&&'%*/0,*+4/(**--)&'&$+)+)**-/40.1405'*2.&('$%($-,/*),)00,*(('(%&%())*'&'&'(0&(,.+++*.5::2--'*+7//,*((,*-.,24.+*%00+-+7,,+.025'/'')21./012330./.256766443+*),),,./85/.142833132()3,+,2)5**+'*&.)0+-5-)-.//'(0('.*)2--(,%++042:4,20288;5'/-((*656248/00//02:5..+0(,,++/2,&2,*,)&')%$)+).),+,,,$)&///0*()+.26)222)$%'%%))/-(*+(-&(%%')5&.15,')+(*-.3711--11/,+0+1+-/;83734002:4-09;7:9)5%1340+.+...'(*+/122--*+('%(',*+**'(-(,,-.-/0-52322('%%'/05:6,334-('%$$#$)'%)-000763%5&1505.+0+3/),**&)&*0+&43+,+/5%&$'()(**),200&--4-&+*(*-/.,,'('&+*),,2/(/80')3,,,,+.-0+(*))*/,(+)+(*)+)&&-,*21+(()).**.,.(('&%$&15467:
@7800524c-fbfa-48d2-bde7-ca01ddfdbaf3 ch=195 read=76568 start_time=2019-12-13T09:50:24Z barcode=BC01 runid=2c9cf7bc05858273f10e7d7ec552fc0bd742dc3e
CTCCTACGGGAGGCAGCAGTGGGAATGTGCACAATGGGCGCAAAGCCTGATGCAGCCATGCCGCGTGTGAAGAAGGCCTTCAGCGTAAAATTACTTTCAGCGGGAAGAGGTAAAGTTAATACCTTTGCTCATTGACGTTACCACCAGAAGAAGCACCGGCCCCAACTCCGTGCCAGCAGCCGCGGTAATACAGCGGAGGGTGCAAGCGTTAATCGGAATTACTGGGCGTAAAGCGCACGCAGGCGGTTTGTTAAAGTCAGATGTAAATCCCCGGGCTCAACCTGGGAACTGCATCTGATACTGGCAAGCTTGGGTCATAGAGGGGTAGAATTCCAGGTGTAGCGGTGAAATGCGTAGAGATCTGGAGGGAATACCGGTGGCGAAGGCGGCCCCTGGACGAAGACGCTGACGCTCAGGTGCAGCGGTAGGTAAACAGGATTAGATACCTGGTAGTCCACGCTTCGTAAAGCGATATCGACTTGGAGGTTGTGCCCTGAGGACGTGGCTTCAGGCTAACGCGTTGATCTGACCGCCTGGGAATACGGCCGCAAGGTTAAAACTCAAATAATGAATTGACGGGGGCCCACACAGGGCGGTGGAGCATGTGGTTTAATTCGATGCAACGCGAAGAACCTTACCTGGTCTTGACATCCACAGAACCTTCCAGAGATGGATTGGTGCCTTGGGAACTGTGAGACAGGTGCTGCGTATCGTCAGCTCGTGTTAATGAAATGTTGGGTTAGTCCACGGCGACGCAACCCTTATCCTTTGTTGCCAATGACCGGGAACTCAAAGGAGACTGCCAGTGATAAACTGGAGGAAGGTGGGGATGACGTCAAAGTCATCATGGCCCGCCGACCAAGGGCTACACGATGCTACAATGGCGCATACAAAGAGAAGCGACCTCGCGAGGAGGCAAGCGGACCTCATAAAGGGTGCGTCGTAGTCCCGGATTGAGTCTGCAACTCGACTCCATGAAGTCCGGAATCGCTAGTAATCGTGGATCAGAAGAATGCCACGGTGAAGATACGTTCCCGGGCCTTGTACACACCGCCCGTCACACACCATGGGAATTGGGTTGCAAAAGAAGTAGGTAACAACCTTCAGGAGGGCACTTACCCTTTGTGATTCATGACTGGGGTGGGGGGGGTAACAAAGGTAGCCGG
+
-144*-44:4,-0.165336,-('&&%/))*-091/3*)')11*%47988866/'/7088884412,///0'*+,009957')*,*3.(%)&%'/61.*,*',)(&%')(*0;7-/3524478+830189385538325.2*'*&))33)+-()7875)2*'%1*3146.245:3,3.,.1'+&)(.8.,.-/./5/,4.656992429:1:22)/.'1+6779:754.851-2.0*/*/27;97::<;-8-8.+,67455845787-0/,').0.4+*%6*558/7/080//./7554.1+1+*,*&&%$(3+,,+,2'%*2//)))--0/1''1)2*),/05966*-%$%++.0/0.0188;51.,()*2024046285-.4)3/6,75/')0859/0-)-2))+,--/112-,1153*1/(&+)%)+,.20'16+/.,,15-2,*384//.1+*,-.*'-./196---.//3744-6,7-005/:02.87*$&&**$(*/,3)('($+),%*'**+*.*(&(*#$%35-086/5/&,*(.)(22/324(/*51971,()05-)&''%'(-7/57.1:;/12+*+,--,'1-+0/-,'(*%-'(+23<:498;0-+++.40/-0,-)'-56839101.-'+4/))&)*-/223277;:9:920***++99:3331/2/.&%$(++3,-53254646(16710')()(58:8:300005.+)'%'%))/25./,;*25/4+,.2,*,,20++..24769).))-82.8-()((0*)%%(-.1*1*)$$('&)(+(&'$')+/.,.3+*)--,)+14/---2+320265/577868/74(*456/.-.27/8,$(&&'322(*+*-(')*,+-///+)*%%()*)())+-..3)&&&())*999:8789.*)(&%%$''-010-+(.//56<.*+/*&,0143.---4/*-/(7)'&133949.3//0//267913141.-,(1/3;9/+,**.-.5/0199-504((*,'(+-,0+),264..,%,6285778)()054-1-(-142325987;22671+(*(092313)()+(-486<47486*&-)'),--(/)*)0-2194'4*$*)(*%)(*(+-&&/+*-024;5775672113*)+))-+*-&()8/67(.'''%)/*/
@7e22f382-3b83-45f9-adb7-f804690804e2 ch=160 read=139148 start_time=2019-12-13T09:50:16Z barcode=BC01 runid=2c9cf7bc05858273f10e7d7ec552fc0bd742dc3e
CTCTTGCGGGAGGCAGCAGTGGGGAATGTTGCACAATGAGCAAGCCTGATGCAGCCATGCCGCGTGTATGAAGAAGGCCTTCAGGTTATAAAATGCTTTCAGCGGGAGGAAGGGTAAAAGTTAATACCTTTGCTCATTGACGTTACCCGCAGAAGAAACACGGCTAACTCCGTGCCTTGGCCGCGGTAATACGGAGGTGCAAGCGTTAATCGGAATTACTGGGCGTAAAAGCGCATAGGCAGTTTGTTAAGTCAGATGAAATCCCCGGGCTCAGCCTGGAACTGCATCTGATACTGGCAAGCTTGAGTCTCGTATTAGGGGTAGAATTCCAGGTGTAGCGGTGAAATGCGTAGAGATCTGGAGAATACCGGTGTGGCAGCGGCCCCCCCTGGACCCAGACGGCGCTCAGGTGCGAAAGCGTGGGAGCAAACAGGATTAAGATACCCTGGTAGTCCGCGTAAACGATGTCGACTTGGAGGTTGCCCTTGAGGCGTGGCTTCGGAGCTAGCAGCGTTAAGTCGACCGCCTGGGAATTACGGCCGCAAGGTTAAAACTCAAATGAATTGACGGGGGGGCCCGCACAAGCGGTGGAGCATAATTCGATGCAACGCGAAGAACCTTACCTGGTCTTGACATCCACAGAACTTTCCAGAGATGGATTGGTGCCTTCGGGAACTGTGAGACAGGTGCTGCATGGCTGTCGTCAGCTCGTGTTGTGAAATGTTGGGTTAAGTCCCGCAACGAGCGCAATACTTATCGCTGTTTGCCAGCGGTCGGCCGGGAACTCAAAGGGAGACTGCCAGTGATAAACTGGAGGAGGAAGGTGGGGATGACGTCAAAGTCTCATGGCCCTTACGACCAGGGCTACGATGCTACAATGGCGCATACAAGAGAAGCGACCTCGCGAGAGCAAGCGGACCTCATAAAGTGCGTCGTAGTCCGGATTGGAGTCTGCAACTCGACTCTCCATGAAGTCGGAATCGCTAGTAATCAAGTGGATCCAGAATGCCACGGTGAATACGTTCGGGCCTTGTACACCGCCCGTCACACCATGGGAATTGGGTTGCAAAGAAGTGGTAAGCAACCTTCCGGGAGGGCGCTTACCACTTCCTGTGATTCATGACTGGGGTGAAATGCGTAACCGAGGTAACCGG
+
-.*0(%%'+/(,-/619778844.+421.4'(&)-1/.(&*.8+07/--11,1%-*//(*'(+/.-.--,/5),,-+15374$**0+%*044-+*'))+)(./1:.*0).-+1**089*,/-6.-.:64;5-178313.+-/29229-'+1((,&&-)'%*&+,-,2.035-2-/'))++2-+*+*-(4*).(1(),)-/36+-02;3;470/6.6.788;75/..3:6*+))*((&'51.6+7/*,907.16*+-0)-4++454((4757..&2-43/+/-266015101333513.0-))*++)*+**)*.('((*05,*-,1-1-1,+151.*&*(+2.-.-*)()*,232/1267:1.+'**+,0)),.&(..),+%*82335.,+/.+,)'(*/-*(,01/-(3500-).+*++.2)43+-//;99.58()&&&&*011<.///-..43,'(&&&,)+.+,.8984+,*3*//+1+)05**/*'%)(./-5..23'(&((*+()'%)*.9/8.57335;/2;354*)&)&'*4875061)..1//40''&*.::4//-3/5471.4;;/)37,)*(+)&-+++*./-,.&.+4/:44443-/*+++,4.+053,4,*05/5673..*).3286,/-.19*/:+0*))(**014*1-1-3/38467.8-7-/8542,*/13+5.//9322329654::89-+*+*43767:510364.+.5'488;88409/'%*+0522684,4+&&')+,-0'(-%(-2*00...3:45)--6(..,0-/2,/)(**(,,10./2,/35677<;55540/,&*+)1-50,165-.01339,1+&&')*+054719/*,&%)22:2515+'(*&$()6222/7/-,,*,002.1-)*%(.*+024667400*(&'*9:46362/223,,1<8-/9:6886820-0.-1+,2++%'')/*)),/02/,,,,',.*-.0///7/73657722-,-,2..+%%&%)*,6&)**2.,1,)+)4-+,.'(*')76*52306/*.*+(+-/492++0.-,.6.4,)(%%(',024:6754(&,)()+2',.(*,.,'-/2**4-+1,)**425005*.-+&$'''+/383'&+*/5455,('(+('&')*-..%%$,+*196;1-
@fd53bee1-7300-47f6-a41a-805a8db1028d ch=277 read=84370 start_time=2019-12-13T09:50:13Z barcode=BC01 runid=2c9cf7bc05858273f10e7d7ec552fc0bd742dc3e
CCGGTTACCTTGTTACGACTTCACCCCAGTCATGAATCACAAAGTGGTAAAGCGCCCTCCCGAAGGTTAAGCTGCTAACGCAGCCCACTCCCATGGTGTGACGGGCGGTGTGTACAAGGCCGAACGTATTCACCGTGGCATTCTGATCCACGATTACTAGCGATTCCGACTTCATGGAGTCGAGTTGCAGACTCAATCAATGGACTACGACGCACTTTATGAGGTCCGCTTGCTCTCGCGAGGAGTCGCTTCTTGTATGCGCCATTTAGCCAGCACGTGTGTAGCCCTGGTCGTAAGGGCCATGATGACTTGACGTCATCCCCACCTTCCTCCAGTTTATCACTGGCAGTCTCCTTTGAGTTCCCGGCCGGACCATGGCAACAAGGATAAGGTTGCGCTCGTTGCGGGACTTGGCAACATTTCTGTAACACGGGCTGACGACAGCGTACACCTGTCTCACGGTTCCCGAAGGCACATTCTCATCTCTGAAAACTTCCGTGGATGTCAAGACCAGGTGTTAAGGTTCTTCGCGTTGCATCGAATTAATCCGCATGCTCCGCCGCTTGTGCGGGCCCCAAATCGAATTTCTTTGAGTTTTAGCCTTGCGGCCGTACTCCCCAGGCGGGATGCTTAACGCGTTAGCTCCGACACAGGCCGTGGAACAGGCCCCATCCAGCATCCACCGTTTACGGCGTGGACTACCAGGGTATCTAATCCTGTTCGCTCCCCACGCTTTCGCTCCTCAGCGAGCAATACGTAATA
+
5443140309/,2**+22220.,305..04:/50187322270//19702((+238/,72+','+,22/1')('(,&%&'*.(-71&()3<;,/8:85,,.46;:435/11/2/234515.+&'.&&'*-+,592617.,.30--/443.0,+.9.210010268252153667795/0//12839.-%&3./,10)+('%+'%%+)).)0/.+-7;:.2.-,**,.))**(*.0.6441*/+)-/6%(.2+2..135699:;90:6),++)*,,122476---654/2;96463(/1'29*+,/1203/7-./23:94369/-3:79352.))*16-,6599090009989:049-+,1639/*++/-*3++0&(+.-3/4.,*/-05+2509.20446659323:632+,'%%*--1/85,''%'(*(+)+,,.+551-*&%*'2+0137//1576.2).(3+5/*,1152(-.19.,-.294713268/.677:9::<88689873022.0.,%,,/1*2-100107887:78768-1-8-:2::0%(+1179996:43/6/0180(2-823+$%&(*%7&6:3-6:802.580+*+,3.7*-+645.6.-*.11,.08:/922/.''&/.+)&%,((*663-)&&'($*'-/,3324/1*+.8:6-++++*+-.143/3821;.*+.8...6;6543393632,++,,0330,,/2;3,*-035.%+().8/-+-024/1--/')-01:5556*.('%
@077ea7a2-6f07-4bc7-861e-d9dcac641110 ch=117 read=140990 start_time=2019-12-13T09:50:11Z barcode=BC01 runid=2c9cf7bc05858273f10e7d7ec552fc0bd742dc3e
CCTTGATTTACGACTTCACCCCAGTCATGAATCACAAAGTGGTAAGCGCCACTCCCGAAAGGTTAAGCTACCTACTTCTTTGCAACCCCACTCCATGGTGTGACGGGCGGTGTGTACAAGGCCAGGAACAATATTCACCGTGGCATTCTGATCCACGATTACTGGCGATTCCGACTTCATGAGTCGGTTACGGGCGCTCAATCGGACTACGACGCACTTTATGAGGTCCGCTTTGCTCGCGAGGTCGCTTCTCTTTGTATGCGCCATTGTAGCACGTGTAGCCCTGGTCATGGGGCCATGATGACTGACGTCATCCCACCTTCCTCCAGTTTATCACTGGCAGTCTCCTTTGAGTTCCCGGCCGGACTGGCAGCAAAGGATAAGGGTTGCGCTCGTTGCGGGACTTGGCAACATTTCACAACACGAGCTGACGAGCAGCCATGCAGCTTCTGTCTCACGGTTCCCGAAGGCACATTCTCATCTCTGAAACTTCCGTGGATGTCAAGACCAGGTAAGGTTCTTCGCGTTGCATCGGAATTAAACCACATGCTCCACCGCTTGTGCGGGCCCGTCAATTCATTTTGAGTTTTAACCTTGCGGCCATTGTACTCCCCAGGCGACCGACTTAACGCCGTTAGCTCCGGAAGCCACGCCTCAAAGGGCACAACCTCCAGAGTCGACATCGTTTACGGTGGTTACCAGGTATCTAATCCTGTTTGCTCCCCACGCTTTCGCACCTGAGCGTCAGTCTTCGTCCAGGGCCGCCTTCGCCACCGGTATTCTCCAGATCTCTGCATTTCACCGCTACCTGGAATTCACCCCTCTGAGACTCAAAGCTTGCCGGTATCAGTGCAGTTCCCAAGGTTGAGCCCGGGGGATTTCACATCTGACTTAACAAACCGCCTGCGCGTGCGCTTTGCGCCAGTAATTCGATTAACGCTTGCACCGCTCCATTATTACCGCGGCTGCTGGCACGGGTAGCCGGTCTTCTTCTGCAGGTAACGTCAATGAGCAAAGTGCTACTCCTTCCTCCCCGCTGAAGAAGTACTTTACAGCCGAAGGCCTTCTTCATACGCTGACATGGCTCCCGTCCGGGCTTGCGCCCGTTGTGCAATATTCCCCACTGCTGCCTCCGGG
+
6506.+--*&*,/57;89290+()*61+('((8697;42224431,--18&*)95+)--(*/.302%4799;988:;.8;9*.3//:9++/,.3)*/4//.0133::87;33...,-356.8-+8813-'$),5:6//2144:667:732366----,5-,,3,5+).1954324894'/-(+,,*0.91523/0)+,2):.9,7022./4.0')&(-3/..2044-3)''-.)%'())++,,***(*2/22409,'&%&'(,3:.74((--0.///2(&&(,0,/7:9%3'+-//63400/.-'**.-,/01):8,)673403+-2*-0<;541%)(&+*'/4889..121126/021+5.1.8()))-**'-39)4/80-**,,,:06578442700190'(,*(&)+1/12:7+.-.///52032110/,(%,006;5637+%(')*,.22.--./6:;/3-*./*,*,2/0;64403486,)/5.,143:459<::16612011;0:0.63.339:2810247645442(',&-//:58:././/235:13;/302*0)-((&./)'.),,4/.--;;3,1*998(,%)'*-,**)0-'1'$**+.4+)&%('),''++,2/608/-4'&+.,+./4'0*-.+.2025795,04(15,*)*41,/,.*-&&'*+0232458196*-).*+.2-,36*.(+*2355677212/7/(&*597-$))+182.((),1.576856569:88763/;+*234,31241833470582944303),(*)00105123,/62/*,2*-*(('&()-(1*.'*2--/701358581)-*&''.,06-14022%%),*,--68/&'%((-:21,91+(,/0*$*+,*)*,,00..0.507/9;;:;88:-+*))12300,6.++0000)).(/*6*&-.0574+-0/)*)--%'*04,7,*6-.8<8:1;2227-4+))*+2,*'(/5&62..3/788778+8--(--02-1.+***+29),'%&'%),663855.-:8.*334./&*)()((,+)(*,(3.()0).*+*-,9<.$&%((*()'*$$%$$#&&%$.,(*33.-*%&'1+&'%(&*&(+4,+-.-591),.-,)),),,)(*(
@96eebc43-c1eb-4523-903d-368fa8b1ff01 ch=325 read=74375 start_time=2019-12-13T09:50:06Z barcode=BC01 runid=2c9cf7bc05858273f10e7d7ec552fc0bd742dc3e
CCCTACGGGAGGCAGCAGTGGGAATATTGCACAATGGGCGCAAGCCTGATGCAACCATGCCGCGTGTATGAAGAAGGCCTTCGGGTTGTAAAGTACTCAGCGGGGAGGAAGGGGAGTAAAAGTAATACCTTTGCTCATTGACGTTACCCGCAGAAGAAGCACCGGCTAACTCCGTGCCAGCGCGGTAATACGGAGGTGCAAAATAATTAATCAGCAGTACTGGGCGTAAAGCGCACGCAGGCGGTTTTGTTAAGTCAGATGTAAATCCCCGGGCTCAACCTGGGAACTGCATCTGATACTGTAAACGAGTCTCGTAGAGGTAGAATTCCAGGTGTAGCGGTGAAATGCGTAGAGATCTGGAGAATACCGGTGTGAAGAGGCAGCCCCTGGACAGACGACGCTCAGGTGCGAAAGCGTGGGAGCAAACAGGATTAGATACCCACGGTAGTCCACGCGTAAACGATGTCGACGGAGGTTGTGCCCTTGAGGCGTGGCACCGGAGCCTAACGCGTTAAGTCGACCGCCTGGGAGAGTACGGCCGCAAGGTCAAATGGAATTGGCAGGGCCCGCACAAGCGGTGGAGCATGTGGTTTAATTCGATGCAACGCGAAGAACCTTACCTGGTCTTGACATCCACAGGAAGTTTCAGAGATGAGAATGTGCCTTCGGGAACCGTGAGACAGGTGCTGCATGGCTGTCGTCAGCTCGTGTTGTGAAATGTTGGGTTAAGTCCCGCAACAGGCGTATATCCTTTGTTGCCAACGGTCCGGCCGGGAACTCAAAGGAGACTGCCAGTGATAAACTGGAGGAAGGTGGGGATGACGTCAAGTCATCGCCAGTACCACGACCAGGGCTACGATGATGCTACAATGGCGCATACAAGAGAAGCGGCCTCGCGAGTAAGCGGACGCGTGCGTCGTAGTCGGATTGGAGTCTGCAACTCTCGACTCCATGAAGTCGGAATCGCTGAAATGTCAGCGGATCAAGTGCCACGGTGAATACGTTCCAGGCCTTGTACGCACCGCCCGTCACACCATGGGAGGTGGGTTGCAAAGAAGTAGGTAGCTTAACCTTCGGGAGGGCGCTTACCGCTTTGTGATTCTGACTGGGGAGTGAAGTCGTAACAAGGTAACCGG
+
)-*)+33:93364365,25-5022439530/.00/4;44237913966540/002251-,*)+./06/2+*-%((,,25417.;916,/,70+-()+(&(&'*4.+-.//,.2+$(*245*&+',).5,57-,9:92420-2+8,+2;-,-.-0/(,+(*/01.0-+-*)*0427684,(-*+,.*.,--926+2)(*04.(%$$$)(.1/4-))(*+.155;78674;8-/02,1/42/37/-.53:.6.6-/075682-(,0,)267*.6997;051.*+1-3..41,)**-./.00-+%)*&*)((+-,/22/-(/((%'))0-:..8;874.0..8763;910223.-,,-3559-,*)+.-1-.(**&'(('',**.*2;4/*,162,*0-212-335'('-*('-)&)(431.*'()12)(%26-3//.76069,(((+,)).00*,+,)*/:8.1%()113423812-3.,-53;0-00,03--2)/*$'-+,+(-''/(-+,*--9.2/0&%(2,38479.*&&'*,-,721,0/,0(0+-6200(+)0),&)'03/18,,0-0+*+./:78:,..-/-,/65<;6:7;60,.+//*-&)*(+)(*('&%'18/4.00.6///674'()%.%)(*+572.,+$%**-+/82,60020./(0--/.60621345+/6677521.-/-+)'($&&'(.025&'+15//.1:-,,.8-773;45/+30('./)0))()%,))+55,./*)144352'20440)///3174+0/39,9/.1&)(+//59.510008<:777;4391908248:82420/0121/-025:6'&$$%&'0/)+,*:/,3012*&)'',,//'&)*/0:647657777234()'*))..)481321+(($((&(5:2.%''*-+02568-.,.)6*0-/-//016::7:10.(+-+/06:8:.4-,,5*5,716%&*$(%$'$&&#&%-5333-&%'+1.+-/5532::8:7858(*6;73-7./+.),+/5.094134,1/1647590.(((/035512351'+(()0*8.-,.,100.3274190(/4.0&'%%&*,'(0.++33755+&(%+-.85,&'')*/,//036882.-2/283739
@a81d55c1-b0f8-448a-a924-77e505647ebb ch=396 read=79198 start_time=2019-12-13T09:49:57Z barcode=BC01 runid=2c9cf7bc05858273f10e7d7ec552fc0bd742dc3e
TTGTTGCTTCGTTCGGTTGCATGAAATTGCTGGTGCTGAAGAAGAAGTTGTCGGTGTCTTTGTGTTAACCTGCGCCTGTCAGCTCTACTCGCGGTTACCTTGTTACGACTTCACCCCGGTCATGAATCAAAGTGGTAAAGCGCCCTCCCGGATTAAGCTACCTACTTCTTTGCAACCCACTCCCCATGGTGACGGGCGGTGTGCTGCAGGCCCGGGAACGTATTCACCGTGGCATTCTGATCCACGTTACTAGCGATTCCGACTTCGGAGTCGCGTTGCGAACTCAATCGGACTACGACGCGCACTTTATGGTCCGCTTGCTCTCGCGAGGTCGCTTCTCTTTCCAGCTATGCGCCATTGTAGCGGCACGTCGTAGCCCTGGTCGTAGGGCCATGATGACAGGCGTGTCCCACCTTCCTCCAGTTTATCACTGGCAGTCTCGCTGAGTTCTGGCGGACCGCTGGCAACAAAGGATGAAGTTTGCGCTCGTTGCGGAACTTAACTGGCTGCATTAACACGGTGACGACCGCTGCGGTTCCCGAAGGCACCAATCCATCTGGAAAGTTCTGGATGTAAAGGCCAGGTAAAGGTTCTTCGTTGCATCAGATTAAATGCTCCACCCAGCGTGGGCCCGGCTCAATTCATTTGAGTTTTAACCTTGCGGCCGTACTCCCAGGCGGTCGACTTAACGCGATGCTCCGACCACGCCTCAAGGGCACAACCTCCAAGTCGACATCGTTTACGGCGTGGACTACCAGGGTATCTAATCCTGTGGCTGCTCCCCACGCTTTCGCACCTGAGCGTCAGTCTTCGTCCAGGGGAAGACCGCCTTCGCCACCGGTATTCCTCCAGATCTCTACGCATTTCACCGCTATGCCGCAGAATTCTACCCCTCTGCAGAGACTCAAGCTTGCCAATTATCAGATGCAGTTCCCAGGTTGAGCGGGGAGTTTCACATCTGAACAACAAGCCTGCCGTCGCGCCGCCCAGTAATTCCCGATTAACGCTTGCACCCTCCGTGATACCGCGCGGCTGCTGGCACGGGTTAGCCGGTGCTTCTTCTGCCGGGTGGCGTCAATGAGCAAAGGTGTGCTACTCCCCTTCCTCTCCCCGCTGGTACTTTACAACCCGAGGCCTTCTTCATACACGCGGCATGGCTGCGTGGAAACGCTTGCGCCGGTATTTAATATTACACTGCTGCCTCCCGTAG
+
''%+&%(02--05//(/*#$#&%,*(+)''),+/*.05/6)*)&--+0;10119665//82+-,,/../4-')')$&'))&)+-.&&&'&&$'*).%((*)(01(+-.062/$139,%0//%&+$++(&'(&++4/44((*3490.12(.0(2234(++,33+%,+2+,2-,2-3.;1()+3/4/('+()++.184,,)(()'&(')'*,++(.84/2/)0'$)-.5-*.010.196/.//21*+('0).,&-,,.2<240/0)(&'&%')+221.624,(4.05.757)6)&.--,+&%*+,%++0.(+,2043//.3+.1735'%(%((---16065-3:*11.-,*(++-06;*./''&(((+*)*)-(%%'(+8//6;64)+))+(,+1100*)''$),.'-#&(52*/70:95,7*+*49/,.0120351*/12481567.258.(.&0/957946409./,251+*0*('(+(*4/+,/3574291211()$$$%#&&(+'&$&$('+*+(+'('*,0600'$#%#$')0412)')(*6-/-8-;.92),223/88,2/7/676/1.-/)**&*/*1667;-.03<770/)(,+,-/8&&+8+;91,'-.73/02)$&'&&%''))'&+)**',&1((+7723-9<<-844))%%%)%+*(),33,-+(+0/343465.1.0/0/.*$+*+21**,280467:76.&,(%$$()2-7.3'4*/0116668543:822/7///5776541-*,2-)(,,.484682-.&'+**,,.8:,)0./,0/-)-/7565.-(()*&1234;978/)(-52)&('('-+2669657:328'0,,.65542(*+240.-*).+0,3;1))+1*0019/1-$)'&-&9(,,(,10)(*+).''&'%+79.4+-3.)4+0,36366&)),,//00793.&-*4/-+*1&)++$'0:*+//026//+'$''&(+$.('$&)'%$%&%'***42-,0013-))*(+0/2:32217/01595141)(')'&)1)+,(-(()0125)'&*-///500173;0/-7055-,,+-'1/.,1+*(**1//.65569/)+.&1*-0%0+1/0.-198/.)-14,.11+*+,-4/($%&%.*&',.2005:69;4$('().+1(5330.1.+*+'+(()'$'&',*.1077,,+''''')(&)($%)+-,,*+26*51'&&$(
@6422bc4a-2275-43ee-8fdd-8c9a91d35547 ch=136 read=282239 start_time=2019-12-13T09:49:56Z barcode=BC01 runid=2c9cf7bc05858273f10e7d7ec552fc0bd742dc3e
CGTTACCTGTTTGACTTCACCCCAATCATCATCCCGCCGACCATCTTCGCGCGGGTTGGGCCACCGGCTTCGGGTGTTATCAGCTCTCGTGGTGTGACAGGCGAATTATTAGTACAAGGCCGGGGAACATTCACGACATGCTGATTCGCGATTACTAGCGATTCAACTATCATAATCGAGTTTGCGGACTGCAATCGAACTAAGTGGTTTTATGGGTTTTGCTTTACCTCGGCTTCGCTTCACTCTGCTGCCATCCCGTTTGTAGCGCGTGTGTAGCCCAGGTCATAAAGGGCGCTGATGGTTTGACGTCATCCGCCTTCCTCCCAGCTTAATCGCTGGCGGTCGCTAGAGTCTGGCAATGATGGTAACTAACGATAAGGAGGTTGCGCTCGTTGCGGGACTTAACCCAGCATCTCACGACACGAGCTGACGACAACCATGCACCACCTGTATCTCATATAGCTATCTCTCCATCTCTGGAGCGCTATGAAGTATATCAAGTCTAATGCAGGATTCTTCGTTGCTTCGAATTGGAAGCCATGCTCCACCGCTTGTGCGGAGAACTTTAATCAATCTAGGTTTCATTCTTGCGAACGTACTACTCGACGGGTACTTATTGCGTTAACTTCTTGGCGCTGAACTTTGACATCCAGCACTTGGTATCATCGTTTGCGGCGTGGACTACTGGGGTATCTAATCCCTATTGCTCCACTTTCAGGCCTGGAAAAGGCGTCAGTTACCGTAGATCGTCTTCGCCACTAGTGTTCTCCATATATCTACGCATTCCCCGCTACACATGGAATTTACGATCTCTCCTGCGCTCTGGCTGCCTTGGTTTTCTATGGCTTACTGAAGTTAACTTCAAACTTCTCCCTAGCGGCCGCTGCCGCCTTAACTCCTCTTTGCGCCCAGCCAATTCCCGGATAACCTTACCACCACCATTGCCGCGAGCTGCTGGCACGTAGTTGGCCGTGGCTTTTATCTAATAAAAGTACCGGTATCACTCGGCTTCTACTGCGGTATTTCCTGTAACCGTTCTTCCTTTATAACAGAAGTTTTTTAATCAAAGAAACCTTCTTCCTTCGCGGAATTTAACCGGTCGGGTTTCCCCATTTGCCGAAAATTCCCTACTGCTGCCTCGTAG
+
)(+-&)'&',/('&()/+*040(-3+)&)),*.-'$'&,'04*+(+**''),)0*-1)/./0,.0/,+2-5.05-00;0/,'&((---'.-0.00--%%)(&((*-.).*(%'(336(-3/')**'+,-.(('(''',.1200/263-000351/**&')343*+(''$%('+-)+)&%*..)()*2-+%&+2865).23531.11/58;1.04;01::+(+*5+&''*-)1,1:1/)'+(%),/1./,),-,-;5+%/5,+((,,&**--/*($-,1+)+2/,*,.8.,31*&%''')(&.:22/76678497)+01437/4:-*(,1)%$(++-*6+,031/'&**'()(.%%'),8.1021933/101816604(,)&),-0&*),23339/013*,0/35509*)',-366/-..'0+-013./.,.2/:1-09/:1/./.-7/-,./143:(-1203229:322/3847744130)--'$(*+')-*+02,+++((%'%++*)('+,'00,,.,&&(()-..,0*4)&&'(#%&&(6787845411-2-.+4(*&%%%%')',2,,/(($''.20;83.5832733147778321-*0+-'*)(%,(,-3+4-,,325-,'))$$&)''$')+02+*0++)*+,-.-).)'+&('&%&%%-+-.65&*,.-/359552'/0*0/)(%''&(/*+2*'(/.)+011')'/*+,00('$&'+--)().')+),,*&'%$%').+*%%&$%+#'-)(+*-,+2,-+,4/6164860+/.0/5))+*))*-)(&(#&&'+)23/(*+.0.)*-.'''($(*)(,&&(&(&%'-//33*''&(3.,17,33..**3*,&().)''())('%()'(%&$('3-#%&#%%&)&)&'$)(1+))64/$++/11,%(&1-6716--,()'$$%')%4:344%%$%'''-(&&(''),-:94:.,+&-%-3+-)+-/2510/352'-+,-4,496+./)4*)%#',-4463),)(.))')'$'%#%&-+)-.(&%$$%%&*7//3.%(,**0138.)+)(,0/(,'11-.',*$*-+-12949<721),(''&$&04,)%%',--/09/.91/8:6*,92-/4)-2//,2+0+&&()))%&,-(0'&$&
@484650cc-443a-471d-b705-5482118aada7 ch=187 read=149589 start_time=2019-12-13T09:49:53Z barcode=BC01 runid=2c9cf7bc05858273f10e7d7ec552fc0bd742dc3e
CTACGGGAGGCAGCAGTAAGGAAATTTTTCGGCAATGGGGAAACCCTGACCGAGCAACGCCGCGTGAAGGAAGAAAGGTTTTCGGATTGTAAACTTCTGTTATAAGGAAAACAGCGGCTACAGAGAAATGGTAGTGACGGTACTTATTAAGCCACGGCTAACTACTGCCCAGCAGCCGCGTAATACGTAAGGTGGCAAGCGTTATCGGAATTATTGGGCGTAAAGAGGGGCAGGCGGGTCTGTGGTGAAAGCCCACCAGAGCAACTGATAACCATAGAAACCAGGCAGCTAGAGTGCAGGAGAGGATCGTGGAATTCCACATGTGTAGCGGTGAAATGCGTAGATATGGAGGAACACCAGTGGCGAGAGCGACGATCTGGCGCAACCTCGGTCAGCGTGGGGAGCAAAATGGGATTAGATACCCTAGTAGTCCCGCGCCGTAAACGATGGTAGGGTGTTGGATGTCAAAGTTCAGTGCTGCAGTTAACGCAACCGTACTCCGCCTGAGTAGTACGTTCGCAAGAATGAAACTCAAAGATTGACGGGGGCCCGCACAAACGGTGGGCATGGTTTTAATTCGAAGCAGCGCGAAGAACCTTACCGAATGTGACATACTCATAAAGGCTCCAGAGATGGAGAGATAGCTATATGAGATACAGGTGGTGCATGGTTGTCGTCAGCTCGTGTCGTGAGATGTTGCGTTAAGTCCGCAACGAGCACAACCCTTATCGTTAGTCACCATCATTAGAGATTGGGGACTCTATGAACTGCCAGTGACCTTTGGGGAAGGCGGGATGACGTCAAATCATCATGCCCCTTATGACCTGGGCTACGTGCTACAATGGATGGTGCAGAGGGAAGCCGCGAGGTGAAACAAAACCCATAAAACCATTCTCAGTTCGGATTGTAGTCTGCAACTCGACTACATGAAGTTGGAAGTCATGGTAATCGCGAATCAGCATGTCGCGGTGGGCGTTCTCGGGCCTTGTATGCACCGCCCGTCACACCACGAGTTGATAACGGCCGGTGGCCTAACCGCAAGGAAGGAGCTGTCTAAGGTGGGGATTGATGATTGGTGAAGTCGTAACAAGGTAACCGG
+
)(&(&-3**,-0(40132'+,)+-*476,*153/;402/(+30/82-.37714'+/21037&(%(&(.+.*(&*2)++35/-.,6++4+,-85..2-10,7/(1+&%),101&432852.-+**%+--''%%&,,162&..((%&)-/1,(,/2132103,+)''%(.0*+....23&)#(')+)22121*306746978150..2-/.-0,).,+1-,+)+-*&&*-.'&%'$%((''(+),,2+'0-(').)$.'*'(%$&%&%&$',(',))***10,200:83221/-+../628810,.700/'.*,.-2.2/-&'(*--523-...-352---008351+,*,.21,94,25.35195-+(&)+;:93+.--6'&%%$%)(,-+1.,'(+./-06.)**2:;64)),(./.'+,33:)*.5555262&%))27681.'**./0,,*)-')+337377659395.29:64::.,,,+/12311221&'$'))234/-./-4&'*-/32352/-,)0*(&*'&-8-,280.'(),3/23/0:2/-8/),(+++'&'%0(/*'%&+(,8;936383*(1(-,,2-.--+'),,,,-).+'$(($2(+,/2)1/1/107206416&''(*+453-*)'+--0010/*-0012,0114988;856265827+,+34/-..-4457885954240*/*'#',+.,331.),0/2&'++)0-32;73:4558/:/..237;787516,%')%.+/4956672*('&&*)+,1-'+++.)%$(+&,1*(**+)/7/+./25694670,.2;:76,-.-*,401276432+'*%%'*-357039:9::77788906''%&%''(-7361))'&&.-&)/88-/5.*-08:77:67;866-6273)2(1++,577622001//2+*))(+0032/-6,-')'%*+(.%0-1-/12665:42++,/113669(300)()*03326/577.2-)&$$#'',6/49425633./+(./.0-700).((')))2540:./,/834,2/1.2-2-()*,46521.5+6-9;9))03.-./05655++,.,-8566345:283595348
@03a06cc6-044e-49d7-8997-17f1aa10e43d ch=241 read=130240 start_time=2019-12-13T09:49:48Z barcode=BC01 runid=2c9cf7bc05858273f10e7d7ec552fc0bd742dc3e
CTCTACTACGGGAGGCAGCAGTGAGATATTGCACAATGGGCACCTGATGCAGCCATGCCGCGTGTAAGAAGAAAGGCCTTCGGGTTAATAAAATTTTCCAGCGGGGGAGGAAGGGAGTAAAGTTAATACCTTTGCTCATTGACGTTACCGCAGAAGAAGCACCGGCTAACTCCGTGCCAGCAGCCCGCGGTAATACGGAGAGTGCAAGCGTGTCCAGATTACTGGGCGTAAAGCGCAGGCGGTTTTGTTAAGTCAGATGTAAATCCCGGGCTCAACCTGGGAACTGCATCCTGATACTGACAGCACCCAGGTCTCGTAGAGGGTAGAATTCCAGGTGTAGCGGTGAAATGCGTAGAGATCTGGAGGAGGAATACCGGTGGTGTGGCCCCTGGACGAAGACTGACGCTCAGGTGCGAAAGCGTGGGGAGCAAACAGGATTAGATACCTGGTAGTCCACGCCGTAAACGATGTCGACTTGGAGGTTGTGCCCCGCTTGAGGCGTGGCTTCAGGCTAACGCGTTAAGTCGACCGCCTGGAAATACGGCCGCAAGTTAAACTCAAATGAATTGACGGGGGGGCCCGCACAAGCGGTGGAGCATGTGTAATTCGATGCAACGCGAAGAACCTTACCTGGTCTGACATCCACGGAAGTTTTCAGGGATGAGAATGTGCCTTCGGGAACCGTGAGACAGGTGCTGCATGGCTGTCATTCCAGCTCGTGTTGTGAAATGTTGGGTTAAGTCCCGCAACGAGCGCAACCGCGCCAATCGCTTCATTGCCAGCGGTCGGCCGGGAACTCAAAGGGGCACAGTGATAAACTGGAGGTGGGGATGACGTCAAGTCATCATGGCCCCTACGACCAGGGCTACACACGTGCTACAATGGCGCATATACAAAGAGAAGCGACCTCGCGAGAGCAAAAGCGGACCTCATAAAGTGCGTCGTAGTCCCGGTTGAGTCTGCAACTCGACTCCATGAAGTCGGAATCGCTAGTAATCGTGGATCCAGAATGCCACGGTGAATACGTTCAGGCCTTGTACACCGCCCGTCACACACCATGGGAGTGGGTTGCAAAAGAAGTAGGTAACAACCTTCGGGAGGGCGCTTACCGCTTTGTGATTCATGACTGGGGTGAAGTCAGCTAACAGGTAACCGG
+
+-.%&())0'8:.080.11%452&'(&%'')),-56537.*&))(((--73'49396:910+*(')('-,'*,&,,68655,7/./''&),,((+.),(&)').10+(/./9-5.*,+3:2,0101/12:,:9,-77/-3--.,2-+30+.**.*&)+),18844/'--+-8:787584341,38*(.-.-.*)&/'1-+$,,.16324)*'+*''--/1/04:<7:67795&(&''.3.(2-990,7.9,35:456820)+,',61,(&'%(3,22./51.&.&')''.&').//0,+(''#&$')&'-+,-14787.*.25-2-1.3,9..3426,,,,5;75686./086.,,+*/1173--*(*,$$%(.109664**%('0795*.783+.+))++**,+..0.1:343)+-,)+/7:;;/+,13;47.2+'1(+*4348;1167)112**-17<::9:,4//0./41-)((/**),.8*,0-93*'&$#,%30/47,-((()#))*)0:734/1950-'%%$%*',+'()**,*,--7281/6).,:3;8.,-18;736242335.-/88--,70***-/3331924:33301-,&&+-25////*-(())%%*)(251-0.-4:7645.&'&(*56++.2-)*))29-/.13-+-($)'''*1-1:460*5418247832247/24699::978084,,,(%,(**)((*/0908/+'**30)&-)1,++506.4063/.3',)*/2277232%&$)&($$(%',/*'+1/37202/938*8/24:1.*--.-5/*02+,+.'.+*++(-../,*'('-)060/26787997125522/%*+03+++%),+-0:/7:863/,**(,,.227+5574.921166653446*%)%)(')886:65../*))'*825.'+1944203+-096,-/12485553-7/,(,.-+(,,0899545680++'28$%&)+)+/*:.:79555./+5,**---0019')--1-040+0*/+22867:7936'+11&&((%'*(.83290.0/.-,-*0802-4/+*,(302522297+%*)')+0501*,)/+-074,:.(.4031)+('.+%*/51-++'2-/'&()+-(46.)')'&(+&)(&)')('.-074;07
@33d2177c-062a-4f7f-b84b-9c037c402f2c ch=117 read=140930 start_time=2019-12-13T09:49:48Z barcode=BC01 runid=2c9cf7bc05858273f10e7d7ec552fc0bd742dc3e
TCACCCCAATCATCAATCCCACCTTAGACAGCTCCTTCCCTTTGCGGTTAGGCCACCGGCTTCGGGTGTTATAACTCTACGTGGTGTGACGGGCGGTGTGTACAAGGCCGAACGTATTCACCGCGACATGCTGATTCGCGATTACTAGCGATTCCAACTTCATGTAGTCGAGTTGCAGACTACAATCCGAACTGAGAATGGTTTATGGGTTTTGCTTCACCTCGCGGCTTCGCCCTCTGCACCATCCATTGTAGCACGGCCGGGTCATAAGGGGCATGATGGTTGACGTCATCCCGCCTTCCTCCAGCTTGTCACTGGCAGTCTCGCTAGAGTCCCCAACAATGATGGTAACTAACGATAAAGGAGTTTGCGCTCGTTGCGGGATAACCCAACATCTCGACTTGAGCTGACGACAACCATGCACCACCTGTGTCTCATATAGCTATCTCTCCATCTCTGGAGCCTTTATGAGTATGTCAAGACCTAGTAAGGTTCTTCGCGTTGCTTCGAATTAAATACATGCTCCACCGGCAATTGCGGGCCCCAAATCAATTCCTTTGAGTTTCATTCTTGCAGGCAGTACTACTCAGGCAGGTACTTATTGCGTTAACTGCAGCTTTACTGAACTTTGACATCCAACACTTAGTACTCATCGTTTACGGCGTGGACTGCTAGAATTATCTAATCTATTTGCTCCCCCCCACGCTTTTCAGGACTGAGCGTCAGTTGCAGGAGCAGATCGTCGCCTTCGCCACTGGTGTTCCTCCATATATCTACGCATTTCCACCGCTACACATGGAATTACGATCCTCCCTGCCTCTGGCGCCTGGTTTTCATGGCTTACTGAAGTTAAGCTTCAGGCTTTCACCACAGACCCTTGCTGCCGCCTGCTCCCCTCTTTTAATAATTCCGGATAACGCTTGCCACCTACGTATTACCGCGGCTGCTGGCACGTAGTTAGCCGTGAACTCAATAAAGTACCGTCCTCGGCTACCATTTCCTGTAGCCGCCGTTCTTCCTTTATAACAGAAGTTTGCAATCAAAACCAGCCTTCTTCCTTCACGTTGCTCAGTCGGGGTTTCCCCATTGCCGAAAATTCCCCTACTGCTGCCTCCCGTAGAAG
+
90$&()'.+34457-61084,//0.--547787776099)02*(/.948&0215-.4.712983:-.,50&&'''(+&&('*1743579;9;;575540//))29,72411980667<757;4878:796384)+)'',///1&*+,.24/4.1*+&*'(+&/((+-/3+)(0-)*+,10410/3.-.,032/.-),64734;;,14:03::3,/5<1117/3+/.602931,1.()++/35;:<:7328*++.*(((%.,'/00,**/,.494477112/(5,().-.20-06.-257971/2/,/0062247875841573,002652321688,010-;,,-428.1*-.23+/331:()(&(17+(++-++(+*.019/,&.3-4+..34+*('&$'*'+,43+-%&%'*274;64,,'-0-4566755633,-.2-/0221.//+297:968,//((-/29812-+,-/0678534*,))%0125+70<:9=;7:869345:5%%*.)142%)*,++++86+*,&((&%%#%&')*-**(%''*/+6/90-/8+*)33::559</9.-(%'%)$%()--+,,/,./0*,2-,*-)+.7../1310.1/2*('&(')13493069**+75773753(+-,+-067786866.:/))1--.556257(331&)&-*-.2613/.+$./(%*,81599/+,21/2::,*%11/03586853:785923/)-$)*)/07738799:6<85682,.36047<:956:2569666967,1/1394('/+**1''((-.+/)'(%&'(*685+22)'(-+)/++&'%*-*+44;:,1&((7208))(+++*4/6.,./20-.852;/+%&'()-.-/<7,7564886./9./.-0.2-.*134-*:--8::270919887/0.3-1;672('*%)*,72553748210/*2*($+,.022,*+/.0,&)%'-+((%.43)1+-:782&')**)+',738;465+.4222905;6860)*(%''((+')))%)((/;6,/3;2-'*,-*)&&),+1/6;167,+$))10./34'433)9930;*19;--03158626*.*6/;1*'&,,*)+)*,+17-+1-),)(
@0b5f7e08-e8c0-461e-ac38-23df55f1b0b2 ch=454 read=74668 start_time=2019-12-13T09:49:45Z barcode=BC01 runid=2c9cf7bc05858273f10e7d7ec552fc0bd742dc3e
CCGTTTGCTTGTTGACTTCATACCCAATCATGAATCACAAAGTGGTAAGCGCCCTCTGGAAAGTTAAACTACCTACTGTTTGCAACCCACTCCCATGGTGTGACGGGCGGTGCGTACAAAGGCCGAACGTATTCACCTGTGGCGTCCTGATCCACGATTATACAGGATTCCGGCTTCATGGAGGTCAGGTTGCGAATAATCCGGACCGACGCGCGCACTTTATGAGGTCCGCTTTACTCTCAGGTCAACTTCTCTTTGTATGCGCCATTGTAGCACGTGTGTAGCCCTGGTCGTAGGGCCATGATGACCAATCATCCCACCTTCCTCCAGTTTATCACTGGCAGTCTCCTTTGAGTTCCCGGCCGGACCGCTGGCAGCAAAGGATAAGGGTTGCGCTCATTGCGGGACTTAGCCAACATTTACCTTTACGAGCTGACGACAGCCATACCAGCACCTGTCTCACGGTTTGAAGGCACATTCTCATCTCTGGCTTCGTGGATATTAAAGGGCCGGTGGGTTCTTCGCGCTGCATCGAAGTGGCCACATGCTCCACCGCTTGTGCGGGCCCGATCGAATTAATTTGAGTTTAACCTTGCGGCCGTACTCCCCAGACTCGACTTAACGCGTTAGCTCCGGAAGCCACGCCTCAAGGGAACAACCTCCAGGTCGGCATCGTTTACGGCGTGAACTACCGGGTATCTAATCCTGGTGTTGCTCCCCGCTTTCGCACCTGGGCGTCAGTGCTGTCGGGGCGCGCCACCGGTGTTATCAAGATCTCTACGCATTTCACCGCTACACCTGGAATTCTACCCCCCTCTACGAGACTCAGCTTGCCCCGGTATCAGATGCGGTTCCAGGTTGGGCGGGGATTTCATCTGACTTAACAAACCGCCTGCGTGCGCTTTTACGCCCAGTAATTCGATTAACGCTTGCACTTTCCGTACGCGGCTGCTGGCGCGGGGATTAGCCAGTGCTTCTTCTGCGGGTAAACGTCGTGAGCAAAGGTATTAACTTTGCTCATGCCCGCTGAAAGTACTTTACAACCGGAAGGCCTTCTTCATACGCGGCATGGCTGCATCGGAAAAACTGCGCCCATTGTGTTACCAATATTCCCCACTGCTTGCCTCCCGGCGGAG
+
1()*,)&$)''.3,,.611)&%&'$-')+%%/2;74'(&.-*-/8687,../8**,+,'*'''-+0,&()(,-)()(&'-0*2434;/())1;-.3:8:7788:6<9958323/03698)8:73/),-*/-1:3..*(',&3*,,-/./1770*+,)0+&&&'(+'&,+//,1)*0,,-,+$''*+%+--1,..17-(+/,)./--)($''**,&+(,-78046967743)*-.((11401$',,-+-,.61410:7/067697:<161*#&'++31001-///0:/.2;;:27+(('/5252230,)&''/022:/*',0/77621100183-/23740)&'*-4582.9.++78382*-1.20769926213//+416)6/5//)./.0;+00110-/0-..886-4*)#'&-)0-02'%,*04/(,**/,++*(*%,**1023,2,-*,*.+///132186;474,+//30+1/1;76977875647.032346;63$''(&'&+).**')((46:99;85523569897*'&$&$%')((++-038/-5,++2(+.-0.3-/+)'')+()+0*&&''&'&--59352.-0/00:37/7.1/333-)*),//..-4-4-/+(()+'*01.(1..7.07-/+/2/1,'(((%%%'4.7.4&&'%'#&&)(221.2-)++1...-()(*(,**0.../444;44&(+%,*2802.4/3&&'251001034/.'2379,''(%&)+-*(21)-)+(()*1.1//)1)'&-(*+--/*)*)+-/./91479;100//,4824)0)3+(*%+-41.-.0204,,-.23-((+-8-02/*,12656646623(-02','*.781.,+,76..1871-034421/3253554:;98:6683745)'&&&%$''''%%(*2477-*/29798.,2-*,&($%)&$%%$'&%')%&)(*,)(..//'*&//-'),*-..08;8;<;998763*(+')-1/&)*,5842'.)+),*.)*,3*''&'%&#'**(22301')'%)043,/01..,,)')+/34;57<:8845232:1022:9933023-6++05.,0/2.1:6(1,&*%&''.3+/,00.535-(++,+)%&(*(17*)%#)&'%
@6dbbfebd-412d-455f-a8dc-547df5d2034b ch=147 read=91216 start_time=2019-12-13T09:49:43Z barcode=BC01 runid=2c9cf7bc05858273f10e7d7ec552fc0bd742dc3e
CCGGTTACCTTGTTACGACTTCACCCCAGTCTCATGATACGAAAGTGGTAAAGCGCCCTCCCGAAGGTTAAGCTACCACCCTGCTTCTTTTGCCAACCCCTCCCATGGTGTGACGGGCGGTGTGTACAAGGCCCGCGGGGAGCAATATTCACCGTGGCATTCTGATCCGATTACTAGCGATTCAATTTCCATGGAGTCGAGTTGCAGACTCAATCCGGACTACGACGCATGAGGTCCGCTTGCTCTCGCGAGGTCCGCTTCTCTTTGTATGCGCCATTGTAGCACGTGTGTAGCCCTGGTCGTAAAGGGCCATGATGACTTGACGTCATCCACCTTCCTCCAGTTTATCACTGGCAGTCTCCTTTGAGTTCCCAGCCCGGACCGCGCTGGCAACAAAGGATAAGAGGTTGCGCTCGTTGCGGGACTTAATAACATTTCACAACACGAGCTGACGAGCAGCCATGCAGCACCTGTCTCACAGTTCCCGAAGGCACCAATCCATCTCTGGAAAGTTCTGTGGATATCCGCAAGACCAGGTAAGGTTCTTCGCGTTGCATCGGAATTAAACCACATGCTCCACCCGGCATTGCGGGCCCCGTCGAATTCGGTTTTAACCTTGCGGCCGTACTCCCCAGGCGGTCGACTTAACGCGTTAGCTCCAGGCCCACGCCTCAAGGGCACAACCTCAAGTCGACATCGTTTACGGCGTGGACTGCAGGGTATCTAATCCTGTTTATACCGCTTTTTCGCACCTGGATCAGTCTTCTCGTCAGGGCCGCCTTCGCCACCGGTATTCATCAGATCTCTGCGCATTTCACCTTTACACCTGGAATTCTACCCCTCTCTACGAGGACTCAAGCTTGCCGAGTATCAGATGCAGTTCCCCAGGTTAGGCCAGGGTTCACGTCTGACCAACAAACCGCCTGCGTGCGCTTTATTACCTTGATAATTCCGATTAACGCCTCCGTACTACCGCGGCTGCTGGCGGGGTTAGCCGGTGCTTCTTCTGCGGGTAACGTCAATGAGCAAAGGTAATTAACTCTCCTTCCTCCCGCTTCAGAGAAGTGCTTTACAACCCGAAGGCCTTCTTCATACGCAGCATGCCATCAGGTACGCGGTATTCGCGAAATATTTACTGCTGCCTCCCGTGGG
+
40(-/2-18-6+,/)-+,49;6.741-,+//'(')(%&%'&()+*+.+*3+&()/00*,/-''&)'()(%%&'*(*)%),)'$((3,2980*-&+&.45+-.87*,71,-.233//22020/-+-/0464008(&$)(0&+#)&'*+1.++/50737213:876734%''-0./)(&*)**42&'%.(,&&'&(%%'+&&++5+,*+,,2/-/*7):+16301330'(),,--1-13.-0,+,/0/4.,*),--2'():06623:4/046599:<758+()+,%**,,..././0(%(2/226.5(-,0/7&*'')+++(('*..001.1,)-/-124).1'14;*+-735/1..-486230.40-,*2,-+('(-/.-6489,,'*,0331,445+5.::82+%*++/*(&%)+238352;81,,-/-*,//),7,,.*-&('+%&322320-(&(+)/+2324111018++,314.2.48<,.(((.(0-)3*-'-00-50/-,*')**)*5564-2975&0,*%&%(),,54/91/5(/+:77;906418000500'0)3.4;81:/..057765./5')&%%'(*-05.,62)()*%+(,,(&&*-<.776/30,-303/%3()+0781(2,-2.14++)/.4.00.,22(0340(&,&+)'%-.3:7*-)(*)(')*'+**/()*,/1233542176*,.96779654/$-%*/(.+**&'&*,(((+50()'++(+,4933//1,.,')'&'((.///,(&)-,1(-98.8789796&&%(4;,97562-&+.))-2213,'.,-)191-%'%%)&(*-0633241421-(26/,)**'**-(',*3246.''*-/-5/&&')+60)*--/08897:76++1160$),5.(()(,6''('*1''()%.,*(((')+-/,+++-.1/-,)$#*,+-(++**.05688/.*7+1./)(%&*)&+*++*.2.1,+&()))*&$'*+(*3,+.-(,/)+1828:853152**+21265.:..+.*08'1++.&,'-''()(42+00)(26,(0.+**(,((*&(&&'&$&*,(-*)*+.-(($%(*02//-&)&)&-+%$$%&(),)/'&#'&+(')),,))*'.,'*$,-%#%%$(&&),*03.)0*5,
@77ae0220-5808-4fa2-9660-bb9990225819 ch=343 read=69872 start_time=2019-12-13T09:49:40Z barcode=BC01 runid=2c9cf7bc05858273f10e7d7ec552fc0bd742dc3e
CCGATTTACCTTGTTGCGACTTCACCCCAATCATCAATCCCGCATGGAATAGCTCCTTCCTTGCGAGTTAGGCCGCGGCTTCGGGTGTTATCAACTCTCGTGGTGTGACGGGCGGTGTGTACAAGGCCGAGAACGTATTCACCGCGACATGCTGATTCGCGATTACTAGCAGTTCCAACTTCATGTAGAATCAGGTTGCAGACTACAATCCGAACCTGAGAATGGTTTTATGGGTTTTGTACCTCGCGGCTTCGCTTCCCTCTGCACCATCCATTTGCTTAGCACGTGTAGCCCAGGTCGTAGGGGGGGCATGATGATTTGACGTCATCCCCGCCTTCCTCCAGCTTGTCACTGGTCGCTAAGTCCCCAACTTAATGATGGTAACTAACGATAAGGGTTGCGCTCGTTGCGGGACTTAACCCAACATCTCACGACACGAGCTGACGACAACCATGCACCACCTGTATCTCATATATGGCTATCTCTCATCTCTGGAGCCTTTATGAGTATGTCAAGACCTGGTAAGGTTCTTAGCGTTGCTTCAGATTAAACCACATGCTCCACCGCTTGTGCGGGCCCAAATCAATTCCTTTGGGTTTCATTCTTGCGAACGTACTACTCAGGCGAATTACTTATTGCGTTAACGCTGCAGCACTGAACTTTGACATCAACATAGTACTCATCGTTTACAGCGTGGACTACTGAATTATCTAATCCTATTTGCTCCCCCACGCTTTCCGGACTGAGCGTCCAGTTGCAGGCCAGATCGTCGCCCTTCGCCGCACAGATTATTCCTCCATATCTACGCATTTCACCGCTACGCGCTGGAATTCCACGTCCTCTCCTGCACTCTGGCTGCCTGGTTTCTCGGCTTACTGAAGTTAAGCTTCGGGCTTTCACCACAGACCTTGCTGCCGCCTGCTCCTCTTGCGCCCAATAATTCCGGATAACGCTTGCCACCTACCATTATTACCGGCTGCTGGCGTAGTTAGCCGTGGCTTTCTAATAAAATTGCAAATCACTCGGCTACCATTTCCTGTAGCCGCCGTTCTTCCTTTATAACAGAAGTTTACAATCGAAACCTTCTTCCTTCCACGCGGCGTTGCTCGGTCAGGTTTCCCCCATTACTGAAAATTCCCTGCTGCTGCCTCCCGTAGG
+
04.,/42/1+3*'./)-1/26:760;;../232854331;3&-$,$('%#$))/19898.)-**/'+(0*/77/%,+-)'%/*62)**.+1214/0033.657766527),48404/2..232+06151)&*,,48761/.61236898922()-273-+++3,/0+).-$(5+-)/,/1,+)'(+)$$&(*)+-,3'4-+)*))57;:70++1-+*0.2,4/392<<+.2*5-794+'''/-32.,2..766//--*0+0361.,.51798/49+*%)%'(-)+--((((/3+-*3.2001+)325+)*+,++.-,.70,-1.3878/35-+999;8+-/0++*,.+.93553)+/.476//+481(-,(&'2+++/21884833482//115,+*.-+,//38437.//9720---./1*-'0444--+,-//./-,./120,+&+3/5;580.-/.-4330324588'0)+)/(3///4366574678672/+&//.7501*)012;739-,-14:236566,972+,&%(+,89477;6/00313:389.2147990**//$$%'(0-/.3/.4+.3-+0*8.97,,3-)&--740/.862:01-.17.611142464787-&(,'%'7++2600-3/1,-%(*.1,)+*,267:02:9056:58,6)$&'(1/244376,98+))%()+34:62/+,*)&%*%(*5/295232/.61++//;83+$**10871+.5+.125453/1'&+18/0).75;45598586578)532035&+'&&)&+'$'*)))*.),-0*+,/3758;83,0.'*+)***)$&)--'5)6*$%)*-311+-441-'+*/-)554557320-72*))+.,/2,....1/2621)+)-.(--)+6-+-.5.3-.('&%&#$')0329;458/36),07+-)..*1--4+7.8-,,1*%%(%()+*5;7992//1-.1025,.(-,233835731015591017,-20.0850*2+*44*(*)(-+./.*$%*,09121:9-89:56400.//5,/2/383150--.100/*1*).+*2<3,35150))'&%%#%%(0-88<60/212-3--./-/23*6.+'0./;1.9:95-.7).),178.9-290($)(),*),'()50,..1+
@12da5be9-6677-405c-a09a-838debd235a7 ch=322 read=62861 start_time=2019-12-13T09:49:40Z barcode=BC01 runid=2c9cf7bc05858273f10e7d7ec552fc0bd742dc3e
CCGGTTACCTTGTTACGACTTCACCCCAGTCATGAATCACAAAGTGGTAGCGCGCCACTCGAGTTAAGCTACCTCGCTTCTTTGCAGCCCTCCCATGGTGTGACGGGCGGTGTGTACAAGGCCGGGAACGTATTCACCGTGGCATTCTGATCACGATTACTAGCGATTCCGACTTCATGGAGTCGAGTTGCAGACTCCAATCCGGACTACGACGCGCTTTATGAGGTCGCTTCTCGCGAGTCGCTTCTCTTTGTATGCGCCATTGTAGCACGTGTGTAGCCCTGGTCGTAAGGGCCATGATGACTTGACGTCATCCCCACCTTCCTCCAGTTTATCACTGGCATTCCTCGCTGAGTTCCCGGCCGGACCGCTGGCAGCAAAGGATAAGGGTTGCGCTCGTTGCGGGACTTAACCAACATTTCACAACACGAGCTGACGACAGCCATGCAGCACCTGTCTCACGGTTCCCGAAGGCATTCTCATCTCTAGCAGAAAACTTCCGTGGATGTCAAGACCAGGTAAGGTTCGCGTTGCATCGAATTAAACCACATGCTCCACCGCTTGTGCGGGCCCCGTCAATTCATTTGGTTTAACCTTGCGGCCGTACTCCCCAGGCGGTCGACTTTGTTAGCTCCGGAAGCCACACGCCTCAAGGGCACAACCTCAAAGTCGACATCGTTTTACGGCGTGGACTACCACCAGAGATTATCTAATCCTGTTTGCTCCCCGCTTTCACCTGAGCGTCAGTCTTCGTCAGGGGCCGCCTTCGCCGCAGTATTCCTCAGATCTCTACGCATTTCACCGCTACGCCTGAATTCTACCTCTACGAGACTCAAGCTTGCCGGTATCAGATGCAGTTCCCAGGTTAGGCGGGATTTCACATCCTGACTTAACAAACCGCCTGCGTGCGCTGCGCCCAGTAATTCCGATTAACGCTTGCACCCTCCGTATTACCGCGGCTGCTGGCACGGAGTTAGCCAGTGCTTCTTCTGCGGGTAACGTCAATGAGCAAAAGGTATTATACTCCCTTCACTCCCGCTGAGTGCTTTACAACCCGAAGGCCTTCTTCATACGCGGCATGGCTGCATCAGGCTTGCGCCCGGTAATATTCCCCACTGCTGCCTCCCGTAGG
+
960348-/393.5,&-3(23;2+845,)-075879;0-**),-)+/5,'()*3-65))'-'%++7/.'***/2.'$%#)%&(+(/1*2:5).8,*739788557578-7--,765,552141-,34))-+-04<323<4751067;77000*&(('//*.13340/4548003462%)(+('*,52-4,,--04427'7*6170700,)*05-+*%(,/7/0-)/1+0'(.,)+41/.&-,2-.13297097&()--19:<-3-*)---,/0/48/)**/1029:/-'*)).7859-.,+.*)('()+..278.:47/+/4564409((+/7.+.3&51+5+#()8,)-((.+,38938/,5/3/:55311,4---'14:-5/904)&-..9*+,,..030--2<88/8.2(-+)()',7--01-4.,+-**+01444*423786615*/0-,0*,/325697;:;282**&)'*))-,,////0*-&%$('+132/4:;;666;;9/-0)/.68:*.,*/)3+585/147;13574+'*++28/20*+,-04479119/213-..,,2.284+1350:7<84072*.0:9240).,,,.516+-+('*00)/01/'3045++(*&**7-++.1&(''(&.0/1'.+/614.2/:3//02:6835(7.,/3247372.257+*,-74548.2/,,+*(2,,-'&)..,-065951(),2:.&)/275*((*/()$()13467696/33-593567)-68-:8..0+.0+.0&.$+).:;:335)*-//399464536<9627:../--%-&&&&*..12+33&*-'..-1355:1-,-3;133*///17,../-1234;46,++**4(69/(92*34+-&(*.0('),+/0'&(&*94:-2:8554434**'$'(0/)(+-047;6202282736+6+(,&-1))/(&'+-713;457:1212.8,+(,*.'*.1..22(75023938<8810+21,-57565'2-/05*991)1*/+1+(,(**28,-:-')(.60(*+('&(&+./3++/3.43,-405597;77;9-0-112286/,/+*-2434607:265)/-36('$*$)(&-31:9,+22467786*86((/-,(
@4ee7be72-fe8f-4f2a-9ba3-5e08c8d18bd1 ch=223 read=176248 start_time=2019-12-13T09:49:30Z barcode=BC01 runid=2c9cf7bc05858273f10e7d7ec552fc0bd742dc3e
CTCCTACGGGGAGTAGCAGTGGGAATATTGCACAATGGGCGCAAACCTGATGCAGCCATGCGATGAAGGCCTTCGGGTTGTAAAGTACTTTCAGCGGGGAGGAGAGAATTAATACCTTTGCTCATTGACGTTACCGCAGAAGAAGCGCGGCTAACTCCGTGCCAGCAGCCACTTGGTAATACGGAGGTGCAAGCGTTAATCGGAATTACTGGGCGTAAAGCGCACGCAGGCGGTTTGTTAAGTCAGATGTAGAAGTCCCCGGAGCTCAGCCTGGGAACTGCATCTGATACTGGCAACAACGAGTCTCTCGTAGGGGTAGAATTCCAGGTGTAGCGGTGAAATGCGTGAGATCTGGGAATACCGGTGAAAGGCAGCCCCCTGGACGGGCTGACGCTCAGGTGCGAAAGCGTGGGGAGCAAACAGGACCAGATACCCTGTTAGTCCACGCCGTAAACGATGACGGAAGTTTGTGCCCTTGAGGCGTGGCTTCCGGAGCTAACGCGTTAAGTCGACCGCCTGGGGAGTACGGCCGCAAGGTTAAAACTCAAATGAATTGACGGGGGCCCGCACAAGCGGTGGAGCATGTGGTTTAATTCGATGCAACGCGAAGAACTGGTCTTGACATCCACGGAAGTTTTCAGAGATGAGAATGTGCCTTCGGGAACCGTGAGACAGGTGCTGCATGGCTGTCGTCAGCTCGTGTTATTGAAATGTTGGGTTAAAGTCCCGCTGAGCGCAACCCTTATCCTTTGTTGCCAAGCGGTCGGCGGGGAACTCAAGGGGCTGCCAGTGATAAACTGGAGGAAGGTGGGGATGATCAATATGGCCCACTTACGACCAGGGCTACACACGTGCTACAATGAGCGCATGCAAGAAGCGACCTCGCGAGCAAGCGGACCTCATAAAGTGCGTCGTAGTCGGATTGGAGTCTGCAACTCGACTCCGTCCGGAATCGCTAGTAATCGTGGATCAGAATGCCACGGTGAATACGTTCCCGGAGCGGCACACCGCCCGTCACACCATGGGAGTGGGTTGCAAAAGAAGTAGGTAGCTTAACCTTCGGGAGGGCGCTTACCACTTTGTGATTCATGACTGGGGTGAAGTCGTAACAAAGGTAACCG
+
(-42/03*,0+%'%&*+23:8;.,--5280..01;98<30/03:*9:9311))'$&+('&(&&),-1*0/73:3-71493408)*))*3<<-.//-28-*0/*''%&%*('&((*0.90*122/22/.22730/0&+((-(&))%%$%*2--4...:6-4/57//**&'%%'.')%,-,--/%2--1.-*0.,-52918.7)1.061576:;7745241))*-*.+-(*44394:4.1231/46119964-%&&'',57,,,(()48('+40366/34799856++-//03'(%(('-('&)))+-.,357+0+5+./,/-3-8'*--+))'*+.63-,5:,./*()**,//3.)+),.00,(.())+(')*%026942+259;5511#''+*014037221((+*('00&/1,',*.906(/0()&%'.-.6:4//*+++714/0.6;757:31,*''%&&,(((-9+*+-38*-,--87112193100&(*'&*339443137**)11167777:5364')$))20:6:5903/8/2*-20*-95;:5030604581/:9315*)))01221*-)+2+.-..,+./6<;086:1.../277512&).*'''#$006496778896/+),*-.0:<98,+*'(30112556748:::96<;29247:92657.26888653,,/30589933,*)*+853316-//**51))4-'868215))2/2*''))$&')+.&2/*0;434''-)*1/.252-.05;9727-,.0(-*,23++)-,+)+)/514400025,1883.3+),020/483.*)),-(,+,+*..9-$'&#$&)+23,/42-,()%%&))8//+)%-*((('&./33%31+&)'(+6,--+.33,()(,/+*2964955+,3:+--57598797709+.)1,,1-.../1/3/011.,/+0%&%*&2(5656000&.//0./1885607)*&)&)*1&*,1488;;89.7.1'*-.'+)%#%'--27.5;0/41/0/0755480+++-644931158)%(('-+2..-**)'0,-2.703;/+/5,./224/39)/-20+,-.0;7)).,12036,,,4.-.3,)*1/0:+,-)0959/
@b6edce9c-527a-448b-b8b6-4c5fdd657577 ch=145 read=92548 start_time=2019-12-13T09:49:29Z barcode=BC01 runid=2c9cf7bc05858273f10e7d7ec552fc0bd742dc3e
CCGGTTTACCTTGTTACGACTTCACCCCAATCATCAATCCCACCTTAGACAGCTCCTTCCCTTTGCGGTTAGGCCACCGGCTTCGGGTGTTATCAACTCTCGTGGTGTGACGGGCGGTGTGTACAAGGCCGGGAACGTATTCACCACCCGACATGCTGATTCGCGATTACTAGCGATTCCAACTTCGTAGCAGTCGAGTTGCGAACTACAATCCGAACTGAGAATGGTTTATGGGTTTGCTTCACCTCGCGGCTTCTTCCTCCTGCACCATCCATTGTAGCACGTGTGTAGCCCAGGTCATAAAGGGGCATGATGATTTGACGTCATCCCCGCCTTCTTCCTCCAGCTTGTCACTGGCAGTCTCGCTAGAGTCCCCAACTTAATGATGGTAACTAACGATAAAGGAGTTGCGCTCGTTGCGGGACTTAACCCAACATCTCACGACACGAGCTGGCGACAACCATGCACCACCTGTATCTCATATATCTCTCTCAATCTCTGGAGCCTTTATGAGTATGTCAAGACCTGGAAATTCTTCGCGTTGCTTCGAATTAAACCACATGCTCCACGCTTCAATGCGGGCCCCGTCAATTCCTTTGAGTTTCATTCTTGCGAACGTACTACTCAGGCAGATTACTTATTGCGTTAACTGCAGCACTGAACTTTGACATCCAACACTTAGTACTCATCGTTTGCGGCGTGGACTACTAGGGTATCTAATCTATTTTGCTCCCCACGCTTTCGGGACTGAGCGTCAGTTGCAGGTAAGATCGTCGCCTTCGCCACTGGTGTTCACTCCATATATCTACGCATTTCACCGCTACACATGGAATTTCACGATCCTCTCCTGCACTCTGGCTGCCTGGTTTCTGTTACTGAAGTTAAGCTTCAGGCTTTCACCACAGACCCTTGCCGCCGCCTGCTCCTCTTTACGCCCAATAGTTCGGATAACGCTTGCCCACCTGCGTATTACCGCGGCTGCTGGCGTAGTTAGCCGTGGCTTTCTAATAAAGTACCGTCACTCGGCTACCATTTCCTGTAGCCGCCATCTTCCTTTTATAACAAGTTTACAATCCGAAAACCTTCTTCCTTCACGCGGCGTTGCTCGGTTGGTTTCCCCATTGCCGAAAATTCCCCTACTGCTGCCTCCCGTAGGAACTTAATGTAGCACCAACAGAAGGTTAACACAAAAGACTTTTGTTAACGCA
+
..315<)/9162029..-**,;-0533,,2.54634:140-)//-6.,-)'&()125767(0,'(217-9).55626705,,,)29,-,6233/6+..6455877651230'*-*.-*,0/258951-2.)**/,.87738/..3&+*'')*./276866;6,,2142.---1132:2:,3')+2-04,-&+,19550:/./&&10*%++/331((22213-1/.371:5*.1844:0*.6/6.2748//.3./41/046+*%,)**2-788:214*()))()*'(((%''*4,)24542218),/83.5845666384++.))*+(3:5))0359+(,**..-,+)1)'*1/0+/-,+032295455.-/-/39+,)+1./1//05282.1../640/0/9'1-&(,81211*-)+.--.70.'%%-(3-*--/301.-%(*//25/.62.1&**126,69+.)+'.373954488980+)*,/.2--+*)*((*,43256-.-,.3,*/200012667444471''$&&')+)+1+.4418012992-2012<;:</2-4589:3.3,--2-,%0,213-496+),/,609-'-4//1.4:/,59;77410($&.*+*05-*/..110&&*1())5+'*/,/+8,7+5443)33%/()-52088./284;'3*.)(*&&*634666:8.96*&*'2-..0892/++*')*%2+.0405/-()/51,22.499+)-.,0;5-*8312./34879:5313./-0/&'*,550+/0*)+)-,/291013,*+//0%''14/5388874),,--4:.,)/.213++&'$/&+()+/).)((*,253437877-*+,.1.32.13845625+'(%&,&*0343.5/0&(*597)0768:97455//01685*00+0879<79;,,./.8./080--*0+&--,,&130276.1'-*----19()4/,&.,-/23.29.1.9110551.,))'455./14/96945:81/.2-14.),,57652*+2/22/-,13.3<8.*+-0212:340((%))+-)26-.+0*,(-),6+)*0.0.((0/5-'++.-72564;6/202-82.1+**,,1.0%,++5/2::4..9,/)(-79534/3.(''))(*-+,1.16*-974/*&+'&000,(+-00343--%&,+**+/3,-,-044*(+,((*/'(&*''#$$
@a7e4a9c2-71ed-4933-a988-2fffa8488118 ch=371 read=141224 start_time=2019-12-13T09:49:27Z barcode=BC01 runid=2c9cf7bc05858273f10e7d7ec552fc0bd742dc3e
CTCACAGGAGGAGGCAGCAGTGGGGAATATTGCACCAATGGAGACCCACAGTGCAGCAGCAACGCCGTGAGTGATGAAGGTTTTCGGATCAATGGCTCTGTCTTTGGGGAAGATAATGAAAAGCGGTGCAAAGGAGGAAGCCACGGCTAGCTTACGTGCCAGCAGCCGCAGTAATGGCCCGTAGTGGCAGAAGCGTTATCCGGATTTACTGGAGGCGTAAAGGAGGCGTAGGCGGATGATTAGAGTGGGATGTAGAATGCAGGCTCAGCAGGTGCTGCATTTTCCAGAGCTGGTTATCTAGAGTGCAGGAGGAGAGAGTGGAATTCCTGGTAGCGGTGAAATGCGTAAGAGTTAGGAAGAATACACCAGTGGCGAAGGCGACTCTGGACTGTAACGCTGAGGCTCCAGAAGCGGTAGAGGAGCAAATAGGATTAGATGCCTGAAAGAGTCCACGCTTAAAATGAAGCAGTAGGTACTAGAGTGTTGGATGTCAAAGTTCAGTGCTGCAGTTAACTGTAAATTACTCCCGCCTGGAGTGGTACGTTCCTTGGGAATGAAATCGAAAGATTGACAGGGCCCTTTAAAGCCAGTGGAATAATGGTTTAATTCGAGCAACGCGAAGGGCCACCAAGGAATCTTGACATACTCACCAAGGCTCCAGAGATGGAGAGATAGTTATATAGGATACAGGTGGTGCATGGTTGTCGTCGAAATCGTGTCGTGAGATGTTGGGTTAAATCCCGCAACAGGCTGTATATCGTTGAATTACCATCATTAGGTTGGGGACTCTGGCAGGACTGCCAGTGACAAGCTGGAGGGCAGGGATGACGTCAAATCATCATGCCCCTTATGACCTGGGCTACACGTGCTACAATGGATGGTGCAGAGGCCAGAGCCGCGAGGTGAAGCAATACCCATAAAACCATTCTCAGTTCGGATCTGCACAGCTCGACTACATGAAGTTGGAATCGCTAATGTCACTTGAATCAGCATGTCGCGAGTGATGCACGTTCTCCGGGCCTTGTACACCGCCCGTCACACCACGAGAGTTAGTAACACCCCGGGAGAGCCGGTGGCCTAACCTGCAAGGAAGGGGCTATCTAAAGTGGGATTGATGAAGTTAGGGTAGGAAGTCGTAACAAAGGTAACCGG
+
&')#$%,-++.'*.,,-*))),/2).65.81,,&,&6*731&&&,6,'*,37843-+)))+(--2,&('&%$%%'(*,.5,71/-*2.6,*((&&&)02(1.00./0/))0-/*.)'&((*'&(%*,(+*1*-+)/+)/++30+)),('())/*,))()')+/-.15,1)+/&$&&%&&)'+&)(*)))*+)+,3161,2,,-,-62-.142)*+,)*.7+.-&(''%(*/3/)()*1&.(&$(')*284940.%+-+,//.51-2&')'-++**&(*&()&%')'()-.22,*6)*+*).*+-33269,.(&*))')+./0+((+-)(''%%&'//-&),)34706+&%&,1,00/0('%$$(',1,0114/+*''*-,,**+,.5.2+(&%$'(002,37223&(&(&%&&*(&,$+++,/0;;4&70,0-,+22(64,'(('%%&),/%'%'+(.),*()++('&'($)&&%))-*)*(*,5,5.1*-*/80-009)*000-00/13/2+(%#&&*',''(*/+&#))*'+#'($&&),-011'('%)(&*(&+5-,*'*+''%+-++,&--)+,'%%$',(%&%&'1*.))))))'-2;8384:4')'(+).(*().*.'')(.,,''*(),*(')'(%%#%&)'+'/,-400;)))&)(450----41*)'&$&%'$'+()161123163223332..&)))+,')+(&*(/'./-3//235-6*)/+-5,82-01)%'(&+),-(#$$$+&*,--0$('0),/4012,8,(+%,'&283/867.-'%(.4/32*0,*+///364233-+((*(*'.1*.9753+.0(+../,-)&'#'*+()(&$'$5,22732334-/(+-((%))5,0:540(*+.**','$'++-.17120'+(+'(.('-+*)81+**,327/99895.005595.5//0/++%((&-0010.2-0-0-))*++/,-2-/&(*&'%%)(&&(%')+,/(*,,..-/-1(%'&'''(-**&&**)2((21,.3/,+),,0/3492,+-*,+/0+,,&,&*,+'%('&((--.)&-('''(01,.-/523+,+-/''*%+*(+)*++++0-1310,&%*$,2.0.+*.))&(1--,.(+('&%&&'-,028830(('+)3-7-4
@3e611ca2-dc85-49a8-b889-01c7d943e6ee ch=273 read=75422 start_time=2019-12-13T09:49:19Z barcode=BC01 runid=2c9cf7bc05858273f10e7d7ec552fc0bd742dc3e
CTCCTACGGGAGGCAACAGTAGGGTACACTAAACGTGGAAACCCTGACCGAGAAACGGCATATTGAAGGAAGAAGGTTTTCCGGATTGTAAACTTCTGTTATAAAGGAAGAACGGCGGCTACAGGAAATGGTAGCCGAGTGACGGCTACTTTATTAAGCCACGGCTAACTACGTGCCAGCAGCCGTGTACGTAGGTGGCAAGCGTTATCCGGAATTATTGGGCGTAAAGAGGAGCAGGCGGCAGCGAGGTCTGTGGTGAAAGCCTGAGCTTAACTTCAGTAAGCCATGAAACCAGGCAGCTAGAGTGCAGGGAGAGGATCGTGGAATTCCATGTGGCAGTGAAATGCGTAATAGATATATGGAGGAACACCAGTGAAGGCGACGTCTGGCCTGCAGCTGACCGGTCCCGAAAGCGTAGAGGGCAAATAAGTTAGATACCCTGGTAGTCCACGCCGTAAACGTGGGTAAGTGTTGGATGTCAAAGTTCAGTGCTGCCGCGTTAACGCAATAAGTACTCCGCCTGGAGTAGTACGTTCGCAGAATGAAACTCAAAGGAATTGACGGGGGCCCGCACGAAGCGGTGGAGCATGGTTTAATTCGAAGCAACGCGAAAAGGGAACCTTACCAGGTCTTGACATACTCATAAAGGCTCAGAGATGGAGAGATAGCTATATGAGATACAGGTGGTGCATGGTTGTCGTCAGCTCGTGTCGTGAGATGTTGGGTTAGAATACGCAACGAGCGCAACCCTTATCGTTAGTTACCATCATTAAGTTGGGGACTCTAGCGAGACTGCCGAGCAAGCTGGAGGAAGGCGGGGACGTCAAATCATCATGCCCCTTATGACCCTGGGCTACACACGTGCTACAATGGATGGTGCAGAGGAAGCGGAAGCCGCGAGGTGGTAAAAACCCATAAAACCATTCTCAGTTCGGATTGTAGTCTGCAACTCGACTACATGGTTGGAATCGCTAGTAATCGCGAAGATCGGCATGTCGCGGTGAATATGTTCTCGGGCCTTGTACACCGCCCGTCACACCACGAGTTGTGCTGCGAAGCCGGTGGCTAACCGCAGGAAGGAGCTGTCTAAGGTGGGATTGATGATTGGGGTGAAGTCATGTTAACAAAGGTAGCCCGG
+
-/02-1619-).-/0&50.4/00+)*/))%,0-,'+%'&*++9,+,.29//'(+&(%$(%%%''*04/*+.'*,,,1.-)-'/))3.22390/.3,++.4114;+++14.2:7/7//320./-.()--1254,,-0(')'''&())+&-,-/+-..-+,010/2../84546)5(.6...+,0/))%$#%&(349,0('**)*-3:551(.,**.+).00::85358*)'-)+.0)11116.(//-)23/388855-+/3,+.+(**((,*4''(.'(*.5:,7-&$'()(%*'+-0..*)))*1203++++((*-.*-02771312117)*'%%%'(0445::0-0-0*&('%.*-5,421-4.*1--2:240-**(0+26667884942+'-'),'($&&'+08,+)+.*((,3$+&+*.,/81.,**--.(---1:/-'**..62*(+03:77;<86**'*())/+865;9;8;8:9/2)+/48.-.333../+,,./4---91<110*2,-,45(,1.*'&$''&2(*,588673.,.+'+2,*11-3,*)+*//434-*43-.8*(*'+'*,*,.;78-(((()'1+0*,1/42-1+*-4*4./004,((+'*,2/-1009-2/4112/,,-)-332225;6+4./0/,-,,6631,-,4,****/0083310.-3-2423:9:;79247;+.799912234685899:9937889<6;88:1)++*%)&*,(2))35536/993161013260118235.00/595824825;4002/*%)*&%')05070*((',*)**-/.+1+/.44266*'*,89465/0/2/),%,21)&&#('(-5*(+144741.-')-/2:9678;89;./+%'$$'(),-,1-/1'/+'-635.(/+)+&$%'*2/)2,+.2:<:6<89;752&+,4115*1*)'+.377773+*-14354242/.',1.2022821/%)(*()*.4())'.1.%'&)-,/**+**,,/445669<988(0034/5..')%),/16.-21-/.2,*+)-+)1'($$$$/')**2+20(*-.,5:87./,((*()+'(*532/++%($))*)(0,)*00-9049:,)&)-),3*+()$%&''.+**)''0(*+1
@553a113c-f3be-49db-9a31-eef89ed0f27b ch=384 read=74355 start_time=2019-12-13T09:49:18Z barcode=BC01 runid=2c9cf7bc05858273f10e7d7ec552fc0bd742dc3e
CTCCTCAGGGAGGCAGCAGTGAGGGGAATGTGCACAATGGAAGCAAGCCTGATGCAGCCATGCCGCGTGTATATGAAGAAGGCCTTCAGGTTATAAAAGTACTTTCCAGCGGGAGGAAGGGAGTAAAGTTAATGCCTTTGCTCATTGACGTTACCCGCAGAAGAAACACCAGCTAACTCCGTGCCAGCAGCCGCCCAGTAATGCGGAGGTGCAAGCGTTAATCAGATTACTGGGCGTAAAGCGCACGCAGGCGTTTGTTAAGTCAGATGTAGAATCCAGGCTCAGCCTGAGAACTGCATCTGATACTGTAAACGAGTCTCATGGGGGGGTAGAATTCCAGGTGCTGGCGGTGAATGCGTAAGAGGATCTGGAGAATTTCGGTGGCGGGCGGCCCCTGGACCGAACTGACGCTCAGATGCGAAGCGTAGGAACAAACAGGATTAAGATACCCTGGTAGTCCCACGCCGTAAAACGATATCGACTTGGAGTTGTGCCCTTGAGGCGTGGCTTCCGGAGCTAACTTGCCCCGTTAAGTCGACCGCCTGGGGAAGTACAGCCGCAAGGTTAAAACTCAAATGAATTGACAGGGGCCCGCACAAGCCAGTGGAGCGTAAGTTTGAAAGTTCGATGCAACGCAGAAGGAACCTTACCTGAGTCTTGACATCACGGAAGTTTTCAGGGATGAGAATGTGCCTTCAGGAACCGTGAGACAGGTGCTGCATGGCTGTCGTCAGCTCGTGTTGTAGAATGTTAAGGTTAAGTCCCGCAACGAGAGCGCAACCCTTATCGCTTGTTGCCAGCGGTCCGGCCGGGAACTCCAGGAGACTACCCGGTGATAAACTGGAGGAAGGTGGGATGACGTCGAGTCATCATGGCCCCTTACGACCAGGGCTACGTGCTACAATGCGGCGCATGCAGAGAGAAGCGGCCTCGCGAAACAAACGGACTGACCTGCAGAGTGCGTCGTAATTGGTTAGGTCTACGCTCGACTCCATGAAGTCGGAATCGCTGGTAATCGTGGATCAGAATGCCACGGTGAATACGTTCCAGGCGTATTACACACCGCCCGTCCACACCATGAGATGCGGTTGCAAAAGTAGGTAACAACCTTCGGGGAGGGACGCTTACCATACAGCGATTCGCGGCTAAGGTGAAGTCGTAGCAAAGGGAGACCGGGCGACAGGCGGCGTGAGTTGCTGAAGAACACCGACAACTTTCTTCCAGCACCAGCAATACATGGCG
+
/02312-73+'+)%&(*)34+'+-)+'+'&)++**0+++'%&%'+2,2:1333112)1*.,'16/-*.+,+,($%()%))*-././1%+(+++).42'&+**,0.-)('#()'%+/+),4+'*+1:3,.+1*)$+*+1-+012&,'((/*4/.6;3/1-..0&()%&%&0+.//-***,,-2-12-01/047)0('$,-220(.)1*.*'*3//.2359444.&((*.27653.*(*,0,))),',*.+*('))86(-2-(&-1/11.'$&%'%(./(/2,,++',&%%%&'1.233313))+.006210,$(%%'()()%+$%'%*+)+*',+4.8'*(0*,+***')&%&(*./3672-''),1265/+)&(&**',-,)*+*(+),(-/83.,34/7%&(*'%'(,,//4,..643)*+&%('&+)$(%(((*(+.)0+,5)-.679(*+'(+*,30($))43*+/.,*++34,762'-/.**$(/8./'11&$&&)*-).0*40.0-.'.(&'*'''))+073,))./(()+')*2/25/.15+))%))+'-1/%,(0)2/2-57-.33*)*)(405140.%)---,2/+,.//4,0%%)1/.*)**1,/218/%*)*$,/,&%'#&(#'&*%&,,,,.-21-/()*(&%#'($%(+/541.//0++(-;;52--9-030.-)1.0.+/,+97-+*)1+4/-%(*+1067889:.1/)-+++780'.)&%%&..3+0-*,)*)(%'*%&$4)4610,.+()')0./.-+)*+)1-(/:.1---0'(-(,))$')%'.,528*0/15'+,&(,(-&%'.&'*.1&32(-*++1/2730018/-,+/*+/+44+02022./&)+.2/0,'((+*01'(&$%(*;72)42+('*()6620-0,,+(*+++.-($(&%'''()-+-.00.+(&&''',*-950172,&''*'$#$&%'+-)-)*+%2$&-'),/8%('()+$)&**,)*./03./-/.--1*/,,+-&$$&&(.,,,*,),*+-,,-:8797,.(+.,-8702&/+-*&,30&&$'(&&)*,-2*-0('-.($'')/,/&&(**.,.+./,,-1+'&('.+*.+))/0/261(/3-*,/,&-0/11.18))'(&((+1273).'0,-+&.)+)1+*+4'-&(,-/%&(&$'$)&('%%%#$%)(+')()((&++0+--++)'+//130/0223-061.48/)))*+.20.2.;/--/(&%%$
@e2c88826-3a56-49be-8e65-d8e3f9959cde ch=450 read=52848 start_time=2019-12-13T09:49:11Z barcode=BC01 runid=2c9cf7bc05858273f10e7d7ec552fc0bd742dc3e
CCGGTTACCTTGTTGACTTCACCCCAATCATCAATCCACCTTAGACAGCTCCTTCCTTGCGGTTAGGCACCGGCTTCGGGTGTTATCAACTCGTGGTGTGACGGGCGGTGTGTACAAGGCCCGAGAACGTATTCTACGACATGCTGATTCGCGATTACTAGCGATTCCAACTTCATGTAGTCGAGTTGCAGACTACAATCCGGAACTGAAGTGTATGGGTTTTGCTTCACCTCGCGGCTTCAGCACCCTCTGCACCATCCATTGTAGCACGTGTAGCCCAGGTCATAGGGGCATGATGATTTGACGTCATCCCCGCCTTTCATCAACCTTGTCTGGCAGTCGCTAAGAGTCCCCAGCAATGATGGTAATAACGATAGGGTTGCGCTCGTTGCGGGACTTAACCCAGCATCTCACGACACGAGCTGGCGACAACCATGCACCACCTGTATCTCATATGGCTATCTCCATCTCTGGAGCCTTTATGAGTATGTCAAGACCTGGTAAGGTTCTTCGCGCGTTGCTTCGAATTAAACCATGCTCCACCGCGTGCGGGCCCCGTCAATTCGCTGAGTTTCATTCTTGCAGGCAGTACTACTCGGGCGGAGTACTTATTGCTGCGGCACTGAACTTTGACATCCAACATAGTACTCATCGTTTTACGGCGTGGACCTACCAGGTATCTAATCCTGGCCCCGCTCCCCACGCTTTCGGGACTGAGCGTCAGTTGCAGGCCAGATCGTCGCCTTCGCCACTGGTGTTCCTCCATATATCTACGCATTTCACCGCTACACATGGAATTCCACGATCCTCTCCTGCACTCTAGCTGCCTGGTTTCTATAGCTTACTGGAGAGTTAAGCTTCAGGCTTTCACCACAGACCGCTTGCCGCCTGCTCCCTCTTTACGCCCAATAATTCCGGATAACGCTTGCCCACCTACGTATTACCGCGGCTGCTGGCACGTAGTTAGCCGTGGCTTTCACAATAAAGTGCCGTCACTCGGCTACCATTTCCTGTAGCCCGTTCTTCCTTTATAACAGAAGTTTACAATCCGAAAACCTTCTTCCTTCACGCGGCGTTGCTCGGTCAGGGTTTCTATTGCCGAGAATTCCCTGCACTGCCTCCCGTAGGAAC
+
9*+-5:35594+2**(')0'&+69/+1,0/009;797/0111.-11(2/1/+,70)(+*,.8.4-12,)*.+3.072/81//163416-,),+.2887778978660936775388808/3-+*-/667875;1.)0+))),/*%*'+-,,57679301.01729.7(,&,2541633224547526//,.2852050/343/2/1320*'&#'(*:;189:-017<5248563214.+./')(%)55*37233378;:9.9+))))+%(-))'%'++)''/01//0&/51227333327:7012/00+*274..4,,0))&)(+'&$+()+.%&*./020*.53**,--/12(*$(+5/34968400-/1//1.)(*0+9-00668,8,(.+6320607+38-+-24454-)*,,757546968/1//0176<3:4001:.17.)*'+04.*+,,*4344221006440136..-675:800)&-/035593356634131/,225;99<:34.**-0*)*+('&,'0*<6::1-/,.6825-*)')*-)2./65.)*/117.-%%*(*12;;/65:,9+++$'/4.&0'26,.*(%-*+*))')'(,)(++*/110(//)5565/.2.3003466&1)0&''('&/3389962<;-,3.711299-3'()($'2,0*+,-07/7+(&%)++()+//8;10-+*::+/*8501--/68//2261;11,/-0(*'++/89:;;;-;-,.<89875-03:8.-3/&,-16:9;3535,3:95-,+(*-*2.23595.(':+2**++.4*+-/87,++**/1*+/4668999:6<;7766**),-,.0.,'%&'0,2(,,-4+&7:78;71--,)++.064'('%$'&$+1../.-7-,,2800:7.9-,.236:;26.7.0781..,*%'&$&-0,,-),*(3,,72/.3).19/:-,)./.,)4(()203-9,+384-((/9207.*(&)*+02-02/2..+/3948<:6344---/21/2<98:4%'2))+,.0((.))28,&&-50.))0/8/+5.717;51275464303111-**+,8;94+08208.)&$,/)+&&%('-)2,85+)(&)*'+.+,6+-00/($%(
@0e3d7df7-3489-4c56-ac2e-4f53342a4afd ch=372 read=132957 start_time=2019-12-13T09:49:10Z barcode=BC01 runid=2c9cf7bc05858273f10e7d7ec552fc0bd742dc3e
CCGGTTACCTTGTTACGACTTCACCCCAGTCATGAACCACACCGTGGTGATCGCCCTCTTGCGTTAGGCCAACCACTTCTGGTGCAGTCCATGGTGTGACGGGCGGTGTGTACAAGGCCCGGGAACGTATTCACCGTGGCATTCTGATCCACGATTACTAGCGATTCCGGCTTCACGGGTCGAGTTGCGAATCCGATCGGACTGAGATCGGCTTTTCGGGTTGGCTCACTCTCGCGAGTTGGCAACCCTTTGTACCGACCATTGTAGCACGTGTGTAGCCCTACTCGTGGGGCCATGATGACCAGGCGTCGTCCCCACCTTCCTCCGGTTTGTCACCGTATAGAGTTCCCGCCTTTACGCTGGCAAATAAGGACAAGGGTTGCGCTCGTTACGGGACTTAACCCAACATTTCACAACACGAGCTGACGACAACCATGCAGCACCTGTCTCTGCGTTCCCGAAGGCACCAGTGATCTCTCCTGCGCAGGGATGTCAAAAGAGTGATGTTCTTCGCGTTGCATCGAATTAAACCACATGCTCCACCGCTTATTGCGGAGCCCGTCAATTCCTTTGAGTTCAACCTTGCGGTCGTACTCCCCAGGCGGGTACTTATTGCGTTAACTCCGGCACAGAAGGGGTCGATACCTCCTACACCTAGTACCCATCGTTTTACGGCCAGGACTACCGGGGTATCTGGCCCGTTCGCTCCCCTGGCTTTCGCGCCTCAGCGTCAGTTTTCGTCAGAAAGTCGCCTTCGCCACTGGTGTTCTTCTAATATCTACGCATTTCACCGCGGAATTCCGCTTTCCTCTCGATGCTCTAGATTGGCAGTTTCCATCCCATCACGGGGTTAAGCCCCGAACTTTGGAACAGACTGACCAATCCGCCTGCGCGCGCTTTACGCCCAATAATTTCCGGACAACGCTTGCCACCTACGTATTACCGCGGCTGCTGTGGTTAGCCGTGGCACTGTCCGGTACCGTCAAATCCTCGCACTATTTGCAAGAACCGATCGTCCCGATTAACAGGGCTTTACAACCCGAAGGCCGTCATCACTCACGCGGCGTTGCTCCGTCGAACTTTCGTCCGTGCGGAAGATTCCCCACTGCTGCCTCCCGTAGAATATCAGCACCAACAGAAGGTTCAAAGACACCGACAACAATGGCACCAGCAATACGTAACCGCA
+
50.2-:..3530.0&&'(,..-.1260..16551)027+.,.5376:94343283,+/162527//-:/4,/-3677:7718102878845.10..27685687358+2++&44907270+3..-,*,-0:2239275;758<8533475-..-261.1.1266:;8652147468/,**+-+.21+0'(,)('&(+1)2+9765./1,/,,.8932*.-+-((((.+.02/2354561;2913,0.))3/-/01..2393541+++++./0110///0:3-+.02*2'/468;85.,'&&)*#((./674/998./189;7.-1.351;72/0%''%$$&--21.3.7++78099017828;58:9/-+4.37+)+6000+*++)0/60014;50.1-2*22*--1248.-*,26323155569545275&6:38484)/.//,-1695:6656727/+06164+1(0././/-./)/*))+*-'07*58960355(%$(',&)().89<;89281(&&,/3/3051<:0.,))1-/016026)+,+-,5./,/%'.3-(./597;750770,,39+*..2.9251:7717220357,*-17)4-,'('&*)/.2*0*5*2266-74,4./.)-63+-+,--,59042()-+-/0/454-8.%**)87;+)1358<7799977970;60,.+.'())-,')285650:4-*/12/8:0/514:87*77779.73::80288.-.4/./86988:77:;8789;:.9,-6:8*,866688587847<75+5+)((&*)1831(//79.440)1,0/&--.*+*,4.4/1./3<0052-3<0.695316;63:87-/49,+/1)%%&$&(,31221%)*--02059131-/57434.,/5+*,-2-'+2+.5,:./+212::;;5037*-9459551.2/2968;9.5.--50..(',,.).1:15;54144-4+-*),*297:976/.01/*%'%'/+580',*.)0675'$))+-.;9/618/4)'*(%,,2://3)57'&**-4199;;9:;5684.2234;7660...39775'&*(+')218:9(2',*+-1/0562894),-.4888:,99++66647565:*+,,.7::9/.5,-527'**)*0.3692367600(%$)),/0-)-,2.+./0/*&%#%%
@c024e803-07f0-4ba3-b9cd-8eaea7a5545f ch=244 read=180821 start_time=2019-12-13T09:49:09Z barcode=BC01 runid=2c9cf7bc05858273f10e7d7ec552fc0bd742dc3e
CCGGTTACCGCGGTACGACTTCACCCCAATCATCAATCCACCTTAAGCTCCTTCCCTTGCGGTTAGGCCACCGGCTTCGGGTGTTATCAACTCTCGTGGTGTGACGGGCGGTGTGTACAAGGCCAAGGAGACGTATTCACCGCGACATGCTGATTCCGCGATTACTAGCGATTCCAACTTCGTAATAGTCGAGTTGCAGACTTCTGAAATCCAGGCTGAGAATGGTTTTATGGGTTTGGCTTCACCTCGCGGCTTCGCTTCCCTCTGCACCATCCATTGTAGCACGTGTGTAGCCCAGGTCATAAGGGAGCATGATGATTTGACGTCATCCCGCCTTCCTCCAGCTTGTCACTGGCAGTCGCTAGAGTCCCAGCAATGATGGTAACTAACGATAAGGGTTGCGCTCGTTGCGGGACTTAACCCAGCATCTCACGACACGAGCTGACGACAACCATGCCACCTGTATCTCATATAGCTATCTCTCCATCTCTGGAGCCTTTATGAGTATGTTAAAGACCTGGTAAGGTTCTTCGCGTTGCTTCGAATTAAACCACATGCTCCACCGCTTGTGCGGGGCCCCCGTCAATTCCTTTGAGTTTCATTCTTGCGAACGTACCTGCCAGGCGGAGTACCTTATTGCGTTAACTGGCACTGAACTTTGACATCAACGCCGTACTCATCGTTTACGGCGTGGACTACTAAGGGTATCTAATCCTGTATTGCTCCCCACGCTTTCCGGGACTGAGCGTCAGTTGCAGGCCAGATCGTCCTTCGCCACCGGTGTTCCTCCATATATCTACGCATTTCACCGCTACATGGAGATTCGATCCTCTCCTGCATCTGGCTGCCTGGTTTCTATGAAAACTGCTGAAGTTAGCTTCAGGCTTTCACCACAGACCCTTGCTGCCGCCTGCTCCCTCTTTACGCCAATAATTCCGGATAACGCTTGCCACCTACGTATTACACCGCGGCTGCTTTGGCACGTAGTTAGCCGTGGCTCTAATAAAGTACCGTCACTCGGCTACCATTTCCTGTAGCCGCCGTTCTTCCTTATAACAGAAGTTTACAATCCGAAACCTTCTTCTTCCTTCACGCGGCGTTGCTCGGTCAGGGTTTCCCCATTGCCGAAATTTACAACACTCCCGTAGGG
+
1124.6-*%()-,-,1.-2442219<3-129588/:/03*+4/50/,/0877575)-0)-/8.6**378345050057.9710/611-8,*)***/16:754349456,*-**0*)&(*.*37()%,***-1.0028436<785111139894560(),.+3-.,.,+.45852100.263103.0//43,.1/9,1(0+*&'''(/0+*04((/+&(*)-4..1/3<-2562.-0))&).,.-/1/0.12712;4112.20*(2..-',3183/.29.,--.'*..-/*(*,,3.%/332'()1*4)&/08666658:<9234678::2;3+.73:58/20(*-://,61./)/-,(**)*//&())//.)#&%/(+,21444/,/&%%&()(&(+.-7./-..005:1427+)((&.)-&')$./0277//315./.-.-/0-0439915:8/.4)(,-..55888:2555'456765442798987258/./476;;561.00.0).%..&*+,9*,66/+.1/:7178(,'(+,-3.:+..1-2<9::333211226236/0.3.227'44+2:6/+./0060832-651134;:43:528831+,(6,++/'(%0001-4,2*)+&'')(&0'(*-4,0(',$+'')/030,+')*,4529)2,+,)),()*+*+137<9,0(1-./7:8:97756(,/-0...)(),+('#)$+-+++260*/--+8;3.21894647:88538/44;55131-()+996/3,-/20/27-/6.:6891,)(+-+/49;;:9898968<<5665*'%$'+,392..0+-%&(++(*'*/103')--3-0*,/3029:;--/,-&,.-,*++0*(,,*1.,*,.7;/3932;73&'&(*11,97+(,+*,+.359<711,08-,.097,2+-,*205:8;53172536400/4,04-0634643-1.***,326375410184-.++-./0-.,()1+1)($$$$%,),58323056766*,-0.72/-1215;9:6565/.09.7;:;<:8;8-..'+777'%)&*2;7*.-.11*)+'',33;96<,).,/2:636560:00.:112;1;22(793.:-/9;4/1:26((&''-)%$%%&&%)(+2+,725-2
@8126d980-5a1e-40db-994f-1b0645e2ee20 ch=274 read=78486 start_time=2019-12-13T09:49:03Z barcode=BC01 runid=2c9cf7bc05858273f10e7d7ec552fc0bd742dc3e
CGGTTTACCTTGTTGACTTCACCCCAATCATCAATCCCGCAGCAGACTCCTTCCTTGCGGTTAGGCCACCGGCTTCGGGTGTTATCAACTCTCGTGGTGTGACGGGCGGTGTGTACAAGGCCGAGAACGTATTCACCGCGACATGCTGTTCGCGATTACCTAAGCAGTTCCAGCTTCATGTAGTCAGTTGCAGACTACAATCGAACTGAGAATGGTTTTATGGGTTTTGCTTCACCTCGCGGCTTCGCTTCCCTCTGCACCATCCATTGTAGCGTGTGTAGCCCAGGTCATAAGAGGACATGATGATTTGACGTCATCCCCGCCTTCCTCAGCATCACTGGCGGTCTCGCTAGAGTCCCCAACAATGATGGTAACTAACGATAAAGGGTTGCTCGTTTGCCGGGACTTAACTTAACATCTCGACTTTGACGGCGACAACCATGCACCACCATATCATAGCTATCTCTCCATCTCTGGAGCCTTTATGAGTATGTCAAGACCTGGTAAGGTTCTTCGCGTTGCTTCGGGTAAACCACATGTCCACTGGCGGCCCCGATCAATTCCTTTGAGGTTTCATTCTTTGCGAACGTACCTACTCAGGCAGGTACTTGTTGCGTTAACTTTGCAGCACTGGCTTTGACATCAACACTTGGTACTCATCGTTTGCGGCGTGGACTGCCAGAATTATCTAATCTATTTGCTCCCCACGCTTTCGGGACTGAGCGTCAGTTGCAGGCCAGATCGTCACCTTCGCCACTGGTGTTCCTCCATATATCTCTACGCATTTCACCGCTACACGTAGGTACGATCCTCTCCTGCACTCTAGCTGCCTGGTTTCTATGGCTTACTGAAGTCGCTTCAGGCTTTCACCACAGACCCTTGCTGCCGCCTGCTCCCTCTTGCTTAATAATTCCGGATAACGCTTGCCACCTACGTGGCTGCTGGCACGTAGTTAGCCGTGGCTTTCAATAAAGTACCGTCACTCGGCTACCATTTCCTGTAGCCGCCGTTCTTCCTTTATAACAGGGTTTACAATCCGAAAACCTTCTTCCTTCACGCAGCGTTGCTCGGTCAGGGTTTCCCCCATTGCCGAAATTCCCTACTGCTGCCTCCGTAGGAG
+
2+/.6,*./+0*1/+)0383.69;-303977002+/8**/+',%&)$'15+90../+-1/,-'-782191+30189):8944522/.)..622&,)+-/-+)&07394694632&..*-)4*($+&+++725<97850002267/,,&*/0(,*.2326&%'%%(%)./2-*'+,,...062448)0-:,/*--232449.9*,4.-+,+,5241:8.(())617:;--.14/238331-5.-50/--3518(**'&)&.3/351+70//122/143//2-52,+-3333/7**%0-',,--.0//7:2./2--01.,00)(57957&,*,%)$+*-7546,&++*)/0277//00-::1)).,1*+-239687746:310//0+06600**(+62:)*033:1+)&%0*'*)1,/02654-)(&'&***,&345615,0)-%%%0)).*%&$''(-./0154,+++.435221225)*,-*//)+)%%')/).2+.-157020/.--0.8/0.--0536+0185/(%''2*/6,0+.&&).&)%%%%)(.88-*,./889;4((+)+(*3+751.444490-/-.25..'-(&&,,/%)08$((+++6,'0;01.3/9-*,/,+1-//%-/+((,42-.123:+8.-(0'((+'+--32/2-30(+),*.17;755+++)*,2.-.-.788350+-3.&((((()(/+./75.189/855311938(-/.,-&%,2000;:7-+)(656:3./6/1996558587/37.2555630,.,12765;5657867753/1&0$-%*%)(-.1&(,.16148+,-50113555:8897:35.2988258,+++(')*&'*+11069132/..//(*&$36:060)*&+.338972-3)5,,*4*&%$%)1/074112.10-/()(..5.06)03-./-0)%&-()/-,+$+)21/90//897636003-'*30384153774./'./22200158019446753.-06).1,1/+)0/2-48+--9/(*/1/70(./821,,.795/716126/1,65)./0+-+.-811175;9:24823:(18:530/488:-204+936,(')').4.01.49)*,.*(*
@bc2072e4-b03c-4d82-9fc1-0360c0242d5d ch=156 read=85298 start_time=2019-12-13T09:49:01Z barcode=BC01 runid=2c9cf7bc05858273f10e7d7ec552fc0bd742dc3e
CCAGTTACCTTGTTACGACTTCACCCCAGTCATGAATCACAAAGTGGTAAGCGCCCTCGAAGGTTAAGCTACCTACTTCTTTTGCAACCCACTCCCATGGTGTGACGGGCGGTGTACAAGGCTCGGGAACGTATTCACCGTGGCATTCTGATCCACGATTACTAGCGATTCCGACCATGGAGTCGAGTTGCAGACTCCCAATCCGGACTACGACGCTTTATGAGGTCGCTTGCTCTCGCGAGGTCGCTTCTCTTTGTATGCGCCATTGTAGCACGTGTGGCCAGCCCTGGTCGTAGGGCCATGATGACTTGACGTCATCCCCACCTTCCTCCAGTTTATCACTGGCGAGTCTCCTTTGAGTTCCCCGGCCGGACCGCTTTGGCAACAAAGGATAAAGGTTGCGCTCGTTGCGGACTTAACCCAACATTTCACAACACGAGCTGACGACAGCCATGCAGCACCTGTCTCACGGTTCCCGAAGGCATTCTCATCTCTGAAAGCCGTGGATGTCAAGACCAGGTAAGGTTCTTCGCGTTGCATCGAATTAAACCACATGCTCCACCGCTTTGTGCGGGCCCCGTCAATTCATTTGAGTTTTAACCTTGCGGCCGTACTCCCCAGGCGGTCGACTTAACGTTAGCTCCGGAAGCCACGCCTCAAGGGCACAACCTCAGAATGCGACGTCGTTTACAGCGTGGACTACCAGAAGTATCTAATCCTGTTTGCTCCCCACGCTTTCGCGCCTGAGCGTCAGTCTTCGTCAGGGGCCGCCTTCGCCACCGGTATTCCTCAGATCTCTACGCATTTCACCCGCTACACCTGAATTCTACCCCCCTCTACGAGACTCAAGCTTGCCGGTATCAGATGCAGTTCCCAGGTTGAGCCCGGGGATTTCATCTGACTTAACAAACCGCCTGCGTGCGCTTTTACGCCCAGTAATTCCGATTAACGCTTTGCACCCTCCGTATTACCGCGGCTGCTGGCACAGGTTAGCCAGTGCTTCTTCTGCGGGTAACGTCAATGAGCAAAGGTATTAACTTTACTCCCTTCCTCCCCGCTGAAAGTACTTTACAACCGAAGGCCTTCTTCATACACGCGGCATGGCTGCATCAGGCTTGCGCCGGTATTGCAATATTCCCCCACTGCTGCCTCCCGTAGG
+
96,052///),&+,*-557:<858161+,50.///9/,+,+30234852)(++23833-07-/-131)0/0597679<94;<3&3*4.2)(*+31('/-/12657:7<;:287/...6;/937755905117774.),.075;667;:95444'&(*+32/.+(*+*1/7,.)*&&&&*,')*0(%(3<2427763./'+)*2/(4444234/+$()03/0.-01),%&&'%&(--/.-+&.&-,,-7.01/0;814677:9::-8,))*+-0/0+,0*&'-+,.72+,49:/8-2677;10/.2.-,,-,-22555,:76+/175<7:720/11;:356/4-5,*&(),.495849--/76;69-,01(2/213-,.-,43535717,,5/44-&/+0/.-*-13519+*,0)**02.33--+*,,92-,006535+,67783888:336;5:89110/05-.,,(,)101/821/-*,'(()(/.-12651523364*-4++.:9:79998///8+/20.++1.99:<:89809///87*'*.,3;95:.).,+-/4947:200.+&/*-+15)74*)76+:-;039<;.509;<+431.,*+,0544+'%')17:/13:2320020)&%,.*)2-,*/-:..'))&+.*,/29953)/62+-.1:4836-'(&(&')+:79766<1)(%,*+/09:999794+(%&++/02063.6+,0<9,2,366,+.,,19-.-,+.6.1.6857.----7;9418,-77,0507:9<98:;56;3:867<1504'')--:998823**.4609:((//--(,-*(%(0,51,41622.133.1*,/5683.0).-4/1:.')*/7667;88-676/'&'2.7-*',)3.+/0,$60)*+()755.4.7/57913848;:98772-((+/3/,34/:5./68;9;650/3:7:43*,('%)*275.-13477<68<887999:5,4+)*.,.500--10+79135;5:;99995:74656569/7*)*),8;0,1-34901++44-.-04)5848+557+,.0+)+-)./34;5,/311.(*4+30;9<87<632./)/123:8456:8833333'5,104*-+4(&')(--...9/01:19;;3+/434/,,.(1;+,+*0)
@af398b34-0c22-4bb7-8a0a-47993c4d2f84 ch=161 read=132625 start_time=2019-12-13T09:48:59Z barcode=BC01 runid=2c9cf7bc05858273f10e7d7ec552fc0bd742dc3e
TTGATGTGCTTCGTTCAGTTACGTATTGCTGGTGCTGAAGAAGTTGTCGGTGTCTTTGTGTTAACCTGCGCGCGCAATCGCTCTATCTTCCGGTTACCTTGTTACGACTTCACCCCAATCGCTGACCCTACCTTCGGCCCGCTGCCTCCTTGCGAGTTAGCTCACGGACTTCAGGTATTGCCAACTCTCATGGTGTAGCTGGCGGGCGGTGTGTACAAGACGGGAACGTATTCACCGCGACATTCTGATTCGCGATTACTAGTAACTCCAGCTTCATGTGGCGAGTTTCAATACCACAATCGAACTGAGACTGGTTTTAAGTTTGGCTCCACCTCACGGTATTGCATCTCTGTACACCAGCCATTTGTAGCACGTGTAGCCCTACGCATAGGGGCATGATGGTTATCCCACCTTCCTCCTGGTTAGCAGGCAGTCTCGCTAGAGTCTCAACAATGGTAGTAACTAACGACAAGGGGTTGCGCTCGTTGCGGGACTTAACCCAACATCTCACGACACGAGGAATGACGACAACCATGCACCACCTGTGTCACCTTGTCCCCGAAGAGTTTTCCTCGATTAAAGAGTAATGCAAAGGGATGTCAGAGTGTAGGTAAAGGTTCTTCGCGTTGCTTCGAATTAAACCACATACGCTACTTGTGCGGGTCCCCGTCAATTCGCTTTGGTTTTAATCTTGCGACCGTACTCCCCAGGCCGGAATACTTAATGCGTTAGCGGCGGCACGGAGGTGTTGAAACCCACACCTGAAGTATTCATCGTTCACGGCGTGGACTACCAGGGTATCTAATCCTGTTTGCTCCCCACGCTTTCGAGCCTCAGCGTCAGTTACAGTCCAGAGAGTCGCCTTCGCCACCGGTGTTCTTCCTAATCTCTACGCATTTCACCGCTACGCTAGGAATTCCACTCTCCTCTCCTGCACTCCTAGATAGCCAGTTTGGAATGCAGCACCCAAAGTTAGGCCAGGTATTTCACATCACTTAATCATCCCGCCTACGCTCCTTTGCGCCCAGTAAATCCGGATAACGCTCGCCACCTACGTATTACCGCGGCTGCTGTGGCGCGTAGTTAGCCGTGGCTTCCTCCTTGGGTACCGTCATTATCTTCCCCAAAGACGGAGCTTTACGATCGAAAACCTTCATCACTCACGCGTTGCTGCATCAGGGTTTCCCCATTGTGCAATATTCCCCTGCTGCACTCCGTAGAAG
+
$$##%%'%*(0(&)2,'/13+.1430:///6774353/.(*)*13002388884176+,.14++,500,00232-2,*')+,./057;:2,2-3-,/,+,(-7*.0379;81787.0413100...8-('+(((.,2,10+/03/6**++.,0,(*(0222-,*,:;888;7&0/.*-++/.*-+)2*6399:954*(&%,3-02,+/497511+,13,-3&)5.810879;98:;7:66656<98997<75//.4.00/'033300-/+,-1:6430.(+)*)-0:45-''(+1*.)5+0(+,/.,--0381/8<:.8321700/-096+/93735+*3-,5/12.----5/./',++,12385+%%%)*,...32+,100'()%+,-.'.3.-)+*+./,6,,+71*(//086))+5+),+1*')(*0/577415(')*)/.02+-0++)3/.3/-.0492222-.-.-(/2/,06,,)+---20-1075,(((.(2*+*-*--/0.')-05310,*&&'*,55779978;250/.0649:21102//06/93-4-,')*)'&&,54**/-./.205..&(&(+2-15:2)(,+997.-.&(+*..)--+18.+13://++*0/01'*/02((.2.2;:5-''%%%*),6.+.-+-59174//551//2+8192%'-)*0*-59.2:2*5*))..**)-(,,/97.//,5.).08.''%$*,----520/./4.//-+./5+0*+*36-.2(,/+%-+040&)((*-7;79::78:30,+,*,/2843/-262(.&+,2413:74932/7,*.*10/-*-,..;3-,-70976-,-./9+08/),+//6)*+.-)0024352:258:,/4-4255<::932./1.)3677856-161+),0+/1.,',-'0'0(1+9:1210/...0155247/2252116844(948:1:9/5283244300+95*1,*,)-+3.4(.(/*19.-,'&(,$%)'5-777286)*891./0/075*3*&('(('&,.2/*+,/-105464+0123:;21+)**(3++:0074021/02153,,/,((',-025,*,:063623:1632$$$(2+++/5+++)+6-006367:.,84./1+2%$),/7/0..0/(-12-68676678../.*,,./60/0888739-.1,/9,158-+.6,..,5---5/54/.++.3-.&''8;,231&)'
@60febee4-57e4-4951-8bcf-eb47acee4f59 ch=244 read=180713 start_time=2019-12-13T09:48:42Z barcode=BC01 runid=2c9cf7bc05858273f10e7d7ec552fc0bd742dc3e
TCACCCCAATCGCTGACCCTACCGCTGCCTGCTGCGGTTAGCTCGCAGTTCGGGTATTGCGCAACTCATGGTGCTGACGGGCGGTGTGTACAGAACCAGGAACGTATTCACCGCGACATTCTGATTCCGCGATTACTAACCAGCTTCATGTGGGCGAGGTTTCAGCCTACAATGAAATCCAGACGGTTTAAAGGTTGAAAACTCCCACCTCACGGTATTGCATCTCTGTGCAGCCATTGTAGCAGCACGTGTGTAGCCCTACGTAAAGGGCATGATGGTTGACGTCATCCCACCTTCCTCCTGGATTAACCCAGGCAGTCTCGCTAAAGTCTCAACAATGGTAGTAACTAACACAGGGTTGCGCTCGTTGCGGGACCTTTACGACACGAGCTGACGACAACCATGCACCACCTGGCACCTTGTCCCCGAAGGAATTTCTCGATTAAAATGAAAATGCAAAGGGATGTCAGAATTAATGGGTAAAGGTTCTTCGCCGCTTCGAATTAAACCACATGCTCCGCTATACATTGCGGGTCCCCGTCAATTCCTTTGAGTTTAATCCGCCTTGCGACCATGCCAGGCGGAATACTTAATGTCTGCGTTAGCGGCGGCACGGTGGTGTTGAAACCCACACCTGGTATTCATCGTTTACGGCGTGGGCTACCAGGGTATCTAATCCTGTTTCTCCCCACGCTTTTCGAGCCCTCGGCGTCAGTTACAGTCCAGAGAGTCGCCTTCGCCACTGGTGTTCTTCCCAATCTGCACGCATTTCACCGCTTCACGCGAGATTCCACTCTCTGCACTCCTAGATAACCAGTTTGAATGCAGCGCAGTTGAGCGAATTATTTCACATCCCGCTAATCATCCGCCTACACTCCTTCCCTTAGTAAATCCGGATAACCATGCCACTACGTATTACCCACCCGCGGCTGCTGGCGCGTAGTTAGCCGTGGCTCTAATAAAGTACCGTGACTGCAGCCGCCGTTCTTATAACGAAGTTTACAATCCGAAGACCTTCTTCCTCACGCGGCGTTGCTCGGTCAGGGTTTCCCCATTGCCGAAATTCCCTACTGCCGCCGCCGTAGAACAATATCGCTTACCAACGAAGGTTAACACAAGGCACAAACAGCTTTCTTCGCTTCAACCTTAATGCGTAACCCGCA
+
.+*255'4.-/000-+-1$$#$%'(*)-**&%()40717/)*+.&,%-.3/'2**)1,++$%%&',*(*3+3,%(()5+8891:7/-(&#$%$'1/4+34+)*((,.50&),,/,,-)-914768:0'(*-*0*&%$%%-+(&(&(40)'&%)5++*1*9<:7/-,)&%%&(&&+,))-'$'%%'+*0352+',,,)')*&*+75*)+)')&+),.$((*+..-/-++*&-*&48628,)(*++01.022322&().7.))*%&$&(')**)+*+*('*3*--*/012/41(*-,++.+2/.-0&1)1/16,+-52001312++,0,'()(()'%--70+0'(&&*)(*(*(&%')/,69..,-,5164/''-,,(%$'*()***&((./,(&&(-5/7*%%')./-26012++(()-+-,).+')(),+(&&%,2**2/,&)%),+,*')(*/*+,+8*/2513((')%'%)')*+,30,0.')(,**,30%&&$'(1/&%,*./99.;654454,4*$$)$$%&%*&((%/11154,*-/12221+17-+*2177,4+,%$%%$&%%),3/%/).,+335,410.(&&%)-**))')--./,-,*+**++,*+%*-,-,,1(*.'*&%$&%(($#'(*.:8368)54+%,),**&)))+.-46*-5/*++*$)+,.*('+)&((/30)&**,+/2++('(-8//3'++*(*/11:03236/+*''&'(,-278086453%'&&,(,-;860.(&((&&%#'#(')'092/369*10.,''$&#%&)-&,'$'*+./-,+%(),('&+.6575936188,&-**2../**'&%&)**3%%&-()0;5.,/.)2+($%&-)()+*::789+((#&).*()%&&&%&%+-43.7),,*),+,%&($%&&'(())--/5+(/''-5**.'.+.+.4.-(&((+&+/50015,*)%&-+''*(-3)'2('%$%$$$&'&$%()$&&&((&&%$$*&&#'')*30,,-7601+/-*(/-.7//7.)(*')%%()('+)$%)),.,1+,2+0:-+36*'1,+2.**0+)/21,%$''&&%$'%#&(&1*,*-+0()('(%%##%%'-,.').,*.+5+.&(+-'&)%)$&,*'%'),-,57,$&''+%(&%$#-(/&*%%+))#&%'%
@0aef81ae-1cfd-4891-a858-670be4dddb64 ch=311 read=85387 start_time=2019-12-13T09:48:25Z barcode=BC01 runid=2c9cf7bc05858273f10e7d7ec552fc0bd742dc3e
CTCCTACGGGGAGGCAGCAGTGGGAATATTGCACAATGGGCGCAAGCCTGATGCAATACCGCGTGTATGAAGAGGCCTTCCGGTTTATAGTACTTTCAGCGAAGGGGAGGAAGGGAGTAAAGTTAATACCTTTGCTCATTGACGTTACCCGCAGAAGAAGCACCAGCTAACTCCGTGCCAGCAGCAGCCGCGGTAATACGGAGGTGCAAGCGTTAATCAGGATGCACGGGCGTAAAGCGCACGCAGGCGGTTTGTTAAGTCAGATGTGAAATCCCCGGGCTCAACCTGGCTGCATCTGATACTGGCAAGCAGATCTCTCGTAGGGGTAGAATTCCAGGTGTAGCGGTGAAATGCGTAGAGATCTGGAGAGGAATACCGGTGGCGAAGGCGGCCCCTGGACGAAGACGGCGCTCAGGTGCAGAAAGCGGTAAGGGGAACAAGCAGAGTTCAGGGCCCTGGTAGATCACGCCGTAAACGGTAAACTGGAGGATTTGTGCCCTTGAGGCGTGGCTTCCGGGCTAACGCGTTAAGTCGACCTGGGGAGTACGGTCGCAAGATTAAAGGCACTCAAAGGAATTGACGGGGACCCGCACAAGTAGCCCGGAGCATGTGGTTTAATTCGAAGCAACGCGAAGAACCTTACCACCACTTGACATCCCTTGCATTACTCTTAATCAATCCCTTCGGGGACAAGGCAGGTGGTGCATGGTTGTCGTCAGCTCGTGTCGTGAGATGTTGGTTTAAGTCCCGCAACGAGCGCAATCCTTATCGTTGGTGCCACCATTAAGTTGAGGACTCTGGCGAGACTGCCCTGGGTTAACCAGGAGGAAGGTGGGGATGACGTCAAACCATCATGCCCCTTATGTGTAGGGCTACACGCGTGCTACAATGGCTGGTACAGAAGTGAAATACCACCGTGAGGGTGGAGCCAAACTTTAAAACCAGTCTCAGTTCGGATTGTAGGCTGAAACTCGCCTACATGAAGCTTCGGTGCAAATGCGCGAATCAGGAATGTCGCGAATACGTTCCCGGGTCTTATACACCGCCCGTCACACCATGAGAGTTGGCAATACCCGAAGTCCGTGAGCTAACCGCAAGGAGAGCAGCGGCCGAAGGGCGAGGTCAGCGGTGGGGTGAAGTCGTAACAAGGTAACCGGAAGATAGAGCGGCGAGCTGGTAGAGTTAACACAAAGACACCGACAACTTTCTTCAGCACCAGCAATACGTAGCGTT
+
)-0++-1)(10*04,++*(+,&0'+*--63/./00:1*551),07).41/,1++,)++30$+*,021302.'&&%%&',*)*/-5(&()&(,.2:0-(,,'$&+.-.(+++*+5,%)*/78/203//05-52,+68:-:'($('10/0;*+./-0+&)*),*.2('21384136(0+-;73-+,,,.3.$(%-+-60010/-.*)5697356393938).'),&+'(+.2215591,++*&)'*,-;:664:813642/6712+*'&%(-.*-46)+*+,.9-0.+'&$')*--.2*+-0-*('''..''$%%('((((14)0'+(-.&5'7*10.1642.23319623:302573.+()),..22*''%*''()/....-*%(*))**),671+./857+,0++3,()(*/2,45/.,&$-*')--())(+)-)((+.5&6./(**0-&,,&'((&/2.(($(,*,/3;89886''&'%'&&)-1/..$,*)&.,/9-//.(.,7650300/5'3.*&$'%*(((*5-9-52'&')))-0*$&%)+,656181()*4-32/+()(/-043*+/)8.:-/.+13/'/:--//0/)'))0.+(.)(**11.0//.5/'0)0,),.+-1/1.-)0+*+0.-))+57102.--2.0165332,4,,,02-..-00403)()&(4,/72&2:8-76819581:1194559:8908,//+-3,011330//.069868:84:.,./'.*,)-1*(./.8+,-04:5;33$&'()//37&))%('&,626:63018/-0518765)-,'*-.03132)(+1-5)*&(&'**(**.-082.9:3024375781625589854-0/**+.,.,,))))24-55-%,*-.0253/0.7/0+)&(.2/61+,(&&$+(-)),($(-.3/--+%&&*$,-*982/052.78*500/2,*)&*+4-2-*9(#(&+./130;4./65895/337.-)*)+0,,,-),)(%'#&&'*+63.%(++4.443+.'&&'%+,1-50+0+(()5+&+,1..,.074001((&))**,-+*,-4,5,2//)70)&''(.04/1&',2*,542---+,+()()*,.),(,),2-*/(%&%*+),..-,(.+361/0-4-,-,.-1722/4.0-/72:-1**+%')**%)0&&$%&''$$'$(,2,+)%*+/-+--5872*.&%%.3*,5;822434.-+.-4/,0-+)$(%""
@b61a9505-a479-4df8-aff5-4a3dad999cc8 ch=188 read=158144 start_time=2019-12-13T09:48:22Z barcode=BC01 runid=2c9cf7bc05858273f10e7d7ec552fc0bd742dc3e
CCACACGGGAGGCAGCAGTGGGGAATAACAATGAAACCCTGATGTAGCAACGCCGCAGTAGTGATGAAGGTTTTCGGATCGTAAAGCTCTGTTTTGGGGAAGATAATGATGACGGTACCCAGGAGGAAGCCACGGCTAACTGCGACACCAGCAGCCACTTATTGTACGTAGGTAGCGAGCGTTATCCCAGTTACTGGGCGTAAAGGGAGCGTAGGCGGATGGTTAAGTGGGATGTAGAAATACCCGGGCTCAGCAGGTGCGCATTCCAAGCTGGTTATCTAGAGTGCAGGAGAGGAGAGTGGAATTCCTAGTGTAGCGGTGGAAATGCGTAGAGATTGGAAGAACACCAGTGGCAGAAGAGCGACTCTCTGGACTGTAACTGACGCTGAGGCTCGAAGCGTGGGGGAGCAAACAGGATTAGATACCCTGGTAGTCCACGCCGTAAACGATGAATACTAGGTGTGGGGTTTCAACACCTCCGTGCCGCCGCTAACGCCATTAGAAGTATTCCGCCTGGGGAGTACGGTCGCGAATTAAAACTCAAAGGAATTGACGGGGACCCACGCAAGTAGCGGAGCATGTGGTTTTAATTCGAGCAACGCGAAAGAACCTTACCTACACTTGACATCCCTTGCATTACTCTTAATCGGGAAATCCCTTCGGGGACAAGGTGACAGGTGGTGCATGGTTGTCGTCAGCTCGTGATAGATGTTGGGTTAGAGTCCGCAACGAGCGCAACCCTTGTCGTTAGTTACTACCATTAAGTTGAGGACTCTGTGAGACTGCCTGGGTTAACCAGGAGGAAGGTGGGATGACGTCAAATCATCATGCCCCTTATGTGTGAAGACTACACGTGTGCTACAATGGCTGGTACAGAGAGATGCAATACCGTGAGGTGGAGCCAAACTTTAAAACCAGTCTCAGTTCGGATTGTAGGCTGAAATCGCCTACATGAAGCTGGGTTACTGTCATCGCGAATCAGAATGTCGCGGTGAATACGTTCCCGGGTCTTGTACACACCGCCCGTCACACCATGAGAGTTGGCAATACCCGAAGTCCGTGAGCTGGCACCGCAAGGAGGCAGCCGAAGGTAGGGTCCTTGCGGTGGGGTGAAGTCGTAACAAGGTAACCGG
+
&&&'$&'0-')/*,..,+3''((%'')+*1-,,%'+(60'&)))'&,,**+$*&')$&)'*+**-'*,'.,992/1:4971118+*-,*'%'((*'--*'/+-,17/+,*,,-///.34-.+.*1)-+),,*)++,,20-*',,'(*/3,-./,54'')'$+'$',./5./)($%%'()+.5954)*(&*.6/448;88.516-'-('))756*-/068::64822+0+605677+)/1,-'-0'*6:86:.,.)066))$%'118(7,224787988734,,/.14197)('***+&(**+*+-+7+,,320,+,,.722(-1*('*)+-+-+*10(-+.*-32578/01()($%*(&%),76.-+*'-/2-+&''+/-0/042224.030,+'%&(*.0333-)%)12:+4-)&%,(,,1432:/-17762-3/(*15:66:<8-,(*+1:32/-),3012080,+990.&,%,./482355*(5+84310/-)(&0(-%)((++--.2(+1,2:7+')*+:7:9:23+),,21<<:9:;8;++(/(2+545,5;3.*0)$($-+))))--.****20-'*-1:;/8779.)-%)+,2+,--0+%'*,'&&).3-,++(**./141:9*/,++-/8,,,./8042/*&(+.,)/<62::4:;2673020/158*-2..640001187:5556/3(--/02'%'),,-/2*+&,,+1&*)++01*-567.0))-96368*'0+22649312601236;93:30+-.)((,01,+)%'()+6897:3269.2141354/*)1./.,0')22-33799958921488988170.++0+1&0&&%'(***()*'*-*+.)+.3283145213:9890.+**+-::94622487952,.-/5(*-*8;94,6.,2.0+8753.+.,05:71-*/../-1101/.,(*,)*-,--/0209/../1+,90-*)(#)-.4264;69*+)3,07789+/)'*)(',*.)-0**)3++1*))--,.+2:628601:998990-,+((*+,8,.1<1/,*))(+*))(*334440*&'$2*24.1+/)*+(%'()7611.--)'').%%%%(-/0067,+,0-(+-8::8978*6-4;9;6;
@9dab42aa-9b0b-4c62-abcf-bfc8c533d004 ch=252 read=158098 start_time=2019-12-13T09:48:09Z barcode=BC01 runid=2c9cf7bc05858273f10e7d7ec552fc0bd742dc3e
CCGGTTACCTTGTTACGACTTCACTTTGATCATGAATCACAAAGTGAAGTGGCGCCCTCGAAGGTTAAGCTACCTACTTCTTTTGCAACCCACTCCCCGCTGGTGTGACGGGCGGTGTATTTTGAAGTGGAACGTATTCACCGTGGCATTCTGATCACGATTACTTCGCGTTCCGACTTCATGAGTCGAGTTGCAGACGCTCAATCAGGACTACGACACTTGCGCTGCAGTGCACTTGCTCCTCGCGGGTCCGCTATCTTTGCGTACTTCATTCGCCAGCACCGATCGTGGCAGAAGCCCTGGTCGTAAGGGCCATGATGACCTTGACGTCATCCCCACCTTCCCTCCAGTTTATCGCTGGCAGTCTCCTTTGGAGTTCCCGGCCGGACCGCTGGCAACAAAGGATAAGGGTTGCGCTCGTTGCGGGACTTAACCCAACATTTCACAACACAGACTGACGACAGCCATGCAACACCCTGTCTCACAGTTCCAGAAGGCGCAATCATCTCTGGAAGGTTCGTAAGACCAGGTAAGGTTCTTCGTTTGCATCGAATTAAACCACATGCTCCACCGCTATTGCGGGCCCCGTCAATTCATTGGTTTAACGCGGCGTATACTGGGCAGTTGAGCTTAACGCGTTAGCTCCGGAAGCCACGCAAGGGCACAACCTCCAAGTCGACATCGTTTGCAGCGTGGACTACCAGGGGTATCTAATCTGTTTGCTCCCCGCTTTTCGCACCTGAGCGTCAGTCTTCGTCAGGGGCCGCCTTCGCCACCGGTATTCCTCAGATCTCTACGCATTTCACCGCTACGCAGATTCTACCCCCTCTACGGGGCGCTCAAGCTTGCCGGTATCAGATGCAGTTCCCAGGTTGAGCCGGGGATTTCATCTGACAACAAACGCGTGCGCTTGCCTTAGTAATTCCAGGTGCACCCTCCGTATTACCGCGGCTGCTGGCACGGAGTTAGCCGGTGCTTCTTCTGCGGTGACGTCAATGAGCAAAGGTATTAACTGCTCCTTCACTCCCGCTGGAGTACTTTACAACGAAGGCCTTCTTCATACACGCGGCATGGCTGCATCAGGCTTGCGCCCATTGATGCCCAATATTCCCCACTGCCTCCGTAGG
+
-1-3091175:236..0-24:2,*,+,*,37364384303391,.'%&%&%&$&)**)/(+.+/,8/1)++,383266;.8;;,,//25<:-02399.*.0/21+-058.0*,%*'*&#'$%%'%%'$(*,++8986<655:(-4,,)678.0281,,.,00,(')$+,138/.-/2737'+(',..-.43834-04/&4086<69**,#&*$$((.(,,/+*&%,(,(-,$&$'%**,/0%%&%%(*(+*&%%)%-,-6/)*,('()'*&*,'#$#%%&$)(&$)&&-),+%$(((+9.),98712.**/51:61..,+(*%*(00497977123)*2./4090,.+'.-:')+4#'))12/*)'&)&),1,*),18971/442278:8685633/8119,0/.236+43.8//')+)-/:555;94+*),**,+,1.70:4-,134524*)*-,,00.+-.,9.981+-')(21//67761-0129:0.((-+)1/+61<34,)-5369:13/6391((*4.58;1-.013.51<98;0.*3/-..//+3+315<;7;1//266789/24**,&/()+6-*/52-,272638,&&($+093)))&&'%$&)**(*%&)55%-0.+,+/.51;26508/,,010-,.+0'.6()(*(/'40,,..6.-*0)7-6787986766075&'$)')//7477233%-41/2/0375;06)*-:3/1359:/*/.:;.163134150/545322326<877:+227/261283;457:25556778<3*(/*,.823/2-///-:<<99:.*(6$%$&%*1-9/7136963-4979*07*+$*(.40..36036.0//056679785::<150++/./-*40-&-1**0:436771*)(''-.1)+&*(,./,*.-&-'$%&'-+.220.%*&*&('.2.-.02975;4451,*-*.8:9683-2*4$(13..-7)1,)+4-87<632225)**0/13/70018789-(%(%)*/*)-&--16.95/0,69**870-''((+-1.&++&-&')+1++,/.8<9442/(+)+-60031:320213423:632,+',+($$'('*%1,))1+./3748,%''')'*07.-+)&
@46485b9b-2c47-4e88-a08e-e894a0a633f7 ch=372 read=132822 start_time=2019-12-13T09:48:06Z barcode=BC01 runid=2c9cf7bc05858273f10e7d7ec552fc0bd742dc3e
CTCCTACAGGCAGCAGTGGGAATATTACAATGGGCGCAAGCCTGATGCAACCATGCCGCGTGTATGAAGAAGGCCTTCGGGTTGTAAAGTACTTTCAGCGGGGAGGAAGGTAAGTTAATACCTTTGCTCATTGACGTTACCCGCAGAAGAAACACCGGCTAACTCCGTGCCAGCAGCCGCGGTAATACGGAGGTGCAAGCGTTAATCCAGGGTACTGGGCGTAAAGCGCACGCCAGGCGGTTTGTTAAGTCAGATGTGAAATCCCGGGCTCAACCTGGGAACTGCATCTGATACCCCAGCGGAGTCTCGTAGAGGGGGGTAGAATTCAGGTAGCGGTGAAATGCGTAGAGATCTGGAGGGAATACCGGTGGCGAAGGCGGCCCCTGGACGAAGACTGACGCTCAGGTGCAGCGTGGGGAGCAAACAGGTTAGATGCCTGGTGGTCGCCGTAAACGATGTCGACTTGGAGGTTGTGCCAGGCGTGGCTTCCGGGGCTAACGCGTTAAAGTCGACCGCGCCTGGGGAGGCCACGGCCGCAAGGTTAAAACTTTCAAATGAATTGACGGGGGGGCCCGCACAAGCGGTGGAGCATGTGGTTTAATTCGATGCAACGCGAACCTTACCTGGTCTTGACATCCACGGAAGTTTTCAGAGATGAGAATGTGCCTTCGGGAACCGTGAGACAGGTGCTGCATCAGCTCGTGTTGTGAAATGTTGGGTTAAGTCCGCAACGAGCGCAACCCTTATCGCTTTGTTGCCAGCGGTCGGCCGGGAACTCAAAGGAGACTGCCAGTGATAAACTGGAGGAAGGTGGGGATGACGTCAAGTCATCATGGCCCGCACCTACGACCAGGGCTACGTGCTACAATGGCGCATACAAAGAGAAGCGACCTCGCGAGCAAGCGGACCTCATAAAGTGCGTCGTAGTCCAGTTGGAGTCTGCAACTCGACTCCCATGAAGTCGGAATCGCTAGTAATCGTGGATCAGAATGCCACAGTGAATACGTTCCCGGGCCTTGTACACACCGCCCGTCACACCATGGGAGTGGGTTGCACCAAAAAGAAGTAGGTAACTTAACCTTCGGGGAGGGCGCTTACCACTTTTGTGATTCATGACTGCTGGGGTGAAGTCGTAACCGG
+
),,+'*,)59858947614/)/,-26120833:761567-6;754530-&/.4529614998757655'**+,56071.:-2+)),0(&$#$(-4-.211::((0*+(+)&.+*3//0/.06/62*+-20391-12/6/0;0/11.02$,.'*22.1.+*0.,.76468:;3340).)+-+++*,+./02/1,-5654-/./221//*&1.&-(()5;89753<5-16/*,%),'*+0/79;:-4.4.444''&*'*'-/.)40/*367891-,&$$.((.02220002-//+.*+'()+&)$'*3476181.11969-/1)2,4.9(*00')*2612296//030**)(*,*(+.),-+*2..9848/./,+,.+010.4<6-,472.+**'-.//0556780387)')'&66749.,,04905)0.$-*,03(586897%32.&+1,.49..---),-023165324118(/*-,(+615./--3,6+(1*&%(*/,.2-4-82*+776875//),4/395')(+'('(',,*(*+*//19386,))**.-80/,-021546687/*)(,-+(,1324((*)(49-//.6//137<:/:9;//-0/98976,,/(+1.2,084123/.4.0099:5/0*,'''+6;<,/.+*))))(.414926:31.*77376;65/+**/-/642310/-/1),./17746<00/14/,+10,,,)4+3-01-+/12643487,:+51-.-.00)),*-,/60242.21663,8.7,+,.*-9758-.(&)+66588-24//00;821-.)*,.2.1,045+3*,-./53,+(+,573+,-3/7/(*$-(%&+,-5:/:75)((('/.-,,-/6/51107778950(%&%),)()+)299575445:;245624876//3;7()++)03996829*$)*-0,,-..3,6/7///222162*-3/70..5/9494600+'+.,4001:9;8674//62--2(-$,+-194595879)()/.2**+*),,))'*-(-4)*55343685547/*)*,8-/+%'%+)*760,%)-)*+4/.2.)$$3+575;9181,(+0-//.7.,/3.-276+1167:;9672222//(/-5)(-(*++,('(+-/4:
@6f4accb5-3b22-44f3-81dd-c2fc7d1c6ad9 ch=384 read=74266 start_time=2019-12-13T09:48:07Z barcode=BC01 runid=2c9cf7bc05858273f10e7d7ec552fc0bd742dc3e
CCGGTTACTTATTTACGACCACCCCAGTCATGAATCACAAAGTGGTAAGCGCCCTCCCGAAGTTAAGCTACCTAGCTAACAGCCCACTCCCATGGTGTGACGGGCGGTGTGTACAAGGCCGAGACGTATTCACCGTGGCATTCTGATCCGATTACTGTGATTTACCGACTTCATGGAGTCGGAGTTGCGGACTCAATCGGACTACGACGCGCTTTATGAGGTCGCTTGCTCTCGCGAGATGGCTACTCTTTGTATGCGCCATTGTAGCACGTGTGTAGCCCTGGTCATGGGGCCATGATGACTTGACGTCATCCCCACCTTCCCTCAGTTTATCTCCTTGAGTTCCAGCGGACCGCTGGCAGCAAAGGATGGGAGTTGCGCTCGTTGGGACCAACCCAACGCATTTTCACAGCACGAGCTGACGGCAGCGTACAGCACCTGTCACGGTTCCGAGGCACATTCTCATCTCTGAAACTTCCGTGGATGTAAGACCGGGTAAAGGTTCTGCGGTGCGTCGGTGTCACATGCTCCACCGCTTGTACGGCCCCGTCAATTCATTTTGAGTTTAACGGCCCATGCTCCCCAGGCAGTCGGCTTAACGCCCGATGGCTCGGAAGCCGCCTCAAAGGGCACAACCTCCAAGTCGACATCGTTTGGCGGCTGGTTCACCAGAATTATCTGTCCTGTTTATACACGCTTTCGCACCTGAGCGATCAGTCTTCGTCCAGGGCCGCCTTCGCCACCGGTATTCCTCAGATCTCTACGCATTTCACCTTTACCTCCCTCTACGGACTCAAGCTTGCCAGTATCGGATGCAGTTCCCAGGTTGGGCCAGGGTTCCGCATCGGCTTAACAAGGCCATATGCGTGCGCTGCCTTAGTAATTGATTAACGCTTGCACCCTCGTATTACCGCGGCTGCTGGTACGGAGTTAGCTGAATGCTTCTTCTGCGGGTAACGTCAATGGAGCAAAGTATTAGCACATCCTTCCTCCCCGCTGAAAGTAGCGCCTAGCCCAGGCCTTCTTCATACTGGCGCCTGGCTGCATCAGGCTTGCGCCATTATTTATTCGCTGCTGCCTCCCGTAGGG
+
/-'+,-()(($+/'%())//(,&&%+)**))&(*,6+---+*+,..12-0/781,2/('%(&$-%(&*+*2+&&##$%$&&%/.-).+5,)'++(&&%'*,*62///--1*.)+&%0.&'$$%1.',+-1.+.314*/*)+33/,-).(%#7('(&'%))/6)%)&%(/042'*(&$')*+'%(.;+/+2&.(-+;37)8030(0-&.&'%))/1,**),+,.1.40//3334./.%,%%$&'+*+/068-*%$&'(338,30*'(,*(*++/0.000/7.,/666,2.25645&%(')))+,212/&/01.:45-)*,+5.7+,4023<..,.-/.072.04/5(&')*:36988-7*)+%*)54*4''(.+&)10./2454+3)*+('($(&*(%(.*&++/8:+(()+&+++''01,.%*,&(&((%*&,*--,03/(**(+*-6-/''&.1+)--09612233.'+,,-,*,*,')859650.+-(),(+*(+/6(--/(%&$#'((&&%)'+'(#$%&(//1673+)0+)(,+)-&/.0,573'04295:7-4:;-00.7;4,*+#()2.&,$+,1''%%-2..24/)'%$(),++-.)((/(/.01%,&&'*+(*,,0.5'-2--+/.139/5'+**+*.%((()+02/*00-'%%''&+&$&&'-''.)*+1-%()3..$&(')(*&*(''&&'((',,$&$4+('(('32-.,('*+('.-/,8135353114&-)*775703%-//-/-,-.-/1/0117/,(-)&+(%(&$*/*)21-2-*+278*)%()+(.'&%,'(%,'&*(*(+25030&(./5--637),(+-4-*(+-,**'-+*/,*/-&&/3&'%'(,,-,(%%&$&$%$&&)*)0(&%+&(%+&%&&&'%,-&(+),).,,/,**.///434420,11-*+260,*')%&(#'.3/4;8656/0++/73131331.()$'17+)*(+*(%+&'%'*++/.2.-61,-2/..2-)*'&'$'%&'(,,($&%(##&%19323%'#$&(&&$#'2+,+-)-0+68646.3044+,2&.0((''%$%()*...6,3;0-3)-(+
@d7dc669d-9ab1-4560-a416-979b29bcf832 ch=247 read=60012 start_time=2019-12-13T09:48:06Z barcode=BC01 runid=2c9cf7bc05858273f10e7d7ec552fc0bd742dc3e
CTCCTGCAGAGCGGCAGTGAAATTTGGACAATGGGCGAAAAGCACGAATTAACATGCCGCGTGCAGGATGAAGGCCTTCGGGTTCGTAAACTGCTTTTGTACGGAACGAAAAGCTCCTTCTAATACAGGGGCTATGACGGTACCGTAAGAATAAGCACCGGCTAACTACGTGCCAGCAGCCGCGGTAATACGTAGGGTGCGAGCGTTAATCAGATTACTGGGCGTAAAGCGTGCGCAGGCGGTTATGTAAGACAGATGTAATCACGATAACCTGGGAACTGCATTTGTGACTGCATGGCTGAAGAGTACGGTAGAGGGGATGGAATTCCGCGTGTAGCAGTGAAATGCGTAGATATGCGGAGGAACACCGATGGCGAGGCAATCCCTGGACCTGTACTGACGCCATGCACGAAAGCGTGGGGAGCAAACAGGATTAGATACCCTGTTGGTCCACTAAACGATGTCAACTGGTTGATTTGGGGAATTAGTTTTCTCAGTAGCAAGCTAACGCGTGAAGTTGACCGCCACCAGAGTACGGCCGCAAGGTTGAAACTCAAAGAATTGACGGGGACCCGCACAAGCGGTGGATGATGTGGTTTAAATTCGATGCAACGCAGAAAAACCTTACCCACCTTTGACATGGCAGGAAGTTTCCAGAGGCGTTCGTGCTCGAAAGAGAACCTGCAGGTGCTGCATGGCTGTCGTCATCGTGTCTCTGTTGAATGTTGGGTTAAGTCCCGCAACGGAAGCGCAACCCTTGTCATTAGTTGCTACATTCGGTTGAGCACTCGAACTGCCGATGACAAACCGGAGGAAGGTGAGGATGACGTCAAGTCCTCATGGCCCACTGGGGCTACACGTCATATACAATAGCTGGTACAGAGGGTTGCCCAACCGCGAGGAGCTAATCCGCGAAACCAGTCGTAGTCGGATTGGTGCAACTCGACTCATGAAGTCGAATCGCTAGTAATCGCGTGGATCAGAATGCCACGGTGATGAATTCCCGGGCCTTGTACACCGCCATGCACCATGAGAATTGAGTTGCAAAAAGTAGGTAAGCAATAACCTTCGGGAGGGCGCTTACCACTTTTCGGCGATTCCATGACTGGGGTGGGAATCGTAACTCATTAACCGGAAGATAGAGCGACAGGCAAGTAGGTTAACAAAGGCACCGGCAACTGTATTTTTAAGCAATACGTAACCCGCA
+
+13.)%'$'%%'(&((*,(+*,+65,',4)1,-735),,.0&*),&&%+%-+++-*,+*-0153(8998414-/.6889-8,--&'+06.22/0/8:4.459(908:./8:/*,.38/91/01.,+*298-+%'*3398;8699762/+-10//,4475./.*,,+/022559;7551135++('+,2-,-1/,/0()-3/.003533301.1014046;:60//15+)+030526&&--.63911/348,15446852()'%%%&'&.42;7:<45431/,).0-$((,3633453;83'%)%%(*,*2,,++)-)0818:1212026+-87433&42353588,,.888688887:7.**)(((,6;677/42-,,.*39257))5;9::8876//-,,&&(',&+%*'&&(((+'(-3*(**97/.,/3/31.0658:<10.-+'*.*(&(%*/'--)*)--0778731-'%++,*(*)*'.,.0/:;8,27')+*&./5-323943345405.-8112;887,,*+)(*)).*,+70323/239-*,((0/5;-('-(41040&47289+$+$$(+,44*5-/-+*+--235-.$(,0-400000;:7:60'%+4880/.,+*,2.(+%$$#'(114.4.,/7/6,09+2+*)(%&$'+)**,44-/.2,+(+,-0/3+(*+,5:::9::78/:00077752&'+,321/+&*'0/,-.,,670'*3*.(%()4++26480*++(*1/1+12('%'*1)6+*,39,03/023<:+504&&&()+''$%'.//532)/.006;97:56012-4*0+&',1644795565/,01///13,-56,$'%(1.')&$'%&))52.)'*,.81()),19:9-/*,.4,2+&'''*,.5)(*'*+(*-/03//.%%)+3/+.)+09570636)2(0-+()+,685540.210+'&)((-1(*()9.--%(+*3.-'(+--2234,-)1--/7./&*&'$%$%'5//6-+132425/***((()/*$*$)+/5673*((&+).&+3.---1,+)&-).)'*+(,&(%')5-642.82*./)0.0/1,12*.-/0-'(('006;1++/..111560**((%)--3-0&')')),013+/+2,/146++(/-00-.766***&+)*(%#&&'&&%-,+'(&&'%%&$$##',.+**'*0*''))')&'$'%&%
@89edc1b7-ef91-4458-8876-31a70c8ace86 ch=366 read=118977 start_time=2019-12-13T09:47:54Z barcode=BC01 runid=2c9cf7bc05858273f10e7d7ec552fc0bd742dc3e
CCGGTTACCTTGTGCGACTTCTACCCCAGTCATGAATCACAAGTGGCTTCGAAGGTTAAGCTACTGCTTCTTTTGCCAGCCCACTCCCATGGTGTGACGGGCGGTGCGCAAGGCCGGGAACGTATTCACCAGTGGCATTCTGATCCACGATTACTAGCGATTCCGACTTCATGGAGTCAGGTTGCAGACTCAATCCGGACCTACGACGCGCTTTATGAGGTCCGCGCTCTCCGCGAGTCGCTTCTCTTTGTATGCGCCATTGTAGCGCGTGTGTAGCCCTGGTCGTAGGGCCATGATGGCTTGACATTGTCCCACCTTCCTCAGTTTATCACTGGCAGTCTCGCTTGTTTGAGTTCCCGGCCGGGACCGTACGCGCAACAAAGGATAAGGGGTTGCATCGTTGCGGGACTTAACCCAACGACCTGGCGAGCTGACGGCAACATGCAGCGCCTGTCCACGGTTCCCGAAGGCCTTCTCATCTCCTGAAAGCGGATGTCAAGACCAGGTGTTAAAGGTTCTTCGCGTTCATCGAATTAAACCACATGCTCCACCGCGTAGGCCCCGTCAATTCATTTTGAGTTTTAACCTTGCGGCATACTCCCGGAGCAGTCTTAACGCGTGCTCCGGAAGCCACGCGCAAGGCACAACCTCAAGTCGACATCGTTTACGGCGTTGCAGGAGTATCTAATCCTGTTTGCTCCCGCTTTCGCACCTGAGCGTCAGTCTTCGTCAGGGCCGCCTTCATCACCAGTATTCCTCAGATCTCTACGCATTCCACCGCTACACCTGATTCTACCCCTCTGCACGGACTCAAGCTTGCCAGTATCAGATGCAGTTCCCAGGTTGAGCCCAGGAGTTTCACATCCTGACTTAACAAATACGCCTGCGTCGCCAGTAATTCCGATTAACGCTTGCACCCTCCGTATTACCGGCTGGCACGGGACTGACGACGCTGCGGTAACGATGAGCAAAGGTATTAACTTTATCCTTCCTCCGCGAAAGTACTTTTTTCGGCCGGCCTTCGCCGCGCCACGCGGCATGGCTGCATCAGGCTTGCGCCATTGTACAATATTACTGCTGCCTCCCGTAGG
+
03/609+2606)2%(*(,+1*&%.23.-.14(.*,511%'%&&$$$$#$%%'&&*+/5+,-,*)*%%*/(,/.(%(&($-50)+*28/,5650136896;17()'%%#%)+-,50(/'($&$'*,,++3)(&,.5/12:5423/60)**)0.(,.-,.114:2+-/37;733','()+&(11:22+*0/006:353,3-+*)*,/231,&)+0/+.-.4866.*)'(,-,0/&&&'()-+.22880750.5385400**-)'&%&'%(%*'(%%$$+**&+-,-%*%-265932012/0..*+(,%)'$*167(,-/02.14)./93.01891;00.71-(*%'*'#,2,32368.+),212*3-,*%$%#'((#%**+1<-./982(+,.(*'&(%*432;10/9+/07/0*/3+-++$$#%&&+-(*+++++/+'/1()+1,20-.)-42345'(-5;:3241+*''%&#'*//113550'().,*)*,,*+#%$&),-.8-0+*()'.0,+0-:68<6/...*%$%&%&,/,<<8:;23322334,,9-//$#$)(345-,-3.91;31:;;+1/20;;02623,2+--0.%+*.,16-),(+,'./-,..2.-()%%$&)&-'**%*+(+*.%%&&*))&'0/2635*5+0/02433554:-*(/)((&($%%-+(*+30.+-1141233;:,-+1-*$$$)%)-.-14//.&++-,+)-,2:8723,-*.15,**'(&%&&$*2(+)$(*)'(*)/3541')&0-.-/61-*--*.713/46+-*..5)(01-.,1)$'%&)+*,241/&('+&,-%*+-7:%00-,,+,3:21()+))4)(0/3*'/,)*082++*+30/++,*,'6,88;9)()(,,'(&$%%%*,)%)&,'--40027277/.-2(+(-03067376/7')&%$$$()++..56'$&($''%&&',*)+%),.-*%&(,'-2;*0,/105.2++0.&)-./5+))-+&'%(*(&..121410(%'''$((***(##((*,**+(*'.*,*$%$)*-18478)654/7--.24%'*$)').90(,&#'''.0/38/3:-)0'2+
@b13898c6-46c0-4a08-9bd2-689932a3f81e ch=303 read=174843 start_time=2019-12-13T09:47:44Z barcode=BC01 runid=2c9cf7bc05858273f10e7d7ec552fc0bd742dc3e
CTCACGGGGAGGCAGCAGTGGGAATATTGGACAATGGGCGAAAGCGTTATGGCGTGCCTCTTCTCGCTACCGCGTGAGTGACGAGGCCTTAGGGTTGTAAAAGCTCTTTTACCCGGGATGATAATGACAGTACCGGGAAATAAGCTCAGCTAACTTTCGTGCCAGCAGCCGCGGTAATACCGGAGGGCTAACGTTCCGGAATTACTGGGCGTAAGCGCACGTAGGCGGCTGTAAAGTCAGAGGTGAAAGCCTGGAGCTCAACTCCAGAACTGCCTTTTGAGACTGCATCGCTTGAATCCAGGAGAGGTGGGGTGGAATTCCGAGGTGTAGAGGTGAAATTCGTAGATATTCGGAAGAACACCAGTGGCGAAGGCGGCTCACTGGGCTGTTATTGACAACTGAGGTGCAGCGTGGGGGGAGCAAACAGGATTAGATACCTGGTAGTCCCACGCCGTAAACGATGATAACTAGCGTCCGGAGCACTTGGTGCTTGGGTGGCGCAACTAACGCATTAAGTTATCCGCCTGGGGAGTACGGTCGCAAGATTAAAACTCAAAGGAATTGACAGCGAGGGGCCTGCACAAGCGGTGGAGCGTAATGGTTTAAATTTCAGGAAGACAACGCGCGCGTAACAGCGTTTGACATGTCCGGACTGATTTCCGGGGATGGATCTCTTCCATACAAGGACTGGAACACAGGTGCTGCGCATGGCTGTCGTCAGCTCTGTCGTGAGATGTTGGGTTAGAATCACCAACGAGCGCAACCCTCGCCTTTAGTTACCATCGCTGGATTGGGGACTCCTAAAAGGAACCGCCGGTGATAAGCGGAGGAAGGTGGGATGGCGATAAGTCCTCGCAAACATACGCTGGGCTACACGTGCTACAATGGCGGTGACAGTGGGCAGCAAACTCGCGAGTGCGCTGATCTCAAAGCCGTCTCCAGGTTCAGTTGTTCTCTGCAACTCAAAGACGCAGGGGCCGTCACTGAAATAATCACCCGGATCAACGCGCGGTGAATGCCGTTCCAGGCCCGCCCAGCCCCGCACACCGCCCGTCACACCATGGGAGTTGGGTTCACCCGAAGGCGTTACGCTAACTCGCAGAGGGCAGGCGGCCACAGTGGGCAGCGACTGGGGGTGAAGTCGCAACAAAGGTAACCGGAAGGAAATGGG
+
)((%')37.),6216746803.-//.36453+/-+5823)+--)*''&%$$#$###&'%''%$$%$&'%),+/26,&%)*,)(),)1/'*'-6604%((66-)+-,482'%)3*).*/-..*1++*45+69577*7-,2,*-+)+,.**,%'*'*)))+),/<80/..6-%('(('&(&*'1,,/,),,*'&%+'&%.).)/)$))-3.**,+)(((+*,+-)-0+/('-)*.3*+541)*+-,,,36*,7/7://008.4-*.((*688858.153')*,,.656654-+,,)5,,2*+.'&+'*2+,-,)%')1(1)0+&'(++-3-,)+'.+17,1+'*323667889+3+1+074686234/80.,4-5+(**+845546'+**)2-.-+*)''))*''&)*+%&%#*$')(1*%(*495.-..,9-3+00'0)&+*+*1.41+'-,3:39;;;:111//,1+*)((,%..012&)+/-1-2/..+2*1/'(+74540',*+)(')*-0421487497.06*)',)''))+1---05/)'*-1.;:1-03+63*-,,7-761&,+-%/5922;88/..,-*,2+02,+(+*0)+*,0./6')-%+-/&)&(')+40+0,+,,*-()%$%'%++,3**./.0./1-.1)*$''.9--'+)('&+03124-((&+'''&)&%((&%&1*00,-+-44511,+,''%&()+-/34553../**((+32312*,146616416-)()+,)/(0+((&('083/15+-.&&(+10134847<::9&#&),'3)4794--,+%$'/4+)+/,10(-/-5/..114*0*0*+,+0,1014./,-'))%')0)15642%%&'%&%&&('('--*,()(&'))+,6234:33633:84340255;693'424,)-+),,))&',)*)&(,-23+71),()-000%&*,4<9%*(7-2934451857,++*(&(%('('*-3(+$(''$),*-3/)++*,$*&(,2010.)+-10-.++*),+(,+(-,2)'+/+2*',+)(),+,'%'%(&+/)25(&'&$$&+208195,,/1'578:8387/+,6,40-1/-.21133144201'((*(2$&&$&&.)./%+/4,&('&,2,8533.0,.)0-,,)%$)(+,2)-/,2655,/**)%&*,-.5-
@5aa1b78e-6b1f-454d-87bb-697e56359ef8 ch=220 read=79146 start_time=2019-12-13T09:47:40Z barcode=BC01 runid=2c9cf7bc05858273f10e7d7ec552fc0bd742dc3e
CCGGTTACCTTGTTACGACTTCACCCCAGTCATGAATCACAAAGTGGTAAGCGCCACTCGAAGGTTAAGCTACCTACTTCTTTGCAGCCACTCCCATGGTGTGACGGGCGGTGTGTACAGGCCCGGGAACAATATTCACCGTGGCATTCTGATCCACGATTACTAGCGATTCCCGACTTCATGAGTCAGTTGCGAACTCCAATCCGGACTACGACGCACTTTATGAGGTCGCTTGCTCTCGCGAGGTCGCTTCTCTTTGTATCGCCATTGTGCTTTACGTGTGTAGCCCTGGTCGTAAGGGCCATGATGACGACGTCATCCCACCTTCCTCCAGTTTATCACTGGCAGTCCTTTGAGTTCCCGGCCGGACCGCTGGCAACAAAGGATAGGGTTGCGCTCGTTGCGGGACTTAACCAACATTTCACAACACGAGCTGACGACAGCCATGCAGCACCTGTCACGGTTCCCGAAGGCACATTCATCTCTGAAAACTTCCGTGAAGACCAGGTAAGGTTCTTCGCGTTGCATCGAATTAAACCACATGCTCCACCGCTTGTGCGAGGCCAAATCAATTCATTTGGTTTTTAACGCGGCCGTACTCCCCAGGCGGTCGACTTAACGCGTTAACTCCGGAAGCCACGCCTCAAGGGCACAACCTCAAGTCGACATCGTTTGCGGCGTGGACTACCGATTATCTAATCCTGTTTGCTCCCACGCTTTCGCACCTGAGCGTCGGTCTTCGTCCAGGGGCCGCCTTCGCCACCGGTATTCCTCCAGATCTCTACGCATTTCACCGCTACACCTGGAATTCTACCCCCTCTACGAGACTCAAGCTTGCCAGTATCAGATGCAGTTCCCCAGGTTGAGCCCGGGGATTTCATCAGACAACAAACCGCCTGCGTTAGCGCCCAGTAATTCCGATTAGCCTTGCGCCTCCGTATTACCCGCGGCTGCTGGCTGGGTTAGCCGGTGCTTCTTCTGCGGGTAACGTCAATGAGCAAGGTATTAACTGCTCCCTTCCTCCCCGCTGAAAGTACTTTACAACCCGAAGGCCTTCATACGCGGCATGGCTGCATCGGGCTTGCGCCCATTGCAATATTCCCCGCCTCCGTAGGAG
+
68272834636/15.101341/-18:/.3:9./-/;9613565-.+6578-0041),*/&(,.44:480643665455688;;632%1/)**7:,-85-5---007;5246/--,/)*.5616/)54451)*&'*.+-05+1/2.05<:1--/,.(**+-4'&)(),,%-*,,*,+.463--*(++,'))901''8771)4-.:,/)))53.,'-(+&--84,,*%313715391101/3.,,,+-41.**,&'((-0$'$'--180:0.,$'''+$-,,0443///71.-2+-*2--*0176,)+''$-,//6799:.550,2:788731-,/3<701/&+,26/../2*+:,++554:2)-31-70/:0./36966466;+4/:92(/21:.5.//-,/2223<;85552+,(,*51,82--445533-,-,.979:81..43/30-,&*%),./22,1(57:47.-14275666620'')//054;:7+17+0-+'%(')9:629116*0.:77<924*1(&'),8-'(/)8;98;31110013:22:1/6/--)/,'2*/)(*+,-)*,*)*3:9..,133(1&&$$&(+-'0)**833*&0660.22..,/,5-346.3//-/1/50,+2%.656566442//78.+,+7/:065414689857621:4).16799:;688331'&)0,13619118819;,,0/090',+..8/,+//2:,+*+-474&1002;67/:)(572+),-182;2..1,4439649:65-4**)332215687985<6438:77857'5988344656832:43*/1//0.+,.558+4(++5,.6,2322./,2245387764;+*.-3-+*082/+-*-%5.'),)*)(((&2*98*696<;853.(,((*,.7,,01258:72,+0)'$(%'*+.(-.*)-)0)*+(,.1*,06469;35/+%'1/6/-.46(34134;59<99::79.,..101.-,+*,--56)3-//63.+0&+-.7,19885/67,+94/,/)'(#('('%&&&%,)%)(,-8030-,3.-),,4-+,-100.0.-.-53.3/+..79-$),&&/+*)0,/*+($&')/7+.)9-*'
@db550932-143e-4bdd-9d5e-81dfc162d9a3 ch=252 read=158022 start_time=2019-12-13T09:47:37Z barcode=BC01 runid=2c9cf7bc05858273f10e7d7ec552fc0bd742dc3e
CCGGTTACCTTGTTACGACTTCCGCCCCAATGCTGACTTCCCTACTGCTCGACCGCTGCCTCCTTGCGGTTAGCTCACGGACTTCGGGTATTGCCAACTCTCGTGGTGTGACGGGCGGTGTGGTACCTGGAACCGGGAACGTATTCACCGCGACGCATTCTGATTCGCGATTACTAGTAGCTCCAGCTTCATGTAGGCGAGTTTCAGCCTACAATCCGAACTGAACTGGTTTTAAGTTTGCTCCACCTCGCGGTATTGCATCTCTCTGTACCAGCCATTTGTAGCACGTGTGTAGCCCTACACATAAGAGGGCATGATGAGTTTGACGTCATCCCCACCTTCCTCTAGTTTAACCCAGGCAGTCTCGCTAAGTCCTCAACTTAATGGTGGTAACTAACGACAAGGGTTGCGCTCGTTGCGGGACCCAACATCTCACGACACGAGCTGACGACAACCATGCACCACGCGCCCGTACGGGGCTGTAAATTAAAGGTACCGAGGTCGTGAAGTGCGGTAGACTGCTGGGCTGGTGTCCCACATGCTCATGCGTGCGGTCCCCGTCAATTCCTTTGAGTTTAATCTTGCGACCGTACTCCCCAGGCGAATACCCAATGCGTTAGCGGCTTGGCACGGAGGTGTTGAAACCCCACACCTAGTATTCATCGTTTGGCGTGGACTACCAGGGTATCTGGTCCTGTTTTTTTGCTCCCCACGCTTTCGAGCCTCAGCGTCAGTTACAGTCAGAGAGTCGCCTTCGCCACTGGTGTTCCTAATCTCTACGCATTTCACCGCGCTACACTAGGAATTCACTCTCCTCTCTCCTGCGCTCTAGATAATAACCAGTTTGGAATGCAGCACCCAAGTTGAGCCTGGGTATTTCACATCCCCACTTAATCATCCACTTCCACGCTCCTTTACGCCCAGTAAATCCGGATATCGCCACCTACGTATTACCGCGGCTGCTGGCACGTAGTTAGCCGTGGCTACATATCGCAGGTACCGTCATTATCTTCCTGAACAGAGCTTTACGATCCGAAAACCTTCATCACTCACGCGGCGTTGCTTATCAGGGGTTTCCCCCATTGCAATATTCCCCCCACTGCTGCCTCCCGTAGG
+
994/13/134413;333,,-,.-&)44+*,*,&''&*(*35,*,,,'&'()(22067652)*%%$)+6.:-+(+*&')57055:5*,(,'/*,2.-(,+,()(-+00046687::5.1101)&-)+&$#$)+02+9.7.-.40-6469;8945/&(,.54./-/2.047212-./-+*+&**1'&&')3/-/.-/373*&*0<2.*++,'(&-1.3..6750/,248842:;4-8((9.++.8702:3704)-+*+7232772.-+./3489,331*'.+(*)))%*+1.+&%'(*3-)*.//2*9-(&06719610.+*'17,+-6458815794,/4191.,+&&)265/8,91).86.10.-0.+,()'*)2/.)/*+-/4.*.+)0--100+/210353,4,1:-10,/185:/3/5,,+)'.-.//13/')+/1/3443535688083438.1--.1-&&$$$'&&%*&)'-/-+)&&$$()).+%$$%$*)*(+*-+&(%&%$%%&+/,&(&%&&%'$$$$#&$&$#&((%))21,,-$%%&%-')+-'*27/+-1097:8,07-/&+5;6+6/,1,&)*+:97100/-9;9/254'&8/2.:/-086676:65505&&'-)-()*/*'*)*(*,+6+/20*&(%,3.'0777<9576/70*&('+,0:.6//68)30./02552/1/,-.1357;0/+,008:2--004:9.,)+2:7.----4:4090/0-/16))++**++69:4;678;011-*+(,*.()/8346778963**9866:;6945425)1,(/,*.+/-')+-,5,-,+,(-1247.5300('4./&&+2-6/.06/.0/311.,--)8/+.2-50./19;:6:50/2;1/+((.232+%'/)3034478+&*,1++'-+-.1.43-(..051+,-177/10270-(-/29:-.5.)40/-/0.9:31/0.37602%%%)+41,4,*(*(()-,,1)-&%%%%$%$,'.'.238:6.:../8/1*(+14,,&*.21://13443+)-1-/.45:999:6775-/01061.0,%&%$'&((696+5:9-326/))0+).6000.507/8.-+%$%,+.1*59)*907.
@5954226e-d689-46c1-bd3e-9e9d9465a18b ch=345 read=66474 start_time=2019-12-13T09:47:30Z barcode=BC01 runid=2c9cf7bc05858273f10e7d7ec552fc0bd742dc3e
CTTGCTCCTACGGGAGGCAGCAGTAGGGAATTTACTGCGGCAATGGAAACCTGACCGGCAACGCCGCGTGAAGGTTTTCGGATTGTAAGCTTCTGTTATAAGGAAGAACGGCACTACAGGAAATGGTAGCCAGTGACGTACTTTATTAGAAAGCCACGGCTAACTACGTGCCAGCAGCCGCGGTAATACGTAGGTGGCAAGCGTTATCGGAATTGTGGGCGTAAAGAGGGCAGGCGGCAGGGTCTGTGGTGAAAGCCTGAAGCTTAACTTCAGTAAGCCATAGAAACCAGGCAGCTAAGAGTGCAGGATACGTGAATTCCATGTGTAGCGGTGAAGTCATTGAATATATGGAGGAACACCAGTGGCAGAAGGCGACGATCTGGCCTGCAACTGACGCTCCGGTCAGCGCAGTAGAGCAAATAAGTTAGATACCTAGTAGTCCGGCGATGAGTACTAAGTGTTGGATGTCAAAGTTCAGTGCTGCGGATTAGCGCAATAGAAGTACTCCGCCACAGGTAGTACGTTCGCAAAGATGAAACTCAAAGGAATTGACGGGGCCCGCACAAGCGGTGGAGCATGTGGTTTAATTCGAAGCAACGCGAAGAACCTTACCGGAATGTGACATACTCATAAAGGCTCCAGAGATGGAGATAGCTATGAGATACAGGTGGTGCATGGTTGTCGTCAGCTCGTGTCGTGAGATGTTGGGTTAAGTCCCGCAACAGGCGCAACCCTTATCGTTAGTTAACGTCGGATGGGATGCGGCAG
+
'''$%(,3+.3.60*.0/1/1./64,3*+*,4+&'&#%)).')&'*&+)/4*,1/*)$%&'+-/7561((&'$-+961.24+./+-46*/2847328-257)3-1+.6-(&'$)),-,35-76-4;80002&''())-(&(,-++-2+'+*(&-4.1-,'(0).')-+,*/-+**$+-2.000-8.-+//.3(0)-502701043/.0+0**+,*-.6865/74+')+-*)+599,4-)(610.01.142-1'*&(*1+/+')4.0,+,5/00258*76+1...460233851+/01)((/05,')+')&+'+'%.2339+/+,+&',-435.),%)&$*&&19731*-294461511562771:1((.)(,,/61/.//283886541','*+62633,+/3*,''&(%$*%*&,(4;62*)'(//*11638..0805-/&$&(*143(-/--.,,/64474857668-62-/753567774514,1+*),,+3++*(*)'*+--06*+/#%'+&/%,1/001992155)(0.+,1/,/847)1*-2.3.3*)26107+)+*/,.+-1;783'*+362./2385/709/2,1*-%*)),-/6028.,*+(*1*4/13,*+,0,,1887426<4-2639)**--..2+++.,.00/.2++,,*22(*).,6/-/00&458.13555))++.887777966/023373.0/71,./10+,1106&(***1..25,**)),,5/$%'%$#%$$$'''(&$$$##$$'$##
@5358aa91-7a93-4e83-90a5-4afab690bf21 ch=443 read=76375 start_time=2019-12-13T09:47:27Z barcode=BC01 runid=2c9cf7bc05858273f10e7d7ec552fc0bd742dc3e
CTCCTACGGGAGGCAGCAGTGGGAATATTGCACAATGGGCGCAAGCCTGATGCAACCATGCCGCGTGTATGAAGAGGCCTTCGGGTTGTAAAGTACTCGGGGAGGAAGGGGTAAAGTTAATACCTTTGCTCATTGACGTTACCCGCAAACGGCTAACTCCGTGCCAGCAGCCGCGGTAATACGGAGGTGCAAGCGTTAATCGGAATTACTGGGCGTAAAGCGCAGGCGGTTCTGTTAAGTCAGATGTGAAATCCCCGGGCTCAACCTGGGAACTGCATCTGATACTGGCAAACTTGAGTCGTAGAGGGGTAGAATTCCAGGTGTAGCGGTGAAATGCGTAGAGATCTGGAGGAATACCACCGGTGTGAGCGGCCCCCTGGACGAAGACTGACGCTCAGGTGCGAAAGCGTGGGGAACAAACAGGATTAGATACCTGGTAGTCCACGCCGTAAACGATGTCGTCGGAGGTTGTGCCGCTTGAGGCGTGGCGCTGGAGCTACGCGTTAAGTCGACCGCCTGGGAATACGGCCGCAAGGTTAAAACTCAAATGAATTGACGGGGGCCCGCACAAGCGGTGGTGGAGCATGTGGTTTTAATTCGATGCAACGCGAAAGCCTTACCTGGTCTTGACATCCACGGAAGTTTTCAGAGATGAATGTGCCTTCCGGGAACCGTGAGACGGAACTGCATGGCTGTCGTCAGCTCGTGTTGTGAAATGTTGGTTAAGTCCGCAACGAGCGCAACCCTTATCGCTGTTGCCAGCGGTCGGCCGGGAACTCAAAGGGAGACTGCCAGTGATAAACTGGAGGAAGGTGGGGATGACGTCAGGTCATCATGGCCCCTTACGACCAGGGCTACACGTGCTACAATGGCGCATACAAAGAAACGACCTCGCGAGGCAAGCGGACCTCACCAGGGCCGTCGTAGTCCAGTTGGAGTCTGCAACTCGACTCCATGAAGTCGGAGTCGCTAGTAATCGTGGATCCAGAATGCCACGAATACGTTCGGGCCTTGTACACACCGCCCGTCACACCAGCAGAGGTGGGTTGCAAAGAAGTAGGTAGCTTAACCTTCGGGGCGCTTACCACTTTGTGATTCATGACTGAGGTGAAGTCGTAACAAGGTAACCGG
+
)+3-./9,89,.70.223384;7,62/820/2.4/.9;72232.+/14//0001*1:1:8989:9765357/-)((..61:8/:749//47+()('.,*,2-).)+(,.*&')32.0814/*35/42-.12/31/-36/8--2&$('&'%$&*)+4-12902060-,0..152160-9./,0.4(+-)&%,3168.7+2+..3.0./+/8<<874/595+.*+'(48/105'('+9.9-26)*,566249614&)*/4::;5-.-%$%63/1593423/.,,,-/-6-)2+&%())*)./,,9+*-5-0-//1514,)(-.;:8110064218,+,;:8.--,,132::56827)&&&$+5/4-.%&&')/.08791-3:97+0+)*,*+,4267:17;::9+---(*,))**)&*+-<7;/69-2/+''(&*4),4412500.027;9:66.80/1111'(,)&$()2914232%'+*../.--))))#%('('%()**4564;55*+5236328;845-)+,-/+0201056,348194(+-946-,(,'0,113-1:;5-73+,,125./,0'*1-4/(+,662/13-16-255:70122395845()*-')*'''*/,/011050227686.0/3,5//9:730--../0/()))&()-),&.1'6+22125678856.,)'&)+/2966567969566667874;31//-4.137760949/.1/+-/28..783-2)+('')./225946<02:9:95/-..-.2-49-7..,33&-,,%++3568:446/011;87781,/-)0.2329;626579.-,'&)*,:;:,,*-134++2&$(*58.455.+'(&))35::8:8<899545446748+'))''(+./.,*,+()'',.&+--+-867%0&(()(&*-..00--0.((-.60.*+,,;:94833366465;77-4+++6*0&()0,..%--1///5879919)+--4189-,,-+..277191*0-1(++%+')(*(,233;423334142$##&'%&'-+33,;-678-')+'(+61**'&'%1*/30:3(5*)*8051/56(*20**5569<;9:44431,+0+,,6.015787551.0.899;6:
