# Supplementary material for: De novo species identification using 16S rRNA gene nanopore sequencing
Source: PeerJ. 2020 Oct 21;8:e10029. doi: 10.7717/peerj.10029 (PMC7585375; doi:10.7717/peerj.10029)
Supplement: Supplemental Information 3 [file peerj-08-10029-s003.zip › pass_fastq_runid_2c9cf7bc05858273f10e7d7ec552fc0bd742dc3e_558.fastq]

@6c803b3b-9cc2-4ea9-b678-0f6594eaaaa4 ch=292 read=133840 start_time=2019-12-13T09:47:17Z barcode=BC01 runid=2c9cf7bc05858273f10e7d7ec552fc0bd742dc3e
CCGGTTACCTTGTTACGACTTCACCCCAATCGCTGACACCTTCGGCCGCTGCGGACGCATTCACGTTGGTAGCTCTCATGGTGACGGGCGGTGTACGGAACCAGGAACGTATTCACCGCGACATTTCTGATTCGCGTTACCTAGTAACTCCAGCTTCATGTAGGCGAGTTTCGTACGATAAGAACAGACTGGTTTTAAAGTTTGGCTCCACCTCACGGTATTGCATCTCTGTACCAGCCATTTGTAGCGTCGTGGCCTACATAAAGGAGCATGGTGCGACATTAATACGCGCTCCGTTAGCGGGCGTCCTTCAGAGTCCTGGCAATACGGTAAACTAACGACAAAGGGGTTTGCGCTCGTTGCCGGACCAACATCTCACGACACGGGCTGACGACAACCATGCACCCACCTGTCGCGATACGAAGTTTCCTCGATTAAAGAGTGAAGGGATGTCAAAGTGTAGGTAGGTTCTTCGCGTTGCTTCGGAATTAAACCACATGCTCCGCTGCTTGTGCGGGTCCCCGTCAATTCCTTTGAGTTTTTAATCTTGCGACCGTACCGGCGGAGATGCTTAATGCGTTAGCGGCGGCAGGTGTTGAAACCCACACCTAGTATTCATCGTTTACGTGGACTACCAGGGTATCTAATCCTGTTTGCTCCCCACGCTTTCGAGCCTCAGCGTCAGTTACCAGTCCAGAGTCGCCTTCGCCACTGGTGTTCTTCTAATCTCTACGCATTTCACCGCTACACTAGGATTCCACTCTCCCTGCACTCCTGGATAACCAGTTTGGAATGCAGCACCCAAGTTGAGCCCGGGTATTTCACATCCCACTTAATCAATCGCCTACGCTCCTTGCAGTAAATCGGATAACGCTCGCGCCACCTGCGTATCACCGCGGCTGCTGGCACGTATTAGTTAGCCGTGGCTTCGCCTCCTTGGGTACCGTCATTATCTTCCCCAGAACCAGAGCTTTGATCGAAACCCTTTATCGCTTCACGCGGCGTTGCTGCATCAGGGTTTCCCCATTGTGCAATATTCCCCACTGCTGCCTCCCGTAGG
+
76146515-6-,+''(-*.2957176+)()'$%')'$#%%%''',-,%(-&%%($&$%$'('&)+-)'&&$'))+)))-1)((%(/33*,'''%$(')&)38198485,102:3258,03676/:-513478/('&*)',&'(((,,+*5-+(-.5303112/51/,.3:/*($%%%%'$&&))+&*+243,9<;,49-*10+*-,*6-&+402,,3,-,584440./..27260-,/-,55(&%$')',$&$%%&$$%(((00)*,%()(&'&'%()((&-'1-))+'(%&&)'&&$$$&&*((%(%'&.)')+./.&%&*)/)'$%&%($$%(&)'+.045:*)13(,.((*23751/967224(*)().,+*)+--///'-/6740///0692+0/((%('1+-*19/23'#%$%($'%'''(7.22244/9/6/*'())+,0.650520+..&*/46./0.'*,-9336+*++-422384'.-)0.0;:63*,+-789975672216/1.62;.*486+**0/81;445;</4-3;91(3+11/*+42202*+%&%'')-4+',2+**,,2,)+-/812/1)%&%'$&/0247%)-'(*)%**.62')**/9879984;/)++(+869658;40.*-,/1138689651;-(,)386-..-/4:6/('*.76/,---772-7-%+,**.6*+)+,+-68:5<88:<10.-/+.2431+.)*3-/39:896862;:0.4946634/.2&-*-/517,,(*)-+-+..&))-+*&)23152303884'-(&'&*),0-,/-+,*-,'($,..+31/-.96-*+++24.%&**3.6.'&'+,22224458;/0)'(%').22*.)60-+(-(,,5/2*6.-6/($)((998898)0*//1131/4-(,(.&)*$*.6+)+5)0.3-14,'*)(0)-,(2/-+/6356132..,3/,43+)&&+1)/*&+.16,*+3-*/0.33()/+'&'$&&'+&)*(++*-1;0/---/0;.6910:.+192/-6*-*002//3095:2*-0.0.,*,*/5(*:241
@e83b6d83-b1ee-422b-aa38-c2ea7cca6dcf ch=153 read=100046 start_time=2019-12-13T09:47:11Z barcode=BC01 runid=2c9cf7bc05858273f10e7d7ec552fc0bd742dc3e
CCGGATTTGCCTTATTGCTGACTACACCCCAATCATCGGCTTTACCTTAGACGGCTGGCTCCAGAGTTACCCACCGGCTTTGAGCACTCCGACTTTCAGCGGTGTGACGGGTATACAAAGGCCAGGAACGTATTCCACCACCAGTATGCCTGACCTGCGATTAGCGATTCCGACTTCACGTAGGCAGAGTTACGTGATCAGACTGAAGAAGTGTTTCTCAGGTTTTGCTCCACCTCGCGGTATTGCTTCCGTCTATTAACTCCCATTGTAGTACATTAGTAGCCAGCCAGGTCATAAGGGGCATGATAGTTTGACGTCATCCCATAGCCTTCACTCCACATTGTCTGCGGCAGTCTCTCGTAGTTCCACCCGAAGTGCTGGCAACATAAGATAGGGTTGCGCTCGTTGCGGGACTTGGCAACATCTCACGACACGAGCTGACGACAACCATTGCACTGTTTTAGCTTCGAAGAACCATCTCTAGTTCTGTCCATGAAATGTCAAGATAGTAAGGTTCTTCGCGTTGCGTCAGATGAAACCATACTCCACCGCTTGTGCAGGCCCCGTCAATTCCTTTGAGTTTCAGCCTTGCGGTCGTACTCCCAGGCAGAATTACTTATTGCGTTAACTCCGGCACAGAAGGGGGTCGATGCCTCTACACCTAAAGTACCCATCGTTTTACGGCCAGGACTGGGTATCTAATCCCGTTCGCTCCTGGCTTTCGCGCCTCAGCGTCAGTTTTTTCGTCCAGAAAGTCGCCTTCGCCGCTGGTGTTCTTCCTAATATCTACGCATTCACCGCTACTGAATTCCACTTTCCTCTCGATGCTCGTTAGCGTTTCCATCCCATCACAGGGTTAAGCCCCGAACTTTAAGACAGACTGACCAATCCGCCTGCGCGCGCGCCAATAATTCCGGACAACGCTTTACCACCTACGTATTACCGCGGCTGCTGGCACGTAGTTAGCCGTGGCTTTCTATTCAGTACCGTCAATCCTTCTTCTTCATGAAGGCCTTTCGTCCCCGATTAACAGGCACAGCGAAGGCCGTCATCACTCCGCGGCGTTGCTCCGTCAGACTTTCGTCCATTGCGGAAGATTCCCATAGCACTTGCCTCGTAGGG
+
2)*+(2.(%&%)((5)'%#'$%'#%%*+-)+++-54614,*)%%*,+/-/0)'&')04/*0)$*$(,6,26)).1,0,)**'%/,*''*'*%(,.,(&'$&(''%()/.*&&%*)./7--8-/&.*/+.*-*(/-&&.)$,%0&5+/(*-+./3925/.','%$'*(4-23)*,3,,*.+01*+*&'((,-'+*)*-./&&/0'(()&())+(/82..2'0.388**,.47,07/3)*'*+),/*.03/(),60/+03..0295+2,'')+--/%1()&+*()%*$&'#%/..-/0037:+8/.-,,'+04/*+,234107.+&*)((((*(%'(-(%($+'')))(&(0-//20/-')%+%'*300&*2))++*,982;106.7-/06479/10.-6/01546609-/+7,-%$#$$/')*01/0.).105050-65-/&,,442)13&/%%''),*40*%#%'+0,)+()%')%')410./09;777620$$$('%))560./1/)*,(((,+9-2875701301256''+*$))'-11-/-/14-./)*4)+,46,12.0.*).0/757-*.530003;1.($'+(,,./85/%($),.,*'277&-')-*(*/,+420107,9+,,4-,,*)+((,.(.10)/+*''$*(+-.//(.2.,)%&))9:0,982977,,-)2,7+202/,%&)&-1/-&&*0**),22**,0.)(*(+)1-*/45:85//0--+(*-/98;,43+2((),0--039695;641*'(',3,/1:9971.+,-./232.1+/*07-)*/'*../.*&,++./%*,4///,,-+*,-++,*(,*%)*''60173505*))(%&$/7.224,&,35.*+1+-44+4+/-&'023321415182/323672/,($&$%((0027710,.-.78:910300(+,%*,--002453010+)+-,-/(**2++-./%.01,-/6/353/.6-,228</),,,212472:102/7///),,+$#&('(//-075+.43.7)'),7,6-%,%$"$$%+&),+/.4244387/0(-'%(0810.0,*,0())2&*+,4:4*2762)5+*+5,.,,(,,531&)(&(#&%$%&%','((*&&
@637ffa42-7947-49f2-80a7-82f490ce1c97 ch=323 read=75974 start_time=2019-12-13T09:47:11Z barcode=BC01 runid=2c9cf7bc05858273f10e7d7ec552fc0bd742dc3e
CTCCTACGGGGAGGCAGCAGTATTAAGGGAATTTTCGGCAATAGAAACCCTGACCGAGCAACGCCGCGTGAAGGTTTTCGGTTAAACTGTTATAAAGGAAGAACAGCGGCTGGGAAATGGTAGCCAGTGACGATACTTTATTAGAAAGCCACGGCTAACCATTATAGCAGCCGCGGTAATACGTAGGTGGCAAGCGTTATCCGGAATTATTGAGCAAAGAGGGCAGGCGGCAGCGGTCTGTGGTGAAAGCCTGAAGCAACTTCAGTAAGCCATAGAAACCAGGCGAGCTAGAGTGCAGGGAGGATCGTGGAATTCCATGTGTAGCGGTGAAATGCGTAGATATATGGAGGAACACACCAGTGGCGAAGCGACGATCTGGCCTGCAACTGACGCTCAGTCCCGAAAGCGTGGGGAGCAAATAGAAGTTAGATGCCTAGTAGTCCACGCCGTAAACGATGAGTACTAAGTGTTGGATGTCAAAGTTCAGTGCTGCAGTTAACGCAATAAATTACTCCGCCTGAGTAGTACGTTCGCAAGAATGAAACTCAAAGGAATTGACGATTTTGAAGCGGTGGAGCATGTGGTTTAATTCGGAAACGGCGAAGAACCTTACCAGATCTTGACATGAGCTCCAGAGATGGAGAATGGCTATATGAGATACAGGTGGTGCATGGTTGTGGTAAAGCTCGTGTCGTGAGATGTTGGGTTAAGTCCCGCAACGAGCGCAACCCTTATCGTTAGTTACCATCATTAAGTTAGGGGACTCTAGCGAGACTGCCAGTGACAAGCTGGAGGAAGGCGGGGATGACGTCAAATCATCATACCCCTTATGACAAGGCTACACGTGCTACAATGGATGTGGTGCAGAGGAAATGAAGCCGCGAGGTGAAGCAAAACCCATAAAACCATTCTCAGTTTCGGATTGTAGTCTGCAACTCTCGACTACATGAAGTTGGAATCGCTAGTAATCGCGAATCAGCATGTCGCGGTGAATACGTTCTCGGGCCTTGTACACACGCCCCGTCACCACGAGTTGATAACACCCGAAGCCGGTGGCTAACCGCAAAGGAAGGAGCTGTCTAAGGTAAGGTTACGTGGTTAAGAGGTGAAGTCGTAACAAGTAACCGG
+
*.1,+,0)37+*/442440/.('',&)*'('+,.*(182093()'+).:**-/47.--//864653310-)-()+:6.5(+%+)-)./,10.08;(1*/*)-,+%-,+6.,'(*+02-/673348)0133++&++1290/07.&))-(.800001%),)'(*0(&%((++6/2/0,,,'($1*+-//.3546903307/*+(-/*'/()/2+((&+0((&,,*(&,/0194(+,-1//000)(0)*./).886,)''())1,,'*,5:399763237,3,,45,')'(+,--..1/2.2'),.55<9<92-2,;-78976512333;423:6/01::7697-,')1800608222+.6165091)*(('(&'+,/2//114050-/))+.4565746,91,'-2/,1+4(--,&&*,&2&(&)%((2*+26&07,(-5-4984/1/19556<97000+%())51/+1//38498836728,029736889716),,9/8/14587,,+*)*,/2:55633'(((%'*,06<9461*,287/57,-666;.-+*)0+)(+*)-,+/*./+-2767:/11042-/59<:1:3:3&(+)$.&++()/*(.)06/,.-*(%.+,0-+*()&&)'(,,)(**,56/.,)+2&+)+,/234338606.55779844254,1)&)'+,00(%**+&,)*-&2)*-56/:/7664446,-6-,).058.-.0193&05/.6444/40.+4--9<8:9.9.3,(8(&023+66875.+-))-13543,'()*88+('''.5+,*+//42+7:3463565575;2.+.($#&%,65)/;2,*)'$%-,..,,()*03674527229761./6023++'&%)(%$',*%073/-+/--+1.),5;<31<4.+7;:-::989677+4/5/+*+',,*-7798326/3-.-323.6636&'*,1-01824977,,+()+*')+,-.+70,'++,7667-5+555690,-,.40/11672019251.**')&11/*113..+(+',-.5+,)-*+*060+,.+./3:421.,/2/3)2),'.+.+''&&&'&+**&$'%'&-'+-,%)).2,1$%(&((%))+/,-,$,)('*+%)/:18:1
@8185f4ea-96f6-4f03-81f4-4761fb7f428e ch=188 read=157944 start_time=2019-12-13T09:47:06Z barcode=BC01 runid=2c9cf7bc05858273f10e7d7ec552fc0bd742dc3e
TTGGTATTGCTTCGTTCGGTTACGTGTTATGGTGCTGAAGAAGTTGTCGGTGTCTTTGTGTTAACCTGCTGTCGCTCCTCAGCTTCCCGTTACCTTGTTACGGCTTCCACCCCAGTCATGAATCACAAAGTGGTAAGCGCCACTCCCGGAAGGTTAAGCTACCTACTTCTTTTGCAACCCACTCCCATGGTGTGACGGGCGGTGTGTACAAGGCCAGGAACGTATTCACCGTGGCATTCTGATCCACGATTACTAGCGATTCCGACTTCATGGAGTCAGTTGCAGACTCCAATCGGACTACGACGCACTTTATGAGGTCGCTTGCTCTCGCGAGGGTCGCTTCTCTTTGTATGTGCGCCATTGTAGCACGTGTGTAGCCCTGGTCGTAAGGGCCATGATGAGCTTGACGTCCCACCTTCTCAGTTTATCACTGGCAGTCTCCTTTGAGTTCCGGCCGGACCGCTGGCAAAGGATAGGGTTGCGCTCGTTGCGGGACTTAACCCAACATTTCACAACACGAGCTGACTGACAGCCATGCAGCACCTGTCTCACGGTTCCCGAAGGCGCATTCTCATCTCTGAAAACTTCCGTGGATGTCAAGACCAGGTAAGGTTCTTCGCGTTGCATCGAATTAAACCACATGCTCCACCGCTTGTGCGGGCTGATCAATTCATTTGAGTTTTAACCTTGCGGCCGTACTCCCCAGGCGGTCGACTTAACGCGTTAGCTCCGGAAGCCACGCCTCGGGGGCGCAACACCAGTCGACATCGTTTGCAGCGTGGACTACCAGGTATCTAATCCTGATCCCCACGCTTTCGCACCCTAGGCATCAGTCTTCGTCCAGGGGCCGCCTTCGCCACCGGTATTCCTCAGATCTCTACGCATTTCACCGCTTCACAAGATTCTACCCCTCTGCAGAGACTCAGCTTGCCAGTATCAGATGCAGTTCCAGGTTGAGCCCGGGGATTTCACATCTGACTTAACAAGCCGCCTGCGTGCGCTTTTACGCCCAGTAATTCCGATTAACCTTGCCCTCCGTATTACCGCGGCTGCTGGCGCAGGTTAGCCGGTGCTTCTTCTGCGGGTAACGTCAATGAGCAAAGGTATTAACTTGCTCTTCGCCTCCCGCTGGAAATTGCCTACAACCCGAAGGCCTTCTTCTTACACGCGGCGCTGGCTGCATCGGGCTTGCGCCGTGCAATATTCCCCACTGCTGCCTCCGTAGG
+
&*%&)$((&*0724558'322,.,2%/)#&+227;;:3/*..(2.-./30/.4.24)(((,(*(-.'&&*()()+(-)()%$'*/-6++7/)045733/&')%&#%*''376,''122988:41013:5221:323,.+14,.-30++),/)1*7.+)+,-6:6+43812;;4/53(/:1*+,8;0+8547551565;;7595/-)*-06,.*,/(.42631874;335;487;98879*+-98.)+,+-72--...776638.1::;:766,(()($)+,$/$&)+*0%9&'..9232223-,((#'(1))*,*//+/.109/23437.,,(*-0-//.+*(()*82+,+,(+*-/2878:4/-//-013560.001;.*/98:581/-666921../.,*),011151..1(*%%(%*-.24<800157710(&%+-4:119)()-8272-251:;8:87914.,'&$1+32*&.10701/017/8/..3:96/7*/&+()-/8.8;-+/,0,,)-..107500&*,4(11511/1///,.4+.018/+-%.),(,)',*.-.,109=8664630.-,-32/,///32569564471+0(38153/5*4.;:39<.27.4.&,/02.,-/-77/7.+-.51332+,180507+**++'%&%$'+,173:4539'(&&8<</898;5:44.8352834249<,-56807//,+--40:1441612-123.4,0-+064534953&.53*/%)+()$)),)54768076-7;+'*+01268:43.+4+&,+-/2609006..-&.3481&(&%&)+,/3/18'*%&34-130688::8407,,335249377786578.19-9333;6634)),/0043,0'*+.2)*+6-),4**%&$&'+541,)121+.//*/.-,..46.****511-''++.6+-2989678.8+))*)7+*.18.+11.*/5/+%)+01/.//.418/35(.4166++,(/.-./050**.30:+%&+-81;66112601.&&)(///00548732.01.,4,,,97,7)($,'+0,5+,-314/&&-(,285434470/2841342720-4.00+(.),,42.(0)#%'&%()#(((17/*772',+(++&)%%%'(%-%)(+(0(-+04287./-))),,+0-,*00333-----7+0(((.(-1'(%'&,/...56469.+./-04569*46%.%&*
@38accc23-7eb7-4e3a-b4b3-24c550e6f598 ch=275 read=79075 start_time=2019-12-13T09:47:01Z barcode=BC01 runid=2c9cf7bc05858273f10e7d7ec552fc0bd742dc3e
CCAGTTACCTTGGTACGACTTCACCCCAGTCGCAGATCACAAATTAGTACCCCTTCCCTCGAAGGTTAAGCTACCTACTTCTTTGCAACCCACTCCCATGGTGTGACGGGCGGTGTGTACAAGGCCGGGAATTTGTATTCCTGCGTAATTCTGATCCTGATTACTAGCGATTCCGACTTCATGAGTCGAGTTGCAGACTCAATCCGGACTACGACGCGCACTTTATGAGGTCGCTTGCTCGCGAGGTCGCTTCTCTTTGTATGCGCGCCATTGTAGCGTGTGTAGCCCTGGTCGTAAGGGCCATGATGACTTGACGTCATCCCACCTTCCTCCAGTTTATCACTGGCAGTCTCCTTTGAGTTCCCGGCGGACCGCTGGCAACAAAGGATAGGAGGTTGCTCGTTGCGGGACTTAACCCAACATTTCTAACACAGGCTGACGACAGCCATGGCTATCTCACGGTTCCCGAAGGCATTCTCATCTCTGAAAACTTCCGTGGATGTCAAGACCAGGTAAGGTTCTTCGCGTTGCATCGGAATTAAACCACATACTCCACCAGCGTGCGGGCCCCGATAATTCATTTTGAGTTTTAACCTTGCGGCCGTACTCCCCAGGCGGTCGACTTAACGCGTTAGCTCGGAAGCCACGCCTCAAAGGGCACAACCTCCAAGTCGACATCGTTTACGGCGTGGACTACCAGGGTATCCTGTCTGTTTGCTCTCACGCTTTTCGCACCTGAGCGTCAGTCTTCGTCCAGGGGCCGCCTTCGCCACCGGTATTCTCCCGAATCTCTACGCATTTCACCGCTACACCTGTTCTACCCCCTCTACGAGACTCAAGCATATCAGATGCAGTTCCCAGGTTGAGCCCGGGGATTTCACATCTGACAACAAACCGCCTGCGTGCGCTTTACGCCCAGTAATTCCGATTAACGCTTACCCTCCGTATTACCGCGGCTGCTGGCACGGAGTTAGCCAGTGCTTCTTCTTCTGCGGGTAACGTAATGAGCAGTATTAACTTCACTCCCCTTCCTCCCGCTGAAAGTACTTTACAACCCGAAGGCGCTTCTTCCTTACGCGGCATGAAAACGCATCAGGCTTGCGCCCATTGTGCCAATAATTCCCCTGCCTCCCGTAGG
+
3/&,3+$*'&((&&&),179<90966.,.07()%&0/212274/2-)0-,-**0232+(1')00,2-5+(,,-6:3579;+71*(00+393),*36-+348776677097.-,*&*$(%)*6+43+&-*&$'($&(*-10--/.--(-.45*,-70+&((,.*-.../*+1:30/145;535/(*+-1044:34158::2:213,0129821.0133*,#+,26234,6,+/*,/4+,,,*+*)%)43*,1/23,39-,5243+*+).:56:.+)110*,-20122:+,.-26691.*172;843210/+('*+11588-:7.*51404/03202/:,**;)876:6468733327./067446*)+))47979:87:54067;-32432,)$+-05+++-+-1*)(8-9/6.7.67,2.//0:7-**-+&'),/,.0-/.%%-/17,(*%'(%.0/1(-,6:8230+/0+**+*81357:99962/187,,8/5789;;:285761162+-()02045;99<878617./.341-.+.10;980.*.,%--9;118%&(())203*23-),((+3.;809<<+110/9<7,71.6-,-/817+/662378,+2::38533343635213-4-+).//'.)-*-3*./088867+1950/137.1,0,1-5572&101283<;+.+2..057210'1/.3'/)/-.&'&(+.26<10806,5*--33//,../-.5+,)'+47934588;977-0&-8;03967060/-41-09(-.,0.%&)+%('+,--*$',-00392669;438/.-,)%&)4/021635/,75++)(*02874,'($%$'(,.2869588<8<0+*++70/-6/'(+,()/9:1+)+-0.-,&/531596<6:;100004311034-.2/79,,/88:832//1731/'%+'&262/3-,.76;68<782:233992:1)/&.$&2501.9'0//027.0)/175779685//66'+&++3284(****.*&,124'),-;4,/;402-3/&&2+,8/0-&/+/0,,30390)*(&%$$%%'&(1-%&&'((+,60,-0.450*./)14.9;778-1--.+(,0&0'('/&')(4'880+,*++*/2/*:/-,
@8ae8fae1-b369-4f7a-a2ed-2b60d69a83af ch=185 read=137332 start_time=2019-12-13T09:46:58Z barcode=BC01 runid=2c9cf7bc05858273f10e7d7ec552fc0bd742dc3e
CCTTGTTACGGCTTCACCCCAGTCATGAATCAAAGTGGTAAGCGCCCTCTGAAGAGTTAAGCTACCTGCGCTAGACCCACTCCCATGGTGTGACGGGCGGTATGTACAAGGCCAGGAGCGTATTCACGTGGCGTTGCCGATCCACGATTACTGGCGATTCCGACTTCATGGAGTCGAGTTGCAGACTCAATCCGGACTACGACGCACTTTATGAGGTCGCTTGCTCTCGCGAGGTCGCTTCTCTTTGTCGCCATTGCTGCGCACGTGTGTAGCCTGGTCGTAAAGGGCCATGGTAGGCTGCGGCATCATCCCACCTTCCTCAGTTTATCACTGGCAGTCTCCTTTAGAGTTCCCGGCCGGACCGCTGGCAGCAAAGGATAAGGGTTGCGCTCGTTGCGGACAACCAACATTTCACAACACGAGCTGACGACAGCCATGCAGCACCTGTCTCCGCGGTTCCCGAGCACATTCTCATCTCTGAAACTTCCGTGGATGTCAAGAGACCGGAGTTCTTCGCGTTGCATCAGATTAAACCACATGCTCCACCGGCGTGCGGGCCCCGTCAATTCATTTGAGTTTAACCCATGCGGCCCGTGTGCTCCCCGGAGGCGGTCGACAACGCGATTAGCTCCGGAAGCCACGCCTCAAGGGCACAACCTCCAAGTCGACATCGTTTGGCGTGGACTACCAAATTATCATAATCCTGTTTGCTCCCCGCTTTCTTTCCTGAGCGTCAGTCTTCGTCAGGGGCCGCCTTCGCCACCGGTATTACTCCAGATCCTACGCATTTCACGCTACACCTGGAATTCTGCCCCCCCTCTGCGAGACTCAACGCCAGTATCGAATTGCAGTTCAGGTTGAGCCCGAGTTCACATCTGACTTAACAAACCGCCGTGCTTTTACGCCAGTAATTCCGATTAACGCTTGCCTCCATATTACCGCGGCTGCTGGCGCAGGTTAGCCAGTGCTTCTTCGGAGGTTAACGTCAGACTGAGCAAAGGTAATAGCACTCCCTTCCTCCCCGCTGAAAGTGCTTTACAGCCAGAGGCCTTCTTCATGCGCGGCATGGCTGTCAGGCTTTGCGCCCATTGTACCAATATTCCCCTGCTGCTCCCGTAG
+
,(*(&/1',-*----+0+.()*9833219--%&%&',8530'*+00'('$&)(&%).5.1).*,07/**$%&%%&'-+$''33-+,-01)$(%*(/47190++%)(++0,.40+-+&&*2626+,%)'())('(+%($&*,))%%''+.*++'-*318:853067;7235-,,.82.56;*3%%30.4-8./(///2858966.3'/1:7/010/3/,)),005442636,,&-*006462/0.2-%($&)0.38,'+%$$%$)+343/,,,,0(-324--/)'/63140(,'($'())*'.,-%01*&-2,*4526.2,/,0-81+,379320*(/5435(-)&$''+2/91)*,0129562.2+4+*/&137)5/:-:.,-)+)%((*.214610.*./5.22+'0/07-,,.0./+*('(*1257612+*06/00.*-,+.2--0,+1+$),6:;68+*&*))1-3:,.5441/,'%''&(*,-+,-0;98556+*(,./:80.,-2:57732503/00578%&-/-/675/.//813357)++'&&),+/++%%*2.+,.-(105168..'-4;:3269.$(&')2/;,(*&)%))432''*&(-,)31.-%((1)*('%,')+//0020-2,.4021798968*:/.,.8:9;48(5.781/,5546./+''*,-.6842/&.*)*.)-+--''(4*,5663<3./009+)))*0*($&$'&#&&+1152/---01835/.*581-3'.42699:<124&,)''%$%&*'$&%&()&#**+-4:,)$'%%*%'%)(%&'-(2,,,)+16796.*)+(()$+''&&,('',(&(//38%'(+'%'(.768015/9'%026&(%*(2++)*,.*+,.13545:::9<*0*)'%%%&(,(.,0,'(-24//0.+,1016/'&%%$'&')&$%'(''*.'+4,,-:9+9)'&-(+-+5++*0&&+)*3/9890,.&()%&-,645,$(#&&&),.6:(+.)(()''*()(99,0:9640:8++420-/,'+%&*($$%'&/+&&+.,173:14;53,&*()+0+*,--(&$&(%+..04)+6.::.'5-)+&-'/+3251551*+./221068)+2+/
@30c14f5c-1a07-4a1f-aa7a-eaace15615de ch=183 read=190871 start_time=2019-12-13T09:46:53Z barcode=BC01 runid=2c9cf7bc05858273f10e7d7ec552fc0bd742dc3e
CTCCTACCACAGGGGTGGCAATGAAATTTTTTTCGGCAATGGGGAAACCCTGACCGAGCAACGCCGCGTACGAAGGTTTTCCGGATTGTAAACTTCTGTTATAAAGGAAGAACGGCGGCTACGGGAAATGGCCAGTGACGATACTTTATTAAATACGGCTAACTACGTGCCAGCAGCCGCGGTAATACGTAGGTGGCAAGCGTTATCCGGAATTATTAGGCGTAAAGAGGGAGCAGGCGGCAGCAGGGTCTGTGGTGAAAGCGAAGCTTAACTCGGTAAGCCATAGAAACCAGGCAGCTAGAGTGCAGGAGAGGATCATTGAATTCCATGTGTAGCGGTGATGCGTAGATATATGGAGGAACACCAGTGGCGAAGGCGACGATCTGGCCTGCAACTGATCAGTCCCGAAGCGTGGGGAGCAAATAGGATTAGATACCCTAGTAGTCCACGCCGTAAACGATGGTACTAAGTGTTGGATGTCAAAGTTCAGTGCTGCAGTTAACGCAATAAGTACTCCGCTGTAAAGGTAGTACGTTCGCAAGAATGAAACTCAAAGGAATTGACGGGGCCGCACAAGCGGTGGAGCGTAATGGTTTAATTCGGAAAACGTGAAGAACCGCAAGTCTTGGAAGCCATCTCGCCAAAGGCTCCAGAGATGGAGAGATAGCTATATGAGACCACGAATTGGTGCATGGTTGTCGTCAGCTCGTGTCGTGGGAAGGTTAAGTCCACCGAGCGCGCAACCCTTATCGTTAGTTACCATCATTAGGGCTGGGGACTCTGAGACTGCCAGTGACAAGCTGGAGAAGGCGGGGATGACGTCAAATCATCATGCCCCTTATGACCTGGGCTACGTGCTACAATGGATGGTGCAGAGGAAGCGAAGCCGCGAGGTGAAGCAAACCCGCAAAACCATTCGTTGTAGTCTGCAACTCGACTACATGAAGTTGGAATCGCTAGTAATCGCGAATCAGCATGTCGCGGTGAATACGTTCTCGGGCCTTGTACACACACCGCCCGTCACACCACGAGTTGATAACGCAGAAGCCGGTGTGGCCTAACCCGCAGGCATAAAGGTGGGACTGATGATTGAAGTCGTAACAAAGGTAACCCGG
+
-05,+++**,*424)&''(*'.,.&2&15;<4/57741:2012*(.,22+++23;665652616/)'%%%&(+++(476,/(.+)-2,//:612729.6.--9<0///4',*,-53263/+,)1,-1--..,/-,0,+)&$'(-394-9/0+(&+41+22297.----::<6673178,,**):/0/966142059560///1721/-.,/+1*%&)&*.,/...(&%)0,*+.),.-0:8514,394222447;7-3.,*-.+,*&'%'$%,,(,,24&-/()**%+2(,1875(',-)*,..5*+.+),'+831/'.**+0,;08.+)*,,&1/2&%%(&'200/.,.(2/000-.%*)*12909/:...28-40678/.-.,2.312667/.++)'(235/*(%%%'*+../5*)+,::92329051/-5556<+,/4477373./36<9;<;7.-*,',/-26/''(.5291::874*.0-/::77:89888&809-3,,/4:87-/0/0/02',))*-0((((%*,.046;94740./77052&.34/:1*.)/3444,+43/..&'(*/6375:335+--,1/3/164::5;85.'**./'-$%$&+,/*,&#$'&--+2*&&()#+,$'%(-(*)--)*-,-/,*))**.-'$'')+8565510(+.0.0,*)''$'()4052127599;67867/---.957679864)(%%),.244/23-$($&'0///(-(&%)(*/05613/,*./,/2088+9*'--()$(08././10//.01607834434258.33./*''&'*/&29724325477170/02:;9:314/&.)*-3227/(-/.*+,*+5653070,8../97888**%('+.,-0.6..0/0,*+-,10:.//92,3'#%'1550477:5/21..020-&(*--..7,,-,*-.11/:-.1915458733.///3231;32:3-,+,,3558587;:88;72425;858.146.0'()0..-,.02:7294../))*-3*--//16--./)'(),+2,+27293-&))2+*050:,,-)*)'%)+0/)2-494421--,,,/0+,+)*/.465667,.1/8893*.-
@64c1e4f5-5458-4747-9a62-ebfb8df30247 ch=182 read=170020 start_time=2019-12-13T09:46:52Z barcode=BC01 runid=2c9cf7bc05858273f10e7d7ec552fc0bd742dc3e
CTCCTACGGGAGGCAGCAGTGGGGGTACGGACAATGGGCGAAAGCCTGATCAGCAATACCGCGTGCGTGATAAGAGAGCCTTCGGGTTGTAAAGCTGCTTTGTACGGAACAGCTCCTTCTAATACAGGGGCCCATGACGGTACCGTAAGAATAAGCACCATTAGCTACGTGCCAGCCGCGGTATTATTACGTAAGTGCGAGCGTTAATCAGATTACTGAATGCAAAGCGACAGGCGGTCATGTGAAGACAGATAATAGCCGAAATCCCCGAGCTCAACCTGAGAGACGCTGCGTGCGACTGCATGGCTGATGAGTAGGGGATGGAATTCCGCGTGTATGCCCGAGTGAAATGCGTAGATATGCGGAGGAACACCGATGGCAGAAGGCAATCCCTGGACCTGTACTGGCAGCTCATGCACGAAAGCGATATGGGGAGCAAACGGGATTAAGGCCTGGTAGTCCACGCCTAAACGTCAACTGGTTGTTGGAATTAGTTTCTCAGTAACGAAGCTAGTAGAGTTGACCCATACCTGGGAATTACGGCCGCAAGGTTGGAAACTCAAGAGATTGACGGGGACCCACTGGCAGTGGATGATGTGTGGTTTAATATTCGATGCCAGCGCGCAACCTTACCCACAGCACGACATGGCGGGAAGTTTCCAGAGAGGATGGATTCGTGCTCGAAGAGAACCTGCACAGGTGCTGCATGGCTGTCGTCAGCTCGTATAGTGAGATGTTGGGTTAAGTCGTCCGCAACGAGCGCAACCCTTGTCGTGGTTGCTGCCACTACGGTTGAGCACTCTAATGAGACTGCCAGTGACAAACCGGGAAAGGGATGACGTCAAGTCATGGCCCTTATAGGTGGGGCTACACACGTCATACAATGGCGGGCCTGAGGAGTTGCCAATAACCGCGAGAGACTAATCCCGCAAAACCAGTCCAGATCGCAGTCTACCTCGACTGCCGTGAAGTCGGAATCGCTAATCGCGGATCAGCATGCCGCGAGTGAATACCGGGTCTTTACACCGCCCGTCACCATGGGAGCGGGTCTCGCCAGAAGTAGGTAGCCTAACCGGGCGCTACCGCGGCAGGGTTCGTGACTGCGAGGTGAAGTCGTAACAAGGTAACCGG
+
-10+)(*)2,'+.*+,-),150-'$''''(''(7*-+,,**02*,300412+%-.4.*.41243(&&%%$&(''('&,26567(5//,+/.66%07/-/3/.1-0&&)&(%'()-(,))$%.)+,,2/7,47.,11)1/72238-+*'&0634420035*.)%#')/10730,'&(($&%,*((()+&'('''&)*-./47860:.:/6&+**/,112.50&*&'&%%&$%$',+-538321-()(%0/,,.+*%#&#&'&*50)15,%''(/0920-)&&'((),0''%%'&)%$+./30-#%'(()*$&($%&&.06,-.0+4,5-650446+)$$$)(+&&''(-*1',-754266366878/.5,85589.()/--))+)'(*-64691*.73456110.,/)*%$()759.-,,')+(%%&$'%())0+&*,9;79178+1*(&+(./('.247966./.1434:51+()(+011189),00,'*+.'(2:-889.46751-0/++)*(()++**.+,44,'*()+'*5-(*+-,,'1/3-421/4/50)+1-,08/0&%)''*'&*%/:4146.',(-))$+)+,+034-+'%'+*76+.)'(/.5/(+*0'+%+(/''*$+&'&'04-)+)*+((('(&&)**'2-...*9,1/-***))0/3720615465534+.'&(**-(+(()*)*.1//3233365:676:500-*%()*,-&,%()&$$&(13;27/.5*--11&&)/*,))+%'(*).-/23('2*11'4*+-,%*+&)&$((*,)/.9/*'/-.+)'$#&&*+/47886',+))(-/*,++5404',/1-**)(*//*%%(+)+,*)&%'$%&/)4,1895112-(('(),0+-/1.+''%$'*())())+,%&+0&+*/+('()+(,''&&'%(+1524,)#$'.7,'&+..7+')../$'%&-.)'*)&))+00(*'&)--3/./'+*...+3215-.'))-+--3)3141/+*,'$&'-.4.--0+1/.+)/'%*'+02582.321361-//,(,.+'$-)02.36.,+(%(%(&)(-,/+0+.&*)'(()$$&&%*'01)+*--82.2.**''%)%-+*(/*')//5661//+203:9976
@86778bba-3998-4da3-a863-600116aec119 ch=236 read=137220 start_time=2019-12-13T09:46:40Z barcode=BC01 runid=2c9cf7bc05858273f10e7d7ec552fc0bd742dc3e
TTGTTGTACTTCGTTCAGTTGCATGTTAACAGTGCTGAAAGTTGTGGGGTGTCTTTGTGTTAACCTGCTTGCCTGTAAATTATCTTCCGGTTACCTTGTTACACGACTTCACCCCAGTCATGAATCACAAAGTGGTAAGCGCCACTCCCGAAGAGTTAAGCTACCTACTTCTTTGCAGCCCACTCCCCATGGTGCGACGGGCGTACAAGGCCGGGAACGTATTCACCGTGGCATTCTGATCCACGATTACTAGCGGTTCCGACTTCCTTGGGTCAGAGTTGCGAACTCCAATCCGGACTACGACGCGCTTTATGAGGTCCGCTTGCTCTCGCGAGGTCGCTGCTGTATGCGCCATTTGTAGCGCGGTAGCCCTGGTCGTAGGGCCATGATAATCTGGATGGGTTATCGATCGCAATCCATCTCTGGAAGTTGCGTAGATGTCAAGATTAAGTTCTTTCGCGTTGCATCGAATTAAACGCATGCTCCACCGCTTGTGCGGGCCCCGTCAATTCATTTGAGTTTTAACCTTGCGGCCGTACTCCCCAGGCGGTCGACTTAACGCGTTAGCTCCGGAAAGCCACGCCTCAGGGCACAACCTCCAAGTCGACATCGTTTACGGCGTGGACTACCAGGGGTATCTAATCCTGTTTAACCGCTTTCGCACCTGAGCGTCAGTCTTCGTCAGGGGCCGCGCTATACCGGTATTCCTCAGATCTCACTTCACCGCGCTACCGATTCACCTCTACAGAGACTCAAGGCTTTGCCATTATCCAGATGCAGTTCCCAGGTTGAGCCAGGATTTCACATCTGACTTAACAAGCCGCCTGCGTGCGCTTTGCATATGTTGATTAGCAACTTGCACCCTCCGTATTACCGCGGCTGCTGGCACGGAGTTAGCCAGTGCTTCTTCTGCGGAGTGACGTCAATGAGCAAGGTATTAACTTTACTCCTTCTCCCGCTGAAATTGCCTTTAGCCGAAGGCCTTCTTCATACGCGGCGCCCGTGAGCTGCGCCCATTGTGCAATATTCTGCTTCCGTAGGAGCAATATCAGCACCAACAGAAGGTTAACACAAAGACACCGACAACTTTCTTCAGCACCAGCAATGCGTAATATCGGTACTTCGTTCGGTTACGTATTGCTGGTGCTGAAGAAGTTGTCGGTGTCTTTGTGTTAACCTTTCTGTTGGTGCTGATGCTCCTACGGGAGGCAGCAGTGAATATTGCACAATGGGCGCAAGCCTGATGCGATATACCGCGTGTATGAAGGCCTTCGGGTTGTAAAATTACTTTCAGCGGGGAGGAAGGGTAAAGTTATGCAACGCTCGTGACGTTACCCGCAGAAGAAGCACCGGCTAACTCCGTGCCAGCAGCCGCTGGTAATACGGAAGAGTGCAAGCGTTAATCGGAACTACTGGCGTAAAGCGCACGCGAGCGGTTTGTTAAGTCAGATGTAAATCCCGGGCTCAACCTGGGAACTGCGTGATACTGGCAAGCGGATCTCGTAGAGGGGTGAGTCAGGTGTAGCGGGGTGAAGTACGTAGAGATCTGGAGAATACCATTGGCGGCCCCTGGACGAAGACTGACGCTCAGGTGCAACTTTAAACTGGATTAGATACCCTGGTAGTCCACGCCGTAAACGATGTCGACGGAGGTTGTGCCTTGGTGGCCCGGAGCTAACGCTGAAGTCGACCGCCTGGGGTATTGCAAGGTTAAACTCAAATGACGGGGGTTACACAAGCGGTGGAGCGTAATGGTTTAATTCGATGCAACGCAGAGAACCTGGTCTTGACATCCACGGAAGTTTTCAGAGATGAGTGCCTTCGGGAACCGTGGGCGGAGTGCTGCATGGCTGTCGTCAGCTCGTGTTGTGAAATGTTGGGTTAAGTCCGCGGCAGGCGCAACCCTTATCCTTTGTTGCCAGCGGTCCGGCAGAACTCAAGGGCTGCCAGTGATAAACTGGAAGGTGGGATGACGTGGTCATCATGGCCCACTTGACCAGGGCTACACACGTGTTATACAATGGCGCATACAAGAGAAGCGACCTCTCGCGAGCAAGCGGACCTCAAGTGCGTCGTAGTCCGGATTGAGTCTGCAACTCGACTCCACAGTCCGGAATCGCTAGTAATCATGGATCGAATGCCACGGTGAATACGTTCAGGCCTTGTACACACCGCCCGTCATACCATGGGGTGGGTTGCAAAGAAGTAGGTAGCTTAACCTTCGGGAGGGCGCTTACTTTGTGATTCATGACTGGGGTGAAGTCGTAACAAGGTAACCGG
+
,7.37/2,0150)+682432*,%-%+)'&'%02341),.*(/4+*&,+'(*0+2::-/02120364%-..,3:2/+),(((.,*1+,&)&),$'*-,$5,&)')+-09;770599)-22)((*../../52/2/10&%&&&36,-,.0+*.0.&*3743-01,/-/,3481494&++'0/*$('.21+%(&,-.259:/4'&%$$(*.+337(47-545975;31295:7:656<7534467,--+4.,*.-015(844(%%'*/-%'&&.31($&%(.5+2%&4444'0)-1*)-,13230/100'168;564.40/0++-.8.23756+,+'+,-2-*'%('-.--+()1512:'&$%'''()%%&&(4()3:981/1*3758.0)(%%$$#$##$%')%'&#$##$$##$+1014087865600+)((%%(&$'*/.050--),'.()))%'/.0031/7-..10%+'0(0/-+(0/10/020.6--,.'),*,,/*05/(),./7495).00.0,6;7-,8.020..2*4)%*)*,2892)/.0,5-22033867423307../.2,3(1+&&+4*,*,2152)21-,-/44927*3-6844,5266807;**,110:63578769%-62/.201..65::5082.'#('$&/1..4646943203',(,+015;655:+-15)2*,,/--&)+/-+0..2;57/6().64,*'(*-/,11(+),*)+'%(/.)#)-%41,1%'&%,099)*'+)*/)&.'((+(+-)*-3:9:988312*()+)6*,**0$(+&-6,+***10/..1/51818:&2968<97847680-++,',(+&&&%#'&+')%'%#&.+,--/72+1'),529127783;44499571/0)+%),-(*-++00-/535;<;8893-),,105875(1*,.-249)2/)'+**)*0,*-/.&',()-/-',)(&'&(%$&$('$%%.&(-0-//.1946<414,,),'-*%%%%#%%$$&&#(,4;.-4:052191105-)##$&&*)(0/4(,'+0+/028**+.000500035)5,:6:6786:612438:6611),/59565:.2446;./+0,+&965/,&&%%%'*(',&((.42)/0-,/34.1///:85569;:68,-1).---8-6--4,3;1+//06263:4<;6697;488:;:32/,//73..3/;0-1.+546560./--*7,--0.01/391/,-30*304663.('$&',(03,---.2//&(('(.4393/;123))/0)++-(*+1/*)'*,+,+&.--0-30,/4*+2/0-())()),,,)(*--*//+.84./,(-,&*)%'**-/,+,150/53.08770//+.26')(((+10..4563))$+-/02/14,5+.+-.-946,,$%%,+)--/75./0,'+)*(&,+/738:*,725049)+-643*15*)21.789::1'522/971.))%($%&')%&((0+(.%()-%*,14/44-++11,))&**-,,1/.)(+(&031+(&'%%$002--')$'(*,/.-))*+-.&&*-+'+&2/.)+1544*+0,.---+,.235(/,.'+'&(*20/93.260**&&%4/46;5/12105493)-+/77698/0--//09-()')'15+:10)*&&&)&&'%&%')-,',+*&&$%%#&*')()),()-:5562)&'(+*.-2+80455-.3:5:3/-+()+,.+*+%,%')-+536546-./)2),,079<:4.0-*)*.,.47877&%)(%&)')-(+.11.)+-..-*,-2-2--8<8.--++*,,)')--401-*3./74;781'/-(0%()885/1.-*))&(,1186344345537;442062,,128:4845*',')%*',*,-*1-30112)*-)23''3-44847<5575993*0&&&,'*.2-3.&('()+/61230232;4002.1*.++)3545+%+*(%'''.3334,.-80$%$$()9:2/.406630,(*&*%$'')*-.1.,(++3774731**&)()*98841.*..012(.01&&(/,1,))(((-34451+*,+0/104-,1*&*,-,.1.-..-004241$(+**0'7+787842-)+,.622(7673)$&*)/.-('.+,/1046/9767:&*30.0-,,..,--28405./1724111'+&+*()035592337,(*&%'&-))'&(+-8/7977/(2)&-.)+*-.,**38..7668;64-+,)()010/,//..768798454857:::59
@8ff62356-3972-417c-95b4-b17e5b21a50e ch=155 read=95203 start_time=2019-12-13T09:46:40Z barcode=BC01 runid=2c9cf7bc05858273f10e7d7ec552fc0bd742dc3e
CCGGTTACCTTATTTACGACTTCACCCCAGTCATGAATCACAAAATTAGTAGCGCCCTCCCGAGGTTAAGCTACTCGCTATACTTGCAACCCTCCCTTGGTGTGACGGGCGAGGGTGTGTACAAAGGCCAGGAACGCAATATTCACCGTGGCATTCTGATCCACGTTACTTGATTCCGACTTCATGGAGTCGAGTTGCAGACTCAATCCGGACTACGACGCATGAGGTCGCTTTATCTCGCGAGTCGCTTCTCTTTGTATGCGCCATTGTAGCACGTGTGTAGCCCTGGTCGTAAGGGCCATGATGACTTGACGTCATCCCCACGCTTCCTCAGTTTATCACTGGCAGTCTCCTTTGAGTTCCCGGCCGGACCGCTGGCAACAAAGGATAAAGGGGTTGCCGCGCTCGTTGGGACTTAACCCAACATTCACAACACAGGCTGACGACGGCCATGCAGCACCTGTCTCACGGTTCCAGGAGGCACATTCTCATCTCTGAAAACTTCCGTGGATGTCAAGACCAGGTAAAGGTTCTTCGCGTTGCATCAGATTAAACCATGCTCCCTACCGCTTGTGCAGGCCCGTCAATTCGTTTGAGTTTTAACCTTTGCGGCCGTACTCCCCAGGCAGTCGGCTTAACGCGTTAGCTCCGGAAGCCACGCCTCAAGGGCACAACCTCCCAAGTCGTCGTTTACGGCGTGGACTACCAGGTATCTAATCCTGTTTGCTCACGCTTTCGCACCTGAGCGTCAGTCATCTTCATCGGGGCCGCCTTCGCCACCGGTATTCCTCCAGATCTCTACTACGCATTTCACCGCTACACCTGGAATTCTACCCCCCCCTCTACGGGACTCAGAAACGCCCGGTATCAGATGCAGTTCCAGGTTGAGCCCGGGGATTTCACATCTGACTTAACCGACCGCCTGCGTGCGCTTGCGCCCAGTAATTCCGATTAACGCTTGCCCTCCGTATTACCGCGGCTGCTGGCACGGAGTTAGCCGGTCTTCTTCTGCAGGTAACGTCAGTAGGCAAAGGTATTAACTGCTCCTTCCTCCCGCTGAAGTACTTTACAACCCGAGGCCTTCTTCATACGCATGGCTGCATCAGGCTTGCGCCAAATTGTGCAATATTCCCCGCTCTTGCCTCCCGTAGAG
+
2*()0603080)4:0-../03;80756-&(,09998;99662:3+*,*-.)**,.70).3)()(*-0..*++%%$&%'(&,&),,+-2)39..28(,2.41532663991/%--(('+'')+-9+5:48,582++#$%&')-67669628110578..014,*)')0)&'(*%0*,+-,/201-431,,,-$%..0-/1463586</:(7+::868962..,,./14/0'+/2(%)*+/-(+).*2/0/7/20/7.+.)+(&'-,+/5*)*,-%*.1131/01790.2762..1++-6-:77//0-**)**,0589::1870)-)**.,0(+()*41+//8:/:..-58889609830/64173&////103/*)('),4676:+7.::95(-*))0-+.').0255-6-0372)(',*,-(+'%&+7++00,0.1&(/220-1/,(*.40)2(*'..-898532...0/78,4,%+,&(.*),+-3/043221/.*.11-.2869998:98/537679;:401//7+013;77<;::1;1009:8''2234<63/*,(*+2.)#%++.//5/338&5408/'*/677:6%7:2+108:<,250---('(,-.1034414.1+%096*8853'4.7/7,)(%(,.*.-4&+(+*(.4+/039981-190/+/1)344/80-1344'*,3491**+4-,..*)66*0/$-()*21(%$+89871;,**+*&*(--:4012'/(&&$.12//-..-&((+0516)+.-*68327.702:9*07(6433:6(*.*+-82//(/-../124(/16-136.//,--.'*(+*).-/'(0../420/-.//0-061677.&+&$$))-'),,-.1/22844+65/5)(,02/+%3.51)2,-&050-,/124-.05/809/&'-3505:.....1-*&%$#&..5-)&),26963..1.0..-,.))-45039.21.202;7617012914+**.--$'*.,,0.'-+--62491///,36247666.(&&')-76;(.'*,,0/*(.#)*77,8.1+/5,*53,2/(*++10++-./12)'&**-1/7/0:53322),)+,2/134245,31-*0).007(&%+&$(()*5/10/41.)$%-'*&%*,(*;00+,.&&
@cc765d76-af4e-46ca-baec-0e25a5818cba ch=258 read=72600 start_time=2019-12-13T09:46:39Z barcode=BC01 runid=2c9cf7bc05858273f10e7d7ec552fc0bd742dc3e
CCCGGTTACCTTGATACGACTTCACCCCGGTGGAATATACTAAGTGGTAAGCGCCCTCTCGAAGGTTAAGCTACCTACCGCTTCTTTGCAGCCACTCCATGGTGGCGGCGGTATATTACAAGGCCGGAACGTATTCACCGTGGCATTCTGATCCACGATTACTAGCGATTCCGACTTCATGGAGTCGAGTTGCAATTTAATCCGGACTACGACTTTATGAGGTCCGCTTGCTCTCGCGAGGTCGCTTCTCTTTGTATGCGCCATCGTAGCACGTGTGTAGCCCTGGTCGTAAGGGCCATGATGACTTGACATCATCCCCACCTTCCTCCAGTTTATCACTGGCGGTCTCCTTTGAGTTCCCGGCCGGACCGCTGGCAACAAAGGATAAGGGTTGCGCTCGTTGCGGGACAGCAACATTTCACAACTGTGAGCTGACAGCCATGCAGCACCTGTCTCCTGACATTCTCATCTCTGAAAACTTCCGTGGATGTCAAGACCAGGTAAAGGTTCTTCGCGTTGCATCGAATTAAACCATGCTCCACCGCTTGTGCGGGCCCCGTCAATTCATTTGAGTTTTAACCTTGCGGCCGTACTCCCCAGGCGGTCGACTTAACGCGATTAGCTCCGGAAGCCACGCCTCAGGGCACAACCTCAAGTCGACATCGTTTACGGCGTGGACTACCAGGGTATCTAATCCTGTTTGCTCCCCACGCTTTCGCACCTGAGCGTCAGTCTTCGTCCAGGGGGCCGCCTTCGCCACCGGTGTCCCTCCAGATCTCTACGCATTTCACCGCTACACCTGGAATTCTACCCCCTCTACGAGACTCCTTTGCCAGTATCAGACGCAGTTCAGGTTGACCGGGGATTTCACATCTGACTTAACAAACCGCCGTGCGCTTTTACGCCCAGTAATTCCGATTAACGCTTGCACCCTCCGTATTACCGCGGCTGCTGGCACAGGTATGGTGTAACTTCTTCTGCGGGTAACGTCAATGAGCAAAGGTATTAATACCTTCCTCCCCGCTGAAAGTACTTTACAACCGAAGGCCTTCTTCATACACGCGGCATGGCTGCATCAGGCTTGCGCCCATTGTGCAATATTCCCCCCTGCTGCCTCCCGTAG
+
31*-2/50172-+'*%'(.07;9.;62,(+*'%%&&'()--0+()-90.,,-/2;/22/0)+/-.,530-/068;3/-)(*1,,48/*0.%.+$'(3/*+430.%&+'#'&%-.,..+-28*,2.-,22/286795.1846%3345:964361*')*10721/101348<662012<2466.++,-.0/3101'&#%%+5.0-51586302)('++-/32311.**-/:.20/,0*)-&*')),-9.7555;;4545445;<999675653442./)'*,.:3+080*&'&%)0407,/-,1/,,+.,.-&/124268,,26/1.5+0)*+3<+**646/40/'00./4*-.-,./6746-.3506976256.:--15/18(/*.,/2(*++9-2.+6/509//,81.*(%0(+,3.:6-(*,(,'(')&&$&&'-,+0:1652+*11290155541&(&%&168-//2220''(+0,/164:9979765/0+,)**.,21139).-;<:9<;9:3/2--.463/2/1.:641-()--4302,*+/*-/*4,70287-*.7/:3<888<94,*-)'%0+6/5/..9:8526360844,-1211200464100-''((&0),,-/.508*8-.8.0/39552-8/.,-4-/%$(()'*-899736&',9+,2000879+)/*+8350*-,335261,4//0<6/130:84..--4;41140588948;9;601114;71/7(*18;8/376794;;7;;.56*64%-)6*+1),,0323994-''%)/+1146499351141/,0+3137748:1.)+&&(+'-*75-$%'&(/1%01347%'-0),&0/.4*+,0+*(0/)./)%.-)')*+,210/./03118:98:257/.5/..38:1+.-62*+,.256:65.02525;2.3/**+/2//6,()'*12576.2.,**)/'(&&)%//-(&'''&((%*,53:<2/..1883373./,+,-0(1547)-*)%'&&$$#+(/:5,,.36-/240-0()+*,/50*-/)1-(*+./1:6:67<95320,1356:556595---+*)&4+567/517:.'*,%+'''%')4361:5-(''))*03+09+,.*.
@9b2d7a81-97cf-49c1-9b18-1e75c3f481fa ch=177 read=172425 start_time=2019-12-13T09:46:38Z barcode=BC01 runid=2c9cf7bc05858273f10e7d7ec552fc0bd742dc3e
CCGATTTACTTGTTCGACTTCACCCCAATCATCAATCCCACCTTAGACAGCTCCTTCGCGCGGTTAGGCCACCAAACCGGTGTTATCAGCTCTCGTGGTGTGACGGGCGGTATTATTGCAAGCCGAACGTATTCACCGCGACATGCTGATTCGCGATTACTAGCGATTCCAACTTCATGTAGTCGAGTTGCAGACTACAATCCGAACTGAGAATGGTTTATGGGTTTTGCTTCACTTCCTTGACTTCGCTTCCCTCTGCACCATCCGTTGTAGCACGTGTGTAGCCAGGTCATAGGGGGGCATGATGATTTGACGTCATCCCGCCTTCCTCAACTTGTGCTGGCAGTCTCGCTAGAAGTCCCCAACTTAATGATGGTAATAACGATAAGAGGTTGCGCTCGTTGCGGGATAACAACATCTCACGACACAGGCTGGCGAAACCAGCCATACCACCTGTATCTCCTTATAGCTATCTCCTCCATCTCTGGAGCCTTTATGAGTATCAAGACCTGGTAAGGTTCTTCGCGTTGCTTCAAAGGGCAAAACCACATGCTCCACCGCTTGTGCGGGCCCAAATCAATTCTTTGAGTTTCATTCTTGCGAACATGCTACTCAGGCAGATGCTTATTGCGTTAACTGCGGCACTGAACTTGACATCCAACGCCCAGGTACTCATCGTTTTGGCGTGGACTACTAGAATTATCTAATCCTATTTGCTCCCACGCTTTCCGGGACTGAGCGTCAGTTGCCAGCCAGATCGTCGCCTTCGCCACTGTAATTTCATCCATATATCTACGCATTTCACCGCTACGCTAGATTCCACGATCCTCCTGCACTCTAGCTGCCTGGTTTCACTATGGCTTACTGAAGTTGGCAGGCTTTCACCACAGACCCTTGCTGCCGCTATCCTCTTACGCCAATAGTCCGGATGGCAGCGCACCTACGTATTACCGCGGCTGCTGCTGGCGCGTAAGTTAGCCGTGGCTTTCTAATAAAAGTACCGTCACTCGGCACCATTTCCTGTAGCCGCCGTTCTTCCTTTATAGCAAAGTTTACAATCCGAAAACCTTCTTCCTTCACGCGGCGTTGCTCGGTCAGAGGGTTTCCCCCGTTGCCGAAAAATTCCCTACCTGCTTGCTGCCTTGCCTCCGTGAG
+
0(+&15,*)-.*/466688<6,895(.)-08988;825,+.+174453,2377059/((*+-727/26;/-5.%'$'&/1**.-+-.)&((,,-/247575978(041-42&,*%(&&*.1%0''$$/)-,/8325:)-/21239;:9354106990:.))&--)(555*/**.1/010/(10.,+(-'&$&*).34041.3,,0..+*++-4/(0683+12:-.8;1+,-4,$'&+,&%%%%*.50//1429/.11/)(.*)0/(%&$''))-)+01/+&&%%'((*6.,,0/,/8:9314-*++)%./%'./8898.7;/+477)+)(+(/''(&&$$#'(*&'*,,8((/-+-.,.-980+.*.,2,/,-/,032;/,&)((*+))&-*382-+++,05;,025&%$$$*)&)(--0/%'+20-0&%241/,*(+*..20&05*)%('',6246788990*+&'(--/2/.&*)(,)(+/,,,/2./24.51)*)()+(*%*'',-,&&&(),+24;:6:53320-)+0/240*'*$&&-0,/7-,./*///502)&%&%&*(,,..,+)'*),-*,++**0.*'*/5,,278.+-))'&)-%(&(+),02,176$%''#&/))5.)**/,0*123./-,)32544((&&(*.-3,2)*'*')*)))*67;9;;2938,++*,*,3////54+*&&,+-.2628+3-)'+8./0/491',,,/;2,(169-*+*(*++15160;.*0*+,0&'53657638:6<81/.+,,-,'','&&&+--'+,0299:8:8949<63465123/0&$$%'56;5911./00/./.013+//1-&000,-2++()**(%%&%((*)04135151040-%'&.32.832253,-''347/,4/0079600/*(,1+-05'+&$#+*-(%+*)4-2+$%(%$'&*&)2+0/)+()636;56.9.+*+,+,+,.*-2./,())-*,-/+0..*-54-216/537*(*-.3413&+./.$%%((0/;.16,.42233058261+').+-0,+11'0(-**2:5.00852-)/44.489<9:;:-/72)-,/*213.;/.-24478+1',1.,6+-9;;--7;.43/.38921073)*+,(&&()'%(,((('&'+0+77*-(%&
@ad0ad884-240e-4f1c-bd73-975b47bdc928 ch=400 read=76980 start_time=2019-12-13T09:46:32Z barcode=BC01 runid=2c9cf7bc05858273f10e7d7ec552fc0bd742dc3e
CTCCTACGGGGAGGCAGCAGTAGGGAATTTTTCGGCAATGGGGAAACCCTGACCGACAACCGCCGCGTGAAGGAAGAAGGTTTTCGGATTGTAAACTTCTGTTGCGCATAAAAAAAAGGAAGAACGGCGGCTACACAGAAATGGTAGCCAGTGACGTACTTTATTAGAAAGCCACGGCTAACTACGTGCCAGCAGCCGCGGTATGCGTAGGTGAAATAGCGATTATCAGATTATTGGGCGTAAAGAGGGGAGCAGGCGGCAGCAGGGTCTGTCGTGAAAGCGAAGCTGGTAAGCCATAGAAACCAGGCAGCTAGAGTGCAGAGAGGATCGTGGAATTCCATGTGTAGCAGTGAAATGCGTAGATCAATAGAGAACCTGATGGCGAAAAGGCGACGATCCTGGCCGCCAACTGACGCTCAGTCAGCGGTAAGGGGCAAATAGGATTGGAGAATACCCTAGTAAGTCCCATAAATAAACGATGAGTACTAAGTGTTGGATGTCAAAGTTCAGTGCTGCAGTTAACGCAATAAGTACTCCGCCTGGTAGTACGTTCGCAAGAATGAAACTCAAAGAATTGACGGGGGGCCCGCACAAGCGGTGTAATGGTTTAATTCGAAAACAACGCGAAGGAACTGCTGAATCTTGACATACTCATAAAAGGCTCAGAGATGGAGAGATAGCTATACTCGAGATACAGGTGGTGCATGGTTGTCGTCAGCTCGTGTCGTGAGATGTTGGGTTAAGTCCCGCAGCGCAACCCATATCGTTAGTGCCATCATTAAGTTGAGGACTCTGGCAGAGCTGCCAGTGATAGCTGGAGGAAGGCGGGGATGACGTCAAATCATCATACTTGCCCCTTATAGGCCTGGGCTACACACGATGCTACAATGGATGTGGTGCAGGAAGCAAAGCCGCAAGGAGTGAAACCGTATAAAACCATTCTCAGTTCGGATTGTAGTCACCGCTCGACTACATGAAGTTGGGAGTAAACTGTAAAGTAATCGCGAATCAGCATGTCGCGGTGAATACGATTCTCAAGGCCTTGTACCACACCGCCCGTCACACCGGAAGTTGATAACGCGAAGCCGGTGGCCTAACCGCAAAGGAAGAGCTGTCTAAGGTGGGATTAGTGGTTAGAGATTGAAGTCGTAACAAAGGTAACCGG
+
,002137'68''+-*./0.+-,(*('(-6;:,22;;2;2062(),)/7(),45/)*'*&*(*/4,1/10-0,-+-)+.*0-;734)8*5,*-01+.2/34469++'(&%-.413..+,+),(+/--30*42,++*)(('+/))-*)+2.&,,-/1'&&'')+)/-,(-..'()%')//005130223493/./.0523*-(***'+&(7361)(&%&(./-'/)*,3*)('3)3-7432-*28+'(*10(&).+/100:70..+*863,*''$%*()57-/&$%#$%%',.5*.3.30/.6.,466730000-+*-+*()((*+,444+%+'+.)4-4535465011,%+,*25-,.57/0*,-''%$%&(+',+'#$$'$(&''()('()(+.1335'(,(,)%'(.,-..04::::560)&'&'&+''/0)+-0;<0-78200),(&)-243;*()+/.+*,3,+$%&'%*-1),*,.))%&'126/3//0;594:8:+3,)+608*,+,-..975362//&*...33'1*,-28-.72,%'%&+.0/6;7.1/.,'/()-<:6:633*'.002//00*095//4.)++,26.)*'*$$(%)-,8;:/8875,*53/0555330-.&*(0+(((('')-'+-+./66,32/112;5).5006)()++99,+*)(2119:96.+%')20/0//0',()%(&(,064.8.-,110-(+++/.()*6377726:534)26-81))**0+')*+-,-/(12-)-,35/7/)'.%-.3463.+)+(.+'%+,..66./,,,.&',0.07..+)&$($')**')-+1075-6982673312159-+*'*-.1-.--*,.+((%&)/.107+-0/0,,,-+(''(**5101070063-)()../2/1)*-+-/1,,/643.(''$&*)52(,&$#&'58:/8298;47.-.60728,5.-.17-,%)&%(**,*+()+202/1,/2-/&%$%&($&)$$,.0&'+-.0-.44428001015784929732:4-/*$0')+/.)1437-600,.*(,/48459744621,1+'))))0.&&**/-(*&)*&('(+--.6.*/:891313*0).'(%((4/04,-4,1,276-+*&&('$-($'$(&())'%(%./988206*--/255/+-
@91ae4410-419f-4a69-8ab9-1f4ff63dea1e ch=179 read=144692 start_time=2019-12-13T09:46:30Z barcode=BC01 runid=2c9cf7bc05858273f10e7d7ec552fc0bd742dc3e
CTCCTACGGGAGGCAGCAGTGAGAATATTGCACAATGGGCGCAAGCCTGATGCAGCTCATGCCACGTGTGTAAAGAAAGGCCTTCGGGTTGTAAAGTACTTTCAGCGGGGAGGAAGAATTAAAGTTAATATACGCGCCATTGACGTTACCCGCAGAAAAGCACCGGCTAACCCCGTACCCAGCCGCAGTAATGCCTGAGGGCGCAAGCGTTAGTAAGGTTACTGGGCGAAGCGCACGCAGGCGGTTTGTTAAGTCAGATGTAGAAGTCCCCGGGCTCAACCGTAGAACTTTGCATCCTGATACTGGCGAGTCTCGTAGAGGGGTAAATTCCAGGTGTAGCGGTTGAAATGCGTAGGAATCTGGAGGAGGATACCGGTGGCGAAGGCGGCCCCTGGACGAAGACGGTACTCGGTGGTGCAGCGTGGGGAGCAAGCAGGATTAGATACCTGAGTAGTCCACGCCGTAAACGATGTCGACTTGTTGTGCCCCTCGAGGCGTGGCTTCCCGGAGCTAACGCGTTAAGTCGACCGCCACAGGAGTACGGCCGCAAAGGTTAAAACTCAAATGAATTGACGGGGGCCCGCACAGGCGGTGGAGCATGTGGTTTAATTCGATGCAACGCGAAGAACCTTACCTGGTCTTGACATCCACGGAAGTTTTCAGAGATGAGAATGTGCCTTCGGGAACCGTGAGACAGGTGCTGCATGGCTGTCGTCAGCTCGTGTTGTGAAATGTTAGGTTAAGTCCGCAACGAAGGCGCAACCCTTATCCTTTGTTGCCAGCGGTCCGGCCGGGAACTCAAAGGGAGACTGCCAGTGATAAACTGGAGGAAGGTGCGAAGGGATGACGTCAAGTCATCATGGCCCCTTGCCAGGGCGTTACACACGTGCTACAATGGCGCATACAAAGAGAAGCGACCTCGCGAGCAAGCGGACCTCATAAAGTGCGACCGTAGTCCGGATTGGAGTCTGCAACTCGACTCCATGAAGTCGGAATCGCTAGTAATCTCGTGGATCAGAATGCCACGGTAGACCGTTCCCGATTTGTACACCATGCGTCACCATGGGGAGTGGGTTGCAAAAGAAGTAGGTAGCTTAACCTTCGGGAGGGCGCTTACCACTTTGTGATTCATGACTGGGGTGAAGTCGTAACAAAGGTAACCGGAAAGATAGGTGGCAACAGGCAGAGTAAGGTTAACACGAAGACACCGACAACAATAGCACCAGCAATACGTAAAAAAAAAAGA
+
(*23-154:3.10+*++'./+(()1,,3--,01/:3/788/88:47;887:4--%)&..3464$+*-,+&+&-+%*-*&((-374)3/16++.60-0/00:;417727:0*,.+/')',*286.03&(%''),&).*'(%'+,9618/07+(('&.,+*&-/2-/)(''#..1(%,%*-&'&)*),%)(+*)#''&(*+0,+*.6825-8,-%)%')(%)'++3.(&$'*(+++(*()'(,,599:1-/6/-')-*.02.*'%*)#&''((+156895341()'-&+'')*'),-..,,.0.0)'$$&+*++*+7:1.(+/5++/'/(8+**1653/*)('(),)/6...48822/+.-/395**,'(&)*%2-01-24++0,+0./.982,&(214*')'(*&&'$123&+++')/&+'').+(1*)),4:).)(*'0/-,14427--%&(+836.).1743236350/00180++-)&))&,,-./)',-/+4.2,)('&%,)',,+(**.04233/437'),+).,-//$%%)('''-02352379;+,,*21;7,.,.,0*(%&'&+*+306<9/3:.*-)*(%'+.6158-.-.31/0-39+1:/80++///:695,,(,&(&%%'')-7/7733170335771/0/-.-*258.:.-.002:90/://7357498.::3:59992././).-0345/00/033-/59647%(-.589609/.-3:52529%1441+0-/63./3350--,5149867;020./4./2,)1.,05,,,-5204/600247,4//.29+0/)(+-/2-2.--33467<4.-3,)/+--,.+)%%&&%-.0459:9974++,..//-/++131'%)#&&*)&0)'(.,,*)'))-372-(.*)1;32332,664(&*)*0*-/79:87*/(((&*2-/3;456,.212:3-033+$%(''*'(+/1.*5,5/-./2589,:,,-0-5788(*+-2..0+6084423000/1:1.()-29:::822397568(/+/,))+&'')8/'$%#'(('+01.0*$'$'')-,2+78852,%&)&-107112:6*'*/*+-070.**'&/*00031)21--/**&)0,,37(/036+.-46:65522-,)/0.+*1+*+0.+03806.,4.593417,6)).3,+'&$&%%$&&&&'''$'(.+7.52-'+)+$*&+-+$0%(*-+'(&&)'&((+4/13286'2(&(&(2225.*($%
@02fde56e-bfdb-4c86-a187-1c54683fc99a ch=330 read=66355 start_time=2019-12-13T09:46:29Z barcode=BC01 runid=2c9cf7bc05858273f10e7d7ec552fc0bd742dc3e
CTCCTACGGGGAGCAGTGGGGAATATTGCGTGGGCGCAAGCCTGATGCAGCCATGCCGCGTGTATGAAGGCCTTCGGGTTGTAAAGTACTTTCAGCGGGAGGAAGGTAAAGTTAATACCCTTGCTCATTGACATTACCCGCAGAGAAAAAGCACCAGCTAACTCCGTGCCAGCAGCCGCGGTAATACAGCGGAGATGCAAGCGTTAATCGGAATTACTGGGCGTAAAAGCGCACGCAGGCGGTTTTGTTAAGTCAGATGTGAAATCCCCGGGCTCAACCTGAGACTGCATCTGATACTGGCTTTGATCTCGTAGAGGGGTAGGGCCGGGTGTAGCGGTGAAATGCGTAGAAGATTAGGAAGAACACCAGTGGCTGACGATATGGACTGTAACTGACGCTGAGGCTCGAAAGCGTGGGGAGCAAACAGGATTAGATACCCTGGTAGTCCGCCGTAAACCTGATGAATACTAGGTGTGGGGTTTCAACACCTCGTGCCGCCGCTAACGCATTAAGTATTCCCGCCTGGGAGTACGGTCGCAAGATTAAAACTCAAAGGAATTGACGGGGACCCGCACGAAGTAGCGGGCATGTGGTTTATTCGAAGCAACGCGAAGAACCTTACCTACACTTGACATCCCTTACATTACTCTTAATCGAAATCCCTTCGAGACAAGGTGACAGGTGGTGCATGGTTGTCGTCAGCTCGTGTGTCATTGAATGTTGGGTTAAGTCCGCAACGAGCGCAACCCCTTGTCGTTAGTTACGTGGGATTGGACTCTAGCAGAGACTGCCTGGGTTAACCAGGAGGAAGGTGGGGATGACGTCAAATCATCATACCCCTTATGTGCGAGGGCTACACACGTGCTACAATGGCTGGTACAGAGATGCAATACCGTGGTGGAGGCCAAACTTTAAAACAGTCTCAGTTCGGATTGTAGGCTGAAACTCGCCTACATGAAGCTGGAGTTACTAGTAATCGCGAATCAGAATGTTGCAGTGAATACGTTCCCGGGTCTTGTACACCGCCCGTCACACCATGAGAGTTGGCAATACCCGAGTCCGTGAGCTAACCGCAAGGAGCAGCGGCCGAAGGTAGGGTCAGCGATTGAAGATCGTAACAAGGTAACCGG
+
-10**-.)2-)#&&002.86,'.*+.,,-(3&22.+.,6,85-,,--20&*+01144++*,+,(*)+*(&*)..0/9509/-53*(1-/1885(1./60(-.-1-2-.76.-0/0,.280/7/0187:7410(-*'*++%.,,+',0-*($%.20)0//.5..033698<8373236,-&*-+0,-*+(+02,,&)&...,/0264623*5+0.0-/1'(0/97.;5))--30101+/.0&,4:6*'4(:)5555588453485/1-0*+17888184:75&*-*25555581110)*++((*&'$(((*/4:-,*..*'&+(&&%$'-+/)'+,4761210,-./,(%&(%&0+-483:(+4767:2*-($%&()*)%&$$)4.99999955651+,0+(./.34-..),233563,%(-+55.'5))4,/04882;()410077.-',.4357**$#%*.//;9476-2423759964;/3'/-346/5,3.356:;886542/002555)-,/0:5*)1.+,/+''++0.44528.-+*/*3;;1357-91,.*-1/54666;374;5.-,.(&'&''(+&0/+,,,(+-+01,*2.*/+)*1&1+./3934944+-./0*,-,005.133161)2-&-*4+)**',)0)0+*+&(',:)/6/,),,10/,3*,+1'12018979365342,/741,(*++:/2-.*.0*7+*/40017'.2181&%)-,',063*+,,-67<8<7)16324116/./1),'+$&&$)'-+/124-,++('%*%+))-2/00'**3*3921,+/*0,,-//68634389738-754668833(.-+(+1**')&$(&+14-330..%(-223320082%21018756.-,+,012350005310-,./*))(,/;31580874'*(,-766154;5,6).---978:8-69,,:6110,.-01+-*()3821+25+++).83623.144;693.-.-+6-,-(//13;88989532.0887629112334:318,-3600-/6-,,,-+.1403,0.-*26('*''081000141231+(,**1+)-+3405.1(./4,-*-0/0--,.)+$,&)-)'%*,68:9788.90389:71
@8b356715-17cf-424e-a90b-dd87df8ba94c ch=257 read=65287 start_time=2019-12-13T09:46:28Z barcode=BC01 runid=2c9cf7bc05858273f10e7d7ec552fc0bd742dc3e
CTCTACGGGAGGCAGCAGTAGGAATTTTCGGCAATGGGAAACCCTGACCGAGCAACGCCGCGTGAAGGAAGAAGGTTTTCAGTTGTAAACTTCTGTTATAAAGGAAGAACGGCGGCTACAAGTGTTAGCCGAGTGACGGTACTGATAAGAAAGCCACGGCTAACTACGCCCAGCAGCCGCGGTAATACGTGGTGGCAAGCGTTATCCGGAATTATTGGGCGTGAAGAGGGAGCAGGCGGCAGCAAGGGTCTGTGGTGAAAGCCTGAAGCTTAACTTCAGTAAGCCATAGAAACCAGGCAGCTAGAGTGCAGGGAGGGGGATCGTGGAATTCCATGTGTAGCGGTGAAATGCGTAGATATGGAGGAACACCGGTGGCGACGATCCTGACCTGCAACTGACGCGTCCAGAAAGCGTGGGGAGCAAATAGGATTAGATACCCTAGTAGTCACGCCGTAAACGATGAGTGCTAAGTGTTGAATGTCCAAAGTTCAGTGCTGCGGTTAACGCAATAAGTGCTCCGCCTGAGTAATTACGTTCGCAAAGAATGAAAACTCAAAGGAATTGACGGGGGCCCGCAGCGGTGGAGCATGTGGTTTAATTCGAAGCAGCGCGAAGAACCTTACCGGAATGTGACATACTCATAAAGGCTCCAGAATGGAGAGATAGCTATATGAGACTGGGTGGTGCATGGTTGTCGTCAGCTCGTGTCGTGAGATGTTGGGTTAAGTCCGCAACGAGCGCAACCCTTATCGTTAGTTACCATCATTAAGTTGGGGACTCTAGCGGAACTGCCAGTGACAAGCTGGAGGAAGAGGCGGGGATGACGTCAAATCATCATGCCCCTTATGACCTGGAGCTACGCACGTGCTACAATGGATGGTGCAGAGGAAGCGAAACCGCGAGTGAAAGCAAAACCCATAAACCATTCTCAGTTCGGATTGTAGTCTGCAACCTCGACTACATGAAGTTGGAGAATCGCTAGCAGTAATCGCGAATCAGCGCATGTCGCGGTGAATACGTTCTCGGGCCTTGTACACACCGCCCGTCACACCACGAGTTGAAGTAACACCCGAAGCCGGTGGCTAACCGCCAGAAAGGCTGTCTAAGGTGGGATTGATGATTGGGGGGGTGATCGTAACAAGGTAACCGG
+
&'))(*+55.14+)&))&3*,*+,5:;;0/8-/..68.).)+0))/36:41.071:68;5445348211+%)+).+7512$+':,345(-/7-2*+,)+8:+0-16-/3*(+).80.//2'&&()&&'1.($((..-3-,*+0'',,*&+-)-/4)--.-00706.,%)'()*,/.5*+++/-//00867/1+--,4../11400.)/1'(/()6/59:54..2-+*-,,%.-.64,,60*-0-*).)-+.,-&(+'(,,)+0-,,,''(),)*/00///59.7:23-+/5--*)07-.%+++(,()65/0/+)++.4088:7:9,7,5,21/.-'((,/0190--//+.1:9624-++),*2.)-,),-&-')''-:/.--.&&)',715672535,,)(&+-'&$,,)**/0689-&,,0:<.1.0,;,..6647:)./3513--+-+34,1%/)&()*).(,',+03-/6785.1()*1)174/1;7-./00176&0.1.3/5.8.+78.4)/003.186.&''*%-&+-17953215('.-)(*-,2.0..:-),',+5.21+6:90-7'%(&(05373/,..5635679<;38597316/.-),)'),0*+*($&%)5:*'+&)$(&()00.122,,/96*501:++)(+*07**))*50222253/-)+$,./4--060.///%.8:-05427,.012374588/.-,,//25/*--7/../30*-58966572230.1+,0***+*2..--,0.59996<6:-9-599().--1-00,'+))/+-2/343/.01+444.+.*)-'),4/4;;5221*''*+('%(-.7735+4/-)*3-//7::742'*,,*,$*(-./3760-2.,3955.+-/05,++)(+*,&)0*)/-0)())(/,*'/0;;/5/+*.283-(+1;656235;7-6+6.-.45876+2/,(+,1/44333342+/)*.4..)*/,--.,*')&+-5:67/232912(/.&)*/-/3573:3,.,,,423;31236746/2./.0//-/4*25+*70-.+./+,*)''&'*&$+-00-2:*),,)-31:2132+,852%(%'&-+'(+,-147/26,4.39301-*),,3.9.2/-+'$+')*54652+,0).-17685+
@cfbc5895-0cd0-4162-979a-a24a4e567827 ch=400 read=76978 start_time=2019-12-13T09:46:28Z barcode=BC01 runid=2c9cf7bc05858273f10e7d7ec552fc0bd742dc3e
CTCCTACGGGAGGCAGCAGTGGGAATATTGCACAATGGGCGCAAGCCTGATCGCAGCCATGCCGCGTGTATGAAGAAGGCCTTCGGGTTGTAAAGGTACTTTTCAGCGGGAGGAAGAGGTAAAGTTAATACCTTTGCTCATTGACGTTACCGCAGAAGCACCGGCTAACTCCGTGCCAGCAGCCGCGGTAATACGGAGGTGCAAGCGTTAATCGGAATTACTGGGCGTAAAGCGCACGCAGGCGGTTGTTAAGTCAGATGTAATGAAATCCCGGAGCCACAGGAACTGCATCTGATACTGGCAAGCGGAGTCTCGTAGAGGGGTAGAATTCCAGGTGTAGCGGTGAAATGCGTAGAGATCTGGAGGAATACCGGTGAAGAGCGGCCCCTGGACGAACTGACTCAGGCGCGAAAGCGTGGGGAGCAAACAGGATTAGATACCCTGGTAGTCCACGCCGTAAACGATGTCGACTTGGAGTTGTGCCCTTGAGGCGTGGCTTCCGGGCTAACGCGTTAAAGTCGACCGCCTGCAAGGAGTACGGCCGCAAGGTTAAAACTCAAATGAATTGACGGGGGGGGGGCCCGCACAAGCGGTAAGGCATGTGTGAGACATTCGATGCAACGCGAAGAACCTTACCTGGTCGCCCTCACGAGTTTTCAGAGATGAGAATGTGCCTTCGGGAACCGTGAGACAGGTGCTGCGCATGGCTGTCGTCAGCTCGTGTTGTGAAATGTTGGGTTAAGTCCGCAGCGAGCGCAACCCTTATCCTTTGTTGCCAGCGGTCCGGCCGGGAACTCAAAGGAGACTGCCAGTGATAAGAAAAGCTGGAGGAAGGTGGGGATGACGTCGAAGTCATCATGGCCCTTGACAGGGGCTACACGTGCTACAATGGCGCATACAAAGAGAAGCGACCTCGCGAGCAAACGGACCTCATAAAGTGCGTCGTAGTCCGGATTGGAGTCTGCAACTCGACTCCATGAAGTCGGAATCATGGTAATCGTGGATCAGAATGCCACGGTGAATTTCCCGGGCCTTGTACACACCGCCCGTCACACCATGTGGGGTGGGTTGCAAAAAGTAGGTAACTTAACCTTCGGGAGGGCGCTTACCACTTGTGATTCATGACTGGGGTGAAGTCGTAACAAGGTAACCGGAAGATAGAGCGACGAGCAATGGGTTAACACAAAGACACCGACAACTTTTCTTCCAGCACCAGCAATACGTAATGACACG
+
)),&%&''17,0662333382*&',.*2,+*-,0/.86/.(-11,4940++&'(-%&&++-51)''))536544&)(+*36331),'(&&,17+'$-&(,52*.*/035/(+.-,)%)).,8-,,909034/28.,233129233739139),'%)&#')/,,(+)-66510.-.34/221.64))()(,+,,642,.*'(*,,(*-59/6///22-3+,.88523034;/--.3/312+(2.+11/-1637.39332,()'&'&)01(42.*/*),+*++2-/013333333///./4131.-(+)-%()0199:5/(,/2.+-/22314.-5;65,,,,4:734:7788977)(-3479;3..+'*,**-1314'&'*04318/+&&)31*)*,'--,-(.%',./,,.4.,-388::))*-::*5+*,%8*/0:93:;//64503-8-+,01:656<:411113930(&&3,(-.9,0/69))-,.264/0484306*(2&+&*-33401024)+82/(-7444)(#&&-('%+)-,5/73627'20:1<8*-238;41-/.5.8%7.),0.-.66-131++*.10/+1)*&&,()*,***')&&-+,04.//01;91862()-).5./22/3751'+)',.(*,(**%)(4;9.//',-731+-01156798;823-1-8;872&(-4-/12-,.*)%'',)689:;94.0)+--066328..-581.11;400182&&&(+*+0&5++2301/)-/)%')12'(7/,70.931/0298543625)*+..45306-+*%*'/.$**&0/../&'%.*,/(.147/04,1(/0.6711532413+$&''347:932-+-50+2./1&*446,+)*%'(249;7040.0:722213477.''%)('(/&20-+++,(++05)45;62730*,/86-49;67778981:'-'%+)/)&'''$%','+,70/245;9:0:///7277841&%),+,333299;554/.-3236---'8++(&)32-30&-'-(*&&(--./,16369-1:64545;630,)+)((+-309&3+272,'*+.301,'%%**/50861;3)+1145616/19(,--*,657;778664469:3+).+)+4-0,4268+8-5;5:5851/34+)%');::.+.)(')*,1)/361420:.-252/-.3.0.,022-(*4.)(+-)/)))+/72136351*&#&$&$
@10443ad4-072d-4452-b6b7-7c04666ff7a9 ch=281 read=77280 start_time=2019-12-13T09:46:23Z barcode=BC01 runid=2c9cf7bc05858273f10e7d7ec552fc0bd742dc3e
CCGGTTACCTTGATTGCGAGCTTCACCCCAATCATCAATCCCACAGCAGACAGCTCCTTTCCTTGCGGTTAGGCCACCGGCTTCGGGTATTATCAACTCTCGTGGTGTGACGGGCGGTGTGTACAAGGCCAGAACGTATTCACCGCGACATGCTGGTGCCGTTACTAGCGATTCAGCTTCATGTAGTCGAGTTGCAGACTACAATCCAGACTGAGAATGGTTTATGGGTTTTGCTTCACCTCGCGGCTTCGCTTCCCTCTGCCACCATCCATTTGTAGCACGTGTGTAGCCCAGGTCTTAAAGGGGCATGATGATTTGACGTCATCCGCCTTCCTCCAGCTTGTCACTGGCAGTCTCGCTAGAGTCCCCAACAATGATGGTAACTTAACGATAAGAGTTTGCGCTCGTTTGCGGGACTTAACAACATCTCACGACACGAGCTGACGGCAACCATTATTCACCACCTGTATCTCATATAGCTATCTCCATCTCTGGAGCCTTTATGATTATGTCAGGGTGTGGGTTCTTCGCGTTGCTTCAGATTAAACCATCCCACCGCTTGTACGGGCCCGTCAATTCCTTTGAGTTTTTTTTTTTTTTCATTCTTGCGAACATTACTACTCAGGCCCAGGTACTTATTGCGTTAACTGCAGCACTGAACTTTGACGTAACGCAGGTACTCATCGTTTACGGCGTGGACTACTAGGGTATCTAATCCTATTTGCTCCCCACGCTTTCGGGACTGAGCGTCAGTTGCAGGCCAGATCGTCGCCTTCGCCACTGGTGTTCCTCCATATATCCTACGCATTTCACCGCTACGCATGGAATTCCACGATCCTCTCCTGCCTCTAGCTGCCTGGTTTCTATGGCTTTACTGAAGTTAAGCTGGGCTTTCACCACAGACCCTTGCTGCCGCCTGCTCCCTCTTTACGCTTAATGAATTCCGGATAACGCTTGCCACCTACGTATTACCGCGGCTGCTGGCGTAGTTAGCCAGTAACTTTCTAATAAAATTACCGTCACTCGGCTACCATTTCCTGTAGCCGCCGTTCTTCCTTTACCAACGAAGTTTACAATCAACCTTCTTCCTTCACGCGGCGTTGCTCGGTCAGGGTTTCCCCATTGCCGAAAATTCCCTGCTGCTGCCTCCCGTAGGG
+
04*,..+00*0*(,)#$'')+283*133--1-0/779;292'(((**',-,+1120(,1-.--..0494:35:9901+-**.73.6/-%+))+7/...,'),.3:8768892:753785521.),../20**,).3358;4*-2021497810$&%&&+'&(,()/-038,4*)%$(.4155---,.;65759241552//.3//2.('*,-0-&-402::<<243</7;90-03:655:470/0,*4-9/12339*,3200'(274:9535/.&('),-/2254-/2,45,*/5550658**685.55/010.09,($$+,,.)-/(-97;8916'')*9+,-95670;111:868,+2(()*+-2/'-&&&)&&'.,/*)'()(3-1/.,.)&%+.8*+/+,.66.6+//(850(&&+'.*108875302.*---'&+0,,+,*&35535*0((/(%%*,,/6313,4.43',('&()/-+*,,1))-21165./61194/)*)''+,5-5$-0('%%'*'7+-.9/57+:+**423,),-1.;202'+*-'&/-*,,.-.+524/16-).3),,70&(+)**16034789:9;<;;195:<74933+*(4'0)*+71133*26.(*$-&('+1-+02/0.90302339311.0347:03;9-.-**(2+,.&&'(+11573*)-0*)+,6.//8;8320/0./1.0098456-7/)*291,-,544,+.,+-4,*5:<5663421136-.02/.0,4+.+*-///9:213/8237:96:935458984550245537(*+76808<1058:-,,*'$(%'%,.%7*77)+./040..-.4122')+''-1226<67;7;72+,/0/-.0)-662-1*/-1*%()(/5/292/-.0*-,-075)((%%&(*+*,0/.0//:-/449.&'#$(&-,.*.,1-1&9);:8;82-3-,4;361&')(+,,;233+-).-130)-((((),20+++''&*())'++()/-.062',+*,0+..0234//,**/3/5868656621/2(.+*7;,,3/&%**(*.335,-.*+25.2102.,'*(-/-86615772210-10/3.--.-58.7*/:4/;139;4-/:027,,7896.79+)(+)'()(,+)-4,+,'1,'
@87f61030-464e-445e-b3ec-baf604fc2559 ch=387 read=112143 start_time=2019-12-13T09:46:23Z barcode=BC01 runid=2c9cf7bc05858273f10e7d7ec552fc0bd742dc3e
CCGGTTACCTTATTTACGGCTTCACCCCAGTCATGAATCACAAAGTGGTAAGCGCCTCCCGAGGTTCGGCTACCTCGCTTCTTTGCGTACTCCATGGTGTGACGGGCGGTGTGTACAGGGCCCGGGAACATACAGCCCTGCGTGGCGATTTCTGATCCACGATTGCCTGATTCCGACTTCATAGGTCAGGTTGCAGATCCAGTTTGACGCTTTATGAGGTCCGCTTGCTCTCGCGAGGTCGCTTCTCTTTGTACTTAATTTAGCCGGCACGATGTGTAGCCCTGGTCATGGGGCCATGATGATGCCTATGCACTTTCGCCGCGACGATGCGTCCCCACCTTCCTCAGTTTATCACTGGCAGTCTCCTTTGAGTTCCCAGCCGGACCGCTGGCAGCAAAGGATAAGGGTTGCCTCGTTGCGGACTTAGCAGCATTTCTGCTGAGCTGACGACGGCCATGCAGCACCTGTCTCGGTTCCCGGGCATTTCCTCATCTCTGAAACACCGTGGATGTCAAGATAGGTAAAGGTTCTTCGCGTTGCATCCAATTAAACCACGTACTTTCGCTTGTGCGGGGCCCCATCAATTCATTTGAGTTTAACCTTTGCGGTGGCCACTCCCAGGCCGGTCAACTTAACGCGTTGATTAGCTCGGAAGCCGCCTCAAGGGCACAACCTCAAGTCGACATCGTTTACGGCGTGAACTGCCGGGGTATCCTAATCCTCGGCGCTCCCCGCTTTGCTGACGTCAGTCTTCGTCAGAGGCCGCCAGCCGCCACCAGTATTCCTCGATCTCTACGCGTTTCACCGCTACACCTGGAATTCTACCCCTCTACGAGACTCAAACTTTGCCCGGTATCGATTGCGATTCCCAGGTTGAGCCAGTTTTCCACATCTGGCCAACAAACCGCCTGCGTGCATACGCCCAGTAATTTTCCGGTAACGCTTGCACCCTCCGTATTACGCGGCTGCTGGCGCAGGGTAGCCGGTGCTTCTTCTGCGGTAACGTCAATGAGCAAGGTAACTGCTCCTTTACTCCCGCTGAAAGTGCTGGCCAGGCCTTCTTCGCCGCGCGGCGGCTGCATCAGGCTTGCGCCCATTGTGCAATATTCCCCTGCTGCCTCCCGTAG
+
03.02/,-*.-)21,'+*,,-5.*365,-.131567:92()')()--53.%&(,21)**()%)',/**')-*.+)'''(%(,2*'(%)&'&-*(/00.-)*422./,./*')#&%''&.1//('5,5('$%$%%(/+%$$'(*24/)$,*)+()*.3(%&'(.0'+&%)+-+,%&$(-2/&)%(()*$&.-6'2%(&')-'-+)$%%)$%(*)*.-*0*+-/*,,/%&&)*50/+).,11+/051955;,%'$%&$'*,0,'&&%'&$$&(&(%+)+-/19301865(.'+1174,*))%$#$#)'$#$#$&'*+'&#%$#$'%$((+(('''*/.)-3/540*.*+.<6412%,-,-+(04467/64/,.37;7;5&004295776827*&&$'.6+../023+.)/+((()-,,-*)-0)*+(($(%&),,3300**()''(+,-440.*#&&-/-2.'*&*''%(..0%'(.11**.1,'26,1+,.540.+('*)&'(*1+//866/22,)(.'')-.04)1.1*%)'&*+).)&'((0)((%0*8332('$*%)*.,)$()0,/03*+'$)-1/&,1.94;3-/2)*+,49611,&&**((.)&('*($*,/53+./3/%0/(&&&(,114810(*$&(-*-/04&.)/%+-(+*,+*++57/,,./0512./.143.55770*66)*(,*++.'&%%$*)',*'+++.)(,521(('&#%#&'+52-'(-4)&'%&$(*/531888;8578+,'-)01)*'&$(&'*0$))%0-34;651,')(**(*%.*)(+15.26:03.*,(,1.+'+*--*$&+342*..&,*'++&&'1+(*(')&(+&'%**1()$*&,,*&.,-40,.3-5+(,1+&+).1*+-'*+,/%-%*)/-.28+6:459755+/&%#$$&'(&&'+1291:8*.''%+(3+**0&$&%,42/27000-*(,**-++-100-,)'*&),'(',.0020/01:1384210-.*-56579/3/003:9-*)),-++()**%%((%)(--,(.+*0,'(&#$%%%('%(/15*966;711+%)((*)&*)(*(**.2)78/9../5291.2501044633315/.*+*-/.0821:3/1-,
@bbaba53c-fba6-4a88-9881-0950faf2a2b2 ch=469 read=66847 start_time=2019-12-13T09:46:21Z barcode=BC01 runid=2c9cf7bc05858273f10e7d7ec552fc0bd742dc3e
CCAGTTACCTTATTTACGACTTCACCCCAGTCATGAATCACAAAGTGGTAAGCGCCCTCCCGAAGGTTAAGCTACCTACTTCTTTGCAACCCTCCCCGTAGTTGTGACGGGCGGTGTGTACAGGCCAGGGTATATTCACCGTGGCATTCTGATCACGATTACTGGCGATTCCGACTTCATGGAGTCGAGGTTACGGGCACAATCGGACTGACGCTTTATGAGGTCGCTTGCTCTCGCGAGTCGCTTCTCTTTGTATGCGCCATTGTAGCACGTGTGTAGCCAACCCCCCTGGTCGTAGGGCCATGATGATGACGTCATCCCCACCTTCCTCCAGTTTACAGCAGTCTCCTTTGAGTTCCCGGCCGGACCGCTGGCAACAAAGGATGAGGTTGCGCTCGTTGCGGGACTTAACCAGCATTTCATAACACGAGGCTGACGACAGCCATGCAGCACCTGTCTCACGGTTCCCGAAGGCACATTCTCATCTCTGAAAACTTCCGTGGATGTCAAGACCAGGTAAGGTTCTTCGCGTTGCATCGAATTAAACCACATGCTCCACCAGCGGTAAAGACTGATCAGTTCATTTGAGTTTTAACCTTGCGGCCCGTACTCCCCGGGCGGTCGACTTAACGCGTTAGCTCGGAAGCCACGCCTCAGGCACAACCTCCAAGTCGACATCGTTTACGGCGTACCAAATTATCTAATCCTGTTTGCTCCCCACGCTTTCGCCTGAGCGTCGGTCTTCGTCCAGGGGCCGCCTTCGCCACCGGTATTCCTCAGTCTACATTTCACCGCTACACACCTGGAATTCTACCCCCCCTCTACGAGACTCAAGCTTGCCAGTATCAGATGCAGTTCCCAGGTTAGGGCCAGTTCACATCTGACAACAAACCGCCTGCGTGCCTTTGCATAGGCAATACGTAACCCCGCA
+
45'02:*,1-7-.96,,0.1362-558)(*,-20..-,,,002(-)%*(+'(**484/1*(,/208.:74032/53079;<86;:335*66+(278*(,&+-*)+/1209:63810/./460)4+1*./'&%*(/542393742/&,0+%'&)0')+(,2+..'2/-*18/4/&.4/4)+-)$')1.+(,-7&1/3/-%))0.2/711//-*&))-8..,&/,*+(*'+)+,..410-)-+/.024043/96-.0332069327))**+(,1//1.)&(.*$(+*5+.+/2999).*.2;:/.,,--)*&')-6667429;2,366:6702,-,31+$#$%''/0111'(/*),-/624/*..33977.)(),-/-5./:,3/:9)'*+-/+0,,4.076443;32.2.3.+'($))26-.((*&*)+()0)221114420/524:74'--,/7223112243:96532())*0-////942644151847;;7++5-8,..+0/--11677:<222/.-.4/:6:<;6893;333:8-0,3,;;:7<44354675-+4+&*,(,+14,*%'$$%'.)+/;6.595..,1:<,8744/3+**/15//:4515560,24809311.))%2*-,/.,10,-.1),+.*17/156:83/)1)#%(&*+,.+8-/1/0014665265%*,90-//-*-)(+.*-10700400/7:.-217472)-,..:73*342612.%*+'54103540;+*1::-3936;89769978;3;8/612'*-&'++'%'$)13125:,/..,+,-.42/*+).3-*))*-,20//35+0102338933-/-6//9(+,-070/02./234<062,-/4,&(-)4*%)28*))+.;700/,,./3049*+80//00**')4.+1((&',%-3/./20.'.''%%%$
@2d475cfe-17f4-4021-84d7-de9a36087b32 ch=258 read=72577 start_time=2019-12-13T09:46:18Z barcode=BC01 runid=2c9cf7bc05858273f10e7d7ec552fc0bd742dc3e
TCGGTATACTTCACAGATTCAGTTACGTATTGCTGGTGCTGAAGAAGGTTGTCGGGTGTCTTTGTGTTAACCTGCGCACTTTCTGCTCTATCTTCCGGTTACCTTGTTACGACTTCACCCCATCATGGATCACAAAGTATTGGCGCCACTCCGGATAAGCTACCTACTTCTTTTGCAACCCACTCCCGTAGTTGTGACGGGCGGTGTGCAAGGCCGGGAACGTACCGTGCTTTCTGATCCACGATTACTAGCGATTCCGACTTCATGGAGTCGAATAATCCGGTTGACGCACTTTTATGAGTCCGCTTGCTCTCGCGAGGTCGCTTCTCTTTGTATGCGCCATTGTACGTGTGTAGCCCTGGTCATGGGGGGGGCCATGATGACTTGACGTCATCCCACCTTCCTCAGTTTATCACTGGCAGTCTCCTTTGAGTTCCGGCCCGGACCGCTGGCAGCGAGGATAAGGGTTGCCTTTCGTTGCGGAACTTAACCCAACATTTCGCAACACGGGCTGACGACAACCGTACGGCACCTGTCACGGTTCCCGAAGGCATTCTCATCTCTGAAAACTTCCGTGGATGTCAAGACCAGGTAAAGGTTCTTCGCGTTGCATCCGGAATTAAACCACATGCTCCACCGCTTGTGCGAGGCCCTCAATTCATTTGAGTTTTAACCTTGCGGCCGTACTCCCCAGGCGGTCGACTTAACGCGCTCAGAAACCACGCCTCGGGGCACAACCCACCCAAGTCGACATCGTTTTGCGGCGTGGACTACCAGGTACATCTAATCCTGTTTGCTCCCCACGCTTTTCACCGAGCGTCGGTCTTCGTCCGGGGCCGCCTTCGCCACCGGTATTCCTCAGATCTCTGCGCATTTCCACCCTTACACCTGAATTCCACCCTCTACGAGATAAGCTTGCCGGTATCAGATGCAGTTCCCAGGTTGAGCCCGAGGATTTCACATCTGACTTAACAAAGCCGCTGCGTGCGCTTTTACGCCCAGTAATTCCGATTAACGCTTGCACCCTCCGTATTACCGCGGCTGCTGAGTTAGCCGGTGCTTCTTCTGCGGGTAACGTCAATGAGCAAAGGTGTTAACTTTACTCCTTCCTCCCCGCTGAAAGTACTTTACAACCCGGGCCTTCTCCATACACGCGGCGAAAGCTTGCATCGGGCTTTGCGCCCATTGTTAATATTCCCCACTGCTGCCTCCCGTAGG
+
&%&%&%()0/5&$%#,'-.0+,3+(,45,:+++3,6::;5462.10&+0---3*0,-.987<955.8+2(.--%*%'%')+)'')*)*,,,;:<734/0/-287845;144578;6(764(((*(+-+./06977-,,#)'&%&'/0&*,2('($'*1(-+(++')16;51::..4763<:()+-6-&0(,4...531,,((/2/*)##&)2/4-1998:8*3,),&-$%')*-++.462&*,$(&&*+-044(4+,+-,/2630132-.-)'%$&*3-32/*(('*834,/.7:-/01,)*.(),28..010757.&,'')3237372490*,,0')+5:3.+$%(1226+,+//1;601::8.1*/5+)+*()/*,,-.+*(+)*)././60474-205:07/1(*,<7112764634044668-.46.12414*)('&()514,-02/70,)/)%,1-3/.011/200('31.1741/02('&)&/.+-)-02/1:2/('.-.,0.62../57,&+'&)'&'(-&32111(),,(,0:980/,,/8031*+-)(+01..-.+-*4-/4.0/-,562579:57149;09:87:+./1;45:,&)'+,&'%))%)'*&(0+;6:600025665..9.2/3.-/810'4/.6)((/13;8.375.*0/9:2*:/.8-,)&).-13././--(*377-61105/2-2+*'&&%,/%%)*'05)+-2;96'6:3323430($$+.,,-+,23676762818--.2;334873./*,0(1*&&'(++,*-+03.02<0,,+/78+)--0557**$*)((.245-)),.;:961:.,45.)*)/4/85::;-13/501281--/*++++11/(-**$,0+.'&,+%)&$%'..))'3*5'%$(,2*874622-)&(('+0--89'..-/7./1977696;.4,-1/11--.48*)$+'&71**(,-4560)''(),*-/)'/0''%&'2125/*/61)).,58.&00145.8)&$.,/90/..0+,*547540)1+.+,093222136421./+90/1;/47&(02.3;1/00((,),63335,61112128-)-&().*,+069/./-''*)3,20.'(+-403(),+//68/24:6:.*00+((+',.+-831*0/2-)'&&)(#&&&'(368'3-052)+4266(&/)*(%),034.:991237785023*28+*:-4(
@7f54f0e3-e70e-487e-8aa1-dcbbca51b599 ch=150 read=73503 start_time=2019-12-13T09:46:12Z barcode=BC01 runid=2c9cf7bc05858273f10e7d7ec552fc0bd742dc3e
CCAGTTACCTTGTTACGACTTCACCCCAGTCGCCTTGAATCCTGAAATTAGTGGACGCCCTCCCGAAGGTTAAGCTACCTACTTCTTTTGCAACCCTCCCATGTGGTGTGACGGGCGGTGTGTACAAGGCCAGGAACGTATTCACCGTGGCATTCTGATCCACGATTGGATTCCGGCTTCATGGAGTCGAGTTGCCGGACTCCAATCCGGACTACGACGCGCTTTATGAGGTCCTTGCTCTCGCGGGTCGCTTCTCTTTGTACGTAATGCGCCATTGTAGCACGTGTGTAGCCCTGGTCGTAGGGCCATGATGACTTGACGATCATCCCCACCTTCCTCAGTTATCACTGGCGGTCTCAGCGCTGAGTTCCCGGCCAGCGGACCAGCAAAGGATAGGGTTGCCTTCGTTGCGGGATAACCCAACATTTCACTTACGAGCTGACGGACAGCCATGCAGCACCTGTCTCACGGTTCCCGAAGGCATTCTCATCTCTGAAAACCGTATGGATGTCAGAGACCAGGTAAGGTTCTTCGCGTTGCATCGAATTAAACCACATGCTCCACCACTTGTGCGGGCCCCGTCAATTCGTTGAGTTTAACCTTGCGTACTCCCCAGGCCGACTTAACGCGTTAAACGACCCACTCAGGGTACAACGCCTCCAAGTCGACATCGTTTACGGCGTGGACTACCGGGGTATCTAATCCTGTTTGTACACGCTTTCGCACCTGATCAGTAGTCTTGTCGTCAGGGCCGCCTTCGCCACCGGTATTCCTCCAGATCTCGCATTTCACCCTTTACACCTGGAATTCTACCCCTCTGAGACTCAAGCTCGCCAATTATCAGATAGTTCCCAGGTTGGGCCAGGGATTTCACATCTGGCTGCTTTCGACCGCCTGCGTGCGCTTTACGCCCAGTAATTCCGATTAGCACCCTCCGTATTACCGCGGCTGCTGGCGCGGAGTTAGCCGGTGCTCTTCTGCGGGTAAATCAATGAGCAAAGGTATTAACTTCTCCTTCCCGCTGAAAGTGCTTTAGCCCGAGGCCTTCTTCATACGCGGCGGCTGCATCGCGGGCGCCCATTGTTACAATATTCCCCTGCTGCCTCCCATTGGGAACG
+
5*$(,1./533..5..-,-.5-0.47.+.:3'()&()(550&&'-*+,-*,,&$&(./2+++)()-/0,3-8/%24146.)-/750:;:.52).7-(.7&&**,*''&''+,4:;862210.0./05/:4;-0//1//3**,+&*-.203-+.3.22230.+,*)/*'('.+1//')*(+(,+.$&(+40,2,*,&+(../7&3+.-,/0274)1302/.$'13;887.2**/4..+*))*+(',(*),+/5/452086,-,'',))+.62-3--763-,+**,+,.*,/02;5.,4791.3,487;9500.-,''%%$%&()*.)463*.15-*,*(-%-,6*-.34.4,,(5365/'&&$$'((/06390/748&)&',-*(&%(*3*5-87/./34835/-73/2;/0,98832+-63-+2-48,)$')')*&&.0//).('&(,/2.-/&0.00)-+'(,5,+.0,79<58*'&$%&'()/20221.0//-/54),('(&*2411+(,)(*)+9/'+/+*.-0.<936/./044+,559()-9,<:14/)*(),..9;56/&&&$((*%,,.0886+39::6:,%,1*,/:<:-3441(('&'')+375+),.((**)0*1,766776.-.)'(',(#$'&&%&%&$&(('$(*+.)2),..348365,7;-*////.8/3,+1(+'*.-(),65/29/9/..6;*'%%'&*&'28-(%&&)+*%)**)*(,)++.)%'&&*,+-678:025-33589138-:8908/6-5'**01/)*'*'2973301)(0(%(&+-,0/++0505/3;7+*-+)',11/1()')*7/1.2/33200-+'('()5/6()***/.*).)&-0/(*,)'&&((0+.'**('*'&&$*-6343-**,-,1,(*'&%/..51,+/.21/2)*'2)'#%'+23075*.--3,,**,.900---.8067)/%)/3.,.3-86+(-*.10*+*((%*'*),0&2),,,/24+*----510),)&'-,(+*/2*-25264/..*)''('22((,*6.97;34:5./)-+*+*((,+.,/332$)(($%&*,+'*-&)(%(*2,/.-1.,+,++(')((..(%*.'1.2)/&
@1c9e51bd-264a-418f-88f9-adede69b07d6 ch=177 read=172369 start_time=2019-12-13T09:46:08Z barcode=BC01 runid=2c9cf7bc05858273f10e7d7ec552fc0bd742dc3e
TTGTTGTACTTCGTTCGGTTACGTATTGCTGGGCTGAAGAAAGTTGTCGGTGTCTTGTGTTAACCACCTGCCTTGTCGCTCTATCTTCCGGTTACCTTGTTACGACTTCACCCCAGTCCTTGAATCACAAAGTGGTGGCGCCCTCGAAGGTTAAGCTACCACCTGCCACTTCTTTGCAACCCACTCCATGTGGTGTGACGGGCGGTATTTACCAAGGCCGGGAACGTATTCACCACGTGGCATTTGAACCTGATCCGATTACTAGCGTTCGGCTTTATGGAGTCGAGTTGGGCTTCAATCCGGACTGCGACGCGCACTTTGAGTCGCTTTTAGCATATCGCGAGGTCGCTTCTCGCTGGCAATGCGCCATTGTAGCACGATGTGTAGCCCTGGTCATGGGCCGCGGTATTGACGTGTCCCACCTTCCTCGGTTATCACTGGCAGTCTCCTTTGAGTTCAAAGCCGGACCGCTGGCGGCAGATAGGGTTGCGCTCGTTGCGGGATAACCCAACATTTCACAACACGAGCTGACGACAGCCATCAACTGTCTCACGGTTCAGGCATCCTCATCTCACAAAAGCTTTGCGTGGATGTCAAAGGTGGTGGGAGTTCTTCGCGTTATCGGGTCGCCACATGCTCCACCGCTTGTGCGAGGTTTGTCGATTCATTTGAGTTTTTTTTAACCTTGCGGCCGTACTCCCCAGACGTTAAAGCAACGCGTTAGCTCCGGAAGCCACGCTTATAAAGGAGCGCTGCAGCCTCGAGTCGACGTCGTTTACGGCGTGGACTACCAGGGTATCCTAATCCTGTTTTTCTTACGCTTTCGCACCTGACGTCAGTCTTCGTCCAGGGGGGCCGCCTTCGCCACCGGTATTCCTCCAGATCTCTACGCATTTCGCTACACCTGGAACTGCCTCTGCGAGACTCAAGCTTGCCAGTATCAGATGCAGTTCAAGGTTGAACGGTTTCACATCTGACTAACAAACCGCCTGCGTGCGCTTTACGCCCAGTAATTCCGATTAACACCTACGACATTACGCGGCTGCTGGCACGGGTTAGCCGGTGCTTCTTCTGCGGGAGTAACGTCAATGAGCAAAGGTATTAACTGCTCCTTCCTCCCCGCTGAAAGTGCTTTACAACCCGAGCCTTCTTCATACGCGGCGCTGAAACTGCATCGACGCCCATTGTGCCAATATTCCCCACTGCTGCCTCCCGTAGAG
+
%&)%+'.*.1761427'**1,/20-60//87./0095.+-/(,.10/1(*)(+-42,+,3/153.$'*'%('%*)/7+-.1103058+*-3,9/0:5;4/:/0/(33;41212*(*88*/*+1:/1,.0./&-'--,20.06&(...512031/.11/4/%'+)(-.%*+5(30)&+)/1;0.1012*,-++-.+-.145:64/++((2-*,(601962*.(%$$%+*-/+&&'$%)/()'$&&%'')*&&(.*4*&&10,,.(*(*,0*+,)-*%$$&'%'(*-+.,+'&%$'+.+8031/4/65&788/--),/029,)&*).*-.21((''$%(./13-$(')*0-*,'')%%%)(((+(+/67:+5+)%%'('**&**-***,,9.)-:83&'')''%&&(+))'''&))+)/)0-%+1-,.+'-&)-0+-5.43373*110,,)'/*-'+3+*%''$+*+11990707.-(()%+(&))/1+6*,*../17:25583-&-3435*&*,+0-,/0075342.50//,0/020024+-)(',-.11.-+,17781%'&%(125466925)#$%*,*&&&(&&*+-54333655-*%&''&%%'*%)5957;-++(+&&)7*+)+(+-3+..-055/-)/.++0*))&))$)%&*%&)*%&2(/,4711110080<19.5:4001-/3679*0+.+996+%/$,)'%('%$&+..01,0-*)./,10---(-3).$%')+,9:,50(+,)()'**&-+*.%%%%#%#%$&0.5:5-//61238:88766941*&)*3/*,.500/3-.4)('%$$&)./0:72&'$)(('(,-897897842.11)%32480+14.111;422/'*3*8677332-.+)(*,-,)((*,145/((&&5(++05-2*)&#%#'*'0/-4------..,(*)-,08'00108',*.+1+//400,0,4-*,2/*(17..&)(,3.-.+*.6-4881;23914577764+)''',+0/)$)).648460002.+)%)*%%&%%&)'2)+*.087830/1/-%4(05.8-'&.-13,0075:8788550($((3665560900/5.81(')*,0+0(%*$%%+..7731610/,//0+0+&)(.,36,---/3.))/197;88<9-*)*'**5+%%&'25-)*)*+.+'&(*.()'.)')&*++2.00,:86.,/..///12/09--.''%%
@48d793a2-56c4-4a6a-a132-f52171532284 ch=460 read=66827 start_time=2019-12-13T09:45:55Z barcode=BC01 runid=2c9cf7bc05858273f10e7d7ec552fc0bd742dc3e
TTGTGCCTTCGTTCAGTTACGTATTGCTCTGTCATCTATCTTCCGTTTACATGATACGACTTCACTGATCATATCACGAAAGTGGTAAGCGCCCTCGAAGGTTAAGCACCTACTTCTTTGCAACCCACTCCCATGGTGTGACGGGCGGTGTACAAGGCCGGGAACCGGCATTACCGTGGCATTCTGATCCACGGTACTAGCGATTCCGACTTCATGGAGTCGAGTTGCAGACTCAATCGGACTTCTGACGCACTTTAGAGGTCCGCTGCTCTCGCGAGGTCGCTTCTCTTTGTATGCGCCATTTGTAGCACGTGTTAACCCTGGTCGTAGGGGCCATGATGATGATCATCCCACACTCAGTTTATCACTGGCGATCTCCTTTGAGTTCCCGGCCGGACCGCTGGCAACAAAGGATAAAGGGTTGCGCTCGTTGCCCGGGACAAACAACATTTTACCGCTTTGAGCTGACGACAGCCATGCAACATACGGGTTTCCCGAAGGCATTCTCATCTCTGAAAACTTCCGTGGATGTCAGAACCAGGTAAAGGTTCTTCGCGTTGCATCGAATTAAACCACATGCTCCACCGGCGGGCCCCGTCAATTCATTTGAGTTTTAACCTTGCGGCCGTACTCCCCAGGCGGTCGACTTAACGCGTTAGCTCCGGAAAGCCACGCCTCGAGGGCACAACCTCCAAAAAGTGACATGTTTACGGCGTGGACTACCAGGTATCTAATCTGTTTGCTCCCCACGCTTTCGCACCTGAGCGTCAGTCTTCGTCAGGGGCCGCCTTCGCCGCGGTATTCGCAGATCTCTACGCATTTCACCCGCTTCACCGTTCTGCCCCCTCTACGGGGCTCAAACTTGCCCGGTATGGTCACAGTTCCCAGGTTGAGCCGGGGATTTCCATCTGACCAACCGAACCGCCTGCGTGCGCTTTACGCAGTATTCCGATTAACGCTTGCACCCTCCGTATTACCGCGGCGCTGGCGTTAGCCGGTGCTAAGGTAACGTCAATGAGCAGGTATTGCTTTGCTCCGCTGCCCGCTGAAAGTGCGCACAAACGAAGGCCTTCTTCATACACGCGGCATGGCTGCATCAGGCACGCCCGATGTACCAATATTCCCCACTGCGCACCTCCCGTAGAACG
+
$"#$$'&),*(-5:,518.119/5/--1447881756-315:6623:-+*'''$.'+--,+.*$%('&+(),-74..(),,)*,.-))%)')***0()+).+51+()$&.--079/8;6+4182<9....40-24633/0252:88/41,,)+,(/,5,+/+%$(&)'(''((5,1549668<:32345&$&++/-04546334;34224673+31,)'*,)&)*)(,''43453:+0)3+0..,-./2.2**,0(&&(,/-.-**))*,-,/,/2'+&'(/337374-72*,1234611),2''&'+-.311+3,1,2:4/1:97&2%*47:7900**,'&%&$)*5382,))$$&%%'-5(*,8.5345/0-2156/22/+,-4826*)*/-+3/:934333//&,*,)+.9673-*1//8./-335/10,.3*,*+++&'%-1/3-.77.&)'%&,('(,--4645600-.3932/,%$%$$#()-'++*)))))*).,/49255/100/241562.19.4029;;;9870&(%%5((626:++,4;79<2--,,/*1114*-)/)56638/)-55::9724.)&'(-).760*+027694',,++&,2;<+784404///,.00300*075*&3::5:6**((*225221-2//-45153,1+&%+,0335-,,($*/0+-03410-2+',..)%('$%&+*289*0-8/119<8553591/)'&)-.9///8249+()+26:/*..2/:;.0858;78946335))/*+;8659(*78*0;24,.-,'1'%**110,*&#%%%+01155555620:;002<-+--+)%(%'+-%(%-2684*10,1(/,''%&./'(&'(+/((,)*()1-,++*01;3:-,1.8.,&+.&+,++%4+,+)(*--,+,'-**%$)%/3)-0/34675/,+1480/*+$()$-704257:6;97709,++021.2:48346256.+-((%&+,1(*(,),0).++*(()*.,/096798-5-++++(,.,*/((&*,1),*,)'('$&()134001-&*%&#$%&*-'('(++13323/1:55530&.,..3-+./1./((&''%''($*(14.,%'%%$+%.'*,9337:0&)))-')&.)*.:.-,)+%%%%
@a98315e1-e919-47f4-9e25-54a67c64f670 ch=443 read=76201 start_time=2019-12-13T09:45:53Z barcode=BC01 runid=2c9cf7bc05858273f10e7d7ec552fc0bd742dc3e
CTCCTACGGGGAGGCAGCAGTGATTTTAATGGGCGCAAGCCTGATGCAGCCATGCCGCGTGTATGAAGAGGCCTTCGGGTTGTAAGAAATTACTTTCAGCGGGGAGAGAGTAGGATTAATACCTTTGCTCATTGACGTTACCATAGAAAAAGCACCAGCTAACTCAGTGCCAGCAGCCGCGGTAATACGGAGGGTGCAAGCGTTAATCGGAATTACTGGGCGTAAAAGCGCACGCAGAACGGTTTGTTAAGTGAATCTTGAAATCCCCGGGCTCAACCACCAAATGCATCTGATACTGGTAACAGAGTCTCGTAGAGGGTAGAATTCAGGTGCTTGGTGAAATGCGTGAATCTGGAGGCTACCGGTGAGCCAGCCCCCCTGGACAGACGGCCGCTCAGGTGCAGCGTGGGGAGCAGAAGCAGGATTAAAATACCTGGTAGTCCCGCCGTAAGCGATATCGGCGGAGGTTGTGCCCTTGGTGGCGTGGCTTCAGGAAGATAACGCGTCCGAGTCTGAAGCACTTACAGAATTACGGCGCAAGGTTAAAAACTCAAATGAATGACGAGGGCCGCACAAGCGGTGGTGTAAAGTTTTAATTCGGCCCAGCGCGAAAGAATACCTGGTGCTGACAGCCAGAACTCCAGAGATGGATTGGTGCCTTCGGGAACTGTAGGGCAGGTGCTGCATGCCCGTATTAAGCTCGTGTTGTGAAATGTTGGGTTAAGTCCGCAGCAGGCTGTACTTATCCTTTGTTGCCAGCGGTCAGGCAGGAACTCAAAGGAGACTGCCAGTGATAAGCTGGAAGGTGGGGATAGCGTCAAGTCATCATGGCCCCTTGACCAGGGCTACACGTGCTACAATGGCGCATACAAGACCTCGCGAAACAAGCGAGACCCTCATAAAAGTGCGTCATGTAGTCCCGGATTGGAGTCTGCAACTCGACTCCCATGAAGTCCCGTCACGCTGGTAATCGTGGATCAGAATGCACAGTGAATACATTCCCCGGGCGCCACCTACCCATGCACCATGAGTGGGTTGCAAAAGTGAGTAACAACAACTAGGGGCTTTGCTGTGATTCATAGCCCGATAGGGTGGCAGAAGTCATTAACAAGAGTAACCAGAATAGAGCGGTAGGCAAGTAGATTCTTGCAAGGCCTGTGCGCTGTGGCACCTTATTACGTAACA
+
*0172680160*,-+.,.+*%%%$%%%/+0+41+,138,-6/55877.&-4-3188.0--+&&'*24***/086:6+6238*--.&))'''')088+-/0/8:/+*)'%&')'*&)%*%&&)&'00/043%*&(&0+3/,42+*+*,)(,*%&'*+)*,-1500-$&**3-+*)()6+671:,3,,+//1.,.,3059:9:.9-5-44.6/5.5-0/8:8735170()10-(*$&'&-**-.4;;*2,0'#'%'-/'-'&,3-,.48,,2652/-,/+*/.''''(*./03.//),()&&)*.%+')*-/3494+(-1-41+/-,2-)+1.0+.*+**+,2/))++*&&((,)/-()'$''*,+*'(&(++&-50633)+.65903-,',+%()+,()+-0*&((()(/3)'').&(+*,247*1*,+(,'&4-(.53(),.,))0..-/,')),-.+*&((,3./3-8..*05,+,/*&&'&)-(-+)*($./.,+/+-+(%%%%#%%&(*.-('%#&#'%&'(*&)').(+%)((+-1/1140690*-2,53+)*()//35,(*'$(&%(*,.740/2/*%$#%).*)*6:7+,+-+&,)*('%+*/),5'&&($&(,,.&''&%)$()#&&''+-0,1.'(*+.086)1,(+2-+6.5/,;1;01996-**'+10557632.)$$''$'$%('+))*./9:714+(&&'&)1396;85:4.0266./2%+'*)*()))()'+,6.00+,-,*0,&()%,&$"''($-,(*-19,7+/,(*)66553/210.-(''($-+**(,.179+.--/23..+-+/2597&$%*.60&%$&'69/.,3,)'(&')00576506/.54/2+,*$(%%$*&%&$%%'(&.--,,-)+*68+*7552;3)*756686'2((',,1.,.-*:,7/++/,)*,+2.00+++.07..9814//0'$%&&%''(((&&&'),,:063651.-62/0&''*,)(0*'*)2--**%'&%'%&&%)*)&+/'%-(**1+1-+'''&-*0:/41:2'%(('().*+3+*$#$++,.(&&*,,,26315667/*)%&)+'%%+*)+(()&&&%)('(-&&%,(-())%*-/501*.,3/%&)*,.%%$%%'%%$&'%&0+*0-'(*('&)%$%&%&$$*%%(&%#%"##'&&%()%)'#&
@ce665b52-e369-4ca0-b444-26e0206244b3 ch=223 read=176037 start_time=2019-12-13T09:45:50Z barcode=BC01 runid=2c9cf7bc05858273f10e7d7ec552fc0bd742dc3e
CTCCTGGGAGGCAGCTTAATTAGGGAATATTGCACAATGGGAAACTACGGGTGACAACGCGTGGTGTCGGTTTTCGGATCGTAAAGCTCTGGGGAAGATAATGACCCAGGAGGAAGCCACGGCTAGCTACGTGCCAACTTGTACGGTAATACGTAGGTGGCGAGCGTTATCGGATTTACTGGGTGCGGGGCGAGCGGATGATTAAGTGGGATGAAATACCCGGGCTCAACTTGGGTGCTGCATTTCCGAGCTGGATTGCTCGAGTTGCAGGAGAGGGAGGTGGAATTCCTAGATGTAGCGATTGAAATGCGTGAGATTAGGAAGAACACACCAGTGGCGAAGGCGACTCTCTGGACTGTAACTGACGCTGAGGCTCAGCGTAGAACCAAACAGGATTAGATACCCTGGTAGTCACGCCGTAAACGATATGAATACTAGGTGTGGGGGTTTCCAGCATCCCGTGCCTGCAACGCATTAAGTGATATTCCTTGCAAGTGCGGTCGCAGATTAAAACTCGAGATTGACGGGGACCCGCACGGTAGCGGAGCATGTGGTTTAATTCGAAGCAGCGCGAAGAACCTTCCCCACTTGACATCCCTTGCATTGCTTAATCGAGGAAATCCCTTCGGGGACAAGGTGACGGAGTGGTGCATGGTTGTCGTAGCTCGTGTCGTGAGATGTTGGGTTAAGTCCCGCAACGAGCGCAACCCTTGTCGTTAGTTACTACCATTAAGTTGGGGACTCTAGCGAGACTACCTGGGTTAACCAGAGGAGGAAGGTGGGGATGACGTCAAATCATCATGCCCCTTATGTGTAGGGCTACACCGTGCGTAAGCTGGTACAGAGAGATGCAATACCGTGAGGTGGAGCCAAACTTCGACAGTCTCAGTTCAGTTGTAGGCTGAAGCTACGCCTACATGAAGCTGGAGTTACTAGTAATCGCGAATCAGAATATTTGCGGTGAATACGTTCCAGGTCTTTGTACACACCGCCCGTCACACCATGAGAGTTGGCAATACGAAGTCCGTGAGCCAACCGCAGGAGGCAGCAGCCGAAGGTAGGAGTCAGCGACCCAAGGGTGAAGTCATGCCGGAAGTAACCCGG
+
))+&%%)*%'&$%%%%%*'*('-1-)/,&/)*'011:766,'.0,,1.'1,**.//(+&()*)&'&(%(+)17:/6989633/7/-/411155-)-),*)-&&$&&)*.3,2+-,,17/2.4.,)$%('+),)&&)*'&%'$#&%()1;31116&-(*000(*+*/080013,*45-+/167+),,'+1+)($(..307660:19,35;:,.,)-3.&/.'1.*))+0+)%%/78334877-69)-&%%'''+)$+&#$%$&&)+($&)..,+)0-&'&%*+1,1/1,-))(&)+.&&$($(,*18.-/95+(())-/+3510.110/0',2(),0&%)-3.426562321.0,%&''/-+/$%()$'*01-227++&&$(%.)+.'32+0./-'.**)3424:0.077'//2-/04:49::6-+++&'(,415200,1./.576/*&)+)'*$'$(/0)*03895226-*'(((-+-)+&)..194&$$#$''''%-3687*,,+/031<;657''($&./111/165(&''&(&(')%$''(,))-2611082<78:884((*&&++//0002.15.*),(,,($&.+1228815*1,+++3(%'&$..2.,*,-'--)-51+/./9;/292,2/.056))%')/6378:;:94;121++*((+888787698764782:1:8392.--55''01/6,.26010/0;02/-/81:11+7,++225;9564,)++)(33158850120/5666,.3./97.7+*+.1-)-.)+/-1021191)18996,*,.82/0398243.42,,3/0030%)*64/4//))&'($#$'(**-1075*6212*-)&)),/7455977))&*((,&(073;2+,*'(/-((&)-457:;9$5&1'*)-234/4/'(%#()0;864363-)*)-78.,/1/-101,6+,,+-+)4.66104501;/,.-8889<:::8901'$6865*4-*,0033248,10,*,/5657674//*)+03+1.1:413**)(),5441106;6/69.//)(%),.-01,.1921./,)+,'$%(*4'+('+(()'/4/./3423539340++))'(.+43+4/
@cdd235b2-295e-4787-8166-b6ec260483ae ch=188 read=157758 start_time=2019-12-13T09:45:47Z barcode=BC01 runid=2c9cf7bc05858273f10e7d7ec552fc0bd742dc3e
CTACGGGAGGCAGCGGTAAATTTTCGGCAATGAAACCTGACCGAGCAACGCCGCGTGAAGGAAGAAGTTTTCCGGATTGTAAACTTCTGGTATAAAGGAAGAACGGCGGCTACAGAAATGGTAGCCAGTGACGGTACTATTAAGCCACGGCTAACACGTGCCAACGGCGCGGTAATACGTAGGTGGCCAAGCGTTATCGGAATTATTGGGCGTAAAGAGGGGCGGTGCATGGTAGCCTGAAGCAACTTCAGGCTTTCACGCATTCCCACCGCGCCATCCTCATTATCGTGCAGGCTCTGCTGCCGCGTCATCGCTGTCGCTTCAGCACCAACTCTGCTCTATAACTCGCATTAACTCATCCCCTTCTCCGCGGG
+
-,-:596/44..54)-//+2+44+(**+(&(+#(*'9**,26.+*.14114;785753512/2+*'++06+.(5-+4,++8:6235,(.(.,.08(.+,1+./+)*(.)),(*()-,+--0%'')&%(++,-*%*((.*.9.)'(**3//./.3+%(*.56:4%,*,,(5,80.9/./11*(()2-.)0-,/1095,405/2/2*3,/,+++,45++%./6'%&&$$%&)/,,-(+/&(,---.)./63))364:-,&&$&&(+*-'$(%$%#&&&)+%&&#%()*+)%###%%'*()$%)'))%'$(&#$%$%$#&##%'(%$#&#%$%%%%%&))()&%%%%%)('*%,'&$%%$$)-/.')-&(($$#$$&
@29349028-ec60-4ca8-88b4-99f99d41f3d6 ch=139 read=85317 start_time=2019-12-13T09:45:45Z barcode=BC01 runid=2c9cf7bc05858273f10e7d7ec552fc0bd742dc3e
CCGGATTGCCTTGTTACGACTTCACCCCAATCATCAATCCCACCTTAGACAGCTCCTTCCTTGCGGTTAGACCACCGGCTTCGGGTGTTATCAACTCTCGTCGTGGCGTTATTGTACAAGGCCGAACGTATTCGCCGCGACGTGCTGATTCGCGATTTATAGCGGTCCAGCTCATGTAATCGGTTACGGAGCTACAATCCGAACTGAGAATGGTTTATGGTTTCATGCCTCGCGGCTTCGCTTCCTGCCTGCCATCCATTGTAGCACGTGTGTAGCCAGATGCCAGGGCATGATGATTTGACGTCATCCCATAGCTTGTCACTGGCAGTCTCGCTAAGTCCCCAACAATGATGGTAACTAACGATAAGGGTTGCGCTCGTTGCGGGACAACCAACATCTCGACACGAGCTGACGACAACCATGCACCACCTGTATCTCATAGCTATCTCTCTCATCCCTGGAGCCTTTATGAGTATGTCAGAGACCTGGTAGGTTCTTCGCGTTACTTCGAATTAAATACATATACACCGCTCGTGCGGGCCCAAATCAATTCCTTTTGAGTTTCATTCTTGTGAATTACTACTCAGGCGGGTACTTATTGCGTTAACGCTGGTTTGACATCCAACGCTTAGTACTCATCGTTTACGGCGTGGATATGGGGTATCTAATCTATTTGCTCCCCACGCTTTCGGGACTGAGCGTCAGTTGAGCCAGATCGTCGCCTTCGCCACTGGTGTTCCTCCATATATCCGCATTCACCGCTACACGTGATTCCGCGTCCTCCGCACTCTGGCTGCCTGAGTTTCTATGGCTTACTGAAGTTAAGCTTCAGGCTTTCACCACAGACGCCTGCGCGCCATCTCTTTTGCGCCCCGGCCGTTCCGGATAACGCTTGCCCACCTACGTGGCCAAAAGCTGCTGGCGTAGTTAGCCGTGGCTTTCTAATAAAATTGCCGTCACTCATTACCATTTCCTGTAGCCGCCGTTCTTCCCCTTTACATAACGGTTTACAATCCAACCTTCTTTTTCCTTTGCGCGGCGTTGCTCGGTCAGGGTTTCCCCATTGCCGAAAATTCCCTACTGCACTGCCTG
+
0*'/'-+)/006019'10369;81798)8-999:829-13()0.-1$%)-%-/74337.)+-,-1:17+,28946715++*--15455;55,4+**0..)-%'&'()+/3&)*)+(/37+54+)*,*,126<:57:2++'&&&'02877:3-0.)1,&%)'-/0762)*'((+,.14384++'+)$)(*$'*1247<92'(1+,,211073328<:/560+(&&&(*-1,.0417128401243/+)*%%')--28:4.,''%*)(--.2/+('(+))(,-*&%%.32.090/..-.44--28788-81(%$'*11723/0100:2/2227850104,/299/.&''1)*++/0.29235:600//(36607000678164/02984.-+,)).4*34-/((')2268877/740-.'''+,0233/',++,-,.022()%&)*/0/.,+(-3264:*+4.-((#%('%())%().-35(('+-/++%',%&-0:58<8234,7&+-<7.2+8*763%%&%(,'%(&-6,3470378.)&+'(+2/.1/4273+-34,.046<:88:;64611)&&)()+.*)(*+,9703++++3+-2833335-(-$)'(%''&&(+01.)10/**&&&).-/22342.26616.;0006.'&$$&..*-0275,9--,)45*)./.7:,-20,2;++/67042.*02116&1*'%%(*73338)&'*&*)*0-/19*(&',,.177523:24353/(((*)01.(+,&&+'(++(&(*2+,'%%)((&%'%#'$)(+,..132030.')178,+$+*2//7/0/.4.-6775123;6%,1-.:7.**+(+(+()%(%#$'(*+*(%%$'&042*''$&)*(&(,'%/.2+5/5:-3&$%&%$+-()3/424.*&$%$11-($(*..03)('&'-5*)&4+.006/086.+,,-072*,,'-0.04*+--%)''2974;131.,..-.824:,6.+1))')(*-(%&&&+')('',/-0/:76-('+-142.792.2--5/*++(0../03..--1537'/771;/29://182-,,.86:1907,)'*+*,*-+,,$'(
@c47604b2-f16e-45bd-a3fc-92b7ea970dd4 ch=323 read=75864 start_time=2019-12-13T09:45:36Z barcode=BC01 runid=2c9cf7bc05858273f10e7d7ec552fc0bd742dc3e
CCGGTTACCTTGTTACGACTTCACCCCAGTCATGAATCACAAAGTGGTAAGCGCCCTCCCGAAGGTTAAAGCTACTTACTTCTTTGCAGCCCACTCCCATGGTGTGACGGGCGGTGTGTACGGGGCGGGAACGTATTCACCGTGGCATTCTGATCCACGATTACTAGCGATTCCGACTTCATGGAGTCGAGTTGCAGACTCCAATCAGTTCCTGACGCACTTTATGAGGTCGCTTGCTCTCGCCAGTCGCTTCTCTTTGTATGCGCCATTGCTTAGCACGTGTGTGGCCTGGTCGTAAGGGCCATGATGACTTGACGTCATCCCCACCTTCTCAGTTTATCACTGGCAGTCTCCTTTGAGTTCCCGGCCGGACCGCTGGCAACCAAAGGACCGGGGTGCCGCTCGTTGGGACTTAACCCAACATTTTCACAACACGAGCTGAGGCGAGCATGCGCACCTGTCTCACGGTTCCCGAGGCATTCTCATCTCTGAAAACTTCCGTGGATGTCAAGACCAGTGGGTTCTTCGCGTTGCATCGGGTAAACCACATGCTCCACCGCTTGGGCCCAAATCGAATTCATTTGAGTTTAACCTTGCGGCCGTACTCCCAGACGGTCGACTTAACGCGTTAAGCTCCGGAAGCCACGCCTCAGGGCAGCACAACCTCCAGAAGTCGACATCGTTGCAGCGTGGACACCAGGGTATCGTCTGTTTGCTCCCCACGCTTTCGCACCTGAGCGTCAGTCTTCGTCAGGGGCCGCCTTCGCCGCCGGTATTCCTCCAGATCTCTACGCATTTCCACCGCTACACCTGGAATTCTACCCCCCCCTCTACGAGACTCAAACGCCGGTATCCAGATGCAGTTCCCAGAGTTGGGCCGAAGTTTCACATCTGACTTAACAAATATATGCGTGCTTGCGCCCAGTATTCCGATTAACGCTTGCACCCTCCGTATTACCGCGGCTGCTGGCTGGGGTTAGCCGGTGCTTCTTCTGCGGGTAACGTCAATGAGCAAAGGTGATGCTTTACTCTCCCGCTGAAGGTACTTTACCAACCCGGGCCTTCTTCGCCACGCGGCATGGCTGCATCAGGCTTGCGCCCATTGTGCCGTATTTACTGCTGCTTTTCCCGTAGAG
+
+(3,.--.,1.*1*&(../1751:98-00361522874.0,7+*+/7**&$(./51.4+'),--,,,:0+*2.+*'*+,:;.7;4+32%493+,,.&(&(&0/03479689312()+,/-4)+62,)0.'-,-05381/194827101;896665.%')(/*'',*13649675,,,8,61250+--*)(/*;58457851'-+,/)14,+((*65-/,/2:;121.4//0235/,.,+)($''(,)+)++04522:5.--.1268;7661&*&%'*'+0101.*,+*&&&.)**5//*265:20)('('(,(*'2%-/4548;-.3:883,.)*-;-*-745221+%'-025/16/-.16544).)-(52367644574772429)1.(%%(+-)(%&(*+5951---*+)*)1*.2,,1.,144()**742'*))*,-)%(&%&%&(&(%&$%$-0/24541123:;216,(&.*/%(&')8574424529;614546567;:;682.0/03,(*)',14887;+)*(/***-.:&,&0*;66:20-,(**3;245)(%#),)0/,(,(+,%1(3020398.%(289-622.2/),)1+24/.+/8-,0(7*4/8...-2-3/*-(-+3')+-5222+5+,76787964.))((%'((--73:+7,'$''(014,4343/69)-(..-6390/',-/0/&+-.1$'+133;/%-.158/$'(*1:6/$$%(*'%'-./800000886537),.6-34&142;;8::.12&/214;95-3+((-//277543402:3/)+2:2231/).(#$$0',3')(++3/413.//-+.-*,//1326.0-13)3297:&''&))/))*-9/))*'(3+4626'&&&)+;.-*-,021/+'&&.*1..,%&&$%&(*(&%$$$'*/3+)')&+0//,/15374.,,*(+',.-,)*.**,/-694.0.,,39/8-+'-1**)3,,.4.98*+5:0281/35272208211-3**+/1779.&$-%%(%&(/*&()('-3.*7683/0.--2051(,&*%,/**+0/01417+*%%%%'(04;52/1-*&'(%24,12/05'-,53*$)*()&(-%'&(.-*,.1/-,-).5*/5++0))(1
@87622f16-3a19-4c0c-9c58-29c5e8c6dd60 ch=267 read=82423 start_time=2019-12-13T09:45:33Z barcode=BC01 runid=2c9cf7bc05858273f10e7d7ec552fc0bd742dc3e
CCGGTTTACCTTGTTACGACTTCACCCCAGTCATGAATCACAAGTGGTAAGCGCCACTCCCGAAGGTTAAGCTACCTACTTCTTTTGCAACCCGCTCCCATGGTGTGACGGGCGGTGTGTACAGGCCGGGAACGTATTCACCGTGGCATTCCACGTTACTAGCGATTCCGGCTTCGTAAGGTCGAGTTGCAGACTCAATCCAGTTCTGACGCGCTTTATGAGGTCGCTTGCTCGCAAAGGTCGCTTCTCTTTGTATGCGCCATCGTAGCACGTGTGTAGCCTGGTCGTAAGGGCCATGATGACTGACGTCATCACCTCCCTCCAGTTTATCACTGGCGGTCTCCTTTGAGTTCCCGGCCGGACCGCTGGCAACAAAGAAGGATAAGGGTTGCGCTCGTTGCGGGACAACCAACATTTCACAACACGAGCTGACGACAGCCATGCAGCACCTGTCTCACGGTTCCCGAAGGCACATTCTCATCTCCTGAAAACTTCCGTGGATGTCAAGACCAGGTAAGGTTCGCGTTGCATCGAATTAAACCACATGCTCCACCGCTTGTGCGGGCCCGTCAATTCATTTGAGTTTTTTAACCTTGCGGCCGTACTCCCCAGGCGGTCGGCAACGCGTGGCTCCGGAAGCCGCGCCTCAGGGCACAACCTCCAGTCAGCATCGTTGCAGCGTGGACTACCAGGGTATCTAATCCTGTTTGCTCCCCACGCTTTCGCACCTGAGCGTCAGTCTTCATCCAGGGGCCGCCTTCGCCACCGGTATTCCTCCAGATCTCTACGCATTTCACCGCCACCTGGAATTCTACCCCTCTACGAGACTCAAGCTTGCCAGTATCAGATGCAGTTCCCAGGTTGAGCCAGAGTTTCATCTGACTTAACAAACCGCCTGCGTGCGCTGCGCCAGTAATTCCACAACGCTTGCACCCTCCGTATTACCGCGGCTGCTGGCACGGGTTAGCCGAGATGCTTCTTCTGCGGGTAACGTCAATGAGCAAAGGTATTAACTTTACTCCCTTCCTCCCGCTGAAAGTACTTTACAACCCGAAGGCCTTCTTCATACACGCGGCATGGCTGCATCGAATTTGCGCCCATTGGTGCAATATTCCCCACTGCTGCCTCCGTAG
+
..,110-*0528116/0,-.8/43041-,/211543:53/2-'(*)'0*)&'),0(,.-.*(-++*.04--..626-&)(,(187*0103/8/',--6*,+5///7778/:;:9;97623-.-.-30'49.72*-+.83.170/8.-&&(+,&+*,)''/./276917(,&-'(*&-&&****)%)22)0*+41240:221(114/(-/441(+/+6231125.7&(*6.236*26;-+404..-/+,+16-.+++,048<::8)/+--)+000/*&$%+-*+7/-'*(1)167;:;,,+*+%&(*860//(,%,+-28/,0-,-/95/01677/5/&27646*),(*/15:.+&)(1*:;9:7785362.--.3''*(.73922-/*,..2-.0350:01*:4411*'&+)/.093..,-)--753955544637,03;4:8321//1;1452(*+,/8;;050*+2-.,&&%,50/1033-/(*)21/'01538.0276:78927478;/2++&&+,2;.-++*7/0077/1.4-..-*+,-.+,..55285-,-,*-2278039/,04/83;3)38700162<7<*191312.+.&+++--/-187++1:7+./*-&')0,/2/-+12230-.+.*/2%'&(*),)/3-*),475:54001593243444/8()$,,-67;62/&(%%.,,+/.247;760/*5/((3-60/,,--,.93/.102965366)(&&(566:+))(**5::33.-712:;7:;353.5578<98,8)('2100488:7808;1+-/8.0-*/.880.0//3421;3.(12540003229+6+.08-/.-,--79-,2:88,02-82+,-2.5-)050,+)),:+./0/0/-**,/00,.67967:+,.**56-*4(-)++(+337584.,+-),%%$#%''+24/34&6)*/*0-,014444390.,&*).5+9+++.)'+$)(*2.99<:99:9;94267566,612.755:0031122/++145,2/7;*7;61/3*,'0.35:630,-.44+).+36.+,3/25:9<66;7992*%(%&+1/567;70/0/0:(,(++)(-,-9/*..,(+)-,5.0.058:./10/./(++(180.-0
@31732228-f11f-48bd-bb20-487a9e90ecad ch=179 read=144530 start_time=2019-12-13T09:45:28Z barcode=BC01 runid=2c9cf7bc05858273f10e7d7ec552fc0bd742dc3e
CTCCTACGGGGAGCAGCAGTGAATATTGCACAATGGAAACCTGATGCAGCGCCGCGTGAGTGATGAAGGTTTTCGGATCGTAAGCTCTGTCTTTAGGGGAAGATATGGTACCCAAGGAGGCCACGGCTAACTTCCACCGTGCCAGCAGCCGCGGTAATACGTAGGTGGCGAGCGTTATCGGATTACTGGGCGTAAAGGGGCGTAGGCGGATGATTAAGTGGGATGTGTAAATACCGGGCTCAGCAGGTGCCATTCCAAACTGGTTATCTAGAGTGCAGGAGGAGAGTGGAATTCCTAGTGTAGCGGTGAAATGCGTAGAGAGATTAGGGAAGAACACCAGTGGCGAAGAGCGACTCTGGACTGTAACTGACGCTGAGGCTCCGAAAGCGTGGGAGCAAACAGGATTAGATACCTGGTAGTCCACGCCAAAACGATGAATACTAGGTGTGGAGTTTCAGCACCTCCGTGCCGCCGCTAACGCATTAAGTATTCCGCCGCGGTACGGTCGCAAGATTAAAACTCAAAGGAATTGACGGGGACCCACACAAGTAGCGGAGCATGTGTGGTTTAATTCGAAGCAACGCGAGAACCTTACCTACACTTGGCATCCCTTGCATTACCTCTTAATCGAGGAAATCCTTCGGGGACAAGGTGACAGGTGGTGCATGGTTGTCGATCAGCTCGTGCTGTGAAATGTTGGGTTAAGTCCCGCAACGAAGCGCAACCCTTATCCTTTGTTGCCAGCGGTCGGGAACTCAAAGGAGGGCTGTGATAAAGCGCTGGAGGAAGGTGGGGATGACGTCAGTCATCTGCATGGCTACTGACAGGGCTACACGTGCCACAATGGCGCATACAAGAGAAGCGACCTCGCGAGAGCAAGCGGACCTCATAAAGTGCGTCGTAGTCCGGATTGGAGTCTGCAACTCGACTCCATGAAGTCGGGTCGCTAGTAATCGTGGATCAGAATGCCACGGTGAATACGTTCCCGGGCCTTGTACACACCGCCCGTCACGCATGGGAGTGGGTTGCAAAAAAAGAAGTAGGTAACAACCTTCAGGAGGGCGCTTACCACTTTGTGATCCATGACTGGGGTGAAGTCGTAGTAAGCGGG
+
)*352%2(14*&(%$)()3,.0/./5100351:/-**+*2610/53.-*.&&&%%(.*''()///.103430*1)1+00618-')-9998028,%080)/2/1)'#&*21-1,*(6+,,(%&%(',-0+('(''&%)&%-*+74)2/.15,*-)*2001;8807654,*'$(/+4-(+-)0+12(*+00-1376;.)0++//7:7797:-++(/*9+898;999,+)$(2*+*27,756780(.)//0,**(+5.02:3..02.811-.-,,/131.50-0+'+**)-*3*6+9.*+2364+/-.1/,,34*+./*0,,*,*)-2(26+/3-14//14%1/,+'&'-&&+116,+++.82339995212268898155220()20,)+-/371)%-57)12&-%1)-*.0-82-55734263-.*+(+,-(0./12/90/040122-0,1)*,83*)&))..461*-+12368(')/,-+-/.942+-*2)5-((-&&&&%%))../(*,+*,1.-8:1/56/9+*+%&++**..7;11/42)()*'*'*+,0++%')00220,157<949797())&,6886-+,(,54/1/'+,'(+)(-**&(%)).(.+*+%1&&'*)*-7/816&&.+,,+(-4+41--61/274,4,0..'(.-222,/-0)11816+****%'),;*.)((&()-/4/10;0.025421416(()2/.+-1,.152218-/3.2242:622;/0..-,2:12%)'%)+,90:/(-(*+('&%#&&&))&(*&))/2.1304...)5:617457633&&'+0,+)&*%()3,*&)&'*1))'%&$#%%)'*()*,..82231/--.113/(*%()+/11,)*,,12-,*+-2;3917//0..-.3;3.2/00015979:-2-5+2/00(/057:421../1+2457470*)+*-,,&)-122'22071129899895239885/+./8540:424317,/,+466.3-,-6.-.,3<73:1132(-&(0134,'()2877:6776764.*%(&%*)0-.,)*)+(*.81)25().-,*))&'*0,-3:.-//1197-./1575560,,0,**--+*()%%')(3)
@4e71b3e4-7394-4e77-9f7e-e2deddc66a83 ch=247 read=59742 start_time=2019-12-13T09:45:24Z barcode=BC01 runid=2c9cf7bc05858273f10e7d7ec552fc0bd742dc3e
CTCCTACAGGCAGCAGTGAAATTTTGGACAATATGGGCAGCCTGATCAGCAATGCCGCGTGCGGGATAGAGCCTTCGGGTTGTAAACTGCTTTTTGTACGGAACGAAAAGGCTCCTTCTAATACAGGGGCCCATGACGGTACCGTAAGAATAAGCACCGGCTAACTACGTGCCAGCAGCCGCGGTAATACGTAAGGGTGCGAGCGTTAATCGGAATTACTGGGCGTAAAGCGTGCGCGAGCGGTTATGTAAGACGATGTGAAATCCCCGGGCTCAACCTGGGAACTGCATTTGTGACTGCATGGCCTGAAATTGCGGTAGAGGGATGGAATTCGCGTGTAGCAGTGAAAATGCGTAGATATGGAGAACACCGATGGCGAAGGCAATCCCTGGACCTGTACAGCTCATGCAGCGTGAGGAGCAAACGGGATTAGATACCCTGGTAGTCCACGCCTAAACGATAGTCAACTGGTTGGGAATTAGTTTCCTCAGTAACGAAATAACGCGTGAAGTTGACCGCCTGGGGAGTACGACGCAGGTTGAAACTCAAAGGAATTGACGGGGACCCGCACAGCGGTGGATGATGTGGTTTAATTCGATGCAACGCGAAAAGCCTTACCCACAGCTGACATGGCAGGAAGTCTCCAGAGATGGATTCGTGCTCGAAGAGACACCTGCACACAGGTGCTGCATGGCTGTCGTCAGCTCGTCATTGATCTGGGTTAAGTCCGCAACGAAGCGCAACCCCTTGTCATTAGTTGCTACATTCAGTTGAGCACTCTAATGAGATGCCGGTGACAAACCGGAGGAAGGTGAGGATGACGTCAAGTCCTCATGGCCCTTATAGGTGGGGCTACACGTCATACAATGGCTGAGGTGAGAGGGTTGCCAACCCGCAGAGATAATCCCATAAAACCAGTCGTAGTCGGATCGCAGTCTGCGCTCGACTGCGTGAGGTCAGCGATCGCTGGTAATCGCGGATCCAGCATGCCGCGTGCGAATACGTTCCCGGGTCTTGTACCGCCATCACCATGGGGCGGGTCTCGCCAGAAAGTAAGGTAGCCCTAACCGCAAGGAGGGCGCTTACCACGGCGGGGTTCGTGACTGGGGTGAAGTCGCTTCGTTAACCGGAAGATAGAGCGTGAGCAAGTAGGGTGCTGAACACCGACAACTTTCTTCAGCAATACGTAACTACCAC
+
,,-((+.&%)+',,''1*('(&&%%/46,7+*%',+&%&$):45527+'/584'4836665+(/4,-'&&(*..14*1239344;35,+,07:7++,(*&*--.3163,)1-/./.-,**-)'(%,18.0;//8786261.01004')2;8:<38798883003/.%/,(+-<40/.*5.44/6,1.*$,**4+030--/.-444470814(+,&3'*+6::88768;6*0428875&&-,1738./%/*-)0+(+*,*),00.3+,)-22013427868<.1./;88279.).-04765553/3&&&$)((,+/,60-+'/5,12601003*%((*&%'*+.11+*)/../098,-*.,),+(+(-+-28122-60.,6*3-37/44+',2/0.)'+('$&%%(%%#$&)**8+'*)%*+55,.'46,4.+),,&17*+09553265+-25;+,727654.-24.8122:6:363+.,1+..;/241.),,-03)+0))21/0/37/10,0/-.737;:8352''((,,1.4+,.+303..9/-09:9-+).*01223.'11/9<4/.---)+/433544---+,234<;7:992*,/2886957-.86.)-./1.1;,)+%$%()*-6232/(.),**+.,7)%%(*-.34/7377---,,423'&&)*#%*()*++++&+'1*-03334/4//077562--.-/11-%+''&)''(0140*%%(.+)-285/'(,.-.1,7.6.+3111+:++*6:563..01;;12532347323101731',*)*/5(//*..3:822)/(,-/2/00-(-(+,--7732(+*//0/007&327,*.,.,(*,+-25+.-,*,+./23478;73:400%(($%%%&)++*6.29180:72,$&&%+214+31+'*.48)6:47979;2829(5,61+0*+44.)+(),077999:9963/2/1'(()%*,''&%%()*./34+*%),-,-155960*)(&$&&)/.0+*.,-51-401,*4&)'*.268%)-/1626*1-,--:.--01169,*,*)())(1*')*.4+)/:7:6953.0)*+*++,0.+46,./76+6:75:4311*./457.*+0-+/'%$'''%)*01289051-050+,00,*)'31.)())(/))*+++'&+,031074--4:52('(%%./5114752&&)&'$""
@cef87eee-e85d-4fd5-91ac-ef237ca0fdb7 ch=281 read=77224 start_time=2019-12-13T09:45:15Z barcode=BC01 runid=2c9cf7bc05858273f10e7d7ec552fc0bd742dc3e
CTCCTCGGGAGGCAGCAGTGGGAATATTGCACAATGGGCGCAAGCCTGATGCAGCCATGCCGCGTGTATGAAGGCCTTCCGGGTTATAAAAAGTACCGGCGGGAGGAAGGGTAAAGTTAATACCTTTGCTCGGTGGCGTTACCGCAGAAACACCGGCTAACTCCGTGCAGCAGCCGCGGTAATACGGAGGGTGCAAGCGTTAATCGGAATTACTGGGCGTAAAGAAAGCGCACGCAGGCAGTTTGTTAAGTCAGATGTGAAATCCCGGGCTCAACCTGAGAACTGCGGCTGATACTGGCAAGCGAGTCGTAGAGGGGTAGAATTCAGGTGTAGCGGTGAAAATGCGTAAAGATCTGGAGAATACCGGTGGCGAGGCGGCCCCTGGACGGGCGGCGCTCAGGTGCGAAAGCGTGGGGAGCAAGCAGAAGTTAGATACCCTGGTAGTCCACGCCGTAAACGATGTCGACTTGGAGGTTGTGCCCTTGAGCGTGGCTTCCGGAGCTAACGCGTTAAGTCGACCGCCTGGGGTACGGCCGCAAGGTTAAAAAACTCAAATGAATTGACGGGGCCCGCACAGAAGCGGTGGAGCATGTGGTTTAATTCGATGCAACGCGAAGAACCTTACCTGTGACATCCACGGAAGTTTTCAGAGATGAGAATGTGCCTTCAGAGACCGTGGACAGGTGCTGCATGGCTGTCGTCAGCTCGTGTTGTGAAATGTTGGGTTAAGTCCGCAACGAGGCGCAACCCGCTTATCCTTTGTTGCCAGCGGTCGGCCGGGAACTCAAAGGGAGACTGCCAGTAAACTGGAGGAAGGTGGGGATGACGTCAAGTCATCATGGCCCTTACGACCAGGGCTACACACGTGCTACAATGGCGCATACAAAGAGAAGCGACCTCGCGAGAGCAAAGCGGACCTCATAAAGTTACGTCGTAGTCCAGTTGGAGTCACCAGCTCGACTCCAAAGTCGGAATCGCTGGTAATCGTGGATCAGAATGCCCACGGTGAATACGTTCAGACGCTTGTACACACCGCCCGTCACACCATGGGAGTGGGTTGCAAAAGAAGTAGGTAGCTTAACCTTCGGGAGCGCTTACCGCTGTGATTCACGACTGGGGTGAAGTCGTAACAAGGTAACCGG
+
+.2)05.;:1161-01.1862.**+*3-**$(133-2((')2503<866741-,02/3--(&$%($-&(*.3)+*8424(23430*-*/5/+(**,)'*)-0.)+,*1,/)(+,3*1.5.536807.)+--)),+&.15:68,&'*&*).+.24(1111612276636*%,,-604.6.-0:00071//3-55475013+;*9+73:04/4**,-391.-,++%))()010,/-/,/0+),3:7/09).-2324)*('$)1.+-4-&+7--/0./-($%(-6132)*&&(-/.14142/31'-&'113361.'./60-/-/./),(((+,7//)/+*,.55,//3708.(&%&(*20,)****5/3/-/8+)(.*30,3<8/-4979.350)--.16710400+'+,))*./,61)().39*4-($'&*.,+4459<./1,3./31-+-+679;:<,/-+-.6:2001/34.1*0+%**,7/-/-%)*0,&++.*0(5(.+-,-',+.,.+4*+-999;:8;<9693&&(+)11-,.12342:79:67-5584;:10/2220/.+)52.90***+'$)'.14;78;00/,+('+,8;2+/+,+,,..;;53-2)-0(+3.)*.-182//(*,815.*+-/,**254+4-'(*,920..724737:7;8&&'),,3677.111/5366;;:792/,--/6773,).-956-/(**)'+)'-/12;/3-+'/,6.)+/+/(&**-.44.482%&,./0045;/*14033.//0:32'0,3,94.226:380)0+')-,0+5))++-200.//*,++-//0488,2511/--2/'*+-18601.116*&&#$')4:328831/--.*.12589586;86:944442973)''$()(*,11558051-+('&.6-+208445885/86*,1)'.01267-531+(-20)-&')+&'&(%11286767)-/1-1707454931/&2117121:71/0022(1-,42('*(444586$4+(59)1'.&'*)*,/.(*',96/;6./50223::;9:+*)*+5/3813693'%)*(),/1/,,.-21419229'40)(,,./3/34&,4+06886,'**-0878:76327114437720-*.,1/33,5
@635a3e87-0e76-46ae-a833-13a91ffdcc8e ch=185 read=137144 start_time=2019-12-13T09:45:14Z barcode=BC01 runid=2c9cf7bc05858273f10e7d7ec552fc0bd742dc3e
CGCTTCCTGCAGGAGGCAGCAGTGGGAATATTTTTGTGAGCCCTGATGCATGCTTTCGCGTGAGTGATGAAGGTTTTCGGATCGTAAAGGCTCCTGCTTTGGGAAGATAATGACGGTACCCAAGGAGAGCCACAGCTAACTACATTACAGCAGCCGCGGTAATGGCTGAGTGGCGGCGTTATCAGTTTACTGGGCGAGAGTAGGCGGATGATTAGATGGGATGTGAAATACCGACCGAAGCGGTGCATTTCAAACTGGTTATCTAGAGTTAGGAGAGGGAGTGATTCCTGTTAGCGGTGAAATGAAGTTGGAAGAACAGGCGACTCTGGGCAACCTGACGCTGAAACCAGAAAGCTGACAGAACAGGATTAGATACCCTGGTAGTCCCACGCCGTAAACGATGAATACTAGGTGTAGAGTTTCCAACACCTCCGTACCTCGCATAACGCGTAGTATTGCCTAGAATTACGGTCGCGGAATTAAAACTCAAAGGAATTGACGGGGACCGCACAAGTAGCGGAGCATGCCGGTTCGATTCAAACAGCAGAAGAACCTTACCTACCTTGACGTCGCATTACTCTTAATCCGGTCGCTTCGGGGACAAGGTGACAAGTGGTGCATGGTTGTCATCGAAAACCGATGGCATGTGAGATGTTGGGTTGATCCACCAACAGAAGCACCGCCCGCATGTTTAGGTACTTCCACCGGTAAGTTGAGGACTCTGGCGGACTGCCTGGGTTAACCAGGAGGAAGAAGGTGGGGATGACGTCAAATCATCATGCCCACTGTAGGGCTACACGTGCTACAATGGCAAATTTTAGAGGGTAATACCGTGGTGGGAAGCCAAACTTTACAAAACCAGTCAGTTCGGATTGCTGGGCTGAGAGCTGCGCCTACATGAAGCTGGAGTTACTAGTAATCGCGAATCAGAATCATTTGCAGTGGGCCGTTCCCGGGTCTTGTACACACCGCGTACCGGGGGTTGTATGCGAAGTCCGTGAGCTTCGCTTCCGCAAAGGCAGCGGCCGAAGGTAAGTCAGCGATTGGGGTGAAGTCAATAACAAGGTAACCGGAAGATGACAGTAGGTTAACAGACACCGACAACTTTCTTCAGCACCAGCAATACGTAACTTTACACT
+
+%&.&.**)/,07+,4-//2012/2*+,*%.*)(%&&(%&&''$((*()%&$$%%&')+.3.,,--4502/*+.76/0/:571&-+5/-//++$&$$$'$',.+103/21/./4)(%'(5/)/*1'''&*+%)%()+,0,)*)%.%##$$((-.2&(&((/'&%%&-.)+-.83*),249404',-6/+,*')%'')($%%&0669;99909.*&%)1:845*)(*4/+(,''')%%(('))&%$%%'+&).1,,-0,*+*+.,(('''%&+/''%)*)$((.--3+%&',%$&()+*++1.,''''-+(0)+)($##%''('&&$%$$$%&''((*%&%$$&).+)((%*'%')-**)'('*$$))(+2-,04523),166.*++1-'*-/2(+*281111%&65431/.//((',%/+71.(/++(,2.46*2*,.''%&'*++'&''(%%&&('#((#$%%&(%&(*6)+'%&&&#,%((),(')31*,,*./4044)29,()&#&%+))$(%)*)+%%&++++(),+,('$)%&.5+3(..+)1+)./01*)((*%%*()-+--0,+&(&((''(&'(,--/#&%$$&')&()(3....0,+(('(*++1/5200+.+//:./0/0.')**)&'%&(+%'$'%&&((.5.0.%,)/('%&.3'+'0'0&',&%%$-%%)0/)+&(%%)(''%'$&'%*)#+&%%(')*,1-*644:84*'((*,,-5457557-0,2)3/,3,*2.)0&&&&&0,68304455/-,'+0,-+)++.+31)$&('(',24/0,,%)),123466;21/-/.-,4230*)**&&'''&)$$$'*('+((&&&&140)-+&()386+''-,12(+-1')-%0+(%'%*1010($+',.'(',.*,.063:2....4+*./++,&%%(+//-2./8-1**+,-&&/1)+1%+0/+**''*/20/&167/8.+,0/..*/3*+%&&(('(-2(&%%#%)(2$'**,17691)()*.+%%$(%)(-/0')%&&--+3-0./10444)*,.)-/1(3(+671++),**('%(*,--.).+.809*(,(&&$&$$$%)(*+,'%#$&(%+*,2330/),086..7-0010331)2&,-)*)-/(''(%#&#&"
@162ac6e2-4df6-4f33-926a-937360d9260b ch=462 read=79052 start_time=2019-12-13T09:45:08Z barcode=BC01 runid=2c9cf7bc05858273f10e7d7ec552fc0bd742dc3e
CTCCTACGGGGAGGCAGCAGTGAAATATTGCACAATGGGCGCAAGCCTGATGCAGCAATACCCGCGTGTATGAAGAAGGCCTTCAAGGGATAAAGTACTTTCAGCGGGGAGGAAGGGTAAAGTTAATGCAACTGCTCATTGAGCGTTACCCGCAGAAGAAGCACCGGCTAACTCCTGCCAGCAGCCGCGGTAATACGGAAGTGCAAGCGTTAATCGGAATTACTGGGCGTAAAGCGCACGCAGGCGGTTTGTCAGATGGTCAAACCCCGGGCTCAACCTGAACTGCATCTGATACTGGCAAAGCAGGTCTCGTAGAGGGGGTAGAATTCCAGGTGTAGCGGTGAAATGCGTAGAAGATCTGGAGGAATACCGGTGGCGAAGGCGGCCCCTGAACGAAGACTGACGCTCAGGTGCAGCGTGGGGGGCAAACAGAGTTAGATACCCTGGTAGTCCACGCCGTAAACGATGTCGACTTGGAGGTTGGCTTGCCCACTTGAGGCGTGGCTTCAGGCTAACGCGTTAAGTCGACCGCCTGGGAAATTACGGCCGCAAGGTTAAAACTCAAATGAATTGACGGGGGCCCGCAAGCGGTGGAGCATGTGGTTTAATTCGATGCAACGCGAAGAACCTTACCTGGTCGACATCCACGGAAGTTTCAGAGATGAGAATGTGCCTTCCGGGAACCGTGAGACGAAAGTGCTGCATGGCTGTCGTCAGCTCGTGTTGTGAAATGTTGGGTTAAGTCACAACGAGCGCAACCCTTATCCTTTGTTGCCAGCGGTCCGGCGGGAACTCAAAGGAGACTGCCAGTGATAAACTGGAGGAAGGTGGGGATGACGTCAAGTCATCGCTGGCCCCGACCAGGGCTACACGTGCTACAATGGCGCATACAAAGCGACCTCGCGAGCAAGCGAGGACCTCGCAAAGTGCGTCATGACCGGATTGGAGTCTGCAACTCGACTCCATGAAGTCGGAATCGCTGGTAATCGTGGATCAGAATGCCACGGTGAATACGTTCCGGGCGCTGTACACACCGCCCGTCACACAGAATTGGGTTGCAAAAAAGAAGTAGGTAGCAACGGAGGCGCTTACCACTTTGTGATTGTGACTGGGGTGAAGTCATGGCACAGGTAACCGGAAGATAGAGCGACAGGCAAGTAGGTTGGCACAAAGGTTTTCTTAACTTTCTTGCACCAGCAATACGTAAAAAA
+
/02.(),+,0+).12-'*&).+',)),6-.-121;55:72.117/01/435,-,'+)0,*18)*1111177712')*,/054;1'''''$),9,,+--22:1)*((..(')'*)+.,)+3*,223((%2*('0+.34+6+++-/313+-3+-02./,&+,'(*+.+/./3-,,.*)+/7022/-.1-2-8+1,++1/*''+(,087676191908,.)+,-015;896427;7-044-300,.4.)2,(%%'&0016.(*%$(4*-7,'*-.25.40505(5.1.///1322236400+--)%(%*12-+'$%&&&*/16+11*,.+:+/.2:88/.//534.48/,0087+*0+(%*,770.*'+&*%((1+0/5-''&&*-./0:0-,3/-0)--()33435889:159:9,,+**45.24,*./<37,/$*'3)-1889;623:946768575697973'-(+-+.3722-5,2+1421-$$%%%,4.%*)),+00-+,('%'.('),,-28322257:53576,3-,3976*&1,--3.1.845,1/4/6283<;609957-.++)+.--0-*11,++'%'+3257764.,,*3422318<<.94820(0198/2(.-+0,-40,/++5;6750,+%-4890.//--+))2+-**+--966/395343696.5'20&5)8:796232/&('%-.45864566726555778./00298171016279/-1135..(%%$%*&)-38.+0//44/76&)'(+7+*4**-9-.:8786921()'(&/,0.0388:-00-.13:::7001//12913240.2/07/41505()(./005,+((*7698)''&$&%'&&'7*$+3,54--&(*..1645796-400.+-)/,.*'&:::<:6+.+*,/71+.,)'.,2203+,471)),0+*)&#&%*1/1/9.40*,,,.-*(%)+1/56588./090/.7111*/61/.)11071118:;:89,+-0-,0.-/8;876:7574666(*0).&$$$#$'&)-/,*13.-2111+-.)&&*'7465:5563810*&(.*+-1-,,&**../,&*,3144726956/97..0*0,%*++.51.*(/)+.++.(/('($%$)&*)005-0-0/0.))'*1000*/766711-/*++)&)'*,6,+&&%%&&)'%$%--0-()#$#')-(/020/2(&))*-++
@684570f9-b1d7-4153-8b36-0edb7e092ac6 ch=161 read=132138 start_time=2019-12-13T09:45:07Z barcode=BC01 runid=2c9cf7bc05858273f10e7d7ec552fc0bd742dc3e
CCGGTTACCTTGTTACGACTTCACCCCAATCATCAATCCACAACCAAACAGCTCCTTCCTTTGCGGTTAGGCCACCGGCTTCAGGTGTTATCAACTCTCGTGGTGTGACGGGCGGTGTGTACAAGGCCGAACGTATTCACCGCGAGCATAGCACAGTTCGCGATTACCTGCTGATTGCTTCATGTAGTCGAGTTGCAGGCCTGCACAATCCGAACTGAATGGTTTTATGGGTTTTGCTTCACCTCGCGGCTTCGCTTCCCTCTGCACCATCCATTTGTAGCACGTGTAGCCAGCCCAGGTCATAAGGGGCATGATGATTTGACGTCATCCCCGCCTTCCTCCAGCTTGTCACTGGCAGTCTCGCTAGAGTCCCCAACTTAATGATGGTAACTAACGATAAAGGGTTGCGCTCGTTGCGGGACTTAACAGCATCTCACGACACGAGCTGACGACAATACATGCACCACCTGTATCTCATATAGCTATCTCTCCATCTCGTTGCCGTGTAAGATGGTAGGTTCTTCGCGTTGCTTCGAATTAAACCATGCTCCACCGCTTGTGCGGGCCCCGTCAATTCCTTTGAGTTTCATTCTTGCGAACGTACTACTCAGGCGGAGTACTTGTGCGTTAACTGCAGCACTGAACTTTGACATCCAACACTTAGTACTCATCGTTTTACGGCGTGGACTACCAGGATTATCTAATCCTGTTTGCTCCCCACGCTTTCGAGCCTCAGCGTCAGTTACACAGTCAGAGAGTCGCCTTCGCCACTGGTGTTCCTAATCTCTACGCATTTCACCGCTACACTAGGAATTCCACTCTCCTCTCCTGCTCTAGATAACCAGTTTAGATGCAGCTTGGAACTGACCTGGGTATTTCACATCCCCTTAATCATCCGCCTACCACGCTCCCTTTACGCCCGGTAAATCCGGATAACGCTCGCCACCTACGTATTACCGCGGCTGCTGGCGGCGTAGTTAGCCGTGGCTTCCTCGCTTGGGTACCGTCATTATCTTCCCCAAAGACAGGCTTTACGATCCGAGCAGCTGTCACTCACGCGGCGTTGCTGCATCAGGGTTTCTCCCCATTGCCAATATTCCCCACTGCTGCCTCCGTAGG
+
+-.016./517+0/*+.16953.19;0.12323-*(),)')&$&&+)%)&,,014440-*3/*3.9492/86-,7-02-.11%3)-*+800,7-,,737213253-,,22:8:7:756639:::,:351,./5988:2//4,,++$&')$$%#$%'/*0*,,.20./.*'%'()6+(&*.-+-+,//),())1,(-&.(//+&&%&-5+4.+0971,+)(+508:-.06931:<//269779<76**02/07-(),-0:*+2,,.2378:98839+&'$*,)-//.-%('*(++2.(-9200335*175104110//09711763464;16,.158<8408((*./5012,+3*0/+/00062140..00/872-1-/1/3+,+,2025221./00111-)*23.913366987;3318.-(('5*0*%-/2331+-001.01153322121583)&+,-83-53-3/./8676992554142211.0/.0%,-330(&(%(-*(&((**)*$)*()300.&%'%'(0,(,182+*..00::184,,111.-6,+*-(,,003813:5,+56:;7564.760/11:396:<2/8//(&**)9/05)-/1/137,1()*)+0.-302-6-8+0056022026970.112-./68332,2/,/-+++(,-,678099<+/1/72237:741*..,,)&+)),7338437664;.+/2/86)'.*-.75-''566.3-+0//5,-2-,+,-1026('()&'(401708237:,0273*'.*)0,/965676255651;60094++3$))*.+-&.'3,7;*,11,000103/.+.,/')*614344-54;-((***/,%*/+().,.%*(5845611-3:/,*...612,+./5/1196*(21*(''&++3289(088../040(//12'-/+8.857;779;:9:<2-2-+-/325956:31.)%%$%&+*((&&,++100,+/.299<4573-++$%%$%2/1-1998:86:54570650)594-/0-+/.69/+--,,0,()(,($%($)10463,..0197080/.722224,,1+./&%()597)3*(&&1,5314325,-10/.1/4:48/,+)')
@02f35be0-c554-44b0-a50c-34a47da5801e ch=207 read=73313 start_time=2019-12-13T09:45:06Z barcode=BC01 runid=2c9cf7bc05858273f10e7d7ec552fc0bd742dc3e
CTCCTACAGGGGAGGCGCAGTAGGGTGACAATGGGGAAACCTGACCGAGCAACGCCGCGTGAAGGTTTTCGGATTGTAAACTTCTGTTATAAAGGAAGAACGGCGGCTACAGAAATGGTAGCCAGTGACGATATGCTTTATTAAGCCACGGCTAACTACGTGCCAGCAGCCATGATGTGTGATGGCGGCGTGTCAGGTGAGGCAGGGCAGGTGCGTAAGGTAGAAAGCCTGAAGCTTAACCTATTAAGCCATAAAGAAACCAGGCAGCTAGAGTGCAGGGAGGATCGTGGAATTCCATGTGTAGCAGTGAAATGCGTAGATATGGAGAGGAACACCAGTGGCAGAAAGCGACAGTCTAAGGCCTGCAACTGACTCAGTCAGCAGTAGAGCAAATAAGTTAGATACCTAGTAGTCCCGCCGTAAACGATGAATACTAAGTGTTGGATGTCAAAGTTCAGTGCTGCAGTTAGCGCAATAAGTGATCTCCGCCTGAGTAGTACGTTAAAATGGAAACTCAAAGAAAGGAATTGACGGGGGGGCCCACTGAAGCGGTGGAGCATATGGTTTTAATTCGAAACAGCAGAACCTTCTGGAATCTTGACATACTCATGAGGCTCTCCCGAGATGGGAGGAATGGCTATAGCAAAGAAGAGGATACAGGTGGTGCATGGTTGTCGTCAGCTCGTGTCGTGAGATGTTGGGTTTAAAGTCCTGGCAGGCACCAACCCTTATCAGGTGATTACCATCATTAAGTTGGGGACTCTGGCAGGACTGCCAGTGACAGAAGCTGGGAAGGCAGGGATGACGTCAAATCATCACATGCCCCCTATGACCTGGAGGCTACACGTGCTACAAGCCGTTAAGGTGCAGAGAAGCTGAAGCCGTTAAGCAAAACCCATAAAACCACTCTCAGTTCGGATTGCTTAGTCTGCAGCTCGACTACGTGAAGTTGGAATCGCTAGTAATCGCGAATCAGCATGTCGCAGTGGAATACGTTCTCGGGCCTTGTACCGCCCGTCACACCACGAGAGTTAATGCTGCGGCCGGTGGCCTAACCGCAAGGCTGTCCAGAGTGGGATTGATGATTTAGGAATTGAAGTCTCGTAACAAGGTAACCGG
+
-.33436)/,/,&''&%$&((()(')(%-,1/02,((-(0-+*,.2+(***8346-&&('(*+(.086.1-7/0:056:41281+',*'*/-,+3-2,04.%-*+6,,-71,',+'0.)$+1-&+)**(&$(*,(,110,3.1(&''')*%+,.11656.3',+(++*+1)%%%$%%%$(&',.(%&('&+)**%-%$'$(/.(1+&%%&+*%#&%'(-*))%(*/%-31-1,)*,/--+(**,,31(-/+(+/)%'+)1..***./))))*))12)*72+,2-31(-*),)4*/8.-/-+))*,(132072..2,++++3232+))(+.182249556331,++-*'')(+)(3-*'%&'*-*,,/'*'*)/44+)/)'&&$&&&)%'*,:++)&**1.),+%*%'*)0./,7+((-2.,6:&/,+--.63&4458260212003.2138,,)7-*+26623344702(-)//644.,-*(**-2/,20,+)',&,,*,*+5)67,,2%.0)$'((/*&+*()(',+286-'02350+.2*)0//&&&')0,21&**40%)*-69.'-1/8/()-'))%(%&-,/))&$&)*'')*,4.226321,+*+**.+++-,/-+*,/2-/.-(/),*)&*&&'&$#$&,)'**&&)+-,,0%0-/-0/01165:8;667777).-./664,*'++/15719146/-2-***)+/-+.++...0&4%.&06*())+)%%%(&%+,02:7995052.*/.+8<0,../.3-)(*)(/0538/22256($&&()//3*)((,*&68165+.-..2(-*,.34(%&'(82551++342147.11)(*).*,**%(%''#$''$$$&*(&&+**(((('&&'&(&%(*&,7,/.0(%**0/,,/'(((-0+35./..02).,61+0*00,&'%)*88-.*+'))51'14153607//08/4,523(***#*')),&'*(/-/51764112.1-122(4+,57,5-,,9%14/2.1%&$'(*-41)+,66560*--+-%&1)2*11232+*),*((,).-/-/23-*%)&''*'&'''(%''+(*+*6'('&('-0,)()'&('()-'('*,,-./212-7.195555
@152dbcf3-7cdc-4b22-9c6a-2dbf5fbd149b ch=139 read=85253 start_time=2019-12-13T09:45:05Z barcode=BC01 runid=2c9cf7bc05858273f10e7d7ec552fc0bd742dc3e
CTCCTGGGGAGGCAGCAGTGAATGTGCACAATGGGCACCAAGCCTGATGCAGCTTCATGCCGCGTGTATGAAGAAGGCCTTCGGGTTGTAAAATTACTTTCAGCGGGGAGGAAGGGGAGTAAAGTTAATACCTTTGCTCATTGACGTTACCGCAGAAGCACCGGCTAACTCCGTGCCAGCAGCCGCGGTATCCACGGAGAGTGCAAGCGTTAATCGGAATTGCGGGCGTAAAGCGCAGGCGGTTTGTTAGTGGATGTAGTAAATCCCCGGGCTCAACCTGGGAACTGCATCTGATACTGGCAGGTCTCGTAGGGGTAGAATTCCAGGTGTAGCGGTGAAATGCGTAGAATCTGGAGGAATACCGGTGGCGAAGCGGCCCCTGGACGAACTGACGCTCAGGTGCGAAAGCGTGGGAGCAAACGGGATTAGATACCCTGGTGAGTCCACGCCGTAAACGATGTCGACTTGGAGGTTGTACCTTGCCCCGCTTGAGCGTGGCTTCCGGAGCTAACGCGCGTTAAGTCGACCGCCTGGGAGTACGGCCTGGTTAAGAAACTCAAATGAATTGACGAGGGCCCACGCAAGCGGTGGAGCATGGTTTTATTCGATGCAACGCGAAGAACCTTACCTGGTCTTGACATCCACGGAAGTTTTCCAGAGATGAGAATGTGCCTTCGGGAACGTGAGACAGATTGCTGCATGGCTGTTTATTAAAGCTCGTGTTGTGAAATGTTGGGTTAAGTCCCGCAGCAAAGCAACCCTTATCCTTTGTTGCCAGCGGTCCGGCCGGGAACTCAAAGAGACTGCCAGTGATAAACTGGAGGAAGGTGGGGATGACGTCGAAGTCATCAGCCCACGACCAGGGCTACCACGTGCTACAATGGCGCATACAAAGAAGCGACCTCGCGAGCAAGCGGACCTCATAAAGTGCGTCGTAGTCGGATGAGTCTGCTCGACTCCATGAAGTCGGAATCGCTAATCGTGGATCAGAATGCCACGTGAATACGTTCGGGCCTTGTACCCACCGCCGTCACACCATGGGGTGGGTTGCAAAAGAAGTAGGTAACAACGCTTCGGGAGGCACCACTTTGTGATACATGACCACAGAGGTGAAGTCGTAACAAGGTAACCGGAG
+
*/1%#'+/0+-2/--0&.*+)))#,%&&'.0166-/&0'7/3572-****%%%$%+--+3-*+-,)'$$(-5++1-5046/9-6129/126/++,),.89+*)))'+,&+3.3113.')),14+-.2,(+,,+7--66723733/.20-15')&%()$$)*0/0./362455+3(/,3*72+252..---44*)*..,'$'*+.27+23091814,4-,0-(+(261130:4'(()$,)%()(((&*.('))-20+*%'+'.4'+52++/7347478878:5/41544444+++,*.'''))+)+*-.13-3/1+---).+-/**30,%%&)+0811098///1-12211467/-.*)*+(//41007('((')+./97--58:80/60111../.0,23520+'**('0/231++/16'+&17.11-,.0,1;3//56)(()4--467;789;386450655+,2-1---*-**%$(((,*--4+'(1(**,-*.-4/,.+*+3()*-12.,.052251--03778979:879.'(+,14:4,**)++(,%*-*)35/9*)''*206460%6/,73*$)%+-6264:53+.++3562687)&(&''-..::8767348,-0*%)&&+3.18:7774345002-.12-2/16812)*'()-/0//2:658444/+')-(++*'%)+/02&-%-&'+:87792887.36($,&+01+/12/--.0.678<:2.01+*22755--60,*,&$$*,*#''(,2+',*24/-6/+/0./-0)20741)-./3'72*0116/9-'')+2/0350/,&(+.79111.+-+)2-./,496+**-/1+*&*&(,9+*(%$''&#$&0,7/05632/,,$&(/02322144*7424556894)&))(+-0/33655-.&+0:.44:53677568;3-05756612%(),)6/50-.,,((*+'&)'(34/028210,-41655+*))(*,668/5550205102.'((**066454296',323.5,.+/*%$/)-45**0,-/1:58654&#$+0+908996($'''+'**&)'%(,+#&3*2/6'%)''&))$+2---7/.)''')(()*(...+)+*--7/00-,+/-12/436:7561-%
@b9e80981-3eca-436c-998f-31df2d6be968 ch=120 read=147416 start_time=2019-12-13T09:44:59Z barcode=BC01 runid=2c9cf7bc05858273f10e7d7ec552fc0bd742dc3e
CTCTACGGGAGGCAGCGGTAGGAATTTTTTCGGCAATGGGGAAACTGACCGAGCAACGCCGCGTGAAGGAAGAAGGTTTTCGGATTGTAAACTGTTATAAAGGAAGAACAGCGGCTACAGGAAATGGTAGCCAGTGACGATACATTAAAGCCACGGCTAACTACGTGCCAGCAGCCGCGCGGTAGCCGTAGGTGGCAAGCGTTATCCGGAATTATTGGGCGTAAAGGGGAGCAGGCGGCAGCAGGGGTCTGTGGTGAAAACCTGAAGCGCCTTCAGTAAACCATAGAAACCAGGCAGCTAGAGTGCAGGAGAGGATCATTGAATTCCATGGCGGTGAAATGCGTAGATATGGAGGAACACCAGTGGCGAAGGCGACGATCTGGCCTGCAACTGACGCTCAGTCCAGCGTGGGGAGCAAGTAAGTTAGATACCTAGTAGTCCACGCCGTAAACGATACTAAGAGGTGTTGGTGTCAAAGTTCAGGTGCTGCAGTTAACGCAATAAGTACTCCGCCTGATGGCGTTTGTAAGAATGAAACTCAAAGGAATTGACGGGGCCCGCACAGGCGGTGGAGCATGTGGTTTAATTCCGAAGCAACGCGAAGAACCTTACCAGGTCTTGACATGCTCGCAAAAGGCTCAGAGATGGAGAGATAGCTATATGAGATACAGGTGGTGCATGGTTGTCGTCAGCTCGTGTCGTGAGATGTTGGGTTAAGTCCGCAACGAGCGCAACCCTTATCGTTAGTTACCATCATTAAGTTGGGGACTCTGGCGGGCCTTTACCAGTGACAAGCTGGAGAAGGCGGGGATGACGTCAAATCATCATGCCCCTTATGACCTGGGCTACACGTGCTACAATGGATGGTGCAGAGGAAGTGAAGCCGCGAGGTGAAGCAAAACCCATAGACCATTCTCAGTTCGGATTGTAGTCTGCAACTCGACTACATGAAGTTAGGTTAGTAATCGCGAATCAGCATGTCGCGGTAGATACGTTCTCGGGCCTTGTACGCACCGCCGATCACACCACGAGTTGATAACACCCAGAAAGCCGGTGGCCTAACCGCAAGGAAGGAGCTGTCTAAGGTGGGATTGATGATTGGGGTGGGGGGGATCGTAACAAGGTAACCGG
+
)*+666/75+.65120(001()$'''+.-*/2;2161050*)11-,-)(+10*2352038020676811/4+.1.40;;9+35.10..2:*,)(*//.8:).+54*,0.&3.'///43$+&-.+*2..-.6*%)(*0.'&&$$$'+-+)',2+/..-,//0/.//13660.-,.1712.((2,+),'%%%((,+6./1)*.6///7('.+)..+4,-%%$&((,(',3,),.%'.,-:3-//'*37./0011%(0&').+7:814.((%())--,./89%6:67956::6754441.01,-*,,04'2-')(.80//&0'+(,-9/7,0'%&',102;721265447/')*+)0.*3129;(74842&'+')/098323201+.20115.----....2-/04-)+-/3778*)**2*%'+,/.4,*.,-11&''1./23/.03::99:;4*()**603'&%)(,-7:5-.),+/,(),68.3-(,3468734331,')'2+1425/0002+,($'$'&$$%'2*&%*.+154046/.::44+/,-/414/-)*/).0)(-,.-**23887/*--01.**1-74156:1)'('&&)6144--&%/*4474326,)1131/002..&-,/+2,41.,316:('),-9986/,*1--((()-342.,+((-)/,,3:7::67798946666311229787786651,1;-7+(+2.725.33)(+//6%%40--,)-4.+.-.95482208//88880:/0.)+,26;72610.-(%'*(+&&-($044663.-1.*326,,)%%(,*++57-47798873962459989,083/+5.+*,20278350(*'((,251,-,++1924-&(*+*/+'-+*))(.0+-4-00--,,0,5+,*5:4.9/-/.+12587<601).070--'.'&%+,/79:88856676884636/9/,4.'(')*)*2/70,+.-+9.2()-125899;7:4'&('&%(/;4222665-2-)-02-0/3,)2%&'()/2018.2.+++*-/050/',+(&&-)''0/.5/0/2').212,.+.,/+0+))++/223/26+4..99/-7*+,/,8/006/-14485,&+,4479:973/2/8;::56
@4a626d9b-1f15-4f04-9cf6-6874cabdc8b3 ch=126 read=173026 start_time=2019-12-13T09:44:56Z barcode=BC01 runid=2c9cf7bc05858273f10e7d7ec552fc0bd742dc3e
CCGGTTACCTTGTTACGACTTCACCCCAGTCATGAATCACAAAGTGGTAAGCGCCCTCGAAGGTTAAGCTACCTACTTCTTTGCAGCCCACTCCCATGGTGTGACCCGGGCGGTGTGTACAAAGGCCCGGGAACGTATTCACCGTGGCATTCTGATCCACGATTACTAGCGATTCCGACTTCGTAGGTCGGTTGCAGACTCCAATCGGACTACGACGCACTTTATGAGGTCGCTTGCTCTCGCGAGTCGCTTCTCTTTGTATGCGCCATTGTAGCACGTGTGTAGCCCTGGTCATGGGGCCATGATGACTTGACGTCATCCCACCTTCCTCCAGTTTATCACTGGCAGTGCCCTTTGAGTTCCGGCCGGACCGCTGGCAACAAAGGATAAGGTTACGCTCGTTGGGACTTAACCCAACATTTCACAACACGAGCTGACGACAGCCATGCAGCTGTCTCACGGTTCCCGAAGGCACATTCTCTCATCTCTGAAAACTTCCGTGGATGTCAAGACCAGGTAAGGTTCTTCGCGTTGCATCGAATTAAACCACATGCTCCACCGCTTGTGCGGGCCCCGATCAATTCATTTGAGTTTTAACCTTGCGGCCGTACTCTCCCCAGGCGGTCGGCTTAACGCGTTAGCTCCGGAAGCCACGCCTCAAGGGGCACAACCTCCAAGTCGACATCGTTTGGCGTGGACTACCAGGGGTATCAATCCTGTTTGCTCCCACGCTTTCGCACCTGAGCGTCGGTCTTCGTCCAGGGGCCGCCCTTCGCCACCGGTATTCACTCCAGATCTCTACGCATTTCACCTTTACACCTGGAATTCTACCCCCCTCTACGAGACTCATGCCGGTATCAGATGCGGTTCCCAGGTTGAGCCCGGGGATTTCGCATCCTGACTTAACAAACCGCCTGCGTGCGCTTTACGCCCAGTAATTCCGATTAACGCTTACACCCTCCCGTATTACCGCGGCTGCAACGAGGTTAGCCGGTGCTTCTTCTGCGGGTAACGTCAATGAGCAAAGGTATTAACTGCTCCCGCTTCTCCCGCTGAAAGTACTTTACAACCCGAAGGCCTTCTTCATACACGCGGCATGGCTGCCATCAGGCTTGCGCCCATTGTGCAATATTCCCCACTGCTGCCTCCCGTAGGG
+
687.9-,7134/,-)))%-09:81/.-**,,(+)+,++/1.90346;45+))(97(),'*-08.;49*33365.+,,5.6:,$%(%.3.()*.;:,0:::84307..-2.+,0-/20238:8+///2*07//./8983;2237798:867<7567:9603//09/45556759<19400080'/'+.,,(.-:+2*//626(2+00096673250535*,,9:251+41+2(+,0*,-.34'(&%)+6000103-47,%%)+2658<-9.().0-+,,)*+*--/1;0.4776***+274:541/*))(+*,-86798.7:5-1:3;3602)++.32..2:;:2:1*&)#(-+.:6113771+*0/03742301618324-.9*-.:888)-,0&./2355)),,-.-/24,03)0+712:1-(.,-0.068757624424016;561.%&()00./1/22599660*+*+./0545;...-04766/**,23+(4+57689<::89://389<846512,2-;88;87842833268.5,9+<;699/12377690.4/+,.1-029586:48+)(*,238;7/589..)7<</.7/.2.,-0868460/.,*1691/2:9,7801,-.3/804.*0,),2-4+9*0.+/62223556/5(69)+,,38,/+6,*&'&%')*332()'$'0,019;778678)998-767:1<47:227<6-0,1:1+4/.(:6((3168,.356576&1225526-6,+.5:11:49:+6<;:9/.70*754357&()1*+,77646-+-&'(1;9458713/)**.722/2.26+*-/29795-02-0.,01..*&$$(+)'(*-7+.0:75'//;06.*--5-,,256,,511(/52.-0/.5.+++,4110107.752/.()-14,.-/243*--262,,/577;8-,-0/*1+,+2.,-0.9-(.6+(1)*-%1823.8///5684.&)*-5--/62:.+)1,02<(%'(2;32082439(6+,,.-23))/*+,91+(/$'(+'*%*--*%+43+/51*,,**%,012)+,,-3*)..*1-97;9:<:7622)/,6/54344662,.('+9*.1),0,2.89/%5/+/,3-:010/468-&)--2435:22;0-160-&
@8ee17f1c-05e7-4262-8ef9-74d3e29602c3 ch=338 read=67236 start_time=2019-12-13T09:44:54Z barcode=BC01 runid=2c9cf7bc05858273f10e7d7ec552fc0bd742dc3e
CCGGTTACCTTGTTACGACTTCACCCCAATGTGTAATCCCACAGCAAGGCAGCTCCTTCCCAGCGGTTAGGCCACCGGCTTCGGGTGTTATCAACTCTCGTGGTGTGACGGGCGAGGGTGTGTACAAAGGCGGAGGCAATATTCACCGCGACATGCTGATTCGCGATTACTAGCGATTCCAACTTCATGTAGTCGAGTTGCAGACTACAATCCGAACTGAAGAATGGTTTTATGGGTTTTGCTTCACCTCGCGGCTTCGCTTCCCTCCTGCCATCATTTAGCACGTGTGTAGCCCAGGTCATAAGGGGCATGATGATTTGACGTCATCCCGCCTTCCTCAACTTGTCATAGCGGTCGCTAGAGTCCCCAACTTAATGGTAGCTTAACGATAAGGGTTAGCGCTCGTTGGGACTTAACAACATCTCACGACACGAGCTGACGACAACCATGCACCACCTGTATCTCCTTATAGCTATCTCCATCTGGAGCCTTTATGAGTATGTCAAGACCTGGTAAGGTTCGCGTTGCTTCGAATTAAACCACATGCTCCACCGCTTGTGCAGGCCCCGTCAATTCCTTTGAGTTTTCATTCTTGCGAACGTACTACTCAGGCGGAGTACTTGTGCGTTAACTGCAGCACTGAACTTTGACATCAACGCCAGGTACTCATCGTTTTACGGCGTGGACTACTAGGGTATCTAATCCTATTTGCTCCCCACGCTTTCGCACCTGAGCGTCAGTCTTCGTCAGGGGCCGCTTCGCCACCATTCCTCCAGATCTCTACGCATTTCACCGCTACGCAGATTCTACCCCCTCTACGAGACTCAAGCTTGCCAGTATCAGATGCAGTTCCCAGAGTTGACCGGGGATTTCACATCTGACTTAACAAACCGCCTGCGTGCGCTTTACGCCCAGTAATTCCGATTAACGCTTGCACCCTCCGTATTACCGCGGCTGCTGGCGCGGTTAGCCGGTGCTTCTTCTGCGGGTAGCGTCAATGAGCAAAGGTATTAACTTGCTCCTTCCTCCCCGCTGAAAGTACTTTACAACCCGAAGGCCTTCTTCATACACGCGGCATGGCTGCATCGGCTTGCGCCCGATGTGCAATATTCCCCACTGCTGCCTCCCGTAGGAGCAATATCAGCACCAACAGAAGGGTTAACACAAAAGGCACCGACAGCACCACC
+
4.).5/.87/7(.2,-1/2391//88,/,,*-)*-/-14&'('%'+)(%-)(./03+/4.'%)&(),,(-9:;00;+3.-,*.3-/-9/./;/1//*(()+7;987435497)*'(*-(((*,-019/,,*)($''),*)(.51--0,-,-*-.378999<9362/,1,+,..02-35..-.+-628:985132/,008/103//-*).-()0-/321.0)(/-.2/87:1-/0;23:<50459454:554101.095,+&)/3(&*'%%)./451/-&&',,,,--,'&)(32)(-543101(..8304.-,,,2-75,-589::,;6-)/5092768.80-9.+,)*&,+,+,.+1750/2/2)*$0&&,(2'&'&(&((&004/12204/7.5-$&*')*-041)//).-0)(%'1,6420/*-/////...0/0.+)+*235;7:4326855:33124573'*''(,-7768643.&+-..:.//02;51350+2-.303/6./352.7733.81;)$$')6...2+((*2+;;857*++../072+0-**.*,+/0-3-4;6**015968762:9-+0,:<<,5;<98:67.&,/'3+-00.00)*55,))'+')+0,28818,9+-.8912/(-/0271293127858-/*+..++5*)*.+,//.9;:,,0,/,,./3--+*/5*.,+*013.8--30)(1/*(2.7::-+,,..;+*'+)1:677630*-,0+,3,*.//38::66.)-5-3---'*0+0:9808'%&1-./23760124<;768;32835,1)(/35.'&,34--)44/42065539,7,229129234237+-2489566902,*+%(1)*)15'-*,&123/--.001000061502,(.5.383578884/./50,/-;5-*,-05832.*+-9.95+..3,.-19568916-4..4;3/20//5:6:.-*&+(('%)20&75/1292;=:9::49,,+&,,-02910-,549/,...301+(-/&*+-((-)1-001,/2++-),,-+--0-)+..831--5092:7923:474/-'++/092113612/503-+&)-4*.399))(,%'',+6121.755-(*+)-/-.6+43++735,/%/-/0.15(220/30801.-.)..,6593(5193)'*)+/421,+$)%(,%$"
@3d5374eb-9d63-4c81-8e25-dc11fa339720 ch=140 read=76120 start_time=2019-12-13T09:44:40Z barcode=BC01 runid=2c9cf7bc05858273f10e7d7ec552fc0bd742dc3e
CCGGTTACCTTGTTGCGACTTCACCCCAGTCATGAATCACCAAAGTGGTAAGCGCCCTCGAAGGTTAAACTACCTACTTCTTTTGCAACCCCTCCCATGGTGTGACGGGCGGTGTGTACAAGGCTTGAGACATTCACCGTGGCATTCTGATCCACGATTACTGGCGATTCCGACTTCATGGAGTCGGGTTGCGAACTCTGAAATCCGGACTACGACGCACTATGAGAGGTCGCTTGCTCGCGGGTCGCTTCTCTTTGTACCGCCATTGTAGCACGTGTGTAGCCCTGGTCGTAAGGGCCATGATGACTTGACGTCATCCCCACCTTCCTCCAGTTTATCACTGGCAGTCTCTTCGGTTGGCCGGACCGCTGGCAACAAAGGATAAGGGTTGCGCTCGTTGCGGGACTTAATAACATTTCTGAAAACACGAGCTGACGACAGCCATGCAGCACCTGTCTCACGGTTCCCGAAGGCACATTCTCATCTCTGAAAACTTCCGTGGATGTCCAGAATGAGTAGGTTTATTTCGCGTTAGATGTGCTCCACCGCTTGTGCGGGCCCCGATCAATTCATTTGAGTTTTAACCTTTGCGGCCGTACTCCCCAGGCCGGTCGACTTAACGCGTTAGCTCCGGAAGCCACGCCTCGGGGCACAACCTCCAAGTCGACATCGTTTGCAGCGTGGACTACCAGGGTATCTAATCCTGTTTGCTCCCCACGCTTTCGCACCTGAGCGTCAGTCTTCGTCCAGGGGCCGCCTTCGCCACCGAGGTATTCCTCCAGATCTCTACGCATTTCACCGCTACACCTGGAATTCTACCCCTCCTACAGGGACTCAAGCTTGCCGGTATCAGATGCAGTTCCCAGGTTGAGCCCGAAGTTCACATCTGACTTAACAAACCGCCTGCGTGCGCTTTACGCCCAGTAATTCCGATTAACGCTTGCACCCTCCGTATTACCGCGGCTGCTGGCACAGGTTAGCCGGTGCTTCTTCTGCGGGTAACGTCAATGAGCAAAAGGTATTAACTTTACTCCTCCCCGCTGAAAGTGCTACAGCGAAGGCCTTCTTCATACGCGGCATGGCTGCATCCGGGCTTGCGCCCATTGTCGCAATATCCCCACTGCTGCCTCCCGTAGGG
+
-+./17*16.7..4*,'',.:0629;9,01:8:813+&%)$//()-3.*3.),/29.-0*-04,8+5+%,-+3/,-48<439:.,060:33.)13.+..887869:7;:8682/0,0),4525++))&'*'$))'2490/02015;952340''),.1910/,3+,.7:51/03868474/'*-5*,.34.3*+23-.'&,,))+&0-054545/0')%&&)++.+'+1/3,--.-)(-(+.,.,-,13526541+'&%&(*-351:.,*-,(,--00+(**-6+*17-*&'+'/9965')''*-++-+*,66998+930**/2/62,-)**-2;0.-//000:3/023((''#)'('&&-+7;677''(-+-/.007)6-:42+-.-+3&(&))4,9,++5;745851.&*0.-69,,*%)&+(.02-)2/-.,3776335815,23*0/06.15667483869461//30411212;64534122230685.1917123;9:4-.()'(+*+*+*(-628*,38:746',)#%$(''%)*.6+-:-.0+*%((-,.4//(%',,092;324952208;<,6:40..*((*'&&$&%)+948.&,%/*-1110/*.3240.,+//0+-,//.,..*-1*-.373+(*4+)*.5826/1(5,*,,-14112309,%'%++,97:764,+**--++),-06:8;9963:3,0.251(#''/4;;/56*-0)*,.3,-/,1--/7/511,)165*:;67:57514634,*(+'*(48-())1/-.11077893758;;0,02-//&'$**(*-6*6,76,485/)/(**6(/1)(+-3/2&/,5///&,--37..010:1999473)*-1.-.749*('%(36,)(*+10-+'%$')75677:-374576742,-.35'0/.2*)).-30;140,0:27,,-,6%%#&+(',0-2652112++-.-.7991:(&)&+12+**5-5:9-,,3+0/+,,-243/)%'(*4/811197391(/+2-0321.021-/101/,6;1-052091-0,-$%&*'/'&'0-743514<567,-)-,90&+'&'(&+)*-&,66104+020;6,/6)('$),51203896+-4*)1)*4-6;,-833.'
@605dd122-ff0b-4602-8647-1b2563594cd8 ch=133 read=65170 start_time=2019-12-13T09:44:41Z barcode=BC01 runid=2c9cf7bc05858273f10e7d7ec552fc0bd742dc3e
TCACTGATCATGAATCCTGCAAAGGGAGCGCCCTCCCGAAGGTTCAGCTACCGCTGGCGCAGCCCATCCCATGGTGTGACGGGCGGTTATTAGCCGCAAGGCCGGGAACGTATTCACCGTGGCATTCTGATCCACGATTAGCGATTCCGACTTCATGGAATCGAGTTGCGGGCGCTCAATCGGACTACGACGCACTTTATGAGGTCCGCTTGCTCTCGCGAGTCGGCTTCTCTTTGTATGCGCCATTTGTAGCACGTGTGGCCCTGGTCGTAGGGCCGCGGTATTGACGTGAAATTACGCTACTCCAGTTTATCACTGGCGGTCTCCTTTGAGTTCCCGGCGGACCGCTGGCAACAAAGGATAAAGGGTTGCGCTCGTTGCTGACAGCAGCATTTCACAACACGAGCTGACGGCAACCGCCCAGCACCTGTCTCACGGTTCCCGAAGGCACATTCTCATCTCTGAAAACTTCCGTGGATGTCAAGACCAGGTAAGGTTCTTCGCGTTGCATCAGATTAAACCACATGCTCCGCTGGGCCCCGTCAATTCATTTGAGTTTAACCTTGCGGCCGTACTCCCCGGGCGGTCGACTTAACGCGTTAGCTCCGGAAGCCACGCCTCAAGGGCGCAACCTCAAGTCGACATCGTTTACGGCGTGGACTACCAGAATTATCTAATCTGTTTTGCTCCCCACGCTTTCGCACCTGAGCGTCGATCTTCGTCCAGGGGCCGCCTTCGCCACCGGTATTCCTCAGATCTCTACGCATTTCACCGCTACACCTGGAATTCTACCTCTGAGACTCCAAGCTTGCCAGTATCAGATGCAGTTCCCAGGTTGAGCCGAGGGATTTCACATCTGACTTAACAAACCACCTGCGTGCGCTTTGCAGCAGTAATTCCGATTAACGCTTGCACCCTCCATTATTACCGCGGCTGCTGGTACGGTGTAGTGCTTCTTCTGCGGGTAACGTCAATGAGCAAAGGTATTAACTTCTCCTTCCTCCCCGCTGAAAATTGCTTTGCCAGGCCTTCTTCATACACGCGGCATGGCTGCATCAGGCTTGCGCCCATTGTCGCAATATTCCCCACTGCTTGCCTCCGTAGGG
+
*)(/%&(,836607++%$%*-0,).+&')'(*++,-))+1.4-7*&+*++((&))+()()&'.00+,/&,)*&.1320002:62'**2+.1%'&%$)*8)1-6*973650223<978;9;7<756;610005.*+*()')%,-39975/'.404%,',*(*.-,-15),/832(*+.//.//83:75,-%'&)&,.79346/---01++0-+,/1/2./-(((*'&(.3064/96-/432246;33;+*)),+)./.+)%'*)*(.09924/,-'(3--+-,(&((*0'+#--&,'()(&%%)(,-,-085-/0-.6)-*'01365&'5**148836./00*739945/2002*338+70555:(.-+,40.*),*+48+*%)*74&5)(+/4;7.0101623*'./11101*+*$+'%&(+)++..:49883/-//7;;24,,-10,+)(*388465887761,/-,(/5/1234<54.34433316036+3.*.199:74./0.723255&%'0,2;60:..//43*.*%&$&(('')*(+002240$&''(*4598,+,*,+*+0457/7234154+(1467;:990-/./-1././31.117&1--1-1:78181010,281/)//50312*/+.047748987;9,-.0/.049787677,.'&,&(*:55:7/&&-5/*34+752*$()*07./13.3;78727400&%+,1654/9)&-9;92:33020//69/7/22:99<7625+-/86566675627<;0010&'-&(-.51.,,(,*+,(.*&*'&%,+436(3))./3/1/*.--9:0/1545,764261+,2/2*(024+&+)(&/86.,4158842-/-5/51564:*24156854-&(-0+()%((*$,.128-,+.0:0<22.10--,1962380:008<5572143339947%##%+'+'%%'-,.171473225150/((++,7212232858*,(+)+6/-&'&((46+94,)172)&'5*+3.()*&(-*(%'''*4/3161574672,%*)))*)(-,50548478,4765912+39,)-6**&$()4,3317782,/21/-))-3-16)**+%%
@4cb07990-ffeb-43d7-b3ce-d3c943c1bc2a ch=282 read=76483 start_time=2019-12-13T09:44:36Z barcode=BC01 runid=2c9cf7bc05858273f10e7d7ec552fc0bd742dc3e
CCGGTTACCTTGTTACGACTTCACCCCAATCATCAATCCACCTTAGACAGCTCAGCCTTCCTTGCGGTTAGGCCACCGGCTTCGGGTGTTATCGCTCGTGGTGTGACGGGCGGTGTACCAAAGGCCGGAGAACGTATTCACCGCGACATGCTGATTCCCGCGATACTAGCATTCCAACTTCATGTAGATCGAGTTACCCAGACTACAATCCGAACTGAGAATGGTTTTATGGGTTTTGCTTCACCTCGCGCGGCCGCTTCCCTCTGCACCATCCATTGTAGCACGTGTGTAGCCCAGGTCATAAAGAGGGGCATGATGGTTGACGTCATCCCCGCCTTCCTCCAACTGTCACTGGCAGTCTCGCTAGAGTCCCCAGCAATGATGGTAACTAACGATAAGGGTTGCGCTCGTTGCGGGACTTAACCCAACATCTCGGCTGGCTGACGACAACCATGCCACCTGTATCATATAGCTATCTCTCCATCTCTGGAGCTATGAGTATGTCAAGACCATAGTAAGGTTCTTCGCGTTAGCGAATTAAACCACATGCTCCACCGCTTGTGCGGGCTAAATCGAATTCCTTTGAGTTTCATTCTTGCGAACGTACTACTCAGGCGGAGTACTTATTGCGTTAACTGCAGCACTGAACTTTGACGTATCCAACACTTAGGTACTCATCGTTTTACGGCGTGGACTACTAGGGTATCTATCCTATTTGCCCGCTTTCGGGACCCCTTTGAGCGTCAGTTGCAGGCCAGATCGTCGCCTTCGCCACTGGTGTTCCTCCATATATTTTCGCGTTTCACCGCTACACATGGAATTCACGATCCTCTCCTGCCTCTGGCTGCCTGGTTTCATGGCTTGCTGATTAAGCTTCAGGCTTTCACCACAGACCCTTGCTGCCGCCTGCTCCTCTTTACGCCCAATAATTCCGGATAACGCTTACCTACATTATTACCGCGGCTGCTGGCACGTAGTTAGCCGTGGCTTTCTAATAAAATTACCGTCGCTCGGCTGCACCATTTCCTGTAGCCGCCGTTCTTCCTTTATAACAGAAGTTTACAATCGAAAACCTTCTTCCTTCACGCGGCGTTGCTCGGTCGGTTTCCCCCATTGCCGAAAATTCCCTACTGCTGCCTCCCGTAGGAG
+
2*0.2724608*,2+.0-67;6/9;;/27377:97;/98,/438'),,,/110%&&()/./0/+.209/1,:3+*8*11.011%0'.&)/00/%'''%('.,006774766(6510+1*93+88660,&*&,)&)*+5.)+5+--,)./,,2..7:8&+(*+).+,*(()$')),'&(0,63533.-(./,+,3,(.+)&&1430469-:++(*/+()%))*509:;*573<0656++-0;-)*)(((*+*/).'&'3609,/232/./60878567-)*,,,3/2./'&'(.1,+,-+/./35,+)+26//7:/./.'3:(*-5667.:24-.039;0-+.'($',---,,+0812366440060(*--3.0(-$((5,,-01.-0,/134..//0),,-*96:9::7605+,)/32-5*4(/++-),-,-++/,(')*))-/8879;89963.4204942++/2/-32-/120201114:9886369;//,)&)%&+,.63673/02+)%(*100(-,0967<:58516+++(('.,2;889---++--61,./)+-5.347(330&+57-1'/*2.223::.*-1;714:<39211%%564766//./0327:1/+,+*,2-(0)(,*+,9,0170....48912.001-..('(+-(3*2-'*+****-2786:80968,-+**''*-7685423%11--/,,+1()-,'12))/,.&&)1+)(78-.1))&/''):9889130<11+*//5334::3877695:5379+3+,/425345+/710('#(*++*&(&-283021&)+--,.%(%)+'6+-%(+-.,./20020//((,0)1/+,-40347;0+*)&%&''$'(('-7/.)-053)/:/56)*+-0,./168<15.+-()15042112/38,+56--7012+.,*1148/045791/)&&&#&)5+0/-*1*.1/453/1../760:.,'--.04/8-,,7+8+4,.66)),0,/52%.('386.-%--3,0+*')%+3*2990.+)&(*-403889;363+)'+-++..-(%)((/;:455866-.763144;78<;85<3(-*+).,133.-/+-,+(.3+5-/787+'5**59-57:.4:.8+((-+,/00/8304*,48.-(&
@8308d143-8c17-4da6-9e18-0ab6bdb73674 ch=387 read=112040 start_time=2019-12-13T09:44:32Z barcode=BC01 runid=2c9cf7bc05858273f10e7d7ec552fc0bd742dc3e
CCAGGATTACCTTGTTGACTTCACCCCAGTCATGAATCACAAAGTGGTAAGCTCGAGGTTAAGCTACCTACTTCTTTGCAACCCACTCCCATGGTGTGACGGGTGGTGTGTACAAGGCCCGAGACGTATTCACCGTGGCATTTCTGATCCACGATTACTGGCAGTTCCGACTTCATGGAGTCGAGTTGCAGACTCAATCCAGTTCTGACGCACTTTATGAGGTCCGCTTGCTCTCGCGAGTCGCTTCTCTTTGTATGCGCCATTGCTTGGCGCGTGTGTAGCCCACAGTCGTAAAGGCCATGATGACATGACGTCATCACCTTCCTCAGTTTATCACTGGCAGTCTCCTTTGAGTTCCCGGCCGGACCGCTGGCAACAAAGGATAAGGGGTTGCGCTCGTTGCGGGACTTAACATTTCATAACACGAGCTGACGACAGCCATTGCAGCACCTGTCTGCGGTTGAAGGCACATTCTCATCTCACAAGCTTCCGTGGATGTCAAGACCAGGTAAGGTTCTTCGCGTTGCATCAGATTAAACCACATGCTCCACCGCTTGTACGCGGGCCCCGTCAATTCATTTGGGTTTAACCTTGCGGCCCGTACTCCCCAGGCGGTCGACTTAACGCGTTAGCTCGGAAACCCGCCTCAAGGGCACAACCTCCAAGTCGACATCGTTTACGGCGTGAACTGCCGGGTATCTAATCCTGTTTACTCCCACGCTTTCGCACCTGAGCGTCAGTCTTCGTCCAGGGGCCGCCTTCGCCACCGGTATTCCTCGAATCTCGCATTTCCACCGCTACACGGAATTCTACCCCCTCTACGAGACTCCAGCTTGCCAGTATCGGAGTCACAGTTCCCAGGTTGAGCCGGGGATTTCACATCTGAAGCAACAAACCGCCTGCGTGCGCTTTACGCCAATGTTCGAATTAACGCTTGCACCCTCCGTATTACCGCGGCTGCTGGCACGGAGTTAGCCAGTGCTTCTTCTGCGGGTAACGTCAATGAGCAAAGGTATTAACTTTACTCCTTCCTCCCCTTTGAAAGTGCTACAACCCGAAGGCCTTCTTCATACGCGGCATGAAACACGCATCAGGCTTGCGCCACGTTGTACAATATTCCCCACTGCTGCCTCGTGG
+
8+#',$1(,2.5/*3(''/797,5-.*,-07585285..2082/,1..1-*-+,*)*)0.5-/121672/35:2595*1392:/,.-.6)$)&13/0246)1)$(*&-1/0+/251846+,*133076691-/7132510/;++'(+,21)+++11--+(())38</5/(.707)*.*(+-.2674833027537/9595-.01'&+,..0+,35.,2,-**).7/./4,*,+))**,+000,-/537,69,+4465678;621-$(%(*///48855410,/*&(+0587836(//,/)**+.++)()+,13458:2/161;7715)--9/..:231.7../6864**2+**02809-0+2*5/527142332.0109.1:1+8-+*+*..*1(+,:05.+%*15--5*4)++/64238735,0-.1278676/53'6,'-&()'*./881.*&((+,010)*0,.-+--1:0044////,0/,&&$&))(..66:89:60388;86:524.60;98<878540....2''(8)<;877.///29785+/)&&)'+*&')'.50565-*,2,82;7,7:9)006:<.97/6.-+--/.,+013.4480-/61-7.,/,-2.:.8*('((,&')-(0(1,-52$&)+..4-9.---7:8;61)-/-.0./047871:9./-5//.&&20201((*'((,)./1/6/)*291'/.72+(.,/195557256455695641/436;:74:(*27;6-801;1<978;57:29766:40//'(22000'%%.352))01/0,**%&('('1,++((246,'&'$+&(+3370'*')+2.05-,1,,2'/'&)$$'(88326.+.-6-,,722(.00+-68+)*,-0-,,(&)(-'(,0-94995333443-,001,/,0+/,./(0,&&&1)2,3/0/4))(18:325(.--925;67/900/*(2)((00.&(1**)3+(44023:39<877758532002361943-3549-,,)*--+,+-3/,/5::.:951-/)&$*')(1.*,&('$'*0/4*&)&.+795;77:965--&((('%(',+)(&,)1057(68317,-/42%&%*'+.,31310117693&'*&()*,3*1,-'-
@b28c9b35-6800-4e8e-8b0a-df670a9c91a7 ch=366 read=118585 start_time=2019-12-13T09:44:27Z barcode=BC01 runid=2c9cf7bc05858273f10e7d7ec552fc0bd742dc3e
CCGGTTACCTTGTTGACTTCACCCCAGTCATGAATCACAAAGTGGTAGCGCCCTCCCGAAGGTTAGCTACCTACTTCTTTTACCCAGCCCACTCCCATGGTGTGACGGGCGAGATTGTGTACAAGGCCGGAACGTATTCACCGTGGCATTCTGATCCACGATTACTGGCGATTCCGACTTCATGGAGTCGAGTTGCAGACTCAATCCGGACTGACGCACGAGGTCCGCTTGCTCTCGCGAGGTCGCTTCTAACTGTATGCGCCATTTGTAGCACGTGTGTAGCCCTGGTCATGGGGCCATGATGACTTGACGTCATCCCCACCTTCCTCAGTTTATCACTGGCAGTCTCCTTTGAGTTCCCGGCCGGACAGCGGCAGGGGGGATAAGGGGTTGCGCTCGTTGCGGGACTTAGCCAACATTTCACAACACGAGCTGACGACAGCCATGCAGCACCTGTCTCACGGTTCCCGAAGGCACATTCTCATCTCTGAAACTTCTGTGGATGTCAAGACCGGGTAAGGTTCTTCGCGTTGCATCGGAATTAAACGCATGCTCCACCGCTTGTACGGGCCCGTCAATTCATTTTGAGTTTTAACCTTGCGGCCGTACTCCCCAGGCGGTCGACTTAACGCGTTAGCTCCGGAAGCCCGCCTCAAGGGGCACAACCTCAAGTCGACATCGTTTACGGCGTGGACTACCAGAATTATCTAATCCTGTTTTACTCCTTTCGCACCTGGCGTGAAGTCTTCGTCAGGGGCCGCCTTCGCCACCGGTATTCCTCCAGATCTCTACGCATTTACCGCTGCACCTGAATTCTACCCCTCTACGAGACTCAAGCTTGCCAGTATCAGACAGTTCCCAGGTTGAGCCAAGTTTCACATCTGACAACAAACCGCCTGCGTGCGCTTGCGCCCAGTAATTCCGATTAACGCTTTACCCTCCATGTGCGCGGGCTGCTGGCAGGTTAGCCGGTGCTTCTTCTGCGGGTAACGTCAATGAGCAAAGGTATTAACTGCTCCCTCCCCGCTGAAAGTACTTTACAACGAAGGCCTTCTTCATACACGCGGCATGGCTGCATCGAGCTTGCGCCCACATTGTGCAATATTCCCGCTGCTGCCTCCCGTAGGAG
+
5,-)9-*-'+*%)**+14/-*+&'%)(663546;0...29--.3211')+/944.50&(,).,3'%'+-1943357-888,%1''()13-*/-/+((00531-.03(*2((&%%0*&)(**1665+2*(,)0+.5.,*&'.2..6...919(*,970..,038323'643000+/,+10302360.//51-408,0)-(&)*/22/,.2)(%(%'&'&.*'/0.0+)*+*'&&')+01..-3-1,/15,*(%'+1147.-++.,33+*/,,+)++-,/-/012;228;:7(4*0348;4+***))(''(%,,-04829:./5:7748/5)*-;2./5478695-12112)/4.-/478474+8,2-1*+)*)'(((&(-+**6672(.-'.,,-632412:433994,2,,%/.*'0-07,++,323,1323./-(+-*-..8/34(3'2435;558866587;870.**+0.3++'*1:-.346502-,,21+242532266867865359957,,,1+4-:9:<926408--.11)++)-)*2.)%')(((+3-,0,,,3,-/)2(0*/0'&-.(5,:20242+,./6;;+-1+*+/,./0/0()),,2344/3904/..22/.023455/.1.-/14'1)1/&/0*,.6782-,,0**,.475857-*+,/--2455/5;/),(+,.124/-+(062**(+.-/06773574-994*%..0)'25/.4127-.'&')(+))-15::899,532*/2*,**)0067338(3--.93/..'&&1122887979-4.'&-:576&0,/410(2.50542;2.*8757334424841()0-%*4/11129)(&(&-0:44,-0807'&0060),+:/,*++001/++(.-9:,4/)*+*.177820(.'#&)1/*',-168;140-2/-&*')//)',-4.78,5&0#&'(*-)+4361.'''/519...9.78242:24:8431'551170//0,6146888;*.*,-101/*.'-*++'(+690)654160-/+-,+,,.0++&)*,../+4/599260,%*'(+2./21653//-//($')0502273/)**+3(*%&(-/012930,4/.+)')&(09-+82/+*&
@62cfa833-a699-418f-95a5-837002568278 ch=197 read=68342 start_time=2019-12-13T09:44:19Z barcode=BC01 runid=2c9cf7bc05858273f10e7d7ec552fc0bd742dc3e
CCGGTTACTTGTTACGGCTTCACCCCAGTCGCAGATCACAAAGTGGTAAAGCGCCCTCCCGAGGTTAAGCTACCTACTTCTTTGCAACCCACTCCCATGGTGTGACGGGCGGTGTGTACAAGGCCCGGGAACGTATTCACCGTGGCATTCTGATCCACGATTACTAGCGATTCCGACTTCATGGAGTCGAGTTGCAGGCCTCAATCCGGACTGACGCACTTTATGAGGTCCGCTTGCTCTCCTTGAGTCGCTTCTCTTTGTATGCGCCGGTATTTAGCACGTGTAGTAGCCCTGGTCGTAAGGGCCATGATGACTTGACGTCATCCCGCCTTCCTCCAGTTTATCACTGGCAGTCTCCTTTGAGTTCCCAGCCGGACCGCTGGCAGCAAAGGATAAGGGTTGCGCTCGTTGCGGGACTTAACCCAACATTTCACAACCTGAGCTGACGACAGCCATGCAGCACCTGTCTCACGGTTCCCGAAGGCACATTCTCATCTCCTGAAAACTTCCGTGGATGTCAAGACCAGGTAGGTTCTTCGCGTTGCATCGAATTAAACCACATGCTCCACCGCTTGTGCGGGCCCCGTCAATTCATTTGAGTTTTAACCTGCGGCCGTATACGGAGCGGTCGACTTAACGCCGTTAGCTCGACCACGCCTCAAGGGGCACAACCTCAAGTCGACATCGTTTACGGCGTGGACTACCAGGGTATCTAATCCTGTTTGCTCCCGCTTCGCACCTGAGCGTCAGTCTTCGTCAGGGCCGCCTTCGCCACCGGTATTCCTCCAGATCTCTACGCACCACCCGCTACCTGGAATTCACTGCCCCTCCTACGAGACTCAAGCTTGCCGGTATCAGATGCAGTTCCCAGGTTGAGCCCGGGGATTTCACATCTGACTTAACAAACCGCCTGCGTGCGCTTTACGTAATTCCGATTAACGCACCCTCCGTATTACCGCGGCTGCTGGCTGGAGTTGGCAGTGCTTCTTCTGCGGGTAACGTCAATGAGCAAAGGAATTATTAACTTCTCCCTTCTCCCGCTGAAAGTACTTTGCAACCCGAAGGCCTTCTTCATACACGCGGCATGGCTGCATCAGGCACGCCCATTGTTACCAATATTCCCCACTGCTGCCTCCGTAGGG
+
410-5++)8+(-'&'(,*-,--17:7.3,+$&&'00//0474.-/6'-)''+,273.0/&)(*-/444+../69+*+3,04:5-/04243%&'/;8/09::887892:;57544755068978581.89/:0/97490//8,51:777;:0/045++++85:043113269;97.-.;.;6774,1130.014.2%,').+.*4.0407/4./&%&)$&)+20123//+2-+*0.+,0105,0)(&**+/013/1,27-,2//-+.64.).(+,+(*/,/1144'&&)46;1.7<951/1)+0419'3--/-,*),,.25778*61($143:4720..1095./27742,(+,-.595.66,+04926+')1.9;98300)*870+007)4/.-3.*1--6/22965,5+++06900211+.0+/0/-/7-+$$&$'$#''++),'12,4)68;787723213:-/4::835)778--)()+,2/.-.0753666521(**+33/-365<9:98:;89:63424.)*&*&**+:9920('+*-.0266&(+4+<<875.+-,,//9..80./.7-21534/0//*+,0.708989<92++432&-(&()).*30/)(&$$'(-$&)074444/4.1.+**((1,(+*+0...20212925&-.55((+,153535*5+242)0/11115,)+%2545:8312-/.+585442/%'-01001/;2+.020'#&+)0.2//2*)*-243445549<;78-%46,/,1061:3:;<88:56536987+4+)*2/+-.,$+%)'+*(-++)..),-+/+.*2-,%&(*0860*-&()/0+3+0.7(-)./7/13*5467:+-+1+1,46;41.)-22600+5/+/01+%3/1--../5//.*)(2-73840-,.2+.001023),+&$(&%),,<332-6-0,-(*#+-1/3826701+-/+1.5///1.9.,)-*()/0'-.%,.123;39;85684963697676/4/++../7+,*'()+,04--),.--32-.20218,-279573+*((,-,$..304/*+0-.)+*+(8:94522,0.10:5534770/.//;1056,421;823;012-.-0.--:+947-&)*-642//,/+*/451)
@9b3bb999-63b5-461c-8d88-5f99579c7a3a ch=479 read=250169 start_time=2019-12-13T09:44:18Z barcode=BC01 runid=2c9cf7bc05858273f10e7d7ec552fc0bd742dc3e
CTCCTGCAGAGGCAGCAGTGGGAATATTGCACAATGGGGCGCAAACCTGGTGCAGCCATGCCGCGTGTATGAAGAAGGCCTTCGGGTTGTAAAATTACTTTCAGCGGGGAGGAAGGGAGTGATTAATGCCTTTGCTCATTGACGTTACCCGCGGAGAAACACCAGCTAACTCCATTGCCAGCAGCCGCGGTAATACCACCGGAAGTGCAAGCGTTAATCAGATTACTGGGCGTAAAGCGCGCAGGCAGTCCTGCTTAAGTCAGATCATGAAATCCGGGCTCAACCTGGGAACTGCATCTGATACTGGCGAAGCAGGCCTCGTAGAGGTAAATTCCAGGTGTAGCGGTGAAGTGCGTAGAGATCTGGAGGAATACCGGTGGCGAAGGCTGGCCCTGGACCAAAGAGACTGACGCTCAGGTGCAGCGTAGAGACAAGTTAGATACCTGGTAGTCCCGCGCCGTAAACGATGTCGACTTGGAGGTTGTGCCCCGCCCGGGGCGTGAAGCTGGAGGCTAGCACTTTAAAGTCGACCGCCTGGGAAATACGGCCGCAAAGGTTAAAACTCAGAATGAATTGACGGGGGGGCCCGCACGAAGCGGTGGAGCGTAATGGTTTAATTCGATGCAACGCGAAGAACCTTACCTGGTCTTGACATCCACGGAAGTTTTCAGAGATGAGAATGTGCCTTCGGGAACCGTAGGACAGGTGCTGCATGGCTGCCGTCAGCTCGTGTTGTGAAATGTTGGGTTAAGTCCCGCAACGAGCGCCCTTATCGGCACTGTTGCCAGCGGTCGGCCAGGAACTCAAGGGAGACTGCCAGTGATAAACTTCTAAGGAGGAAGGTGGGGATGACGTCAAGTCATCATGGCCCTTGACCAAGGGCTACACGTGCTACAATGGCGCATACAAAGGAAGCGACCTCGAGGCAAGCGGACCTCATAAAGTGCGTCGTAGTCCGGATTTAGGTCTGCAACTCCTGACTCCGCCAAGTCGGAATCGCTAGTAATCGTGGATCAGAATGCCACGGTGAATACGTTCAGGCCTTATACACACCGCCCGTCACACCATGGAGTGGGTTGCAAAGAAGTAGGTAACAACTTGGCCGGGAGGGCGCTTACCGCTTTGTGATTCATGACTGGGAGTGAAGTCGTAACAAGGTAACCGG
+
*+14/%/-,(,+*&/-,./1:7163053,+,-8:9876*)*-24..'&&)**.,'0607/8851,/*)+.0/3++0-02:8:6&8628,/076(0)))23/-')&+03*(,+,.),*&''('-,0..,0-/9-*-.-&0-/,2.5/,19,*+*),&(*)(,57132-0+,+10&2('+.)*--,6211/4,0,,)/*'+(-+,%'',-3/,-./)+')---/,8,4366,*+,061/-+.+/,499,76,)(%&'(+.126324/($&&*+*)24&0+(()/)-+--472845332//.,-/0022,++.0/1&(+,67865/*%,'(*),)5+()1//-('*./5/++1-.25511**()-0284,+)(0.-0.061/1/,*+(**'.,27++5774.'+)'+,+-++,..122))+*('&&')4*-$'&)*41091*,.)06*,5---,+2.(,.53789;770/.),/32-0,3+*-(1.+*'*-++&''%')(%#&&%%'&'',-&+),))&)$)*-(.3(*520&/)'+'#%'$(&.,*005/+'))*)'+,7+*.1+-4(%')((.416034-00.3/..5+('*+&%$),&245.--,**+,,+23881805.)),3;8+/&(()1),3,-)-+/71),.///*',.35-()).).)-;9-.,,,--;:977;86703,+*/+60909<9:47868.-+/.//-.*-(125444022-.///473/;0.*)-0-+2,)+12537/521)'()+/&%()()*),0.00'%$$*+%37),1..-*/+,(2.+$()*(+35/.*/,',208945,'/*++1681--*)'()0*-5-4/5,+/5166888367560541**'(*1.5,+0+./93-.11*(()*--1323-0/6/,,)&(''%/33+)''&&&---1*(%&')238)1,4+-&%'$$'(+'3*1+01,1'(()'/+'./(&(&)*878/.-.,%$(,5247''&(/)*.(-',3401,*)*,6651445.260-**.48/*---.''47794754%,-*%('',,012039,67-*64,,+/.*-*('%)*0317,,/2,&('&)(/.*2-)+**('*)/+-3((*32,,012.3.&)0/**/,..7.00/(/1&00()+,++(()**./-47.812:291/
@43eb9b49-b2d2-4a1d-ab2d-5ac076340553 ch=371 read=140538 start_time=2019-12-13T09:44:11Z barcode=BC01 runid=2c9cf7bc05858273f10e7d7ec552fc0bd742dc3e
TGGTTGTATTTACGGCTTTACTACAATCATCAATCCCACCTTAGACGGCTCCTTCCCGCGCGGTTAGGCCACCGGCCAGGTGTTATCAGCTCTCGTGGTGCTGACGGGCCGGATATGTACAAGGCCAGGCAATATTCACCGCGACATGCTGATTCGCGATTACTAGCGATTCCAGCTTCATGTAGTCAGGTGCAGACTACAATCCAGACTGGGAATGTTTTATGGGTTTTGCTCCACCTCATGGCTTCCTTCCCTCTGCACCATCATTGCGTGTAGCCCAGGTCATAGGGGCGGTTGGCGTATCCCCCGCCTTCCATCCGGCATCACTGGCAGTCTCGCTGGAGTCCCCAACAATGATGTTAGCTAACGATAAGGTTGCGCTCGTTGGGACTTAACCCAACATCCACGACACAGGCTGGCTTGACAACCATGCACCACCTGCTATCTCATATGGCTATCTCTCCATCTCTGGGTGTATAGGTATGTCGAGACCTGTGCAGAGTTCTTCGCGTTGCTTCAGATTAAACCACGTGCTCCGCGCGGCGGGCTGCGTCAGTTCCTTTGAGGTTTTATTCTTGCGGTACTCAGGCGGAGTACTTATTGCGTGCTTCTGTACTGAACTTTGACATCAACGCCGTACTCATCGTTTTACGGCGTGGGCCGCCGGGTGTAAATACTATTTGCTCCCCGCTTTCCGGGACTGGAAGGCGCCAGTTTGAACCGGATCGTCGCCTTCGCCACTGGTGAACACTCCGCCCGCCATCGTTCGCCTTTCGCCGATTCCGATCCTCTACCATCTGGCTGCCTGGTTCCTGTAAACCTTTACTGGGATTAAGCTTCAGGCTTTCACACGAACGCTGCCGCCTGCTCCTCTTTACGCCCAATAATTCCGGATAACGCTTTATACGTATTACCGCGGCTGCTGGCGCGTAGTTAGCCGTAACTCAAATTACCGTCACTCGGCTGCGCTTTCCGCAGCCGCCGTTCTTCTTTATAACGGGGTTTCAGTCCGACAACCTAGCCCCAGCCGCGGCGCGTTGCTCGGTCAGGGTTTCCCCGGTGCCGAAAATTCCACCGCTGCTGCCTCCGTGGAG
+
(&%))$(*-/)$%('/.3+&'$$(+4/1,.0$)+13)&-$&$(*))%&%(,)')0/+&'*0.615$+&$%%'''%&&%+--&.+)+9-'*())+1354+,(%&)+(--0)+)$'&))+0059*/5.%50-/++-9<948;27589671,+*'*2,'())3*))&%',.152,&*#&&)&&'-.2265(0,5)+%,,&&),-7/5+'&))&&&(*.-/(123,2(-,.54+,++-+(/012''-*(&$&#$&).*+-,%*%*.00,#%%$%(('%%**4,)-911))***3/,+)+++*+'((),584.(*,*/&$$','+'--2/(/-**)**+-,.)(/%+&()+64)*%'(5-43.-*'%%(*.10331/%2,)*%&$%(*,+(',-+'&&+'-%&*01(,,&$(+)*&(&'/03/'%$$((74*47)*)+*05'*-*('$&(3./')(+&-.-01.--,14420/..*.%$%$$%$&)'&&$&%$(,,26/,'$$%'&+1813/+&'()-#%1*,&('*'),22.'(%-'/12/(+&&)%$''&(%$%&+3)'291',,(&$-1+71(%&(%%%%$'#&#%&)(2(.&*($(%+1,)3-'&%%$%&+%&(&%(&*+1)++)(,*&(*'&,(*('-&*)*-00-124)'()+,43-*&*&$)'+3,,')&)&'$&((,2+&)+180*&).10/++993(&()('((%&$#%%%%%%',(',+))('*./10.42*-0+-),(('$$$$)(,*%'%%$(&$%%%&*)$''&*%*%'&'(1.0*))022'+$$&*)/12+233.35/0/01*()),-.'*&'''$*(()'%*'%'()+/.(+-(''%&%'&&($$%%&(,.3.23.+*,46,-/2.&-+.-(+((&.(/+,2.58540''''&$'%)),'('%(61231.///121++-(+(+,(&#%%')'*'''%'(*((/0.0/(),)++++01&&,-+-)##%(472/504863**%*&''&$$&*'%'&&#%%(*#$'&&$'&%#$%%)&'$(&%&'))***.,)'+-%217')*)/:-*:6(,')&%%%',+,))-+%(*%()'+-.03+/0()2,'(
@6f588ee1-794a-466a-8815-d132eb79afaf ch=156 read=84854 start_time=2019-12-13T09:44:09Z barcode=BC01 runid=2c9cf7bc05858273f10e7d7ec552fc0bd742dc3e
CCGGTTACCTTGTTACGACTTCACCCCAGTCATGAATCCACAAAGTGGTAAGCGCCCTCGAAAGGTTAAGCTACCTACTTCTTTTGCAACCACTCCCGTAGTTGTGACGGGCGGTGTACAAGGCCAGGAACGTATTCACCGTGGCATTCTGATCCACGATTACTAGCGATTCCGACTTCATGGAGTCGGAGTTGCAGACTCAATCCGGACTACGACGCACTTTATGAGGTCCGCTTGCTCTCGCGAGGTCGCCTCTCTTTGTATGCGCCATTGTACGTGTGGCCGGTCGTAGGGCCATGATGACTTGACGTCATCCCACCTTCCTCCAGTTTATCACTGGCAGTCTCCTTTGAGTTCCCGGCCGGACCGCTGGCAACAAAGGATAAGGGTTGCGCTTTCGTTGCGGGACTTAACCAACATTTCACAACACGAGGCTGACGACAGCCATGCAGCACCTGTCTCGCGGTTCCCGAAGGCATTCTCATCTCTGAAAACTTCCGTGGATGTAAGACCAGGTAAGGTTCTTCGCGTTGCATCGAATTAAACCACATGCTCCCACCGCTTGTGCGGGCCCCGTCAATTCATTTGAGTTTTAACCTTGCGGCCGTACTCCCCAGGCAGTCGACTTAACGCGTTAGCTCCGGAAGCCCTCAAGGGCACAACCTCCAAGTCGACATCGTTTACGGCGTGGACTTCACCAGGGTATCTAATCCTGTTTGCTCCCCACGCTTTCGCACCTGAGCGTCAGTCTTCGTCAGGGGCCGCCTTCGCCGCAGTATTCCTCAGATCTACGCACGTTTCACCGCTTCACCCGCAGATTCTACCCCCTCTACGAGACTCAAGCTTGCCAGTATCAGATGCAGTTCCCAGGTTGAGCCCAGAGGTTCACATCTGACCTAACAAACCGCCTACGCGCGCTTTACGCCCAGTAATTCCGATTAACGCTTGCACCCTCCGTATTACCGCGGCTGCTGGCACGGAGTTAGCCGGTGCTTCTTCTGCGGGGTAACGATCAATGAGCAAAGGTATTAACTTTACTCCTTCCTCCCGCTGAAAGTACTTTACAACCCGAAGGCCTTCTTCACACACGCGAGCATGGCTGCATCCGGGCTTGCGCCCGTGCCAATATTCCCCACCCTTGCCTCCCGTAG
+
7/3.2;.2211/08+1,*-0.7/835-,,2978.)'*85.//46///7621+,,58/-00/3**3,:75+/035:4345685;;3*(-01.%(*/11',&$).+.86859;672.,./0:<0922'*+++,)--06113;4;5<6469:566590)*))2+)-+*+/.27;564.01;1477.*++,&*$).3/1/2/111(:/6/64680-,..3//'),2-,6424608-)+0)''&&,,-/,(,.-0260../-/:/+-3336.23-9.((*+)+(&%)-114/1/4+,130613..0+*&&&)*7//38453*(018:18-0--.8;9001357/:/,,0/096.780-03214*1854394366666;74&44:-.4/756+.2.6-.&'-),.65933.7221402+(&-'8.2:/+-/0631+)(*)*+1656070119/362/-114;64760507'16549,+,+...1184144.077341772.324:.0:<430,%)*038.43161)44;8840//,2/..784(+,2-88+43,*+1-/./0'$.*,+5+,-44*///83)'-/297:77063,*,/:9).*-*.2-,./81*1,-+377+029/'-..8566743/.0/11,,-0/,2+0-'04+.0.(4:-,,,7:7736'+'*-0033.2355;9)-.0..40+&&*,++.7.83.-01321338983.6/*+108;0+.013:2000,19)+0798::3600-301-4()12134+-0+6011<36),+(-4.+/0*+)..5.401''',/;5340.*%%&&,6-')(,2,3-0,09;85-67582-3-/-/-,&(((*30(+./26),.2/3&-0938/+1/6--(46/($+'*+/8)(,/034557:11814;858$&%&%0/112*+.2.+13152++-36792,+-.402/+-1.11/37,+46*3.1,*-,+31536881:.,#',1')070007,+)(),748;7765/,42..5,().+7,,,8679;/,0+,+.++'*+&$')890:1&(*12*78051*,-)')(&&*./0:0,.605677;55:10/+*%*&&'%&''+,5*))*'..)+-,.18,3461)'&'.&2)222/544*&'&(+**.5+29)*;75
@ef7c7176-6776-4b9d-a8e9-7efeb87d60b7 ch=202 read=81816 start_time=2019-12-13T09:44:04Z barcode=BC01 runid=2c9cf7bc05858273f10e7d7ec552fc0bd742dc3e
CTCCTACGGGGAGAGCAGTGGGAATATTGCACAATGGGAAACCCTGATGCAGCAACGCCGCGGCGTGAGTGATGAAGGTTTTCCGGTCGTAGAAACCGTAGGGGAAGACAATGACGTTGAGAGAGCTACGGCTAACTACGTAGCAGCCGCAGTAATGCGAGGTGGCGAGCGTTATGGGTGCAAGGCGTAAAGGGGAGCGTAGGCGGATGATTAAGTGGGATGTAGAAATACCCGGGAAGCCAACGGGTGCTGCATTCCAAACTGGTTATCTGGTGCGGAGAGTGGAATTCCTAGTGTAGTGTGCGGCGGTGGAAAACACCAGTGGCAGAGAGCGACTCTCTGGACTCTCAGCGGCGCTTTGAGAACAAAGCGTGGGGAGCAAACAGGATTGGAATGCCGGTAGTCACGCCGTAAACGATGAATGCGGTGTGGGGTTTCCAGCACCTCCGTGCCGCCGCCAGCGCATTCGTATTGCCGGAAATTTTGGTGCGGGTAAACTCAAAGGAATTGACGGGGACCCGCACAGTGGCGGGCGGTTTCATTCGAAGCAACGCGAAGACGCACCTACGCGACTCCGCCGTACTCTTAATGAAAATCCTTCGGGGACAAGGTGACAGGTGGTGCATATTTGTCGTCGCTCGTGTCGTGAATGTTAGGTTAAAGTCCGCAACGAGCGCAACCCTTGTCGTTAGTTACTACCATTAAGTTGAGACTCTGAGACTGCTGGTTACTTCCAGGAGGAAGGTGGGGATGACGTCGATATGTACTTATGACCTGGGCTACACGTGCTACAATGGATGGTGAAGCGACGCGAGGTGAAAGCAATCCATAAACTTATTCTCGGGTGGTTATAGTGCAACCGACTACGCCAGAAGTTGGAATCGCTAGTATTAGCGAATCAGCATGTCGCGGTAGACGTTCTCGGGCCTTGTACACGCCCGTACACCACAATGATAACACCTGCGAAGCCGGTGGCTAACCGCAAGGAAGGGCACAATACAGGTGGGATTGATGATTGGGGTGAAGTCGTAAGTGGCGG
+
*+0*(,408:+*(**/0683:7+67215./-559678/*13.6)*,/224335496357(*(((.,&%%',,2026/50:93.'(()&',-,16..'&($&*,)**+,$-/-,(('(''')''$''#&(-&22232310+,*()+)4*()%'+*$%$$$$)')/0*&%&*28-+*&))($&$$'%$%)+-+(-3,%((('()./1:99644844/00:78852'$+/.*145()*&&'$((+&')8675668839,/-*.'..0150-./('*$%&*+()%'+((++.-.)))4+($$&&)*()&'%'*)+5*0('%)*406.8,*''+')+-88420/+*.1)-,++,&,,'+.('+*+*,'+,(*,'')..,*-'&'(5430/-)(2)&)),,,54-'&'&(%%((/1.24;91/-.//8*')*(3.)-.,*,5)0'+'0/05/78+-78--9.&)%(%)&(&''#%'%))')&)&((&)-/,*-)('&*'+&+'-0278+,*))*+&&$%',((39*),-.%**((&)'%%')()'&'+-1&*)'(3,+&'%',))++,(*+*.2,-)),),*&('&&%,-,0+.)*'%./3)*+)/./9/)/20-+.-.47/4007::8957*28-+.356.()+.2,+()+0.,22043&/5*-+2((/1.(-,,0((+/2:4036(&))-..-4()+1+*%).4-5-1%*&&%$'$'&'&('.-37*'$%)%%%'.)/''.)(1,-+.()+/864535602*&$%%&#%#'$&-/325524/)*'&)$(*,287470:00:4426')&'%&&#%%''('+%%'()()''''&%''*&%$#&'+''%)('&)*(+$%%&&%&%&)-013:64,+&(%(('-+-+5777478.10*'*)%'%%+**(,/**''(+*.-+&%('&(+1/006762270110-0../0(,%,+.+**($%(+,/77425---%(*).05/,*+/(+840//4))'&&'-/.)+*/.(*(*)+0:9337/011109/08212/0+/(%*')((*(018
