# Supplementary material for: De novo species identification using 16S rRNA gene nanopore sequencing
Source: PeerJ. 2020 Oct 21;8:e10029. doi: 10.7717/peerj.10029 (PMC7585375; doi:10.7717/peerj.10029)
Supplement: Supplemental Information 3 [file peerj-08-10029-s003.zip › pass_fastq_runid_2c9cf7bc05858273f10e7d7ec552fc0bd742dc3e_559.fastq]

@5f3bce24-56da-4279-8c23-14fe428398f5 ch=216 read=84898 start_time=2019-12-13T09:43:53Z barcode=BC01 runid=2c9cf7bc05858273f10e7d7ec552fc0bd742dc3e
CCGGTTACCTTGTTACGACTTCACTGATGGCCTACCTTCAACCGCTGCCTCCTTGCCGGTTAGCTCACGGACTTCGGGTGTGCCAGCTCTCATGGTGTGACGGCGGTGTGTACAAGACCAGGAACGTATTCCTTACCGCGACGATTGCAGGTCGCGATTACTAGTAACTCAGCTTCATGTAGGCGAGTTTCGGCCTACAATCCAGACTGAGACTGGTTTTAAGTTTGGCTCCACCTCTGCGGTATTGCATGTACCAGCCATTTGTAGCACGTGTGTAGCCTACACATAAGGGGCATGATGATTTGACGTCATCCCCACCTTCCTCCTGGTTAACCCAGGCGAATGCAGCTAGAGTCCTCAACTTAATGAGTATTAACTAACGACAGGAGGTTGCGCTCGTTGCGGGACTTAACCAGCATCTCACGACACGAGCTGACGACAACCATGCACCACCTGTCACCTTGTCACGAAGGGATTTCCTCGATTAGGAGTAGTAAAGGGATGTCAAGTGTAGGTAAGGTTCTTCGCGTTGCTTCGGGTAAACCACATGCTCCATACTTGTGCGGGTCCCCGTCAATTCCTTTGAGTTTAATCTTTGACCGTACTCCTAGGCGGAATACTTAATGCGTTAGCGGCACGGAAGTGTTGAAACCCCACACCTAGTATTCATCGTTTACGGCGTGGACTACCAGAATTATCTAATCCTGTTTGCTCCCCACGCTTTCCGAGCCTCAGCGTCAGTTACAGTCAGAGAGTCGCCTTCGCCACTGGAGGTGTTCTTCCTAATCTCTACGCGACACCGCTACTGGGAATTCCACTCTCTCCCTGCACTCCTAGATAACCAGTTTGGAATGCAGCACCCAAGTTGAGCCCGGGTATTTCACATCCCACTTAATCATCCGCCTACCACGCTCCTTGCGCCCGAGTAAATCCGGATAACGCTCGCCACCTACGCGTATTTACCCGCGGCTGCTGGCGCAGTAGTTAGCCGTGGCTTCCTCCTTAAGGTACCGTCATTATCTTCCCAAGACAGAGCTTTACGATCCGAAAACCTTCATCACTCACGCTGGCGTTGCCATCAGGGTTCCCCATTTGTGCAATATTCCCCACTGCTGCCTCCGTAGGAG
+
*+*-2.,2.2/-05*.,+./70+-&&(&'&())',&'(%*,285:7,-.*.-1/,1+3(&-%//70,.+3-34:60+'.&**284,2/.+,'..6343+(&',.-.*(*(.).10),,:):5453*42595,+(&((+-380/'3*$$$&&+($&&'(5&/.+-1.7..-*+-/83&+&%$*-,/0/3:2,0-6,/)+/-,*)$&))('),0133.3;:2)(*/41041482*.4+,'',*0/-.-./(-&'$,2.0460-40))')*'))0*-*'*,/1///+*+(1*))22,08445406;401216/0/249,+687<88513+*5/6.'/)))+-+&$%'#%%%*,.()+-082514*('/)*+&'+,/3.4-./71+&&&',(-74:24343:828-,(3-1--*,*&&(&163/+.)*,2534)'2-22236687669.5)**4*'-***.112//-),+%&('(,0&,06955466749./,)++,**0-',/-20')*+.(1)+.060*+,4-777<84605.&-611/2.0/9970.--,,-).)%(%'-'(+)**4/,2++,.059999812793./35+-+**..&&&)1*.*..2*%$*+8/8485+(&%&*+,//3.+,--0+%--(*)++034()54.:92*-0.4.&.134<:793118:04/310137453,8,+/%&-*./1-(3()/0.33/(*)098-)+)+.901)**/0909204568&1820--./0./00./,.0543<;9::--+-1)*0,(,7//9.').2.1)).(+)(&$%&+3.0..-+&-*,-1.2/)*,+./,,0.*0.--**'(*56/5061'90:4184:931000-/4.-0-0711414/-2//-/:2/.12.61'%'').3.379;317<8587/1/156/-*)+$&&&&(&(+42/126/00.+,*+,,-/.+00,,,')*-),.((--('*.-,-.-1-*(((&%%'(),.//7/85513737-12801),-+,,:59:64;24490;;1-4++*,)(+-/85*,--/,/*,-,'7;8<98::/32+(*()%+)-/,;0-7.//.+..//6:90-43,%0(*-/0/626+0.%&(()../301+(*',)*'
@881e3b8a-102c-416b-a7c0-d714c9d5a9c5 ch=340 read=83017 start_time=2019-12-13T09:43:44Z barcode=BC01 runid=2c9cf7bc05858273f10e7d7ec552fc0bd742dc3e
CTCCTACGGGAGGCAGCAGTGGGAATATTGCACAATGGGCGCACCAGGCCTGATGCAACCATGCCGCGTGTATGAAACCTTCGGGTTGTAAAGTACTTTCAGCGGGAGGAAGGGTAAAGTTAACCTTTATCTCATTGACGTTACCACCAGAGAAACACCGGCTAACTCCGTGCCAGCAGCCGCGGTAATACGGAGGGTGCAAGCGTTAATCGGAATTACTGGGCGTAAAAGCGCACGCAGGCGGTTTGTTAAGTCAGATGTGAAATCCCGGGGACTCCAACCTGGGAACTGCATCTGATACTGGCAACTTGAGGTGA
+
().&$%()1.(,3.*()(./6:/-.-*7+**./27557.(&%$/*02884--**(),*/22/,8:/./.+-+))(($(*063+1+4'%&/5,'($%-2/7.22/:7,+()+.0''),,--(*'().31'+*.330:0-/32,*4+%.+-,*%-0+--.*'(*)131365262731(1,+15*,),,/))'/+/-.0&)$&$$&(*0*6*,.-2,,,-,/27868981:1('*-0)+)+()44+46<:1631&'))%'131**14++0/-054(*03(1-+-2135+/-.2995752--.,-.0(%('$&&&(&&$%#
@d857c389-96b5-486d-aa08-fb6ca8035af3 ch=322 read=62609 start_time=2019-12-13T09:43:35Z barcode=BC01 runid=2c9cf7bc05858273f10e7d7ec552fc0bd742dc3e
CCGGTTACCTTGTTACGACTTCACCCAGTCATCACAAAGTGGTAGCGCCTCCCGAAGGATGGCTACCTACTTCTTTGCAACCCACTCCCCATGGTGTGACGGGCGGTGTGTACAAGGCCGGGAACGTATTCACCGTGGCATTCTGATCCACGTTACTAGCGATTCCGACTTCATAGGTCAGTTGCGGAACCAATCCGGACTACGGCCTTTATGAGGTCCTTGCTCTCGCGAGGTCGCTTCTCTTTGTATGCGCCATTGGCAAGCACGTGTTAGCCCTGGTCGTAGGGCCATGATGACTTGACGTCATCCCACCTTCCTCCAGTTTATCACTGGCAGTCTCTTTGAAGGTTCAGCCGGACCGCTGGCAACAAAGGATAAGGGTTGCGCTCGTTGCCGGGACTTAACCAACATTTCACAACACGAGCTGACGACAGCCATGCGGCACCTGTCTGCGGTTTCCGAGGCACATTTCTCATCTCTGAAAACTTCCGTGGATGTCAAGACCAGGGCGGTTCTTCGCGTGCGTCGTTGACCACATGCTCCACCGCTTTGCGTTTATCAATTCCATTTGGGTTTTAACGCGGCGTACTCTCCCCAGGCCCGGTCGACTTAACGCGTTAGCTCGGAAACCACGCCTCAAAGGGCACAACCTCCAAGTCGACATCGTTTTGCGGCGTGGACTACCAAATTATCTAATCCTGTTTGCTCCCACGCTTTTCGCACCTGAGCGTCAGTCTTCGTCCAGGGGCCGCCTTCGCCACAGTATTCCTCAGATCTCGCATTTCACCGCTACCTGGAATTCTACCCCCCTCACGAGGACTCAAGCTTGCCGGTATCAGATGCGGTTCAGGTTGAGCCAGGGGATTTCATCTGACTTAACAAACCGCCTGCGTGCGCTTTTGCGCCCAGTAATTCCGATTAACGCTTGCACCCTCCATTATTACCGCATGCTGGCGCAGGTTAGCCGGTGCTTCTTCTGCGGGTAACGTCAATGAGCAAAGGTATTAGCTTTGCCTTCACTCCCCGCTGAAAGTGCTTTACAACCCGAAGGCCTTCTTCATACACGCGGCATGGCTGCATCGGAGGCTTGCGCCCATTGTGCAATATTCCCCACTGCTTGCGCTCCGTAG
+
86517..6140..3+,-+45:7447.')74/10.3,1.((+++&+-.23-0,)+)-*/('$)*.6671*47;295,&.)+.8*&)/45;/--876445686<944:555/2658719171:82232864<3118/628345<984440)%'*),+,1223439:362323-0%&&,))+4719*0)*/&*&*,30-,3/67532%,%(/80102060.*)0+///*)()+,,0/+()*,/21/:70155687:3,13).*)'&',-,)**$')-91*,+,*(,*-698<8632*))&'(*+35777,9:.*53102.-/0-/2<977977725-((0/+1)5-+,-+5117'),82<9;;0333710)-21(.5+-65)0365475778629-2+46985261-+*+-607;-,/0773.0/))**,5.//0-129,)&'&%'',3-1552.*..*2+-()'.+*(((-1*'/0,/20-'%/2/,.02,*,22;9:76/./)-68.30'**0)-**4,+*+*)(%%%&&$%+.,((&'),-6,+3,-++'%%&%040,+,,.0/&&$'('(.,-58+'$%'))(((**,,--,7:4)+,6)(*/.-/+((&0,534,2.,-416(-,-'.0*..3:111;*.4.*+-1747.6)6/+,4256567/74/''*,//022+),,(./,'/*5+./71;2156079-,3-6:+&+++/5:/,(+,19252/11/:511/304260.-,+0*0;8896;8551&$#'..6:4713((+/-+/,/06:0756;5210.1/+*1&5-65475962*,,&)+')-013:,8/448363/2239:138988%451:')-8.-(*1*%+2/+'.11++03443,-*4+0,.,*&&(,)/.-+,/.,.21,&/*.+)(+-.48;220/40402,-.4-0./2))+)&2()05*03.-))()-,)(#(%0,-)'',/124//02,02.2678;76686/-.+8..,/.58)/+.008+%*.1:.48.27'(*-:7,+6//071/.'-111-/0.26-(+),*384;34:98:53*113382&2.2-.,-155//'+,,1.--/2;2)-.,.21.50017525/(*('(&&(*%&)384764
@5fd1c646-190a-48bb-9260-faba2e587239 ch=277 read=83971 start_time=2019-12-13T09:43:35Z barcode=BC01 runid=2c9cf7bc05858273f10e7d7ec552fc0bd742dc3e
CTCCACGGGAGGCAGCAGTGGGGAATATTGGACAATGGGCAGCCTGATCAACAATGCCGCGTGAGTGATGAGGGCATAGGGTTGTAAAGCTCTTTACCCGGGATGATAATGACAGTACCGGGAGAATAAGCTCCGGCTAACTCCGTGCCAGCAGCCGCGGTAATACGGAGGGAGCTAGCGTTGTTCAGTACTGGGCGTAAAGCGCACGTAAGCGGCTTTGTAAGTCAAGAGGTGAAAGCCTGGAGCTCAACTCCAGAACTGCCTTTGAGACTGCATCGCTTGGTTAGGAGGTGAGTGGAATTCCAGTGTAGAGAGTGAAATTCGTAGATATTCGGAAGAACACCAGTGGCGAGGCGGCTCCTCACTGGACTGGTATTGACGCTGAGGTGCGAAAGCGTGGGGAGCAAACAGGATTAAGATACCCCTGGTAGTCCACGCCGTAAACGATGATAACTAGCTGTCGGGCGCGGTGCTTGGGTGGCGCTAACGCATTAAGTTATCCGCCTGGGGAGTACGGTCGCAAGATTAAAACTCAAAGGAATTGACGGGGCCTGCACAAGCGGTGGGACATGGTTTAATTCCGGAAACAGCACGCAGAACCTTACCAACGTTTGACATGTCCGGTTCCGAGATGGATCTCTTCCCTTCCGGGGACTGGAACACAGGTGCGCTGCATGGCTGTCGTCAGCTCGTGTCGTGAGATGTTGGAGTTAAGTCCGCAACGAGCGCAACCTCGCCTTTAGTTACCATCATTTTAGTTGGGGACTCTAAAGGAACCGCCGGTGGTGATAAGCCGGAGGAAGGTGGGGATGACGTCAGGATACTGGCCCCTTACGCGCTGGGCTACACGTGCTACAATGGCGGTGACAGTGGGCAGCAAACTCGCGAGTGCGTAATCTCAAAAGCCGTCTCGGTTCGGATTGTTCTCTGCAACTCGAGAGCATGAAGGCGGAATCGCTAGTAATCGCGGATCAGCATGCCGCGGTGAATACGTTCCCGGAGCCTTGTACACCGCCACCATAGGGTTGGGTTCACCCGAAGGCGTTGCGCTAACTCGCAAGAGAAGCAGGCGACACGGTGGGCTTAGCGACTGGGGTGAAGTCGTAATAAAGGTAACCGG
+
+*2(),/35+)(-58:353458.+21*-01934/502;7..-3.677681333622391024.))))*+&$(+*,$''+7510&),/6*-107<8-.9)/9;9822//3/./60/336:-9))-,30+%&'*.0)2--+4./095674:222.-,+)+*---6,)*+./-)(*&+201351<21,,*('(-+-872012:5.-+-,.115*'/)4,(41+-19171/)&'((*%'''&+/110&)*-*1)++:)+,24*&),0275,,+2351023,+*2((+*))/.,,)+-(*,.04/4.3/&''(+1/)&$&'-./2.7578:97810/)+)*()-1087:'('(/)'')(.+-,+.(%(+-09;975(00/.621/*+0+((,/12/.1,()+:769,+)/08.3.3.)3(*'%)-)256/,.99877981388;9:::.7+'**+*-**)+*/031602,./3.-0*('()03-/,.(+,21.)---403-2111;966;87;6(()++-+4,-+0-3.,3-3;<37986:-)***+0-+-0888-;830//.-(/,5162'&&&)+50;;27728'+()+)*,%,$+*,/4.913230.6///55;0-.447925*-/243'&)')-6888888772:,042%,53).:78;6634426764/())076668567830220455675367476648983;/.%&/*+()*-9/1138,-035:34.1+,/0-(,,-,01/3:57708:3&'*2-%540-6/6-094+1*3/4-/+4+*&$*&')8;4;935,-5,.3--0553/12787980++)($%&(,04-(,*,.1/)+.0*'(%&')*)*-58698;8/8//64446%32.($&)&,/8-343,-***+.3502:4635.9:0,1438:20&//6:06/3201956677/8-../,,)'+,26655*7-093834+,(&&&('')*,6;99802668:9968586.,1,('&*/19.&-%(3.--)((,*-045/*10.0&*,**3(30/184183-,5-000---.66.8...3*2+-**&)'%*&)0787212/786;:16,+*,-29:8:;6-+,.*,.0//'&(*))-..815/6
@94ab069b-55eb-4fa3-8e74-165acd84f05b ch=274 read=78132 start_time=2019-12-13T09:43:34Z barcode=BC01 runid=2c9cf7bc05858273f10e7d7ec552fc0bd742dc3e
CCGGTTACCTTGTTACGACTTCACCCCAGTCATGAATCACAAAGTGGTAAGCGCCCTCCCGGGATTCGCTACCTACTTCTTTTGCCAACCCACTCCCCATGGTGTGACGGGCGGTGTACAAGGCCAGGGCTTATTGACCACCGTGGCCTCTGATCCACGATTACTAGCGATTCCGACTTCACGTAAGGTCGAGTTGCAGACTCAATCCGGACTGACGCACTTTATGAGGTCCGCTTGCTCTCGCGGGTCGCTTCTCTTTGTATGCGCCATTGTAGCACGTGTAGCCCTGGTCGTAAGGGCCATGATGACTTGACGTCATCACCTTCCTCCAGTTTATCACTGGCAGTCCCCTTTGAGTTCCCGGCCGGACCGCTGGCAACAAAGGATAAGGGTTGCGCTCGTTGCGGGACTTAACCCAACATTTCACAACACACGAGCTGACGACAGCCATGCAGCACCTGTCTCACGGTTCCCGAAAGGCACATTCTCATCTCTGGCTTCCGTGGATGTCAAGACCAGGTATTAAGGTTCTTCGCGTTGCATCAATTAAACCACATGCTCCACCGCTTGTGCGGGCTAATCAATTCATTTGAGTTTTAACCTTGCGGCCGTACTCCCCAGGCGGTCGACTTAACGCGTTAGCTCCGGAAGCCACGCCTCAGGGCGCAACACTCCAAGTCGACATCGTTTACGGCGTGGACTACCAGGGTATCTAATCCTGTTTTGCTCCTTTCGCACCTGAGCGTCAGTCTTCTTCGTCCAGAGGCCGCCTTCGCCACCGGTATTCCTCCAGATCTCTACGCATTTCACCGCTACCTGGAATTCTACCCCCTCTACGAGACTCAAGCTTGCCGGTATCAGATGCAGTTCCCAGGTTGAGCCGGGGATTTCATATCTGACTTAACAAACCGCCTGCGTGCGCTTTACATGATAATTCCGATTAACGCTTGCACCCTCCGTATTACACCGCGGCTGCTGGGCACGGGAGGTTAGCCGGAATGCTTCTTCACTGCGGGTAACGTCAATGAGCAAAGGTATTAACTTTACTCCCTTCCTCCCCGCTGAAAGTACTTTACAACCCAGAAGGCCTTCTTCATACACGCGGCATGGCTGCATCGGGCTTTGCGCGTGTGCAATATTCCCCACTGCTGCTACTCCCGTAGGAG
+
0-341;12252.03,022459790:;7,13:262*54+$&),2*--0+--')/38()20(**+'/.11..)(,**+6.*9;3*,/'1*/;2,--4.0,,-8:;:8766/+6002..0(.353+8-#00'%$%$)'%%$*+,8.5402(*+*,,,))%')004-.*',./6:89:237674('(-&%/)..122060004699:3<6:,723**'()24../60-./045098885;/...,4485.)),*..5253073.16:7;:<<91:/+*.,(-+'*++-631058885862,6:2;7/---+,)'&'&-..0130/271,1'(+(&*27('**+.43-*(+0*4-*+61/-13;-2,1742383454554843.3,3*..:2/(02-2:,11113268344850-+,0-110,.-12:-++-051.-+/.1--1516858357:7;90--++/625666/*+,6;;321)(10+.,(*,2;567322/.')&(,817111:8;8;;91789<613-(+)*&)-2899:9,.(+5(*.13,2,61<6651*..-..5007/0,.',-8877+/$&(/0*7.;959;8*&*/:;00:3.23(),4/4100/)876-&447299777313/3.00418//003&*)*+(*,',+08964,77527760&((7+6.12663767859<8,21564;7;:887721.6(013631047552899,/0.0/'*00-/)28,+*')*48222/0*)*82538++.&+*.419:6;:9:7/05,1/12<99,/*))656675+.,,)0973268(++*---847565497499),-41.0/143226-/*-15/10*//08:4456440006//),581922/51+230,/980,.-/4-111336567;89<786212.30/-*/-*&.&'&((**13,644571*0'%&%%((.40+1,).*-1-,),1,./531/,-'+)(%)')*'+,01-,.5+%&&*)/163690%%%$*(..//86662*+--02357&,')&/()'*097/1-76+.9.2..23/*+.--3.-0//1:8/33218,&&.*,4097<869821--'++,18677573-1447:/31--)'')*,*.)''))4146:,:84'+(&&'%''&+/69(*708**'
@6e084fc3-18fc-40d2-95f7-4e2d89000167 ch=191 read=182772 start_time=2019-12-13T09:43:16Z barcode=BC01 runid=2c9cf7bc05858273f10e7d7ec552fc0bd742dc3e
CCGGTTACCTTGTTACGACTTCACCCAATCGCTGGCCCTACCTTCGGCCCTCCTTGCGGTTAGCTCACGGACTTCGGGTATTGCCAACTCTCATGATTGTAGGCGGGCGGTGTGTACAAGACCGGGAACGTATTCACCGCGACATTCTGATTCGCGATTACCTAGTAACTCCAGCCTCATGTAGGCGAGTTTCAGCCACAATCGAACTGAGACTGGTTTTAAAGTTTGGCTCCACCTCGCGGTATTGCATCTCTCTGTACCAGCCATTGTAGCGTGTGTAGCCCTACACGCAAGGGGGGGGCATGATGATTTGACGTCATCCCCTTCCTCCCTGGATTAGCAGGCAGTCTCGCTAAGAGTCCTCAACTTAATGGTAGTAACTAACGACAAGGGTTGCGCTCGTTGCGGGACTTAACTTAACTTTATCTCACGACACGAGCTGACGACAACCATGCACCACCTGTCACCTTGTCCCCGAAGATTTCCTCGATTAAAGAGTAATGCAAAGGATGTCAAAGTGTAGGTAAGGTTCAACCTCGCGTTGCTTCCAGATTAAACCACATGCTCCGCTACTTGTGCGGGTCCCAAATCCAGTCCTTTGAGTTTTAATCTTGCGACCGTACTCCCCAGGCGGAATACTTAATGCGTTAGCGGCGGCACGGAGTGTTGAAACCCACCTAGTATTCATCGTTTACGGCGTGGACTACCAGGGTATCTAATCCTGTTTGCTCCCCACGCTTTTCGAGCCTCAGCGTCTTACAGTCAGAGAGTCGCCTTCGCCGCACGGTGTTCTTCTAATCTCCGCATTTCACCACTACACTAGGAATTCCACTCTCCTCTCCTGCACTCTAGATAACCAGTTTGGAATGCAGCGCACCCAAGTTGAGCCCGTTATTTCACATCCCTTAATCATCCGCCTACGCTCCTTTACGCCCAGTAAATCCGGATAGCAGCTCGCCACCTACGTATTACCGCGGCTGCTGGCGCGTAGTTAGCCGTGGCTTCCTCCTTGGGTACCGTCATTATCTTCCCCAAGTGAGCTTTACGATCCGAAAACCTTCATCACTCACGCCCCGGCGTTGCTGCATCAGGGTTCCCCATTGTGCAATATTCACTGCCTGCCTCCGTAG
+
+++0/<0142:+08/01066<787:3/411*&&%%+62/02<::4414.*)-/71+1:;10,,,.///098:9::*))+%1'*4/2'***))$)($-('$')).,6634;75512353+)3552;9170.575<522/*++023:9:+,-9;857554;06,+*54651--)(*1004/,-713951,,7;*/(+.,)++:.3),413.,-26;:.6<<.1.%,48'4-566945:63++&&.').--5543.-(./4579324:4783+*./,-2455223<1-+-)-*,4(/1701+6333-++,,/9<8436899:-;4-*)-09567&)(/$9'.#1(*-9884201*0.1-+,124969/3,.,3-,+/+*%21:254:621-24(-.-8/3378761<01+860(''0')('-))()(('))++-/02498994/.'-.1:575<2:1//41/0:/666593340.288+../)&)532.,0*,4,31(''+*,/,-014+).7769831)(),2.0,*0+'+,6*&$++)-+/00(%%''-')%-+/,/2-311101,+,)'-,+()'*...5:..2++)-+*-'((,+6-86-&*.00*+70.2/,,-/278:232/87/-1571,*4/)-/*--*/2150//2010*6/-0'*$(*-00),3)03,*1103+.28:7679-:9.,6.:333::777648131.0024.0502799181,..410,'***0:8-6231175/-(/.,((((-0134*+,1/1345828111;;,.)'('/,08551,&+.+*.)''))29-,28;&0/(/-/-.-(,,.506*---/30.0365/12)+,,++*/,14.4/00<:635323-,++$'*05+40//611100(')&(*75/+/,,2/-..42/,*+/3,/6+*+(&//%$&$(.-00+))+286..+7.74/$-&&).469;457334.2/70-26.00325:9:630)+).(18110894.3))3.5836+-*)3(*)55479134/029,8;:*60))(''(*37-///./++/:;6095:477;6653'(&*)*),0.106-+**+-.103270/:993''2-2,/,6//.5/'),/0.**)')-8424'
@7778f019-6001-4e52-8fa8-a205c3657e48 ch=209 read=84553 start_time=2019-12-13T09:43:05Z barcode=BC01 runid=2c9cf7bc05858273f10e7d7ec552fc0bd742dc3e
TTGGTATACTTCGTTCAGTTACATGTGCTGGTGCTGAAGAAAGTTGTCAGTATCTTTGTGTTAACCTGCGCTCTATCTTCCGGTTACCTTATTTACGGCTTCACCCAATCATCAATCCCACATGGAACTGGCTCCTTCCCTTGCGGTTAGGCCACCGGCTTCGGGTGTTATCAACTCGTGGTGTGACGGGCAGTGTGTACAAGGCCGAACGTATTCACCGCGACGCATGCTGATTCGCGATTACTAGCGATTCCAACTTCATGTAGTCGAGTTGCAGACTACAATCCGAACTGAGAATGGTTTATGGGTTTTGCTTCACCTCGCGGCTTCGCTTCCCTCGCATCCATTGTAGTACGTGTGTAGCCCAGGTCATAAGGGGGGCATGATGATTTGACGTCATCCCGCCTTCCTCCAGCTTGTCACTGGCAGTCGCTAAAGTCCCCAATGATGGTAACTAACGATAAAGGGTTGCGCTCGTTGCGGGATGGCAACATCTCACGGCACGGGCTGACGACAACCATGCACCACCTGTATCTCATATGGCGCTATCTCTCCATCTCTGGAGCCTTTATGAGTATGTCCAAGACCTGGTAAGGTTCTTCGCGTTGCTTGAATTAAACCGCATGCTCCACCCGTATTGCGGGCCCGTCAATTCCTTTGGGTTTCATTCTTTGCGGGCAGTATACTCAGGCAGGTACTTATTGCGTTAACTGCAGCACTGAACTTTGACATCCAACACTTAGTACTCATCGTTTACGGCGGACTACTAGAATTATCTAATCTATTTGCTCCCCACGCTTCGGGACTGAGCGTCAGTTGCAGGCCAGATCGTCGCCTTCGCCACTGGTGTTCCTCCATATATCTGCGCATTTCCTTACCGCTACACATGGAATTCCGATCCTCTCCTGCACTCCTGGCTGCCTGGTTTCTATGGCTTACTGAAGTTAAGCTTCAGGCTTTCATCTGAACCCTTGCCGCCTGCTCCTCTTTACGCCCAATAATTCCGGATAACGCTTGCCACCTGCGTATTACCGCTGGCTGCTGGCGTAGTTAGCCGTGGCTTTCTAATAAAGTACCGTCACTCGGCTACCATTTTCCTGTAGCCGCCGTTCTTCCTTTATAACAGAAGTTTACAATCCGAAAACCTTCTTCCTTCGCGGCGTTGCTCGGTCAGGGGTTTCCCCATTGCCGAAATTCCTACCGCTGCGCACTCCCGTAG
+
%(+*,+*'+.40,,11*.7,(-,3)5'),:::9:7798+,3,+/70-0&.-&.12:<26-8,-$1,%#%&'.017998895*06-(02.3'0:-,-/.,(+%#%&%()-.4;:69192&')&+(*+&%#%))-7511;9,16,.)217367::466./,/15):+)()+,11,),,.)39;997671//,)%--/.--),51-32-)(-+/652:1019/11/(&(('./99303.))1.10//./.31.120,0*,/229:9:88:83352-*+%'*+&*-+7,*0-/663..),0//84:;.00:23/1-*,1814698731.613:/,-3+82(&)$%%'*402923135/422*3*(+*51+)/2365.5+/+4.4-112./1)%/,&'015668045+'.74<9755++*+30./-*)+(()-065(,-''+++288*5343256:847/0367,+.++(.340:1217790700149&*&$$&(.,.1241').''$&',((&+(1-,.848;2452125.15-0401253&)(*-33%&-+,310-29450/)+29/.,++/-).(%,.050/0'2,56886**,,'0*31:89945.8.$$%%'+,3-4:889%*+/-/.07034&&$$(''()1/46.+0445243-.7.5994<5310-*1-('-*-(/(&+*((*.1*.24'/()).11//7-.,22423865'.1(/.1384039,-/1,/'.*5+*,-)*..065122.594(+)+(+/01/(1/.'%$.)-.464;43-+24*)104.2+#)&(**+)5:-455401/,-(+/,,,()3/8+*+,,39960/+.,-36&()/37779--*-579774631(2/3,,1+,%$$%*.+/3+1/22561.//521./002./,-,.1/../1.,0111769769-82445-5-*3,*+64+/++06-/17;9+6721:71241(**1.1.**(*,*,.-.12440038/+-./3*/++89;,7*2+9725,*)6)+5/%.+($++001:439..%0)*++,6,1,**)54:1./1),.60.:9104:77;301209010+,/0/754256/983,46851/-./.1738<9:96-/4/,0263'$(&(-98,,+:0/++/78.1;9<99;892*+'*(30.2,+++3*;/:0.1/,09)698/+2:,7:5359281,(*/5-//,+&*),-0:+*.&'
@a56a25e4-c9ec-4e0e-8f38-d32c86e8ddff ch=100 read=167205 start_time=2019-12-13T09:43:01Z barcode=BC01 runid=2c9cf7bc05858273f10e7d7ec552fc0bd742dc3e
CTCCTACGGGGAGGCAGCAGTGAGAATATTGCACAATGGAAACCCTGATGCAGCAACGCCGCGTGAGTGATGAAGGTTTTCGGATCGTAAAGCTCTGGCTGGGGGAGAAGATAATGACGGTACCCAGGAGGCTGGCTAACTACGTGCCAGCAGCCGCGGTAATACGTAGGTGGCGGGCGTTATCCTTTACTGGGCGTAAAGGGCGTAGGCGGATGATTAAGTGGGATGTGAAATACCCGGGCTCCAACTTGGGTGCTGCATCCCAAACTGGTTATCTAGAGTGCAGGAGAGGAGAGTGGAATTCCTAGTGTAGCGGTGAAATGCGTAGAGATTAGGAAGAACACACCAGTGGCGAAGGCGACTCTCTGGACTGTAACTGACGTTGAGGCTCAGCGTGGGGAGCAAACGGGATTAGATACCCTGGTAGTCCACGCCGTAAACGATGAATACTAGGTGTGGGGTTTCAACACCTCCCGTGCCGCCGCTAACACGCATTAAGTATTCCGCCCAGGGGGAGTACGGTCGCAAGATTAAAACTCAAAGGAATTGACGGGGACCCGCACAAGTAGCCCGGGCATGTGGTTTTAATTCGAAGCAACGCGAAGAACCTTACCTATGACATCCCTTGCATTACTCTTAATCGAGGAAATCCCCTCGGGGACAGGTGACAGGTGGTGCATGGTTGTCGTCAGCTCGTGTCGTGAATGTTGGGTTAAGTCCCGCAGCAGAGCGCCAGCCGCTTGTCGTTAGTTACTACCATTAAGTTGGACTCTAGCAGAGACTGCCTGGGTTAACCAGGAGGAAGGTGGGGATGACGTCAAATCATCCCATGCCCCTTATGTGTAGAGGGCCGTGCTACAATGGCTGGGTACAGAGATACAATACCGTGAGGTGGAGCAAACTTTAAAACCAGTCTCAGTTCGGATTGTAGGCTGAAACTCGCCTACATGAAGCTGGAGTTACTAGTAATCGCGAATCAGAATGTCGCGGTGAATACGTTCCCGGGTCTTGTACACACCGCCTCACACCGAGTTGGCAATACCCGAAGTCCGTCAGGCTAACCGCAGGGGCAGCGGCCGAAGGTAGGGTCAGCGATTGAAATTGAAGTCGTAACAAGGTAACCGGAAGATAGAGCAGCGACCCAGGCAGAAATGGAGATTAGCTACAAAGACACCGACAACTTTCTTCCAGCAATACATGGCG
+
--/4001-8:,*-1/3376*6++),1//.4-,,-/20.*/-*17/.,.1114-0.7/019255:.+*++24115+4.:97-0:23,)+(,/+,13.0%%%%.04-'(+,*-.083436198.82+*'+%''&(-'-.18-,.//569:681+.4116.7/-70.07883:1330('320520/2$$'**328965..93)/,++09:6::7:778.7,21-.5:::923.-25,+.4(09;91:(2&&+'/55435411212:72/)((,0/613231..0013%50,+)0,(*'*+3-3,6,21.+088----385/17-+-5454)*('-+,/20++11*++*26.66/90,,5-551/---/.25/669999/....70:/..3846*%%&*9659.)+/39&4):9/.7-/27,78--096555540247;89:;51/.//3;870/,/0.-.+00*,6',)*)*11288/09270.37$&'0,.&-+-/3996/2/3:/5.,+&%(.)-*&(),05;75-.+)(+-00<<;57938*1((*,-761308/24:7-.+1.%%&&.0(()/./19656/8<<-:9492)+*))703''),/*,60000(+(&&'*(,)..1(&'&(+/1-..,0+7+,,*)*(++)(,69.*8+2900.-.1./3832525::799;6738-./557./00/566683.*(+//39*4,0/..2058)#'&')('&*,%'%*%(+%&)%&(2/210/3945689<3833(,+-.,22443.01'+$,'0210611:5365656222+*/,2.73476*-257:8886:74/-,-(.*.*43*)1//0442-')$('$$&&,-1/00062188550'(+2++++*5'180-/354++*0(/,3()++9844:96;;151/000,;./656*1&('(&(,67873;62398::64422.%&&(-76-*.0)-42330701062123862153246495;:98;968468176+2----721174627</2,&&%)&*-)(*),2+/272/48-*,-/..*&(&%),-+2,-*%&%&',/+)***),,848/822*,,*.*2...,2))(%'('.+))*'+.5442+1-1:7;6.7.-32,,),-'+)*%11)*/673&)(&(,-)%%.&'$&%(*492)',-2863-/&+,60++/,/-$5)9,00$'%%#%
@c8ad8165-23c0-4af3-939d-e7f4af9e12bd ch=283 read=80047 start_time=2019-12-13T09:42:59Z barcode=BC01 runid=2c9cf7bc05858273f10e7d7ec552fc0bd742dc3e
CCGGTTACGGTACGACTTCACCCCAGTCATGAATCACAAAGTGGTAGCGCCCTCTCCCGAAAGGTTAAGCTACCTACTTCTTTTGCAGCCCACTCCCATGGTGTGACGGGCGGTGTGTGCAAGGCCCGGAATATTCACCGTGGCATTCTGATCCACGATTACTAGCGATTCCGACTTCATGGGGTCGAGTTGCCGGGCAATCCGGACTACGACGCACTTTATGAGGTCCGCTTGCTCTCGAGGTCGCTTCTCTTTGTATGCGCCATTGTAGCAGCACGTGTGTAGCCCTGGTCGTAAGGGCCATGATGACTTGACGTCATCCCCACCTTCCTCAGTTTATCACTGGCAGTCTCCTTTGAAGGTTCAGCCCGGACCGCTGGCAGCAAAGGATAGGGTTGCGCTCGTTGCGGGACTTAACCAACATTTCACAACACGAGGCTGACGGCAACCATCAACACCTGTCTCACGGTTCCCGAAGGCACATTCTCTGAAAACTTCCGTGGATGTCAAGACCAGGTGGAGTTCTTCGCGTTGCATCAGATTAAACCACATGCTCCACCGCTTGTGCAGGCCCCGTCAATTCATTTGAGTTTAACCTGCGGCCGTACTCCCCAGGCGGTCGACTTAACGCGTTAGCTCGGAAGCACGCCTCAGGGCACAACCTCCAAGTCGACATCGTTTACGGCGTGGACTACCAGAGATTATCTAATCCTGTTTGCTCCCACGCTTTCGCACCTGAGCGTCAGTCTTCGTCAGGGCCGCCTTCGCCACCGGTATTCCTCCAGATCTCTGCGCATTTCACCGCTACACCTGGAATTCTACCCCCTCTGCAAGGACTCAAACGCCATTATCGAGATGCAGTTCCCAGGTTGAGCCCGAGTTTCACATCTGTTGACTTAACAAACCGCCGTGCTTTACGCCCAGTAATTCCGATTAACGCTTGCCTCCGTATTACCGCGGCTGCTGGCGCAGGGTTAGCCGGTGCTTCTTCTGCGGGTAACGTCAATGAGCAAAGGTGTGCTACTCCTTCCTCCCCGCTGAAAGTACTTTACAGCGAGGCCTTCTTCATACACGCGGCATGGCTGCATCGGGCTTCGCCCATTGTGCAATATTCCCCACTGCTGCCTCCCGTAGGAG
+
4,313*%$%$0&*-/35950:78.12498975630.1-7.,-//+%(*,.7-**)+))(,-',+4/7./001463'.&+$-59-13+'--,&-,060*44.50/.35,/2,*/-,,./%1,0/4171.3(.%+-6555;377:556:90/.-0.(+...:112/././10*'&'(7-9-.28;9,.0707/'/()'&')0-1+//144015785/-.2:;23440110-++1.)+/0,,'&),01,./7.422:4(.-52937;9/;..+/)((*+40400**+,.;338::916/).59:;12.,-,+-+.&%%(+33909<4+1.563*.1.+/3,*1146704*()+-39*(0))+)+..62'(-/(+43765557:22,16:(3.881'53/803044448<545;:0*')'2(&/+753<.++,04/,.'&.)/00267:81,*.,,/(&)*,4.3781/-.1::06,(),+-/+++,-83435/.17/,2/07046;;;93521158;2./.()$(/498=644304,-).1((,))199:<43/4/.*/-*0502230138',32:6+*550:2<4.44(**.3:2/,.+.(00401/3,--.,3-),95789000013241.),.00/01906+2*++/18990,/4,,,,55/5.0-824551*.+/2639:)*+10/159231*2+))'(&-,./2384305/,06)(.+5;/)-,-9:02)**395756869623336<8736++*%%%'389<;9;;36:3:768:46-2)(*0--+,+(.-.75;:4152,,-()*-/130201002+1994-,10+,((*,44983742/13()0/.0+,(),33+76;593+/15)*&('+')%-'6/.)'()*6/91.//113338:44-%()(%&''*7.2083.-/0287;26---0-/-.-3++2/+4-+%&(,,4<9859566:0;+*#+&+,**.,-.9-44()/406;000.163.4:856415/./2059*/)-&,'(1(+/2:*5501-1/0,9.,,2/*,%+/--*--(/'&*(458;8:<91310+10114-,,/04466577+,(+1)*).9-*20--*3/:11167:;6**)')+,38419))6-0.,,
@41524295-769c-4c0f-b0cf-a90249ccfb3c ch=194 read=83782 start_time=2019-12-13T09:42:59Z barcode=BC01 runid=2c9cf7bc05858273f10e7d7ec552fc0bd742dc3e
CCCGGTTACCTTGTTACGACTTCACCCCAGTCATGAATCACAAAGTGGTAGCGCCCTCCCGAAAGGTTAAGCCACCTACTTCTTTTGCAACCCACTCCCATGGTGTGACGGGCGGTGTGTACAAGGCCGGGAACGTATTCACCGTGGCATTCCTGATCCCGATTACTAGCGATTCCGACTTCATGGAGTCGAGTTTGCAGACTCCAATCCGGACTACGACGCACTTTATAGTCCGCTTGCTCGCGAGGTCGCTTCTCTTTGTATGCGCCATTGGCCAGCGTGTGTAGCCCTGGTCGTAAGGGTGCATGATGACTTGACGTCATCCCCACCTTCCTCAGTTTATCACTGGCAGTCTCCTTGAGTTCGGCGGACCGCTGGCAACAAAGGATAAGGGGTTGCGCTCGTTGCGGGACTTAACCCAACATTTCTGGCACGAGCTGACGACAGCCGTACAGCACCCTGTCTCACGCGGTTCCCGAAGGCGCATTCTCATCTCTGAAAACTTCCGTGGATGTCAAGACCAGGTAAGGTTCTTCGCGTTGCATCGAATTAAACCACATGCTCCACCGCTTGTGCGGGCCCCACGTCAATTCATTTGAGTTTTAACCTTGCGACCGTACTCCCCAGGCGTTCGACTTAACGCGTTAGCTCGGAAGCCACGCCTCAGGGCACAACCTCAAGTCGACATCGTTTACGGCGTGGATACCAGGGTATCTAATCTGTTTGCTCCCCGCTTTCGCACCTGAGCGTCAGTCTTCGTCAGGGGCCGCCTTCGCCACCGGTGACCCTCCAGATCTCTACGCATTTCACCGCTACACCTGGAATTCTACCCCCCCTCTGCGAGACTCAAGCTTGCCAGTATCAGATGCGGTTGCGGGTTGAGCCAGGGGATTTCATCTGACTTAACAAACCGCCTGCGTGCGCTTTACGCCCAGTAATTCCGATTAACGCTTACCCTCCGTATTGCCGCGGCTACGGCGCAGGTTAGCCAGTGCTTCTTCTGCGGGTAACGTCAATGAGCAAAGGTATTAACTTTACTCCCTTCCTCCCCGCTGAAAGTACTTTACAACCCGAAGGTGCTTCTTCATACACGCGGCATGGCTGCATCAGGCCTGCGCCATTGTGCAATATTCCCCACTGCCGCCTCCCGTAGAG
+
2,*-,8:23.7-+6,(*.,2262.269002563632853+005**)*.40'(),21+73+().+(++2/6)-+%(+*)13;-9;;,715.45+',,.;3-.11021.147:;:8;86620-/.40/6/.:8174.433;323;585943483((,2-.''',24./0/1344:<610%1747-.-.&*+0.2109.+2&)+./6'4*20025281*(..131+-.79181220/,.-7+,-1+).+.0-/044:02026/&(+-04:;;+,-((+(&&*(,)*&'()5:70.7100/4*..1'&*//...)+&$$)02777717-2,')3,:1)'*)+3;622632.4,1',,543*-*,(0350%*))1-466776;765769(2-;441+03*5446453333;465<85624/-**(-/6.38-)'%'*%',/3677676&4/)/2'1&,&,-.24/,.//++++),-4331,))*)+-,%++/:233.774550.660/2146359957/.67)+,;<-46304,51<;:<7/.,/0012:2+*++4.8.9////;7771..3701/7-0.4,/,-3/*%&&*+2749415:81/0/:;1/75546/0)%-($/(-,187,(*-(++30/-**'7.20-+1..-719&-&)&+/-/04;83,,54000297:36,50354&1/1256;*%&,+../25,(()2.(501176-27677808,*,*76++*--971*,-4:./3288997898:<957:*.;:0363484<8883(,&,,.+'*,,+0+*)7640..(-0437<;314;,./+.13;99.3,5-6314786853+/.)0,*3125972012503;'24126---..6(0)1'(%*,.7/-,.*'-51/*46/*&()1/,-0425134/3824878:7776./089048390,,,0517361319494707/+132349,5+0.%6;5-1+**&')*%%.%1327233:)6-,,<-99<88897951375538*:/119742'*&()/,.*)182//.55*551++-96/-78431)')%-22/,.04/62))+)'##'-849<:::87.202/;4*0/64856253()24:2287:;+/6/105/;///+7;;/3422331787092,/-,,'
@6a22d238-1ce5-494a-9834-0bbf88ba1a0f ch=148 read=82961 start_time=2019-12-13T09:42:52Z barcode=BC01 runid=2c9cf7bc05858273f10e7d7ec552fc0bd742dc3e
CTCTACGGGAGGCAGCAGTAGGAATTTTTCGGCCAATGGGGAAACCCTGACCAGAGCAGCGCCGCGTGAAGGAAGAAGGTTCCCGGATTGTAAACTTCTGTTTATAAGGAAGAACGGCATTACAGAAATGGTAGCCGGTGATACTATTAAGAAAGCCACGGCTAACTGCATTGCCAGCAGCCACTTGATGACAATACGTAGGTGGCAAGCGTTATCGGTATTGGGCGTAAAGAGGGCAGGCGGCAGCAGGGTCTATGGTGAAAGCCTGAAGCTTAACTTCAGTAAACCATAGAAACCAGGCAGCTAGAGTGCAGGAGAGGATCGTGGAATTCCATGTGCTTAGCGGTGAAATGCGTAGATATATGGAGGAACACCAGTAGCGAAGGCGACGATCTGGCCTGCAACTGACGCTCAGTCCCAAAAAAAAAGCGTGGGGAGCAAATAGGATTAAGATACCCTAGTAGTCCCGCACCGTAGACGATGGTGTTACTAAGTGTTGGATGTCAAAGTTCGGTGCTGCAGTTAACGCAATAAGTACTGCCTGAGTACGTTCGCAGAATGAAACTCAAAGGAATTGACGGGGGCCCGCACAAGCGGTGGAGCATATTGGTTTTAATTCGAGCAACGCGAAGACCTTACCAGGTCTTGACATACTCGCCAAAAGGCTCCAGGAGATGGAGAGATGGCTATATGAGATACTGGGTGAACGTTACGTAGTTGTCGTCAGCTCGTGTCGTGAGATGTTGAGTTAAGTCCGCAGCAGAGCGCAACCCTTATCGTTAGTTACCATCCCATTAAGTTGGGGACTCGCTTGAGACTACCAGTGACAAAGCTGGAGAGGCAGGGGATGACGTCAAATCATCGTGCCCCTTATGACCTGGGCCACGTGCTGCAATGGATGGTGCAGGGGAAGCGAAGCCGCGAGGAGTTGAAGCAAAACCCATAAAACCATTCTCGGATTCGGATTATGATCTGCAACTCGAGCTACATGAAGTTGGAATCGCTAGTAATCCGCGAGTCAGCATGTCGCAGTGAATACGTTCTCGGGCCTTGTACACACCGCCCGTCACACCACGAGTTGATAACTTACCCGAAGCCGGTGGCTAACCGCAAGGAAGGGGCTATCTAAGGTGGGATTGATAGTTAGGGTGAAGTCGTAACAAAGGTAACCG
+
,*0//4-9.(,,))'6%55/.'-)399.'(--.(1-01.,&*,,1;/+*+5-**.+**&+)0604596(3*./,)/,/74:25.17*1+'%+24/1523*-5.,-02)2*..23,'(''%%(*'&&),'-.)**./*30..*(()&..1)&*-*-060.0///5755&5&-**.1%%%()/,)&+%%$*&'$)+*-;9:615+(()+/)+026111%&,%()3566337:'''/21...22496578.257-0,,1354+-0**2302,'''(%+&(+)(&&()-*%'**+),2,.7775410230,,-..6581--*06/88390-,+0-14131-*&)&()/5:8/+40,0++,+*572.'*-5027095342)3.*+*(+,)1+68:,,,,-464:4545-0--&%*/1213/91-.,7,..73(*+59368,++-/41)',-(2/.)(+001:()*,./14/8/).&+*','%0+(')(,'%$%$'')++,-/;3;4:788172--6309;::9::85351402*6)*)'')&'%%+*'&%&)')+5+-'*))+1234:3.1047.-..166745'067/.5.(**+'*'),9998,('&'%'&**2;<.29642')&*-/211(.)&,/383/0+%-%(%,(()0-+(,+,'(&178.,4105--0(')1266*)('*6&877780011,+'#$',2//.-/(&).)0)-),46-.6758/0378696787977344,21+(+3-8-11//'*,&4)*&()/1535:104124050/,10.4:8-1+)(/332,1-*178,17-(%%$($/)/-%,+++.15043(()*-,(()*/-)4020*+9:;9:::;.-+%,)',%/21*.1../46:.'2'(&%&&()',+/-9/.31433,/1(+)-*)*&((,2)/4,-)).2')+/*0/&.9<<97<40-550(/226:003)/#(+(04,7,,-3.15623/2/0,+(%*54646160,8.8/8967*))**203-0*((+(%',*,-,---0(+$)*-/;:6655;888-522+/,'(-/*0/173004*,-'+*-.((()))6/0/03)&&$.*)%)*)+2,2/03-,(),*'**,+)-.*20/+0-//+,,))5/87200-)(&)1,&+/*)&*0)+,.0/.+17+-,3372.*
@a0fd726e-d401-4aca-8c27-3965d0a7acf4 ch=349 read=71311 start_time=2019-12-13T09:42:51Z barcode=BC01 runid=2c9cf7bc05858273f10e7d7ec552fc0bd742dc3e
CCGGTTACCCATTTTGACTTCACCCCAATCATCAATCAATAGACAGCTCCTTCCTTTGCGGACAGGCCACCGGCTTCGGGTGTTATCAACTCGTGGTGTGACGGGCGGTGTGTACAAGGCCGAGAGCATCACCGCGACATGCTGATTCGCGATTACTAGCGATTCCAACTTCATGTAGTCGAGTTGCAGACTACAATCCAGGCCTGAGAATGGTTTTATGGGTTTTGCTTCACCTCGCGGCTTCGCTTCCTCTGCACCATCATTGTAGCACGTGTGTAGCCCAGGTCATAAGGGGCGCGTGATTTGACGTCATCGCCTTCTCCAACTTGTCACTGGCAGTCTCCTTCTAGAGTCCCCAACTTAATGATGGTAACTGTCAGGGTTGCTTTTGCGGGACTTAACCCAACATCTCACGACACGAGACTGACGACAATAATACCACCTGTATCTCATATAGCTATCTCATCTCTGGAGCCTTTATGAGTATGTCCGAGACCTGGTAAGGTTCTTCGCGTTGCTTCGAATTAAACCACATGCTCCACCGCTTGTGCGGGCTTCAATTCGCTTTGAGTTTCTTTCTTGCGAACGTACTACTCAGGCGGAGTACTTATTGCGTTAACTGCAGCACTGAACTTTGACATCAACGCGGTACTCATCGTTTTACGGCGTGGACTGCTAAGGGTATCTAATCTCGCCCACGCTTTCCGGGACTGAGCGTCAGTTGCAGGCCAAGATCGTCGCCTTCGCCGCGGTGTTCCTCCATATATCTACGCATTTCACCGCTACACATGGAAGATTCCACGATCCTCTCCTGCACTCTAGCTGCCTGGTTTCTATATTTACTGGAAGCTTCAGGCTTTCACCACAGACCCTTGCTGCCGCCTGCTCCCTCTTTACGCCCAATAATTCCGGATAACGCTTGCCACCTACGTATTACGCGGCTGCTGGCACGTAGTAGTTAGCCGGCTTTCAATAAAGTACCGTCACTCGGCTACCATTTTAGCGCCGTTCAATACCCTTTTGTATAACAGAGGTTTACAATCCGAAAACCTTCTTCCTTCGCAGTTGCTCGGTCAGGGTTTCCCATTGCCGAAGATTCCCTACTGCTGCCTCCCGTAGGAG
+
0+/107,,(&'+(&$(+8782*463(/+(('*)&&'+&*&((*.**--.8+695*9*),.0%$')27:.21+0,-66.8.+*0*)-14)('(()884447893;;88:65-,*'(,+++-.*+*+$.',%&07387897979:;6:5/++++-/(%'((.0.2:3//+-.512799::81**-060129::99:9;69'%&,5,--1029681.8:.114:/;<</.//;,//:493717..8+().+21'++++*/-*--,62-'())'+,,/2./0./8,%-)(''*00249/-/.-/-(.73.00345434%**,.,)-),&+*1-1278.3-++/2266*+5)*,+,/,-:8++')+))%''()1440(('&&)'341,-%)))*,)-+974306/),('+*3220//-0///12'%')-65647./5,',(((./'))((*,127:150.(//0710*)'-088899,/1584,()&((,)+%*,'%'(/2952.213*67;:9<978/.5./0;5'$),*2802,(+).++-/*)12-+)-,0-.+.,&#$'&0+6-.+,(+,0438:'&)*)271.,+(,()&+31213,-1:0.)**+,./-07..*,-5.652-)*+)2/2/2-36*)*/)03023'($'%$''0.+.*+/3&$&+0.,,/.,,,+251),,-..034690/&$$)*($*)*28)2*19:45'((&&315)4*,.-2*0,,3(-.76469694/4213:-306479;0367:/401264+.32335;;646:997+*()%(((('%(.,60+,,.16.10./1+/7+,-/.)35,+5,+8:/5,()%($'*)(003++*((*,1'295192//4813015:;-5,**,.031;<811.03+,,30,*0003/-.+0-471+,-.01,,*-,6020/8/**+*,23;23(*,1//38/8/-',)&'),1338..//((*24.('+&00(&+(,9274*+,+11./+4-%*+(%&&.*-3776,($%#'(((-.*$''*%$#$%&(.+82*-/3451-/470394:0/1.1.3+%(%),-*,-/0135-054-,+)*(*,679:20/,.3/8+&%%'()*'(29,;;.*707-,)
@b29c33e5-fd50-4abd-b716-6600c87d756c ch=384 read=73904 start_time=2019-12-13T09:42:50Z barcode=BC01 runid=2c9cf7bc05858273f10e7d7ec552fc0bd742dc3e
CTCTACAGAGCAGCAGTAGGAATTTTTTTTTCAGCAGTAGGCCTGTTAGAACAACTGCGTAAGAAGGAAGAAGGTTTTCGGTTTATAAACTATGACTATAAAGGAAGAACGGCTACAGAGAGTATTTGTGGGTGAGCTGGCGTACTGATAAAGCCCGGCTTCGCTGGCACTGCCAGCAGCCGCGGTAATGCAGTAGGTGGCGGCGTTATCCGAATTATTGGGCGTAAAGAGGGGCGGCCGGCAGCAGGTCTATGGTGACGCAAACTTAACTGGTAGCCATGCGAGAATGACAGCTAGAGTGCAGGAGAGGATCGTAAGATTCCATGTAGCTGGTGGAAATGCATCTGGGCTCGCGAACCACCAGTGGCGAGCGGCGAGCTGGCCTGCAACTGACGCTCAGTCCAGAAAGCGGCGAACCGACGGATTCGGTGCCTAGTAGTCCACGCCGCGAAGCGTACATTACTAAATGTTGGATGTCAAAGTTGTTGCACTGCGGTTAACGCAGCCGATACTCCGCCTGATGCAGTACGTTCGCGAGGTAAACTCAAAGGAATTGAGCGGGGACACTGGCAGTGGAGCATATGGTTTAATTCAGAAGCAACACTGAAGAACCTTACCGGTCAGCGTATAAAACCAGAGATGGAGAGATAAGCTATATAGAGATACAGGTGGTGCATGGTTGTGGCTCGTGTGGGAATGTTAGGGATTAAATTCCGCAGCGGCTTAACCCTTATCAGTGGTTACAGCATCATTGGGGTTGGGACTCGAACTGCCAGTGACAAGCTGGAGGAAGGCGGGGATGACGTCGAAATCCATCGTACCCCTTATGACCTGGGAGCTACGCGATACTGGCGGATGGTGCAGGAAACGGGAAGCCGCCTTGAGGTGAGCGAAACCCATAAAACCATTCTCAGTTCGGATCCATGATCGCAGCTCGGCTACATGAAGTTGGAATCGCTAGTAATCGCGAATCAACTGTCGCCCAGTAGACGTTCTCGGGCCTTATACACACCGCCCGTCACCACGAGTTAATGCTTACTTTGAAACCCGGTGGCCTAACCGCTAGGAAGACATCCAGGTGGATTGATGAAGTTGGGGTGATCAACAA
+
++.'&)$('%%#$&&)1/((((+0755185.-%$%$''$&$$$'(,($%(('*()%*+))$&%))*0*0(*+(*1:9,-',*0&%*,12.*''&'&'(*77+-)-.)(&((%&$%'&&%%%%''.4)&$%*/.+*&&&))$%'(.+&&0'.(')''&&%()$#&'&$$%*2011,***,10+.++*4,)%($%&%-)*)3+-,+*38,++''&).-,-0(1..)(()&&%*/)**)&&%)''$$$&*)))+%&(('('($&'+)'$$)()(%&&($%%$$$&&(%+*'%&&$'()(()*'&)&'.('&,6-./*+&('(4020)*&$$%%$))0.*(,))23&'&$&&$$$&%%&%'&%%)++%3(1+**((+%*)(+(&))...*&%&)'+++%%'((')-*&%-/+((*+)).-631,*)*&/(*)')%+,*,06,(,.3%&$%%$%*+2)+)'$%%*.-223-'+*.,,/***001:3-/.)')(($)*+-)(*))),*++'+($&)()*,,(*)%$$&%$$&))--,4-%%%$+)%*37277-1-()++.*,($-)272)*'(%')'%*,*('%(+++*&31:0505;5))('&*-%+'**+,((.,2,1*%'&)$'%$%&&(('')*)-&((,,..920++*-+4*)*+550+)('+-0/1()+%*''$*,-*0-3&&%&'(-+.#$%'(',-+4+)))($+'%(('&,+)+((+(%%%$*%*,+,-,-,&)-(&1,*()%&')+(--)(+&*&/370*+%'&+()%(,',/01663,//.4-*.,2.5.++-)(++))'--).4+)+))*,%*$,.*',)'&&%*00.1*%')+*,)*)$)%))%%$(.(*(('(+&)&'&%&(,*''%*($&$$#&&,*)*,(($*0*01(%&(28-022150./&./4,+**()1*.-.+)%&($%&&&%&'(*)*%))&)2*4.950,,.,+--,-*&(..84..)&')-4-..(%**&'-0)++'(&(/..**)$&%'&**2:7650+*+&(('),(()*,+.+'*'#%'()()1.,5*-6,0,2+)+%)%#')(+.))&%%'&'&&(*(-/,5**+,'&'%-+&,(%%'(+,+'-0:
@987520a5-c51f-481a-a387-5b1e875818fd ch=455 read=78183 start_time=2019-12-13T09:42:42Z barcode=BC01 runid=2c9cf7bc05858273f10e7d7ec552fc0bd742dc3e
CTCCTACGGGAGGCAGCAGTAGAATATTGCACAATGAGCGCAAACCTGATGCAGCCATGCCGCGTGTATGAGAAAGGCCTTCGGGTTGTAAAGTACTTTCAGCGGGGAGGAAGGGAGTAAAGTTAATACCTTTGCTCATTGACGTTACCTGCCCGCAGAAAAACACCAGCTGCTCCGTGCCAGCAGCCGCGGTAATACGGAGGTGCAAGCGTTAATCGGAATTACTGGGCGTAAAGCGCACGCAGGCGGTTTGTTAAGTCGAATATTGAAATCCCGGGCTCAACCTGAGACTGCATCTGATACTGGCAACTTGAGTCTCGTAGAGGGGTAGAATTCAGGTGTAGCGGTGAAATGCGTAGAGATCTGGAGGAATACCGGTGAAGGCGGCCCCTGGACGAACTGACGCTCAGGTGCGAAAGCGTGGGCAAACAGGATTAGATACCTGGTAGTCCACGCCGTAAACGATGTCGACTTGGAGGTTGTGCCCGCTTGAGGCGTGGCGCCGGAGCTAACGCAGTCGACCGCCTGGGAAGCGGCCGCAGGTTAAACTCAAATGAATTGACGGGGCCTGGCGGTGGAGCATGTGGTTTAATTCGATGCAACGCGAGAACCTTACCTGGTCTTGACATCCACGGAAGTTTTCAGAGATGAGAATGTGCCTTCGGGAACCGTGAGACAGGTGCTGCATGGCTGTCGATCGCTCGTGTTGTGAAATGTTGGGTTAAGTCCCGCAACGAGCGCAGCGCATCGCTGTTGCCAGCGGTCGGCCGGGAACTCAGGAGACTACCAGTGATAAACTGGAGGAAGGTGGGGATGACGTCAAGTCATCATAGCCCTTACGACCAGGGCTACACGTGCTACAATGGCGCATACAAAGCGACCTCGCGAGCAAGCGGACCTCATAAAGAAGTGCGTCGTGGTCAGTTGTCTGCAACTCGACTCCATGAAGTCGGAATCGCTAGTAATCGTGGATCAGAATGCCACGGTGAATACGTTCGGGCCTTGTACACACCGCCCGTCACACCATGGGAGTGGGTTGCAAAAAAAGTAGGTAGCTTAACCTTCGGGGGGGCGCTTACCACTTTGTGATTCATGACTGGGGTGAAGTCGTAACTAAGGTAACCG
+
--2/&)/-40+,1+235436%,(0+-70.-0/410/$(*&,,4'10023:930*112530-./0655311)%)((./055943;76:4448-%,%')796%1-,16+*1-41-3/')*093,,6+9+./:099..24&-,.-.+/+*2,$%)..,0),-,*+-'*0.&(''$%',:7:4:4116014602-1--90/05322-,///2./006+3*-)0.-5-01536*)*7193,-33(0+32/1-(52;713956267%')'&.++58/,41,0:;:8:-,07151268877622.,+..::4800(*++,-221/1220.,-25-)/(/,070)+331-)*+38444;644**'(&/-.233:1/5/-823:887.-*)-2/..,10)'+1/86350/)('&)/21599:5///,++,(-,&&*-'-,3.-2/--.0-38*-8947,7+().0758:<874,./663,-++2./222:574:90)/-6-0/866*0('%,-*,')+531.+)%'++-.21761*)))(%%&(+*1//2,/2112,(*.7:7.--384545256,*'%%'(&545.,--2733446<:59793//2234-3).*()*1-729017.14540/)+-566./24-*/+09<83))),-221/39313/586<51;824/),',-344,16118.,++),+.-13+***+;;:8462..+,+037,016176394927/7++-0)-)**-'(&%&$&&')./4/.5)+-,+,6:5834726<:3:76.()1)*(+3&61)**'-*/7-2//1116/6/3.178.77767759,3.467:,)*'+3:2+,)*,/5;4:.2420/*--/080/-2.-05/+-,,--23.+*+.01034/,,,+/:124:84744//62*')+,-999-,'+*749',*3(-066626000*'(*--.,,5+**/+80834),%&%(-,..4758::783083'-*(*.4236;:8:8708&,38725-.,01305:74<01361213:888;/))*,35080215;9/)*'(-.2,,(&%%*)-13;527+)--/32/7/.9/,/097++--2198//,..464,/--6/0.+(*,&'3,)',5:86+
@cca9c5e7-0d33-48af-a71e-6c343a5e26ec ch=271 read=87091 start_time=2019-12-13T09:42:39Z barcode=BC01 runid=2c9cf7bc05858273f10e7d7ec552fc0bd742dc3e
CACCGGTTGCCTTGTTGCGACTTCGCAATCGCTGACCCTACCTTCGGCCGCTGCCTCGCTGCGGTTAGCTCACGGACTTCGGGTGCCAACTCTCATGGTGTGACGGGCGGTGTGTACAAGACCGGGAACGTATTCTGCGCATTCTGATTCGCGATTACTGGTAACTCCAGCTTCATGTAGGCGAGTTCAGCCTACAATCCGAACTGAGACTGGTTTAAAGTTTGGCTCCATCTCACGGTATTGCATCTCTTACCAGCCATTTGTAGCACGTGTGTAGCCCTACACGCAAGGGGCATGATGATTTTGACGTCATCCCACCTTCCTCCTGGTGCTGAGCAGTCTCGCTAGAGTCCTCAACTAATGAGTAGTAACTAACGACCAAGGTTGCGCTCGTTGCGGGACTTAACCAACATCTCACGACACGAGCTGGCGACAACCATGCACCACCTGTCCTGCCTTGTCCCCGAAGGAATTTCCTCGGTGGAAGTAATGCAAGGGATGTCAAATTAATGAGTAAGGTTCTTCGCGTTGCTTCGAATTAAACCATGCTCCGCGCTACTTGTGCGGGTCCCCGTCAATTCCTTTGAGTTTTAATCATACGCGACCACGTACTCTAGGCGAATACTTAATGCGTTAGCGGCGGCACGAGGTGTTAAACCTAAGTATTCATCGTTTACGGCGTGGACTACCAGGGTATCTAATCCTGTTTGCTCCCCACGCTTTCCGAGCCTCAGCGTCAGTTACAGTCCAGAGAGTCGCCTTCGCCGCTGGTGTTCTTCTAATCTCTACGCATTTCACCGCGCTACTGGAATTCACTCTCCTCTCTACCTCCTAGATAACCAGTTTGGAATGCAGCACCCAGTTGAGCGGGTATTTCACATCCCATCATCCGCCTACGCTCCTTTACGCCCAGTAAATCCGGATAACTTTCTTACTACGTATTACCGCGGCTGCTGGCGTAGTTAGCCGTGGCTTCACTCCTTAGGTACCGTCATTGCTCTTCCCCAAAGACAGAGCACACGATCCGAAAACCTTCATCACTCACGCGGCGTTGCTGCATCAGGGTTTCCCCATTGTGCAATATTCCCCTGCCTCCGTAG
+
)'+0'115&.539,5-(,53790.()&/)-.10/018-,(653520735,0561820%%+,.)5/6,+.42133956572))))%).*),*++.()/2/10/++%+0+.97773537341504)-/*//16552,)''&(&+-+05-3:3-10,3--,.'./030002..0294351-,.1/2(+16+*',+(()-0*1'(6:96./.-/5759;019+,1:.-10556566650/310/25--,,+,***)/70118/48)&'(+-*-..010/..-2)&'('*(**-*260-26./0//3;821468889,94,'('$'..+/60/('&&()*,.3466-.&&'()+,41-.0.0+)'.&%$'')*-.+++..652/&6,*4+5.0./58828.0-781..,/,((**(**//0+.0/-+*)')),/)144:8.9;5831134-694780*+-1253//477.//3**(*,75376,*(,++*%$+**,&+.0.8437887-*%.'(+.,&((**,/2;-(-,-635801292'&&-+1;348.+,-+7,*)(),-115232604-+885-'+8)90:662:-+((0;<-0.--$&$%$'.,,+%&(.-/*-%%*61(&1*)))'+***5409.--082.-+')&&()-,*/49/2.*'&(*56<757886<923066553,.//139244210030/1//.-./;:./.387*'*&)169-)*,04600--.0092-8,&*((*),****'+.1388+96125++$+/'')2)-1031:2229.-/5626<))'-+((#%'+,'&*+*2,5()*..363421)&+*),/-'&86767;577<<33820+.-,-)4/(+'(.,.15&-./,2;6/./)/))%&%)+7::0498693546.15,%+,,43+.2398017786/.)(&((''&%),(.('$('&--),..--6:,7))(+(./5--.6*9.7.16/')*+%)&%'&*$)013/,.-'&+()++--*.43123**+**'&(+*/01-+077-757++*++/011-211067--5**///112)38,0;0099*'.7-1-)*++-8.75.))*,1-08*,.4
@73fac766-aad9-4c17-984a-729681367775 ch=103 read=149972 start_time=2019-12-13T09:42:35Z barcode=BC01 runid=2c9cf7bc05858273f10e7d7ec552fc0bd742dc3e
CTCCTGCAGGAGGCAGCAGTGGGGAATGGCCGTGAGGCCCTGAGTGCAGCAACGCCGCGTGAGTGAGTGAAGGTTTCGGATCATGGCTCTATCTTTGGGGAGAGATAATGACAGTACCCAAGGAGAGGGAAGCCACGGCTAACTGCATTAGCAGCCACTTGGTAATACATGGAGATGGCAGGCGTTATCCAGTTTACTGGGCAATAGGGCGTAGGCGGATGAGATTAAGTGGGATCTTAGAATGCCGGGCTCAACTTGGGTGCTGCTGTTCCAAACTGAATTATCTAGGTGCAGGGGAGAGGAGGTGATTCCTAGTGTGGCGGTGAGAGTGCGTAGAGATTAGGAGGAGGCACCAGTGGCAGAAGAGCGACTCTCTGGACTATAACTGAGGCTCAGCGTGGGAACCAAACAGGATTAAAATTACCTGGTAGTCCATGAAACTGATGAATACTAGGCAGAATTGTGGGGTTTCCAACACCTCCCGTGCCGCCGCTAACGCATTAAGTATTCCGCCTAGGGGAGTGCAGTCTGAGATTGAAAACTCAAAGGGGTGGCAGGGACCCACAAATTGCTTGGAGCATGTGGGTTTTAATTCCAAAGGGAAACCCAGCACTTGGCAGAAGAGACCTTGCACCTACACTTCCATCCCCTTGCATTACTCTTAATCCAGGGAAATCCCAGCCCAGGGACAAAGGTGACAGGTGAGTGCATGGTTGTCATCCAGCTCGTGAGATGTTGGGTTAAAGTCCCGCAACAGGAGGCACAACCCATATCATTAGTTACTACGTGGGGTGAGGACTCCTGGCAGGACTGCCTGGGAGTTAACCAGGAGGAAGGTAGGGATGACGTCAAATCATCCCTTGCCCCTTATGGCAGGGCTACACGTGCACTACAATGGCTGAGTACAGAGAGGATGCAATGCAGTGAGGTGGGCCAAACTTTAAAACCAGTCTCAGTTCAGGTTGTAGGCTGAAACTCATACCATGAAGCTGGAGTTACTAGTAATCGCGAGATCAGAGATGTGCAGTGAATACGTTCCCAGGTCCTGTACACACCGCCCATCCCGCACCATGAGGAGTTAGCAGTACTGATCCCATGGAGACCTAACCCATAGGGAGGCAGCCAGCCAGAAGAGTAGAGATCTAGCGATTAGAGGTAGAGTCCTTAACAAGGTAACTTGG
+
*,41+)--492361+0/./35;7++/,/$&)+&+&**.5+((&%'*..-**&+(26+--0+'*+*%')(),*+020%+1154,''%&'/&%+.2-&&..+'&()0.34.-)*(,*&,(&(+-,*)()-'*)(,-+,-10/,,+,$-%*&&$'(*-*''0&,+1/8,*-.,4.*&#(/,*)(+*+17512&&)(/(&)))*&#)'%)**))'+*0.+/:44/,'$1'3**/(/200&$#)',-))-,&4.--,,%'&%'373447,&&&-/,'/(,-+(%&(*/036*-+,/93:1,+((%.(&+'%()'2-1*))*)'&,++2.+''%&*'/),)*()'-*&./+()&&&-.13,.1552(+*('(').32/-+')/5/21).)'&&&(-,,'''$#())*,'&)'2-*3,02()),/*&&&%-3,-443**0)&(%+0()'))+&%20020,/)%((&%*&(&(-0-+5.2)+'*),,+/5)&4)+)%',',+,*/(+,-21,(+,.1//)+/0'/((''(**2004/'$%(%,%$(,*-,.0.0(-.,&()&%'*51-5,($$&&%'%('&%*+&'(.---+2*/73+58564'0/*)2,+.+),*&())'*((%'(+,)*$)'0.1*$(',/'(**)('(%&')-0&)'%(*,,$)'(/216/7&(/1)(,-(2/'%&.,+&050./41)**,*,-*2***$))'**.,313-0-.0.'(*254&'%&&./68:.3)%-(/,*,2/($*)&-+),%.),'+-'.3.$))+.&3*(&)*&)$&&$'%*.*0&)+3.440()(.,,-+****.1051(&&*(.'/).-.-31+-,+)&0+)))/03-2315.././33(0,'.5--/2/.''$(+.0000.*,)*-0--*-.-70*/.-,')*,81/''&*,+6/170.(*&&&'%+(*)--219760,,(&38/-//.91..-.2;4(3*.+%(%*()*/+50-.4**'%&)*,*.*,/./%$+.+/15*++21/&'(&(,-)**)%++)5'-.4521:6/426310.(.+,54.++),(*%''%((*(*+4&'**7.7554-*'(2+())&%($$&&)*/-'')(($(&,((/+42.),*,0()(&$''('&(,--/(0(&(')&'&/.0&&'(*)0+')(,.,-+)'+-+,,,'+3:.823-&$#+'
@8c7d839d-6bc9-4620-b187-738ce66ec12c ch=117 read=139715 start_time=2019-12-13T09:42:32Z barcode=BC01 runid=2c9cf7bc05858273f10e7d7ec552fc0bd742dc3e
CTCGGGAGGCAGCAGTAATTTTCGGCAATGGAAACCCTGACCGAGCAACGCCGCGTGAAGGAAGAAGGTTTTCGGATTGGCAAACTTCTGTTATAAGGAAGAACGACGGCTGGAAATGGTAGCCAGTGACGGTGCACTATTAAAGCCACGGTAACTACGTGCCAGCAGCCGCGGTATACATGGGTGGCAAGCGTTATCCGGAATTGTGGGCGTAAAAAAAGGAGCAGGCGGCGGCGGCAAGGGTCTGTGGTGGCCTGAGCTTGCTATTAAGCCATAGAAACCAGGCAGCTAGAGTGCAGGGAGAGGATCGTGGAATTCCATGTAGCGGTGAAATGCGTAGATATATGGAGGAACACCAGTGGCGAAACGATCTGGCCTGCAACTGACGCTCAGTCAGCGTGGGGAGCAAACCAGTTAGATACCCTAGTAGTCCACGCCGTAAACGATGGTACTAGTGTTGGATGTCAAAGTTCAGTGCTGCGATTTAACGCAATAAGTACTCCGCCTGAGTAGTACGTTCGCAAAGAATGAGGAAACTCAAAGGAATTGACGGGGGCCCGCACAAGCGGTGGAGCAGGACATTCGAAACAACGCGAAGAACCTTACCAGGTCTTGACATACTCATAAAGGCTCAGAGATGGAGAGATGGCTATATGAGATACAGGTGGTGCATGGTTGTCGTCCAGCTCGTGTCGTGAGATGTTGGGTTAAGTCCGCAGCAGGCGCAAGCCTTATCGTTAGTTACCATCATTAAGTTGGGGACTCTGCTTGAGACTGCCAGTGACAAGCTGGAGGAAGGCAGGACGACGTCAAATCATCGTACCCCTTATGACCTGGAGCTACACACGTGCTGGCGGATGGTGCAGGAAGCGAAGCCGCGAGGTGAAGCAAAGCCCATAAAACCATTCTCCAGTTCGGATTGTAGTCTGCAACTCGACTACATGAAGTTGGAATCGCTAGTAATCGCGAATCAGCATGTCGCAGTGAATACGTTCTCGGGCCTTGTACACACCGCCCGTCACACCACGAGTTGATAACACCCGAAGCCGGTGGCCTAACCGCAAGGAAGAAGGCTGTCTAAGGTGGGATTGATGATTGGGGTGAAGTCGTAACAAAGGTACCGG
+
+')#(*.14015,&++.+05::/3:62;1.-'+.,/0.//7:*('+.0546;56-13-60-.+%'*'20;:8/.8,3**&'166.-4.4-7.--23-3-/)),-(&(,*('),*53./71.()-),,,'-,0+))$'-).,72.*/6''()&*5-4364539;85410430/,()*.'0&1+1,,25+36,.3;-,,/+,.*)*.+-.98968::6+.*')+&+..9;69,(/-,36552-86/433238'+$(&&)''('(&'-$&-3;*45,/+)38+4;68::-+,,+)(+,01.*5*(+*-4244-6--(&)''(,()$'%/-620-54-.69:7356773570+/+):8789122-:.,.820/,..-0325398833120.%(*/.'/)&''+77:9,+,0191-))(0.--9878;,(%+/.128613478436;0-,((+&'',+,+663:393:77704'*(36,1410../%#/2&)%%%+)414++-.319:+.;65.01*00112696)*,0,*/33+++&+22/2:08)3+)*,044501:5*23)$(&)+4-6,42-(%$$$(*,,,1-10+,-+,&2,.-17*+4509//9;(1)+),-))*&*-55657680,0015))*./0430.-+./&..003142214543+.3-.592-..-5-:--.322'(*01571.-/,.0-,09090455597/.,16(-/*1*+00*,+)%1,*,,,44/:)*--).6478-8-6**/0-6924575/(+/-,,233324814556:992333/+.,(2/6,'7-)(//25988;9452*'#($.0/(&#$(((*7-/3+,-*+***./056+'%$%-81499:9;))'&'*1+./+.78,+)(')(5,++334(,/))139<9999:<880+)+219)7-18/1,34545,-(''./3//---0,.+-0:27./,/&(**+11,,.4;66<9:4+41334779)357:;89958<747&27808///865536:3280/13/0./0.1,,,(2'**,+)(18)()0)+28:71.0.+156+(,+--..3)('(%().11325.032;:128+---,5(,,0+.*,++,75898719*-6001869
@2761af4f-2198-470f-8f7f-376940c33a87 ch=173 read=156139 start_time=2019-12-13T09:42:28Z barcode=BC01 runid=2c9cf7bc05858273f10e7d7ec552fc0bd742dc3e
CCGGTTGCTGCCTTGTTGACTTCACCCCAGTCGCCGAGATCACAAAGTGGTAAGCGCCCTCCCGAAGGTTAAGCTACCTACGCTTCTTTGCAACCCCACTCCCCATGGTGTATTGGCGAAGTGTGTACAAGGCCCGGGAACGTATTCGTTTCGTGGCATTCTGATCACGATTACTAGCGATTCCACGACTTCATGGGTCAGGTTGCAGACTCAATCGGACTACGACGCGCACTTTGTAGGGTCGCTTGTCTCGCGAGGTCGCTATCTTTGTATGCGCCATTGTAGCGCGTGTGTAGCCCTTTCGGTCGTAAGGGCCATGATGACTTGACGTCATCACCTTCCTCAGTTTATCACTGGCAGTCTCCTTTGAGTTCCCGGCCGGACCGCTGGCAACAAGGATAAGGGTTGCGCTCGTTGCGGGACTTAACCCAACATTTCACAACACAGGCGGCGGCGGCGGCACCTGTCACGAGCACATTCTCATCTCCTGAAAACTTCCGTGGATGTCAAGACCAGGTGAGTTCTTCGCGTTGCATCGAATTAAAACCACATGCTCCACCCGCTTGTGCGGGCCCCCCGTCAATTTGTTTGAGTTTTAACCTTGCGGCCGTACTCCTGAGCGGTGACTTAACGCGTTAGCTCCGGAGCCACGCCTCAAGGGCACAACCTCAAGTCGACATCAGACGCGTGGACTACCAGGGTATCTAATCCTGTTTGCTCCCCACGCTTTCGCACCTGAGCGTCAGTCTTCGTCAGGGCCGCCTTCGCCACCGGTGTCCTCGAATCTCTACGCATTTCACCGCTACACCTGGGTTCTACCCCCCCCCTCACAAAGGACTAAGCTTGCCGGTATCGGATGCAGTTCCCAGGTTGAGCCCGGGGACTTCACATCTGACAACAAACCGCCTGCGTGCGCTTTTGCGCCCAGTAATTCCGATTAACGCGCACCCTCCGTATTACCGCGGCTGCTGGCACGGGTTAGCCGGTGCTTCTTCTGCGGGTAACGTCAATGGTAAAGGTATTAACTTTACTCCCTTCCTCCCCGCTGAAGGTACTTTACAACCCGAAGGCCTTCTTCATACATGGCATGGCTGCATCGAACTGCGCCCATTGTGCAACATTCCCCCACTGCCTCCCGTAGAAC
+
2(-*0.('%$-(1+*0..-.6:1+3;:-.//4).(&(&-10//172(/,9.91,.059/-042*,1+./11,'+.676,)*%)9,46;:-40/238,&''543*/18963+),+.)+)'&*,231457977,:/(178051).',-4%#%(-/.3//.867()*,.&'),.5../'--/.7750))**/1617746(*+'++/1/206663/)/,2)9,51//00,++(*$*-42&&&(+&'&%%&%$(,,2)')'**-+((+%))+71.10100-47199.*&'('+()*+,**),.,%')(-034265&))10714-(&&%$')+**+./5-/&,-/852,1,,.;6/02/0/3;5-11016112.**.2921.(30359990///5:08./56)7+-1))**)7310111021-(.6803567,83*/0032;2/.028...')+()(&($(+$&')*019-.62(,''+.-./4:65657780()+-123-0859725:66562*,-/.7..--.+/19:88826371//120*(--,2;;,8:21/-04.4-(/2((-/.-.32)022.5881%,3+(')'&/86-/.8::,5710/6,-1-4...-,*.%$'(*,+,(**+./10**&&'-++100/.*&'*)+*(2237+(18-,+,753633330))(')32.%(##%&(859566223-21.,..11050.;///:.*,03651'*+*-1+)))-/74885693:)+-::<0-.0+.981867:7<9662/30-1.)%(403'(.0/764577:74<;-),3))7(+45;844('162+-.,*215*'&'#&(./*0')+)-*-,*)-+(*-*+/*1268:3882/,.,/.-()$315,*492+()&'$()1211261/'--,+2112*+.,+)+++..*(&*))*()&,-.27+*+1/,/+))/(++/:5436*1,0736:65080103.1,*&-%,.-9//0;)21126;57<777813*()(')885:641229.00.+/.0,''+'%-+4:)6;987.77,)00,/)'(.*)-1,(+,-..()+'0+7:5;66<77.-.%$.60239:9944354'&&(0/211;4)--),)/15/13828:8,(0('))'.5.*+&**2-
@9b72d000-413b-4796-a0e0-f7bb106db32b ch=360 read=127007 start_time=2019-12-13T09:42:22Z barcode=BC01 runid=2c9cf7bc05858273f10e7d7ec552fc0bd742dc3e
CCGGTTACCTTGTTACGGCTTCGCATAATCATCAATCCACATAGACAGCTCCTTCCTTGCGGTTAGGCCACCGGCTTCGGGTGTTATCAACTCTCGTGGTGCTGACGGGCGGTGTGTGCAGACCGAGAACGTATTCACCACCGCGACATGCTGATTCGCGATTACTAGCGATTCAACTTCATGTAGTCGAGTTTGCAGACTACAATCCAGACCTTCAAGAATGTGGTTTATGGGTTTTGCTTCACCTCGCGGCTTCGCTTCCCTCTGCACCATCCGCTAGCGCGTGTGTAGCCCAGGTCATAAGGGGCATGATGATTTGACGTCATCCCCGCCTTCCTCCAGCTTGTCACTGCTTAGTCAGCTAAGAGTCCCCAACTTAATGATGGTAACTAACGATAAGGAGTTTGCGCTCGTTGCGGGATAACCCAACATCTCACGACGAGCTGACGGCAACCATGCACCACCTGTATCTCATATAGCTATCTCTCCATCTCTGGGCCTTTGCCAGGTATGTCAAGACCATAGTAAAGGATTTCTTCGCGTTGCTTCGATTAACCACATGCTCCACCGCTTGTGCGGGCCCCGTCAATTCCTTTACGAGTTTCATTCTTGCGGAACGTACTACTCAGGCAGGTACTTATTGCGTTAACTGCAGCACTGAACTTTGACATCCAACACTTAGTACTCATCGTTTTACGGCGGACTACTAGAATTATCTAATCCTATTTACTCCCCGCTTTCCGGGACTGAAGAGCGTCAGTTGCCAGGCCAGATCGTCGCCTTCGCCTGGGTGTTCCTCATATATCTGCGCATTTCCTGCCGCTACACATGGAATTCCACGATCCTCCTCCTGCACTCTAGCTGCCTGGTTTCTATGGCTTACTGAAGTTAAGCCAGGCTTTCACCACAGACCCTTGCTGCCGCCTGCTCCCTCTTTACGCCCAATAATTCCGGATAACGCTTGCCACCTACGTATTACCGCGTGCTGGCGTAGTTATGCGTGGCTTTCTAATAAGTGCAAATCCACTCGGCTTCATTTTCCTGTAGCCGCCGTTCTTCCTTTATAACAGAAGTTTACAATGATCCGAAAGCCTTCTTCCTTCACGCGGCATCGCTCGGTCAGGGTTTCCCCATTGCCGAAAAATTCCCTGCTGCCTCCCGTAGGG
+
95.208.0838*1-)+22*/+,%+))/6-008815.34')&(%&*+(,,.003/5.(.,.+54:-.7961430514;8.1*+--9-.-*3++,/1(3'.1/&''*2197./4+-1'+#%%'),31102435877<643,&3-040'2,1037;9:87381108/0.*.-.2794-1+.+*&,)**%34/,0.7+,3268875131.3&%%%%%%(&&)*+2/-&&)139+12<70;:2+22<587:36+-2966;0*+3,.:2.06431466(.($%&%'+,*....-./,49**/5110422)27./06000004<0..455561484)(049<;6542/+..2/043733%&&&'30$$$*%'&'1-553*/0,2-6.3324/7114.-06.0424.0,&*+7((+,,38,,9450:8764001)0,/0000/'*-'-*+.787342&020,,**$*&*,37551.%&&'''-**)1111761,'..-398876-),.89-(&%(+-+.1/14*(+((+&($-,65)*(%)2/0;<:7864.&)//.('-(*(,,+--401119459.0,4+--97:*:80((,/597:7/-3.&'*)+0:++9:<241.-,*0+-//5753222('+,%*()),.,'0)**2191915243*-*0034;869:1/1455.6,/%**---1/3476;4/477,001/+-/)23047),)*/-,.3,/3002.+36,&/.2:1*)*35*2)7:<8635(.''+6538)-,8/++.08291114426817718+'(&'*/+*,.<2/.0-..-*./'%(+,*7;**%&',5324/.)*',)+*)3,:5-../460/5--34,.0')'&'&'0004725:7<;2331(0,-13586:4/:/91.7:07:-28*,-/.-/0667;405.0151-.28-,++,8)*,73++4,/(%.2.33921.3/443400.://:;352*),*,00918/+*('&)+932//-/061/,.+,0,(.-)'%)1/33)*%-&'&(1,&+22/5-,.1,/89--1-.,,-2/088296),(-)/4,,.666.+0**2;6,.-/)(+*+)(-/.(-30838<15/6))*&''('#)+569725775./2.;11794)3+(.71-64+.+,+*('-.+,-))/:2.2-/-)
@6c365162-fb4f-4af8-8943-4be0b3987be6 ch=274 read=78046 start_time=2019-12-13T09:42:20Z barcode=BC01 runid=2c9cf7bc05858273f10e7d7ec552fc0bd742dc3e
CTCCTACAGGAGGCAGCAGTGAAGATATGCACAATGGGCGCAAGCCTGATGCACAGCCATGCGCGATGAAAGAAGGCCTTCGGGTTGTAAGTACTTTCAGCGGGGAGGAAGGGAGTAAAGTTAATACCTTTGCTCATTGACGTTACCCGCAGAAACACCAGCTAACCCGTGCCAGCAACCGCGGTAATACGGAGGTGCAAGCGTTAATCGGTACTGGGCGTAAAGCGCAGGCAGTTTGTTAAGATCAGATGTGAAATCCCCGGGCTCAACCTGGGAACTGCATCTGATACTGTAAGCGAGTCTCGTAAGGGGTAGAATTCAGGTGTAGCGGTGAAATGCGTAGAGATCTGGAGGAGGAGAATACCGGTGGCGGCCTGGACGAACTGACGCTCAGGAATGCAGCGTGGGGAGCAAACAGGATTAGATACCTGGTAGTCCACGCCGTAAACGATGTCGACTTAAGGTTGTGCCCTTGAGGCGTGGCTTCCGGAGCTAACGCGTTAAGTCGACCGCCTGGGAGGTACGGCCGCAAAGGTTAAAACTCCAAATGAATTGACGGGGGCCCGCACAAGCGGTGGGTATGGTTTAATTCGATGCAACGCGAAAGAACCTTACCTGGTCTTGACATCCACGGAAGTTTCAGAGATGAGAATGTGCCTTCGGGAACCGTGAGTGCTGCATGGCTGTCGTCAGCTCGTGTTGTGAAATGTTGGGTTAAGTCCCGCAACGAGCGCAACCTTATCCCCTTTGTTGCCAGCGGTCGGCCAGGAGACAAAGGAGACTGCCAGTGATAAACTGGAGGAAGAGGTGGGGATGACGTCAAGTCATCATGGCCCTTGACCAGGGCTACCACGTGCTACAATGGCGCATACAAGAGAAAACGCGACCTCGCGAGCAAGCGGACCTCATAAAGTGCGTCGTAGTCCGGATTGGAGTCTGCAGCTCGACTCCATGAAGTCGGAATCGCCTTAATCGTGGATCGAATGCCACGTGAATACGTTCCCGGGCGCTGGCACACACCGCCCGTCACACCATGGGAAGTGCTTGCAAAAGTAGGTAGCAACCTTCGGGAGGGCGCACACTTTGTGATTCATGACTGGGGTGAAGTCGTAACAAGTAACCGG
+
,,..-.2(58+-255681562,'*%*+**++*5888;77359:/0;0600*)''((3)+*')('''')*0'$)(%))5667.;769)),)'*)+096666738:*(,***(,*%()-92,1.4/235-73*',-1*8++-5/80/8<302,&+((')))+%*(*&*&((**,-3/632.)(+.5101,-/24010,.17746.8+7*,*(0-)+28:--+432('''*',,,%1159.03.*'%,1')0.-,&)())+/2+)12668838862:94:87555556000%+,(%&)'()')((&*,-2'+,.)*0*2+3+8.088520125;:-/62-58861-,**+/0:600-)-*(+',/07:7:+*'().58&)+*&'(-++++.0213&,(((+--(+,-.)+-)'-.9:46).+&.+**223:;+-::4675,)-03:89:;7-....5841(+'%$1,1102139105--,/,6721,-*/(/))%)+,))&)(-+5-4777999517012+''%$%%)*/4%*&)'**-+/9;7629'87--+,32204728;7/08-+*))'(-.48723&$&)(*,7:697;72.024614*+017.&,.4*-,-4:49:9081//54791113.+-*,370,*'((())&(3+*/219336/:;0818689/3557:999:8;9:9::77:3356899424--,.21+*.8.553:5513.3*+.0/311.31512-()&'+.600,:8/0;4496)64:-2-648%30)%*').)-,),-08899(0/,*,-014574//(+'&(+*2/6:612368898*1,/49:887366;4+6144:52*$$$%&,&*+*013+*,,*4;4011127-)()&*-(')&&)+1356*'(%(+/30448//%&(--11***-:9-----;3:(2*(7)4+)-.,*&((&-,756676824/4/--74767780/-+)*&)'646-,--119888,)*))*,866845532/,)-0,+,((&*++///7-37/*,+')'+32613,*'(*0+*&+,4:8/*--(+()&((/-34;80:.)*.+,(,)+,014834367;72631-+%./)+*..)-:34342/*)*.8785.
@e2fe9471-bd03-4cfe-b26f-319434e38ac7 ch=181 read=154776 start_time=2019-12-13T09:42:05Z barcode=BC01 runid=2c9cf7bc05858273f10e7d7ec552fc0bd742dc3e
CTGATCGGTATGCTTCGTTCGGTGCACGTATTGCGTTATGAAAGTTATCAATTGTCTTTATTGTTAACCTTTCTGATGGTGCTGATATTGCTCACGGGAGGCAGTAGAATTTTCGGCGGAAACTGACCGAGTGCTCGCCGCGTGAAGAAGGTTTTCGGATTATGAACTTCTGTTATAAAGGAAAGAACAGGCGCTACAGGAAATGGTAGCCAGGTAGCGGTCACTTTATTAGAAAGCTACGGCTAACTACGTGCCAACGCAGTAATACGTAGAGTGGCAAGCGTCTATCAGGGTATTGGGCGTAAAAGAGGGAGCAGGCGTAGGGGTCTGTGAAGCCTGGAAGCAACTTCAGTAAGCCATAGAAACCGGGCAGCTAGAGTGCAGGAGGATCGTGGAATTTCATGTGTGGCGTGAAATGCGTAGCAGATATGCTGGAGGAACACAGTAGCGGCAGCGATCTGGCTGTGACGCTCAGTCCAGCGTGGGGAGCAAATGGGATTAGATACCCTAGTAGTCCCGCATAAACGATGAGTACTAAGTGTTGGATGTCCGTTCGTGCTGCAGTTAACGCAATAGAATTACTCCGCCTGAGTGAATACGTTCCGCAGAATGAAATAAAAGAGGGGCCCCTGAAGCGGTGGAGCATGTTTAATTCAAAGCAACACGGAACCTACCAGATTACTCATAAAGGCTCCAGAGATGGAGAATGTCTCTGAGATACAGGTGTTACGCAGTTTGTCGTCAGCTCGTGTCTACGTGGGGTGTTGGGTTGATTCCGCAACGAGCGCAACCGCTATCGTTAGTTACCATCTCATTAAGTTGGGGACTCTGGCAGAGACTGCCAGTGACAGCAAAGGAAGGCGGGGATGACGTCAATCATCATGCCCCTTATGACCTGTAGACTTTACACGTGCTACAATGGATAGTTGCAGAGGAAGCGAAGCCGCGGGTGAAGCAAAACCCATAAAACCATTCTCAGTTCGGATTGTGGTCGCAACTCGACACATGAAGTTGATCGCTAAAGCGTCGCGAATCAGCATGTCGCGGTGAATACGTTCCCGGGTCTTGTACACACCGTCACATGAGGTTGGCAATACCGGTCCGTGGAAACTAACCACTGGAGAGCAGCCGGTAGGAATAGGGTGAAGATCGTAACAAGGTAACCGG
+
#"%###+'('$#%''/+.78$(+$&'*,..0.+&(%+$$$(*((+(%%((&5()*039*($,(*2)144/87,(*$(&-,0521110/1,,'*%'(2*((-,)(-((''(+-0+1)('(**(/-/,-4*(%%%(&)&+.+.-/*)&&&&(3.7898.3)4-$)$'()-035142/004/)**-(&-**%&%%%&()-(*(0.+,.1*+(.%$+++(.0,&'$#%+./*022'*,+'(''()'+-//.0./,.')'%$))+&+--'(,1),*%''**101+')*'%),.0$+*%'$&&'+&&'&-3.)%%+2,()*%((''&('380.-.)'&%&',7481./+,,*+5-:(2238074'('(+6./1)44-,---),(+-32,2-*,+354),&((',2+-#%$&%&'*'''%%&&&&''(%$()+1*%'#&'+.+..,-+''%).(,*()($$&)-..,.0)'&&'&)(**.2/-.)''))(%''&&%%-22-'.*)-.,+1425:)'&$.,/,63.'0+++.),-./--*/,./2/)&**.-86921.)+..,+*22432&*20615/.2../')&/')+667/2*&%$'+''$'*51038*')*.-331*3,%)00(&')'/&*(&%%%$%*.09:8-+,)+/&+.*),*/1*,*)+0(.',(&,,.(('*3*,$('$)./01293.4419+***++.70--.0)')'(+,.-/3213&,)(%'%#'$'&0(6+-.2452*&&(*-5+**%%++-+-1('&-/,-,+)&''$+((*/.3-),2253210(*-.-1.0/--.6.19941-0/130/(1+'3722267404.('$)((*,-3/1-)())$'&&)(%&$&)*)/774634655//,-.53517.24-'(((*,.02/.,%+%''(''()+--259272820-()%''-,.*/*&*))')()0,-82,/)+)718+/0;:.1:2,/09:429242//3.04;869.01-1*,,)&'))--233333154/+-+1*,-1'()'(($')-.+103;79//0./6667323.-.-),-+./75-+)--+0+',,-,+(-0(*/))()**+,(5,3.00.)2-''(*()*+''&$'*,(,(%&$%+()$(+&).6+0.+*%%$&%02,*(('%'*-)*,8128-616;::93
@9db2bf2f-37b1-433f-9e20-3b8691adfb9f ch=280 read=91993 start_time=2019-12-13T09:42:04Z barcode=BC01 runid=2c9cf7bc05858273f10e7d7ec552fc0bd742dc3e
TCACCCCAGTCATGAATCACAAAGTGAGTAGCGCCCTGAAAGAGTTAAGCTACCTACTTCTTTTGTAGCCTCCCATGGTGTGACGGGCGGTGTGTACAAGGCCCGGGAACGTATTCACCGTGGCATTCTGATCCGTTACCCAAGCGATTCGACTTCATGGAGTCGAGTTGCGAACTCCAGTCGGACTGACGCACTTTATGAGGTCCGCTTGCTCTCGCGAGTCGACTTCTCTTTGTATGCGCCATTGTAGCGTGTGTAGCCTGGTCGTAGGGCCATGATGACTTGACGTCATCCCACCTTCCTCCAGTTTTATCACTGGCAGTCTCCTTTGAGTTCCCGGCCGGACCGCTGGCAACAAAGGATGGGGTTGCGCTCGTTGCGGGACTTAACCAGCATTTCACAACACGAGGCTGACGACAGCCATGCAGCACCTGTCTCACGGTTCCCGAAGGCACCAGGCATCTCTGGAAAGTTCTGTGGATGTCAAGACCAGGTAAGGTTCTTCGCGTTGCATCGAATTAAACCATGCTCACCGCTGTGCAGGCCCCGTCAATTCATTTTGAGTTTTAACCTTGCGGCCGTACTCCCCAGGCGGTCGACAACGTTAGCTCCGGAAGCCGCCTCGGGCACAACCTCCAGTCGACATCGTTTACGGCGTGGACTACCAGGTATCTAATCCTGTTTGCTCCCCACGCTTTCGCGCACCTGAGCGTCAGTCTTCGTCAGGGGGGGCCGCCTTCGCCACCGGTATTCCTCAGATCTCTACGCATTTCACCGCTACACCTGGAATTCTACCCTGCGGACTCAAGCTTGCCGGTATCAGATGCAGTTCCCAGGTTGGGCCAGTACATCGACAACAAACCGCCTGCGTGCGGCGTAGTAATTCCGATTAACGCTTGCACCCTCCGTATTATTACCGCGGCTGTTGGCACGGAGTTAGCAGTGCTTCTTCTGCGGGTAACGTCAATGAGCAAAGGTAATGCTTTCCCTTCCTCCCCGCTGAAAGTGCTTTACAACCCGAGGCCTTCTTCATACACGCGGCATGGCTGCATCAGGCTTGCGCCCATTGTACAATATTCCCCACTGCTGCCTCCCGTAG
+
:2-1*,()+./34658--(,-2/,..&'((/0022(&'&)('(+0860,./38<6556831;8+%&$%&%%'56/16::8768:7::8291..**+-09.737(076191)+,.42249175;655:8610+/&'('&*&$'&'(-07.7))+0:0-0(+(&)--,,.,'-''0./0&*#'+,/*)*))/*+').33-/0002451.//3-/020853/&/*-)')2-9874:9.//14:9:;789''')/)*3755-,.9+.:87,/++024:::663/.--2.138999,771*3;8<33/.,++336()+93765;8)22229))2)*/25;3;1/10*41589-,,+5*).-49+-7-3&*2.,2,+(+-0-9-,-284-&%$)&(%'$,+,9622560//.**+)650./6--+'(*,./4.,++0/,+-1-1&+*.06040,+2+.+)4)*&$&)*/1.-01.1((*1987.4:77/4467367:)-,+/0*10;89<74442710/01,/0122<:41+(+,,/)+0((,**0.'60/7:2+.:::;<:88<;4/1-8<<+6955/7*,-)1602/32143+&.*64;82(('**))*)-*.1+..5,5'.-'-54./2.,&(,**,*+(0*1145667866;5671;;9986975668240,/06--6889352;.',-789-/0//0721/1&/)370258:89733446<9657(+11391.9821:2;5570).)*))'-,*%*-.,/212:7365668;/..4/4774536:7866525-++04.)%..1359/5-(*.513;375657335645278<4;3.,/+/'*)'$&(+),+.0)+))+/28565/5;::;894/((&&$$'&(*182.)*.-/1.*)))&,,/6.-28*12/50.857;7.7+)(*+&*&%%+,('(3(&')'4/./9/35:4551*8832841//152215369,-))(&+('''(.4-,4398068+*4561/0)&%%'**(12+0(('(+*656956;7(2('&)'*-02/3497557779047305+0,+-'&**')'+-700062944(+))*')16107-+-+.
@4db97c9a-1f8e-4501-97e4-7438de68e013 ch=80 read=170390 start_time=2019-12-13T09:42:00Z barcode=BC01 runid=2c9cf7bc05858273f10e7d7ec552fc0bd742dc3e
CTCCTACGGGAGGCAGCGAGTGGGGAATATTGCACAATGGAAGCAAGCCTGATGCAATACATGCCGCGTGTATGAAGGCCTTCGGGTTGTAAAGTACTTTCAGCGGGGAGGAAGGGAGTAAAGTTAATACCTTTGCTCATTGACGTTACCCGCAGAAGAAGCACCGGCTAACTCCGTGCCAGCAGCCGCGGTAATACGGAGGTGCAAGCGTTAATCAGGTACTGGGCGTAAAGCGCACGCAGGCGGTTTGTTAAGTCAGATGTAGAAATCCCCAGCGGGCTCAACCTGCTGCATCTGATACTGTGAAACGAGTCTCGTAGAGGGTAGAATTCAGGTGTAGCGGTGAAATGCGTAGAGATCTGGAGGAATACGGTGGCGAAAGGCAGCCCCTGGACGAAGACTGACGCTCGGGGTGGCATTAGAGGAGCAAACAAGTTAAGATACCTGGTAGTCCACGCGCCGTAAACGATGTCGACTTGGAGGTTGTGCCCCGCTTGAGGCGTGGCCAGGCTAACGCGTTAAATTGACCGCCACAGAATACAGCCGCAAGGTTAAAAACTCAAATGAATTGACGGGGGCCCGCACAGAGGTGGAGCATGTGGTTTAAATTCGATGCAACGCGAAGGGCCTTACCTGGTCGCCATCCGGAAGTTTTCAGGAATGAATGTACCTTCAGGGAACCGTGGAACGGTGCTGTCGTCGCTCATGTTGTGAAATGTTAGGTTAGGTCCCGCAACGACGCAACCACTTATCGCTGTTGCCAGCGGTCGGCCGGGAATAAAGGAGACTGCCAGTGATAAGCTATGGAGGAAGGTGGGGATGATAGCGGTGGTGGCATACCGGCCGGGCTACACGTGCTACAATGAAAGCGCATACAAAGCGACCTCGCGAGAACAGGCGGACCTCATAAAAGTGCGTCGTAGCCCGGATTGGAGTCTGCAACTCGACTCCGTAATCGGAATCGCTAATCGTGGATCCAGAGTGCCACGGTGAATACGTTCCCGGGCCTTGTACACACCGCCCGTCACACCATGGGAGTGGGTTGCAAAGAGCTAGGTAGCTTAACCTTCCGGAGGCGCTTACCGGCACGATTCATGACTGGGGTGAAGTCGTAACAAGGTAACCGGAGGGCAAGGCGACAGGCAAGTAGGTTAACCTACAAAGGCCGCGACAACTTTCTTCAGCACCAGCAATACGTGAAAAACA
+
,.67114+43*+/.002(((*335'.+,3:4/.,-.613,*(%-.4-/9654,(()%%%&(*68:5554/-&$%(&%*+3334,:538++.50*++),)+*-//*59+'00+/*2*'*+06.+*5,6+-/42:3.236-1/*(**+0*/+%$))/20,,-)+-48.30//41148564440+/+&/2/3-9/-81125623//1497343/7/7/5)0(*%+,688932453-1/0(.*3+-2.-92:1.08/6-0705687.)'+3/,468.'*'*1/-010-01/0/.,,,,185554440%%'/,+,&)*,-/./-,)/3.323/7/72/-80/-0/01942393.//775,+&'+-9:-+2+-41)')'&/53+,+*)+**-.73.,00,)&(-)'**)+-,002'0-&#%%%#*'(*%-'((,78+0)')*+2((*777</09+,+,0,()(.-.1134:0.-,-*67652/122/.11/)-')1-'')+&'))))*+,)-'%+-...3,*)+-806)1)+&+($&%&&*)&(((7).29+0-,'-,7-6970,..27:21/70:1562381--40++-0-*()'+7,+,,10-.+236,))))7,./00:644,+)*/-0./,(,).742*+'&$$&),-)++-+.;;82,+*&,53.0-)'$-)05-'*5+-54436-)&+,,&$$$%,-../-&(+,/232<21(,0)(*18&+0/5,*/,1,'%*+**+),'0)*,.&%()+,-+-/-3934;435.6,4+966&46)-&+10+2//0/678:,/3/0460,.-,--/,/,(,,20+360/*&&'%'$))(+3-)'%%&%)()+).)'%%%%&%''(0/./.21/'*)''(,.015870+''+55825591.%+))%$$&(2+2-)'$'(/6,.0688991-)('.,*.-12/.'*+1620//-.1123451'*$$'+,31517--)(()(084(306''(')),.+'+%/3/.72,4(*0.2/'/765/8./.2)-(-5).0,%(()+,.21656+(**0100;&1'/.&)')/+0-,++**+3/1/*(-(-+'+-,1022/0-)'&$'(*695+0--/6511++.-/-+)&')0/47.51294,-'%)-&'&%'1/1+41/651'')*103--')($'&'))*&($%(1/-6,+-88./;3--,-.9.45384(,,'%''''%%%
@6b274a11-84ea-4228-b9f4-c3f20502f519 ch=108 read=150102 start_time=2019-12-13T09:41:54Z barcode=BC01 runid=2c9cf7bc05858273f10e7d7ec552fc0bd742dc3e
CTACGGGGAGGCAGCAGTGGGAATATTGCACAATGGGCGCAAGCCTGATGCAGCCATGCCGCGTGTATGAAGAAGGCCTTCCGGGTTGTAAAGAGTACTTTCAGCGGGAGGAAGGAGTAAAGTTAATACCTTTGCTCATTGACGTTACCCGCAGAGAAGAAGCTTACCGGCTAACTCCGTGCCAGCAGCCGCGGTAATACGGAGGATTGCAAGCGTTAATCAGGTGTTACTGGGCGTAAAGCGCACGCGGCGGTTGTTAGTCAGATGTGAAATCCCCGAACCAACCTGGGAGCTGCATCTGATACTGGCAACTTGAGTCTCGTAGAAGTGGAATTCAGGTGTAGCGGTGAATGCGTAGAGGTCGGAGGAACTCCACCGGTGGCTGAAGCGGCCCCCTGGACGAGAACTGACGCTCAGGTGCAGCGTGGGGAGCAAACAGGATTAGATACCCTGGTGATACACGCCGTAAACGATGTCGACTTGGAGGTTGTGCCGCTTGAGGCGTGGCTTCCGGAGCTTAACGCCGTTAAGTCGACCGCCTGGGGAGTACGGCCGCAAGGTTAAACTCAAATAATTGACGGGGGCCCGCACAAGCGGTGGAGCATGTGGTTTAATTCGATGCAACGCGAAGAACCTTACCTGGTCTTGACATCACGGAAGTTTTCAGAGATGAAGAATGTGCCAGCCACGGGAACCGTATTGAGACAGGTGCTGCATGGCTGTCGTCAGCTCGTGTTGTGTGGGTTAAGTCCGCAACGAAGCGCAATATCGCTGTTGCCAGCGGTCGGCCGGGAACTCAAAGGAGACTGCCAGTGATAAACTGGAGGAAGGTGGGGACGCGTCAAGTCATCATGGCCCTTACGACCAGGGCTACGTGCTACAATGGCGCATACAAAGAAAGCGACCTCGCGAAACCATGGACCTCATAAAGTGCGTCGTAGTCCGGTTGGAGTCTGCAACTCGACTCCATGAAGTCGGAATCGCTAGTAATCGTGGATCGAATGCCACGGTGAATACGTTCGGGCCTTGTACACACCGCCCGTCCGCACCACATCAGAATTAAGGTTGCAAAGAAGTGAGGTAGCTTAACCTTCGGGGAGGGCGCTTACCACTTTGTGATTCGCCGGTGAAGTCGTAACAAAGGTAACCGG
+
)'*--49,+/4,',+%%''3)*)(*/+*+.1060*255/.60-3:5667-.,%/*663:757875523555'**+)9:89715;9593315.''&))-.990/2238/)*',()*&((-64//5)3&'*/26,))+20271/143622:5012.*(,,&*)$%%%$',*00/,8.//64767<4010,24/.,,+,),(/-0-,)$-%$%)&(*.3/2.-.&1('#&&'448;3104894+,,,'-)++*',(&&&-*)(+*(+-/0+()54,034****+2/212*.2-%()**)*,.((+0,0.2)'-)&''))*+*,063.)*&')+'+(+*5+..0-0.143:-*')(%,+./+)'$('*.+/'+,(+,''/3,)*()&&(+(%,&*+574.+-768.-*((+(,,0599.)6--7+$*)*7549)()+8;,6*77*/-')...0;4.1*%)*(&(&+.-*%(080323315989:477843+.,%$%**')+,//08989060,/-*..'(&(,1/310)*/918/8975:6484-+*('$%(*5277...0-+3+915*--/.931'4*8*)+,,481/61.,,//0/00470.'&*0+%()21<83500,-.23<95862./+&('*')')0;38996320+16/5,-000/,09<9/--+*-2/,'(..)')'*'$%)&')+*+)-010.)+0.0278+,.-,-1//,+.-,34:9667&(*.:,6+03&$%'*956674313-'+/16020/01311*,-2..3//80243442;11*0/1*()0*-8520'0,.--.2389230..005*113/./+,**++-26-'%'%'225(((*3:843&1/0)%%$&)+4:32432(()''..5203303;;79520.29,'(')$'//424754/()-&&'$,31///,-.072249:8:87879.:,))$','()*.221-/.011//.464737433820..++..*+&),7221869764-.53482*-,1.12;76759:8),26/5.)))*')&*0-01*('/&$((.)())+%&&&''*15+//8),/5.&&**+%%()(*((''1*/()0+215-).4*,(()&'*&%&06++446895()'-/*++1,-+++/667;---+4:5851
@7bc10057-d173-40aa-b97c-a77620e537bb ch=59 read=126510 start_time=2019-12-13T09:41:53Z barcode=BC01 runid=2c9cf7bc05858273f10e7d7ec552fc0bd742dc3e
CCGGTTACTTGTTACGACTTCACCCCAATCATGACCCTACCTTCGGCCGCTGCCTCCTTGCGGTTAGCTCACGGACTTCGGGTATTGCCAACTCTCATGGTGTGACGGGCGGTGTGTACAAGACCGGGAACGTATTCACCGCATTCTGATTCGCGATTACTAGTAACTCCAGCTTCATGTAGGCGAGAGTTTCAGCCTACAATCGAACTGAAGACTGGTTTAAAGTTTGGCCCCCCACCTCACGGTATTGCATCTCTCTGTACCAGCCATTTGTATGCCCCAGCACGTGTGTAGCCCTACACATAAGGGGCATGATGATTTGACGTCATCCACCTTCCTCCTGGTTAGCAGGCAGTCTCGCTGGAGTCTCAACTTAATGGTAGTAACTAACGACAAGGGTTGCCGCTCGTTGCGGGACTTAACCCAACATCTCACGACACGAGCTGACGACAACCATGCACCACCTGTCACCTTGTCCCCGAAGGGACTTCCTCGATTAAGAGTAATGCAAGGGATGTCAGGGTGAGTGGAGTTCTTCGCGTTGCTTCGAATTAAACCACATGCTCCGCTACTTGTGCGGGTCCCCGTCAATTCAGCGAGTTTAATCTTGTTAACCGTACTCCCCAGGCGGAATACTTAATGCGTTAGCGGCGGCACGGAAGTGTTGAAACCCCCACACCTAGTATTCATCGTTTGCGGCGTGGACTACCAGAATTATCTAATCCTGTTTGCTCCCCACGCTTTCGAGCCTCAGCGTCAGTTACAGTCCAGAGTCGCCTTCGCCACTGGTGTTCTTCCTAATCTCTACGCATTTCACCGCTACACTAGGAATTCCACTCTCCTCTCCTGCACTCCTAGATAACCAGTTTGGAATGCAGCACCCAAGTTGAGCCCGGGTATTTCACATCCCGCCCAATCATCGCCTACGCTCCCTTTACGCCCAGTAAATCCGGATAACGCTCGCCACCTACGTATTACCGCGTGCTGGCGCAGTTAGCCGTGGCTAGCAATACGTAATGGG
+
22/046+,00)/,*,85554/-/551-303%%&(+:1-.09887141+*.365:67729222716/..10*43859695,6..-05/18/2.-,-,).0::976564<;7690/.-.,642/37.';:6;759:;<313:*049<99:9::2/0.'6*)*33.0172-30,,34:9372677:10))&(3:5+)+1.4337;18*,-,+),*)+89,)/7-6;2/5<82730979.+-9471.),-.786589310/.257785224630:.,-*(%))('$-,//2212,-224;.**.,(.0..,05,()4012119<7458488968,)/01648/3--+-,,%%'&/357999696:940+,-301.3/.71:15::8/627+-50540541,553:--'$&*,63:440:74+/-2(*'&-3/12121+...0545487764456:707<6941029+4-+,45.442600067-''0'-('(,1/)*0227230++.1/922175*:93;9::4''&)(')+(,&)9<:9;:35/6,*+;.:++,7*6:;721.,5278:44220.00-014388/473,*,/898;3%%%('*288+6./)(%$$&%.*-1-/-0:;/-2860,,.../4/0./-,*0,((),-414-+,,.+.--.07..::6<;7+*,/2:4/258:<:786.69.*2(101279577689+.%()+,-3314356970;4*+,/02,(,+//:8227/98+4,-022:8:27//05-;***..-,)-3.7989;6879:98986460.))0..23421.321;:+*,1%&$&)+*'''%)'0,*,&*+-72*+,-0/),.,0,3,--79.6,:-06-71,155325111+,-(+(-*3-./80+/+(.(,7../00.80%$((&.'(*&061384-768817,17.+0/513*+*473/.),.+-9;:87888:<129147653/92620-)*),74-+$($+&-'+2/305*-)))0.61//0+1&'$##
@62ae7155-c727-490a-ba3a-87d1c91a60fd ch=421 read=158895 start_time=2019-12-13T09:41:45Z barcode=BC01 runid=2c9cf7bc05858273f10e7d7ec552fc0bd742dc3e
CTGATGCCTTGTTGATTACGTATTGCTGGTTAACAGAAGAAGAGGTGTTATCGGTGTCCCCAGTGTTAACCTTTCTGTTGGTGCTGATATTGCTCCTACAGGAGGCAGCAGTAGAATGTGCACAATGGGCGCAAGCCTGGTGCAGCCGTACCCGCGTGTGGAGGAAGGCCTTCAGGTTGTAAAATTACTTTCAGCGGGAGGAAGGGAGTAAAGTTAATACCTTTGTAAGTGGCGTTACCACAGAAGAAGCCTCGGCTAACTCCATTATAGCCGCAGTATTATGGAGGGTGCAAGCGTTAATCAAGTGCGGGCGTAAAGCGCACCCAGGCAGTTGTTAAGTCAGATGTAGAATCGGGCTCAACCTGGGGCTGCATCTGATACTGGCAAGCAGGTCTCGTGGGGGGGAATTCCAGGTGTAGCGGTGAAATGCGCGTAGAGATCCGGGAGAATACCGGTGGCAAGGCGTACAAGGACGAGGGCTTGACGCTCAGGTGCAGCGTGGGGAGCAAACAGGATTGAATACCTGGTAGTCCACGCCGTAAACCCGGAAATCGACTTGGAGGTTGTGCCCTTGGCGTGGCCGGAGCTAACGCGTTAAGTCGTCGACCATAGAAGATGCAGCCCGCAAAGTTTAAAACTCAAATGGATGGCGGGAACACTGGCGGTGGGAGCGTAATGGTTTAATTCGATGCAACGCGAAGGGCTACCTGGTGTGACATCCACAGAAACTTTCCAGGATGGATTGGTTACCTTCCGGAACAGAGACAGGTGCTGCATGGCTGTCGTCAGCTCGTGTTGTGAAATGTTGGGTTAAGTCTGCAACTGAGCGCAACCCTTATCTTTGTTGCCAGCGGTCCGGCGGAACTCAAAGGGGTGATAAACTGGAGGAGGGAAGGTAGAAGGGGATGACGTCAAGTCATCATATTACCGGCCAGGGCTACGTACTGGTAACACAAAGAAGCGACCTGCGAGCAAGCAACGCAAGTGCGCGTCGTAGTCGGATGCAGATGCCGCTCGAGCTCCGCAAAGTCGGAATCGCTAGTAATCGTGGATGAATGCCGTGAATACGTTGGGCCTTGTACACCGCCCTGCGTACACCATGGGAGTGGAACGCACCAAAAAGAAATGCGTGCTTAACCTTCGGGAGGAGCGCTGCGCAGTTCCATGACTGGGAATTGAAGTCAGCGCCAGTGTGG
+
#*)&($&%&&$'(%&.5&,*-,23/,,+'((*$#%%,+&)(%&*)%%&(%(,1.55.40/&($''+(,)1/1;61404322366..//-0/,+-1.()+%)1&(+**+,-,3,/--/(.&'').2/39.-,.47,.1,*++(.-(*+&0)57'(,+..332--,(,)0,3391(0/27$+-3-(-))+697,(**(4/&(,,/+4/)+-.4+)+.2.,-7050+&%''%()3....)-&&&+*-/&+((*)()((,)1.,,2-(+'$&%#$%$%$%(&)'(*+**.+*0,---*,-424252/)&*'()22-&'%('%&$(%(&%'.,,*328-0721+-0014/*(%%&''*&*1616(/,8269/+-&'),-11110+5/2/*.*#$$)(**&&&*+(.12/*'*),+,+692/(')*/01.0843232)+2.-,))*+''7.,'().21,(,.18524)5.*'&%&$**1,+)*'(''(((-,./3(,./'&&%%//+',&(&-+21-..-%)%)).*$/+*2851213,%((+,*+07'6%%$&&&&(('',51710./29))'+/))+1*+(''%%%()&'*1/600032937./.**,/-1*%$''(&%$&$2,131)(-+0*+-7)21+)%%(2580.)%**-**0*(&)(,%(%%(.++/)$()%*&'*+,./'&,),,,'+&*,+/*,+,1*(%'&&.2-,))'&)'.143,(+)%(2-*490-('**'018-00,-%0$-4406'.)(&%#$&'-1+,//*(')),./;5645,(.2.+..143//0*)().0/10:+.01811/2)$#&&()%&#87475-56*(-,.-+++*/0-/3()),/,6)+,-'+-603:55)*)($+&&'24*/./3-..),-)++)*)&+&%',-+,3,*.*+,(()*,2320*-'((,-&*0+)00))$#&&(&.),)$$%'&'.5+'*''',)+''&%(&%*,/&'%$&$('-+-3-*()-8+5-204,915/+$(''&'$')--&&(.,3-%&*01,--&/+0.132/+'))*--+2..)')+0/.+'&#&,-523-2.+(34422*-))'*+)-)&$$'))'**+0,,/.,'%*+2-/*%'&*-+42.*$++'&$#%$###$2)/+,41.8,(++$*)+**)+#'$')+&$#(')*.51,')***&+(..&'*+-2*-*&&%*
@17a0790a-0621-4a03-be09-655769930fba ch=317 read=145624 start_time=2019-12-13T09:41:45Z barcode=BC01 runid=2c9cf7bc05858273f10e7d7ec552fc0bd742dc3e
CCGGATTTACCTTGTTACGGCTTCACCCCAGTCATGAATCACAAAGTGGTAAGCGCCCTCCCGAAGGTTAAGCTACCTACTTCTTTTTCTGTACTCCCATGGTGTGACGGGCGGTGTGTACAAGGCGGGGAACGTATTCACCGTGGCATTCTGATCCACGATTACTAGCGGTCCGACTTCATGGAGTCGAGTTGCAGACTCAATCGGACTACGACGCACTTTATGAGGTCCGCTTGCTCGCCGAGGTCGCTTCTCTTTGTATGCGCCATTTAGCCAGCACGTGTGTAGCCCTGGTCGTAAGGGCCATGATGACTTGACGTCATCCCCACCTTCCTCCAGTTTATCACTGGCAGTCTCTTTGAGTTCCCGGCCGGACCATGGCAACAGATAAGGGTTACCGCTCGTTTGGGACTTAATAACATTTCACAACTTTGACTGACGGCGGCTGCTGTCACGATTCCCGAAGGCACATTCTCATCTCTGAAAACTTCCGTGGATGTCAAGACCAGGTAAGGTTCTTCGCGTTGCATCCGTTAAACCACATGCTCCACCCAGCTTGTACGGGCCCCGTCAATTCATTTGAGTTTAACCTTGCGGCCGTACTCCCCAGGCGGTCGACTTAACGCGTTAGCTCCGGAAGCCACGCCTCAAGGGCACAACCTCCAAATCGACATCGTTTACGGCGTGGACTACCAGGGTATCTAATCCTGTTTTGCTCCCCACGCTTTCGCACCTGAGCGTCCAGTCTTCGTCCGGGGGGGCCGCCCTTCGCATACCGGTACTCAGATCTCTACGCATTTCACCGCTGCACCTGGGTTCTCTACGAGACTCAAGCTTGCCGGTATCAGATGCAGTTCCCAGGTTGAGCCAGAGGTTCATCTGACTTAACAAACCGCCTGCGTGCGCTGCGCCCAGTAATTCCGATTAACGCTTGCACCCTCCGTATTACCGCGGCTGCTGGCTGGAGTTAGCCGGGTGCTTCTTCTGCGGGTAACGTCAATGAGCAAAAGGTGATAACTGCCACTTCCTCCGCTGAAAGTACTTTACAAGCCCGAAGGCCTTCTTGCGCGGCATGGCTGCATCGAAGACTTGCGCCCATTGTGCAATATTCCCCACTGCTGCCTCCGTAGGAG
+
7+.*&/3,+275<429,1-5--5/-3+*(,*28765,654+42800/2:76702-2.,*230+/+1-211.)+,-/85-./61272,(%(&,)+,55'(2.34433687<;267+,-/.,11(.4-++)*'%'&()+//.:;5.8.,&2'('-/210.0/-4-'-'')*+&6+30/4473','-%(+10,./5-5102224.;-:)7-53/3633,-&),10/3676652-,+0.''&&#&$$&))--.-/-,-12;812584536;638'$(,*)+*%+,/2530457<229;::023-/382;21002.,+*)+,389::907:1,2:72:/,/''*4;1038399961/0./0++-*,.037591+.//4<587&,,866.0).2423/7621'**(-++)*2)*.2.31303*.6251;--./2.*+++*,-10'')%$%'%&$&&)42(.125;/94,*..,+++),32698997-,++486-/316/15;7877.5.--6<47:,;0-0<<;7;714/8.//844*((3+4.)))-,.02370+92)$)(('(,%+'.)26/)(+-,504.)*-.-.05;;-6.-'')'*438(1+00-9:3,284+300.)0/1/4/.,*,++-506(5*43,13142599:36*56/-/077:-/+.0&--4/649852<4*+2...:7/,*0)-4175/--.62287700.499,,-+697**,)*.240),*.5078971.6)''++/,+*../*+/140,-0&+2*'*,%'&$%).,+)&()-**-0030.+..212:61),))-410--*+(+%(&(&)),,/(14579/++*-,*34&.00391126563213185,1536.)+6.#-%**..**+.))((+..2285279/1;1778864.*&&)+1.,(*+-39:851,2-1-6.-3.-,//:3116*..2416;57.://.20.,(&)+%)+3.*-2(.())+7,69953111/,,19889/5/..289860(.)*&&,+-,-*-1*%*/-.+5/(+4937*)*)+.-)$&&0(56))-(0))&''%$$$%()/50224;8:76576*)*%((/'*+94;9227.7/1/822323773&('')%')++09*-/4&*%
@750209f5-47ff-412a-a1fb-166d00171912 ch=409 read=56699 start_time=2019-12-13T09:41:41Z barcode=BC01 runid=2c9cf7bc05858273f10e7d7ec552fc0bd742dc3e
CCGGTTACCTTGTTACGGCTTCACTGATCGCCAGATCACCAAAGTGGTAAGCGCCCTCCCGAAGGTTAAGCTACCTACTTCTTTTGCAACCTCCCGTGGTGTGACGGGCGGTGTGTACAAGGCCAGGAACGTATTCACCGTGTCTGATCCACGATTACTGGCGATTCCGACTTCATGGAGTCGAGTTGCCGAATCAATCGGACTACGACGCACTTTATGAGGTCCGCTGCTCTCGCGAGGTCGCTTCTCTTTGTATGCGCCATTTGTAGCACGTGTGTAGCCCTGATCGTAAGGGCCATGATGACGACGTCATCCCCTTCCTCAGTTATCACTGGCAGTCTCCTTTGAGTTCCCAGCCGGACCGCTGGCAGCAAAGGATTAAGGGTTGCGCTCGTTGCAGGACAACCCAACATTTCACAACACGAGCTGACGACAGCCATGCAGCACACCCTGTCTCACGGTTCCCGAAGGCGCATTCTCATCTCTGAAAACTTCCGTGGATGTCAAGAGACCAGGTAAGGTTCTTCGCGTTGCATCAGATTAAACCACATGCTCCACCGCTTGTGCGGGCCCAAATCGAATTCACGTTTGAGTTTTAACCTTTGCGGCCGTACTCCCCAGGCAGTCGACTTAGCGATTAGCTCCGGAAACCACGCCTCAAGGGCACAACCTCCAAGTCGACATCGTTTACGGCGTGGACTACCAGGGTATCCTGTTTAGCCCACGCTTTCGCGCCTGAGCGTCAGTCTTCGTCAGGGCCGCCTTCGCCACCGGTATTCCTCCAGATCTCTGCGCATTTTCACCGCTACACCTGGAACTCTACCTCTACGGACTCAAGCACGCGGTATCAGATGCAGTTCCCAGGTTGAGCCCGGGGATTTCACATCTGACTTAACAAACCGCCTGCGTGCGCTTTACGCCCAGTAATTCCGATTAACGCTTACCCTCCGTATTACCGCGGCTGCTGGCACGGAGTTAGCCAGTGCTTCTTCTGCCCCAGGTAACGTCAATGAGAGCAAAGGTATTAACACCTCCTTCCTCCCCGCTGAAATTACTTTACAACCCGAAGGCCTTCTTCATACACGCGGCATGGCTGCATCAGGCTTGCGCCGGTATTACGCAATATTCCCCACTGCGCCTCCCGTG
+
631,5,+6.6.*/))*-1001,+,&(')*&')-+6+,%'&778030602**++89-/+)))-1*-*871-//467,%*0,,+))'%&)*+-'+4+&*',1-.08:498536223--+,,02848.6415115&((&%1,//,+)'(+/0'&)+,.3,/-'0/'%10/.0/35;51752+-,+'%/02%3)((&)/).+5'6,730/23456/10;;,*)))0-24+,1(*+107+,,,(,,.&'4,22,27+,*),4:9:0*,1(+)))*)1124:66443:2//&02/80/+15.901.),'(''(**+005-5+-)428/-%')'');.86282(),,-7..2-(*.5-61)%(1-0/23*$#)(((./446(3.,*0*1)1..5-008:9546/-%/.''(%+(()'+)+2/-,/3*.,-,,0322'2467426;4751(('$&&/.$*,31.-,--39313,+-1.-0&),24237/3322653574,.81:25:<22.0.,'&')*41*(+)*1-32;77;531.+6/3014%(*104:935-/-0.-/03/15,('%(*,..602)(*-,-1%7&6+/()),2-.1.5;<0.41/,8/,//42803322;562%.16'8846651+***(&4(,-12/*3,/1&05/123;55-+*3,+,,2/20/2&)))*,36647977;6*--72339;864200+,%#.(/014235*$#&()&*,+07.++-%011646:74533//090549,224-./795:6248034/30/06/.-,)*,235-,,&-24-9:8+1*//+.0/.(+*)/412./.((*+)40.-)+*+43.4%(%&#*%)*678/..011/53506-)-3.910-81'(*/**/5+,112450//.11533275:935:5:::863/,31,*1.43/,./395:6200232554.4-%/0*(/+&1*-1-08-/,5..-)**-*)1)*%',(*%6+(4/*+9.8:9885868-'0712;989;.5,+)((&+05'2)22.5//-,-2-18-6444/96,*54+00(,+%')*'(*2+33.++0-2294:22:48753,/.0/-*%(),-//0/13-284381333,'**&(*')$&&%'*0,3692+,*(()*/,24.(%&
@c29981b9-ef82-4202-9db5-f9fe9a0cf5ae ch=382 read=97839 start_time=2019-12-13T09:41:42Z barcode=BC01 runid=2c9cf7bc05858273f10e7d7ec552fc0bd742dc3e
TTGTCTATCTTCCGGTTACCTTGTTACGACTTCACTGATCATAGATCACAAAGTATTAAACGCCTCCCGAAAGAGTTAAGCTACCTACTTCTTTTGCAACCCTCCCATGGTGTGACGGGCGGTGTGCAGGCCAGGAACGTATTCACCGTGGCATTCTGATCGATTACTATAGCGGTCCGGCTTCATGGAGTCGGTTGAACTCAATCCGGCTACGACGCTATGAGTCCGCTTGCTCTCGCGGGAGTCGCTTCTCTTTGTATGCGCCATTGTAGCACGTGTAGCCAGCCTGGTCGTAAGGGCCATGATGACTTGACGTCATCCCACCTTCCCTCCAGTTTATCACTGGCAGTCTCTTTACAGGTTCCCCGGCCGGACCGCTGGCAACGGGATAAAGGTTGCGCTCGTTGCGGGACAACATTTCACAACACGAGCTGACGACAGCCATTACGGCACCTGTCTCCACAGTTCCCGAGGCACCAATCCATCTCTGGAAAGTTCTGTGGATGTCAAGACCAGGTAAAGGTTCTTCGCGTTGCATCGAAGATTAAACCACATGCTCCTGCTTGTGCGGGCCCCATCAATTCGATTTTAACCTTGCGGCCGTACTCCCCAGGCAGTCGACTTAACGCGTTAGCTCCGGAAGCCACGCCTCGGGCTGGCAAGTCGACGTCGTTTACGGCGTGGACTGCAGGGTATCTAATCCTGTTTGCTCCCACGCTTTCGCACCTGAGCGTCAGTCTTCGTCAGGGCCGCCTTCGCCACCGGTATTCCTCCAGATCTCTACGCATTTCACCGCTTCACACGCAGATTCTACCCCCACTCTACGAGACTGCGACTTGCCAGTATCAGATGCAGTTCCAGGTTGAGCCAGAGTTTATCGACTTAACAAACCGCCGTGCGCTTGCCGCCAGTAGTCCGATTAACGCTTGCACCCTCCGTATTACCGCAGCTGCTGGCTGGAGTTAGCGGTCTTCTTCTGCGGGTAACGTCAATGAGCAAAGGTATTAACTGCTCCTTCCTCCCCGCTGAAAGTACTTTACAACCCGAAGGCCTTCTTCATACGCGGCATCAGGCTTGCATGTTGTGCAATATTCCCCCGCACTGCCTCCCGTAGGG
+
"3',*,,.2892-1.5/.794:'3/'+0/34:655.,+5634.')+0/013)('$(%(%$*$%&'*3/+,50&&(1537.0/16<999:;52991.162192*/91+40)++.2582:970:31.&$%*+14&0./0/1853;334;7:172.3<7:9838*,1500--),/2162363,+'-%$-/2),,+-0/6119:853622'')()02.,+&($#'&))-/1*+,3,++,*/211((#&(*./223853;612677:79;8591+)++%','))#%&$%&4*0(*./1220,083:*+*,--)&&'()01388.96+)285238))3-&)29./0;456260)10/&&'(('('(,02598)+.1.165:867-6,+28*)+,*:49&2,6435/0073.6/0.6,2557971:-+(()&+.---/+/2367/8*./8*/%$)(//0::899780.*,.196373-,.00*1+-.+-4076645794:41492--)/54546743358;,7-,19)./3;:9<;:;9.:--.662/4+-+8-9525+(++./..*'')/)(0&,(,*(.0+*898:5:2.)/;<50:9/9.-*'+0+%*)-,9::/-/88)./.-)&%$)(1-+*-+)'-./0+/--',.,225::++'$'+,(%)-'*0833&//024,+-.7724665+3%%%--+,+-066;688441:.(,,1:4,1///:.+06.3-$&$057700/0/5<:799..-5+32691:212:28434206<5:030*,098775.65607:4*(-0+-(+$$&'+%'&'-0-.*&+.03/%()+6452.0++,))%&(0.,49(*,.3:20//-12141/,()...'$+4&'*%&)+('.2332334447::9<373+,:80-.,*,(&(+))*'&-++*-/1.*-*+-++-,/7-,16/2710/29.1&/054:08.-)0,().7+../32647407/-,-(/0./3761/-.,,,-/87*01,'))+&(0(+4460842+152)),203:30-*,437-13.28-+/5/4297;659633-.''(''&23*47/0702$'')+)(()*1-006/122)$&%&%'*-(.3,(/--74
@d1f66c52-feca-4412-936b-d4a25654f635 ch=218 read=113527 start_time=2019-12-13T09:41:24Z barcode=BC01 runid=2c9cf7bc05858273f10e7d7ec552fc0bd742dc3e
CTCCTGGGAGGCAGCAGTGGGAATATTGCACAATGGGGAAACCGCAGCAACGCCGCGTGATGATAGTTTTCGGATCGTAAGCTCTGTCTTTGGGAAGATAATGACGGTACCCAAGGAGGAAGCCACGGCTAACTACGTGCCAGCAGCCGCGGTAATACGTAGGTGGCGAGCGTTATCGGATTTACGGTAAAGGGCGTAGGCGGATGATTAAGTGGGATGTAAATACCCGGAGGCTCCAACTTGGGTGCTGCATTCCAAACTGGTTATCTAGAGTGCAGGAGGAGAATTAAATTCCTAGTGTAGCGGTGAAGTGCGTAGAGATTAGGAAGAACACCAGTGGCGAAGGCGACTCTGGACTGTAATGACGCTGAGGCTCAGCGTGGGGAGCAAACAGGATTAGATACCCTGGTCCACGCCGTAAACGATGAATACTAGGTGTGGGGTTTCAACACCTCCGTGCGCCGCTAACTTGCATTAGAAGTATTCCGCCTGGGGGTACGGTCGCGGAATTAAAACTCAAAGATTGACGGGGACCCGCACAAGTAGCGGAGCATGTGGTTTAATTCGAGCAACGCGAAGAACCTTACCTACACTTGACATCCCTTGCATTACTCTTAATCGAAATCCCCTCGGGGACAAAGGTGACAGGTGGTGCATGGTTGTCGTCAGCTCGTGTCGTGAGATGTTGGGTTAGAGATCCGCAACGAGCGCAACCCTTGTCGTTAGTTACTACCATTAAGTTGAGGACTCTAGCAGGGCTGCCTGGGTTAGCAGGAGGAAGGTGCGTGACGTCAAATCATCATGCCTTATGTGTAAGGGCTACACGTGCTACAATGGCTGGTACAGAGATGCAATACCGTGAGGTGGAGCCAAACTTTAAAACCAGTCCTGGTTTGGATTGTAGGCTGAAACTCGCCTACATGAAGCTGGAATTACTAATCGCGAATCAGAATGTCGCGGTGAATACGTTCAGGTCTTGTACACACCGTCACACCATGAGGGTTGGCAATACCCGAAGTCCGTAGGCCCCAACCGCAAGAGGAGGCAGCGGCCGAAGGTAGGGTCAGCGGTGGGGTGAAGTCGTAACAAAGGTAACCGGAGTAGAGCGACGAGCAGAGTAAGGGATTGCTTTAAAGACACCGACAACTTTCTTCAGCACCAGCAATACGTATC
+
-//0-)60-04.'.0/04(1((*)*51/*,)--,54*&(*--+(+))+.86556353,+('&'&&((*61+/0232625()*./545/034,6422,-,/63325152107+.)-*),,+,)20+,,++())-0122434;4461,24*++**02/039:5163594.,0//70/.4(0%,1(%%'%$+2)++*,-98:;;8;,)*'0*5*344995653&14',-2++,(*.0,4+-)*.,+777677,424.8-57...3*9,,,433..0547181,.)&)('4(0(.+,5-))50.,+-/2:5312.-)')+,.,+).+(16170162./8/16792,-&(&%'(()++,:34411/-%)(--.0/-03021+--.09:90)+24:&6+*-'0*++-.+06'**'.14.132/-.5;5-*&),0810./*/287/2:;4-8751++**,,38-/16(+6//('(+---.(2)*&'(%(+8:87.08.066*&*(+(5,3,.%))+.1096*../42)*&0.043-,77/15*((,*,'''(.//-++-7763597986:7:8-/(*,8522)*+).32-.)),1+,.(*--123896;333++**2--/3/4/2.))*)*)+.//,0',650035),.*/5:+2127::9824%+,9,05350,--./10,054866/489:;7:5591)*)'-97)+,(''((+',/428-*+'.65-7(**7./-14<82;25127/-0618842-00+-)'+-25964.)*0)*+*1.*3-+6.11*&')+,748844//5521&'',,*,,,++(&)',-+,132/1025:97190078667;889.-,,+65123002;190,/5+0711/92;854882;93183250(+381.$0---6-11585520;2..1/20432144/4/016-+',.,.++'*,3///0+-()+1/0/0.,,+''1,+89.4/.&.53180007333+1,+*523238342-,6-.+2*,1700-8()+-**33*,&'(,**&'&.,(-).%%,,*21.(,./745,7+/,-.385334360'5*773.10.*,0379:527/-4/5:9:1&(&*,--01;98.+76/)&(+,*),5&(-$##%*,55*)0/85+,(+').0918::1,1/06+*))5-&-+)'##
@d0784b9b-bb1c-4daa-b434-40fb0f8e81e1 ch=146 read=98403 start_time=2019-12-13T09:41:17Z barcode=BC01 runid=2c9cf7bc05858273f10e7d7ec552fc0bd742dc3e
ACATTGTGCTTCGTTCAGTTACGCCATTGCTGGTTGCTGAAGAAGTTGTGTAGGTCTTTGTGTTAACCGCACTTCCGTAGCTCTATCTTCCGGTTACCTTGTTACGACTTCACCCAATCATCAATTACAGCAGACAGCTCCTTCCTTGCGGTTAGGCCACCGGCTTCAGATTGTTATCAACTCTCGTGGTGTGACCGGGCGGTGTGTACAAGGCCCGAGAACGGTATTCACCGCGACATGCTGATTCGCGATTACTGGCGATTCCAACTCATGTAGTCAGTTGCAGACTACAATCCGAACTGAATGGTTTATGGGTTTTGCTTCACCTCGCGGCTTCCTTCCCTCTGCCATCATTGTAGCACGTGTAGCCCAGGTCATAAGGGGCATGATGATTTGACGTCATCCCGCCTTCCTCCAGCAATGCTGCTTGGTCTCGCTAGAGTCCCCAACAATGATGGTAACTAACGATAAAGGGTTGCGCTCGTTGCGGGACAGCAACATCTCACGACACGAGCTGACGACAACCGTACCACCTGTATCTCATATGGCTATCTCTCTCCATCTGGAGCCTTTGTAATTATGTCAGAGACCTGGTAAAGGTTCTTCGCGTTGCTTCGAATTAAACCACATGCTCCACCGCTTGTGCGAGGCCAAATCAATTCGCTGAGTTTCATTCTTGCGAACGTACTACTCAGGCGAATTACTTATTGCGTTAACTGCGCAGCACTGAACTTTGACATCCAACACTTAGTACTCATGTTTGCAGCGTGGACTACCAGGGTATCTAATCCTATTTGCTCCCCACGCTTTCGGGACTGAGCGTCAGTTGCAGATCGTCGCCTTCGCCACTGGTGTTCCTCCATATATCTACGCATTTCACCGCTACGTAAGATTCCACGATCCTCTCCCCTGCCTCTGGCTGCCTGGTTTCTATGGCTTACTGAAGTTAAGCTGGGCTTTCACCACAGACCCTTGCTGCCGCCTGCTCCTCTTTACGCTGGCAAATTCCGGATAACGCTTGCCACCTACGTATTACCACCGCGGCTGCTGGCGCGTAGTTAGCCCGTGGCGCCTGGCAAAGGAAATTACCGTCACTCGGCTACCATTTCCTGTAGCCGCCGTTCATCCTTTATAACAGAAGTTTACAATCCGAAAACCTTCTTCCTTCACGCAGCGTTGCTCGGTGGGGTTTCCCCATTGCCGAAAATTCCCTACTGCGCCTCCCGTAG
+
#%%*)'('(),*,2690529+/)*''&./247548455531+-**38/,)**(,0-1:2,1034,3.+&(#)&&&$$+%+,/14159:956.4.;./75;041%)+(/4:4-22/,4/11::/,.&%)&%'*--0)433589093*1,-/202-.56:./1-,*0.3'/&-+'./-.1/,/-.--,25;975503,')'(*-)--+,,,6:,311())+,)-'$-,-80./8-,,*&.3234334741..+9+..4%211.505).%'*0+,,0157:)-,;0505565,4+621+)-//*,(/)337<;067;05:;(&+17+$+2-3*+-3/050'(.*9-002(20)),.05/,*,+(+-,+,'((/-*.666./1++6801'-(*+044;3./36344422(&()*/.617)*%&%%''*))%'$,)/201(''()00-721)/,0.5.'(043158323801011;*.0*)6/52584-2)*,+/((%)$1)&,100..%'*-.130-6888377791(0-%#')1+130125/123'*)-(..15974/-+)+.+/22/0-.2,+40+,,),)&(%(++&)'*8:632229,2,1/-314+0+2.+,1;2./1001<61;55569::9414,(&%%(+1-+'.)11).0,.,1366'(-+%11;3//8;.01//)'1,6:---*+0/&)-+***0)(),3+30/.-3.4/763.),*-/-/658:/46,*,5681(0()$%%%+*.-033.10*13,-*10108;71,-,2)++%.+41006/**+*14+,5-::6,10.*29)**9754422132377251./367997::856373,-413478567:1--/146565::86864/2:2238<9:901)%),(.6:60+,+&..-*--,83-,,,((*,,23056;:::7<8544513005+-/.-*(1-9/.1,+-/01750021*,*+1:94.6,//2396:<100.45+,1:1.0&%%*&)-11194+6063520.,5--9;34:0/0,1,0/,0)%).*.275677921-'++/./8+**//**(.&'#&(#%$%')'(''**'+*074-,%''(6()+&+0.5;:80--%')-4.57458-(-.0278,./96+*.)*0<9/55985*)-364/63:59<:82;5)/-/)00-00+'),('+$*4*5;0,:82)55268549874-8.'&&(&')*+/,.1,,/,.
@51085d15-8461-4313-82fc-0dfccafee0df ch=97 read=129355 start_time=2019-12-13T09:41:15Z barcode=BC01 runid=2c9cf7bc05858273f10e7d7ec552fc0bd742dc3e
CTCCTGGGGAGGCAGCAGTGGGAATGTGCACAATGGGCGCAAGCCTGATGCAGCCATGCCGCGTGTATGAAGAAGGTGGGTTTGTAAAAAGTACTTTCAGCGGAGGAAGGAGTAAAGTTAATACCTTTGCTCGTGGCGTTACCTGAAACTTCAGCTAACTCCGTGCCAGCAGCCACTTGGTAATACGGAGGTGAAGCGTTAATCGGAATTACTGGGCGTAAAGAAGCGCTTGCGCAGGCAGTTTGTTAAGTCAGATGTAGAAATCCCCAGGCTCAACCGCAGAGACTGCATCTGATACTGGCAAGCTTGAGTCTCGTAGAGGGGTAGAATTCCAGGTGTAGCGGTGAAATGCGTAGAGATCTGGAGGAATACCGGTGGCGAGAGCGGCCCCTGGACGAAGACGGCGCTCAGGTGCGAAAGCGTGGGAGCAAACAGGATTAAGATATACCTGGTAGTCACGCCGTAAACGATGTCGACGGAGGTTGTGCCCGCTTGAGGCGTAGCCGGAGACTGGCGTTAAGGAGCCGCCTGGGGAGTACGGCCGCAAAGTTAAAACTCAAATGAATTGACGGGGGCCCGCACAAGCGGTGGAGCATGTGGTTTAATTCGATGCAACGCGAAAGGCCTTACCTGGTCGCCGAGCATCCACGGAAGTTTCCAGAGATGAAATGTGCCTTCAGGAACCGTGAGACAGGTGCTGCATGGCTGTCGTCAGCTCGTGTTGTGAAATGTTGGGTTAAGTCCCGCAACGAGGCGCAACCCTTATCCTTTGTTGCCAGCGGTCCAGGCCAGGAACTCCAAAGGAGACTGCCAGTGATAAACTGGAGGAAGGTGGGATGACGTCAAGTCATCATGGCCCGCGACCAGGGCTACCACACACGTGCACAATGGCGCATACAAGAGAAGCGACTCGCGAGGCGCTGAAAGCGGACCTCATAAAGTGCGTCGTAGTCGGATTGGAGTCTGCAACTCGACTCCATGAAGTCCGGAATGCTTTAGTAATCGTGGATCAGAATGCCACGGTAGAATACGTTCCCGGGCCTTGTACGCACCGCCCGTCACACCATGGGAGTAGGTTGCAAAAGAAGTAGGTAACAACCTTCGGGAGGGCGCTTACCACCGCTGTGATTCATGACACAGAAGGGTGAAGTCGTAACAAGGTAACCGG
+
,1/,*)&.2)*21/23015365.51(/')),-7/.97726890271/((&$%$&'+*,34*-+./1.//.-%()$%'(1+-1,+//:4,*&.*+.:00...-0(.+.-)+%)*18/-/4-4,/.,,/))113(2-,*%*%$))&&%*(#%')((*),.,./2(*+-++)++'.+'&'%%$--2-*,.0+0.'%++*..7.9,-/,1,4-9.//9635,3.4,&'*((')&'(*,.+-35458:9,7,:0/096567773)*53)367*&.35551*0)$$&$'(0/4/00-1,++,,/2.5+,/)('')(./10158:+',.,(&',+2../('+.-/**,+-2011:2//456*(((*44495-.0-32268577441))('++)--550+587:/..,,+*,+*..2//3//-%+(&))30.0/)+02;5.'+-&/+/)*+75114:50-*))+.'),29567;06112'.00,-+2+230:..%0-)%)*.---4/15-,))*,(&&,)&()'0./')(*&,2898:76/''$()*,06..//8(1.81:901//$(((&((.0/13/185(1,*&-,-(('()646.(**+1++-42;8570:---/.96,.++*,.+$%%%$$)4,:63-,$*(*'(-4462*--.)-(-9)3,-+++//+-).+78579603'.,/+463/)&3-442:233:::9:6:86399557235783663;31-**/-166*463604+014/*,-*-&(*)5267879537223*+/)'00161.*/5:46&%*,(,(0-4.-29(20)-0)+-57751.,***,08<9::0+*-)1*)*+1+*+888633*'(*,.94*-)-.0)&))),7/27501,/''(*)&'%'#%%*.11,42/0..-1+3)+'+(')+''*0(*,%&$#$$#$+(%*)180.100347:,323737937.435)+(0,('$&),:9:4:4448466.,')$+)*+1')**,.(')(*)+,/4021895:96)-/0/+52'**0.+*/.7.702/,.*).*,+*.*+(+$))/721;-.288828968662**+*-0/92/486+&*,(.,1/.2,*,315596&5-,-2+30-6,*.+'-.)+,,.-/0;1672.-),,+%'),-,*.,)+1020*104-5/675;1.
@acfb11a1-0148-4a0e-b77b-aa2e42afab16 ch=364 read=145517 start_time=2019-12-13T09:41:14Z barcode=BC01 runid=2c9cf7bc05858273f10e7d7ec552fc0bd742dc3e
CTCCTATGGGAGGCAGCAGTAGGGAATTTTTTTCGGCAATGGGAAACCCTGACCGAGCAACATAAAATGAAGAAGAAAGGTTTTCCAGTTAGCAGAAACTTCTGTTATAAAAGGAAGAACGGCGGCTACGAGAGTAGCCAGTGACCAGTACTTTATTAGAAAGCCACGGCTAACTACGTGCCAGCAGCCGCGGTAATACGTAGGTGGCAAGCGTTATCCAGGTGTGGGCGTAAAGAGGAGCAGGCGGCAGCAAAGGGTCACGTGGTGAAAGCCTGAAGCAACTTCAGTAAGCCATAGAAGGCAAAGGCAGCTAGAGGGGGGTACGGGGAAGGGATCGTGGAAATTCCATGTGTAGCGTTGAAATGCGTAGATGGCGGAGACACCAGTGGCAGAAGGCGACGATCTGGCCTGCAACTGACGAACCAGCGTGGGAGCAAATAGGATTAGATACCTAGTAGTCCACGCCGTAAACGATGAGTACTAGAGGTGTTGGATGTCAAAGTTCAGTGCGCAGTTAACGCAATAAGTACTCGCCTGGGTAGTACGTTCGCAGAATGAAACTCAAAGGAATTGACGGGGCCCGCACAAGCGGTGGAACATGTGGTTTAATTCGAAGCAACGCGAAGAACCTTACCAGATCTTGACATACTCGCAAAGGCTCCAGAGATGGAGGAATGGCTATATGAGATACAGGTGGTGCGTGGTTGTCGTCAGCTCGTGTCGTGGATGTTGGGTTAAGTCCGCAACGAAGCGCAACCCTTATCGTTAGCTACCATCATTGGGGACTCTAGCGAGACTGCCAGTGATGAAGCTGGAGGGAAGGCGGGGATGACGTCAAATCATCATGCCTTATGACCTGGGCTACGTGCTACAATGGATGGTGCAGGAAGCGAAGCCGCGAGGTGAAGACAAAACCATAAAAACCATTCTCAGTTCGGATTGTAGTCTGCAACTCGACTACATGAAGTTGGAATCGCTAGTAATCGCGAATCCAGCATGTCGCGGTGAAGACCGTTCTCGGGCCTTGTACACCGCCCGTCACACCACGAGAGTTGATAACACCCGAAGCCGGAGGCTAACCTATAAGGAAACTCTAAGGTGGGATTGATGATTGGGGTGAAGTCGTAGCTAAGGTAACCGG
+
-+0---377*(0*.01,++,+)-+%)(*+++(&-)3,9+*++**/0/;4--+7---.0360&$%'&&**+/'++(/2)++-3--.)%,,/(%&&$**',/4250/4--075*+,0,*/64(400410./*(&$$#$(*6&,,++(%$$/-,)*()*/)(+-+'*0.+1+,*00---//278;8/522331.1.,5000:683,/.,6.08021172-2)+/.-'/'5666580(''-+&))26:66;71)(++(/4--+%&&**330/33,-3.*,(%'$#'*-.(/167067222..&&+(*0-)2+-,*+'&$',-43)-)0%53(*('00*+805.2)*/+5.:6421/-*111,7/0:83349870++'(&(+'$*/178-3.6--+,,-062/)))+.87889:0///(0+0(.($#(%&$$&)%+*)-.:;:4**(&+/..16/92//4555482,.69:8-08-+)',&)(-(*-&%(.+120;2:2857866-,2::7791.)*)+/-5032322+*&$$$$()235-,((((*02448<:3/6+,876/:6//74,)*)2/30344/'64-7/./.0,.-/0445:795(/+'*.3<<-:9;73.5...2869-,*(-,-'*&&-0)+,-&,1-00320211&))80/42.7,**,--820+*((,,154443.**(,'*'-%-*--78:;;:6649.0266/)...:40../042(,,*520787;66307/+-6370.()+6/2*22&&,--7113,**-,/2112(.*'08602541*.0.)123666.%-,+,,%&(&''47.-/,+0-7/-59/.1/168887;7///*+2)'0+*6344468126/.*'+&'.612327459110.**0)/)((''$()(,66/.++(.++*&)+/4:128-.09985,.119766/5399/:1552359:87-+%$+657543+/%',0-.697.3-,,5110.,00,,-/33;09'*'0-//03/.,*+(,*(+().09113(487241.,+**3541;301435144+-+)(&',3(*-/51//2,()*(+340(**)--721++''&+*%(''(1//2+0,,.*'3+++0/0.6.7400.0/..1.,)%)'-3)2*2+3.-1
@6cfa83b8-0985-4516-a679-77c028704db5 ch=248 read=99010 start_time=2019-12-13T09:41:12Z barcode=BC01 runid=2c9cf7bc05858273f10e7d7ec552fc0bd742dc3e
CTCCTACGGGAGCAGCAGTGGGGAATATTGCACAATGGGCGCAAGCCTGATGCATACATGCCGCGTGTATGAAGGCCTTCGGGTTGTAAAAGTACTTTCAGCGGGAGGGAGTAAAGTTAATACCGCTGCTCATTGACGTTACCGCAGAAGAAGCACCGGCTAACTCCGTGCCAGCAGCCGCGGTAATACCGGAGGGTGCAAGCGTTAATCAAGGAATTACTGGGCGTAAAGCGCACGCAGGCAGTTTGTTAAAGTCAGATGTGAAATCCCCGGGCTCAACCTGGGAACCGCATCTGATACTGGCACCCGTCTCGTAGAGGGTAGAATTCCAGGTGTAGCGGTGAAATGCGTAGGGAGATCTGGAGGAATACCGGTGGCGAAGGCGGCCCCTGGACGAAGACTGACGCTCAGGTGCGAAAGCGTGGGGAGCAAACAGAGTTAGATACCCTGGTGGTCCCGCCGTAACGATGTCGACTTGGAGGTTGTGCCCTTGAGGCGTGGCACGGAGCTAACGCGTTAAGTCGACCGCCTGGGATACGGCCGCAAGGTTAAAACTCAAATGAATTGACGGGGGCCCGCACAAGCGGTGGAGCATGTGGTTTAATTCGATGCAACGCGAAGAACCTTACCTGAAGGTCTTGACATCCCACAGAACTTTCCAGAGATGGATTGGTGCCTTCAGAGACGTAGGACAGGTGCTGCGGCTGTCGTCAGCTCGTGTTGTGAAGGTGGGTTAAGTCCCGCAGCAACAACCCTTATCGCTTGTTGCCAGCGATTCCGGCCGGGAACTCAAAGGAGACTGCCAGTGATAAACTGGAGGAAGGTGGGGATGACGTCAAATCATGGCCCGCCGACCAGGGCTACGTGCTACAATGGCGCTTACAAGAGAAGCGACCTCGCGAGCAAAAGCGGACCTCATAAAGTGCGTCGTAGTCCGGTTGGAGTCTGCAACTCGACTCCATGAAGTCGGAATCGCTGGTAATCGTGGATCAGAATGCCACGGTGAATACGTTCCCGGGCCTTGTACACGCCGCCCGTCACACACCATGGGAGTGGGTTGCAAAAGAAGTAGGTAGCTTAACCTTCGGGAGGCGCTTACCGCTTTGTGATTCATGACGCTGGGGTGAAGTCGTAACAAGGCGGAAG
+
-01//166;/'+,-4647758:.).+/8,+*+,3;7534-,,43--8144,**(%%&))*-*)834986210('-+6151+6-14+*,74)*-,-0;2,,,-0-*%+0*%(*168..9)1'*-4&'+'(45.0-*)*.5;*/-'*.-2+&+)$'),++((%++,--3.051+('('2394.0++410+6+),+*+(**-11242674844+)()0,2.234::68--21,320/&.+0//70*57<91151;2239-216*-(*23+.580-587987650/3840/1'%'(/1002332(*%$$&&'(.-+,+,)((*(+).-2/31/0+1-,*'')+-,+..86//287/4-'(+,01281/3,/1*)0*/9.4.+)*)&)*+-24,(*-416,/+(+23333676612:233,16+),388;9),(..522%&%&..&%-,1:;*&,('&&**-*)*45078021-(-/0442:250314:56553*.-,)68166/+)$',**'*/14//0127/(',-/*793652./()*,1/7340531)3,61;:0-276::534362639./973172+.*-*0.158989./01411187:302030122)23+)')(+.'.*-/,2+.51/&%+-/.-.+++..5.*)1/1//),95/*+)*+-.26+4-3/96776--')$',((*''.+534540(&%('**.566888../0199807,-+-*-(%*887;67103),'*(&+&),.'.61/501/**30,+8//*())+%3+0-4344-/-%$)()05(3.,./2545/&,+(,.6<8:9;;/-,'*+1,67;746569::41/-)(,20,2,&#%&&(32,520)&')(21.-,-2;97;92104-002))'))(+-)183417,(+*,4,,',,3479665259*.978787614,*/,*+)+()$&)+643/4/011./017-1--0-.22:4:78444&0.*+***-6::8151766693-+.,*)&()%*-0401+&,,1.+/..-/)-,08-:6,'/.22,-'+2(*,3-*')0764:153:9.$')(*+/,*+&)'(0+/01:9-:1&',++**((,+%*37.,122393950-,))/1580..2/./93768,51)+&*0+.&
@72f13f57-5d22-40a1-92da-1812440b8d96 ch=360 read=126917 start_time=2019-12-13T09:41:07Z barcode=BC01 runid=2c9cf7bc05858273f10e7d7ec552fc0bd742dc3e
CGAGGCAGCGGTAAGGGAATTTTTCGGCAATGGGGAAACCCTGACCGAGCAACGCCGCGTGAAGAAGAAGATTTTCGGATTGTAAACTTCTGTTATAAAGGAAGAACTGGCAGCTACAGGAAATGGTATGATGACAGTACTGATAGAAAGCCACGGCTAACTAGAAATTGCCAGCAGCCGCGCGGTAATGCAATGGAGTGGCAAGCGTATCCAGGATTATTGGGCGTAAAGAGGGAGCAGGCGGCAGCAAAGGGTCTGTGGTGAAAGCCTGAAGCAACTTCAGTAAGCCATAGAAACCAGGCAGCTAGAGTGCAGGGAGAGGATCGTGGAATTCCATGTAGCGGTGAAATGCGTAGATATGGAGAGGAACACCAGTGGCGAAGGCGACGATCTGGCCTGCAGCTGACGCTCAGTCAGCGTGGGAACAAATAAGTTGAATACCCTAGTAGTCCACGCCGTAAACGATGAGTACTAAGTGTTGGATGAAGTTCAGTGCGCAGTTAACGCAATAGAAATTGCTCCGCCTGGAGTAATTACGTTCGCAAGAATGAAACTCAAAGGAATTGACGGGGGCCCGCACGAAGCGGTGGGCATGTGGTTTAATTCGAAGCAACGCGAAGAACCTTACCGGAATGTGACATACTCATAAAAGGCTCCAGAGATGGAGAGATAGCTATATGAGATACAGGTGGTGCATAGTTTGTCGTCAGCTCGTATAGAGATGTTGGAGTTAGTCCTGGCAGGCGCAACCCTTATCGTTAGTTACCATCATTAAGTTGGGGACTCTGGCAGAGACTGCCAGTGACAAGCTGGAGGAAGGCGGGGATGACGTCAAATCATCATGCCCCTTATGACCTGGCTACACGTGCTACAATGGATGGTGCAGAGGAAGCGAAGCCGCGAGGTGAAGCAAAACCCATAAAACCATTCTCAGTTCAGTTGTAGTCTGCAACTCGACTACATGAAGTTGGAATCGCTAGTAATCGCAGAGGCCAGCATGTCGCAGTGAATACGTTCTCGGGCCTTGTACACCGCCCGTCCTACGAGGTTATTAGCCTGCCAAAGCCGGTGGCCTAACCGCAAAGGAAAGGGCATCTAAGGTGGGATTGATGATTGGGGTGAAGTCGTAACAAAGGTAACCGG
+
/24+4-/,*.+*++.2.)0*389553;72<3257*-6/4;00125511188676979:6971+)*+%0*')4862,5..10./085011./,4-..882+)*('200-6/00'*'(+-0(+..+1//)(((+-22&*2...(*,,(+-.),,+--6//.1-,)&-.0-10:<420.-33**(')+/3+,'4$(*))%&',,*5/*,*.&**&%)-)*)'**(,***-19.((*0,&*+/1734:/+..26',01,-+)++10,+**(,0.0/-)+*4--1,)).0:.8:/1+(-5+2818970///.++.//64,5*+**+6478789424050*)*('')*174.-48-1587('3+-,+12,&+)0/.379-446:8++*+,:9993.2/-/316/,+*'(*-,,*-,0*+-+(&&(*&'('*'/895,*')))),*+04)))-++)+14%+,.425994.-*-+++,+87744666;7:31'(*)/:888:22'((23303..,4..-*.-())&*+5;444--*$',,*//-.067501/**,+/67::78:8;/,1*50703866;6-48''),.'(*+-/77464401-),5.85+/255+.,)+1'5-1015//8465723:%*&%(%.*--..--15043:6*.90+2+*)++-1920,**0-0.0011--+,,./6926987:98947&7*8-/04406..0+'&&$%'&&+./+6.1)(*4+2&-.-,,+-*&-/+4/31;8(1100228--4.-8<78712200+./49<04868)+41.,)&.5435/&/102656/001-,'*+,,--()/,226+**()*.)*,816.++2;6.-9431160+.+**++*+,+-...4370163289:996.+0*),*0/2/06;570,/1/113*-18:86;9454;:628:;;949./2;93030--38:850,+&)*1-,('&,+/417015841811141-*+....45&%&&''')+43663249-343274,,,,7735242243601./-//*8:))-*(&&))()'('&&'$#''+*1&.**%+/043/00-+18691559,+)*)&('''&)++*,(()%-4.-7+-,,)-3.77,(&&*''6444:98;'2-45643(-
@e2ac6ce2-3e2a-46ad-9ef2-6c42ad908b8e ch=113 read=106987 start_time=2019-12-13T09:41:06Z barcode=BC01 runid=2c9cf7bc05858273f10e7d7ec552fc0bd742dc3e
CCGGATTTACTGTATTTACGACTTCACCCCAATCATCAATCCACATGGAGCAAGCTCCTTCCTCGCGGATTTAGGCCCACCGGCTTCCGGGTGTTATCAGCTCTCGTGGTGTGGCGGGCGGGTGTGTACAAGGCCGGAACGTATTCACCGCGACATGGCTGTTCGCGATTACTAGCGGTTCAACTACATGTAGTCAGGTGCAGACTACAATCCAGACTGAGGGAATGGTTTTATGGGTTTTGCTTCACCTCGCGGCCCAGCCCTCTGCACCATCCATTTGTAGCACGTATTAATGGCCAGGTCATAAGGGGCTGTGATGATTTGACGTCATCCGCCTTCCTCAGCTTGTCACTGGCAGTCTCGCTTCAGTCCCCAACAATGGTAGTATTTAACTAACGATAAAGGGTTGCGCTCGTTGCGGGGCTTAACCCAACATCTCCCACGACGCAGGCCCCGGCGACAGCCATGCACCACCTGTATCTCCTTATGGCTATCTCTCCATCTCTGGAGCGGCCTTTGTGCGATATGTCAAGTTCCTGGTAAGGTTCTTCGCGTTACTTCGAATTAAACCACGCCTCCACCCATGTGCGTTGCATCAATTCTTTGAGTTTCATTCTGCGGGCGTACCATCAGGCAGATTACTTATTGCGTGCTGCAGCACTGAACTTTGACATCAACGCCGTTACTCATCGTTTACGGCGTGGACTACTGGGAGTATCTAATCCTATTTGCTCCCCACGCTTTTCCAGGACTGAGCGTCAGTTGCAGGCCAGATCGTCACGCCTTCGCCGCTGGTGTTCCTCCATATATCTACGCGTTTCCGCCGCTGCATGGAATTCCGATCCTCTCCTGCACTCTGGCTGCCTGGTTTCCTATGGCCCCACTGGAGATTAAGCTTCAGGCTTTCATACAGAATACTTGCTGCCGCCCGCTCCCTCTTATGTTCGGATAGCGCTTGCCACCTGCGTATTACCGCGGCTGCTGGCGTAGTTAGCCGTGGCTTTCTAATAAAGTGCAAATCCTTTCGGCTGCCATTTCCTGTAGCCGCCGTTCTTCCTTTATAATAGAGTTTACAATCCGAAACCTTCTTCTTCGCGGCGTTGCTTGCTCGGTCAGGGTTTCCCCATTGCCGAAATTCCCTGCTGCCTCCGTAGGAG
+
5.))$7*(#%$#,$).'%-,)-,-'$'(*%/+220/2/5024,00441()+.+&)*16303.,-///1%6'))/08:'(5*,)'),)%+6'&()+...&(),/,-+2)0/542.2+542,'%*$($$%))2*2.0(**+,/5,7;0.2623221+,*%$%#'-,'/+,-81/0/./&)+4/(+&'%%%&%%'*.0-.11(*+3'+,(*,002/&&24+*&)*)%)2(3/8:0*0'4/5580*+070010,.-)2*,(('(++)'''$)&*627883*9'$))*-+,),%'&($)*--/(+&++4//'15+()#$+*+..)70+)01*010146*-5422/-0*++//++/&+*,-+--..'*+-+0(&%)-45)-%(+-)*%,&')%')&''+-155.,..6)*)-)6-26655408.+-54'./-/'20(*,.24512('$)*//03.3/755-'(&&&(++01.6*,-08/581,+)+---$'%&('++0573./.2885/.)+11(()&)*./1,&&&%&'-.1*/..+)&+/0,/+((%%*.997;8-/0240016.%,,4.4990:33.-//.-(++)#&$)'('%$"%(,4/41+.'.0--03;7508/+)&(-($$""$(())-0465+*.2+))/-*3.--./),--2&61%01/39/04++,8443*++)-)&)'&)443991387*.')))(,/,-3+.-%,&)$-.35+-2/42,*2.*)..624-&+*)165*2(%8:312-%()*,///44/02//.3212340/.&,'*&-*)*6)&))4/.*.9.7.//(,-06567676775<60&$())*.).***+1(7&.(%&/.20/,.3.01')))'*&&(0//+)-'5.1*)%('')')'&+./-''&1+))',00-/-/**2-.)((+'%'('&%&%&)013;559812162-().*')*,55,952,+-')-.,13)+,($++-316/0634.9/0-,)+()&((++*&%**+,-&$%**)%&,)/01+-,0/4423%%&'(%&&%$)($,3*420.)&&(..676;;7773*./+)'(($'')*/55*(*%*,(((().,'*+*.%)*(%&(21-7,)))+()+-3:07((/,.8/.-.,&)1,08.)-(+(80/)+,3348.79-0*-*,'
@5f56aa88-856d-4954-922a-3e02cb2faa9b ch=445 read=137674 start_time=2019-12-13T09:41:05Z barcode=BC01 runid=2c9cf7bc05858273f10e7d7ec552fc0bd742dc3e
CTCCTACGGGAGGCGAGAGTGGGGAATATTGTTAATGGGCGCAAAAGCCTGATCAACCATTACCGCGTGGGTGAAGAAGGCCTTCGGGTTGTAAAGCCCTTTGTTGGGAAAGAAATCCAGCCGGCTAATACCTGGTTGGGATGACGGTACCAAAGAATAAACACCGGCTAACTTCATTGCCAGCAGCCGTGGTAATACAGAAAGTTACTGAAGCGTTACTCGGAATTACTGGGGCGTACAAAGCGTGCGTAGGTGGTCGTTTAAGTCCGTTGTAGAAAGCCTGGGCTCTCAACCTACAGGAGCTGCAATTGGATGATACTGGACGACTAGAGTGTGGTAGAGGTGGCGGAATTCCTGGTGTAGCAGTGAAATGCGTAGGAGGAACTTTCGTTCCGGTGGCGAAGGCGGCCCCCTGGACGAACTGACGCTCAGGTGCGAAAGCGTGGGGAGCAAACAGGATTAGATACCCTGGTAGTCCCACGCCGTAAAGCGATGTCGACTTGGAGGTTTATTGCGCGGGCGTGGCACCGGAGCTAACGCGTTAAGTCAAACCGCCCTGGGGAAATACGGCCGCAAGGTTTAAAACTCCGAATGAATTGACGGGGGCCCACTGTGGTGGAGCATGGTTTAATTCGATGCAACGCGAAGAACCTTACCTGGTCTGACATCCACGGAGGTTTTCAGAGATGAGAGTAATGCCTTCGGAACCGTGGGAACCCAAGGTACTGCATGGCTGTCGTCAGCTCGATGTTGTGAAAATGTTGGAATTTAAGTCCCGCAGCAGGCGCAACCGCACTTATCGCTGTTGCCAGCGGTCCGGCCGGGAACTCAAAAGGGAGACTGCCAGTGATAAACTGGAGGAAGGTGGGGATGACGTCAAGTCATCATAGCCCCTGACCAGAAGGGCTACACACGTGCTACAATGGCGCAGCACAAAGAGGAAAGCGACCTCGCGAGAACAAGCGGACCTCATAAAGTGCGTCGTAGTCCGGATTGGAGTCTGCAACTCCTACGACTCCATGAAGTCGGAATCGCGTAATCGTGGATCCAGAATGCCACGGTGAATACGTTCCGGGCGCTTGTACACACCGCCGTCACACCATGAGGAGTGGGTTGCAAAAAGAAGTAGAGTAACTTAACCTTCGGGAGGGCGCTTACCACTTTGGGTTCATGACTGGGGTGAAGTCATGTAAAGGTAACCG
+
&-/2147,10+,2)+,'&%)%*11)'&&%%'%+*1,-230..20,*+.2---+0'**0)3((./-0357;7./.,&)*,1099:9.:2843/:;*&66)0:3,360'*,1,%).*'223343-.,-1101:;9934919999747585*6-'+)&&&'-2'.,1--*))/.-4:/'(''./)030355*1)+++8/+,%)-+'+-,'$#$+&)*108*-/73040404,+(+-732+*&+-.*.+.7898.1-.5:978:<98747890:/.-,'(+)&02*-*%$'*20.200-%++/*+&+8898(9'0'0+)*+-999:9887666(*,000/1.,+'*))++-**,)5*6459;;98430)/0-145+.+&(%'*)+*&%(-/*)+(&+)/:3885+).*)))4.776/,6975)&-+-./08777+,5599+..*),16208'(*+860,*-3)7..-5538;,-9<:87-71(%+*/585:;*(31/0)**..1162500157,&2(*+0/+.-*'&'%&%)...-(-5*7((*.-5+)(211562;638))/++%'&((.105530137)0.4**21*)&,((,,+,+305000(276*66*''%'#'(&)*%*,446+89:5:7<310226::75503/)+/3*(&(,6.3,,''(',2/3(&(*+&((.57840--..,,-$'%*)+../9//-.01947367--)&&)&((3*/-.++,+*--+-2873,0)*,.0($&%((%*)+08.40514*,(0..-0-5/4'),/&5,),-./3&6,&'$&$%)*8../+09/082567;71+322..93*2041286')1-&),22-68+//-/24;-4451-3-,/-01+4813101-+/0/..02131*,,..++)%)+./,'(*),/./++))&*,-399599;6/5,*)&&(),/8.))+')()&+632/-/,40----.43,140-/,-52.54,*2./01+'&%--4*2,,1.2-/01669/9-,,2*&$'(*3347573932-6)0,/07/,%%(0697;:<848()-15677-)+'..1392$-(-26(&221&'*),./-,,*+((/5-.1-/*3534,&-'')+*411:686;:.)%(+*./.%&(-*('(/.56598.;0.14.3130.)/1-.22,+)%+/-)++,/74.2&')61/02(($#'--,-67;99(
@d75006ad-7263-43c4-9639-60b0015bac77 ch=297 read=130943 start_time=2019-12-13T09:41:04Z barcode=BC01 runid=2c9cf7bc05858273f10e7d7ec552fc0bd742dc3e
CCAGTTTACCTTGTTACGACTTCACCCCAGTCACTTAAGATCACAAAGTGGTAAAGCGCCCTCCGAAGGTTAAGCTACCTGCTTTTTTGCAACCCACTCCCATGGTGTGACGGGCGGTGTGTACAAGGCCCAGGAACGTATTCACCGTGGCATTCTGATCCACGATTACTGGCGATTCCGACTTCATGGAGTCGAGTTTGCAGACTCAATCCGGACTGCTGACGCGCACTTTATGAGTCCGCTTGCTCTCGCGAGGTCGCTTCTCTTTGTATGCGCCATTTGTTGTAGCGCGATGTGTAGCCCTGGTCGTAAGGGCCATGATGACTTGACGTCATCCCCACCTTCCTCAGTTTATCACTGGCAGTCTCCTTTGAGTTCCCGGCCGGACCGCTGGCAACAAAGGGATAAGGGTTGCGCTCGTTGGGACTTAGTTAACCCATTTCACAACTTACGAGCTGACGACAGCCGTACAGCACCTGTCTCACGGTTCCCGAGGCACATTCTCATCTCTGAAACTTCCGTGGATGCTCAAGACCAGGTAAGGTTCTTCGCGTTGCATCGGAATTAAACCATGCTCCACCGCTTGTGCGGGCCCCGTCAATTCATTTGAGTTTAACCTTGGCCGTACTCCCCCAGGCAGTCGACTTAACGTTAGCTCCAGGCCACGCCTCAAGGGCACAACCTCCAAGTCGACATCGTTTACGGCGTGGACTACCAGGGTATCTAATCCTGTTTTGCTCTACGCTTTCGCACCTGAGCGTCAGTCTTCGTCCAGAGGGGGCCTTCGCCACCGGTATTCCGCCAGATCTCTACGCATTTCACCGCTGCCTGGATTCTACCCCCTCTACGAGACTCAAGCTTGCCGGTATCAGATGCAGTTCCCAGGTTGGGCAGGGAGTTTCACATCTGGCTTAACAAACCGCCTGCGTGCGCTGCGCCAGTAATTCCGATTAACGCTTGCGCCTCCGGTATTACCGCGGCTGCTGGCGCGGAGTTAGCCAGTGCTTCCTCTGCAGGTAACGTCAATGAGCAAAGGTATTAACTTTGCTCCCTTCCTCCCCGCTGAAAGTACTTTTACAACCCGAAGGCCTTCTTCATACACGCGGCATGGCTGTATCAGGCTTGCGCCCATTATTCAATATTCCCCACTGCTGCCTCCGTAGAAG
+
$%$+/7)+3.9-+20))+*02:3,0((',*15+(+***(+)))*/2//33:762.*--15-+.+(-0+(*,4,',,&)(&#'+.77:..-/%./(')+/2'$))*6522696:72,)*&&&(-154+4-6-(/3+11../090'-/()-2126;:852443(*)*+7,0)'10-,161/-,-+-.#*%)$&(*-&(&+*)1--669:/;-1'4+76/-+-.3-,112044:;63-++)580//6.33403''&&)++**-8.7825<3/013388::,,.)&--(),/0,/)',%*&(),,6.),886+,0-.585;56//-,**)++-1-012,598*-198;42.2)+-;0..3%6768656:989/212,027092&-(.'919965651;01,24:-(81:23..11291/'$(*012.15*'*('###)(/*,(,1++&'),(&&)+*&,),-,,-,**,5)%)&)+//128/-//20-.,47<08,(',,*)147:53567453+-%%$(1+.*,89<874)-02./24;0710,-*31;:8<:88.8/--34//)')-*,4.,00,,0002.04,.,0%1(),2-1:61(,/598<7049-('35;:07/-*)**3.,,())**'(''08/,...47.7-3,/.-60./-4*%(%*.&().4684.,,(1+-1434.5,4+//014347851:.*+111/03;777405,-),),.574:26702722*(((($&*,)(&$'')'/6000464343510+21./4)*+&+-10*153:4)(''1+20/-580&#&'%'8655.--./00-:0.-36.,-(+-..-/*8,541851+*/0332154466.0$)%').4&0*,+-+2499;89986;7.5/6-3358*0.+$('..-+12561.&)'(1055858;1532266651*))%),22),2436925-/493:6/.+,+.(.6020'&)*7,.01*15.*''&$(''$,()&(-9//.8'22)+051777788%1-,.3530/-4001/152(+,),2811),*)(0036,3;51*/52-'*0',++&0)+,45+),-(.00))&4(44/6/07/.-,*'..12;4469;887758:.041.9/0-84,&','(*&+*12216;:-+21.-()*0,03),-)*-*
@ab2b4afe-276c-4936-aa0f-c58cf1e5c25b ch=258 read=72270 start_time=2019-12-13T09:40:57Z barcode=BC01 runid=2c9cf7bc05858273f10e7d7ec552fc0bd742dc3e
CCGGTTACCTTGTTGACTTCACCCCAATCATCAATCCCACCTTAGACGGCTTCGCGGTTGGGCCACCGGCTTCGGGTGTTATCAACTCTCGTGGTGTGACGGGCGGTGTGTACAAGGCCGAGAACGTATTCACCGCGACATGCTGATTCGCGATTACTAGCGATTCCAACTTCATGTAGTCGAGTTGCAGACTACAATCCGAGCTGAAGAATGGTTTATGGGTTTTGCTTCACTCGCGGCTTCGCTTCCCTGCATCCATTGTAGCGTGTGCTGGCCCAGGCCATAAGGGGCATGATGATTTGACGTCCCGCCTTCCTCCAGCTTGTCACTGGCAGTCTCGCTAGAGTCCCCAACTTAATGATGGTAGCTTAACGATAAGGGTTGCGCTCGTTGCGGGACTTAACCCAACTTCGACACGAGCTGACGACAGCCATGCACCACCTGTATCTCATATAGCTATCTCTCTCCATCTCTGGAGCCTTTATGAGCATGTCAAGACCTGGTAAGGTTCTTCGCGTTCTTCGGGTAAACCACATGCTCCACCGCTGTGCGGGCCCCGTCAATTCCTTTGAGTTTCATTCTTGCGAACGTACTACTCAGGCGGAGTACTTATTGCGTTAACTGCAGCACTGAACTTTGACGTAACACTTGGTACTCATCGTTTGCGGCGTGGACTACTAGGGTATCTAATCCTATTTGCTCCCCTTTTCCGGGACTGAGCGTCAGTTGCAGGCCAGATCGTCGCCTTCGCCACTGGTGTTCCTCCATATATCTACGCATTTCACCGCTACACATGGAATTCCACGATCCTCTCCTGCACTCTGGCTGCCTGGTTTCTATGGCTTACTGAAGTTAAGCTTCAGGCTCACCACAGACCCTTGCCGCCTGCTCCTCTTTACGCCAATAATTCCGGATAACCTTGCCACCTACGTATTACCGCGGCTGCTGGCACGTAGTTAGCCGTGGCTTTCTAATAAGGTACGCATCACTCGGCTACCATTTCCTGTAGCCGCCGTTCATCCTTTATAACAGAAGTTTACAATCCGAAAACCTTCTTCCTTCACGCGGCGTTGCTCGGTCAGGGTTTCCCCATTGCCGAAAATTCCCTACTGCTGCCTCCCGTG
+
/,.*,++8809..,+*,.://.98..30336548/:8()1),*,-3/&((')&))+0/6&/.13*-4/4-,,,,.,,,2701106...,.01254532/32::839231-1569;/943-*+-6757122104;66-+(,-09:989<:896415/..../+)30/(1&(5*6),+-0147*)*00/047677666<83))-0//--)'())-/1;9/65;/7:;)')400)+.-,10401:2/.60+:1.,//00558:2.-.0/.2/&+)+*4+++047811.-+06./0,****)(3,+,41-74,&+/4:593240,-.0-./&,*045'2213510331001.9;-.0,0.001/.1-..)',*0032441.*&+0/955356658;32+5'++,-2/073))(.1--1237.-/016/5406.*/:.3.../325:3.4//.221468324457676553666675346;//054;8335/-(0215267+,7:/0(($$)*1858<:4733-(+71)/-+1;5/3.')302229357.+)&(*:6:1497.-03296:794;;62/6</-1:<65833,*40.0-/8-/14249:,/**-,/15'2'&))*5484899-66267670/9::-00+1*/,%),(%*)'*,+8987188',-001889696511-14---0445<8741//;-*+*59.)).02-'89;70//025454,/4..-,2..0119987999;919428<9:::65461:1.05*,,00788386824;;379724210--')+)+),7-0)*)+/052200,()+,236-(4548986753;31/02-5-4-)-923.)4+6+,-.0.$(((/++441210-68'(*+50.51577535,.660/6/20*3.0:;;51545:640'(.,795682.2.2/2945;6.3-,,35:47-(())&-//++0.7849-5:.+++5,-,&%'$%$%&+3/11,-..038:58<:68732/.07/8;77:*$+),07**,677,%'&(-63/11710++/991/51614<9--12,-.0-2122847;;5;66.6:54;,6:9.,.5/13.29:05849/-.2211---)(.5,+*'
@8ac25998-1b29-49a8-b4f6-99e88582076f ch=218 read=113486 start_time=2019-12-13T09:40:56Z barcode=BC01 runid=2c9cf7bc05858273f10e7d7ec552fc0bd742dc3e
CCGTTACCTTGTTGCGACTTCACCCCAATCATCAATCCCACCTTAGACAGCCCTTCCTTGCGGTTAGGCCACCGGCTTCGGGTGTTATCAACTCTCGTGGTGTGACGGTGTGTACAAGGCCGAGAACGTATTCACCGCGACATGCTGATTCGCGATTACTAGCGATTCCAACTTCATGTAGTCGAGTTGCAGACTACAATGATCGAACTGAGAATGGTTTATGGGTTTTGCTTCCTCGCGGCTTCGCTCTGCACATCCATTGTAGCACGTGTGTAGCCCAGGTCATAGGGCATGATGATTTGACGTCATCCCGCCTTCGCCAACTTTGTCGCTGGCAGTCTCGCTAGAATCTAGCCAATGATGGTAACTTCAACATTTGATAAGGGTTGCGCTCGTTGCGGGACTTAACCAACATCTCACGACACAGGCTGACAGCGACAACCATGCACCACCTGTATCTCATATAGCTATCTCTCCATCTCTGGAGCCTTAATTATGTCAAGACAGTAAGGTTCTTCGCGTTGCTTCGAATTAAACCACATGCTCCACCGCTTGTGCGGGCCCCAAATCATTCCTTTGAGTTTCATTCTTGCGAACGTACTACTCAGGCGAATTACTTATTGCCGTTAACTGCAGCACTGAACGCATCCAACACTTAGTACTCTCGTTTGGCGTGGACTACTAGGGTATCTAATCTATTTGCTCCCCACGCTTTCGGGACTGAGAGCGTCAGTTGCAGGCCAGATCGTCGTAGCCATACTGGTGTTCTCCATATATCTACGCATTTCACCGCTACACATGGAATTCCCGATCCTCTCCTGCACTCTAGCTGCCTGGTTTCTGGCTTACTGAAGTTAGCTTCAGGCTTTCACCACAGACCCTTGCTGCCGCCTGCTTACTACTTTACGCCCAATTCCGGATAACCTTTGCCACCTACGTATTACCGCGGCTGCTGTGGCGTGGATTAGCCGTGGCTTTCAATAAATTACCGTCACTCGGCTACCATTTCCTGTAGCCGCCGTTCTTCCTTTATAACAGAAGTTTACAATCCGAGCATTTCTTCCTTCGCGGCGTTGCTCGGTCGGTTTCCCCATTGCCCGAAAATTCCCGCTGCCTCCCGTG
+
:9317017/9--6&.0026:320:71-4/11::8;-/30*5204/-+.'$''(-5/*,+))/4.1%*59845404,-3-,3+)/186662311/,-,/172.')$(,/7210-.445.6/-*+*1984888<7568010189:.,+++0:5123334012/5686;52//-,.6(2)*+68987571:0/'1,0.*-5-(&)).*+774*)&(,,/57<<.47;-56:/,-59.++/-+4++59*%&%'4,,')(/1:57;7,++**33124,.000.3$*),,)+*+1+'(.*+-..09.))/177:9066,.3061''.*-')2-234$')1+3'...,1/.2-02:+/$$%/),-,,,.04,'&)+6,77-)),**+31-+,-+3+++//4122..0;74/201//../1-,,---.//535'&-,2-0/)+.047:78;6500018/2832423489+5-/.4656965405:7946//17../,0.1,14...//26/.5(,/0'2,,4),0//34*6##%)&%((,*7<::8.../-,./7/18,/0--141(,+.41(&&$%'+)0111:2///.;:/3:;56745+()*'))++-023'(36)+)0(&'&&((0+,+**+,()(*224765744)($''.0)3*.+*-++-01100&)(20),-+-,1.,,21215181//28525010207/'++689.+,-,3;.00<944--''%&'/.41326/0)/**5-,/67474''(%15/256;9;::;67---,.16588621/101;;338;897.-()*224,1,3+)(')./.,+,.3./0+--11,2578:984258512,--4;351+,,)+0,*+.7:+66.9:+0+,3..0079;,6,++877:67:42*+$#&*'--13(-+)'&0,7;-*6;79472().(&-,(,/0.104152,-(++*8,,,250+,5/.-08+3012572534***+'*0).1)-+-5:458.//0-8///:;95<6230/...340181.;+01.-,30--/2.+)-,*.95.36<:7)()&'#%(*+8864686)-.,--5;3333.57719-:+-,*()-0.0)&$&)),,.5/*'*0.17-4:-*..
@77051834-d391-4c48-ba2e-57226db625a5 ch=455 read=78043 start_time=2019-12-13T09:40:55Z barcode=BC01 runid=2c9cf7bc05858273f10e7d7ec552fc0bd742dc3e
CCGGTTACCTTGTTGCGACTTCACTGATCATGAATCACAAAGTAAGCGCCCTCGAAGGTTAAGCTACCTACTTCTTTTGCAACCCCTCCACATGGTGTGACGGGCGGTGATACAAGGCCCGGGAACGTATTCACCGTGACATTCTGATCGATTACTGGCGATTCCGACTTCATGGAGTCGAGTTGCAGACTCAATCGGACCACGACACTTTATGAGGAGTCCGCTTGCTCTCGCGAGGTCGCTTCTCTTTGTATGCGCCATTGTAGCACGTGTGTAGCCCTGGTCGTAAGGGCCATGATGACTTGACGTCATCCCCACCTTCCTCAGTTTATCACTGGCAGTCTCCTTTGAGTTCCCGGCCGGACCGCTGGCAACAAAGGATAAGGAGTTGCGCTCGTTGCGGGACAACCCAATTTCACAACACGAGCTGACGACAGCCATGCAGCACCTGTCTCACGGTTCCCGAAGGCACATTCTCATCTCTGAAAACTTCCGTGGATGTCAAGACCAGGTAAAGGTTCTTCGCGTTGCATCGAATCCAAACCATGCTCCACCGCTTGTGCGGGCCCCGTCAATTCATTTGGTTTAACCTTGCGGCGTACTCCCCAGGCGGTCGACTTAACGCGTTAGCTCGGAAGCCACGCCTCCAAGGGCACAACCTCAAGTCGACATCGTTTACGGCGTGGACTACCAGGGTATCTAATCCTGTTTGCTCCCCACGCTTTCGCACCTGAGCGTCAGTCTTCGTCAGGGGGCCGCCTTCGCCACCGGTATTCCTCCCAGATCTCTACGCATTTCGCTACACCTGGAATTCTACCCCCCCCTCTACGGGGTCAAGCTTGCCAGTATCGGGTACAGTTCCCAGGTTGAGCCAGGGGATTTCACATCTGACTTAACAAACCGCCTGCGTTGCGCTGCGCCCAGTAATTCCGATTAACGCTTGCACCCTCCGTATTACCGCGGCTGCTGGCACGAGTTAGCCAGTGCTTCTTCTGCGGGTAACGTCAATGAGCAAAGGTATTAACTTTACTCCCTTCCTCCCCGCTGAAAGTACTTTACAACCCGAAGGCCTTCTTCATACACGCGGCATGGCTGCATCAGGCTTGCGCCCGGTATTGCAATATTCCCCACTGCTGCCTCCCGTAGAG
+
41/00:*+2830/6%--/36:610$%&.0,//09531307+),)()+)/++)./0525357.**))350%+-7.635,&+'$(00)),7(&)+*)1+,068299/7/+%$($&+./507),67275'4*,<2114(')'1.63/(*,48+-20..1%0.1/6;340.03;2243/'()+43-1---/46529):.8/900)')+/.$-),6+*&%()%()-+(,.,*+++./--''+)/02268231.5.%&')018:;539()*-.--1./0-,--89612::+),.,/588:75//,+**/-++,(+,.45:;3.//.4/1/2(-+62-./+2/31/.04459105.,,47;-+'%,.5-82864979<28.18;-110/5,2/&,4.,.-88:6964/274222--()''.20/1/5/..1-)1467895573/5;2925+),),-*).011-02:;65:.,06*/,/./5899979886.,078103218/16;;:5873.023;97;628,/33<::<;8:/9.--89840802*::7:74()//:;131,-6-./4774,673,*264869815:9.12;7,63-7,+,,22./11.20.*(..-.710-'*.*00/0256921112*)(+-051655:27'4,184-,+-511.3)7-763+314862::-..701178644349.74/,.38,.:::982;90/65556/--,+6;1+2438;674.67875898904./6./5:6,486926333:<89;*)'(+0,)0,+)''--./1-(-1288;66(,1.//17030304144345:26-1+02626.&***,+0/039359-1112:-5-,)2555<690.08/9/,,5+&-/+)/.:9/,0014321.2.40438524--,*,-*1'$%&%)$+,,30-,1466866/156453...3,--197057+,*/.1331/+2+,/43--)$%**.-4222;(-,*,6<6:<::9:-36/0660--+5--,2.7<+-+10061,)-+'%+,.:.0905/+95-,89706++***28.+013/21,,20++(*+78<;::75,2/1194898;8832/0459:87805078+(%+%-)$+&)).6,47:-'*)(*++-417-$%##%%)
@a36a26d0-3d74-41d4-8079-f01650455072 ch=445 read=137660 start_time=2019-12-13T09:40:55Z barcode=BC01 runid=2c9cf7bc05858273f10e7d7ec552fc0bd742dc3e
CCGGTTCTGATACGACTTCACCCCAATCAGCCCCACCTTCGGCCGCTGCCTCCTTGCGGATAGCTCACGGACTTCGGGTATTTATAACTCTCGCTGGTGTGACGGGCGGTGTGTACAAGACCAGGAACGTATTCACCATTCTGATTCGCGATTACTGGCTCAGCTTCGTAGCAGGCGGTAATACAATCCGAACTGAGACTGTGGTTTTAAGTTTGGCTCCCCACCTCACGGTATTGCATCTCTCTGTACCAGCCATTGTAGCACGTGTAGCCACATAAGGGCGATGATTTGACGTCATCCCACCTTCTCCCTGGATTAACCCAGGTAGTCTCGCTAGAGTCCTCAACAATAGGTAGTATTAGCTAACGACAAAGTTGCGCGTTGGGATTAACCCAACATCTCACGACACGAGCTGACGACAACCATGCCACCTGTCACCTTGCCCCGAAGGGATTTCGCACTCAATTAAGAAGAGTAGTAAGTGTCAAGTCTTAATTGTTAGGTTCTTCTTCAGATTAAACCATAACGCTTGTGCGGGTCCCCGTCAATTCCTTTGAGTTTTTTTAAGCCATTACTCCCCAGGCGGAATACTTAATGCGTTGGCAACGGCACGGAGGTGTTGAAACCCCACGCAAGTATTCATCGTTTGGCGTGGACTACCAGGGTATCATCCTGTTCGGCTCCCACGCTTTCCGAGCCTCAGCGTCAGTTACAGTCCAGAGGTCGCCTTCGCCACTGGTGTTCTTCTAATCTGCGCATTTCACACCGCTACTAGGAATTTCACTCTCCTCTCCTGCACTCTAGATAACCAGTTTGGAATCAGCGCCCAAGTTGAGCGGGTATTTCACATCCCACTTAATCATCCGCCTACGCTCCCTTTGCGCCCAGTAAAATCCGGATAACGCTCGCCACCACCTACGTATTACCTGCTGGCGTGGTTAGCCGTGGCTTCCTCCTTGGGTACCGTCATTATCTTCCCCAAAGAGACAGGCTTTTACGATCGAAAACCTTCATCACTCGCGGCGTTGCTGCATCAGGGTTTCCCCATTGTGCAATATTCCCCACTGCTGCCTCCCGTAG
+
54685:1)+&*())/11:4,2--+/,'*$&(/+'%(1/7/-.30(35223,.---&)./&.*,,43/15;599:9(885/02+((,%++.+../1/1,+-+.13;:555640/-243812/0-0+.-.0224<747-(11-032683.**%+(+,(%$&(6)(,2:5&)%'%+130*'&#&&'+47/9,+2,554535363-01/8<*76,,4*)'$-,()+&+,+.67193+2,++5656665899860..1/-.6))+.012/3.+*)+,'(--.+-/,)'*---080,,-/498,95-'.0.42.48,-78+.2,1,/,'*1-.78665'&+***(,10/0-0-,3-&*()++0.,3-,-,,.*)++61'*).'+--)++*)0$.'3*20*/-,,+))))*)&*(-./666642311'*+68/+00.7:50.,%((&'&,81,+*+)(,(4:9+$'#'*/&(*+.-')%&%'('((+.*,0584.,1),/604/(/&+)5-:28+*'$&$%),*/7-0/&%'+*')(*,-.10985378-('*-22432190,),7039;70.)%)+(--*,-389,)2+.14050-/--.4*)*&%+))((&+/1000-/++'(*690.72293(%*%(*'(*-3:/,.0057--/--25:777357111&')730253-,'($((**044+//21;7.+)'/.4/1*+-..72.7.--(-/3(+))+*1)%'++6:8::46665//073304+,*+)($+,055;30,,',2,/..2/,1'1)/.)/%)*334123134003++,.54279677;2817:-1--.($')**-*,*--,('/-%($.%(230.01172)'+,,-313/)-,,471,1//0/9++5*')(20-'))+19,12().+,5;6548546-)*&&)3/0112-3/-/3*,0.6..,2&1-8//080:886637,/3'**.620027235,20,,-2.399*4/*'()+3/05-369+-/00/7*,46/-27:847523++&'*.231;/1123013366-08,/68-%',((%&+0-0042345-000//,-1)03))31-
@84cb474a-460f-4d5d-a701-c5a4146737a4 ch=194 read=83631 start_time=2019-12-13T09:40:50Z barcode=BC01 runid=2c9cf7bc05858273f10e7d7ec552fc0bd742dc3e
CCGGTTACCTTGTTGACTTCACCCCAGTCATGAATCTGAAAGTGGTAGCGCCCTCCCGAAGGTTAAGCTACCTACTTCTTTTGCAACCCACTCCATGGTGTGACGGGCCGGTGTACAAGGCCCGGGAACGTATTCACCGTGGCATTCCTGATCCACGATTACTAGCGATTCCGACTTCATGGGTCGAGTTACCGAAGACTCAATCCGGACTACGACGCACTATGAGTCCGCTTGCTCTCGCGAGGTCGCTTCTCTTTGTATGCGCCATTGTAGCACGTGTGTAGCCCTGGTCGTAAGGGCCATGATGACTTGACGTCTACCTTCCTCAGTTCACTGGCAGTCTCCTTTGAGTTTTGGCCGGACCGCTGGCAACAAAGGATAGGGTTGCGCTTTCGTTGCGGGACTTAACAACATTTCACAACACAGCTGACGACAGCCATGCAGCACCTGTCTCACGGTTCCCGAGGCACATTCTCATCACAAGAAAACTTTCCGTGGATGTCAGACCAGGTAAGTTCTTCGCGTTGCATCAATTAAACCATGCTCCACCAGCATGCAGGCCCCGTCAATTCATTTTGAGTTTTACTTGCGGCCATTACTCCCCAGGCGGTCGATAACCGCGTTAGCTCCGACCCGCCTCAAAGGGCACAACCTCCAAGTCGACATCGTTTACGGCGTGGACTACCAGGGTATCTAATCCTGTTTGCTCCCCGCTTTCGCACCTGAGCGTCAGTCTTCGTCCAGGCCGCCTTCGCCACCGGTATCCCTCCAGATCTCTGCATTTCACCGCTACCTGGAATTCTACCCCCTCTACGAGACTCAAGCTTGCCAGCATCAGATGCAGTTCCCAGGTTGAGCCCGGTTCACATCTGACAACAAACCGCCTGCGTGCGCTTTACGCCCAGTAATTCCGATTAACGCTTGCACCCTCCGTATTACCGCGGCTGCTGGCACGGGTTAGCCGGTGCTTCTTCTGCGGGTAACGTCAATGAGCAAAGGTATTAACTTTACTCCTTCCTCCCCGCTGAAAGTACTTTACAGCGAAGGCCTTCTTCATACGCGGCAGCGAAACGCATCGGGCTTGCGCCATTGTGCAATATTCCCCACTGCTGCCTCCCGTAGAG
+
,2/7/;14/5.(-'))889816/+''&88((++6.+%%++()(,++*-.-.6+-/.)+0/).)96:*.--896455:.6;:0-1+7,;5--(.)&'7777210,,4.6+1))%'&+.82070+0/1&*/+424<2/182766554;4**-0*,'%'440:,-*,-.339<82/*..71&))-)*-'&*17(+1)&+(2/50'1,-3/2-0-,1547++(&)*-,*/-063.3.*,./28331&.,00.007.31293-./0/1/5:827+'')*',,+-/1...731.17;9500&.498:7.)*,*,-020//+,*'*//.-++*.)+.300172:1..21/1.-881/30:6+,*.-4404/,-22;82,33:*05/66(3023-/'())()/06,/)2)+,/1+(-,02.79--./101)*)))*..55495+.**(&((+11994230',-/1::98:-**-).,,--653400'#%')&-166-.9*88,09:;;79:,--6:+-/**+0-998<;8:9/512168(*&+.9+690-)+,0+*0'&%(&/),,60642,--22222///::,./5055*(',)'*-012*3++-2079,,3:85;9842)(),,+/-042*,,2&%(-+))/552*((),++-+12/300.02.273+12450482*..:222:;46726*)-*'*+54060/95+05<922/40-)&(0702,/*272302234:35678:9652-)1000.074:8899///.0.-205-*0)))9899.**-(/79.+,1,..22415,4,4//000870,+./121.1138565-.,5,0;69:89:5/..-./36;52+.,/.0-2-<2(+()4((+../22124:88830/,283586511-,,46,.-50'&%&*57413-./1),(&(*...10:/.15/00/)'**(3-8.//5+7)($((+/.51037,86/0170:<:;:76.8-5:9757(8/22728:1,6,&*)*((26*(,-8;*58852:<7*,63041--,.03/)*)-0('(*11:7;67<65*--*-36+('*#&'%(*-/48(:9759250:;(,/--+7.929892:;7.4679;8892352.3+*'%
@141bc953-2b20-46c2-a338-c047b31e2539 ch=188 read=157012 start_time=2019-12-13T09:40:47Z barcode=BC01 runid=2c9cf7bc05858273f10e7d7ec552fc0bd742dc3e
CCGGTTACCTTGTTGCGACTTCACCCCAATCATCAATCCCACCTTAGACAGCTCCTTCCTTGCGGATTTAGGCCACCGGCTTTGGGTGTTATCAACTCTCGTGGTGTGACGGGCGGTGTGTACAAGGCCCGAGAACGTATTCACCGCGATATGCTGATTCGCGGAACACTATGATTCCCAGCTTCATGTAGTCGGAGTTTATAGACTACAAATCCGAACCCTGAGAATGGTTTTATAGGTTTTACACTTCACCTCGCGGCTTCGCTCCTCTGCACCATCCATTGTGGCACGTGTGTAGCCCAGGTCATAAGGGCATGATGATTTGACGTCATCCCCGCCTTCCTCCAGCTTGTCTCTGCTGGCAGTCTCGCTAGAGTCCCCAACTTAATGATGGTAACTAACGATAAGGGTTGCGCTCGTTGCGGGATAACCCAACATCTCACGACACGAGCTGACGACAACCATCACCACCTGTATCTCATGTAGCTATCTCTCCTCTCGTTGCTTTATGGTAAAGACCTGGTAAGGTTCTTCGCGTTGCTTCGAATTAAACCACATGCTCCACCGCGTGCGGGCCCCGTCAATTCCTTTGAGTTTCATTCTTGCAGACGTACTACTCAGGCGAATTACTTATTGCGTTAACTGCAGCACTGAACTGACGCCAACACTTAGTACTCATCGTTTACAGCGTGGACTGCCGGGTATCTAATCTGGCCTTCGCTTTCCGGGACTGAGCACGTCAGTTGCAGAGCCAGATCGTCGCCTTCATACTGGAGTGTTCCCTCCACATATATCTACGCATTTCACCGCCACACATGGAATTCCACGATCCTCTCCTGCACTCTGGCTGCCTGGTTTCTGTGAGCACAAGGATTCGCTCCAGGCTTCTACAGACCATGCGAACTGCCGCGCAACCATAACTTTACGCCCAATAATTCCGGACTGGCGCTTACCGCCTACGTATTACCGCGGCTGCTTAACGGTAGTTAGCCGTGGCTTTCTAATAAAGTACCGTCACTCGGCTACCAAACAGCAGCCGCCGTTCTTCCTTTATAACAGAAGTTTACAATCAAAACCTTCTTCGCTGCGGCGTTTAACCGGTCAGGAGGTTCCCCCATTGCCGAAAATTCCCTACTGCTGCCTCCGTAGGAG
+
627282/.&&$&&%#%''./585057./05;8:737,73*(0//7..166674412762910125,330.18;;0.,'+*.35)0,%),*+1420,,---(4+8.6734539:9662020/57616/81(*234785:8:42163/0%%'%(88;:92:-*++)#&$#%'$#%&)0,1+)('(0*)**/-034',%(*6'%%&+&+(()'+&)/0-,)4/'&(,(+3/+,079*34)31575'%%#(.2.(-0//'&/656--*(--/*,1,,(+/1085+./(%(.-./.21300%0+:+'*6)'(*-//33023...//9<9../98859196))0/57+%(,'(%(,1*.)*+%%.,+60/087.2-(,+,,1.30/*,-+.1/,)))*087/-*-+,+6610/(0.36+-*+04.5:56,4+/-+$*'&-1044520-//00/0.-65542/42-3+5.33)%+.*15/-///-34,0*./0/300/11026,,($%&%%',/0,-0,*,62..46345214*5.:79<854216+23:5-+(.&87-3301120000/.6,**(+,41631;86.4:/63852/89/-57<;7-01./700()**%)%$',0111++.(&))&&&-(+-+),,--4,,-530-/-/120*)-*'*$%(+,*)(.)1'-*-0449855;5,,),,*$'(%((''&'-,(,/.$+0&&%+(*(%%($&//'*',7713,-')'%')+5/,4-,-9-*,01.,/06-11-.+*00'&(*+11,/.055/3.)33+(+-3458:988785.:9/.43%&%$&&')+:33232//(),.1285445345.,-++()(('*.40487:6-(&*'(%''())&&'+-212.4+,/,*++)%()*0130&($(%##&*./5,+&&(&,*$&%'(-2.&,)+((,.,-3572216/(#'$'%'('$&)$,/-+/23.1.+493519432%(%'%)'%&&--)((8)79581081*(/,36;5*-+/7562))+/,5.-%2'.951/%-,.4:6::4694372-,38/0//3**/++2<:365:64%)31(.-.*.0+()+,++'--.8/../3&447/241.216-102-+/-+/4')..+.602**,.554801+,45,-020),
@a1bb67fd-b478-47b6-8def-2a45e7b0c34a ch=337 read=118236 start_time=2019-12-13T09:40:39Z barcode=BC01 runid=2c9cf7bc05858273f10e7d7ec552fc0bd742dc3e
CCGGTTACCTTATTTGACTTCACCCCAGTCGCGATCACAAAGTGGTAAGCGCCCTCCCGAAGGTTAAGCTACCTACTTCTTTTTTTGCAGCCCTCCCATGGTGTGACGGGCGGTGTGTACAAGGCCGGAACGTATTCACCGTGGCATTCTGATCCACGATTTCAGCGTTCCGACTTGCTTCATGGGTCGAGGTTGCCGAACTCAATCCGGACTGACGCACTTTATGGTCCTTGCTCTCGCGGGAGTCGCTTCTCTTTGTATGCGCCATTGTAGCACGTGTGTAGCCCCTGGTCGTAAGGGCCATGATGACTTGTTTACCTTCCCCTCCAGTTTCACTGGCAGTCTCGCTGAGTTCCGGCCGGACCGCTGGCAACAAAGGATAAAGGGTTGCGCTCGTTGCGGGACTTAACCCAACATTTCACAACTTACGAGCTGACGACAGCCATTGCAGCACCTGTCTCACGGTTCCCGAAGGCATTCTCATCTCTGAAAACTTCCGTGGATGTCAAGACCAGGTGAGTTGCTTGCGTTGCATCGAATTAAACCATGCTCCACCGCTTGTGCGGGCCCCAAATCAATTCATTTGAGTTTTAACCTTGACCTGCTCCCAGGCGGTCGACTTAACGCGTTAGCGAAAGCTCCGGAAGCCACGCCTCCAAAGACAACCTCAAGTCGACATCGTTTGCAGCGTGGACTACCAAGGATTATCTAATAATCATAATGTTTGCTCCCCACGCTTTCCTTTTGAGCGTGGTCGCTGCGTCCAGGGGCCGCCAGCATACCAGTATTCCTCCAGATCTCTACGCATTTCACCGCTACGCCTGGAATTCACACCCCCTCTACGAGACTCAAGCTTGCCAGTATCAGATCTGCAGTTCCCAGGTTGAGCCCGGGGTTTCACATCTGACAACAAATCGCCGTGCGCTTTACGCCCAGTAATTCCGATTAACGCTTGCACCCTCCGTATTACCGCGGCTGCTGGCGCAGGTTAGCCGGTGCTTCTTCTACGGGTAACGTCAATGAGCAAAGGTATTAACTTCTCCCTTCCTCCCCCGCTGAAAAGTGCACAACCCGAAGGCCTTCTTCATACACGCGGCATGGCTGCATCCAGGCTTGCGCCCATTGTGCAGCTTCCTGCTGCCTCCCGTAG
+
2-*(.1(+204$,)%&--273,2)+'$&10&$$()*3429*)+-/),(')-.:56/3,*-5/6196+),&),72./05-000.1*($%'&)/,)18--:966443687::525.-/-(')*-.238(4(4005,8,+$/&&--0.--,.)*+648+*%&/*'&$&)&2613/-*'%#%.-3+1-/'(*)&(+./'-0+'+/121:49'7,6.---..+#(&)++-(...''-**+,-.('((*%'*,./70777295+,-001++'$+&&&)')'*(/+-+())019-+,668828)1348;99000.,+-*&),('*0+-73,*/0-.01./+)/003//16534&&+()*:/;/'02039967-.-6-++%*26-,4,40,'-4/12...0/;9180..:70+-+4*3.(.,/,05)*%((,(&&+,/0311.+)-*-//21+1%&&&(('-0)+,+--(+-86917+,++.***)-2155721-.)*35064560//136632311)+.5816,*),',&''('()).%&+-1&)*1*;<9271+-7768.0/&%$$&)*0/3*2.+'&'),5386;4$&&'*+..:;1.++%&$'$-0(&*(37-*.)//2-/0-,0,.++**)/++%(&''&%&'-%*)'&(/4142/701'1*&%%$&3)4-8/40676/1.25228*)+(,,..3:75413/4())(/,/,1&(+)-3/0,.&')&+3)(0+473,-0-/.:7.(&%%%%$+*)()')''('$+*+9()1::315)(&('0.0179+..--03/*,-++-/-/,.././00;:4357*/122%/--&',%-0/*,)26:95.3423-*02206-8,/./.09'02,+-&%&*'('--57;100,,+,-+(+0-(.,+*,6)('')012-+&*3,&'&&&$(&$,(*+-21.,12.53')+-06:,1*+.616/,+2+**)-5423,%*&)(*1:011/-022.5*)$*%)/-/-,0---,*+0318;54,3+-*..220-2(6.33987:-,++*+210)+*&&)0*.45*,+8;7,+.0/315-'/%'#&'+,9.,.3/4296;76<855..(,+,/30231710,..,0))37346-2.6:.,72)($(#$()-02)*55463-54(+535
@cffc51b9-65d3-40d2-9f97-1b0096ba0d5f ch=401 read=50385 start_time=2019-12-13T09:40:39Z barcode=BC01 runid=2c9cf7bc05858273f10e7d7ec552fc0bd742dc3e
CTCCTGAGGAGGCAGCAGTGGGGAAATATTGCACAATGGAAACCTGATGCAGCAACACCGCGTGAGTGATGAAGGTTTCGGATCGTAAAGCTCTGTCTTTGGGGAAGATAATGACGGTACGCAAGGAGAAGCCACGGCTAACACGATGCCAGCAGCCTTATGATATGCAGCGTAGGTGGCGGCGTTATCCGGATTTACTGGGCGTAAAGGGCGTAGGCGGATGATTAAGTGGGATGTAATGCCGGGCTCAACTGGCATTTCCAAACTGGTTATCTAGAGTGCAGGAGAGGAGGAATTGAATTCCTGAGTGTAGCGGTGAAATGCGTAGAGATTAGGAAGAGACACCAGTGGCGAGCGACTCTCTGGACTGTAACTGACGCTTTGAGGCTCCGAAAGCGTGGGGAGCAAGCAGGATTAGATACCCTGGTAGTCCACGCCGTAAACGATGAATACTTAGGTGTGGGGTTTCAACACCTCCGTGCCGCCGCTAACGCATTAGTATTCCGCCTGGGGAACGGTCGCAAGATTAAAACTGCAAAGGAATTGACGGGGACCCGCACAAGTAGCGGAGCATGTGGTTTAATTCGAAGCAACGCGAAGAACCTTACCTACACTTGACATCACCGTACTCAATCGAAATCGCTTCGGGGACAAGGTGATTGGTGCATGTGGTTATCGTCGCTCGTCGTGAGATGTTGGGTTAAGTCCTGAGCGCAACCTGTCGTTAGTTACTACCATTAAGTTGAGGACTCTGTAAGTTTTGCCTGGGTTAACCAGGAGGAAGGTGGGGATGACGTCAAATCATCATGTACCCATGTGTAGGGCTACACACGTGCTACAATGGCTGGTACAGAGAGATGCAATACCGTGAGTGGGCAAACTTAAAACCAGTCTCAGTTCGGATTGTGAGCTGAAACTCGCCTACATGAGAAGCTGGGTGCAGTAATCGCGAGAATCAGAATGTCGCGGTGAGGAATACGTTCAGGTCTTTGTACACCGCCCGTCACACCATGAGAGTTGGCAATACCGAAGTCCGTAGAGCTAACGCAGGAGCAGCGGCCGAAGGTAGGAGTCAGCGATCGGGGTGAAGTCGTAACAAGGTAACCGGAAGATAGGCGACAGGCAAGTGAGTTAACCACGAGAAGTACCGACAACTTTCTTCACCAACAATACGTAACGCCGCG
+
-+1(&&#+)()*,457130124)+00.02:00043742,,/)./+,28895477**(+-.3180,,++2/-01.42:,,/8336).+90(+/7768///(%+1,*0-/-+()).1/9789727'1,*(')(-6--/)($*'%+-31224:5323%4-%&$$%%..***%''),,-.,15-+-.,*.*+-+-.,/2.+/037888729-)23-1/,+768;875432/.&-%'+*2-+',+001/5-,381(+$$"%#%(,*/.75067*63./14/*()*--&86/0./1--)%%*('&'-*.()'&')*+&-+/,*0*.0)*289+*(((1-*25-.*(&'+-/4.63641*(,0551.--)-36643)))'''**.%&1+,***2-12)*13/-/11522+(,-10$(&'-&-,,,--/37,,/601/.88-002822--)(),./050+'&%&+(*&,)4:/.911402.07/45,0-05/17.32492/0&/'*%')+9*-%*.3497+&&&')*+)*,+)*,/,1(%&%$'(+-&*(,,01322*70417.(((+()'((+//1'+,16(7,1/7--.2:7.3.*()')(/,09/01.*)*)-,&&))+,-*+++-,&,(&)()*((-.1-.,,(,243:5+04,323226)+&($8(1'**+(*..4,'-3161,,01++*(+4736969;5831:28+05/+-(*+)**(,'$$&&'**'(+401225:215*)'(/00270.,+'''&&&&*'*)-/13//.3.'+**.*(.),6,-(*39-0/-.52788:3.0176..)&$&&$%((0.,%*.-/00/-.,.-..22134:8099774433+)*'(((3392;222:91/+-*.%)'&2--*+)47-89..67--&++:302-5/,*))))((*,*'-0124337662,%'()//13%)$'&('0***++-,'(*+0-+,'&'--+3(0.-**'(-1194478*.11.,5+%(%)%'(%12+)..-0,/86752-+,04,3/300/52*+0..2+-+))*'')(&&%%&)(%'**)1)%'((0)()&(0(&&()(.+&((*(02+'(+,+-3,/(()*01104:897626003)(/339:42313-),)&125+++%&)(,$(&&%$'-+4..,)+26-132'*,/&4090116*2+'"$&$%$
@6c165f3b-ad3d-413f-b059-a415856706d2 ch=462 read=78731 start_time=2019-12-13T09:40:38Z barcode=BC01 runid=2c9cf7bc05858273f10e7d7ec552fc0bd742dc3e
TTGTTGTACTTCGTTCAGTTACGTGTCTTTGTGTTAACCTACTTGCCTGTCGCTCTATCTTCCGGGTGCACCTTGTTACGACTTCACCCCAATGCTGACGCCTACCTTCGGCCGCTGCCTCGCTTGCGAGTTGGCTCTACGGACTTCGGGCTGTGCCAACTCTCATGGTGTGACGGGCGGTGTGTACAGGAGCCGGGAACTTCACCGCACGACGTTCTGATTTAAAGCGATTGGCTGGCTCCAGCTTCAAGGCGGTTTCAGCCTACAATCGAACTGAGACTGGTTTCCAAAGTTTGGCTCCCTCTCACGGTATTGCATCTCTCTGTACCAGCCATTGTAGCACGTGTGTAGCCCTACATAAAGGGGCATGATGATTTGACGTCATCCCTTCACTCCTAGTTAACTTAGGCAGTCACGCTAGAGTCCTCAACTTAATGGTAGTAACTAACGACAAGGGTTGCGCTCGTTGCGGGACTTAATAACCTCGAGGCACGAGCTGACGACAACCATGCACCACCTGTCTGCTTGATACGAGGATTTCTCGATTAAGAGTAATGCAAGGATGTCAGGAGTGTAGGTGGGTTCTTCGCGTTCTTCGAGTTCCGCTACTTGTGCGGTCCCCGTCAATTCCTTTGATTTAATCCTCCCCAGGCGGAATAGCAATGCGTTAGCGGCGGCACGAACCCACACCTAATTCATCGTTTACGGCGTGGACTACCAGGTATCTAATCTGTTTGCTCCCACGCTTTCGAGCCTCAGCGTGGTTACAGTCAGAGTCCTTCGCCGCAGTTGTTCTTCTAATCTCTACGCATTTTCGCCGCTACACTGTTCACTCTCCTCCCTGCACTCTAGATAACCAGTTTGGAATGCAGCGCAAGTTGAGCCGGGTATTTCATCCGCCAATCATCCGCCTACGCTCCTTTACGCCCAGTAAATCCGGATAACGCTCGCCACCTACGTATTACACTGGCACGTGGATTATGTATCCCTTAGGTACCGTCATTATCTTCCCTGATTTTACGATCGAAAACAGCCATCTCACGCGGCGTTGCTGCATCAGGGTTTCCCCCATTGTGCGTAATTTTACCGCGCGCTCCGTAG
+
$)'1+*-368674629(*.-,''(&(,,3/+-,)*,2,5-)(.((4978:78763/033974+,)(*'(&)*+*+0+%(,*-,.-+/::1./,,))*,1'*))*--1:80926077,8-./%&-(-,*'*,-+-222)*-/449:91*+,+,(*+,:550--,-/79:67211/,22-.)***)+,.2*-(,4808&2)-516348/-%'*.5-.9110))5)/3,)()&*%'$%#($&++****('&%%-0059/:*,-36934.6-+0,.21///.2488+::,+.096.391,,*-,+(&+./.1//1,7...::3100.''(&010144126/..0/,--02342/-02+%')''/9*-0+*-88//00.47-(**'-333-.'(//&(&2+*%+0,.((*(**2202..**'&')-,-/0+)+*-.,3.6.3:510//3./363526/.,./.0*,('(*3/801/;21--)1)%&&'%&%$&(+,-/./335445004:8782874349132-030,,+1)**,+-+*+-',4.,.1214211+*(,-3/++*&105.&*+,0*'(+.-(*&)*(,,87713,.,/('+2.-%+).-,)))&&*)+.7045/7880127412,+%&*()$&3,*$%$$%13:-%-)&+'.)*('(+4/467373307/+*&%$(&'',2.'))--()(.+2389538.))).+-/375672.0.1.+/47427222/5;5,0,31.&-,./95/')26310///)(&)//.0/228))**)/*,+)+04)/'./+*8;96.5+*8///6-'*+.0/69..)2537:/0*,,+)1)(*0..//'0.)*85-+0/147995:56/53:9/2*'++,))(&'*&)(,(,.7+)/,-*66*+-(+*&'%/+--.-3427:.,...89/14/-2-51*%'))++&(2.6/7882001424914935775.10,-)*)/)*'.,.&/&4(('')+)+2'3-&*))+-49::-;---9655,+$%&+&&$&'++-0*-24-*%$$#$(,,--0./-5/0.600/001//(/630;2-6:9/)((),)-%&)'*'&$%'%%(&'$(*/)*+55
@395fdb0c-6ee6-4de2-adff-c2fee61a2b64 ch=321 read=59557 start_time=2019-12-13T09:40:33Z barcode=BC01 runid=2c9cf7bc05858273f10e7d7ec552fc0bd742dc3e
TCACCCCAATCATCAACACCTTAGACAGCTCTTCCTTGCGGTTAGGCCACCGGCTTCGGGTGTTATCAACTCTCGTGGTGGTGGCGGGCGGTGTACCAAGGCCGAACGTATTCACCGCGACATGCTGATTCGCGATTACTAGCGATTCCAACTTCATGTAGTCGAGTTGCAGACTACAATCCGAAAGAACTGAATGGTTTTATGGGTTTTGCTTCACCTCGCGGCTTCGCTTCCCTCTGCACCATCCATTGTAGCACGTGTGTAGCCCAGGTCGCCAAGGGGCATGATGATTTGACGTCATCCCGCCTTCCTCCAACTTGTCACTGGCAGTCTCGCTGAAGTGCAAGCAATGATGGTAACTAACGATAGGTTGCGCTTTCGTTGCGGGACTTAACATCTCACGACACGAGCTGACGACAACCATGCACCACCTGTATCTCATATAGCTATCTCTCCATCTCTGGAGCCTTTGTAGTATGTCAAGACCTGGTAAGGTTCTTCGCGTTGCTTCGAATTAAACCATGCTCCACCGCTTGTGCGGGAGAAATCGAATTCCTTTGGAACCATTCTTGCGAACGTACTACTCACC
+
0+'+,+)(-(+)-++$&',++.((,3*,+-*())'+-./1/2))-455,/332..0.09/,+-0-02*(*+-0952/)*.,+.%,288637411-2'2-654++),.0767;744:,.07906++-./7;655645:3223),14;/9--%,.05255988:95450:.0/680//./30/2,,.*%'-///-,,-/.7<,555;/265*,-3111.3-.)*.1.2;60003.7-+,)),.078;;:325'&()*)-))%0')(+00,(----&(&(),.60.042476.49.+-59:::-;:-)5-1-1,1/)1)((/())*..071.177491)(%('%)$&*)#%&-)+,33956653482213'0/*11.,+20++549443:94,/*1-7--+))(*+-./25774555558;;9;<9:3113625;3577888:+5/1-6679:410/17.47743,.&*,',.'%&%((,,.///.-%252,71.,,11:989645623)/063113242<93.&')2352/520./..+/.,1'%#%%$+/%-(9-8015,2,0+,,+344-1.+(&),$-$$)%&(+%%#
@2374b647-a156-421f-b260-9da3131106b4 ch=343 read=69369 start_time=2019-12-13T09:40:31Z barcode=BC01 runid=2c9cf7bc05858273f10e7d7ec552fc0bd742dc3e
CCGGTTACCTTGTTGCGACTTCACCCCAATCATCAATCCACAGCAGACAGCTCCTTCGCGCGGTTAGGCCACCGGCTTCGGGTATCAACTCTCGTGGTGTGACGGGCGGTGTGTACAAAGGCCGAACGTATTCACCGCGACATGCTGGTTCGCGATTATAGCGATTCCAGCTTCATGTAGTCGAGTTGCAGACTACAATCCGAACTGAGAATGGTTTTTTTATGAGTTTGCTTCACCTCGCGGCTTCGCTTCCCTCTGCACCATCCATTGTAGCACGTGTGTAGCCCAGGTCATAAGAGGGGCATGATGATTTGACGTCATCCCGCCCCTTCCTCCAACTTGTCACTGGCAGTCTCGCTAGAGTCCCCAACTTAATGATGGTAACTAACGATAAGGGAGTTGCGCTCGTTGCAGGACTTAACCAACATCTCACGACACGAGCTGACGACAACCATGCACCACCTGTATCTCATATAGCTATCTCTCCATCTCTGGAGCCTTTATGAGTATGTCAAGACCCGAAGGTTCTTCGCGTTGCTTCGAATTAAACCACATGCTCCACCCGCTTATGCGGGCCCCGTCAATTCCTTTGGAGTTTCATTCTTGCGAACGTACTCTCAGGCGAATTACTTATTGCGTTAACTGCAGCACTGAACTTTGACATCCAACATAGTACTCATCGTTTACGGCGTGGACTACTAGGGTATCTAATCTATTTGCTCCCCCACGCTTTCGGGACTGAAGCGTCAGTTGCAGGCCAGATCGTCGCCTTCGCCACTGAATTGTTCCTCCATATATCTACGCATTTCACCGCTACATGGAATTCCACGATCTCTCCTGCACTCTGGCTGCCTGGTTTCTATGACACTGAAGTTAAGCTTCAGGCTTTCACCACAGACCTTGCTGCCGCCTGCTCCCTCTTTACGCCCAATAATAATTCCGGATAACGCGCCTTACCGTATTACCGCGCGGCTGCTGGCACGTAGTTAGCCGTGGCTTTCTAATAAAATTACCGTCCTTTCGGCTACCATTTCCTGTAGCCGCCGTTCTTCCTTTATAACGAAGTTTACAATCCGAAAACCTTCTTCCTTCACGCGGCGTTGCTCGGTCAGGGTTTCCCCATTGCCGAAAATTCCCTACTGCTGCCCTCCGTAGAG
+
6(&*,4),160'3,$),&017330743,4/57;:38.63')))+(+%+,23569466/2255637'2/45')1,,*0.6-.+*'*,1+,,0-.+5/:29889:7;8836858432723)0+2++(+,,014<978<68789785666::641577762)*,,+/921++'*-1/7:9:8:69*'56;6968922/225-7(+'2,.11,07439802983+'-*%-/::*-.</79;990-1+*10.-.8.4:101/.+)00/19()9,+)*(((+,31/)'(,12-(04878740*(-187259333336;6//0)*-7-:7.+,6-2.;87*8**(,80.19566482-10/-(#&&'-,-,02/'/&&&&.)**.//345:212:277863,1*%.19.-,.-1.:/-,&40/*,*0*//+*166761+/114/1)(1/01157674+()(.,.(18.17/0,-32//*./224//0016506921310/3-((3,,)&$&%''&')*7732/,72&%%(),0:69<8665-9&++<8,3.313;557012.(/07.*3,)((-(%)*,'60187*%(+599<8108740,,-9:537<241//-+41-0)'('(*+12.*&****()('+)),/0200/215,.//178:;445:,+,2-2)1))&&$(,017:9:00-:/',/:00/31011976442/002445907('-5(*2129:80*,()-0,40;:987/+,)*871+.2012,./.10/211/42687698689())'').)):<31/,-+**.1353246879<9578:77*))&&).)&7)83*,,-010779967513245/7876441313;0,+,+,*)*///.&(152.,.383-2/+,00.*,3,---)-('&&&'*0529<431..4*',16.-3.45/,0,-+,',,0.013180,*'&%*($$&*1'(*0+'+*&+2+5-,,8:/:,+#))23/6/-(.0'/+:08<;234918<:-.-+3<662')51/+1-,(./09<64.'($()-:,099:84,,(%%)()-4(0$''&/;3+-4//0)(.5566;9<99<755:946664;992:.,-/,05613544;:0:<8+,700877973/.05-+-/0067145,*8:,/11%&
