# Supplementary material for: De novo species identification using 16S rRNA gene nanopore sequencing
Source: PeerJ. 2020 Oct 21;8:e10029. doi: 10.7717/peerj.10029 (PMC7585375; doi:10.7717/peerj.10029)
Supplement: Supplemental Information 3 [file peerj-08-10029-s003.zip › pass_fastq_runid_2c9cf7bc05858273f10e7d7ec552fc0bd742dc3e_560.fastq]

@148f94a6-f32e-4718-900e-d0c9954f3ac4 ch=419 read=142182 start_time=2019-12-13T09:40:29Z barcode=BC01 runid=2c9cf7bc05858273f10e7d7ec552fc0bd742dc3e
CTCCTCAGGGAGGCAGCAGTAGAATATTGCACAATGGGCGCAAGCCTGATACGGCATGCGCGTGTATGAAGAAGGCTTCGGGTTGTAAAGTACTTTCGGCGGGGAGGGAAAGGGTAAAGTTAATACCTTTGCTCATTGACGTTACCCGCAGAAGAAGCACCAGCTAACTCCGTGCCAGCAGCCGCGGTAATGCAGCGGAGGTGCAATAATCAACGGAATTACTGGGCGTAAAGCGCGCACGCAGGCAGTTTGTTAAGTCAGATGTGAAATCGGGCTCAACCTGGGGCTGCATCCTGATACCAAACTTGAGTCTCGTAGAGGGGGGTAGAATTCCAGGTGTAGCGGTGAAATGCGTAGAGATCTGGAGGAGGAATACCGGTGGCGAGGCGGCCCCTGGACGGGCAATAGGTGCGAAAGCGTGGGGAAGCAAACAGGATTGATACCTGGTAGTCCGCCGTAAACGATGTCGACTTGGAGGTTGTGCCCTTGAGGCGTGGCTTCCAGACTAACGCGTTAAGTCCGACCGCCGCAAAGAGTACGGCCGCAAGGTTAAACTCAAATGAATTGACGGGGGCCCGCACAGAGCGGTGGAGCGTAATGGTTTAATTCGATGCAACGCGAAGAACCTTACCTGAATGTGACATCCACGGAAGTTTTCAGAGATGAGAATGTGCCTTTAGGGAACCGTGAGACAGGTGCTGCATGGCTGTCGTCAGCTCGTGTTGTGAAATGTTGGGTTAAATTCGCAGCAGGCGCAACCCTTATCCCTTTGTTGCCAGCGGTCCGGCCGGGAACTCAAGAGGAGACTGCCAGTGATAAGCTGGAGGAAGGTGGGGATGACGTCCGTCATCATGGCCCTTACGACCAGAGACTACACGTGCTACAATGGCGCATACAAGGAAAACGACCTCGCGAGAGCAAGCGGACCTCATAAAGTGCGTCATGTCAGTCAGTTAGGAGTCTGCAACTCGACTCCATGAAGTCAGGAATCGCCCAGTAATCGTGGATCAGAATGCCACGGTGAATACGTTCCCGGGCCTTGTACACACCGCCCGTCACATGGGAGTGGGTTGCAAAAGAAGTGGATGGCTTAACCTTCGGGAGGGCGCTTACCACTTTGTGATTCATGACTGGGGTGAAGTCGTAACAAAGGTAACCGGAAGATAGAGCGACGAGCCGTGGGTTAACACAAGGCACGACAACTTTCTTCTTCCAGCAATACGTAACTTACGGG
+
*+/0,2&.3+(*+-1.20/2%-(1.,7.--./2:45;66168:,7;0000*.'+,-5(6-/0877232..'**+,.016)1.224-76.*0-/0965&+),,0+(04,)/(*/*'/.,'+016024/89,*232%*(((.,-/),60-2--2+).+*,)6/-0.+,''(-,/089;1//--610106/3/,%/&)(,/*/++(('%''-+.+)*,*-)3)./;;<9:996;0.-,,,+'.+/.299(77<:54:520.7,135,)'(42*5(*175:*60732:51.&%'*+--,,)+$-)*,()(*)'()+*,3551./+668,532(4+0/))8:64-+,,04/-13.,011/+)*++/137522/)*+)/,&)$(('+-,)+,*00,5<5,-487:5783.0)**.+220*.)&&00;:2)&*&/29,5+..(*%',.-1:+/885680'(/3568<763%'(,-020020214122)..29+,0/1081/230-./-&%)'))-(,,4,5-7-1-4+'(<;75/$&())%&%().,6221.6*9,6547--134.+,+7.1--.--)52,-7+,-,/-%'',28313**-)0&'))..55/34;8202232$1*,,-1*-1-%%(),0,,&$)&/*,/444--.0/.-*-8://...//2-+(%'+),,/228:.*51*40312.-..0(.-2210.0.00:5975433556778996791'%'/+'(;1754.504,+-.,-%,.)&-0044637-+/-0/5)*4++66.-,%',(0.2,2138+20,+014--'%*'())//38:2/,)*+-)(*,8310*--,7/277449789677%&).214'&(.28(''%&)*.2.,'&')(')())5464565:6/6313443,0+*&&%&%$./77773,+'(''(/2*,096381/&%*75*,36556682-)'(*,$('-''&%&*/089070014,434545.-2++.&,'020200)&*,-1.+*+-477650(*46774--&,./0:94958616.,0-..7.-+,+*,.190:://84..-/05/*'*).3+9+2/99*&**','+*)*)(''1+51103)8)(.20/..10-27126:2*/.05;9675453.-10-.2.-,-((),*,21(0,898:0536/1462/1367/'('-&('%-,%*,3/3242-1+&)%'*2/*/8-,4,)%()/(())(-))*,,+'%%#%%#$
@c0cb8de4-c103-4162-aa95-cbdfcae85a37 ch=124 read=144005 start_time=2019-12-13T09:40:26Z barcode=BC01 runid=2c9cf7bc05858273f10e7d7ec552fc0bd742dc3e
CTCCTACGGAGGCAGCAGTGAGAATATTACTGTGGGCGCAAGCCTGATGCAACCATGCCGCGTGTATGAAGAAGGCCTTCGGGTTATATACTTTCAGCGGGGAGGAAGGGTAAAGTTAATACCTTTGCTCGTGACGTTACCCGCAGAAAAGCACCGGCTAACTCCGTGCCAGCAGCCGCAGTGTACGGAGGAGTGCAAGCGTTAATCGGAATACGGGCATGCAAAGCGCACGCAGGCAGTTTGTTAAAGTCAATGTGAAATCCCCGGGCTCAACCTGGGAACTGCATCTGATACTGGCAACGAAGGTCTCGTAGAGGGGGGGCAGGAATTCAGGTGTAGCGGTGAAAATGCGTAGAGATCTGGAGGAATACCGGTGGCGAAGAGCGGCCTGGACGAACCCCGACGCTCAGGTGCGAAAGCGTGGGAGCAAGCAGAGTTAAAATACCCTGGTAGTCCACGCCGTAAACGTGTCGACTTGGAGGTTGTGCCCGCTTGGCGTGGCTTCCGGAGCTAACGCGTTAAGTCGACCGCCTGGGAAGTACGGCCGCAGGTTAAAACTCCAAATGAATTGACGGGGAGGCCCGCACAAGCGGTGGAGCATGTGGTTTAATTCGATGCAACGCGAAGAACCTTACCTGGTCTTGACATCCACGGAAGTTTTCAGAAGAGATGAGGAAATGTGCCTTCGGGAACCGTGAGACAGGCGCTGCATGGCTGTCGTCAGCTCGTGTTGGTAATGTTGGGTTAAGTCCACAACGGAAAGCAACCCTTGTCCCTTTGTTGCCAGCGGTCCGGCCGGGAACTCAAGGAGACTGCCGGTAAACTGGAGGAGAATTGGGGATGACGTCAAGTCATCATAGCCCCTACGACCAGGAGGCTTCTACACGTGCTACAATAGCGCATACCGAAAGCGAACCTCGCGAGGAAGCAAGCGGACCTCAAAGTGCGTCGTCCGGTTGAGTCTGCAACTCGACTCCATGAAGTCGGAATCGCTACAATAATCGTGGATCAGAATGCCACGGTGAATACGTTCCAGGCCTTGTACACACCGCCCGTCACACACCATGGGAAGTGGGTTGCAAAAAAAAGTAGGTAACACCAACGCCTTCCGGGAGGGCGCTTACCACTTTGTGATTCATGACGCTGGGGTGAAGTCATGCTCAGGTAACGG
+
,-//./21:11/55/7*241,-+/*+.0,1/0/1953004:2596657220(344-,..+.,()+',+-4./014/2150575//++(*(+3::2,./3::')-3,/,2-)1;8/0-1-+*1(,/++:::/731563:3040*,,**&)&%&$'))**+-5-016.4*2/-*+)(/'''$)*'*,-4/-2+%+,*,/3121'7*:,6*/%$'%'*0.+$+%&%'-*+153515213/(0.;/.3094-.65-6-,,).6/,147.+5887:068643531//101223/---,1.1.,-(()+.,035177960+,-..,('#$,%-(/00%()-,0-12-/40/420,-/60%%*(++3::921416368:463040++,)'.+./32019474.,154*('(+224138-,*%&)&&)('$-/-+*(*&-*)))4*.)*)'')+,*04.&'&')'),/779:;71,.+/1021/0(,%,*04.2,47,*,+*%&'*1-5//5/-0/,(,/482320/900.3501,++/,3710+)%))4125,,,.)6+32:92260(.7:638303112079-&,+063,.-13:273:987-/0/71.,1.84-7.:3//00399:5*(1)*381.0,*3936:8546//00-4()+57.7,.9:+6/,/'%)+.-,,)%,**++&'*-)'%+3*,-28260+'),,686255242./3.//2/0),'-./2-+*)&&&&&*(*5;0667861-,3*$()%'(%,)(%(+'195.4&027+079++9349/./.440.22.*.0--5//,-(1'()).../5&(+,/+3222*/-'(%$-%.4:3-1459695+*),/3:943)'(//(%&((+/4(..(*('')%$&&$'()/-+*..:5'554543-1&$*(%%%((+2946560/))'%#%()+/43./3,)*).1199930+,'*))0-+&)),'(-3534.-,..8933.+)**2+4.4012.-)%*%&(**-0:6955640153)56365:2--61464644)$,*++++,+/00126<34<3.1732./-0736..0+'((-0319/10051896/(++*-)0-+&(&+)&$/)/;1(3:0,27121.3--4/./6:1*/.15;:7844+&*+/167++-/,.1$%$$((()-,13804
@107ccd71-2b35-4657-a1e2-df8701aaa2ca ch=136 read=281364 start_time=2019-12-13T09:40:20Z barcode=BC01 runid=2c9cf7bc05858273f10e7d7ec552fc0bd742dc3e
CCGGTTACCTTGTTACGGCTTCACCCAGTCATGGCAGATCACAAAGAGTGGTGGCCTCCGAGTTCCTTCCTTCATGCCCGGCCACTCCCCACGTGGTGTGACGGGCGGTGTGTGCAAGGCCCGGGAACGCGTATTCACGTGGCATTCAGTCCACGATTACTAGCGATTGCGACTTCGGCGGGTCGAGTTGCGGGCTCAATCAGATGACACACTACCGCCAGAGTCCGCTTGCTCTCATGTAACTATCTTTGTGTGCCATTTGTAGCACGTGTGTGCCGTCGTAAAATTCATGATGGCTTGACGTCATCCCACCTTCCTCCAGTTTATCACTGGCGGTCTGAACCAGCCGGACCGCTGGCAACAAAGGATAAGGTTACTTGCTCGTTTGCGGGACTTAACCCAACGTTTCGCAGCACGGGCTTCGGCCATGCGGCACCGCAATGCCGGTTTTGAAAACATTCATCGAAACTAAAACGGATGTCAGACCAGGTTGAAGTTCTTCTAGCGGTTTGCATCGGGTGGAAACCTGCGTATGCGCTGCGGGCCCCGATCGAATTCATTTGAGTTTCTTACGGCCGCATGAGCGGTCGACTTGGCGTTGGCTCAGGCTTACGCTCGGGGCGCGGCCTCCCGAAGTCGACATCGTTTTACGGCATTGGACTGCTGAATTATCAAAAATCCTATTTACTCCCGCTTTCGCACCTGAGCGTCAGTCTTCATCCAGGGGCTTCGCCTTCATACCCGGTATTCCTCCAGATCTTCTGCGCGTTTCACCGCCTCCCTTGCGATTCTACCCCCTCTACGAGACTCAAAGCACCGGTATGATGCAGTTCCCAGGTTGGGCCAGAAGTTTCACATCTGACTTAACAAACCCGCCTGCGTGCGCTGCATGATGGCAATTCCGATTAACGCTTGCGCCTCCATTGTTGCCGCGGCTGCTGGTGTAGTCGCTACTTGCGGGCAACGTCAATGAGCAAAGACAACTTCTCCCTTCACCTCCCCGCGCAAGTACTTTGGCCCGGGGTATTCTTCATACGCGGCATACGAAGCTGCGCATCCGGCTTGCCCATTGTGCATCTTCCCCGCTGCACTGCCTCCCGTGCGGGAACAAGTATCAACACCAACAAAGAGTTAACACAAAGAACACCGGCTAACTTCTTCCTTTCGGCAATACGTAACTACC
+
-2*,/+()')(&/0)-2-+-**(/.)%)*+%&$%$#$,-.*,,1/'%&&-+'%&'$&*&&$'(4-&'+)**01(/))'$%%0-&()177+$%'(),00),%/042,,,*&*')&+/3..6-,12-/**)))*)221*.)01:65581$%.4-(,**.4+1154*.%0($&+)./6+&%%'3..-**-2346358890,((+$,31+*,%+',&%*'$&()),5579-,.-*,13+*#%&'*''&%&$%(($)'(*./,54*+&%*)&)-.('$&"%%(*7462:3+/1()+*++&(')).,427:3.361*-..//*-/.--,87*+.3302543''&'%''(+'(/)/511458603-(,)/70/2234-)'.,('$#$%)+,*2/)+*62/,/**)0+*%(+%.7,*#'&*+(+./,+*&$&&&1-0.00+*(('$&$$(#%'')51.(*)--*+*+//'(($&,&&-)43(*/44312/1+/48*.%$#&&%'-3.4*)#%$('&+*)'('-6*/).)'.2&-+$%(+0,(%'%%*'',,%-34+)+/0%-*1:135:-)'(+2'&''%*(/.5-/&'&'+3072--++,/(0,,+5)/*.-(*&$$#$%%''*&+.()'('(-')+.'&',()*.+43567803($(,-+&,(0*'(+'&'%'&(+-.,+222-*-,+&,2+&()6+*%')0,-%&#&&$%&/4796..-,)/,0,8+'-,,(*,-/(177:1//&//(,.,(.7001/+',0/.+-(.**''%+2,,))*$$$'--&($%&('//*/20990032213&'(*-85*-'')&)'&$.('')-/3.026-3+).1*5+&,7-&'%$)(6,,-,+-,+)-.2162138.5;74686798:43%&$#%$%#%'(-,+5/9/+--4,.())),*()%*'%)+#),+-.)-.,,,&)-&'%)%&$$#&&$##'#&*'((-.+&-.5452%&#')-52.)(*'$($')(),/'())#&%'+:8.(.+-(+$'&'&&#''6.&*)(%%$&'%),($'')(/0953/''&&&%&)3/)*+-.&)&++*'+--&,1,-(-&),3.557,*+,)(%))(-5-11*),.2%6..)**&%'*--,'-*))4/5.-)'&*+'%%'%&./(%)''&))&((#&$&*1.410%#$$&%$&+/-*.'''%$&$$$
@3841e058-472d-4d87-b18b-fa8bdef09855 ch=412 read=83740 start_time=2019-12-13T09:40:19Z barcode=BC01 runid=2c9cf7bc05858273f10e7d7ec552fc0bd742dc3e
TTGTTTGCATTGCTTCGTTCAGTTACGTATTGCTGGTGCTGAAAGTTGTCGGTGTCTTTGTGTTAACCTACGCGCACCAATGTCTATCTTCCGGTTACCTTGTTGACTTTACCCCAATCTTTGACCTACCTTCCGACGCGCACTCCTTGCGGTTAGCTCACGGACTTCGAATTGTGCCAACTCTCATGGTGTGACGGGCGGTGTACAAGACCAGGAACGTATTCACCGCGACATTCTGATTCGCGATTACTAGTAACTCCAGCTTCATGTGGAAAGTTTCCAGCCTACAATCGAACTGAGACTGGTTTTGGTGTCCACCTCACGGTATTGCATCTCTCTGTACCAGCCATTTGTAGCACGTGTGGCAGCTACATAAGGGGGCATGATGATTTGACGTCCCCACCTTCCTCCTGGACCAGCAGGCGGTCTCTTAAAGTCCTCAACTTAATGGTAGTAACTTCAACGACAAGGGTTGCGCTCGTTGGGACTTAATAACATCTCCACGGCCGCAGGCTGGCGACAACCATGCACCACCTGTCACCTTGTCCCCGAAATTTCCTCGATTAAGAGTAATGCAAAGGGATGTCAGAATTAATAGAGCAGTTCTTCGCGTTGCTTCAGATTAAACCACATGCTCCGCTACTTGTGCGGGTCCCCGTCAATTCCTTTGAGCTTATCTTGCGACCGTACTCCCCAGAGCGGAACACTTAATGCGTTAGCGGCGGCACGGAGGTGTTGAAACCCACACCTAATTGTTCATCGTTTACGGCGTGGACTACCAGGGGTATCAATCCTGTTTGCTCCCCACGCTTTCGAGCCTCAGCGTCAGTTACAGTCCAGAGAGTCGCCTTCGCCACTGGTGTTCTTCCTAATCTCTACGCATTTCACCGCTACTAGGAATTCCCTCCTGCTCTCCTGCCTCTGGGTAACCAGTTTGCGGAATGCAGCAGCACCAAAGTTGAGCCAGGTATTTCACATCCCTTATTGCCACGCTCCCTTTACGCCCGAAGTAAATCCAGGATAACGCTCGCCACCTACATTATTACCGCGGCTGCTGGCACGTGGTTAGCCGTGGCTTCCTCCTTGGGTACCGTCATTATCTTCCCCAAAGACAAGAGCTTTACGATCAAGAAAACCTTCATCACTCACGCGGCGTTGCTGCATCGGGTTTCCTGTGCAATATTCCCCACTGCTGCCTCCCGTAAAG
+
$.)-.)%%'*/*./++*-*3*23:*-18/2/-.39:21//),/-)040/0./524255/*,209080:)$)')&)(-.+3+*,01+*(+.+-/.10.//+,)**)&*+.&'27:0*5*-).+,-8:,.1758--)(),,+,$'(78+601'+5*()/0-../9454:1)%&)(&,.2.9-,*,**(+-88998892:;98:751%'.4158;4:./..674573039247685942/1,240/274361120.1***,-1-)-.40..//',)(%)*920(&,3.-/12<993499411,.2::0978,)($$()&%*,*-,-&%/(*-,,./11/)('&)(27345;.80&','(*&''*&)'('%&((++-126-2351-+**+./46<41153,0&,,,270767744223-)('&0),48(++(%$$%)(&+15944+4('&5.5.5***-2/*(&%+(,,//7/,///7.33855427/(0-((&,&$&(&*,,2/***.''%%''(---4(-,/*,)3164.+'.,+2.00--.1/1/-.413(&)'%*/342252234.0))+,.1003:;-+/5*--533%*%++())''$&(&*2;77<96871:*,,<0,+0/1/;6:8,+-./798300*(*-*&,+-+17.851-..5677:91270.04-6+/*+2---889;+8)**-04(()'$)2514-%%%#+,99883:2222:/.400221++.,/1:44;8390*+.1:50'0'$0:10173:64',+4/129:210123(.,.*)*,-+,(*0--194()*.450+/--1<1+655855)'&)):95321*,.0-9)))+((*+4005/8.,)%$''*6-./<46+8+',8/2363231358<;2365460/0/-3'/(0,44&'((&&$%'-..*,0'()'*(&&(5-8,95;.&+*/0..470.,()+'*(&(,()--,+1-&3++&-4:0111.9+((*(%*(('&($%%(*')3.+-313*%%%%'045.1,'3.))(-,-./045;-./'')&**,80(++'+17335:1;.-'+)*+037,,1828585572,.2414(220.18874+6,,,:9.9;;+-2-+-*2*'(,0.6:/-.///)+&*3:40:7:78:9445-)+**.9,-3/,186747++1,2:-(&$#'%'*834381210*-//.,%'&&(:*+03()(
@8622c96a-7af0-4e9f-b06e-3e4e2457d5bf ch=474 read=56823 start_time=2019-12-13T09:40:18Z barcode=BC01 runid=2c9cf7bc05858273f10e7d7ec552fc0bd742dc3e
CTCCTACGGGAGGCAGCAGTGGGGAATGTGCACAATGGAAGCAAGCCTGATGCAGCCATGCCGCGTGTATGAAGAAGGCCGGGTTGTAAAGTACTTTCAGCGAGGAGAGGGAGTAAAGTTAATACCTTTGCTCATTGACGTTACCCGCAGAAAACACCGGCTAACTCCGTGCCAGCAGCCGCGGTAATACGGAAGTGCAAGCGTTAATCGGAATTACTGGGCGTAAAGAAAGCGCACACGCAGGCAGTTTGTTAAGTCAGATGTGCCAAATCCCGGGCTCAACCTGAGACTGCATCTATTACTGGCAAGCAATCTCGTAGGGGTAGAATTCCAGGTGTAGCGGTGGAAATGCGTAGAGATCTGGAGGAATACCGGTGGCGAAGGCTGGCCCCTGGACGGGAACTGACGCTCAGGTGCGAAAGCGTGGGAGCAAACAGGATTAGATACCCTGGTAGTCCACGCCGACGATGTCGACTTGGAGGTTGTGCCCAGCAGGCGTGGCTTCCGGAGCTAACGCGTTAAGTCGACCGCCTGGGAGTACGGCCGCAGGTTAAAGACTCAAATGAATTGACGGGGCCCGCACGAAGGCGGTGGAGCATGTGGTTTAATTCGATGCAGCGCGAAGAACCTTACCTGGTCTTGACATCCACGCGGAAGTTTTCAAGAGATGAGAATGTGCCTTCGGGAACCGTGAGACCCAGGTGCTGCATGGCGTCAGCTCATTGTTGTGAAATGTTGGGTTAAGTCACAGCAGGCGCAACCCTTATCCTTTGTTGCCAGCGGTCCGGCCGGGAACTCGAGGAGACTGCCAGTGATAAACTGGAGGAAGGTGGGGATGACGTCAAGTCATCATGGCCCTTGACCAGGGCTACGATGCTACAATGGCGCATACAAAGGAAAGCGACCTCGCGAGAGCAAGCGGACCTCATAAAGTGCGTCATGTAGTCCGGATTGGAGTCTGCGCTCCGACTCCATGAAGTCAGAATCGCTATTAATCGTGAATCAGAATGCCACGGTGAATACGTTCCCGGGCCTTGTACACCGCCCGTCACACCATGGGAGTGGGTTGCAAAAAGTGAAAGCAACCTTCCGGGGCGCACCACTTTGTGATTCATGACTGGGGTGAAGTCGTAACAAGGTAACCGG
+
-*0+*'.-6/*.8+)--,45068,*0-%5(),/0:5(.'%$&).)-000//..-(+.-/2251237576754.(*+((('&++,+'+08-+-.+))*)*+,++.+)%))-*&'(.<6+,:/51.0226/-444'.)('(*1,,6;803,*/,()'+37)+)('(),/4/1460.-(&'2,23,-+.//094,-&'(./350000/1.-/(1,-100129<965561.%&'()+,/,0'1,359;8697;:11523.18,.0/*+*&%)-/),45+2-.29.-/-,,$.**/2221/,&'1,..33.1/&('&('(*)1/+16-/5&-)-/.($120-&',*1../''**'(0756/.---3390,0-)30+9:8:7382+0)/)-*,%/65.*/:53,(('%),.)..0031082565163-.016:/,,-3440-69/,5+-/868:*04:986827-/,0)&$'()-.48971603)*'*/8')$'%%$%%(/3246570,-0(4,1/3.,2,,-./64617889;<77:661)(((2/405,'(%(,+/1.+%+*-23:;00+10629:*9;8,5+*+)-&('(+0.3325,//'2)*-75;:6;8;60.0111/1/0212..//.,2,.62745569557897-)+&%*,)-*.<<615&(')+1210+4./779:514).,304766-%--/&')26;:;:4422--***0/1106$.&'/-&-)(./*12937117).((+'*--51592/1-*.6*,,,,;4121,.2./61)-+0.5,,111*68074+*'(,**,-088;6.11//13;79972,(--.4/-*696498994:851-//06-%$('.0))''*/;59770-+,*&+.;77.8,*2.--246.786(+((*((*61010,)''((,'231,3085472/%'(*/*07::95-/-++/40(3.,0*%'%&---)/'**,((%-.8879627000''(%'+.1**)*.0/005(%+,-0/,.-13+)+'+--5:98968,51*&0465-+'''0/3:488)+63&2/28554-,&'().1.7)3*53)'')$(''$(+508463(/-,))&'',1*+.9-+.125:4,-,*-,&(&('-0-,,1036:784,203999,1
@ff69a06a-1480-4f9b-9fd0-58d9ec15ace8 ch=181 read=154490 start_time=2019-12-13T09:40:19Z barcode=BC01 runid=2c9cf7bc05858273f10e7d7ec552fc0bd742dc3e
CTCCTACGGGGAGGCAGCAGTGGGAATATTACAATGGGCGCAAACCTAATGCAACCATGCCGCGGTGTATGAAGAAGGCCTTCGGGTTGTAAAGTACTTTCAGCGGGGAAGAGAATTAAAAGTTAATACCTTTGCTCATTGACGTTACCCGCAGAAGAAAGCACCGGCTAACTCCGTGCCAGCCGCGGTAATACGGAGAGGTGCAAGCGTTAATCGGAATTACTGACGTAAAAGCGCACGCAGGCAGTTTGTTAAGTCGAATCTTAAAATCCCCGGGCTCAACCTGAGACCATCTGATACTGGCAACTTGAGTCTCGTAGGGGTAGAATTCCAGGTGTAGCGGTGAAATGCGTAGAGATCTGGAGGAGGAATACCGGTGGCGAAGGCGGCCCCTGGACGAAGACTGACGCTCAGGTGCGAAAGCGTGGGAGCAAACAGGATTAGATACCCTGGTAGTTCACGCCGTAAACGATGTCGACTTGGAGGTTGTGCCCTTGAGGCGTGGCTTCCGGAGCTAACGCGTTAAGTCGACCGCCTGGGGAGTACGGCCGCAAGGTTAAAACTCAAATGGTGGGGGCCCGCACAAGCGGTGGAGCATGTGGTTTAATTCGATGCAACGCGGGAGAACCTTACCTGGTCTTGACGGCATCCACGGAAGTTTTCGGAGATGAGAATGAACGCTGGGAACCGTGAGACGGAGTGCTGCATGGCTGTCGTCGAAACTCGTGTTGTGAAATGTTGGGTTGATCCCGCAACGAGCGCAACCCCTTATCCTTTGTTGCCAGCGGTCGGCCGGGAACTCAAAGGAGACTGCCAGTGATAAAGCTGGAGGAAGGTGGGGATGACGTCAAGTCATCATGGCCCTTACGACCAGGGCTACGTGCTACAATGGCGCATACAAGAAAACTGACCCGCGAGCAAGCGGACCTCATAAAAGTGCGTCGTAGTCCGGATTGGAGTCTGCAACTCGACTCCATGAAGTCGGAATCGCTAGTGTCGTGGATCAGAATGCCACGGTGAATACGTTCCGGGCCTTGCTGCACCGCCGTCACACCATGGGAGTGGGTTGCAAAGAAGTAGGTAAGCAACCTTCGGGAGAACGCTTACCACTTTGTGATTCACTGACTGGGGTGAAGTCGTAACAAGGTAACCGG
+
*.10/23148*(,.-/4614*79.+:551/'*,--+4,+&*/5(.*+031/..'-21+$*'()(&(,43554.)*,(-,6486(822/&/.65+-+,0980-//.)0)*,)&*%&'':;7-(00.,-.14064/176-6//19.9.,:1/(-,,.1(*.)')./+0,-.12./04.0.-*'(+,/3-..,50/118/-)).+/24433,6)6).0&3+./-)*.-*.,-/00&&'(0+--/.2:6.4463-2.8.1.6(*44,(%(+-*--794.777782+0''($'%%&)*,5//0017371/-()'+)-/2256801(2-('&+)3,0/-29998////784293/069:42101477:5..+'),%21675251**&(),+2/+02;3/-65110-9-++((*//235).(,)+(-/*)0./3510045;+6(54,10-,666;<3-+61./3:71324;99:<65.*,(*-0641312*+/,6/0.67&$')+788572/)&&,(10-+.11/-,-*..7/671000-38:98;9((&''91;29075563243;:7676,.,+/+'&*.3.18.,-.313144;77:////2-*,0+2*168;1/,-,89654/(**)*%&+2/60399755,*')##')*/027143/-0,.8<:0890010/-)*(+&)&&((&(/-,6/658:8898/0(++99:8889282215866*''&%*+437364.1007;321:/2'(/'*-64+**+'+*.352.6-78;++///66/84.-7/0;6162:77)0,1&41*/07818/)+&()15679++*)*.18+')',++-1-4/3/-260/666:989)+)-38:7+,'''%%&%$%)+285:::7*))('115457;76;:89877,4+',..,.&''-)-(,,+2*0-,-:<98:87.-.59-,001224566../))0'.++(&'(,4.550669867279.14381/4)7.837,0&%$(%+-/::;9972027739,,..9101;98:695:+*8:5.4)'%&#%$'+-1314210-/40/9;.+*+-862.*,*1+'.)'(%+-**%&%,+-,-393:,)'((('),-,27*22891/./38*%%'(,-54874-0.4../4100.-2/3.3:::69
@ae76a4ad-a08b-4d13-894a-c5dc4a1c32a0 ch=384 read=73716 start_time=2019-12-13T09:40:17Z barcode=BC01 runid=2c9cf7bc05858273f10e7d7ec552fc0bd742dc3e
CGGATTACCTTGTTACGGCTTCACCACAATCAGCCCTACCTTCGGCGCTGCCTCCCCTTGCGGATAGCTCACGGACTTCAGGTGTACCAGCTCGTAGTGTGACAGGCGGTGTGTACAAGACCGGAACGTATTCCGCCGCGACATTTCTGATTCGCGATTACTAGTAACTCCAGCTTCATGTAGGCGAGTTTCAGCCTACAATCCGAACAGGACTGGTTTTAAGTTTGGTACCCTCACGGTATTGCATCTCTCTGTGCCAGCCATTGCTTAGCGCAGTGTGGCAGCCCTGCATAAAGGGGCATGATGATTTGACGTCATCCCACCTTCCTCCTAGTTAGCAAGGCAGTCTCGCTAAGTCCTCAACAATGGTAGTAATAACGGCAAAGGTTGCTCGTTGCGGGACTCAATTAACATCTCACGGCACGGGCTGGTGACAACCATGCACCACCTGTCACCTTGTCCCGAGTTCCTCGATTAAAGAGTAATGCAAAGGGATGTCAAGTGTAGGTAAGGTTCTTCGCGTTACTTCAAATTAAACCACATGCTCGCTACTTGTGCAGGTCCCCGTCAATTCAGCTGAGTTTTAATCTTGCGACCACGTACTCCCAGGCAGAATGCCAATGGTGGCGGCGGCACGAAGTGTTGAAACCCCCACACTGTATTCATCGTTTACGGCGTGGACTACCAGAGTTATCTAATCCTGTTTGCTCCCCCCACGCTTTTCCAGGCCTCAGCGTCAGTTACAGTCAGAGTCGCCTTCGCCCACTGGTGTTCTTCTAATCTCTGCGCATTTCACCCGCTACACTGGGAATTCCACTCTCCTCTCCTGCACTCTGGGCCAGTTTGGAATGCTGGCACCCAGAAGTTGGGCCCAGGTATTTCACATCCCTTAATCATCGCCTACGCTCCTTTGCGCCCAGTAAATCCGGATAACGCTCGCCACCTACGTATTACGCGGCTGCTGGCGTAGTTAGCCGTGGCTTCCTCCTTAGGTACCGTCATTATCTTCCCCAAGACAGGCTTTACGATCCGAAACCTTCATCACTCACGCGGCGTTGCTGCATCAGGTTTCCCCATTGTGCAATATTCCCCACTCCCG
+
0',)1*+2+,'&,*'+*+,,6/./+&).4(,'**:3)*.%$$*,++$')*.1-52,'-*'*)/'+&'(-/&(.714.10(+-/&-&,/)''&(%)$-,/0148%972-0%&(+,-1/0-224./0,*+101/3)%'&%'+'//59*+(*(-31++--2.,101,,0'+,3,--00592430-.-.+,.3;6714570*-+2(,)*$%'&)--146*8<;+14-0:0**&'+2-,.'))./-.0+,-0/100.1(/)26///6(1(($*&()0,0'*00)%('&+,34*+,,-64+)-44-2.--,+%52))-,*,00,40-'.1/5.(+0(+%*/''$&')074305422*&*,'&()3882+*,,+17502102'(1-..117(4-/*&)/1034.0/7+*'&&)$&&-+**(('((./(0//'*,.+()-,/3.--7-;6313+)/&(%(%#'&')0.1'$%$&+.+0.25090942'%')+61,/39(-08.:6977.&-&''))'+/-11:54+)()(0,%(3/0,/,1/3960/*,,-++++'+,-./3+-()')-).44(&,/25580$#%*--31<<..71437-..113()&&%().*)(+//&),('$(%+,.*('&+,&25.92.1,(*++-18-0741643(%&%'-.3,.700897/67++,1./06:665&33,.&('(),-(-344/.+45,('(6/:4.)'(&''(*).)&--.2*/21333('*+1-/.234*++,*1$)(,1.,/')$)')0.,2./322.2963200)323-7;*.$'%''/035355..**,.1/+&)./-/2+.*-3001%'(*0&'##"$((*5.5195/&%$((&)-*'&+))1/&/-41($-(.(-9.,*(++2,&%$/-8/0(+-5:5672122-37.(2/.1)%%+47/31.642,'%)'++0-/+',+--/,*''')+'(*615340-0+*,*+2+)+35275523:22-,%&%&*(,(/.-/3.06),-41586.0&)/'$%/319900..0-*(-1+/1488570()))$(*,0:1107544////0'/0-;//59.+941/$)('(&+'*)+%"')0+$%
@5831ab60-0d4f-4774-8143-b1f9d1cce4e6 ch=457 read=41949 start_time=2019-12-13T09:40:16Z barcode=BC01 runid=2c9cf7bc05858273f10e7d7ec552fc0bd742dc3e
CGGGAGGCGGTGAGAATATTGCACAATGGGCGCAAGCCTGATGCAGCCATGCGCGTGTATGAAGGCCTTCGGGTTGCAAAGCCGCTTTCCCAGCAGGAGGAAGGTAAAGTTAATACCTTTGCTCATTGACGTTACCCGCCGTTTCGGCTAACTCCGTGCCAGCAGCCGCGGTAATACGGAGGGTGCAAGCGTTAATCGGAATTACTGGGCGTAAAGCGCACGCAGGCGGTTTGTTAAGTCAGATGTGAAATCCCCGGGCTCAACCTGGGAACTGCATCTGATACTGGCAAGCTTGAGTCTCGTAGAGGGGTAGAATTCCAGGTGTAGCGGTGAAATGCGTAGAGATCTGGAGGAATACCGGTGGTGGCGAGCGGCCCCCTGGACGAAGACTGACGCTCAGGTGCGAAAGCGTGGGGAACAAACAGGATTAGATGCCCTGGTAGTCCACGCCGTAAACGATGTCGGCAGGTTGTGCCCTTGAGGCGTGGCTTCGGAGCTAACGTTAAGTCGACCGCCTGCAGAGTACGGCCGCAAGGTTAAAACTCAAATGAATTGACGGGCCGCACAAGCGGTGGAGCATGTGGTTTTATTCAGTACAGCGAAGACTACCAGTCTTGACATCCCACGGGAAGTTTTTTCAGAGATGAGAATGTGCCTTCGGGAACCGTGAGACAGGTGCTGCATGGCTGTCGTCAGCTCGTGTTGGCAAATGTTGGGTTAAGTCCGCAACGAAGCGCAACCCTTATCGCTGTTGCCAGCGGTCCGGCCGGGAACTCAAAGGGAGACTGCCAGTGATAAACTGGAGGAAGGTGGGGATGACGTCAAGTCATCATGGCCCTACGACCAGGGCTACACGTGCTACAATGGCGCATACAAAGAGAAGCGACCTCGCGAGAGCAAGCGGTTACCTCATAAAGTGCGTCGTAGTCGGATTAGGTCTACGACTCCATGAAGTCCGGAATCGCTAGTAATCGTGGATCAGAATGCCACATTGAATACGTTCAGGCCTTGTACACACCGCCCGTCCTGCATGTGGGAGTGGGTTGCAAAAGAGTAGGCCAGCTTAACCTTCGGGAGACGCTGTGATTCATGACTGGGGTGAAGTCGTAACAAGGTAACCGGAAGATAGAGCGACAGGCAAGTAGGATTGGCACCTAAGACACCGACAACTTTCTTCCTTTCCAGACAATACGTAAAAAAAAAAGA
+
.*23%&&%&.+))*+.,+,.--/00;878/((.3:3584448162)38..%*),+.+.'&',+(.-7.4.*+))+%&(*)$+'&'-.-,2)&'(%//')*((*(&1-''%,),)-6/15,(**+%,(*,3-6+)3+&#$#$#&'(+.,,02/30**-3783-/..5/&5).,,8-+.21.//+//1142782.2.+,)4&*0+*-:851-'$')(*+.003465674)72;4,+:,8,4:5678./),..,566.-341563.3.-43.,',52/034656830-*,*03-(''((230+,015-+054:230-2,/.+,773.+))),*))+27+,-437.****.::.,/((+)(,-*&%-/+11-)(+-1607:4-+2647/-*((*%(()'))+,39/.,)*20/0133.1)'-/.3,/*3.(6*)*22,6:43/4/.-11.-//38788:820/000//,,).11721199''()'&)+--241222'-&(*.111.+/20158548522.+)&&)%&'&*(123.34*416612,/+-647,+&&$*'))''+)(5()*,/))+39675*./.40,.4.99,(.3)+%)(4'%*'(+%(($%&**.9*.()&,-+;7)$,-5(+')35;;<,,+**./4/-+).)*-9:;8/9,::2400022-/./0.50:;;;:8979687::778+*,,-685+1*,%,63/0-5(.2/977/+6,%,/0/%((&,)/06580-3,)(%%&&,//6;6577;71)0.04/7130146*5*052.0469:::%/.+*,690788:2/4-5*6057:1442456::4))**-6702-+//('')+.3:3444210-*,((.4:6:0:0/72.013668:((+&))(*.0210-'&)(('&,691/.)%(',,+-13190/1454557;56.6(3+.2'+200,%+./251/.0/3210/,././.2.01-1+3---33.+222,,0//.32(+%())7<:9:6899-/89.0.*-.++++1;4/5)(+12,,.1332380+*-+7559579:9*%&&()(&%%((,1-9-673;426,%&&*''.'*88:;9896566467.++..*,0033.-1//725:99760,+)()'(-.4463243./,.*()#3()&&$,(%&+&+0268533/'&..)028.&&)'+))(,,9//.6*)*((,-14/.*$%
@6952eb92-2227-435a-a459-301a8b852172 ch=439 read=84838 start_time=2019-12-13T09:40:11Z barcode=BC01 runid=2c9cf7bc05858273f10e7d7ec552fc0bd742dc3e
ATCAAAGTGCTTCGTTCAGTTGCATATTGCTGGTGCTGAAGAAGGTTGTCGGTAATCTTTAGTCTCGCGCTGTCGCTCTATCTTCCGGTTACTGGTGAAACTTCACCCCGATGTGAATCACCAAAGTGGTAGCGCGCCACTCGGTTAAGCTACCTGCTTCTTTGCAACCCACTCCCATGGTGTGACGGGCGGTATTATTACCAAGGCCGGGGCATATTCACCGTGGCGTTCAGTCACGATTATTAGCGATTCCGACTTCGCTGGAGTCGAGTTGCGAACTCAATCGATTTCGACGCACTTTATGAGGTCCGCTTGCTCTCGCCGAGGTCGCTTCTCTTTGTGCCATTGTAGCACGTGTGTAGCCCTGGTCATGGGGCCATGATGACTTGACGTCATCCCCTATCGGTTATCACTGGGGAATATACTGAGTTCGGCCGGACCGCTGGCAATAAGGATACTTGCTCGTTGCGGGACTTAACCCAACGCATTTCTGGCACAGGCTGACGGCAGCCATGCAGCACCTGTCCGCGGTTCCCGAAGGCACATTCTCATCTCTGAAAACTTCCGTGGATGTCAAGACCAGGTAAGGTTCTTCGCGTTGCATCAATTAAACCACATGCTCCACCGCTTGTGCGGGCCCGATCAATTCATTTGAGTTTAACCTTGCGGCCGTATACAGGCTGGTCGACTTAACGCGTTAGCTCCGGAAGCCACGCCTCCGGGCACGGCGCCTCCAAGTCGACATCGTTTTGCGGCGTGGACTACCAGGGTATCTAATCCTGTTTGCTCTCACGCTTTCGCACACCTGAGCGTCAGTCTTCCGTCAGGGGCCGCCTTCGCCACCGGTATTCATCCCAGATCTCGCATTCACCGCTACACCTGGATGCCCCTCTACGAGACTCAAGCTTGCCGTATAGATGCAGTTTCCCAAGGTTGGGCCGGAGTTTCACATCTGACTTAACCGACCGCCTGCGTGCGCTTTACGCCCAGTAATTCGATTAACGCTTGCCTCCGTATTACCGCGGCTACTGGCACGGGTTAGCCGGTGCTTCTTCTGCGAGTGGCGATCAATGAGCAAGGTATTAACTTCGCCCTTCCTCCCCGCTGAAAGTGCTTTACAACCGAAGGCCTTCTTCATACACGCGGCATGGCTGCATCGAACTTGCGCCCATTGTGCAATATTCCCCTGCTGCTCCGTAG
+
"$%/*&$'&+1.40142')/*&%$'*+.-./232)*(*+,(,+'3+8.0-.('('*'/3*$)'&&%$&&(+1654557677993:4(-3*''$(.)'()&./86/877)(%)'()+98,(*&+1+**.4+)()(+*.5&')/%0,8-3'---27.&/*-)14,'/,315.&((9;2.::8:66255298927.((/(/*$%$($)*'('12/,&)$*,+*05&*))((-+'$&*,')+.24,1.+.352564/,+22.+&$$*,)+,.01.7.(.('232/.1-.+&.5**&')0/)-160,,/01232++-1-+,,,,-+.*(')*+--22:2876/(&%%*0*9:65./.,-/004---..71..896*3,.13582.--**,)*)+*21399(1*(%)).0&/+6-/,%(%(')'&&(%&$')),1497+5,..;5696-*2)&%$%)+*.,+*''%'))/779431:44,1+-&+*'++,(-(+3(*&&''&&&.65/.,*'&*//253;886/44594/,..)-024/+,+*/2031*035;87855321**+64,.1538138<71+()-58:9<45851./33;88621121734399).,.1;889565514442./3-*3((*1307+74'$)*+779;;85;:2*05:4-...),(*.*./*-.&')&)&-'++3467-0,3.3554,9-*+0/*-,**$&&'*+/2/2,,65/+/&+,&/306+7.231233277.:71+,./7021597310/8-))%-)+,78;918./-7-'')'&)%(%&-4(*)+&'*0-')*++**,247874.('*2(,/*(14)-./43067341*//..0,&(0,)&'12)'('),6;,+87(*,)*)*..-.%'$)+*.//-(/++//332'%')3.-2*))*+'/0468,07:+/1(.'-)5.+(.0+)-&)+00++,..*%&()1/413'&20//347566528.,/82+1195)&./%'))*+,150,+%%&)&02034/502957:3,+-,,).070-*-,---61229'0.,,/53976443+'*+%,/---,..+,++335)1*++2-+*-)*&+*)+1,),,76*&.,,-4,+,(*,*+'+,2-1(*0+//76;87;7+/-,&../17222497822212%&$+.+.///;5++7(*()+0.10011)*-*)%%&&*2+.+-
@ddef3153-0b4d-45a8-9dd1-9db0a88d08a4 ch=412 read=83730 start_time=2019-12-13T09:40:10Z barcode=BC01 runid=2c9cf7bc05858273f10e7d7ec552fc0bd742dc3e
CGGTTACCTTGTTACGACTTCACCCCAGTTACTGATTCCACCTTCGGCGACTTCTTCCAAAGGTTAGATAATAGTCGGCTTCGGGCGTCTCCAACTCCGTGGTGTGACGGGCGGTGGTAGTACACAAGACCGAGACGCGTCACCGCAGCATTCTGATCTGCGATTACTAAGTAACTCAGCTTCATGTGGAAGGTTTCATACAATCGAACTGAGAGTAGCTTTGGGATTAGCTCCACCTTACGGCAGCGGCCTCTGTACTACCCATTTGTGGCACGTGTGGCCTAAAGCGCCAAAGGGGCGCTGATGATTTGACGTCATCCCACCTTCCTCAGGTTATCCCTGGCAGTCTCTAGAGGTGCCCAACTTAATGATGGCAACTAAAGACAAGGTTGCGCTCGTTGCCGGGACTTAACCCAGCATCTCTGACACGGGCTGACGACAACCATCACCACCTGTCTCACCAATGTCCCGAAGGAAACTCTCCGATTAAGGAGATGTCATTGGGATGTCAAGCAAGGTTCTTCGCGTTGCTTCGAATTAAACCACATGCTCCGCTACTTGTGCGGGTCCCCGTCAATTCCTTTGAGTTTCTCTTGCGAGCGTACTCCCAGGCGAATTAGCAATGCGTTAGCTGCGGCTTTCGAAGGGGGGTAACCCCGACACCTAGTACTCATCGTTTACAGCGTGGACTACCAGGGGTTATCTAATCCTGTTTGCTCCCCACACTTTCGTGCCTCAGCGTCGGATTACAGTCCAGAGAGCCGCCTTCGCAACTGGTGTTCCTCTAATATCTACGCATTTTCACCGCCCTACACTAGAATTCCTCTCCTCTCCCTGCACTCAAGTCTCCAGTTTCAAGAGGCTTACTACGGTTGAGCCGTAGCCTTTCACTCCTGACTTGAAAGACCGCCTACGCACCCTTTACGCCCAATCCGGATAACTGGCCCCTACGTATTACCGCGGCTGCTGTTGGCGTAGTTAGCCAGGCACCTCATAGTACCGATATTGTATCTTCCTTGAGGACAGAGTTTACGACCCGAAGGCCTTCATCACTCACGCGGCGTTGCCATCGAGCTTTCGCCCATTGTGCAATATTCCCCACTGCTGCCCCGTAG
+
6(/,1-0126+-7*00479;:0;61)+.0:56799969.,4.5;91*+3/01;1949-69+,)35.135+()$)0+1++/40,25677722*3,/147*.97734226./0,)*)*&)'%(*)').10277'%'2/12)2+,/6.-*,//4;8//../9822/61.312(*-38445*%+-80.,*+((,-*,,6*'%&%&)1-6'&,13/-+)**''&(*)%(*&.-+,-012/3607(/0)(&.()*.+(.134/-.(./'(+2+(+)-,,-.4-)+),*(+7+*0'('/.**44,.)**)*+,/53/*)*-./3/:1,&'&&'*.04'*2.9../7))442)50000-+*(,'))-*)/.'&%*.4/.+/*('&*,15,,/*6(--,5-0-235559.1887(,1/32/19,*)/5586/)+,.000/)*--,0--1777;02*+0815:432,'+*-3-,+(''&%'''('*,(%%'-/2-+1-.+,/),/18.,,4.3;;8:8884/,/.,-/4<::<72532824986(%/,12<7;:101258888+),,,70,)'$,,3*798.-.626281//75)&)18+((+-000--+)&(%#%)/,*179-,*.)'$$+:1210221/3345-1)(,(*((.02876.57<098,,28.5.-.,////501683:3.-..//5:;632**'%.1-&(./0145927())99.,7/82-('($&15,-2838287011107*.'2*-01607'(*0,,/6;5695<8-.396;:86569985840922221/.(-,08;+;985''&%'&,+-/2+,.--1+(+-/-/1329.+1857681019923*))3<,,.,)%()-,7--.&2,030-/4;92.),5,68/0%&)-2)*,))'(,4.-13;8697475424;0,3,&+.42+'(*01422*,&(''(*+++''+*-3191/0*-'0,-./3+*(-(,/00.5,*+00%/(&$)&((('(%%#'#%,1(+)$&(+99;<050//55130..0/66)),(/0'),1*1/94<,,,,-673)+(*,50208.)((,.)&40197/19:,+05.2/1.41010313*'***'&&+18--.45
@2641a36b-35f8-4a20-b4e4-438d1f536fa6 ch=337 read=118213 start_time=2019-12-13T09:40:00Z barcode=BC01 runid=2c9cf7bc05858273f10e7d7ec552fc0bd742dc3e
CTCCTACGGGAGGCAGCAGTAGGAATTTTCGGCAATGGGGAAACCTGACCGGCAACGCCGCGTGAAGGAAGAAGGTTTCAGTTGTAAACTTCTGTTATAAAGGAAGAACGGCGGCTACGATGGTAGCCGGTGACGTACTTATTAAGCCACGGCTAACTACGTACCCAGCAGCCGCGGTAATACGTAGGTGGCAAGCGTTATCCGGAATTATTGGGCGTAAAAGAGGCAGGCGGCAGCAGGGTCTGTGGTGAAAGCCTGAAGCTTAACTTCAGTAAGCCATAGAAACCAGGCAGCTAGAGTGCAGGAGAGGATCGTGGAATTCCATGTGTAGCGGTGAAATGCGTAGATATATGGAGGAACACCAGTGGCGAAGAGCGACGATCTGGCCTGCAACTGACGCCAGTCAGCGTGGGGAGCAAATAGGATTGGAATACCCTGGTAGTCCACGTATTGATGAGTACTAAATTGATGTCAGTTCAGTGCTGCAGTTAACGCAATAAATTACTCCGCCTGAGTAGTACGTTCGCAGAATGGCTTCGAAATTGACGGGGTCCACACGGCGGTGGAGCATGGTTTAATTCGAAGCAACGCGAAGAACCTTACCGGTCTTGACATACTCATAAAGGCTCAGAGATGGGAGAGATAGCTATATGAGATACAGGTGGTGCATGGTTGTCGTCAGCTCGTGTCGTGAGATGTTGGGTTAAGTCCGCAACGAGCGCAACCCTTATCGTTAGTTACCATCATTAAGTTGGGATATAGCGAGACTGCCAGTGATAAGCTGGAGAGAAGGCAGGATGACGTCAAATCATCATGCCCCTTATGACCTGGAGCTACGTGCTGGATGATTTGCAGGGGAAGCGAAGCCGCGAGGTGAAGCAAAACCCATAAAAACCATTCTCAGTTCCGGTTGTAGTCTGCAACTCGACTGCATGAAGTTGGAATGCAGTAATCGCGAATCAGCATGTCGCGGTGAATACGTTCTCGAGGCCTTGTACGCACCGCCGTCACACCACGAGTTGATAACACCCGAAGCCGGTAGCCTAACCGCAGGAAGGAGCTGTCTAAGGTGGGATTGATGATTGGGGTGAGAAGTCGTAACAAGGTAACCGG
+
///3)*,/-,)+-),..-02-.(*+/9<7.6:6495102+(/0/4-..8920.3100596523..3/1/1&''*/19),&+(2*.12+-2138415002:(5-750151*31.711,+,,,+/.,-04*((.2/)'''*++1/50.68'2%&%),-/2/0--(.+'(*)(*-+2-2-,,7-++-+%)'(/63/-)*+7--,7(0*2+.-)/,799445173)(%)*''30/6.)&((*,36/-,.,.00*1/,*16,+)*%%%%/'(./0(,+26+46$$%&(3/)1./6.-,,+3.+,+,..50-**.6175,2('1'3*8:55353/...4:/,17,,++'',)+.32-130)))&'(+,--7/7/,(('&'+,901/*,-446595823+&'''+()'&$'+&'*//547.**,/:9,006-4.(&)&'',*&&''(+438.&)$'%$((++&'$,(*+34-2.+-2///(''(%)*7759887.:-1++))2)+52&+*),/2;665.-*,+)(./056;:64.&+,,64+*+)'+)/*4+.0388-)0+%&%&()))/06:01/078:9<753/0*+*2++,8112672&*,-,('*,0*(.004244984775456<2*121:(((,-437.,(**-+711365.011/5458+2+,1665425&/65+.5534.-..0+7.050901.2497;63-/:652566,.1*3&%.1/43431+)4-240410029228899,8,*%)--.30.,+*(+,'),.3680+()(,-%383799.+))&('(+(%1,+8333-0-153/0/6603,,*(&)('+,.3842.'$$**.)*-1-++*0/&+((%$$'()(%''-''+07946/..4-.-2*,-;</58,&*,6:7.::348767/4369((++2-1479886.6--,0**,4-012.8..0:/6(($%&(+,,**4(,,393/-,..234948253)*62(458:769.*00./,2+/04)1/13--2146/646923.-*(+*+.38:,:7*)*3*(+/5,++0'&-12/,.,,,*()'%)*668764/1.,%(0)33-+*++/27692001&(,+,03787989/81788:23
@deec01b1-ab50-4533-b8db-65b96a6ed865 ch=156 read=84533 start_time=2019-12-13T09:39:55Z barcode=BC01 runid=2c9cf7bc05858273f10e7d7ec552fc0bd742dc3e
GTATATACGGGGAGGCAGCAGTGGGAATATTACTGGCGCAAGCCTGATCGCCATGCCGCGTGTATGAAGAAGGCCTTCGGGTTGTAAAAAAAATTACTTTCAGCGAAGGGGAGGAAGGGTAAAGTTAATACCTTTGCTCGTGACGTTACCCGCAGAAGCACCGGCTCCGTGCCAGCGGCCGCGGTAACGGAGGGTGCAAGCACAATCAGATTACTGGGCGTAAAAGCGCACGCAGGCGGTTTTGTTAAGTCAGGTGAAATCCCGGGCTCAGCCTGAATACGTCGATACTGTAGCTTGAGTCTCGTAGGGGTAGAATTCCAGGTGTAGCGGTGAAATGCGTAGAGATCTGGAGGAGGAGGAATACCGGTGGCGAAAGGCGGCCCCTGGACTGAACTGACGCTCAGGTGCGAAAGCGTCGGGAGCAAACAGGATTCTGGAATGCCTGGTAAGTCCCACGCCGTAGCGATGTGTCGACTTGGAGGTTATTGCCCACGCCGAGGCGTAGCTTCCCGGAGCTAACGCGTTAAGTCGACCGCCACAGGGGTACGGCACAAGGTTAAAACTCAAATGAATTGACGGGGGCCCGCACAAGCGGTGGAGCATGTGGTTTAATTCGATGCAACGCGAAGAGGCCACCTGGTCTTGACATCCACGGAAGTTTTCAGAGAGATGAGAATATTGCCTTCGGGAACCGTGAGACAGGTGCTGCATGGCTGTCATTAAGCTCGTGTTGTAAATGTTGGGTTAAGTCCGCAGCAGGCGCAGCCGCCTCGCGCTTTGTTGCCAGCGGGTCCGGCCGGGAACTCAAAGACTGCCAGTGATAAACTGGAGGGAAGGTGGGGATGACGTCAGTGAAGTCATGGCCCGCCCACGACCAGGAGCTACACACGTATGGCAAAGAAGCGACCTCGAGCATTGGACCTCATAAAAAAAGTGCGTGTAGTCGGTTGATCTGCAACTCGACTCGAAGTCCGGAATCGCTAGTAATCGTGGATCAGAATGCCGGTGAATACGTTCAGACTGTACACCGCCCGTCACACACCATGGGAGCAGGTTGCAAAAGAAGTAGGTAGCTTAACCCACCTTCGGGGAGGGGCGCTTACCACTTTGTGATTCCATGACAGGATTTGAAGTCGTAACAAGGTGGCGG
+
&&()($'**26*&-+//10--0190,---.0,//(*$&)06,08/.&)'$$$))/55.,+)(++.01.$'(*,156:719328458068;70...+,004-%((*%'*+,)%*''%**&''91+/.6,1,1.,,+)0.0&''%++2,%/5*)*(&)'$&),,/,+-,./1/3++*+,211)*)(,).*+,)).)+(&'''''-/310(**(3*//8:02-()-0+)+,*$*(-$'%-+/287,40:05-23&(&&$)*)++3)-53226/)0)&'')''((*+$%'%'&''*%%%&'%+)*+036+0)7,,--)*+(**'-4440///173./6/-55:8.-+**//32-+6-*2-+2.052022.51483,,.*,/4&1092+$%),+'*(*'(**.(-+2..511/*')(*+,*&(.+&+,47/4.10)01'&&'&*+&/0/46.1)**21,#/%%&(&'&'()+,-'+02/-0.',&+)/5&/(&26,*1/1-&&,,987-3338-4).*-,.66;54202230,0/./--'-*%%'-)('%$%&()%.,++,/308520326;--,4/506670/693+7.+-./272+1++5,)++565159,40/65;2124285941/'*-%$*('$$+*)4942/2.-,+-.++-1+(*)-3;53+**%'*+410.+1.(/)*8;6981655279151%-+)+-2199;98790:11153()(.)%'/145/20(%'.5,(/9-355;53'102+0.&4&+1.,/--.0'*(-0**&%(*)(5:557/00*0,+-32513)7315128,)%)&21)1-((**-.1::///.),/,,2/85479.45312234%,-((()+,,22-88,$(&%$')+2.*+.%*-30.))'(%($%%#%&''%&'&'*'++'&$%%'$'%,,/076566803695.,/064-)(**12-+(+*()%&%,../0712276++)((+(2,3745//.-*/-0./278;848*(),)0/-))+.184+6451/%+$&$$%&'(+2+4:9013--(,*24-204.(+-%+*-4(+170+$()&+(*2--(''&.(*&''.51<9484.*-167-,*.*)12-.0:7,-//26(/%'&&&#,)#0-,)0,++74783740/-)%$*-4
@8147545e-f003-4897-8899-8f1b002bb002 ch=305 read=136494 start_time=2019-12-13T09:39:59Z barcode=BC01 runid=2c9cf7bc05858273f10e7d7ec552fc0bd742dc3e
CCTTGTTACGACTTCTTAATCATCAATCCCCGCAGCCAGACAGCTCCTCTCCTTGCGGTTAGGCCACCGGCTTCGGGTGTTATCAACTCTCGTGGTGTGACGGGCGGTGGTGTACAAGGCCGAACGTATTCACCGCGACATGCTGATACGCGATTACTAGCGGTCCAACTTCATGTAGTCGAGTTGCAGACTACAATCCGAACTGAGAATGGTTTTATGGGTTTTGCTTCACCTCGCGGCTTCGCTTCCCTCTGCACCATCCATTGTAGCACGTGTGTAGCCCAGGTCATAAGGGGGCATGATGATTTGACGTCATCCCGCCTTCCTCCAGCATGCTGGCAGTCTCGCTAGAGTCCCCAACTTAATGGTAGCTTAACGATAAAGGGTTGCGCTCGTTGGGACTTAACCAACATCTCACGACACGAGCTGACGACGACCATGCACCACCTGTATCTCATATAGCTATCTCTCTCTCCATCTCTGGAGCCTTTATGGTATGTCAAGACCTGGTAAGGTTCTTCGCGTTGCTTCGAATTAAACCACATGCTCCACCGCTTGTGCGGGCCCCGTCAATTCCTTTGGAGTTTCATTCTTGCAGGCAATGCTACTCAGGCGGAGTACTTATTGCGTAACTGCAGCACTGAACTTTGACATCCAACACTTAAAATTGCTCATCGTTTACGGCGTGGACTACTAGGAATTATCTAATCTGTTGCTCCCCACGCTTTCGGGACTGAGCGTCAGTTGCAGGCCAGATCGTCGCCGCCACTGGTGTTCCTCCATATATCTACGCATTTCACCGCTACACATGGAATTCCACGATCCTCTCCTGCACTCTAGCTGCCTGGTTTCTATGAGAAGTACTGAAGTTAAGCTGAAGGCTTTCTACAGACCCTTGCTGCCGCCTGCTCCCTCTTTACGCCCAATAATTCCGGATAACGCTTGCCACCTACGTATTACCGCGGCTGCTGTGGCACGTAGTTAGCCGTGGCTTTTCAATAAAAGTACCGTCACTCGGCTACCATTTCCTGTAACCGCCGTTCTTCCTTTATAGCAGAGTTTACAATCCGAAAACTTCTTCCTTCACGCGGCGTTGCTCGGTCAGGGTTTCCCCATTGTAAATTCCCTACTGCCTCCGTAGGAG
+
/,,0.2:-10(//(+$$'2-988-/-(+0-(&)(%+&,,56388668,,),.20..(3+9.0871-00/71254.6'%%)+./.1',++().038667985)-5/.2(+-1+1,1/8,213*+015:-2,+(04'(,014689850+&((*1/27/2023,4)*.*0)-213)/)*,-11+2),-&,&'-./264462+(&+0$&&%%(()+8:;-,..:60;;7,228//0706('+$'(-,*.241:0.//...35350++/82/-/.-/2233*()*./((+222/3/..489118.---,&63')21/123,;9/)162;8876-+*.$$#'(*-+-010).-352-./-5:9,/.'%%+,)%(+'$''*0-54554;)+--*-$')+-26/1,/34.0.2,-'1*211/--+-/,,(+%'//---/3389::<::55+2,).3,*+)--12/333,4567811.-,,-+354566049/.-254::-/)(,+*)-/-123284,)+'&)*.959<811-0(%'0+2..-2,2<;7;00/259:92120-./51533/3-353)&),37570(*-)/0+.1;9500/.22/0&(,4($+'+/-0/2*.33-3++-*,,2)/,++,.(/+55763402/05414:0/.3-.1,22-'+)&-,'%,&%+5558985;:,,*,+,13:797423('))*0.345316-)*$-5*.+683.*--..960-::653.(/-056'(-4),,--,50008859812,&)/*.//886673+-08/2799:86286875<7,*+-''-'((+(*)+,--7+)')*,/.,,.388663,--.++,--2362383:6/-('&'$((#$%*)--/+003-)($'&%%')+10,**/04697.2/%,404736994342/)),0:/*/*+(&.4/22511+2.4:7870*2**193990/01145625:6436223671+,2,),-/1**7../7.624*&'((&+(*699+.015:662*)/+2+*+*.1.5;96777/0)1,/2;79:4182+)/.'&'&'&($),8&%+/41.)'-0-(+0/15:46170(.,.&54-3,**1/,0/3*443.;229;1*2,'#),..-0/)&'(&&')(162-013-/
@bf0fdca6-ccb1-4ba3-84a5-be96fb91fb96 ch=412 read=83710 start_time=2019-12-13T09:39:54Z barcode=BC01 runid=2c9cf7bc05858273f10e7d7ec552fc0bd742dc3e
CGATTTACCTTGTTACGACTTCACCCCAGTCATGAATCACCGTGGCATACTCCCGAAGGATTGGCTACCTACTTCTTTGCCAGCCCTCCCCATGGTGTGACGGGCGGTGTGTACAGAGGCGGGAACGTATTCACCGTGGCATTCTGATCCACGATTACCTAGCGATTCCGACTTCATGGAGTCGAGTTGCGACCAATCCGGACGGCACTTTATGAAGTCCGCTTTGCTCTCGCGGGTCGCTTCTCTTTGTTGTCGCCATTGTAGCACGTGTTAGCCAGCCCTGGTCGTAAGGGCCGCTGATGACTTGACGTCATCCCCACCCTCCTCCAGTTTATCCCGCCAGCGGTCTCCTTTGAGTTCGGCCGGACCGTTTGGCAACAAAGGATAAGGGTTGCGCTCGTTGCGGGACTTAATTTAACATTTCGCTTTGAGCTGACGGCCATGCAGCACCTGTCTCACGGTTCCCGAAGGCATTCTCATCTCCGGCTTCCGTGGATGTCAAGACCAGGTAAGGTTCTTCGCGTTGCATCGGTAAACCACATGCTCCACCGCTTGTGCGGAGCCCGTCAATTCATTTTGGGGTTTAACCTTGCGACCGTACTCGAATGTGATCAGAGCTTAACGCGTTAGCTCCGGAAGCCACGCCTCAGGGCACAACCTTTCAAGTCGACATCGTTTACGGCGTGGACTACCAGGGTATCTAATCCTGTTTGCTCCCACGCTTTCGCACTGGGCGTCAGTCTTCGTCCAGGGGCCGCCTTCGCCACCGGTATTCCTCCAGATCTCTACGCATTTCACCGCTACCTGAATTCTGCCTCTACGGGGCTAAACTTGCCAGTATCAGATGCAGGTTCAGGTTGAGCCCGAAGTTTCTATCTGACATGAAATAACCTGCGTGCGCTTTACGCCCAGTAAATTCCGATTAACGCTGCACCCTCCGTATTACCGCGGCTGCTGGCGCGGTTAGCCGATTCTTCTTCTGCGGGTAGCGTCAATGAGCAAAGGTATTAACTTTACTCGCTGCCCGCTGAAGTACGCTTACAACCCGAAGGCCTTCTTCATACGCGGCGTAACATCAAGGCTTGCGCTACGTTGTGCAATATTCCCCACTGCTGCTCCGTG
+
$&#',)%--01*++'*/+11741456.0147$&).7-,#$#&$$$$%&'+*1-)(+-(-(3+)*(()0:6179:065/&&&'(/2)&(,-,(-('))+./4/9:96:200-.,/.('*(((,&0,-.5028335;2,8+++37,',&))'$++004../*)*-*,/:-7((,1/.++./,2333/033/.*'&-(1.//-+('''&&(/3,+-,+$'(+&$%/-,,3360536)*20---8-55419+)&)(1069<-9+&$&')).,+*+)&%'%&'28.,4;::7-8)')1/;))+')*'(*020/2337992::5'*,&&',,1)+-284-,(+(#&&()(&+,,,-%&*&''-,72&0,1175;:68;,1./12,34+.6.2.*+/+*30/,-//22;322<:89330*)'&0+5//7/*'&((*+./2')'(%.26),.202110.&(-1/0-/1:7:6;-+-),)'$+0578783*,&&%**3-73241/2449//.269+/2-*%0+511-01--(-53415/))+1;63:/-,-*+.6:.08.-.,)2+*))%%21(&()395;4-.52.((121908000/0*-/-+--512*+$%$$#%&'-.%'*),-/2///1.*1%)*0,)*.'&'+&%(-2981+292.-,051,))&**.7875-.+)+6083*)+,)(,+:185455120.1390/.4087554;1/3736*(***0:.+&'%&&%&('+.405779<9629/.235/.;67:8<9872+)-'(+++43311000144251/0121283-,15&&#$)0+.&2*5*)%+*&*)%&&(*$((+.,*+-.51&..,/1+-.0*2&+*&&%%'+)5,,.+,+((')/9'*$'(5243-&($,0'$$$,*0046540-)())',-65-(,,.6-14,*'*+1,1/-07/-/.7/.,,(**.957;24,2.0-..-&%$&(-),(,/0.%6&$/7.498810/0('((,,,,+7,/0358<*-++-1221))*+).-/*+)$&**'-/),)'&$('(%%%**',*&%,(0*422304:956%+&(*0,((&&''),)+*1/18**''&#'$/)()$&.2.//44120&,,-,+('%+%'%(
@3b37f3b6-22df-49a5-bdce-d0b385c9e8ad ch=94 read=144795 start_time=2019-12-13T09:39:51Z barcode=BC01 runid=2c9cf7bc05858273f10e7d7ec552fc0bd742dc3e
CCCCTTGTTACGACTTCACCCCAATCATCAATCCCGCAGCAGACAGCTCCTTCCTTTGCGGTTAGGCCACCCGGCTTCGGGTGCTATCAACTCGTGGTGTGACCCGGGCGGTGTGTGCAAGGCCGAGAACGTATTCACCGCGACATGCTGATTCGCGATTGCTAGCGATTCCAACTTCATGTAGTCGAGTTGCAGACTACAATCCGAACTGAGAATGGTTTATGGTTTGCTTCACCTCGCGGCTTCGCTTCCCTCTGCACCATCCATTGTAGCACGTGTGGTAGCCCAGGTCATAAGGGGCATGATGATTTGACGATAGCCCCGCCTTCCTCCAGCTTGTCACTGGCAGTCTCGCTAGAGTCCCCAACTTAATGATGGTAACTAACATTAGGGTTGCGCTCGTTGGGACTTAACCCAACATCTCGACACGAGCTGACGACGACCATGCACCACCTGTATCACCGCCATAGCTGTCTCATCTCTGGAGCCTTTATGAGTATGTCAGGAACCTGGTAAGGTTCTTCGCGTTGCTTCGAATTAAACCATGCTCCACCGCTTGTGCGGGCCCCGTCGAATTCCTTTGGTTCATTCTTGCGAACGTACTACTCAGGCGGAGTACTTATTGCGTTAACTGCAGCACTGAACTTTGACATCCAACACTTAGTACTCATCGTTACGGCGTGGACTACTAGGGTATCTAATCTATTTGCTCCCCACGCTTTCCGGGACTGAGCGTCAGTTGCAGAGCCAGATCGTCGCCTTCGCCACTGGTGTTCCTCCATATATCGCATTTCACCGCTACGTAGATTCCACGATCCTCTCCTGCACTCCTAGCTGCCTGGTTTTCTATGGCTTACTGAAGTTAAGCACCGACACCACCACAGACCTTGCTGCCGCCTGCTTATGTTTTTACGCCATCTTCCGTAGCAACGCCTTACCGCAACGCGGCTGCTGGCACGTAGTTAGCCGTGGCTCTAATAAAGTACCGTCACTCGGCTACCATTTCCTGGCAGCCGCCGTTCTTCCTTTATAACTGAAGTTTACAATCCGAAAACCTTCTTCCTTCACGCAGCGTTGCTCGGTCAGGTTTCCCCAGTTGCATTGCCGCCGCACTCCCGTAGAGGAG
+
+0**,1-.,'-4067;0//882-3/225427,2:-+0-+,)-'/)000+((,-,-1'(34:27)+140*02,13,,2/021/..,.50,+)),')/),-.-/,('(026-/,*-/0'576405.+(.,2,&,),54-0-&*013'5135656871+*).(%)+--02*,-)*,-,/4.00./6/88313/9+*'(-34466;92,+0*,(&'(/40239<<,551*7:)*+2,-07420,)')/42'&'&2+*)+)))-/60:998392-++*(,,..///+%('2+'+'++)+-0,36--28.///-68/,/30+,'$&-70)794;48.8/'+/-9//.-0.031%2421-'(+()+,+4;;-04/,3,2,-.//-/.1-,.0-&('%-3-32267888612(*,*0.,-(,'')'*-***)$$$-.+(...7563-+&%6,88/0,,,(,2-42-))',3((+.+*&**%--(*,/199,/-()/'$%%&)*+**%(%(-.-)-+5;74750//51;99;222104*.0622//2.2<7::3/489:,,9-...2+/+.'0/570)+-0'1)3;3539;2*+8379<.:----,73.1.55.01--.,-*'%&(*+//-30..3294854220.1/0025911:1/06150*2./%*+(')./274342.18()-833586442*41+'(%.')*/3//1-,.:4+-/5-,*(*+*68+-(4;:00/-*(+123'+.5*-&*$),+,,123.0267/-3/,./**$&$-()0,+),%*)/1866-3,7<.-59801/**'(()&+-//,/.01/0/0289634%(*2(()35546:7812:7+4857073/7//,.)'&0*2*+,'+%&%$%'))//-./2277*-./189<9;<920--*-$)/47.*,))'$((2/4($%(#&$%'$'%&%$*($'%#'')09233:82:/,./0255-&()&&'%$((((-1,/8.,/15::;.&,,,+3/006:63:;),).+*-(06/085470*0/1,35-,/-,('+(&,+'(+4871('-06/8;8;99;::4:6)3/4*/0001//0-00.,%5*1<)-,)%$$%$$$%('#&&&)&(+)-0140--)+&*)&(
@c846575f-d75f-4c68-819f-2f14f9d3254c ch=203 read=80500 start_time=2019-12-13T09:39:44Z barcode=BC01 runid=2c9cf7bc05858273f10e7d7ec552fc0bd742dc3e
TTGGTACTTCGTTCAGTTACACGTATTGCTGGTGCTGAAGAAAGTTGTCCAGTGTCTTTGTATTGCTTAGCAATTCAGGTGCTGATATTGCTCCTACAGGAGGCAGCAGTAAGGGTATTTTCAGCAATATAGAAACCCTGACCGAGCAACGCCGCGGCGTGAAGGAAGAAGGTTTTCGGATTATAAGCTTCTGTTATAAAAAGGAAGAACGGCGGCTACAGGAAATGGTAGCCAGTGACGTACTGATAGAAAGCCACGGCTAACTACGTGCCAGCAGCCGCGGTAATACGTAGGTGGCAAGCGTTATCCGGAATTATTGGGCGTAAAGAGGGCAGGCGGCAGCAAAGGGTCTGTGGTGAAAGCGGAAGCCTTCCAGTAATACATAGAGCCAGGCAGCTAAATTGCAGGAAGGATCGTGGAATTGCATGTGTAGCGGTGAAATGCGTAGATATGGAGGAACACCAGTGGCGAAGGCGACGATCCTGGCCTGCAACTGACGCTCCCAGTCAAGCGTGAGGGAGCAACTGGTAGATACCCTAGTAGTCCACGCCGTAAACGATGAAATTACTAAGTGTTGGATGTCAAGTTCAGTGCTGCAGTTAACGCAATGAAGTACTCCGCCTGGGTAGATGATACGTTCGCAGAATGAAACTCAAAGGAATTGACGGGGGCCCGCACGAAGCGGTGGAGCATGGTTTAATTCCGGAAGCAACGCGAAGGAACCTTACAGATCTTGACATACTCATAAAGGCTCAGAGATGGAGAGATAGCTATATGAGATACAGGTGGTGCATGGTTGTCGTCAGCTCGTGTCGTGGATGTTAGGTTAAGTCCCGCAACGAAGCTGTATATCGTTAGCTACCATCGATAGGATTGGGGACTCTAGCGAAGACTGCCAGTAAGCTGGAGGAAGGCGGGGATGACGTCAAATCATCAGCACCCCTTATGACCTGGGCTACACACGTGCTACAATGGATGGTGCAGAGGAGAAAGCGAAGCCGCGAGGTGAAGCAAAACCCATAAAACCATTCTCAGTTCCGGATTGTAGTCATGCAGCTCGACTACATGAAGTTGGAATCGCTAGTAATCGCGAAATCAGCATGTCGCGGTGAATACGTTCTCGGGCCTTGTACACACCGCCCGTCACACCACGGAAGTTGTGCTTGCAGAAGCCGGTGGCCTAACCGCAGGAAGGAGCTGTCTAAAGGTGGGATTGATGAGTTGGGGGGGGTGAAGTCGAAATATTTCAAAGTAACGG
+
'$&%(')(-*(+7/2-:+*((*/0206./-/1*++(*1.)*/+0.:0+*)%'&(*1/76,-,/-'&'$$$%%$*')&1*1+/1///,.+)*+0-,/3)65/'0,+//*(((%''%(#++/**',,392*(%+&)*/;(*+46//-(,943034+***')+*+2-..2'*-*'287,5*9+08+4))$)*/-0/5000497.)))())071(/+&,-,3**)((2/,77,++5+%))*&-&*&,,(*'(%*)(**-'()+--6800..'0),+))('(/.+-+..-3-./112)2+/0/65/12091/0&./(+,-,109474300,+&'+)+-+8;9770--.12&450001001665265--)*))'('*-*)',0(*'*)'&&&'&,,-/85'+++)$$&%'$'+.*&++338495.((,(+-00*2+*,//0632296002:96594(*,+(1-28.%/-(.1-71)(.%)*5*6000-/+,5080443*///10,/.,/**,03).')-73'),(,*-/,+('$$%%(/%*1**'0213764(,/0779:<752&(&+)&-(*,678*+)0,.:3414020*+48/.311635,/121//,+0**$*($,'(+-/*//,*-'&&&$&&'.)*,49622-(+-,819:12148-)(('/.66727;91/9+'''+%&-')17841&*,)2014::0815.(,(*'%*2'-+)(0,)*()0+++*-$&&**-//0422...,()-34/8457+,*,+67.,,,*32)72//0-/.,/-)+,-.:58::::7:9818/0144+++++566779.1-(03438'.017350063.,,+0,'&((,32/*'(,/556.++*)-72342/1)(-)/-'488-5531,--*&*((0-.,'&++21*-.1,+-**1077/8:32:7663/27;,*(&(*&&&&.-.)*/-++%51330,,%$%''')((-.3&35:68;98545/0-.*0+(')*+)+*,.+2700/,,,,+.1$-.47/3;6-/.2866656:556077;2-2/,4-,+,-/0&))+)%-.03,.+*+./.'*'(,/.38681/,)*.141217403'*,-01.134835+/.**9+*1029139+676312*-,+**)/132:313501-08250)&('**))+**&&(''+.'-3/75516((4*0)(+,*/,3-*(')111.++,+)-/,42/02----'&..&*-*..4,/+-,+,(%))')%$%&$)***..0.+,
@6d7c214b-7bf3-4f58-9dd2-081d4ae6c39f ch=415 read=59945 start_time=2019-12-13T09:39:43Z barcode=BC01 runid=2c9cf7bc05858273f10e7d7ec552fc0bd742dc3e
CCGGTTACCTTATTTACGACTTCACCCCAGTCGCTAAGCCCACCGTGGTCGCCTGCCTCTCTTGCGAGTTAGCGCAACGCCTTCAGGTGGTTAACTCCCATGGTGTGACGGGCGGTGTGTACAAGGCCTGGGAACGTATTCACGCATCATGCTGATCCGCGATTACTGCGCGGTTGCCTTCGCTCTCGAGTTGCAGAACAGTCGAACTGAGACGGCTTTTGGAATTAGCGCGCTCTCGCCTTGTATGCCCTGTCACCGCCGTTGTAGCACGATGTGTAGCCCAGCGCGTAAGGGCCATGAGGACTTGACGTCATCCCCACCTTCCTCCGGCTTATCACCGGCGGTTCCTTTAGAGTCCCCAACTAAATGATGGTAACTAAAGGCGAGGGTTGCGCTCGTTGGGACTTAACCCAACTTCTCACGGCACGAGCTGACGACAGCCATACAGCACCACCGTGTTCCAGTCCCCGAAGGAAAGAGATCCATCTCTGGAAATCGTCCGGACATGTCAAACGCTGGTAAGGTTCTGCGCGTTGCTTCAGATTAAACCACATGCTCCACCGCTTGTACAGGCCCCAAATCAATTCCTTTGAGTTTTAATCTTGCGACCATGCTCCCCAGGCGGATAGCTAATGCGTTAAGCACCGCGCCACCCAAGCACCAAGTGCCCGGACAGCTAGTTATCATCGTTTACAGCGTGGACTACCAGAATTATCTAATCCTGTTTGCTCCCCACGCTGCCTCAACGTCAATACCAGTCAGTGAGCCGCCTTCGCCACTGGTGTTCTTCCCGAAGATATCTACGAATTTCACCTCTGCTCAGTTTACTCCTCTCTGGATTCCAGCGTGCAGTCTCAAAGGCAGTTCTGGGTTGACTCCAGGCTTTCCTCGAGACGCCTGCATTGCGCTTTACGCCCAGTAATTCCGAACAACGCTGGCTCCTCCCGTATTACCGCGGCACTGGCTGGAGTTAGCCAGATATTCTCGGTACTGTCATTATCATCCGGGTAAAGAGCTTTTACAACCCTAAGGCCTTCTATCACTCACGCGGCATTTGCTGGATCAGGCTTTCGCCCATTGTCCAATATTCCCCTGCTGCCTCCCCGTAG
+
.3)+*.,1/21+39,+*1,35:90856+-.94//505./:8+-0/2157789:87496544,4-,,/.,7-/00,-''#)+,40'/*+)).)-*++-/,%*)3341335384.5/..3135:54196:9644./0294751-0.,''(+/34731259370/0.)**('))-2/))00-72$%%)*3-,.+6'/)+($&')(+*)0.12212/3,))-.//,+--5,,,++)--3/0/0,,)'$#%&*92./-++4.*)'%)(&'&)*&*+%((,*+*-.5)$()),,,.'05652000367286:5569:;:4174-+36495224.5-,653478:82845;:<4**61.&(**178-.5./-,))(+--7651130821;5*&**).2.,12-*,.20163,3,3(42*0,''&&%)'(-*.+,./323311416,*,6+5&8-5433/$'%&*02.8-+,2851-'''((*/)'()*03:.055232/%*+,-.0/+1./15336:7;::531.0-.++-3;998765501--017+*4.5.<:;..,,1--//7/0;/727-1'2-4,754.-1../+1-51,/3,-.01::10:434,$$&'7248.///9;0*//--2-.+'+%*1+-2/30/'')#'(%'&)*(//,).,/,304.-)'$%$/)33,(++).0;886464-/7))+'1233872/+&+*)*$%*&)*9875799462;.,/11;;1-005)(+*'42&757120-.3-,(''$$,+1.68578363140./.78566<:990+('*(%,23632/1-.*17*+*+-('%%(01)(',*),-.'(*---,+(/,1+*'/**+-64852005+',+),1.**&-,.*)&%&1)'.30/9+,&%$#$'#/+.*)('%,)()+,/4*)+217+))*38417.-023/+0./3.41127+.9+,.-.4-150('&'$++/1-)+*#&*'(%'&&)&$',-+,1$0..14458*8,+,;9-:+,8;435+((%&'13+2327360(&%-..34:0.,0-+-///1/1/:1.02)*./36758(384.860.:91)31--4&2*112225,(%'),,/++049+*-2.
@6e63d8ca-9934-413e-b8d0-9b60416ed655 ch=385 read=49616 start_time=2019-12-13T09:39:40Z barcode=BC01 runid=2c9cf7bc05858273f10e7d7ec552fc0bd742dc3e
CCGGTTACCTTGTTACGGCTTCACTTTAATCATCAATCCCACCTTAGACAGCTCCTTGCGGTTAGGCCACCGGCTTCAGGTGTTATCAACTCGTGGTGTGACGGGCGGTGTGTACAAGGCCGAACGTATTCACCGCGGCATGCTGATTCGCGATTACTAGCGATTCCAACTTCATGTAGTCGAGTTGCAGACTACCAATCCGAACTGAGAATGGTTTTATGGGTTTTGCTTCACCTCGCGGCTTCGCTTCCCTCCTGCCATCCATTTGCTTAGCGTGTGTAGCCCAGGTCATAGGGGCATGATGATTTGACGTCATCCCATGCTTCCTCCAGCTTGTCACTGGCAGTCTCGCTAGAGTCCCCAACAATGACGGTGACTAACGATAAGGAGGTTGCGCTCGTTGCGGGACTTAACCCAACATCTCACGACACGAGCTGACGACAGCCATGCACCACCTGTATCTCATATAGCTATCTCTCCATCTCTGGAGCCTTTACGAGTATGTCAAGACCTGGTAAGGGTTCTTCGCGTTGCTTCGAATTAAACCACATGCTCACGCTTGTGCAGGCCCAAATCGAATTCCTTTGAGTTTCATTCTTGCGAACGTACTACTCAGGCGGAGTACTTATTGCGTTAACTGCAGCACTGAACTTTGACATCCAACACTTAGTACTCATCGTTTTACAGCGTGGACTACTAGGGTATCTATCCTGTTGCTCCCCACACGCTTTCGGGACTGAGCGTCAGTTGCAGGCCAGATCGTCGCGCCCGCCACTGGTGTTCCTCCATATACGCATTTCACCCGCTACACGCATGGAATTCCACGATCCTCTCCTGCACTCTAACACTGGTTTCTATGGCTTACTGAAGTTAAGCTTCCAGGCTTTCACCACAGACCCTTGCCGCGCCGCCCTCTTTACGCCAGCCGTTCCGGATAACGCTTGCCACCTGCATTATTACCGCGGCTGCTGGCGTGGTTAGCCGTGGCTTTCAATAAAGTACCGTCACTCGGCTACCATTTCCTGGCAGCCGCCGTTCTTCAACATAACAAGTTTACAATCCGAAAACCTTCTTCCTTCCTGCCAGCGTTGCTCGGTCAGGGTTTCCCCATCGCCGAAAATTCCCTACTGCTGCCTCCCGTAGGAG
+
,30-5.-8959201+,+'/383)-/620:5744,&*++1+).71:3426(0./,'()'.0979&4:92042+-)+-/%556/24./1/,***)5388864465961/.)*+*+(*0-,11811455:4663258131:780.-1./103+.-//7,0,..155:41-*,-/31-01457:9306/9./-744550-0/-3)&'(*/./-/4/0/;:<-457;+5;:-,/163248/.+-+1--50(*02-:1/.%&$+--985/01.&$%&&(.,-/1,*,,-3/)+;42/2+,432,06121-(-7*)+.1298-7:-',)+.2/-...*++1:2226708//,01206105.*-.-064+/&&'2*1396672,,),&%(**0*)+&*.-7131667649340:52,1+1)0.(/2178777*+,+/-2('41..*+*)(&$1)363.+/8/7943323346%')+.///1232239:89876252&(/+,..%.,-././'-2**)--<3:1-5,)143<:8<967405&0057-0-2-47)-,)(*-77/.'*%&(&'*./&-4-2*(+)*,*/,1-1,-597449<;18;<6280/-*/.*-/3/....39;:8.**+*-/1,4804).*6+23892221177790/4+**.080+1.*%''',,003566:;2:53('+(-./;9:788167,3.-3/0123+*0.()-(*0300)')*.*+3://+;:94532498::385;46,+//6/004477721)*(('*-+(*)(*1371,-.40,,,.-1858<<580;++1750')%($%'(,(3+94)-./10512172110$'(+0,*'$%%(+(.94004,(&&$$&'+-300620&&&*(''4<87;3311+-..3778010+,+'($&%$'))(+460/867-('.$(-./-3.5:6764132/3;5873(3)3,-24.12/0111253-5(('&&));**+8)0)3+)25.-912:10238:78*'()*0.0-'//03:80'%&&'$%)-*2237:3494011111-0-))(17660;10+,/8:5/84;34;43590&$'*-),,-*4///4,541/01*/9,18:0,/-,-6-358948/8+))-,,/31-)),5**;33)**
@2c74c379-a3f0-4d2a-a2f6-a2c631ae02f4 ch=129 read=89205 start_time=2019-12-13T09:39:35Z barcode=BC01 runid=2c9cf7bc05858273f10e7d7ec552fc0bd742dc3e
CCGGTTGCCTTATTTACGACTTCGCAGTCATGAATCCACAAGTGGTAAGCGCCCTCCCGAAAGTTAAGCTACCTACTTCTTTTAGCCACTCCCATGGTGTGACGGGTGTGGGCGGGAACGTATTCACCGTGGCATTCTGATCACGATTACTAGCGATTCCGACTGGAGTCCGGAGTTGCAGACTCAATCCGGACTTCTGACGCACTTTGCGGGGTCCGCTTGCTCTGCGGGGTCGCTTCTCTTTATGCGCCATTGTAGCACGTAGCCCTGTCGTAAGGGCCATGGTAATGACGTGTACACCTTCCTCAGTTATGCTGGCGGTCTCTTTGAGTTCCCGGCCGGACCGCTGGGCAGCAAAGGATAAGGGTTGCGCTCGTTGTGGGGACTTAACCCAGCTTATTTCCTTTGAGCTGGCTGACAGCCATGCAGCACCTGTCTCACAGTTCCCGAAGCGCAATCATCTCTGGAAAGTTCTGTGGATGTCAAGAGACCAGGTACAGGTTCTTCGCGTTGCCATCTTGAATTAAACCACATGCTCCAGCATTGCGGAGCCCCGTCAATTCATTTGAGTTTTAAGCGCGTGGCACTACAGGCAGTCGACTTAACGCGTTAGCTCCGGAAGCCACGCCTCCAGGGCACAACCTCCAAGTCGACATCGTTTACGGCGTGGACTACCAGGGTATCTAATCTGTTTGCTCCCCACGCTTTCGCACCTGAGCGTCAGTCTTCGTCCAGGGCCGCCTTCGCCACCGGTATTCCTCCAGATCTCTACGCATTTCACCGCTACACCTGGAATTCTACCCCCCCTCCTGCGAGACTCAAACTTGCCGGTATCAGATGCAGTTTCCCAGGTTGAGCCAGAGTTTCACATCTGACTTAACAAACCGCCCAGGCGCTTTACGCCCAGTAACGGTGATTAACGCTTGCGCCTCCGTATTACCGCGGCTGCTGGCTGGTTTCGCCGGTCTTCTTCTGCGGGTAACGTCAATGGTAAAGGTATTAGCTTTACTCCCTTCCTCCCGCTGAAAGTATACACAACCCGAAGGCCTTCTTCATACACGCGGCATGGCTGCCATCAGGCTTCTTGTTGTGCAATATTCCCCACTGCTGCCTCCCGCTGAG
+
75.222+05/8')2/)*-'1282$-&(-/)+.-757(',+-()-52))('&.-*+0)('-+'+3/6..00.-+'%*+/*573-+*1/'()-*)',(*+*,157-++*,.).+)(1,082-41194337694;44496,..71*++*27)01/03225713.&(()'&')-&+''(19/1(*6555-8/24/51.))'%)+2//(*-0.*(&))(),')(,'%$,((())))%)*,03:4934/+(*'1075+1,*+)+.'*+)(*+8,)*)*/30++0628,)-&&$%'(+,*'''('(*&&)-/.0&-/5*)'-+.&%&$)(&''-,(%(-1053)10./312+%$&%*+2/,33;3+3//41(10/813-0275-2*+*'0+)30./(/5)&)&%$&.6)'##%&*+02$*('&*-6425:48/700110644553//001:<66,(&&%&)95:46+,*,*)*6.77-1;83313989-22,(')+,.5+/**&%%'0.<89;:68738/..+,)')+-/11195<<0/,,*,02-($%%**),12++1:7+)--,0,9102;91214993'($&%&'$%%%$)((,+327/5543332445321+,//.23./..,0+.62423871)(282-,337:;60*,..3387756666;.'*--(*++1)&*+1800&%-),011422(*-;800,6;9+*3./,/(1(*+353,&&235.$&**1/786:*+2.3*32493:6235&')$$-$(++1,-*+*/,2142344965<7/+..''+')//734111001*,-.2761((,&$$'().//.*&&%&*-,1-*(((*,),.:78526;(37/,/+2+**-7-%,$+.80-)'*1+,'()121402988;),)%&('$$$&&%%.*12*'(+'&'*&)$$(0*))(+,3..'02+/834/12)/)(),2.1.1+-()#(*$+(#&**,2+*(,+1:75./+265595.**+8(*%$'+)(*)+3.+%((.+$.0.9)-+*+-182*03+,-)')&%%''**'1'&&()+.)35:49<94540&.++/('&*)///,/,,.2%2,.-1)%&%(3+,-73;3423402)*-22362/3)0/(%#%''+
@fee8e524-4266-4f0b-9b9f-f89dbb333ae2 ch=493 read=175835 start_time=2019-12-13T09:39:14Z barcode=BC01 runid=2c9cf7bc05858273f10e7d7ec552fc0bd742dc3e
CTCTACAGGAGGCAGCAGTAGAAATTTTTCGGCAATGGGGAACCCTGACCGAGCAACGCCGCGTGAAGGAAGAGGTTTCGGATTGTAAACTTCTGTTATAAAGGAACAGCGGCTACGGAAATGGTAGTAGTGGCAGTACTATTAGAAATACGGCTAACTACGTGCCAGCAGCCGCGGTAATACGTAGGTGGCAAGCGTTATCCTTATTGGGCGTAAAGAGGAGCAGGCGGCCAGCGGGTCTGTAGGTGAAAGCCTGAAGCTTAACTTCCAGTAAGCCGCCAGAAACCAGGCAGCTAGAGTGCAGGAAGGGATCGTGGAATTCCATGTGTAGCGGTGAAATGCGTAGATATATATGGAGGAGGAACACACACCAGTGGCGAAGGCGACGATCTAGCCTGCAACTGACGCTCAGTCCAAGAAAGCGTGGGAGCAAGGCGAGTTAGATACCCTAGTAGTCCACGCGCCGTAATTGATAATTACTAAGTGTTGGATAATAAAGTTCAGTGCAGTTAGCGCAATAGGTACTCCGCCTGAGTAGTACGTTCGCAGAATGGAAACTCAAAGGTGTGAGGGCCCACAAGCAGTGGAGCATGTGGTTTAATTCAGAAGCAACGCGAAGAACCTTACCAGATCTTGACATGCATCGTAAAAGGCTCCAGGATGGAGAGATAATATATGAGATACAGGTGGTGCATAGTTTGTCGTCGAAGCTCGTGTCGTGAGATGTTGGGTTAAGTCCCGCAGCAAGGCTGAAAGCCCTTATCGTTAGATTACCATCATTAAGTTAGGGGACTCTACAAGGGCCTGCCAGTGACAAGCTGGAGGAAGGCAGGGATGGCGTCAAATCATCATGCCTTATGGCCCTGGAGGCTACGTACTACAATGGATGGTGCAGAGGGAAGCCAGAAGCCGCGAGTGAAGCAAACCCATAAAACCATTCTCAGTTCGGATTGTAGTCTGCAACTCGACTACATGAAGTTACCTGGAATCGCTAGTAATCGCGAATCAGCATGTCGCAGTGAATACGTTCTCAGGCCTTAGCCACCGCCCGTCACACCACGAGTTAGAAGTAACACCCGAAGCCGGAGGGCCTAGCCGCAAGGGAAGGGGCTGTCTAGGTGGGATTGATGGTGGGGTGAAGTCGTAACGAGGTAACCGG
+
%'''(*'/5--0.,//*,./))-,,999103:6082/55**51:-*).0:14-5573,.1''(+,-.-+,)&(')/60+)1'6+)-34-+-2-0(2-++78(('))/'*)(-,)*,')$(''%++&&)%/.1143*,&*+.-9/'+-/)705/..645711,-,2%)%.(+-3+,/-*-(($*&*-.51,-+)'%%(05-,,&*('0+(---2/9:+''..(-0,/*)%(((++5*/+*+4/,((,(&')*'+-)&&(''-*2+,2/-&'&*22)+(&()''-2+.60(0+210/.**+,*'(,'''*.+44;797+4+6*2-,+*+,-,-),.+,060/+-00-*++)*'('(,-)/*&**'()..+-/,4,--14,&(*'*--1,**(()'(2813320,,,&(%'%-++.2'.+&*-')10/'/+('*-.+),'&%(6+./1.1:/,+-./0/6+$'(),.1+*+&&$%&+(')*(,11,'-+110/.')($'-/*,7:/)1**'+/4/./-0/0,*'(*),-67*+*(('*.-*./10796(+),,0-.*++,*+227)4+1.-*%21-1.(')(&))&*...*,,'-*+%-,0+/5/8-'&(')*3*-+++17/0588/:/,5,,*001503330&+$(*%&'./,*3-./(*+/),50.+**+*./-2320''0-335/1*1+6.5655%0,7-,,0+*,&(&%)*1'-&()((+).00/46(021238-174(*52(1-'*+*&'-,)-1:2.30--',,*'&.5-29776218/'((+&,637420/(&$('()+.&&(/0--.++*+%$%&7/,/+(,+0/&+322+'&)(0147/.,./414)0,**)()'/5/.33)*-+'%(%'',*%,1958810*))*,0-*21&-'')'&&+((.4///)-+,,0*--2103)&%&*--.),+032402595*6%--'+,5885232./02*,/1+.-00,0+-,%)''*-.105+-++)/1201-//.1/3*%'(**1+%'&).12;+&,)*44/0/566-1*$$&()-4.35))32.0/1.+,,..,+'%&%$(,01*)(&((,&)++/(*-&1.&'%+++.---3*.*,+)+*1113...1328/-2.1,/1,.()/*)-&)*+-)*&%(%%0*43-39*9
@06fbc67e-13cb-4249-a296-a318b67e534d ch=308 read=145528 start_time=2019-12-13T09:39:13Z barcode=BC01 runid=2c9cf7bc05858273f10e7d7ec552fc0bd742dc3e
CCGGTTACCTTGTTACGGCTTCACTGATCATGAATCACAAAGTGGTAAGCGCCCTCCCGAAGGTTAAGCTACCTACTTCTTTTAGCCCTCCCATGGTGTGACGGGCGGTGTGTGCAAAGGCCAGGGCAATATTCACCGTGGCATTCCTGATCCACGATTACTAGCGATTCCGACTTCATGGAGTCGAGTTGCGAACTCAATCAGTTCCCCGCACTTTATGAGGTCCGCTTGCTCTCACTTGAGGTCGCTTCTCTTTGTATGCGCCGGTAGCACGTGTGTGTAGCCCTGGTCGTAGGGCCATGATGACGTCATCCCCACCTTCCTCCAGTTTATCACTGGCAGTCTCCTTTGAGTTCTACAGCCGGACCGCTGGCAACAAGGATAAGGAGTTGCGCTCGTTGCGGGACCCAACCCAACATTTCACAACACGAGCTGACGACAGCCATGCAACACCTGTCTCCACGGTTCCCGAAGGCACATTCTCATCTCTGAAAACTTCCGTGGATGTCAAGAGACCAGGTAAAGTTCTTCGCGTTGCATCCGTTAAACCACATGCTCCACCGCTTGTGCGGGGCCCAAATCAATTCAGGTTTTAACCTTGCGGCCGTACTCCCCAGGCGGTCGACTTAACGCGTTAGCTCCGGAAGCCACGCCTCAAGGGCACAACCTCCAAGTCGACATCGTTTACGGCGTGGACTACCAGGAGTATCCTAATCCTGTTTGCTCCCACGCTTTCGCACCTGAGCGTCAGTCTTCGTCCAGGGGCCCGCCTTCGCCACCGGTATTCCTCCAGATCTCTACGCATTTCACCGCTACGCACCGATTCCTACCCCCCCCTCTACGAGGACTCAAACTTGCCGGTATCAGATGCAGTTCCCAGGTTGGGCCAGGGGATTTCACATCTGACTTAACAAACCGCCTGCGTGCGCTTTTACGCCCAATTCCGATTAACGCTTGCACCCTCCGTATTACCGCGGCTGCTGGCTGGAGTTAGCCAGTGCTTCTTCTGCGGGTAACGTCAATGAGCAAAGGTATTAACTGCTCCCTTCCTCCCCGCTATAGAAGTACTTTACAACCCGAAGGCCTTCTTCATACACGCGGCATGGCTGCATCAGGCTTACGCCCATTGTGCAATATTCCCCACTGCCCGCACTCCCGGCAGGAG
+
-)+)03+/061,0-(*,+.-+())+//0.*+),-8/&,++.+,-813.+--88227+,*,0151925&(**11.),+2+6:7)*)2+,*3;2+25644////298327+-.31&414-,-1+(//,,)2,-,90/031.-6122;0)*+.104,/-11:01153568:<93+,,7-8667,+*+,4672:./),95594;68+-.1/)+)&)'/1:;564403244)+0-+,./-/+),)(*.104&)317660;7../.-*'+('$&$&&&*,-30-.,,+02;1/1:::/4-,148:88.))))*5.-+++:;3*2:8<;914,--8<4668/.53:41331//((-+-..2:*)%'')4.848;:36423/23258(7,732,/',3:23/15201:231;92,(&)&.)'+-0-281-/11310-,,,+25+444/--2/26/55.++.///11--('*,3310/))+/,1-+156<402377752,.--+()7,:.0:<;;9:72+&)*,9<4541/.)++4:7:524/05%+/1351063;8/;,-.//345913:1.2/.-1/*+0*,1.',**.*/1:1&%+.1.+,9.617112-86,,00.08:-+.8/1...2.'&(//043-6-*')),)0+/1-051223:1.(-)821&/3.7:++*)-245656360.396+//75243778656825+&&*.)4'%,-.83343;7*/1/63',+/193..0/69456298:/....28834/-(079//8,*,+)*)*//%2-283/6;.637*,-4265573778/1980/5:024/-%,&(/.13:0((*125595.)*,-23(%*--.6613&*+++21&/-.39-.474676783:6--2,3)3,6-(/-,*,.::1.01265110.2241*.3-4,.11354645-*)(((&+-20.-*07.1++122233/3/--02:,*4,&0)-0-4;116321432*+&&)-'*45112:(4---8-67;8667/0)*-643342610,/,29*.+,'*+0*,0&-,75.+31720::-(,0&&(')&'))(//+'-/1050,,1*0-89<89<977,+*+)/+45576521/./12-69322&-*29,).2%-%('6/00/689-*+,',+(&*'*,13)/*%'3&+%
@86b37722-df9a-46fc-b4f9-82800fe457ff ch=311 read=84665 start_time=2019-12-13T09:38:59Z barcode=BC01 runid=2c9cf7bc05858273f10e7d7ec552fc0bd742dc3e
CCGATTTACCTTGTTAGAGCCACTGATCATCACAAAGTGGTAAGCGCCCTCCCGAAGGTTCGGCTACCTACTTCTTTTGCAACCCACTCCCATGGTGTGACGGGCGGTGTACAAGGCGGGAACGTATTCACCGTGGCATTCTGATCCACGATTGCGATTCCGACTTCATGGAGTCGAGTTGCGAACTCAATCCGGACTACGACGCGCTTTGTGGTCCGCTTGCTCTCGCGAGTCGCTTCTCTTTGTATGCGCCATTGTAGCACGTGTGTAGCCCTGGTCATGAGGGCCATGATGACTGACGTCATCCCACCTTCCTCCAGTTTATCACTGTGGTCTCGCTGAGTTCCAGCCGGACCGCTGGCAACAAAGTTAAAGTTGCTCGTTGCGGGACAACCCAACATTTCCTGGCACGAGCTGAAGGCGACAGCCATTGGCACCTGTCTCACAGTTCCCGAAGGCACCAATCCATCTCTGGAAAGTTCTGTCAAGACCAGATGAGTTCTTCGCGTTGCATCGAATTAAACCACGCTCCACCGCTTGTGCGGGCCCAAATCAATTCATTTTGGTTTTAACTTAGCGGCCGTACTCCCCAGGCGGTCGACCAACGCGTTAGCTCAGGAAGCCCTCAAGGGCACAACCTCCAAGTCGACATCGTTGCGGCGTGGACTACCAGGGTATCTAATCCTGTTTGCTCCCGCTGCGACGTCAGTCTTCGTCCAGGGACCGCCCTTCGCCACCGGTATTCCTCCAGATCTCTACGCATTTCACCGCCGCCTGGAATTCTACCTCTACCGACCAAACTGCCAGTATCAGATGCAGTTCCCAGGTTGGGCGGGGATGTGGCCACGTAACA
+
1,,+3:5.0132./-%&'&)''+%&&14112184992667.-)$%%,15/,,-++3.2*0((()*0170+0,23/9;2,44,8:-*---./&)*2-/++,415,$+*()++-80725(3(/,/275682,-,*+-.-*,3/,-/32+(+,,6*&)&'230..148:5)++)&'))('/2405,+2113/:11.43531./122..)(+*(%*)3,3%$&(+'&+.6760.&*(,+.208871;3&)),./127/573--.,(..//4-+-.18/14:97&2(&+0)2;5611,+'$%'(1-999+980*464976331123:0./301.2%%'+-55&')''121:1(/131962....4;44-522')*,26*.-5-/'.*2/,+,7/.&)(,(()00)68),%%&-++,0/471-,')+,.-/.134%*#'(-+-007//,,*/-23922')*/*/*&6&8'(88/565356:484&/6.1/25--0668.1)3+'*-878;1)+./5/.-00+-,3.4:5,,&%&)-20+06/.-/,/06-53271-5712,1/93,-86+)),4,)&&%'%$&&)*/4.15535''&&,31/210/,'&170//+00,'++.&+,-+&-/((*+1(42--4558928'1+123216686.3-$%)*-/4:;777467%0(&--5688:050,./94,++81*)/-++*+-47725544;0-+.*%(.*%*+/-5)18:9:8585/4001;8/-0,*)121-6,,.4516;3//02%&$#+403/,/.0/3*/1',-)+$&%%&/,$&)).,*+++87..11./(23,36-+12262815)-.+%,)(&&(&%&($+*#)
@6a68b0f2-5e80-48b3-b8a6-96d180bc3910 ch=473 read=44745 start_time=2019-12-13T09:38:56Z barcode=BC01 runid=2c9cf7bc05858273f10e7d7ec552fc0bd742dc3e
CTCCTACGGGGAGGCAGTGGGGAATATTGCACAATGGGCACCAAGCCTGATGCAACCATGCCGCGTGTATGAAGAAGGCCTTCGGGTTGTAAGTACTCGGCGGGGAGGAAGGGGTAAAGTTAATACCTTTGCTCGTGTTACCCGCAGAAGCTTTACACGGCTAACTCCGTGCCAGCAGCCGCGGTAATACGGAGGTCTGGCGTTAATCGGAATTACTGGGCGTAAAGCGCACGCAGGCGTTTGTTAAGTCAGATGTGAAATCCCGGGCTCAACATGGGAACTGCATCTGATACTGGCAACGGAGTCTCGTAAGAGGGTAGAATTCAGGTGTAGCGGTGAAATGCGTAGAGATCTGGAGGAATACCGGTGGCGAAGGCGGCCCCTGGACAGACTGACGCTCAGGTGCAGCGTGGGAGCAAACAGGATTGGAATACCCTGGTAGTCCACGCCGTAACGATAATCGACTTGGAGGTTGTTGCCCCTTGAGGCGTGGCCGGAGCTAACGCGTTAAGTCGACCGCCTGGGGATACGGCCGCAGGTTAAAACTCAAATGAATTGACGGGGGGCCCACAAGCGGTGGGCATGTGGTTTTAATTCGATGCAACGCGAAAGAACCTTACCTGGTCTTGACATCACGGAAGTTTTTCAGGGCGAGAATGTGCCTTCGGGAACCGGCAGGTGCTGCATGGCTGTCGTCAGCTCGTTGTGAAAATGTTGGGTTAAGTCCCGCAACGAGCTGTACTTATCCTTTGTTGCCAGCGGTCGGCCGGGAACTCAAAGGAGACTGCCAGTGATAAGCTGGAGAAGATTAAGGGATGACGTCAAGTCATCCTTGGCCCCGCGGAAGGGCTACTACGATGCTACAATGGCGCATACAAAGCGACCTCGCGAGAGCAAGCGGACCTCATAAAAGTGCGTCGTAGTCCCGGACTGGAGTCTGCAACTCGACTCCATGAAGTCGGAATCGCTGGTAATCGTGGATCAGAATGCCACGGTGAATACGTTCCAGGCCTTGTACACACCGCCCGAAATCACCATGAAGTGGGTTGCAAAGAAATTTTACCACTTTGTGATTCATGACTGGGGTGAAGTCATCTTCAAAAGGTAACCGG
+
-/12(+/,*42*,136354.4),***-,-,-.0:226+*$-&9/1160/.0/01'/1,0%2601.-+.%'*)-%(&0,676;6-:150/0;6,+)(*(&))*69+)/.12,..,)'52,0/1/./124:.*.37*+'$&'170).,')'#$&)%''%()1.+/-,-6844691000-/24'0)*)-2,./-*&(%,&%('''*,,),-.,2*2-566:8854-770',,-(+&(&%%'**21.1533/38--071*(+32-40*-30/0.3,*(''1.0/1/////;2..001:3:/1/),(&*,,&(,,-))%1.5-.&,)-3.),0,.++++18)('+0+,482-++),15680-+')*+34940507-,.0(2+7*7:82+.936&(.,.///010142945..-/.3%0+)*-0:*/)/3(5''%+-+.3;6/08822.6/,.25;3048-0/.&$(+70/,1+*'*'1)&$'(/30(+*,.13.),)'((,,+&*,,./0010;14.4312585794100(+,*.//5,*+.)3-93<;96994;10/544342430179,7*(#%&,+.061096327334:,<;<-::<10010::1,'('**('-3/0.0+/72.%'%'('*-,/.++/1-1-.6;:/.-.,*%-)+*.**.-0:9<:5;6530),'.0+6+++'(10-/)()-0489:330/.&.1+,..69**,0:00.5.2,10/1)'+136475751.&&&(),7--6,)9+)162%3-007(8+7--))%')+)0()''*+3519/..1.,+-,%((/+,)*+.'2+)&7772:88503205/686;*&,)'(7/5*$&%(')-76-,**#%'&'0-,-*',4./9847889(7+*&&(-.*+0111/-+-/1<+5560-*)*(04:9,,--03012336.:.*,,+,.02+,,,044.,/0177828:1521.-05*8/664(*$%'().*()+05751.))*-14/,.3:89794.1)129(&553*+,+(.0-.)07577''$%((,,3112,)%&++1/491437-'&('&).('((#&/,)'*+01:*+***53156-*(0(((++*%*(%.0.*))+-//576
@6b33b5fd-9e3f-45d0-8e83-ef1550526a81 ch=339 read=92224 start_time=2019-12-13T09:38:47Z barcode=BC01 runid=2c9cf7bc05858273f10e7d7ec552fc0bd742dc3e
CTCCTGCAGCGATGAGGAATTTTCGGCAATGGGAACCCTGACCGGCAACGCCGCGTGAAGAAGAAGGTTGCCAGGGTTATAAACTTCTGTTTATAAAGGAAGAACGGCTACAGAAATGGTAGCCGAGTGACGGTACTTTAAGAAAGCCACGGCTAACTACGTGCCAGCAGCCACTTGAAGTAATACGTAGGTGGCAAAGAAGCGTTATCCGGAGATTATTGGGCGTAAAAAGAGAGGAGCAGGCGGCAGCAAGGGTCTGTGGTGAAAGCCTGAAGCTTTAACTTCAGTAGCCGCAAAGAAACCAGGCAGCTAAGTGCAGGAAGGATCATTGTTCCATGTGTAGCGGTGAAATGCGTAGATATATGGAGGAACACCAGTGGCGAAGGCGACGATCTGGCTACAACTGACGCTCAGTCAGCGTGGGGGGTAATAGGATTAAGATACCCTGGTAGTCCACGCCGTAAACGGTACTAAGTGTTGGATGTCAAAGTTCAGTGCTGCAGTTAACGCAATAGGTATTACTCCGCCCACCGAGTGAGTACGTTCGCAAGAATGAAACTCAAAGGTGTTGAGGGGCCGCACGGCGGTGAGCATGTGGTTTAATTCGAAGCAACGCGAAGAACCTTACCAGGAGTCTTGACATACTCATAAAGGGCTCAGAATGGAGATGGCTATATGAGATACAGGTGGTGCATGGTTGTCGTCGGCTCGTGGTCAGGTATTGGGTTAAGTCCCGCAACGAGCGCAACCCTTATCGTTAGTTACCATCATTAAGTTGGGACTCTAGCGAGACTGCCAGTGACAAGCTGGAGGAAGGCGGGGATGACGTCAATCATCATGCCCCTTATGACTGGGCTACACGTGCTACAATGGATGGTGCAGAGGAAAGCGAAGCCGCGAGGTGAAGCAAAACCCATAAAACCATTCTCAGTTCGGATTGTAGTCTGCAACTCGACGCTACATGAGAAGTTGGAATCGCTGGTAATCGCGAATCAGCATGTCGCGGTGAATACGTTCTCGGGCCTTGTACACACCGCCCGTCACACACCACGAGAGTTGATAACACCCGAAGCCGGTGGCCTAACCGCAGGAAGGAGCTGTCTAGGTGGGATTGATGATTGGGGGGGTGAAGTCGTAACAAAGGTGAAAACCGG
+
)+-%#&#%#$%'-%&)'((,102**)/)'&+/))%)1)'(-02-(.1...15**..2.0)+*'**'*)2&*'%*.(-+')),--18/0-)0/,1392-8-3,/&,,1,*+/*),1,-188/228++,,-784:0//69:0)%())*0///3*((*&'&$&*.6663,0.-3,()+'(('&).')$/)'')'(,-+,6.'(,,.6596.6+3.+(+-3-/62:74455:5.*')(**,(,.3787495++()'/2600//.2631/56-/853.)&((*%,'*0-6),+.')/&),.((&(2+07::/-,,,0)*,/7,0,+)'-),9.2+%*1.203.51-+/./2/,.31-.477712311//10-1+-1/290../1;3'(/'/169.--,+'(*-)')-,+,,,0/113784'(%&'4/-/-*&%(&%)*1)1-.('+22590+%3766803%)(0748:<25(#3*+,5.0359<9::;7886;524:6*,,/78452/5.4./*-1--.&'%%&,*,.22/00&&,*%%))&&&),-57<900/'&(404038./88:+1*/()*+',533,)&'&+,3-0)*)$*+/1,*,33<;//10-,2-,-99978..)%*&-9/:./8.20'*+,.:413231433&&'*'140/27**(/1,()%&)/044664530222//$,'-.,...-/1769557,+)&)-.3'0)')($'%(&./(1-20303418+-+/'**,0548352:.1/--3+3&')%'19<78864834*3+58:03210(+,+,*+,*)+*),0))%''&')91/.(+)+504;;7486587762/'*9993/+&*,+(0.,-,/$*02-/.,)+'''($%%*/677640214783/+.&(''(,-1.0643*&*)*+06//.82&/98//2:;34454610-+,..:0:32901/577630..-/2644&*+*+.0-.%')'*/902:4402+')(-+,-,/./961-,019742)/%)(13;9:;8946),+-51116.1//.,).3-79.-0,++*+/10+-+**'(1+&'0-72*3.('*2*,,1++*-6-(+02-,,.)/,1'-(,-15420-,3027.,3+,-04)+'*(301+'-,/74455766633','&%)*/*-/,3
@dd77a6fb-b5a4-4492-8e46-1f142e0ed09a ch=382 read=97509 start_time=2019-12-13T09:38:41Z barcode=BC01 runid=2c9cf7bc05858273f10e7d7ec552fc0bd742dc3e
CCGGTTACTTGTTTACGACTTCACCCCAGTCATGAATCACAAAGTGGTAAGCGCCCTCCCGAAGGTCAAGCTACCTACTTCTTTTGCAACCCACTCCCATGGTGTGACGGGCGGTGTGTACAAGGCCCGGGAACGTATTCACCGTGGCATTCTGATCCACGATTACTAGCGATTCCGACTGTAGATCCGGGTGCAGACTCAATCCGGACTACGACGCACTTTATGAGGTCCTTGCTCTCGCGAGTCGCTTCTCTTTAGCATAGCGTGTGTAGCCCTGTGGTCGTAAGGGCCATGATGACTTGACGTCATCCCCACCTTCCTCAGTTTATCACTGGCGGTCTCGCTTTGAGTTCCCGGCGGACCGCTGGCAGCAAGGATAAAGGGTTGCGCTCGTTGCGGGACTTAACCCAACATTTCACCAACACGGGCTGACGACAGCCATGCAGCACCTGTCTCACAGTTCGAAGGCACCAATTATCTCTGGAGAAAGTTTCTGTGGATGTCAAGACCAGGTAAGGTTCTTCGCGTTGCATCAGATTAAACCATGCTCCACCGCTTGTGCGGGCGTCAATTCATTTGAGTTTTAACCTTGGCCGTTTCCCCAGGCGGTCGGCACCGCTTGCCCGTTAGCTCCGGGAAGCCACGCGCCTCCAAAGGGAACAACCTCCAAGTCGACATCGTTTACGGCGTGGACTACCAGGGTATCTAATCTGTTTGCTCCCCACGCTTTCGCACCTGAGCGTCAGTCTTCGTCAGGGCCGCCTTCGCCACCGAGTATTCCTCCGATCTCTACGCATTTCACCGCTACACCTGGAATTCTACCCCCCCCTCTACGGACTCAAACGCCATTATCAGATGCAGTTCCCAGGTTGACCCGGGGATTTCACATCTGACTTAACAAACCGCCTGCGTGCGCTTGCGCCCAGTAATTCCGATTAACGCTTGCGCCTCCGTATTACCGCGGCTGCAACAGGTTAATGGTACTTCTTCGGGTAACGTCAATGAGCAGAGGTATTAACTTTACTCCCTTCACTCCCGCTGAAGAAGTACTTTACAACCAGGCTTCTTCGCCACACGCGGCATGGCTGCATCAGGCTTGCGCCATTGTGCAATATTCCCCACTGCTGCCTCCCGTAGGGAG
+
/3+4250-20-311%%)+09<9,710)('-2)0+,8/.&((*+()+++-))))14-..-+)+/*'-#-/+/54480-1/3/56:-012-3;1),,94,-)+6//0444(.-+,//./.279:77/9.(-57+6445/7//.7;585:43499-./99.*+*+-8-00,-00038/-,%()()%+'+/&+-/-)-2777997<:3.2139885835**$'+/.****.,,2'),(+11**'&&'&).,12716.0*&$%&$&%&(*3*.'')+.6-*)(+1050,5+*,40988553.,*(&.356999:,./+(142:::26)*-<84462/.'+,'+)112(*./-+..31291.-/,://.'-+2752(211*6.67:)*+.-8-.*003158673:720/0-(+(',+3//3.*)+*3.6'/()+-/5288820/4249783464878789:1/0)*./.&'',01+5++&*')-2230+*+&*())27*,3113:690442713:<3153/+.0.-$(,(,-.+8...34)),1-2;79:3./0.5.(,0+11714,0,-((%')285;7-7:90++/77*.0,((&'(21&'()'00,+088483-0'($*)'(+(*/0)*6.-+,/6'0/&..).4156726548)3,/%'&'&',3/827(8-6741476:85343.0.82116857:5892002/1396460/)*/8-'++07:*(++01;64-/.3842233)),45677;9869'+77081313:779:078)(*+.;<:0.1'&)22232220444;;102919:6525648403163749222642,.03230//347,1+-+/&%*)*+6/02478878<07.*-))'($24))1/.$2064.-...)+-1.207/67/./359.-.,.231-.&%(&+6.+11348;975475646101/+.,/51531445;355./'5)((()(*(/.3).%$'.*,02:6833'11//4.../67660-.0,+(%0*+/)&)../+..,5+.84)))2:.,4-,2+'.)'*)++0/)+,+.('+1(&)(197,+*(+%.+/074)(&&'+,././*27448,3357(+3$2()+4/0138373%0-----35.67&)40..+()
@9d17e26e-6931-4721-aa3c-6c4301cfdb2d ch=43 read=100741 start_time=2019-12-13T09:38:32Z barcode=BC01 runid=2c9cf7bc05858273f10e7d7ec552fc0bd742dc3e
CCGGTTACTTGTTGCGACTTCACCCCAATCCACCTTAGACAGCTCCTTCCCTTGCGGTTGGGCCACCGGCTTCGGGTGTTATCAACTCTCGTGGTGTGACGGGCAGTTGTGTACAGGCCAGGCAATATTCACCGCGACATGCTGATTCGCGATTACTAGCGATTTAACTTCATGTAGTCGAGTTGCAGACTACAATCCGAACTGAGAATGGTTTTATGGGTTTTGCTTCACCTCGCGGCTTCGCTTCCCTCTGCACCATCCATTGTAGCACGATGTGTAGCCCAGGTCATAAGGGGCATGATGATTTGACGTCATCCCGCCTTCCTCTAACTTGTCACTGGCAGTCTCGCTAGAGTCCCCAACCTAATGATGGTAACTAACGATAAGGGTTGCTCGTTGCGGGACTTAACCCAACATCTCATGACACGAGCTGACGACAACCATGCACCACCTGTATCTCCTTATAGCTATCTCTCCATCTCTGGAGCCTTTATGAGTAGCCAGAGACCTGGTAGGTTCTTCGTTGCTTCGAATTAAACACATGCTCCACCGCTTGTGCGGGCCCCGTCAATTCAACGAGGTTTCATTCTTGCAGGCAACTACTCAGGCGTTACTTATTGCGTTAACTGCGGCACTGAACTTTGACATCAACATAGTACTCATCGTTTACGGCGTGGACTGCTAGGGTATCTAATCCTATTTGCTCCCCACGCTTTCAGCTGAGCGTCAGTTGCAGGCCAGATCCTCGCCTTCGCCACTGGTGTTCCTCATATATCTACGCATTTCACCGCTACGTAGATTCCACGATCTCTCCTGCACTCTAGCTGCCTGGTTTCTATGGCTTACTGAAGTTAAGCTTCAGGCTTTCACCACAGACCTTGCCGCCTGCTCCCTCTTTACGCCCAGTAATTCCGATTAACGCTCGCACCCTACGTATTACCGCGGCTGCTGGCGTAGTTAGCCGGTGCTTATTCTTACAGTACCGTCATGGGCCCCTGTATTAGAAGGAGCCGTTCCGTACAAAAGCAGTTTACAACCCGAAAGGCCTTCATCTGCACGCGGCATTGCTGGATCAGGCTTTCGCCCATTGTCAAATTCCCCCCTGCTGCCTCCCGTAG
+
2/-*0/)()(++.&(-.3370,187,/2044+,+./.125./12397759-04,//:68'488,,8(.*).86172///611014/-,*-(,,.+-/0/63260*+0-$,)+.08)3-9$&')+(//8<879:7868978899:24.-,.31720143361-*,%&&*-221421*5795492<12(0)01/)2*)//,/+*+).)+40044:;.456<6789/,-/;/67;9:803,+0/1+-.8.:2/24220366764-:-,*,++&**)+..0-00-;+*/:763412,04//24.//-,284-.01369,:9-$()-1697,&*/*0/./7024141108615444(,+,,279*-)/*(++&'#(0922/-.5-..-/1-,/*)'&'-.20:/0-9744.7.4,5+-/50.--.+0124-000,,+--37788:7;41-,,0)*8,9755666;'1)+.9878760//*39689864771255,6,)&'&(&%#'1(%%'+,;8,-1+)4/<13-,,+0-/.73*+.+4+'&*-/135553:0.2&%&%')02&30374.+,/5:77/&%'('+*+1:3.2:.9.--&'&&#&)**,,/+,2)*%*)-,4--9/0-606-3/--&,*&'((*6212--.:::9462.,(*+/2576981482),,11177;655)*-,*'&/*.466:6631+60++5,961+-/-//881+*+,-.-./012.;--*3',(9433522003::8:869;4356787:<63/2(+06588:7978/6<4-39;/68/-'(*/02530+,-0333722++,-%'),5789889;9975:2..-,3.,41/00-5./.9.2+..45423/.0)&%+,,-.-0**$''*-+3920.,,6.)0871,-,*'&%(*,56;20,,-1.1289:;00*34+&$%$)(,1/6:-41:5558.9)(%$&.-1.(+.163-+)1*-9/40,)%**)8:6999:::0493*('/)*4.,+++)&&)''2683*/.019;.,-34795,--32:+*.2'-%7;8<9:;85//(.-/,76432--,/7379-02/,513///)',.-.0,::1.85:52+-+,),/942<501./
@3bf1558e-fdac-419f-89bd-6224f1b88192 ch=284 read=76133 start_time=2019-12-13T09:38:19Z barcode=BC01 runid=2c9cf7bc05858273f10e7d7ec552fc0bd742dc3e
CTCCTACAAGGAGGCAGCAGTGGGAATATTATTGCACAATGGGCGCAAGCCTGATGCAGCCATGCCGCGTGTATGAAAGGCCTTCAGGTGTAAAGTACTTTCAGCGGGAGGAAGGTAAAGTTAGCACCTTTGCTCATTGACGTTTTCCCGCAGAAGAAACACCGGCTAACTCCGTGCCAGCAGCCGCGGTAATACGGAGGGTGCAAGCGTTAATCGGAATTACTGGGCGTAAAGCGCACGCGAGCAGTTTGTTAAGTCAGATGTGAAATCCCGGGCTCAACCTGGGAACTGCATCTGATACTGGCGGCTGGTCGTGGGGTAGAATTCAGACGGTGAAATGCGTAGAGATCTGGAGGAATACCGGTGGCGAAGGCGGCTTCGTTTGAACTGACGCTCAGGTGCGAAAGCGTGGGGAGCAAGCAGGATTAAGATACCCTGGTAGTCCACGCGTAAGCGATATGACTTGGAGAGTTGTGCCCGCTTGAGGCGTGGCTTCGGAGCTAACGCGTTAAGTCGGAAACCGCCTGGGGAGTACGGCCGCAAGGTTAAAACTCAAATGAATTGACGGGGGCCCGCACAAGCGGTGGAGCATGTAGTTTAATTCGATGCAACGCAGGGAACCTTACCTGGTCTTGGCATCCACGGAGTTTCAGAGATGAGAGGTGCCTTCCGGGAACCGTGAGACGGTGCCATGGCTGTCGTCAGCTCGTGTTGTGAAATGTTGGGTTAAGTCTCGCAGCCAGAGCACAACCCATACATCGCTGTTGCCAGCGGTCCGGCCGGGAACTCAAAGGCTGCCAGTGATAAACTGGAGGAAGGTGGGGATGACGTCGGTCATCGCGTACCACGACCAGGGCTACACGTGCTACAATGGCGCATGCAAAGAAGCGACCTCGCGAGAGCAAGCGGACCTCATAAAGTGCGTGTAGGCCAGTTGGAGTCTGCAACTCGACTCCATGAAGTCGGAGATCGCTAGTAATCGTGGATAAAGAATGCTACGGTGAATGCGTTCCCGGGCCTTGTACACCGCCCGTCACACCATGGGAATTGGGTTACGCAAAAGTAGGTAACCTTCGGGAGGCGCTTACCACTTTGTGATTCATGACTGGGGTGAAGTCGTAACAAAGTAACCGG
+
%*.-&%))'4-)/-*02223869**+*+18+0.-,//-5/0<67568:37:874842/04347675//00/2/0*-+((./8/60,-01*,.6)*1/0086,(,,582+--(')(%+/+.0/+&*),2/99/054'+,-)/024/-),-(,,*..&+*'&(*'$)*,1912385814..*1.(/1,-+-*5*++4/8.,.+/.+,'&&*.,--*0)4/.4../5;;:6664:6)*/0.-,-%'---53;2+1-7///6222333&(6/,3+(*/--9:431,,258/51222233,++,(*'*(&''%%'*.-),(346-42/5125&*',1110273,-0646/)*-..-:,+())'(++3.3243200/-31*0%&(*)/5**--*,,,98899469890*,/++,148)(,$%338+3+58./2,''+454:3./8654457*,,0(*(+%()+,)(')*03//.*%*-6.0-)7-'%&$')23792.1,+/.*-)*)-18--,-/633156(*'+%0578;9864*(&)),)320.300/2/7-57.+-/+64-.-3.9---(.65*./)(-*-*/)-,5/-/+--),()%-/4.-54;20111;9472/%02(.+3-5--8;94540-,(%)*00*)+,)%'(20./.-,-23,**)())+/-*0(-8:.6.,()%$'(,*1/')%%'/54899958/+--.;9981:00/58950802))).-514447),)&-($%&'('*,(./*#%%&(0+))0)-5/0;6777;91)1,34'.2*1/1709+-,)*)46.240123:2002422/-1,6-.461465-*('&&'(./171.($%''$&(11;.403/.,,(+*,..503362)354432&2,-*%&(+/256867531+((()9:34./),3586771%%&%'(+/+')&&))++7/.(--6567/7/..()+14*&%%')))/.8+&(++()(*+1.800-8-.)').''(-,*1.-0/92//90'/,0*5-*%167231//,,,0-.8;./9300-09797:4-,/,-6+6+')#*(,**&''./.2*+%&'33;3*/1,--10/3:26/8/++245956666887.0&').5/0130*&'&'&'(037673
@1cfa3d95-41de-4579-9464-35d1b62cc042 ch=329 read=59733 start_time=2019-12-13T09:38:11Z barcode=BC01 runid=2c9cf7bc05858273f10e7d7ec552fc0bd742dc3e
CCTAAGGAGGCAGCTTGGTGAATGCTGTCGGCTCCCTGGTACAACAACGCCGTGAGTGATGGTTTTGCCGGATGTGGCTCTGTCTTTGGGAAGGTAATGACGGTACTTTAGGAGGAAGCTGGCTACGTGCCAGCAACCGCAGTAATACGTAGGTGGCGAAGCGTTGTGGATTTACTGAACTCAGGAATGACGGATGATTAGAAAGTGGGGTTAAATACAGGCTCAACGTTAACATTCCAAGCTGGTTATCATGGAAGTTGGAAGGAAGTGGAGATTCCCTAGTGTAGCGGTAGAAATGAAGTAGAGATTAGGAGAACGCAAGTGGCGAAGGCGACTCTCTAACGACGCTGAGATAGAAGCGTGGGGAGCAAACAGGATTAGTGCCTGGTGGTCACGCCGTAAACGATGAATACTGGGTAGTAGGTTTCAACCTCACTGCGTTATTGCATACATAACATTGAAGAGTATTCCGCCTGGGGAGTACGTTAAAGTTAAAAACTCAAAGGAATTGACTGGGGTTACACAAGTAGCGGAGCATGTGGGACACAATTCAGAAGCAACGCGAAAGACGCCACTTGAGCTCCGTTACTCTTAATCGAGGAAATCCCTTCGAGGACAAAGGTGACAGGTGGTGCATGAACTGTCAGTAAATGTCGTGAGATGTTGGGTTAAGTCCCTGTAGAGCGCAACCCTTGTCATTGGTTTCACTACCATTAAGTTGGGATAGCGACTGCCTGGGTTAACCAGGAGGAGGAAAATTAGGGAGATGACGTCAAATCATCATGCCTTATGTGGGCTACATGCTGCAATAGGCTGGTACAGAGATGCAATACCGCAGGTAGGCCAAACTTTAAAAACCAGTCTCTCCAGTTCAGTTGGCCAAGGCTGAAACTCGCCTACATGGAAGCTGGAGTTACCCCAAAATGTGAATCAGAATCGCGGTGAATACGTTCCCGGGTGCACACACCGCCCGTCACACCATGAGAGTTGTGACCAGAGATTAAATGAGCTAACCGCAAAGGCAGCGGCGGTGGTCAACGCGGTGGGGTGAAGTCGTAACAAAGTGGCGGAAGATGAAGCGACAGTGAAGTTAACACAAAGACACCGGCTATTTCGCTAAAAGGAAACAGCTTACATGGCAACACGCA
+
.*)())+(-,,,*))'+&&'&*'%$%%.&&$#%./(%(&*&,+*/071(+(%%'%$&&)'**())($$'*1**&%#').021214:9'-)'%&$&'+**&,&/1*-&(%$&'%)((/)*&*''(&('1()+*&((%.)$*(0+1+)(7/01-0+0-,*+(++-3-&*'/$5.'&*'(($&$''),&$$'%1090---.6/')+.(,+14*.%%&%%%,)+3543)&**,+#"&%+..0./+102.--,+.%('($&'))(&$'()*'')/4+&'0(()''&)'((**)*0*,,-/++'&(%&()*))5--0+,&(**$,(+'-*0/%'&&+401.,+)%&%%'(*,*)1+%'&$&$('$(*83072(-/1:355-1'/'$&'$('%''+*-.*')%%$%&'-2(&(*+9;955802*)%'*%.0.84((&)(+,#%%#&%/&%&&%()(&&'',(($&$$%'&&&*+-8/4.3:7764'&&''))%**0*&*-080+('(3/8-**'')))%&$',($'&%&()++(*'*()&%(..1./'/+)(')+3191'&+*(,-2411.02'%,+$%&#&$#&%'''($#*'(*/*1+3+32..-(*+/)-941:+-&6,572/%1+1244%/)-78765332$%%)&*/%(*&$#%%)106)**,-77:59.1/.)*,+3/*,*/+,,,*//5.3+*)&*.$.)(&*+'$$&-'(()*940.2+-)&&%$'((%+-.4943.)+60629+/*',-*.1-1&)-,,.3('(+3.//*)))31-/.043525/,)''$%))((&%(&'(,*%)),*')'(),+))**)*)(*)(+/1+/&%(%*&%%()/20:62483/88500777.-+***'))564&1(4(+&%,*./1,(*5,++--2820/..&((&'015,,*4/*1.+&+(&&$$'(,30-,$&$&$%&*4-67;9262221)'**&'$%%%()*,4')+)+21((')')'((''(03-(&&$$%$'''.+'(&,()*4++443%&-)%&%%$'&%(&)'%&%$&'&&%(*-5.255.)*,)//.0.3.,1(()&&%+--)*('%'*$&'&&)**('&,.0-(*#$&('&)313-'('%$%''%$&*/52+((()')-'&'&&)*/)*$'$$$&$&%
@b0d2d6c9-9b27-4687-a428-194af9eac331 ch=83 read=106276 start_time=2019-12-13T09:38:10Z barcode=BC01 runid=2c9cf7bc05858273f10e7d7ec552fc0bd742dc3e
CCGTTTGTTGCAGGCACCGCAGTCATGGATGGTGGTAAAGCGCCACTCCCGAAGGTTAAGCTACCTACTTCTTTTGCAGCCCTCCCATGGTGCGGGCGGTGTACAAGGCCAGAACGGCTTATTCACCGTGGCATTCTGATCCCGGGTGCTAGCGATTCCGACTTCATGAGATGGGGTTGCGAACTCCAATCAGGACTACGACGCACTTTTATGAGGTCGCTTATCTCACTTGAGTCGCTTCCTTTTAATGCGCTGTAGCACGTGTAGCGGTCGTAGGGCCATGATGGCATGACGTCATCACTTCCTCCAGGCTATCACCAGCAGTCTCCTTTGAGTTCCCGGCGGACGCTGGCAGCAAAGGATGAGTTTTCGTTGCGGACTTGCGCCCAACATTTCTGCTGAGCTGACAGCCATACGCTTTTCTCCTGCGTTCCACAGGCATTCTCATCGAAAACTTCCGGTGGATGTAGACCAAGTGGGTTCTGCGTGCGTGTTCAAACCATGCTCCACCGCTTGTGCGGGCTGAATCATTGTTTGGGTTTAACCTTGCGGCCTCCCGGTCGACTTAACGCGTTAGCTCCGGAAGCCACGCCTCAGGGCACAACCTCCAAGTCGACATCGTCTACGGCGTGAATACGGGTATCTAATCCTGAACCCCACGCTTTCGCGCCTGAGCGTCAGTCTTCGTCCAGGGGCCGCCTTCGCCACCGGTATTCCTCCAGATCTCTACGCATTTCACCGCCGCTACACCTGGAATTCTACCCTCTACGGACTCCAAGCTTTGCCGGTATCAAGATGCAGTTCTACGGTTGGGCCGGTTTACATCGACTTAACAAACCGCCTGCGTGCGCTTTACGCCCAGTAATTCCGATTAACGCTTGCACCCTCCGTATTACCGCGGCTGCTGTGGCACGGAGTTAGCCGGTGCTTCTTCTGCGGGTAACGTCGAGCAAGGTATTAACTTTACTCCTTCCTCCCCGCTGAAAGTGCTTTACAACCGAGCCTTCTTCATACGCGGCGTAACGCATCGAGGCACCCATTGTGCAGTATTCCCCATAACGCACTCCCGTGAATAAATATCAACGAGGGTTAACCACAAAGACACCGACAACTTTTCTTCATTTTATTATGTTTGTGGCGCGCGGG
+
50%&&*%)2(($'&%#'&#*%()313356-(%('&,(-)&(',*())51.,,2)/+52.)/147**(&&-,17:5*(&%-*((083/779,,*(..3('&&&(,23482.')'&&$'$&%'04/.0727392238544357)(%*%/&()++-.-6;81/,.-1,+,,+%(7//-,0...)(-,-0&4&-.33947757753/,%*37;,542+34/-++0+%())+&('%*),*.'*+,'&(+/,.)'&'%$(%%$((((&'&&$%%&%)+03--4273&&''(+%+%(+-05,+$$&"%**-1,-,&*%%&'))(+*')(+./250(05.00257697.,2)2)((***,&'$&,3,-.+)%&(.,(')*.+#$),-*-*(**+&%.()')+'($%'$%&-&&&$%**06180/+''&&(&+,$%$&&%+('%&%&&&$&,,4534.%&-00.1701''(7;76+(%&(*-0'**()*,/)'&(+(%'&+*//''())*-,+003104...0.//.1.2+.+'&'((),,'(+&)),07,)((&+)(&%$%$&''&%(((((,/.3071/'(/)'*).1/.)0%./,-&'),-&24***,6:4706(70124-)+,/479961,-,+,/*&&&#*&,&+(++205,7)''$#'22.-0/*-2-)--).3./.-.3*+-5466:7793+'1:<407502.3/3761563;657<06*.(%$*+,753.1-001;./131)+.3585635841&0'2+*'#,+)&,-2-,*&&)2)1)%'&(')00)/00+,++*-015.348*$%%*)--+*)*$))%(%$&'-(%&(++8099;;9<6786699640*).+,(--/3,)(*.8/91611.7.:03234,,,-72141%')+4/15..,6032844'(''%(-('*.9///3265)*3937;6661152-,3/004&''029*820310*+*.*&()74197341;6,+87606,&0'(),,+..,04)'.297<678410-0.23.,%(%&&(*-/1'$&&&(-1-%'((,)-&055427592)&(***.,0006)()'%)$*4,,/1(&$%#'%(),3+++&&'3;7.0558:60505.072*)()%#&%'&%)&$'%(+''(%$%#%#'$$&
@79568cbc-40dc-43a7-af0c-501e70dcb6b1 ch=47 read=78410 start_time=2019-12-13T09:38:05Z barcode=BC01 runid=2c9cf7bc05858273f10e7d7ec552fc0bd742dc3e
CCGGTTACCTTGTTGACTTCACCCCAGTCATGAATCACAAAGTGGTGGCGCCCTCCCGAAGGTTAAAGCACCTTCTTTTTGCAGCCGCTCCCATGGTGTGACGGGCGGTGTGTGCAAGGCCAGGAACATTCACCAGTAGCATTCTGGTCCACGATTATAGCGATTCCGGCTTCATGGAGTCGAGTTGCAGACTCAATCCGGACTACGACGCACTTTATGAGGTCGCTTGCTCTCGCGAGGTCGCTTCTCTTTGTATGCCATTGTAGCACGTGTGTAGCCCTGCGTATTAAGGGCCATGATGACGACGTCATCCCACCTTCCTCAGTTTATCACTGGCAGTCCTTTGAGTTCCCGGCCGGACCGCTGGCAGCAAAGGATAAGGGTTGCCGCTCGTTGCGGGACTTGCTTAACATTTCACAACGCGAGCTGACGACAGCCATGCAGCACCTGTCTCGGTTCCCGAGGCACATTCTCATCTCGAAAACTTCCGTGGATGTCAAGACCAGGTAAGTTCTTCGCGTTACGCATCGAATTAAACCTGCTCCACCGCTTGTACGGGCCCAAATCAACTCATTTTGGGTTTTAACCTTGCGGCCATGCCCCCCGGAGCGGTCGACTTAACGTTTGATGGCTCCGGAAGCGCCTCAAGGGCACAACCTCCAAGTCGACATCGTTTGCGGCGTGGACTACCAGAATTATCTAATCTGTTGCTCCCCACGCTTTCGCGCAGGCGTCAGTCTTCGTCCAGGGGCGCCTTCGCCACCGGTATTCCTCGAATCTCTACGCATTCCGCATACACCTGGAATTCTACCCCCCCTCTACAGCTCAAGCTTGCCGGTATCAGATGCAGTTCCCAGGTTGAGCCCGGGGATTTTCACATCTGACTTAACAAACGCCTGCGTAATTAATTCCGATTAACGCTTGCACCTCCGTATTACACCGCGGCTGCTGGCGCAGGTTAGCCGGTGCTTCTTCTGCGGGTAACGTCAATGAGCAAAGGTATTAACTTTACTCATATACAGTACTTACAGCCAAGGCCTTCTTCATACGCGGCATGAAAGCATCAGGCTTGCGCCCATTGTGCCAATATTCCCCTGCTGCCCCGTAGG
+
.*--59/0848+/('&*+61,156,./399:98;8645283+,-*('(+'(.1+2)((-0.1-8*/+'(%()')16;;7.*4/(/5',/.51-068834466-057594/0,,',/61868)043-)()+.-26,-.-./029/,.2.0'')+,03)%'()),14,+3046;7141,))+2)'/0&(*-,2/023812*4/5875276736+//47354,6,++()/+(),-34123.1145)+/3/3,38-+/-***-*53,,011122367612-39+(('%(%*&1**('&&$(()&%(&(0055589/53*-/.,**,/.14<72344241821165**441/378383+1.70:46801336.0%.59*3.:88/)4.5/+2('*23/6.,*+1/,)*%#%(&4-/+15*+002,1.--*,-15'1/-24/7;79//*+),-9/460,*&*13+1+&$-)-++.135.0133-''&(*)-0259768988688.+++('+-0//+)-//4:857,2'#'%'237('.,-.('(%%%(,49013*.-,..+2/5.3-/,16/0.53340-36/*/0)388035616/+++.+)**30965)).%))3.//,*&&$%#%&')'%(,%)*02,,*'('))**-5,*152,(,,314-1..-01362424653;-%).),-;:;67537./)'&3),.9/8/-,))*,%)/079.'-*+*30+)+(+)).679:7831170.53(&+57/0.186:878923;/84/5.5/-4%',./31444252861-**%'&('*3/344445-)+-/26:/2-2204./22373*-)/%)2144659../309788:662.11/9101360/7-'%,4/*)-//05220++*-.-),---/1&&&%$$'$&/,260/,-10060//01++&(',.4-4,3-*+),415081104/3'%&0'.41:1*,+-+,()0,+.5,+()*361197671/0--/127<+4+,+*2*.)+1/%+-,)*&$$$%''%%'%%%)&0*'&*+.32:47<:78).)+,1.0332.+%,(+.%,/-+2)-,66+$')%)$*--2.01.64--,+-+(/0,(.000(
@ffec9179-c6e7-48b9-9dcf-957a0a182f43 ch=92 read=109221 start_time=2019-12-13T09:37:45Z barcode=BC01 runid=2c9cf7bc05858273f10e7d7ec552fc0bd742dc3e
CCCGGTTACCTTGTTGCGACTTCACAGTCATGAGATCCGCAAAGAGTGGTAAGCGCCCTCCCGAAAGGTTAAGCTGCCTGCACTTATTTTGCAACCCGCTCCAGCGGGTGTGACGGGCCGGTGTGCAAGGCCCGGGAACGTATTCACCGTGGCATTCTGATCCACGTTACTAGCGATTCCGACTTCATGGAGTCAGGTTGCAGACTCAATCGGACCTGGCGCGCTTTATGATCCGCTTGCTCTCGCGAGTCGCTTTACTCTTTGTATGCGCCATTGTAGCACGTGTGTAGCCCTGGTCGTAGGGCCATGATGACTTGGCGTCATCCCCACCCTTCCTCCAGTTTATCACTGGCGGTCTCGCTGAGTTCCCCGGCCGGACCGCTGGCAACAAAGGATAAGGGGTTGCCTCGTTGCGGGACTTAGCCCAACATTTCACAACACGGGCTGACGACAACCATTGCAGCACCTGTCTCACACGGTTCCACGAAGGCGGCTCTCATCTCTGAAAACTTCCGTGGATGCTCAAGAGATGAGTGGGTTCTTCGCGTTGCATCAGTTGAAACCACATGCTCCACCAGCGGTAGCGGCCCCGTCAATTCATTTGAGTTTTAACCGCGGCCGTACTCCCCGGGCGGTCGACTTAACGCGTTAGCTCCGGAAGCCACGCCTCAAGGGCACAACCTCAAGTCGACATCGTTGCGGCGTGGGCTACCGGGGTATCTAATCCTGTTGCTCCCACGCTTTCGCACCCTGGGCGATCAGTCTTCGTCAGGGGCCGCCTTCGCCACCGGTATTCCTCCAGATCTCGCATTTCACCGCTACGCCTGGAATTCCTACCCTCTACCCGGGACTCCGGCTTGCCAGTATCAGATGCAGTTCCAGGTTGAGCCCGGGATTCACATCGGCAACAAACCTGCGATGCGCTTTACGCCCAGTAATTCCGATTAACGCTTGCGCCCTCCGTATTACCGCGGCTGCTGGCACAGGTTAGCCGGTGCTTCTTCTGCCGGGTAACGTCAATGGAAACAAGGTATTAACTGCTCCTTCCCGCTGAAATTGCTTTACAACCCGAAGGCCTTCTTCATACACGCGGCATGGCTGCATCAGGCTTGCGCCCATTGTGCAATATTCCCCACTGCTGCCTCCCGTAG
+
60',//8/2818+,%#%&%((,-+-+..41//,%(2-(#*)-*'%)+.7386*,-17-)02+(+.(&*+7--&)%%)'&))$%%&$,24.+.0''+'#&','#$&*--*,,127/:50*,*-'-$)-..&-*')53141398580))*%(*-,/3;921225.,,+,5/12-,+122802,+,11345,*')*.%(-1+(.'-)125*;*8(.)3)(+'1)*'*.*//,*)().,+2-**///812-%'()-(()(',-,4;3+./4,+-20+80)&)+++2/0/2---/35.,5998)1'(/46;25011-*('&)(**4355.7:.(/-')0./-.1/019-,.2,.+(&&&%+,*,%&,)*.95897*//1*4068878/5,*.*008+++-,5'*0/.*,)*&'.,4'(*2:63,/+*(.0*,*/(186..-14304-'*/21/1.,)%&&+'(**--/314901.+(+*,%()32742,-)(%(&'%$$('1//0105,+166-/.0---06;92.&)./.**+,)%%'(%*//4+**+*0/-.*+,/2*%+.((1(-1,--245434(,.),,+&&%#%')+10++3719291337,++.7::)-&'%'(*'(++.,.+.78+,582.0-0.-'''*1/1110/+,-1.0.,-,&*,*+),..6-,,.&)'./0/4/4*.+./2&2136507')(-+-.482,2*6)(/.+,-.440513,0*54,,,311'.+.25/*(()+/'&&13,+*+*++10578-.0'*15,1+,2,18279:00:/8368;8722)+,3/,+*)-04<73,/4,-0/-*/525-1*4*0(*%*,((/+(22)(.,,254*+**1,,78*(-(+/666852144:31(*-/-(%070'+/,(0+,')),*(''()),37.1---.&)%0*,/76//0452/04898<1,*---.,+))*(')(.53+2*(*41;320.,)-*.3416+*%'$()(3-..6)--+.-3.59)$%*)02)*-/34585953*.2,-/-(++/01-&))#%'((,,10)&)2*)2).*')&')&'(&.3*&(+(.+:5<56;81110*.*,)*'&&-00-/2238-87437*,.-4/%,/',(,+/200/277-(&&#%&&.4,79--91/
@9b3b3729-ac44-47fa-9120-47bd234fdb41 ch=284 read=76076 start_time=2019-12-13T09:37:34Z barcode=BC01 runid=2c9cf7bc05858273f10e7d7ec552fc0bd742dc3e
CTCCACCACGGGAGGCAGCAGTAGAAATTTTTTTTCGGCAATGGGGAAACCCTGACCGAGCAACGCCGCGTGAAGGAAGAAGGTTTTCGGATTGTAAACTTCTGTTATAAAGGAAGAACGGCGGCTACAGGGAATGGTAGCGGTGACGGTACTTTATTAAGAAACTACGGCTAACACTACGTGCCAGCAGCCGCGGTAATACAGGTGAAAAGCGAAGCGTTATCGGAATTATTAGGCGTAAAGAGGAGCAGGCAGCAGCAGGGGTCTGTGGTGAAAGCCGGCTTAACTTCAGTAGCCATAGAAACCAGGCAGCTAGGTGCAGGAAGGATCGTGGAATTCCATGTGTGGCGGTGAAATGCGTAGATATGGAGGAACACCAGTGGCGAAGGCGACGATCTGGCCTGCAACTGACGCTCAGTCAGCGTGGGGAACAAATAGAAGTTAGATACCTAGTAGTCCACGCCGTAAACGGTAGTACTAAGTGTTGGATGTCAAAGTTCAGTGCTGCAGTTAACGCAATAAGTACTCCGCCTGGAGTAGTACGTTCGCAAGAATTGAAACTCAAAGGAATTGACGGGGGCCCGCACAAGCCGGAGCATGGTTTAATTCGAGCAACGCGAAGGCACTGCTACCAGGTCTTGACATACTCATAAAGGCTCCAGAGATGGAGGAATAGCTATATGAGATACAGGTGGTGCATGGTTGTCGTCAGCTCGTGTCGTGAATGTTAGGTTAAGTCCGCAACGAGCGCAACCCTTATCGTTAGTTACACCATCGGTAAGTTGGGGACTCTGGCAGAGACTGCCAGTGACAAGCTGGAGGAAGGCAGGGGATGACGTCAAATGTCATGCCCCTTATGACCTGGGGCTACACGTGCTACAATGGATTGCAGAGGAAGCGAAGCCGCGGTGAAGCAAAACCCATAAAACCATTCTCCGGTTCGGTTGTAGTCTGCAACTCGACTACTGAAGTTGGAATCGCTGGCCGCGAATCAGCATGTCGCGGTGAATACGTTCTCGGGCCTTGTACACCGCCCGTCACACCACGAGAGTTGATAACACCCGAAGCCAGTGGCCTAACCGCAAAGGAAGGAGCTGTCTAAGTGGGATTGATGATTGGGGTGAAGTCGTAACAAGGTAACCGG
+
+,42&&''),45,/51++,,,32')())1489,5.76:668547/*',,/-)()112-,)-689658--*.//602+4'*0-11;7435:20-+*.6,+05.62+*&'+80-1-50173+52.7333906;2.41395&-,%..11.%(+**/70-261(&,-&,,//3/,-/-+'*+013667:6110-71+-**)8/0*(&'*((),-)).*/0*-456224&2(/+3+0/'.2+*+32+'(.+*+)).+,/771.0*'4;...733.10*01+)/,()'&'-*+-3.-.**(0,,*,'-/*09.38..---')+,-.&4-+,.2123488-6-6-6:6630-)%.+-21.290.26::1/,+))-.+1001/37845-6.-),)/./082./.0(*03435513-,,.036895437)*,//687.)(*-9;51*)%%)*((,-:88)(&314/51./28;9::<0..&-()-,1662,322:5948780/56-2::87:998991659585788;8862500038/3:6/,%&(*,5(516;:7731&)(,**/5.,./29-*&)).20796:;9228,('&(+2%2,(.&'*,00.194*70:810*)*%'''''&$%')-/.13,2'&-)))-*(',%*)+-1/.57,'('(3'()...77/.,&,()/,++,.65//*++*+*6-.7::88893906---.*-+..228976680+).+,3,$*41:10*,-6+0..2-.),,6/9/:1/200372:,.-7/.,07476+-215319/8:7.773-+-,*,,,),)).7+////65604691./'*+*0-%,502077:;987792,&*.(+,,2+,/;576773..21..(%&&(&'*/5361:+)+''((-2,**(*,&'''),2945491-3/)+1;;57;60347;524-6;,,1('*988.01/'(0379788/-../20/'$%&'.+)11329855,+''%$$')12534/0000577,1'++46::8:78<7563888222/----/330;5/0/-,(.**+**('*08/0/5:850;-*-1/26%25072),7;81/,48*,)1--.()*//42,+'&,)68-,/)+-02353::4.-1-,'%')88379)057:9::8
@1bf475ce-a3c8-44e1-a56c-be143c0dc10e ch=120 read=145711 start_time=2019-12-13T09:37:25Z barcode=BC01 runid=2c9cf7bc05858273f10e7d7ec552fc0bd742dc3e
CCGGTTTACTTGTTACGGCTTCACCCCAATCATCAATCCCACCTTAGACAGCTCACTTCCTTGCGGTTGAGCCACCGGCTTCGGGTGTTATCAACTCTCGTGGTGTGACGGGCGGTGTGTACAAGGCCGGAACGTATTCACCGCGACATGCTGATTCGCGATTACTGGCGATTCCAACTTCGTAGTCGGGTTGCAGACTACAATCCGAACTGAGAATGGTTTATGGGTTTTGCTTCACCTCGCGGCTTCGCTTCCCTCTGCACCATCCATTGTAGCACGTGTGCCAGCCCAGGTCATAAGGGGGGCATGATGATTTGACGATCCCGCCTTCCTCCAACTTGTCACTGGCAGTCTCGCTAAGTCCCCAACTTAATGATGGTAACTAACGATAAGGAGGTTGCGCTCGTTGCGGGACTTAATAACATCTCACGACACAGGCTGACGACAACCATGCACCACCTGTATCTCATATAGCTATCTCCATCTCTGGAGCCTTTATGAGTATGTCAAGACCTGTTAAGGTTCTTCGCGTTGCTTGAATTAAACCACATGCTCCACCGCTTGTGCGGGCCCAAATCAATTCCTTTGAGTTTTCATTCTTTGCAGACATTACTACTCAGGCAGATTACTTATTGCGTTAACTTTGGCACTGAACTTTGACATCAACGCAGGTACTCATCGTTTACGGCGTGGTTACTAGGGTATCCTAATCTATTTGCTCCCACGCGCGGGACTGAGCGTCAGTTGCAGGTAGATCGTCGCCTTCGCCACTGGTGTTCCTCCATATATATCTACGCATTTCACCGCTACACATGGAATTCGATCCTCTCCTGCACTCTAGCTGCCTGGTTTCTATGGCTTACTGAAGTTAAGCTTCAGGCTTTCACCACAGACCTTGCTGCCGCCTGCTCCCTCTTTACGCCCAATAATTCCGGATAACGCTTGCCACCACGTATTACCGCGGCTGCTGGTAGTTAGCCGTGGCTTTCTAATAAAGTACCGTCACTCGGCTACCGACAGCAGCCGCCGTTCTTCCTTTATAGCGGAAGTTTTACAATCAACCGCTAACGCTTCACGCGGCGTTGCTCTCGGTCAGGGTTCCCCATTGCCGAAAATTCCTACTGCGCCTCCCGTAGG
+
2))(*-.((*8-39*+.'-1496889-264979:5:064+,/&''*,37)0//,$&2,5.1.-.(3..(&.26-.633/142&,%+',4/0.1&,+/,-277-,,+*01.9976;6653-++,*-232))(),**-2:758;)-366741/2.13:6464319021/5,//738'6*1453%,')-36<-12-/39988781;-1,+2::/.,+130358<:.2283198,+-/<667;522206,+4(%&)*0:++:95546:9;:9237*+,--(+-1+)(%%))/1-)/0183456*/114.206023428;+)*('$&+6+%(*-83:-0+/*,5,--;3241((&--,(-.0441,,254*.-.-4-5+-..2820...314420-*,($)/0:,0699:55966.:81.-/.*&,3/45462+.1*.()$&5011/04576;8<78343483/5,-07799937554157688:;95877536-*+32/4*)$&$&()-).1.-.1270.)'.'--6;99<:66-2)&(&%((-1-2;886+,.+*--4:113%'7(,+,&,()*2/*-)*,7:793+,1//101;<.079;5+74-.)*33)6))+41011/498%%*1&%%'&%-2,/.8/6.(.-*%,-,//+).*0,((22789/*-'*'(,,.5563445079,,,6/015-,4*).,0,*../7&(5:53.-29-,2/65,&(%&%''16.(%'%/0./16828/0'3'%$%)2369946-2,++7<:673(4,-77746960..-.3354067986<<429:04.-,*+%)'*.(3*,(*+6-/0876234-0012-,.//:;8996;8024617,/-*,44)5*-.0)-.2680/810764++4*,*+.92-,')*+4949;202.38.-638622./*(-,+7997303236/,*''*($*(%)&%(%*(*:2280012238821/()/.3-,,/,,-1)')*($0*+7.,)(*5:89:../0,83*,.(&%%$%$'+.319;87;264+*%*2-,-*-+-)'(389+-..572+2,-(&/%%&$(,/..221,3...,%'((()2030+/5/00+6:5+*7,-/.0109.440,-/.13357.73,-742(
@75db5f37-aee7-4572-9039-72dcf1732322 ch=419 read=141763 start_time=2019-12-13T09:37:22Z barcode=BC01 runid=2c9cf7bc05858273f10e7d7ec552fc0bd742dc3e
CTCCTACGGGGGCAGCAGTGGGGAATATTGCACAATGGGCGCAAAGTACAGTGCAGCCATGCCACCGCGTGTATGAAGAAGGCCTTCGGGTTGTAAAGTACTTTCAGCGGGAGGAAGGGTAAAGTTAACCTTTGCTCATTGACGTTACCCGCAGAAAAACTTTCAGCTAACTCCGTGCCAGCGGCGCGGTAATACGGAGGTGCAAGCGTTAATCGGAATTACTGGCGTAAAGCGCACGCAGGCGGTTTGTTAAGTCAGATGTGCAATCCCCGGGCTCCAACCTGAGACTGCATCCTGATACTGGCAACTTGAGTCTCGTAGGGGGGTAGAATTCAAGGTGTAGCGGTGAAATGCGTGAGTCTGGAAGCACCGGTGGCGAAAGCGGCCCCTGGACGAAGACGACGCTCAGGTGCAGCGTGGGGTAGGATTAGATGCCTGGTAGTCCACGCCGTAAACGATATCGACGGAGGTTGTGCCCTTGGCGTGGCTTCCGGAGCTAACGCGCGTTAAGTCGACCGCCTGGGAAATACGGCCGCAGGTTAAAACTCAAATGAATTGACGGGGGCCCGCACAAGCGGTGGAGCATGGTTTTAATAATTCGATGCAACGCGAAGAACCTTACCTGGTCTTGACATCCACAGAACTTTCCAGAGATGGATTGGTGCCTTCGGGAACTGTGAGACAGGTGCTGCACATGGCTGTCGTCAGCTCGTGTTGTGAAATGTTGGGTTAAGTCCCGCAACGAGCGCAACCCTTATCCTTTGTTGCCAGCGGTCCGGCCGGGAACTCAAAGGAGACTGTAAGTGATAAACTGGAGGAAGGTGGGGATGACGTCAAGTCATCATATTACCCACGACCAGGGCTACACACGATGCTACAATGGCGCATACAAAGAGAAGCGACCTCGCGAGCAAACGGACCTCATAAAAGTGCGTCGTAGACCGGATGGGTCTGCAACTCGACTCCATGAAGTCGGAATCGCTGGTAATCGTGGATCAGAATGCCACGGTGAATACGTTCGGGCCTTGTACACACCGCCCGTCACACCATGGGGAGTGGTTGCAAAGAAGTAGGTAGTAACCTTCGGGAGGGCCTTACCACTTTGTGATTCATGACTGGGGTGAAGTCGTAACAAGGTAACCGGAAGATAGAGCGACGAGCCGTAGGTTAACACAAGGACACCGACAACTTTCTTCCACCAGCAATACGTGAAAAGA
+
*.1-+-1(59:1+&00/5688;6)13309.,,/-;329-(%.)5.+**))%+)1..09/8541(+',.00110//00&(+++485:74883;1478((&&*0:6.)0105+(+/1+24,,/80-,1'%%''5+*445339202.3/-08../*(--)*'#%(&&'-,,0/-...-0.5812.*-.,0-3..1.-005212/-12322.6+8*,-%*%%+'*+8493331;-,003*1-30288&2/5/-,4.0.3636791,&%(*),--*,14509)5)33/&&&,021111.()-2534.1-(-*'*/.,./.-02322'528/02+5+4,1(.*,0.,,../37-06**+-'%(((*.096***)*/3.70*0++*,&**42296+)28470/**.-*+-+/.5*-/532.0-../+)&$%42+4,,(1/(/0)*1887-82&*+/700/4+//-+'**//6-4+--30/0079(&,,+'*0.20510/+)(%'-.1,*,--,4.:.688556756:656),++*','+1/)+*4+5)589.657-;78524./)*),-6910;1..-326782:9:9//.-54,.7.(')&-,26976869958460390131)&%(-50069909000898//0145/,1:,9,,*-./161'2)-):8:9600/97552442*(++/--2356..*)&++*'&&&*756:335776224<2.-,,0*+-;,744865,216+*,0,0,.),.55457.)6,//1/72-08880/'.-3253171*.2,+524:6:-+/&'+1/2%%%''+,02;8989/,-+.3.7./-544797978751/356:811-),'.4,&*+,05%1530752(-')''.,.5506101985655+..4.(+)-*)*-25:5:540)%*-1&22775543),093),98888613('''2*6-2.,&)**%03988522343.'+)+.-,.,3+,,..-,&1-11./1789435//387870')-433396054639')())+*)+.0.214<80;9-.500./,*(%'&(%&(+))/&),./&)*),316.-)%'3,8598)60,17,-(('+27)00::45567:742/.*((/3,,*3+++3)'&-+..-.-495<45('''&%&').043')'0/36203-1/1+..1,40;:9::88774123536391/15),*+24(10-#+**(#%
@63668aa2-7c3d-4351-b760-361084abc912 ch=221 read=63449 start_time=2019-12-13T09:37:14Z barcode=BC01 runid=2c9cf7bc05858273f10e7d7ec552fc0bd742dc3e
CTCCTACGGGAGGCGGCAGTAGAATTTTCGGCAATGGGGAAACTGACCGAGCAACGCCGCGTGAAGGAAGAAGGTTTTCGGATTGTAAACTTCTGTTATAAAGGAAGGCGGCTGGGAAATGGTAGCCGAGTGACAACACTTTATTAAGCCACGGCTAACTACGTGCCAGCAGCCGCGGTATACGTAGGTGGCAAGCGTTATCCGGAATTATTGGGCGTAAAGAGGGCAGGCGGCGGGTCTGTGGTGAAAGCCTGAAGCTTAACTTCGGTAAGCCATAGAAACCAGGCAGCTAGAGTGCAGGGAGGATCGTGAATTCCATGTGGCCAGCGGTGAAATGCGTGATATGTGGAGGAACACCAGTGGCGAAAGGCGACGATCTGGCCTGCAACTGACGCTCAGTCCCAGCGTGGGGAGCAAATAGGATTAGATACCCTAGTGGTGCCGTAAACGGTAATTACTAAGTGTTGGATGTCAAAGTTCAGTGCTGCAGTTAACGCAATAAGTACTCCGCCTGAGTAGTACGTTCGCAAGAATGAAGCTCAAAAGGAATTGACGGGGGCCCGCACAAGCGGTGGAGCATGTGGTTTTAATTCGAAGCAACGCGAAGAACCTTACCAGATGTGACATGCTCATAAAGGCTCAGAGATGGAGGAATAGCTATATGAGGGTACAGGTGGTGCATGGTTGTCGTCAGCTCGTGTCGTGAGATGTGAGTTAAGATCCGCAACGAGCGCAACCCTTATCGTTAGTTACCATCGGTAAGTTGGGGACTCTGGCAGAGACTGCCGGTGACAAGCTGGAGGAAGGCGGGGATGACGTCAAATCATCATGCCCCTTATGACCTGGGCCCGCGTGCTACAATGGATGGTGCGGGAAGCGAAGCCGCGAGGTGAAAGCAAAACCCATAAAACCATTCTCAGTTCGGTTAGCCAGTCTGCAACTCATTACATGATTGGAATCGCTAGTAATCGCGAATCAGCATGTCGCGGTAGTCACGTTCTCAGGCCTTTGTACACACCGCCCGTCACACCACGAGTTGATAACACCCGAAAGCCCGGCGGCCTAACCGCAAAGAGGAAGGAGCTGTCTAAGGTGGGATTGATGATTGGGGTAGAAGTCGTAACAAAGGTAACCGGAAGATGAGCGACAGGCAAATGGGATTGCTTTACAAAGACACCGACAACTTTCTTCAGCACCAGCAATACGTAACTGG
+
&*,2014295-176/8))()+*(+)4:6-/7//8645.')-),-,)1/--,-1/..609989005/143-/40/4;5/352152444:3-.4-/+4+,,8/)*()''(/-6//-,)231769//.3.-%(((-'&&$&*.78.606*(.,333900/.+--.698:94',*-3/23.122/*0565372300-)*,46955/+0..000.2273542-..+''.24138;93)((*6,/222362/*)+'*97/.*(()*0,+-,.(2223+15252,-2-,9,517+--.../1005)66))22-58,5-'2-868.5,*)+--(+/230,.7,+.;3*,///30053050+6456747-8,,+37)2-4664,+1107123.&,**)**+*)+,-37454))'(+028:,+/-/<</3-5*3--+/001;/*')-(1,(/1+009200002*8)$(*+6),:6;5737799.9035;;648765:916555532/3/,26.200019/2-+)%''*$*(**2:6-/-&&0+-443%,.*24.(&()+,2.,.)063*30*)0033;:;8:996.21370,.5/9;1007;6,7,,,99940-2/.5877080/:1/11--++++,'76702194-2/25))*./0970/)*04+/0015310)&(%'#((,079::9:8:7:7;657231'()+/66221/13/)+/'+*.4/6-*(%,38-/20833.00662661/5/35517))///8<8::&$-)42.:.8:258761(,+'&')018889(5///,,0)+/60-3./1165057;485884/0/8,,-777683/88,+2-..-7955.++)('+./465/6595997:446((&-,-1/00-6./98/.)/&,+0+-',-5:3280+*/89*399:;98:/147:+-(.*+.5/56233306111&()*+..)$-*4,7645301+..27451.0.--6.121247956..+%&'%(+++60//'-73-07++..2)102714:2/52.//01,.-.028223545107-))00&+7,696*/1,()%2+2326+''+-*+)*&')/1776/)2+.390/4-.//0/9/8780-&%(('&'&(,.+07*,+344754559+/0''+,.78('33.1*.%)+&1+$$$%'&(+43/0578:89,3*)/4.+07+(')(//-.1/:0/++%(&&$##
@4531aeff-59ed-489f-8ed6-92359a1d5384 ch=467 read=70643 start_time=2019-12-13T09:37:14Z barcode=BC01 runid=2c9cf7bc05858273f10e7d7ec552fc0bd742dc3e
CCGGGTACATGGTACGACTTTTTTTTAATCGCTGACCCTACCTTCGGCCGCTGCCTCGCGCGAAGTTAGCTCACGGACTTCGGGTGTGCCAGCTCTCGTTAGTGACGGGCGGTGTGTACAAGACCCGGGAACGTATTCACCGCGACATTCTGATTCGCGATTACTAAACTCCGTAGGCGAGTTTCAGCCTACAATCCGAACTTCAGACTGGTTTTAAGTTTGGCTCCACCTCGCGGCATTGCATCTCTGTACCAGCCATTTGTAGCACGTGTAGCCCTACACATAAGGGGGCATGATGATTTGACGTCATCACGCTCACTCCTGGTGGCAGGCAGTCTCATAGAGTCCTCAACTTAATGGTAGTAACTAACGACAAGGGGTTGCGCTCGTTGCGGGACCCAACAACATCTTTGACACGAGCTGACGACAACCATGCACCACCTGTCTGCTTGTCCCCGAAGAGATTTCCTCGATTAAGAGTAATGCAAGGGATGTCAAGTGTAGGTAAGGTTCTTCGCGTTGCTTCGAATTAAACCACATGCTCCGCTACTTGTGCGGGTCCCCGTCAATTCCTTTTGAGTTTTAATCTTGCGACCGTACCCCAGGCGGAATACTTAATGCGTTAGCGGCGGCACGGGCTGAAACCCCCACACCTAGTATTCATCGTTTGGCGTGGACTACCAGAATTATCTAATCCTGTTTGCTCCCACGCTTTCGAGCCTCAGCGTCAGTTACAGTCCAGAGAGTCGCCTTCGCCACTGGTGTTCTTCCTAATCTCTACGCATTTCACCATACACTAGAATTCCTCTCCTCTCCTGCACTCTAGATAACCAGTTTGGAATGCAGCACCCAAGTTCAGGCCAGATTATTTCACATCCCACTTAATCATCCGCCTACGCTCCTTTACGCCCAGTAAAATCCGGATAACGCTCGCCACCTACGTATTACCGCGGCTGCTGGCACGTAGTTAGCCGTGGCTTTCAATAAATTACCGTCACTCGGCTACCATTTCCTGTAGCAGCCGCCGTTCTTCTCCTTTATAACGAAGTTTACAATCCGACCTTCTTCCTTCACGCGGCGTTGCTCGGTCAGGTTTCCCCATTGCCGAAAATTCCTACTGCTGCCTCCCGTAGGAG
+
00.2,+$&$$%%)'*,/-6-)'++)'+3,3((&('*,,--58676294;38753-,)'''#&(()20,*++./01;79871,*-$#$%%&$'())'&&'(*,249:9<;9684/,,/*164/.,+*)480:/)*-.988:;7820117;556/,7---1013/00266//0,($%'''222/;75/4583416210*).2,**(,+436/+280()1)+61%+)*.1*,87935073.020211..+--./1.,,5/-20'')(+,')-,,+++05.')**(..47+862--.3./00/33,*()')((+-%)(..,$&(2-,--,'$'(-3:277634&.(+-/21200(/$$%4,55..//33:3/.--/3:82,46/080112111,6+-(8411+'+&)'.+7-+,*&)+646466222/3547738;43/0/2:478/150*&)*,*,14:/...'$'',5-1612286733)*,).++*012-640459;803553150/2.00242/50)-+,1-0252,,.//5<7::0.//12133/36/,1-+-76587.-10($&'&$'',+,6:.-//5<<4060134122214+0)+.,-+,010678630/-//-.1/31005372(21//.0)%'(063.996+*-2093(2776;8799461*(++--/4898030**-)-0-/25070013/7;8+1/681&*)*/8++,/69;:0/-//:;5556221225&()**)+,32;011/05<6667::8:;::2:,++2-.144434956<:5359%%+.03640*3,3.0,/02543/2,**.+/,-,-*08748:.-079-54.38:545315+++&%)&'-+5*%)&-')/53.+,,,0/-*,/0/20459:3264*&,),506/89/06/68,,+8::,454.95868715566:81270376625516:/501+,,+,.)($'*.+./5/)052839./95+,7267*0-'28663%'*)0*++.25-9:-932++)(&,-2714:352/')'),,,2/+--30)*++184)-.:0/.,,158;89;::4:3*/-0070/.5///4+:18.891<249:5/.8+0,*09;3/325.02543600.-/9--237-++
@60d8c8f4-165b-401e-8238-1398544eb60a ch=277 read=83540 start_time=2019-12-13T09:37:08Z barcode=BC01 runid=2c9cf7bc05858273f10e7d7ec552fc0bd742dc3e
CCGGTTACCTTGTTACGACTTCACCCCAGTCATGAATCACAAAGTGGTAAAGCGCCCTCCCGAAAGGATGGCTACCTACTTCTTTGCAACCCACTCCCATGGTGTGACGGGCGGTGTGTACAGGCCCGGGGCTGTATTCACCGTGGCATTCTGATCCGATTACTAGCGATTCCGACTTCATGGGGTCGAGTTGCAGACTCAATCCGGACTTCACGACGCGCTTTATGAGGTCCGCTTGCTCTCGCGAGGTCGCTTCTCTTTGTATGCGCCATTGTAGCGATATTAGCCCAGCCCTGGTCGTAAGGGCCATGACGTCATCACTTCCTCCAGTTTATCACTGGCAGTCTCCTTTGAGTTCCCGGCCGGACCGCTGGCCTTAAAGGATAAAGAGGTTGCGCTCGTTGCGGGACTTAACCCAACATTTCACAACACGAGCTGACGACAGCCATACGGCACCTGTCTCACGGTTCCCGAGAACATTCATCACGAGGCACCCGTGGATATGGAACGGGTGGGTTGGTATCGAATTAAACCCACATGCTCCACCGCTTGTGCGGGCCCCGTCAATTCATTTTGAGTTTTAACCTTGCGGCCGTACTCCCAGGCGGTCGACTTAACGCGTTAACTCCGGAAGCCACGCCTCAAGGGCACAACCTCCAGTCGACATCGTTTACGGCGTGGACTACCAGAATTATCTAATCCTGTTTGCTCCCCACGCTTTCGCACCTGATAGTCTTCGTCCGGGGACCGCCTTCGCCACCGGTATTCCTCCAGATCTCTACGCATTTCACCGCTACACCTGGAATTCTACCCCCCTCTACGAGACTCAAACTTGCCGAGTATCGGTCACAGTTCCCAGGTTGAGCCAGGGGATTTCACATCTGACTTAACAAACCGCCTGCGTGCGCTTTACGCCCAGTAATTCGATTAACGCTTGCCCTCCGTATTACGCGGCTGCTGGCACGGAGTTAGCCGGTGCTTCTTCTGCGGGTAACGTCAATGAGCAAAGGTATTAACTTCCTCCTTCCTCCCCGCTGGAAAGTACTTTACAACCCGAAGGCCTTCTTCATACGCGGCGTGGCTGCATCAGGCTTGCGCCCATTGTCTTAATATTCCCCACTGCTGCCTCCGTAG
+
:9834304252/25),.07:<852963+/06685684101360..3:437,)+-08))*2,))*%*+-(&&'(,-4-+)(1(3;6.201-8-)*+1;0/137555334178426..-,-,*0117-%'('$&&'*./92238062*138:5./,,,)')-8342100-'462.--1646899;;61..,,.--.&(6739(;.4)5.0-,*('),,/()%((-7,,.,14)5.,,03.//0,1/23/-,*,,2534)+-56/088597::/40+'''(%(+)//*)))''.095.19.-*++2+32+&)+*/3..+(*%$))/2611*,-/:9010,1+3,,,3898;81:93347705)(*/20869:77++&(&))18/647665*)&,.1934467774940+5,,-6-8-071-0.0.53//2150/0.16566567893.4:25(/'*++3/,,+)*,,/0::915+(((%%,+26*-2.(*(%(%%$+*()/02-+')().*,*.*'&+/+'%&$$&)3/03/5<:08+,/.1-,-.1,.3.,5)*,44(0,564,),/+6.:542:;0.133;;8,:02.3.2+34518...014+,4./64.-,)/,7-755*2-/-/1-4.5(4%+01556753*(/81.0/38.5,-.,(.).120371732*++2---/324869:41**.**,6364441013<1.//4891(+)+.34/19479,+(*)/347<;80:-*30'&++*16.77334.33(5561817,4-,.988/..-.1432;/4()84442/-/(%&%+.-9/5351577/35301))*,///17'218,/4&%(*+++'*-)&*)11;2;.+..-8-'+0+&240)*62----/0742/+(),3.79/58-2634656720-../*14/:.))//.708)+-;/8.&)1-(314238.(*4-')&',4/0188530+/()%'//++.0078344;5:<:::;7/--184238/;41,,&,.'.(*&+)'').--++.2*77-.,94.)./0'70+..((/00(+,1084..5163729/100-,,.'*+0-%((,+,04367&50249+01/92)0-,,'%$*),.137354&,-.//./2.399:2/
