# Supplementary material for: De novo species identification using 16S rRNA gene nanopore sequencing
Source: PeerJ. 2020 Oct 21;8:e10029. doi: 10.7717/peerj.10029 (PMC7585375; doi:10.7717/peerj.10029)
Supplement: Supplemental Information 3 [file peerj-08-10029-s003.zip › pass_fastq_runid_2c9cf7bc05858273f10e7d7ec552fc0bd742dc3e_561.fastq]

@0787c085-aa5b-4ca9-82a0-45bddb5fbbc2 ch=430 read=103237 start_time=2019-12-13T09:34:29Z barcode=BC01 runid=2c9cf7bc05858273f10e7d7ec552fc0bd742dc3e
CTCCTACGGGAGGCAGCCAGTGGGAATATTGCGCAATGGGGGCAACCCTGACGCAGCCATGCCGCGTGAATGAAGAAGGCCTTCGGGTTGTAAAGTTCTTTCGGTGGCGAGGAAGGCATTTAGTTTAAGCAGACTAGGTGATTGACGTTAGCTACAGAAGAAGCACCGGCTAACTCGATGCCAGCAGCCATGATAATACGGAGAGTGCGAGCGTTAATCCAGAATAACTGGGCATGCAAGGGCACGCAGGCGGTGACTTAAGTGAAGGTGTGAAAGCCCGGGCTTAACACCAAGTGCATTTCATGCTGGGTCGCTAGAGTACTTTAGGGGAGGGTAGAATTCCACGTGGCGGTGAAATGCGTAGAGATGTGGAGGAGGAATACCGAAGGCGAAGAGCAGCCTTGGGAATGTACTGACAGCTCATGTGTGTGCGAAAGCGTGGGGAGCAAACAGGGATTAAGATACCCTGAGTAGTCCACGCTGTAAACGATGTCGATTTGGGGGGTTGAGCTTTAAGTTTGGCGCGTGGCTAACGTGATAAATCGACCGCCTGGGGTGGCCGCAAGGTTAAAGAAACTCAAATGAATTGACGGGGCCCGCACAAGCGGTGGAGCATGTGGTTTAATTCGATGCAACGCAGAAAAGAACCTTACCTACTCTTGACATCCAGAGAACTTTCCAGAGATGGTTGGTGCCTTCGGGGTGGACGGAGTGCTGCATGGCTGTCGTCAGCTCGTGTTAATAATGTTGGGTTAAGTCCCGCAACGAGCTGTGCCAGCTCTGCTGTTGCCAACGGTCCGGCCGGGGAACTCAAAGGAGACTGCCAGTGATAAACTGGAGGAAGGTGGGGATGACGTCAGATGTCCGTGACCGTTTGCAGTATACAGTAACACGAAGCGTGCTCGCGTGGCGGATATCATAAAGTGATGTGGCGGTCCGGATTAGGTCTACAGCTCGACTCCATGAAGTCGGAATCCGCTAGTAATCGTGGATCAGAATGCCACAGTGAATACGTTCCCGGGCTTATTTTTACCGCCCGTCACACCATGGTGGGTTGCAAAAGAAATGGAAGTAGCTTAACCTTCGGGAGGGGCGCTTACCACTTTGTGATTCATGACAGGGGTGAGTGCGTAACAAGGTAACCGG
+
++24*-35:2(+.-..3+*-34;8*4--1222791;1'*/72,.939-+,-1/-/$(&)+076354889;875.+.,/628282(6129,,33++34/74((,)*+)()(,.,2/8769<<144:+('&&%%)0/*1*)**068580:++%**,-&'**&)+*,/24-1-,,/)),(',/;9333-+./(++,-.2102&2..%(+**%&).659521/(%).-)1,++/-'%$*&+//*/10/523*).0-2200/,-.**+,/'1',*&%(+*'01/+95--),&'$)&.*'.)*)07..35%..02-./8765'&'+)-/;9.303,)05-//(+*-044//,/+)*/633193..276.--,,:99:1/1+)/+/5-0630,2,2+-.(%'(**&3,'*-*3,43467331'0+-/2355/.)++-050/55/067:670+,35941+.8-*1,/'(,1'392/-%%'(-221*-.487/56***(,)+03/95/0/279+03.-289;8782.<---550-)&.++--4343555;0//638;8;;:56/)%(+.6-303,2,724.%*+',560:8530536/10/66/.5*+/0004,('''(-*++.,*'*.9;:5:7;6//00143214.-54+((/27743013++))),1-3592:*,)+(*,**3.,**)+,-9281907,19:8;7&53+)-'00.2*+,12447+,+3.2287680*-./864.3+'&(''*,,0,3/0//1+.-7'(+1+/)&')'%&#%#%#&((('(.+//-3*-&*+441-/.34.6:(32159151*.(,,04244.././45;75781-3-*.*-,,,*---,(,)+%&&%**+,'$$%$'1)*3,(+%((&%$&%%#$%%''''%$$&%#((-(()((*%*-++))%$$))&%%%$()'),&'''*),/*2+&)('*)')+&-*/,$++*,$'$&''./315130*)*+(+,0))*/1568772++5444-+,((&('*/*-).(.(,*.&+1,&-*((%'-61497213+0-2840-(&',,.813066,$()((-0-+))+&'%&2*86889(8/+-3171/,,1,07*,171,/46584,/,+'%*13($&&&*$&&*'*(('/(,7:865:
@6149b494-8d44-48ed-80d1-21df86f81cd1 ch=470 read=69130 start_time=2019-12-13T09:34:23Z barcode=BC01 runid=2c9cf7bc05858273f10e7d7ec552fc0bd742dc3e
CTCCTACAGGGAGGCAGCAGTAGAATATTGCACGATGGGAAACCTGATGCAGCAACGCGTGATGATGAACACTAGTTCAGTAAAGGCTCTGTCTTTGGGGAAGATAATGACGGTACCCAAGGAGGAAGCCACAGCCAACTACGTGCAGCAGCCGCGGTAATACGTAGGTGGCGCGCGCGTTATCCGGATTTACTGGGCAAAGGGCGTAGGCGGATGATTAAGTGGGATGCCAGGCCCGGGCTCAGCAGGTGCTGCATTCCCAGGCTGGTTATCTAAGAGTGCAGGAGAGGAAGTGGAATTCCTAGTGTAGCGGTGGGAATGCATAGAAGTTAGGAAGAACGCAGTGGCGAAGGCGACTCTCCTGGACTGTAACTTGACGCTGGGGAAGCAAGCGTGAGGGCAAACAAGGATTAGATACCCTGGTGAAGTCCCGCGCCGTAAACGATGGAATACTGAGTGGGGGTTTCAGCACCTCCGTGCCGCCATAACGCGTGAAGTATTCCGCCTGGGGAGTACGGTCGCAAGATTAAACTCAAGGAATTGACGGGCCACTGTGTGGAGCATGTGGACAATTCGAAGCAGCATGAGAACCTTACCTACCGCCGGCATCCCTTGCATTACTCTTAATCAAGGAGGAAATCCCCTCGGGACGAGTGACGTTAGTGCATGGTTGTCGTCAGCTCGTGTCGTGAGATGTTAGGTTAGATCCCGCAACAGGCGCAACCCTTGTCGTTAAAGTTACTACCATTAAGTTAGGGACTCTGGCGAGGACTGCCTGGGTTAACCAGAAGGAGGAGAAGGTAGAGGATGACATCAAATCATCATGCCTTGTGTAAGGGCTACACACGTGCTACAATGGCTGGTACACAGGAGATGCAACCGTGAGTGGAGCCAAACTGAAACCAGTCTCAGTTCGGTTAGCAGAGGCTGAAACTCCTTTCATGAAGCTGGGTGCCAGTAATCTGAATCAGAATCTCGCGGTGAATACGTTCAGGTCTTACACACCGCCTGTCACACCATGAGGTTGGCAATACCCGAAGTCCGTGAGCTAACAAGGCAGCGGCCGAAGGAATTGCAGGTCAGCGATTGAGGTGAAATCATGCTCTAGGTAACTTGG
+
0./(&),$*3-*.522(2*,1(+*.,)2+)*,..16%,(%&&%'(),.,63.33'*('&(%&('%&)$$%$&$%&,-*'%&*3.'*.64.)-),-&''(*'.+0/23/-)+(,+*,5-/.-0)(+*-*.5)/&*+0+.++(+()'.*%+,,15)3'.-/-,).-,().)+1))+++/0++++*9-&,%/2*&'$%%&$)2++,/,+0)1-5'/)--+2*6/053::73'.4-''+'$(-+220,&'$201-,(()'-+.-((&(.-0(5+)*5.0+++,-,-*/*''%,()&))*)*(0*-0,%),+&()),**+%&&()*+(++(++),5+28474442&3)+./9.'+)(*22535653413847742,*&$#,$,%&)+)+)%&$)&*'')**'0,*+,7++1/)*$1)+')'&)+(),64*'&),/4*%,)*(%%,2//.01.,+.)&*&$$&)%+05-06./*$(%*0/26.023,)-*'(+//-.',%('&**,3/,)/0(',3+&(),.*444041/-+/%%$$&('*)''-*3,--,1.%&&#$#$&&%())&)2430/0&&*3.73)*.&+022)(&(%&&)&&&'+)(()%$''.*00218,*-+-+0,&+++22321*'''&'&%'('&)-+'%%%*-,()$'%(((&)+$,*),/1*'0)'(+*37./000)+%'''-&'344422&*-+2*&%'+*'&0/06*---(,-'/64.50.-'..//++.9033+2/-062/+.0%'25.12711/+(%)-*+-,1411-,*906.-%&*))2)*()&)*+/-%($/2.*(''%&--;800-/2.1-63),&+($'*-1508,-*)%)),(((%',3,/98863-*)+**+,&)&)#%$&%'&'*)%(&)&++202)',#'/+/8013987+,-3('**/$$#%&%,4-464<6.,/)',,,%&%'*)+33-&'&''&%,085.(('(('''&%%$%%'()1/1/94662585%352*)'&((+*,3,473,))%)&*+()**),+2.8013/)21(&(+**,&()&%)(((&%('&++%//)3-5/360+))**),&,%)+1241*3''$1*+&*0*+,+0'&')&%('%&&'&),(
@022628bb-5caa-41aa-ad04-af2bf7202b5e ch=419 read=141494 start_time=2019-12-13T09:34:23Z barcode=BC01 runid=2c9cf7bc05858273f10e7d7ec552fc0bd742dc3e
CTCCTACGGGAGGCAGCAGTAAATTTTCGGCAATGGGAAACCTGACCGAGCAACGCCGCGTGAAGGAAGAAGGTTTTCGGATTGTAAACTTCTGTTATAAAGGAAGAACGGCGGCTACAGGAAATGGTGGCCAGTGACGGCTACTGAAAGCCACGGCTAACACTACGTGCCAGCAGCCGCGGTATTAATACGTAGGTGGCAAGCGTTATCCGGAATTATTATTGGGCGTAAAGAGGGGCAGGCGGCAGCAGGGTCTGTGGTGAAAGCCTGAAGCTTAACTTCCAGTAAACCATAGAAACCAGGCGGCTAGAGTGCAGGAGAGGATCGTGGAATTCCATGTGTAGCGGTGAAATGCGTAGATATATGGAGGAACACCAGTGGCGAAGGGGCGACGATCTGGCCTGCAACTGACGCTCAGTCCCAGCGTGGGGAGCAAATGGGATTAGATACCCTAGTAGTCACGCCGTAAACGATGAGTACTAAGTGTTGGATGTCAAAGTTCAGTGCTGCAACGCAATAAGTACTCCGCCTGAGTAGTACGTTCGCAAGAATGAAACTCAAAGGGAATTGACGGGGGGGGGGGGGGGCCCGCACAAGCGGTGGAGCATGGTTTAATTCGAAGCAACGCGAAGAACCTTACCAGGTCTTGACATACTCATAAAGGCTCCAGAGATGGAGAGATAGCTATATGAGATACAGGTGGTGCATGGTTGTCGTCAGCTCGTGTCGTGAGATGTTGGGTTAAGTCCGCAACGAGCGCAACCCATATCGTTAGTTACCATCACATTGGGTTGGGGACTCTAGCGAGACTGCCAGTGACAAGCTGGAGGAAGGCGGGGATGACGTCAAATCATCATGCCCCTTATGACCTGGGCTACACGTGCTACAATGGATGGTGCCGGAGGAAGCGAAGCCGCGAGGTGAAAGCAAAACCCATAAAACCATTCTCAGTTCCGGATTGTAGTCTCTGCAACTCGACTACATGAAGTTGGAATCGCTAGTGTCGCGAATCAGCATGTGGTGGAGAATACGTTCTCGGGCCTTGTACACACCGCCCGTCACACCACGAGTTGATAACACCCGAAGCCGGTGGACCTAACCGCAAGGAAGAGGCTGTCTAGGTGGGATTGATGATTGGGGTGAAGTCGTAACAAGTACCGG
+
,-3.(*1,87*,2.2562*3(&-'084031-1**1*%**&,)((+-7-5056;:7:<9:8:94604/-)+(*40;44314*9,./75+.5.243/9-*-5*//.70193)0+)-+-1922+.0-0153&108-0121.2'&''*-+%**$'-)*+,,-0,0+.136686470**)(/(**'*++$++))'523302,2//:<582921/9+3.6.1.,.4+2,6871125;+((,1.0,,.70393,,.),34,//355471297/3:7616-,,.0-,155+'.46:.9:++'*)+/+46:;7282212-2346196,-+09567*0+*++7,;;/10-*)%-,2973190,-3:9988863%+-.-0*+545:9/10-,,**.(.0627:3000/2899;:;:71///196858-.,:/*'*+-9365'(-/8693*78-.0,,04079--)454873,.+29657:80..00,--++/51375363317-9858/(,-.001('%'(,/1**...),)3,.02935:76./.+,./6/000.025)*510+46-1:8<.2,)'(/*++2+'..-*+*+)+.-,&*-*(*)-,-+-1:99944--10/6<96:6;4,)*%&.//-/()5*,.0/--)+*'+(**49555784330-+16,.40.4*((+,.59*)(('32/66667578668800.00118499896252//2235/3312..'*+/0787853+2*02397:2-6*'*.-/-+-/087-08/&/+,.-9.-,2956:880-)'.+'*'/4'27055563(01(),-/9:8:222213-,)+,80-+)')/2*(::,73158799895001881963::4-8442069-+/,/0/.'*+139989-<--;7866402)5,124+2---.1-063.+**).)-*'%,/:;5372-+1;:.06359425+0198'0+*1/./26402/2303/../+-0645456/9..29379460./,+,',.0576963++,'(&&((.-.-*-/2,,++4-134/.180:/0.0..+0882;:-/634453.0-')(.+,*-10+24+(+0-1130../%/3,,,34/1.-)1(-((*,**-/0+-(2.373/1*()*,78825920/131144564059245:;99
@3db87ecd-3e8e-42a0-8040-2fb4f466bb3c ch=108 read=148844 start_time=2019-12-13T09:34:21Z barcode=BC01 runid=2c9cf7bc05858273f10e7d7ec552fc0bd742dc3e
CTCCTACGGGGAGGCAGCAATGAGGTACCGGCAATGGAAACCCTGACCGAGCAACGCCGCGTGAAGGAAGAAAGGTTTTTCGGATTGTAAACTGTTATAAAGGAAGAACGGCTACAGGAAATGGTAGCCGAGTGACGGCACTTTATTAGAAAGCCACGGCTAACTACGTGCCAGCAGCCGCGGTAATACGTAGGTGGCAAGCGTTATCGGAATTATTGGGCGTAAGAGGAGCGAGCGGCAGCAAGGGTCTGTGGTGAAAGCCTGAAGCTTAACTGGTAACCATAAAGAAACCGGTATGAAGTGCAGGAGAGGATCGTGGAATTCCATGTGGCGGTGAAATGCGTAGAATACCGCTGGAGAACGCATTGGCGAAAGGCGACGATCTGGCCTGCAACGCTCGTCCGAAAGCGATATAGAGCAAATAGGATTAGATACCCTGGTAGAATTACGCCGTAAACGATGAGTACTAAGTGTTGGATGTCAGGGTTCAGTGCTGCGGATTAACGCAATAAGTACTCCGCCTGAGTAGTACGTTCCGCGAATGAAGCTCAAGAGATTGACGGGGGCCCGCACAAGCGGTGGAGCATGTCGGTTTGAACAAACGGCGCGAAGAACCTTACCAGGTCTTGACATACTCATAAAGGCTCCAGAGATGGAGAGAATGGCTATATGAGATACAGGTGGTGCATGGTTGTCGTCAGCTCGTGTCGTGAGATGTTGGGTTAAGTCCGCAACGAGCGCAACCCTTATCGTTAGTTACCATCATTAAGTTGGGGACTCTAGCAGGCGCTGCGGTAGCAAGCTGGAGGAAAGGGATGACGTCATGCCCCTTATGACCTGGGGCTACGTGCTGCAATGGATGGTGCGGGGAAAGCGAAGCCGCGAGGTGAAGCAAAACCCATAGAACCATTCTCAGTTCCGGATTGTAGTCTGCAGCACTCGACTACATGAAGTTGGAATCTCGCTGGTGTCGCGAATCAGCATGTCGCGGTGAATACGTTCTCGGGCCTTGTACACACCGCCCGTCACCACGAGTTGATAACGCGAAGCCGGTGGCTAATAACCGCAAGGAAGGGAGCTGTCTAAGGTGGGATTGATGATTGGGGTAGAGAATCGTAACAAGGTAACCGGAAGATAGAAACGCGACAGGCAAGTAGAGTTGAGCACCGACAGCTTTCTTCCAGCACCAGCAATAACTTACGGG
+
*.15234&12)')+,0,))%'%'%%+&((-+*,6+%&'*)09'(+.(%(+%*.11.41...29884322*,.),0.887/0,8+7../61'(+*-3/,3;+/*()((&'&)*23800)++&+/661118&&(*-.0)&&$$%-'(.)+'-/-+4,,,)///1622365789;62-,+0,2.0.//3..0877-4,.,.-/,.1181/1*/,/.0..62:843*7,'(/+*,.'&5+/*+%('+)-56-0,+*++-.3890182,+(&'(+)')%''()',.+(+2.#**%&$(%$%%%'&()::13/*'(+/-/2-6+&1+3;28-/+)),,'-+')(()'/21,%(%&$&%$%&+3,0(3*'('*%)%%),12+0/6:200/./5888/+'&$$$$$&+*-'%'('(()%(&$%)&'+,:77+,(&,/..27+25,'())+&(&*&'),.7428<92*%)(*)),11/018816-5-0,+('(*(.41.321+..6.2)221/.,-.3+.0(,-1.56*.6++&%',-)'*)+39()*))3-&%%$'',++%&%..423306:0)32((/*.(0+045976/220630)+(185&)$$&-*'$((,,301/1,+%&(*.4*1-1)+)()+,028963337)+.+/,'&')*004/.+*'+-1087561*,..05557,20/05.,-'&++07./3882+-..8383466/.0/.6,8-8:6578:+,54-231922456.5-461,2/01/7.,*6--7<89964948167,5:73764-&(&%,*.&%'+*$*&&&'(,(01531,')*'*./,,/14/(())(428/+13.--3*%*',+*($(&(--0/009024--18664(*(('0-++-'3)+-1++((())24/01::3/61%&()-8799:<817(*,4.)0/,,5+//462-+**#'$)-0./0311&-)*/.84'&''#*(+&(('&&),+-...61-*.-(1/02/0*-,*,71-..-6//.-(2+1/0)(%+*,.3;97:2//.,-*(**/..4,*),))#)%&()-370(*&&&)('-).*,,+/+0./(0(&()75,+$+(./45:42/1(*+/009.772/,)+&%$*+...3//2.4.26422.31,-0)*(&%*)&('0-*/4,'&(*&$*-0+++/+2*+,8,%**11-081/,-.1260+,0,*)*('&%'%#$
@8c18218e-1ba1-4e68-bdcb-c654e9f7790e ch=321 read=59233 start_time=2019-12-13T09:34:19Z barcode=BC01 runid=2c9cf7bc05858273f10e7d7ec552fc0bd742dc3e
CGGTTACCTTGCGACTTCACCCCAATCATCAATCCACCTTAGACAGCTCCTTCCTTGCGGTTAGGCCACCGGCTTCAGGTGTTATCAACTCTCGTGGTGTGACGGGCGGTGTGTACAAGGCCGAACGTATTCGCACGCGGTATGCTGATTCGCGGTACTAGCGATTCCAACTTCATGTAGTCGAGTTGCAGACTACAATCCGAACTGAGAATGGTTTTATGGGTTTTGCTTCACCTCGCGGCTTCGCTTCCTCTGCACCATCCATTGCCCAACGTGTGTAGCCCAGGTCATAAGGGGCATGATGATTTGACGTCTCCCGCCTTCCTCCAGCTTGTCACGCTGGCAGTCTCGCTAAGTCCCCAACTTAATGATGGTAACTAACGATAAGGGTTGCGCTCGTTGCGGGACTTAACCAACATCTCACGACACGAGCTGACGACCATGCACCACCTGTATCTCATATAGCTATCTCTCCATCTCTGGAGCCTTTATAGGTATGTCAAGACCTGGTAAGGTTCTTCGCGTGCTTCCGAATTAAACCATGCTCCACCGCTTGTGCGGGCCCCGTCAATTCCTTTGAGTTTCATTCTTGCAGACGTACTACTCAGGCGGAGTACTTATTGCGTTAACTGCAGCACTGAACTTTTGACATCAACGCCCAATTTACTCATCGTTTACGGCGTGGACTACTAGGGTATCTAATCTATTTGCTCCCCACGCTTTCGGGACTGAGCGTCAGTTGCAGGCCAGATCGTCGCCTTCGCCACTGGTGTTCACTCCATATATCTACGCATTTTCACCGCTACATGGAATTCCACGATCCTCTCCTGCACTCTGGCTGCCTGGTTTCTATGGCTTACTGAAGTTAAAAGCTTCAGGCTTTCACCACAGACCCACTTGCTGCCGCCTGCTCCTCTTTACGCTAATAATTCCGGATAACGCTTGCCACCTACGTGTTACCGCGGCTGCTGGCACGTAGTTAGCCGTGGCTTTCTAATAAAGTACCGTCACTCGGCTACCATTTTCCTGTAGCCGCCGTTCTTCCTTTATAATGAAGTTTACAATCGAAAACCTTCTTCCTTCACGCGGCGTTGCTCGGTCAGGGTTTCCCCATTGCCGAAAATTCTACTGCTGCTTGCTCCCGTAG
+
;237;25-6,++('%,4//2874.6287;:8:16,()$*'*+4123661()10113/0/0(7+.6890100.-284'755-/---.4/.,.(+.20,,-**,5),54)65787579514521,)-.0779;4(*#$$%%$)-65677/10.++-%(&*)+,-1&4+.*/*/1631435-//4222575557664../8,-4,,,3(+--/642/47:2,/3:1/:;2.57:80277:7060/6;/-,/+*-),.02249772.,261,+&'&)*-23,,0007-*-1+*)+-,+58217-,,,,52;3--2,.)(.6-'-/2:2803)$,1060-,),(--,)),130+1-./,&(*351(,$''&/*./1557513,,,3+-/*0()(.,8243888020,-/:61/2*0).-/4/2-,)'&)*12450.1-01-22/47683324;38:645434670622.+-0/156547:6963013/++/-+-)&'''/012678255648-2,,4,1.;<97</-'+*'))-/.((+-*2982/,)(--2934:///2+322*1//11.+-:597:820:7224096..4;34500),-0+0--,)&)+'76922,,+*+3+-/60111/3-,.88+45338761**,+(-.078.-''$'&&*,+40/3486:986<</56920.04045(11006163620.8-/((.6,-5-898,)+1,4:3-%654412*%%'&7680;01+.,-1/45988:957809847963665./0971233/144:7:9//06817<:+1/23)%'(,%*,-0,3,+1$'(,455330061.-+-(*&%*./17846:4:9.,,+/-,08/000/1,1/811(((,3...6.+51./07-///8;:.&'3)+,.//70792/004:545:601+,%*+,.42:4538401),+*/,+2.%,,.-1/3/-7-/0/0364448/7,+'**30.5/-+/5,/,(),06300:2280*..::52-%(*-/912-250/;8.,'(&(+,0616999:88;6/19-,,)%)&(,*0:5..0903*.79/9;:;99<;75:3/22339.--2/032*300.766,;1.8:,*60.353297511**$'(()&%%%&&*-38'(587
@55202201-6b05-400b-ba5b-b1845d58eeec ch=470 read=69126 start_time=2019-12-13T09:34:18Z barcode=BC01 runid=2c9cf7bc05858273f10e7d7ec552fc0bd742dc3e
CCCGGTTACCTTGTTACGGCTTACCCCAATCCTTTGACCCTACAGCCCCGGCCGCTGCCTCGCGCAGTTAGCTCACGGACTTCAGGTGTACCAGCTCTCATGAATTGTGACAGGCGGTGTACAAGGCCCGGGAACGTATTCACCGCGACATTCTGATTCGCGATTACTAGTAACTCCAGCTTCATGTAGAGCGGTTTCGGCCTACAATCCAGACTGAGACTGGTTTTAAAGTTTGGCTCCACCTCCATTATTGCATCTCTCTGTACCAGCCATTTGTAGCGTGTAGCCCTACACATAAAGGGGGGCGCTGATGGTTTGACGTCATCCCCACCTTCCTCCTGGTTAACCCAGGCAACAGTCTCGCTAAATTCCTCAACCAGTGGTAGTGACGCTAACGACCAGGGTTCGTTGCGGGACTGCCTGGGTTCTTCCAGGAAGGAAGGCGGGGATGACATCAAATCATCATGCCTGTAATGAGGAGCTACACATCTTTAATAACACGCTCTAAGAAGCGACCTCGCGAGCAAGCGGACATAAAGTGCGTCATCAGTCCAGATTGGGTGCAGCTCGTCGCATGTGAAGTCAGGTCGCTGGTAATCGTGGATCAAACTACACAGTGAATACGTTCCCGAACCTTATGCCACCGCCCGTCACCATGAAATGGTTACCGAAGTAGGTAAGCAACCTTCGGGGCGCTTACCGCTGTGATTCATGACTGGGGTGAGTCGTAACAAGGTAACCGAGATGGGGCGACGATGAGTTAACTGCAAGACGACAGCTTTCTTCCCGGCACTGGGCAATGCGCTCAACCGCA
+
80*().-*1-2,+35..1/)++&+'&$)',,%%-'((.7.)&)##(*.()'&%*,335-+,&'(*&1/8/..00-//8/22:/)-.)&((-+**-.//.&'(&&(,--/35$.+*)%*&(*4/-''0.(+24,,+*-1031+002356827:2466869-001240//,''*0010*'*+38424663.&*()0,8.+&,4.5578<:01&('.+.33756+0366--8--381+3/25513811-$*'(6-,-2302100554421/)-*'(,'(,*,+((*)&(**(*./'.((++&-,1.,*+%$''))-66;3/17698670::,(10093./--0&-/.0.-0,,-5./&-)-.//,''*)''&)3751.(,)(&((('$')*,-())'),--.'%/5''('(12...68))/...+,.)&2%)+--+.+.*,/',&(%(*/)'&)(*-///21*--2220++'%#%'%&$()(*'-)))&&)*,(('+*,++)%'%(**),*&))&,.47;4.+,--&,2*),,5*($)-5('*(*+-.%,$&'),+(*)2+11&(',')***&&&$(%'&#&%%$(*()*+-*+*&&'+.-0.104+-,-*'&#$&'),,42/6--,-0603*').0*..*.&)+%*.0/51%)+&'&$%$%'(&'*+.)*&%''&((*,+'$%%*/.))---,*'*,.4204:0/.&*),-8/)**'&$(+-*)***)+(&*+)'%'(*()((*',%,((+)&)$(%&()'0//.+*%'(,+')*(&&'%%&)(&)++0&(%$#$$%$%')'-*.'#&&./*&%&$
@f4e62364-5bb4-454e-bbd3-fe8fb9e1025f ch=207 read=71858 start_time=2019-12-13T09:34:18Z barcode=BC01 runid=2c9cf7bc05858273f10e7d7ec552fc0bd742dc3e
CTCCTACGGGGAGGCAGCAATTAGAATGGTACAATGGGCGCAAGCCTGATGCGCAGCCATGCCGCGTGTATGAAGAAAGACCTTCGGGTTGCCAAAGTACTTTCAGCGGGGAGGAGGGAGTAGAACAATACCCGCTCGTGACGTTACCCGCAGAAGAACTTACCAGCCTATCCCGTGCCAGCAGCCGCGGTAATACGGAGGTGCAAGCGTCAACGGAATTACTGGGCGTAAAGCGCACGCAGGCGGTTTGTTAAGTCAGATGTAGAAATCCCGGAAGCACAGGGACTGCATCTAGTCACTGGCAACTTGAGTCGTAGAGGGTAGAATTCAGGTGTGGCGGTGGAAGTAAAGCAAGTCTGGAGAATACCGGTGGCGAAGGCGGCCCCTGGACAGACTGACGCTCAGGTGCGAAAGCGTGAAAGGGGCAAAAGAGCAAGGAGTTAAGATACCTGGTAGTGCGTAGAAACGATCGGCAGGTTGTGCCCCTTGGTGGCTGGAGCTAACGCTGATTAAGTCGACCACCTGGGAAGTCTGGCCGCAAAGTTAAAAACTCCGATAAGATTGACAGGGGGGCCCGTACAAGCGGTGGGGCATGTGGTTTAATTCGATGCAACGCGAAGAACCTTACCTGGTCACCGGCATTACAGGTTTCCAGAGATGGATTGGTGCCTTCGGGAACTGTAAGGACAGGTTGCTGCATGGCTGTCGTCAGCTCGTGTTGTGAAATGTTAGGTTAAAGTCCCGCAACGAGCGCAACCCTTATCGCTGTTGCCAGCGGTCCGGCCGGGAACTCAAAGGAGACTGCCAGTGATAAACTGGAAGGTGGGGATGACGTCTGAAGTCATCATGGCCCTTGACCAGGGCTACGATGCTACAATGGCACGCCACAAAGAGGCGGCCTCGCGACAAACCGGACGCCAAAAGTGCGTCGTAGTCCGGATTAGGTCTGCAACTCGACTCCATGAAGTCGGAATCGCTGTATTGTGGATCAGAAGTGCACGGTAGAATACGTTCCGGGCCTTGCACGCCCGTCATGGGAGTGGGTTGCAAAAGAGTAGGTAAGCGAGCAACCGGGAGGGGCGCTACCGCTGTGATTCATGACTGGGAGGTGA
+
,*05/%4*03,)-0,*)**&.&)&(%%)&#%).;542-,+//,&(+7522*(#(($')()(43+.20-1,./+,&(()+&-/*+'',/16*''(,+(**.0570+,++1/-',,'%.,%))*(%&(-/,-.*%'+,6--/'.).-*12,#,$%*(%'&*,--/.)+.&)*.60)+887/+-++.4.24(-,.-+%&(-*.-*016400/.&%$(,//0/2/10886400050---.%+'-+,270358-%4856049461/*)&'-3+)+'()'&&%%%%()..&),-0/**&%&,)')'(&$'%&$$(&&(*')0+),,)+,.233541/40.)$,++/0'('(%(++*&)'$&'(+86-)(0*-3/&603.--,+')'))-75.+143.%'*)'()1)()/'*,'$%$')'(*,*&*(%'-1-221-)&&+.,,*+&'*''**..*.7++24'(''$&#'$/)(''%(&*('$+)'+%&%%&&$%$'%%$%&&((&('+,3/+-%&%0'5/,,2./,/&)))(*'''&($$&).0+./3,+-**63)&+*+((*--)*,22024%,-2/2,.41-0-/()'+,62/0,(+1/+(,.2;8-85:.--.-611.+,-.4+,44/0.).4/*)-,#&'))-*,%$$%)*)-0/)**+*))),#2(*+.+05,31(1+.*+20,)'&)/2*.)0,)'%'((009699::414--,../1216-((.4+)*;/%(*--'1/,-.7*+/3*8%%55486203)&+)*+$'')%'%-3,,,,54400.240600/046.7./,(+-289:0///+.//9322-**((+-(.1..587852+-*(0../797-+&(+/((''*-874543+**''+'''&.1:7784'1''&')64+''''&(&)3/4(*)**,4),&+)'()**++.4-156666575622(.+091*'''*11.1...752542+*+,00..0-6,3/0'()'($*(*,97000-(&%(%#')+051((-*.365675'-6653)'#%$''144/*,)'(6/))*.5-2926755-$'%'&'&&+''(&(#('&*-(5**/2.,,((+)03$%2(*27:;8-)*'%&'-(%&%*)'
@ca6487a8-376b-4684-9c6f-af0b65d747cd ch=142 read=138812 start_time=2019-12-13T09:34:18Z barcode=BC01 runid=2c9cf7bc05858273f10e7d7ec552fc0bd742dc3e
CGGTTACCTTTGTTACGACTTCACCCAATCGCTGACCCTACCTTCGGCCGCTGCCTCCTTGCGGTTAGCTCTGGACTTCGGGTATTGCCAGCTCTCATGGTGTGACGGGCGTTGTGTACAAGACCGAGACGTATTCTGCGACATTCTGATTCGCGTTGCCGTAACTCCAGCTTCATGTAGGCGAGTTTCGGCCCACAATCCGAACTATTTGGTTTTAAGTTTGGCTCCACCTCACGGTGGTATCTCTCTGTACCAGCCATTTGTAGCACGTGGTAGCAGCCCTACACATAAGAGGGCATGATGATTTGACGTCATCCCCACCTTCCTCCTGGTTGGCAAGGCAGTCTCGCTAAGTCCTCAGCAATGGTAGTAATAACGACAAAGTTGCGCTCGTCGCGGGATAACAACATCTCACGGCACGAGCTGACGACAACCATGCCACCTGTCACTTGTCCCCGAAGGGTTTCACATCGATTAAGAGTAATGCGGGATGTCAAGTGTGGGTAAGGTTCTTCGCGTTGCTTCGAATTAAACCACATGCTCCGCTACTTGTGCAGGTCAATCCAATTCCTTTGGTTTTAATCTTGCGACCATGCTCCCCAGGCGGAATGTAATGCGTTAGCGGCGGCAGGTGTGAAGCCACCTAGTATTCATCGTTTGGCGTGGACTACCGGAATTATCCTGTTTGCTCCCCACGCTTTCGAGCCTCAGCGTCAGTTACAGTCCAGAGTCGCCTTCGCCGCTGGTGTTCTTCTAATCTCTACGCATTTCGCCTTCCACACTGGGAATTCCTCTCCTGCACTCTAGATAACCAGTTTGGAATGCAGCACCAAAGTTGAGCCCGGAGTATTTCACATCCATAATCATCCGCCTACGTCCTTTACGCCCAGTAAATCCGGATAACGCTCGCCACCTGCACGTATTACCGCGGCTGCTGGCGTAGTTAGCCGTGGCTTCCTCCTTGGGTGCCGTCATTTATCTTCCCCAAAGACAGGCTTTACGATCCGAAACCTTCATCACTCGCGGCGTTGCTGCATCAGGGTTTCCCCATTGTGCTGTCCCACACTGCTGCCTCCCGTAG
+
-'*.,%+%%&)(+2)..'23:0'))*)3-1%&(**/4-(&)'''*-)''(++*+()0.//*)-0&/-,-1-$&-),,4..5..*/-,3:3/-,*),(.,04212790872201%(),.024.00')()--+3/2/+'(,.6367:3-,%-')*30+)"&$$*&'-01/++-/31%/&(+.60/+/-:*,(179+*/0:54)++/-/-87-..5:9*-.*,88.7.262+.4-0()+.(*)+&()-2214376:41174099,,411.$,((''(%-,+-18/)%-./0-1/(%1/1115/.-+,4;21254677,:54-(+,.7./,0*+'*1+**1+(.-6889837+-),+*+/75/'&'),)-,'&&-//)*,++-022',*2),,46646801181.++)(+2/440.-+-0+2140+-03/./.-13)370)&''$((*,/1$*(-+./*)'+.+,0'-1))'''003+3-0.)(**,2.-(%(-(55593'(2-.083357098:8895...-2(-/:3/-0+/,7.''''*667671/00(.10-.,.$0/,+%').'9+574/06+&&351(-2/0/:210221-0+..130*,022,-.31-&*5/14/.<-./067+%'%(((**)()#&%#(0.&*,.3;5123--+%%''--29556,78**)(-0/33421,7,//*:;:/,/.+1;--1215667.-4235267;6642.9&)')(--/564;7899+2024012;83/.('(**-).14-0$,3-)$'&&,&&&'',,(3../0/+*'(',,,23(/.10,-756828011;:2./-0--&%(%))+*((**&)*)'&*/&'(*/2.*)+*+2+#(*5.:879;68<940(/-&&+')/.+,)()/.45..346484'2*+-246;/4.(%(&)(&&&.'(*)-13678606+,'+&0490/041;30.2013-.)(('/,/-/4312-,4+,+.*-.02)-/*),*(((+-79.+,,-0''3848;8<8869(224)++.+.04..////14+/3/3;-.5:2*-1***('%-.55+,%--'(&%',)07,-415
@dddc18f2-862f-45ee-99a0-5b4466f615ac ch=133 read=64554 start_time=2019-12-13T09:34:19Z barcode=BC01 runid=2c9cf7bc05858273f10e7d7ec552fc0bd742dc3e
CTTGCTCCTACGGGAGGCAGCAGTGATTAACCTTTAGCAATAAACGAAAGTTTAACTAAGCTATACTAACCCCAGGGTTGGTCAATTTCGTGCCAGCCGCCGCGGTCTGATTAACCCAAGTCAATAGAAGCCGGCGTATTAAAGGTGTTTAAGATCACCCCTCCCAATAAAGCTAAAACTCACCTGAGTTCATAAAACTCCAATTATTTCAAAATTAGACTACGAAAGTGGCTTTAACATATCTGAACACACAATAGCTAAGACCCAAACTGGGATTAGATACCCCACTACAGCCCTAAACCTCAACAGTTAAATCCAACAACTGCTCATGGGGCTGCAGGCACGGCTTTAAAACTCAAAGGACCTGGCGGTGCTTCATATCCTCTAGAGGAGCCTGTTCCTGTAATCGATAAAACCCCGATCCAGCCTCACCACCTCTTGCTCAGCCTACTTATATACCGCCATCTTCATGAAACCCTGATGAAGGCTACAAAGTAAGCGCAAAATTACCCACGTAAAGACGTTAGGTCAAGGTGTAGCCTTCATGGGAATTGGCAAAGAATGGGCTACATTTTCTACCCCAGAAAACTACGATAGCCCTTATGAAATTTAAGGGTCGAAGGTGGATTTAGCAGTAAACTGAGTAGAGTGCTTAGTTGAACAGGGCCCTGAGCGCGTACCCACCGAGTCACCTCCTCAAGTACTTACTTCAGGACATGCCCAGAAACCCCGCGGCTGCAAAGAGAACAAGTGTGCTTTCAGGTAACCGGAAGGCCAAGAGGCGACAGGCAGGTAGAGAGTTTGCTTTAAAGGCACCGGCAACTTTCTTTCCGGCACCGGCTTGGCCGTGAAAAAAAA
+
'*'$&+.3+*,'/7/3840111021233360*-3+'014:35;14.+55*-8*.(0153')')*++5694;6-+184/,)(&(+/86+*+.3480*)*%'+)+,521+*+171-13+2127:/:0/*1-(.4.01./-,,05,)/+/4;50((+-/)/64/*061,025:50466617-0754632&+25(%*-755.0//++**(..+).64,,%**,-100*-)*(+)*+,2978112198655822111/80018888*-/32.0.-0099/.9.128-899.+)(&'*,8:.-1:9777805-0++.2;/*/'6*%,2.,+(((##%)*))'&&&*-)%')*()+'&)/--/65;*2-337.3.-0-6)(''-,,./01*,)(((1-),.*++40+&$(10813/243;6.163+')31-+&.6/259:01:0-3-,,04/./8.-&)),,32/6825:9;:9<,%$%*,&-1-+*+0/,+-..--.*1((*,.))(+494+21/191/1364<8/16.6/)*...2+,/*,,'+)$#%&&&(-*(&+',)-.4)((+(+%$((*..277812-2264)')042.22.,..,/3855845302//5/0,*+()+2261657/'.*)'')(+,.69/1)+&((%'')++1*,,3.+.967.225;*++++*&(&'$(,&%*&&%'(*,.0.33(()'&$&',(%)*,&$/-,,&($&&%)&*0,,20+$'%'&'$*')'&%'(%*51''''&)-0('&(&%&&*$+*+(-..1*('&+,*&&''),''((')'*&&*-;*%'++'(+')*(,3/*$)(&(+./).3)67/6-,-.')('%+'(%%#&)(,(*('(
@bb790318-93f2-4a81-8cbd-954e5a88c16f ch=46 read=112221 start_time=2019-12-13T09:34:08Z barcode=BC01 runid=2c9cf7bc05858273f10e7d7ec552fc0bd742dc3e
CTCCCTGCAGGCAGTGGGAATGTGCAATGGGGAAACCTGATGCAGCAACGCCGCGTGAGTGATGAAGGTTTTTTTTCAGATCGTAAAGCTCTGTCTTTGGGAAGATAATGGCGGTACCCAGGAGGAAGCCACGGCTAACTACGTGCCAGCAGTAATACGTAGGTGGCGAGCGTTATCGGATTTGTGGGCGTAAAAGGGGCGTAGGCGGATGATTAGGTGGGATGTGAAATGCCAGGCTCAACTTGGGTGCTGCATTCCAAACTGGTTATCTAGAGTGCAGGAGGAGGTGGAATTCCTAGTGCTTGGCGGTGAAATGCGTAGAGATTAGGAAGAACACCAGTGGCGAAGGCGACTCTCTGGACTATGTAACGACTGAGGCTCGAAAGCGTGGGGAGCAAACAGGATTAGATACCCTGGTAGTCCACGCCGTAAACGATGAATACTAGGTGTGGGGTTTCAACACCTCCGTGCCGCCGCTAACGCATTAAGTATTCCGCCTGGGAGTACGGTCCTGGAATTAAAACTCAAAGGAATTGACGGGGACCCGCACAAGTGGGCATGGTTTAATTCGAAACAGCGAACTATACCTACACTTGACATCCTTGCATTACTCTTAATCGAAATCCCTTCGGGAACAAGGTGACAGGTGGTGCATGGTTGTCGTCAGCTCGTGTCGTGAGATGTTGGGTTAAGTCCCGCAACAGGCGCAACCCTTATCGTTAGTTACTACCATTAAGTTGAGGACTCATGAGACTGGGTTAACCCGGAGGAAGGTGGGGATGACGTCAAATCATCATACTTATATGTAGGAGCTACACGTGCTACAATGGCTGGTACAGAGATGCAATACCGTGAAGTGGAGCCAAACTTTGCAGAAACCAGTCTCAGTTCGGATTCAGGCTGTCGCCTACATGAAGCTGGAGAGTTACTAATGTCTGAATCAGAATGTCGCGGTGAATACGTTCGGGTCTTGTACACACCGCCCGTCACACCATGAGGTTGGCAATACCCGAAGTCCAAATGAGCTAACCGCAAAGGAGGCAGCAGCCGAAGGTAGGGTCAGCGATTAGGGTGAAGTCATGTAAGGTAACCGGAAGATAGAGCGACAGGCAAAGTAGAGTTGCCTGAACGCCGGCAACTTTCTTCCAGCACCCAGCAATACGTAGCACC
+
-+23*)),+/./-0221+*))&*'*1--2+'')+-.3&&()$)(*'+(*'+.()+,,+,+-13,3+1-2488<6;/.&()./0705*),076242-06.52*)(+)+$%%')*2/,++)(+7*-**+).2.0.6020532040223(&&%$&)))+-/+/)+,*/+*)+/03,;,*.*,'3,($'*-.-,.398,'.-++/8968849887373)*&'/;884-().0.)+-5%-+-00*('(&(05767211,310+0()*+31/2./2832-..862:6/*($*&%.0.21+3+**1/-&&$'&)/71/(.&**51/-()('8+-9956+.,,,3934132/++/++)*.--.102446)&%'&+,4..+-$)'0,.-/%'(*),/4647++.//;4-&4*(9+,)00418)*.21-.-23)+067/45:12.+,.2:70/.,06444*884-99-(%%'+2/44*+05:.41+*+*'+*,02:54/231-/-*0:448,('*,82:72.,+)'(*'+5892479:*,+&-*/***)*+/-2:.++1210,-.),+*.5*9;:-90:511902&&&&(,+()(,-301.++.,0015481-2/1120,&&%(),,,,(&&)%+/.,13*08)66,+.+*+01-++-1710-.-.)-,%+311-('()-56887*:-.-66222+22.816..53+)./6;0/66/.0')*(+*(+83/7.*+/+,.1361208.,4-,+27364,%(*.00***)))()&)()*,(*,./+/.+.21.46884113<:56224960---,.3678560(+-))(%'()*,4.(*&()++-*-,.3-++,+/)208101410')&'(160/223;5..*(%%'%+*(/442361,&**0.2/.,)&&(4.*(&('-//013573911261**%'0...5.%.&(($)29563408410/))184,+6/07316/%-/1.90..12&.,0231;:*+0-.+06140.*'+)+)())*'81)(*0--3)''$$'%&()1.11.//0'.)'+/+*+*)).+*+*(&'(,0(*+.,/.)5*&.-)(),,'),&)$((1)/,3;4:2-3-+22-'&)+47776:77;5-/*)$(,-$(,'**1*%-(&'(($'*..016.(*32130+))+083+22++&(#%#
@658d0dc5-6812-43af-9081-296fa62fb4fa ch=241 read=128386 start_time=2019-12-13T09:34:07Z barcode=BC01 runid=2c9cf7bc05858273f10e7d7ec552fc0bd742dc3e
CTCCTACGGGAGGCAGCAGTAGAGATTTTTTTTTCGGCAATGGGGAAACCCTGACCGGGCAACGCCGCGTGAAGGAAGAAGGTTTTCAGTTGTAAACTTCTGGTATAAAAGGAAGGACGGCGGCTACAGGAAATGGTAGCCAGTACTTTATTAAAGCCACGGCTAACTACGTGCCAGCAGCCATGATGTATACGTAGGTGGCAAGCGTTATCGGAATTATTGGGCGTAAAGAGGGGCAGGCGGCAGCAAAGGGTCTGTGGTGAAAGCCTGGAAGCAACTTCAGTAAGCCATAGAAACCAGGCAGCTAGAGTGCGGGAGAGGATCGTGGAATTCCATGTGTAGCGGTGAAATGCGTAGATATATGGAGGAATTTCCAGTGGCGAAGGCGACGATCTGGCCTGCAACTGACGCTCAGTCGAAAGCGTGGGGAGCAAATAGGATTAGATACCCTGGTAGTCCACGCCGTAAACGATGAAGTACTAAGTGTTGGATGTCAAAGTTCAGTGCTGCAGTTAACGCAGTGCTCCGCCACCAGGTAGGCCACGTTCGCAAAGAATGAAACTCAAAGGGAATTGACGGGGGGCCCGCACAAGCGGTGGAGCATGTGGTTTAATTCGAGCAACGCGAAGAACCTTACCAGGTCTTGACATACTCATAAAGGCTCAGAGATGGAGAAATGGCTATATGAGGACACAGGTGGTGCATGGTTGTCGTCAGCTCGTGTCGTGAGATGTTGGAGTTAAAGTCACAACAGGCGCAACCATATCGTTAGTTACCATCATTAAGTTGGGGACTCTAGCGAGACTGCCAGTGACAAGCTGGAGGAAAGGCGGGGATGACGTCAAATCATCATGCCCCACTTATGACCTGGGCTGCACACGTGCTACAATGGATGGTGCAGAGGAAGCAGAAGCCGCCCGAGGTGAAGCAAAACGAAACCATTCTCAGTTCGGATTGTAGTCTGCAACTCGACTACATGAAGTTGGAATCGCTAGTAATCGCGAATCAGCATGTCGCGGTGAATACTATCGGGCCTTGTACACCGCCCGTCACTACGAGTTATTAACACCCGAAGCCGGTGGCTAACCGCAAAGGAAGGAGCTGTCTAAGGTGGGATTGATGATTGGGGTGAAGTCGTAACAAGGTAACCCGG
+
-860.-1'84.03./44&.0.*(&,,6;;:7:;4,5;71<2197.)1419,,+10*177767747;/.,+*'(+)/($+('.-9410&)'/*,28857;603&,+..;6)-,.3.443)2--1.03424/+6/.0$&&'./%&%$$)'+'0-4/.)+0/-/,++0417674747955.-)4/%%*('$%%*'/()++43./,,--/.13229.3,2-3).,3886456:0((,432,.67802(&)*,8*.5-..8634777277129.-'))$(&&'--6*+..8(18/4.*0,+2625;.,---3((,.24.51*'')+*342:8/7.8-864521/+'--/:1.04./13755599674606-)(*'/.,0*'*72:++-)*106:95463,..0017871////35111/027(+.,(+-80/8.)+.:;<2./+*0-0*0046;2*'),,67:3-3+,(%,-881../,+'%)*+.4,')$,+*--.2653;5.4;754932012012615130))-&*-1.*.1&'%&'**&%%''%(,044238;/,.731,82-2:17*30)++-.878+0//)&,01-.+305042.51/(*+)1-0238<:-88:4,/+,--0-,215104-*+)&)&&&2244:3999:/-202158(4,5591---./0-*%')+)../-4410((*.+)-0+6,-35765587/70./:778255567878:896635775;5/)+.4/5++76),,/8()7979807:.323444521/:0086:9-/11*+*3.:;244777.//)(./00121(+-,15+.*,-0/,1/)1)*+)%-4-1+,-.081:<;/0083,0*..1-(*//.1304745;:7670,+'*-.48/+./77798961+,-4.-,(''(*&%-)(-2+.0.++,/.0.8(/.53)-)%%$(+)*3--/-27<9/4-.1),'(34/2.0'-,.'(*-35363)*,.7071956-.10236945(.02758(33*0%'(()'/.-.9/+)(&,.).12/6/..4525432:0(12*+&&)+-/2/&+'1*1)2)'')('.42:6412'(05.-.31-()*(+'&)*42243/3.4.3:304-,-,-.12,07-,*/-(,21128404)5+4:3:(,.
@1c19c6da-dee8-47e9-a64e-74477be9ace5 ch=460 read=66169 start_time=2019-12-13T09:33:59Z barcode=BC01 runid=2c9cf7bc05858273f10e7d7ec552fc0bd742dc3e
CCGGTTACCTTGGTACGACTTCACCCCAGTCATGAATCACAAGTGGTAGCGCCACTCCCGAAGGTTAAATACCTACTTCTTTTGCAGCCTCCCATGGTGTGACGGGCGGTGTGTACAAGGCCCAGGAACGTATTCACCGTGGCATTCCTGATCACGATTACTAGCGATTCCGACTTCATGGGTCAGGTTGCGAATCTCAATCGGACTACGACGCACTTTATGAGGTCCGCTTGCTCTCAGGGTCGCTTCTCTTTGTGGCATGCGCCATTGTAGCACGTGTGTAGCCCTGGTCGTAAGGGCCATGATGACTTGACGTCATCTACCTTCCTCCAGTTTATCACTGGCAGTCTCCTTTGAGTTCCCCGGCCGGACCGCTGGCAACAAAGGATAAAGGGTTGCGCTCGTTGCGGGACTTAACCCAACATTTTCTTACGAGCTGACGACAGCCATGCAGCACCTGTCTCACAGTTCCCGAAGGCGCAATCCATCTCTGGAAGAAGTTCTGTGGATGTCAAGACCAGGTAAGGTTCTTCGCGTTGCATCGAATTAACCACATGCTCCACCGCTTGTGCGGGCCCCATCAATTCGTTTGAGTTTTAACCTTGCGGCCATGCTCCCCAGGCGGTCGACTTAACGCGTTAGCTCAGGCCCGCCTCAAGGGGCACAACCTCAAAGTCGACATCGTTTACGGCGTGGACTACCAGGGTATCTAATCTTGTTTGCTCCCCACGCTTTCGCACCTGAGCGTCAGTCTTCGTCAGGGGTCGCCTTCGCCACCGGTGACTCCTCAGATTACGCATCTCACCGCTACACCTGGAATTCTACCCCTCTACGAGACTCAAGCTTTGCCAGTATCAGATGCAGTTCCCAGGTTGGTGAGGGATTTCGCATCTGACTTAACAAACCGCCTGCGGTGGCACGCCCAGTAATTCCGATTAACGCTTGCACCCTCCGTATTACCGCGGCTGCTGGCACGGGTTAGCCGGTGCTTCTTCTGCGGGTAACGTCAATGAGCAAAAGGTATTAACTTTACTCCCTTCCTCCCCGCTGAAAGGTACTTTACAACCCGAAGGCCTTCTTCATACACGCGGCATGGCTGCATCGGGCTTTGCGCCCATTGTTACCAATATTCCCCACTGCTGCCTCCCGTAAG
+
20(/-9,.6)6',-)+.127;6+774)(*),-6414/0)+-.*.34121545922-36/+03,/+408*((+-)')'.+0;<4-7//05*2..*/098778898;96057232145663631*%375862368<8597.5.3/0107()+330*,,.1:040/./05;;8//+,).+%+(.-.1')-,744,)))**,-8-:)6,.()))*-**'(.56/011-31253501,,-.))%'+.+-,/5021.14/+,(/-29798::397*%&(('2210/&&)++7-*.998,-.*/5;6;68112.,0/63342469*.$'.;884722/10390),/1:.:.-'66568...))+-83887(.+-*14-03/434701,+/6+*-+,97*(1*5/+-&'-+-/800.6:6/4.5-,4(-/5318:1.50*,./1454431.,+,:-::8:587357--13+.%)(4402'$&(((*/(4+90::7998.03.40&(')-3998259::7::040*(+**1--)1/3;88<8151/70019:++-1(.)+)**(105898455..-.-0./&/+/13,./4,(,(($,253.-8<<.897.8-,+626/%)%+*04:,.354,4341--,-03..*+,-**-/0*-7082//511)*,8<4.,/084845+6,,15778/7865<4,.//,-.1867775226752.--,-335.9,093)-..:;.*-1-1;-++,'.'%&%7565659:9:<;558(.65*..356372**''-2-820-)++++-&)(+'(+*-21.-/(38*+/-.*0.''&')/305,5801-39732221143.*((*/)*48-11119)22659898-2,((2141*%(''*-)&35**%**/0/11-2,6-848429179,,+*%&'%&&+(273,..049;4736797;72022...086148/20,:./:808///77/2,)'*,3001..041/*'((+1494400+45//775705/0/256/91(,+*,/110&'4&#)+/:6098230:;7*-9861*&((&*+,)(*.,08.*-(1+897:8:<8%'&'&,+-),($(.31))*((9&98476*-61-3)%(*%)''*'0*011.6;;//1202../61-7,,00,*
@e74a0bc8-498e-4b5a-a46a-c11bbe54fccd ch=193 read=1428541 start_time=2019-12-13T09:33:41Z barcode=BC01 runid=2c9cf7bc05858273f10e7d7ec552fc0bd742dc3e
CCGGTTACCTTGTTACGGCTTCACCCCAATCATCAATCCCACATAGACAGCTCCTTCCTTGCGGTTAGGCCACCGGCTTCCGGGTGTTATCAACTCTCGTGGTGTGACGGGCGGTGTGTACACAAAGGCCGGAACGTATTCACCGTGGCATTCTGATCCACGATTGCTAGCGATTCAACTTCATGTAGTCGAGTTGCAGACTACAATCCGAACTGAGAATGGTTTTATGGGTTTGCTTCACCTCGCGGCTTCGCTTCCCTCTGCACCATCCATTGTAGCACGTGTTGTAGCCCAGGTCATAAGGGGCATGATGATTTGACGTCATCCTCCAGCTTGTCACTGGCAGTCTCGCTAGAGTCCCCAACTTAATGATGGTAACTAACGATAAGGGTTGCGCTCGTTGCGGACTTAATAACATCTCACGACACAGGCTGACGACAACCATGCACCACCTGTATCTCATAGCTATCTCTCCATCTCTGGAGCCTTTATGAGTATGTCAAGACCGAGTAAGGTTCTTCGCGTTGCTTCGAATTAAACATGCTCCACCGCTTGTGCGGGCCCAAATCAATTCCTTTGAGTTTCATTCTTGCAGACGTACTGCATCAGGCGGAGTACTTATTGCGTTAACTGCAGCACTGAACTTTGACATCCAACGTAGAGTACTCATCGTTTTGCAGCGTGGACTACTAGGGTATCTAATCCCTGTGTACTCCCCACGCTTTCGGGACTGAGCGTCGGTTGCAGGCCAGATCGTCGCCTTCGCCACTGGTGTTCCTCCATATATCTGCGCATTTCACCGCTACGCCCAGATTCCACGATCCTCTCCTGCACTCTAGCTGCCTGGTTTCTATGAAACTGCTGAAGTTAAGCGCAGGCTTTCACCACAGACCCTTGCCGCGCCTGCTCCCCGCCCAATAATTCGGATGGCAACGCCACCTACGTATTACCGCGGCTGCTGGCACGTAGTTAGCCGTGGCTTTCTAATAAAGTACCGTCCTCGGCTACCATTTCCTGCTAGCCCGCCGTTCTTCCTTGCAACAAGTTTACAATCCGAAAACCTTCTTCCTTCACGCGGCGTTAACCGGTCAGGGTTTCCCCCCATTGCCGAAAATTCCCTACTGCTGCTTCCCGTAGGG
+
:/405;,..+*)/0*)1+)040)-.0(5,8889050/060'*%+$')/(,//3:1996,6-.(,3/(+99:6962.,2-9&06/0/2300.5-++-,,/14620-+18),255842301..+-.;+4-1-(4,63*-'(&()/6//40..698/0154*)+-+5-&,513444889-2-.62,2,+,123.,/4444;:8543.4..22..32.--,.842288:1,.059/;9,-1<2.4:46595:..:,..;-3;0.274445;:;:970:.-,.-,./0-.'&&**//+*1495,++*,38/046/00.,2;*)*0/55')''&+(#%(5--.3/00,1--.6203.,/0+,..468**(&%$/*-,.02545855789111.,'-.-1-+-.,3273124:..6//+'(--2....+.0-,-/&'/.--*37583**+')(**.807:442322)(&''//245/.-)0861-.*-3:../5,8.&)'+%,-0036.1)'('%'(',/+008;593./325../61&2'5)230-%')+-/))4-2040//&525624/%&+*,(7+8173:82/34<8159</9.--%&2618632('&*/+8//3*,'-(()+(.+++0196:6:::/10./4451/4<;878,08(4),%%&$&')*05459980482&+%.,0-27585334/)(%+(11.8-,1&$&%'+,%-,147,'+**09...8:4785423./1(91:-0')+-1++,.-275331,0..05-.1+++*-42446;586879850512/3;91011())%($%%$'+--51,*,+,4311258,-*)$(*,0*021/02-.4183-,-(),+,.,'/-.0/+4,6/(3%+'-2,32*('*,*-(*)01)'&%'%%()+1112221/-(.,*-20510./)4..&,-,+.)+%%0-10315418+194143113451-+$+(,)-33+))3+4)1.081,,3.-4:5,,/2:220*,.-0--(,-+066860.&'&',0,*,1+-/'&&)'('##*&)(+'(2,(+/602+*279.020835::87;8/10.010-6/1-411:02/18-19./0::9,)/-*00,.530481:+'$&&(*-'#-1,64-/'+)#
@53ea0352-c40d-407d-8eea-95ac27aec837 ch=459 read=65685 start_time=2019-12-13T09:33:39Z barcode=BC01 runid=2c9cf7bc05858273f10e7d7ec552fc0bd742dc3e
CCGATTTACCTTGTTACGACTTTACCCCAGTCATGGTTACAAAGTGGTAAGCGCCACTCGAAAGGTTAAGCTACCTACTTCTTTTGCAACCCACTCCATGGTGTGACGGGCGGTGTTAAAGGCCCGGGAACGTATTCACCGTGGCATTCTGATCCACGATTACTAGCGATTCCGACTTCATCGAGTTGCGATCAATCAGTTCTGACGCGCGCTATGAGGTCCGCTTGCTCTCGCGAGGTCGCTTCTCTTTGTATGCGCCATTGTTGTAGCGCATTATTAGCGAGCCCACGTTGATGACTTGACGTCATCCCCACCTTCCTCAGTTATCACTGGCAGTCTCCTTTGGTTGGCCGGACCGCTGGCAACAAAGGATAAAGGGTTGCGCTCGTTGCGGGACTTAACCCAACATTTCACAACTTACAGGCTGACGTGGCAGCACCTGTCTCACAGTTCCGAAGGCACCAATCCATCTCCTGGAAAGTTCTGTGGATATCAAGACGGTGGAGTTCTTCGCGTTGCATCAGATTAAACCACATGCTCCACCGCTTGTGCGGGCCCCGTCAATTCATTTTGAGTTTAACCTTGGGCCCAGGCGACTTAACGCGTTAGCTCCAGGCCGCCTCAAAGGGCACAACCTCCAAGTCGACATCGTTTACGGCGGCGTGTGGACTACCAGAATTATCTAATCCTGTCCCCACGCTTTCGCACCCTGAGCCTCGGTGATCTTCCGTCAGGGGCCGCCTTCGCCGCCGGTATTCCTCAGATCTCTACGCATTTCACCCGCTACACCGCAGTTTACCCACACGAGACTCAAACTTGCCGGTATCAGATGCAGTTCCCCGGGACCCGAAGTTTCACATCTGTGCTTTCGCAAAGCCGCCTGCGTGCGCTTTGCCGCCCAGTAATTCCGATTAACGCTTGCACCCTCCGGCGTATTGCGGCTGCTGGCTGGAGTTAGCCGGTGCTTCTTCGGGTAGCGTCGGCAGGTATTAACTTTACTCCCCTTCCTCCGCTGAAAGTACTTTTACAACCCGAAGGCCTTCTTCATACACGCGGCATGGCTGCATCAGGCTTGCGCCATTGTATATTCCCCACTTGCCTCGTAGGG
+
3/.%.;))19/9-.2..(($))'&/33,,+02/3**((&)(-5233:887+/010+-)4*,1'-*08/4(,--06/*+)/,3991,,4)./.)+-3-&*.464436614/-0,+),)15.5151)*63-511777<767;62330/329()*010,.+,/2.--,,,/06<:6343230/15424491+)%)'*3*4()-41.01-+*))((.,/*)).+12.,/-*+/.,--+.'+'*,()-02909;/-22+,,+.*).+'.,(')*(%($+''*-)))&$*,2+$'&%$%$/*)(**+-568880989/24;::5713'+.5),2-45293.1310-*)/()$'%'&.,/219644./843-11:2.2.::8/)-+/3+.)+.0/09./.962./01.23,35565;62./,,)&'*,+-2-$(#%&&()&$()%1/../.32,.-/719'&,-,.1*7-71950233.1(*20/.,+,273-))0//&+,*++'+,-)*+()9<97<0,--+2--,03%%,5,;:7:30-...//8/.6/-.-6-0/516-752**,1.102.20;<4-..4;:./-&)''($$%%$+'''(..1.3010-2,%-0.2*)-/++&(')-*7+13-++,463916)5,66//+-,3574</,,5.-.2.).%('1.521692)*'0(()(+-2234/.,232-*+*(6;-*$$%)*('*,&1$&(()(%%)**+-').4(/65+7679:9;8673'))))1,-:9214)*./006600/0/6<954/;/.1943--.()$%+-)$&)(%'%')'0,25543(,+.,1130/.,6*,043:6779:44(&46-,4-)(*)+4*(('*)*(%,$$$&%%"$)/0*.7,.8,++++55/.*0/+-/')-)')*.8474.--0+/(+)+.-,-02:8.03+&%',++*$'),)-0+0*/)'*/'(2--/78399.//8079.*-&(%%(&'&&%&'(()+3.,&*206,--.1.(/,5.+09*),+)*%''('()($%'-+49+--*.+5:7;99<954./)-,,.0/,,1,,,23457*9976902/46+3/+(&+.2991,&$'&'()*),'**63/
@0b208471-b759-4c84-beb0-613d8d8cca02 ch=341 read=71333 start_time=2019-12-13T09:33:39Z barcode=BC01 runid=2c9cf7bc05858273f10e7d7ec552fc0bd742dc3e
CCAGTTTACCTTGTTGCGACTTCACCCCAATCGCTGGCCCTGCACAGCTGACCGCTGCCTCGGCCTTGCGGTTAGCTCACGGACTTCGAATTGTGCCAGCTCATGGTGTGACGGGCGGTGTGTACAGACCAGGAACGTATTCACCGCGACATTCTGATTCGCGATTATAGTAACTCCAGCTTCATGCTTGGGCGGTTTCAGCCTGAATCCGAACTGAGACTGGTTTTTTAAGTTTGGCTCCACCTCACGGTATTGCATCTCTGTACGCAGCCATTTGTAGCACGTGTGTAGCCCTACATAGGGGCATGATGATTTGACGTCATCCCCACCTTCCTCCCTGGATTAACCCAGGCAGTCTCGCTAGAGTCCTCAACAATGGTAGTAACTAACGACAAGGGTTGCGCTCGTTGCGGGACTTAACCCAACATCTCACGACACGAGCTGACGGCAACCGTACCACCTGTCACCTTGTCCCCAGAGGATTTCCTCGATTAAAGAGTAATGCAAGGGATGTCAAAGTGTAGGTAAGGTTCTTCGCGTTGCTTCAGATTAAACCACATGCTCCGCACTTGTGCGGTCCCCGTCAATTCGCTGAGTTTAATCTTGCGACCGTACTCCCCGGAATACTTAATGCGTTAGCGGCGGCACGAGGTGTTGAAACCCCACACCTGAGTATTCATCGTTTGGCGTGGGCTACCAGGGTATCTAATCCTGTTGCTCCCCACGCTTTCAGGGCCTCAGCGTCAGTTACAGTCCAGAGTCGCCTTCGCCACTGGTGTTCTTCTACCTAATCTCTACGCATTTCCTGCTACACTAGAATTCCACTCTCCTCTCCTGCACTCTAGATAACCAGTTTGGAATGCAGCACCCAAGTTAGGCAGGTATTTCACATCCTTAATCATCCGCCACCTGCTCCCTTACGCCCAGTAAATCCGGATAACGCTCGCCACCTACGTATTACCGGCTGCTGGCGTAGTTAGCCGTATGGCTTCCTCCTTAGGTACCGTCATTATCTTCCCCAAAGACAGAGCTTTACGATCCGAAAACCTTCATCACTCACGCGGCGTTGCTGCATCAGGGTTTCCCCATTTTGGTAATATTCCCCACTGCTGCCTCCCGTAGGAG
+
3.).3:1'0114+06'.0/10/-&+%)(1.36-*,.(,3.*$+('')'%%'3,13522:33)*('),*+*.6/'/60/./59366:9+&(/*'.&)))%()'#''(.+-.132;:77765501,+)).29-:.4..7899<989:378:93:80,/07;6',+.0:0(),,/*--3,++,5:6(-'#$$'47.,()42,,&&%#%+)*.+*1,+))*1226176/<6<+84.6<-+++,79667/0%(+5./-21056,+,*&)%(&')+07/7;-/....-44222*,.,13-'%*'%0(39310-,,..57;3/01-/027069/,/4535-0-5*)*.%.,,*+()'089/-/1185675')*)*21-/+,'4+1/-**,,766698605.'.2-0.**)+5675<--.0&'('%1(83+*&++,110+./&.)+..64..)-0-4484:+++.9-15,-26542/2.028:-$%)',*,7517788/:.8/-')(((,,)-12)5717300/6*-2357/.),.+/4;72;323627./09/)(*1*1;7:9.////0+1+)*')-+*,4,,,.743&%())-.-+(-.-,10:2,3/.1/-,-*46)-+--323/(++**522010.1.,5,+,/-.*(20.).%(+*+-2(&-%203*&)+.5/&(')+1<769843:*3),,537-3758608/,//140330940159(+.265/*,.)7;+)$,-)/657/0000;5538120425&,&))*0-2+--1163&+*-,*+.;76<++%(%%,835556487830;4,)$&)*//*%()).+1417/00204622/5868:3446/0.5,7+:+9:7<8479:841&))+*0*/-25,&)))%(--.+83+)'*+6)()/-786.;9,00&'&#%*,44(+,'+--50*+/3;:,/.4/296;735898:0/3.++1/1/)4+,0+*,6100,/*))+080/.47&4(),..3.8756/3,'**'&+2+.4*5++-242428/(372365/*.+--*#%)+25,+.582078<99:;2675-1/./1//3:.0142'.3)(1/*61.112%''%$'%'&%&.23478.)01.10015-7;,,618.,.
@2f11adcb-2ca8-469c-80e8-07e40f7e2f76 ch=209 read=83886 start_time=2019-12-13T09:33:39Z barcode=BC01 runid=2c9cf7bc05858273f10e7d7ec552fc0bd742dc3e
CTCCTACAGGAGGCAGCAGTAATTTACACTGGCAATGGAAACCTGACCGAGCAACGCCGCGTGAAGGAAGAAAGGTTTTCGGATTGTAAACTTCTGTTATAAAGGAAGAACGGCGGCTACAGGAAATGTAGCCAGGCTGATAGAAAGCCACGGCTAACTACGTGCCAGCAGCCGCGGTATTATGCAATGAGTGGCAAAGGCGTTATCCGGAATTATTGGGCGTAAAAGAGGGAGCAGGCGGCAGGGTCTGTGGTGACCTGGAAACGCTTTCAGTAAGCCATAGAAACCAGGCAGCTGGAAGTGCAGGAGAGGATCGTGGAATTCCATGTGTAGCGGTGAAATGCGTAGTAGATATATGGAGAGGAACACCAGTGGCGAAGGCGACGATCTGGCCTGCAACTGACGCTCAGTCGAAAGCGTGGGAGCAAATAGGATTAGATGCCTAGTAGTCCGCGCCGTAAACGATGAGTATAGAAGTGTTGGATGTCAAAGTTCAGTGCTGCAGTTAACGCAATAGAGTACTCCTGGAGTAGTACGTTCGCAAGAATGAAACTCCAAAGAAAGGATTGACGGGGGCCGCACAGAAGCGGTGGAGCATGGTTTTAATTCAGGGAAACCTTGAAGAACCTTACCGAGTCTTGACATACTCGCAAAGGCTCAGAGATGGAGATAGCTATATGAATACAGGTGGTGCATGGTTGTCGTCAGCCCGTGTCGTGAGATGTTGGGTTAAGTCCGCAGCAGGCTGTGCCTTATCGTTGGATTACCATCATTAGAAGTTGGGGACTCTGGCGAGACTGCCAGTGACAGACTGGAGGAAGGCGGGGATGACGTCAAATCATCATACCTTATGACCTGTTACACGTGCTACAATGGATGGTGCAGAGGAAGCGAAGCCGAAGTGAAGCAAAACCCATGAAACCATTCTCAGTTCGGATTGTAGTCTGCAACTCGACTACATGAAGTTGGAATCGTAGTAATCATGAATCAGCATGTCGCGGATGAATACGTTCTCAGGCCTTGTACACACCGCCCGTCACACCACGAGGTTATTAACGAAGCCGGTGGCCTAACCGCAAGGGAAGGGCTGTCGTTGGGATTGATGATTGGGGTGAAGTCGTAACAAGGTAACCGG
+
)+/0+,//50.40-/.*)**%*'*($%$%$&)(*//,+.,+24''(1,/-*./)0)),*-/330505.,(0,&/,.75/0(1&/,),(2-+.744..-,-78...+0-02-&.*',--/-'*')-,+.''(4(#$$$%$'*))-42-03-.-1//075654.2+.2../0-02+*())(++*,-.010+*,,6224;1(-232;301/*2-2.5'))(,820.767,(().,&,.),-)('('*47...32)(-($')**'+&$$#$&**+2*0-/$&'%%)$.1)050.4.--/.')(&)/01*-3)*,.6462'1(/*1/440*+())%%(().()33)./4140(&)-/7540351.-'(1+4/+1((),)**&++*,25:899/.((&$%&%**,+-.-34559,/03&((('',,,+&&(*0492-).(/+,*/2%36,./5+)++0*,+-/,/5921113--++++,)-0*+44<4:4;878/.-,+2902664011'//808/,+-0.**)((+,34100(&%(%$)&()1:7*4-3(*110+35+.4'68*&*,)*)$)**-.,.70+-7)*++.(+,''***'-''.),.+-681++.//%**&),((%%&(,41473+,'$%'(+-/.5/..21/)../$&,81/7012*++,-8750/10&7630-))+'(,,1,*4148733259235-/2568.-*33/1789-:0129985:/.'')2.*+0/,..%.),.-%%&%&+-0013+23(,&1)/1:8;;5570((').7*66025875+*)$&')(%&(+&,,.66/$'')+:1140326.0+3+1/*+*-.56;:56479,(%/))0.-,./1*''(%(&((*.2,,..84596833./00/-+,'&')(1+*0,*(''((/)(*3/*&'*'(10+6+*5--2,-/0145/+.*0.//%&+')-*1+++5437872.0**+(--4-45.-#*%&(,'''#$(+2/5.)+*-/01)+*.+*))+(-435;789'521*(+),,...,0811:3../..,/2-0+**('.&)%&$($*,,/5*/214/1-.322/42.),'-(***1.//+,/',57.06+*))%-,&'+**),,+,4234875-0.,3321/7
@7ba81b83-0680-4bf9-a8f7-4b6ac48c31a3 ch=244 read=178374 start_time=2019-12-13T09:33:31Z barcode=BC01 runid=2c9cf7bc05858273f10e7d7ec552fc0bd742dc3e
CCGGTTACCTTGTTACGACTTCACCCCAGTCATCGAGGCACACCGTGGCAAGCGCCCTCCAGAGGTTAAGCTACCTGCTTCTGGTGCAACAAACTCCCATGGTGTGACGGGCGGTGTGTACCAAGGCCGGGAACGTATTCACCGCAGCAATGCTGATCTGCGATTACCCAGCGATTCCGACTTCATGGGTCGAGTTGCAGACTCAATCCAGGACTGGGGATAGGGTTTCTGGGATTGGCTTTACCGTCGCCGGCTTGCAGCCCTCTGTCCCTACCATTGTAGTACGTGTGTAGCCCACAGCCCGTAGGGCCATGATGACTTGACGTCGGCCCCACCTTCCCTCCGGTTTGTCACCGGCGGTCTCCTTAAGTTCCCACCATTGCGTGCTGGCAGCTAAGGACCAGGAGTTGCGCTCGTTGCGGGACAACCAACATCTCACGACACGGCTGACGACAGCCATGCAGCACCTGTGTTCGAGTTCGAAGGCACCAATCCATCTCTGGAACGTTCTCGACATGTCAAGGCGGGTAAGGTTCTTCGCGTTGCATCCGAATTAAACCACATACTCCACCGCTTGTGCGGGCCCCGTCAATTCCTTTGAGTTTCAGTCTTGCGACCGTACTCCCCAGGCGGCGAACTTAACGCGTTAGCTTCGATACTGCGTGCCAAATTGCACCCAACATCCAGGATTTCGCATCGTTTGGGGCGTGGACTACCAGAATTATCTAATCCTGTTTTACGCTTTCATTGCCTCCCAGTGTCGAAGTGTTGGTCCAGGTAGCTGCCTTCGCCATGGATGTTCCTCCTGATCTCTGCGCATTTCACTGCTGGGAATTCCGCTACCCTCTACCACCTCTAGTCGTCCAGTATCCACTGCAGTTCAGGTTGAGCCCAGGGCTTTCTGCAGCGGACTTAAACGACCACCTACACGCTTTACGCCCAGTAATTCCGAGTAACGCTTGCACCCTTCGTATTACCGCGGCTGCTGGCGCGAAGTTAGCCGGTGCTTATTCTTTGGGTACCGTCATCCCAACCAGGTATTAGCCGGCTGGATTTCTTTCCCAACAAAGGGCTTTGGCGAAGGCCTTCTTCACCCACGCGGTATGTAATGGCTGGATGGGCTTGCGCCCATTGTCCAATATTCCCCACTGCCTCCCGTAGAG
+
3-.,+.-4-0*(+)&*0,44:4-435.*,/2230*&)(0/0/195646067135:;1/0*(')(+,5*,*,2'++()14;588787896::;:1-3:1-779663111'5:347-./23-+'1.0044(672820767<9560%*&',+/-..--1754566191-).(#$&+01;6,*+.5/5686:4.5&&/186879887/00.0-(/+)&''*+...//472<853786,2**(%**'(177999:-4+,+1+,+&*)()..*.21))/39127(*(/1/504-.*+-+/5-)-*.,41--0)2982,-++/.+)*++-6475(+./1+,/92;09*+-701190-1$%/+*.-.,)(*-.1/1,./2:5,+45/8/)/0334016//'+*,'2/.1)(+)%*19*-,/.333932.2/,*./.2,3///,+**+-,-++++056755.3/-.3/2371-..1,./87982(),//6'(,*+,*&&0,2:867746+.5.1302.+*+*-001)-/)-.43%,10/8'/+:96882326311516*'%)*+/<;991*63,001734602272756&312870,378::::0470//66;:8-332.2+,)*')&+(+-299-/.842921+1*,*0-//.-6/.+-.9/333-55251009/85122.-..6...34*.&%)'$*.)*.0.235685'1312-718///,0/-'%%,,./2+,933:/&%%$#*,,)/8*+%/()2:1.,-+,3784&')./-311140,*0.-,120*4+.;:9:;9:9<0/+/72+)(--/020/+'*-03+.860,+,(&%#'&(&0-9834532:2/-%(59./2.42.288540)(*--/64&'(,5*0147(++.-,-605/*-'%)),+,)))*%)-:442739&1/.28349--+&)++15/.2,81)&&''(205+'%&)/34102/,*$,01287/1,/.-480+-,*-0.0-+)$'(+()/1,,-4.53/0.3-.:2/:918.-)173355303//.8/-)*,*-.++3-332578+-43-09/0+(+099;+*49(,&&&%(').-3.70:004-(,,+&+*,.1-*'&%&'+-41374,,(14.3/,,*68-).80-0-/-.//5487-(((%(&&.3((++1*%
@daad3b08-096d-4df6-ab57-af3e7241191b ch=435 read=183119 start_time=2019-12-13T09:33:31Z barcode=BC01 runid=2c9cf7bc05858273f10e7d7ec552fc0bd742dc3e
CTCCCTGGAGGCAGCAGTAGGGAATTTTCGGCGATGGAAACCCTGACCAGCAACGCCGCGTGAAGGAAGAAAGGTTTTCCAGTTATGAAGCTTCTGTTATAAAGGAAGAACGGCGGCTACAGGTGATAGCCGAGTGACGGTACTTTATTAAGCCACGGCTAACTGCGTACCCAGCAGCCGCGGTAATACGTAGGTGGCGGCGTTATCAGGTGTGGGCGTAAAGAGGGCAGGCGGCAGCAAAGGGTCTGTGGTGAAAGCCTGAAGCAACTTCAGTAAGCCATAGAAACCAGGCAGCTAGAGTGCAGGAGGAGGATCGTGGAATTCCATGTGTAGCGGTGAAATGCGTAGATATATGGAGACACACCAGTGGCGAAGGCGACGATCCTGGCCCTGCAACTGACGCTCAGTCAGCGTGGGAGCAAATAGAGTTCATGCCTAGTAGTCCCGCCGTAAACGATGAGTGAAGGTGTTGGATGTCAAAGTTCAGTGCTGCAGTTAACACCCAATGTGCTCGCCTGAGTAGTACGTTCGCAGGAGAAACTCAAAGGAATTGATGAGGGGCCCACGCAAGCGGTGGAGCGTGGTTTAATTCGAGCAACGCGAAGAACCTTACCAGGTCTTGACATACTCATAAAGGCTCCAGAGATGGAGAGATAGTATATATGAGATACAGGTGGTGCATGGTTGTCGTCAGCTCGTGTCGTGGATGTTGGGTTAAGTCCCGCAACGAGCGCAGCCCTTATCGTTAGTTACCATCATTAAGTTGGGGACTCTGTGAGACTGCCAGCAAGCTGGAGGAAGGCGGGATGACGTCAAATCATCATGCCCCTTATGACCTAGATACACGTGCTACAATGGATGGTGCAGAGGAAGCTGAGCCGCGAGGTGAAGCAAAACCATAAAACCATTCTCAGTTCGGATTGTAGTCTGCAACTCGGCTACATGAAGTTGGAATCGCTAGTAATCGCGAATCAGCATGTCGCGGTGAATGCGTTCTCGGGCCTTTGTACACCGCCCGTCACACCACGAGAGTTGATAACACCCGAAGCCGGTGGCCTAACCGCAGGAAGGAGCTGTCTAAGGTGGGATTGATGATTGGGGTGAAGTCGTAACAAAGGTAACCGG
+
..52'&'*'.3)('&$'(*('()'.34.218,&%('((+(-5)*,687.23052.396767746.2-,'()'+*19400')+24-.(+(#&//-0,/.//;:-2.-,*.2/(/-.543-.'+'*&%((),*(()+-12%,,'+,6/+.0.)')+-,..,.4521&1&)#(+**32/*/-*))%)).+/776,0)(.+*&('(*0324(,**&+'1+'(*-7+(),/34'(65182&++**(-0755521052.1+*)-312(*&''&)1.3%546:*.0./(*0966;689610//+''*,-,',.'))&-5.03-0'&')2.99--+**(%)((+1-+00,-4110./1.50563(',*/521:23254.,*--5159820(,'%&(2-'#$)+8../2/,.-0'12))''+(/.'(%,6775))$(*4'-*'.6)*).+/*)*)'-//47;.*(%&))''()+*(),7;8;8:987++'*(:4246712.-(,,,2*)$,(&*4-)+%+,.)+121*,,(+,-/6794/12-2+(,/1+,6)')'()*-/,+++(172,:3.$*)/1.1106232+--&-,,+3'(+*1./2,027860-10)+,/),)'.,+&(,((&&)43,(+**02/50-1126'))*+,:940+(')+'%'(*-0&)//38719+0103541-,-+/15124668022238:::92*,,+-(/++*..6270508()-1/7%%43)4)&.:328323517//-912;9;91:15**+007:305+*(($'&,++-:890)51*(**8.-.*(,*/-096/46887778:1//39:23--370,1212+2(&%(**+))**-4685466339474-,/1+0(,)),(+%%(',+(*+*++))1-),2:9)-.&&*2:/986:;78927843-6*-((*,1784/.2/.07.&/0-..0,7.-93:4:::70+6',--21/*))*+*..*)#*'//23,332182'1039651)(/,/+.*%&)++-3349412222.19-,+*+'*23///1/.&+%'&)**297972),)*,101(-+(*---,***/,220/1/01-41,211222107.-/*,()*()43554736*)+./9:813
@913b8c5b-4f24-4846-91c3-9d7de9208179 ch=421 read=157297 start_time=2019-12-13T09:33:29Z barcode=BC01 runid=2c9cf7bc05858273f10e7d7ec552fc0bd742dc3e
CTCCTACGGGGAGGCAGCAGTGGGAATATTGCACAATGGGCTGAAGCCTGATGCAGCCATGCCGCGTGTATGAAAGAAGGCCTTCGGGTTGTAAAGTACTTTCAGCGGGAGGAAGGGAGTAAAGTTAATACCTTTGCTCATTGGCGTTTACCCGCAGAAGAAGCCACCAGCTAACTCCGTGCCAGCAGCCGCGGTAATACGGAGGAGTGCAAGCGTTAATCAGGTACTGGGCGTAAAGCGCACGCAGGCAGTTTGTTAAGTCCAGTCATGAAATCCCCGGGCTCAACCTGGGAACTGCATCTGATACTGGCAAGCTTGAGTCTCGTAGAGGGTAGAATTCCGTTGTAGCGGTGAAATGCGTAGAGATCTGGAGGAATACCGGTGGCAGAGGCGGCCCCCTGGACTGACGCTCAGGTGCGAAAGCGTGGGAGCAAACGGGATTGGAATGCCTGGTAGTCCACGCCGTAAACGATGTCGACGGGGTTGTGCCCTTGAGGCGTGGCTTCCGGAGCCTAACGCGTTAAGTGACCGCCGCAGAAGATACGGCCGCAAAGGTTAAAACTCAAATGAATTGACGGGGGCCCGCACAGAGCGGTGGAGCATGTGGTTTTGGTCGGTACAACGCGAAAGAACCTTACCTGGTCTTGAGCATCCACGGAAGTTTTTCAGAGATGAGAATGTGCGCCCCGGGAACCGTGAGACAGGGTACCGTGGCTGCTCATCAGCTCGTGTTGTGAAATGTTGGTTAGTCACAACAGGCGCAACCCTTATCGCCCTGGTACCAGCGGTCCGGCCGGAACTCAAAGGACTGCCAGTGATAAACTGGAGGGAAGGTGGGGATGACGTCAAAGTCATCATGACCAGGGCTACTACGTGCTACAATGGCGCATACAAAGAGAAGCGACCTCGCGAGCAAGCGGACTGGCCTCATAAAGTCGTCGTAGTCCCGGATTGGAGTCTGCAACTCGACTCCGGCGAAGTCAGAATCGCTAGTAATCGTGGATCCAGAATGCCACATTGAATACGCTCCCGGAGCTGTACACATCGCCAATCACACACCATGGGAGTGGGTTGCAAAAGAAGTAGGTAAGCAACCTTCGGGAGGGCGCTTACCACTTTGTGATTCATGGCTGGGGTGAAGTCGTAACAAGGTATTG
+
-.1)&'.()--%+(,,0/),/(-(-,.'4)(()***)99/)%%/',7;77762..%%$(*088442213442/8('/,/026633)3,16.,13)%*')*48-*..3;5-+'&')+'%&)&/,)*4-6,+-*-3**444+1+/%))+6,.17((*-)*,$()%%*%'/-1123856523569;6551/4616294/6//0421-.'(*348/36626-3-/*2&*&),64--.45651110%0,149;6)06:7+4./'+,.'%&(&$'&+0-+-471&37776244558;.6.-5122345/000076510/'*-,(&'()128:5+(-/,0-+102/4+)(/%')-./5423;8336/.,*+&%*+893.//.536998:.4.,()*++(-00593/*+)'%$((-,..112:11.&),/**-9/52)*..;&2*:-+9*%)*+.*51/374-/1462456977:<6/.,-+223+2'12)0...)5.'&,),47-)%&)%#%)()0%)/((4964562;/.(-*))1,/7+.)(+)',+.0394*,217,-0091;;:875681,0&,0836648;91/8/,-/5-*&*,2;33201032.*+2-9;+0511)..*)%&*+,())*+043412/2:6534-3**)&)527.(*-,+-*/566+5-**+,321106442/+++./.+9:4:59576,1.6(+.*)#)%&$*+*)&'))'',//677/5+4711//672,8,,',(%&''%*)'+&(-..51329..1/03%((('),1+28.245:96)2+3,44/0069-5*++%/1((&(+30123;0//2+(,*&))-4+,16+/49:9633)8,,/226'#$%%5623-/00--#%'()58849493,+*+,-/3498*'(&*)''+./::97/,,'+34/12:2*#%&+5356/74+(+(+//55645.-,-,*/-//+,-/678372-,(*,651*'%')+),/'3.53/+,(()**+,.39971+2*)*45522*)+&))+1;56:39/2(,(1)'(&&'./-.024/2/(+*-,2/0.29%('-)('+(/33958487)&+(&(*,/,1*$*00/,076(3-)**''))0,+7:1.06.,025594+((***%*,/+,+0+,.16430.+&$)&*(%
@fea035cc-657a-4f7b-8843-064ca6bf9c6d ch=34 read=92800 start_time=2019-12-13T09:33:25Z barcode=BC01 runid=2c9cf7bc05858273f10e7d7ec552fc0bd742dc3e
GGACAGTAGAATTGCTTAAATTCCTAGGTATATGAGTGAAATGCGTAGAATCAGGAGAACATCCCATGAAACCTTCCTGGACCAACACTGACACTGAGGCACAAGCGTGGGGAGCAAACAAGGATTAAGATACCTGGTAGTCCACGCCCTAACCTGATGCGAACTGGATGTTGGGTGCAATTTGGCTGCAGTATCGAAACTAACGCGTTAAGTTCGCCTAGGGCAGTCACTGGGCTGAAACTCAAAGGTGTGGGGCACACAAGCGGTGGGTATGTGGTTTAATTCGATGCAACGCGAGCACTACCTGGCCCTGACATGTCCGGAGCACTTTCCAGAGATGGTTGGTGCCTTCGGGAACTCGAACACAGGTGCTGCATGGCTGTCGTCAGCTCGTGTGTGAGATGTTGGGTTAAGTCCCGCAGGCGCAACCCTTGGTTGCCAGCACATGTGGTGGGAACTCTGGTGGTGACAAACGGAGGAAGGTGTCAAGTCGTAGCCCCTGCAGCCAGGGCTACACTGCTACAGGCAGGGACAGAGGGCTGAAGCCGGCGACGGCAATCCCAGAAACCCTATCTCAGTCCCGGATTGTAGGCTGAAACTCTGCTTATGAAGCTGGAGTTACTAGTAATCATGAGAATCAGAATCGCGGTGAATACGGGTCTTGGCCGCCCGTCACACCATGAGAGTTGGCAATACCGAGGCCCGTGAGCTAACCGCAAGGAGAGCAGCGGCCGAAGGTAGAGGGTCAGCGGTGGGGTGGCTGAGTAACCGG
+
*+'$)-.+'*&%&%&&%/)2(++*&&('($&%$#%&'')-0*/.2343100.'(*(*)++-**4)+++--,0)+*)'((',-(-()'*)+013444-5,+)*++()*0(+-.)/247&1,+0+*1,+((,5(12,130.0.99*-/..'&(''&&'&''**.+-/-/3:+7++022/13/7:.-.**+01/1/.1%(+)(,33/,+)*10/+,/)%'('(*,&(&/04''$$(+13107//.019*('(%(((50*#&$''1*./7644/-,**+-15;948665(),025.4,)-+&*(*$'+2//627(+,23,45.5%*,&))(),.*0+''*++4(-+/&-011:5:7,53*3,/:428534.0-,,0////05311/0621.$+**104+*'#&&(--/50624/51-,,0/)&,**,--5171:/21.0.5++,(%%%/),+',3535(6./58.,,*&*-/098:66(4-/5+0+)'&')64,,.%*%02.2'$$(%)32+5:57762/-&$,,))'-*$(155492/,0361.,.,,13,.-/0/*())90/80++19/04-'&'..5&5/3.**,'/*+*',-)(&$$$'/,+%$''))536135:9.-2.-.74330401-,-,)*-+,-%%$&$%%+'())//,0-465/0)($+'+/99.264446960-*)(+14.3.052.2/($%%%'*(+**&*++007+0-)-0*,%(+2441831./**-**)&/5+)(')*+'+(,.,'&%%%'%./288899
@f29cb627-430b-429c-afc4-704b6efcbe66 ch=357 read=140899 start_time=2019-12-13T09:33:23Z barcode=BC01 runid=2c9cf7bc05858273f10e7d7ec552fc0bd742dc3e
CCGGTTACCTTATTTTTGACTTCACCCCAGTCGCTAAACCCACCGTGGTCGCCTGCCTCACTTGCGAGGATTGGCGCAACGCCTTCAGGTGAACCCAACTCCCATGGTGTGACGGGTGTTAATGTACAAGGCCGCAGAACGTATTCACCGCGGCATGCTGATCCGCGTTACTAGCGATTCCGCCTTCATGCTCGAGTTGCAGAGAACAATCCGAACTGAGACGGCTTTTGGAGATTAGCGCACTCTCGCGGTTTGCTGCCCACTGTCACCGCCATTGTAGCACGTGTAGCCCAGCGTAGGGGCCATGAGGACTTGACGTCATCCCCACCTTCCTCCGGCTTATCACCGGCGGTTCCTTTAGAGTCCCCAGCTTCGTATTAGTAACTAAAAGGCGAGGTTACTTTGCTCGTTGCGGGACTTAACCCAACATCTCACGACACGAGCTGACGCTGACAGCAGCCACCATGCAGCACCTGTTCCAGTCCCGAAGGGAGGATCCATCTCTGGAAATCGTCCGGACATGTCAAACGCTGGTAAGGTTCTGCGCGTTGCTTCGAATTAAATACATGCTCCACCGCTTGTGCAGGCCCCGTCAATTCCTTTGAGTTTTTAATCTTGCGACCGTACTCCCCAGGCGGTTGGATAACCAATGCGTTAGCTGCGCCGCAAGCACCAAGTGCCCGGACAGCTAGTTATCATCGTTTACAGCGTGGACTACCAGGGTATCTAATCCTGTTTGCTCCCCACGCTTTCGCACCTCAGCGTCAATACCAGTCAGTGAGCCGCCTTCGCCACTGGTGTTCTTCGAATATCTGTTCCTGCCTCTACACTCGAATTCCACTCACCTCTCCTGGATTCAAGCGATGCAGTCTCAAAGGCAGTTCTGGAGTTGAGCTCCAGGCTCACCTCCTGACTTACAAAGGCACCTGCGTGCGCTGCGCCCAGTAGTCCGAACAACGCTAGCTCCTCCGTGGCTGCCGCCCAGCTGGCTGGAGTTAGCCGGGCTTATTCTCCCGGTACTGTCATTATCATCCCGGGTAAAGAGCACACAACCCTAAGGCCTTCGTCACTCCGCGGCATTGCTGGATCAGGCTTTCGCCCATTGTCCAATATTCCCCACTGCTACCTCCGTAGG
+
571*(+'&((2*250.&().096/753/1128*+22.%/0-*060939896:;78781/,)0++,3&+)(+'))-+1876362012*,0.'&-1/(+&-.097,14840()+0/1))).*4+*%((,6947:8)1,-.766987:756:4608666-4)*,/1-(+'+(((--+/04:<:;143441//*,./+0.-8,/*+-004.8.,1()89974,3-5070/:;7/7.,)/*&&'((%))*-/00,)(/1*/*),,)%))%00252013.561++++(),)))'(22+*-./0/2:;377230,/7--.2/03346370791,05549+'*,//015232459(765;8;1++.'*%&'(09;-,$&&'#&*()/(,,()+.087.,4/-'+/.6%.+/0**/385;22-682*,)-(/.-,,)'(())*-/)/-3(&*0342.'$#(+2/(--)))).+6789688869,+-3+2+))23-++3.4))&,+0276712-10&02''0-,/(7+888:36:0351')+))(-+0*-2/,,33556;0*(0&%)(/*::8$'*--0121,+5,/-2--,.&%-/244'&)*).+7290;90-40<<5*4:3203++-,13*('(---./+060+.)&4+730,1,0./-/-.-+*+,0667:(-()*/1/:/5/8-;/+,721/-..333-,,,65544;9*-&//04:;99:86933+)./510,1,.13215.*),.750*+*)35,,--+--/20(2,02,:.-.:-443+.01-,781363;8:;<44443024<77;7./755501+**&&$%)0//0+-+//5%%+120/-/02''*+/.3678:1060+2121110711120215,.80/66;53(,''5,'(3,+5)')/60/-12/3(**0,1-,-42)))('+...3...0-,2*0*+)((+,.--4+)(/,0650/-*+./61,4++(%%&*%13)/.'%%&'-4./26)-,8-..7,1)((/01<6*51(+/-.1856915412599/0,-7:/89,)(')&('0.74<-,06123;9;:8::2330)&(&/+,.423771+,&**-11.+)'/8-&,2+,.'1*010.67802332/,'0/+05)+(0,
@8b72dc7d-4962-4250-b639-83d5bbbeb866 ch=189 read=170078 start_time=2019-12-13T09:33:22Z barcode=BC01 runid=2c9cf7bc05858273f10e7d7ec552fc0bd742dc3e
CTGATACTTCGTTTGGTGTGCTGGGTGCTGAAGAAGTGTCGGTGTCTTTGTGTTAGCCCTCGCACGCCTGTCATCTATCTTCCGGTTACTTGTTGCGACTTCGCCCCAATCGCTGACCCTACCTTCGGTATGCCTCTTGCAGTTAGCTCACGGACTTCGGGTGGCAACTCTCATGGTGTGACGGGCGGTGTGTACAAGACCCGGGAACGTATTCACGCATTCCGTTCGCGATTACTAGTAACTCAAGCTTCGTAGGCGAGTTTTCAGCCTACAATCCGAACTGAGATGGTTTTAAAGTTTGAAAACCACCTCGGTATTGCATCTCTGTACCATTTGTAGCACGTGTGTAGCCTACACATAAGGGGCATGATGGTTGACGTCATCCCACCTTCCTCCAAAGTTAACCCAGGCAATCGCTGAGTCTCAAACTTAATGGTAGTAACCGACGGGTTTGCGCTCGTTGCGGAACCTTAACATCTCACGACACGAGCTGGCGACAACCGTACCACCTGTCACCTTTGTCGAAGGGATTTCCTCGATTAAGAGTAATGCAAAGGGATGTCAAGTGTAGGTAAGGTTCTTCACGTTGCTTCAGATTAAACCGTATCGCTACTTGTGCGGGATTACGTCAATTCTTGAGTTTAATCTTTGCGACCGTATTACTCCCCAGGCCGGAATGTACGTTAGCGGCGGCGCGGAGGTGTTGAAACCCCCACACCTGGTATTCATCGTTTGGCGTGGACTACCAGGGTGTAATCCTGTTTATACGCTTTCCCGAGCCTCAGCGTCAGTTACAGTCCAGAGGAGTCGCCTTTAAACCACTGGTGTTCTTCTAATCTCTACGCATTTCACCGCTACACTGGGGTTATATAACCACGCCTCGGTAACCGGTTTGGAATGCAGCGCCGGGTTGAGCCCGGGCGTTACTTCATCCCTTAATCATCCATACCACGCTCCTTTGAAATGAAATCCGGATAACGCTCGCCACCTACGGCCATTACCGGCTGCTGGCAGTTAGCCGTGGCTATCCTTGGGTACCGTCATTCATCTTCCCAAAGACCAGGGCTTTACGATCCGAAAACTATTCATCACTCACGCGTTGCTGCATGGTTTCCCCATTGTGCAATATTCCCCTGCTGCACTCCGTAGGAG
+
$$$%('-,++&#&%(%$&%&%$'+.-25997;,-,((,.3-20/.,)-&%*/--,%14)(*$&$&%'))+*.&*),+/1997736690//4/55'-//10*,(-45+.5++$#%&',--,-297:5,&%$'')-.,)0+0&2.2./0553427-***&&,*)(%'&%'),,-'2-5465676.0.,/52321.*1453655+.78/6.-6063*%('(%+++&%).'((+.02131-,-*+...-0(*-.)&)((3.1.,375,,(+,+%'++5/0--27.-+&'*,-028;,110,,7..(**('.),867023.2/..6/.,+,-&(&&&/2+&'')+*.--1-'&&&(&%%('(+,.')-4.0.,(),',.6,(*'*/0+90)&+(+.,4/))*-((-2*/13++,*,%$/50.-)(&+,/0(,+'(&*'('*))$/)((&($(&-.-6++0/156.6-+/+3(0/('*--/.-,++(+,#%(/.0662//--,72+28%.&10,6857/.-/''-)(,,*+,--*(19/47665/8-0-())+.1/.197/)3/),',/.-0366/24-/++-/25420&***1'**)&'%,,/086)(%'&('$&0%'/)+-2)&,*$)$$%&($&&.-(*)+,,281,53038.(,**+*%0**4+.-235//248'5+2*'$%$((.,++/.7,0+*%,,.,---..;,'4+,887+&.*)(%$&)*293022-5/%'**+145/0,()+)/.-)%''-,45+-171*)),)**31,+'(%+/550--.-06(,-1-0.2-:,+,..+%&''&.(,)(*0,03'0**.22882210'(1)())'%*.0,9/(*&+2+-5*++./+**$.**++*(+'+&&#$$&+'(''$)&'&&(),1/1041.*)'1&)**++()/64,,0((*'+#%(&)))*-+)//74:7375$%%*(')++,3)*-''*)**)/3**453:398:745563:,),*')+'''$*,+&)%)'+,41,.'$$(,+)*2*3))%%$$'-'('(+-./:9993',,'*-789272*4..47(*,)1+-3.()*-,.%%),,(%(*37469.,,--%''&).4(('''$$%+'3-3:;1,.511/2/3/00*/*))++,-+,&(*7:-/25*+%
@4f595db5-90bc-4b20-9da1-85fca8c4def3 ch=452 read=62220 start_time=2019-12-13T09:33:22Z barcode=BC01 runid=2c9cf7bc05858273f10e7d7ec552fc0bd742dc3e
CCCCTACGGGAGGCAGCAGTAGGAATTTTCGGCGTGGGGAAACCCTGACCGAGCAACGCCGCGTGAAGGAAGAAAGGTTTTCGGATTGTAAACTTCTGTTATAAAGGAAGAACGGCAGCTACAGGAAATGAGTAGCCGAGTGACGGTACTTTATTAAGCCACGGCTAACTGTGCCAGCAGCCGCGGTAATACGTAGGTGGCAAGCGTTATCGGAATTATTGGGCGAGAGGAGCAGGCGGCGGCAAAGGGTCTGTGGTGAAAGCCTGAAGCAACTTCAGTAAGCCATAGGAACCAGGCAGCTAGAGTGCAGGAGAGGATCGTGGAATTCCATGTGTAGCGGTGAAATGCGTAGATATGGAGGAACACCAGTGGCGAAGGCGACGATCTGGCCTGCAACTGACGCTCAGTCAGCGTGGGGAGCAAAATAGGATAGATACCCTAGTAGTCACGCCGTAAACGATGAGTACTAAGTGTTGGATTAATCAAGTTCAGTGCCCGCAGTTAACGCAATAAATTACTCCGCCTGAGTAGTACGTTCGCAAGAATGAAGCTGGAATTGACGGGGGGTACACAAGCGGTGGAGCATATGGTTTAATTCGAAGCAACTTGGAACCTTACCAGGCCTTGACATACTCGCCAAAAGGCTCAGAGATGGAGAGATGGCTATATGAGATACAGGTGGTGCATGGTTGTCGTCAGCTCGTGTCGTGAGATGTTGGGTTAAGTCCCGCAACGAAGCAGCCCTTATCGTTAGTTACCATCATTGGGGACTCTGGCAGAGACTGCCAGTGACAAGCTGGAGGAAGGCGGGGATGACGTCAAATCATCATGCCTTATGACCTGGGCTACACACGTGCTACAATGGATGGTGCAGAGGGAAGCGAAGCCGCGGTGAAACAAAACCCATAAAACCATTCTCAGTTCGGATTGTAGTCTGCAACTCGACTACATGAAGTTGGAATCGCTAGTAATCGCGAATCAGCATGCGCGGTGAGCCACGTTCTCGGAGCCTTGTACACACCGCCGTCACACCACGAGAGTTGATACGCGAAGCCCGGTATGGCTAACCTGGAAAGGAGCTGTCTAGGTGGGATTGATTGGGGTGAAGTCGTAACAAGGTAACCGG
+
,20,)341:61051123227/-'),+842*(*2263-*&)**17-,-+6,001228756;.2334130/01+-2,*.,835//4-02-01:754:3-2(*(....'1*8246208-',-,45(2--50./)(()/52/+++,-5156//06723533.051-2,++1.,*'&'+4./,,+4+23.6.-4102462++*+6.-,+-,5--,303.222./2,3+)'&)',+(-/)+937:.%,,+2).4:763/--//..45/096-*'%&'%(+0)'))7;268-/)04-827346--+++&(*+,/294812///-.+*/,,3*7-6954.()'&,.*50+)0-*2497955...),-6/*3/,1()*:291)(4)0+17/---,*3+3,8881///012),2/14681134645:)+./3<;.6*12+.*.04579))(44251.)+(2989;<9-,'*((,,,77820400;42,3'%$&'1+)-/.331.-)()*%+-/4/8/016013*-,+-/29+.8,,)'(0022423;41+3,).64-/0&(&&&()53657.4856)((-)+,.,-(3342&*,13*-/52:8246:3./-+-0*)$$(,*..'(()/803+33+1+-.46.223)++034,*.737(()-.:8-+()+-7160-.,&&((+'')+/.81899689:5948111353(-/1826+45376533555<49.41302194+*/4442+*'),'440/6122)0(%%0+*/9388*7)-3;527887220'''))6789:*//01688--.02./..3080-2714/14556668512398)5)3,(),-558<76:87660*)'((--03*55978<7988887))(+,-(.+211502...'('((.(+2:;12;8,,.9;7/<9;<897.029:16/32004:;7335/-,+,+,44499:+8**6/809999565.'+%%)+/244:67+')'('&()*1/-+'%%&*)0888941(+3,2---873324:69;-.634347.10,))+2-+++('$('(-*+3+.4.&&)41/.722-0-+1)'/**,03651-***-+0(/..-/(345/.0/3//00247551+1.5;:;6:
@eed3f981-0795-4f11-bc91-847d9720c517 ch=221 read=63154 start_time=2019-12-13T09:33:19Z barcode=BC01 runid=2c9cf7bc05858273f10e7d7ec552fc0bd742dc3e
CCGTTTGCCTTGTTGCGACCACCCCAATCATCAATCCCACCTTAGACGAGCTCTTTCCTTGGTTAGGCCACCGGCTTCAGTTGTTGTCATCTCGTGGTGTGACCCGGGCGGTGTGTACAAGGCCGAGAACGTATTCACCGCGACATGCTGATTCGCGATTACCTGGCGATTCCAGCCACTAAATACGACCAGTCCGAGTTGTACGGGCCCCACAGTCCGAACCTGAGGAGAAATGGTTTATGGGTTTTGCTTTACCTCGCGGCTTCGCTTCCTCTGCACCATCCATTGTAGCACGTGTGTAGCCCCGGAGTCGCCAGGGCATGATGGTTGACGTCATCGCGCTGCCTCTGGCTGTCACTGGCAGTCTCGCTAAGTCCCAACTTAATGATGGTAACTGGCGATGGGGTTGTGCGCTCGTTGCGGACTTGGCATCTCACGACACAGGCGGCGGCAGCTTCATGCACCACCTGTATCCTCATGTAGCTATCTCTCAGATCTCTGGAGCCTTGAGTATGTTAAGGCCTGGTAGGTTCTTTGGGTACAAATTCTGAGGCCACAGCATGCTCCCACCGCTTGTGCGGGCCCAATCCAATTCCTTTGAGTTTTGCGAACGTACTTCCTCAGGCGGAGTACTTATTGCGTTAACTGCAGCACTGAACTGACATCAACACTTAGTACTCATCGTTTTACGGCGTGGACTACTGGGGTATCCTAATCCTGGCCTGCTCCCCACGTTTTGGGACGGCGTGAAGTTGCAGGCCAGATCGTCGCCCAACTTCGCCACTGGGTGTTCCTCCATATCTGCGCATTTCACCCGCTACGCGGCGGAATTTCCACACGATCTTCCTCCTGCACTCTAGCTGCTGGTTTTCTATGAAACGCAGAGTTAAGCTTCAGGCTTTCACCACTTGCTGCCGCCTGCTCCTCTTTGTTGCCAATAATTCCGGATAACGCTTGCCACCTACGTATTACCGCGGCTGCTGGCGTAGTTAGCCGTGGCTTTCAATAAAAGTACCGTCACTCGGCTACCATTTCCGCAAACGCCGTTCTTCGCTTGCCAACAGAAGTTTACAATCCGAAAACCCTTCTTCTTCACGCTGGCGTTAACCGGTCCGGGTTTCCCCCACTGCCGAAAATTCCCTGCTGCCTCCCG
+
,))++'#&%(((-1'&&&%&&&)-)-,,/13327-5,,)22494437'(,./-59/2%'')*.5.0795-...123:4%+)(&)&%&'$%&&()/,515446/7-)17.,2(**((',-*+-/)''*030/207:51/6,/04.'-'+//09:6,0/.04,4.*)$&*-2.2(*$*%$&*(-)+'+$**4,1.3+'$*-2(,%1%2&),(&%&&()0'(28571--.,,(*++(.1065-/26*+8;-+*-(+)2854/0,'',')&(-2.7..,)*()*+/17115*''$$##$'%&$&'),31)'/%%(0*,-,-80.6-,,,.&15(+03568.-%'&(%%&&(+&(&&'%)+04312.,-./-2%%1&'$&(*&,()-++())+/0851//''%('//%'/*).(+)*(+,.12;/003)$&$$$)*-.-/&&(%'')%+0.2---)1((+*0035-,(.+*/+)*040.-+-%'$%%()+%,**'%'&&'&&++,2.&$%$$$)$,,/1,.%'&)(04-.102+4194-2)'(%%#$')-+,(#(#&%$$%('(((**+,07++8:1/2/-064.,++-(*,-1&4)392'**)+-))(+)/0)*86593127)&'+%(),(,))-**/-*12./13402.0/302113455)(3,046/8(/*(*-)),,&+--186.661)%,*-003;;255346+62,*&)-)'-314)+*)*+*),.-44+(+)0.*&$+,$$'(')'(**(*0./146*./333324446.*$'&()*-3;43347)*,:7.7*-456521,'-,./3:82(+,''*,01&*+()-/*(,.*/($%%)*000(*((',6222*--,+(,12,*$()(/1801.-$(&%(,,&&(,/:3/)((+'%584386/**0&(2+-.1346.52+**+36*,/1*&/*&(&.,011:1,.-6.663/,+/,-8;33932302128/.1&(+.,00105,.)++70<-,-7/877/471*''%-10*%&$&(***%&*+/00+)--+3952+%&*,&+*02126+'-.&(('%),.02)'+()05/*,08822*,/-'*+',80--)()*(.).+1,*'*'&'+-)4-5&-7506--136,&(%(*,*29893(+'%$'(+*.4+02,(
@d7e48e52-bfe4-40f6-b22f-8efd41f785e1 ch=330 read=65564 start_time=2019-12-13T09:33:19Z barcode=BC01 runid=2c9cf7bc05858273f10e7d7ec552fc0bd742dc3e
CCCGGTTACCTTGTTACACTTCACCCCAATCGCTGACCCTACCTTCGGCCGCTGCCTTGCGGTTAGCTCACGGACTTCCGAATTGCCAACTCTCATGGTGTGACGGGCGGTGGTGGCGCAGAACCAGGAACGTATTCACCGCGACATTCTGATTCGCATTACTAGTAACTCCAGCTTCATGTAGGCGAGTTTCAGCCTACAATCCGAACTGAGACTGGTTTAAGTTTGGCTCCACCTCACGGTATTGCATCTCTCTGTTGCGTGTTTAGCACGTGTGTAGCCCTACATAAGGGCATGATGATTTGACGTCATCCCGCCTTCCTCCTGGTTAACCCAGGCAGTCTCATAGAGTCCTCCAGCAATGGTAGTAACTAACGACGGGGTTGCGCTCGTTGCGGGACCAACAACATCTCACGACACGAGCTGACGACAACCATGCACCACCTGTCACCTTGACCGAGGATTTCCTCGATTAAAGTAATGCAAAGGGATGTCAGAGTGTTAAGGTAGGTTGCGTTGCTTCGAATTAAACCACATGCTCCGCTACTTGTGCGGGTCCCCGTCGGTAATTCCTTTGAGTTTTAATCTTGCGACCATTACTCCCCAGGCGGGATGCCAATGCGGGTGGCGGCGGCACCGGAGGTGTTGAAACCCACACCTGGTATTCATCGTTTACGGCGTGGACACCAGGGGTATCTAATCTGTTTGCTCCCCACGCTTTTCGAGCCTCAGCGTCGGTTACAGTCAGAGAGTCGCCTTCGCCACTGGTGTTCTTCTTGCAATCTACGCATTTTCACCGCTACACTAGAATTCCACTCTCCTCTCCTGCACTCCTAGATAACCAGTTTGGAATGCAGCACCCAAGTTGAGCCCGAATTTATTTCATCCCCGCTTAATCATCCGCCTACGCTCCTTTACGCCCAGTAAGTCGGATAACGCTCATACCGTATTACCGCGGCTGCTGGCACGTAGTTAGCCGTGGCTTCCTCAACAGATTTACCGTCATATCTTCCCCAAAGACAGAGCTTTACGATCCAGCAATGTCACTCACGCGGCGTTGCTGCATCAAGTTTCCCATTGTGCAATATTCCCCTGCCGCACTCCCGTGAACAATGTCAGCACCAACGAAGGTTAACACAGAACACCGGTAACTTAACAGCACCAGCAATGTGAAACA
+
8,++//80192;05///356810086.+2,/)++**190--/73821886165121.3-0,1700-1220218574,4)(&&,(*5523..-,-(2/773&(-31;9//5*)&(&%&%')&'015(87463'1-085168*,1147896-003-+**$*.,-4221321-2+**,042387746692102;8,033745.9...+*2+*)()-..3:7;<529+/;+3,12392/6./-72:9.42+,0641.-(--1)%%%%$(.'&&'%**,+---.*/4+'*+-)/**+4),,,,64/1:+)+74,,-*75+$/4097958558,3++$2(**262022977%'&)+0131/0(.$&',),,,,)209/10815*)&./1/5/1398967;13/4,/-'.'.(+,24..-(++,-26,(/./2.463:6/6<451.,.6+,)((2024.2+**,'&%(*'+6/*+(+3214.7+(+),--,(+(/6929811.''(++.)/'+(,,.3.0*,&(0)+.40+*(*,3;433(),21565901..,/+),-7+863276*)/)$%$'',+3*)/,+,10;<1/;6332,)./38,,.),*876*.-1/+39:7)-(,-10/.('+*%$'(*+-+()*/5,.)-,1622;,2+(%('-/*$&**04/13365;0)((2,129:62+/4)-8643427.4.-.9388*+425;;5'.-+1:9,62349410.-/028('1//0770:'')*(..039:596469.1239999:86<0.'$(')+,31645&(50,0-.-+++(*&,,0.+2*7+1'*),/1834220-''$(),'(,3665347377<;565986/...,3:-2/0/60-'6)'')(//**0;351+350'#(.)6155/*2.*.1++--/455-7902,-)$&')))&(.):.73,,)*/2()*,60/00527:53431159532.-000.+0)))1/,,*24385*,+&%)&)'+*+)+34.-%-+./901:;./8-.98.-(*,/4/(*)-/01*,,*&'&011120-11109101:-//455671'1-:..51&)3*02425577-8;-&%%'%&+%('15)(4'&+(1,+&,)%(+()&0*4&(/*1,114.'-,($*)+23'&&'*'(%$"#$)*,541(,,'&%$$)('%%
@bca96c20-c7b5-4ad7-b92c-3f21204fcd4f ch=29 read=59800 start_time=2019-12-13T09:33:13Z barcode=BC01 runid=2c9cf7bc05858273f10e7d7ec552fc0bd742dc3e
CCGGTTGTTACGACTTTACCCAATCATCAATCCACAGCCAGATTAGCCTTCGCGCGGTTAGGCCACCGGCTTCAGATTATCAACTCTCGTGGTGTGACGGGCGGTGTGTACACCAAGGCCGAGAACGTATTCACCGCGACATGCTGATTCGCGATTACTAGCGATTCCAACTTCATGTGTAGTCAGTTGCAGACTACAATCCGAACTGGTGTTTTATGGGTTTTGCTTCACCTCGCGGCTTCCTTCCCTCTGCACCATCCATTGTAGCACGTGTGCTTGGCAGGTCATAAGGGGCATGATGATTTGACGTCATCCCCGCCTTCCTCCAGCTTGTCACTGGCAGTCTCGCTAAGTCCCCAACTTAATGATGGTAACTAACGATAGGGTTGCGCTCGTTGCGGGACTTAACATCTCGACACGAGCTGACGACAACCATGCACCACCTGTATCATGGCTATCTCTCCATCTCTGGAGCCTTTATGAGTAATCAGAACCTGGTAAGGTTCTTCGCGTTGCTTCGAATTAAACCACATGCTCCACCGCTTGTGCGGGCCCCGTCAATTCCTTTGGAGTTTCATTCTTGCGGGCTTATTTTTTTCTCGGGCCAGGTACTTATTGCGTTAATGCAGCACTGAACTTTGACATCCAACACTTAGTACTCATCGTTTGTGGCGTGGACTACTAGAATTATCTAATCCTATTTGCTCCCCACGCTTTCCGGGACTGAGCGTCAGTTGCAGGCCAGATCGTCGCCTTCGCCACTGGTGTTCCTCCATATATCTACGCATTTCACCGCTACGTAAATTCACGTCCTCTCCTGCGCTCCTGGCTGCCTGGTTTCTGGCTTACTGAAGTTAAGCTTCCGGGCTTTCACCACAGACCCTTGCTGCCGCCTGCTCCCTCTTTACGCCCAATAGAGATTTCCGGATAACGCTTGCCACCTACGTATTACCGCGGCTGCTGGCGTAGTTAGCCGTGGCTTTCTAATAAAGTACGTACTCGGCTACCATTTCCTGTAGCCGCCGTTCTTCCTTTATAACGAAGTTTACAATCCGAAAACCTTCTTCCTTCACGCGGCGTTGCTCGGTCCGGGTTTTCCCCATTGCCAGTTCCTACTGCTGCCTCCCGTAGG
+
+.+(+)%(+(+)*304(*39,3-43++)2+222.0$%(%&(&$'',-//6,*,*,-2-6$'.73-/.1.-05/&*%,/*,/3/-,-,,/3943432333:21350-/+-,-)*)*,-+3**(')***++7;788<35243&439::8323*./04+)(('2265:53/+),/32++)))**,-1%++/(.$3'2..1/**),(+:781.)(,90-235<25<;7'26<546:5811.3/082(*7-;5014--+.61;::93:-))+*(,..22/$&%&&&'*-0313-*,26067://///3:4..387684:-1/+/49;97324.-/-:///8995:4,/0/*02472--+261(,*,2,8+,'(/1,+(*.1484110/*3004,0/35666<587992+-*)&$).,-/+++,--+0+*-,/88935270300-4445;478586%(%'))0513236835.1.53/..6/18.,.-$''&%(*)('),-)+:525,61;::<734205+--;/*,-2-3;9/7.-,,.139923:0208.227*/.02-**)-185:62.3/-(%)/<:/07:02412/,)'%$%,)(*()/*+-'63*)$.&'(.-2*2+*)(-&($('/,34-11248459/--3451&.&'%'*(*&1',/5686+5/(($'(*,77;78956873*+/-,.213;764410:4/02577/(--,/82,+3::5756545235.60<01**14.,-/67*33(*&%%(&&('((/*().80*+(+)3-13::7787868<:20241/2-.&&%(,,./')(()+(,.0+-/0+/,/-*+510067688491*'('%&&%'.-*/+0/)&'(052+'9;8183,*0-.//:96;50600166329;744146**2+1)'),0.,-/,,&&%(,5//.111:8<98/:..8;77;.--+-50:10845-9...649-+%,%1(4./1:07493053,'0/772*$##'%*&+-,/-./28833;.1.-,)**.237:9;:5697)(1),-888*)2*,6:--6../'(/8:5298;68<966;935-,-..-33..0/-,/3'2:.782+168-)10056,12266*-1334677640:0-/00,
@c68a23f3-9f88-4197-8efe-2a7896f8e905 ch=341 read=71297 start_time=2019-12-13T09:33:02Z barcode=BC01 runid=2c9cf7bc05858273f10e7d7ec552fc0bd742dc3e
CTCCCTCAGGAAGCAGCAGCAGGGAATATTACAATGGAGGCGCAAAGACCTGATGCATCATGCCGCGTGTATGAAGAAGGCCTTCCGGGTTGTAAAGGTACTTTCCAGGCGAGGGGGGGAGGAAGGGAGTAAAGTTAATACCTTTGCTCATTGACGTTACCCGCAGAAGAAACACCGGCTAACTCCGTGCCAGCAGCCGCGTAATACGGAGAGGTGCAAGCGTTAATCGGAATTACTGGGCGTAAAGCGCACGCGGGCAGTTTTAAGTCAGATGTAGAATCGGGCTCAACCTGGGAACTGCATCTGATACTGGCAAGCAGTCTCGTAAGGGGTAGAGATTCCAGGTGTAGCGGTGAAATGCGTAGAGATCTGGAGGAATACCGGTGGCGAAGGCGGCCCCCTGGACGAACTGACGCTCCAGGTGCCGAAAGCGGTAAGGAACAAACAGAGTTAGATACCCTGGTAGTCCACGCCGTAAACGATATCGACTTGGAGGTTGTGCCTTGAGGCGTAGCTTCCAGGCTAACGCGTTAAGTCGACCGCCTGGGAATACGGCCGCAAGGTTAAAACTCAAATGAATTGACGGGGGCCCGCACAGAAAGCGGTGGGCATGTGGTTAATCCGATGCAGCGAAGAACCTTACCTGGTCTTGACATCCACGGGAAGTTTTCAGAGATGAGAATGTGTACCTTCGGGAACGCTGAGACAGGTGCTGCATGTCGTCGGCTCGTATTGTGAAATGTTGGGTTAAGTCCGCAACGAGCGCAACCCTTATCCTTTGTTGCCAGCGGTCGGCCGGGGACTCCAAAGGGAGACTGCCAGTAAACTGGAGGAAGGTGGGGATGACGTCAAGATCATGCCGACCAGGGCTACACGTGCTACAATGGCGCATACAAAGAGAAGCGACCTCGCGAGGAGCAAGAAGCGGACCTCATAAAGTGCGTCGTAGTCCGGATTGGAGTCTGCAACTCAGGCTCCATGAAGTCGGAATCGCTAGTAATCCGGATCAGAATACCACGGTGAATACCACGTTCCCGGGCCCTGTACACACCGCCGTCACACCATGGGAGTGGAGTTGAAGTAGGTAACAACCTTCGGGAGGGGCGCTTACCACTTTGTGATTCATGACTGGGGTGAAGTCGTAACAAGGTAACCGGAAGATAGAGGCGACAGGCAAAGAGCAATACGTAACGGCA
+
--.7*-1*0*(&'(%'&%,))16,),.-2/++2-,1,%-)*-/.9*&%0($%(&$)&&()++70)*+---00**+&'('1.68<2*3;3240037*(()))-2+0++(-+*$0/1/0.(&//(+*/2(*,-62+2+2+-*-*+++'+-//06///114/.9+-1..2)&*'%)+,.(..,01..1746998454-//1/11))--+,0/*+%+),-5884541:28-1+/.*0+.019989763:-)(&+(-*.%257642<</28049/659630%-()*&)--26,0..--5312453553454563322+(-)'(',-/)-2.5,))42-2++$'0)9,,7674.-..697-1-$()5451.--/37483/61)5..49593051&(,'+-'.-545**197,*)-).1&1//00*'-('(,((+1-()/4314+)'&*02,4.*%'04/-0125:(*05222893/1568669;91111190/../716+*+/0..(-&%'(%16,/0033656('*(,/24344,1,5/1279796342.+-*)(-/20929197602033<;77884;2..,12:467)1980,:2)*%(&$*('+,.3261.,.30.2206/511*)*/.0%&'')1'$&.1-3+-8/9:914/-,.//71*+,2)+**+:910,+*,-901&'/5*/)%'..637(,1&*,(')('005'552211--%'&(*321*'(*10,&/*')'.0(**4,,6208+0/05.')406*'*,.78046),*./5..7-*032680/0&20/&(),*38:464:'97*+).+/1278:,+(+.60555,,/,+4,6)',1.887788842'&&%%##$(&))16+-+,)+**()+414+),/-,1,+),()+-.3)(('*+)-.55645411,*()',.*%(**-07389876718.**,.566562..0**+&4(&)$&(+434/5***%(%,067)+**0,,,+6.62662321+6+*)#(*--13/1996:4++,*+)+5///'%(.0,/4-*-00:1.-1-../,./).101435347587:4*+*0,((,(%(+&(,0.+*%''0)-*/-.:0+,016/4343/3:+43:511468;4+),$**+*0,*+--,-20427601.5.0:::7:6;557$-%),0356',/266,(&*+21/*10()'%$$%%
@bc6e241a-1413-4669-ad17-40973defa935 ch=179 read=142755 start_time=2019-12-13T09:33:01Z barcode=BC01 runid=2c9cf7bc05858273f10e7d7ec552fc0bd742dc3e
CCGGTTACCTTGTTACGACTTCACCCCAATCATCAATCCCACATGGGCAAGCTCCTTCCTTGCGGTTAGGCCACCGGCTTCAGGTGTTATCAACTCGTGGTGTGACGGGCGGTGTGTACAGGAAGCCGGGAACGTATTCACCGCGACATGCTGATTCGCGATTACTGGCAGTTCCAGCTTCATGTAGTCGAGTTGCAGACTACAATCCGAACTGAGAATGGTTTTATGGGTTTGCTTCACCTCGCGGCCTTCGCTTCCCCTCCTGCACCATCCATTTGTAGCACGTGTAGCCAGGTCATAAAGGGCATGATGATTTGGCGTCATCCCGCCTTCCTCAGCTTGTCACTGGCAGTCTCGCTAGAGTCCCCAACTTAATGATGGTAACTAACGATAGGGTTGCGCTCGTTGGACTTAACCCAACATCTCACGACACGGGCTGACGACAACCATGCACCACCTGTATCTCTTAGCTATCTCTCCATCTCTGGAGCCTTTATGAGTATGTCAAGACCTGGTAAGGAGTTCTTCGCGTTGCTTCGAATTAAACCACATGCTCACCGCTTGTTGCGGGCCCCGTCAATTCTTTGAGTTTCATTCTTTTGAACGTACTACTCAGGCGGAATTACTTATTGCGTTAACTGCAGCACTGAACTTTGACATCCAACGCCAGGTACTCATCGTTTGCAGCGTGGACTACTAGGGTATCTAATCCTATTTGCTCCCCACGCTTTCGGGACTGACGTCAGTTGCAGGCCAGATCGTCGCCTTCGCCACTGGTGCTCCTCCATATATCTACGCATTTCACCGCTACATGATTCCACGATCATCTCCTGCACTCCTGGCTGCCTGGTTTCTATGGCTTACTGAAGTTAAGCTTCCAGGCTTTCAAAGACCCTTGCCGCCGCCTGCTCCTCTTTACGCCCAATAATTCCCGGATAACGCTTGCCACCTACGTATTACCGCATGCTGGCACGTAGTTATGTGGCTTTCCTAATAAAGTACCGTCTTTCCGGCTACCATTTCCTGTAGCCGCCGTTCTTCCTTTATAACAGAGTTTACAATCCGAAAACCTTCTTCCTTCACGCGGCGTTGCTCCGGTCAGGGTTTCCCCATTGCCGAAAATTCCCTACTGCTGCCTCCCGTAGAACAATATCGCTTGCAACAGAAGGTTAACACAAAGACACCGTGAAAGA
+
.8/000)-&()'/-+,235+1(*,65/.518/-.4:198+***),1/4*,')*::4:97+501,/)2-089;451),+-03/28)%')(11140014799852227*255,2.1/,+)(*(+)%'(*%.**+.&1+.;4142-..0678--.--030)+.2290/-%+,-06/3)+$*161571..-.0(%*/-0305155/66:923,+//+**+00/05/7;5086614;1**.,)&+3,3('+++&(&'&,12:18**+&,1235866;:-26+*++.0-/0**)$%&%(.8565765),64-.0,+++*23326347::;067++.+/.1+-)))-)('*%(*-40-.2/*0/.0.()*-.88+-,+-2,4-.-215-,,+,.8044+)(/,.9--,00165:02/0//.*)))-3011-.-),./0),&*/643+13/1809;46*.%)((07167754-,,-*/01()(),/0.-16334./(%0,*.1(*+),./253431/37:9790//'+(,.628;956133*,+4-)'+/+999.722/++*)*-.+'&%%$*,)-.5-6;9,)684140.*-'(&+0:977:9,1-'&+098-+(()%+,0'976.()&()(*17-7...,6-3,4416.-.+-./22*//3+01351*3.1*+()+'&)25436614:3+1/1112::4./,/++*,*,+-056;60)**/80*./6::0+,+/4794,;:75-,,+.77196;565.51899;996865::/9402733336731338663,/-//957'63535;6-(+204+),''.0042.')+/1-)-//44451&'(0)(%0124442491;90/474;839022161,3.2-&++,-''1*(*)(%')))44/'&%#%%$*(&(,**+,1:-.6;4+..,-,(*'-15.8/).610.10.0.4,/8588424.0-0/,1/(('&()-6*)',-239883.+&')),3/.)()0-.82/01751-'&')++(013&665,:408993303246868<+)+)*,..+*(%**(,*1<2-//943,*388.884945;888;0-.--2:653;12.4$',')).673<:07:9//:/06/335.28/6/*)-.+-/--8/0:3,078--.+.--./('&&$)(-)--20+1*8270.1381-.0344)(%(&&#%
@daaebcfd-5c3a-4d38-b533-4a7c18734127 ch=337 read=117784 start_time=2019-12-13T09:32:41Z barcode=BC01 runid=2c9cf7bc05858273f10e7d7ec552fc0bd742dc3e
CTCCCTGCGGGAGGCAGCAGTGGGAATGTATGCACAATGGGCGCAAGCCTGATGTAGCCATGCCGCGTGTTATGAAGAAGGCCTTCGGGTTGTAAAGTACTTTCAGCGGGGAGGAAGGGAGTAAAGTTAAACCACCTTTGCTCGTGACGTTACCCGCAAGCACCGGCCTCCGTGCCAGCAGCCGCGGTAATACGGAGGTTAAAGCGTTAATCGGAATTACTGGGCGTAAAGCGCACGCGAGGCGACGGTTTGTTAAGTCGAATGTGAAATCCCGGGCTCAACCTGGGAACCTGCATCTGATACTGGCAAACAGTCTCGTAGAGAGTCTGCAAATTCAGCGGTGAAATGCGTAGAGATCTGGAGGAATACCGGTGGCGAGCAGCCCCGGACGAATGACGCTCAGGTGCGAAAGCGTGGGGAGCAAACAGAGTTAGATACCCTGGTAGTCCACGCCGTAAACGATGTCGACTTGGAGGTTGTGCCCATGAGGCGTGGCTTCCGGAGCTAACGCGTTAAGTCGACCGCCTGGGAATACGGCCGCAAGGTTAAAGAACCAAATGGTGACGGGGGGGCCCGCACAAGCGGTGGAGCATATGGTTCCGATGCAACGCGAAAAGTGCCACCTGGTCTTGACATCCGGAAGTTTTCAGGATGAGAATGTGCCTTCGGGAACCGTGAGACAGATTGCTGTGGCTGTCGTCAGCTCGTGTTATTGAAATGTTGGGTTAAGTCCCGCAACGAGCGCAACCCTTATCGCTTTGCTGGCAGTCCGGCCGGGAACTCAAAGGAGACTGCCAGTGATAAGCTGGAGGAAAGGTGGGGATGACGTCAAGTCATCATGGCCCTTGACCAGGGCTACACGTGCTACAATGGCGCATACAAAGAGAAGCGACCTCGCGAGAGCAAGCGGACCTCATAAAAAAAGTGCGTCGTAGTCCGGATTGGAGTCTGCAACTCGACTCCATGAAGTCAGGAGATCGCTAGTAATCGTGGATCCAGAATGCCACGGTGAATACGTTCGAACGCTGTACACCGCCGTCACACCATGGGAGTGGGTTGCAAAAGAAGTAGGTAGCTTAACCTTCGGGAGGCGCTTACCACTTTGTGATTCATGACTGGGGTGAGAGA
+
,*28,+12,74,-5,%-+)666;0+*'%)).*+)-2;88;6/+---)-143./+$%$&(++,975722.1')*76:,./-.29354-:767*+.6.+20+0(+-()&(*0-()-***-*%&'/5:27+5,'&%(1-24.+116&5)+//5/(08)*/1+',.7835.10/61304;84:1120,/07705/'012(-)'%*,-),-215145,*+'.+$%6/::;:949/'&&'%**+&'-(++%,*'',)'+:,)+-1+**0++).2)(+'&'&&%-/0/483081.1+'()*,-0101225:49414&.*,-,'('-)'()%)&%&''))2,.-''(+/,,24.,2934,+**.05683//1+40079(55.('%&,.'&2*,((*.//),)*/3788922/-,)&-1+'(*)(.2)*-0:;37./%%/*&&+)(46(*04,/+,.6+-/1756483,+))*///),-+--.043;/2.0;9,+'')-+5646/0/-..-++(+-6554060:/.-2-/1945737.6)'++0.041//03,9/:6.)&*'&)07*(&%$%&3063583*;8,)--67;7659568(*('*--5*-/'()*54463//3,1/++$-)-0*,1-15841/))(()/')*)--+3921.1''%.0.09669:983,/,7/1.57050/125).&.&()0++))')&$(*+:,/.-.)*%('$'&&,+,)-0<58477670559*+.620-)()+/255:()()+0'&+*+')&'')#635/3+4,+8:2:6676<+.*&'(,8888+,,+./-(&*+683/3.5)-+1*,/.+441//0/+)).11;:24,&'*'&&(*.5/*(0-/((%&&,,.859999/;100635463)'(&**((,'-*.-*+*))()+1,&*,/.0965'&558:0,&')04*-0699:2:'()'6)9/../037807/--/,/123)+*////8&-)(*,1231/(+/-1/0099:747'-*-368:949.6323:847--*+*,/4)*%%#')'+/*0*&*.++*/,03+/'&%*'-2/:00/90*%),*,23110--,+/../131)6)'+6+))*&'*/),,1.+,-,-6703126872.%''+'(&(
@887617e9-4bf9-4661-b98f-b3a70e196ac1 ch=455 read=77482 start_time=2019-12-13T09:32:30Z barcode=BC01 runid=2c9cf7bc05858273f10e7d7ec552fc0bd742dc3e
CTAGGAGGCAGCGGTAAGGAATTTTCGGCAATGGGGGGAAACCCTGACCGAGCAACGCCATGATGAAGGAAGAAGGTTTTAGGTTGTAAACTTCTGTTATAAAGGAAGAACGGCGGCTACAGGAAATGGTAGCGGTGACGGTGCCTTTATTAGAAAGCCACGGCTAACTACGTGCCAGCAGCCGCGCGGTAATACGTAGGTGGCAAGCGTTATCCGGAATTATTGGGCGTAAGGGGAGCAGGCGGCAGCAGGGTCTGTGGTGAAAGCCTGAAGCCTTCCCAGTAAACCATAGAAATAGGCAGCTAGAGTGCAGGGGATCGTGGAATTCCATGTGTAGCGGTGAAATGCGTAGATATATGGAGGAACACCAGTGGCGAAGGCGACGATCGGCCTGCAACTGACGCTCAGTCGAAAGCATGGGGAACAATGCAGCAAACGTGGGTACTAAGTGTTGGATGTCAAGAGTTCAACGCAGTTAACGCAGTAAATTACTCCTTACAGGTAGTACGTTCGCAAGAATGAAACTCGAAAGAGATTGACGGGGACCCGCACAGTAGACATGTGGTTTAATTCGAAGCAACGCGAAGACATACCCTTGACATCCCTTGCGTACTCTTAATCGAGGAAATCCCCTCGGGGACAAGGTGACCAGGTGGTGCATAGTTTGTCGTCAGCTCGTGTCGTGAGATGTTGGGTTAAGTCCCGCAACGAAGCGCAACCCTTGTCGTTAGTTACTACCAAGTTGAGGACTCTAGCGAGACTGCCTGGGTTAACCAGGAGGAAGGTGGGGATGACGATCAAATCATCCCCAGCTGCCCCTTATGTGTAGGAGCTACACGTGCTACAGTGGTACAGAGATGCAATATACCGTGAGGTGGAGCCAAACTTTAAAACCAGTCTCAGTTCGGATTGTAGGCTGAAACTCGCCTACATGAAGCTAAGGTTACCTGTCGCGAATCAGAATGTCGCGGTGAATACGTTCCCGGGTCTTGTACACCGCCCGTCACACCATGAGAGTTGGCAATACCCGAAGTCCGTGAGCTAACCGCAAGGGAGGCAGCGGCCGGTAGAGGTCAGCGATTGGGGTGAAGTCATGCTAAAGGTAACCGG
+
().0-&*)'&#%&'++'/)&&+)**$$'2,51/045/'+0+3:+,/17944.*2+,,26*%&')+.5-423,-,./.1/**&.,53669+11827114003:+1,22.074,7-/-,,//%+(+.++361+**&,111.-('$%%)-6116*%)**'+,**/--.5644455779:414...2$%%&),+/-//655.1.,26-33-.468323,5./,.--1264645,9,,06-+-049:8/50/%2(.7411031.34-30-%0)'),+&'%%((,)$)/.2)(,(('&&+*')+570000.)++-87-2-*)**57:9-3-3/29450+*((./19-,/3*)(',,*+.0/415550---+-585313+42-10-0650*((*(,,2-6630/)*+-3676-),+/'--)(,&-'%)*''#$$$#$%)+.2'-((&)//-().6/876:7:79562+*&'+7;1-*)''$),,--4.*)&*0*,)+%*)3(&(),+)&,%&()/49<:/312+---+09/.27%,,(&('*32-//*.98/661,-.1,++*+'(&)(,-43:1:26<6/11.,1-0.4128212)'&'(%)('&()/+5/+,**&/,--0,1-1*1((*-(-+'(5.+*1()440100-6+220'',/0/5434550/89+,66788122146+++++456/277261344556/+6-&$,/74*-()-88896<1)-/0;122.-/400.)+&*++1-,,2425653/++++,19::;;9793-30/,()+*)*''+(**++100055..---59423325*-(%%()'244,-1.0.412.34%(*.,-*+*023+%$$%'+1/33--,--95-7,,($&)200/+.*,0;33355<:52930.96.-)))*./04281'/$8),,155550/5**,-+5730111006***)''+,/,,%%'()')--824/1/510465948766;81424382).7230.9.+*--3;86;801585446/311*'+,2'-)+'++05**,3,,.8.6/--.-0629446)36,*-*'%(&(%,**-((*(&$')$%&'&,)2.8/,*,)((-,.))++3(+*+48793*
@78cf1beb-d5ab-456d-8b2e-58343f2790a4 ch=190 read=169141 start_time=2019-12-13T09:32:29Z barcode=BC01 runid=2c9cf7bc05858273f10e7d7ec552fc0bd742dc3e
CTCCTACGGGGAGGCAGCAGTGGGGAATATTGCGCAATGGGCGCAAGCCTGATACTACATACCGCGTGTGAAGGCCTTCCGGGTTAATAAAGGAGTACTTTCAGCGGGGAGGGAAGGGTAAAGTTAATACCTTTGCTCATTGACGTTACCCACCCAGAGAAAACACCAGCTAACTCCGTGCCAGCAGCCGCGGTACGGAGGTGCAAGCGTTAATCGGAATTACTGGGCGTACAAAGCGCACGCAGGCAGTTTGTTAAGTCAGATGTAGAAATCCCCAGGCTCAACCGCAGAGACTGCATCCTGATACTGTAACGAGGTCTCGTAGAGGGGGGTAGAATTCCAGGTGTAGCGGTGAAATGCGTAGAGATCTGGGGAATACCGGTGAAGGCGGCCCCTGGACGAAGACTGACGGCAGGTGCGAAAGCGTGGGGAGCAAACAGGATTAGATACCCTGGTCCACGCCGTAAGAAGCGATGTCGACTTGGAGGTTGTGCCCGCTTGAGGCGTAGCTTCCGGAGCTAACGCGTTAAGTCGACCGCCTGGGGAGTACGGCCGCAAAGGTTAAAAACTCAAATGAATTGACGGGGGGGCCCGCACAACGGTGGAGCATGTGGTTTAATTCGATGCAACGCGAAAGAACCTTACCTGGTCTTGACATCCACGGGAAGTTTTCAGAGATGAGAATGTGCCTTCAGGAACCGTAGAGACAGGTGCTGCATAACATCGTCAGCTCGTGTTGTGAAATGTTGGGTTAAGTCCCGCAACAGCGCTTATCGCTGTTGCCAGCGGTGCGGCCGGGGAACTCAAGGGGCTGCCGATAAACTGGAGGAAGGTGGGGATGACGTCAAGGTCATCATGGCGCCCGACCAGGGGACTACCACGTGCTACAATGGCGCATACAAAGAGAAGCGACCTCGCGAGAGCAAGCGGACCTCATCAAAGTGCGTCGTAGTCCCGGATTGGAGTCTACAGCGTCCGGCTCCTTAAGTCAGAATCGCTAAAGTAATCGTGGATCAGAATGCCGCAGTGAATACGTTCCCGGAGCGCATACACCGCCCGTCACACGCGGAGTGGGTTTGCAAAAGAAGTGCGTGTAATAACCTTCAGGCGCTTACCACTTTGTGATTCATGACTGGGGTGAAGTCGTAACAAGGTAACCCGGAATGGAGCGACAGGCAAGTAGAGTTGAACGCAACAACTTTCTTCAGCACCAGCAATACGTAACTACATA
+
(.13++.'25/)/42111*'%'*,*/51/20*+().524910)048-1.).+*')&'(&&(/45501+/()-)-+636/)-6657%&)/7.'&$%().8;/,*,+-38*)/1(*'.*(**97,2.2..+*((3,,166,/1..0114//8+%/)*((''(**((013'-,(*,(*/4226:3011..24*((&'(,&3*-*'+88745325/4/2/.4+1--.2;74,&&%&-.,(../*,)-.068*118/,0711-31--..),)(/0.,374,&/++),')+($+&'&'/76000-1+,-655551&(((%)'',,04637,),+.08/.1)+,2,9)*,6-0/...-79/34-,.1455,*))*1227:,.8+,--)0/-.1*.,306:71-0710'%%&&+++(((''',20-+&()++,27516.(+-1830.13..*'%,3%360'*%&(2.011704(*$*''--,,+1/322/6/4,..1:12,95*%)*',,.5145',-0,1+.-.+.-/627914362/34013:23-*),.'&'(..27583187**3(2(310),.8,994318.8.-/1',657,24**-)--,10735;121'.&),20;566393105135858:328))/3//-3-2:71+20---.15250)+,,'*)*17<72+++./:7223515568842-&.*353645((()(4%')/-./.10.'&'%/7574,-/1:41*/,('(-0--+4,-)01620//0/)())(,%&)$(*.-//((*%+5.02/(.-4+((1,53153(,/077&',41*-+'*'*.5-'(()9-+4/,4+5059:1343672/./(*&+)*+(%&'()%+*''2/:+,.6-%$'%)&%)++1673443327445553736+))()**/124-.3***+,)+.19,0.2(+)*.''&+22.045776*,++,/1'/(&(/0-(*+..%*))**,2(('2051//'-'(+&6.95822/02*(().///;796664005347867(12.,2..367084,05)**(*(()+*/5/180-065300%(')%&(&/34;646841+$)*%%#$$%%'%)%+2345<9&34**122.04(,07823//090898852343/+**-,-21027788(4+3876,.3*0,(+&,-,/0056887-/1./-3-(&,''(&&$&+'(+2.2:5&''$&4))/34114)+*)&&#%"#%
@49e5c95b-6b74-4715-adb6-8243582e79f1 ch=109 read=169846 start_time=2019-12-13T09:32:23Z barcode=BC01 runid=2c9cf7bc05858273f10e7d7ec552fc0bd742dc3e
CCAGTTGCGTGTTACGACTTCACTGATCATGGTCACAAAGTGGTAAGCGCCCTCAGAGTTAAGCTACCTACTTCTTTGCAACCCACTCCCATGGTGTGACGGGCGGTGTGTACAAGGCCCGGGAACGGCTGTCACCATTAGCTTCTGATCCACGATTACTAGCGATTCCGACTGCGTAGGTCGAGTTGCAGACTCAATCCGGACTACGACGCACTTTATGAGGTCCTTGCTCTCGCGGGTCAGCTTCTCTTTGTATGCGCCATTGTAGCACGTGTGTAGCCCTGGTCGTAAGGGCCATGATGACGTCATCCCCACCTTCCTCAGTTTATCACTGGCAGTCTCATGCTGAGTTCCCCGGCCGGACCGCTGTAGCAAAGGTAAAGAGGGTTGCGCGCTCGTTGCGGGACTTAACCCAACATTTCTGGCTTACGAGCTGACGACAGCCATGCGGCACCTGTCTCACAGTTTCCCGAAGGCACGCAATCCATCTCTGGAAGTTCTGTGGATGTCAAGACCAGGTAAGGTTCTTCGCGTTGCATCGAATTAAACTACATGCTCCACCGCTTGTGCATTTAAATCAGGTCATTTTGAGTTTTAACCTTGGGCGCTGCTCCCGGGCCGGTCGACTTAACGCGATTAGCTCCGGAAGCCACGCCTCAAGGGCGCAACCTCCAAGTCGACATCGTTTACGGCGTGGTTCCAGGGTATCTAATCCTGTTGCGCTCCCCACGCTTTCGCACCTGAGCGTCAGTCTTCGTCCAGGGCCGCCTTCGCCACCGGTATTCCTCCAGATCTCTACGCATTTCACCGCTACACCTGGAATTCTACCCCTCTACGAGACTCAAACTTGCCAGTATCAGATGCAGTTCCCAGGTTGAGCCCAGGGATTTCATCAGCAACAAACCGCCTGCGTGCGCTTGCGAAGCGGTGATTAACGCTTGCACCCTCCGTATTATCGCGGCTGCTGGCGCAGGTTAGCCAGTGCTTCCTTCTGCGGGTAACGTCAATGAGCCAAGGTATTAACTGCCACTTCCTCCCCGCTGAAAGTACTTTACAACCCGAAGGCCTTCTTCATACGCGGCGTGGCTGCATCAGGCTTTTGCGCCCATTATTACCAATATTCCCCACTGCTGCCTCCCGTAGGGG
+
80./370/*)&,.,.0278;6-.'(+28++**)))+03.*-')+%$%%'.2+/4''&++47.+--157/0261/-3+()2*63,'+*16--217655777(9:5684451236657.8-((6645.,$$%#'(',.(.+*%%)0.212317++)&12+/,,-..-000,//*5&'(,%+*()(-(*7.558988:1<67/5557243514++')*/3)-,,(.&(*,-/04535130((%'$')296808:1/8789::;<6181+*,+)//**+**.019-.7:::5421*58685(''$%'./1699179-)-03985,5))+74-//,21.200066+,$&$./734582+.*,,91389:9.+61'(%*,,&()//5)('-,1-5-+*++,/1332,/-9:0--0/,13+/307395,)''))*+-446255,577/..;.17*-&1-1963.*(+-*-,//;+,,-+,0*1-,2*0/35::8:964-+(*)*0341,(+1-000544588;889355*40:55423:-:---94:*.-0//3.-)(**+5888856602/2/2//%')'%%')0(($.-,6;;,43.6:;,)('%$%'**(&$$%(,.3+',+,*0,--:981:/:/221%/(-.041,1.,.*+-*+/59784/-65/&//,3706'.***.76859998<9/417632*0..)(',.,..12*-73895083&&&((/53,(++,4<;200-1:151(0.--00/.+-+()+*),(0+:588-73-.1'/,(+4/0:4//,,((+.,/+*)./4239/-+.,+,/0214967+3+40220172-)+-*2'%0-25562)''&&/.*./03;2540,/'+/18/-)/20,(&-20''.01*)2..+)*''--0-*,4694690/00/50.,1,)**(.,,*&)&'(1.0/)*/+)+(-5714;797.3253553;4544160,$)%((+-+)*,*11.+++')-7/-*))++''&.+../511150*-),*)*((-)(,&)+'(/65642:;6+/7+).0)+&-.0-,0/51;,*+/.1279<87;0))(*(+')'%%$'&'()'),%)*)+//)(-20:8+.1)*/&(*+.-1:92691$&&',,--/,13*+2'/+2,
@c9d40a82-68bc-4d95-8316-7c4edc918034 ch=322 read=61945 start_time=2019-12-13T09:32:20Z barcode=BC01 runid=2c9cf7bc05858273f10e7d7ec552fc0bd742dc3e
CTACGGGAGGCAGCAGTAGGGAATTTTCGGCAATGGGGAAACCCTGACCGAGCAACCGCGTGAAGGAAAGAAGGTTCGGATTGTAAACTTCTGTTATAAGGAAGAACAGCGGCTACAGGAGGCGGTAGCCAGTGACACATGCACTGTTAAGCCACGTAACTACGTGCAGCAGCCGCGGTAATACGGCGGTGGCGTTATCCGGGTATTGGGCGTAAAGAGGGAGCAGGCGGCAGCAAGGGTCTGTGGTAAGCCTGAAGCTTGGCTGACGCAGAAACCAGGCAACTAGAGTGCAGGGAGAGGATCGTGGAATTCCATGGCGGTGAAATGCGTAGATATATGGAGAGGAGACACCAGTGGCGAAGGCGACGATCTGGCCTGCAACTGACGCTCAGTCCAGCGGGGAGCAAATAAGTTAGATACCCTATTCCACGCCGTAAACGATGGTACTAAGTGTTGGATGTCAAGTTCAGTGCTGCAGTTAACGCAATAATAAATTACTCCGCCTGAGTGAATACGTTCGCAAAGAATGAAACTCAAAAGGAATTGACGGGGCCTGCACAAGCGGTGGAGCCAGCGGTTTAATTCAGAGCAGCGCGAAGAACCTTACTAGGTCTTGACATACTCATAAAGGCTCCAGAGATGGAGAGATAGCTATATGAGATACAGGTGGTGCATGGTTGTCGTCAGCTCGTGTCGTGAAGATGGTAAGGTTTGATCCCGCAACGAGCGCAACCCTTATCGTTAGTTACCATCATTAGGTTGGGGACTCTCTAGCGAGACTGCCGGTGACAAACTGGAGGAAGGCGGGGATAGGCGATCAATCGTAGCGCACTTATGACCTGGGCTACACACGTGCTACAATGGATGGTGCAGAGGAAGCGGCCCGCGAGGTAAAACCCATAAACCATTCTCCAGTTCGGATTGTAGTCTGCAACTCATTGCATAAGTTGGTCGCTAGTAATGCGGTCAGCATGTCGCGGTGAATACGTTCTCGGGCCTTGTACACACCGCCCGTCACACCACGAGTTGATAACACCCGAAGCCGGTGGCTCGCCGCAAGGAAGAGCTGTCTAAGGTGGGATTGATGATTGGGGGTGAAGTCGTAACTCAAAGGTAACAGAGATAGAGCGACAGGCAGTAGGATTGCTACAGGGCTTTTGTTCTTTCTTCAGCACCATAATACGTAACCCCGTA
+
-+-0.7.),(%$''+).&','-(1:<8.5:9171.0*''*+-3,((+45./()*,++-/.1126.+.-*$''*42,&**)2/002:7448,+)'(%$*)++13.377)430520/2*+/&'''(,)))).%'),.5%$#$#%(*/'2+8-.26,.(+)/,1-//547)*-00243203.1/-'&%)&*5..2--)3,,-(*1*,).0.431267:2(((/-,.-()537:,*+(-*-431113/12.%%$'$#&+*%%$$($%$&%&%***/8504.232.&*(%''*/17%'*+))*12+781844-6-:.-)&%$&&&-((./)+;:84111032463/+%*(&&)-/47050/7-)+/(/.46500000666834781///..)--/0709%%%%%,0(*&1./+''('+30).061;*()0,-((,-1:789<773-/,+-),..4'*&&',-9968+0)++41450--//4).8/90;6827,-,,'12*1+--38**+%%'&&'+&)-..1693334)))),',/+-/0181*),32-4-./3:31-871////.-,/0/41.%'&'%#'/)034716,&%)%)$')-..12-14402/*+%',51/++,118://.-(**2.,4316),+../::0,***,5/22128886556678*3)-/2/--,/191,+*),../138322**)'(,+(&+,&(($#+%//0'().1)&../4,+-/.6214:*-*+/86190.03/2:88776:2,((&++/*(.+++')%&('(**'&&,0&333446:(124.,.-')(((&((1/1#&(-,%((.*+,%(&$&'.*(*+..769;.04.03/2)+%().,/(**./.3966366455-*-*''''*)*)+*--%+*')1;93;-.25:7-/47;636(),9<950-100//5778994:310%')&*(+)3+/.('())//10/5/.--,.+-+*--.02*%%%&'(%)''*,4;978'511+.,*+11%0.1:.6;,-3312120*,(***2001377/./+&'*((746,-'''&&1--//0--+*+'(),111-44*30287238.///-22260(%((+.(*-.3+%('%,/'-*+,/-(((%).((-'+,-,)/)*.%*&)*$+&$$%))'''$++43,%%%&'-/-886-./..9,,-,,&/)),,)'&%$#%
@cb1ee722-ddbb-4025-bfbf-677507830edb ch=100 read=165481 start_time=2019-12-13T09:32:08Z barcode=BC01 runid=2c9cf7bc05858273f10e7d7ec552fc0bd742dc3e
CCGGTTACCTTGTTGCGACTTCACCCCAATCATCAATCCCACCTTAGACAGCTCATCGCGCGGGTTAGGCCACCGGCTTCGGTGTTATCAACTCTCGTGGTGTGACGGGCGGTGTGTACAAGGCCGAGAACGTATTCACCGCGACATGCTGATTCGCGATTACTAGCGATTCCAACTTCATGTAGTCGAGTTGCAGACTACAATCCGAGACGAATGGTTTTATGGGTTTTGCTTCACCTCGCGGCTTCGCTTCCCTCTGCACCATCCATTTGTAGCACGTGTGTAGCCCAGGTCATAAGGGGCATGATGATTTGACGTCATCCCGCCTTCCTCCAACTTGTCACTGGCAGTCTCGCTAAGTCCCCAACTTAATGATGGTAACTAACGATAAAGGTTGCGCTCGTTGCGGGACTTAACCCAACTTTATCTTACGAGCTGACGACAACCATGCACCACCTGTATCTCATATGGCTATCTCTCCATCTCTGGAGCCCTTTATGAGTATGTCAAGAGACCTGGTAAGGTTGCGTTGCTTCAGATTAAACCACATGCTCCACCGCTTGTGCGGGCCCATCAATTCCTTTGAGTTTCATTCTTGCCCGAACGTACTACTCAGGCAGATGCTTATTGCGTTAACTGCGGCACTGAACTTTGACATCCAACACTTAGTACTCATCGTTTACGGCGTGGACTACTAGGGTATCTAATCTATTTGCTCCCCACGCTTTCGGGACTGAGCGTCAGTTGCAGGCCAGATCGTCGCCTTCGCCGCTGAATTGTTCCTCCATATATCTACGCATTTCACCTTTACACGCCGATTCCACGATCCTCTCCTGCACTCTGGCGCTGCCTGGTTTCTATGGCTTTACTGAAGTTAAGCTTCAGGCTTCACCACAGACCCTTGCTGCCGCCTGCTCCTCTTTACGCCCAATAATTCCGGATAACGCTTGCCACCTACGTATTACCGCGGCTGCTGGCACGTAGTTAGCCGTGGCTTTCCTAATAAAGTACCGTCACTCGGCTACCATTTCCTGTAGCCGCCGTTCTTCCTTTATAACGAAGTTTACAATCCGAAAACCTTCTTCCTTCACGCCCGGCGTTGCTCGGTCAGGGTTTCCCCATTGCCGAAAATTCCCTGCTGCCTCCCGTAGGG
+
1..1.9.1-9,$2,%'''//87:1;:4-513398/9-/5*'/&+(*,57*2232'/''((&(3+7/.1712,16.5,,1'+,(,.((-;12.--),0637534357069134,-.3447983/41+).,315:91:1013/11590421(*&6,958:-8-,-403376615'1&(*)),004857773-4,++(+&)+)+0800)'&&$&$%('0-7;<*466;8/7;:049;655;570+2++394*,20090,0++*).429:640:+,-.01./102621441</*0,--6.71*3:1/5+*('',-48.-/1455.;:.,8999::05,*+.,8.//8999;9,6862862210-+6::,-.**+0,+,477:827100:530012))/,1*++.4:93:221:98/4/3-03*+''),('(%%%'+,/3000(-*&,066<73-0//,331-*)*/14;4522-432588887976793565.'&2*%%(*)/+&&+,-).0),(*,-//0(0236,.+*(&'()%(//3(',3,5<959,(00/33471/4**+**,35+6137)'+,.9979..8-+(+.:9.28<282---,)-89567760(+--444%),*'-.3+1.,,13633010.*,,*2286;403:++-919(8+4%*''&*+)-110:977<9./.301258-33.11/0+/+34888;69.,1:.-6397:/+.0+2:5*4<:79755-.4993/:.--$')0:6,+,,-:7.4.0-44;:(//.&%)((6-3.-:;68772/.'&,-/53;82,-2,/,'('+(,*-.2567.,,,/250/*.4570())*0+1,+/128:8876;8,+./+&&&&')346:5/9/8,+/596.12-.///06/0//16/'%+)./24436:1///15/72:6/04091,1/0:::1.122;9::7414/1:55853425-9,-21-337798:742.&)*3221600191312*28++%$+2.-7++/*8/01,++,,34./-1422:75)'$$&+,2.055;<7501.(,6120/2%&+%);)(,/0/5)'.89-8929123:8*21,-&0,*)600..++,.2;8;553106*6:;7+/..:962666.30,%%$&+*+-+.7(++)*+-
@e876e800-38de-4543-8d13-3faeddd2398c ch=283 read=79252 start_time=2019-12-13T09:32:03Z barcode=BC01 runid=2c9cf7bc05858273f10e7d7ec552fc0bd742dc3e
CCGGTTACCTTGTTACGACTTCACCCCAATCGCTGACCCTACCTTCGAACCGCTGCCTCCTTGCGGTTAGCTCACGGACTTCGGGTATTGCCAACTCTCATGGTGTGACGGGCGGTGTGTGTACAAGACGGGAACGTATTCTGCGACATTCTGATTCGCGATTACTAGCAACTCCAGCTTCATGTAGGCGAGTTTCAGCCTACAATCGAACTGAGACTGGTTTAAGTTTGGCTCCACCTCACGGTATTGCATCTCTGTACCAGCCATTGTGATGTAGCCCTACACATAAGGGGCATGATGATTTGACGTCATCCCCTTCCTCCTGGTCAGCAGGCAGTCTCGCTAAGAGTCCTCAACTTAATGGTAGTAACTAACGACAAGGTTGCGCTCGTTGCGGGACTTAACCAACATCTCACGACACGAGCTGACGACAACCATGCACCACCTGTCACCTTGTCCCCGAGGGGATTTCCTCGATTAAAGAGTAATGCAAGGGATGTCAAGTGTAGAGTAGGTTCTTCGCGTTGCTTCAGGTAAACCACATGCTCCGCTACTTGTGCGGTCCCCGTCAATTCCTTTGAGGTTTAATCTTGCGACCGTACTCCCCAGGCGGAATACTTAATGCGTTAGCGGCGGCACGGAGTGTTGAAACCCCACACCTAGTGATGCATCGTTTACAGCGTGGACTACCAGGGTATCTAATCCTGTTTGCTCCCCACGCTTTCGACCTCAGCGTCGATCACAGCCCAGAGAGTCGCCTTCGCCGCTGGTGTTCTTCCTAATCTCTACGCATTTCACCGCTAGAATTCCACTCTCCTCTCCTGCACTCTAGATAACCAGTTTGGAATGCAGCACCCAGTTGAGCCCGGGTGTTTCACATCCCCTTAATCATCCGCCTACGCTCCCTTTACATGAAGTAAATCCGGATAACGCTCGCCACCTACGTATTACCGCGGCTGCTGGCGCGTAGTTAGCCGTGGCTTCCTCAGCAGGTGCCGTCATTATCTTCCCAAAGACAGAGCTTTGCGATCCAGCCTTCATCACTCACGCGGCGTTGCTGCATCAGGGTTTTCCCCCCATTTTGTGCAATATTACATAACGCCTCCGTG
+
'(-(/-+2639143----/582'+)+'.+56565546:,+(1+*-&$(%,/+120/0--$%%*,17/:/..32+2(30459++.//1284.+-(),0..*2/+6.-/34287556///-.*)%)(())3-24++/,303;62426.223998858;8686243002///07553/---4;8-6,.++00,,--8/.+/25166/;//+0666247864535;;1824;70214;646564.4-842332233552518843005446911'&)('-.3:0,-11/3342+124,-+('**.0950013367-;5-(&*%%*/1).&(#&#%$(*2205875-,/4)**123866150-4/7/21/--/,((-2332+530-7/;///354337..-5/1-,,1---..,-.--002/-,(+*')))0.01+3984752-107922:/25323131/.969.*(),(-%/6+06/0/41011,$'%+'+,)-.4'34/43590.,1.1++%'(*)20:560.-.-/2&,-;2-.),,5643-()/./03501500.9,2-/21/299-*.6.100.++4*)+--1;949577;6849:;40,#((0+-(.5:79453,.0-1,/.445:0112631.+)))($'(+6722<63;84)++-40,..'(+&'$&++)/5))&-..55447417:2723/.-///8622..1;+*5,;84,*+%'0895307980-...3/+(-,()*%/1***.,(+-.38:3.2.09&/..6733;6080((/7./.00,,.0/5<:0/05))6'(-01080'*+,,.-.034:9774526+,-:8525:4:4;80**-//1333*3+&'+&+'&%.21-*&+&-50,*+*+91)),-20-0/061/17..0.)..5++/*')%')(&$(075./58685050019101:.24/.322322+-1-0-4/0299:-,'+(,+229--..,/20-06100.'$&$.&'(,$&''(06//...6;0050//.+(('+*1/)+--1/,-$/25:4344-01106577;854<*)'()(,4'7:1188.3-3:;5-09:4./*'$'*%.(#'%$%%%&)()-23-'
@56a0a74d-a039-4ecf-83d1-82c1d3b962a1 ch=128 read=191294 start_time=2019-12-13T09:32:00Z barcode=BC01 runid=2c9cf7bc05858273f10e7d7ec552fc0bd742dc3e
CCGGTTGTATTTTACGACTTCACCCCAATCATCAATCCACCTTAGACTCCTTCTTGCGGTTAGGCCACCGGCTTCGGGTGTTATCAACTCTGTGGTGTGACGGGCGGTGTGTACAAGGCCGGGGGGCAATATTCACCGCGACATGCTGATTCGCGATTACTAGCGATTCCAACTTCATGTAGTCGGTTGCAGACTACAATCCGAACTGAGAATGGTTTTTATGGGTTTTGCTTCACCTCGCGGCTTCGCTTCCCTCTGCACCATCCATTTGTAGCACGATGTGTAGCCAGGTCATGGGGCATGATGATTTGACGTCGGCCCGCCTTCATCAACTTGTCGCTGGCAGTCTCGCTAGAGTCCCCAACTTAATGATGACAACGATGAGGTTGCGCTCGTTGCGGGACTTAGCAACATCTCACGACACGAGCTGACGACAACCATGCGCCACCTGTATCTCATATGGCTATCTCTCCATCTCTGGCCTTTATGTAAGGTATCAAGGCCTGGTAAGGTTCTTCGCGTTGCTTCGAATTAAACCACATGCTCCACCGCTTGTGCGGACCCCCGTCAATTCCTTTGAGTTTTCATTCTTGCAGACGTACTACTCAGGCAGATTACTTATTGCGTTAACTGCAGCACTGAACTTTGACATCAACACTTGATGCTCATCGTTTACGGCGTGGGCTACCGTTATCTAATCCTAATTTGCTCCCACGCTTTCGGGACAGGCGTCAGTTGCAGGCCAGATCGTCGCCTCCGCCACTGGTGTTCCTCCATATATCTACGCATTTTCACCGCTACGCATGGAATTCCCGATCCTCTCCTGCACTCTGGCTGCCTGGTTTCTATGGCTTACTGAAGTTAAGCTTCAGGCTTTCACCACAGACCCTTGCTGCCGCCTGCTCTTACGCCCAATAATTCCGGATAACGCTTGCCACCACCGTATTACCGCGGCTGCTGGCGTAGTTATCGTGGCTCAATAAAATTTTCGTCATCGGCTACCATTTCCTGTAGCCGCCGTTCTTCGCCTCAACAGAAGTTTACAATCCGAAACCTTCTTCCTTCACGCGGCGTTGCTCGGTCAGGGTTTCCCCATTGCCGAAAATTCCCTGCTAACGCTTGCTCCGTAG
+
610)*'&(-/24)$')*1/2+'+/1-,/043998:477*,+/,(*%''-760+%&(+.31:116::787172499,:86.7...17/)('('-,/20*+/3/77338754/468:97967.***)(,*.12860035043448930,/0:;845/-3.,.5-,,,,7;1,.()),,&),11247(53;5601353587:810,/63/-*(-,+/508:85.87;,6;</'*,4/(05120002/286-148/:3-0:421295;87279*+)(+-,-.(*'.)&(*.'&(.-..2'-66149/+)&$-42*))../,2/93()')**&00,-**1,23-44/:10065,10261-/--.78,.&(#'(/))),,2-/7,+--*&4.1-/18788.8/*'017-+-+().-2747870.00/6./0-24121.--.4226-2260+-*-23555777-+)*(.,,,93311+66675511/))&(,)&(&&%'(%)(,'(2-0254,//28*768-672+/047*,152&-(2,3;63,()++.0015026.*)&(*,-.3'.575*+12).,..-/8;*&*-16,.,:<*,))*1176*/.1401111554+&(,&(*2.-4///1132414452/313/)*+(+,*),/003--,&'&%&#%#))205654:8//022284,+14*)$*#((12-11023..(/,+*//741$-**.9/+&7820$&(()/4%/()*21+1,8--,,,/115670//47;16376-.369614857676877,1.0-.8;.257749://$)%/,-/)1)*&&'+575754674341445/.8555795698<:486424/.3.1361700533,..3.'.6-14)*),+&(&'3990/1,-.130037))))(-4,.,40*062839:5/525643401120390/-#&**-01;56;5.9---5541,*''(,+1*&+)+,))**,.35:7*3'%%(01/'*,.920,3425<6230-&()+7,0:99<33;-$$#%$.'-*),)(,3.(-*102-,./2+53:685.0,56/64()''(/(&%&(0;9;,5620:.0672.3947954798601:/(&())++'%###&+/9./54
@5b924abd-3e72-44b8-af3c-1ea0f85e65ee ch=155 read=93966 start_time=2019-12-13T09:31:59Z barcode=BC01 runid=2c9cf7bc05858273f10e7d7ec552fc0bd742dc3e
CCGGTGCAACGGTACAACCACCCCAATCCTTTGACCCTACCTTCGGCCCTGCCTCATGCGGTTAGCTCACGGACTTCGAATGTTGCCAACTCTCATGGTGTGACGGGCGGTGTGTACAGACCAGGAACGTATTGCCCTGCAACATTCTGATTCGCGATTACTAGTAACCAGCTTCATGTAGGCGAGTTTCAGCCTACAATCCGAACTGAGACTGGTTTTAAAGTTTGGCTCCACCTCACGGTATTGCATCTCTCTGTACCAGCCATTGTAGCACGTGTGTAGCCCTACACATAAGAGAATGATGATTTGACGTCATCCCCACCTTCCTCCTGGTTAACCCAGGCAGTCTCGCTAGAGTCCTCCAGCTTAATGAAGTAACCCCTAACGACAAAGGGTTGCGCTCGTTGCGGGATAGCCAACATCTCACGACTTTGACTGACGACAACCATGCACCACCTGTCTGCCTTGTCCCCAGAGAATTTCCTCGATTAAGAGTAATGCAAAGGGATGTCAAGTGTAGGTAAGAGTTCTTCGCGTTGCTTCGAATTAAACCACATGCTCCGCTACTTGTGCGGGTCCCAAATCAACTGAGTTTTAATCTTGCGACCGTACTCCCCAGGCGGAATACTTAATGCGTTTAGCGGCGGCGCAGCGGAGGTGTTAAACCCACCTAGTATTCATCGTTTACGGCGTCTGGGGTATCTAATCTGTTTGCTCCCACGCTTTCGAGCCTCAGCGTCAGTTACAGTCAGAGAGTCGCCTTCGCCACTGGTGTTCTTCTAATCTACGCATTTCACCGCTACACTGGAATTCCACTCTCCTCCTGCACTCTAAGATAACCAGTTTGGAATGCAGCGCAGAGTTGACGGAGTATTTCCGCATCCCACTTAATCATCCGCCTACGCTCCTTTACGCCCAGTAAATCCGGATAACGCTCGCCACCTACGTATTACCGCGGCTGCTGGCACGTAGTTAGCCGTGGCTTCCTCCTTAGGTACCGTCATTATCTTCCCCACGAAGACAGGCTTTGCGATCCGAAAACCTTCATCACTCACGCGGTTGCTGCGTAAGGAGTTTCCCCATTGGCGCAATATTCCCACTGCCTCCGTAGGGAG
+
78373.,2,*0+(&'%'1/*315*/,78&%1'')./+%')-+22.62.%'(/102-401(3.3.//.,(*-2./212'#&0&01''%&%*+3352646548888*772/814533/'2,/.9*82,1/..()+'--&#$(--337;934025.&,((,.+()*&($#-(((+,07699:8896.-.-6/,((*)'((-,*-&&-**---+038630;;0.71139+**))8,*111526698/7-+,/012.-,--+(,,*(3**28.*+++*-//02/'+-/9.,+//.0242+))+2-.333/3:1//41-/00:46.-/;:6;44442,++1/-.-)+156457785('))'++/2723'+%*)+./(*'%%+/;4*+)(,4222336),-)***+//1164920(2,.')&,)(,)*+*,-,-0(.05)(&(,22220588:<6600/0957;241-)()**--,398())-'')*1134234333/,((((.-..846(,-4-6423340345446214(%*-5129-+,,+7455<7.0/2/3;68/---101146610---21226/7412&&%)*+*(#%(%$&.75)-1/./600+,-8,4+-+1::,-7471213/-.5+5,..2-/3)&,-385030&.')*-1//52,3-04(,,*),/+'++,-305997080+*,0-+.&(*04,+,0/0)/--,-7<8011/9+(***/0,,.-158152'/034/,.1,107871//.,.00./3.2/296/1318736;77/4*-8243(-6957:,*%-+66765223&)'.)2+)'*,-+.(*06443).))')*./.8.9/.14;9338452)(()(4.(()-/(&*&+$&&(.9*/(%(0-26-&(+'./))(,6705:87987302,59//-/1-'(*,04,.'1+::8;866766:;7372/013178368+-.92339-:,+'3+22,3-,,14-/'()-,4,+,#($%,+-.::8/.,-2/038.998.%'%'+).1)(++01,$-,.1.*),4523/21.3785640*+((''()+,//0/-0'))$+0:0155+%*(+&''/*)-381993(0-+*'(-6,//,/')(
@2d6b9ac1-c268-424b-a140-4db8d8fd87d9 ch=246 read=113574 start_time=2019-12-13T09:31:58Z barcode=BC01 runid=2c9cf7bc05858273f10e7d7ec552fc0bd742dc3e
CCGGTTTACCTTATTTACGGCTTCGCACAGTCGCCGGATCGCAAAGTGGTAGCCCTCCCGAGTTAAGCTACCTTCTTTTTGCAACCACTCCCCACATGGTGTGACGGGCGGTGTGTACAAGGCCCGGGAACGTATTCACCGTGGCATTCTGATCCACGATTACTAGCGATTCCGACTTCATGGAGTCGATTGCAGACTCAATCGGACTACGACGCACTTTATGAGGTCCGCTTGCTCTCGCGAGGTCGCTTCTCTTTGGCTGTCGCCATTTGTAGCACGTGTGTAGCCCTGGTCGTAAGGGCCATGATGATCTCATTACCTTCCTCAGTTTATCACTGGCGTTGCTTCTTGAGTTCCCCGGCGGACCGCTGGCAACAAAGGATAAGGGGTTGCGCTCGTTGCGGGACTTAACCCAACATTTCTGGCAGGCTGACGACAGCCATGCGGCACCCTCATGCTCTACGGTTCGAAGGCACCAATCCATCTCTGGAGAGAAGTTCTGTGGATCATCAAGACCAGGTAGAGTTCTTCGCGTTGCATCGAATTAAACCACATGCTCGCCGCTTGTGCGGGCCCCCGTCAATTCATTTGAGTTTTAACCTGGCCCGTACTCCCCAGGCGGTCGACTTAACGCGTTAGCTCCGGAAGCCACGCGGGGCACAACCTCAGTGACATCGTTTTACGGCGTGGACTACCAGGGTATCTAATCCTGTTTGCTCCCCACGCTTTCGCGCCTGAGCGTCGGTCTTCCGTCCAGGGGCCGCCTTCATACCGGTATTCCTCAGATCTCTACGCATTTCACCCGCTACACCTGGATTCTACCCCCCCTCTACAGGGGCTTCAAGCTTGCCAGTATCAGATGCAGTTCCCAGAGTTAGGCCCAGGATTTCATCTGACTTAACAAACCGCCTGCGTGCGCTTTACGCCCAGTAATTCCGATTAACGCTTGCGCCTCCATTACCACGGCTGCTGGCACGGGTTAGCCGGTGCTTCTTCTGCGGGTAACGTCCAATGAGCAAAGGTATTAACTGCCCTTCACTCCCCGCTGAAAGTACGCCAGAGCCTTCTTCATACACGCGGCATGGCTGCATCAGGCTTGCGCCCATTGTGCAATATTCCCCACTGCTGCCTCCGTAGGAG
+
*3'31:102-4-%09+-/0)/01/%+&)),-2**(*)')%#'%'+%))/,-'*01,/3,)'+,341+..10/-513996.,/2442(+/1;8+'*)+.44422-4387539421)++/360.91+397,6.,32161129+3.201839()*478/.--21/.*,,./15:/.-036,)'%))%'(*0*0-)1)+0855-3-5*:0:964513,/(+(,,'()0022/)))-,)*//.7.-.'/(++,*.0/3648/*%$$$&'(-8295*(%%')'+,-.)'%&'03(%(&2&&'&&,249/,.-,+(%&)&'%)%$)*,/99,2'*+41,34,0/.-,((%$%))%*'()5635)+',+.&,+2/7874:52'44;+-.*-24,.6006/01366569110500/,-*%*''..402;1//2('&',.+--.0,0)+,:.7.-'+*)2-%&'++''()**-.971/'(--/1'5)7-35876786772.$*%(')3-))$&),)+%()*+1-25;110/+'(*0688::68404---22/(*-.0974:23%2)**)&(,().*(.,-,02.899/)-10:4;7+-4++124;:23/0,(&'15*&7*,-443.*01507003.**'.)*''().*,-/-..*()(.-*,*,(2720-0194913&%+**-),+,-88-)50:1017;313.04+594026877:7::61154*/31995+//1-6.)%((-//11679:/'.-)((/').9-(/;:57:2194:5%&&)+&).,.<9948++.0/55///,-&/970.6/+'(5*+,/0-*-(--,'%*028:4./-+-/%0886-)(-+2,*7**9;/443/:(+-,**%+495:,++(*-/&*,.4*%/3+/:--&*+442041718270-3,145442303/++-+).,.*&'()*-3.0,,/4:6:83031--',2*/4'.,)-*((/++,8933,*')-3+1,-.66*00&(+828<9899590.086417'4)()*)*:8,+5,.+1,)',&-4-*:0%'(3//,%&3**4,)(&'%('%%%$%'(..8;6'(*('*)-./0/1174645.*(&.*.,4%*+/80'--&+*,+:.//.:9:2-/001001515:.1783+-
@7b157099-4b6e-4075-a2f4-962a480aced8 ch=334 read=128863 start_time=2019-12-13T09:31:58Z barcode=BC01 runid=2c9cf7bc05858273f10e7d7ec552fc0bd742dc3e
CTCAGGAGGCAGCGGTAAAGGGTACACCGGCAATGGGGAAACCCTGACCGAGCAACGCCGCGTGAAGGAAGAAGGTTTTCGGATTGTAAACTTCTGTTATAAAGGAAGAACAGCGGCTGGAAATGGTAGCCGGTGACGGTGCTTTTGATAGGAAGCCACGATAACTACGTGCCAGCAGCCGCGGTAATACGTAGGTGGCAAGCGTTATCCGGAATTGTGGGCGTAAAAAGAGGGGGCAGGCGGCAGCAAGGGTCTGTGGTGAAAGCCTGAAGCAACTTCCAGTAAACCACCATAGAAGCCGGTAGCTAGAGTGCAGGGAGAAGGATGTGGAATTCCATGTGTAACTGAAATGTAGATATATGGAGGAACACCAGTGGCAGAAGGCGACGATCTGGCCTGCAACTGACGCTCAGTCCGGCGTGCGGTGTCAGGTTAGAATGCAAAAGTAGTCCACGCCGCTTCGGCATTGAGTACTAGAGAAGTGTTGGATGTAAAGTTCAGTGCGTTAACGCGTAGTATAGCGCAAGACTAATTACGTTCGCAAAGAGATGAAACTCCGAAAAGGAATTGACGGGGGCCTGGCGTGAACGTATGGTTGTTCAAACAACATAGAAGACGCAGGTCGGCAAAACCAGAGATGGAGAGATAGCTATATGAGATACGAATTGGTGCATGGTTGTCGTCAGCGGCTCGTGTCGTGAGATGTTGGGTTAAGTCCGCAACGAGAGCGCAACCCTTATCGTTAGTTACCATCATTAGTTAGGGGACTCTGGCAGGGCCGCAAGTGACAAGCTGGAGGAAGGCAGGGATGACGTCAAATCATCATGCCCCGCAGGCTGACTGCACTACAATGGATGGTGCAGAGGAAAGCAGAAGCCGCGGTGACAAATTGCAAACATTCTACAGTTCGGATTATGGTCTGCAACTCAATGCGGGGTCCGCTATGTGCGAATCAGCATGTCATTAGGCCATTCCTCGGGCCTTGTACACACCGCCCGTCACAGGAGTTGAATGTGCAGAAGCCGGTGGCCTAACCGCAAGGAAGGAGCTGTCTAAGGTGGGATTGATGATTGGGGTGAAGTCGTAACAAGGTAACCGG
+
((4'52*---018(5240**1,,))'()++2263/10().(--(&)**,,1033721493626668.30.)---*4:8/3&2(+8.109833;28/900/77+(()''-.,,)+&%%%+&*-*/08,++4+-00335)/*'()+4)'*,(*+(.*--)*)/02:8667046741/0./17.--+*6///94**&(&.31/3341441.5,6,4+6*)+/355561781.'&*052,,(252832(4501)2)++001-/-*))-*.46+-)&&),)-/-*(*.29(++),,--*')&&,%'*%%%()*')(,-2316)'(*+-/'&&('+.(5+73/3),'%(*,,+,,'&%$$%).--(,31/5.5657774676:5&&,()..3990000,3//*,'//+.+,-0'++/0/+,&'*-,+'%'(&$%$%'&))$'*.+')-//(&$(..55%**,+%$#%%(&1))-*'%+)*+/))')((,.093935,+&-,,/85)-.*))(,.,-)-)*,-0.+(#$#%&'%%#(/*.+),1591&.)/('&&*.(-5---2-+0.-''').-11/1+.,)'*'$'%&(%&%&'$&%($,++&(*+073/2**&&%%(%%%%$&&'()'%$$$(*/)0)+*,-188+***+15')+/954.)*#%$(%%'.(8.8785:566;677644,,('')*86746656-+('&--0,453934.22***/.0**&',,/23+41**-*,,.122.;1058467.5//).7')+04+('(''*(%13--'%)$#$&(1009/57820.+*.),*+032055731316:8+0/24.*%,*(($'$&&))($&%&&&.-+/2:4499;189656/,0.+0)'(&&,*(+*%)),**)*((%%$$)'(&)*-,*&$&',120..)-+%)),/-+(,+)++.%%&%&')($')&&',&&&$&'(*+(/.,1(($%&#&$%))',.15+,)-%*,-(*(%'))(('.,,3.+'()%$$''$)(+'*$$$('-*&*,&25-5113.((0+0,*,/(/*,*(&'$)64.4(*0+..,5-,//....*4/443.,+,++-14798911.2--132.4
@9e99c80d-bf5f-4d22-b7f8-b209ab6a23c8 ch=220 read=78049 start_time=2019-12-13T09:31:40Z barcode=BC01 runid=2c9cf7bc05858273f10e7d7ec552fc0bd742dc3e
CCGGTTACCTTGTTACGACTTCACCCCAGTCATGAATCACAAAGTGGCGAAGGTTAAGCTACCTGCTTCTTTTTGCAACCCACTCCCATGGTGTGACGGGCGGTGTGTACAAGGCCGGAACTGTATTCACCGTGGCATTCTGATCCACGATTACTAGCGATTCCGACTGTGAGTCGAGTTGCAGACTCCAATCGGACTACGACGCATATGAGGTCGCTTTGCTCTCGCGAGTCGCTTCTCTTTGTATGTGCGCCATTGTAGCACGTGTGTAGCCCTGGTCGTAAGGGCCATGATGACCAGCGTCATCCCCACCTTCCTCCAGTTTATCACTGGCAGTCTCCTTTGAGTTCCCGGCTGGACCGCTGGCAGCAAAGGATAAGGGTTGCGCTCGTTTGCGGACTTAACCAACATTTCTGGCACGAGCTGACGACAGCCGTGGCACCTGTCTCACGGTTCCGAAGGCACATTCTCATCTCTGAAAACTTCCGTGGATGTCAAGACCAGGTAAGGTTCTTCGCGTTGCATCGAATTAAACCACATGCTCCACCGCTTGTGCGGGCCCCGTCAATTCATTTGGTTTAACCTTGCGGCCGTACTCCCCAGGCGGTCGACTTAGCGCGTTAGCTCCGGAAGCCACGCCTCAAGGGCACAACCTCCCAAGTCGACATCGTTTACGGCGTGGACTACCAGAATTTATCTAATCCTGTTTGCTCCCCACGCTTTCGCACCCTGAGCGTCAGTCTTCGTCAGAGCCTTCGCCACCGGTATTCCTCAGATCTCTACGCATTTCACCGCTACACCTGGAATTCTGCCCCCTCTACGAGACTCAAGCTTGCCAGTATCAGATGCAGTTCCCAGGTTGAGCCGAGTTCACATCTGACTTAACAAACCGCCTGCGTGCGCTTACGCCCAGTAATTCCGATTAACGCGCACCCTCCGTATTACCGCGGCTGCTGGCACGGGTTAGCCGGTGCTTCTTCTGCGGGTAACGTCAATGACAAAGGTATTAACTTTACTCCCTTCCTCCCCGCTGAAGTACTTTACAACCCGAAGGCCTTCTTCATACACGCGGCATGAAGCTGCATCAGGCTTGCGCCGGTAATATTCCCCTGCGCCTCCCGTAGG
+
56/7/:/0842/0,((*%+0--%0-/)+,9768749/.-,37+()%%&$#'+4/234),21772&35980;;3,231+46,*0.3:,/97876557:0885.71440279791*4-(.*+(')..5<989;6969536:6422311-/001902154457:<:75.,,(&&%()++*+/.041456/7)5)./3969523230.*&(&(3.07-/,124)*113.8312+-,,-.7.340471))((',-.29;052*))*,&+02242*++-13,.685581,-69992.,,+*,)'(%+--..-038-.094;4923+-/2;7/04/00712*55336,-3*-(-/479409233:/1*)*.0:4/'007*5-2/.,,01-5,00458504-*)++''+*1(*&.*310:6,''$&$%()+4565575533770)'%&)38,/4)'((*.5651-()2)2-.33392256999711269546188-/:<;;97754499;143,01-43;88;40-.,4-.-12*,.2.5;9;<22123547:251.-0,0154.*4-98*(*,284<517<;1*+5:071.1.,-2/:6,-545/240+/7.3///55427/-,-,--0+..0425:,7,,55576;6826199-.//97;5.5,,)+--+,+,-326<7'0-46599;667244/()$,*()32/04/2714341)+,399/,//22;55-1.34,+-.3866678967;8749*(-%)./5/029*6,0,002<4845++,..05323*.+.12,&+3-2222+20-+,(/*5-/&0894/)*+,00248669*0+-.8117,/1./4212323188<3:3.094:2,+3('&,37.'+,-/1112354531594+&*&$&)*-5-+)*''*..33++.246;/6/./01..*)$&$*3.-06,101957;1/0223987750+1&..-6/009170./;0806/..2/17/892/10-5/)()+4/*1+),-('(')(%)(6:,3<:,--699(+01)%%'&(.38--0+22*(*+-0-2/6/67502.1%/+1,96163(+(*+'*,/2(-::1;11+7-*('*++-;.6:.,(')%()./9),348.
@bddb6978-14ab-4478-92c6-b5942b98bc78 ch=34 read=92649 start_time=2019-12-13T09:31:42Z barcode=BC01 runid=2c9cf7bc05858273f10e7d7ec552fc0bd742dc3e
CCGGGATTTACCTTGTTGCGACTTCACCCCAGTCATATGAATCACAAAGTGGTAGCGCCCTCCCGAAGGTTAAGCTACCTACTTCTTTTGCAACCCACTCCCATGGTGTGACGGGCGGTGTGTACAAAGGCCGGGAACGTATTCACCATTAACCTCTGATCCACGATTACTAGCGATTCCGACTTCATGGAGTCGAGTTGCAGACTCCAATCCGGACTACGACGCGCTTTATGAGGTCGCTTGCTCTCATGAGGTCGCTTCTCTTTGTATGCGCCATTGTAGCACGTGTGTAGCCCTGGTCGTAGGGCCATGATGACTTGATATCCCACCTTCCTCAGTTTATCACTGGCAGTCTCCTTTGAGTTCCCCGGCCGGACCCATGGCAACAAAGGATAAAGAGGTTGCGCTCGTTGCGGGACTTAACCCAACATTTCACAACACGAGCTGACGACAGCCATGCACCGCA
+
8((+(%--)(+*.,(1*'()'+-13/653--042,+&%',311252,,**,4+-&'+1/-.-5-*+1,*&*,,*+,,11/0357.6:9+255:09.)*+3;7+22/0+)*+1260.18--.2364291-415(61350*--.;2/.,$*%&$*')'*,-,.'$'*+-5-/014554807+,(1282*..1(*+-1076<57)'77/7'3*/-(&*%%+&',-/.-))&(''(()(&*,(,,:-/0002%%()+,2-+-8,4442;81268898:<-9-,+)++(*..01/0211:6019:3+/(-.24601..0/.,/+&$'$'+5-*+&'+)&')**-98)-//1.4//,631035096346892::+,6030:64<7001402698:(6-885;()%5,26/1.25:637/..:8/524,(1,)+--,284-.,-40/0,)1135732-0(05..,((#$'$%$
@d8142733-e809-47ed-95f7-3322bba32824 ch=480 read=87388 start_time=2019-12-13T09:31:37Z barcode=BC01 runid=2c9cf7bc05858273f10e7d7ec552fc0bd742dc3e
CTCACGGGAGGCAGCAGTGGGAAGAATATTGCACAATGGGCGCAAGCCTGATGCAGCCATACCGCGTGTATGAAGAAGGCCTTCCGGGTTGTAAAGTACTTTCAGCGGGGAGGAAGGGGTAAAGTTAATACCTTTGCTCATTGACGTTACCCGCAGAGAAGAAGCACCAGCTAACTCCGTGCCAGCAGCCGCGGTAATACGGAAGTGCAAGCGTTAATCGGAATTACTGGGCGTAAAGCGCGCATGAGCGGATAAGTCAGATGTGAAATCCCCGGGCTCAGCCTGGGAACTGCATCTGATACTGTAAGCGAGTCTCGTGAGGGTAGAATTCCAGGTGTAGCGGTGAAATGCGTAGAGATCTGGAGGAGGAATACCGGTGGCGAAGGCGGCCCCCCTGGACGAACTGACGCTCAGGTGCGAAAGCGTGGGGAGCAAGCAGAGTTAAGATACCTGGTAGTCCACGCCGTAAAACGACCATCGACTTGGAGGTTGCGCCCTTGAGGCGTGGCTTCCAGGCTAACGCGTTAAGTCGACCGCCTGGAGTACGGCCTGGAACAAACTCAAATGAATTGACGGGGGCCACGAAGCGGTGGAGCATGTGGTTTAATTCGATGCAACGCGAAAGAACCTTACCTGGTCTTGACATCCGCGGAAGTTTTCAGGATGAATGTGCCTTCGGGAACCGTGAGACAGGTGCTGCATGGCTGTCGTCAGCTCGTGTTGTGAAATGTTGGGTTAAGTCCGCAGCAGGCGCAACCCCTTATCCTTTATTGCCAGCGGTCCGGCCGGGAACTCAAAGGGAGACTGCCAGTGATAAACTGGAGGAAGGTGGGGATGACGTCAAGTCATCATGGCCCGCCACGACCAGGGCCACGTGCTACAATGGCGCATATGCAAAGAGAGCGACCTCGCGAGCAAGCGGACCTCATAAAGTGCGTCGTAGTCCGGACCGGAGTCTGCAGCTCGACTCCATGAAGTCGGAATCGCTGGTAATCGTGGATCCAGAAGAATGCCACGGTGAATACGTTCCAGGCCTTGTACACACCGCCCGTCACACCATGGGGTTGCAAAGAAGTAGGTAGCTTAACCTTCCGGGAGGGCGCTTACCACTTTGTGATTCATGACTGGGGTGAAGTCGTAACAAAGGTAACCGG
+
&)-'(%220110*//+,3,-()%%'*)+10/.233<:8;0.$'+**2-9856*0-(+***%-/))*+-378635&()+,99891(080810)90&&('',:20/1118:,+/21-04-*).98.,9-9-46.69-,784)),,,1/31.13+&/***&++(,,%++-1+-0+/-+,240359;33,*).+,0/7+4++))%+%'.+.056*+*-/50464-2,0+.//7;;9643:4*-0/*-'%%#%%)+),)*)-0+-5644%(3/*/23*.44224,,.7+37,,21-./..2.,-(%&(%$&%'()')'+-050(%**')%)&-*.1,-2827,,,,648.,.-*..441-,,.079;.,1*(/-+30,/2120453./6,62.0457180)075/,*,++)())+.2259995),,)(*107<;'),,58.11/%'*)&(*.865;),8:441/.*-,78532:9+-+(('&/422/5.-**.+090769;3040/1711-..,.,0(&,++(+,--0-,23/1/1*++/+-2,.1(&)*0,6/0,/-%#%)/**012750...1../1'+58.00%(&',(*/776.),,11++*14<<.;8<2001/31-223023-(,.4618/1852.1+1,+,66647++(*%')05;613265-,,/,-13697;9&:632320572528-48;;;9--++/555899888.////98322.),,42.*2--494;481785233&7.1764864154+-7/10(*-%%)+,/2+.-15532/64/.74,2.0:45--1'()+::884122-/00;789-0)++*3.//(.67,/6652443235578-&,%-.6+'+*%&)*8:51/'&&'())013341;21853645870679*(''(,+.54/13*102,4'0(+.:65544--/52-0+-**)(,$+,.(/+,&()-'**,29.-%+-3-+./04131.2..//8270.,-+((&)*+,8987716')).,(/11660,0-61-/:38:6808)%-+,-3,--4200-2844;71453413;510)+*767669-&'+*+.141-,(('0)0/0/5'785.,1./467957;&*+0+,0017:624347548940,-/+,/***,,28-*2+1848,8
@645aa2b1-de85-440c-ad77-6a410db0f673 ch=284 read=75648 start_time=2019-12-13T09:31:31Z barcode=BC01 runid=2c9cf7bc05858273f10e7d7ec552fc0bd742dc3e
CTCCTACGGGAGGCAGCAGTAAAGGGAATTTTCGGCAATGGAAACCCTGACCGAGCAACGCCGCGTGAAGGAAGAAGGTTTCAGTTGGCTTCTGTTATAAAGGAAGAACAGCGGCTACAGGAAATGGTAGCCGGTGACGGTACTTTATTAGAAAGCCACGGCTAACTACGTGCCGGCAGCCGCGGTAATACGTAGGTGGCAAGCGTTATCCAGGGTAACCGGGCGTAAAGAGGCAGGCGGCAGCGGGGTCTGTGGTGAAAGCCTGAAGCAACTTCAGTAAGCCATGAAACCAGGCAGCTAGAGTGCAGGAGAGGATCGTGATTCCATGTGTAGCGGTGAAATGCGTAGATATATGGAGGGAACACCAGTGGCGAAGGCGACGATCTGGCCTGCAACTGACGCTCAGTCAGCGTGGGGAGCAAAATAGGATTGATACCCTAGTCACGCCGTAAACGATGAGAATTACTAAGTGTTGGATGTCAAAGTTCAGTGCTGCAGTTAACGCTAAGAAAAGTACTCCGCCTAGGTAGTACGTTCGCAAGAATGAAACTCAAAGATTGACGGGGCCCGCACAAGCGGTGGAGCATGTGGTTTAATTCCGAAACGGCGCGAAGAACCTTACCAGGTCTTGACATACTCATAAAGGAAAGAGATGGAGATAGCTACTTGAGATACAGGTGAAGTGCATGGTTGTCGTCAGCTCGTGTCATTGAGATGTTGGTTAAAGTCCACAACGAGCGCAACCCTTATCGTTAGTTACCATCATTAAGTTGGGGACTCTGGCAGAGACTGCCGGTGACAAGCTGGAGGAAGGCGGGGATGACGTCAAATCATCATGCCTGTGACCTGGGCTACACATTTCCGTGGATGGTGCCAGAGAGCCAACCCATAGAGGTGAAGCAAAACATAAAAACCATTTCTCAGTTCAGTTGTGATTACCTCGACGCTACATGAAGTTGGAATCGCTAGTAATCGCGAATCCAGCATGTCGCGGTGAATAAGATTCCTCGGGCCTTGTACACACCGCCCGTCACACCACGAGTTGATAACACCCAGAGCGAGGTGGCCTAACCGCAAGGAAGGGGCTGCTCTAAGGTGGGATTGATGATTGGGGTGAAGTCGTAACAAGGTAACCGG
+
'((%$%'+1,(-30/32&*+,,,'(&('07:8,4<65<76.*2.)8.++,/5,.(359848;6432/0/,/-0)+*--37+.&,'/,+',*%)+.2..37,,,+/'(12,461:21.2)3),,.+.,*))7++135/*&&$$&&),*-4/)-3-&143429534876////.41(.,')-)(&*+,+6//0677.70-.-+*&'*)71.2+'13,('')%-691116:,'$)))'5::7:-))*&4:4-*'%)*332/23.065,/(((*(-/2/&.-18-3<6,)(///964872*111235779186*,*062571,,&**+**/00//-..-86518+(((*:8798773584-.,*16222521+4+(',)*.,190//0.-.-10356820000:58794637(*,-.589+)-,4:8+1('+%0(,./13:.(&%'&*,*03699<353--,*%'$)'()/0*)-),-.00157779313;946826478+1051&&$$$+(&-.*)')+22585560&'-,..1/336;6503.)-3641.%('+-3)').*)(*+32+03*())/2939/,,,+-/.+,))-106.,)2+.,*.1.,&,+)+)+7-/83,3-*3*''%))/8/008,***+%&'.+&'*((&*+-:7.-.--2,-+&&$$'''.0104.63-($((*+111/56//54471344336/(+%,(*-199-8--/+137)*42.%***,*+0-(()'-0''((&**0711.0*+-012+:*8*./02:;83685.0+)(('().()-/-0,/105/**+.6.24/7176.01/.10.1+++,.)))9:9-.*2+$#)*039,.3$%%%&%&$&%%&'$))-+(*%%$$$())*''))('.1*&$%&&)(,,08(106.)+)-09;:-491.6*+-1)03::(-,-%(%')%&+1+++-.+.-))'*0063/806.310.10.,-,')*-*+*,+2**,245655+6&+*,1*'&'')///')+1297050//36,2.2934:13473315410++-)411145/)-,*&'&'&)%&&)013/))&2*1112-/.0,-('(/'%(('()/-57;1.6-'&'''1-28:0*+,)(,-67985+*)*(-)1-16
@39b6bdbc-a22a-4aa3-ad84-e27967233a48 ch=59 read=125587 start_time=2019-12-13T09:31:28Z barcode=BC01 runid=2c9cf7bc05858273f10e7d7ec552fc0bd742dc3e
CCGGTTACCTTGTTACGACTTCACCCCAGTCATGAATCACAAAGTGGTAAGCGCCCACTCCGAAGGTTAAGCTACCTACTTCTTTTGCAACCCACTCCCATGGTGTGACGGGCCGAGTTGTGTACAAGGCCCGGGAACGTATTCACCGTGGCATTCTGATCCACGATTACTAGCGATTCCGACTTCATGGAGTCAGGTTACCAGACTCAATCCGGACTACGACGCACTTTGGTCCGCTTGCTCTCGCGAGTCGCTTCTCTTTGTATGCGCCATTGTAGCGATAATGTAGCCCACAGTCGTAGGGCCATGATGATGACGTCATCCCACCTTCCTCCAGTTTATCACTGGCGGTCTCCTTTGAGTTCCGGCCGGACCGCTGGCAACAAAGGATAGGGTTGCGCTCGTTGCGGGACTTAACCCAACATTTCACAACACGAGCTGACGACAGCCATGCGGCACCTGTCTCACGGTTCCAGAGGCACATTTCTCATCTCCTGAAAACTTCCGTGGATGTCAAGACCAGGTAAGGTTCTTCGCGTTGCATCGGAATTAAACCACATGCTCCACCCGCTTGTGCGCCCCGTCAATTCATTTGAGTTTTAACCTTGCGGCCCGTACTCCCCAGGCGGTCGACTTAACGCGTTGATTAGCTCCGGAAGCCACGCCTCAAAGAGGCTGCCTCAAGTCGACATCGTTTACGGCGTGGACTACCAGGGTATCTAATCCTGTTTGCTCCCCACGCTTTTTCCGCACCTGAGCGTCAGTCTTCGTCCAGGGGCCGCCTTCGCCACCGGTATTCCTCCAGATCTCTACGCATTTCACCGCTACACCTGGATTCTACCTCTACAGGACTCAAGCTTGCCGGTATCAGATGCAGTTCCCAGGTTGAGCGGGGATTTCGCATCTGATAACAAACCGCAAGTAGCACCGCCCAGTAATTCCGATTAACGCTTGCACCCTCCGTATTACCGCGGCTGCTGGCTGGGGTTAGCCAGTCTTCTTCTGCGGGTAACGTCAATGAACCGTAGTAACTTTACTCCCTTCCTCCCGCTGAAACGCTGGCAAAGGCCTTCTTCATACATGGCATGGCTGCATCGGGCTTGCGCCCATTGTGCCAATGCTCCCCTGCTGCCTCCGTAGGG
+
-)*-)8*-4.5)04./-*--64+548--/;:785581/0049/,-/2.+('()25)%&'(&&,)*,+.%'(+,8784233:60<:,,5522;1**+39.+9667542-2,314&($%%*&)(.-3793428),744542776<444;.3-2004<71116/*%'(-,5+('')1235:553266;5352'$')1&*+/3'--%*(2./*/-0-0301.*',-247.//4,,+,./(+.9../228352043.,-8.7.-)))&*,./226</;-)(#**))*(%''*)0184&(&+1+1.5)388967..*)(&'/03457152+(1+18,)/.-+*,/3+./%/)-+)*458590*70---8,.'&+16/:4;<7874903,05:)1.;92+-+*2244655042/01;:63424+30*/2153<4//2333+.04678877604001:1930&'(#)',,54./,.3;9+8.%'),*6-3035+,,.04415(*,).+'*2-77/38<::4774758:;023002,6/<88;988090./456*,&(,*45,/.,/0101,0)(02-(*+2//)''&)1'&(**12;979<5-/0.<<5.87003/0/*/,('%$*)289-,---//1113113/,)'')&'%&(1+*,.9,7*0-(/-,,-3:37)3))(+&($%',+0*1+//204/586292),'.,..2/.-.-2703/+.,10.1;55544196-.20750(-*--5;6-,((+*0501102330+,///83320)(218.-337:7<88:7/06-9588;0--0(')*,-658.87866<7+&('%(/')%/+-)),0.+&$-/'*)*+%*.-08863/3/:/09(32029124666276<4;.,1234--24',0-)57,-(-.04-.,%(0.47,0*&'&&$%&&'&&&'(0+)+1476;7611/4-4.416010/39.-1'(,83<2273,0-,,..1..($%,-)--$$$%&+1/2:44<76465:7/07989/8.-,+&+('(%'*+,*13,%++89)2930,29/.8,,,*%%$%%&&($%++./44437<96+*)$$,*--/20..01(/6&)((*+)-,39-+1600-++)/+,.,1*))*)--+*-*0713550.
@e116f8ba-9bac-45e0-9a85-65044a5440ee ch=392 read=77071 start_time=2019-12-13T09:31:17Z barcode=BC01 runid=2c9cf7bc05858273f10e7d7ec552fc0bd742dc3e
CCACAGGAGGCAGCAATTAAGAATAATGCAATGGAGCAAGCCTGATGCTGGCCATGCCGCGTATGAAGAAGGCCTTCCGGGTTGTAAAGTACTTTCAGCGGGAGAGGGTAAAGTTAATGCAACGCTTTGCTCATTGACGTTACCCGCAGAAACACCGGCTAACTCCGTGCCAGCAGCCCGCGGTAATACGGAGGAGTGCAAGAAAGCGTTAATCGGAATTACTGGGCATGCAAAGCGCACGCAGGCATTAAGTCAGATGGCGAAATCCCCGGAAACAGCCTGGGAACTGCATCTGATACTGGCGAAAACGAGTCTCTCGTAGAGGGGTAGAATTCAGGTGTAGCGGTGAAATGCGTAGAGATCTGGAGGAATACCACCGGTGGCGAAGGACGGCCCCTGGACGAAGGCGACGCTCAGGTGCAGCGTGGGGAGCAAACGGAGAAATACCCTGGTAGTCCACGCCGTAAACGATGTCGACAGGTTGTGCCCTTGAGGCGTGGCTTCCGGAGCTAACGCGTTAAGTCGACCGCCTGGGAATACGGCGCAAGGTTAAAACTCAAATGAATTGGCAGGGCCACAAGCGGTGGAGCATGTGGTTTAATTCGATACAGCGCGAAAGTCGCCAGGCATCACGGAAGTTTCCAGAGATGAAATAATACCGCTTCGAACCGTAGAGACAGGTGCTGCATAGCTGTCATCAGCTCGTGTTGTGAAATGTTGGATTCAACGGTCCGTGGGACTCAAGGACTGGAATTGAATGGAGCTGGAGATTAGGGATGAGCGTCAAGTCATCCATGGCCCATACGACCAGGGCTACCGATGCTTCTATTAAAAAGGGA
+
(')*'62)+2'*,,*',)/,(''(&$&#&+(+-**$*/1*-3.1110)'%(*),*%,,%(.+&+)+5,+0,11:799.-8728+/190*.***293((''--)+*-0,).5.*1)8'($,*(-()('*''+,-07102.,7+.2($%$%(,)%'+0**+*-++*50)+977..,++72,%((%%&*).5/1-,*%+,,+/)&-/)*24515/,,%-)*2*-.86/(%&'(&+-*&(++'+)-*+'%%+,3,,.00//*)%%&,.+*213---+.-)+%+'')/+0+,744554311345573,$()''''&&()*-(,04//'-+-'*&/'3+1/)*35/**-+0/-,'-.**/22,+(((,/07/,4*/*))+-)-3-60/1-+)%)''((,046+(.446,+),&++**,/-2(*1.-*&''()*1/'''*58)&)('%,*,+(04))-1.+,,.-+-/1813686++*+(--/0-%/)*0*)'-*&&&)(13*')*+(')'')-&(,1270-,)-/4.+,.))/0)+*('&''(--7,60+,-1--2/3975+455::30&+.%-%'$)'$$$%'**&&%&-)*&'(,.),%+.9;/:3<2015'/+*,.$%&&%%''$)&&&&'+-,//%'%(&+9*+++*'%)0/)'(%&')',.''(&&&'(''',%%''-,(*)+(-/-.,.%('('..&*(%$&'220+1,%&$(+')$-)'+%%%$%####$3)**.0+(*+,)',/*+3//'&%(''))&-&%).+-&'$,&',8-**0('),')*0-33*1/,'+-,12($#$%%%)-(/94(&%)%%%%%'+'''','42-))%'&%
@94729fc9-1fe3-41a1-838b-854b217eb04a ch=269 read=74518 start_time=2019-12-13T09:31:09Z barcode=BC01 runid=2c9cf7bc05858273f10e7d7ec552fc0bd742dc3e
CTCCTACGGGGAGGCAGCAGTGAGGAATATTTTCAATGGGCGCAAAGCCTGATGCAGCCATGCCGCGTGTATGAAGAAGGCCTTCGGGTTGTAAAAAAGTACTCGGCCCGGGGAGGAAGGTAAAGTTGTACCTTTGCTCGTGACGTGCCGCAGAAGAAGCACCGGCTAACTCCGTGCCAGCAGCCACGGTAATACGGAGGTGCAAGCGTTAATCAGATTACTGGGCGTAAAGCGCACGCAGGCAGTTTGTTAAGTCAGATGTGAAATCCCCGGGCTCAACCTGGGAACTGCATCTGATACTGGCAGGATTCAGAGGGTAGAATTCAGGTGTAGCGGTGAAGTACGTAGAGATCTGGAGGAATACCGGTGGCGAGCGGCCCCTGGACGAACTGACGCTCAGGGTGCAGCGTGGGGAGCAAACAGGGATTAGATACCCTGGTAGTCCGCTACCGTAAACGATGATGTCGACTTGGAGGTTGTGCCCTTGAGGCGTGGCTACGGAGCTAACGCGTTAAGTCGACCGCCTGGGAGTACGGCCGCAGGTTAAAACTCAAAATGAATTGACGGGGCCGCACAGAAGCGGTGGGCATGTGGTTTAATTCGATGCAACGAAGAACCTTACCTGGTCTTGACATCCACGGAAGTTTTTCAGAGATGAGAATGTGCCTTCGGGAACCGTGAGACCTGCTGCATGGCTGTCGTCAGCTCGTGTTGTGAAATGTTGGGTGCAGTCCCGCAACGAGCGCAACCCATATCCTTTGTTGCCAGCGGTCGGCCGGGAACTCAAAGGACTGCCAGTGATAAACTGGAGGAAGGTGGGGATGACGTCAAGTCATGTAGCCCCTTGACCAAGGGCTGCATGCTACAATGGCGCATACAAAGAGAGAAGCGACCTCGCGAGCAAGCGGACCTCATAAAGTGCGTCGTAGTCCGGATTGGAGTCTGCAACTCGGCTCGAAGTCAAGATAATCGTGGATCGAATGCCACGGTGGATTCCCGGGCCTTGTACACACCGCCCGTCACACCATGGGGTGAGTTTGCAAAAGTAGGTAGCTTAACCTTCGGGAGGCGCTTACCACTTTGTGATTCATGGCTGGAACGAAGTGCTTAACAAGGTAACCGG
+
*1.*(*.-02)'.,,,00&01+)*%'$%&*,+(#)%*08////1;++3;74342+++6,36/255767775742.%((*3/64954:558333.1-)*$(&&)*'.,))+14(',)++,0(30(''(%(+1-4:/,566(4+)+)*#&(',,+0+'-(&'(+-2.-..6//07.086:22+**2($''&+030.221+,'')4,.-12592923&*())()37989787:60333-0//,298/5681+..3/+1:(*,721'*1,)478-)377871*3823922-,)))/0:523334+,('&'&$)&$$$$+,2),)-)4+:(-78852-2*4/-(-%%#(*+.+%&%(*$(0)))(,.06040.20-)++-&4/;40*197531.**)),.367)+1++-*,)+.6795')&*89)1*+00*3.)+-,-/;2/445+2/.'#$%(-5268840.,**(++030-)&%3))-./:+0..6(+6-),-(*6,-,,'+--**-++0,*-,0/6*11.-%'*+1*$&('$&'(72.50'*-.7164<<6721(,0-**3.2-2,.).11,41111)',**+($*)4440/,,-1+0(012;521212043114-,/1517115,%03739434774*')))(+,/9:9,:/----:5/.0504746:668/98276875-'30/%((-.01-1/638898787120-0....7.0/3:81.2:30('#%'')+7)*,5.5%&,-/8991;+$(')7-,83,2.-698885:.++%0+*5617---.-%)+//5782*,(*+)211-.07/02/5213--12-744/*('()$)%)*+,&(*30)((&(,:,''+&'+(*(+'&'(+.-++-,020,/69;-'(()'**'+,.48582300/-29-28;7370.&&,57,.889::8:99.9*+,-3/3.+,,-02450239463++&%')*0.%&$$%%%118:1-,*&)/.397*/.20-&,2/--),463).*(+(.)/,160592//-,-,-2+1050+*,*.1:++88;2+&+&,+-+)*'&&#*)/31+82&.5*,,6++8/*+26.-2457:96751/''&++1)'&+'($$#3*66:+3,).,226
@68cb2b2c-c6c8-465d-98f3-1d16621b30ca ch=301 read=127743 start_time=2019-12-13T09:30:58Z barcode=BC01 runid=2c9cf7bc05858273f10e7d7ec552fc0bd742dc3e
CTCCTACGGGAGGCAGCAGTGGGGAATATTGCACAGTGCAAGCCTGATGCAGCCATGCCGCGTGTATGAAGAAGGCCTTCGGGTTGTAAAGTACTTTCTTGAGGAAGGGAGTAAAGTTAATACCTTTGCTCGTGGCGTTACCCGCAGAAGAAACACCAGCTAACTCCGTGCCAGCAGCCGCGGTAATACGGAGGGTGCAGCGTTAATCAGATTACTGGGCGTAAAGCGCACGCAGAGCGGTTTGTTAAGTCAGATGTGAAATCCCGGGCTCAACCTGGGAACTGCATCTGATACTGGCAAGCAGGTCTCGTAGAGGGTAGAATTCCAGGTGTATGGTGAAATGCGTAGTCTGGAGGAATACCGGTGGCGGCCCCTGAACTGACGCTCAGGTGCGAAAGCGTGGGGAGCAAACAGGATTAGATACCCTGGTAGTCCACGCCGTAAACGATGTCGACTTGGAGGTTTGTGCCCTTGAGGCGTGGCTTCCAGAGCCTAACGCGTTAAAGTCGACCGCCGCAGAATACGGCGCAAAGGTTAAAACTCAAATATGAATTGACGGGGCCCGCACAGAAGCGGTGGGCATATGGTTTAATTCGATGCAACGCGAAGAACCTTACCTGGTCTTGACATCCACGGAAGTTTTTCCAGAGATGAGAGTGCGCTGGGAACCGTGAGACAAGGTGCTGCATGGCTGTCGTCAGCTCGTGTTGTGAAATGTTGGAGTTAATCCCGCAACGAGCGCAACCGCCTCCTTTGTTGCCAGCGGTCGGCCGGGAACTCAAAGGAGACTGCCAGTGATAAACTGGAGGAAGGTGGGGATGACGTCAAGTCATCATGGCCCACCCACGACCAGGGCGGCTACACGATACAATGGCGCATACAAGAAGCGACCTCGCGAGCAAGCGGACCTCATAAAAGTGCGTCGTAGTCCGGATTGGAGTCTGCAACTCGACTCCATGAAGTCGGAATCGCTAATCGTGGATCCAGAATGCCACGGTGAATGCGTTCGGGCTGTACCTGCGCCCGTCACACCGTAGAATTGGAGTTTGCAAAAGAAGTGGAAACTTAACCTTCGGGAGGGCGCTTACCACTTTGTGATTCATGACTGGGGTGAAGTCGTAACAAGGTAACCGG
+
'..0*%(+50.0/01230/4,67****)7-(*&%&%$$*+0(//))''%((%')++,37/222343711.(*+*/087:8/600956.9-*,-*+.*&)%*%-)/-,1+$((362.-2*;,./<0<;-/77-5.6/+1-,49)),+*1*%,-+/01.&+,,,1-.,-**+-+(*('&(&(+*/,2*,'622...%*'*+121-:-:.2*(*+3,/.56.)($(-+'.,+%*),-,,-.-268:,3,+***-*,)**+%&34)3.+.5965:++-1-276000156666612333:12+,*&'%'/...011-(#*+&+*',,1.0)(575*'$$'*++&-0),.)''%'/.40-)*-0/761,*'&'$&',+3'%%&(****10168149977*''+)*/0140'(#*$')*&/2*.1./0768<2.054)/1461323;7,7/%+0/.&,-..,(+./.+2.6.),//:-1931020-4,1.-,0)%)*+/*+,*+*+,/104,,3689:;89,)+,()+*-95;2+2-7*011/8::640/,/,(&()+,0/110-)63.72-)))'$,'*+6:605/-/612375<;5:8<32121;8775/,1.,+7-63712953799/6/./688/-.21*2,/7<:1-'()*-.22/)'&&$%%'))25/82:87'%/%41.,013,*'&'*,5677::675..//;7:.9---7289/,2/3.&)13+()).*(*0.95535305)4+%&%&2.,8.+/9.00-/1584+(('+,23....325+.,+,-44079(+/,-032%+(**++)+2+20,1512989:99885.19898).*105,$*(&%)+45;3/47,+.*)()(*()*(*/6253/.1114/4(%+)',.0298949441249*,0.*,%)*013<6+*//0./5447632*4.1:48.*,,-267130,,*,,23524514+,,*-'/5565500///;:9959'*.194514+01:87794*/0298')%$(&(+.&%#&%*-/)96.-)-,&*&)%%*%3'*+39-*..44*%('&(&'*&&)*+---53;3&82+-1.2104.-15*++*%%'(*489310033396/*)-*)+638:7:85151699937
