# Supplementary material for: De novo species identification using 16S rRNA gene nanopore sequencing
Source: PeerJ. 2020 Oct 21;8:e10029. doi: 10.7717/peerj.10029 (PMC7585375; doi:10.7717/peerj.10029)
Supplement: Supplemental Information 3 [file peerj-08-10029-s003.zip › pass_fastq_runid_2c9cf7bc05858273f10e7d7ec552fc0bd742dc3e_562.fastq]

@c0f9bd6e-834d-454d-958e-62076f6c2f79 ch=349 read=70548 start_time=2019-12-13T09:30:40Z barcode=BC01 runid=2c9cf7bc05858273f10e7d7ec552fc0bd742dc3e
CTCCTACGGGAGGCAGCAGTAGAATTTTCGGCAATGGGGGAAACCCTGACCGAGCAACGCCGCGTGAAGGAAGAAAGTTTTCAGTTGTAAACTTCTGTTATAAAGGAAGAACGGCTACAGGAAATGGTAGCCGAGTGACTGATACTTTGATAGAAAGCCACGACTAACTACGTGCCAGCAGCCGCGGTAATACGTAGGTGGCAAGCGTTATCCGGAATTATTAGATAAAGAGAGGGCAGGCGGCAGCAAGGGGTCTGGTGAAAGCCTGGAGAAGCAACTTCAGTAAGCCATAGAAACCAGGCAGCTAGAGTGCAGGGAGAGGATCGTGGAATTCCATGTGGCGGTGAAATGCGTAGATATATGGAGGAACACACCAGTGGCGAAGGCGACGATCTGGCCTGCTTGACGCTCAGTCAGCGTGGGGAGCAAAATAGGATTAGATACCCTAGTAGTCCACGCCGTAAACGATGAGTACTAAGTGTTGGATGTCAAAGTTCAGTGCTGCAGTTAACGCAATAAGTACTCCGCCTGAGTAGTACGTTCGCAAGGAGAAACTCAAAGAGATTGACGGGGCCCGCACAAGCGGTGGAGCATGGTTTTAATTCGAAGCAACGCGAAAGAACCTTACCAGGTCTTGACATACTCATAAAAGGCTCCAGGATGGAGGAATGGCTATATGAGATACAGGTGGTGCATGGTTGTCGTCAGCTCGTGTCGTGAGATGTTGAGTTAAGTCCGCAGCAGGCACCAACCATATCGTTAGTTACCATCATTAAGTTAGGGGACTCTAGCAGAGACTGCCAGTGACAAGCTGGAGGAAGGCGGGGATGACGTCAAATCATCATGCCCCTTATGACCTGGGCTACACGTGCTACAATGGATGGTGCAGAGGGAAGCGAAGCCGTGAGTGAAAGCCAGTATAAAACCGACTCAGTTCGGATTGTAGTCTGCAACTCGACTACATGAAGTTGGAATCGCTGGTAATCGCGAATCAATGTCGCCCGGTGAATACGTTCTCGGGCCTTGTACACACCGCCGTCACACCACGAGGTTGATAACACCCGAAGCCGGTGGCCTAACCGCAAGGGAAGGAGCTGTCTAAGGTGGGATTGATGATTGGGGTGAAGTCGTAACAAGGTAACCGG
+
))//.07,2/+,/0023-*/+&'+(253-7;57:88873+(-1,50*)+3--3%+/35127')'**1402*-',*&,092-7(,-,''.9833737519002;.+-56(.0-).-.20*+*(,+,7882122+()',//$'$(')(,)$'0+*+33+-6-.*&'*283444487860*.+0615/4.-912.33444853;25:,.++233/.-1))*-+2-%'(.+2'%&''.-++-8:5633/504-(3.)*+85330220,.536+%$%%$&*''4*80/127+4958.*)2+,.,21644121+,-*,+(.30*,(08/29384,)*)1,:4/.).)*255////*-161,+56663683-/1+/0..,1:1567:92/5/61::60/00*+,+$%$')(./98839+12(*%%(0634)+$+3;:.335602,+)-.03;()-/456782,../18;9873204,++)(+++4343389733,025:013:8347::89973433/32.3.,49.033/30*-:551240,0/016++&**--+)+'','10,.)%'%&(-./-.-84/9-)*.1288959311,12355.27<,7;7840,4-,.'+*.-06((++)%(&'4;2043/02--0020232216;5*.:779)))+,.7/-3*)-.69999710,,+1016.2711:87667697;65687833556262568:51+/6,7+(&42:2,(*-4.12&9+.72&1&-%+*+-/345/9/..5341589,5/90121%/57-9772/&-.-,-.--116-+,++44-)()+/.+2-.4/74(-0-*-.03239::/./::968-5:7*1-,+-.51344..1/-)+*,1:72181196/0/7677(+)*/,).(+'(.,./+&'&'(&++'$%%%&()),476-3)('/4169<90/*7+/*113522-.(++954+&()')+11-7/:08:67566++*+112-0*+41+6**&.,,,,.&/,,,500773:102+52170:.0/74535908*&&)(2/57/,+)+)'+')-/74,83+)0,+0-536/5,.,1:61.00-)-&,))(&('(+,-//5.518:7132/002.030993--..+,/0466333*4,/7/7.+
@e195a040-69a7-43af-be15-84b351e6adf3 ch=255 read=120982 start_time=2019-12-13T09:30:22Z barcode=BC01 runid=2c9cf7bc05858273f10e7d7ec552fc0bd742dc3e
CCAGTTACCTTATTTTGACTTCACCCCAGTCCATGGATACAAAGTGGTAAAGGCGGCCTTACCTCCCGAAGGTTAAGCCTCGCTTCTTTTACAACCCACTCCCATGGTGTGACGGGCGGTGTGTACAAGGCCGGAACATACCGTAGCATTCTGATCCGATTACTGGTCGACTTCGCTGGAGTCGAGTTGCGGGCTCAATCGGACTACGACGCACTTTATGAGGTCCGCTTGCTCTCGCGAGGTCGCTTCTCTTTGTATGCGCCATTTGGCAGCACGTGTAGCCCTGGTCGTAAGGGCCATGATGACTTGACGTCATCGCGCTCCTCAATTTATCACTGGCAGTCTCCTTTGTAGGTTCCAGCCGGACGCTGGCAGCAAAGGATAAAGAGGTTGCGCTCGTTGCGGGACTTAACCCAACATTTCACAACACGAGCTGACGACAGCCATGCAGCACCTGTCGGTTCCCGAATTCTCATCAAGGCTTCCGTGGATGTAAGACCAGGTAAGGTTCTTCGCGTTGCATCAATTAAACCATGCTCCACCGCTGGCCGCGGGCCCCGTCAGATTCATTTGAGTTTAACCTTGCGGCCGTGCTACCCCCAGGCAGTCGACTTTAACGCGGTATCCCGAGCCACTCAAGGGCACAACCTCCCAAGTCGACATCGTTTACGGCGTGGACTACCAGGGTATCTAATCTGTTTGCTCCCCACGCTTTCGCACCTGGGCGTCAGTCTTCGTGTCGGGAACGCCTTCGCCACGAGGTATTCACCGAAAGATCTCTACGCATTTCACCGCTACCTGGAATTTCTACCCCCCCCTCTACGAGACTCAAACGCCAGTATCAGATGCACAGTTTACGGTTGGTGGGGAACATGGCAACCGACCGCCTGCGTTGCGCTTTACGCCCAATGGATGCGGTCAACGCTTGCGCCCTCCGTATTACGCGCTGGCACGGGGTTAGCCAGTCACTTCTTCTGCGGGGCAACGTCAGTGAGCAAAGGTGGTAACTGCTCCTTCTCCCCGCTGAAGCCCGAAGGCCTTTGCTGCTCACGCGGCATGGCTGCATCAGGCTTGCGCTTCCCATTGTGCAATATTCCCCACTGCTG
+
3-%*.,%()),)/*(&'*/062,688*')),*(+,0,+)(03,(+02.16,.0.+')$$$#'().)))./.*(,))$'&%&&)/-0199.(+/,2.*$'(59,.98;:96668-3634/,,,+877865/.*+),))'*$,'+('.30120-/.40***-7...,(-**+*/''&&&)+&()+&%,-924)*&)(.00.1,9083.,/,0)+$'-/*&'''+))02()'''))**,*.,*-/-,&&(-//*+,'%&%'$((-:544)*)(&+++-0.-*''*,413678/201),*-0++--,,*((&')5/000./'*%'+&&*0.7078-.0/5411,&&4646)+1*&'&-73.9)#(*+5741+,/)('%%-/8.327753()%,-1:26235440;..,8-.,,-/+/,)-/136;8324444&.-/2321+--)12.1/'1%,-254-1+,*0&)(5.0.%(%*+,+/++)&&&)).239876754-+&)*.7<778778,84;74430541-++)''%/'4,:7.6,)'--9:444((%+('%$%,21233(&*-(%)-20*,300+-,55+3-514.+()'$%##%%$*047-,.55&53....17722/+**')%,-(&'$',&"&&**0*0*((*04393-3,('&)+-/2/0012<9)/1957799544148/*.'-.24002..--35)'-*23-*(+*+/6+)&()/2/,+(((./+122771/)&)+'()#$&(-.,1135.(*&%&(')32/$&)(+/+)1--*).-224-594*,.4/1)++.)01),/3-++&-043:55-**(&)'$/,024+/,.'(&''+-77----+++((/,(%#$*))*&)%&'))##$%$$#&$%'$&)(,1592320,/--,.631+-+63+))***'('*+(+(,3+***&*+'05.364,/&,3,*'*&)+*,+')'))',4+%&&%(+('(,/113.--))+*'&/00040&%)+.,3*5*/-,&&-+.(/%*+53-/-),77.*66&$$#%-'&'')0,+))(&&(%#$$#%*+*-(+1/-))&&(+527942-*+'(%%)''%).&,%+-21.5/535*$('&'$$
@e358e4fb-1b0a-4ece-8db6-185525219ba7 ch=267 read=81390 start_time=2019-12-13T09:30:19Z barcode=BC01 runid=2c9cf7bc05858273f10e7d7ec552fc0bd742dc3e
CTCTGCAGGAGCAGCAGTAGAAATTTTCGGCAATGAAACCTGACTTAGGCAACACCGCGTGAAGGAAGAAGGTTTTCAGTTTGTAAGCTTCTGTTATAAAGGAAGAACAGCGGCTACGAAATCTGGTAGCCGAGTGACGATACCTTTATTAAACCACGGCTTAACTACGTGCCAGCAGCCGCGGTAATACCACGTAGGTAGCAGCGTTATCGGAATTATTGAATGAAGAGGGCAGGCGGCAGCAGGGTCTGTGACGAAAGCCTGAAGCTTAACTTCAGTAAATATAGAAGCCAGGCAGCTTCGAGTGCGGAGGAGGATCGTGGAATTCCATGTGTAGCGGTGAAATGCGTATTAGATATGGAGGAACACCAGTGGCGAAGGCGACGATCTGGCCTGCAACTGACGCTCAGTCAGCGTGGGGAGCAAATAGGATTAGATACCCTGGTAGTCCACGCGTAAACGATGAGTACTTTAAGTGTTGAAGTTCGGTGCTGCAGTTAACGCAATGAGTACTCCATACAAAATGACGTTCGCAAAGATGACTCAAAGAAAGGAATTGACGGGGCCCACAAGCGGTGGGCGTAATGGTTTAATTCGAAAACAGCGCGAAGAACATACCGAGTCTTGACTTACATACTCATAAAAGGCTCCAGGAGATGGAGATAATATATGAGATACGGGTGGTGCATGGTTGTCGTCAGCTCGTGTCGTGAGATGTTGGGTTAAGTCCGCAATGAGCACAACCCATATCGTTAGTTACCATCATTAAGTTGAGGACTCTAGCGAGACTGCCGGTGACAACGGAGGAAGGCGGGGATGACGTCAAATCATCATGCCCCTTATGACCTGGAGCTACGCGATTGCTACAATGGATGGTGCAGAGGAAGCGAGAAGCGCAGTGAAACAAAACCCATAAAACCATTCTCATTCGGATTGTAGTCTGCAACTCATTACATGAAGTTGGAATCGTAGTAATCGCGAATCATGTCGCGGTAAGACCGTTCTCGAGCCTTGTACACCGCCCGTCACACCACGAGTTGTGCTGCAGAAACCGGTGGCTAACCGCAAGGAAGGGCTGTCTAAGGTGGGATTGATGAAGTTGGGGTGAAGTCGTAACAAAAGGTAACCGG
+
)-/+$.'*.),*-%/.453-,1-.6:-7(2406.)%,,(6)))'&%%',+-,'&&&--/24-*,.+0+/4/2564+4&.*3,0067*56;44001..29-0/+1),-.&'&))+,'('',-)%*,1,--6.'%')+-.+)*&('&(((.,-'('(2,3,&(*0*--00-5357.*)'&-*'''%*.*(%*'%*(-&1**''*,&3/18301%'&,.3-7-0$&'%,'(*,,-,+.50/802&/++0--,&&((%$'()+'*0-2.+((,*4'*4+3.-/,.$#%%',/3&.2*+58,))'(%(&--/328,-***43342851.-.0*(*0+,*($*%-03.47-*-.3+')()02101260-*/./58:265664).**-38:20.0/,2)/++*/000/10.',,.-726))),,/76(&.+:;;6())$1)**770582,(02%,-.+$&&)))+;9.+(+)*,-*)))&&&(-.30+'''),-(.-9::::356645433-.+%)$-()+0-%'(**)'$($#$&'*..,3+*(20/0..247*&,.))&0'2+558052+*.'%(&.()-+/+-*-%))++-14:517092,227/21.3*,(*4(,..%(')(&&,.0.2+)&'&$%(*),-0$))4+*-.-,8(')('-.2/+%''5/('%'()+-/1122+01)+46680:687;677813,,.1575.++++/53365+:+66482.--1*'*-5///,)#&)(++)%,(+/1901.:32896990,,+-*+2(%2835.-+'')()+,..044(..//&*&%'1+,-.0/54*56),26740*)(0-235::676198..812-./6.24*+,-*,'''%,'$)/(0/6//6678411/')(,(+*+,*($')((+.+%.(+7-02;<87<924/84+,)24865($)+)80/3/0.(*./078.)((##(&'+,.012,00/)+')''&%((+0/2()&)+/,),.2504*%''*),-1327222'&13221-/2/+,,$&)*&*3*.+,/.0.('&*)0++,'+%%,1++0-43.80//973+,*)**+))&,11255632.104:9//7+-)'&&&,*')()((*,,-85982427,'3,68;9895
@8a809856-2302-4310-9721-d6954851361c ch=455 read=77352 start_time=2019-12-13T09:30:17Z barcode=BC01 runid=2c9cf7bc05858273f10e7d7ec552fc0bd742dc3e
CTCTACGGGGAGGCAGCAGTAGAATTTTCGGCAATGGAAACCCTGACCGAGCAACGCCGCGATAGAAGAAGAAGAAGGTTTTCGGATTGTAAACTGTTATAAAGGAAGAACGGCAGCTACAGGAAATGGTAGCCGGTGACGAAGGACACTTTTATTAAGAAAGCCGGCTAACCACGTGCCAGCAGCCGCGCGGTAATACGTGGGGTGGCAAAAGCGTTATCCGGAATTATTGGGCTGATAAAGAGGGGCAAGGAGGCGAGAAACTGGCAAGGGTCTGTGGTGAGAAGCCTGAAGCTTAACTTCAGTAAGCCATAGAAACCGGGCAGCTAGAGTGCAGGAAGGATCGTGAATTCCATGTGTAGCGGTGAAATGCGTAGATATATGGAGGAACACCAGTGGCGAAAGGCGACGATCACGGCGCAACTGACGCTCAGTCCCGAAAGCGGGGAGGCAAATAAGTTAGATACCTAGTAGTCCACGCCGTAAACGATGGTACTAAGTGTTGGATGTCAAAGTTCAGTGCTGCAGTTAACGCAATAAGTACTCCGCCTGAGTAACGTTCGCAAGAATGAAACTCAAAGAATTGACGGGGGCCACAAGCGGTGGGCATGTGGTTTATTCGAGGAAACAGCGAAGAACCTTACCAGGTCTTGACATACTCATAAAGGCTCCAGAGATGGAGAGATAGCTACTATGAGATACAGGTGGTGCATGGTTGTCGTCAGCTCGTGTCGTGAGATGTTGGGTTAAGTCCGCAACGAGCGCAACCCCTTATCGTTAGTTACCATCATTGATTGGGGACTCTAGCGAGAGACTGCCGGTGACAAGCTGGAGGAAGGCGGGGATGACGATCAAATCATCATACCCCTTATGACCTGGGCTACGTGATGCTACACAATGGATGGTGCAGAGGAAGCGAAGCCGCGGGTGAAGCAAACCCATAAAACCATTCTCAGTTCGGATTGTAGTCTGCAACTCGACTACATGAAGTTGGAATCATCGCGAATCAGCATGTCGCGGTGAATACGTTCTCGGGTCTTGCACGCACGCGCCCGTCACACCACACGAGTTGATAACACCCGAAGCCGGTATTTACCGCAAAGGAAGGAGCTGTCTAAAGGTGGGATTGATGATTGGGGTGAAATCGTAACAAGGTAACCGGAAGATAGGCGACAGGCAAGTATAGGTTAACACAGAACACCGACAACTTTCTTCCTTTTTCCAGCAATACGTAACTTTACCA
+
,.3()))&,,&))-2(0().)))*)9;:-.312302,(-,-6-''434.,,/-2423)&&&%,))+)(((',+*,/.6+;:9//7)..,.19.)1'.(,-26.*++/-535)63(/)(&&%&%)(,,-3/.(*(),+-/1.*&)$$%&'-57+,1,2)'-,((,1,0/.0600%&')*-0-,+)&(-**)&)('+.*)**+&,*%(*8+86/*-.1531-5-6.0.2,'.+(*(&#%%&+/+&'(-04,0&0-(.7-''&%'&('&*(3-+2766876261*,&'-((*)+--'''&%#&*60),-2627:0/123:745(0630/-/,)*+,.-(43+(*,..+))'(2++/)'&')*./136<;988:549847+.044+5590.0.52/32).-//.)+*('..39-,,+*#%*/+..0,+*/23888903/8-+(*,/)*''..)*,*070+,(-2/*+52444+'%%&,*7+&(+//3:;<:10/.+)*(,%)..1-3..%,-+141:814:5.37//2015931./*&/(3,-**-0551*'/+47+*,--,*,76-1,2).68799:64957(&()*./00/.85,20),04465887**,%,')+25;:2)8,)%**'-'0)'*&%')+/++//*/7',/---700//2.1274,59+,/-*2)))--.0810)*)//:833.%'(*44/2634)-2...+,,1/.,/7355558*-/997/+-'$...25864,23*-7690-25+-23833/0261618/&(3+114575509007656.0..'.5*377./50,%00$&%'++86+,%'%#$&&,''(+;/1).+.084&77./017**('$0621/*%'%(&.//(.**+000552/)*+','*''+&&%$%'&+7,,858)46310,)/,-2.1))3+-7761,+,+,8-006*./+(-/9961/519//1'24<7.-'/)%#&)*5835/6/005321-..//3302-6+401547935('6650/25699:9:(0102969:5987572.4.+-)&'%($+)+'(&)43//33324.+,'+*++)723260/+/0**/3+.5-*/&*+''/9,-/6(0(/((&&')*()%%)+*))0-840//,--.(,*)-75,34<;110.2*()%)%(6889/5.8,0420362/1**./+'%&'()-0.7/6043-,,/51631,7/)*,)++,30307:84,0/*..5088664.*,+(&&&%
@e09605da-e216-43b3-b3e6-20aa4b41e218 ch=153 read=98541 start_time=2019-12-13T09:30:12Z barcode=BC01 runid=2c9cf7bc05858273f10e7d7ec552fc0bd742dc3e
CTCCTACGGGAGGCAGCAGTAGAATTTTTCGGCAATGGAAACCTGACCAGAACAACGCCGCGTGAAGGAAGGTTTTCAGATTATGAAGCACTTCTGGTATAAAGGAAGAACAGCGGCTACAGGAAATGGTAGCCAGTGACGTACTTTATTAAGCCACGGCTAACTACGTGCCAGCAGCCGCGGTAATACGTAGGTGGCGTTATCGGGAATTATTGGGCGTAAAGAGGGGCGAAAGGCGGCAGCAAAGGGTCGCAATGGTGAAAGCCTGAAGCTTAACTGGTAAACCATGAAACCAGGCAGCTAGAAGTGCAGGAGAGGATCGTGGAATTCCATGTAGCGGTGAAATGCGTAGATATATGGAGAACACCAGTGGCGAAGGCGACGATCTGGCCTGCAACTGACGCTCAGTCGAAAGCGTGGGGAGCAAATAGGATTAGATACCTAGTAGTCCCGCCGTAAACGATGAGTACTAAGTGTTGGATGTCAAAGTTCAGTGCACAGTTAACGCAATAGAAATTGCTCCCGCCACCAAATCAGAGTACGTTCGCAAATGAAACTCGAAAGGAATTGACGGGGGCCGCACAAGCGGTGGAGCATGTAGTTTAATTCGAAGAAACAGCGCGAAGAACGCTACCAGGTCTTGACATCTCATAAAGGCTCAGAGATGGAGAAATGGCTATATGAGATACAGGTGGTGCATGGTTGTATTCGGCTCGTGTCGTGAGATGTTGGGTTAAGTCCGCAACAGGCGCAGCCCATATCGTTAGTTACCATCATTAAGTTGGGGACTCTAGCGAGACTGCCAGTGACAAGCTGGAGGAAGGCAGGGATGATCAATCATCCCTTGCCTTATGACCTGGGCTACACACGTGCTACAATGGATAGTGCAGAGGGAAGCGAAGCCGCGAGGTGAAACCCATAAAACCATTCTCTCCAGTTCGGATTGTAGTCTGCAACTCGACTACATGAAGTTGGAATCGCTGGCAAGTAATCGCGAATCAGCGTGTCGCGGTGAATACGTTCTCAGGCCTTGTACACTGCGCCCGTCACACCACGAAGTTGATAACACCCGAAGCCGGTGGCCTAACCGCAAAGGAAGGGCGCTGTCCTAAGGTGGGGATTGATGATTGGGGTGAAGTCGTAACAAGATAACGG
+
,,0)+).,25()-,+--(+,,-(+(39;//8<97<76-&)*)9-,...&((&,/6657<783.,4+,/+2*0,61./%($2+/00('(**,.403-(/*,/9)3,/1/165.1../.,('%+&)-*)36/.*('&()+.41,++45/*2,2)'*),+&-,,.3,//2/7-6-+*/--.3.,.--30)'+,,/(,'))**-+**0&/(,'/(&,)69;75325('&/,***)(''.-8586/22/,(+/1)'%&(,+,//.05/+-1-(&&'&1+3,...922:*58/*()(%15568.*,,-)*,*+,32/15+,+/6469484,4+4)00(()%$,-062/-32+.596:9::681584-0*2/369368383-*+&+/24.--..,,6272220'(())201560-/4%())).,/,*0(('+488-4,0*9-/.76,80+.67043.50'*/-/798-,*,+++,+-44134518262:7885:33436*+02/),(*3&((-&2)8--).+&-&%(,,6)),*%&$%&%&$'%$%()649,+%%010/-)5+*85/.0/)+*-42425,461,//**%((0(*,534.*,*'+(('1183.32:8./)%**'**)../,)*)(*)&(%&++*,3//0610.%,&)*)*)/1,5213''),-:97.)(/,)'.1257/01003615)102153023659740*$(&#$$(.02666832//+,234:4:678791.8.**3/9+041282&0.+(0,/104/+(2,)/3034..205+*)-88+7510.%++''..4677:00..-,)-')*/.-3.0/).-%.600,),..17+-2,7+$%$#&'&'(('%)1*.50.-)**,%(+-/3.//0567::8))1)++*(,.(*++3-01,274-,',&')*1/,51-008:33689;220-/)*,069.2&.&&(+/1+('''&*,21.30/0../21/060./.-0-,--.)-.))-11/*+*)41/,*,-346868/61,(/,-28:<97:'-32++0*'&&$%%&((+,)(*+)-(+*%'')1-.84548:5-/+'&+-*061540-2-()'+%%'08).,(+'./(+,/./7*(,.*-+(-/((.))&**'-'%&+&()/6.//241&2*,,/--%%)1
@55396716-fcbf-412c-b8fe-54e997f61399 ch=389 read=73035 start_time=2019-12-13T09:30:07Z barcode=BC01 runid=2c9cf7bc05858273f10e7d7ec552fc0bd742dc3e
CTCCTGCAGGGAGGCAGCAGTGGGAATATTGCACAATGGGCGCAAAGCCTGATGCAATAACCATGCCGCGTGTATGAAGAAGGTCTTCGGGTTGTAAAAGTACTTTCAGCGGGGAGGAAGGGAGTAAAGTTAATACCTTTGCTCATTGACGTTACCGCAGAAGAAGCACCGGCTAACTCCTGCCAGCAGCCGCGGTAATACGGAGGTGCAACGTTAATCAGATTACTGGGCGTAAAGCGCGCAGGCGGTTTGTTAAGTCAGATGTGAAATCCCGGGCTCAACCTGGGAACTGCATCTGATACTGGCAAGCTTGAGTCTCTCGTAGGGGGGTAGAATTCCAGGTGTAGCGGTGAAATGCGTAGAGATCTGGAGGAATACCACCGGTGGCGAAGGCAGCCCCCCCCCCCCTGGACGGGCAGAAGCGCTCAGGTGCAGCGTGAGGCAAACGGGATTGAATACCCTGGTAGTCACGCCGTAAATGATGTCGACCTTGGAGGTTGTGCCCTTGAGGCGTGGCTTCCGGAGCTAACGCGTTAAGTCGACCGCCTGGGAGTACGGCGCAAGGTTAAAACTCAAATGAATTGACGGGGGGCCCGCACAAGCGGTGGAGCATGTGGTTTAATTCGATGCAACGCGAAGAACCTTACCTGATGCTTGACATCCACGGAAGTTTCAGAGATATTGCCTTCGGGAACCGTGAGACAGGTGCTGCATGGCTGTCGTCAGCTCGTGTTGTGAAATGTTAGGGTTAAGTCCGCAACGAGCGCAACCCTTATCGCTGTTGCCAGCGGTCGGCCGGGAACTCAAGGGAGACTGCGGTGATAAACTGGAGAAGGTGGGGATGACGTCAAAGTCATCGCTGACCCCTTACGACCGGGAGGGCTACACGTGCTACAATAGCGCATACAAAGAAGCGACCTCGCGAGAGCAAAGCGGACCTCATAAAGTGCGTCTCGTAGTCGGATTAAGGTCTGCGAAAGCTCGACTCCATGAAGTCGGAATCGCTAGTAATGGATCAGAATGCCACGGTGAATACGTTCCCGGGCCTTGTACACACCGCCCGTCACACCATGAAATTAAGGTTGCAAAAGAAGTAGGTAACCTTAACCTTCGGGAGGGCGCTTACCACTTTGTGATTCATGACTGGGGTGAAGTCGTAACAAGGTAACCGG
+
,224.+2)670'091098024+2*+*,*0-,*-+..-69.-&.*7,)-753340-/'$')))++'16,14421./022+-0,/0348:-0215,)-61-*/036<:.--.388&&,*,.*--'&),81++6.8...,*3-,0760332/465:-/3.000--'))*.47-/(+%.,0122346:/./-.2934/5+/--,420..,,21/))*492:23)'**.*.69<95455:1--(+%+'+1:,79;:13132./52/3,)('),-(.3/,2347553756.730046444445.//0098:888*'%%'(+,,.0-35702(423)*,3/4/1/,-5546///.652+39,+13:96/-+,,/1;20+'()*222(-4/5.4--)+),.62471237,/.973*.08883***'$)''*.13562822.)**('(&'&)+862'6/)0))),,).80,.5443.6-/37977872')*./190/-%&(+-&&'.3.2148''&&&)//234977+9+-+,*-05955452606(,60*47024/+&&'#)&-()+')--+,393<<86677;853/-/-++,%+883./8.*+/205//./--0())++*(.12<:7;9</--..;/4/-,..3,.33/1.,/9***)&(*.*.0876-*+.0+/--340**)(),(7++494;60<66379689586705778851111.:///::346-.23478/50.-/0/&,-16(-7*48500361*.0),((.5576-67+,,,.2%&0(,.-3;5386;73(4,41::)6/0761)4,)+-+**+&,-*-.0989880*+(+1//,166,666777.2/()+,4;:--)*%-53*-0--/128'2,''+(*+-*'))*873/02*'%('+30,&+.5*''((,084713)/+*&)%)-,))'01./667568950547551*,251725.8--*&%-&)*11.&,+'%-243/-,.0(***++-6,8197(&&&%/,3..6777832200-*-+,)0/,+8304/6+5,*,021214002634/3777;:221/0.54+,%''&%*%&..2;865:7*&)+'(+.6/02,,),+.02/650;0(,5/80.10-68-.05,,12466//0./33153+**/*(*-)0,/,*+.4026.-,/
@e67710b0-203a-4c35-b160-e8ff428e8191 ch=215 read=68183 start_time=2019-12-13T09:30:00Z barcode=BC01 runid=2c9cf7bc05858273f10e7d7ec552fc0bd742dc3e
CCAGTTGTATTTGCGGCTTCACCCCAGTCACTTGAATCACAAAGTGGTAAGCGCCCTCGAGTTAAGCTGTAGCCTGGCACGCAGCCCTCCCGCGTGCTGACGGGCGGTGTGTTAAGGCCAGGAACAATATTCACCGTGGCATTCGATCCCGATTACTGTGATTCGACTTCGTAGATCAGTTGAACTCAATCGGACCTGACGCGCTATGAGGTCCACTTGCTCTCGCGAGGAGTCCTTCTCTTTGTATGCGCCATTGCGCATTATTAGCCACAGTCGTAAAGACCATGATGACGGCAATCATCCCACCTTCCTCAATGATTTATCACTTTGGCAGTCTCCTTTAGGTTCGGCCGGACCGCTGGCAAGGATAAGAGGTTGCGCTCGTTGCGGGACAACCCAACATTTCACAGCACGAGCTGACGGCAGCCGTGCGGCACTTGCCTGTCCTCACAGTTCGAGCACCAATCCATCTCTGGAAAGTTCTGTGGATATCAAGACCAGGTAGGTTCGCTGCATTGTCGATTAAACCATTATCCACCCGCTTGTGCGACATCAATTCATTTGGTTTCTTATTGCGGCCGTACTCCCCAGGCAGTCGACAACGCGTTGGCTCCGGAAGCCACGCCTCGGGCTGGCGATCGACATCGTTTACGGCGTGGACTACGCGGGAATTATCTAATCCTGTTTGCTCCCACGCTTTCGCACCTGGGCGTCAGTCTTCGTCAGAGGCGCCTTCGCCGCAGTATTCCTCAGATCTCTACGCATTTCACCGCTTCACGCAGGTCCACCTCTACGAGGACTCAAACACCCGGTATCAGACCAGTTCCCAGGTTAGGCCAGAGGATTTCACATCGGCAACAAACCGCCCAATGAATTTCCGATTAGCAGCACTCAAGTATTACCGCGGCTGCTGGCTGGGTTAGCCGGTGCTTCTTCTGCGTGGTGAGCGAGGTATTAACTTTACTCCTTCCTCCCCGCTGGAAAGTGCTTTACCTGGCCGAGGCCTTCTTCGCTTACGCAGCATGGCCATCGAACTTCGCCCGATGTCACGTATTCCTGCCACTCCGTAGGAG
+
22%***'),02-$)+,.1851647.-.181.0.+,950),*+,'(&'(,/,-,/4(('&'))031++*%$$%&'(&%$#$&'.&6.)',.)%$&%''*+-//85.*+('-(+%'(+,)*&,.('-.444681*+4&2-64++.*''.6(((,..//+)$(,4//'()021(*&'#),%*''&%(''1-602)5((%&(22,,%$&(+41+//2/%())(),,&/+.&%-*'(*-')3*2/-12*.4657379010))&'$)'%*'&%,*''&+)+)*..&,%0734//('''(+(),-.4*22*'635923..,5-.*.:++,,))())*,,+-/-*11+10$',/.,&+2.17227342))(()+-986/(%)*05.0-0055190*,.((')'1/)((*,0:/,,++),).+(.)**'))&+,))(')%/*4/+&'&$,3-/68253/2'471,'%**..0/0-6:5854135,1.'+.1+/,./:21%-00/3137(,''&)*-6+%%)''$(%#'#)$($%&%*'&'&&%''%,,))''')(')%$%'(42512.,163(,*/&$%%#(&%&(1+3,0)1/359*%1/3),-.-22282/0)*-+.550&,,,*'++.00343,&/+*+'%%%&./2171663295.-*))(),4441,&$$&)(%%().0/1-.12903/8,*,-52*&-*+/51-'(%(((')-.(620/..2/6125((&'&$&,--0./26'0%.238:.,-/'(111))*&-)++/93-+//+*'+%$&$%&*))'&#**'.-&/)%)+2278.1+/%0)(,62667'*'+)(*+..0,(/+/+%-726++'+*&2/*,)++'('%&%(%(,0''%%%'+((')*'9+,*)*/2-%-%&(%)()*(%))5,*14-,*,*-/06./)$(15.7-..3)**%$)1,092+*'''&%%&'')%&'%#$,*1..11/%,-44/3,)*..1.)+2(&-,('('&'&%%+*--223+')+)(*(%(),%&,')*))%)*'('&)'',/+''''&%%++('$+%)&#&%&$)*+)&%)&%(*0.(*,,+-$
@98daf5af-0b3a-4827-9cc9-e77ef5ea6f19 ch=252 read=155105 start_time=2019-12-13T09:29:57Z barcode=BC01 runid=2c9cf7bc05858273f10e7d7ec552fc0bd742dc3e
CTCCTACGGGAGGCAGGTGGGAATGTGCACAATGGAAACCCTGATGCAGCAACGCCGCGTAGTGATGAGGTTTTCGGATCGTAAAGCTCTGTCTTTGGGAAGATGGCGGAACAGGAGGAAGCCACGGCTAACTACGATGCCAGCGGCCACGGTAATACGTAGGTGGCGAGCGTTATCCAACTGGAGCGTAAAGGGAGTAGGCGGATGATTAGAAGTGGGATGTGAAATACCCGGGCTCAACGGGTGCTGCATTCCAAAGGCTGGGTCCTCTGATTGCAGGAGAGGAGGTGGAGTCCCCTGGTGTGGTGAAATGCGTAGAGATTAGGAAGAACACCGAGGCGAAGGCGACTCTCTGGACTGTAACTGACGCTGAGGCTCGGCGTGGGGAGCAAACAGGATTGGTGCCCCTGGTAGTCCACGCCGTAAACGATGAATACTAGGTGTGGGGGTTTCCAACACCTCCGGCGCCATGGCGCATTGTGTCCGCCTGGGGAGTACGGTCTGAATTAAAAAACTCAAAGAAAATTGACGGGGACCCGCACAAGTAGCGGGCATGTAGTTTTAATTCGAAGCAACGCGAAGAACCTTACCTACACTTGACATCCCTTGCATTGCGCCGCTGATAAAGGGAAATCCCTTCGGGGACAAGGTGACAGGTGGTGCATGGTTGTCGCAGCTCGTGTCGTGAGATGTTGGGTTAAGTCACCAGCGAGCGCAACCCTTGTCGTTAGTTACTACCGGTTGGGGACTCTAGCGAGACTGCCTGGGTTAAACCAGGAGGAAGGTGGGGATGACGTCAAATCATCATGCCCCAGCGTGTGAGGGCTACACGTGCTACAATGGCTGGGCACAGAGATGCAATACCGTGAGGTGGAGCCAAACTTTAAAAAACCAGTCTCGGATTCCGGATTGTAGGCTGAAACTCGCCTACATGAAGCTGGAGTTACTAGTAATCGCGAATCAGAATGTCGCGGTGAATACGTTCCCGGGTCTTGTACACACCGCCCGTCACACCATGAGGTTGACGGCTGGGGTTGATGGCTAACCGCAAGGAGGTAGCAGCAGCCGAAGGTAGGGTCAGCGATTGGGGGGTGAGAATCGTAGCTGGAGTAACCGG
+
,*3*%&'*00+)&*$,*&'&+*..-4//*10722,)0,*6)((../76.5402/00)/03&')')(()--61.*1*;.331839+*-3565666;9-53(,),.'+(()'&''+1,/+*+(*)((-2/0151642/%((682/2(324+4-9--2+(,*),-65675123258;7-3(/(,,7-)*+3375--2/(&('0375;9421*/)'))*)+7;89995.73,-18/-634/,.)*(2/++,,+/.4+2).*&&('++-,&#$&&$'$,(&+-74/1,2-(+&(&*$%(1-4,)(011'*0-.-72-.8481/.-)/+&44.)),23792*)//2/-/.418:8632.04;897622.-,-+-*+.+-2677./../7;97*(*+7912*48,1-&,.((,))(/25345931223;52,+((&%'),00)--+/79895:::--7-1-2(0138,5(&%&&,-$%%(%%%$+'')%,'2)040,+-*%&&,/--,(&'(0-1/3:4:.77568*()')*(501511;552:8--025/.****0,(()-+,*.3;<+7/3/+++4-./182533513-.++*.07.,+)*--215785;,2+++(2.-.()($%'((+&('(,'(+*(*7*18/-1:02-1)/,3359-7767696756466:6561,**+,:.---,%3+02::7:;60('('),,-(.%(%3''*+-777693+1(0105,*)-,.0069:3./*&+5726650%%%'.0258859.%(+(+1-*/1(61-0()+,2/4;;2.1167413370019::67),)&%*)*('%%%%,4-10+*&))1//.---;/.9,)+(%$'**,---;8.7-*+/3+++()(+,/*+162;1,,,)14;;:*.(0-557,'*$-5.+0/026/.'&000117403;815..-2616.-.733*+/8/1/+10.0.0-3.,83911,10/142426222:312++.3**027/-.4,-1500-1953;2018353899**(()*-'$')*('&',(*%&&)*'))-3295955,*))%#%%&%**&66,+0-(0+/13---/242)1+02999,+,+))0./*+'%('%(#%(.66458
@f9bc6856-6775-40c0-be9c-9025030b2d9d ch=214 read=47104 start_time=2019-12-13T09:29:49Z barcode=BC01 runid=2c9cf7bc05858273f10e7d7ec552fc0bd742dc3e
CCGGTTACCTTGATACGACTTCACTGATCGCCGAATCCACAAGTGGTAAAGCGCCCTCCCGAAGGGTTAAGCTACCTCGCTTCTTTGCAACCCTCCGCGCCAGGTGTGACCGGGCGAATTATTAGCCACAAGGCGGGAACATGTCCACATGGCGTCTGATCCGATTGGCGATTCGACTTCATGGAGTCGAGTTGCAGACTCAATCCGGACTGACACTTTGCCAAGGTCCACGCTTAGCTCTCGCGAGGAGTCGCTTCTCTTTGTATGCATGCGCCATTGTAGCACGTGTGTAGCCCTGGTCATGGAGCCGCCGGTATTGACGTCATTACCTTCCTCAGTTTATCACTGGCAGTCTCCTTTGAGTTCCAGCCGGATACGCTGGCAACAAAGGATAAGGGTTGCATCGTTGCGGACTTGTAACATTTCACCAGCCTGGCTGACGACAGCCATGGCTTTCTGTCTCCACGGTTCCCGAAGGCACATTCTCATCTCTAGAAAACTTCCGTGGATGTCAAGACCAGGTGAGTTCTTCGCGTTGCATCAGATTAAACCACATGCTCCACCGTTTGTGGGCCCCAAATCAATTCATTTGAGTTTAACCTTGCGGCCGTACTCCTGGGCGGTCGACTTAACGCGATTAGCTCCGGAAGCCACGCCTCAAGGGCGCAACCTCAGTCGACATCCGTTTACGGCGTGGACTACCAGGAATATCCTAATCCTGTTTGCTCCCCACGCTTTCCTTTCCTGAGCGTCAGTCTTCGTCAGGGGCCGCCTTACGCCACCGGTATCCCATCAGATCACGCATTTCACCGCTACACCTGGAATTCTACCTCCTACGAGACTCAAGCTTGCCAATTATCAGATGCACAGTTCCCAGGTTGGGCCAGAGTTTCACATCTGACAACCGACCGCCTGCTGCGTGCGCGCCGCCCAGTGAAATTTCGATTAAGCGCTTACCCTCCCATTACCGCGGCTGCTGTGGCGCAGGTTAGCCAGTGCTTCTTCTGCGGAGTAACGTCAATGAGCAACGGTAATGCTTTACTCCCTTCCTCCCCATGAAAGTACTTTACAACCCGAAGGCCTTCTTCATACACGCCCGGCATGGCCATCGGGCTTGCGCCCGGTATTCAATATTTACTGCTGCCTCCACATCCAG
+
24/.11-25/3,&(&((),362*+&&(,,()(&&/22)&'-,),052495')*221-1)'(.4,.(,/-2)-0--2***++,,175&1)*+4+'.,')++)$*%))&(*5+0857/$%+((/)*&)()+.5,47)2)0++%1((,($%%&'('&)+*-.,1*&)2-'()*'/6,)&).91$%%'%(),)(-4-&0&))215-:.0)6.7.(%%%%&(+)&)(('/-.),%*'+,*$$&(/(*()*(*(&(*-',/176+/*'#%%(()),-158;,9*((***()*+*+((++.0()-4780335((./%&'('.+&(*+5432%/%(-4/3,))1*).0.*658864:3/02113&'*('(-0431(*/5*60%$%(),2,,1,338-527752-)-)&$%%'10525-02+)*&$&'-,00:60))&)&+)'))((,-77%4-,/0&&$$$$&()))/020-,-.78:31.-.2/*-*)*.43022-+,+,*&)*1/+0028,.6;:;979+30526),')'*/-98484,-('+,.234&'-.1086/7/.//.2003.0256<9/+&)++53*%$$%&*-*6/-0:7-/06;8.64021.//+02*,*,*1+'&/+-,-1.,...90903.-,0/01208(5)0,%*1+..2867/0)-+/'*,5381.&&)&,*-,,-()*2/(()(((,.669989:32.*+44+5*&+8377666:,,--.))(%()(69.,%&&&'(')&.464311398<:88:(+0/*..&&%%)&-.2<469)./-+41,'*,0024)$&&(++/33),4+-00/038)+312-/'''/2(/()*2)'1+-.6-*%&&'*.71-2-,-92/2460/0.1705/)*,0-:4+37)+,/./;4/+--*+--(')''%(.16244.**%%'*,07-.$&(')-*%+'$-)&*-(+../424.20./)',+0,02)'.,,0631331159::011.%1&/.-5.(+4.03-236.--(**-.0&')589768.6/,'&00..+61467,++33/1,67,,:73-42/,%'#%((%&$&'''&')&.5.*.-,+111511:7.-,*'.+.33-42*-.,+,-.3(57328*/16-())+$$$%)50&.($#&%$&(016-3/&&%(&&).
@9ee27ffc-668d-4959-8fb5-42f9268f3d3a ch=10 read=40213 start_time=2019-12-13T09:29:48Z barcode=BC01 runid=2c9cf7bc05858273f10e7d7ec552fc0bd742dc3e
CCGGTTACCTTGTTACGGCTTCACCCCAGTCATGAATCCTGCAAAGTGGTAAGCCCTCGAAGGTTAAGCTACCTACCTCTTTTGCAGCCTCCCATGGTGTGACGGGCGGAATGTGCAAAGCCAGAACGCGTATTCACCGTGGCATTCACTGATCCACGGTGCTAGCGATTCCGACTTCATGGGTCGAGGTTGCAGACTCAATCGGACTACGACGCACTTTATGAGGTCCGCTTGCTCGCGAGTCCTTCTCTTTGTAGCCATTTGTAGCGTGTAGCCCTGGTCGTAGGCCATGATGACGACGTCATCCCCGCATTCCCTCAGTTTATCACTGGCAGTCTCGCTGAGTTCCCGGCCGGACCGCTGGCAACAAGGATAAGAGGTTGCGCGCTCGTTGGGACTTAACCCAACATTTTCACAACACGAGCTGACGACAGCCATGCAGCACCTGTCTCACGGTTCCCGAAGGCACATTCTCATCTCTGAAAACTTCCGTGGATGTCCAAGACCAGGTAGGTTCTTCGCGTTGCATCTGAATTAGAAGCCACATGCTCCACCGCTTGCGGGCCCCGTCAATTCATTTGAGTTTTAACCTTGCGGCCGTACTCCCCAGGCGGTCGACTTAACGTTAGCTCGAGCCACGCCTCAGGGCACAACCTCAGAGAAGTCGGCACAGCGTTTGCGGCGTGGACTGCCAGGAGTATCTAATCCTGTTTGCTCACGCTTTCGCACCTGAGCGTCAGTCTTCGTCAAGGGCCGCCTTAAAAGCCACCAGTATTCCTCCAGATCTCTACGCATTTCACCGCTTTACCTGAATTCTACCCCTCTACGAGACTCAAGCTTGCCAGTATCCAGATGCAGTTCCCAGGTTGACGGGGATTTCACATCTGACTTAATGCAAACCGCCTGCGTGCGCTTTACGCCCAGTAATTCCGATTAACGCTTGCACCCTCCGTATTACCGCGGCTGCTGGCAGGTTAGCCAGTGCTTCTTCGGGTAACGTCAACGAGCAAAGGTATTAACTTTACTCCCCTCCTCCCGCTGAAAGTACTTTACAACCGGGCGCTTCTTCATACACGCGGCATGGCTGCATCAGGCTTGCGCCATTGTGCAATATTCCCCACTGCTGCCTCCCGTAG
+
43041935:4;107&,*+)-.,(-27-13753433;53*'(+/781117410-.+*,+))*,003..,0//4.**,-.219:*),(&*'&+/'-078864334.572**%+-(.$*)1-)4+*,+2-+(+-/3<5245376:616:1'%),458++,.'5%***)*+6290.*)/04+'%&-++-0-+-1;.2477556-:14(1'),(*.20,*&(.69/20(,&)0.+)**//15')-.32/')8-7073/'())2,/20)(+')+'+()(),2..38:5*&%+-15+)+,)(('$+-339:1342)%&$'',4-+4*)-7-*/0-2/-+*(03433((/)).4:08/.1/,5469:10.0//23,2/+08843+$'-12*+,-/148/8,1*7+0000/.-,,1-32;6,-.//0-&+%%21333434/--8.678/.-/.54//-,*,(+-738486(*)*,0.00250-11410,//.21)(5/7:567;::74:(2,./4:629/1(4,:5152+.147.-,,,$*%()()%,))-411.//457.+-0++1)+)/35.54+'*-.3183,182..1/;;2/65111++&*)1-0/1,;51++-/2)1220002760-*'*)***(%')*1%-,-1760,871257:::4:-,*&&().//%+''&)*+.3-))())$1)2+5507942-&&),59-/:78967067&%'&%(--2:8.38-71..3477:8530/05287,(&-16,7*,).).-*)%(''0*&++)+-2)(.'&&1/4742//.0/0;7+)+-)''%#&255-1,2,+'&061++6660-(.)/05.8--/0-27)000,8)*+2337,779,&(')-,2-*/')..*19-,)(*02886,6*/'($%*+31:487/*.'').,)+*((.-28.,-3598<743234232./.5+.-046347/033734;772:4434()')&)./4./.8,11-/161740&.402::7982(,'&,.07+)(0)-++&(.6/,..012-/15,46.*-1,/2*+-,+0:6,03/4*&('&$&*,)074&**+)./117577465431346-47619-1,/0%*(&($%(3*,-4384.%))),&(.305;-**&%
@59d841b3-ae54-450c-9992-7d9bf58e6b44 ch=236 read=134656 start_time=2019-12-13T09:29:41Z barcode=BC01 runid=2c9cf7bc05858273f10e7d7ec552fc0bd742dc3e
CTCCTACGGAGGCAGCAGTGGGGAATATTGCACAATGGGCAAGCCTGATGCAGCCATGCCGCGTGTATGAAGAAGGCCTTCGGGTTGATACTTTCAGCGGGGAGGAAGGGGAGTAAAGTTAATACCTTTGCTCATTGACGTTACCCGCAGAAAAACACCGGCTAACTCCGTGCCAGCAGCCGCGGTAATACGGAGGTGCAAGCGTTAATCGGAATTACTGGGCGTAAAAGCGCACGCAGGCGGTTTGTTAAGTCAGATGTGAAATCCCGGGCTCAACCTGGGAACTGCATCTGATACTGGCAACAGGTCGTAGAGGGTAGAATTCCAGGTGTAGCGGTGAAATGCGTAATGAGATCTGGGAGATACCGGTGGCGAAGAGCGGCCCCTGGACGAAGACTGACGCTCAGGTGCAGCGTGGGGAGCAAACGGTTACAGATACCCTGGTAGTCCACGCCGTACCCGATGTCGACTTGAGTTGTGCCCGCGGGCGTGGCTTCCGGAGCTAACGCGTTAAGTCGACCGCCTGGGGTACGGCCGCAAGGTTAAAACTCAAATGGGCAGGGGCCCGCACAAGCGGTGGAGCATGTGGTTTAATTCGATGCAACGCGAAGAACCTTACCTGGTCTTGACATCCACGGAAGTTTTCAGAGATGAGAATGTGCCTTCGGAACCGTGAGACAGGTGCTGCACATGGCTGTCGTCAGCTCGTGTTGTGAAATGTTGGGTTGAGTCCCACAGAGCGCAACCCTTATCCTTTGTTGCCAGCGGTCCGGCCGGGGAACTCAAAGGAGACTGCCAGTGATAAACTGGAGGAAGGTGGGGATGACGTCAGAGTCATCATGGCCACCCACGACCAGGGCTACACACGTGCTACAATGGCGCATGCAAGAGAAGCGACTCGCGAGAGCAAGCGGACCTCGCAAAGTGCGTCGTAGTCGATTGGAGTCTGCAACTCGACTCCATGAAAAGTCGGAATCGCTGAAATAATCGTGGATCAGAATGCCACGGTGAATACACGTTCAGGCCTTGTACACACCGCCCGTCACACCATCAGGTGGGTTGCAAAAGAAGTAGGTAGCTTAACCTTCGGGGAGGCGCTTACCACTTTGTGATTCATGACTGGGGTGAAGTCGTAACAAGGTAACCGG
+
,-2.+-310'(*+,24358405),,-2170..0.82,+'%+-+1;2013243(263;8::5845454653.),*,418809,;6/0++,,/2980'-*)*2+(-,-++0,)%%(,;1..2.2.22298--77:,2--.2/1/*-7-*-./35022-0:;05/,//-/572359:1240'24/72:13000538014-059968/9*1)'%.-..1,+.:9<73222::*+0//+,*+')55'14;7.4656369411)&&#(4,)1,*/69898777423822*'*))..0,+-10/354330/).,,,-.+*%1/-543(5*7-.-.822-,-+/10/),/)(-,(((+'))+133::*++,,238676392..(('././670((08442-'%0-/000676705:87(''()2/89+).12/&&'()-&&&+4.336,'+-4./,/5*-38:,.&'&%%(((*-.5-0'*%*/5)0+06,'-'05,-3/6./-3)6(''**)',**)/-1+-/60(57469573,%)*--133,-./13173<950125;20,'%('489,42*)-*0/3,.))1*2)//+1*,.64;8392:32233;936/4139/08433514:71+0207222577.**-.)0).52*3///0/964,*++&0(*058006.9378:93637+3567::3/-*-1:957568789--...89-9.))*-.3)),,(2+++'$%$&/*$('(),../0,,9-(')(,++62*,5,-76756827/717038:(0-,/30:0-1')*,2365+,,-057917713**.*/0646;;7682679:94')+.11;:57400-&)5-(,,,/;00)5.40.++(+--1621021/0962466,.4.)+(**(()%)*+--.'+')*986734/020+$%.59-.8:9;:880412((--','(,.4992:2227366995810-.,')-)5,:666851,,)),3122;:::9:746:9994)/(5978;9161414:7/4687.7-+),,,.284091./0./.16-.#%*++-3/5835587+').***-/.-+***4,001:6371+&-/.5.4-,42,+29--478:;::7310-,/41,)-*)+75679995181172.')
@174bb22c-02df-4cbc-b966-9ddfffb6ea58 ch=4 read=45798 start_time=2019-12-13T09:29:33Z barcode=BC01 runid=2c9cf7bc05858273f10e7d7ec552fc0bd742dc3e
CTCCTACAGGCAGCAGTAAAGGGAATTTCGGCAATGGAAACCCTGACCGAGCAATGCCGCGTGAAGGAAGAAGGAGTTTTTCCGGATTGTAAAACTTCTGTATAAAAAGGAAAAGAACAGCTGGCTGCAAGAGTAGCCAGTAGTACTATTAAATACGGCTAACTTCACGTGCCAGCAGCCGGTAATGCGTAGGTGGCAAGCGTTATCAGGTGTGGGCGTAAAAGAGGGGCAGGCGGCAGCAAGGTCTGTGGTGAAGCCACAAACAACTGGTAGCCATAGAAACCAGGCAGCTAGAGTGCGGGAGAGGATCGTGGAATTCCATGGTTAGCGGTGAAATGCGTAGATATGGAGGAACACCAGTGGCAGAAAGGCGACGATCTGGCCTGCAACTGACACTCAGTCAGCGTGGGGAGCAAATGGGATTAGATACCTAGTAGTCCACGCCGTAAACGTGGAGTACTAAATTATTTGGATGTCAAAGTTGGTGCTGCAGTTAGCGCAATAAATTACTCCGCCTGAGTAGTACGTTCGCAGGAATGAAACTCAAAGGAATTGACGGGGAGCCCGCACAAGCGGTGGAGCATGTGGTTTAATTCGAAGCAACGCGAAGAACCTTACCGGAGTCTTGACATACTCATAAAGGCTCAGAGATGGAGATGGCTATATAGAGATACAGGTGGTGCATGGTTGTCGTCAGCTCGTGTCTCGTGAGATGTTAGGTTAAGTCCCGCAACGGTACAGCCCTTATCGTTAGTTACCATCATTAAGTTGGGACTCTAGCGAGACTGCCAGTGACAAGCTGGAGGAAGGCGGGATGACGTCAAATCATCATGCCCCTTATGACCTGTTTGATACTTTCCACAATGGATGGTGGGGAAGCGAAGCCGCGAGGTGAAGCAAAACCCATAAAACCATTCTCAGTTCGGATTGTAGTCTGCAACTCGACTACATGAAGTTGGAATCGCTAGTAATCACTTGAATCAGCATGTCACTGGTGAATGCGTTCTCGGGCCTTGTACACCGCCGTCACACCACGAGTTGATAGCACGAAGCCGGTGGCTAATAACCGCGGAAGGGCTGTCTAAGGTGGGATTGATGATTGGGGGGTGAAGTCGTAACAAGGTAACGG
+
)(00*)*&.))33/--.1*'-5.+/.4.).670;1/*+1+-:1**(2,+.&-.4025<41,1*/5//,*&++%)'+.587+,)0-*0+('--)()*,(&$'%)*77,&)'/-.+',2-&((#'%&%&(*'%%%$*+/,&)'$%'&&,,2.76+'&)((('(%()0,-0.1//.*,+)*,()++-./+1+-0*1*&)(0,,7.3//..,---+.,1(*.//86,''*1161278106+*,*(&-)-.824,0)(+()/.&)(&&&&(&*()')%()()((''))..3:1//..&**++/+',,(((26.67/0-,2*5,7+((&')&%).-5/,-7-+,/0//-72/10,)-*(/1857*,+)+)&%+)*,178:500000163901.1'++--.(+,0188)*&&(,-,5+()+-59,'.4+.1/+10336+$'',-656,1028230..)&.)&&&))1351%0%&(-+1625341380..*(%&%&)*0%,+-,&+*))&+15)4*)+-/,*/7//)++*///0-.25(.++)**+,40-*-/1*'&'&+,15/5,,3/&'(,*)*,-.(-.(223.+--.3/'(+0897648,),+(+/'0),-095566/3.*-.''&)011;2.0-.,./1165:0,5347')*-//9/-*+)&3775430%%&&+*(,+(/,0434499,216(.1375(5587-3)/-'*./2001.'43'*22949//89'(350*,&$$)(,.7.+401268;633:44:8870131--3//54-231/%&&'),33101--,.-036645660/*-*2,3-&54,07685545;0/1866-0%1/-(,-'%&&.)'&**&%%,),-(+%&'(4969;9954**&(''(%%'-,+5<6710+-+*,-%'-3:0/84*--0:55:49;67901458,8.5-*,/02.&(*+202/3-344657110./7250547+-0(*,0//.$'&&,2:12)*+(5222(&')3-1232'2--7101,'()))(&'''$*3)+*'))&'&-)(+*+-)6-+(+%((+'&%(.619812/.(.&(+/0.1*.,.(+-./-/.-+-/./)30-22.,++)150./).*.-/.-.63777745(/)+(*),
@729153f0-d304-4b94-ad14-add120d14c09 ch=142 read=138563 start_time=2019-12-13T09:29:32Z barcode=BC01 runid=2c9cf7bc05858273f10e7d7ec552fc0bd742dc3e
TTGGTAGTACTTCGTTCAGTTACGTATTGCTGGTGCTGAAGTTGTCGAGATGTCTTTACAATATTGTTAACCTACTTGCCTGTCGCTCCTATCTTCCGGTTACCTTATTGCGACTTCACCCCAGTCATGAATCACAAGTGGTAAGCGCCACTCCCGAAGAAGAGTTAAAGCTTCCACCCTACTTCTTTGCAACCACTCCGCTTGGTGTGACGGGCGGTGTGTGTACAAGGCCGGGAACGTATTCACCATTAATTCCTGATCCACGATTACTAGCGATTCCGACTTCGTAGGTCAGTTGCAGACTCAATCCGGACTACGACGCACTTTGAGGTCGCTTGCTCTCGCGAGGTCGCTTCTCTTTGTATCGCCATTGCTAGCGTGTAGCCCTGGTCGTAAGGGCCATGATGACTTGACGTCATCCCCACCTTCCTCAGTTTATCACTGGCAGTCTCCTTTGAGTTCCCCGGCCGGACCGCTGGCAACAAAGGATAAGGAGTTGCGCTCGTTGCGGGACTTAGCAACATTTCCTGGCTTACGAGCTGACGACAGCCATGCAGCACCTGTCTCACGGTTCCCGAAGGCACATTCTCATCTCTGAAACTTCCGTGGATGTCAAATTGAGTAAGGTTCTTCGCGTTGCATCAGATTAAACCACATGCTCCACCGCTTGTGCAGGGCCCCGTCAATTCATTTGAGTTTAACCTTGCGGCCGTACTCCCGGAGCTGACTTAACGCGTTCAGCTCCGGAAATACGCCTCAAGGGCACAACCTCCAAGTCGACATCGTTTGCAGCGTGGACTTCCAGGGTATCTAATCCTGTTTGCTCCCACGCTTTCGCACCCTGAGCGTCAGTCTTCGTCCAGAGGCCGCTTCGCCGCGGTATTCCTCCAGATCTGCCCATTTTTCACCGCTACACCTGGAATTCTACCCCTCTACGAGACTCAAACACGCCCAGTATCAGATGCAGTTCCCAGGTTAGGCCAGGATTTCGCATCTGACAACAAACTGCCTGCGTGCGCTGCCCAATGAAATTCCGATTAACGCTTACCCTCCGTATTACCCGGCTGGCACGAGGTTAGCCGGTGCTTCTTCTGCGGGTAACGTCAATGAGCAAAGGTATTAACTTTACTCCCTTCCTCCCGCTGAAAGTACTTTACAACCCGAGGCCTTCTTCATACACGCGGCATGGCTGCATCGGGCTTGCGCCCATTGTGCAATATTCCCCTGCTTGCCTCCCGTAGGAG
+
&$**+'%*(,0.1-557*.,6(.,542<333;9858)),-(/7//-.*-(0'.055/(')&'&1**/8.0-6,,+3.1485686*+*0*))82963411/1-/.3/%3,%*+-3480(.27///210122;31/..2+,34445*,.29./,2.((,)&+*'&+./34('*.84+*5/(('))-*481(2166;00023$%)&.)/+)*-058-&-/.././013577)502).-+0-.873:3346'(,+//02)'(,--&%''%0+-/-)-,-/79250-1190%,%+**+)3,9.--)-/21/1-4)3-62.)(-.014.-/:0&&+,-30).+)'31-2'',()+)++-1512-33/,2/3(*/33/0'%%$(+',%(%&*6--05760,/(-681:560//.,,+--/2(5996587,)/40742(.()+:31248:9896+...//./60,-171377)/6335797:3173:712119(6.:965--&,.6('&)(-/0710/:743.--,./5696<34,)()'&&%&')-,01.0.20/0;0774/,+++27678781,009953/(()(')(%+/3:6566650/+*)-+,,+++,56;99121''&(&*)-/.+0.5<99<83716100773$&'1)5:76.*+*+01120.4//1091227),-(644*),014151/2:5+((5;0-.0,1..-01712657-7)'&)&$(-//1577930.-+/$))-./14+0-%%&))0846+0+7*++,1816-2)0+/13415269.95.&&%-/09886-&&()'010+026*./.4:651<9/0118-&*-,/96+'+%,-)&&%457883--,,19639,,0&(+12*++2*,.0&*&/./1815+1***93,+',+*(0598.,,.4.,4,,,11,,,3+6-87,673,,./)0'(,01770.&(%(&+(('()+-4*-,-(((..55,)),352%'3.,'**'15-1'+/44/($$+8/51,552..)()+)()))&%'%$'&$$))*.4))(*/.2-2)***%,/0-.2&'*,-,/,&&&%(*/+,-,%))-60218%33')1927<7664'22057.-..0400-7024)/-20210,+*/+&')8:+0;2.-13+,:2035,*,%)++0&,0312,'(++472867<7(,***10228311/3.,+-..3&3225703136-&.7*,+4350234:40)++,1,),-*10**-+,'+$
@e72c160d-65d6-421e-a74a-67198f154b70 ch=84 read=101276 start_time=2019-12-13T09:29:07Z barcode=BC01 runid=2c9cf7bc05858273f10e7d7ec552fc0bd742dc3e
CTTGCTCCTACGGGAGGCAGCAGTGGGAATATTGCTGTGGGCGCAAGCCTGATGCAATAATACCGCGGCGTATATGAAGAAGGCCTTCGGGTTAAAGTACTTTCAGCGGGGAGGAAGGGTAAAGTTAATGCAACTGCTCATTGACGTTACCCGCAGAAGCACCGGCTAACTCCGTGCCAGCAGCCGCGGTAATACAGCGGAGGTGCAAGCGTTAATCGGAATTACTGGGCGTACCGCAAAGCGCACGCAGGTGGCGGTTTGTTAAGTCAGATGTGAAATGCAGGCTCAGCCTGGGAACTGCATCTGATACTGGCGAAGCGAGTCTCGTAGAGGGTAAATTCCAGGTGTAGCGGTGAAATGCGTAGAGATCTGGAGGAATACCGGTGGCGGGCGGCCCCTGGACGGAACTGACGCTCAGGTACGAAAGCGTGGGGAGCAAGCAGGATTAAGATACCCTGGTAAGTCCCGCCGTAAACGTGTCGGCTGGAGGTTGTGCCCTTGGCGTGGCTTCCGGAGCTAACGCGAATCGACCGCCACAGAGGAAATGCAACCGCAAATTCACGGTGGTGGGGTTTGGTGGGTTTGTTTGGTGCGCTGGGTCATGGGCCGGGGGACGGACTGGTGCTGGGGCTGGGTTGGTGGCAGTCAGGCTGGCGAATGGCTGGGTTGGGTGCACTGGCGAAACCGCATGCTGGCGTTGGGAACTCGGGAGACTGGTGTGGGCAGGAGGGCGGGGACGTGGGGCAATGTGCCGTGGGGCCGTGGCGGCGGCAGGGAGGCGGGCTGGGAGCGGACGCCAGGGGTGAAATAGTGGGAGCCGGTTGAACCGGCTGGGCGGGAGTGGATGGCAGGCTCAGGCGGATGGAATGCGTGAACGTTGGGCGCCGTGGGCGGGGTGGGGCAGCAAGCATAGGGAGACTTGCCTGTGATTCATGACTAGAGGGCGAGAATCGTAACAAAGGCTGGACCGG
+
**)'((1'%&*&.4+/4/*00./67;5-4//73,*$%'+2..'/,6+594448413(%/0-(03..-+*.-13-..,2(+),+658<2*)***+/3*.*/087*&)(+1.*'+)'&)(&*+83+,,4+,&/'))0+*+*&*.,.100/),2-+2-,1-)+,5.0-,-383347./2630*..0262*,)+)(($0.154800/.03999:606-0*-%)(%'$)*13845*-)+)$')*('',2(,*-%.+%(&),709*)+8,1*16,-240,+*0.+&,(/3226++,759;9,5/-+-..4,,-./1/2--',*&**&)(+-164+*&/0.),,6+:-1,/8651///08**+*(*+98841.--/008;.03,3149656-+*)'+/(*%-35*'-656)((')&)*../5704/-&)')//)).-(,0))+/15%2*52*:+2**-8.387*+1/+''*,2*'+1)1,+%('%&')(%)(*0,-*,,*+157&#$,*-')-3+(**)',*)-.03-**%$%'*420-+..$%&''((')(&$'&$**%**.*-&$%$%%$&.-)+(%%%$((&'&&%&+*)*')%$&%%#"$&.%%#$&%$%$+./,+%**/%&%'&#%&%*+)&&%(+*&&+.)%%$#$&$$%&$$%%#(%)+*/+)*.0)/-+)(#&#%%('%&%%$%&%&&'%%$&%&&%$%&+*-((((.-&'$'$)&%%%%***$-)'','%',,)##%%',(%&%$$%$$&$%%&3-(&%'&'%%'&((%%$&.*%)('*+*)%&)-&)*)($&$%$$,2,&$%),,)$'$&-('(-+,**)&$('&%%()%%%%%(*$&'&,)((%##%%'./&+&&++$'%)%&%%%%&'##%&(-**&&%&&*+&)(%&,.&$%&'0*)&',(&(%%$-0-#)$''&%*(&&$%()10.('(-12(%((&&(%)&(+++,/1369.)($&+))*()0
@860f535b-7291-4df0-a2c0-0a50981187af ch=366 read=116407 start_time=2019-12-13T09:29:02Z barcode=BC01 runid=2c9cf7bc05858273f10e7d7ec552fc0bd742dc3e
CTCTTACGGGAAGGCAGCGGTAGGAATTTTTTCGGCAATGGAGAGAGCCCCTGACCGAAACGGCATAGCGTGAAGGAAGAGTTTTCGGATTGCAAACTTCTGTTACTGCAAGAACGGCAGCTACGGAAATGGTAGCTGATGACGAAACCACTTTATTAAAGCCACGGCTAACTACGTGCCAGCAGCCCGCGGTAATACGTAGAGTGGCAAGCGTTATCGGAATTATTGGGCGTAAAGAGGGCAAGGCGGCCTTGGGGTCTGTGGTGAAAGCCCTGAAGCAACCTGGTAAGCCATGAAACCAGGCAGCTGAGGTGCAGGAGAGGATCATTGAATTCCATGTGTGGCGGTAGAAATCATGAATATGGAGGAATTTCAGTGTGAAGCGACGATCTGGCCTGCAACTGACTAACTCAGTCCCAGCGTGGGGAGCAAATAGGATTAGATACCCTAGTAGTCCACCGTAAACGATGAGTTATAGTGTTGGATGTCTCAAGTTCAGTGCTGCAGTTAGCATGTCGTCACTCCACGCCTGAGTGAGTACGTTCGCAGATGAAACTCAAAGATTGACGGGGGCCCGCACCAAGCGGTGGAGCATGTGGTTTAATTCAAGAGAAGCAACGAAGAACCTTGCAAGGTCTGACATACTCATAAAAGGCTCCAGAGATGGAGAGATAGCTATATGAGATACAGAGTGGTGCATAGTTGTCGTCAGCTCGATGTCGTGAGATGTTGGTTAAGTCCCGCAACAGGCACCAGCCCACTATCGTTGGTGCTGTCTCAAGTAGGATTTGGGGACTCTAAGCGAGACTGCCAGTGACAAGCTGGGAGGAAGGCGGGATGACGTCAAATCATCATGCCCCTTATGACCTGGGCTACGTGCTACAATGGATGGTGCAGAGGGAAGCGAAGCCGCGAGGTGAAACAAAACCCATAATCATTCTCAGTTCAGACTGTAGTCTGCATCTGGCTACATGAGTTGGAATCGCTAGTAATCGCGAATCAGCATGTCGCGGTGAATACGTTCTCAGGCCCTTGCTTCCGCCCGTCACGCCACAGTGATAACACCCAGAAGCCGGTGGCTAACCCTGCAAGAAGGAGCTATCTAGGGTAGGATTGATGATTTGGTGAGAAGATCTTACTTCAGAAGATAACCAG
+
%)*2500+4.'%))'**-&250+(*+.5741*+(%-*,-)*((((*'01*&%%'$#((*'+$&+'&%(+.034+,&)()&)156+4,7/.,&)*06,//./103/,+($))&+.5-+-*-*)&&(.,20-154.))$(%1114''+'%+(*-17-7-5/-)1804//2124233614-31//00/6+(&'&)&',*+,+($&%(,0433.&(,,7333'*(','$,'%),'+-65-)'+**.+(25.()*$&&().-45573665,+,*(,6+,-.2))*%)$%$%&(-%,.)'&)37/8./2/-.--'%(((,-&2-')((+*+-%-''+)2*4/-10.,'&(&''($%+*'(&$)')-++,-730,&&()++)&**%%&'&')(&''))')''%%%''')$%#%%&'')+/2-7.(()-&(&)'+').1;:6(67124)'00%03''*-30,+-+(+.-.076/.*+'%(*&%$&),805-3,2340,0)+)+.)*+.12334201-+'(&&&,*&&%)-.1.','151-%(()+,-.1343,*+*&**)*(&*01/4'''-,224-1::3/:.,.0/.02&+,/040,--2200/3351*3*35))(+&*,$).')$&(%'&+-+.(*+')&''%%*-/7-645.1/22)%%''4))),--4;.+++)10134436232.,/*+//(%%'+1+,.78*52811,--2(/012.,.*.30/,,-.1435/1*-,%'&(-+(+.,0*)*-+.)+()14$&))-/-3-())#%'%%%%$%%&('*.*071+47.-..-)'&%'(,100315:5766/.4.'+*(/)*0+23585*,((*,,-%*+-080/--,'('-.6-+:04,+-9).1,10,.''-8+%%&&)/211'%(&(+1./1(*/)+).+*-((*,*-++)*)))-1/)''%&&)'#(-07787057;9)202,$*(+11.+-++-*%$%%$('*(,*,2433567,-&'&+,567-123:71----2534+/)*+*)&%$('*-.,.%-+1/&('%')')'&,.'&,2-/$..,-(*,,157:71.2,&&,*&+1'0-'431,+*+((&)))')+'-&*+.,240/&-(-&,/+3,,--.4/5(,/++*&((%&*&))%+364*'()''.(((*&)
@a3c38a82-00cc-4c3b-98da-94d3fe1d8f77 ch=141 read=69449 start_time=2019-12-13T09:28:56Z barcode=BC01 runid=2c9cf7bc05858273f10e7d7ec552fc0bd742dc3e
CTCCTACGGGAGGCAGCAGTAGGGAATTTTCGGCAATGGGAAACCCTGTCGAGCAACGCCGCGTGAAGGAAGAAGGTTTTCAGTTGTAAACTTCTGTTATAAAGGAAGAACAGCGGCTACGGTGACCGAGTGACGGTACTTTATTAGAAAGCGCGGCTAACTACGTGCCAGCAGCCGCGGTAATACGTGGTGTAAGCGTTATCCGGAATTATTGGGCGTAAAGAGGGAGCAGGCGGCAGCAGGGTCTGTGGTGAAAGCCTGAAGCTTCAGTAAGCCATAGAAACCAGGCAGCTGGGAGTGCAGGAGAGGATCGTAGATTCTGCATGTAGCGGTGAAATACGTATTAGATATATGGAGGAACACCAGTGGCGAAGGCGACGATCTGGCCTGCAATGACGCTCAGTCGAAAGCGTGGGGGGAGCAAATAGAAGTTAGATACCCTAGTAGTCCCGCCGTAAACGATGAGTACCTTAGTATTGGATATCAGTTCCGATGCTGCAGTTCAGCACTAATAAATTACTCCGCGCCACAGGTAGTACGTTCGCAGGTAAACTCGAGATTGACGGGGGGCCCGCACAAGCGGTGGAGCATGGTTTAATTCGAAGCAGCGCGAAGAACCTTACCAGATCTTGACACTTTTCATAAAAGGCTCAGAGATGGAGAGATATATGAGGATACGGTGGTACATGGTTGTCGTCAGCTCGTGTCGTGAGATGTGGGTTAAGTCCCGCAACGAGCGCAACCCTTATCGTTAGTTACCATCATTAAGTTGGGGACTCTGGCGAGACTTTACCAGTGACAAGGCTGAAGGAAGGCGGGATGACGTCAAATCATCATGCCCCTTATGACCTGGGCTACACACGTGCTACAATGGATGCCGGTGCAGAGGGAAGTGAAGCCGCAGTGAAACAAAACCCATAAACAATTCTCAGGTTCCGGATTAGCCTGCAGCTCGACTACATGAAGTTGCGGAATCGCTAGTAATCGCGGTCAGCATCGCGGTGAATACGTTCTCGGGCCTTGTACACACCGCCCGTCACACCACGAGAAGTTGATAACTTACCCGAAGCCGGTGGCTAACCGCCAAGAAGAATTGTCTAAGGTGGGATTGATGAGATTGGTGGAAGTCGTAACAAGGTAACCGG
+
021)*-1,95(,2114*(()*+/*+*19<;67;85:632),3//31,--9),+117126:-,()),.-3/4-.2,4.895,+0.6/1)2(+-727-8--,7:/,4-6-027*64250+*+(*-(%0.&'),..6%.-**,03-/70%))')**((*./25257:39'72.+.+-06/.6.+9,-&40+'''%%)0.1515..-/,--)/,'0+31+*+/58/('+1.+,++0693;3'-,'+141521007334980688-2'%%%%%'&)+9-65.//-3:50:0/44.///(*($))/,.56/+(-3.371-.+-/1)%#'&)*,&../880440./103)*)((44472515)).*3-*-*''((1+-.202/01122221252615262*+3+&%(,-,35(*.-**--*'+04+*+./<95*'(&),4*)+..8:/./67660+1*&',,12943,/2***+*-((%$$+)114350$'&&(--($%$,-875.(&))&%%(%&'&)).3,/-,.023-,(-406404,((,+/*,43(''%$%%(/-)(%))'*0.241187;*97,-2131.034735:,00.-.',32-8-94)'+$(3-4(*-0402-+(&%%&&%(%'(,3,,,,*++'*.%%1:9,.7548''()):982//+1063-,-',*-/+,(&++.)&))*:96;546689'.-.14877532)&+,0)%&,+6586./29((+4.4)*365864888.8/662:01.9823837717858-7./7;+1483/(0.((+-(),('5+++++5641(*.--''&'&'()+%./++/008777:8366898:5/64,*235557:359620-.(+'),.397166;67;76'0,,(-),--+++'(&&'(-*(.3-.%)+-06(-/;:+11*++3:7/(*0,510$+*03..-3)/+(%/31/-'(*,-*+*(),..,/,(,*&).40751/.0+-0,&)#%%&&'%&%&$%$%((/02294&//1;7586;998190,++)**,22081015././3,0+)('().*)')%)%&''33)'*-,1645835+*-*.)%*'-)'.,&)+)./0000/+0,4;;44.,*))&((**)*&(&+(),0.,/23/0*.+/,6-6,
@17bf0ae4-08d6-43e1-95ec-c8b19241ef80 ch=282 read=75555 start_time=2019-12-13T09:28:43Z barcode=BC01 runid=2c9cf7bc05858273f10e7d7ec552fc0bd742dc3e
CAGTTACCTTGTTGCGACTTCACTGATCATGAATCACAAGTGGTAAGCGCCCTCCCGAGGTTAAGCTACCTACTTCTTTTGCAACCCACTCCCATGGTGTGACGGGCGGTGTGTACAAGGCCAGGAACGTATTCACCGTGGCATTCTGATCCACGATTACTAGCGATTCCGACTTCATGGAGTCGAGTTGCAGACTCAATCCGGACTACGACGCACTTTATAGAGGTCCGCTTGCTCTCGCGAGGTCGCTTCTCTTTGTATGCGCCATTGTAGCACGTGTAGCCCTGGTCATGGGGCCATGATGACTTGACGTCATCCCACCTTCCTCCAGTTTATCACTGGCAGTCTCCTTCCCGGCCGGACCGCTGGCAACAAGGATAAGGGTTGCGCTCGTTGCGGGACTTAACCCAACATTTCTGCTTACGAGCTGACGGCAGCCATGCAGCACCTGTCTCGGTTCCCGAAGGCACATTCTCATCTTGAAAACTTCCGTGGATGTCAAGACCAGGCAGGTTCTTCGCGTTGCATCGAATTAAACCATGCTCCACCGCTTGTGCGGGCCCAAATCGAATTCATTTGGGTTTAACCTTGCGGCCGTACTCCCCAGGCGGTCGACTTAACGCGTTAGCTCCGGAAGCCACGCCTCAAGGGCACAACCTCCAAGTCGACATCGTTTACGGCGTGGACTACCAGGAGTATCTAATCCTGTTTGCTCCCCGCTTTCGCACCTGAGCGTCAGTCTTCGTCAGGGCCGCCTTCGCCACCGGTATTCCTCCAGATCTCTACGCATTTCACCGCTACACCTGGAATTCCTACCCCCCCCTCTACGAGAGGACTCCGGCGCCGGTAGATGCAGTTCCCAGGTTGAGCCAGAGGTTTCGCATCTGACCAGCAAACCGCCTGCGTGCGCTTTACGCCCAGTAATTCCCGATTAACGCTTGCACCCTCCGTATTACCGCGGCTGCTGGCGCAGGTTAGCCAGTGCTTCTTCTGCGGGTAACGATCAATGAGCAAAGGTAATTAACTTTACTCCCTTCCTCGCTGAAAGTGCTTTACAACGAAGGCCTTCTTCATACGCGGCATGGCTGCCATCAGGCTTGCGCCCATTGTGCAATATTCGCTGCTGCCTCCCGTATTG
+
,((*1+2.6-,27'00245/3%*')+251730542%'(-(*-751+'((5;1-42++&//544713344:645865049-+-101:+%(+/:4-11710-2386:9436110+14779/:4;.12/-0+/176313:0538324:7///12-)*)+.1./-'((-23;2+,027::6661)++/))..8/0.47766/927,224..)**,-+-(+.6:0/&'',/+.))+.1/113.2)(-**,-.),./.1-39/+424798:;96;5----+/0/0+''(,0-2::82508:877-+++*)*+-0./28833)34,)2/0,2/)0/-/.86*+-881811.78:97002).+'-242:997..+-+*/'+..+.:920,*.+5/2157997;0)*30/)))-'2.),-.,16-*,+',*))))/4444420+**3,8955&5556:655421+2//,+)),)+-(((',,),-/-,('%(-/+,033988:;;:465./134;06.$&+0/395/.---0/(,.32'*+.-2:15.'-'/01-(.-)*.-,.,-.3//3,.3723+5,7.8/5://25390304+/*)',*/,,4*,,,9;2+0/2+1-200*1*3-4873832+-./32/.0+17465796857,:7.221838.-,1-0753+414652:5,,,//13659420/&#1.),.02778;8;89299,*00251,()09.-,,*/3)*-568:744..-,***,05:869/28510.60256(2013</'(/+)*222616,514025+,&)106765/262.(-'.6)-()*.0.746./1523&%''*/-056%&'')2,&++%'..27:99<395,-407.)/-5+,$(*,9-,%*+0010-(&*%*488/7%&')*,-./3.-064,0.63.+..3785/1/++.000/'*/,,++/86/40,1/0725731.4/115+8)(#*(-.0/,,10)40-/9056<566*0*''/321&),0,2214049(2'*$%-*./((-+&./38,265&%(%)00.1)*,&()'+)-.78427.616502.65+.))%-%)(-,/30+(&$%()+15/-/*,)-64).2./2505/00--%(()(%%'&&)5**3+---
@c7f28f42-a8db-4b51-b44b-a495b99d7b1b ch=161 read=129470 start_time=2019-12-13T09:28:40Z barcode=BC01 runid=2c9cf7bc05858273f10e7d7ec552fc0bd742dc3e
CTCCTACGAAGGGAGGCAGCAGTGGGAATATTGCACAATGGGCGCAAGCCTGATGCATATACCGCGTGTATGAAGAAGGCCTTCGGGTTTAATAAGAGTACTTTCAGCGGGAAGAGGGAGTAAAGTTAATGCCTTTGCTCGTGAAGCGTTACCCGCGAAGAAACACCAGCTAACTCCGTGCCAGCAGCCGCGGTAATACGGAGAGGTGAAAGCGTTAATCGGAATTACTGGGCGTAAAAGGCGCACGCCAGGCAGTTTTGTTAAGTCAGATGTAGAAATCCCAGGCTCAACCACAGGAACTGCATCCTGATACTGGCAAACTGAGTCTCGTAGAGGGTAGAATTCAGGTGTAGCGGTGAAATGCGTAGAGATCTGGAGGAATACCGGTGGCGAAGGCGGCCCTGGACGAAGACGGCAGCTCAGGTGCGAAAGCGTGGGGAACCGACAGAGAAGTTTTGCATTTCGGTGCGAAGCGATGGTGAACGGTTGTGCCGGGCGGCTTTGGAGCTAACGCCCGTTAAGTCGACCGCCACAAATTACGGCCCGCAAGGTTAACTCAAATGAATTGGCAGGGACCCGCACAGAAGCGGTGGATGATGTGGTTTAATTCCCGATGCAACGCGAAAACCTTACCCACCTTTGACATGGCAGGAAGTTTCCAGAGATGGATTCGTGCTCGAAGAGAACCACCTGCACACAGGTGCTGCATGGCTGTCGTCGGCTCGTGTCGTGAGATGTTGATTTAAGTCCGCAACGAGGCGCAACCCTTATCGTGGATTGCTACATTCAGTTGAGCACTCTAATGAGACTGCGTGACAAACCGGAGGAAGGTGGGGAGATGACGTCGTCCCTCATGGCCCTTATAGGTGGGGCTACACACGTCATACAATGGCTGGTACCAGAGGGTTGCCAACCCGCGAGACTAATCCCATAAAACCAGTCGTAGTCGGATCATGATCTGCAACTCGACTGCGTGATGAAGTCGGAATCGCTAATCGCGGATCAGCATGCCGCCCGGTGAATGCACGTTCCAGGTGTATGCCGCACGCCCGTCACACCATGGGGCAAGGTCTCGCCAGAAGTAGGTAGCCTGGCCGCAAAGGGCGCTTACCACGGCAGGGTTCGTGACTGGGGTGAAGTCATGCTAAAGGTAACCGG
+
'()..32)&%*./,-1./35)*--63-3//330133262-1-)&.,-+16321-%&()++*32../0..20*-.%)'((-++1((,+-6()**-,('(**+-3-+-.&)+)&*('+2+'(&.0*&*,30,')$%&''*,0*-)&(&().,)-8.)''))&((%%&*0',,(+)))03-/36-**)$'''&(+++1)*(*/+))%()((*-,++/17/6/0.60606/427741--/11)'''&((*)-/-./..6161+).12205:-./4//.*,-,)//-&-*)**0437,,+02*.1..//00.**+-+2273.32++&'%)*+**+,*(&*))*+-.-1+5).-/)$$+&++(&&**'*330,++**---5.)*)&-+0142914730-*,.-1./0-(+425,-0+''&'&##$$)$(&)+6*,4+(),9/,.*&&&$%&)&()&'%*&2&$###,/)%'%$%$%-(&&)(*&%&&%%'**,+('%(&((&$''%#$$)(+),215.+,()',720,02-/.2-30%(*')'(%+1..*&&),//3,8/7.867;,,,2723.)-)/75.7:3,002-'))*0/446;98///../41:5253903+)'0'--(,+.),0/,+*)),083,.-09*()*'(&,,'(*'()2:+10+-'((/04/452450266//.('(,337-05041/,+,./99,-)++(,.63/'+++74')((0*0,/1/50/.24,70-,130/2./50-/101*))*,--.'--'-++.9272**1.&,+&--/58+*-.,(131343/38877465964(0((*4;919).*)-*,,),')*)(*,8544)((')04))+')*(/.*'0-3(*&*(7975531.-&(*-0-1(,,6./5.++-(**),,-050.9..5/%,-)$#&$&$')//.32*'.+//3/83154-5(((().11.%$$&'(%%('%)**(&))/--,&&-()+**+*+()*2//0,.+,(,,3362-.//1542,21%)%')180),()+/21)(0%0&,*.&63+.*.'*21/*+(*$+('('200.'+*1+.-459<2+,)()(/*(()0-('$%&'(-3),'$$$%(%$&'&-.31',,-.7/,*)*,(,.*((*+(()**.+%((,'.',5;26.6
@91eb801b-69bd-4fda-b744-aec41fbcdaf4 ch=148 read=81935 start_time=2019-12-13T09:28:35Z barcode=BC01 runid=2c9cf7bc05858273f10e7d7ec552fc0bd742dc3e
CCCGGTTACCTTGTTACGACTTCACCCCAGTCATGAATCACAAAGAGTATTAGCGCCCTCCCGAAGGTTAAGCTACCTACTTCTTTACGCAACCCACTCCCATGGTGTGACGGGCGGTGTGTACAAGGCCAGGAACGTATTCACCGTGGCATTCTGATCTGATTACTAGCGATTCCGACTTCATGGAGTCGAGTTGCAGACTCAATCCGGACTGACGCACTTTATGAAGTCCGCTTGCTCTCGCGGTCGCTTCTCTTTGTATGCGCCATTTGGCAGCGTGTGTAGCCCTGATCGTAAGGGTATGATGACTTGACGTCATCCCCACCTTCCTCAGTTTATCGCTGGCAGTCTCCTTTGAGTTCCGGCCGGACCGCTGGCAACAAAGGGATAAGGGGTTGCATCGTTGGGACTTAACCCAACATTTCACAACGCGAGCTGACGAGCAGCCATTACGGCACCTGTCTCACGGTTCCCGAGGCACATTCTCATTTCTGAAAACTTCCGTGGATGTCAAGACCAGGTAAGGTTCTTCGCGTTGCATCGAATTAAACCACATGCTCCACCGCTTGTGCAGGGCCCAAATCAATTCATTTTGAGTTTTAACCTTGCGGCCATTATTACTCTGGGCAGTCGACTTAACGCGTTAGCTCCGGAAGCCACGCCTCAAGGGCACAACCTCAAGTCGACATCGTTTGGCGTGGACTACCAGGGTATCTAATCCTGTTTGCTCTCCCCACGCTTTCGCACCCTGAGCGTCAGTCTTCGTCCAGGGGCCGCCTTCGCCACCGAGTATTCATCAGATCTCTGCGATTTCACCGCTACACCGCAGATTCTACCCCCCCCCTCTACGAGACTCAAACTTGCCAGTATCAGATGCAGTTCCCAGGTTGAGCCAGAGTTTCACATCCTGACTTAACAAACCTGCGTGCGCTTTACGCCCAGTAGTTCCGATTAGCAGCTTGCACCCTCCGTATTACCGCGGCTGCTGGCGCAGGTTAGCCGGTGCTTCTTCTGCGGGTAACGTCAATGAGTATTAACTTTTCTCCTTCCTCCCCGCTGAAGTGCTTTACAGCCCGAAGGCCTTCTTCATACACGCGGCGAAACGTCGGGCTTGCGCCCATTGTTACAATATTCCCCACTTACTTGCCTCCCGTAGGGGTG
+
02*-//1.272;/30-/3368<80777/./2625339521322,()(*%)1()+//4-,0-))*.,.,1/1''&&-,%&*/40,1($%'+,/23/&*)19+&*&'/&(*/5095.-4./3,/**(/,,3-(24030.225<3.2:2769547;71220+%,-432321/11-2;542-./9-&-*-$')*--+4,*,*+1426+9./2254.-)+,15.1186+-+*'+/4-(*2+)(.)*.***-)-,/0605/570,)*,.025;,70+((('+,.212.-,-.,+%&%,-//6*(%''('(,/2/0/202479999.478+08173913--021*-+254580//01670.6+&'**18+',01/9-5/**++&%,+&-5,+46071/+0/*6*))%)4437.41,*,*3+87.1*0*.5*/$*(/.+,))0-.0%1-((),+,5*7(%*(--.420(103337569;462++*/+'*+/63,101:40.,-.2++..02,27;9947854578;538/3+/)/..2:7452,;**+01-2,9,897.1,/-/*$)04,.3,.+/.23.+2.+02-.4/-0*5/96+55:+11(8;;0.8//2/-,/303*//,1+%*(+%')23+57731-00001330/+,,-*5+*+((')*2655;7/40&,&$(*2949/1)6+68555.14+11),.145:;865443041,..853474:840-2)(-.-(..0,&)(*.78315366++/*898:98787595.0.((175-//0386982..()+)$&(,985'160/0/..-*),((.351/19+.00.*.4(*%%-,7175726+/174-+-..10035767,0',3,,41-*0,00'55606667502-***.,++06,$('*)982.//.,*+../.2090))'+),.35665.'+'&%+*0-+,,.*&-1)(*%54,*+($&))%'.589/72*,,+.+/6/0-80105757211*--1.-+/3,0,)')&$$'&%&(&*(++5.+))+$*&%'))-1*'''(**%%&&%*-60-93,)00++0(),'$$%%((&./((+-,1.86;5483&'&(%++4,,(%&)%'%&(,95,4,$*.25-&,,&)(&),8//./826*$&(%%&-(',1,07.*0&**(%&$
@9d5aea01-b93f-4f17-9de0-63d2abff1ff8 ch=123 read=131417 start_time=2019-12-13T09:28:35Z barcode=BC01 runid=2c9cf7bc05858273f10e7d7ec552fc0bd742dc3e
CTCCTACGGGGAGGCCCTTGGTGAGGAATATTGCACAATGGGCACAAGCCTGATGCGCCATGCCGCGTGTATGAAGAAAGGCCTTCGGGTTGTAAAGTACTTTCAGCGGGAGGAAGGGAGTATAATACCTTTGCTCGTGGCGTTACCCGCAGAAAAATACCAGCCAACTCCGTGCCAGCAGCCGCGGTAATACGGAGGAGTGCAAGCGTTAATCAGATTACTGGGCGTAAAGCGCGCAGGCGGTTTGTTAAGTCCAGATGTGAAATCCCGGGCTCAACCTGGGAACTGCATCTGATACTGGCAACTTGAGTCTCGTAGAGGGGTAGAATTCCAGGTGTAGCGGTGAAATGCGTAGAGATCTGGAGGAATACCGGTGGCGAGAGCGGCCCTGGACGAACTGACGCTCAGGTGCAGCGTGGGAGCAAACAGGATTAGATACCCTGGTAGTCCACGCCGTAAACGATGTCGACTTGGAGGTTGTGCGAGGCGTGGCTTCCGGAGCCTAACGCTGAAGTCGACCGCTACAGAATGCGACACCAAGGTTAAAACTCAAATGAATTGACGGGGGGCCCGCACAAGCGGTGGGCATGGTTTTAATTCGATGCAACGCGAAGAACCTTACCAGATGTGACATCCACGGAAGTTTTCAGAAGAGATGAGAATGTGCCTTCGGGAACCGTGAGACAAGGTGCTGCATGGCTGTCGTCGCTCGTGTTGTGAAATGTTGGGTTAGAATCACAACGAGCGCAACCCTTATCCTTTGTTGCCAGCGGTCGGCCCGGGAACTCAAAGAGGAGACTGCCAGTGATAAACTGGAGGAAGGTGGGGATGACGTCAAGAGTCATCATGGCCCTTGACCAGGGCTACACGTGCTACAATGGCGCAAAGAAGCGACCTCGCGAGCAAGCGGACTCGCAGAAGTGCGTCGTAGTCCGGATTGAGTCTGCAACTCGGCTTCGAAGTCGGAATCGCTAGTAATCGTGAATCAGAATGCCACGGTGAATACGTTCCCGGGCCTTGGCACACACCGCCCACGTCACACCATGGGAGTGGGTTGCAAAAAAAGTAGGCCAACTTAACCTTCGGGCGCTTACCACTTTGTGATTCATGACTGGGGTGAAGTCGTAACAAGGTAACCCGGAAGATGAGAGCGACGACAGTAGGTTAACAAAGACACCGACAACTTTCTTCCTTTCAGCATACGTAACTGCA
+
,-/-'(+%.7+('(+,'))*((&%*''(&)4431/228441,'%(.2-6;920.'(%)..5488.0102545443)+**(/255;67;987-./3*()))-8;+)+)/6)'-)*+)+*%()(&*)((+**.00//1+*+14.6.-5;.-1/,1.*,$#%+*&')%1.1229-18:<853/..0-2-6107203)1+1*')+5557/1-6-/-24('&/&+,6:;5778996++--,/14883:8<:66;61461*)*./***,04*+4/*38899525,0362/-.187776111567.:,,/''$$))//1+-491/&20*&%%*(0*4-**0734220.,7.,09,+0387,+++---,7/0/&$$'',--/,4,)(*&%()),+/*(.3798790110,*&$%).511,--,-;39,(),:<67/11(2.-,2323:.-14901.4''*1397802&/./0.03143243.-*+.7..-.&%*)(*1.52305'1).,3-,3--+.-''%%&**59:000(*'*%-)%+,&/$))/2/9396/26+,8,25++/151234+-263*.)(&(&,01*1+-102/0*-.+,83)(2*:.3/1&-$#()/-.5*+30*(&&((&(+/&,')+778((,354553;<52.-1*'*'*201.05230+-,+-+*1/.(464501./.0*,./21776841511291/,+*..16659;00/0;95537%06-71,.034253,3+'&('0-*/7229543()('&0435.---5828(*.1'&-*+%--.'2)'(,,(.-77982+--,034<72220-3,+2+1+/.90331487854'&%*,4,+++*(.-0+)''(+3*/56,*,,)+-//.&'&)1,+81..-.*%((*+4-80,.-*()+)-9.55:41..&*)'()*,-02277:8717)(.%3+1./0/,**'*(*,/,-/++'))..0072713411+*.-2.//51(1.52.132292,1/60)*0,23/104(('0/0)*('$&'*+-.17))'&#$%//24239254.2**+*-21;788730/**()()//-0**/12469778,..+.08//47,--8.+,466:62344673+.)),0.+-.2579:141:18;9;(5,-'&+/((&'+.*&%()+'(,(-.0.)))+0-*,/,5*(0-/),+13*,61*(0/-*&&%''/(&'%%##%%
@0d2a3993-0c72-4da5-b714-5db94e7c6f15 ch=410 read=62681 start_time=2019-12-13T09:28:34Z barcode=BC01 runid=2c9cf7bc05858273f10e7d7ec552fc0bd742dc3e
TCGGTATGCTTCGTTCAGTTACGTATTGCTGGTGCTGAAGAAAGTTGTCGGTGTCTTTGGTAACCTGCCTCGCTCTATCTTCCGGTTACCTTGTTACGACTTCACCCCAGTCATGAATCTAAAGTGGTAGCGCCTCGAAAAGGTTAAATACCTACTTCTTTTGCAACCCACTCCCATGTGGTGTGACGGGCGGTGTGTACAGGCCAGGAACGTATTCACCGTGGCATTTCTGATCCACGATTACTAGCGATTCCGACTTCATGGAGTCGAGTTGCAGACTCAATCCGGACTACGACGCACTTTATGAAGTCCGCTTGCTCTCGCGAGGTCGCTTCTCTTTGTATGCGCCATTGGCACGTGTGTAGCCCTGGTCATGGGGCCATGATGACTTGACGTCATCCACCTTCCTCCAGTTTATCACTGGCAGTCTCCTTTGAGTTCCCGGCCGGACCGCTGGCGACAAAGGATAAGGGTTGCGCTCGTTGCGGGACAACATTTCACAGCACGAGCTGACGGCAATGGCATGCAGCACCTGTCTCACGGTTCCCGAAGGCACATTCTCATCTCTGAAAACTTCCGTGGATGTCAAGACCAGGTAAAGGTTCTTCGCGTTGCATCGAATTAAACCACATGCTCCACCGCTTGTGCGGGCCCCGTCAATTCATTTGAGTTTTAACCTTGCGGCCGTACTCCCCAGGCGGTCGACTTAACGCTGGTGTTAGCTCCGGAAGCCACGCCTCAAAGGGCACAACCTCCAAGTCGACATCGTTTACGGCGTGGACTACCAGGGTATCTAATCCTGTTGCTCCCCACGCTTTCGCACTGGACGTCAGTCTTCGTCAGGGCGCCTTCGCCACCGGTATTCCTCCAGATCTCTACGCATTTCACCGCTACACCTGGAATTCTACCCCCCCTCTACGAGACTCAAGCTTGCCGGTATCAGATGCAATTCCCAGGTTGAGCCCGGGGATTTCATCCTGACTTAACAAACTTCACCGTGCGCTTTACGCCCAGTAATTCCGATTAACGGCACCCTCCGTATTACCGCGGCTGCTGGCGCGGAGTTAGCCGGTGCTTCTTCTGCGGGTAACGTCAATGAGCAAGGTATTAACTTTACTCCTTCCTCCCGCTGAAAGTACTTTACAACCCGAGGCCTTCTTCATACACGCGGCATGGCTGCATCGGGCTTGCGCCCGGCTGTGCAATATTCCCCACTGCTGCACTCCGTAGGG
+
#&.)-.2+44:568:90/50,/6663;233:;<99763*&)*)-*9-,,-3134408.,(*'4*61.0/03*-487789:855.31:45372-21&-//46;626:81014702/.3/-+((*'*(/+)*+*01*++-4((++*749'')+502347/14.))-../98+,..:6+++',+)((()45<;42.,*)&-/27-838,857963657;778;79696509),,,,/0(&()025/.++***.,9,3.14888135+*..,++307//(+')(0+924/06-()%$+.512&'&.()(()%(.32(),/'(+,++(&*'(+././/5/440:60156687880*+&'&&),,/4,,-.0:201697%4'-244;9:5510./.4/229;::55.(,60:21000)12;'(+0'*'')('&0459./7..7695893,3./0643736447322537(50346*),0-3.0(.)364811/6(/.5)614<1--./(/,1/.1/65454/.,,+$%%(*0344767;932/)02639:443.**)3-2,+-/0,('*),-1*+,37402335478;80*00)7-/20')$-&2+,5-<:9<978-4.%%)*4%&+-,29,25//.+(++0-'-,-*+'*()&()+.76.,.3/53:3,44,,3+:<<-785/1/,+./4/.3.113++((/995::863.5.5,41/-.)+*,0-.232,2/-5-/84767:8739,+4.-+,140942+//17956635751;-%*(/.05561,/126(/*(0-2775;6571018(.0217*$()*2<73*,)+)+(&(++0268:9<:83-$+($&',.3:::;9111.5145<;67/)%&../665&111-083-,1527953-/2./00/06077953894/24511/045678,/,,3..51(./0:8-/).*,-278194)*-3/-.5083+222&06.-//-'&(*--02311,,'%'(%*,++/.,*100-+*-0)'*+18779/,(0+,(/'*+(+5-/3;342*)&*+01675566622,&+'-&)29///9+:2.-,/-9;865438324;75460910//144'(2,-9/0++2,()+9;5<9/.56)*567+3,*,*,,/*()*',-(),*0,(*+-9<8()))&,+.081239:7743344&4---2,1-97,%$$%$(&+)5,44878922364311-$')30--*,))
@060c078d-b408-4075-9d8e-6214694154a2 ch=92 read=108215 start_time=2019-12-13T09:28:20Z barcode=BC01 runid=2c9cf7bc05858273f10e7d7ec552fc0bd742dc3e
CTCTACGGGAGGCAGCAGTGGGGAATATTGCACAATGGAGAAGCAAGCCTGATGCAATACATGCCGCATGTGTGAAGAAGGCCTTCGGTTGTAAGTACTCAGCCGGGGAGGAAGGGAGTAAAGTTAATACCTTGCTCGTGGCGTTACCGCAGAAGAAACACCGGCTAACTCCATTCTCCAGCAGCCATGATGTCTGGAGGTGCAAGCGTTAATCAGGTACTGGGCGTACAAAGCGCGCAGGCGGTTTGATAAGTCAGATGTGAAATCCCCGGGCTCAACCTGGGAACTGCATCTGATACTGGCTGTAACGAGTCTCTCGTAGAGGGGTAGAATTCCAGGTGTAGCGGTGAAATGCGTAGAGATCTGGAATACCGGTGGCGAAGGCAGCCCTGGACGAAGACTGACGCTCAGGTGCGAAAGCGTGGGAGCAAACAGGATTAGATACCTGGTAGTCCCACGCCGTAAACGATGTCGACTTGGAGGTTGTGCCCTTGAGGCGTGGCTTGGAGCTAACGCGTTAAGTCGACCGCCTGGGGAGTACGGCCGCAAGGTTAAAACTCAAATGAATTGACGGGGGGCCCACTGCACAAGCGGTGGAGCATGGTTTAATTCGTGCAGCATGAAAGAACCTGAATGGCGACATCACGGAAGTTTTCAGAGATGAGAATGTGCCTTCCGGGGAACCGTGAGACAGGTGCTGCATGGCTGTCGTCAGCTCGTGTTGTGAAATGTTGGGTTAAGTCCGCAACGAAGCGCAACCCTTATCGCTGTTGCCAGCGGTCGGCCGGGAACTCAAAGGGAGACTGCCAGTGATAAACTGGAGGAAGAGGTGGGGATGACGTCAGATCATCCTTGTGCTGCGACCAGGGCCACGTGCTACAATGGCGCATACAAAGAGAAGCGACCTCACGCGAACAAGCGGACCTCGCAAGTGCGTCATGTGGTCAGTTAGGAGTCTGCAGCTCGACTCCCATGAAGTCGGAATCGCTAGTAATCGTGGATCAGAATGCCACGGTGAATACGTTCCCGGGCCTTGTACACCGCCCGTCACACCGTAGAATTGGGTTGCAAAAGTAGGTAACAACCTTCAGGAGGCGCTTACTTTGTGATTCATGACTGGGGAGTGAAGTCGTAACAAGGTAACCGG
+
%&()'(),,'0*/.0/.-2.34),.,%0((*/00:230,)*-%*)-#&'%&''$(*$%$'(*14401134643403*-+-*16585)1*8)*.3,)'&+((,1(+'3/)/2.1,/,%&(%,-(+-3,/-1*+)%&++'1+//+4+(/0,.,+1+'**&&&&*$(**,/./3,+13+'-**344.,/$'(,*')'')%(%&,,553686/6.,(-(,/3'+-3681+,+%+*.)*++(.(+0,(02:.+++*''''%(+2*,+-2,)397*/5864-*(.*+).*&(--00//10014/433&$%$#%$%'&(')00,--10/+/14,-,+--/00/.160*,'-+1:9407.+,5**)(&()212,-(0+(2/1*//31.,/*.*(05;+*3960*))(0/00011347047531,-/+,.375;6+,24;4:+23'/,+)/1076*-7/2+,07**223:10440/(%,.16/-.+,02+.*0/++)03'&/.32:765.4**,.1*()**33/0+-)*)-/458;:799.42-*'''',--1*'((&***1-:6+...35+*(&(*)*+.'(/79/37)',)&&%')().-8888223/-,))-72/00,+*+/4*0&%**/,((')'%&'&&"$%)(..-.*++-*)(079/1((&*-1665464.,*+)++)('17)/.4;9;851.0&.*-/1887760911166277.-...376410&'+--,-/82854931/0/-)++(0$$#%''/-.06,-0/1,)*++3:456-.-+/+,&**.-8+2*+55&+()/.'*./767702.,--/<8788710..*'(*)(''3,,,,+0013)(-,,)-1+,-),&*(%'&),1,/('-'$&()3386.8,-.61-,('&**4((*),)(+4.4,,,)0,41-(0.))+/857885(*('&)*.36604120,,/)--/+/+&')*42-*%+,:312142)*/,3-,,..5+547/1.*+-,0/00;:2)'"#(+0+254,1*5334:969.8/,)+&.+(%%%&'()*/9285.-2002.16+0&(&%)(-530;,-.:/&&,)/,)+)((/+11:5(80*-,)+)(&$(,+*)#'(/1.%'(&+-0,1)&(,.-1../),)(',)%$(.538..
@f33a5742-31da-4ada-adbf-504693041e5a ch=220 read=77826 start_time=2019-12-13T09:28:10Z barcode=BC01 runid=2c9cf7bc05858273f10e7d7ec552fc0bd742dc3e
CGGTTACCTTGTTACGACTTCACCCCAATCGCTGACCCTACCTTCGGCCGCTGCCTCCTTGCGGTTAGCTCACGGACTTCGGGTATTGCCAACTCTCATGGTGTGACGGGCGGTGTGTACAGAACCGGGAACGTATTCACCGCAACATTCTGATTCGCGATTACTAGTAACTCCAGCTTCATGTAGGCGAGTTTCAGCCTACAATCGAACTTCAGAGACTGGTTTTAGTTTGGCTCCACCTCACGGTATTGCATCTCTGTACCAGCCATTGTAGCACGTGTGTAGCCCACACATAAGGGGCATGATGATTTGACGTCATCCCACCTTCCTCCTGGTTAACCCAGGCAGTCTCGCTAAGTCCTCAACTTAATGGTAGTAACTAACGACAAGGGTTGCGCTCGTTGCGGGACTTAACCAACATCACGACGCGAGCTGACGACAACCATGCACCACTGTCGCCTTGTCCCGAAGAGTTTCCTCGATTAAGAGTAGTAGGGATGTCAAGTGTGGTAAGGTTCTTCGCGTTGCTTCGGAATTAAACCATGCTCCGCTACTTGTGCGGGTCCCCGTCAATTCCTTTGGTTTTAATCTTGCGACCGTACTCCCCAGGCGGAATGCTTAATGGTTAGCGGCGGCACGGAGGTGTTGAAACCCCGCACCTAGTATTCATCGTTTTACGGCGTGGACTACCAGGGTATCAAATACCAGCTCCCCACGCTTTCGAGCCTCAGCGTCAGTTACAGTCGAGTGTAGCCTTCGCCACTGAATTGTTCTTCTAATCTCTACGCGTTTCACCGCTACACTGGGAATTCCTCTCCTCTCCTGCACTCTAGATAACCAGTTTGGAATGCAGCACCCAAGTTGAGCGGGTATTTCACATCACTTAATCATCCGCCACCACGCTCCTTTACGCCCAGTAAATCGGATAACGCTCGCCACCTACGTATTACCGCGGCTGCTGGCACGTAGTTAGCCGTGGCTTCCTTAGCAGGTACCATTATCTTCCCAAAGACAGAGCTTTACGATCGAAAACCTTCATCACTCACGCGGCGTTGCTGCATCAGGGTTTCCCCATTGTGCAATATTCCCCGCTGCCCGCTTGCTCCGTAGG
+
6%,./-6,2,+-,%*-'/090,689/-8.85353343*&&),(,2,'12,-*()&(-)+)+-)115+2265-/29667;81420/,6,-,6))()**)0.1612266/9742;21022/0)*,-04'5+398731-7.'0+-..7979<94565;5233237145-%/)5+321/036;:788966.32113:3277670.+/2/0004.-)*+)*,-:;;55<<0,*-1*-3.174.07551/6..,10(,,/-,--+-357106;244,,+(((--.441('(-('%((-&&*+)685350+).**-3.-4599997260)/-//0)$+-*+)/(4&6'&'/8876887:9333*)*,2)--0)*)3+/68.-+*/1-.09063658)121;1339::82:222;97.5-0).-'(/-20(,00,---,4345345.1/10<4/,-+/0-1(+3:61..-+-.+,(')*%(*4,7345100-.*&'&'&'''&+.336560-0764,4*,4-30:44;:67.34.0446,)('*+3:59<7210/2-$$(%&/0++,./63/164)+0857371.09+.()17-,3+++-'+-026.6/23/:<0,286-0)(*$$$$6).+('/))()-+2.,,//-,2+-.-1(27*88:/)+/160&&'*-;:69971;<3.31:545496631.0*/.''$(&')&&%$%%#&+.::.+1/00;93277:953.-///2,*,-*-,40,&&&'%%&'-21:97:;*0**%&(,-2<9967)*5/125-,,))$,2*6139*-%%)',+''$+)2)+((+53434451020..//444:941/+%)-//)))/0-,$)*,330-1,-;.-.4&)&2)+5*,%'',.$*+-/0/0078<678,-+&('(-0,(/+*2*6-))2357/).*3/99:912210794.236969142/4:6667679616'&#+(..,6//.63388;7612''$$$%%+'&$&$%+.,.043265'.+*,20/-014::40.--/),-31.77<::::11440212043519000882760593/9,29:6*,.,.11/:101059:,'*)'(('$'''(+121)('/)
@704a65df-e3f7-4910-a89c-d102e1f0f1c5 ch=135 read=72045 start_time=2019-12-13T09:28:07Z barcode=BC01 runid=2c9cf7bc05858273f10e7d7ec552fc0bd742dc3e
TTCGGTATGCTTCGTTTCAGTTACATGTGCTGGTGCTGAAGTTGTCGACCAATGTTTGTGTGTTAACCTGCTTGCCTGTCATCTATCTTCCGGTTACTTGTTACGAACCACACAGTGCTGAATCCACCGAAGTGGTAGCGCCCTCGAAGAGTTCAGCTACCTACTTCTTTTGCAGCCTCCCATGGGTGTGACGGGCGGGGTGTGTACAAGGCCGGGAACGTATTCACCGTGGCATTCGATCACGATTACTAGCGATTCCGACTACATGGAGTCAGGATGCAGACTCAATCGGACTACGACGCCTTTATGAGTCCGCTTGCTCTCAAGAGTCCCGCTTCTCTTTGTATGCGCCACTTGTAGCGCGATGTGTAGCCCTGGTCGTAAAGGGCCATGATGACGAGCGTCATCCCACCTTCCTCAGTTTATCACTGGCAGTCTCCTTTGAGTTCCCGGCCGGACCGCTGTGGCAACAAAGGATAAGGGTTGCGCTCGTTGCGGGACACCAACCCAACATTTCACAACGCAGGCTGACGGCAATACATGCAGCGCCTATCTGCAGTTCCCGAAGGCACATTCTCATCTCTAGAAACTTCCGTGGATGTCAAGACCAGGTAAAAGTTCTTGCGTTGCATCAAGATTAAACCACATGCTCCACCGCTTGTGCGTTACGTCAGATTCATTTTGAGTTTTAACCTTTGGCCGTACTCCCCAGGCAGTCGACTTAACGCGTGGCTCCGGAAGCCACGCCTCAAAGGGGCACAACCTCCAGGTGTTACGTGGACTACCAGAATTATCTAATCATATTTGCTCCCACGCTTTCGCACCTGAGCGTCAGTCTTCGTCAGGGGCCGCCAGCCGCCGCAGTATTCCTCAGATCTCTACGCATTTCGCGCTACGCAGATTCTACCTCCTGCAGGACTCAAGCTTGCCAATTATCAGATGCAGTTCCCAGAGTTGGGCCAGGGGATTTCATCTGACCCAACAAACCGCCTGCGTGCGCTTGCATGATAATTCCGGTCGCTTGCACCCTCCGTATTACCGCGGCTGCTGGCAGGTTAGCCAGTGCTCCTTCTGCGGGTAACGTCCGGCTGACAAGGTATTAACTTTACTCCTTCCTCCCCGCTGAAATTTTACAGCCCGAAGGCCTTCTTCATACGCGGCATGGCTGCATCAGGCTTGCGCCCATTTATTGCCAATATTCCTGCTGCCTCCCGTAGGAG
+
'+$+$&&)(,)/-*,6'/)*--()%-*-11/11/0111,.().(((%&)&+),$&)*$('*)1.0.08*(+-.*/1,(,*(),-1678931-)'0('$$&)'&'*#$(,'+)*(,-,--*%453%%(&$%&')&&''&(+-47-,(--'$(*4*&')**,0)$&'+'.57.(+,(,,',1*$)'.)(*&*+)-85.-+()-,0/2570,/+1,/--'$('))+---9;4/9//.53*'%(*#%(&/,'*,%%$+.155*+&&'$&#'&*&(*-,*.$(&*)..1+-&*(.3955+,-/()&&%(-0.210-+,0**-+(**+-,*&%%''.)+&,0087068/+../-/155+()&%'$))&.--.(.*1/007/)).23,022-(,05812./'&*&&&$(3389-94.+791718),1-7;-,345++1**.143351/42/123/0'&'*0-.6:::9:74,-410+1.1'128/5,,.,0/.1066876;25*62.&()*.+--+-+014862%('%'#&$'**+,,3*)()'%#'(,*5++../63/15334&46;073,-3130'114:67742--*-'&03+*0-67223-*,',*)1.08<7/4.,//'++:+-(&)0-83326,4'%&9,:;:82*.,200.1.).+'(**).((',(#&%(**%(/.2-09:./,(221-15/+*)$&)*5*+,--8.71'+01.6611(0052432,--'&**/&'+'('*01214:23+;)..3+*+,1-7.21/()*(%&%$$%'15876)*,,&+'.,232556,2$(%/0(%((59/*,+,4774/2/59/.+-034735778<988:*-9;22+&%#'',/$$$%(&../1;0331&&,/1/+,*,-.+090-')%&'%'#&(+0162/+01(*&&%#%),//24*(%%&&%/,')4+++5+-01).*.07,1()*%(5,&0629(+).+*33*-*(+++%'%%.3///..1-1--,-)+&,)&'$"%$&%&+/53;4.+'*#$%&+,--/7/,/73485;3//*((0+/../+&'$(()-,,0;,4-***1:7<7553051,*'&$')%(*(&*$+..*+.*/212)*0($126659773032-,.10+3.,45.%'%%+--')+.+,0385988*)%(&'.221/.442/0002-45223(-)-1((/8-&/($%%+.0//021(*150/.+-91-/166-.
@b7f95d37-2b43-4ae1-93ab-b3194bb94940 ch=341 read=71009 start_time=2019-12-13T09:27:48Z barcode=BC01 runid=2c9cf7bc05858273f10e7d7ec552fc0bd742dc3e
CTCCTGCAGGGAGGCAGCAGTAGGGGAATGTGCACAATGGGGAGCCAGTGCAGCAACGCCGCGTGAGTGATGAGGTTTTCGGATCGTAAAGCTCTGTCTTTTAGGGAAGATAATGACGGTACCCAAAGAGGAGAATACGGCTAACCGTGCCAGCAGCACTTGGTAATACGTGGAGTTGGCGAGCGTTATCGGATTTACTGGAGCGTAAAGGAGCGTAGGCGGATGATGATTAAGTGGGATGTAGAAATACCCGGGCTCAACTTGGGTGCTGCATTCCAAACTGGTTATCAGAGTGCTGGGAGAGGAGAGTGGAATTCCTAGTGTAGCGGTGAAATACGTAAGTTAGGGAGGAAGGCACACCAGTGGCGAAGAGCGACTCTCTGGACTATGACGCTGAGGCTCGAAGCGTGGGGAGCAAACAGGATTAGATACCTGGTAGTCCACGCCGTAAACGATGAATACTAGATGTGGGGGTTTCAACACCTCCGTGCCGCCGCTAACGCATTAAGTATTCCGCCTGGGAGGTACGGTCGCAAGATTAAAACTCAAAGGGAATTGACGGGGACCCGCACAAGTAGCGGAGCATGTGGTTTAATTCGAAGCAATGCGAAGAACCTTACCTACACTTGACATCCCTTGCATTACTCTTAATCGAGGAAATCCCTTCGGGGACAAGGTGACAGGTGGTGCAGATTTGTCGTCAGCTCGTGTCGTGAGATGTTGGGTTAAGTCCGCAACGAGCGCAACCCGCTGTCGTTAGTTACTGCACCATTAAGTTGGGGACTCTGGCAGGCTGCCTGGAACTGGCACCAGGAGGAAGGTGGGGATGACGTCAATCATCATGCCACTTATGTGGGGCTACACGTGCTACAATGGCTGGTACAGAGAGATGCAACACCGTGAGGTGGAGCCAAACTTTAAAGCCAGTCTCAGCTCGGATTGTAGGCTGAAACTCGCCTACATGAGCTGGAGTTACACTGTCGCGAATCAGAATGTCGCGGTGAATACGTTCGGGTCTTGTACATCGCCCGTCACACCACGAGTTGATAACACCCGGCCGGTGGCCGCAAGGAAGGAGCTGTCTAAGGTGGGATTGATGATTGAGGGTGGAAGTCGTAACAAGGTAACCGG
+
-//4,%--/8,*3/..00--2&*-,*-3/&-(),24:872.+$%.(%'--,---54535;2/03.-+,+./%&(+,582/(9/::638:.+,-87676352.).-),..1113-/'+,42...+/4)(),-+,&+)++1,+('&''&3)*-,,*(&'#&&'('0,8./013&)$'(.,-+&)56122/-1''&46/-.367('(*,.9.+1'**.2--280566/.--*2,7,.029825673+)27*+03)-21-./*,)---402//-%)+.,/.+82238/31.-.0%*',,'&(.1++(03+-**+,/6/7/0--.295500-/0..00+'#&'*3&&(,-0-)&))&&()**,(/62563.++-0.%+*.//.330789-,)&''+++,)+.88234&()%&//6;9))1419043)(%3(1.36045+/55*++,''),12//4;;3/')+00-+,,*,,*&*'.5901;44)1++*-+72//01:69:)-*,()&+*//3-,-/1855.1628:3+)'')6,/07-/3/++4,4;:2//736+),(*,+1-./+75++)43-+,--6/,*)()'%(*3320104;;-:7:6,.)),2.3**%(.*/3333303301600,1,./618;0,3--,06/01-1.5.65/.,*),')-.()((&-70.652-6-//5,/3/031/+%,&.:**.5334)+-02/2/285777524-9.,30/216,-3+)+322&%..564,582%%*(+0-4/..06//.'($+'-,02-0/4-)483980.(3.$1.,.55:877,('%&))),4/45,.3*-()(199032116622-0.0--*&*',*$%)*())(&*+(+%%()*)((*,'-,7//::8766.21..,+,1-,''&&'.3250.,1*.4--,63;4//1,.3,%27067767+0246-4+7132151-+*),(+.26882*../*)*(*69.+3,&+)+)'+)'/05;7822*8.14535/2/,'5/.6*143%,--,12//17615:2;:-/6+**4*,.--/1/--,..,*.+*(.,4&43284-*-00-5,5)-$()7367+,'3)03/4*0(*,/0-6/+*-*&+)+/..067986962310)$()..
@184d7b01-b86e-493a-bd0f-c98b0762ed3f ch=283 read=78960 start_time=2019-12-13T09:27:40Z barcode=BC01 runid=2c9cf7bc05858273f10e7d7ec552fc0bd742dc3e
CTCTACGGGAGGCAGCAGTAAGAAATTTTCGGCAATGGAAACCCTGACCGAGCAACGCCGCGTGAAGGGAAGAAGGTTTTCAGTTGTAAGCTTCTGTTATAAAGGAAGAACAGGCTACAGGAAATGGTAGCCAGTGGCGGTGCCACTTTATTAAGCCACGGCTAACTACGTTTTCCAGCAGCCGCGGTAATACGTAGGTGGCAAGCGTTATCGGAATTATTGGGCGTAAAGGGGAGCAGGCGGCAGCAGGGTCTGTGGTGAAAGCCTGGAAGCAACTTCAGTAAGCCATAGAAACCAGGCAGCTAGAGTGCAGGAGAGGATCGTGGAATTCCATGTGTAGCGGTGGCATGCGTAGATATATGGAAGACACTAGTGGCGAAGGCGACGATCTGTACAGCTGACGCTCAGTCCAGCGTGGGGGGTAAATAGGATTAGATGCCCTAGTAGTCACGCCGTAAACGATGGTACTAAGTGTTGGATGTCAAAGAAAGTTCAGTGCTGCAGTTAACGCAATAAGTACTCCGCCTGAGTAGTACGTTCGCAAGAATGAAACTCAAAGGAATTGACGGGGGGGTACACAAGCGGTGGAGCATGTGGTTTGGTTAAAACAGCGCGAAGGAACCTTACCGGAATGTGACATACTCATAAAGGCTCGAGATGGAGAGATAGCTATATGAGATACAGGTGGTGCATGGTTGTCGTCAGCTCGTATGGCGAATGTTGGGTTAAAGTCCGCAACGAGCGCAACCCTTATCGTTAGTTACCATCATTAAGTTGGGGACTCTGGCAGAGACTGCCAGTGACAAGCTGGAGGAAGGCGGGGATGACGTCATCATGCCCCTTATGACCTGGGCTACACACGTGCTGCAATGGATGGTGCAGAGGGAAGCGAAGCCGCGAGGTGAAACAAAACCCATAAAACCATTCTCAGTTCGGATTGTAGTCTGCAACTCGACTACATGAAGTTGGAATCGCTAGTAATCGCGAATCAGCATGTCGCGGTGGAATACGTTCTCGGAGCCTTGTACACCGCCCGTCACACTACGAGTTGACTTACCCGAAGCCGGTGGCTAACCGCAAGAAGGAGCTGTCTAAGGTGAGATTGATGATTGGGGTGATCGTAACAAGGTAACCG
+
)-0'+95:9+,/0./00/06(&+),*4;<17::6<63'-1/05/-.558650679:/23./457/+2-'/,*...22;9/-&,*:.213%12:6:7190013)3+.3+.5/'(+,///'2*+//+-3()())*-.00/(%&%&&'+162,+./2.440.10//382411(*''%,))1.--5/6333-2..,74207///710235688858,-)*+5(3)78986.7:-)(0*&+*,0777;9720.-6,/.01036771::0/803),+')&&&%'(),03835917-,46+05/16756220'),.06667.//08876457,4-5-3+',*(()+,--*-*('#&(.//613532,-31,+(%'&&&))119.,.-*329963320.1%%'$',-/5767775844*'()*;:4666((25;23,5+-*/*-0578+,/969968.0279455<29*'-(+./378745/7/:/::58433)%)-,.048-/57:9::40804/3.*7---'(),014834526((+**12689<:792+)-101270/138:-,,+--48682(*+1/+,-/.0,1.245850,--/,*(+,.0'&&)),66.+*,121.+,,'.*3305.08(,.&'$)+,4//-1150/5;1/6035%()+,:/*)'(+.&7878969662301402933:99:7:845:234959++.22+2()')&(+75769/656:06*)-.++-07921./-/2.38*(**.2414//1;88;:;972;29,,:-9:60330/,,*&(').-124847657361-./4://3.65:605:2./..)%'(*0449.93.))-,2168;7;<:910.+*&**''(($/2:78<99786666,*.,',+//-..,/6631+-**(()''/;;37;3.0.9;219::<881)0099)5'30110453,///)..332773322.4/.7543,10078822.5...0622611+++-.01446*-(&)&.,//79;969)3$(/0510/10-1:45:4258240235722006/.+.-)2-*(+0+07696+)&'++30/300'(*(0+,.17642-)/-2.-)'/.+,-/+8-16:1+('+,,116267-7/4:998
@b936cee7-c427-4b70-9d0f-e46411c3242c ch=444 read=141470 start_time=2019-12-13T09:27:36Z barcode=BC01 runid=2c9cf7bc05858273f10e7d7ec552fc0bd742dc3e
CTCCTACGGGGAGGGGCAGCAGTGGGAATATTGCACAATGGAAGCAAACAGTGCAGCCATGCCGCGTGTATGAAGAAGGCCTTCGGAGTTGTAAAAGTACTTTCAGCGGGGAGGAAGGGAGTAAAGTTAATACCTTTGCTCGTGACGTTACCCGCAGAAGAAGCACCGGCTAACTCCGTGCCAGCAGCCGCGGTAATACGGAGGTGCAAGCGCGTTAATCGGAATTACTGGGCGTAAAAGCGCACGCAGGCAGTTTGTTAAGTCCAGATGTGAAATCCCCGGGCTCCAACCTGGGAACTGCATCTGATACTGGCAAGCGAGTCTCTCGTAGAGGGTAGAATTCCAGGTGTAGCGGTGGGAAATGCGTAGAGATGGAGGAATACCGGTGGCGAAGGCGGCCCCCCCCTGGACGAAGACTGACGCTCAGGTGCGAAAGCGTGGGGAGCAAACGGGATTAGATACCCTGGTAGTCCACGCCGTAAAGCGATGTCGACTTGGAGGTTGTGCCCTTGAGGCTGGCTTCCGGAGCTAACGCGTTAAGTCGACCGCACAAATTACAGCCGCAAGGTTAAAACTCAAATGAATTGACAGGGCCCGCACAAGCAGTGGAGCCATAATGGTTTAATTCGATGCAACACTGAGAACCTTACCTGGTCTTGACATCCACGGAAGTTTTCAGAGATGAGAATGTGCAGCCCCGGGAACGTGAGACAGGTGCTGCATGGCTGTCATCAGCTCGTGTTGTGAAATGTGGGTTAAGTCCCGCAACGAGCGCAACCCTTATCCTTTGTTGCCAGCGGCCCGGCCGGGAACTCAAAGGGGAGACTGCCAGTGATAAACTGGAGGAAGGTGGGGATGACGTCAAGTCATCCCGCTGGCCCCTTGACCAGGGCTACACGTGCTACAATGGCGCATACAAAGAAGCGACCTCGCGAGCAAGCGGATTACCTCATAAAGTGCGTCGTAGTCGGATTGATCTACAACTCGACTCATGAAGTCGGAATCGCGCCTTTAGTAATCGTGGATCAGGGGGTACTTACACCCGGTGAATACGTTCCCGGGCCTTACACACCGCCCGTCACACCATGGGGTGGGTTGCAAAGAAGTAGGTAACCCAACCTTCGGGAGCGCTTACCACTTTGTGATTCATGACTGGGGTGAAGTCGTAACAGGTAACCGG
+
*12/..1&+3*&)+/++,---*5-43,21.80+*'+/53.+&$%)+,'&$%*))+*0.2608724453655740*-)/,646/7*1)-15%,-55)%1('+5)/%*)-48+*0+,(+3+&)*14/,*8+8*./.-42/179&8)),.1*(+,+,/1/2-'(-(),5:+8/..60/3:,.747.,.+)-3,1.6+3+++215/.0.24;:00*((,-7-,--/0-2//12;;9634789,454556564797'/471*/90.++1&*,:95/')4/-347,)2663:)3*32/)0,15..)+,//8444%1')&+$%)0&%&--..,/044)%-.+./.0.0.4)+04.*(&)(.523*&,+*+,96620+,*..,)+((*++.2-4123/+,4.4.,/403/70.(+/9220*+'+),/016759+,776.&(2--77960.+'&)(.'+&89205,,03-5;001235417'&(0272/28.&-.-./673,45971+45.:&3()9-*,,*(),,2,*(,'&&,&')113100+005-,/0246554+,+''''(**,3**,153600/568311/:92203321(.'*+)33,'--31**-$(),0',.6//*+,+/13*($3'-,.002827',%('&+3/1-/*.6036540-*),.414--../.,/7:2-(((*+6400+2/15./(()%(*+3./,,-/+),,4/-4.106999/9...910*--)*-/9531(.&%&,/-('(-1113+..119--0307&&21376356)*)(*9,*2+*15+4**)()330.1528/580812359).1.(&),22557(*)((()/*.011+./-3/1/(153066897:95,.01409**'*')*941%%%')-8.-1823**%''+-/3/4/80-41**'%'-/9((''$./16:73-2-,,*0:.456210%,***&&-+(&).7,3427.0.1+0+3,,+.0,&3./0001&12368/7.--,'0.340.,&(('&/,110911/68<980.+.-*%*%'$$%''*,)+0856;98:63:+-,,-++,*-*.02135053'%*+,1023//.3.*+)201:455;+')(&)*2412--,)+//1/22%-+$&&&(++./:00-21,.14495))*,/3.0/,+*-+**1003810*4-096838
@a13f4d78-4040-4dcc-ae5a-8246b56a53a4 ch=241 read=127454 start_time=2019-12-13T09:27:19Z barcode=BC01 runid=2c9cf7bc05858273f10e7d7ec552fc0bd742dc3e
CTCCTACGGGAAGCAGCAGTGGGAATATTGCACAATGGGCGCAAACTGATGTAGCCATGCCGCGTGTATGAAGAAGGCCTTCCGGGTTGTAAAGAATGCTTTCAGCGGGGAGGAAGGGAGTAAAGTTAATACCTTTGCTCATTGACGTTACACCCGCAAGAAAAACACCAGCTAACTCCGTGCCAGCAGCCCGCGTGTACGGAGGTGCAAGCGTTAATCGGAATTACTGGGCGTAAAAGCGCACGCAGGCGGTTTGTTAAGTCAGATGTAGAAATCCCCGGGCTCCAGCCTGGGGAACTGCATCTGATACTGTAACGAGTCTCGTAGAGGGGTAGAATTCCAGGTGTAAAATGCGTAGAGATCTGGAGGAATACCGGTGGCAGAAAGGCGGCCCCCCCTGGACAACTGACGCTCAGGTGCGAAAGCGCGGGGAGCAAACAGGATTAGATACCCTGGTAGTCCACGCGCCGTAACGATGTCGACTTGGAGGTTTATTGCCCGGAGGCGTGGCTTCCGGAGCTAACGCGTTAAGTCGACCGCCTGGGAATTACGGCCGCAAGGTTAAAACTCAAATGGGTGACGGGGCCCGCACAGAAGCGGTGGAGCATGTGGTTAATTCGATGCAACGCGAAGAACCTTACCTGGTCTTGATGCAGGAAGTTTTCAGAGATGAGAATGTGCCTTCGGGAACCGTAGGGGCAAGGTGCTGCATGGCTGTCGTCAGCTCGTGTTGTGAAATGTTGAGTTAAGTCCACAGCGAGGCGCAACCCTTATCCTTTGTTGCCAGCGGTCCGGCCGGGAACTCAAGGGAGACTGCCAGTGATAAACTGGAGGAGGAAGGTGGGGATGACGTCAAGTCATCATGGCCCCTTTCCAGGGCTACGTGCTACAATGGCGCATACAAGAGAAGCGACCTCGCGAGAACAGCGGACCCTTAAAGTGCGTCGTAGTCGGATTAAGGTCTGCAGCACCGACTCCATGAAGTCGGAATCGCTAGTAATCGTGGATCAAGAATGCCACGGTAGATACGTTCCCGGGCCTTGTACACACCGCCCGTCACACCGTAAATTGGGTTGCAAAAGAAGTAGGTAGGCAACCTTCGGGAGGGCAACACCGCTTTGTGATTCATGACTGGGGTGGGGAATCATGTAAAGGTAACCGG
+
-/12.-/)+/&&**234.04)1(*,*+,3-.+//1)'(+)0046')#%%*(%)'+3-0/9:/27755654/0%'*),.6535.0:94933091%&',%*.2--,-..6:*)--**+,'%%+)/*+-.0-+-43-4.*/96+0**'**6&&'$',+)-.+(2011,((-32200.7.//)*,:0<//*+*:.++2-&&().'.*,+*+**5*,/292926&1++2/455:74887<84+))-0)/-1+141(/7;0+6.7+459-.061,0')3-+-::7)79871*.'.1*+/4+,+,&%(,-1/..01350*,1.'&,-/)+1463'/-3+./1-3.//+&+%&&%&(**'(.::4/../-6271.2/34,*-+-63485('**'&).&113365.*/074,'%&+,.4257:368755.34,+.073/2+'()./.0'9:/60..7768;2.094*--01110-)+/..59,../-122/,0+.+')(*,)%-)**4(&)%)*((()+++002*,)(*647/-+*/.9-0/0357959;9890(''%'*)42-+.1704253;913788;</04+,*+,/8<7,84..(.'%(&+)0,,2;/00&+(+-+24/6780--//971756/0.'&+/-020374104,)&'''$&&+,)0+-;;63()*--00+*.1/2534;53:.;;5:7998**,,)1-).+479:8764+1///58774/0113520/3.///35,,.2*&/2:461/2+$*+,2*&)*+184749.)+)-1,./,)040295(0.738'8-951<53513031),)&,,8894:111./121'/08400+'**(+,..05:738968754*)(+-1-,())/12/'$&%+))-++(&''$)%))+8593-4/.020--/6%'$())++(-106121)'**))%+.6,-'$)&542-/.1//0448979'0%9*0)-,00/'+&&'%',..033424-3/--0)1.101541,..-6///:::873+'(284((%(-065%%664663:.+*'576/**%&)**++.60/;5--422/25.-.&*)+*4/4:/0076,%(''**-,+)$%&)0,.197-9*(-3.-++..13)+-*))/.0676566632/,2**-'$&&&*+$*$%,5.//1483505
@58bc2f32-a811-4085-a6a6-87a56848d523 ch=421 read=156209 start_time=2019-12-13T09:27:18Z barcode=BC01 runid=2c9cf7bc05858273f10e7d7ec552fc0bd742dc3e
CTCCTACGGGAGGCAGCAGTGGGAATATTGCACAATGGGCGCAAAGCCTGATGCAACCATGCCGCGTGAAGAAGGCCTTCGGGTTGTAAGTACTTTCAGCGGGGAGGAAGGGGTAAAGTTAATACCTTTGCTCATTGGGCGTCACCCGCAGAAGAAACACCAGCTAACTCCGGTACCAGCAGCGCAGTAATACCGGAGGGTGCAAGCGTTAATCGGAATTACTGGGTAAAGCGCACGCAGGTTGTTAAGTCAGATGTAGAATCCCCGGGCTCAACCTGGGGCTGCATCTGATACTGTAAGCTTGGTCTCGTAGGGGGGGTAGAATTCCAGGTGTAGCGGTGAAATGCATATTAGAGATCTGGAGGAATACCGGTGGCGAAAGCGGCCCTGGACGAAGACTGACGCTCAGGTGCAAGCGTGAGGGAACAGAGTTAGATACCCTGGTAGTCCACGCCGTAAACGATGTCGACTTGGAGGTTGTGCCCTTGAGGGGCGTGGCTTCCGGAGCTTCAACGCGTTAGTCGACCGCCTGGGGAGGCAGACCGCAAGGTTAAACTCAAAATGGTGACGGGGGCCCGCACAAGCGGTGGAGCATGTGGTTTAATTCGATGCAACGCGAAGAAGAACCTTACCTGGTCTTGACATCCACGGAAGTTTTCAGAGATGAGAATGTGCCTTCGGGAACCGTGAGACAGGTGCTGCATGGCTGTCGTCAGCTCGTGTTGTGAAATGTTGGGTTAAGTCCCGCAGCAGGCGCAAGCCCTTATCCTTTGTTGCCAGCGGGTCGCCGGGAACTCAAAGGAGACTGCCAGTGATAAACTGGAAGGTGGGGATGACGTCGTCATCATGGCCCCACTTGACAGGGCTACACGTGCTACAATGGCGCATACGAAGCGACCTGCGAGAGCAAGCGGACCTCATAAAGTGCGTCGTAGTCCCGGATTGGAGTCTGCAACTCGACTCCATGAAGTCCAGATCGCTAGTAATCGTGGATCAGGAATGCCACGGTAGGTACGTTCGGGCCTTGCACATGTCACACACCATGGGAGTGGGTTGCAAAGAAGTAGGTAGCAACCTTCGGGAGGGCGCTTACCACTTTGTGATTCATGACTGGGGTGAAGTCGTAACAAGGTAACCGG
+
,-13313):5022.,..-/2/4*.)*+./++/.*9,,7.-,,76)(796512356'4533-4133**)*,()*,-/64843973:/0--+/-.0993.0/.8;+(/--*,-*'**2+'++4++,0,*0**335$,$')&%'%$$++-*4,+2/%-,(*0/4'1.-0/-094200)0/,-*&&')0.22+6,)+*.--+*+./39925/9.7*)+%++&3+--233)$(1-)*./*,('&**%+&*/-1/34$,*.,*(%/&'766+0/((*4040*&&&*%+,+-./1-,-.)2-/&),&)+,&,42./23215746-*/*%+(,0-1/17.,(%'&,300,42+-2'/'*+'')**22392/+'''&117382-/,*--()/.27:.*58+*(+''),---3466856998+,*%'.01&-,(,..-)&()3,,/46:<9/0;;99:4.,-+01123994213.4982*,+0+44,4,)+44;318-+.3,..6//..3.2.-,*))+*))/+-.407'%/333331485044+'&$$$&&42-//0,40:0/,++,,40+*,))*(.0+650,6/+,-0/2244:;71+..10+),/9;:4:8<42343;:9845'*+'*+*-326271134,/1137666794++/0/+.)2:<03-+++,97542;64956402/,02.)17063(+-0'/,-2392.,,,323599888566678867;112/44/04<4;98:660/98+*,+*+)),-)+-(&15,*/-11+.9.-6:-28,0/27&((#&)-447678928'-+()+088::33401339-..2/.(+/219:-55555+*%)*0/544637188-')(()+1)0:98--+&')(-.53307003.)./0+5),+('3356.+++&&(%*::755:10012.-491-1+---.7:7839)+--%5(3((**+58/4.-,/'&*01658+1+))1)$((),566*/017776;9;990/.'-,*26,*-4;8'(...20..+*11.*.'$'&'$$%((/1..*45661;/-,-12,/1/14:.'*)&)++.,0*0.+31497'7.+.3.2634304;/11:62556798/,,/38651&(*.-+,1.227664)0+.60:-2
@c19810e6-2fef-413a-8044-ab35ab161a6a ch=236 read=134321 start_time=2019-12-13T09:27:18Z barcode=BC01 runid=2c9cf7bc05858273f10e7d7ec552fc0bd742dc3e
CTCCTACGGGAGGCAGCAGTGGGAATATTGCACAATGGGCGCAAGCCTGATGCAGCCATGCCGCGTGTATGAAGAAGGCCTTCAGGTTGTAAAAAAATTACTTTCAGCGGGAGGAAGGGGCCGGGTAATGCGCTCATTGACGTTACCTGCAGAAGAAGCACCGGCTATCTCCGTGGCAGCCGCGGTAATACGGAGGTCACAAGCGTTAATCAATTACTGGGCGTAAAGCGCGCACGCAGGCGGTTTGTTAAGTCAGATGGCGAAATCCCGGGCTCAGCAGGAGCTGCATCTGATACTGGCAAGCTTGAGTCTCGTAGAGGGGTAGAATTCCAGGTGTAGCGGTGAAATGCGTAGAGATCACAGATACCGGTGGCGAAGGCGCTGAACGAAAGACTGACGCTCAGGTGCGAAAGCGTGGGGAGCAAACAGGATTAGAATACCCTGTTAGTCCACGCCGTAAACGATGTCGACTTGGAGGTTATTGCCCTTGAGGCGTGGCTTCCGGAGCTAACGCGTTAAGTCGACCACCTGGGAAATTGCAGCCGCAAGGTTAAACTCAAATGAATTGACGGGGGCCCACGCCCGGTGGGCATGTGGTTTAATTCGATGCAACGCGAAGAACCTTACCTGGTCTTGACATCCACGGAAGTTTCAGAGATGAGAATGCCTTCGGGAACCGTGAGACAGGTGCTGCATAGCTGTCGTCAGCTCGTGTTGTGAAATGTTGGGTTAAGTCCGCAACGAGCGCAACGCATCGCTGTTGCCAGCGGTCCGGCCGGGAACTCAAAGGGAGACTGCCAGTGATAAACTGGAAGGTGGGGATGACGTCAGGTCATCATGGCCCACGACCAGGGCTACCGCGTGCTACAATGGCGCATACAAGAGAAGCGACCTCGCGAGCAAGCGGACCTCATAAAGTGCGTCGTAGTCAGTTGGAAGGTCTACGGCTCGACTCCATGAAGTCGGAATCATGGTAATCGTGGATCAGAATGCCACGGTGAATACGTTCCCGGGCCTTGTACACACCGCCGTCACACCATGGGAATTGGGTTGCAAAAGAAGTAGGTAGCAACCTTCGGAGATACCACTTTGTGATTCATATTTGGGGTGAAGTCTCGTAACAAAGGTAACCGG
+
),--,-.-70*.-*((++37170'/++03,+(-1757;/.*.8,,9-8//0..1-00/0)-425698977425&*(*),226206:6;4459:7:6.382+38/***++14'''((*2*'$$&)(-*+'%&$#)*..4../3394--%)+++-1%*)').3+&+.-0++(.0+(*%'*&2313)0--.,'+)+(1-(&$'-4-027656573,.-+15:<78656:8/211*+%,)-+/1/*-3;7/08+).47)*+2&&$&*/-(24+-41//+.$((+)&%*4.///051123487955/*('$().-348574,(,134*.//0/2./.26.-+',239753:723553+)*('++$&&,10,683820.,,,.)*)$)#$$''((/*).-,-..1979.040/.*./+*,,5342&&')4<9:582,6**&',1/.9-+)1,%*41.-/03722:<9/.*,+7986/5.*.-/-3/%1'(4</0/++..+**)0--1-*0+,,-337.,*(,/01*-/0079*0.*+'&'('&&&*2685474:)7172:.058:;:0/-.0-,.259;:,,.($)(+,+.486.()-84-/52<;7:887/03454&3,,-,2,/620-''((&((*+/./-34-.&&')(*,),62.+****911-.50,-13:83<;3;88697..25//7454500/,06665::.-.+'--.98214...191,++2/986;67-/21(*+'/&(((*-+)'#&)+5+,3/1314532339872,2684;9*2*)*07./1,*./589:20/,)-/4;39993.('+,39:2.4421+/3)&+,-1:7.3*2+7*)+*-27./,+((&)(%*('%&)(*.8012/-0236986(*(+-*,05/01221-,-*19,-07.7977''.:53589::8-/)(+*,.3)&&%%(+*.0&.,,--4/'021++1-.*++.)(/(+.),)1*02239::;:992***+/4.+.04/,--,7:682,+**-,.**/*.,013(*,+4('&*(0.1879540'%)&+/13:479:8+%*)'),//.0%.-/1/3:64/('$'&,1*.063//035:654+)--/50+...530-&(-/+)'-4)-,/386477
@8f6af418-2bc9-41e0-ba97-fd07b22a9f1c ch=151 read=90258 start_time=2019-12-13T09:27:08Z barcode=BC01 runid=2c9cf7bc05858273f10e7d7ec552fc0bd742dc3e
CCAGTTGCCTTGTTGCGACTTCACCCCAGTCATGAATCCACCAAAGTGGTAAGCGCCCTCCCGAAGGGATTAAATACCTACTTCTTTTTGCAACCCCTCCCATGGTGCTTGACGGGCGGTGTGTACACAAGGCCCAGGAACGTATTCACCGTGGCATTCCTGATCCACGATTACTAGCGATTCCGACTTCGCCAGGTCGAGTTGCAGACTTTCAATCCGGACTACGACGCGCTATGAGGTCCGCTTGCTCTCGAGTCGCTTCTCTTTGTATGCGCCATTTGTAGCACGTGTGTAGCCCTGGTCGTAAGGACCATGATGACGACGTCATCCCACCTTCCTCCAGTTTATCACTGGCAGTCTCCTTTGAGTTCCCGGCCGGACCGCTGGCAACAAAGGATAAGGGTTGCCGCTCGTTGCGGGACTTAACCCAACATTTCACAACACGAGCTGACGGCAGCCATGCAGCACCTGTCTCACGGTTCCCGAGGCTACATTCTCATCTCTGAAAACTTCCGTGGATGTCAAGACCAGGTAAAGGTTCTTCGCGTTGCATCAGATTAAACCACATGCTCCACCGCTTGTGCAGGCCCCGTCAATTCATTTTGAGTTTTTAACCTTGCGGGCCGTACTCCCCAGGCGGTCGACTTAACGCGTTAGCTCCGGAAGCCAGCCTCTGGGGCACAACCTCCAAGTCGACATCGTTTGGCGTGGACTACCAGGGTATCCTAATCCTGTTTTGCTCCCACGCTTTCCGCACCTGAGCGTCAGTCAATATTTCGTCCAGGGGCCGCCTTCGCCACCAGTATTCCTCCAGATCTACGCATTTCACCGCTACACCTGGAATTCTGCCCCCCTCTACGAGACTCAAGCTTGCCAGTATCAGATGCGGTTCCCAGGTTGAGCCCGAGAGTTTCACATCTGACTTAACAAACCGCCTGCGTGCGCTTGTACGCCCAGTAATTCCCGATTAGCAGCTTGCACCCTCCGTATTACGCGGCTGCTGGCACGGAGTTAGCCGGTGCTTCTTCTGCGGGTAACGTCAATGAGTTAAAGGTGTCTCCTTCCTCCCCGCTGAAGAAGTACTTTACAGCCCGAAGGCCTTCTTCATACACGCGGCATGGCTGCATCGAACTTGCGCCCATTGTGCAATATTCTACACTGCTGCCTCCCGTAGAG
+
+0).3.&%%',)02&.21+2++)0+/-)*376975;77-&-%0+)**.+.25+0354*-,3**+(*1+&1,370'),0+%0/620;9/,7,/(732++.97,1595,'+(*,92;:00/+-.-/((/-644:38)%1,1/-2;33.,,3.04.20-132+),+/0-)++50;/(,/2333994-,'+-4-'%#%*0..,(,(4*-*.-*,*,+3;440445:9425440/%&+%$&%+***1**.+)*/0()($(+*++,*+,*0;900/12226;41:(('&'(',//23-*)*-8.))))++-37.6143+4/00-++'+/55:936;7+,*,0-6341014<2//;28:6;1,/1133),-*-0598/5-(*110779766447/2,0*30+5.0-).265;05((+99-.5--3;:306/1++/+.09/8:(,//2./)*--5653253120/35-:24/10/0848656547388922*)*(-+&*,35<77879835+)*/-(.22.-,.2;8822,))*+1;879737,.21;:879-464:44288('+1,28/46+)+0-11/.*//*+03.2,5)/5-94+)12287<861;;/00419<:/-5*))('()24182835/875-,/45,38566/5/5.0,('(1,1248),&%((*3&&))**%&-+)*+/023413*21,-31(10/0,,-(+*--.66253268.64+13/2%%*.,*'*,/;8+)--29/+-/+4:.*.*,'++),13489,*+*('%(',0/05**)),99036.-/.128:219-&../:<9808'(*6761+44558<61*,-)+.)*')+*,.7,-.)(%,0668/*0/.10-12258+(%&&)*/7%++,-566::31'//998424.7,'#133-+)'$('6++*),.1,,-+/-5.40.26:59;:;;:880/,/'$%&)*3/**/168:;28,/340-+,%)+,--,*.4+-1,,*%%$#''.)4/00301,*)+(.%'1,++2-)30&)7067<6744'3/-08..//.210-0.7.9/)))*-1+/1+7-5,,/1-*-2,/+%')()+)22,&*,%/5+)-)0*553:0044450.'*+./84()()()*1123.('(.''),/:+*37&+$$(-),.-*'%&&(((++*+0++2--.)*&%
@945b7876-a96e-4b33-8ff2-da88fa0c9c46 ch=148 read=81822 start_time=2019-12-13T09:27:06Z barcode=BC01 runid=2c9cf7bc05858273f10e7d7ec552fc0bd742dc3e
CTCCTGCGGGAGGCAGCAGTGGAATATTGCACCAATGGGCGCAAGCCTGATGCTGTCATGCCCGCGTGTATGAAGAAGGCCTTCGAGTTGTAAAAGTACTTTCAGCGGGAGGAAGGGTAAAGTTAATACCTTTGCTCATTGACGTTACCCGCAGAAGAAACACCGGCTAACTCCGTGCCAGCAGCCGCGGTAATACGGAGGTGCAAGCGTTAATCGGAATTACTGGGCGTAAAGCGCGCAGGCAACTGTTAAGTCAGATGTAGAAATCCCGGGCTCAACCTGGGAACTGCATCTGATACTGGCAAGCGAGTCTCGTAAGAGGAGGGTAGAATTCCAGGTGTAGCGGTGAAATGCGTAGAGATCCTGCGGAGGAATACCGGTGGCGAAGGCAGCCCCTGGACTGAACTGACGCTCAGGTGCGAAAGCGTGGGGAGCAAACAGGATTAGATACCCTGTGGTAGTCCCGCCGTAACGATATCGACTTGGAGGTTGTGCCCCTTGAGGCGTGGCGGAGCTAACGCGTTAAGTCGACCGCCTGGGAGTACGGCCGCAAGGTTAAAACTCGATGAATTGACGGGGGCCCGCACAAGCGGTGGAGCATGTGGTTTAATTCGGTACGACGCGAAAGAGACCTTACCTGGTCATCCACAGAACTTTCAGAGATGGATTGGTGCCTTCGGGAACTATTGAGACAGGTGCTGCATGGCGCTGTCGTCGACTCGTGTTGTGAAATGTTGGGTTAAGGTCCGCAGCAGGCGCAACCCTTATCATGTTGCCAGCGGTCCGGCGGGAACTCAAAGGAGACTGCCAGTGATAAACTGGAGGAAGGTGGGGATGACGTCAAGTCATCATGGCCCCGCCACGACCAGGGCTACACACGTGCTGCAATGGCTTATGCAAAGAGAGCGACCTCGCGAGAGCAAGAAGCGGACCTCACAAAGTGCGTCGTAGTCCGGATTCCAGGTCTGCAACTCGACTCCATGAAGTCAGAATCGCTAGTAATCGCGGATCAGAATGCCACGGTGAATGATTTCCGGGCCTTGTACACACCGCCCGTCACACCATGGGAGTGGAGTTTGCAAAGAAGTAGGTAAGCAACCTTCGGGAGGGCACCACTTTGTGATTCATGACTGGGGTGAAGTCGTAACAAAGGTAACGG
+
+-461&3-43(,0.)11,/30.-2/,9.,+(0(,+652+)*-,.)-445341--*).,104+,.320+/-/288)*/+/1:880***-/-.3:6*(1-15:/,)*,5<5.+&(&0+)((57*.-4-3342490*2332671/1-2.,/7)'+)(3.+.1(--46-**%(),,.32668;3330049&&)%*(()+,.5/,//0281*,.0808/-(0'*/7177:7355016,)+++%(%+/+%$%)(4*7,229236:763-/60*13.,33347486;48:5,,*(''*+:401222413-).+/,()*,.31.5.*(-,*//+/.(.-/20(*5841*)**/2//,81.0;785//+,-0++&'23,11,0/13204213*(*&&''%'495*)1-+*#',8*+,-.5667.07983),*)*+-5770(%$*9;/82::./2-.6689;-/2((.643,6+()345464(++-'/1-/+0-/-,*++2*+*031'+**-.4-,(*&'&)&,-77;776.7.90/08659:467512+)$*).+736.20(/,.81<;6)+'*.637515112.-83(35'&(&+,1.249880*..220-196<98988-.'(%%$))*+-05(&&&+))('&'%&--.014/)+/028:12;6-''&+*/31)3*/+94705--,1*6/04.210-006+-6;;;;:;806.-*+.35+))%&%&'2-2,-6-,,,56/+8,035-3+*+&*7,(*/'4),--(++'-41-633406418//8/---3/010*)',/+354028)-(()+55043&-.,-.-,()+./.2),(*+009:308979877+'()+.65+,.-350(',,&(*01;137:8*)(''%%'(-/1%++,***&(%&''112)'&&'('544*()')/-+*$+/)&)**11521652'),78,-999:90844,5++,451/**)-**$&'+')*,++016:350--*+-$'((//320-),.1-.*11;896736:84:,-2(23*(-''&.9(0*,535635/210-,(.67386--005159873/0'(*06)+1:--/17/&))')*+0.--(*,5253;4(6(&)/))&**+,014*+*-.8520.&0.,%'(+*-,,+--0-+).4+,,65920,
@3873281f-dc90-41b1-99ab-1a8bd08f7f4b ch=55 read=117471 start_time=2019-12-13T09:27:06Z barcode=BC01 runid=2c9cf7bc05858273f10e7d7ec552fc0bd742dc3e
CTCCTACGGGAGGCAGCAGTGGGGAATATTGCACAATGGGCAAGCCTGATGCTTAACCATGCCGCGTGTATGAAGGCCTTCGGACTGTAAAATTACTTTCAGCGGGAGGAAGGGGAGTAAAGTTAATACCTTTGCTCGTGGCGATGCCGCAGAGAAACACCGGCTAACTCCGGTGCCAGCAGCCGCGGTAATACGGAAGTTATAGCGTTAATCGGAATTACTGGGCGTAAAGCGCACGCAGGCGGTTTGTTAGATCAGATGTGAAATCCCCGGGCTCAACCTGGAACTGCATCTGATACTGGCAAACGAGTCTCGTAGGGGGGTAGAATTCCAGGTGTAGCGGTGAAATGCGCGTAGAGATCTGGAGGAATACCGGTGTGGCGGCCCCTGGACGAACTGACGCTCCAGGTGCGAAAGCGTGGGGAGCAAACAGAGTTAGATACCTGGTGGTCCACGCCGTAAATGTCGACTTGGTATTGCCCATGAGGCGTGGCTTCCGGAGCTAACGCGTTAGTCGACCGCCTGAAAATTACGGCCGCAAGGTTAAAACTCAAATGAATTGACGGGGGCCACACAAGCGGTGGAGCATGTGGTTTAATTCGATGCAACGCGAAGAACCTTACCTGGTCTTGACATCCACGGAAGTTTTCAGAGATGAGAATGTGCCTTCCGGGAACCGTGAGACAGGTGCTGCATGTCGTCAGCTCGTGTTGTGAAATGTTGGTTGATCCCGCAACAGGCGCAACCATATCCTTTGTTGCCAGCGGTCCGGCCGGGAACTCAAGGGGCTGCCAGTGATAAACTGGAGGAAGGTGAGGATGACGTCAAGTCATCAGCCCACTGACCAGGGCTACACGTGCTACAATGGCGCATACAAAGAAGCGACCTCGAGAGCAAGCGGACCTCATAAAGTGCACGTCGTAGTCCGGATTGGAGTCTGCAGCTCGACTCCATGAAGTCGAATCGCTATTAATCGTGGATCAGAATGCCACGGTGAATACGTTCCAGGCCTTGTACACACCGCCCGTCACACCATGGGAATTGGGTTGCAAAAGAAGTAGGTAGCAACCTTCGGAGGGCGCTTACCACTTTGTGATTCATGACTGGGGGGGTGGTGAAGTCGTAACAAAGGTAACCGG
+
/033146389'(1,255436225+,60/130//,0.,--'('3.3720-,'$-&)$**/0.64,,(,,-47+0()'58687,2%(()&)-/(*+(**37..22.,.'+-14+17,&)*0760/808/25/38.,45547-,++*.&/4),.()%)*+&*,,+(-+1.,-1&(%,,46,*)()1,,-',,+.-*.,.-%&)'%$&+-0.2./,03/5.3.3449<:957260,+*,'/,1''0+*)(%--292.,,0+/15.((.3/*477)(/.01:*0/:68.4.-711111--.211619554%,(%++-.--/)+(336+0/)*,*0,**49670///293-,37+--.*,0.-+),/129;//4,31/901-.)%%'(,.241)(-357217010013550.+18068*1/)(.04:;:*)./06)0./%()7)+,-.9:4384)')((%*.187,1.()-88.-)'&*,'%)))87*$&&(.7.1228326**,2++.-0677839//*425283376--*-)+*+*.+6770+0*/,192;905670892-3-8-758//81*)%#((*+**-/823)',+--+..27<91817.--/0<85502028.15/1-0)3*+)%)&+*+.5452.*/*./-*0;;3.*)+*+60.)*1,,21392,6*2::398543-).+0-4867662+*))'1177')+.567078/2-.7/+--3/))%%$(.8*+43(7&&(*)++(.,)-.13/140+*-,/4/&.,1.--.3-6-93465780-*42+/0%((*+0/014;4212/,/,-1,1*,&**-+,)-*//222*,&&$&%(./%'&%(5)-*-1+0+*')).186417:76;:6788618/*%''&)++.431&$')$*(,(*.81./02225:32250%&)/6687761,0.-0/.,'**-/6-,&**81)2221066281/2('1*.-//'')/)013923156/+(++,.-'*,3168;99:487:+*89:.9,*+./,-+/844:4336121498::98-+3+))/0:,/079,%)*&)),*()%''2/-8--13)0120-,4.-78,-,--,2567865642/))*0+/,***'+&*-+-.238996:*-0-0;2;1,
@b0c48295-d1bf-4c4f-ad4f-bf76d400548c ch=213 read=153821 start_time=2019-12-13T09:27:02Z barcode=BC01 runid=2c9cf7bc05858273f10e7d7ec552fc0bd742dc3e
CCGGTTACCTTGTTACGGCTTCACCCCAATCATCAAATCCCACCTTAGACAGCTCCTTCCTTGCGGTTAGGCCACCGGCGATTATCAACTCTCGTGGTGTGACGGGCGGTGCGTACAAGGCCCGGGGAGAAATGTATTCACCGCGACATGCTGATTCGCGATTACTAGCGATTCCAACTTCTGTAGTCGAGTTGCAGACTACAATCCGAACTGAGAATGGTTTTATGGGTTTTACTTCACCTCGCGGCTTCCTTTCCTCTGCACCATCCATTGCTTGGCACGTGTAGCCCAGGTCATAGGGGCATGATGATTTGACGTCATCCTGCCTTCCTCCAACTTGTCACTGGCAGTCTCAATTAGAGTCCCCAACTTAATGATGGTAACTAACGATAAGGGTTGCGCTCGTTGCGGGACTTAACCCAACATCTCACGACACGAGCTGACGGCAACCATACCACCTGCTTATCTCATATAGCTTCTCTCTCCATCTCTGGAGAATGGCTATATAGCTTCTGAAGCGAGCCATGTCATCCTTTCGTGTCGTGAATGTTGAGTTGAAATCACAACAGCTGCTTTATCGACCAGATTACCATCGTAAGATTGAGGACTCACTGGAACTACCCTGGTCTTTCAGGAGGAAGGTGAGATGACGTCAAAAATCATCATGTTATGAGAGCTACACACGTGCTAATGGCGAGCTACAGAGATGCAATACCGTGAGGTGTGGAATTACTTTAAAACCAGTCTCAGTTCGGATTGTAAACTGAAAACTCGCCACATGAAGCTGGAAGTTACAATAATCGCGAATCTCGCAGTAGATACGATTCCAGGTCTTGTACTACACCAATCACCTATAGTAACTGAAGTCCGGCTAACCGCAAGGGCGAAGGTAAGGGTCAACGATTGGGGTGAAGTCTAAACTCAAATAAACATTTCAGTATGCTACCATA
+
+-*0,:/3281019---&+-.0/1::,/+34593+/))37-*13.50007'2112-3/0,.,+,,7,8*-389469/800%.*)--40.-/-/.010/63444164108*-09767+*1624*'))((&+),).44794,07354799:7998.70//31004..)*()+45/4-0++-/,-+*)*+*++/18)4,0-00./47-9,)).*)).,081/70:<:1559,286*$(-9.36:8895350284.+6+/2..3/.-073899372,)+'(()).)*))'*+++'',**+20**7,.2911100594+''+/03.2($%),,131-/(0-,/.(-3*/+*)+-..1-+'$'&''+,+273-+*(*),--./349429223;82201+.132:,27543.6:,20;93.4*3).*)0636433.$%(,.44-.+++-)*,*.3-3.-++3936;62//.-/178$$%*&$'.**.,,/-.*%)*/.-2..)((1*431153/+%$#&(&&((&%%'$'%')235-5/'(,-++(&)/+2(*))&'(&$&()'*3-',(*+03,)++(')',(.-($'(''*)%%'..24,/10('.4+*(')(+'$&&()'&(*(-1''*))%&--.%1.,1+-*0*--.044561-)**313),*236(.%(%$%$$'&'+.11.-%),+((++*)(&&'&$%%(*-+,**+-0/9/./;886213*,)/**'((&$()),593.;19:8490348527-7*$&)0000,+++&,.0())&&','&&%(021*)'))((+&'%**-.9,0)()'(24%'*&$)'#&$&5).'&,'+'(&#%&(+)*%'(((*,0.+%%''&)&)%$&*-+-.,*&('-''%$(.)'+(&'%%*&'++/4/0.&$(.1/608920,/,++.*''$%'2('(%()''#&))#&$&&%$%'%%&##$
