# Supplementary material for: De novo species identification using 16S rRNA gene nanopore sequencing
Source: PeerJ. 2020 Oct 21;8:e10029. doi: 10.7717/peerj.10029 (PMC7585375; doi:10.7717/peerj.10029)
Supplement: Supplemental Information 3 [file peerj-08-10029-s003.zip › pass_fastq_runid_2c9cf7bc05858273f10e7d7ec552fc0bd742dc3e_563.fastq]

@84465b90-014d-4b4d-968f-dfba051410e0 ch=69 read=78894 start_time=2019-12-13T09:26:40Z barcode=BC01 runid=2c9cf7bc05858273f10e7d7ec552fc0bd742dc3e
CCGGATTTACCTTGTTACGACTTCACCCCAATCATCAATCACCTTAGACAGCTCCTTTGCTTGCGGTTGGGCTACCGGCTAAGGTGTATTATCAACTCTCGTGGTGTGACGGCGGTGTGTACAAGGCCAGACGTATTCACCGCGACATGCTGATTCGCGATGTGATTCAACTTCATGTAGTCAGGTTGCAGATACAATCCCGGACTGAGAATAGTTTTATGGTTTTGCTTCACCTCGCGGCTTCGCTTCCCTCTGCACCATCCACTGTAGCACGTGTATGGCCAGATCATAAAGGGGCATGATGATTTGGCAATCATCCCCCGCCTTCCTCAGCTTATCACTGGCAGTCTCGCTAAGTCACAACTTAATATTAGTACAACTAACGATAAGGTTGCGCTCGTTGCCGGAACAACAACATCTGCGACACGGGCTGACGACAACCATGCACCACCTGTATCTCCTTATGGCTATCTCTCTCCATCCTCTGGAGCCTTTATGGTATGTCAAAGACCTGGTAAAGGTTCGCGTTGCATCAGATTAAACCGTACTCCACCGCTTGGCCGCAGGCCCGTCAATTCATTTGAGTTTTAACCTTGCGGCGTACTCCCAGACGGTCGACTTAACGTTGGCTCCGGAAAAGCCACGCCTCAAGGCACCAACCTCAAGTCGAGCATCGTTTACGGCGTGGACTGCAGGGTATCTAATCCTGTTTATCGCTTTCGCACCTGGGGCGTCTGATCTTCGTCCAGGGCCGCCTTCGCCACCAGTATTCCTCAGATCTCTACGCGCTTTCCGCTTCACGCAGATTCCCCTCTACGAGACTCAAACGCCAGTATCAGATGCAGTTCCCAAGGTTGGGGCCAGAGTTTCATCTGGCTTCTTTCGACCTTTCCGTGCGCCCTTACGCCCAGTAATTCCGATTAACGCTTGCCCTCAATATTACCGCGGCTGCTGGCGCAGGTTAATGATGCTTCTTCTGCCGGAGAGTAGCGTCAATGACGAAATTAACTTCTCCCTTCCTCCCGCTTCGGTACTTACAACCCGAGGCCTTTATTCATACGCGGGCATGGCTGCATCGAACTGCGCCCGTTATGCAATATTCCCCACTGCTGCCTCCGTAAGACAATATCAGCACCAACAGAAGGTTAAGTAAATTTGGCAGTTTAACGCGGG
+
'&(($13**505/*,*',/0+'&/'(-3.*0+4()(,,'*&)(,))'+'(,/13-052(&'''*(0+2*./($'+,5543/5&+(%%&*,,.0021/.+,*.*--46623*.(*0,((&.,.19,714&('**/02<7233),/12-41/01//74/1/...$)(373.-,-1/*.)(**,2&','2&*'+&##%*1-1*'-61833/.141,66<:4/2-4/81($'',,'+2-6./)*()'*&+-2181+**&('--5660)&&%&',,+-//-+$'').+*,,12&&)6*.15./*(()*+,23.1)+'())+-0562.),)+*+,,,%++,.)01.,*))+')*7596656((((#%'((&'*-(&&+'*0*'-0/426444671--)/+-,24657;/6&6*.+*,*,.002-,&&'+-3-.+-(*')&0*+*+)$$&'$'%+1#%)&&((+-15'')'*&),.-./.-+-.07551*+.02/&&('&'%&)%&%(+).-/6,,773,*&-'.)-2-/.(**/($(**+&&),*3;762'*$'*..,00-,/,)%&%&&$*&)((&,--1/70''0')),088,1/.')&%&('&&'%&',3.()+.(214//&$%/+.)+'*'(&(+*2**)'"%&')'*%%'+*-++','/+0013)+(,,+'%),.2,394,/+3,(*,4024'+$/*',+-+$*-)(-+),3($)+((1*+,')',**')*)&(*(&*+./+..,/1('/+(.6()'%&'(/+#'$$&./3743.2*+.//++((('(%$'+'(%$&+*'%%#&''*-'-,--+,($(*'2/448+0**&'&%'..444234-*))2+32)*'*).0..+(/*)+%',4**'(*,*&%)'$%'(**/0'$&%&*+//2,+(&''(+015(*'006431+)*.0/5/.+&%%*)%*0((+--6.-0++*5.0187.9,+,)-,*,),,0254440-,/,+*.'0+*&$&'('.-/5/7()%%%))(()*+((*)*,7*1-3-(//($+,2*&*(&'&&&''$,,%&&**)&'''&+.-+'&('(**)*))()&&(**,0&$$''(*,54)(,*%$$&'((&'%)-2+,.0/20/11/14/00-(*)+(,+120/20486/31,-/*1*9+(&&(().0,/,*%+,3&&$(%$$$%
@6b256e22-64d1-4f1d-83de-3dae520c7c95 ch=172 read=149966 start_time=2019-12-13T09:26:30Z barcode=BC01 runid=2c9cf7bc05858273f10e7d7ec552fc0bd742dc3e
CCGGTTACCTTGGTACGACTTCACTGGTCGCCGAATCACAAAGTGTAACGCCACTCCCGAAGGTTAAGCTACCTACTTCTTTTTGCAACCCACTCCCACATGGTGTGACGGGCGGTGTGTACAGGCCAGGAACGGCGTATTCACCGTGGCATTCTGATCCGATTACTGAATTCCGACTTCATGGAGTCAGGTTGCGATCCCAATCCGGACTACGACGCTTTATGAAGAGGTCGCTTGCTTCTCGCGAGGTCGCTTCTCTTTGTATGCGCCATTGTATGTAGCCTGGTCATGGGGCCATATGATGACTTGACGTCATCCCACGCTGGTTATCGCTGGCGGTCTCCTTTGAGTTCCCGGCCGGACCGCGGCGAAACAAGGGATAAGGGTTGCGCTCGTTGCAGGACTTAATAACATTTCGCAGCACGAGCTGACGACAGCCATGCAGCACCTGTCTCACGGTTCCGAAGGCACATTCTCATCTCTGAAAACTTCCGTGGATGTCCATGGTAAGGTTCTTCGCGTTGCATCGAATTAAATACATGCTCCACCGCTTGTGCGGGCCCCATCAATTCATTTTAGGTTTAACCTTGCGGCCATGCTCCTAGGCGGTCGACTTAACGCGTTAGCTCCGGAAGCCACGCCTCGGGCACAACCAAGTCGACATCGTTTACGGCGTGGTTCACCAGGGGTATCTAATCCTGTTTTGCTCCCCACGCTTTCGCACCTGAGCGTCAGTCTTCGTCCAGGGCCGCCTTCGCCACCGGTATTCCTCAGATCTTCTACGCATTTCACCGCTACACCTGGAATTCTACTACCTCTACGAGACTCAAACGCGCGGTATCAGATGCAGTTCCCAGGCCCGGGGTTTCACATCTGACTTAACGACCGCCTGCGTGCGCTTACGCCAATAATTCGATTAACGCTTGCACCCTCCGTATTACCGCGGCTGCTGGCACGGGTTGGTGCTTCTTCTGCGGGTAACGTCAATGAGCAAGGTATTAACGCTCCTTCCTCCCCGCTGAAGTACTTTGCAACCCGAAGACTCTTCGCGCCACGCGGCATGGCTGCATCGGGCTTACCCATTGTGCAATATTCCCCACTGCTGCCTCCCGTAGGAG
+
.0+/10'(('(+(&$%'*//0.')'('-+''%),7366/53**11,*'--13&')0,*+39,7/8./',--27125:92.4;81/,,%040*-,05,&,+/.6554457.1/.,+)&*)''($)),'%/1.-*((%&))/2/04;3.5-,*//0235602*(--,+2)')3+14/,.0203235&)++()4360.+%(-/)+--0*5.875667-/$'-45362-/)(*+/.%+0-/*)(*+-%%*%'(--/117/21196,....0/3:439/.)('()+-7+.9:8*0--23/802&''+,*,,--,+('*01028+(-#%'()33(*,$&%%%%)30900+*/,--.3/4;0-252/83/*%#)*'%+*&*..&/-20/+1-'(6+.1540/04.1%602-8-1+%-41-79*'#%#'&()*,423536344./08074502210510021-&()0/70-%''(31'/03;79:710.(+11:94.0408777;9/.-,)$%%*)'++/.76752/2/34,/+*/-.-/,'+&%$&$&'),3:2652-,(-.(/+2+423)*)++06;90;<;-')+590/.-.-2.0/336+)''%*&()/3407311*./15368-*0*$),+0,8-24,05(*+5562+00.021&)&'()*+,..',-0098--+4.+.)*)2&$,+-422,1,*+*.00340-189*(*+122*&*)./::6012463334755+)()*+,-'*,,*477.8/.0+0236826715102;8939+,06-+5/2685754;1//5459955.3.-4..0/400*)$$,-&7748503/-.*)-/),2/.*+*.26+-0753(22:46+(165.0(-2/.61-,+,/3(+034321*),/0,+-%&))()+'(-0&-('&*')&*,1+%*/,5:54191//23:213979506-.611.810/606-+&*+-'(&''*(*,218;711441,,276476473+*15-+)'+*-21.+&*-0107,&&'/6.+13.0/()'*23.,7637:1***)'#'&,//))#%%$&'*-30/1572.,(&(*&0-(+)%*-+,42//14/8/+01.782,-1..(+.6-8:(+/*7+*,
@acb51f67-0861-44e0-b02f-8bf863805e3b ch=156 read=83740 start_time=2019-12-13T09:26:30Z barcode=BC01 runid=2c9cf7bc05858273f10e7d7ec552fc0bd742dc3e
CTCCTACGGGAGGCAGTGGGAATATTGCACAATGGGCGCAAACCTGATGCAGCCATGCCGCGTGTATGAAGAAGGCCTTCCGGGTTGTAAAATTTTCAGCGGGGAGGAAGGGAGTAAGTTAATACCTTTGCTCATTGACGTTACCGCAGAAGCTTCGGCAACTCCGTGCCAGCCGCGGTAATACACGGAGGGTGCAAGCGTTAATCGGAATTACTGGGCGTAAAGCGCACTTGAGCGGTTTGTTAAGTCGAATCTTGAAATCCCCGGGCTCAACCACCAGGAACTGCATCTGATACTGGCAACGGAGTCTCGTAGAGGGTAGAATTCCAGGTGTAGCGGTGAAATGCGTAGAGATCTGAATACCGGTGGCGAAGAGCGACCCCTGGACGAAGACGACGCTCAGGTGCAGCGTGGGGAGCAAACAGAGTTAGATACCCTGGCTGAGTCCACGCCGTAAACGATGTCGACTTAAGGTTGTGCCGCGGTGTGGCTTCCGGAACTAACGCGTTAAGTCGACCGCCTGGGGAAGTACAGCCGCAAGGTTAAAACTCAAATGGAGTGACGGGGCCCGCACAAGCGGTGGAGCATGTGGTTTAATTCGATGCAACGCGAAGAACCTTGCCTGGTCTTGACATCCACAGGAAGTTTGCAGAGATGAGAATGTGCCTTCGGGAACCGTGGAACTGGAACTGCTGCATGGCGTCAGCTCGTGTTGAAATGTTGGGTTAAGTCCCGCAGCTGAGCGCAACCCTTATCCTTTGTTGCCAACGGTCGGCCGGGAACTCAAAGGAAGACTGCCAGTGATAAACTGGAAGGTGGGGATGACGTCAAGTCATCATGGCCCCTTACGACCAGGGCTACGTGCTACAATGGCGCATACAAAGCGACCTCGCGAGAGCAAGCGGACCTCATAAAGTGCGTCGTAGTCCGGATTGAGTCTGCAACTCCACATGAAGTCAGGTCGCGCTAGTAATCGTGGATCAGAATGCCACGGTGAATAGAACCCCGGGCCTTTGTACACCGCCCGTCACACACCATGGGAGTGGTTTGCAAAGAAGTAGGTAACAACCTTCGGGAGGGGCGCTTACCACTGTGATTCGCCTTGACTGGGGTGAAATTAGCCTTTCGGGTAACCGG
+
,-2/./7&77*/236698<9481)/+**-.21161--))04)/224/1()%#&(./2992400/256774'),)--6381)6:3180.4/)'*&'2*,00,(4,*++''(.*%'((.((.11-0;:296/2552340132:1,.3*/,&,($&'-,'***0+.16577:7304//,'+('*2,+*//3.+,),-2:3232.2.0+,+,++-,-.3:;7:676;4-002*()'&&45.205+%+,-(()*21*)&'$$,-,*,261&/2438/403),+*/(+,-277753.-../2,-)'+'(&('(0014761*&-.+/,-(0+0,()3996.*,+-620273257222)++31+&'&/%'(2,+1%(&())')+)-&284.*+/*+())'*-)%+/648&.,+&))-./48:8&'+,;<762-$',7-25757;80./(%&'(*0/'+-297799'410226985*'&$&-+03,/-.1((+*%).+3/0.5,.,-&.-/92/-,+109.6523664:;3379'+($'),,-5./44:+93:3;<;5767:**,&%')+('').,081,++//5051996-**),-)*,-*+'3+8;63354689847127./7./(*$.,)+),,691////04/1(1,.4,-5)'+*'(*,+,++*386:7893:2,;/5/6600)*(+)*4-17*0023+*&''*',-2**,,/+*+*0**,3++000340753++02*'-*'*$&&(('-..23,)1./-''20-/81363)30933'/.84<83534.36*)('(&*+,.28*114679<899950(*+02::/29223338,'+./6;934.372/&&(')*-18+,&$('*+)-36644664/7545+-,-/+*'')99:7731-)&('(,3,.+6)/0+.(,+0,+314100,03840+++)3+/./121560:0002,)*/8/8/.**'%&'$&'*+,)--100-71:6960''&)'2/*,+3.)&&%$&&$)-0.+424//3-&((*'+4009-/15,-*..27.0023'(,,4,8)*.19,(+*(*+-3126.344,2-*,5+(*03--./4124:)/-+&&&/),(*),*)+.-043-'%'(%'$$#(').0.+1*-.21519
@4d465555-f671-4c2d-a1cf-2682dfef5675 ch=4 read=45694 start_time=2019-12-13T09:26:21Z barcode=BC01 runid=2c9cf7bc05858273f10e7d7ec552fc0bd742dc3e
CCGTTTACCTTGTTACGACTTCACCCCAGTCATGAATCACAAAGTGGTAAGCGCCCTCCGAAAGGTTAAGCTACCTACTTCTTTTTGCAACCCACTCCCATGGTGTGACGGGCCAGTGTGTACAAGGCCCGGGAACGTATTCACCGTGGCATTCCTGATCCACGATTACTAGCGATTCCGACTTCATGGAGTCAGTTGCAGACTCAATCGGACTACGACGCACTTTATGGGGTCGGCGCTCTCCGCCGAGGTCGCTTCTCTTTATGCGCCATTGTAGCACGTGTGTAGCCTGGTCATAAGAGACCATGATGACTTGACGTCATACCTTCCCTCCAGTTTATCACTGGCAGTCTCCTTTGAGTTCAGCGGACCGCTGGCAACAAGGATAAGAGTTGCGCTCGTTGCGGGACTTAACCCAACATTCACAACACGGAGCTGACGACAGCCATGGCACCTGTCTCCACGGTTCCCGAGGCACATTCTCATCTCTGAAAACTTCCGTGGATGCTCAAGACCAGGTAGTTCTTCGCGTTGCATCAGATTAAACCATGCTCCACCGCTTGTGCAGGCCCCGTCAATTCATTTGAGTTTTAACCTTGCGGCCGGCCTCCCCAGGCGGTCGACTTAACGCGTTAGCTCCGGAAACTACGCCTCAGGCACAACCTCCAAGTCGACATCGTTTGCGGCGTGGACTGCGGGGTATCTAATCCTGTTTGCTCCTTTCTCGCACCTGAGCGTCAGTCTTCGTCCAGGGGCCGCCTTCGCCACCGGTATTCCTCAGATCTCACGCATTTCACCGCTACACACCAGATTCTACCCCTCTACGAGGACTCAGAAACGCCAGTATCAGATGCAGTTCCCAGGTTGGGCCAGGGGATTTCACATCTGAAGCAACAACCTGCGTGCGCTGCAGCCAGTAATTCCGTTAACGGCACCTCCGTATTACCGCGGCTGCTGGCTGCAGGTTAGCCGGTGTTTTCTTCTGCGGGTAACGTCAATGAGCAAAGGTATTAACTACTCCTTCCTCCCGCTGAAGTACTTTACAACCCGAAGGCCTTCTTCGCCACGCGGCATGGCTGCATCAGGAAAACTGCGCCCGTTGTACCCAATATTCCCACTGCTGCCTCCCGTAGG
+
2)'--'+.-2-&05(*-/389631682-/397:99<:6-2+-,&(&)+1.())14))*)'-5+(+1951-0056:5221/+.4571+1,)+7.')+52.-../0.')(')350(&,+,,),,012/1/7+)3(0*+782220-0946,744628+++/0/0,-,,.3-//1/-+%,4./--.312$''(&'(+),*2///1557728.2*5.00344*2).'-/81++&,/''$'&($*+,.-$%)'&%)(').008/752:6(-)-298468/++,-+21304.(').+,.790,-/0(%*&0,%+,1./-+-,,-4891)(&+(''/2.*4'()5;..16899.,)&,3829.)3,)(-056')*),756451320-.//4+6,./)'$'-)./777875:45+973..(-'*('-,6/58/++-(0/2+)%(*+5656.71./0%'%(&(+7.1.+,.-*,,16536-'&($%$,-/86275754340.885-1//0*/37/--,.2.8244;23+*%&(107;1,)(*/*.266+*1232;:786//2458016**-**-03&.),46-,-27::;8,488-,-.9<8,613,1...40))(.,+.8:5,/33-720+&*+*/-.,*')&(*417*.,(,&(&%('-855.24.(+-.17/5'-,3451+1352,(-)$%(*//25;778,+'/**,,-/(*64740,02*'++,*'))&()*+)./12-25210+-656:972:(&18:0154694<:8:<//:,.-/0224,/-/39..(%)*+/1:..06;69,+++2#%$''1/6/2,/861)74.6'%.*5422*$),%'%((%&()/+'(,078189<281+,0,83036(&*)+)'383.//1143+(&#%%*&))--1127765,-%$%#&&%')0/1-+,(&*/1'+%&((-,)081344514;897<;;887-(&''*'+++5+++'((*)675,35<(&(++651295451(%&(-$56:*+7,01-.''1(+.283:6,,17.+53.0-&')*,/+&+*%-+'%(),.042;86;7'&'&)(,.81&('.-/.1102$('%%('(,*/.3:2)0+&)*-&%-+--10874(4323636:6195..0('
@f08e1adb-ffd4-4bb7-a80a-c96b6f7729a3 ch=337 read=117516 start_time=2019-12-13T09:26:21Z barcode=BC01 runid=2c9cf7bc05858273f10e7d7ec552fc0bd742dc3e
CCGGTTACCTTGTTACGACTTCACCCAGTCACGAACCCCGCAGTGGTAAGCGCCCTCGCGGTTAGGCTACCTACTTTCTGGCGAGACCGCTCCCATGGTGTGACGGGCGGTGTGTACAAGACCGGGAACGTATTCACCGCGAGCATGCTGATCACGTTACTAGCGATTCCGACTTCACGCAGTCGAGTTGCAGACTGCGATCCGGACCCACGACTGGTTTTATGGGATTAGCAGCTCCCCTCGCGGGTTGGCAACCCTGTACCAGCCATTGTGTGTGTAGCCCCACCTATAAGGGCCGAGGACTTGACGCGTCATCCCACCTTCTCCGGTTTGTCACCGGCGATCGATGGAGTGCTCAACTGAATGTAGCAACTAATGACAAGGGTTGCGCTCGTTGCGGGACTTAACCAACATCTCACGACACGAGGCTGACGACAGCCATGCAGCACCTGTGTGCAGGTTCTCTTTCGAGCACGAATCCATCTCTGGAAACTTCCTGCCATGTCAAAGGTGGGTGGGTTTTCGCGTTGCATCGGGTAAACCACATCATCCACCGCTTGTGCGGGTCCCGTCAATTCCTTTGAGTTTCAACCTTGCGGCCGTACTCCCCAGGCGGTCAACTTCACGCGTTAACTTCGTTACTGAAAACTAATTCCCAACAACCAGTTGACATCGTTTAGGGCGTGGACTACCAGGGTATCTAATCCTGTTTGCTCTTTACGCTTTCGTGCATGAAACGTCAGTACGGGTCGGTTACCCTCGCCAATGGTGTTCCTCCGCATATCTACGCATTTCACTGCTACACGCGATTCCATCCCCCTCGTACTCTGGCCATGCAGTCACAAATGCAGTTCCCAGGTGAGCCGAGTTTTCACATCTGTCTTACGCAACCGCCTGCGCACGCTTGCAGCAGTAATTCCGATTAACGCTCGCACCCTACGTATTACCGCGGCTGCGGCACGTGGTTAGCCGGTGCTTATTCTTTACGGTACCGTCGCGGGCCTGTAGAGGGCTTTTCGTTCCGTACAAAAGCAGTTTACAACCCGAAGGCCTTCATCCTGCGCGGCATTGCTGGATCAGGCTTTCGCCCATTATCAAAATTCCCCACTGCTGCCTCGGCCAG
+
6$(#5,*,435002+--(.+3,&,)(').3+,,2-**(&#'&(*+&,/3(+*,1.,,))***,*2432133*&(+0,,0--).//*/*)*.42)%%*'(*,.+20755.,,.('%$%&()&+*)51301.3139203813-&'*67:;0//.0)++.0.-0//0215:58200+*%),12599.,,/1:48132545-,--2/.4.6-'$)*5579287;-.04-/(0.*)())+,/160+.2845113.:24,7:43457;;3+56+5,*)&%(*)*+)/50+-/46532.24/-&$#),,,.5./,.(*.;:,:3*'/-064,.4677<:--,*12(2/-*/-)(/'*$)+/3;985753/98751(6-&**,8000-0,,,-3534+*7/35:45086543,.'(%0*231651'*--031/))*../7770/.,4.2629.0../7/./,/.1)--/:4985;6713331/('3-0&')3-(+,,+1.*.4/4*)++*477672,.6-.2.)&,,1;:0.*0-01---/0/('/*8604++-/289:900;//6/-/66,..,.20+/47:9:924:3/.+4<;684*)&()10667496760*+'(17:/861+.+-3--/.00/-,)(0-0*4,++2+,//-*668786:5020599<682901147779;8(*128,50878655-%32+3332/**,04331<0--9-)0*(+)(10,+0335+,().*,0/)&%))1%11.-*.-5&06.+-()(2,,1,,+9,4.(+*),,22688386948<62133348,-'+&'(()6+--21586,(($(&*-2,&%&+./37&/00/27<;545.8875:5+2--+,+5&&&'+-4,--0/00$&(*-)(*%),31228:772*.-11217&*#$''*+295386342:17)'('(--,.7.,/367181/22./,5/*)&,**(*+-)-,/,(--.3...7/4684*2'()*,.-560//&'()&,-%&'%$)*)./1:;436922*),,-/:5++..757+&&)),-').5/.4/2/699:6533+2.60+.,**.10///429779..%'%$%,()+.)::222715.#&'(0235922',.3/1
@11c63608-4782-4e44-b27c-16276f86a3c0 ch=299 read=155192 start_time=2019-12-13T09:26:16Z barcode=BC01 runid=2c9cf7bc05858273f10e7d7ec552fc0bd742dc3e
CTCCTACGGGAGGCAGCAGTGGGAATATTGCGCAATGGAAACCTGATGCAGCAACGCCGCGTGAGTGAAGGTTTTTCGGATCGTAAAGCTCTGTCTTTGGGAAGATAATGACGGTACCCAAGGAGGAAGCCACGGCTATACGTGCCAGCAGCCGCGGTAATACGTAGGTGGCGAGCGTTATCGGATTTACTGGGCGTAAAGGAGCGTAGGCGGATGATTAAGTGGGATGTAGCAGAAATGCCGGGCTCCAGCAGGTGCTGCATTCCCGACTGGTTATCTAGAGTGCAGGAGAGGAGAGTGGAATTCCCTGGTGTGGCGGTGAAATGCGTAGAGATTAGGAAGAACACACCAGTGGCGAAGAGCGACTCTCTGGACTGTAACTGACGCTGAGGCTCGAAAGCGTGGGGAGCAAACAGGATTAGATACCTGGTAGTCCACGCCGTAAACGATGAATACTAGGTGTGGGGTTTCAACACCTCCGCGCCGCCACTAACGATGCGTATTCCCGCCTGGGGAGTACGGTCGCAAGATTAAAACTCGAAAGGAATTGACGGGGACCCGCACAAGTAGCGGAGCATGGTTTTAATTCGAGCAACGCGAAGGAACCTTACCTACACTTGACATCCCTTGCATTACTCTTAATCGAGGGAAATCCCTTCGGGGACAGGTGACAGGTGGTGCATGGTTGTCGTCAGCTCGTGTCGTGAGATGTTGGGTTAAGAATCCCGCAACGAGCGCAACCCTTGTCGTTAGTTACCATTGGTTGAGGACTCTGGCAGACTGCCTGGGTTAACCAGGAGGAAGGTGGGGGGTGACGTCAAATCATCATGCCCCTTATGTGTAGGGCTACACACGTGCTACAATGGCTGGTACAGAGATGCAATGCCGCGAGGGGTGGAGCCAAACTTAAAACCAGTCACCAGTTCCGGATTGTAGGCTGAAACTCGCCTACACGAAGCTGGAGTTACTAGTAATCGCGAATCAGAATGTCGCGGTGAATACGTTCCCGGAACATACACGTCACACCATGAGTTGGCAATACCCAGAAGTCCGTGAGCTAACCGCAAGGAGGCAGCGGCCGAAGGTAGAGATCAGCGGTGGGATTGAGAAATCGTAACAAATTAACCGG
+
,0/0)*+-67//50.44/37,8.(-++20,+',1664/'-,/5/0/8775*,/,+,7:8:98+(%()/6.3/9;:10+6205046:,%+,-1681440*1))()+*.+*+(0+45106,-+1+*.'*,)+2/1001.,)'),*,64-././8457.2+,/-05325240384)',)+5:3/4(.(78/-,-,.,53889*2.$()7799;9,+-.774868378<9890+'()&%+2-,076-642,9)#%&'5898:97776361((.17:638/00.+*+.-./-2+()'-*')%()*,/*6)0'('&)*,*(1.3:7.,,(),9/1-&(('1/10,0-*/6.+,*/3..+-/+*--*)-.161///.1484765551-...24566/172,.)'')+/13/),,+)/063/.)3)4--+3.%-,(,*))+./5//-/77686100023294/.-,175541873,96-++++6:679,/587346&./.,)&&'%&&''(*1,*&*0*,()((&+-759892441**3,5897552%++*(()'.+2154:<72550++,..)(((,-7**++67817;:*23396/2(+./100-')*'.)6706..3+*+*+.2.06661:-/---852/...0./-,/&%--(+00*+80/96/33*)%&(''*43,0.-574+-540557038589667672/,../000--.+--234/8-/()*-.8-,08:;00-,*-.&461-2-/2060..4-),,*2/%,-0-,1500003-.,(**,898977:.4-2,5651/+0-.5.500471/(+*048675;/-.)*+,-2-8-.+522287767884501',')**+,+053;4172227669++*)'-.36:7558/1-)+40((0)(*/90<87591;:5-8540/$%,)),,*%*((2)'*,-4775-7.,.4769733,21/6//081-+.5///,+-+.-.*--.62235+5124402*//24;941)-1,/-)1)*)')),(.*+-4312/))-11/6-7..70&-,)''+))**,04,())+1064581215+,--2-323701101+*+*)*&-0,12.-41**(,'')%((*(/+1/0.+)*/,6.;:98
@6aae3962-1733-4316-90ac-55dccfc0db28 ch=297 read=128988 start_time=2019-12-13T09:26:09Z barcode=BC01 runid=2c9cf7bc05858273f10e7d7ec552fc0bd742dc3e
TTGTTGTACTTCGTTCAGTTACATATTGGCACAGATTGCTGAAAGTTGTCGCTGTGTTATGCTTTCTGTTGGTGCTGATATTGCTCCTACAGAGGAGGGCAGCAGTGGGAATATTGCTGGCGACTAAATACAGTGCAGCCATGCCGCGTGTATAGAAGAAGGCACTTCGGGTTGTAAATTACTTTCAGCGGGGAGGAAGGGAGTAAAAGTTAATACCTTTGCTCGGTGACGTTACCGCAGAAGAAACACCAGCTAACTCCGTACCCAGCATGCCTTGATGGCCTGGAGGGTGCAAGCGTTAATCCGCGATTACTGGGCGTAAAGCGCAGGCGGTTTGTTAAGTCAGATGTAGAAATCCCCGGGCTCAACCTGGGAACTGCATCTGATACTGGCAAACTTGAGTCTCGTAGAGAGGTGGGAATTCCAGGTGTAGCGGTGAAATGCGTAAGAGATCTGGAAGTGCCGGTGGCGAAGGCGGCCCCCTGGACGAAGACTGACGCTCAGGTGCGAAAGCGTGGGGAGCAAACGGGATTAGATTACCCTGGTAGTCCACGCCGTAAACGATGTCGACTTGGAGGTTGTGCCCTTGAGGCGTGGCTTCCAGGCCTAACACGTTAAAGTCGACCGCCTGGGAATACGGCCGCAAGGTTAAAACTCAAATGAATTGACGGGGAATTGCACAAGCGGTGGAGCGTGGTTTAATTCGATGCAACGCAGAGAAAGGAACCTTACCTGGTCTTGACATCCACAGAACTTTCCAGGATGGATTCGGGAACTGTGAGACAGGTGCTGCATGGCTGTCGTCAGCTCGTGTTGTGAAATGTTGGGTTAAGTCCCGCAACAGGCGCAGCTACTTATCCTTTGTTGCCAGCGGTCCGGCCGGGAACTCAAGGGGAGACTGCCAGTGATAAACTGGAGGAGGAAGGTGGGGATGACGTCAAAAGTCATCATGGCCCCACCGACCAGGGCTACACGTGCTACAATGGCGCATACAAAGCGACCTCACGAGGAGCAAGCGGACCTCATAAAGTGCGTCATCCCAGTCAGTTGGAGTCTGCAACTCGACTCCATGAAGTCGGAATCGCTATTAATCGTGGATCCAGAATGCCACACGGTAGAATGAGCCTTGTACGCACCGCCGTCACACCATGGGGAGTGGGTTGCAAAGAAGTAGGTAGCAACCTTCGGGAGGGGCGCTTACCACTTTGTGATTCATGACTGGGGTGAAGTCGTAACAAGGTAACCGG
+
$'+%($)(,1611298-423+-+,),-((**()$(')*+52061+.+'(($&,'+%)'$&$'-2-*0%05(.),35//0*,-++,3/-+.++'1-'+2,)*(*&+,-36)63-7-(*)*)&&%$%34,**-+%/',+'-023+4&%%(*1212,'++&(((/-).041*824:.031),**,2:6/)*(-3.+),,*(+,)&(*-38)+*5-/++-),/**445'+,+(-*1-+36+-,+3.%(('&((*%+++.6/01726(7.)')*%'%&%%&&+*0).'',++('(++1780174;2-+-&$%')*3.02482/--143*++,*2/.(+372-1936-06'*+2)&&$-0+)042)*1232;4'52-.72679:22222.-.2024553/'%(*),(+++**(+,-+*%*'(/-)+,.-1*)69663-.-,5401;722000-'''-2377950/--)0)+,0,,)*-0.53.10879-*6:894230.*'())-/02,08864-,/,+,/24.8,'*/4<88-<3/01,+-3,.28./7:9122340223;9::;8/-++(./43060,/-/16;4656<217,+-/+5607/--++'.,-*')&'&,,3817*,133*0,(0877-((&'100+6,-.38+7,809:955-.5+*+,/5///0,45+%$&$&'**'('(,367-,-(')')197-7252')/,244412''*%+-*)(.-18/;..88842,+*-&33460&&$-+.,-95.2//11493+0-*(34-00163.(106.7787777636150-.3646.---.740.12-/.+11(&.*06516-1,/.6-+,5,*'(&&"$%$'$%(0/222.)-1,/736933213-0'3-44398)40//1/&,+*%.-77824,,,+,01<99993,/,(..*-.--*7652466477252-*,-03980+-25.3($'*&)2;01263+)+&'')*)2),0520433597&5.+))'//5763)10-.))((12,./60/2/./05;959::8;:+,*'&&)*,*/.9((%(*-/12.+-./335528221/1//2,70978340),+--011;75539*,-192.2'(,'+)'%%&+,10(+.*,+$+-3.1136*/0+,0//,0..,*&('%&*',016+0-;0%')&'-,+..&-*-,%(+.)55/-/*--(+2.-.,(-194//03476998576587--+,*))*,.37442,0,0742/.
@b7b0ffd3-e2e0-42ec-aa9c-b874dafe323b ch=187 read=145840 start_time=2019-12-13T09:25:56Z barcode=BC01 runid=2c9cf7bc05858273f10e7d7ec552fc0bd742dc3e
CCGGTACCTTGTTACGGCTTGCCCCAATCGCTGACCCTACCTTCCGGTAGCTGCCTCATGCGGTTAGCTCGCGGACTTCGGGTATTGCCAACTCTCATGGTGTGACGGGTCCAGATTGTACAAGACCGGGAACGTATTCACCGCGACATTCTGATTCGCGATTACTACTAGTAACTCCAGCTTCATGTAGGCGAGTTCCGGCAATCCGAACTGAGACTGGTTTTAAAGTTTGAGAAACTCCACCTCGCGGTGTGCATCTCTGTACCAGCCATTTGTAGCACGTGTGTAGCCCACATAAAGGGGCATGATGATTTGACGTCATCCCCACCTTCCTCCTGGTTAACCCAGGCGGTCTCGCTAGAGTCCTCAACTTAATGGTAGTAACTAACGACAAGGGTTGCGCTCGTTGCGGGACAGCAACATCTCACGACACGAGCTGGCGACAACCATGCACCACATGTCACCTTGTCCCCGAAGGAGTTTCCTCGATTAAGAGTAATGCAAGGGATGTCAAGTGTAGGTAAGGTTCTTCGCGTTGCTTCAGATTAAACCACATGCTCCGCTACTTGTGCGGGTCCCCGTCAATTCCTTTGAGGTTTAATCTTGCGACCGTACTCCCCAGGCGGAATACTTAATGCGTTAGCGGCGGCACGGAGGTGTTGAAACCCCCCCACACCTGTATTCATCGTTTACGGCGTGGACTACCAGAGATTATCTAATCCTGTTTGCTCCCCACGCTTTCGAACTCAGCGTCAGTTACAGTCCAGAGTCGCCTTCGCCACTGGTGTTCTTCTAATCTCTACGCATTTCACCGCTACACTAGGAATTCCACTCTCCTCTCCTGCCTCTAGATAACCAGTTTGGAATGCAGCGCAAGTTGAGCCAGGTATTTCACATCCCACTTAATCATCCGCTACGCTCCCTTTGATAGAAATCCGGATAACGCTCGCCACCTACGTATTACCGCGGCTGCTGGCGTGGTTAGCCGTGGCTTCCTCCTTGGGTACCGTCGTTATCTTGCTTCCCAAAGACAAGGCTTTACGATCCGAAAACCTTCATCACTCACGCGGCGTTTGCTGCATCAGGGTTCCCCATTGTGCAATATTCCCCTGCTGCCCCTAGG
+
2--2,),(&((1,%,0-+--)677)3+022325266,,..*((+&-&'%&'),-500)1--*110//5-,&+0:33*+*)-///.511;2,..-'*,-04113564.+*&%%%&%0'*+67:67666(917004541:/-/9+/462..5/066-8..-/../*+'*.3+/1/2.//1.//2;7/40068971%,160'&(&)0*,,,-2/0+()*+*0099;.22,//;50(%'($%&)+)/59:57121.223583111.31772.47092-)'')+'-/03986651+)$&&.080+.1*.76.//0.17(()./6210118.+-:9:7//15,+.3/2+.1+%).(+/..,2..-*(*+-.7//*,(**-.1050,&/-0,0344535..-+0-701///446;26591.'($&(()(**--+-/,,'*)$')*.*-,(,./07-./,(.1-223881)-++,.-1))')*).+*+.932.-/)-2/20'(*+/898994*990777:81.302'0.-+*+-/968<9684/0,,//:0,..2/<9;<352400000-.+*1.7..-3*6+*.795.25,91393+7,&&(+283230..0''++))')./,09:-*.6968393/4171:25572:11,0*(-+)+++4125677<32;2167490.)+-/1,&)*-<64644090%%'*'*,,1632.*+*)(%(2,114518200003<62361;;2-101/8*0+-/23-+---;;72:111973:./,-.+*%1,24338;(543200332523')1)*/5-./-/39<;52392+'())+---(*-+1.8.//,)'*)++04+,0+,2332450)08/76<<3537/,0,+-)-*/,00//-7.'0),*2931/11375))),*/5011:78&+)%),.71:0+1-''**%,(('*/033:9;/..,.15977;64647/8/)75110611292;/.)-&111--1128/*++.4903&(+,4.//78898'3411-.*%(0.043+8500225,.-/8:011)/.%$*./,056<9:;:000/*.+*--,,2;.+0401+('%469306:;2*,2*..3/:10/143/*0/36+4;6.,-/*
@b6c37aef-51c6-4c0e-90e0-f9d9291731d1 ch=324 read=82438 start_time=2019-12-13T09:25:51Z barcode=BC01 runid=2c9cf7bc05858273f10e7d7ec552fc0bd742dc3e
TCACCCCAGTCATGAATCACAAAGTGGTAAGCGCCCTCCCGAAAAGGTTAAGCTACCTACTTCTTTGCAACCACTCATGTTGTGACGGGCGGTGTGTACAAGGCCCGGTAATTCACCGTGGCATTCTGATCACGATTACTGGCGATTCCGACTTCATGGAGTCCGAGTTGCAGACTCCAATCGGACGACACTTTATGAGGTCCGCTTGCTCTCGCGAAGGTCGCTTCTGGCGCCATTGTAGCACGTGTGTAGCCCTGGTCGTAGGGGCCATGATGACGCCGACGTCATCCCACCTTCCTGGTTATCACTGGCGAGTCTCCTTTGAGTTCCCGGCGGACGCTGGCAACAAAGGGATAAAGGTTGCGCTCGTTGCGGGACTTAATAACATTTCACAACACGAGCTGACGACAGCCATTCAACACCTGTCTCCGCAGTTCCCGAGGCACCAATCCATCTCTGGAAAGTTCTGTGGATGTCAAGACCAGGTAAGGTTCTTCGCGTTTGCATCGAATTAAACCATGCTCCCACCGCTGGCCCAAATCGAATTCATTTGAGTTTTAACCTTGCGACCGTACTCCCACGGGCGGTCGACAACGCGTTAGCTCCGGAAGCCACGCCTCAAGGGCACAACCTCAAGTCGACATCGTTTACGGCGTGGACTACCAGGGTATCTAATCCTGTTTGCTCCCCACGCTGCTTACAGGCGTCAGTCTTCGTCAGGGGCCGCCTTCGCCGCCGGTATTCCTCCAGATCTCTACGCATTCCACCGCTACGCCTGGAATTCCCTCTACAGAGACTCAAACGCCCGGTATCAGATGCAGTTCCCAGGTTGGGCGGGGATTTCCATCTGACTTAACAAACCGCCTGCGTGCGCTACGCCCAGTAATTCCGATTAACGCTTGCACCCTCCGTATTACCGCGGCTGCTGGCGCAGGTTAGCCGGTCTTCTTCTGCGGGTAACGTCAATGAGCAAGGTATTAACTTTGCTTCCTTCCTCCCGCTGAAAATTGCTGGCCCAGGCCTTCTTCATACACGCGGCATGGCTGCATCGAACTGCGCCCATTGTGCCAATATTCCCCTGCTGCCTCCCCGTAG
+
803.9:-*,8701/0,+*%&++(()*-.0,-./0801/5-),20*+3,7/(%&(,36.-,.618<8(/)(//&+*+('(%/+/1672563274773527874/61*'%#%%++-()(%)*'./19898795./013:100/4.(.7086-+-//2*++)((),(+%,*-,-*,2307)9,78,*()''*%*)/2/-*+-2021/-2.+,.-,0,,&'+*,2/-/601&&#%'-0-31)()..&-,-,-*)()*3--0965120(14,6;::110-+)#&(*.017870:4,,695:2&%%&)0&)467313)(&)*04:4190-.3:;25+/)$*+$&')*/621/0,/,,4/3753&3+1502/779465/-+330.,+.-(*,,-.9/,(+++,*,&$&'+/003/412/.&+&''&++44346))*'%/,16:47-*'-2*-/5,5-/1--00013328202;78642857.---+001;677.1++,9;84/+*)*..)%&%*0,1-5.6;3532113.22''2-1&$'%%(%.30-/&6(6,51585*.*9;:,575656111'35,034151*$('/10*,-.4020231-**,(&)+0)+**'%+-*+)2:5754/51/006637.4(8+77798687103-&()**,24:712+.*)+(&,*.0.0;7766539.*+*04:.(*&'(%&$#%'()/011-*--,9:4233(,*6.;92392:889515339:9:<75/2&(*433388661205;,,*05/40-,%,/-0/*()')-+)-2*0&&&*1265-/)*,.4)092777755778698;75-,,*-067,9,89-(+,')('')-,))*+1/,4070<33101557+*''&%)*+/,*,2298<360006/2//.4/--.176369./*.+*,.+-.,+/699884)3$&-+5.,-4*,1+,8/9<:989,1**-343452821-275.(,(%',(+')12),114*+9.+,11*(4--020&-'''%$#*(*(+3066:45983.--)-01.2+*+,34..-),953001,./9:0().-2/2'1,223.:78*''*+)*/(17/)/0+2
@e7c69cdb-34b4-4fee-9d6d-af00bd9e0ff9 ch=61 read=141172 start_time=2019-12-13T09:25:39Z barcode=BC01 runid=2c9cf7bc05858273f10e7d7ec552fc0bd742dc3e
CTCCTACGGGAGGCAGCAGTGGGGAATATTGCACAATGGAGCAAGCCTGATGCATGTGTATGAAAGAAGGCCTTCGGGTTCGCCAAAAGTACTTTCAGCGGGGAGGAAGGGAGTAAAGTTAATACCTTTGCTCATTGAGCGTTACCCGCAAGAAACACCAGCTAACTCCGTGCCAGCAGCCGCGCGGTAATACGGAGGGTGCAAAGCGTTAATCGGAATTACTGGGCGTAAAAAAAAGCGCACGCAGGCAGTTTGTTAAGTCAGATGTAAGAAATCCCCAGGCTCAACCTGGGAACTGCATCTGATACTGTAACGGAGTCGTAGGGGTAATTCCAGGTGTAGCGGTGAAATGCGTAGAGATCTGGAGAGGAATACCGGTGGCGAAGGCGGCCCTGGATTGAACTGACGCTCAGGTGCGAAGCGTGGGGAGCAAACAGGATTAAAGATACCCTGGTAGTCCACGCCGTAAACGATATCGACTTGGAGGTTTGTGCCCTTGAGGCGTAGCTTCAGGAGCTAACGCGTTAAGTCGACCGCCTGGGAGTACGGCCGCAAGGTTAAAACTCAAATGAATTGACGGGAGCCCACACAAGCGGTGGGCATGTAGTTTAATTTCGATGCAACGCGAGAACCTTACCTGGTCTTGACATCGCGGTTTTCAGGGCCGAGAATGTGCCTTCAAGAGACCGTGAGACAGGTGCTGCATGGCTGTCGTCAGCTCGTGTTGTAAATGTTAAGGTTAAGTCCGCAGCACCCAACCCTTATCCTTTGTTGCCAGCGGTCCGGCCCAGCTCAAAGGAGACTGCCAGTGATAAACTGGAGAAGGTGGGGATGACGTCAAGTCATCGCCAAGCCCCTTGACCAAGGCTACCACACGACCTTTCACAATGGCGCACAAAGAAGCGACCTGCGCGAGAACAAAGCGGACCTCATAAGTACGTCGTAATAGTCCAGTTGGAGTCTGCAACTCGACTCCATGAAGTCGGAATCGCTAGTAATCGTGGATCAGAATGCCACAGTGAATACGTTCCCAGCCTTGTACCGCCAGAAATCACACCATGGAGATGGAGTTGCAAAAAGTAGAGTAGCTTAACCTTCGGAGGCGCTTACCACTTTGTGATTTCCATGACTGGGGTGAAGTCGTAACAAGGTAACCGG
+
-.75+28291+,/-.67526272(*(()2.//453:32(%%&(1)/9000*&)''&('+/2/-6'&((&316435-57))%$%$/5/)%,$(-6/.*1/383*)-'((,30'**.8803.8-..<09:/-343'2')&'(.31/1:1-/*)%++(//67(20+0+*+01*213/--+),/*&''&(--.(''+(*+)+(+,547*+-52..(()140010-05:;::79;7:10-,%'',+')%('(.1)-.7/$0*'(),217996/('%/6+&)98*&485401,3,22:-.813665441./0/./.*,38++&')-)**..5,)+2*/4+)-1,+2.001:6037-,.42.+*)()./2:31,'+//838:;2:-1--,/.(('().4.&*-%,(+-5.++*+*0-4(.5666,**)(.,.%*)&'+-114(55)3()(*(88118'(26844-4)%')0620582.//0.2310*-),*-,--7+).-/.((((*)/)),&+*,++&0*)**/2526540714+/2*+-4,51*,4,)&'$/$/0:,.70./4:34-3,.4368/0-:0908:487%(11)%-,/47038;90/+,1520)2.83,-)2//-/445:9866,,(+3,.,,*087436521/-.,-)%'('('&$%#,+&)&%&)(2-/6331+-&'(&&(,31/30,//4,/1345:99895;55477650%-//:*50+7,,,7,,-.6)&/+3945.343%&''(%1)'*',2**0+/2((0)*34.081577:18'2*12&%&()4()(*(&')110-0'+)*-./752125*)'((()'08//02253477300*('&#+'()+-12('(++04-*/,++*,*()'(*%($#%$&&(/6/.,+((%)*/,%''(+1.0/'%**,**),)+02)*+7:533350/2-''(/234),)-()')*)%*(0,/**-.2:8.'0/3334247+,+0-,,++0022302-./.7...14/3,.,-0596796+-(*/,-850713011*%&(&&'$%&)+,++)&,/+,.'+*.4/7*+%%#'*+&*7:165::0+'+++&+.../0+/''$()()+%()&()*)(*+*.-54--/0*7.%')++-//.2-),'**))1+&&()+,()*+27:/9
@8b2f9a93-471b-429b-9a7d-e2a53e3b837b ch=46 read=110966 start_time=2019-12-13T09:25:38Z barcode=BC01 runid=2c9cf7bc05858273f10e7d7ec552fc0bd742dc3e
CCGGTTACCTTGTTACGGCTTCCTTGTCATCAATCCCCACAGCAGACCAGCTCCTTCCTTGCCGGATTTAGGCCACCGGCTTCGGGTGTATCAACTCTCGTGGTGTGACGGGCGGTGTGTACAAGGCGAACATTATTCACCGCGACATGCTGATTCGCGATTACTGGCGATTCCAGCTTCATGTAGTCGAGTTGCGAATACAATCCGAACTGAGAATGGTTTTATGGGTTTTGCTTCACCTCATGGCTTCAGCTTCCCCTCTGCACCATCCATTGTAGCACGTGTGTAGCCCAGGTCATAAGGGGCATGATGATTTGACGTCATCCCCGCCTTCCTCCAGCTTGTCACTGGCAGTCTCTTCGAGTCCCAGCAATGATGGTAACTAACGATGGGGTTGCGCTCGTTTGCGGGACTTAACTTAACATCTCACGACACGAGCTGACGACAACCATGCACCACCTGTATCTCCTTATGGCCTATCTCTCCCTCTCTGGAGCCTTTATGGGTATGTGAGACCTGGTAAAGGTTCTTCGCGTTGCTTCGAATTAAAACCACATGCTCCACCCGCTTGTGCGGGCCCCGTCAATTCCTTTGAGTTTCATTCTTGCGGGCGCTACTCAGGCGAATTACTTATTGCGTTAACTGCAGCGCTGAACTTTGACATCCAACATAAAAAAAATTGCTCATCGTTTACGGCGGCGTGGACTACTAGGGTATCTAATCCCTATTTGCTCCCCACGCTTTCCGGGACTGAGCGTCAGTTGCAGGAGCAGATCGTCGCCTTCGCCGCCAGTGTTCCTCCATGCTCTCCGCATTCCACCGCTACACATGGAATTCCACGATCCTCTCCTGCATACTCTGGCTGCCTGGTTTCTATAGTACTGAAGTTAAGCTTCAGGCTTTCTACAGACCCTTGCTGCCGCCTGCTCCCTCTTTACGCCCAATAATTCCGGATAACGCTTACCACCTACGTATTACCGCGGCTGCGGCACGTAGTTAACCGTGGCTTTCTAATAAAGTACCGTCACTCGGCTTCACCATTTCCTGTAGCCGCCGTTTATCCTTTATAACAGAAGTTTACAATCCGAGCCTTCCTTCCTTCGCGGCGTTGCTCGGTCAGGGTTCCCCATTGCCGAAAATTCCTACTGCTGCCTCCGTAG
+
)0(-*1+1506'/2*+.'-*/-+)**,:9:526,116+'))%,'(,,),.044729/-/2-++/4$3+)$2343*.,++)+..*842*+&*..3/--+,/4964+)),035.)****+*)+-/.&%$%()+'/')9<856935546&-%%$'%026+..01.)(''-*,,3...%%(,.6&,&*(+28&%419).'&(&'.19972/((*&),*,2.016<<32742*-42,%'(9023:46)%$)(*1/&%'0,311,+/.,+,252987214$&&*,+./032*-.0,:,',*,+3542)252325/../-384--/689:;/675,0:7;:643+&'*-4133,.--%&)5651..4()()(-54**-.7+***+55150/.33,')),0.,6--),/33/:,,14:42-*,-,(&&-((*+,,,,014626-'6989572/0187:64'/(+/'*0--2221/3/2.-//-4,(*108615/)(+,/-/5(*.,04,$,&.,))*)+&$)&%&%%$-+3',*09892/+.,3*()3.7')*1+-01+22.++004515-/5-'(*'(,16271095,*24175;7/460+,-1:6108;435.,'(%$#'*')+-*44-.010.-.0/./3//046464984,--',.03;88;.-.7)/.(0&(#%&*,062/'.'$(0/29992:/&*(*(*.-03+80/1.-.&31++-/0*.7020.*'(-(()/.96*&/,,0:.110:80+.+*+-.77&)/,*-)((&%(+,.40/++)-*'*.-33%&%#&'',-,/,,-+/%%)%-*%&''/31/,03-//++)*%/(.*,,3-4-../6552333*)()%$%()+/,55443:33.6<3-367&0*./72/)+2;51%,.8.-25016-*&(**+685+(+)()()&%--/./-10)',04,*.*+)&(%')3+/4-+11+)$'&)*0(21.00'&****++*.3*1-71324250/0016.9,0',**.05/.4/)&-++.1)))+15644()-2/6+(*'%*,46;778743,,,/*30628(%&''(/**20(2)')))1<:3505-1*%*&.55:,(0608+9-(')()+1/----..-.$(,.-44:;0*25*.1*-,+,*/-1((+,+01.18264./+.
@c39f39fc-9d73-4381-8f03-3da98f1eafa3 ch=84 read=100801 start_time=2019-12-13T09:25:28Z barcode=BC01 runid=2c9cf7bc05858273f10e7d7ec552fc0bd742dc3e
CTATCGGTGTACTTCGTTCAGTTACGTATTGCTGGTGCTGAAAGTTGTCGGTGTCTGTTAGCTTATTTCTGTTGGTGCTGATAGTGCTCCTACGGGAGGCAGCAGTAGAAATTTGTTTTCGGCAATGGGGAAACCTGACCGAGCTTAACCGCTTTGTGAAGAAGAAGGTTCCGGATTGTAAACTTCTGTTATAAAAGAGAACGGCGGCTACAGAAATGGTAGCCGACGAACACTATTAATAGAAAGCCACGGCTAGCTACGTGTGCCAGCAGCCGCGGTATTAATACGTAGGTGGCAAAGCGTTATCCGGGTATTGGGCGTAAAGAGAGGGCAGGCGGCAGCGGGGTCTGTGGTGAAAGCCTGAAGCTTAACTTCAGTAAACCATAGAAACCAGGCGGTGCAGGAGGAGGATCGTGGAGTCCCATGTGTAGCGGTGGAAATGCGTAGATGGAGGAGGAACACCAGTGGCGAAGGCAATCTGGCGGCAACTGACGCTCCAGTCCAGCGATATGGGGAGCAAATAGGATTAGATACCCTAGTAGTCCGCGCCGTAAACGATGAGGTGCAGTGTTGGATGTCAAAAGTTCAGTGCTGCAGTTAACGCAATAAGTACTCCGCCTGGGTAGTACGTTCGCAAGAATGAAACTCTCAAAGGAATTGACGGGGGGCCCGCACAAGCGGTGGAGCATGGTTAATTCGGAAACAACGCGGGAACCTTACCAGGTCTTGACATACTCGCCACAAAGGCTCCAGAGATGGAGATAGCTATAGAGATACAGGTGGTGCATGGTTGTCGTCGAAGCTCGTGTCGTGAGGATGTTGGGTTAAGTCCACCGCAGGCGCGCAACCCTTATCGTTAGTTACCATCATTAAGTTGGGGACTCTACGGGGACGCTGCCGGTGATATAGCAAGCTGGAAGGCGAAGGATGACGTCAATCATCATGCCTGCATGGCCTGGGCTACACACGCTACAATGGATATGGTACCAGAGGAAGCGAAACCGCGAGGTGAAACCAACCCATAAACCATTCTCTCAGTTCCGGATTGTAGTCTGCAACTCGACTACATGAAGTTGGAATCGCTAGTAATCGCGAATCCAGCATGTCGCGGTGAATACGTTCTCGGAACACCGCCCGTCACACCACGAAGTTGATAACACCCGAGGCCGGTGGCCTGAAGGAGCTGTCTAAGGTGGGATTGATGATTGGGGTGAAGTCGTAGCTAAGGTAACCGG
+
$"%&&(%+&)'+2-0./561226022870;0//44555/,-+*(3323-'/.-/*,(,-)''%%%+0,6455<6:8;;5322'&,'')/0*.4-80')*)669/23//.-.+26+073-.0629963/,''*'*)&'.-3,'+*+*/)22++)(()((&&'*,(,.,/.+'%'-',(('(32-)+'&',,-,862*%%)(,+'-,*5/-,/**(/-,-4.,&(%(%-,$$%%)-%()%'()'+1-*.3,.,*,*,%)*,.'/&%(-,+*+&*)'%&&''$+(,(-.7765-4106005++112/,*0+*+')(.-27543*+()%'%%**'&&)*5.2,(.*'46),,0..)*.),,++2,%&)(%'+-,,'+),)-.79)7921.)03+040-(''''++)30,,+(1/-;;/8/1&''*-)&,+10/.,,-6,0)((&$$&),-1*))*&-2)/4-32106-,,*0+*+(&')&',,,+,(&&&*,./0012.-/'(/01'')**$().),4/*--1960*11,9,-.88748)'+,3%3011(+(*12759//-,,+((%(%$&)*,-/02-0+-0'45--,853/50012434200)-.,4-,,+')+-45:2//...'*)22//,,38104+((5/12<93..)*26-)+*.40526'*966*83*%(&),9625313-(**762*,/04-2-'',+(+03763()))*(%%&(-/(-3---50-.-,-3/.''&'%'+)-.-.-'*+,,./7+,,-+122243((')))+.1/2,0+)-2698669135667('%'*/1586786-,***12-6.5:8682*('+,$&&&(+-7/-,'.+5.:121128080-)4*%&()+--3-.&),-&553*03.%$&)),(&*%&)%**(,)'('&'%$$(*%)*+**(,45.+++./055646508/-,.+'*(+-))/-**&3/4353/0,-*+%&&&&)*-./97((#%$%&$)&(((*)','-')0'-420,'/**(,0&+$+)*-.)*13+*&%02(*++5,126:'5+-0*'&&(,799926.--,+,0.006))('(0+044/111..--385515''42/.+,-,,.-//6/3/'(4)'+')4102/('%(*.3.5:4022%)'++*+)'&'+/('''&(&)/,*,,235665/..*)*131+)**5510+/,508877-07*)*)&)1065)%'(&'*+(.&**(%&,),/15;64
@3aac3a6e-4629-4e4a-a399-4c7568a7834b ch=274 read=77000 start_time=2019-12-13T09:25:20Z barcode=BC01 runid=2c9cf7bc05858273f10e7d7ec552fc0bd742dc3e
CTCCTACGGGAGGCAGCAGTAAAGAATTTTCGGCAATGGGGAAACCTGACCGAGCAACGCCGTGAAGGAAGAAGGTTTTCGGATTGTAAACTTCTGTTATAAAGGAAGAACAGCGGCTACAGGAAATGGTAGCCAGTGACGGCTACTTATTAAGCCACGGCTAACTACGTGCCAGCAGCGCGGTAATACGTAGGTGGCAAGCGTTATCCGGAATTATTGGGCGTAAGAGGGCAGGCGGCAGCAGGGTCTGTGGTGAGAAAGCCTGGAAAGCAACTCGGTAAGCCATAGAAACCAGGCGACTAGGTGCAGGAGAGGATCGTGGAATTCCATGTGGTGAAATGCGTAGATATATGGAGAACACCAGTGGCGAAGGCGACGATCTGGCCTGCAACTGACGCTCAGTCCCGAAACGTGGGGAGCAAAATAGGATTAGATACTAGTAGTCCCACACCGTAAACGATGAGTACTAAGTGTTTGAATGTCAAAGTTCAGTGCTGCAGTTAACGCAATAAGTACTCCGCCTGGTAGTACGTTCGCAAGAATGAAACTCAAAGGAATTGACGGGGAACCCGCACAAGCGGTGGAGCATGTGGTTTAATTCGAAGCAACGCGAAGAACCTTACCAGTCTTGACATACTCATAAAGGCTCCAGAGATGGAGAATGTATCATAGGAATGCAAGGTGGGTACGTAAGTTCGTCAGCTCGTATCGTGAGAGATGTTGGGGTTAAAGTCCACCAAGCAGAAGCGCAAGCCCGCTATCGTTAGATTACCATCCCATTAAAGTTTAAGGGGACTCCTGGCAGGGCTACCCGATGACAAAGCTGGAAGGCGGGGATGACGTCAAAATCCATCCATGCCTTATGACTGGGCTACACGTGCTACAATGGATGGTGCGGGGAAGCCCGAAGCCGCGAGGGTGAAGCAAAACCCATAAACCATTCTCGGTTCGGATTGTAGTCTGCAACTCGACTACATGAAGTTGGAATCTGGTAATCTCGCGAATCAGCATGTCGCGGTGAATACGTTCTCGGGCCTTGTACACACCGCCAAATCACACCACGAGTTGATAACACCCGAAGCCGGTGGCTAACCGCAAGGAAGGAAGAAAGCTGTCTAAAGGTGGGATTGATGATTGGGGTGAAGTCGCTGGGTAACCGG
+
/11,-66/53)+/*'+**..33/&1(49:957:99:985.),3.31-./::11,119852,+'*,51/01*-.*0-:1+-21,1-,+./'),/,/.100/:;*,(*(%&%'(*+,,+*,,-)-(0.),71106,()*+11-&)(%&%$(,-4.$+*++/---/+*+&)+-:991410/1.0/..1*++/-/')/.-/./246859405+'.&&+*+.0245+*+0*((+*//.179782-.++)3422335+//--).))'-4-/)-'&'*/+*/)(')49&590//..60-68983(%'))((*+4)0'&'$,.'68577202/209+)((+*)-364-//55335333/34701&,+,/7-21/,/+,3+63757(%-..4.332173.-))*01*2-.-02/+%'(&.-2,03+',.0<;24/3-+7+--++&('+3546281('+*-1.05:;80)('%&)+858803129',&*,+./.30,.7956::7377.34735303-8/.0/101/1*,5741)*++/..-.68640+,/440+53+-178,.-/1/1/00,+0/&&,44./)0/311/32//)++)+)*,35:544410'(+*/2:;/.-04.085737..+'))(,--.86358885658-0.215())*,,90)()*-+')$''(+*,*++,-236&&0(42-*,''&)+4:2-02(&'(+.0%**'((''')*5,4,'00*0..4-(*03%*(+,'*+*.++./.1.+/6.()*+*30.6-)&3**/5-)/-)(0,.*&'(2*'(.05,,,36%'%''%)-&&&%'*('$)),*/81./1.((&'/+(590,61/1--,,47-/44+,+$$$$)(*,/./,((,153*()%''*+,/-0/41271305557,/.*)-'-()),1.0766,*+1)++22,/1<:-3;4./2:8.:99;656()0+/(0*0111/77522.3/./2/-,)%%(+,92/912045-,.)-//1.+()(+..1./0.55636858,54216/++,.6.00.*40404*))**,'*)'+*'((*+/2/15065216),,+,54'0%'(--,2524)+)(&1862.1-/04+4++)&$&)'%&(543,75+&%-+36.261567363167-*/%$(&$%&&&*,+193354
@2ac0c68b-b808-4638-a39d-36e23c23003a ch=452 read=61854 start_time=2019-12-13T09:25:19Z barcode=BC01 runid=2c9cf7bc05858273f10e7d7ec552fc0bd742dc3e
CCGGTTACCTTGTTACGGCTTCACCCCAATCATCAATCCCACCTTAGACAGCTCCTTCCTTGCAGTTGCCACCGGCTTCGGGTGTTATCAACTCTCGTGGTGTGACGGGCGGTGTGTACCAAGGCCGAGAACGTATTCACCGCGACATGCTGATTCACTTATGATTACTAGCGATTCCAACTTCATGTAGTCGAGTTGCAGACTACAATAATCCGAACTGAAGATGGTTTATAGGTTTTGCTTCACCTCGCGGCTTCGCTTCCTCTACACCATCCATTGTAGCGTGTGTAGCCCGGGTCGCCAAGGGGCGCCAGTGATTTGACGTCATCCCCACTTCTTCCTCCAGCTTGTCACTGCTTGATCGCTAAGAGTCCCCAACAATGATGGTAACTAACGATAAGGGTTGCGCTCGTTGCGGGACTTAACCAACATCTCTGACACGAGCTGAGCGACAACCATTACCACCTGTATCTCCTTATATTTATCTCTCCATCTCTGGAGCCTTTATGAGTATGTCAAGACCTGGTAAGGTTCTTCGCGTTGCTTCGAATTAAACCACATGCTCCACCGCTTGTGCGGGCCCCGTCAATTCCTTTGAGTTTCATTCTTGCAGACATTACTACTCAGGCGAATTACTTATTGCGTTAACTGCAGCGCACTGAACTTTGACATCAACACTTGAGTACTCATCGTTTACGGCGTGGACTACTGGGGTATCTAATCCCTGTTGCTCCCACGCTTTCGGGACTGAGCCAGTTGCGGAGCCCAGATCGTCGCCCTTCGCCACTGGTGTTCCCCATATATCTGCATTCCCTGCCGCTACACATGGAATTCCACGATCCTCTCCTGCACTCTAGCTGCCTGGTTTCTATGAGAAGCACTGAAGTTAAGCTTCAGGCTTTCACCTGAACCCTTGCTGCCGCCTGCTCCCTCTTTACGCCCAATAATTCCGGATAACGCTTGCCACCTACGTATTACCGCGGCTGCTGGCACGTAGTTAGCCGTGGCTTTCAGCAAATTACCGTCACTCGGCTACCATTTCCTGCTTAGCCGCCGTTTCTTCCTTTATAACGAAGTTTACAATCCGAAAACCTTCTTCCTTCACGCGGCGTTGCTCGGTCAGGGTTTCCCCATTTGCCGAAAATTTCCTACTGCTGCCTCCCGTAGGAG
+
4,035;2616104-++0))+-,*-39102498:98;085,'-)-+*+/2(1224,2+,',,*,*2/7.--+1-./+.02,972/20..2060000237864420121:;74:66/)**,*7.44500334:77;98;6245221,.***860)3,+)%&'&&*)./-.1/1213614)-'(/60(/(+.244-./411268620-,+,&&)')/,.853-,&$)2//59.+,&9-6<;.357:777973)**..,0-(*.-08,.----.70:98+8-)(*(.+.02**--/7-%/02/-.025*6915323&',.-390,/02412..*-.%('''283.,0**+023114331/%%$(%-/+154)')-..:;/-+*,4.//+0+(')'&0437671+/447:33233782;10(752+)(0).)++4465.-$')642.+241-*&,*(-7.76*3'(9<66;0-/-/248(.))+''(**223401412797224&('&'-/*.+(&')11363,.0212**.05)5-;6:<:78629.//:3%'.3/4<7;<776.---4-,2001-9-.-1&3/177.*-348897-51--.13;4226;26)'($'+*)+)).,+-//*3/4(,*7)*+06-5///*6*4*./.0/33%/(-./4:1-*4-.39:81.-$(&%&$')(,.-.34024:*./0/088867-+++%01,2026334,48,+&/2+25/:-'*-.186.';93/&'&'&*,.4/+.(3)'-,)*-499663188*19646<6789:78898<98--2400.&$%)/242(%(-.34720+)).1,.+1.92/.--3962302:8784554.*256..7.,0(86.575.,$')&',/31/()173*++354-.70.8/005920318;26.,)%(/1,,5.---15--119'&(*-.++5+/48732444;:<:8537136/050145764:34;794:432/+1))$,+4484-,,4-6840+))+**.0.0*/--8:778679:594/&-.*06*)1,+(/))*19-1:8+3))(,,..30/4162&&+(/;.,03:753-58;.798<9:<;67:3*+))*/-,2.--452:8;/1:61;-3:76+,7,+01+/0,((('(*)',-.2:85302:*,657.)*
@329cd8ce-dbb5-44c5-8d0f-a9b403002ffd ch=323 read=74561 start_time=2019-12-13T09:25:18Z barcode=BC01 runid=2c9cf7bc05858273f10e7d7ec552fc0bd742dc3e
CTCCTACGGGGAGGGCAGCAGTAGATTTTCGGCAATGGAAACCCTGACCGAGCAACGTGAAGAGAAGAAGGTTTCCAGTTGCCAAGCACGGTATAAAGGAAGAACGGCGGCTACAGGAAATGGTAGCCGAGTGACGTACTGATGAAAGCCACGGCTAACTACGTGCCAGCAGCCGCGGTAATACGTAGGTGGCAAGCGTTATCCAGGTATTGGGCGTAAAGAGGGGCAGGCGAGCGGGTCTGTGGTGAAGCCTGAAGCAACTTCGGTAAGCCATAGAAACCAGGCAGCTAGAGTGCAGGGAGGGATCGTGGAATTCCATGTTGTAGCGGTGAAATGCGTAGATATATGGAGGAACACCAGTGGCGAAGGCGACGATCTGGCCTGCAGCCTCAGTCCAGCGTGGGGGGCAAATGGAAGTTAGATACCCTAGTAGTCCACGCCGTAAACGATGAGTACTAAGTGTTGGATGTCAAAGAGTTCAGTGCCGCAGTTAACGCAATAAAGTGCGCCTGAGTGGTACGTTCGCAAGAATGAAACTCAAAGGGAATTGACGGAATTGCGCGAAGCGGTGGAGCATGTGGTTTAATTCGAAGCAACGCGAAGAACCTTGCAGATCTTGACATGCCTCGCCAAAGGCTCAGAGATGGAAGATAGCTATATGAGATACAGGTGGTGCATGGTTGTCGTCAGCTCGTGTCGTGAGATGTTGGGTTAAGTCCGCAGCGAGCGCAACCCTTATCGTTAGTTACCATCATTAAGTTGGGGACTCTAGCAGGACTGCCAGTGACAAGCTGGAGGAAGGCGGGGATGACATCATGCCCCTTATGACCTGGAATACACGTGCTACACAATGGATGGTGCAGAAGCGAAGCCGCGAGGTAAACAAAACCCATAAAACCATTCTCAGTTCGGATTGTAGTCTGCAACTCGACCTACATGAAGTTGGAATCGCTGTGTCGCGAATCAGCATGTCGCGGTGAATACATTCTCGGGCCTTGTACACCGCCCGTCACGCCACGAGAGTTGATAACACCCGAAGCCGGTGGCGCTAACCGCAGGAAGGGGCTGTCTAAGGTGCGAGTTGATGATTGGGGTGAAGTCGTAACAAAGTAACCGG
+
&+1**+0+(++(+0.11/:387,++3:;:/477-:...(-)*1*&'*-4,0-+,)*)+'*.+)'*.'+0+(,*''''*3+)-**+$(%(%&-*0/41/--.,35,*.-172325&5-./+,0.**%&&&$'''*)+$$&($),#*))(-412,4//.5/1/2)-*/1/,11-4946,/,...-4/,(*&'.6.6:+-596/+1('.&*$''&*0*7*;3,(',/0513/3-($%')/)*,:907+-()'&)962)%$$'&(+)0'2358/7921&%*,0/7027.,-,)*'),/15217')-2,557064,6+7+::011'*&&'*+.7726;0(&)()967755467207/37469;/1008/(),)1/9:92233035592*+(%*+/3,/-7'%(+-56)*.(&**1..1*&%%*+*)--)-3,)*22/222.+,-1:9512)+**.-./0/233%.)-.<393946./0,&)*175'/52379;8534200-/./.(&&',,1416/,*%+%')(/.6<6203)*887+*++'7/08.*0.+/1177,-)%$*&$&&%%&((*20515*-/'.&(+65;84534++,1%/2+3+(*/.,-/.(&$#&$%'(()602142'.*,1..0173+2.02,++,-88/2.*-/.++++.2223473./1)1-598664142441,,,,,)())-541...0/2-/2.3//5.,/00,039*,,,,(*..+--)/4'('',7405.)-1.05451'(*4+1323;;34498)'&'%',.0125:0111287903248/1---2:8,89112,+''(127/82.))0/.-/0)'&&&&&')(*++522,*,-/65//-(-4688)/()&+,-4149152,+-()2(+19:27;60-.)*,),/2/+*)''.63490-8-./2567772411,*')''(-.0182.7070:777+*)))(*/(*,3:57,+--/174+2),+&(6-,2%-.-.3-3633821100-/8214++/323137221*%'*5.&'..5/)1''),..367;:1,)#')/259142,+..)-)'*./11,/,,.434%%.-4++,/+3.145,,,11019455744/))+-4::87
@30251ba4-2ad6-4e28-9662-a4b6d445339e ch=136 read=279925 start_time=2019-12-13T09:25:17Z barcode=BC01 runid=2c9cf7bc05858273f10e7d7ec552fc0bd742dc3e
CCCTACGGGAGGCAGCAGTGGGAATATTACTGTGTGGAAACCCTGATGCAGCAACGCCGCGTGAGTGATGAAGGTTTTCGGATCGTAAAGCTCTGTCTTTAGGGAAGATATTGACGGTACCCAAGGAGAGCCACGGCTAACTACGTGCCAGCAGCCACTGTTAATACATGGAGTGGCGAGCGTTATCAGGTTACTGGGCGTAAAGGGGAGCGTAGGCGGATGATTAAGTGGGATGTATGCAGGCTCAGCAGGTGCTGCATTTAAACTGGTTATCTAGAGTGCGGGAGAGGAGTGGAATTCTAGTGCCCGGTGAAATGCGTAGAATTAGGAGAAGAACACCAGTGGCAGAGAACACGACTCTGGACTGTAACGCTGAGCTCGAAAGCGTGGGGAACCGGCGGATTAGACCCTGGTAGTCCACGCCGTAAACGATGAATACTAGGTGTGGGGGGGGTTTCCAGCACCTCCGGTAACCGCCGCTAACGCATTAGAGTATTCCGCCTGGGGAGTACGGTCGCAAGATTAAAACTCAAAGGAATTGACGGGGACCCGCACAAGTAGCGGAGCATGTGGTTTAATTCGAAACAACGCAGAACCTTACCTACATGACATCCCCTTGCATTACCTCTTAATCCCTTCGGGGACAAGGTGACAGGTGGTGCATGGTTTGTCGTCAGCTCGTGTCGTGAGATGTTAGGTTAAATCCCGCAACGAGCGCAACCCTTATCGTTAGTTACTACCATTAAGTTGGGACTCTGCTTGAGACTGCCTGGGTTAACCAGGAGGAAGGTGGGGATGACGTCAAATCATCATGCCTTATGTATGGGGCTACACGTGCTACGTGGCTGGGTACAGAGGAGAGATGCAATGCCGCGAGGTGGAGCCAAACTTAAAAACCAGTCTCAGTTCGGATTGTAGGCTGGAAACTCGCCTACATGAAGCTGGAGTTACTAGTAATCTGAATCAGAATGTCGCGGTGAATACGTTCCCGGGTCTTGTACACCGCCACACCATGAGAGTTGGCAATACCCAGAAGTCCGTGAACTAACCGCAAAGGAGGCGGCGGCCGAAGGTAGGGTCAGCTTGATTTGAAGTGAGAATCGTAACAGGTAACCGG
+
$&)(*,,3)',)/-//--028-)+*+16//++%$'+-&/.*;3/./4/0/,.1-*&***336.+***,/008/0196+545240,005-,,-655883::+-.)%(&*)%)''$''-+(*&$('--(((&./&&*((,55233/---/94121.7-$)&%(),'*'+$%()%((1,-'&++,/;110'+(.2),000+%$*).+*+0)&)*74:0145;:::8291-+-/83630('&%+&+7752**+&0/4462..)(*%)3949:74733472.,../2)50)(&*'#)(0+7+9+5+/0/,+*'-4013;6455472-.++/+03/')0/276778/443:5('(()'+),*-0,--+146631.',$(,*(1.12*,+**.1585/+).**)(&+*%.(,'&&.)*/5213060(*-2502795-+*-''**)/..)-.*,&)00925+/.)*(+&..07665&'-%,&()1111254301,0-0&&'),889:133((--'%')--4:8800/-),-./<;86507;-0,+0634451;<55497),,3.('('**)3,%,+-,+/14<;1;7;4*&,)'($(&(#%&10(('*.5(()%+&)*314/.**+%)'6+'.3/..3*',),1/65.:;,.*3)*)*+77+2,,+&*)**5)039-.266785343366677-7..-0317/(+5-902-+(/-)-05722-.178355-*//2208/,+/501158:.8-:/.4((-*+-42.&',).04578776+*-1*;4:21/..*1-07*-*))2617588892:;8/326611(0.&,./.0'&&.2*,))*(*'*-630-%(&()*0&'&+-7/))*&'')+53512-(,,*1.'/.),/-/.92;9438/8;:549556545247;:1:,00,.13:788'.31,14/25434555+.,+,-0&()7).(&()')+/-2.5./.4474000,/)1167;8471427)'+467718.--/.36./3+..38770*(&(201)%070',+)&%*'(*252845'2021--10-,&,-*+,+&+*&**,*.)-*/117///1+)'%'$+*/**&+(((%&%+*&-%&&&)*(040378
@6d7903b1-f3f4-4aca-a2d9-ab551e7e5dbb ch=275 read=77663 start_time=2019-12-13T09:25:09Z barcode=BC01 runid=2c9cf7bc05858273f10e7d7ec552fc0bd742dc3e
CAGTTGCCTTATTTGACTTCACCCCGATTATGAATCACAAAGTGGTAAGCGCCCTCCCGAAGGTTAAGCTACCTACTTCTTTTGCAACCCACTCCCATGGTGTGACGGGCGGTGTGTACAAGGCCGGGAACGTATTCACCGTGGCATTCTGATCCACGATTACTATGTTGCGACTTCATGGAGTCGAGTTGCAGACTCAATCGGACTACGACGCACTTTATGAGTCCGCTTGCTCTCGCGGGAATCAGCACCTACGCTGTATGCGCCATTGTAGCGTGTGCCAGCCCTGGTCGTAAGGGCCATGATGACGTCATCCCCACCTTCCTCCAGTTTATACTTTCAACTCCTTTGAGTTCAGCCGGGACGCCCGGCAACAAGGATAAGGGTTGCCTTTCGTTGCGGGACTTAACCCAACATTTCACAACACGAGCTGACGACAGCCATGCATGCCTGTCTCACGGTTCCCGAAGGCGCATTCTCATCTCTGAAACTTCCGTGGATGGTCAAGACCAGGTAAGGTTCTTCGCGTTGCATCGAATTAAACCACATGCTCCACCGCTTGTGCGGGCCCGTCAATTCATTTGAGTTTTAACCTTGCGGCGTACTTCCCCAGGCGGTCGACTTAACGCGATTAGCTCCGGAAGCCACGCCTCAAGGGCACAACCTCAAGTCGACATCGTTTGGCGTGGACTACCAGAGTTATCTAATCCTGTTTGCTCCCCACGCGCACCCTGAGCGTCAGTCTTCGTCAGGGGCCGCCTTCGCCCACCGGTATTCATCCAGATCTCTACGCATTTCACCGCTACGCGATTCTACCCCCCCTCTACGAGACTCAAGCTTGCCCAGTATCGAATTCGCAGTTCCCAGGTTGGCCGAGAACCGACAACAAACCGCCTGCGTGCGCTTGCCTTAGTAATTCCGATTAACGCTTGCACCCTCGTATTACCGCGGCTGCTGGCACGGGATTAGCCGGTGCTTCTTCTGCCGGGTAACGTCGTGAGCAAGGTATTAACTTTACTCCTTCCTCCGCTGAAAGTACTTTACAACCCGAGGCCTTCTTCATACGCGGCATGGCTGCATCGGGCTTGCCCATTGTTGCAATATTCCCCACTGCTGCCTCCGTAGG
+
,&,+5*-318+12&$%&)-0,0)&%&%.%&(+,77101053122767-''(/69.75-)((&)*203+//0495579:70::,(12/43-'++35-/598764455.:977:...*,/437,-./*362781124;53350.-/--2:66111,(&(()/4*/&$$%%'#%(()&&.'--.()(+)%114)2)*--,2,;15.6/))%%&&*')(,/6851+*.+2.,-.1-//1.1/.(0))'($'%%$,+,%../153456778<79;5,,()'+)**%%,,5;/,3::9709.*(.04,&&)''00/065.5+/+-198<9937(*-1;(&'$%%)%%3'++85/82))034,$(,&)*+'$&)++-,-03269(0+86-),(*8*,.+10.1/9.0/:5208/3*-2+.-:84;.,(,.(/-0+%-)++*,-*.//5056/0%$'1,544442123986352,+2*-**,*.41/1,'*11+*/2,+..5;79:<:73)*+2,)*,<106*,&**4999<7565.:('(+,*++/+1<:;800/.../44/05-/21/36510(..)%+,/51:40598+,.3<<6.12,-,+)&(%$%#'&)(11,*0133;845.-,1*)*(((&,.,,1/4'3).-*.5,0269565.-5-)'**/+.,0/')*,/.53-/''+2,1/6867546407,*&%)/*/26570710.94+&&)543'$&'''(+./)*1*)+-+-'((&+./389,-8;4,3-.0.64189+)0+)+,,21,()3*)*1213::895879<;5518+-*+,')(*(4+3+212793-.../2.'0-4583/)(('')'&%&)*+1&&&%(&&*(66792)+,/..1(.)('%$$$(''$+,+'(*(*'02,+,,-3/*&*'"'))-+++,0/051//2:4:-*+/,./.29515.133*),+((,*+.822.0+(+)/1%)++-01.8.,+,2,6763--'(++)*,3*)(%(**365200)*1-0,/083112:;+15/,.-*.77362-+),04*(*0*./''%,),(+7.8;5&,(,)-,50)-+))-,-,02*-&&$#$'''(,4012%('+//:3948-),.-.,++1,360237.
@8ecd2914-ae88-4907-8cb4-c9cbaf5da237 ch=32 read=77591 start_time=2019-12-13T09:25:07Z barcode=BC01 runid=2c9cf7bc05858273f10e7d7ec552fc0bd742dc3e
CTCTGCGGAGGCGCTGATTGAGAATATTGCGCAATGGGGAAACCCTGATGCAGCAACGCGTGAGATGATGAAGGTTTCGGATCCTGTGCAAAAGCTCTAACACGGGAAGAATGACGGTACCCAGGAGAGAGGCCCGGCTAACTTCATTGTGGCCGCGAGTAATACGTAGGTGGCGAGCGTTATCCAGTTTACTGGGCGTAAAGGGAATGGATGAATTAAGTGAGTGTGATACAGGGCTCAACTTGGTTGCTGCATTCCAAATGGATTCATAGAGTGCGGAGAGGAAGTGCGATTCCTAATTCTTAGCGGTGAAATGCGTAGGGGTGGAGAGAACACAGTAAGCGAGCGACTCTGGACTGTAACTGACGCTGAAATAGCGAAGCGTGGGAATACGTGGGGATTAAGATACCCTGGTAGTCCACATGTAAACGATGAATACTAGGTGTGGGGTTTCAACACCTCCATTTTATTGCAGTAGATGTCTGCCTGGGAATTGCGGTGTAAGATTTAAACTCGAAAAGGAATTGACGGGACTGCCGTGGCGGGCATGTGGTTTTAATTCGAAGCAGCGCGAACCTGCGGCATCCTTGCATTACTCTTAATCGAGGAAATCGCTACCGGGCTGGTGACAGATTGGTACGCGTTGTCGTCAGCTCGTGTCGTGAGTCGTGGATTCTGTTACCAACGGTACGCTAATCGTTAATTGCTACCATTTAATTGAGGACTCGAGACTGCCTGGATTGCTCAGGAGGAAGGTGGGGATGACGTCAAATCATCATGCCATATTGGGGCTACACACGTGCTACAATGGCGCAATAGGTACAGAAGTGCAATACCGCGAGGTGAACAAAACGCAAACCAAGTCTAAAGTTGGATTGTGGCTGGAAACTCGCCTACGCGAGCAGATTACTAATCATCGCAGATCAGAATGTCGCAGTGAATACGGTCAGGTCTTGTACACCCGCCCGTCACACCATGAGGTTGAAAATGCCAGTCCGGCTAACCGCAAAGGAGGCGGCAATGAAAGGTAAGGTCAGATTGGGGTAGAATCGTAACAAGGTAACCGGAAGGAATGTAGGCGACGACGTAGGTTAACAAAGACACCGACAACTTTCTTCCCAGCACCAGCAATACGTAATACG
+
.-)'$&*,'(,''$$&&&#%&((-,&/)&'&'+.,150'*4*69)*-34674$*'$&%%(%'%%'''++*.-00*71-1..,0%%%*$&&')&$'(*%'+'&%+-*,-))()'*()20(,%$'/4,*(&&((*+&%%'(**(()%#&%$$%')&'((%&&)+,+743.-('-'(*-1302300/-',.4*)..4/1/%&'(&*+)%%&'(&'+%&&$'%&'($'''&&+**-&,0./0-&('*&+%.,)$&&((./4*3.)(&)$*&*'*''()('(+-('&(())'('&'$,'*&$)'-(&%#&(+3982027.0242-&+,'*.+'($%,++(('&'%&'**),+4567557:1..*'*+**)*(()((+50()$('('()23040+-)&$$$%'.)'2-,((*/,2;500)+-/52-)(&&%(%(**(),,--,%)(+/350.*/-.+99615124852+#'%&$$$'&($&'&'/0,'('%)'%))&*',,%-*,)(*-2*,38..6/))*()'+*'),,00011-(+&&$$&$%&'+')&#'+-%,(3,:;.19/:/-,/+,+/10-.//'&$#%('--,2,--,-(6+)*4.4+0&''*)(&'&$(*%&$$%#*+&$&&/'),''((.'.*'$'%$+)2005666+-,-0467884)(%&$''+(,$)*&#$'&%((***(&##&#$%(%*+439/(-+%+/041%&(%$$+'))**.#$#%%*,..)1'(43-+/&&(,(2+()(,1)-.47/+''5687778;2,,.013+%'%$%$'()3535221-+(('*/34133:3,((#&'+&&%$%%'((,'%+#%&*),2.'''$*'%&)'#%-,'&$(&((+%('%('(*,)%%((,)2,)+)%%%&$-+(016/00-,-&%'&%%$(),../+0''%'('$$&'%&%&'&.-'1/%&&)2-.86&/&&'&$($&%&)'))*)-7*,13/./111/13-))%'%$%(**,'%%/+'+.0)&$%'&%+++.07).)&(&%$''(&%&*-(+()&&(''(%($+)(10,*'')+01.415.21*(.+*,.,-+)((+.4)$$*+02((,()('%,2261-,)+(*)//383450.+,5/.332-.)-..10-,/.63/23'0&#%$$
@6f07cac3-8224-4291-9a88-842623fc11b1 ch=257 read=64251 start_time=2019-12-13T09:25:01Z barcode=BC01 runid=2c9cf7bc05858273f10e7d7ec552fc0bd742dc3e
CCGGTTACCTTGTTACGACTTCACCCCAATCATCAATCCCACCTTAGACAGCTCCTTCCTTGCGAGTTGGGCCACCGGCTTCGGGTGTTATCAACTCTCGTGGTGTGACGGGCGAGATTGTGCAAAGGCCGAGAACTTGTGGTCACCGCGACAATGCTGATTCGCGATTACTATGATTCCAACTTCATGTAGTCGAGTTGCAGACTACAATCCGAACTGAGAATGGTTTTATGGGTTTTCTTCCGCCTCGCGGCTTCGCTTCCCTCTGCACCATCCATTTGTAGCACGTGTAGCCAGGTCATAAAGGGGCATGATGATTTGACGTCATCCGCCTTCCCTCCAGCTTGTCACTGGCGACGCTAGAGTCCCCAACTTAATGATGGTAACTAACGATAAGGGTTGCCGCTCGTTGCGGGACTTAACATCTCACGACGAGCTGACGACAACCATGCACCACCTGTATCTCATATAGCTATCTCTCCATCTCTGGGCCTTTATGAGTAACCGAAGACCTGGTAAGGTTCTTCGCGTTGCTTCGAATTAAACCACATGCTCCACCGCTTGTGCGGGCTAAATCGAATTCCCTTTGAGTTCTTGCGGGCAGTACTTCTCAGGCAAGTACTTATTGCGTTAACTGCAGCACTGAACTGACATCAACATAGTACTCATCGTTTTGGCGTGGACTACTAGGGTATCTAATCTATTTACTCCCACGCTTTCCGGGACTGAGCGTCAGTTGCCAGCCAGATCGTCGCGCCACTGGTGTTCCTCCATATATACGCATTTCACCGCTACGCATGGAATTCCACGATCCTCTCCTGCGCTCTGGCTGCCTGGTTTCTATGGCTTTACTGAAGTTAAGCTTCAGGCTTTCACACAGACCCTTGCTGCCGCCGCATAACTGCTCCTCTTTTACGCTTAATAATTCCGGATGGCAGCGCCGCACCTACGTATTACCGCGGCTGCTGTACGTGGTTAGCCGTGGCTTTCTAATAAAGTACCGTCACTCGGCTACCATTTCCTGTAGCCGCCGTTCTTCCGCTATAACAGAAGTTTACAATCGAAAACCTTCTTCCTCACGCGGCGTTCGCTTTCGGTCAGGGTTTCCCCATTGCCGAAAATTCCCTGCACTGCCTCCCGTAG
+
04*003,184:4/1,,()+5,77054/,1144;:68077,*01.7/117-0//188;681;./,*2,4(124-,7.683484-:86649455/0--,'(-013/34345/9:2-()%,*+-&48:+5/9/+---0*%$$&%$//024-/-'+-+*(+,,/49756431:11.+'*+:-:,+%,034576988995452601/0821(20719.)%&4$((+,1-0039;*),9;/678,++.--%.014,-+3..9757775:4*2,-123:8:;:-87**540000./.+&*,,*,2454385),392036658655:6./12478975-145258)+50/0106210,./*'&'$$$$%%&)(*/66(.'(*+.0/0143:71,-+/0***)*+.0-*4,,('+4685;443;)()'&/22421,+%%*-/*)-114331*4516;*,..-/2022++,,/79:3311&33,/21-,,4.784/-)&-)053:955+(%%%#&'$&')'++'(-,,*--1:55:534315(,002(+(,/-:354,*+,.2044.25.-2-+.44-+&%$(+2/3-4/4/29*/;63//*0),0/1)&,,&$(&''+'()%455,'&'$**5+1300./5-/-.,/.00.04364/1-.*(+)')*$$&&(+112277*2.*')0046:;9962//-*%&*(,.23925)*,:*$)0--('())3700-3;753222).4673170('))+.1,.3677:+*+)-768760-,,-),.17020.*,(,-88:<:5568-,-,+*.-.2.1.0.01')+-60.---,,-,,&-+-/%011278787/91*))+)'&'*'(4536110;1-&+2+2/2:96;/-''%'(357<012.-/23824.&''(*+',(+,-0'*./,(#')&%#-')$&0(,(--54(2,,&*%'&$)&.///1-/-/:*1600-60112.0%$'-2/919..-6/526.,.,(&-,46:,+*+,9122.121+2./.893,81.4-,()+/:4:<:<<9770-%&.),*1++,-+*,98/2,-+.+.8;1386;89758)-+/..*,,**-(&')')-)8+4'/622;258:6,-5*-''+235,8-5.('(&**)36.4:/0823
@0574d840-c163-4c8d-abb3-0cfd63f800b8 ch=100 read=164385 start_time=2019-12-13T09:25:01Z barcode=BC01 runid=2c9cf7bc05858273f10e7d7ec552fc0bd742dc3e
CTCCTACGGGAGGCAGCAGTGGGGAATATTGCACAATGGGCGCAAGCCTGATGCAGCCACCGCGCGTGTATGAAGAAGGCCTTCCGGGTTGTAAAAAGTACTTTCAGCGGGGGAGGAAGGAGTAAAGTTAATACCTTTGTCATTGACGTTACCCGCAGAAGAAACACCGGCTAACTCCGTGCCCAGCGAAAGCCGCGGTAATACGGAGGTCTGCAGCGTTAATCAGATTACTGGGCGTATTAAAGCGCACGCAGGCGGTTTGTTAAGTCGGATGTGAAATCCCCGGGCTCAACCTGGGAACTGCATCTGGTACTGGCAGAAGCGAGTCTCGTAGGGGTAAATTCCAGGTGTAGCGGTGAAATGCGTAGAGATCTGGAGGAATACCACCGGTGGCGAAGGCGGCCCCTGGACGAAGACAGCTGACGCTCAGGTGCGAAAGCGTGGGGAGCAAACAGGATTAAATACCCTGTTAGTCCCCACGCCGTAAGCGATGTCGGCTTGGAGGTTGTGCCCTTGAGGCGTGGCTTCCGGAGCTAGCGTTAAGTCGACCGCCTGGGAGATACGGCGCAAGGTTAAAACTCAAATGAATTGACGGGGGGGGGCCCGCACAAACGGTGGAGCATGCAGTTTAATTCGATGCAACGCGAAAGAACCTTCTGGTCTTGACATCCACGGAAGTTTTCAGAGATGAGATAACCTTCGGGAACCGTGAGACAGGTGCTGCATGGCTGTCGTCAGCTCGTGTTGAAATGTTGGGTTAAGTCCCGCAACGAGCGCAACGCTTATCCTTTGTTGCCAGCGGTCGGCCGGGAACTCAAAGGGAGACTGCCAGTGATAAACTGGAGGAAGGTGGGGATGACGTCAAGTCATCATAGCAGCCCTTACGACCAGAATACACGTGCTACAATGGCGCATACAAAGAGAAGCGGCCTCGCGAGAGCAAGCGGACCTCGCAAAGTGCGTCGTAGTCGGATTGGAGTCTGCAACTCGACTCCATGAAGTCGGAATCGCTGGTAATCGTGGATCAAGATGCCACAGTGGGCGTTCCCGGGCCTTGTACACACCGCCCGTCACACCATGGGAGTAGGTTGCAAAAGAAGTAGAGTAACAACCTTCGGGAGGGCGCTTACCACTTTGTGATTCATGACTGGGAGTGAAGTCGTAACAAGGTAACCGG
+
,,*6,&,'2+*000./,**-.65),3.)6+*')))744966328537:2/02230'/3+3-'(),,.014564.)++*4.83;1-1966:781<6.,-.211:52.11.3:6+'/2.2+*&().98436320/0))-'$%)+/.-.9132/2:..1..0-%,)((,,3)-,,-*)*2/+-*/)(&(*')'&%&-),+1.121.840*-'&%$%'(*,.093836&*)4*)-23:9.,+**-.0,**()'**5-79861878-2237/47/5452+,/82.349,(5:771,&1023601(.83233494870708..($)'&&('+/21+*+)+/1-*)&-*02--170.($((05.,*.+)45:57,,,./77:;0/6*1/.-,',,4421:+**'*('(*,40,-.52/,*((**+0022444547+.966+*0*')*55847/,.034&1**/+0-.,())2:4.2,*)+69.6-',-3:8845/1/+-.493+,+,++)+*0:00.61(&-,--1496083203,---+,+-$*(/+8..06577:-3652:-'&&+*-.-2).-8&+-,3;;43-,.9-//103271749;38141('(+%+)-+(%2-445.)./25.1/14;9485:0...-:958*,))/,).4-+')''(0034:455787-++-,**+,2:2/,-...**'&'-(*-//46,961318884/527'3134463332.0,,,/232.)+,-:49.36-.76..0<7978;973/92+)/1-20/1468622%(1*667./8/-2;3672*507331926*74)/,-279)*+,'('4589--,,+344;;:99:/,2,3+4/*,3-.0229954..+./692//&&%#(/60-.++,.1:..%&''('('*,89877:67;:79675669-))&())+1&0526031+)'&,98'*+511)/4'(-982355233788729(+)00/2./1231-4---723552)&&),1./0'+)(')&'%&%(()*%)*,.011-'&.0/3.+.'0162,-&'*3:-10/11(3011755.59329.-/2/,---'*%*/%&((464:5/553)&()%'$%((()''*9278;72;.',3-30-,),,.(*'//+,4458424013668/')(-.///0&')+/201/.:;9810
@d2a79b44-c656-4a06-9222-ac5e517c3f7d ch=460 read=65677 start_time=2019-12-13T09:25:00Z barcode=BC01 runid=2c9cf7bc05858273f10e7d7ec552fc0bd742dc3e
TTGTGTACTTCGTTCGGTTACGTATTGCTGGTGCTGAAGAGAGTTGTCAGTGTCTTTGTGTTAACCTACCTGCGCTGTTGATGTGTTGCCGCGCGCAATGCGCTCTATCTTCCGGTTACCTTATTTGCGACTTCACCCCAATCATCAATCCCACCTTAGACAGCTCCTTCCTTGCGGTTGGGCCACCGGCTTCGGTGTTATCAACTCTCGTGGTGTGACGGGCGGTGTGGCTGGAGCCGAACGTATTCACCGCGACATGCTGATTCGCGATTACTAGCGATTCCAACTTCATGTAGTCGAGTTGCAGACTACAATCCGAACTGAGAATGGTTTTATGGGTTTTTTGCTTCACCTCGCGGCTTCGCTTCCTCTGCCATCCATTTGTAGCGTGTGCTTAGGTCATAAGAGGGGCATGATTTGACGTCATCCCGCCTTCCCTCCAACTTGTCACTGGCAGTCTCGCTAAGAGTCCCCAACTTAATGATGGTAACTAACGATAAGGGTTGCGCTCGTTGCGGGACTTAACCCAACATCTCACGACACGGGCTGACGACAACCATACCACCTGTATCTCCTTATAGCTATCTCCATCTCTGGAGCCTTCGCTAATTATGTCAAGACCTGGTAAAGGTTCTTCGCGTTGCTTCGAATTAAACCACATGCTCCACCCGCTTGTGCGGGCCCCGTCAATTCCTTTGAGTTTCATCCGCAGACGTACTACTCCAGGCGGGTACTTATTGCGTTAACTGCAGCACTGAACTTTGACATCCAACGCCGTACTCATCGTTTTACGGCGTGGACTATAGGGTATCTAATCTATTTACTCCCCACGCTTTTCGGGACTGAGCGTCAGTTGCAGGAGGCCAGATCGTCGCCTTCGCCACTGGTGTTCCTCCATATATCTACGCATTTCACCGCTACGCTAGATTCCACGATCTCCTCCTGCACTCTAGCTGCCTGGTTTCTATGGCTTACTGAAGTTCTGCTTCAGGCTTTCACCGGAACCCTTGCTGCCGCCTGCTCCTCTTTACGCCCAATAATTCCGGATAGCAGCTTGCCACCTACGTATTACCGCGGCTGCTGGCGTGGTTAGCCGTGGCTTTCTAATAAAGTACCGTCATGGCTACCATTTCCTGTAGCCGCCGTTCTTCCCCTTTATAACAGAAGTTTACAATCCGAAAACCTTCTTCCTTCGCGGCGTTGCTCGGTCAGGGTTTCCCCATTGCCGAAAATTCCCCTACTGCTGCCTCCCGTAGGAG
+
*$)-*+/2471.380&6-4(**-,01..02-5-2/0/.)*&*-,80/0)0--.11;40262//)0+%%++,*&$$%$)('$$%%%&%#%%$**1.-5.,'*+,/1*.0:9978375;34828'11+#')*23:/+074+204769733/58*)/1,0(,&,)),,72292312..*379&-57;45/3-+)5'1,223<543&%,0112(*(%(&((+025,+(),())/)&&'$)00)&*'*44674.13/33/2*/.121+/2/+-./121013322'4+-'(%)0+74865679763/37,.,3,12234;862000..+--.77121;;,995;13/68:*)+39369;:;5.4/-4:9477488,,)'/((;:;81<5--0.2(-/,+&(%$,7366766)'*698-9:999<5//1338;,<7/,744064)*8--,*-,(,757.3,,-776476565()'++.:9(,''3+4-5556/+(,,0/2/1/*+3)*15/900088877;760:8.'&'.),-*/.998811%'+00*3**1./.-/0&12*+...)51/53531/013:/00/0.47773313858784634*+../1,('&&&%*)+*+-,00229677-73*)-,:7:<;9:764-.011)&)+(;;8;</21288140)-1(()('$-)++8/451))+-++-+.20871/02;;7256/%+$%26.2057/00./-3:93,&))-,2+.1../27282421*)+*+..+-,-,)++0014'3(-*-&.,*.5799:71:<-.3/51/0395*$%%%,220112-/5.'&(,1($)23;<0,*)*1::/-*61.6665*6347+/.;.1'(.(,*.-+*01108:78556438<999400/1:77403/115588:7756,/35+)+($*2-/(%''*0.5//(*))-/.3-.46326)*+,/1154346130.:/-.,./2(+&$((*+'*)3&(&').,'+7.8:-,$$&%(-&4/)%&$'++38258557456-33;2,,*,-*//.56505):+:9.*.&+,21-36.12%%&&+),.,0216/:00/1.3(('+(060.(),+-/6.2:/0*0,,6/*&'$,/.1244+..1/8:/5<62+.'$')+2054682+**-((**.,,,1/1&'.')0;:+21477004::46;:<98788,7812/0-./;4546(7,1-::,7;+.;:0).1/5.-28730121-(+,23335422,390*735(('
@537ee422-2601-43c5-8507-044612caeb7b ch=354 read=31084 start_time=2019-12-13T09:24:57Z barcode=BC01 runid=2c9cf7bc05858273f10e7d7ec552fc0bd742dc3e
CCGGTTACGCTATTTACGACTTCACCCCAATCATCAATCCCACCTTAGACAGCTCCTTCGCGATTTTGACCACAGCTTCGGGTGTTATCAACTCTCGTAGTTGTGACAGGCGGGTATGCAAAGGCCGAGAACATATTCACCACGGCGTACTGGGATTTCGATTACTAGCGATTCCAACTTCATGGGGTGCAGACTACAATCCGAACGAGAATGGTTTTATGGGTTTTGCTTCACCTCGCGGCTTCGCTTCCCTCTGCACCATCCATTGCCTTTGCGATGTATGGCCCAGGTCATAAGGGGCATGATGATGATTTGATCATCCCGCTTCCTCAAACTGTGCTGGCGATCTGCTTCAGTCACAACAAGCTGGTAGTACTTCGCGAGCAAGAAGGTTGCTGTCGTTGCGGGACTTAACCCAGCGCTCCGAGCGAGCGGCGACAGCCAGTACCACCTTATCTCATATAGACTATCTCTCCATCTCCAGGCCTTTGCCGTCATATTCCGGGCTGAGCAAAAGGTTTCGCGCGTTACTTCGAATTAAACCATACGCTCCACCGCTTGCGCGCGTTATCCATTCCTTTTGGTTTCCGTGCAGAGCATTACTACTCAGGCAGGTACTTATTGCGTTAACTGCAGCGCTGAACTTTGACATCAACAGGTACTCATCGTTTTGGCGTGGACTACTAGAGATTATCGAAATCCTATTTGCTCCCCACGCTTTCCGGGACTGAGCGTCAGTTGCAGAGCCAGATCGTCGCCTTCGCCACTGGTGTTCCTCCATATATCCTACGCATTTCACCGCTACACATGGAATTCCACGATCCTCTCTCCTGCACTCCTGGCTGCCTGGTTTCATGAGAAGCACTGAAGTTAAGCTGAGCACCTGGTCCCTTGCTGCCGCCTGCTCCTCTTTACGCCCAATAATTCCGGATAGCGCTTTGCCACCTACGTATTACCGCGGCTGCTGGCGTAGTTAGCCGTGGCTTTCTAATAAGTACCGTCACTCGGCTGCATTTCCTGTAGCCGCCGTTCATCGCTTTATAACAAGTTTACAATCGAGCCTTCAGCCTTCCTTCACGCGGCGTTGCTCGGTCAGGGGTTTCCCCATTGCCGAAAATTCCCTACTGCTGCCTTAG
+
63671;01,-.').('+*-0211/13:2.51774337/36)+6-17,./2,./.-(&'&$%%$&-(%'$+'$&$**/75285,,)/),+-6+*+(,%*$+/)'+.26(225-1'((-(*(41/315.%.+/,&($**,')-%)'&*'($&*&,&'4/'((&+*)*)',/00715++)+0/6.-&01*(),-73-+%$%%'-*)#*)%''(++0.:;<+/0/:+5:;4-325-..47977/*)+3//25837++-/)+)..2213+//+*'&''%')'+-/&%&(*&'),50/+--)--,('-3010**-,-/4('('&*-1.)&)((,,*,)-&))&((.010-&%%%%$&,50%'()%'+&)'(%'(*,'&&&'123,%%%&&'*'%('(),-()$$*0-45((/560*+,0-/-*%+)&(*'%%%%'&%)-142.&%%#%%%%,&*'$'&'*+/435--*)+(+*+-36441478,+))&$,*+&(.+&'%&$"'''())&)/)(*%#%$,7-'(,-7/$%%%%&)-(./83..2012;5/8.,%+(+,06-06,+*&%$%'&%(('').(%),+#-/0-',+4,-'&'%&$'%'*,-1,/0-134(.22'-'&&(**%')&)*-0.2-02-*++&*'*/8/-25./1444(&&%&'))228784).,)$--/+0/9166224+*')&-+.0/*.*,,+))(.8,+/03990*+)*4;:-(*9758:884577957.:,-)'%)/2125;;88858858648;6341-./1964,-**+-0491')+14668<<223;256-,(,(),,4+8,92//--+,.,+)**/4324*.-.0.0987420+-2*+&+&&(*%&*''%)&),,*1+.*&++,&''$)&&'(%,1,+7-,,./7.05/.-1+30-4;.,2.8/-*.*-1654*6.6:,'+')15)(1936:522)2),0.5;838/-.//.9()((*17/..665755.292,*,3/40(-)-2200).,,.+,(%*'*<54511--,3-34;86:(%(($(.2**+676-'0)66031*)'%%%'&%($#%)*,0297<4)0.0.10.210.772:66.1363.84-681,01-/4+-3502-55*)-/20..*-,,,*)
@3f25d852-3c44-4dcd-88f2-3c642547713a ch=13 read=53391 start_time=2019-12-13T09:24:51Z barcode=BC01 runid=2c9cf7bc05858273f10e7d7ec552fc0bd742dc3e
CCGGTTACCTTGTTACGACTTCACCCAATCATCAATCCACCTTGAACAGCTCCTTCCTTGCGGTTAGGCCACCGGCTTCGGGTGGTATCAACTCGTGGTGTGACGGGCGGTGTGTACAAGGCCGGGAACGTATTCACGCGACATGCTGATTCCGCGATTACTAGCGATTCCAGCTTCATGTGAGTCGAGTTGCAGACTACAATCCAGACTGAAAGGGAGATAATGGTTTTATGGGTTTTTTGCTTCACCTCGGCTTCGCTTCCCTCTGCACCATCGAACATAGCACGTGTGCCAGCCAGGTCATAAGGGGCATGATGATTTGACGTCATCCCGCCTTCCTCCAGCTTGTCACTGGCGATCTCGCTAGAGTCCCCAACAATAGTGGTAATAACGATAAGGAGTTGCCGCTCGTTGCGGGGACTTAACCAACATCTCACGACACGAGCTGACGACAACCATGCACCACCTGTATCTCATATAAGCTATCTCTCCATCTCTGGGCCTTTGCTTAAGGTATGTCAAGACCTGGTAAAGGTTCTTCGCGTTCTTCAGATTAAACCACATGCTCCACCGCTTGGTAACAGGCCCAAATCAATTCCTTTGAGTTTCGATTTTGAACAATGCCTACTCAGGCGATGCTTATTGCGTTAACTGCCAGCACTGAACTTTGACATCCAACACTTAGTGCTCATCGTTTACGGCGTGGACTACTAGAATTATCCTGAAATCCTATTGCTCCCGCTTTCCGGGACTGACGTCAGTTGCAGGCCAGATAAATTACTTCGCCACTGGTGTTCCTCCATATATCTACGCATTTCCACCGCTACACATGGAATTCACGATCCTCTCCTGCCTCTAGCTGCCTGGTTTCTATGGCTTGCAGAGTTAAACTGGGCTTTCCGCCCTGAACCCTTGCTGCCGCCTGCTCCCTCTTTACGCCCAATAATTCCGGATAACGCTTGCCGCCTGCATTACTGCGGCTGCTGGCGTAGTTAGCCGTGGCTCAATAAAGATTACCGTCACTCGGCTACCATTTCCTGCCAGCGCCGTTCTTCTTTATAGTAGAGTTTACAATTGAAAACCTTCTTCCTTCCGCAGCGGTGCTCAGTCGGGTTTCCCCATTGCCGAAATTTCCTGCTGCCTCCCCATAG
+
0,()/+*5.3.,+6*)*+04<202/++,+668779378-00//%&25-23146179///-/)+*(',88822*,((.62*90-.*,/01022456768654565/98206+-/,+,)/20/32(31+,0),*100.410*++,-201.+/22)+-87380'))*+/2480*-$).50+.,(%&')0*&++624/32,*&(+.**/((--)&)+'(,*%),-)(*.3725+'+-4772<:<+*,9/8558+*')(-60,-05.90,0312/0700/((%%%&&**&''(%(%%#$$/(&+,22.0.+**,))()(.--+,7.-,51/22-37/)/64631.1500,3+)+5',&')*')-./3))/*%'))-28'+&%()(%))(*'))')8.00,6++)$,04++&(*.0439.0,42,'%%%-(-'-)20/.%&$)*+0/10/40+)'))(-1/5912%+%,*/36.+,+--),(+))'%%&*&++.-,,-+*00/24,(+0+0&$%'%,')'.-+&+/')*,.1&%)-09'1.6:53:3/0/0-'*20+**8)690//,*---.09:435''&(((,&%%$)+,3.,3401,5/6/(,0(()*.93-)#&%$#*&'0'++(-,&&$&(.062)&)$',((0*'&')1+0/1)1&#&)$**-/2/741,./**-(*'+('+&$%&%+,5366/78.%(+)(*'(2753+.-',%'')*,3)%%,**,./.&/3)-/,-'%'/82/0,86-*&*(*(+/(*)8')),1/1*+++*)%'$$&*)-+.5(.+10((+)2,+14,*,0041+),*,+.8.0*%+,&+,+*')$(%*('1)*)*()-/212/03///((('$'),,03/1-+98-30-+(()+'*$(%+*.06,.-.())+4-.'$++(())137(/+,/8866223)&%'(2**,)1*$(',.+0...(.1+'2.27.30,,-/).,%((&$'&)-,+%)*+225557370..+014/./4.11*()%(*'-+)%%,'*+-...&%(+0421*02.0:05632*)*.01/3,.8+,,+'+((*.$)'&*(-2+((*%&$&,78758381278/-2/'%'#('+&.'*..-761(4++651:8*)13-1-,,,(12*)&%#%&&//,.86,&)')
@2a3bf427-9aca-4d2a-8e7d-649193ad92b0 ch=135 read=71883 start_time=2019-12-13T09:24:21Z barcode=BC01 runid=2c9cf7bc05858273f10e7d7ec552fc0bd742dc3e
CTCCTCAGGGAGGCAGCAGTGAGAATGTGCACAATGGGAAGCAAGCCTGATGCAGCCATGCGTGTATGAAGAGCCCATTTCAGGTTGTAAAGTACTTTCAGCAGGGAGGAAGGTAAAGTTAAATACCTTTGCTCAGTGGCGTTACCCGCAGAAGAAGCACCAAAGCTAACTCCGTGCAGCAGCCACTTGTGTCTGGAGAGGTGCAGCGTTAATCGGAATTACTGGGCGTAAAGCGCAGGCAGTTTGTTAAGTCAGATGTGAAATCCCGGGCTCAGCCTGGGAACTGCATCTGAGTACTGGCAGAAGCAGGAGTCTCGTAGAGGGTTAGAATTCCAGGTCTTGGCGGTGGGAAATGCGTAGAGATCTGGAGGAGATACCGGTGGCGAAAGGCGGCCCTGGACGAACTGACGCTCAGGTGCGAAGCGTGGGAGCAAACAGGATTAGATACCTGGTAGTCCACGCCGTAAAACGATGTCGACTTGGAGGTTGTGCCCTTGAAAGGCGTGGCTTCGGAGCTAACGCGTTAAACCGCCTGCAAGTACGGCCGCAAAGGTTAAAACTCAAATGAATTGACGAGGGGCCCGCACAGGCGGTGGGCATGTGTAGTTTAATTCGATGCAACACTTGAAGAACCTTACCTGGTCTTGACATCCACAGAACTTCCAGAGATGGATTGAGTGCCTTCAGGAACTGTAGGACAGGTGCTGCTGGCTGTCGTCAGCTCGTGTTGTGAAATGTTAGGTTAGATCCCGCAACAGGCACAACCTTGTGGAATTAGTTGCTGCATTCAGTTGAGCACTCTAGTAGAGACTGCCGACAAACCGGAGGAAGGTGGGATGACGTCAAGTCTCACAGCCACTTATAGGTGGGGCTACACACATCATGCAATGGCTGGTACAGGAGAGGGTTGCCAACCCCGCGAGAGAGGAGCTAACCCCATAAAACCGGAGGGCGTGTAGTCCGGATCACCGATCTGCAACTCGACTGCGTGAAGTCAGAATCGCTAAAGTAATCATGAGATCAGCATGCTGCAGTGAATACGTTCCCAGGTCTTATGCACACCGCCCGTCACACCATAGGAGCCGTTAAATGAGTAGCCCTAACCGCAAGGAGGGCGCTTACCACGGCAGGAGTTCGTGACTGGGGTGGAAATCGTAACAAGGTAACCCGGG
+
--78-2427(''0-,56450/,*(+*+.++*(),,+2(((%'*+'/,(()2+)**/.0))+%*)-)**+,(()/2'&++)*',-./%'(),()()26,*+'($(.,(+.)'**&*/$)''),))+/03:1+179%-..+5036,10(##&%'*%'-'(,2.)/2+*+/,-.123544.,0./00,-7,.++,.05.,+%)((+2*/..,//.+/(0.)0+/0073.--/185,,+,&,1,*,255*1:2:,2;236:85.-()(+,+0612700%5.313,1--:66613(('&()03696-')(,/*(,$'*525/,)*(-+'()+'1*7+00-161&))(+0,536-*,-+*+21.+*&&%,22/3145*(),%+$((-)-')*(*)-((,,-)&(*2*&((&)))-%(),(*-($$#')&-/7/5.().,203)40'/)%&0*-00-)543/441-/)*&#)()'#$&()*122...2/1..,-/+-*5-'%%'''%,*)+3381/1--,*'&*+-(()).-)'&*+,..,*''&%'%&&/,1.338'4+3316511461470+)-/.101*%45/--2*$+(+*%,.)352,&$&'%+$'$)-9706/9/,,/--0()%&('*/0,,11252.010),/0,01447960()+..2/3./****-,.25)00)%(*-.:7:8,9727321-((+.3+-++-/2)'(,,,-074/3-)'**//6162.**.500508'/037,*-(41)'..(3((3/%)+'('%%%'&(&#(&$(.5,2/&00475/0.4))'44445+,%1&)$-&.$#&#$&%*:-7963/1.*,)&'(,)*6436&2414/10))(&)+-4'(***+*,.-'5721++--,))'+/6-&,1+-.))')-(')&+'%('-0,,4..624/;2(&&&'*&*'++&)+,-/,71+(,-89.0.)-(+'&#%#%'&(++),/266*,''%./1-2/(233125:9:76.,+(),0--6--$%'&++&&,+,-('*%'*12)&(**$**)0./3+,3013024/-+%+'))4.%(&(&'*+,&*(%$--/3220*+&(*%(-%((/.2,+,&())--8+((&%&#)*6(/((&'*)*-,)**(+-20+*5)-/;5586/760)/'')%*,*,-*/+.*,'*''*10/(,//
@8c453d46-6c8a-4d11-8458-d21109632736 ch=30 read=68583 start_time=2019-12-13T09:24:21Z barcode=BC01 runid=2c9cf7bc05858273f10e7d7ec552fc0bd742dc3e
CTCCTACGGGAGGCAGCAGCAGAATTTTCTGGCAATGGGGAAACCCTGACCGGAAACAACGCGAAAGGAAAAGAAGGTTTTCAAGTTATAAACTTCTGTTTATAAAGGAAGAACAGCGCAGCTACAGGAAATGGTAGCCATTGACGATGCCTGATAGAAAGCAAAACAACTACGTGCCAGCAGCCGCGGTAATGCGTAGGTGTAAGCGTTATCCGGGTGTGGGCGTAAAAGGGAGCGAAGGCGGCAGCGAAGTCTGTGGTGGCCTGAAGCTTAACTTCAGTAAGCCACAGAAACCGGTAAGCTAGAGTGCAGGAGGGATGGAATTCCATGTGTAGCGGTAGTAGATATAATGGAGAATTAGTGGCAGAAACGACGATCTGGCCTGCAACTGACGCTCAGTCACAGCGTGGGGAGCAAATGGGATTAGTACTGGTAATTCGTAACGATGAGTACTAAGTGTTGGATGTCAGTTCAGTGCTGCAGTTAACGCAATAAGTACTCCCGCCTGAGTAGTACGTTCGCAAGAATGAAACTCAAAGGAATTGACGGGGGAGCCCGCACAGAGCGGTGCGGAGCATGGTTTAATTCGAAGCAACGCGAACCGCCGCAGACGCTACTCATAAGGCTCAGAGATGGAGAGGGCTATATGAGATACAGGTGGTGCATGGTTGTCGTAAGCTCGTGTCGTGAGATGTTGGTTAAGTCCGCAACGAGCGCAACCCTTATCGTTAGTTACCATCATTGAGGGACTCTGTGAGACTGCCAGTGACAAGCTGGAGGAGGCGGGATGACGTCGATATCATACCCCTTATGACCTGGAGCTACACACGTGCTACAATGGATGGTGCAGAGGAAGCGAAAGCGGGTGAAACGGAAACCCATAAACCATTCTCCAGTTCGGATGTGATCTGCAACTCGGCTACATGAAGTTGGAATCGCTAGTAATCGCGAATCCAGCATGTCGCGGTGAATACGTTCTCGGGCCTTGTACACACCGCCCGTCACACCACGAGTTGATAACGCAGAAACCGGTGGCTAACCGCAAGAGAGGAAGGAGCTGTATCCTAAGGTGGATTGATGATTGCGAGGTGAAGTCGTAACAAGGTAACCGG
+
*+-1('**/711330/.**+''')'41+.(2-144123,&),+1;-*)*5,1,*.+,-%'&%'.4/0-/5.)(-1+1.974('.-.4&,))%(.-983035...4+,-,/+/8/*-+(&%(,-06*-+-.*+'),**.,'*,)+++&&#&%'%&)(&+,)')&*)&%*/,//102247+('&&+-+,.4.4/-'/-)(*)('&'%'),181.2)(/('$+&-62&'*.,&'++%,-)+(,.:794.00)'%,'(*0),41*-*,(,+*('''2+/170--.02/15-,(&)0.02,*'&%$%%%()*+,)%,''&*(()))*(3*36+--.--))'**(#%%$%'',+,))(-*&'$)$%&//)(&%,((.*+.111-()&&&&$$*3-0/00-,.0,21-$%%&()/'0/)%*+8;:7+1*&((%&&*-*)*'%&*$%$%$%%*-.,++),053.322394:45,/,%**53024451112206/3//14;430+2)+'&&(&,270)&&&)..265;7.+2*'&/')+;94691,*)),..2.11/&33-%(35('*)+'%&')*/1+*+)'(-*+3+4;:8961+++3,-.37/,++-''%)()+$&%'&++/--+*+,4+6475&&').9952)(&&'%&',.1498986924530-1*,,1177;331()(,&'0203146281.'+/*-5/-&3+0..1''*348.-)*).1*5:5+412280<00,;.,7000145.-0801475/.(&'*,/8.31**)%&%-*(+,2+)+((&($''*)&,$+*1+++,*-.+.*+.-)*1--.46562/*&(1)+&'%)+1./+(,.945:980013400+.(**&('),&&(&&('%,+%))'-2+.98/06995899<54-)+,28;5614(+&(/.,,1/-./*+&-,,-.1104.14736978346*5679671335;07(%,2//++++*)())69:87,.-)+2+&002173400,-,061/8,,2504135-/,/.,-++*1,+',((-0&+)(+%'%%%',42-.-1'(*)*-,-*,'*+00*),1))-/-,)*)'/-//21,6+&**)%(+-.0,-.****,.2+3.4;7;63
@97ada651-c9f4-4650-a83d-c319fd1bdb89 ch=106 read=131482 start_time=2019-12-13T09:24:12Z barcode=BC01 runid=2c9cf7bc05858273f10e7d7ec552fc0bd742dc3e
CTCTACGGGGAGGCAGCAGTGGGGAATATTGCACAATGGGCGCAAGCCTGATGCAGCCATGCCGCGTGTGAAGAAGGCCTTCGGGTTGTAAAGTACTTTTCAGCGGGGAGGAAGGGAGTAAAGTTAATACCTTTGCTCATTGACGTTACCGCAGAAGAAACACCGGCTAACTCCGTGCCAGCAGCCGCGGTAATACCCAGAGGTGCAGCGTTAATCGGGATTACTGGGCGTAAAAGCGCACGCAGGCAGTTTGTTAAGTCAGATGTGAAATCACGGGCTCAACCTGGGAACTGCATCTGATACTGGCAAGCAGGTCTCGTAGAGGGTAGAATTCAGGTGTAGCGGTGAAATGCGTAGAGATCTGGAGGAATACCAGGCGACCCCCCCCTGGACGGGCAGCTCAGGTGCGAAAGCGTGGGGAGCAAACGGGATTAGATACCCTGTTAGTCACGCGTAACGGAAATGTCGACTTGGAGGTTGTGCCCTTGAGGCGTGGCTTCCGGAGCTAACGCGTTAAGTCGACCGCCTGGGGATACAGCCGCAAAGGTTAAAACTCAAATGAATTGACGGGGGGGCCCTTTGACGGTAGACATAATGGTTTAATTCGATGCAACGCGAAAGAACCTTACCTGGTCTTGACATCCACGGAAATTTTTTCAGGGTGAGAATGTGCCTTCGGGAACCGTGAGACAGGTGCTGCATGGCTGTCGTCAGCTCGTGTTGTGAAATGTTGGGTTAAGTCCCGCAACAGGCGCAACCCTTATCCTTTGTTGCCAGCGGTCCGGCCGGGAACTCAAAGGAGACTGCCGGTAATAAGCTGGAGGAAGGTGGGGATGACGTCAAGTCATCATGGCCCACGCCGACCAGGGCTACGTGCTACAATGGCGCATGCAAAGAAAGCGACCTCGCGAGCAAGCGGACCTCGCAAAAGTGCGTCGTAGTCGGATTGGAGTCTGCAACTCGACTCCATGAAGTCCGGAATCGCTAGTAATCGTGGATCAGAATGCCACGGTGAATGCGTTCCCGGGCCTTGTACACACCGCCCCGTCACACCATGGGTTGCAAAAGAGGTGATAGCCAACCTTCGGGAGGGCGCTTACCGCTGTGATTCATGACTGGGGTGAAGTCGTAACAAGGTAACCGG
+
+*3')++04/(+4-.550*2(/7*-012732././20'.))(+),&+-...//30.1629221011+**++.()++3/83:33;27:,.49)*)+),6:-.,--18:()0.3,,)''&(*3+*(5)''%)&&*,--//(/((*-+9..0,$((+3*&./))/0-/+**1--/79-/::10-+)),1112.*,-,*5*'()(--')()*01/+0+&''*&'/-.187;78924;5'&'(113463.00)0.6)+0723-.4+,.2/0126:13&-*.5016425;69;8274/-,))&('+,//4392/)'(*/412/462/*'1/8./'8(4+5'**,*1.0028606:1-/054/,)%(--5:/.1)..-'/'%%'%+'.134:52,+-4570&%)$%''2&&+0/3--0.,.40-021)+-/;34+75&*%&$2.47;**3,,),,0$')-2/1,,(*%*,(037-,)/&.((+*0.()169)*++*,/-02591/-1*)+)'+2390.,,2/6-.144,63020-.0+'-1.612965631)3.:/5;;4478353+),-./1)1*-042+&'&%$&$&(+,43*,*+(+()+796<53727/..//;:0.+''1/()295,2,'011890.//,-1553,+...,-%0.<:.*4)*-+***++4..06884/-/8949666866337+-4:7:::98070/0;;645/,..-65542:0./2560.14(455789,017((*-*'%('*03379:21637820:2.2<77/--.2875/7.2-,/16;679094.2((+22/3/*--*,++($(*15115,4-426<;35535:759.('()6:8677/:8-$)%&''(+6516936-/&'+385-;,,24212.2(028*'++*)*)().+6.1-.--,-+,/80-%&(%&/61*)0/3433*/%+,2'-'/-,'()+56;865212/0756.,+,//,,5*1+478;555-(**0,,*-.8324/./2/14-(,-201160%*+.7/.+/4468/9-,*,)*()*'(()((+-3.--,*00867<9-5:3(&&&%*'*&&&''+-.2093&51&*1,21/41078*-+),435;58898855.4,,,4-**++./1-04586788854
@02accd29-480c-4e89-ae4d-b20bdd416613 ch=253 read=156826 start_time=2019-12-13T09:23:58Z barcode=BC01 runid=2c9cf7bc05858273f10e7d7ec552fc0bd742dc3e
TTCGGTGACCGCTTCGTTCAGTTACGTATTGCTGTGCTGAAGAAGTTGTGGTGTCTTTGTGTTAACTTTCGCGCAATCGCTCTATCTTCCCGGTTACCTTGTTACGGCTTCACCCAATCGTCAATCCCACCTTAGACAGCTCCTTCTTCCTTTGCGGATTTAGGCCACCGGCTTCGGGTGTTATCAACTCTCTCGTGTGGTGTGACGGGCGGTGTGTACAAGGCCGAGAACGTATTCACCGCGATATGCTGATCCGCGATTATGGCGATTCCAACTTCATGTAGTCGAGTTGCAGACTACAATCCGAACTGAGAATGGTTTATGGGTTTTGCTTCACCTCGCGGCTTCGCTTCCCTCTGCACCATTGTAGCGTGTGTAGCCAGGTCATAAGGGGCGCGATGATTTGACGTCATCCGCCTTCCTCCAGCTTGTCACTGGCAGTCTCGCTGGTCCCCAACTTAATGATGGTAACTAACGATAAGGGGTTGCGCTCGTTGCGGGACTTAACCCAACATCTCACGACACGAGCTGACGACAACCGCTTCACCACCTGTATCATATAGCTATCTCTCCATCTCTGGAGCCTTTATGAGTAATGTCAAGACCTGGTAGGTTCTTCGCGTTGCTTCGGAATTAAACCATGCTCCACCGCCTGTGCGGGCCCGTCAATTCAGCACGAGTTTCATTCTTGCGAACGTACTACTCCAGGCAGGTACTTATTGCGTTAACTGCAGCACTGAACTTTGACATCAACACTTAGTACTCATCGTTTACGGCGTGGATACTAGGGTATCTAATCCTATTTGCTCCCCACGCTTTCGGGACTGACGTCAGTTGCAGGCCAGATCGTCGCCTTCGCCACTGGTGTTCTCCATATATCTACGCATTCACCGCTACACATGGAATTCCCCGATCCTCTCCTGCACTCTAGCTGCCTGGTTTCTGGCTTACTGAAGTTAAACTGAGCTTTCACCACAGACCCTTGCTGCCGCTGCTCCCTCTTTACGCCCAATAATTCCGGATAACGCGCACCTACGTGTTACCGCGGCTGCTGGCACGTAGTTAGCCGTGGCTCTAATAAAAGTACCGTCACTCGGCTACCATTTCCTGTAGCCGCCGTTCTTCCTTTATAACAGAAGTTTACAATCCGAAAACCTTCTTCCTTCGCGCGGCGTTGCTCGGTCAGGGTTTCCCCCCCCATTGCCGAAATTTACTGCACCGCTGCCTCCACGTAAG
+
*)*/0+&$)%&)*.,*.70)/3.&,)/*-1//4:/-.--1.)-*)410/053577193).117,/(%&''%&%%%$&&+,11224608-5+/.7/,5609109232&22:0//53-3/41686:/72&&0-54/2-+**+,365:0*.///60,01.)1//'-.39)+8+3,,300710.4000:,),)****3++),,6054679799612.---1379:+.4+*-,0:88:::<545/./.967666722226/11//('$&20/2615)1(02:3+-**'-001-,+.,-'5,334/32,-0)%*0120+/3155573)-.:07:;-226:0(+0.10-2-+/6/'(3)/4/,.100/26116))+,-+85,*'&(1+,.95:826(19:4*'$'%((&1:2-./2878/4-%&(*/.3,-0%%$$$&))(&(00./251)0-*1).*1/)(1(&%%3,2/.0.7/1787750-,-.)++*)+713266877<44,9574532*,('+'.2355.'*++-./**2.)/$'),*.%,*$&,'+*-146;4,,++'$'(+./36686775*,/3469464.0575;:12,)./-**(/./50048.2,-+(/+;76;,**(*&%(2/3,),+,4.;15501./1280/7,0488345,+&(('%++21594%%%&'''.*76,+.80.7./)*22-///+*+*2)(066.,-,+)/)+/.,./213/1465-,-,.6785/333,1398:/3.&'(*)*+..72.22216.''%()-02'41/-+*0631225413,+*(&//&%)*09:5+,,,77-2)7452,++)*/01506///3:4:0//231188;;9;968:444453-(*%*)--.-2.36752,..030%),*-(()..0160204./.+((-.13.-+-3.6:2555/(0.+,17655073*.+.36;799.8+,4108.1-,%'(*.-**.++--:8:;/-2-./130),+23/82*,24;7-0/.0)3)*/346,4-6.5('((*(-,2150100.0912746/4,***+,.+%*'*)01:3226/()%%('(+003;7))./5774/,--/0954+27-*50-4.+-,,-608;897124--*01.4241('((*/;8*+/--.*(+*.-*.2;8:<;:753&.-0241,5-,,55.5/0,/:/7;+6255903-,3747.*(&%)'%$&$#%#&)))))4+)-5%&'(),&
@b2683808-c459-415b-ad87-1b4bdd291029 ch=317 read=143041 start_time=2019-12-13T09:23:51Z barcode=BC01 runid=2c9cf7bc05858273f10e7d7ec552fc0bd742dc3e
TCTTCGTTCAGTTACGTATTGCTGGTGCTGAAGAAAGTTGTCAGTGTAACAACCTTTCTGTTGGTGCTGATATTTCTCCTACAGGAGGCGGTAGAATTTTGGCAATGGAAACTGACTGGCAGCGCCGCCGTGAAGGAAGGTTTCGGATTGTAAACTTCTGTTATAAAGGAGGAACAGCGGCTGAAATGGTAGCCGGGTGACGGTGCTTTATTAAGCCGTATACGTGCCAACAGCCGCGGTAATACGTAGGTGGCAAGCGTTATCGGTGTGGGCGTAAGAGAGGAGCAGGCGGCAGCAGATTCTGTGGTAAAGAAAGCCTGAAGCAACTGGTAAGCCATGAGAGGAAACCAGGCAGCTAGAGTGCAGGAGAGGATCATTAAATTCCATGTGCTTAACTTGGTAGGCCAGTGTGGAGAACACCAGTGGCGAAAGGCGACGATCTGGCCTGCAACGCTGACGCTCAGTCCGGCGTGAGGCGATAGGATTAGATACCTAGTAGTCCACGCCGTAAACGATGAGTATTACTAAATTTGGATGTCAAAGTTCCAGTGCTGCAGTTAACGCAATAGGTACTCCGCTGGAGTAGTACGTTCGCAAGAATGAAACTCAAAGGAATTGACGGGGAACCCGCACGGCGGGTGGGTAGGGTTTAATTCGGAAGCAGCAGAAGAACGCTACCAGGTCTTGACATACTCATAAAGGCTCAGGGTAGGAATGGCTATATAGAGATACAGGTGGTGCATGGTTGTCGTCAGCTCGTGTCTCGTGAGATGTTGGGTTAAGTCCCGCGAGGCGCGGCATATCACGTTAGTTACCTTCATTGAGTTAGGGACTCTATGGCAGTTGCCGTGACAAGCTGGGCGGGGTGGCGTAAATCTATATGCCTATGACCTATATGGGCCCACGATGCTACAATGCTGGAATTAGTGCAGAGGAAGCAGAGAAGCCGCGAGGTGAAACAAAACCCACTTAAGTATTCTCAGTTCGGATTGAATGGCTCGGCTACATGAAGTTGTGTCGCGGTCAGCATGTCGCGGTGGACCACGTTCTCGGAGCCTTGTACACACCGCCCGTCACACCACGAGTTGATAACACTGAAACCGGTGGCTAACCGCAAGGAAAGAAAGGCTATCTAAGGAATTAAAGGGTTGACTGGTGCGGGTGAGGTGCTGCTGAGAGCGACGG
+
"$'').593.314///5-5-+-438889/.3,(+*'&(*,-8,30(%%$$$0*/+80.35,2-0/466---**2)').1+,0&1+)))'&(&%%&%))*+,++'+-&(('$&$&%&&'%&)'+)-3&%%&)',-'&()&22<4/)6+,5,.19233;47/6/./8;,-.+/.582*0,(,+)'%'&#%('')++02...14)*)$'(+,+.21,%$%'')&%((*637/'0.,06/813,//-.;76,5+*/3,*)&'(*/'+%+))%+'../+'((&%&&.*).0-.23.0,)()&+%**('(&('%+0*%()(')-,(('%%'('(%$),6*0-%$&('(,(,.)2:627..)+**),-,/5551,,*29283$)&'*3);0:55200'(%($'&&)&)%%$$$#%'$%'(()*1,-76331'/-,*-)(+*,**''(//7/8/93220.(((*,0.000'-*,&%'&(')(,)'&##$*(()-.,-/%.0''+,+,1275667;996<60.-/+-**&&'))34/(1.+/909287792,*-/()*<;;99966360+)()+-/.&)()**.5',+)(&')((-*./593.0-*).5125<6316,3,*-(0,3-33(0/)$#&((%,*))&)'*#&'(%%$,/2-2))0)0.''(%$*)(+'(,)%))($%))091131-2--.2280403-..9-,5113**,('$(('''+.-,,*)&'(&)+746629568.-,')%')21321-+&+++2553/.'(-951345719/4419321603**)&&)()$#'%($))-+')*-5&2-0%('$%'&,(&$&.*&39/,-43400(%&$'$&&)((%')+--*+,,+&%(.**(+)**,'*(&$&(***%)''%''(/.,+)'&&'$%&&%+*%(*01*303.)()**&)+)&,6/00-+--).)*'')%)&%**00-&+(')17.-1:;.99+$&'&*&'&&)-+*0+-.8/'+%+*(%%$$$%$$$$(&)**,+3+&((&%)*.*/(2.-($%#$&--,2-524834.),-/;779.3(.8517/015452480/73-.2/0.2+*++..0.%%($%&$'$&%)'%'+2-'%$&#$)'&(*),-*2)%+-()),+'.2(+2&)%%)'*))()+)3))(&-.(),&.*+)*-2+.,-+'&'$%%*-.+2-)
@b27b67cd-b9db-4807-bb3f-49c297ab504d ch=151 read=90014 start_time=2019-12-13T09:23:50Z barcode=BC01 runid=2c9cf7bc05858273f10e7d7ec552fc0bd742dc3e
CTCCTACAGGGAGGCAGCAGTGGGGAATGTGCACAATGGGCGCAAGCCTGATGCAGCCATGCCGCGTGTATGAAGGCCTTCGGGTTAGCAAAGTACTTTCAGCGGGGAGGAGGGAGTAAAGTTAATACCTTTGCTCATTGACGTTACCCGCAGAAGAAGCTTACCAGCTAACTCCGTGCCAGCAGCCGCGGTAATACGGAGATTACGTTAATCGGAATTACTGGGCGTAAAGCGCACGCAGGCAGTTTGTTAAGTCAGATGTGAAATCCCCAGGCTCAACCTAGGAACTGCATCCCTGATACTGTAAGCGAGGTCTCGTAGGGGAATTGCAGAATTCCAGGTGTAGCGGTGAAATGCATGCAGAGATCTGGAGGAATACCACCGGTGGCGAAGGCAGCCCCTGGACGAAGACTGACGCTCAGGTGCGAAAGCGTGGGAGCAAACAGGATTAAGATACCCTGGTAGTCCACGCCGTAAACGATGTCGACTTGGAGGTTGTGCCCACATGAGGCGTGGCTTGGAGCTAACGCGTTAAGTCGACCGCCTGATACAGCCGCAAAGGTTAAAACTCAAATGGTGGCAGGGGTACACAAGCGGTGGAGCATGTGGTTTAATTCGATGCAACACTTGAAGAACCTTACCTGGTCTTGACATCCGGGATTTCCAGAGATGAGAATGTGCCTTCGGAACCGTGAGACGGGTGCTGCATGGCTGTCGTCAGCTCGTGTTGTGAAATGTTGGGTTAGATACAACGGAGGCGCAACCCTTATCCTTTGTTGCCAGCGGTCCGGCCCGGGAACTCGAGACTGCCAGTGATAAACTGGAGGAAGGTGGGGATGACGTCAAATTCATCATGGCCCTTGACCAAATTTTACACGTGCTACAGTAAGCGCATACAAAGAAACGCGTCTCGAGCAAGCGGACCTCATAAAGTGCGTCATGTAGTCCGGATTAAGAGTCTGCAACTCGACTCCCGTGAAGTCGGAATCGCTAGTAATCGTGGATCAGAATGCCACGGTGAATACGTTCCGGGCCTTGTACACACCGCCCGTCACACCATGGGAGTGAGTTGCAAAGAGTGGGTAACCAACCTTCGGAGGGCGCTTACCACTTTGTGATTCGTTCATGACTGGGGTGAAGTCGTAACAAGGTAACCGG
+
*073//2'+5-)+.&&)**32094++/0,2.*/00::53&%#%)6$5755.1,(%'&%()687046433,*++''/-2234)4/-2+'%195./,,.901+/-*58.)/+'&1+&((,43//9/8/.44199//11-130/25181/;4-.,+0,'-+')*)$,)&*/.030/34/5133/).-,/3-/,5..&((/'2,-'%3*.+8.7.64).2)3*./49;8410511+-/3,2*1*+04*21:-(0.2-347+,-3.+'+/+*./5.&1886:,1.'((23+2/00./-,/'(*/00001$''%&'%(&()5632+*06,%%)'*,5+.+2+;,,0502*()*0563+.3+,/,0('&&'')./::/.6.06212/*/+*,)*----2/4/.*242.*+418,-.)+)&'*+//34/54531*+.,+.36692.0018-)).2*4,1+-/114<548;:5764.*++.50.853,.+,(/..*11710+11*5/-+.0+&,$-'(+:/56'62/5/-++,1/4.--0,6+4.5798::89:61-)),(-,22778(-2-4334,/055795/((&'()-28+1,.+-2.00(7669*.//3+.(-/;:8:9:7012-35(1(*'+,/6-/9541503:76,55181125951(+,**750(()*,,/0//5845:08;7;719/797---(,14%/3./0857777<9989856.,,-,4486190/-1162326'-++6++%%$+)281*#*-+576/39017437-05./-9./;7894942.0.15'(66)122+*)-'56688001./23:57782/2-/4/42199./6888789/5/.,*,/6340+67'%&&),6)''*))%$'&')1391.,)&-+'*,34775659*&',+)('()))/,--.0:12395586623/1(,(*,143/30,$*'((,.%,((&%%)+64404+.-6..0/19*,/-..+-.'1+2.1.0/.-.0545486-/.1**-40-.+'-/852-221524.,+*+,,4.8./-/).,0712:;01311-.6.2+0.'((--/+82124(%&'''-/,0**&-+.0-2,(2'),)),-/4*)(&),0,,44779-**644541/,)+,)))*/*,/0248899*50088:/8
@ef9bb26c-e624-4bc2-b3fc-d7819d7dbde1 ch=321 read=58826 start_time=2019-12-13T09:23:48Z barcode=BC01 runid=2c9cf7bc05858273f10e7d7ec552fc0bd742dc3e
CCGGTTACCTTGTTACGACTTCACCCAGTCGCAGATCACAAAGTGGTAAGCGCCCTCCGGGTTGGCTACCTACTTCTTTTGCAACCCACTCCCATGGTGGTGTGACGGGCGGTGTGTACAAGGCCGGGAACTGTATTCACCGTGGCGATTCTGATCCACGATTACTAGCGATTCCGGCTTCATGGAGTCGGTTGCAGACTCAATCCGGACTACGACACTTTATGGTAGCTTGCTCGCGAGTCGCTTCTCTTTAATGCGCCATTGTAGCACGTGTGTAACCCTGGTCGTAGGGGCCATGTTATTGACGTCATCCCCACCTTCCTCCAGTTTATCACTGGCAGTCTCCTTTGAGTTCGGCCGGATATGCGCTGGCAACAAAGGATAAGAGTTGCGCTCGTTGCGGGATAACCCAACATTTCACAACACGAGCTGACGACAGCCATGCAGCACCTGTCTCACAGTTTGAGCACATTCTCATCTCCTGAAACTTCCGTGGATGTCAAGACCAGGTAAAGGTTCTTCGCGTTGCATCGAATTAACCACATGCTCCACCGCTTGTTGCGGGCCCCGTCGAATTCATTTTGAGTTTTAACCTTGCGGCCCGTACTTGCTCTGAGCGGTCGACTTAACGCGTTAACTCCGGAAGCCACGCCTCAAGGGCACAACCTCCAAGTCGACATCGTTTTGGCATTATTACCAGGGTATCTAATCCTGTTTGCTCCCAGCTTTCACTTTTACAGGCATCAGTCTTCGTCAGGGCCGCCTTCGCCGCCGGTATTCCTCCAGATCTCTACGCATTTCACCGCTTCTGGAATTCTACCCCTCTACGAGACTCAAGCTTGCCAGTATGGAGTACGTTCCCAGGTTGAGCCGAAGTTTCACATCTGACTTAACAAACCGCCTGCGTGCGCTTACGCCCAGTAATTCCGATTAACGCTTGCACCCTCCGTATTACCGCGGCTGCTGGCACAGGTTAGCCGGTGCTTCTTCTGCGGGTAACGTCAATGAGCAAAGGTATTAACTGCTCCCTTCCTCCCCGCTGAAAAGTACTTTACAACCCGAAGACGCCATACACGCGGCGTGGCTGCATCGAAACGCTGCGCCCATTGTGCAATATTCCCCACTGCTGCCTCCCGTAGAGG
+
67381;01-:,+12&*-05930),)((*95)4**/22113;42409018+--,2'*-+(+*()&&)+45:5-226//76..35/6/,$'(34*,11+*0//34466479733*%()+05652717,933,+'$&**122:725384*)10,'**890,-.-2/'&&%%()1365-1)-4/:567.,-.3',2,(,%&,--54;932-6.53//2(/.0284(+(*&%%'.3-.*+))(),+0&)6/77,63*(()'++/2-62/.--,*+,..)(&)$--'%,3-/+2&)2353,&+&'('+,--:88981:48--/7293,112*/,77,.1899190,./+.2*-.-.*37:/(.00.6/'(&$)*+3070/244;,4,/)2*&$)*,)-'(')),,,./6,+)*&,)'+&&'(.%&%$&#%%'(,2677762(40-2817.612222943.-&''++.12(''.*))+09-**).103*'(**'+2.7:019;831-,/-+99:4:5227(-0/69/:000.7.-.999-.07/40.2../,+,,46./7(+-3'.'()*)+586.+,0)4,6-40366+../0:<-36/0/3..-.65*(4+*+)&*-,'(%+,.:654---0-2122/7-/()'3*-*./)-1-+*/-+1-)/1'(+,246--/'7-23989:598.5-*&0,3%,)'(/,,0*1861439-.711.225:1-.-3.($&(084/%(-.,('(&01-(+--014863,/2*325+85696;7688+-(.,-.:;9''+*'',,-5540444/-80/28:0))'%#%&0*3/47-490+*1003/+20129*,*++4018/1400)&($*''),,**%&+)(*-+413*)()*:.,')))+++*%%&,(*%'-383524583812./-5).-65.,12387986-./6/5//-2,(((-0(*/6,/393/42-/41117700*(&)%,++,)).+)56/.391196/140461187787,8,,*.-,1+*+)(*,,*(2$+..:/196551::.*/...86)*2'**31..-1/6+(/+*#+%%))+(+&+),0/-),053-,,,-4.-2&+))&')0691)8++,541600175362,04345449.9;+,5,*)(&
@00fcfb2c-f1d9-4985-be60-e0186b57fada ch=122 read=124310 start_time=2019-12-13T09:23:31Z barcode=BC01 runid=2c9cf7bc05858273f10e7d7ec552fc0bd742dc3e
CTCCACGGGAGGCAGCAGTGGGAATATTGCACAATGCAGAGCAGCTTCGATGCAGCCATTACCGCGTGTATGAAGAAGGCCTTCAGGTTGTAAAAAATTACTTTCTTGAGGGAGGAAGGGAGATAAAGTTAATACCTTTGCTCATTGACGTTACCACCCGCAGAAGAAACACCGGCTAACTCCGTGCCAGCAGCCGCGAGTAATACAGAGGAGTGCAAGCGTTAATCAATTACTGGGCGTAAAGCGCACGCAAGTGTTTTGTGTAAGTCAGATGAAATCCCGGGCTCCTTACAAGAGACTGCATCTGATACTGGCAAACTTGATCTCTCGTAAGAGGGTAGAATTCCAGGTGTAGCGGTGAAATGCGTAGAGATCTGGAGGAATACCGGTGGCGAAGGCGGCCCCCCTGGACAGACGGCAACTCAGGTGCGAAAGCGTGGGGAGACAAACAAGGTTAGATACCCTGGTAGTCCCACGCCGTAAACGATGTCGACTTGGAGTTGTGCCCTTGAGGCGTAGCTTCCGGAGCTAACGCGTTAAGTCGACCGCCTGGGAAGATACGGCCGCAAGGGTTGAAACTCAAATGAATTGACAGGGGGCCCGCACAAGCGGTGGGCATGTGGTTTAATTCCGATGCAACGCGAGAACCTTACCTGGTCTTGACATCCACGGGAACAGAGATGAGAATGTGCCTTCGAGACCGTGGGGACAAGGTGCTGCGCGAAACATCGTCAGCTCGTGTTGTGAAATGTTGGGCTAAGTCCCGCAACGAGGCGCCCTTATCCTTTGTTGCCAGCGGTCCGGCCGGGAACTCAGGGCTGCCAGTGATAAACTGGAGGAAGGTGGGGATGACGTCAAGTCATCACTTGGCCCCTTGACCCAGGGCTACGTGCTACAATGGCGCATACAAAGAAGCGACCTCGCGCGAGAGCAAGCGGACCTCGCAAAAGTGCGTCGTAGTCCCGGTTAGATCTGCAACTCGACTCCCATGAAGTCGGAATCGCTGGTGATCGTGGATCAAGAATGCCACAGTGAATACGTTCAGGCCCTTGTAGCACACCGCCCGTCACCATGGGAGTAGGTTGCAAAGTAGGTAAGCTTAACCTTCGGGAGGCGCTTGCCACTTTGTGACGACTGGGGTAGGAGATCGTAACAAAGGTAACCGG
+
0)0(+-072-/4//.00/17;3.50/7/,+((.+,&$$&&%))+*(3%&(+%+.+07+5(&11+1316833237*+1*1.4.5.'277:4349;66*8,++3760.3/&.2,*-3-8*4.((&+.4()0-3---4-4/((3442563143./,)(%(,3.2-+1,(/.'-/37+/1.2/..6541'12,',,-1115,&&&+*+'1.***(%)*1068-.13;6;6.))&1)01598776::5,//.)-)..')$('0*'''$$(/-56)'&&$(+2*3))&3446.#$$%%*)(&%.1.////60-+/,//40*3-&%'%').,-.(-/,:)'%/3+*-(0)5*/.+/50,&%*)24/-/20.13902)**-145;+*,)'''&'(0*,0.-++0&)-*143485,(-7691100*),&%(+3',.,-0*+3+)*57963+$&)*-84+6**('1*-17769,,17553/81*(//196663'*$'''//66122*,&))5*,'58.-5403841/)..30102--).223/,*'3*7+-02669746537.*'(&-,-.2382++*%**.-,''+(+032--)'()0+--8&**+3009...0322/./,-01'(*-))),089.:724(%%--65562*))(,1-((((,2(.*,,17011899/./,1,(*+*-(,,97734:54588:8:9((/103.0&(,/231--0/.,,,,-,),.((-24344,545678/50.--..2,,/:462424423*8/-.1)2'&+&'%'/+,2.25-(02/1:7885464:8502827*740+.01&.5)*3*.0-./-21081.056/.1,1-/,/8:0388:;9:85-,.01:3+)+'+)//)'#$)*15+),56/--.(-/33192;2*7859975605(%)(&)+./571,.-)1,,(%(4/'106-+*,.')4;;+16:::;959968.1,(.-30,.23*,-341131',*,3*+721/-,1'0*00420,,)+-332-0.0012.()3978:;-.'&+)+3006268-%+'-+(%'&$$&''+*-1-,61.)++3,26573&((*156:2303,(')6-,2'%%$%4*687:9.91-14.,.-,*02*+./)'$('$&&(((('('&')%$(..-+,*),4)--45:9:2:
@6819aaee-2c04-494a-b23d-38fe409757bf ch=210 read=75712 start_time=2019-12-13T09:23:31Z barcode=BC01 runid=2c9cf7bc05858273f10e7d7ec552fc0bd742dc3e
CCGGTTACCTTGTTACGACTTCACAGTCATGAATCACCAAAGTGGTAAGCGCCCTCCCGAAGAGTTAGGCTACCTACTTCTTTACCAGCCCCTCCCATGGTGCTTGACGGGCGGTGTGTACGCAAGGCCAGGAACGCGTATTCACCGTGGCATTCTGATCCACGATTACTATGATTCCGGCTTCATGGAGTCAGTGAACTCCGGACTACGACGCACTTTATGAGGTCCGCTTGCTCTCGCGAGGTCGCCTCTTTGTATGCGCCATTGTAGCACGTGTGCCAGCCCTGGTCGTAAGGGCCATGATGACGCAATCATCCACTTCCAGGTTTATCGCGGTCTGGTTTACGGCCGGACCGCTGGCAACAAAGGATAAGGGTTGCGCTCGTTGCGGGACTTAACCCAACATTTCACAACACGAGCTGACGGCAGCCGTACAGCACCTGTCTGCGTTTGAAGCACATTCTCATCTCTGAAAACTTCCGTGGATCATTAAAGACCAGGTAAGGTTCTTCGCGTTGCATCGAATTAAACCACATGCTCCACCGCGACGCATTTTGTCAATTGAACGAGTTTTAACCTTGCGGCCATTACTCCCCAGGCGGGTCGACTTAACGCTGATTAGCTCCGGAAATTCCCGCCTCAAGGGCACAACCTCAAGTCGACATCGTTTTACTGGCGTGATTCTGGGTATCCTAATCCTGTTTTGCTCCCCACGCTTTCGCACCTAATGGTCTTCGTCAGGGGCCGCCTTCGCCACCGGTATTCCTCCAGATCTCTACGCATTTCACCGCTGCACGCAGATTCCCCCTCTACGAGACTCAAACGCGGTATCGGGTCTATTTCCGGGTTAGGCCGAGGATTTCCGCATCTGACTTAACAAACCACCTGCGTGCGCTTTACGCTGTGAATTCCGATTAACGCTTGCACCCTCCATTATTACCGCGTGCTGGCGCGGAGTTAGCCGGTGCTTCTTCTGGGTGTCGTGAACAAAGGTATTAACTTTACTCCGCTTCTCCCCGCTGGTATGCTACAACCCAGAAGGCCTTCTTCATACACGCGGCATGGCTGCATCAGGCTTGCGCGCCCATTGTTGCAATATTCCCGCCGCGCCTCCCGTAGGG
+
2*)(.-(-0,7-.0*+1/360.&.&'(900003--',(-30,./4100,-./92,20+)+0*&)+.,297677;50/05/4:3%..,+124+,.;502;:1/'*&)*1,6901.(**')$($),4-96:-4/1.,,++*+,9567;4777530/*')-/55+,,+0-*)+('+-798*2*//60135.)**+&.+++1)++)./3:96676602+12:;56.*01/574262////*/,-(&,(++%%'(,+37-.5763136-;0--'-++--/.-&#%'+39,*4:89332.)5508**./2/((#&$'')&)-(#%#(*&$**).,(/.)&('%%#&*&*%#('-+/0867522-4-,2*-38(4,912*-/00:/2*-42222-).9644465.74,.,1./:7-)/,-0-0015230*//+,%&%$%&$&%')%*)((-*(&+,+1(&(&$%&&(17--325263/()*--//9787859843'1((%)*--5041.44)53:68;9791:0+/676'(0.10<753*),//67962,'$%&##%''-07,*,-,(-($%'&++-4:;,595:1;01/767*0)%((999.-0-1&-&)$)*)'(+(*'(%%$($&%),.1*-$%$')-)+&*-0420090...5:4:34(5),+)$)*-./8;;+*(%,*')()&+0.-66/.//1()073571,251(%(*/9:3(.*.-902&)%*)'$%&&'*,+/-,./$+57133**')-134603:1:435874/2.**--,2172534+68+,/26/46'/*/-1,)$(&)*221,01/3.%+('(//+('%(',,/38)'%$#(&)-(*%%*1/.'',3,&$+*'/7615-00342-)(&'+.,%'*++&.1.254422((.-,*.'%&%&'+-8.13&&,70913-1.*,-178679-7--1801/,''&&&)..*'&*)'+*5..-.(.-)*24./0+,-.***,)&%&&%'-2,,,,--6,1(-3,+1.2-%&&*()/15-)(/,'($#$%'''.'3-(&&*',42918009577,0'.-0-6/0032.-/6669489-7.,,-/2/;0%&1$(0,..411/-43'&(('($&*(-3.-245.(
@f1762b4d-43cb-4858-b9fd-19a1eac6a78b ch=163 read=141574 start_time=2019-12-13T09:23:30Z barcode=BC01 runid=2c9cf7bc05858273f10e7d7ec552fc0bd742dc3e
CCGGTTACCTTGTTACGACTTCACCCAGTCATGAATCACAAGTGAGTAGCGCCACTCCCGAAGAGTTAAACACCTGCTTCTTTTAGCCCACTCCCATGGTGTGACGGGCGGTGTTAATGCAAGGCCCGGGAACGTGATCACCGTGGCATTCTGATCCACGAATTACGCGTTTCCGACCATGGAGTCGGAGTTGCAGACTCAATCGGACTACGACGCACTTTATGAGGTCGCTTGCTCTCGCCGAGGTCGCTTCTCTTTGTATGCGCCATTGTAGCGTGTGTAGCCCCCCTGGTCGTAAGGGCCATGATGACTTGACGTCATCCCCACCTTCCTCAGTTTGTATCACTGGCAGTCTCCTTTGAGTTCCCAGCCCGGACCGCTGGCAACAAAGAGTAAGGGTTGCCGCTCGTTGCGGGACTTAACCCAACATTTCCACAGCACGAGGCTGACGACAGCCATGCAGCACCTGTCTCACGGTTCCCGAAGGCACATTCTCATCTGAAAACTTCCGTGGATGTCAAGACCAAGTAGGTTCTTCGCGTTACATCAGGTGAAACCACATGCTCCACCGCTTGTGCGGGCCCCGTCAATTCATTTTGAGTTTAACCTTGCGGCCGTACTCCCCAGGCGGTCGACTTAACGCGATTAGCTCGGAAACCACGCCTCAAGGGCACAACCTCAAGTCGACATCGTTTACGGCGTATTGGACTACCAGGGTATCTAATCCTGTTTGCTCCCCACGCTTTCGCACCTGAGCGTCGGTCTTCGTCCAGGGCCGCCTTACATACCACGACTATTCCTCCGAATCTCTACGCATTTCACCGCTACACCTGGAATTCTACCCCTCTACGGGGCTCAAGCTTGCCGGTATCGGGCAGTTCAGGTTGGGCCGAAGTTCACATCTGACTTAACAAACCACCTGCGTGCGCTTAGTAATTCCGATTAACCTTGCACCCTCCGTATTACCGCGGCTGCTGGCACGGGTTAGCCGGTGCCTCTTCTGCAGGTAACGATCAATGAGCAAAGGTATTAACTTTACTCCCTTCCTCCCCGCTGAAAGTGCTTTACAACCCGAGGCCTTCTTCATACACGCGGCATGGCTGCATCGGGCTTGCGCCCATTGTGCAATATTCCCCACTGCTGCCTCCCGTAGG
+
00203:12/30-0/*.4579;:0660+0582567;94.00/&)&&%')+--3-+.,02*)..(%+.922%(&*)$##$%).,*(''-85./.181)027676323/47(,2&&*((&.&-/308-8(*/&/112.**.*.3955,3022:4/00552/1(-%3&&&%&)31'$%'*+/.35,*,,1.'(*.9&,%),1371:,4+807144651.1,./66463+0++,.1.4,-,-.1*--*()),+,.7-57409900500179999;34/,..-06441103723-/1898(2(&.485:6/--,(('(*-.1799:/:57,,042<:;8914.;*$%'*-*+).*-'--/25/15*((.0848***63)6;6624655:6/)//5*'&'*05+4--.3/0+,+.-/2,.+/4++0+-&4.)+3/+68,-&&(-%**..(..+-6.)+,+--:.)921001+5//.51/30418571(&(-1.0-*+)*.)+.032+*/357/1806698;997::63788;4,+,()5+:647.,.+1-%*/03,1+.%49)84/'*4/../8567/+,))-,/)0./73*'//07797,696*./.3:</63.---./:19,:/0//;<4.19:-8655769686510(&)+&*+*0*,*+&-1352375550**2)112634344/-../(.-2346<6.0+3-.,+./2/044-6606,%-.65-2..8::64<9-0.3:8,',+*29-,13.38/1878688&630114353-(554,635.+*&'&'&)3'))'%(*.73.-.(%(75/2-6&1-.-2:;169;371/0.4:65-1+2017,862024705+14,-1883/009339-77669&)$*'2223&,014+'*.4-.-+50**++-*%((&&%5(845459(1737:962+(&&%()3355652/35:550))+../2;7540-2/-7-,3-1/92126807-)+)./1.,*1.&4100866695)%&#(*+5860/0-.)..5.67:,.3.01400,023+--.:/.6411/:5*)0-*./,).-(&%&(,+(-1)%'/*989;87;.*++++.--/2/03484667577(95556*2-1:-,/813385845542;:/,6510.,/3-:;,-856,
@bad2bd50-62a3-49a2-a3ea-f9c5c5c26e42 ch=8 read=70815 start_time=2019-12-13T09:23:30Z barcode=BC01 runid=2c9cf7bc05858273f10e7d7ec552fc0bd742dc3e
CTCCTACGGAGGCAGCAGTGGGAGTATTGCACAATGGGCGCAAGCCTGATGCAGCCATGCCGCGTGTATGAAGAAGGCCTTCGGGTTGTAAAGAAGAGTACTTTCAGCGGGAGGAAGGGAGTAAAGTTAATACGCCTTGGCGATTACCCGCAGAAGAAGCACCAGCTAACTCCGTGCCAGCAGCCGCGGTAATACGGAGGTGCAAGCGTTAATCAGATTACTGGGCATAAAGCGCACGCAGGCAGTTTTGTTAAGTCAGATGTAAATCCCGGGCTCAACCTGGGAACTGCATCTGATGCCAGCAACTTAGTCTCGTAGAGGGTAGAATTCAGGTGTAGCGGTGGGAAATGCGCGTAGAGATCTGGAGGGAATACCGGTGAAAGGCGGCCCCCTGGACGAACTGACGCTCAGGTGTGGCCAGTAGAGCAAACAGGATTAGATACCCTGGTAGTCCACGCCGTAAACGATATCGACTTGGAGGTTGTGCCCTTGAGGCGTAGCTTCCGGAGCCTAACGCGTTGATCGACCGCCTGGGAGAATACGGCCGCAAGGTTGAAACTCAAATGGGTGGCAGGGGGGCCCGCACAAGCGGTGGAGCATGTGGTTTTAATTCGATGCAACGCGAAGAACCTTACAGGTCTTGGTAATCACGGAAGTTTTCAGAGATGAGAATGTGCCTTCGGGAACCGTGAGACCCAGGTGCTGCATGGCTGTCGTCAGCTCGTGTTGTGAAATGTTGGGTTAAGTCCGCAACGAGGCGCAACCCACTTATCCTTTGTTGCCAGCGGTCCGGCCGGGAACTCAAAGGGAGACTGCCAGTGATAAACTGGAGGGGAGGTGGGGATGACGTCAAGTCATCATGGCCCTGCAGCCAGGGCTACACGTGCTACAATGGCGCATACAAAGAGAAGCGACCTCGCGAGCAAGCGGACCTCATAAAGTGCGTCATGGTCGGATTGGGAGTCTGCAACTCGACTCCATGAAGTCGGAATCGCTAATCGTGGATCAGAATGCCACGGTGAATACGTTCGGGCCTTGTACACACCGCCCGTCACACCATGGATGGGTTGCAAAGAAGTAGGTAACAACCTTCGGGGAGGCGCTTACCACTTTGTGATTCATGACTGGGGTGAAGTCGTAACAAAGGTAACCGG
+
,+3.,-35;-.2//5514.00(&%(,/2--,.8:8771,.389'*2-/()'$('*/.,-:833/.,0/102,)+++605253'3,-934/7-'(+&'&++.39/*)*(+3-).-,++1)(*)-45/-5-1+'+')&(*-.0.&1().9-*+'(/-$(%$&$(,)&/-0/-/1328572,--,)1-*+,.*/.,,2/)&*(++/54/028.8,./)(,2,00-244.&)/3.**0/./011.2,'+*-0/2374428:56660*&.1&(2/+67349../5/388/502986550--0(/++,+,'+-.*+,,).033,*/,),)'-+-,4*-797.--,20//&%-*)(,,/2+45221147693+/0*)30225*-()++*--6290874-*.677-,4,-...3545237633)0*)%*.)+*,*1605+68051/-7689<228;43222/+,,.878:<832.2)+-,,)%$,*//00834/67((-,.67/.2)20011+/./..722231400.)),,334:348249/)'''(,.-.1:,/6/,-)'(,31+284:90/)%+)..,-(20((+55--./.+2549999011,4-.-02<<.1:9<30/00393632-,-))0+*2'$&&(&)('%'%$&'%()+28,1,,6;41+++,,000.120///1&''*)46,8298::86171,+,0/1198702.2++*--+570343627406/.-(--++:-(-5,9-0//6/(-/26,)+(*-/3589/&),--.81',4+/9++94432961.-..70951521855&.-+%)'&##$$&&+*-.2;<;;:;++.4+),('/3632565798450++1462()(-*.)$#''%*8410./02+'*)*/275931/.00033***,/0*+(*+((71676773/,'+35,.0:75966444:938::897)2(.,1(5*4/07,*+-0/46/.////'-.-)*./21.-0.5//-.,)**,()''',*+50//1/,7,-1&)/*(*(*++,:6%0-.4170/-)()'/800:9.04454463115*,3844:2228.')0'(*+.)2)+./+'-62151+(,--0-6/.5-)-.51-/268:9663143013/,)--+-7256;67:+,8-491+2/
@da4d276d-bbc6-4973-bdf0-3d5f3b86f937 ch=203 read=79385 start_time=2019-12-13T09:23:29Z barcode=BC01 runid=2c9cf7bc05858273f10e7d7ec552fc0bd742dc3e
TTGTTGTGCTTTGGGAGTTGGAATTCATGAAGAAGTTGTCGGTGTCTTTGTGTTAACCTGCTTGCTGTGCTCCTCTTCCAGTTACCTTGTTACGACTTCTTTAATCGCTGGCCCTACAGCTGGCCGCTGCCTCCTTGCGGATCCACGGACTTCGGGTATTGCGCCAGCTCTCATGGTGTGACGGGCGAGGGGTGTGTACCCAAAGACCGGAACGTATTTGCCGCGACATTCTGATTCGAACTACTGTGCAACCAGCTTCATGTAGGGTTTCAGCCTACAATCCAGAACTAGGACTAGTTTTAAAGTTTGGCTCCACCTCACGGTATTACTCTCGTGCCAGCCGGGTACAGCCCCTGCACGCCAAGGGGCATGATGATTTGACGTCATCCCCACCTTCCTCCTGGATTGCTGGGCATTCTCGCTAGAGTCCTCCAACTTAATGAGTAGTAACTAACGACAAGGGTTGCGCTCGTTGCGGGGTTTTCAGCCCAGCATCTCAAGAAGCACGGGCTGACGACAGCCATGCAGCACCTGTCACCTTGTCCCCGAAGGGATTTCCTCGATGGGGAAGTAATGCAAAGTTAATCAAAAAAGTGTGAATTAAGGTTCTTCGCGCTGTTTAAGATTAAACCACATGCTCACTTCTGCGCGTTACGTCAATTCCTTTGGTTTTCCCAATCTTTACGACCATGCTCCCCAGGCGGAATGCCTACTTAATGCGTTAGCGGCACGGAGGTGTTAAAACCCCACACCTAAATGGCTACCGTCCCGTTTACAGCGTAGGACTACCAGAGTGTGTCCTGTTTGCTCCCCCACGCTTTTCGAGGACTCCGGCGTCAGTTACAGTCCAGAGAGTGCTTACGCCACTGGTGGCTACCAATCTCTACGCATTTTCACCGCTACCTGGGAATTCCACTCTCCTCTCCTGCACTCTAGATAACCAGTTTGGAATGCAGCACCCAAGTTGAGCCCGGGTATTTCACATCCCGCCAATGCTGCAACCCACTTTACGCCAATCAGTTGTAACAAGCACCTGCATGACCGCGGCTGCTGGCGCGTAGTTAGCCGTGGCTTCATCAGCAGGTACCGTCGTTATCTTCACGGTGGGCTTTACGATCCGAAAACCTTCATCACTCGCGGCGTTGCTGCATCAGGTTTCCCCATTTGTGCAAATATTCCCCACTGCTGCCTCCGTAGGAG
+
%(+%*%%&$&(),/*%&,(%$##$$%$$(++&((*.8000-94/32213,--0803/6*(()&+*.+0'))*'(+730.'-.6/2649+07*)*(+.,)$%$(.*.$%&)&11*'',('(&&)*3+/.-2524.0--./5-0+)',296*'%%(++0).+))*--+&,.1()'()500&-+',677)'-42-+&+&&'*,(.2**99/32*.///(+,($+-022486997034:,+($$$(')-)*%%('*,+*,)-+*+*$%&&%+..'&(-+*+-0813'+%&)*+((-,23'/2;;1-/()(/+*+*--,,271/)-*+)'**)+-,++),')%&&/+)*%##$$*/9-&(')()'++,-'263/07,,,,-9<51-.,*,120:;5+071824+2:868%2&#$%())+',(&%%&((.&'(+4713/.1-1-6,./')+//3-,**/7342//',,))3,-,15;629+((0+)&))(()(.)%$%'()(')('%''')'*+0,*&*%'(-,--5/5612-,.*.40135,1,..*,.'*()+.*')(0;0440/+*-&'''&('*175440-(.%-,-+&016/1+./1,')','(&++4;675/')(*-'',+(*)&($$(%.1//)+'$&$#&-,('%&%#&('*+')$-).10&(/.,,+0++*+(-12/43)$),.06)0(,,-7:.0543*+-+*$(&&$(('/++*++/4')&(&&()-/-(,*,,.+,/'1994)./03/(($''(')$(&%(+/-+-6.&%$'(%(#&'(*.(*1+(%''#)(,+4,,0:/-162876*%)%'.251+)$.,'*%'&*'&$)*(0,7-.'&'())))($'&&$%$%(+,1.333')*('*(*'0/-.2552513/.64-..16/03('$&$'%%%+*,.%(*-+,200./3300.../,.-44/+.5/09<<.88:948-,-*/5,24-3/%%/00)+3,.*:;*)()*+30(&,%*%&##%&'-,175'+.63-/+,(((*+$)&(%&('()&%(',(%#%&%$$('&%&*(+++0+-*('',+3/0+*,11430..-)'*,)$$&*1,-/:/10&,//1203)%%('$&23)+72+045653--02-087;888:0002'(&&)0410.,+-..2&)2.91.21,-.83&1(*'1+*0117772,.,**(),3.33(**.)''
@9de33866-44ef-410f-b770-de6b6d3b97f0 ch=364 read=142699 start_time=2019-12-13T09:23:13Z barcode=BC01 runid=2c9cf7bc05858273f10e7d7ec552fc0bd742dc3e
TTGGTTTACCTTGTTTACGGCTTCACCCCAGTCATGAATCACAAAGTGGTAAGCGCCCTCCCGAAGATTTAAGCTACCTACTTCTTTTTTGCAACCCACTCCCATGGTGTGACGGGCGGTGTGTACAAGGCCCGAGACGTATTCACCGTGGCATTCTGATCCACGATTACTAGCGATTCCGACTTCAGCGGGTCAGGTTGCAGACTCAATCGGACTACGACGCACTTTATGAGGTCCGCTTGCTCTCGCGGGGATCGCTTCTCTTTGTATGCGCCATTGTAGCACGTGTGTAGCCCTGGTCGTAAGGGCCATGATGATGACGTCATCCCACCTTCCTCAGTTTATCACTGCTTGTCCTTTGAGTTCCCCGGCCCGGACCGCTTTGGCAGCAAAGGGATAAAGGGTTGCGCTCGTTGCGGGACAACAACATTTCACAACACGAGCTGACGGCAACCATGCAGCACCTGTCTCCACGGTTCCCGAAGGCTGGCTCTCATCTCAGAAAACTTCCGTGGATGTCAAGACCAGGTAGTGGAGTTCTTCGCGTTGCATCAGATTAAACCACATGCTCCACCGCTTGTGCGGGCCCGTCAATTCATTTGGGTTTAACTGCCGCGGCCGTACTCCCCAGGCGGTCGACTTAACGCGATTAGCTCGGAAGCCACGCCTCAAAGGGCACAACCTCCAAGTCGACATCGTTTGCAGCGTGGACTGGAATTATCTAATCCTGTTTGCTCCCACGCTTTCGCACCTGGGCGTCAGTCTTCGTCAGGGGCCGCCCTTCGCCACCGGTATTCCTCAGATCTCTACGCATTTCACCGCTACACCTGGAATTCTACCCCCCCCCCTCTACGAGACTCAAGCTTGCCAGTATCAAATTCACAGTTCCCAGGTTGAGCCAGGGATTTTCGCATCTGACTTAACAAACCGCCTGCGTTACGCTTTTACGCCCAGTAATTCCGATTAACGCTTGCACCCTCCGTATTACCGCGGCTGCTGGCGCAGGTTAGCCAGTGCTTCTTCTGCCGGGTAACGTCAATGAGCAAAATTATTAACTTTACTCCTTCCTCCCCGCTGAAAGAAGTACTTTACAACCCGAAGGCCTTCTTCGCCCACTTGGCATGGCTGCATCAGGCTTGCGCCCATTGTGCAATATTCCCCTGCTGCCTCCCGCCAAGGAG
+
3.(*)4-,105/-03*().&-443*4/4+-.04/1..200-001(((.40//*++-0++03-,(.&().*$%&).-32,$()7,83853,%%*(,3,'**/.+&-,22-.022-76./*'**)*+/550401')&.,,/61+7'(,2/0+(*,3:850/.,(')*016.04054+&/+,*)*,732%$%).++-%&016240412-+4-,/,4/:7532.23/,-/791185787/4,,/,++--4435/+-($*)**0+1*)56*-/,.44149.08.-,//+-//155/(*.://6:::631-.79/;882/(()&'33699917;5+05/9160214195-..)+)&#%%'+1+,3-.+492:74*,3-5)/0496/.,.,0,,.'539-*60184;),,**1+2$&*/.09+&(0-+(*))+1./6://3456967*'.335)()%&''&*&'%'&*++41//*,-1.,..788.*((+/)-*-+((.1...5-)))%-,/3-759:2:6;0.**+05458;+,)'$&*,*),9<99<:9;5:411326*).2.3<;:0.//-,--16)*5()/*(,0*-,'+6/(.3175;60296..-39,*%&((*'&(/043*,01/:89.-33:5:84522354635.-(-&'+436&.).'.3-//276755,0:-++,6:4:06.6,578827589504.)(&+,,748431%+%&+,.05769556542;1.0506.+.+,.:2../-3610'457;;543214469;/0:;5/6,3/)(14/0602/'/.2:;78.5((+/0034+54547<;6183(,*--,185813131251849782:;5/34333325556931++/.(1*'(()73/+,*.((,*11469-,0,0,*%,7-'05/+..0)($)*/1-...114447;4884693/..+,$*)*,+,*+/0-0*'+//53:7935492,.+-,3,,+.85245(,),122503.3/125,6)($&$(-+2004;-11//150.610-4)&.013::9:927/.-++28*'.*.376.,,.502455-6012078)'*0*')(%,+)-))))'',-3,1/*)+*.-36://70'(&($%%')*((,,,,/42014-2976:465/:0-093.,+),+089191+(***(/0'/4&%$#(&'&*)
@5a32978b-48ed-41ac-b02e-d250a7c15c1e ch=106 read=131374 start_time=2019-12-13T09:23:11Z barcode=BC01 runid=2c9cf7bc05858273f10e7d7ec552fc0bd742dc3e
CCGGTTACCTTGTTACGACTTCACCCAATCATCAATCCACCTTGGGCAACTCCTTCCTTGCGGTTAAGACCACCGGCTTCGGGTGTTATCAACTCTCGTGGTGACGGGCGAATTAAAGAGCCCGAGGAGCAGTATTCACCGCGACATGCTGATTACTAGCGGTCCAGCTTCATGTAGTCGAGTTGCAGACTACAATCCGAACTGAGAATGGTTTTATGGGTTTTGCTTCACCTGTGGCTTCGCTTCCCTCTGCACCATCCATTGTAGCACGTGTGTAGCCCAGGTCATAAGGGGCATGATGATTTGACGTCATCCCGCCTTCCTCCAGCTTGTCACTGTGGCAGTCTCGCTAAGTCCCCAACTTAATGATGGTAACTAACGATAGGGTTGCGCTCGTTGCGGGACTTAACCAACATCTCATTACGAGCTGGCGGTAACCATGCACCACCTGTATCTCATATAGCTATCTCCATCTGGAGCCTTTATGAGTATGTCAAGACCTGGTAAGGTTCTTCGCGTTGCTTCGAATTAAACCACATGCTCCACGCCGCTTGTTTGGGCCCGTCAATTCCTTTGAGTTTCATTCTTGCGAACGTACTACTCAGGCGAATTACTTATTGCGTTAACTGCGGCACTGAACTTTTGACGCTCAACACTTAGTACTCATCGTTTACGGCGTGGACTACTAGGGTATCTAATCCTATTGCTCCCCACGCTTTCGGGACTGAGCGTCAGTTGCAGGCCAGATCGTCGCCTTCGCCACTGGTGTTCTCCATATATCTACGCATTTCACCGCTGCACATGGAATTCGATCCTCTCCTGCACTCCTAGCTGCCTGGTTTCCATATGGCTTACTGAAGTTAAGCTTCAGGCTTTCACCACCAGACCCTTGCTGCCGCCTGCTCCCTCTTTACGCCCAATAATTCCGGATAACTTGCTTGCCACCTACGTATTACCGCGGCTGCTGGCACGTAGTTAGCCGTGGCTTTCTAATAAGTACCGTCACTCGGCTACCATTTCCTGTAGCCGCCGTTCTATCTTTATGGCAAGTTTACAATCCGAAAACCTTCTTCCTTCTTCACGCGGCGTTGCTCGGTCGGGTTTCCCCATTGCCGAAAATTCCCTACTGCTGCCTCCCGTAG
+
88070:/.220+)0+-/28:;8061,)3+104/4.-6/(,&''(+)223+.694671../..211-(%$())41-2*)-,-21.,/,,-/,5+****-.*''((1+065.##(&'+*&%(.5,,',()(30.233;923;79787788:)'&'&'%(((-1//.(,$)182*,*3657898-;--,.4+455708.1**2654/-''**,2809,+/47.16:.)*-/+-1,/))*-*19533/,26++21/,,.308::-50+,.-,++-1.,(('(.,((+3.-.327.4;8/60////46<---33323/96/)899490320,&*,*).32610(&()*88567,+1*+*+237)0+,+0,2,-.109630-.1020011(/-0/..344765;46+32,&&%)$*(-+5454/0./201+/3414./'+)202:594536:6792)*(,+99--+-(./)*,,*.214;;;/,,21-53-.+*,--72561..122)))-)**-,634:2/0--2..0940-2-3/;60.,.00/1--)%'&),*+*+'+/0+3+73*(/07747630951/36<757:;.6/*-1/,.'))-14336()88.)&+%#$(()/1/1/7-4,./33--*(,+/42&#%%%/.2*%%(.*/)-/.+01223/&,.32:4,-)3+-.76258555.164545511937'(*1.+,-098-)0-,0;+3)8:3/+,.-/365&**3+/.17-:433776:8254.6525;)432*(().+-/93304-04)&,.02185.+.42899544459.3.2)+&)*3./02030120101))(./0288-2//;3++&'()67533'01/20.04-)%(+6-49;74<;//08----./49203..+*-*(/3.-..19--1.9-')-//*1,,2268/1-1-1-1*))*+,3+-.)./2/412-./((('(.2310,*-.+&*,338361$%++-/8//862*+3,1-'*(,9456+,011-,*)-905;2564511/1216:87:)&'))&*)$%#%&)&-(65.//9.3)(19:07:7<1141**,,0006863341036)+/,1...'7:29-0692.2547311:;:354/()&())0057822;.-/,,
