# Supplementary material for: De novo species identification using 16S rRNA gene nanopore sequencing
Source: PeerJ. 2020 Oct 21;8:e10029. doi: 10.7717/peerj.10029 (PMC7585375; doi:10.7717/peerj.10029)
Supplement: Supplemental Information 3 [file peerj-08-10029-s003.zip › pass_fastq_runid_2c9cf7bc05858273f10e7d7ec552fc0bd742dc3e_564.fastq]

@ccf16f7d-86ba-4f62-9325-30ef3c2e5b77 ch=439 read=83287 start_time=2019-12-13T09:23:00Z barcode=BC01 runid=2c9cf7bc05858273f10e7d7ec552fc0bd742dc3e
CCGGTTACCTTGTTGCGACTTCACCCCAGTCATGAATCACAAAGTGGTAAGCGCCCTCGAAAAGTTAAGCTACCTGCTTCTTTGCAGCCACTCCCATGGTGTGGCGGGCGGTGTGTACAAGGCCGGGAACGCGTATTCACCGTGGCATTCTGATCCACGATTACTAGCGATTCCGACTTCGGTCAGTTGCAGACTCAATCCGGACTGACGCACTTTATGAGGTCGCGCTCTCGCGAGTCGCTTCTCTTTGTATGCGCCATTGTAGCAGCACGTGTGTAGCCCTGGTCGTAGGGCGTGACTTGACGTCATCCCACCTTCCTCAGTTTATCACTGGCAGTCTCCTTTGAGTTCCCCGGCCGGACCGCTGGCAACAAAGGATAGGGTTGCGCTCGTTGCGGGACGCCCAACATTTCACAACACGAACTGACGCGACAGCCATGCAGCACCTGTCTCACGGTTCCCGAAGGCATTCCATCTCTGAAAACTTCCGTGGATGTCAAGACCAGGTAAGGTTCTTCGCGTTGCATCGAATTAAACCACATGCTCTCACCGCTTGTGCGGGCCCCATCATTCATTTTGAGTTTTAACCTTGCGTATACTCCCCAGGCGGTCGACTTAACGCGTTGCTCCGGAAGCCACGCCTCAGGCACAACCTCAGGTCGACATCGTTTACGGCGTGGACTACCGGGGTATCTAATCCTGTTTTGCTCCCCACGCTTTCGCGCCAGGCGTGATCTTCGTCCGGGGAACGCCTTCGCCACCGGTATTCCTCAGATCTCTACGCATTTCACCGCTACGCCACGATTCTACCCTCTACGAGACTCAAGCTTGCCAGTATCAGATGCAGTTCCCAGGTTGAGCGGGGTTTATCTGACTTAACAAACCGCCTGCGTGCGCTTGCCGCCCAGTAATTCGATTAACGCTTGCACCCTCGTCATTACCGCGGCTGCTGGCACGGAGTTAGCCGGTGCTTCTTCTGCGAATTAACGTCAATGAGCAAAGGTATTAACTTTACTCCTTCCTCCCCGCTGAAAGTACTTTACAGCGAAGGCTTCTTCATACACGCGGCATGGCTGCGTGAACTGCGCCCATTTATTCTGTATTCCTGCCTCCCGTAG
+
:62161-,%%*&(0&-/-6800.0,(&'$35333,-.0/0,40-.,5000)+,2<5.0%')+$)*--)*+-.77-&*0--4;9/23%00$))1<4.17:.-%(-,/8841/*--0//764/%35'667;61322+0*)(./4222024;5/./10*(,,/,*('''(,005;33///+('(*./1.6.-.-20202)7.33/3-+*,.-)+),.6600)*+-+*%&#$+,46&())-)-+.4/7651980158899:;788.()+&*/-+../454((')*()3:33-1*/+&&&(*'))-+.17898490()/+232,,.()*0+)0+%,+-31/23459..0+*'*-1964(',0,382984407009--04+-/76,-0&(.-.79894862219/+)&(,-,20+89,*$%++,.3+)%433+,(),,/.+/3-42613455:9910/.-1198:0,)'++,,-(,+,.013565,/3-')30+(,/4:::1+)***66;176/1+/-7<:9;3//0-411189/./000;6:9130--,++,.,-2/0.60116/..0/0.(((*,1//5:9/22-3:<0-5/203//0)&&%),/25/).543:9731,**./-.-,+&%&(*-/0,3+-2,-46867)4.++,0,1618./2000*-'((/4:8*,(///202/26/23(4+'-+,.0()353662;8/./0.6;/,/.+/1+),.'0,*/,''()*14577783*-/+(&&((.11<8741(*)+/++01/+/4**.5445534/424:92.65**+%&#)($%+,6:67*74+'22)3.&0+25943-11303;356679%+0:9;/69/5.*)/.5-+&&+(+3(,+'',4210-1.4/3(+5:<8:<99:9::9601+())'+/,-1258373//400+.,/0-'*%-4--.*.)(,+**'%(&-)--303-+$'',&),3-+*,-/.+.3:392.((((#$))'&)%)4/51114453),-.,,30/%%,&$*+4+001(+18:4,27727--//11:7,..+0))/)+,)0-6;4(+'(&,,//2.-/15456846+**(*()+67.+32'%-)('%)(+/,,'(-51.94-+%+
@4b8a7692-c6a3-4369-888f-abcadc8f76da ch=364 read=142672 start_time=2019-12-13T09:22:59Z barcode=BC01 runid=2c9cf7bc05858273f10e7d7ec552fc0bd742dc3e
CCGGTTACCTTGTTACGACTTCACCCCAGTCGCCAGATCACCAAAGTGGTAGCGCCCTCCCGAAGGTTAAGCTACCTACTTCTTTGCAACCTCCCATGGTGACGGGCGGTATGGCACGGAGAAGCCGGAACGTATTCACGTGGCGGTGATCCACGATTACTAGCGATTCCGACTCGCGGAGATCGAGTTGCAGACTCAATCGGACTACATTGCCGCTATGAGGTCCGCTTGCTCGCGAGGTCGCTTCTCTTTAGCATGCCGGTAGCACGTGTAGCCCCTGGTCGTAAGGGCCATGATGGCTTGACGTCATCCCCACCTATCCAGTTTATCACTGGCGGTCTCAGCTGAGCTCCCGGCGGACAGCAGCAAAGGGGATAAGGGTTGCCGCTCGTTGCGGGACAGCAACATTTCACCTGCTTGCGGTGGCGACAGCCATGCAGCACCCTGTCTCACGGTTCCCGAAGGCACATTCTCATCTCAAAGCTTCCGTGGATGTCAGAATGAGTAGGTTGCATGGTGTCCACATGCTCCACCGCTTGTGCAGGCCCGTCGACGGGTTTTAACCTTGCATTACCGTACTCCCCAGGCGGTCGGCTTAACGCGCTGGCTCCGAGCCACGCCTCAGGGCACAACCTCCAAAGTCGACATCGTTTACGGCGTGGACTACCAGAATTATCTAATCCTGTTGCTCCCCTTTCGCACCTGAGCGTCAGTCTTCGTCCAGGGGGGCCGTAGCCTTCTTCTTCTGGTATTCCTCAGACGCATTTCACCCGCTACACCTGGAATTCACCCCTCTACGAGGACTCAAGCTTGCCGGTATCAGATGCAGTTCCCAGGTTGAGCCGAAGTTTCACATCTATTAACAAACCGCCTGCGTGCGCTTGCTTACGCCCAGTAATTCCGATTAACTTGCACCTCCGTATTACCACGCGGCTGCTGCGCAGGTTAGCCGGTGCTTCGTTTGGGTAACGTCGAGCAGGCAATTATTAACTGCTCCCCTTCCTCCCCGCTTTCGTGCTTTACAACCCGAAGGCCTTCTTCATACGCGGCATTGCTGGATCAGGCTTTCGCCCGTTGTCCATTCCCCACTGCTGCCTCCCGTAGGAG
+
03274:(,))'(09.2*)++,1.247.+,/2..-%*)*.&)',.',,065++,-38+--,,++2.5+4()'***+/+.0/30/**.+/()&+-2.-+)+,))/.76-3-)&#'&'$'++*')'(*+(0)1-,/./;3&)'*(.,'%++-04-*+,048441/111.6:692.(*)%%('''&+0&%.,9+0,+3/.4*7*1*9/62-,)..*-)%&'&)$&(,,3'&(4('+)+*'*'(*++(,2/5652;:&$#$%()*+)(%&&((('&(('+25./1653+++)+785:*.+',0.*/')+97889/:35.',)&%',+++.6/,,335,2++'6310+''(%((/2313*(+.&/*-)*++%)).)...,/0/.&,,,2*.'&''*23;3308*)&&%)(**'+0-+(*'%&%&%#%*&('%%)0.)(*/,/-,+++*34-,//1*+()*,+-5:.-0/..+'+,/98898::3/00*&)().-/56;6-)'&'()/-&&+*,)'$&$#$&(+)')-+&(3,,,+.,(./*)+((.*.%+'-3+'.,'$%+/02;;/14/*-($$%))%,--0132317+(015282%&$%&,;.10/'%'$*0-4+'&+15.101302*)4*(&-2549.1&0-**2/*(.***+6;:...4124592565695-+'0),-877:36%(%//'+-*,(&#&'2,0,023((2779999996930.2(*8,5894//*%%(*)()()--//,)(',,.8/-+-()'&%'(.682*.2+(+3)+00203+1,301'22/-)0/+0)$'*.24;64()*,,79,42216(0/1118:9914*)+++.,'.2('-')+;1..3234+$(+//0,.16:/1-)()&)'*)*/)&'((*-0191-(),+*3*/,..8+*''%&''+0,3417530,/+$)%&)./03%%%$%*$*,*1-.04-/-*,.4&%,*$(()(*0/-.0&'%()+,0*/'6-.80.*-&-09030-2662/16.(()'('()&&)+&$'*&22'')*,4243634:601,0.109754:1116:4.0+/7-4:--.;9.&06.//-)*+/270)+)()().2+0.*,%$)'$+
@7de8a609-7f08-42cc-bcb5-12adcf04a6c9 ch=341 read=70714 start_time=2019-12-13T09:22:51Z barcode=BC01 runid=2c9cf7bc05858273f10e7d7ec552fc0bd742dc3e
CTCCTACGAGGCAGCAGTAGGGAATTTTCGGCAATGGGGAAACCCTGACCGAGCAACGCCGCGTGAAGAAGGTTTGTAAACTTCTGTTATAAAGGAAGAACGGCGGCTGGAAATGGTAGCCGAGTGACAGTACTATTAGAAAGCACGGCTAACTACATTGCCAGCAGCCGCGGTAATACGTAGGTGGCAAGCGTTATCCAGATTGGGCGTAAAGAGGGCAGGCGGCAGCAGGGTCTGTGGTGAAAGCCTGAAGCAACTTCAGTAAGCCATAGAAACCAGGCAGCTAGAGTGCAGGAGGGATCGTGGAATTCCATGTGTAGCGGTGAAATGCGTAGATATATGGAGGAACACACCAGTGGCAGGCGACGATCTGGCCTGCAACTGACGCCAGTCGAAAGCGTGGGGGCAAATGGGATTAGATACCTAGTAGTCCACGCCGTAAACGATGAGTACTTACTAAGTGTTGGATGTCAAGTTCCGTTCTGCAGTTAACGCAATAAGTACTCCGCGCCTGGAGTAGTACGTTCGCAAGAATGAAACTCAAAGGAATTGACGGGGGCCCGCACAAGCGGTGGAGCATGTGGTTTAATTCGAAGCAACGCGAAAGGGCCTTACGGAATCTTGGCATACTCATAAAGGCTCAGAGATGGAGAGATAGCTATATGAGGATACAGGTGGTGCATGGTTTGTCGTCAGCTCGTGTCGTGAGATGTTGGGTTAAGTCCGCAACAGGCGCAGCCCTTATCGTTAGTTACCATCATTAAGTTAGGGGACTCTAGCGAGACTGCCAGTGACAAGAAGCTGGAGGAAGGCGGGGATGACGTCAAATCATCATACCCCTTATGACCTGGGCTACGTGCTACTACAATGGATGGTGCAGAGGGAAGCAGAAGCGCGAGGTGAAGCAAAACCCATAAAACCATTCTCGGACAGTTCGGATTGTAAGTCTGCAACTCGACTACATGAGTTGGAATCGCTAGTAATCGCGAATCAGCATGTCGCGGTGAATACGTTCTGGGGCCTTATACACACCGCCCGTCACACCACGAGAGTTGATAACACCCGAAGCCGGTGGCCTAACCGCAGGAAGAGGAGCACATCTAGGTGGGATTGATGATTGGGAGTGAAGTCATGTAACAAGATAACCGG
+
))1,-,6,$/))+24000/&0*-+6:9536;8.61060)(.00.***23)+()(381/1/,-.'(''',-++,+))*+6112814-6--,4.)++-,-2:5.4/2/**())1.+311.//6*)**,63(*('&$&*+,(,**()).1212584404+4--6:1/42070)(($*('(+401+/**/+)-/,.109312((,',)(+--++45+('../,08;958,%)*)050200000530.52.29:42-,,,//15.,//391:<9:0-+04-434672/220000125490.*19-57(1&'(--;.:45412//110:210520/135423333146.+1-(5/02,16+)*%&%$)+/-250+..-0.3333567224+*$'+./28)*-.)*/5274))-1;<.'79)*(*%&'(*6)++435484///23/0597,+*,*++,**.(%)0195768:8955(12+*,./2%('*'**-./704*,*,,6.,-***-.5.++%(()&&$$*%-0.01792/10.-2591090-1747--,-1/4/01.7:4-03*&*',-3340742*%+.)+)*+35;:5<6;5*.-(,89655*,3*&*(+%%%%('*''*,./)&(%'')*+%'(83-7336))')*::-*,().,+-//6700/)),-0272.0,-3711-03:1;*-297690023338456*;-..5564;173.6-./479*,70://78'.)%097-7220()2+)-0-8<8;;+;*6()2*%+654044440-.+*/0155:5320./+-+'(&')+,/0/))).4/1::036632/0157-,/47645&/.+&-+.1614.-1764-,,)*0880.'',+9..;77552443.)*0-,0/,$&)&()0-)'*),,..&(,9520:9.11::7+;98;658--)'(*264+'$.)&%&()+.8825/0064558386610(,-8-9:89212+110300*,/.724/-/-0045-2)0066:467355,%#%+*3,+,%,.01215:697,-5345331(/-))'(-2*,.440..5+(,+*47197-+,'%&%*%'(-,./0*&**&((%%(./01&7*4;;338+,,,+08/6/'()&(+*,/&.(()/,/4&%),44;48
@26a1ed75-edbf-499f-9381-f5a48526db01 ch=476 read=74130 start_time=2019-12-13T09:22:43Z barcode=BC01 runid=2c9cf7bc05858273f10e7d7ec552fc0bd742dc3e
CTCTGCAGGGAGGCAGCGGTAGGGAATATTGCACAATGAAACCCTGATGCAGCAACGCCGCGTGGTGATGAAGGTTTCCGGATCAGCTCTGTCTTTGGGAGAATGTGGCAGTACCCAAGGAGGGAAGCCACGGCTGCTACGTGCCAGCGTGGCCACTTGCGGTAATGCATGGAAGTGGCAGGCGTTATCGGATTTACTGGGCGTAAAGGGCGTAGGCGGATGATTAAGTGGGATGTAAATGCAGGCTTAGCGGTGCTGCATTCCAAACTGGTTATCTAAGAGTGCAGGAGAGGAGGGAGTGGAATTCCTAGTGTAGCGGTGAAATGCGTAGGGTGGAAGAACACACCCAGTGGCGAAGAGCGACTCTGGACTGTAACGGCGCTGAGGCTCGAAAGCGTAAGGGGCAAACAGGATTAGATACCTGGTAGTCACGCCGTAAACATTAGATACTAGGTGTGGGAGGTTTCAACACCCTCCGTGCCGCCGCTAGCATTAAGTATTCCGCCTAGAATGCAGTCCTTAAGATTAAAACTCAAAGGAATTGACGGACCCGCGCAAGTAGCGGGCATGTGGTTTTAATTCAAACATGAAAGGACCTTACCTACACTTGACATCCCTTGCATTACTGAGAATCCCTTCGGGGACAAAGGTGACAGGTGGTGCATGGTTGTCGTCAGCTCGTGTCGTGAGATGTTGGGTTAAGTCCGCAACGAAGGCGCAACCCGCTAATCGTTAGTTACTACCATTAAGTTGAGACTCTGGCGAGACTGCCTGGGTTAACCAGGAGGAAGGTGGGGATGACGTCAAATCATCGTACTTATATGTGTAGGGCTACACGTGCTACAATGGCTGGAGTACAGAGAGATGCAATGCCGCGAGGTGGAATGACTTAAAACCAGTCTCAGTTCTGGATTGTAGGCTGGAAACTCGCCTACATGGCTTCGAGTGCCTAGTAATCGCGAATCAAGGATATCGCGGTGAATACGTTCCTTGTACACACCACCCGTCACACCATGAGAGTTGGCAATGCAGAAGTCCGTAGGCTAACCGCAAAGGGGAGCAGCGGCCAGAAGGTAAGTCAGCGATTGAGGTTAATCAGCCAACAAGATAACCGG
+
-.1-'-*.+.),22-31&//$/4..10.9/+*+(4((*&.0*5+,-4545666455348-+(*+,++,,,,0+.-8)1++,22)''((8867//.)(0-(((*+1/3-+)/2+61*,'3,-+0)))&)(%&%('&$&&&1-3,1(&&)%&%$&(%&'$$&&',.++'-*()*%&'%0*+(*4770:.//*2&30)(//71.-/257/,,-//56256487::80907*,,('):6/134+,/(-)$&#''-))++-7785853.9:7788,7+++/+0))')),9670**'/3),,*%&)),).)4,3*,.63.)*)&%-)',*+,601+))%%+',.((0000(,-*')*-+*)*+'(*+..*+++*6+)+$*,+*(*-)*,-055688')/*'*+310)++'+-::5'6,,9-3)//.29.'6765660225859:<66))+*)87787/7...1).0'+0.9/0,1.00;1153-.+1,*4.411)&)()62-',(*303)+//-.(/.&1.03-$)(,-)+0-.;:018032,,++/.2-/**,*,:.)(%**,**),++-**)30+-3-52(1-251),*+*)-.2+((%%''))39410)'(()&*.16')')&$)')$%%%(%&%&/4)586,67*/23.(,*,-76%/())111103*-2,),3,.*$&'(5'7+-29:60606717,.,,820+-/3/01+1)(')*+*),&1.+%&&&&()..7-*0-,,869;36350-4,,&**0161.%#%%-0278884/0*.-262945.,/*'((+**07+,39:99999:822176%/((,)(*543531577860..,-.0362360;1-50//($&)*(*(('+,-102/9/.../--)+')*)*'&'('1*6:83,733584522540'*+'-*)*1,++,-'04),77333-+,,-12+,4.+$(&$%$%+&&'++,.0'&)()0')%00&442,-),-79815-4+)&''(%)))*)-3)055+//.-,-5%&%%&#&)&''',*+*9,+.))./547--3511538.338++-/,%)+0*.+0,1''.)+**,*,,)'))+(4+(%(,&'&(%%&&&&.(,/1)&.0,7,7-
@f6070326-cf88-4338-a215-005ad88686ef ch=273 read=73918 start_time=2019-12-13T09:22:42Z barcode=BC01 runid=2c9cf7bc05858273f10e7d7ec552fc0bd742dc3e
CCGGTTACCTTGTTGACTTCACCCCAATCATCGAAATCCCACCTTAGACAGCTCCTTCCTTGCGGTTAGGCCACCGGCTTCGGGTGTTATCAACTCGTGGTGTGACGGGCGGTGTGCAAGGCCGAGGACGTATTCACCGCGACATGCTGATTCGCGATTACTAGCGATTCCCTTCGTAGCCAGTCGAGTTGCAGACCTACAATCCGAACTTCGGAAGTGGACATGGGTTTTATAGCAGCTTCGCTTCCCTCTGCCATCCATTTAGCCCAGCACGTGTGTAGCCCAGGTCATAAAGGGGCATGATGATTTGACGTCATCCACTTCCTCCAGCTTGTCGCTGGCAGTCTCGCTGAGTCTAGCAATGATGGTAACTAACGATGAGGTTGCGCTCGTTGCGGGACTTAACCCAGCATCTCGACACGGTGACGACAACCATGCACCACCTGTATCTCATATGGCTATCTCTCCATCATCTGGAGCCTTTATGGTATGTCAAGACCTGTGGGTTCTTCGCGTTGCTTCGGTCAACCATGCTCCACCGCTTGTGCGGGCCCGATCAATTCCTTTGAGTTTCATTCTTGCAGACGTACTACTCAGGCGAATTACTTGGCCCGGTAACTGCAGCACTGAACTTTGACGCCTTGCCAAGTACTCATCGTTTACGGCGTGGACTACTAAGGGTATCTATCCTATTTACTCCCCACGCTTTCCGGGACTGACGTCAGTTGCAGGCCAGATCGTCGCCTTCGCCACTGGTGTTCCTCCATATATCTACGCATTTCACCGCTACATGGAATTCCCACGATCCTCTCCTGCACTCCACCAGCTGCCTGGTTTTCTATGGCTTACTGAAGTTAAGCTTCAGGCTTTCACCACAGACCCTTGCTGCCGCCTGCTCCCTCTTTTGCGCCCAATAATTCCGGATAACGCTTGCCACCTACGTATTACGCGGCTGCTGGCACGTAGTTAGCCGTGGCAATAAAGTACCCGTCCGCTCGGCTACCATTTCCTGTAGCCGCCGTTCTTCCTTTATAACAGAAGTTTACAATCCGAAAACCTTCCTTCACTGGCGTTGCTCGGTCAGGGTTTCCCCATTGCCAGCTGCTGCCTCCCGTAGGAG
+
96470;/0535&..*+15685.00**--//84(&*-(+2)&-'/)'+'/',,-0/1/1+.,*.2768&/.0-+1+/)(/),*201-40./1/'+*,+659665665,99014)*)(*+-06742)3*())$')3/44;56456588:;<::44.110440022133-746,&*4.&*(')((+460.008/4++++''(*(-+15.++-2.0%+&'-+,1))+/071/240((%(*(-.07,--7*99,*./.0529::68:%$&+)+)-,+.-./0.,.*82+(+41..-18,/7:21,,++,,85;90045421233$-)0..24),-326/0.&--)/,(+/1065862./0/')-0291..//50061209..-.&&-30<130+.5508.0(893.2-0'50),%1562,,))+14+&&)$0+&11&352/),,/4.090233458:2357-6824544437:2/.&),00:-./---((,'/..3609+7069:53)&*+3;99;934204+..5(&&&$,'-45*+3313*,2(),)+-(3-3+/4*&')*59684/0754323;<2119++,,.&'57-22431012,/23(.)0++()%-'50(*.**&()&''()+11//2.157.**'$$%&&+)&&,-./,-,0184;1*,/145568132'++&%+(().9603)*.+,/64&,,4670),*+,:/-(+/7-7.0.-042-2*4*,+151500265488/++'-+-.<8886('*.;:8567051206573514-27+,*/.34-+,*)0)3)5+;1(%*)-./325456232.0/))$&%')-..274807:9+3-)-,('('%&()-1-/352-/030%-0-.:.,*0+,///5:<517,.//23$)&&&**.7,,,,,'(%))-+)/4/3:681)0-0/0//-/-7,2814923658180-2(**3--*,/-,*',,,.5/;/..4./(%&&'+0.+$-))7--.1&',6//0..29:05;05')*1/,4958;56;74-+%%%%&**.0('+*+287(1.,+-('+151.34359+50%*#+'3-2/++010949./922;019<5052/20,(*()+**0743:5/113-'(
@064d9fa1-d9de-4084-8d94-6c6d725be89b ch=465 read=39649 start_time=2019-12-13T09:22:33Z barcode=BC01 runid=2c9cf7bc05858273f10e7d7ec552fc0bd742dc3e
CTTACGGGAGGCAGCGGTGGGAATGTGTGCACAATGGGAAACCTGATGCAGCAACTTGCCATGGCGTGAGTGGAAATGAAGGTTTCGTAAAGCTCTGTCTTTGGGGAAGATAATGGCAATTTACCCAAGGAGGAAGCCACGTAACTACGTGCCAGCAGCCGCTGATATGCATGGAGTGGCAGGCGTTATCGGATTTACTGGGCGTAAAGGGCGTAGGCGGATGATTAAGTGGGATGTGAAATACCCGGGGCTCAGCAGGTGCTGCATTCCCGACTGGTTATCTAGAGTGCAGGAGAGGAAGTGGAATTCTAGTGTAGCGGTGAAATGCGTAGAGATTAGGAAGAACACCAGTGGCGAGCGCTCTCTGGACTGTAACTGACTGAGGCTCAGCGTGGGGAGCGACAAGGATGGAATACCCTGGTAGTCCACGCCGTAAACGATGAATACTAGGTGTGGGGGTTTCCAGCACCTCCGTGCCGCCGCTAACGCATTAAGCATTCCGCCTGCTGGAATTACGGTCATAAGATTAAAACTCAAAGGAATTGACGGGGACCCGCACCTGTGTGGAGCATGTGTGGTTTTAATGAATTCGAAACAACGCGAAGAACCTTACCTACCGCCAGTGACATCCTTGCATTACTCTTAATCAATCCTTGGGACAAGGTGACAGGTGAACCAGTTTACATCGTCAGCTCTCGTGTCGTGAGATGTTTAGGTTAAGTCCTGACGAGGCACCCAACCCTTGTCGTTAGTTACTATCATTAAGTTACAGGGACTCCTAGCGAGACTGCCAGTGACAAACTGGAGGAAGGCGGGGATGACGTCAAATCATCCCTTGTACCCCTTATGACCTAGAGCTACACACGTACTACAATGGATGGTGCAGAGGAAGGCAAACCCGCGAGGTGAAGCAAACCATAAAACCATTCTCAGTTCCGAAAGTTGTAGTCTGCAACTCATACATGAAGTTAAGGTCGCTTCGTATCCGCGAATCAGCATGTCGCAGTAGATACGTTCCTACCAGGCCTTGTACACACCGCCCGTCACACCACGAGAGTTAGTAACTTGCCGAAGCCGGTGAAAGCCGCAGGAAAGGCTGTCTAAGGTGGGATTGATGATTGGGGGTGAAGTCGCTAACAAGGTAACCGG
+
'&'*.'5.+.,,0212;76:1),*('&)+,)+)-+-6(*0+4<*+//,)($&(&(())-&#$('&(''&***%&(('(23.-/3**&&+-&%'(243344;82::.+*+/+.*+-2.,013/%+/),-0.+0+,1+/*((%('+,%'*,,,/-*+(&&+(%&')&-),),&*)*&'(*+,$,0014:432,,'60+*/0/773/2/1)0/0,,/0/47.2397/6/:/125;;9:871013-(.-*(-42018,*+'.2446975.6/10%%-23893:20-(&''))0++.8+,(,*'(+)-221/*''')5/'&('(.*/+/*/./12,+****2)2-5,-)*+(.*+.523.+)()*.1210359543)1+.**+),(**1.01/)()**,08)'''')1,.(*&*$'(&'0192*+7812222)+)*,)),41,*+-.295&3$&(34550-+,&/15/)('*(,.02401/2)'**%()+(($'%'-)-(+,0:87/37-(&'',((+($((,,-$#-((.-3+992/0106*0)('+&&''))1*,+.($&%()&&*&&**%(*6503-)+./;8++,'$&'.0/*&&)&)++).,/6&*-.*(,()*&%)(')+**,-.13597.9,,+.0,+--.2737,''%&'((+341578/2)&&'&+*,.23(%(*'4+"$(+6131.(*,,..+.0/)%')*-24,28+)484:1'''*)%&1.&&)),'.)(,)/6+.,*,7-4/--1921/5770414/016)*&+22,//2%$$&&&),.19353.--*)(,/&-00.+.*'&)(%'-1.,/111+0645,-,)+0,'''$'%*0.+.-,)*+,-+&(%+21220/./(1+--*-0202:875/,.000-+*&($%%'1+-7+'*++(**+,2*,34&/5,.7;:,:99:<986*.26.*'(*'&&*$(''250/276,,+%'%')*,2-*1))&($+,*),)#%'(*/+(*+0:55,.0*.+,.+2$,*&&2/05544,&&&*1049805/-++,+,-0730:8*.641//.'''&'((/,)$*+*+),%0+$&+)05/4/0),,&(.,1/*)))%*)/.01/)0.//98:8115,.+*'01(.26-1-5---1+*)-/036.644:6558
@4d8528e9-c37d-4f2e-82f5-1da1ec9bdbf7 ch=457 read=41340 start_time=2019-12-13T09:22:31Z barcode=BC01 runid=2c9cf7bc05858273f10e7d7ec552fc0bd742dc3e
CAGTTACCTTGTTACGGCTTCACCCCAGTCATGAATCCTCACAAAGTGGTAGCGCCCTCGAAGGTTAAGCTACCTACTTCTTTGCAACCCTCCCTTGGGTGTGACGGGCGAGGGTGTACAAGGCCCGGGAACGTATTCACCGTGGCATTCTGATCCACGTTACTAGCGATTCCGACTTCATGGAGTCGGTGCAGACTCAATCCGGACTACGACGCGCTATGAGGTCCGCTTGCTCTCGCAGGTCGCTTCTCTTTGTATGCATGTTGGCACGTGTAGCCCTGGTCGTAAGGGCCATGATGACTTGACGTCACCCCACCTTCCGCCAGTTTATCACTGGCAGTCTCCTTTGAGTTCCCGGCCGGACCGCTGGCAACAAAGGATAAAGGGTTGCGCTCGTTGCGGGATAGCAACATTCCGCAACACGAGCTGACGAGCAGCCATGCAGCACCTGTCTCACGGTTCGAAGGCACATTCTCATCTCTGAAAACTTCCGTGGATGTCAAGACCAGGTAAGGTTCTTCGCGTTGCATCAGATTAAACCACATGCTCACACCGGCATTGCGGGCCCCGTCAGGTCGTACGAGTTTTAACCTTGCGGCCGTACTCCCCAGGCGGTCGACTTAGCGTTAGCTCCGGAAACCACGCCTCAAGGCGCAACCTCAAGTCGACATCGTTTACGGCGTGGACTACCAGGGTATCTAATCCTGTTTGCTCCCACGCTTTCGCACCTGAGCGTCAGTCTTCGTCAGGGGCCGCCTTCGCCACCAGTATTCCTCAGATCTCTACGCATTTCACCGCTACGCCGCAGATTCTACCTCTACGAGGACTCAAGCTTGCCAGTATCAGATGCAGTTCCCAGAGTTGAGCCCGGGGATTTCACATCTGAAAGCTTAACAAACCGCCGCAAATTGCGCTTTACGCCAGTAATTCCGATTAACGCCTGCACCCTCCGTATTACCGCGGCTGCTGGCACGGAGTTAGCCAGTGCTTCTTCTGCAGGTAACGTCAATGAGCAAAGGTGCTTGCTCCTTTCTCCCCGCTGAAGTACTTTACAGCGAAGGCCTTCTTCATACACGCGGCATGGCTGCATCAGGCTTGCGCCCATTGTGCAATATCCCCACTGCTGCCTCCCGTAGGG
+
2(,.;24070,3+)++)./64.844++,/23887:55))*,0*4/-,-+3.+,,.4&(,*,21*--30+/00788378;64;9*-/'/+*'1+%''+.(+*+*,.-791'%&('**.-+*.,-0.*/40555,.&'')(-.+...,,1:8***-,-%('*-*,0-/036:<441136:75520'),1+57,,.78778/;0.)1./311221)&&#$.)*6200,/'()-/+/5625),%+1..,/01-.*28.-6562/#'$+''&)')&(%&%'.25/,477/00*-3:4:55//0,*)('+,26/.(+)**)-2393'$***,0;3024-2-,/,**0+.5509+**56:172)//-228.,',(45.3*.36(3.::27+)/-363-,,+,-6.--4:82%((-+/0.27-/%')(**.00012221/*'+2+.0,/'+(++)/,&%''&&&)*00,*&'*)***+,3774/-,,-0/.//60/091:888;00-005312270-80.5,6-<;8<:79652-,,.0&&,0.16-2,,-,0&$&'&++05+,,*-*,/4832;7,*32))%-,'+&)*+.3;;4/82.3.-,/5/1+0.133&%%()586:97730//,'+,+3/./40010.3*17,.446781+1.,&**01547))(+.33614545;9*.-',-.07422'49572.1/('*+1298784;,)%'/5+).,0-::0/868:731*,.35161-)/-.66+3/-',%$&$$%'(.1*1-(./01;565-2'+*,**,*,.548<:179:1440.%,'#&'(-,9-6.57'///.)'*+347952,./:-.60/2/021231,/*+2:.0*)*&)360+2/0'*-.0*/55.*,.-/+,(&%$&((4.-4:;-;44/$+&'&)&*,2+1/*(.%$#&$,*0/41-,,2.2,135:4/-),2+,0447538/0,&(-0/256735/'0'-&)-.+'+)%,2004:48<421+&(*'),001-4-,-4,4+6+,))%%)*')050+2)$)*15/*55-4.&).*31*$*+&*&&&(%)+.--.0/78/1*/-//92348;:999999)**((+&/053)*-035578855+512.(+,,.-+.,+-++*--5-(
@2658e4d9-b90c-47d1-bb15-631a3d257a90 ch=327 read=70416 start_time=2019-12-13T09:22:28Z barcode=BC01 runid=2c9cf7bc05858273f10e7d7ec552fc0bd742dc3e
CCGGTTACCTTGTTACGACTTCACCCAATCATCAATCCCACCTTAGACAGCTCCTTCCGCGCGAGGTTAGGCCACCGGCTTCGAGGTGTTATCAACTCTCGTGGTGTGTGACGGGCGGTGTGTACAAGGCCGGGGAACGTATTCACGCGACATGCTGATTCGCGATTACTAGCGATTCCAACTTCATGTAGTCGAGTTGCAGACTACAATCCGAACTGGGGAGAATGGTTTTATGGGTTTTGCTTCACCTCGCGGCTTCGCTTCCCTCTGCACCATCCATTGTAGCGTGGTATTGTAGCCCAGGTCACCGGGGGGCATGATGATTTGACGTCATCCCGCCTTCCTCCAACTTGTCACTGGCAGTCTCGCTAGAGTCCACAACTTAATAATGGTAACTAACGATAAGGGTTGCGCTCGTTGCGGGACAACCAACATCTCACGACACGAGCTGACAGCCGCACCACCTGTATCTCATATAGCTATCTCTCCATCTCTGGGCCTTTATGAGTCCAGAGACTATAGTAAGGTTCTTCGCGTTGCTTCGAATTAAACCACATGCTCCACCGCTCGGTGCGGGCCCGTCAATTCCTTTGAGTTTCATTCTTTTGAACGTACTACTCAGGCGAATTACTTATTGCGTTAACTGCAGCACTGAACTTTGACATCCAACACTTAGTACTCATCGTTTACGGCGTGGACGCAGGGTATCTAACCCTATTTGCTCCCCGCTTTTCAGGTTGGAAGGCGTCAGTTGCAGGCCAGAATATTGCTTTTCGCCACTGAATTGTTCCATATATCTACGCATTTCACCGCTACACGTAAGATTCCACGATCCTCTCCTGCACTCCTGGCTGCCTGGTTTCTGTAATTTTACTGAAGTTAAGCTTCAGGCTTTCACCACAGACCCTTGCGCCGCCTGCTCCCTCTTTACGCCCAATAATTCCGGATAGCAGCATACCTACGTATTACCGCGGCTGCTGGCGCGTAGTTAGCCGTGGCTTTCAATAAAGTACGTGCTCGGCTTCTACCATTTCCTGTAGCCGCCGTTCTTCCTTTATAACAGAGTTTACAATCCGAAAACTATTTCCTTCACGCGGCGTTGCTCGGTCAGGGGTTTCCCCATTGCCGAAAATTCCCTACTGCGCCGCGCTCCACGTAGGAG
+
96/.7/+-'')'-,(*2256-,,35123777995:108,,1/7///76.4540()3+(''(*)%'(-1)..03(+304018/*+/-72500-0,+++,+-+4.,,&((*.473;:.4,,-212.346.51+/**(+*.-116/.')(**,//768886593/1.,51..3'('))+75*1'*1612330.-.+((,(2.0053331,/,&+,&&///101,))0/66195:2039;28:;,./0905895500.5/093**)*/7/+7-,.11::;::/61,),+-'+(#)(+/,-),.0**/432..(+,35:144/--.-.75-*/06668.::0)54697911,1'*33002/201,)*+-.3888820++,..*+-,*('4+()&),7339344800..5-.00/21397443182217,0+-+2+)+-+.15/(+,,01433734+*''#$%'+,.3146557779786885030000,---2990.-+')*&2+(*'$%$&$'*)+(*+-0$%(&**..-16:68<5.-,*,%+//3+2,001;654+,+*-))0))084961)&,+&,../6+*22*6,8-0/8-+,37;5403/('(''+188//20,,,,.324.$('-(&*.-)8+,,.30403646*63,22279-290*.8123.1(0(-+3,*/*-.0.6605;3*-+-+--0720'+,).--*,*,../7)),+86--+530'&%.02**)10),('&&'++-.03709/.,/3.:41/53'7'$$''+.-09:102/1112025,.(4,..8687745/183.025/11,,),%(('(*7680((')+14///17101(,+0,,38653152597<7/')*+'/.0+',**))(--1+).072*/900:;555837/005:005+-)*..31,+++/.+*00:4-./-3+.++(1)4*02200()+'%'&)+340/2/612<888460701/36.1,(+-.,/50,,.8+6.7-.55++.*...)+*00-%((.-4+))(%$+-*5<1+25/0+*,10899:<:7960-10--1*.'&*(,:.'*.//3*)-14*()$/+'+53;603310200.3--.(*)()&0846.;3/9;-(2105967;::7/90*),./,,%+'$&$()03%'*++60*,
@b156eb8d-ebd5-4a04-9eea-a0a18f360501 ch=151 read=89912 start_time=2019-12-13T09:22:24Z barcode=BC01 runid=2c9cf7bc05858273f10e7d7ec552fc0bd742dc3e
CCGGTTACCTTGTTGTAACTTCCGCAATCGCTGACCCTACCTTCGGTAACTGCCTCCTTGCGGTTAGCTCACGGACTTCAGGTAGTACGCCCAGCTCATGGTGTGACGGGCGAGATTGTGTATAAGACCGGAACGTATTCACCCGCGACATTCTGATTCGTTACTAGTAACTCAGCTTCATGTAGGCGAGTTTCAGCCTACAATCCGAACCTGAGATTCCAGTTTTAAGTTTGGCTCCACCTCACGGTATTGCATCTCTCTGTACCAGCCATTTGTAGCGTGTGTAGCCCTACACATAAGGGGCATGATGATTTGACGTCATCCCCACCTTCCTCCTGGTTAACCCAGGCAGTCTCGCTAGAGTCCTCAACAATGAGTAGTAACTAACGGCAAAGAAGGGTTGCGCTCGTTGCGGGACTTAACCCAACATCTCACGACACGGTGACGACAACCATTACCACCACCTGTCACCTTGTCCCCGAAGAGTTTCCCTCGATTAGAGTAATGCAAAGGGATGTCAAGTGTAATTCTTCGCGTTGCTTCAGATTAAACCACATGCTCCCGCTGCTTGTACGGGTCCCCGTCAATTCCTTTGAGTTTTAATCTTGCGACCGTACTCCCCAGGCGGAATACTTAATGCGTTAGCGGCGGCACGGAGGTGTTGAAACCCCCCCACCTAAAGTATTCTCGTTTTACGTGGACTACCAGGGTATCCTGTCCTGTTTGCTCCCCACGGCACGAGCCTCAGCGTCAGTTACAGTCCAGAGTCGCCTTCGCCACTGGTGTTCTTCTAATCTGCGCATTTCACGCTACACTGGAATTCCACTCTCCTCTCTGCCTCTAGATAACAGTTTTGGAATGCAGCACCGGTGGAGCCAGGTATTTCACATCGGCAACAAACCGCCTGCGTGCGCTTTACGCCCAGTAATTCCGATTAACGCTACTCCGTATTACCGCGGCTGCTGGCGCGGAGTTAGCCAGTCTTCTTCTGGGTAACGTCAATGAGCAAAGGTATTAACTTTCTCCCTTCCTCCCCGCTGAAAGTACTTTAGCCAGGCCTTCTTCATACGCGGCATGGCTGCATCAGGCTTGCGCCCATTGTGCAATATTCCCCACTGCTTGCCTCCGTGAGGAG
+
84+30701417./4/(''(080)%,'-)4((,*+00'&+./2362,%'(+-0375654734(424-'()+(++4+-/62.,0/&&/$&%*+))%)+/%+*61755790586&%(#1'%-&&'&&*&,11&,)+//334<9709*+254546:/*,,282-010/0.%(+(*+/++-4;90.*,-/7:8607<0--/2-,+*1424-*,,2*(*0--&-(%%&69<.;756;516293-(..03/1-10,,0,..16855466999;212:.:8)*,++-)0.0/-01/;0(*31/10..+/3.-13000,*-7*./457567.7;1,387685.53/0/405//;-+/0-..0/++''*,'+*-2955.-+,/-./00./003/0/700)102*'+%+/,4;576999/69)-39833132,33+0,320.--,/0*+'&(%'(&-1032-17&*%&)2,3/)/-..20%,+++,.679+**+'&%)4.13+*1/%,$''*,,-3439:<0+8801//0.,,..2)'++):<:87,0,((.0.'$*:+<<;7;66430.+*0(&'*$'0+-.%2+2.+121-*+/194;974;:1()-8;*3:34.2&%(+/7'*%((-6;-/186*8-:2/00-1...:474---,+)''((*27--/./58,*3,+167:3.)*0*-))*/53820101:0+',.+.9896.56,.&%-*02&*#%&448/;,(+*7:4,'+')('''')38681.211636,;--.7/:&()$&&'9;97;99::04233305:3635()0-+&%)+,,4;:0,.*+0,0/54')-(.8/.*-/0/6/0120+',,./-*,6-0(-)1*7::374870-,,++5,0)*&%&).3',0/'.3,-/0141*(()-,'(.2706;444214.-(-'($+*..+'-/057/6(+&4))''#$'%(-0445-2-,6;22060557.6)($),0**8+&&&%&+-()9,9<6/65..0:323706/0179-6*-.,-,2.-),+)',.6)7:60-5:7,-995/4.+-))/*&&%/''(3-9-0*..6)+))%()/2359:7.-,-+4'*.--6,-,/61*/.(+//1/.0:78474)+*''$$&*0,58**$%+,(*
@cb1ccac4-4ce4-44e9-a5dd-aee615e43906 ch=29 read=59226 start_time=2019-12-13T09:22:24Z barcode=BC01 runid=2c9cf7bc05858273f10e7d7ec552fc0bd742dc3e
CTCACAGGGAGGCAGCAGTGGGAATATTGCATGGGCGCAAACCTGATGCAGCCATACCCACGATGTATGAAAACCTTCGGGTTGTAAAGTACTTTCAGCGGGGAGGAAGGGAGTAAAGTTAATACCTTTGCTCATTTGGCGTTATACAGAAGAAACACCGACTAACTCCGTGCCAGCAGCCGCTGATATACGGAGGGTGCGTTAATCCAGATTACTGGGCGTAAAGCGCACTTGAGCGGTTTAAGTCAGATGTGAAATCCCGGGACTCCAACCTGGGGAACTGCATCTGATACTGGCAAGCGAGTCTCGTAGAGGGGGTAGAATTCCAGGTGTAGCGGTGAAATGCGTAGAGATCTGGAGGAATACCGGTGGCGGGCGGCCCCCTGGACGAACTGACGCTCAGGTGCGAAAGCGTGGGGAGCAAACAGGATTAGATACCCTGGTGATCCGCCGTAAACGATGCCGACGGAGGTTGTGCCCTTGAGGCGTGGCTTCCGGAGCTAACGCGTTAAGTCGACCGCCTGCCGGGAGTACTGACCTGGGTTAAAACTCAAATGAATTGACGGGGGGCCGCACAAGCGGTGGAGCATGTGTAACTCGGTCTGTACCAGAAGAACCTTACCTGGTGTGGCATCCACGGAAGTTTCAGAGAGATGAGAATGTGCCTTCGGGAACCGTGAGACAGGTGCTGCATGGCTGTCGTCAGCTCGTGTTGTGAAATGTTGGGTTAAGTCCCGCAACAGAGCGCAACCCTTATCCTTTGTTGCCAACGGTCGGCGGGGCTCGAGAGACTGCCAGTGATAAGCTGGAGGAAGGTGGGGATGGCGTCAAAAGTCATCGCGAAAGCCCGCCACGACCAGGGCTACGTGCTACAATGGCACATACAAGAGAAGCGACCTCTCGCGAGGCAAAGCGGACCTCATAAAGTGCGTCGTAGTCCGGATTGGAGTCTGCAACTCGACTCCATGAAGTCGGAATCGCCCAAAAGTAATCGTGGATCAGAAGTACGGTAAGATACGTTCCAGGCCTTTACGCCGCCGTCACACCACAAGTGGGTTGCAAAAAGAAAGTAGGTAAGCAACCTTCGGGAGGGCGCTTACCGCTTTGTGATTCATGACTGGGGTGAAGTCGTAACAAAGGTAACCGG
+
++,')%+6.+---/12118790),((-,+--0/522124:3:<5232.2/'-0-1%2/($''&,,1+-*..('173;5/7.07./5;4.22-/96''((.;5('2)-+,62%'*2<7+3+9*./971;5--0($.4-*-*++3))*/)*++%++&'&))'',,-4-/-'(+37601))(6+)+%%%(**$/(+*('&&'012.2,*-'&&),+*.0030.+/351,/'*(('&%%45035;73605://2942.)5.(/01*3-)/00(-++1-*,-+''&+00144,+-//:806,.0()))//1.354.+',/1+',)(.*5+2+,1731,++,49.,06-,.1441,,&'+-.60.7.04.026/:839.'*.,+3,584-+/5230-0-.-./56771463343364+,-0456('..5:,2/1,)5+0+331::02645/..8-#%''(,9-....-222/4082431901.22'))')+/./*00-17+4,9,01/4412444:84.17448614710-((/(%&('+$)'5)&'-*-6/020*,6:;;5421/1.01-.685*1+&'+---+-/755.++,/2))((+5/3+/(-)...+**%'.+*15260613967*)&&(%)+771/0,.'('.<6/+)*%&)*32-+2..9989;685(/(0,6:8:9586502,,,,,.////<::9:8472//00378/:///88;:64/8+*))-*1--3-&&,3/7(''*//:989<90:3442592,48),86)051/1-0.*,)')%%('(),-26610+-.-0-./&.+-,-3+./,1*-'),+-*./0015-(&',0+21()'&&$$).)#()$%++//,12.,'''''//83710,,,)%')++/12)+&(-*+276935283.-+&%))/+,-/8658664163+*0/0044/:665/-0,)6*')')*-$$%*$*+6+*/15:52+5+**5095:75,/*&*/-)&')-/1278:86-+&''&(&(&/0)'%+657452:()4+(&&%$$((.5/10)'*),*..(**''()/.03//,;50)%+,),-)15..'&')2//01-'1-%(10.//-,,1-&+-34--0072802223576930-,0*+,,.,(/.5-.03599977
@5cf0a081-87a2-4af4-8c94-93bc10a86eba ch=83 read=104725 start_time=2019-12-13T09:22:24Z barcode=BC01 runid=2c9cf7bc05858273f10e7d7ec552fc0bd742dc3e
CCGGTTACCTTATTTTGACTTCACCCCGGTCATGAATCACAAAGTGGTAAGCGCCACTCCCGAAGGTTAAGCTACCTGCTTCTTTTGCAACCCACTCCCATGGTGTGACGGGCGGTGTGTATTAAGGCCCGGGAACGTATTCACCGTGGCATTCTGATCCACGATTACTAGCCGATTCCGGCCACCGTGGAGTCAGGTTGCAGACTCAATCCGGACCACGACGCACTTTGTGAGGGTCCGCTTGCTCTCGCGAGGTCGCTTCTCTTTGTATGCGCCATTGTAGCACGTAACTGGCCTGGTCGTAGGGCCATGATGACTTGACGTCATCCCCACCTTCCTCAGTTTATCACTGGCAGTCTCCTTTGAGTTCCCCGGCCCGGACCGCTGGCAACAAAGGATAAGGAGTTTGCGCTCGTTGCGGGACTCAACCCAACGTTTCACAACACGAGCTGACGACAGCCGTACGGCACCTGTCTCACGGTTCCCGAAGGCACATTCTCATCTCTGAAAACTTCCCGTGGATGTCAGGACCAGGTAAGGTTCTTCGCGTTGCATCGAATTAACCACATGCTCCACCGCTTGTGCGGGCCCCGTCAATTCATTTGAGTTTTAACCTTGCGGCCGTACTCCCCAGGCGGTCGACTTAACGCCGTTAGCTCCGGAAGCCCGCCAAAGGGCGCAACCTCCAAGTCGACATCGTTTACGGCGTGGACTGTTATCTAATCCTGTTGTTTGCTCCCACGCTTTCCGCACCTGACCAGTCTTCGTCCGGGGCCGCCTTCGCCACCGGTATTCCTCCAGATCTCTACGCGCATTTCACCGCTACCTGGAATTCCTGCCCCTCACCACGAGACTCAAGCTTGCACCAGTATCGATGCGGAGTTCCACAGGTTGAGCCCGGGTTTTACATCTGACTTAACAAAGCCGCCTGCGTGCGCTTTACGCCCAGTAATTCCGATTAACGCTTGCACCCTCCGTATTACCGCGGCTGCTGGCACGGAGTTAACCGGTGCTTCTTCTGCGGGTAACGTCAATGAGCAAAGGTATTAACTTTACTCCTTCCTCCCGCTACAGAAAGTACTTTACAACCCGAAGGCCTTCTTCATACACGCGGCATGGCTGCATCAGGCTTTAACCCATTATTCGCAATATTCCCCACTGCTGCCTCCCGTAGAACG
+
.,4)2,-1223+10,*+.03957165+'+32,/-040012)6**639789/2238())/)()04335/1(+,32961*12;43;;/0853182&'(1;81398972/2339;9892+*''$%$.,1552-,473:988.7-,)251..-,,272'*-4-*$%(106.,-,(/(()5.5,2+.,%('$'&)%(),%'-*/,/-/87898<:4226-/**+-341-)+/.,'(%%)3/023/-.0-.454934//.20337897752:5*&*),367:/14+*--..72..(&%('(')4:98)3(,2421*,*+,++(&(-024579/936+026490/+1*,4<212;796684)51.//..5***54-70,()-/)&)41845777906,09;-31711-+*%(.7)*2125435;445<:76895+4+()*+&.7+*'(*')(*+,0),..09:.--6-'+#*(.--.7*-4852./,56801+)+/-30--,093/0012862..20+-252/*,-1;:8356)9;:8<373);,+,;<::<212-14.134:1/10.0276.-+/06755+,+&',,*++*()-200+-.8:;:5306:913/8;;/684150-+4,92-.453768*$/2529578657826+)*&'+-(-061-1-..+.,'%('00,0;10*.0305/1'3*/002.3047080/)+,448:;:2*)%&'-/14442.('$'-,-3;,,-//)*2/.*78)*%&&)-,,*)+),.0798683+)520-1/2314-+-2/7;-7.-/<3,*.&()51/.-*+-,)$&&)2,/.25,))$'&%'+,+2.1&'$,****+(*-)++,1248-6/)+.5*+'*//%1&'&(*+,/.*&)07'-$(&-0-60.206'(.'+,*&#&((+),1276785042,15%,2037897711.:-&*7085,-201160/,+3-3./--0.))*/88347,012716;220/.557,8+*'-0/')0*.(/0+/-//4416;569:47..0/6353/0//.//78*+0,,.0.)'(+&$(*8:4;:4/95.+660/+*)**'()&''&&&($/+()-4/4381676966711).()*-+*-*.-722323(0/--4,-$03(%(**22/$&,(*+6+532-+-+,,*+08/1:4,.,,*-)%
@4bd38e7b-db80-4e4d-a8b8-cfcc6ebc81a6 ch=221 read=62525 start_time=2019-12-13T09:22:21Z barcode=BC01 runid=2c9cf7bc05858273f10e7d7ec552fc0bd742dc3e
CTCCTACGGGAGGCAGCAGTAGGAATTTTCGGCAATGGAAACCCTGATAACGCCGCGCGAAGAAGAAAGGTTTTCCAGTTGTAAACTTCTGTTATAAAGGAAGAACAGCGGCTACAGGAAATGGTAGCCAGTGACAATACTTTATTAAAGCCACGGCTAACTACGTGCCAGCAGCCGCGGTAATACGTAGGTGGCAAGCGTTATCCGGAATTATTGGGCGTAAAGAGGAGCAGGCGGCAGCAAGGGTCTGTGTTGAAAGCCTGAGCTTAACTTCGGTAAGCCGTAGAAACCAGGCAGCTAGAGTGCAGGAGAGGATCGTGGAATTCCATGTGTAGCGGTGAAATGCGTAGATATATGGAGGAACACCAGTGGCGAAGGCGACGATCTGGCCTGCAACTGACGCTCAGTCCAGCGTGGGGAGCAGAAAGTTAGATACCCTAGTAGTCCACGCCGTAAACGATGAGTACTAAGTGTTGGATGTCAAAAGTTCAGTGCTGCAGTTAACGCAATAAGTACTCCGCCTGAGTAGTACGTTCGCAGAATGAAACTCAAAGGAATTGACGGGGGCCACACAAGCGGTGGAGCATGTGGTTTAATTCGAAGCAACGCGAAGAACCTTACCGAATCTTGACATACTCATAAAGGCTCCAGAGATGGAGATAGCTATATGAGATACAGGTGGTGCATGGTTGTCGTCAGCTCGTGTCGTGAGATGTTGGAGTTAAGTCCGCAGCAGGCGCAGCCCGTATCGTTAGTTACCATCGACCAGTTGGGGACTCTAGCGAGACTGCCAGTGAACAAGCTGGAGGAAGGCGGGGATGACGTCAAATCATCATGCCCCTTATGACCTGGGCTACACGTGCTACAATGGATGGTGGGGAAGCGAGAGGCCGCGAGGTGAAAGCAAAACCCATAAACCATTCTCAGTTCGGATTGTAGTCTGCGCTCGACTACATGAAGTTGGAATCGCTGGTAATCGCGAATCAGGCATGTCGCGGTAGAATACGTTCTCGGGCCTTGTACACCGCCCGTCACGAGTTGATAACACCCGAAGCCGGTGGCTAACCGCAAGGAAGAGGAGCTGGGTGGGATTGATGATTGGGGTGAAGTCGTAACAGGTAACCGG
+
0051-02,43(*-,,,-*31.(-(0-6:831710;53.(,,-2')+2'-6328933-.&(1(*)(/.&1+3;930)(,/:,348326478303-.10-,1+1),25*4/1/,)'(%-+14..89633550252,+&&''++-)(-(,-*(/7.//33367511/--201/'.+)1500.*0)4*0189050/59141,,11:10-,'+(*--+0.74/-,*/2/(',-(.00898&10/.+6)263221211-1+-77*3:57-&((,2*(.)+*/0;;.;;889--86-64590+,-//,*,-01/64,,+3:687-4/-2,6-58784641+///6854;7235987677663453,-))456694780;.-+&%-/2730000*6+8+;:653213669:79-56/.'+,02556,'('*+/&&)+4.).177:)*'))((*.1,--/9899;;95664./0/295354.312/22.17456,-.60./2443131.9.5,5,*-,*/34446398+.65722314//00.02(+,+*7/'03()3338+/-//146592)3-((+%*)+4:6405-/4111450*,23;:51541,.6-009310.-)(.0.50612:%$&(&0512266+++-.549*00107)))),-/5-,-.+)/02263621,--.024324:83745&/6;*05562')*+:89786163501754842,)/./&''**'*,+2((43/--&010/1463-03,+//+44*.+&'#"'(4-/9:123.,,,-42223799:1..-&&('-.*,/92.,-'-*/0*;:/01/077899:7000689:336.+,430/16369;75/+*+,(.3:71232026/222*''))(+'(*&%&)*50./)(--*+070'./;:3060&(/:88::;;656.33;94:./0,-*+0-&%)(,,/5-56/011//.+1,--1049322+0)*40108639560--.*,+++.03:2)',),,//230/3199751:22/1/1.67:65)+&)(01/2///33.*,1,*.0/8:9:78852112,(.(/)0/2'(()%'(-&-(,,65340.-01728/88/+/0510/**&%,(%%+''+/()
@e2ef63ae-eb79-4989-86c1-4e52f4714c2a ch=188 read=154095 start_time=2019-12-13T09:22:22Z barcode=BC01 runid=2c9cf7bc05858273f10e7d7ec552fc0bd742dc3e
CTCCTACGGGCAGCAGTGAGAATCTTCCGCAATGGACGAAAGTCTGACGGAGCAACGCCGCGTGAGTGATGACAGCCTTCGGTTTGTAAAGCTCTGTTAATCGGGACGAATGGTTCTTATTACCCGAATAGTGCGAGGATTTACGGCGTGCCGGACAGGCTGCGGTATGCGGTGGCGGCGTTATCCGGAATTGTTGGAATAAAGCGCGCGCAGGCGGATTGGTCAGTCTGTCTTAAAGTTCGGGCTTAACCCGTGATGGGATGGAAACACCCGAAATCTAGAGTATCGGAGAGAGAAGTGGAATTCCTAGTGTAGCGAGGTGAAATGCGTAAGATATTAGAACACCAGTGGCGAAGGCGACTTTCTGGACGAAGCAGCTGAGGCGCGAAGCAGAGGCGAACGGGATGCAGGCGGTCCTGGCCAAATACTTGATGGGTACTAGGTGTGGGAGGCCATCGACCCCTTCTGTGCGGAGTTGACGCGTAAGTACCCCGCCTGGGGAGTACGACCGCAAGGTTGAAACTCAAAGGAATTGACGGGGCCGCACAAGCGGTGGAGTATGTGGTTAATTCGACGCAACGCGAAAAAGGACCTTACCGGAATGTGACATTGATGGACAGAACTAGAGATAGTTCTCTTCTTTGAGCCAGAAAACAGGTGGTGCACGGTTGTCGTCAGCTCGTGTCGTGAGATGTTGGGTTAAGTCCACAGCAGGCGCAACCCTTATCCTTTGTTGCCGCGGCGGTCCCGGCCGGGAACTCAAAGGAGACTGCCAGTGATAGCATAAACTGGAGGAAGGTGGGGATGACGTCAAGTCATCATGGCCCTTGACCAGGAGCTACACACGTGCTACAATGGCGCATACAAAGAGAAGCGACCTCGCGAAACCGTGGACCTCATAAGTGTACGTAGTCCGGTTGGAGTCTGCCAGCTCGTCCATGAAGTCGGAATCATGGTAATCGTGGATCAATTGCCACGGTGAACGTTCCGGGCCTTGTACACCGCCCGTCACATGGAATTGGGTTGCGAAGTGATAACAACCTTCGGGAGGGCGCTTACCACTTTGTGATTCATATGACTGGGGTGAAGTCGTAACAAGGAACCGGAGATAGAGCGACAGGCAGAAGTAGGACAACACAAAGACACCGACAGCTCTTCGCGCAGCAATACGCATGCTTACCGCA
+
')()&'&'&&'&%%%()(&')(1-.6/-+/0946966)14*',+('(),-,)+/712592738,&'()/,)(($(,/57000-1,'''-1,2344,2818+-&496:328506:;,2+',-)+,+).:86542,**(($1('$&'))('&&%'-*%#$$$$%$%%%%$$$&*'+(#+)/',-*)-)%)(&*&&''&&)&&+0.$)*-+,*2-,11(1)/)*,31-+01466-1+6800/42*647.9.9-74---...7.,,-'*+%%$))&%+0)),0,''()*322/-*(')$'(')-+1+3,0/,+,1,))-((&'(&(-1--.25,0&&)/%)%&'&*))-5177786205+4-58-76)+88::8,.,%)#&%&'(,-*(%&&%%&&)%,*0)'060:;62',%(&$&',)&%'($$%(&+'.,,***).&3)*+.05210)70/10*+'+/437<8*3954.,,+(.(+030++)*'-+-*-,532.+-4210,'&&)*/,.05')*)3*9-*/7/-3779+,($%(&,#)(**$$%$'&('+,//6312()*/.-./'',/94842277;960//+,43/(&*.//0.,1:%/'(.*-+*--.1,*.27,+++/646,+*)+9,2--,)*30*-1(&&)*//,-585/1131.5-..14.26;*-544.%,-*706***)+.//0/,4+/36593(')+*#%&%)(0/,*+),.5,..-./(*1,&02*+'%&&(&.,+1-).1//27/.,.98+,(2**+,8788:45412/'$$$$-2++-:://6-3/2..692--/,+')+%''--379,-.*/6*)'&(,6/1+'%%'(**+)+**+..,0.7.,8/.--./,54(&)$'&&',)*'(,,**(*)('%'*1/04,-+*10-./)#&)*---/,+)'+,./.0/1-0+('++.(&(-(,222//2*8.:88&(*0,/4122;:;2/,,+()&*&%()34,.(''),5*+9:6241.**++-62185005.1*,+,&(+*03027/.(*(%''(($&(,-..050)4+&))+--,6--76*.-..-2668;,%&$'+,/15;:5203.,/6466231+-//8:;80-)+-.+)--.12.5980&(&')(+($$+1.13491033+-%&''&%')(+.%$$#&('+-/&%%$),/)%&%#$%%%%
@10f3c020-352b-43cf-b186-2bb19cc05795 ch=90 read=91779 start_time=2019-12-13T09:22:14Z barcode=BC01 runid=2c9cf7bc05858273f10e7d7ec552fc0bd742dc3e
CCGGTTACCTTACATTACGGCTTCACTAATCGCTGACCCTACCTTCGGCCGCTGCACTCCTTGCGGTTATCACGGACTTCGGGTATTGCCTTCCTGTGGTGTGACGGGCGGTATTATTTATAAAGACGGACGTATTCACCGCGACATTCGATTCGCGATTACTAGTAACTCCCAGCTTCATGTAGGCGAGGTTCAGCCACCACAATCCGAATTGAGACTGGTTTTAAAGTTTGGCTCCCACCTCACGGTATTGCATCTCTGTACCAGCCATTGCTTAGCGTGATAGCAGCCCTACATAAGGGGCATGATGATGATTTGACGTCATCCCCACCTTCCTCCTGGTTAACAGGCAGTCTCGCCAGAGTCCTCAACTTAATGGTGGCTTAACAGGGTTGCGCTCGTTGCGGGACTTAACAACATCTCACGACACGAGCTGACGACAATACCACCTGTCACCTTGTCCCCGAAGGGATTTCACTCGATTAAAGAGTAATGCCAAAGGGATGTCAAGTGTAGGTAAGGTTCTTCGCGTTGCTTCGAATTAAACCACATGCTCCGCTACTTGTACTGGTCCCCGTCAATTCGCGCAGTTTAATCTTGCGACCGTACTCCCCAGGCGGAATATGGCAATGCGTTAGCGGCGGCACGGAAGTGTGAAACCCCACACCTAGTATTCATCGTTTACGGCGTGGTTCTGGGGTATCTAATCCTGTTTGCTCCCCACGCTTTCGAGCCTCAGCGTCAGTTACAGTCAAGAGAGTCGCCCCTTCGCCACTGGTGTTCTTCCTAATCTCTACGCATTTCACCGCTTCACTAGGAATTCCACTCTCCTCTCCCGCCGCTCCTGAATAACCAGTTTGGAATGCAGCGCCAAAGTTAAGGCCAGATTATTTCCACATCCCCTTAATCATCCGCCTACGCTCCCTTTACGCCCGAAGTAAAATCCGGATAACCGCTCGCCACCTACGTAATTACCGCGGCTGCTGGCGCGTAAGTTAGCCGTAGCTTCATCATGGGTACCGTCGTTATGCTTCCCCAAAGACCAGACTTTACGATCAAAACTTCATCACTCACGCGGCGTTGCTGCATCAGGGTTTCCCCATTGTGCAATATTCCCCACTGCTGCCTCCGTAGAAG
+
02*(,+(-.,-%(()/(+)0014/(-$'',/%&.+,.50)),*+-//21429977'+-2*10-../0.'(-,302--./.,.-1./*$,&''('++/,873310219:7060'.(&)**)*-/0*.4&&(*%,,7;836:-0413342.('*510/20150//,//204216('').83577854.,+,*//:,,-3,&)((*/:+1)%%'+)-.1//06):::.-0+((0+.5/048)*5:5637444/40++./0778994921082460,(+'')-,*+$%$''')//)&&(&&.(,395126/.++*-.26<9045657690460)/3)/46/14.*.0.505&'46336558%%%*%%&).-++.)+,../+'+%%&')2/1./(1..0-,..243651.07610,-,0&+20/0.--+.10303-**'')*6546271147014125736242003/3,**,*)''*.,-'*)31,6+/2,&&)**()*-'2.&/5-564560(*.255.)(&)+.1:).)()0/,0+-027+)/-//<85-*++---/098::8/9/./200'/./77.+///1150((('%-,7/..00/5//078:38350627,+.;:8:5:3%,%''*2/14++4102.87/600000+.*+*/)*1--40)&))-2.,-222;52472873.0,,*,)/+)1+144*%().33733/()++,(%*(099**2441;52*,-8665022249'707,--048+0(*)'*..0.40+.:7122)0129214;58,5,&),*,35(*-3531:4/%(+**)&'%(-&*'-(4*21&)+.64301*-1.$%%$&(02-&(,)%$.*+-067+0,50.++((%(%(,'(((.(+*3*'%+(-%-0*-''),+20*)()8587632(',2(&%&)719*260-0*.))()*)),42*316282/.).&&),-365006/.3241*3,,8:45.9///8211-,-+0/..051.240.'()+0.&*'$&',(,'+/35&&5,,--000--,&02))*4()*.3277,/./0+(+)'()+/4675672*..1245+12*))()*.101963:/211+&(*'$"$$$%#+(28:.%'&&(''-,+.0++-().(
@df3d70b2-fe7e-420c-89f0-f9bac05a3a4e ch=337 read=117321 start_time=2019-12-13T09:21:54Z barcode=BC01 runid=2c9cf7bc05858273f10e7d7ec552fc0bd742dc3e
CCGGTTACCTTGTTACAGGCTTGCCAGTCATGAATCACAAAGTGGTAGCGCGCCCTCCCGAAGGTTAAGCTACCTGCGCTTCTTTGCAACCCCTCCCATGTGGTGTGACGGGCGGTGTGTACAAGGCCGGAACGTATTCACCGTGGCATTCTGATCCACGATTACTAGCGATTCCGACTTCATGGGTCGAGTTGCAGAACTCAATCGGACCGCGACGCACTTTATGAGGTCGCGCTCTCGCGAGGTCGCTTCTCTTTGTACATGCGCCATTGTAGCATTAGTAGCCCTGGTCGTAGGGCCATGATGACTTGACGTCATCCCCACCTTCCTCAGTTTATCGTGGCAGTCTCCTTTGGGTTCCGGCCGGACCGCTGGCAATAGGATAAGGGTTGCGCTCGTTGCGGGACTTAACCTTTCTGGCTTACGAGCTGACGACAGCCATGCAGCACCTGTCTGCGGTTCCCGAGGCACATTCTCATCTCACCGGCTTCCGTGGATGAAATCAAAGACCAGGTAGAGGTTGTTGCATCGAATTAAACCCATGCTCCACCGCTTGTGCGGGCCCCGTCAATTCATTTGAGTTTTAACCTTGCGGCCGTACTCCCCAGGCGGTCGACTTAACGCGTTAGCTCCGGAAACCACGCCTCAAGGGCACAACCTCCAAGTCGACATCGTTTACGGCGTGGACTACCAGGGTATCTAATCCTGTTTGCTCCCACGCTTTCGCACCTGAGCGTCAGTCTTCGTCCAGGGGCCGCCTTCGCCCACCAGTGATCAGATCTCTACGCATTTCACCGCTACACCTGGAATTCTACCCCCTCTACGAGACTCAAGCTTGCCAGTATCAGATGCAGTTCCCAGGTTGAGCCCGAAGTTTCACATCTGACAACAAACCGCCTGCGTGCGCTTTACGCCCAGTAATTTCGATTAACGCTTGCGCCCTCCGTATTACCGCGGCTGCTGGCACGGAGTTTAGCCGGTGCTTCTTCTGCGGGTAACGTCAATGAGCAAGGTATTAGCTTTACTCCCCTCCCCGCTGAAAGTGCTTTACAACCCGAAGGCCTTCTTCATACGCGGCATGGCTGCATCAGGCTTGCGCCCATTGATACCAATATTCCCACTGCTGCTCCCGTAG
+
2/*12:+,113,3-(&$(*,0+%(&%'2212-1,+*-./740121-'+*(()3623/5-*&%+%0*33076/551)*')1,-9;.,,.(1-,(++4-)*''*453478:8;:968756415473/**(()))*8777:2.07.3+2.01:976643+**'%,,)-:778:9:<60037:;:4652)*+/-1,8//%*(*-.8);09//,1,)0225,3(,,.602120501''&(*+1226/+,.+.198:661492///&+.+-*/*&()$-&')'.('%'&&*50),477010*49::.30/1-,+*-/04689::18;0,27220.)--/5<9040()*0,)19868713*(',452()-063;6/*'*(-3*2*$&).,0+'00135134369/8/..'64/31100,4+50*%$&(+))+776543),+,1034;4:8803448:64.)'(*(/,502+(*+-.//04<6675610.%(*,')+2-;679:42,&)&(((0*),,;51320'%,*.*%'''+,-/061021;182,)*),)//)*2+./0/46/23)+,($&)+'1(8/36;1*').:;.275.3/*-388911////9<0(++,09668:67756332.4..-657).'/,*032343:-4,208-,++4.3/.6(6+501.,14765,54%'&/+,.495331593-'$1'**--01670439-)-250/%**+2:0..1.49-057879915000:1680,)169.9959;7;6458++5./(.(',3.,/00/23,2030085-+06().(*43;6780807-)'(.85/.23360/10189-)&&')(,/('-*++.-/121&,/5/,))*,--+)313))2++2<71,0125/,+*(//785.0.3:57666//*+.61.//072++./6*:/2+,,.+./,,..(,&-60/24.()-0-4:*1+02766/4*)%+)-&'-82)%*4+76234:29;5684/.0138646.3+*+()&,1)0,.11-'-.770210)(//09;1+/51163-.+-.(+*,/139+*.*.7394:33:740/.+,073.21:432.*./,9:878&1/28+%&,)*-.24/3-/.041($')*21-/-47*,2%&
@9346498b-95e9-4966-af92-761df5e51d34 ch=170 read=119001 start_time=2019-12-13T09:21:53Z barcode=BC01 runid=2c9cf7bc05858273f10e7d7ec552fc0bd742dc3e
CTCCTGCAGGAGGCAGCAGTAGGGTACACTGGCAATGGAAACCCTGATCGAGCAACGCCGCGTGAAGGAAGAAGGTTTTCAGTTGTAAACTTCTGTTATAAAGGAAGAACGGCGGCTACAGAATGGTAGCCGGGTGACAATGCTGATAGAAAGCCACGGCTGAACGCTACGTGCCAGCAGCCGCGGTAATACGTAGGTGGCAGGCGTTATCCGGAATTATTGGGCGTAAAGAAGAGGGGCAGGCGGCGGCAAGGGGTCTGTGGTGAGCCGCAGAAGCAACTTCAGTAAGCCATAGAAACCAGGCAGCTAGAGTGCAGGAGGATCGTGGAATTCCATGTAGCGGTGAAATGCGTAGATATAGGAGGAACACCAGTGGCGAAGGCGACGATCTGGCCTGCAACTGACGGCGCTCAGTCAGCGTGGGGAATGGGATTAGATACTGTAGTCCGCCGTAAACGATGAGTACTAAGTGTTGGATGTCAAAGTTCAGTGCTGCAGTTAGCAATGGTACTCCGCCTGGGTAGTACGTTCGCAGAATGGAAACTCAAAGGTGACGGGGGGCCCGCACAAGCGGTGGAGCATGTGGTTTAATTCGAAGCAACGCGAAGAACCTTACCAGGTCTTGACGCCGCCGCAAAGGCTCAGAGATGGAGAGATAGCTATATGAGATACAGGTGGTGCATGGTTTGTCGTCCGGCTCGTGTCGTGAGATGTTGGGTTAAGTCCTGGCAGGCGCAACCCTTATCGTTAGTTGCATCATTAAGTTGGGGACTCTGCTTGAGACTGCCAGTGACAAGCTGGAGGAAGGCCAGGGATGACGTCAAATCCATCATGCCCATGACCTGGAATACACACGTGCTACAATGGATGGTGCAGAGGAAGGCAGAAGCCGCGAGGTGAAACAAAATTATAAAACCATTCTCAGTTCGGATTGTAGTCTGCAACTCGACTACATGAAGTTGGAATCGCTAGTAATCGCGAATCAGCATGTCGCGGTGAATACGTTCTCGGGCCTTGTACACCGCCCGTCACACCACGAGAGTTGATAACACCCGAAGCCGGTGGCTAACCGCAAGGGAGGAGCTGTCCCTAAGGTGGGACAGTGATTGGGGTGAAGTCGTAACAAAGGTGG
+
-1580)0+42+//,)*((+-+)/-*))&&%%(%&,*/))/*+8*)*+66),-01//-.3./14435..,,&)*(3.;75-)*-+)+75&0.5,/+1.*)/)'1,00*+-*&.--3.,*,&')**-+)))/)&&)()%**-.*..*+0+)-,((*+**.++*&)%(&('(-05776..,,-9012192+8,)-648464393-.,*)1/-.2)/.05.5+0089866651'%*(('*.50.-28256-&,,)&,4.6//+,0.2+**(.3*-)$*(&+)')1-.&-+*,#'+./1/-0/-60335)..//0...//*1''+.24:6::605/710(,('%,.0724/22/12797786..&+*+,(*')58665414/'&'()30330./-,.117/001435502&%&$')-++-)(&'*2/8/'(()&,1+/2..2711*''(+255%'%'((0/)*,.,+.1038:70723;7;89345-2/0122-/0:9799//7-0%,0**((((+/05-1662(*+&%)(,/384,1-+.:76*(/-)23+0$-$''.201+&'%&%%%()-143548660-..+.,'*-0:;,7690*,*)*2$0%/'(/)+4/4,0-.2(-'))70016+*%#),$&.85.5553*)*./2;.-**)/.613212,.,*,+*'.*,/0+2.1256491;)-251-2%(&'(8(1)+/574335309/)/21:231,2+'(&0,.00,/.,00/0845582;1,1*&(+,864;40/51%333+432.*$%$&(+,/69::///+**/4.///4/0),),32&%16)*.068255:;..-((*0/4&+(&&*/,24)*0'''(*+,'*,,114*2,;--321(((.69.+1-,-(&'&%))*.3.-,,(-,+.3&-05-),(),14:18988;646357;808-0/+.027:98422..+-.376704,1++.5..-,*+01.0/,3-..)++-975//0/157946)2557;7*/+)4/.1+176.6.*,,/./070<4./754440.-,+'&)1-+++21.'-+((()*-5684/20(*%4),.00-4.+,,'**2-115*(*(1),4851/%*--*1//793/+-+(*.,3-0201'*%&'*
@7031dbe8-7d2d-4d33-b8bf-f602d2c4f5b4 ch=357 read=138874 start_time=2019-12-13T09:21:35Z barcode=BC01 runid=2c9cf7bc05858273f10e7d7ec552fc0bd742dc3e
CCGGTTACGGTACGACTTCACCCCAATCATCAACCCCACCTTAGACAGCTCCTTCCTTGCGGTTAGGCCACGGCTTCGGGTGTTATCAGCTCTCGTGGTGTGACGGGCGGTGTGTACAAGGCCGAACGTATTCACCGCGACATGCTGATTCGCGATTACTGTGATTCTTAGCTTCATGTAGTCGAGTTGCAGACTACAATCGAACTGAGAATGGTTTTATGGGTTTTTGCTTCACCTCGCAGCTTCGCTTCCCTCTGCACCATCCATGTAGCACGTGTGTAGCCCAGGTCATAAGGGGCATGATGATTTGACGTCATCCCATATCCTCCAGCTTGTCACTGGCAGTCTCGTAGAGTCCCCAACTTAATGATGGTAACTAACGATAAGGGTTGCGCTCGTTGCGGGACTTAACCCAACATCTCACGGCCCCACGAGCTGGCGACAGCCATGCACCACCTGTATCTCCATATGGCTATCTCTCTCCATCTGGAGCCTTTATGAGTATGTCAAGACCTGGTAAAGGTTCTTCGCGTCGCTTCGAATTAAACCATGCATACCGCTTGTGCAGGCCCAAATCAATTCCTTTGAGTTTCATTCTTGCGAACGTACTATCAGGCAGATTACTTATTGCGTTAACTGCAACACTGAACACGACATCCAACGCAGGTACTCATCGTTTACAGCGTGGACTACTAGGGTATCAAACCATATTTATACGCTTTCGGGACTGAGGCGTCAGTTGCAGGCCAGATCGTCGCCTTCGCCATGGTGTTCCTCCATATATCTACGCATTTCACCGCTACACATAGATTCCACGATCCTCTCCTGCACTCTAGCTGCCTGGTTTCTATGGCTTACTGAAGTTAAGCTTCAGGCTTTCCTGGAGCCCTTGCCGCCTGCTCCCTCTTTACGCCCAATAATTCCGGATAGCGCTTGCCACCACGTATTACCGCGGCTGCTGGCGTAGTTAGCCGTGGCTTTCAATAAAGTACCGTCACTCGGCTACCATTTCCTGTAGCGCCGTTCTTCAACATAACAGAAGTTTACAATCCGAAACCTTCTTCCTTCACGCGGCGTTGCTCGGTCAGGGTTTCCCCCATTGCCGAAAATTCCCTACTGCTGCCTCCCGTAGGAG
+
65450;(.$(*.*.%+174,611)-2-//;./*166)*2*211260)//.656:9+++((+/'3(-53-(.(/*++0+9811/6//.*%(+,13499;::7736&*152:77765/5,'.0.)&)')'))30/-362325778999757<8348324'&'&&)*1+).(&&*+1.1/04-./136020./2564/,,/213*+754/-,/0/2298:,.0096-5;8/(+,:5,,1--(+)/23;644582:.-0443347619'$$##(*+),,+,/(,11262--443/..*/292478566656;,,*0+132595,''($+/,.,)-//7355246/7/..34/3''&&(+./89.-0).2*1,--359887016210/0.,',//;.-,//9232/.1930(%$,'+)(+,522443+*+&'&)'+-33401/*.--15/7:25*,(030/0,+/.//22&'*,.(788796512215:88-,*.*-.6096-//*+-/625556678:227359,,/1<96<,)**)8&/081)(0012<:65&(##*%'(/*./5+5.3&.(,0+*23231:4;72272++,*9386:</8/..+'310612)(*..06/)(--),*1-,91005/<09053+*%(%-./10.()//204/'/.-*,$($&&-/006633;8+/%2123:;497224(++*+)++&01*-%)(/3+**(,,-2<2/'5+-00-),((559143;3.,-3+6/./89798-2///215:56&6337;47610*--.,/++,.,83:<;.456243'0+-+,$+.+5./))(+,,844387668////0445656945:9:86//11512;5668,7-+5)*'+053(+8611.-,02/.-18(/+),+(.7-++*48++24;6158880,.(((0124050--%,)+,..-0$)%*,1320812:/+-)(*-.-4**(*'216//186851*$%'%,-22;2+/%0114,')+,/8*(&,(,.8667755114(-89;<87;6-%)*,--4+')))2<.-1596/))./2383:34:973;-+,**'1-/.7/018-6/0-5710;)18:90'0946803::12,7.)).0.-*&'*,,11()305/*,
@aee643ad-d218-4311-812e-da4137010290 ch=267 read=80749 start_time=2019-12-13T09:21:35Z barcode=BC01 runid=2c9cf7bc05858273f10e7d7ec552fc0bd742dc3e
CTCTGCAGGAGGCAGCAGTGGGAATGTGCACAATGGGGGAACCTGATGCAGCAACGCCGCGTGAGTGATGAAGGTTTTCGGATCGTAAGCTCTGCTGGGGAAGATAATGACGGTACCCAGGAGGAAGCCACACGGCTAACTACGTGCAGCAGCCGCGGTAATACGTAGGTGGCGAGCGTTATCGGATTTACTGGGCGTAAAGGGCGGGCGGATGATTAAGTGGGATGTGTGAAATACCCGGGCTCAACTTGGGTGCTGCATTCCAAACTGGTTATCTAGAGTGCAGGAGAGGGAGGTGGAATTCCTAGTGTAGCGGTGAAATGCGTAGAATTAGGAAGAACACCAGTGGCGAAGGCGACTCTGGACTGTAATGACGCTGAGGCTCGAAGCGTGGGGGGGAGCAAACAGGATTAGATACCTGGTAGTCCACGCCGTAAACGATGAATACTAGGTGTGGGGTTCCAACACCTCCGTGCCGCCGCTAACACATTAAGTATTCCGCCGCCAGGGGAGTACGGTGTAAGATTAAGAAACTCGAAGGAATTGACGGGGACCCGCACAGTAGCCCGGAGCATGTGGTTTAATTCGAGAACAACGCGAAGGACCTTACCTATGACATCCTTGCATTACTCTTAATCGAGAAATCCTTCGGGACAGGTGACAGGTGCACGTGGTTGTCGTCAGCTCGTGTCGTGAGATGTTGGGTTAAGTCCCGCAACGAGCGCAACCCATATCGTTAGTTACTACCATTAAGTTGAGGACTCTAGCAGAGACTGCCTGGAGTTAACCAGGAGGAAGGTGGGGACCGTCAAATCATCCCATGCACACTTATGTAGGGCTACACGATACAATGGCTGGTACAGAGATGCAATACCGCGGTGGGCAAACTTTAAAACCAGTCTCAGTTCGGATTGTAGGCTGAAACTCGCCTACATGAAGCTGGAGTTACTAGTAATCGCGAATCAAGTGTCGCGGTGAATACGTTCCAGGTCTTGTACACACCGCCCGTCACACCATGAGAGTTGGCAATACCCGAAGTCCGTGAGCTAGCCGCAAGGGCAGCGGCCGAAGGTAGGGTGTGGTGGGGTGAAGTCGTAACAAGGTAACCGGAGATAGAGCGACAGGCAGTAGTTGCTAAGACACCGACAACTTTCTTCAGCACCAGCAATACGTAACTGCA
+
/36414278,12)+..,78586)1.)6**%&(+,-596--:5://2:995526,.,1.***+&&'(*12328/70::5.2;7:9046/+,.61-(.,35)*'-/41/)))&'/.*-)'*-0+1/-2,-1,.'')%'*&%'(*+,-/214211802/10..,*')*),)1,073--01032/.0)+'14-+,97:6/.,00*,+)(&**2/400*$+,40/08<;661/,*,.40,.1;-0,,,.9)-((,0:8767966242.0588777224012840001398720/))-+&**),*))*)8,'$*,('%('*,,*-+'''116-*)*/.,27*4,3986:93774:4').)-/4-,,-,48-/))))&''+*./,+).1/25'''()..8:977/..-/1:7,%7-,25/,./59;)0...6774.1148445;:40-..+5315847977649915/5*0&,,3.888.0034+1+**.435&++2.81,,,-55+)0(#(')-'+($')01,',#$()*,-3+)&*24-/8++1+../32444++5614:81/.-+))**1*(,+(*+0//-057::5:6;3-)')+-6286600+*'+.')')*+$$'()-2.2-)+*,)/)('&'/,17271.((**(24,:0-0..-*)+*,87&*%)$'&(&''+.,-/559800001887998762146617-72/803/17:*)/174--//1.4.1/-%(%'&++0+*0,++5)1**+,11*-6**.7/652+%&&%'(*/1::<;:6/%'4,*)).,.+)-*,4*.,-263,%$$*.080..116''(/+,(,'*-*$''')(.,--00*,&%)%,,:2.:110:424,++++9772:223--*+-*-42..8.--.14<;44:57762:*,0:538-.9.1,67620080.11,033/1,*).+*,:60,,-:../363312306218786()*)**,.292-,6.//.3.4'%*,...3,-+,%,,/9309*,1256456900/-,..-/,*23/*12**/0.021-1,&(+++),)$(+*)&)+2214280*-**,11/0**(#'11(+0/+,*-)*-.128515,7.3:9:1*,()2''(**978()'&%%$%'(1))(&&&%-,5.+3+4)*5<86956+**+1-5(0700075)+&&&$%&
@11f3526e-378b-4bb6-b059-e2f23a295f07 ch=126 read=168609 start_time=2019-12-13T09:21:34Z barcode=BC01 runid=2c9cf7bc05858273f10e7d7ec552fc0bd742dc3e
CCGGTTACCTTGTTGTTAGAGCTTCACCCCAATCATGTCCCACCTTAGACAGCTCCTTCCTTGCGGTTAGGCCACCGGCTTCGGGTGTTATCAACTCGTGGTGTGACGGGCGGTGTGTACACAAAGGCCAGAGCAGTATTCCACGCGACATGCTGATTCGCGATTACTAGCGATTCCAACTTCATGTAGTGCAGACTACAATCGAACTGAGAATGGTTTTATGGGTTTTGCTTCACCTCGCGGCTTCGCTTCCCTCACCATCCATTGTAGCAGCACGTGTGTAGCCCAGGTCATAAAGGGCATGATGATTTGACGTCATCCCCGCCTTCCTCCAGCAATCGCACTGGCAGTCGCTAAGTCCCCAGCAATGATGGTAACTAACGATAGGGTTGCGCTCGTTGCGGGACTTAATAACATCTCACGACACGAGCTGACGACAACCATGCACCACCTGTATCATGCCCGCTATCTCTCCATCTCTGGAGCCTTTATGGGTATCATCAAGACCTGGTAAAAGGTTCTTCGCGTTGCTTCGAATTAAACCACATGTCCACCGCTTGTGCGAATTTAAAATCAATTCCTTTGAGTTTCATTTCTTGCGAACGTACTACTCAGGCAGATGCTTATTGCGTTAACTGCAGCACTGAACTTTGACATCAACACTTAGTACTCATCGTTTACAGCGTGGACTACTAAATTATCTAATCCTATTTACTCCCCACGCTTTCCGGGACTGAGCGTCAGTTGCAGGCCAGATCGTCGCCTTCGCCACTGGTGTTCCTCCATATATCTACGCATTTCCACGCGCGCCGTTTACGTCTATACGCGCTTCCGGCTGCGCGGTTTCACGCAAACGCAGGGGATGCTTCGGGCTTTCTGCAGACCGACGCTGCGCAACCATCTTTGCGCCCTTCTAATTCCGTTAACATTGCATGCGCGGCGCGGCACGTGGTGCAGCAATGACTCATGGGCCTTCCATAGGCGCAGCCTTCGTTGTCGCCATAGCGAAAGAGTTTGTCGAAGCACTTCTGGCTTTGCGGCATGGTGGGGTTTCTGCGAAAGTTTCCCCACGCCGCCAGGGCGACCATCGGCGAAGGTTGGCACAGACGCGACCGGCTGGCCCGTAATACGTGACCCCGCA
+
76145910,*/'.1-+,&'*&*+($#((+(+1.2$(%')9:+.415/.-1-+-,065:7.3.-.--0-&'.8;119)645:4'5-,+)++.,0/**+),1867788:45786:51.%'''**0.*,.*.)+')-(')(7,.'),)--/..4477:4:<:610-/1..+&)''&-+(')),/...((2(.4'+&1)10014;38%$(*'(')'-+1+79;.666;.6;:0./3:3449-/./.60141,00328.))&*+4887121'(&''(***-/.03+)**,/-+-00//136,-67/28,****492//354//.089+)68854/-.),$'&$&)*/).,3,*%))*(+-4-+++0/('%%(,)+/6170.1--/2,---,*6839..&-+4-6:123;9401/0,%'('),*)))*./2260/.435589.89954--(*&+)%)+,,1***()*-)%$$%)+.04/10./1100',($413:/)*,-,++,2-05*/-216%(((+01-*11<:6;4//027/3566.0,8+699/3,../--/6-.4,025.24,+*%&/)-37.02/77<8127,*),-;;4068))9-+,%%13',(()&(*,3776&-'(&+-0+9-..3463414.,(+,+7778.,8:;.004/2.4-((,(+'.*/0448778<;/2'0-,-/64/.&*+0(-(4)12,,5-1'(*17/',*436-%)((/6*/)42<753*(,-,+.+009+2)+*--+,499882/13-31/0.'++23533:2)*,53412/3366767-9:).('),*''$$%&+4+'(**&&%%%'%('(+)-'&$%#&&()+*2.,(%('*&&,1,+%,--,$%$$&.''*'%'*+&%$'&,+&%#%%$%%%'#$%$(&&(%10)()'*'$#&$#&*'))'*)$$#$#('$%%%%)'()$%$%%%%#%&%%)+&((&&%%%'$('%##'&###$%(&#$#($$#$#%%$#'#)'&#%'%%'$%%**'(0'&&(25.+.'')&#($(()%$%$&)*'%$'&##%(&''*0*2(&$$##%)))).8..*'&$&%'%#$%#&($&&'()$&$#$$%'(*),'$"$"%%&+/)*'%'%$##%%$&'''(***(,'&$&'&(&%%$
@d76b1f41-fec6-4d9d-9e2d-4a10c84b3b88 ch=153 read=97829 start_time=2019-12-13T09:21:33Z barcode=BC01 runid=2c9cf7bc05858273f10e7d7ec552fc0bd742dc3e
TTGATTGTATTTGCGACTTCACCCCAGTCATGAATCACAAGAAATTAGTAGCGCCCTCTCCCGAAGGATTAAGCTACCTACTTCTTTTGCAACCCTCCCCATAGTGCATTGGGCGGTGTGTACAAGGCCGGGAACGTATTCACCGTGGCATTCTGATCCACGATTACTAGCGATTTCGACTTCAGCGGGTCGAGTTGCGAATCCAATCCAGTTCTGACGCACTTTATGAAGTCCGCTTGCTCTCGCGAGGAGTCGCTTCTCTTTATTGCGCCGTTGTAGCACGTGTGTAGCCCTGGTCGTAGGGCCATGATGACCGACGTCATCCCCACCTTCCTCCAGTTTATCACTGGCGGTCTCCTTTGAGTTCCGGCCGGACCGCTGGCAACAAAGGATAAAGGGTTGCGCGCTCGTTGCGGGACAACCTTGTTTCACAACTTTGAGCTGACGACATGCAGCGCATCTCACGGTTCCCGAAGGCACATTCTCATCTCTGTAAAACTTCCGTGGATGTCAAAGACCAGGTAAGGTTCTTCGCGTTGCATCGAATTAAACCACATGCTCCACCCTTTACGCTTGTGCGGGCCCCAAATCGAATTCATTTGAGGTTTAACCTTTGCGGCCGTACTCCCCAGGCGGTCGACCAACGCGTTAAGCTCCGGAAGCCACGCCTCAGGGCGCAACCTCCAAGTCGACATCGTTTTACGTGGACTTCAGGGTATCAATCCTGTTTGCTCCCCCGCTTTCGCGCAGGCGTCAGTCTTCGTCCAGGGGACGCCTTCGCCACCGGCATTCCTCCAGATCTCTGCATTCACCGCTACACCTGATTCACCCCTCTACGAGACTCAAGCTTGCCAGTATCAGATGCAGTTAGGTTGGGCGAGTTTCACATCTGACTTAACAAACCGCTGCGTGCGCTTGCGCCCAGTAATTCCGATTAACGCTTGCACCCTCCGTATTACCTGCAGCTGCTGGCGCAGGTTAGCCGGTCTTCTTCTGCAGGTAACGTCAATGAGCAAGGTATTAACTGCTCCTTCCTCCCCGCTAAATGCTTTACAACCCGAAGGCCTTCTTCATACACGCGGCATGGCTGCATCAGGCTTGCGCTTGACTGGCAATATTTTCCCCTGCTGCCTCCCGTAGG
+
50,'0*&)&-3)$+,-04<6.510+)(021)**+(,(,*.%''()&)&%&())0/)'((-,++-/,+%,(.*+,,,280-46:.974+*,-.53,(,*(**+')*''$&'1..)0**+1002728)2,1(,)-(*,0..1/1713./)..7:8767::711111.)))(225/89-,(*,7:6%*(&*0-.*)+*2),')(),&4'+,((+1.*&)+2+,$,,-3,,*,'(+-(%(-2,02636,+,*)'#%&*-.1./2358,',%%+(,5)/40,,--*1./0.*%)*1/0,1933,,),12176765-+*)$()/*,052:47)(/,:/310-/-/0:2/120.0.8,'++)....82/,377-),.1030/.005306/1407;,-1448<*3/-,4,,+--27762822'810-+&*&%&$*8,++,0,($%$'*31665652/**&**1)&&&(421,..76935+')'&0,*.+.82022421.-*%),('.0/6:*-:;89(5/75)+78;(,*.***/2;9:<:6745914377*,,9,;<;43.),12::40,-4-*-)$())).+..120.001)%%(*,&0)80945:,**((..()(,0.5**//:3507122+&('&-01+2//1)+,,*+)*/,6--')*+*.,-/(17(*/395/)*1.*(/03.3.//.)*--756678/978*+**)+3//-2,*'&&))*)--//3..+8-,-...0+(&*+.,(%%$&#%'(+.,'&./9:9681**184*%,,-206268:68;6:8688/*(,0**.0//1,+.*,4-,3947711+./++)-+(&/21.,/./0.%*+247,0(*''(,3*1001;./2645**)**+4-4.2/0%$(,-')()*+5***'&&)(),5::<+.&')-04.-*,&&(*(+*'((*,+11-,-21216&(20,-)/,'(011/208022)*(')+,36524.(.(,82/-,1+))(&&-+8;8774-2--04../3-9//.,676)0*),),,*,'))443866.743*&''%(&%$)--)&(,,28*)+.,0*/2627;620(+(,-009333530134555-,355812$&'('&&('$#'0*,,/,*./2.(()(&-0,6-)(*'+-
@40533af3-2b3f-4f1f-9db7-7964495863ab ch=70 read=93482 start_time=2019-12-13T09:21:24Z barcode=BC01 runid=2c9cf7bc05858273f10e7d7ec552fc0bd742dc3e
CTCCCACACACGGGGAGGCAGCAGTGGGAATATTACAATGCCAAGCCCTTGATGCAATATGCCGCGTGTATGAAGAGGCCTTCGGGTTGTAAAGAGTACTTTCAGCGGGGAGGAGGTAAAGTTAATACCTTGCTCATTGACGTTACCAGAAGAAACTGCTCCGTGCCAGCAGCCCGCGGTGTAATACGGAGGTGCAGCGTTAATCAGGTACTGGGCGTAAACAAAGCGCAGGCGGTTTGTTAAGTCAGTCTTGAAATCCCGGGCTCAACCTGGGAACTGCATCTGATACTGGCAAACTTGAGTCTCTCGTAGAGGGGTAGAGTCCAGGTGTAGCGGCGAAATGCGTAGAATCTGGAGGAATACCGGTGGCGAGCGGCCCCTGGACGGGCGGCTCAGGTGCGAAAGCGTGGGAGCAAACGGGATTAGGAGAAATGCCCTGGTAGTCCACGCCGTAAACGATGTCGACTTGGAGGTTGTGCGCCCAGGCGTGGCTTCCGGAGCTAACGCGTAGACCGCCTGGGAGTACGGCCGCAAGGTTAAAACTCAAATGAATTGACGGGGGCCGCACAAGCGGTGGAGCATGTGGTTGATGCAACGCAGGGAACCTGGTCTTGACATCCACGGAAGTTTTCGGTAGAATGTGCCTTCCGGGAACCGTGAGACAGGTGCTGCATGGCGTCGTCAGCTCGTGTTGTGAAATGTTGGGTTAAGTCCCGCAACGAGCACAACCCTTATCCTTTGTTGCCAGCGGTCGGCCGGGAACTCAAAGGAGACTGCCAGTGATAAACTGGAGGAAGGTGGGGATGACGTCAAGTCATCATGGCCCTTGACCAGGGCTACACACGTGCTACAATGGCGCATGCAAAGAGAAGCGACCTCGCGGAAACAACGGACCTCATAAAAAGTGCGTCGCGGTCGGATTGGAGTCTGCAACTCTCACGACTCCATGAAGTCGGAAGTCGCTGGTAATCTCGTGGATCAGAATGCCACGGTGAATACGTTCCCAGGCCTTGGCACACACCGCCCGTCACACCGAATTGGGTTGCAAAGAAGTAGGTAGTAACCTTCGGGCGCTTACCACTTTGTGATTCATATGACTGGGGTGAAGAAGTCGTAACAAAGGTAACCGGAAGATAGAGCGACAGGCAAACAGGTTAACACAAGACACCGCTTTCTTCCTTTCAGCAATACGTATGTACTTGCA
+
++87+%'&&(*/4:*)2//4'363657)*/-,4*++,+-%%$)+,-4&&$&'0-*-$%%('***.-0*)'(,46())*)23:6-8,/*%(-3+&'&(()(-2.02305:-*.*'()&364./312/).--/,-17(.+-,2)0(&+-**/($&&$%%&&))*-/.0,,)-++4/+,('%&%()1-,/23.34/.-../01.00...-4--255984.)$$(&+0--*(+((82&1373.2635-0,$%($,%%)00'.2/*-+)'-+'1'&%,%+'84332286122246:66:<8++*(',++*)(,+421'+((&($$$$(/-,28762455090+*//)*/0/30)+-23<7/1/,0.-.1*-/03*(&,+--2;7/+37050/*+&(')--68777//2/,.37872),/1<08'45)1.-+.-)-,0),.8,+2221547''*24;98::-312206982,2,3,0/+2,),+.')%$#132,-/50180211+/1/080---)%'(+3)++,.2-'()*2.42,+-00-,1,**.5+,929300-0.2,/749</-,+()+-39145<99;34436/..+))'(../68867&*))(')+)092/,+,-.1587-/.,.,*/72+./.'%&''+)-,/2243)-72+4.55932313)10/75;:9806/-*01361----3344591113781246(032:64+,60%%')&6**22224189023144++3.),5./--',3:/.*./,19,1-,,6,95)0(,-187:;41/,--0943**+'-(,('&*-8;86623101201,06589+--438,('(+0//1224*(''((*+)-2969190.633666(659)))')*')22/2/0,3,*('+&.(-,2/2645154:8,''*)/153(&*()++1'/+1.+,,+)$)*(**'&'%()+,//945.0-..811+((+/./2%3-6+,+%&(/.4123(%%//)./()%+*3(9.2;796682'+-.,).''%(((*'*,'17-*2224%*%%&%('*+/4.,/*-6'(,()(.-/,.//236332)''&%(+++9;+,/:-+.128;6./*++049634.3+1,''.,--486945;&)&%%()+(-,70252/&1225612894.(&%.1+56:544,*+'.03/)(.181492$%&'*(%,.64+)')'+(&%$%$#&%
@6801eced-beee-49c7-a562-e6842a9c43af ch=477 read=68874 start_time=2019-12-13T09:21:21Z barcode=BC01 runid=2c9cf7bc05858273f10e7d7ec552fc0bd742dc3e
CTCCTACGGGAGGCAGCAGTGGGAATGTGCACAATGGAAACCTGATGCAGCAACGCCGCGTGAGTGATGAAGGTTTTCGGATCGTAAGCTCTGCAATGTTTGGGAAGATAATGACGGTACGCAAGGAGGAAGCCACGGCTAACTACGTGCCAGCAGCCGCGGTAATACGTAGGTGGCGAGGCGTTATCGGATTTACTGCGTAAAGGGGCGTAGGCGGATGATTAAGTGGAGTGTGAAATACCCGGGCTCAACTTGGGTGCTGCGACCCAAACTGTGAACATCTAGAGTGCAGGAGAGGGTGGAATTCCTAGTGTAGCGGTGAAATGCGTAGAGATTAGGAAGAACACCAGTGGCGAAACTACTCTGGACTGTAACTGACGCTGAGGCTCAGCGTGGGGAGCAAACAGGATTAAGATACCCTGGTAGTCCACGCCGTAAACGATGAATACTAGGTGTGGGGTTTCAACACCTCCGTGCCGCCGCTAACGCATTAAGTATTCCGCCTGGGAGTACGGTCGCAAGATTAAAACTCAAAGAATTGACGGGGACCCGCACAAGTGGGCATGTGGTTTAATTCGAAGCAACGCGAAGAGACCTTACCACATGACATCCTGCATTACTCTTAATCAATCCCTTCGGGGACAAGGTGACAGGTGGTGCATGGTTGTCGTCAGCTCGTGGCCATTGTGAGATGTTGGGTTAAGTCCCGCAACGAGCGCAACCCTTGTCGTTAGTTACTACCATTAAGTTGAGGACTCTGCTTGAGACTGCCTGGGTTAACCAGGAGGAAATTGGGGATGACGTCAAATCATCATGCCCCTTATGTAGGGCTACACACGTGCCACAATGGCTGGTACAGAGAGATGCAATACCGTGAGGTGGAGCCAAACTTTAAACCAGTCTCCTGGTTGTAGGCTGAAACTCTTACATGAAGCTGGGTTACTAGTAATCGCGAATCAGAATGTCGCGGTGAATACGTTCGGGTCTTGTACACACCGCCCGTCACACCATGAGTTGGCAATACCGAAGTCCGTGAGCTAACCGCAGAGCAGCGGCGAAGGTAGAGACCAGCGGTGGGGAGGTGAAGTCGTAACAAAGGTAACCGGG
+
+,0+()*(60.71189:373271*..%7'),62:31-*.,/8()+776*5540979:../0.))(),./3615.97601923202)(')000-,*5,,.96-641101023/-*1)55/0*-,(.-)/)*+(5.,-+,,-/.--(,*,77:77401332707-0000:88848.3/.('.,1459523(.)292024/+-327+-4+-..433925;478-7,-*+,,**&))'%*,**&2/(.-.//.*)(++0::211.-**$)')+0631.&**1/454660,++,.52-()$*))*-.1.4+5/&'1//+)11273-*)(*-/35/-*&(0--/0-/,-6218:1797;6++.-(*%)+/0777634//200013556651742.(,,/68:;+*+.29(2../*4.-(&.115<6/077),..86778;9::<;944444;;687),3256-/03.99808477:5782336778:62238244/0//'&%&)/12157:76,'&()3096/'(+'&(5+5<;:6670-''))./113,7;;16<7/.-10+**&*'/0654657<;/85854,/,.-+2*),-.'&&'//-2,**(()/-05733-.')+42//102-3,,,0.-.901:9,6:33111+1/234.372418--,/.228.02-/1234*(().*).+0.*&))-,2/5,260-6.-0-5/(&()%,,-67392&18.0../8.9.-+41..357:-5-2,,,80-.3/154.(&&%*&)*8861301;625..*/'+-(+(*($,'(2752646766646+,-9:968,5<8-.801/-%,01/2.**)&'),'&$&'11//8777::9:640--./28434003;9:/-+*(.4)+/)-01-.53-78-98921+,&&(-4-,*)+*(+,,63/0..+$'++.30.3374),,++4,1.*(*,/3115452-/7736626.8..-82(0/2/6'*12238343322/3956;545/--)-6/***+)4/4..91017)'.*-/:58334964744)+(%'%(''')&%'*/'.+.0')%&')$))&,'61+%)*.-//*.02678449),)%'3-6(3)
@f7bdc854-7ccb-4c65-8b80-df4d90d81c77 ch=354 read=30715 start_time=2019-12-13T09:21:16Z barcode=BC01 runid=2c9cf7bc05858273f10e7d7ec552fc0bd742dc3e
CTCCTACGGGGAGGCAGCAGTAGAATTTTTCGGCAATGGGAAACCCTGACCGAGCAACGCCGCGTGAAGAAGGTTTTCGGATTGTAAACTTCTGTTATAAAGGAAGAACGGCGGCTACAGGAAATGGTAGCCAGTGACGGGCATACTGATAAGCCACACGGCTAACCGTGCCAGCAGCCGCGGTAATACGTAGGTGGCAAGTTATCCAGGGTATTGGGCGTAAAAAAAGAGGAGCAGGCGGCAGCATGGTCTGTGGTGAAAGCCTGAAGCAACCAGTAAACCATAGAAGCCGGCAGCTAGAGTGCGGGAGAGGATCGATGGAATTCCATGTGTAGCGGTGAAATGCATGTAGATATGGAGGAACACCAGTGGCGAAGGCGACGATCTGGCCTGCAACTCGACGCTCAGTCGAAAGCGTGGGGAGCAAATGGGATTAGATACCCTGGTAGTCCACGCCGTAAACATTAATTTAAGTGTTGGATGTCAAAGTTCAGTGCTGCAGTTAACGCAATAAGTACTCCGCCTGAGTAGTACGTTCGCAGAATGAAACTCAAAGGAATTGACGGGGGCCAAGCGGTGGAGCATGTGGTTTAATTCGAAGCAACGCGAAGAACCTTACGGAATATTGACATACTCATAAAGGCTCAGAGATGGAGATGGCTATATGAATTCTGGGTGGTTATGGTTTGTCGTCAGCTCGTGTCGTGAGATGTTGGGTTAAGTCCACAGCAGGCGCAACCCTTATCGTTAGTTACCATCATTAAGTTGGGGACTCTGGCAGGACTGCCAGTGACAAGCTGGAGGAAGGCGGGGATGACGTCAATCATCATGCCCCTTATGACCTGGGCTACACACGTGCTACAATGGATGGTGCAGAGGGAAGCCCGAAGCCGCGAGGTGAAACAAAACCATAAAACCATTTGATTCGGATTGTAGTCTGCAACTCGACTACATGAAGTTTAGATCGCTGGCTAATCGCGAATCAGCATGTCGCGGTGAATACGTTCTCGAGGCGCTGGCCGCACACCGCCCGTCACACCGAGAGTTGTCTTACGAAGCCGGTGGCTAACCGCAAGGGAAGGGCTGTCTAAAGGTGGGATTGATGATTGGGGTGAAGTCGTAACAAAGACAGCAGG
+
+332-.0'16-(,--/.3-4,-(+).341)(0532:205*)0+5;1.-/9425*2350-07-.,-)(.&)/+4.:770-.):)(*03,+-499/8/..89*2-05./100+1.62336121)13-1:100;0+--//2(*'''+*,.*&+)0(,)&&$(*--*/((&()45:1'..(85-.13-3..-6454170/40)+()-./3('0(%-&)*,28879;44,3-('&,,&.-*.++,3/-()%$*2,//23/2634973/500+'%%&&'*,./5.&.**+,+,/',&+&*&))((*&**-1'4*('(-1,4,*'(,(+-)7.94603/%&)),2-(,++(,,'+((()/1440:11518011;27314.*.*1+6681/.//4::::9995/)'('))**)0)--0&'(()-/15.1)(+-5;;4(7.,:.)*20%+.*)&/303163,//19..*-.,+-2-+,*&'*)*-3191;;8:77:,/9;:7785758:/171413/*0*)14063235764533+,.*++,.,.121/1+-6777;445777-0-23447/8-099.2.))+,/6:93-/-*.*,.88<:6:9;8242112&30.//0-06493;,3,*)'+%.112566'0//158;6+5769+++..::0.+-*+40201./+%$('')(12335*%,-,400+),,646/135:7944///3269;615+*-*22,--2($&%%*''02*-,*-0(.()-53282/03,/2/.884:49.122:;.16752(1/%&,034479-111177:6778/-4-.2/3250751:9999807;+27:9383087/.920..3227<9843/++&)*.('5)+0;12;997)4,,22-02'+('+**)0/178553-0.-)3,%)251(.'+)1:;210'(+('&096.7)4/3352679985834,,+*+-/27708//;8-,,/03833+'$&&()4532816++.4-,---8184-+5016356435-,.3.))(&$((%)/225;84;5-143314.,+,**+6-.)7+)2%()(4021/074+,773.+3.*.(-))(+-()-.,28,0/1277,,7')/)*,19;;4/.1.++,-.777/6)+$.-%.(&)
@1eed6c46-de4e-4b17-8609-296947cd4e70 ch=341 read=70624 start_time=2019-12-13T09:21:15Z barcode=BC01 runid=2c9cf7bc05858273f10e7d7ec552fc0bd742dc3e
CCGGTTACCTTGTTACGACTTTTAATCATCAATCCACATAGACAGCTCCTTCCCGCGCGGTTAGGCCACCGGCTTCAGATTGTTATCAACTCTCGTGGTGTGACGGGCGGTGTGTACAAGGCCCGAGCAATGTTCACCGCGACATGCTGATTCGCGATTGCTTGATTCCAACTTCATCATAGTCGAGTTGCAGACTACAATCCGAACTGAGAATGGTTTATGGGTTTTGCTTCACCTCGCGGCTTCCTTCCCTCTGCACCATCATTGCGCGTGTAGCCCAAGGTCATAAGAGGGGCATGATGATTTGACGTCATCCCCGCCTTCCTCCAACTTGTCACTGGCATTCGCTTCAGTCCCCAACTTAATGATGGTAACTAACGATAAAGAGTTTGCGCTCGTTGCAGGACTTAACCCAACATCTCGACTGCGAGCTGACGACAACCCATTGCACCACCTGTATCTCCTTATAGCTATCTCTCCATCTCTGGAGCCTTTATGAGTATGTCAAGACCTGGTAAGGTTCTTCGCGTTGCTTCGAATTAAACCACATGCTCCGCTGTGCGGGCCCCAATCAATTCCTTTTGAGTTTCATTCTTGCGAACGTACCTACTCAGGCGAATTATATTGCGTTAACTGCAGCACTGAACTTTGACATCCAACACTTAGTACTCGCCGTTTACGGCGTGGACTACTAGGGTATCTGACCTATTTGCTCCCACGCTTTCCGGGACTGAGCGTCAGTTGCAGGCCAGATCGTCGCCTTCGCCACTGGTGTTCCTCCATATCTACGCATTTCACCGCTACACATGGAATTCCACGATCCTCTCCTGCACTCTGGCTGCCTGGTTTCTATGGCTTACTGAAGTTAAAACTTCAGGCTTTCACCACAGACCCTTGCGCCTGCTCCTCTTTACGCCCAATGGTGGATAGCGTACCACCACCGTATTACCGCGGCTGCTGGCGCGTAGTTAGCCGTGGCTTTCTCAATAAAAATTGCCGTCACTCGGCTACCATTTCCTGTAGCCGCCGTTCTTCCTTTATAACAGAGTTTACAATCCGAAAACCTTCTTCCTTCACGCGGCGTTGCTCGGTCAGGTTTCCCCATTGCCGAAATTCCTACTGCCTGCCTCCCGTAGGAG
+
91,00;/00;//2:1227,898,/32;975/5*..()'*&'.(-026639:+3(%%)*+548+05.2,01,/*(/&$.$-(*4113333/./+,269532..-,*23619657301,-,0./8'(&,//./'(.0458-*''&&*,88997;73++*/+%*).,/2/.,,)*3.5&'*)10235)).*3,,-9987617000,+.2././-1314.7::.434*178.&'(+'%1+2.'(+2/0700/81:0/1)&)(*/**+*+2,+&$%(%'%*/6*,(,..0.235*&*121*+++,,,16;4002-568248:3+078::8-5)+()9-..:+556751483,)()$(-+253)+&*(+022447583330238-+&,44+*%)49')76898338.2&795,5+-%,(',3044500.)+$&(*+-012257393139))+&&''-,22455564111&-'*0&67676321/2224:77672'*1.04/)+(&&)+*)*002345;911423*0/;8699231/4*./;3'',,,0:678.0//-6285()+)++..32912-%(+1054:.(+.0()*/2<;379;-3-,-2'2,(6',1/-.223878,-310))(*2//+0-6.44.-'**+13479-485*-/652.1..*+/*+&*'()'#$#()1,*,+4.006:68967932)()'''&"#'),*.9/*,/.;4,/1,27-1'.-(),3)(%&(10*7/9+0+/117212650/.-40*.007<6751,-.192651+)+/350/10478<;4479/3851+,&*%)+)2-0+),,45,8,,,0/-+,),--/&--.4::99:0:821++,/.181332,1)*)3.)&(+(,*0839811*+----5679(,(&(+-265555720281,../5.0.-%'''-,..(*&'%)1+.3&),(),3:25:.54:7834,3))'+&.'0)/&$(-,0,2,/0,()(/*/0752('&&+-*43+,-+7-,-(1.*.;7170000//.)0.99:202/-,5-++32.)++*/:9-63530+(/3/)(&%()33160;0./..442-5-++010;4;.16,;209;902;/0-+--0++.-'((&'(-)+0:/66,,*+))'&
@20893a54-feca-4c15-8bb1-f6a160e4ed41 ch=55 read=116811 start_time=2019-12-13T09:21:14Z barcode=BC01 runid=2c9cf7bc05858273f10e7d7ec552fc0bd742dc3e
CCGGTACACCTTGTTACGACTTCTGATGAATCACAAAGTGGTGGCGCCCTCGAAGGTTAAATACCTGCTTCTTTTGCAGCCCACTCCCCATGGTGTGACGGGCGGTGTGTGTACAAGGCCCGGGAACGGCGTATTCACCGTGGCATTCTGATCCACGATTACTATAGCGATTCCGACTTCATGGAGTCGAGTTTACCAGACTTTAATCCGGACTACGACGCACTTTATGAGGTCGCTTGCTCTCGCGAAAGTCGCTTCTCTTTGTATGCTTGTTGCGCGTGTGTAGCCCTGGTCATGGGCATGATGATGACTTGATCATTACAACCTATCCAGTTTATCACTGGCAGTCTCCTTTGAGTTCGGCCGGACCGCTGGCAACAAGGATAAGGGTTGCGCTCGTTGCGGGACTTAACCCAACATTTCACAACACGAGCTGACGACAGCCATGCAGCACCTGTCACGGTTCCGAAGGCGTTCTCATCTCAGAAACTTCCGTGGATGTCAAGACCAGGTGAGTTCTTCGCGTTGCATCGAATTAAACCATGCTCCACCGCTTGTGCGGGCCCCGTCAATTCATTTGAGTTTTATGCGGCCGTACTCCCCAGGCGGTCGACTTAACGCGTTAGCTCCGGAAACGCCTCAAGGGCACAACCTCAAGTCGACATCGTTTACGGCGTGGACTACCAGGGTATCTAATCTGTTTGCTCCCCACGCTTTCGCACCTGGTATGATCTTCGTCGGGGCCGCCTTCGCCACCGGTATTCCTCCAGATCTCTACGCATTTCTGCCGCTACACCTGGAATTCTACCCCCCCTCTACGGACTCAAACTTGCCGGTATCAGATGCAGTTCCCAGGTTGAGCCCGGGGATTTCCTCTGACAACAGGCCGTTGCGCCTGTTCCGATTAACGCTTGCGCCCTCCGTATTACCGCGGCTGCTGGCAGGTTAGCCGGTGCTTCTTCTGCGGGTAACGTCAATGAGCAAAGGTATTAACTTACTCTCCCTTCCTCCCGCTGAAAGTACTTTTACAGCCGAGGCCTTCTTCATACGCGCGGCATGGCTGCATCAGGCTTGCCCATTGTTAATATTCCCCACTGCTGCCTCCCGTAGAG
+
'),3-&)&)&('(,*&(*(+-('%#$''08+,%%',+&()')'('(.5/*0'(*-1-:0:500091+105(178-(+)%56*'0-633+0196..0459077.01/.2010/26:92805*+56/61/'&'''%)(+06172732411()+/8+),++*9('''%$(''$6./,,236;4(*,*())+)'/26'&02'+,,)('08213+.%'+//564.-',/7:0..-/436%*0,*+/.(&&%')'')*,*-727771:6+,...*&%*-0,.,/-+0/,&()+2+*/699+/.0.,((+-/-,+'''&'()))(.&$((+,)%&,+1-//<;778346274-4:98973;;3216-,)-,019462+247:843534)/*-/+))2(8.40,37349041911---1/11,*(*,.70-&%%$$$'$%//24776&3/',+,,)+*(.*+/++--&)-328*-')..-*&/,,-0143%%%$-/+.0-.++.0764243-.,000))*&%&.,;1012167,0+,-20(',)3.<0:;252608**24-/00,0.5+5,6/,*./79;:<956:4.,.4**'&&+)1+7-&0&'(-51&$*')-220//)('/-545-/1,+/0/602*/*))2.--1-034,%(*(.3/420./0478788/84+#&,20-0-3*/0357/30*2254.*)($((/86,.0812.%'$'0770174782.+(*+)*0-06/-16&264*0//48:;99924908323;8771***0///102625513,)%$.1-.1.-*-404*.*1,3,-.3366.,/14)3*0/99:59'*)++1.,-./:;145:::686704*(08/4*&,4/&-1*)$24)-(+-+++,)4-,%$&%$*&$$$$#%%)3.*)*2-5743313++*07516:,.2.9.0921131269++))&--02//02,()&&)508<9899020./11//3274443531+)+)-2,4+*05(--/-.1,.5..,12-+05216+(*$''(+(++**0/,,(.-44947;7,-*'((((.41341922.-.//).+('+'*+(*+1')*'')%*+-55.)--./112;4190.1+,%*
@420cba94-0e32-4229-860c-5b529adf4d2f ch=309 read=133420 start_time=2019-12-13T09:21:12Z barcode=BC01 runid=2c9cf7bc05858273f10e7d7ec552fc0bd742dc3e
CTCCTACAGGAGGCAGCAGTGGGAATATTGCACAATGGGCACCAAGCCTGATCGCCATGCCGCGTGTATGAAGAAGGCCTTCCGGGTTGTAAAGAGTACTTTCAGCGGGAGGAAGGGAGTAAAGTTAATACCTTTGCTCATTGACGTTACCCGCAGAAGAAACACCAGCTAACTCCGTGCCAGCAGCCGCGGTAATACGGAGGTGCAAGAAGATTAATCGGAATTACTGGGCGTAAAGCGCACGCAGGCAGTTTGTTAAGTCAGATGTGAAATCCCGGGCTCAACCTGGGAACTGCATCTGATACTGGCAAGCTTAGTCTCGTAGAGGTGCAGAATTCCAGGTGTAGCGGTGAAATGCGTAGAGATCTGGAGGAGGAATACCGGTGGCGAGGCAGCCCCTGGACGAAGACTGACGCTCAGGTGGCGTGGGAGCAAACAGGATTAGATACCCTGGTAGTCCCGCGCCGTAAACGATATCACGACTTGGAGGTTGTGCCCTTGAGGCGTGGCTTCCGGAGCTAACGTTAAGTCGACCGCCTGGGAATACGGCCGCAAGGTTAAACTCAAATGAATTGACGGGGGCCCGCACAAGCGGTGGGCATGTGGTTTAATTCGATGCAACGCGAAGAACCTGGTCTTGACATCCACGGAAGTTTTCCAGAGATGAATGTGCCTTCGGGAACCGTATGAGACAGGTGCTGCATGGCTGTCGTCATCGTGTTTGTGAAATGTTGGGTTAAGTCCGCAGCAGGCGCAACCCTTATCCTTTGTTGCCCCAGTCCGGCCGGGAACTCAAAGGGAGACTGCCAGTGATAAACTGGAGGAAGGTGGGGATGACGTCAAGTCATCATGGCCCCTTACGACCAGGGCTACACGTGCTACAATGGCGCATACAAGGAGAAGCGACCTCGCGAGAACAAAGCGGACCTCATAAAGTGCGTCGTAGTCCGGATTGGAGTCGCAGCTCGGCTCCATGAAGTCGGAATCGCTGGTAATCGTGGATCGAGAATGCCACGGTGAATGCGTTCCGGGCCTTGTACCACCGCCCGTCACACCGTAGGGTGGGTTGCAAAAGAAGTAGGTAGCTTAACCTTCGGGAGGGCGCTTACCACTTTGTGGTCCATGACCACAGGGTGAAGTCGTAACAAGGTAACCGG
+
.1360/1)79435698:868-1*-+,224/--/-91-:2-+3-30668//+-$$'&)*12402392310&'3()1,22:7/8)-601/&*/4-$&%*((*-.)$((+6-'*)'***)%&)+76/.5/5/01.08/.376,3.--7,6..18-%'&((*$,,)(-.3+1-+./,-:5/1:880/*)(-,*+,--130-/.1,,.*-+-.&(('$+)0/15*20'3)*+7:;:865791/---),+,(+0/+17;9*0.5,125356952)--+*1.+(21009)7-8049446633233;9443(2,-787.(+/0*+,-*146-)'*''&(*',00.3,+6740,,./0775275013665/')).0191/1,)0/)4*'+(*0-0,,+%+(&$'/20()-6574.1.++,,,02225314'(''*9371,./0:&7,/0&0,..26358++/86)++-3)'*''%&)1666565'4.%)*++*(,.*,.6<6768:&+'),66/+(()()+,(0(+)++-.-,-.7701-0149479745-()++2.623.116*5/66:9-56./2/'%(+,/*.,664+/50.2273/.*%)),/--0421283;5183:4-,/027%3'+,/813)(''#+032:555894)(+,/*1+,6<1/&()0011//++08/76647(7889::47/*)'0.*-.0067;::9:7704)+./1/*')+-/17''&'()+*87<2930725-*3,%'&*--.43*1,+4;5374676188..5-0783+.166+34+*-*,2/2:-7+,*.(,,05/652..,,-1:,////,/,-3)4269:13789:8982.0357940.-.26-%&'%&*+3;//-4-,**%((+350/003/.72-.+*)).+*('%*)'(+*.569431%*)%&54.-22..0++4.0273*')*)01287707&3),:.7,)**-'0-(/1410.,2756-1/)(,02.//6352*('+,,,*-84233*)+*0/2:/+/041.-52%60/63+(495060//3/)(-115;61151424:+3)+(&(+5109--+58)&,('*()''++*--7.78499-;.+/3+21-3+)-.((57,*31426)%*)''()+,/,(+)++)*80027986(1(())+34
@d8dc2a7e-d4a0-486e-8d8d-b6d70fa0dea8 ch=260 read=86141 start_time=2019-12-13T09:21:05Z barcode=BC01 runid=2c9cf7bc05858273f10e7d7ec552fc0bd742dc3e
CCGGTTACCTTGTTACGACTTACTTTAGTATCAATCCCACCTTAGACAGCTCCTTCCTTGCGGTTAGGCCACCGGCTTCAGATTGATTATCAACTCGTGGTGTGACGGGCGGTGTGTACAAGGCCCGAGAACGTATTCACCGCGACATGCTGATTCGCGATTACTAGCGATTCCAGCTTCATGTAGTCGAGTTGCGGGGCTACAATCCGAACGGAATGGTTTTATGGGTTTTGCTTCACCTCGCGGCTTCGCTTCCCTCTGCACCATCCATTTGTAGCACGTGTGTAGCCAGGTCATAAGGGGCATGATAGTTGACGTATCCCCGCCTTCCTCCAGCTTATTGCGGCAGTCTCGCTGAAGTCCCCAACTTAATGATGGTAACTAACGATAAGGGTTGCGCTCGTTGCGGACTTAACTCTCACGACACGAGCTGACGACAATAATACCACCTGTATCTCATATAGCTATCTCTCCATCTCTGGAGCCTTTATGAGTATGTAAAGACCTGGCTTAAGGTTCTTCGCGTTGCCTCGAATTAAACCACATGCTCCACCAGCGGTGCGGGCCCGTCAATTCCTTTGAGTTTCATTCTTGCGAACATGCTACTCAGGCAATTACTTATTGCGTTAACTGCAGCACTGAACTTTGACATCAACACTTGAGTACTCATCGTTTTACGGCGTGGACTGGGGAATTATCTAATCCTATTTGCTCCCGCACGCTTTCGGGACTGAGCGTCGGTTGCAGGCCAGATCGTCGCCTTCGCCACTGGGTGTTCCTCCATATATCTACGCATTTCACCGCTACATGGAATTCCTGATCCTCTCCTGCTCTAGCTGCCTGGTTTCCTATGGCTTACTGAAGTTGCTTCCAGGCTTTCCACCTGAACCTTGCTGCCGCCTGCTCCTCTTTACGCCCAATAATTCCGGATAGCACCTGCATGTGCGCGGCTGCTGGCGCGTAGTTAGCCGTGGCTCTAATAAAGTACCGTCACTTTCCGGCTGCCATTTCTCACCGCGCCGTTCTTCCTTTATAACAGAAGTTTACAATCCGAAAACCTTCTTCCTTCGCGGCGTTGCTCGGTCAGGGGTTTCCCCATTGCCGAAAATTCCCTACCTTGCCTCCGTAGGAG
+
64+-6,**(-+*38,/1(330%%(,*'&)+.53:358()*%&&%'*($'()9579;111/0.10;47::924030,/5+0(*-0+%-(-.8/-+++*42.++$(+427:8014...356882+7-()-.174*2+-3..4<498989:7768*-*,(--&-*&%((*,457:3-/$)/6/01*-.0672-//4..(.++(--/3;0;,-%&.).'''-12:<5.547.19;2,/41857;773.2-,0703011-50015(**-,155-'+1/./-'-%++,+'$$%'(&',4234845,48448://-&(0)'%'%'$(*790.088;97502-**+)%*%''*/00231-.(&(&()%+'/42+0*-+3+0/024988:434:56661///0,5122577029)&03,/2/4(%*,..,/12615+).///,.+&-0*&''$%(/*15-'*+/566,*.365788989968;9:542111+/4.38,+,.---*,(*'+().--'()$%$+*(--;88<889411'-213.+.-.3<523)'),4551-(*)&**()+%+,1/3:0*054:7;71/4-+).1<:0884.0--/-%&'*,)+3.211'447',+*'%()(+3-.,3/7/9766(32+1/332-.',-23659.80%+')+++,+1//*-1.779+///61127464,%$&&(&/,23584;321++44-*.,43-(,%.,,/;222<;5,//038::8(8-4*+*050811135.257:8192.07/3366+),-<98706001668961-)-)+<;455800+*.),0/8.7-'%%)-/3),-2323*/-/(),2558;:;8386.'()//820:131,)&(*'')-.0,,-1/-63*)(/-()'&-'(,))--.66:9511.00.3/65,.21.+.-,27770)2.2((%&$*)&%($+()$&',*-+0./-2+*&+*4397;5359-)+&(*,+-3-0:41346-..-$'&%&*$'&-++6;5272('(%'&&)*-,+.,,/-12152,--('))-*)24.'+-.34/..661+*(,*.449532-/3:770<---//423.107,3<-09;.,02/38629;:2095*'(('&&&08/89*,77*-%
@3d3080c8-c7a6-4c9b-bcbe-a90885eef82e ch=221 read=62454 start_time=2019-12-13T09:21:03Z barcode=BC01 runid=2c9cf7bc05858273f10e7d7ec552fc0bd742dc3e
CTCCTACGGGAGGCAGCAGTGGGAATGTTGGACAATGGGCGCAAGCCTGATCAACCATACCGCGTGGGTGAAGAAGGCCTTCGGGTTGTAAAGCCTTTGTTGGAAAAGAAATCAGCTGGCTAATACCCGGTTGGGATGACGGTACCCAAAAGAATAAGCGCAAAGCTAACTTCGTGCCAGCAGCCCGCGGTAATACGAAGAGGTGCAAGCGTTACTCGGAATTACTGGGCGTAAGCGCGTAGGTGGTCGTTTAAGTCCGTTGTGAAAGCCTGAACTCAACCACCAGAACTGCAGTGGATACTGGGCGACTAGGGTGTGATAGAGGGTAGCGGAATTCCTGGTGTAGCAGTGAAATGCGTAGGAGGAACATCCATGGCGAGCAGCTACGGACTTAACACTGACGCACTGGCAGGGCACGAAAGCGTGGGGAGCAAACGGGATTAGATACCCGGTAGATACGCCTAAGCGATGCGAACTGGACGTTTTTAATTTGGCACGCAGTATCGAAGCTAACGCGTTAAGTTCGCCGCCTGGGGTACGGTCATAAGACTGAAACTCAAAGGAATTGACGGGGAGCCCGCACAAGCGGTGGGTAATAATGAGTTTAATTCGATGCAACGCGAAGAACCTTACCTGGCCTCGACATGTCGAGAACTTTTCCGAGATGGTGCCTTCGGGAACTCGAACACAGGTGCTGCATGGCTGTCGTCAGCTCGTGTCGTGAATTTGGTTAAGTCCCTGACGAGCGCAACCCTTGTCGCCAGTTGCCAGCACGTAATGGTGGGCGCTTTCTAAGGAGACTTTAACGTGATAAACTGGAGGAGAGGTGGGGATGACGTCAGAATCATCATGGCCCTTACGACCAGGGCTACCGATGCTACAATGGCGCATACAAAGAAGCGACCTCGCGAGGTAAGCGGACCTCATAAAAGTGCGTCGTAGTCCGGATTGGAGTCTGCAACTCGACTCCATGAAGTCGGGAATCGCTAATAATCGTGGATCAGAATGCCACGGTGAGATACGTTCGGGCCTTGTACACCGCCCGTCACACCATGGGAGTGGGTTGCAAAAGAAATTGAGTAGCAACCTTCCGGAGGCGCTTACCGCTTTGTGATTCATGACTGGGGTGAAGTCGTAACAAGGTAACGG
+
-63,),..37**4)),,'*)(0.',+'/72817*/,03.,,,/.,.265,//())..3359677:86+++/1(*.-.04682/2128-/150'*.-80*2.4.370*&/6-01-024285/311/;;/16388;;;:434/52..7-.69-&+;713.-%+&'$&'),2-0:33535.-')&+,7--.0()171.0(*-'((*/-0352604/--/4..*.+1+./3749633/&&+,343968697767<;79142++:,-,..41*)/*,)*('++(.(%(')4*5.105%227;77579;<9;899811,,**+*)-**'/,1.'*(***,-4+,,/9863535,/00,57++.8432+)+((()),.101442./-,,//,.1+/%%$#.).+++,.5)/)**.(&%,00.-1,17+)*,-3;8+-'14:-5(981/4..06/5+)'(%$%%'%()-8()0%.//1(2101337*&#'''')())/1',''&1..,,-.89,+5++,.80113394628:434:159.-*''()+/611)(58-.4535:014:48(*'((/-./4+54)$(,0'&'&./305273062.-62.5--('+:1485;5233349:866438128:;0;0099414/14657,636//-/-,-/8:.1($&+++.-/-0979:+4.0-.77798000057699966675;9:::9304105676767879,)',(%+).0//+-.4&&'&**,,-+,-,..&'&(,0,,++,/..850--(*,+-2/0+*2-&(%()-*+238./+,,(&&$%$%%'&(+:;9:::0-0,('(.201693,,-+*,.--''%(+898433247+'&&&)019%2%$%%#'(&%(&'*+/142083115,**150%'&'(85./-0+21**+029+43:/0/-.4-578--.256:999:852+,.,6-4.,+-.1-2+,*,-.(*+,.-.,5...9&2(2*-935435-3+***+39765-..41140,0)/0/0,/3473628)/67/20./-0/059/;9..0/0//62567,''(-:47<466:4*%)*$)%$#'''&&'/+62.1&.+))%'+-.))1*&0-:://345;56755753+-)/*(1**,5789746.50.6/,4
@5377cb70-9991-43c2-8b68-27d00e5407bb ch=45 read=112831 start_time=2019-12-13T09:21:02Z barcode=BC01 runid=2c9cf7bc05858273f10e7d7ec552fc0bd742dc3e
CCAGTTACCACCTTGTTACGACTTCACCCAGTCATGAATCACAAGTGGTAGCGCCCATCCCGAAGGGATTAAGCTACCTACTTCTTTGCAACCCACTCCCAGTTAGCCCACGACCGGTGTGTTACAAGGCCGGAACGTAATTACCGTGGCATTCTGATCGATTACTTAACGTTGCGACTTCATGGGTCAGGGTACAGACTCAATCCGGACTACGACGCACTTTAGAGGTCCGCTTGCTCTCGCGAGTCGCTTCTTTAATGCGCCATTGTAGCGCAGTGGTATAGCCCTGGTCGTAAGGGCCATGATGACTTGACGTCATCCACCTTCCTCAGTTTATGCTGGCAGTCTCCTTTGAGTTCCCAGCCGGACCGCTGGCAGCAAAGATAAGGTTGCGCTCGTGCGGGACTTAACCAACATTTCACAACACGAGCTGACGACAGCCATGCAACACCTGTCTCACGCGTTCCAGGCTGTCTCATCTCTGGCTTCCGTGGATGTCAGGTAAAAAGGTTCTTCGCGTTGCATCAGATTAAACCACATGCTCCACCGCTTGGCTGGGCCCGATCCAGGTTGTTTGAGCTTTAACCTTGCGGCCGTACTCTGGGCGGTCGACTTAACGCGATTAATCGGAAGCCACGCCTCAGGGCACAACCCACTCCAAGTCGACATCGTTTACGGCGTGGACTACCAGGAGTATCTAATCCTGTTGCTCCCCACGCTTTCGCACCTGAGCGTCGATCTTCGTCAGGGGCCGCCTTCGCCACCGGTATTCCTCCGGTCGCATTTCACCGCTACCTGGAGCTCTACCCTCTACCCAGGACTCAAGCTTGCCGGTATCAGATGCAGTTCAGGTTGAGCCGGGAATTTCACATCTGACAACAGATGGCATTGCTTTACGCCCAGTAATTCCGATTAACGCTTGCCTCCATTACGCGGCTGCTGTACAGGTTAGCCGGTGCTTCTTCTGCGCGTTAACGTCAATGAGCAATTATTAGCTTTACTCCTTCTCCCCGCTGAAAATTAACTTTACAACCCGAAGGCCTTCTTCATACACGCGGCATGGCTGCATCAGGCTTGCGCCCAATTGTAATATTCCCCACTGCTGCCTCCCGGCCAGG
+
9)$)10+,)&/)8/+8,*+/'.08/,.,+(+06.4005980110+/0/+*),-/31)(20*)05,*,'0..-'**-271/12922;9/./'./)&,+70*&')+'(,)'$%**.+1,*&*#)+*-,4052-*,'%+*-+**(&()-307446953--,-'+/2)'%%%$'&))$#&*+-:4250-))%#+(%%$&%&'%0,+7,5)1+333,,///03+,-0,('#,(.-,()//1-,-,-'%)$'-..,/-+,52-'(',,0,/7-)(())%($'.&.,,*-/,6)'+0-0/323)1568,***+*++*-,,2344)+02(+0574945.43;71-(+.-710-.')/+*61/.2940+'&'/*,.044&-+.))'&)29*(*/.%*,/+*((+-.,/,/+7730011+.'-)31/8.++-.22&/..3212237492.4825//+*,,,2)+.0/0&*(.,-*+(%)1,*)%&'+'*))%#$%(.518..4549442)+1,1;2.+),9<979979712'-+,0%&+0,0:72/-*,30/248236/),(&''$'*'/,'%'&)((&$)+//800/.446301,)''()*2/6(,'$((&')./01//34,0-2-10.,$6&2+03-4+/&)+)-.0881/)720*2-0/3*&((2+*(--/-/1044308+&&*/./167//0.30)2+&')0/4.185:71/54*-0-22*'0-02::5//+24220'.988+-331;978:-09;.286893;1..0(+1+1228751-3*&(''%'$+21./13*).&)/+-3'%+.--(/3.&.%%)&&%,0.232(*'),,)3/*...46+-16774881.$*)/1++.33+-+,--99/,*+/41010185)+)#%$#$$$%&*-.),,33-,.0.42;61014:3:510/3'.0)+(''$$&&(0923270+%&*%+*+6)&(.'-.-13:27;51--(%)&&&(+-.4.,-,)*00.+2+.0)%**..'&%)%&+,+/,1)&'.),,''$($$&034/1246:2.072757/4032./*)(&'&&,0-/3020213*--%0+*+3,0281*'%*('(,,+-+20++*&()(*.)-6.77*1+*%%+)
@984b6859-7841-48e7-baa2-694b4e8b3ea4 ch=460 read=65486 start_time=2019-12-13T09:20:52Z barcode=BC01 runid=2c9cf7bc05858273f10e7d7ec552fc0bd742dc3e
CCGGTTACCTTGTTACGACTTCACCCCAATCGCTGACCCTACCTTCGGCCGCTGCCTCCTTTTGCAGTTAGCTCACGGACTTCGGGTATTGCCAACTCTCTTGGTTAGCGTGACGGGCGGTGTGTACCAGACCGGGAACGTATTCACGCCGCAACATTCTGATTCGCGATTACTAGCTCCAGCTTCATGTAGGCGAGTTTCAGCCTGAAAATCCGAACTGAGACTGGTTTAAAAGTTTGGCTCCACCTCACGGTATACTCTCTGTACCAGCATTTGTAGCACGTGTGGCTACACATAAGGGCATGACGATTTGTCATCCCCACCTTCCTCCTGGTTAACCCAGGCGGTCTCGCTAGAGTCCTCCAGCAATGGTAGTAACTAACGACAAGGTTGCGCTCGTTGCGGGACCAACTAACATCTCACGACGCGGTGACGACAACCATGCCACCTGTCACCTTGTCCCCGAAAGTTTCCTCGATTAAGAGTAATGCAAGGGATGTCAAGTGTAGGTAAGGTTCTTCACTTGTTTGTGAATTAAACCAATAACTCCGCTACTTGTGCGGGTCCCGTCAATTCCTTTGAGTTTAATCTTTGCGACCGTACTCCCCAGGCGGAATACTTGAAATGCGTTAGCGGCGGCACGGAGGTGTTGAAGCCCCACACCTAAGTATTCCATCGTTTACAGCGTGGACTACCAGAATTATCTAATCCTGTTTGCTCCCACGCTTTCGAGCCTCAGCGTCAGTTACAGTCAAGAGTCGCCTTCGCCACTGGTGGAACGGCACCTAATCTCTACGCATTTCACCGCTACACTGGAATTCCACTCTCTCTCCTGCACTCTAGATAACCAGTTTTGGAATGCAGCACCCAAGTTGAGCCCGGGTATTTCACATCCACTTAATCATCCCGCCTACGCTCCCCGCCCAGTAAATCCGGATAACGCTCGCCACCTACACGTATTACCGCGGCTGCTGGCACGTGGTTAGCCGTGGCTTCTCCTTGGGTACCATTATCTTCCCCAAAGACAGGCTTTACGATCCGAAAACCTTCATCACTCGCGGCGTTGCTGCATCAGGGTTTCCCCCATTTGTGCAATATTCCCCACTGCCGCACTCCGTAGAAC
+
06/5/:15553-1-&+1147;862:9.0/4.&)*+-0<000;<;55-2.367671410''))+).%+2)((-.4689:2449431,,(2+*590,-+*+(&&('-($&&*)+,165,,0+411532/'-(,,6,8102/075610'(%/+0246602.%&))6:8*,+,1*+,,(37/9*+*26:711./-0626460<.*(*-**&(+/(',3.,1-.,.-2/2212;6-7:./1<8.9/44746:6735062-+'()*.+/..*-:--.**1*&((*+',./)*&*),,-/0-,,..1,+2345355190*(+,916:6+274760.,/((0/--&/(()279.932.7....-3//..,-)+$))4++0../47:767974443+1/.778898918/.,/53/&$+'-)')*)*)0/,01.0)(,))-%23332/19.3&.4158347969:592/393%')3-*+:9/))+*&/(,**+,.0:666:8,56-214837-/3,,&(')(*-081.90$)&*-.6/''%))('-7881-%'%%)*01&)'&'('+*/--.+&,0)&,-.74:6+13/-,/1:8-6.+56+-0/01;.0/00/::4,19878694+(&$#()'('1024.02165/.,+,-)&***-0:0.:/196/+.0480/2%'$'*,.-/1/58.)*(...56:210+2--''$,*./366;5954.8;,*01-:1&),,/:930569937001119',,;/0-443&+'&*)11698<:8::&0/-/,''%%$%%&(--.(0+-398786715;83055')1+,.3+(+((/-45-101./')+56-,-(*,.12-168787-2+8;2,-/*,4100005:042.2/.-0.41(0./-4</0234-8/(&*(0,./2.::(*;;766469.73-+-80**23:762618-+-+,+129;;;70.%&('(+1-2/)15.0./+++.52/,)*,/%528-+-7-269/.2+(+,,--0*+&/-&-,012:1;;;,..')-&)*/-.2.(+/031.,.470.,20789;45/3/45<:61<*-,.,+-1,4:32:7,236**56++32228888499:3+--++%'*'*+21)*))&(+
@736f0a4d-e7aa-4994-b9eb-49a591c8d9b1 ch=267 read=80687 start_time=2019-12-13T09:20:52Z barcode=BC01 runid=2c9cf7bc05858273f10e7d7ec552fc0bd742dc3e
CCGGTTACCTTGTTACGACTTCACCCCAATCATCAATCCCGCATGGCTCCTTCCTTGCGTTTGACCGCGGCTTCCGGGTGTTATCAACTCATTGTGACGGGCGAGGTGTGTACAAGGCCAGAACGTATTCACCGCGACATGCTGATTCGCGATTACTAGCGATTCCAACTTCATGTAGTCGAGTTGCAGACTACAATCCGAACTGAGATAGTTTTATGGGTTTTTGCTTCACCTCGCGGCTTCGCTTCCCTCTGCACCATCCGGCTGTAGCACGTGGTAGCCCAGGTCATAAGGGCATGATGATTTGAAGCGTCATCCCGCCTTCCTCAGCTTGTCACTGGCAGTCTCGCTAGAGTCCCCAGCAATGATGGTAACTAACGATAAGGGGTTGCGCTCGTTGCCTTAACCAACATCTCACGACACGAGCTGACGACAACCATGCGCCACCTGTATCTCATATAGCTATCTCTCCATCTGGAGCCTTTATGAGTATGTCGAGACCTATAGTAAGGTTCTTCGCGTTGCTTCGAATTAAACCATGCTCACCGCTTGTGCGGGCCCCGTCAGTCCTTTGAGTTTCATTCTTGCGAACATTCTCAGGCCAGATTATATTGCGTTAACTGCAGCACTGAACTTTGATATCCAACGCCAGGTACTCATCGTTTACGGCGTGGACTACTAAGTTATCCTAATCTAATTGCTCCCCACGCTTTCAGGACTGAGCGTCAGTTACTGAGCCAGATCGTCGCCTTCGCCACTGGAAAACCTCCATATATCTACGCATTTCACCGCTACACATGGAATTCCTGATCCTGCACTCTAGCTGCCTGGTTTCTATGGCACTGAAGTTAAGCTTCAGGCTTTCACCAGACCTTGCTGCCGCCTGCTCCCTCTTTACGCCCAATAATTCCGGATAACGCTTGCCACCTACACGTATTACCGCGGCTGCTGGCACGTAGTAGTTAGCCGGCTCTAATAAATTGCAAATCCCGCTCGGCTACCATTTCCTGTAGCCGCCGTTCTTCCCCTTTATAGCAAAGAAGTTTACAATCGAAACCTTCTTCCTTCGCGGCGTTGCTCGGTCAGGGTTTCCCCATTGCCGAAAATTCCTACTGCTGCCTCCCGTAGAAG
+
1-,..2.2406-/2--/055:6-5,*%,*./,,+.2,27(%'$&$(*+978:8.,-*)+.6-+-64*-(-'%''&0432/040020*(()#,%'&''/2980.**////447598/605%'.(*,225;4,.-*.+)(-.//0/,.0--35/8/,(&'(-.16712/++,1-4724/1873+.+2+0267897060/21/2640-,&)/(-8;;.6763,/5;4.&+,80-/4/1/+050197678499.,6//0038687.)%'+//.,+)+,4./**).+*'+/20./-//56/*++,.036:8*)1+,23;;3266+/99;:938,.-9-,-:'56090/07/)-&&+&(),*1-,&&&),7-0/109225541.-,++-(+33).*,.7789080-10-/,(---/1/1/0.)-..3260)./+-+45378048.6*,)--/613+,%(((.&'&)+01887.,+)/5*+++,1%(($$&&%&%%*)-421*,,.,,&&$'%'(,.00:<::;:55-4,(+382'(*1-3:2)+,(*+,.()0++*)+)+,&,,-41+(++$-)*)'./.(//9:0.1910701---1%*+(*++3-6,%&)*)*&%&0*-,/90807883652567:;027.*+'),/.0*)&(%),20120..//35;2.,10./45:564*14/).-7642+*.737()(.*./.24.'%++329:1'8743345579;;7160'*'%%+00('2232782/,/,+,8;666,($%%''()+-*,155962-3/1,,8.,(+3,-+)((&&,'+,(/*/("%))-''&-,..2-12757382272;:4454,'((/0-1..170*()+3,',52/8..'(())).'))+,-//:489/.--14**55:.,-,-8++--09:;52657:964.*(')/1.1720-')),/49346./,4-/,/,/+)$''+&&)'0,9-,+,)%&))(-..1-,-.%,&'''2-)%,.0296539:5371*),0/0/43,-1/19614-3.--91..4(++4+%)((2:6.0/:/+&.*'++,.+20271:0'*'),2.;00041/12/4814<5.691*..,24./793442,*(,,.05697)0:1-0+('*'
@3759331b-a241-49f5-8faf-8d336f956b7b ch=172 read=149162 start_time=2019-12-13T09:20:45Z barcode=BC01 runid=2c9cf7bc05858273f10e7d7ec552fc0bd742dc3e
CTCCTACGGGGAGGCAGCAGTAGGGAATTTTCGGCAATGGGAAACCTGACCGAGCAACGCCGCGTGTGGCGGAAAGAAGGTTTTCGGATTGTAAACTTCTGTTATAAGGAAGAACAGCGGCTACAGGGAAATGGTAGCCGGTGACGTACTGATTAGAAAGCCACGGCTAACTACGTGCCAGCAGCCGCGGTAATACGTAGGTGGCAAGCGTTATCGGGTATTGGGCGTAAAAGAGGGGAGCAGGCGGCAGCAGGGTCTGTGGTGAAAGCCTGAAGCTTAACTTCAGTAAGCCATAGAAACCAGGCAGCTAGAGTGCAGGGAGAGGTCGTGGAATTCCATGTAGCGGTGAAATGCGTAGATATATATGGAGAGGAACCAGTGGCGAAGGCGACGATCTGGCCTGCAACTGACGCTCAATCCCGAAAGCGTGGGGAGCAAAATGGGATTAAGATACCCTAGTAGTCCACGCCGTAAACGATGAGTACCTAAGTGTTGGATGTCAAAGTTCAATGCTGCAGTTAACGCAATAAGTACTCCGCCTGAGTAGTACGTTCGCAAGAATGAAGAAACTCAAAGGAATTGACGGGGGGGCCACTGAAGCGGTGGAGCATGTGGTTTGTAATTCGAAGCAACGAAGAAGAACCTTACCGGAATGTGACATGCTCATAAAGGAAACCAGAGATGGAGAGATGGCTATATGAGATACGGGTGGTGCATGGTTGTCGTCAGCTCGTGTGTTGAATGTTGGGTTAAGTCCGCAACAGGCACCAGCCTTATCGTTAGTTACCATCATTAAGTTGGGGACTCTAGCGAGACTGCCAGTGACAAGCTGGAGGAAGGCGGGGATGACGTCAAATCATCATGCCCCTTATGACCTGGGCTACGCGCTACAATGGATGGTGCAGAGGGAAGCGAAGCCGCGGTGAAGCAAAACCCATAAAACCATTCTCAGTTCTGGTTGTAGTCTGCAACTCGACTACATGAGTTGGAATCGCTGGTAATCGTGGATCGAAGAATGCCACGGTGAATACGTTCCCGGGCCTTGTACACCGCCCGTCACACCATGGAAATTGGGTTGCAAAAGAAGTAGGTAGCAACCTTCGGGGCGCTTACCACTTTGTGATTCATGACTACAGGGGTGAAGTCGTAACAAGGTAACCGG
+
-01*,35'5:/,05,,..-/2.*)'),,6:467;536111''+,06')*:8-(*+-34147+)('%)%&$(+)2+',**.-;832-/+0./01;,,8,67.8...5+.0.703//(.4/,*+*,37/)/-1,./4/008).**(%%'%((%',&'&-,,*02&**1/01726588::9;7+-,,4,7514-1//'6*,-/121813856566)**%&%1(*17887677<4*(',,3+&*,38;97:5+.,,)2210//0-/*()&&&*757/2)&%%2).140)..26,..*,-,.76/82120././.--003:-26(&('(*#'(+,,.,+-2,**(&%)*1845/81,-;9812551/..,151.-',2.625.6111-'*+,-34670+002578;9:92/&()+:::95,/.252*/88/1778:6)'*+1<;12557,1/***,866;*&%$*+,67626237227:161(('&(*).(*,66887<797837637-1397*(0035443409.7.&,',)**%*')*2:04::4000.)2)+-:<5340.-2459/2'+++33238+,,++.+*)*.34896.68+-,+$%'.(,0-1(--343410(*&)',32;6/+1*./(2000)++(,/0818.1/(/,1-))),054+6/...5;-('(&%(()-%(*896.+)%)4587997036525101)1,-196779:6529012768356566710(.-+(22.9-(&0+8/7/.32*.048-0/.(.()&2+3//-1.2//,2/,,/.26*4-2-,2-9;<3/.324%10,,/03615.),--620*'')32./,))(*)+6:9-78665567;6334;:::.:7.*/401246863211())&'),-*22:55;896-223//*-,)*,,./02.1953,'((+.),1:6*)+('/.:;32::9;53/()+4,)()*2)-,11730420224668856350/''0945740/-,'1,.2//3::8655%&/'*2087/),/83/-5007791:2+/,*,((**))*,./66;70/2.2/29775,)+%*'00-18+*196,%(('),)/*1+.10.*)--.6-((*5/9./8*,/93256:;<9895332/1,.21(,*0.,-52778::;/859<8;37
@8b149b72-9675-4428-8587-9d323cdb2de4 ch=277 read=82155 start_time=2019-12-13T09:20:44Z barcode=BC01 runid=2c9cf7bc05858273f10e7d7ec552fc0bd742dc3e
TTGGTAACTTCGTTTAAGTTACGTATTGCTGGTGCTGAGAGATTTACGTGGGTACATGCTGTGTTAACCTTTCTGTTGGTGCGATATTGCTCCTACGGGGAGGTATGGGAATATTGCACAATGGGCGCAAGGCATTGCGCATCATGCTGCGTGTATGAAGAGCCTTCGGGTTGTAAAGTACTTTCAGCGGGGAGGAAGGGAGTAAAGTTAATACCTTTGCTCGTGACGTTTGCCGCGAAGAAGCCAGCGAAACGCGATACGAGTGCAAGCGTTATCCGAAATTTCGAAGATAAAGCGCACGCAGGCAGTTTGTTAAGTCCAGATCTTGAAATCACGGGCTCAACCTGGGAACTGCATCTGATACTGGCAAGCTTGAATATAGCCGGTAGAATTTAGCGGTGAAATGCGTAGAGATCACGGAGGAGCCACCGGTGGCGAAGGCGGCCTCTGGACGAAGACTGACGCTCGGTGCGAAAGCGTGGGAACAAACAGAGTGCAGATACCCTGTTGAGGAAGTCCCGCGCCGTAAACGATGTCGACTTGGAGGTTGTGCCCTTGAAAGGGCGGCACCGGAAGACTAACGCGTTAAGTCGGCCGCCGCAGAGTACACGGCCGCAGGTTAAACTCAAATGAATTGACGGGGGCCCGCACAAGCGGTGGAGCATGGTTTAATTCGATGCAACGCGAAGAACCTTACCTGATGTGACATCCACGGAAGTTTTCAGGGTGAGAATATTGCCTTCGGGAACCGTGAGATAGAGTGCTGCATGGCTGTCGTCAGCTCGTGTTGTGAATGTTGAGTTAAGTCCGCAACGAGCGCAAACTATATCACTGTTGCCAGCGGTCCGGCCGGGAACTCAAGGGGCTGCCAGTGATGGAGGTGGGGATGACGTCAGAGTCATCGCCCAGCACCGACCGGGAGCTACGTGCTACAATGGCGCATGCAAAGAAGCGACCTCGCGAGAGCAACGGACCTCATAAAAGTGCGTCGTAGTCCGGATTAGGTCTGCAACTCGACTCCATGAAGTCGAATCGCTGGTAATCGTGGATCAGAAGTGCCACGGTGAATACGTTCCCCGGACCTTGTACACCGCCCGTCACACCATGGGGTAGGTTGCAAAAGAAGTATTAGGCAACTTAACCTTCGGGAGGCGCTTACCGCGTGATTCATGACTGGGGGGGGTGAAGTCGTAACGGGTAACCGG
+
-%0''&#&'31/37)$$**1*.),&1'(+8488546.*%&%%,)($+).)-%$$%%',,.,-+,*'%((*/,+1015.,&%$&&+*141221,),/..,)%&$#$&&.'+,-+6,)*')*/..70/,*()%%&$*+*)'(()*&.))'))'3+-1340-((),248604303./274..,-/88.),)*-0%'*&+(,4+(*+/90116/1,,.0.52.169,7.-,+,5/$+'%)%'&$&%#*&%)(()($''&&&()2'$(+0432*/-9,(*0&%%$$#$$(')'&%$&)+&*,303232266(308-*..1/124(*+2-$($%)*(&'&(*/5567413/,-5526214665321230301450+'&%$()+(,+*&'$(%$&,(*++&%))/1/*34,*01772--)-0/)+,40-++-.6027/:338/+.((,+*&/7.5*-788.0)%.2123/./.-')(*-)+-**(2046*-',0650.+%(-&)''-,'.9-+-)''')&)'$*+*,'2+,.14.8.,,++%().-*'&,())+.:/2068'%&'(('&('%(%(&+111+(&%&(23/.-),-9/-..2.4+*7+(('''%&&&$&*-1/-1/,7457<8322/61..0393987/.8:-/5+(*+./4151-+&'$,0,30316.1.2,*()*.78370-)-3)./0(()*,30,&,(,**-/002,.,-+('*97/00.*%'$&#+(*%0()//0382<;5866471//*&$'%'(226+,'%(**,99:78.,,++27955700-/7*.3/*$(0(9.2-40+,088,,0230(,''%%((()%'))*.-3923303/5,(.5//6606556''*.*$,,(*+*.+%())''(%*',252.((,,-1.)&*,1110()(&&&',27679/+*&'%&%%'%'.21/3,9,,200447'459+'&(%(,.2566560*))&)434365213//00:9/-33655145*+,0,2.,4-'*&'%)&-,%00120366:6101.,,1++6..*++.,*0612479;943/),*'+./'&++2/008805413./-*+2/5..1(+*.-0714;1/382525;485*4.,+255611/38.%''&&%(&'''++-(%'5+998<904+(.3+*),)((%%%(,,24933444656751,))%+*4.+++,.-/.&)/-7;9:7:
@af5ca28a-d500-41d4-8a1e-7d0f2901e909 ch=46 read=110383 start_time=2019-12-13T09:20:44Z barcode=BC01 runid=2c9cf7bc05858273f10e7d7ec552fc0bd742dc3e
CTCCTACAGGAGGCAGCAGTAGAATATTACTGTGGGCGCAAGCCTGATGCGAACCATGCCGCGTGTATGAAGAAGGCCTTCGGGTTGTAAAGTACTTTCGGCGAGGGAAGGAGTAAAAGTTAATACCTTTGCTCATTGACGTTACCTGCCCGCAGAAACACCAGCCTCCCGACAGCAATACGGTAATACGGAGGGCCAAAGACGTTAATCGGAATTACTGGGCGTAAAGCGCACGCAGGCGTTTTACTAAGTCAGATGTGAAATCCCCGGGCTCAACAGGAACTGCATCTGATACTGGCAAGAACGAGGTCTCGTAGAGGGTAGAATTCCAGGTGTAGCGGTGAAATGCGTAGAGATCTGGGAGGATACCGGTGGCGAAGGCGGCCCCTGGACGAAGACTGACGCTCGGGTGCAGCGTGGGGAGCAAACAGGATTAGGTACCTGGTAATTCACGCCGTAAGAGCGATGTCGACGGAGGTTGTGCCCGGCGTGGCTTCCCGGAAGACTAACTTGCTGATCGACCGCCTGAAATACGGCCGCAGGTTAAGAGCTCAAATGATTGACGGGGGGCCCGCACAAGCGGTGGAGCATGTGCGTTTGTTCGATGCAGCGCGAAGAACCTTACCTGGTCTTGACATCACGGAAGTTTTCAGAGATGAGAATGTGCGCTTCGGAACCTGTAAGGACAGGTGCTGCATGGCTGTCGTCAATGCGTGTTTAATGAAATGTTGGGTTAAGTCCGCAACGAGCAACCCTTATCCTTCGGTATTTGCCCAGCGGTCCGGCCGGGAACTCAAAAGGAGACTGCCAGTATTGACGCTATGGAGGAAGGTGCAGGGATGACGTCAAGTCATCATATTACCGACCAGAGGCTACGCACGTGATGCTACAATGAGCGCATACAAGAAACTGACCTCGCGGAAACAAGCGGACCTCGCATAAAGTGCGTCGTAGTTAGGTCTGCAACTCGACTCCATGAAGTCGGAATCGCCTAGTAATCGTGGATCAGAATGCCACGGTAGATACGTTCCCGGAGCGCGCACACCGCCGTCACACCATAGGTGGGTTGCAAAAAGTAGGTAGCTTAACCTTCGGGAGGCGCTTACCGCTGTGATTCGCGGCTGAGGTGAAGTCGTAACTCCTAAGGTAACCGG
+
/100)),)37//4/,./,0+%&(+0)2'%%$%((.,*$*+6+6;556965'(+(),0.-,(((*'-')*0-),,,,2-3-6,:89:53471+*&'++*)(/,*%,,)()+(&()079+10.2-,.69/95,-11.810/*%&'$%&$$+-.*,,'+'%%$')'$&&'+/%$#$%(*,$#%(%(*)*+44.0,+-%$$)*)'**21524./-.0+*,*+08863--052*+))$)','.1.()*+)&++'(*-2,,6/-,')1/*.43*'344882.+'/1-457555666...*)&'&''&$&'&&&*'++,/*2,*&36,122152.4)*131+&&*(-)'.,561/2,-))-+/033:2+)))(''+.*;8260-,.,*&'&#$'))./.00/70*+''%&'()--4**+'')((++/6/-.34562*0-'7*.)2-.29+-60(**))'))4:628.%%'(,,-,774/2)-).*2-,,2,+&''),3/017-2((,3*+)$'%&)'&$&()*,+-1489006//'+'+,2093.,.*3,1,1-%%&)*8-(.'&&*)/+-%),01).+(%,$$%+&)/465)&*+*0+*&)*+.*$),)+,-.--),'5*+/)+577..)+/-08:929/,.-,.))+01.,/;:51/.()):52-''((*0.*%&&(%'))/*%&&')-,.3()*)+))*./45:66489573*&(%%&(,.4,+4-/.36,(,2*043:33045,,/6/8'%$&+)07215333-.5*+'*&(0),.5'(*31741)/)11*23-513:.770)1+..15433+++''()(+&'(%$&&%-,'()*()%&*/.+*)+-,176/+./16++(%&%$''%%%))*&,**2**')&''+((,*,)-0/71/&'&(*,,),**$*-&'(*+.27723/'&))(/4)-0935/-0**(.0:315687984/-,.-(,)*+3-**+*-1243451,/,+(*)*-81868)*+))),0903.149111/++30*41+1010$(-,-3439-/*)+$)4/0(($'%.4//0*-+(*'.5.1)-)&%*319%3(+1.+*+'/,.,%'(,0215488+3.*+)12/:/-3-%%((,35683,-*(&('%*)'*,-+*),-/+)(($$'*+/039994:
@741d5680-6408-4603-98c3-3d8fc36d1e3a ch=347 read=75246 start_time=2019-12-13T09:20:36Z barcode=BC01 runid=2c9cf7bc05858273f10e7d7ec552fc0bd742dc3e
CCGGTTACCTTGTTACGACTTCACCCAGTCATGAATCGCAAAGTGGTAAGCGCCCTCCCGAAAGGTTAAGCTACCTACTTCTTTTGCAACCCACTCCCATGGTGTGACGGGCGGGTGTGTACAAGGCCGGAACAGCATTCACCGTGGCATTCTGATCCACGATTACTAGCGATTCCGACTTCATGGGTCGAGTTGCAGACTAATCCGGACTACGACGCTATGAGGTCGCTTGCTCTCGCGAGGAGTCGCTTCTCTTTGTATGCGCCATTGTAGCACGTGTGTAGCCCTGGTCGTAAGGGCCATGATGACTTGACGTCATCCCCACCTTCCTCAGTTTATCACTGGCAGTCTCCTTTGAGTTCCGGCCGGACCGCTGGCAACAAGGGATAAGGTTGCGCTCGTTGCGGACCAGCAACGTTTCACAACACGAGCTGACGACAGCCATGCAACACCTGTCTCACGGCTCCCGAAGGCACATTCTCATCTCTGAAAACTGCGTGGATGTCAAGACCAGGTAAGGTTCTTCGCGTTGCATCGAATTAAACCACATGCTCCACCGCTTGTGCAGGCCCCGTCAATTCATTTGAGTTTAACCTTGCGGCCGTACTCCCCAGGCGGTCGACTTAACGCGTTAGCTCCGGAAATTACACGCCTCAAGGCCTCAAGTCGACATCGTTTGCAGCGTGGACTACCAGGGTATCTAATCCTGTTTGCTCCCCACGCTTTCGCACCTGAGCGTCAGTCTTCGTCCAGGGGCCGCCTTCGCCACCGGTATTCCTCAGATCTCTACGCGCTTCACCGCTACCTGATTCTACCCCCCTCTACGAGACTCAAGCTTGCCCGATTATCAGATGCAGTTCCCAGAGTTGAGCCGAGTTTCACATCTGACTTAACAAACCGCCTGCGTGCGCTTGCCGCCCAGTAATTCCGATTAACGCTGCACCCTCCGTATTACCGCGGCTGCTGGCACGGGTTAGCCGGTGCTTCTTCTGCGAATTGGCGTCAATGAGCAAAGGTATTAACTCCTTCCTCCCGCTGAAGTACTTTACAACCCGAAGGCCTTCTTCATACACGCGGCATGGCTGCATCAGGCTTGCGCCCATTGTTCGCAATATTCCCCACTGCTGCCTCCCGTAGGAG
+
8--,09/0131.,5+*+/34793232)*-'%%%$540&.+1-*+1:4**()+85+*-*((*/(++-335/4549:645898187./44704*)*+4:-)+/.82,--7/8:946+*-.0035976;9426--.$$$))30001-217335;9878::5+,,,040/.%3.*,5.33)')++3+-+-()+76548*2*+..'*301/12/4/)'2--,,*.13251/6..4.,,**+-+/-**)&*+.*,7.380720.44523366,,7*,+///02-2510/./91,,2282715+367:88///,+,+---0/1254458.-486<9927-.0;7244146/2($)(+95-.30..16330)/0/680&&'()-3,.(-12+782:98)6,:25-117080,&-(.+,+'+++)$+33//,0),+42346544565896;<5544-*0008589871,,.637586,-/,-.-,-1<834387975+/23))+%')+:;981./-&&-36047402*+--,465.3.8-,,014201,2,;77:1//0./12-,6-0*0,*,68'102984*-1613;4-3975509;;.86/7.-.4946%.(-+275(*6;:,8552424647343/0;11171)'+&,(&$$%')0299-1))%'%&0,82876'63881972)1(666783-45358.82/-./7/6/.01230:3./2/33,(,+,0960-/*27433/3689..--1;8709-'651',-/699=:3.-&*(,1257:;838)(+43645145/%.6.2-22,01001,/+,713/503380*10*0((*)*,6*7'(&'%((&%%++01457:;8:88866:1*+%'0801+:.&'(*82-,...2---1234322777:499557437/.,0*$&'&+1**/010890++-4-3+*&'''(*-44.1967122/3;805///8880*'&'+-),0005739402585:<8656,*'.'7')')*385557938/-4/31++'('131950-393*9/)1-)+&.48/.83047/,,3/40*+:.7<67775.312373/0175878759(3966:.4.78-&*.%***&).4/375297/*,.477668019*+5/75./
@0d3c3617-750a-4a38-935f-f118005e69f5 ch=135 read=71684 start_time=2019-12-13T09:20:36Z barcode=BC01 runid=2c9cf7bc05858273f10e7d7ec552fc0bd742dc3e
CTCCTACGGGAGGCAGCAGTAAGGGAATTTTTTTCGGCAATGGAAACCACAGCCGAGCAACGCCGCGTGAAGAGGAACCGGATTGTATAAACCTGTATAAAGGAAGAACGGCGGCTACGGAAATGAAGTAGCCAGTGACGGTACTGATAAATACGGCTGACTACGTGCCAGCAGCCGCGGTATTAATACGTAGGTAGCAAGCGTTATCAGGAATTAGGCGTAAAGAGGGCAGGCGGCAGCAAAGGGTCACCAATGAGTGAAAGCCTGGAAAGCAACTGGTAAATACATAGAAACCAAAGGCAGCTAGAGTGCAGGAAGGATCGTGGAAATTCCATGTGTAGCGGTAGAAATGCGTAGATATGGAGGAACACCAGTGGCGAAGGCGACGTCAGCCTGCAACTGGCCTCAGTCAGCGTGGGGAGCAAATAGGATTAGATGCCCTGGTAGTCACGCCGTAAAACGATGTCGACTTGGAGGTTGTGCCCTTGAGGCTGTGGCCAGGAGCTAACGCGATTAAGTCAGCCGCCTGAAATTGGCCGCAAAGGTTAAAACTCAAATGAATTGACGGGGGCTAAAGTGGAGCGTAATGGACAATTCGATGCAACGCGAAGAACCTTACCTGGTCTTGACATCCACGGGAAGTTTCAGAGATGAGAATGTGCGGCCGGAACCGTGAGACAGGTGCTGCATGGCTGTCGTCGAAAGCTCGTGTTATGAAATGTTAGGTTAAGTCCCGCAACAGGCGCAACCCTTATCCTTTGTTGCCAGCGGTCCGGCCACAGGAACTCTAAAGGAGACTGCCAGTGATAAACTGGAGGAAGGAATTAGGGATGACGTCAAGTCATCACTGGCCCCTTACGACCAAGGGCTACGTGCTACAATGGCGCATACAAAGAGAGGCGACCTCGCGAGCAAGCGGACCTCATAAGTGCGTCGTAGTCCGGATTCGATCTGCAACTCGCTCATGAAGTCAGATCGCTGAAAGTAATCGTAGATCAGAATGCCACAGTGAATACGTTCCGGGCCTTATACCGCCCGTCACCATGGAGTAGGTTGCAAAAGAAGTAGGTAAGCAACTTCAGGGAGGCGCTTACCACTTTGTAGTTTCATGACTGAGGTGA
+
),./.12'45+.5+*,'%()0/(+'(.-36774030;77:51)(,)+8()'*,4)*(./6311/&'()()(('*)%$&)(3+00(+&+.3)2-.,.*,/;4*0-6462+'-&(**+37(+%*/'1+)(&$449./00(0&+)$'&%)-,('$'*,//.1332'0,1-2732/-.5,340...*-),*-547/311'46//-0-6...9'++)(,)%.621269)('.01,.7:17//'541,(++/+*&+'''+&%'(*+.*+-1-.&/'%$%(()*',+0.%$%''*'',,*3/2))*4..-,-(****01+1,&)+/+,2*/00-1/,:2900.+(**,*2,,('.4*'((('457-,(&%&)++3.//3-./0641/3)..26410*%',.43126/./00606)),(,&')3*)..(+/,::7+,1)2--)/.131./671,*)*%*,27/,35++('),,*-/.,3,**'%*.4/*)-,%$$&',/.))*+0//)*(''(*-+**,,'.(-+)+/(*+7/31-,(%%%$'*320211(+3086::0336/:962,4242*3'*33)*#%%%&'(*+$*00,0-+0&$*6+,-)+.*25&2)'%%'&(/0403,-.,+.2/-1,,/4671)-'0.))),50,/,,,-2860/7/.0)(%&(%+&..12+*(''++0*0.//721/.,311.31//5'&'+(*025808/$')+25.,09'332902/228-*)+%(',))*-.3/8--/-//'),)%2))53/.**(()*+,*,%'&,.+.)))%%'&*)&,*--)-+%+*+*)+)(..6.'+*&*)'*'-('263./016/./1()*+553+''/-160(-+++-./40)+0/.)')'(.0)%+*,-'*()+%'%'+/,('(&')*3),('*+,+'&()*'+483/535,-*,)*/1034177**.*,3-30'+*+.+**+'+,,$$%'&,,1/-+-'),+)&&&&+-,'(,4-.*0&*1465-/7314-'-'*+-0:4.4.061()102-,.,)&,)(34-/,-+0,1224(')),014+,+25+&''')()+*.3,-/.-*2+(-4+*,//.2..',,)--74--$&-550320)0,-$((-)&
@172e0f02-ef41-4bcf-97b5-ca912d9444cb ch=221 read=62416 start_time=2019-12-13T09:20:25Z barcode=BC01 runid=2c9cf7bc05858273f10e7d7ec552fc0bd742dc3e
TTAAAACTCGGTATTGCTTCGTTTCAGTTACGTATTGCTGTTGCAGACTGTCCAGACTGGGAATGGTTTTATGGGTTTCACCTCGCGGCTTCGCTTCCCTCTGCACCATTTGTAGCATTATTGGCGGCGGGTCGCGGGGCATGATGATTTGACGTCATCCCCGCCTTCTCCAACACTTGCCACTGGCAGTCGCTGAGTCCACAACTTAATGATGGTAACTTAACGATAAGGGTTGCGCTCGTTGCGGGACTTAACCCAACTTCGACACGAGCTGACGACAGCCATGCACCACCTGTATCTCCTTGCGGCTATCTCTCCATCTCTGGAGCCTTTATGAGTATGTCAAGACCTGGTAAGGTTCTTCGCGTTGCTTCGAATTGACCACATGCTCCACCGCTTGTGCGGGCCCCGTCAATTCCTTTGAGTTTCATTTCTTGCGAACGTACCTAGGAGGCGAATTGCTTATTGCGTTAACTGGCACTGAACTTTGACATCAACACTTAGTACTCATCGTTTTGCAGCGTGGACTACTAGGGTATCTAATCCTATTTGCTCCCCGCTTTCCGGGACTGAGCGTCAGTTACTGACCCAGATCGTCGCCTTCGCCACTGGTGTTCCTCCATATCTACGCATTTCACCGCTACATGGAATTCCACGATCCTCTCCTGCACTCTAGCTGCCTGGTTTCTATGAAAACACTGAAGTTAAGCTTCCAAGGCTGCAGACCCTTGCTGCCGCCTGCTCCTCTTTACGCCCAATGAATTCCGGATAACCTTGCCACCTACGTATTATTACCGCGGGCTGCTGGCGCGTAGTTAGCCGTGGCTTTCAATAAAAGTACCGCCACTTTCACCATTTCCCTGCTAGCCGCCGTTCTTCTTTATAACAGAAGTTTACAATCCGAAAACCTTCTTCCTTCACGCGGCGTTGCTCAGTCAGGGTTTCCCATTGCCAAAATTTCCCTACTGCTGCCTCCCGTGTAGAGG
+
""32.('&(+))*.+,/9:854;15//:...8829101;19101898686/4'&%5532&&(++2-87:+/06;014-()1822+-00-3:1(*2/1;,++311.+4))+)&(&,/+1.*1)+'((++%,+,,)*,699.-.-./)&29+++1347929,,+$%&'---.10/,'+*+-/959748.,)++***((*,,(%(+)'+),,,,,0413%%+((*'+*,+.-+0*+3()467735)(&,.9/+-+-%))&+*,0)+'()16435566143354'4701..-2843911226878',(%&$%'..1....03817*+/880272087./.&&(,))(($%)$$%&%*/'('.+5.9..,2021//142'+,2-')''((*++,,7:.6/,,3-+2/033-.53**./5:9;5--490,2022/..;*,2---,,,+):.1('','&,*+04.6,'*3+(7-,-273/&'$&&((,.7870398123633.6/)*,,*+.)/123774838,&**-.055:56.+*+)''&.-76318-1/))/:3/1+974)')03-/(+36/06,')),02&+2.&+$&(1//+,033344-5609:46:/410-(*+581168232555)52457<85464355//001-2,1..+()('*+'(+347021--)(&''-+),-+.00983425.*('&'$*%'+,)/-0(++++-'&)&'&'%'()20:-0.*+/.0637;.--.49*,49-///2.,,%%$*&:,-.04412).),-*3;78;24600,+1+.7457*/*1///1-))&%%&(+)/1;0//215682041(*+,073*')&-/+*)#$$&'**0-',9407,+*%&')1-,5.88</46*.70--*0-/-+3+*5.*+1810/),16,1/01168:9/60*-,.,6.+/-*)+/&-,8+186-.)')'%*3)*'22*),5,08,('+,,-2117028.)(&%&'$).
@d48bdc7a-a87a-4eca-8a96-79c2f9390c59 ch=346 read=69930 start_time=2019-12-13T09:20:08Z barcode=BC01 runid=2c9cf7bc05858273f10e7d7ec552fc0bd742dc3e
TCACCCCAGTCATGAATCATACCGTGAAAACGCCCTCAAAAGTTCGCTATCTACTTCTGGTACAACCCACTCCCATGGTGTGACGGGCGGTGTGTTACCAAAGGCCCAGCCATTCACCGCAACATTCTGATTTGCGATTACTAGCGATTCCGACTTCATGGAGTCAGAGTTGCAGACTCAATCCGGACAGACGTACTGTGAGATTCGCTCAACTCGCACTATCGCTTCCTCTGTATACGCCCAGCACGTGTGTAGCCCTACTCGTAAGGGGCCATGATGATGACGTCATCCCCACCTTCCTCCGGTTTATCACCGGCAGTCTCCTTTGAGTTCCGGACCGCTGGCAACAAAGGATAAGGAGTTGCGCTCGTTGCGGGACTTAACTTAACATTTCACAACACGAGCTGACGACAGCCATGCAGCACCTGTCTCGGTTCCGAAGGCACCAATCCATCTGGAAAGTTCTGTGGATGTCAAGACCAGGTAAAGGTTCTTCGCGTTGCATCAATTAAACCACATGCTCCACCGCTTGTGCGGGCCCCAAATCAATTCATTTGAGTTTTAACCTTGCGGCCGTACTCCCCAGGCGGTCGACTTAACGCGTTAGCTCCGGAAGCCACGCCTCAAGGGCACAACCTCCAAGTCGACATCGTTTACGGCGTGGACTACCAGGGTATCTAATCCTGTTTGCTCCCCACGCTTTCGCACCTGAACGTCAGTCTTCGTCAGGGGCCGCCTTCGCCACCGGTATTCCTCCAGATCTACGCATTTCACCGCTACACCTGGAATTCTACCTGAGACTCCAAGCTTGCCGGTATCAGATGCAGTTCCCAGGTTGAGCCCGGGATTTCACATCTGAAGCAACAAACCGCCTGCGTGCGCTGCCGCCCAGTAATTCCGATTAACGCTTGCGCCCTCCGTATTACCGCGGCTGCGGCACGGGGATTAGCCGGTCTTCTTCTGCGAGTAGCGTCAATGAGTAAAGGTAACTTTACTCCTTCCTCCCCGCTGAAAGTACTTTACAACCCGAAGGCCTTCTTCATACACACGCAGCATGGCTGCATCAGGCTTAGCCGGTGTGCAATATTCCCGCTGCTGCCTCCCGTAGG
+
:1*164*..-1.228;:99:4:;79//23///48&+.0<7-,/8+1255676(7297688)*+)+/99+,-*75+,5;;:999:598838012*1(*,*53)2/08.&%&&&)+*,3:&0-..(*.1/1-471+0004711-%%%)+3904/0294611-,(***(&)+/:41////75052/-&,/1(&(0+*((-*../--.4*/.01-//02$0'*6666123037/440///'2(*'$%+,*+..042--/.2-*()*,312'-+&&+*')'))%&'*+3/180038:0/4::;98/7'(*6:;05/./7+6///333423,)()05.9*+,5594692910569<.3/9944-+%)/5+-,-,4.3.--19962421-*&$,'+)19+-7856403))888898818/,-3-0,1-.111600.('(&(871))13+4,,153938853/./+,7.23<987,1:::711)3-88:/764/90/6588897/1+-2//167%3(6,;385-./0+///5,08,-0*/3'300,-20&+,)*,0-11/-38-+).0;<-3:24/5.-,61:/822/0870,26/**-/45/6/6/332-.3+)--00/0-0(-/*,--3/1)5*710+20149-6+,-/0369:486/4:0+02:5767:9878892;:93764/0922/5489))103:;+*/./0:6--0043/.*'),783443176869+++0''+)-1/64567358/)3+.;7806'))1001'-*+-088156:580,,,053611022*)%)'#(+,,)*2(5..,.//85&-...8+-/1170881:1-++105-(16()-(.%-.*)---./'(*)%'(3/68'79489545/2..%$'#&,&''&$-,04852201571/2.//2+,(,.*+.+%%('')0-*536,+*'&(&&)'/6,')%))63-4//0<98<7432.%-/1254474:66+,'4:+.(**+',1-&-.186;5.-05;-()4,**+&+,/141-/0/2.)),/012:1:0/786701,+%)),'1-..--)&(*-/2,1855,&'*-%%,+0.+8+,+2.*&'&()052243+52'(-'(*
@ec7f5105-fa89-45fb-bd0a-813d4e72639a ch=135 read=71668 start_time=2019-12-13T09:20:06Z barcode=BC01 runid=2c9cf7bc05858273f10e7d7ec552fc0bd742dc3e
CTCTACGGGAGGCAGCAGTAGGAATATTGCTGTGGGCGCAAGCCTGATGCTGCAGCCATGTCGCGTGTATAGAAAGGCCCAGCTACAGTTGTAAAAGTACTTTCAGCGGGAGGAGAGTAAAGTTAATACCTTTGCTCGTGGCATTACCCGCAGAAAAACGCAGCTAACTCCGTGCCGTAGCCGCTTACGGTAATACGGAGGTATGGCGTTAATCAGGTACTGGGCGTAAAGAAAGCGCACGCAGACGTTTATTAAGTCAAGATGTGAAATCCCCGGGCTCGACCTGGGAACTGCATCTGATACTGGCAGAAGCAGGTGGCAGAGGGTAGAATTCCAGGTGCTTGGTGAAATGCGTAGAGATCTGGGAGGAATACCGGTGGCGAAGCGGCCCCTGGACGAAGACGGCGCTCGGAATGTTTTGAAAGCGGTAGAACCAAACGGAATTAAGATACCTGGTAGTCACGTAAACGATATCGACTTGGAGGTTGTACTTGCTTGAGGCGTGGCTTCCGGAGCCTAACGCGTTAAGTCGACCGCCGCAGGAAATACGGCCGCAAGGTTAAAACTCAGGCAGATCGGCAGGGGCCCGCACAAGCCATTAAGGCATGGATTTTAATGGTCGATGCAACGCAGAAAGAGGACCACCTGAGTCTTTGACATCCATGGGATTTTTCAGGATGAGAATGTGCAGCCCGGAACCGTAGGACAGGTGCTGCGCTGGCTTGTCGTCAGGCTCGTGTTTAGCAAATGTTAGGTTAAGTCACAGCAAGCACCAACCCTTATCGCTATTTGCTGTAGTCGGCCAGGAACTCAAAGGGGCGCTGCCAGTGATACTTCGGAAGGTGCGACGTCAAAAAAAGATCATCGCCCTTACGACCAGGGGCTACTACGTGCTACAATGGCATACAAGAAGGAAACGCTGACCTCGCGAGAGCAAGCGGACCTCATAAAGTGCGGTCAATGATCCCGGATTAGGTCTGCACAGCAGCAATGCATGAAAAAAGA
+
+10'),,7,(+(('+)&'(&*)'*-)5*%))+,473//1/.'-0*,&+%&#%&'+/42858720(.&).,(&*+'('*2)&'*$')&)).'(.3.($*&),95(%(&)7/)1-)+%'+-3.--7.8,+.,+7/-068',**+&-/)-5+%'%&+1/0-*)2/).,,0,,08),)77550/17&)((++(++.2-.//0*,'%%%$**-,5/4-/)*))(),/427557:1'')('(.-+,(*&)&(,04.&.,,)+-1.()-5//./72/5--++/0227+*-(%%-112--+,-//411214-9,,,$'#"$$'%'%(&(+%-.**+*+/+4,-*243*$&$)()+*65++/-.,,++-01/290-.*,&&%*'+.+&(()),('()+..'(0:895260.+('*+./4&-'%($%&&$&),)'&($&),((,&357/'.%&,.05,0133;,/')'+,0&))*07.-)'(*.8/-+1)2-//,/3(+'*$#%&(%))102461755530+.+-./+/3.,-((105,0,*)(*)+)&,$+),,/-%+'*0,01/1)0-13:;7+**'%%%&(&(&2)*%)+/(-4($%#$'&#%$%*(%$1,/*((+&*397*/+*./,*'*$)(,-+,&$)))&%)&(('%''+)()++).++(-466,%(')(&)::6+3/0214532384572.*+0.**0(/1411*5538+/+-.7665*&%'$$%&(,7454%%$$%(+2136)('%%.0(&26**++6,-++-&)*(0&+&&'0+3*4:001127.-2(/7+)*(&$$()+),+0&+&,'%*,-4)+16.,,-./13$-*))&%$%%%)()'(+)(*,(2-,-301291-'%.33'*%%$&$%%',-87*330-----%&-,-1886849**'&'*&*('&''''*+''&&&'&')(,%)'')(*658/40:54244)+,55,/4,&$''+**)+.-1*0120/'*'()3.-)*/'31.3.5*$)$%%&(()(%$%
@7dcd440d-8a7e-49d8-8f2a-a27872da8959 ch=253 read=155977 start_time=2019-12-13T09:19:28Z barcode=BC01 runid=2c9cf7bc05858273f10e7d7ec552fc0bd742dc3e
CTCCTACAGGAGGCAGCAGTAAAGTGCACAATGGGCGCAAGCCTGATGCAGCCATGCCGCGTGTATGAAGAAGGCCTTCGGGTTGTAAGTACTTTCGGGGAAGGGGGGTAAAGAAGTTAATACCTTTGCTCATTGACGTTACCGCAGAAGAAGCACCAGCTAACTCCGTGCCAGCAGCCGCGGTAATACAGGGTACGGCGTTGAAATCAGATTACTGGGCGTAAAGCGCGCAGGCGGTTTGTTAAGTCAGATGTGAATCCCCGGGCTCAACCTGGGAACTGCATCTGATACTGGCAAGCTTGAGTCTCGTAGGGGGGGTAGAATTCCAGGCGTAGCGGTGAAATGCGTAGAGATCTGGAGGAATACCGGTGGCGAGCGGCCCCTGGACGAACTGACGCTCAGGTGCAGCGTGGGGAGCAAACAGGATTAGATACCTGAGTAGTCCCGCGTAACCTGATGTCGACTTGGGTTGTGCCCGCTGGGCGTGGCTTCCGGAGCTAACGCGTTAAGTCGACCGCCTGGGAGTACGGCCGCAAGGTTAAAACTCAAATGAATTGACGGGGGGCCCGCACAGAAGCGGTGGAGCATGTGGTTTAATTCGATGCAACGCGAAGAACCTTACCTGGTCTTGACATCCACGGGAAGTTTCAGAGATGAGAATGTGCCTTCGGGAACCGTGAGACAGGTGCTGCATGGCTGTCGTCAGCTCGTGTTGTGAAATGTTGGGTTAAGTCCGCAACGAGCGCAACCCTTATCCTTTGTTGCCAGCGGTCCGGCCGGGAACTCAAAGAGACTGCCAGTGATAAACTGGAGGAAGAGGTGGGGATGACGTCAGAGTCCATGGCCCGCACCACGACCAGGGCTACACGATACAATGGCGCATACAAAGAAGCGACCTCGCGAGAACGGACCTCATAGGTCATCGTAGTCCGGATTGGAGTCACAACTCTGACTCCATGAAGTCAGAATCGCTAGTAATCGTGGATCAGATACCACGGTGAATACGTTCCCGGGCCTTGTACACACCGCCGTCACACACCATGGGAAGTGGGTTGCAAAGAAGTAGGTAGCTTAACCTTCCGGAGGGCGCTTACCGCTTTGTGATTCCTTGACTGGGGGTGAAGTCGTAACAAGGTAACCGG
+
-15../2(53.0205-6014,,'*)+-1/22289/-(..7,/4-+,//.0*3228,2,*-35.212550))**208767,;98;6363(+-03:9-(+'))1+251)))-5*(&''(1/90.2,+62..-,))3/.008)(1+)3--0,',*%(*,-*'(&3(.+33456770544486.1/-,3+,+0&/+)(&*',++*'%*)*(*'+**2*..8876/.789153535+),6.34<313;58128-.0+'$%(/*+46,-34.44.)37465/.&.776569.-../76:9888(+((*'*+.1:7933-24:3/+%&1+5-8'(79843432396-'**()*,3,,+*,667:.,1))+,127291/3-++,)3):47.+-6240---.+/76615),4-,)()*,58/7*()*/72/&/&',(*+1/-.6+-+.358694+*,''.*,*&(%(')(21.3.*,**1+*'6-(&+'+&'%'*0:4560-00,//149432.)9,3,.1*,-976+*(*'+%*).-89,)**.05/87;:34817;/+,.)/*,,2//42*+'-+',&(*&*)*--1249333350+,.3;:2771-&()-:86/-+-/7./6/---*/602%21.6/..332*)+*-*+.,-583++*++:541.2/.024;999-3'3(4;8:31226%40535575&)(&&(',-674--//1745.3.-*23-,0/71;-6-6-21540-,&,&'(*-4552;6+1112,52.+062351,/.6-5'4)40*87-6/3959)*%(&,..25//-,-,/1'*)*-*,-+*'%&.--5:257979997)()(+.)'+27/:1*./1,'()*781,&%%&$&'())++1284/212547898:)&)'&)...235422)'*'*/4116-.%#%',))(2225(31/'4*+2-1+)**+&'(''(*%('//13/0)0+*+4,)'.2334/,**+/.0085:661*(/0$3,(+)2034;9.4,0,00.'0351-/..142203625928866-.(.+**273.'(+11-.:137;.&*,))2/-++(*+..2/6135'(/),6443436140..157116,4,.'*,+,/23:94*,,//,-//0677680815887/8
@db60a8ce-7979-4da8-9e4e-0c8c056c9844 ch=106 read=130877 start_time=2019-12-13T09:19:30Z barcode=BC01 runid=2c9cf7bc05858273f10e7d7ec552fc0bd742dc3e
TTCGGTAGCCCTTCGTTCAGTTACTGTTGCTGGTGCTGAAAGTTGTCAGTGTCTTCAATTCAGCTTTGCGCACATGCTCTATCTTTGGTTACGCGGTACGACTGCCCCAGTCATGAATCACCAAAGTGGTAAGCGCCCTCCCGAAGAGTTAAGCTACCTCGCTATTTTTACCAGCCTCCCATGGTGTGACGGGCGGTGTGTACAAAGGCCAGGAACGTGATCACCGTGGCATTCTGATCACGATTACTGGCGATTCCGACTTCGGCGGTCAGGTGCAGACTCAATCCGGACTACGGCGCTTTGCGGTCGCGCGCTTATGCTTTAGTCGCTTCTCTTTGTAGCCGCCGTGCGTGCGCCCCTGGGCCGAAGGCGCTGACAGTGTCCCACCTTCCTCAGTTTATCACTGGCAGTCTCCTTTGAGTTCCGGCCGGACCGCTGGCAACAAGGATAAGGGTTGCGCTCGTTAAGGACTTAACCCAACATTTCACAACACGAGCTGACTGACAGCTATGCAGCACCTGTCTCACGGTTCCCGAAGGCACATTCTCATCTCCTGAAAACTTCCGTGGATGTCAAGACCAGGTAAGGTTCTTCGCGTTGCATCGGAATTAAACCACATGCTCCACCGCTTGTGCGGGCCCCGTCGAATTCATTTGAGTTCCAGCAACGCCGTACTCCCAGGCAGTCGACTCTTGCCGACCGCTTCCGGAAGCCGCTCAGGCACAACCTCCAAGTCGACGTCGTTTACGGCGTGGACACCGTTGTATCTAATCCTGTTTGCTCCCCATGCTTTCAGGCGTCAGTCTTCGTCCAGGGCGCTGTAGCGCGATATTCCTCCAGATCCTGCGTTTCACCGCTACACCTGGAATTCTACCCCCCTCTGCGGGCTCAAGCTTTTGCCGAAGTATCAGATGCAGTTCCAGAGTTGGGCCAGGGATTTCACATCTGACTTAACAAACCGCTGCGTGCGCTTTACGCTATTAATTCCGATTAACCTTGCACCCTCCGTATTTACGCGGCAACAGGTTGGCGGTGCTTCTTCTGCGGTAGCGTCGTGGTGGTATTAAACACATACGCTGCTCGCTGGTACTTTACAACCCGAAGGCCCTTCATACACGCGGCATGGCTGCATCAGGCGCCCATTGTCGCCCTGCCCTCCCGTAGGAG
+
'&(,-+)'*+,)0-+-3;*,/2-,)%,//+,-.,269..,(((7234242.1--+(&&*),&%')*)&)'(&'$(&(+)$%'&%&#%%)($&%&%%&#$&$'&#042+11551221314/3+/96)5+.*0,*+,;:/1-,))+3''),-2,+-*(')*.+-0((,03+,10%.,+(+2--6252224276;23.2-,,+.//6/),3,5)0/-00.,(%)(%'&&(%),-920)*++.$&(+3-,,+&+++78<11..,.*'/'%)-,-%'.3+-129708*:24/34474..,*+')(***.081)*+*+'**++,%')(*),.,+,-+(,(26,$%$'*+)+'&&%$%&$(&,11,,,5%/&&'&'%%$$$&&%$%$#'*/,).15:7824002:6/139:,6,,*3557820660)+.0;/./132:9869111708688:)9-4+'/0/-2,-,017656)&.//.--0*01+//1/7:,,2249524027650(,#''-..5656(/&&'#&++,0223(,-609871.022755767<:686333,%&&),.4.3637226<97/5541257;2261**,6/879;736,3-+,112$()(+,2;516-./2112293490339/63650+,75,,03/6/90:69;8/)(+'%%&$&'%$%''-.-.+260)%%0+12,-(()&&*(,))'%$$&('+%---/,./&&+*(.,*(*/73:48),'(*.458&-).)90')+300.6952*.&((/%*&+2-0:761*,/62*-.132'%#$$%'%%&)',,,//2326:5*)-')2.0+('('&$((&('&)()()'&++(*442,*(***/.,)+0)++&+*/845/4/4.1'&(,,2/+(*(((-1***))&(*)23,)2)&('&(-.1./360603631'%(''-5/,43,$((*'06,,011367630114243813*((%')*-+/-*+,''-)+'(')5,7;520/6/1./'',--..8,*0704-(2&$&)'&$%((*'*%*&'''&-&&(2)99;42+1%*&$)*(&'$$(/+%)(&*-/6+0,,&(#%$%%#$&*&&%&%'#')04222,70''*+)1/4-*)',.-.(/.01768:986555457%&$%%)-*$&&%%$#&()&&'$$&+2)*932*))
@0a1f5775-a48e-4380-8442-97149d29fbc6 ch=274 read=76708 start_time=2019-12-13T09:19:28Z barcode=BC01 runid=2c9cf7bc05858273f10e7d7ec552fc0bd742dc3e
CTCCTACGAAGGAGGGAGCAGCAGTGAGATATTATTGCACAATGGGCGCAAGCCTGATGCAACCATTGCCGCGTGTATGAAGAAGGCCTTCGGGTTACGTAAGTACTTTCAGCGGGGAGGAAGGAAGTAAAAGTTAATACCTTTGCTCATTGACGTTACCCGCAGAAGAAACACCGGCTAACTCCGTGCCAGCAGCCGCGGTAATACGGAAGTGCAAGCGTTAATCGGAATTACTGGGCGTAACGCAGGCCGGTTGTTAAGTCAGATGTGAAATCCCCAGGCTCAACCTGGGAACTGCATCTGATACTGTAAGCTTGAGTCTCGTAGAGGGGTAGAATTCCAAAGGTGCGGTGAAATGCGTGAGATCTGGAGGAATACCGGGAGGCGAAAACTGGACGAAGACGACGCTCAGGTGCAGCGTGGGGAACAGCAGGATTAGATACCCTGGTAGTCCACGCCGTAAACGATGTCGACTTGGAGGTTGTGCCCCTTGAGGCGTGGCTTCCGGAGCTAACGCGTTAAAGTCGACCGCCTGGGAAGCCACGGCCGCAGGTTAAAAACTCAAAATAAATTGAGCGAGGCCCCACCACAAGGCAAGGTGCAGAGCATAATGGTTTAATTCGATGCAACGAAGAACCTTACCTGGTCTTGACATCCACGAAGTTTTCAGAGATGAGAATGTGCCTTCGGGAACCGTGAACAGTGCTGTGGCTGTCGTCAGCTCGTCGTTATTGAAATGTTGGGTTAAAGTCCGCAACGAGCGCAACCCTTATCCTTGTTGCCAGCGGTCCGGCCGGGAACTCAAAGGGAGACTGTAAACTGGGAAGGGTGGGGATGACGTCAAGTCATCATGGCCCCGCCGACCAGGGCTACACGTGCTACAATGGCGCATACAAAGCGACCTCGCGAGCAAAGCGGACCTCATAAAGTGCGTCGTAGTCGGATTGGAGTCTTACAACTCGACTCCATGAAGTCGGAATCGCTAGTAATCGTGGATCCAGAATGCCACGGTGAATACGTTCCCGGGCCTTGTACACACCGCCCGTCACACCATGGGAGTGAGTTTGCAAAGAAGTAGCTAACTTCAGGAGGGCGCTTACCACTTTGTGGTTCATGACTGGGAGTGAAGTCGTAACAAGGTAACCGG
+
,-++)+,(,)(((+-+%)('010262'-,.0.5(-++..//4/2941*//++4751010,-',%/+((43-.-./3340..((*'-+7283246**$%'*96,//.095.+-+-)/-),)-&+)(('(*.8.)*..)*)+'')++6871912/85090/91-1//22%-*()3220/-,+5,-/4,-37;0582013.2-/,2---:64.0(*+/03***-(0)*.270,1+(+08834/+'%'&*$)+&'*,3-(,+).*,5)*8830/.4/*-26)&.8668664//.33+*0234689/-,,'+**%(*$&''')*))()*0--+.--'))-+/-/2'*+(0)((%(,32+40()442,,+)*'+6+*.+*/,00-(,'%''%)***&*$&'385/7,-,+,-25891/333-.---2479-(())'*(/-+0-1136399'(/.++-000/212;6468-21343:97452431-//0/.0,97-%''*+,0,:988..4*++.&%&*//-..-6/05/-/4210+$+))+0-((&&&%($+.0-20.7/4/861+,--078,.//-/-*'%%&%*.(-1)%*&%))((%%)'&&*(,$&&&)*+((+-)&+-38672..0059,,)'()1422/7-..**%($-'((*)11/'((%+'(4:20/++)-/223284223567:5-99*277-)))(*&102,+(*'100132223-111210)'/+%,&'463*+,./7131).'&(*0)+006/++--02468003/23)+.+18119617099++.704495./-.66;*.+*(,-/31-/7-776(&'',,('(056264566662)+--.4426'&())()-0/3360663,*++&++.10/.*0++732+0,+-.-.(%%))324-'%)'('),,'//958,24676<857::975/2,547.2*2,-(&&((()(+,,,,.965459552++*,*+'%*/1323.1-8.--9::;;+0%((05377516080./3458587210-644./32014+306;15;1/33132378955.+&-*)-4:++019-%((((*%)$(((-.0(1.&'/-,+,.,*++)-/95017;5;5330.10-0*'')(2/--3379986-))'+41939
@95901ee8-139a-4332-b075-c8771105b9b5 ch=440 read=90287 start_time=2019-12-13T09:19:27Z barcode=BC01 runid=2c9cf7bc05858273f10e7d7ec552fc0bd742dc3e
CCCGATTCGCCAGTACGGCTTCACCCCCAGTCGCAGATCACCAAAGTGGTAAGCGCCACTCCAGAGGATTCATTCTCGCTAACAGCCACTCCATGAGTGTGACGGGCGAGGTAATAATACAAGGCCAGGAACGTGTCCCTGCATGGCATTCCAGATCCGTTACTGTGATTCCGACTTCAGCAGAGTCGAGTTGCAGACTCAATCCGGACTGGGCTGCTTCGCAAGGTCCGCTTGCATCCTCGCGAGTCGAAACTCTTTGTATGCGCCATTTAGCAGCGCGTGTGTAGCCCTGGTCATAAAGGGCCGACGACGCCAGCCATCATCCCCACCTTCCCTCCAGTTTATCACTGGCGATGCGGAACGGCCGGATACGCTGGCAGCAAAGGGATAAGGAGTTGCGCTCGTTGCAGGACTTCCAGCAACATTTCACAACTGAGCTGGCGGCAGCAGCCATACAACACCTGTCTCCGCAGTTCGATACCAATCCATCTCTAGAGTTCTGCGGATAAGACCAGGTGGTTCGCGTTGCGCATCAGGGGACAGCCCATCCACCGCCCCGCAGGCCCCGTCAATTCGTTTAAGGTTTTAACCCGCGGGCATGCTCCCCAGGCCAGTCAAACAGCGTTAAGCTCCAGAGGCCCGCCTCAAAGGGCTGGCGCAAGTCGGCATCGTTTTGCGGCGGACTACAGAATTACCTAATCCATATTTTATACCGCTTGCACCCTGGAAAGGCATCAGTCTTTACGTCCAGGGCGCGCCATACAGGTATTCCTCAGATCTCTACGCATTTCACCGCTACACGCAGATTCCCCTGCCGGGATCCGGCACGCCATTATCAGATGCAGTTCAGGCCAGGGGATTTCCATCCTGACTTAACCGACCGCCTGCATTGCGCTTGCCGCGCTTAGTGGTAGATTCCGATTAACGCTTGCACCCTCCAATATTACGCGGCTGCTGGCACGGAAGGTTGTGATGCTTCCTTCTGCGTGTCCGTGACAAAGGTATGCTTCCTCCCTTCTCCCCGCTGAAGTGCTTACCACAGCCGAAGGCCTTCTTCTATTACGCGGCATGGCTGCATCGGAGAAACGCGCCGGTATGCAATAATATTCCCCACTGCTGCCTCCCGTGGGAG
+
0-*($*'(%),)+../.*,+/+//578-/021+*((-,-),(-,.))&*+&&&(')/%)'2*'''((&/+%)$&$%(.0((&&'%,,$'(-*$%%$$)&''*/,875.&*'(&))'((&(--+-11&.2,/.*.)*/,'&'('*+/-,--+&%&&)*&%&)%&&&%**28-+)*-+,)&(,()%'((***1+)--//1/,/-+0+-0/21*,&'##&&''$&%&))-1,*()%$'%'(%(,**'%'&(%&&$&(*-4-$&(*+.-///.41'()))(&(%&$'%%'$,0/*((*+'.&*(((('(&%$''('('%&'$&)2+)/54-,//,-+/,+-&(%*)0-//&**$+*)%(#%&.&'''&('+-+%#%&'),(&&%(),()3.-*4+*+$'.5(-(*,..,7,.(05-*+'-+-$0&'**/6,+,-*'*"%$+-(',.+/-,$)))*,&&%'(%'&,)('*,(+,))%*.3,'$%%.',)*-4.,10/-%''&(.)&'&&(%'%&&-)*',(('/,)&$%%,($&&)-.1%-0+'&&(%)(&%()'&*/).()%%'$+,*0,%$()'&*1''+60+',*.48*/(*$%&&&(,))/%,*/**('+(,'''21)'&,&&'%+),()*+2+&''%$,)()/65438/-.+,&&+-&/'5*53/(+,.0-10/)&%'(),-(%)$&'&($*%&).+-3/0-((&02.&&'$(%$&-'(*'+0)'-+/-'&&('0-*.,,).&&(,.2.+/'*&()$'&#%&*&()*,3855.4((,10//*%)%(#(-9//01')*&(&*&(*(,('*+++('*&)*-'()**&'$%$''+0.//6+.(-'0*12)'$%'/1'++*'%24))''(1&#$($##+$%$(+,1(***,.%.%%&'&&%&(*(+)'&$((,%$$&$%4,.0-.2.2*&%')((**,00+,(*&+*,)'+%%,50433-1''&+&1&&(&&$%%))+'*).)),-.(*+*)'(*(*)--.-3(+%&&*(./3).+,3,,2.,.1/,),()+)&)()+)%((&(('0'&))+*,''*'),,')(&%&'(2+)%&&)(')**,6&1'%((((',,.6)1,('%''%'*,.-1*1.1-$&%$%&&),)0-'%&),)'%
@05fa27d1-0d50-4b8a-88f6-fdd51caea47e ch=43 read=98660 start_time=2019-12-13T09:19:26Z barcode=BC01 runid=2c9cf7bc05858273f10e7d7ec552fc0bd742dc3e
CCCAGTTTACCTTGTTACGACTTCACCCCAATCATCAATCACAACCAGACAGCTCCTTCCTTGCGGTTAAGGCCACCGGCTTCGGGTGTTATCAACTCTCGTGGTGTGACGGGCGGTGTGTACGGGCGAGAACGTATTCACCGCGACATGCTGTTCGCGATTACTAGCGGTTAACTTCATGTAGTCGAGTTGCAGACTACAATCCGAATGAGAATGGTTTTATGGGTTTTGCTTCACCTCGCGGCTTCGGCACCTCTGCCATCCATTTGTAGCACGTGTGTAGCCCAGGTCATAAGGGGCATGATGATTTGACGTCATCCCCGCCTTCCTCCAGCTTGTCACTGGCAGTCTCGCTGATCCCCAACAATGATGGTAACCAACGATAGGGTTGCGCTCGTTGCGGGACTTAACCCAACATCTCACGACACGAGCTGACGACAACCATGCACCACCTGCTTCTCATATAGCTATCTCTCCATCTCTGGAGCCTTTTGCGAGAGTATGTCAAGACCTGGTAGGTTCTTCGCGTTACTTCAGAATTAAACCACATGCTCCACCGCTTGTGCGGGCCCCGATCAATTCCTTTGAGTTTCATTCTTTTGAGCAGTACTACTCAGGCGGAGTACTTGTGCGTTAACTGCAGCACTGAACTTTGATCCACCTAGGTACTCATCGTTTACGGCGTGGACTACTGGAATTATCTATTAATCTATTTGCTCCCCACGCTTTCAGGACTGAGCGTCAGTTGCAGGCCAGATCGTCGCCTTCGCCACTGGTGTTCCTCCATATATCTACGCATTTCACCGCTACGCTAGGTCACGATCCTCTCCTGCACTCTAGCTGCCTGGTTTCTGTAACTGCCCCACTGAAGTTAAGCTTCAGGCTTTCTACAGACCCTTGCTGCCGCCTGCTCCCTCTTTACGCTGGCAATTCCGGATAACACTTACACGTATTTACCGCGGCTGCTGGCACGTAGTTAGCCGTGGCTCAATAAAGTACGTCACTCGGCTACCATTTCCTGTAGCCGCCGTTCTTCCTTTATAACAGAAGTTTACAATCCAGCCTTCTTCCTTCACGCGGCGTTGCTCGGTCAGGGTTCCCCATTGCCGAAAATTCCTACGCGCGCCCGTGGG
+
,*(%(,2.*-2.7,2/(,1/2161),*-+-0277;.1/**(*&&$#&,*10245135873.301/+2+%$0*25*,3),&()0,9:7354214/6-,,--/9;9542444&6913.2&,%(',%4932*,+//)-%(,++-,))*))27:74/.20.4')+,)'*&+*+(,*)*)102+1'%)+-311.6/-.%%((+)*+5,-0-,/(%**,303.9<<-677;70;;5,/0:/%'//21324-.8,.&%$)*)21,456758/47-)'''((//0599523.9,*-32*''+)08;,760////68;1--/149:52<8.-886:2+*-*+%)++,.124/800,/10053/+-&,410+0*+%&'))-.53799;7562242*0232-..38:76:551;9/.020+21*,),//2331336768*++''.(058:6)5905(**06)+('%$)'(*-+2/1'.-**++-,,.628988470''+&-05+'$'&&&&**7,,--,.0255/-)%&-.1-07989716+./74'&.(3+5;652-.---787:54:.317+303%68/96/*),-665-0(+42/.04;::232../3**()-)$'%((-08:1786,)(&+)++4(,(,,6.6/574.-,-')+-/2,%&$%&&%%&(*)('(*,0454::96<;.30:4449;900/./$,&)),*./21'/+0,2-)31)%(+3993/41/2:/.'5;16110/.,-&(,+3&.*-310/-032241.1..2//3;5777:889<-*,35699;9:99586858<:469922200#%%$++++#)()*4**,.06452..00534466896698;:20)())()&'%%%),5/-0,.940-/099/7926;9.*..-.86</03,,+-1529+*()*33,,04:1/1+/%('*05480,+1/8640*''%$(*+,,*/41+2:5011/04:,:*)'..2.55:0--/+*(%'),*2*.:4,.+,/154686371127-+03:721711-0'',6.:<879*&%&'(/0(4++/1.1<;255;84)*%)*,0/:<657;82322+2-0/3---13855*56518-:53+//-18-457.4//(%$'&'%&%)(().'(%
@7697b53d-b3cc-4279-bf60-d4e77771453b ch=213 read=153380 start_time=2019-12-13T09:19:19Z barcode=BC01 runid=2c9cf7bc05858273f10e7d7ec552fc0bd742dc3e
CTCCCACAGGGGAGGCAGCAGTAGGAATTTCGGCAATGGAAACCCTGACCGAGCAACGCCGCGTGAAGGAAGAAGGTTTTCAGTTATGACTTCTGTTGCCAAAAGAGCGGCTACAGGAAATGGTAGCCGGTGACGGTACTTTATTAGAAAGCCACGGCTAACTACGTGCCAGCAGCCGCGGTAATACGTAGGTGGCAAGCGTTATCCGGAATTATTGGGCGTAAAGAGGGCAGGCGGCAGCAAGGGTCTGTGGTGAAAGCCTGAAGCAGCTTCGGCCATAGAAACCAGGCAGCTAGAGTGCAGGAGAGGATCGTGGAATTCCATGTGTAGCGGTGAAATGCGTAGATATATGGAGGAACACCAGTGGCGAAGGCGACGATCTGGCGCAACTGACGCTCAGTCAGCGTGGGGAGCAAATGGGATTAGATACCTAGTAGTCCACGCCGTAAACGATGAGTACTAAGTGTTGGATGTCAAGTTCAGTGCTGCAGTTAAGCGCAATAAGTACTCCGCCTGAGTAGTACGTTCGCAAGAGTGGAAACTCAAAGGAATTGACAGGGAATATGGATGAGTTCAATTCGAACCTTACCAGGTCTTGACTTGCTCATAAAGGCTCAGAGATGGAGATAGCTATATGAGATACAGGTGGTGCATGGTTGTCGTCAGCTCGTGTCGTGAGATGTTGGGTTAAGTCCGCAACAGGCGCAACCCTTATCGTTAGTTACCATCATTAAGTTGGGGACTCTAGCGAGACTGCCAGTGACAAGCTGGAGGAAGGCGGGGATGACGTCAAATCATCATGCCTTATGACCTGGAGCTACACGATGCTACAATGGATGGTGCAGAGGGAGGCGAAGCCGCGAGGTGAAACAAAACCCATAAAAGAAACCATTCTCAGTTCGGTTAGCAGTCTGCAACTCGACGCTACATGCATGAAGTTGGAATCGCTAGTAATCGCGAATCAGCATGTCGCGGTAATGCGTTCTCGGGCCCTTGTACACACCGCCCGTCACACCACGAGAGTTGATAACTTACCCGAAGCCGGTAGCTAACCGCAAAGAAGGAAGGAGCTGTCTAAGGTGGGATTGATGATTGGGGTGAAGTGGTAACAAGGTAACCGG
+
(*72($&'&,1.*040.23*,-,('-(080.2673;31,*.+29)+,34844030/-*/7...---0/*/,)-1*3.:340'1-5+*,%*1903,5,(.*.,.'(&()'1//06'40/7*))+).//****,23&)+++/21)*1)'+-*,,-,,7.//22)&)+-128:7153..,%*'+,/70./44-/0/0856:6980:00-4+/,+/-+6.79:94026))%2-...8:9790-./13+500/210363,-*))23+,-)'''&)*/(%',2-2/./70.)*3:5////*)*'().,03..,04037272,3+4,593200.*,,,6653054..39899:97834/2+,1/4..1;24509/,,1+209:95541*.&&$&)1.220-,,,.)41-()*./345)&,-787/+57174,*41328*,,5.406(&)0132429'4.///,.,,,-49,06:::9::99820+)6:38:;<998(.8-+&$(%(-,,.+*++.1280395,((++...000::68--)*)*('+*)*9342'(&%$+*--/&.,,$$$#$%%%$$#'))%%&&%##$(*.,0-.2&+,,**'))(&'')010658,-02/8,+,,/07,)'*&/60/0/)-3337222.2//8966688386<23356/...-2125887757049.9-0532710//3.),2/3&&3546678;5351/-)1)&&'(%',*-2+7+)$'((&)2*,7854+//$$')+54674555,*2-*./10+1,00-1-,::643.00007791./3:955(/+&+-568:;974&&(0.-*,'(*'.,+-/1229.-0&'../.().*'+*+'/))2;7/.*.)'(/-)%-9:-42+'*-31($+,*.4101(&&&(20/*...)*+.0665264;333866.2./0.+$%(**.-*1.7++),/.04,2-7,--583185800.',-/30,.*)).-+4/0:977'++0.-*6232,,,,5;76;62441.-/0,0.*)&(7)((+*&'$$%*'&'.,&3;777&-0((3-.1415)%*),+-*,)%()43630,-./-7:1-1.*+-//784011(&'-%)$'(.**00).).619:2
@c31f4dbd-528b-4e57-98a4-a97af8a82360 ch=194 read=82184 start_time=2019-12-13T09:19:16Z barcode=BC01 runid=2c9cf7bc05858273f10e7d7ec552fc0bd742dc3e
TTGTTATGCTTCGTTCAGTTGCTACTTGCCTGTCGCTCTATCTTCCGGTTACCTTGTTGACTTCACCCCAATCATCTATCCCACCTTAGGCGGCTGGCTCAAGGTTACCTCGACTTCGGGTGTTACAAACTCTCGTGGTGTGACGGGCGGTGTGTACAAGGCCAGGAACGTATTCACCGCGGCGTGCTGATCCGCGATTACTGGCGATTCCGGCTTCATGCAGGCGAGTTGCAGCCACAATCCGAACTGAGAGCTTTAAAGAGATTTGCATGACCTCGCGGTCTAGCGTGTCGTTGTACTTCCCATTGTAGCACGTGTAGCCCAGGTCATAAGGGGCATGATGATTTGACGTCATCCCCACCTTCCTCGGTTTGTCACCGGCAGTCTCGCTAGAGTGCCCAACTAAATGATGGCAATAACAATAGAGGTTGCGCTCGTTGCCGGGACTTAACCAACATCTCACGACACGAGCTGACGACAACCACCACCTGTCGCTTTGTCCCAGAAGAAGCTCTATCTCTAGAGTGGTCAAAGTGTCAAGACCTGAAGTAAGGTTCTTCGCGTTGCTTCAGGTAAACCACATGCTCCACCGCTTGTGCGGGCCCCGTCAATTCCTTTGAGTTTCAAACGCCTTGCGGTCGTACTCCCCAGGCGGAGTGCTTAATGCGTTGCTGCAGCACTGAAGGGGCGGAAACCCTCCAACACTCATCGTTTACGGCGTGGACTACCAGGGTATCTAATCCTGTTTGCTCCCCACGCTTTCGAGCCTCAGCGTCAGTTACGAACCAGAGAGCCGCCTTCGCCACTGGTGTTCTCCATGCTCTACGCATTTCCACCGCTACACGCTGGAATTCCCTCTCTCTTCTGCACTCAAGTCTCCCGGTTTCCAATGACCCTCCCGGTTGGGCGGGAACAAGAGCGCCTGCGCTCGCTTGCGCCCAATAAATCCGGACAACGCTTGCCTACGTATTACCGCGGCTGCTGGCACGTGGTTAGCCGTGGCTTTTCGGTTAGATACCGTCGGGGACGTTCAGTTACTAACGTCCTTGCTCTTCTCTAACAACAGGTTTTGCGATCAAAACCTTCTTCACTCACGCGGCGTTGCTCGGTCAGACTTTTCGTCCGTGCCGAAGATTCCCTGCTGCTGCCTCCGTAGGAG
+
&33/3+.,//60,059005.)*-+--+'02+-6978:4444479500352-/')('(%((2163,550,181002203187/,1))(*25,(&&).///+-+*)'*&,.+1(*.998(4/,**+)).0+,-+*,'.++.+++*+'33*+0*/2//-'47190:(//024/436645977:46454579122..+,,024///*2/..4;0.3427;8986::19221/3/--/)-)%)/25763$(('()&''01:566*)')&,+)',*-.04:894402121/01-$#%((-3,--35567--.2/++,,&)+--+)+01,(.-/.14213:;3301,-,-&7.((1113225058-**'-5-657+64;833//01**($*,0+2125/&'*.4072..../2:500,0,)/-+1792;0/)%.,.6457:;;95:30*,42/+--0*1(/(646761,.0//(+..0223,.*,./)'(%+6-8;5875((,*-++242'(/(%&&$%'*1/223221,+,-177827))).05543100('(&&')'1*1303.5,1-9,'(-41%('/-7648-,-,.//2,*,0--0-*-+,,/.095)'*,,91:0(',/,,18<;13511.0)-)()063802.//.78.)3:8&/&&(()/,/,//106:.4**+**7350/0-,11//''.*)1723*+0%&$''64:2.2:3*/1<887:;898667)860+/6668;5:8367;955-744(')*01652021;:97+01256583:..(*887,)(''+024703/..6<79:74712/.*+1-+',+,,+.03,19+-'(2148764/1)'$-0,/-/.,))+*---084-),,.68141566485*40;6/.1013239,+/-+)0-1/'32,.)%$&**(,(5)-.-,-,3285/48(.+*(*)1+06,)/'4*+(+%*'*()-12.,,(-+.647;55-80000211-)*--'.3/,,/:1452008:-,*2,7.-.014;889,9:4+2682,,,-9.,('%(),30*2/0179<753266698978387:,42310-&*2)(0.4,170$+-0+,,-..*,-+*++/*2-2%*'%)3450243,'-(,5-*.)**.39*)865102/,++-7,.12&*(
@989e6135-d36c-465b-be67-8e88b7588364 ch=459 read=64917 start_time=2019-12-13T09:19:10Z barcode=BC01 runid=2c9cf7bc05858273f10e7d7ec552fc0bd742dc3e
CTCCTACGGGGAGGCAGCAGTGGGGAATATTGCACAATGGGCGCAGCCTGGTCGCAGCCATACCGCGTGTATGAAGAGGCCTTCGGGTTGTAAAGTACTTTCAGCGGGGAAGGGGTAAAGGTCTGCTTTGCTCATTGACGTTACCGCAGAAGCACCGGCTAACTCCCGTGCCAGCAGCCGCGGTAATACGGAGGGTGCAAGCGTTAATCGGAATTACTGGGCATCACAAAGCGCACGCAGGCGGTTTGTTAAGTCAGATGTGAAATCCCCGGGCTCAACCTGGGAACTGCATCTGATACTGGCAAGCGAGTCCCGTAGAGTGGGGTACGGTGTAGCGGTGGAAATGCGTAGAGATCTGGAGGAATACCGGTGGCGAAAGGCGGCCCCTGGACGAAGACTGACGCTCAGGTGCGAAAGCGTAGAACAGCAAGTTAAGATACCCTGGTAATTACGCCGTAAAACGATATCGACTTAGGTTGTGCCCGCTTGAGGCGTGGCGCTGGAGCCTAACGCGTTAAGTCGACCGCCTGGGAGTACAGCCCGCAAGGGGTTAAAACTCAAATGAATTGACGGGGGCCCGCACAAGCGGTGGAGCATGGTTTAATTCGATGCAACGCCGGGAATATACGGTCTTGACATCACGGGAAGTTTTCAGAGATGAGAATGTGCCTTCGGGAACCGTGGGACGGTGCCGCATGGCTGTCGTCGAAAGCTCGTGTTGTGAAATGTTGGGTTAAGTCCGCAACGAGCGCAACCCTTATCGCTGTTGCCAGCGGTCCGGCCGGGAACTCAAAGAGACTGCCAGTGATAAACTGGAGGAAGGAATTGGGGATGACGTCAAGTCATCATAGCCCTTGACCAGGGCTACCACGTGCTACAATGGCGCATACAAAGAGAGAAGCGACCTCGCGAAACAAGCGGACCTCATAAAGTGCGTCGTAGTCGGATTGGAGTCTGCAACTCGACTCCATGAAGTCGGAGATCGCTGGCCATCGTGGATCAGAATGCCACGGTGAATACGTTCAGGCCTTGTACACCGCCCGTCACACCAAATTAGGTTGCAAAAGAAGTAGGTAGCTTAACCTTCGGGAGGCTTACCACTTTGTGATTCGCGGCTGGGGTGAAGTCGTAAGGTAACCGG
+
*,03..,*)3-,.4.-77566164(.-,(6*)*/047327.,%*&&*0*+'('$&$%)).-(37-/4422113//%''-,34960;77:66-:1+1--.;2/.00093''')/(&+,6,('/'&&'.,-,234/12./0.5.'11)*)'-)(*).*'+,,070/39),;9:;54610/1.2-6+/-,+010-34-.,.*)%')2/3-,.%,&'1,014::98&/$'(395*-35.3/54330*,),,(101(/,,024700-071,547-,57++:1667./02*-.05564672233302+**)$%'()1-6..0,*)*&)+*&'$%')('&&)+-/-+'.-.-195-/+++.25,:,+0828557710)(''*-0)//,/+,11-+1/.-,,5-.-00..+((,+-81110/4.*,-3'1()))'.-%+',),,0878;,,34,&(($'),/6110;9-..).'3447403.+..0()&*,*%%%#((45+/'%$(%%%&)&)*,+/9110/.928.677091(2.+)-+'&')+%.26+%(-)),+$*$08;41766<;636162525.370'*3-(+*,230-)-,/.+,,()&)*5777381/-/*496513'+(*)-*$$#$&*+11,+'++5,$&).*')'+33/-)+*,.4431.6..0652032%2196850/&*('*)-.,+'#'*+,///:9856/,.,+'*,144215.+++/3,,*8'//5//&'(++&(*&-+-,1//0*5:518505(),)08/110/529332+230/6.21/3653.*&,+02'3.(-0,..190778/-/+-.++'&-&)182/01126554001,+,,+-&/-,'$$'(79*2+*'&&)(&)*+,/.+.5.+&,*+.'&'(*8-&&&'%())*+-307660.'('*.3(/,6+3633114:5*+*-./37:6406(1(2.2.+--00+60(5865014192503+,+,*5-*/04.2/,&%$$&(()28976,+-1368201591'*0*%+*474'.32,2*(')*+,445:533+'($)&,'-(-(/.25')(+.)'+,+,$&,*+((''1*-++./,9.*+)'+,*1.*,,2(%%((//,*)*,*,024&(+0600'%&('-'+2:9938
