# Supplementary material for: De novo species identification using 16S rRNA gene nanopore sequencing
Source: PeerJ. 2020 Oct 21;8:e10029. doi: 10.7717/peerj.10029 (PMC7585375; doi:10.7717/peerj.10029)
Supplement: Supplemental Information 3 [file peerj-08-10029-s003.zip › pass_fastq_runid_2c9cf7bc05858273f10e7d7ec552fc0bd742dc3e_565.fastq]

@0d0be9af-0582-4a39-a2ee-bf9b577c1727 ch=269 read=73790 start_time=2019-12-13T09:19:08Z barcode=BC01 runid=2c9cf7bc05858273f10e7d7ec552fc0bd742dc3e
CCGGTTACCTTGTTACGACTTCACCCAGTCATGAATCACAAAGTGGTAGCGCCCTCCCGAGGTTAAGCTACCTACTTCTTTTGCAACCCACTCCCCGTAGTTGTGACGGGCGGTGTACAAGGCCGAACATTCACTGTGGCATTCTGATCCACGATTACTAGCGATTCCGACTTCGTAGGTCAGTTGCGAACTCAATCCGGACTACGACGCACTTTATGGCGCTTGCTCTCGCGAGGAGTCGCTTCTCTTTGGCAGCGCCATTTAGCGTGTAGCCCTGGTCGTAGGGCCATGATGACTTGATCATCCCCGCTTCCTCCAGTTTATCACTGGCAGTCTCGCTGAGTTCCCACGGCCGGACCGCTGGCAGCAAAGGATAAAGTTTGCCTCGTTGCGGGACAACCCAACATTTCACAACCACGGTGACGGCAACCATACGGCGCCTGTCTCGGTTCCCGAAGGCATTCTCATCTCTGAAAACTTTCGTGGATGTCAGACCAGGTAAGGTTCTTCGCGTTGCATCGAATTAAACCACATGCTCCACCGCTGTGCGGGCCCCGTCAATTCATTTGAGTTTTAACCTTGCGGCCGTACTCCCCAGGCGGTCGGCATAACGTTAGCTCCGGAAGCCACGCCTCAAGGGCTGAAACCTCCAAGTCGACATCGTTTACGGCGTGGACCGCCAGGGTATCTGTCCTGTTTGCTCCCCGCGCTTTACCTGACGTCAGTCTTCGTCAGAGGGGCCGCCTTCGCCACCGGTATTCCTCAGATCTCTACGCATTTCACCGCTACACCTGAATTCTACCCCTCTACGAGACTCAGAAACTTGCCGGTATCAGATGCGGTTCCCAGGTTGAGCCCGGGATTTCACATCTGACTTAACAAACCGCCTGCGTGCGCTGCGCCAATATTCCGATTAACGCTTGCACCCTCCGTATTGCCGCGGCTGCTGGCGCAGGTTAGCCAGTGCTTCTTCTGCGGGTAACGTCGTGAGCAAAGGTGTTAACTTTACACTCCTTCCTCCCGCTGAAAGTACTTTACAACCAGGCCTTCTTCCTTACACGCGCGGCGTAGCTGCATCAGGCTTGCGCCGTGTGCAATATTCCCCCCTGCTGCCTCCCGTG
+
.,3+4)),)*8.24&/035952*-(&%'-.5998.-+'),0*))-+.--./0:5.63''''(./78-.,*,-*$+),*)-/'$''%.+'%++/89,+40,6-.$++0-4../3.-.(*/(/)8+)$()(.01.41/006205;5/4537((*,-08+)%&'027807-/$12:1,)+/73,%/-424--32-2)6-1,,-1-*%''')(*$'))%%&%&'%%'+,,,,*//60-*,%(*0)()0/0/253&%$$%((/.13:)')*+1/-).04%$&6560/,23634*+,,++*((%&%((80+61*%(&',/(*&$'52/.05&*%&21)232-1.-100.8811,&''%1.4647734-20/*&./6*-7.06+$((,+'('%,+232029700/+-(%)(*&-3+,&/+.(%$&)'')12-*-,%.---&-*,,&+*--0/+0,12-8/)()(+.11484%(((+-./,))(''(,(($%')&:5('%$(///01/.)1/3;6959-/--,-.335)+.8/<<697/001//028..4('*%+)*%/+.760.32-1/5/04:7*++5;;.4636.6-.*155(4)-/09:1*+'02;97-%*$+(-*.*./.16343/*/()+,/.2837+-,+**&%'*)*0.),*2-54(&**-21594%(+3-32.(*&$"(+'13-*+('&$',76,8;.(0-:57)&'&('''(-/)(%*,/1,/335<:399(*%,,*&',.61511/42032353/57,+*,&(-3+.,1.578.8<*-88822/,.,0+,*(004/2/4;5.+/-%+)+00010&%'&$&*.*.706345:/17+'*'+:;,2,*+/+1+-31.&,).%,41+)*),,/+*))*-214;94:2472++((+4''%#&'/*'&0*,+-(+,25397)),)%&$(,/016.4.-2&,++,.311244/7.*.(+-)-($(%&'.,.00,41/596.'))-1612+'&+)2438*)*(&-&&%&*,'%'%()*'(/,&&.3+'0045641.,.600('*-*%$*(')*6/7;-&.*&'(**-.)011+0*+--,0-12'2504726473&,&)./1/--2/6460+$$%(/+-4.24,+0/
@06b61993-6f51-4e22-b295-55c1ecb6883e ch=164 read=111018 start_time=2019-12-13T09:19:05Z barcode=BC01 runid=2c9cf7bc05858273f10e7d7ec552fc0bd742dc3e
CTCCGGGCAGCAGTAGAATATTGCACAATGGGCGCAAGCCTGATGCCGTATGCCGCGTGTATGAAGAAGGCCTTCGGGTTAATAAAGTACTTTCAGCGGGGAGGAAGGGGTAAAGTTAATACCTTTGCTCATTGTGACGTTACCCGCAGAAAAACACCGACCAACTTTCCGTGCCAGCAGCCGCGGTATGCAGGAGGGATGCGGCGTTAATCGGAATTACTGGGCGTAAAGCGCACGCAGGCAGTTTGTTAAGTCGGATGTGAAATCCTCAACCTGGGAACTGCATCTGATGCTGGCAAGCTTGAGTCTCGTAGAGGTAGAATTCCAGGTGTAGCGGTGAAATGCGTAGAGATCTGGAGGAATACCACCGGTGGCGAAGGCGGGCCCCCTGGACGAACTGACGCTCAGGTGCGAAAGCGTGGGGAGCAAACGAAGTTAAGATACCCTGGTAGTCCACGCCGTAAACGATGTCGACGGAGGTTGTGCCCAGCGCCAGGGCGTGGCTTCGGAGCTAACGCGTTAAGTCGACCGCCTGGGAGTACTGGCCGCAAGTTAAAACTCAAATGGTGTGGGGGCCCGCACCGGCAGTGGGCATGCTGGTTTAATTCGATGCAACGCGAAGAACCTTACCTGGTCTTGACGGCTGGAAGTTTTCAGAGATGAGAATGTGCCTTCGGGAACCGTAAGGACAGGTGCTGCGTGACAGTAATTCAGCTCGTGTTGTGAAATGTTGGGTTAAAGTCCCGCAGCAGGCGCAACCCTTATCGCTGTTGCCAGCGGTCCGGCCGGGAACTCAAAGGGAGACTGCCAGTGATAAACTGGAGGAAGGTGGGGATGACGTCGAGTCATCATGACCCGACCAGGGGCTACCACGTGCTACAATGGCGCATACAAAGAGAAGCGACCTCGCGAGAGCAAGCGGACCTCATAAAGGTACGTCGTAGTCCCGGATTGAGTCCGCAACTCGACTCCATGAAGTCGGAATCGCTAGTAATCGTGGATCAGAATGCCACGGTGAATACGTTCCGGGCCTTGTACACACCGCCCGTACACCGGTGGGTTTGCAAAAGAAGTAGGTGAAAGCGAAACTTCGGGGCGCTTACCGCTTTGTGATTCATGACTGGGGTGAAGTCGTAACAAGGTAAAACCGG
+
.-2+**)%(-/,,.'*+,+/70.-///;54600.238)26.--,',()1./-14.0186543345-,0)))1.:4220.6))%'.0,13..3-($+-159().5-..-+)*+84/-6-6-12.02..787%(&($$$''.--3:/*,)),,*,,*,/+(&'$1*()-(36/2.270/0/.473/3./1+(0%2,)*0((,%)*('%005766)5*/,6,//9245677;1+++,.035/.3.),3:,*/323,/8)63824149/+0,*.-7786786.41243322-++/&.+/,+04(***)*0/1389:./).*-/.1/0./(+.7/41,2/4/0.3:1-./85/-,++01:;:347186443+0.,,)&**+,'))))++1787,*1653*',++,..222302:97,'((&*()'%()(()/04&-$&'')+-)*,7+16-+-6967881*,/089:::'.--,%02266)5--0/912,6-($**+1+*-+8+9:14./23+/,),.01-+,+/.910032.00.13-,,*%$'&+')&.00.1'-12/698335+,10-),*,,+381.9/')%'&+*.&&,(././0$$()+4:;1;6;2,-0-787854&+0*/327072697412/*+,*,&)+.0.+%+,6911..)(+52/,,/.05579767(:91;68720(0-56*77.+)+%%%$'%*&'**'+'$%)*.1/7-2.,,&'-)*(18.818103-,.92.+30&6&'84/41&03*,---3&&3)-:534/,.-732023243;82712916(,)+((('(*03/1,++,1<98982/4/,../.49:4455//)''&&',0099-''&'&'(1.:+,21&)%$)&$%%&'(,(+085/421443*(-2))''*((,0/2768.01*%($(-0-75;86966''-2,('&(/.0557977..)(.%0')('()#%&*-,-.:867579:666315)4-436322()+.322277;879/.,2102-,/*000196362607*4/13213,./0..+/7,87,$0'.%'$%$()94+3-,.,44)$(&%()(/)),-'$&%*)(((*0/-1*(01.7-/3%/-14+,--083444565/1.(()&)&(/.335/+,)+%'((*+0/1
@30742ac8-9278-4a72-aa5f-7905c19cd696 ch=455 read=76543 start_time=2019-12-13T09:19:01Z barcode=BC01 runid=2c9cf7bc05858273f10e7d7ec552fc0bd742dc3e
CTCCCTACGGGAGGCAGCAGTGGGGAACTCATTGCACAATGGGCGCAAGCCTGATGCAACCATGCGCGTGTATGAAGAGGCCTTCCGGGTTGGTAGCTCAGCGGGGAGGAAAGGGAGTAAAGTTAATACCTTTGCTCATTGACGTTACTGCAAGCTGCAACTGGTTTCGTGCCAGCAGCCGCGGTATGCAGAGGGTACAAGCGTTAATCAGGGTACGGGCATGCAGCGCGCACCGACGGTTTGTTAAGTCAGATGTGAAATCCCCGGGCTCAACCTGGGAACTGCATCTGATACTGGCAAGCGGGTCTCGTAGGGGTAGAATTGTGGCGATTGAAATGCGTAGAGATCTGGAGGGGCCACCGGTGGCGAAGGCGGCCCCTGGACGAAGACTTGACGCTCAGGTGCGAAAAGCGTGGGAGCAAAGCAGGGATTAGATACCCTGGTCCACGCCGTAGAAACGATGTCGGCAGAGGTTATTGCCCTTGAGGCGGCTTCCGGAGCTAACGCGTTAAAGTCGACCGCCTGGGAGTACGGCCGCAAGGTTAAAAAACTCAAATGAATTGACGGGGGCCCGCACAAGCGGTGCGGAGCGTAATGGTTTAAATTCGATTACCGCGCGAAGGACGCTACCTGTCTTGACATCACGGAAGTTTTCAGAAGTGAGAATGTGCCTTCGGGAACCGTGGTGCTGCATGGCTGTCGTCGCTCGTGTTGTGAAATGTTGGGTTAAGTCAGTCCGCAACAGGCGCAACCCTTATCCTTGTTGCCAGCGGTCCGGCCGGGAACTCAAAGGAGACTGCCAGTGATAAACTGGAGGAAGGTGGGGATGACGTCAAGTCATCATGGCCCTTGACCAGGGCTACACACGTGCTACAATGGCGCATACAAGAGAAGCGACCTCGCGAGCAAGCGGACCTCATAAAGTGCGTCGTAGTCCAGTTGGAGTCTGCAACTCGACTCCATGAAGTCGGAATCGCTAGTAATCGTGGATCAGAATGCCACGGTGAATACGTTCGGGCCTTGTACACACCGCCCGTCACACCATGGGAGTGGGTTGCAAAAGAAGTGGGTAGTAACCTTCCGGGAGGGCGCTTACCACTGTGATTCTTGACTGGGGTGAAGTCGTAACAAGGTAACCGG
+
-,03**+1.53+/0/437468596'+'%(%$&-*..,5--7953+//7&5:6667562&.201,3)('*%*)0-..')(218896.4;9/*'%$$$$&.(00184)',*-2'+0,&((,81--4/5.),)&'))/01)5),'7503++'+(*'$$&$/&&(+')*-0.+.34/,*)')0+,,),,-.*260-,1-*)-1067624/3,1)*(%)#%'.,'(*(,.*,,+(,+.14(*(()0:./424199015852--71,-12)+5225:163)().-1.,-)..1253454656441-()'(+-11457,127-.)()'+)'$$&(-&1)+190,,36560-+--1285((*'&(&)27574/0+-+1+0,().70'+5958+)*))**(,-957760*365556/7+*+6:7:/)*/97-%3)+7,/610/998:<//,,-/,%('/:340$))&,,-.*/-)')&'&+/+7..3.06..,+(1-,//.545(*)((*+1)(&+(*10:5136229;053+*-&(#,&+'2581524075172939-753*99/602/5/./)377/04-*+*+-('(-*,*&*.&+-(,'&(235<8/1(0/**&)#$)''*-+,,('&()#%)*-4,)'&)3,037+**+25,5,+691.-*.++*+*)).,-469;700,61719;8,4*()9996664:9989977877789:95<4437;.--76596,7'',1.'++/.*+003,./-&2+./:61822/))3*0968<879696202133394-/,.:,8(0+&((,-14-%+,+345<6:::811318.4/09;87768:6891205548711)..5,'*+-.82696500-++(*,.3998425029756420455*+*.-&*.2559:683,$*-+(-4578977&%19+-222129+0./+8*)*3/5+')+029:/1//.234830++***'*,.81745110./43533377<9891,.767;7/207577<9995695(/01.00.07601-0986;7346.0*0716891+,,/:86:52596)&*,*+05))()%'4/86:1)39/*-2+/0.7.,74,)7,14560)*(*+11/3.0+.-5.-../3978:*6.4:00.4
@c9d47d04-031f-4678-8de7-906a284d17f8 ch=439 read=82838 start_time=2019-12-13T09:18:56Z barcode=BC01 runid=2c9cf7bc05858273f10e7d7ec552fc0bd742dc3e
TTCGGTATGCTTCGTTCAGTTACGTATTGCTGGTGCTGAAGAAGTTGTCGGTGTCTTTATTGTTAACCTACTTGCGCGCAATGGCTCTATCTTCCGGTTACCTTGTTACGACTTCACCCCAGTCATAGCAGATCACAAAGTGGTAGCGCCCTCCCGAAGGTTAAGCTACCTACTTCTTTTGCAACCCACTCCCATGGTGTGACGGGCGGTGTGTACAAGGCCGGAACGTATTCACCGTGGCATTCTGATCCACGATTAGCAGTTCGACTTCGTAAGGTCGAGTTGCAGACTCAATCCGGACTACGACGCACTTTATGAGGTCGCTTGCTCTCATGAGGTCGCTTCTCTCTTTGTATGCGCCATTTGGCCAGCACGTGGTGTAGCCCTGTGGTCGTAAGGGCCATGATGACGACGTCATCCCCACCTTCCTCCAGTTTATCATGGCAGTCTCCTTTGAGTTCCCGGCCGGACCGCTGGCAGCAAAGGATAAGAGGTTGCGCTCGTTGGGACTTAACCCAACATTTCACAACACGAGCTGACGACAGCCATGCAGCACCTGTCTCACGGTTCCCGAAGGTACATTCTCATCTCGAAAACTTCCGTGGATGTCAAGACCAGGTAAGGTTCTTCGTTGCATCAGATTAAACCACATGCTCCACCGCTTGTGCGGGCCCCGTCAATTCATTTGAGTTTTTTTTTAACCTTGCGGCCGTACTCACAAGGCGGTCGACTTAACGCGTTAACTCCGGAAGCCACGCCTCAAGGGCACAACCTCCAAGTCGACATCGTTTACGAGCGTGGACTACCAGGGCATCCCTAATCCTGTTTGCTCCCCACGCTTTCGCACCTGGAGCGTCAGTCTTCGTCAGGGGCCGCCTTCGCCACCGGTATTCCTCCAGATCTCACGCATTTTCACCGCTACACCTGGAATTCTACCCCTCTACGAGACTCAAACGCCAGTATCGGTCAGTTCCCAGGTTGAACCCGAAGTTTCACATCTGACCAACAAACCGCCTGCGTGCGCTTTACGCCCAGTAATAATTCCGATTAACGCTTGCACCCTCCGTATTACCGCGGCTGCTGGCTGGAGTTAGCCGGTGCTTCTTCTGCGGGTAACGTCAATGAGCAAAGGTGCTTTACTCCCTTCCTCCCCGCTGAAAGTAGCACAGCCCGAAGGCCTTCTTCGCCACACGCGGCATGAAACGCATCAGGCTTGCGCCCGGTATTCACCCAATATTCCCCACTGCTGCCTCCCGTGAGGAG
+
%&&,-,.,+-*1.,349,008...3,6-,-;370/.0111*/+(0646.6//.799<9*,*+-7/..+'$'%%)*,/'*,,(')*+7568:95;7,116.195;33:133246:581:;5,035-.&&%%'.5516.71--.62+'(*,4,*1('(-5282977()(+,-+),+2+667.,-3-331%)(/1+,9500-&(+1/:992:6441446840.-)++,**+*'*)&(592415.--450,-003.-+)1)(%,),/40--08;8./1'4)--/),.4.***499:/;13'4,47012+()&'#%-2.-34./20/().--,-2/703/)*)*,345411./2.::-.135879;/84+')''%'*(--+/'('.)(+/*'+/0336471,-4980***&'$&%)+/148:;3:;8+4:9;211.(),0;,*06*()/--166793595/&*790.*,/203:756..)+'&(%+.4+,8-841-*/1/7,-,-,+,)&'440(&%,&(,(+,)+-7/,,*/*+*00353342/.%&(%,3,686223345()*-*(%((+3.69.+.5-4.,,050.,246422,,171/4957588<::761.4-/6;-2/-/+1/499*)(&':11278+*2141;8:<222++++8://.**+**)**&+*2:7-++.)/29454:81015091/2;9.1013/3./+607-.--,,%&*)+,.&237670:/;/654226-2,.-/,.)*&**(*+4:5:0(./*(((,.,2*1&6***05,4068/95.(0+)14/12:53514506172426(&$,.456652:.*++884.&,),03/2((&-.'(,'()721.-,--60578328:.5813;4;777;768&0/+1-2--2+,+442-*)0/231<;*)*.-+*0,-/252+()/.50731970*0836+-11378,/**'+1),,-1+-('%'(0+4.))59191,,1-((%$&*6+)*(),-,,+(&.*9:<;9<89;8777534.-/1(%.*+,-*()*((+..590/0220921113//.38)+451462;22955/2,**+,-,)',3&'-8--,5*63236869100006;92385556/:10/675<)*')%&'/,')*8:.3:2/,336,/27616,((%%&&'''-50.,+0-135;59<:220)/-1+*,.,.1,..(''((+807935624638'.)+-/4.%)&')2.13/8993(**))-+-5-78*,4(&/+('
@dd6a103c-39fa-4957-9afb-5ef772e4819a ch=267 read=80543 start_time=2019-12-13T09:18:49Z barcode=BC01 runid=2c9cf7bc05858273f10e7d7ec552fc0bd742dc3e
CCGGTTACCTTGTTACGACTTCACCCCAATCATCAATCCCGCAACAGACGAAATATAGCCTTCCTTGCGGTTAGGCCACCGGCTTCAGGTGTTATCAGCTCTCGTGGCGTGACGGGCGGTGTGTACAAGGCCGAGCAATATTCACCGCGACATGCTGATTCGCGATTACTAGCGATTCCAACCATGTAGTCGAGTTGCAGACTACAATCCGAACTGAGAATGGTTTATGGGTTTGCTTCACCTCGCGGCTTCGCTTCCCTCTGCACCATCCATTGTAGCATTATTGTAGCCCAGCGAGTCATAAGGGGGGGCATGATGATTTGACGTCATCCCGCCAGCTAACTTGTCACTGGCAGTCTCGCTAGAGTCCCCAACTTAATGATGGTAACTAACGATAGGGTTGCGCTCGTTGCGGGACCTTATCTCACGACACGAGCTGACGACAACCATGCACCACCTGTATCTCATATAGCTATCTCTCCATCTGGGCAGCATGGTATGTCAAGACCGTAAGGTTCTTCGCGTTACTTCCAGATTAAACCACATGCTCCACCGCTTGTGCGGGCCCCAAATCAATTCCTTTGAGTTTCATTCTTGCGAACGTACTACTCAGGCAGGTACTTATTGCCGTTAACTGCAGCACTGAACTTTGACGTCAATACTTAAGGTACTCATCGTTTGGCGTGGACTGCTAGGGTATCTAATCCTATTGCTCCCGTTTCAGGTTGAGCGTCAGTTGCAGGCCAGATCGTCGCCTTCGCCACTGGTGTTCCTCCATATATCTGCGCATTTCACCGCTTCACATGGAATTCCGGTCCTCTCCTGCACTCTAGCTGCCCTGGTTTCTATGGCTTACTGAAGTTAAGCTTCAGGCTTTCACCACAGACCCTTGCTGCCTGCTCCTCTTTACGCCCAATAATTCGGATAACGCTTGCCACCTACGTATTACCGCGGCTGCTGGCGTGGTAGTTGAACCGTGGCTTTCAATAAAGTACCGTCACTCGGCTACCATTTTCCTGTAGCCGCCGTTCCTCCTTTATAACGAAGTTTACAATCCGAAAACCTTCTTCCTTCACGCGGCGTTATGGTCAGGGTTTCCCGAAAATTCCCTACTGCTGCCTCCCGTAGGAG
+
662739./,3+(-*(*448;:40488+).,/2:968-89,(,*',+++-((&&'&'&'*)06851801/-.-#&33724816//71)6140/5111/&+**)+4/://-6446.919,8011/0/567*0+(')'*++-/2;88962334708247322:24611+-(**.246499../-.5).)*-2372345.,,)0-.+-//9620/2855*(%+--279<:/68<87;;,/02-/7957664977<7013.3:-+047334:4677247*''%*)*--,3('(+,21+)*(%,,/37511135941650.../36;3./12338.9+,&(&%%')'&&,''+..000:4346345501/+,-.,8:+-*'-*/,000.4+,721153.--.-*.5.2*+),/215;*++1+&&%''(+-.0+.11315457778467*9749=8;8545:03;266.-,+-('*-.-/1.214--/-+++*(*%&$%$&-'+)-2576/+,,.'((&)(.*623;833/1-%*6-7)&%+5+;;79:21-22344314.'(0,/127*1+/50('(+/5397;7-/3//,/099127;.6/-...86.322/../00489)&$-%%''(.+**++,*'&(('()*0&,)'(/.09:110'+*,($&**'.&))//399899-0,)(((,,80/74&./+.,,2011/7100,,*33+-+3)%$%')*)0)&'''/,688.638,1026030029857776-3+++54+0/37355323159./)--/2/'11229<;69:1/,)&''()-13-3-,.%'#$*&&*+27*-8/000004560860(553;746675942:15531..12/**,/54'+/()0/++-4-3//3,3//1-*()*34000-7((.-&#('-.+-0-)(105*;/95961/4+(++'1-+*,)/./9034,0)2179/./-*)**./*,6,&&+.00967,*-/&('(.72/5.44630+-,,.20/&6:1099+.,*)''$(((-305;652/('/*(**')$)((*.8,0*927/+-9:83:9;89;;92;.,,'&(/0033+/()---0*)+:3-4/+-620.205()+,((+0021-40)*+--+,'
@29abcc31-e17a-46a3-b42e-82271e906688 ch=477 read=68724 start_time=2019-12-13T09:18:46Z barcode=BC01 runid=2c9cf7bc05858273f10e7d7ec552fc0bd742dc3e
CTCCTACGGGAGGCAGCAGTGGGGAATATTGCACAATGGGCGCAAGCCGATGCAGCCATGCCGCGTGTATGAAGAAGGCCTTCGGGTTGTAAAGTACTTTCAGCGGGGAGGAAGGGGAGTAAAGTTAATACCTTTGCTCATTGGCGTTACCCGCAGAAGAAGCTTTACCGGCTAACTCCGTGCCAGCAGCCGCGGTAATACGGAGGGTGCAAGCGTTAATCGGAATTACTGGGCGTAAAGCGCGCAGGCAGTTTCGGTAAGTCAGATGTGTGAAATCCCGGGCTCAACCTGGGAACTGCATCTGATACTGGCAACTTAGTCTCGTAGGGGTAGAATTCCAGGTGTAGCGGTGAAATGCGTAGAGATCTGGAGGAATACCGGTGGCGAAGAGCCCCCCCCTGGACGAAGACTGACGCTCAGGTGCGAAAGCGTGGGGGAGCAAACAGGATTAGATACCCTGGTAGTCCACGCCGTAAACGATGTCGACTTGAGAGTTGTGCCCTTGAGGCGTGGCGCTTCCGGAGCTAACGCGTTAAGTCGACCGCCTGGGGGTACGGCCGCAAGGTTAAAACTCAAATGAATTGACGGGGGGCCCGCACAAGACGGTGGAGCATGTGGTTTAATTCGATGCAACGCGAAGAACCTTACCTGAATGTGACATCCACGGAAGTTTTCAGAGATGAGAATATTGCCTTCGGGAACCGTGAGACAGGTGCTGCATGGCTGTCGTCAGCTCGTGTTGTGAAATGTTGGGTTGAAGTCCCGCAACGCAACCCTTATCCTTTGTTGCCAGCGGTCCGGCCGGGAACTCAAAGAGACTGCCAGTGATAAACTGGAGGAAGGTGAGATGACGTCAAAGTCATCATGGCTGACCAGGGCTACACGTGCTACAATGGCGCATAAAGAGAAACGACCTCGCGAGAGCAAGCGGACCTCATAAAGTGCGTCGTAGTCCGGATTGGAGTCTGCAGCTCGACTCCATAATAAGTCGGAATCGCTAGTAATCGTGGATCAGAATGCCACGGTGAATACGTTCCCGGAGCCTTGTAGCCCGCACACCGCCCGTCACACCATGGGAAGTGGAGTTGCAAAAGAAGTAGGTAGCAACCTTCGGGAGGGCGCTTACCACTTTGTGATTCATGACTGGGGGGTGAAATCGTAACAAAGGTAACCCGG
+
1150,.12:3,/64267,0/2++()))&,((),.:;:9<862339063*',-2/-/5/725),2:831-/1-/')(.+56680)5-01(+,6(&)(+-9;,(,,076*(+/.4..2*%()072-5-0,./03560*.0/$(&+&/*--.4:6010)+)'*+&%%%%'*,,***,1-//5578990,/*/1501200.0,*+01,/.'*&%%$%%(6,0-+-(.*(3,),22634761;1.-..)0+23/)20:0'*)++&'(*232.**&&(+10+061./,(*,2,36257'2/2600000/.-//22260+6*+/.//.'**-+,-81+1144431++4;:950//0864176-*/754/./--//45/02+0.-08523151+,)%&'6040428.,2563(*+(*,...87776'00('''&)('+)6,577)(+-9:(5)1.+0./*,--,7,039746551,.-1:7:;;-71+--020-0-1,*($).3+/,78)'-,-13-/0'-*&(*-0'.,()+543,+++//3/011134:68:6112+%+)-+31/+/3(4-607::.5666:-*)-2-3.22/218;1/8/*-*)*(*&))..63'++.,)'*/3<9/8799//00067434/17-.5683845:87122.0003666-'+1:*4*)59-24.-../0/+(')&6)+5;8993;;,8751860724%1.079944322:79::9691000/889749311+5/-.5969646(&%(&(+/,.3/0&((&/50,5.//((3'(.<11:5054:69)2.25)-338446.8,*%(,.448:121..11;:500:--,+)+(*+',/.256970)0-,.57992,),)&'(((*1654)')&')**,211361+.,)+('*.)&)%),&+/37:7-,+*'+'(+/2-02;8898788394/-011195222-3*3,+1/1/,--.0,2)&**,'%*-.&)('++(.*.1,10325,.*,+,1---788;9830),6667.**)'-*,776745.4-)./&*1+)0/,,-2-.%)(+)2:66;245400//70227-''(,//)(/+),,38,&**)*(+/..+-*1...8*)7.(03-3587;69:.,,.++/658;8876110.0334*4212+*+-+-628:)4..5-6(&*8
@91904e77-5b24-4209-a8af-2a22dce8bcb7 ch=396 read=77050 start_time=2019-12-13T09:18:35Z barcode=BC01 runid=2c9cf7bc05858273f10e7d7ec552fc0bd742dc3e
ATCGTAGCTACCGTTCCGGTTACGTATTGCTGGTGCTGAAGAAGTTGTCGGTGTCTTTGTGCCTGCGCCGTAAACCTATCTTCGGTTACCTTGTTGACTTCACCCAATCATATTCCTACCTTCAGCCGCTGCCTCATGCGGTTAGCTCACGGACTTCGGGTATTGCCAGCTCATGGTGTGACGGGCGGTGTGTACAAGACCAGAACGTATTCACCGCGACGCGCACTCGGTCGCGATTACTAGTAACTCCCAGCTTCATGTAGGCGAGTTTCAGCCTACAATCCAGCCAGACTGGTTTTAAAGTTTGGCTCCTCACAGTATTGCATCTCTCTGTACCAGCCATTTGGCAGCACGTGTGTAGCCCTGCATAAGGGGGCATGATGATTTGACATCATCCCCACCTTCCTCTTTCTCAGTTAACCCGGGCAGTCTCGCTAGAGTCCTCAACTTAATGGTAGTAACTTAACGACAAGGGTTGCGCTCGTTTGCGGGACTTAATAACATCTCGCGACACGAGCTGACGACAACCATGCACCACCTGTCACCTTGTCCCCGAAGGGATTTCCTCGATTAAGTAATGCAAGGATGTCAAGTGTAAGGTAAAGTTCTTCGCGTTACTTCGAATTAAACCACATGCTCGCTACTTGTGCAGGTCCCCGTCAATTCCTTTGAGTTTTAATCTTGCGACCATGCTCCCCCAGGCGGAATGCTTAATGCGTTAGCCCGGCGGCACTTTGAGAATATTTAAACCCCACACCTAGTATTCATCGTTTACGGCGTGGACTACCAGGGTGCTCCTAATCCTGTTTGCTCCCCACGCTTTCAAGCCTCAGCGTCCAGTTACAGTCCAGAGTCATATCGCCACTGTTGTTCTTCCTAATCTCTACGCATTTCACCGCTACACTAGAATTCCACTCCTCTCCTGCACTCCTGATAACCAGTTTGGAATGCAGCACCCAAGTTCAGGCAGGTAATTTCACATCCCTTAATCATCACCTACATCCTTACGCGCCCAGTAAATCCGGATAACTCGCCACCTGCATTACCGCGGCTGCTGGCGTAGTTATGCATTAGCCTTCCTCATGGAGTACCGTCATTATCTTCCCCAAAGACGAGCTTTGATCCGAAACCTTCATCACTCGCGCGGCGTTGCTGCGTCAGGGTCTCCCATTGTGCAATATTCCCCTGCTGCCTCCGTGAG
+
###$&&--/*,))/21+(..2---0,51,-5:;;999813-,+)*2/.047867-96,)*'%))())(%&',/(','(,5542'%,3'+,6-(.''%*274041+1++($%&'&())*.606-(*6825656985&3'))3.70006.)**)()0;8-1),,14/1:.+,,'&)-*981/00,69235)+.+*(%,,)026-/(,+/423-,+7/5666,*+())++.'&,**13-7,++64)*..,-.+**.0487%0%'+.400/1.;6-,/6/32041.4*+$&'%&00//8,8:,+*'')3/-1-,-/(*)-+,/./600177652*1053920052007'&'(*,.-...054.(./2.'$*)(--,69:859:22200-96,,.,25108060-/;9;44/*'+++.'%.-6/5/8,&180.110/3%&''%())1753.5-.0/10-/0),..-+)'+)43593//23/6/0/22424:+-419.)-0-/)$('+.0130&*/157974510/(.+,10038%3)+)//,373773&*'&(*/07:*&''*)'(,8428899706..'*(+)'(/+*./07::9413432*,)+()(.1772/*'(--2(--:1,3)5(97588+++*).-0$*+**4*'//2.1'--660(+//6273*)/*'**487*.0,),*$)./5:'+%)).465/(03008162',,3.8355322()-&)).+)*(#&*+,*((%')(03*(03+64*&*++41.-513;759863:30-3/..3054651631(/.(&$(++)'),/0../:6*)*-590).,..7301547987/,11/8(')9-+-4318('+(&'0%%%))+69220/&0-478940)*1955778785714:62042)*2%*)-,'(',+50/),-1,..747455333//+*+),,273918;/608112112*:,-,''*.**,41%1)+*'255.+(*,7,&*(.+/0.65*,3**,)+.&'0*,-/(//*)(0-21../101//&(+4267..+(&$$(&(4:698:9:99,7(('+(/.-+&$'$+%%&*++31.11-3'*$&'%281983+8...501-/).1,++*,*.008-))*2((/1),*--33:8(652,--+,51.30/.0334.7%0/*,.(*6.,0:233807/./6093+(216.0&'18*-$%'
@1e7433b1-d176-4278-b9e6-b5204342924a ch=332 read=77055 start_time=2019-12-13T09:18:31Z barcode=BC01 runid=2c9cf7bc05858273f10e7d7ec552fc0bd742dc3e
CCGGTTACCTTGTTAGACTTCACCCAATCATCAATCCACCTTAGACAGCTCCTTCCTTGCGGTTAGGCCACCGGCTTCGGGCGTTATCAACTCTCGTGATGGTGTGACGGGCGGTGTGTACAAAGGCCGAGAACGTATTGCGACATGCTGATTCGCGATTATAGCGATTCAACTTCATGTAGTCGAGTTGCGAAGACTACAATCCGAACTGAGAATGGTTTATGGGTTTGCTTCACCTCGCGGCTTCGCTTCCCTCTGCACCATCCATTTAGCAGCACGTGTGTAGCCCCAGGTCATAAGGGCATGATGATTTGACCGTCATCCCCTTCCTCCAGCTTGTCACTGGCGATCTCGCTAAGTCCCAACATGATGGTAACTAACGATAAGGGTTGCGCTCGTTGCGGGACAACAACATCTCGACACGGAGCTGACGACAATACATGCACCACCTGTATCTCCTTATAGCTATCTCTCCATCTCTGGAGCCTTTATGAGTAATGTCAGAGACCTGGTAAGGTTCTTGCGTTGCTTCGAATTAAACCATGCTCCACCCAGCGTGCGGGCCCATCAATTCCTTTGAGTTTCATTCTTGCGGGCAGTACTCAGGCGAATTACTTATTGCGTTAATACGCTGAACTTTGACATCAACACTTAGTACTCATCGTTTACGGCGTGGACTACTAGAATCTAATCTGTTGCTCCCCACGCTTTTTCGGGACTGAGCGTCAGTTGCAGGCCAGATCTCGCCTTCGCCACTGGTGTTCCTCCGTAGCATTTCACCGCTTTACGCATGGAATTCCACGATCCTCTCCTGCACTCCTAGCTGCCTGGTTTTCTATGGCTTACTGAAGTTAAGCTTCCGGGCTTTCACCACAATTCTGCCGCCTGCTCCTCTTTACGCCCAATAATTCCGGATAACGCTTTGCCACCTACGTATTACCGCGGCTGCTGGCACAGTAATTAGCCGTGGCTTTCTAATAAAGTACCGTCACTCGGCTACCATTTCCGCAGCCGCCGTTCTTCGCTTTATAACAAGTTTACAATCCGAAAACCTTCTTCCTTCGCGCGGCGTTGCTCGGTCAGGGGTTTCCCCATTGCCGAAAATCCTACTGTGCCTCCCGTGAGAACAATATCGAAGCACCAACAGAAGCAGCACCGAACACCGACAACTTTTGCAATTCAGCACCAGCAATACGTAATA
+
0+**/--3.3.,200.146:4*-/)1*./:;55615-(*#*&('33--0/1--6/*)(*-*4-9-/78-,8,50.0-1-;:<98;867090.-&(,/.*.4977999:5<:261/+.-00-98)/*7*,%)+..23'/+&()**,-*++,+000/26-9,)&'(*//148,705884301..0.-()**)+'())-64.5,:/:+)/720..+-1-,/9<<.359103-'+*6/&/50652/2.094,-.3190-0-/123:488;639*&).-21,//01410013-/))47641312--*((')*,,*3-%%&'&')0034+()+,84..-,0053116155//,%'+,-;8783+++-1+-)(%)&&/.3./61145689772+/,.5.0.34562801(741.,--+303/.,-))((**)&'()1--/&+6.,*'+'$)%15-.2,'+*,-56&,&&(+01256.---198886668;3)23/83-.2**)/--)-0*'))+30//310-011700/*(&)('+484)0-224<7.20,-00/6.50(%&)*513/1+26*$11276774.80,+46<;87/8+*+,-,,/+*%**/03&')&&-(/+*(*++0701.6)6'#$&$()*.5.03.-0:9::0*+&(-,'.,,---88888;:---777899886552)''(*+-46451(2;013333+&,-./67000*:731200./47:04.<./+0)-(&'210.7554/3//2:+2504/./95731/),*&*,/;81+.5/-**(())-,*-()*602+(*+,4/*,,+0-)*94547*-.66767:21+087+0,+--52,8,,.4040/946...0/'(48/68),127&'&&+(%%%)-*,/(),105*-/9/,--57*,%$'.3-3*3,1&++.-009+*08-04,+++(),717;502//1::8820$%$'('&.')+1715454095./4:43--$(&78357--/0-21/.47().+3&$%''+07::4981164(((&&'*,42,&&)4812.:10/,-2221:7;86:11/93*3,./0.,1.-+0.,112-,532-:0166.1*8))/./24/+11()02443210.0,+-&$(&*++2,*,-(()'+&)).11.%*(%)*%(%-(&(,+5::283/&)')*(#$&&+--,-1/02+//070/04))'#&
@10d00300-e681-422a-85e3-765a2e29d1f6 ch=252 read=153869 start_time=2019-12-13T09:18:27Z barcode=BC01 runid=2c9cf7bc05858273f10e7d7ec552fc0bd742dc3e
CCGGTTACCTTATTTACGGCTTCACCCAGTCATGAATCACAAAGTGAGCGCGCCCTCCCGAAGGTTAAGCTTCACCTGCTTCTTTTGCAACCCTCCCATGGTGTGACGAGGCGGTGTGTACAGGCGGGAACGTATTCACCGGCGTTTAATTCCACGATTACTAGCGATTCCGACTTCGGTCAGTTGCGAACTCAATCGGACTACGACGCACTTTATGGTCAAAATACTCGCAGGTCAGCTACTCTTTGTATGCCCATTTAGCGGCGTGTGTAGCCCTGGTGTAAGGGCCATGATGACTTGACGTCATCCCACCTTCCTCAGTTCACTGGCGGTCTCTTTGGTTTAGCCGGACCGCTGGCAACAAGGATAAAGGTTGCGCGCTCGTTGCGCGGGACTTAACTGGCGACTTCACAACACGAGCTGACGACAGCCATGCAGCACCTGTCTCACAAGTTCCCGAAGGCACATTCTCATCTCTGAAAACTTCCGTGGATGTCAAGACCAGGTAAGGTTCTTCTTTGCATCGGAATTAAACCACATGCTCCACCGCTTGTGCGGGCCCGTCAATTCATTTGAGTTTAACCTTGCGGCCGTACTCCCCAGGCGGTCGACTTAACGCGTTAAGCTCCGGAAACCACCTCAAAGTTTTCACAACCTCAAAGTCGACATCGTTTACGGCGTGGACTACCAGGGTATCTAATCCCTGTTGCTCGCTTTCGCACCTGACGTCGGTCTTCACGGGGGCCGCCTTCGCCACCGGTATTCCTCCAGATCTCTGCGCATTTCACCGCTACACCTGGAATTCTACCCCCCCTCTACGAGGACTCAAGCTTTGCCAGTATCGGATGCAGTTCCAGGTTGAGCCCGGGGTTGCCACATCTGGCTTAACAAACCGCCTGCGTGCGCTTTACGCCCAGTAATTCCGATTAACGCTTGCACCCTCCGTATTACCGCGGCTGCAACGGTTAGCCGGTGCTTCTTCTGCGGGTGGCGTCAATGAGCAAAGGTATTAGCTTTTACTCCCTTCCTCCCCGCTGAAGAAAGTGCGCACAACCCGAAGGCCTTCTTCATACGCGGCATGGCTGCATCCGAGCGCCCGGTATTGCTAATGATATTCCCCTTGCCTCCCGTAGGGAG
+
56./16+,1/3(,63,--+**-.(.+-+.19465598534488)+113.,+*0874/5/+,.+0.:2+))*/*(++'&)*2,3991+00)0:/'+-((0/66600-0,'15,0-()+*&'),/23'+*+6,-83270,--5+*)*,')'.(/*()-./7-/.536879;.0-,++&(++45%1(9.0''042///,00:29766681./*,.62+,('(''&&%%$')+32)'..,&'(*$)'*,8-''()*+(&%)0)&*(*,*+.),($'(*88*-6:34+*.6978/0*)''(*-1/.13373.85,,88243624%7+&&&(,.*)'210*),3*)+,6-)*1-+8-53%%%,,60+1150915/4&/(.(%'')-/22-15)++*(581.,+/.1010.*)'())*-18856*%+,.4332-4/./5),$''))((0(((*),#%$%(*0/:5++/-1.///02*&(+,,++*//::30323;465:67211*+.4836/8296,76977,('*'&-*02'-&%($)/(/2/--133235+.4,,-0-10435079,+889;7;5,/774528;;,:3617.10688-1110-885+0/-&,&()230015/02..-1'''.-52-03)22*,')4/,%+(230'#%&'*2,3(52/2:7563581950+/)5445888*&%&(%220/1395.3+-3)+56;670/*+*20.+/'16//(%&'$'''(('%$(0599,397574:5869*0)0-..4<64-0())110-,(%)()*3;;,188/+1,,-466:51414/859576963.3/132&(,00-0+1,.27+,4:526448%/-2/544771))),-+()107(,0+&((#&))+,**(%&)+/92;997782768665645/*))'$'',61--3555847031302/0438/0./80037'.),:45;6/6/)'%'$#$''-),-65-1/.02<2;<:8862-,('***+3/:13*/-12(+&/(+0-&*)499023/;4/967317;8*.1,1,()+(()(+')()+22:6.-+-0397;66;78931-0.,*$$(+,-37556&()()&+)+(&-(++%*-//0'%&&..05,(**'-1-86)*6+1+'($
@2ae8ff51-834c-4cf5-b8ff-8876272102c3 ch=271 read=85457 start_time=2019-12-13T09:18:25Z barcode=BC01 runid=2c9cf7bc05858273f10e7d7ec552fc0bd742dc3e
CCCTACGGGAGGCAGCGGTGGGAATATTGCACAATGGGCTGCGGCTGATGCAGCCATGCCGCGTGTATGAAGAAGGCCTTCGGGTTGTAAAGTACTTTCAGCGGGAGGAAGGGTAAAGTTAATACCTTTGCTCGTGGCGTTACCCCGCAGAAGAAACACCGGTAACTCCGTTATAGCCGCAGTAATACGAAGTGCAAGCGTTAATCGGAATTGCTGGGCGTAAAGCGCGCAGGCGGTTTGTTAAGTCAGATGTGAAATCCCGGGCTCAACCTGGGGTGCATCTGATACTGGCAACTTGAGTCTCGTAGGGGTAGAATTCCAGGTGTAGCGGTGAAATGCGTAGAGATCTGGAGGAATACCGGTGGCGAAGGCGGCCCCTGGACGAAGACTGACGCTCAGGTGCAGCGTGGGGAGCAAACAAGTTAGATACCCTGGTAGTCCACGCCGTAAACGATGTCGACAGGTTGTGCCCTTGAGGCGTGGCTTCGGAGCTAACGCGTTAAGTCGACCGCCTGGGAATACGGCCGCAAAGGTTAAAACTCCAAATGAATTGACGGGGCCCGCACAAGCGGTGGAGCATGTGGTTTAATTCGGTAGCGCGAAGAACCTTACCTGGTCTTGTCACGGAAGTTTTCAGAGATGAGAATGTGCCTTCGGGAACCGTGAGACAGGTGCTGCATGGCTGTCGTCAGCTCTGTTGTGAAATGTTGGGTTAAGTCCCGCAACGAGCCTGTATCCTTTGTTGCCAGCGGTCCGGCCGGGAACTCAAAGGAAGACTGCCAGTGATAACTGGGAGGAAGGTGGGGATGACGTCAGAAGTCATCATGGCCCCTTGACCAGGGACTGCACGTGCTACAATGGCACGCTACAAAGAGAAGCGACCTCGCGGCTAAGCGGACCTCATAAAAGTGTGGTCAGTTGGAGTCTGCAACTCGGCTCCATGAAGTCGGAATCGCTGTAATCGTGGATCCAGAATGCCCACGGTGAATACGTTCCCTTTGGCCGCCGTACACACCGCCCGTCACACCATGGGAGTGGGTTGCAAAAGAAGTAGGTAGCTTAACCTTCGGGAGGGCGCTTACCACTTTGTGATTCATGACTGGGGTGAAGTCGTAACAGGTAACCGG
+
*)('+,*24+..+(++',(.4-/:6172,+&'(1,,1)*'''((**00214778:64043011224..13.(+*+*14).2.786;4158../.2036.*12,1-&+)((-/**+32.0/0.,+.,,2,,536+*,'())4'*24+(,-,0.&,*&()**&&(+,+,/2).)'(*),**-&-0)*-&,%%''&)+442551804/5//)'*&&$&,56233-/)+++.(++.10.33:31/;02.46,+-1//1386-2++07844583889267*)&(),.40.10227:8/0*,-,*+,-.858),-3,-/)2+3-.**194544343:5/042-/430,%'''+-180/2+04046:5:4/8/*++-01+(23/)*,794/**'+,/0045677.3901,-((-1967+*-.1;39.*)+-,,7734:425;9678/-+++596684+*)**%3,+).%*+,401-57(221038365540033*,''(*3,333.3/5/-./+*5..483580',+-/13352888+./00684)/-8&995-/0627258,181.7-*,(..21-7--:2,..131/156<:13373)/+*%&'(&''&(%*(%$(-3.-')'-(&''&(*,,,+/5;8/,++-.,--,2954879;96:06282:<689777727798:3322290-0-06761.../33,7,+)*240411513/.90*)++8*+165-+)+,'%%%$%'&'0,)04149112*-,-'/*2-0)-*.1264:0**()&-/3490..-,((&$&-'+(&(((*(+()1-)*%(+/,/2,)*,*,609957302-+&'&(*/9+.4*).4(+()'.-11,&2((%&%$0('%*+/8*()))-(*-0/-,-,-''$$2-/13:68:94-*-24.()*()2/3(,(.-,./0188817//+))++76+..8-,-51,3-/3(%#%')(),8996828(++/74032&$%(.*,,204633,2)&%(%+(/-(+-&'')*+)0882<6002.-,,3/30,+'(*+5270//837/$))(*0)3))$$#$1*312/6-9.(36.53030.22+,/8/,/35681033487-.-((+0.-.83337-2*20598:,2
@89bb3d0e-80a2-422c-a18d-83ba73a946d1 ch=465 read=39528 start_time=2019-12-13T09:18:08Z barcode=BC01 runid=2c9cf7bc05858273f10e7d7ec552fc0bd742dc3e
CTCCTACGGGAGGCAGCAGTGGGAATATTGCGGCAGGAAACCCTGATGCAGCAACGCCGCGTGAGTGATGAAGGTTTCGGATCAATAAAGCTGTCTTTAAGGAAGATGTGGCGGTACCCAGGAGAGCCACGGCTATTTCGTGCCAGCAGCCGCGGTATGCAATGAGTGGCGAGCGTTATCGGATTTACTGGGCGTAAAGGGGCGTAGGACGGATGATTAAGTGGATGTGAAATACCCGGGCTCAGCAGGTGCTGCAATTCCAAACTGGATCTGAAGTGCAGGAGGAGGTGGAATTCCTGAATTAGCGGTGAAATGCGTAGAGATTAGGGAAGAACACCGATTGACGACTCTCTGGACTGTAACTGACGCTGAGGCTCGAAGCGTGGGGAGCAAACAGGATTAGATACCTGGTAGTCCCTGCGCCATGTGATAGATACTAGGTGTGGGGGGGGTTTCAGCACCTCCCGTGCCGCCGCTTCGTAAGTATTCCGCCTGGGAGTACGGTCGCAAGATTAAAACTCAAAGGAATTGACGGGGACCCGCACAAGTAGCGGAGCATGGTTTTAATTCGAAGCAACGCGAAGGCCTTACCTACACTTACGGCATCCCTCGCGTACTCTTAATCGAGGAAATCCTTCGGGGACAAAGTGACCAGAACGTGCATAGTTTATCGTCAGCTCGTGTCGTGAGATGTTGGGTTAGAATCCCCAACAGGCGCAACCCTTGTCGTTAGTTGCTACCATTAGAGTTGAGGACTCTGGCAGGACTGCCTGGGTTAGCCAGGAGGAAGGTGGGGATGACGTCAAATCATCATGCCCCTTATGTGTAGAGACTACACACGTGCTACAATGGCTGGGTACAGAAGTGCAATACCGCGAGGTGAATTGAAACTTTTAAAAACCAGTCTCAGTTCGGATTTATGGGCTGAAACTCGCCTACATGAAGCTGGAGTTACTGTAATCGCGAATCAAGAATGTCGCGGTGAATACGTTCAGGTCTTGTACACACCGCCCGTCACGAGTTGGCAATACCAGTCCGTGAGCTAACCGCAGAGGCAGCAGCCGAAGGTAGAGTCGAAAGCGATTGGGGTGAAGATGTAACAAAGGTAACCGG
+
/030-)-(30.+2,.+.(*)%(%+*.*4)(('%%%''(++1521/04-2/,*+*++9:7989.&&''./')4(2.<703:45.*('+-*$'()-+3:*&%3.(*),-&)(&()/+(,.*(..++&$''&(),*-'%(('&(,32*./.001,+/*,.-*-&$'&%()43,&&,+339222)1)011-./6;:7431/)+33+.,*'-.&,-86:875941'1',),6+*.7,-,2-(+2,,++)&)&,.1))''&&%0--,0:843/-&)&)%&)*-442-*(+*((((.0121+2,(%$$)%%&'+122173106610&'((,,*(0.,1069524+&$.%''3243200(,3:.4.,*()'(,**)+-0206405(**'&-.1+0.%*/3:(2+0('(7+-/547:),--*))+0,%'*(-+$)$&'(-))23*0(',-014--016/2*272.)',015289,.8887231%(1*+)*%(',-/:49788///*('*)((2083711'&-+0::.35747(,**+20//0,2:6445*$&(*.0*)()*'+(%))*(+)6:,9:9;71/4-./0302),+*$/&)))06)%("''%$$+&40134'$&)*$.%'(+.-6-53%%&'&')'*-.-*))5*-+28&.)*)-('(%#$%$&)*+'235)%/0-00',+,044555321')*/)(3%0649-%%&&-'($.'1'(*4-2/41:324004090-+*7,15(32*400&&'07,,2746664.42+.2/-('*)+/807,+&3./50*0+,0/31399.2647788:1/,--55501&)401*;442751')$&'*+%.,,*,+.0.')/08..4.11-*+,1('+&%(,,3/./99/,+%)&)'$%$$$'($&137-/7;7/%%+*5557.03:8-.'5-+(-'.2.0+19**76.//,,,+/*,+)*31,*'2:3*('%%).5.2209441')6:8789790:555:0,.-3/2#&,%#()*8//+,*0354921()&&%')'2--(+*+&2'%'*+11200,,..-*($&'(%('*+13&104,--+(&&($&&((+)((*-%4',42,-())))20138569,,8-6-8./.
@bbe938b4-fcfb-4d05-b98f-2c77964be9e5 ch=332 read=77027 start_time=2019-12-13T09:18:05Z barcode=BC01 runid=2c9cf7bc05858273f10e7d7ec552fc0bd742dc3e
CTCCTACGGGGAGGCAGCAGTGGGGAATATTGCACAATGGGCGCAAGCCTGTTTTGCAGCCATACCGCGTGTATGAAAGGAAGGCCTTCGGGTTGTAAAGTACTTTCCGGCGGGGAGGAAGGGGTAAAAGTTAATACCTTTATGCAGTGGCGTTACCAGAAGAAACACCAGCTAACTCCGTGCCAGCAACCGCGGTAATACAGCGGAGGTGCAAGCGTTAATCGAATTACTGGGCGCAAAGCGCACGCAGGCGGTTTGTTAAGTCAGATGTGAAATCCCGGGCTCAACCTGGGAACTGCATCTGTGCAACGAGTCTCGTAGGGTAATTCCAGGTGTAGCGGTAGAAATGCGTAGAGATCTGGAGGAGGAATACCGGTGGCGAAGGCAGCCCCTGGACGAACTGACGCTCAGGTGCAGCGTGGGGAGCAAACGGGATTAGATACCCTGGTAGTCACGCCGTAAACGATGTCGACTTGGAGGTTGTGCCCTTGACGTGGCTTCCAGGAGCTAACGCGTTAAGTCCGGCCGCACAAATTACGGCCGCAAAGGTTAAAACTCAAATGGTGTGGGGGCCCGCACAGGCGGTGGGCATAGTTTAATTCGATGTAACGCAGAAGAACCTTACCTGGTCTTGACATCCACGGAAGTTTTCAGAGATGAGAATGTGTGCCTTTGGAACCGTGAGACAGGTGCTGCATGGCTGTCAATGCAGCTCGTGTTGTGAAATGTTGGTTAAGTCCGCAACAGGCGCAACCACTTATCCTTTTGCCAGCGGTCCGGCCGGGAACTCAAGGAGACTGCCAGTGATAAACTGGAGGAAGGTGGGGATGACGTCGGTATCGCTGGCTACGACCAGGGCTACGACTACAATGGCGCATACAAGAGAAGCGACCTCGCGAGAGCAAGCGGACCTCTAAAAGTGCGTCGTAGTCCGGATTGGAGTCTGCAACTCGACTCCATGAAGTCGGAATCGCTGGTAATCGATGGATCAGAATGCCACGGTGAATACGTTCCGGGGAGCCTTGTACACACCGCCCGTCACACCGCTTAGGAGTAGGTTGCAAAAGAAAGTAGGTAGCTTAACCTTCGGGAGGCGCTTACCACTTTGTGATTCATGACTGGGTGAAGTCGTAACAAGTAACCGG
+
.1401.4*58/(151.56.33,/2-(0.)..((%*,2-00()(,-3)-/*)()')%*+&0*,*)08-/2423222/5'&'&*)-+6325+;7685147.,,-.681.*0,)*-1-)00/+/1*))*49*,,1+-++-,--+,.)-)(/+(.*.*'*&'(/*%))(',/5&2/+-2.136363861012&896.+-,:01/623342*-.)*&%&'(.0908.1%&+)-*.623(().)*&&)/0,3-3/163*/6:1+0:01165025631)*50*60+1,*%''/%10,*05,432011++*)&%'%$)&&&'*.:56/-)+%*.+2-.+4/3041123;2-)./.-.0:8911/0166:0-7,)4,/004:889-8-,())+(/(*084.)+2/81,0')*,13548*+998,)***:786'**,/:)1'88,/'''.,*38-35886604*+-372578/....,2772/002//-2/805.12)&-,)+*+,0/305+(/*(*,66:4142.6/5,.3&*'791303.+*+,-..//*&&(+-+4/96<<567778,+(&('%%*470.7+'*'*-())'+.,,(()*&+0:*896:3013/005111%&-+''**%&+'-443564293337873/000-3-.8<72.-,,.744128+(*)*02026*-*,-041102656-/010000/397;87-.%'$'$''+,0178/3/-,13882314/5,;620.40),0&/(&')(.+--2')+//021+44+)-93%20708*7.70.101//29/6+6.10072.2+,.1244;/3,,-++*+1.7207-*'/,-/742%*(&'+$$'%#$%$%))9)*'./+(((&')'*,-60.654677523.)*'*,(,.,388726/+'&%%+5*..3*1&('%*29/-176242050401*+/)02/1+,--.144/56998777:77/6/-,5-32769..(&%%*/++*&*46232336:868*(++2./0;9895865').+*$)-0/1-/./...3966:013323236$$&&)1+))*'-02-',*57*&*.+'*+-1-+)*+.4226441,99,.022252/4:/6.5:..357:530/0213620.3/./62335/44/13:3013
@daa0637b-d956-410f-9a0a-879f2d6de5be ch=301 read=125754 start_time=2019-12-13T09:17:48Z barcode=BC01 runid=2c9cf7bc05858273f10e7d7ec552fc0bd742dc3e
CTTGCTCCACAGGGAGGAGGCAGCAGTAGGGAATTTTTTCGGCAATGGAAACCCTGACCGAGCAACACCGCGTGAAGGAAGAGGTTTTCGGATTACTTCTGTTATAAAGGAAGAACGGCGGCTGAAATGGTAGCCGAGTGACGGTACTATTAGAAGCCACGGCTAACCACGTGCCAGCAGCCGCGGTAATACGTAGGTGGCAAGCGTTATCAGGAATTATTATTGGGCGTAAAGAGGAGCAGGCGGCAGCAGGGTCTGTGGTGAAAGCCTGAAGCAACTTCAGTAAGCCATAGAAACCAGGCAGCTAGAGTGCAGGGGAGGATCGTGGAATTCCATGTAGCGGTGAAATGCGTAGATATATGGAGGAGGAGGAACACCAGTGGCGAAGGCGACGATCTGGCCTGCAACTGACGCTCAGTCCCGAAAGTGGAGAGCAAATAGGATTAGATACCCAGTAGTCCCACGCCGTAAACGATGAGTACTAAGTGTTGGATGTCCAGAAGTTCAGTGCTGCAGTTAACACAATAAGTACTCCGCCTAGGTAAGTACGTTCACAAGAATGAAACTCAAAGGAATTGACGGGGGGCCCACGCAAGCGGTGGGCATGTGGTTTTTTAATTCCGAAGCAACGCGAAGAACCTTACCAGGTCTTGACATACTCATAAAGGCTCCAGAGATGGAGAGAGATAGCTATATGAGATACAGGTGGTGCATGGTTGTCGTCAGCTCGTGTCGTGAGATGTTAGGTTAAGTCCCGCAACAGAGCGCAACCCTTATCGTTAGTTACCATCATTAAGTTGGGGACTCTAGCGAGACTGCCAGTGACAAGCTTCTGGGAGGAAGGCGGGGATGACGTCAAATCATCGTACCCCTTATGACCTGGAGCTACACGTGCTACAATGGATGGTGCAGAGGAAGCGAAGCGAGGTGAAACAAAACTGTAAAAACCATTCTCGGTTCAGTTATAGTCTGCAACTCCTCGACTACATGAGAAGTTGGAATCGCTAGTAATCGCGAATCAGCATGTCGCGGTGAATACGTTCTCAGGCCTTGTACACACCGCCGTCACACCACGGATTGTGCTTGCAAAACCGGTGGCCTAACGCAAGGAAGGAAGCTGTCTAGGTGGGATTGATGATTGGGGTGAAGTCGTAACAAGGTAACCGGAAGAGATAGAGCGACAGGCCGTGGGTTAACACAAAGACACCGACAACTTTCTTCAACACAATACGTAACGCA
+
)*''),,)&))-6*)0.'-2-.561433-0,'+*299:,-+878961,&*+-2**,12812),,./).82570--1,31.%(+-2994++/'8(&')++.+5--,99*1+35,.3-'..13/.-./3/152//24,)-,12;075++/+2.*',*(24/2*1021.*'%%(03:6/--+,224/5/-.&($5+.3686372/1-.-/:534%))&$*'(-2+,2.5275496-'$+-')()/0((*)-%*'*3+1150+-/1-/4/,291-,'"%(&*/0,%+,7<08:142//441:57910)./*)(*,633./4/+/1+14164040615/--,)(-,5<;:381-+-14777743/24-*3-&.(&-*'/+,20&05-7,''**,440-++-.23341//..'-$(*31223%+-3,+''')('0,'(&)(.96,---)1./.24)6*'%2022091($((,0-36:21(%((()+*,./4.0202.208(1-)*).++25:*.193/01-/1:21.'//831+--.145900+)&'+*2()+87489/('-1(*;742:30371-*&%&&-+.-*((/24*97,%0,1/7,-..+()((,1-21668:6;+786;0'(-/+/25867447/0.,(((').%,')*56./1/.&6651-/0('0.07,***,,984-)('*,-,''''(0058834/.1(2214794566659:47855:1111189997-5-*&)+$1.),8496-,)10)(2/+4,)(,,//0+452/4/01.5.,,:219;9876798750909;85754(&((')+,02/2543568472-+(+&&(+*(-+*+,2/*7;716768899;<82203/'*&-50/+.//234:377&(,210+,,,,--'1+5.44115:9:9(-'+*--.2''1(('(,+.+01(,7:2+)%',19;:10539<919(6-92&2(8('&(0-----'112'&)**++*,+.,,&)*)/.,,/0/344300040127731835-11.114536.65.10,,-.6;974&*12./.--.-+,+.2-26*,6775790*)(%*1+-*+0(+*1/)%35+/.*,1(&-10&'*(+(,**)&&%&',//.0*1.37/-/-+,,-+7*)*,'+),*(',,,-/.+/+2)+()%..-+((',0%)%+)**)&&,/-./(+,.,5,65515(+((+/5-3/0+*-0/,02.*+(&%((((./+2(($%$
@54bd2ba6-11be-42bf-bf2d-fce3fc41ee6a ch=83 read=104317 start_time=2019-12-13T09:17:48Z barcode=BC01 runid=2c9cf7bc05858273f10e7d7ec552fc0bd742dc3e
CGGTTACCTTGACTTCACCCCAATCATCAATCCCACCTTAGACAGCTCCTTCCTTGCGGTTAGGCCACCGGCTTCGGGTGTTATCAACTCTCGTGGTGTGACGGGCGGTGTGTACAAAGGCCCGAGAACGTATTCACCGCGACATGCTGATTCGATTACTGGCGATTCCAACTTCATGTAGTCGAGTTGCAGACTACAATCCGAACTGAGAATGGTTTTATGGGTTTTGCTTCACCTCGCGGCTTCGCTTCCCTCTGCACCATCCATTGTAGCGTGTTAGCCCAGGTCATAAGGGGCATGATGATTTGACGTCATCCCGCCTTCCTCCAGCTTGTCACTGGCAGTCTCGCTAAGTCCCCAACTTAATGATGGTAACTAACGATAAGGAGTTTATCGTTGCAGGACTTAACATCACGACACGAGCTGACGACAACCATGCACCACCTGTTATCTCATATAGCTATCTCTCCATCTCTGGAGCCTTTATGAAATATGTCAAGACCACAGTGAGTTCTTCGCGTTGCTTCGAATTAAACCACATGCTCCACCGCTTGTGCAGACCCCGTCAATTCCTTTGAGTTTCATTCTTGCGGAGCATGCTACTCAGGCGGAGTACTTGTGCGTTAACTGCAGCACTGAACTTTGACATCCAACGCCCAGGCCTCATCGTTTACGGCGTGAGACTACTAGGGTATCTAATCCTATTGCTCCCCACGCTTTCAGGGACTGAGCACGTCAGTTGCAGGCCAGATCGTCGCCTTCGCCACAGTGTTCCTCCATATATCTGCGCATTTCACCGCTACGCATAGATTCACGATCCTCTCCTGCACTCTAACTGCCTGGTTTCTATGGCTTACTGAAGTTAAGCTTCAGGCACCACCACAGACCCTTGCTGCCGCCTGCTCCCTCTTTACGCCCAATAATTCCGGATAACGCTTGCCACCTGCGTATTACCGCGGCGCTGCTGGCACGTAGTTAGCCGTGGCTCGATACCGTCACTCGGCTACCATTTCTGTAGCCGCCGTTCTTCCTTATAACAGAAGTTTACAATCCGAAAACCTTTCTTCCTTCGCGGCGTTGTCGGTCGGGGTTTCCACATTGCCGAAAAAATTCCCTACTGCTGCCTCCCGTGGGAG
+
1)+,/*/)+*()230-*-37..375&-$1*+38+)4.///0393333376996/7./,568-/79109-.,*./0)44./.;6405*((&&'$(+6-7553/.-(&-2/0473-44:(4):0')+'(1--876.,(0,45734344696531.((+2+.)(,,-4827&1&(061.//0.4761123857353.-*--32/1+,++(((%*)*1388;/238911;;/,/0<168;89402,*,,-*.5-79+),-++/2:5980)1/))**-(0/-''((40*-:9:8966.895278233223;2-+-**+:0::,,87-97739))()6:78868-4-,+132462122-*,.;;/-,(+*--***-9;85832390///,%/)()-8-')0,8-,,+995))**,-,-+%(,.+*+*+86665/////99<59,,*,*)-/-04((+819(,.2,34568473015017536761,0139/-..0+%+','(.*3/24-(($&%'%*/968<:89/9,$*:-7.'*-+8::8<174534457016,--1.320',%154+,-1/5395./5)'$/2;105;;.4,+,)(&$&$$$&*&,-0/398&+'&)(*2+'1,-+4/:0988:67734545/.789023782*3-.'+%%&)%&&&'01445;724-7731/*&'+,),023/*0,-/61:.1'('20+,,/98.+0/+*/1)(+47053,((($')-/.10;23,1//3300222;:9:44555:8,,(-30364&*,-+,./799302...0:<4597//1//,0/0')3+5-$((+.3942/48-/0*+*-)&$'()157899:8374669616/0.,'+*,:12,/,3,%''*%&,+101337889***''++-469;1000175,..:701.62+02./1.4,,./288;9424/.0/+03058651.1,582307./)-23429-+,,+()-)+,41,-)%)*/$).'*7578122-2-)'%/)24;/.+-0.*./,4744:3584)1+)+4730*,+(.9-+/1941.,,/13143;4149893;:36665,4)(*2/-.-*7762;//)'))+++7324.62-)-,/1+(%(**22336,99)*7*7.&(
@01760684-451c-41d8-a372-4e716cf1e23d ch=151 read=89435 start_time=2019-12-13T09:17:42Z barcode=BC01 runid=2c9cf7bc05858273f10e7d7ec552fc0bd742dc3e
CTCCTACGGGGAGGCAGCGGTGAGGAATATTGCACAATGGGCGCAAGCCTGATGCATACATGCCGCGTGTATGAAGCCTTCAGGTTGTAAAATTTTCAGCGGGAGGAAGGGTAAAGTTAATACCTTTATGGCGTTACCCGCAGAAGAAACGCAAGCTAACTCCGTGCCAGCAGCCGCGGTAATACGGAGGAGTGCAAGCGTTAATCAGATTTACTGGGGCGTAGAAAGCGCACGCAGGCGTTTCAGTAAAGTCAGATGTGAAATCCCCGGGCTCCAACCTGGGAACTGCATCTGATACTGGCAAACTTGAGTCGTAGAGGGGTAGAATTCAGGTGTAGCGGTGAAAATGCGTAGAGATCTGGAGGAATACCGGTGAAGGCCCCTGGACGAAGACTGACGCTCAGGTGCGAAAGCGTGGGGAGCAAACAGGATTAAGATACCTGGTAGTCGCCATGGCGGTATCGACAGGTTGCAGCGAGGCGTAGCTTCCGGAGCCTAACGCGTTAAGTCGACCGCCGCCTGGGGAGTACGGCCGCAAAGGTTAAAACTCAAATGAATTGACGGGGGCCCGCACAAGCGGTGGAGCATGTGGTTTAATTCGATGCAGCGCGAAGAACCTTACCTGGTCTTGACATCACGAGTTTTCAGAGATGAGAATGTGCGGGAACCGTGAGACAGGTGCTGCATGGCTGTCGTCAGCTCGTGTTGTGAAATATTTGGGTTAAGTCCGCAACAGGCGCAGCCCTTATCCTTTGTTGCCAGCGGTCCGGCCGGGAACTCAAAGGAGACTGCCAGTAAACTGGAGGAAGGTGGGGATGACGTCAAGTCATCGAAACACTTACGACCAGGGCCTACACGTGCTACAATGGCGCATACAAAACTGACCTCGCGAGAGCAAGCGGACCTCATAAAGTGCGTCGTAGTCCGGATTGGAGTCTACTGGCGCTCGACTCCATGAAGTCGGAATCGCGCTAGTAATCGTGAATCAAGAATGCCACGGTGAATACGTTCCCGGGCCTTGTACACACCGCCGTCCTGCCGTAGGAGTGGGTTGCAAAGTAGGTAAGCTTAACCTTCGGGAGGGCGCTTACCACTTTGTGATTCACTTGACTGGGAGTCGTAACAAAGGTAACCGG
+
)+43*,4,/3+(,.0025295.*2,'(-*6-++--34234.,&-06(/8.0.+$'('$*,.)3*,05:89882.*''*)12&-60;2338)$%(*(1/444;71.'*'.-)(-.()-,2))&&$#%&#&$%#')((/7.-.,,.*(-/&+'+)(%'//**),),+..2.0///9/02,/*+1.-//3/,.$*+448568-:,3-22),*+.**22353-(-&'$+))(+,,+-+-%(()().*'$*,.3*-88*+11(($&+.).22*%236/:)/&4837;256672221/0//1-518.+&-'%$$&%*(+74.-+/04,+.*2+2+4(*74.*)**176./,11+,5250.+(*-.19/,3-/4/.9677+)&%%%&(+(,.63.-.)'2-,++**36;3081115161,-25056()'+6533&45).2+0)-,&03*,21026)+23+5.($'%'),42.1&))*+),(*+('020.0'*)(',(0)+,/.,/73.-,'-/6-47522%#(/-16354.&'$-*+,05,1227(2,245::7356350-+/.3/33517<9,12)'*)+('*-26637+-.,/+(%-)86../2.,*.$'')+,2003.+/3608/062+233.1/0/5/+''(&()/:80/.---,,,,+620)')(*41:2;84%&,*.+4488:1///*2-,-7:7519*),-04310://**(%&%,-,27-4.42-038+,/+.'35.)'&%.21.42562/78).0-430*4/96322031*59/956978-+1),.0642,&))-;6.72.)*+,2020.7:3-.-//..2-**,))))(&&&'$&%%)+../9//&%%&%&'%')0136451;11::6:97'7-/,$'(,,7;9:/./+)%(*87./-832533--2;72399997585817(*-&./.0*-..3**')0,02563-1+4+$&&))),-1:5:66*,&'+(-02833/5106//(((29666)()083,,61',+.19-),166/10&+(+*+&)+),/*,.''&)*%(++)())/3546/3/1*&&%+)).*&%%&2+21./1(40))0215040,32..012.0146:5)%'&**-./.+)&'-(-*445:*1/*2.4.16
@2465768d-6559-498d-b785-dc97ef834e5c ch=108 read=146197 start_time=2019-12-13T09:17:39Z barcode=BC01 runid=2c9cf7bc05858273f10e7d7ec552fc0bd742dc3e
TCACCCCAATCGCTGACCCACCACCTTCGGCCCGCTGCCTCCTTGCGGTTAGCTCACGGACTTCGGGTATTGCCAACTCATGGTGTGACGGGCGGTGTGTACAGAACCGAACGTATTCACCGCAACATTTACGATTCGCGATTACTAGCAAGTAACTCCAGCTTCATGTAGGCGAGTTTCAGCCTACAATCGAACTGAGACTGGTTTTAAGAACGGCTCCACCTCCGCGGTATTACTCTCTGTACCGGCCATTGTAGCACGTGTGTAGCCCCTACACATAAGGGGGGGCATATTGATTTGACGTCATCCCACCTTCCTCCTGGTGCCCAGGCAGTCTCGCTAAGTCCTCAACTTAATGGTAATGGCCGCTTGACAAGGGTTGCGCTCGTTGCGGGACTTAACTTAACATCACGACACGAGCTGACGACAACCATGCACCACCATGCCTTGTCCCCGAAGAGGTTTCCTCGATTAAAGAGTAATGCAAAGGGATGTCAAGTGTAGGTAAGGTTCTTCGCGTTGCTTCCAGGTAAACCACATGCTCCGCTACTTGTGCGGGTCCCCGTCAATTCAGCGAGTTTAATCTTGCGACCGTACCCCAGGCGGAATGCCAATGCGTTAGCGGCGGCACGGAGGTGTTGAAACCCCCACACCTAGTATTCATCGTTTACGGCGTGGACTACCAGGGTATCTAATCTGTTTAACCACGCTTGATAAACGTCAGTTACAGTCAGAGAGTCGCCTTCGCCACGGGTGTTCTTCCTAATCTCTACGCATTTCACCGCTACACTAGGAATTCCACTCTCCTCTCCTGCACTCTAGATAACCAGTTTGGAATGCAGCACCCAAAGTTGAGCCGGGTATTTCATCCCACTTGATCTATGCTTCACGCTCCTTACGCCAGTAAATCCGGATAACGCTCGCCACCTACGTATTACCGCGGCTGCTGGCGGCGTAGTTAGCCGTGGCTATCCTTGGTACCGTCATTATCTTCCCAAAGACAGAGCTTTACGATCGAAACCTTCATCACTCTCACGCGGCGTTGCTGCGTATTGCAATATTCCTGCTGCCTCCCAGGAGCAATATCAGCACCAACAGAAGGTTAACACAAAGACGCAGGCAGCGCGGCAGCACCAGCAATGCGTAGCGCG
+
<521,,)(,0116410261(),*/73;91618),9982323102,/394830035583825574-3/00060151.**+'+353323.4*.53495552+(('&(-64(%--.43663034.10+-((+.'',.131)**+/1-.+*#&'*',2-++5(-*+,66,0+*$*)(.-//:2./5773344;68--57623*/2::,20+&%&('((&*(++1,/632&'+*60,.)$'&(//255)2/)),1(/)***.-,/-213,*-,130*)*.-,//29'0322-011.(&,)'-5)-.656788166+-5/51.146102,+.++)006',,1-/(*(&'*01957/.)%$7&&+)*%'()&(%$$%%(*316(0/29.24434-01440:42*,-/,%&&+)('()))02413-+---./36587+8<7:8///,&,'&(%+)--+.735)*-(&%'&-2+*)(21.8.752%*$-+9-5378(-/3.:8::7304201(/*37266;89<:5776:)((*)($*$)'2027//0134357/.0/,/--))'+,2-0792+/5-9171%&&'%,+7--,*)2*+,4123(''.73*+0.3)7462**&-/,+1/1.,+*/,,-634572+4,+,57./8108:9+&,+25144344:12222098&*(+)*',.*.215:3:76/1197/:.--5393(&))#'&&'%'$&(0+,,*,+,,501/232'%&'&)+1-*,+2.999&**-,*/0;991:++3;6550+%,+/+39---/4,0300+-1(-(/)7-96/00/,00/1444255,--.11-02.4/6)53;:.&,')/6/,/,+6/,2*)*022.9,(452//:30/.01-%'()*-03+-.)+4,-*'(&)*%%&&)..0&,.29500.626404/.1888:;548-,+(*(,.+1.+.../248801''2(**)(0.-,371(-&&+*,0**,.0*+06621*2111435590.50,-03,,-,080),,-+)&,2/587<1122/,++(+.2340:1/07*,++++.*+++//97729.+&(((&'&&)7-(/(+&+%%)/05.232257780.6.,..-3,.,--5',&3++$.)($''&&&%)&,,(3/.*&)(*%0-'&%&#&$
@042acdc3-27e3-4c2d-a50e-9c3f324dc872 ch=366 read=114776 start_time=2019-12-13T09:17:33Z barcode=BC01 runid=2c9cf7bc05858273f10e7d7ec552fc0bd742dc3e
CTCCTACAGGGAGGCAGTGGGGAATATTGCACGTGGGCGCAAACTGATGCTGTCATGCAACGTGAAGAGCTTCTTCAGGTTGTAAAGACTAACTTTCGGCGGGGAGGAAGGAGTAAAAGTTAAACACAGCACTCCGTGATTACCCGCAGAAGAAGCACCATTAACTCCGTGCCAGCAGCCGCGGTAATACGGAGGTGCAGAAAGCGTTATCAGGAATTACTGGGCCTCTCCATACACCAGGCAGTTTGTTAAGTCAGATGTAAGAAATCCCAGGCTCTCGCCTGCCGGGAACTTTGCATCTGATACTGGCGAAACGGAGTCTCATAGAGGGGGGGGTAAATTCCAGGTGTAGCAGTGAAATGCGGCAGTCGGAATACCGGTGGCGAAGGCGGCCCCTGGACAGACCCAGCGCTCAAGAGTGCAGCGTGGGAGTAAAACAGGATTAGATACCTGGTAGTCCCACACCGCTAAACGATGTCGACTTGGAGGTTGTGCCAGAGGCGTGGCTTCCGGAGCTAACGCGTTAAGTCGACCGCCTGGGAATACGGCCGCAGGTTAAAACTCAAATGAATTGACGGGGCCCGCACAGAAGCGGTGGAGCATGTGGTTTAATTCGATGCAACGCGAAAGAACCTACCTGGTCACCGAGCATCCACGAAGTTTTCAGAGATGAGAATGTGTGCCTTCGGGAACACCGTGAGACAGGTGCTGCATGGCTGTCGTCAACTCAATGTGGCCAGGTTGGTCACAACGGCGCAACCCATATCGCTGTTGCCAGCGGTCCGGCCGGGAACTCAGCGGAACTGCCGGTGATAAGCTGGAGGAAGGTGGGGATGACGTCGAAGTCATCGCTTGGCTGCCCCAGACAGGGCTGCGTGCTACAATGGCGCCTGAGAAGCGACCTCTAGAACAAGCGGACCTCCCATAAAGTGCGTCGTGATCGGATTGGAGTCTGCAACTCGACTCCATGAAGTCGGAATCGCTAGTAATCGTGGATCAGAATGCCACGGTGAATACGTTCCGGGCCTTGTACACCGCCGTCACCATGAATTGGGTTGCAAAGAAGTAGGTAGCTTAACCTTCGGGAGGCGCTCACCGCTGGCGATTCATGACTGCAGGGTGA
+
%'%&%%'&+4)&&+,648257*'%%$''$&$&()*054162811-,13341*,(')''%$&%%$''%'%*0),014'-3360*21+%'()&%'*,,*,,,,6:/*,.0)2+'+,,6:,,10((%$$&%$&#%$(#$%%$%*(+2.,0.,-/&,)%&$&&&(.*0,.,/(/'+*&)1-,14)()&()&&$(',(--+*/&%*..+.,1-,*-%**$%'(*,785.*,,+''&##&)%/)(.58/-6:1-170.+,.23231.*'&+1/*12+$(+*-,'&$(/)%&%)+)$)(((-/0311*(),(/&(&((-2(-((&*..01+,%&&))++---+*-,9-4/))2523)(*)%2144:20/1-/,&&%&(*((&')'$$-,6,0,)+0/&45<6,(,2,7./1*)&%&**00)-+&&'''()-/./,32&'),89-/*15+/2--21368)+6.-//65.'-'0/)'%(25.-,,-843-+.).)'*/,52.,*+%&%13/799;43501.0,*...++'&#)'1,347458:8:80/.('%%%+*--1)*&(/+726932146<;4/4+8,979242,,73-..3*$&&),+5858-,//73346797,921/,,/019.3,'&(,()*/1-+*.310/-,$*),)+-0.7-')''('+;;9-,++,-----594010/25:5:62;911)'*.-21)/,/+-242.-,,,/0;89875+--+&.-+-$&%&$&$#$+2-2(&%&%/,/+-*()61+11*%(()'$'((04/152436:2/1.3/0-6*+*+97-,//0.+-7888,5----/+(,.//+1-./15.27:115540.00(*++,2/20'%%$-&*$#'''%%%#(')*,,'%%%&,-''*-.,(,++20(**$((),0./.,)#%%(-+.7.04;6471.&%')05,*,1343.-+'%(,(2)3-3./0//0462..//0234)+*//07/..+3(,+*()*'+,/---).06569633831/,*-2:5+()&'**/-5,'.(4.,.))&*$')+06+*,+/,'+''$'&(*118223:-''))*()+))%&'(4*2,(+1-91./,('**+566*,&'$$('(3.('('()(&%.+,),2
@512d217e-9418-4863-89bd-27625d51bf9f ch=444 read=139770 start_time=2019-12-13T09:17:31Z barcode=BC01 runid=2c9cf7bc05858273f10e7d7ec552fc0bd742dc3e
CCGGTTACGCTTGGTGACTTCACCCCAGTCATGAATCCACAAAGTGGTAGCGCCCTCCCGAAGGTTAAAGCTTCACCTACCTTCTTTTGCAACCGCCCTTAGTTGTGACGGGCGGTGTGTACAAGGCCCGGGAACGTATCACCGTGGCATTCTGATCCCACGATTACTAGTTCGACTTCGGCGGTGGTTGCGGGCTTCGATAAGTTCCCGACGCACTTTGCTGAAGTCCGCCTCGAGGTCGCTTCTCTTTGTATGTATTTAGCCAGCACGTGTGTAGCCCTGGTGTGGGGCCATGATGACTGACGTCATCCCCACCTTCCTCAGTTTATCGCTGGCGGTCTCGCTGAGTTCCGGCCGGACCGCTGGCAACAAGGATAGGGAGTTGCCGCTCGTTGCGGGACCAACCCAGCATTTCACAACACAGGCTGACGACAGCCATGCGGCACCTGTCTCACGGTTCCCGAAGGCATTCTCATCTGAAAACTTCCGTGGATGTCAAGACCAGGTAGGTTCTTCGCGTTGCATCAAAGATTAAACCACATGCTCCACCGCTTGTACGGGCCCGTCAATTCATTTTGAGTTTTAACGCGGCCGTACTCCCCGGGCGGTCGACTTAACGCGTTAGCTCCAGGAAGCCACGCCTCAAAGGCGCAACCTCCAAGTCGACATCGTTTACGGCGTGATGGACTACCGGTATCTAATCCTGTTTGCTTACACTTTCGCACCTGAGCGTCAGTCTTCGTCAGGGGCCGCCTTCGCCACCGGTATTCCTCAGATCTCTACGCATTTCACCGCTACGCAGATTCTACCCCCCCTCTACAGAGATAAACGCCATTATCAGATGCAGTTCCCAGGTTGAGGCCAGAGTTTCACATCTGACTTAACCGACCGCCTGCGTGCGCTTTTACGCCCGAAGTAATTCCGATTAACGCTTGCCTCCATGCGGCTGCTGGCGCAGGTTAGCCAGTGCTTCTTCTGCGGGTAACGCGCGTCAATGAGCAAAGTGTGCTTCTCCTTCCTCCCCGCTGAAGTACTTTACAGCCAGAGAGCCTTCTTCATACACGCGGCATGGCTGCATCGAGCTTACGCCCATTTATTGTAATATTGCTGCCTCCCGTAGAG
+
290049,-&'+&*$#%&%'-*%,.4*,-041321:56/),.66/000/,*+--6/,/5.+.213/:*/'').,+'+'%$'&'+*,15.(')%.+$'1-*2*0//((.133;;77:777443363/40;*/3-5..&'$'('-5./4...;;7.-..26)$-+,.5,01%(,././17:-.+&+/&(.'/(&*)&&')(&&*%&(,3(((()*'-*+03-%.,*.*-,.()+(),(%))*,+235457398310.,'')3(%''%'(./11142++++,7-)*%%%&'-+/+;4210,)&%&*+1,1220:46.,1:599:12003<;131)2+5*))-6747,,00/58357*6/51:256+,5/9431312)8.92)2*$+23-/'',22,06&&*40-,'-*/0++$.'.85/.0112.2(+6744330%***.6*-(,)/0.0643102/(++120.*()0149026999:03*+'(,8-1162;-.7;89895/./037+/+*+++0++79823+3+(*/0,/-'%.-20:+5+%).,-//6//7//./-*0,215(*('%)*5:8;841982+,,-:9-22.*(('(0*3/1*498*'334&651)'&&%/-0//+/*.(**0-$,&,*'161357;7135+1+,&1/12;-81)4456100/1895:;/.0-('()*02:467621*,(*,01,*./3552,$%'&%$($*37844706421+-0*36465501-()-0/68.-9+.:5;9899..*'))*:<:546(',,+/,+*,+0/7;,/137/0-))&**+/240449006;3.,1..1$-#('()-.+*-0*',,-9*.0/*,,-5:5-()1-3,+%+(-1$($*+:0*).-1640-('%,)+()/47()(&'*((&%%$$$&%(**2.+(*(()./,0-4-02925/*+3('+,(0/&$'($*-..432/+'&%'$(+%$&(&.1025;68;721212-0,-***(..-*-+++036-3.+-,.+..+(*06*588/09:.+87.4/()+.11+''*&3-***+)+5:8;56;520)+&)*,240,,.-+0/0122&%0..7*./182'*/&&-)$'*/,&$&#&*)12,9:,+7'/%,
@4c4cf6b6-bc73-444d-ac97-10b48a0334f7 ch=187 read=144513 start_time=2019-12-13T09:17:21Z barcode=BC01 runid=2c9cf7bc05858273f10e7d7ec552fc0bd742dc3e
CTCCACCACGGGAGGCAGCAGTGGGGAATATTGCACAATGGGCGCAAGCCTGATCTGTATGCCGCGTGCGTGTATGAAGAACCCTTCGGAGTTGTAAAATTACTTTCAGCGGGAGGAAGGGAGTAAAGTTAATACCTTTGCTCGTGACGTTACCCGCAGAAGCACCAGCTAGTGCCAGCAGCCGCGGTAATACAGGAGGTGCAAGCGTTAATCGGAATTACTGGGCGTAAAGCGCACGCGAGGCAGTTTTGTTAAGTCAGATGTGAAATCCCCGGGCTCCAGCCTGGGAACTGCATCTGATACTGGCAAGCTTGAGTCTCGTAGAGGGGTAGAATTCCAGGTGTGGTGAAATGCGTAGAGATCTGGAGATACCGGTGGCGAAGAGCACAGCCCCTGGACGAAGACTGACGCTCAGGTGCGAAAGCGTGGGGGGCAAACGGGATTAGATACCCTGGTAGTCCACGCCGTAAACGATGTCGACTTGGAGGTTGTGCCCATGGCGTGGCTTCCGGAGCTAACGCGTTAAGTCGACCGCCTGGGAGTACGGCCGCAAAGGTTAAAACTCAAATGAATTGACGGGGGGCCCGCACAAGCGGTGGAGCATGTGGTTTTAATTCGATGCAACGCGAAGAACCTTACCTGGTCTTGACGGCATCCACGGAAGTTTTTCAGAGATGAGAATGTGCCTTCGGGAACCGTGAGACTGGAGTGCTGCATGGCTGTCGTCAGCTCGTGTTGTGAAATGTTGGGTTAAGTCCCGCAACGAGCGCTTATCGCTGTTGCCAGCGGTCCGGCCGGGAACTCAAAGGAGACTGCCAGTGATAAACTGGAGGAAGGTGGAGTCAAGTCATCATGGCCACCCGACCAGGGCTACACGTGCTACAATGGCGCATGAAGAGAAGCGACCTCGCGAGCAAGCGGACCTCATAAAGTGCGTCGTAGTCCGGATTGGAGTCTGCAACTCGACTCTCCCGAAGTCCGGAATCGCTAGTAATCGTGGATCAAGAATGCCACGGTGAATACGTTCCCAGGCCTTGTACACACCGCCCGTCACACCATGGGAATTGGGTTGCAAAGAATAGTAGCTTAACCTTCGGGAGGGCGCTTACCACTTTGCGATTCGCTGACTGGGGTGAAGTCGTAACAAGGTAACCGG
+
,,1(%(**,.1,(,+./35011.13*,-.-13+++-/4/(31/*.06+.7-/,/&&%&()*5./0,(&'+138455--&''+0+/492.%'01&&)0+%,&)*1941.,)-2++/./5-70*+*,;3//4,4-/019;0.99:.6027729,.5,*-)&(+%',/.'-)(&&*+-0+.51015.'')))/0/.(),(..(21970155:4848-/1,0-..3:<;977896/4550310(*+*/(3/:8,+2...//6.068110088.-59.-779.+'&$%'%(...03201113/,,../9673.-%&%&)(///.1575.'..04+-)1,4/20-6.*)$&*3-/30.34:;711012988,++,068;;::180**&%&(*+)(*28:,+8987(*+&+.-2244446*/:654'&&'*,029785+(*-:,-*60+8,,-2223;,-686,--/--0129778:751,/03:80/,1+*-2/3/-.7086&'(2+.1581102-2.,+,/+6,,-+0430/01237648;886,(%()4/6./'++0'6-8:789855-33.+.1161657546;;,07+'*(+)3*148681-0001,+.6+<:8,70;8-.1103-2.2/1:008394879;7788714,&'&'*113+*.,/....4<911((*--98877;:-9.19494/86744.*'&#)('(&)$(*779999:35.0045641*+.07672671/-.0/0011+.3-479+-1:+,2334-,.,&&&&')://7,4,(()(&**660(1/21,4)+*02/27)/+&,+4,00-*,*)+,01)**-/+1.,705.*)'(*+)+)-.:::,.-618-00)+01:21221.)*%'(-.27-77:87:622-*%')')'**)*-03:::63,)''*95738455560135..624022-2.13/+3107264,/0/-/219564312,+)*(&')'()*)2.2857-.,+,01600/6-.')*5(*1;5583.116654;8,2-04364).,5+7.,-543426<85;634534138+-14*'%)&(067;4648-'('(&&((++2-9/9:8;7.9*)-2-/5171050)*0/()55314/*+,,-13361(%%)'(+.,*-.334.1-067469
@b4fa3565-2198-4e86-80fb-ef326add59b4 ch=158 read=91382 start_time=2019-12-13T09:17:11Z barcode=BC01 runid=2c9cf7bc05858273f10e7d7ec552fc0bd742dc3e
CTCCTACGGGAGGCAGCAGTGGGAATATTGCACAATGGGAAACCTGATGCAGCAACGCCGCGTGGTGATGAAGGTTTTCGGATCGTAAAGCTCTGTCTTTGGGAAGATAATGGTACCCAGGAGGAAGCCACGGCTAACTACGTGCCAGCAGCCACCGCGGTAATACGTAGGTGGCGAGCGCTATCCCAGTTTACTGGGCGTAAAGGGGCGTAGGCGGATGATTAAGTGGGATGTGATACCCGGGCTCAACTTGGGTGCTGCATTCCAAACTGGTTATCTAGGTGGGAGAGTGGAATTCTGGTATGGCGGTGAAATGCGTAGAGATTGGGAAGAACACCGGTGGCGAAGAGCGACTCGGACTGTAACGACGCTGAGGCTCGAAAGCGTGGGAGCAAACAGGATTAGATACCCTGGTAGTCCACGCCGTAAACGATGAATACTAGGTGTGGGGGTTCCAACACCTCGTGCCGCCGCTAACACTGATAAGTATTCCGCCTGGGAGTACGGTCGCAGATTAAAACTCAAAGGAATTGACAGGGGACCCGCACAAGTATGAAACATGTGGTTTAATTCGAGCAACGCAATGCCTACTTGACATCCCTTGCATTACTCTTAATCGAGGAAATCCTTCAGGGGAACAAGGTGACAGGTGGTGCATGGTTGTCGTCAATGTGTCGTGAGATGTTGGGTTAAGTCCGCAACAGCAGAGCGCAATAGCGTCGTTAGTTACTACCATTAGAAGTTGAGGACTCTGGCAGGACGCTGCCTGGGTTAACCAGGAGGAAGAGGTGGGGATGACGATATCAAATCATCATGCCTTATGTGTAGGGCTACACACGTGCTACAATGGCTGGTACAGAGATGCAATACCGTGAGGTGGAGCCAAACTTTAAAACCAGTCTCAGTTCGGATTGTAGGCTGAAACTCGCCTACACCGAGCTGGAGTTACCGTAATCGCGAATCAGAATGTCGCGGTGAATACGTTCCCGGGTCTTGTACACCGCCCGTCACACCATGAGAGTTGTAATGCCGAAGTCCGTGAGCTAACCGCAAGGAGGCAGCGGCCGAAGGTAGGAGTCAGCGATTGCCGTTGAAGTCTGGGTAACCGG
+
+/22/+0&64./0,-67-14++(/*+)2*),(//65661(22-7-/0:89.480.-+..)&''&$,')*-,,.2145-,+/%((647:,+-.:9684175(0.-+)+)1,**((),51-(,)3*+0*++&&)$''+*-.,-*0,272-1,++*&'%%(&).+3,..580,3**,)(%+-5476.4*(%.,7,+.37:942337/,550156/02+,4.051+4+3,4381/.,*),)+/0(,2334+*&&**-1363///0/659+/,.-,..0/006**)***)+('')*/-5,5-1,%$+%)&2.,71.++')&&*+-+*)*1-,44/2115659;.8.+(&&&)'&)*)+*,2(.,..00-+)&'*-/-,%2,0170-/-((+11:-)+-7:+3'./+7,.)1..32,/134'')+/+-)+++-1911//245<8510'016444;9:0.03'*$&&*1)('+),1.1525+.(*&,(,-/1*)-13:71-/*(,-+)),+/1;87-,($).+5:83-5968*,',)/)*+,%)*27+51+&((++('(&('(+',/0*.0:5:525286&(,32)-'&',))+,'&(*+*))*+.7-,2/0.74+*))*//614,+,(*-)&/2+77)-4)0)9756(.(,,5.35357411*-,-.923/-/--'()))452855357533191692/,24/*0-31-+*'&'+30.2)%$#%%)43*9&%(*)*7657+01+&(('*3*'-8/7963++'#(/,,()++..057204/3.//66/341-+%'&(&*0%%*3/,+'&%-.3932488935.02*11103-0.7444120..++(/&,,-/-4.-300,*&'-*)')&&(13743/7'&)&)/),10/28373.2410::3.6146602145<:)1$.&%'&*4455.;60*+'+.3,+()#&'%)34://31.,((+,/12+-/.8450.30/.487:+78419847.14.+*+3//-340542/3/-4;/.43'-*.2/-,+'()/.-))(,'.,%'((*-'+*'''1/24452+3,/-./0/)*,-2/,**)',./13)+-.,540&3('*-,,1++)%&%&&)&'-96598
@9f755f5d-d8d9-49ac-90b8-ef4f7d97e645 ch=300 read=151136 start_time=2019-12-13T09:17:01Z barcode=BC01 runid=2c9cf7bc05858273f10e7d7ec552fc0bd742dc3e
TATTTGCGACTTCACCCCAATCATGACCCTACCTTCGGCCGCTGCCTCATGCAGTTAGCTCACGGACTTCGGGTATTTTGCCAACTCTCATGGTGGAAGCCCAGGCGGTGTACGGGCAGGAACGTATTCACCGCGACATTCTGATTCGCGATTACTGCTAGTAACTCCAGCTTCATGCTAGGCGGTTTCAGCCACAATCGAACTGAGACTGGTTTTAAGTTTGGCTCCACCTCACGGTATTGCATCTCTCTGTACCAGCCATTTGTAGCGTGTGTAGCCCTACACATAAGGGGCATGATGATTGACGTCATCCCACCTTCCTCCTGGTTAGCCCAGGCGGTACAACTGAGTCCTCAGCAATGGTAGTAATAACGACCCAGAGTTGCGCTCGTTGCGGGACCAACAACATCTCACGACACGAGCTGACGACAACCATGCCACCACCTGTCACCTTGTCCCCGAGAGGATTTCTCGATTAAAGAGTAATGCAAAGATGTCAGAGTGTAGGTAAGGTTCTTCGCGTTGCTTCAGATTAAACCACATGCTCCGCTACTTGTGCAGGTCCCCGTCAATTCCTTTGAGTTTTAATCGACCGTACTCCCCAGGCAGAATACTTAATGCATTTAGCGGCGGCACGGAGGTGTTGAAACCCCACACCTGGTATTCATCGTTTACGGCGTGGACTACCAGAATTATCTAATCCTGTTTGCTCCCCACGCTTTCGAACCTCAGCGTCAGTTACAGTCCAGAGAGTCGCCTTCGCCACTGGTGTTCTTCCTAATCTCTGCATTTCACCCGCTACACTAGAATTCCACTCTCCTCTCCTGCACTCCTAGATAACCAGTTTGAATCACAGCACCCAAGTTGAGCCAGGTATTTCACATCTAATCATCCGCCTACGCTCCCCGCCCGGTAAATCCGGATAACGCTCGCCACCACCACGTATTACCGCGGCTGCTGGCACGTAGTTAGCCGTGGCTTCATATCCTTAGATTTACCGTCGTTATCTTCCCAAAGACAGAGCTTTACGATCGAAACTTCATCACTCACGCGGCGTTGTTGCTGCATCAGGTTTCCCCATTGCAATGACACTGCTGCCTCCCGTACAGGAGCAATATCAACGAAGGTTAACACAGACACCGACAACGCA
+
(&+8+'*-./0;:92875*4-9'())-8,*.4;:8/-+..13542720$%(++-18,0183040545996'*(+$('#%%)*,-,,/+-+,3+)*)(*&,0*(39887/+%$(*,.-*,-%#'%(),;1-092666955730-+,((+/+'--)('%(*.+/-5./.0..02:623+%'',:7)..:,,+)/*),2;87**543,'+.279,:<;-5754:103/0.)&-2-215-0/+/-,.332532-63667:000:01;+,+--/(/1.+(&,/3+('**)+*24+6;./1-,,--*34,247694,76*&//17276574-1(3+(,2)(-1.-2*&%%$&%&)1224..)))+.,,,+++3/1')/+-)0'$&&%)+82413569:;7407))&%)/-,./00.--(.01201-,2045.575:5+5;487-+*/0/293332/0()/+-443**(&&)*$+/.+-03.:+8-,)),,/4112.0'('//)+*'('(231/0.12+33886;603/6,*+4.4+*0222:659((*+1422.+,,,/4/./36)37/3:8-,55354:3**2*)(-+;<6-8/+)$+-+0*3/536.),14'(()*$('&--0..).-%&+),*/08/..(('(&,-28(-5+020*%''-++&'&),31158415.&'(**,-1857536800('-&(*2*+++-9362;901-7660(,-,083+(('-)*,'*,.34-0/;0500,3))(,*)*--1513:302825544//-8..83**3976-,%$'(+8./)*2**5502.00''),00-0&)*-.0/.0/1/-()%**20-.6:674211*22)*&&'%'((**','&+.,+2*(/05)*%/(+190-+,.2,-512267,%'')'-/0.,%%''+..)-((,*).0445;:;9566779<679&%%%&'0/,7.0:54.7087838.-$()0/032//29.96952/-'&%(*%%%'*%,0''19255&20./41,20,-5.-02-,')(06.*-../.-13.+'/+,00.-,-&+-//72108,/0-.1.-..,0*+*:109:,)-/,./)'$#%&(0034.1-)35*)3)%(-(*&+,9-,-7)('%'-*0,517.,)''-/79615'+&&#&$
@6d38a2cc-7ccc-4516-8cbf-c38cf408b388 ch=83 read=104237 start_time=2019-12-13T09:16:44Z barcode=BC01 runid=2c9cf7bc05858273f10e7d7ec552fc0bd742dc3e
CCGGTTACTTGTTACGGCTTCACCCCAGTCATGAATCACAAATTGGTGGCAGCGCCCTCCCGGAGGTTAAGCTACCTACTTCTTTTTGCAACCCACTCCCATGGTGTGACCGGGCGGTGTGTTACAAGGCCCGGGAACGTATTCACCGTGGCATTCTGATCCACGATTGCTGGCGTTCCGACTTCATGGAGTCCGGGTTGCAGACTCAATCCGGACTGACGCGGTCCGCTTGCTCGCGAGGAGTCGCTTTCTCTTTGTATGCGCCATTTAGCCAGCACGTGTGTAGCCCTGGTGTAGGCCATGATGACCTGACGTCATCCCACCTTCCTCAGTTTATCACTGGCAGTCTCGCTGAGTTCCCAGCCGGACGCTGGCAGCAAAGGGTCAGGTTCCCGCGCGTTGCGGAGCAACCCAACATTTCACAACACGAGCTGACGACAGCCATGCAGCACCTGTCTCACAGTTCCCGAAGGCATTCTCATCTCTAGAAAACTTCCGGTGGATGTAGAGACCAGGTAAAGTTTCTTCGCGTTGCATCGAATTAAACCACATGCTCCACCGCTTGTGCGGGCCCCGTCAATTCATTTTGAGTTTAACCTTGCGGCCGTACTCCCCAGGCGGTCGACTTAACGTTAGCTCAGGAAAGCCACGCCTCAGGGAATAACCTCAAGTCGACATCGTTTACGGCGTGGACTACAGGGGTATCTAATCCTGTTTGCTCCCCACGCTTTCGCACCTGAGCGTCAGTCTTCGTCCAGGGGCCGCGCTGCCACCGGTCCTC
+
923176,.1702-''+%-151(-394,130)(%%.367885%4&3(+,('&)**13(*-*&(*%'(3158&0118:8468:649:2,'**&*2,+,-6<4*3307//-50)33776:4-1'-**-22.044*5:686587060,+-2)*-5223:8322450,..&3'$')-.(*+926236897$.))%')+'+0*.-)+(*/1630:+....((''',+)+/**,'++0,-02..+&*+&),10/00209069/*.//*,-2;/8:+),-2.,+*+'0&(&&(*06/34641*)'0+;88001/./,+-.1798:32.2+041421.1.00;6136653060/140*0'(,,,55657+&(./&+$$&%&(230(3/3(+.,$'$'-+)(*(&%%&&'7**)-%&&,2/60//364:.,+)1**%')*14467885911292979546169322/1/,-'/11270*.,++0'*/65744232.'%*149061/(*'%*1)-%'*&('+28718024-,08-/8;76843;.0122--//00<874.,,1//1,))0..1-8.1076;17660--3797;3'///-+*/6<<0:6768550919./,,*534+%./-,5344/&'&+$**.400167%1).,*,-6,20241-(&+*%&)+21434-0-.2767575/17:(-+0-//6;556($&+22..129125144541<7.0829;4*,,/0:73/3/58++)+,300*/.00:1371+'07:12-)*$&$$$$&/)*+(%$#"
@5feb39bb-c68b-460e-ad68-2172d1cb9fa8 ch=221 read=62300 start_time=2019-12-13T09:16:41Z barcode=BC01 runid=2c9cf7bc05858273f10e7d7ec552fc0bd742dc3e
CTCCTACGGGGAGGCAGCAGTGGGAATATTGCACAATGGGGAAACCTTGATGCAGCAACGCCGCGTGAAGTGATGAAGGTTTTCGGATCGTAAAGCTCTGTCTTTGGGAAGATAATGACGGTACCCAGGAGGAAGCCACGGCTAACACGTGCCAGCAGCCGCGGTAATACGGCGAGGCGGTATCCGGATTTACTGGGCATGGAGCGTAGGCGGATGATTAAGTGGGATGTGAAATACCCGGGCTCCAACTTGGGTGCTGCATTCCAAACTGGTTGTATCTAGAGTGCAGGAGGAGAGTCAAATTCCTAGCGGTGAAATGCGTAGAGATTGGGAAGAACACCAGTGGCGAAGGCGACTCTCTGGACTGTAACTGACGCTGAGCTCCGAAAGCGTGGGGAGCAAGCAGGATTAGATACCCTGGTAGTCCACGCCGTAAACGATGAATACTAGGTGTGGGGTTTCAACACCTCCGTGCCGCCGCTAACGCATTAAGTATTCCGCCTGGGGGGTACGGTCGCAAGATTAAACTCAAAGGGAATTGACGGGGACCCGCACAAGCGGGCATGTGGTTTAATTCGAAGCAACGCGAAGAACCTTACCTACTTGACATCCCTTGCATTACTCTTAATCAGGAAATCCCTTCGGGACAAGGTGACAGGTGGTGCATGGTTGTCGTCAGCTCGTGTCGTGAGATGTTGGGTTAAGTCACAACAGAGCGCAACCCTTGTCGTTAGTTACTACCATTAAAGTTGGGGACTCTAGCGAGACTGCCTGGGTTAACCAGGAGGAAGGTGCCAGGGATGACGTCAAATCATCATGCCCCTTATGTGTAGGGCTACACACGTGCTACAATGGCTGGTACAAGAATTACCAATACCGTGAGGTGGAGCCAAACTTAAAAACCAGTTCAGTTGTAGGCTGAAACTCGCCTACATGAAGCTGGAAGTTACTAGTAATCACTTGAATCAGAGAATGTCGCGGTGAATACGTTCGGGTCTTGGCACACACCGCCCGTCACACCATGAGAGTTGTATGCAGAGTCCCGTGAGCTAACCGCAAAGGGTAGCGGCCGAAGGTAGGGTCAGCGATTGGGGTGGAAGTCGTAACAAGGTAACCGG
+
*..2,-.-.**%)*..0/-,/180)//27420254;942.&+/20-2.,,323-1./-0/41,+,,)&$&$**-,/4/1/88-4194642125'(,,::9:4/7:+51+//2-1,+,133970/*'(*0+/,+5-//*-+,+'''&&'(/15:/21-.1-+++)+2**&..0.($((('&*+,.*(,)10,)-/3,&%%*0*)((54026307777,8+8+77544568535;10,9-+0,03/9),$&%&/4238555439;001:67::342%)&,-0-,+..4418-+.('&&&('*,,/-)($$&'+//-01/*./696.+*)0)+4606.054457575573***/./.'*)+,./4;::997876556--,++/-.19(&,++'*+4577.),/00$)'18*++*)5498<./397578660225;::85/..-./8;94000/64364;;7+9.3)+,/2863-,0+-1/1646669422,3,8-1247888-081022-+&(&74676134/,.,3-;:575&+&'+*),,042457;676;2-,,.-,')/47212/./0/90/56:7.,((+36423546-(,+&')*,,$&'+),.9818*('/,1+9,++2+2+2+23-)'''&)0;327/++'),35/50-,-*,.027411333979565362-,//7165575821./.23;7965:4*%(%$&*(0'&%)/.54-55('+*-/017101812438;-6,6.++20&+0./2430&((*,1368398-0,()82837488024/3-,+)&%(/7.111235667;9/00:833.-8-.-;55,2*+(-/2011212++(+)-...0413;;;6.-,,)*&)&'&$,'1'-.;;991,)+.0922/90<76.0-:;931('))(.*--1)&)+45605:/-9543423336130./49/.)*,:.-.222.6/+))+(*---/-+*'(+4-48274762+53142680'328-3)'$%%)*224;3711-/0455/5++))('(23()+)&,&&&($%'*)2470223632)..4+*+'&%.,&,+0-*+).)*.67//.042+/-044.&'((&&(./7:;928+3.5:9;:9
@a4b17cd1-7a4e-4c25-83d3-3cb6d85fe71d ch=32 read=76972 start_time=2019-12-13T09:16:36Z barcode=BC01 runid=2c9cf7bc05858273f10e7d7ec552fc0bd742dc3e
CCGGTTACCTGTTACGACTTCCCCACCCCAATCAGCGGCCCTGCAGCCGGCTTTACTCTTGCGGTTAGCTCACGGACTTCGGGTATTGCCAGCTCTCATGGTGTGACGGGCGGTGTGTACAAGACAGGAACGTATTACCGCGACATTCTGATTCCGCGATTACTAGTAACTCCAGCTTCATGTAGGCGAGTTTCGGCTACAAATCGAACTTCAAGACTGGTTTAAAGTTTGGCTCCACCTCGCGGTATTGCATCTCTGTACCAGCCATTGCAGCACGTGTGTAGCCCTGCATAAGGGGCATGATGATTTGACGTCATCCCCACCTTCCTCTGGATTAACCCAGGCAGTCTCGCTAGAGTCCTCAACTTAATGGTAGTAACTAACGACAAGGGTTGCGCTCGTTGCGGGATAGCTTAACATCTTGACACGAGCTGACAACCATGCACCACCTGTCACCTTGTCCCCGAAGAGGATTTCTCGATTAAGAGTAATACAGGGATGTCAAGTGTAGGTAAGGTTCTTCGCGTTGCTTCGAATTAAACCACATGCTCCGCTACTTGTGCGGGTCCCCGTCAATTCCTTTGAGTTTTAATCTTGCGACCGTACTCCTTAGGCGGAATACTTAATGCGTTAGCGGCGGCACGGAGGTGTTAAAACCCCCCACGCTTAGTGATGCGTTTACGGCGTGGATTTCTGGGGTATCTAATCCTGTTTGCTCCCCACGCTTTTCGAGGCCTCAGCGTCAGTTACGATCCAAAGTCGCCTTCGCCACTGGGTGTTCTTCCTAATCTCTGCTTTCCACCGCTACGCTAGAATTCCTCTCCTCTCCTGCCTCTAAGATAACCAGTTTGGAATGCAGCACCTGCAAGTTGAGCCTGTTTCATCAATCATCCGCCTACGCTCCCTTGCGCCCAGTAAATCCGGATAACGCTCGCCACTGCGTATTGCAACAGCAGCAGCATGTGGCGTGGCTTCCTCCTTGGAATTGCCGTCATTGTCTTGCAAAGACAGAGCTTTACGATCAAAACCTTCATCACTCACGCGGCGTTGCTGCATCGGGTTTCCCCATTGTGCAATATTCCTGCTGCCTCCGTAG
+
3-'*.3'+43./)'(,*,.0.'++'/31)0+0,&&%((,6-)')($('(%%&(&&)*+),,-/**+'-842014:4425+**(*(---67.(,*+))(+/.767637463-03),/64454/,+-$--08109.1-(.60122:5::7732482&()-70;00/400/5..050235::24/01565.&)+1'&%%&&)*(.-*,+/301/,(++/27613:8*/+,06-02157))/5/348053.3/./760/-.-/).1/167-6-)*(,,+,1211-)-.083(&('&*/*.30/49556538</./8478:6,28.*.11:30/0021,00/1-0*)+3-6,,+*,(+-3$'(*24/-2,'(&0),221-/1/0-./3255:1,-1(1/242546357-+-1//1-(*('1-5.,&&%()2275653//+*-/-/0013237148012325505002:<3,+.''%)%-3/+/0&#0%%$)%('-41&-*(1427474620310(-+*(').2;86;5+,,/7-0474'$%'(+66.5)*-./1141--6'--2)*'()363:4:2./9879<7349;42519:-0,*(.,&()*1.(0+,*,'$$$(+3/6274*//1.0133112..108102(%%((((')'(+&.5316:94+**'*++.+,%%&$&+-47--&433478--62*()/620/05-01.05676;20013861,/,+-:9/+*)((14.6*,/7873/5-,+&'24)(%%'()0792:657;6877,'(&,769945,,300**&$%(+/.*)/7/5501$(&%'))*..,'**.211263100))0/60.01/&12150<3/228415...(.,%&'((,.1..24-'(&+*--),+4+,(-,2.092./-+,/4*-1(-,-.(&&+-38/**-*%#0(*1312561()(',''&'%$%&%,+&+(&*%()&(%&%&',-,0-/62(++%%$%(%$+')36499,9,%)&)&%(),)).0/-*,*-+0+**,,.'.1--77;88672210'(*,0/.*4)($('*),-(5-1;-6:9-%(('*.1161+)()'&()'(*/+172442
@b848e073-f1be-4455-966a-3b947e99ed81 ch=271 read=85374 start_time=2019-12-13T09:16:34Z barcode=BC01 runid=2c9cf7bc05858273f10e7d7ec552fc0bd742dc3e
CTCCTACGGGGAGGCAGCAGTAGGGAATTTTCGGCAATGGGGAAACCCTGGCCGAGCAACGCCGCGTGAAGAAAGGTTTTCAGTTGTAAACTTCTGTTATAAAGGAAGAACGGCGGCTACAGGAAATGGTAGCCAGTGACGAATACTTTATTAGAAAGCCACGGCTAACTACGTGCCAGCAGCCGCGGTAATACGTAGGTGGCAAGCGTTATCCAGGTATTAGCAGACGTAAGGGGCAGGCGGCAGCAGGGTCTGTGGTGAAAGCCTGAAGCAACTTCGGTAAGCCATAATTAGGCAACAGAGTGCAAGGAGATCGTGGAATTCCATGTGTAGCGGTGAAATGCGTAGACATATGGAGGAACACCAGTGGCAGAAGGCGACGATCTGGCCGCAACTGACGCTCAGTCCCAGCGTGGGGAGCAAATCAGATTCGTCACTAGTGCCGTAAACGATGAGTACTAAGTGTTGGATGTCAAAGTTCAGTGCTGCGGTGTAATCGTCTCCGCCTGGTAGTACGTTCGCAAGAATGACTCAAAGGAATTGACGGGGGGCCCGCACAAGCGGTGGAGCATGTGGTTTAATTCGAAGCAACGCGAAGAACCTTACCGAGTCTTGACATACTCATAAAAGGCTCAGAGATGGAGAGATGGCTATATGAGATACAGGTGGTGCATGGTTGTCGTCAGCTCGTGTCGTGAGATGTTGGGTTAAGTCCGCAGCGAGCGCAACCCACTTATCGTTAGTTACCATCATTAAGTTGGGGACTCATAGCAGAGACTGCCAGTGACAAGCTGGAGAGCGGGGATGACGTCAATCATCATGCCCCTTATGACCTGGGCTACACATTGCTACAATGGATGGTGCAGAGGGAAGCGAAGCCGCGAGGTGAAACAAAACCCATAAAACCATTCTCAGTTCGGATTGTAGTCTGCAACTCGACTACATGAAGTTGGAATCGCTGGTAATCGCGAATCAGCATGTCGCGGTGAATACGTTCTCGGGCCTTGTACACACCGCCGTCACACCACGAGTTGATAACACGAAACCCGGTGGCTAACCGCAGAGGAAGGGCTCTAAGATTGCGGGATTGATGATTGAGGTGAAGTCGCTAACAAATAACGG
+
/-3((&,,37,*073.34234.()''(,588,6<456342-''+,.0(*.&250020077665'(-.0),&*-&0*19420((,2,/08.12:143384468,/*,0-/7.-.,,2010302*/.-,3575669%)*,-0.***,+020+.7,(,/-13:1-1+))5-244447/74357//08/4441,+.)-0/+---162354633733//'.')'/+%)*''')')/'(,/++'243676,67.88.*')))*/../7.+0;904---)()-,-*//38(58-+''&$).74+&('&')*,00*+,),--39:8+6*7-98--+'(%&))4:53,31++663+')'()()*+*.((((()0+.1/83,+2,/61:::55543230.,//&+(()3,/00,418,'')*,2378)*&+,+'%)%()*4,%*'')&$%%%(/-864)3356-,,-+11/,,,/7/9.7747720102:9-52,,&&&(')%$''&$&('(+/,0037))*,2.002791.2'('%$%()+3-/)+)--02435-10-,%-.3//./.112-3312$&%*323689;:57892).)&&*&*+-,70*267/50+3-&%44/4,+,02423/.++099-,9547)))++:943--*.-,66467466757422&2,*176043777271111,1(-.//38330/,+*+,/)2*)),+5160/5(')--51224496214,(&)(,-:639.,-90173366460/-+3)176158*%'$%%&%&)*789::30/*/-18)131-+)'&('6833656641109)-/4434'8:7+3///0-1:03:986.-))%()'+-+94879:7717210&.&++(()()&('%(:12-).,**+3/--;:5/;2')*7;63948;/04-/2;:*-%1.()%-.766614/-.-.0./001/9/-3030.5//221'/,0*).,.-00-0*)+++.1635375568201/3:96:-896305/125/2/2:56:56,))*/1-*(,((8.../57'5().02)')*')()(,/10032+&*'/-()%'(,+.,+%+%'(.53-1,+,,+*-+-%.-,+0,'+-)'(3+53.&..++2,
@c10e465b-6437-4027-921e-98269acf6a70 ch=332 read=76906 start_time=2019-12-13T09:16:33Z barcode=BC01 runid=2c9cf7bc05858273f10e7d7ec552fc0bd742dc3e
CCGATTACCTTGTTGCGACTTCGCCCCAATCATCCTCCCACCTTGGGCAATACCTTGCGGTTAGGTACGGCTTCAGGTGTTATCAACTCGTGGTGTGACGGGCGGTGTACAAGGCCGGGGAACGTATTCACCGCGATATGCTTTGATTCGCGATTACTAGCGATTCAACTTCATGTAGTCGAGTTGCAGACTACAATCCGAACTGAGAATGGTTTTATGGGTTTAGCTTCACCTCGCGGCTTCGCTTCCCTCTGCACCATCCATTTAGCACATGTAGCCAGGTCATAGAGGGGCGCGATGGTTGACGTCATCCCCGCCTTCCTCCAACTTGTCACTGCCCAGTCTCGCTAAGTCCCCAACCAATGATGTGGTAACTAACGATAAGGTTGCGCTCGTTTGGGACTTAACTTAACATCTCACGACACGAGCTGACGACAACCATGCACCACCTGTATCTCATATGGCTATCTCCATCTCTGGAGCCTTTATGAGTATGTCAAGACTATAGTAAGGTTCTTCGCGTTGCTTCGAATTAAGCCCATGCTCCACCGCTTGTGCGGGCCCCGTCAATTCCTTTGCGGGTTTCATTCTTGCAGACGTATACTCAGGCAGATACTTATTGCGTTAACTGCAGCACTGAACTTTGACATCAACACTTGAGTACTCATCGTTTGGCGTGGACTACTAGGGTGTTATCTAATCCTATTTGCTCCCCACGCTTTCCGGGACTGAGCGTCAGTTGCAGGCCAGATCGTCGCCAACCTTCGCCGCTGGTGACCTCCATATATCTACGCATTTCACCGCTACATGGAATTCCACGATCCTCTCCTGCACTCTAATGCCTGGTTTCTATGGCTTACTGGGGAAGTTAAGCTTCAGGCTTTCACCACAGACCCTTGCGCGCGCGCTCCTCTTTGCTTAATAATTTCCGGATAACGCTTGCCACCTACGTATTACCGCGGCTGCTGGCGCGTAGTTAGCCGTGGCTTTCTAATAAAGTACCGTCCCGCTTTCCGGCTACCATTTCCTGTAAGCCCGCCGTTCTTCCTTTATAACAGAAGTTTGGAAAGAAACCTTCTTCTTCACGCAGCGTTGCTCGGTCAGGAGTTTCCCCATTGCCGAAAATTCCCTACTGCTGCCTCCCGTAG
+
35+(/2-1337/16*//++,5-%236+374976/$%)-)%.(,(%+&,,/*$('*--/150:0/0.032723:8*85400500/10,,-),887657891<90+.*%)'+790.44(*,()*00:88<878;9:)(%$$$%()*+0/90(*+),9-./,-02/99-*+)062999897950-0060/'/*.0024<92.,064//&*',)1,:<<+454966:5)((-2.88;661-2/.5;.,,..09/,/433348789:718+(())-,+,*$''&')6./&(&)$.21/+('+&%+'/;)*,77000-66++4155/++,-/+,0/-++'&(''('),,0596.0./,.589*.+*(,+0445+*&&./8/025/00*7+)+-0,-.11551:..400445//'&)*,*)**+*'(-,.,/128897565510*%'+-+//0814839887879%,*0'665520+*++,.-)*/-+-75286.0*%(+,878:5010&')+**)+,,/3<;9<4000,.'*-,6+&(**'&%'('',34558/0;..3.+.(5053-52)&,.088::51:2,(-)3,662)/3(-*(+$&*-*(.'&'*-167,%(&),+0.(/)%(*0413.102,-036878/,00,,.;8::5/5(,*,())*-55547667;../1227:877114/.3,)*&+*,'%),*-**&02)*3448;5&)))*1:)*1<;53/0,,++)526260/-,--9345::798-0,&(+--1/020&)&&'$&')-+-4./6657670/*+,0:7414644511%&$+0%8)7/++*,.27/.(+2683/./...*...-%(+&,64542-,*1*,-0410(&+)+/6..06:6'383386433.,-,25:<380.--.))'&$').1)+28.')(((.(4*42*.*3.399;:3,2,)/0)-2422*3-0;.4'&(0...5531-*&*+11.9)''3+79671.25--06.185-.--7605++',,,2-01705348239:38731.+%14/.186:<81..(&.,-/253''4*,2;03-23(%*21,236497729,%'%)'*-,2...:74355011&).:)/8;4-4;185237/8/8/4-((***)'%)')1-((++/
@17e034b3-debf-495f-a75d-8dddea6430a1 ch=462 read=77205 start_time=2019-12-13T09:16:24Z barcode=BC01 runid=2c9cf7bc05858273f10e7d7ec552fc0bd742dc3e
CCGCCTTGACGACTTCACCCCAATCATCCTAACCTTGGGCGGCTGAGCAAAAAATGTTACCTCACCGACTTCGGGTGTTACAAACTTTCTCCATTGGTGTGACGGGCGGTGTGTACAAGGCCAGGGAACATTCCACCGCAACGTGCTGATCCGCGATTACTAGCATTCAGGCTTTATGTAGGCGAGTTTCGCGGCTGTCGAGCGGAGACTGGCTTTAAAGAGATTGAAAAGCTTTGCCGTCACCAGCTCGCGACTCGTTGTTTTCCAGCCATTGTAGCACGTGTGCTGGTCTCGGAACTGTTGGTTTGACGTCATCCCACCTTCCTCCGGTTTATTACCGACGCAGTCTCCTTCGGTGCCCAGCTAATGATGGCAACTAACAATGGTTGCGCTCGTTGCGGGACTTAACCCAACATCTCACGGGCACGGCTGACGACGAAGCCTGCACCACCATAATGCCTCTGTCCCGAAGGGAAAACTCTATCTCGACGGTCGGAGGGATGTCAGAGACCTGGTAAAGGTTCTTCGCGTTGCTTCGAATTAAACCCACATACTCCACCGCTTGGTGGGCCCCGTCAATTCCTTTACGAGTTTTCAACCTTGCGGTCGTACTCCCCAGGCGAGGTGTATGCGTTCAACTGCGGCACTAGTCCCGGAAAAGGACCCAACACCTAGCACTCATCGTTTACGGCGTGGACTACCAGGGTATCTAATCCTGTTTGCTCCCCACGCTTTTTTTTTCAGGCCTCAGCAGTTACAGACCAGAGGCCGCTTTCGCCACCGGTGTTCCTCCATATATCTACGCGTCACCGCTACGCTTAGATTCCACTCTCCTTCTGCACTCCGGTTAAACGGTTTCAAAGCGTACTATGGTTAAGCCACGCTTCAGACTTATCTAACCGCCGCACTCGCTTTACGCCCAATAAATCCGGATAACGCTCGGGACCTACGTATTGCCGCGGCTGCTGGCGTAGTTATGCGTCCCTTTCTGGTAAGTTACCGTCACAGTGTAGACTTTCCACTCTCCACCTCGTTCTTCTCTTACAACAGAGCTTTACGATCCAGCCTTCTTCACTCACGCGGCGTTTAGCATCCGGTCAGACTTCCGTCCATTACCGAAGATTCGCCTGCTGCCTCCGTAG
+
,(%-+,+,&(%&%(++(-89,/000,--%%##&&+)&373-0/,-'&*)*26;,(((*%*/,..7<:56695)71/.-6134<:,,(,+1/.-707050+,,,+67106.+0()()(*(+4-+10&*'''$%*(%*+%+('0/.-.236251.014/9-+(((()(*('%$+-,''('&'(0**'))7)(,+,,**%+(&%(+++++,4505-(,,*2))&*'*(%'%&&%(,4)+698;:765//0153574745,5+%-33(*-+/39.34.(',*&&(*-/'$#''2-''(+(,12,**'&.31..14566/9/-+45:<9953-333<:,3,+320&*')&-/555*+2+(+-.-4,&#$$)*)&&+*/*(&./077595485:02436247901,3+0*((.*8.*-1151/,-+-+')*&%''..2/44+.&)%%))+(((.,/2/#%)/,)-3,,&'*346,.4+1,'-42,2332*)&&'(,/:79'*'/4.65-.,*($%$'&+,/.27&0)4.-5:8.01-,**/,4++0/00<7/9)')+,%2(.''*0++,)+%**/,240(()/-:/:4*-86*,+(0/;;1-4))(+/11.:11.234/647--/2-*%%%)%(',*,,1&(&%,/.-0(+',-'++*0+,*25,),4173.,,,./71.-/-.234867,43((-...678.-1/1:35+'/)*,13:64,+)33*(./2695*,,.106)1182,1%&/44/,))**.0312/0604((&'*-103/;;00::462(((%-42733103375200//36&-+).,,.71.+*('*+)6)3),,))&/2*-6543-/01,((205;;:1:31+,(31,,-/+*2+-0..3,4*()$%$%*/63776/6*+'&((-*&1))+,/+)$$&(('+(+1,-,0:;:21-61;120-,/33*;99983//'0(-+$-5.134124984,-&').40*)$()0.6,/8++$*+/4:-1523953300'+%&+''.,174..*+,/55-&*+)./8;406//00;./-1*,+&+-1:93-,,+3&%&)(1668<81111(),+-,-.28/'')$(-+1048&-'//,0./668507(/9606)+,5/%'))),0.363561462
@19996cc8-edff-4a87-b612-807319393d56 ch=214 read=46611 start_time=2019-12-13T09:16:22Z barcode=BC01 runid=2c9cf7bc05858273f10e7d7ec552fc0bd742dc3e
CTCCTACACGGGAGGCAGCAGTAGGAGTTTTCATTGTGGGGAAACCCTGACCGAGCAACGCCGCGTGAAGGAAAGAAAGGTTTTCGGATTGTAAACTTCTGTTATAAAGGAAGAACGGCGGCTACAGGAAATGGTAGCCGGTGGCGAATACTTTATTAAGAAGCCACGGCTAACTACGTGCCAGCATGCGGTAGCCACGTAGGTGGCGTTATCCGGAATTGTGGGCGTAAAGAGGAGCAGGCGGCAGCAAGGGTCTGTAAATTGAAAGCCTGACTTCCAGTAAGCCATAGAAACCAGGCAGCTGGGGAGGATCATTGGAATTCATGTGTAGCGGTGAAATGCGTAGATATATGGAGAGGAACACCAGTGGCAGAGCGACGATCTGGCCTGCAACTGACGCTCAGTCCAGAAAGCGTGGGGAGCAAATAGAGGATTAAGATAACCCTAAGTGAGTCCACGCCATGAAGCGATAATTACTAAGTGTTGGATGTCAGGACAGTGCTGCAGTTAACAATAATGCCTCCGCCTGAGTAGTACGTTCATAAGAATGAAACTCAAATTGACGGGGGCACACAAACGTGGAGCATAATGAGTTTTAATTCAAACAACAGAGAACCTGATCTTGACATCATAAAGGCTCAGAGATGGAGAGATAGCTATATAAGGATACGGGTGGTGCATGGTTGTCGTCAGCTCGTGTCGTGAGATGTTGGGTTAAGTCCCTGACGAGCGCAACCCTTATCGTTAGTTACCATCATTAAGTTGGGGACTCTGGCAGAATTCAGTGACAAGCTGGAGGGAAGGGCGAGGGATGACGTCAAATCATCGTACCCCTTATGACCTGGGCTACACGCATCTGCAATGGATGGTGCAGAGGCTTGAAGCCGCGGGGTGAAGCAAAACCCATAAAAACCATTCTCAGTTCAGTTGTAGTCTGCAACTCGACTACATGAAGTTGGATCGCTTCGTATCAGATCAGCATGTCGCGGTGAGCGTTCTCGGGCCTTGTACACACCGCCCGTCACACCGAGTTATTAGCGAAGCCGGTGGCCTAACCGCAAGGAAAGGAGCTGTCTAAAGATTACCCGATGATTGGGGTGAAGTCGTAACAAGGTAACCGG
+
,0121/.(*+80/5('%'&)+.())&)0430-+2.+*,36-)21.6)++239./-0+).,/60444++-))+1)(/5+,+/5/0+&.%:)+,:52/.4-0,.7+-.82+1+0*.21,7/,//-000.0*21(2(*(///')),--)),-)-1)4,//0*%+)'/4)++-+.352402*1+//,++)+(,'*&%%&%&()2).)'%''%-*'(-)0+'%&&#-'5.6129;-((.+),-4596)2+**-14+630////''&((&.0,)./()%&(())'**12)-0./))(/+38759730..'+5*%**)88*0+--*.0/3)-*-+&$((0330/.2,1368878711-1290/(+4042/1:6788:6**)..0:1/////32432.5611+,-1/356)/-2*&$*(()..21)+')$+6931'(*)*'8)5.-.1(&*1*),(%&%&((+/$'(++()(.,&('%+1031//4753333:3:494*)(%'%$(*/'((./2424/(*-1*3.+&0%&/6./-&%''*'+3554800'%,5((.)'*0+,&'&'(*+-*/(+480(+-.//5(/**),+,./3),-'&''443-,0/.140+.%%%$&'*/-*'(')*+,--+'(*&&&./)8.35**+/22730*('%&&##&(*1-)**.//57.0()0:777884*,/005**(%&)(,)(.0204/0/151..(**0+7-/-8,&#$&)&'(),9292;6/6.//091/.11.287:.$'*,&+(.*-:8/59752,*'*%%((,'*+--39:44321+-.,*),0..)&*1(.,,.05345;..--/0&.&311--201..06.2440,+-(,(*((&'').616;:;:8777-,(+&$#$&)+',2''*&+../.7*+,31,01,'('27712:88:77817896(.,3-/158841326/024(5201//,0,+/4*(),/)+/,+-,0))%$('&#*.+002578574.%&%)-2017.49864733383313;6695213.1++*))*5)&.&(%,+,+.///328,6*'+-.(&+,1+0.5+'+&)+0340*-3*,+2,*)&&'(-.125/571,+2***2/.,)*'(*-.0689*+
@4e6cb699-17e7-49f2-8f63-6764eb9c4688 ch=483 read=134049 start_time=2019-12-13T09:16:16Z barcode=BC01 runid=2c9cf7bc05858273f10e7d7ec552fc0bd742dc3e
CCAGTTACCTTACATTTTGACTTCACCCCAATCATCAATCCCACCGCTAGACAGCTCCTTCCTTGCGGATTGGTACCGGCTTCGGGTGTTATCAACTCTCGTGGTGTGACCCAGTGTGTACAAGGCCGAAGGCGCCATTCACCATGACATGCTGATTCGCGATTACTGGCGGTTCAACTTCATGTAGTCGAGTTGCAGACTACAATCCGAACTGAGAATGGTTTATGGGTTTTGCTTCACCTCATGGCTTCGCTTCCCTCTGCACCATCCATTGTAGCATTAGTAGCCAGCTGGAGTCATAAGAGGCATGATGATTTGACGTCATCCCCGCCTTCCTCCAGCTTGTCACTGGCAGTCTCGCTAGAAGTCCCCAATAATGATGGTAATAACGTGAGGTTGCGCTCGTTGGGACTTAACCCAACATCACGACACGAGCTGACGGCAACCATGCACCACTGTATCTAACATAGCTATCTCTCCATCTCTGGGCCTTTGTAATTATGTCAAGACCTGGTAAGGTTTCTTCGCGTTGCTTCGAATTAAAGCCACGTAACCACCGCTTGTGCGGGGCCCCGTCAATTCCTTTGAGGTTTCATTCTTGCGAACCCCGCA
+
'%#(,-$'&'&'('+,+((),09331;:+.-46346.7.,5*',)#$()*535565685:4/3001-1%4*+.*+-,4,,7:8+8-.(1+./5702/,*+).08576/.-0-',*+--769;91936+*'')+&&%',1.-)4%&(1.25799:9972,0-,1,()$(&%((%%'+,23900000:99763509/0/5587780:0//./42.-,..62474;70677-5<;2168;888950&%)/09;944583:1/0410.206:94')'&%&')&+'('*(''$'(*+&*%'*,242-+),*334////0:<0//0)21,)456.+.33625-1(*+004145/),)4.+09764((0%%)),-161&,%$(/()*+-462:1233('$'&+-5-.0113*4)*(1,+++-*/-)*'*+.0),//0030-.-/0.40*1/53<3;66560*,%%'())&&%$%($*.*,1422,2733421+(.1+,24)$('.*2...211/135:708/5*.,072268879.6-*+/:/--/1.1:5%50./*/,,+2/02((,))+)++'1,1;7)*37*7/:783;8-),./94145;.7+*)-()&%$'%&%
@ade43b61-693f-4c53-b40b-94bc39001d5a ch=260 read=85780 start_time=2019-12-13T09:16:14Z barcode=BC01 runid=2c9cf7bc05858273f10e7d7ec552fc0bd742dc3e
CCGGTTACCTTGTTACGACTTCACCCCAGTCATGAATCACAAAGTGAAAGTGCTTCCTCAGGGATTAAGCTACCTACTTCTTTTTGCAACCCACTCCCATGGTGTGACGGGCGGTGTACAAGGCCGGGAACGTATTCACCGTGGCATTCGATCGATTACTAGCGATTCCGACTTCATGGAGTCGAGTTGCGAACTCAATCCGGACTACGACGCACTTTATGAGGTCCGCTTGCTCTCGCGAGTCGCTTCTCTTTGTATGCGCCATTGGCAGCACGTGTGTGTAGCCCTGGTCGTAGGGCCATGATGACTTGACGTCATCCCCACCTTCCTCAGTTTATCACTGGCAGTCTCCTTTGAGTTCCCCGGCCGGACCGCTGGCAGCAAAGGATAAGGTTGCGCTCGTTGCGGGACTTAACCCAACATTCACAACTTACGAGCTGACGACAATACGGCACCTGTCTCACACGGTTCGAGGCACATTCTCATCTCTGAAACTTCCGTGGATGTCAAGACCAGGTAAGGTTCTTCGCGTTGCATCGGAATTAAACCACATGCTCCACCGCTTGGTAAGACCCCGTCAATTCATTTGAGTTTAACGCTTGCGGCCGATATACTCCCCAGGCGGTCGACTTAACGCGTTAATCCGGAAGCCACGCCTCAAGGGGCACAACCTCAAGTCGTCGACATCGTTTACGGCGTGGACTACCAGGGTATCTAATCCTGTTTGCTCCCACGCTTTCGCACCTGAGCGTCAGTCTTCGTCCAGGGGGCCGCCTTCGCCACCGGTATTCCTCAGATCTCTACGCATTTCACCGCTACGTTCACGATCCTCTCCTGCACTCTAGCTTGCCAGTATCAGATGCAGGTTCCCAGGATTCGGGCCAGGGGATTTCACATCTGACTTAACAAACCGCCTGCGTGCGCTTTACGCCCAGTAATTCCGATTAACGCTTGCACCCTCCGTATTACGCGGCTGCTGGCACGGAGTTAGCCGGTGCTTCTTCTGCGGGTAACGTCAATGAGCAAGGTATTAACTTCTCCCTTCCTCCCCGCTGAAAGTGCTTTACAACCCGAAGGCCTTCTTCCTTACACGCGGCGTAAGCTGCATCAGGCTTGCGCCCATTGTGCAATATTCCCCCCCCTGCGCACTCCCGTAGG
+
11))-7)-/6/+09+,.178;7/797/210.,.,1:////7<6/.-&&(%)%&),*-.*%$'+%/-17-044794)++3+/9;:*431+27-%((88.-55;941-*,*5975:50435:;3::7186/301798:3228-80801240),240.20..5334549;32/*08<979:60///1-/18.4('--.9271-((/-4422554++(**4.&&''.++)-(+-1//0216+.'$',2,.23274498.//568:<<,:,-)***)%)*++/''&(++-54.09771141547:82112.-.+/,./5799918;3-233/55.0,.0;7,,+*,314//0887:658910189,388-6123;39323,6,+)%+16,4151+%..2:*4--04487333:202.2/+//)-/..18,+.01)'&)*433236643)0..*$'(+,-634551++''$)+333/&(....445<81438654**59/66;8::::;::76:.45788(('+).*07922826881;11181*'(().4;::;-1.11233108010-0.//1,+&/0-.+,/&4(:.63:41/-38/-05+-./,**&&%%$&%$$(+032-,19:6:86400.1.2/,++-,-%*+&1*0-*.512228331//9;,001572726/2/2.((*++.///,5:5+-6,,,+.4./8636/141236841203'(*7<:3440:,(*(*.7/.25247)%&)11136999::94/8,**045,05407/6058:24/,///.86557*+.87720242534<:459:877/1,,./())+-/301-/3553%((*3),+./+3;//4015*/067812-58*-+(,,$1*/&).20,).(,&3:,('**20*+*,.-40./6,18/6;84543560*160)/062)&&&+23;26010927151810056<7686'4(,,%/)+);,,-603.++.01)*/.--25)36./1:1:<:76.2575791,,*+-,-..345.10023-0()1)))5--597-837,,.8,80*).*-1).+*,'/-1.+0.0/87<76;4%,()((*''(.)/1.*)**&'&*1%53*--%+*06/(.-+-.1,21342734394.'%&&')')+36**:58.
@b19684a3-7e89-4ed9-b41c-60d21b48d07d ch=35 read=102184 start_time=2019-12-13T09:16:05Z barcode=BC01 runid=2c9cf7bc05858273f10e7d7ec552fc0bd742dc3e
CCGGTTACCTTGTTACGACTTCACCCCAATCATCAATCCCACCTTAGTAGCTCCTTCCCTTGCGAGTTGGGCCACCGGCTTCAGGGTGTTATCAACTCGTGGTGTAGCGGGCGGTGTGTACAAGGCCGGAACGTATTCACCGCGACATGCTGATTCGCGATTACTAGCGTTCCAACTTCATGTAGTCGAGTTGCAGATACAATCCGGAACTGGGGAATGGTTTATGGGTTTTGCTTCACCTCGCGGCTTCGCTTCCCTCTGCACCATCCATTGTAGCACGTGTGTAGCCCAGGTCATAGGGGCATGATGATTTGACGTCATCCCCGCCTTCCTCAGCTTGTCACTGGCAGTCTCGCTAGAGTCCCCAACTTAATGATGGTAACTAACGATGGGGTTGCGCTCGTTGCGGGACTTAACCAACATCTCACGACACGAGCTGACGACAACCGCTCACCACCTGTATCTCATATAGCTATCTCTCATCTCTGGGTAGCTGTAAGGTATGTAGAGACCTGGTAAGGTTCTTCGCGTTGCTTCAGATTAAACCACATGCTCCACCGCTTGTGCAGGCCCCGTCAATTCCTTTGAGTTTCATTCTTATTACTACTCCAGGCGGAGTACTTATTGCGTTAACTGCAGCGGCGCTGAACTTTGACATCCAACACTTGGTACTCATCGTTTTACGGCGTGGACTACTAGGGTATCTAATCCTATTTGCTCCCCACGCTTTCGGGATGGCCCCGAGCGTCAGTTGCAGGCCAGATCGCCTTCGCCACTGGTGTTCCTCCATATATCTACGCATTTCACCGCTACATGGAATTCCGCGATCCTCTCCTGCACTCTGGCTGCCTGGACACCATAATTACTGAAGTTAAACTGGGCACCACCACAGACCCTTTGCTGCCGCCTGCTCCTCTTTACGCCCAATAATTCCGGATAACGCTTGCCACCTACGTATTACCGCGGCTGCTGGCACGTAGTTAGCGTAAGCTTGTATCAGTACCGTCACTCAGCTACCGACCATAGCCGCCGTTCTTCCTTTATAACAGAGTTTACAATCCGGCCTTCTTCCTTCACGCGGCGTTGCTCGGTCAGGGTTTCCCCATTGCCGAAAATTCCCTACTGCCACCGTAG
+
99582901.:-,+2&)++13:3-4*+(,3/23866:.69)'2-.+,&%*,-1298493)-4**+%*.-'-/17*+13/-347).5,/*/,,-918***(*2;93.&)&+03117/116250550+6.+.+),16408,+.8298::9:9;;;:6;5557524.,--,.+*1-)-(+/32%-*,(.//2205*)*'),'(*,/07'+()%&(+&(('+/0-37,)2:</4;;.235:5007121012/191/043/8/.14///188::903-*'')*+,*..+&&'*,2-+-84410+(22.+-...310492./0077:2:47..016413/4)+.1:664/..-&&%-/433*),+-11-233+-3,-3.4,,,-9;878555:--,,))433+''%'.0067**,9.2,.+/,)*.//22350),/0566+'3,35/540.1))*&'--/3301615785434137665674615000(+535560'$%&'*),(**'+()%)'&')(*-,,)*&%(+1;99:925305+//71%%*2-3;79:01(466791.2*&'((,-,2$,1+57++//*1*71)).')(55<94.35,-+$))(*0)0.4.-889(*&')((1)'/)*,,3.7.5571*.-(%'%+.,13+*--+,.&-+'-,+%)+)')-*-.,7:98:6:(%,/75889;895433-2,+,,.52340),+%.4((//0-3+$)(+.821+;7-$%')*)(&'.21/6,118/(/'.(90+',,-6;8+,+2-*-4+1014/8.05614255675+/)*(,23.+.0-04-1/-./4,4-65(+.-20844333122-113-/644+,+%'(+/,.4,(&&%&),/./+)1+,)%&&&'%&$&'*+-**(*--6)(4+(((+4716:1/0007010;701.-*),6-.6782615275:61207*/+&.(&$*'-*,7'562448565543+)%)(+)*-+'&(&''&$%$$$&()('$((+3.21-.04,/0(%)%$%(%&&&&*6232-3256;6.,6211403&&))1:9233770)(&(&./02:61384.1**//-2/700197:7-+37.0:07::6/-6,/9168:25372)*+-,++*#&''(%&
@6f844526-2d0a-49a0-b4cc-bd5ef02183a5 ch=133 read=63536 start_time=2019-12-13T09:16:03Z barcode=BC01 runid=2c9cf7bc05858273f10e7d7ec552fc0bd742dc3e
CTCTACGGGAGGCAGCAGTGGGGAATATTGCACAATGGTACAAGCTGATGCAGCCATGCCGCGTGTATGTGAAGAAGGCCTTCGGGTTATAAAGTACTCAGCGGGAGGAAGGGTAAAGTTAATACCTTTGCTCGTGGCGATTTACCCGCAGAAAACCGGCTAACTCCGTGCCAGCAGCCGCGGTAATACGGAGGTGCAAGCGTTAATCGGAATTACTGGGCGTAAAGCGCACGCAGGCAGTTTCCTGATGCAAGTGTGAAATCCCCGGGCTCAACCTGAGAGACTGCATCTGATACTGGCAAGCGAAGGTCTCGTAAGAGGGGTAAATTCCAGGTGTAGCGGTGAAATGCGTAGAGATCTGGAGAATACCGGTGGCGAAGGCGGCCCCTGGACGAAGACTGACGCTCAGGTGCGAAAGCGTGGGGAGCAAACAGAGTTAAATACCTGGTAATTCCACGCCGTAAACGATATCGACTTGGAGGTTGTGCCCTTGAGGCGTGGCTTCCGGAGCTAACGCGTTAAATCGACCGCCTGGTGGCCGCAAGGTTAAAACTCAAATGAATTGACGGGGGGGCCCGCACGAAGCGGTGGGTATGTGGTTTAATTCGATACAGCGCGAAGAACCTTACCTGGTCTTGACATCCCACGCGGGAAGTTTTCAGAGATGAGAATGTGCCTTCGGGAACCGTGAGACAGGTGCTGCATGGCTGTCGATCAGCTCGTGTTGTGAAATGTTGGGTTAAGTCCCGCAGCAGGCGCAACCCTTATCGCTGTTGCCAGCGGTCCGGCCGGGAACTCAAAGGGAGACTGCCAGTGATAAACTGGAGGAAGGTGGGGATGACGTCAAGTCATCTTGGCCCCTTACGACCAGGGCTACACACGTGCTACAATAGCGCATACAAGAGAAGCGACCTCTCGCGAACAAGCGAGGACCTCATAAAGTGCGTCGTAGTCCGGATTGAGTCTGCAACTCGACTCCACTGAAGTCGGAATCGCTAGTAATCGTGGATCAGAATGCCACGGTGAATACGTTCAGACGCACACCGCCCGTCACCATGGGAGTGGGTTGCAAAGTAGGTAACCTTCGGGAGGGCGCTTACCACTTTGTGATTCATGACTGGGGTGAAGTCAACAAGGTAACCGG
+
,+-()*(36,/6../0,124780')+)/,+*-/6;86+&%,'(,/)+$(&%&$'%--$2833330+'($)/07&(&('+3334'5,3,&**,*'&&&(&*-05:1**,('/,**+58/293:0)3)06*'&'(()&+,,&4,((.:+,1/&,&%$%0,532,3,-.4154531&.-.35,+.*+03/-0'/)(,+.698686696838)5+-,,+/.37463/686*.01/1&.+.62*0/6-$&'(*,(,.+.)'*()66,47:.29:867/.0&%#%&&(,144554.)(*++-2372/,&'&'''/121443-.*)+-10.26:3,6+*3653/-..1422099455,,+))+,-56;0-/(,1,.1+000-'+-2,4/00195.+697.+/,*,1001277781,8253/.-+*,98407*&**48++))'.06083+)/1)*22)),-/7'*/3:849;10////454/+(((+*+,.8)1-/8+,+*)/5-089:33/3)2)*(+22720/11920+,-,36;787&*&#%(+,***).1266<;84777;6222546.//)+//4***4.--,-&)+),4;4314//0/,//193/2572002,21343320/,),/-/0/4;8700/-2./07816((,,'-,0-001:<:80/./0640).54395887.8,6:6689661+.--*2368/---+10654/2.)&*)(**+32./21/.+04-+,-004/403-+./5+**'*0+*22-..23;/3/-.7+-/11;44851.//-20223-+,+(.*,2*:-.,)%*(76576+0/-.13;;:9:1/1-.40*3-67-*+..3356/%*,.//-(*,)-1-'%$%&+-9:09::41..))(+-.241(*('*$'()/001545))(-*(*1010./)--0-(+))*,-+).-+2+,000493,.486882022-5,4+-/,-)*-.69/:.++.*+/670&(++,-+)--918680.-'--.0./2<;:9897449889:45)311073144181'+(0$&%'&/6054('**0040917,(('+406:/150-(&)3/,0+(-,00*6+(88/50/.3,071-4:--268::8574585332+))-2,-)+&%'')-*,332+1
@c676b752-394d-4427-987d-494f9c8739a8 ch=443 read=72122 start_time=2019-12-13T09:15:53Z barcode=BC01 runid=2c9cf7bc05858273f10e7d7ec552fc0bd742dc3e
CTCCTACGGGAGGCAGCAGTAGGGAATTTTCGGCAATGGGGAAACCCTGACCGAGCAACGCCGCGTGAAGGAAGAAAGGTTTCGGATTGTAAACTTCTGTTATAAAAAGGAAGAACGGCGGCTACAGGAAATGGTAGCCGAGTGACGGTACTTTATTAAGCCACGGCTAACTACGTGCCAGCGCCGCGGTAATACGTAGGTGTGAAGCGTTATCCAGGTGTGGGCGTAAAGAGGGCAGGCGGCAGCAGGGTCTGTGGTGAAAGCCTGAAGCTTAACTTCAGTAAGCCATAGAAACCAGGCAGCTAGAGTGCGGGAGAGGGATCGTGGAATTCCATGTGTGGCGATGCGTAGATATATGGAGGAACACCAGTGGCGAAGGCGACGATCTGGCCTGCAACTAAAGCGCTCAGTCGAAAGCGTGGGGGGGCAAATGGGATTAGATACCCTAGTAGTTACACGCCCAATAAACGATGAGTACTAAGTGTTGGATAATCAAAGTTCGGTGCTGCAGTTAACGCAATAAATTGCTCCGCCTGGGTAGTACGTTCACCAGAATGAAACTCAAAGGAATTGACGGGGGCCCCACTGAAGCGGTGGAGCATGTGTGGTTTAATTCGAAGCAACGCGAAGAACCTTACCAGATAATGACATGCTCATAAAGGCTCAGAGATGGAGGGAATAGCTATATGAATGCAGGTGGTGCATGGTTGTCGTCAGCTCGTGTCGTGAGATGTTAAGGTTAAGTCCGCAACGGTACACCCACTTATCGTTAGTTACCATCATTAAGTTGGGGACTCTAGCGAGACTGCCAGTGACAAGCTGGAGGAAGGCAGGGGATGACGTCAAATCATCATGCCTTATGACCTGGGCTACACGTGCTACAATGGATGTGGTGCAGAGGGAAGCGAAGCCGCGAGGTGAAGCAAAACCCATAAAAGCCATTCTCAGTTCGGATTGTAGTCTGCAACTCGACTACATGAAGTTGGAATCGCTAGTAATCGCGAATCAGCATGTCGCGGTGAATACGTTCTCGGGCCTTGTACACACCGCCCGTCACACCACGAGGATAACGCGAAGCCGGTGGCCTAGCCGCAAGGAAAGAGCTGTCTAAAGTGGGATGATTAGGGTGAAGTCGTAACAAGGTAACCGG
+
+1/0/140:5+.//123+.3/+,(('*.,*/0862<2-57-)33-3-**12/*)&)+%0$./.434015+//3-.3+,4-:(+'1'.--/18456866223//0;1+*++1*(/5-),+.1..,%++-+22./4/.,0.))-./4,'(**(+*((/72-'(,,/14022726662857.*(((,51,-()).),---417.-%%)**--22./..*248566:8+*)..,'%.+++,6:809/,*,'-33/./4336875:;236250)().,1+,012%,+*5(/932+)*,)-/.075/....113341)4*()*,2-,,53;8,8,9,6:4541*%%)&'')%-,.-+41-+()),,4/,8../.(*,*1-/,8)4-773.)/004345.///5*(('%&&'&'+(2/8%****12487554)'*+:92&,.'6,--2212;*))0/,).'&(&)&)'%)'&-51**)+&(%)&,(+..0.6/9/82.&&'(),**5;(732/.//(32:543/0+.--+-,+'*+7+)0,,*/)+)*.,..552'/)-(*2.++2.),.+0+()((///'&&+3;-.60+$+%&)()*9:;;;433$0(+'-,40<:10548-2.*,0(314-.0&&-+'''%)($)-('(&-3488&///-0/55+7678-,,--,6-++)'&/2-+*++.6431+/*713543676897498<655546..-,-118763668479574.+3.56641231/4679.)&'*)35.%)2/2336593/6//6<786-8-6.-7-89<547653+..))+-.55782544../4,2351.3,./+1/)*134,211968321.'*+::56(.++'((*.3;6850-.,++.-1340(.5/.3810-(),*+0,,(+*)+-,../1/296,+*/)/.17+13:;05:++44,1+#$#((,//1168<:7:.7.--97999:93733/-,,-//28292-9.6.8978545&0.-6/00786;67336444576;;<:7261'.00;213178743511/000.3;72:21276535*)*))/3-,0-,,01251598;:0.00'%)03.013-501)&%(//020'/3+%1'()()+&0-*/--,+8.--512314+,,0-1848,-
@94fdfc3b-809b-4ba9-bd89-6c89058aa2f2 ch=439 read=82480 start_time=2019-12-13T09:15:42Z barcode=BC01 runid=2c9cf7bc05858273f10e7d7ec552fc0bd742dc3e
CTCCACGGGAGGCAGCAGTGGGGAATATTGCACAATGGAGAAACAGAAGCTGATGCAACCATGCCGCGTGTATGAAGAAGGCCTTCGGGATGTAAAAGTACTTTCAGCGGGGAGGAAGGGGTAAAGTTAATACCTTTGCTCATTGACGTTACCCGCAGAAAAGCACCGGCTAACTCCGTGCCAGCAGCCGCGGTAATACGGAAGTGCAAGCGTTAATCGGAATTACTGGGCGTAAAGCGCACGCAGGCAGTTTTGTTAAGTCAGATGTAAATCCCCGGGCTCAACCTGGGAACTGCATCTGATACTGGCAAGCTTGAGTCGTAGAGGGGTAGAATTCCAGGTGTAGCGGTGAAATGCGTAGAGATCTGGAGGAATACCGGTGGCGAAGGCGGCCCCTGGACAGACTGACGCTCAGGTGCAGCGTGGGGAGCAAACAGGATTAGGCCTGGTAGTCCACGCCGTAAACGTCGACGGAGGTTGTGCCCTTGAGGCATGCTTCGGAGCTAACGCGTTAAGTCGACCGCCTGGAAATTACGGCCGCAGGTTAAAACTCAAACAGATTGACGGGGGCCCGCACAAGCGGTGGGCATGTGGTTTAATTCGATGCAACGCGAAGAACCTTACCTGGCCTTGACATCCACGGAAGTTTTCAGAAGAGATGAGAATGTGCCTTCGGGAACCGTGGAGACGAGTGCTGCATGGCTGTCGTCAGCTCGTGTTGTGAAATGTTGGGTTAAGTCCGCAACGAGCGCAACCCTTATCCTTTGTTGCCAGCGGTCCGGCCGGGAACTCAAAGAGACTGCCAGTGATAAACTGGAGGAAGGTGGGGATGACGTCAAGTCATCATGGCCCACGACCAGGGCTACTACACGTGCTACAATGGCGCATACAAAGAAGCGACCTCGCGGAAACAGAAGCGGACCTCATAAAGTGCGTCGTAGTCGGATTGGAGTCTGCAACTCGACTCCATGAAGTCGGAATCGCTAGTGTCGTGGATCCAGAATGCCACGGTGAATACATTCGGAGCCTTGTACACACCGCCCGTCACACCATGGAGTGGGTTGCAAAAGAAGTAGGTAAGCTTAACCTTCGGGAGGGCGCTTACCACTTTGTGATTCATGACTGGGGTGAAGTCGTAACGAGTAACCGG
+
-.2*)*'575013245126147-(.++4-+*)*+11+2)'(+'/.$&''+&')44.3)2.3106,-./.0/0255-')*%*-2291.16+.&)*671-311.89/).,.15-),-/3-51-//;8+,847335,243)-..&,'*$6/61/04-,-/000,+')*24/5/-0...742477:20.-,2)00.1-,0,,0,3)),'()3--80803023.543666998446575;400.-),)-.199173:://4473344,-842+'+-'+<7*+3649:844:34;;2999::89/,+,*+,,03/24''%$'**+-+,/0,/-5+)**4+4+/2-/522//.+..,/+44,+3;73*(&)*+172.22-5//5/1-*()''''',0.-4:5,*163*'',)%)),(//93.,,0('&'*2355+&**-9'1.5902-%2111*.3744762+,-/89:<=:+***+55/7..-06./14:*,2///64&.'%&/+(2+*)+0204466;8726832493:4/*(%'(&(/00473-//),+/6;:3233*+&&%(+24227-6950-9/..2337817//*.41562103080076:1.,-,2727,40260156-0,+69-.01008544545:220...,3<<65'&/*)+,-.65.0832789;8-9+893738873,+/0/&%*+-:;765354237888791123478,//+,31890*5+6:76168,/61)+417,+33354673),2-12319720;22.,**...//341/))0)977;2;0+(+,.4(45)220021.',+10.+',-)3/39<94;8898899446767644060:0'(*+;5454222,+&'(&()./24244785:635566867*&((%(465977764*(+*)-%()*,0:55688757<6),3::9850//*3+/*6-5--...4:4542.2*-1024)+1,/*+-.2-/.1..+%('$)*.:98155&*-09359544'0.00;912&+-.((%'11/50002/0/19655.-,)+,,-723/+'((//'2101664.%(,))(+.,/)&%&'9+:::89,;0+,1.+**3,+752/05-,/657;6662222.262.*.-++-+0-//%&%),3266.
@487ed6f3-b1b0-4818-8ec3-8662e425d92a ch=385 read=48740 start_time=2019-12-13T09:15:35Z barcode=BC01 runid=2c9cf7bc05858273f10e7d7ec552fc0bd742dc3e
CCGGTTACCTTGTTACCACCCCAGTCATGAATCACAAAGTGGTGGCGCCACTCGGGATTAAGCTACGCTTCTTTTACTGGCCTCCCGTAGTGCGGGCGGTGTGTACAAGGCCAGGTGCAATATTCACCGTGGCATTCTGATCACGATTACTGGCGATTCCGACTTCATGAGTCGGTGCAGACTCAATCCGGACTACGGTACTTTTATGAGGTCCGCTTGCTCTCGCGGAGTCGCTTCTGCTGTATGCGCCATTGTAGCGTGTGTAGCCCTGGTCGTAAGGGCCATGATGACTGACGTCATCCCACCTTCCTCAGTTTATCACTGGCGGTCTCCTTTGAGTTCCCGGCGGACCGCTGGCAACAAAGGATAAGGGTTGCGCTCGTTGCCTTGGCATTTCACAACACGAGCTGACGACAGCCATGCAGCACCTGTCTCACCGGTTCCCGAAGGCACGATTTCATCTCTGAAAACTTCCGTGGATGTCAAGACCAGGTAGGTTCTTCGCGTTGCATCGAATTAAACCACATGCTCCACCCGCTTGTGCGGGCCCCGTCAATTCATTTGAGTTTTAACCTTGCGGCCGTACTCCCCAGGCGGTCGACTTAACGCGTTAGCTCCGGAAGCCACGCCTCAAGGCTGCAACCTCAAGTCGACATCGTTTACGGCGTGACTACCAGGGTATCTATTCTGTTGCTCCCCACGCTTTCGCACCTGACGTCAGTCTTGCGTCAGGGGCCGCCTTCGCCACCGGTATTCCTCCAGAATCTCTACGCATTTCACGTACCTGCTACGAGACTCGGCTTGCGGTATCGATGCAGTTCCCGGGTTGAGCCGGGGATCCTACATCTGACTTAACAAACCGCCTGCGCGTGCGCTGCGCCCAATGAATTCCGATTAACGCTTGCCCCTCCGTATTACCGCGGCTGCTGGCGCAGGTTAGCCGGTGCTTCTTCTGCGGGTAACGATCCAGACAAAGGTATTAACGCCCTTCGCCATGAAATTGCTTTACAACCCGAAGGCCTTCTTCATACACGCGGCATGAAACGCATCAGGCTTTGCGCCGGCTGTGCAATATTCCCCACTGCTGCCTCCCGTAG
+
882040-4*6*'5*%&'&.,*''$446678<54+-032/+,*)((,.2:4635&-/*0**'&''%%&(5/*5:7+,)#%*-.(.1+&+%('(&)762'.,/0004/63/72/*.+&'(-1023;/-),)-,211389+***-&'('.+//1'52549:521/00;0-10(,--',1(,(.*3791:37(5.333/,,&$%')3630851330310+3,++11-.--/,')).+/.1,.**,)*'*.//1-(+0+*%-.&.$*&&()-/*)048727//-474903,++*('()+17842,58.)98:<8977-10;.++6&($(-./345681188+/17:,4,-1/*5477/0-0++.,+00,+3-:97+737401--.1,5.--)+)$'*'(5-)*-,',(,.07855340./.()+*./.+,+&),+---,-(*'('7:,4/)-+,+21-*$(%$)-))))+2196102518124;;:687),*,,6'.)+),41;9:<98:746/1025,)-,-0:)/5,'*/.///5.07))-1/-/34+53/57)(,0.749861;3-+.3::+483222--/12/.1+/-444+*-7;6;9663.5.1-.---2..(**-/1..1).1*+(*-+-,*+'+)(*..1547/,+.05/212231:3,-/5/,&+.12129+.31./.0('%))*).4,01289,(*,-6996+,(06++-/03/./.-..&)+-2+299-8987;8<:9:1.1/.*'&1-5606('+*2-.20(*..1/4<42/0'/%,-*#&$#%((0/3-*'))-3+-+73332)(++-677909+()*,6-%)+/&362('$$&&+,.10/++,0-0..5-18*.2.-,.-1/4+())%-*+,++*+*+*,2-6-,-1023/*&$$),-+0292.-.-().+,.95877,9*(%&$.*(+(((+''-,./:/990/*,(.++/40,%)-&'%$)57,*2+,*+-)*'+-*)))$(($$&)-'+)%).-*)--/26.-/4-3197;88<:995/+-)),2.//1$$$%$%%(,&)+(*,/)*)*&%%$&*$%)*)),;1:451/254551..(,4.,413
