# Supplementary material for: De novo species identification using 16S rRNA gene nanopore sequencing
Source: PeerJ. 2020 Oct 21;8:e10029. doi: 10.7717/peerj.10029 (PMC7585375; doi:10.7717/peerj.10029)
Supplement: Supplemental Information 3 [file peerj-08-10029-s003.zip › pass_fastq_runid_2c9cf7bc05858273f10e7d7ec552fc0bd742dc3e_566.fastq]

@f8ed300c-ece9-45e7-a0a8-17fdcb4fad3c ch=300 read=150899 start_time=2019-12-13T09:15:03Z barcode=BC01 runid=2c9cf7bc05858273f10e7d7ec552fc0bd742dc3e
CCGGTTACCTTGTTACGGCTTCACCCCAATCGCTGGCCCTACAGCTGGCCGCTGCCTCAGCGCGGTTAGCTCACGGACTTCAGGTATTGCCAACTCATGGTGTGACGGGCGGTGTGTACAAGACCGGGAACGTATTCACGCGACATTCTGATTCGCGATTACTAGTAACTCCCGGCTTCATGTAGGCGAGTTTCAGCCTACAATCCCGAACTGAGACTGGTTTTAAGTTTGAAATACCTCGCGGTATTGCATCTCTGTACCAGCCATTGTAGCACGTGTGTAGCCCTACACATAAGGGCATGATGATTTGACCTCATCCCACCTTCCTCGTTAGCAGGCAGTCTCGCTAAGAGTCCTCAACTTAATGGTAGTAACTAACGGCAGTTGCGCTCGTTGCGGGACTTAGCAACATCTCACGACACGAGCTGACGACAACCGTACCACATCACCTTGTCCCGAAGGATTTCTCGATTAAAGAGTAATGCAAAGGGATGTCAAGTGTAGGTAAAGGTTCTTCGCGTTGCTTCGGTTAAAGCCACATGCTCCGCTACTTGTGGGTCAATCAATTCCTTTGAGTTTAATCTTGCGACCGTACTCCCCAGGCGGAATGCCAATGCGTTAGCGGCGGCACGGAGGTGTTGAAACCCCACACCTAGTATTCATCGTTTGGCGTGGACTACCAGGGTAGCATCTAATCCTGTTTGCTCCCCGCGCTTTCGAACTATCAGCGTCAGTTGCAGTCCAGAGTCGCCTTCGCCACTGGTGTTCTTCTAATCTCTACGCATTTACCGCTTCACTAGAATTCCGCTCACTCTGCTCCTAGATAACCAGTTTTGGAATGCAGCACCCAAAGTTGAGGCCTGTTATTTCACATCACTTAATCATCCGCCTACGCTCCTTTGCGCCCGGTAAATCCGGATAGCAGCTCGCCACCTACGTATTACCGCGGCTGCTGGCGCATCAGTTAGCCGTGGCTTCCTCCTTGGGTACCGTCATTATCTTCCCCAAAGACAGGGCTTTGATCCGAAAACCTTCATCACTCACGCGGCGTTGCTGCATCAGGGTTTCCCCATTGTGCAATATTCCCCACTGCTGCCTCCGTAGG
+
43171;01606/-7000+/-5/2/45-,.04,.//)07+)'..,,*/)8/4581-*))')+*4++0+)+0113549477;8&50/+2-,780,+**&-.1,,)..24:8526131..-/16+.14(63093298886,-'+.7:5974*-0:<:531003-0/202.0-,/-%-()7;7*6+/..,/0-20<94-0060226:6/.,+,7115536599,9<:*)&)+/(%'/1*.-965/.1,1+.100010((447614/018245((*+*)*)/(.)()*+/*&$&'(--/-,()(&''-/008<61.4))*))03.)041:421-/-4,%(%**,1/3458*,4-+'&(*/54413+)+0/21-.,---70/07-1'$'((8.1(*+-65933*7--'%$''+-0243431,/113/3446787478616)3/'2,29))$()13323/.1,+(()((&*34-+-,+2.0))(&()-521140(*//7767671)+)*),1.28',*.878:802-2.(*/5/+)**+6/&89,)*-/2.51--/+'.'('((/,1$'(,,5122-0683138<414227;+02/89)1*++-:82+4:984843+2*0,97844823202/(2102.2+-0-.14-/97184)(,+.2336777;99::7793-(&(**2-.9326*0770-),,02208/0()*74**.-1:9+(/*--961-.++&$(0,+-.1;63:31.)(+3'(()*+12594<5456+4457555:9988-,3/01878969.84)'+.,,,*((**1//2230.('')$&&&%$'&)()+1467:8;528:<-544434/&-.*/14+5.,/0-,,-3:/4/8..:10/12-0&+,.-6.23:;8346+*/*,.-0+1)$)(-/,,3.34401/4114-0,')(&,*16.2;21878151/5<8050/097422)&'&'$%(/50/04.4252293898/.1,2.+*,6066,:-,-;9.;8;1-0))-0+284.36/*++5()-263+,-808::5675,.-..243841288787.1)431<007;2*/.+-.51:21208881(+-,,.-/711))*+0*
@f329d187-1cfc-4df1-b621-07f574fd1476 ch=30 read=67973 start_time=2019-12-13T09:14:54Z barcode=BC01 runid=2c9cf7bc05858273f10e7d7ec552fc0bd742dc3e
CTCTACGGGGAGGCAGCAGTAGGAATTTTTTTTCGGCAATGGGGAAACCCTGACCGGGCAACGCCGCGTGGAAGGAAGAAGGTTTTCGGATTGTAAACTTCTGTTATAAAGGAAGAACGGCGGCTACGAAATGGTAGCCGAGTGACGAATACTTTATTAGAAATACGGCTAACTACGTGCCAGCAGCCGCGGTAATACGTAGGTGGCAAAGCTATCCAGGTGTGGGCGTAAAAGAGGGCAGGCGGCGGCAAGGGGTCTGTGGTGAAAGCCTGAAGCAACTTCAGTAAGCCATAGAAACCAGGCAGCTAAGAGTGCAGGAGAGGATCGTGCGAATTCCATGTGGGGTGAAATGCGTAGATATGAAGGAACACCAGTGGCGAAGGCGACGATCTGGCCTGCAACTGACGCTTGATCCCGAAAGCGTGGGGAGCAAATATAGAGTTAGATACCCTGGTAGTCCCACGCCGTAAACGATGAGTACTAAGTGTTGGATGTCAAAGTTCAGTGCTGCAGTTAACTTGCAATAAGTACTCCGCCTGGTAGGCACGTTCGCAAGGGCAGAAACTCGAGAATTGACGGGGGGCCGCACAAGCGGTGGAGCATGTGGTTTTAATTCGAAGCAACGCAGAAGAACGCCACCAGATATTGACATACTCGCAAAGGCTCCAGAGATGGAGAATGGCTATATGAGATACAGGTGGTGCATGGTTTGTCGTCAGCTCGTGTCGTGAGATGTTAAGTCCCGCAACGAGCGCAACCACTTATCGTTAGTTACCATCATTAAGTTGGGGACTCTATAGCGAGACTGCCAGTGACAAGCTGGAGGAAGGCGAGGGATGACGTCAAATCATCATGCCCTTATGACCTGGAATACACACGTGCTACAATGGATGGTGCAGAGGAAAGCCAGAAAAGCCGCGGGTAATAAAACCCATAAACCATTCTCAGTTCGGATTGTAGTCTGCGCTCGACTACATGAAGTTGGAATCATGAAAATCGCCCGAATCAGCATGTCGCGGTGAATACGTTCTCAGGCCTTGTACACCGCCCGTCACACCACGAGAGTTGATAACACCCGGAGCCAGTGGCCTAACCGCAAGGAAGGAGCTGTCTAAGGTGGGATTGATGATTGGGGTGAAGTCGCGGTAACCGGAAGAGATAGAGCGGTAGAAATGAGTTAACACAAAACACCGACAACTTTCTTCCTTCCAGCAATACGTAACTAC
+
,.3)*+,17,)/+(%++)23+'*&+*469;25.62<3074302+'-/0521/'15*'(+*)/07;9888/*(&*&*'%)**/,8:922,+9)+.288./9.5.4..-88*/+30-//.)0.263201((,6+-9/..8.,%()+552.-,)*+3,*-.)'+/-..-/-*,3347684832611.-+2*24.:-0/--204030-/811:4,..005*(675272847/048/*'(*)')'),415/'--05(26,,-+++.401044-.5/,/,%+*(().)(*-39-6:554..4/0.,+....01.2,,-0/1'0-,(,)4/61))%$&,)0.47(*)&'*(&('-*+(014/&&,+++*)-((+((*-,'))+9,+*.).-9662111+8+8+9957.,,-,6,))&'&*/)'%(*+-168,66+)*.0;/-+()))(,(&'**13:.+1-,,5.72('-,0733576*)%+&+'/./52+011469577680370+179/15:;:::./4.3,('&*+3-,)+(-+.145/1,*,*'&)'$)102;5,+-&)(,&%',1++/*%%(&(*+01503552('&$''*-2/76:77;0/0./-+.41<;4.:155)+3&-('**,%%1**((+$&%'*/''-.&*)*-;851111(+1:3*10/2)+*++-.2//)(&+&/../04--+.-3,1(4+(,*+(--.0;6<2247546.112378478552301-.*3++'+06-*+/&0%%,,),-)()'%))*+:373222700/17842925,3-1-871368/))&(**-0238657.--,*,5+(-.49+,(+++.,**)3+6522235578-+,19857-32)'&'+')+4,-.*(+-01/+-/0572.227239795487:9.*00+1(()&$&.1/-)/0--)))($&).6;63;,,17;:52789798-3165-8+0/,,/0321+*%(),/./1-//1/72+5,/,332/$''),*))/+1&'*/412*-.5654.),&,,1683/0/2/.*)&.265-4)&&)',8318+-2512022*,+%*%)(5021364336.),&&-*),.0/.3../,((,+*'))4'*%$(-*01/7,/+-/67132.-/,'/*'-.*++3.,-+'#&(*-67450/'&*(*.--%(),&%+%()'.&$,*3/70431:4,.062.102-,04230+)$%(*,+,,6..,2-)-&($%%
@581faaae-be84-48b5-a4de-916fbdf4736e ch=33 read=87122 start_time=2019-12-13T09:14:43Z barcode=BC01 runid=2c9cf7bc05858273f10e7d7ec552fc0bd742dc3e
CTCCTACGGAGGCAGCAGTGGGGAATATTGCACAATGGGCGCAAGCCTGATGCAGCCATGCCGCGTGTATGAAGGCCTTCGGGTTGTAAAGTACTTTCAGCGGGAGGAAGTAGGAATTGTACGCTGCAACCATTGACGTTACCCAGAAGACACCATTAACTCCGGTACTGGCAATACCCGTGCTCACCGGTGCAGCGCAATCGAATTACTGGGCATGCGCTTACGCAGGCCGTTTCGGTAGTCAGATGGCAGAAATCCCCAGATAGCCTGGGAACTGTTCTGGCAAAACGGAATGCTCGTAGAGAATTTGCATTCAAGGTGTAGCGTGCAATGCGTAGAGATCTGGAGAATACCGGTGAAAAGGACGGCCGCTCCCTGAGTGCAGCGTGGGGAGCAAACAGGATTAGATGCGGTAGTAGTCCACGCCGTAAACGTGTGACTTGGGTGCTGCGTGCCCGCTTGAGGGCGCTTCCGGAGCCTACGCGTTAGAATGAAATGCCTGCGGGCGTTTTATTGCTGAGATTAACTCAAATAGATGACGAGACCCGCACCTGGCGGTGGAGCATAGTTTAATTCGATACCCGCAGAAAGAGCCTAGTCTTGACATCCACGGAAGTTTTCAGAGATGAAATATTCCGGGAACCGTGAGACAGGTGCTGCATGGCTGTCGTCAGCTCGTGTTGTGAAATGTTGGGTTAGAGATCCCGCAACAGGCGCAACCCTTATCCTTTGTTGCCAGCGGTCGGCAGGAACTCAAAGGAGACTGCCAGTATAAACTGTGGAAGTTGGGATGACATCAAATCATGGCCCCTTACGACCAGGGCCACACGTTAACTACAATGGCGCATACAAAGGCGACCTCGCGAGAGCAAGCGGACCTCGCATAAAGTGCGTCGTAGTCCAGTTGGGTCTGCAACTCGACTCGATCGCTGAAAGTAATCAGTGAGAATACCACAGTGCTGGGAATACGTTCCAGACGCCGTACGCAACGACCGCACCATGGGTGATTTGCGCCAAAAGAAGTAGGTAGCTTAGCCGTTAACCTTCGGGAGGGCGCTTACCACTTTGTGATTCGCGGCTGGGGTGAAGTCGTAAGGTAACGGAGAGCGACAGAACGGTAGTTCCTTTTAGCGCAAACGCGGCACTACCGGCACCCCGGCGGCAAGCGCGGG
+
&+./,*0/7(,0,(/0344224,-1/194,+*,2;511/+(*2505;7444/-+&,+25567/0.-,21*)+)*6323-2)494:3+3'$%%(,/7:)')&',(''(%$%#%('%$&&$'')'(&&&%$(*+/3103030,+*&'%*(%((+,.-*,//../,%$.,+*#&'+)%&**&%%$$&)%*$*(%$'&**'&&)*%%)(-*/036830**$'%%'&$&%+'(+-')+0)&(%$$%(4**,+,'%&'*/.(,14*&%$$&$-4.1*(%$%##$%$#%,+',,)*10-.-$**,21/*('(%+*('..07.1-*(.(%&'''%#$'-*,.53*())*(*+/,/.'1-0701,-&$$$$)($$&&%%%&'-0(%&#%('--./-*.'0/(,,0:+())(&,&'%$&$&'2-.(&'*,44.016:305;27.)'%'((*+/,%$##($%&**-5*%%$#*#*)'&%$%-'(,,((&&&%'%)((/.&')(%&(%$#&&&$&''&%$%++''*/*+$)$'')&&%()047.-)*-)'%'''*)-++'*(+.)-.-/894/*)+1.%.1:0305:20//,,80)-'&,,,%'%(&%#)+,---'/337/+-,1*4--:;0/,,)+)*),'$'(/07,583347963-*3-3(2-231111.()%&&0/00.0+,-/06766;3324;51-20-0518.%%'&)4-&&)(,+&),0,02//-')-+/1))1*(,,'+/)#')'()'&(&((*((4706)-+%(%+-477+,-,(/.1-0+()(&$&&%*.*)%'&(%*1'&&&%((+-/5/'&&$&)*89.,')*+%'%)(+*'(()&*+%+(0/.0*)&%'+'%'&)./,/6-,,+(*%,*/(-*815753),&&*3*+))+,-5575045'$+&))+**+365..//2,-.5'&$()1/-&&',)*,3/-(',*'&(-*07+*&#&'%&&&*+$%%%)-,22&&+&*&&%&%'*%++*(('&%$&&+)*+(+'&'$+/(%(&(/+5/'$('&&%&%,&$%'&%$%#(('*,+-4974;,+16-34-5,(0/*//22-++,-5.+.-1/,.0((+*-.,.,&&&(*-+.2/-*''%(**('(%&#$*'&$&&((&())$$%'%+(,-+&%(''$%%$$$''((-0.&)$$$$$'(#%#&%#$
@74b53fea-0c99-46fc-8385-c78304eecdf4 ch=275 read=76991 start_time=2019-12-13T09:14:42Z barcode=BC01 runid=2c9cf7bc05858273f10e7d7ec552fc0bd742dc3e
CCGGTTATTTACGACTTCACCCCAATCGCTGACCTACCTTCGGCCGCTGCCTCCTTGCGGTTGGCTCACGGACTTCGGGTGTGCCAACTCATGGTGTGACGGGCGGTGTGTACAAGACCAGGAACGTATTCACAGCGATATTCTGATTCGCGATTACTAGTAACTCCAGCTTCATGTAGGCGAGTTTCAGCCTACAATCGAACTTCGAGGCTGGTTTTTTTTTTTTTTTAAGTTTGGCTCCACCTCACGGTATTGCATCTCTCTGTACCAGCCATTTGTAGCACGTGTGTAGCCCTACATAAGGGCATGATGATTTGACGTCATCCCCACCTTCCTCCTGGTTAACAGGCAGTCCCGCTAGAGTCCTCAGCAATGGTAGTAACTAACGACAAGGTTTGCGCTCGTTGCGGGACTTAATAACATCTCACGACACGAGCTGACGACAACCATGCACCACCCATCACCTTGTCCCCGAAGGAATTTCCTCGATTAAAGAGTAGTAAAGGGATCAAGTGTAGGTAGGTTCTTCGCGTTGCTTCGAATTAAACCATGCTCCGCTACTTGTGCGGGTCCCGTCAATTCCTTTGAGTTTTAATCTTGCGACCGTACTCCCCAGGCCCCGGAATACTTAATGCGTTAGCGGCGGCACGGAGGTGTTGAAACCCCCACACCTAGTATTCATCGTTTACGGCGTGGACTACCAGGGTATCTAATCCTGTTGCTCCCCCACGCTTTCGAGCCTCAGCGTTAGTTACAGTCAGAGAGAGTCGCCTTCGCCACTGGTGTTCTTCTAATCTCTACGCATTTCACCGCTACACTAGGAATTCCACTCTCCTCTCCTGCACTCCTAGATAACCAGTTTTGAATGCAGCACCCAAGTTGAGCCGAATTATTTCACATCCCCTTAATCATCCCTGCGCTCCCTTTGCCTTGATAAATCCGGATAACGCTCGCCACCTACGTATTACCGCGGCTGCTGGCGCACGTAGTTAGCCGTGGCTTCCTCCTTGAATTTGCGTCATTATCTTCCCCAAAGACAGAGCTTTACGATCCGAAAACCTTCATCACTCACGCGGCGTTGCTGCATCAAAGGTTTCCCCATTGTGCAATATTCCCCACTGCTGCCTCCGTAGAGGG
+
-(.):-,96*(),037;6.665*/...,/02249*-.-.100531))+'(*'+%&(-.(0*,''*+-/14;44596)6++&2)-5+&)')24888787783:9329133/617.73778%6*/*,0434-,),&'(&'+,.730119<:943352),(&$/17226()%./83464454361/0,:7301342477<04+),)')'&*,.,564625789;::;::<<4.8/5:.0.445:248.227/2.-/-+,./-.,+)11678///:/*+/))***--1-0.//(***3.%%*+*68,8;465245556;5./257;:0:57)$++8:87468)(-*.-*.'-16-,*03*$%(*),.34988.&**((,.-,./261+'%*-000/04.8,+03443+5+(0,251-.-30242,,,-02(*/%.,./03666432.62&3:2666369..-*%-,/06.611024,,-'''%&(/.-0-01/8/3)*('))+&)%(''.,+-//'')1740...-22:45;556406%-.;4/.//02:3484,-0076225(//1.0156:8./((&.//30532097//-8;;-161/20./3/&&&(&)+8:6,03.5.1),,..+**,(-/635102../.75191/-+(%(&,-99.67+3998.(+,-5.,1666<7771.082+709444:;:997851&(%/+./1040133058&,.29;70)*+./;620/449871131050.20,,-/89/(((()-/025::178699(1157678;8908)*8.//6744-3-076/.05/5811)*(%1)3+4-22((+-1,1+,*04443'))/*)$(7568792/:56)&&54,1///..4)1+-2.-)0/2*')3*$/8/.///.3++'+)5/783-53((&*).-17(43)'1.-3,,.32/113446/60/-46758;6583153552:232.//5353305'&%'$+(,)00922364905/053:67.1,'&*'.+(*+/94382239/:::,/5/-16..&))07://.-1/''.11,./7:889;3555/.-055333:/.,()).364(34/;228:.+.6.//71;211-769.,/4//0-,0,-.()''%'(%
@4ca1ff6b-8b1a-4324-b46d-f36c218ca756 ch=512 read=102276 start_time=2019-12-13T09:14:36Z barcode=BC01 runid=2c9cf7bc05858273f10e7d7ec552fc0bd742dc3e
CTGGTACCCGTTCCAGTTACGTATTGCTGGTGCAGAAGAGGAAGTTGTCGGGTATCTTTAGCCAACCTGCGCGCACCATGCTCTATCTTTGATTTACCTTGTTGCGACTTCCCACCCCAATCCCATTACAGCGGCGCTGCCTCCTTGCGGATTAGCTCACGGACTTCAGGTATTGCCAGCTCTCATGAATTGCTTGACGGGCGGTATGTACAAGACCAGGAACATATTCACGCGACATTTCTGGATTCGCGATTGCAGCCGGCTTCATAGGCGGAGTTTCAGCCTACGATCCGAACTGAGACTGGTTTTAAAGTTGGCTCCACCTCGCGTGTGCATCTCTCTGTACCAGCCATTTAGCCAGCACGTGTAGCCCTGCATAAGGGCATGATGGTTGGCGTCATCCCACGCATCTCAGTTAGCCAGGCTTCAGTCTCATCAGAGTCCTCAGCAATGGTAGTAACTAACGGCAAGGGTTGCGCTCGTTGCAGGACTTAACCTTATCTCGGCACAGGCTGACAGCCATGCACCTGCCACTTGTCGAGGATTTCCTCGATTAAGAGTAGTACAAGGGATGTCAGAGTGTAGGTAAAAGGTTCTTCGCGTTGCTTCAGATTAAACCACATGCTCCGCGCTACTTGTGCAGGTCCCGTCAATTCCTTTGGAGTTTTAATCTTGCGACCGTACGCCTGGGCGTCGCCAATGCGTTGGCAGCGGCACGGTGTTAGAAACCCCCACACCTAGTATTCATCGTTTACGGCGTGGACTGGAATTATCTAATCCTGTTGCTCCCCACGCTTTTTCAGGCCTCAGCGTCAGTTACAGTCAGAGTCGCCTTCCCGCCGCTGGGTATTTCTTCCTAAATCTCTGCACTGTTTCCGCGCTATTTTCGGAATTCCACTCTCCTCTCACTCCTAGATAACCAGTTTGGAATACAGCGCAAAGTTAGGCAGGTGTTTACGTACGCCAATCATCACTTCTACATCCTTCGCCCAGTAAAATCCGGATAACGCTCTTACCTACGTATTACGGCTGCTGGCATGTAGTTAGCCGTAAGCTATCCTTAGGTACCGTCATTATCTTCCCCAAGACAGGCACACGATCCGAAACCATCACTCACGCGGCGTTGCTGCATCAGGGTTCCCCCCATTGTACGATATTCCCCTGCTGCCTCCGGG
+
$.,&$$&%*(+.8*&*46033530:/1184.(+$&*'&'&&&)(0+++5(&%-*/,30'&###%$-/,'%%())&&)&+'(),477--,'(&+.*)//41*2*&'0-35185)$,&((.2/3%%&&%%&$&''))(*+)/.-1/02-0+,$*2)(**,,-250')(,,165.32+-1)*)+**)$%&&&1'%$&&(*70720*3.**'()-052548+4/41,&-,7:*''&',,-.-84.,),'2.0032(2)%'%$'(+)*/5012+-/.)+$+292,'$%($%%&)+/,+.5551-0455328;;*69,*53+3526+)--*(%%%'$,')+1//,+*--0/26--/7046)&&%#&(-+-./--,,-2,%#'#'*/*04.66..55/44-*/./111.3+$'#%&)*)&(+1('%'%&,,-'%()),//1*-$''%(*/241/%()2,..,.$'$%),130.&*+'('+.4036777-7-+(%05+),(,&+&&%%#&'*-,*%('040&'&$&$*)*&%(#('%$'&$&/-30+'&'((,47.,-1*%,%*)&''(*'/(..,*70/0./1/%&%)'*+-0/060,(*598999-./,-'-054,-.0./3403-)+/3666+&'$%+%%''()$&&'*(-5*+347876/('((&)')/9;-.40007111/30''')$%$$+30*,(&$(&,,620*.,&,+%+*/--((*)(*96''*/++399)(.'/4/)))((,.0.4,64&#&)+,,1,1'&%$'*+/412235;7864-3.)+*643-*.-0.696/-%'.+204002/573,5/+*+*--2)**+-.0'$$+-)&(''(&&'%+),:003-/('+2.*.--('+&(''.7,1(%*'+*&).12/*+**1.53$'')**.-/,/)*+5+)%,0,2*2-&416-/0&42*0&-,*.*1-.0.+*1/$))'%&'&$'$($&$$$&&+)(/0++-,'&$&$)+'''&$%%$%&*)/40112354:985,+*&%%).2()/-/./3'(&'$$$(+.5/'.)+1/71/(&(''&%#%)*..'((&)%*%)(',-(+.,,15)788,-'')(+(+,')*++-0.+)-)&''(0-,,,,&(()$+...9.-,+,.*/%(+')-++43/*$')&,(+$))**.(/,(&$&((.0'+&&(&
@64304c40-3a7b-45be-a6c4-cdae487ade01 ch=452 read=61324 start_time=2019-12-13T09:14:35Z barcode=BC01 runid=2c9cf7bc05858273f10e7d7ec552fc0bd742dc3e
CTCCTACGGGAGCGCGGTAGAGAATATTGCACAATGGGGAAACCTGATGCAGCAACGTGAGTGATGAAAGGTTTTCGAGATCCGTAAGCTCTGTCTTTGGGGAGAGATAATGACAGGCGCAAGGAGGAAGCCACGGCTAACTACGTGCCAGCAGCCGCGGTAATACGTAGGTGGCAAGCGTTATCGGAATTGTGGGCGTAAAAAGGGGAGCAGGCAAGGGTCTGTGGTGAAAGCCTGAAGCAACTTCAGTAAGCCATAGAAACCAGGCAGCTGGGGAGTGCAGGAGAGGGATCGTGGAATTCCATGTGTAGCCAGCGGTGAGAATGCGTAGATATATGGAGGAACACACCGGTGGCGAAGGCGACGATCTGGCCTGCAACTCCAGTCGAAAGCGTGGGAGCAAATAGGATTAAGATACCCTGGTAGTCCACGCCGTAAACGATGAGTACTAAGTGTTGGATGTCAAAAGTTCAGTGCTGCGAGTTAGCACAATAAATTACTCCGCCTGGAAGCGTTACCGCAGAATGAAACTCAAAGGAGATTGACGGGGGCCCGCACAAGCGGTGGAGCATGGTTTAATTCGGAAGCAACGCGAAGAACCTTACCAGGTCTTGACATACTCATAAAAAGGCTCCAGGGTGGAAGAGAGATAGCTATATGAAGAGATACGGGTGGTGCATGGTTGTCGTCGAGCTCGTGTCGTGAGATGTTGGAGTTAAGTCCGCAACGAGCGCAGCCCTTATCGTTAGTTACCATCGTGCAGTTGGGGACTCTGGCGAGACTGCCAGTGACAAGCTGGAGGAAGGCGGGGATGACGTCAAATCATCATGCCCCTTATGGCCTGGGCTACGTTGCTACACAATGGATGGTGCAGAGGGAAGCCGCGAGGGTGAAACAAAACCCATAAAACATTCTCAGTTCAGTTGTAGTCTGCAACTCGACTACATGAAGTTGGAATCGCTAGTAATCACTTGAATCAGCATGTCGCGGTGAATACGTTCTCGGGCCTTGTACACACCGCCCGTCGCACCACGAGTTGATAACGCGAAGCCGGTGGCCTAACCGCAAGGGAAGGAGCTGTCTAAGGTGGGATTGATGATTGGGAATTGAAGTCGTAACAAGGTAACCGG
+
,1.+'),&11*)%%$&.+**+(+1.,3,)(**/-,230)'+(-8./0982&.0,/...(''(+*00.4*1./97.+,&')1/(*/-1&)+7775/483*,5,)(+,,*.4+*()%1++%2).(-*,)&**.2001//).((%((,.04;32++*82*+/*(*)+.9886260/910+,,/60//1&1&'++',+/--/7:<8.)&)1.(+,$)(&&*1522111013/'+,,+.42.1*(')''(.+),.42-21''''*5-1/-295+,,,',*)%+,.1061''%*613343;:.5-3-/8.33//(&'&&'(+-1,+%%'-+379:323203+.-+','),+-.*/5&0//4/**(&+//773/21,7-8-55*,&)'.+'-/5(++-)+-96;,+,+9<9;89:030.+)*,$02'+&11--,--),/27440724324..+.,/16.110180789886488/+,94*,1')(*,(()*6,+*)&'&')+'*)*.04623-&%&%$$&$''$',&)(++2//-3),.528-,-)'(/-345159/,/6-)+,-/+0/0-2-/'+,300*-1837495,()(%(**5/+*1++'),/*,+,-*)1*0/:20/10,10100/94,*+.-,8)(,+%(-/-&&'%(*,8/67766/,)()'&(*,*-)4,)*''%*,648/9///763%%0166234596:9878:-:-+.%(2-90-,52+.0-72.5446414:304145,8,+*/2-.3*,+('$#%*-3&/5..305(*..'(++35559&,+,-30('')6.,/++1-666::27970----272./.-/9;5.;1.+./.0(-0)(-/*+*+(&(&*'&(().-,(('(742552-,,*'))*44/0+*+0,4016'/1991294+//9:6-''1+55137;7(4+8,+,/187883434353.&)*+-026.108.1-+,***,-74742%+%&+3:78.*...435-6+0-34;944/25-,.334460522221103;4351025436952.,-/*0&&.1/.(-(),*-0759853-.2988333+,1+,.-+'*+55661.0.1+/1*)3.0011-8.+/0(',''4--,11335,/,*-/18744.
@abdd42d9-3fcc-4789-b98d-03fb736c7ab3 ch=260 read=85659 start_time=2019-12-13T09:14:34Z barcode=BC01 runid=2c9cf7bc05858273f10e7d7ec552fc0bd742dc3e
CTCCTACGGGAGGCAGCAGTAGGGAATTTTTTTTCGGCAATGGGGAAACCCTGACCGACAACGCCGTGAAGGAAGAAGGGTTACCAGTTGTAACTTCTGTTATAAAGGAAGAACGGCAGCTACGAAATGGTAGCCGGTGACGTACTTTATTAAAGGCCACGACTAACTACGTGCCAGCAGCCGCGGTAATGCCGTAGGTGGCAAGCGTTATCCAGGTATTGGGCGTAAAGAAGAGGGCAGGCGGCGAAAAGCAGGGTCTGTGGTGAAAGCCTGGAAAGCTTAACTTCAGTAAGCCATAGAAACCAGGCAACTAGAGTGCGGGAAGAGATCGTGGAATTCCATGTGTAGCGGTGAAATGCGTGATATATGGAGGAACACCAGTGGCAGGCGACGATCACAACTGACGCTCAGTCAGCGTATGAGGGCAAATAAGTTAGATACCCTATTAGTCCACGCCGTAAACGATGAGTACTAAGTGTTGGATGTCAAGTTCCAGTGCTGCGTTAACGCAATAGATACTCCGCCTGAAGGTACGTTCGCAGAATGAAACTCAAAGGAATTGACGGGGGCCGCACAAGCGGTGGAGCATGGTTTAATTCGAAGCAACGCGAAGAACCTACGGAGTCTTGACATACTCATAAGGCTCCAGAATGGAGAGATAGCTATATGAGATACAGGTGGTGCATGGTTGTCGTCAGCTCGTGTCGTGAGATGTTGGAGTTAAGTCCCGCAACGAGCGCAACACTTATCGTTAGTTGCACCATCATTAAGTTGGGGACTCTGGACTGCCAGTGACAAGCTGGAAGGCGGGATGACGTCTATCATCATGCCCCTTATGACCTGGGCTACACACGTGCTACAATGGACAGTTGCAGAGGGGAAGCGAAGCCGCGAGGTGAAGCAAAACCCATAAAGCCATTCTCAGTTCGGATTGTAGTCTGCAACTCGACTACATGAAAGTTAGATCGCTAATGTCGCGAATCAGCATGTCGCGGTGAATACGTTCTCGGGCCTTGTACACACCGCCCGTCACACACCACGAGTTGATAACACCGAAGCCGGTGGCCTAACCGCAGGAAGGAGCTGTCTAAGGTGGGATTGATGATTGGGGTGAAGTCGTAACAAGGTAACCGG
+
./0/,.12;9),4.-3.)///*(&+'12752.,+016.8..84.(*0,1<2//-63(%'-(40//+*-03.1-1(.+(-*)+'),).,9-(.*(*1(*)(*+*67*,+0,)122/62'55546&$'4%*++*343&0000+&(),065-4.4/&+%)'**+)2./234344613/+,.-(13.((%'&)*%-'')-/436:671.///9424)'.'+',-58:98969+&*)((,)*+()773:4(*++)$%&.52211/05762230,,.,1%/)()('&*%(-+4'()+0./725.,'1+-++3:83(01&,')*76',)()&&&**-/:90313139432322./-.10+91,+45864881.*,//-6-+8638;5808/()'+*8:954.,(*//.,+))+3.6./,)&%&)00.+(.'&,07+*.'+(5,197.7:..-+1+.25,.034966:<63/./,**-((*,6-588<8;8:27176,.420..2600/++3-5-64-7,,*+%+),/0423510')%'(*,/3;7404-02454:414960+**,4/7/68+-6/(0*&,*,)/(,,888.,++*,.+-9;6:8:61,,(*-3446004-/5-&'),+2)%)',20026614410/01,-.0:(*+,758-,)))-*+**+9952..)+,33&---+35()*733/9-./566)32237973300//-/387<53')-9/3-.25))01,6,%)*&('$($')++.5/50,-8)&*)*31:;35543.2129;235554-,5285:/,../7767./01.(&()'+'.+045934,'++*.-,(0',25/,36634590460465420,-13689792;22553*,*1-/,/,-10)*,)-/09104320,(&/*,1(.18<39:/*3066(30-.4/72/129:79106//.14541122//0-...-124.50**.2((*(+554+&*',1-346;68,-0447942425664:5446282124;9784724021105<25;./3511))')&%')-.*7/0/264.1/*+0.197;95,7+*021/'0((,+4+()'(1*-3)*(0'+5;;.1/+,/2.80430.-+.,'(&('*15.4*5-/6790-
@bcac858a-0cf2-48d1-b39f-441ecb86c1c9 ch=29 read=58833 start_time=2019-12-13T09:14:24Z barcode=BC01 runid=2c9cf7bc05858273f10e7d7ec552fc0bd742dc3e
CGGTTACCTTGTTACGACTTCACCCCAATCATCAATCCACCTTAGACAGCTCCTTCCTTGCGGTTGAGTACCGGCTTCGGGTGTTATCAACTCTCGTGGTGTGACGGGCGGTGTGTACAAGGCCCGGGAACGTATTCCTGCGACATGCTGATTCGCGATTACTAGCGATTCCAACTTCGTAGTCGCAGACTACAATCCGAACTGAAGAGTGGTTTTATGGGTTTTGCTTCACCTCGCGGCTTCGCTTCCCTCTGCACCATCCATTGTAGCATTGGTAGCCCAGGTCATAGGGGCATGATGATTTGACGTCATCCCGCCTTCCTCCCAACTTGTCACTGGCAGTCTCGCTAAGTCCCCAACTTAATGATGGCTTAACGATAGGGTTGCGCTCGTTGCGGGACAACAACATCTCACGACACGAGCTGACGACAACCGGCGCACCTGTATCTCATATGGCTATCTCTCATCTCTGGAGCCTTTATGAGTATGTCAAGACCTGGTAAGGTTCTATTCGCGTTGCTTCGAATTAAACCACATGCTCCACCGCTTGTGCGGGCCCCGTCAATTCCTTTGAGTTTCATTCTTGCGAACTACTCAGGCAGGTACTTGGCCGTTAACTGCAGCACTGAACTTTGACATCCAACACTTGGTACTCATCGTTTACGGCGTGGACTACTAAATTGTCTGTTTGTCACTGGGCGTGGATGTACGACAGGTTTCGCCACCGGTATTCCTCCAGATCTCTACGCATTTCACCGCTACACCTGGAATTCTACCCCCTCTACGAGACTCAAGCTTGCCGGTATCAGATGCAGTTCCCAGGACGGGCCAGAGGTTCACATCTGACTTAACAAACCGCCTGCGTGCGCTTTACGCCAGTAATTCCGATTAACGCTTGCACCCCCCGTATTACCGCGGCTGCTGGCACGGGTTAGCCGGTGCTTCTTCTGCGGGTAACGTCAATGAGCAAAGGTATTAACTTTACTCCCTTCCTCCCGCTGCTTTACAGCCGAAGGCCTTCTTCATACACGTGGCATGGCTGCATCAGGCTTAGCCATTGGTAAATATTCCCCTGCTGCCTCCCGTAGGG
+
-')/((/6.;/12-/0&+,,*(/54)00/03997;695-//014)//4888857241.4-1,+0+'%&&%'0-40397)11---6000.7---,/+4.3354489-3776;211135533-6/9,-/,*.-0:8:-,%$&+*.+'&&(+,,050.00/21./1101229-6*/',-.-*-.0.*%'&+*-(+.01-0**7997-.*%%%),,4:;,021;20;<5-56:312734...2/09-*+5-08.-.1221597;:995/'&'**(**'+))*,8-)+2/.%-)*-7.4/2112266<5012302/286+,589:96,1-(**.05012277191106524./1,*)),43,,,*.,/-,,),'''&&.-9322(*30,9573777,8-**(77633,/(-.630.-).55647'&10125873.4*3)''(%+)+320111166+-+*%+,.;1,,+*-+-989776,,066;9460*+,,4.3465530/,+)3+)./13.-&,,,-/-/(%&/+1+/.2-3<746,),.15587222,(+*)+45)31498/,*+)5+:40/76.)24<:479;82:02/261110//+4+,%)$$$')('$%%((1333868'432.0/*/16::044563/31/)).)(+))+244773932**+0/1::<9993351(%'&#&)&(,0*##&#%&()+(('('$%$#$%&%%$(%$&((57:23:1988:<;808)+,:753/1654544<2.-3149944236.25/5/2.+,-:84+015-40)-+-.4*+,//8.-5%1024700000:65789*)(,-%%(')2-$+#)+*6,00116)))')(/-639;3:0163666665+('()%.&&%'(1-,/7-'()/9.;1./.6,..2179:-+129328:4.6...8715-+(,&,./,*+4,*7/..;/405-/.0)/6.29500128551-078..3,+(-,-+-34-0138,3;93054*+33,-/30*.**0&&((--3:5<89<:4532-/'')(-1.2+((&(),1)05-,-%&,*'((-&''%*'0/970)+/060/,'(78,()+/.-
@9e1d5f1c-37ac-4ef6-be19-2c738e9ca1bd ch=274 read=76409 start_time=2019-12-13T09:14:22Z barcode=BC01 runid=2c9cf7bc05858273f10e7d7ec552fc0bd742dc3e
CTCCTGCAGGCAACGGTGGGAATATTGCACAATGGGCGCAAGCCTGATGCAACCATGCCGCGTGAAGAAGGCCAACCGGGTTGTAAAAGTACTTTCAGCGGGAGGAAGGGAGTAAAGTTAATACCTTTGCTCATTGACGTTACCGCAGAAGCTACCAGCTAACTCGATGCCAGCAGCCGCGGTAATACGGAGGGTGCAAGCGTTAATCCAGATTACTGGGCGTAAAGCGCACGCGAGCAGTTTGTTAAGTCAGATGTGAAATCCCGGGCTCAACCTGGGAACTGCATCTGATACTGGCAAACTTGAGTCTCGTAGAGGGGTAGAATTCCAGGTGTAGCGGTGAAATGCGTATTAGAGATCTGGAGGAATACCGGTGGCGAAGGCGGCCCCTGGACGAACTGACGCTCAGGTGCGAAAGCGTGGGAGCAAACGGGATTAGATACCCTGTTAGTCCACGCGCCGTAAACGATGTCGACAGCATTGCCCGCGAGGCGTGGCTTCCGGAACGCGTTAAGTCGACCGCCACAGGGAGTACGGCCGCAAAGGTTAAAAAAAACTCAAATGAATTGACGGGGGGCCGCACAAGCGGTGGAGCATGTGGTTTAATTCGATGCAACGCGAAGAACATACCTGATGTGGCATCCACGGAAGTTTTCAGAGATGAGAATGTGCCTTCGGGAACCGTGAGACCAGGTGCTGCATGGCTGTCGTCAGCTCGTGTTGTGAAATGTTGGGTTAAAGTCCGCAACGAGCGCAGCACTTATCCTTTGTTGCCAACTGTCCGGCCGGGAACTCGAGACTGCCGGTAAACTGGAGGAAGGTGGGGATGACGTCAAGTCATCATGGCCGCCGACCAGGGCTACGTGCTACAATGGCGCATACAAAGAGAAGCGACCTCGCGAGCAAGCGGACGTAAAGTGCGTCGTAGTCGGATTAGGTCTGCAACTCGACTCCATGTGAAGTCAGGAATCGCTAGTAATCGTGGATCGAATGCCACGGTGAATACGTTCCCGGGGCGCTGTACACCGCCATCACACCATCAGGAGTGGGTTGCAAAAAAGTAGGTAAGCAACTTATTCGGGAGGGCGCTTACCACTTTGTGATTCATGACTGGGGTGAGAATCGTAACAAGGTAACCGG
+
-.-2,$-'+4./(.%.0*&(&((*/1,-*+2..526/.+/9*/;7223212&3434561244/.),(*+*1(3&%%,*052:.24:7++-,-5-46.21291,-,03./(&(*0<651717025343**2390/30+01/1---(+*'+)#$#(//+)%%1*10/,$)*7:4,0.%3/4-0-+5/.,2--,2/+/./:7./0:/7/29(((,1.$*%+.7522261+&$%$'*+'&&*&*/:2.061++*+),3/**))4.)-**--60:;312511/(&&'+*+,,+%%(.+*+,3,+/(''&('**,1405&'%.345*+/)2*01((-...-+,*,/,$(-+'(8-.(),**,-/7546/-2*.,,/;4/3,,-+)-,&),)*/32,*,499*'-)+,.01173017/0+*+.***1.(1-),/:;.7+;:/6-,*8879;6/+0+$',,.../0.297289++-()&)),++(&($,'(06-('')+128/4--471-.)1'('()/,4+395(&%&'.+%'%*+*$'&'-2-6.--13)('*(58:8:3/3+,5/8/,*,*1(*+635<98*36-/2454-..7874..//5//157<8989:61033496514+,3+,1-%*(+42435*-)(0222.%,,4,4-+7;/1.-+,.8520342584897:3*982467+1)&(**&)*/-673.///5:78799/01+,/.-''#/'()+07--119052.,*600360.0059530/$'##$%(*+32,(,56/.9//05.)),+.--,75-5.,-,/,)(.).*+/,'*--153521,(,,4)6/6:;54778:866-*+/11/.-+/'/+$((),0;,454-(()&'..100,9//88798410/1(&(&(((*332/1356//.*04.0.6('$$#4..4/,,,,,:49/8+/'6+%,(*+'#))),-1555049+,/,)-,*+8'4+3536,,(%&%*+*+.7,&***,-0,131+-132'(7301.0342/*++','&'%((*,/7185.00,-*1/&0#&(*#&&%2226(0*074.)''&(+)+(%)/,)%$$')''0/*.+*10/7..37/21:8.0126-**+,453222.+()$&&(',114611+4-299:99
@9c98b41b-07b3-4951-bfe4-27d227f39a8f ch=477 read=68451 start_time=2019-12-13T09:13:53Z barcode=BC01 runid=2c9cf7bc05858273f10e7d7ec552fc0bd742dc3e
CGGTTACCTTGTTGACTTCACCCCAGTCAAAAGCGAATCACAAAGTGGTAGCGCCCTCGAAGGTTAAGCTACCTGCTTCTTTGCAATAGCCCACTCCCATGGTGTGACGGGCGGTGTGTTACCAGGCCGGGAACGTATTCACCGTGGCATTCTGATCTGATTACTAGCGATTCCGACTTCATGGGTCGGTTACCCGAACTCAATCCGGACTACGACGCACTTTATGAGGTCCGCTTATACTCGCGAGGTCGCTTCTCTTTGTATGCGCCATTGTAGCGCGATGTGTAGCCCTGGTCGTAGGGGCCATGATGACTTGACGTCATCCCACCTTCCTCCAGTTTATCACTGGCAGTCTCCTTTGAGTTCCCGGCCGGACCGCTGGCAACAAAGGATAAGGGTTGCGCGCTCGTTGGACTTAACCCAACATTCACAACACGAGCTGACGACAGCCATGCGGCACCTGTCTCACGGTTCCCGAAGGCACATTCTCATCTCTGAAAACTTCCAGTAGTTCAGAGACCAGGTAAGGTTCTTCGCGTTGCATCGAATTAAACCACATGCTCCACCGCTTTGTGCGGGCCCCGTCAATTCATTCGAGTTTTAACCTTGCGGCCGGCTCCCCAGGCGGTCGACTTAACGCGTTAGCTCCGGAAGCACGCCTCAAAGGGCACAACCTCAAGTCGACATCATTTACGGCGTGGACTACCAGGGTATCTAATCTGTTTATCCCACGCTTTCCGCCTGGTGGGTCTTCGTCCAGGGGCCGCCTTCGCCACCGGTATTCCTCCAGATCTCTACGCATTTCACGCTTTACACCTGAATTCTACCCCCTCTACGAGACTCAAGCTTGCCAGTATCAGATGCAGTTTAGGTTGAGCCCGGGGTTTCCATCCTGACTTATTTCAAACCGCCTGCGTGCGCTTTTGCGCCAGTAATTCCGATTAACGCTTGCACCCTCCGTATTACGCGGCTGCTGGCACGGAGTTAGCGCTTCTTCTGCGGGTAACGTCAATGAGCGGGCCATTGCTTTACTCCCTTCCTCCCCGCTGAAATTACTTTACAACCCGAAGGCCTTCTTCATACACGCGGCATGAAAGCATCAGGCTTCGCCCATTGTTAATATTCCCCCTGCGCCTCCGTAGAGG
+
9*0/803241-,('()-:7/:72),/-&%'&'%&&(/:98877,()'***(,-08*+,(+,(,'4)*)++6695&03923:4,*5*')&/44*++18-,437710223142),)(')$%/()('.,-3'*),''$'$&/,12;13-0//19:722/,$)+04124466989<61./04555750((%')(1&3''%&//.01<51,01/10//416/1,./8:///1-++.,/+-0&)#%'+-,2,-235/009098,89+-354938:127+,---),,%))2--/1196)*998*1('1688833./1..//52/1345979'-)1126/6-3*,/7<6124&**..,&-,.2531950/37093(--.0-6156-544956999<-011988)1,-21.,-(,.1..0-2+)**,)/22-5/0::*+545634,*4,111283:112-+.)*/0336822565534289:534--44766877<63337866311:96)0+,'$(&$(()'&%&'*4904620+3/5;88<966206/0/690/.1.5;246/0228868')571136/0+,-*.0,24/*-10728-./6501-5;<-8:4030.-+'&%('+.+687(+/2(2-6323/707./0)*3/+,/0.2/)+&&&++.6466;+20-)&)//404212+.478678837<7023;88785433.041366./07534150/39)%'&*()/2(4:.),',.)(&'&'*+,.;3209**89:-86584131()++4:4;767<96/5)**344464566965;5.%%#&*(,*//4742-51514029950)-.18556669476.1192291.2./610..)**/07+,+2./'$*3/(+142.4-&)&)'*)--.-)($&%(*.30;46<8231--2./030*&('--%0-/789271/210/11.3/..44;434&',(+(#'()61119992,*)+*,$'--+)-*+/04360(('+,**+.//)'')+--/0'))))'(+&'(-&%,,/9/184*(*-//,06146*,+'*-/.(),*13&&))*4291;-,12/61-*0/0,3,()*)**$'&'*,5863)%%(-*(28*.),*+,915872'&'(&)*)/6*,&('+*
@835c34ab-8f11-4b10-8b01-8f1a4574c59c ch=179 read=139794 start_time=2019-12-13T09:13:51Z barcode=BC01 runid=2c9cf7bc05858273f10e7d7ec552fc0bd742dc3e
CCGGTTACCTTGTTACGACTTCACCCCAGTCATGAATCACAAAGTGGTAAAGCGCCCTCCCGAAGGTTAAGCTACCTACTTCTTTTGCAACCCACTCCCATGGTGTGACGGGCGGTGTGTACAAGGCCGGGAACGTATTCACCGTGGCATTCCTGATCCACGATTACTAGCGATTCCGGCTTCATGGAGTCGAGTTGCAGACTCAATCGGACTACGACGCACTTTATGAGGTCCTTGCTCTCGCGAGGTCGCTTCTCTTTGTATGCGCCATTGTAGCACGTGCGTAGCCCTGGTCGTAAGGGCCATGATGATGACGTCATCCCCACCTTCCTCCAGTTTATCACTGTGGCAGTCTCTGAGTTCCCGGCGGTTGCGCTGGCAGCAAAGGATAAGGGTTGCGCTTTCGTTGCGGGACTTAACCCAACATTTCTAGCACAGGCTGACGACAGCCATGCAGCACCTGTCTGCGGTCCCGAAGGCGCAATCCATCTCTGGAAAGTTCTGTGGATGTCAAGAGACCAGGTAAGGTTCTTCGCGTTGCATCGAATTAAAACCACATGCTCCACCGCTTGTGCGGGCCCCCGTCAATTCATTTACGGGTTTTAACCTTGCGGCCCGTACTCCCCGGGCGGTCGACTTAACGCGTTAAGCTCCGGAAGCCACGCCTCAAAGGGCACAACCTCCAAGTCGACATCGTTTACGGCGTGGACTACCAGGGTATCTAATCCTGTTTGCTCCCCGCGCTTTCGCACCCACAGGCGTCAGTCTTCGTCAGGGGGCCGCCTTCGCCGGTATTCCTCCAGATCTCTACGCATTTCACCGCTACACCTGAATTCTACCCCCCCCCTCTACGGACTCAAGCATTATCAGATGCAGTTCCCAGGTTGAGCCCGGTTTACATCTGACAACAAACCGCCTGCGTGCGCGCACGCCCAGTAATTCCGATTAACGCTTGCCTCGTATTACCGCGGCTGCTGGCAGGAGTTAGCCGGTGCTTCTTCTGCGGGTAACGTCAATGAGCAAGGTATTAGCTGCTCCTTCCTCTCCCGCTGAAAGTACTTTACAACCCGAGGCCTTCTTCATACACGCGGCATGGCTGCATCAGGCTTGCGCCCATTGGTACAATATTCACTGCTGCCCTCCCGTAGGAG
+
0,)*-/,2.:-(*/%*+-1583-.0/)+,66680/-+*%%((,&*)2,086*+28::8/4.))/+00:97/101574359;71;9,*/242;:-.-07-*00/-433354;:727.--+/169946440606/042('**+79694:41106)-.886.+,+0-0&&*))-4469682,4396467/*,,-,-1-601.55886/72506688455250,*+08711-'4,)-)*-..-0,1..-')-/2()002553:2-.023116<8480.)//-1226883..-:/.19:93525(1/92::852-*'(./234.,,:8)+699:9862+-.266-//995/(%--24400+..-38</6),)'*'*&$&*,5160')/08-.5/54)2/()0.-)*/23/009-/(163.2.3..8)/(7409+.(&%''*&'47676562421656:88.--,-6(),01.30&6*0+*-7/03'()-)384999867152+,,+(()$,3568980(&)+,:<75-*2&3+;<9:;978605---12((0*2)::.28,-//.2122/34,..2,/05/31.7:90++2/5467118-$&)-.19:+4,.+/1/.2.94*+:2212,-*%.-)-,+23681728/++&&+/))+-0-2-.1)+2,.44:7717,,982/22:6;7:'4-*+')*,3688495.-00//258465,56-81,01:7-7-+)---46.))*930&$)./2:8614206)&()-/10000833173317)*673-16/185<:8;311,,4<91.3')*00003/-.-/1:<;458:..,)*').+&$,-407583542171,036796989852-'++.10/3*+-2228:9<8:++/2/600191(,,)+'&)*,+*('%).0:<::<77;85545-**(#$%').6+')/8;8:80--3-1/0,.-0-2815,1.0,+3/((*3+,,5+,''$2+%-490//6(6511410622768350.184335-7./.614:(4+/-,*''0%+039.683--+.7+-0656/))-(0..2/233/52**(..65;56;8660+&*)+/81336970///0:(0846704.::,%02/,++,-700-)(&),-02159+(;:.+;875..
@d88ff237-f768-4fa2-8824-444814791c43 ch=151 read=89138 start_time=2019-12-13T09:13:50Z barcode=BC01 runid=2c9cf7bc05858273f10e7d7ec552fc0bd742dc3e
CAACCGGGACGGTGAGGAAATATGCACAATGGGCACCAAGCCTGATGCAACCATGCCGCGTGTATGAAGAAGGCCTTCCCGGGTTGTAAAAGTACTTTCCCGGCCGGGAGGAAGGGAGTAAAGTTAATACAGCATGTTTGACGTTACCCGCAGAAGCTTCAACTCCCGTGCCAGCCGCGGTAATACGGAGAAGTGCGACCGTCAGATTACTGGGCGTAAAGCGCACGCAGTTTGATAAGTCAGATGTGAATCGGGCTCAACCTGGGAACTGCATCTGATACTGGCAACGGAGTCTCGTAGAGGGTAGAATTCCAGGTGTAGCGGTGAAATGCGGCTAGAGATCTGGAGGAGAGATACCGGTGGCGAAGGCGGCCCCTGGACGAAGACTGACGCTCAGGTGAAAGCGTGGGAACAAACAGGATTAGATATGCTGGTAGTCCACGCCGTAAACGATGTCGGCTTGGAGGTTGTACTTGTAGGGCGGCTGGCACGGAACAACGCGTTAAGTCGACCGCCTGGAATTGCACGGCCGCAAGGTTAAAACTCAAATGGGTATTGAGGGCCCGCACGGCGTGAATATGAAACTAATTCGATGCAACGCGAAAGAACCTTACCTGATCTTGACATCCACAGAGTTTTTCAGAGATGAGAATGTTACTTTGGAACGAGGACAGGTGCTGCATGGCTGTCGTCAGCTCTACGTGTTATTGAAGATGGCGGATCCCGCAACGGACGCAACCCTTGCCATCTTGCTTTGTTGCCAGCGGTCGGCCGGGAACTCAAAAGGGAGACTGCCAGTGATAAACTGGAGGGAAGGTGGGGATGACGTCGAACCATGGCGTACTGTGACCAGAACTACACGTGCTACAATGGCGGCGCATACAAGAGAAGCGACCTCGCGAGCAAGCGGACCGCACTCATAAAGTGCGTCGTAGTCCGGTTGGAGTCTGCGGCTGAACTGAAGTCGGAATCGCTAATGTCGTGGATCAGAATGCACGGTAGACCGTTCCCGGGCTTGTATACACCGCCACCCGTCACACCATAGAATTAGGTTGCAGAAATGGTAGCTTAACAACCTTCAGGAGGCAACACGCTTGATTCATGACACAGGGTGGGGAATCGTAACAAGGTAACCGGAAGATAGAGCGTGACGACCGTGGGTTAACACAAAGACACATTAGCTTTCTTCAGCACCAGCAATACATGAAAAAAAAAGA
+
'&$&$&&%%$%(('$)''*''$&$$%),504960+1+2/12:444556/*--,235/-(.44656735))+*'-7519)',4669145:1'(+*,/7./1,)*,(/5/*.-03-5,(*+-76*+3131.0.&((('12''$''+..2;6.12)('#$&,./+/,25+)0**((*2+-1*..('%(,-0/'(&(&%&&#%&&)($+()/+/149887860+(**)%&$&$&-+*()('+*.3+.14+)$'(()'-013620363376/70100,,/.)'+$(%%$%*()(*(+-.24513-+,+*&((0)6);,,78741---.78-')&$$&''''&'(),24470.5.)))),4-02083531....--1-5:4+*2689,+***-(('')256)1(%$++)(*-0.4,,*-8:57/37-6-,()&%(&()/7667285%+*0.++7;810/0.66,)*+,//+)*,.*)&)&%%&$),).(&&()*'$&''+''3./++,-4.1,02326:553,(((',('(&(,4242566.64;8<<921060)('$$'%%'&&)-2-6(''&(''%&$('(%%%%''&'(0-6:.,+.*448856224,(.04/5.+,&&(+/0.1-.0348)')$+&&*7:830-+()+//+*-1/)3(%&''&--*,+&#((///../-.6/.)*-/05489633--..-&#'()+./%,%%&&%(((*'(&&(()(#*(((*($,12477:*(&#'+)*++)(&*'+)3624;5560-41*/25+5/13019-;7(+/.),,16667+-0..12;:3322+-/*,4.421.2,21,,,.-1%'%%$'((**)%%'$$#%'',*,)2-1+*()%&$$(#%'*-*/,'*)%)'''*.2'(%*((*55367837223238&.091.)#&%'%%%%,31+028464*113,:+**%.)0,-./3-+'')))$$%$$''&)6(/,-,1-..'&*&')*+-8,-10/17644)22934+-*,)+1,.*.-(&####&'',*,/+,*%)/0'(/,-++0&)%&'%*&%,(,+#&'')))(),')%(%%,'()'+&&*+&40+.+((%&&'$%%&'&/*77740/''*)'%+*+)+&)-.100886414.-5,.3629/24/-,())%))*++4),3).((*)+//217)*)*%)$(&&$((*++,3+*),,180.0.1213$&$.-.6341/,$%
@91b78f2c-ae9f-44a7-9d20-8815620d2e31 ch=400 read=74839 start_time=2019-12-13T09:13:44Z barcode=BC01 runid=2c9cf7bc05858273f10e7d7ec552fc0bd742dc3e
CAATTTTTATTGCGGCTTCACTGATCATGCACAAAGTGGTAAGCGCCCTCGAAGGTTAAGCTACCTACTTCTTTGCAACCCACTCCCATGGTGTGACGGGCGGTGTGTGCAAGGCGGGAACGTATTCACCGTGGCATTCTGATCCACGGTACCTAGCGATTCCGACTTCGCTGGAGTCGAGTTGCAGACTCAATCCGGACTACGACCACTTTATGAGGCCCGCTTGCTCTCGCAGGGTCGCTTCTCTTTGTATGCGCCATTGCCCAGCGTGTGTAGCCCTGGTCGTAAAGGGCCGCTGATGACTTGACGTCATCCCACCTTCCTCAGTTATCACTGGCAGTCTCCTTTGAGTTCCCGGCGGACCGCTGGCAACAAAGGATAAAGGGTTGCGCTCGTTGCGGGACTTAACCCGGCGGTACAACACGAGCTGACGACAGCCATGCAGCACCTGTCTCACGGTTCCCGAAGGCATTCTCATCTCTGAAAACTTTGCGTGGATGTCAAGACCAAGGTAAGGTTCTTCGCGTTGCATCGAATTAAACCACATGCTCCACAGCGGTAGGGCCCCGTCAATTCATTTGAGTTTTAACCTTGCGGCCACTCCCCAGGCGATGAAAGACTTAACGCGTTAGCTCCGGAAACCCACGCCTCAAAGGCACAACCTCCAAGTCGACATCGTTTACGGCGTGGACTACCAGGGTATCTAATCTGTTTGCTCCCCGCTTTTCGCGCACCTGAGCGTCAGTCTTCGTCCGGGGGCCGCCTTCGCCGGTGATTCCTCCAGATCTCTGCGCATTTCACCGCTACGCAGATTCTACCCTACGAGACTCAAGCTTGCCGGTATCAGATGCGGTTCCCAGGTTGGGCCAGGGTTTCATCTGACCCTAACAAACCTGCGTGCCTTTACGCCCAGTAATTCCGATTAACGCTTGCACCCTCTCCGTATTACCGCGGCTGCTGGCGCAGGTTAGCCGGTGCTTCTTCTGCGAGGTAACGTCAATGAGCAAGGTATTAACTTGCTCCTTCCTCCCGCTGAAGTACTTTACAACCCGAAGGCCAACTTCTTCATACACACGCGGCATGGCTGCATCAGGCTTGCGCCCATTGTCGCAACATTCCCCTGCTGCCTCCCGTGGG
+
()*'''(&%,1'-*+++6//2%&(/0,-)*,)560002431+)++::503&&',/334--./7881*.05249:310.1:/)*./;9+/599895463;:769723..$&'%.20)5+06756010-+228839445<:7771/-%&'*,()(''223369.5--3775'$*03)+*+)(162+2$&1566.:.3(3-997431+0(&(128562-1/.3-'))(%&()+.,.%-.)+*(*.02:6/0(&((//458;7850**)(),(1.*(%(+/70052332336,1899;'(('(*)+')&()9899:/;5+(,02:76-/(1,0,01135/0+)+//22/,6)(%'8:/*&)*-2<7:913/2550&237*6.9847(/116;,-//-.4-8)',762/0110.2((&&'('(*01/,-)'&(*+*34175034.-+'$')).1-/578:8;289<091)*,*-0015-&).54413,,'//')-))/011:886461213/(,(.+-12/33:89<835506/0068/30113<86/**+.-121+')'-.'-,*),+253/,-55:7:8,/9./)+0;;.191140//+&&%%),29:0')),$$'$'*(&,-+--1.031//.-.0412.-/()/+*/./1/0*3*/-,*0075:37)4-012699./0//<:12.72237565749:31%%,,03(((0)105</+-):8.+)*.59,,,,&-/270-&//399,-123<5120-(299.4869;8<9,,.*,4)'4--**+&))/00:8-*+'(+1:)*(,,()-)+')%&//623)74*&#)'&/-241.)&'*5)+4084779388978&419-1)'.,0+,)557(1-(*6(+.++,++22(((*(.58-+%#&()2/%%**%),-0)%&'+::;:1.-,,)((%'/))**.8-*++-0'/)*;..40/-.-002516/).+1.+,+),-+,5'))8-8;8666.&.1.4:6536)7/.,')./*1-+,+.')1/(+078/:64,29,(,+(*+'(((-+''-,'04**.'1)6.%$)-218<:775200*.'.'*)-/29664525.'+-,.2(//37**4--)('+)&,).)(*,))),--//)16**2'1,
@857117ce-f768-4946-9175-3ec3c2d0124c ch=181 read=150312 start_time=2019-12-13T09:13:41Z barcode=BC01 runid=2c9cf7bc05858273f10e7d7ec552fc0bd742dc3e
CCCGGTTACCTTGTTACGACTTCACCCCAATCGCTGACCCTACCTTCAGCCGCTGCCTCGCTTGCGGTGCTCACGGACTTCGGGTATTGCCAACTCTCATGTGAATTGTGACGGGCGGTGTGTACAAGACCGGGAACGTATTCACCGCGACATTCTGATTCGCGCGATTACTAGTAACTCCAGCTTCATGTAGGCAGTTTCAGCCTACAATCCGAACTGAGACTGGTTTTAAAGTTTGGCCCACCTCACGGTATTGCATCTCTCTGTACCAGCCATTGTAGCGCGATGACCCACACATAAAGGGGCAGAGTAGTTTGACGCGTGTCCCACCTTCCTCACAGCTAACAGGCAGTCTCGCTAGAGTCCTCAACAACTTAATGGTAGTAACTAACGACAAGGGTTGCGCTCGTTGCGGGACTTAACAACATCCTCACGACACGAGCTGACGACAACCATGCACCACCTGTCACCTTGTCCCCGAAGATTTCCTCGATTAAGAGTAATGCAAGGGATGTCAAGTGTAGGTAAGGTTCTTCGCGTTGCTTCGAATTAAACCACATGCTCCGCTGGGTCCCCGTCAATTCCTTTGAGGTTTTAATCTTGCGACCGTACTCCCCAGGCGGAATACTTAATGCGCGTTAGCGGCGGCACGGAGGTGTTGAAACCCCCCACCTAGTATTCATCGTTTACGGCGTGGACTACCAGGGTATCTAATCCTGTTTGCTCCCCACGCTTTCGAGCCTCAGCGGTAGTTACCAGTCAAGTCGCCTTCGCCACTGGTGTTCTTTATCTCTACGCATTTCACCTTTACACTAGGAATTCCTCTCCTCTCCTGCACTCTAGATAACCAGTTTGGAATGCAGCACCCAGGTTGAGCCAGGTATTTCACATCCCACTTAATCATCCGCCACGCTCCCTTTACGCCCAGTAAATCCGGATAACGCTCGCCACCTACGTATTACCGCGGCTGCTGGCGTAGTTAGCCGTGGCCTCAGCAGGTACCGTCATTATCTTCCCCAAAGACAGGCTTTGCGATCCGAAAACCTTCATCACTCACGCGGCGTTGCTGCATCAGGGTTTCCCCATTGTGCAATATTCCCCACTGCTGCCTCCCGTAG
+
3/(-.4.++'',&3*%)0,23:3)020)1.36+++-//1*&(33463&//7.5587875-*/++))()$&')/1*0'&+/4)//.'/)%)+,,,,,*++0.**&')*()/.7-/556-7012657652685.;617117::72/31-/.-/,299563460',**./32,,+**-/*.,9---367926243586/54<77,006,/0/927((51////26-..2.;;--8/-4:'(%&%)*143426395-1,+,4567431446857../7.69++(&'$()./.)1.-%&'./169,,4,&&''&')%*/90..0/+//--.1)&,./96253&''+-))&*%0220566574443%')*18723*')(')*-,,566//.+.--/62425.,+-+5;32+32253:453;84-2*2(&)0,/-0')*346454977722101437736:41/,'/.,32157767535215793()'%%+0,7544241-2,&&'),+,*(-'-1;6;9621''*,1.4/-/',,092:=:565/9*..<0**,,/1;2:90/..11*-5)*+%)*'675-3578:9<8.-46.**,/;<.1;515/+-0035)-+-1.25/,0460522/)(+'-&*&('*..4...-60&22.1,3,.-+.,.+-4./352+)(,,/*.466<868543;:.0/81228:878/1.+-,%/,0056967+0&9:+(+)322.*-,,2://*)55894$)()%'&)*0+--)-03)((..3886;68:<4678:8888/03'()*-.($)***.64238.-3+%)'+3,1)1*4.14/02--,,,/02482.-,*&(-2/60;187<95232146201-2./'+-9,($%$##'%*'*4---//04'-'+-*/,,-4:85('%&'(2-58(.4+'+/-8.&(-.6921244410,./77746.+2.,,0-102935:5547663344.-)'*,/9...9.-('&'&)$$%)'**)/3578+8-)*::4349*45./45+*.3195*,..0/''-1/*.13;66770673,/.+1,,+56++2//%+''+31-;6337...5/021:00/31096-+42//----)28+)82+
@2ad92532-f500-49b2-a7d3-1edc675e0fd3 ch=207 read=70877 start_time=2019-12-13T09:13:39Z barcode=BC01 runid=2c9cf7bc05858273f10e7d7ec552fc0bd742dc3e
CCGGTTACCTTGTTACGGCTTCGCGGATCACCGAAATTAGTGGCGCCCTCCCGAAGGTTAAGCTACCTGCTGGCACGCAGCCCACTCCCCGTGGTGTGACCGGGCGGTGTGTACCAAGGCCCGGGAACGTATTCACCGGCTGGCATTCTGATCCACGATTACTGTGATTCCGACTTCAGCAGGTCGAGTTGCGAACTCAATCCCGGACTACGACGCGCACTTTATGAGGTCCGCTTGCTCATGAGGTCGCTTCTCTTTTGTATGCGCCATTGTAGCGCGATGGTAGCCCAGCCCTGGTCGTAAGGGCCGCTGATGAAACTTGACGTCATCCCCACCTTCCTCCAGTTTATCACTGGCAGTCTCATGCAGGTTCGGCCGGACCGCTGGCAGCAAAGGATAAGAGGTTGCGCTCGTTGCGGATGGCGGCATTTCTAGCACAGGCTGACGGTACATGCCTGTCACACGGTTCCCGAGGCACATTCTCATCTGAAAACTTTGCCGTGGATGTCAAGACCAAGGTAGGTTCAACGTTGCATCAGATTAAACCGCTCCACCGCTTGTGCAGGCCCCCGTCAATTCATCTGAGTTTTAACCTTGCGTATTGCTCCCCAGGCCCGGTCGACTTAACGCGATTGGCTCGAGTACGCCTCAAAGGGGCTGGCATAGAGTCGGCGTTTACGTGGATTTCACCAAATTATCCTAGTATAACATCCCCGCGCCAGCACCTGAGCGTCAGTCTTCACGTCCAGGGCCGCCTTCGCCACCAGTATTCCGCCTCCAGATCTCTACGCATTTCCACCCGCTACACCTGGAATTCTCCCCCCCCTCTACCCGAGACTCAAACTGCCAGTATCAGATGCGGTTGAGCCAGAGTTTCACATCTGACTTAACAAACCGCTGCATTACGCTTCTTTGCCATGATAATTCCGATTAACCTTGCGCCCTCCGTATTATCACAGCGGCTGCTGGCTGGAGTTAGCCAGTGCTTCTGCTGTTAACGTCAATGAGCAAAGGTATTAACTGCTCCTTCACTCCCGCTGAAAGTACTTTACAACCCGAGGCCTTCTTCGCCACACGCCCGGCATGGCTGCATCAGGCTTGCGCCCATTATGCAATATTCCCCTGCTGCCTCCCGTAGG
+
0--2,7(,,0+)/*$&%)%%')'*/-1//$*&%*,',*'--%(*+--.,372)+))+),$$&()+-(%%%&%%$(),2*+.4-(**/31,&)&.-2,..3-)532,**#)#$%''*(3.4.+06162598813/./0+'%)1852594788;37)**+.6011000.3,1*,)1383)##&**+-')*5///''9666/7000(3011-'*-*)*+((#(+29-.+()+**.+,-8.144243102262332//--241+*,-.046;+8,&'(*(&'%#('%)$%&(''*33,+28:9/1/,)0569))++,0,(%$'-../15632,224*'.,398636)*-4<9331-**+2,/07763%)#%$&/3.1&++65;-)*)(,),+,%+(,)*8.6*)'%.*.-*-+//0-4,,,16.)$**(+*)00+(&(&*)+&(/5265(*%$$'$$$*&'%))*-),+1653:8++')+)/2595,**--,&'223)*1(&)%'))439378455433/'*&*.-206(%$&&)*)+/03'))+*-46-3'('),,13)*+)+.,3,580669,,03-4096/.-+-.//;;/.:/-3,)(&&$(&%*-0+/++)0..++21,($)//2'/)*)),0+1..-)'$%%&%(**-(,()03.+)*&&$%&%%&'%'$$&+2.&('$&%$(('&#&&-*3*5+/0++('.,+-((%'''))*+),,%$&'.1/.,/5566388-/))$(&)*'(,11.81497:6477(.'%)12271.&*++)''''-/0886734/58+1((480+4466616.,.-(//))(++/754///+&-'(*-///)0&)(&&(27'-0+*-..9:67-5.72&,6+$-%)$10,+10485)&$'%1),23538.*((*'+*)-11/3*,,*(.2%+')*,36:610/201/1/17-3%273227,3,.;880()$'',9-./:991*%'+%'.2-.-1---)&*(&$%$"$'&+,647954432776:)/*++*,+)0/+.-05172'**/3/)52627.+***24,'..+/75,,+307/988<:((&(**.-0+)+**-1697400012015/,/&*,192',/%)&()3455.797-+,.//.6,.)))--1*
@b01b9407-a9ec-46c6-bda7-c35f92de1be9 ch=211 read=84093 start_time=2019-12-13T09:13:32Z barcode=BC01 runid=2c9cf7bc05858273f10e7d7ec552fc0bd742dc3e
CTCCTACGGGAGGCAGCGAGTAAGGGGAATATTGCACAATGGGCGCAGTACAATTAAACCATGCCGCGTGTATGAAGGCCTTCGGTTGTAAAGTACTTTCAGCGGGAAGGAGTAAAGTTAATGCCTTTGCTCGTGACGTTACCCGCGGAAAAACTCAGCTAACTCCATTACCAGCAATACGCGGTAATACGGAAGGGTACGAAAGCGTTAATCAGGTTACTGGGCGTAAAGCGCACGCCAGGCGGTTTGTTAAGTCAGATGTGAAATCCCGGGCTCAACCTGGGAACTTCCATCTGATACTGGCAAACAGTCTCGTAGAGGTAGAATTCCAGGTGTAGCCGGTGAAGTGCGTAGAGATGCGGAGAATACCGGTGGCGAAGAGCGGCCCCTGGACGAAGACTGACGCTCAGGTGCGAAGGCGTGAGGGAGCAAACAGGATTAAGATACCCTGGTAGTCCACGCCGTAAACGATATCGACGGAGGTTGTGCCCTTGAGGCGTGGCTTCCGGAGCTAACGCGTTAAGTCGACCGCCTGGGAAATGCAACCGCAAAGGTTAAAACTCAAATAATGAATTGACGAGGGGCCCGCGCAAGCGGTGGAGCATGTGGTTTAATTCGATGCAACGCGAAAGAACCTTACCTGGTCTTGAGCATCCACGGAAGTTTTCAGAGATGAATGTGCCTTCGGGAACCGTGGACGGAGTGCTGCATGGCTGTCGTCGAAAATCGTGTTGTGAAATGTTGGAGTTAAGTCCCGCAACAGAGCACCAGCCCGCATATCCTTTGTTGCCAGCGGTCCGGCCGGAACTCAAAGGGACTACCAGTGATAGAAGCTGGAGGAAGAAGGTGGGGATGACGTCAAGTCATCATGGCCCCTTGACCAGGGCTACACGTGCTACAATGGCGCATACAAAGAGAAGCGTCGCGGAGCAAGCGGACCTCATAAAAAGTGCGTCGTAGTCCGGATTAAGGTCTGCAACTCGACTCCATGAAGTCGGAATCGCTAGTAATCGTGGATCAGAATGCCACATTGAGAATGCGTTCCCGGGCCTTGTACACCGCCCGTCACACCATGGGGTAGGTTGCAAAGAAGTAGGTAACTTAACCTTCGGAGGCGCTTACCGCTTTGTGATTCATGACTGGGGTGAAGTCGTAACAAAGGTAACCGG
+
),0/--0'21.020,24%#%'.)*3/)179.5/)()*-614640*,''#$%),+--662:8:3773666461((,(&++..23*.*+'(.1.---+36.-)0//12,)'($$%).1+..3-,&/-*-((568-4.),*+0)/0(%'&.',-.&$&.)14-6,-.7)+*3-./,,'*)&%'(+/)-5//.5,0)'',(,'+&))(()+/-3-55+.&///0,+6--8,04+'))+%)$(&')40,904-*-367/295453--%(++).,++26119/71:3730*/..)+**12.--/.999980,%'&+,0.356*+'-)./-6-2-2)*380/+&***)./,'(%'&,..--*)/.,/-0+-'*//2+/+)()$&&''&+,).4;2,*0322,)-)-+00055789',4112226/83985()-+&,.47.3*04&1-,,,.257:,,07878992./1297.5-+)+,,(-.,(+',,.+0/+,178,+***4148747122///.,-/27;86664;56/484*886:*()*%)*+*1/2%51./48,-8.;0:80)(.352))'((+/05057.&111//4,)+%+)(&',,+2.(,+542/186;635/71--01-0&-+/-/4,'*/,-2,*/7.-1333-+)(+661,*+,/-0+.8<95,))+--57556735:6791;86489772./3%+%')45;84420411455420$)))(&*)+,-.)+*)+,(//;12''0+--++.3*).,),+)&(+)1'&$**'%'#&'*+''/(*4:2434.6/763,2*41-4,:028*/(***'44.89*4-++,,(+)'*)-,*2.*1)()*0,&145,98899962&'&(*+2--+&.1.((''),:1::8530.'*-,/22-2.4//565777698:*('%()(*3.*),*''%&-4153910411*0,61+')''*03:8;9825)*-+-0+,*1,,+,-1254656688;8:.5,**..;2:67621+..6302347;;992*'*+.59/0')*)')')(&---55((.4764.2++,..6:52:./110.,-614*./+(')43;157:.'(0)))+)),&.-114083;4+/(-/+-/*0)+*')-31/1388;7/22.45.,,+**--,,/)+(+266'2*24974-/
@dc369bba-11a8-4c52-af48-6800cc992b3c ch=248 read=96650 start_time=2019-12-13T09:13:30Z barcode=BC01 runid=2c9cf7bc05858273f10e7d7ec552fc0bd742dc3e
CTCCTGGGAGGCAGCGGTAGGAATTTTCGGCAATGGGGAAACCCTGACCGGGGCAACCGCGTGAAGGAAGAAGGTTTTCGGATTGCCGGCTTTATTTATAGGAAGGACAGCAGCTACAGAAGTAGGTAGCCGAGTACTTTATTAGAAGCCACGGCTAACTACGTGCCAGCAGCCGCCGTGTTAATACGGCAGGTGGCAAGCGTTATCGGAGTTATTAGGCGTAAGGGGAGCAGCAAGGGTCTATGGTAAGCCTAAAACAACCAGTAAGCCATAGAAACCAGGCAGCTAGAGTGCAGGGTCATTGGAATTCCATGTAGCAGGTGAAATGCGTAGATATATGGAGGAACACACCAGTGGCGAAGGCGACGGTCTGGCTGGCCTGCCGTGACGCTCGATCCCGAAAGCGTGGGGAGCAAATAAGTTGGAATACCTAGTAGTCCACGCCGTAAACGATGAGTACCAAGTGTTGGATGTCAAAGTTCAGTGCTGCAGTTAACGCAATAAGTGCCGCCTGAGTAGTACGTTCGCAAAGATGAAACTCAAAGGAATTGACGGGGCCCGCACAAGCGGTGGGCATGGTTTAATTCGAAGTAGCGCGAAAGAACCTTACCAGGTCTTGACATACTCGCAAAGGCTCAGAGATGGAGAGATAGCTATATGAAGACGGTGGTGCATGGTTGTCATCCAGCTCGTGTCGATGTTTGGTTGAGTCCACCGGCAGGCGCAACCCCTTATCGTTAGTTACCATCATTAAGTTGGGGACTCTAGCGAGACTGCCAGTGATAGCAAGCTGGAGGAAGGCGGGGATGACGTCAAATCATCATGCCCTTATGACCTGGAGCTACACGTGCTACAATGGATGTAGTGCCAGAAGGAAGCAACCGCGAGATTGACAAAACCAAAACCATTCTCAGTTCGGATTGTAGTCTGCAACTCGACTACATGAAGTTATGGAATCGCCGTCAGCATGTCGCGGTGAATACGTTCTCGGGCCTTATACACACCGCCCGTCACACCACGAGTTGATAACACCCGAAGCCGGTGGCTAACCGCAAGGAAGGGGCTGTCTAAGGTGGGATTGATGATTGGAAATGAAGTCGTAACAAGGTAACCGGAAGATAGAGGCGACGAGGCCGTGGGGTTAACACAAAGACACCGACAACTTTCTTCCAGCAGCAATACGTAAAG
+
(+-&%&(**+2+%*)%-.)))/*0561.+2119556.'&++.7,,+./6,''%&)+*'(,/120/-+--*14.+189+.0-)-+'%$$$$&-)%(4*-/-),).,35.+++(-.0).,'('()$,((,-04'%&&&).34.5/-)-0).,***,.0064522/,+3-,14.014-,+)'&%)'+*))((&#('**+(.-*,-,8...,0+*0--/2%+'&%&*()&,(&%&$(').'/2+.0.31730/,382251),,'-)+,/15/38/0+),1++1+*47222/,''*+,,*-(*((&-*)+0(5*:8,)%&#$$%)(,()42,+)(+005544+356-+*'(,*+.07448291**2*/,79:7;84-,-(&(-./-)+$&%&'**.0.,01132),/,(225,--)&*,8:7-0'--92/2..167(*-42247/*-24:88:<961-0*))**3*5/2359;8:99744263.0::4550///152929270136330()%))).81-$'(+'.'++0893441)(6300733190,(+(*),,,('&)(*,1/()%+*0)0*)(*)())./+,9507187'(*$$'&,)'(+/((,33121/25+*.022511/000244.108/,1279)(),-095,+&'()'*123724/,'''(())-77:8683405+-,*012./155-1/-,'&(..0(('*+''$&1*#()*)-'&((&)+--15.+455730600/82-*()))*+-*,)1)384.12/&$&&&(-15467;33+))(*#$&((,+'().*+*-7/,683001487:9:<834055*+):3().+)(+00++,&(--,-(**.18105092294.*)&&,%+)+,.))%'&&&(+).43/*'$+&'*-097./2,1452;7:;7/.*+,5:68/0./11577025/6/.,0'3645*,,.0128%(,/1755,,*+,*(+-/8786,-'++*.55584080/1*/)*535(/,/1.-/:/592.1/---06,-*)++2/0/1,-(/1*',0-11/,*)-+,+0,50/,,+/.1*,+**/'/1(+(4(18<:.0,)+,-'('(%/*&&+*/+,+%#&'',+')(.+4,2,462//((')+0170(()+-*,..20(/6/6.34582*)-)2/0/533,34--:65,*%*'().4.,)''$%#%
@8cea4afe-385d-4ed9-843f-eceaa790fd4e ch=454 read=72387 start_time=2019-12-13T09:13:23Z barcode=BC01 runid=2c9cf7bc05858273f10e7d7ec552fc0bd742dc3e
CTCTACGGGAGGCAGTGAGAATATTGCACAATGGGGAAACCTGATGCAGCAACACCGCGTGAGTGATGAAGGTTTTCGGATCGGCCGAAAGCTCTGTCTTTGAGGAAGATAATGACGGTACCAAGGAGGAAGCCACGGCTAACGCTACGTGCCAGCAGCCGCGGTAATACGTGGCGAGCGTTATCGGATTTACTGGGCGTAAAGGGAGCGTAGGCGGATGATTGAAAGTGGGATGGCCAGAAATACCCGGGCGCAACTTGGGTGCTGCATTCCAAACTGGTCATCTAGGGTGCGGGAGAGGAGAGTGGAATTCCTAGTGTAGCGGTGAAATGCGTAAGTTAGGAGAAGAACACCGGTGGCGAAGGCGACTCTGGACTGTAACTGAGGCTCAGCGTGGGGAGCAAGCAGGATTAGATACCTGGTAGTCCACGCCCCGTAAACGATGAATACTAGGTGTGGGGTTCCAACACCTCCCGTGCCGCCGCTAACGCAGTAGAGAGTATTCCGCCTGGGAGTACCGGTCGCAAAGATTAAAGAAACTCGAGAATTGACGGGGACCCGCACAAGTAGCAGAGCATGGCGGTTTCAGGCAACGCGAAAGACATACCTACACCGGCATCGCTTGCATTACTCTTAACCGAGGAAATCCTTCGGGACAAGGTGACAGGTGGTGCATGGTTGTCGTCAGCTCGTGTCGGCGGATGTTGGGTTAAGTCCACAACGAGCGCAACCCCTTGTCGTTAGTTACTACCATTAAGTTGAGGACTCTAGCAGACTGCCTGGGTTAACCAGGAGGAAGGTGGGGATGACGTCAAATCATCATGCCCCTTATGTGTGGGGCTACACACGTGCTACAATGGCTGGTACAGAGAGATGCAATGCCGCGAGGTGGAGGCAAACTTAAAACCAGTCTCAGTTCAGTTGTGGCTGAAGCCTCGCCACATGAAGCTGGAGTTACTAGTAATCGCGAATCAGAATGTCGCGGTGAATACATTCCCGGGTCTTGTACGCACACCGCCCGTCACACCATGAGAGTTGGCAATACCCGAAGTCCGTGAGCTAACCGCAAGGAGGCAGCGGTGAGGTCAGCGATTGGGGGTGAGAATCGTAACAAGGTAACCGGAAGATAGAGCGACAGGCAGATTAGCACAAGGAACACCGACAACTTTCTTCAGCACCAGCAATACGTGGCACC
+
,,/./0*;3.)...+2+'()*+,9/.-'0-))++/+&+.-0446986.***('&*-*+))'%&')0112.1,278-139122'%%''+**'))57475:<:1,,+-2-/+0,+-(0+6907.+'6*+0,+3,-504161./20%***,.1137.-,++0,./24,.%%$)*+473&(+1.31..2(,'31-+//3411,4/2)+0/&+,5887;:9<996130)*-)+,6:29.9*0'&'/8//.54+15456662-+,+67:89:9989;//0:8,++4*0086500.--.7&0.*++.4-,()+.10120-()'011+),*400.3:0+--5/2*('-+0+('',)*(+,5/(7656++,(''*),0,*,-/-/.+&)++-,/323/*&()+989:++/14:%5'30++/*,/537;25;:30.30')+.-0+++25*)(*-/15++.(*49675-38224.-/&*'))*,0*)+*,.*/4*,,6.731)(.*')&'()+5857-08214'''&'/(0--.),+2('+3*58+&-5+*++&*())*(124+9;7448.,-/332//'.2/12344010.0.5;/+(+*)(/-01.-1(&++%(&(0,,,')(*-/+14%'-',.//;/..203/'+%'&)'+.+)/1+4./30+/9110-.294898:;:7988785:223655+,--+,+&(%&&(1726-2.0334542/251'.12/)'(*&/-519/(,./.5204/0-;/0058;010)*(.)&'573774+$'&&)*894:339;.7-/),1/3/,4-0*.(,/68/3969855.,--+/4-6-0(0/+(,..0-43.-6754440..(,..07422-8.-63..-,,/.-,++*1172;21074340..4+0/&+)1)872./0;;3/:48978926797'.+/*+*$#$&0-&&((-(),,)*4.))*)44+,)+8220-+.,/.00455:7611-(*021+1(0,/-6121&.,3/**475413,+)-*,).+1867;625714.1.,&%'&$'(-),0/70,18)&'1),0663.*-*+/*,'&&'%-*&,,+//1**,'%1--.4163+8+5075),**&&&*+6898863)1+7<786<6;5434/0177::')&%$%%0(&((&'''(&*(+5762/.+()1950521')+-.2()&/-++10*%#'#%#
@bcbd847d-c819-4e75-9554-809f7cfb79ee ch=474 read=55229 start_time=2019-12-13T09:13:12Z barcode=BC01 runid=2c9cf7bc05858273f10e7d7ec552fc0bd742dc3e
CCGGTTACCTTGTTACGACTTCACCCCAATCATCAATCCCACCTTAGACAGCTCCTTCCTTGCGGTTAGGCCACCTGGCTTCAGGTGTTATCAACTCTGTTGTGACGGGCGGTGTTTCAGGCCGAGAACGTATTCACCGCGACATGCTGATTCGCGATTACTAGCGATTCCAACTTCATGTAGTCGAGTTGCAGACGCTACAATCGAACTGAGAATGGTTTTATGGGTTTTGCTTCACCTCGCGGCTTCGCTTCCTCTGCTGCCATCCATTGTAGCGATGTGTAGCCAGGTCATAAGGAGGCATGATGATTTGGCAATCATCCCCGCCTTCCTCCAGCTTGTCTGGCAGTCGCTAGAAGTCCCCGACTTAATGGTGGCTTAACGATAAAGGAGTTTGCGCTCGTTGCGGGACCAGCAACATCTCACGACACGAGGCGGCGGCAACCGATACCTGTATCTCATATGGCTATCTCTCCATCTCTGGAGCCTTTATGTGATATGTCAAGACCTGGTATGCTTCGCGTTGCTTCAGATTAAACCACATGCTCCACCGCTTGTGCGGGCCCCGTCAATTCCTTTGAGTTTCATTCTTGCGAACGTACTACTCAGGCAGATACTTATTGCGTTAACTGCAGCACTGAACTTTGACGTCCAACGCCGTACTCATCGTTTTGTGGACTACTAGAATTATCTAATCATTGCTCCCCCCACGCTTTCGGGACTGAAGCGTCAGTTGCAGGCCAGATCGCCTTCGCCTGGTGTTCCTCCATATATCCTGCGCATTCACCGCTACCCATGGAATTCGATCCTCTCCTGCACTCTAGCTGCCTGGTTTCTATGAAGCACTGGAAGTTAAGCTTCAGGCTTTCTACGGGCCTTGCTTTATTCATACCGCTTCCCTCTTTACGCCCAATAAGGCGGATAACGCTTGCCACCTGCGTATTACCGCGGCTGCACGAAGTTAGCCGTGGCTTTCTAATAAGTACCGTCATCTGGCTACCATTTCCCTGTAGCCCGCCGTTCTCCTTTATAGCAAGAGTTTACAGTCGAAAACCTTCTTCCCTTCACGCGGCGTTGCTCGGTCAGGGTTTCCCCATTGCCGAAAATTCCTACTGCTGCCTCCGTAGAAC
+
8..'82(+939115'./.36;74075-..0156128/17)',&+(),+)$0-34968:1-0*00738168:;(+/(+**-50.697/3/--/*(,,-&(+4+--25-562&.0((&(*',*.+)**-33(/*,72148153547731,+(1,7-10./1*,-,**,+215+5+13733844779876669574876)(-067<49&(,/-*)+*/.2/9:<3570;55<:50467*)+2,63.0/+1-.+13524/.1/000194861/18))*,++&*+/-,,)2/(.-+*'(/++,%('**.-/0//2:2.--*&*+8,78:,/186;-.,-*'+,,.-..%%%'(//4/23*').**089..'0-,,(*,53*)''-1.62224:(.()+0<1.26768636./,5.-('(#/(*-02210,-1/534+)*&)&+,1(010-1'&'%''&()*--0/$(&('/../3321+,3$+/2+41/*'*&(*('+)'*,422,23*.,.0903(**-&,//.-0..5&./81)',..3<679/026455594592434*0*,-/(,12'&)**5/:293;:5167;92.18/22++**04')*.202341398%).,&-//*.+*,126/4.225212.131690241-//+,-,2((%'%''%.,.065739:1+**/0,+'+,*/%&()+44,.9-)$(('+/93;:7++..35<:2/8-11//0(((--/-.8.-+$&$%-)0,,-+/98;9530(-,2.190300422/-+..,-,1./,89/).2,.1*&'&$&$&&+/6,*,+/)**.+*++,--*+$%)11379897593,*&*(%'())-+/)*+),-1,%,-40+-925:7,&&('.*0+-,)((,*&,'(%$%')$$$%(/***-2.)+./3-/00+'(*%.0-10*.,)7)*500810'0&*((1.67/..-,('(###%%%,5,/,'(*/8.14*+%*++.4&.(-1443'''&(,6649:41;/06**-.1/38(*12/*+%',//6+)'+',++'(++692/.%,.+246,8:9;908//,5:2)-,-.6112-,++)*&$&&54/19,5:<3/533;<38:807235(),,+-/-,++.1)-20+)+
@db4b23d6-4d26-4c57-a5b6-b5d6b95ae9b4 ch=419 read=139016 start_time=2019-12-13T09:13:01Z barcode=BC01 runid=2c9cf7bc05858273f10e7d7ec552fc0bd742dc3e
CTCCACGGGAGGCAGCAGTGGGGAATATTGCACAATGGGCGCAAGCCTGTTATCATGCCGCGTGTATGAAGGCCTTCGGGTTGTAAAGGAGGTACTTTCAGCGGGGAGGAAGGGAGTAAAGTTAATACGCTGCTCATTGTTACCCGCAGAAAGCACCGGCTAACTCCGTGCCAGCAGCCGCGGTAATACGGAGGGTGCAAGCGTTAATCGGAATTACTGGGCGTAAAGCGCACGCAGCGGTTTGTTAAGTCAGATGTGAAATCCCCGGGCTCAACCTGGAACTGCATCTGATACTGGCAAGCGAGTCTCGTAGAGAGGGGTAGAATTCCAGGTGTAGCGGTAGAATGCGTAGAGATCTGGAGGGAATACCGGTGGCGAAGGCGGCCCCTGGACAGACTGACGCTCAGGTGCGAAAGCGTGGGAGCAAACGGGATTAAAGATACCCTGGTAGTCCCGCATGTAAACGATGTAAACTTGGAGGTTGTGCCCTTGAGGCGGCTTCCCGGAGCTAACGCGTTAAGTCGACCATAGAGATACAGCCGCAAAGGTTAAAACTCAAATGAATTGACGGGGGCCGCACAAGCGGTGGGCAATAATGGTTTGAATTGATGCAACGCGAAAGAACGCACTGGTCTTGACATCCGCAGGGAAGTTTCAGAGAGATGAGAATGTGCGCTGGGAACCGTGAGACAGGTGCTGCATGGCTGTCGTCAGCTCGTGTTTGTGAAATGTTGGGTTAAGTCCCGCAACGAGGCGCAACCCTTATCCTTTGTTAGCGGTCCGGCCGAAACTCAAAGGAGACTGCCAGTGATAAACTGGAGGAAGGTGGGGATGACGTCAAGTCATCATGGCCCTTGACCAGAGGGCTACACGTACTTCACAATAGCGCATACAAGAAGGCGACCTCGCGAGCAAGCGGACCTCATAAAGTGCGTCGTAGTCAGTTGGAGTCTGCAACTCGACTCCATGAAGTCGGAATCGCTAGTAATCGTGGATCAGAATGCCACGGTGAATACGTTCCGGGCCTTGTACACCGCCCGTCACACCATGGGGAGTGGTTGCAAAAAGAAGTGGTAAACAACCGGGAGGGCGCTACCGCTTTGTGATTCATGACTGGGGTGAAGTCGTAACAAAGGTAACCGG
+
-*/+()//5)-2-+//-03/88,*/..50.,+/1999;9:69::3551/'-(+(%'%()&)++-0456.4*+))*0,-9157,/46+-(&'%'(10;;2.00099*),*,.+3.$()288+2/3/123'(1++.4$&%%$%(18,,50%,%'%&,,.0.--0-++16574350361/14.2--+,))),-3*+-++57777863;2;./%+().,,/::438778<6/01112.-+++/338+,2:67/482013..',50+344,&//126543++.2/534///-.3+,,-.--.*,-*)(*,.0/15820+*'),43-1-1-2-:+)0*2+,,.0396('.'%02561..,**,,:3..**-/-6;:986241''%'*+--2<8,)-43.))/,00/-),,.,47**)&(+)'+,368,)&+8:47/;3+3*,*-*0/*39+,0821/206'$'#%,-097:/./+),+&&''/+'(,)6*0+/:1.721,0)',(,815+17-...57445.6.8-466518,$$'%%')***&+-0478<,2.613;:5-89/:9/-,--,..1/8;5),.(*+/22./09+3.)($'%)+++4-/'&)&*&)*03;95756213&'$%)'($(&*02548223440/(*%,+&*()169.62+***+-/+)-3-1725/..-1*1,470-))/+5'/0...5342529355983,,&*+.178,8/&%$$*),+,,:.:646.&&(,0))/139'%'%'%(*%-9229868-*,'&&%$),/631'/)0*(&)'(,1,9,.-+-0246,)(+,,02--)+1-/-3--,.,,047,-269979832,/57:9232,44'%(()2)+'((/4./++()(*&)'*$%*(4+*10//.+./0,&)')-((&)'*-'.,/2370**,855742*),/)-.-.--3+,+,,1&.)0./,--./58372212123152.0551.3)2-404*+)'%((,),/78;984+++00+5**-17456;8/0+.38&*2/.404))*/-3962;9-.88768:78650'&*(..*/-,.870*(+/+-/3,-*%&%%&0-7)(.5-0))+(58)*))))./22810334643.5-,+-2+*1/745027(.-24;7;6:
@bc451cf1-1026-442f-9413-15a522c04a68 ch=310 read=98995 start_time=2019-12-13T09:13:01Z barcode=BC01 runid=2c9cf7bc05858273f10e7d7ec552fc0bd742dc3e
TCACCCCCAGTTATTGATTCACCTTCGAGCTGCCAAAGGTTGAATGATATAAATTTCAGGCGTCAACTCCGTGGTGTGACGGGCGGTGTGTACAAGACCCGGGAACGCATCCACCGCAGCATTCTGATCTGCGGTCCTGCCTATTGGCACTCCAGCTTCATGTAGGCGGTTTCGGCCTACAATCCGAACTGAGTAGCTTTAAGGGATTAGCTCCCTTACGGCAGCAGCCTCTGTACTTTACCCATTGTAGCGTGTGTAGCCCTAAGCATAAAGGGCATGATGAGTTTGACACGTCATCCCACACCTTCCTCAGGTTATCCCTGGCAGTCTCCTCTAGAGTGCCCAACTTAATGATGGCAACTAAGAACAAGGGTTGCGCTCGTTGCGGGACTTAACCAACATCTCACGGCACGAGCTGACGACAACCATGCACCACCTGTCCTGTGTCCCCGAAACTCTCCGGTGGGAGATGTCATTGGGATGTCAAGCTTAGGTAGGTTCCTCGCGTTGCTGAATTAAGCCACATGCTCGCTACTTGTGCGGGTCCCCGTCAATCCTTTGAGTTTCACTCTTGCGAGCGTACTTCCAGGCGGAGTATAATGCGTTAGCTGCGGCACCGAAGGGGTAACCCCCGACACCTAGTACTCATCGTTTACAGCGTGGACTACCAGGGTATCGAAAATCCTGTTTGCTCCCCACGCTTTCGTGCCTCAGCGTCAGTTACAGTCAGAAGCCGCCTTCGCAACTGGTGTTCCTCTAATATCTACGCATTTCACCGCTACACTGGAATTCCACTCTCCTCCTCTGCCTCAAGTCTCCCAGTTTCCAAAGAGCTTACTACGGTTGAGCCAGCCTTTCCTCGAAAGACCGCCTACGCACCCTTTGCATAGTAAGTCGGTGCGTAGCCTACGTATTACCGCGGCTGCTGGCACGTAGTTAGCCAGGGGCTTCCTCCTCAAAGTACCGTCATTATCTTCGCTTGAGGACAGGTTCTACGACGAAGGCCTTCATCGCTCACGCGGCGTTGCTGCATCGGGCTTTCGCCCATTGTGCAATATTCCCCTGCTGCCTCCCGTGGG
+
953.6::--.41028222;2,-2+)((%'&'&%%-2+*+,1%'0-,+'%'('&&+)+%12'%'&(3./24/38988889945/12:8770112/,(+*/&*00040-0014614815025587644466510.((('#$)''&)((&,'*)/.'*,-640/,,*+64*),:91&//6(+13913.)*++()()(++-.6.)'-,,%0*101-43(+,$,2063021056//7931*,*)'*12(.,,+012-*352./.05.,.3377728)-3/*24/00/,(190*+,%),349826-)*)+,,68751+(0*30-2)%'&/1+06530&')(*(*+,++/'+,+).-4()*'+.*.)++0.**1&())64/312/001125*+'1//./40,0-5+64,+)**10'0),+*+)-+-3:9;:7:<477414:203++-0'&')),,33-')0)'),,0/)*--7/014658:44:3;888653.)&'%%*(((-*5.920-.-./02*),(-/1/32,78)((+*(,.()/&'-)*./4172-/0+,/04/*2.)(,$'(-,::6122-4-,-223647222/1/)-7:3+&&)&&&+-/3208/,-01../+*.//01.273-391978**/6416++*.0357788508(%(&+++-564455783;2(*+/8(*,/))+-,-/9*(((-00.)-&)-14-,4/7779/////:53:4231788%%*%(4855040/5/1+)'(0+42612/1*,)*-:87276601:0439;)*(()')*'('+,1/4)+03*1,*)*)-))*((,(0,223588+.-<.1'4*((%*(/-++627/7/6/,%$$%&((*-*,.-.,-3)++043747/63321:-+32,-)+%&,0.-.)+&%&'%$$&,+++//0319,01*+,41121+/,)$+,.,5090/08%-94889:8402,./(1&%)(1:7994683235;1+**)*)/8.3&'22766326/5*),*1,5072410%,,)')%)$&$*,4/2366555(6433680//:4.06/115,2,+*2)++)),,/,-2)01))1&3+
@0abb2ca3-3c48-4a03-a6a6-f77dd83d1a24 ch=136 read=278780 start_time=2019-12-13T09:13:00Z barcode=BC01 runid=2c9cf7bc05858273f10e7d7ec552fc0bd742dc3e
CCGGTTACCTTGTTGCGGCTTCCACCCCAGTCGCCGAGATCACAAAGTGGTAAGCGCCCTCCGGGTTGGCTACCTACTTCTTTTGCCAGCCCACTCTGGTGTGACGGGCGGTGTGTACAAGGCCCGGGAACGTCACCGTGGCGTCTGATCCACGATTACTAGCGATTCCGACTTCATGGAGTCGGTTGCGAACCAATCCGGACTGACGCTTTATGAGGTCGCTTGCTCTCGTGAGTCGCTTCTTTCTTTGTAGCGCGCCATTGTAGCACGTGTGTAGCCCTGGTCGTAAGGGCCATGATGACTTGACGTCATCCCACCTTCCCTCCAGTTTATCACTGGCGTCTCCTTTGAGTTCAGCCGGACCGCTGGCAACAAGGATAGGGTTGCGCTCGTTGCGGGGCCCAGCAACATTTACTGGCTTACGAGCTGACGACAGCCATGCAGCACCTGTCTCACGGTTCCCGAAGGCCACATTCTCATCTGAAAACTTCCGTGGATGTCGAGAGACCAGGTAGCCGCGTTGCATCGAATTAAACCACATGCTCCACCGCTTGTGGAATTTGCGTCAATTCGGTTTGAGTTTTAACCTTGCAGCCGTACTCCCCAGGCGGTCGACTTAACGCGGTGGCTCCGGAAGCCCGCGCCTCAAGGGCACAACCTCCAAGTCGACATCGTTTACGGCGTGGACTACCAGAATTATCTAATCCTGTTTTGCTCTACGCTTTCGCACCTGAGCGTCAGTCTTCGTCCAGGGGCCGCCTTCGCCACCGGTATTCCTCAGATCTCTACGCATTTCACCGCTACACCTGGAATTCTACCCCTCTACCCGAGACTCAAGCTTTACCGGTATCGGATGCAGTTCCCCAGGTTGTGGGCAGGGGATTTCACATCTGACTTAACAAAACCGCCTGCGTGCGCTTCTGCCTTGGTAATTCCGATGCTTGCTTGCACCCTCCATTATTACCGCGGCTGCTGGCACGGAGTTAGCCAGTCTTCTTCTGCGAGGTAACGTCAATGAGCGGTATTAACTTTACTCCCTTCCTCCCGCTGAAAGTGCTTTACAACCCGAAGGCCTTCTTCGCATACACGCGGCATGGCTGCACATCAGGCTTACGCCCGTACAATATTCCCCACTGCTTGCCTCCCGTAG
+
12-,0.,3:3;/+/%&)(-1-+,'/45,-.07442*$%-41.1060-,0862+%/.59545*)+-'-(+*)*+1)''-4/15,'''&'&)0.%(&'%'(93./294862)5-/.0104897926)+694.-%+)0372.4-,&3*,244.)%&)(.0,/-)+++/2:/940/.00(***%&'*&.,501*)'%'++.6(.-..')*,)+*.2*)&',1-,$'*,-./11/)-/.224,--4(-(,)4/,*/.-,)/+/545921/00./3233+*,--:8)+,31)*+'/1.3,'&%$+*()+,,/39::9,8.*'102:08*-/0113:/,.457*6(&'''78+*.,*-.850$--.071:776.8--4-))')+84(+./-,()'(**/26232/(%&%&*$+)/-0-2)$%$#$(&((,,)'),-2/2'.-'143747+*+*+1+,,./0,,*./.07-())))-)%(*.7-.33/-$&*..*(+*'%'&(/+1766$'')*+;;*5-)'%%'&().+(*,.8(*+7.;8(2,')%/.234-*1,.,-++'%&$$&('$(*+96:590,(.,()(-,7;5+/03/601&357/2.11/76,,/55(632/1.3/6/3/0))(%&()1,0-+/%((+*.3486511/740'*.515/6)4.0166698:986;;020:43369610*-+%*(),*,,/--67742,881)*,*+%&)**18,,23,171+*$006725777:885:('868+79278482*,103:5:667;95.5,-055587265616;97/31-/223346223344314&55,*,*(&+&')&00505-3),,0-&02&/../8%10705/238946,,29721&&(-3**/.1)198--..-3)+.,,4/8/2:701:13702358620--+$&'+&&()/0124871*++**,&')0-*,+.56356102+0--280209233655.---/1%&3-*)**$)))+3-9*'$"%(&04/398575272/+.)-*)()+()+-1302,;9,-8651292,1/./-,)*%)151(..+10.'(,)+/020.1++%(',,.-101+10-02:7:.-*(*12'47313(-.2,%('$),2234/2881$(&&(*&)*.*/7+,:74
@2a095852-6a91-4960-b4cb-a75ecbe300aa ch=273 read=73407 start_time=2019-12-13T09:12:59Z barcode=BC01 runid=2c9cf7bc05858273f10e7d7ec552fc0bd742dc3e
CCAGTTACCTTTATTTACGGCTTCGTCTAATCGCCAATCCACCTTCGACCACTTTACCAAAACGGTTAGGCCATGGGCTTCGGGTGTTACCAACTTTCGTGACGTGACGGGCGGTGCAGGCGGAACGTATTCACCGCAGCGTTGCTGATCTGCGATTACTAGCGACTCCACCTTCATGGGGTCGAGTTGCGAACCAATCGAACTGAGACTGGCTTTGAGTTCGCTCCACCTCACGATATCGCAACCCTCTGTACCAACCATTGTAGCATGCACGTGAAGCCCAAGACATAAGGGGCATGATGATTTGACGTCATCCCCACCTTCGCCGAGTTAACCCCGGCAGTCACGAGTCCCCACCATCACGTGCTGGCAACTATAGGGCAAGGGTTGCGCTCGTTGCGGGACTTAGCCCAACGTCTCGGCACGAGCTGACGGCAACCATGCACCACCTGCGACCAACTAAATGCCATACATCTCTGCAGTGTCGCCGTGCATGTCAAGCCTTGGTGAGTTCTTCGCGTTGCATCGAATTAATCCGCATGCTCCGCCGCTTGTGCGGGCCCCGATCGAATTCCTTTGAGTTTAGCCTTGCGTGTGCTCCCCAGGCGGGGCGCAAAGCGTTAGCTGCGGCGCAGAAACCACGGGTGGCCCCACCTAGTGCCCAACGTTTACAGCGTGGACTACCAGGGTATCTAATCCTGTTCGCTCACGCTTTCGCTCCTCAGCGTCAGTAACGGCCCAGGGCCGCCGCCACCGGTGTTCTTCTGATATCTGCGCATTCCACCGCTACACCAGGGTTCCAGTCTCCTACCGCACTCAAGTCAGCCCGTGCCACCGCACGCCCCAGTTAAGCCCAGGATTTTCACGGCAGACGCGACCAACCGCCTACAAGCCCTTTACGCCCAATAATTCCGGACAACGCTCGCTACGTATTACCGCGGCTGCTGGCGCGTAGTTAGCCGGCGCTTCTTCTACCCTCACACCACAACCAGCTGCGGCGACCATGAGCGAAAGAGGTTTACAACCCGAAGGCCGTCATCCCTCACGCGGCGTCGCTGCATCAGGCTTTCGCCCATTGTGCAATATTCCCCACTGCTGCCTCCCGTAGGG
+
++'++3/2108*'+4-(**()-,7663%'3/3'''.2.0*+5;8501-20(+./*('&,3;7.(+0**8;:5.0-7588:7.///+/401:.0*,70///-.**,--739950-(''&--.((.%+',-.51./4-+*+++/.--,----751/.3...1.,.-&/,0)$-.3//-138951/*).-++-*(*,%&(%&331/*+-445526//71*(+(4-3598922610+../3778,.-61<954416+,553:<745/''(*''(($(+,011,.9/.1776661/')+***))+--/4<1/.94981,87:/,.-/10&(,+,--4340672%-.+..0&),-01459-,.71650123596150046('-&.38337+3.0212889:85:13+:60*.'&&*+)*'*&,.,,,'*''*)'',-,10(105273510.1:178700/.)-1/145<0,-2-%$%)*.444-*-'(/,15596140.13288/-,-1/2)--*),1110826984400*,1'++;,:059')+9833346427...2/259'*-054)%%(*$))7,65199($'-6.(*+)%(&)(+%'$$&35/**.52/720.%)&*75837--,--'/'+(&/((-5,54.3*4355/7:7,&*,,)16/70-./05299)**-./7731/0*12-5633123243768456<513-0','//;:/0//4/12-....6,223604//7-*.7300*,.*,+(/(2/:9;<619/))*,-88:6543/4:83/37,*1(*(,,+/+),.)'')43,4*&&+./1+/12%,/1/)..83(/',/-19.,%*'.0/)*(.*9+1092+,-*98:+--.1:344651133801/02241.*(0828<8/:+')+22*,&)+/.41+//15010/05,'(($'&),-539;5506121828/,**)359270,,.)'(&(0,64()%%)6821,..0/./0(.*'+,.86/-))&%&)*,124&'1)'%6,6;8/*+%3,-*././050//65352-2465011./2:64824567..766;;8.<<-,68110/6//09339;5)04-.//09)37)(6/)-)
@0d157f03-3672-4330-99f4-3a826e3f7d3e ch=365 read=129584 start_time=2019-12-13T09:13:00Z barcode=BC01 runid=2c9cf7bc05858273f10e7d7ec552fc0bd742dc3e
CCGGTTACCTTGTTACGACTTCACCCCAATCATCAATCCCACCTTAGACAGCTCCTTCCTTGCGGTTAGGCCACCGGCTTCGGGTGTTATCAGCTCTCGTGGTGTGACGGGCGGTGTGTACGCAAGGCCGGAGCAGTATTCACCGCGACATGCTGATTCGCGATTACTAGCGATTCCAACTTCATGTAGTCGAGTTGCAGACTACAATCGAACTGAGAATGGTTTTATGGGTTTGCTTCACCTCGCGGCTTCGCTTCCCTCTGCACCATCCATTGCTTGGCGTGTGTAGGTCATAAGGGGCATGATGATTTGACGTCATCCCGCCTTCCTCCAACCTTGTCACTGGCAGTCTCGCTAGAGTCCCCAACTTAATGATGGTAACTGATAAGGGTTGCGCTCGTTGCGGGACTTAACCCAACATCTCACGACACGAGCGGCGACAGCCATGCACCTGTATCTCATATGGCTATCTCACCATCTCTGGAGCCTTTATGGCATTATGTCAAGACCTGGTAAGGTTCTTCGCGTTACTTCGAATTAAACCACATGCTCCACCGCTTGTGCGGGCCCCGTCAATTCCTTTGAGTTTCATTCTTGCGAACGTACTACTCAGGCGATTACTTATTGCGTTAACTGCAGCACTGAACTTTGACATCCAACACTTAGTACTCATCGTTACGGCGTGGACTAAATTATCTAATCCTATTTGCTCCCCACGCTTTCCGGGACTGAGCGTCAGTTGCAGGCCAGATCGTCGCCTTCGCCACTGGTGTTCCTCCATATATCACGCATTTCACCGCTACACATGGAATTCCACGATCCTCTCCTGCACTCTGGCTGCCTGGTTTCTATGGCTTACTGAAGTTAAGCTTCGGGCTTTCACCACAGACCCTTGCTGCCGCCTGCTCCTCTTTACGCCCAATAATTCCGGATAACGCTTGCCACCTACGTATTACCGCGGCTGCTGGCGTAGTTAGCCGTGGCTCTAATAAAGTACCGTCATCGCTGCATTCCTGTAGCGCGTTTATCCTTTATAACAGAAGTTTACAATCCGAAAACCTTCTTCCTTCACGCGGCGTTATCGGTCAGGGGTTTCCCCATTGCCGAAAATTCCCTACTGCCTCCGTAGGAG
+
02-(17),249-5.,-1047;952954,8.228+6+*58,)1'(&)-54*/.02//6/*),,/693:259::3404-*+3*'30.-0845501.,,-..459888546199357-/55/..'/08157)(+&')&'(*694/2845130252.-//1:2,.,,(5-/0313538210'%(+1057::8886/(--22337:66680:13,.551..'+11,.49;107694479*.0:,-09+1./-8..9923393<65670//6087::131&%'&*'+(*)+('(//...-00*26/234579889<8011655;:0:6*-87;98/8(,%*).2/002-/+'(-/02-33//.***)135(0**)+'.&'(,0/-0')%&'524-+*(8/00436528.-*6//.2)/')&&,1+-,+.0-03-4/1'(*())-567-%-;-762+/)%$%&*016//14*3676-,*)%+*,-,--04/-.63.40&()0,-.31--12**),.97/7+00,04<:9;:8:05.%-244-.+4*5;736,'*21428.,3/0012/25920+,33)(,--8::557;;4657<:46:<448+.'%*4(*,0-,-.*)6+'&&(%%(2-+20--,-4052640%'&#(,127/.-0-/0671(1,,,),.(+,/1445:863:&0-7/005,**.-%%&-,/586860*++16-+/,17.($)()46**//:6(''''04266,83:.1-.,.9001::8::78435447:%256.4./;79599+,+*&+*)+*/24;;1148446./)./13-1,2.-+())-.8101/0&#%**325-'/,-.6:89:1:2-(,569/6/..5311,2.2)),,2-/77127:-/07*,+*046/3.,-211/%&%(#')18-,73+),)),(+-+57970/132:482-+3-,62.15145*/,-911912,6-//771811/330,)*/-*6,+++(+-1-07,*-+/856/')*&%+*,+25,3342010.,)*,%%'*+/3.-.46,((.().84'+/543.*+/0'-60828<5548+#))'0,/*7)&(,(765,.301/:,19;9*/8.3851673/4.1)&%%(%*(+032546*%&
@9c7af7e9-f718-43c4-a0d0-2b2012116af7 ch=292 read=129055 start_time=2019-12-13T09:12:59Z barcode=BC01 runid=2c9cf7bc05858273f10e7d7ec552fc0bd742dc3e
TGCATCAGTAATACTTCGTTCAGTTACATGTTACTGGTACTGAAAAGTTGTGCCAGTGTCTTTATGTGCTCTTCTGTTGTGCTGATATTGCTCCTACGGGGAGGCAGCAGTGGGGAATATTGCACAATGGGGGAACCTGATGCAGCAACGCCGCGTGAGTGATGGCTGGATCATGTATGCTGGGAGAGGAATAATGACGGTACCCAAGGAGGAAGCCACGGCCAACTACGTGCCAGCAGCAATACGTAGGTGGCGAGCGTTATCCGGATTTACTGGGCGTAAAGGGGCGTAGGCCCGGATGATTAAAAATTAGGATGTGGAAATACCCGGAAACTTGGGTGCTGCATTTCCAAACTGGTTATCTAGAGTGCAGGAGAGGAGAGTGGAATTCTAGTGCGGTGAAATGCGTAGAGATTAGGAAGAACACCAGTGGCGAGGCGACTCTGGGCTATGGCACTGACGCGCTGAGGCTCCGGCGTGGGGAGCAAGCAAGTTAGATACCCTGGTAGTCCACGCCGTAAACGATGAATACTAGGTGTAGGGGTTTCCAACACCTCCCGTGCCGCGCTAACGCCATTAAGTATTCCGCCTGGAGTACGGTCGCAAGGTGAAACTCAAAGGAATTGACGGGGTTACAAGTAGCGGAGCATGGTTTAATTCGGGGAAGCAGCACTTGAGGAGCCTTACCTACACTTGACATCCCTTGCATTACTCTTAATCAGGGAAATCCTTCGGGGACAAAGGTGACAGGTGGTGCATAGTTATCATCAGCTCGTGTCGTGAGATGTTGGAACGCTTTAAGTCCACAACGAGCGCATGCTGTCGTTAGTTACTACCATTAAGTTAGGACTCTAGCGAGACTGCCTGGGTTAACCAGGAGGAAGGTGGGGATGACGTCATCATACCTTATGTGTAGGGCTACACACGTGCTACAATGGCTGGTATAGAGAGATGCAATACCCGCGAGGTGGAGCCAAACTTTAAAACCAGTCTCGAAGTTCAGTTGGCAAACGAAACTCGCCTACATGAAGCTCAGGAGTTACTAGTAATCGCGAATCAGAATCGCGGTGAATACGTTCAGGTCTTGTACACCGCCCGTCACACCATGAGAGTTGGCAATACCCGAAGTCCGTGAGCTAACCGCAAGGGAAGACAGCGGTAGGGTCAACGATTGGGGTAGTCGTAACAAAGGTAACCGG
+
$#$$%(&**'%'(,,/*(,..-&0,*+(/&*(&,43753461,..*&/+&'&*/+0./0459,&*%3('(',0*+*1),*-/5///+.-,-40*+'+'-30(-2-,--*21-&,'+**+-+(**-39789:6-*6296647698.5495248.,+/-)*)(,-+(%$(-+0/+)'&%(..94:1/+()()()-.*,$,&30-41+.)1*(+((2)-4./+*(%+'*,+,(-,04//,('%%*+)2222/801971144.4/.-4(()%/76,/137443,33+/2)&%%'&'0.))).+2(*+3*5-.'0+(-0&&%&'%1/.+,.8++.%,($$#)443057:9+9-)-,,1/34698;78621)')),*'/*))(1-)*'&)+-.(-&*+.)((''73.-0+*+.322.,+),.*263/+++*+,0+2,'*'&&*-/1:7///,3.37,/)%&%)),-.1/(,/0217530,)*'(&%*4,%()9;)57),'5-,--,064-498778924599;789984/&(,098666002346&517/6:-8',%1+.1,18--:762.-)&&)+*+-0*(1/.+./1447,.00,)'$&(00+3.'',-.,3.&31+-6-8-(+*&.(,+3-15+%$$'&()***0(*&*(()+++;:142:3&*)&&'$(.(-%'##'$),&')')()-,'(*'*+0.0377.)*(+(*(--(')&+&1(++%).**0,).9*62(48,-18:,-5/3450/2//236762)',)$*8667**,/4-2.02-.((--753:17((&%%%&&'0,1/-%(*6,'&-***&'#)(+..4694+//../-3:./152+1,&)2)-,++'&''*-/28332/.2--2/1.4,*,(,,-1*1+(15517699-*-,+25)%-))*+-53/,-.496530,+*,,6488995:0/0.,,((*/5+*)))1064.9.*+(%',+,-.*/6.1/829322533:;-62006884,,().78&2.,,)'))()%&-(+66121./00235/,-('(&(&*-9./,),/5:7859'&70-)(+)*'*+/9433:7-6.3:6'-+*+0,.1./.1./2:/041)-*-0/2/+,&'01/)%1..*9--'),0/2434+(+(),')*',,/(+(&$%$-,..)+.)*67//-*,*$,(.25/*,./2366645;(/('+,.7*5
@44aa65fc-7598-4554-8497-b74fe2d9cc38 ch=124 read=140374 start_time=2019-12-13T09:12:53Z barcode=BC01 runid=2c9cf7bc05858273f10e7d7ec552fc0bd742dc3e
CTCCTACGAGCAGTAAAGGAATTTTCGGCAATGGAAGCCCTGACCGAGCAACGCCGCGTGAAGGAAGAAGGTTTTCCAGTTGTAAACTTCTGTTATAAAGGAAGAACGGCGGCTACCTGGGAAATGGTAGCCGAGTGACGTACTTTATTAAGAAAGCCACGGCTAACTACGTGCCAGCAGCCGCGGTAATGCGTAGGTGGCAAGCGTTATCGGAATTGTGGGCGTAAAGAGGAGCAGGCGGCAGCAAGGGTCTGTGGTGAAAGCCTGAAGCAACTTCAGTAAGCCATAGAAACCAGGCAGCTAGAGTGCAGGAGAGGATCATTGAATTCCATGTGTAGCGGTGAAATGCGTAGATATGGAGGAACACACCAGTGGCGAAGGCGACGATCTGGCCTGCAGCGACGCTCAGTCCCGAAAGCGTGGGGAAGCAAATAGGGATTAGATACCCTAGTAGTCCACGCCGTAAACGTGAAATTGCCTAAGTGTTGGATGTCAAGAAGTTCAGTGCTGCAGTTAACGCAATAAGTACTCCGCCTGAGTAGTACGTTCGCAAGAATGAAACTCAAAGGAAATTGACGAAGGGGCCCGCACAAACGGTGGAGCATGTGGTTTAATTCGAAACGCGCGAAGAACCTTACCGGAGTCTTGTTTATACTCATAAAGGCTCCAGAGATGGAGAGGTAGCTATATGAGATACAGGTGGTGCATGGTTGTCGTCAGCTCGTGTCATTATGTTGAGTTAGAATCCCGCAACGAGCGCAACCCTTATCGTTAGTTACCATCATTAAGTTGGGGACTCTAGCGAGACTGCCAGTGACAAGAAGCTGGAGGAAGGCGAGGATGACGTCAAATCATCATGCCCCTTATGACCTGGAGCTACACGTGCTACAATGGATGGTGCAGAGGAAGCGAAGCCGCGAGGGTGAAAACCCATAAAACCATTCTCAGTTCGGATTGTAGTGCAACTCGACTACATGAAGTTGGAATCGCTAGTAATCGCGAATCCAGCATGTCGCGGTGAATACGTTCTCAGGCCTTGTACACACCGCCCGTCACACCACGAGTTGATAACACCCGAAGCCGGTGGCCTAACCGCAAGGCTGTCTAAAGGTGGGATTGATGATTGGGGTGAAGTCGTAACAAAGGTATTAACCGG
+
0042/,20'$(&&-,,)''((-3660-/,+-+,-(/$*1,++013,*.,.5868<52121-202.2*,0-1/7/*(-$.%8(-.6,*+-)3-50//8:-,+./)385261-4.)()&#%+.+52/0983337&%&),,/-.'(%(%&/.0*%)**+3403042+,2022548/6/..522/*,.0(*&%&)5-211418;9:9575180/1)/+,8+&0)6834158)''0.)/.-5:9573.11,,)/5/4451,/1-11-*-4/**(&')**/).(+(*'$*313.,)0,*4-,.-*+-.0--.00634(&*'14333&3'(-407640100-.*-.,21//53.-/000554-00.,3-0..-.+0807232/-/5-628850//..17281565-6/(/1367(-''&)%)***/18542)('&%//7,-,).'-1--/0/1:--)7577822+,+.;445848,0.)*&*&&+++19.174<5:5:2717+()()12:06877866)33736223/8/14/3,011/.297,&%&%)++.2487-4,-+/700.:601929+.)/,++4-77.(&,12007*))*/+-(*.-/80.0/4632485<9376:3,,1*(&)))+31)+1.12:22:(/%%*,0.*+-+,.-4540.292))-.3()*.//390.&'+/-/2222251,,%*(0/28988;;9989-47:0243/--..2677567)3,--+6+(%+/,-*/1+1*+)1-0-&&+.*5+*1:2/6+01+:+)(433578;8//102-3139;33897-(/1'(+-09998444463/,'&-+-579.,+*+.3-/'+,1/078440/8)),9:879.922,+.00669<996&()-1.')+,06:675:57;886147750-30,1--(*,%.424,++1*,',3/,49,$)&17--/01;878258;9+3%/&)*('($)),.,-)*,/+/-.+--)-.7/:87955503326333776:50*+-/337898170.,1564:.9,--1&-854/://.1./+2:34<75843423,,,,2.,3,,+-11//61++3..3/91413//3:50-+1)(,,1410(03/-21792020,-.0.806896-25311200-.-*/')%*&++/-9965
@00d42e48-f617-4f6c-b481-f696e58f2877 ch=253 read=154875 start_time=2019-12-13T09:12:51Z barcode=BC01 runid=2c9cf7bc05858273f10e7d7ec552fc0bd742dc3e
CCGGTTACTTGTTACGGCTTACCCCAATCAACTGACCCTACCTTCCGGCGCCATGCCTCATGCGGTTAGCTCACGGACTTCGGGTATTGCCAACGCTCTCATGGTGTGACGGGCGAGGGTGTGTAGCCGCAAGACCGGGAACGTATTCACCGCGACATTCTGATTCGTTACTTCGTAACTCAACCTTCATGTAGGCGAGTTTCAGCCTACAATGAAATCGAACCTGGACTGGTTTAAAGGTTGGCTCCACCTCGCGGTATCTCTGTACCAGCCATTGTAGCACGTGTGTAGCCCTACACACAAGGGGCGCGTGATGATTTGACGTCAATGCACCTTCCTCCTGGTTAACAGGCAGTCACTGAGTCCTCAGCAATAGGTAGTAACTAACGACAAGGTTTGCGCTCGTTGCGGGACCAGCAACATCTCATTTTGAGCTGATAACCAGCCACCACCTGTCACCTTGTCCCCGAAGGATTTCCTCGATTAAGAGTAATGCAAAGGGACGTCAAAATTAATAGATGAGTTCTTCGCGTTAGCACAATTAAACCGCATCCGCTACTTGTGCGGGTCCCCGTCGAATTCGCTGAGTTTTAATCTTGCGACCGTACTCCCCAGGCGGAATACTTAATGCGTTAGCGCGGCACGGTGTTGAAACCCCACACCTAGTATTCATCGTTTACAGCGTGGACTACCAGAATTATCTAATCCTGTTTGCTCCCCACGCTTTCCGGTACAAACGTCAGTTGATCCAGAGAGTCACGCCCTTCGCCACTGGTGTTCGCCTGTCTCTGCATTTCACCGCTACATAGGAATTCCTCTCCTCTCCTGCACTCTTAGTTTGGAATGCACAGCACCCAAAGTTGAGCCCGGGTATTTCACATCCCTTAATCACATCCGCCTACCACGCTCCTTGCATGAGTAAATCCGGATAACGCTCGCACCTACGTATTACCGCGGCTGCTGGCGTAGTTAGCCGTGGCTTCCTCCTTGAGTGCCGTCATTATCTTCCCCAAAGGGCGAGCTTTGATCGAAAACCTTCATCACTCACGCGTGCGCGTAAGGTTTCCCCATTGTGCAATATTCCCCACTGCTGCCTCCCGTAGGAG
+
35036,*(-)$16)*-%).+)/57,15-4#$'*'(,-*&(+4.82(,))$+()**-412%'')+.,***+-:445722464'404*/+)++%$'))****(*+,)-.438*,44+'+2*,-2/.*'$#$'.80/54%4-4//.//.;556<2-*'(*/2/+)%3'&%&((**)'%)(,(**,&)'(+2677874-03461<30/.15-.,.2+(+*))+%&/3'*+++,+,--751/&*(((//034--9-75.+(&%%%(762.,+-533850*3'((./).0/00.*%+03*'')&(),.4*1..+-**,+.00+:4**110(&(&&$)(,,,116334410-8.*0%'-,(+--(+)*+*+.4+),$''/*%+(*./2/0,,-5/64+1+,+12)(,,//.(54046;61,')#('''**--/-*59713/510-*'--/&&*'&0+-/1./2445425/0389.'*()(%.4-0((,-+1+6))')*,4..-:6(.6.66577+94120./,&()*)%,.;78;967337,)+%'&0'2*9-('$%#&(,(*+').-+/-2/51068:,))8'-'-(**.13,.3;;06.-,0-014578,201-6:;/01680111,**5*4-444390,./,+2**$/'1*,-402;43<5,&,(2+'')*-0;679971;;+-)22127:776/14.,%$+(+,2/16126645<7./+296,0,+,96/1&&&%%%''&+)*#%#(%%%35'())*'**+$,&08+6<:79;453/'*')/'%%%&$,,,,'%&%*61+.01'(,*+*)+)&+'2+71-..0,./,-/034+,+(&&'*4::-1/3--,+,.-0/-3+,.,*3-''34**),)2,-;0.-//3200*3.8.0+,-/;:039/-+&%--0131.0),##%%'*5;//3.5265/)+&(,++/-//&),*)',-)19,-.51225-4('&)&2521058+1)()+.00/4030)&)+%5*/0-*.-()+/,/77)22(-*())'/-/0-+-37,-68./6283224111/%((&(&&&&(%*'&')-51179+*282000900055179/(*(((''-.1/8.-.*.)*'
@46fc6f3e-e823-4612-8ed3-a75eab6aee06 ch=110 read=173633 start_time=2019-12-13T09:12:43Z barcode=BC01 runid=2c9cf7bc05858273f10e7d7ec552fc0bd742dc3e
CTCCTGCAGGAGGCAGTAGAAGTCATGCAGTAGGGGAACCCTGGTGCAGCAACGCCGCGTAGGTGATAGAGAGTTTTCGGATCGTAAAGCTCTGTCTTTGCAGAGATAATGGCCCAGTACCCAGGGGAAGGAAGCCACGGCTAACTACATTGTAGCCATAGTATTAATGCAGCAAGTGGCAGAGCGTATCCAAGTTTACTGGGCGTAAAGGGAGCGTGGAGGCGGATGATTAAGTGGGATATAGAAATAGGCTCAGCAGGTGCTGCATTTCCAAACTGGTTATCTAGAGTGCAGGAGAGGAGTGGAATTCCCTGAGTATGGCGGTGGGAATGCGTAAGTTAGGAGGAACACCAGTGGCAGAGAGGCGACTCTCTGGACCTATGGCTTGGCGCTGGGGCTCAAGAAGCGTGGGAGCAAACAGGATGCAGATACCCTGGTAGTCACGCCATCAAACTGATGAATGCACTAGGTGTGAGGGGGTTTCTTACCTCCATTGCCGCCACTTCTGCAGTAAATATTCCGCCTGCAAATTCTGTGGTCGCAAGATTAAAACTCAAAGGAATTGGACCCACTTTTAAGTAGCAGACATGTGTAGTTTTAATTCAAACAGCGCGAAGACCGCCCCTCCCCATGACATCCCTTGCATTACTCTTAATCGAGGGAATCCCTCAGGGACAAGGTGACAGGTGGGTGCATGGTTATCAATGAAAGTATTGTCGTAGAGATGTTGGGTTAAGATCCCGCAACAGGCACAGCCTGTCATTAGTTACTGTTAAGTTAGGGACTCTGGCAGGACTGCCTGGAGTTGCTCCAGGAGGGGTGGGATGACGTCAAATCATCATACCCCACATATGTAGGGCTACACGTGCTACAATGAAACAGGTACAGAGATGCAATACCGTGAGGTGGAGCCAGGCACTAAAACCAGTCTCGGATTCGGATTGTAGGCTGGAAACTCGCCTACCACATGAAGCTAGAGTTACTAAGTAATCCTTGAATCAGAATGTCACTTGGTGAATACGTTCCAGGTCTTATACACCGCCCATCCACACCATGAGGAGTTAGCAATGCAGAGTCCGTAGGCTAACCGCAAGGGAGGTGGCCGAAGGTAGAGTCAGCGGTGGGAGTGAGAGAATCATGTACAAGATGGCTGG
+
+-42/,323-))*&&(+'&''$&(%*&(%%+&*)+)'(.1*&',3350,+*'('-.&'))%(++*+,)'&(%*150/+)2453%)&('',-1524031,'%'''&)-+%$%%''+(+,-0,*(,/1,+))(&((-.,-),+-/('%&)%*&%%%*/,'&&%,(*,./11,-'&&%&+)1+%#%()%*',-(-&+.:''+'(31+)*/5)-0-%))%*(*&'+)*3214-2+3**)-6;9.+*&%(.*'%'((''*%(*1.,(*')+.-7--'956/0,&*2*+032*,,..5+.*'*&+&&%'()(',(/,''%''('(('%&&%&($.+30/)--**,2-10,40)41257567783.++(%**(.,//.('+01(0***'(%%&&.(.)+*1086440/*&(&$$)+'1.'('-//+,00'($&'/13338.,.4421/,%'&*,$&$+..-%'(*+7::0///.11,*'$%#*/03+()&$$$%.2/24*4&$1.+40))).%%%''%)))('%154.(3/2..0*+()'*+,*/00&+**(*/,2;::01010)*)(),'-.--44&(),,'2)((&%$$(&(+/-1++,/0;;5.)1-0))-)*%*),++++'+,&),(($)*3-&-(*+.3261.1/.,3,(&(&*&+.0+%%*)%*-)-43+..*58886/).)*--*,**21*+/0661'.-%&&&$'$&(-*-,,0%-/,.&&$*+--4++///81(%(,08)*/0,-**'($&&%'&$$(()../),.)(%$)*-&++/(,46+.30)&'*',078999987.))6)&$%&&'15).2)&'&*31776556758/,3-.201&4,2*#&'*'))*)/-*'*++(*)++*%%''$-%(*''-/2,+-+,*,*-07490&0-,4,)-)'(-*)*/.+)*&(+*241*.'',//1(2(8,6)4,/4+/+1.-*&(*'&+22'('%%(+,-/1%%''(.,*((2823/0($',)),''))17434*+020030-0,,*.,-93%1+047+,-'.+0+&(')(-*%-.+)--)#%&)..000+*&'0*$$$'*)-7.)*+.//+1(+.5207290.6-+.)(+*&()))&&'(+..+%%&))0-/'.$%%$&((&&()*-+--2)'$#,/)),'$%$&+
@22cfb28d-dd82-4d69-9807-553a6b8bed95 ch=244 read=174927 start_time=2019-12-13T09:12:41Z barcode=BC01 runid=2c9cf7bc05858273f10e7d7ec552fc0bd742dc3e
CGGTTACCTTGTTACGACTTCACCCCAGTCATGAATCACAAAGTGTTAAGCGCCCTCCCGAAGGTTAAATACCTACTTCTTTTGCAACCCACTCCCATGTGTGACGGGCGGTGTGTACAAGGCTGAACGTATTCGTGGCATTCCTGATCCACGATTACTGGCGATTCCGGCTTCGTAGGTCGAGTTGCAGACTCAATCCGGACTGACGCACTTTATGAGGTCCGCTTGCTCTCGCGAGTCGCTTCTCTTTGTATGCGCCATTGCTTAGCGCGATGCGTAGCCCCTGGTCGTAAGGGCCATGACGACGTCATCCCGCAGCCTTCCTCAGTTTATCACTGGCAGTCCCCTTTGAGTTCCCCGGCCGGACCGCTGGCAACAAAGGATGAGGTTTACGCTCGTTGCGGGACTTAACCCAACATTTCACAACACGAGCTGACGACAGCCATGCAGCACCTGTCTCACGGTTCGAAGGCATTCATCTCTGAAAACTTCCGTGGATGTCAAGACCAGGTAAGGTTCTTCGCGTTGCATCAGGAATTAAACCACATGTCACCGCTTGTGCGGGCCCCGATCAATTCGTTGAGGTTTTTTAACCTTGCGGCCGTACTCCCCAGGCGGTCGACTTAACGCGGTGCTCAGGAAGCCACGCCTCAAGGGCACAACCTCAAGTCGACATCGTTTACGGCGTGGACTACCGGTGTATCTGTCTGTTTGCTCCCCACGCTTTCGCACCTGAGCGTCAGTCTTCGTCAGGGGCCGCCTTCGCCACCGGTATTCCTCAGATCTCTACGCATTTCGCACTTCACGCGGAATTCTACCCCCCTCTACGGAACTCGGCTTGCCGGTATCAGATGCAGTTCCCAGGTGAGCCGGAGGTTCACATCTGACTTAACAAACCGCCTGCGTGCGCTTTACGCCCAGTAATTCGATTAACGCTTGCACCCTCCGGTATTACCGCGGCTGCTGGCTGGAGTTAGCCGGTGCTGCTTCTTCTGCGGGTAACGTCAATGAGCAAAGGTATTAACTGCTCCCTTCCTCCCGCTGGTACTTTACAACCCGAAGGCCTTCTTCGCGGCATGGCTGCATCAGGCTTGCGCCCATTGTACGCCAATATTCCCCACTGCTGCCTCCCGTAGGG
+
(++-0+/95;3+8++,359550800,++19885-..-(,*-(&(*.-3++,,0141063+,3/30929,,-/3**-1727;<8-408.9:$&'27)'1'/))-363:976:17773151-1--$&(435:91:.))($&#.0/&%&)//*&&'(*+--*(*+-0306,-%,3.0(*&),,++',00--%&22361;520.3)*()+603$--3844464506-((,()*--,,&'&%**-,23<297384&)(+-.9;<8990),((&-%*,&),74011:27--/9:5002'(/71,&('')*,.278336&,'/,0.33427).(*+81//38;:1;100083/()--.-16:/8902141253778332:22333:,0.::642451'&-*,-043;330:60+**0,.1*-+542;5..004402355677764052016'4)1*./-2<994316134835-...+,&&()+,245322.-25,0929466945*+,3.589:6/5+0*3,:745748;:5;4438:'2//.1-29966/.(,&%''0/)*6*-.'1.//242*(&))+11-)&%$'(+(32<9<*917150./1635'-)*)277*(-562:6-*(%%$2+0-+*(,&')*%-(+)#+6.124744,*,0'&%*1827)*((&*+6632331081,-+8456:;996(+'')&%%&'&$$((4+36,(-+.6:.-,,+78604715:553799:2/0/04;6537'*5;4073493;966757:./1/0<6905'(-310+&&()/+/2,*(*()-*$%(&+)))&8(('&()477/*.,',&-$)')-(,&&),.6/71118'0/218273814-&(**&%),(&(&+)+0((')0030/./2483395*2%%&'),/234-..34+-+.+)%'(,1683)*-3/142/40-.0276.///''(,2+58,31;344:9993-.*$)1./,/,+.,()**-3879<87232885383337+:***.56;,.,,..3/0+.),+59-7:84-68**5))%&%(*,''*604:0,+3-0198;88<:))(%%,,,///03,10'3756:5860:8)./,-).*-(0**-98054/&+*+,1-30,0:*,3+.(+
@0e43a557-9828-4e05-ad8d-a04b9f5aa9de ch=509 read=143229 start_time=2019-12-13T09:12:39Z barcode=BC01 runid=2c9cf7bc05858273f10e7d7ec552fc0bd742dc3e
CCGGTTACCTTGTTACGACTTCACCCAATCATCGACTTTACACAGCCAGACGGCTGGCTCCGAAGGTTACCCCACCGGCTTTGGGCGCTTCGACTTTCGTGGTGTGACGGGCGGTGTGTACAAGGTAGGAACGTATTCACCGCAGTATGCTGACCTGCGATTACTAGCGATTCCGACTTCACGTAGGCGAGTTGCAATACGATCCGAACTGAGAGAGTGTTTCTCAGGTTTGCTCCCACCTCGCAGTATTGCTTCCGTCTATTAACTCCCATTGTAGTACGTGTGTAGCCAGATCATAAGGGGCATGATGATTTGACGTCATCCCGCCTTCCTCCACATTAATCTGCGAAGACGGTGTCCTCTCATGAGTTCCACCCAAAGTGCTGGCAACATAAGATAGGGGTTGCGCTCGTTGCGGGACCAACAACATCTCACGACACGAGCTGAGCGACAGCCATTGCACCACCTGTTTTCTGGCTTCGAAGACTATCTCTAGTTCTGTCCATCAATGTCAAGACCTGGTAGGTTCTTCGCGTTGCGTCGAATTAAACCACTCCACCGCTTGTGCGGGCCCCGTCAATTCCTTTGAGTTTCAACCTTGCGGTCGTACTCCCCAGGCAGAGTGCTTATTGCGATTAACTCCGGCACAGAAGGGTCGATTATCCACTAAGTACCCATCGTTTACAGCCAGGACTTCACCGGGGTAATCCTGAAAATCCCGTTCGCTCCCCTGGCTTTTTTTCAGCGCCTCAGCAGCGTCAGTTTTCGTCCAGAAAGTCTTTCGCCACTGGTGTTCTTCTAATATCTACGCATTTCACCGCTACACTTTCACGGAATTCCACTTTCCTCTCCGATACTCTAGATTGGCGGTTTACATCCCATCACGGGGTTAAGCCCAGACTTTTAGACGATGACCAGTCTTACTGCGCCGCCTTTACGCCCAATAATTCCGGGCAACCTTACCACCTACGTATTACCGCGGCTGCTGAAACGTAGTTAGCCGTGGCACTCTATTCAGTACCGTCCTCAGCTTCCATTTCCTCAAACCGCCGTTCTTCCTTTATAACAGAAGTTTACGATCGAAAGCCTTCTTCGCTGCGCGGCGTTGCTCGGTCAGGGTTTCCCCATTGCCGAAAATTCCCTACTGCTGCCTCCCGTAG
+
34272934.6-'/,%)+,-0)*#('',-/10663).69.+0*,'(.+/0343:444:516+%'.,1,9+.78.-050:10:940()+/0+,**+/741+7,60957795/-,-0./+&%&',(+'&#+'3(*.43575348273575778632/8.//.-,1(('%*/+)27223/0.2.)+./13752/406*+'$%%(*+,-,+.4200+/)))..27;6889%862;++/,14+).356/0&12301,)*)*)*4485762510.5/*0/.-,)--.660.'')+2.210-($&(,,33+-(+(**,).5..1465734077+075:2'+0,'***0%&)+/-++&%'#&'+)$'()'''++.1447<491-9-.:74588.5.-3/6)*07234.0..*+:12288987;07'4650(0&.(-.65311.12,3252,,,**),/3/51)28%7%'(-4157;572;95077:1131&&&''13255311+-1;667754256/1.&*+)5.36;5/0.+-0376352+/,-5./,55(,(-(070*&&'&,*'-/,12/0/.2,0..23('*-.4633%&,)*+06;0/3+2205.11:76-0/0,.-,()01/++',+(*('','&)'$3,3.2240--+(,+-.*.1**)(&+&)''*(*-/,**(05.-9978<8*-(-26277/,.*-(,2.770...-.-**,./7'-3+*4:501-74/,,.-,.031:/+0)+--21./$#%%-+014*42;<50408'(*02/./,%))+*.37761*0.142.,%(*6.//2-+/.0/3;40(*/*,4(+)&,-&&%%))().-12')*23,-,--4/0******.,++.2+2.+0,0(%',/072./2)0+6:0-1.))07,%'(+'),'-(*('$&'+./*%-,.+%%%&---0()''()'-/++(.,47995:2/,*,/,.,,,+22+.,('+*-,.8./92238434440)*,)+/(*+/-%,4-04-,)+,*,&-2(%&('./+//)*+&-+&)&+(/2-3('&$$%''(-+01888:8/*47+,-,'+*,)(,5*'&$&()%)**&-1.6/057,+)$'&&'&**21//37687;341-/9+6:+(')*056.3/1,3504)((--.1531/,16*,825
@9c52f7cb-9c92-4a7b-85dc-5671b5aa50ac ch=200 read=67109 start_time=2019-12-13T09:12:39Z barcode=BC01 runid=2c9cf7bc05858273f10e7d7ec552fc0bd742dc3e
CGGGAGGCAGCAGTAGGAATTTTCGGCAATGGGAAACCCTGACCGAGCAACACCGCGTGAAGGAAGAAGGTTTCCGGATTGTAAACTTCTGGTATAAAGGAAGAACAGCGGCTACAGGAAATGAAGTAGCCAGTGAGCGTACTTATTAAGCCACATTAACTACGGTACCAGCAGCCGCGGTAATACGTAGGTGGCAAGCGTTATCCAGGTATTGGGCGTAAAGAGGGCAGGCGGCGGCAAGTTCTGTGGTGAAAGCCTGAAGCAACTTCCGGTAAGCCATAGAAACCAGGCAGCTAGAGTGCAGGAAAGTCGTGGAATTCCATGTAGCGGTGAAATGCGTAGATATATGGAGGAACACCAGTGGCAGAGGCGACGATCTGGCCTGCAACTGACGACTCCGGTCCCAGCGTGGGGGTAAAATGGGATTAAATACCCTGTGGTCACGCCGTAAACGATATTTTTTAAGTGTTGGATGTCAAAGTTCAGTGCTGCAGTTAACGCAATAAAGTACTCCCGCCTGAGTAGTACGTTCGCAAGAATGAAACTCAAAGGAATTGACGGGGTACACAAGCGGTGGAATAATGGTTTAATTCAAACAGCAGAATAGTCTTGACATACTCATAAAGGCTCCAGAGATGGAGAGATAGCTATATGAGATACAGGTGGTGCATGGTTGTCAAGTAAGCTCGTGTCGTGAGATGTTGGGTTAAGTCCACAACGAGCGCAACCCTTATCGTTAGTTACCATCATTAAGTTGGGGACTCTAGCGAGACTACCAGTGACAGGCTGGAGGAAGGCGGGATGACGTCAAATCATCCTTATGACCCTGGGCTACACACGTGCTACAATGGATGGTGCAGAGGAAGCGAAGCCGCGAGGTGAAATAAAACCCATAAACCGATTTCTCGGTTCGGATTAGCCAGTCTGCAACTCGACTACTGAAGTTGGAACCGCTAGTAATCGCCGATCAGCATGTCGCGGTGAATACGTTCTCGGGCCTTGTACACCGCCGTCACACCACGAGTTGATAACACCGAAGCCGGTGGCTAACCGCAGGAAGGGCTGTCTAAGGTGGGATTGATGATTGGGGTGAAGTCGTAACAAGGTAACCGG
+
(%11,.1,+12./1./(,+18:7/471080/,('++25(*.166.++*,68236)*,.//4022.*.,**''%)(1/+:+)'+-(,/2/00*2++,9-*3,-''-+*0/*2/,+0+-)()'(&&$%&%'%#(),+***//.*-,+0.1*'(-.,%('4*97730')&74.---,6.,-02/1212:796/4.,-+*,),/-:-*.+(.)-)+1/7::836:)''++50,.1219-)+(+%)(+')%*.611/71.196,++%(*('/)2(',246&47/2*),/.-5/-8/..4/-,*+,.1+5+)&))+.3;:-5-5.5:130-),-0420/42))*-+&'.348)3/,*5-/5331;/(0)1*((('.-/66..0/-/-..*,-,5/0/24,+/-1*'-+04*()*)3+143),/9;101::1/70:71-1.'%(%%*+3(*-473567*2.,.,+2-2*&))0143;4:3765823(*+4201010/06,.6+-&--+-'%(,+%)''+.6(&0-0/''*(*-&-()16+3/++//.3,86/16.,*''2142222%654,,,//4/+(%*,+-,*))-)*044./1694&*')'$')&%%$$'*+3.,.3453553-005*.20,2)%'(*..4/-,,+3288998:78554443643537897888-103'))(&&((*(*-.56+++)*0**/4/8/0364:62006.$*+(+*++0/46)75)'0.17.8---58449795+4,3,3.8/481/8630)..)'+-37634&11366,*-036:003/318-*72055788:9:;6,2%'&$%,-13467*,-.+.0+.))&(+4325.32945;:5451377.,/,(+')+++'**)-+%'&)')))'.692.5-*(.2),.$&0,**01(/+37/,+5-/--../18928.4.//4/3-+)$()*(-0816570,---)0.11//0'*100,&)&+'-25:7<800+***)-1//3.1652.,'&&')08,990./..-.-')*+-+3+*,-/,&,('+/-2/6//484--$+((+-0-,,,+*--463228*4/8;;109-133236-&,,*-///054442868,8-16:;98
@9796b4be-3c03-4a5e-bc71-6d18f6b563e0 ch=419 read=138916 start_time=2019-12-13T09:12:30Z barcode=BC01 runid=2c9cf7bc05858273f10e7d7ec552fc0bd742dc3e
CCGGTTACCTTGTTGCGGCTGCCGATATTGTCCCACCTTAGACGGCTCGCTTCGCGGTTGAATACCGGCTTCGGGTGTTATCGTGGTGTGACGGGCGGTGTGTACAGGCCGAGAACGTATTCACCGCGACATGCTGGTCGCGATTAGCGATTCCAGCTTCGTAGCCAGTCGGTTGCAGACTACAATCCGAACTGAGAATGGTTTTATGGGTTTTGCTTCACCTCGCGGCTTCCTTCCCTCCTGTACCATCCATTGTAGCACGTGTAGCCCAGGTCATAAGGGGCATGATGATTTGACGTCATCCCCGCCTTCTCAACTTGGCCACTGGCAGTCTCGCTAGAGTCCCCAACTTAATGATGGTAACTAACGATAAGGGTTGCGCTCGTTGCGGGACTTAACCAACATCTCCACGGCTTACGAGCTGACGACAACCATGCACCACCTGTATCTCATATAGCTATCTCTCCATCTGGAGCCTTTATGGTAATGTCAAGAAGTTATAGTAAGGTTCTTCGCGTTGCTTCGAATTAAACCACATGCTCCACCGCTTGTGCGGGCCCCGTCAATTCCTTTGGGTTTCATTCTTGCGAACGTACTACTCAGGGGCAGATACTTATTGCGTTAACTGCAGCACTGGTGACATCCAACACTTAGTACTCATCGTTTACGGCGTGGACTACTGAGATTATCTAATCCTGTTGCTCCCCGCTTTCGGGACTGAGCGTCGGTTGCAGGCCAGATCGTCGCCTTCGCCACTGGTGTTCCTCCATATATCTACGCATTTCACCGCTACACGCTAGATTCCCGATCCTCTCCTGCACTCTGGCTGCCTGGTTTCTATGGCTTACTGAAGTTAAGCTTCAGGCTTTCACCACAGACCCTTGCCGCCGCCTGCTCCCTCTTTACGCTTAATAATTCCGGATAACCTTGCCACCTACGTATTACCGCGGCTGCTGGCACGTAGTTGCTTCGGCTTTCAATAAAGTACCGTCACTCGGCTACCGTTTCCTGTAGCCGCCGTTCTTCCTTTATAACAGAAGTTTACAATCGAAAACCTTCTTCCTTCGCGCGGCGTTCGGTCAGGGTTTCCCCATTGCCGAAAATTCCCTACTGCTGCCTCCCGTAG
+
7.0+2++78490260*,%'($(%%&,(',#*)7204805+,/3+9520)(*''%&*4.3($).-2222--+/*94,.,((''%0+4074525397/2)*+*)+-2,0443*&&*//052361128/0..--/,+$&&+*,34+.)'$$%&).2*'(.14256//,.(-/4*6*8-0/85440,+.**((,443//,+1/1207:+353:309<2.2494819.-()+1+//,',4,96,.')*//287988739-*('*,-231.,,/04*.,,,110-/592-22.--,-78201/-/0/3289.,/6132--/0.2/7,/0'+,+)'(-0/,5332/(*,-.9:+++++1,6.0077:98644574344.(03-1/49778853;23+:91//10/2*0.444504('),))')+.,-5334.23352220,21447801:/72/.,+/.137,6778731105;68;9:81.01*0,+,)+$&*+/0/+(%'&%,+((+(++,0539:9<:69747...6/((0113<4:<66568;;7314:5170/0/40618:6-0376,*)11/87(+24;:99:<66834/.-,&,)++,+,,&+/)$)%'%(')0,+10/0446363658.66100-()().929(8+2$+'('-002667:;88;2-/1:5650/.001%%&%&(*,-,-/.625')%83)+/.43-(--956(:8864210,168(57545100281/022510/.1.0/04:2/22*-,1:44135+*+--378586758<;200202132+1+++((&)'%%('+,0/-...)()*+,,-.'-+..04797196....//-,5,..6.2+.-/*)+.64,.4..8143420218694)*//56138+,9.11.04*,4198012)%$*-03884:*6.8811/*,,)2<779/./-05392493-3--.99:30-(+,1.).*&#$$#%'(&',$)''.2/(-+06771%0062821*34(1:5..-.+./4178:886**)(')25000-0&&/((5:,*,+-*-./763/32734;9866,$'(*-1-.-535432)9:45;33;;-*89023/.520.-21)'%,(-3:988.99)+314
@e21aeb01-4797-4493-8a38-6edf64dd8071 ch=59 read=123333 start_time=2019-12-13T09:12:29Z barcode=BC01 runid=2c9cf7bc05858273f10e7d7ec552fc0bd742dc3e
CTCACGGGAGGCAGCAGTGGGAATATTGCACAATGTGGGCGCAAGCCTGATGCAGCCGCGCGTGTATGAAGAAGGCCTTCCGGGTTAATAAAGTACTTTCAGCGGGGAGGAAGGGGTGGGTTAAGCCACCTTTGCTCATTGACGTTACCCGCAGAGAAGAAGCGCAACTAACTCGGTGGCGTACTGACGGTATGCAGAGAGGTGCAAGCGTTAATCCGCTGGGTACTGGGCGTAGGCGCAGGCGGTTTGTTAAGTCAGATGTGTATTGAAATCCCCAGGCTCAACCTGGGAACTGCATCTGATACTGGCAAGCGAGTCTCGTAGAGGTAGAATTCCAGGTGTAGCGGTGAAATCGTAGAGATCGGAGAGGAATACCGGTGAGCGGCCCCTGAGCGGCAGCAGACTGCGAAAGCGTGGGAGCAAACAGAGTTAGATACCTGGTAGTCCACGCCGTAAACGATGTCAGAGCTTTGGAGAGTTTATTGCCCGCGGGCTGGAGCTAGCGCGTTAAGTCGACCGCCTGGGGAGAGTACGGCCGCAAGGTTAAAACTCAAATGAATTGACGGGGGCCCGCACAAGCGGTGGAGCATGTGGTTTAATTCGGTACAGCGCGAAGAACCTTACCTGGTCTTGACATCCACGGAAGTTTTCAGAGATGAGAATGTGCCTTCGGAACCGTGGACAGGTGCTGCATGGCTGTCGTCAGCTCGTGTTGTGAAATGTCCGGGTTAGGTCCGCAACGAGGCGCAGCCCTTATCCTTTGTTGCCAGCGGTCCGGCCGGGAACTCAAAGAGACTGCCAGTGATAGCTGGAGGAAGGTGGGGATGACGTCAGGTCATCGCGGCCCCTTACGACCAGGGCTACGTGCTACAATGGCGCATACAAAAGCGACGCGAGCAGCTGGACACCATAAAGTGCGTCGTAGTCGATTTGGAGTGCGTGTTCCATGAGTCCGGAATCGCTAGTAATCGTGGATCAGAATGCCACGGTGAATACGTTCCGGGCCTTGTACACACCGCCCGTCACGCGGGAGTGGGTTGCAAAAGTAGGTAGCTTAACCTTCCGGGGAGGGCGCTTACCACTTTGTGATTCATGACTGTAGAGGTGAAGTCGTAACAAAGGTAACCGGAAGGGCCAGGCGACAGGCAAATGGGGTTAACACAAGAACACCGACAACTTTGCTGGCACCCAGCAATACGTATTAACTACCA
+
,(+''(42-/2/,././77;7)30./4/..1/3,**-2.,(,.5/69788;830,/,&&%&(--..0250,../6287/9,*-605'&%.,(%'&-.54-(*+18;)'-+'().-'&&(&('''$(%$+'+5-+/00(5*+-74/:,,85+,3+-**0*,+$$#&'%-.1*)(*'&)$&%+(*-+,&$%'*,0+-%'''&*-,0465.00.:/:-0%$&(&('*&(+40&%$#%'(++,&'-.,:,,-*+40/.26('.-)*))&*+*/5+*659.)/7738)10632/4,3350000043232734624+(((+---'(-.**)+'&(',2020,,1:443---,50-03-,,,/-+),--6-4-,'&)**+67303*+'''/*4/,'&'''))-/,(/('%%)(&()25+-25)2*'*,9;19&*(*030.66156/397.179846889457;3/.%'(-/'&*%)-/,-0,))*+5.+.2+46+%&('$$#'*'&'&$&&(+(,+8/012548403-+(*,''&''*+106918711052<6;4),+-0:721/6.5.0015::3,41)**,/2--)++.+*+++,''(+,9938620%-+**)&)%',-+*0614,*(++5689+,,++14.7.*,/,,-(17:-5++*+,:4-+5,-330376882:/;78343.5342019;:76554<9:99:758336797863;311125)%''%*6112+.5344010.7,),*-',*(.3-*0-03''2))-9,.65556;75&)*,*),+$&12716*+(*.25434(+(&''(&&'+,-1.-,+%-,6930'+,2299.6-//9-+**-)47.))(&'&)845.33(&$('0++,+.0+)+*(*00194-.*(%./++%$$%&*$&$%,4*-$%$')178,101126.52515'$,3'(+%%($#$$$'.,421-*$$'*-1/005../*(.'**+-:8--,-3+.9989+*+'3367<4(1&',9+'475/7.,-1///,2960;4//5//(*',*&'(/:65<636:-(%'&+&**))+,4-55405*/11+$&0-20406/07%+),)'*,516/--2443/(*,$1+,-,4,-./578437).5//61723-**)'%'('+),3,*/++,-(,+2/),/&'*))('((4,2:9/0,//+2:/**''$%$'$%$%&)5//312.'(2()&%%%&
@d21794fc-880f-4f44-be11-693dc1ca2015 ch=282 read=74621 start_time=2019-12-13T09:12:28Z barcode=BC01 runid=2c9cf7bc05858273f10e7d7ec552fc0bd742dc3e
CCGGTTACCTTGTTACGACTTCACCCCAGTCATGAGATCACAAAGTGGTAGCGCCCTCCGGAAAGGTTAAGCTACCTACTTCTTTGCAACCCTCCCATGTGGTGTGACGGGCGGTGTACGGGCGGAACGTATTCACCGTGGCATTCTGATCCACGATTGCCATGATTCCGACTTCATGGAGTCGGTGAACTCAATCCGGACTACGACGCACTTTATGAGGTCCGCTTGCTCTCGCGAGGTCGCTATAGCTTTGTATGCGCCATTGTAGCACGTGTGTAGCCCTGGTCGTAAGGGCCATGATGACTTGACGTCATCCCCACCTTCCTCCAGTTTATCATAGCAGTCTCCTTTGAGTTCAGCCGGACCGCTGGCAACAAAGGATAAAGAGGTTGCGCGCTCGTTGCGGGACTTAACCCAACATTTCACAACACGAGCTGACGGCAACCGTATTACAGCACCTGTCTCACGGTTCCCAGCACATTCATCATCTCCTGAAAACTTCCGTGGATGTAAAGACCAGGTAGGTTCTTCGCGTTGCATCAGATTATGCTCCACCGCTGATGGGAAGCCCCGTCAATTCATTTGAGTTTTAACCTTGCGACCGTACTCCCCAGGCGGTCGACTTAACGCGTTAGCTCGGAAGCCCGCGCCTCAAAGGGCACAACCTCCAAGTCGACATCGTTTGTGGACTACCAGGGTATCTAATCCTGTTTGCTCCCCACGCTTTCGCACCTGAGCGTCGATCTTCGTCAGGGCCGCCTTCGCCACGGTATTCCTCCAGATCTCTACGCATTTCACCGCTTTACACCTGGAATTCTACCCCTCTGCAGGACTCAAGCTTGCCAGTATCAGATGCAGTTCCCAGGTTGAGGACGAGGGATTTCACATCTGACTTAACAAACCGCCTGCCTGCGTGCGCTTTACGCCCAGTAATTCCGATTAACGCACCCTCCATTATTACGCGGCTGCTGGCACGGGTTAGCCGGTGCTTCTTCTGCGGGTAACGTCAATGAGCAAAGGTAATGCTACTCCTTCACTCCCGCTGAAATTACTTTACAACCCGAAGGCCCTTCTTCTTCGCGGCATGGCTGCATCAGGCTTGCGCCCGGTACAATATTCCCCCTGCCTGCCTCCGTAGGAG
+
)''3-;*,040+3-+-2*//10+-$%$&''(141*(%+,020601339+,&')::/,.*&'*+'**.1.0+33102-+04:16;7+1.2.8.*/8-+-+,-**5768:2850*,)))'*&01*0/0*,'(),/,*-/-40:335:7,,-.26,,,-33'.+$%+,044/../487885/+,,1&)*''.-2/1101(6-///.,1/.-,**27*+,4247-2*'(.,,-00/0(''(,+-.37-)'%#),270/2650,23066.%%*+*-23673///666/1876461,*374944,-+*)**-./1689:2447,+1017-.,+5.//<:3780+&0/013441(.0.,/666+&()'/+0:421/14691869(1+.094+*$**,5..*+(-+183;21/9523.8/6+6+-.918:+*&,.)+)*)03333334&0(%''%*(*/.0/5777;825+')),-26://'%&&&--07/-002:992)*,079810702668<8720')+)+0;,2+*.)5/8012,-000/-,,-5,+,.&*)*0*2*(0/((+&$&$(+%%%*)-&$)+5:9<8369/.,/4:<-7948/9./.*7:*1+,-;;;302984:866521020./1/0722377+5(3&*2'&)+,4041;+/7/)).8869/7(6,45546526867:3-+,27745780.)%,)//889877510;*)--564.)-*+/96*.548<//034487%'---30./,+/4/670073;689,%,%7577745//**+/110*+233627<4/-22'*,//,-12:57.9,6./--0975+/3+4',35579/3).,8./6-.0./4733333'42303-**+.-,&('&)&&)'+'061/.11262/.*+)1,32878;5890+,%$%*+.5.,).,)'/,37.+12559340//7*.&&&*)146116'3((4-'-+*.-,-99:470./,(+.3/238185.//;/:<::996750/60/18*:/33177;*/+-01.-..(-.9;.:1%&'24-&-/.+-.(-)(22)'()%5.-)*0*0-2-1675+)&'%#$)-,.22;22/3112%51426,2+5/)(')'()9/0092885'''''')05.25),06..(
@fee90726-20d2-4421-b3ff-ef4320ec5c93 ch=284 read=74355 start_time=2019-12-13T09:12:01Z barcode=BC01 runid=2c9cf7bc05858273f10e7d7ec552fc0bd742dc3e
TTCGGTACTTCCGTTGAATTTGTATTGCTGAGGTGCGAAAGTTGTCAGTGTCTGTGTTGCTCTGTTGGTGCTGATTGCTCTCCAGGGAGGCAGCAGTAGGGAATTTTCGGCAATGGGGAAACCCCTGACCGAGCAACGCCGCGTGGAAAGAAGGTTTTCGGATTGTAAACTTCTGTTATAAAGGAGAAGAACGGCTACAGGAAATGGTAGCCGGTGACGTACTTTATTATTAAGCCACGGCTAACTACGTGCCAGCAGCCGCGGTAATACGTGGTGGCAGCGTTATCCGTGGGCGTAAAGGGGCAAAAGGAAGGCGGCAGCAAGGGTCTGGTGGCTGGAAACCGCTTCAGCCATGAAGCAGGCGGCTGGAGTGCAGGCGAGGATCGATGGTGTATGTAGCGGTGAAATGCGTAGATATATGGAGGGAACACCAGTGGCGAAGGCGACGATCTGGCCTGCAACTGACGCTCAGTCCCAGCGTGGGGAGCGTGGATTAGAATACCCTGGTAAGTCCACGCCAATGTGATAAATTACTAAGTGTTGGATCAAAGTTCAGTGCTGCAGTTAAGCAATAAGTACTCCGCCTGAAATTAGTACGTTCGCAGAATGAAACTCAAAGGAATTGACGGGGCCCGCACAAGCGGTGGAGCATGTGGTTTAATTCGAAGCAACGCGAAGAACCTTACCAGATCTTGACATACTCATAGAGGCTCCAGAGATGGAGAGATAGCTATATGAGATACAGGTGGTGCATGGTTGTCGTCAGCTCGTGTCGTGAGATGTTGGGTTAAGTCCGCAACAGGCGCAGCACTTATCGTTAGTTACCATCATTAAGTTGGGGACTCTAGCGAGACTGCAGTGACAAGCTGGAGGAAGGCGGGGATGACGTCAAATCATCATGCCCAGCCTGGGCTACACACGTGCTACAATGGACCGGTAGAGGAAGCGAAGCCGCGAGTGGAGAACCAAAACCGCAGAAACCCATTCTCAGTTCGGATTTGTAGTCTGCAAACTCGACTACATGAAGTTGGAATCGCTAGTAATCGCGAAATTAGCATGTCGCGGTAGTCGTTCTCGGGCCTTGTACACACCGCCCGTCACCACGAGTTGATATGCCCAGAAGCCGGTGGCCTAACCGCAAGGAAGGCTGTCTAAAAGGTGGGATTGATGATTGCAGGGGTGAAGTCGTAACAAGGTAACCGG
+
%"%'&)',1/3,)4*&%%*((%-%-+(,-.))))(*%',+&,1&,1&543,'(%'%,&$%()./)((&,)*)*),%+,./+0&'(+)%*,)),.'-*)(.)/*4675*-66.;-+60*$(*';/)*2232,+'**6478;620/+'(**%+/,2.;64/5/,5,--/5++7+7980<000:)3,,)*--674/7/0.5-2.,4.-73//.4+(,&&%%$%'*+.,&*+'/-2+&.+,/10.,1--./00769;5-31/41.0171030//.*'.-.-)+)-329.,/&&)(/-0--33((*.+*.0.)'(''*0,1:,++,/-*5..-.+(')))+2'&%$%&$'&%%&&36-/)+.%)'+0*,*('**&+))*,3;32/..22+($&(%%$%#'(&&((0/1/684-./8787750.'+.4+-,.+9355;5414''(/-,-:684234442:2;278382227889:<351:,((+,-3325/'%(&)/6-2.-+-51+39,(&&*+'((0,%('%')1,&))*,&&&*)),1131346<63)-.1::059:547677.-')1('%&(0,+-*++)---.+0762).%+'')633265:.1./2667-/1+,68;.-.2405./,**+)-,*#,)++-..*3./7034*-)),32<:6:6;5-1/*,2)2+2)+,(*'*'%%$&&%))'%%$&'6/1,(+568/-,0-206,*))*+88-,'&%'+'(()),7*+)+*/.625547997777)*42*.1666//12366466753423616/)+2,9883472,.1+-'')*&0'')*-0/122503),03238445,9,8,-3/8:<217653*&&&'*+*'(,--238886../070/1,3.5*').+).--010046/--38845/0)&&+/930562//--+)+,.2400,1+,0'(%$-)*%()+-,/,.'(/),562/+0+-('%&)**1:.&+&$&$%,,&'(%&$'(-.016;846.+6,''.135:9958).363222.222/90,7,%),)*443/.--0801/7,&&*)'(*.0178968140'&%'&(/336-/+,.2/,.331314:23;-.)+&-)+-*,+*-&%&$%$(('&'-,,.48868;581/.-*&(--((++*,41)103190(.,30,*(4*,-22,9++#$/33+,**&%')(*4755-.,,1268-5
@4e714f9d-fcc0-4a6e-8761-a8da03598f53 ch=416 read=72208 start_time=2019-12-13T09:12:01Z barcode=BC01 runid=2c9cf7bc05858273f10e7d7ec552fc0bd742dc3e
CCGGATTACCTTATTTACGACTTCACCCCAATCCTTTGACCCTAGCCATGCACTGCCTCCTTGCAGTTGTCTAGACTTCAGGTAGTACCAGCTCTCGCTGGGTGGAAGCGGGCCGGTGTGTACCAAGACCAGGAACATGTCACCGCAGCATTCTGATTCGCGATTACTGCATCCTCGTAGCAAGGCAGGTTCGGCCTACAATCGAACCTAGGACTGGTTTTAAAGTTTGGCTCCACCTCACGGTATTGCATCTCTCTGTACACCAGCCATTGTAGCACGTGTAGCCCTGCATAAAGGGGGGCATGATGGTTGACATCATCACCTTCCTCCTAGTTAGCCAGGCAGTCTCATGGGAGTCCTCAGCTTAATGAGTAGTAACTAACGACAAGGGTTGCTCGTTGCGGGACTTATTGTATCTCGACACGGGCTGACGACAACCATGCACCACCTGTCACCTTGTCCCCGAAGATCTCCTCGATTAAAGAGTAATGCAAAGGGATGTCAAATTAGCAAATTAAGGTTCTTCGCGTTGCTTCAGATTAAACCACATGTGCTCCGCTACTTGTGCGGGTCAAATCAATTCCTTTGGTTTTCAATCCGCACGGCCAAAGCGCCACTCCCCAGGCGGAATGCATAATGCGGCAGCACGGGGTGTTGAAACCCCCCACCTAGTATTCATCGTTTACGGCGTGGACTACCAGGGTATCTAATCCTATTTATGCAGCTTTCAGGCCTCAGCCATCCACCAGTCAGAGTCGCCAGCCCATGCTGGGTATTCTTCCACAATCTCTGCGCGTTTTCCACCGCTACACTGGGATTCCACTCTCCTCTCCTGCACTCCTAGATAGCCAGTTTGGGATGCGCAAATTCAGGCCAGGTATTTCATCCCTTAATCATCCGCCTACTGCGCTCCCTTTGCGCCCAGTAAATCCAGGCAATGCGTAATA
+
-))'(3'&+,)0&01(&($(+0:/,245,0--0)'+''%--%&$$#$%'%)+-3',*+/.30./(.*1*.)%$&&,282(+.)($*%--*+/**('$#',+'*&)%$(),4.6*',0.1.,),'++01/:)0-))+$)$&&%)&'(&--,.6822/2-,()+*2(%'($$('&&$$#(#(&+%*&*$'+06)$&')-.02968'&-54'&&001,%*.4;/.5)+50+')&-/6225,.%'%*-&.'')-,/+1+-3--**(,.()+:.570++/-+,--,,&+/1('#(''/6*+/64:0323,,+'*.110*)*,.,4'/,,)0)(.+,'-3*,$+)*05.0422&*&(#%($$(,8+,0%)((/-0.%''+04/3*+-20/)*,*)0-,,&'(+.04//,8*+*/)*&&$&')-')''(*+&.40')%')'1/50:,0..+0++6,3343*.0030.1))&&('%&./51..1,,1,.,0(&'),700173),5-3414523)0/)*((+).*-+,./756786761.&+),6,+.3.5:879/0-,)''*)30)+*&/2522'.(-''(&&&&'&(+1.)**&'.(2/)&*,,0&$'#'&'&&&'&&(++,%((-98-'1')-,0-,/,$&'+++%&&%#.-')')('(0.3'&00,3850+(,**&--./94625-.30&&%($%%(,)21-..*+.*,.10&1.2350%/2'&'#'%&&-0,(''*-22)&&%#+)*&$*(&&*2)((*),'(%$$'))%'%&')+'+&+'%&+''%&).()*,,-.,-'/41(+($&'%(-)+')%&(&%0,/.$()+//412-/1+++&+'2,'$&1..,20,3081)+*%%&%%(')%+*%*(,).%.)+%.6),+(*('('-.34-036-.2)&'$$**-,30'*,((0.,.*&&0,-%--*$.,+00/&2,**)%%
@d183fdcc-da86-4f33-94ef-2388ab424086 ch=321 read=58337 start_time=2019-12-13T09:11:54Z barcode=BC01 runid=2c9cf7bc05858273f10e7d7ec552fc0bd742dc3e
CCGGTTACTGCCGCTACGACTTCACCCCAGTCGCGAATCACAAAGTGTTAAGCGCCCTCGGGGATTAAGCTACCTGCTTCTTTTGCAACCCCACTCCCATGGTGTGACGGGCGAGGTGTACAAGGCCCGGGAACGTATTCGCAGCGGCATTCTGATCCACGATTACTAGCGATTCCCGACTTCGCCAGGTCGAGTTGCAGGCACAATCCGGACTACGACGCACTTTATGAGGTCCGCTTGCTCTCGCGGGAGTCGCTTCTCTTTATGCGCCATTGTAGCACGTGTGTAGCCTGGTCGTAGGGCCATGATGACTTGACGTCATCCCCACCTTCCTCAGTTATCGCAGCAGTCTCCTTTGAGTTCCCGGCCCGGACCGCTGGCAACAAAGGATAAGGAGTTGCGCTCGTTGCGGGACTTAAGCTTAACTTGTTCCACAACACAGGCTGACGACAGCCATGCAGCACCTGTCTCACGGTTCCCGAAGGCACATTTCATCTCTAGAAAACTTCCGTGGATGTAAAGACCAGGTAAGGTTCTTCGCGTTGCATCAAACCACATGCTCCACCGCTTGGGGCCCCACCGTCAATTCATTTGAGTTTTAACCTTGCGGCCGTACTCCCCGACAGTCGACTTAACCGTGCTCGGAAGCCACACTCAAAGGGCACAACCTCAGAAGTCGACATCGTTTACGGCGTGGACTACCGGGTATCTAATCCTGTTTGCTCCCCCACGCTTTCGCACCTGAGCGTCAGTCTTCGTCAGGGGGGGGGCGCGCTACGCCACCGGTATTCCTCCAGATCTCTACGCATTTCACCGCTGCCGTTCTACCCCCCTCTGCAGAGACTCCAAGCTTGCCGGTATCAGATGCAGTTCCCAAGGTTGGCCGAAGTTTCACATCTGACTTAACAAACCGCCTGCGTGCGCTTTACGCCAGTAATTCCGATTAACAGCCCTCCGTATTACCGCGGCTGCTGGCGCAGGTTAGCCGGTGCTTCTTCTGCAGGTAACGTCAATGAGCAAAGGTATTAACTTTACTCCCTTCCTCCCCGCTTTAAAGTACTTTACAACCCGAAGGCCTTCTTCATACACGCGGCATGGCTGCATCAGGCTTGCGCCCATTGTGCAATATTCCCCACCATGCCCTCCGTAG
+
31+01.++&(+(&%*',651440%,-0-(*04()''0,.,.,03(/''-,()+,5:+*/(11+&/,+'(*,127/&('))/893/1435/4.'**392,:8/,,+,673:95+'')&)''118+9-:'-484;858747.'(%&&)3137;9977876-.-,,9+,-/2454826.(*)-/50*%&&'/0112609/00870)/097/.1:288424121/%-05:/12)2+,0/./0;221/-0.,,(+$'*-134914215.',)479<8360)(('$%'*22)-120;*,898661.066812**++++,+*-1/2//1-03.',-.23)+-%%13*+/')'.0-145681160((/7035/),.4+1888;64519135:89,4.616)0.%)27+,')*3133/.,.3-.1-+%%&%$%'$%%$-7)-(')%%%&%'42255,,&&'$$&()+9589178323*+*')4;;-89)')(*1,12/23(()*32/,%$+./*)2-:912:;62*)**)+039&1.(,4+41:99<51341712,,*+,'04/00022234.1.(%%$%'/)-3/)$'('-//829325:4+*+-7;4,31,6-,+5.8-)0+-+296('&,+54300.4.2,,(()'&')(**.&00)+$++-13+-.**)(/1-+&(*'+-+,87796880640$,'0,*(..&/0,33'0(((,*+*.,/6660:7,..3<:3*$()(21*-**%,0.025755.--,+/71.03(*0500-,($(&(%&($)*352795:657<8515()*665466655764<3/+-.+-())&''0-6661630+),)*,'*'*'214'/($&%&'+6,3.)+,'*.888+02;14-+(++,8+**(')'(/7+*&+*31--&&')2555979;57:44514///.3-.&3,2,)%'(+*:0/-.0/.+*%%),4,/2*1.12018/1.810/304.*',().10--/9*53)*-7.7<7776&7..265223/*)&&-35</+//21-3+*26:2200;0,564.631-&+*''(++#&$+-40-./,12*),4-5/72:88<4%%%&%'')-6368886545224249.5-(*-+33(*3,-,0192302337.&&%$(&+/&$,))*),
@b0630846-b162-4998-a3df-995088e6b49a ch=101 read=155137 start_time=2019-12-13T09:11:51Z barcode=BC01 runid=2c9cf7bc05858273f10e7d7ec552fc0bd742dc3e
CTCCTACGGGGAGGCAGCAGTGGGGAATATTGCACAATGGGCGCAAGCCTGATGCAGCCATGCCGCGTGTATGAAGAAGGCCTTCGGGTTGTAAAGTACTTTCAGCGGGGAGGAAGGAGTAAAGTTAATACCTTTGCTCATTGACGTTACCCGCAGAAACACCGGCTAACTCCGTGCCAGCAGCCGCGGTAATACGGAGGGTACAAGCGTTAATCGGAATTACTGGGCGTAAAGCGCACGCAGGCGGTTTGTTAAGTCAGATGTGAAATCCCCGGGCTCAACCTGGGGCTGCATCTGATACTGGCAAAACGAGTCTCTCGTAGAGGGTAGAATTCCAGGTGTAGCGGTGAAATGCGTAGAGATCTGGAGGAATACGGTGGCGAAGGCGGCCCCTGGACGAAGACTGACGCTCAGGTGCGAAAGCGTAGAGACAGGCAGGATTAGATACCCTGGTAGTCCACATATAAGCGTGTCGACAGGGTTGTGCCCTGAGGCGTGGCTTCCGGAGGCTAACGCGTTAAGTCGACCGCCTGGGAAGTACGGCCGCAAGGTTAACTCAAATGAATTGACGGGCCGCACAAGCGGTGGAGCATGTGGTTTAATTCGATGCAACGCGAAGAACTTACCTGAATGTGACATCCACAGAACTTTCAGAGATGGATTGGTGCCTTCGGGAACTGTGAGACAGGTGCTGCATGGCTGTCGTCAGCTCGTGTTGTGAAATGTTGGGTTAAGTCGCAACAGTACAACCCACTTATCGCTGTTGCCAGCGGTCCGGCCGGGAACTCAAAGGAGACTGCCAGTGATAAACTGGAGGAAGGTGGGGATGACGTCAAGTCATCATGAAGCACTGACCAGGGCTACACACGTGCTACAATGGCGCATACAAAGAGAAACCTCCGCAGAAGGCAAGCGGACCTCATAAAAGTGCGTCGTAGTCCAGTTGGAGTCTGCAACTCGACTCCATGAAGAAGTCAGAGTCGCTAGTAATCGTGGATCAGAATGCCACGGTGAATACGTTCGGGCCTTGTACCTACACCGCCCGTCACCATGAAGTGGGTTGCAAAGAAGTAGGTAGCTTAACCTTCGGAGGGCGCTTACCACTTTGTGATTCATGACTGGGGTGAAGTCGTAACAAAGGTAACCGG
+
,.523483*--&),005544/356.+1..41,+,.3<44:1.-00'&),+,.,-43*463657233310134761*+.+0-86976<87:6*70)&*(*,:7)&'&&),,&-,..-*',+47,,-7+:,./82:7--00.05/)/207118-,-(%*&&&)*+(%,,0711/.,--2;6532/2+)*(*(/''*,-9/,/&%$&*-+/+3,4-473.6-6-6649634985<4./11-0-11-/,+.194.2;48/49,-/414/185+167+.34545-8/9.2942***+,042//011843-/-(''''-,1/1+8378,)+1+//)0,/9/*)3-,''%()1920/94/17986,+))+./97/2+0,,/7,8/41+*-,)./.5-:5-+498--.*(/+....2444*2+)))()++**.-''$((,*$%++16.4/.+4578<4.,'-')+8.,-)-*,+'%(&*$%')'/'-+)-70100;.&&%.,1142-(%%,(1/*,++/0:7551112.+/0255357:8362*)((((-,,)./25+4-5-*.668;;450708/-,++')($&')'0),/;77/(+,/3//185<967791/.//120201,--'+/*('+1:45/01-2*+,+01**+.,-7-199-)(*--;9401317489;:;91<:*75110,+.052697:;91//-/1/.//../0246799:5260006;647-9)-/3064((*$(/4-%%%').223,()/.654()4,.934;74.3.--)+),1),--1./839(/**+*+5-63-2212./760;;.+3*,0+.-08919766.---*+*-369612*/*&($'%'))++18721-(()),/020))-,0/*.+,,.45879)(&%((%(,.1*)-%%&'$(.,)&'*40273/+*.88/,5/10+.)*-.-+'#+*-&.%(*026-5,,,74-3448894/-)**+23+*%(),&&('*41822299:877422956:6./.74439:4:4648(5211-3,--)&%(+.088/;1..223603/%&+').40:233:0')/*++)/**+./132185;5+/(.4-3/0/6.2/-.16601666:4+1-0397:8..,4/./3033476;,*7+3:997/
