# Supplementary material for: De novo species identification using 16S rRNA gene nanopore sequencing
Source: PeerJ. 2020 Oct 21;8:e10029. doi: 10.7717/peerj.10029 (PMC7585375; doi:10.7717/peerj.10029)
Supplement: Supplemental Information 3 [file peerj-08-10029-s003.zip › pass_fastq_runid_2c9cf7bc05858273f10e7d7ec552fc0bd742dc3e_567.fastq]

@50628e11-7555-4b7c-891f-f3cf02f8b3c8 ch=108 read=145220 start_time=2019-12-13T09:11:44Z barcode=BC01 runid=2c9cf7bc05858273f10e7d7ec552fc0bd742dc3e
TCGGTATTACTTCGTTCAGTTACGTATTGCTGTTAACCGCGCCTGTCGCTCTATCTTCCGGTTACCTTGTTACGGCTTCACCCCAATCATCAATCCCACCTTGGGCAGCTCCTTCCTTGCGGTTAGGCCACCACCGGCTTCGGTGTTATCAACTCTCGTGGTGTGGGCGGTGTGGGCCGAGAACGTATTCACCGCGACATGCTGATTCGCGATTACTAGCGATTCCAACTTCATGTAGTCGAGTTGCAGACTACACAAATCCGAACTGAATGGTTTTATGGGTTTGCTTCACCTCTTGGCTTCGCTTCCCTCTGCACCATCCATTGTAGCGCATTAGCCCAGGTCATAAGGGGCATGATGAGTTGACGTCATCCGCCAGCTACCATCCAGCTTGTCACTGCTTGGTCTCGCTAGAGTCCCCAGCAATAATAGTGGTGGCTTAACGATAAGAGTTTGCGCTCGTTGCGGGACTTAACCCAACATCTCACGGTGAGCTGACGACAACCATACCACCTGTATCTCATATGGCTATCTCTCCGTCTCTGGAGCCTTTATGATGTCAAGACCTGTGGAGTTCTTCGCGTTACTTCGAATTAAACCACATGCTCCACCGCTTGTGCAGGCCTCGTCAATTCCTTTGAGTTTCATTCTTGCGAACGTACTACTCAGGCCAGGTACTTATTGCGTTAACTGCGGCACTGAACTTTGACATCAACACTTAGTACTCATCGTTTACGGCGTGGACTACTAGGGTATCTAATCCTATTTGCTCCCCACGCTTTCGGGACTGAGCGTCGGTTGCAGGCCAGATCGTCGCCTTCGCCATGGTGTTCCTCCATATATCTACGCATTTCCACCGCTGGAATTCCACGATCCTCTCCTGCACTCTAGCTGCCTGGTTTCTATGGCTTACTGAAGTTAAGCTTCCAGGCTTTCACCACAGACCCTTGCTGCCGCCTGCTCCCTCTTTACGCCCAATAATTCCGGATAACGCTTGCCACCTACGTATTACCGCGGCTGCTGGCGTAGTTAGCCGTGGCTTCTAATAAAGTACCGTCACTCGGCTACCACCATTTCCTGTAGCCGCCGTTCTTCTCCTTTATAACAGAAGTTTACAATCGAAACCTTCTTCCTTCACGCGGCGTTGCTCGGTCAGGGTTTCCCCATTGCCGAAAATTCCCTACTGCTGCCTCCCGTAGGAG
+
$&,%(',*(,/:1.-21)+/-,,55436.,,,)7,*+(%((.-.3442333./279420221:3781;//9+0).+,414/861)/-216649-18,*0)**',&(%&'))(,0.10713-)36)+47,+2(%))0*+0523:422500-0(*)))*+23862.,,,/-0-0*',--**',%%,)2)4:6553-/,,,236884-4,--878/;../223469/9*.&(+,.,)+1455824.9.+-*+-20.,,*33./1+*,0,*),,*319:<1244;69;9/58963683/0.-*(.-8345629///,0.+/602,++-0'&(*+),'0'&&)+*(-:+*))18)06+.17----+&4+&'.)127088)+1'')%$))%(/)()+4...4'*++(+&(*/00/)(-'(*-,299+.%%'-(++.&&'(&&(+()(-+-.0*4**$+'53,--115/69,.,26-,/0/+*-),,762000-.010+-.555410)02/.)&&%'(*,3,24351+--012%7889966/,.*(+,-.110%&./.2545-)('),//0266.-'%(%(8<87:767303%)-71&&-..0<::61./..//72/3936594435(0408,446668797215*)()6<;868911916)(*));376.234.2.;,%*'*()*-,0//12/5/3-350+0009898:33::55787:*1/(.++).13450(//.392*--61229;897677-3466667312025111;81207:;,(+--/96/-78.764331366)/22.00480;1//340360171:548945,7535;1--.'-,-.388:7967.7:-/'(2403,)***4-3)('(//0122447512../0000243::9::7;68768292/700104/./814+...4*$'0++-,,026,,+*298+.8+,*-07.3<8331/5/++1:3).,)('-(+3/77/.4<588<;7-7,,77'-,()-++,10/4;8161017809+*(+&233//2:6:76+)*'()1,160+-/8;568.133/:23,/-)-5/5;40))*()+/107;8:50,/,)+))5+*+4852+.--0;8.0460.',6,6:7;78<:47:857781922/8..075;-.-.:88<1/.*%%+.,05)*/1*/*0/-'),.+-..,.*/2.,-&-.&(
@1d56076d-fa7e-4d08-a8af-decf6ba265ec ch=512 read=102007 start_time=2019-12-13T09:11:29Z barcode=BC01 runid=2c9cf7bc05858273f10e7d7ec552fc0bd742dc3e
TTGGTATGCTTTGATTCAGTTGCGTATTTACTGAATTGCTGAAGTTATGTGGTGTCTTTGTATTTAACCTGCTTGCCTGTCAGCTCTATCTTCCCGGTTACCTTGGTAGGCTTCACCCCAGTCGGAATCACAGAAGTGGTAAGCGCGCCCTCCCGAAGGGTTAAGCTACCTGCTTCTTTGCAGCCTCCATGGTGCTTGACGGGCGGTGTACAAGGCCGGGAACGTATTCACCATGGCATTCTGATCCACGATTACTAGCTGATTCCGGCCTTCATGGAGTCAGTTGCCGTTCAATCCGGACCGACGCGCTTTATGAGTCCAGCACTCTCGCGGGTATTCCTCTTTGTATGCGCCGATGTAGCGTGGCCAGCCCTGGTCGTAAAGTGCTGATGACATCATCCCACCTTCCCTCAGTTTATCACTGGCAGTCTCCTTTGAGTTCCCGGCCGGACCGCTGGCAACCAAATTAAAAGGGATTTGCTCGTTGGGGACTTAACCCAGCATTTCGCTTGCAGGCTGGCGGCAGCCGTACGGCACCTGTCTCACGTTCCGAAGGCACATTCATCTCTAGAAACTTCCCGTGGATGTCCAGGGGCTGGTGGAGTTCTTCGCGTTGCATCAGATTAAACCGCATGCTCCACCGCTTGTACGGGCCCAAATCAGATTCATTTGAGTTTGCTTGCGGCCCGTACTCCCAGGCGTCGACAACGCGTGATGGCTCCGGAGCCACGCCTCAGGGCGCAGCCTCAAGTCGACATCGTTTACAGCGTATGGACTACCGAATTATCTAATCCTGTTGCTCCCCACGCTTTCGCACTGAGGCGTCAGTCTTCGTCAGGGGCCGCCTTCGCCGCAGGTATTCCTCAGATCTCTACGCATTTCACGCTACACTAGATTCTACCCCTCTGCAGGACTCAAACGCGATATCAGCACAGTTCCAGGTTAGGCCGAGGTTTCACGTCGGCAACAGGCCATATACGTGCGCCTGCGCCCAGTAATTCCGTTAACGCTTGCACCTCCGTAATACCGCGGCTGCTGGCGCGGAGTTGGCCAGTCCTTCTTGCGGGTAAATCATTGAGCAAAGTGTGCTTCTCCCTTCCTCCCGCTGAAGTACTTTTAATGAAGACCTTCTTCATACGCGGCGCTTGGCTGCGTAGGCTTGCCATTGTGCAATATTCCCCTGCACTCCGTAG
+
%%*$%%(%()(#%&1*9((,*%(&,))3(&')+%%'&)+%(''&))&*))*'.(++02,%)$'+&'&')($',*,075262%//*))**52.5/((+4,$,%&&)%%%'&),*'%)-0/'()&$%(/61(+&$(&'*,..--+,,30661,-+'&')(+(,++((*)(-*&%'),'))'$*))12(/-(),()(%)%)*7/413/++),'1.'0*3-)0*2,-23/55304:'4'&&*2700/011/+,*+-,)((&((%('.)(&*&+',*)&*+)&'((&(,)$,%&%,*--+0+.4()$'(2.+'&(*&#$&')*-($$$#'(+/0,+,)$&%*-,()*53*)(('''%)(&$'%$%,,+)'%$#&%()*'),02*)+-*%$#%$&%'%&&'+226012*.1/4+1,,-)*-91,-2//*.)(&'/223%&%#%#.0:21+(+-*020(+-//11.,*/(+(*+*/94'+**$3*($#'(),('&++*&$$+%2('&*,-0:02,+*)%&())*'*&+-*+)%(-(.))&*))./+(/0--&*,.4),'()+,)'**-1-&'(+*%'%**-,/*.,()227481/9'(./-'(%))'&'&(44-*'&%()14-023920.2/2721(')/,***+6,-5-/-2,-*0.444.(+,''()'-//,(+--++./9'$%%$&'&*//)#.$)+00+%,.)('"##$(&*(&%#%&''()+3)''&#+,%)%'%'*%/-**((-).0,.(+'+**-//88.47*&'$&(&,&%(.*2+*0/*&()*+,0..700)*,16.1/303*'*+*08*)-/*,&&%+(/)35-''%%&&%),,,*1-06013070249)+-+312393323,-22/,+**.,/'-7*,'(%%-$&'*0..23933,420-)+)$+%,3+/22**&&%&&%)+//&%'&*)-/62,&27&3$,001&$',)5()&((1.'%)&,($'&)-)+(%#'(,'1*('#$&%''%&&,&&,(&''(+&'(&*+/+,)./,-0((&,-'*5/.3--+-*))+)+/&.$'-4&.,5$,&&**.(++)+22))(('&('*'((3749)0+**)*+)+(/3+*5-')-4,+54.+,&(''-0/'/&$%'+('032712951.&*'()+()$$$#$##%$%(%)&%%$%'+%),*,)5.3/*+0'+-+'&($'(,)'*-+
@bd0c8945-cc88-4f7d-b218-9d45b5d9531c ch=270 read=57857 start_time=2019-12-13T09:11:22Z barcode=BC01 runid=2c9cf7bc05858273f10e7d7ec552fc0bd742dc3e
CGGTGTCTGTGTTAGCCTTTCTGTTTTTAATTAATAATAATGTGCTCCTACGGAGGCAGTAGGAATTTTTTTCGGCAATGGAAACTGGCCGGAAGAGCAACGCCTACCGCGTATTGAAGGAAAGAAGGTTTGGATTGACTTCTGTTATATAAAGGAAGAACGGCGGCTACGATAGTGGCGGTGACTATTAGAAAGCCACGGCTAACTACATTGCCAGCAGCCGCGGTAATACACGTAGGTGGCAAGCGCGTTATCCGGAATTATTGGGCGTAAGAAGGGCAGGCGGCAAGGGTCTGTGGTGAAAGCCTGAAGCCTTATCCAGTAAATATGCATTGGGCATTGCAGTGCAGAAGAGAGGATCGTGGAATTCATATTATAGCGATGCGGCGTAGATATATGGAGAGACACACCAGTGGCAGAGAGCAGTCTGGCTACAGCTGGCCTTGATCCAGCGTAGAACGAATAGGATTAAGATGCACCCTATGTAGTCCACGCCGTAAACGTGGAAATTACTAAGTGTTGGATGTCCGTTCAATTGCTGCAACGCCTAAGTACCTCGCCTATAGGTAGTACGTTAAAGAATGGAAACTCAAAGGAATTGACGGGAGCCCGCACAAGCGGTGGAGCATGGTTTAATTCAGAAGCAGCGCGAAGAGACCTTACAGGTCTGCTTGACGCGCACTCATATAAAATCCCAGAGATAGCTATATATGAGATACAGGTGGTGCATGGTTGTCGTCAGCTCGTGTCGTGAGGTGTTACAGGTTAAGTCCCGCAACAGGCGCAATATCGTTAGTTACCATCATTAAGTTGGGGACTCTAGCAGAGGACTGCTAAGCTGGAGGAAGGCGGGGATGACGTCAATCATCATGCCTATGGCCTGGGCTACACACGTGCTACAATGGATGGGTGCAAGAGGGAAGCGAAGCCGCGAGGAAGAAACCCATAAAACCATTCTCAGTTCGGATTGTAGTCTGCAGCTCGACTGTGATTGGGATCGCTTGTCGCGAATCAACAGCATGTCGCGGTGAATACGTTCTCAGACGCCTTGCTACACACCGCCGTCACACCACGAGTTGTGCGAAGCCGGTGGCTGTAACCGCAAGGAAAGGGAGCTGGGTGGGATTGATGATTGGGGTGAAGTCGCTAACAAGGTAACCGGAAGGAAGATGAAGCGACAGGCCGTGGGATTAACACAAAGACACACCGACAACTTTCTTCAGCACCAGCAATACGTATTAGCACGCGGG
+
8*5211,3,/&2)($(((+8/,+0/,.*'(,%.%'(')&%&$'$$%+*).//,'*)(.,-)--*02/2321,/(2..14-,&*)'()#*(*.,-)(')0&/''*''')%%&%%*++/+/,.4)&+-+*+,%',',)*%+.10/)-.)*-(16+-+36247-/-+)+*'%)((*')''+,//,)&$$&&)-&+,-+.71,2,+)/((*+*&,'$%$%***-1++,/-,2,-+/'+*22-/+)0+.,))+,./.)*,&,,2+2-,2/300,-.32')(('$%$'(&,++,+'3,5541-.2+***'%('()*'$&$&'&'+*(+*370,'%#%#$'&'*'&(($%',1++))'$($*%*5.-2)0),--4.4(+*+&%%%%&')('(),/546777*/),-.*))(.50/*21)-3.0+('('',.(..***+*+$#$$(''&(%%&(*/7'%&(&*('&%$%*,,.+/)1*+)*,.)*(-2(&%&%&)*+.'()')*+*8:4/0---+/,,2.4+1*&'(,:1610'''0)*662(+)(''&$'&($(')/2.-,-&(,&(+()&%&'')*)+..2-(+-)0497(*3.*6842,)'**.143-(*-%(,*)&(,//-/,*.),0&+,+-)'*610:1;.&%))%')'+'()-*&'&(*&))&+',')()%%)&*+)&'$$$'*3-.*'*0.'().'&&))..(*./2422'(+)***(+(.*+1200-//.18:667.35.30//%.()++--,-.+45:1/.285:7715480/251:111-+*/+*+-/74:3/13/3,*+*(+*73*0+),9-0474+&()'*&&*014%%%%%&(+6-)))&.+2.(87),9.+**('5(((56757.3*)%(**0.87665442/,(*+-.3..0/:011-,(*)+-'-'%&),*,,)*))/,0978.(+'))$))'/250028944;79;66401270-/%,(&%)*.61.-,%,-/,/2610/*3-13561.&%&%$'&%&&&+)+*&*)))%('*,+5-4*+(+)25157.,,%-)+&('&(%&+)++-+08276'+/-0/01(***)'(%$#'$&.+17.9))$###%&%,-&/*/,.-1((.*$()(',+..+)'*)()*+)0-%)',)()-))+)%)0.-4/*-,-3.:291*(%&&'''%%*&%))+,+/1)',&,-&,)-/,,-.84121..*073374511:50.1('&)(,-+,(*))%&$%%#"&$&$&#&%#$
@c976abe7-75cb-4752-95fe-23e9389ae083 ch=410 read=61727 start_time=2019-12-13T09:11:15Z barcode=BC01 runid=2c9cf7bc05858273f10e7d7ec552fc0bd742dc3e
CCTTGTTTGCGACTTCACCCCAATCATCAATCCACAGCAGACAGCTCCTTCCTTGCGGTTAGGCCACCGGCTTCAGGTGTTATCAACTCTCGTGGTGTGACGGGCGGTATTGGCTGAGGCCGAGAACGTATTCACCGCGACATGCTGATTCGCGATTACTAGCGATTCAACTGCATGTAGTCGAGTTGCAGACTACAATCGAACTGAGAATGGTTTTATGGGTTTTGCTTCACCTTGCGGCTTCGCTTCCCTCTGCACCATCCATTTAGCAGCACGTGTGTAGCCCAGGTCATAAGGGGCATGATGATTTGACGTCATCCCGCCTTCCTCCAACTTGTCACTGGCAGTCGCTTCGAGTCCCCAACTTAATGATGGTAACTAACGATAGGGTTGCGCTCGTTGCGGGACTTAACCCAGCATCTCGACACGAGCTGACGACAACCATACCACCTGTATCTCATATAGCTATCTCTCCATCTCTGGAGCCTTAGGTATGTCAAGACCTGGTAAGGTTCTTCGCGTTGCTTCAGATTAAACCACATGCTCCACCCGCTTGTGCGGGCCCCGTCAATTCCTTTGAGTTTCATTCTTGCGAACGTACTACTCAGGCAGGTTACTTATTGCGTTAACTGCAGCACTGAACTTTGACATCAACACTTAGTACTCATCGTTTGGCGTGGACTACTAGAATTATCTAATCCTATTTGCTCCCACGCTTTCGGGACTGAGCGTCAGTTGCAGGCCAGATCGTCGCCTTCGCCACTGGTGTTCCTCCATATATCTACGCATTTCACCGCTACACATGGAATTCACGATCCTCTCCTGCACTCTGGCTGCCTGGTTTCTACTTATGGCTTACTGAAGTTAAGCTTCAGGCTTTCACCAGACCCTTGCTGCCGCCTGCTCCTCTTTACGCCCAATAATTCCGGATAACGCTTGCCACCTACGTATTGCGGCTGCTGGCACGTAGTTAGCCGTGGCTTTCTAATAAAGGCCGTCACTCGGCTACCATTTCTGTAGCCGCCGTTCTTCCTTTATAACAGAGTTTACAATCCGAAAACCTTTAACCTTCACGCGGCGGCGTGCTCGGTCAGGGTTTCCCCATTACGAAAAATTCCCTACTGCTGCCTCCCGTAGGAG
+
78.9/.89%)--1556/288--.,.**+6-25/*-**++*+*&&&')*+33./0.1873:45596/15./+.0:2:9987:34.1/-++(*.377776001-0+0+')'()+'%#$%&*1.()-363,723<7*/)'*40838668405<6640-+3+-.*.-,*-./,**-&*.0989898203493547987670:/2),89..--275719;<.775:,59;,./11+(+++0-*/,-6:20/11+5/,-+,,-.31999447+)&%&'()2224/0-...7,).6542341++3,)+,+,/-%2+((/.0+)&*,94*087;35.2)*((-+)+/28502,&).-&)/*',-/205.)0+,-5,7,003530/2/01893+*('))*8*/.016638.//9763333,2/()&+&**(.++.,/,,-/25455&66551*&&,6.07/0.31367)/-/)78885100/2:9::97784&&'$%$&'(*-/559***+)'+'*-(*,*09;9<:46330*0484+)/.4.;570+)*226574%/&'&**.*//4/72/87+'-..55;2%&)+-+.3;<528<517/0.,+0-*'*/(,13++78%,')((*.4+3,++.,02/.097+)*&$(*03.+-))*2329*3,-)-+0.1-3346889041-0.45::462+364)(%-',.744911+-)30'&)*-1-%)()/8/-*780./*'+-,663.7-)+(*,0:755674777894:646;5059;99:<65.6.%*&()0--,0/234;10/41,,+%&()113-8+7,/%''()*../38545/+,+**',,./8869:7:/-)'$&(+.+20/5.452,)(4+6,(..70+--,-3:.+-,)+*&55)511188:790-+')17,0/86./1130-4/199+8*2*51495**/+)6:45;64602)+&$&)),-88/6)($)*/0062104616+1()-,)/-4+/1)'%')++0+.01.950/3436;5/,((&+1-*-++1//)-,((2(*+040'&+)1;.--6:861+,45.-/*+('),+.52)00.-/*,0,(($$(//939,-641<33987-.1&('*09903916.().*((,*79511.,/1/'.%
@40e9a1af-f9db-4b22-9f97-509fbc8137fc ch=97 read=126282 start_time=2019-12-13T09:11:14Z barcode=BC01 runid=2c9cf7bc05858273f10e7d7ec552fc0bd742dc3e
CGGATTTACCTTGTTACGGCCACCCCAGTCATGAATCACAAGTGGTAAGCGCCCTCCCGAAGGTTAGCTTCTACCTACTTCTTTTTGCAACCCCTCCCATGGTGTGACGGGCGGTGTAATACAAGGCCCGAGACGTATTCACCGTGGCATTCTGATCCCACGATTACTAGCGATTCCGACTTCATGGAGTCGGTTGCAGACTCCAATCCGGACTACGACGCGCACTTTATGAGTCCGCTTGCTCGAGGTCGCTTCTCTTTGTATGCGCCATTGTAGCGCGTGTTAAGCCCTGGTCGTAAGGGCCATGATGACTTGACGTCATCCCACCTTCCTCAGTTTATCACTGGCAGTCTCGAGTTCCCGGGCCGAACCGCTGGCAACAAGGATAAAGGGTTGCGCTCGTTGGGGACTTAACCCAGCATTTCACAACACGAGCTGACGACAGCCATGCAGCACCTGTCTCACGGTTCCCGAAGGCACATTCTCATCTCTGAAAACTTCCGTGGATGTCAAGACCAGGTAAAAGGTTCTTCGCGTGCGTCGAATTAAACCACATGCTCCACCGCTTGTTTGGGCCCATCAATTCATTTGAGTTTTAACCTTGCGGCCGTATCCCCAGGCAGTCGGCTTAACGCGTTAGCTCCGGAAGCCACGCCTCAAAGGGGCACAACCTCCAAAGTCGACATCGTTTTGCAGCGTGGACTACCAGGAGTATAATCCTGTTTGCTCCCCACGCTTTCGTACCTGGTCAGTCTTGTCCAGGGGCCGCCTTCGCCACCGGTATTCCTCCAGATCTCTGCGCATTTCACCGCTACACCTGGAATTCTACCCCCCTCTGCAGGACTCAAACGCAGTATCAGATGCAGTTCCCAGGTTGGGCCGAAGTTCACATCTGACAACAAACCGCCTGCGTGCGCTTACGCCAGTAATTCAATTAACGCTTGCACCCTCCGTATTACCGCGGCTGCTGGCGCAGGTTAGCCGGTGCTTCTTCTGGGTAACGTCAATGGGCAAAGGTGTGCTTTACTCCTTCCTCCCGCTGAAGGTACTTTACAGCCGAAGGCCTTCTTCATGCGCGGCATGGCTGCATCGGGCTTGCGCCCGACAGCTCATTACCCCTGCTGCCTCCGTAGG
+
1'-$.&&(0.7/(/-$'*$($'*250--16450-5110535(5*/0('$&'+01+-0/*))+(*'%$&*,)%#()'%)0-/0530,000.152(')93-141.0132437.-*+&(*)),,4681095-,.0..08564/+/015051007.*)*,),+%(*-/8101/)+./3:84/)0006113-))*(+*.5//')0227'0)0,0+4.62./003.-))"()--)&&$((+/0237---+)$-*--,12617/6:9+001-/07:72;10-20+,(&%&$%%%*52.0898551.))2+:66.//-+)((+-223467286,/:5689-2&,-3()43652-)$(,/315,)018.)&&&%'%'*565675271.(003(6,374),401:05(+-432/-02-+),*0)5-(&*+)*80/-+2*,(.'&5334554+.+)/.345100009:2221,++,+4878:2032501,..367555511-./17:2/4212/13;:7204/5446<017007-)*,:<:9;8++$&&*'+5'+)3*::;64--/-.2-/6-.9*,0*())%13,79-%34-6/6/)+-,)(*+73))'(()(+)0+2,+'((.16/(,)2&/02.(.-.0)'&'',-1,..6-1-+**14*-1599971**26+,%+/,34.6-,4+*...-3226,/34,--)&''(,50/2,,,'4,&''),.14,6,,-;+*+)656)$''(-02/+7.08')('(88954/),.('9:8,66/070:444+'/*04133<9425'((-...43'-,/*.92-,14**4'(+.4//+*).-664627680+.*&/$).-048,)-((,&'..00+24522-45:5:6.0464-+225'%%+-6*))*+7.+-'+5-250//,1,&(,0.60.*2(#*&&$&'+16885&)&4+9.--/.-.*560-29*,636-/)(*-/-/1252/+'*&/,/3.0120,2*,-939;631&*((&+)-+.*'+,/238.--,&/%&'01-./85/50(),7.*88,2*)&**-/*'#$%*.,&(.-1/001/3;54,%+)*01+)+,34868555&+(,-6),-98.&%#$%%('%%&&,0,+/-/--.6033/2-/+
@d0a34bda-d598-48fb-bb29-8236a8203e2c ch=94 read=140262 start_time=2019-12-13T09:11:14Z barcode=BC01 runid=2c9cf7bc05858273f10e7d7ec552fc0bd742dc3e
CTCTACGGGAGGCAGCAGTGAAATTTTCGGCAATGGAAACCCTGACCAGGCAACTGCCGCGATGAAAGGAAGAAGGTTTTCAGTTGTAAACTTCTGTTATAAAGGAAGAACAGCTACAGGAAATGGTAGCCAGGTGACAGTACTGATAGAAGCCACGGCTAACTACGTGCCAGCAGCCGCGGTAATACGTGGGTGGCAAGCGTTATCGGAATGTGGGCGTAAGAGGGCAGGCGGCAGCAAGGGTCTGTGGTAACCTGAAGCTTAACTTCAGTGAAGCCATAGAAACCAGGCAGCTAGGTGCAGGAGAAGGATCGTGGAATCCCATGTCGCGGTGAAATGCGTAGATATATGGAGGAACACCAGTGGCGAAGAGGCGACGATCTGGCCTGCAACTGACGCTCAGTCCCGAAAGCGTGGGGAGCAAAATGCCAGATACCCTAGTAGTCCACGCCGTAAACGATGGTACTAAGTGTTGGATGTCAAGTTCAGTGCTGCGGTTAACGCAATAAGTACTCCGCCTGAGTAGTACGTTCACCAAGAATGAAACTCAAAGGGAATTGACGGGGGCCCGCACAAGCGATTGGAGCATGTGGTTTAATTCGAAGCAACGCGAAAAGAACCCACGGGTCTTGACATACTCATAAAGGCTCCAGAGATGGAGAATGGCTATATGAGATACAGGTGGTATGGTTGTCGTCAGCTGTTGTCGTGAGATGTTGGGTTAAAGTCCCGCAACGAGCGCAACCCTTATCGTTAGTTACCATCATTAAGTTGGGGACTCTGGCAGGACTGCCGGTGACAAGCTGGAGGAAGGCGGGGATGACGTCAAGTATCGTACCTGCCGACCTGGGCACACACGTGTAATGGATGGTGCAGGAAACCGCAGTGAAGCAAAACCCGCCAAACCATTCTCAGTTCGGTTAGCCAGTCTGCAACGACCACATGAAAGTTGGAATCGCCCCAGTAATCGCGAATCCCAGCATGTCGCGGTGAATACGTTCTCGGGCCTTGTACACACCGCCCGTCACACCACGAGAGTTAATAACACCCGAAGCCGGTGGCTAACCCGCAAAGGGAAAGGAGCTGTCTAAGGTGGGATTGATGATTGGGGTAGAATCGTAACTGGGTAACCGG
+
552.)()..+-2-*051350'(')-3-*-965942-,1,.5*)*335*)+)+/,('--%&%&+,+0)+-45-.1*/.571,(+)5,,.:0737//--1./29-4/45002*(*++..'++(-.+2100016)('&&)*%%)&'-%%,*%))',1/0-13+/413011328:556305726-6.0-./757,7-+15346.8669775$-'('&(),,,430+'',*)+.365%14)1..)178/341...,$(,4/.+('(*,,*)0.7.10%)*(+/16,)11.112:;80000-0%$#)%41)''(.4-46452,(+)18.)-+&%$%)0-128611421+,/611,025.3.-8467:25-6,(()'%&(/+6430-1/-1*086609-++..33435',)52+),57/0474371&*-.;6.*&('&&01.4:-+').%/0,1/008871;;:,.'))+,-0664./,)+2.321+,,2*2,,$4/...-1&/0206143.4./.',*+,56%030+'&&%)**,0486%+%*)()--,.1.-.08;,..+'&++-.0)0,+)+12*+,/,.'./(8*8-',-4402/74;:4:5:6/--/175745225.+&%%'('$)%'()+-2,-,,,.10*)++6.21318'(),--;91.*)(2,91.--),/0)*(*-.2201/-%,2447//////./.*%&*',+166401362715,0-0.,+013.#+(+-./'(+307266.6333326,/061206::216+(+,3'/87+5522/3.*,1'48697*41111/,*++41.-''),4/,+89+3575355.-+--08&*$+)'&(')'0:453)(')()()).0.07359897786/',',.*1402)&,((5&--;9309.%$$,580;8:<41923587(+)+((,&%',.778-)+(*(%&'+5.0,'(*.01187705)*(*+/3+-2*1'2(*/-+*+.//-154715./21.04+34232'+&.%$/.126//,,0+*34)*.2,(+,),+*(&)2.2//284469''*1%)0'&'&%&&.,2/+&+&++&-*,.(')&&'+,//524-%1'05,//*'-*'/-.0:5*&*&-*/225--*%'/).97653
@279d0cec-fed3-4ff0-bfd1-98363d92e779 ch=246 read=110995 start_time=2019-12-13T09:11:13Z barcode=BC01 runid=2c9cf7bc05858273f10e7d7ec552fc0bd742dc3e
CCTACGGGGAGGCAGCAGTGGGAATATTACTGGAAACCCTGATGCAGCAACGCCGCGTGAGTGATGAAGGTTTTCCGGATCGTAAAGCTCTGTCTTGCTGGGAAGATGACGGTACAGGAGGAAGCCACGGCTAACTACGTGCCAGCAGCCGCGGTAATACGTAGGTGGCGAGCGTTATCCGGATTTACTGGGCGTAAAGGGCGTAAGGGCGGGATGGTGCGTGGGATGTAATACCCGGGCTCAACTTGGGTGCTGCATTCCAAACTGAGGATCTAGAGTGCAGGAGAGGAGGTGGAATTTCCTAGTGTAGCGGTGAAATGCGTGGATTAGGAAAGAACACCAGTGGCGAGGCGACTCTCTGGACTGTAACTGACGCTGAACGAAGCGTGGGGGGTAAACGGGTTAGATACCTGGTAGTCCCCGCCGTAAACTGATGAATACTAGGTGTGGGGTTTCAACACACTCCGTGCCGCACTAACGCATTAAAGTATTCCCGCCTGGGAGTACGGTCGCAAGATTAAAACTCAAAGGAATTGACGGGGACCCGCACAAGTAGCGGAGCATGCGGTTTAATTCATGAAGCAACGCGAAGAACCTTACCCTACACTTGACATCCCTTGCATTACTCTTAATCGAGGAAATCCCTTCGGATAGGTGACAGGTGGTTGGCGATTTGTCGTCAGCTCGTGTCGTGAGATGTTGGGTTAAGATCCCGCAACAGGCGCAGCCAGCAATCGTTAGTTACCACCATTAAGTTGAGGACTCTGCTTGAGACTGCCTGGGTTAACCAGAGGAGGAAGGTGGGGATGACGTCAAAATCATCATGCCTTATGTGTGGCGAACACACGTGCTAATGGCTGGTACAGAGATGCAATACCGTGAGGTGGAGCCAAACTTTAAAACCAGTCTCGAAGTTCAGTTGTAGGCTGAAACTCGCCTACATGAAGCTGGGTTACTATTGTCAACGAATGGGAATATCGCGGTGAATACGTTCCCAGGTCTTGTACACACCGCCGTCACACCATGAGTTGGCAATACCCGAAGTCCGTGAGCTAACCGCAGGAGAGCAGCAGCCGAGGGTAAGATGGCGGTGGGTGAGATCGTAATAAGGTAACTTGGAAGATGGGGAAGCGACAGGCAAGTAAGTTAACACAAAGACACCGACAGCAGCACCAGCAATACGTAAAAAAAAAAAAAAAAAAGA
+
21*-//68-*.1-267.6855++,*-')$++,(&)-/8..-13238599:879<9;::0--,,/0037*6,871.-71221182;400441,,)/-')/085*1*/))-969)(*&*/,-+-1,.0,--.**0,35-/-.*60-..*11/)+$(&)')+8542.4/398/.55090/-7,*.-072-.39:787.5('&*&0-.0)+,*)/3++-+++$$(*+68483003*.68+)5455141,..334.,---2265-04;:7**')'(((33,.2447*/'&)'*'&'**,1++03)5,)*132((-..-(*+-/,./70,,'/0-33.0)$,)*66;-6/40.*/*7+/.-.00..11//00*'%&&('(+-,+,(*%')&'*:9:90,'(,810+5*/),&--36<931+/,-6./('+9442/))'()667:8743,0324839952<8756531*++28+-,*+')&*,.00-,).*6/+(--2:062*+,+21&&')+,/827%%0.)*8+8<;748929/,.,/20662009516;7/-+0++)++12./+*-298:9.64+-8.:5'&'.++.695//++*(/0412)(-*,'+)'(+,-.16/78/0:12014..-//70:26)'''+01+27..82/2(&%),44681*4(&-2+(&%)(57**55466,../0788:9.6.,.-.,4--+..6,)()/.7--2557(,.*(('&.)%%%'++./5:433:11/,+1-197700.,$-*&'(*,)(,()*43.,,/397:52:4:152+'*-'4-.6/*5).20/367989:6;:257885'-$%%%&)+'+&%'*&*).+''%('112-'&(/83872..1/////:95350./6+2.--//151004+.'$05+79:/9..09743,,'(2740/3.,-#'&'(*24(+77877.-,))///,,-.1*,5//-))(#&&'%)'(*+%&'%%'%'((**,0/0;845145.''$/10/*2+,+.,-+0:,90*-3/0.5:96/.-*71411:421:0+-2./39598753124372/./8+,(*,/10)+/5,+34--1/((*,,',**+,''(*&().+1,)+')*--.,*)'1*,))0/+4/,$%(+*0/$'*,-,*+/.,.4.*../-8+,&'.3655'&$&$,,*2604516201+))((1--/011112360,)%%
@85da4b7f-7853-4c53-9a09-2ca85717c633 ch=69 read=77961 start_time=2019-12-13T09:11:01Z barcode=BC01 runid=2c9cf7bc05858273f10e7d7ec552fc0bd742dc3e
CTCCTACGGGAGGCAGCGTGAGAGATTTTCGGCCGATGGGGAAACCCTGACCGAGCAACGCCGCGTGAAGGAAAGAGGTTTCGGTTATGGCTTCACGTATAAAGGAAGAACGGCGGCTACAGGAAATGGTAGCCGGTGACGGTACTTTATTAAGCCACGACTAACTGCGATGCCAGCAGCCGCAGTAGTGAGTGGCAAGCGTTATCGGAATCATTGGGCGTAAAGAGGAGCAGGCGGCAAGGGTCTGGTAGAAGCCTGGAGGAAAGCAACTGAAGCCATAGAAACCCAGGCAGCTAGGTACAGGAGGATCATTGGAATTCCAGTAGCGGTGAATGCGTAGATATATGGAGGAACACGCCAGTGGCGAAGGCGACGATCTGGCCTGCAACTGACGCTCAGTCAGCGTGAGAACAAATGGGATTAAGATGCCTAGTAGTCCCGCCGTAAACGGTGATACTAAATTGACGGATGTCAAGTTCAGTGCGCAGTTAACGCAACCGGTACTCCGCCTGAGTAGTACGTTCGCAGAATGAAACTCAAAGATTTGGCGGGGGCCCGCACAGAAGCGGTGGAGCATGGTTTGAATTCGAAGCAGCGAAGAACCTTACAGATCTTGACATACTCATAAAGGCTCCAGAGATGGAGATGGCTATATAGAGATACAGGTGGTGCATGGTTGTCGTCAGCTCGTGTCGTGAGATGTTAGGTTAGAGTCCGCAACAGGCGCAACCCTTATCGTTAAGTTACCATCATTAAGTTGGGGACTCTGGACTGCCAGTGACAGAAGCTGGAGGAAGGCAGGGATGACGTCAAATCATCATGCCTTATGACCTGGGCTACACGTGCTACAATGGATGGTGCAGGAAGCGAAGCCGCGAAGGTGAAACCAAAACCAGCAAAACCATTCTCCAGTTCGGATTGTGATCTGCAACTCGACTACATGAAGTTGGAATCGCTAGTAATCGCGAATCCAGCATGTCGCGGTACGTTCTCAGACCTTGTACACATACGTCACACCACGAGAGTTGATAACGCAGAGCCGGTGGCCTAACCGCAAGGAAAGGCTATCTAAGGTGGGATTGATGATTGGGGTGAAGTCAGCCAACAATTAACCGG
+
*.03/,228+&-+**)''&&'')+,-99.(((+''%''10')0+34()+44720-331336;3101111//)1(($(%)))+)6)5*-)))'+&#%$*(+.5)/-+-/190//*(+*,.1(.'(*,+1/()',+-,,,+-'),*/086+.')(%)-+*+%)+,0--',*&)(4932321640,%)*('*%$*+)+'-)'(.183.2(1.105/:/99:96169*(',)*01,,0.-.*((,0+))%,')%&)('(1-12**)()/*+,-)''&'%.0..%$,+%+,().95//.-(1.+(/*0,(-.026+6-'')&*+.&&$$#%%')&'(.*3664989635*.3,**,,..),&2-,--174('0(,+57333./-+(.5-13.-*((),+.../00)(&'&)%%)&&(9:;/023.27/+)-/%0,+'00**()+)&+//18;:00-*(),&+*+7'.&&$&)-)0*,.,/,,:3337+*''%%'&/*1025.*,)-...1/202.)(%&)*'1*+,41/&'',,1/-(4/,::1-'(%&''*'1*39:.-1+'*341)*(*)(+,.0(&,..,1+3*&-)3-.%*($&&&&&(*&-**&(&'*()&/*.2..09822.-((./('$$%/'')').98,+*++'0012433)('*-659+3))/.($),0475823.)'*,134576344/3.-0/6647$).111&'&(+.)+*&,'+//'+-'/:114012037//'()$%'')+66731.,3-79.0/+%%'(&1//20+-/092/&(''+,32/,*)'+*)%)212854432647,,-776'(&,)(*+.+/08/50,.)*+),+)*,&%&(*-.8)())+(,',((*)+$',*-40601&/)0//8+.&3+'(&))(,09:458'/6-//((,0:6/9(0)%(&'24.--1--/966.+(**-3(**,/0.1;88,,+*#(',/0)*((.-1&'(-'0(,005+'%#%'.8212)1','(*',+*()$$$)).21/./2..-+-(,*2&(.,5-$-%%)*)-))((((*),*11+,-0*+*,$))*,429,.5,6-8:427../00022/65+++./,-*+*0*.),*'((,*555/
@16f8f77f-00f2-4d33-997e-bffdede42747 ch=35 read=101600 start_time=2019-12-13T09:10:52Z barcode=BC01 runid=2c9cf7bc05858273f10e7d7ec552fc0bd742dc3e
CTCCACCAGGAGGCAGCAGTGGGGAATATTACAATGGGCGCAAGCCTGATGCAACCATGCCGCGTGTATGAAAAGGCCTTCGGGTTGTAAAGTACTTTCAGCGGGGAGGAGAGGTAAAGTTAATACTGCTGGCATTGACGTTACCCGCAGAAAGCACCGGCTAACTCCGTGCCAGCAGCCACTGATAATACGGAGAGGTGCAAGCGTTAATCAATTACTGGGCGTAAAGCGCACGCAGGCAGTTTGTTAAGTCGGATGTGAAATCCCAGGCTCAACCTGGGAACTGCATCTGATACTGAAAACAGCGGAGTCTCGTAGAGGGGGTAGAATTCCAGGTGGCGATGCGTAGAGATCTGGAGGAATACCGGTGGCGAAGGCGGCCCCCCTGGACGAAGACTGACGCTCAGGTGCGAAAGCGTGGGAGCAAACAGGATTAGATACCCTGGTAGTCCACGCCGTAAACGATGTCGACTTGGAGGTTGTGCCCGCTTGAGGGCGTGGCTTCTGGAGCTAACGCGTTAAGTCGACCGCCGCCAGAATACGGCCGCAAGGTTAAAACTCAAATGAATTGACGGGGGGCCCGCACAAGCGGTGGTGCAATGGTTTAATTCGATGCAACGCGAAGAGGCCTTACCTGGTCTTGACATCCACGGAAGTTTTCCGTGAGAATGTGCCTTCGGGAACCGTGGGGCCAGGTGCTGCATGGCTGTCGTCAGCTCATTAAGTGAAATGTTAAGGTTAAGTCCCGCAACGAGCGCAACCCTTATCGCTTTGTTGCCAGCGGTCCGGCCAGGAGCTTTCAAAGGAGACTGCCAGTGATAAACTGGAAGGTGGGGATGACGTCAAGTCATCATGGCCCCTTACGACCAGGGCTACACGTACAATGGCGCATACAGAGAAACTGACCTCGCGAGCAAAGCGGACCTCATAAAGTGCGTCGTAGTCCGGGTTAAGGTCTGCAACTCGACTCCATGAAGTCGAAAAGATCGCTGAAAGTAATCGTGGATCGAATGCCGCAGTGAATACGTTCAGACTGTACACCGCCAAATCACCATAGAAGTGCAAAGTAGGTAACAACTTCGGAGGCGCTTACCACTTTGTGATTCATGACTGGGGTGAAGTCGTAACAAAGGTAACCGGAAGATAGAGCGACAGACGGTAAGGTTAACACAAAGAACCGCCGACAACTTTCTTCAGCACCAGCAATACGTAGCGCG
+
.4/-&*($/2,.50-22/01207*---(.(&)04469810.,2)+34388564.4;592::697764/,,31))',*33;5)5333&((/+*)+-278/.///9;*+1,*'%'()/57202/1,*)'&'+%*.+0/-(.)2+*2:/(()%-+)(),76/4/--40015.524;8+20/84**,+(*//-.1)'&'(+*-,057586332(),(*(/.098;87/0596,-,+&*(+,,0.*13:634643/03&305.)%,1*+,0+%0:99:-919313.386222213,+,,-510+-4/*+(*.,)++,&(004*),+.2)41,-/,1+,+.,0))(*+,./.-+**,.078:202+-+,12-5-,0;10/.02-..22807,-798/-,'%,+-,,..027),:9:9-..,*-//9:-+++66-3'44.442135)/4+*/55&&/.-+./297;;910/12245/.+)),-)+-0934396-&''%*(.5*4./37*',%'+7////29.-,-*8-6,355489/*&&')*)-**+.,7464:2(4,5-7;<74/5):;1/.06294914:87./4.++/1--'+(-))*#&*,11287;81)+*+.//.:98879+/+%'&%'&*'(/600/0)(&'$-+23-,,,+(+*-9;810032,)3++:200806:/995;7:960',%-*)*,-/;;7634'75227889:7552/%($'')+/143../1(%1*6:762507.*-116--0-)/0689.-/...''140.1:56:5663710,6157&72,*((+(+.5*/'&)..2*)*&(++,-/899985+*+-3/09/2/0386825('+0052%)$+16/*--&%))6.&)-6+1++''&''+)834;413.0101()%(-))%()456857..**/;3356943756/.0;0+,1459:8:3312+%/&0+-).),)##&*'()*),./01))$+*),-&)+-+%&+1./.'*'+$&./.08::953.&()*%'*&*$**),),7:561,')(%(#$%''04364-.1+--3000%''&%&$$+*,'($(&&*&)(*)(,,+4'-3+&(2,,65-10981222181020-11230&'),++,/0878838'4-78;764859342++,/1217%&+.*,-.)0,/0/*,*..3-)'))&'-0,.00,),)0-00,'&'(-*+*,-0--00(*$&#$$
@b6da562f-eebf-437d-b8b4-afa7e5f4a6d7 ch=452 read=61144 start_time=2019-12-13T09:10:45Z barcode=BC01 runid=2c9cf7bc05858273f10e7d7ec552fc0bd742dc3e
CCGGTTACCTTGTGCGACTTCACCCCAATCATCAATCCCACCTTAGACAGCTCCTTCCTTGCCGGTTGGGCCACCGGCTTCGGGTGTTATCAACTCGTGGTGTGACGGGCGGTGTGTACAAAGGGCCGAACGTATTCACCGCGACATATGCTGATTCGCGATGCTTGATTCCAATTTCATGTAGTCGAGTTGCAGACTACAATCGAACTGAAGTGGTTTTATGGGTTTTGCTTCACCTCGCGCTTCCGCTTCCCTCTGCACCATCCATTGTAGCACGTGTGTAGCCCAGGTCATAAGGGCATGATGATTTGACTCATCCCGCCTTCCCGCTCCAGCTTGTCACTGGCGTTCTCGCCGAGTCCCCAACTTAATGATGGTAACTAACGATAAGGGTTGCGCTCGTGGCATCTCGGCGGCGGCGACAATACATGCACCACCTGTATCTCATATAGCTATCTCTCCATCTCTGGAGCCTTTATGAGTAATGTCAAGACCTGATAGGGTTCTTTGCGTTGCTTCAAAGATTAATGCATCGCCACTTGTGCGGAGCTAATCGAATTCTTTGAGTTTCATTGCTGGCGACGTACCGTCGCCATTGCGCGTGGCACAGGCGACATCCAACGCCAGGTACTCATCGTTTACGGCGTGGACTACTGGGAGTATCTAATCCTATTTGCTCCACGCGCCAGGACTGAGGCGGATTTGGGCGAGATCGATATGCCGGTGTTTCCTTCATATATATCCTACGCATTTCACCGCTACATGGAATTCCCGATCCTCTCCTGCACTCCTGGCTGCCTGGTTTCACAGGCTGCAGTTCGGCTTCCGGAAGCGCCACCACAAGACACCGCCGCCTGCTCCCTCTTTACGCCCAATAATTCGGATGCTTGCACGTATACGCGGCTGCTGGCGTAGTTAGCCGTGAAACTTAATGAAGTACCGTCATATTTCACCATTTCCTGTAACGCCGTTGCTTTGCCCATAGCGGTTTCAATCCGAAACCTTCGCGCCCTTCACGCAGCGTTGCTCGGTCAGGGTTTTCCCCATTGCCGAAAATTCTCTACTGCTGCCTCCCGTGGG
+
5/+4.7/0,4+).&*/46842*634*/5187776;097*).*,**)5514434823;0+/+17-0./*788.-6,,/.447,;72232014.4+,,,078/00049573-*0*01/01154'**&,-*+)/.23815-2636*+('&)+7000+/)+),.-1*)))+-4:,2/3.<71/621//-+**.03&0),177777;35(+.20+&#'&&2-9;2-00;1595.,-0:0--3,,,*)*..9*$':10;4,,44/0081322./3.*+,-,010/.'')*,40,.321,,.1*47+--,--+'16)()%'-6/493')+001+*#(*,2./,7.%+,#%%&'('(-)(%%&%%$%&198))&&&)+/-0356:863-*-,*,+,5-)0++2/0((&$$$#&(()(%&%%'&'&))))*./0&&(),/3359112))+,./22*/,-'*+-/11321.-/00)&&(''%,2/62+.+'(),'($,..61112/,(*&&)&2-,),&'++.,$'('(()'$'+('+&$&%&'%(2%'+)).0001%&*#'),-*0-5/.15-,*0295/'+*&'%$$%&)+()&+**,,')(&))'((''$%%%#$$'*,)+.90:+,,0%&#+(%'%()&%*+,,8.)+*4.//9:.,+),)%1,$&(0/103440.,(/2*(/+1)%&$'((&&01*)'(&(&(&&%:/-+**('(*(*&'%&#%$%%'%'&&'%&&,/.)+***,+.0&')624.5<6/7::543/0))+/1..-.-'(,-27/.*-3.02*--.)'')2006;1862;91*)&&$$$%'$((-,'0((*&$&&(%$%$')+/3--%&')'%'$%*+/080.1.04.+2.7-**,17.-.'*()*+'+%%%$$$#%'*)+),)-,-(-&%&%$'*''((./1.+-*),*)(&&&%%%%%&%%),./)&%$%$'(&&&2,38<64-&''*++(*+,/+()*/0&)'%$&'%)(-)*)%(&+..,09833/.)&'&'%'(0+*-*,%21327'%&%(,+0*,-,.9<)89;1'(-,.+*-3292;551.*./028660,14*)&%+(
@25b2d2bb-20a1-4442-a81d-ec6f293297cd ch=124 read=140118 start_time=2019-12-13T09:10:34Z barcode=BC01 runid=2c9cf7bc05858273f10e7d7ec552fc0bd742dc3e
CCGGTTGCCTTGTTGCAGCTCACCCCAATCGCTGACCCTACCTTCGGCCGCTGCCTCCTTGCAGTTAGCTCACGGACTTCGGGTATTGCCAGCTCTCTCATGGTGTGACGGGCGGTGTGTGCAAAGACCGCCGGGAACGTATTCACCGCGACATTCTGATTCGCGATTTACTAGTAACTCCAGCTGTAGGCGAGTTTCAGCCTACACAATCGAACTGAGACTGGTTTTAAGGACTCCACCTCACGGTATTGCATCTCTGTACGCCAGCCATTGTGGCACACGTGTGTAGCCTACACATAAAGGGCATGATGATTTGACGTCATCCCCACCTTCCTCCTGGTTAACCCAGGCAGTCTCATAGAGTCCTCAACTTAATGGTAGTAACGACAAGGGTTGCGCTCGTTGCGGGACTTAACCCAACATCTCACGACACGAGCTGACGACAACCATGCACCACCTGTCACCTTGTCCCCGAAGGATTTCCTCGATTAAAGAGTAATGCAAGGGATGTCAAGTGTAGTGGAGTTCTTCGCGTTGCTTCGAATTAAACCACATGCTCCGCTTTACTTGTGCGGGTCCCCGTCAATTCCTTTGAGTTTTAATCTTGCGACCGTACTCCCCAGGCGGAACAATGCGTTAGCGGCAGCACGGAGGTGTTGAAACCCGCGCTAAAATTATTCATCGTTTACGGCGTAGACTACCAGGGTATCTAATCCTGTTTGCTCCCCCACGCTTTCGAGCCTCAGCGTCAGTTACAGTCAGAGAGTCGCCTTCGCCACTGGTGTTCTTCTAATCTCTACGCATTCACCGCTACACTAGGAATTCCACTCTCCTCTCCTGCACTCTGAATAACCAGTTTGGAATGCAGCACCCAAGTTGAGCCCGGGTATTTCATCCCGCCCAATCATCCGCCTACATCGCGCCAGTAAATCCGGATAACGCTCACCACCGTATTACCGCGGCTGCTGGCACGTGATTTAGCCGTATTTCCTCCTTGGGTACCGTCGTGCTTCCCAAAGACAGGGCTTTACGATCGAAACCTTCATCACTCACGCGGCGTTGCTGCATCAGGGTTTTCCCCATTGTGCAATATTCCCCACTGCTGCCTCCCGTAGGAG
+
96,314&+')+(..%&%%')-()++(0133#%&)*00*(*,2/96111806885832%)')*(-..))*-/,31514-)1&1*-).2-/-1%++///-.)20021412539:72,2),++$++--,-+('./.8738/-2/1;:59:233//,/69899;;98/.(5+))002)')&)*0-+))(''&(1-2654;730365)))()3988236200/.266933:<1/((&$&(-912624591:1.00--01./-/.353.37344:)3)*(&--*,(,-41/+'%'-*%&*+*/.17(155+15334465:5./167878099/+8:9;77724/-/3-.&./((.45-28869,.**+)-.31.1,&('0)..31.&')''./06/+46*8.0/1035695558----+12,*(/,+--,*+(*+1212.-//1.-///6:8;<8522.2914;4887474240,189-*.*)(%/7425562206.5+(')+0943415)12/:799534665,+'+4-./968:.--,,.++.12+.0143<84.---96554/-)/+()123/.,'.-1+466,/0989::995;:2++3:<+-5.,1---879;8/--.965.34;943%$$+(.-1336))))))$../5%/(+2.0/4))4+,6)$&%&$(.(%*),;<94664-3+#&,,*+,$'''+%)1,+$$3+55329349750;5*+-*39;2+/0-8;,,/02684+)()'-.-+0/*)+)+40)*')+,/.333;567:27799957:9:45-,5.--.(')(*.9.,+3.36755444-/%1(2,3+)+/0.30004211-*()*.-/1;6293:0:4<<1575639466517,/+**010*4,)13-/./:-.,*//)$&%$-505599;465-))'&&%&%'()*0*-/')32838693023/,,/(,,(*-/502;6,3++,8875.,#+'('%,6)*,36(.%'0-.:7822203/1-05655+-)-+-,/,34++)+++'(),27-/1/42-0)&.52;8677*011,100085402*(&)+.051112248)/59*&-,%,)*+9212-6:8-+/004600/,/70,.*1+&)
@4363a734-57f2-4d39-99d3-bb0a92b03c0f ch=400 read=74616 start_time=2019-12-13T09:10:24Z barcode=BC01 runid=2c9cf7bc05858273f10e7d7ec552fc0bd742dc3e
CTCCTACGGGCATGCACAATGGGCGCAAACCTGATGCAGCCATGCGCGTGTATGAAGAAGGCCTTCAGGTTGTAAAGTACTTTCAGCGGGGAGGAAGGGAGTAAAGTTAATACCTTTGCTCATTGACGCTACCCGCGAAAGCACCGGCTAACTCCGTGCCAGCCGCGGTAATACGGAGGTGCAGAAAGATTAATCGGAGTTACTGGGCGTAAAGCGCACGCAGGCGGTTGTTAAGTCGGATGTAAAATCCCCGGGCTCAACACAGAACTGCATCTGTACTGGCAAGCGGAGTCTCGTAGAGGGGTAGAATTCCAGGTGTAGCGGTGAAATGCGTAGAGATCTGGAGGAATACCGGTGAAGAGCGGCCCCCTGGACGAAGACTGACGCTCAGGTGCGAGCGTGGGAGCAAACAGATACCTAGTGATCCACGCCGTAAAGCGATATCGACTTGGAGGTTGTACTTGCCAGGCGTGGCTTCCGGAGCCTAACATAAGTCGACCGCCTGGGGAAATACGGCCGCAAGGTTAAAACTCAAATGAATTGACGGGGGGGGGCCGCACAAGCGGGCATGTGGTTTAATTCGATGCAACGCGAAAGAACCTTACCTGGTCTTGACATCCACGGGAAGTTTTTCAAGAGATGAGAATGTGCTGGGAACCGTGAAACAGGTGCTGTATGGCTGTCGTCAGCTCGTGTTGTGAAATGTTGGGTTAAGTCCCGCAACGGAAAGCAACCCTTATCCTTTGTTGCCAGCGGTCGGCCGGGAACTCAAAGGCTGCCAGTGATAAACTGGAGGAAGGTGGGATGACGTCAAGTCATCATGGCCCTTACGACCAGGGCTACACACGTGGCATGGCGCATACAAGAGAAGCGACCTCGCGAAAACAAGCGGGCCTCATAAAGTGCGTCGTAGTCCGGATTGGAGTCACAGCTCACGACTCCATGAAGTCGGAATCGTAATAATCGTGGATCAGAATGCCACGGTGAATACGTTCCCGGGCCTTGTACACCGCCCGTCACACCATGGGAGTGGGTTGCAAAGAAGTAGGTAGCTTAACCTTCGGGAGGGCGCTTACCACTTTGTGATTCATGACTGGGGTGAGATCGTAACAGGTAACCGG
+
//3-*&'**'',+(*%'',+'/1,-..9*47312303+,-40-,-().3*/)++64,+/,1-7270(455;+.0;-(-)*.92,+-,)15+(,)+3.81&+*06821120-.3/6:.*,,,(0*+)-'(+,08-,/(./+)349/9.-+2/,))*()72--)//-,0--362,214-+0,///),/()%-)/+)+%(%'*100.;:0/86596.///,,+,(-310418/3970-/1&012-')/0-,.75,)5768:303'0+-*-/633,'#$$')+.-3+-/')('&()/.156:,*,.-2,)1&/)3-2//40/0,..0242284015860./+,01088/.1+6/697*2,+)'%&'-+.2:84,,5755,'(%'(')*;::9:.+,,11-+--69765*%()351++3/36;0+35-,//+(+/1;729;5),,./%89)$'%%(*(),.2/-&'%$%&)(+312005323/)()((-'&,&)$'(-*-.16::0.-,,42'*($%''*,4+/2,,'2+6-:94558.61.%'%*(,+0*,//-,24.25*+-32200++**))&)-12<;898;51/0011*1.+,.1+)*01/3.-3988;96181238:94./+2))))+3;:/-.''(,-0553373322.,*56,844786/-+.'/-00/2+-.02:7879:998*,.0379181103442*/224923;441506*),1*2(&&$%$&+--4)'((&/%$,')310362226;873:54.:5-33691.((%')+,5-/.,,11;;8891/3*.+.1.+54-2134535)+,/29;977476:2/3('+35;58788752.)('$'&'($(+4//44545/*')&)+)*.+575667,+,,*2+.&))*).866$%.7-++--./0473241/-3-8/7+)))'(,-)0-.$')/17850300--((')'')-&*&((,+-.8:897674*,+,-7614179216..//67471'13.()/%$%&'481-60//662138.02+,))+.6.++(,192'(-**++1,,')')0.255<8+8('/2,0-,0+*2/,-1:52000535880/*%&21.-+(&%),+,,73()&#',,833
@a89b5d54-ee88-4815-8196-0086b118c580 ch=322 read=60922 start_time=2019-12-13T09:10:24Z barcode=BC01 runid=2c9cf7bc05858273f10e7d7ec552fc0bd742dc3e
CTCCTACGGGAGGCAGCAGTGGGAATATGTGCACAATGGGCGCAAAGCCTGATGCAGCCATGCCGCGTGTATGAAGAAGGCCTTCGGGTTGTAAGTACTTTCAGCGGGGAAGGGGTAAAGTTAATACCTTTGCTCGTGGCGTTACCGCAGAAAGCACCAACTAACTCCGTGCCAGCAGCCGCGGTAATACGGAGGGTGCAAGCGTTAATCGGAATTACTGGGCGTAAGCGCACGCAGGCGGTTTGTTAAGTCAGATGTGAAATCCCCGGGCTCAACCTGGAACTGCATCTGATACTGGCAAGCGAGTCTCGTAGGGGTAGAATTCAGGTTGCCGGTGAAATGCGTAGAGATCTGGAGGAATACCGGTGGCGAGCGGCCCCTGGACGAAGACTGACGCTCAGGTGCGAAAGCGTGGGGAGCAAACAGGATTAAGATACCCACTGGTGATCCACGCCGTAAACGATGTCGACTTAGGTTGTGCCCTTGAGCGTGGCGCAGGCAACGCGTTAAGTCGACCGCCTGGGAAGTACGGCCGCAAAGGTTAAAACTCAAATGAATTGGCGGGGAGCCCGCACAGCGTTGGAGCATGTGGTTTAATTCGATGCAACGCGAAGAACCTTACAGATGTGACATCCACGGAAGTTTTCAGAGATGAGTGTGCCTTCGGGAACCGTGAGACAGGTGCTGCATGGCTGTCGTCAGCTCGTGTTGTGAAATGTTGGGTTAAGTCCGCAACGAGCGCAACCCTTATCCTTTGTTGCCAGCGGTCGGCCGGGAACTCAAAGGGAGACTGCCAGTGATAAACTGGAGGAAGGTGGGGATGACGTCAAGTCATCATGGCCCTTGACCAGGGCTACACGTGCTGGCATACAAGAAGCGACCTCGCGAGAGCAAGCGGACCTGCAAAGTCGTCGTAGTCCGGATTGGGTCTGCAACTCGACTCCATGAAGTCGGAATCGCTAGTAACCGTGGATCAGAATGCCACAGTGAATACGGTCCCGGGCCTTGTACCGCCCGTCACACCATGGGAGTGGGTTGCAAAAGTGGTATGCCAACTTCGGGAGGCGCTTACCACTTTGTGATTCATGACTGGGGTGAACGGGCGGATGGGCGGGGCGGGCGGTGCGCGGGGCGAGCGGCGACGGCGCGAGCAGGCGGCGGGCGCGGCA
+
)+010/*.4.*221/)&%**393,2,++&2(),//:65800.01:.-2978793.-+3,56783388852,/152'+)**999;81442+&(++%&&(-791+/-,-,+(0,223/383*)2/2-.42-67--54354,5-2-)22*+*(,*&$'),./+000400224899<///.-6642/1./81122,,))(++6:98;:5;3:47&,'&))),99;788754-.(.(.,/2.75(.7:,*2878,/93375/3/0/7*1681,/2247/&254551700-...0811111:6:62-$'&%'()4525(&-0+),$+).,:&/12(%)&)+00,2-))8653*+'),/28200++,,0705/,..*(*)(-.474*&+2082/3-.,+.013454%51245+.0+)/,0-44)%*-9;7:/:.,8(-'(+9529.()**++().07-/-242757*0()-),123.-,&1-27-.,02,+1.&&$)(.'(#+#,*()/+-,,2/51,-54088/19/06,(&&'(.*21.-24;+0.06.89/1679<954/10//++,)40(,071,.-,-&&&)1,*)*+++$'(42;736672--.,/2'4-1*-4(*,+((%&&$%.+*,..03569231-..*.55,0-()*,..)&&+.45;:<:.;:6;893970336*+057752443/+-..00/*,$'(*:596.:///7;;5,5,57648522139,-)$'&')0/339:;32400.))6-./6,.6/335868*9+3+1.6.-5829,/--&),+-13.)--+./0:-446/-3--4,2/'44/*.234444)'')*'+)*,(%)(&&&'):564888)('((-%$%#$%()/-72.%''%%*)03359:0/*&*,05-//734)($$)21-,'(+16603-2)+-,-0**/1365/5).-6..278546527123260402020'249:::7987995/1)5,-0+))'336595+))(/20-'3152,0(')--,87+-12/026:6977.()).1/0:2425*,(()*)))+1./+*)0+-;0+11+0+7++82+,-6.+,025:4344145511(('$$$&)('(*%%(+)''+,+'**.%((&'&(&))&&%(&$'+())#%**(),,)**$*)%(&$((&%%'$$%%
@824417cc-32eb-4a09-9fc3-1414e56ec8d9 ch=248 read=96441 start_time=2019-12-13T09:10:21Z barcode=BC01 runid=2c9cf7bc05858273f10e7d7ec552fc0bd742dc3e
CCGGTTACCTTGTTGCGACTTCACCCCAGTCCACGAACCCCGCCGTGGTAAGCGCCTCCTTGCGGTTAGGCTACCTGCGCTTCCGGCGAGAGACCCGCTCCCATGGTGTGACCGGGCGGTGTGTACAAGACCGGGAACGTATTCACGTGCTGATCCGCGATTACTAGCGATTCAGCTTCCGCGTCGAGTTGCAGACTGCGATCGGACTGACGGTTTTATGGGATTAGCTCCCCTCATGGAGTTGGCAGCCCTCTGTACCAGCCATTTATTGTATGACGTGTAGCCCCACCTATAAGGGCCATGAGGATGACGTCATCCCCACCTTCCTCGGTTTGTCACCGGCAGTCTCGATAGAGTGCTCCAACTGGATATGGCAACTAATGACAAGGGTTGCGCTCGTTGCGGGACTTAACCCAACATCTCGACACACGAGCTGACGGCAACCATGCAGCACCTGTGTATTGCCGGAGTTCTCTTTCGAGCACGAATCCATCTCTGGAAACTTCCTGCCATGTCAAGGTGGGTAAGGTTTTCGCGTTATCGAATTAAACCACATCATCCACCGCTTGTGCGGAGTCCCCGTCAATTCCTTTGAGTTTCAACCTTGCGGCCATTGCTCCCAGGCGGTCAGCCGCATCAGCTTCGTTTACTAAGAAGAGCTAACGTTCCCAACAACCAGTTGACATCGTTTAGGGCGTGGATTCTGGGGTATCTAATCCTGTTTGCTCCCCGGCTTTCGTGCATGAGCGTCAGTACAGGTCCAGGGATTGCCTTCGCCATCCGGTGTTCCTCGCGCTATCTGCGCATTTCACTGCCACGGAATTCCATCCCCTCTACCGTACTCTAGCCATTACGGTGCATCACAGTTCCAGGTTGAGCCCGGGGATTTCACATCTGTCTTACATAACCGCCTGCGCACGCTTTAGCCAGTAATTCCGATTAACGCTCGCACCCTACGTATTACCGCGGCTGCTGGCACGTAGTTAGCCGGTGCTTATTCTTACGGTGCAAATCATGGCCCCTGTGATAGAAGGGCTTTTCGTTTCCGTACAAAGCGGTTACAACCCAGGCCTTCATCTGCACGCGGCATTGCTGGATCAGGCTTTCGCCCATTGTCCAAAATTCCCCACTGCTGCCTCCGTAG
+
8+*(15%*%&&$3/$(.-25960899.0024&')-361:6+(2,,-%2431*+)..)+-()//+.2.)1-*+'01,)-(+*4+)07-('&(**29/+0.21.)./8651/.5.789477/2443355:2598):74880356*+%&%%(/133883.//0180//32364875&.,001'$&')*.45,5+-+15968300.1*2,,*)())++697,411-(5*,*-..;6-*0$%-/(*2-4../&4:3/0201+--+-04,50'$+')*23634--('((+29.)5745651+/2/6$,(+,/)'(+2799::26;--36696725.:3<9431015/8367751--./&.&)+.516&/'-.1(82+0%//3--)8)*+5777*651:./,-+-.1:760;86.4..(0/*-(0221/11/3//%')(3+40+-.'//%6086240+,+-2734.0--4+,++.,.1;572392./30/0-&)**.2.239:98-.7-+77953)*&&(&1277*4.361/.*0-1;;6213//-)*4.30212<797-*/229;:.-8.6405./045-&()050+133-(+75-12,*(/3;7824/.*,*,2/3/$)%$',5<.(.,/1:8./%,)''%(%%&(,72)-5+(-/0.'**%,&)''$$&,1./,,*,/258//30.,.+/337;8+09669945,%-&')34..///(,33874177*)1-586.()('+*+(/))),,.20799))+,/-5791'&13*(2)*141723:<;:21)/035878/3(+,+-,--4'53540;9.(+-')'%(.)-)-+0-.,7132,2778947,3440,-/7*1)((*&*%(*+**+*,4/2.*,3.9.,*6.()21.*2:;201223334.31(,-/274:4999998755200/&%&&%&'*086:30,,3-222448823.2:++*21356<5451*),*,44.5&%%++00878.--)*'+)--5-1,+/*&,)40(.&'&)/$($%&(**,**'(*(*.0,.,0.64+)*.;*230643743-0138;-12(/7+)+7587;8727//0/000.70,0/..78;856%75338:6,9:-*5</2/2/66/01147/&-4.////8151,+*(
@3bee2871-19a8-4a2f-ac4b-6d2b37f7ec5d ch=214 read=46391 start_time=2019-12-13T09:10:16Z barcode=BC01 runid=2c9cf7bc05858273f10e7d7ec552fc0bd742dc3e
CTCCTGCGGGAGGCAGCGGTAGAATGCACAATGGGCGCAAACCTGATGCAACCATGCCTGCATTATTATGAAGAAGGCCTTCCGGGTTGTAAAATTACTTTCCTTGAAGGGGAAGGGGTAAAGTTAATACCTTTGCTCATTGACGTTACACCGCAGAAAAGCACCGGCTAACTCCGTGCCAGCAGCCACGTATACGGAGGTGCAAGCGTTAATCGGAATTACTGGGCGTAAAGCGCACGCAGGCAGTTTGTTAAGTCAGATGTGAAATCCCACGGGCTCAACCTGGGAACTTACATCCTGATACTGGCAAACTTGAGTCTCGTAGGGTAGAATTCCAGGTGTAGCGGTGAAATGCGTAAGTCTGGAGGAATACCGGTGGCGAAGGCGGCCCCTGGACGAAGACTGACGCTCAGGTGCGAAAGCGTGGGAGCAAACAGGATTAAGATACCCTGGTAGTCCACGCCGTAAGCGATATGTCGGCGGTTGTGCCCTTGAGCGTGGCTTCCGGAGCTAACGCGTTAAGTCGACCGCGCCTGGGAGTTAAAAACTCAAATGGTGTTGAGGGGCCCGCACAAACGGTGGAGCATGTGGTTTAATTCCGATGCAACGCGAAGAACCTTACCTGGTCTTGACATCCCACGGAAGTTTTCCAGGGTGAATAATGCCTTGAGACCGTGAGACGGAGTGCTGCATGGCTGTCGTCAGCTCGGTGTTGTGAAATGTTGGGTTAAGTCAGCAGGCGCAGCCACTTATCGCTGTTGCCAGCGGTCGGCCGGGAACTCAAAGGAGACTGCGGTGATAAACTGGAGGAAGGTGGGGATGACGTCAAGTCATCGCGTACCCACGACCAGGGCTACGTGCTACAGTGGCGCATACAAAAGAGAAGCGACCTCGCGAGCAAGCGGACCTCGCGATGCGTCATGAATCCAGGTTGGTCGCAACTCGACTCCATGAAGTCGGAATCATGAAATAATCGTGGATCCAGAATGCCACGGTGAATACGTTCCGGGCGCTGTACACACCGCCCGTCACACCATGGGAGTAGGTTGCAAAAGAAATGCGGTAGCAACCTTCGGGAGGGCGCTTACCGCTTTGTGATTCGCGACTGGGGTGAAGTCTTTCCTGAGTAACCGG
+
++.&#%'*11+210-42*.0&+&%$$%+,/65372)%,-/./8//()$()$)(+)((($%'$(%&-++*,2,*0-1049651(3:93:2,562'2)$&(&*.())*%&+-0,),)10().:726.8+,)5/-9/+.11-2-.&+,-6()'0/+-(+*,-*%&%,10310.50123+))+/-*)()/6/+''%')*.3*/,(*.0304--608052836170328725+/-00*..0+.'/*+/0%2-6)+0316-28//1411-/-.)20($(+28463041717802+'(%$(/-2'(*/01193:224+'$%)(*,-*,4910(0***+-011,,/700..3.6/-(&(((*+/1/&&'(1:81'*%$)%+-19+6+('*''(++*492*.0876,)*(//00129987-7970/()*)%#'+-10+&045//&-1)/*,*),-049++/764352+,10666630'+,-/+.(++-/+(*),*//0:/4-))/-+)))()-+'.*+,.1592//+0,6-+11+-7922.197&%%$$&(+29802622:91210*.((&/31+1-)%)'))%&,&,-.7233-300184;76818.,*+,.038938,0.,37402/-35525//,2*..2725(&*((%('03/*2&&''(%*).0.*.).++'%%'*'/.--*+)-(.$()55633433;99900///.//.,-&)(),)++/4--//8.73.6.++-0--1)',,+-/$,/&&).--.,+1-.1+2,*+,))),,11519.6--3326,))')0/0%+&&('./4;;8881,.,).*+*)/7527678558.0-007:86302/26'')*42623-,++,.,/17645,(0'13366.'0143(')&))%%%&*&,-/.,+,,-/-.0310753%'#$&&+,03,4,.*+-+$0&.*',)&%)+411/-&,.13+-/11.,2(8-978-,(''*%,./01885113')+0/337.')&'(()/+(,)'+&%*1/-((&%(&''**15&&&(&()&+)1201+.,('*&//43/129:+%','(&&'+++%,(,+5/51.;0+/6/0/020+(&$&)4102558:,'%*',-,)0+*+,-,-)29+/'(*)++6:8941
@1e5d42aa-c337-4474-a73e-2921e5180b13 ch=266 read=75242 start_time=2019-12-13T09:10:15Z barcode=BC01 runid=2c9cf7bc05858273f10e7d7ec552fc0bd742dc3e
CTCCTACGGAGGCAGCAGTAGAAATTTGCGGCAATGGAAACCTGACGAGCAACGCCGCGTGAAGGAGAGGTTTTCGGATTGTAAACTTCTGTTATAAAGGAAGAACTGGCGGCTACGAAATGGTAGCCAGTGACGGTACTTTATTAAGCCACGGCTAACTACGTGCCAGCAGCCGCGGTAATACGTAGGTGGCAAGCGTTATCCGGAATTATTGGGCGTAAAGAGGGCAGGCGGCAGCAGGGTCTGTGGTGAAAGCCTGAAGCCCAACTTCCAGTAAGCCATAGAAACCAGGCATGCAGAGTGCAGGAGAGGATCGTGGAATTCCGTATTAGCGGTGAAATGCGTAGATGGAGGAACACACCAGTGGCGAAGGCGACGATCGGCCTGCAACTGACGCTCAGTCGAAAGCGTGGGGAGCAGAAATAGAGTTAGATACCCTAGTAGTCCACGCCGTAAACGATGAGTGCCTTCGTTGGATGTCAAAGTTCGGTACTGCAGTTAACACCAATAAGTACTCCGCCTGAGTAGTACGTTCGCAAGAATGAAACTCAAAGGAATTGACGGGGGGCCCGCACAAGCGGTGGAGCATGTGGTTAATTCGAAGCAACGCGAAAAAAAATTGCTTACCAGGTCTTGACATGCCATAAAGGCTCCAGAGATGGAGAGATAGCTATGAGATACAGGTGGTGCATGGTTACGTCGTCAGCTGTCGTGAGATGTTGGGTTAAATTCCCGCAACAGGCACAACCCTTATCGTTAGTTACCATCGATAGGGTTAGGGGACTCTAGCAGGACTGCCAGTGACAAGCTGGAGGAAGGCGGGGATGACGTCAAATCATCATGCCCCTTATGACTGGGCTACACACGTTAACTACAATGGATGGTGCAGAGGAAGCGAAGCCGCGAGGTGAAAGCAAAACCCATAAACCATTCTCAGTTCGGATTGTAGTCTGCAGCTCTCACGACTACATGAAGTTGGAATCGCTAGTAATCGCGAATCAACTGTCGCGGTGAATACGTTCTTCGGGCCTTGTACACCGCCCGTCACACCACGAGTTGATAACACCCGAGCCGGTGGCCTAACCGCAGAAGGAGCTGTCTAAAGGTGGGATTGATGATTGGGGTGAAGTCATGGCAAGGTAACCCGG
+
-.22,/0-5)*1,.3,+*,.&)+**3/+,28/51/41,72-<**+2,.-018978;450742643//'(/,6873-8,-6-129..5/454192112.+2,3.0.-'0)-,/..0/.-1/,04-,,7-$))+).4:0./437+6+.)'),33241138788949637.+-,+1226080-3/.0564343/7/1/)),36104)20/)0(&+..685/,+*&'&/..-)8942:720/,*5-++**+-4,,*)'*-31--,)*+'+**17/0-/0548:;66501761:'/-)%%##%'%*),*,/,')(-:348374*',-.49#3$-&').18821750/363)''%&)&+)-2.//+56555.6-)*-(-78:90/0/'.0425681--..35657*,,7(),/.0267:;0,-.*%(&'(%)%*,3)),-,8:,,,3453/40,-22722/923//1,*)+(.)'%%*--,4877882;--3;9%+)%%)*2,.8.3-3'/+/5/151,+**.0+5:99...//89959;604/5,.887736259::,*.*456857*-:80-,4-(*+..-00./-29-/0'.(*-459477;1*0('(1-1./**3./0./)/(&')&+.1(+'))/2/1266,/0.-*51,733.)**-./0:6.+*(-21,,+))'(,455958977956655*131&&))(**)*-++,--4976487374'+30732$.'+8()05.8+-5/..,5.7-/5002659433835;:;8..0**++.,(046.7452.%/.,,+.1237910/-*.322444500.,1-7303:0267997563;-,-997674.91+.-..10/.+01,,130,((%/)2('&%(+3029788555681.2---++..2'/./****'/++6,+--:;41;0,+2-&,+59;.-0,/5;904'0*%'*+/61'0*%))-+.'+-/27/0/00.5,.14/5412+-&&%*)'*-0560:..)'.(/1336/7121;878532+)))-.16412-,+..1954;903603025(,*+*++**)/).)4-)(&&.3138254')624,&''%((()%)*768876:*.4/5;;229-/00.:247:4,.)1,++%&%$&),)+*'*+3(0,
@0b408a30-585e-4e3d-b8ba-183ccf85d01b ch=86 read=121472 start_time=2019-12-13T09:10:15Z barcode=BC01 runid=2c9cf7bc05858273f10e7d7ec552fc0bd742dc3e
CTCCTAGGAGGCAGCAGTGGGAATATTGCACAATGGGGGAACCCTGATGCAGCAACGCCGCGTGAGTGATGAAGGTTTTCGGATCAGTAAAGCTCTGTCTTTGGGGAAGATAATGGCGGTACCCAAGGAGGAAGCCACGGCTAACTACGTGCCAGCAGCCGCAGTAATACGTAGGTGGCGAGCGTTATCAGTTTACTGGGCGTAAAGGGAGGCGTAGGCGGATGATTAAAATTAAGGATGTGAAATACCCGGAGGCTCCAACTTGGGTGCTGCATTCCAGAGCTGGTTATCTAGAGTGCAGGAGAGGAGAGTGGAATTCCTAGTGTAGCGGTGAAATGCGTAGAGAGATTAGGAGAAGAACACCAGTGGCGAAGGCGACTCTCTGGACTGTAACTGACGCTGGGCTCGAAGCGTAGAAGAACCAAACAGGATTAGATACCTGGTAGTCCACGCCGTAAACGATGAATACTAGGTGTAGGGGGTTTCAACACCTCGTGCCGCCGCTAGCGCATTAAGTATTCCGCCTGGGAGTATGGTCGCAAGATTAAAACTCAAAGGAATTGACGGGGACCCGCACAAGTAGCGGAGCATGGTTTAATTCGAAGCAGCAGAAAGAACCTTACCTACACTTGACATCCTTGCATTACTCTTGAGGAAACCCTTCAGGGGACAAAGGTGACGGGTGAGTCATGGTTGTCGTCAGCTCGTGTCGTGAGATGTTGGGTTAAGTCCGCAACAAGCGCAACCCACTTATCGTTAGTTACTACCATTAAGTTGAGGACTCTGGCAGAGGACTGCCTGGGTTAACTCAGGAAGGTGGGGACGACGTCAAATCATCGATACCCCTTATGTGTAGGGCTACACGTGCTACAATGGCTGGGTACAGAGATGCAATACCCGCGAGGTGGAGCCAAACTGAAACCAGTCTCAGTTCCGGATTGTGGCTGAAACTCGCCTACATGAAAGCTGGAGTTACTAGTAATCGCGAATCAGAATGTCGCGGTGAATACGTTCAGGTCTTGTACACCGCCCGTCACACCATGAGAGTTGGCAATGCCGAAGTCCGTGAGCTAACCGCAAGGGAGGCAGCGGCCGAAGGTAGGGTCAGCGATTGGGTGAAGTCG
+
,,-.-///)*/,).//075:8*40&4((+123:917;9-)87;4-+*()*11220-),-&%%&'*+))*,*1+(--393-*9/90&'&,,(&(*77386399'//)).+-()-)'&'*))(.*--'6,-,**+*0/..3812051516476::0-/,*..*+%--.+,+424011-02/++/,022-.1&-'84,.591,,,/46*.50&')*51969118.-(+++/0*+)0+-.127..)*,4/105/'-$&*.37*0*-+,-5/,1144447.8+.&,'.14+2-++213*+*)()*01,+&.+(,++,.6-8-9-/)+,.,***,,4-.,+/+,.::1,,'))(2*.6/,)'*--30.575675:62/0-0-./311,-/696777631-)++-++)*)1,/0)-,'(43+,+))'&+%6-(2,..*1-/-/2,491,364137/%(*2734895-+*,-185+51.363/,%,567+)8-,*-,+/6350..4/-7/41,,&,,312032)*16<36./1010-()+-245,-(,+/),-2.64512:7;3,/+.3/777-0:825412,,,-6/,)*)&*&%,*523473245;6/30../'(&&-*')*/11/2,.1++++./826699:+0*().-6))'',))+,,&,')5./-,'226,2308++..028,.0-)'$&)*+8656-23575-../168787698977750:..//9582085+-2/4''+,001+260$&('&*614;414401335:65962/,3**,7/7642$-+%&*)-,8885+(+/&8'/+'&0+-1-)),.084(-1879554/80./.1.+&*%+30--42//0/-10101252..&+(143779/4/..(6,)*9+*)*)989340*12*&).,-++/-&(2*))&(&#+.*2987771212323&6'*:)())+,0447722989,''))43+5)+046.++27013+744744,02)4.30+-1,-./+4*206/6/(-,.21).212/8/0/556530;4,/52414;7920+(*,8.7.094)3&%*0+-/2241.+(*,8.7-7/1,5*'((+).**+/+,1.*-*,)+*)+5473(6)34,,-.2',.*
@975ff1b7-a107-4847-9748-ff011af6870d ch=109 read=165915 start_time=2019-12-13T09:10:15Z barcode=BC01 runid=2c9cf7bc05858273f10e7d7ec552fc0bd742dc3e
CCGGTTACCTTGTTGACTTCACCCCAATCGCTGACCCTACCTTCGGCCGCTGCCTCCATGCGGTTGGCTCACGGACTTCGGAATTATTGCCAGCTCTCATGGTGTGACGGGCGGTGTGTACCAGGGCCAGGAACGTATTCATCGCGACATTCTGATTCGCGATTATAGTAACTCCAGCTTCATGCAGGCGAGGTTTCAGCCTACAATCCGAACTGAGACTGGTTTTTTTTAAAGTTTGGCTCCACCTCACGGTATTGCATCTCTCTGGCAGCCATTTAGCAGCACGTGTGTAGCCCTGCATAAGGGGCATGATGATTTGACGTCATCCCCACCTTCCTCCTGAATTGTGGGCAGTCTCGCTAGAGTCCTCAACAATGGTAGTAACTAACGACAAGGGTTGCGCTCGTTGCGGGATAACAACATCTCACGACACGAGCTGACGACAACCATGCACCACCTGTCACCTTGTCCCCGAAGGGATTTCCTCGATTAAGAGTAATGCAAAGGGATGTCAAGTGTAGGTAAAGGTTCTTCGCGTTGCTTCAGATTAAACCACATGCTCCGCTACTTGGCGCGGGTCCCCGTCAATTCCTTTGAGTTTTAATCTTTTGCGACCGTACTCCCCAGGCGGAATACTTAATGCGTTAGCGGCGGCACGAAGTGTTGAAACCCCCCACGCATTCATCGTTTACAGCGTGGACTACCAGAATTATCTAATCCTGTTTGCTCCCCACGCTTTCGAGCCTCAGCGTCAGTTACAGTCAGAGAGTCGCCTTCGCCACTGGTGTTCTTCCTAATCTCTACGCATTTCACCGCTACACTAGGAATTCCTCTCTCCTCTCCTGCACTCTAGATAACCAGTTTGGAATGCAGCACAAGTTGAGCCCGGGTATTTCACATCCCACTTAATCATCCGCCTACGCTCCTTTACGCCCAGTAAATCGGATAACGCTCATACCACCACGTATTACCGCGGCTGCTGGCACGTAGTTAGCCGTGGCTTCCTCCTTGGGTACCGTCATTATCTTCCCCGAAGACAGGCTTTACGATCAAAACCTTCATCACTCCGCTGGCGTTGCTGCATCAGGGTTTCCCCGACGTGCAATATTCCCCACTGCTGCCTCCCGTAGGAG
+
4*2,27-/425&0/)*37;8+683)1+-.00/...50+-0/-1.-31905555:00*''*,-304&--03578:778:90*(%,++-6/040,.+.++)+2+:86556236.&-0')+4)-*-(+(17'45.741667<9689654-,,-67898999./.'2)%%%((,320/)((+.181.-,&(-,.-)*2873.024.,-/9/2()7:87565756577/50:7:,-.*)+.)('&',,',/0479475/2/,-12..-,,--50..05/7;-)*,'*)),.-00-+--/7.+&)*),1*062043*+/,&-5(*3689:9539:/,265772/2()&%$2+'(',68489859*)*)/'()-312//,0..&4,+,-7:6240/*,.221.*--*,667767;54&6,)$&&$+,*,../-+,,-0,.114630-+*,/474:1;6111:18;67.3,/-4,,,4,.'()/),)&03,56,/+,*-,.**,,-0/0397-*51159993--/3752423:..14;618.*,.+6*++8.'(,++.7-+913233333:4784000.)((,077009:1/56795;652:721+/;<,673-///+'')+,5*0(.,499-1363463922221,3*,.133--..4+-+)&**+),+1/6.-8857;57-()****1226738<,')(-0136:6654772,(),/.14+././(*-1;*,1,7980',+-.982141164/*,..880207,005840,-,*-/258:6:889937764/*1;6112**4;99520%0-0.3<:657;455*3*./,-'.+.*1,(*+)./4.2322/..(---123;98345.24</3+4--551++++.'+*.,,)..*++(.'(..,)(*+26,&(+)1./0066638;8576679047/.65391,,.450./,5256864488')'-+%+)$)&,))1/2703+/*/.3429/(+-/36450+0*%*,6,/.2/26462,7*++:2--.).-,/73989:1'),*,31+/+*'+*.02.(0/*&.*-/334/+,(,'$%$,+0.1<*.0./13406510:.688+*)'',*,(6,%-3/::/$(()56546049+.64:1..
@9162a858-af5f-4184-99ae-14dd8f26d346 ch=400 read=74610 start_time=2019-12-13T09:10:14Z barcode=BC01 runid=2c9cf7bc05858273f10e7d7ec552fc0bd742dc3e
ATCATTGCTTCGTTTCAGTTACGTATTGCTGGTGCCGCTGAAAGAAGTTGTCGGTGTCTTTATTGTTAACCTACTTTGTCGCTCTATCTTCCCGGTTACCTTGTTACGACTTCACCCCAGTCATGAATCACAAAGTGGTAGCGCCCTCCCGAAGAGAAGGTTAAGCTACCTGCGCTATTTTTGCAACCCACTCCCATGGTGTGACGGGCGGTATTATTGCAAGGCCGGGAACGTATTCACCGTGGCATTCTGATCTGATTACTAGCGATTCCGACTTCATGGAGTCGAGTTGCAGACTCAATCGGACTACGACGCACTTTATGAGGTCCGCTTGCTCTCGCGAGGTCGCTTCTCTTTGTATGCGCCATTGTAGCACGTGTGTAGCCCTGGTCATGGGGCAAAAAAAAAAAAAAACGGTGACTTGACGTCATCCCTTCGGTTATCACTGGCAGTCTCCTTTGAGTTCCCGGCCCGGACGCTGGCAGCAAAGGATAAGGGTTGCGCTCGTTGCGGGACTTAACCAACATTTCAGCTTACGAGCTGACGACAGCCATGCAGCACCTGTCTCCACAGTTCCCGAAGGCACCAATCATCTCTGGAAAGTTCTGTGGATGTCAAGACCAGGTAAGGTTCTTCGCGTTGCATCGGAATTAAACCACATGTGCTCCACCGCTTGTGCGGGCCCCGTCAATTCATTTGAGTTTTAACCTTGCGGCCGTACTCCCCAGGCGGTCGACTTAACGCGTTAGCTCCGGAAGCCACGCCTCAAGGGCACAACCTCCAAGTCGACATCGTTTACGGCATTAGTTTCCAGGGTATCTAATCCTGTTTGCTCCCCACGCTTTCGCACCTGAGCGTCAGTCTTCGTCCAGGGGCCGCCTTCGCCACCGGTATTCCTCAGATCTCTACGCATTTCACCGCTACACCTGGAATTCTACCCCTCTACGAGGCTCAAGCTTGCCAGTATCAGATGCAGTTCCCAGAGTTGAGCCCGGGGTTTCATCTGACTTAACAAACCGCCTGCGGTGCGCTTTACGCCCAGTAATTCCGATTAACGCTTGCCCTCCATTATTACCGCGGCTGCTGGCACGGAGTTAGCCGGTGCTTCTTCTGCGGGTAACGTCAATGAGCAAAAGGTATTAACTTTACTCCTTCCTCGCTGAAAGTGCTTTACAACCCGAGGCCTTCTTACGCGGCATGGCTGCATCAGGCTTGCGCCCATTGTGCAATATTATTCCCCACTGCTGCCTCCCGTAGGAG
+
#$#&%%%)2822/:*.053601161/600-06.-/*''*'+-&&('&3.--:4998867;6(2*'-'++11-'()())542232367790:-+'*)900/5/)3/),3/46;60875-0/08651.4-1.1.5,03377/***-5/+/-*)+-('((*+-125//11266.&-),6/0;:;-,,+(,73*,+03+%*(0.0/0275992-))$+(&)(%,310/5/+610+/2888<7176.22:322;95110-%))1-+%&((///6;551/0242557+)),,++,.8.2.08847-;/6,8196554.0)+'*+0/%))+--15.()1-+,/1240/0.-0-.%'*085425723684546;+2,*),**$''++/11222;9-/7:5,5.26267379;567778:52)'(&,+,,-1-138989164.*,*&(*2(+2895921%0238815;30.1516&%%0-6+12./(+-11,(%(,/(/8,936-/+-5-1/246558582;84/4/4*,'&$')35+($%'*3+,,.033326434.,-1.2187/5159.-***1(%(*,4902)&'0(*002828473//,+..-0-'()077757::957547.0:;/38-2.,/18649658080008793/1.012<4;;010/2)'*,36,-0*-.7+.-+*73386,+05+1,;357;4.--1;<+5-/,*.,+,050/04413(+'$07413001/*)(-+1026.7-./7*/%+(&$04-024:62*,-62-..0728.4+1-57763635678<8,1,1-*.-++99,0+++)&(*2435;7::7/6<0,0-385-0302/;;0,316;530665880(((()4462++075/24011+0./4-),,'.-/294723./033398454558<83.02+.,,,-7:785344715+9:3-4564.-*+,56566,.39.0..(.(*,014:99:99;/:.(((*,2,--73/031,(800/,-1//++,1226:258124)(***4452*&%''-,0/,&'(.64;9400231750/)(&.19017(.,*/-,4,%(,,+,3:/8*)(*.*')3/--/3)(+$'0*88<9:9:2.-*,197882:2228472.','/..3/0--44/0/59)22)*/&-'--6005*(*)+(13)93(&+-/532+'-)')+.-4-,+-80017577/7:377&43/;9-.5/,(()(+.)*(4-2.2+&*.-0668;-:;.+805/-'
@6b8c29bf-2f85-4922-bbb7-a9be0b062462 ch=185 read=133110 start_time=2019-12-13T09:10:02Z barcode=BC01 runid=2c9cf7bc05858273f10e7d7ec552fc0bd742dc3e
CCGGTTACCTTGTTACGACTTCACCCCAATCATCAATCCCTGTAGATTAGCTCCTTCCTTGCGGTTAGGCCACCGGCTTCGGGTTATCAACTCTCGTGGTGTGACGGGCGGTGTGTACAAGGCCGAGAACGTATTCACCGCGACATGCTGATTCGCGATTACTAGCGATTCCATGTAGTCGAGTTGCAGACTACAATCGAACTGAGAATGGTTTTATGGGTTTGCTTCACCTCGCGGCTTCGCCCTCTGCACCATCCATTTGTAGCATTATTGCTTAGCCCAGGTCATAAGGGGCATGATGATTTGGGCATCATCCCCGCCTTCCCTCCCGGCTTGTCACTGGCAGTCTCGCTAGAGTCCCCAACTTAATGATGGTAACTAACGATAAGGAGTTCTGTTTGCGGGACAACAGCATCTCACGACTTTGAGCTGACGACAACCATGCACCACCATATCATAGCTATCTCTCCATCTCTGGGCCTTTATGAGTATGTCAAGACCTGGTGGAGCTCTTCGCGTTGCTTCAGATTAAACCACATGCTCCACCGCTGGGCCCCGTCAATTCCTTTGAGTTTCATTCTGCTGCGGACGCTGCTCAGGCATTCGCATTGCGTTAACTGCAGCACTTTGAACTTTGACATCCAACGCAGTACTCATCGTTTTACGGCGTGGACTGCGAATTATCTAATCCTATTTGCTCCCACGCTTTCCGGGACTGACGTCAGTTGCAGGCCAGATCGTCGCCTTCGCCACTGGTGTTCCTCCGCCCTTATCTACGCATTTCACCGCTACGCCGTTTCACGATCCTCTCCTGCACTCTGGCTGCCTGGTTTTCACCATGAAGCACTGGGGTTGGCTGGAAACTCACCACAGACCCTTGCTGCCGCCTGCTCCCTCTTTACGCCCAATAATTCCGGATAACGCTGCCACCTGCGTATTACCGCGGCTGCTTTGGTACGTAGTTAGCCGTGGCTTTCTAATAAAGTACCGTCACTCGGCTGCCATTTCATAGCCGCCGTTCTTCCTTATAACAAAGTTTTCAATCCGAAAACCTTCTTCCTTCACGCGGCGTTGCTCGGTCAGGGTTTCCCCCATTGCCGAAAATTCCCTACTGCTGCCCCGTAGGG
+
62,,38.25+-023..117820'0.4).60422207,51(%&*$*#*&))--078:83142367174499502.1.,+2,)*%(*,-2/,--,)*./2-+*+,,/0841/1215,++,09*20,,&((()*+,,6/,07376647769::92+)%%-,/2-+-//6769-/+').0.047,+,082204/66211/-1))200.-*.1263:7:*./:875:.&(051349--*+,347<:-+03+./.-+/2361.,10+(*)+.*7,*0+*&***,-:1'*((*520-.48++-+*,+'&.2*()&*+./-/712*&'(-188+'9(%'.//900-.+-.81/030,10220&'()132*+,)()1/22**+,),-,--11/-+,'*)$%%&#,(/4++.01,+'*%**&,.10-,%()'&$$$((.../676383+3:4:1/.05/)(%'$*&'('')+10//017:861.+(.-)*((+,*--'+,-20583512311*-/&)'++37.6,+++*+&*0/2,+.4-4;5/9+),.-113:*1+&'&+''-22.).0261:4(*,,+(14;83&04/.'(.,)''('&&%%*-2%+,)$&''(-,0,,-21/3--/:8011+-.4.-060033014451+2..&($&'*.235881549,),+1,.//5653**&#$+*,-2060000.,.9+%+*54+)0/+6<1+209//-+,&*+220/9...43402,+-12.25560/01/32'/289;:;<93/5*#%%&*)).2++../-5;11+-++,1+0'&$*$()-$'(+1./++(,8321&.)-+.46201503-,/,))$'&&'(-&$'&''*+,'+**'+)/*,,')+,&**%%'%69<.1/,,0246161/+&*-3+,/4:5154182-3-(3*9-9493.'$'$#*).,)2,-*.&---8///,,./...)++'0'%#((.-/8/,,/9.68:6788+*,2.58,+./3665/**-+4,'&#&')*230)+('(**-.+00)**,),+)*,0,-'.'(2-&$3*441-/6:11:9<768792<7-201/84-5-+,40---/&,/10<928::-.2;78854:985-83*'&*,,/0,24+)..,201
@20e311f8-01e3-4369-be0e-20171dddd117 ch=244 read=174447 start_time=2019-12-13T09:09:55Z barcode=BC01 runid=2c9cf7bc05858273f10e7d7ec552fc0bd742dc3e
CTCCTACGGGGAGGCAGCAGTGATGCTTTTAATAAACGAAGAGAAGTTTAACTAAGCCTATACTAACCCCAGGGTTGGTCAATTTCGTGCCAGCCACCGCGGTCACACGATTAGCAGAATCAATAGAAGCCAAAGCGTAAAGTGTTTTAGATCCCCCTCCCCAATAAAGCTAAAACTCACCTGAGTTGTAAAAACTCCGGATTGACACAAAATAGACTGAAAGTGGCTTTAACATATCTGAACACACAATAGCTAAGACCCCAAACTGGGATTAGATACCCCACTATGTAGCCCTAAACCTCAACAGTTCATAAATCAACAAAACTGCTCGCCAAGAACACTACGAGCCACAGCTTAAAACTCAAAAGGACCTGTGGCGGTGCTTCATATCCCTCTAGAGGAGCCTGTTCTGTAATCGATAAACCCGATCAACCTCACCACCTCTTGCTCAGCCTATATACCGCCATCTTCAGCGACCTGATGAAGGCTACAAAATGGCACCAGAGTACCCACGTAAAAAAGACGTTAGGTCAAGGTGTAGCCATGAGGTGGCAAGAAATGGGCTACATTTAGAAAACTACGATAGCCCATATGAGAGCAAGAGGTCGAAGGTGGATTTAGCAGTAAACTGAGAGTAGAGTGCTTAGTTGAACAGGGCCTGAAGCGTACACACCGCCCGTCACTTACCCTCAGAGTATGCTTCAAAAGGACATTGCTAAAACCCTACGCATTTATATAGGAACAAGTCGTAACAGGTAACCGG
+
0:94135*08/-.85,----4311-%)))&%$%0842*0+%)$'**,45/5-0/-(+)').-+**,+36/+1786;596849.:9/$0#(+&%+.*-1)3'.+9)+(**+200&2/()(*--<22/.6)+0&'&&(((++**.,3:<120344584,*-542*8..0-*-.3;<84655495682340.19;93/32-&-%6),,(**,9<8270023.*,.'),24:677978989:87897/.-./894555570219:.,7+02076447446:,:6/)*()))$&'(,9()6;29748-8/3)24((&.4+016;78=940-')'+44832)'2/,-13313112-.-,2176;;736:493**-5573/+)3/147+++*'()80:5.*++*+++,',7;999<52,(())++++,4+++*(--..42847131),0.+1-,*..+,58445%)+-946<9<;;761&-++31()+0*+1.6257896-&*&''$)%-'('*+285/20352820*,06-/2.0313'+(+,-.,..3+1/)2,+.0..2)+420,,.+-*/.09.(&*/3010((),/3078/&4++%'%%&&+)&&1+/.-322052,*350+*.,-049;896..)++211420-0---):))58'33/55*)1+*)((**..,/71580/2.*'$%&-.*)1-&'&(,.+23:27<5)-/*-%,+&))(2:218-)*4/113:5+//.&,)'(/*+*-/356:6/3834;7;69
@106e04c0-83a7-45a5-8be9-1b17088e64f6 ch=267 read=79878 start_time=2019-12-13T09:09:55Z barcode=BC01 runid=2c9cf7bc05858273f10e7d7ec552fc0bd742dc3e
CCCCTTGTTACGACTTCACCCCAATCGCTGACCCTACCTCCGGCCGCTGCTCATTGCGGTTAGCTCTCCCCGGACTCGGGTATTGCCAACTCTCATGGTGTGACGGGCGGTGTGGCTGGAACCAGGAACGTATTCACCGCGACATTCCTGATTCGCGTTACTAGTAACTCCAGCGTCGTAGTAGGCGGTTCAGCCTACAATCGAACTTTGAGACTGGTTTAAAGTTTGGCTCCACCTCGCGGTATTGCATCTCTCTGTTACCAGCCATTGTAGCACGTGTGTAGCCCTACACATAAGGGGCATGATGATTTTGACGTCATCCCCACCTCCTGGTTAGCAGGCAGTCTCGCTAAGAGTCCTCAACTTAATGGTAGTAACGCTAACGACAAGGTTGCGCTCGCGGGACAACCCAACATCTCACGACACGAGCTGACGACAACCATGCACCACCTGTCGCCTTGTCCCCGAGTTTCCTCGATTAAGAGTAATGCAAGGGATGTGTCAAGTGTAGGTAAAAGGTTCTTCAGCGCGTTGCTTCGGAATTAAACCACATGCTCCGCTTCTTACTTGTGCGGGTCCCCGTCAATTCCTTTGAGTTTTTAATCTTGCGACCGTACTCCCCAGGCGGAATGTAATGCGTTAGCGGCGGCACGGAGGTGTTGAAACCCCCACACCTAGTATTCATCGTTTGGCGTGGACTACCAGGGTATCTAATCTGTTTACTCCCCACGCTTTTCGAGCCTCAGCGTCAGTTACAGTCAGAGAGTCGCCTTCGCCACTGGTGTTCTTCCTAATCTCTACGCATTTCACCACTGGAATTCCACTCTCTCTCCTGCACAGATAACCAGTTTGGAATGCAGCACCCAAGTTGAGCCAGGTATTTCACGTCCGCCAATCATCCGCCACCACGCTCCTTTACGCCCAGTAAATCCGGATAACGCTCGCCACCTACGTATTACCGCGGCTGCTGGCGCGTAGTTAGCCGTGGCTTCCTCCTTAAGGTACCGTGCATTATCTTCCCCAAAGACAGAGCTTTACGATCGAAAACCTTCATCACTCACGCGGCGTTACTGCATCAGGTTCCCCCATTTGTGCAATATTCCCCACTGCTGCCTCCGTAGGAG
+
131)/--7/,-,(.50760:91+034%&1)+/91+*//22-022912+**&)%+&(+/3)(*++))&()+(/***..&/0.)-,)310--+,+3098332348;7<:88:7730'%$#%&(,+$,,.40087312(+22+))//+3,((+78930+*(1''','(-))*/6-,,('+*-)'$'.)5'**;2.13523406.3)(+++.++-4437998<030%+38047405/)-4-124.70%/'(*.545641/--**/759:<78:4-+++),/178311028-*(*)',21/,4/-212001113<;.2459431,856,%')&,1149390'1(*184654274444**+0/47431+)&%..-,43398800#%,15561921*-+,*,))()%',1,.*+(1.(-++',*/-()+.244*'0-/21788:82584552025/29378.(++-0./349+()('5257762220//))+-/156695(7401.-*,01,,/46.12.375,)+.437;/-()(+,,5&-.41,*+&-*,8422+-.//656-**+'))%%+/413052/+*144)--042686)))&)+00;<7+9:9444.,+./7),),,7:9.113)&(+,-'$)2112.3-+'*%--*,*))*+%+*0152,.5..7791)+*/5/'..2/5/*.1.41(*+.138;69969844.'**.,76:47*+.:/*+)174,'/-/1:</0--./1+,*,./2:218000578:-+))')--5;8:;:778+-/55532+(+*.()15210/-'/+1++,:2,)*'(***()-3,0)+-/++(((-5650)*,-37*'*0,12<908999511(+'+*+-3-1832)5+'-50./;0-),&,/6,,,+8-0.60(+1.&('*-.079:4:8-36.<2**,/54-.2042:7;8335025:663,+.)-00:34;63.(&()1./0-&,,0/1497253/3+312668,/.1/.'3*.09:/,'()094669-:1*&864-01/,%,,081*,,.03+089.7:6:*'(+*566252428566:/1,+*,,,'-0153:9:,+/6)*4364943325362),.148764268)**-$+&
@371baacd-680e-44d3-bf5c-0fc5a68b7fa2 ch=190 read=164406 start_time=2019-12-13T09:09:51Z barcode=BC01 runid=2c9cf7bc05858273f10e7d7ec552fc0bd742dc3e
CTCCTACAGGAGTAGCGATGGGAATATTGCACAATGGAAACAAGCCTGATGCAACCATGCCGCGTGTATGAAGAGGCCTTCGGGTTGTAAAATTACTTTCAGCGGGGAGGAAGGAGTAAAGTTAATACCTTTGCTCATTGACGTTACCCGCAGAAGAAAGCACCGGCTAACTCCGTGCAACAGCCGCCTTATTAATACGGAGGTGCAGCGTTAATCGGAATTACTGGGCGTAAAGCGCGCAGGCGGTTTTGTTAAGTCAGATGTGAAATCCCGGGCTCAACCTGGGAACTGCATCTGATACTGGCAAGCAGGTCTCGTAGAGGGTAGAATTCCAGGTGTAGCGGTGAAATGCGTAGAGATCTGGAGGAATACGGTGGCAAGGCGGCCCCTGGACGAACGGCGCTCAGGTGCGAAAGCGTGGGAGCAAACAGGATTAGATACCCTGGTAGTCCACGCCGTAAACGATGTCGACTTGGAGGTTGTGCCCGCTTGGGCGTGGCTTCCGGAGCTAGCATGCGATCGACCGCCTGGAATACGGCCGCAGGTTAAAACTCAAATGAATTGGCAGGGGCCCGCACAGGCGGTGGAGCATGTGGTTTAATTCGATGCAACGCGAAGAACCTTACCTGGTCTTGACATCACGGAAGTTTTCAGAGATGAGAATGTGCCTTCCGGGAACCGTAGAGACAAGGTGCTGCATGGCTGTCGGAAATCAGCTCGTGTTGTGAAATGTTGGGTTAGTCCGCAACGGGCCTCCAGCCCTTATCCTTTGTTGCCAGCGGTCCGGCCGGGAACTCAAAGGAGACTGCCGGTAAACTGGAGGAAGGTGGGGATGACGTCAAGTCATCGCGAAGCCCGCCACGACCGGACTGCACGTGCTACAATGGCGCATACAAAGAGAAGCGACCTCGCGGAAACAAGCGGACGCCATAAAGTGCGTCGTAACCGGTTAGGTCTGCAACTCGACAGCGGTGGATGGCGATAGTGGATCCAGAATGCGGTGAATACGTTCCCGGGCCTTGTACACCGCCCGTCACACCATGGAATTGGGTTGCAAAGAAGTAGGTAGCTTAACCTTCGGGAGGGCGCTTACCGCTTTGTGATTCATGACTGGGGAGTGAAGTCGACAAAGGTAACCGG
+
$'+)$%)()*'((('(((*+34.53215...23973++.(/030341020,+'%'+0438778886655512+**-,3384,5//9232:2&-*)++9:,*-,)5:,*.-/+.0&+*,5-2.7.8.34/43,)0162.7../20.'0..-.))/)%*)*',781200/26223866478+1-033&'$%$%)%,*--.26003//33.2--7382515.4.8.436/*)))38/,,((%+'*-8(57<;-42826/48&,.742-043+4-((*'(+.1*0++*-+(+/0...,++$'-)+,4)'.,$*$'&'',.286,'/.-01.112.3,+,-,.234338423:93330111+&-2235/-4-173%1,-*+&&&)(1-/.4;5,#*-77)$&)&*+-3342,6021--34+/5:397)+13523&0+'/,41473:;-.47656873---.5-88;70//.)431/-))'-)+-/;34-98,&'$#(+,+,/.76550/%-&'*''%&%,'%%&-0-19934-*+,*(((,+,29244&/,3-8:7346/0432.-0.1+2'-68,/6*(/.0,*..07642)((%,%((3496083;0.-//4867/.0083588232-0730++-/9565881*+-.(.*-4<9/++*'*300/.6247740-/,)*357:8;68&)%/(0/*--;9;9.0/++<765*&+(-))..0899975/7.%,,,57000605507-,-:0/04,6*')*&%&$&&))'((),81-86-/9332/*,-612-1.,-).*5-/3807-/6*,./269*((%%-+,-10,2,+1.525995/049986676041011-/)&'&.2-'.-%(+-+%&('()'*)*01587466860,-.5440/.1)&''+)(*423999551((.,+04%+,-%(%(*/.266,2/0/../('%$'%-*/&))*-1906...6*')&&'*)'*)(&&%%'+)&((*/..9&)()'))-&+*66;:6:+3*.&'*257,/.)***).871;8//413.33%0&)&&*'51118565;0')+*+005./#)%'--797:95;/(*30.2,9,+5.''++)&$'(.32/13698842+&&()3,,,3'$,16(/*//62:29
@66e91d2c-0101-4cf7-966d-8fb08f677b60 ch=311 read=82741 start_time=2019-12-13T09:09:44Z barcode=BC01 runid=2c9cf7bc05858273f10e7d7ec552fc0bd742dc3e
CTCTACAGGGAGGCAGCAGTGTGCAATAGAGCCCCTGATGCAGCAACGCCGCGTGGTGATAGAAGGTTTTCGGATCGTAAAGCTCTGTCTTTAGGGGAAGATAATGGCAGTACCAAAACCACGGCCCAACGCATTGCTTAGCAGCCGCGATAATACGTAGGTGGCGAGCGTTATCGGATTTACTGGGCGTAAAGGAGCGTAGGCGGATGATTAAGTGGGATGTGAAATGCCGGAGCTCCAGCAGGTGCTGCATTCCAAGCTGGTTATCTAGAGTGCAGGAGAGTGGAATTCCTAGTGGCGGTGAAATGCGTAGAGATTTAGGAAAGACACCCGGTGGAAACTCTCTGGACTGTAACTGACGCTGGGCTCAGCGTGGGAGCAAACAGGATTAGATACCCTGGTAGTCCACGCCGTAAACGATGAATACTAGGGGTGTGGGGTTCAACACCTCCGTGCCGCCGCTAACGCATTAAGTATTCCGCCTGGGAGTACGGTCACAAGATTAAAACTCAAAGGAATTGACGAGGGACCCCGCACAAGTAGCGGAGCACGTGGTTTAATTCGAAACAACGCGAAGAACCTACCTGTATCCCTTGCATTACTCTTAATCAGGAAATCCCTTCGGGGACAAGGTGACAGGTGGTGCATGGTTGTCGTCAGCTCGTGTAAGTGGGAGGATGTTGGGTTAAGTCCGCAACGAGGCGCAACCCGCTAATCGTTAGTTACTACCATTAAGTTGAGGACTCTGCTTGAGACTGCCTGGGTTAATGGCACCAGAGGAAGGTGGGAGGATGACGTCAAATCGTAAATGCCCTTATGTGGCAGGCTACACGTGCTACAATGGCTGGAGTACAGAGAGATGCAATACCGTGAGGTGGAGCCAAACTTTAAAATGAGTCTCAGTTCGGATTGTAGGCTGAAACTCGCCTACATGAAGCTGGAAGTTACTAGTAATCGCGAATCAAGTGTCGCGGTGAATGATTCCCGGGTCTTGTACACCGCCGTCACCATGAGAGTTGGCAATACCCGAGTCCGTAGACTAACCTGAGGAGGCAGCCGGAAGGTAGGGTCAGCGGTGGGGTGAGAATCGTAACAGGTAACCGG
+
,/0/.,&)**(*0/1.&%(%'0)-)5*&'(%'+-)())+**0+6661+05**))),,*++%$+(0331/)%*.210.00)&&()5667-.2+%*141-301,3,+*$,&53+3-/*&%')+0.(*%#(&(#'$(*('$$&'..%03-/*',/*+)5/1*)(,-,1.--1.4-,-0%)'/25+,-6,/2+2+2,,-+,0021,/3057:7322-),33:<5552&(2-))0*)0&(*-;&*)0.,,+),488.7/0,2-&21352:112862.2326+,*')''*-.0-5/14,&..-'#*..04:.//8.2'&'%&'*&%+,**'&,.&(('*5/.(+)'+-*-1++3./*),)+--//10210&/,1,(()*5454*,13;9767/--,--/50181--542452/(*)+(%$&+.++-.(((''*''%*(%&)($*/(-0/-,525827-,//11%)2,225640-&&(,**++/./(',.**-*&''&-/22.)(*+)))'-;;1134),((&('-+-./'$,7.+0-1)$&')'&%'&+(&+'%)3534687:050180$(''*26/**++*'%&'%%$))'$$%&('&'&$''-0(*(+*+'(-/)))%(*&-3)385,29-033000.-020,3/09867/7425601258+%()(5'5(*,0++%((%((+6363488490-,.2/+-1)4,+,+.(3+*-71%%'&&&'2+8,+,1--/35;28345)/0.,7967)''$$'&')++-972'()3.12*((%%'%.'(**(&'&+(()./'),14345755,30/0-2-1))'27-*,-*%*&(&%33.---')-..-2+04;760,'+,%()/1..+*)*,:81:0-*.3./.'*%+/2.-5/984./0)-41/*'%%(+--.25:6-0+30/0*,1-,*/8,+886:7//.,.-.0,-154+('.0)(&&*216120564:53+%&('--*+-/+&)-*%$&-./**'---22(*...3/+5**++-//),.*+&)(.*1/,83,/2*&%$%)*).%&%)&))20,-+**),)'&*,0+(&&*++,,0--00*0-&4*453+'''())'&(++)&&*)-4:440
@c221617f-7908-4a72-84f1-1e1f7691c35f ch=328 read=72732 start_time=2019-12-13T09:09:42Z barcode=BC01 runid=2c9cf7bc05858273f10e7d7ec552fc0bd742dc3e
CCGGATTTACCTTGTTACGGCTTCACCCCAATCATCAATCCACCTTAGACAGCTCCTTCCTTGCGGTTAGGCCACCGGCTTCAGGTGGTATCAACTCGTGGTGTGACGGGCGGTGTGTACAAGGCCGAGAACGTGTTCACCGCGACATGCTGATTCGCGATTACTAGCGATTCCAGCTTCGTAGTCGAGTTGCAGACTACAATCCGAACTGAGAATGGTTTTATGGGTTTCTTCACCTCGCGGCTTCGCTTCCCTCCACCATCCATTTATGCTGATGTGTAGCCCAGGTCATAAGGGGCATGATGGACGTCATCGCCTTCCTCCAACTTGTCACTGGCAGTCGCTGGTCACAACAGTGGTAACTAACGATGGGAGTTTGCGCTCGTTGCGGGACTTAACCCAACATCTCACGACACGAGCTGGCGGCAACCATGCACCACCTGTATCTCATATAGCTATCTCTCCATCTCTGGAGCCTTTATGGAGTATGTCAAGACCTGGTAAGGTTCTTGCGCTGCTTCGAATTAAACCATGCTCCACCGCTTGTGCGGGTACATCAATTCCTTTGGAGTTTCATTCTTGCGAACGTACTACTCAGGCGGAGTACTTATTGCGTTAACTGCAGCTGAACTTTGACATCAACACTTAGTACTCATCGTTTACGGCGTGGACTACTAAATTATCTAATCTCTTCTCCCCACGCTTTCAGGACTGAGCGTCAGTTGCAGGAGCCAGATCGTCGCCTTCGCCACTGGTGTTTCTCCATATATCACCGCGCTTTCACCGCTACACATGGAATTCCACGATCCTCTCCTGCATCTAGCTGCCTGGTTTCTATGGCTTACTGAAGTTAAGCTTCAGGCTTTCACCACGAACCCTTGCTGCCACCTGTCCTCTTTACTTGTAATTCGGATAACGCTTGCCACCTACGTATTACCGCGGCTGCTGGCACGTAGTGGCCGTGGCTTTCCTAATAAAAGTACCGTCACTCGGCTGCCATTTCCTGTAGCCGCCGTTCTTCCTTTATAACGAAGTTTACGATCAAAGCCTTCCTTCGCGGCGTTGCTCGGTCAGGGTTCCCCATTGCCAGCCCTACTGCCTCCGTAGG
+
630,+157/0.7.)1-'(*&),1..721&,+./3887736)&'%'%('++%)*0185<92.2,,,6.:0225/(+%,&*/21009-,+313537323265633/229562*%,0,,*+'03.),-0./129804+2/.-3.02661,,,+67,212/00.04//.,..02:94-.%&&''%,&(+.(*33;132653-,157711-.880/.')1-*+7;;/110;/05.),633282,%'(1/1:.*+6+8+'&)'%+,..481-:)-.-*,*+,$&&+-/2/,*+122..33)26005855**,'&','&,1/286<7540+..+0.(03034161*,,,),1,)*+$('-,2/83977675454201%+-).08.+,,../05:55.;741814+11--,/2352-&(+,5043/.122+2-&1+))1,7./.0869:64545634-201*/1+.////-28665/+'++&*2,,2-*2.*&(*+/+,,+((-.;99;700,2.;.9-+)*,.-2553(0,0.1<8642/.234:22/,-1-1203(+%&$%(*+/73:7/-0/-,**+:9--7;63712(%*-')),-+')+,,543+*'+(*,*&+()++2,5)017/'((*))6027/,-111-)*(#(&(**.'-..266627:)+,.-/./)%'('333&.'4*44.4*+*)$4-)+416-0/.//:7/,1722//0275010/-;/-'/)&(/9,,,-,0343782:223<689792004,(+03-///.0+)((%&$&''('%+,-02-*&(#&&(*(,**+&'*-11700.0612/&(&%(),.9572,+)420045*72.8+,,,*'(*40.)+00.)./-1;2//42..-*55;8.8..-0//$(&&$(*.-,40*&&()'&(*.28*:2;;;;7,7+*48/13.,3/6/2205:6131/-,*3'*'$').*&1&*(-+11930:8-*)0//311(%+$)/-4.,+,,.,,,%*)%/9.0,+,(,*-459:8:;007.**++-64-3&*)*5:2)*%(0,*.($&$&%.,3;6.2&5400,))*,/0/1*27/3/+58-,39.2,''+-*&#()),+*17)-,3+
@620a2c14-5bb2-49b9-b574-35be5cec469f ch=454 read=72114 start_time=2019-12-13T09:09:36Z barcode=BC01 runid=2c9cf7bc05858273f10e7d7ec552fc0bd742dc3e
CCCTACGGGAGGCAGCAGTAGGGAATTTTCGGCAATGGGGAAACCCTGACCGAGCAACGCCGCGTGAAGAAAAGAAGGTTTTCCGGATTGTAAGCACATTTATAAAGGAACAGCGGCTACAGAAATGGCCAGTGACGGTACTTTATTAAGCCACACGGCTAACTACGTGCCAGCAGCCGCGGTAATACGTAGGTGGCAAGCGTTATCCAGGTATTGGGCGTAAAGAGGGCAGGCGGCAGCAGCAGGGTCTGTGGTGAAAGCCTGAAGCTTAACTTCCAGTAAGCCATAGAAACCAGGCAGCTAGAGTGCAGGGAAGGATCGTGGGGCCCCATGTAGCGGTGAAATGCGTAGATATATGGAGGAACACACCAGTGGCGAAGGCGACGATCGGCACGGCTGACGCTCAGTCCAGCGTGGGGAGCAAATAGGATTAGATACCCTAGTGGTCCACGCCGTAAACGATGAGTGCTAAGTGTTGGATGTCAAAGTTCAGTGCTGCAGTTAACGCAATAGGTACTCCGCCTGAAATTGAAGCCACGTTCGCAGAATGAAACTCAAAGGAATTGACGGGGGAGCCCGCGCAAGCGGTGGAGCATGTGGTTTAATTCGAAGCAACGCGAAGAACCTTACCAGGTCTTGACATACTTTCCATAAAAGGCTCAGAGATGGAGAGATAGCTATATGAGATACAGGTGGTTATGGTTGTCGTCAGCTCGTGTCGTGAGATGTTGGGTTAAAGTCCCGCAACGAGCGCAACCCTTATCGTTAGTTACCATCATTAAGTTGGGGACTCTGGCAGAGACTGCCGAGTGACAAGCTGGAGGAAGGCGGGGATGGCGTCAAATCATCATACCCCATGACCTACCTTTTACGTGCTACAATGGATGGTGCAGAGGAAGCGAAGCCGCGAGGTGAGAGCAAAACCCATAAAACCATTCTCAGTTCGGATTGTAGTCACAGCGGAAACTACATGAAGTTGGAATCTTCAGTAATCGCGAATCAGCATGTCGCGGTGAATACGTTCTCGGGCCTTGTACACACCGCCCGTCACACCACGAGTTGATAACACCCGAAGCCGGTGGCCTAACCGCAAGAGGAAGGAAGCTGTCTAAGGTGGGATTGATGATTGGTGAAGTCGTAACAAGGTAACCGG
+
(,,(&-.91+-.-125./0/.*').,3:;-5;620.,-,((,//1++-675/0*,,5313;/65,++(&+,)*%(**.173*3&1*,7,)(&'%'$%%$%'+-99((%+*-+*'&()*12.*',%%$%&'&(*+08+,(()+56.-61.&+,0/))-,,,5434+*&,(250-0/)3912+114+,0:7770708;019-/5382.3*'-%)%('+&'%-,17,)&,-/,2)3,4:1..-+,..,874467553345891251.-+)''%)'(),.-)..38+70--.,,14-.006+,&)(%((+**,*+0*(+-++,-787:500(()(*,-(./2951-65,-3778:::6856695481721303;874*5***40629:81.+())(%('+(,15668461023')'(*0(-6**-/;<;3/27/70-,3447:)*(46/5663131364143./,(+++,-(0/3/,0-.94,*+''')02*-7942-+*+-66414.4--+/-+*,*++3053+-3-/(&$($('(&)/.1/185311(,3---90-.353+''++007580982,$(44*%*).18577887,+,,240.085;;69886*,,)*657562493-80534.3/-,')(-/+',/1//.850)&(-44),0.02)')+,77-,)*(0044433511++,.+,0))-.,**%&(0045.02658/.//041.23389978:.:-050282:..2.(,))4--,/20)/0)36/)/0672811*8--.9010/00.'..9-8:/1364,)(&&'(+0275.,%&&&**-1,++,90+-('((.+)(2)+*2,/&-)065,4*,,))'0+.+%(**-/)(*''++(*+)*+.,,/2835;720-*-//-+.-,2-.,/-*.7371,/.+,.,&)*2;<:/65+*-7;-99::;333029:;19.30..18+)%&$%&'),.++.//.0/1)'/(/.13*+'+')()-+*.$%%%'/0-111267858(5*+*-'1851:001).56708/.,.**',.+4.&$))*446/--+/2.70126:7,35*(+++450554050+/92.+/10(',-04,,()&'++5523,0/11;9222-./00:&.-')&%('((//(339+-,0.2938
@e0111efd-3460-42e5-b0f0-3c824914fdb8 ch=55 read=115382 start_time=2019-12-13T09:09:36Z barcode=BC01 runid=2c9cf7bc05858273f10e7d7ec552fc0bd742dc3e
CTCCTACGGGAGGGCAGCAGTGAAGAATATTGCGCAATGGAAACCACAGTCGTAACGCCGCGTGAGTGAAGCTTTCCGGATCGTAAAGCTCTGTCTTTGGGAAGATAATGACGGTACCCAAGGAGGCCACGGCTAACTACGTGCCAGCAGCCGCGGTATGCGTAGGTGGCGAGCGTTATCGGATTTACTGGGCGTAAAAGGGCGTAGGCGGATGATTAAGTGGGATGTAGAGATACCCGGGGCTCCAACTTGGGTGCACATTCCAAACTGGTTATCTAGGTGCAGGAGAGGAGGTGGAATTCCCAGTGTAGCGGTGGCGTGGGGAGCAAGCAGGATTAGATACCCTGGTAGTCCACGCCGTAAACGATGAATACTAGGTGTGGGGGTTTCCAACACCTCCGTGCCGCCGCTAACGCATTAAGTATTCCGCCTGGGAATTACGGTCGCAAGATTCAAAGGAATTGACGGGGACCCGCACAAGTAGCGGAGCATGTGGTTTAATTCGAAACAACGCGAAGGAGCAGCACATACATGACATCCCTTGCATTGCACTCTTGAAATCGAAATCCCTTCGGGGACAAAGTGACAGGTGGTGCATGGTTGTCGTCAGCTCGTGTCGTGAGATGTTAGGTTAAGTCCGCAACAGAGCGCAACCCTTCAATCGTTAGTTACTACCATTAAGTTGAGGACTCTAGCGAGACTGCCTGGGTTAACCGGGAGGAAGGTGGGGATGACGTCAAATCATCATGCCCATATGTGTGGGGCTACACACGTGCTACAATGGCTGGTACAGAGATGCAATACCGTGAGGTGGGTGGAAAACTTTAAAACCAGTCTCAGTTCGGATTGTAGGCTGAAACTCGCCTACATGAAGCTGGAGTTACTGGTAATCGCGAATCAGAATGTCGCGAATACGTTCCCGGGTCTTGTACACACCGCCCGTCACACCATGAGAGTTGCTTGGCAATACCCAACGAAGTCCGTGAGCTAACCGCAAGGGAGGCGGCGGCCAGGTAGGGTCAGCGGTGGGGTAATCATACTCAAAAGGTAACCG
+
.,60-.3/;2/-/+/-..-,0-+,*-3/)0/&&&(/534,(/*),'''(*&%&+11147('372(&&$))%%(.,)(../734/64)''(56570391394*/+./364334,6530:,-*3/-+'&(&(.*,-15-.-00867:023-.-*,.,*/11-3./.5/,-/,)(,*100*,+%(%/7-,66;8310,290'147145779:9<;;:43333054;95554'(*,23)46.,44*1-7*-)*,/++(&&''(,/.+,./)/0796:7775/0('($$*-,+&.+)*''.--*/0%')&+3/(%,-29$$##$,)'.,+-/3:)8+(,$8*.(,,44<005::988631336;::;<31/*,.596.32159:873::2-0:03'/%0+142.+.5587349'((*&'(+))336.623769-080062*0,/(+'.*5'()*('1')/6*0)(+,/---168.-26.+,00)&&'*1127&+-4:86776:9./223,*&+)+3111*-*+)%&)'#%(-/---*,+,15,92+,/++'1($($*,-1-'-+((')'&(')8+3:4-8:50431'+)++3+/34560-,++*-/9,/0698001129:9894.,+*-2,7,(787650--3.'-/+4&'&*,.80.38*(*%)()*4/8/./40//)0,*.12002+*(0,45771./0..112346756765812-*%.,(-././(./98).5467778295),-8825)-*&$((*100*%,00+)(*+,(+./371100635:9646336,+++%*&()...9;781/+,,,-'()(20-0.0862;:84:200/.1'*+4218/.8-.-/82553;8229877111255(0+,.10)+00..1&3-02001766:48--0:76764/,&,).2/./.*++232107-/,0-.+.3.-3,-033335;882/,*,03'$&%'&(/522.8+'%&').)*,52420..**-42./1'11)()&&&.,,'$$$(++,10200--0,-2/77-.*/+-,.(%$#4-*',-02;72/
@8c046eee-a3f4-4525-bae7-7eb6a8d1abcd ch=236 read=131518 start_time=2019-12-13T09:09:34Z barcode=BC01 runid=2c9cf7bc05858273f10e7d7ec552fc0bd742dc3e
CTCCTACGGGAGGCAGCAGTAGGGAATTTTCGGCAATGGAAACCCTGACCGAGCAACGCCGCGTGAAGGAAGAAGGTTTTCGGATTGTAAACTTCTGTTATAAAAGAACGGCGGCTACAGGAAATGGTAGCCAGTGACGAATACTTTATTAAATACGGTAACTACGTGCCAGCAGCCGCGGTAATACGTAGGTGGCAAGCGTTATCCGGTGTGGGCGTAAAGAGGGGGGGGCAGGCGGCAGCAGGGTGGTGAAAGCCTGAAGCAACTTCAGTAAGCCATAGAAACCAGGCAGCTAGAGTGCAGGAGAGGATCGTGGAATTCCATGTGTAGCGGTGAAATGCGTAGATATATGGAGGAACACACCAGTGGCGAGGCGACGATCTGGCCTCGCTTGACGCTCAGTCAGCGTGGGGGGGAGCAAATAGGATTAGATACAGTGATCCACGCCGTAAACGATGAGTACTAAGTGTTGGATGTCAAAGTTCAGTGCTGCAGTTAACGCAATGATTACTCCGCGCCTGAGTAGTACGTTCGCGAGAATGAAATCAAAGGAATTGACGGGGAATTGCCTGACGGTGGAGCGTAATGGTTTTGAATTCGAAGCAACGCGAAGAGACATACCGGGTCTTGACATACTCATAAAGGCTCAGGATGGAGAGATAGCTATATGAGATACAGGTGGTGCATGATTTGTCGTCAGCTCGTGTCGTGAGATGTTGGGTTAAAGTCCCGCAGGCGCAACCCTTATCGTTAGTTACCATCATTAAGTTGGGGACTCTATGGCGAGACTGCCAGTGACAAGCTGGAGGAAGGCAGGGATGACGTCAAATCATCATGCCCCTTATGACCTGGGCTACACGTGCTACAATGGATGGTGCAGAGGGAAGCGAAGCGCGAGGTGAAACAAAACCCATAAAACCATTCTCAGTTCGGATTGTAGTCTGCAACTCGACTACATGAGGTGGAATCGCTTGTCGCGAATCAGCATGTCGCGGTGAATACGTTCTCGAGGCCTTGTACACCGCCCGTCACACCACGAGTTGATAACACCCGAAGCCGGTGGCCTAACCGCAGAAGAAAGCTGTCTAAGGTGGGATTGGGGTGAAGTCGTAACAAAGGTAACCGGAG
+
.42-()-.572/21-//-.42.0-,.-242-.53'*%),'-/+6)+.56457-1600.36/.//..0--*.(*-(+/:731)2(3.0/177219166/5/0093&()-)(32+4+**,%11+48*+4,+,7-(**,/1**61(*%&#),,23(%&'%)')/.422244961141.7:20///620/322123007105013/;0-/%-)0.0/8898.40*'&.15373310,19/6/.*/)&','.&-,,*),),(((+))+.,+-20+./4;'8:67832:421/45/.--.0-,0029(51(&)./+64456,4,6.5:432/-)+-..9.,,3-(*5575689996767,-4)4,+-(,801-0/,()',/2;+**,*3/&,-+)&$%(*+42312*..*)***..1/-10+)+04:--)(-%2+)*3)($%%()+3/5*..5999::*.1.-(('')01745557<:999272343*.69471/*%'**,7,8,978-9-'*-,)-062,-&+81-*)+&/.,--/83+-(('.20200*',39./,+,0/01241,,%%*'&-31.(14*7+.((*110..2148:*%,&.*,')((*4243322+*$'%*$*&(-'+$(&..,-,+//4774516,--./8**+,,5/+**-/9133335-.2255855&,*0+5-.-')*%-7*+75567,2346700/,*&'()0*)3*%+1.316**2.4.,.++))+-2,89021/032363*-337:7:901734,,5.:;43772.'(('&&')++2142456578+&%&';640(.+/61-(3(112598889;312513*('07+/-822/,36/695430/+-().5134588::77778777-*-3+*,*,,-,))*,%$0*)).3)(379.)()),,25718:;<848-079;25011/+%&,-:705/,.9345544550*&(&).,112*)&%&')(*)+477//1486660/--..5863657;8740'**/&&*+/*,(,+*.:/032..+/501.--,1-.-2*)(+-.((.)+38;::79123430)+&')'''''&(//3/+-7()-+20,-**./+))++)(.10.-//5+*1+7;8;12/(
@bef1fead-0829-4509-b721-b42495b70107 ch=349 read=69354 start_time=2019-12-13T09:09:33Z barcode=BC01 runid=2c9cf7bc05858273f10e7d7ec552fc0bd742dc3e
CCGGTTGCCTTGTTTACGAGCTTACCGCACAATCGCTGACCCTACCTTCGGCCGCTGCCTCCTTGCGGTTAGCTCCACCGGACTTCGGGTATTGCCAACTCTCATGAGGGTGTGACGGGCGGTGTGTACAAGACCCGGGAACGTATTCACCGCGACATTCTGATTCGCGATTACTAGTAACTCCAGCTTCATGTAGGCGAGTTTCAGCTACAATCAACTGAGACTGGTTTTAAGTTTGGCTCCCACCTCACGGTATTGCATCTCTCTGTACCAGCCATTGTAGCGTGTGTAGCCCTACACATAAGGGGCATGATGATCCTGACGTCATCCCACCTTCCTCCTGGTTAACCCAGGCAGTCTCGCTAGAGTCCTCAACTTAATGGTAGTAATAACGACAGGGTTGCGCTCGTTGCGGGACTTAATAACTTTATCTCACGACACGAGCTGACGGCAACCATGCACCACCTGTCACCTTGTCCCCGAAGGAATTTCCTCGTTAAGTAATGCAAAGGGATGTCAGGGTGTGTAGGTAAGGTTCTTCGCGTTGCTTCGAATTAAACCACATGCTCCGCTACTTGTGCAGGTCCCGTCAATTCCTTTGAGTTTAATCTTGCGACCGTACTCCCCAGGCGGAATACTTAATGCGTTAGCGGCGGCACGGAGGTGTTGAAACCCCCCACACCTAGTATTCATCGTTTACGGCGTGGACTACCAGAATTATCTAATCCTGTTTTGCTCCCCACGCTTTCCGGGAGCCTCAGCGTCAGTTACAGAAGTCCAGAGAGTCGCCTTCGCCACTTCGGGTGTTCTTCCTGATCTCTACGCATTCTACGCTTTACACTAGGAATTCCACTCTCTCCTCTCCTGCTCCTAGATAGCCAGTTTGGAATGCAGCACCCAAGTTGAGCCCGAATTATTTCACATCCCTTAATCATCCGCCTACGCTCCCTTTACGCCCAGTAAATCCGGATAACGCTCGCCACCTACGTATTACCGCGGCTGCTGGCGTAGTTAGCCGTGGCTTCCTCAGCAAGATTTGCCGTCGCATTTATCTTCCCAAAGACAGAGCTTTACGATCCGAAACCTTCATCACTCCGCGCGGCGTTGCTGCATCAGGGTTTTCCCCCATTGTGCAATATTCCCCTGCTGCCTCCCGTAGAACAG
+
0.(+*2--,*)',42+,)'&)*.(-2'/%+)4-701-,+40)'%.1.33487647885889-2-,.5705...55'&++,1332422621,2--8131..123./.%&,0-1288823//.6/+,'*(,35105'&*1..84499:<957:*-61768:444204-*,+.+5+*+.*-0*332,+()).*)++,/-734350;9/,-,*+(.,+,03-+)-+0067-3;</1-./3).5/486*+5844.0.2/),,-/0320/-(/2437:5469369+)*-101552---/3-+*,---369)-1//88--.,.52//0276634.5+-)2448481565-.,4,.,-,-+1/1741,0-//0+/0201.,/1.1-1-.040-.))%%+30000+)-+,901/116415..-1)./2001'(,'&'&(),+,,./13031-/////32&2557<8:6212728:-0832232102899,/.,*'%'-2720--+/*'&'()'**543).9516446/('%(&(&)'++*(*'//;47:-(*)-/(+-0,%&-2-;:498(*+,24.64,.1.-.2-012)/3238,(*,+4*/++)-20+00/$()-/6:655.4+%$&))0;:0+58917380./11159784487762:2/-+(,+*(-+-*+-,,87536/1-(+'-50&,/16<98::87<:0,1,,()1<777,43,/&&-)*+9347*90)*;:9*/0,065.),+*1:4(,,1/)+-31/*+-.451061/.%%)((-1)+,0,),,-',,'*28;6.+)+%()()-/;::1:/-.8879998967*55/$&(%(***)++./(*',(0*/*++-+**-.,+/-/((&)(,()+350-'.+(-/9.38476-/+,-&,4--,,,10.0/1'&''5)&0:/-+--,80('*/+23579;015.+0/022;1-74-.11''$**067/23766-2..-383359/331110411503922141330.4*,)+)206++-3,1-101*3)((%&(**((1/+%25*+0#%&(,.+,.4//1.,4./053,+-.,:9--34662-/32*72:5889+-03,'-+/083136236/.,..%253+9:.-9:;0'*0()*--3*,,.197*(*+.+,2*33((..2)*(%%
@784f298f-5aca-4593-825f-6a5d49617344 ch=257 read=63508 start_time=2019-12-13T09:09:27Z barcode=BC01 runid=2c9cf7bc05858273f10e7d7ec552fc0bd742dc3e
CTCACAGGCAGCAATAGGGGTACGGCAATGGGGAAACCCTGACCGAGCAACGCCGCGTGAAGGAAGAAGGTTTTCGGATTGTAAACTTCTGTTATAAAGAAGAACAGCGGCTACAGGAAATGGTAGCCAGTGACGTACTTTATTAAGCCACGGCTAATACGCGTATGCGTAGGTGGCAAGCGTTGTTATCAGGTATTGGGCGTAAAGAGGGCGGGCGCAAAGGGGAGTCTGTGGTGAAAGCCTGAAGCCCTTCCGGTAAAGCGAAACCAGAGCTAGAGTGCAGGAAGGATCGTGGAATTCCATGTGTGGCGGTGAAATGCGTAGATATATGGAGAACACCAGTGGCGAGCGATCTGGCCTGCAACTGACGCTCCAGTCCAGCGTGGGGAGCAAATGGGATTAGATACCCTATTTAGTGCGTAAACGATGAGTACTAAGTGTTGGATATCAAAGTTCCATTGCAGTTAACGCAATAAGTACTCCACTTTTGGTACGTTCGCGAATGAAACTCAAAGGGATTGAAGCGGGGCCCGCACAGCGGTGGAGCATGTGGTTTAATTCGAAGCAACGCGAAGAGACCTTACCGGTCTTGACATACTCATAAAGGCTCCAGAGATGGAGAGATAATGGCTATATGAGATACAGGTGGTGCATGTGGTTGTCGTCAGCTCGTGTCGTGAGATGTTGGGTTAAGTCCCGCAACGAAGCGCAACCCGCTTAATGGTGGTTACCATCATTAGTTTTGGGGACTCTGCTTGAGACTGCCAGTGACAAGCTGGAGGAAGGCGGGATGACGTCAAATCATCATGCCCCATATGACCTGGGCTACACGTGCTACAATGGATGTAGTTGCCAGAGGAAGCGAAGCCGCGGAGTGAAAGCAAAACCCATAAAACCATTCTCAGTTCAGCAGTCTACCTCCGACTACATGAAGTTGGAATCGCTAATGTCGCGGTCAAGCATGTCGCGGTGAATACGTTCTCGGGCCTTGTACACCGCCCGTCACACCACGAGTTGATAACACCCGAAGCCGGTGGCCTAACCGCAAGGAAGGAGCTGTCTAAGGTAGGATTGATGATTGGGAATTGAAGTCATGGCACCACAAGGTAACCGG
+
)./++-)/++,+'','+31*''(*../9.-1,&(-+,2)+,8796646885379*()()'1.101,.0-50::5048-5.-*43)(+,+2*4.,-79-(**(-4.%/*.+*)-.+5+/5--:97,))/&(*,,2&&&&).+()+/*&()()-)))/$###$*'(*+(.,/(*(()1--12301**,/-0.$,')),53;9:8*;0*()-.5.*.(&'&,5+-'.*%')+22+,463146+//+),))*))*0.*%*,),'%$$),+67*(*&((*')--287/.*('*,03,,(*)*-9.52311/+).-8;:-80++34888688775777.,%,*059355/-,'%&'(./1+,13;3798,0.0/.$'),**,0:%)(*,3486*,/0*,*''11.5///660/3(&#((%%&&%%#&)/*)&')*0+-/37981677<7979356384./92)%)(%$%')4-4--..5+),&0)*+3.%&%$#")%&%()/7/*)++4-,)0-)/101*+32-1%&)')-++0,*/+')()**-1:::4/0-++)).32;988796-0-+,-(0/0125*(&+.613-,((.-.-4334894323++-1,*--.)-%%&(+::8-&&&(*,*&%-,45967644666923252552612*)*./8,/5705*001267998'7))*37647&4,4-333-6-'%+.40)+((*02273:-&(((,'(((+%*,.*.0.1.*.+(*)/..&12),$&%%$$%%)*444666:1/.--,6502247/+(+(+*1*3302245336332.019923&,)))&''+1-4/.1544200+,,***+&0+7,,:7.('%$*)'*+()')),++/025.18342'%())*0+&(-474/86,,.57*+,06:33334:94+)*(,/0+(-0*.'%'-+**+,+7.+-9/6/979.-*&&%$&&'('&&)+1$++0452$*&(*''0'&)*38626*313070//5334648;556612154/0.*)')))'*')(0'()-2.15/61096622741/+4.*,,0((&'(1--*+-5*22,/3+.0+,,/.-7+./%%(*+/.*+,,2/&&#%(&()-*3/188701
@3e57a194-6738-498d-90d0-299889c1d910 ch=311 read=82723 start_time=2019-12-13T09:09:25Z barcode=BC01 runid=2c9cf7bc05858273f10e7d7ec552fc0bd742dc3e
ACAGTATGGCTGATTTCAGTTGTGTTGCTGAAAGTTGTCGATCACTGTATTGATTTGGTGCTGACGTGTTATACAAGGGAGGCAGCAGTAAGGAATTTTTTTTTCGGCAATGGAAACCCTGACCGAGAGCAACGCCGCGTGAGAAAGAAGGTTTTCCAGTTATGACTTCTGTTATAAAGGAAGAACGGCTACAGGAAATGGTAGCCGAGTGACGATCTTTATTAAACCGGCTAATACCCCGTGCCAGCCGCAGTATGCACGTAGGTGGCAAGCGTTATCCGGAATTATTGGGCGCAAAGGAGGGCGGCAGCAAAGGGTCTGTAATTAGCGAAGCCTGAAGCCTTCAATGAAACCATAGAAACCAGGCAGCTGAAGTGCAGGAGAGGATCAGTGGGAATTCCATGTGTAGCGGTGAAATGCGTGATATGGAGGAACACCAGTGGCGAAGGCGACGGTCTGGACCTGCAACTGACGCTCGGTCAGCGTGGGAACAAATAGGATTAAGATACCTAGTAGTCCCGCATATAGGCGTGAAGCACTAAGTGTTGGATGTGTCAAAGTTCAGTGCTGCAGTTAACGCAATAAAGTACTCCGCCTACAGGTAGTACGTTCGCAGAATGAAACTCAAAGGAATTGACAGGGTACTGATGCGGGTGACATGTGGTTTTAATTCCGGCAACGGGAACCTTACCAGGTCTTGACATACTCATAAAGGCTCCAGAGATGGAGAGATAAGCTATATGAATGCAAGGTGGTGCATGGTTGTCGTCAGCTCGTGTCGTGAGATGTTGGGTTAAGTCCGCAACGACGCAACCCATACTTATCATTAGTTACCATCATTAGGGTTAAGGGACTCTAGCGAGACTGTGGTAACAGAAGCTGGAGAGCGAGGATGACGTCAAATCATCATGCCTTATGACCTGGAGCTACGTACCACAATGGATAGTGCAGAGGAAGCGAGCCGCGAATTGAAACAAAACCCATAAAACCATTCTCAGTTTCGGATTGTAGTCACCGACTTATGAAGTTGGAATCGCTAATGTAATCGCGAATCAGCATGTCGCGGTGAATACGTTCTCGGAGCTGTACACCGCCGTGCTACCACGAGTTGATACGCAGAAGCCGGTGGCCTAACCGCAAAAGGAAGGAGCTGTCTAAGGTGGGATTGATGATTGGGGGGGGGGTGAAGTCGTAACAAAGGTAACCGG
+
"'%*,*)%$$$'')0('(+/)'&&%*)-/*10('37,.(&#&&$%%&%%$#$$+'++'*()+)&&&((-*'%#&&$-1+',(&'(,'**.+*('().243466122:31412+)/(2.(&'(0+.-)((+,24169(,*%(&&','&)(&3+912/*$+)-&&%(,-40%&..+,.5+,+)''+''')(*+-*.-*1-,.-++*1,&%'(..4&$%%%**)+016.0+)('(%'&$)*,*(*-1.-)*&$&$**.,'-&'+0.-/-78535),05/-*/*/--../'.)*-.,&&),((&%(())-61+0//2*16200'('&%'%$'**)/(*(%%%&"%%((+%&($&2/*,&%(#**(253341.,00*'&)'$(#%)&*'*0/04.&)()&''-+43141.,)&+)-31-*,,*+-/,)))'-))'*-'0,-/7044385((-(,('$(%,0,,,*%((*../-/,/-0++..'-,++(-./,))()0.353,271.5,1*-1.41%&'///0/)&$&#$$#$)'())(+-**/0.00))+3,5./,%&%(.*--+*271.3-*#'(&+*617/+)%%(-20)-+,--.)+)(%&'(,.*+++--/86*+(+,0+(),'&(,33*-*0-3/774&**%*$&#%%$&$(,,'--0.1../2,23+6914*%'%%('-$-&.)0051-27%.$'(2.,)&),*.03++-0,'++/-0*)*+-977+*''*,'$&(%%)-+,)))$)((*+/.8.....&628102666+,,++(,0148.--+,41-0+-1+52001.*%'***'&+/56398.%(%&,,027'4'%'*1.0:010,:-.)+(0++&,+2)984-%)**-02//*))*'&(*)%(*)+.72((%'')'*((*.23-//387/1/36++&(%&'(+--53.,*%*,())')012-./912:99(68475.*,,(/*/+*&,(%&&%'(**/1)*.561.62+)178,1-0+2322)+*/+)'($-,*))*//$%%&'+&***)&&(+92759453240(+&(++./+4&&-0112300/24+)'')(0.-,.-1:412&'(%(*&&$&$+($%&&''*-25-+))*)(1+),%(",$$'*&03))(()*()-046(/+/.)*'/)(&%%%++/,*)')&(&22/0-+,*)&*,+39;<6486*,+/-***)+()(''%))*-*,%5(
@6028be15-4907-4091-8642-349c3a6ed566 ch=280 read=90235 start_time=2019-12-13T09:09:25Z barcode=BC01 runid=2c9cf7bc05858273f10e7d7ec552fc0bd742dc3e
CCTTGTTACGACTTCACAGTCATGAATCACAAAGTGGTAAGCGCCCTCCCGAAGGTTAAGCTACCTACTTCTTTGCGACCCCACTCCCACGGTGTGACGGGCCGGTGTGTACAAGGCCGGGAACGTATTCACCGTGGCATTCCTGATCACGATTACTAGCGTTCCAACTTCATGTAGTCGAGTTGCAGACTACAATCCGAACTGAAGAATGGTTTTATGGGTTTTGCTTCACCTCGCGGCTTCGCTTCCCTCGCATTGTAGCACGTGTAGCCAGGTCATAAGGGCGCGTGGTTTGACGTCATCCCGCCTTCCTCCAGCTTGTCGCTGGCAGTCTCGCTAGAGTCCCCAACTTAATGATGGTAACTAACGATAGGGTTGCGCTCGTTGCGGGACTTAGCTTAACATCTCCGACACGAGCTGGCGACAACCATGCCACCTGTATCTCATATGGCTATCTCTCCATCTCCTGGAGCCTTTATGAAATATGTCAAGACCTGGTAAGGTTCTTCGCGTTGCTTCGAATTAAACCATGCTCCACCGCTTGTGCAGGCCCCCCCGTCGAATTCAGCACGAGTTTCATTCGCGAACGTGCCTACTCCGGGCGAATTACTTATTGTCTGCAGCCCTTTAATTTTGACGTAACGCCCGGTACTCATCGTTTACGTGGACTACTAGGGTATCTAATCTATTTCTCCCCACGCTTTTAGGTTCGACGTCAGTTGCAGACCAGATCGTCGCCTTCGCCACTGTTCCTCCATGTATCTACGCATTTCACCGCTACATGGAATTCCACGATCCTCTCCTGCACTCTAGCTGCCTGGTTTCTATGGCTTACTGAAGTTAAACTGGGCTTTCACCACCAGACCCTTGCTGCCGCCTGCTCCCTCTTTACGCCCAATAATTCCGGATGGCAACGCACCTGCGTACGCGGCTGCTGGCACGTAGTTAGCCGTGGCTTTCTAATAAAGTACCGTCACTCGACTACCATTTCCTGTAGCCGCCGTTCTTCCTTTATAGTTTACAATCCGAAACCTTCTTCCCTTCGCATGACGTTTGCTCGGTCGGGGTTTCCCCCCCATTGCCGAAAATTCCCTACTGCTGCCTCCCGTAGGAG
+
.0.:./9/2478:61(+(+-4265598/,--4*)+,4//1,+,.1'',*((.3+1-42/,//47:769:;025/('%'+53-*,+.4+)0097844162100&++()+/2/2*5/864'6,.*-0325962396:8:84980'(*./+'(*+/300-.(*'-6--.--2586841+-,--/0.9/00:878243932,*---('((')-+()59<.121;,34:1)+07.-183525'4007-,-6/7:/./)*).-+-,-.,...-.))--*.--,-.+'000*+*)'/'17--.003576:3*',)*--/+.---60<00/.5///-'11.24.,.00//0,45--+''&.*,''1120153339..-+,&)+-7.2465809201+:44-1--$''(0,2100,,*./+++')-/629233;7-65/.(/-+/8.54023232236&6645778769;15514+,07/-0229810)&+'(1236838..172..0/0/5285385.,-)+%+-/5..1/1/86*,+)*,-4:68;2/30./13&,(,,0173))./%2'7-2)&&%$((/6<96--3,&(&'36)3%-+&'**0*4988+*(,'()+1(-*%&$$$&&%+*&','%&'*3--((%($')+.0&(()*354.4622:9+.1')25651450445332414957--/5,'%)46-',*)..,&$(*,5**)/4896281+.+,'38312552978::571/0,&*+-/63-,/803-01356&51358;;76::57/),'*-*))0-5-&().//5100,-)+-/110((-44//.**1.95.003/5,/4,1309/.250*')(/76.68-+$%'')'((()8120,,*,.21575000.7)),07'$')0-*,)+.317+*4.2.',.)$0',+-)$$$$(&('))'',,2.3-((,,-/2490/07062.-,67.)*1-13)**'2:38975840))0')2,077397552**('*//3866397*30+(%)'.-+-0:55*&))&-10658795)/81+.''-#12*3+*+-/0521'01)/8-/479:.,/07,./*047-37.8,+-86322002.23)(*)3&)'
@a7341790-d279-4314-8be5-f0706d5310fa ch=259 read=82610 start_time=2019-12-13T09:09:14Z barcode=BC01 runid=2c9cf7bc05858273f10e7d7ec552fc0bd742dc3e
CCGGTTACCTTCATTGCGACTTCACTGATCGCAGATCGCAAAGTGGTAGCGCCCTCCCGAAGGTTAAGCTACCTACTTCTTTGCAGCCCACTCCCATGGTGTGACGGAAAAGGCGGTGTGTGTACAAGGCCGGGAACGTATTCACCGTGGCATTCTGATCCACGATTATAGCGATTCCGACTTCATGGAGTCGAGTTGCCAGACTCAATCGGACTACGACGCACTTTATGAGGTCCGCTTGCCTCTCGCGAGTCGCTTCTCTTTGTATGCGCCATTTAGCAGCACGATAGCCCTGGTCGTAAGGGCCATGATGACGACGTCATCCACCTTCCTCAGTTTATCACTGGCAGTCTCCTTTTGAGTTCCCGGCCGGACTGGCAACAAAGGATAGGGGTTGCCTTCGTTGCGGGACTTAACCAACTGTTTCACAACTTTGCAGGCTGACGACAGCCATGCAGCACCTGTCTCACAGTTCCCGAAGGCACCAATCCATCTCTGGAAAGTTCTGTGGATGTCAAGACCAGGTAAGGTTCTTCGCGTTGCATCGGAATTAACCACATGCTCCACCGCTTGTGCGGGCCCAAATCCAATTCATTTGAGGTTTTAACCTTGCGGCCGTACTCCCCAGGCGGTCGGCTTAACGCGTTAGCTCAAACCACGCCTCAAGGGCACAACCTCCAGAAGTCGACATCGTTTACGGCGTGGACACCAGGGTATCTAATCCTGTTTGCTCTACGCTTTCGCACCTGAGCGTCTTCGTCAGGGCCGCCTTCGCCTGTTATTCCTCAGATCTCTACGCATTTCACCGCTACACCTGAATTCTACCCCCCCTCTACGGGGCTCAAGCTTGCCATTATCGAATTACTGCAGTTCCCAGGTTGAGCCGGGATTTCATCTGACTTAACAAACCGCCTGCGTGCGCTGCCAGTAATTCGATTAACGCTTGCACCCTCCGTATTACCGCGGCTGCTGGCTGGAGTTAGCCAGTGCTTCAACTCTGCGGGTAACGTCAATGAGCCGTATTAACTGCTCCTTCCTCCCCGCTGAAGTACTTTACAACCCGAGGCCTTCTTCATACACGCGGTATGGCTGCATCGAGCTTGCGCCCGGTACAATATTCCACCTGCTGCCCTCCCGTAG
+
,*0023)-'&(%%)(%'336:;80/---14')&&.2/$'(***+,,-)1/--.''/6+)**+/'2*2)32,20,&&(*'))('*0'2:1,143::/37+)*+-36020/1-,/0,7*,+*,)+)+781969(8/12018233015<61500053.(*,390-.-..2+&&)+,-78861367;86772&**/&&+,4'-,(+)547-:/9(7-97663&401-/14*)*,+))(')()-1+-**)&(&,+,002)//70442:3+*(*+,246149+$'%%((')*,-&)*+//1:99180+,556:51./0./-*-379::93.+/67,7,,.%30:2/017778;836430/.125*--189694-5/-453.4.91.701:)4-*)*+*0*,6+-4-6/003,,-641''&+(*%*&''),70./01)(&&%$))-//-,-,118./08*6))(*,/25235582.0+.0-,)((*)'.0%1(4-488555/..5010.,/688887879888300249&)++'%)*+836<71/1,3.00440.-,-/+5+4('*/08694274.0/6.33725011,)-)*.'(+(3**/.*)+*+,;;-017807/0,619.725/3::0.138*6//.(*&&9-/.,*-+'&&$$&&&,./0+52000'.1/-/12703/4&+&'))-11*747763;91/50//66;86245145/102354756,-.690&31.%&**-1<83)+%*,)+0-/.'*+:9684&.5505*084;8782(&,((.42*)-'(,.-/0/013777<9546:269353545+.,7+-%$/.3471,.01,4*,-,+.1.-$('')4,&(**+6*'))%$&%)//8887:40398;6667/*).*/:610/20011267877725;01;18745+,((&%)-)'-((,3634-3,7-3051-.24:237:5785;46;26.;/./86620.1-%',:,..;-47/./3*%&(,)-(+-9845965-/+;0//-14$1%)**((2&*+,419::22:6)*44-(&'(*+278+-0169-*,(-.66;58<87752&00219565763433224'&060://+:8'%$'#&)--/190))/53335021('+:.--3.
@e49c03c1-ee15-4bfe-acba-ce615ba9f385 ch=178 read=105927 start_time=2019-12-13T09:09:04Z barcode=BC01 runid=2c9cf7bc05858273f10e7d7ec552fc0bd742dc3e
CCAGTTACCTTGTTGCGGCTTCCGCACAATCGTCATTACCTTAGACAATCCCTTCCCTTGCCGGATTGGGCCCACCAGCTTCGGGTATATCTCGTGAATTATTGGGCGAGTGTATTACAGAATGCAGGGCAATATTTCACGCGGGCAGCTGCCGTTCCGGTGCCAGCGATTCCAGCTATGTAGTCAGGTTGCAGACTACAATCCAGACTAGGAATGGTTTTATGGGTTTGCATGCCTCGCGGCTTCTTCCCTCACCATCCATTGGCGTGTAGCCATTTTGGAGTCTGGGGCGCGTGGTTGACACAATCATCCCCGCTTATTCCTCCAACAGCCAACGATCTCGCTGATCCCAGCAATGATGTGGCAACGATAAAGAGTTGCATCATTGCGGATGGCAACATCGGCACGAGGCTGACGACAACCATGCACCACCTGTATCTCATATGGCTATCTCTCATCTCCTGGGGCCGCGCATTAATATCCACAGGACCTGAAGTCAGGTTCTTCGCGTGCTTCAGATTAAACCGCCAGGCTCCACCCAAATCAATTCCTTTGGTTTCATTCTTGCGGGCAATGCTCCAGGCCAGATGCTTATTGCGTTAACTGCGGCACTGAACTTTGACATCCAGCGCCAGGCTCATCGTTTTACGGCGTGGACCTACTGAATTATCTAATCCTATTGCTCCTTTTCAGGACTGGGCGTCAGTTGCGTGGATCGTCACTTCGCTGCCGCCAAATTGTTCCTCATCCATATATCTCACGCATTTCCGCCGCTACGTAGATTCCACGATCCTCTCCTGCATACACTGGTTTCTGCTAATTGCACAAGTTAGAAGCGCGAATACCACAGATACATGCCGCCGCCTGCTCCTCTTTGCGCCCAATAATTCCGGATAGCGCTTGCCGCCCTGCACGTATTGCCGCGGCTGCGCAGCGTAAGATTAGCCGTGGCTTTCCTAATAAGTGCAAATCATCGGCTGCCATTTCCTGCCGCCAGTTCTTCCTTCTCAACCCAGAGTTTGCACAGTCAAAAGCCTTAGCGGCGTTGGGTCGGGGTTTCCCCATTGCCGAAATTTCGCCAGCCGGAGCAATATCCAGCGCAACAGAAGGTTAAGCACAAAGGGTACGACGACTTGCCAGCGCCAGCAATGCGTAGCTACCATA
+
))%*39*01-1%/1'&**,012''+-.2621$)'&('%'')*%')-+**+21./25,,9+0*(*$5(%)'&((&0*%,++2,+/('%$$$&()&(&$$&%$%%)32*(&&&#&&&%%(((&+(%($+.*)-**+55'-&''''%%'''&&&'%(0))#'&)$%$$%$)-030-)(-'(*,12356)*239&/'/*++(++0/2-,/,-%&&&'))*3&357*//0+59/'&$$#(**-('**'('''**0()*+,54896*4*%&,'-%&$$'%$%,--,'')*-+%).+-)*(**.1-*'&$),.124*955+&'&$%&$))'*,5+-+$%$$#%%%&&*+'&'%((-.))$()5),'*%&%%%(&-.1586(*$'+,+*&')%*/,.,+&&$$((),,+-(++&%&%.()*,%+,+-0&/-')%&%,--150-++/-+-,-33163/0433322011-0'(,0)&)(&%%&$&&'%'%/.'%$%'0)-.)))*&&$''.-9.0-))-'/')+7/('+3+5;:56%'%''*(.''$&%*)-++,*)(9.*,-'+'-002),6(,,)*(201/4(#&%(''.+''$'**'*(*+/.+,(/(,)/.-+%)()..0*,(())+(.-,4&'#*)-0+/+*-20970545'$$)&'&*'.,/+*-15.(+),))-*+3/05.&-.&'(+&$%%%,*26-,**.-*')'**+,)%'#$)-12-11&'&(%#%'$(&%('*'$&-(33+('%$*05'++-.10'''.,124940'#'&()0(.((#&'/,5-))'&261-.+,.()+&%%$#'(,0.9-(%%''''('&(()*(().(%-(&($&%$#%#'&(**/0('''+%/2359234...-04)+/1*&)(*,*.**&+,1516589-)+)((&&(&$*-,+,-))%'%(%(0)%$'''(.-'&%'&%%#&&*..-((+),-8..4/-((&*'%)')(+-.*,-((*+.))%)'*-7724(&)&%*'%%-)&%''%&%&#',&1+('&()/4.$&$&(&)*05/)(*%&%#$&&+(**)')%($)*(,,5,587/'-504))'(((&$%$&)'&)%*&'%(,**',+'*(*&+),*+,1/,,1+0(#(&.,2)()$%"$&*+&(%'+%((&(+,-1//0-,-&**('%%'#$&#$%
@75597ecf-1476-421b-945f-430c714f5ce3 ch=480 read=85696 start_time=2019-12-13T09:08:58Z barcode=BC01 runid=2c9cf7bc05858273f10e7d7ec552fc0bd742dc3e
CTCCTACGGGGAGGCAGCAGTGGGGAATATTGCAATGGGCGCAAGCCTGATGCAGCCATGCCGCGTGTATGAAGAAGGCCTTCGGGTTGTAAAAGTACTTTCAGCGGGGAGGAAGGGAGTAAAAGTTAATACCTTTGCTCATTGGCGTTACCCGCAGAAAAACACCGGCTAACTCCGTGCCAGCAGCCGCGGTATTACGGAGGTGCAAGCGTTAATCAGATTACGGGCGTAAAAGCGCACGCAGGCGGTTTGTTAAAGTCCAGATGTGGTCACGGGGCTCCAACCTGGGGCATCCTGATACTGGCAACAGGTCTCGTAGAGTAAAATTCCAGGTGTGGCGGTGAAATGCGTGAGAATCTGGAATGCGGTGGCGAAGGCGGCCCTGGACGAAGACTGACGCTCAGGTGAAAGCGTGGGGAGCAAACAGGATTAGAATGCCTGTTCACGCCGTAAACGATGTCGACAGGTTGTGCCCATGAGGCGTGGCTTCCGGAGCTAACGCGTTAAGTCGACCGCCGCAGGAGTACGGCCGCAAGGTTAAACCAAATATGGGTGTGGGGTACAAGCGGTGGAGCATAATGGTTTTAATTCGATGCAACGCGGGCTTACCTGGTCTTGACGTAGGAAGTTTTCAGGATGAGAATGTGCCTTCGGGAACGTGAGACAGGTGCTGCGTAACATCGTCAGCTCGTGTTGTAAGTATTGGGTTAAGTCCGCAACAGGCACAACCTTATCCTTTGTTGCCAGCGGTCGGCCGGGAACTCAAAGGGAGACTGCCGTGATAAACTGGAGGAAATTAGGGATATCCAAAGTCATCCCGCGTAAGCGCCACGACCAGAGGGCTACACACAATGGCGCATACAAAGCGACCTCGCGAGCAAGCGGACCTCATGAGTGCGTCGTAGTCCGGATTGGAGTCTGCAACTCGACTCCATGAAGTCGGAATCGCTAGTAATCGTGGATCAGAATGCCACGGTGAATACGTTCAGGCCTTGTACACACCGCCCGTCACACCATGGGAGTGGGTTGCAAAAAGAAATGGGTAACCCAACCTTCAGGGAGGGCGCACACTTTATGATTCATGACAGGGTGAAGTCCTTAACAAAGGTAACCGGAAGAAAGGCGACGGGCAAGTAAGGACAACACAAAGACACCGGCTGCTTTGTTAGCACCAGCAATACGTAACTTCACGCA
+
//41,,**.3,&),+,0/$++*/2+)-**4+$**-3494*'*+2-1<:9672-))/*,/&0()+10.0***/3',),*34.0/(464;.10:8,05804;;)))+&-3('+*-.-8-()*/78-+.....,/-04/.777*6*1'55.:/.9,-.*,2.),-'*3-2*+'*1,..134:920-0/2370/1-..(-./88.-0,.18//004;4:38(+'0,(),55/,/097+,/23341668:;0:5:5-0708*,,2(()1210(&'(#'(11.0.4'+$2*516850).+)))+-+.300),(*'/((%%"##$&%%%%(,10533,1*4)'(+()$%%*+*(,+*'&%%&)***-*++*+3*.*3.,-02.51.6.3'&+2,/*)*'-.00..**,0,8)'%''')/198:;.*.24;67575042/*,.,,11,-$***,.5:99:<:877878952,&),,315277/'*'(+--.024.-2,0*.*(()-.*//-1/90137844*(*&%&#.(*()*+&0/.+/05(,/5.5(&'-4;-00.($)%%&)*&%%'')(,-302.+-,,/%&(250<<5.:8;2.*+),'()'(&((&))(,-,,+.--.022'(%%')&&*27+,+*-,+/**((+),'()(*.)355/6556-/00+.-1562,)('%&(..5681////457528111./0//9/410837/.43(+/&3)'**%'*++(+,+,4,,50-/:&*2*(((4.//.3/*52*322859)++('))*&''%%&'*(-463561./(-(%((%*6602'-/&02/,.0--6)+',&&&(%%%-(*,/1180+'1,.521.(('''42.82*++*,/5.*(')99::9+(101043*4*6-/+++$%%%',.29:9.8.-+,(,))9+,+(())+.0/000102476555-6,(',(,,+,4464,3/0))*--5765:.-.20/34./)30//98264293&,+0,/2/00/..),86374004/../5250/,)%.&+24:465:7-*&+/*)*00.1'+&%-.777:/&,/+'*0(&%%$&$)+1+&%'(2--&&'$%&++')),5///%))/*+1.&.+//74708.-(+.'*,-979&,-**)()*)-+%$.4.001;5+.41/-,&%#%',-)#*''(...60(.10/.31+)($)'$"%$%%
@7029809f-b984-4065-a575-f1c51938a78c ch=339 read=89883 start_time=2019-12-13T09:08:48Z barcode=BC01 runid=2c9cf7bc05858273f10e7d7ec552fc0bd742dc3e
CTGATACTTCGTTCAGTTACGTAACCTGCCCGCACAAGCGGCGAATAATGGTTTAATTCGATGCAACGCGAAGAACCTTCCTGGTCTTGACATCCACAGAACTTTCCAGAGATGGATTGTGCCTTCGGGAACTGGCGGTGGTGCCGCTGGCATCAATCATCGTGTTGTGTGAAATGTTGGGTTAAGTCCCGCAGCAGAGCGCCAACCCTTATCGCTGTTGCCAGCGGTCCGGCCGGGAACTCAAAGAGACTGCCAGTAAACTGGAGGAAGGTGGTTGACGTCAAGTCATCATGGCCCTTGACAGGAGCTACACGTGCTACAACATGCAAAGAGAAGCGACTCCCGCGAGAGCAAGCAGGACCTCATAAAGTGCGTCGTAGTCGGATTAGATACCCAACTCGACTCAGCGGTGAATCGCTGGTAATCGTGGATCAGAATGCCACGGTGAATACGTTCGGGCCTTGTACACCGCCGTCACACCATGGGAGTGGGTTGCAAAAAGAAGTAGGTAGCTTAACCTTCGGGAGGGCGCTTACCACTTTGTGATTCATGACTGGGGTGAAGTCGTACAAAGGTAACCGG
+
"*($+)/1355894(-.-*1-++&&%%%(**&+''(*&('(&(**+,0.(337,3,*/,+*,)+-)./4')5),3/+)(&(%'*++,0.025.:.&*),-52)/1'*++/02488.1*,*,1554)-0++3/*/,+)&''$(#%%%&)(%,-.,&'+)+-3*1*-6+-&)(+3/+*51)5-4.2-2.:8))2/*4%%')+'011414*)((*0)(5/3:24303)5)(*(7+81*.),9.9844(-$,+-.27:..-061--06/.2/403,))&,./98946../+*++*4261;4-1,-4&2-**-/,,&&(-,*+&)((($$$(,.)''&%%%)*/.-1+)&'**)+'(*(%'$0)')-*.0317()+78887/02859*4,4/*((($(&((*-../,/21&('&**%',..,+(&'*-1011;9::9:412634:4,,(,/028301.258$*%,)+)(',..1001/)*,+-+36696/-&((-140;,.,250+'+)))+/3*,%)&'.-0()7-,7.*-,&**,3,*/3&,-*(%&(33;6+/-//100)&().,),4('&&)--*114:0-*/
@ca107c87-05da-41a8-8f21-dea587674560 ch=454 read=72044 start_time=2019-12-13T09:08:41Z barcode=BC01 runid=2c9cf7bc05858273f10e7d7ec552fc0bd742dc3e
CCGGTTACCTTGTTTACGACTTCACCCACAGTCACTTGAATCACAAAGTGGTAAGCGCCCTCCCGAAGGTTAAAGCTACTCGCTGTACTGACCACTCACGCCAATTGTGACGGGCGGTGTGTACAAAGGCGGAGCAATATTCACCATTGGCATTCGATCCACGATTACTAGCGATTCCGACTTCATGGAGTCGAGTTGCGAACTCAATCCGGACTACGGTACGCTTTATGAGGTCAACGCTCTCGCGGTCGCTTCTCTTTGTATGCGCCATTGGCACGTGTGTAGCCCTGGTCGTAAGGGCCATGATGACTTGACGTCATCCCACCTTCCTCCAGTTTATCACTGGCAGTCTCCTTTGAGTTCGGCCGGACCGCTGGCAATAAGGATAAGGGTTGCCGCTCGTTGCGGGACTTAACAACATTTCACAACACGAACTGACGGCAATACATGGCCTGTCTCACGGTTCCCGAAGGCATTCTCATCCCTGAAAACTTCCGTGGATGTCAAGACCAGGTGGGTTCTTCGCGTTGCATCGAATTAAACCACATGCTCCGCCAGCATGCGGAGCCCCGATCAATTCATTTGAGTTTAACCTTGCAGCCGTACTCCCAGACGGTCGACTTAACGCGTTAGCTCCGAATTACGCCTCAAGGGCACAACCTCAGTCGACATCGTTTACGGCGTGGACTACCAGGGTATCAATCCTGTTGCTCCGCTTTCGCACCTGAGCGTCAGTCTTCGATCAGAGGGCCGCCTTCGCCGCGCGGGCATTTACTTTCCGGTTCTTAAAAAAAGACGCGCAGATTCCTCTGCAGGGGCTCAGCACGGTATCGGATGCGGTTTCCGGGTTGGAAGGGGTTTGCATCGGCAACGATGCTGCGTGTTACGTCCGGCACTTTCCGTAACGCTGCTGGAGGGGTTAATGGATATGCCGCGGGCGAAAAAATCCGGCGAGAAGTCATTAAGCTTTGCTTTCGCTGCTTCGGCGGGTACTTTATTGCTTGCGCGGCATGGGACGTTGTGCATTCTTTGCGCTTAAAGACGATGCATCGGCTGTGAGGGTTGGCAAAGAACGCCGAACGGCGCAAACCCGGCGGCCGGAAAAAGA
+
25-.1/+,',(#35-%)*,0592)''%%'((+,%%%$&+95.-/.3***,7760+/.151//*'')*+2184;2-,)()&(++-#$$'$%$''%'*-%&%&$&$'%'*1178;;957400+,),/4*153-)($()*&%)/-.05&4&+&**.3/'(15,())(4:1//-,.*06865--,4-4//.,&(()*'*.4,-()41/2/9240121864,)%&$+').,&%'%%)*(-'%)')),).*1+(%()23813.27,+.-0589:;)/*%&*&&)(*)'()*-:524695/0.'(,)*:8822+*))(().38566195)*445;56.1(&,06/-/1.0/)&'.02200*)0,,.26-+&,-1050'$$()./*3*%14*1+/**(.2/9(()'..3.5/.-.96/(%%0'+)'(%)1*+.007312/,'2357872538/+)()'$%%''*)56477235*10))/*+,-*0/01201:3+-.64/,/0.7/00<;;1886735980''/%)-0:86<1/010802-24)-)0+2;;.3.,,0-/02;55.'&%$,).),&'42/*(*.(*%)%').53-,.74+'*'%'($($$-%'*-.,0-+)((/'2-660')'0+1.0/133-//5+%%%'#%(*-32//*/5520/34410-(&+210--./0197-,-935372+**&&($//-.0/2).*(.++.0(,)3+%(,+4401+.5*+0,/663%(&')-($()2--'*)(13-04093&'$%%$$#'$&&,/,('+-(,%+%('%&%%),/0,'%*&%%$&'***($%&+'%'#*/,&(*'%%%#&&*)*++(-()$&&))3((%(+2-4-/%$%()*)4+#$#&&'#(&'('$$#$$$$$#$'&#%(('$&%&#$$&%%###%%$%$$$$#&*'),.),(*%%&,'%$%#%)()+0(&&%'()*'&+&'$%&*%'%%&$%,(*'#%&*-&&'-+-$&$#$##$$&'((&'#&&'*$,'&&$$%$%%%%)**'&$#$$(%$$#$(0+('&$$%%$$#$$$%&&'$&#&&-+)&&%'&('()%-)&%%')(')+)&*''&%,&%%#$%(*(&&%*)&%'%'&)'%$$#%
@afd9d177-c651-4026-a61d-3c584ece47a7 ch=260 read=85261 start_time=2019-12-13T09:08:39Z barcode=BC01 runid=2c9cf7bc05858273f10e7d7ec552fc0bd742dc3e
CTCCTACGGGAGGCAGCAGTGGGGAATATTGCACAATGGGCGCAAGCCTGATGCAGCCATGCCGCGTGTATGAGAGAAGGCTTCCGGGTTGTAAAGTACTTTCAGCGGGGAGGAAGGGAGTAAAGTTAATGCCTTTGCTCATTGACGTTACCGCAAGCTTTTCGGCTAACTCCGTGCCAGCAGCCGCGGTAATACGGAGGGTGCAAGCGTTAATCAACGGAATTACTGGGCGTAAAGCGCACGCAGGCGGTTTGTTAAGTCAGATGAAATCCCGGGCTCAACCTGGGAACTGCATCTGATACTGGCAAGCGAGTCTCGTAGGGGTAGAATTCAGGTGTAGCGGTGAAATGCGTAGAGATCTGGAGGAGGAATACCGGTGGCGAAGGCGGCCCCCCTGGACGGGCAGCGCTCAGGTGCGAAAGCGTGGGGAGCAAACAGGATTAGATACCCTGGTAGTCCACGCCGTAAACGATGTCGACTTGGAGGTTGTGCCGCTTGAGGCGTGGCTTCCGGAGCTAACGCGTTAAGTCGACCGCCTGCAAAATTACGGCCGCAAGGTTAAAACTCAAATATGAATTGACGGGGTACACAGGCGGTGGAGCATGTGGTTTAATTCGATGCAACGCGAAGAACCTTACCTGGTCTTGACATCCACAGAACTTTCCAGAGATGGATCGGTGCCTTCGGGAACTGTGAGACAGGTGCTGCATGGCTGTCGTCAGCTCGTGTTGGTAATGTTGGTTAAGTCCGCAACAGGCGCAACCCTTATCCTTTTGTTGCCGGCGGTCCCGACCTAAGAGGAACTCAAAGGGAGACTGCCAGTGATAAACTGGAGGAAGGTGAGGGATGACGTCAAGTCATGTGGCCACTACGACCAGGGGCTACGTGCTACAATGGCGCATACAAAGGAAGCGACCTCGCGGAGCAAGCGGACCTCATAAGGGTCCGATGTGATCCCGGTTGAGTCTGCAACTCGACTCCATGAGAGTCGAGAATCTTGTAATGGTGAGATCAGGCCTTACGGTGAATACGTTCCCCGGCCTTGTACCACCGCCCGTCACACCATGGGGAGTTGCAAAAGTAGGTAAGCAACCTTCCGGAGGCGCTTACCACTGTGATTCATGACTGGGGTGAAGTCGTAACAAGGTAACCGG
+
*,1,)))+-2/254436(30/*3+-,)&)((,+,.1/-3-*&+/4,37588:60/%2*,.22/..0342/1./%&$+&)&+*.1'587695076()0+*.1/2.01-7:,&*'+').)%)+195138887451,41-/57249334445,,-&**+$)**)(')')*051314/.-4234-,+1,,-,,)/+**70,**,*32442345595:35%%),.1-3-.03:;7;83770)*-.%.*008:;4:13*)-.'))')(.17337.,283+223872525./66064310123322414/.,++/'()(*',)+01-+.2+)&,&/,02016240/0.400)5-*)45::7..*+-33:.)/,'*.)**/45686250*+()++'783794)/1978,0*.(%)%+*.(79883.1,''(+;9;9+-)36<07)9:))'(&10039/-0752115524679323;.:1/123220,3,6.85036,-166)-03/018211461180325,0.18;:9913334-195698,.+(''*+))*++-6842*-0'0)3-2:8805:99,,&()-55655,,(,%%#*(,)'%&(0/30+-+11*)*/5;;-6880/')$0286680/5,/2/*)'%)..+*-+,0,..11:4///10.+0/.2++)'',780++++14047315(9966221(0,325+44458/-.,-344,*-,-77/-../482550'%%*&'+.+',5,2-/4,*-416))04,+1-64023015619:+-4536:1:1,7-0,&'.1./),)&*+*++(,49*0,-$+',,.67(,*&)+3;6559)'+&('*+,,'06*+',-.666-&&.0/2'&&')($&''+,23:)172)()*+,0166304626<;9::98893()&''''646767686(&*+-.*+-933777&'*,&&%('')&,'&%$*4,+-%0.)(*)(%%'$$()0-*-.21'%'''')++*())())%(&'&%($-*'$(&(*'(((()''))1/((5316,4**''&-)4/-3(.),*).20.20()+-.-1311,&()#''+)./7-*'*+-..))$%'5.66;1(+-&+-/0408/03'+.)-.138574202.234-0/400041458,2,*,2457;70
@ec7d386f-9d10-4284-80b4-db2b8fd2e007 ch=150 read=71204 start_time=2019-12-13T09:08:37Z barcode=BC01 runid=2c9cf7bc05858273f10e7d7ec552fc0bd742dc3e
TTATATACAGGAGCAGCAGTGGGGAGAAAATATTGCACAATGGGCGCAAACCTGATGCTGGGAAACCGCGTGTATGAAGGCCTTCGGGTTGTAAAGTATACTTTCAGGGAGGGAAGGGAGTAAAGTTAATACGCTGCTCCCATTGACGTTTCCGCAGAAGAAACACCAACTAATAAAACGCAGCAGCGCGGTAATACAGGTGCAATTAATCAGATACTGGGCGTAAAGAAACGCAGGCGGTTGGTAGTCCAGATGTGAAATCCCGGGCTCAACCTGGGAACTGCATGTGCTAAACGAGGAGTCTCGTAGAGGGGTAGAATTCAGGTGTAGCGGTGAAATGCATAAGCCGGATACTGGAATGCACCCGTGGCGAAGGCAGCCCCTGGACGAACTGACGCTCAGGTGCAAGCGTGGGGAGCAAACAGGTTAGATACCTGGTAGTCCACGCAAAATGAAGCGATATAGACTTGGAGTTGTGCCCGCGGGGCGTGGCTGGGGCTAACGCGTTAAGTCGACCGCCTGGGGAATTACGGCCGCAGGTTAAAACTCAAATGAATTGACGGGGGCCCGCACAGAGCGGTGGAGCATGTGGTTTAATTCAGGTGCGCGCGAAGAACCTTACCTGGTCTTGACATCCCACAGAACTTTCAGAGATGGATTGGTGCCTTCAGGGCCTATGGGGCCGTGCTGCATGGCGGCGCGTCAGCTCGCGTATTTGTGAAATGTTGGGTTAAGTCCGCAACGAAGCGCAACCCTTATCCTTTGTTGCCAGCGGTCCACATTGGGGAGCTCAAAGGGGACTGCCGATAAACTGGAAGGTGGGGATGACGTCAGGTGTGTACGACCAGGGCTACACGTGCTACAATGGCGCAGCCAAGAGAAGCGACCTCGCGAGACGAGCTGGACCTCATAAAGTGCGTCGTAGTCCGGTTGGAGTCTGCAACTCTCGACTCTACATGAAGTCGGAATCGCTAGTAATCTGCTGATTAAATTACCACAGTGAATACTTTGATTCCCAGGCCTTGTACACACCGCCCGTCACACCATGGGAGTGGGTTTGAAAGTAGGTAAGCAACCTTCGGGAGGCGCTTACCACTTTGTGATTCATGACTGGGGTGAAGTCGTAACAAAAGTAACCCGG
+
)('(,,+++.+*%'%**+03077,)(.1-1-*1-))'*,93162-,..6-.530011))+&&(((*-&)**(*&**+)(+32351,634:/07:.','(,,28-2(*3)',0-)(-1*%+,056,/1211-3%$3),11&&%*)*%&%&&&(&$*()+.*+)))*.3,,//2+%()('&%,,0++*+)*'++0++('%()(())%'%1)11&%&,,+/.-1345870%&'%%$&$&*-(245122)*,+''*1976*+16'11,,69866022.'%-,11///+(+(($&&%&'%%&((()(*((*()''+0/2-..2/103(,),&&'*+-32.)++(&'&&&)$(%)(%'#))*)(**$)$(*'*()3-,,*)-.*,050)+/3140/5-,,*-.2/6(*03430,(*+/052'%)*38:+,+))*$&+,)-1--33-003-()$)$(0*((,1*.2+*&&%)&(,(/)'(,1*--33-%)(244673-.,++51*+-/301102333/476397237260*''(,,*+-/6/,.'-(-,+174301+47/0+,/./-3.)76,5,(&,+/.+.++0+*2)(*,/1**%+)65.70:1*00,*-()'(*,4*+0./+,')'$&')****+-6184+,21333+.5,+)))++951+8,8.2)49677&34./+)'*+1425+.*&(''(((')'(%&%'%**''**0-,-1'45().,..1+'+.'+33:5/0.2)%')'''***,354755-,4.51+(+.(1-,140%/084/%$&#&%'(+,*(.0323'.-++*-))(('),&,,..1*+'*+.10-+*+++,,.40)((%&%$#%&)*8./01+%%&&**-',,(()+*3941-*+.(%&%'$)+%(.*+/11+(('&$*$&'('.0013..&'+3-)52777624./-.-&+00%*'()'&$((,-..--*())+%&()+82711006363600,(,.-*+&'&#$)%**&)'+'$.2,-*,/016/')''%&$*+--)%-*&&''((+,+,+-3'/.'&&'$'',.'*&*(&').4,/0'$&(+''$.0,,.)+*003/41,3*)-3,-,4,*0-()13,&++-3:62133..5842./41/./*),53231)%('$)(()2
@914694a2-ee26-44a1-9841-143d862fcf0c ch=332 read=76463 start_time=2019-12-13T09:08:37Z barcode=BC01 runid=2c9cf7bc05858273f10e7d7ec552fc0bd742dc3e
CTCCTGCAGGGAGGCAGCAGTAGGAATTTACTCGGCAATGGGGAAACCCTGACCGAGCAACGCCGCGTGAAGGAAGAAGGTTTCGGATTGTAAACTTCTGTTATAAAGGAACGGCGGCTACAGGAAATGGTAGCCGGTGACGTACTTTATTAGAAAGCCACGGCTAACTACGTGCCAGCGCGGTAATACGTGGAGTGGCAAGCGTTATCAGGTGTGGGCGTAAAGAGGCAGGCGGCAGCAAAGGGTCTGTGGTGGCCGCAAACCTTCGGTAAGCCATGAAACCAGGCAGCTAGAGTGCAGGAGGATCGTGGAATTCCATGTAGCGGTGAAATGCGTAAGATATATGGGGAACACCAGTGGCGAAGCGACGATCTGTACCGCAACTGACGCTCAGTCAGCGTGGGGAGCAAATAGAAGTTAGATACCCTAGTGAAAGTCCACGCCGTAACGATGAGTACTAAGTGTTGGATGTCAAAGTTCAGTGCTGCAGTTAACGCAATAAATTACTCCGCTGAGTAGTACGTTCAGAATGAAACTCAAAGGAATTGACGGGGGGCCCGCACAAGCGGTGGAGCATGGTTTTAATTCGAAGCAACGCGAAGAACCTTACCAGGTCTTGACATACTCATAAAGGCTCCAGAGATGGAGATAGCTATATGAGATACAGGTGGTGCATGGTTGTCGTCAGCGGCTGGTGTCGTGAGATGTTGGTTAAGTCCGCAACGAGCGCAACCCTTATCGTTAGTTACCATCATTAAGTTGGGGACTCTAAGGACTGCCAGTGACAAGCTGGAGGAAGGCGGGGATGACGTCAAATCATCATGCCTTATGACCTAGAGCTACACGTGCTACAATGGATGGTGCAGAGGGAAGCGAAGCCGCGGGGTGAAACAAAACCCATAAAACCATTCTCGGATTCGGATTGTAGTCTGCAACTCGACTACATGAAGTTGCGGAATCGCTAGTAATCGCGAATCAGCATGTCGCGAGTGGGCGTTCTCGGGCCAGCACCGCCCGTCACACCACGAGTTGATAACGCGAAGCCGGTGGCCTAACCGCCAGGAAGGGCATCTAAGGTGGAGTTGATGATTGGGGTGAAGTCGTAACAAAGGTAACCGG
+
-.35-+.&)5-.17-+-,)./-/*,(07'&(-/5966:2064(,1(3;+,-49334234:816824055/,1-&,&*/)+,5/4,0+7-1145,.6.55232/036)*%-)*(3001.,,-))%,,+-34.,)*%('*+1.)'&(*),*00.&++)+.--./;,,,8/878563/*&&)(+,...9/--12+'&(+/814;02135.,2'-+)&+'3598606,('0.1-1..28/*+,06(05.//85.,,'*&*'%('*,))+)*'-48:-18+(%'47-45592/---+,'-*-)&,)',.)186;98-/*9-/*2*-,.--9/-,2/*,:2225//10.+,/,())*+),-,.2583..)&,05/...-/2)'**)+/,....-,,,-+*+&)((*81*3-*,/3;813'''(+2-,0236<+,073,,-+)(-/').38(2&$$)-.+-(/-.189/16474604220773.2;:46:976554/9/:/9563110)'*'(),50)//-(),.5488,9'%&%*302/;7./50/()&)%2*+,8454,(&%'%'*(+-6./1203/./.67471<<,3/5-'*+4...,8&'..-+/6975733;3.1.-,+((*,-.444688;-221.9+++00112())*630/./0778655767--,+85/,-.//96;566561&.)*))*/'*)//013646858;0+)+-,/0-'',-/4))23030.0:151/-0.010,;./9<998%4')&.,1+443/044)$$+*.*+*./////98830116.-/),(+*))45)08646556:<93//11/7240/0227,4('&'*)+,,,&)++046344644505/739:4,)-.*,/+,**1,.4/..&('(()/++.;;3.1,+3,0.0+069<668'4%9-:/0*9+++7699;:.3-+,:761-,,,.070*8+)'-2043755.)04/6//.522930(%)+,-76&''&%(03-,+05239-1,+*$%'.088:;:760--,01.0/3542..-3:921,0-,08571.,,)(0-0,%&$,)*'+*13-(.-//2*0,,*&*.3+++,,-3-/30/,/.,-7597864:,+.45;8:67
@f194a337-a3d7-4247-b63d-7691ab40b939 ch=181 read=149456 start_time=2019-12-13T09:08:27Z barcode=BC01 runid=2c9cf7bc05858273f10e7d7ec552fc0bd742dc3e
CTCTACGGGGAGGCAGCAGTAGGGAATTTTCGGCAATGGGAAACCCTGACCGAGCAACATAGCGATGAAGGAAGAGGGTTCAGTTAGCAAACTTCTGTTATAAAGGAAGAACGGCGGCTACAGGAAATGGTAGCCGAGTGACGGTACTTTATTGAAAGCACGGCTAACTACGTGCCAGCAGCCGGTATGCGTAGGTGGCAAGCGTTATCCGGAATTATTGGGCGTAAAGAGGCAGGCGGCAGCAAGGGTCTGTGGTGAAAGCCTGGAAACGCTTCAGTAAGCCCAGCCACCATAGAAACCAGGCAGCTAAGAGTGCAGGAGAGGATCGTGGAATTCCATGTGTAGCGGTGAAATGCGTAGATATATGGAGGAACACCAGTGGCGAAGGCGACGATCTGGCCTGCAACTGACGCTCGGTTGAAAGCGTGGGAGCAAATGGGATTAGATACCTAGCAGTCACATAATGAAACGATGAAGGTACTAGAAGTGTTGGATGTCAAAGTTCAGTGCTGCAGTTAACGCAATAAATTACTCCGCCTGAGTAGTACGTTCGCAAGAATGAAACTCAAAGGAATTGACGGGGGCCCACACAGAGCGGTGGAGCATGTGGTTTTAATTCGGAAACGCGAAGAACCTTACCGGAATATTGTGCACATAAAGGCTCCAGAGATGGGAGAGATAGCTATGAATACAGGTGGTGCATGGTTGTGTCAGCTCGTGTCGTGAAGGATGTTGGAGTTAAGTCCACAACAGGCGCAACCCTTATCACGTTAGTTACCATCATTAAGTTGGGGACTCTACTTGAGACTGCCAGTGACAACTGGAGGAAGGCGGGGATGACGTCAAATCATCATACCCCTTATGACCTGGAGCTACGCGTGCTGGATGGTGAAGGAAGCGAAGCCGCGAGGTGGCAGAAACCCATAAACCATTCTCAGTTCGGATTAGTCTGCAACTCGACTACGCTGAGTTGGAATCTCGCTGGTAATCGCGAATCCCAGCATGTCGCGGTGAATACGTTCTCGGGCCTTGTACACCGCCCGTCACACCACGAGTTGATAGCGAAGCCGGTGGCCCTGGCTACGCCAGGGAAGAACTGTCTAGGTGGGATTGATGATTGGGGTGAAGTCGTAACAAGGTAACCGG
+
)(./07357.(,/**+)'-...,*)-*13+,4;77:751**/.14,-.:;:781636.*()./,,((+)*0,1')+0-58-(0,0')(15/-03496382227)+**((-5,/.-734,,-,.)//++252//11(()*-450/,++59.,))&(.-((&'/,./6878685/-0/++.'''%'(+-,&2.1/5..,.(.+)*/,7,*-)2+*(++)0039:88579,(')*.),367;7440/1)33433/2-+3/06823545'-'%)&*-33,.//8*1-&+$&&'/,.1''17538+-7.-++&&'((./48566-.,16136-7,*2&7);:..,,+0,//034+3/**0176224445167/-2(./.276/0+1++*05/71/0.,-/-.10252657433441*++/.64(+-78*,37162'+-2952'1.).*&&)'*/0(+,31423)+%&&''%-6*-,+..()'((+./,&''++,+,+.,2878/:0-3;764742714,418-.)'(-/.-)%+)&&(,**.5/**'%%%0()+89:0456+--,'+/,-.66;0--//30636./990.6-).*/-&'*+/3106/22220,./5:;+05/6-)&,*&)*,..3-/50../-16,0))+#2*%*&('*,336'-1220.+++,-98:*''())312/(&%&'1/11-50174804004.'&&''**'+-./4/././1-+-,2/785;22&+.8/'+(+&&'.*0%%-/0.3+.,(%+#&&$%%*+)+/)%57827.-31-,,2.89/3664.%***,++112782.///2./),+-1..*+/,10'/400/56946627,++**3--'2-//)..-(&-,*+.(*,/),'(*'')%+5152+&'$%'(,++,-,1*,1791-,-(+%&%%-/.(53$$',)*.-18/65'1292.)'',(*.6566796472*--+-(&(*)+.:19085.&+(+'&*0,6--'0./.-/(($+.-754656/,)*,,('*)./-.503+%&&,+-(*')+.0-)),/.0001,-*.0,4+*''$)%*(*24./+.+0+)(*++*%*$-)+).--+*&%&''++-&.1++21007//15.6.77:1./.*(++/487716'2*177:82
@c887fb6b-2385-4d74-bd01-61e9a0bc8a14 ch=334 read=127588 start_time=2019-12-13T09:08:26Z barcode=BC01 runid=2c9cf7bc05858273f10e7d7ec552fc0bd742dc3e
CTCCCTGGGAGGCAGCAGTGGGAATATTGCACAATGGGCGCAAGCCTGATACATACATGCCGCGTGTATGAAGAAGGCCTTCGGGTTGTAAAAGTACTTTCAGCGGGGAGGAAGGGAGTAAAGTTAATACCTTTGCTCATTGACGTTACCCGCAGAAGAAGCACCAGCTAACTCCGTGCCGGCAGCCGCGGTAATACGGAGGTGCAAGCGTTAATCGGAATTACTGGGCGTAAAGCGCGCGCAGGCGGTTTCTGTTAAGTCAATGGCCGTCGGGCTCAACCTGGGAACTGCATCCTGATGCACTGGCAACGAGTCGTAGGGTAGAATTCAGGTGTGGCAATTCGTAGAGATCTGGAATACCGGTGGCGAAGGCGGCCCCCTGGACGAACTGACGCTCAGGTGCGGCGTGGGGAGCAAACAGGATTAGATACCCCTGGTAGTCCACGCCGTAACGATATCGACTTGGAGGTTGTGCCCTTGAGGAGGCGTGGCTTCCGGAGCTAACGCGTTAAGTCGACCGCCTGGAAATACGGCCGCAAGGTTAAAACTCAAATGTGAATTGACGGGGCCCGCACAAGCGGTGGAGCATGGTTTAATTCGATGCAACGCGAAGAACCTTACCTGAGTCTTGACATCCACAGAACTTTCCAGAGATGGATTGGTACCTTCGGGGCTGTGAGACAGGTGCTGCATGTCGTCAGCTCGTGTTGTGAAATGTTGGGTTAATTCCGCAACGAGCGCAACCCTTATCGCTGTTGCCGGCGTCCGGCCGGGAACTCAAAGGGGCTGCCAGTGATAGAGCTGGAGGAAGGTGGGGATGACGTCAGGTCATCATGGCCACTACGACCAGGGGCTACACGTGCTACAATGGCGCATACAAAGAAGCGACCTCGCGAGGCAAAGCGGACCTCATAAAGTGCGTCGTAGTCGGTTGGAGTCTGCAACTCGACTCCTTGAAGTCGGAACCGCTAGTAATCGTGGATCAAGAATGCCACGGTGAATACGTTCGGGCCTTGTACACACCGCCCGTCACACCATGGGAGTGGGTTGCAAAGAAGTAGGTAGCAACCTTCGGAGGGCGCTTACCACTTTGTGATTCATGACTGGGGTGAAGTCGTAACAAGGTAACCGG
+
,+17,*.61*.0-/33,2520**(&&,),+./,;//;66457902/))*+(,)%$&(*1.+**,31110*.-&**--363:42;65:5/764**1/00:8-,,,19;*'+**-)+)#&&&+,+*7080452044/1781:10/814+*101//-,3+&-,)+-08+,+)/+..03/2363))'(1120,,)*/8)',',..301240//.1.2--/$.%%(()+-6;<:84592./1202'1*,150033)((),-++*+)($'%$$%%'*)721173+352353&&*,133-3+),26%/'*,/4,.+)((('()(%-,)04&1'1-4+.21.*+0.$$.))*+((**-1533--*+27050.22/-,-,-'*.+2894.0:85*&)*--./5555.2822*'(')1%+(-&,./;58,65,.6(*111-7.((/443418*(+0/*(&'&''&&%)*553-30.+*+.8-3.0:2182,+)%*1.378.-6,6*3,//.35:0.,+-718/89997646884*(*)(0/1650///3.5066;:-2348<,+-&''*-.21+(51)1.)%)),.6297<;;100,,..-0;828562((,1;;8:860/4..6246424;52&'*-*1../6664,.302.-2;.2&('(*//-2&9'-&($/0*.7/74***-1..134)-.1//00134356454.//01784742103:0+.6;2.)''$&$)(&&,.06.,+.%.3.773373/6'(,..3-0+,%%&)(-10420680832933%0**%,-/5;7672210%'$&'970)*&+*212:;743111113.+.''(*(%'&))(#%$$&'*3;%.7+//0/-,.-/6;;8333//:10022416-,%(()*88879;964**)(.9*-/.++-2-0458:1/.-.001/+*++))(')&+').21220/4560/203-.,*./-/2%4/83:455*(()*),/5655663'(,43675--,)/,/5/(--4;8&-)0.32012312+782:7,.5200./84:83-+((-432:4518)&*)()+05*)&''---/8106*-2.--+4,+640,51,,64448400000.063-,*/,*+43568878'3*279884
@b9ac8756-d2f3-47db-90bd-b50e51e3eab1 ch=241 read=124894 start_time=2019-12-13T09:08:27Z barcode=BC01 runid=2c9cf7bc05858273f10e7d7ec552fc0bd742dc3e
CCGTTTACCTTGTTTGACTTCACCCCAGTCATGAATCACAAAGTGGTAAAGCGCCCTCCGAAGGATGGCTACCTGCTTCTTTTGCAACCCACTCCCATGGTGGCTGACGGGCAGTGTGTACAAGGCCGGGAACGTATTCACCGTGGCATTCCTGATCCACGATTACTAGCGATTCCGACTTCGCCAGGTCAGGTTACCCGAAGACTCAATCCGGACTACGACGCTATGAGGTCGCTTGCTCTCGCGAGGTCGCTTCTCTTTGTATGCGCGCCATTGTAGCACGTGGTAGCCCTGGTCGTAAAGGGCCATGATGACTTGACGTCATCACCTTCCTCCAGTTTATCACTGGCAGTCTCCTTTAGTTCAGCCGGACCGCTGGCAATAAGATAAGGGTTGCGCTCGTTTGGGACTTAACTTAACATTTCACAACACGAGGCTGACGACAGCCATGCAGCACCTGTCTCACGGTTCCCGAGAGCATTCTCATCTCTGAAAACTTCCGTGGATGTCAAGACCAGGTAGGTTCTTCAGCGTTGCATCGAATTAAACCACATGCTCCACCGCTTGTGCAGGCCCAAATCAATTCATTTGAGTTTTAACCTTGCGGCCGTACTCCCCAGGCAGTCGACAGGTGGCTCGAGCCTCAAGGGCACAACCTCAAGTCGACATCGTTTACGGCGTGGACTACCAGGGTATCTAATCCTGTTTTGCTCCCCACGCTTTCGCACCTGAGCGTCAGTCTTCGTCCAGGGGCCGCCGCTGTACCGGTATTTCCCTCCAGATCTCTACCGCATTTCACCGCTTCACCTGGAATTCTGCCCCCTCTACGAGACTCAAGCTTGCCGGTATCAGATGCAGTTCCCAAGGTTGAGCCCAGGGAGTTTCATCTGACTTAACAAACCGCCTGCGTGCGCTTTTACGCCCAGTAATTCCGATTATTGCCTTGCACCCTCCGTATTACCGCGGCTGCTGGCAGGTTAGCCGGTGCTTCTTCTGCGGGTAACGTCAATGGTGAAGGTAATTAACTGCTCCCTTCCTCCCCGCTGAAAGTACTTTACAACCCGAAGGCCTTCTTCATACGCGGCATGGCTGCATCGGGCTTGCGCCGGTATTTTTAATATTCCCCACTGCTTCCCGCGGG
+
/5++51.1160/.-))*+-200-88-*-8536326.0&*)3(*+4:824('++49-*6*'&%,*02,0//,13,%++400::-,/4/08-'()45+,863+*%$%()21998'43..%+(+---538'5.,&))+-4:3&-'',),+)-.+'(+230+(*+5391,0/./228;3+)'+.91&&$%+/++'6353.13.++4//*+//32/)20164,/1/.&'/'+4,5,,,,1.3,.-002&%)(,),-./330.,*..)+*-.0/.%*3-30.++*)$+)*)''''(,/+.:995-80(,--+0.++,-*,-,0/234778,.'+.-745/1&'%-1.+,,-320,)*)34010/9+'),45)*,72;9:;8::::761+25,1153+,,,2//0344619'-04//7//+%%%/*1038+-*(,))(-**))*/0.15/3/.15).&*+.1114//0500.0&349)3*))(%()*.6//147532567::7.,--3,09;87+-0*/.1/9.3654(5,3,-,-%&,,,6//164**+-+3://.+++2../1.)-(%',*./28.6-94-(+))+*4.;711851131:<2/82:18/103951..1/5::0236.+,.''&&$'%,&''')&%%(('*,,(0*))+/--0-3)6./////702(,.*$.)401015/...-,&3431133,1827+-/05:2,/.884-02/-38*-&&'+4*,0699:4-110/58893+%.262/8/75)+.(&),4.83/.50,.,*1)''4650,)$&*,//2:63/1+%*/++&((&').-2/2'$+572,)0/'0))//266-)'(*7,/9-8664/+,-0138::<6:.2&(**4+(0631$*.*&*+5**..030.))*/.-*'(/857:89:984-&%%$&&(,*26)'*+297<250-3.**)')'(*+,+/3+.882585:14701600,,,*)&'$.-*4-,-3,6-,,--67:999989501754463762(&%'&(())'-'-)'.(-.39*4:3-,5530+/10/3,*.&**+)((*(02-*-2.112,5+,4312..+++204589651/(*-'16778/0.20,)+%*''+(/**(-+.-1,'+++)$'++%&%,,,
