# Supplementary material for: De novo species identification using 16S rRNA gene nanopore sequencing
Source: PeerJ. 2020 Oct 21;8:e10029. doi: 10.7717/peerj.10029 (PMC7585375; doi:10.7717/peerj.10029)
Supplement: Supplemental Information 3 [file peerj-08-10029-s003.zip › pass_fastq_runid_2c9cf7bc05858273f10e7d7ec552fc0bd742dc3e_568.fastq]

@73360343-8307-4f3a-a921-9efba852f47f ch=246 read=110557 start_time=2019-12-13T09:08:18Z barcode=BC01 runid=2c9cf7bc05858273f10e7d7ec552fc0bd742dc3e
CTCCTACGGGGAGGCAGCAGTGGGAATATTGCTGTGGGCGCAAGCTGATGCAGCCATGCCGCGTGTATGAAGAAGGCCTTCGGGTTGTAAAAAAGTACTTTCAGCGGGGAGGAAGGGGTAAAGTTAATACCTTTGCTCTCGTGACGTTACCCGCAAGAAAAACACCGGTTAACTCCGTGCCAGCAGCCGCGGTAATGCACGGAGGGTGCAGCGTTAATCGGAATTACTGGGCGTAAAGCGCACGCGAGCAGTTTTGTTAAGTCAGATGTGAAATCCCCGGGCTCAACCTGGGAACTGCATCTGATACTGGCAAACTTGAGTCTCGTGGTGGGAATTCCAGGTGTAGCGGTGAAATGCGTAGAGATCTGGAGGAATACCGGTGGCGAAGGCGGCCCCCCCCCTGGACGAACTGACGCTCAGGTGCGAAAGCGTGGGGAGCAAACGGGATTAGATACCCTAGTAGTCCACGCCGTAAGCGATGTCGACTTGGAGGTTGTGCCCTTGAGGCGTGGCTTCCAGGCTAACGTTAAGTCGACCGCCTGGGGTACGGCCGCAAAGGGTTAAAACTCAAATGGTGACGGGGGCCCGCACAAGCGGTGGAGCATGGTTTAATTCGATGCAACGCGAAGAACCTTACCTGGTCTTGACATCCACGGAAGTTTTTCAGAGATGGTACTTGCCTTCGGGGCAAACAGGACAGGTGCTGCATGGCTGTCGTCAGCTCGTGTTGTTGTGAAATGTTGGGTTAAGTCCCGCAACGAGGCACGAAAGCCCTTACATCGCTTGTTGCCAGCGGTCCGGCCGGGAACTCAAAGGAGATTGCCGAGGAAGTGATAAACTGGAGGAGGTGGGAGTTGACGTCAGAGTCATCATGGCCCGCACCACGACCAGGGCTACACGTGCTACAATGGCGCATACAAAGCGACCTCGCGAGCAAAGCGGACCTCATAAAGTGCGTCATGTAGTCCGGACTGGAGTCTGCAACTCGACTCCGGTCGGAATCGCTAGCCAATCGTGGATCGAATACCCACGGTGAATACGTTCCCAGGCCTTGTACACCGCCCGTCACCATGGGAGTGGGTTGCAAAAAAAATTAGGTAAGCAACCTTCCGGAGGCGCTTACCACTTTGTGATTCATGACTGGGGTGAAGTCGTAACAAATTGTAACCGG
+
&')2/1439:-+-31(0/00164)))(*,/)&%$'(0**$%'($'(%&++-2%0224*59-1/..-,2250-.,.3/9182.55-1&)*.70/))+*+-55/&/-(12*'-(+,*/.**.8+-34+-+-.,/5,*55.'(%.('*+0--/;0-//)).0,.+)+29'742420057453543352+44),,2.1**&)''+-).0))()*&./.9,7-1.-.*/++-:;858/./42+-22.//0)'%*%.,:;,33627.180023*0,.60.054+%,-.(+(',.6/7,0+-:012/+,++,0023:41;7+*.+)*,-163-,)+(.(,-,20()/80--1115<74155--043++*))/02;-,9-3:66:;7:4542027,60+53374358/'*-637)'.**++/.271029553.1.---034/1+%(.05+2$01*4+',*+,.;/)%77888370105:7678&0--..-21120216///05)+0291.72,29104-/(%'''%/./.0..,-.8.2485449588006/('),05992429()).040;:12242<:53+,++0/4;92394,,*2153+,+)*8,00+00+,;98:7:4001,//0.1+*0-)-57.,))**&(#(%*()'/027:33/3*2,-8<8.6,(')*5/)*%'&)(,3249,/+#($%%(+*105(/+,--/02101:14-11.,/.02457881;)-*+-26;;71817895;5625.70,-0)1+(+)*(-*,*+(+2-/2--.11.**,02:59<1100:62-0-26+9829115,4(.+-,)1*%(%&&('(*'))+-1;:77751/'&*,*.--&)07113533+*$&')8;9231403,&'&-)')*/-9-/34+*((&*).//21.00-+7**+*+-&-+(&)-.5088341/*1/8,+.29//3,*/10;-/278588)4*)&((-(0,-&)//+,-.4+/,.+.4++,53)(''(%-'('+),'&&'&/,.1787:884'&%&')-*(+0886153333367/0%-04+3,,-45457,88,)211206::;2*),3;97<4.542/0*''(&%.1/0/(*+/((13,)5/'+.-.,0-+6,),1:524669::/1-./1024,,+0/..425550&($&%%$)*.025
@12af9cb1-6d9a-4e26-a734-ccc9a8440c32 ch=61 read=138551 start_time=2019-12-13T09:08:07Z barcode=BC01 runid=2c9cf7bc05858273f10e7d7ec552fc0bd742dc3e
TTGGTAGCGCTTCGTTCGGTTACGTATTGCTGGTGCTGAAATTTGTCGATGTAATGTTTGTACGGTAACCTGCGCACATCGCTCTATCTTCCCGGTTACCTTGTTACGACTTCACACCCCAGTCATGAATCACAAAGTGGTAAAGCGCCCTCCCGAAGGTTAAGCTACCTGCGCTTCTTTTTTTTTTTTAACCCACTCCCATGGTGTGACGGGCGGTGTGTACAGGCCAGGAACGTATTCACTTGCGTGGCATTCTGATCCCACGATTAGCGATTCCGACTTCATGGAGTCGAGGTTGCGAACTCCAATCCGGACTACGACGCGCTGTAAGGTCGCTTGCTCTCGCGGAGTCGGCTTCTCTTTGTATGCGCCATTGTAGCACGTGTGTAGCTGGTCACGTAGGGCCGCTGATGACTTTGACGTCATCCCCACCTTCCTCCAGTTTATCACTGGCAGTCTCTTTGAGTTCCCGGCCGGACCGCTGGCAACAAAGGATAAGGGTTGCCTCGTTGGGACTTAACTAACATTTCCTGGCTTACGAGCTGACGACGGCGTACAGCACCACCATCTCCACCACGTACGTTCCCGAAGGCATTCTCATCTCTGAAAACTTCCGTGGATGTCAAGACCAAAGGTAAGGTTCTTCGCGTTGCATCGGGTAAACCACATGCTCCGCTACTTGTGCGGGTCCCCGTCAATTCCTTTGAGTTTAATCTTGCGACGTACTCCCCAGGCGGAATGCTTAATGCGTTAGCGGCGGCACGGAAGTGTTGGAAACCCCCACACCTAGTATTCATCGTTTACGGCGTGATGGACTACCAGGGTATCTAATCCTGTTTGCTCCCACGCTTTTCAGCCTCAGCGTCAGTTACAGTCAGAGTCGCGCTTCGCCGCCATTTCTTCCTAATCTCTACGCGTTTCACCGCTACACTGGAATTCCCACTCTCCTCTCTGCACTCGATAACCGGTTTGGAATGCAGCACCCAAGCTGGGCAGATTTCACATCCCCTTAATCATCCGCCTACATCCCTTTACGCCCGCGTCGTCCGGATAACGCTCGCCACCTACGTATTACCGCGCTGGCGTAGTTAGCCGTGGCTTCCTCGCAGGTGCCGTCATTATCTTCCCCAAAGAGACCAGGCTTTTACGATCCGAAAACCTTCATCACTCGCGGCGTTGCTGCATCAGGGTTTTCCCCATTGTGCAATATTCCCCTGCTGCCTCCCGTAGGAG
+
$#),++.,*+.,75699*/5&$&$''-,,,..3677(),-+.8(((50'0'*%),(085,(#$(',*.++(#&$%#''0054423/2-308.((,,-,3021+4-,-.&.0-**+)638/,-//,/-09754639/-//50/**&'),:6042,(,(&)3,3,,,,,15+%+$'/--./0,.+-.//*%+&,*(')).1/+2296,)),.489858544--()'(,02'1239636627,*()')*01.4.*-96223.6.*&*)*,)&&(.9:92-,)+*.(&)/(')*+*,&*5-'-+*0/03&8')0+0046/-,..1,-+//')%)*'*.)*-4/122-,(&*)$&())+(*/+.,,58,0420547;*/2/*))*%(,124/.++.&()+((+,./++,16/+1-+*)'&&''+,1468:927:.'082;664/3-,/:3,/057/4-*(+*+.*23-,13874:6&2070842+'*/-410524:-22322.-1'(*%)%&(,20-13-+,',*-+-21(-1'(%%#%)+)),+*))+/.1-+)(+*%.%*,,.-..&%#'*236-)-(&(%&%%&,2.81()&))/+*/202240/)+*-420((-(,-552-/'-1,636727+*+,)41,15;:9<:4627200///*(&*-:;39./-++--34,060,..*.13.5203792/17536;844;1/.14;;/:1.10//-)((+./.999-(2652:7;-(+5*30223355.1+-',,*)()-+'$**0/5''-**.478,'/,25)&*+/0:87876/32*++4010.-..5341.,0',11//39+-8/5.-.597+,,03+)/-(/7:-/./1/+)(),-13%,,6,-+.14*)))(+'(%().+-29&)$$):+,2;,,)+*,/42+&+)'&.1*-+.3-/0+/'.)''''3.0.)'///,-&(*++%&'$(%%$&&.307)11;0,.)')('$('&)'(,))++2/++%$&+*,+&*').2.'(*+.+.)*3:328(')**32(12*)4.66+$%%)%%((-3239:86..31486-12-)014025*070.(()/)++.-64:0/0:+4*''+)+'('%*(*',%,30/2,8-),/14:::2..)&),-9),/2,26;+,-..01+(+362166;666/&(),).,5/.0200302-+,-27.4::*624.&,0/1.86;442:4.3/+,21.+'(,3)*5-5(+$
@3e8c38c5-efda-4426-b210-efc672dc377c ch=349 read=69262 start_time=2019-12-13T09:08:07Z barcode=BC01 runid=2c9cf7bc05858273f10e7d7ec552fc0bd742dc3e
CGGTTACCTTGTTACGACTTCACCCCAATCGCTGACCCTACCGGCCCGCTGCCTCCTTGCGGTTAGCTCACGGTTCGGGTGACGCAACTCTCATGGTGTGACGGGCGGTGTGGTACCAAGACCCGGGAACGTATTCACCGCAACATTCTGATTCGCGATTACTAAGTAACTCCAGCTTCATAGCAGGCGAGTTTCAGCCTACAATCCGAACTGAGACTGGTTTAAAGTTTGGCTCCACCTCACGGTATTGCATCTCTCTGTACCAGCCATTTAAGCGTGCAGCAGCCCTACACATAAGGGCATGATGGTTGACGTCATCACGCCTTCCTCCTGGTTAACCCAGTCTCGCTAAAGTCCTCAACAGCAATGGTAGTAACTAACGACAGGGGTTGCGCTCGTTGCAGGACTTAATAACATCGACACGAGAGCTGACGACAATACCACCTGTCGCCTTGTCCCCAGAGGATTTCCTCGATTAAGAGTAATGCAAGGGATGTCAAGTCAATAAGGTAGGTTCTTCGCGTTGCTTCAGTGCGGCTCCCCATGCTCCGCTACTTGTGCAGGTCCCGTCCTTTGAGTTTTAATCTTGCGACCGTACTCCCAGGCGGAATACTTAATGCGTTAGCGGCGGCACGGAGGTGTTGAAACCCCCACACCTAGTATTCATCGTTTACGGCGTGGACTACCAGGGGTATCTAATCCTGTTTGCTCCCCACGCCTTCGAGGCCTCAGCGTCAGTTACAGTCCAGAGAGTCGCCTTCGCCACTGGTGTTCTTCCTAATCTCTACGCATTTTCACCGCTACACTAGGAACTCTCCTCTCCTGCACTCCTGGATAACCAGTTTGGAATGCAGCACCCAAGTTGAGCCGGGTATTTCACATCCCACTTAATCATCGCCTACCGCTCCTTTGCGCCCAGTAAATCCGGATAACGCTCGCCTACGTATTACCGCGGCTGCTGGCGTAGTTAGCCGTGGCTTCCTCCTTGGGTGATCGTTATCTTCCCCAAGACAGAGCTTTACGATCCGAAAACCTTCATCACTCACGCGGCGTTGCTGTCAGGGTTTCCCCATTTGTGCAATATTCCCCTGCTGCCTCCCGTAGAG
+
4.0.7&()*,*&,&-/042-,),22'-3/7''/+,.91)')())19))57134,3.&)-./5/5.//50--)()+)(('((((')+),.210-6524343682922-600+)+0+/*2+..-1++786;8498;<:99;353-011;6+-+.,,-/655.+**,.'+&)'*+**')*31$(%$%'+/0)'*+90/+..8/468;:45121.200243362:;5)7-,-71442767239.0+,/50.30,,444321/1365672,1/(+0''&$$%'&&&)'%(,+/--/,-(),/,8;/93221*279.0345/**&$&$*,-13635')--,.+,**'&'--10&',(-0//1()*((&&$&'(&&*)-.2364136--.*,'.213212666876;54&867512/1*+-()()&(+591**()*454586/6-,%4658<9::30221210674),,*/+(055/601172700((*+0747.71*788:6890+)+$&%*)--4.0(2,;76<868443,.041'+*&&'('*13-*&**1245,,-&'**&.'*(1625:2.36/-990.3-:<;):3509//-012,/(--18/'4420,3++)%##+**)+,22//12:624110//,-5.02;70860889/(,-/5,'(*03<879:/66+&)(,/325-,--559-753+0114438,0,+*2;*+3.988/0045:9<1,,2+531*('++23024;55012.**-,,*,-00584;:9:<89998/29;;7-7*+07411110216516</./6;489.1'/*/01,*(+-5261015756766-6.),365595<4:8<;26251,0/22-/.+2/2.9*))3*,010,3;+++,.,84,(&('2,//-+.&)5))*'&+491*5)&'')*'&%'%&&(1/526;897535.(((((..42240393/30006833,.'(),/2//2407+/./104).//003+)%%(.)6-,,982789.1))240.%()43-(,-./2.+(+-+,0/13999463-)+++222-:0--2,.0.4/4.;018;3(,/)'3-0.:00/,76.,**)'&((*-7*+:1.('
@78636600-d388-4e46-8d42-c458ab0a3d8f ch=327 read=69597 start_time=2019-12-13T09:08:03Z barcode=BC01 runid=2c9cf7bc05858273f10e7d7ec552fc0bd742dc3e
TTGGTATGCTTCGTTCCAGTTACGTATTGCTTTCTGTTGGTGCTGATATTGCTCCTACGGGAGGCAGCGGGGAATGTGCACAATGGGGGAAACCCTGATGCAGCAACGCCGCGTGATGATGAAGGTTTTTCGGATCGTAAGCTCTGTCTTTGGGAAGATAATGACGGTACTTAAGGGAGGAAGCCACGGCTAACTACGTGCCAGCAGCCGCATTATTATGCAGTAGGTGGCGAGAGGCGTTATCCCGGATTTACTGGGCGTAAAAGGGAGCGTAGGCGGATGATTAAGTGGGATGTGAAATCCCGGGCTCAACCTGGGAACTGCATCTGATACTGGCAAGCGGTCTCGTAGAGGGGTAAATTCCAGATTGGCGGTGAAGTAAGCAGAGATTAGGAAGAACACCAGTGGCGAAGGCGACTCTCTGGACTGTAGCTTTGACTGAGGCTCGAAAGCGTGGGGAGCAAACAGGATTAGATACCCTGGTAGTCCACGCCGTAAACGATGAATACTAGGTGTGGGGTTTCAACACCTCCCGTGCCGCTAGCATTAGAAGTATTCTGGGGAGTACGGTCGCAAGATTAAACTCAAAGATTGACGGGGACCCGCACAAGTAGCCCGGGCATGTGGTTTAATTCGAAGCAGCATGAAGAACCTTACCTACACTTGACATCCCTTGCATTACTCTTAATCGAGGAAATCCCTTCGGGGACAAAGGTGACAGGTGGTGCATGGTTGTCGTCAGCTCGTGTCGTGAGATGTTGGGTTAAGTCCGCAACGGCGCAACCCCTTGTCGTTAGTTACTACCATTAAGTTGGGGACTCTGGCGAGACTGCCTGGGTTAACCAGGAAGGTGGGGATGACGTCAAATCATCATGCCCCTTATGTGTAGGGCTACACGTGCTGGCTGGTACGAGATGCAATACCGTGAGGTGGAGCCAAACTTTAAAACCAGTCTCAGTTCGGATTGTAGGCTGAAACTCGCCTACATGAAGCTGGAGTTACTAGTAATCGCGAATCAGAATGTCGCGGTGAATACGTTCAGGTCAACGCACACCGCCCGTCACCATGAGGATTGGCAATACCCGAAGTCCGTGAGCTAACCGCAAGGAGGCGGCAGCCGAAGGTAGAGATCAGCGATTGGGGTGAAGTCGTAACAAAGGGTAACCGG
+
$0+)2..*3(+203/8()+660304,0-,-/8:2396<581/+.((*+8-++//4-./,21*(-001))(+'*+,,32202)./.64.))/11:,.26:99,-.-4435;8681,+*((+*,/-2.6972/*1,..*-1*)*,::9945::086/3/32483335583-&$#(&//+(/+)/++2-/141231//-01559:5.3./1+&'%&)'*0,/1/&,,+...365*'%&)+21340/2('(-%04/*+-497876498(+02&./2984:65::::0:/9,0/085778/.150/-70+685752'42/-4/')(()+--:)*-0+1/021,0.+*&,-43460/(/03*+,-6022&&/%0(()*4:8,,'&()*&$')***.5.56*.)..,0262444841,+),(.33.00225;6763,+'')+&%%%(*&-,//,'&'(+-05653*('-1:77+5-(3*,-58379/151700074.0/.0*+268/-+-.7:,',))1631)+043.;834-1+02188,-0071+0)*&0(.*+%)''*.33-(*3/)&'(*23544,-1.,+5*7::07927(+((4+.*),72/./-)*(*)('((-,+,+23329888:7<:5998.*,+),0%-$$')((112+)*)/4*+.),-7/337+:0(')(,,24--,+(-)4-7))''),/**5/2;:29:7-,93)+.*/370.114::9:99272712226/)**+/57675684333369;1;748*'%'(0,./.-&,))*+1263'+*$)416:644:44458;14240//1+'383777/(,,+*324677:969/00414;-2/()//0/783283045587<8112::9:49/3++,--10..01300221+,'(*-,,-).*.()*%&(,557/;.-.:12/'*+,8:44171;612:;8<<6681.-,+-&2-5110-9,//&0++.00;2-07-/+*+../-(*()+**'&3<5453633423142/-/5601766898:797+-,*+10421+/5**($''*(*,.618;..21/08361((0&2)4-,493,.)((&'(((+),/8-.(+*32,/-'+'&%(*&/3+354233+0,.+*(#+.325409114820,+,))/-157149*'..-2;:;97
@847e5798-1dc5-4a55-8251-db168915be18 ch=150 read=71142 start_time=2019-12-13T09:07:52Z barcode=BC01 runid=2c9cf7bc05858273f10e7d7ec552fc0bd742dc3e
CCTTGTTACGGCTTCACCCCAATCTGACCTACCTTCGGCCGCTGCCTCGCGCGGTTAGCTCACGGACTTCGGGTATTGCCAACTCTCATGGTGTGACGGGCGGTGTGCCACAAGACCAGGAACGTATTCACCGCGACATTCTGATTCGCGATTACTGGTAACTCAACTTCGTAGGCGAGTTTCAGCCTACAATCGAACTGAGACTGGTTTTAAAGTTTGGCTCCACCTCGCGGTATTGCATCTCTCTGTACCAGCCATTGTAGCACGTGTGTAGCCCTACACATAAGGGCATGATGATTTGACGTCATCCCCACCTTCCTCCTGGTTAACCGGGCAGTCTCCTTCCTCAACTTAATGGTAGTAACTAACGACAGGGTTGCGCTCGTTGCGGGATAATAACATCTCACGACACGAGCTGACGACAACCATGCCACCTGTCACCTTGTCCCCAGAGGATTTCCTCGATTAAAGAGTAATGCAAAGGGATGTCAAGTGTGGTAGGTTCTTCGCGTTGCTTCGGAATTAAACCACATGCTCACTTTACTTGTGCAGGTCCCCGTCAATTCCTTTGAGTTTAATCTTGCGACCGTACTCCCCAGGCGGAATACTTAATGCGTTAGCGGCGGCACGGAAGTGTTAGAAACCCCCACACCTGAGTATTCATCGTTTACGGCGTGGCTACCAGGGTATCTAATCCTGTTTGCTCCCCGCTTTCGAGCCTCAGCAGTTACAGTCCAGAGTCGCCTTCGCCACTGGTGTTCTTCTATTCTCGCTGCCGCTACACTAGAATTCCACTCTCTCCCCTGCACTCTAGATAACCAGTTTGGAATGCAGCACCCAAGTTGAGCCAGGTATTTCATCCCATAATCATCCGCCGCTCCCTTTACGCCCGAGTAAGTCCGGATAACGCTCGCCGCCTACGTATTACCGCCGCGGCTGCTGGCGTAGTTAGCCGTGGCTTCCTCCTTGGGTACCGTCATTTATCTTCCCAAAGAGACAGGCTTTACGATCCGAAACCTTCATCACTCACGCGGCGTTGCTGCGTAAGAGGTTCCCCATTGTGCAATATTCCCACTGCTGCCTCCCGG
+
7333-.3)/..2385-667,*3)+&'$/5*,.)+/*1,7-34877872)(*,150/-,-030117578:6*.001.4./5/4*)&%'$(+440'(,03;:6-43111(%#&+./003..3/75398:<999;57679,8:.12/706(++-2+*,+'-++'*+40..23))((*..--02;81//4//042744&&&321-'-555.4;;1064-055&.-.-,-18.104433/.1)--//14*+/7440.,,02338'(*--(--0+1'()+13,'+)('$&(/+897784332.2;,,-97899:/075*/56:28700-*-2,4+3+&+--+11+')*+4/./+0+(.)-+,2:7/544865411,+,*)5-12*,1323538-)+1-*)&(&(,)-*)(*)/036.4,(/.///477:616://,06-18171/,00040/189)'((2,+*3637785639211))*,-80--0/(-3-/0*014)(+*.(0,'(,-:1462(31-3/0096('-&.+4;89;46152422)()*'&*+/-/04)4843::4.12485:84284//02:747.)2)')/+17-20330:;4,-27156520-0'*$&(/0.7---*51+3-+-,,-,-/139'$*.-/895+%)),2-&&&),.9:5677277*,,631302,/&'&$03,-.-.+1-,5:1/4:4,02451+')/87,**03;9.,,+$/-6,0.72:'(%)(-51..-.+011'./04*)14,,+*'%%+-''##%').%')-.134(,&/(3+/&((*,.*102,10501.0,.)-10,/2,32:061:;:882/0/.2102,7.++.2/+-1-++82/.*.4,',)/,0,244()(&*,6:*0:802-74*&'&'**%)0+4/6:7--,-+6682',(&%(%,*+3+-)$+/,.11//21-5--,-/76;54581847/0603.0%&&(/'*'19798087),87828<2-5*(+,,-)(//195000/-2('&'+(+4948883533'*+/073127./1-.)/+-*&-2.3/86,(17',,/283-17/56)+-20.-.5-76-0+
@a62a170a-e973-4f8c-9cd3-a9e8dc781481 ch=113 read=104414 start_time=2019-12-13T09:07:50Z barcode=BC01 runid=2c9cf7bc05858273f10e7d7ec552fc0bd742dc3e
CTCCTACAGGCAGCAGTAGGGAATTTTCGGCAATGGGGGAAACCCTGACCGAGCAACGCCGTGAAGAGTTTCGGATTGTAAACTATTGCATAAAGGAAGAACAGCGGCTACAAATGGTAGCCGGTGACAGTACTTTATTAAGCCACAACTACGTGCCAGCAGCCGCGGTAATACGTAGGTGGCAAGCGTTATCCGGAATTATTGGAAGGCGTAAAGAGGGCAGGCGGCGGCAAGGGTCTGTGGTGAAAGCCTGAAGCAACTGTTAAACCATAGAAACCAGGCAGCTAGAGTGCAGGAGAGGATCGTGGAATTCCATGTGTAGCGGTGAAATGCGTAGATATATGGAGAGGAACACCAGTGGCAGAAGGCGACGATCTGGCCTGCAACTGACGCTCAGTCAGCGTGGGGAGCAAATGGGATTAGATACCCTGGTAGTCCACGCATAGTAAACGATAGTACTAAATTATTTATCCAAAGTTCAGTGCTGCAGTTAACGCAATAAATTACTCCGCCACCAGAGTAGGCCACGTTCGCAGAATGAAACTCAAAGGAATTGACGGGAGGCCCGCACAAGCGGTGGAATAATGGTTTGAATTCGAGCAGCGCGAAGGAGAACCTTACCAGGTCTTGACGCTCGCAAAAGGGCTCCAGAGATGGAGAGATGGCTATATGAGATACAGGTGGTGCATGGTTGTCGTCGAAAAGCTCGTGTCGTGAGATGTTAGGTTAAGTCCGCAACGAGAACGCCCTTATCGTTAGTTACCATCATTAAGTTAGGGACTCTGGCGAGACTGCCAGTGACAAGCTGGAGGAAGGCGGGGATGACGTCAAATCATCATGCCTTATGACCTGGAGCTGCACGTACTTTCACAATGGAATTAGTGCAGAGAGCTGAAGCCGCGAGGTGAAACAAAACCCACAAAACCATTCTCAGTTCGGATTGTAGTCTGCAGCTCGACTACATGAAGTTGGAATCGCTAATCGCGAATCATGTCGCGAGTGAATACGTTCTCGGGCCTTATACGCACCGCCGTCACACCACGAGTTGTCTTACCCGAAGCCGGTGGCTGCCGCAGGAAGGAAGCTATCTAAAAGGTGGGATTGGTTAGGGGCGTCATGGCACAAGGTAACCCGG
+
+-/('%)%,'&'&(&)-*//))+.59:.12/092052-')-)10/+,-572324368)*(&%')($%&-/(**+0.7-//;94.'.(&''&.7*-,+1+/6/*.-*3..,,)&,&'*)*+50%-.//2.-0'*+))(,+/*'()&)(&+./33506)*&62065)),&),(($.,.021/-.,+*&,+27612,+.,+4,)-+2,))-1-0166-+*-,()(55,*+)'*)*,,3610/,))*+'),+*263,2,++200/)0+85)45-.+*-24--))-+/.//&('()($%*+*+).4./746)).*1,69351+-*(,*+5+)&**--/221(0*-0+14-++&,1-93157/00/95-,00-3156644541064;677655..(*)--0'(2*-')),'(.-()/0;:8+52-10,)-/12;-)+'(*7477)*)*&&&%%-883*(/('*-.156$/%%)-()+6(012,/65,,.-.0/032252410-7--),(*((*116+.2%((&'%'*+(+,0(//1:602.,(,(05:9440060/.,//10010.-$+,*1.*+*0133728434-(''&-+017-$*-,,)$+%)&')(1+,/+'((+-.4/5.,4',*,-10-+)&)(-(*+-1((()''.)&'*)+8852--*1/%,,/35348868/+(++/014,*(*+%,42*-43/0+*/2*)+/7-3+1551-.1/7.6,%34292**,/0.05483-,/()%%)*'+)---05.-,6..20113471&'')*.77-251,.+(+%)*4330/**+*21.('()/2.//.3084'-12--/351356;213*,/1./960733/14:,.1*('(%)&,*-(),+&&&&./,//&())$+,/13-(*%&%$$%'%+72/,(%$-)+7,1-79426(+,/::7*718<878246<847/,2%)'+341.4,(../2,454566,1+)2.8.65671/0/5/1((/.2()'('-*%('%'()1810220:./1+313-5,+,13%1.2:.32'+3365790-+*,'*$(&(*'--*(++,0-')*'1/*&%&&+**+,*('&&$#$%)016<5/)22/8822-*)-.*+.0&#%%&/2+)*)+46(0*,+.5*1-
@656c1169-3f28-4e35-940b-931c7ba1c8bc ch=365 read=128847 start_time=2019-12-13T09:07:50Z barcode=BC01 runid=2c9cf7bc05858273f10e7d7ec552fc0bd742dc3e
CCGGTTACCTTGTTACGGCTTTCACACAGTCATGAATCACAAAGTGGTAAGCGCCCTCCCGAAGGTTAAGCTACCTGCTTCTTTGCAACCCACTCCCATGGTGTGACGGGCGGTGTGTACAAGGCCCGGGAACGTATTCACCGTGGCATTCTGATCCACGATTACTAGCGATTCCGACTTCATGGAGTCGAGTTGCAGACTCAATCCGGACTACGGCCCTTTATGAAGGTCGCTTGCTCTCGCGAGGTCGCTTCTCTTTGTATGCGCCATTTGTAGCGCGTATGGTCATGGGGCCGCGTGAAGCTTGACGTCATCCCCACCTTCCTCCAGTTTATCGCGCTGGCAGTCTCGCTGAGTTCCGGCCGGACCGCTGGCAGCAAAGGATAAGGGTTTGCGCTTTCGTTGCGGGACTTAACCTTGTTGCAACTGAGCTGACGACAGCCATGCAGCACCTGTCTCACGGTTCCCGAAGGCACATTCTGTCTCTCTGAAAACTTCCGTGGATGTCAAGACCAGGTAAAGGTTCTTCGCGTTGCATCAGATTAGGCATGCTCCACCGCTTGTGCGAGGCCCCAATTATTCATTTGAGTTTTAACCTTTGCGGCCGTACTCACAGGCGGTCGACTTAACGCGTTAGCTCCGGAAGCCACACTCAGGGCACAACCTCCAAGTCGACATCGTTTACGGCGTGGACTACCAGGGTATCTAATCCTGTTTGCTCCCCACGCTTTCGCACCTGATCGGTCTTCGTCAGGGGCCGCCTTCGCCACCGGTATTCCTCAGATCTCTACGCATTTCACCGCTACACCTGGAATTCTACCCCCCTCTGCGAGACTCAAGCTTGCCGGTATCAGATGCAGTTCCAGGTTGAGCCCGGGGATTTCACATCTGACTTAACAAACCGCCTGCGTGCGCTTTACGCCCAGTAATTCCCGATTAACGCTTGCACCCTCCATACCGCGGCTGCTGGCGCGGGTTAGCCAGTTAGCTTCTTCTGCGGGGTAACGATCAATGAGCAAAGGAATTATTAACTGCTCCCTTCCTCCCCGCTGAAATTGCTACAACCCGAAGGCCTTCTTCCTTACACGCGGCATGGCTGCATCGGGCTTGCGCCATTACCAATAATATTCCCCTGCTGCCTCCGTAGG
+
1-+)(.*252:,16+-0')'+1,,/.0-38:65.-921,//40*-,343('(+061-12.-166-8,:-*///894,.,4-/87-/./.;/*-/0<9,.98866747(+6271,/2-.+*13-/1/',2,09327/0**+1;5638323;6,+,)+((*/.13/01-++--78370+178:6758&')*1121923%&1.087;.:,0,/0*)'%#(%&%),3201-)0.4*+,4*--0.426/%0,/../4137.88.-43446;;:245.%((++'(%$#$(6,,'()+*',&''''%&)#'+-/08686,.49:,*60-,0++-,,./:,**836(13375(56303'(.-&)2)*&'+04-6144014392-/67;*2/873,+-'*5.,//*)*'(..200.:00-2.2'*'$%%((%&'%&%))3333367+65378696/-.//8:102540.01834.*'(.0-1.(-&.43)',-,./.2548:71283;9:8;;;8::304356438357*365898;96773722146*)-1./..-()(.27:449//00,0250-3223.(&$)%+*9.11:63307;<./5/).4)*030709:7810**(,/.,6/050,,001*)'&-+*(,-./.1,/*.2,-&)*./*311*-/5/8.5,6/3424*303466;;,1/:4558;6874.7)1302.(*-096:76087))--0-3/*+,.2331/.*.1'()&&),,+9;975:*/62(0,)10*/10;;008.977.8,/,2,-397544)21201:5//5:489,323;78.:-9-993:0847/,/2&2-)..29:/2+-,/,.7'7676:2/7817.34+7'&-6.92*,6/)+/01'233//0024110.202046;9:<48:7566770/,;;;2:848,-,22846:7()(6-9:0.---))*31/101,2),301371321.0-,(003/.,*+1)$'+)&&(-64:<:701*./(-),/1&)-0800.367;-,+))+))/0/,+,$**60(29493098.*7---/'+)((,)-1//00*+306285:67<8*2*()&+-02:211075700011/6/026/1.7*$&(%'$'%%**/090851*)*,,,-4-65,)$,(
@cf372afc-d821-4cbf-bae9-d25b524cfdb4 ch=107 read=133594 start_time=2019-12-13T09:07:50Z barcode=BC01 runid=2c9cf7bc05858273f10e7d7ec552fc0bd742dc3e
CTCACACGGGGAGGCAGCAATTAGAGATGCTGTGGGCTGGCTATGGTACGTATACGCGTGTATGAAGAAGGCCTTCGGGTTGTAAAGTACTTTCAGCGGGAGGAAGGGAGTAAAGTTAATACAACTTGCTCATTGACGTTACCCGCAGAGGAAACACCGGCTAACTCGTTTGCAGCCGCCTTGATATCTGGAAGGTGCAAGCGTTAATCAGGTTACTGGAATAAAAGCGCGCGAGCGGTTTGTTAAGTCAATTGAAATCCCCGGGCTCAACCTGGGAACTGCATCTGATACTGGCAAGCGCGAGTCTCGTAGAGGGGCGAATTCCAGGTGTAGCGGTGGTACGTAGAGATCTGGAGAATACCGCAAATTGGCGAAGCTGGACGAACCCCAGTGACGCTCAGGTGCGAAAGCGTGGGGGCTGGCTGGTTGATCCCTGGTAGTCCACGCCGTAAACGTCGACTTGGAGGTTGTGCCCTTGAGGCGTGGCTTCCAGGCTTTAACGCGTTAAGTGAGCCGCCTGGGAATACGGCCGCAAGGTTAAAACTCAAATGAATTGACGGGGGCCCGCACAAGCGGTGGAGCATGTGGTTTAATTCGATGCAACGCGAAGAACCTTACCTGGTCTTCAATCCACGGAAGTTTTTCAGAGATGAGAATGTGCCTTCGGGAACCGTGAGGACAGGTGCTGCATGGTAACATCGTCCAGCTCGTGTTGTGAAATGTTGGGTTAGTCCGCAACAGGCGTAACCCTTATCGCTTTGTTGCCAGCGGTCGGCCGGGAACTCAAAGGAGACACCAGTGATAAACTGGAGGGTGGGGTGACGTCAAGATGTCGGCACCTTGACCAGGGCTACGTGCTACGGCGCGAGAGAAGCGACCTCGCGAGGGCAAGCGGACCTCGCAAAGTGCGTCGTAGTCGGATTGGAGTCTGCTATCCCGACTCCATGAAGTCCAGATCGCTAATAATCGTGGATCAGAATGCCACAGTGAATACGTTCCCGGGCGCCCCAGCACACACCGCCCGTCACACCATGGGGATGGGTTGCGAAATGGGCAGCAGCAGCTGGGAGGCGCTTACCACTTTGTGATTCATGACTGAGGTAGAAGTCATGTGGAAGTAACCGG
+
-./%'%''&-+%--,)(')&%(&&%%$'(..,('%%%#$$&%$&&%($&%),)&***/10/-/*+2()/+0/5760'.-*4)(,,&&'#(*-1-'11391+,*.'02*()*/<83.7//+*,&*()+,-1/')+((*+-40393-/2,-++*.+*()/+.+./6,+)&**%#$%)1700''%&(0/(,&.(*'()(,/1756405/4/8+)%('++1.-'(*158+*))+&)%$02&525.+3,8.128),*.,294//777-434771).%%)2/..(%&'(,-++,,,*++)'-,''&()),-0+,1340*33.'$&,,0,3)(2--**++*00*0)'%$&'))*+,67670/*)(%$'%#%%&%(%&')*&%&&$&(66(%)/(*&&$%'#)%').-465/.''*((*7734/)&%&''&#**)-(&)*.((1,-,5453.02561125,)&&')32/30-*,)0-+-648,0+++14366782211/%00+-,''%)*4,/)+)(*(().00387784%)'-+1776//3.*.363;:4.,,18/.,-'2&(*724;70/70,-+++''-%))20*.)3/-,,2/8+164<81121/8.1/**21(-142,-')($%&'('+%&),1*(+...-+0777,'''')*),1019216387888.9731..+*%((+/1-0377:84+&('%$('%#$##'*((())-1369;82/2:6157949722-')13-/.2,&(43558:8;7193,,$'*01,.63260&..527(4+01;64745:17)/+&),0(50.10.01:<08(0('&($$&(*&,'),(*)**+,)%&$%%'&,())**0.-/:82(')&'./3)*+&'$%$&&(%)*()0079750.,)1//,0;255:87879-,18+//+++**/6/427*3*-,-)()+.0)&&%+-,.)*.339+.-0,+,5&'*&)++))(++*0012679888+.)5,-8325'00,.0059-9,/(+/.,/),)(&$$&$('**.512:9234-0.01/-(+-''+',/09.)'*)($(0&&&(*0)-(')(&()%&'%)*+-+.5/2050)),-27232/010-%'(()%((')1-2+&'(''%*-71634
@f88fe4a3-942e-4b0e-8ec9-fa705ef1c091 ch=197 read=66371 start_time=2019-12-13T09:07:49Z barcode=BC01 runid=2c9cf7bc05858273f10e7d7ec552fc0bd742dc3e
CCGGTTACCTTGTTACGACTTCGCCCCAATCATCAATCCACCTTAGACAGCTCGCTTCCTTGCGGTTAGGCCACCGGCTTCGGGTGTTATCAACTCTCAGTTGGCGACGGGCGGTGTGTACAAGGCCGAGAACGTATTCCGCGACATGCTGATTCGCGATTACTAGCGATTCCAACTTCGGCATGTAGTCGAGTTGCAGACCTGATCGAACTGAATGGTTTTATGGGTTTTACCTTCACCTCGCGGCTTCGCTTCCCTCTGCACCATCCATTTGGCAGCACGTGTGTAGCCCAGGTCATAAGGGGCATGATGATTTGACGTCATCCCGCCTTCCTCCAACTTGTCGCAGCAGTCTCGCTAGAGTCTAACTTAATGATGATGAAAACTAACGATAAGGGTTGCGCTCGTTGCGGGACAACCCAACATCTCACGACACGAGCGGCGGCAACCATGCACCACCTGTATCTCACATATAGCTATCTCTCCATCTCCTGGAGCCTTTAGGTATGTCAGGAACCTGGTGGGTTCTTCGCGTTGCTTCGAATTAAACCACATGCTCCACCGCTTGTGCGGGCCCCGTCAATTCCTTTGAGTTTTCTTGCGAACGTACTACTCAGGCGGAGTACTTATTGCGTTAACTGCAGCACTGAACTTTTGACATCCAACACTTAGTACTCATCGTTTACGGCGTGGACTACTAGGGTATCTAATCCCTGTTGCTCCCACGCTTTCCGGGACTGAGCGTCCGGTTGCAGGCCAGATCGTCGCCAACCTTCGCCACTGGTGTTCTCCATATATCTACGCATTTCACCGCTACACATGGAATTCCGATCCTCTCCTGCACTCTGGCATGCCTGGTTTCTATATATGGCTTACTGAAGTTAAGCTTCAGGCTTCACCACAGACCGCGCGCCCGCCTGCTCCCTCTTTACGCCAATAATTCCGGATAACGCTTGCCACCTACGTATTACCGCGGCTGCTGGCACGTAGTTAGCCGTGGCTTTCAATAAAGTACGCGATGCTCCGGCTACCATTTCGCCAGCCGCCGTTCTTCCTTTATAACGAAGTTTACAATCCAGAAAACCTTCTTCCTTCACGCGGCGTTGCTCGGTCAGGGTTTCCCCATTGCCGAAAATTCCCTGCTGCCTCCGTAG
+
694819-.)0,,270237:;;97/.0-*7,664.3-,91*,%&%)-($&+..-'&1*/+.,,/2:48&/36935130,/7015/--25550.'**+)$$)/(,(*,.84::9847/3//8987+,--)-./665978;.-*--079:992/,0-,-0.+3-,-.+*-//833,-)33:4)%%$().-154.*329)4),.-%$%+,.+*+-'+,0.*3176)%019329;6(*%&)+,/6150318--9/1337.76,.35556:5556-25'&')+00012201.()&*-((.223+'/**.80.,'*+..48<6/.1(58619:-,58401)&)***''''+/$'#(&*051/10162--.-.$&''*,02134))%&#+'&&')1.-...0)+,-..,+&$)).2441/4)2-2.2('+-,/01661303234*)60)0/,%5-&183731124-340121226/(&&+((),+,/0,/-,/--0:6:)+60')85.,(%&,+,-*/7.0(+.7;1075$*)3088;844/0/%+,.++.0202;/9;8:81/0.51.363516.003072285+(-1.7585(*.+,-3.;;.-8.-.**56%4&(+.+-4*+59'(('+**+-*.('))9/:0876752524138871:;-1235.6+6,/.-1-&/11652-0047;<.-0+*,.14136567462*+*,-54;446()(22./1696+,,*6:,.)8;;5573-111/7(+,3:02&+)*.,-888574%%&(#$$(*/.57/379:78513)*3*.*,.+**(*1:78<913741101,*+)*25061/1('(*9.*)*.+266,-,-+(+*#&'-2/196<72-++*))),.,/90019.6..5,(&(.620782.0*+,0+((')22&''((.7)*9:2111/<6.0289---,*,--669;013:47+(+),-0/1:55:546,7-.714<474:776782/+&)+--316.+.5480+(()*#++/091''$%$$&%'',.0(,+,**-7*8:,,&&),.1869;38/*&-+%'+))+/-+'+))372,./76/.%&.36;399<89;856:5,/-/-5101400/,/-,-)570/;+4;<601<426,-+5/7+8*)'+,5/.'*.-$%(*
@16761a14-45bd-4072-bc0c-67d5160eb398 ch=387 read=109619 start_time=2019-12-13T09:07:49Z barcode=BC01 runid=2c9cf7bc05858273f10e7d7ec552fc0bd742dc3e
CTCCTGCAGGAGGCAGCAGTAGGGGTACCGGCAATGGGGGGAAACCCTGACCGAGCAACGCCGCGTGAAGAAGGTTTTCCCGGATTGTAAACTTCCATAAAGGAAGAACGGCGGCTACAGGAAATGGTAGCCGGTGACGGCTGCTATTAGAAAGCCACGGCTAACTACGTGCCAGCAGCCCATGATAATACGTAGGTGGCAAAGCGTTATCAGGGTATTGGGCGTAAAGAGGGCAGGCGGCAGCAGGGTCTGTGGTGAAAGCCTGAAGCAACTTCAGTAAACCATAGAAACCAGGCAGCTAGAGTGCAGGAGGATCGTGGAATTCCATGTGGCGGTGAAATGCGTAGATATATGGAGGGAACACCAGTGGCGAAGGCGACGATCTGGCCTGCAACTGACGCTCAGTCGAAAGCGTGGGGAGCAATAGGATTAAGATGCCTAGTAGTCACGCCGTAAACGATAATTAAGTGTTGGATGTCAAAGTTCAGTGCTGCAGTTAACGCAATAGAATTACTCCCGCCTGAGTAGTACGTTCGCAAGAATGAAACTCAAAGGAATTGACGGGGGTACACAAGCGGTGGAGCATGTGGTTTTAATTCGAAGCAACGCGAAGAACCTTGCAGGTGTGACATACTCATAAAGGCTCCAGAGATGGAGAGATAGCTATATGAGATACAGGTGGTGCATAGTTGTCGTCAGCTCGTGTGTGAGATGTTAGGTTAAGTCCCGCAACAGGCGCAAGCCTTATCGTTAACTTACCATCATTAAGTTGGGGACTCTGGCAGAGACTGCCAGTGACAAGCTGGAGGCGGGGATGACGTCAAATCATCATGCCCCTTATGACCTGGGCTACACGTGCTACAATGAATGGTGCAGAGGAAGCAGAGAGCCGCGAGGTGAAACAAAACCCATAAAACCATTCTCAGTTCGGATTGTGATCTGCAACTCGACTACATGAAGTTGGAATCGCTAGTAATCGCGAATCATGTCGCGGTGAATACGTTCTCAGGCCTTGTACACCGCCCGTCACACCACGAGTTGATGCTGCAAGCCGGTGGCCTAACCGCAAGGAAGGCTATCTAAGGTGGGATTGATGATTGGGGGTGAAGTCGTAACAAAGGTAACCGG
+
,,17.*.%3.-060/1/.12+/2+%,#"#%)*5<54883+&,3+45()*1380.40217474111-,,.'+0,-05/+.0(,/,.1,./6,*&'*&&'-3/+0.84672&.)*+*+14*3.+24-03../6/./0445.5+,()(&*,*(,,,*+/().+++55-+*++.3:8302/-26*%%'&))2*1:22.4.,72.99-+8629212,.4--(./60.+.56:,)&/,)(*)/,7:1/./-,811/0/.%%/'(10.0:8,.(''$%&)1(%)(58&47-,+*/5539525433445,-.46755/0),343.0.2526246,,(&(+-020/3:30--/..1210.)/06,-4/,9266;364553,/*.,99:;0/0/.37492330,--.-*()(+./+.%&(+).067/.*&)(60++11*40/((*/)260).234+/(),9:8:::7/.+-&+*+4-0.+,..5280.+.,(.6;:36987696/0/0/'.0.6..0&(%*(')-0/(*4765)),-,4//08<75534)+79065+,55151/+)*0-4351951'&$*&++1/2-0/17,-.*1((*/4<<-9:3,,**4-/4.734015)+&.424#-&'&&$'((+,,-138675;.2456:''()()/00-++)11,23104&)5568889436338+**+*(55;-.0(&((+,-9782--%'&')-.17$(--7210016)).317'-22)+('%)**21322/1'&&*))0634542:3101:079-2399923/0'&&),.3:;+/0/002-,./14(()&)35,8878864529-,-8888530;7*,,,+..6.-.,0.+')$%(.06330500/8;0++*.90-,/)'&$'%%)&%)-2-++'(%+')7/-1;</8:,+43:;;48:8<65.)*.-0-&(1+(-''/-),./201161,))*-500/./:/7.8362343221411/64)*(,)*8774-)(*',,,+5,2...6*497.5-),./).))33:442))%,1+/..550-*'%&)(.+2076)512:25008483732,-,)('&&'-7--(0-43;1102)+,-,7/99:7')+,/--.2777779*+7,1:885-
@5d5e245e-66a2-47a3-953b-437058250b5e ch=145 read=89161 start_time=2019-12-13T09:07:44Z barcode=BC01 runid=2c9cf7bc05858273f10e7d7ec552fc0bd742dc3e
CTCTACGGGAGGCAGCGGTGAAGTACAATGGGCGCAAGCCTGATGCAGCCATGCCGCGTGTATGAAGGCCTTCGGGTTAATAAGAATACTTTCAGCGGGGAGGAAGGAGTAAGTTAATACCTTTGCTCATTGACGTTACCCGCAGAAGAAGCACCGACTAACTCCGTGCCAGCAGCCGCGGTAATGCGAAGTGCAAGCGTTAATCCAGATTACTGGGCGTAAAGCGCACGCAGGCGGTTTGTTAAGTCAGATGTGATCCCCAGGCTCAACCTGAACTGCGTCTGATGCACTGGCAAGCGAGGTCTCGTAGGGGGGGTAGAATTCCAGGTGTAGCGTTGGAAATGCTGTTAGAGATCTGGAGGAATACCGGTGGCGAAGGCGGCCCCCTGGACGAAGACTGACGCTCAGGTGCGAAGCGTGAGGGAACAAACAAGTTAAGATACCCTGGTAGTCCATAAAGCGATGTCGACTTGGAGGTTGTGCCCTTGAGGCGTGGCTTCCGGAGCTAACGCGCGTTAAAGTCGACCGCCTGGGAAGCGCAAGGTTAAAACTCAAATGAATTGGCGGGGGGGCCGCACAAGCGGTGGAGCATGTGGTTTTAATTCGATGCAACGCGAAAGAACGCACAGTCTTGACATCCACAGAACTTTCCAGAGATAGTTGGTGCCTTCGGGAACTGTGAGACAGGTGCTGCATGGCTGTCGTCAGCTCGTGTTGTGAAGTCCGCGCGAAGCGCAACCCTTATCCTTTGTTGCCAGCGGTCCGGCCGGGAACTCAAAGGAGACTGCCAGTGATAAACTGGAAGGTGGGGATGACGTCAAGTCACCGCCGGCCCCTTACGACCAGGGCTACGTGCTACAATAGCGCATACAAGAAGCGACCTCGCGAGCAAGCGGACCTCATAAAGTGCGTCGTAGTCCGGATTGGAGTCTGCTGTCAGCTCCATGAAGTCGGGAGATCGCTAGTAATCGTGGATCCAGAATGCCTACGGTAGACCGTTCCCGGAGCCTTGTACACACCGCCCGTCACACACCATGGGAGTGGGTTGCAAGAAGTAGGTAACCCAACCTTCCGGGAGGCGCTTACCACTTTGTGGTCATGACTGGGTGAGGAAGTCGTAACAGGTAACCGG
+
.13-.0+*.)+4-.44'&,#*-$&$'):31.**)/58%*+)*/0-../2:3:985000/.2.**.,'./141/08+30./../++/,**-0-+&*&+08.).0/51/))).5-106/..4.05,**+''),**--,4-+*))/+*0+'*'#&&**'&11130024/200555.--8-04,1//51.0-'))+012-..-1+5+)3*%*''*.198;9;99980**+0,/-0-19864437+4-9-249.431'(')*.,-($-/.25/0/-*-$'''&($&*')-1(-(,..71,.%(+(0'()126830&3250*,,(*,,:+,)/3.,((*+/-)-&),*++12),*'&(*.,--7-0/+-)),.2.0,/+))*2+2-+1+56,-+.2/-*).).,-....0/3(,21+*&''#$+*+(/-()&,7:382%+'-,*-.9367()-**)-12+$%&-*),.,+'-+-'+-//0)2.3/+./04.+.***/+483976**&)())+339320*0((,04((//-%41.42.57.*'()),,22:3:2;82+88&'&%$)+0,0/0*-0//($'%$%%&'')+36762&)+22/-.41<;+/819.,)*)20).''*-4,().+%&$(('+))-+-.227,))+657..70.)***+,0%1(7&--),:788-/3,/.05440543/68:233329://*/)-.4660021353036.&&'&%++0**'()+&'))-0/57-,6.010280+482452-30847),-/0))*.2/14-9*.,'('+0/27.../078<7767/4,&)(*+0/22468644.0+4345812-+,52/(')(+...--6/-.(()'(//423.1.%**+003752.')'',.544,1&+)(&+-6/54;+-%((/-48**51467603.'/5/+1-6**&%'(*,&&()+.'*,+,'##%$')')%-'&%(,-53.)+--2//()+900;*,,52325/)(.-52*)0'))*070,0.%'+'(+*.-.--+05-/1*+3610-/.3379-52(')-154;.,1-'**)*/-3..-+*'.+3.338(67*(/3-424204.+-394-*,&*(+,-24..))(*'''&()2344605,2/,,2/1/-
@adbdf87f-6bb2-4cb8-b042-6da274f5e3dc ch=195 read=73963 start_time=2019-12-13T09:07:42Z barcode=BC01 runid=2c9cf7bc05858273f10e7d7ec552fc0bd742dc3e
CAGTTCACCTTGTTACGACTTCACTAATCATCAATCCCACCTTCGGAATAGCTCCTTCCTTGCGGTTAGGCCACCGGCTTCAGGTGTTATCAACTCTCGATGGTGTGACCGGGCGGTGTGTATAAGGCGAGAACGTATTCACCGCGACGCGTATTACTGGATTCGCGGTGCCATGATTCCAACTTCATGTAGTCGGAGTTGCGGGCTACCAATCCAGACGAGAATGGTTTTTATGGGTTTTGCTTCCTCGCGGCCTGGCTTCCTCTGCCATCCATTGTAGCACGTGTTGTAGCCCCAGGTCATAAGAGGGCATGATAGTTTGACGTCATCCCCGCCTTCCTCAGCTTGTCGCTGGCAGTCGCTGGAGGTGCAACTTAATGATGGTAACTAACGATGGGGTTTGCGCTCGTTGCGGGACTTAACCATCTACGACGAGCTGACGACAACCATGCACCACCTGTATCTCAGCTATCTCTCCATCTCTGGAGCCTTTATGAGTATGTCAGAGACCTGGTAGAGTTCTTCGCGTTACTTCGAATTAAACCACATGTGCTCCACCGCTTGTGCATTTAAAATCAATTCCTTTGAGTTTCGTCTTGCGAACGTACTACTCAGGCCAGATACTTATTGCGTTAACTGCAGCACTGAACTTTGACATCCAGCACTTGGTACTCATCGTTTGCGGCGTGGACTACTGGGGTATCTAATCCTATTGCTCCCTTTGCTTTCCGGAACAGGCGTCGGTTACCGGAGCCAAGATCGTCTCGCCTTCGCCGCGGTGAACTATCCATATATCTGCGCATTTCACCGCTACGCGTTCACGATCATCTCCTTGCTCTGGCTGCCTGGTTTCACCATGAAGCCTTTACTGAAGTTAAGCTTCAGGCTTTCACCACAGACCGCCTGCTCCCTCTTTACCTTAATAATTCCGGATGCGCCACCTACGTATTACCTGCCGCGGCTGCGGCAGTTAGCCGTGGCTTTCTAATAAAATTACCGTCCTCGGCTACCATTTCCTGTAGCCGCCGTTCTTTCCTTTATAACCCGAAGTTTACAATCCGGCCTTTGCTTCCTTCGCGGCGTTGCTCGGTCAGGGTTTCCCCATTGCCGAAATTCCCTGCGCTCCCGTG
+
0+103'&**0,*4-++)$%)'&#'$('10.1159508,*,'''%%'*'$)()*1+3-0,+0.226-6(,179,.1*,*,2.(333/,2./-2*%&,*1)&*./+*).25**/(('((&)'*))03/71*,)0425867;2))''*/,-'%&)*,/*11//'/+*$%(%*&''((,-612)5&)213/2776*))))%'1*(*'-&--$(%1(+6)%&-*''),/-6905<4.,+)/-/97-&)-())()&&++*&((*),1.2+.-+.,,298+/3,-+.-')*.++*'%')1/3)&-,.,+,-/(&+5,*--+*,%,-8+)+214647.43+#%$&'('(*($)'(()(%('(***.-.--01.()'*%(',),.-.-/.051031.+&%')/++(/',*'(-.113418++)711+,&,$,''(,)$')(+''*.-/066680-/8,0/0/2946820/11)')$(--/0//.-/1010/,-.0)*045;8./-+-/++)++&%$)..54142)(%(9<79<965023%+/23&.(-./;45:2+''$'(-13878:3205+/-.)03*+36),.-))7,..53-).*714()')1-)(/**34-1024463312(&'-/')-.,;110223.3.1-1.-.*/3201.074/.0.-./-(*&(.)'+/+2550051740)0.81338;44-.2617/'+.55117343,'-/)+./7($&%&)-37,--0%%$$&&(338&,6,))++5&(-*0,.03645.(,)-('%%%%'%&'&'$$'%$$)/,-/776-4*+/-0+-5:2348336--*,+12)$&(*,-%))((%%%$(+)&&)*-.10.2348(+%%%')*)&$)&)1-,20/,/++41+)+221-.-+3:6,02.--'&%&%$%$''++2930/5;8,.'')*7/1879402+*%&&&)/),5.23)1*0)$,*(,-3-2-9/0/*,&#$(3,,*11.0)(&')(&&*,,5:6&1'&7420.(((&)).)2614:-.))(.-016.89+26,/.'--,32/3.-03*(&&*+43&,,420,)'&$%)$#&*+,).-+'**.-0.2-,,-/--.'9;44;5130,*-305**0./465,(''*'*+07-,6,
@7e943343-e27e-4bd8-a6fe-60c9ea496545 ch=274 read=76014 start_time=2019-12-13T09:07:41Z barcode=BC01 runid=2c9cf7bc05858273f10e7d7ec552fc0bd742dc3e
CCGGTTGCAACATTTACGGCTTCACCCAATCATCAATCCCACCTTAGACAGCTCCTTCCTTTGCGGTTAGGCCACCGGCTTCACCATGTTATCAGCTCTCGTGTGGCGTGACGGGCGGTGTGTACAAGGCCGAGAACGTATTCACCGCGACATGCTGATTCGCGATTACTAGCGATTCCAACTTCATGTAGTCGAGTTGCAGACTACAATCGAACTGAGAATGGTTTTATGGGTTTAGCTTCGCACTCGCGGCTTCGCTTCCTCTACCACATCAGCTAGCACATTAATGTATCCAGGTCATAAGGGGCATGATGATTTGACGTCATCCCGCCTTCCTCCAACTTGTCTGGCAGTCTCGCTAGAGTCCCCAGCAATGATGGTGACTTAACGATAAGGGTTGCTCGTTGCGGGACTTAACCCAACATCTCACGACACGAGCTGACGACAACCACCACCTGTATCTCATATAGCTATCTCTCCATCTCTGGAGCCTTTATGAGTATGTCAAGACCTAGTAAGGTTCTTCGCGTTGCTTCGAATTAAACCACATGCTCCACCGCTTGTGCGGGCCCCGTCAATTCCTTTGAGTTTCATTCTTGCGAACGTACTCAGGCAGATTATATTGCGTTAACTGGCACTGAACTTTGACATCCAACACTTAGTACTCATCGTTTACGGCGTGGACTACTAGGGTATCTAATCTATTTGCTCCCACGCTTTCGGGCTGAGCGTCAGTTGCAGGCCAGATCGTCGCCTTCGCCCATGGTGTTCCTCCATATATCTACGCATTTCACCGCTACGCAAATTCCACGATCACTCTCCTGCACTCTAGCTGCCTGGTTTCTATGGCTTACTGAGTTAAGCTTCAGGCTTCCTAGACCTGCCGCCTGCTCCCTCTTCACGCCCAATAAAATTCCGGATGCCAGCTTACGCCACTACGTATTACCGCGGCTGCTGACGCATTAGTTAGCCGTGGCTTTTCAATAAAGTACAGTCACTCGGCTACCATTTCCTGTAGCCGCCGTTCTTCTTTATAACAGAGTTTACAATCGAAAACCTTCTTCCTTCACGCGGCGTTGCTCGGTCAGGGTTTCCCCATTGCCGAAAATTCCCCTACTGCTGCCTCCCGTAGGAG
+
1-.02302,++'+50','/$%0)*/3+)))*-/46;7176,/90:00.7+44530483.-0*)+*3*0.-3/4,1-4,+-0)$%'&')---/+(()),(*-.-**1-./303.162574)/)+,,,.0240('&(&,2556<4.01+--.7,,*(,*,-<800/-.603.-../49-9+-(,/12355899::75.8.--*)-,0.21721'$#&(,-.1723.9:;(**1*..73)()+2/&*%&').*-))07-,-2-/1*))&&&&&'*,&'&'&$&$$&)(+*,*-(',))2940//153:721-3+,-.-4;52367789.96,)-&(-+4321.0(-,(*+)&(,,33777657500302;:/)&&&2*...,,-+',-,*1+%&-*'-+(*,)+,+/6:-15834415---/*,,+--/31*/---,.&$0./40/1239:85(-/+15-,+,1278-/0002315649679;:998605;/,/05;:56-.''(2,45,1035973670+/12;77:510/3/%0596,*+0)455221124223393481315/10553.975/--4**,-002871/23;3238;+0-*+,)1-%)$&(,01/3&&(+'$(')...0233.)+')+--233/-010,-3981+00.-,-0,04455669782:5-.1:88:::3240/.(25411/935;58/,4;-.8419/,/.--;2./2**(+-01354')6*&,(,-1//.9898::98;7;4--*$#$&+./192+*-*0300,1.13533/2:;558;-3642)+'(/,4-&%')+.1)+,/16.+,.-0552%21/-+)')0.41+&&*/+*-2'))-,(*3.+)+.5/(6001**)%%(/--*+/6242(&()*20+-++($*(-+*-3+/.+)/0.0/153'%$'%)*($)%)'$'%%,+.+5.(,)(*0755-++,%***%%$),04+-.82702(*0,(',*/19.,,+/%(.2068-/)*+039/6;513100.).1-4806+(&%*,04,-.46&&**099-./:45+*684+0/719:,304.&*''+')*0+(&+)4866,555/803452-.81480/8;60;.91,*),.*02558.76)+505*-+
@d033b646-2783-4a83-a3b8-75ab35136702 ch=288 read=63124 start_time=2019-12-13T09:07:41Z barcode=BC01 runid=2c9cf7bc05858273f10e7d7ec552fc0bd742dc3e
CTCTGCAGGAGGCAGCGATGAGAATATTGCACAATGAGGGGAAAACCCTGATGCAGCAACGCGCTGGCGTGAAGTGATGAAAGGTTTTCGGATCGTAGCTATAACAAAGGAAGATAATGGCGTTTTAAAGGAGGAAGCCGGCTTTAACTTTACGTGCCAGCGGCCGCGGTAATACGTAGGTAGCGACATTAACCGGGCAAAGGAATAAACGTTGGTCGTCGGATAGCCAATGCCCACGGGCTCCCAGCAGGTGCTGCATTCATCGTTATCAGTGCAGGAGAATTTCAGATGTAACTGGTGATGGCGGGTGGGAAGAACCTGAATACCGCCTGAAGCATTTCTCAGACTGGCAACTGGCAAACCAAGCGTGGGAGCAAACGGGATTAGATACCCTGGTCACGCCGTGAAGCTTGATGAATACTGGTGTGGGGGTTTCAACACCTCCCGATACCGCTAACATTTCGTATTCGCCTGGGTACGATGCGCTGGAATTAAGAAAACCGAAGGATGGCAGGACTACGGCGAACATGGTTTAGGCTAAAACGCTGGCATCGCTGCGGCCTCTTCGATCGAAAGGAAATCTTCGGGGACAAAGGTGACGGAGTGGTTGCATGGTTTGTCGTCAGCTGTGTCGTGAGATGTTGAGTTCAGAATCACAACGAGCACCAGCCGCTGTCGTTGGTTACTGCCATTAGGTTGAGGACTCAGCAGGACTGCCTGGGTTAACCAGGAGGAAGGTGGGGGCAACGTCAAATCATCATGCCCCTTTATGTTGGCAGGGCTACACGATGCTACAATGGCTGGTGCAGAGGATGCAATACCGTGAGGGTGGGCCAAACTTTAAAACCAGTCTCAGTTCGGATTTGGCAGGCTGAAGCTTCCTTTATGGCTTTAAGGTTACTGTGTCGCGAATCAGAATGTCGCCCGGTGAATACGTTCGGGTCTTTATTTTACGCCGTCACGCCATGGTTGGCAATACTACCGAAGTCGTGAAGGCTAACAGAAGCTGGCAGCCGAAGGTGGGGTCGGCGATTGAGGGTAATCATCTTTAAAGGTAACCG
+
.),&&),(+&)(*'''&$*(&'().-7.+,)+4/-&''++,*230-4*&'002.%*,,&'#%%%$&*+.--(%&'(0/'*-**+/77-+*0,6-(%'$$%%'$##(,)*(&&&*()%#%%%').5)52*-,(,')+%'&(('(*&&%$)-))00644-*((&((*))+))'%&%'&'()+)%+))%&&)(''%%%%$&%&&&%%(&((&&&'%'#%##&'+/-/'')%()''.3)%',1.+)1-*$#$$+'/'(),.(//+%'',.721.,()(,&(&$&%)+*''%%+)''&&&&+/)(&'$$$%((%&+*,*')**(&%$$%$'%#%$#%''(($%&()-*%&*))%#$$#$$&#$&)&(%''')+1-1)*%)(%$%%*/'/.)*-.*27.-,)0+&,'+%%,,/-&%%$%&**/53(,*((((),237,080/(('(*0)*/*+-.%-'$'&*(''',&%$%$$$'&)%$'&%*&-(%)&'%%&%%$&+&&&#)/,**%&,('''''()&21'(%$$%$$&&$$')(**,%%)))+((($$#$#$*+,.2')(%$&)'**+)-&$%('+*.'*('('%%(*.+.723102),-*++/&/$$%,/2(&**,,035'(-.247+))($()11/50,/02.'.(%+01$&&&&)*#$%%('$'(*12.&02)*,(+44/8)*.,))-&)*'/+%&(.,**/5/..+&$,$)+200/+**.2*,4/+.,&,.('*)&(%%)-0($*%&+,-706*)*+-3+.+---)(**),,,)-((&*.0)*&'&))+,,3310510.*)&**-%0)*,*++(&'%$'(.311.-)-,/1,+.3-0*'.0'(+/)*..2/-+/(15;119--7)+(*%.)'')('$&0.2')(&'+*-((+($$,*30***(,235-,-,314),(++()+&)''+,+*,21(4/3,5'+-0-02)'./0&%'%-6+,3&((+.,,-*+**'')&(&'%%'))+))+/&)('*&'&$%$&$&)*%(+./.,&)+))((%'$**,,,*&**).-''*-)-+3--(-').,06)+,-.925.
@1c7f6167-3f26-4622-9903-6c203a6d051c ch=145 read=89139 start_time=2019-12-13T09:07:33Z barcode=BC01 runid=2c9cf7bc05858273f10e7d7ec552fc0bd742dc3e
CGGTTACCTTGTTACGGCTTCACTGATCATAGATCACAAAGTGGTAAGCGCCCTCCAGAGGTTGGCTACCGCTTCTTTGCAACCCTCCCATGGTGTGACGGGCGGTGTGTACAAGGCCGGGAACGTATTCACCGTGGCATTCTGATCCACGATTGCAGCGATTCCGGCTTCATGGAGTCGAGTTGCGAACTCAATCGGACTACGACGCTTTATGAGGTCCGCTTGCTCTCATAGTCGCTTCTCTTTGTATGCGCCATTGTAGCGTGTGTAGCCCTGGTCGTAGGGGCCATGATGATGACGTCATCCCCACCTTCCTCAGTTTATCACTGGCAGTCTCCTTTGAGTTCCCGGCCGGACCGCTGGCAACAAGGACAGGGTTGCGCTCGTTGCGGACTTAACTTAACATTTCACAGCACGAGCTGACGACAGCCATGCAGCACCTGTCTCACGGTTCCCGAAGGCGCATTCTCATCTCTGAAGAAAACTTCCGTGGATGTCAAGACCAGGTAAGGTTCTTCGCGTTGCATCGAGTTAAACCACATCTCCACCGCTTGTGCGGGCCTATTCATTTGAGTTTTAACCTTGCGGCCATTACTCCCCGGGCGGTCGACTTAACGCGTTAGCTCCGGAAGTCACGCCTCAGGGCACAACCTCAAGTCGACATCGTTTTACGGCGTGGACTACCAGGGTTATCTGTCCTGTTTGCTCCCACGCTTTCGCACCTGAGCGTCAGTCTTCGTCAAGCCTTCGCCACCGGTATTCTCCAGATCTCTACGCATTTCACCGCTACACCTGGAATTCTACCCCCCCTCTACTGAGACTCAGAAGCGCCGGTATCAGTGCAGTTCCCAGGTTGGGCCGGGGATTTCACATCTGACTTAACAAACCGCCGTGCGCTTTACGCCCGGTATTCCGATTAACGCTTGCGCCCTCGTATTACCGCGGCTGCTGGCGGAGTTAGCCGGTGCTTCTTCTGCGGGTAACGATCAATGACAAGGTATTAACTTCTCCCCTCCTCCCGCTGAAAGTACTTTACAACCAGGCCTTCTTCATACACGCGGCATGGCTGCATCAGGCTTGCGCCCATTGATGCAATATTCCCCTGCTGCGTAATATCAGCACCAACAGAAGGAAGGTGCTTACAAAGACACCGACAACTTTTA
+
4//11.36.4/064411//45/0&'+15''&'-5212243,,/7777,0/1/(),.()).'5(()-+*+'&+/80893002)5:+)*70(00621**.2-562.4.0/1,'+00.414.82/*003118001;3:69757;874565/-..)4&#&$&)+.56644&+,8-/23*(**/**)0,+.%%2/-1(2+0*8/464676,(*',2,-++23,810/1/,./103%'()++,.6.53116.),,11347<66:401+.+./52-.,190/4;97+5'+5891:54-,(&'()475789-911**//1028)/+119.-0288/9/.-58625'%-')+357360,1/23422/12.7../'222(.&('&'&.1*,*-.,/0+)*/4.()(+&(%$0.542;810201224324545543*23%')-.052033398721,-&(+66965,,''(-**..1:8775522/1-1,$+..,/1527357;;:899/0025:,-2//1-7.:86:722123//02130,..8;:83/++*(*,/+2-,-+0-.-0.2-+)').:447<-*(.-:;,591*+)%$*.0:(5))-4567-&4975;8676130/0+,,,1/.(,*1)3+)6**+2555756*/96.-//.1501*''()-65467499:-)/)1./09;566245*/(&-*.*)&$')*+,.7)+3+67-(-,,1</.64/03./056134(+('(,),23'*%,+,86335.07/70+20/+0-,+/0.652%0-0%170-+2-**1'('153933323275800781-34/&($)),+.24('(&$&'*0),-//:20746088;892/5.8-,',2,*670*55,+//0120//..4260-3497.)+*+-3,(+)(%**,**($%&+,0+*.-7/6,((('*.-07..323141.2:26384779,,('*+'-08000)((((03929<8877474221/-&.3*3,+**.-(+--1523,,0**.21-,.6.681)454130++,*+*''+,,0)%'1-/02/5<99883+1133:4023:7533-04695061.1-:9.)/0)'-,.4///65375.+-1/+-(&)/--75*(*))1-30,*3+&,%&)),'((')*)-')%4074.0,5,'%%$$$
@ebd6ed57-8334-431c-b84c-fb65c1af1ae2 ch=331 read=75077 start_time=2019-12-13T09:07:23Z barcode=BC01 runid=2c9cf7bc05858273f10e7d7ec552fc0bd742dc3e
CCGGTTACCTTGTTACGACTTCACCCCAGTCATGAATCACAAAGTGGTAAGCGCCCTCCCGAAGGTTAAGCTACCTACTTCTTTTGCAACCCACTCCCATGGTGTGACGGGCGGTGTGTACAAGGCGGAACGTATTCACCGTGGCATTCTGATCCACGATTACTAGCGATTCCGACTTCATGGAGTCGAGTTGCAGACTCAATCGGACTACGACGCACTTTATGAGGTCCGCTTGCTCTCGCGAGGTCGCTTCTCTTTGTATGCGCCATTTGTAGCACGTGTGTAGCCCAGCCCTGGTCGTAAGGGCCATGACTGATATGACGTCATCCCCACCGCTATCCAGTTTATCACTGGTCTCCTTTGAGTTCCCGGCCGGACCGCTGGCAACAAAGGATAAGGGTTGCGCTCGTTGCGGAACTTAACTAACATTCTGGCGAGCTGACGGCAGCCATATTACGGCACCTGTCTCACGGTTCCCGAAGGCACATTCTCATCTCTGAAAACTTCCGTGGATGTCAGACCAGGTAAGGTTCTTCGTTGCATCGGAATTAAACCACATGCTCCACCGCTTGTGCGGGCCCAAATCGAATTCATTTGAGTTTTAACCTTGCGGCCGTACTCCCCAGGCGGTCGACTTAACGCGTTAGCTCCGGAAGCCACGCCTCAGGGCACAACCTCCAAGTCGACATCGTTTTACGGCGTGGACTACCCATCTAATCCTGTCCCACGCTTTCGCACCTGGGCGTCAGTCTCTCGTCGAAGGGGCCGCCTTCGCCCACCGGTATTCCTCCAGATCTCTACGCATTTCACCCACTTTACACCTGAATTCTACCCCCTCTACGAGACTCAAGCTTGCCGACATCAGATGCAGTTCCCAGGTTGAGCGGGGATTTCACATCTGACCTAACAAGAGCCGCCTGCGTGCGCTTGCGCCCAGTAATTCCGATTAACGCTTGCACCCTCCGTATTACCGCGGCTGCTGGCTGGAGTTAGCCGGTGCTTCTTCTGCGGGTAACGTCAATGAGCAAAGGTATTAACTGCTCCCTTCCTCCCCGCTGAAAGTACTTTACAACCCGAAGGCCTTCTTCGCCGCGGCATGGCTGCATCAGGCTTGCCCATTGTGTAATATTCCCCACTGCTGCCTCCCGTAGG
+
3/203214717)0.&'**.6:8-:99-//2557/4/+*+,062)0*..0,&'*+:5,6-*'+,(,,706**)(+-,+0,020:<8.51,2;0+,+5:(*626./-20+.;:44521233243'.*+(-*1./662;0//9%+*8-)08..3666,+,+,0-)+,-13457<7:5456422370,..0/33-8./+-.--1+;/2.82,())++,'*$&(,1''&%()*-1/039558646,.*+,208255:/1-15.+/..--12;-92(*)(,..0335630-,*)%$%,+()7;::8:1*0798:/,*)'((&&%),-29999/:65('*&$&'&(.*,/1:0,,-&)))*1175*)(*)+0384:3-6-,/<59:6353:582780'5,643,'(+3;.3.3365381219%.(%%1(*,1/((0++&&'+(*,1100**+/4489.2+,--0)4000987664/+.-81:2:6.05240'/156.+,%)(%'0/38;836949567<;850-/(+,-//6226+42::775/-0-,)./,1./-2/;26+)*)2**-260571205/1/405,1+%&(),-*6*4,555;731/299*:/8838312261/4342669+-/-8(/,/0:67787666-4-(,205/4.,0).7/0./320*-9,*++464:.7*2+23311.-...80:(()-6/108;587/68**8785:5644331;/*---,4/,-31/-*&%,-/052330*)(**0/--,**++.2.28+.-+20,+26,1338;2)*+++).---0./1.567::1.11)('(&#&'*-460&0./24218953+34*4.+1.569.+&'%&(11-('-/11375221249181+/-2-+'//)38)(32--(+*+0/239;88936*$'%4..5:5892931.--/&)'*((%''*/67/((,2/2;50.1(&&%066006***.:35;2428234731)('.+((0900/:&2/./3:2:<60..+./-1-.,.//600/7-54),),)',.0-304.6:,1;:8715;/,/76.6,-1()(,)&00/485,,4/54:9<99<9851./17+,,-+,-00001188424++/6+0.--*)).*077669/+./.541351/9+-1..)
@262f1538-0963-472e-8db1-9ad37359892e ch=4 read=44971 start_time=2019-12-13T09:07:14Z barcode=BC01 runid=2c9cf7bc05858273f10e7d7ec552fc0bd742dc3e
CCGGTTACCTTGTTTACGACTTCACCCCAGTCATGAATCACAAAGTGGTAGCGCCCTCCCGAAGGTTAAGCTACCCTGCTCTTTTTGCAGCACTCCCGTGGTGTGACGGGTGGTGTGTACAAGGCCGGGCAATTCACCGTGGCATTCTGATCCACGATTACTAGCGATTCCGACTTCATGGAGTCGAGTTGCAGACTCAATCCAGTTCGGCGCACTTTGCCAGGTCCGCTTGCTCTCATAGTCGCTTCTCTCTTTGTATGCGCCATTGCTTAGCACGTGTGTGTAGCCCTGGTCGTAGGGCCATGATGACAGCGTCATCCACCTTCCTCCAGTTTATCGCTGGCAGTCTCGCTGAGTTCCAGCCGGACCGCTGGCAACAAAGGATAAAGAGGTTGCGCTCGTTGCGGGACTTAACCCAACATTTCACAACACGAGCTGACGGCAGCCATGCGCAGCACCTGTCTCACGGTTCCCGAAGCGCATTCTCATCTCTGAAAACTTCCGTGGATGTCAAGACCAGGTAAAGGTTCTTCGCGTTTGCATCGAATTAAACCACATGTCCACCCAGCATTGCGGTTGATCAATTCATTTGAGTTTTAACCTTGCGGCCGTACTCCCAGGCAGTCGACTTAACGCGTTAGCTCCGGAAACCACGCCTCAAAGGGCACAACCTCAAGTCGACATCGTTTGCAGCGTGGACTACCAGAATTATCTAATCCTGTTTGCTCCCCACGCTTTCCGCACCTGAGCGTCAGTCTTCGTCAGGGGCCGCCTTCGCCACGGTATTCCTCCAGATCTCTACGCATTTCACCCGCTTCACACCTGGAATTCTACCCCCTCTACGAGACTCAAACTTGCCGGTATCAGATGCAGTTCCAGGCCGAAGTTCATCTGACTTAACAAACCGCCTGCGTGCTTGCGCCCAGTAATTCCGATTAACGCTTGCACCCTCCGTATTACCGCGGCTGCTGGCACAGGTTAGCCGGTGCTTCTTCTGCGGGTAACGTCAATGAGCAAGGTATTAACTTTACTCCTTCCTCCCGCTAGAGAAGTGCTTTACAGCGAAGGCCTTCTTCATACGCGGCATGGCTGCATCAGGCTTGCGCCCATTGTGCAATACTCCCCACTGCTGCCTCCGTAGAG
+
33%0.4-0-5-(11.&(-/36<:81873+.35/.+*112-1+0-+,,*+**.,/91+42*)00--.01.-///47''&&&&-586++/-10&()280+29985001705(&(*(*+(*&-/05+8*-)&''&-)./9<8;3;3.4:+*../5.++,-29-.+)*,+,13161,0161&'.(&'()0/.3.)0-.0737)8,2'$()*,)/))**,.2,(+&()/*0,-/080101-/$&$*-/*-1-+,**../4/012*+*-25.+(&+''),,/0.-,,,,+-./;8128:8321)0133&%+$(%,*'110166-4+&('%(,-+/+-02</,-(#(*')*(-1424$%'+'+,49,(,/4.979978:9;97.879+63987,))*-7.73.+,,.+8+**+441**',&+))/.632:31144/0&+&%+14110/++*)-425-,&&%&')/677888624.536472+,*+*+//05:9;7862.'().11./909899;::228-5--'%*,2/.7.,2/911/+&&%)1/,.155(&,-,29683-.,.(,+*(./*&,-,.1./*(''#'++)4-9562980//3;<-7625,3*&'&(*-/.110+)&/58/5474/-,/.3-*)&(-,*+,4&2)(,'*1.038;9865(0;8100/924/4.7266641.00/28)$&%,-/88;999638.1'*-++,6-086792.65+'*(-7:0+/.+*+*.+*-/391223754445698<:768.239178660154-,+(+)0246;57/6***2210134689168-,&)2))+.,$&()383/++,0-34.17841,.,*,%&*+.77+.)++-,19+4///7--.01179988,(6485*'$(.*,)()345/5/3/1')46:5775341)&%$$#%')*&()*256;41//29380((4*,+*.6206438708/073204/02781-*&*&,0./-,10./-&(0939<9958/0+-.65799/://.2465,1//.8,())-(#(+47,84,+.63('(&)-&*(&)(+,0/))*%,&',-11817/06303/0',.92,0065756665(-3..3-///82.192436600(*)2.51(,-+,,-.302-),40-.
@d6ccf853-b307-442a-809c-c5fb59be4b7c ch=337 read=116688 start_time=2019-12-13T09:07:11Z barcode=BC01 runid=2c9cf7bc05858273f10e7d7ec552fc0bd742dc3e
CCGGTTACCTTGTTACGACTTCACCCCAGTCATGAATCACAAAGTGGTAGCGCCCACTCGAGTTAAGCTACCTACTTCTTTGCAACCCACTCCCATGGTGTGACGGGCGGTGTGTACAAGGCCGGAACGTATTCACCGTGGCATTCAATCACGATTACTAGCGATTCCGACTTCATGGAGTCGGTTGAAGACTCCAATCGGACTGACGCACTTTATGAGGGTCCGCTTGCTCTCGCGAGTCGCTTCTCTTTGGCAGCATGCGCCATTGTAGCGATGTAGCCTGGTCATCAGGGCCATGATGACGAGCGTCATCCCACCTTCCTCCAGTTTATCACTGGCAGTCTCCTTTGAGTTCTGGCCGGACCGCTGGCAACAAAGGATAAGGTTGCGCGCTCGTTGCGGGACTTAACAACATTTCACAGCACGGAGCTGACGAGCAGCCGTACAGCACCTGTCTCACGGTTCCCGAGGCACATTCATCTCTGAAAACCTCCGTGGATGTCAAGACCAGGTAAGGTTCTTCGCGTTGCATCGAATTAAACCACATGCTCCACCCGCTTGTGCAGGCCCCGTCAGCACGAGGTTTAACCTATGCGGCCATTACTCCCCAGGCGGTCGACTTAACGCGCGTTAGCTCGGAAACCCGCCTCAAAGGGCACAACCTCAAGTCGACATCGTTTACGGCGTGGCTACCAGGGGTATCTAATCCTGTTTGCTCCCCACGCTTTCGCACCTGAGCGTCAGTCTTCGTCCAGGGGGCCGCCTTCGCCACCGGTATTCCTCCAGATCTCTGCATTTCACCGCTACGCGCGGAATTCTACCTCTACGAGACTCAAGCGCCAGTATCAGATGCAGTTCCCAGGTTGAGCCAGGGGATTTCACATCTGACTTAACAAACCGCCTGCGTGCGCTTTTGCCAGTAATTCCGATTAACGCTTGCACCTCCATTACGCGGCTGCTGACACGTAGTTAGCCGTGGCACAATAAGTACCAAATCCTCGGCTACCATTTCCTGTAGCCGCCGTTTATTCCTTTATAACGAAGTTTGCACAATCCGAAGCCTTCTTCCTTCACGCGGCGTTGCTCGGTCAGGGTTTCCCCATTGTGCAATATTCCCCTGCTGCCTCCCG
+
6/2+5,,::5;/20'+0158<6,659/,-350-+,4/7/239//+0+..)*+27,%'(+(%.+80/*..1652/213,/77-27528-(*)/8-+:98322112597224..0/1579:(2--+,.,.0425;75-1,*,/+/876--*-'+-//8./+,++(+0/032/01812895.//0*71;.)/,-018*,.,6.9/+)'(*01./08:2++)./0,02-,-/*+,.,.,,)&&)+-.4,143190-(&(((*-/459;71,(&&''%$('.-,43+,795$+''38973..-,+))(())/267:/73+(2,4;1805&+*.;.++:46.6.-(*+.07('/+-147<-&*/.45;9:7744.://4659-+0.+,(,+/0***..467282214:5.))&+&-*)/409-+*,-*212+*%',-23-,(%)1-03(,$,)*,,.3.388442348:113+&&.(/+,,1::87846522::3/)+.'(*0<665//-3,177-/3235.73;9:<:256+5**+66+-+3+<<:;800./....4+/.((**,*-*+%..496+).,-$%#$''),5<;,;+.$$'(-./37&0'&',655+./50/-//16/4/500-,*+-.1/'./6&.(,++3'),77867..20*''*00739,71572655:546<:4569613*(&.'*.-.(,'--0244:445305;<57+:82+*)'(192+.228:320/03:971100:86820-.5:6,1857;8<9720+/.57757;18,0(&&520/+)).+39/+(1-016--++'-+.+/1331*1.(-5686243464/*$&%)*%(.055579:9:798711(),*,,+),.'%)/,+&05--.0102--..0/4/,688-;8:;84514-/0-240*)1+%)'+2177/,-/0/92671710.58,/%'*+)0)+-5//024531,0235080..26.4.('$$&((./'+&*(/1,-51126:785:9*,64-236,++4,138/22'(/71,-3---17/'(-)+/-$$'+--13,*2-*375;89679186*,'*%3.02422573:67,3//3;,8:;-+19/512.9///-45/+-*,.718/.8)+
@6e9f769d-1ce5-4f38-bd71-1ab8a09f89a9 ch=218 read=111009 start_time=2019-12-13T09:07:04Z barcode=BC01 runid=2c9cf7bc05858273f10e7d7ec552fc0bd742dc3e
CCGGTTACCTTGTTACGACTTCACCCCAGTCATGAATCACAAAGTGGTAAGCGCCACTCCGAAGGTTAAGCTACCTACTTCTTTGCAACCTCCATGGTGTGACGGGCGGTGTGTACAAGGCCCGGGAACGTATTCACGTGGCGATCCACGATTACTAGCGATTCCGACTTCATGAGTCGAGTTGCAGACTCAATCCGGACTACGACGCGCACTTTATGAGTCCGCTTGCTCTCGCGAGTCCTTCTCTTTGTATGCGCCATTTGTAGCACGATGTAGCCCTGGTCATCAGGGCCATGATGACTGACGTCATCCCCACCTTCCTCAGTTTATCACTGGCAGTCTCGCTGAGTTCCGGCGGACCGCTGGCAGCGAAGGATAAGGGTTGCGCTCGTTGCGGGACTTAACCCAACATTTTCACAACACGAGCTGACGACAGCCATGCAGCACCTGTCTCCACGGTTCCCGAAGGCTTTATTCTCATCTGAAAACTTCCGTGGATGTCAAGAGACCAGGTAAAGGTTCTTCGCGTTGCATCGAATTAAACACATGCTCCACCGCTTGTGCAGGCCCCGTCAATTCATTTGAGTTTTAACCTTGCGGCCATACTCCCCAGGTGAGTCGACTTAACGCGTTAGCTCCGGAAGCCACGCCTCAAGGGCACAACCTCCAAATTGACATCGTTACGGCGTGGACTACCAGAATTATCTAATCCTGTTTGCTCCCCACGCTTTCGCCTGAGCGTCGGTCATCTTCGTCCAGGGCCGCCTTCGCCTGGTATTCCTCCAGATCTCTACGCATTTCACCGCTACACCTGGAATTCTACCCCTCTACAGGACTCAAACGCAGTATCAGATGCAGTTCAGGTTGAGCCGAGTTTCACATCTGACTTAACAAACCTGCGTGCGCTTGCGCCCAGTAATTCCGATTAACGCGCACCCTCCGTATTACGCGGCTGCTGGCTGGAGGCTAGCCAGTGCTTCTTCTGCGGGTAACGTCAATGAGCAAAGGTGATAACTGCTCCCTTCCTCCCGCTGAGAAAGTGCTTTTACAACCCGAAAGGCCTTCTTCATGTACACGCGGCATGGCTGCATCAGGCTTGCGCCCATTGTGCAATATTCCCCACTGCTGCCTCCGTAGG
+
58+-4-,4:49+/*'(&$0275-0/2+*,86/--,+.64755--.02247+/042&((/,'),)),,0.2354/.+(*3:68<:1-1*'''*6+-8;98568;599+,.)%*#'#'*:09/8,0;:4942686;3*)')&('(()4-)*,)0+*+8867:979.)))34;4'*,(-01./.3.-/'&8667.<12136698525-*))&'&)-6;41+**)2,),/-+,,,-1&'..0+.'-*241-04,-/.,0/4;7::--)%+,),+%***)*69117887031'-0.-97811-,'&')*:77999199+.789;7815+,-:1./57821.,)+,/03),/1.1434.*.+1:297.0/8../,1%%%))3464*.,,2+//31635;346<932.4-,/4+-'2-134*)*+.*104+(5466658/91029198:00...5)+06*,&&)389.;0**-3-2(')))/6..0+-,*%'*34.08.;239<;9,1,0,(*-.;<449-3-(,*./.4;878513*(*-0''-0,-1(%&---,--5801/(-.+.0-2%3,584/--3-5496/38/-,*2::-262000..06354400.289.,0.'%$&(*0-*%'%%'(+,-1//381'1+.0*073434:7989-:91)0.8-3+.'0,'*'(+((.130</--1./15:60133944-*3**+751:21456084+.+7:7-+/)*05--',)(*%047:7)-.0,-.1316/:+)7;92:447283241(*,212<911/**,.7531*)32306:;323603532128120(1+2,1+85,--/)&,%'-*/874/)/17*76635+0-/)-+0313&')-.-'0.-*&))7,,.//25433437340()1,,%&*+.40.(+'$))51*(*+.39995.-101//,,&)%-4323925617-,)+,613021,5-+.5(*)-+*+1*%**&-6030900/1*1/-0866871910.6749*1+-&',)-*1-//-:.,,4,+/9-.8810%),*(*0'%()&')+*06,(*,))1.95;77;3'*'(*+*.,).81770;00.3222%41/03.2+6;,+17..*1*8,,-27380+-.--..//.37.05:0
@58b7f30b-aaf1-4940-a590-e3c8602db176 ch=261 read=65107 start_time=2019-12-13T09:07:01Z barcode=BC01 runid=2c9cf7bc05858273f10e7d7ec552fc0bd742dc3e
CACGTTTACCTTTGTACGACTTCACCCCAGTCCATGAATCACAAAGTGGTAAGCGCCCTCGAAGGTTAAGCTACCTACTTCTTTTGCAACCCACTCCCATGGTGTGATGGGCGGTGTGTACAAGGCCCGGAACGTATTCACCGTGGCATTCTGATCCACGATTGTAGCGATTCACGACTTCATGAGTCAGGTTGCGAACTCAATCCGGACTACGGCGCACTGAGACCAAAACTTGCTCTCGCGAGATCGCTTCTCTTTGTATGCGCCATTGTGGCACGTGTGTAGCCCTGGTCGTAAGGGCCATGATGACGACGTCATCCCCACCTTCCTCCAGTTGTCACTGGCAGTCTCCTTTGAGTTCCCGGCCGGACCGCTGGCAACAAAGGATAAGGGTTGCCCTTCGTTGCGGGACTTAACCCAGCATTCTAACACAGGCTGACGACAATAAGCCACTTTCTCACGGTTCCCGAGCACGATTCTCATACTCTGGCTTCCGTGGATGTCAAGACAAGAGTTCTTCGCGTTGCATCAGAATTCCCGCATGCTCCGCAGCGTGGGCCCCATCAAATTGAACAGGTTTTAACCTTGCATTCCATGCTCACAGGCGGTCGACAGCGCGTTAACCAAAGACCACGCCTCAGGGCACAACCTCGAAATTAGACATCCGTTTGCGGCGTCAGACTACCAAATTATCTAATCCTGTTGCTCCACATTTCGCACCTGAGCGATCGATCTTCGTCCGAGGGGGGCCGCCTTCGCCACCGGTATTCATCTCGAATCTCTACGCATTTCACCGCTACACCTGGATTCTACCCCTCTACAGAGACCAAACGCCGATGATGCGGTTCCCAGGTTGAGCGAAGTTTCCACATCTGACTTAACAAATTGCTTGCGTGCGCTTTTGCGCCCAGTAATTCCGATTAACTTGCACCCTCCGTATTGCCGCGGCTGCTGGCACGGAGTTAGCCGGTGCTTCTTCTGCGGGTAACGTCAATGAACAAGATGTGCTTTGCTCCCCTTCCTCACTGAAAGTGCACAGCCGAAGGCCTTCTTCGCCGCGGCATGGCTGCATCAGGCTTACGCCCGGTAATTTAATATTTCCCACTGCTGCCTCCGTAGGAG
+
-**),2+%./-5($)$'/029;8.988*%,30,'*(*210')/32..0,'&(+-.151,0()+.*/)(%#%))071015;74<<4143,2<1+,+7:-,87855.-.-76.+++'*++70688325,(-.1/05553;678;74.))(.401/1570',+*5(#&'(.,&30.%&'),78936-&'()&(.4/.//.76.4)2),'++.,/&'&%%%'$%(&%)+'%.1/&+-2**.,-113.'*(-036995522:6003++,78<:4;0-&.,(+-,02,)*+.79**39:771+*/-6:+/..+(''&((*+-.84583-271801.1)(+1:$()+2,/1,,-.276$$&')/.7+47.+1222:78.-.-.61.4232)/*1-.)//.04.1*&&50,7,*%+16302/20/6)%#%)0,,$&$''-().3/.)/,&0/2--+$'&#%*,))/0+/-5:9574)'(%(.*)-+-((()$'(('(.(*3,2.09003-42350222'((-1964;2/.*1*#$'&%'$,'0&$&'$+,11667.'+(('%%$(**.--))(((&+'&%$$$&.-:<0298+2(&%#%((($('-+-%(&'***%+%'%'&&*).*'-(('%)-,*./5020297/%1/+-.,1-00./((')')')',+.)*-.9.$*,30-,%(0655611.')%*,0/+*-152,()%%%'))%'$(,**(*)+.('(,-(&('(&,-8;87.9)+$1/960*96-,(&),569,7,/-53471&+**,%&,-*)&10401..93,*01&,--.-2410-&%0*/+/8+.,30+0''))&&',/)))-+%#&&&*',&.-+%'$#'))+.(-2)*1+.2.-&%&+,.0/-''&.*210*%#$&)'&(0034/.-0/0+.,//*&(.697:43,%-#%#%%'(*-.76,-1&0'+*$)*)/485899-7++%3/+)*191017373*,5459<57460+*(+300113732**+/+()*((((.-,&*/)-,+,/.(()#&&+/2(%$#$$&(*/0''&)%'-163872/*'%&(%(&'&%%&$')+,%(-)78788::+,,0*&044)9-,./(++)(+--0135929:+-16+*'
@267382f8-8422-4a8f-bf75-6bf60250ea0c ch=343 read=67471 start_time=2019-12-13T09:07:01Z barcode=BC01 runid=2c9cf7bc05858273f10e7d7ec552fc0bd742dc3e
CTCTACAGGAGGCAGCAGTGGGAATGTACTGTGTCTGGAAACCCTGGTGCAGCAACCTTAACGTGAAGTGATGAAGGTTTTTTCCCGGATCGTAAACTCTGTCTTTGGGGAGATAATGACGAGGTACCCAGGAGGAAGCCACGGCCTTCGTGCCCAGCAGCCGCGGTAATGCAGCGTAGGTGGCGAGCGTTATCCAGTTACTGGGCGTAAAGGGGAGCGTAGGCGGATGATTAAGTGGGATGTGAAATGCCCGGGCTCAACTTGGGTGCTGCATTCCAAACTGGTTATCTAGAGTGCAGGAGAGGAGGTGGAATTCCTAGTGTAGCGGTGAAATGCGTAGAGATTAGGAAGAACACCAGTGGCGAGAGAGCGACTCTCTGGACTGTAACTGACGCTGAGGCTCGAAAGCGTAAGGAGCGAACAGGATTAGATATCCTGGTAGTCCACGCCGTAAACGGTGATGAATACTAGGTGTGGGGTTTCCAGCACCGTGCCGCCGCTAACGCATTAGAAGTATTCCGCCTGGGGAGGTACGGTCGCAAGATTAAAACTCAAAGGAATTGACGGACCCGCACAAGTAGCGGAGCATGTGGTTTTAATTCGAAGCAACGCGAAGAACCTTACCTACACCCGGCATCGCCCATTGCACTCTTAATCGAGGAAATCCCCACCTCGGGGACAAGGTGACAGGTGGTGCATGGTTGTCGTCGGCTGTCGTGAGATGTTGGGTTAAGTCCCGCAACGAAGCTGTATATCGTTAGTTACTACCATTAGAAGTTGGGGACTCTAGCGAGACTGCACCGTGCTCAGGAGGAAGGTGGGGATGACGTCAAATCATCCCATGCCCTTATGTGTAGGGCTACACGTGCTACAATGGCTGGTACAGGGTACGATACCGTGAGAATTGGAGCCAAACTTGCTAAAACCAGTCTCAGTTCGGATTGTAGGCAAACTCGCCTATGAAGCTGGAGTTACAGTAATCGCGAATCAGAATGTAGCGGTGAATACGTTCCAGGGTCTTGTACACACCGCCCGTCACACCATGAGAGTTGGCAATACCCGAGTCCGTGAAGCTAACCGCAAGGAGGCAGCGGCCGAAGAGGTGAGGGTCAGCGGTGGAATTGAGAATCGTAACAAAGGTAACCGG
+
-,4)),(4-&+)+0683660()&'(%*)++((%'%&),'-.*<5572,*(&$$''(#%$&$-'+'*'(,,-/000-4+1647,/-,1328612/0'&&')./2198-78*+*0/+1*+,.*%'&*+19.+--).+)*(20./'.*')&)&*,12,',*'./3.0),-0*+%/$)),0/-31,50..7767:6.4+%&*/$&&+0-3--23++04,%''*)*.6-*4++/-./14/54987876..60-'8+(-78766361+1)/-+*+0772831+96-555.4.(+.,.+$+*+-./4/,)++(')*201+/))&((..00(*(*.0,/4,*,,3/-,+*).,'6720,,,,258+--.2.++&('%,,056664159:498863--*,,///*+11/,,.&((&%%')%&/+,-2*('1,+/%2,.,123-64)+*-(,,0.+/25:7847//-&((')(+')()(,(1+86%1-3-8511-*-..-./-2934:.0026122*-3+,(+').076857988;9+&(*'./1987-,-*'(.(2874334--('&,..300+/3+08.++,.((')),,+,'*+'-(*-50<<4,4/32//0+/16643/04+,+5846658+**%)%$((.21+&)()%.&$'$&*-184836**%$)*)*/.0,$*/-6%4922146062568,5,,45200256868567487-712278686500448:/6302-,*+25'',1254/4.//32)'')-41:10/;3334791442(''(+5+'0715654'%%&&*/10*)$,**2*-.2'02,),+/.5-247+-37785224;;22105&''0/0:6)4/0',+.26685*'*%(*34766879,4++,21,+./.)'$$%$'&(.3-22/)%%)'.+&%0233,)/*$&+,::6/4223434103<804)0+)*%&'(%17*-9240($$%'*)-97,+(7*)+++.2864(&''+'/2,,1/(($'(,4/0/84.2./26(&11*)*3.('&))+,/,*335363221062++**'+--(*)+/.+09+)+*)-6871--%*()(*+(*06)-'*)((++/604*(+(''%%$$)5,10001/24-1',/-+,'',+%$&%$%'+,,.01:5;35
@48eb0d06-a503-4477-bbf9-ccadfa8b88f5 ch=258 read=70404 start_time=2019-12-13T09:06:53Z barcode=BC01 runid=2c9cf7bc05858273f10e7d7ec552fc0bd742dc3e
TTGTTATTACTTCGTTCGGTTACGTATTGCTGGTGCTGAAAGAAGTTGTCGGTGTCTTGTGTTAACCTGCGCATATTAAACCTATCTTCCGGTTACCTTGATTTTGACTTCACCCCAATCATCAATACCTTAGACAGCTCCTTCCTTGCGGTTAGGCCCACCGGCTTCGGGTGTTATCAGCTCTCTCGTGGTGTGACGGGCGGTGTACAAGGCCGAGAACGTATTCACCGCGACATGCTGATTCGCGATTACTAGCGATTCAACTTCCGTAGTCGAGTTGCAGACTACCAATCCGAACTGAGAGATGGTTTTATGGGTTTTACCTTCACCTCGCGGCTTCGCTTCCTCTGCACCATCCATTTGTGGCACGTGTGTAGCCCAGGTCATAAGGGGCATGATGATTTGACGTCATCCCCCGCCTTCCTCCAGCTTGTCACTGGCAGTCTCGCTAAGTCCCCAACTTAATGATGGTAACTAACGATAAGGGTTGCGTCGTTGGACTTAACAACATCTCACGACACGAGCTGACGACAACCATGCACCACCTGTATCTCCTTATAGCTATCTCTCCATCTCTGGAGCCTTTATGGTATGTCAAGACCTGGTAAGGTTCTTCGCGTTGCTTCGAATTAAACCATGCTCCACCGCTTGTGCGGGCCCCGTCAATTCTTTGAGTTTCATTCTTGCGAACGTACTACTCAGGCGAATTACTTGTGCGTTAACTTGCAGCACTGAACTTTGACGCCAACGCAGTGCTCATCGTTTACGGCGTGGACTACTAGGGTATCTAATCCTATTTGCTCCCCACGCTTTCGGGACTGAGCGTCAGTTGCAGGCCAGATCGTCGCCTTCGCCACTGGTGTTCCTCCATATACGCATTTCTACCGCTACACATGGAATTCCACGATCTCCTCACTGCACTCTAGCTGCCTGGTTTCTATGGCTTACTGAAGTTAAGCTTCAGGCTTCCACCACAGACCCTTGCTGCCGCCTGCTCCTCTTTACGCCCAATAATTCCGGATAACGCTTGCCACCTACACGTATTACCGCGGCTGCTGGCACGTGGTTAGCCGTGGCTCTAATAAAATTACCGTCACTCGGCTACCATTTCCTGCCAGCCGCCGTTCTTCCTTTATAACGAAGTTTACAATCCGAAAACCTTCTTCCTTCGCGGCGTTGCTCGGTGGGGTTTCCCCATTGCCGAAAACTCCCTGCTGCTGCCTCCCTG
+
$$$0+%*,%.0411399*030..+6,,4/01::;555406'',,)01--01910-&(%$0+.61.380,0-,$'(&(&&%%+*+/5,-/.-.21(/*/*(#3(*)++.1-+'-1:..03:887,-+(*&)'),631365699954,6+00:7:33(+('%/+-4++/*+./.,3-,,0+'**)+)+,./3;::97783::8673,-'+05*21((*-5871/14<:9;<6:779:;969678::6741371-.+./33:70'*)102'(*/167-(/.2-,+4003+2'7(80--1932.,))&*12.7::14557-2::-)/0070.2832/-..,/82///4/4.0,++')0-167385**&%()(-'+'''',.0-2$+.325/1..6901662221*39,,05569983:<7++/48<9:921./0/;000584350//345;8:96''')47,/0')(,*-,-0-700433361//00*/1102-,&+,-06)4/*5*4*()2,(1012*.121.2,++--135458889<9;655430190231235816/--./235-,,,,89710/')5,,,4:5;4./,00235894664683/)++-/030.20477607,01:5/22263<3992423652-05/.0.-.67&0.033+,-2034.+(,+(',/::36:<222//+5,+*11210122178:00-4+**0-%0(*,603--'('(%.//555781299///-+10./&'()*%./227686;1,+./..3;;7974440))&&&).145221.-/;4.//588.,-..19132;:45456554/:%.+5/20697:723332891:4/5425;43437145;78/5.)(()(.-//7:/,%'5;7886400&1,,0*1-4(())233)**+/+-.11,,,-+(+,,;:;8885:70220+$#$%(*5080/676/02498/9:00;/6./-+--88870**'((*26/,,,+--2,-0/8:/072941858:;17-6-222322.7.+69/1:020),-11531782-2---;::2:-)++,&0243/5807..+**+1,-8;6(-))2748.++-.)4+-.8936:78:4.(%'(718;<::;2/0-,+1201498''1()4;021;98+*31*338494567/18201-3./-.+++-5/2/0641;137:,(..,.1*28:,3+75+(.55678786,5+'%$
@e08967ad-9ee6-4d5c-a7b6-fbd2088b5d4d ch=148 read=80559 start_time=2019-12-13T09:06:50Z barcode=BC01 runid=2c9cf7bc05858273f10e7d7ec552fc0bd742dc3e
CCGGTTACCTTGTTTGACTTCACCCCAGTCATGAATCACAAAGTGGTAAAGCGCGCCCTCCCAGAAGGTTAAGCTACCTACTTCTTTCGATGGTCGTGGATCTCAATCGGTCGCTTCTCTTTGTATGCGCCATTTGTAGCACGTGTGTAGCCTGGTCGTAAGGGCCGCTGATGATGACGTCATCCCCACATCCTCAGTTTATCGCTGGCGGTCTCGCTGATTCCCGGCCGGACCGCTGGCAACAAAGGATAAGGTTGCGCTCGTTGCGGGACTTAACCCAACATTTCACAACACGGGCTGACGACAGCCATGCAGCACCTGTCTCCACGGTTCCCGAAGGCACATTCTCATCTCACAGAAAACTTCCGTGGATGTCAAGACCAGGTGGAGTTCTTCGCGCGTTGCATCGAATTAAACCACATGCTCCACCGCTTGTGCGGGCCCGTCAATTCATTTGAGTTTTAACCTTGCGGCCGTACTCCCCAGGCGGTCGACTTAACGCGTTAGCTCCGGAAGCCACGCCTCTCAAGGGGCACAGCCTCCAGAAGTCGACATCGTTTACGGCGTGGACTACCAGGGGTATCTAATCCTGTTTGCTCCCCACGCTTTCGCACCTGAGCGTCAGTCTTCGTCCGGGGGGCCGCCTTCGCCACCGGTATTCCTCAGATCTACGCATTTCACCCGCTACGCCTGGAATTCTACCCCCCTCTACCCAGGACTCAAGCTTGCCAGTATCAGCAGTTCCCAGGTTGGGCCGGGGATTTCACATCTGACTTAACGAGCCGCCTGCGTGCGCTTTGCATGAAGTAATTCCGATTAACGCTTACCCTCCGTATTACCGCGGCAGCGGAGTTAGCCGGTGCTTCTTCTGCGGAGGTAATCAATGAGCAAAGGTATTAACTGCTCCCTTCCTCCCCGCTGAAAGTACTTTACAACGAAGGCCTTCTTCGCCACGCGGCATGGCTGCATCAGGCTTGCGCCCATTGTGCAATATTCCCCTGCTGCCTCCCGTAG
+
56,2-8./407&,)%'23794/.-0/*-4811-,324466:31217537*)++,*11'(+0)&'.,/71959+.10572),*-'%%$$#%&)'%$$$###$&&%'$%$##+/./7077,15+$%$(&,+074084-.-.-*./0+*))(,02),665/2-*+111&##$&''''&)3346--.+4:1*+$)'*-1+,-:-++;0:85:4,78767''$&$1/22+/21258679111/611.469(3*4))&)),2-1(.,5113/,,650031/&/+(+,132;0,+-+&000/&3145445.0+/233:5825544733352.)*33;;;63--.2,--,.178714531)'$('&*-02+3687666;:5,314320-1+,))&*(+/;87;922/*+/2..0-*'&-+/3<:82-.--'--5-'),((.((('+.60580)---35;41382./04<<8/93-3,,,0&%$'**,/388,(+-+.633-)+-.5/+*((+)()..--//,2--+(++190.,,*.-,7.1++++.620((&+&%(--12157/950+11:6555:788429*2.'$*(-166:68:9.7<.).*275+.1-.,;:1/6168*,)1379,+-,,4;6528(/1;;;.8,')%+*)139559,5444<1011**+,,0)103*/7.2629.'(.(+%1557/5.5/775927762.20--&'%+0)*,942-//813:*0101.(()%,+63/,*,0.9/)336)67,+1891-/12450-&%%+&,-*%3:48;99:7954,*/1-(2&%'*(#*'%..5/-.04..-'(++)1--/98,20/;026+,+(&%$%%)$(,-,,2.)84/2280.5()*-+.('')'#&)+1.11024:,/+2..31-)4$))08+3<:771885,043055-,,,2/*&()%'&)/*10::<87<.'&&%()1-61$+&01256568%.--,/*+(,0*$&(%((),612/;+3-,,111015.89(*4&&
@4b5447ba-a34a-48e0-9a0f-b7f78ccb665f ch=475 read=76139 start_time=2019-12-13T09:06:44Z barcode=BC01 runid=2c9cf7bc05858273f10e7d7ec552fc0bd742dc3e
CCGTTACCTTGTTACGACTTCACCCCAGTCATGAATCACAAAGTGGTAAGCGCCCTCCCGAAGGTTAAGCTACCTACTTCTTTACCAGCCCACTCCACATGGTGTGACGGGCGGTGTGTACAAGGCCCGGGAACGTATTCACCGTGGCATTCTGATCGATTACTGGATTCCGGCCTGCATGGAGTCGAGTTGCGGGCGCTCAATCCGGACTACTGACGCACTTTATGAGAGTCCGCTTGCTCTCGCGGAGTCGCTTCTCTTTGTATGCGCCATTGCTTGGCATTATTAATGACCCCTGGTCATGGGGCCATGATGACTTGACGTCATCACCTTCCTCGGTTGTCACTGGCAGTCTCGCTGAGTTCCAGCCGGACCGCTGGCAACAAAGGATAAGGTTGCGCTCGTTGCGGGACAACAGCATTTCACAACACGAGCTGACGGCAGCCATGCAGCACCTGTCTCACGGTTCCCGAGGCACATTCTCATCTCTAGAAACTTCCGTGGATGTCAAGACCAGGTGGAGTTCTTCGCGTTGCATCGAATTAAACCACATGCTCCACCGCTTGTGCGGGCCCAAATCGAATTCATTTTGAGTCTTAACCTTGCGGCCGGCCTCCCCAGGTCGACTTAACGCGTTAGCTCCGGAAACCACGCCTCAAGGCACAACCTCCCAAAGTCGGCGTCATTTACGGCGTGGACTACCAGGGGTATCTAATCATAACCACGCTTTCGCACCTGAGCGTCAGTCTTCGTCCAGGGGGGCCGCCTTCGCCACCGGTATTCCTCAGATCTCTGCGCATTTCACCGCTGCACCTGGAATTCTACCCCTCCTGCAGGACTCAAACGCGGTATCAGATGCAGTTCCCAGGTTGGGCCAGAGTTCACATCTGACTTAACAGGCCTGCGTGCGCGCTGCGCCAGTAGATTTCCGATTAACGCTTGCACCCTCCAGTATTACCGCTGCTGGCGTTAGCCAGTGCTTCTTCTGCGGGTAACGTCAATGAGCAAAGGTATTAACTGCCGCTACTCCGCTGAAATTGCTTTACAACGAAGGCCTTCTTCATACACGCGGCGTAGCTGCATCGGGCTTGCGCCCATTGTTACTATTCCCCACTGCTCCCGTGGGGAG
+
96./4-.*()*+(%)0148:808760,+131655:873739,++05031)*+.-%&')-)*.-0)4/3/123674.37;-7:2#.'*)*4-$(+72*,)..8563557557438-,,,-)13618/)'*44/2.-./-/+*/-781800090,../0-0342444./:0690&+''%)*/12+,,---+2-,-&/%0%1,418531.704*%%$',..1(..67&(&&'$)010-/.4,-2314,+,)%'*.-07061,25++0076779;379'###(&)#0$$)('%***/0/*)/974%.'+*&&(),-..--.0,*)*),,7,7*21/+,*(+*+//%(+*,,/10047767((6,+-.18'',260:570'+,',-+/02:*6-9*.&,)(2/0+01446:20/952/*,3.)3*,,(&&'1))%&%'/2321-0(%&##().-..--,3;5.11-2+/.767//)''/)2.13/5+),/15.0'&%0/(,(+54457<8866825597:(''**'&*0:76;:8936,))**4&&,*/3;14.)*+++--85-/'&%$$$+),.8322-)/-/1%**6,4-6;;,2/.0./0312,1+++4+)')((*+-,/)'+0/--)*+*-)*('(.1(.251*-(,-%,0+/+,+,+.(,)'&*-,&**/1+&*))*,)$%$'$$%&%%(,0++(,3275086,3/,&1+,,).2.,$(%()0%,&*,10.00'/.)('+.07434/.-30528*,8-898/31%+),//*(&$0+5:664;4602%&00..-.)-'&%.6,,+/3.01)+&)/--.0,1/1*)+.*,)-&&%'%)2+378/')''+&$-)+,%0.0/0488<89,,*.,,,0633,,*,-4.0//162+&$&'0,2--'))((-.,,(('())&)%&''%%&%%/5)/,*+.7072//0/*++/71121&())6-++*)('01/9-'+++((.*).7.+.5.530++,-0,*-47400)$)'%-/34+/51237/(,,+.2))*%&(*'(,20)-%,%$'*-,*,(&('')/-273846<664,-',,.0951+'++,/0.00+6732:023281$./&*/%&*),/1,/-(''%''/8++-(*.+(*
@d47176c1-06ec-41fa-b438-a662610bafa9 ch=180 read=145843 start_time=2019-12-13T09:06:42Z barcode=BC01 runid=2c9cf7bc05858273f10e7d7ec552fc0bd742dc3e
TTGTACTTCGTTCGCGTATTACTGGTATTCAGGTGGCAGCGGTGATATTGAGATCTGGAGGAATACCGGGCTGGCGGCGGCCCACCCCTGGACGGTGACGCTCCAGGGTGCAGCGTGGGGAGCAAGCAGGATTAGATACCTGGTAATTCCCGCCGTAAGCGATGTCGACTTAGGTTTGTGCCAGCGAGCGTGGCGCGAATGTGCATTAAGTCGACCGCCACCAGAATTGCGGCCGCAGGTTGAAACTCCGTCGAATTGACTGAGGGTACTGCGGCGGTGGAGCGTAATGGTTTTAATTCGATACCTTGCGCGAAGAGCCTTACCTGGTCTTGACATCCCATTTTCAGAGATGAAAATGTGCCTTCGGGAACCGTAGAACAGGGTGCTGCGCAACATCGTCAGCTCATTGTTGTAAATATTGAAGTCGTCCCGCAACGAGCCTGCTTATATCGCTGTTGCCAAGCGCGGTCGACGGGAACTCAAAGGGGCACCAGTGATAAAGCTGGAGGAAGGAATTGAGGACCGACTGATAAAGTCATCGCCCAGGCCCGCCACGACCAGGGCTACCACATTTTCTAATGGCGCGTATACAAAGCTGACCTCGCGAGAATAAACGGACCCTCATAAGTGCGTCGTAGTCGGATTGGAGTCTGCAACTCGACTCCCATGAAGTCCGGAATCGCTTCAGTAATCTCGTGGATCAGAATGCCGCGGTGAATACGTTCCCGGGCCTTGTACACACCGCCCGTCACGCCATGGGAGTGGGTTTGCAAAAGAAGTAGGTAGCTTAACCTTCGGGAGGGCTTACCACTGTGATTCATGACGCTGGGGTGAAGTCAGCAGGCAACCGG
+
#"$%$)--2)+2,#&(*'/('*4&%)$+,7(+2-*'&$**//4,,,-,0)**,.23:--2,.80,03//&&(43.,*(+(--&$,*+(++(&($%%(),-102*%.-*)('''()1*2+%'%*01%-(0.'/1.,,-'*''+/)+(,')(+)024648'1.+,'))*&))(&)*)21&-'(($'(*&&')*+6(#$'$$&$&$%#&&/-01-.248'')(+-&(&(()'+.830..0,606.,,(*+-&&)''*405)('%($/-'(&)*%),.3,,-0-++-'0+-.251;</278;6111-.&&&&(--.16+)&+07/.6:553443834595:4*(*/:.20+,,-.44*4....41--6/099072;8:441/+%+*()*.-+*%$,')'*//3-+,*(2''-(+/,-.3-/$'($&''*)(+-2/./4/.)*),&')/.5-.-.-'&&)'&%+&()(*,/+533,&+%,+-.5564:/*+,')&,)%(('&&(0*%((,+)-),-(*&&+*,*.0,.'&%&$$%))3+)176;:261*(&'*0-)01)*,)0+*+('&($''('&(01/)'+3/.5/+*%%%)*(31,'**+-.1/.*)((%'(%'($%(-+-3-+0'')&'&''*/002-&,'(0(*&(*$')+626080103/.,/4++/.,6,*.**(-+*,0,'&&%)+-0-,''&)*-/.0*').*.3.&&'%**'-,(.)+11//+425./4120/--,0987;+0347714742--'$&(&//19--/674)'*,)+(00.,(('(2,68495*94.-.)'&&(14$+%$*('+*2-2*))&)+%*()++,.++*(%''**,'+-112
@0377ac02-b071-4dc0-a134-db6f7cd3d425 ch=435 read=179369 start_time=2019-12-13T09:06:35Z barcode=BC01 runid=2c9cf7bc05858273f10e7d7ec552fc0bd742dc3e
CTCCTACGGGAGGCAGCAGTAGAGATATTGCACAATGGGGGCCTGATGCAGCAACGCCGCGTGATGATGAAGGTTTCGGATCGTAAAGCTCTGTCTTTGGGGAAGATAATGACGGTACCCAGAAGGAGGAAGCCACGGCTAACTACGTGCCAGCAGCCACTTATTAATACGTAGAGTGGCGAGGCGTTATCGGATTTACTGGGCGTAAAGGGGCGTAGGCGGATGATTAAGTGGGATGGCGAAATACCCGGGCTCAGCAGGTGCTGCATTCCAAACTGGTTATCTAGAGTGCAGGAGAGGAGGTGGAATTCCTAGTGTAGCGGTGAAATGCGTAGAGATTAGAACACCAGTGGCGAAGGCGACTCTCTGGACTGCTGTAACTGACGCTGAGGCTCAGCGTGGGGAGCAAACAGGATTAGATACCCTGGTAGTCCACGCCGTAAACGCGATGAATACTAGGTGTAGGGGTTTCCAGCACCTCCGTGCCGCCGCTTAACGCATTAAGTATTCCGCCTGGGGGTACGGTCGCAAGATTAAAACTCAAAGGAATTGGCGGGGACCCGCACAAGTAGCGGAGCATGTGGTTTAATTCGGAAGCAACGCGAAGGACGCCTACACTTGACATCCTTGCTCTTAATCGAAAATCCCTTCGGGGACAAGGTGACGGTGCATGGTTGTCGTCAGCTCGTGTCGTGAGATGTTGGGTTAAGTCCGCAACGAAGGCACCCAGCCGCTAATCGTTAGTTACTACCATTAAGTTGGGGACTCTGGCAGGGCTGCCTGGGTTAACCAGGAGGAAGGTGGGGATGACATCAAATCATCATGCCCTTATGTGTAGGGCTACACGTGCTACAATGGCTGGTACAGAGAGATGCAACACCGCGAGGTGGGGCAAACACAAAACCAGTCTCAGTTCGGATTGTAGGCTGAAACTCGCCTACATGAAGCTGGAGTTACTGGTAATCGCGAATCAGAATGTCGCGGTGAATACGTTCCAGGTCTTGTACACACCGCCCGTCACACCATGAGGCAATACCCGGTCGTGAGCTAACCGCAAGGCAGCAGCAGCGGCCGAAAGGTAAAGGAGTCAGCTTGATTGGGGTGAAGTCGTAACTGGAGTAACCGG
+
,32,,/40:8+.73/11+,---)&$&%,())*,6;766872,8)+-65674659789;322+*%(',-./71/49/-,:06/'**1)*12::9:84;:'33'+&(0*-4322//0/)4*((&,+06,,-(,*,22-2.,,.+%).//4220,)+**,,%''%$)&-).-/11.)%'(.-,+-(-74451/3--)47.,/2:657569:-+30*,13618635355/7/6//329854/'$$,,))&.*),2334-'%%$0.72557667:27*.)/14-9.--881.)+*.4041),).,(%'*(**&6(03+*-5+*(*)+411393126683.-,,.1//*++,25./,0.-)*1*.&/--,***+1878-+)($,,2/00013446307//($&&)5489)'+,5:/6-85/220,/0-03-*-430263,%.,45-/6:2,*')'*)-0.,-.-58530&026./:34,*)+,06698*1/13-/0$%&%'((&($+112-111;5:57;7381,(**0*1.1/63/-,4,8;:36560-(,*--20/(0'299-02'&',.1..,+,/17,./00-+,12<;3;7;7%*&&)+4-101,,,()&''*/+,..//2004245'''%%(&'))1/5(***'*29,1(+,025/456)2.331+.1*+-7799.))+)37177789996541...,2589,3,01313,91*+140,*%&*,+3)&&*0/&&))')+/60/,20.-,,3/27;65+5,548--8631%+($**'/55171/8/./30386..)+,*+.,*&466.347747757()*89/./(--*(,+-/432233113-/&()+,6235381.6001510433-,*.317687647;89*$(((16.,-/1+)''+5:54:99;:7944894,+*-/,./24232/3('()'+.-,,,5/*(**.67++0/./4&0-0,,,+,1177801.5568868++**+,12800/3)%340//3..1/-/.0:/49.-343435:3..--*+*$$$0)(''').1/24754044/,-'((((++%*(%,,332-*+0,+-+./+*+&'(-))'&&(&3*,02+(),(&..%/%%&&&'$&),-5737
@1da7bd52-32b1-4e60-86ea-caadec887802 ch=190 read=163765 start_time=2019-12-13T09:06:33Z barcode=BC01 runid=2c9cf7bc05858273f10e7d7ec552fc0bd742dc3e
CCGGTTACCTTGTTTTACGACTTCACCCCAATCACACATCAATCCACCTTAGACAGCTCCTTCCTTGCGGTTAAGGCCACCGGCTTCAGGTGTTATCAACTCTCGTGGTGTGACGGGCGGTGTGTACAAGGCCGGAACGTATTCACCGCGACATGCTGATTCGCGATTATAGCGATTCCAACTTCATGTAGTCGGTTGCAGGCTACAATCCGAACTGAGGTTTTATGGGTTTTGCTTCACCTTCGCTTCCCTCTGCACCATCCATTTGTAGCGTGTAGCCCGGAATTATAAGGGGCATGATGATTTGACGTCATCCCGCCTTCCTCCAGCTTGTCACTGGCAGTCTCGCTAAAGTCCCCAACTTAATGGTGGTAACTAACGATAAAGGGTTGCGCTCGTTGCGGGACTTAACAACATCTCACACGACACGAGTGACGACAACCATGCACCACCTGTATCTCATGGCTATCTCTCCATCTCTGGAGCCTTGAGTATGTCAAGACCGCAGTAAAGGTTCTTCGCGTTGCTTCGAATTAAACCACATGCTCCACCGCTTGTGCGGGCCCCATCAATTCCTTTGAGGTTTCATTTCTTGCGAACGTACTACTCAGGCGAGTACTTATTGCGTTAACTGCAGCACTGAACTTTGACATCCAACACTTAGTACTCATCGTTTACGGCGTGGACTACTAGAATTATCATCCTATTTGCTCCCCACGCTTTCAGGACTGAGCGTCAGTTGCCAGGCCAGATCGTCGCCTTCGCCACTGGTGTTCCTCCATATATCTACGCATTTCACCGCTACACATGGGGAATTCCACGATCCTCCTGCTCTAGCTGCCTGGTTTCTATGGCTTACTGAAGTTAAGCTTCAGGCTTCCACCACAGACCCTTGCTGCCGCCTGCTTCCTCTTTACGCTCAATAATTCGGATAACGCTTGCCACCTACGTATTACCGCGGCTGCTGGCACGTAGTTAGCCGTGGCTTTCTAATAAAGTACCGTCACTCGGCTACCATTTCCTGTAGCCGCCGTTCTTCCTTTATAACAAGAGTCTACAATCAAAACCTTCTTCCTTCACGCAGCGTTGCTCCGGTCAGGGTTTCCCCCATTGCCGAAAATTCCCTGCTGCTGCCCTCCCGTAGAAG
+
23,3-4,,-,,%,,*')*.367<9.::7)/*()()'*+/:59392%,-5.,+0-+,..;87;9115/11508*),0-4,.,/,)-2--8:604101/4---0*),/46344678.6778974511576:+801-).+237688-+,1+0/06566874+20.+-+&-8-/035+'1/0&*#*27369589995-2-5')$0,-+/,00,/0/6:610++,-3;3.13;4958,+,22-+(''+()*-2.8/,-/.../819;;/4;1*,+-002++)*,/+(.)(++*)'%/63..4.----449-,*,)+-007;/.9;;;;807'()+02..0012.-,**230127222,**+)($1(,0)-()*)-*2-..**/,.--+25'.-.-:-.-34825511093/*-./,.(2-993/1)*&&&%$*-&&+'+*2/241829294212:1260/,+0145/3+*(*&))4448:55936-09,')$$$*$'(*:8996631/+&&(0,10)*02868;:68/7/,-1920++3*47.46'+).+2.04*-1*(&$')*+*0*-.*')*1'3)6)++85/.,..;8(%,-*/2433/041,/(0.+)+,,.1-%&%'',/.-/3+-3520'..23,22*0/249/.3..-//0-*//+''*')-0.233287/51-%)(,*++6;69997841/1/21/,-*,...)1+)+4:9:2,.0-5;,0'/:6721+,00163,7,).''-+/700199371*,,.,++6:1988;:3;<35443*1+,-886454515;2.-12*.611.././8-(('3+2*%&',--7.03++0*+&(&&(56:6792:81.()'*)0,)+33.6--2/++-58703:66;4,*-)((*.26;434546034389621/61400/:5019:9:5;50&+*,-4297664509-/6//833347.7/.9<7.6---846-,(*--2/./10+10.016/086./42001-&+)*3760,+.2673113926;36875..(+014986975851-3/,./442,)*/11224/9/0'.1**65958<867:3%)),*./++/))//*0//1+2832;7+355-+.65874290-)9,80+%,.+.0+02,)93-)--0-0+
@bb8531dd-6cc5-4e31-87c7-4717f1751ee5 ch=398 read=69133 start_time=2019-12-13T09:06:30Z barcode=BC01 runid=2c9cf7bc05858273f10e7d7ec552fc0bd742dc3e
CCGGATTACCTTATTTGCGGCTTCACCCCAGTCATGAATCAAAGTGGTAAGCGCCCTCCCGAGTTAAACACCTACTTCTTTGCAACCCTCCCATGGTGCTGACGGGCGGTGTGTACCAAAGGCCCGGGAACTATTCACCGTGGCATTCTGATCGATTACTAGCGATTCCGACTCCGTAGGTCGAGTTGCGAACTCAATCCGGACTACGACGCACTTTATGAGGTCGCTTGCTCTCGCGAGTCGCTTCTCTTCGTATGCGCCGGTGTAGCACGTGTGTAGCCCTGGTCGTAAGGGCCATGATGACTTGACGTCATCCCCACCTTCCTCAGTTTATCACTGGCAGTCTCCCTTTGAGTTCCCGGCGGACCGCAGCAAAGGATAAGGGTTGCGGCGTTGCGGGACCAACTTAACATTCACAACACGAGCTGACGACAGCCATTGCAGCACCTGTCTCACGGTTCCCGAAGGCATTCTCATCTCTGAAAACTTCCGTGGATGTCAAGACCAGGTAAGGTTCTTCGCGTTGCATCGAATTAAACCACATGCTCCACCCGCTTGTACGGGCCCCGTCAATTCATTTTGAGTTTATTGCGGCCATGCTCCCCAGGCGGTCGACTTAACGCGTTAGCTCCGGAAGCCACGCCTCAAAGGGGCACAACCTCAAGTCGACATCGTTTACGGCGTGGACTACCAGGGTATCTGTCCATTTTGCTCCCCGCTTTCGCTACCAGGCGTCAGTCTTCGTCCAGGGCCACGCCTTCGCCACCGGTATTCCTCCAGATCTCTGCATTTCACCGCTGCACCAGATTCTGCCCCTCTACGGACTCAGGCTTGCGGTATCAGATGCAGTTCCCAGGTTGAGCCCGGGGTTTCACATCCTGACTTAACAAACCGCCTGCGTGCGCTTTACGCCCAGTAATTCCGATTAACGCTTGCACCCTCCGTATTACCGCGGCTGCTGTTTGGAGTTAATGGTGCTTCTTCTGCGGGTAACGTCAATGAGCAAAGGTATTAACTGCTCCCTTCCTCCCCGCTGAAGTACTTTACAACCCGAAGGCCTTCTTCTTCATACACGCGGCATGGCTGCATCAGGCTTGCGCCCATTTATTACCCAATATTCCCCACTGCCTCATTAGG
+
25/3,.6-12/2*/9.*+/',558-524++,::9;:8<9867300+20/'(,.2460/7+&%.,256-,-24,'++8.082((&0*:/)-5,+4/..+%('*7&785)+)*-,-,,*51'3'4+',4-.+*+-35324625081.12.*++./&&(1*/0+&'+,7:0)*,0668*.(,,,-)',/2/1,,7566,6,.*/.3985386722-/062(*('/3,4*()($$)*331.-(++++-203357;7,/..068:4/*/'*()(''(+(+'*)-/;2039:8-,+()/55:78111/+*(+*-/-,.27:18.*/.5.9807(),;633533.3&%*./64:8'56,')/68/7*)*/,842-)%(&+.8,3)+,47*.,+,)'''**.1,,,92.+%(%'%$+*+,..()-311.1((6533-,**./377/7,$())*+6:5767.--.2:1/0/-+,,&&&&&/0157:801'&*..,0197;9::88953.//*.<;547536.4/6.0.-.4220,,)+4''.6/7<;:;101135525/28*),.-+.$0)2*382,*+/194<741;<,../27+%&'((0,3,&+%++98:,2456271,,**.,.'*(*-.3.)+,2'1+-1(/5./+1-,/*9,,7:,+,,995805)5.5560/./04813'((/+*5092876890::55451)&'((&310*-/-59..+-07//()'%(-,,178962562653-19'%4.*+($'',,297561&/0,/,'/0-)+0)$+54536.,0(*,1/(2.22*%+$'%&))*2-5-39,,,20%,'*)-51)%&,.70-+0..4:67895769957/-)-41:0/-15)))+&18*,'/*++&'(0.1133115464114-/1/5012(((&%.)+*)%),.-5446225:5;88706/-+/52.09./2541572306*-((++%'$+*)*./-'&+/,(+,21694*.22532498420+1,./335:*/---,,-)(/$)*+7,7<:7073/,/2/(,)'(0,2;3*-2/071**4,31:8:55,/.+)(((.(0046;7-20546.../0+0955:'.-56,'--'#.&'-,'.++-7349;5*.1**'&%$+**.)
@8165b7e8-9af9-422a-89e5-563b8465c1d0 ch=337 read=116636 start_time=2019-12-13T09:06:12Z barcode=BC01 runid=2c9cf7bc05858273f10e7d7ec552fc0bd742dc3e
CCGGTTACCTTGTTACGACTTCACCCCAGTCATGAATCACAAAGTGGTAGCGCCCTCGAAGGTTAAACTACCTACTTCTTTAACCCACTCCCATGGTGTGACGGGCGGTGTGTACAAGGCCGGGAACGTGATACCGTGGCATTCTGATCCACGATTACTAGCGATTCCGACTTCATGGAGTCGAGTTGCCAGACTCAATCCGGACTACGACGCACTTTATGAGGTCCGCTTGCTCTCGCGAGTCCGCTTCTCTTTGGCATGCGCCATTGTAGCACGTGTGTAGCCCTGGTCGTAGGGCCATGATGACTTGACGTCATCCTCAGTTTATCACTGGCAGTCTCGCTGAGTTCCCGGCCGGACCGCTGGCAGCAAAGGATAGAGGTTGCGCTCGTTGCGGGACTTAGCAACATTTCACAACACGAGCTGACGACAGCCATGCAGCACCTGTCTCTGATTCCCGAAGGCGCGCAATCCATCTCTGGAAAGTTCTGTGGATGTCAAAGACCAGGTAAGGTTGTTCGCGTTGCATCGAATTAAACCATGCTCCACCGCTTGTGCAGGCCCCAATCAGTGTTTGAGTTTTAACCTTGCGGCCGTACTCCCCAGGCGGTCGACTTAACGCGTTAGCTCCGGAAACCACGCCTCAAGGGCACAACCTCCAAGTCGACATCGTTTACGGCGTGGACTACCGGGGTATCTAATCCTGTTTTGCTCCCCACGCTTTCTGAGCGATCAGTCTTCGTCAGGGGCCGCCTTCGCCACCGGTATTCCTCCAGATCTCTACGCATTTCACCGCTACACCTGGAATTCTACCCCCCTCTACGAGACTCCAGCTTGCCAGTATCAGATGCAGTTCCCAGGTTGAGCCGGGGATTTCACATCTGACTTAACAAACGCCGTGCGCTTCGCCCAGTAATTTCCGATTAACGCGCACCCTCCGTATTACCGCGGCTGCTGGCACGGAGTTAGCCGGTGCCTTCTGCGGGTAACGTCAATGAGCAAGGTATTAACTTCTCCCTTCCTCCCCGCTATGAGAAAGTACTTACAACCCGAGGCCTTCTTCGCGCCACACGCGGCATGGCTGCATCAGGCTTGCGCCCATTGTGCAATATTCCCCACTGCTGCCTCCCGTAGGAG
+
60,,',,69/:+/,((*+..863914-./63343490////9723.)+****,8--/,-5286;72(..35:75668235)')/6,(+,0;8,-52/./1-1*/254:321+.26:93-4-+)3*)*6/#%+&+1-76;666<89455543620+:+())+-.,75732289;:::8*()*+3509/.5+')7357.;11'5,16..133304,/09;89904,,35*+1/+-2218)2*+.1/,,.094863;:'.-./177961.-'%&')&(,,6612123<7./244506)488955+,-+*+)-,.17-,'()((-*/-93..-/011;9/644..((0*+16931.*4.02759778859..&.09'2,964(%1+2;341632'4,.0.822--,(+138423;2/144:524..411211204///8(0-0/0//58256623033976;8--3/43'2&5(2*41346463677;5/2<7888:;;;89949-.179$4)*+%5'4+%-0-/535:00//1*1,1006-224+*,,34.02-0-6,.-7%21332)+.*-0&2#)0*(((/;;/-7//8...087729.-+/5;.-.62/1//15+/+5,443/01)%)++/.0)///135256--+,.641/007.0.2).(')2401-22.82.'+*0/006:,*++5;.40(+.33-0)+5730385+122)(&'&+*,/7*(%&%'/-),.17867;6249,/,/,4-(,($&**25..6&6455:7805''&5434654655,1890383-.-(123622-1-2.25-83542.+54/53344277'&'(,.,19(,,./9))+,,;387:11-,++)-')-5,)356+.81,*+,..%()1/2253891.''*'''+,''(+*48.'-0-(/,(.(),1528/*'%)'-54445+/00603<7/5/./99918/-/-+$'373257173**(*.010+*0.*.59674040/0,468.50-///+'*.'(,96-78/03;9.,01,,+)$//--+(''&*+14,6'&(+)256:4171,,+*+(*)-/0-5,*)+,-+,)(+0(27718+210:6,./,.,1/723546960%*,-//.4/-86'&4)-21&
@600c2085-7e2d-450b-a282-10905e63b2ee ch=292 read=128052 start_time=2019-12-13T09:06:11Z barcode=BC01 runid=2c9cf7bc05858273f10e7d7ec552fc0bd742dc3e
CCAGTTTACCTTGTTACGACTTCACCCCAATCCTTTGACCCTACCTTCGGCCGCTGCCTCCTTGCGGTTAGCTCACGGACTTCGGGTATTGCCAACTCTCATGGTGTGACGGGCGGTGTGTACAAAGACCGGGAACGTATTCGCGCATTTATTCTGATTCGCGATTACTAGTAACTCCAGCTTCATGTAGGCGAGTTTCAGCCACCACAATCCGAACTGAGACTGGTTTTAAAGTTTGGCTCCACCTCACGGTATTGCATCTCACCAGCCATTTAGCACGTGTGTAGCCCTACACGCAAGGGCATGATGATTTGACGTCATCCCCACCTTCCTCCTGGTTAAGCAGGCAGTCTCGAGAGTCCTCCAGCAATGGTAATAACGACAAGGGTTGCGCTCGTTGCGGGACTTAATAACATCTCACGACGACACGAGCTGACGACAACCATGCACCTGTCACCTTGTCCCCGAGGATTTCCTCGATTAAAGTAATGCAAGGGATGTCAAGTGTAGGTAAGGTTCTTCGCGTTGCTTCGAATTAAACCACATGCTCCGCTGTGCGGGTCCCCGTCAATTCCTTTGAGTTTAGTCTTGCGACCGTACTCCCCAGGCCCGGAATACTTAATGCGTTAGCGGCGGCACGGAGGTGTTGAAACCCCCACACCCACAAGTATTCATCGTTTACGGCGTGGACTACCAGGATTATCTAATCCTGTTGCTCCCCACGCTTTCGAGCCTCAACGTCAGTTACAGTCAGAGTCGCCTTCGCCACTGGTGTTCTTCTAAAATCTCGCATTTCACCGCTACGCTAGAATTCCACTCTCCTCTCCTGCACTCCTAAGATAACCAGTTTAGATGCAGCACCCAAGTGCAGGCCGGGTATTTCACATCCCTTAATCATCCGCCTACGCTCCTTTACGCCCAGTAAAATCCGGATAACGCTCGCCACCTACGTATTACCGCGGCTGCTGGCGTGGTTAGCCGTGAAAGCCATCAGGTACCGTCATTATCTTCCCCAAAGACCTTTGATCCGAAAACCTTCATCACTCACGCGGCGTTTGGCATCAGGGTTTCCCCATTGTGCAATATTCCCGCTGCTTGCCTCCCGTAGGG
+
43%,-9.0194:317+++*-49605*+*/211''(%%-33&$%)&&&0'2,5/474.0+-(*+-.3-1.--3842349123;2*712-5/+1,--,*-.4)/-0/31245)89238-/044-3/2,)+22+9051187998,(*((%&)'*183/017:700,++-&()***,3/0/,))*,7755.-*1564452;5/),,,*1*+-9<:0.,1;2222297::60;;1)4)*.8,0012470192643621-,0(+0++*(#*+*,8-4-0'((-,-0120(&&%*.,((*((%&)*,3319800/-,4;32./(*,9.953+/183<:747*),-.2-)&,*-1:1342/.($+)-,.611&+%,-80*('%$&'4*/.104'..05,.//1966;26-;7653.3*$&)&**,*+***&%%(*/0.*2235731+5708;11*-*-414::88-9,,,:31,*)((',8318776.8,3(%(),+,+63-+7.793342/$+#%&'''%&/-4<::<:33817/00:4---1+),&26.-,/3240,%&'$(*+/2/-/:;4/08/:3856-461//6;8+'0.30./4436++)%()*)''104(&)5387717070916./1.0103.&.,%.)**.1/0283)61*699*&,'-+&&%0-'*/1<826963;:12,62116867615/0')&++45543:44613,2(++189-'*-./:30*--38663/4330-.41012234-)+**14986:648<8985+))&+'.1-*(3.,)'&(&)5186/&+/),6,.'*,0-*/,4-/$(+.52+.101,++-*++1-,3'')21648033<9.,--(2/.22-3+..(,&%%&.11)3-.&,50//0006/)&(((043464279457694;2*71064.2.*+51:81.144525284+255354005../0017746:55081119-:*+'(%+..-,53-*()()(*.-01'24,,.8689/:0/0;:4:;;1.9++-0,')''+-21*,14.6000//26+435,.+,)/,103+'#$#'(03:36<3/32+(.7+.-.7.//9,9:+$(()(%$%()(-9)*;82+&
@e249cb49-8a55-4e8c-80a4-46f9709702ba ch=419 read=138003 start_time=2019-12-13T09:06:06Z barcode=BC01 runid=2c9cf7bc05858273f10e7d7ec552fc0bd742dc3e
CTCTACGGGAGGCGGTGAGAATATTTATTGCACAATGGGGAACCCTGATGCAGCAACGCCGCGTAGTGATGAAGGTTTTCGGATCGTAAAGCTCTGTCTTTGGGGAAGATAATGACGGTACCCAAGGAGGAAGCCACGGCTAACTACGTGCCAGCAGCCGCGGTAATACGTAGGTGGCGAGCGTTATCCGGATTTACTGGGCGTAAAGGGGCGTAGGCGGATGATTAAGTGGGATGTGAAATGCGGGCTTAACTTGGGTGCCGTTAGGGCTATCTAGAGTGCAGGAAGGGAGAGTGGAATTCCTAGTGTAGCGGTGAAATGCGTAGAGATTAGGAAGAACGCGCCAGTGGCGAAGGCGACTCTGGACTGCTGAGCTTGACGCTGAGGCTCAGCGTGGGGAGCAAACAGGATTAGATACCTGGTAGTCCACGCCGTAAGCAGTGAATGCCGTTATTGGGGTTTCAACACCTCCGTGCCGCCGCTAACGCATTAAGTATTCGCCTGGGGAGTACGGTCGCAAGATTAAAACTCAAAGGAATTGACGGGGACCCGCACAAGTGGGCATGTGGTTTTAATTCAGCAACGCGAAGAACCTTACCTACACTTGACATCCCTTGCATTATAATCGAGGAAATCCCTTCGGGGACAAGGTGACCTTGAGTGGTGCATGGTTGTCGTCAGCTCGTGTCGTGAGATGTTGGGTTAAGTCCCGCAACGAGCGCAACCCTTGTCGTTAGTTGATTACTACCATTAAGTTGGGGACTCTAGCGAGACTGCCTGGGTTAACCAGGAGGAAAGTGGGGACTGACGTCAAATCATCATGCCTTATGTGTAGGGCTACACGTGCTACAATGGCTGGTACAGAGAGATGCGATACCGCGAGGTGGAGCCAAACTTTAAAACCAGTCTCGGATTCGGATTGTAGGCTGAAACTCGCCTACATGGAAGCTGGAGTTACTAGTAATCGCGAATCAGAATGTCGCGGTGAATACGTTCAGGTCTTGTACACACCGCCCGTCACACCATGAGAGTTGGCAATACCCGAAGTCCGTGAGCTAACCGCAAGGAGGCAGCAGCCGAAGGTAGGGTCAGCGATTGGGGTGAAGTCGTAACAAAGGTAACCGG
+
&&(&$&*.+&&'%&*('%)&*((586-0/(++-6<84:9-+4,0')).//.3/3495325*//5&')*-00.3-1-973.'6+04064</,.//7574/55089.,2164-4,++/+4505.**/,-*0,+/-.4/,1+**6..///.4/26133(/0.*-+/.,4/+063/2.+5..,045-9-,,0)-.)-5.(%#'.3+-29:-,21/.142,5,-66896281..1392021/*,..+)3)))&&#+'*+*'/3/,*%'$%$)'%%'()421+)*++8348+$*+,-++,,0-3,6-1+'),51-...3131,76-/09:6/,++,.&23/4-/7530(-3.,8/:.)*,,.867+++*,0//,-$&('('((**0/0020/1,.(,((,56:;-(++41(+.3:,//,+2366;+-52246912446<8621%,$&,,/6-$-)*13(+(-3:13;6532/015085*-27/,11241/'.+,*4-/&'(+.05,/70038+()**98:;7-151.+6*0;;:/895;0+0)1.4/24*8;455;60/.2++'(''**1323442<</3;687$%'--2//105+*110.3.082//,-,8.013056(0813-8+&&-04.)&)(*1/+-73/8:29:.2.-.--,.4/*()*%().;688956;9<432224344448967761/.0*0667426203-)++3,,1635-,(+.8555;70700126:,--*'(1,01/15:85;40--1)&3737751.+*)&.//367986:3.603/6--(&)()&&$%'035,%''+7687153*,.452*'+((&&')**))++-+--,*+*.4333/6106;9910,,.+*))*,-44822110523.--,)1-*.-22:-+20(-9;.9:98984,+*'+2321+,.*1059575/-(..3358651783,*/*,11/,,140/00-1.0./&)(*478554:7765/4'225432353367&06350;0004//)/7--)()*+6534;460/+(+-341/291%..('*1,.3749676121:130232/5-/321786588--+0./)+++*--/15+9+117/.***(*1278;.50'-*+1:3;/-
@ac5bc1ae-d3bc-4a19-8e1b-900eccad848b ch=322 read=60703 start_time=2019-12-13T09:06:06Z barcode=BC01 runid=2c9cf7bc05858273f10e7d7ec552fc0bd742dc3e
CTCTACGGGAGGCAGCAGTGAGAATGTGCACAATGGGCGCAAGCTGGTATGCATACCGCGTGATGTGAAGAAGGCTTCGGTTGTAGTACTTTCGGCGGGGAGGAAGGGTAAAGTTAATACCTTTGCTCATTGACGTTACCACCGGAAAGCACCGACTAACTCGTGCCAGCAACCGCGGTAATACCGGGGTAAAGCGTTAATCGGAATTACTGGGCGTAAAGCGCGCAGGCGGTTCAAGTCAGATGTGAAATCTGACTCAACCTGGGAACTGCATCTGACATGCTGACAACAGTCTCGTGGGGGGGGGTAAATTCCGGAACGGTGAAATGCGTGAGATCTGGAGAGGCTACCGTGTGGCGAAGGCGGCCCCCCCTGGACGGGTGACGCTCAGGTGCAGCGTGGGGAGCAAACGGGATTAGGATACCCTGGTGATCACGCCGTAAACGATGTCGACGGAGGTTGTGCCCTTGGTGGCTTCCGGAGTAACGCGTTAAGTCGACCGCCGCCTGAAGTGCAACCGCAAGGTTAAAAACTCAAATGAATTGACGGGGCCCACACAAGCGGTGGAGCATGTGGTTTTAATTCGATGCAACGCGAAAAGAGGAGGCGCCTGGTCTTGAACATCCACGGAAGTTTTTTTCAGAGATGAAATGTGCCTTCGGGAACTTCGTGAGACGGAATGATTGGAAGGGACTCGCGCGGGAACTGCCGGTAAGCTGGAGGAAGGCGGGGATGACGTCAAATCATCGCCCCTTATGACCTGGGCTACACGTGCTACAATGGATGGTGCAGGGGAAGCGAAACCCAAGGGTGAAGCAAAACCCATAAAACCGATGCTCAGTTCGGATTGTAGTCTCTGCAACTCGACGCGAAGTTGAATCAGCTAATCGCGGGCATCAGCATGTCGCGGTGAATGCGTTCTCGGAGGCCTTGCACCGCCGTCACCGAGAGTTGATAACACCCGAAAGCCGGTGGCCTAACCCGCAAGGAAAGAGCTGTCTAAGGTGGGATTGATGATTGGGAAGAAGTCATGCTAAAACG
+
,*1-0306(%,3..**%%''&)$(*%0)+-663//0.-(,/4%(%$$(#&%((*%)*'&'$&%)&)(+1(*0-02650*/*2)*(%*(+.786%-+-3:*)*&+*/.)*,5-*-&+()3473<80234-4.//6418*0+&)(*')(*$()*+)%'))1)0-'&&-'''**'/0/415-2,++./-/(')%)*+20700/11*2''-((*9:<896336+**)+')((24(,//&&*./2,/1:3/+20()*&('&(((+0(()16+-+(((*)7++,(+,,.+&')'(((((')*%+'./40152,,,')%++*&&$#$)-/,//+*,.-+$&(+.669-+)''&'&%)()**)*%'*+,)/--350/230/./7..'('&()-,,-/&2()*)***,0346(*/009'+'*/)0*(&*'())1*--0/''00,./1:-+,,+/+**$)+--0))&,(5;673::)'0*+((+)(((&*)%$%%*),-.031-),//785+2+*/+,+%#'%&'-'1,)++-),,6-9;923898;:242834/10.04+23*%**,./,.-+1/30/1,,*(&,.5;-395:521202616-..04/($&&)%'''$(&$%/2710-+,.557,-.0*&*();;;;-')(')()**.,63211-*+-,--2/*&%'&'&&((*:5/,)'')-01)&&).2-472,+*(-,/0)*5596*++))*+.40-0+*-*-+'26-8425413336-,-+0'$*11*./0/225834)54..,&'*,22/../53/5///8866)-*/)),)-,)+%*)((&'---0/4+0.;;009,-048:/45+',%)*0+3672,4+/0-,,133/'('%&,)))%#&#%)-++*+&'(&%%$&&))+*+101-*),1-'.*+&))*,(040.-&$&(/;535,(%()0+1+&(+-/246/43(*(&&&%',,(*-/23,9,*('**)*10+.-2--,/532-*+.&1)***&$)-'(..,)(.,.2;:0.6(+,-+2.697*2)++*,3*/)%(*,/3+$
@1da85139-95cb-4d04-a63f-ff88aa69caa8 ch=509 read=142276 start_time=2019-12-13T09:06:05Z barcode=BC01 runid=2c9cf7bc05858273f10e7d7ec552fc0bd742dc3e
CCGGTTACCTTGTTACGACCACCCCAATCATCAATCCCACCTTAGACAGCTCCTTCGCGCGGTTGGGCCACCGGCTTCGGGTGTTATCAACTCTCATTGGTGTGACGGGCGGTGTGTACAAAGGCCGGGCGTATTCACCGCGACATGCTCGCGATTACTGTGATTCCAGCTTCATGTAGTCGAGTTGCGGGCTACAATCCGAACTGAGAATGGTTTATGGGTTTTGCTTCACCTCGCGGCTTCGCCCTCTGCACCATCCATTGTAGCACGTGTGTAGCCCAGATCATAAGGGCATGATGATTTGACGTCATCCGCTTCACTCAGCTTGTCCTGGCAGTCTCATGGGATCCCCAACTTAATGATGGTAATAACGATAGGGTTGCGCTCGTTGCGGGACTTAATAACATCTCACGACACAGGCTGACGACAACCATGCACCACCTGTATCTCATATAGCTATCTCTCCATCTCTGGGCCTTTATGAGTATGTCCAGAGACCTGGTAAGGTTCTTCAGCGTTGCTTCGAATTAAACCTACATGCTCCACCGCTTGTGCGGGCCCCTACGTCAATTCCTTTGAGTTTCATTCTTGCAGACGTACTGCTCAGGCAGATCTTATTGCGTTAGCTGCGGCACTGAACTTTGACATCAACACTTAGTACTCATCGTTTACGGCGTGGACTACTGGGAGTATCTAATCCTATTTGCTCCCCACGCTTTCGGGACTGAACGTCAGTTGCCAGGCCAGATCGTCGCCTTCGCCGCAGGGTGTTCCTCCATATATCTGCGCATTTCATACATGCGATTCCCGATCCTCTCCTGCACTCTAGCTGCCTGGTTTCTGGCTTACTGAAGTTAAACTTCAGGCTCACCACAGACCCTTGCTGCCGCCTGCTGCTCTTTACGCCCAATAATAATTCCGGATAGCAGCTTGCCACCTACGTATTACCGCGGCTGCTGGCACGGTAGTTAGCCGTGGCTTTCTAATAAAGTACCGTCACTCGGCTACCTGTGGCCGCCGTTCTTCAACCTTTATAACGAGTTTACAATCCGAAACCTTCTTCCTTCACGCGGCGTTGCTCGGTCAGGGTTTCCCCATTGCCGAAAATTCCCTGCTGCACCTCCGTAGGAG
+
(*+//2/4223.12.,-*/,.1791-6089:8.6-/1('(%%$&)45+222276:5)+.//2,2',013/21-+).,4182-*.+)*1,,,++*,)0,/,2,++,..7887:34*''&'63*/(/2()&*%+');9324,-,*,+(&&&-246/81**(&%)+533-+%(,2,&(')-.00*(*1,+,'3'*.(')0+-,,/840/))).,07,8;+--8/048+)+69668845**/++1*)&*4.21-,.*+2,-18,0/-((((%(+,22--,/*,+%)&*+*+-+..6,4-,,,-*,7'();999832.$+.510001'%''/,.+)+,6/..4444%+&*+&'176+-2--7.7--,/-6.+0',20011-11)+07:57743,7'(*94415142249443324133+-,-+-:0010143/43383855366.1735765344&3)+,1345323315734:9874-/1339/+-00+0/1'..&'&**+274786-,,1.;67:8-11/1-%&&'('1(1+01'-)%%&(+-556,),'&(*.,017/444+),))+,/20607/+,5,,&'.6/779;07)))')68.7022*--0+068$)'%%(,'--+-.++)$&%)%(')%0,.07.5+,(,-819,,/(*,-+,2,23659952::23090/05:686567-83''(,./07;442.(,+'%)(+53+-0/+1:,+'623('&&)0036-.02,/3./03721233684+-)*+,,38%(&&&$)',+2+*0,+,275773'4/0*.440&&&(&'&))(4).+*(/074-.+-4340&'(*''+/2-52'),*.9-,$&&+,,,770.+--+,)('/*%.--1).04...07:<00/+(%(-.4866,('%'(*.5,&)*1..+.(.**),0/20/133)')%''*0,/8469506-3*,(&+-).5...;;846+&(*')*+/---06+0*+()+.)(.548;3/0/7830*'(((/.*)&+(''*'/.2,2768;1160'&'$(,*,..6.+*(2:60/40031/03*.,-1/885942/)*(*+4271:11.1+0)*'-2+-7419;/)1;,03/.78333270-,00++$),,..-0(4++'
@3e123af3-5ce2-4917-b38e-4997547f95d6 ch=70 read=91894 start_time=2019-12-13T09:06:03Z barcode=BC01 runid=2c9cf7bc05858273f10e7d7ec552fc0bd742dc3e
TTCGGTACTTCGTTCAGTTACGTATTGCTGGTGCTGAAGAAAGTTGTCCGTCTGTGGCCTTTCTGGTGGTGCTGATATGCTCCTACGGGAGGCAGCAGTAGGGAAATTTTACCGGCAATGGAAACCCTGACGAACGCGCCGTGAAGGAAAGAAGGTTTTCGGATTATAAACTTCTGTTATAAAGAAGAACGGCGGCTACAGGAAATGGTAGCCAGTGACGGTACCTTTATTAAAGCCACGGCTAACTACGTGCCAGCAGCCGCGGCAATACGTAAGAGTGAAGCAGAAGCGTTATCCGGAATTATTGGGCGTAAAGGGGGCGAGGCGGGCAGCAGATTCATAATGGTGAAGCCTGGAAGCTTAACTTCGGTAAACCATAGAAACCAGGCGTAGGTGCAGGGAGAGGATCGTGAATTCCATGTGTAGCGGTGAAATGCGTATTGGGTATATGGAGGAACACCAGTGGCGAAGGCGACGATGCGGCCTGCAACTGACGCTCAGTCAGCGTGGGGAGCAAATAGGATTAGATACCCTAGTAGTCCACGCCCGTAAGCGATGAGTAACCTAAAGTGTTGGATGTCAAAGAGTTCAGTGCTGCAGTTAACGCAATAGAGTACTCCACGGTAGTACGTTCCGCAAACTCAAAGGAATTGACGGGGGCCCGCACAAGCGGTGGAGCATGTGGTTTAATTCGAGCAACGCGAAGAACCTTGCAGGTCTTGACATACTCATAAAGGCTCCAGAGATGGAGGAATAGCTATATGAGGCAGGTGGTGCATAGTTGTCGTCAGCTCGTGTCGTGGAATGTTGGGGTTGATGCGAAAAGCAACCCTTATCGTTAGTTACCATCATTAAGTTGGGGACTCTGTAGAGACTGCCAGTGACAAGCTGGAGGAAGGCGGGATGACGTCAAATCATCATGCCCCTTATGACCTACTTACGATGCTACAATGGATGTGCAGAGGAAGCGAAGCCGCAGTGAAGCAAAACCCATAAACCATTCTCTAGTTCAGTTGTAGTCTGCAACTCGACTACATGAAGTTGGAATCGCTAATCGCGAATCAGCATGTCGCGGTGAATACGTTCTCGGGCCTTGTACACCGCCCGTCACACCACGAGAGTTGATAACACCCGAAGCCGGTGATTGGCCTAACCACGGGAAGGGCTATCTAAGGTGGGATTGATGATTGGGGAATTGAAGTCGTAACAAGGTAACCGG
+
&"(')-.++;1-1100-5+))%+(,,--7503552...*,85-03/)/%&(&''(%$&'-0(($%()(./021210*('))/,*-1.9))170369/55-()&'()++0)$'*-.::<:90&**)0*),*%(+'*%''*,()*/50--2(&-+*1.920049,7,)*+/*)(,(-*..,+45+(**(641,-,*&%$')(3/+61)7.--237))))*,()##&%$$,')+1-*')-..01/0432325,6&05%+*+&11''-10.91/0-.0*+)++-$%(*(&*)*+2240-1(-'&%3))3.79;:9978()-2/+)*%((-..++.(+'+$*('#&*+*571,1.(/30,'*(&(,)5+*-1*'),59&57*)$&)0/2:5524&((*))+4).1('*(2907846.(/,011134441000/4,**.*++:67,1)*0*.+/*53/,,&(*+987/*2+721.3*5.:50.'+%%'%&%'(./+-,.*)&&'''**+)&()..-.*(+.8;:2&/1004--2645:'('-1*021-.0187)*,/4(1///*)%)%+'))-/,*,/6;7:7979855/&'(6<9821.---/-021/1..)6**.%*$-)+(.)$%&&+%&(&)'-4*+%%''),.4+/+'((*,.3.31.820-7*)+++,0*,0846-,-,53)&(.1;:487;6-+,.0::78'(7(,*/(+($+(+),/25134421566*'3:4.6316+**,,-692/1*,-./11125,**%&$'',./6;:8736&5/:///6582235503.+)'$%(&+-%(')+0.-+&%+&'$''+'$'+-2:3.4102182101402;880'))---.9'264,.35+*'*)()1253796786738311152/52*7*54-86++/..+547<1,--*+02+20/*-20/0*45-&((''('()'-((+-3/0+)('$$%&''*+&(((%&-'*+,-$'(-.8))*8;:0;3(*,261999:410'%,917)/+7,--5(%'()0111147655624.5-+9.8-220200))))(,40086-,,++87:866+-035;9:95423.-+26686:5---,.6-./2.011207/.-+((&(((*)+,-,(01)(,++48440)$,(1+3.,5987+/,1&,))-+*.%.4,-(-*/1;9.01*,.0059444)&&(().-++9468:898.8..20345
@aba258c0-6182-47b5-bd84-73d4bb241365 ch=382 read=94200 start_time=2019-12-13T09:06:01Z barcode=BC01 runid=2c9cf7bc05858273f10e7d7ec552fc0bd742dc3e
CCGGTTACCTTGTTACGACTTCACCCCAGTCATGAATCACAAAGTGGTAAAAGCGCCACTCGAAAGTTAAGCTACCTGCTTCTTTTGCAGCCTCCATGGTGTGACCCAGACTGGTGTGTACAAAGGCTCGGGGACGTATTCACCGTGGCATTCTGATCCACGATACTAGCGATTCCGACTTCATGGAGTCGAGTTGCAGACTCAATCCGGACTACGACGCACTTTGTAAGTCGCTTGCTCTCGCGGTCGCTTCTCTTTGTATGCGCCATTTGTAGCGCGATGTGTAGCCCTGGTCGTAAGGGCCATGATGACGACGTCATCCCCACCTTCCTCAGTTTATCACTGGCAGTCTCCTTTGAGTTCCAGCCGGACCGCTGGCAACAAGGGATGGGGTTGCGCTCGTTGCGGGACTTAACCCAACATTTCACAACACGAGCTGACGACAGCCGTACGGCACCTGTCTCACGGTTCCAGAGGCACATTCTCATCTCTGAAAACCTCCGTGGATGTCAGACCAGGTAAGGTTCTTCGCGTTGCATCGAATTAAACCACATGCTCCACCCGCTTGTGCGGGCCCCATCAATTCATTTTGAGTTTTAACCTTGCGGCCGTACTCCCCAGGCGGTCCGACTTAACGCGTTGGCTCCGGAAGCCACGCCTCAAAGGGCACAACCTCCAAGTCGACATCGTTTACGGCGTGGACTACCAGGGGTATCTAATCTGTTTGCTCCCCACGCTTTCCGCACCTGAGCGTCAGTCTTCGTCCAGGGGCCGCCTTCGCCCTGGTATTCCTCAGATCTCTACGCATTTCACCGCTACACCTGGAACTCTACCCCCCTCTACGAGACTCCGGCTTGCCAGTATCGGTCACCAGTTCCCAGGTTGAGCCAGGGGATTTCACATCTGACTTAACAAACCGCCTGCGTGCGCGCTACGCCCAGTAATTCCGATTAACGCTTGCCTCCGTATTACCGCGGCTGCTGGCGCAGGTTAGCCGGTGCTTCTTCTGCGGGTAACGTCAATGAGCAAAGGTATTAACTTTGCTCCCTTCCTCCCCGCTGAAAGTGCCACAGCGAGGCCTTCTTCATACACGCGGCATGGCTGTCAGGCTTGCGCCCACATTGTGCAATATTCCCCACTGCGCCTCCCGTAGG
+
6.)-71/4341&*4'(($,-0*)*682.3:6$)'(6575926.,*,65*0+'(,454())*).-&)*4'**-./3/,&((4+0:;.,2.&.,(*,)).;:72114'%%/*/.36335./.330,$%$)))-77/2(/+-<97884202.-167)+,:::4.-$.+2///0046;49138:;9..4+()*+%&-1501-/3679.:0.*//.-)*,,-/.3+).,'%%$()(-+,/.+*-.+7451+)*-0,/*,-1;:/1161425;.92()/..-(*,)+,0+-///50,1;94.2,/+//0/)()*++*(&-,00,).-4;3*.:0;2602.25=100;678685(23214((*')*23391)-06/9/641/11820+006'/*20%+10*5./-2380:0-0/2))(&(.*0/*00155:0++-.521355866576834,262)5,/)**+4.2366632307808/))'-/,3404;21448201***4541:797458;+-)*)()--,3*8)80*.5:1.12-432921002$(**/0;35,(+'.+-009,13()(+(+('((*+,25/(/2/84;6/9;:,2/,/:<3-)-$')*+1.50++.2-1::0*/(3(-*.-,--6/6/567-9*)'++7(.,+2*+0*+'((++2-,+.-*&+,3.6.3*611.+(),002)(-/'&*,*,03:489659*564,./16/31/010.:/*.12::2,--.1:/1((+-1:4457::;:56,**0+406++1893.7.-/+0-15-&$'1/12;8105((*00399386725:61/47./-),+/9018876977384;:90-./+.**02268'(+,.5+-8'76763(1)'%-&%*8721,)-1-4.'00:,/-*(+19/-,...01120301.-&(138)))'(*+-30**$&)'/*-,**,-029<620001/7..('%'/4,/00514//590,0...98.9*)%++2405../5-(*&(*,/41/)+012706:72+*-&%)+.04</-/+..201)+*)'0-27-295)*)::-*4*'(-)*,)-%%&+&.&')-177:89<;75-1'/./03/+1,,)&(*-269414,/.::2,-+-0**)*-,*+(+*::+*32))$(),-8--2+1&
@a811bea8-acf0-40fa-a1b3-81c6e749fd15 ch=198 read=104095 start_time=2019-12-13T09:05:56Z barcode=BC01 runid=2c9cf7bc05858273f10e7d7ec552fc0bd742dc3e
CTCCTACGGAAGGCAGCAGTAGGGAATTTTTCGGCAATGGGGAAACCCTGACCGAAACAACGCCGCGTGAAGGAAGAAGGTTTTCGGATTGTAAACTTCTGTTACTCGGAAGAACGGCTGCAGGAAATGGTAGCCAGGTGACGGTACTTTATTAAGCCACGGCTAACTACGTTACCCAGCAGCCGCGGTAATACATCGGTGGCAGCGTTATCAGATTATTGGGCGTAAAGGGGCAGGCAGCGGGTCTGTGGTGAAAGCCTGAAGCTTACTTCAGTAAGCCATAGAAACCAGGCAGCTAGGTGAGGAGAGGGATCGTGATTCCATGGCGGTGAAATCGTAGATATGGAGGAACACCAGTGGCAGGCGACGATCTGGCCTGCAGCAGCGCTCAGTCCAGCGAAAGCGTGGGGGTGGAAATAGGATTAGATACCCTATTAGTCCACGCCGTAGGCTTGATGAGTACTAAGTGGTCAAAGTTCAGTGCTGCAGTTAACGAAATAAATTACTCCGCCTGTGATGGTACGTTCGCAAAGATGGAAACTCAAAGGAATTGGCAGGGGCCCGCAAGCGGTGGAGCATGGTTTTAATTCGAAGCAGCGCGAGAACCTTACCAGATATTGACATACTCCATAAAAGGCTCCAGGAATGGAGAGAGATAGCTATATGAGATGCAGGTGGTGCATGGTTGGCGTAAATCTGGCTCGTGTCGTGAGATGTTGGAGTTAGAAGTCCGCAACGAGCGCAACCTTATCGTTAGTTACCATCATTAAGTTGGGGACTCTGGCGAGACTGCCAGTGACAAGCTGGAGGAAGGCGGGGATGATGTCAAATCATCATGCCCCTTATGACCTGGGGCTACACGTGCTACAATGCTGGATGGTGCAGAGAAGCCAGAAGCCGCGAGGCAATACGTAAGCGGCA
+
,0431.3-1)')))(./&'&%&,++++/3/,)*23140,/,''---41,,/07-.0,41100280434205-304,/0.23.1-,*3&.&'&)..*+8..++,%%&&'-(/*.+'&''''*'($+(**,&)+-05&,&&()(-)(&(),)'+300+0200*50//2..,+(,'&.1*),.005836.5...*)*&,'((+)('(').-/()*$)-.1/1027774.-,%,./...49/%&&&''64/,002.*+,3'*4/3)*#$$$$'0,4),-45%&''%($/2+/81,..,'*.)''')'&+((()79734.+*,+345+)%&'-,/'(/'()-0-38111//.,**/,,05/102+(%)-(('))-//02,02.'/0'*&&*+314),*3(%%'&'))(,.1%,,,+'.0-83,(*/&-*)(20318(,+&3/120('**/5,1&%%%$$'%,(&%+(*+1,&'''&'''$**/1++,-14232050.&'%(--/16.//))).(&(2-1*../*-0,-*,45'*'+('%()',.***-*,('&)'-'*$&$)-6.46)%&')+-,,(+-%$%$'1/9<:*25270%(.$(*&)((('-&4*6-4,-60123$0''),+*'((+*%))00)&(*,//).-1//39.*)(((21**+,-,'&)+012&0./1.0542/-.,42,*.---..,-,%'*)+,%/$(*(*-1113/24*)%&+7)$')+(0,(+334,(++)+-+((')*,6317*(*)&-2123237,)*1-/69/..2-'&'''(,,27838,1355864/1239*,0--,,)).5/+*()+'&%$'.-0486&1%-25.,.-,(((3(-2+&&''-,./0374/2342-+++-*,4-200*)+''&%%(%%,'(06*2()'/.35/&-))&&"#$&&&
@7a9fb48c-ce32-4fcc-b692-a6a12ee98681 ch=270 read=57626 start_time=2019-12-13T09:05:51Z barcode=BC01 runid=2c9cf7bc05858273f10e7d7ec552fc0bd742dc3e
CTCCTGCAAGGAGGCAGCGGTAGGGAATTTTCGGCAATGGGGAAACCCTGACCGAGCAACGCCGCGGCGTGGAAGGAAGAAGGTTTTCGGATTGTAAACTTCTGTTATAAAGGGCAGCGGCTACGGGGCTGACCCGGGTGACTCACTTTGGCCAGAAGCCACGGCTAACACTACGTGCCAGCAGCCGCGACAGCCAAGATCAGTGGCAAGCGTTATCCAGGGTGGGCGTAAAGGGCAGGCGGCGGCAAGGGTCACCATGGTGAAAGCCTGAAGCAACTACCAGTAAGCCATAAACCAGGCGCTTCCAGAGTGCAGGAGGATCGGTGGAATTCCATGTCATGGCGAGTGAAGTGCGTACGAATATATGGAGAGGAACACCAGTGGCAGAGGCGACGATCTGGCACAGCTGACGCTCAGTCCAGCCGTAGAGAACTAAATAAGTTAAGATGCCTAGTAGTCGCAAAGAAGCAGTAGGTACTAAGTGTTGGATGTCAAAGTTCAAGTGCAGTTTACAACCAATAGTACTCGCCTGGAGTACCGTTCGCAAGTGAAACTCAAAGGAATTGACGGGGGCGCACAAGCGGTGGGCATGGTTTTAATTCGGAAGCAGCGCGAAGAACCCTTACCAGATGTGACGCTCATAAAGAGCTCCAGAGATGGAGGAAATTCAGCTATATGGGATACGAATTGGTGCATGGTTGTCAAATCAGCTCGTGTCATATGTTGGAGTTAAGTCCGCAGCAGGCGCAGCATATCGTTAGTTACCATCGGTAAGTTGGGGACTCTAAGCAGAACTGCCAGTGATGACAAGCTGGAGGGAAGGCAGGGGATGACGTCAAATCATCCCAGCTGCCCCTTATGGCCCTGGGCTACGTGCTACAATGAATGGGTGCAGAGGAAGCCAGAGCCGCGAGGTGGTAAAACCCATAAAACCGATTCTCAGTTCGGATCGCCAGTGCAACTCGACTGCATGAAGTTGGAGTCGCTAGTAATCGCGAATCAGCATGTCACTTGGTGAATACGTTCTCAGGCCTTAGTACACACCGCCCGTCCGCACCGGAGTTGATAACTGCCCGAAGCCGGTGGCTAACCACCAGGAAGGAGCTGTAAAGTGGGATGATGATTAAAGAGGTGAAGTCGTAATAAAGGTAGCTTGGAAGATGAGCGACGAACCGTGGGATTAACACAAAAGACGCAGGCAGCTTTCTTCAGCACCAGGTGCTGCTTCCGCCTGAAGCTGAGGGGACTGCCACGGCCTTTCTGTTGAATTGCTGATATTGCTCCTACGGGAGGCAGCGGTGAGGAATATTGGTCAATGGACGAGAGTCCTGAACCAGCCAAGTAAGCGTGAAGGATGACTGCCTATGGGTTGCATAGCTTCTTTATATGGGAATAAAGTGGTCCATGTGGATTTTTATGCCACCATATAGATAAGGATCAGCTAACTCGTACTGGCAGCCGCGCAGGCATACGGAGGATCCGAAGGCGTTATCCAGTTTATTGCAGGTTTAAAAGGGGCGTAGGTGGACTGATTAAAATTAAGTTTGAAAGTTGCGGCTCAACCTTAAGAGTACAGTTGATACTGGCTGTCCCGCAAAGAGTACGAAATAAGAGGTGGGCGGAATTCTGCGTGGTGTAGCGGTGAAATGCTTAGATATCGCGAAAGACTCCGTTGCGAGCAGCTCACTGGACCACGACTGGCACTGATACTCCGAAAGTGTGGAATTATCAAAGTTAGGGTTAGATACCCTGGTAGCGAATTTTACAGTAAACGATGAATATGTTTGCGATATGCAATGCAGCGGCCAAGCCCGAAAGCGTTAAGTCAATTCTACCTGGGGGGTACGCCGGCAACGAGTGAAACTCAAAGGGAATTGAAGGCAGGGGCCGCACAAGCGGAGGAACATGTGGTTTAAAATTCGATGATACTTGCTGAGGAACTACCGGGCAAAGGTGCATTTTGAATATATATTGGAAACGAGTATAGTCGTAAGACAAATGTAGAAGGAGTGCTGCATGTGGTTGTCGTCAGAGCAATGCATGAAAAAAGA
+
*',2,*,.)2-*//-/2+)('%+($*'07<:-3;/./,/1.(&)),.+),.15-)&*..0,.2*)&'(*1*'+,,.+-(***--44/&-../1,,.6/)(+&+(.1*,29,),)'%*((&()$*),'&#$%%****'*()%&%'$(')*'))+)'+)%/2.,.--,00-$)*)+),*4012.,*.*&((%&$'++)(')**&(('.+1/()().//-+(*)#'&0-.-,5/).02++120+41'2100)4..-(*()-,02-/0.+/*'(('()-*'+#$$&'*+/'.1+,%'-(*'..*'%$&%$'()**.2&71)()&,,(&'&+))-+.0,0**&$,%0,,%'),-/&*,-/)'&&&0-./$'+0.+()*(5.01112-+('%%',1.193000/-0-+&'*%**,-48100.-./&('&$$'&'()+*)-4::1-(,.*0)'&+&+/'&'*&*)(%'&$$$+(),*,-*('*(-/01,1.-41626780/3,+,3.3.,+++()00('%+.&&%%'%')),,2'*3.**$%'''(+3,-'(,,)()%+&31.43).+++1/2.1)-33*-'--/493/4//60-(,/))+/8.9:7:4%-+.',.'.-.*++'(*-,&)+(+'((,,&'(*--.,+%&),(&&'(/-0))),-091++)(..*3-(#$$$$$$%*-4346'%$-%3*5//,-.729-.'''''+**+-/-1/1/,-./1391)'(+./,)(-,(+'$'$%)+-3202*+*-.++--).*),),+3(+/.+/,8+580,.*)(&$'+&(+/.415,,-+*'))..3+''*27.-0,+2-12%,18)*3223/44571)((+,)'#''+*/8.-,9/--'740,,.(%''((+-330/11../:64.++-3//++*()'(&((-,0;35,')'&((%'(+,*2.,3284'+1((4,516),/61+.''&&(,*+0100.125.'+-%-.110'(2,**'%(&%&''%&)0+*'+'(521,(*','/2)++')%&(.8407*2,++-'*00,6*)#&%*'+,0835:5,.2*%((*)*)&&)*&)-*$'($'(&%'((02140+(&%(,.4(1.%)+(+(*$*)(&'&,%&'28,%)%%'(%/2.1+&$,)(,&0)+.3,-)'-3(.'+(/2.304+**1.*&,('('&*%2)&+%)*$-&&%%#%(+0--.1&-%'''&&()/,,.1+'%#$,)+/41.,+&(&(%'$))&&,)()*+%,.70/0.,*%$&$%&(*23.0428+&#&"%&%(+3-2,*+*/.--*'0+'0--55+2*)(&)('(&)--5.773;469.,,*&''(.&')+2/)-*/.0))*++((*)*,(*)(%&$%)%)(%')&+/)*#$%'('+17-.4,*.52.-((,0083*0'-+/,&-&+++(/344+&*$'%&-+431-)'/50.14---+(()-,0)(%##%$'(**)//*,*-(*0,*)%,*/*-1.-8)('&&''&--.,3()*.8)(0*&)')30<:397(*/,(&',1-8129321*&*-,78.03*)&,+)&-1**3/,-)-/0*)'(%'%**%)%-%-,56:45522-0,+&$*-,)'(*/)'%(+**%)'&')''&*1+,5402-.0/4+))+,6.11'$#&&1++),1/,,'&#))3/,*)')*00.-//010.190((('&.+022246794-&$'))/)*%)(-***,*-+/)(--**//-('&&*1,-(/,'$&%&++(**))20./3,+/'-%'%%%+(//+%&'')0;8*))**3;5/0*01+*/.001-%.(&)$%#&&)*.,1..-)&'(,('&'+(*($&%&%0**%%'))*-1-*%&&/037*932-0&%$&('*&(*3/74(1-'(,))+.',,%(/5,-.%'&())%(+.+-/-51'.$*,2/7*)0/*.93/////2.,*)$%*&'*,-3)'&)((+((&,(&%((.+186+--50*''+'+*)(**),&&')*/,.//'+*2/29.893335,*-(*&'(66888973-&')*%(5040-,-.1194%,%(&&()*)'$%
@4d58abb5-c25e-4cbf-90c9-03abe8fdfef1 ch=191 read=175480 start_time=2019-12-13T09:05:16Z barcode=BC01 runid=2c9cf7bc05858273f10e7d7ec552fc0bd742dc3e
CTCACGGGAGGCAGCGGTGGGAATATTGCACAATGGGCGCAAGCCTGATGCAATACCGCGTGTATGAAGAAGGCCTTCGGGGTTTTAATAAGAGTACTTTCAGCGAGGGAGGAAGGAGTAAGTTAATACCTTTGCTCATTGACGTTACCCATAGAAGAAGCACCGGCTAACTCCGTGCAGCAGCCGCGGTAATACGGAGGTGCAAGCGTTAATCAGATTACTGGGCGTAGAGGCACGCAGGCAGTTTCATTAAGTCAGATGTGAAATCACGGGCTCCAGCCTGGGAACTGCATCTGATACTGGCAACTTGAGTCTCGTAGAAGGGGTGGGAATTCCAGGTGTAGCAGTCGCGTAGAGATCTGGAGGGAATACCGGTGGCGAAGGCGGCCCCTGGACTGACGCTCAGGTGCGAAAGCGTGGGGAGCAAACAGAGTTAGATACCTGGTAGTCCACGCCGTAACGATATAGAGCTTGGAGTTTGTGCCCCGCCCAGGGGCGTGGCTTCCAGACTAACGCACGTTGAGTCGGTGCGCCACAGATACGGCCGCAAGGTTAAAACTCAAATGAATTGACGGGCCCGCTGGCAGTGGAGCATGGTTTAATTCGATGCAACGCGAAGAACCTTACCTCGTCTTGACGTCCACAGAACTTTCCAGGGTGGATTGGTGCCTTCGGGCCATGAGACAGGTGCTGCATGGCTGTCGTCAGCTCGTGTTGTGAAATGTTGGGTTAAGTCCCGGCAGAGCGCAACCCTTATCCTTTGTTGCCAGCGGTCGGCCGGGGCTCAAAGGAGACTGCCAGTGATAAACTGGAGGAAAGGTGGGGATGACGTCAAGTCATCATGGCCCGCCACGACCAGGACTACACACGTGCTACAATGGCGCATACAAAGAGAAGCGACCTCGCGAGAGCAAACGAGGACCTCATAAAGTGCGTCGTAGTCCGGTTAGGTCTGCAACTCGACTCATGAAGTCGGAATCATAGTAATCGTGGATCCAGAGATGCCACGGTGAATACGTTCCCGGGCCTTGTACACACCACCCGTCACACCATGGTGGGTTGCAAAAGAAGTAGGTAGCAACAGCCGGAGGCGCTTACCACTTTGGCGATTCATGACACAGGGGTGAAGTCTAACAAGGTAACCGG
+
.+*'(+:.,/+)..,'/+(+*),..:3.,--1;52:71+++,'(-32530-/'(%25),//04*++.-''()).-+-*'*1+,+,%%')0+('&%$&-35*))'(',-*',*+/+*$&&)1./11/,$.)(&))/01&*&'+-)/,*6/+%'&&/)&),')::2*($$6&*+92(/))%&&%')**+**-//*),/+,*'''1///.--6.:0,&(&)++-.387777-)()(,(.,/0/52,2/8,+&*'*,-.4/155./*(,)(+%++14319(+(3847<9072000/02-,)*%)'(,)+,')*,,011//.+*(,*)+*'')1+,0+2.,-48/.'%&&$*0&%&&1))+-/8758/,2/%2'(20)0-023/.-,.11+,161,+1/,*)*-97968/02343.,/1(*-1466*(++/.+++-&)+-,,766:;-.80.,08*'()0-*++0+**('%'%*$)/10,,,18/.8,64.($%&%%)*15.,+)-()0+)%.+,135/'(&')-/*(%&'('&')'**%'(%**(,.507163+120126:55554:5.-$$)%%##).-17(%&$&(((0166,)('+,*7:-/,.2211119674,0316-.531.2024-')*,-5022013('(-443//5-/().*(')+'.*/*,+15/6.,0*(%$&*+//1/3335610000-5//.2644.*))')))+-7000383.//912555.%&*1-'&(),.-.1184417)'),/3.-41-2;./6/./394-1-3*%**(*.454*-0*-,+&'..,-,,./6;4//02,0**/&.*/.5;53440111-.*',0/44')()-/&#))%&(/053-)*()-,,-,/0211/,.0;21:64655/857+''&()()99:;99/70/*)+,,6%/*&)/+.001**/4.((%,/6744579/.',)-(-1-.-.+('),-+&++/*/*/+*(8*6..-0&*%./2955*,..,.:)))(%*,+./*,.85,1++&4/29473-589050..3703-865472+.20302.((+''(.51;-+-73*&)*&('.,),'./00'%&++1*/..141:122,.230,/*//6;966521'('+02/+),-(+,-12/1/./-4:7030
@5dfff09c-667e-4c93-bb3c-3f7cb07ebddc ch=258 read=70332 start_time=2019-12-13T09:05:14Z barcode=BC01 runid=2c9cf7bc05858273f10e7d7ec552fc0bd742dc3e
CCGGTTACCTTGTTTACGACTTCACCCCAGTCATGAATCACAAAGTGGTAAGCGCCCTCGAAGGTTAAGCTACCTACTTCTTTTTGTAGCCCACTCCCATGGGTGTGACGGGCGGTGTGTACAAGGCCGGGAACGTATTCACCGTGGCATTCTGATCCACGATTACTGGATTCCGACTTCATGGGTCGAGTTGCGAACTCAATCCGGACTGACGCGCACTTTATGAGGTCCGCTTGTCTCGCGGGGTCGCTTCTACTCTTTGTATGCCATTGTAGCACGTGTGTAGCCCTGGTCGTGGGGCCATGATGACTGACGTCATCCCACCTTCCTCAGTTTATCACTGGCAGTCTCATGAGTTCCCGGCGGACCGCTGGCAACAAAGGATAAGTTGCGCTCGTTGCGGGACTTAACCCAACATTTCGCTTACGAGCTGACGACAGCCATGCAGCACCTGTCTCACGGTTCCCGAGCACATTCTCATCTCTGAAAACTTCCGTGATCAAGACCAGGTAGGTTCTTCGCGTTGCATCAAATTAAACCATGCTCCACCGCTTGCGGGCCCCCGTCATTCATTTGAGGTTTTAACGGCCGTGACACTCCCAGGCGGTCGACTTAACGCGTGTTGATTAGCTCGGAAGCCCACGCCTCAAGGCTGCAACACTCGGTCGACATCAGTTTACGGCGACTACCAGGGTATCTAATCCTGTGGTGCTCCCCACGCGCACCTGAGCGTCAGTCGCCGTCCAGGGGCCGCCTTCGCCACCGGTATTCCTCCAGATCTCTACGCATTTCACCGCTACACCTGGAATTCTACCCCTCTACGAGACTCAAGCTTGCCAGTATCAGATGCAGTTCCCAGGTTGGCAGGCCAGGGGATTTCACATCTGAAGCAACTCGCTTTCACCTGCGTGCGCTTTACGCCCAGTAATTCCGATTCAGCACTTTGCACCCTCCTGCCGCGGCTGCTGGCACGGAAGGTTGGCAATTCGCTTTGCTGGGCAACGTGAAATGAACAGGTAACTGCTCCCTTCACTCCTTTGAAAGTACTTTTACAACCAGAAGGCCTTCTTCATACGCGGCATGGCTGCCATCAGGCTTTGCGCCCATTGTCCGCAATGTATTCCCCACTGCTGCCTCCGTAG
+
0/0517+.6.9,+6)*+-/33832/.-**+46-///742*./8713050*''+,34-./213142;54(,-18.,*-4965;64&'%)',-'(('0-(&--2'****),-47536-+,&&%''*,)-*(.-,+-55,-+-&*315,-,*-/10./00-+.-.-4$($#'()-.+*.0&(4/031*,/+(3-7,..)4-..+.+++/0+.)+++**')(+,5:23-*.,(-1///6,/0+-*-.15))*+*,(()'*,.3<:/1-+*+))00**()*.13201))/06;1/8;8722&2664:68//.+((()&1+'%(*./-+32*/++./&-+1+,5348634.%//04:311020:16+/+/(457;9:+0)(*+-1:,4.855+++6()***678:577;8721210,/*/-7/57''$$$$(*,,*10104.%++$-3.34404,'(,)+.,*,+-0868-74('''%*))0-./3///.+.+..,+-8/52)*$&(&(*&%*(***,+.--)*+*,23290113033*161:-432.-1117-2,*('$'(+.0,485-+/+%-.-.695,*('1;;*0&'&-+7+,(''(--495,278796849736/',((*'','&#2(/0667'-*+&.4,%)'*,*-.*(*12+-4//&((&&&)*3*6+*)&%%'((./.,$$%',/0)141+,,.-396,.)'(%%,%**-6:2,)''%'-/61/-36,,,&(,%$%&%+*/*/74,/889;8<:948,0303327;70.1''%002988475745;52.,,'&)%()-0-/,0.3//2%9760.1111003448-)*'*-945*''*)/05578+)*++15+(%.*3+%&%$('-($,1.1*190-((*212,*0%**%(+%#%$'*+'*0/267772/+++%%)-30++*,168843/(,&%%%($'%(+()*.6)'*'$$)+,.0444411('&$()*$&)*(1$*&#$+&%#&',&'&%'((+.'3+-&%%%'(*)-(+(.**)3*.,14(.8-&')2.)020000,1',020*&+-021'')0*/078:2180&&&+)-/:6784;3/*'%%'*%',',*&%/.49621:0/.'&(+('$($(*-03-)++,**++-.171.(+
@840031d1-2073-4fdb-a345-b2cb57ff98a2 ch=404 read=78616 start_time=2019-12-13T09:05:12Z barcode=BC01 runid=2c9cf7bc05858273f10e7d7ec552fc0bd742dc3e
CCGGTTACCTTGTACGACTTCACCCCAGTCGCCGAATCACAAAGTGGTGGCGCGCCCTCCCGAAGAGTTAAGCTACCTGCTTCTTTTGCAACCCACTCCCCATGGTGTGACGGGCGGTGTGTACAAGGCCGGGAACGTATTCACCGTGGCATTCTGATCCACGATTACTAGCGATTCCGACTTCATAGGTCGAGTTGCAGACTCCAATCCGGACTACGACGCACTTTATGAGGTTAAGCATGGAATGGCTTCTCTTTACGCCATTGCTTGGCACGTGTGTAGCCCTGGTCGTAAAGGGCGCGTGACAGGCAGTATACACCTCCAGTTTATCACCCAGCGGTCTCGCTGAGTTCCCGGCCGGACCATGGCAACAAGGATGAGGTTGCGCTCGTTGCGGGACTTAACCCAACATTTCACAACACGAGCTGACGACAGCCATGCAGCACCTGTCTCACGGTTCCCGAGGCACATTCTCATCTGAAAACTTCCGTGGATGTCAAGACCAGGTAGGTTCTTCGCTCAGATTAAACACATGCTCCACCCGCTTGTGCGGGCCCCGTCAATTCATTTGAGTTTTAACCTTGCGGCCCGTACTCCCCAGGCGGTCGACTTAACGCGTTAACTCGACCACGCCTCCAAGGGCACAACCTCAAGTCGACATCGTCTACGGCGTGGCTACGGGATATCTGATCACTGTTTGCTCCCACGCTTTCGCACCTGGGCGTCAGTCTTCGTCCAGGGGCCGCCTTCGCCACCGGTATTCCTCAGATCTCTACGCATTTCACCGCTTCACCTGGAATTCTACCCCCCCTCTACGAGACTCAAACTTGCCAGTATCAGATGGACAGGTTGAGCCCGGGGATTTCACATCTGACTTAACAAACCGCCTGCGTGCGCTACGCACGCCCAGTAATTCGATTAACGCTTGCACCTCCGTATTACCGCGGCTGCCTTGGCGCGGAGTTAGCCGGTGCTTCTTCTGCGGGTAACGTCAATGAGAACAAGGTATTAACTACTCCCCACTCCCATGAAAGTACTGTGAAGGCCTTCTTCATACACGCGGCATGGCTGCATCGGAGGGCTTTACGCCCATTGTGCAATATTCCCCACTGCCTGCCTCCGTAGGAG
+
04/261-4+-0(-&)*(1-5.-0450,-03((&'(4222338,,,-46'*(()*35*,+43+,4)%,,0,)''%*141'78;0677+&,)&*+)$&(2/7+/0:886768:14.+1-,,,'&$%''/*32,52/42.**.6/+/445/3001;444666,&(+20:012334467;665789:8./)/+++,+-+9-.,133/4&8*75+4175431344','*09:261,,)+*11&&%$&)&()*)'(2)+-.8/'+-9;232(')*--,+///2-+&(*06+).419578/)/25,+(*&'%$$'''#%)&''('+,+-1//5</--*&(%%').'-*--5%%)'$',6+1*+412+0-11'**71879/6&*&&$&,+0714398985:443;716/4.,+4-..30/78.,00-324,+*011012-33)5625(4)-,,5-7777-/()*57729,())*1+1128-+*+1.*&,30(*5+99778<;.,,+)&&(*1.130**56;85('%$$-$(),,-0)&(*+,,..06+/3((*-(,.15)503994-/3.91<3+56)*330::.0420/.()),.9-,601/257(*133&74111/3141534+)/*&(())'),,-,1715)5,18/+**/:3;24.2,/0047279686.)108824241,)(&*(-/331*'&).$$'&05*',*28,(,(+*61-/2*/701+35686/4447<8719)'+*-*(&&*)-.+26;79615112<7525)),11:79573505::/230.*))&&*0/205/40443836470/)+--05677754/*(&()(,;'978993561-'$$$))'+)%-23((27++/:7-+*,.2/..++)4,6.-+2/3650/0/1552)%#%#''++,//*+--+266+,,:2:11205++(01-/5&2+-934:86/.('$(&((+&&%+)-')08,+-6-832379019219:570.1-6468680/-',(,88*3-(-(,&&2(*/-+')(-,/:3-0+/++'++.-,,+.7276:8<67<8770/&+)--41(1).-0.2355,0)*-+/.7'%*-4</+12./27/5-(,*+'../10+)'$%))).8+-332,-
@391e0da6-f7b3-48b6-86e5-1732c99051ec ch=134 read=61978 start_time=2019-12-13T09:05:11Z barcode=BC01 runid=2c9cf7bc05858273f10e7d7ec552fc0bd742dc3e
CCGGTTACCTTACGGTACGACTTCACCCCAGTCGCAGATCGCAAAAGTGGTATACTCCCGAAGGTTAAGCTACCTACTTCTTTTGCAACCCCTCCCATGGTGTGACGGGCGGTGTGTACAGGCCGGAACGTCACCGTGGCATTCTGATCCACGATTACTAGCGATTCCGACTTCATGGAGTCGAGTTGCGGGCTTCAATCGGACTACGACGCGCACGCTGAGACCACGCTTGCTCTCGCGGGTCCGTAATGGCTACTCTTTGTATGCGCCATTGTAGCACGTGTGTAGCCCTGGTCGTAAAGGCCATGATGACTGACGTCATCCCACCTTCCTCCAGTTTATCACTGTATCTCCCTTTGAGTTCCAGCGGACCGCTGGCAACAAAGGATAAGGGTTGCGCTCGTTGCGGGACTTGTAACATTTCACAACACAGTGACGACAGCCATGCAGCACCTGTCTCACGGTTCCCGAAGGCACATTCTCATCTCTGAAAACTTCCGTGGATGTCAAGACCAGGTAAGGTTCTTCGCGTTGCATCGAATTAAACCACATGCTCCACCGCTTGTGCGGGCCCCGTCAATTCATTTTGAGTTTAACCTTTGCGGCCATTACTCCCCAGGCGGTCGACTTAACGCGTTAGCTCCACGGAAGCCACGCCTCAAGGGCGCACAACCTCCAGAAGTCGGTAGATTTACGGCGTGGACTACCAGGGGTATCTAATCCTGTTTGCTCCCCACGCTTTCCGCGCCTGAGCGTCAGTCTTCGTCGGGGCCGCCTTCGCCACCAGGCTGTTCCTCTCAGATCTGCGCATTTCACCGCTACACCTGGATTCTACCCCCCTCTACGAGGACTCAAGCTTGCCAATTATCAGATGCAGTTCCCAGGTTGAAGGCCCGGGGAGTTCATCCGACCAAACCGCCTGCGTGCGCTACGCCAGTAATTCCGATTAACGCTTGCACCCTCCGTATTACCGCGGCTGCTGCAGCTTTTTTTGAAGGTTAGCCGATTACTTCTTCTGCGGGTAACATCAATGAGAGCAAGGTATTAACTTTACTCCTTCCTCCCGCTGAAATTGCTTTTTTTACAACGAGGCCTTCTTCATACACGCGGCATGGCTGCATCAGGCTTGCGCACCCGGCTGTGCAATATTCCCCACTGCTGCCTCCCGTAG
+
1+03.:+-(&%$$)+)%'+./82.'0+0*((.5,-*),,+$-*/+'$+&$#$##)(0+((*+,/(9,0*/045:1.1+1)074((*.)353-,,2)+...-.-.995;;88730,&+*+0+.2.0*1'()('-4:6968657;86674:1,---41/00'46679;0*((+30778..***,02,1('%)'$"%&-)7/5-3-2)('**5-/&)%(%)*+)+++/),+,-/,//0/512+)(&'))*)-''(',%'((39-+020/123:48:+*+,-+43.-+(&%$),2-18991526+,*-,+*&,/))&**/09:::917/*-)/107,.,.23;82246774/+.1407*+5.++,062+&*0(6/:9333++(+1/2:-/.;;75/6618,1)00104;/+*1*'%%%()*,,-17)2++-'.-/''(),-.122/8678377+7647213632/016864:*),*(,*&/.4;69:68855000::7.0816025971+,-/11303%,(((&))/857://0/.2-..35.,.--.5*('*+112551.-2/5030./3830.-.0+)-10:9<:7-87.,,,.://.9152+*4,235%*&%&+0<<4-0941.3162-/.1.233/10,+/021)-0,/.,28/11/434-1,7732+$%)106-4&*&(().''%&'**285--/---//4100250')*))/+-/+.2.30-,/:4*.,4,-++--,3:00(%'&+,++,058:9'7546;967-*4--151172:0)')'*(%''',*194/,++1().-)(%(%'',301,03/22),(+-,('.+/)))-2944.13556,)0.**6,,0,,00,11*&0+.15256957/87693/-4458,.'0(:/(),0/),4:47793-()((.78;315./02311-++$*%'&')1169<27234<584,).,)*'.55124),**.*2-,.;420+*2$,#'&(.242-++-'*+.2/(**)%,&#'409:<999:9810,.0)464:5.,(%(%+3*3-22533//83.+)0+,474+49/*9800/'0$%%'&'&('&'&(%)&'*)862:66;8650+%)'(),,(.(('(%')39+35438//','.2)(%%&')+-1.//76714+%&$$&&'+-*66*+5/1
@a78aae65-903f-4ee6-b3c1-8d15a59e3ac0 ch=153 read=96469 start_time=2019-12-13T09:05:04Z barcode=BC01 runid=2c9cf7bc05858273f10e7d7ec552fc0bd742dc3e
CCGGTTGCTTGTTACGGCACTGATGTGAATCACAAAGTGGTAGCGCCCTCCCGAAGGTTAAGCTACCTTCTTTTGCAACCCACTCCCGTAGTGTGACGGGCGGTGTGTACAAGGCCAGGAACGTATTCACCGTGGCATTCTGATCGATTACTAGCGATTCCGACCATGGAGTCGGAGTTGCAGACTCAATCCGGACTGACGCACTTTATGAGGTCCGCTTGCTCTCGCGAGGTCGCTTCTCTTTGTATGCGCCATTGTAGCGTGGCCCTGGTCGTAAGGGCCGTATTGACGTCATCCCACCTTCCTCAGTTTATCACTGGCAGTCTCCTTTGGTTCTTTGGCGGACCGCTGGCAACAAAGGATAAGGGTTGCGCTCGTTGCGGGACTTAATAACATTTCACAACTTACGGGCTGACGACAGCCATTACAGCACCTGTCTCACAGTTCCCGAGCATTCTCATCTCTGAAAACTTCCGTGGATGTCAAGAAGACCAGGTAGGTTCTTCGCGTTGCATCAGATTAAACCACATGCTCCACCGCTTGTGCGGGCCCGTCAATTCATTTTGAGTTTTAACCTTGCGGCCGTACTCCCAGGCAGCCGACTTAACGCCGATTAGCTCCGGAAGCCACGCCTCAGGGCACAACCTCAAGTCGACATCATTTTACGGACTACCGGGGTATCTAATCCCTGTTTGCTCCCCACGCTTTCCGGGACTGACGTCCAGTTGCAGGCCAGATCGTCACCTTCGCCACTGGTATTCCTCCATATATCTACGCATTTCACCGCTACGTAGATTCACGGTACTCTCCTGCACTCCCTGGCTGCCTGGTTTCTGCCGGCTTACTGAAGTTAAGCTGGGGCTTTCACCACAGACCCTTGCTGCCGCCTGCTCCCTCTTTACGCCCAATAGACTCCGGATAACGCTTGCCACCTACGTATTACCGCGGCTGCTGGCGCGTAGTTGGCGTGGCTCAATAAAGAATTACCGTCACTCGGCTACCATTTTTCGCCAGCGCCGTTCTTCCCCTTATAACCAAGAGTTTACGATCGAAACCTTCTTCCTTGCGCGGCGTTGCTCGGTCAGGGTTCCCCATTGCCGAAAATTCCCTACTGCTGCCTCCCGTAGG
+
8-*,3/''%%'+-')*&'&(+++++))*,++-+3/+*,-35/+-,.87.46-(*.(.+416'+'&'*':.088.+3174;1+))53+%($),*//22*45/41338310-27/713&12464594651048.-,/-(13+&&'-/'()/--2///1/:7-3+**+()--,-060'''.:.0**/-,/,4,1+6.331+-/22)./00&*+-..-//++-.+-//-+&&)'++44/127263143//133479;874/&%'(&)&%)1,)*,,,(,)+)355.--))**+3035871.2*085<8200(()83./2,10-5..07635&&)%'(--%((%2)/6;778,)*-*(.++/6-,6,222**-.8,.*.-623800+931-0,*%'+3.0181.,/-.)&&&**,---./2513-.08070//&1.+/.04552/-/),0/.4)&$())-4:89466433,,252-00-2.06<98443.(%+,(5/40,,*&&*+9135524307././2&)-,5.<464.-/2/3142.20+(&%(*/2+'&%$%$(),98;8+3;;...-2:<*53+*).)./*-.&*/0-48,'42+)*-,/***,)/&$'&%',+--/2113/,/%*/,314:77348/--.745:56)0)++1761./$(+0)&')*,+,+.5*5/*/014-.0-47-*-7;+*2,3790-0/-1:.1'598.,%&%&(/6))+4923,3/*+-.1872//)5259979;40343435988689553515574724/1;12338/30)+%(#&&,-0*,/,*&)(*.-1.--)+*42*(1)((%)12784:921/*/,2--8-,-0)/**5/3(.-,4/0--82/585232475<.1-('%&-/156,++*20''*32,+2-33.03.)%'(,.(2-6:/4-,-00.24/030,00102602:980:3339.6+)(,*++).1)225*,(()*+/+3:/&'((,)1:670&'*,010.+0-&+.04-*&%'%)++.0/3;534)*(&&0)*,(,&+)&)(,6,('$)))'+4+2,0,97,,#%##%&&*+++:/./::2;34.8:595*8:--/9/1++43/41/170**+*))(')/160*'-++'
@6eb56999-0441-45bb-80ce-8a7c38133c91 ch=421 read=152935 start_time=2019-12-13T09:04:41Z barcode=BC01 runid=2c9cf7bc05858273f10e7d7ec552fc0bd742dc3e
TTGTTATGCTTCGTTCAGTTGCGTATTGCTGCAATTGTAGAAGAAAGTTGTCGGTGTCTTTGTGTTAGCAACCTGCTTGCCTGTCATCATATCTTCCGGTTACCTTGTGCGACTTCACCCCAGTCATGGATCCTGAAGTGGTAAGCGCCACTCGAAGGTTAAGCTACCTACTTCTTTTGCAACCCTCCCATGGTGTGACGGGCGGTGTGTAGGAGGCCGGGAACGTATTCACCGTGGCATTCTGATCCACGATTACTGGCGATTCCGACTTCATGGAGTCGAGTTGCAGACTCAATCCGGACTACGACGCGCTTTATGAGGTCCGCTTGCTCTCGCGAGTCGCTTCTCTTTGTAGCGCCATTGTAGCATTAGTGTAGCCCTGGTCGTAAGGGCCATGATGACTGACGTCATCGCAACTGGTATATCACTGTGATCTCCTTTGTAGGTTCCAGCCGGACCGCTGTAGCAAAGGATAGGGTTGCGCTCGTTGGGATAACCCAACATTTCACCAACACAGGCTGACGACAGCCATCTGGCACCTGTCTCACGGTTCCGAGGCACATTCTCATCTCTGAAAACTGCGTGGATGTCAAGAGACCAGGTAGGTTCCTCAATTTGCATCGAATTAAACCACATGCTCCACCGCTGTGCGACCCCGATCAATTCATTTGAGTTTTAACCTTGCGGCCAATACTCCCCAGGCAGTCGACTTAACGCGTTAGCTCGGAAAGCCACGCCTCAGGAGGGCACAACCTCCAAGTCGACATCATTTGCAGCGTGGACTACCAGGGTATCTAATCCTGTTTGCTCCCCACGCTTTCGCACCACAGGCGTCAGTCTTCGTCCAGGGGCCGCCTTGCTGGTATTCCTCCAGTCTCTACGCATTTCACCGCTTCACGCAGATTCTACCCCTCTGCAGGACTCAAGCTTGCCGGTATCCAGATGCAGTTCCCAGGTTGGGCCGGGGTTTCACATCTGGCTTAACAAACCGCCTGCGTGCGCTTTTACGCCCAGTGATTCCGATTAGCGCGCACCTCCGTATTACCGCGGCTGCTGGCGCAGGTTAGCCGGTCGCTTCTTCTGCGGGTAACGTCAGCCAGGCAAAGGTGATAACTGCTCCTTCCTCCCCGCTGAAGTGCTACAACCCAGAAGGCCTTCTTCGCGCTGGCATGGCTTGCATCAGGCTTGCGCCCATTGTTAATATTCCCCTGCTGCCTCAGG
+
%().)$($+.32*+21)1-8%.-3.6/.+,(&$#&&&'%&,*()/0*/500,-(*)-)34.*,,+,(&%('/,,*)'$'+++02/%(*&+-:88.9+/+3.(+)((%-%')+/-3++,54/(-.5-.0'000'$%'.&)))').+,-21(*)-()-494:64(+++25/)3260320,)/-(.5/(-://:9:9621125;40+2-.0,-,(,&(,+2&34135.0.2//-39,7,61/2/,)*+,+($&)136211'.,-0273/+(&$%(+12-*+,./03090.'--.-5)8./)0/300-..00/,$&/,+%($')*)/0*+.)(('((,-.-()(+-/0116,42(&&(*,,/8.68+((')%+(&'+*-/23<0-2::7)*'(*/:394-,,*(%%'))22../*+#)&'',&%&')/5704/1$&%))*./.71&%%+2153+)*0/-40540/.-'(%)/;2+5,.*+/2-92920//,/4121-')(+*(-*+'+3*,%'$*''))%+++--*))&*-*.*&(*.,,-,-77664.21/2/34)+'(-,*)()045,/167771.--,'''%(&%1/+/./31,'(**-0),**'+,-906-.&')1*+0066+*0111;;50-&(12718,,34))((('$)(337-&&)*0342)'.640/22<<9+:29.8/.,('%&%*(+.157-))/.(,,01653717112+1+)',+1(1,,(%,2,.--1-.-'2&(.+)+-293:02.40.1.,.-.470/3,(*)./019;668603//42445757:8:767,:.+,/587-%)'(09,,#$$'&$&**37786''/.-3/73:')3;8*44*+),)&%$%''*-70(+.+*(,*''())4547;<4/30'*+--+,&(',)+1/1,6.3.*.1,5&*3*/.2)&%'),-16.34104'((*+,:/00538/,14-4,+444&)&+*:+,(-(*+*)-())2-98;:87102)*+,+02*(((*(*+004+(&&%(+300.03-)&'&&#$%*,-22()*,305:/*''%$%%&((&')%&''-+)--&(*$%'/727<889:69..12,).-++,,''5/62((%)''(&$'.,.279+97*+-:8-+;7../),./6,13+40)%&0)065:7;77;5((''$%()%((()))-.236.77358165191*/-,.&(%((-1.61,)+-///6/4&')
@b6dae0d3-bc17-4a41-8c4b-a1428ee94bff ch=131 read=91131 start_time=2019-12-13T09:04:41Z barcode=BC01 runid=2c9cf7bc05858273f10e7d7ec552fc0bd742dc3e
CTGGAGGCAGCAGTGAGGAATATTGCACAATGGGCGCAAACTGATACAGCCATGCCGCGTGTATGAAAGAAAGACCTTCGGAGTTGTAAAGTACTTTCGGCGGGAGGAAGGGAGTAAAGTTAATACCTTTGCTCATTGACGTTACCGCAGAAAAAGCACCAGCTAACTCCGTGCCAGCAGCCGCAGTAATACCGCAGCGGAGAGTGCAAGCGTTAATCAGATTACTGGGCGTAAAAGCGCACGCAGGCGGTTGTTAAGTCAGATGTATGTAATCCCCGGGCTCAACCTGGGAACTGCATCGATACTGGCAAGCTTGGGTCTCGTGGGGGGGGGGGGGTGGAATTCAAAGGTGTAGCGGTGAAATGCGTATGGAGGAGGAATACCACGGTGCTTGAAGAGCCCCGGCCCCCTGGACGAAGACTGACGCTCAGGTGCAGCGTGGGGGGGGGGCAAACAGGATTAGATACCTGGTAGTCCCGCGCCACCGTAAACGATGTCGACGGAGGTTATTGCCCTTGGTATTTCGAACTAACGCGTTAAGTCGACCGCCTGGGAAGTACGGCCGCAAGGTTAAAACTCAAATGAATTGACGGGGCCACACAGGCAGTGGAGCATGTCGGTTTAATTCGATGCAACGCGAAAAGTGCTACGGTCTTGACATCCACGGAAGTTTTCAGAACGAATGTGCCTTCGGGAACCGTGAGACAGGTGCTGCATGGCTGTCGTCAGCTCGTGTTGTGAAATGTTGGTTCATCCCGCAGCGAGCGCAACCCTTATCCGCTGTTGCCAGCGTTCCGGCCGGGAACTCAAAGAGGCGCCGGTAATAAACTGGGAGGAAGGTGGGGATGACGTCAAGTCATCATGTACCCGACCAGGGCTTCCACACGTGCTACAATGGCGCATACAAAGAAGCGGCGAGTAAGCGGACCTCATAAAAGTGCGTCGTAGTCGGATTGGTCTGCAACTCGACGCTCCATATGAATCGGAATCGCCCCAGTAATCGTGGATCAGAATGCCACGGTGAATACGTTCCAGGCCTTGTACACACCGCCCGTCACACCATGGAGTGGGTTGCAAAAGCAACCTTCGGGAGGGCGCTTACCACTTTGTGATTCATGGTTAGGGTGAGGGGAATCATGTAACTAAGGCCAACCGG
+
$#&)&,-/0563383,0*,,*(-)'),-16010''&)272/(()*%+*)10+'$*)'&'(((-0()4(%*+'+*41141*.)).)$(,,($%%&'14-'(&&((&/.*/)0+')*/6.-/405,-,.-511286,8--.8.7.'/)&'*),*.1*$'%'%(%**5/./462459<54*)(/'%)%(*-,'%'&#(%''.,*)$'('644360.1/416&,.(7,2.768780/92)(..0%+$%&(**(-02.06...13((,)'))))()0(*.1(%,(('(+3/4210,-.1/10011,+-034151.*$%%&065-,+-/555543111.043*+)(((*+1/8+.-...-)(+-().6./0422**+,+/+(/.,1*'**%)),0*(')'*)'&*/+,+)1,754**/456'','**)&$%%'(3+.20,*'))+02+//-)+--$45;68&76-4-,).-79:()7:97593+%)),,$'*)01812000/380'+(.)-+0,%/()3:-,'('&$$%%*.)/+*1,))-.0863,/536::150((&&''&&')'*/6(,+,*0.60<;8568,;2/,1.6/42-*/1&%%$&))*'*)$+)'+(,/24),&1,6;9585:2011&.4--+1')5,)$)$%#$%).0/14-0291-**,0/,/+,42//,.),0/16323349401(/,-.2313///25/367540*--.2767/..,,3+-./2584/9.-+-.1+-/9.3&.,-+54)&)'))%&+,.8/6/;6180+)+)*3-01+3*&&()(0///2..+6/+.,.395)''))*(+)*0-1,+)-11438+++&,(*2-..317,,++)23&&'+2&42+-$)%(-2+*3*(-1++,3**()'*+.16636-8-*52,-,-.015*$&(&%&$&'('')-&-/9-+-*+++07;,331312234/,05&-%3*,++,.3-/-,-2-++%,/.-**&%$%,,/1-.,-1(*''$&%%-5120513632*'+66251***(**-20231458'(338:07,-+-+,+//-/91..2/1/19560,$'(-3227-1)+-)$%+*-21850:,(,2,31/5..47)-,30.0/*--)(.-&)&'.61*(%,2..(0./15)+%$%)%'+/('3-476-
