# Supplementary material for: De novo species identification using 16S rRNA gene nanopore sequencing
Source: PeerJ. 2020 Oct 21;8:e10029. doi: 10.7717/peerj.10029 (PMC7585375; doi:10.7717/peerj.10029)
Supplement: Supplemental Information 3 [file peerj-08-10029-s003.zip › pass_fastq_runid_2c9cf7bc05858273f10e7d7ec552fc0bd742dc3e_569.fastq]

@7f4dfe40-6adb-4858-86c4-ba544cc5ed59 ch=258 read=70270 start_time=2019-12-13T09:04:12Z barcode=BC01 runid=2c9cf7bc05858273f10e7d7ec552fc0bd742dc3e
CCGGTTACCTTTGTTACGGCTTCACCCCAATCATCAATCCACCTTGAACAGCTCCTTCCCTTGCAGTTGGGCCACCGGCTTCGGGTGTTATCAACTCTCGTGGTGTGACGGGCGGTGTGTACAAGGCCCGGAACGTATTCCGCGACATGCTGATTCGCGATTACCTAGCGATTCCAACTTCATGTGGTTGCAGACCACAATCCGGAATGGTTTTATGGGTTTTGCTTCACCTCGCGGCTTCGCTTCCCTCTGCCATCCATTTGGCAGCACGTGTGGCCCAGGTCATAAGGGGCATGATGATTTGACGTCATCCCGCCTTCCTCAACTTGTCACTGGCAGTCGCTAGAGTCCCCAACTTAATGATGGTAACTAACGATAGGGTTGCGCTCGTTGCGGGACAGCAACATCTCACGGCGAGCTGACGACAGCCATGCACCACCTGTATCTCATATAGCTATCTCCATCTCTGGGCCTTTATGAGTATGTCAAGACCTGGTAAGGTTCTTCGCGTTGCTTCGAATTAAACCACATGCTCCACCGCTTGTACGGGCCCGTCAATTCCTTTGAGTTTCATTCTTGCGAACGTACTACTCAGGCGAACATTGCGTTAACTGCAGCGCGAACTTTGACATCCAACACTTGAGTACTCATCGTTTACGGCGTGGACTACTGGGTATCTAATCTATTTGCTCCCACGCTTTCGGGACACAGGCGTCAGTTGCAGGCCAGATCGTCGCCTTCGCCACTGGTGTTCCTCCATATATCTACGCACATTTCACCGCTACATGGAATTCCACGATCCTCTCCTGCACTCTAGCTGCCTGGTTTCTATGGCTTACTGAAGTTAAGCTTCAGGCTTTCACCACAGACCCTTGCCGCCTGCTCCCTCTTTGCACCCAATAGTCCGGATAGCGCTTGCCACCTGCGTATTACGCGGCTGCTGGCACGTAGTTAGCCGTGGCTTTCAATAAAGTACCGTCGCTCATTTCACCATTTCATAAGCCGCCGTTCTTCCTTTATAACGAAGTTTACAATCGAAAACCTTCTTCCCTTCGTTGCTCGGTCAGGGTTTCCCCATTGCCGAAAATTCCCTACTGCTGCCTCCCGG
+
/2/21833./0*(2-%,-.+&'-'/26(1,234::7<686-1.3+&&%((-02357459*61).'518+3,05/15-4()1*'81.-11..2.*))),-.2:::99879/5987:6440.*.14*306*0-/96.7423,'',,+).67:;:6745-21.5/-2)*+0166;801/(*--+-,)&(((*-/-000,-.0<84,-'-'(//18;,//0:019;4(*492--2,,&&(&&$&)+,1/34++0''+--110+70'''&'/*')+,*)(&',*'(&+06765+164043))0-..;1-.7789:2:6*+989:89/3(0(.**,;8:;990-011*+4++,-,0+)&,,)*'4&()/.01.083459700./,6217023:::869,,.855,-$+('+-1253-/174+)))((&)*363%14167-+++%&&$&'*,04:-0/0'&(*+334457886546//1-+44.0-.**)*&/0'*())31*)(),.52<:9<87986-(,1/2*+/-1-;7:912018938,+4-1/00+-%3)5/64($,-'3*9.508:0+32;;44:<.:--,))./*823(),58,-6:.-0//,4.//1616188:4.1..0/.-0/../951;'3(7'*'('%()3-.-,-4158;.22:6888:7:632.1)%-,5421501*,.81+-,8;/*1/0088/'9932+0-273/*-.96<15.,0/7.../059:6983:6479/677:868<19,-3577879:85601&(*0://.2.,+---/3243445441,+,,.(),237560))*+4/13559;89::<9641401..3..17),)+6.3&,-701496,9,0.0-&$''.0,'&'&48.2:977056))308-'-)3/*,5-/'3-2.50:.&.-,20-28.04,+//123;03)+/+**,,4070,-001857314758,5''+,&+/-/9001178615(,,0(+)+%%-,+1;83))*/,47-05359659-,(.-441,1),,*297.0291,'.0*53;8;9;4;9+8;8648445:7<9:/::6,;-79;6./978:66;;7304.(%(*--2446:.93,14
@7fe1c507-73f4-4ce7-a4e1-dcfa4fcef814 ch=322 read=60601 start_time=2019-12-13T09:04:11Z barcode=BC01 runid=2c9cf7bc05858273f10e7d7ec552fc0bd742dc3e
CCGGTTACCTTGTTACGACTTCACCCCAATCGCTGACCCTACCTTCGGCCGCTGCCTCCTTGCGGTTAGCTCACGGACTTCGGGTATTGCCAACTCTCATGATTGTGACGGGCGGTGTGTACAAGACCCGGGAACGTATTCACCGCGACATTCTGATTCGCGATTACCGTAACTCCAGCTTCATGTAGGCGAGTTTCAGCTAATCCGAACTGAGACTGGTTTTAAGTTTGGCTCCACCTCACGGTATTGCATCTCTGTACCAGCCATTGCTTCACGTGTGTAGCCCTACATAAAGAGGGCATGATGATTTGACGTCATCCCCACCTTCCTCCTAGTTGCTTGAGCAGTCTCGCTAAGTCTTAATAATGGTAGTAACTAACGACAAGGGTTGCGTTCGTTGCGGACCAACCAACATCTCACGACACGAGCTGACGACAACCATGCACCACCTGTCACCTTGTCCCCGAAGGAATTTCCTCGATTAAAGAGTAATGCAAGGGATGTCAAGTGTAGGTAAGGTTCTTCGCGTTGCTTCGGAGTAAACCACATGCTCCGCTACTTGTGCGGGTCCCCGTCAATTCCTTTGAGTTTTAACTGCGACCGTACTCCCCAGACGGAATACTTAATGCGTTAGCGGCGGCACGGAGGTGTTAAACCCCCACCCTGAAGTATTCATCGTTTACGGCGTGGACTACCGGTATCTAATCTGTTTGCTCCCCCGCTTTCGAGCCTCAGCGTCAGTTACAGTCCAGAGAGTCGCCTTCGCCACTGGGTGTTCTTCCTAATCTCACGCATTTCACGCCGCTACACTAGGAATTCCACTCTCCTCTCCCTGCACTCTAGATAACCAGTTTGAATGCAGCACCCAAGTTGAGCCCGGGTATTTCACATCGCTTAATCATCCGCCTACGCTCCTTTACGCCCGACGTCCGGATAACGCTCGCCACCTACGTATTACACCGCGGCTGCTGGCACGTAGTTAGCCGTGGCTTCCTCACTGGGTACCGTCATTCTTCCCCAAGACAGGCTTTACGATCGAAAACCTTCATCACTCACGCGGCGTTGCTGCATCAAGGTTTCCCCATTGTGCAATATTCCTGCTGCCTCCCGTAGG
+
38493+*.+*913;2-.&+1810-41)0.00(&&&'22.+++(('()%-,/2665:5-*)401&417-01811117123:2/*,)(,''0+,'****+%)(&.+**++0-39758632.,&'+-)-/8),86.4/(3,-;7)77/2567689359/7/-+/2/4/'&$%%*4*-3-+**051577659;63133;7-'%$$1,+2)&'+))+,1-%20,4;9+4;*,9/++,/55,,3,-+.105/.0----,,,-469;9857732)&%&'&(,,023322227-((---69+*(/3536-,,,,-75,*/154823/::9*,7;<:6315++*4+%$$$$$3469;:::5330.'(('%&%&(0*..+&+)-73/48554776-600/-.339865<+*)1)-&3)1-.//02663-**(*)434+--/-,-47757<6:71)+++/84857473431159;,,.,,)()+5;020,./5.90/&((*1451581'52'2&002.,.+,'(,,.0*02:97<:472-2(,.46,1%((38933/(+55758+'(2--1/)+)+-7812;;2.01-3/7222:3++),9:,/+()),037+%)&*+8:8,++',063:5501012256566.../:62,**),0)..-.57)46,542+-3:0-())')130.-../481,/,9///8110236/.+,*/367:68..0:9(),0:90+(,,<<0.524756013435&(+0..261:'')('&(*3/251916:7'2-02--2498772,,285,))'('+(132+%)',.+-//6301.1)3,504,'*-./2520+49**35/00.31+39494;+.-4620488+)((%)+*+/-:41/105--2+/+-75110113$'&&,..144:8/3974753434+5+%*%'(%%'&$(**-62;:;923.0-34466+*+*++8+),')4/11;554991/+%))-,0/8223716052397860)&(+.()*;;,.6,/,)-.3:;/-5-..1../1:1(()*.1+-9:3035;891/(-.226675;766<2672211207-63:809<:*.1(/*++5211843+-35024(-31-0491
@5a2e444c-d65b-4209-9ab4-283b3f6a73e9 ch=28 read=57042 start_time=2019-12-13T09:04:11Z barcode=BC01 runid=2c9cf7bc05858273f10e7d7ec552fc0bd742dc3e
CCGGTTACCTTGTTGACTTCACCCCAATCACAATCCCACCTTAGACAGCTCCTTCCTTGCTGCGGTTGGGCCACCGGCTTCCGGGTGTTATCAACTCTCGTGGTGGCGGGCGGTGTGTACAAGGCCGGGAACGTATTCACCGCGACATGCTGATTCGCGATTACTAGCGATTCCAACTTCATGTAGTCGAGTTGCAGACTACAATCCGAACTGAGGGAATAGTTTTATGGGTTTTGCTTCACCTCGCGGCTTCCGCTTCCCTCTGCACCATCCATTGTAGCACGTGGTAGCCCAGGTCATAAGGGCATGATGATTTGTCATCCCGCCTTCCTCCAGCTTGTCACTGGCAGTCTCATAAGAGTCCCCAACTTAATGATGGTAACTAACGATAAGGGTTGCGCTCGTTGCGGGACTTAACCCAACATCTCACGACACGACTGACGACAACCATGCACCACCTGTATCTCATATAGCTATCTCTCCATCTCTGGAGCCTTTATGAGTATGTCCAAGACCTGGTAAGGTTCTTCGCGTTGCTTCGAATTAAACCACATGCTCCACCGCTTGTGCGAATTTACGTCAATTCCTTTGAGTTTCATTCTTGCGAACGTACTACTCAGGCGAATTACTTATTGCGTTAACTGCAGCACTGAACTTTGACATCAACACTTGAGTACTCATCGTTTGGCGTGGACTACTAGGGTATCTAATCCTATTTGCTCCCACGCTTTCCGGGACTGAGCGTCAGTTGCAGGCCAGATCGTCGCCTTCGCCACTGGTGTTCCTCCATATATCTACGCATTTCTACGCTGGAATTCCACGATCCTCTCCTGCACTCTGGCTGCCTGGTTTCTATGGCTTACTGAAGTTAAGCTTCGGAGGGCTTTCACCAGACCCTTGCTGCCGCCTGCTCCTCTTTACGCCCAATAATTCCGGATAACGCGCCACCTACGTATTACCGCGGCTGCTGGCGGCGTAGTTAGCCGTGGCTTTAATAAATTACCGTCACTCAGCTGCCATTTCCTGTAGCCGCCGTTGCTGCTTTATAACAGAAGTTTACAATCCGAAACCTTCTTCCTTCACGCGGCGTTGCTCGGTCAGGGTTTCCCCCATTGCCGAAAAATTCCCTACTGCTGCCTCCCATTAG
+
17+200**(+.*,-)*,7<6,63,'/0131329158)*1+-*(+//0245/3/4/--+('%((-409(478924./-,060'15,)(,/345,0*)*),0253++%&)5989:8640125760,6)(''-++/115:547<770//..043.+,2,,/4-8-*)($&(,3409..)..550.--,,./-.,3.).(*2121013-3--80.-)%()(&)/+52;<:-77;-7<;-2479665946+,),'%,%)&(,-.8003+*+//73579.6.(&&'**.(0(*-,.*94%-1103434-665/0-.,+'+/+*)*(+-6-+43580874+,-/3:563232.2//0421/)/.+&')(272),/+*..6044933')&()2,544455257/:45456908:056<:7*(%-%)'$*&&'+,35///./.560//0+3213172;0:200232796211100,%$%(*-//0833304:7941/013&(-,'/1)++*)*,2./2(/).159457+5,',7:88:777292+-212*1.1/2;96.--.3011/-*0-232906470.,03,*.167566963394*%(,7,,244*+0,0.,76*2)/12467-7//,*+/))*4-'0-,0-102./0.20230265562357--.689341-.0-$%)))+,.271119-//./2880.1(,*'23,..865293458*84))433:2),*(17*,*2830-,--16662)43:21/(.*5//157576212.2./5;3/40,+-0:::8::82788898787966<.+&&)&$&/1.//1/.+,+/11****36143'()-('++,589/176:8./+0.,,-2.3639203541)/144&,))(('()&)%)'+-39<606)('*+869;8//-/3,/0:1..400+.0017:9.+6.7,5**'*+/315:555-412:42/,-*,.46957-('''.2-.7,++3/1620**.)),.08-2-+07234110/*+/-)2*07;;661**'(-+++0*0*%&$#%*-,+-373(&))*.:8-/1645+)02*168;99:877;95765497637*+*-1968/69/29*4::8/-.425,+,27701-97,(*+++2./.1+33*#.))+
@cae73b15-7ff5-4729-914d-18089da82d55 ch=412 read=81063 start_time=2019-12-13T09:04:03Z barcode=BC01 runid=2c9cf7bc05858273f10e7d7ec552fc0bd742dc3e
CCGGTTACCTTGTTACGACTTCACCCCAATCGCTGACCCTACCTTCGGCCGCTGCCTCATTGCAGTTAGCTCACGGACTTCGGGTGTGCCAACTCTCATGGTGTGACGGGCGGTGTGTACAAGACCAGGAACGTATTCACCGCGACATTCTGATTCGCGATTACTAAGTAACTCCAGCTTCATGTAGGCGAGTTTCGGCCACCACAATCGAACTGAGACTGGTTTTAAAGTTTGGCTCCACCTCACGGTATTGCATCTCTGTACCAGCCATTGTAGCGTGGCCCTACATAGAGGGGCATGATGATTTGACGTCATCCCCACCTTCCTCTAGTTAGCAGGCAGTCTCGCTAAGTCCTCAACAATAGGTAGTAACTAACGACAAGGGGTTGCGCTCGTTGCGGGACCCAACAACATCTCACGACACGAGCTGACGACAACCATGCACCACCTGTCACCTTGCTTGTCCCGAGGGGGATTTTCCTCGATTAAGAGTAAGAAATGCAAAGGGATGTCAAGTGTAGGTAAGGTTCTTCGCGTTGCTTCGAATTAAACCATGCTCCGCTACTTGTGCGGGTCCCGTCAATTCCTTTGAGTTTTTTAATCTTGCGACCGTACTCCCAGGCGGAATACTTAATGCGATTGGCGGCACGGAGGTGTTGAAACCCCACACTATTCATCGTTTACGGCGGCGTGGACTACCAGAATTATCTAATCCTGTTTGCTCCCACGCTTTCGGCCTCAGCGTCAGTTTACAGTCAGAGAGTCGCCTTCGCCACTGGTGTTCTTCTAATCTCTACGCCTTTCACCGCTACACTAGGAACTCCACTCTCCTCTCCTGTCTAGATAACCAGTTTGAGATACAGCACCCAAGTTGAGCGGGTATTTCACATACTTAATCGTACGCTGCATGCGCGCGATGCCGTCGGATTAACGCTCGCCACCTACGTATTACCGCGGCTGCTGGCACGTAGTTAGCCGTGGCTTCCTCCTTGGGTACCGTCATTATCTTCCCAAAGACAGAGGCTTTACGATCCGAAAACCTTCATCACTCACGCGGCGTTGCTGGGGTTTCCCCATTGTGCAATATTTCCCCACTGCTGCCTCCCGTAGGG
+
.&*'+--/558,.6*++146985197,0-23,,....0&(#()053148426766432%+)*,+122,.0544557467:8*752.113;3++*(&'$*)2.6668:8<9336-12*.-)+2,)'2%+'.),.223;6468256240/14.1.31-.35519///)'&',9771'''+-42577436856454<;64754///+)++*.)*421/0-03;:+8*(&+1,*)80+3678868<8843622309,,,/0,+('*76<556916:,.&**$%%'++'%())(%&'*15/.28777566;512306796289/).1276,-1+(//0-*-/476&')$+,'')+(''12*/0,.(0(*,1.//01;8667655774+0/+-:.77898283032:71/'%,&'%'%'&'(,),-01596881100/48963361,.//5098:2246(.,**+,.1../64)**12.),/:;5/5.1'%)&+/$'%&'($-2,224:5)0:7686996.--,/+1//.3*2-;88:4,/..,(+10;-3+3)493382*+5686)*,()0-*-45/8:066,)/0++)-.()5750250<7<*/2--17467775.4.0/1:3*,)&.+/93/,.+1-65.-&5'0+-29444-2,.1'&)&%'14*652*+))*-6<858875;4.(((&'-+/09;7540440/&'0')*1/+/589-01;/*,./:8,./+2;,-)00:76/*/..1,-36)(//689001,*.//4:<9<868:,(*13667<9723))2),.3+'*%(%-3.876:-,,,,210(''&-2061$'(*44565141*''*)-18630/6//140*%*00-0./.+35/,3+12..15/://+:<-)()%&$)+*1222*,(*&'-('%('(&&''&$%#&&(-/(1*0&5,635997;;6560030)+.5.696-3,++2.00,*'++3386:44572:9:6791,.-%'&.643047289/51,/4988:3,8,*+-()&)*0.4/))*230)).5657;9<9:;;8:6811.*+0,+4+*)))-401:2+..,&1+**07576.2:.3871/0223+*++*.:5./33,.
@6d3e43dd-2ba0-4630-9212-abbbecae2287 ch=236 read=130674 start_time=2019-12-13T09:04:02Z barcode=BC01 runid=2c9cf7bc05858273f10e7d7ec552fc0bd742dc3e
CAGGCAGCAGTAGGGAGTACGGCAATGGGAAACCCACAGCCGAGCAACGCCGCGTGAAGGAAGAAGAAGGTTTTCGGATTGTAAACTTCTGTTATAAAGGAAGAACGGCGGCTACAGGAAATGGTAGCGGTGACGTACGCAATAGAAAGCCACGGTAACTACGTGCCAGCGGCGCAGTATTGTGTGTGTGTAATGCCGTAGTGGCAAAGCGTTATCCAGTATTGGGCGTAAGAGGAGGCAGGCGGCAGCAAGGGTCTGGTGATGGCCTGAAGCAACTTCAGTAAACCATAGAAACCAGGCAGCTAGAGTGCAGGAGAGGATCGTGGAATTCCATGTGTAGCGGCGGGTAATGCGTATGCTTGAATATATGGAGGAACACACACCGTGTAGCGAGGCGACGATCTGGCCTGCAACTGACATCAGTCCCAGTATGGGGGGAGCAAATAGGATTAGATACCCTAGTAGTCACGCCGTAAAACGATAGTGCCTAAGTGTTGGATGTCAAAGTTTCAGTGCTGCAGTTAACGCAATAAGTACTCCGCGCACAAGGTAGTACGTTCGCAGGAAGCTCAAAGGAATTGACGAGGGGCCACACACAAGCGGTGGAGCATGGTTTTAATTCGAGAAGCAGCGCGAAAAGAACCTTTCTTGACATACTCTATAAAACCAGGGATGGAGATAGCTATATATAGTAGTGGTGCATGGTTGTCGTGTTAGCTCGTGTCTCTGAAGAGATGATGTTAAGTCCGCAACGAGCGCAATAACCCTTATCGTTACCATCATTAAGTTGGGGACTCTGCTTGAGACTGCCAGTGACAAGCTGGAGAAGGCGGGGATGATGAAATCATCATGCCCCTTATGACCTGGAATACACGTGCTACAATGGATGGTGCAGAGGGGAAGCGAAGCCGCGAAAGGTGAAGCAAACCCACTCGCCATTCTCGAGTTCCGGTTGTAGTCTGCAACTCGACTACATGAAGTTGGAATCGCTAGTAATCGCGAATCCAGCATGTCGCGGTGAATGTCTCGAACTGTACACACCTGCCGTCACACCACGAGAGTTGATAACACCCGAAGCCGGTGGCTAATGCAAGGAAGGAAGGCTGTCTAAGGTGGAAGGATGGTGGGGTGAGAGAATCGTAACAAAAGGTAACCGGAAGATAGAGCGACAGCAGGCAAATGAAGTTAACACAAGCGCATTCTTCCAGCACCAGCAATAGAAAAAAAGA
+
*'-/,+22,-0((.,&'(*.-527;74.)*-,.5+''('.8/4-/*4+,-5/,,)*,',-+1*-3'+-)+7:;73'3'1,+,298/04.0,0+)'-11'3*7-140.743:6224344.45..882+,(,+--2.'%(%&*&)((,0+)0:33(+$(+,-./15588233,3+&'$'($('%('),++*(,'&'#**,-'))+7/081/36591.0**(1-/4231,'(')&(+/'.*,-.775:9+)+)'.7,.*+*(''$%&$)(/-)(#'',)-0/%103;,74++('10'1,*/1)('()1/)./1402,,(&,.,53/33.8.9.7800//.('(''&#*.)*01/232/,)$')+,/:032.04/.+)'&&))(*(,-+--)$*''))-4475334521.48131/1/.-*)&(*)*,-''($%&%%'+/5+'+-9;72+4:/40-+4462;((+./04-4)*-4;+-.6.7,,'*-&1%(%$'-,3/7171:956*%'%,+94112579722+//3322101704/(-***/*''&('+0))&**0535/145*,.0)),#$&(28-*)-+*-10/(&(01,01'*++./05.(,((,-+1112/*./+(,7093//&*2"&&%-01248-)(,3+,%%$%'+*.29987510(&)/12.337:93792001346772/-,-*)+'%+&(333789697<5630-&((*+,-157532*%%%'.)+,-..&-)/*'')())*,217*)..)*(&#)&-/+,./45*2+)(4/010/6*+'*+18<45750(%%)')***++*4,,,22-241*5056..))&'',25/+)$$&$)-)),07/)+'*,++%*,7536/*)')')+*()(*,3--.,701611275776+)*/.,)-*,-/31572/%('&,,.,*+$'(0-.1*$&&,-/644:20.&%'(.&**2-523/3756050921,+)(%')0..+*,.24133360/-+&('''-,2,-3.7,-.77770-'(&**-11,$%&(,)),,)')+.-.,38+,4613/-.+00*,,+*(*1.,,,361+,.+)*5-.01)&'''''%$$'(+-)5,)('&'(*+---+1/)+.,+&(&'&&'$&%+11''''''**./'-)*()14,)'%''/221*+'*(.+,-*+&%&%&&(++79.,*''*,521/$%$&&'$'$&'%%%+'(),)/10*+/+*%%''/2.-*#&
@d579151f-bb73-4f7a-aca8-b2c409f98086 ch=88 read=178971 start_time=2019-12-13T09:03:54Z barcode=BC01 runid=2c9cf7bc05858273f10e7d7ec552fc0bd742dc3e
CTCCTACGGGAGGCAGCAGTGGGAATGCACAATGGGCGCAAGCCTGAAGTGCGACCATGCCGCGCGTGTATGAAAGAAGGCCTTCGGGTTTATAGAAATTACTTTCAGCGGGGAGGAAGGGGTAAAGTTAATACCTTTGCTCATTGACGTTACCCGCAGAAGAAACACCGGTAACTCCGTGCCAGCAGCCGCGGTAATACGGAGGTGCAAGCGTTCAGATTACTGGGCGTGCAAAAGCGCGCGACGGTTTTGTTAAGTCGGGTCATAAATCCCCGGGCTCAACCTGGGAACTGCATCTGATACTGGCAAACGAGGTCCGTAGAGAGTGCAGAATTCAGGTGTACAGCGGTGAAATGCGTAGAGATCGGAGAATGCCGGTGGCGAGGCGGCCCCCCTGGACGAAGACTGACGCTCAGGTGCGAAAGCGTGGGGAACAAACAGGATTAAGATACCTGGTGAGTCACGCCGTAAACGATATCGACTTGGAGGTTGTGCCCCGCTTGAGGCGTGGCTTCCGGAGCTAACGCGCGTTAAGTCGACCGCCTGAGAGAGTACGGCCGCAAGGTTAAAACTCAAATGAATTGACGGGGGCCCGCACAAGCGGTGGAGCATGTGGTTTAATTCGATGCAACGCGAAGAACCCTTACCTGAAGATGCTTGACATCCCTGGAACTTTCCAGAGATGGTTGGTGCCTTCAGGAACTGTGAGACAGGTGCTGCATGGCTGTCGTCAGCTCGTGTTGTGAAATGTTGGGTTAAGTCCCGCAACGAAGCGCAACCCTTATCGCTATTGCCAGCAGTCCGGCCGGGAACTCAAAGGAGACTGCCAGTGATAAAACTGGAAGGTGGGGATGACGTCAGAGTCATCATGGCCCCTTGACCGGGGGGCTACACGTGCTACAATGGCGCATACAAAGAGAAACTGACCTCGCGAGGTAAACGGACCTCATAAAGTGCGTCGTAGTCGGATTGGAGTCACCAGCTCGACTCCATGAAGTCGGAATCGCTGTGTCGTGGATCAGAATGCCACGGTGAATACGTTCCCGGGCCTTGTACACACCGCCCGTCACACCTGTAAGTGGGTTGCAAAGAAGTAGGTAGCTTAACCTTCCGGGAGGCGCTTACCACTTTGTGATTCATGACTGGGGTGAAGTCGTAACAAGTAGCGG
+
++03/-+)1,)02///3--1,3)''($'#$&&*176/0865(.'),*(&)%&$%3530-/1*++)+-...3336,'*/+00:7:3)664:))*-**+''''(*&*,)+,29:,)+./2-5/-+,2,++9362.3//2++125'0**-12371/90./,-11*-/)+113)*'.934476:99<754-/12*/(++.3.)/01--1-/0.),.(,+(%*++/,/.03/*&++,*20)()&('%&%.,1178,/4679+06-1)*&'(',.++27--44./,,371.,-&0+,.....74/,115303/11','(+),40*0/(()%)(,,2'))+5,(,1..,*()-107/-.8++,6612..../4)+%$%)*%.5/0-(,(('').,76/667)(,;36+0-*),(++2/114*+458/*1-*(+.7791,*.-161/'12,300'&(+,47+.85)')).(+-38557983---'*,.,,,--.'+*./+-,52/)&(0(+)3/,533843611,/,+.027221/+,1-4.133576246,&$%&&&%&(014960/33'2,3-5;;6656.15.--313.0.+.0*(06-(-,//2485:32+&&*-0+..60:839374/.225635/0+.7(*/22(),+.2//*)(0.,,//.02648-&$$**/)(0.,-)+%)-.-/*5,2323221.+-+,*,54443565+,--.297842196668:79:66888785+4(*)-/1-0.:19254513608+,03./*'(%'&+1353&&%%'/)*0$-*)2:322%++,)0.33&563323609(.*%()42-0-/.3-)$%).1,25,+(+0117603787877/0''(*,675&()+0/-'$%)*;:3/232+3,**&)*+00+./0;87653667-646)(''*)%*%)*9:750,+(*'$&,*,-633941&')2-'6+1386+1-/3814+2/1-+,,*'+&&#*,9754,7*$)()/,+0&+).-1/01&*),123+.1371.1::8:0,.184-.85583718,*.3,-**+)-1322/2.-57:568-1')$##'()&+&*0.7,0/9-'+,*+,.-*+&+,238486.:(2-'%(*,340800.*+.673444-6-..0-,'(.760*-+*+6676:6584430616
@8f73f8cc-b248-47b6-aa0d-e7b5e1b417ea ch=159 read=104429 start_time=2019-12-13T09:03:52Z barcode=BC01 runid=2c9cf7bc05858273f10e7d7ec552fc0bd742dc3e
CCAGTTTACCTTGTTACGACTTCACCCCAGTCATGAATCACAAAGTGGTAAGCGCCACTCGAAGGTTAAGCTGCCTACTTCTTTTGCAACCACTCACATGGTGTGACGGGCGGTGTGTACAAGGCCGGAACATATTCACCGTGGCATTCTGATCCCACGATTACTAGCGATTCGACTTCATGGAGTCAGGTTGCGAACTCCAATCCGGACTACGACGCACTTTATGAGGTCCGCTTGCTCCTCGCGAGGTCCTTCTCTTTTGGCATGCGCCATTGCTTAGCGTGTGTAGCCCTGGTCGTAAGGGCCATGATGACTTGACGTCATCCCACCCTCCTCCAGTTTATCACTGGCAGTCTCTTTGAGTTCCCGGCCGGACCGCTGGCAACAAAGGATAAGGGTTGCGCTCGTTGCGGGACTTAACCCAACATTTCCTTCGGGCTGACGACAGCCATTACAACACCTGTCTCACGGTTCCCGAAGGCACATTCTCATCTCTGGCTTCCGTGGATGTCAAGACCAGGTAAGGTTCTTCGCGTTGCATCGGAATTAAACCACATGCTCCACCGCTTGTGCGGGCCCCGTCAATTCATTTGAGTTTAACCTTGCGGCCGTACTCCCCAGGCGGTCGACTTAACGCGTTGGCGTCGGAAGCCACGCCTCAAGGGGCACAACCTCAAGTCGACATCTCGTTTACGGCGTGGACTACCAGGGTATCTATCCTGTCTGCTCCCCACGCTGCTTACCGAGCGTCAGTCTTCGTCCAGGGGCCGCCTTCGCCCGCAGGTATTCCTCAGATCTCGCATTTCACCGCTACACCTGGAATTCTGCCCCCCTCTACGAGACTCAAGCTTGCCGGTATCAGATGCAGTTCCCAGGTTGAGCCCGGGGATTTCACATCTGACTTAACAAACCGCCTGCGTGCGCTTGCGCCCGTGGTTCCGATTAACGCTTGCACCCTCCGTATTACCGCGGCTGCTGGCACGGAGGTTAGCCGGTGCTTCTTCTGCGGAGGTAACGTCAATGAGCAAAGGTATTAACTTTACTCCCTTCCTCCCCGCTGAAAGTACTTTACAACCGAAGGCCTTCTTCATACACGCGGCGGCTGCATCGAACTGCGCCCATTGTGCAATATTCCCCACTGCTGCCTCCCGTAG
+
1-%)*1.-0,5+*,+(,/0129819760-.39796600-+-)22-2/8287*,+0/%&)++/.,+--9-11/'*&')1384,9;:-/+*-0+.3/))+-298655696<;0.)&*+,.,20)322/01-21&*&(...33344;434;8222.4+(&,+,00-.+%$$(,-,3)))%$+/00-%')*&'/3/.1('6525'0+/018552*''(#&&'#(()&$$''+400*)(0)&()))*...%).+42')4.52457(%%'),-28:;776($&$$%*),'*&&)*/:3-.798272..888;82///++,+///0563*)*.*'-11+67500./1<...111/120.65//,-4*((//87:5//20,1288///.;522339+0.:/8,-*,,:03388966:665;93/,/01.50.4273;01%%%)&&-/00/,./1&014*2(%%'&((-766544,&,*08830,(*(*+,*,-.-+,-32.2,1(%$&&645:9<9:---3-979;/23+12)24<::<:475/9111:90./(.(;;4;8.+(+))*22,.4..,+-017'3,7752+.6496<769<+('+)69.97140//3:85/421/1*)(''241:9665.,014132-0)***'*-&/(.*,.).24653-)/5:2/.0375948))(+/52635/&(+/98).0//057;.251311*/*,-,.,-.32/2476000,690/5.,+&&$#$&''%1/333*,02185580-'.6:4088::8<877:)*,%(**+9;23440,02-(&&+'-430,.**,1..,0625.1.2.1-*/2:52+-/'),1-20355,-&+.(-2:(8666;557:88175/79-*382:*'&05,*',+(46,-013560.-.1023,+/+),*-2156682,*)(*'*+-2.-314480/./-8*4(%(0*0132;.-/5-/68937:25.90009:3,*$++-'(+,,**0,*('$'(*15:::;;88')++/7867748555998:+,1+,3-.+),10+-..9/1:8441;:,,896382/.'-1/0-00442++0.2165<66711114.2/++&*-43366244%%'(''+2/:8)082658-;../68573)+,.55537,49)+5*1
@ba07b136-59eb-4352-a267-e0b503460a32 ch=366 read=112957 start_time=2019-12-13T09:03:52Z barcode=BC01 runid=2c9cf7bc05858273f10e7d7ec552fc0bd742dc3e
CTCAGGAGGCAGCAGTGGGGAAGATATTACTGATGGGAGGCTTCAATTACCCAGCGGCACCGCGTGAGTGATAGAGGTTTCGGATCATTCAGAAATGTCTTGCTGGGGAAGATGACGGTACCAAGGGAGGAAGCCACGGCTAACTACGTGCCAGCAGCCGCAGTAATACGTAGGTGGCGAGCGTTATCGAATTTACTGAATACCAAAGGGCGTAGACGGATGATTAAGTGGGATGTGAAATACCCAGGCTCAACTTAGATTGCTGCATTTCCGACTGGTTATCTAGAGTTTTGGAGGAGGAGTGGAATTCCTGATGTAGCGGTGAAATGCGTGAAAATTGGGAAGAACACGGTGGCGAGCGACTCTGTAACGACGCTGGGGAAACAAGAAAGCGTAGAACAGAGCAGGATTCGATACCTGGTAATTACATAATAGCCAGTGATATTTTAGGTGCGTGGGGTTTTCAACACCTCCGTGCCGCCGCTAACGCACATTCAGTATTCCACGCCACCAGAGTACGGTCACCAAGATTAAAACTCAAAGGAAGGTGACGGGGACCCACTGAAGTAGCTGGACAGATGTAACGCTGAAGAACCTGCCGGCTGTACCGCCTCTTAATCAGGGGAAATCAACACGAGGGACAAGGTGACAGGTGGTATGGTTGTCGTCAGCTCGTGTCATTGAGATGTTGGAGTTCAGTCCGCAACAGGCGCAACCCTTAAGATTAGTTACTACCCTTCAGTTAGGAATCTGGCAGGACACTGCCTGGGTTAACCAGGAGGAAGATTAGGGATGATCAAATCATCGCTACACTGCAGAGATGCAATACCGTGGTGATTAAACACAAAACCAGTCTCGGTTGGATTGTAGGCTGAAACTCGCCTATGAAGCGGAGTTACTAGTAATCGCAGATCAGAATGTTGCTTGCGCGGTGAATACCGTTCCGGGTCTTTATTACACACCGCCAAATCGCACCATGAGAGTTGGCAATGCCAGAGTCCGTGAGCTAACCGCAAGGAGGCAGCAGCCGAAGGTAAAGGTCAGCGATTGGGAGTGAGATAATAACAAAGGTAACCGGAAGATAGAGCGACAAGGCAAGTGGGATTAACAGAAGAATAAAACAACTTTCTTCTTTAACTGGCCATTACCGCG
+
&%'#&)$''&(&((/3/54,)*+,*,2+')#%&'(-)(('&%&%')1(%'&&%).+)(&%'&,+0)&'((*-&(%*(/5+(78432&+%%'&)*''$-)-1,.+).0+,3./,%''*23-4.)(.0)',*).(*/*-,2./.0,&%*),*//+),-%/3),%)-090./230)4,./)''*..50//3'&+,64./1438-'&&)/(-11/()+(&+1788:0607//1171/50/%,4/+&03''37778**''&%)&.+*./11,39&(')*.,210:211-$+&&%('%',&)&%''&%*),.00-.'%%$.../01/775040,*/--(*0(&*'&,)'('/,+&&%%('*)(('''$%&%%$$&+*.-//0..&)&&'()-,&+**),.-&-)2,)%)')&%)$+(%&))&(&$*-..$.%&((),0)&&($&&'''&$%(+,**,*))**&)()040)+*%+*11-..*.&**&))%'),/(%($%$+)#&$*&(-))%')++%)&('&$&$($.12%+*0+,+5*973/($&/1**)&(($(&$(&/-..29/%*&$)(&(''%$%%$%%(%$#%$%&&''-+.*++*($#'''&(%%&$'&$&&((/2-/01'***(')''*%$%#%'&,.52659/9--.1+,*))'('-,041/.3756,,-.0,-+(.(0..+/,4-(.')$'/1#&&)*.$',/,$'&&$%%$&&%$%'%%'.+''*+'()(*,%')&))+/()*&&''&&'&$(-+/%(%(-//262250./2*0,)-++*'&&'&)*')&&(().41--,%$##$''$$$$$%(***25.8--*1+&(,,*,$&$'&%%&(+584033453,,(),'++)+.$&&'2./,07.)*-&%&&'+*()(*+-((*2)(*+)+.1./'($&.-.-//83)/+'%&&((()'155793/)*)*01/'-+++*5(%)$&()+*/5%&%))'''$&&1+9722.+--2-.+043'/0(')+-463,-(*+-.7.91/3-).'($(%-0+&)*),,,,-,*&.%((&%(').,,.3&&*,,-,**&'**)+0)(.*+2466-2,,564*)-/214(&)+//-)*)00(1,,*(&%+(&&(&%&))).+*,/+*-,$%%%#&%#$###%$%#%&%%$
@ef2af886-f8c9-4804-aef1-a705d47869df ch=242 read=144784 start_time=2019-12-13T09:03:40Z barcode=BC01 runid=2c9cf7bc05858273f10e7d7ec552fc0bd742dc3e
CTCTACGGGAGGCAGCGGTAGGGAATATTGCAATGGGAAAACCACACAGTGCAGCAACGCCGCGTGAGTGATGAAGGTTTTCCGAAAAGGATCATGAAGCTCTGTCTTTGGGGAAGATAATGACGGTACCCAGGAGGAAGCCACGGCTAACTTCGTGCCAGCGGCCGCGGTAATGCAGCTAAGGTGGCGAGGCGTTATCCAGTTCACTGGGCGTAAAAGGGGCGTAGGCGGATGATTAAAGTGGGATGTGAAATGCCCGGGCTCAACTTGGTGCTGCATTCCAAACTGGTTATCTAAGAGATGCAGGAGAGGAGAGTGGAGTTCCTAGTGTAGCGGCCGAAATGCGTAGAGATTAGGAAGAACAGTGGCAGAAGGGCTGACTCTCTGGACTGCCAACTGACGCTTCAGGGCTCGAAGCTGATGGGAGCAAACAGGATTAGATGCCCTGGTAGTCACGCCATCAAACTGATGAATGCTAAGGTGTAGGGGTTTCAGCACCTCCGTGCCGCCGCTAATAACGCATTAAGTATTCCGCCTGGGAAGTACAGTCGCAAGATTAAAACTCAAAGGGAATTGACGGGGACCCGCACAAGTAGCCCGGAGCATGGTTTAATTCGAAGCAACGCGGAGAACCTTACCACTTGACATCCCATGCATTACTCTTAATCGAAATCCCTTCGAGGACAAGGTGACAGGTGGTGCATGGTTGTCGTCAGCTCGTGTCGTGAGATGTTGGGTTAAGTCCCGCAACGAGCGCAACCCACTTATCGTTACTACCATTAAGTTGGGGACTCTAGCGAGACTGCCTGCAGGTTAACCAGGAGGAAGGTGGGGATGACGTCAAATCATCATACTTATATGTGTAGGGGCTACACGTGCTACAATGGCTGGTACAGAGATGCAATACCGTGAGGTGGAGCCAGGCTTTAAAACCAGTCTCAGTTCGGATTGTAGGCTGAAACTCGCCTACATGAAGCTGGAGTTACTAGTAATCGCGAATCAGAATGTCGCAGTGGAATGCACGTTCCCAGGTCTTATGCCGCCCGTCACACCGCGCAGAGTTAGCAATACCCGAAGTCCGTGAGCTAACCACCAAGGGAGGCAGCAGCCGAAGAGTAAGTCAACTGATTAGAGGTAGAGAGAATCATGGCTCGGTAACCGG
+
%*+101'5-*3,)))*)+*&.0'+)(&.&$)*11,,''(,+4-*)&(%()'((*,-())*0%$((&&%&')*,46/8/82.,,)(+)*(+-:-*)'&&%')/-),%)*(&.3-(,,53240-&,)+)(+-*))-*0+,,)-+()/,-,30**0)*-'-**-,1-0)%')*+/-,+0**)('')((0-,''+()*30+++(&**0)&(,)+))$&&,-',22*().$&..,.--.2;244-,34;:(('&&,50,%,(%&*((*,/,)((,1*+.6344513*+**023-2-,,711(()&)336,4/-+(/)(*(()**&*-07'''.00/'0+''.&&''*'(+-0*()&%)%%,2+5+/-7,,.151+)+'-(-,-//05..(.688760*(1+**,'1&&%%&')4.,+,',.())+*)'.,*)-4;76218-3))(+6-5:0-,,-)+*.(++13$/(224)%((+,-:624/3'5*985+0(.)/:.1*+-234,34*+-2.*19&.--+&)*)')&((3*-.0;;::24:4-2-+))+-4)56802/*))2+8;:8/887:-..),,1.565.-8413;-')&(+)&().4/.(+'&()..*)86.*.****+(*.&/''+-(+(+))))&*(%%'$'$(',05,%.'(*/7-.-..52539*))*&+8./81-(/1097,+-)-782/10-7841''&*--%(+)/0+.011798775--),*514:%43450/-.1+)&0+(.&%+*$-0016/(%(*(--++3)))+-4*4,)(&'(',5+,651.*,++-/0698870,-')(+'%$()')8,.,+*(((*196034675664:-.--22&(''*)'')**/*)),117120.)+)).7-000;8886836//0--++)-/2594147376,2,-0/-'''&%&+,))04516:457550,//68.8/42-)()'%$))0/-976841,303**'&'.110009*,-,132422.2-+-,-+*,.--+,'+$,,3&5(+(-'()-+11,)-21.-,%&#(&&,01.0,')(.4'*'%&&&'.+'++263'..*(+,()2202./*,-/019%+(**-6(('.+-,,&+,2**,(%()/((((%$%%)%3'%'&(''(()((')*00'+$$'),+$%0*2358
@8f9e4e9c-4fee-4e66-b558-3e90f6c9289b ch=88 read=178899 start_time=2019-12-13T09:03:32Z barcode=BC01 runid=2c9cf7bc05858273f10e7d7ec552fc0bd742dc3e
CTCCTACGGGAGGCAGCAGTGGGAATATTGCACAATGGGCGCAAGCCCTGATGCAGCCATGCCGCGTGTATGAAGAAGGCCTTCCGGGTTGGTAAAAATTACTTTCAGCCCGGAGGAAGGGAGTAAAGTTAATGCCTTTGCTCATTGGCGTTACCCGCAGAAGAAACACCACCGGCTAACTCCGTGCCAGCAGCCGCGGTAATACGGAAGTGCAAGCGTTAATCGGAATTACTGGGCGTAAAGCGCATAGGCAGTTTGTTAAAGTCAGATGTAGAATCCCCGGGCTCAACCTAGAGACTGCATCTGATACTGGCAAACTTGAGTCTCGTAGGGGTAGAATTCCAGGTGCTTGGCGGTGAAATGCGTAGAGATCTGGAGGAATACCGGTGAACGAAAGGCGGCCCCTGGACGCTGACGCTCAGGTGCGAAAGCGTGGGGAGCAAACAGGATTAGATACCCTGGTAGTCCACGCCGTAAGCGATGTCGACTTAGGTTGTGCCTTGAGGCGTGGCTTCCGGAGCTAACGCGTTAAGTCGACCGCCTGAGAATACGGCCGCAAGGTTAAAACTCAAATGAATTGACGGGGGCCCGCACAGAAGCGGTGGAGCATGTGGTTTAATTCGATGCAGCGCGAAGAACCTTACCTGGTCTTGACATCCACGGAAGTTTTTTCCAGAGATGAGAATGTGCCTTCGGGAACCGTGAGACAGGTGCTGCATGGCTTATCGTCAGCTCGTGTTGTGAAATGTTGGGTTAAGTCCGCAACGAAGCGCAGCCCATATCCTTTGTTGCCTTAGCGGTCCGGCCGGGAACTCAAGGAGACTGCCAGTGATAAACTGGAAATTAGGGATGACGTCAAGTCATCGCGAAGCGCCACGACCAGGGCTACCACACGTGCTACAATGGCGCATACAAAGAGAAGCGACCTCGCGAAGGTAAAGCGGACCTCATAAAGTGCGTCATGTAGTCCGGATTGGAGTCTGCAACTCGACTCCATGAAGTCGGAATCGCTAGTAATCGTGGATCAGAATGCCACGGTGAATACGTTCCGGGCCTTGTACACACCGCCCGTCACACACCATGGGAGCGGGTTGCAAAAAAAGTAGGTAGCTTAACCTTCCGGGAGGCGCTTACCACTGATTCATGACTGGGGTGAAGTCGTAACAAGGTAACCGGAAGATAGAGGCGACGAGCCGTGGGGGTTAACACAAAGAGACACCGGCAACTCTTCAGCACCAGCAATACGTAGCGCA
+
*213,-/)83),3-,//-.4088+.,&2''*,(6++041)&')+%+0()(+(*/4'**)(&*-+--01522..1+*/+0/7303+,6+4*)%(+982)1.++08/*().1)*)&*&('*0)(,+.62.,1-3**,)'.+*/47%2&+%//19/59,*--,-+(-0)(),(&)+%(,..2/12938722,,,,.4.)++/,4.,)/(*,)&*)),++,(,'+'),&,**//-/09<874.43.***+*)+166157;5'.2+2,-/7/./0//(%,+*-57-*3700010.,,'&()+87/0000545555030/00&)&'*&')**,02&457-/--).+/.++1:64*-(+*,'(%%')'*23680//..888;6.23-4135:285)%&((--''110/0:60-087/&#'),54548*.58/.).+()-.0*-1,(),/;79+91/6/3,..00;224;998445&),/0/04:*/./.*12312/2+*1,61+*1((&)$11+,--4.,,.'++()-669543,6-7/46513575773,)&'&++-4191460..2177<;829:8;8.-,..100/1864,*++)+*+)&**,,25485%+,21-*+/-/%+,9:1/.0/73).-++1.+/70-7,*5;62**,.6/12776401.,1+*19;:;+-*)))++721-*./*7/13454-7:5;7;893+2/4*/.08::00..,,''%&*86831.00758659200/3*'$(('247952225-%-)&,&&'(+01-,38.&/,041/20/06(*&%%&%%(++.+-0.609849655))&-(../521.+*.,-/.*+*+.**&%+&(465-445655755266561'($&%%*&/-+-.049369943.-&$&%(''(*-171:1.4-+,,/0075)&(&*)&)--2213/+*-))+(0*)(-0:64557/.5;7.22336802//&()++&/$-)(*%&(-&&*('.01/,./1:68/6.--1+60538572&1-8.//9;9---/8/4///:9+-,73,+54352582'.5201,4-0/4++*/.41;.+/4265545824)'(&+/$437;3538:951,+--,/,)''()6-66638'*0+*12.5737235+*5)+0;:0/2/4410*)(**5110&,&&'&()4+.01.'0)),0-0/-*,-+()(*-/57:883/+*3+)(&++6+()&*1247/)--(&,(*0(())*.3.-).()%/,)'%'$%#
@f1617ff0-b687-4e68-bf62-3c0fd5087931 ch=188 read=150970 start_time=2019-12-13T09:03:32Z barcode=BC01 runid=2c9cf7bc05858273f10e7d7ec552fc0bd742dc3e
CCGGTTACCTTGTTACGACTTCACCCCAATCGCTGGCCTACCTTCGGCCGCTGCCTCCTTGCGAGTTGGCTCTGGACTTCGGGCGTGCCCAACTCTCATGGTGCTTGACGGGCGGTGTGTACAAGACCAGGAACGTATTCACCGCAACATTCTGATTCGCGATTACTGGTAACTCCAGCTTCATGTAGAGTTCCGGCCTACAATCGAACTGAATGGTTTTAAAGTTTGGCTCCACCTCACGGTATTGCATCTCTCTGTACCAGCCATTGTAGCACGTGTGTAGCCCTACATAAGGGGCATGATGATTGGCGATCATCCCCGCCTTCCTCCTGGTTAACCCAGGCAGTCTCGCTAGAGTCCTCAACCAATGGTAGTAACTAACGACAAGGGTTGCGCTCGTTGCGGGACTTAACCCAACATCTCACGACACGAGCTGAGCGACAACCATGCACCACCTGTCACCTTGTCTGAAGGGATTTCCTCGATTAAAGGTAATGCAAAGGATGTCCAAGTGTAGGTAAGGTTCTTCGCGTTGCTTCGAATTAAACCACATGCTCCGCTTCTTGTACGGGTCCCAAATCAGTCCTTTGAGTTTTAATCTTACCGTACTCCCCAGGCGGAATACTTAATGCGTTAGCGGCAGCTGCGAGTGTTGAAACCCCACACCTAAGTATTCATCGTTTACGGCGTGGACTACCAGGAGTATCTAATCCTGTTTGCTCCCACGCTTTCGGGCCTCAGCGTCGGTTACAGTCAAAGAGAGTCGCTTCGCCATGGTGTTCTTCCTAATCTCGCATTTCACCGCTACACTAGAATTCCACTCTCTCTCCTGCACTCTAGATAACCAGTTTTAGATGCAGCGCAAGTTGAGCCCGGGTATTTCACATCCCCTTAATCATCCGCCTACCACGCTCCCTTTACGCCAGTAAATCCGGATAACGCTCGCCACCACCGTATTACCGCGGCTGCTGGCACGTAGTTATGCGTGGCTTCCCTCCTTGGGTACCGTCATTATCTTCCCCAAAGACAGAGCTTTACGATCCGAAACCTTCATCCGCTCCGCGGCGTTGCTGCATCAGGGTTCCCCCATTGTGCAATATTCCCCACTGCCTCCCGTAGGAG
+
6624454:695.60,,/.0340).+)&6)+,)*&(%1/')-62;3/253)11/1935.+/-,*&&.&''))&%'+,.2,**+&&&('*0++&+,0-.268910&*%)*5)222.666634/5455775+0/,-.074293/02,.10655;7456393./4026-*+%)+*,//2&%'-496788720*-24.)*)-+)*-.:05()0/,,'+&(51;<82;.-294-6.99913:6544010.-.,,+.;,+**+2136/..7.63:2/.000940//*+-.120-,././7.32.-74.--+'0)(),(&()6.93/*'((*3063571174:3:0;2-/9:933211,-+*--.0.,,+,)-(,00/86/01/83339763/1'1162;/12646..1-/-44564644.6.,,413-./*0226572(563/)')11-/319294435<68;578877523--+%&).-0*'46,9854442928&))-12///7:'0../2.7'/'(,),+.0-37-84;59:2./-.-**1-8&.'.('.4.81/006785.'---+---.*1//,*/43*-++-))*+,)343163<<0184,6,)05/6120368.,-635616003/7.9/44-7,,**+-***-%&*'')*,/6))40,7:6)+-/80/((+23;855775:6-,'//025:687466-70&(*.08(*88765,57/)342:8+./02972'/.0,-.-01117-767.1/144'-+)))(*++(+*,2033'((-0-.8,2,3'*5:6420')+2;8249:36957/-,)'**0,50.23411/0/30-.0..-/,.*.00)11.479;,(*++**%+*$/&$&&&$%0+4+)--+(+43*-..,50/&&)*6.65::;4593.+''+,541;)28/,+*.)%)+-4711/634030/--..04;/5.*,.'-+/;68;01+'%()-+1-,&-*.1695-(%'&(*135:09--0//0-1-/-48598/60..32-5;<.3:3,.3((%()980*,,-.2)'*+)*++.,021+&..))(,+3373:23.////4/1//.039;8+*18,0.,..,/52934,%''$&%&*42-0/4-.*
@bdfe96f9-0f19-4af3-9b38-d21de55e04fc ch=180 read=145299 start_time=2019-12-13T09:03:29Z barcode=BC01 runid=2c9cf7bc05858273f10e7d7ec552fc0bd742dc3e
CCGGTTACGCGTACGACTTCACCCCAATCATGTCCACCTTAGACAGCTCCTTCCTTGCGGATTTAGGCCACCGGCTTCGGGTGTTATCAACTCTCGTGAATGTGACCCAGGCGGTGTGTACAGGCGGGGAACGTATTCACCGCGACAGCGCTGTTCGCGGTACTGGCGTTGGCTTCATGTAGTCGAGTTGCAGACTACAGAATGAGAATGGTTTTGGGTTTTGCTTCACCTCGCGGCTTCGCTTCCCTCTGCACCATCATTTGTAGCATTATTGGCCAGGTCATAAGGGGCATGATGATTTGACGTCATCCCCGCCTTCTCCAGCATCTGCTGCGGCAGTCTCGCTAGAGTACAACTTAATGATGGTAACTAACGATAAGGGTTGCGCTCGTTGCGGGATAACCAGCATCTCGACACGAGCTGACGGCCATGCACCACCAGCATCTCATATAGCTTCTTCATCTCGTTGCTTATGGAATATGTCAAGACACCAGGTAAGGTTCTTCGCGTTGCTTCGAATTAAACCACGCTCCACCGCTTGTGCGGGCCCCGATCGAATTCAGCGAGTTTCATTCTTTGCAGGGCATGCTATCAGGCCGGGCTTGTGCGTTAACTGCAGCACTGAACTTTGACATCTGGCACTTAGGTATGGTACGCGGCGTGGACTACTAGAATCTAATCCTAATATTTGCTCCACGCTTTCCGGGACTGAGCGTCAGTTGCAGGCTTGGATGGTCGCCAGCCGCCACTGGTGTTCCTCATATATCTACGCATTTCACCGCCGCCGGTTACGATCCTCTCCTGCACTCTGGCTGCCGGTTTCTATGGCTTACTGAAGTTAAACTTCAGAATACCACAGACCCTTGCTGCCATGCTCCCTCTTTTACGCCCAATAATTCCGGATAGCGCTTGCCACCGTATTACCGCGGCTGCTGGCACGTAGTTAGCCGTGGCTTTCAGTACCGTCACTCGGCTACCATTTCCTGCAGCCGCCGTTCTTCCTTTATAACGAAGTTTACAATCCGAAGCCTTCTTCCTTTTTTGCCAACGTTGCTCGGTCAAGGTTCCCATTTTAAGAAAATTCCCTACTGCTGCCTCCCGTAGGAGCAATATCAGCACCAACAGAAGGTTAACACAAAGGGCGCGGCAACGCTGGCGCAACAATGCGTAATACG
+
84353;.1(+,2,0015565,612**//0()(+--**$%%*+540010260411(--+)2(++&(+06716517007419/,-610001&-)+**).+'%()-.0.''%*)''*((*+-.3.384/+2*%%-$-()31053.0001%&&%$$(+-%$%&&'%(()/+)++'(-./,))),*.//002/;..-464''''(/21*,().,0/4<;.)0,/96**.1;726:8601%(*-.335732.*(*-')%*++,2%)))'&$%&#%+&-),&(&,-020/001/.6,,,++,,,%41().08:552248/*/)%&,(,'*'((**-,'$',,61-/35595770,*&)%)-,*..0.-.466646710/41/+-*()**,7./)11323:.44882&-,/,'%,,-1+,'()370.3/11-)(&,()(')+++%'&&&&&)),-,202*)+/)'''&+,20.('&$#&,,.1+1,/03(/-())*+%*%$+))*-+0,,#+*'2443:,11:2.--3+;886-,,$+-02*+,)./.),()&&$&+2+&&)**-/11-'''&&*,://,.5/35(*0*..-,'+'('&(&&(,)(+,'')*&/),,6.3.013:8561445260,4-)&))))$%()&(''**&&&%%&&#&(+030/146,)+(+1+(&)''-/7,1*(&&(&2.(',&-.(+,0/;43,::52/,--/8899,.6/,.&,('&%&(-,%&)+'(),$+4.12),-/799:<8:56*,+..52+%/.004;42157).)%%$'(-1$&).805--,.2124+,,0+)/1))+(+,9<;/--/,'%%(',/2.3,.01)%,15.%&*)**/1.0/2129,0,)'$&-($&%(*05-,,-454+.247/5/577931(5,54*%+'(0++42#&$%'(+./7;1/0621.0,./,%')*%020--051746-+-*&+$&'.235724562610*+'&-74.*++-.*.7-063594493*//+*11.5&'-(,;:*00603)(-*%,--0+073/37849*,)*)())0**),-2859/(1-('&%$$'()-..(.66008+7/*),+-2754,*/0*,-54(-%+,,-/:-+)++21263/-1/01-.0/-).*0,+2**%&&.-,,'##'*3,*))')-;3121'+%#$%&
@42a32b87-4c5a-4447-ab78-8b8408e45c99 ch=182 read=162824 start_time=2019-12-13T09:03:11Z barcode=BC01 runid=2c9cf7bc05858273f10e7d7ec552fc0bd742dc3e
CCTACGGGAGGCAGCAGTGGGAATATTGCACAATGGGCGCAAGCCTGATGCAGCCATGCCGCGTGTAGAAAGAAGGCCTTCCGGGTTGTAAAGTACTTTCAGCGGGGAGGAGAGGAGTAAAGTTAATACCTTTGCTCATTGACGTTACCGCAGAAGAAACACCGGCTAACTCCGTGCCAGCAGCCGCGGTAATACGGAGGTGCAAAGCGTTAATCAGATTACTGGGCGTAGCGCAGGTAGTTTGTTAAGTCAGATGTGAAATCGGGCTCAACCTGGGAACTGCATCTGATACTGGCAAACTTGAGTCTCGTAGAGGGTAGAATTCCAGGTGTAGCGGTGAAATGCGTAGAGATCTGGAGGAGGAATACCGGTGGCAGAAGGCAGCCCCCCTGGACGAAAGACCTTGACGCTCGGGTGCAGCAGTAGAGGAGCAAACAGGATTAAGATACCTGGTAGTCCACGCCGTAAACGATGTCGACTTGGAGTTGTGCCCGCCCAGGGGCGTGGCTTCCGGAGCCCTGACGCGTTAAGTCGACCGCCTGGGGAGTACGTACCGGGTTAAAACTCAAATGAATTGACGGGGGCCCGCACAAAGGCGGTGGAACGTAATGGTTTATTCGGTACAGCACGGGAACCTTACCTGGTCTTGACATCCCACCAGAACTTTCCAGAGATGGATTGGTGCCTTTGGGAACTGTGAGACAGGTGCTGCATGGCTGTCGTCCCAGCTCGTGTTGTGAAATGTTGAGTTAAGTCCGCAACGAAACGCAACCCCTTATCGCTGTTGCCAGCGGTCCGGCCGGGAACTCAAAGGAGACTGCCAGTGATAAACTGGAGGAAGGTGGGGATGATAAAGTCATCATGGCCCCGCTACGACCAGGGCTACGATGCTACAATGGCGCATACAAAGGAAGCGACCTCGCGAGAGCAAGCCGGACCTCATAAAGTGCGTCGTAGTCCGGATTGGAGTCTGCAACTCGACTCCATGAAGTCAGGAATCGCTAGTAATCGTGGTCCAGTGCACGGTGGGCGTTCCCGGGCCTTGTACACACCGCCGTCACACCAGTGGGTTGCGAAAGTAGGTAACAACCTTCGGGAGGGCGCTTACCACTTTGTGATTCGCTGACTGGGGTGAAGTCGTAACAAGGTAACCGGAAGAGATAGAGCGACAGGCAAGTAGGTTAACACAAAGTTTCTTCCAGCACCAGCAATACGTAACTGCAG
+
+(&&.)31+21*.02114,21(-0,9-,**--3/.-'(&)./+-2999:2/(,/55313/*-+/+,))/6(&*)'-*1.52+4<:42//08+&/)+,;:3*,*(08.(++(&%0*%'(,;7,+:/9/1394;5.379&9')*30-*%*%$%++--'+.'*23*((((.2.017/1,1)((**.80*,*0-,7..--2.-/+/136)*063912/.$**)1-43586.*.&')(+).'$%'*1105;950395898,*'./()1)-7979-7.1*-05153453345/./112832-.2')0*)'')116295,%10+,-0.0/12220627///.151/-31)*'*,2-,,.077:9//,)-)2-.38:3;7463*)))))')-02975-.0868304++)/*++*)0-/13'04))(%+.(*-,)%,)(-.:;14'45)--),).855;-/::99::82335;:5:;24/*-,286.)(&''#*-3011380+--+&+)+1-20+60005**,)(1-($$),+,/0:1.+/187::455222/((')**($#&$'1,170<<95887;;10-324314.4:8+39-*,++((&')++(-*6)00.3+**'//9,-')+&%&#&%%'#(&(&*).-+(',++24684:555869,(&*&,.7932::.1.++..-29*3,+'/)+/150+3+/-5441*)-,1.42126876783:77798527('&,,.535416///281/-/2)'+3+3+2266*//14-+,%)$+(0.:6%%'*,2)+.../+06**&%*+,0/414,5.4--8.'*&+*''+,--7;5621119;9588/,4+,.-2.-/3/*&'%'$+*+-3496(')&.1,(()))*-.1;42/'*&%(()1-12.+.,+3:656985989((%(&()85786749.*)(%+53,-,.1/586620/7+,.:::;967543/&-,((1*/(*+,,/--'**32356696821-,,/$)((-23*+-+,-.5///520')'%%(%'$')4.22.434:11-'146515..0,**&+,*05,.411%0&+'4)/44:4)'.,)'(%+)**&*+*0/.210:6+,3210.7.,58,.17/+,,-595+*,-..1263/.,/)((*+248658-5010605,/*'((*.*+'(),'-'*102.++.(.*.+-)+-18-))-1-268'')((-(%))-8-,.4+2(')$&#$
@ce65c420-9574-4ba3-aea7-abe7c796f856 ch=317 read=140282 start_time=2019-12-13T09:03:10Z barcode=BC01 runid=2c9cf7bc05858273f10e7d7ec552fc0bd742dc3e
CCGGTTACCTTGTTACGACTTCTTTGATCGCTGTCCTACCTTCGGCCGCTGCCTCCTTGCGGTTAGCTCACGGACTTCGGGTGTTGCCAGCTCATGGTGTGACGGGCGGGTGTGTACAAGACCCGGGAACGTATTCACCGCGACATTCTGATCGCGATTACTAGTAGCTCCAGCTTCATGTAGGCGAGTTTCGGCCACCGGTCGAACTGAGACTGGTTTAAAGTTTGGCTCCACCTCGGTATTGCATCTCTCTGTACCAGCCATTTGTAGCGTGTGTAGCCCCCCACCACACATAAGGGGCATGATGATTTGGGCAGTCATCCCCACCTTCATCCTGGTTAACCCAGGCAGTCTCGCTAAGTCCTCAACTTAATGGTAGTAACTAACGACAGGGTTGCGCTCGTTGCGGGACTTAACCCAACATCTCACGACACGAGCTGACGACAACCATTGCACCACCTGTCACCTTGTCCCGAAGGGATTTCCTCGATTAAAGAGTAATGCAAGGGATGTCAAGTGTAGGTTCTTCGCGTTGCTTCGAATTAAACCCATGCTCCGCTACTTGTGCGGGTCCCAAATCAATTCCTTTGAGTTTAATCGACCGTACTCCCAGGCAGGTCTTAATGCGTTAGCGGCAGCACGGAGGTGTTGAAACCCCCACCTGCGTGTTATTCATCGTTTTGGCGTGGACTACCAGAATTATCTAATCCTGTTTGCTCCCCACGCTTTCGAGCCTCAGCGTCGGTTACCAGTCCAGAGAGTCGCCTTCGCCGCACAATTGTTCTTGCCTGTAAATCTGCGCATTTCCACCGCTACGCTAGAATTCCACTCTGCACTCTAGATAACCAGTTTGGAATGCAGCACCAAGTTGAGCGGGTATTTCCACATCACTTAATCATCCGCCTACGCTCCCGCGCCCAGTAAGCCCGGATAACGCTCGCCACCTACGTATTACCGCGGCTGCTGGCACATGTGGATTAGCCGTGGCTTCCTCCTTAGGTACCCGTCATTATCTTCCCCAAAGACAGGCTACGATCGAAAACCTTCATGCTCACGCGGCGTTTGCTTGCATCAGGTTTCCCCGGCAATATTCACTGCTGCCTCCGGAG
+
30)+0,+7/7/,6---3(32/(%$$$''+*-..&.+():88905-6+,.125943),.,-,.%.$/.2///1:55585*2(,,6864.2&+).'-+6355437/851/,*'**+--3132580+/6747621)$-0(*501-,-(*7--+%-)00/,1*&*..*)%&+*8..-136548657.**)''*901,724)**$&)/*,3/-.'*-66776;:+8+-+7(002976)+,+-&'/++8...22745*40,&14.//6/74-'(')+(+255465607-3+%'&'),32038*8;6/692221114/)..+$&&+003)/*')*','%*57+/,**+%-(*+15.,-,*26.22/.,,+7..-/+('3+.050.*,,-.13546450.-0.8/01677224.//954/4+-$.,'.,*+*+%'&**24566687--++-+874561.'',-48016.//213/01-,161201-.(&+0-50/031:1911+*,/.80//23/85488:;5//003/../4:9:3/,+/-+,.5.++,1-3;4./*+1.332802-++1++-/0387..0/$%()+.:6;7//6421.7:7,5++(%'2,000/275+.32&(%(&'*+0045.6,,,.*4/(+,(.*2--0.-/:2.:8/:90.*,/,+%(-&-9)+488675/1,(/-.,347,**'+3///-1/22284:5694302+-.,286-*,+,0;3.,./6278.24346(.8.-0((+08&*(**(*-/-353;9:;7&/%%&',)).5+.($+(-')*1*+*+$('+1462,+%+/+0332*+-(&(-)1*4(,'&$#%'.+,,--644,2.-08<;30,..5-,*)',()++/-)(.0',)+(03-+''*101)++3/638621**373.31447-)(*'+.)(./96%,.)-.229;:77786492172245727218<781<110500+)%)$*')+0%0/./06-65:5485+,,))'(++.&/6)+:9024-.)+(1390/1,*0/31-*+()*+-.+.55*2.,+'('$)+2+-.0(5*--,&%%%$%'-./+45-9*-56-*1/-3/000-'*),0/..+&)%'(+-
@39c70178-0956-42b4-a259-bb7ad9550b62 ch=140 read=73032 start_time=2019-12-13T09:02:58Z barcode=BC01 runid=2c9cf7bc05858273f10e7d7ec552fc0bd742dc3e
CGGTTACGGTACGACTTCGCACGGTCGCAGATCACAAAGTGGTAAAGCGCCCTCCCGAAGGTTAAGCTACCTACTTCTTTTGCAACCCACTCCCATGTGGTGTGACGGGCGGTGTACAAGGCCGGGAACGTATTCACCGTGGCATTCTGATCCATGATTACTAGCGATTCCGACTTCATGCGGTCGAGTTGCAGACTCGGACTACGACGCACTTTATGAGTCCGCTTGCTCTCGCGAGGGTCGCTGCTCTTTGTATGCGCCATTTGTAGCACGTGTGTAGCCCTGGTCGTAAAGGGCCATGATGACTTGACGTCATCCCCACCTTACCTTCCTCAGTTTATCACCCGGCAGTCTCGCTGAGTTCCAGCCGGACCGCTGGCAACAAAGGATAAGGGTTGCGCGCTCGTTGCGGGACCAACCCAACATTTCACAACACGAGCTGACGACAGCCATGCAACACCTGTCTCACGGTTCCCGAAGGCACATTCATCACCAGCCGTGGATGTCAAGACCAGGTAAGTTCTTCGCGTTGCATCAGGTAAACCATGCTCCACCGCTTGTGCAGGCCCCATCAATTCATTTTGAGTTTTTAACTGCCCGTACTCTCCCAGAGCGGTCGACTTAACGCGTTAGCTCCGGAAGCCGCCTCGGGCACAACCTCCAAGTCGACATCGTTTACGGCGTGGACTACCGGGGTATCAATCCTGTTTGCTCCCCACGCTTTCGCACCTGAGCGTCAGTCTTCGTCAGGGGCCGCCTTCGCCACCGGTATTCCTCAGATCTCTACGCATTTCACCGCTGCACCTGGTCTACCCCTCTACGGGCTCAAACGCCGGTATCAGATGCAGTTCCAAAGGTTGAGCCCGGGGATTTCGCATCTGAAGCAACAAACCGCCTGCGTGCGCTTTTCGTAGTAATAACTCCGATTAACGCTTGCACCCTCCGTATTACCGCGCTGGCGCAGGTTAGCCGGTGCTTGCTTCTGCGGGTAACGTCCGTGAGCAAAGGTATTAACTTTACTCCCTTCCTCCCACTTCAGAAAGTACTTTTGCTTGAGCCTTCTTCATACACGCGGCAAAACGCATCAGGCTTGCGCCCGGTAATGCAATATTCCCCATAACGCCCGTAGGAAC
+
)&*/,(*%%'$)+27:;+%'$%%$+/,-+*4453764*)*391/4,),.1:.,,6.*'0*2-736-000:913547,-22+$%('+7,&((7;+)*)'/223/14712/026-,*(+.6/21,'013864874:4348*8.72/3561121.*')*+5+--2*0/*%57352.3343221-0632))--801*-+,+/*1.9942601.-&++--(()*.*1%$&.*+,221957*'03'**(')$&(..64.0041:9;:7-:*'$(()$'''(+&(()071..2197457*050/601012/-.,4-/17789-923-'*'$#%*4088803013;5/01/99+.2-()*-4+(()*-7839,(*111:982,,))40.4104*61:91./3106*)'(',0366<56/2%(%$)%.&&**/,2:),3/1(,(-(',0/000--//053263:::642,'%)*+/)+)2,;46,+*&'*+$'&),,(-&$%$'&*()*239:83923356;/8-+.(+7<95;646205.//35),%/'281:7404466.08((&%).'0&/.055,0/3084:4)+0/(,)/.2.+'4.4-*((')**+*,*-21.,'*+,7///430627467032.)/-9,-.+/),.'*32-'2.*-.//+3/3(6,333-(03682482**,.0035:47847:(93.200-0/5733408**0.62/+)+-+58),'((1.**).121124598::705,,78*.)%+,092569,..*)+.7888.7+*,.-.2.,/-/50;..,00,/1&20..%&%%&%$/31./-))+,41.-0.23.-/.'.0,.3,.7:/.+-37:'21++1-6--,60+///+$6.+,&-.03--)+(**-0,)*.-,8:422(2,-/+*)((&%&&)+/,')+,+-/,,484:95.5-,-45<4142./..8,/2()&%(*.++1.204,**4,7;:2/./*.1<5877,*(),13+00&&+&',-/3*,*/),,3**-13-.-2:/*/8/*150%)(*')&0+''()/0791()'%'(--54922:44544-41+)+()42-++,)*+&).0/4-0+2.&(%&&$%#&*7./0.7870'%&$&$)0--3---&&,
@c05003a2-da8b-409f-bb21-55e1fb026b77 ch=401 read=48930 start_time=2019-12-13T09:02:49Z barcode=BC01 runid=2c9cf7bc05858273f10e7d7ec552fc0bd742dc3e
TTGGTACTTCGTTTCAGTTGCGTATTGCTGGTGGTGCTGAAAGCTATTCCGGACGTGTTAACCTGCGCCTGTCGCTCTATCTTCGGTTACCTTGTACGACTTCACCCCAATCGCTGACCCTACCTTCGTGCTGCCTCGCGCGGTTAGCTCACGGACTTCGGGTATTGCCAACTCATCATGGTGTGACGGGCGGTGTGTACAAGACGCCGGGAACGTATTCACCGCGACATTCTGATTCGCGATTACTAGCTCCAGCTTCATGTAGGCGAGTTTCAGCCTACAATCGAACTGAGACTGGTTTTAAGAAGTTGGCTCCACCTCGCGGTATTGCATCTCTCTGTACCAGCCATTGTAGCACGTGTGTAGCCCTACACATAAAGAGGGCATGATGATTTGACGTCATCCCCACCTTCCTCGTTAACCAGGCAGTCTCGCTAAGTCCTCAGCAATGAGTAGCGTAACTAACGACAAAGGGTTGCGCTCGTTGCGGGACTTAACCCAACATCACGACACGAGCTGACGGCAGCCATGCACCACCTGTCACACTTGTCCCCGAAGGTTTCCTCGATTAAGGTAATGCAAAGGGATGTCGAAGTGTAATTAAGGTTCTTCGGGCTGCTTCGAATTAAACCACATGCTCCGCTACTTGTGCGGGTCCCGTCAATTCCTTTGAGTTTTAATCTTTGCGACCGTACTCCCCAGGCGGAATACTTAATGCGTTAGCGGCAGCGCGGAGATGTTGAAACCCCCACCTAGTATTCATCATCGTTGTGGACTACCAGAATTATCTAATCCTGTTTGCTCCCCCGCACTTTCAGCCTCAGCGTCAGTTACAGTCCAGAGAGTCGCCTTCGCCACTGGTGTCCTTCTAATCTGCGCATTTCACCGCTACACTAGAATTCCACTCTCCTCTCCTGCACTCTAGATAACCAGTTTGGAATGCAGCACCCAAAGTTGAGCCTGGGTATTTCACATCCCACTTAATCATCCGCCTACGCTCCTTTACGCCCGAGTAAATCCGGATTAACGCTCGCCACCTACGTATTGCAGCGGCTGCTGGCGTAGTTAGCCGTGGCTTCTCCCTGGGTACCGTCATTATCTTCCCAAAGACAGAGCTTTGATCGAAAACCTTCATCACTCACGCGGCGTTGCTGCATCGGGTTTTCCCCATTGTGCAATATTCCCCACTGCTGCCTCCGTGAG
+
%#'$(&)(,&&'4,-+*5*$*455/:---3)+010354-)&)###$((+&'&&&&,*)3,5.8/')&(0335877633-**-3-*615(+)(($'$(*247;7-510)02163432/3:3.'.(+0'))*-0+././(''))+*7///0//1.435797/932+/*)0,.*)*,*-/355,-*(),0,36508211,+,,*00+*)1,&.4-520359<856;77858'1'().05;:551-+5*,()%''/0./159957664726/..-:5+&-2,-&+1-*0%&.0//)+/59;*:;;+))&(()14-3345/*/.167;493//-,-'3510.,26878:7479535,('')&-/0/.--..-2+((+,)-.0-*)(*09656..../5;50035:96/322,)/62:40,*,+.)-+,)-11)44337&&*(&)*39630&**0-,')))+'))-0(*2113,015)-..+9/0077766956&61/-+,/-+.).(''&&&(+43---,-/3315/70/&2;287737;12:170/--$()*+,-.1,++*)'(06/568512,1+)),/620/67+*,*,++,.&*(&(*&%&'((((**75863(*&$%$)0+72./1.2:6791212-*,150164418010702,+,.(',-'3*8/0/54,)-,::5-82/32*(*)%2-&0()+1;;4-1875:6:.*,0+00/02348--,(4+&**&.**%%%+$,3)-4*0943*'+-.02357;534.&,**+(*018855...,),)/-01200933544096+.0/::8*'-&**14((&)///*+,++,-18000544.)*+././1168:7<78:;3564765555497)/,++*%*(+*/8**'),(+3/0%2/')'/*208-../-.1/0/620..$..6644102./3(71:80.1.+)+&'*+03,176-1...17:987..-/74*(+,,2*.',,2-:/1-126378//1-279//1.,1238*'&&(,-+/..*-%/*122467:9::%/11-113$/%&)#)*/.117614,,*+*4/-')*+-..91151,-4*+65.,+.9898407233748:3,6-+.120.--061..16,+,85+99:5444/21.*-,-+($()0*,133246-8.878++297&),&+))(2,./514/1&)*-.10.1-02+-+(*
@2728abfa-91c1-4c5b-be49-0097d8407875 ch=476 read=73198 start_time=2019-12-13T09:02:42Z barcode=BC01 runid=2c9cf7bc05858273f10e7d7ec552fc0bd742dc3e
CCGTTACTGTATTTGCGGCTTCACTGATCCCCATCAATCCCATAGATGCTTCCTTGCGGTTAGGTTACCGGCTTCAGGTGTTATCAGCTCTCGTGGTGTGACGGGCGGTGTGTACAAGGCCGAGACGTATTCACCGCGACATGCTGATTCATGATTACTAGCAGTTCCAGCTTCATGCGAGTCAGGTTACCGGGCTACAATCCGGAACTGAGAATGGTTTTATGGGTTTGCTTCACCTCATGACTGGCTTCCCTCTGCACCATCCATTGCCAGCGTGTTAGCGGAGTCATAGGGCATGATGGTTGACGTCATCCCCGCCTTCCTCCGGCTTGTCGCGTTCGCTTCGAGTCAGCAATGATGGTAACTAGCGCAGTAAAGAGTTTGCGCTCGTTGCGGGATGCCCAGCATCTCACGACACAGGCTGACGGCAGCCATGCACCTGTATCTCATATGGCTATCTCTCCTGGGGCCTTTGCCAGGTATCAAGACCTGGTAAGGTTTGTTTCGCGTTACTTCAATTCAAACACGTATCCACCACCCGCCCTTGCATTTACATCCAATTCCTTTGGGTTTCATTCTTGCAGACTTGTCTCTCGGAGCAGATTACTTATTGCGTGCTAAGCGCACTGAACTTTGACATCCAGCACTTAGTACCTCATCGTTTACAGCGTGGACTACTAGAATTATCCTAATCCTTGCTCCCGCGCAGGACCAGGCGTCAGTTGACCAGATCGTCGCCAACCTTCGCCGCTGGTGTCCTCCATATATCTACGCATTTCACCGCTACACGTAGATTCACGATCCTCTCTACTTTTCAGCTGCCTGGTTTCTATGGCTTACTGGGATTAAACTGGGCTTTCCACCTGGACTTCGCCGCGCCGCCTGCTCCCTCTTTACCGCTAATGGATAACGCTTGCCCACCTCTACGTATTACCGCCTGCTGGCACGTAGTTAGCCGTAACTCAATAAATTACCGTCATCGGCTACCGTTTCCTGTAGCCGCCGTTCATCGCTATAACAGAACTGCAATCCGAAACCTTCTTCCTTCACGCGGCGGGTACGTTGCTCGGTCAGGACTTCCCCCATTGCCGAAAATTCCCTGCTGCCTCCCGTAGG
+
$'&).'))')&.-'&)-*+/+('($#('/,)&-.518,72'$'%&('$%())&()(+&)-*$&&&$$*'&(()-,',/+*,,+*,,.0/1.1/638-/000.%4.-#))-0-.115:-.6.&%&(+).150-&)+)*,,36938+-+:,,%'-..:0.-$'$$'/./,*&(&(&'(*/&&&*-+-216(-0(0&1,.1,8/4-+)/+-26..6/.9929;.))%**/72+,*1*$+-+3$%)'*&#%&)).1**,**,1397:2.028&*(&'+(&&%%$$(&*'+*.*-*+03-,./145135//1/677.6-,*.163:5312+)(&)**,,(%$&+*&(.)-**.11+%*,4,./0240+(//+%)&($+,53,))*07*(,)'+-66:13-5*)&#%$$&%'),100&*,(,.0&25443131'42*28)3%*&'(&&)-/53+$*(*.999110//644016.+3122/(((&&%)&($*+--*(*')).+)1*62%&,.-'+,-/$)+')(()+$/22*',',%*,,()'$',.%'%$)&'(&*-*'///3,8+:<664:7/*.+82..6:-4*())/1*'''(%((*+&,%)*0./2*)+00&3()*-.''*&(')*,(,,,(1.292-/3627)-$)$(())()%*,))*++,295*.(1-,-.5530*.('&%%)')*3&&+5*+'&'&(*5/*&)%'(-8.,$'&%&&-2((*('&173001/+))&'%'$*')(*%')'+.--'%(%&+./%+'*,8561.*+)/762-.2),-*,')$'#&)+--(((),2.')')($')**,'&0/1/1.,,4,71-/665:7592343),'0+22)-(&)*(+/).'%),)+)&$&%$$(%$%'()(,./,*.*/'''./'#'&$$)..+.,*)($*%$$((,.*'.((%&&))..*3*)+)+0./2-7+*#)).'/*4&&$#(#$$'*(++)0/'+(%/-,*('('*+()$,-)+92/2*++-*/3047,46)&)($&.()1,3-+)'&)#)+-./+'*/1(6.6/471)+-,'+'().'))'*%%%)/(+15,402(-+('/-.59:,+29,15,,0,++2/6)&%''(,...80-0./)
@3a95b3a2-fd94-4da3-9efc-dc2200986beb ch=325 read=71576 start_time=2019-12-13T09:02:38Z barcode=BC01 runid=2c9cf7bc05858273f10e7d7ec552fc0bd742dc3e
CTCCTACGGGAGGCAGCAGTAGGGAATTTTCGGCAATGGGAAACCTGACCGAGCAACGCCGCGTGAAGGAAGAAGGTTTCAGTTATGGCTTCTGTTATAAGGAAGAACAGCGGCTACGGGAAATGGTAGCCAGTGACGGCTACTATTAGAAAGCCACGGCTAACTTACTACGTGCCAGCAGCCGCGGTAATACGTAGGTGGCAAGCGTTATCCAGATTATTGGGCGTAAGAGGAGCAGGCGGCAGCAGGGTCTGTGGTGAAAGCCTGAAGCAACGCACCGGTAAGCCATAGGAAACCAGGCAGCTAGAGTGCAGGAGAGGATCGTGGAATTCCATGTGTAGCGGTGAAATGCGTAGATATATGGAGGAACACACCAGTGGCAGCAGAAGGCGACGATCCTGGCCTGCAACTGACGCTCAGTCGAAAGCGTGGGGAGCAAATGGGATTAAGATACCCTAGTCCACGCCGTAACGATGGTACTAAGTGTTGGATGTCAAAGTTCAGTGCTGCAGTTAACGCAATAAGTACTCCGCCTGGTAGTACGTTCGCAGAATGAAACTCAAAGGAATTGACGAGGGCCCGCGCACAAGCGGTGGAGCATGTGGTTTAATTCGAAGCAACGCGAAGAACCTTACCAGGTGTGACATACTCGCCGCAAAGGCTCCAGAGATGGAGAGATAGCTATATGAGATACAGGTGGTGCATGGTTGTAGTCAGCTCGTGCCGTGAGATGTTGGGTTAAGTCCCGCAACGAGCGCAACCCTTATCGTTAGTTACCATCTCATTAAGTTGGGGACTCTGGCGAGACTGCCAGTGACAAGCTGGAGGAAGCGGGGATGACGATATCATGTACCTTATGACCTGGGCTACACGTGCACAATGGATGTGGTGCAGAGGGAAGCGAAGCCGCGAGGTGAAGCAAAACCCATAAAACCATTCTCAGTTCGGATTATGATCGCAACTCGGCCCCATGGTTGGAATCGCTAATCGCGAATCAGCATGTCGCGGTGAATACGTTCTCGGAGCCTTGTACACCGCCCGTCACACCACGAGTTATTAACACCTGAAGCCGGTATGGCTAACCGCAAGGAAGGGCTATCTAAGGTGGGATTGATGATTGGGGTGAAGTCGTAACTGGTAACCGG
+
+,5/*,0,85*,.,31,(*+)((&('-5;766:,6,+73.%)),.+.1744543363.272315633-3,,)-+,50;3+)-+7/1.&',2/43.5./-+*.,,,1/1+5540/,&')0.-.((*+-+,-:-4533,)'%%#$%&-,.&*+''.--/--,*,*&&')+423&+(+++,--.19.7294/80/027/6..+/,,215.:.--6))-*,1)1+6898571.('/0&-002:91:1-.2-*4211264266.63++332)*)%&(''&'&+.&/078(33-'))(,101:86990222.(&)*644::/-*-63496:8555556.**'(%&(,//72+.4//17:793552/'+/2093/.,),.2;02107-%''''+**.-3870-+-&()534...1.--..1*,+,*555*-1,+/04469-*./1<;3.:3*5+2*./7449*+-4-6-+,158'.''((')+1//0584532/3-4/906-39-,859+.0,+***,,3-2-245261//--+,-/0,0672())++-017<9373.)-+,1;7/.-(1).+*-.022-/&/+*)8,**),(.-02648447-12*-*'+/3<<0:794-(*')**,*-.15--4/0./,-0)/(-(('&+-/./-,$%%#&-4++1,+1)))--.;:.-++*3356634-+++,41..2/56438745566984)($&&&(+/047:899882,(,2-1+,'1.709+-37*),618)(665702063161331600/69578677../0557,2.897,22530&32)**,-3582//0/4476.---/,4+,+++(38603220.'*'.)0/)/(.(',*,,.22-00),,.+()),.-$%**+5)*)+&'0566++'++(+.*-)1)(0;4-++++11/9..-:<4292%+)2830:89<656(*,77&4$5'$+'&5-%(()--84&841+*)*(*-&,,-.3*(')'+,1321630....7-3213481-*2+(+..1,,,+2%)2*++)'+,129/3:..3712/17.0-,1/4)*-.-../93,/,),,1.40-+,+))20*(+,*,'+))+)'**/2537/7*+1/(1,,--.608/91)*(-)))1),))''',')8:737
@8a632796-a8cf-4556-93f6-0ea0bd5b33fb ch=295 read=155191 start_time=2019-12-13T09:02:28Z barcode=BC01 runid=2c9cf7bc05858273f10e7d7ec552fc0bd742dc3e
TTAGATTACCTTGTTACGGCTTCCCCAGTCATGAATCACCGGTGATGCGTAACCCTCCCGGATTCAAGCTACCTGCTTGCAGCCCACTCCATGGTTGAGCCCGGGCGAGGGGTGTGGCCGCAGGGCGGGAACGTATTCATGGCATTCCGTTACGTTACTAGCGATTCCGACTTCATGGAGTCCGTTGCAGACTCAACCCGGACTACGACGCACTTTATGAGGTCCGCTTGCTCTCATGAGGTCCTTCTCTTTGTATGCGCCATTGTAGCACGGTATTGGCCCACCTGTCGTAGGGCCATGATGACTGACGTCATCCCACCTTCCTCCAGTTTATGTGGCAGTCTCCTTCCAGCCGGACCGCGCCAGCAACAAAGGATAAGGAGTTGTTGCCGCTCGTTGGGACTTAATGGCATTTCACAACACATGACTGACGGCAACCATGCAGCACCTGTCTCCACAGTTCCCGAGGCGCGAATCCATCCTCTGGAAGAGAGTTCTGTGGATGTCAAGACCAGATGGAGTTCTTCGCGTTGCATCCGGAGTGCAAACCTATGCTCCACCGCGCGCAGGCCCAAATCAATTCATTGGTTTAACCTTGCGGCCGTACTCCCCAGGCGGTCGACTTAACGCTGATGGCTCCGGAAGCCACGCCTCAAGGGCACAACCTCAAGAATCGTATCGTTTCGGCGGACTACGATTATCTAATCCTGTTTGCTCCCCACGCTTTTCGCACCTGGTACGTCAGTCTTCGTCAGGGGCCGCCTTCGCCACCGGTATTCCCTCGAATCTCTACGCATTTCACCTGGAGTTCTACCCCCCTCTACGAGACTCAAACTTGCCGGTATCGGATGCAGTTCAGGTTGGGCCGGGGAGTTTCACATCTGACTTAACCGACCGCCTGCCGTGCGCTGCATAGTAATTCCGATTAACATTGCACCTCCGTATTACCGCGGCTCTGTAACGGGTTAACCGGTCTTCTTCTGCGGAAGTAGCGTCAGCGACAAAGGTATTAGCACCTCCCTTCCTCCCGCTTTGAAATTACTTTTATTAGGGCCTCTTCATACACGCGGCGTGGTACCGTGAGCGCCCATTGTGCAATATTCCCCACCTTGCCTCTATTAGG
+
5,&'(0+020/3*+.%,'.,,/+-2,(,,0&(*/:60***%)(''+&'%$$#%.3*2+)*.(.1%++&,00.)%#%%&$$%%+0,(*+-,%%%&()*&&*++*330*(+020&&'%%&&$%',4-0)-6072165/7.&*(.,+/0('&($')),3../022329296+*//8-%'(*&'''#('(&'%%3739-1/:4.7475//312,.)++46%,-)03/073+1+))+,00().)+*).1/7./.-72*)*.1555:.26)*.1-'+&&,()&&%++0)*,)')($%#),+/95600(($&'*)635+,*-3+)-3,3*32/2/00<.+**$),102785-*.*+&%'1.28277340,.'()-(,6:+/)+,((*-&',)(',+-/*-01019145.22//,''(/-2:.,-//.0-,*-+*-..-10,-1+%(*+(*)')$12538877,),',6,1**+,)()%'$&&%((*1/./10270-)'$((,83.0,/732/04)),039.0+3))%+594696.3107..//42)-&$)$&/2./)%%)%-,),+.+$%$$$%#/-32/&)..038474,-4(**0/,0.3+-/.%..5*-../076+,1660964102/7.7,,+&'&)&'',0&++,+(04133565632)14+-//98964/(%(%&&$*(./**.+%''&(+*0)(&%&'.+41+0622.,*183*--237-*,),,79/.-/,/4'*%%%&&,0'510061708)/38015.,+*,'(//(22(521273/*)0$&/236:8687969<+*(+*+,,($+3,1/4289:3-4506.'1*,/2-4+(&)*-4&%/()+,*&(&)',920)'.+0-*000(/-)%)*8-)(+,.7-.()-+1-2('1387:9+*)&%*)/,,%%'$('')'''6,-,+2.2),%()+-+37-0'*+/*7/15560**'%%&(*.1()()(-(&&))/*+424<443913)'''(,..0-+$&$)202)*('&,'(%)(*/+09*3:86,48-(,*'('&&%-(#''&'&#)'&.2,*,+*/8444..&-+20-+&'%'##&%$&&&(,+026)+3%)#'+,,.:2689,')&(,,14)*$$&%&*,
@82241d1b-d401-4149-9e34-efaa2f79abfe ch=195 read=73618 start_time=2019-12-13T09:02:21Z barcode=BC01 runid=2c9cf7bc05858273f10e7d7ec552fc0bd742dc3e
CTCCTACAGGCAGCAGTGGGAATATTGTGCACAATGGGGGAACTGATGCAGCAACGCCGCGTAGTGAAGGTTTTCGGATCGTAAAGCTTTGTCTTTGGGAAGACAATGGCGGTACCCAGGAGGAAATACGGCTAACACTACGTGCCAGCAGCCGCGGTATTAATACGTAGGTGGCGAGCGTTATCGGATTTCTGGGCGTAAAGGGCGTAGGCGGATGATTAAGTGGGATGTGAAATACCCGGGCTCAACTTGGGTGCTGCATTCCAGAGCTGGTTATCTAGAGTGCAGGAGGAGGAGGTGGAATTCCTAGTGTAGCGGTGAAATGCGTAAGTTAGGAAGAACACCAGTGGCGAAGGCTGTCTCTGGACTGTAACTGACGCTGAGGCTCCAGCGTGGGGGGGCAAGCAGAGTTAGATACCCTGGTAGTCCACTTAAACGATATGAATACTAGGTGTGGGGTTTCAGCGCACCTCCGTGCCGCCATATGCCCATTAAGTCTTCCGCCTGGGGGTACGGTCGCAAGATTAAAACTCAAAGGAATTGACGGGGACCCGCTGGCGGAGCATGTGGTTTAATTCGAAGCAACGCAGAAGAACCTTACCACCACTTGACATCCCTTGTACTCTTAATCGAAATCCTTCGGGGACAAGGTGACAGGTGGTGCATGGTTGTCGTCAGCTCGTGTCGGATGTTGGGTTAAGTCCCGCGAAGCGCAACCCTTGTCGTTAGTTACTACCATTAAGTTGAGGACTCTAGCGAGACCGCCTGGGTTAATGGAAGGTGGGGATGACGTCAAATCATCGCGCCTGTAGAGGAGCTACACATTTTCACAATGGCTGGTACAGAGATGCAATACTGCGAGGTGGAGCCAAACTTTAAAACCGATCTCCAGTTCGGATTGTAGGCTGAAACTCGCCTACATGAAGCTGGAGTTACTAGTAATCGCGAATCAAGGTGTCATGGTGAATACGTTCCCGGGTCTTGTACACCGCCCGTCACACCATGAGAGTTGGCAATGCCCGAAGTCCGTGAGCTAACCGCAAGGAGGCGGCGGCCGAGAAGGAAGGTAGAGGTCAGCATTTGGGGTGAAGTCGTAACAAGGTAACGG
+
,3./*)+%+-'&+,,/3---).0.22*.,-*03950543,*,1(&&/133-7795256)')('*,,17+/.44+-*2*111277..304:0118;;197+4+-&-4//'*))'&.0,+-/+(()*$#%&'1-./31)-,,))*-/4130/.6//.,+,*)*-+.-423/01//53**77749//2+0+25,(()374444.*-+,-.436:88<9;:44332054;98744()12-07;)67;99.4+*+,'+).+/265274/.,*0)124/14,-.5/+,&/)+,5++/,)+,)''**+.*3+5()+040+***384/6:.,/2642&&',.2,+()39586;4666:41--++('&(),236;77603+/*,,/.(,,+%-+1/2'))*+96222-)(-19'1++%'+5+-2239:,+.62./)-)%'''3645.--+,22:2.0/-37514++),*;01(&)'+),5/.++.0;;998.*'(%,.,&,)2*%,$'*,,+.-,'-)'&)*,6---%%00-,3-4;;741125++(&$)%()5138-/48)%&'&)%',%(*42++-+,;;1:4;2'+)((1.0./('2)*3/2+)'()*$''$%(%'(()+0)'''&'(-.-2+8*,(''%&#$$&(+'284577:294512%+'()21.//.-820,-+,00+-116'0&'$)&'0'0/)1145/+*,,,%$$().+./,0,/2121/,-*3,+)32//23,1-,324+4--+3537412//0/(.-/613924/).*+&&))))(*-,38,,,,563789;866//'%&$'('&%&'%***+-.10()$)))&(&&,2./7685,+,,)&()+52*.)**443)**&&++)%)-42;888:95;;91/&%*+61***.50)5*01./338552-70034,-,')*++)%'()457/,.2-+.)./.4//'(-/:10*'&&'$)1''0144290,.(-5376-/,+--9111//01./:9-.3)+)-+6620.-,/1,0,050(-51+*,./3705327422826.)/*)'$'$$+(+)0+1..'*+'+*.+4--+(3,41/-.&(4--++&((,*').),%&&(2+427;:8:
@15bd606b-9c7f-4c58-b829-6f221d9a6a9e ch=477 read=67733 start_time=2019-12-13T09:02:18Z barcode=BC01 runid=2c9cf7bc05858273f10e7d7ec552fc0bd742dc3e
CTCCTACGGGAGGCAGCAGTGGGAATATGTGCACAATGGGCGCAAGCCTGATGTCATGCCGCGTGTATGAAGAAGGCCTTCGGGTTGTAAAATTACTCAGCGGGGAGGAAGGGGTAAAGTTAATACAACTTTGCTCATTGACGTTACCCGCAGAAAACACCGGCTAACTCCGTGCCAGCCACTTGCGGTAATACGGAGGTGCAAGCGTTAATCGGAATTACTGGGCGTAAAAGCGCGCAGGCAGTTTGTTAGGGTGAATGTAGAAATCCCGGAGCTCAACCTGGGAACTGCATGTGCTGGCAAGCTGAGTCTCGTAAGGGGTAGAATTCCAGGTGTAGCGGTGTGCGTAGAGATCTGGAGGAATACCGGTGGCGAGGGCGGCCCCCCTGGACGAGGCGACAGGTGCGAAAGCGTGGGAGCAAACAGGATTAGATACCCTGGTAGTCCACGCGCCGTAAACGATGTCGACTTGGGTTGTGCCCTTGAGGCGTGCTTCCGGAGCTAACGCGTTAAGTCGACCGCCTGGAAGATACGGCCCGCAAGGTTAAAACTCAAATGAATTGACGGGGGCCCGCACAAGCGGTGGAGCATGGTTTTAATTCGATGCAACGCGAAGAACCTTACCTGGTCTTGACATCCACGGAAGCTTTCAGAGATGAGAATGTGCCTTCAGGAACCGTGAGACAGGTGCCGTGGCTGTCAGCTCGTGTTGTTGAAATGTTGGAGTTAAGTCCCGCAACAGAGCGCAACCCTTATCCTTTGTTGCCAGCGGTCCGGCCGGGAACTCCAAAGGAGACTGCCAGTGATGAAGCGCTGGAGGAAGGTGGGGATGACGTCAAGTCATCATGGCCCCTTACGACCAGGGCTACGTGCTACAATGGCGCATACAAAGAGAAGCGACCTCGCGAGCAAGCGGACCTCATAAAGTGCGTCGTAGTCGAAGGATTGGAGTCTGCAACTCGACTCCCATGAAGTCGGAATCGCTAGTAATCGTGGATCAGAATGCCACGGTGAGCCGTTCCAGGCCTTGTACACACCGCCCGTCACACCATGGGGTGGGTTGCAAAAGAAGTAGGTAGCTTAACCTTCGGGAGGCGCTTACCGCTGTGATTCATGACTGGGGTGAAGTCGTAACAAGGTAACCGGAAGATAGAGCGACAGGCAAGTGGGTTAACAAAGGCACCGACAACACGGG
+
+,/-+-/294-.0-+.//0:784/3.+.&/**,.1425:66258:(/5.,,.,+-+-%6:57660/'')0-')*+01:9;732/08*,.74-*,(')*)*(+.3)'/0/3-1+)((60-+9,+('(++'&&&%$&#(+**-12170/0**-++,02/-16/.,,*4-,-5*)((*''%),''$$$%&'('++-842.-/+112/+)''(,4.3(/-)../00:<:98397:0,,*+&)&*/.&,4;4-07/+4,*('2131'$.-+)35++'&'+32512+%$+(/)-943330,(&%%()))$%%'&())*,-,/&&,30-2+0,/,/+,6;770///1852&&$%$$%((1246::-,,,,+'-+/.5464+*,4265.86975*-0/0+'&,('%$%'*++)((-./,,.0**')),9:*3*96-3.()1/17:**801,/+2,$&(+.177608*.,*++554.*&&')02:*.425+,.*(.,)($&&%())*++'+201.-//4184-.40*582597811.'+,*/-8.:-,0-+-5-8697:44:2<:6.-,2,22521:93,4-+,/40/023;88</00-22,/:;,788;21111;:7:45028.17881835;85466180009:21+-&+'(&*.432***+,111/05///0387:7&74-4.;8:76565%&0/,/)''+22403,**+,7/,('%&&''*()'+/080%-1:73.0-.)*,0,0**&+-5857594-2334&&.()0.,593345841(6:754;8/,,-3(82.,.'),036880.-*++#()%((*.00-2,//0501994.765740/3/*)+*,,14.1734,+/'&(':-+044)()($''))'+-1.143254/-,.7((*()+'(*$,/,171..**03./.9743//'),5)+701/0001/316$%&(&&8*4/++*.35657776404450+).+./+-0-3/2.*%$$()/+5++)/132433'+52382/3/663*,/''0/2*&(56625/--10236:056**2012.16&''%'()1933;,-)76,&(/++-2,**,)+'2(*&&*+(1/+/1-)+-)),*(,-,2355.-&,()+6773'(+.0//62777864-6/9;6:2504/12632566883/7353132,5182422.**&)+6;22)*$%$%$$$
@01058b91-e966-4a14-9e92-089a3a60792e ch=107 read=132972 start_time=2019-12-13T09:02:18Z barcode=BC01 runid=2c9cf7bc05858273f10e7d7ec552fc0bd742dc3e
TTGTTACTTTCTGGTCGGTACGTGTGCTGGTGCTGAAGAAATTTATCTGAGGTATATTTGTAACCTGCCTTTCTGCTGATATTGCTCCTACGGGGAGGCAGCAGTGGGGAATATTGGACAATGGGCAGCCTGAATCAACAATGCCGCGTGAGTGATGAAGGCCTTGGGGCTGTAAAAATCTTTACAGGATAATGTGTAGTACCGGGAGAATAAGCCTCAGCTAACTCGATGCCAGCAGCCGCGGTAATACGGAGAACTGGCGTTGTTCCGGAATTACTGGGCTAAGCGCACGCTTTGTAAGTCAGAGGTGAAAGCCTGGAGCTCAACTCCAGAACTGCCTTTGAGACTGCATCGCTTGAATCAGGAGAGGTGAGTGGAATTCGAGGTGTAGAGGTGGGAATTCAGATGTTCGGAAGAACACCAGTGGCGAAGGCGGCTCACTGGACTGGTATTGACTGAGTGCAGCGTGGGAGCAAACAGGACGAATACCCTGGTAGTCACGCCGTAAAAACGATGATAACAGCTGTCCGGGCGCACTTGGTGCTTGGGTGGCGCAGCTAACACTGATAAGTCCGCCTGCAGAGATACGGTCGCAAGATTAAAACTCAAAGGAATTGACAGGAGCCTGCACAAGCGGTGGAGCATGGTTTTAATTCGAAGCAACGCGCAGAACCTGGCGTTTGACATGTCGGACGATTTCAGAATGGATCTCTTCCCTTCGGGGACTGGAACACAGGTGCTGCATGGCTGTCGTCAGCTCGTGTCGTGAGATGTTGGAGTTAAGTCCCGCAACGAGCTCAACCCTCGCCTTTGGTTACCATCATTTGGTTGAGGACTCTGGGAACCTGGGGTGATAAGCCAGGAGGAAGGGATGACGTCAAGTCCTCATGGCTGCAGCGCTGGGCTACACACGTGCTGTGGCGGTGACAGTGGGCAGCAAACTCAGCAGTGCGCTAATCTCCAAAAGCCGTCTCAGTTCAGTTGTTCTCTGCAACTCGAGGCATGAAGGCGCGGAATCGCTGAAAGCAATCGCGGATCAGCATGCCTTGGTGAATACGTTCCCCAGGCCTTGTACACCATGGGAGTTGGGTTCACCCGAGCGTTGCGCCCCAACTCGCAAGAGGCGGAGAGCGACCGCAGTGGAAGCTTAGCATTTCCAGGGTGAGAATCGTAACAAAGGTAACCGG
+
$#&%'$()+&'''&(&$))$+'*%'&'0/5555550-'**'+-'$)&&$$'$&$(#,+('*'%&(''(%(,('/..0-./(2-+.*2*'(.0::()/60(//(,-)-0)**,*0.2.2*4((15/(+''*50-3+2)&,464448+,..0,.,++./-2.22+-1*79475.0175.(&&'00&*&,242'%+''&%&(+/07+6)'*/-+,'(-))*&%(%.///.(&*',-+.1),11((*$*('&$&+/.1%-)+/3002:5605((+&%*&')(+(%$%&)''$%$$$')0/+)-0,042/,/0+1.,-)*.)+3&)-8784729*+-450-(**,.0,(.--**-/11)(**)*528''*''&*.,+)++--2+1+2'(),./+)((-/**'&+()'')(1.)&,)&-(,)&*.-+4.21240++.030+7,+,3356:550,*,**-+'+))(012,.++,438/((+06+1'2+&&%%&%'/0/+-866315(*+750-.5812-/./...-+,+)112.7)**))&+')-*1+0.)&&$&)&(*)+0.'0.0/,%&$(*/,('')5368-($#&(,20)2//,)&&+,(-.1035701-79+,,&++1545%+1)).0/%*&'+5,//:449/-..1,)),9,784:4+1-&)+&(%%&'*+,*.)'''&)+0*))/13437*6-4'(/3+.(('..18888776/77-/931374-118;896552478:::978777523.-*+.*+,/13556452105+253931')+0+(())''&**-0)',+&&'%030*.&+*''/',2-**,+/26;9:0-4-+'-+',(($%'+,01)&&*)((,--.//41$2**..02-5..0141-22..--20((,/-))'%%%()*//11+),'*)*&*+-(+&%&')((../66'0//662*+..'$-)-&%&%'&&'#''..24-7*265'(+%&(''*(.156021:,2:825)),1710-(('+667/-).10.+-50757--*((('$$),,,+,-++-5)+.4//+%$#*&)'(('(1/37523)()-2160..5567787.6*),/6%.6/11*--)'&2/.0(*,-5')(*.-.//320--.--*-))%)/.22($)%()'(%%&''%&(,*00+''&*/.+)'&%%'&.//01/4)-(&*(.+'*
@8fc5c613-5b71-4911-9191-eb1ece4aafa3 ch=172 read=146636 start_time=2019-12-13T09:02:17Z barcode=BC01 runid=2c9cf7bc05858273f10e7d7ec552fc0bd742dc3e
CCGGTTACCTTGTTACGACTTCACCCCAGTCATGAATCACAGTGGTAAGCGCCACTCCCAGAAAGGTTAAGCTACCTGCGCTAACAGCCCACTCCCATGGTGTGACGGGCGGTGTGTAACGCAAAGGCCCGGGAATACCGTGGCATTCTGATCCACGATTACTAGCGATTCCGACTTCATGGAGTCGAGGTTGCAGACTCAATCGGACTACGACGCGCACTTTATGAGGTCACTTGCTCTCGCGAGGTCGCTTCTCTTTGTATGCGCCATTGTAGCGTGTGTAGCCCTGGTCATGCAAGGGCCATGATGACTTGACGTCATCCCCACCTTCCTCAGTTTATCTGGCAGTCTCCTTTGAGTTCCCGGCCGGACCGCTGGCAACAAAGGATAAGGGTTGCGCGCTCGTTGCGGGACTTAATAACATTTCACAACACGAGCTGACGACAGCCATTCACAGCACCTGTCTCACAGTTCCCAGAAGGCACCAATCCATCTCTGGAAAGTTCTGTGGATGTGCAAGACCAGGTAAGGTTCTTCGCGTTGCATCAGATTAAACCATGCTCCACCGCTTGTGCGGGCCCCGTCAATTCATTTTGAGTTTTGACGCGGCCGTACTCCCCAGGCGGTCGACTTAACGCGTTAATCCGGAAACCACGCCTCGGGCACAACCTCCAAAGTCGACATCGTTTGCAGCGTGGACTACCAGAATTATCTAATCCTGTTTGCTCCCCACGCTTTCGCACCACAGGCGTCAGTCTTCGTCCAGGGGCCGCCCTTCGCCACCGGTATTCCTCCAGATCTCTACGCATTTCACCGCTACACCTGGAATTCTACCCCCTCATACGAGACTCAAGCTTTGCCAGTCATCAGATGCAGTTCCCAGGTTGAGCCAGGGGATTTCACATCTGACTTAACAAACCGCCGTGCGCTTTTACGCCCAATGAATTCCGATTAACGCTTGCACCCTCCGTATTACCGCGGCTGCTGGCACAGGTTAGCCGGTGCTTCCTCTGCGGGTAACGTCAATGAGCAAAGGTATTAACTTTCTCCCTTCCTCCCGCTGAAGAAGTACTTTACAACCCGAAGGCCTTCTTCTTACACGCGGCATGGCTGCATCAGGCTTGCGCCATTGTGCAATATTCCCCACTGCTGCCTCCGTAGGG
+
1)++/;+-.:-+/5,...017215/.)()2.)*+,647.*))*0:98/+.,76%&'5,(%'/0*--2180.45/32.%0--2*)'&#(-*$&'19-.0473547896:;.5-,*+('%#''**6---10,26+*&%$/,2379869;6123651.11031--+,+0//1504//37<7886-)+*--,+)-1-/+.4657,:+9*90:83221-,,(+,,.7.-/1)6,+-$'1),-2414(*'(*+,--1242440;9..233889;617,**)*&)*,-,,*16-)3766'5&#((/3/304312//.//2.01661*-079.-2:6243-/++.;1/04,-70,03545*)/1/,038581+130276:9791:0011/27(0,4415)**.7(++//14442;330;:44741/'*.15/;/++.40414266775354590--3()(&&&&&**15466532+3%-08:**%(,--35&/+4;4996989854-(*&&'1532,-65535'/')*/3:222,*'+(,697/.-.116../23-+-0.09:10*('*,00/10,,-.0225,422:7,+661;4<32.579.%)267-$$%%&(54838-/-.58-,.57198331/.413/--.0/0&*,-1,,0,-4/0-,3/0&/+)''1,1,14,06-+.0/34142/2:0-2+4566::6741782.++2/,-174832,.14<601.388-),(*05-/'(%*,)*&*)+-670673393309''-39212(+.))4015503639804.1)*0,**,.-322-00106<<1124+.'(++.437051515:15734.*1%)*.-)2/3686/*,13**24),+$&(*0143./,/4;/:0*)/.5-'108+-(.,,287*'**+44//--02327688;477/2642*('(((+*11),&(%.(2.-10-4/9/;4/10)**.571386430912:6.1.+,-,/03('(#,)(-,-69532'(:,:446768,544788667+91338387*+++-07-0)')+'(+93.784/483'132,,'))()/+31,+1/*//''*+--/8690-/))+'(%,+./32377:6/..-/;37;73:13/54&,+)*/..2--/:0796+/,++,*02-16+/550*
@44a2116b-4f1e-4c84-9b13-27847099d18d ch=331 read=74722 start_time=2019-12-13T09:02:01Z barcode=BC01 runid=2c9cf7bc05858273f10e7d7ec552fc0bd742dc3e
CAGTTACTTGTTGCAGCTTCACCTGATCATGAATCACAAAGTGGTAAGCGCCCTCCCGAAGGTTAAGCTACCTACTTCTTTTGCAACCCACTCCCATGGTGTGACGGGCGGTGTGTACAAGGAGAAGCCCGGGAACGTATTCACCGTGGCATTCTGATCCCGATTACTAGCGATTCCGGCTTCATGGAGTCGAGTTGCAGACTCAATCCGGACTACGACGCACTTTATGAGGTCGCTTGCTCTCGCGAGTCGCTTCTCTTTATGCGCCATTTAGCCAGCACGTGTGTAGCCCTGGTCGTAAAGGATGACTTGACGTCATCCCCACCTTCCTCCAGTTTATCACTGGCGGTCTCCTTTGAGTTCCCGGCCGGACCGCTGGCAACAAGGATAAGGGTTGCGCTCGTTGGGACTTAACCCAACATCTCGACACGAGCTGGCAGCAACCATGCACCACCTGTCACCTTGTCCCCGAGTTTCCTCGATTAAAAGAGTAATGCAGGGATGTCAAGTGTAGGTAAGGTTCTTCGCGTTGCTTCGAATTAAACCACGTGCTCCACCGCTTGTGCGGGCCCCGTCAATTCCTTTGAGTTTCATTCTTGCAGACATTACTACTCAGGCGAATTACTTATTGCGTTAACTGCAGCACTAGAACTTTGACATCAACATAGCGCACTCATCGTTTACGGCGTGGACTACTAGAATTATCTAATCCTATTTGCTCCCCACGCTTTCCAGGCGTCAGTTGCAGGCCAGATCGTCATATGCATACTGGTGTTCCTCCATATATCTACGCATTTCACCGCTACACATAGATTCCACGATCCTCTCCTGCACTCTAGCTGCCTGGTTTCTATGGCTACTGAAGTTAAGCAGGCTTTCTTACAGACCCTTGCTGCCGCCTGCTCCTCTTTACGCTTAATAATTCCGGATAACGCTGCCCACCTGCATTATTACCGCGGCTGCTGGCGCAGTTAGCCGTGGCTTTCTAATAAAAGTACCGTCCTCGGCTGCCATTTCCTGTAGCCGCCGTTCATCCTTTATGGCTCGAAGTTTACAATCGAAAACCTTCTTCCTTCACGCTGGCGTTACTCAGTCAGGGTTTCCCCATTGCCGAAAATTCCCTACTGCTGCCTCCCG
+
/$(.2)+,/*-+%(%--/4214,#%*-65:84843254*1)),-*1*(*..3-,80+(*()+0232.33256)'*.7/3530)+-30:/+-,48*(-.4310.23-27126432-)*'+'.).')(')/+/664952989<987:787;7689922137(&'**5)+,*+03-894/.+-/837972*+,-1470;111:;89414.7.0+*+2002340/*,.-3/0.*00*1()+.))))*,)+*()+//218265774)'%(%),,,4/*++-),--...3422675;3/2;:95759,&)'-0,,-+)+./33--531,+..,+33,12/03<52368,*,.*2:8756'%/*+/266.('(-51+568733:2;750543)6,965+754911/1143.7-71,%$%/&60,,*-./0-,(()*+**(,022-$&-/53601),(.3/02*$(+.362611455((''&5343321*.+.6-)%&)).)++22(51/65998.1**+&+0.(*-10968;8042/5)++;/.))/)9:28/--&,),+6/+/4.1.8-//633.276*'-1/769611:76373<;1*6:/2:,-.275)4)'+'&(,/,.:9-&(*())3.,43122,7,8-568133.01+)+.+(++)*6-49163)()+&(+'+,/28633:.((,202369111'+((((&-,)*/+./..0&&,.))/+797.',**.;,4-(*,/1:91+5*))*-1+301254/3-((%)#%$%'(-154/828714936344676794732;2018;75.,*)*''$')*3--)+,2229.-(+.)+2+,,-+*,,-4:;2469<900,+('&&')503.+7,6/&1&1+()*((('(,//218./1/-///,-6;8200,,('+0,+-,&'%5*044641'0+-/'(+&&,)..)'-..%+'+**7<68968798956.+,$$$%%2/+),-%+&+(154/-/.-496(',)+99:5,-,+*)+%.4(6;+3227/.-1-.143:43)+/+*3)&''$&%('))*2::,+1-*)&'.6400(1/066..3.'+%&%+(5103%.05$((-*.7+0910674(,,,6940443+.,-)'&())---.4,5:**
@99a6621e-ab41-45f6-bdee-18ffdcae774a ch=449 read=36894 start_time=2019-12-13T09:02:00Z barcode=BC01 runid=2c9cf7bc05858273f10e7d7ec552fc0bd742dc3e
CCGGTTGTTGACTTCACACAGTCATGAATCACAAAGTGGTAAGCGCCCTCCCGAGTTAAGCTACCTACTTCTTTGCAGCCACTCCCATGGTGTGACGGGCGGTGTACAAGGCCGGGAACGTATTCACCGTGGCATTCTGATCCACGATTACTAGCGGTTGGCTTCATGGAGTCGGTTGCCAGACTCAATCCGGACTACGACGCACTTTATGAGTCCGCTTGCTCTCGCGAGTCGCTTCTCTTTGTATGCGCCATTGTAGCGTGGTAGCCCCTGGTCATGGGGCCATGATGACTTGACGTCATCCCCACCTTCCTCCAGTTTATCTGGCGGTCTCGCTGAGGTTCCCGGCCGGTTGCTGGCAGCAAGGTAGAGGTTGCGCTCGTTGCGGGACTTAACCCAGCATTTCACAACACGAGCTGACGACAGCCATTGCAGCACCTGTCTCACAGTTCCCGAAGGCGCAATCCATCTCTGGAAAGTTCTGTGGATGATGTCAAGACCAGGTAAGGTTCTTCGCGTTGCATCAGATTAAACCACATGCTCCACGCTTGTGCAGGCCCCGATCAATTCATTTTGAGTTTAACCTTGCGGCCGTACTCCCCAGGCAGTCGACTTAACGCGTTAGCTCCGGAAGCCACGCCTCAGGGCACAACTTCAAGTCGACATCGTTTACGGCGTGGACTACCAGGGTATCTAATCCTGTTTGCTCCCCACGCTTTCCTTTTACCTGAGCGTCAGTCTTCGTCAGGGTCGCCGCCAGTATTCCTCAGATCTCTACGCATTTTCACCGCTTTACACCTGGAATTCTACCCCTCTACAGGACTCAAGCTTGCCGGTATCAGATTGCGGTTCCCAGGTTGGGCCAGAGGATTTCACATCTGACTTAACAAACCGCCTGCGTGCGCGCGCCCAGTAATTCCGATTGCTTGCTTGCACCCTCCGTATTACCGCGGCTGCTGGCACGCAGGTTAGCCCGGTGCTTCTTCTGCGGGTAACGTCAATGAGCAAAGGTATTAACTTTACTCCTTCCTCCCGCTGAAAGAGTACTTTACAACCCGAGGCCTTCTTCATGCACGCGGCATGGCTGCATCAGGCTTGCGCCATTGGCAATATTCCCTACTGCTGCCTCCGGG
+
44,'+)$''((2773'''()-/0$'&'033.0.)*'**4/3.))(/,**,3,(%/+2+,&''(+3,'-5//382,/-(0.')*/9.'*+452311318534/.-.*14//425)92/810607*+(4/6749545;8../-.%&'-+12&/+-,34*1&'&(*/1-.0+(''')-49+1)+-48664;60105/7547766*/(),30+.''(*010127-....3240')*--//1/23.75.-01679;<88:63/.1,+-&&%(+-,())0..-..9003990//.,./14445+65440;9+).3/743.2,+-8;60/.')-/(221)32233$'*42,(%'),/*/))%(-+32&(12+)1+0+'.,+204+,42517,-(64/)&&+&/-'$$(*+40-)*++,(-/15789543.0//04+1*(-.01149115421&'(*49331*+**)*%0*9-7;14330468176.197873185,*(*)-,-*-0946263/*0-28/06-.101;-/02/++,0-+:30*$))/./04,(.&*+.-004%6,752('(*.095<:/8;;***,1;2.04-.,,,&++/*0,10354,%464,55521.4-3-00/.-1+,--0'.*+.(-2)*/69644+850--/-(%&)'*'*.333358415:,+,()+0/808857827500010)*.).''(+78$%'/54*+.,+.:7-++**'$(***,/2143'*///:7541()(%$(%&'$+0&2134./**)%()+-/22142301;9-001.&+-1)%)'++)&+/$4)4+&-0-+/12-/&,-1267,)$*+3-/7(&,&*,3200/++',.0464,-//042825++)*/&/2,)()*20-++&%%6,1&'/410/0+,-/.10.(%&%&'&''+)1-:*31)4&$%))().*(+%.450297:724.0-**%(),*+5*.*%'&,'606.--03.)*-/27;65;6768)41/18556.3-,-+&')9--/-.-2-+,-4-),.49-9681/:4+/6640)%'&)'&%%%$()*.2.)*,11:8<55;51/&*$()*-1)+*.))*23-/2+231/7/1/43&)*(%&%+,/1385*+**'''('+2')&'(&
@ac1bd41a-71a4-4b36-b128-c8a1024d2dc5 ch=181 read=148444 start_time=2019-12-13T09:01:59Z barcode=BC01 runid=2c9cf7bc05858273f10e7d7ec552fc0bd742dc3e
CCGGTTACCTTATTTTGACTTCACCCCAGTCATGAATCACAAAGTGGTAAGCGCCCTCCCGAAGAGTTAAGCTACCTACTTCTTTGCAACCCACTCCCATGTGTGACGGGCGGTGTGTACAAGGCCCGGGAACGTATTCACCGTGGCATTCTGATCCACGATTACTAGCGATTCCGACTTCATGGAGTCGAGTTGCAGACTCAATCCGGACTACGACACTTTATGAGGTCCGCTTGCTCTCGCGAAGGTCCTTCTCTTTGTATGCGCCATTGTAGCACGTGTGTAGCCCTGGTCGTAGGGCCATGATGACTTGACGTCATCACCTTCCTCCAGTTTATCATAGCGGTCTCCTTTGAGTTCCCGGCCGGGCCCTGGCAGCAAAGGATAAGGGGTTGCGCTCGTTGCGGGACTTAACCCAACATTTCACAACACGAGCTGACGACAGCCATGCAGCATCTGTCTCTGATTCCCGAAGCACATTCTCATCTCTGAAAACTTCCGTGGATCTCAAGACCAGGTAAGGTTCTTCCGCGTTGCATCGAATTAAACCACATGCTCCACCGCTTGTGCGGGCCCAAATCAATTCATTTGAGTTTTAACCTTGCGGCCCGTACTCCCCAGGCGGTCGGCTTAACGCTGTTAGCTCGGAAGCCACGCCTCAAAGGGCACAACCTCCAAGTCGGCATCGTTTACGGCGTGGACTACCAGATATCTAATCCTGTTTGCTCCCCGCTTTCGCACCTGAGCGTCAGTCTTCGTCAGGGCCGCCTTCGCCACTTGCAGTGATATCGAATCTCTACGCATTTCACCGCTACGGAATTCTACCCCCCCTCTACGAGACTCCAAGCTTGCCAGTATCAGATGCAGTTCCCAGGTTAGCCAGAGGTTTCCCTTCTGACTTAACAAACCGCCTGCGTGCTTTACGCCCAGTAATTCCGATTAACATGCACCTCGTATTACCGCGGCTGCTGGCTGGAGTTAGCGGTGCTTCTTCTGCGGAGGTAACGTCCAATGAGCAAAGGTATTAACTTTACTCCCTTCCTCCCGCTGGTCGCCGAAGGCCTTCTTCATACATGGCTGCATCAGGCTTGCGCCATTATTGCAATATTCCCGCTGCTGCCTCCCCGTAGG
+
./.,4,+.,0-%04++*++206170/*++652445:42/21642213342../42)**/,*++'&(4,1.(-+)*)'(-1421:8,+/'222,./031**0)+41122:9353.--+.,0642/4.).511:22744.,+3/89295/14+(()+1&&(,-04.12*233367/8--3473423/,,..43648//,,486.3--0)1/033111.,&+,1;1-,,,--23-/-8-//521,3&%)(+.0+)2/2/41*$%%++335:649/-$&(*,--..-/-,.4,--463,)))02/9./..-,,./401122653-%)()2/5/01/21<-,,;-(%/.&5567962840138759))(,*,0'..)%))*)'102(20665../.).70,'+/1338451:50/112*0+(-002293/'&(%%()),00-02888;334<3723(34755212755*+-:158,'*&'%%&'/956678604/+,.5.-/44;8984+/./2)6-34<033---/04<75522+0-7/--233((/-.,9459,*--.3428/02,.2/-+&,05.410&(,-..94<778<7434/;<6-955071.0.04/+---)753),787+30*)'*++1(,&&$'*++,335+4,3'-3+-1166765++4-,%'/2/0./)-1-462.0,*077;9/0..2447;898525),&*(+//3846811/2-,./47.*&'*3,+.0/4:42112*'%$%-,-/+48811)-.5-16675485%(''%)'1....+/1)*---411-/.005;82),0/24++$&'&3+433724772.45656-%'+219'5,)).*)3<-4447;466978788:6:5-1,5+%)/-((%,0*6(.,(%*,)*,1234617:.87238244+*')+/5-3-95.+,..26374//2522+%%$''./01*.*.--52-0*60109/8-+'.1*+./--0&/,-/0717:70/*/0)*,-.65//2'2)331745;,++)/),*%&(**+-,19.0<844/6,(,,,$%$%&'%+(/+8:8<78;8+-()%%'3--,+..1437528(.-44%+((36*..800082:5+1700--.0/1+,+-.46*
@8917278a-5eaa-4784-8611-081ef0753f71 ch=381 read=122285 start_time=2019-12-13T09:01:50Z barcode=BC01 runid=2c9cf7bc05858273f10e7d7ec552fc0bd742dc3e
CTCCTGCAGGGGAGGCAGCAGTGGGAATATTGCACAATGGGCGCAAGCCTGATGCAGCCATGCCGCGTGTATGAAAGAAGGCCTTCGAGGTTGTAAAGTACTTTCAGCGGGGAGGAAGGGTAAAGTTAATACCTTTGCTCGTGATTACCGCAGAAGAAGCTACCGGCTAACTCCGTGCCAGCAGCCACGCTTTGATATGCACGGAGGGTGCAAGCGTTAATCGGAATTACTGGGCGTAAAGCGCACCCAGGCGGTTTTGTTAAGTCCAGATGTCTTAAATCCCCAGCCTGGGAACTGCATCTGATACTGGCAAGCGAAGAGTCTCGTAGAGGGGTAGAATTCCAGGTGTAGCGGTGTTGAAATGCGTACTTGAGATCTGGAGGGAATACCACCGGTGGCGGCAGCCCCTGGACGAAGACCTTGACGCTCAGGTGCAGCGTGGGGAGCAAACGGGATTAGATACCCTGTTAGTCCACGCCGTAAACGATGTCGACTTGGAGGTTGTGCCGCTTGAGGCGTGGCTTCGAGCTAACGCGTTAAGTCGACCGCCTGGAAATACGGCCGCAAGGTTAAAAAACCAAATGAATTGACGAGGGGCCGCGCACAAGCGGTGGAGCGTAATGGTTTAATTCATTTTAACGCGAAGAACCTTACCTGGTCTTGACATCACGGAAGTTTTCAGAGATGAGAATGTGCCTTCGGGAACCGTGAGACAGGTGCTGCATATGGCTGTCATCAGCTCGTGTTGTGAAATGTTGGGTTAAGTCCCGCAACAGGCGCAACCCTTATCGCTGTTGCCAGCGGTCGGCCGAAGAACTCAAAGGGAGACTGCCAGTGATAAACTGGAGGAGGTGGGGATGACGTCAAGTCATCATGGCCCTTGACCAGGGCTACACGTGCTACAATGGCGCCACAAAGCGACCTCGCGAGAACAGCGGACCTCATAAAGTGCGTCGTAGTCCAGTTGGAGTCTGCAACTCGACTCCATGAAGTCGGAATCGCTGGTAATCGATGAATCAGAATGCCACGGTGAATGCGTTCCCGGGCCTTGTACACCGCCCCGTCACACCATGGGAGTTTGCAAAAGAGTAGGTAGTAGCTTGGCAGCTGGAGGCGCTTACCACTTTGTGATTCATGGCTGGGGTGAAGTCGTAACAAGGTAACCGG
+
)*50*)0-3//)'-3.2332375:4163081//226;9890///470161-,./00'///..87+/785556779(',2..2/2.1*'/106+*+,&')(+.99-*,())/+).-,(/,)**53,1,3+.-2-69.,614,))%+%'-5-15124()-&&'*2,1+*,110368468::455.-.1&)%')-''')(&#*(+25221,/02998:98;6:68/-2)5)',77;9870671+-,/)0+('145-+7;;*24:51&*'*&)*1,*%(,+13-,59,-.130.3)2*+:87673/.//09823*++&&(*.'$&((+,02-,*..62-5305101')/-+-,),,27*+(('10,+34/4/%%&(*,-/.+52-/0+/54--)&,2-5-3*)*'%$',20,(.40/-,/''(())()3-../*-60)&('()1,56)(+-:;89,4)(1)((1553;0+3)*),26/-/.152568)234667:1++/*2*++,/704/83')0'++13..--5.030,')*,3:875181720/0.039263244-/1+*/+,01.00-111953522('&*.;405/7/7/1&%,21)2,&'(,-012,/04173+-*$(%%*-3196363;9..43,,,.+/.03))(,'&&(.5./8983:3-2664002-/-*+592,+-&&)10002:5*4-199<:4;:/959830.204,,24669:843'(*436788361--..21323611/350-/0...,-40(')*+*)11)9-3/.%.3143,+2.0.&'%&)7.-:22-7-+-002-%&()(-(((49+,/,'-,11040./-,-19<96651,/+**.-14;84667:976/)-346:900./3:,(*').:.04653**%(*347733.+*)-***))'//+',-42732/22+',&(,&+-5403./)+22/.98:9:9579828&$)*01,+-.57:23---/-.4669891-+)(*&)0)*4/10'/*+2--.%(,)224++++*493/5+843484'445428,-24/+)-*+)))+0+35-)+,-0001540.6/-+89-,6166*%&')+0,*'%((')++,+-**,+*'%,*/**,)*05)00973123584%&''*-13/(-*,/..624234/4+7.5;9926
@1531d8b8-3b93-4b59-b4b4-8252e9b2c3c2 ch=474 read=54589 start_time=2019-12-13T09:01:47Z barcode=BC01 runid=2c9cf7bc05858273f10e7d7ec552fc0bd742dc3e
CTCCTACGGGGGAGGCAGCGGTAAGGAATTTACCGGCCAGTAGGGGAAACCTGACCGAGCAACGCCGCGTGAAGGAAGAAGGTTTACCGGATTGTAAGCTTCTGTGCATAAAAGGAAGAACGGCGGCTACAGGAAATGAAGTAGCCAGTGACGTACTATTAAGCCACGGCTAATACGTGCCAGCAGCCGCGGTATCGTAGGTGGCAAGCGTTATCAGGGTATTGGGCGTAAAAGAGGGAGCAGGCGGCAGCTTAGTCTGTGGTAAGCCTGAAGCTTAACTTCGGTAAGCCATAGAAACCAGGCGAAAGCTAGAGTGCAGGAGAGGATCATTTGGAATTCCATGTAGCGGTGAAATGCAACAGATATGTGGAGGGAACACCAGTGGCAGAAGGCGATATGATCTGGCCTGCAACTGACGCTCAGTCGAAAGCGTGGGGAGCAAATAGGATTAGATACCTAGTCCACGCCCAATAGCGATGGAAGTACTTACTAAGGGTATTTGGATGTCAAAGTTCAGTGCTGCGTTCCAACATAATAAGTACTCACGCCTGGAGTAGTACGTTCACAGAATGAAACTCAAAGGATTGGCAGGGGCCCGCACAAGCGGTGGAGCATGGTTTTAATTTCAAAGGCGAAGGAACTATACCAGGTCTTGACGCATACTCATAAAGGCTCCAGAGATGGAGAGATAGCTATATAGAATTTGGTGGTGCATAGTTTGTCGTCAGCTCGTGTGTGAGATGGTGAGTTAAGTCCGTAACGAGCGCAACCCATATCGTTGATTTACCATCATTAAGTTGGGGACTCTGGCAGGAGGACTGCCAGTGACAAGCTGGAGAGCGAGGATGACGTCAAATCATCATGCCCCTTATGACTGGGCTACACGTACTACAATGGATGGTGCAGAGGCAAACGCGAAGGTGACGAAACTATAAAACCATTCTCAGTTCGGATTGTAGTGCGCTCATTCCTTGAAGTTGGAATCATAGTAATCGCGAATCAGCATGTCGCGGTGGAATACGTTCTCGGGCCTTGTACGCGTACACCACGAGTTGATAACTTACCAGAAGCCGGTGGCTAACCGCAAAGGAAGGAGAAACATCTAAGGATGGGATTGATGAGTTGGGGTGAAGTCGTAACAAAGGTAACCG
+
*,1-,.1+41-.%*.*),(')*,+&''%(+'&+(*&%$&%+'.-)&),-/;74446/-+34580/-%&'*.-3(-,2*,1.4-/(%*412,4-*+/3&006120-&&)$-40)-+,2).84.1+(+--4522/,11**'%&'+,.3)+,-.+*%$%)&)/2/()/,/-,,)*'((-,-,/-+)('$&&(()())((')*,5,,031+*,+:..-8))(%/)+5/3,'(,-.1+&')++&-.--.0-61(''')**4365102.'&&.,01+-(&%%-(+,*')*+/0+02.,+(,06-330*(%&'''*,$-'*,-/0--+,(/7,19/41+.*)+0*2/,*&'%**596++.*)'()%-.050/-*'+/))**,-/+3*%,-+-,'%'+'*,-)((--//0+,3/6.-+2.--1022436,,-+%&''%%&-)02)'+-366-/33-141045438*)),/+'))*,&**(&%&&%(&''&')&'&%&(-,+&$)(#+6*27/4'+118324;987/,*&'()*1+)+)-((,8-00*,),,/'((-4/2*&))'24356641--.--51-)3++34,'%&&%**..-&*+0*/.)$)&'*,*.+,+,3,--*('(&-8('+'.++.,($$%'')(())(#%+'**,194541.-+'*'()))*&%,31)4.07***,-/0:5*(*),23.*&%(((*((&('&%(((,'%)$%&(*5+*./550%)*+212+,**-/46-,&'&&,393-,0100-06/)%'+&'''&'-'0,.,'+*'**7*)/<786(4*)$&)+&.13/2,,%%$&&11,/1/27761,.//7642+,-.,,&%()*&/50.-,--4478301145/2*/1,&(('&(%((%(&$*'(&'&,(-025091072-(,,.2++'(%%'*()(',-(%'*($$((-)'&$$)21007667445/.352--(1(&%$&(%%$#%$&&,(%)%%+-*,45/*-)*#'$)*2-..5532929.+/-/68634/3/%*/')3665;5350/..'((&)')&&'**,+-5.0**)-*%%,%4$$'*-5(%&&)*7571,))(*((%%&*+),,/1(,(&*,&$()*1..+(&*+43/.1*('&%%.1)560/,.,*+/577947:2+3,1::94
@1156bf13-fc3c-47a0-8b59-a104c4c2e078 ch=113 read=103932 start_time=2019-12-13T09:01:37Z barcode=BC01 runid=2c9cf7bc05858273f10e7d7ec552fc0bd742dc3e
CTGCTCCTACGGAGGCAGCAGTAAACTCGGCAATGGAAACCCTGACCGAAGAGCAACGCCATGAAGGAAGAAGGTTTTCAGTTATGAAGCTTCTGTTATAAAGGAAGAACGAAATTTCACAGAAATGGTAGCCGGTGGCAGTACTTTATTAGAAGCCGGCTAACTGCGTACCAGCAGCCGCGGTAATACGTAGGTGGCAAGCGTTATCAGGAATTATTGGAGGCGTAAAGAGAGGGAGCAGGCGGCAAGGAGTCTGTGGTAAAGAAGCCTGGAAGCAACTTCAGTAAGCCATAGAAACCAGGCAGCTAGAGTGCAGGGATCGTGGAATTCCATGTAGCGGTGAAATGCGTAGATATATGGAGGAACACACACCAGTGGCGAGGCGACGATCTGGCCTGCAACTGACGCTCCAGTCAAGAAAGCGTAGAGGGCAAATAGGATTAAGATGCCTAGTAGTCACGCATAACGATAGTACTAAGTGTTGGATGTCAAAGTTCAGTGCTGCAGTTAACGCAATAGAAATTACTCCGCCACAAATCGGAAATGCGTTCGCAGGAATGGAAACTCAAAGGAATTGACGGGGGCCCGCACAAGCGGTGGAGCATGTAAGTTTTAATTCAAACAGCGCGAAGAACCTGCAAGGTCTTGACATACTCATAAGGCTCAGAGATGGAGAGATTAAGCTATATGAGATACAGGTGCATGGTTGTCGTCCAGCTCGTGTCGTGGATGTTGGGATTAAGTCCGCAGCAGGCGCAACTTATCGTTAGTTATCATCATTAAGTTAGAGGACTCTGGCGAGACTGCCAGTGACAAGCTGGAGAAGGCGGGGATGACGTCAAATCATCCCATGCCCTTATGACCTGGGCTACACGTGCTGCAATGGATGGTGCGGAGGAAGCGAAGCCGCGAGTGAAGCAAAGGCCATAAAACCATTCTCGAGTTCGGATTGTAGTCTGCAGCTCATTTCATGAAGTTGGAATCGCTAGTAATCCTTGAATCAATGTCACTTGGTGAATACGTTCTCAGGCCTTGTACGCCCGTCACACCACGAGTTATTAACACCCGAAACCGGTGGCCTAACCGCAAGGAAGGGCTATCTAAGGTGGGATTGATGATTGGGTGAAGTCGTAACAAAGGTAACCGG
+
&&%)*-,+*0%-&*+*,,)('*&(#$%'%+/1862+&)))5*'(+22.,+&'*-4554.)$%&&),-/+',)&,*9760%/(4+0)*1())/(+(+1/25:+3+28017)($$$')*(&&'&%(,)++*+-.4+1--50**.%***,),0.*.1,-.'().1/,*$))+/7311,+(+'')),1.5/-0-2,('(+//44,-,*1-,-%)(-(1)&((&'&)))+24:+'(*')/+&**&+-(()''%)+$&'+/-'*20,2*&)*'))**()*#&'&&*('%&)+.(+/22.,(+',/.020)(&()&'(**.++,+''4*4,*3*7*85)+)'&)+(20328.--32132772/'),1,0,*4/--+--032460+)'))1.488,*44410/-*'0/,--,++./310.-/,&($**')*0/-,(('&%**3-)37-0.+**,.%4.*+111/.-$'%&&&((&(-/+((*/44//1629180*'+*-91.0570&.'**-330701*.,-164,).*&/)+,./+'(&%'(&(($((,+.+*/36;8.01,'0)+5*)0,*/1*.),)/+/+/'/)./7,173)+())'%'&--33&*+23/-*(*1<;/,;0;5+(&&&&)*++.4))//1(&&*)'(11/42.5220220)'+(&/,.2++)+,87,+''&%'$/(%&&'*()-*22448+-,-,106./-4&*$$(/))+/01*7+.3521'*1)2+*),%6)6/--3-(*,&1('()&+)&&&(,-5.7(%'))34468853630,2.%+$--.7543--,,+..183:0/&1),,4.,-.60+*(',-+&66347776554//2-.-4/33..*70*+500//3.,-31/,'+'+),-/1(537457/0(./01(+&*'((%%$'*'*-)*((*'*--%)+1/'&.4,-6:9/+*(/322,*-(+76)0'0(&())/40,'**-00./2-/--/,4-,5292;9:4464..0743'$)()6911**'2.$'&%)'*((0/242/6.--%765937/0,/(-1+*4322-0,%)*.,,-+*+-**),,&%&)'',**/$*)4+/-7.,2--+1//(-,-.56735/1./(1-.25.//0,10+0))&*('),*/1325:).+5393:-6
@17ddb24c-606c-424e-a1e8-0f6b7a211a77 ch=396 read=75753 start_time=2019-12-13T09:01:18Z barcode=BC01 runid=2c9cf7bc05858273f10e7d7ec552fc0bd742dc3e
CGGATTTACCTTGTTACGGCTTCACCCCAATCATCAATCCCACCTTGAACTGGCTCCTTCGCGCGGTTAGGCCACCGGCTGGGTGTTATCAATTCTCGTGGTGTGACGGGCGAGGTGTGTACAAGGCCGAGGGGCAGTATTCACCGCGACATGCTGATTCGCGATAGCGGTGCTTCATGTAGTCGAGTTACGAACTACAATCCGAATTGAGAATGGTTTTATGGGTTTTGCTTCACCTCGCGGCTTTGCTTTCCCTCTGCACCATCCATTGTAGCGTGTAGCCAGGTCATAAAGGCATGATGATTTGCAGCGATCATCCCCGCCTTCCTCCAACTTAATCACTGCTTGATCTCGCTAAGTCCCCAACTTAATGATGGTAACTAACGCGATAGGAGTTGCGCTCGTTGCGGGACTTAACCAACATCTCACGACACGAGCTGACGACAACCATGCACCACCTGTATCTCATATAGCTATCTCTCCATCTCTGGAGCCTTTATGGAAGGTATGTCAAGACCTGGTGGAGTTCTTCGCGTTACTTCAGATTAAACCACATGCTCCACCGCTTGTGCGGGCCCCGTCAATTCCTTTGGGTTTCATTCTTGCAGAACGTACTACTCAGGCAGGTATTGCGTGCTACGCAGCACTGAACTTTGACATCAACGCTGGTACTCATCGTTTACGGCGTGGACTACTGGGGTATCTAATCCCTATTTGCTCCGCTTTCGGGACTGAGCGTCCGTTGCCAGGCCGGATGTATTCGCCTTCGCCACTGGTGTTCCTTCATATATCTACGCATTTCACCGCTTTGGAATTCACGATCCTCTCCTGCACTCCTAGCTGCCTGGTTTCTATGGCTTACTGGAAGTTAAGCTTCAGGCTTTCACCACAGACCGCTTGCTGCCGCCTGCTCCTCTTTACGCCCAATAATTCCGGATGGCGGCGCACCTGCGTATTACCGCGGCTGCTGGCGTAGTTAGCCGTGGCTCCCTAATAAAGAGTACCGTCACTCGGTACATAGCGCGTTTCAGCCTCCATTTATAACTGAAGTTTACAATCCGAAAACCTTCTTCCTTCACGCGGCGTTGCTCGGTCAGGACACCCCCATTGCCGAAAATTCCCTACTGCTGCCTCGGCCACGGGTG
+
0&)&11--3/1/+1:2/1+*.-,)899,2513-,+,5)+3*)-',+((6)&,5041').,''()*.27+3200+/-1.+'0-01/50007&3+:-//*,76.01.-14::/.$,)+)/+-*/15,3/,(&,.)),%'*02<:7::687898:9:;;68:0%$%%(&((%/)&'.(4+01368:876629/2*&))*0.02*,,)&&'%'*-.53,2+3:.888;17;:.,.45267;675504)))&%%)6,15-*//111426:;:637))*-0/-,)((1-*-;60///8'36-//..-*&,1)-.&43/).38,98/'+5<9863)+-.+*+)&$))%)&()).*-1649689740+225(,'(&%5,2//02843/2.072-+-272-.%)-1.3//.//49552;6300.0+('*.0,+**($'(*1./')245752,,.14696966569,-0,+-,..33',,/1/4+,188878999986-.,'(./080-050(&%&*+,(11457659*/&('*&(797994.-,..%-032+*3172<985/0/3.,,..+.1+.10.//2+.,.11-+/2578974-2.+316;9689;383.1&),+/-624.--..31-.&)''&&%$&)-./1,,%)%&&$'(.3636::623/235,+$$%%&''+/02::97;:.--001;::486433).--+-.5458372.+%*3(%)*/,&)-6,/(78/14546444//*0+&*,*-++6(0,,&))+.'$+*0---5/---58756:.((1+-2145:;:7756.6;91.0,('-'&%*,(2+/),.1/6/.***''()%**/**)+,-033-.,2;/*0005545;3445--,+0.4-%&&/'&)2/+1+*&))'(&&*(*%'()(*,..8267/../483.54--63,'&..257994/627/%('(,*)*(*'&%'$++,6347-*-+*,1/+-*+*,+021//2348-,++,,((,.+34/&&&++-6685/010)&'$%#$#''.--+-+%(#'%)--*,.**+*)'$()/,.87++0--1**-474253:44;834940101045306,,-0,749-43%$#%+05/-,:/-4..99849/7-**.+*+)*/0..'(&%$&&+*)(
@cec3b53c-a9e6-4729-81b5-f14fc3451a2d ch=282 read=74044 start_time=2019-12-13T09:01:15Z barcode=BC01 runid=2c9cf7bc05858273f10e7d7ec552fc0bd742dc3e
CTCCACAGGAGGCAGCAGCAAGAATTTTCGGCAATGGGGAAACCCTGACCGAGCAACGCCGCGTGAAGGAAGAGAAGGTTTTCAGTTGTAAACTTCTGTTATAAAGGAGAACGGCGGCTACAGGGAAATGGTAGCCAGGCTATTAGAAAGCCACGGCTAACTACGTACCAGCAGCCGCGGTAATGCAATGATTGGCAAGCGTTATCCGGAATTATTATGGGCGTAAAGAGGGCAGGCGGCAGCAAGGGTCTGTGGTGAAGCCTGAAGCTTAATGACCGCAGAAGGAAACAGGCAGCTAGAGTGCAGGGAGAGGATCGTGGAATTCCATGTGTAGCGGTGAAATGCGCATCAGATATATGGAGGAACACCAGTGGCGAAGGCGACGATCTGGCCTGCAACTGACGCTCAGTCAGCGTGGGGAGCAAATAGGATTAGATACCCTGAAGTAGTCCACGCCGTAAACGATGAGTACTAAGTGTTGGATGCCGAAGTTCAGTGCTGCAGTTAACACCAATAAGTACTCCCGCCTGAGTAGTACGTTCGCAAGAATGAAACTCAAAGGAATTGACGGGGTACACAAGCGGTGGAGCGTAATGGTTTAATTCGAAGCAACGCAGAAAGAACCTTGCCGGGTCTTGACATACTCATAAGGCTCAAGAGGATGGAGAGAGATAGCTATATGAGATACAGGTGGTGCATGGTTGTCGTCAGCTCATTGTCGTGAGATGTTGGGTTAAGTCCCGCAACGAGCGCAACCCTTATCATTAGTTACCATCATTAAGTTAGGGACTCTGGCAGGACTGCCAGTGATATGAAAGCTGGAGGAAGGCGGGGATGACGTCAAATCATCGTGCCCCTTATGACCTGGGCTACACGTGCTACAATGGATGGTGCAGAGGGAAGCCAAGCCGCGAGGTGAAACAAAACCCATAAAACCATTCTCAGTTCGGATTGTAGTCTGCAGCTCGACTACATGAAGTTGGAATCGCTAGTAATCCTTATCAGCATGTCGCAGTGAATACGTTCTCGGAGCCTTGTACACACCGCCCGTCACACCGAGTTGATAACACCCAGAAGCCGGTGGCCTAACCGCAAGGGAAAGGAGCTGTCTAAGGTGGGATTGATGATTGGGAGTGAAGTCGTAACAAGGTAACCGG
+
..3()*)04-**,.11/+.4*&,,0::4(+2.184010+(/,,6+--/14(&*,+'+)-2---/.-501//*+'*1/3-8.).),+2*,+670/:/75/8//0:*.(*'*+,&0.,('')())-'**)*/20+.+*$%#$%'++,&+0.,./,+/,+-37477968+15123.01.++**,2+*&)($&&'.'/),5:4643732/(1./-/-,.3')-476775;.''+,)-+9;817*%('(),4966675363*,(&)412(+)('&'&''',1$'''((&)*.-0)+2300..,+)++.2.3++&*).5565.91.1.4.1-)+)()'$,,/711.2))()'(((',35:63)+-3-20.3129-+,+,2,(',,2/654446320/.3./021/.1120212.1/6((,0+025,*,.3<;82).&/1.,02007.*())(*,484,*+*/4128:;,,*++-,.,-/341565;4*))&+*+1.+59831934431*,,61).&1'5(.2(%)),,17))182.,+-*142236;6.568-/987187/0678//-,.014.)),+&$%''+,-,,(-13-'))%/**+373;:4:7;7(-+*-2./,-%%+,()%)*+0+%.))*''%)*)+..1'1233735*7,0-()',&,1069.-)))*30.222481586676592431+784022/-7-++334623667)2(')*)110133+-++-,,5270429.*,1.8))36035:6:2.2,.-(&-$&'0147797(.437.7/,1:60/-*)%))&)0-3899:764.-)''%'(+')*/.,3,-7/72&8944999;9:::;0//()(%)'00+),//,-'6-5+21.+(+(('-,10230.44855335456-)+/',*)1+-(/07442'**0/.3+,-863060-01.3--378<745.2282,'$.)&')-0/-'/'$)-/'()0+-/1.4/,/0419889721-+++,-+&'')).*-/03234,5),-,-7559417/-1+3*.01-4),,-++(+0*,+((-.45,0+,()'/,-/..-'%*)&&-,)--0-,394921744.013)2'-+,)*%''%$)*,*')*+&4/.40-.///36.+*&%(,/0./3,))--.6+503752+0
@c8459d77-7f7d-49d2-83d1-c337826537a0 ch=275 read=76145 start_time=2019-12-13T09:01:15Z barcode=BC01 runid=2c9cf7bc05858273f10e7d7ec552fc0bd742dc3e
CGGAATTTACCTTGTTACGACTTCACCCCAATCGCTATTTCTATTCGGCCGCTGCCTCCTTGCAGTTAGCTCACGGACTTCGGGTAATTGCCAACTCTCCTTGGTGTGACGGGCGTACACAGAACTTGGGAACGTATTCACCGCGACATTCTGATTCGCGATTACTAGTAACTCCAGCTTCATGTAGGCGAGTTTCGGCCTACAATCGAACTGAGACTGGTTTTAAAGTTTGGCTCCACCTCACGGTATTGCATCTCTCTGTACCAGCCATTGTAGCACGTGTGTAGCCCTACATAAGGGCATGATGATTTGACGTCATCCCACCTTCCTCCTGGTTAACCCAGGCAGTCTCGCTAGAGTCCTCCAACTTAATGGTAGTAACTAACGACAAGGGTTGCGCTCGTTGCGGGACTTAATAACTATCTCGACACGAGCTGGCGACAACCATTACCACCTGTCACCTTGTCCCCGAAGGGCTTCCTCGGTCAGAGTAATGCAAGGGATTATCAAGTGTAGGTAAGGTTCTTCGCGTTGCTTCGAATTAAACCACATGCTCCGCTACTTGTGCGGGTCCCCGTCAATTCCTTTGAGTTTTTAATCTTGCGACCGTACTCCCCAGGCCGGAATACTTAATGCGTTAGCGGCGGCACGGAGGTGTTAGAAACCCCCACACCTGGTATTCATCGTTTTACGGCGTGGACTACCAGGGTATCTAATCCTGTGTGCTCCCCACGCTTTCGAGCCTCAGCGTCAGTTACAGTCAGAGAGTCGCCTTCGCCGCGCAATTGTTCTTCCTAATCTCTACGCATTTCACCGCTACGCTGGAATTCCACTCTCCTCTCCTGCTCTGAATGGTTTGGAATGCAGCACCCAAGTTGAGCCCGGGTATTTCACATCCCGCGCCAATCATCCGCCTACGCTCCCTTTACGCCCAGTAAATCCGGATAACGCTCGCCACCTGCACGTATTACCGCGGCTGCTGGCGTAGTTAGCCGTGGCTTCACTCATGGGTACCGTCGTTATCTTCCCCAAAGACAGAGCTTTACGATCCGAAAACCTTCATCACTCGCGGCGTTGCTGTCGGGGTTTCCCCGTTGTGCAATATTCCCCACTGCCGCCTCCCGTAGGG
+
3&*&&.34,,046-3-&(./5976.2)(%0/20''.&)-((%#'*--011)*&%('$,',)+-(,-../455473:366:5)-,&&$-'&/2+(&'&')$+'*(2,../3*2-)-,))*',*+4*(&)*2+474777<869:/0447576/(,'4)*+51117/11)&').220...0475*.-,(,2-0-3+:.1%0.5.003;4526651.1/1321,,1:,--'(47+0,+,8.,4/10-10832,4+,,/17553521116.13:289/-./-,0--,)('*)+.,'(*)).1.46247011-,8<50248:::6284/117;98724/&1/:1-21*)-0()*-.25-+3**+,/022/(0**--/-,220--129967:77584/05)1:232667-6.((+36230101+.((%%'///+)''(()(.,-(/*(01846.1&&0,+3-003/+-/-1..,**('),**''''*,),-&/$*''().430/3/181,4/3447,0413-4+)(''0-3144/.1./2./244)+.1.1;43:+2056679:8772.2/-0999:60421('),.85:62277.*-38<3/04//07*.1569+-')*066/.219.20371),0,1.57857644336/)1.,113$*%&'6+&&2830884+',+-50'0345<87895949+&//93449:6/1022+50+,.475/:,02)))%(&')763,,/.31<:2/2/47(..0//0535370/*(-7((*.+.//39818667:+.$'%$-&&8:5659'(5:5-+)'*22613;52134(('&'%+')(()..0.()-+01201/-,'&)())%%-*&-.7*1.57551///,.4-/,-,2./,90+*1-.(18++()*+10,%(#$#6/77112+,6,+++*26/:+030-3208,(+-398/./22159;;889:779-/4--*%'*++1,-5;884;7668,8))'()-5.)*0/.221/232'*&&$$''&,&*.275%7---960577.071.000-*,+86-,22350-*,16/--*.*036/1*+$%**)+3.)'%&&()2942:-545/&,4,.0:19110/435/)+-+,))0../92.,.7**
@9dc9ba05-5c56-488d-ac5c-cb48871e4462 ch=46 read=107999 start_time=2019-12-13T09:01:02Z barcode=BC01 runid=2c9cf7bc05858273f10e7d7ec552fc0bd742dc3e
CTCCTACGGGGAGGCAGCAGTGGGAATGTTGCACAATGGGGAAACCTGATGCAGCAACGCACCGCGTGAAGTGATGAAAGGTTTTCGGATCAATAAAGCTCTGTCTTTGGGGAAGATAATGGCGGTACCCAAGGAGGAAATACGGCTAACTACGTGCCAGCAGCCGCAGTAATGCGTAGGTGGCGAGCGTTATCCGGATTTACTGGGCGTAAAGGGGCGTAGGCGGATGATTAGAGTGGGATGTAAAATACCCGGAGGCTCAACTTGGGTGCGCTGCGACCCAAACTGGTTATCTGATTGCAGGAGAGGAGAGTGGAATTCCTAGTGTAGCGGTGAAATGCGTAGAGATTAGGAAGAACACCAGTGGCAGAGAGCGACTCTCTGGACTGTAACGACGCTGAGGCTCGAAAGCGTGGGGAGCAAACAAGGATTAAGATGCCCTGGTAGTCCGCCGTAAACGATGAAGATACCACTACTAGGTGGGGTTTCAACACCTCCGTGCCGCTAACGCATTAAGTATTTATTCCGCCTGCAAAATTTTTGGTCGCAAGTTAAAACTCGAAGGAATTGACGGGACCCGCACAAGCGGAGCATGTGGTTTAATTCGAAGCAACGCGAACCTTACCTACACTTGACATCCCTTGCATTACTCTTAATCGAAATCCCTTCGGGGACAAGGTGACAGGTGGTGCATAGTTTGTCGTCAGCTCGTGTCGTGAGATGTTAGGTTAAGTCCACGCAACGAAGCGCAACCCTTGTCGTTAGATTACTACATTAAGTTGGGGACTGTGAGACTGCCTGGGTTAACCAGGAGGAAGGTGGGGATGACGTCAAATCATCAGCGCATATGGCGGGCTACACGTACTTCCACAATGGCTGGAATTTTTTAAGAAATTACCGCAATACCGTGAGGTGGAGCCAAACTTTAAAACCAGTCTCAGTTCGGATTGTAGGCTGAACTCATACCATGAAGCTGGGTTACTGGCCGTCGCGAATCAGAATGTCGCGGTGAATACGTTCCCGGGTCTTGTACACCGCCCGTCACACCATGAGAGTTAGCGTACCCGAAGTCCGTGAGCTAATAACCGCAAGGAGGCAGCGGCCGAAGGTAGGGTCAGCGATTGGGGTAGAGATCATGGCACAAGGTAACCGG
+
+85.*)-&2:3*,8/./116:38-,*)&()''*,./202.'(,*,;()*20375-3((%)'06,,-,*)&&()-...7(4+997+5.723-)')+/''*,7777./2.+2/'+0+00%$&,)(&&%$)+*/(1)&+(*.('**.-,-9/44452845:211./,+&'$*))&'%--.,5+(.)**22211.&)(&**(/5.-/.(,*.+.4:,--.)+,1566576656324/''&(+14443(0+,),)2/,//%',,09)7*2-24,-.744..)(#%$&)./-./3//+*+')'-++-*,)%)&-)((%'(&+,&6*0++,,/)0,-./774057.-23333)&*/0&-*))'**0116+--,2+&'()*--4-//..011600/1423*//-,,)*)-,,.8***+*+.-(05*(-/7;338+2.,20-&&&)*28,*1,+*+,72*-5168950.-.-,*&20)-+%''&,*+0-2).)'..02)-.17836,*,01/'/-11-+,.2;48,3'(--)/85/.3-++))*(,)7;<*0445**-*((4+;:843/*(*&*+1446110)1*294/.-0+)%(+/,)+)*)&+22;:1:7;7-/.+-4.2/*+&)'3.5..1&&'*(.-/015618-/411133///-5/3/3)(()*'(3,156,9:25587(6+-.0&*(*1855357&027*+56113.*.-..027876././4,8+(.41;571,6,&(&'.-.*(&'()/--18.00,082/7*)%1*--)',..708)/--+30)'('$()*,-/.5865766;584641/,0.-1.201::2565795445<601165'+*&($(&''()&*,,0**%&'-**'(%&')-8,++)&&&&&)*--,&,'&((*+)%&$$'/,--8;671.,()**(*.1185,/0,09:/570010/1..0;8-)$0'&&*+300-...05$%&(**),-,)()7//,9.-)(%%%&')'*&&00.+&&,,03524-)'((74*30236((&0300.7-/./.01/6;4/22%'',0-+*)*&).,*))((')+((+3.031.0*())&'(*.0..)-/7,,&)'&&,-,504-02--+--)*)--055*0++68/*)&(%'))&(&&&%*,2&*,,7/7((
@b791cd1c-d18c-493b-986d-d0240cd716ff ch=298 read=116597 start_time=2019-12-13T09:00:57Z barcode=BC01 runid=2c9cf7bc05858273f10e7d7ec552fc0bd742dc3e
CTCCTGCAGGCAGCAGTGGGGAATGTGCACAATGGGCTCGCAAGCCACAGTGCAGCCATGCCGCGTGTATGAAGGCCTTCCGGGTTGCCAAAGAGTGATACTTTCAGCGGGGAGGAGAGAATTAAAGAAGGATTAATACCTTTGCTCATTGGCGTTACCCGCAGAAGAAACACCGGCTAACCGTGCCAGCAGCCCGCGGTAATACGGAAGTGCAAGCGTTAATCGGAACACTGGGTAAAGAAGCGCACGCAGGCAGTTTGTTAAGTCAGATGTAGAATCCCCGGAAGGCCCAACCTAGGAACTGCATCTGATACTGGCAAACGGAGTCGTAGAGGGTAGAATTCAGTGTAGCCAGTCGTAGAATCTGGAGGAGGAATACCGGTGGCGAAGTGGCCCTGGTTGAGGGACGGCGCTCAGGTGCGAAAGCGTAGAGCAAACAAGTTAGATACCCTGGTAGTCCACTTCGTAAAGCGATATCGACTTGGAGTTGTGCCCTTGAGGCGTGGCTGGAGCTAACGCGTTAGAGTCGGCCATACAGAATTGCAGCCGCAAGGTTAAAACTCAAATGATAAGATTGACGGGGGGCCGCACAGAGCTGATGGGCATGTAGTTTAATTCGATGCAACGCGAAAGAACCTTACCTGGTCTTATCCGGTTTTCCAGGAGATGGGAATGTGCCTTCCGGGAACCGTGAGACAGGTGCTGCGCCAAACATCGTCAGCTCGTGTTGTAAAGAATGTTGGGTTAAGTCCGCAGCAGGCACCAGCCCCTTATCCTTGTTACCCAGCGGTCCGGCCGGGAACTCAAAGGCGCAGTGATAAACTGGAGGGAAGGTAGGGATGACGTCAAGTCATCGCGTACCACGACCAGGGCCTACACGATGCTACAGTAAGCGCATACAAGAGAAGCGACCTCGCGAGAGCAAAGCGGACCTCATAAAGTGCATCGTAGTCCCGGATTTGGAGTCTGCAGCTCGACTCCGCCAAGTCGGAATCGCTGATCGTGGATCAGAATGCCACGGTAGATACGTTCCAGGCCTTATACACACCGCCCACCGTCACACCATGGGAGTAGGTTGCAAAAGAAGTAGGTAAGCTTAACCTTCCGGGAGAGGGGCCTTACCACTTTGTGATTCGTGACTGGGGTGAAGTCATGCTCGGAGATAGCCGG
+
)//3&%)*..-*20-...14-,21-2++,,.&4.4)(%%#%*0*-3*+,(*'('&+*+.**4,--33756,-+(*,0+/*(-5569.&&65-&(&)&)+-,1:7/*,+)/7+(/+*()',*/.09+(((','.-.11/3-88,+667'5&2%()(0)/0+$%'(-*&***')+.+*++&$%.*.1/,*((%(.0)%&)((550$*'-,%+*-.4,+&)')'*'(%/)(%'))-)$%)3.'(*((+,$)$&%()($-+41,-6.2/44/010,))(*0+-++&(*'&+/+4-/*3,++**(-0733331.,,0,2405.,5+*)+()12(,*+'+,*--+4..)'$&'&&$&+(()(#$%&')'+*06.+--'-7+4613/+,)-)((*''%)'4,)&&-+0-'+.-)+'),/776(.**+7%&'%'*+1(.'%')+,,-())-+)11/3:,,7:732101&(&&()+/4)'))))*451+/-/(,&'',*.,14),2//110,*,)())))+/-.41/01/70''%')'--3(*(.,+(','$,%/630241*/*3.;:467611**)+*+,),382-.&)-10),0*+'--*'''%)+/3/****)&%*388/7090//0-60%/*++,//(,1--,,*./-+10-&,),+/(),914.))+*'*.-.'&',,')%+-+,+),35477;892-434.0/2563.3&&%%%$$&)*)*,-)*,.0524610.,,&,--+/(*,218*5*,-4,.1%4()))&,&((061)00/04116).4--3)'(**401/6-52+2735673--'(%''(&'))+,065.--1)*/(.-,0/&155122.//5/5*''((,+&'&)&,*'*+00;13836**,*''&$()33.+,$*%%&&',)+&-*-(*'+)&&*(.8461+*)*+'*-8++0+402532&',4/,+13(24220--.-(-2)+2.*)(*++*(&)-++++%/.05&''*.(*-+32216320,)(+8:33,,.-+-1./0-%(&+++,6624(-+2(&676210,0'-%-,08&.-)$)(%*---,/,,-,0+)()%,204%1)66)'*+%&%%'+/,)()'-(,,**-'330-,&)15/0/5/.46&-02/+*),/91)-+,231350.(')(),)+%%#%%'%%'(*%4,7:
@95860b82-325b-48d4-bee3-41b3394de1f6 ch=415 read=57796 start_time=2019-12-13T09:00:55Z barcode=BC01 runid=2c9cf7bc05858273f10e7d7ec552fc0bd742dc3e
CCAGTTACCTTGTTACGGCTTACTGATCATGAATCACAAAGTGGTAAAAGCGCCCTCCCGAAGGTTCAGCCTACTTCTTTGCAGCCCTCCCATGGTGTGACGGGCGTGTGTGTGGGCGCCGGGAACGTATTCACCGTGGCGATTTCCTGATCCACGATTACTAGCGATTCCGACTTCATGGAGTCGAGTTGCAGACTCAATCCAGTTTACGACGCACTTTGCGCCAGGAGTCCGCTTGCTCTGGAGTGCTTCTCTTTGTACTTCGCCATTGGCAGCGTGTAAGCCTGGTCATGGGGCCATGATGACGACGTCATCCCCACCTTCCTCCAGTTTATCACTGGCGATCTCCTTTGAGTTCGGCCGGACCGCTGGCAGCAAAAGGATAAGGTTGCTCATTTGCGGGACTTAGCAACGTTACAACACGAGCTGACGACAGCCATGCAGCACCTGTCTCGGTTCCGAAGGCGTCTCATCTCTGAAAACTTCCGTGGATGTCAAGACCAGGTAAGGTTCTTCCCCAACGTTGCATCAGAATTAAAACCCACATGCTCCACCGCGTGCGGGCCCAAATCAATTCATTTGAGTTTTAAACTGCCCCGTGTACTCCCCAGGCGAGTCGACTTAACGCGTTAGCTCCGGAAGCCACGCCTCAGGGCACCTGTACCAAATTGAGCATCGTTTGCAGCGTGGACTACCAGGTATCTAATCCTGTTTGCTCTCCACGCTTTTCGCACCTGAGCGTCAGTCTTCGTCAGGGGCCTACTACATACCGCCGGTATTCCTCGAATCTCTACGCATTCACCGCTACACCTGGAATTCTGCCCCCCCCTCCTGAGAACAACGCGGTATCAGTTCAGGTTTGTTGAAGTTTCGGCCTGACTTAACATTATACCGTGCGCTGCGCCCGGTATTCGATTAACGCTTGCACCCTCCGTATTGAAACACTGGCGCAGGTTAGCCGGTGCTTCTTCTGCGGGTAACGATATTAGGCAAAGGTATTAACTTCCTCCCTTCCTCCCGCTGAAATTGCTTTTACAGCCCGAAGGCCTTCTTCATACACGCGGCATGAAACATCGAACTGCTTGTTGGCTAAATATTCCTGCTGCCTCCGTAGACAATATCAACAGAAGGAGTTCTAAAGACGCGACAACTTCTTTGGCACCAGCAATGCGTAGCTGGG
+
2)%'*/'*.*)&&+(+*()'''-$%&75.52.755.2)4.*,,33659.,-/44,+-4-*,0)++*'%&)'&%,/;.692+--$3*'&).)+-,3433.*/(34./-+,''&%&+)(''))3+4..46/0/.-390050-+,19.0+(+2-3,&(*+//,,20/2446;800.)+&*(20+%()0.-/-613468818*:,8(%*/6+&&*,6/0()((&%('),%,(&(+30/01+'(((*)1(&(()40762171&'#&('((.-./--((('(-,-'&&%*(*,433'/&-+-07(**+,--))+,-6980:15+'-1(+14*+(*,2:.,/8366494.,///5&&'&))03-0%,+128445/.),(')',,77(0-96,**-)($%)++14)'))12.'))+$-&('%+(&)561-1+*230/*.//5/332+0%+&.//8:2331,,)/,/6+(+0222.*'(,,1532.),0/.)*.+1,.5<996774422660+2//)/,542+,+)*'%#)*/4./,,.(%+%-'&'--*/($%$'(2314-.0&'$%$''3222/''(,11:9;6/33)+.+.:;+)'%%%(+--&$%$&%++/*-)(27/&$*)0.)(('5)..5,1,*'0-7*&'%$%*)%))1310+'/($#%&)$&$')+0*1&&$)+77951;/$+'...22:888522+-+((,,)3+*0+,.090()+,*+,$('(,87-2/0.37*,/45/700.//395345%(*0*00+%&'$&((&.,*14.6113;41./)+03*.+0-5561670*-1(*-(*%()).*,'++2,&1241323.*.(%&&()-()(''*&+,-(&$$'+/%')13&(%$$''&.-&)$$%*)*()*(,&&%$$%%),2032/*%&#')00)'+)',10.,05,2-))('')&+2-+.4*-'.'$&'&&%'))0))+',(()&(/++3/)-6589;2./.(3723/3/#&(((&(-+07)*)*,150,)+*%))*4./64/.49*,25,,1(*'$&-,(%''(%.('(+./11:0:009924/0()&('+*$''&'$''&()%$&(#&+,(+)*%$%'*0*+.*-)&%'&'36177//'*&*)2.-&'%$%*(*'))(*360-%('&$+)***-/)*-1&+,))+/07.*,)*&('+,''%&$###
@15c4e52a-fa51-4de8-8957-86b5f25dc722 ch=322 read=60411 start_time=2019-12-13T09:00:49Z barcode=BC01 runid=2c9cf7bc05858273f10e7d7ec552fc0bd742dc3e
CAATCCACAGACAGCTCCTTCACGCTTGCGGTTAGGCTGGCTGGCTGGTGTTATCAACTCTCGTGGTGTGACGGGCGGTGTGTACAAGGCCAGAGCTTATTCACCGCGACATGCTGATTCGCGATTACTAGCGATTCCAAGCTTGCCTGTATTGTAGTCGAGTTGCAGACCTTTACAATCGAACAGAATGGTTTTATGGGTTTGCTTCACCTGGCTTCGCCCTCTGCACCATCCATTGTAGCGCGTGTGCGCTTAGTCATGGGGCATGATGATTTGACGTCATCACCGCTTCCTCCAGCGTCGCCTGGCAGTCTCTTCAGAGTCCCCAACAATGATGGTGAGAAAGCAACGTGGGGTTGCATCGTTGGGACAACAACATCTCACGGCACGAGCTGACGACAACCATGCACCACCTGGCAGCTCTCGCTTCTTCCATCTCTGGAGCCTTTATGAGTATGTCCAGAGACTAATGGTAAGGTTCTTCGCGTTGCTTCGAATTAAACCATGCTCCACCTTGTGCGGGCCCCGTCAATTCCTTTGAGTTTTCATTCTTGCGAACAGTATACTCAGGCGGAGTACTTATTGCGTTAACTGCAGCACTGAACTTTGACATCCAACACTTGGTACTCATCGTTTACGGCGTGGACTACTGGGGTATCCCTAATCTATTTGCTCTAACTTTCCGGGACTGAGCGTCGGTTAAGGCCAGATCTCGCCCAGCTTCGCCACTGGTTGTTCTGTCTGCACTTCACCTACCACACATGGAATATGTATTACGTAATGGCA
+
+**(')$%&,-4+111/,2+(%'%'&'015/8.*132.'%%#%')&.4))+0//01+.-0+-01700101130988233&*(*-675/(*%%&&%()*+2++*2:6778:9:988743-+'+,-1202,*++,+50:/,(&'((%)%'$%$(*'(()+.0,00:35)/)/'&)('+0523&&&(%%'&(-//98/2339.5;1-1222117/-)()8/%'(,&/++-/7,,,.+,11*$'&*'*,/231.,%$#%(,+))&-490990-+++.6/+-2023122&,(&)..5642)+%(%+)&'#%%$&$2001.1/+*&$$&069-/-+*2-..2/1,'(&()*%'.5/,)'**&-)%%#&&&&(%*,+./25.1266320'*-.+((&'*003.//019,5524/,*,-&34+.'&'$%&(*0'')&&&&)()1033351-**%%'%')*'))*93/1'''))+)&)+)(*+)+-*/0(-,*121.5*//93%&**-2;779-+0823-&(%#$%.*-,76834,(+1.3404.39:042488,8579.-0')*+1.'*01--,./((/6(''%),-/2,5---/;/8/3634,(('&0127.060,/461:(6*,)(.'-*1)0334772493-0/81003940*&%'&.,'.*,-.)&(9-,+..7-*,0/%''(-33/+4996430-,-(*+))7,&#0)1()+985-.+/,)(%'&**-3;88+-$%%(-2/+&,,*&,()%'(%(&('.*%)(*1148643)'%'&)%#&&(%'#$&&&
@c8644d91-c5dc-48ee-be1e-76cba53c3029 ch=400 read=73996 start_time=2019-12-13T09:00:43Z barcode=BC01 runid=2c9cf7bc05858273f10e7d7ec552fc0bd742dc3e
CAGTTACCTTTGTTACGACTTCACCCAATCATCAATCCACCTTAGACAGCTCCTTCCTTGCGGTTAGGCCACCGGCTTCCGGGTGTTATCAACTCTCGTGGTGTGACGGGCGGTGTGTACAAGGCCGAGAACATGTTCACCCGCGACATGCTGATCGCGATTACTGGCGATTCCAACTTCATGTAGTCGAGTTGCGGGCTACAATCCCGGAACTTCAAAGAGAATGGTTTTATGGGTTTTGCTCCACCTCGCGGCTTCGCTTCCCTCTGCACCATCCATTTGTAGCGTGTGTAGCCCAGGTCATAAGGGGCATGATGATTTGACGTCATCCGCCTTCCTCCAGCTTGTCGCGCTGGCAGTCTCCTAGAGTCCCCAGCAATGATGGTGGCAACGATGGGGTTGCGCTCGTTGGGGACTTGGCAACATCTCGACACGAGCTGACGGCAACCATGCACCACCTGTCTCATATGGCTATCTCTCCATCTCTGGAGCCTTTATGAGTATGTCAAGACCTGGTAAGGTTCTTCGCGTTGCTTCGGGTAACCACATGCTCCACCGCTTGTGCGGGCCCCGTCAATTCAGCACAGGTTTCATTCTTGCGAACGTACTACTCAGGCGAGTACTTATTGCGTTAACTGCAGCACTGAACTTTGACATCCAACACTTAGTACTCATCGTTTGCGGCGCATTGGACTGCTAGGGTATCTAATCTATTTGCTCCCCACGCTTTTTTTCGGGACTGAGCGTCAGTTGCAGGCCAGATCGTCGCCTTCGCCACACAAATTGTTCCTCCATATATCTACGCATTTCCACCGCTACACATGGAGATTCACGATCCTCCCGCCACTCTAGCTGCCTGGTTTCTATGGCTTACTGGAAGTTAAGCTTCAGGCTTTCACCACAGACGCCCAACGCGCCGCCCTCTTCGCCCAATAATTCCGGATAACGCTTGCCACCTACGTATTGCGCGGCTGCTGGCGCATGGCGTTTAGCCGTGGCTTTCTAAATAAAATTGCCGTCACTCGGCTACCATTTCCTGTAGCCGCCACGTTCTTCCTTTATAACGAAGTTTACAATCGAAAACTTCTTCCTTCACGCCGGCGTTGCTCGGTCAGGGTTTCCCCATTGCCGAAAATTCCCTACTGCCTCCCGTAGGGAG
+
5(.4.*,%%+*,,4--.)0362(0-,+-./20148237,.*-++-13*+++/-+95/05*.-.'1)//25/28/1.11/'-4,--0400/50/-.),*.4854210/(-03/70..148:;72905+(()''&)$,*)$*+)*(,&&(5493/'-'*+,+31/1,(2000622(0%&.41//,-'(*-((,)503*-')''*)/+-,&,)-')0),0+*'%)(0//3855*025;42;:0.3557./704((4117:;554346*+66453/6001*&*.1*,/-0-/-.,*.+3/+&.0-,-062(.3,-/7233201:,*+766665770478:633/**+-02/0/+,'(**40-/32*.)'%&()(274**&)+4/333520%,,*+.-,-',/-/626766761/'+0++&&$&$&*2+'/.((&'(,-''.+-123+),,129560////*0,+(''(,,2/1,+-+,0/..,065521,,3.--11041*.*)-.++%)((-*34;-5*(1+--5:62:322/10)/061,/)&(/,5,.&)(*+00+-+(*./++'*+3,772,114033;223.,.',/.;21++-*01,-,&0)(,./1'*+--/88%&&)(+/+(/,*,//:28268--,-,67648216:++,5.8)4)-(),+,/..14325609:,%*,+*()*0-8.453%31./25-0187,9+,)+.8/,0,286-,/.//033<6*3*98245445:79:122400161511/334282-24052.2-)*('(*&+))694003-,,**(.12,.)+().61*&1-4584302*,.2,'*4+/%').00*)+4*$&%#'(+**,-.071.283<7/.255<8280004*)-))-++(-09279;.99.,&')()*-+'$(('$%')+,4/''..*,061.052.41679/1*6+;;:;;4021/32193855+1).(%((*0922144232&1./.+$)-.*)&)''(,-,/870**/.&192)1)%49688,./0+3//)/.+/824(*),+*09483%'(50-(,,*',)),34,((,*-4:021:13)+330)'('+317492-.*,*),00231078%657.3541<-2::3/2427,,33/4++72+'$)((.1*75+*/)*,*(+
@864153d0-69f6-415d-9101-2ff6482c075d ch=438 read=129237 start_time=2019-12-13T09:00:43Z barcode=BC01 runid=2c9cf7bc05858273f10e7d7ec552fc0bd742dc3e
TTGTTATTGCTTCGTTCCAGTTGCGTATTTGCTGCTTGGGTGCTGAAAGTTGTCGGTGTCTTTGTGTTAACCTGCGCCTGTAAATATCTTCCGGTTACCTTGTTGCGACTGCCCCAGTCACGAACCCCGCCGTGGTAAGCGCCCTCCGCTTGCGGTTAGGCACCTACTTCTGGCTGAGACCACGCTCCATGGTGTGACGGGCGGTGTGCACAAGACCAGGAACTGTTATTCACCGCGGCATGCTGATCCGCTGATTACTAGCGATTCCGACTTCACGCAGTCGGGTTGCAGACTGCGATCGGACTGACTGGTTTATAGGATTAAGCTCCCCTCTCGCGGGTTAGCAGCCCTCTGTACCAGCCGATTGTAGCGGCGTGTGTAGCCCCACCTATAAGGGCCATGAGGACTTGACGTCATCCCCACCTTCCTCCAGTTTGTCACCAGCAGTCTCGATAGAGTGCTCAACTGGATGCTTAGCAGCTAATGGCAAAGGGAGTTTGCGCTCGTTGCAGGACTTAACCCAACATCTCGACACGGAGCTGACGACAGCCATACAACACCTGTGTGCGGAGTTCTCTTTCGAGCACAGATCCATCTCTGGAAAACTTCCTGCCATGTCAAGGTGGGTAAGGTTTTCGCGTTGCATCAGATTAAACCACATCATCCACCGTAATGCGGGTCCCCGTCAATTCCTTTGAGTTTCAACCTTGCGGCCCGTACTCCCCAGGCGGTCAACTTCGCTGATGCGCTACGTTGGAAAACTAATTCAACAACCAGTTGACATCGTTTAGGACGTGGACTACCAGGGAATTATCCTAATCCTGTGTGTTGCTCCCCACGCTTTCGTGCATGAGCGTCAATTACAGGTCAGAGTTGCCTTCGCCATCGGTGTTCCTCCGCATATCACCGCATTTCCGCTGCTACGCGGGTCCATCCCCTCTACCGCGCTCTAGCCATGCAGTCACAAATCTACAGTTCCCAGGTTGGGCCAGGGGTTTTCATCTATCTTACATGGCTTGCCTGCGCACGCTTGCGCCCAGTAATTCCGATTAACGCTCGCACCTACGTATTACCGCGGCTGCTGGCGCATTAGTTAGCCGGTGCTTATTCTTGGTACCGTCATGGGCCCCTGTATTGAAGGGCTTTTCGTTCCGTGAAAGCAGTTTACAAGCCAGAAGGCCTTCATCCTGCACGCGGCATTGCTTGGATCCAGACTTCGCCCGGTAATCAAAATTCCCCTGCTGCCTCCCGTAG
+
$$.-&$'%&)+/.*/*1')+81%-.0-30+&&('()(,*'.'&-((,&((9..0,1/6756<7+1,/915.,%'&&))%&&(+&%&)+4180,037+.,0--37&0/22.&,,-*%'-1'*+-,058/-2:7:865.1*)*02++,6(*0+,++))7.0*'&(,-.03:3**''%)*7326((**135.2/'*),-231771/5355,,++284,5+*.43.--(32*10//36)2',+7876745:88..)*-)2-.--()-,/32)))6581+,+50347&+'3,,.)/+047812/2+/,))'(+9864:6++)32(/((%'')266/)+'-+.,2,-)%),-.06**,1075592237.)4((&%(&-,++500./435:90-.31//44',')(%')*36/1432270789858;4-27799:+4.%.7<;33-(,.$00266602122-+,.//144/3100)75,'&&**++&)(*'&'%&+8),/)').5++3.120*)5,/*7:4.6+.&+(()(-443*+'(*+//-%(+.0,1347--+0$%%+-,-,475251/++*,(*262532741/223,3&&0/0:5500+./,/-(*(-227688;68668+4*3.56//44.73:78.08607///44'&*0+;6*51**++2618.(+)''&%+*/*4-*176..04-1.92%$$$''02<:4010-/*('('.+'&%$'(5;;,&5430:45/0+,-+)*(+)/'%$%3%()+-4-+140000312/*(,1&10-229.+*),036:9+-3(,/35877435:-).(&&*((()*,14-5()(-(+&-2*..446,)++).95-)0*,*-)(033/-(+,,+-11849**)008(32,0/.1/034'12,+*++.286646772&'*(+*4;70((,//1344-1(0//+&(+/'*+(,104-(&'+.020136,6+.+132&))++&$'&)*.0687-+/+/-*2)7+$++/(*43)/.*+*&,+4/++&$'%%$%$*.,,,&,'*)(*&#'*240,/0127851-.060848878+,&.1-.3./*,*$*/,-5,,+9:6</.)+*.-,/2-'+0,16-,+-/02:4,+)*0153339-523-,74,(,.(.+(),,-/,09:/2'25-++,'+.,)-*1/4+*+1)'1+%&-),0-439598721,,&)&)(.+,.,))*'1028:&&)%+021.43*/--/62.0()+,,272,.++0*+()*7./1..
@e6fe839d-1602-4243-bd9a-c2812b08f773 ch=405 read=71763 start_time=2019-12-13T09:00:37Z barcode=BC01 runid=2c9cf7bc05858273f10e7d7ec552fc0bd742dc3e
CGGTTACCTTGTTTACGACTTCACCCCAATCGCTGACCTACCTTCCGGCCGCTGCCTCCTTGCGAGTTAGCTCACGGACTTCTGGTATTGCCAACTCTCATGGTGTGACGGGCGGTGTGTACAAGACCGGGAACGTATTCACCGCGACTTCACAGTTCACTGATTACTAGTAACTCCAGCTTCATGTAGGCGAGTTTCAGCCTACAATCCGAACCTGAGACTGGTTTAAGTTTAGCTCCACCTCACGGTATTGCATCTCTCTGTACCAGCCATTTAGCAGCACATTGTGGTAACCCCTACATAAGGGCATGATGATTTGACGTCATCCCCCACCTTCCTCCTGGATTAGCAGGCAGTCTCTTCAGTCACTCAGCAATGGTAGTAACCAACGACAAGGGTTGCGCTCGTTGGGACTTAACCCAACTTTATCTCGACACGAGCTGACGACAACCATGCACCACCTGTCACCTTGTCCCCGAAGAGTTTCCTCGATTAAGGTAATGCAAGGGATGTCAAAGTGTAGGTAAGGTTCTTCGCGTTGCTTCGAATTAAACCACATGCTCCGCTTCGCCATGCAGGTCCGTCAATTCGCGAGTTTTAATCTTGCGACCGTACTCCCCAGATAAGAAAATGCGATTAGCGGCGGCACGGGAGGTGTTGAAACCCCCCCCCGCACCTAGGTAATTCATCCCGTTTGCGGCGTGGACTACCAGGGTATCTAATCCTGTTCGCTCCACGCTTTTCGAGCCTCAGCGTCAGTTGCCGATCAGAGTCGCCTTCCGCCGCGGGTGTTCTTCCTAATCTCTACGCATTTCACCGCTTCACTAGAATTCCGCTCTCCTCTCCTGCCTCTAGATAACCAGTTTGAATGCAGCACCCAAAGTTGAGCCCCGGGTATTTCACATCCCACTTAATCATCGCCTACGCTCCCTTTACGCCCAGTAAATCCGGATAACGCTCGCCACCTACGTATTACACCGCGGCTGCTGGCGCGTAGTTAGCCGTGGCTTCCTCCTGGGTACCGTCATTATCTTCCCCAAAGACAGAGCTTTTGATCGAAACCTTCATCACTCGCGCGGCGTTGCTGCATCAAAGGTTTCCCCATTGTGCAATATTCCCCACTGCTGCTCCGTAG
+
/)/-502120*.1,),*(*-1,$*/3/*/.//786.87+/1,)+,)-.67,1,./72*+./...*-1**(*+0-/091,*)''+.('*+*272-+-1/0*0*/02369:5:;062'*+02319<,/:;*:76753664;301:24..***&&(((1;3$-'))0.-.38110-/01&(%''*)+3../0/3--./;:2-445/+/0:24''+06*++3/35:8.088+646;7&)(+,-*.601162560/2./1860-,).*-,/+,,/8/27+'%&&''(($)((&'%&&%)+)('(,-)6,241221/11..5;0//43*,1735:6-*.539851/--+'%*'&'))-685/4.-,+/0'(**%(*,-%&**)*,*,//3/--1-367:85,4/01/0//27212023-(*)0),*)++'&))),.+.)*+470,22467774::5;;25/0.12.120333&(++/,-067**(.%%&)2/26785.6-,&+'(,+(&(1.+440:79826)'+*/&(()(&.-085-/0%&&')%)051.'/'1*9*3/()+**+*81,,-0'$%(%/+0%570/'(+:*--**$$((+1;;+585512+,-010.,+..486)&'('''$(001+,/.&,)%($,..-2.*.(-0*.2-017+'/*+03/014.'#)(./,%&&')*1+--+2&()152(('&((+.8531-4600+*(-/25.60..++-8558*5-$())**)''*-26612)*./.7.+.*&'%&$(2,**++,010..&((*/&)'+,,-19554/,*+++*0,2044883<;1/41+.00/,11.,/..,-,)0/10-5+,-1/024,..-()/,.+/.+*51++)4/,+%+*+83..1*'/&*,,51/'(.1/..:4,*+++39+$(+)0615,26/0:6576742:--60-31//,+,04701/,-1-0484345537:-..''**.0/90/./--3.9///32)2)()*-*,5,+)/-,.,-)*-,-,+())00//3:8:6*,..11::1;<,-7-,170.+-(-/,')*-2*,45,91:0018///-&.,,+014170.,,+,.966),/)36-8:5.09+/.574.,4*579-)-/,+&%))-70320
@4f390da1-fabb-47eb-bee7-ffb02bd092d0 ch=275 read=76104 start_time=2019-12-13T09:00:34Z barcode=BC01 runid=2c9cf7bc05858273f10e7d7ec552fc0bd742dc3e
CTCCTACGGAGGCAGCAGTGAAATGCACAATGGGCACCAAGCCTGATGCCAATATACCGCGTGTTAGCTATGAAAAGAAGGCCTTCGGGTGTAAAAGTACTTTCAGCGGGAGGAAGGGGTAAAGTTAATACCTTTGCTCATTGACGTTACCGCAGAAGAAACACAAACTAACTCCGTGCCAGCAGCCGCGGTAATACGGAGGTGCAAGCGTTAATCGGAATTACTGGGCGTAAAGCGCACGCAGGCAGTTTTGTTAGTCAGATGTGAAATCCCAGGCTCAACCACAGAGACTGCATCTGATACTGGCAAACTTGAGTCTCGTAGAGGGGTAAATTCCAGGTGTAGCGGTGAAGGCGCGTAGAGATCTGGAGGAATACCCGGTGGCGAGGCGGCCCCTGGACGAACTGACGCTCAGGTGCGAAAGCGTGGGAGCAAACAGGATTAGATACCTGGTAGTCCACGCCGTAAACGATGTCGACTTGGAGGTTGTGCCCAGCGGGGCGTGGCTTCCGGGACTAACAAGTCCGACCGCCTGGGAGTACGGCCGCAAGGTTAAAACTCAAATGAATTGACGGGGCCCACAGGCAGTGGAGCATGGTTTAATTCGATGCAACGCGAACACTTTTAGTCTTGACATCCACGGAAGTTTTCAGAGATGAGAATGCCTTCAGGAACCGTGAGACAGGTGCTGCATGGCTGTCGTCAGCTCGTGTTGTGAAATGTTGGGTTAGTCCCGCAGCAGGCACCAACCCTTATCCTTTGTTGCCAGCGGTCGGCCGGGAACTCAAAGGAGACTGCCAGTGATAAACTGGAGGAAGATGGGGATGACGTCAAGTCATCATGGCCCCTTACGACCAGGGCTACCACCCGTGCTACAATGGCGCATACAAAGGAAAACTTGACCTCGCGAGAGCAAGCGGACCTCATAAAGTGCGTCGTAGTCCGGATTGAGTCTGCAACTCGACTCCATGAAGTCGGAGATCGCTAGTAATCGTGGATCAGAATGCCACGGTAGGCGTTCCCGGTACACACCGCCCGTCACACCATGGGAGTGGGTTGCAAAAGTGGTAAGCTTAACCTTCGGGAGGGCGCTTACCACTTTGTGATTCATGACTGGGGTGAAGTCGTAAGGTAACGG
+
-43-+,+*+'')*659201'''&**3133:6.761+2+33%/8/334&.''&(*,,17454.,-(%&%(&&'),.)$(((/,).*)'3--&-.85*-3430770.22)66*+1.1*,0-,/:6.0505001.37.-748-7---:396478+.-,/1'+,&&&('-*+.273336(5+.52+1.,02((,'+051*3+2)*+,./-817.7.4.16'*,)//+1/49220215-)*)+(*$*%&%%$-274(&//+*26,+46-/,05610,,&+13704,,)%%&*&%+3367454,,-.-86230/'&*(+*%&()35363/).38255(6)0),',365-*-+097..((%$$)*3//)')*+9:.*8,+62,73'-),(,))'&/*2,471')2;81+)+*)..36667.0567/+01))*432+.+%.1897/9:,5,**33/4:4584%+.51+,-06+/9;8,-)++59954.0*0&))1.-.186+'))))22.-,07.-/,(,.,***,(-+2+//'*359019*30*&'',1.534'/*'1..:0<:0347,/22+).*/:83-1-+(/,%%&,--%-0.((&'$#&&%()%$*%%&)*&(&&)')*,,)$'&''%&'--))+&,.276//-4.7/-890-.)+$'.2345:651/086(791546242+-/3/14455845332;9::88451/000467047./136/,)+3+5532)&+37('))*+&(-+,110+4<445345,,62*.5026.0/08/83561.25/-+*+/2*))%&+*+328*,.//.5:6403-+.+.-+*-&/36.343425240*..-.-()*,+/1*'(#$(*9;.853--++(&,+*&(.4114+8,*5-)*-.,/05)'('%)&%#$)*799:7:00(%(,,6,31866223**.6.-379983..'.*6*(,&1*,$*++,-0..234678947,.,0/-,2&2)'&)+-+*'&*(1+,*..68954,.999:;34-+)&,+.+,8//&**'*,)/,2833;8/53//-08582/.&&)'/00902385))((.****)++5-6:6:908*(+/)*''%%%')(*.620345798343.56562,'('/+-('((&*)(,31'6
@df17184d-eea2-4d3f-bfa3-76019860b71f ch=155 read=91531 start_time=2019-12-13T09:00:27Z barcode=BC01 runid=2c9cf7bc05858273f10e7d7ec552fc0bd742dc3e
CCGGTTACCTTGTTACGGCTTCACTGATCATGAATCACCAAAGTGGTAGCGCCTCGAAGAGTTAAGCTACCTCTTCTTTGCAACCCACTCCCATGAGATGTGACAGGCGGTGTGTACAAGGCCGGAACGTATTCTGCGGCATTCTGATCTGATTACTAGCGATTCCGACTTCATGGAGTCGAGTTACCGGAGCTCAATCCGGACTACGACGCACTTTATGAGTCGCTTGCTCTCGCGAGGAGTCGCTTCTCTTTGTATGCGCCATTGTAGCACGTGTGTAGCCCTGGTCGTAAGGGCCATGATGACAACGTCATCCCCACCTTCCTCAGTTTATCACTGTGATACTCCTTTGAGTTCCCAGCCGGACCGCTGGCAACAAAGGATAAGGGTTGCGCGCTCGTTGCGGGACTTAACCCAACTTATTTCACAACACGAGCTGACGACAGCCGTAGCACCTGTCTCACAGTTCCCGAAGGCACCAATCCATCTCTGGAAAGTTCTGTGGATGTCAAGACCAGGTTCTTCGTGTTGCATCGAATTAAGCCACATGCTCCACCGCTTGTGCGGGCCCCGTCGAGATTCAGGTTTAACCTTGCGGCCCGTACTCCCCAGGCGGAACCCAGCATGACCAGCTCAGGAAGCCACGCCTCAGGGCACAACCTCAAGTCGGCATCGTTTACGGCGTGGACTACCAGGGTATCTAATCCCTGTTTGCTCCCCACGCTTTCGCACCTGAGCGTCAGTCTTCGTCAGGGCCGCCTTCGCCACCGGTATTCCTCCAGATCTCACGCATTTCACCGCTACACCTGATTCTACCCCTCTACGAGACTCAAGCTTGCCAGTATCAGGTGCAGTTCCCAGGTTGAGCCCGGGGATTTCATCTGACTTAACAAATAACCTGCGCGCGCTTGCCGCCCAGTAATTCCGATTAACGCTTGCACCTCCGTACCGCGGCTGCTGTTTGGGTTAGCCAGTGCTTCTTCTGCGGGTATTGGCGATCAATGAGCAAAGGTGTGCTTGCTCCTTCCTCCCCGCTGAAAGTACTTTGGCTGAGGCCTTCTTCGCCACACGCGGCATGGCTTGCATCAGGCTTGCGCCCATTCACCAATATTCCCCACTGCTGCCTCCGTAGG
+
:*--/2/285;419/1.534//,,*-036*/-'1--&*%,-'')*-*(()).4/,*+')$'+8,2%**'.*)%/011::/16:0<1+,,60)+--,('//.112&+()++,),*,10*+.6.-)0'/119131*&%%')((2:664400(,.483221,.2.60/*++/2:87870+,,-)(*0-&1)+))$,151;42/1426.&&+/-'*%).33/1-,,,-23-9,--0.3--,&)(&()+)*+2+33196*,,./1139-:+)))*,(+-.072332/62*+4886+:/)2:1967)(%%&'*'))/06/924.-0315,*,/),/9+*+:(331))-+),+//3:1.247902-*,047:99;4550*'/04-6./208.**+)*-%%'(-/3454821093/)+),*.*()*&#$$06**+-5/7562120-,,+(,+*),'*-*+/-03/./-./.3.57:.''')+)))$.&4-324.111-./,2,)*)5688783**)))/1,/1.-)/,;:9::69/60//345+'.,-05%./-.-1*/0,,'+,/20901./,6/4:8/(+-,+()2*,%+.-:53:4514.0(337**4.0-0-((&-.+**&'-)&''./.1/''*+456&*&))%(/.304642,-4.-,/0715-31848804435665<-*)'*&)),34643/800541005345.;5)*44;801+462++,*.054/+-,40003637:8770/,5/466*15406/3----.7/-22.6110624+0'((//.,,')*5/2:2./29..-)+*,/'++*3-2-,5-.*2102.',,.0810'-,3./9/01139).3224888;84/*++4*+*17-('01.+16-..)**+&$&'5+521,%'%,,/.+.)')%&'&$%&&(+)%#.-+58-*+&1-373-...+,*/7,/9,5,*/2./.-00/0.$(()/,(2//-7*001462/22..-0/4-,+,.))(((),3431)3329,-''',**,)#(*/,041/*3--)*,3+02++.,).)((%%$%&%)056;58;8*))(*'0.//4.&&&&%&)(+,-:'2+*+2+.366(',+%#'$'&)'.0.1.,%**)*.+,5-49/24-*
