# Supplementary material for: De novo species identification using 16S rRNA gene nanopore sequencing
Source: PeerJ. 2020 Oct 21;8:e10029. doi: 10.7717/peerj.10029 (PMC7585375; doi:10.7717/peerj.10029)
Supplement: Supplemental Information 3 [file peerj-08-10029-s003.zip › pass_fastq_runid_2c9cf7bc05858273f10e7d7ec552fc0bd742dc3e_570.fastq]

@227968d7-dcf0-48b6-94e1-e89ffc47c75a ch=480 read=85048 start_time=2019-12-13T09:00:24Z barcode=BC01 runid=2c9cf7bc05858273f10e7d7ec552fc0bd742dc3e
TTGTTGTACTTCGTTCGGTTACGTATTGCTGCTGAAGAAGTTGTCGGTATCTTTTGTGTTAACCTGCCCGCCTGTCGCTCTATCTTCCGGTTACCTTGTTACGACTTCACCCCAATCATCAATCCACCTTAGACATCCTTCCTTGCGGTTAGGCCACCGGCTTCGGGTATCAACTCTCGTGGTGTGACGGGCGGTGTACAAGGCCCGAGAACGTATTCACCGCGACATGCTGATTCGCGATTAGCGATTCCAGCTTCATGTAGTCGAGTTGCAGACTACAATCCGAACTGAGAATGGTTTATGGGTTTTGCTTCACCTCGCGGCTTCGCTTCCCTCTGCACCATCCATTTAGCTAGCACGTGTGTAGCCCAGGTCATAAGGGGCATGATGATTTGACGTCATCCGCCTTCCTCCAACTTGTCACTGGCAGTCTCGCTAAGTCCCAACTTAATGATGGTAACTAACGATAAGGGTTTTGCGCTCGTTGCGGGACTTAACCAACATCCCACGACACGGTGACGGCAACCACCTGTATCTCATATGGCTATCTCTCCATCTGGAGCCTTTATGAGTATGTCAAGACCTGGTAAGGAGTTCTTCGCGTTGCTTCAAAGATTAAACCACGCGCTCCACCGCTTGTGCGATTTAAATCAATTCCTTTGAGGTTTCATTCTTGCAGACGTACTACTCCAGGCCAATTACTTGTGCGTTAGCTGCAGCACTGAACTTTGACATCCAACGCCAGGTACTCATCGTTTGCAGCGTGGACTACTAGGGTATCTAATCCTATTGCTCCCCACGCTTTCGGGACTGACGTCAGTTGCAAGGCCAGATCGTCGCCTTCGCCACTGGTGTTCCTCCATATATCTACGCATTTCACCGCTACACGTTCACGATCCTCTCCTGCCTCTAGCTGCCTGGTTTCTATGACACTGAAGTTAAGCTTCAGGCTTTCACCACAGACCCTTGCTGCCGCCCATGCTCCTCTTTACGCCCAATAATTCCGGATAACGCTTGCCACCTACGTATTACCGCGGCTGCTGGCGTAGTTAGCCATTAACTCTAATAAATTACCGTCACGCTCGGCTACCATTTCCTGTAAGCCGCGTTCTTCCTTTATAACCAAGAAGTTTCCGAAACCTTCTTCCTTCGCAGCGTTGCTCGGTCAGGGTTTCCCCATTGCCGAAAATTCCTACTGCCTCCCGTAG
+
&4)41,-.0/+/*-56-5.8-0/511400177:,7+()+(+111)*&'$++041,%)*//2/38/+()'%'')'-/(,.43589:4721317/170;./0)-++-401/0530+2153/..8.53)+2/6011.)'*.6;95/9,//548%(%''(/../+*3+(*&(&)/+4,,+'*56::9.1//137:323../128;+827)*'*,/14867;3149'&//42768444::7431*0*(%,,,19/-,$).+41/144578+,-*2(*'.054467;910))++(''(*/.-58;7-00<08:8,035<652:21*)-3.-42032159-+34.10208::;85:2-,+/,//)*****(.,+./,'/3..-.41)5:6018/..)'3:00477911236/3:8;78/7),$+21/0393211//284,22447'('*(%'%('))0((**--,,5/0084333/005,/55,*,.139.7:*-07/.)()1(2++)/-+20*(,-.3.0.)+..01(040860252432541/*+,/+34148/65269056316,.06498345/-.//679402324.1'/*,'-',0:77:4.01,8+++7--++'*,7-<:7-**)+('-,/-00++-*,.(+($)*+.53/1.7082)*5.,)*+1<94%&4,..-.)*34,./6421/3((4-4('&+)&)/-%1+*()((%./0,)+,(2*&&-,241-.,),0(2()&(%(('(+5677;:74:4(+(--.58;144047-1))0.1635;7/1.,&3*/0375-)+)+/1.0/;:--*)(,.23251<00/+*..+,+3443::8998:869;78:;343.3.7*0735576886075615<22).10689:(+-48,$&')0.0+-,14120&&)&%34777:67:5;91+**''*'.+..4+0,7../019(+6*052)/0,))).049.-1*-/2490-0''*+,/58-073/,//2/+5..95;.6./.996994439270+5062212,3-,1712/8123607))(*+4:42156)-,((*+-)&(+-1+2+(48203&-(+,/+7..+32.5;965100*)(01++),322825193/14-5(+(')'&1.''&&))&&(*0,.7899:.(,'+1.1.-,/0-934)10-.8-59:442<33/.044/0*.'&%('(/1//92-01/
@a78b5538-4371-4e05-99bb-4362d6994f91 ch=210 read=74131 start_time=2019-12-13T09:00:24Z barcode=BC01 runid=2c9cf7bc05858273f10e7d7ec552fc0bd742dc3e
CCGGTTGCCTTATTTACGACTTCACCCCAGTCATGAATCCTGAAGTGGTAAAGCGCCCTCCCGAAGGTTAAGCTACCTACTTCGCAGCCCTCCCGCTTGAATTGGCCAGCGGGCGGTGTGTACAAGGCCGGAACGTATTCACCGTGGCATTCTGATCACGATTACTGGCGGTTCCCGACTTCATGGAGTCGAGGTGCAGACTCAATCGGACGACGCACTTTATGGTTGCTTGCTCTCCTTGGTCGCTTCTCTTTGTATGCGCATTGTAGCACGTGTGTAGCCCTGGTCGTAGGGCCATGATGATGACGTCATCCCCACGCTACTCCGGTTTATGCTGGCGAATCTCCTTTGAGTTCCCGGCGGACCGCTGGCAGCAAGGGATAAAGGGTTGCGCTCGTTGCGGGATAGCAACATTTCACAACACGAGCTGACGGCAGCCGTACAGCACCTGTCTCACAGTTCCCGGCACATTCTCATCTCTAAAGCTGGATGTCAAGACCAGGTAAGGTTCTTCGCGTTGCATCGAATTAAACCACATGCTCCACCGCTTGTGCAGGCCCCGTCGAATTCATTTTGAGTTTTTAACCTTGCGGCGTACTCCCCAGGCGGTCGACTTAACGCGTTAGCTCCGGAGAGCCACGCCTCAAAGGGCGCAACCTCCAAGTCGACATCGTTTTACGGCGTGGACTACCAGGGTATCTAATCCTGTTTTGCTCCCCACGCTTTCGCACCTGAGCGTCAGTCTTCGTCCAGGGGCCGCCTTCGCCACCGGTATTCCTCAGATCTCTACGCATTTTCACCGCTACACCTGGAATTCTACCCCCCCTCTACGAGACTCAAAGCTTGCCAATTATCAGATGGTTTAGGTTGGTTCCAGAGGTTCCTCTGACTTAATACGCCTGCGTGCGCCCGCCAGTAATTCCGATTAACATGCCCTCCGTATTACCGCGGCTGCTGGCGCAGGTTATCAGTGCTTCTTCTGCGGGTAACGATCAATGAGCAAAGGTATTAACTTTACTCCTTCCTCCCCGCTGAAGTACTTTACAACCCGAAGGCCTTCTTCATACGCGGCATGGCTGCATCGGAGCGCCCATTGTGCAATATTCCCCCTGCCTCCGTAGGGG
+
261/7-'')*-&(2,$&))+3//..572+.283642965+*+/0-.1:441'(*34;4/+/,(,1(-(..2*,0/350.,,,(&(+&34-*54)$)+)+$$(&.&'$$&3(355/1511005666683.*8(8648040..3;6:38/016'%&$)***-)4-,./%1//3473-(*.05:2')*+('),&$-(0)*(+.--0)7,3)5&%)+-,-$-,/0&%%%&%$'+(&%)+**'+(.*10//-,*+,/:6+)(%%$%'&*.,)'+*)+..3/,(),2:523;;80,-(.7491/,,(('%&-.04550:23+$()*.'$%($*)380*-,+$*%$&'*./88.56,+-02203,+*1)0-53,+)3+-.*700&6.8858')*6*6055:::513../:30-(),-713/;*))-/1001/(.0..'0/,/-&+*$.'142535:02877-,-&-12/4**&'(979<877*/-/,'**,$(,-;9:6832.-+(((-./58(1,;89<:9917111665&&-5,69,.7,--.0232.-15-..,-1'-$/,,87++./)-)+8-)+9:1../18<71.3/120./25202.1.2680+-6:0::..,*1,0-322/4--&*,.,(,*)(*.2/112:6764(-7.-&+..1404'/(++.-&+,./11;:0/103//2:<62213:33)*..06(+8221.,28-&&('//0-*.//1:20..*05./)+269:434/.-/.-8))338.1846849:522),,-457030,-12136543/%+%&(099/,')-.122248;88.2-2-542412363-01.%.''1056714)''(,+.1+%0'').(-03.''*%%-6/./,$%*'%'$',/-1,*-(((&$#.(((+*16,+-,-,/*&%$%&('%,.90:56./.8-3.#$%))-03:1473;2386151112-)*%&&(%+(-&'(+'0301393;<;:::954..631*-127210.50:).+0)-.+*)+,'$))28*5:67/<:1*33+./(*+-14.&&(%*))(++*,.2.1+*.2%'(*),+9/++/:8954022)*('/.156/.8-0.4/8///70640(()00-3655./)(&
@13187aa0-d412-40a9-b90a-5548d173c72c ch=325 read=71446 start_time=2019-12-13T09:00:11Z barcode=BC01 runid=2c9cf7bc05858273f10e7d7ec552fc0bd742dc3e
CTCCACGGGAGGCAGCAGTAGGAATTTTTTTCGGCAATGGGGAAACCCTGACCGAGCAACACCGCGTGAAGAAGAAGTTTTCAGTTGTAAACTTCATTATAAAGGAAAGGACAGCGGCTACAGAAATGGTAGCCAGTGACGAATATTAGAAAGCCACGGCTAACTACGTGCCAGCAGCCACTTGTTAATACGTAGGTGGCAAGCGTTATCAGGAATTGTGGGCGTAAGAGGGCGGCAGCAGGGTCTGTGGTGAAAGCCTGAAGCAACTTCAGTAAGCCATAGAAACCGGGCAGCTAAGAGTGCGGGGAGAGGATCGTGGATTCCATGTGGCGGTGAAATGCGTAGATATATGGAGGAACACCAGTGGCGAAGGCGACGATCTAGCCTGCAATAACCGGTCAAGCGTGGGGGCAAATGGGTTATGCCTAGTAGTCCACGCCGTAGGCGATGAGTGCTAAGTGTTGGATGTCGAAGTTCAGTGCAGTTAACGCAATAGAATTACTCCCGCCTGAGTAGTACGTTCGCAGAATGAAACTCAAAGGAATTGACGGGGGCCGCACGAAGCGGTGGAGCGTAATGGTTCAATTCGAAGCAACGCGAAAGGAACAGGTCTTGACATACTCATAAAGGCCAGAGATGGAGATAGCTATATGAAGTTACAGGTGGTGCATGGTTGTCGTCAGCTCGTGTCGTGGATGTTGGGTTAAGTCCGCAACAGGCGCAACCCACTTATCGTTAGTTACCATCATTAAGTTGGGGACTCTGGCAGGGCTGCCAGTGACAAGCTGGAGGAAGGCGGGGATGACGTCAAATCATCATGCCTTGATGGCACAATGGATGGTGCAGGGAAAGCGAAAGCCGCGGTGAAGCAAAACCCATGGAAACCATTCTCAGTTCAGTTGTAGTCTGCAACTCGACTACATGAAGTTGGAATCGCTAGTAATCGCGAATCAGCATGTCGCGGTGAATACGTTCTCGGGCCTTGTACACACACCGCCCGTCACACCACGAGTTGATAACGCCCGAAGCCGGTGGCTAACCGCAAGGAAAGGGCTGTCTAAGGTGGGATTGATGATTGGGGTGAAGTCGTAACAAGGTAACCGG
+
(%)&%',1*&)+2130,/,,/+*+,1435-.)*52/50,*)'%*+)3+)))/5/200255/26%*)0//7)),&)'+0888.&.'3&/1943551&1''(/1/*.+1)-504+/.-10/./('&-+(250//5/.34413.$%$%)-('02-(11-,2./-6.+*-/14/53*+0./52$'-'**0-1.')%'$''*.6,/4,-/6/-,.(')&&*)')*0/++)+*&').(&).++...*50.-133/01-0.++258/1('&')'(,)',22:(47340028221&351*-//0()(-.03*1,*&+',2332+.&)'+0/2))''%'(,8//*53.02976465/-'*/2032+6/51.'+*,,+*(*,01688100/-&,/6..*,%#$$&1(2-.)*')+559;.+./;91/3),6-0%41**2356194(+-/5683+./-/2/./-**%*0-13080708120&'**197//,,-)+3/3/21,5,+-(0)0),,,-8*,1843))+,+0,.*+0832525788'.6*,989/1*(--11.12+76,,+'))+%(*')66735.).-0,0.-336:095;5+-(&)-%,,-..*)%%&%')+82.1,*'&(*(-,.0550)'$#)$%&+),3-*-.*.+--4502)+(*-,%$%,),/935568892;1/03233455548467,).+*6144*4467973442+01+7(/42'4../8+#%/&'(/029627226:276/15,.*/-'360124-('(&$21/510480--'(%'%%&(.0*00&/-203;:1/-./22467:703398/2*.$$#%$-("#'*-:232./13156.*)'%&&(&)'(''(*)+4643.6.0/6923;6/0%('--'/+0:543%+.57.005**,+-,2100/11953/,*+-/-1.*2-5-7877322%/(,,,.1/..9550&*#(%)*+-,-+./9859*4+++43233/.102/...-025;88;632/*,*/-*,,/230*+-/,,%,-*'(/(.5580-(*(0/42-10015+2((,((''*,+0-2.67;8305+,,.+/5-35/*+*.--2+,***/1(6+-4251+
@30430fcd-5cfc-481c-9960-0162e5d7f9e1 ch=107 read=132788 start_time=2019-12-13T09:00:16Z barcode=BC01 runid=2c9cf7bc05858273f10e7d7ec552fc0bd742dc3e
TTGATGCGTTCTGCGGTTACGTATTGCTGGTGCTGGGAAGAAAGTTGTCCGGTGTCTTCTGTTAACCTAACGCACCAATATCTATCTTCCGGTTACCTTGTTGCGACTTCACCCCAGTCATGAGATCACAAAGTGGTAAGCGCCCTCCAGAAGATTGGCTACCCGCTGCGGCCGCTCCTGGCGTGGCGACGGGCGGTGCTGGGCCGAGACGTGATGCCGTGGCATTCTGATCCACGATGCTAGCGATTCCGACTTCATGGAGTCAGGTTGCGGGCTTCAAATCAGGACTTCCCGCGGCGCTGCGCTTTACGGGAGTCACGCTTTGCTCTCTGATTAACCCTGTACCGCCATTTGCCGGCGTGTGCGCAGCCCTGGTCGTAAAGGGCCATGACTTGACGTCATCCCACCTTCCTCGGTTATCACTGGCAGTCTCCTTTGAGTTCCCGGCCGGACGCGTAAAGGATAAGGGTTTGTTGGGACAGCAACATTTCACAACACGGGCTGGCGACAGCCATTCAACACCACTGTCTCACGGTTCCCGAGGCATTCTCTCATCTCTGGCTTCCGTGGATGTCAAGACCAGGTAAAGGTTCTTCATTGCATCAATTAAACCACGTAATATACCGCTGCGGGCCCATCAATTCGTTGCGGTTTTGGCGCGACGCCAGGCATTCGACAGCAACGTTAGCTCCGGAAGCCACGCCTCTCGGGGCGCAACCTCAAGTCCTGATCGTTTGCAGCGTGGACTACCAGAATTATCTAATCTGTTTGCTCCCCGCTTTCTTTCAAACGTCAGTCTTCGTCCAGGGGCCGCCAGCACTTCAGTATTCTCAGATCTCTGCGCATTTCACCGCTACCTGAATTCTACCCCCTCTACGAGAGACTCAAAACTTGCCGGTAATATCAGATGCAGTTCCAGGTTGAGCCCAGGATTTCACATCTGACTTAACAAACCGCCTGCGTGCGCTTTTACGCCCAGTAATTCCGATTAACATGCCTCAGCATTACCGCGGCTGCTGGCACGAGTTAGCCAGTGCTTCTTCACGGTAACGTCAAACCGAATTACTTTCCTTCATCCCGCTGAAAGTACTGGCGAGGGCCTTCTTCATACGCGGCATGGCTGCATCAGGCGCGCCCGGTGACAATATTCCCCACTGCTGCCTCCCGTAG
+
&&%'*'(+*/&&%'&)*&#$*+'2)*+::;:::2,&'++'**'*.:551-*.-./--/'**110.02+'$%&*&).,/)$**,/)'+()-'1-4*,'*'(/-'.6679;83023,'(03.-')%*//$&(*('*)/./401144((*(%%((&$*&''.,(--&#$%%&+(+&%(*0.)0&$%%&&$((1)-4/1,*'$&%),,.**/1256.-,(+7.1*2*&+**$')-2-)**),'-+''')./618./1235.0/.&'(*&+*26+,'*)(&')()&%&$*(-,.2*2*&)''(%%%%'%'*('#$%(*#&')&(&'*+*',**&&$(&.()$&&%%$*$+213321:0+,(*'&'&(*)(&$''&*+,08:83.4-**-',$"#%$&''()1159737.)%+'%&('()&/28/23(73373),12263166/.48/67.,1144:40(('%*0-,-6622*-%&&%$))%*'+)($''1+72;:.-31-/*))+%('*&---++$,'$*&(*(++-4()&&((*0)-,3-/,+('&)*3'.3,/-()*++113042261--36;63,0/.5,076)052/5++0-797.-$'(&')))&(-,3;35/)+&+'%(%%',(%$&&-*-))(&%($&',/-)-,&#(%,**%&$$%%%#$#&%$)10(16*)(%$&&%$('(,)',--+-,+-%+,'+&+'%$(+(37)*%*/---.00/)+.$$$&()55;5&-%)&,,1799,+-,%(*(---0//1814254<20241;4,''&((#&*''%&%(,770231210/30)-)03-/0&%%'$().155'5627771+++++23-)&((+)/47-59;88011+)*)&5,65/3996-*42+2&&&',,5.-&))*&'.+-0*/,+&$'(),03589447:0.,04181./8/(#+*',35/,1131)++**+23.6:421%()'*,.07/+),*')'+-/3+*.,0/1/80/-8,6-0$%#&$()%%&).116;11,,-15::5.,'*)**4--)/-%-0,/240540%(*()/933-,+0./.%'&+%#%$%''$$*(*(-*+(10734.+,&)(()&'()*++,-0+075&&%&&(.23568:7779.--(,((%)(,1-*+-&'%(/.,.6/-6*$(++-,,,-(21,,-)-
@571481ba-98aa-4f49-8318-e9c7a0c085ba ch=369 read=98105 start_time=2019-12-13T09:00:13Z barcode=BC01 runid=2c9cf7bc05858273f10e7d7ec552fc0bd742dc3e
CAGGTTGCATGACTTCACCCCAATCATCAATCCACGAACGGCTCCTTGCGGTTAGGCCACCGGCTTCAGGTGTATCAACTCTCGTGAGGGTGTGACGGGCGTTAACCTGGGCCCGAGAACGTATTCACCGCGACATGCTTCGCGATTACCACCTAGCGATTCCAACTTCATGTAGTCGAGTTGCAGACTGCAATCCCGAACTGAGAATGGTTTTATGGGTTTTGCTTCACCTCGCTGGCTTCGCTTCCCTCTGCACCATCCATTTGGCTTAGCACGTGTAGCCAGGTCATAAGGGGCATGATGATTTGTATCCCCGCCTTCCCTCCAACTTGTCACTGGCAGTCTCGCTCAGAGTCCCAACTTAATGATGGTAACTAACGATAGAGGTTGCGCTCGTTGCAGGACTTAATAGCATCTCGACACGAGCTGGCGACAATAAAAGCCACCACCTGTATCTCCTTATGGCTATCTCCATCTCTACTGGAGCTATAGAGTATATCCAAGACCTGGTAGTTCTTCGCGTTGCTTCGAATTAAAACCACATGCTCCACCGCTGTGCGGGCCCGTCAATTCCTTTTGGAGTTTCATTCTTGGGCAATGCCTACTCAGGCGAATTACTTATTGCGTTAACTGCAGCACTGAACTTTGACATCCAACGCCAGTACTCATCGTTTACAGCGTGGACTACTAGGGTATCTAATCCTATTTGCTCCCCACGCTTTCGGGACTGAGCGTCAGTTGCAGGCCAGATCGTCGCCTTCGCCACTGGTGTTCCTCCATATATCTACGCATTTCACCGCTACACATGAATTCCACGATCCTCTCCTGCACTCTAGCTGCCTGGTTTTCTATGGCTTTACTGAAGTTAAGCTTCAGGCTTTCACCACCTTGCCGCCTGCTCCCTCTTTGCGCCCAATAATTCCGGATAACAGCACCTACGTATTACGCGGCTGCTGGCGTAGTTAGCCGTGGCTTTTCAACAGAAATTACTGTCACTCGGCTACCATTTCCTGTAGCCGCCGTTCTTCCTTTATAACAGAGTTTACAATCCGAAACCTTCTTCCTTCACGCGGCGTTGCTCGGTCAGGGTTTCCCCCATTGCCGAAATTCCTACTGCTGCCTCG
+
(#,*+'#'$&%%'.5/+0,,'.+01)*+4:46+'&$&(+&+)'(&%&*,.,/.*.7:<99:18..60,44/*/(,00/0/.--.0/'$%%,%()+*,0-)*%('*('&&)++,('(*0641848;3,04/3567/0-&''&&(+*.-()&$*(''//0*25/+)&),0978888676.)1/:13*+431&439/9.(,(2*),(*,106.::<,34*:133:-)+/;8066-0'+'-0/.4-+((*,,,,00.-,/418:7/92+'('+++,0.02-+'%&)*&*../075.+270//3,----373,&('*,71&*'-538)+0'+$)/,+/856060//99822-,)&)))0-/+')'))&5()*791-,*,,246744/,'&++39/3689966:35%975/6,0&%$%%,-/,/'%)(+++24/-(++--21%')((%%$%--,-10(+'/147&-'(-/573////02124541'%%**&&(%$&%&&'+),),.',,8-70-.4/,))659;704/4-*+6/.),,)6/;:36:13*4-22./-/5-.'',-205001,+-.,..4260:;-06*,.;712:;--,(&&-''*%,((&&)+-15:**(+&'(32022//),/0--09/,..+23443.376-/1613(3,1()&&(--3898:981;;,.%212259885.+'$.-'(+-2.3743/-*22)(--205-&+(+3801.;9554-(*///31207,1-..-2,.0231:77965:8467*.,,+--1:4620113397887564606:9*-.4.///../-*,&'*3/2)+,-12:6502530-*++0*)/55448374689,2+()&$$%-)*10.0**3622-0103(/0.,45,)+-',')'()),6;7444.:*+,08/'11/5/0-.)3+1),4/40-(&$%&#(($&''/+,(),*-.87662+4'(%($*%5(()+'+,1,/4+))*).0%.('.**,1132/.2/,4./,46/.8.03+,0111228:8::65:2*/1.,1-00-+.*-6.+/2963*)+./,05746920-1/.0/2184215)//0&515*.53/;,57:7-,18,-('+/,,+/-)*,,++(*06//&
@166bd6c3-5bd4-4f51-88d0-3d24afc748da ch=35 read=100468 start_time=2019-12-13T09:00:05Z barcode=BC01 runid=2c9cf7bc05858273f10e7d7ec552fc0bd742dc3e
CCGGGCACCTTGTTGCGACTGCCCAATCATCAATCCCACCTTAGACAGCTCCTTCCCTTGCGGTTAGTACCGGCACCGGGTGTTATCAACTCTCATTAGTTGTGACGGGCGGTGTGTACAAAGACCGGAACGTATTCACCGCGACATGCTGATTCGCGATTACTAGCGATTCCAGCTTCATGTAGTCGGGTTGCAGACTACAATCGAACTGAGAATGGTTTATGGAACGGCACCTCGCGGCTTCGCCCTCTGCACCATCCATTGTAGCACGTGTAGCAGCCCAGGTCATAAGGGCATGATTTGACGTCATCCCCGCCTTCCTCCAGCTGTCGCTGGCGGTCTCGCTAAGTCCCCAACTTAATGATGGTAGCGCTGATAGGGTTGCGCTCGTTGCGGGACTTAACCAACATCTCACGGCACGAGCTGACGACAACCATACCCACCTGTATCTCCTTATAGCTATCTCTCCATCTCTGGGCCTTTGTAAATTATGTCAGGACCTGGTAGGTTCTTCGCGTTGCTTCGAATTAAACCACGTAACCACCGCTTGTGCGGGCCCCAAATCGATTCCTTTGGAGTTCATTCTTGCGAACGTACTACTCAGGCCGAATTACTTATTGCGTTAACTGCACGGCACTGAACTTTGACATCCAACGCATAGCGTACTCATCGTTTACGGCGTGGACTACTGAGATTATCTAATCCTATTTGCTCCCCCCCCTTTTCAGGGGTTGGAAAGGCGTCAGTTGCAGGCCAGATCGTCGCCTTCGCCACTGGTGTTCCTCCATATATCTACGCATTTCACCGCTACTGCGTGAATTCGATCCTCTCCTGCACTCCTGGCTGCCTGGTTTCTATGAAACACTGAAGTTAAGCCTCAGGCTTTCACCACAGACCCTTGCTGCTGCCGCCTGCTCCCTCTTTACGCTTAATAATTCCGGATAACGCTTGCCACCTACGTATTACACCGCGGCTGCTGGCGTAGTTAGCCGTGGCTTTCTAATAAAATTACCGTCACTCGGCTGCCATTTCCTGTAGCCGCCGTTCTTCCTTTATAACGAAGTTTACAATCGAAAACCTTCTTCCTTCGCGCGGCGTTGCTCGGTCAGGGTTTCCCCCATTGCCGAAATTCCCTACTGCTGCTTGCTCCCGTGGAGG
+
,''*%&&*,..-38,0-++,(+*(,/2347629-36/,605100734/22676905-,/+,-1.5)&%'-*.)($'.'0---2.--,./.**))'.,(&3)+-767*975/8442/02162)+(.)(($$/%'*1:645<7:8:99:798986:6134458320,...+/6/1*$*-.30--28:8/%+(*,,+)-++/0-2..0''**((&(),+238::+227'.+%'($*+.23636--9-()'*&444455:;:0/.19-+,0.,,./40.*,')*,)&*0,,,2-(0882''.-5:5/02899::1;4/(/27<:164,,&&'()2',+.52166566-,0(+(*+43-)()(+-2+,**,'&%$%$$&().0*56/8,.**&*,-/*&*452.--0,.0,01100..-1./.)+0/0212,24488647**&.2**/3/1120114&*&(,%3445754425;6776245-)(.-61*,/'%,(,**,*)),)--0--1%.+/;464337939../80**..00:79:01.-/-,..11'*-../)3)3511/+()()+$)*3,$'+)0,&(*12'26//1./'$+1(,))((()1/155*%&(((&'-(%+(),60:01-10/*.(//&.),).(%&'(+82/9(1&/$*$&&%'&)%-/13876276*(+/-/9:;575-1/&((+01.131397300,/4+).230709-'%&()(1')3+(())**,(&''&)+,2240.+-3,7000997;:77/&+.,1705669759;6:76625.0033''++.(/452348.-2*****&%&&&-(+'*+4+,-56852.(**.1*/-.-98;6859;7.*)*'''$&'..,/+*/2.,*2737(36*('('/13*-*.159,/1.0..)%&*018;2/0020+**22**1.+.)110.10802353:98:1-3.+770230+1))+191-),5..4.--33710.*)+64:212603+(&&(&***2,/-+'())9<591*,*.%(&'$/4)-5*63((,)*,6.2747:6594*+00..('$%)*)/:7.//603*-/3.059<9995-+-4%-*,-50213//0-9...(896.;5-7:;/-46-7((+**-.61'&%''))&'+-+01*67))4'2&',
@d61bf52f-87d1-4d57-90b8-dcf8e9cfbda1 ch=33 read=86087 start_time=2019-12-13T09:00:04Z barcode=BC01 runid=2c9cf7bc05858273f10e7d7ec552fc0bd742dc3e
CTCTACGGGGAGGCAGCAGTGGGGAATATTGCACAATGGGCGCAAGCCTGATGCAGCCATGCCGCGTGTATGAAGAAGGCCAGGTTTATAAAGATACTTTCAGCGGGAGGGAAGGAGTAAAGTTAATGCAACTGCTCATTGACGTTGCCCGCAGAAAGAAGCACCGGCTAACTCCGTGCCAGCAGCCGCGGTAATACGGAAGTGCAAGCGTTAATCGGAATTGCGCACGCAGGCGGTTTGTTAAGTCAGATGTGAAATCCCCCCGGGCTCGAAGCCTGGGAACTGCATCTGATACTGGCAACGAGTCTCGTAGAGGGTAGAATTCCAGGTGTAGCGGTGAAATGCGCGTAGAGATCTGGAGGAATACCGGTAGCGAGAGCGGCCCCTGGACGGGCCCGGCGCTCAGGTGCGAAAGCGTGGGGAGCAAACAGGATTAAGATACCCTGGCCAGTCCACGCCGTAAACGATCGACTTGGAGGTTGTGCCCTTGAGGCGTGGCTTCCGGAGCTAACGCGTTAAGTCGACCGCCTGGGAGTGCGGCCGCAAAGGTTAAAACTCAAATGAATTGACGGGGGCCCGCACAAGCGGTGGAGCATGTGGTTTAATTCGATGCAACGCGAAGAACCTTACCTGGTCTTGACATCCACGGGATTTTCAGAATTGAAATGTGCCTTCGGGAACCGTGAGACAGGTGCTACGCATATTTCATCGTCAGCTCGTGTTGTGAAATGTTGGGTTAAGTCCCGCAACGAGAGCGCAACCCTTATCGCTGTTGCCAGCGGTCCGGCCGGGAACTCAAAGGGACTGCCAGTGATAAACTGGAAGGTGGGGATGACGTGGTCATCGCGAAGCGCCACGACCAGGGCTACACGTGCTACAATGGCGCTACGAAGCGACCTCGCGAGCATAAACGGACCTCATAAGTGCGTCGTAGTCCGGATTGGAGTCTGCAACTCGACTCCATGAAGTCGGAATCATAGTAATCGTGGATCAAGAATGCCACGGTGAATACGTTCCCGGGCCTTATACACACCACCCGTCACACCATGGGAGTGGGTTGCAAAAGTAGGTAACCCAACTGGGGAGGGCGCTTGCACTTTGATTCATGACTGGGGTGAAGTCGTAACAAGGTGTGGAAGATATAGAGCGACGAGCAAGTAGGATTCTTACAAAGAACACAAACAACTCTTCAGCTTCCAATAATACGTGAAACTGCGGG
+
,-455/))-)$)++.0/-01'/73(4,.931-/0094)48659::+576769854-65563785785122235.*-,.225)4528)**,,)(+,(++110(**.90*-1*,01+'()/563/;/:/'-%$&0,,/,$%'))761:,/6+-///)1-'**(*320.-**(2(+,5.157-*,*%*.-0-+*(+'()2-1.$-*./3.-/0/802-0'/.-1&'%%$%)*+$-21,0499+8/7,667/02600*-5,,0/,).)-58663%,*%147790+4/--11-.,++--0-/(&,''(())+355840)506-0+5,7+9,,263844550:10.4-**/0-.0,*)&+/2.41.3/..,*25*&+#&%'*'&+306-<30)40/0*(%*$$%%)*223*)))()(()(*-056:5&'++:954):7.5..*),/126'*.-+*+-13.-/0;;:;:;./,+-+0..0/*.,010926-8;'##%%*3+/27:7525*1*,,.33-,,,,4966310+)33.0./44,%%'&.-9440405*.9/;5<<544:;;<41426265605/-.*73+,+737670:003().,1(+,35<;677;0//0098575.,4/-201-1.-5:377827.,-++-6+,-.+4'0:<34*)('&)(.2/-2378;8;:3::/:299;88667'0(*(*+%*)*%(#%'))-/248+*))*556/42,-//24..2339/12110/5:,+/358.+)&*,804/54),)&+)&'0+.3+).,%.1853./1042;75645:-6)+,*&*7-51..*&(+0:899900++,23:;80,,+*)((&'(./0)+&&&&+)++&)*01;1654/*'(&''0-00'10:12::41/++$*)%')+/2461/*&$#%$07(315169240/55*,799;;5838.7+(.-2+.)++-777726234667.6/,-2520/.--.016)*)*,-710.49:7:9/+&)3301.*-,752297485315/-,..2,4*'&(**,,/3),/,),-(*)1548250+)-,0.2;788<6)*...3.-+0(&(%&&$)-,%'()))+*,&('+),**,.9724378611741-4-,-7231,-'&%$-'&*,-,+132--()-.336%&(+%%%()-)$2&$&&)+31'((-,,2'+(+3)(/..02%$%%(((*($+,)+7+(%+(%$$"&%#$
@0e0b1621-94f4-4f12-84e8-4e32a298b3bc ch=70 read=91276 start_time=2019-12-13T08:59:55Z barcode=BC01 runid=2c9cf7bc05858273f10e7d7ec552fc0bd742dc3e
CTCCACGGGGAGGCAGCAGTGGGAATATTGCACAATGGGCGCAAGCCTGATGCAGCATCATGCCGCGTGTGAAGGCCTTCGGGTTGTAAAAAGTACTTTCAGCGGGGAGGAAGGGTAAAGTTAATACCTTTGCTCATTGACGTTACCCGCGGAAAAGCACCGGCTAACTCCGTGCCAGCAGCCGCTGATACGGAGGGTGCAAGCGTTATCGGAATTACTGGGCGTAAAGCGCACGCAGGCAGTTTGTTAAGTCAGATGTAAATCCCCGGGCTCAACCTGGGAACTGCATCTGATACTGACAACAGGTCTCGTAGAGGGGTAGAATTCCAGGTGCTTGGTGAAATGCGTAGAGATCTGGAGGAATACCGGTGGCGAAGGCAGCCCCTGGACGAACTGACGCTCAGGTGCGAAAGCGTGGGAGCAAACGGGATTAGATACCCTGGTAGTCCACGCCGTAAACGATGTCGACTTGGAGGTTATTACTTGCCCCTTGAGGCGTGGCCTTCCGGAGCTAACGCGCGTTAAGTCGACCGCCTGGGGGCTGGCCGCAAGGTTAAAAACTCAAATGAATTGACGGGGGGTACTGGCGGTGGAGCGTAATGGTTTAATTCGATGCAACGCGAAGAACCTTACCTGGTCTTGACATCCACAGAACTTTCCAGAGGTGGATTGGTGCCTTCGGGAACTGAGACAGGTGCTGCATGGCTGTCGTCAGCTCGTGTTGTGAAATGTTGGGTTAAGTCCGCAACAGGCGCAACCCTTATCCTTTGTTGCCAGCGGTCCGGCCGGGAACTCAAAGGGAGACTGCCAGTGATAAACTGGAGGAAGGTGGGGATGACGTCAAGTCATCATGGCCCTTGACCCAGGGCTACGTGCTACAATGGCGCATACAAGAGAAGCGACACCTCGCGAGCAAGCGGACCTCATAAAGTGCGTCGTAGTCCAGTTGGAGTCTGCAACTCGACTCCATGGAAGTCGGAATCGCTAGTAATCGTGGATCAGAATGCCACGGTGAATACGTTCGGGCCTTGTACACACCGCCCGTCACACCATGGGGAGTGGGTTGCAAAAGTGGAGTAGCTTAACCTTCGGGAGGGGCTTACCACTTTGTGATTCATGACTGGGGTGAAGTCGTAACAAGGTAACCGG
+
')0(%'&*.,*287277559450)**,.4%,,/051/.*)*57:46:75576--+)&'(*.064'''()1')))).1,4-*402;+.184,&'''(.;:0...*15+',*''-5/+0;40/:0:035/.1/*-27/3,+**,/8.15(*-'*231+(+%0'.(+)0+,-41)2))().43479),&'*&(+.30,6*0)*)-07,7+0,0,4/0.4-11;:886887/**.746463355*3/9--/;16/79-43841'+4&'47+(29545.534446/0.-1347+3,*,/..++$$(&'(',*--/-0+*&157-12)6)7+/++01+($$#6'81.7.,.;97/.-,,0118,*0*1545::393/2//061651*6;92-0704)).,++,.0678.55666((((*014186*,/0;67&:4//4-.04&38,,277.684,/13797862&0/12+-+0-++*0-33113&)+&)*,+003,*-0008632,,)&''0(-(*+*/..&$%&(/-928+178498023+./3*'%%*&.-0239*7-:.8;85356063++-0110266::43('')&(*)&/032))*,,02//76;:7;7<41344;94833436.-*1180.00./145393438:5+,-.98:3.:9,/++)0(+38-2.2/:55-,122;:650()&(35159;:8631(+,319:99888/00/07761:0/-270-/3;5.(-*(1*,4-)+108,*.,*,-%15/-2014,41-(7++874/32:60&1,29.:130/9760(**-),,397;32331155<95565*-++-+207::4596688896**+,/0/--'*('&$$'),6+&2:77(((&&..3.*..,2:86854.11-))(***+-)')-2040610,+//)..:2/644254;910.-)-/37245.2(-+:/.)*+,102.*+,-666559./1&/(()5*1.424)*++,869666887868*(+---894618989<8671553$(&,&&-,./42/-/606:300-/-&*8274-/+&'(-0/8;4688-'$&&'&%'%((((8,86541(1.*/023./4.19-0.:302489;989610,1-/**,1.,-54574967.619;:99:
@f5da3da8-3f5a-404b-9783-59dc2d538b2d ch=229 read=143020 start_time=2019-12-13T08:59:54Z barcode=BC01 runid=2c9cf7bc05858273f10e7d7ec552fc0bd742dc3e
CGGGAGGCAGCAGTGGGAATATTGCACAATGGGCGCAAGCCTGATGCAACAATACCGCGTGTATGAAGAAGGCCTTCGGGTTGTAAAATTACTTTCAGCGGGGAGAGGGAGTAAAAGTTAATACCTTTGCTCATTGACGTTACCCGCAGAAGAAACACCAGCTAACTCCGTTACCAGCAGCCGCGTATGCAGAGGGTACAAGCGTTAATCAGATTACTGGGCGTAAAGCGCACGCAGGCGGTTTGTTAAGTCAATTTGAACCTGGGAGCTGCACCTGATACTGGCAAGCAGGTCTCGTAGGGGTGAATTCCAGGTGTAGCGGTGAAATGCGTAGAGATCTGGAGGAATACCGGTGGCGAAGGCGGCCCCTGGACGAAGACCTTGACGCTCAGGTGCAGCGGCGTAGGAGCAAACAGGATTAAGATACCCTGGTGATCCACGCCGTAAACGATAATCGGCGGAGGTTGTGCCTTGAGGCGTGGCTTCCGGAGCTAACGCGTTAAGTCGACCGCCTGAAGATACGGCCGCAAGGTTAAAACTCAAATGAATTGACATGAGGGGCCCGCACAAGCGGGGCATGTAGTTTAATTCGATGCAATGCGAAGAACCTTACCTGGTATTGACATCCACGAGAGTTTTCAGAGATGAGAATGTGCCCCTCGAGACCGTGAGACAGGTGCTGCATGGCTGTCGTCAGCTCGTGTTGTGAAATGTTAGGTTAAGTCCGCAACAGAGCGCAACCCTTATCCTTTATTTATAGCGGTCGGCCGGGAATAAAGAGACTGCCAGTGATAAACACAACGGAGGAAGGTGGGGATGACGTCAGAGTCATCGCGAAGCCCCGCCGACCAGGGCTACACACGTGCTACAATGGCGCATACAAAACGACACCTCGCGAGAGCAAGCAACTAATGCAGCCAACTTTACGGG
+
0,:/*0/,.+.--0-4)***0/4/,+/.778;631005&/811-/&&'%')**)7757653344310*)*+.1:9<90;373004;11.8-.-;71))*/8;)'',).)'&*/79-00110-,0--/,+233-1--+.)//+45,)1,-4*'.,),.3;.,,,),,,04)4('1901-,-5.--+'('(%%)*+0+.,/11167-:-:-0--,+8/226.365873-*).0&/(,,1675:45/&+,'('()+&%%#$&%'(*47,-&..,-*.2./01048080,*'*&*,2234373/*1(&&,+324*),'0)((--'/.005624785/)(&//48;1-2.+/-05-5.-441*-*,)*)*/35,+6724+-,.,1'()*'2238:310..(,)('((,,)5('')596-374/30.*)-8215,*-22&&/0-,-+/88876(0.//-*,.7//&1')).1-,,11/1*),,&*)*.,*,,*+*'''//8////.//2,/1767876-'$%'%((&+&0420017-74;67530/1.6,*,1112--,&&(&,/*.,3*&)+./22-032-..+'($+2:,6-8:0/.22:878+&&(.)-10))(&*/)/*'%$$'(-/07+')+#('*(4711'&'+-5442373&.)+.+'(*/+/02657/+/.0-606121',**,6321110154576888406++++(.((.-&486;79/04.)*727)+&)+-00*+.*(**-1/292+45.&$'',-7333769.;5/2'/6-)'*,-+++,'.-+..29--&()-,-/+.,(,,/.1263,*-.00+,/....55;:54',,)-77*%)&')5512.-*/,+)('))*22---,7-(.-)-++%,,-,'&./2(+125.++(('%+00+,**'$(3*--.'(%))%'(%#&%#$
@46deb563-e5e8-473b-89f3-b9107ac61182 ch=188 read=150341 start_time=2019-12-13T08:59:36Z barcode=BC01 runid=2c9cf7bc05858273f10e7d7ec552fc0bd742dc3e
CACAGGGAGGCAGCAGTGGGAATATTGCACAATGGGCGCAAACCTGATGCAGCCATGCCGCGTGTATGAAGAAGGCCTTCGGGTTGTAAGTACTTTCAGCGGGGAGGAAGGGAGTAAAAGTTAATACCTTTTGCTCATTGACGTTACCCGCAGAAACACCGGCTAACTCCGTGCCAGCAGCCGCGGTATGCAGAGGTGCAAGCGTTAATCAGATTACTGGGCGTAAAGCGCACGCAGGCGCGGTTGTTAAGTCAGATGTAGAATCCCGGGCTTCAACCTGAACTGCATCTGATACTGGCAAACTTGAGTCTCGTAGGGGTAGAATTCCAGGTGTAGCGGTGAAATGCGTAGAGATCTGGAGGAATACCGGGCCGAAGGCGGCCCCCTGGACGAAGACTGACGCTCAGGTGCAGCGTGGGGAACAGGATTAAGATACCCTGGTAGTCCACACGCCGTAAACGATGTCGACAGGTTGTGCCCGCTTGAGGCGTGGCTTCCGGAGCTAACGCGTTAAGTCGACCGCGCCGCAAGGAGTACGGCCGCAAGGTTAAAACCAAATGAATTGACGGGGAGCCCGCACAAGCGGTGGAGCATGTGGTTTAATTCGATGCAACGCGAAGAACCTTACTGGTCTTGACATCACGGAAGTTTCAGAGATGAGAATGTGCGCTCGGGAACCGTGAGACAGGTGCTGCATGGCTATCGTCAGCTCGTGTTGTGAAATGTTGGGTTAAGTCCCGCAACGAGAGCGCAACCCTTATCGCTGTTGCCAGCGGTCGGCGGGAGTCAAAGGAGACTGCTAGTGATAAACTGGAGGAAGGTGGGGATGACGTCAGTCATCGCCAAGCGCGACCAGGGCTACGTGCTACGGCGCATACAAAGAAGCATTTGACCTCGCGAGAGCAAGCGGACCTCATAAAGAAGTGCGTCGTAGTCCGGATTAAGGTCTGCAGCTCGACTCCATGAAGTCGGAATCGCTAGTAATCGTGGATAGAATGCCACGGTGAATACGTTCCCGGAGCCTTGTACACACCGCCCGTCACACCATGGGAGTGGGTTGCAAAAGTAGGTAAGCAACCTTCGGGAGACGCTTACCACTTTGTGATTCATGACTGGGAGTGAAGTCGTAACAGGTAACCGGAAGATAAGAGCGACAGCAAGTAGGTTAACACAAAGACACCGACGAAAAAGA
+
)#%$',+%+.0577112-3*-**(++&'))2/..-)'(+/4&54843,,*((.459752-..//51468:-,1,2./07022019**,(&.**-62+%+*)380+-+-*,1*&%)(59/+,8494523/672,,.0%/'*+042:32;0.1+%+),*,.6*.,,-4343//1445/34211,*,(*-'%#(%0*)**-.,*()//-2,+-'+-(7-45:;68498<94430).*,')*((+)--2)*6-4,59+-/0(&'#,((32-./)''(+(.,5.,(,/10122;422336-6-*2-%%&&*&()*.231/).4+)+,4,6-04.1430-'-,/30..2-+,:8980.,--21:;008/8856+-*)*3--6260523895*+5989/1+*,.,,..1:::13765-*()+0(&'%')*+21*9)+')+645:-,14646762,-'-,1;9:;<6-,,+'+,,++$+'*2.1.17,&*)(*)-('*$%)./3+3-3,+0-3,,)')+307.75447;+*&-)$'&&'&&$'(.-5543787.:.95:8(//2;8211676646-.70&*68**0.221.2-75).%(&*0))%12:-,,*,30010230/./01.+.,18/;+*)'*62080118/4-.39-7-+76/+,-016110/941944+*)*-7+7.7;8:86677..12565440+*-((+--../,,,**-/.43//27;73-1/1987:763,80*&*+/.-*)''(/0516:.,2.1420.*')'--.,0.2+10/3$.+($(&,1,*-(**,5,5534.--./99555,*.*.1/72,662282/1/1.-*,04:6%%$'&'*%)%()04,688***()6883(')&$*+./45/(%((&'&)'&(12526/40,+*(-9:/23;76975210.*%''++449:97964/5,(-*//'&()*,434,)-./0,1339%%#+')+3*2-203364&433823-93:22004:76:91239882;21167:8/*.1%'1.7.-.641313976<8-,,*+-.4.2.,-('(*02/856./,(%(&),,/*%+4764797*0(&'%*..1-+./&.-77--078;877677412.$''&',(*30.1983)7+061168772551.,-/325,&*(.*()((+1,4+,*'+3(,')+36,*0#+&((&$%
@b47c9eaa-50de-4a14-b6b2-7f978673d7b1 ch=173 read=149242 start_time=2019-12-13T08:59:35Z barcode=BC01 runid=2c9cf7bc05858273f10e7d7ec552fc0bd742dc3e
CTCCTACGGGGGAGGCAGCAGTGGGAATGTTGCACAATGGGCGCAAGCCTGATGCAGCCATGCCGCGTGTATGAAGAAGGCCTTCGGGTTGTAAAGTACTTTCAGCGGGGAGGAAGGGTAAAAGTTAATACCTTTAGCAAATTGACGTTACCCGCAGAAGAAGCTAACTCCGTGCCAGCAGCCGCGGTAATGGAGGTGCAAGCGTTAATCGGAATTACTGGGCATGCAAAAGAAGCGCACGCAGGCGGTTTGTTAAGTCAGATGTGAAATCCCGGGCTCAACCTGGGAGCTGCATCTGATGCTGGCAACGAGTCTCGTAGAGGGTAGAATTCAGGTGTAGCGGTGGAAATGCGTATTGAGATCTGGAGGAATACCGGTGGCGAAGGCAGCCCCCTGGACGAACTGACGCCCAGGTGCGAAAGCGTGGGGAACAAACAGGATTAAGATACCCTGGTAGTCCACGCCGTAAACGATGTCGACTTGGAGTTTGTGCCCTTGAAGTGGCTTCCGGAGCTAACGCGTTAAGTCGACCGCCTGGGAATTACGGCCGCAAAGGTTAAAGAAACTCAAATGAATTGACGGGGGGGCCCGCACAAGCGGTGGAGCATGTGGTTTAATTCGATGCAACGCGAAGAACCTGGTCTTGACATCCACGGAAGTTTTCAGAGATGAGAATGTGCCTTCGGGAACCGTGAGACAGGTGCTGCATGGCTGTCGTCAGCTCGTGTTGTGAAATGTTGGGTTAGGATCCCGCAACGAGGCGCAACCCTTATCCTTTGTTGCCAGCGGTTGCGGCCGGGAACTCAAGGCTGCCAGTGATAAGCTATGGAGGAAGGTGGGGATGACGTCAGATCATCATAACACCCACGACCAGGGCTACACGTGCTACAATGGCGCATACAAAGAGAAGCGACCTCGCGAGAGCAAGCGGACCTCATAAAAGTGCGTCGTAGTCCGGATTGAGTCTGCAACTCGACTCCCATGAAGTCGGAATCGCTAGTAATCGTGGATCAGAATGCCACGGTAAAGATACGTTCCGGGCGCTAACACACACCGCCCGTCACACCGTAAGTGGGTTGCAAAAGAAGTAGGTAGCTTAACCTTCCGGGAGGCGCTTACCACTTTGTGATTCATGACTGGGGTGAAGTCGTAACAAAGGTAACCGG
+
**,(*+6'653)%+/.44554:8:/(-,'5)(),*5++'2*)&+06/7;888:671,/1/2.45/0.1232..4,'+,+3.57;9.;76;23372///+9:,++//4:;.),*.*.4+*-68-0-908/*1&&*&$#$'.%+().//0511;/),)+2/(*)&*)+.+--2./044///..1,1705/1*+'()***.1978:0:/5/772/1-1./358-)&&&&%(--*&&(*-42,/-008:8*-8;2)5,:1,.3*,/30.*/3,):6-,78646,22983;5)+-388868/..*&((%'''&+,'(),.1683+&14+++-3.4,4).1435/.+,1-1)14,-020.(%%%%'(),031.80/952:8451.5-,+,)1*'+77;1,.23-2('2---.10:2+*15::1.041,-058:6(,(,9;7:3:;41/1+)+22:;-/38787871*.000/07:6,,+,%770+,0+1+%*(3-*1/23**--+,'*+5023//0.)),659745,.)*++.7799:79:./)'&&'*+,287535+2++..80-+%+/.,689:1//42231123.27:5./6*'''*)..12:55-%)*/.+)*1.:524680/./.87-515/02&%&(*(.(+.13/./219-$&2/',)*5:951/.--17842:3349::9691;/9/4007/(0.3*-198::45400;98899376/5667:9518-.-1940.2197156/'-&,.2(*2122+)*(,,..729/-9///1-73-.923:7.5(3/.'(,-58,88.754+1+*,42106-0011126'//))*1).-,-/1&''((,-/00231%'*/0398-*'#&%,*(&(*0/:*/0(*%%&)*)0.32160:+(.)+0/-0669-)''))).112//11++)'&$(-/'.1;554///.4:9---4477746213.+-0*,,.')*,367.0./.233363)-2/80.-/2,**,.++)'&*/5011:99660-+'00.2+)*21&'*-(+.+,*/02%*,',')'),-*-+/.5;73<822622014&*'')),.35923/84)&()()(*'('#%%%.,67723)174).4./,1,'/2,,27,,000917231042354++-10.06478823:3%/(/42424
@627b54a1-1a95-4306-a05d-a04926ca11af ch=70 read=91234 start_time=2019-12-13T08:59:35Z barcode=BC01 runid=2c9cf7bc05858273f10e7d7ec552fc0bd742dc3e
CCGGTTACACTTGTTACGACTTCACCCCAGTCATGAATCACAAAGTGGTAAGCGCCCTCCCGAGGTTAAGCTACCTACTTCTTTTGCAACCCACTCCCATGAATTGAAGCTGACGGGCGGTGTGTACAAGGCCCGGGAACGTATTCACCGTGGCATTCTGATCCACGATTACTAGCGATTCCGACTTCATGGAGTTGCGAATAATCCGGACTACGACGCACTTTATGAGGTCGCTTGCTCTCGCGAGGTCAGCTTCTCTTTGTATGTGCGCCATTTGTAGCACGTGTAGTGTAGCCCTGGTCGTAAGGGGCCATGATGACTTGACGTCATCCCCACCTTCCTCAGTTTATCACTGGCGGTCCTTTGAGTTCGGCCCGGACCGCTGGCAACAAAGGATAAAGAGGTTGCGCTCGTTGGGACAACCTTTCACAACACGAGCGGCGACAGCCGTACAGCGCCTGTCTCCACGGTTTCCCGAAGGCACATTCTCATCTGAAAACTTCCGTGGATGTCAAGACCAGGTAAGGTTCTTCGCGTTGCATCGAATTAAACCACATGCTCCACCGCTTGTGCGGGCCCCCGTCAATTCATTTGAGTTAACCTTGCGGCCGTACTCCCAGGCGGTCGACTTAACGCGTTAGCTCCGGAAGCTTCCACGCCTCAAGGGCACAACCTCCAAGTCGACATCGTTTTGCGGCGTGGACTACCAGGAGGTATCTAATCCTGTTTGCTCCCCACGCTTTCGCGCACCTGAGCGTCAGTCTTCGTCCAGGGGGGGCCGCCTTCGCCACCGGTATTCCTCCAGATCTCTACGCATTTCACCGCTACACCTCGTTCTACCCCTCTACGGACTCAAGCTTGCCAGTATCGAGATGCAGTTCCCAGGTTGAGCCCGGGGATTTCATCTGACTTAATAAACCGCCTGCGTGCGCTTTACGCCCAGTAATTCCGATTAACGCGCCGCCTCCGTATTACCGCGGCTGCTTTGGTGGCGCAGGTTAGCCGGTCGCTTCTTCCCTGCGGGTAACGTCAATGAGCAAAGGTATTAACTGCTCCTTCCTCCCGCTGAAATTGCTTTACAACCCGAGGCCTTCTTCATACACGCGGCATGGCTGCATCAGGCTTGCGCCCATTACCGCAATATTCCCCACTGCTGCCTCCCCGTAGAGG
+
5-3.4,*'%&&*)//+-0158:75.020*-03./233..-/06-.45:340+,*15--3+***,5.64+*,,./1-)-/7//8;4045.99,(,+76.$,+&&)))'%%$%)&53999682100014546-9.(8;:/50/666;555://0++(+-9756552-//1/:.***)+01:<99524493(+,-')090*')'(*2,4527286+,../63-.080/..,04//)+4,+,11244510*,(*&)*5:4644<;31/.*)-129;81:,./.0/'/.)++('+&%&(./0+,4::6/8,,+-*.0665411*+++*,0568819*0**02292724146<:234481384&331''4/--159-++2-)0;5831223831*559'3,8-+&))'/,414543233/9/4*1-0&,'')('+,.'-+/+'*((.-3351024-6/3%--&*-++,)(,((*+34<2385./*/324768<9883...,+462.+/),(55;::6/.1917:<195/33*20:87;4232/90006711/1.095:7/,-,-/.48017.,0.+.2235/+3694+14284:3/583,//./-1/45:.50617)))*)384*29:5;;99:4342.*'&&,'')-,1',)'&%'%%))(..7;76(-)362/0&)+-+4*(%()-055/542737-)--75469:842-.2)40'*-,-2975:57:82:7/-10755/+,++4:).)+)/+.6022587:947323:/115+)1148:2.880398:754.*4-4421504,-/0.-.0/'$'(*7856<70/2616.,-(..,#('.-3/5/2+)0552+-,-14,)(+10/7:203.30&'''*())+48/3/'/835)(323)(-36,/921012/....4*.'+/44;69;:89643-(%&(*)-.2.,,-/697;8842908-,''&()'-3046.0-6+(,''.-4/.*()6''(0/,+$-%.-+6../7'12%$%.+0**-*)-.00*+(+2579-4+,/,3149+/1/'/(&%(+-2473+864.990.54,/*))*&((()(//-.62*))((10869<201/,)/-.070--5.--01122+5965;2578:6%/+%))&(+0+++0,15*+43100*.21.4:-,0++*((
@41028e21-5b20-4a35-9b27-1e3b3935d3b0 ch=297 read=125742 start_time=2019-12-13T08:59:34Z barcode=BC01 runid=2c9cf7bc05858273f10e7d7ec552fc0bd742dc3e
CCAGTTACCTTGTTGACTTCACCCCAATCATCAATCCCACCTTAGACGGCTCGCTTCCTTGCGGTTAGGCCACCGGCTTCGGGTGTTATCAACTCTCGTGGTGTGACCCGGGCGGTGTGTACAAGGCCCGGAACGTATTCACCGCGACATGCTGATTCGCGATTACTAGCGATTCCAGCTTCATGTAGTCGAGTTGCAGACTGTCCAGACTGAGGAATGGTTTTATGGGTTTTGCTTCACCTCGCGGCTTCGCTTCCCTCTACCATCCAGTTGTAGCACGTGTGTGGCCCAGGTCATAGGGGCATGATGATTTGGCGTCGTACCTTCCTCCAACTTGTCACTGGCAGTCTCGCTAGAGTCCCCAACAATGATGGTAACTAACGATAGGGTTCGATTTTGCGGGACTTAACCCAACATCTCACGACACAGGCTGACGACAACCATGCCACCTGCTTATCTCATATGGCTATCTCCATGGAGCCTTTGTAAGGTATGTCAGAGACCTGGTAAGGCTCTTCGCGTTGCTTCAGATTAAACCACATGCTCCACCATGGGCCCCCGTCAATTCCTTTGAGTTTCATTCTTGCGGGCAATACTACTCAGGCGAATTACTTATTGCGTTAACTGCAGCACTGAACTTTGACATCCAACACTTAGTACTCATCGTTTTACGGCGTGGACTACTAGGGTATCTAATCCTATTTGCTCCCCACGCGCAGGACTGGAAACCAGTTGCAGGCCAGATCGTCGCCTTCGCCACTGGTGTTCCTCCATATATCTACGCGTTTCCGCTACACATGGAGATTCCACGATCCTCTCCCTGCACTCTAGCTGCCTGGTTTCTATATTACTGAAGTTAAGCTTCGGGCTTTCACCCTGAATTATGCGCCGCCTGCTCCCTCTTTACGCCCAATAATTCCCAACGCTTGCCTACGTATTATTACCGCGGCTGCTGGCGTAGACTAGCCGTGGCTTTCTAATAAAGATACCGTCCTCGGCTGCCATTTCCTGTAGCCGCCGTTCTTCCTTTATAACAGAGTTTACAGTCGAAACCTTCTTCTTCACGCGGCGTTGCTCGGTCAGGGTTTCCCCATTGCCGGGAATTCCCTACTGCTGCCTCCCGTAGAGAG
+
/*&).5+/+1+&-(&'*00-)/)*&0+44366698.8+),)*++./1'201/&)5+1+*+),283:-/,''&0)5,+.31)8651711111&-+.*/.3661.+,..('07663:10.'+018:5-90(-)/)-3635<97:<25632,,++*)*5-6340//3-.02/0526,5)(&*,+/,,--.-/.10239)0'+%$'%()*'),,,%*'(+,-32:8;1248;16;;,,312502.--&&%)+05+()4)9<1+/+&,+*37*'%''()**+(**)*&&&'**7+(,,-,.320.3/-'(&(*,-6:)+,-(-2)/%+.0859-7+,%*0-+-:67722*&*,,562454++,,/88++.//5*))+3646301340,*+(*(('(&+&7.2*-+.96/%(&.(/4-/(+-*3..*+,.0+1+,3464*44578(33'(#,)+./,,(,))+/-3*0*,.688000/16),)+'./02:1,.11).-/4112*()+*-(&%--)'++-/210*+++.-,,3732/1/7/;798-/-013332,0/$$&**-98:2-07:::;8,./**&+-98818<1810/102/4,.)4,-/01)0..&'+4*))0/+5-+,,-,,.,+'&&)+()*(*5324---95/8*+(*))-+./44521011+099+-.(/.-231/0067703.*/.0244:3553'76''.,/45+'*('#'%13334)%'&$(((*0912+--10.0886-3279849536;66643(*+,/+'-93536586,%+'')+/+,((01,,'*%))1(('(:,,'()/038,+'0/))33)+,0++)+.17,.)**9820.0*,-*,2//.,1341()(.*%2940:2.&+)((+&'((',%%&*,014/..,01+(-,3/,.-/-'/++&4'1*)'.+-+&(%$)/+,/,.,,2*--%/2/7/</.,,*1)+()'&%#&**47.7191/97.--0,-0*()5174131,,)+'(('2326<863/01.02:*,;07/+(*+)*1+*,0/.(%'*.:6.,+%),)+*)&)*0/9:4492-0+..02/5/..34/678-5550;,268+*5527.*)%')**--((+,+**+',/-46.,0%%&'&(
@a3ad5ce7-eea1-4446-9184-6db173105834 ch=43 read=96722 start_time=2019-12-13T08:59:32Z barcode=BC01 runid=2c9cf7bc05858273f10e7d7ec552fc0bd742dc3e
TTGGTATTGCTTCGTTCAGTTACGTATTGCTGTGCTGAAGAAGTTGTCGGTGTCTTGTGTTAGCAATTTGGTGCTGATGACACGGGAGGCAGTGGGGAATATTAAATGGGAAACCCTGATGCAACACCCGCGTGGTTTTCGGATCGTAAAGCTCTGTCTTTGGGAAGATAATGACGGTACCCAGGAGGAAGCCACGGCTAACTACCGTGCCAGCAGCCCGCCTGCATTAATACGTAGGTGGCGCGAGCGTTATCCAATTTACTGGGCGTAAAGGCGTAGGCGGATTAAGCGGGATGTGAAATACCCGGGCTCAGCAGGTGCTGCATTCCAAACTGGTTATCTAGAGTGCAGGAGAGGGGAGAGTGAATTTACAGTGTAGCGGTGAAATGCGTAGAGATTAGGAGGAAGAACACCAGTGGCGAAGGCATTCTGGTTTCTTAACTGACGCTGAGGCTCGAAAGCGTGGGGAACCACCGGTAGTCCACGCCGTAAACGATGAATACGCATTGTGGGGTTTCAACGTGCGCCGCGCATTAAGTATTCCGCCTGGGGTACGGTCACGCAAGATTAAAACTCAAAGGAATTGACGGACCCGCACAAAGTAGCGAACATGTGGTTTAATTCGAAGAGCAACGCGAAGAACCTTACCACTTGACATCCGCCCATTACTCTTAATCGAGGAAATTACCCTCGGGGACAAGGTGACAGGTGGTGCATGGTTGTCGTCAGCTCGTGTCGTGAGATGTTGGGTTAAGTCCACAGCGAAACAACCCGTCGTTGGTTACTACCATTAAGTTGAGGACTCTGGCAGAGACTGCCTGGTTAACCAGGGAGGAAGGTGGGGATGACGTCAATCATCATGCGGCAGGGCTACACACGTGCTACAATGGCTGGTACAGAGGGTAATACCGTGAGGTGGACCAAACTTTAAAAATGATTCCTTGTAGGCTGAAACTCGCCTACATGACTGGAGTTACCTTAGTAATCGCGAATCTCAGAATGTCGCGGTGAATATGCGTTCCCATTCTTGTACACCGCCCGTCACACCATGAGGTTAGCGAAGGCCCGTGAGCTAACCGCAAGGGCAACGGCCAGTGCGTCAGCGATTGGGGTGAAGTCATGGCGATAACCGG
+
$'+/.,,.&/7976587)*/))**++--+,022/0.,,,&)-(252244;7640/2&*'))&&)$%(,)'()++,,,0003/0'*/%',+$',-57'2..')''*++02()..-2.,-'('&(,+(06,-/3-/&'*:3/3;5764-55/&&)''$*+391%,')'((.).-,)1)3026-*&,.+/)-*'2-))*+)(,/.+,*'(++.4./--*21,'(($$&%-)0)..666/2.))'&&()'&().2--2'/$43))//68351015+-,64610*3&)&,)0.,/)897644,.:5332++*/1/43+&,)114-..&-1308.::977604301---+,1103*53-,(*+*+(('*)(&+)-*&&%&)$%%,/49958:,,,95/,'('+/-'-,)&+-5.1---22.30421.00*.-().+02/.3+&&&,)+(),87882*+++-/)+0,))66825)+*-*'*+./35618+,-24;3453++),.+,,+*-$&$&')0.7852;73.-+(,,,%27)/'(+16,%%$(3:5723+'(*)%&(..;93(-(+-/+,-/.;:334344-()'*.,1.')0*+7.&&(*+4((*%%#%$()%0(++.13;.:2;1+(,'(),78977315-+15511),*%&-*013817(%'%%$))'(,,+/,7-1-,,*'+('%%+,+,/(-5--1///1./174361/1.-.023-48-.-.//+.--/00145575635878:054.3.*'+,+(*(*,&(*'&.213)(**)0*-'.&&+.-461-8-.+00-*26-360.))(((&()*-,/,),,'+-(''%)4*+2*-+.,*3;;/47647848)3*,-566732$'$')/2+,//.,)*')'()/4.2.,,*++0--.)*(,*)&'3((*1&3+,-0203.,+(,-)*/,,7::/..*7*1&#$++.163441;7114%'%$$%%&*+/0371/094506/,*.,0.0,-2081.*---/6778779/74-).+&*%(%*/,))$#+$'&&(,-/1525:,-5611009343311,-())&'%(&/()+0+,++,/*--)*+*.1*)0')'+&1&'($'&*2+-./)6+788,**6+**,+./)))&(+,-500
@ec08bbb7-24fc-4f93-9eab-3ebac898d864 ch=255 read=117095 start_time=2019-12-13T08:59:31Z barcode=BC01 runid=2c9cf7bc05858273f10e7d7ec552fc0bd742dc3e
CTCCTACAGGAGCACAGTGAATATTGCTGTGGAAACCACGATGCAGCAACGCCGCGTGAGTGATGAAGGTTTTCGGATCATGACTCTGTCTTTGGGAAGATAATGGCGGTACCCAAGGAGGAAGCCACGGCTAACTACGTACCGGCAGCCATAGTAATACTAGGTGACGACATACGGATTACTGGGCGTAAAGGGCGTAGGCGGATGATTAAGTGGGATGTGAAATACCCGGGCCCCAACTTTGGTGCTGCATTCAAACTAGTTATCTAGAGTGCAGGAGAGGAGTGAATTCCCTGGTGCGGCGGTAGATGCTAGAGATTAGGAAGAACACCAGTGAAGGCGACTCTGGACTGTAACTGACGCTGGGGCTCGAAAGCGTGGGGAGCAAACAGGATTAGATACCCTGGTAGTCCACGCCGTAAACGATGTCGACTTGGAGGTTGTGCCCTTGAGGCGTGGCTTCCGGAACTGGCGACGCAGTCGACCGCCTGGGGGGTACGTGACCGCAGGTTAAAACTCAAATGAATTGACGGGGCCCGCACAAGCGGTGGAGCATGGTTTAATTCGATGCAACGCGAAGAACCTGGTCTTGACATCCACGGAACAGGGGATGGGAATGTACGCTGGAACCGTAAGGACAGGTGCTGCATGGCTGTCGTCGAAATGTTGCGTGCTGGGTTAAGTCCCGTAACGGGCAACCCTTATCGCTGTTTGCCAGCGGTCGGCAGGAGGAACTCAAAGGAGACTGCCAGTAATGACTGGAGGAAGGTGGGGATGACGTCAAATCATCCCGTAGCCCCTTGACCAGAATACGGCATACAATGGCGCATACAAAGCGACCTCGCGGGAAACAAGCGGACCTCATAAAGTGCGTCGTAGTCGGATTGAGTCTGCAACTCAGACTCCATGAAGTCAGGATCTCCTTTGTAATCAGTGGACAGATACCACGGTAGATACGTTCCCAGGCCTTATACACCATCCCACACCATGGGAGTAGGTTGCAAAAGAAGTAGGTAGCAACAACAGCTTCAGGAGGGCGCTTACCGCTTTAGCGATTGCGACTGGGGTGAAGTCGTAACAAAGGTAACCAGGAAGGTAGAGGCGACGAGCCAAGTAGGTTAACTTGCAAGACACCGACAAACTTTCTTCTAAACAGCAATACGTAACTTACCGCA
+
*++)%%*&--*((*2'*)%%'*)21*)'%'%&/*(-0''&'(.1/..+4/(.*'%*(+&&',-.&(,(,,863+,635*$$&%))*&&++.55)0*(*(,.'%%'&()--*.-*'&+*,0*1**6.-,/*))1--,+.-2.2,%()+(.,&%%%'*.('(&#*)))'('%'''%&()$3*+.35676+--+&)($#%(*,732:87646-2,+-.7.-.,0,,340.2+)/+)*13&+'%*-(*+*(-+,21371*,-)***+300042/.--/3-/,''%(&&&''$%(-+0-(('%'%'*))-,'&&&###&(*)+-2/14/1.084486*22*+)((236.---02775367:236654453&40009)*0*(*)6*.2-*)/0:75.9;0/8/-2458;**)&&),20+&)&(+(()89//00069732.5.5-/4//(&&)*'(-**/,-(,,2//..((*&$&%&$%&$$$&'')**(&*)-40-++-.($$$$%(&0-*,,'*)9/;:8./.)+/,,.54554.-/3/03+(-).-*&))1/1,*++--+)()),7/5,+(*%%%$)*.+--)++--'$*0/15001028)$%)*)))$(+*'%$&+)+*+(1%,$%(%((..132%'*+14*0+.1543001/+,0,220.&$&%&''&&$$$$%%(++(*+0++*/%$$$#$&''&+)),1)'(+-*%%&%&*(.29556071.*''%,/'')+401802'.,%((',)-1,,,'$$%$%&++'%(*)0.-,7962534564605/)'*++(-''%,00-'(''(*.,+,&%%&%%'%%*.195-92012324++)'%,*.041)*('(),',34154010313,+1:8016-'+,+84522(0)0))'&(+:6605/-*$%*+-0-((('+(*-*20%'(*)%&+)$%(+0,*&**++&%&$(%,*%')..)%)(*.(,3262-.151,1&&%&%()'*,)(&))0734'*'&%&&+*--)-+04*$'(&*&+*)+')('*&%(&%&&)&(/.+.1,2020/+,/$'./,&)(*%.'$%&&)+)+-*,-)+*+-$.%%%'+)'*,0-/'%*+---&+'''',+../&'&+-)&%&(+2/.0)''%$%&&'*,.46405120)+3.+27.-,0**).53:403%)&%%%'#%&%%%
@caf21202-bfb6-410e-90db-4f33f228eeb1 ch=301 read=123116 start_time=2019-12-13T08:59:23Z barcode=BC01 runid=2c9cf7bc05858273f10e7d7ec552fc0bd742dc3e
CTCCTGCAGGGAGGCAGCAGTGGGAATATTGCACAATGGAAGCAAGCCTGATGCAGCCATGCCCGCGTGTATGAAAGGCCTTCGGGTTGCCGGTACTCAGCGGGGAGAAGGGGAGTAAAAGTTAATACCTTTGCTCATTGACGTTACCCGCAGAAGAAGCACCGGCTAACTCCGTGCCAGCAGCCGCAGTAATACGGAAAGTGCAAAGCGTTAATCAGGTACTGGGCGTAAAGCGCACGCAGGCAGTTCATTAAAAGTCCAGATGTGAAATCCCGGAGCTCAACCACGGGAACTGCATCTGATACTGGCAAGCTTGAGTCTCGTAGAGGGGTAGAATTCCAGGTAGCGGTGAAATGCGTAGAATCTGGAGGAGGAATACCGATTGGCAGAAGGCAGCCCCTGGACGAAGACTGACTCAGGTGCAGCGGTAGAGGGAGCCGGCAGGTTACGATACCCTGGTAGTCCACGCCGTAAACGATGTCGACGGAGGTTGTGCCCTTGAGGCGTGGCTTCGGAGCTAACGCGTAAAGTCGACCGCCTGGGAATACGGCCGCAAGGTTAAAACTCAAATGAATTGACGGGGGCCCGCACAAGCGGTGGAGCATGGTTTAATTCGATGCAACGCGAAGAACCTTACCTGGTCTTGACATCCACGGGAAGTTTTCCAGAAGTGAGAATGTGCCTTCGGGAACGTAAGACAGGTGCTGCATGGCTGTCGTCAGCTCGTGTTACGTGAAATGTTGGGTTAAGTCCGCAACGAGCAACCCTTATCCTTTGTTGCCAGCGGTCCGGCCGGGAACTCAGGGGCTGCAGAAGTGATAAACTGGAGGAAGGTGGGGATGACGTCAATATGGCCCTTGACCAGGGCTACGTGCTACAATAGCGCACGAAGCGACCTCGCGAGCAAGCGGACCTCATAAAGTGCGTCGTAGTCCGGATTGAGTCTGCAAGCTCGACTCCATGAAGTCGGAATCGCTGGTAATCACGTGGATCAGAATGCCACGTAGGAATACGTTCCCGGGCCTTGTACACACCCGCACGTCACACCATAGGAGTGGAGTTGCAAAAGAAGTAGGTAGAAAAACTAACCTTCGGGGAGGGCGCTTACCGCTGTGATTCATGACTGGGGTGAAGTCTGCAGGTAGCTTCCCGG
+
*,3-(()&+6-*.1.--/+,/-*..-//41++,-.900-,+&)+1(134.('&&((*/.1)88*&'$&'--1547,.-886/2+821.)&(&''&(/**.//79*'')'-1.+)**/62*)-1.4.02/6:.-6730543/6/7+)-*'*..+/+%(*&'-0205/.2/../8,-.593.-+,*($%#(),7-./36.(&))+-27/+1)*-6/4.%+'-'()/2465889/++,+(-)21375%,-1*'')402+0.9')+87--(,0-*47+-*)+,5.0'4*&)'.(,')++,,//,+,,.3454134-/,1.,.22,1570/'009.650-0.12((''&$''.521-92,.5750**+/33:;+,,(()*+,553-%3)1-1%&/*)-*--45/()0:581.2-/.-,)*).'+1+/(*'(%%)(*&(,+''%$&%$%,*))#$&',*-2+,013.-.4)+,14922686/....:9511*2*(-.7-0-7/&(%&$&&%),+-,,(('*'(/&(,*(')),/+*41./21/35457,*.+.--151%%04/6/7.864+-.2<92/.1223232188*.0)).-//5436758---,%,-14<8696;32/1+,-'-,3.1/+,./.4/.4:22&)),0-*-/20'(*+0+&&'*22(.)+(()('()+.2/3779-4++,48,--'(+1.24,67877954241:799784.1)(*.122)-($%$,()591115.60.2-1,.2/%,/&4%%*..72-)'((.26*5/03823/..,.7/.511121;;/:789-+30.,0/-'&('&',-/1;<9993//+*6.32/993154255541-)()+/18+.,*+61)1611501+-/273070/%''')%%(*(&-004999)(''$*'(*,0800323(&.72+1-3003..5606+/-).-))+,,4310/'+,,+')+16.//5/.)5&)&%%',,)&%'*./-)+*,485.1))+/.*0*'*&''++1./79-22(-.+324716'//3,,%))&#'%*)/832029/2'+*'''++&&49-0587,$)'&,(0+*)%*+,/)'%,*050;4290-,.6316061/44-)/*./4271)++-/3.*22./-0+,+&%&%)))%*+*-.**.3
@dbe79440-6d4b-41c5-a31e-7c9a65d817aa ch=277 read=80910 start_time=2019-12-13T08:59:23Z barcode=BC01 runid=2c9cf7bc05858273f10e7d7ec552fc0bd742dc3e
CAGAGGCAGCAGTGGGGAATATTGCACAGTGGGAAACCCTGATGCAGCAACGCCGCGTGAGTGATGAAGGTTTTCAGTTGTAAAGAGCTCTGTCTTTGGGAAGATGACGTTGCCCGGGAGGAAGCCACATTAACTACGTGCCAGCAGCCGCGGTAATACGTAAGGTGGCGAGCGTTATCGGATTTACTGGGCGTAAAGGGAGCGTAGGCGGATGATTAGTGGGATGTGAAATACCCGGGCTGCTTGGGTGCTGCATTCCAAACTGGTTATCTAGAGTGCAGGAGAGGAGAGTGGAATTCCTAGTGTAGCGGTGAAATGCGTAGAGATTAGGAAGAACACCAGTGGCGAAGGCGACTCTCTGGACTGTAACTGACGCTGAGGCTCAGCGTGGGGAGCGAACAGGATTAGATACCCTGGTCGCCGTAAACGATGAATACTAGGTGTGGGGTTTCAAACACCTCCGTGCCGCCGCGCTAACGCATTAAAGTATTCCGCCTGGGGGTAAAGATTAAAACTCAAAGGAATTGACGGGGACCCACAAGTAGCGGAGCATGTGGTTTTTAATTCAGAAGCAACGCGAAGAACCTTACCTACACTTGACATCCTTGCGTACCTGTAATCGAGGAAATCCTTCCGGGGACAAGGTGACAGGTGGTGCATGTGGTTGTCACGTCAGCTCGTGTCGTGAGATGTTGGTTAAGTCCCGCAACAGAGCGCAACCCTTGTCGTTAGTTACTACCATTAAGTTGAGGACTCTGGCAGGACTGCCTCAGGTTAACCAGGAGGAAAGGTGGGATGACGTCAAATCATCATGCCCTTATGTGTAGGGCTGCGTGCTGTTCAATGGCTGGTACAGAGATGCAATACCGAGGTGGGCCAAACTTTAAAACCAGTCTGGTTCGGATTTGGCCAGAGCTGAAGCTGCTACATGAGCTGGAGTTACTAGTAATCGCGAATCAGAATGTCGCGGTGAATACGTTCCCGGGTCTTGTACACACCGCCGTGCACCATGAAGTTGGCAATGCCAGAAGTCCGTATGAGCTAACCTGAGAGGCAGCGGCCGAAGGTAAGTCAGCGGTGGGGTAGAGAAGTCGTAACTGGAAACCGG
+
*'*%)*'')++&-%*/)++(1.6/..2+3985/%)*,0*)./12*())'20148-,+&(%((*12225-5+97/1.0,1())*'&),12699805:6+5-)2*-,***)%%(*+(*.*)-0+2-/70,&((+,+-+/./,572020020/2,5-00/,00.1'5*0785*$&323;554)**37:00313**./4:*/3-(/028:9:6,,-./,2*()31:9:7/-&'02+.38+05531.*1).533/000038;+).67458324//0/-,&*,6559:,+(,/,++)+*,+.,--/('12324553)(&&(.&&-990,*('-&,.1-0+-:0008/56596/-1),,.-.---115;7998562.-,*)(()))+&*,,+*+,7727*(+-(',7/40*9+++..-0:./24++'*,/06:7.*%(,4:9366/65545-677-;4403%./3:479/156;568')$&(..0//,7,7.)',)+872)-.+)-)'$$&)*(+.(.39938811*)&-(2.859+4:74:1-,20,*()+-*)%*+50.03907;53176/+&&*'%)-)0/2./8-.766451281651+0,-*32.7-*,*+)3*.,)(.-702$&&%(+,)/('(+&*-721483.--./1+244684/.(,&**1.0,,,%'*0.()*,98964637564688792+)817./7,,)0.53&'&'(346858*),.34/50.-431/-)16*3,&$&*-)(584775,)--''1,.-./42/+36374730240-/.-,%')+1404699:86700-,.183''#+/)(/-/02102/00&$$)'*,,-&$&$,).***+,74--''*')./809.(,%($-()+0,+*3:6.01&))),*+/564,.0/7038+0/(,'0(,,&*-/-,*&*+-*)*+$2&&*-1--))/0%%(),00100/6559472117311324/7001:3,217400-).***)/')'(&&'-,*,)&''))-5-+,,'*.3(1-/00$3,$&''(()+)-&%)*+/02610)'%+&*2--//0631/02-412&0()).0,13-*0-($%)()()*.(1%%%$%(&&&*519
@08f2f20a-0e22-470c-8744-210b2e71a05d ch=419 read=137163 start_time=2019-12-13T08:59:23Z barcode=BC01 runid=2c9cf7bc05858273f10e7d7ec552fc0bd742dc3e
CTCCTACGGGAGGCAGCAGTGGGAATATTGCACAATGGAGGCGCAAGCCTGATGCAGCCATGCCGCGTGTATGAAGAAGGCCTTCGGGTTGTAAAGTACTTTCAGCGGGGAGGAAGGGTAAAGTTAATACTTTGCTCATTGACGTTACCCGCAAGCCTGGCTTAACTCCGTGCCAGCAGCCGCGAGTAATACGGAGGAGTGCAAGCGTTAATCAGATTACACTGGGCGTAAAAGCGCACGCAGGCAGTTTGTTAAGTCAGATGTAAATCCCGGGCTCAACCTGGGAACTGCATCTGATACTGGCAAGCTTGAGTCTCGTAGGGGGGGTAGAATTCCAGGTGTAGCGGTGAAATGCGTAGAGATCTGGAGGAATACCTGCCGGTGGCGAAGGCGGCCCCTGGACGAAGACGACGCTCAGGTGCGAAAGCGTGGGGAGCAAACAGGATTAGATACCCTGGTGGTCCACGCCGTAAACGATGTCGACTTGGAGGTTGTGTGCCCTTGAGGCGTGGCTTCCGGAGCTAACGCGTTAAGTCGACCGCCTGGGAAGTACGGCCTGGGTTAAAACTCAAATGAATTGACGGGGGCCCGCACAGCGGTGGAGCATGTGGTTTAATTCGATACAGCGCGAAGAACCTGGTCTTGACATCCACGGAAGTTTCAGAGATGAGAATGTGCCTTCGGGAACCGTGAGACGGAACTGCATGGCTGTCGTCAGCTCGTGTTGTGAAAATGTTGGGTTAAGTCCCGCAACAGGCGCAACCCTTATCCTTTGTTGCCAGCGGTCCGGCCGGGAACTCAAAGGAGACTGCGGTAAACTGGAGGGAAGGTGGGGATGACGCGTCAAGTCATCATGGCCCTTACGACCAGGGCTACACGTGCTACAATGGCGCATACAGAGGAAGCGACCTCGCGAGCAAGCGGACCTCGCAAAGTGCGTCGTAGTCCGGATTGGAGTCTGCAACTCGACTCCATGAAGTCGGAATCGCTAGTAATCGTGGATCAGAAGAATGCCACGGTGAATACGTTCCGGGCCTTGTACACACCACCCGTCACACCATGGGAGTGGGTTGCAAAGAAGTAGGTAGCTTAACCTTCGGGAGGCGCTTACCGCGCTTTGTGATTCATGACTGGGGTGAGGTCATAACAAGGTTACCGG
+
//162+3*68,/630542255;7*5//42/+++/4871)).*)+,/%035000./5-235349901*/*+..211(*.-0082;3-34540025413/01:82//0+55)'+)**..**.<5037/60106:7.4670130-213201:,.2-'&'('(-'%&-+23354786822,**4+12,)&'....3/530,')*.3:8573565756'(*)*%*%))11/+'*+36,)*--','+)+65044;6,34/0-.4'((--+348437-'3867:649;75:2373212222.-./0;432.&(&&'(**123256741+0170)..3-4.4-.-2681-.//2:9318;-./54-(&'&*,772.2/+2.&**&&(1,/*+)))*,+/,1-2:4,)-354/.4**+*++-/24'77775*))&))127::+(++&),0+68-4,((4207:.0673)+/260101:99:;,,,)**2631.*,/.-/-1-%+'(,/942711183//+1-*-+(+,(*,129400.01460677588232)03*('(++.*53/'&(1);454*./.,/6-,**-0068(53/)(*.)*)+*/227877323540((,,+%/-383,..',/+214&'4*,/*-))/575:556/-1,(-.)()(1;-+-,())--.+/6/083934..03:5989883%(27-7040,//,,-,+64788991100176-/7,,225.0./5;8;96769-.84'(/1.1()331.-&280-1/.1/29/+4.-374466;82,/2/407.-/-,-15+-*')+774*(%&(46../2/00.-1285/,/4,0731111463).486:9888.89*()())/085086740-)+'&*/46949021-+,*-020,)()'-'().0247021+,)00+33;56:89((+:1/002-355;87/9--+&7+6.*+,,77242014201139,,)*&'*0+22324+)'&')*-,/1:::645*(*-+0258:3-0/85--7514-4-2)*224325/223-/++*),40++/+..0702000*+/0874.+,*//&))'(-/40/%(''--:9879.85*/8*.,9,+8<-+$)-14/147796*,,-06573/+.0/223%'),/0+)-*813;;:
@8c16a572-7e06-4266-8ed0-be4298f562a2 ch=331 read=74558 start_time=2019-12-13T08:59:21Z barcode=BC01 runid=2c9cf7bc05858273f10e7d7ec552fc0bd742dc3e
CCGGTTACCTTGTTACGGCTTCCACTGATATGACCCTACCTTCGGCCGCTGCCTCATTGCGGTTAGCTCACGGACTTCGGGTATTGCCAACTCTCATGGTGTGATGGGCGGTGTGTACAAGACCGAAGACGTATTCACCGCGACATTCTGATTCGCGATTACTAGTAACTCCAGCCTTCGGCATGTGAGGTTTCGGCCTACAATGAGACTGGCGTTTTAGTTTGGCTCCACCTCACGGTATTGCATCTCTGTACCAGCCTTGCTTGCGATGTGTAGCCCACATATAAGGGGGGCATGATGATTTGACGTCATCCCACCTTTCCTCTGGATTAACAGGCAGTCTCGCTAGAGTCCTCAACAATATGGTAGTAACTAACGACCAGGTTGCGCTCGTTTGCGGGACTTAACAACATCTCACGACACGAGCTGACGACAACCCGTACCACCTGTCACCTTGTCTGAAGGGATTTCCTCGATTAAGAGTAATACGGATGTCAAGTGTAGGTGGTAAGGTTCTTCGCGTTGCTTCAGATTAAACCATGCTCCGCTACTTGTGCGGTCCCCGTCAATTCCTTTGAGTTTTAATCTTGCGACCGTACTCCCCAGGCGGAATGCCCAATGCGTTAGCGGCGGCACGAGGTGTGAAACCCCACCTAGTATTCATCGTTTGCGGCGTGGACTACCAGAATTATCTAATCCTGTTTTGCTCCCCACGCTTTCGAGCCTCAGCGTCAGTTACAGTCCAGAGTCGCCTTCGCCACTGGTGTTCTTCCTAATCTCTACGCATTTCACCGCTTCACACTAGAATTCCTCTCCTCTCCTGCACTCTAGATAACCAGTTTGGAATGCAGCACTTAAGTTGAGCCGGGTATTTCACATCCCTTAATCATCCGCCTACGCTCCCTTTACGCCCAGTAAATCCGGATAACATCACCTACATTACTTACCGCGGCTGCTGTGGCACGTAGTTAGCCGTGGCTTCCTCCTTGGGTACCGTCATTATCTTCCCCAAAGACAGGCTTTACGATCCGAAAACCTTCATCACTCACGCGGCGTTGCTGCATCAAAGGTTTCCCCATTGTGCAATATTCCCCACTTTTACCTCCCGTGG
+
+--5*7-.7/9.,.$%%$&&&(*$&%$%'%'(*.;1,-/12:81817/465260.$)++,(+7)((-,///),(+/8710))%2()9-4(,+.,,&,-.)($%#&-1506:6352359634678'''&*.+/.070382(((&11666221261-/0024/124350-.,0)*&+'*,,&())+,))%&)4:()%((*%&&).,1447535-$'-6:7.*,;7.7/01935:8877577-9,+**,+,..-899;46..+*&)0-*+,),-/*'+.0+)$&&-+),1,4:84,544/,,++079//04358,91*#)%$')1../'',%.(*&,),1:5899795323'),/2/,.--,,:/11486(3330..2/+(%/)(,.+-+)+-/307;(+75;40*2)1'&$&&+,/67145565746862.&'&&--'(.*'*)37,-1+01*$'%&&%(&$&('(*''.2//-+,+/-30,&&&'*1-%((0,/8993).-13.2,,(''*(&*-856<:62.+0(-00/+*,7-;;.9:-.,&)362230+/,)+/.06+.78,+.1-.3--%()*,*/4::,0-*+,,/0..50.-+.-.7:2,08:7:7:0&+'%,0,-.*.&$&&58507/*/-%))*,1/.:*360*+-./-4567<:89652;7(/.40238;987/22/*.)3.-.4..810320.8<1/61859-)++-/;81../.67/../-27/-2.++,-13%'(()+.5::9<:9:;'87802-289829(*4<77320*0.124<5//24.123.+-*21,*,)3+6.*-+/4235732.0+,**+,-9/9.:/8.4;901/---3/0.*)%&-..31.-119*512.2:0./21126--/01/1024/-6066857619+)3*$')-1(%'(,46334/4...0.%(*'*-++1&4(&'('+1626/-+*))/+**.*&))('*1-,+:05.1-+048746,0.*1+-/787,+%&)%%('1-:<0-4,,1622432;9.+,,,..)*),(,,022457445+(**)16562;3336555266)-.,8/397*(0-(-(*+3032.,''%$%(*)%#(('-4.+-&)
@e5799caa-8376-48e2-860f-ad6245123f17 ch=86 read=119875 start_time=2019-12-13T08:59:15Z barcode=BC01 runid=2c9cf7bc05858273f10e7d7ec552fc0bd742dc3e
CCGGTTACCTTGTTACGACTTCACCCCAATCGCTGACCCTACCTTCGGCCGCTGCCTCCTTGCGGATTGGCTCACGGACTTCGGGTATTGCCAACTCATGTGGTGTGACGGGCGGTAGTAATGAAGACCAGGAACGTATTCACCGCGACATTCTGATTCATGATTACTAAATAACTCCAGCTTCATGTAGGCAGTTTCGGCCTACAATCCGAACTGAGACTGGTTTTAAAGTTTGGCTCCACCTCACGGTGTGCATCTCTGGCGCAGCCATTTGTAGCACGTGTGGCCCTACATAAGGGGCATGATGATTTGACGTCATCCCCACCTTCCTCCTGGATTGGCTTAGGCAGTCTCGCTAGGAGTCCTCAACTTAATGAGTAGTAACTAACGACAAGGGGTTGCGCTCGTTGCGGGACCAACCCAACATCTCACGGCAGGCGCTGACGACAACCATGCACCTGTCACCTTGTCCCCGAGGATTTCCTCGGTGATTAAAGAGTAATGCAAGGGATGTCAAGTGTAGGTAAAAGGTTCTTCGCGTTGCTTCGGAATTAAACCACATGCTCCGCTACTTGTGCGGTCCCCGTCAATTCCTTTGAGTTTTTAATCTTGCGACCGTACTCCCCAGGCCGGAATGCCAATGCGTTAGCGGCAGCTTTTGGAAGTGTTGAAACCCCACACCTAAAGTATTCATCGTTTACGGCGTGGACTACCAGGGTATCTAATCCTGTTTGCTCCCCACGCTTTCGAGCCTCCAGCGTCAGTTACGGTGAGAGTCGCCTTCGCCGCTGGTGTTCTTCCTAATCTCTGCGCATTTCACCGCATAGAATTCCACTCTCCTCTCCTGCACTCCTAGATAGCCAGTTTGGAATGCAGCACCCAGGATTCAGGCCCGGGTATTTCACATCCCACTTAATCATCCGCCTACGCTCCTTTACGCCCAGTAAGTCGGATAACGCTCGCCACCACACCACGTATTACCGCGGCTGCTGGCGTAGTTAGCCGTGGCTTCCTCATGGGTACCGTCATTATCTTCCCCAAGACAGAGCTTGCCGCGATCGAAAACCTTCATCACTCACGCGGCGTTGTTGTTGCTGCATCGGGTTTTCCCCATTGTGCAATATTCCCCACTGCAACGCACTCCCGTAG
+
,,/5.6/0.0--/6*./269<92488*1-54+,-**/4+'(.1242.2.3)+0/0601++4--,($+&1(.*.*.0800/5,)1*+'3)*5:1+,,-*,-+(22323372:76677+//)$%%'-'-,3)702122869.--6,01027000*(%%/:2*(,*2'$(&&(&'-**)/)))./44/8908,5/&20/)-'++/'(*-662)*2760.+5,--1+288++*)*.85-'')+5(*.*/()*)'%(&*+30/+(&%%&-'(-..58.+*(**(+-)*%'%/.,((+((*&,2-'*.4001105<620+'*,-817:0.589;882.%')&$.&&%'%&(/200034/3,,,,+(&(*,.../2-/,6+,/*,-+*//833346607(*)..//6,-,-+564;32&28),((&(&$1*+*)(('%&+)-)./+').-./0/,0'7+69220282542*35.8--+11.*(-*&0;.354/1')*,/.615*)*03965577/;:.1%03421314211005.).,9;3//-(,-*8%)+<8-+++/.1;667-+&*$')/7361/-2../20&.'*88-/2406101.,321,.07:60,2++*5..-343)-./0,672$-/*+'&4),1/30:066,5+))(**($%%)+-(,())/,-/612;62;7+*/+/4*+1,*+.0:635501:3.0/91007;786+13,3-&+*-/56:6:9235;3+,*189.,20.2;3+/036506''*4248,*4)')'-,)&((*./*-,(,/.-)%(*+3034;/6/0+-.3,+(&)$().-3;;,+,0(,.02.)0+6.6-/.0**)(*,88654-..2**,5833&2,+,1<1/+0*+/.+/.%/*()'+%-)'(+2.0)+.+-).:0/.102/8/(*.)72997543/10.,-*-05.23+'+)4-*'++-/0-3-7785654498/2-*3+&)%'%(+/1-4-+48-10:2549,9))''(*-/-+1.-1.55597312+1*(,-/;;8:7)38122420586*5).&&'$&&))$*/+++,.0'*21+32538686+00/(+,06:7.1-*)/)*0+,./0478%34*69-29:4+-6*1./2955614::-'(&#$'&((1,/-3:.,,()
@11f162cf-40bc-4e76-ba64-8c52a961f2db ch=364 read=139115 start_time=2019-12-13T08:59:14Z barcode=BC01 runid=2c9cf7bc05858273f10e7d7ec552fc0bd742dc3e
CAGGAGGCAGCAGTGGGAATATTGCTGTGATACCAAGCCTGATGCAGCCATGCCGCGTGTATGAAGAAGGCCCAGCCGGGTTGTAAAGTACTTTCCAGCGGGGAGGAAGGGATGAAGTTAATGCACTGCTCTCGTGGCGTTACCGAAGAAGCACCAGCTAACTCCGTGCCAACGGCGCGGTAATACGGAGGCCTGCAAGCGTTAATCAAGGAATTACTGGGCGTAAAAAAGCGTACGCAGGCCAGTTTGTTAAGTCAGATCTTGAAATCAGGCTCAACCTGGGAACTGCATCTGATACTGAAAACAGGTCTCGTAGAGGTGGAATTCCGGGTGTAGCGGTGAAATGCGTAGAGATCTGGGAGGAATACCACCGGTGGCGAGGCGGCCCCTGGACAAAGACTGACGCTCAGGTGCGAAAGCGTGAGGAGCAAACAGGATTTAGATACCCTGGTAGTCCACGCCGTAACGATATCGACTTGGAGATTTGTGCCCTTGAGGCGTGGCTTCCAGGTAACGTTAAGTCGGTAGATGCAGCCGCAAGGTTAAAACTCAAATGGATTGGCAGGGGGGCCCGCACAAGCGGGTGGAGCGTAATGGTTTCATTCGATGCAACGCGAAGGGCTACCTGGTCTTGGCCAGCATCCACGGAAGTTTTCCAGAGATGAGAATGGCGCCTTCGGGAACCGTGAGACGGGTGCTGCATGGCTGTCGTCAGCTCGTGTGTGAAATGTTGGGTTAAGTCCGCAGCAGGCGCAACCCTTATCGCTGTTGCCAGCGGTCGGCCGGGAACTCAAAGGGGCCTGCCAGTGATAAGCTGGAGGAAGGTGGGGATGACGTCAAGTCGTCGCTGGCCCCTTACGACCAGGGCTACACGTGCTGTGGCGCATACAAAGAGAGAAGCGACCTCGCGAGAGCAAGCGGACCTCGCATAAAGTGCGTCGTAGTCCGGATGGAGTCTGCAACTCGGCTCATGAAGTCCCGGAATCGCTAGTAATCGTGGATCAGAATGCGGAATACGTTCCCGGGCCTTATGCCACCGCCCGTCACACCATGGGAGTGGGTTGCAAAGAAGTAGGTAGCTTAACCTTCCGGGAGGGCGCTTACCGCTGTATGGTGCATGACTGGGGTGAAGTCGTAACAAAATTAACCGG
+
'$++*0,,120--00981750:0//42((#$$,)03),5*+340/,*+-.3,6:56676655((0&((+.0/(%&'&)/02:+/6:0+,,./8./'&'&(57)'+(+'/.($'$)*(**5()%(&%$%''))+/,/&,+0,&/+())%**$').+-*'*(1*/0+%4&**)'*'**)*251254+.',&&&''&'(-0.142<0:/2+,&()'-*0134:9447717793'('%(..0+.')&*-095(/503.54++(*&&%$)*((.%'2666334,'&*(1'(+(++,.'%'(*8,-&&()*&))*)2226)*%)&&(*)*.-21'463.'%***2+,-4),+)'+&%()-,0060(&++-41*'&%(.*3+0)%&()*(*'*-2+)/640++,*-,'-+-)**+*1,+**%+/.,01--).))+-8;:0&80+2/+%*,.139/.2881212,(+-/5/-,-'--1%+,++0,2-+,&&-5-(1)01'%&'))+)*&(,+)+*+$,&$(-,--411/4-*$#$&%)*./21/,02432/9-99134-2+('%%'(4**0*1/523,67-(,*..**+*)2*46,..*3+,.27/-)%%,6+*'($&#$''('((('%'$&)3.,1340/1+,&#&,,,4,*,/0+.+/58,6&(+%),0+)(&('',**,+,/2*98173:66.*011+/'&$()-/02197878848848992-0%.&&'.1**-.3'0,0..0-,1(),0,7,-..+32-3:0/10056694360.7.-./8/0*2.2+51.1/12++%+),'21)*.5/11//0/3'+,/:030*/*1*-7:614513,14160656:/)&'(-+-+'%&''))34+*15.440+,(),2+*--202535789<,)*+*(++$')$,+),&+(*()'(*+()-6,/-+-*.,*06/-758455460301(0+'(%)%')-'(*+)---+1-./03/-1-,/('+63988***&(*+2/.-%,---.,*-1/,3&*-')4621124+)/11.-2%,',($)2-45.+1/-(%)('0/60*)*,5--4+-.4*&)+'+(.((&%&$%.)01.20'/4,*-3+0/022.29000.)()+-/.100./,*.02('.'-)+.0525474-&&'3,4:4:
@472c6ba0-bd94-45dd-880b-69ee0a231534 ch=221 read=61220 start_time=2019-12-13T08:59:01Z barcode=BC01 runid=2c9cf7bc05858273f10e7d7ec552fc0bd742dc3e
CCGTTTGCACCTTGTTACGACTTCACCCCAGTCATGAATCACAAGTGGTAAGCGCCCTCCCGAAGGTTAAGCTACCTACTTCTTTTGCAACCCACTCCCATGGTGTGACGGGCGTGTGTGCAAGGCCGGGAACGTATTCTACCGTGGCATTCTGATCCACGATTACTAGCGATTCCGGCTTCATGGAGTCGAGTTGCAGACTCAATCGGACTACGACGCACTTTATGAAAGTCCGCTTGCTCTCACTTGAGGTCGCTTCTCTTTGTATGCGCGCCATTGCCGTGTTAGCCCTGTGGTCGTAGGGCCATGATGACTTGACGTCGCATCCCCACCTTCCTCAGTTTATCACTGGCAGTCTCCTTCGAGGTTCCCAGCCGGACCGCTGGCAACAAAGGATAGGGTTGCGCTCGTTGCGGGACAACCCAACATTTCACAACACGAGCTGACGGTAGCCATGCAGCACTTACTGTCTCACGGTTTCCCGAAGGCACATTCTCATCTCTGAAAACTTCCGTGGATGTCAAGACCAGGTAAGGAGTTCTTCGCGTTGCATCGAATTAAACCACATGCTCCACCGCTTGTGGGGCCCCAAATCAATTCATTTGAGTTTTTAACCTTGCGGCCCGTACTCCCCAGGCGGTCGACTTAACGCGTTAGCTCGGAAGCCACTTGGGGCACAACCTCCAAGTCGACATCGTTTACCGGCGTGGTTGCAGGTATCTAATCCTGTTTGCTCCCCACGCTTTCGCACAAGGCGTAAATTAACCGTCCAGGGGACGCCTTCGCGCCACCGGTATTCCTCAGATCTCCGCATTTCACGCCTTTACACCAGATTCTACCCCCCTCTGCGAGGACTCAGCTTGCCAGTATCAGATGCAGTTCCCAGGTTGAGCCAGTTCTATCTGATAACAAAGCATGCCTGCCGCGTGCGCTTTACGCCCAGTAATTCGATTAACGCGCACCCTCCGTATTACCGCGGCTGCTGGCGCAGGTTAGCGAGTACTTCTTCTGCGGGTAACGTCGTAGGCAAAGGTGATAACTTCCTCCCTTCCTCCCCGCTGAAACACAACCCGAAAGGCCTTCTTCATACACGCGGCATGGCTGCATCGGGCTTGCGCCCATTGCAATGGCTACACTGCTGCCCTCCGTAG
+
2*(+3*'-'-1/5,1-,-4479++%**2(*+620235:830302)--/20**++75*,,)%'&%()-3,*&&''*-((&&*,9:9,34561<5,--.85*19;;:987.+++*6432*($,'.'$0*(-)6+.(*).51./19-0.2/14843.../1./.329..///1449+0''$)3:69870(*+-2674;14%&9888.<-.-632/.-../.2-/1995645)''**/,-/4.12201''('*)(/+,,16154036/*(),/212+2:556,*&$''++-,.97000182.$'&*/42550000--,,3/11,++&(&)&(++,075;9818**-10*/-693730/354//$%'%%&*)929-(%//63:83/++,.3222,58)2/97(+/10;23135453;241:31,03.2/.,--/94001363*//15456400(#&+-*((')+),(((((*.014-0(**41;,284,,&)),),-/.-..2842---0775.10//*+/8691(*(1*07<1260+''*%*/;9:<7121/4+**+++/+0+2<<661/144685/-3/)(&%)()(/'&$$%.32,105472'/5+,,018<:10;7/8..+9.7.((.)2,,&'&$**+0-,---/90:/:84/.,)-113(()'&-*&&$$&*2/((03962-3-,1147778111.,49'*)&'+++.''+#&#'%-.6674:557//84*(./248/(+(*0741-.+-,1-3-..+,(-'$#')*+1)(4/++*,.267:71.'+5/5//.,,0305/3&'-00,-%$'%)0*(&('+'',)&'$(&&'1-833120985.,-+*()'0+03641-21951:/&/(*10167.--.23451+,0.90//68*-.7(')-4(('&)((%%'$($&$'$$#&%$%&)&*(+,.++//4/**,1/3122(+-.0,*''%(+/2%)/+++.30/7/-,1//0::8491./,.+**$)*'#''&*-237;76788;923863+&&%$(++-9..-+''*+-*),&)*,60-677029;3+/2+''%$((1*77+*,5'2-976<78<855/,&-,1140143962/0004(47416/005:+$('&)*/))&()*.+.-006)74**/0*/35
@d471b2d1-ad67-4415-ba9f-5359eaa74c95 ch=194 read=80804 start_time=2019-12-13T08:58:54Z barcode=BC01 runid=2c9cf7bc05858273f10e7d7ec552fc0bd742dc3e
CCGGTTACCTTGTTACGACTTCACCTGATCGCGAATCACAAAGTGGTAAGCGCCCTCCCGAAGGTTAACTACCGCTAACTGCAACCCACTCCCATGGTGTGACGGGCGGGTGTGTACAAGGCCCGGGAACGTATTCACCGTGGCATTTTGATCCACGATTACTAGCGATTCCGACTTCATGAGTCGAGTTGCAGACTCAATCCGGACCGACGCACTTTATGAGGTCCGCTTGCTCTCGCGAGTCGCTTCTCTTTGTATGCGCCATTGTAGCGTGCGTAGCCCTGGTCGTAAAGGGCCATGATGACTTGACGTCATCCCCACCTTCCTCCAGTTTATCATGGCAGTCTCGCTGGAGTTTCAGCCGGACCGCTGGCAACAAAGGATAAGGGTTGCGCTCGTTGCGGGACTTAACCAACATTTCACAACACGAGCGACAGCCATGCAGCACCTGTCTCACGGTTCACGAAAGGCACATTCTCATCTCTGAAAACTTCCGTGGATGTCAAGACCAGGTGAGATTCGCGCGTTGCATCGAATTAAACCACATGCTCCACCGCTGTGCAGGCCCAAATCCAGTCATTTTGAGTTTTAACCTTGCGGCCGTACTCCCCAGGCGGTCGACTTAACGCGTTAGCTCCGGAAGCCAGGGCACAACCTCAAGTCGACATCGTTTACGGCGTGGACTACCAGGGTATCTAATCCCTGTTTGCTCCACGCGCCGCACTGACGTCAGTCTTCGTCCAGGGCGCTTCGCCACGGTATTCCTCGAATCTCACGCATTTCACCGCTACACCTGGAATTCTACCCCTCCTACGAGGACTCAAGCTTGCCAGTATCCAGATGCGGTTCAGGTTGGTAGAGTTCATCTGATAACAAACCGCCTGCGTGCGCTTTTACGCCCAGTAATTCCGATTAACGCGCACCCTCCGTATTACCGCGGCTGCTGGCGGGTTAATACGGTCTTCTTCTTCTGCGGGTAACGTCAATGAGCGATTAACTTTACTCCTTCCTCCCGCTGAAAGTACTTTACAACCCGAAGGCCTTCTTCATACACGCGGCATGGCTGCGCCAGGCTTGCGCCCATTGCAATATTCCCCCACTGCTGCCTCCCGTAGGAGCAATATCAACACCAGAAGGTTAACACAAAGGCGACAACGCA
+
/0*.-1(-207*20%%**14:45*-),-2:''+)66.*,-24///111(()+963.1,&(.1,,,3'$&'$&'$%(%$$(/-/+/5,%'(791*+.71556792;:.-*(')///+178-95;4+8949:882610/59383;54/<<2,0/.-+-+,-:-0/)12).2938523495566')*+-1348793266765:4:/.1()&((53412292./2-1)+,+*++,)*)+1336/%./1-.09.40471.2221357;335.,+--.6-5/,)))+)*,1093637(1498;66.--,(.10/172344/721*'+*2869301-//94/02)&(*)%,,**-))1++()/.&&$'3+8947,0395952+2/7++-,0-/,3.-3&(%%')438432:91-,,-+)'--2-.5,)*,04201,(011781.//%$%(%()*58100(&('*/41/0&**+-)..32333;42437222/-,46106504105;::47664247</7-&&%*&''$$((+,1811177/0/0.-8202+,,--111/,2/-,1(.*,%3206,+/,-.''*63.7::-(%*.6<1-80,*1,.-232%(',,589.13/2)3-0.%/010102218..,.0/61,/,'-+).64.,114352.+)''+1-5//1*+.60/111198:72.*+8../)*+8868;/;:)*33:-(*+4*'))*&*3(+'()&((+59555..**+/-0(/,**%(**4.11*1+611,503.1%&+,.,-%)(..67:5221)*-)-/47376564836*89.,*/'(+,*-*-0382/,*,09228--..01*+.20*+(,.00'((*1540.-%*&3)(*.)))'(..6:*7:79<9995626-+/0-(*,/02/+*,.31:3600190-.&&%'),63-.61841701:6/6/..,**+'(&,1-/.*&%')'5*.3-..,152555.10,/-+,1148430+&&&+'+,)()+'+-/80:94164,-68/+()$(&'()%&&(%.)&&&2+2/4896156351-)+),&2523-5,,)&%$%%.43/0&(),40),*%(*0+/54/6;8,&*++//)+*(*32,//32-/0/:110:-,1&,'(&2+,6-7/7./107,-'01437,,%&%
@526f44be-dacb-43ed-8510-0f326778502e ch=410 read=61168 start_time=2019-12-13T08:58:51Z barcode=BC01 runid=2c9cf7bc05858273f10e7d7ec552fc0bd742dc3e
CCTACAGGAGGCAGCAGTGGGAATATTGCACAATGGGCGCAAGCCTGATGCAGCCATGCCGCGTGTATGAAGAAGGCCTTCGGGTTGTAAAAGTACTTTCAGCGGGGAGGAAGGGGAGTAAAGTTAATACCTTTGCTCATTGACGTTACCCGCAGAAGCACCGGCTAACTCCGTGCACCCAGCAGCCGCGGTAATACGGAGGGTGCAAGCGTTAATCGGAATTACTGGGCGTAAGCGCGCAGGCAGTTTTATTGAAGTCAGATGTGAAATCCCCGGGCTCAGCCGCAGAGACTGCATGCTGGCAAGCGAGGTCTCGTAGGGGTAGAATTCCAGGTGTAGCGGTGAAATGCGTAGAGATCTGGAGGAATACCGGTGGCGAAGGCGGCCCTGGACCGGAGACTGACGCTCAGGTGCGAAAGCGTGGGGAGCAAACGGGATTAGATACCCTGGTAGTCACGCCGTAAACGATGTCGACTTGGAGGTTGTGCCCTTGAGGCGTGGCTTCCGGAGCTAACGCGCCAAAGTCGACCGCCTGGGAGTACGGCCGCAAGGTTAAAACTCAAATGGTGTTGACGGGGGGCCCGCACAAGCGGTGGAGCATGTGGTTTAATTCGATGCAACGCGAAGAACCTTACCTGGTCTTGACATCCACAAGAACAGAGATGGATTGGTGCCTTCAGGAACTGGCGAGACAGAGTGCTGCATGGCTGTCGTCAGCTCGTGTTGTGAAATGTTGGGTTAAGTCCGCAACGAGGCACAACGCATCGCTTGTTGCCAGCGGTCCGGCCCGGGAACTCAAGGAGACTGCCAGTGATAAACTGGAGGAAGGTGGGGATGGCGTCAAGTCATCATGGCCCTTACGACCAGGGCTACACGTGCTACAATGGCGCATAAAAGGAGAAGCGACCTCGCGAGCAAAGCGGACCTCATAAAGTGCACGTCGTAGTCGGATTGGAGTCTGCAACTCGGCTCCATGAAGTCGGAATCGCTAGTAATCGTGGATCAGAATGCCACGTGAATACGTTCCGGGCCTTACACCGCCCAAATCACACCATGGGAGTGGGTTGCAAAAGAAGTAGAGTAGCTTAACCTTCGGGAGGCGCTTACCACTTTGTGATTCATGACTGGGGTGAAGTCGTAACAAGGTAACCGG
+
%(').,23)-.,,-/'10/6/'.,+60+++,193,01.+/1.%&)++.+*)%'--8669912344878644,-/+1.89/9):325/0297)(3076;<7023/37/',*1,.58*(,,/6:/02/,+-8.8:,+6660621-2/17.47/)))'+(')+05,8-.-5//15,-++)*2+(,.-.4+56.61-5.*(%%%).+./131,//1:.://+4-*,../28<:97521,-+-*.(+640*79-&%17&+(&(*'*,432//::.479/,75311)&-)%'(&&'01561+/&*/36313,/+*,1-0/346*2*3--,-'3)7,-(/.,-3./..61./:8044:85*'&$*+9:2.80-:759949-3.,+,0+2-57/71(*460')+%)'*)**.-/.7159885&()''+.75:;-*,..:)3&34+12-/6567;501::48.8*,07769<;4-,,-,77.*(&$0)1121712227*+4/-2:789482370*1.+,-.34201('%+*('()*)+--4;;85+)%&'*(*&'(),/)1-;5;;3667.870.(%%(*/003,187(:9)'-(+.235.1011,/.35655719,/647.+,--;5)-),+)-*,1,*+))/5/22473531256-%&(-++*''%$)*-568013-,-&.3-66,43023-7,*(*,--3/+--.1000,2.816568663.010871,4.-6258312091:7573,+,.+/0/%0,-,*.'*)&'$''*.*%&(',.-2:1257:60,.104/2::286524(.,)*,/7789550/*+-4178:/-0)---503:;854/4546;823679;9895969*+(%%*+6;038750**&&&),6,+044419211-1397+(-(((*$0168;884410,.09,//3951+01016:2--,.(*+01-,,-+.+/*///+*,-0427&&/..'(*,-(,5..0--/(6,1/0//1++,05564976533,*,0-,5/,,'%&)825:7745'/23/0/.+++/605/0$%&%'/424:2767,())070.5,,,9:-%))()+*&')/----3...040&52(-4-/104/16*/3;.,.3/01-*,,347336/./10/05(.''#)0)2-/453.3
@db252323-ba53-4cd7-a252-30239e18ac85 ch=161 read=124919 start_time=2019-12-13T08:58:44Z barcode=BC01 runid=2c9cf7bc05858273f10e7d7ec552fc0bd742dc3e
CCAGTTACGCTTGTTACGACTGCAATCATCAATCCACCTTAGACAGCTCTGGCTTCCCTTTGCGGATTTAGGCCACCGGCTTCGGGTGTTATCAGCTCTCGTGGTGTGACGGGCGGTGTGTACAGGGCCGAGAACGTATTCGCCGCGACATGCTGATTCGCGATTACTAGCGTTCCTTCATGTAGTCGAGTTGCAGACTACAATCCAGACTGAGAATGGTTTTATGGGTTTTGCTTCACCTCGCGGCTTCGCTTCCTCTACCATCCATTGTAGCACGTGTAGCCCCAGCAGGTATAAGGGCATGATTTGTCATCCCGCCATACCTCGTATCACTGGCAGTCTCGCTAAGTCCCCAACTTAATGATGGTAACTAACGATAAGGGTTGCGTTGCGGGACTTAACCCAACATCTCACGACACAGCGAGCTGACGACAACCATGCACCACCTGTATCTCATATAGCTATCTCTCTCCATCTCCTGGAGCCTTTATAGGTATGTCAAGACCTGGTAAGGTTCTTCGCGTTGCTTCGAATTAAACCACATGCTCCACCGCTTGTGCGCGGGCCCGTCAATTCCTTTGAGTTTCATTCTTGCGAGACGTACTACTCAGGCGGAGTACTTATTGCGTTAATAACTGCAGCACTGAACTTTGACATCCAACGCGGTACTCATCGTTTGCAGCGTGGACTACTAGGGTATCTAATCCTTTATCCCCGCTTTCGGGACTGAGCGTCAGTTGCAGGCCAGATCGTCGCCTTCGCCACTGGTGTTCCTCCATATATCTACGCATTTCACCTGCTTCACATGGAATTCCACGATCCTCTCCTGCACTCCTGGCTGCGGTTCTATGACTACTGAAGTTAAGCTTCGGGCTTTCACCACAGACCCTTGCCGCGCGCCGCCATCTTTACGCCCAATAATTCCGGATAACGGCACCTGCACGTAATTACCGCGGTGCTGTACGTAGTTAGCGTGGCTTTCCTAATAAAGTACGGAAATCACTCGGCTACCATTTCCTGCCAGCCGCCGTTCTTTGCTTTATAACAGAGTTTACAATCCGAAAACCTTCTTCCTTCACGCGGCGTTGCTCGGTCAGAGTTTCCCCCATTGCCGAAATTCCCTACTGCTGCCTCCGTAGGAG
+
.,&22:/0'$$$%'+)')%&($)(+-3231/5.25*+(,)*+33,//.,%&&''**-&%&%'+))(/40)*.36*,0+,*-*/(+&-%-,-/2-%*)*+-0448676456261427300)-01-&14-/+(+-0125-6/.%20,,.*&,/,+5-.4;50.0000.-()))-*+)%%))331/*)+,+*13836787544609,1+''0-,*+*.20560;:6,2(1-59;/./1:1./600&%*.(+,'&)/,43''$$&%++17)0+))+,.*2/.)('%(,-&%%&%,),(*''0752'(((*/)$'(5/75)$%$$$#%&%%#%&*/,,--622287650130(&')34(--()+//36798;833/.1033576.-3(0*))+(://.:70*(%)'0+(-/10//),&(+./00&&$&(+.-/)057:6*5823-/-+.,.501204245.434014455--,+,128566..'(70*+3006/%&%'*.-/'*,+4-15:-')(1/,01<::<74624,*+2-2+.,0..7/2.--.1./,+)$))))-,*-0-+)00112+%)2,83;880991,*.9-+059080..)+,/0/6-2*,013,-7:-(+%+((,*'.(().16.4(+3013.)--&1/13922-5--,/2.).+,)+'))'(,226751:,''$,-1:88*11)10+/-+./05,.41.$(''$()-1+%%&)'.(69276,%'(*885833//*/.,($-6450,''2+6--,6988:773229/*.03)*)*-20+%/./*26.-+++''*-1-$($&%*,&2(4&'(*,0.60/-14-,/%&(-'&%,-4/3.-//-('''&'&#&&+%/').7+)-311(20+-5+*&)**,-22-,$$$&)(%&'(&*'$%'&)*.53',-.7...42+472*2.13.*+'#%$*-/'*'''%&(.0/4.++*(-.8-7%%,-0/328/-+)%&+*-2*)&&-401.(($%)%%&&)*-%(*-*-**'*,,/9972/,---+13-/9*5-+).%%(,/((*/30)(**3:4-./321/*-+,*/,+../330-:4-/,*)))*)/*)*.&433'+$(,:1/9:;00080/,+-)-2639-,*-0129768560-2/6)*)
@1a184e13-6657-4c6f-bb77-42dac41a2750 ch=208 read=141291 start_time=2019-12-13T08:58:42Z barcode=BC01 runid=2c9cf7bc05858273f10e7d7ec552fc0bd742dc3e
CTCCTACGGGAGGCAGCAGTAAGGAATTTTTTCGGCAATGGGGAAACCCTGACCGAGCAACGCCGCGTGAAAGAAGAAGGTTTTCGGATTGTAAACTTCTGTTATAAAAGGAAGAACAGCTACAGGGAAATGGTAGCCGAGTGACGATTGCTATTAGAAGCCACGGCTAACTACGTGCCAGCAGCCGCGGTAATGCACATGGAAGTGGCAAGCGTTATCGGAATTATTGGGCGTAAAGAGGGCAGGCGGCAGCAAGGGTCTGTGGTAGAAAGCCTGAAACGCTTCCAGTAAGCCATAGAAACCAGGCAGCTAGAGTGCAGGAGGATCATTAGATTCATGTGTAGCGGTGAAATGCGTAAGATATGTGGAGGAACACCAGTGGCGAAGGCGACGATCGGCTGCAACTGACGCTCAGTCAGAAACAGGGAGCAAAATAGGATTAGATACCCTGAAGTGAGTCCACGCCGCCGTAAACATTAAAGGTACTAGAAGTGTTGGATGTCAAAGTTCAGTGCTGCGAAGTTAACGCAATGAGTACTCCGCCTGAGTAGGTACGTTCGCAGAATGAAACTCAAAGGAAGATTGACGGGGGGCCCGCACAAGCGGTGGAGCGTAATGGTTTAATTCGAAGCAGCGCGAAAGAACCTTACCAGGTCTTGACATACTCATAAAAGGCTCCAGAGATGGAGAGATGGCTATATGAGATACAGGTGGTGCATGGTTGTCGTCAGCTCGTGTCGTGAGATGTTAGGTTAAGTCCTGTGAGCGCAACCCTTATCGTTAGTTACCATCATTAAGTTGGGGACTCTAGCGAGACTGCCAGTGACAAGCTGGAGGAAGGCGGGGATGACGTCAAATCATCATGCCTTATGACCTGGGCTACACACGTGCTACAATGGATGGTGCAGAGGAAAGCAGAAGCCCGCGAGGTGAAGCAAAACCCATAAAACCATTCTCGGATTCGGATTGTAGTCTGCAACTCGACGCTACATGAAGTTGGAATCGCTAGTAATCACTTGAATCAGCATGTCGCGGTGAATACGTTCTCAGGCCTTGTACACCGCCCATCACACACGAGAGTTAGTAACACCCAGAGAGCCGAGTAGCTAACCGCAAAGGAAGGGAAGCTGTCTAAAGGTGGGATTGATGATTGGGAATTGAAGTCGTAACAAAGGTAACCGG
+
,/34/.4,97)+1.,00/+3(('%))30<88-5*531:76.*&(+.,;+**366..,50+-*,2%('+*-1')++'+,(0,830*,7-27--08966:72-6...974(**.3029+$'&&./+0,'(/,+5732/01)())*/+*$($$&(&*.,&,*(33-.+,,.15475655/3--,.--4..-,--911&%&''4+)'&&*)'%..,71-7+**++,2.3)/*1742.-07*''/-+*,19/)1-(--//.721.,&.,-,%%()-).44-/0&+'*,//(()+5:&0311-,07/1:566,+**++&)*+41'66)/6/37&4&%*)*,-),-5/..22040.)*/)+1717'(*823+.+2*+0)32.41)130:*(+()+,-2,++*%&&'&$'*&**+,4-,..)),/&$.)&$&(.((+./:9-5178/5*-',,629*'$'%&(''(*13),,-,(+-+16:02())*)'(++-022&'(,+-.618-0+),.843306+*25665,))%&*.352-...-'($''(+6:/2:67),--(()-53864,0((4303/:82263:--*&&'(,+1/2+)/4/((*+'*(,--,/.,+/-',,*,*'(-11:///7:3%&($,('+*+-/5('&-/1/3/1:,,*-.1:44591/-.//3/26/(,*)+,*,%(*671.-**.-357879777566638022+*1('-%0)042//488815677.400-+4('..5313%045:64//1.*(&&'()'+,%/4+,.*-2-8..+7/.8<84434;530.8-7:6*1,+(&%%',-53,(*)(+-,225612340--*('*,)*68055889677790-.7898*)40(955,+-:,3,)+/32/.&(-.2721438452-+-.013)-')'*(&''$%+'*/8))-.,0+*+-4'./640496,+.:;33;:9;877.5+010*.*1.-.1342**,,///15./'+)*+---&)),-6-88680102/27;32%),'+49.0')+0189:42.3.,/85)5/27322&133404*((((,4+32*%//-0-,'*,*)((3+&&*,-/+5/)*,.&(+/8+%'(%4601222)-.6)-+*+*1,&$)*.&,+-3:+062+80,1)'))++5,'*()&('(++(+)+,1537:*263656557
@1678aacd-9ffe-4497-bdf4-0b77d235fe65 ch=136 read=277259 start_time=2019-12-13T08:58:33Z barcode=BC01 runid=2c9cf7bc05858273f10e7d7ec552fc0bd742dc3e
CTCTGGGAGCGTAGTGGGGAATATTGCACAATGGGGCGCAAAGCCTGATGCAACCATGCCGCGTGTATGAAGAAGACCTTCAGGTTAAAGGCCGCACCAGCGGGAGGAAGAGGAATTAAAGTTAATACCTTTGCTCATTGACGTGCCTGAAAGCTGCAACTATCCGTGCCGGCAAGCCGCTGATGACCACCGGAAGTGCAAGCGTTAATCGGAATTACTGGGCGTAAAGCGCACGCAGGTTTTGTTCAGATGTGAAATCCCGGGCTCAACCTGGAACATCTGATACTGGCAGCAGGTCTCGTAGAGGGGTGAATTCCGTTGTAGCGGTGAAATGCGTAGAGATCTGGAGGAATACCGGTGGCGAAGGCGGCCCTGGACGAAGACTGACGCTCTCCAGGTGCAAAGCGTGGGGGGCAGCAGGATTACCGCCGTCCTGAAGTCACGCCGTAAACGATGTCGACGGAGGTTGCCCTTGAGGCGTGGCTTCCGGAGCCAACGCGTTCGTCAAACGCCTGGGATACGTACAAGGTTAAAACTCAAATGGTCCGATTTTACAAGCGGTGGGTATGGGACAATTCGATGCAACGCAGAAAGAACCTTACCTGGTCTTGACATCACAGGAAGTTTTTCAGGATGAGAATGTGGCGAGGGACAGGCGGTTGGCGTCGTCGGCTCGTGTTGTGAAATGTTGGGTTGATGCAACGGCGCAACCCTTATCGCTGTTGCCAGCGGTCCGGCCGGGAACTCAAAGGAGACTGCCAGTGATAAACTGGAGGAAGGTGGGGATGACGTCCAGGTCGTATTGGCCCTACGACCAGGGCTACACGATGCCTGGCGCACAAAGAGAAGCGACCTCGCGCTGAGAACAAGCGGACCTCATAAAGTGCATTAATGGTGGTTGAGTCTGCAGCGCAAACTCCGGGGTGGTCGCTGGCAATCGTGGATCCGCGGGAATACTACCGGGCGAATACGTTCCCGGGCCTTGTACACCGCCCGTCACACCATGGGGTGAGTTTGCAAAGAAGTAGGTAACCTTCGGGAGGGCGCTTACCACTTTGTGATTCGCGACTGGGGTGAAGTCGTAACAAGGTAACCGG
+
10+&&(+%))&%'(*.75),)*1-8%'')5./67/,,(-197.081+,)++2&0628.8:89896644/1/()-*,/3192.2+4)-++)-(&#%#%$$''+/,(-),*(%+(,+-,4:.--5/5-.24186120,&)**')*,*-'$&&*%$$&)+-$*(*&-(''%&$$$)*+)/6*,%(%&$''&$'$))(%()*-161440;/;/1.03/5/556:;:9/-5.)&))+'*$)$(&%'5)(+.',2*)'((/2/,70*175855/210..*(()+*3((*0/3*)&%)&)$',,/0+,,')&.,,&$%*'1*-*+(0+-*+*,3-,.2/,12:7/-))'-,25.,6,/5001976.7--)+1*113436+(-/4504-)*'%&%$%''(+,('/'($$%+*'+53.-/1)&&&$%%.1/10-+(&('*&&'&&&'%%&%(*19577;95/++*-/3//+&()+0-$()'$%))1332328115/1+,'&*.-1.,0'+%$%'(',1.024,/2/+*%+($$*.6.///1)*0()13:-,.%%'%%&,'&$$&()*.-16*+($$%'('*+&''''((-'**1*'*'&0,''(.-1131294501-+*('*---%&$(('()-4;7-90++-0-../53+-('&&%(-'('%&%$)&'%'&&%'(+,/&%%&,-/2180/.077..*3.:6+)'%%#'*200'3156:7;3.2102,,4.0:./6//03946)6.:8.+-,,.675</,/)),.22251++*+,35,-.41*.*0,.&0(36632338546&'&%*)&+%$&,*/,)'$&+./3-0203''*&(/.1)/'',.,+,**18-((&*))/.16336..'&$%(%++--0(+,801,/21+55-*,,+%+%+&%&&%&'%'%%'')*).*')%&%%&)33()+,'''**/*--0+&*.--.8653+-('('('&$&$&%$'&'''%('/0)-(''''&*-(.0&+--)+&)*/37,/41**(/,(+$).'%&#)/8('.(-+&'&%'((')),*+).+):3*/2-,.-,)+//++22+)))//7.'%)%)''',++*++)+//667559)7-357984
@9dedfc49-753a-4db3-875d-54167a778872 ch=483 read=131549 start_time=2019-12-13T08:58:32Z barcode=BC01 runid=2c9cf7bc05858273f10e7d7ec552fc0bd742dc3e
CTCCTACGGGAGGCAGCAGTGGGAGTATTGCACAATGGGCGCAAGCCTGATGCAATAACCATGCCGCGTGTATGAAGAAGGCCTTCGGGTTGTAAAAGTACTTTCAGCGGGGAGGAAGGGAGTAAGTTAATACCTTTGCTCGTGGCGTTACCGCAGAAGAAGCACCGGCTAACTCCGTGCCAGCAGCGCGGTAATACCACGGAGGGTGCAAGCGTTAATCGGAATTACTGGGCGTAAAGCGCACGCAGGCAGTTAAGTCAGATGTGAAATCCCGGGCTCAACCTGGGAACTGCATCTGATACTGGCAACTTGAGTCTCGTAGAGGAAGTGCAGAATTCCGGTAGCGGTGAAATGCGTAGAGATCTGGAGAATACCGGTGTGAAGGCGGCCCCCTGGACGAACTGACGCTCAGGTGCGAAAGCGTGGGGAACAAGCAGTTAGATACCTGGTAGTCCACGCCGTAAACGATGTCGACTTGGAGGTTGTGCCCGCTTGAGGCGTGGCTTCCCGGAGCTAACGCGTTAAGTCGACCGCCTGGGGATACGGCCGCAAGGTTAAACTCAAATGAATTGACGGGGGCCCGCACAAGCGGTGGAGCATGTGGTTTAATTCGATGCGAAGAACCTTACCTGGTCTCGACATCACGGAAGTTTTCAGAGATGAGAATGTGCCTTCGGGAACCGTGAGACAGGTGCTGCATAACGCCGTCCCAGCTCGTGTTGTGAAATGTTGGGTTAAGTCCCGCAGCGGCGCAACCTTATCACTGTTGCCAGCGAGGGTCCGGCCGAAGGAACTCAGGGGCTTTACCAGTGATATAAGCTGGAGAAGGTGGGGATGACGTCAAGTCATCATATTACCACGACCAGAGGGCTACACACGTGCTACAATGGCGCATACAAAGAAGCGACCTCGCGAGAGCAACGGACCTCATAAAGTGCGTCATGTAGTCCGGATTGGAGTCTCGACTCCATGAAGTCGGAATCGCTAGTAATCGTGGATCAGAATGCCACAGTGGATACGTTCCAGACCTTGTACACACCGCCCGTCACACCATGGATGGTTGCAAAAGTAGGTAGCTTAACCTTCGGGAGGGCGCTTACCACTTTGCTGATTCATGACTGGGGTAGAAGTCGTAACAAAGGTAACCGG
+
(-33..1*0+(1-,132/144:1()**,/,-0-0/.4;8/'*-5/3;44332-1)%&(+004628,--04423674/1.-/08516,:85920174,*0,-,;7/-//+)2/)-..4.4)'('1.)-/262233670+,.4.2.&++)*(..*++,0-',*%)/0,%)((,*,./-++)*''(/+-,,--80/.,'('*-.2/,.*,-7721216;-1++*01,1-*1..59302442-.-.(,*.,141--2.6.67:45/.*'$)2++./+,6856--'4+009.2.-40112260/0.0465143-,2,++,,/03410*)'&$(''(0+0.4.4&-*)%&&+0,-*3.)*,01+***+51+-,+&(-313506.-%*+5+**&64:67+-/88:/,3-,,,,,000)*/0130/1-,,323-1-(*+-6*(+()/,&))%0/,04.,,-.4/012;99::.3011*3987**(1).-/3;46-94,&..-,,('(*-+1..210).3.0/-1.+,1/27772632159589567.&*+&.)0373456-559462*)-*9940702..//.7;9.-51*+(.*+%,///4:-.-(-((+21:8/90:10/1'1((')'()//1'-746665/22122.2(+,4(1*,6:91-,),.911009678789677+76/338124&104*+/00./.,),+0+$)1--3)()5356567/;--,0+3*,/1+.47;::3.8-('-.%0)/,,.+')''-)-,$%-(-5+2,')+*&*+')-++)-*)'+))*-,-.*'40.)22+%03132-,,,+'+%..2.)'&'',*,293355488752,)++/21**$'$&-2(*-./,**(**/-*,--*')))/022449548212125758(&(*'+/2272304.*(((+0-.*742:97-.1972011114+/)(%)*,'**%4'*'%'(-3-.,--68./+.***4(3*5./422-217112465,457./35544/*.&.12211.75251(&-)-1/0)(&%'(,-5.06*,02++(,3.1+-/0+-)6)4-75-)-',++*)()'5,/*,00,;2**1+21705/00,-384+(*+,9;8652244467.,**,'(-.00133*4/*0-.9190-
@23ec64a6-5019-457c-bb33-5d76edd197e2 ch=55 read=114065 start_time=2019-12-13T08:58:31Z barcode=BC01 runid=2c9cf7bc05858273f10e7d7ec552fc0bd742dc3e
CTCCTCGAGAGTGCAGCCAGTAGAAATTTTTTCGGCAATGGAAACCCTGACCGAGCAACGCCGCGTGAAGAAGAAGGTTTTCAGTTGTAAACTGTTATAAAGGAAGAACGGCGGCTACAGAAATGGTAGCCGGTGACGTACTTTATTAAATACGGCTAACTACGTGCCAGCAGCCGCGGTAATACGTAGGTGGCAAGCGTTATCCGGAATTATTGGGCGTAAAGGAGCGGTGGCAGCAGGGTCTATGGTTGAAGCCTGAGGGCTTAACTTCAGTAAACCAAAACCAGGCAGCTAGAGTGCAGGAGAGGATCGTGGAATTCCATGTGGCGGTGAAGTAAATGAATATGGGAGGAATTTTCCGGTGGCGACGATCTGGCCTGCAACTGACGCTCAGTCGAAAGCGTGGGAGCAAATAGAAGTTAGATACCCTAGTAGTCCGCCGTAAACGATGGGTACTAAGTGTTGGATGTCAAAGTTCGGTGCTGCAGTTAACGCAATAGGAGTACCGCCTGGTGGTACGTTCGCAAGAATGAAACTCAAAGGAATTGACGGGGGCCCGCACAAGCGGTGGAGCATGGTTTAATTCGAAGCAGCGCGAAGAACCTTACCAGGTCTTGACATACTCACGCCAAAGGCTCCAGGATGGAGAGATGGCTATGAGATACAGGTGGTGCATAGTTTGTCGTCAGCTCGTGTCTACGTGAGATGTTGGGTTAAGTCCCGCAACGAGCGCAACCCTTATCGTTAGTTACCATCTCATTAAGTTGGGGATCTTAGACTGCCAGTGACAAGCTGGAGGAGAGCGGGGATGACGTCAAATCATCATGCCCCTTATGACCTGGGCTACACGTGCTACAATGGATGGTGCAGAGGAAGCGAAGCGCGAGGTGAAGCAAACCCATAAAACCATTCTCAGTTCGGATTGTAGTCTGCAGCTCGACTACATGAAGTTGGAATCGCTAGTAATCGCGAATCAGCATGTCGCGGTGAATGCGTTCTCGGGCCTTGTACACACCGCCCGTCACGAGAGTTATTAACACCCGAAGCCGGTGGCCTAACCGCAAGGAAGGAGGCTGTCTAAAGGTGGGATTGATGATTGGGGTGAAGTCGTAGCAAGGTAACCCGG
+
()79/2,+'%&$#%%'*'(+,-+&$$$'$$#$$$$)%&''*%,,)8()+/172330/2.)2+().)+&&%+)&,.*/.;560*0/6/132**1(.)++36(/+,**224.7/220+/-**&*++141//16(1/%&%%)&(''%(*,21(()013023945565727:25.--7.584:0-3,*/,1,0.-06228587-:-+.,9.60//(,,2896568;*.)%*+,)$$'(&0.**430/+$+*,*)'+,(+01*(,2+030/-,/3/,0476&3%-/3,2:4064-)..,*()*+8+4,'*).72796:8.1.20591.-+)+*/.-*,'''.3.,*(-010.3()*&(**19+1*,,&(%&(21-/00/2-,,**./812177687720..&)*.)+/1.72,../961+)+(*+4.+/3.37)*-35434.(&*-.88;.3+'.*+++,145334427373:777.0)**35&5-46842*)*/0(*%'+()&,('&(*/-,2753,-+334627;3,1.+*/2474983621:-3.104144516::207/*/(005'('**+.*..-/.*,5-0:2:7200-22,6)0*%&)(0*.-1*.62231(0++-987570/)'$%%370.1,*.''(--099**)(*4.86864+)0.201%0(*0:97968)87:--/255/*+,-;7850-&#'(+11/28246/5649661.4.+*20,5//.0265)77//1)+*,2:3459588.3000+0-6.-7.&-41('&%%%%-,0)0.--///144)++3*)0+((%(*&.10,.021..3195-..9834*31-+,3/.+-/4+.5,-0./*+,4598688;9810/42.1463.//+0))&++$'))++,/,.1/'+'./,:2.158:9079:<:48+.042*.)6*,,04,**&(&'+)4//4833'-*,+-/:.7/989510*&*)**/+-.5;99.00008788:5944383&/,.47680813527/.+)+,,2:34:6241.-)()'*-4..././-07*&(/)++*/0--,&(597435-)')*1'(%')//11-(/9,),//7:/04-/12,5.*03+*,*/*+6255(516(6,5764)6:
@70f240f0-05b0-4591-86c6-2c417c07db2e ch=137 read=92617 start_time=2019-12-13T08:58:30Z barcode=BC01 runid=2c9cf7bc05858273f10e7d7ec552fc0bd742dc3e
CCTTGTTACGGCTTCACCCCAGTCGCGAATCACAAAGTGGTAAGCGCGCCCACTCCCGAAGGTTAAGCTACCCTACTTCTTTTGCAACCCTCCCATGGGTGTGACGGGCGGTGTGTACAAGGCCGGGAACGTATTCACCGTGGCATTCTGATCCACGATTACTAGCGATTCCGGCTTCATGGAGTCAGGTTGCAGACTCAATCCGGACTACGACGCACTTTGAGGTCCGCTTGCTCTCGCGAGGTCGCTTCTCTTTGTATGCGCCATTGTAGCATATTGTAGCCCTGGTCGTAGAGGCCATGATGAGCTTGACACGTCATCCCCACCTTCCTCAGTTTATCACTGTGATCTCCGCTGAGTTCCCGGCCGGACCGCTGGCGACAAAGGATAAGGGTTACGCTCGTTGCGGGATGGCAATATTTCACAACACGAGCTGACGACGGCCATGCAGCACCACCTGTCTCACGGTTCCCGAGCGCATTCACCATCTCTGAAAACTTCCGTGGATGTCAAGACCAGGTAAAGGTTTCTTCGCGTTGCATCGGAATTAAACCACATGCTCCACCGCTTGTGCGGGCCCAAATCAATTCATTTGAGTTTTAACCTTGCGGCCGTACTCCCCAGGCGGACTTAACGCGTTAGCTCCGGAAGCCACGCCTCAAGGGCACAACCTCAAGTCGACATCGTTTACGGCGTGGACTACCAGGGTATCTAATCCTGTTGCTCCCCACGCTTTCGCACCTGAGCGTCTTCGTCCAGGGGCCGCCTTCATACCGGTATTCCTCCAGATCTCTACGCATTTCACCGCTACACCTGGAATTCTACCCCTCTACGAGACTCAAGCTTGCCAGTATCAGATGCAGTTCCCAGGTTGAGCCCGAGTTTCACATCTGACTTAACAAACCGCCTGCGTGCGCTTTACGCCCAGTAATTCCGATTAACGCTTGCACCTCCGTATTACCGCGGCTGCTGGCACGGAGTTAGCCAGTGCTTCTTCTGCGGGTAACGTCAATGAAGGTATTAACTTTACTCCCTTCCTCCCCGCTGAAAGTGCTTTACAGCAAGGCCTTCTTCATACACGCGGCATGGCTGCATCAGGCTGCGCCCGGTATTGCAATATTTACCGCTTTTGCCTCCCGTGAGGAG
+
797;-7*)),(+./+-,66.+.00%&(*/1625(62/137/65))*+,32+&+(2,'%&0'-+:6/*-.342()%(+420;;1,-1*48.*0:8/0/5(/08878)560250./,..3574:24+952/-%('-3/234)1,)-,/9,,78:9,+,,+4,))2,,../8:531&/419-1/1&(*0%'./.-03.016722+0*/-45420325(,&')-*&&*-0.&$&-()*++.0-01,+,*,56:622307.')*-/336;354-*'0/%*%%'$%&(,94116772.-''*+50,0-.&'&$%*..-*&'(+813.8;6).50457*+'((4*)./0-1,%&%*,412'(0--07810&)(.24978:21-1,+,2119/*2-753+403-+))*-/3290.-910/)'+.:0-1;+.(*+12,1017756*4314*3691114.1323:())-14771),0557-.('',*+1234/%'()*75330004-/3301/.0699723.4/59;*-,)'('&..921781123070005:-(/(/-2<84;3223//0/4148..-1,114*//21-$%&),2:9<838;6./.09;2/66131/.1475022304581(,3'-*$(051//,.-,1,*,/.-,*.+*..(*)/10620',&(('+4/6/8/2*..//528895<.--2:3449:57868:32/(+(*)/0500.-(1-&&*566.%+*0.:91.3255.,+*'))('/-18/3*088):953616-**./-).-/;;85/7'))110316256605:*,01810100/46341,-0817.2:2-).*()''//467/1+./8029*55667(+/018099::1-++/20//-71*)&(*8+*&++44,,-*3+8+523338/17346441.-)0-((10060,,.056676/-1/1-2)*,,*,,17*,3/212:46945182214/3*($('/%'/-+*0*-....:.78;89;:73433:7658.81**%&&)()-//*00(%((5:+1<922.97.)8/0//(&-%*,/-&$%%*&''*075;55:53322*0.2173/22.,,01134%-'(/(.1/0+,21+1(&%&(,*+(%$,**(*((&%+2,040.20.1,'(
@7f0b876b-484f-497c-838c-f0e651f2bad5 ch=124 read=138503 start_time=2019-12-13T08:58:29Z barcode=BC01 runid=2c9cf7bc05858273f10e7d7ec552fc0bd742dc3e
CTCCTACGGGGAGGCAGCAGCAGGAATTTTCGGCAATGGGGAAACCTGACCGAGAACGCCGCGTGAAGAAGAAGGTTTCGGATTGCTGTTATAAAGGAAGAACGGCGGCTACAGGAAATGGTAGCCGAGTGACGGTACTATTAAGCCACGGCTAACTACGTGCCAGCAGCCGCGGTAATACGTAGGTGGCAAGCGTTATCCGGGATTATTGGGCGTAAAGAGGAGCAGGCGGCAGCAGGGTCTGTGGTGAAAGCCTGAAGCTTAACTTCAGTAAGCCATAGAAACCAGGCAGCTTCAAGAGTGCAGGAGAGGATCGTGGAATTCCATGTGTAGCGGTGAAATGCGTAGATATATGGAGAACACCAGTGGCGAAGGCGACGATCTGGCCTGCAATGACGCTCAGTCAGCGTAGAGGCAAATAGGGATTAGATACCCTAGTAGTCCACGCCGTAAACGATAGTACTAAGTGTTGGATGGTAAAGTTCAGTGCTGCAGTTAACGCAATAAATTACTCCGCCTGAGTAGTACGTTCGCAGAATGAGACTCAAAGGAATTGACGGGGCCCGCACAAGCGGTGGAGCATGTGGTTTTGAAATTCGAAGCAACGCGAAGAACCTTACCACAGATGTGAGCATACTCGCCAAAGGCTCCAGGATGGAGAGATAGCTATAGAGATACAGGTGGTGCATGGTTGTCGTCGAGAAGCTCGTGTCGTGAGATGTTGGGTTAAGTCCGCAGCGAGCGCAGCCCTTATCGTTGGTGCATCATTAAAGTTGGGGACTCTAGCGAGACTGCAGTGACAAGCTGGAGGAAGGCGAGGGATGACGTCAAATCATCATGCCCCTTATGACCTGGGCTACACGTGCTACAATGGATGGTGCAGAGGAAGCCGAAGCCGCGGGTGAAGCAAAACCCATAAAACCATTCTCAGTTCAGTTGTAGTCTGCAACTCTGACTACATGAAGTTGGAATCGCTGGTAATCGCGAATCCAGCATGTCGCGAGTGAATACGTTCTCGGGCCTTGTACACCGCCCGTCACACCACGAAGTTGATAACACCCGAAGCCGGTGGCCTAACCGCAAAAAGGAAGGAGCTGTCTAAAGGTGGGATTGATGATTGGGGTGAAGTCATGGCAGGTAACCGG
+
*2/))+.-::)).542450/6'++-,4;;80.2).6235/'(-0+2+-03/0,**&)+-5236743,)/+(-2-10:*,0/*:))),+///.:8+,6,7/286(6217335:270.72-32...4/-+,,+20(20-/6'0)1-)-0).-0044865.1-/%542111/520/1.+.0-.144/40.5317811/31/.<*34,'(()6-::;9732;,'&1-%*,')61/9.-+.--7843332264/030+-00303-*,)+%)-51*+,/77:;68,+-5304769.-')'-&+&%&().-..+*++.74366:/,2.2<380/++(**,-1;:87;:11132-+,--5244-+,++,-13)00(1,)**(()+.100011/2/2-.-6)()450001.202(--11%&'/,24:63,/4*)0.&%+,+2:++-556663.),,/6/+46*--,/**,+277:7:93;.5,-)&%,520389.1388979-0043,/-/-5/17)+*)+-09/2:8/,)+&'(*/7686++/+.3752.024.27+),*3878798:;609,)*+.-20-2--8+*,,/5,-,2,-+'$)++*-+'(+'*/*102131)),,///*-)&%%,%*#$%%&+4,)')*%&%05..3.,.'%+*()88)(&%(,')+-)*&%&(*416245339533132343236778++%)(')-.34436530)(,140701-+806..3,(+0&3**30.10'11/*.,/0+7+*()%((*:1:/90*(1+*0:328742&1/()+,/366'+,-.1-'&')73.10+.-22*&-17.63796657;8.32:9;;4397*/001113512144)''%&,-179685..3..6487:8--*'&*'())'3))4:563,)''.*%*6;;6394.03<:25754:212'4590%+'6*+*,57789/1//.&),6656798/:-/1829;98--%'%'+500///-/,/()-134457,))&%'*+/46789;967+23-.2-'+)**,.//;4-/2.0+74-,+*''+,+,-454.6.(),0-08.00,/-4./876253;0*(-)-,.+)**3565/68)/606;602,***+,2146:4.,4-*+1&+()()(-)4:2+32
@5b07b438-a51c-4bce-b805-3c24525917e4 ch=4 read=44661 start_time=2019-12-13T08:58:30Z barcode=BC01 runid=2c9cf7bc05858273f10e7d7ec552fc0bd742dc3e
CTGGTATACTTCGTTCAGTTACGTATTGCTGGTGCTGAAGAAATTTGTCCCGGTGTCTTTGTATTTAACCTACTTGCCACCATCAGCTCTATCTTCCGGTTACCTTGTTACGACTTGTCTCCTCTATATAAATGCGTAGGGGTTTTGATTAAATGTCCTTTGGAAATTGTATACTTGAGGGGAGGTGACGGGCAGTAATATTACGCGCTTCAAATTTCATTATTCAGCTAAAGCACTCTACTCTCAGTTTACTGCTAAATCCACCTTCGACCCATAAGTTTCATGGGGCTATCGTAGTTTTCTGGGGTAGAAAATGTAGCCCGATCTTGCCACCTCAGAATACGCCCGACCTAACGTCTTTACGTGGGTGCCGCTTACTTTTGGCCGCTGTGGGGTTGCTGAAGATGGCGGTATATAGGCTGAGCAAAGGTGGTGAGGTTGATCAGGGGTTTATCGATTACAGAACAGGCTCCTCTAGAGGGATGAAGCACCGCCAGGTCCGCTGAGTTTTTAAGCTGTGGCTCGTGAGGTGTTCTGGCGAGGCGAGTTTTGTTGATTTAACTGTTGAGGGTTTAGGGCTGGCATGAGTGGGGTATCTAATCCCAGTTTGGGTCTTAGCTATTGTGTGCTCATATTAAAGCCACTTTCGTAGTCTATTTTATTGTCAACTGGAGTTTTACACAGCTCAGGTGGTTTAAGCTTTATTGGGGAGGGTAGTCTAAAACACTCCCTTACGCCGGCTTCTATTGACTTAGGTTAATCGATGGCGACCGCGGTGGCTGGCACGAAATTGACCAACCCTGGGGTTAGTATAAACCCCAGTTAGACTTTCGTTTTATTGCTAAGGTTAATCCTGCTGCCTCCCATGCGAGG
+
$-*-('%%(++1)39-.24410/8-4+)+-.45576/-+())*+/.)/+/)'**)//,75..&05'0318/%+''&&'(),&%%&'-./,./02:48/02/-3(*(++'''+,.2.+-2143+-4621011602481+,)+-,79,332:5;/..98/03/0).0+++%'()(*3*+(/.,+'+,)-48)673)0-/,-%)&%&(-%(*(*()&),'%%.('1930/*)--&*+2344.-+,-24353;5.16687866-22.374721/1<2)/)+(,4.+%&%*1/*,,-.*.&&(1-2-..10))-&)24303/++04+'',',,-5933816,-'$%$''-/'&*-,+2721.),77)/25(4()%)*(-+5-..,,((&+(&')'&'.2)**&'*((--120;--311/,*''%**,/37--&-*.4873./-1-,,4-%11,0.98.//-*.-%,1..43.0/0/46/043.-*3-./(++++28756944/01&$&2*(0(633./)*+,7/././1,1%$''&#,+*,6)(&$'((*'--682*,1+(+4'+($$(+'''-.0/94/13+,%%&')5&&%&&.25.04424-/873+/3<-0+--0/7-.-4-1.++,,,/..&&%'+*.,),2-+28,+21.*0122/9.*$(')-/2*//:811.<;7'*)*,*5564,1)***2*0((*/5*&+)'*2,'.5-*$',*(,.11.')(-.&+&%&)*.%.++536670/(,1,)+0.9090+)*)''&()-,((+016:9-9+*()((),,2.2.9.2.;3/078+.5+('&)/4+2**(%+)0+'.,.;0./89:+).+,.+4+-.110:.1(&'*.*/-*03*&.%#%%'&
@ea02ab50-6fc6-4075-979f-8a376276f3b4 ch=255 read=116951 start_time=2019-12-13T08:58:23Z barcode=BC01 runid=2c9cf7bc05858273f10e7d7ec552fc0bd742dc3e
TGGATTACTGTATTTACGACTTCACCCCAGTCATGAATCTGAAGTGGTAAGCGCCCTCGGTTAAATACCTCGCCTTTTGCGTACTCCATGGTGTGACGGGCGGTGTCGCTGCAAGGCCCAGGAACGTATTCACCGTGGCATTCTGATCGATTACTAGCGTTCCATTCGCCAGGTCAAGTTGCAGACTCAATCCGGACTACGACGCGCTTTATGAGGTCGCTTATCTCGCAGGTCCTTCTCTTTGTATGCGCCGTTGTAGCACGTGTGTAGCCCTGGTCGTAAAGGACCGCGTGACTTAACGTATCCCCACCTTCCCTCCAGTTTATCACTGGCAGTCTCCGCTGAGTTCCCGGCGGACTGGCAACAAGGGATAAGGGAGTTGCGCTCGTTGCGGGACTTAACCCAACGTTTCACAACACGAGCTGACAGCCATGCAGCACCTGTCTCACGGTTCCCGAAATTCTCATCTCTGAAAACTTCCGTGGATGTGGACGAGTGGAGTTCTTCGCGTTGCGGCGTCGAATTAAACCACATGCTCCACCGCTTGTGCGGCCCCGTCAATTCATTTGAGTTTTAACCTTGCGGCCATTACTCCCCAGGCAGTCGACTTAACGCGTGCTCCGGAAGCCACGCCTCAGGAGCTGCAACCTCAAGTCGACATCGTTTACGGCGTGGACTACCGGGTATCTAATCTGTTGCTCCACGCTTTTCAGGCGTCAGTCTTCGTCAGGGGCCGCCTTTGCGCCACCAGTATTCCTCAGATCTTTCGCGTCACGCTACACCTGGAATTCTACCCCTCTACGAGACTCCAGAAGCATGAAATTATCAGATGCAGTTCCCCAGGTTAGGCCGAGTTTCACATCGACAACAAACCGCCTGCGTGCGCCCGCTGCGCCCAATTCCGATTAACGCCTCGTATTACCGCGGCTGCTGGCTGGAGTTAGCCAGTGCTTCTTCTGCGAATGCTGATATTGAGCAAGGTATGCTTCTCCCTTCCTCCCGCTGAAGTACTTTCTGGCGAAGGCCTTCTTCATACACGCGGCGGCTGCATCGAACACGCCCATTGTACCAATATTTCCCCACTGCTGCCTCCCGTAG
+
(+,*).&&)(-'-4*$,-,1365/513,%&22.,,)-(*%$%)((.//1-+,+33(('(),-$&&%%**(1/5518:2**(&&)),(&)023-**-14;87112,-&%$(&-+4,7.1+)/7/6/.7409/)+-%('(*,7:566653+/1:433&+''((*)'+/+&(&$,/*-..239/2266778.7.3,+0286/.///.-*,+)-%&'%+-+1()+-&'()4.1&(')-((6-43-1)%%'((('($%'*'*,..),.--.*+-/27,,/6540/32+-2*/5*)('((&$#'%'')-)+13((/()2.7,(,''*-7.+-403.1*(&*((&*'$%))'*/:161'*),22400-+*-10''0-715/,+-$)/1-30377538//(0-))'&+)./.(-+(,74.*,.)-''&%,1..,)$%&(&&%'(*2238254423)/*1/501,).1++4*(*.65,+%%'-.,01564-,/4./--)()*$$$(%('+5;7251*(%))(,'%&$(&(&*)+032..1636-00/5//2++/+*,0+)$(*-(')(+//85/46+)$&*57,02-(-.--+040'2'')+;98.+064137/1,01334+('&&$$',/(,))'-2-0141/,-+-(&,7578976/2(5,67899493-295+-)0./188640)-*'.*+12112925.(1,$$)14$%$%%&))*(+0166510336:1.,/&)03)..'(&%&$#&$&)'+,))*'$,-,*.())+(%+-*&&$('$'%*,*.(,)&%)&'-1($&.0-/.1/*1/*200,.')%+*%)##&'/+*/,0/'*01/14666523,+/150&++,('$+*3++')++'%&'&0*()2371394894831/*$%%'2.0.1///118/3--1,3+(),+(0/243;348,0083668,7+'$+,'(*)()0(%%'&+,,3482114+&()%($%$&(&'))+301(,*&/&'+(')37-/94,+33(&*(&'*$'%')(&%$&%)#''-)597;89<:64.*'(&'.('*&%$$%'((%%#$&()57+%-'(**)&0+0//;33..*%'('(.**7142)+($,
@408a177b-21e7-4e1f-8db4-c6316c3d000b ch=88 read=177596 start_time=2019-12-13T08:58:01Z barcode=BC01 runid=2c9cf7bc05858273f10e7d7ec552fc0bd742dc3e
CCAGTTACCTTGGTACGACTTCACCCCAATCGTAATCCACATGGAGCCTTGGCTCCTTCCCTTGCGGTTAGGTATTACCGGCTTCAGGTGTTATCAACTCTCGTGGTGTGACGGGCGGGTGTGTACAAGGAGAAGCCCGAGAACGTATTCACCGCGACATGCTGATTCGCGATTACTAGCGATTCCAACTTCATGTAGTCGAGTTGCGGGCCCTACAATCCGAGAACTGAGAATGGTTTTATGGGTTTTGCTTCACCTCGCGGCTTCGCTTCCCTCTGCACCATCCATTTGTAGCACGTGTAGCCCAGGTCATAAGGGGCATGATGATTTGACGTCATCCCCGCCCTCCTCCAGCTTGTCGCTGGCAGTCGCTAGAGTCCCCAACTTAATGATGGTAACGATAAGGGTTGCGCTCGTTGCCGGGACTTAACCCAACATCTCGGCACGAGCGGCGGTAGCCATGCACCACCTGTATCTCCTTATGCTATCTCTCCATCTCTGGAGCCCAGCATAGGTATGTCAAGAGACCTGGTAAAAGGTTCTTCGCGTTGCTTCAGATTAAACCATGCTCCACCGCTTGTGCGGGGCCCCGTCAGTTCCTTTGGAGTTTCATTCTTGCAGGACATGCTACTCAGGCAGATTACTTATTGCGTTAACTGCAGCTGCGCTGAACTTTGACATCCAACCGCCCAGAGTACTCATCGTTTACGGCGGTGCTAGGGTATCTAATCCTATTTGCTCCCCACGCTTTCGGGACTGAGCGTCAGTTGCAGGCCAGATCGTCGCCTTCGCCACTGAATTGTTCCTCCATATATCTACGCATTTCACCGCTACACGTAGATTCCACGATCCTCTCCTGCACTCTAGCTGCCTGGTTTCACCATGAAGCAGCACTGAAGTTAAGCTTCCGGAGGGCTTTCACCACAGACCGCGCGCGCCTGCTCCCTCTTTACGCCCAATGAATTTCCGGATAACCTTGCCACCTACGTATTACCGCGGCTGCTGGCGCGTAGTTAGCCGTGGCTTTCTAATAAAAGTACCGTCACTCGGCTACCATTTCCTGTAGCCGCCGTTCTTCCCTTTATAACGAAGTTTACGATCGAAACCTTCTTCCTTCACGCGGCGTTGCTCGGTCAGGGTTTCCCCATTTGCCGAAAATTCCTACTGCTGCCTCCCGTG
+
52(.--'*%%%'''(+.35594-897+)-(*&(*2(0-()(-&)(#'$%(&-+./8277/)0.+.24,6&0(&&'(+.3,2+-23+27/+1+++40+.--*+-255532206'(.+,2*),++***.(.*+)('&')+,.12644986;4)/*'*-3459::::6684/12,4-,-31//0+/,3)+&-.7255444033%&*1,'+'3(03)(,32:.5&%&(,.-100+.70+0*/;2.53;-44;,*+08.(05-,-,3834:1$&)/0:1*))&'(,,2019036*+....(,+,,,*/-4,&,)**343/-01++&&)+/00080++479::8;/5,+.:5342*4+()-.1,02)4+3()$%+))*0(++-,/'*(-'++0-7/01111.+.--/0&%,.*))&'(119494,2*+00.)**..+92-.42//-.(&(**().()-*/.-/$&(**&'&/5,05.-++),+7%&$$%#$(*,.3.,/1,8885123&),'&%&'&++.//0501./)',)*45,1+,050)-.:<:9<;7:727,//72++*7)884.84+,223/.60/0+.,('*,22+-0-)(*-'''4,72::1&')4<5-,)-)*///''*-.$&$(((,,/0774)-**''&&&'&/*0.5+6)*+7-&*)$%('*1/.3.279-0/-.5'3'+'(+0.)'(+,+//0-1273::,(,(%)&('*')*(,.134348427*',7**0,562-&(%'3:.*&751-213..004.9391.'*)(5/0078355697/9001<6670-*1+,98;82482/+-,138762346<;5.3/)*++)&&%(%(*-606.-,,0/822137461*)+-2,/110562355;3,$&%'))3+%)#$&'.-.0-,3..*%*-00('+''*,0078/./,*-+0154%%&'&*.03/11,28/*54;723+-*(-2-(+*4/)1'8+8-/()%&)*.3&.20'0&.(*1./3-...+.3636/+'**3205-++4.68891/41*)--+187((.*-445/,+-,70/*'+*(/::4,.&#'(.003418<:917/&&-)*./+/%'*(2:*)(&'+*(.3.7:9;*0*.*19+&*''*0+-+,(**0(8*,'3233;4,79+(57,-78.0//-2.4/'(3/,.,*-.*07+)*,
@0f554c13-37a3-42d8-972c-407e6f74199a ch=250 read=132945 start_time=2019-12-13T08:58:01Z barcode=BC01 runid=2c9cf7bc05858273f10e7d7ec552fc0bd742dc3e
CCGGTTACTGCCGTACGACTTCACCCCAGTCGCCAGATCACAAAGTGGTAAGCGCCCTCCCGGAGGTTAAGCTACCTACTTCTTTTGCAACCCGCTCCGCTGACGGGCGGTGTGTACAAGGCCGGAACAATATTCACCGTGGCATTCTGATCCACGTTACTAACGATTCCGACTTCGGAGTCGGTTAAGACTCAATCCGGACTACGACTGCTTTATGAGGTCCGCTTGCTCTCGCGAGTCGCTTCTCTTTGCGCGGCACGGTGTGTAGCCCTGGTCGTAAGGGCCATGATGACTTGACATCATCCCCACCTTCCTCAGTTTATCACTGTAGTCTCCTTTGAGTTCCCAGCCGGACCGCTGGCAACCGGGATAAAGGGTTGCGCTCGTTGCGGGACAACCCAACATTTCACAGCACGAGCTGACGACAGCCATGCAGCACCTGTCTCACAGTTCCCAGGACACCAGTCCTCTCTGGAAAGTTCTGTGGATGTCAAGACCAGGTAAAGGTTCTTCAACGTTTGCATCAGGTAAACCACATGCTCCACCGCTTTATGCAGGGCCCCGTCAATTCATTTGAGTTTTAACCCGCGGCCATCCCAGGCGGTCGACTTAACGCGTTAGCTCCGGAAGCCACGCCTCAAGGGCTTTAACCTCCAAGTCGACATCGTTTACGGCGTGGGCTACCGGAATCTAATCCTGTTGCTCCCACGCTCGCACCTGAGCGTCAGTCTTCGTCAGGGGCCGCCTTCGCCACCGGTATTCCTCCAGATCTACGCATTTCACCGCTACACCTGGAATTCCTACCCCCCCTCTACGAGACTCAAAACGCAGTATCAGATGCGTTCCCAGGTTGAGCTGGGGTTTCACATCTGACTTAACAAACCGCCTGCGTGCGCTTTGCGCTATTCCGTTAACGCTTGCACCCTCCATTACCGCGGCTGCTTTGGCACGGAGTTAGCCGGTGCTTTATTCTGGGGTAACGTCAATGAGCAAAGGAATTATTAACTTCCTCCCTTCTCCCGCTGAAAGTGCTTTTACAGCCCGAAGGCCTTCTTCATACCGCGGCATGGCTGCATCGAACCTTGCGCCCATTTGTGCAATATTCCCCATACTTACTTCCCGTAGGGAG
+
/)(++,(&$$#$%%)*..215/'.081)-03+2+&&91746560,117+6+**0183116,*'$&--5//+22246322493068/,15*29*)-&'%%%-.133985.0+++'*-/56333-+2%%//+0-/1-.29580811137()+10*'))',&*+**+*+2968/06896+*'(*,'((&%(,/657,:02416263010-,%%'/35**((+/,6'%'-.+--/02,1+),+1&(//27-64*%$$$$%$(,+)+,.)*.02:430300.0,1)012-(.*..,,//30/3'542,5:9*,8:847.03022<1/2:3433(,-1113()3**,78956*&)73196;:7936315960*)1,785+,/-0-+/(*/2,8,,,5:1//*),-*((*(,,(%&'-'.+4/+21342442423751433145359,-2.'*)-)036041&()&('/+$%*(,*+*+,0+***&(2*&)$(41939:65567;/57565,051:7581)(,,()%%')+8$*'($+--5.-./251.*)/4*-06/-.77%1-(275*)+./156416;-+-2.9;--'0''&())&)(()'(&,0,/40.686465745845702462-30+3*,302124561,.62.,---21:71+1.-//*+..5635;6,..51..'*000134).)+*,2/:1165-54),-71(%'&%))/0037442/.)),,./00725.3),6:.-646:7<:9;;,3-&,*+.<:842*+*/1-+&+*/)299405/)()%'(-7351,()&(')*933775/.11240+/+()*01+$)(,(,/--1%0++)*(,**+'-*/,/-$-,%-361.85-+0,,-53*3143724400418:63420/,+)-++',)%%$%&42))3020+,0())),3/-/)%))(39//-61..//0(2''%(*/')12..05)1)'&'+5,,61552)*,/748762823016(6.)-%*-*)41..))()'(68*3-2(*00+743-1)(,&+/44)())*,0-++2-5/95,+2,+--()()-.2(&')*2201123)%'*$()$)306/%(2*)*(.+2/,1.758+%%#%%'())+-1(*0*.53*+
@18c9b5e4-cd83-4b53-a46e-b77d2f13e1c9 ch=435 read=178214 start_time=2019-12-13T08:57:56Z barcode=BC01 runid=2c9cf7bc05858273f10e7d7ec552fc0bd742dc3e
CTCCACAGGAGGCAGCAGTAAAAGGGAATAATGTGTGTGCACAATGGGCGCAAGTACAATGCAACCATGCCGCGTGATATGAAGAAGGCCTTCCGGGTTGTAAAAGTACTTCGGGGAGTAAAGTTAATACCTTGCTCGGTGGCGTTACCGCAGAAGAAGCACCAGCTAACTCCGTGCCAGCAGCCGCGGTAATACCACGGAGAAGTGCAAGCGTTAATCGGAATTACTGGGCGTAAAGCGCACGCAGGCAGTTTGTTAAGTCAGATGTAAAGAATCCCAGGCTCAACCCTTAGGGAACTGCATCTGATACTGGCAAGCAAGGTCTCGTAGAGGGGGGTAGAATTCCAGGTGTAGCGGTGGAAATGCGTAGAGATCTGGAGGAATACCGGTGGCGAAGGCAGCCCCTGGACCCGAAGACTGACGCTCAGGTGCGAAAGCGTGGGGAGCAAACAGGATTAGATACCCTGGTAGTCCACGCCGTAAACGATGTCGGCAGGAGGTTGTGCCCTTGAAGGGCGTGGCTGGGTACGCGTTAAGTCGACCGCCTGGAGTACGGCCGCGAGGTTAAAACTCAAATAAGATTGACGGGGGGTACGCAAGCGAGGTGGAGCATATGGTTTAATTCGATGCAACGCGAAGAACCTTACCTGGTCTTATCCACGGAAGTTTTCCAGAAGGATAAGAATGTGCCTTCAGGAACCGTAGGACGGGTGCTGCATGGCTGTCGTCAGCTCGTGTTGTGAAGTGTTGGGTTAAGTCCGCAACGGGCGCAACCCCTTATCCTTTGTTGCCAGCGGTCCGGCCGGGAACTCAAAGAGGACGCAGTGATAAACTGGAAGGTGGGGATGACGTCAGGTCATCATATTACCCGACCAGGGCTACGCGTGCTACAATGGCGCATACAAAGAGGAAACTGACCTCGAGCAAAGCGGACTGGCCTCATAAAGTGCGTCATGTAGCCCGGTTGGAGTCTGCAGCTCGACTCCATGAAGTCGGAATCGCTAGTAATCGTGGATCAGAATGCCACATTGAATACGTTCGGGCCTTTGTACACCGCCAAATCACACCATGGGGTGGAGTTTGCAAAGAAGTAGGTAGCCAATAACCTTCGGGGGGGCGCTTACCGCTTTGTGATTCGCCCGGTGACTGGGGTGAGAGTCGTAACAAGGTAAGCAGG
+
+///&'$('#)%$%()(%+'++*),.*3./'*'-'+$-&&(./</.2,+)0//#%#$('*+74(/3//(.+))(%)(..222/)+,*0,.001*,7614)*+78/%2'('&$'')'%(*...+)2.1,.+*()&*+,&$*%%&-,6..3&)++.)')+*+03,&+)*-*+,32,.16933/%.2-3-/*+.,)&+$%*031'++*+0045+-1,6/6.2--((0-12272/+)*.3/*),+&,'--.3/%(0-(*.134/48()+5535-+',,+./,'0;99:5.3,&'(&(-**,,,+)12./,,,00/8.,/1%)')'&((+,-+-*,0*3..*+,'/)3,5&)/601,--.1932').,()-,,+&'(/00035,**'.,-/426116**+('4-'-5/,(&(0+,)('-.)**((++*--//.4123(.+'(*,32%,(($)3456,68/..*),/.08*(/+**3.4,'**-1/0495211119.-&,%,*(+,-/)+,/6-*-,-+),2,-)*)'('((&')'/,-.40)*1/55746710+%%'%++124,-+&('.11601-/52+))()'*731-++*./0(&%)#&)*)*)&%$)(,&(*+,*()0080.-2:0101/664520,,,(')*&)&'3;6650)'&&(2-)*)-&)(,4;..**(&*+,3.50((/.)0%+*(+($**+8/,(*)/*('&(&/,/,*)&)*,+,),.+--+*+,046.5/($$''%)'+4&.32:,40.31/04,5+-././23162&()),0)&,-+.511;22/-6,1-5*4.,1627332*.))%--**'.'((*')('('*.,)'*20,012//001511,('%%'**(($%$%())&))61(27+)()%++/3650-1,,-/-,/014074.'&(&(*))$''0('(&&%&+4**,./+*&$$').03154-*,,/+*)#($$$(+,&+&*'&)%&*.+01,(//131-./0)++,,**+(/.-,435.-*-09122658526/,-4)'*&%(&*)*20/-/.30/(.35*,+)$%&()+-,-0--/+/12.05$'#'&%%(2*+/($$'&-+&'&&')1..,%$#&'(,)+-,.8.55-/-,..*7**73&)1,.,310362&(%&&'+')*1.1-+)*+((&+,*-,.*&'))&--(,&,(
@1360f90a-908d-474c-a1b5-89c182ae1e1d ch=193 read=1426501 start_time=2019-12-13T08:57:54Z barcode=BC01 runid=2c9cf7bc05858273f10e7d7ec552fc0bd742dc3e
CTCCGGGAGGCAGCAGTGAGAATATTGCACAATGGGCGCAAACCTGATGCAACCATGCCGCGTGTATGAAGGCCTTCGGGTTGATACTTTCAGCGGGGAGGAAGGGAGTAAAGTTAATACCTTGCTCGTGGCGTTACCCGCAGAAGCTTACCAGCTAACTCGTGCCAGCAGCCGCGGTAATACGGAAGTGCAAGCGTTAATCCAGATTACTGGGCGTAAAGCGCACGCAGGCAGTTTGTTAAGTCCAGATGTAGAAATCCCCAGGCTCAACCTGGGAACTGCATCTGATACTGGCAAGCGAGTCTCGTAGAGGGGTGGGAATTCCAGGTGTAGCGGTGGAAATGCGTAGAGATCTGGAGGAATACCGGTGCTTGAAGGCGGCCCCTGGACGAAGACTGACGCTCAGGTGCGAAAGCGTGGGGAGCAAACAGGATTAGATACCCTGTGGTAGTCCACGCCGTAAACGTCGACAGGTTGTGCCCTTGAGGCGTGGCTTCCGGAGCTAAGTCGACCGCCTGGGGAGTACGGCCGCAAGGTTAAAACTCAAATGAATTGACGGGGGCCCGCACAAGCGGTGGGCATGTGGTTTAATTCGATGCAACGCGAAGGGAGCCTTACCTGGTCTTGACATCCACGGGAAGTTTTCAGAGATGAGAATGTGCAGCGGGAACCGTGAGACAGGTGCTGCATGGCTGTCGTCAGCTCGTGTTGTGAATGTTGGGTTAAGTCCGCAACAGGCACAACCCTTATCGCTTTGTTGCCAACGGTCGGCCGGGAACTCAAAGGAGACTGCCAGTGATAAACTGGAGGAAGGTGGGGATGACGTCAAGTCATCATGTACCAGGGCTACACGCGATGCTACAATGGCGCATACAAAGAGAAGCGACCTCGCGAGTAAGCGGACCTCATAAAGTGCGTCGTAGTCCCGGATTGAGTCTGCAACTCGACTCCATGAAGTCCGGAATCGCTAGTAATCGTGGATCAGAATGCCACGGTGAATACGTTCCCGGAGCCTTGGCCACACACCGCCCGTCACACCATGGGAGTGGGTTACCAAAAAGTAGGTAACAACCTTCGGGAGGGCGCTTACCACTTTGTGATTCATGACTGGGGTGGGGAATCGTAACACAAGGTAACCGG
+
,.5(154%**)*44*--)''(,,'1'')-//978<32015;37-.-,/134&102101-+.*-262**.*)1/306/,;646++--*.11-(,*,37*(1.-6-70'*))920.913/00'(1*+/203235509008+&&'$*'%'&((./&-/.*6,+,&(/;73/3%115-.1--080005,/'&&,-:88:6464430**-,3/*-/38579771-*('-)0-0+1&2).4;7-5:65026+-09:77,+%).')37--3875727230-9,555756532.-.//31/*'(($%%&*-1-.4-4((+,1++*,%-(/-/(*463),)))4976&..))//86-+)'),.581-2,,21,383:71.-+)0,*,+),193)%4+76))-(-/000-/002./3020%('&*/19:<:((+,9;78&11'.,++7689<++-)*1111330/123933/<80/...**$.,0,11014*'+**,7,681977:5%*,%%'*'))001133(061330-'%)*4+/-3-337175:57872278;4100031447388:/,5+*-+//-)*.212.)).20,085:8589<823324:786))-*'.)&(4.4--483/320-*+%,-44302+5)/))09;:1-,+,-71.-,0/*6-.$.-+5504497010103+0392210/--(-+1145556145:96707/.(')+(536/9/12773475,-0+4.10/&-.+02()/*.1&'-)*).0-/61)02830+1201:738519*;4,*(*),'%*.%++**-3<::::2/.((*&')+27525763&24--(,.123-3264280/*'''')%'(*,*--37576:2)3256652421)&(%('()54666876/++&06+55<98;78773;7+-7:99899:98//,-.*3)(''*048404./02676:411,+()&))-.-.,.28986528112998655,++94495./-689:<:221/22.-+-%(/)))((+((*(/.2:32;4017663/61202+((*)-)/,&,0.770)&,(,++/0,,(&#%(('+,&+1,+8161/49*.-862279:<99886853+11*)()'%&)2+0)&&$%(+)--.7992,
@7b92e7ad-fa61-4a6f-a57a-36e03c9cd46d ch=109 read=163947 start_time=2019-12-13T08:57:51Z barcode=BC01 runid=2c9cf7bc05858273f10e7d7ec552fc0bd742dc3e
CTCCTACAGGAGGCAGCAGTGGGAATATTGCACAATGGGCGCAAGCCTGATGCAATACCGCGTGTATGAAGAAGGCCTTCCGGGTTGTAAAGTACTTTCAGCGGGGAGGAAGGGGTAAAGTTAATACCTTTGCTCATTGACGTTACCCGCAGAAGAAGCACCGGCTAACTCCGTGCCAGCAGCCGCGGTAATACGGAAGTGCAAGCGTTAATCGGAATTACTGGGCATGCAAAAGCGCACGCAGGCGGTTTGTTAAGTCAGATGTAGTCAGGCTCAACCTGGGGCTGCGTCTGATACTGCTTAAAGCTTGAGTCTCGTAGAGGGTAGAATTCCAGGTGTAGCGGTGAAATGCGTAGAATCTGGAGGAATACGGTGGCGAAGGCGGCCCCTGGACGAGACCCCAGCGCTCCAGGTGCAGCAGTAGAGGAGCAAAACAGGATTAGATACCTGGTAGTCCACGCCGTAAACGATGTCGGCAGGTTGTGCCCTTGAGGCGTGGCTTCCGGAGCTAACGCGTTAAGTCGACCGCCTGGGAAGTACGGCCGCAAGGTTAAACTCAAATGAATTGACGGGGCCCGCACAAGCGGTGGAGCATGTGGTTTAATTCGATGCGACGCGAAGAACCTTACCTGGTCTTGACATCCACGGGAAGTTTTCAGAGATGAGAATGTGCCTTCGGGAACCGTGAGACCCAGGTGCATGGCTGTCGTCAGCTCGTGTTGTGAAATGTTGGGTTAAGTCCGCAACAGAGCGCAACCCTTATCGCGCTGTTGCCAGCGGTCGGCCGGGGCTAAAAGGGACTGCCAGTGATAAACTGGAGGAAGGTGGGGATGACGTCAAGTCATCACATGGCCCTTACGACCCAGGGCTACACGTGCTACAATGGCGCATACAAAGCGACCTCGCGAACAAGCGGACCTCATAAGTGCGTCGTAGTCGGATTGGAGTCTGCAACTCACGACTCCATGAAGTCGGAATCGCTAGTAATCGTGGATCAAGAGATACCACGGTGAATACGTTGAGCCTTGTACACACCGCCCACCGTCACACCATGGGAGTGGGTTGCAAAAGAGTAGAGTGAAAGCAACCTTCGGGAGGGCGCTTACCACTTTGTGATTCATGACTGGGGTGAAGTCGTAACAAGGTAACCGG
+
*-552*1(-.)../022,14/01)0/.41&-/0/843554,036+39777:781,)()+*-550.)+//,')))-.8486/1;2582479,()*-0922&,,09:)(/+-/-22('+77-0/1/.)0&(-/-18/(-))*85/;,.4-,5/.3.*,/')(-.'0.0-3--.913359462..110502*-*+)*+**)+*55843551803+,)02.//-./:;86&&%')37,*+01,/).,.59.229,((/+4,3813482*$'))%,2340-)/./*1.+,-)0/,-,+,//02-$%&..)'(((*+,./.0446+),2()+*6*5,7+,393**+--1650041.0195,('-02::1.1+)+**+(/0621-02,1/5/393)'.53,)(''-01+%(''--1.,//-/0%'&%((,+).-)+--<;-301.)7/4)0/67;44660034.-/14;99;<;1/,+'+*,&,)2//3+++34,+1,*-4022*54560+.*++,88:865406/4-+3*-29797667,+)')+-*23,#&().2.306;,/2+8:33/621...+59023-*/-20//3*003/+,-//,./6482.41:8100/1237463380/5/..-,49696667:655244/,.,/+%&(+<;434.*%)51,*-.,-01398::18:+8498931-,.+(()),+,+22:56357134//11244214..-,*)))*/&154842,014),.'6++',-385*49..-**)(*)+--&'('&&(,.0*,/121*2/)'&(14**,/-14796(0//*(01*009-*.-),/+*.',,/0558866)))-.182.-,-,.17*'-''*+/:()04.(&'''',.163.2.+)&((1/-,*),**''*92510-+,,)*0+)*+1-/8882221+-./)*,7655/6'(&2/))')*,:901&-)*%()/057903-5.--5)6+627--3*,*0++))'*312+*,&&'(2*62/1%02.-44465680(6805.,-/.--+/6+41+$*+*-1,1/48(1'1++&+&,+00+,286)%'()-+&()''''&'*224456(4-,.2,00042/51.,98,,10082:785355/,2))*,.,,.1698879)5+2754+-
@dbd8e6c8-1768-4bcc-bd92-5c543250a4f3 ch=267 read=78916 start_time=2019-12-13T08:57:42Z barcode=BC01 runid=2c9cf7bc05858273f10e7d7ec552fc0bd742dc3e
CGGTGCCTTGTTGCGACTTCACCCCAATCATCAATCCCACCTTAGACAGCTCCTTCCTTGCTGATTAGGCCACCGGCTTCAGGTGTTATCAACTCTCGTGGTGTGACGGGCGGTGTGTACAGGCCGAGCAATATTCACCGCGACATGCTGATTCGCGATTACTAGCGATTCCAACTTCATGTAGTCGAGTTGCAGGCACAATCGAACTGAGAATGGTTTATGGGTTTTAGCTTCACCTCGCGGCTAGCTTCCCCTCGCATCCATTGCACGTGTGTAGCCCAGGTCATAAAGGGGCATGATGATTTGACGTCATCCCGCCTTCCTCCAACTTGTCACTGGCAGTCTCGCTAAAGTCCCCAACTTAATGATGGTAACTAACGATAAGGAGTTGCGCTCGTTGCGGGACTTAACCCAACATCTCACGACACAGTGACGACAACCATGCACCACCTGTATCGCCATAGCTATCTCTCCATCTCCTGGAGCCTTTTATGAGTATGTCAAGACCTGGTAAGGTTCTTCGCGTTGCTTCGAATTAAACCACATGCTCCACCGCTTGTGCAGGCCCCAATCGAATTCCTTTAGGTTTCATTCTTGCAGACGTACCATACTACTCAGGCGAATTACTTATTGCGTTAACTGCAGCTTTGACATCCAACGCGAAATTGCTCATCGTTTTACGGCGTGGACTACGGTGCTCAATCCTATTTACTCCCCACGCTTTCCGGGGACTGAGCGCCAGTTGCGGAGCCAGATCGTCGCCTTCGCCACTGGTGTTCCTCCATATATCTACGCATTTCACCGCTGCACATGGAATTCCACGATCTCCTGCACTCTAGCTGCCTGGTTTCTATGGCTTACTGAAGTTAAGCTTCAGGCTTTCACCACAGGCCCTTGCTGCCGCCTGCTCCTCTTTACGCCCAATAATTCCGGATAACGCTTGCCACCTACCGTATTACGCGGCTGCGGCGTTTAGCCCGTGGCTTTCAATAAAGTACCGTCACTTTCTTCCACCATTTCCTGTAGCCGCCGTTCTTCCTTTATAACAGAAGTTTACAATCGAAAACCTTCTTCCTTCACGCGGTGCTCGGTCAGGTTTTCCCCCCCATTGCCGAAAATTCCCTACTGCTGCCTCCCGTAGAAC
+
*'.,%'%&+'-0&-./46:9+3-,',,//2796;0;7-(1+1-*+1)*../38967)'*'&'++/5)+282%*,*,((*+%+0..,2,--/...30/.-.(**,.56),465:7652)&'$)-/1((.6+.+,.;5331,--.+)+((-,.3:6-10+1-,-7000-+1401.-+,5.542333662/10913(1)+&(/505(+560/*'0*)363;:246;43;;1(((-1-)-5/0'((%(-#$%/6-;6,()$%*-11(+'$%#&///0*)**3-/)*0665083**-2,867/010.7;0../'0).0390-1;8897)0/*-+3.,.7266182103447000.(('(2-0&0*-15262125488391//7....00/2'-09/10789223,1(037404/-.((+(0100/-*,+,034'),-/3/)*-)455810.06+-8,03256+-+)*$0/10605632+.297988:9//1,-..($*$$()*5266.(*++*&*,-10(/*9::<;9993-)+4-:161122;364//114445:00:-214.016&+)/1.(&&)+.3/72*&()'&*1/;914;<.9-,-$',135//-#$$'((&&')-.2)*(.''()5(*/-.3-<-:.32.'%*/73//351:)2+1'(&'+(,+'+244991::;*./.900/78887+++.)'#&(*0.+/-+/5-&0,:95---,,3:030207-555563609/+*1,'*(+)*0;0//5335537-2-,,69(.--4735;8625:'1*//567331312<:128;653)10/013*6)7*47,,--0/)*/(*5011/()'-33273459<:3414+30,3-./808/-8,,(,-0/(/0.1:1,,/.-*)-+48,--**.*.2-14011-23+.08+)/++(&-5.159:2-7<796863-7-,9:,3,*'''(**8.++&,+3,('#%$%&')&&&,+,,2--*,34-.4/16+**-1:89-%'242/*.++*/2-.7403323222816967523002/2712257/+.**-8:+,/:5-'./),%&(1.2;:87;600*,+,1/02:(862+//,66+5168:3,'6+(,(',2001025+*002*.,-/3-38*,905)3*
@a41af9cb-9046-4ab3-8f44-42fbbecc804f ch=134 read=61609 start_time=2019-12-13T08:57:41Z barcode=BC01 runid=2c9cf7bc05858273f10e7d7ec552fc0bd742dc3e
CTCCTACGAGGAGGCAGCAGTGGGGAATATTGCACAATGGAAACCCTGATGCAGCAACGCCGCGTGAGTGATGAAAGGTTTTCGGATCGTAAAGCTCTGTCTTTGGGGAAGATAGCCTTGGTACCCAGGAGAAGCCACGGCTAACTACGTGCCAGCAGCCGCAGTAATACGTAGGTGGCGAGCGTTATCAGATTTACTGGGCGTAAAGGGAGCTGTAGGCGGATGATTAAGTGGATGTGAAATACCGGGCTCAACGGGTGCTGCATTTCCAAACTGGTTATCTAGAGTGCAGGAGAGGTGGAATTCCTAGTGTAGCGGTGAAATGCGTAGAGATTAGGAAGAACACCAGTGGCGAAGGCGACTCTCTGGACTGCTGTGGCGCTGAGGCTCCGAAAGCGTGGGGAGCAAACGGATTAGATACCTGGTAGTCCCGCCGTAAACAATGAATACTAGGTGTGGGGGTTTCAACACCTCCGTGCCGCCGCGCATTAAGTATTCCGCCTGGGGAGTACGGTCGCAAGATTAAAGAAACTCAAAGGAATTGACGGGGACCCGCACAAGTAGCGGGCATGGTTTAATTGAAGCAACGCGAAGAACCTTACCTACACTTGACATCCCTTGCATTACTCTTAATCGAGGAAATCCCTTCGGGGACAAGGTGACAGCGGTGCATAGTTTGTCGTCAGCTCGTGTCATGAGATGTTGGGTTAAGTCCACAACAGGCGCAATACTTGTCGTTAGTTACTACCATTAAGTTAGGGACTCTAGCGAGACTGCCTGGGTTAACCAGGAGGAAGGTGGGATGACGTCAAATCATCATGCCTTATGTGTAGGGCTACACACGTGCTACGTGGCTGGGTACAGAGAGATGCAATACCGTGAGGTGGAGCCAAACTTTAAAACCAGTCTCAGTTCGGATTGTAGGCTGAAACTCGCCTACATGAAGCTGGAGTTACTAGTAATGCATGGCGAATCAGAGATGTCGCGGTGAATACGTTCCCGGGTCTTGTACACACCGCCCGTCACACCATGAGAGTTGGCAATACCCGAAGTCCGTGAGCTAACCGCAAGGGGAGGCAGCCGAAGGTAGGGTCGCGTTAGGGTAGTAATGGCTACAAGGTAACCGG
+
0002001,%0,(-4/-1.--0.89+064182)*&')-+**)--/:*,.9880)(+/3557:42020&&')-.-/0')).792,,:5996862.*+,888909:0526,-/,0**&)''&--00.3(((*&+(**-2,/,5--.8251545-421%-.+7230(,+*#%'+,31/,,087')-.-9.,-7'*%6+()440488724:0'04)*-'(((*..45787/301+,,-)*/-.+,10,&2*(988883-1+53668986,56).)84011109/.--(')+-/1749,(*''%(,,/,7+5))+/0110.-/30.162-/09::30../5.45,523:647:45'(&%'*)2.01201//(,33673331/')2/-/66179332.(,,+*+.13:9,(,-+1-3%-&1./,0/(18)-,,+26(+(%*:567:-41723)()%)(*237262765-.;51+,,--4.582599823/('$''+,4-+,,-.8.(++&&(.)&())948730310.+2-27-&*/,,0-39*.)),3.847'2:7//75))),)'&'%'&)**2&20,.183.2.*++%)'++110162488432029.-+&(**-+0/-68,-../83;21--+4,837,))**,,)-3+597)8:54/60+0..0-%%&)000216&079**445786566567665/1..+*))-,//.-1).*+/*$)/-4((.43-6,)($$%%*+-*0%)+5-0,+.5+1,8-060((-0-,./3.01*+-/1666:5683,1,-*),+-*-*)+*3,-46-889997/35+,6///..(+(&%$)*,,.03+)*+30.-'*,+.32--*+.73332(),6..++*,-:872;2127560)+))16-./03:2/.2/.7:50133767:357/4,7+2/,-,)'%'*,65.-6352(*+.1014/0162((6---**(-'&)"$$%&((*.513+0++.1161%(&+*-.569:78:481(4330230001.-(0751;8./74545:240+*''*.,/,494-28.+*(()+6148825239493-3,+)0-%-0//1752.-03/.*,*++$&(+/&-14+''%%%&%%%&$$+-,1/548-7.
@15b4ee98-f251-4d16-bebb-576d44244227 ch=128 read=183699 start_time=2019-12-13T08:57:38Z barcode=BC01 runid=2c9cf7bc05858273f10e7d7ec552fc0bd742dc3e
CCTACGGGAGGCAGCAGTGGGGAATATTGCACAATGGGCGCAAGCCTGATGCAGCCATGCCGCGTGTATGAAAGAAGGCCTTCGGGTTGTAAAATTACTTTCAGCGGGGAGGAAGGGAGTAAAGTTAATACCTTTGCTCATTGAAAAGCGTTACCGCAGAAGAAGCACCGGCTAACTCCGTGCCAGCAGCAGCCGCGGTATGCAGGAGGTGCAAGCGTTAATCGGAATTACTGGGCGTAAAGCGCACGCAGGCAGTTTGTTAAGTCAGATGTGAAATCCCGGGCTCAACCTGGGAACTGCATCTGATACTGGCAAACGAGTCTCGTAGAGGGGTAAATTCCAGGTGTAGCGGTGAAATGCGTAGAGATCTGGAGGAGGAATACACCGGTGGCAGAAAGGCAGCCCCTGGACGAAGACTGACGCTCAGGTGAAAGCGTGAGACAAACAGGATTAGATACCCTGTTAGTCCACGCCGTAAACGATGTCGACTTGGAGGTTATTGCCCTTGAGGCGTGGCTTCCGGAGCTAACGCGTTAAGTCGACCGCCTGGGAGTACGGCCGCAAGGTTAAAACTCGGAAATGGTGTGGCAGGGGCCCGCACAGAGCGGTGGAGCATGGTTTAATTCGATGCAACGCGAAGAACCTTACCTGGTCTTGAGCATCCACACGGAAGTTTTTCAGAGATGAGAATGTGCCTTCCGGGAACCGTGAGACAGGTGCTGCATGGCTGTCGTCAGCTCGTGTTGTGAAATGTTGGGTTAAGTCCCGCAGCAGGCTGGCCCTTATCCTTTGACGCCAGCGGTCCGGCCGGGAACTCAAAGGGGCATTAAACTGGAGGAAGGTGGGGATGACGTCAAGTCATCGTGGCCCTTGACCAGGGCTACACACGTGCTACAATGGCACATACAAAACGCGACCTCGCGAGAGCAAGCGGACCTCATAAAGTGCGTCGTAGTCCGGATTGGAGCCTGCAGCTCGACTCCATGAAGTCGGAATCGCTGGTAATCGTGGATCAGAATGCCACGGTAGATACGTTCCCGGGCCTTGTACTGCGCCCGTCACACACCATGGAGTGGGTTGCAAAAGTAGGTAGCCAACCTTCGGGAGGGCGCTTACCGCTTTGTGATTCATGACTGGGGTGAAGTCGTAACAAGGTAACCGG
+
0/-(-'3+(-**2/3356340%)&'),,++-/.943431/450-506///./.*.3/7654,-*-1467776)%*(+,56596+0)+9)(74)&'')-174.,///7:.+-/-2)4.&(*.3-++32413641:51398'2''..'(%)*+4+/2&+,*+,%)*&,,.-(++*,3-025/1*4-,+*#'')-11..0../,',%*'','()4:84608/1//0*3-+..,.3:<88468<80---',,0+/0/*-1:3*4-8-457-,10-,'*33-04+/786792,260010**,./0/22))*+,7/2+)(*%**(+-0,24610)1-5+'&)+);/2.06,+)%&%(+-+33,+*322/..,,45381//+(+)/20/.&*0*.,+-+''-,),.3)*062*).351(()()/+++--454+5.1*+14.137/*(,,59(4*35,5,0(0/79<904.1.026)(+,04245<69+'**+/0++0*.)'1+/-%-))37(())+34.037:53,2)*)&'-,0:35407191024314525835:1-***/2667*+1'.+374<;7788&(*'''3..)(&)(&,5;6,22,,+-,&&(+1768***)&-*/3;:17272113394(3/--()(,..43747;8414,-)*%')772'%&#&*+*-*.9;;/,*++/0277449644-/'(%)%)148:995:70547-2332/.-/076:8797765/(,--926*-)&$$$(-*/32,//-237,,6.-)*)',&,,*$%'/0(,)).9&&.'(%$&&)*..27*,'/).).3&.*,62,4',05.//002;;9;::/.5-30.//6:7540.75962,+,-/971+-)0+(()'*.92414/5--')&*)+,++)--411.-$%()(00/-'('')01*,/16,,(&+44:-15854431102:0/177887,50651.+0*./.1+.07*./+'-+/)(,/-+'((-***2(,,547664)+,+3133:98424+&(%&(1.01174*(**+537491/+0/0-..)'%'$$'$,.++220.+,*/6362,()*(+-0;/,38*&%%%(&&&$&$-*7/40/,;6+186,4025)/.&(*2++0347:8610-,*(+-+)+..-.1-/.0226/701485/7
@1c52e537-e27c-4d7b-b340-8a1da0f07810 ch=334 read=127047 start_time=2019-12-13T08:57:32Z barcode=BC01 runid=2c9cf7bc05858273f10e7d7ec552fc0bd742dc3e
CCGGTTACCTTGTTACGACTTCACCCCAATCATCAATCCTGTAGACAGCTCGCTTCCTTGCGGTTGAGCCACCGGCTTCGATTATCAACTCTCGTGGTGTGACGGGCGGTGTGTACAAAGGCCGAGAACGTATTCACCGCGACATGCTGATTCGCGATTACTAGCGATTCCAACTTCATGTAGTCGAGTTGCAGACTACAATCCGAACTGAGAATGGTTTATGGGTTTTGCTTCACCTCGCGGCTAACTTCCTCTTTCATCATTGTAGCACGTGTGTAGCCAGGTCATAAGGGGCATGATGATTTGACGTCATCCCGCCTTCCTCAGCTTGTCACTGGCAGTCTCGCTAGAGTCCCCAGCAATGATGGTAACTTAACGATAAAGGAGTTGCGCGTTGCGGGACTTAACCCAACATCTCACGACACGAGCTGACCATGCACCACCTGCTATCTCATATAGCTATCTCTCCACATCTCTTGGAGCCTGTAATTATGTCAAGACCTGGTAAGTTCTTCGCGTTGCTTCGAATTAAACCACATGCTCCACCGCTTGTGCGGGCCCCGTCAATTCCTTTGAGTTTCATTCTTGCAGACGTACTACTCAGGCGGAGTATATTGCGTTAACTGCGGCACTGAACTTTGACATCCAACACTTGGTACTCATCGTTTACGGCGTGGACTACTGGGGTATCGTCTATTTGCTCCCCACGCTTTCGGGCTGAGCGTCAGTTGCCGAGCCAGATCGTCGCCCTTCGCCGCGGTGTTCTCCATATATCTACGCATTTCACCGCTACATGGAATTCACGATCCTCTCCTGCACTCATGGCTGCCTGGTTTCTATGGCTTACTGAAGTTAAGCTTCAGGCTTTCACCACAGACCCTTGCGCACCGCTCCTCTTTACGCCCAATTCCGGATAACGCTTGCCACCCGTATTACCGCGGCTGCTGGCACGTAGTTAGCCGTGGCTTTCTAATAAGTACCGTCACTCGGCTACCATTTCCTGTAGCCGCCGTTCTTCCGCTATAGCAGAAGTTTACAATCCGAAAACCCTTCTTCCTTCACGCTGGCGTTGCTCGGTCAGGGTTCCCCATTGCCGAAAATTCCCCTACTGCTGCCTCCCGTAGGAAC
+
74155;..4-6*05.1.-)*'*)/-/).-445;96835/$%',-13/0041(*0/,).++,2818+)144579-3+,222%-*+-3/),++)*/1686456684;:5683220237::-.2/--(,(.,-.4864265.00249;;;;;;:<94210322-//./51322'3(,225-3/023.8(),3/..-0,,0+0,944+*/3-.//+01/013;8060212::-234<,,,6+0-1*.)(')*1-12%(&''(30-$-(&)'*+,00-.2,-,--8*+.0199990450*,--79898<71248:99,9:.+:;8<89-5,/+6--,0(**+2+)*-,23-,0,)-/..::3-&/.7.))/1*()+)**5.211005+-*$)2://,().0/.,5,/-+-/*-*(,/-2001-+-..77955664.//5.2*+)/1&//00&)(.-35&0*,+7878:064252((..0,())..,/1+$$$%&***++340512463-++()*)0/7:2+0--8.,-1.'5)8,9:757----./0/.-0601,5+-+744/266+(+0-40:743;5/..3<9:1:;13610%'10/366.&-+.2456(()%+'('----64;180205(2/..0075--46+,1342,1*0)*-+',313676:996:7,,+6../4;796044)1,+-,,,$(*.,7;*)+-389-%,,)')(()3.*,/0699::,/:.+/&($,.800120-/0467)423/26).)4,1260*+405.3+(),-/499:<<7399/45/0-()*0)5+/*,/016/./0/621.'-.0&'$)*.**'))/0:.-2577;232/0302/-.7.'(*296,5983:6/*-20345891).(''(*#(&')+35./181*00*)&,+/3.,03162/1,,-/+-/*.0-*-.4:554.+'+),/.2..-),,335190/,-%$***+11)&,1137(.+/**.+)++,*41118:,7<,531,%'(*0..*,6:45..*$$*(*-'+%%*'(2<5/36;:62027:66/*-1.4:83572/1),'-(+*8/-,11)3++)1...,+63+%08258779:873922,))2/*(6')),-82./41(+)2
@1397b6f7-0b90-43d0-84c3-0441b2b53d5a ch=261 read=64506 start_time=2019-12-13T08:57:28Z barcode=BC01 runid=2c9cf7bc05858273f10e7d7ec552fc0bd742dc3e
CGGGAGGCAGCAATTAAAGTGAACGAGCACGGGCAGCCATGCCGCGTCGCTGAAGAAGGCCTTCGGGTTGTAAAAGAATTACTTTCAGCGGGGAGGAAGGTAAAAGTTAATGCACCTTTGCTCATTGACGTTACCCGCAGAAGAAACACCGGCTAACTCCGTGCCAGCAGCCACTGCCGGTATGCAGAGGTCTGGCGTTAATCGGAATTACTGGGCGTAAAGCGCACGCAGGCGGTTGTTAAGTCAGATGGCAAAATCCCCGGGCTCAACCTGGGAACTGCATCTGATACTGGCAAGCAGGTCTCGTAGAGGGGTAGAATTCCAGGTGTAGCGGTGAAATGCGTAGAATCTGGAGGAGGAATACCGGCGTGGCGAAGGCGGCCCCTGGACGAAGACGACGCTCCAGTGCAGCGTAGAGGAGCAAACAAGTTAAGATGCCTGGTAGTCCACGCCGTAAACGATCGACAGGAGGTTTGGTAACGCGGGGCGTGGCTTCCGGAGCTAACATACGTTAAGTCGACCGCCTGGGAATACGGCAGGTTAAAACTCAAATGAATTGACGGGGGCCGCACAAGCGGTGGAGCATGTGGTTTAATTCGATGCAACGCGAACCTTACCTGAATGTGACATCCACAGAACTTTCAAGTGGATTGGTGCCTTCGGGAACTGTGAGACAGGTGCTGCATATTGTCGTCAGCTCGTGTTGTGAAATGTTGGGTTAAGTCCGCAACGAGCGCAGCCACTTATCCTTTGTTGCCAGCGGTCCGGCCGGGAACTCAAAGAGGACTGCCAGTGATAAACTGGAGGAAGGTGGGGATGACGTCAAGTCATCGCCTTACGACCAGGGCTACGTGCTTTACAATGGCGCATACAAGAAGCGACCTCGCGAGAACAAGCGGACCTCATAAAAAAGTGCGTCGTAGTCCGGATTGGAGTCTGCAACTCGACTCCCCATGAAGTCGGAATCGCTGAAGTAATCGTGGATCAGAATGCCACGGTGAATACGTTCCAGGCCTTGTACACACCGCCCGTACACCATGGGGAGTGGGTTGCAAAGAAGTGGTAGCTTAACCTTCGGAGGGAACGCTTACCGCACTTTGTGATTCATGACTGGGGTGAAGTCGTAACAAGGTAACCGG
+
%&.2*.8.,..5/9,3%#%$$&$%%%(($%&(%%%%'.--++(+0,,'%'((-3&((((13022,554811288,&)&'&&',/**&++('*)&/++-)**489--,10,)%'&+/-73-.220451/25090.7))-+).)%*)&(*)4.810-5.+-'&)&/43441146-+(&)&*%#$&%*$))+*+$&&*,20;1:14)/,,/3054:8863/574+/23/2-20066.,40)0,7,4480020'')*03+).11)'1,-99333500947758434311---./925-,*%'$,'()1258.-'/08,,-'4(6+00+-4..,,,,273,,87/08::0)(*+,354./-)/,/42366.,%'%(&%$&%.()))767-+.-+*')+(***&+(*+.'%*0,((''*/*+%')'(*38)-)*,10.,-/227:(*6633455033142329:,+*)&'')*-,*+./1-)-).(**0*-66)),./-/*4&+*%'+$&%(%%',*2.5007454687893.-'%$&(-0(('/.033;;72689;;22.8282672,67-/0),022.)-01/3:022363/051:35716-,*0-2,/1//-+,,+(,+/861.+,$-(+58692+,**/6*/80,*0+./3'//-0//09:<:3;;.82262)%,*0(+5:89640'&#())-385*'&((97882;10-23/,-/:.7525/*,/7-)*-%,*-/1*1,',*''-(*,;/.61-;2127/)/1984/4..-.2(0-/290;-)')+,,5//4./20022;;9991,2*++*/-3670338899880-/23883#%$%%&')+2<-773)&%'%+*+-+*)-/86688796621.($'''&4464695/.**'',77*12;8696678959./+)0-/2238:755.**.(2.1)'*-.5884-32-,-./+&()&+)0,,,6175759341*)($&,2-,-008:8:656:889,)+/7511852523-4)%4:56391,++)+*.533:2-.1/*,,%/''/*()*--()6)4,7/'+)()*0+*&'()4,58388,0(*)%.(*+*)&(*&$'&)-36--/.070')))++*22)+%++*+7,*+728:-90476,7:
@f8b86e9c-5c80-4c7a-a4b6-9c240b3275ac ch=61 read=136934 start_time=2019-12-13T08:57:12Z barcode=BC01 runid=2c9cf7bc05858273f10e7d7ec552fc0bd742dc3e
CTCCTACGGGAGGCAGCAGTAAGAGGTGTGCACAATGGGCGCAAACCTGATGCAGCCATGCCGCGTGTATGAAGAAGGCCTTCGGGTTGTAAAGTACTTTCAGCGGGGAGGAAGGGGGGGTAAGTTAATACCTTTGCTCGTGGCGGTACCCGCAGAAAAATACCAGCTAACTCCGTGCCAGCAGCCGCGGTAATACGGAAGTGCAAGCGTTAATCGGAATTACTGGGCGTAAAGCGCACGCAGGCGGTTTGTTAGATCAGATGTGAAATCCCGGGCTCAACCTGGAACTGCATCTGATACTGGCAGCTTGAGTCTCGTAGAGGTAGAATTCCAGGTGTAGCGGTGAAGTGCGTACCAGAGATCTGGAGGAATACCGGTGGCGAAGGCGGCCCCTGGACGAAGACTGACGCTCCAGGTGCGAAAGCGTAGAACAAGCAGGATTTGCGATACCTGGTAGTCCACGCCGTAAACGATGTCGACTTGGAGGTTGTGCCTTGAGGCGTGGCACCGGAGCTAACGCGTTAAGTCGACCGCCTGGGAGAGTACGGCTGGGTTAAAACTCAAATGAATTGGCAGGGGCCCGCACAAGCGGTGGAGCATGGTTTAATTCGATGCAACGCGAAGAACCTTACCTGAATCTTGACATCACGGGATTTTCAGAGATGAGAATGTGCCTTCGGGAACCGTGAGGACGGAGTGCTGCATGGCTGTCGTCAGCTCGTGTTGTGAGAATGTTGGGTTAAGTCCGCAGCAGGCGCAGCCCTTAATCCTTTGTTGCCAGCGGTCCGGCCGGGAACTCAAAAGGGAGACTGCCAGTGATAAACTGGAGGAAGGTGGGGATGACGTCAAGTCATCATGGCCACCCGACCAGGGCTACACGCGTGCTACAATGGCGCACATACAAAGAGAAACGCGACCTCGCGAACAAGCGGACTGTACCTCATAAAGTGCGTCGTAGTCCCGGATTGGAGTCTGCAACTCGGCTCCCATGAAGTCGGAATCGCTAGTAATCGTGGATCCAGAATGCCACGGTGAATACGTTCCCCGGGCCTTGTACACCGCCCGTCACACCATGGGAGTGGGTTGCAAAAGTAGGTAACCTTCGGGAGGGCAGCTTACCACTTTGTGATTCATGACTGGGGGTAGAGAAGTCATGGCACCAAAGGTAACCG
+
+,0210--(+&/./1.2//41+)%(&'$,()-/4:76-30+1/3'5:842/-,,)/,1221.(*),22*+-2.*,+,218687(976;7046,)*,13;9/*--+26)(..*0/0/32**)*3--707046/8;0,9:9*2*/)')+&/*($))(,)&'&"#))&'*&.,013835,5-)+,+)14/,/--060/0(,*&((.,12+,11.,,()-/4/3/-129;63*,--)&&-0(,),+,-7+68;:&3,'&',1()44,.,,11)-0).47659*1.6-0')).,+....+**))+(,*))'&((*+./1/115,,'/+11.2.1.0-*643-''++.10-+*%((.-.,*-,+*+-14291-0,+4/)47-6-2(&(+0*,+.,76/(*/5.'')*'/0-./5666/+&.2-///--)&'+*4,,21/*$+&+0(0,'$$%'*(0*(+9532711./.48559;861,.,-.4/1050./,12914252(5-*-7.4+-''&.238//2/26533+3/71/...+13/01.50*(&%&)0,2,+%&,0265;;7136(01.+*//0*,+(117-/6.*,'('&&()-,-1)***-.11:;/:79/,-..576524)+/&(/1..,*,6,0)')(*,-/757+()(,*'/:;34(()+-00)%)')(+,03375.;8051:886')*.)(-%'(//9752*)%%&+/015744555795281/..%)/--26(*/49890.7.(+,(-()132.,'./()(%$()&&(()191/2.-.082/)1*/.*.,4;88)381(,0)')*97797403-014;:9898.-1-4)1*'.534.)3-.750+(*,58-'&'%'($*,()./;46674/-,&)*/6745//03/0+,*-+,)-,0334*(&%('%&('(.,)(+%''%&),+()-5+&%%)*475545593+--4442,---,5*'/++9*&*&'*,:906+..-++,*93)*0,..,-.(1+24552/)+,/3/0/24483:'),67600-)**4.-.76&7258/34*-479647.,-.-2906:2/32'/,05./,1*(')%-36<012:6+*,+&&)+1-//13(80+,.(/++,0617:./14.+.026;9772/31/146,+-*,)+*()3-0-'').(44-+0+4;;97
@b64b203d-2f84-438a-a705-8822a5eaa8b6 ch=269 read=72437 start_time=2019-12-13T08:57:14Z barcode=BC01 runid=2c9cf7bc05858273f10e7d7ec552fc0bd742dc3e
CTCCTACGGGAGGCGGCAGTGGGAATATTATTGCACAATGGGCGCAAACCTGATGCAGCCATGCCGCGTGTATAGAAGGCCTTCGAGGTTAATAAGAAGTACTTTCAGCGGGGAGGAAGGGGAGTAAAAGTTAATACCTGCTCGTGACGTTACCGCAGAAGAAGCACCGGCTGCTCCGTGCCAGCAGCCGCGGTAATACGGAGGTGCAAGCGTTAATCGGAATTACTGGGCGTAAAAGCGCACGCGCGGTTTGCG
+
++2+*&//98/262.51(134:.3-.*/,'.----01::74.*(+/88:<776822-.071537:43322/)+)).+,(194:4'%..+,)*+-,&*+&,(,-;8-(('*--,)/-,5,11+%''/:7+*,;-9,(.'%&006+30&-,&'#)(&)-(,,&),*01841/.+(,/04+,(,&&(./06602/8116-(-*/,41-346557313/3.04.6.5.467:;74.,/74+*/,.&+'))*19+-)%%$
@0a046726-8b5c-4dec-a517-3d25327db001 ch=213 read=152102 start_time=2019-12-13T08:57:10Z barcode=BC01 runid=2c9cf7bc05858273f10e7d7ec552fc0bd742dc3e
CTCCTACGGGAGGCAGCAGTAGAATTTTTTCGGCAATGGGAAACCCTGACCAGCAACGCCGTGAAGAAAGGTTTTTCGGATTGTAAACTTCGTATTTATAAAGGAAGAACGGCAGCGGCTGAAATGGTAGCCGAGTGACGGCTCACTTTATTAGAAAGCCACGGCTAACTACGTGCAGCAGCCGCGGTAATACGTAGGTGGCAAAGCGTTATCCAGGAATTATTGGGCGTAAAGAGGAGCGAGCGGCAGCGGGTCTGTGGTGAAAGCCTGAAGCTTAACCTCAGTAAGCCATAGAAACCAGGCAGCTAGAGTGCAGGGAGAGGATCGTGGAATTCCATGTGTAGCGGTGAAATGCGTAGATATATGGAGAGAACACCAGTGGCGAAGGCGACGATCTGGCCTGCAACTGACAGCACTCAGTCGAAAGCGTGGGAGCAAATGGGATTAAGATACCTAATTAGTCCGCCGTAAACGATGAGTACTAAGTGTTGGATGTCAAAGTTCAGTGCTGCAGTTAACGCAATAAGTACTCCGCCTGAGTGGTACGTTCGCAGAATGAAACTCAAAGGAATTGGCGAGGGCCCGCACAAGCGGTGGAGCATATTAGTTTTGGTGAAACGCGCGAAGAACGCCACCAGGTCTTGACATACTCATAAAGGCTCCCAGAGATGGAGAGATGGCTATATGAGATACGGGTGGTGCATGGTTGTCGTCAGCTCGTGTCGTGAGATGTTGGGTTAAGTCCGCAACGAGCGCAACCCTTATCGTTAGTTACCATCATTAAGTTGGGGACTCTGGCAGGAACTGCCAGTGACAAGCTGGAGGAAGGCGGGGACGTCAAATCATCCATGCCCATATGACCTGGGCTACGTGCTACAATGGATGGTGCAGAGGAAGCGAAGCCGCGAGGTGAAGCAAAACCCATAAAACCATTCTCAGTTCGGATTGTAGTCTGCAACTCGACTACATGAAGTTAGGTCGCTAGTAATCAAGATCAGCATGTCGCGGTGAATACGTTCTCGGGCCTTGTACACACCGCCCGTCACACACGAGTTGATAACACGAAGCCGGTGGCCTAACCGCAAGGAAGGAGCTGTCTAAGGTGGGATTTGATGAAGTTAGAGGTGAAGTCGTAACAAGGTAACCGGAAGGGCCAGGCGGCAGGCAAGTAGGTTAACACAAAGACACCGACAACTTTCTTCCAGCACCAGCAATGCACATGCCACC
+
'*-213404.&)-)-.../63)-,.488-)11;66;52('',+)1/)*+4-,**)+*(('&%&')&+/(,+-1-,)%2*(6*)+476//2,).).6,*-3;/,/.3,/3-')'$*)'/--.+.6-/234588)&()+5,4+*(%#%&.*(*(*'-.++33+-/,+./4,..028673/6444/.//3010//387435---*03/12335//2+%-+'&+((1-69;9973:+'&1/',-&%-+.<:626&+5,.,)+,43.+1-(,658+1(''))2,325&-,-9*02221.040155232/000.')++-.-30*(*(-5134025+7+9+9941-,*')**442--2.+2876534766351-*)')(,*.2938:6:5*+**,86672221.3/02133741100.)()%,+3+-.4$))(*12942-)(.0150+).&-,)'((--05'%%+'()468,.73:;<<8...*)&)(332(''&+0+50:79622+,,::77954324474;4:4550-142-//1211(*--,*),+597864:4,0/.2:;918:11177-+-./10/&*+%27319-.-,,(*'(,000/,//02-//+,9;;/%'2*,6/,*+)+-/6()-,&**$('()-,,-64/3-/,011*)/8/1***+.()++---8.-+*(./,43445355655758'/-/-/*,,88(17;+.7667++,,0360445465/36)45(15,:*-*,0+'(2-8%%03334/3943857777<728218<89:96464,-2,694278,)%&&&-,-4/0:::,,**,(*4./01,*+**/,52',3+**--656,/1847&'+,.21*,0300,(%'-32*++*+0-+*+0636757154563-*/**-+..32+-334/--2.-2.,-5::/.0*'')-60,.12:979.1432)2*3100,,777.7/,/0042762757494091#+('*'))**.3--(%'&*01./112//21429743:778333//1,/+--/3''%'&--082291.//+.+-+.,'+&*%%(*20+1')00188:99/6)'.(1).*0-+,4,,*((0/*11002/1/+1*+*.*()*(&%'0-'*%,(+*)2,++)(/2515)2-064.0/,0)*$&%'*/*-*-%%++/2.0016/7/2++-.1()(,,/4+-/20029637;2-,../07124/5,%'&'&&%&&%%"
@7bcc2f46-6549-43c2-854b-376d008fb357 ch=374 read=94192 start_time=2019-12-13T08:56:51Z barcode=BC01 runid=2c9cf7bc05858273f10e7d7ec552fc0bd742dc3e
CCAGTTACCTTGTTACGGCTTCACCCCAATCATCAATCCCACCTTAGACAGCTCCTTCCTTGCGGTTAGGCCGCGGCTTCGGGTGTTATCAACTCTCGTGGTGTAGGCGGGCGGTGTGTACAAGGCCCGAGAACGTATTCACCGCGACATGCTGATTCGCGATTACTAGCGATTCCAACTTCATGTAGTCGAGTTGCAGACTACAATCCGAACTGAGAATGGTTTATGGGTTTTGCTTCACCTCGCGGCTTCGCTTCCCTCCTGCACCATCCATTGTAGCGCATTAATTGTGGCCCAGGTCATAAGGGGCATGATGATTTGACGTCATCCCCGCCTTCCTCCAGCTTGTCGCTGGCAGTCGCTAGAGTCCCCAGCAATGATGGTAACCTTCTTGATAAGGTTGCGCTCGTTGCGGGATAACCAACGTCTCACGACACGAGCTGACGACAGCCATGCACCACCTGTATCTCATATAGCTATCTCTCCATCTCTGGAGCTTTATGAGTATGTCAAGACCTGGTAAGGTTCTTCGCGTTGTAGAATTAAACCATGCTCCACCGCTTGTGCGGGCCCCCCGTCAATTCCTTTGGTTCATTCTTGCGAACGTACTACTCAGGCAGGTACTTATTGCCAACTGCAGCACTGAACTTTGACATCCAACGCCAGGTACTCATCGTTTGCGGCGTGGACTACTAAGTTATCTAATCCTATTTGCTCCCCACGCTTTCGGGACTGACGTCAGTTGCAGGCCAGATCGTCGCCTTCGCCACTGGTGTTCCTCCATATATCTACGCATTTCACCCGCTACACATGGAATTCCACGATCCTCTCCTGCACTCTAGCTGCCTGGTTTCCTATGGCTTTGCGGAAGTTAAGCACAGGCTTTCACCACAGACCCTTGCTGCCGCCTGCTCCCTCTTTACGCCCAATAATTCGGATAGCAACGCACACCGTATTACCGCGGCTGCTTTGGCGTAGTTAGCCGTGGCTTTCTAATAAAGATACCGTCTTTCGGCTACCATAGCCGCCGTTCTTCCTTTATAACAGAGTTTACAATCCGAAACCTTCTTCCTTCACGCGGCGTTGCTCGGTCAGGGCACCCCATTGCCGAAAATTCCCTACTGCTGCCTCCCGTAGGAG
+
,)%-2;-1538/1400111332',/4+/11---,+0,23+).)+,)/+,*+,,97694.,-.,)-00$086/&),**010)/',),4011,),,--/14671.($''//89433,,/)+).652-63)*&')+-0103;755;460334599::98:8+.--3/.*/+,,//7840.*,/.7468:8898,+33803+-,..1539413++54.,,+074186:5458:47;;-,-21279<99690:99;912385:..-++,-.073;96279,,,**)*+/5,(/(+&&),2.+.8754.36)12005711///3;63379::9:2:;-+373838043)+.2/..1'./041)(2'+,30++/-343+)(&+-*,034765623/+&$$&(0.0.7.9./+/08658.0*241*,..-++,%...-*12065910832/**-*,,&,06:/..5067:,+)()556)2-/144536210+19*,2.,)+,)(($&(%,(',01-,-/0-./14/1:.5.+..929<720)+-))%$.(.*.719;76071/-,/6.+*'*,6529321676-*6615585)/3/-()52/;</60-.,,7:5722,'*,.-128$(&*&(+)%/'%+)++,1,*%,,,6455:567001:8:1)2,/((%',(&&(+,20//+4,*+/91117:765(350'%'*+,:56;53.+(18,(2.5082,/-*/:0.'861/--),2570323*-+0)2:5..//.67157586465/1335314:81/47.0377998685828<31/67-,02*+&((1.&0,415+))).-/$*+029776+--.1.12238:78:19,,&%$)(&&'/))/-'*()050-(*%))+76/:/++7,/00288:2/4//166;57:00*(*3)+1741-0021+2*,.&609+:0-,)++&++.%/,,1,0.174796827350/04+1)*)*+769...6.55:,33+-)--*1-&'')*0732)''++4942+1-'&))+;39;9:;:362,)4-*+.,0'$)&/.,*-09:8((-+))+-1438252:0-.,++,*,24+)-.-758+6*$&$)*0,,/766:60663,/36+(*1277989:607*-133'-%
@153de3a9-3029-4194-9878-379a2decaf7a ch=100 read=159993 start_time=2019-12-13T08:56:49Z barcode=BC01 runid=2c9cf7bc05858273f10e7d7ec552fc0bd742dc3e
TTGTTGTACTTCGTTCAGTTACGTATTGCTGGTGCTGAAGAAGTTGTCAGTGTCTTTGTATTGAAACCTGCTTGCCTGTCATCCCTCTTCCGGTTACCTTGTTACGGCTTCACCCCAGTCATGAATCACAAAGTGGTAGCGCCGAGGGTTAAGCTACCTGCTTCTTTGCAGCCCACTTGCTTGGTGTGACGGGCGGTGTGTTAAGGCCAGGAACGTATTCACCGTGGCATTCTGATCCACGATTACTAGCGATTCCGACTTCATGGAGTCGAGTTGCAGACTCAATCCGGACTACGACGCACTTTATGAGGTCCGCTTTTGCTCTCGCGAGGTCCTTCTCTTTGTATGCGCCATTGTAGCACGTGTGTAGCCCACGGGTCGTAAAGGGCCATGATGACCTTGACGTCATCACCTTCCTCCAGTTTATCACTGGCTGTCTCCTTTGGAGTTCCCCGGCCGGACCGCTGGCAGCAAAGGGTTGCGCTCGTTGCGGGACTTAACCCAACATTTCACAACACGAGCTGACGACAGCCATGCAGCACCTGTCTCACGGTTCGAAGGCACATTCTCATCTCTGAAAACTTCCGTGGATGTCAAGACCAGGTAAGGTTCTTCGCGTTGCATCAGATTAAACCATGCTCCACCGCTTGAAATTGCGGGCCCCGTCGAATTCATTTGAGTTTTAACCTTGCGGCCGTACTCCCCAGGCGGTCGACTTAACGCGTTAGCTCCGGAAGCCACGCCTCAAAGGGCACAACCTCCAAGTCGACATCGTTTACAGCGTGGACTGCACCAGAATTATCTAATCGACGCGCCCCACGCTTTCGCACCTGAGCGTCAGTCTTCGTCAGGGCCGCCTTCGCCACCGGTATTCCTCAGATCTCTACGCATTTCACCGCTACACCTGGAACTACTACCCCTCTGCGAGACTCAAGCTTGCCGGTATCAGATGCAGTTCAGGTTGGGCCAGAGTTTTCGCATCTGACTAACAAACCGCCTGCGTGCGCTTTACGCCCAGTAGTAATTCCGATTAACGCTTGCACCCTCCGTATTACCGCGGCTGCTGGCACGGAGTTAGCCGATGCTTCTTCTGCGGGTAACGTCAATGAGCAAAGGTATTAGCACTGCTCCCTTCCTCCCGCTGAAAGTACTTTACAACCCGAAGGCCTTCATACACGCAGCATGGCTGCATCAGGCTTACGCCCACATGCAATATTCCCCACTGCCTCCCGTAGAG
+
%'''*&++-04123:4&1-;/107+4+)&+-2.37::63-.*),/44:&8778/890.1%(/&((%*,)%).*,39,-0.'+,)&&,/51/041:0444401:200),.9/1622*+-:74434:88*,-61..232/()&+)'&+6,6668%33-313*-08-8;2,023073$('&&%'$1'1/.,+,,68235++-,+*-0+1/7(/,/0./42091129473;434<81./.2+)))+1./0,'))+26:54324435()-+'++1//208/0'(.--,.-,./24162..223/2%+-34/1-)1++/3--'-+(&-.0773..*,(,-'(2++-1::2445799;<7::/*)**'.+/,-+...09)&&'(.-.-337(1778:8934332-),*+,:88890,%)'(206201./0<8137844,7---43*+&&&')%&)77722**.1328744133/4-*(0/3&)*.*4-27:;9-92,./;:4/3.,),)*.0/0/91+*-,+2.0)%.)*--4431,/42497-&,,+58243,*+*-.8424))+.1/1223;87968654452:841557:349<;;59873797;749814+5,;-,./.7607.//34'&3436;941(*)-/30.1((&%$&*,+*0.//345;7*)//++++;,37<-,,50:;3*(,/00.,3.8.//-.+2/0/*,595;1-*&'+)1..&(%&)//171+(('(&131567;681:*69;-+)+4-0,5'5*24332425:89<;2.(...79;870),()3.+/+2301231522&$&%(#',.-),,-.:331237:578577;:6832282779,-.808227190003+/5)9768;:916('-//7744656(4:83+.50/6'('0-3:38,')%'(%1331-27%63366689450109439'11231'*(-./07532()0.8.)-0*#+$,(77/0,023.)((%&)'%&)0*0.4911110460+.-&$,,.84,+/)$(+21/4*)*-7.7200.7+-.078266(..,90.810,1.11625-+'*'1'(0---4.%&.*-/907<7645460,.5656.0--0',-.5(0),++1+()''()106.*0;134/;9),3-+0+(,'(+,((,-039.()+)*0,/810011*/+-'**+-054966788-44+2*%).17-+,*.+(*))*904<:+()*)05*37)*,.*'&
@542d4c80-e8c0-46d9-ae8b-cf1b7ade8e56 ch=453 read=132880 start_time=2019-12-13T08:56:41Z barcode=BC01 runid=2c9cf7bc05858273f10e7d7ec552fc0bd742dc3e
CCGGTTACCTTGTTACGACCACCCCAATCATCAAATCCCACCTTAGACAGCTCCTTCCCTTGCGGTTAGGCCACCGGCTTCGGGTATTATCAACTCTCGTGGTGTGACGGGCGGTGTGTACAAGCCCGAGAACGTATTCACCGCGACATGCTGATTCGCGATTACTAGCGATTCCAACTTCATATGAGTCGAGTTGCGACTACAATCCGAACTGAAATGGTTTTATGGGTTTTGCTTCACCTCGCGGCTTCGGCTTCCCTCTGCACCATCCATTTGCTTAGCACGTGTGTAGCCCAGGTCATAAGGGCATGATGATTTGACGTCATCCCCGCCTTCCTCCAACTTGTCACTGGCAGTCTCGCTAGAGTCCCCAACTTAATGATGGTAACTAACGATAAAGGGTTGCCGCTCGTTGCGGGACTTAACCCAACATCTCACGACACGAGCTGACGGTAACCATGCACCACCTGTATCTCATATAGCTATCTCTCCATCTCTGGAGCCTTTATGGAGTATGTCAAGACCTGGTAAGGTTCTTCGCGTTACTTCGAATTAAACCACATGCTCCACCGCTTGTGCGGGCCCCGTCAATTCCTTTGAGTTTCATTCTTGCGAACGTACTACTCAGGCGGAGTACTTATTGCGTTAACTGCAGCACTGAACTTTGACATCAACGCGGAAGTACTCATCGGCGTGGACTACTAGAATTATCTAATCACATTTGCTCCCCACGCTTTCGGGACCCCAGGCGTCAGTTGCAGGCCAGATCGTCGCCTTCGCCACAGTGTTCCTCCATATATCTACGCATTTCACCGCTACACATGGAATTCCACGATCCTCTCCTGCACTCTAGCTGCCTGGTTTCTATGAACGCAAGTTAAGCTTCAGGCTTTCACCACAGACCCTTGCTGCCGCCTGCTCCTCTTTACGCCCAATAATTCCGGATAACGCTTGCCGCCTACGTATTACCGGCTGCTGGCGTAGTTAGCCGTGGCACTCAATAATTGCAAATCACTCGGCTACCATTTTCCTGCTTGTGCCGTTTCGCTCTTTGTAACAGAAGTTTACAATCAAAGCCTTCTTCCTTCACGCGGCGTTGCTCGGTCAGGGTTTCCCAAAATTGCCGAAAAGTTCCCTGCTGCTGCCTCCCATTAG
+
40(+/))/.3-*/0(+*(//+5)*&*,./11116*(13)$&#%$$)(-+-..2--4/8(6+)+*.'5,-78;77.3*)3,0&-'&$,&()+//*)*++46678610122<;77933534/2,*'80))'+,-+',/6;646:47789:;::;97.:.-.0/11-)+(-03/6:3440-03/&)'-)(%*/--57;4544)1445;3/,*-0/.*,,+,6497;2134<38:;1-.260.24/1.,01-082',-1218,-10-/-353::8-05))(%$'(.-11/,(%$&'02,),2+*)-,'2:2-46//0/.6<20056889:016.+36251-&+).+,0/--*&)),610297.25661/-.+176,.4+..2.0003-4-,6&*062102+-&-*+081/*+245224-(.87605/1),)&,++--632./0160767..-*)+*&',(267811141*,)(,/65656,/03438652011/4777753681018.6:.,3&+&'+,.+3534456:121/06(2,;98=<88/5+((/2.,,-3-5;98200076957,+5-2103,.-/&++053,)034:8:5-(*,+-+0:2249<.9-,-''*+(/-/.+&&'1324(.)'('+2+0/8/-**+'$'(,-,*,&/'*,9548:212314/6513,)''&''*-.77..'(+-.4486131*'%'+,/64208/,'&'11'&.+248/+.-0.;72'97.1&('),287:;693912/13264....-44996553253..--)+0218-0605255888487867<<6488.-3-.(.*..*-)1*63.***,24.1041/1,*++*.'&'*-22.087;61+%)&'''%'$&'.)+'&'(.,&(/-39:..1/,.,459<)3(&'&%+.18;21103-(*/6***10-.-4-0594613244/*/***-(*'$,*.-.)4/.;3332004875464//11/71029480.)%&'&'-+*+*($*$&&*./34,'(')$)*&)16/24-,*+'(,(.0.2:6+'&&&''(&+,57,*(0')3/*-/:22,1*%))+308;7//54./--*1+-,/-/05-203*2-*.8,0(&$(&%%$%)*(,342',,-.+(*+,+,-/34-2+%$,&*,
@eff6a36a-01cb-4232-a1c6-f3c99341b94a ch=188 read=149863 start_time=2019-12-13T08:56:33Z barcode=BC01 runid=2c9cf7bc05858273f10e7d7ec552fc0bd742dc3e
CGGGGAGGCAGCAGTGGGAATATTGCACAATGGGCGCAAGCCTGATGCAGCCATGCCGCGTGTATGAAAGGCCTTCAGGTTGTAAAAAGAGTACTTTCAGCGGGAGAAGGAGTAAAGTTAATACCTTTGCTCATTGACGTTACCCGCAGAAGAAAACACCAGCTAACTCCGTACCCAGCAATATTACCGCGGTAATACGAAAGGGGTGCGCAAGCGTTAATCGGAATTACTGGGCGTAAAGCGCACGCAGTTTCATTAAGTCAGATGTGAAATCCCCGGGCTCAGCGGGAACTGCATCTGATACTGGCAAACTTGAGTCTCGTAAGGGGTAAATTCCAGGTGTAGCGGTGAAATGCGTAGAGATCTGGAGGAATACCGGTGGCGAGCGGCCCCCTGGACGCAGTTACGACGCTCAGGTGCGAAAGCGTGGGGAGCAAACAGGTTAGATACCCTGGTAGTCCACGCCGTAAACGATGTCGCCTGGAGTTGTGCTTTGCCGGGCGCTTCCGGAGCTAACGCGTTAAGTCGACCGCCTGGGAGTACGGCCGCAAGGTTAAAACTCAAATGAATTGACGGGGGGGCCCGCACAAGCGGTGGAGCATGGTTTAATTCGATGCAACGCGAAAGGCACTGGTCTTGACATCACGGGAGTTTTCAGAGATGAGAATGTGCCTTCAAAGGGAACCGTGAGACAGGTGCTGCATGGCTGTCGTCAGCTCGTGTTGTGAAATGTTGGGTTGACCCGCAGCAGGCGCGACCCTTATCGCTGTTGCCAGCGGTCCGGCCGGGAACTCAAAGGGGGCTGCCAGTGATAAACTGGAGGAAAGGTGGGGATGACGTCAAGTCATGGCCCTTACGACCAGGGCTACACGTGCTACAATGGCGCAGCTGAGAAACGACCTCGCGAGAGCAAGCGGACCTCATAAAGTGCGTCGTAGTCGGATTGGAGTCTGCAACTCGACTCCATGAAGTCAGAATCGCCTTTAGTAATCGTGGATCAGAGAATGCCGCGAATACGTTCCCGGGCCTTGTACACGCCGCCGTCACACCGTAGGAGTGGGTTGCAAAAGTAAGTAACAACCTTCAGGAGGCGCTTACCACTTTGTGGTCATGACTGGGGTGAAGTCGTAACAGGTAACCGG
+
7-28/),21244-.01:2.0,)+'').//:77;32006;25<99((%&%%(+,-/9877483346605(&))+./0&647:..6932-$'$'$%.77-+-.4;/(&('.*%&(+0-,02600-96/98./24%.%(%-,0732:6,0-,4-),.-'(-.4(-+++5/128+5'-(%%)*-,)'&%%+/-.-.+2+,%/&&4)()/).'&%(,003409180812*-.1-029;840.%&'&'./.0/0-//:2+(5-1**,..350).*+65-144,(1525,-&+%+*-)+***++52..0/1613,01%'$$(%/1124635',05)*'(0*62((0,0/1,,,+:20.4-+,498/-,,.04270.5-49532/031/+))*'*'0-476/(,3,'$$$&',%')-./232+22--)(,1+)+.074:*()*9:..%'()-+*348:;/05:83466.(.+56656:5/.+,*0,,-0+./',-0,*)*'')&('(*)&&&)/..*,(&(.3464522777148887624967:,*%*(,,60(%',*--392;1)*+0-82./2041004..+/4403;1.-,.)('(/4.12(-.,1.1.:5596:2//0/395632+-3((%)(-.)+.&&%'&1161)+()''),3<3//.+-.76643:51424+&&*()&(,+*/-511///26*./+(+//1224:98988766.545503/17/2.098035815),$%&#&)'+,,6-/7652'+*6**4+00%%6)+3/3;766561/6.908&4(4(-;56:-.1.,'+%'.,(+,,567<:898/-3-/2'0,0/1970212:9980+,/2/0**/5//2../066(,.,(+++'+/147745261.80--&%%$%($()(*,04;6846,*)'*128.44731621./4:712+1226785715+/),4(-'),.289.7-+,,-2268*-14//.2&-./2154,+/(&'(-.-.087;.--+*,)*2.+1-..,&0*'4-17.*)(442..1017742027+4+'*2.0.00$-'..**,.775:5/5:,*%''-%'-/**1,2297&78./711667258)/-34/,-'-,$+),052.20-.,1...*&)+)+*/+-10839
@615e40df-99b9-4b42-8c19-18a8560793c9 ch=116 read=147126 start_time=2019-12-13T08:56:24Z barcode=BC01 runid=2c9cf7bc05858273f10e7d7ec552fc0bd742dc3e
CTCCTACAGGAGGCAGCAGTGAGGGAATATTGCACAATGGGCGCAAACCAGTGCAGCCATGCCGCGTGTATATGAAGAAGGCCTTCCGGGTTGTAAAATACTTTCAGCGGGAGGAAGGGAGTAAGTTAATACCTTTGCTCATTGACGTTACCCGCAGAAAAACACCGGCTAACTCCGTGCCAGCAATGCGATAATACGGAAGTGCAAGCGTTAATCGGAATTACTGGGCGTAAAGCACGCAGGCGGTTTGTTAAGTCAGATGTAGAAATCCCCGGGCTCAACCTGGGAACTGCATCGGTACTGGCAACTTGAGTCTCGTAGAGGGGTAGAATTCCAGGTGTAGCGGTGAAATGCGTAGAGATCTGGAGGAATACCGGTGGCGAAATTTATGGACGAACTGACGCTCAGGTGCAGCGTGGGAGCAAACAGGATTAGATGCAGGTAGTCCCGCCGTATGAAGCGATGTCGGCTTGGAGGTTGTGCCCTTGAGGGGCGTGGCTTCCGGAGGGCTAACGCGTTAAGTCGACCGCCTGGGGAGTACTGGCCGCAGGTTAAAACTCAAATGAATTGACGGGGGCCCGCACAGGCGGTGGGCATGTGGTTTTAATTCGATGCAACGCGAAGAACCTTACCTGGTCTTGACATCCACGGAAGTTTTCAGAGATGAGAATGTGCCTTCGGGAACCGTGAGACGCTGCATGGCTGTCGTCAGCTCGTGGTTGTGAAATGTTGGGTTAAGTCCCGCAACGAGCGCAACCCTTATCCTTTGTTGCCAGCGGTCGGCCGGGAACTCAAAGGAGACTGCCGGTGATAAACTGGAGGAAGGTGGGGATGACGTCAAGTCATCATGGCCCTTACGACCAGGGCTACACACGTGCTACAATGGCGCATACAAAGAGAAGCGACCTCGCGAGAGCAAGCGGACCTCATAAAGTGCGTCGTAGTCGGATTGGAGTCTGCAACTCGACTCCATGAAGTCGGAATCGCTGGTAATCGTGGATCAGAATGCCACGGTGAATGCGTTCGGGCCTTGTACACACCGCCCGTCACCATGTAAGTGCGGGGTTGCAAAAGAAGTAGGTAGCTAACCTTCGGGAGGGCGCTTACCACTTTGTGATTCATGACTGGGGTGAAGTCGTAACAAAGGTAACCGGAAGATAGAGCAGCAATACGTAATA
+
,30+,.2-6,(+*'+33445-,*0(.,.,6-+*.,6;975/-$*-1''%$%((++(31.-,-+*/38777712448().(-+5335&2342://.92,.++,47*)-..50++%'('))(()*)'3-/.//0.08.+.23503,)+*/)')'((0,,3,*,*(,/+-*)*,4.//6155::24.1&&%&$$,-1..068.0---485-.+0,/)-1)0/,2,)--.5414542,))%,(113802137622958269446842,'/+*,767.2786695289604,,',300-22'-+,*+/-,/(&$$&&,+-,/3550*+.37-/,1/0.0--1:10/2222651.8-+*1325/.-./53-2((.)11598947/6.)+)(***%*-54865/-..,-(,*0'3745)*''*/7<8/123<36/790/4++18+7+-10009,1)),+*5,-)*'),435+1.)'))(3,1331:22367'(**)-0*4./2-2)'()))/'&(*-.18121,4-9-64211/.-/2/057*((('&%../0,-+*4/;-8;728868--+'&-*+*.%,262/9*).,.*))).-/.,()+2...11::--9/;1//0-:78311038/1149.8-,//.35/1++,/416,),43/.,.:5//.---.60/)*,-(7,/:8973;:3;49894)1'(%&'01671;99892/0.-,0/60,&(+*()//8;34696312;450408,**510''-.-.2)201.6102(&,+'06-$&(**/8/9(:+51+2+*,337;*/,(*-04886&/+**-09/0./0/31*3..*('+.*+-.3399410458570)'$,-)*('(*+-7+.1603/,+*(+-022.+&*).$'&(+-/-453+((&(+(*..4488444-+,(,13,,+8/2868779:53567:77)/'+,.(7'4,6+,-.139916111/.1339247/3,,,,..+*-,-+&(,/501199;979-./87380,-,88636/*(+495'58:988354//.-08518-.+,*.+%*$%+*,+-',/-/-:.44:1+&(*)*,+-,,/..,106285'6+(/3,:709/.70,+2/+)/.04;9775431134,,-411284617009*.919;895715.10$((,*+1,0,,,52&*'"'
@6a4a6eb2-ab11-42b1-ab08-d256363a9dd6 ch=443 read=69517 start_time=2019-12-13T08:56:24Z barcode=BC01 runid=2c9cf7bc05858273f10e7d7ec552fc0bd742dc3e
CCCGTTTACCTTGTTACGACTTCACCCCAGTCATGAATCACAAAGTGGTAAGCGCCCTCCCGAAAGGTTAAGCTACCTACTTCTTTTGCAACCCCACTCCCATGGTGTGACGGGCGGTGTACAAGGCCCGGGCGCGTATTCACCGTGGCATTCTGATCCACACGATTACTAGCGATTCCGACTTCATGGAGTCGAGAGTTGCAGGCAATCGGACTACGACGCGCGCTGCCGAGGTCGCTTGCTCTCGCGGGTCGCTTCTCTTTGTATGCGCCATTGGCAGCGTGTACGGTCGTAAGGGCCATGATGACTTGACGTCATCCCCACCTTCCTCCAGTTTATCACTGGCAGTCTCAGCTGAAAAGGTTCCCCGGCCGGACCGCTGGCAACAAAGGATAAGGGTTGCGCTCGTTGCGGAACCTTTCACAACACGAGCTGACGACAGCCATGCGGCACCTGTCTCACGGTTCCCGAAGGCACATTCTCATCTCTGAAAACTTCCCGTGGATGTCAAGACCAGGTAAGGTTCTTCGCGTTGCATCAATTAAACCATGCTCCACCGCTTGTGCGGGCCCCGCCAATTCATTTGAGTTTTTAACCTTGCGGCCGTACTCCCCAGGCGGTCGACTTAACGCGTTAGCTCCGGAAGCCCCGCCTCAAGGGCACAACCTCCCAAGTCGACATCGTTTACGGCGTGGACTACCAGGGTATCTAATCTGTTTGCTCCCACGCTTTCGCACCTGAGCGTCAGTCGCCTTCGTCCAGAAGCCGCCTTCGCCACCGGTATTCCTCCAGATCTCTGCGCATTTCACCGCTACACCTGGAATTCTACCCCCCTACGAGGACTCAAACGCCGGTATCGAATGCAGTTCCCAGCAGGTTGAGCCAGGGGATTTCACATCTGACTTAACAAACCATACCAAGAACGCTACGCCCAGTAATTCCGATTAACGCTTGCACCCTCCACGTATACCGCGGCTGCTGGCGCAGGTTAGCCGGTGCTTCTTCTGCCGGGTAACGTCAATGAGTAAAGGTGTAACTGCTCCTTCCTCCCCGCTGAAAGTGCTTTACAACCCGAAGGCCTTCTTCATACGCGGCATGGCTGCATCAGGCTTGCGCGCCCATTGTTACCAATATTCCCCACTGCTGCCTCCCGTAGAG
+
+5*)+3,'))+2-/8../035:720)*()'377:9799535582-2*+&(*(++.7.+0)('--%(),9420347877557534696/3441::*')*0//+,-96/&&$(.27768111)+:912:6)/.'#$%'))02-+-4+05:4//:,,/.0./(*)+.1-;,,.//2,+/<240+.1728870*&,,//,&*26&-%+'((*+2)7,43223--*+()*+$'(&&(-.25,1/811365705..0-+)+--22/02/')*-/29;7)-)('(%#$%%&#$&.342,0'&,35..++)+.-.//3//135671588,).-4:562./,-.90..30-/-5+',--17$(',)(/.&+0/7538,*1.6/:9;9687695.'',.)+/9-+'*+,,5),-102569/*,,%(*(+3,+-.2/0*+(()016677*0/-3/3353&00/5336776313.316/69*+-+.01557;:9:8:827/.1,0*(-,::-.::<8724//5//8:-/4///225:87<7/0-0000512&-(3+;5798200027/-4(,+3021815,697/)*-723621083.//1596/*3-/+60./280247728:;-/6::7;921-0/607023./4/)//2'&*&&).-3,*.979/(27+-*.689<60-(//0343153567/:.%&+2-,-0774345;.:612244130-223293-.0245(*),1942//,2112-)02274885,,(&(&)+/''&*&%,-/3939535:56,+,**111,*-.(()++//,'+,-,.;81/1745-,+)140.'+(.*,,/53954,%%*('++,99951*+*/--.6447)'((',(-381.(&&%%.//2/,314$)*'.$5:0,,,'/,*,,,/13347;31/$$$(&+(%%#%$%((+++*'*,.--4:8423171820-0.*,/133121))%($$&*316573332620-%-&+.0**&*%'-.-.8046:5897,691/29966/5///()).6,)'+#('.*,*+*/'%-131-75++---/1/+-'-,).)*,*/1+*,,032:8<85;6+-&,&)(:7465:6767466)/(*/5-,,,)+54(--((+(06.8.000:89.,/0/.-*-*)37*+712&%
