# Supplementary material for: De novo species identification using 16S rRNA gene nanopore sequencing
Source: PeerJ. 2020 Oct 21;8:e10029. doi: 10.7717/peerj.10029 (PMC7585375; doi:10.7717/peerj.10029)
Supplement: Supplemental Information 3 [file peerj-08-10029-s003.zip › pass_fastq_runid_2c9cf7bc05858273f10e7d7ec552fc0bd742dc3e_571.fastq]

@1945cc76-a5ae-47b6-874e-59a5628e41ca ch=475 read=75482 start_time=2019-12-13T08:56:11Z barcode=BC01 runid=2c9cf7bc05858273f10e7d7ec552fc0bd742dc3e
CCGGTTACCTTTATTACGGCTTCACCCCAGTCGCAGATCACAAAGTGGTAAAGCGCCCTCCCGAAGGTTAAGCTACTTCTTTGCAACCCACTCCCATGGTGTGACGGGCGGTGTGTACAAGGCCGAGACGTATTCACCGTGGCATTCTGATCCACGATTACTGATTCCGACTTCGCTTAGGTCGAGTTACGAATCAATCCGGACTACGACGCACTTCCTGAGTCGCTTGCTCTCGCGAGAGTCCTTCTCTTTGTAATGCGCCATTTGTAGCGTGTGTAGCCCTGGTCGTAAGGGCCATGATGACTTGACGTCATCCCCACCTTCCTCAGTTTATCACTGGCAGTCTCCTTTGAGTTCCAGCCGGACCGCTGGCAACAAAGGATAAGGGTTGCGCTCGTTGCGGGACTTAACCCAACATTTCACAACACGACTGACGACAGCCATGCAGCACCTGTCTCACGGTTCCCGAAGGCACATTCTCATCTCTGAAAACTTCCGTGGATGTCAAGACCAGGTAAAGGTTCTTCGCGTTGCATCGAATTAAACCACATGCTCCACCAGCATGCGATTTAAATCAGATTCATTTGAGTTTTAACCTTGCAGCCGTACTCCCCAGGCAGTCGACTTAACGCGATTAGCTCCGGAAGCCCGCCTCAGGGCGCAACCTCCAAGTCGACATCGTTTACAGCGTGGACTACGGGGTATCTAATCCTGTTTGCTCCCCACGCTTCGCACCTGGGCGTCATTCGTCCAGGGCCGCCTTCGCCACCAGTATTCCTCAGATCTCTGCGCATTTTCACCGCTACACCTGGAATTCTACCCCCCCTCTACGAGACTCCGGCTTGCCGGTATCCAGATGCAGTTCCCAGGTTGGGCCAGTTTCGCATCTGACTTAACAAACCGCCTGCGTGCGCTTTACGCCCAGTAATAATTCCGATTAACGCTTGCACCCTCGTATTACCGCGGCTGCTGGCGATTAGCCAGTGCTTCTTCTGCGGGTAACGCGTCAATGAGCAAAGGTATTAACGCCGCCTCCCGCTGAAAGTACTTTACAACCCGAAGGCCTTCTTCATACACACGCGGCATGGCTGCATCAGGCTTGCGCCCATTGTCCAATATTCCCCACTGCTGCCTCCGTAGG
+
4.-13<442/6'%.+',-(34:88.4-(''(($%$&0210504+*+17304.)*+25'(10)(..*+)52-)+,(-*5/16/')-+376&)*4.*#*'/.01047167-).,.0.02584.-)*((-40/2,.*,*3978070029743455202230;//,--6-:/.%.6.4($$$$*'()-*-,/&-)$'(()/,3-10785550/1.-*,-,(%&&))*.()+.,+,,'++,.,+(*--''0,322;.)%&'*+204:290/,,+-.(,2410...81.,264&0(%.462851011,,'$%&%.12581:89..046:9856--/;,,.<8:9*'&'(2237137312/6,1.(*.5*607864-2.,.+107228297,())0*+.*+.111610+6---,+/,+)'-,20393+&',*1,,*(',+)133:62780-'+(-/201.,.0-.-0,059)21./7122)-15;989332.,((+14/-.9177338444564/1003-03178)273;9:82..-,3*,-12'%%+&&'',-(())-.,1*&*&&$%%''((#&%$%&&)+''*3)&&05.),*,;;,6:508/..0174013223+*((278057967080906/*-&+&**-,1(6+/0'+.((/90-))101'11520.1(2+245.,022969<8.-%,,-676-(0#%%,,&'*6565:61//0.7(')*-,,-)+),1,0&*(++%'***'-(%.**448()3353.-71.88453/14(0012<7625)*,42//.&/-//0:3).-/6/24/1-14../,-31/1,0264422,,&%(*)32456%(&(1--8:086640-*,/:57735;48.+2./(**&*&$&&,,.,/.0260..-/334663,4-07213)*,+(%)%$%/+//('))**)+,.;44(%.,12..010-,+/8.*1*0318129133:66564.)()',1(++./66345859;888902./0,-*--6151115688;0*0*,.*-'(%)(%'*)-/,)/63.4*+)'(%%%$&++.3)*-.,3-.3:57;93310,,&++-1,*$''**/.//01058313)/-37.&04)(+''20.24047,+1/....11-23*+04'
@57a212a0-ce48-433d-9df4-1be2eaa901e2 ch=345 read=64197 start_time=2019-12-13T08:56:04Z barcode=BC01 runid=2c9cf7bc05858273f10e7d7ec552fc0bd742dc3e
CTCCTACGGGGAGGCAGCAGTAGGGAATTTTTTTTTTCGGCAATGGAAACCCTGACCGAGCAACGCCGCGTGAAGGAAGAAGGTTTTCCGGATTGTAACTTCTGTTATAAAGGAAGAACGGCGGCTACGAAATGGTAGCCAGTGACGTACTTTATTAAGAAAGCCACGGCTAACTTCCCATTACCAGCAGCCGCCTTGCAGTAATACGTAGGTGGCAAGCGTTATCAGGTAAAGAGGGGGCGGCAGGGTCTATGGTAAGCCTGAAGCTTAACTTCAGTAAGCCATAGAAACCAGGCAGCTAGAGTGCGGAGAGGATCGTGGAATTCCATGTGTAGCGGTGAAATGCGTAGATATATGGAGGAACACCAGTGGCGAAGGCGACGATCTGGCCTGCAAACTGACGCTCAGCGTGGGGGACAAATAGAGTTAGATGCCTAGTAGTCCACACGCCGTAAACATTGATTTAAGTGTTGGATGTCAAAGTTCAGTGCTGCAGTTAACGCAATAAGTACTCCGCCTGAGTACGTTCGCAGAATGAAACTCAAAGAGATTGGCCCAGGGGGGGGCCGCACAGGCCCGGTATGTGGTTTAATTCGAAACAGCGCGAGCCTGAGTCTTGACATACTCACAAAGGCTCAGAGATGGAGAGATGGCTATATGAGATACAGGTGGTGCATGGTTGTCATCAGCTCGTGTCGTGAGATGTTGGGTTAAGTCCGCAGCAGGCACCAGCCCCTTATCGTTAGTTACCATCATTAAGTTGGGGATCTGGCAGGAACTGCCAGTGACAAGCTGGAGGAAGGCAGGGATGACGTCAAATCATCATGCCCACTTATGACCTGGAGCTACACACGTGCTACAATGGATGTGGTGCAGAGGAAGCGAAACCGCGGTGAAGCAAACCCATAAAACCATTCTCAGTTCGGATTGTGGTCTGCAACTCCGACTACATGAAGTTAGATCGCTAGTAATCACTTGAATCAGCATGTCGCGGTGAATACGTTCTCCCATACACACCGCCCGTCACACCGGAAGTTGATGCTGAAGCCGGTGGCTAACCGCAGGAAGGCTGTCTAAGGTGGGATTGATGATTGAGGTGAAGTCGTAACAAGGTAACCGG
+
(*+2/27098((20.0243464%+-()-*(('%%'**3/5206/+,&(*-8)*,63320/44./(,-+,.1698/5-4.0301193//(/++3./--2*+5,3/02+),41(-+3).24%+*(('&'(&%)1'(57,.-0%((+.0&&((.4-*-..(&/0++-+&*,0/01-)''&*&%.*%0300-,,2.'('%$%'%(-+++-03424121912869/60/.2%&%%%21&&'//3+.-3/),72221-120.)*(-./+/+&&)))(%&)&&,33.*1/77424:347+6640//.-*),-12)1''',3026124+6+8+95/2(,('+,-6;;//98.3331,*0131,03.+.'*323651233;/.,&&008976546-.7780.,+0*+*,(('()(%().147:8),-33)'%%%'(.)*65.57++%.(/05))+),*-2256;37)1&&$%%%).-122;39.0,.2(-,*-7887:99:::599;553)(*-.5736,12243352-*&*&++098463338842;5/0322*'((%($+&3,))-3:6912)0,$%&'&'))(%)($((),-4061/6/,)&+3*,*+2-)*+%(&%$$),)+,,-667678/./.5+)+))/'')*+694,+*)+3*8989965665688:43623::9:665030//4+73/21167:78859210211510),*5+8,233*++$/(+/1*/*)$,,,*+1/56005)*.-*29101,.911.17386*'(*-(+-,1*,,43649...//81,*))0-+4,-5.30'9:75536789899.,/-00006363%&+,111188029,--)))(()+-.5965-6..8<850),113452+04*3/0,,&)+--1-..024++2:/00+*,.9<55;5:;6882695906*/,+-&./00784-33-)+478-0*+*,.016-'))+,,00.//4/,&++-/398:758765553-,*+*3866853:21*+(%'')+/.2942830360/*-'*%+'(270-*'&'&(*)48,332.,-1-1**,-+0./+*-0610*,+.+/08:013.001506,',++,4/..11889556*104:7626
@05e0ff75-a12c-4925-b0ee-3329ad41bc88 ch=259 read=81746 start_time=2019-12-13T08:55:53Z barcode=BC01 runid=2c9cf7bc05858273f10e7d7ec552fc0bd742dc3e
CTCCTACGGAGCGGTGGGAATATTACAATAGGCGCAAAGCCTGATGCAGCCATGCCACGTGAAGAGCCTTCGGGTTCATAAAGTACTTTCAGCGGGGAGGGTAAAGTTAATACCTTTGCTCATTAGCGATTTACCACCAGAAGAAACACCAGCTACTCCGTGCCAGCAGCCGCGGTAATACGGAGGGTGCAAGCGTTAATCAATTACTGGGCGTAAGCGCGCAGGCGGTTTGTTAAGTCAGATGCGCTGAAATCCCCGGGCTCGCCGCAAGAGACTGCATCTGATACTGGCAACTTAGTCTCGTAGAGGGGGTAGAATTCAGGTGTAGCGGTGAAATGCGTAGAGATCTGGAGAATACCGGTGGCGAAGGCAGCCCCTGGACGAACTGACGCTCGGGTGCGGGCGTGGGGAGCAAACAGGATTAGATACCCTGTTAGTCCACGCCGTAAACGATGTCGACTTGGAGGTTGTGCCCCTTGAGGCGTGGCTTCAGGCCTAACGCGTTAAGTCGACCGCCTGGGGAGTACACGGCCGCAGGTTAAAACTCAAATGAATTGACGGGGGAGCCCGCACAGGACGGTGGAGCGTAATGGTTTAATTCGATGCAACGCGAAGAACCTTACCTGGTCTTGACATCCACGGAAGTTTTCAGAGATGAGAATGTGTGCAGCTGAACCGACAGACAGGTGCTGCATGGCTGTCGTCAGCTCATTGTGAAATGTTGGGTTAAGTCCGCAACGAGCGCAACCCTTATCCTTTGTTGCCAGCGGTCCGGCCGGGAACTCAAGGAGACTGCCAGTGATAAACTGGAGGAAGGTGGGATGACGTCGAAGTCATCATGGCCCTTACGACCAGGGCTACACGTGCTACAATGGCGCATACAAGAGAAGCGACCTCGCGAGCAAGCGGACCTCATAAAAGTGCGTCGTAGTCGGATTGAGTCTGCAACTCGACTCCATGAAGTCGGAATCGCTAAGTAATCGTGAATCAGAATGCCACGGTGAATACGTTCCAGGCCTTGTACACACACCGCCCGTCACACCATGGGAAGTGGGTTGCAAAAGAAGTGGTAGCTTAACCTTCGGAGGCGCTTACCACTTTGTGATTCATGACTGGGGTGAAGTCGTAGCTGGG
+
%(+-.-3,*%%$(+*)))***(+*),/6-'))&&,-7.+2;81110.1+6030,-(%(*++)*(&,/5560)2357,',-2+(***118,-10+,5)'+)&''0-)*-2000541:7,/78-8,&*)('0(''+1(-.))-(%,-)'%',)%))'$(**(*)-33+4,-.1(,(//03.*./2///())(+-+1-900/1/'))+*-0066344/+)(')&*),1/)61:-5281.,--'+.1'()++*0/-)-+0,(*&%(%$*.&*%(%'*-.4455--()*013.8..3.,--&***++*03*&,.13*/+*+2-16'*20-++--/'4+,38--0945++).14190,,'+.-./*+-/72),(())&)/40'*284,+)&&*,.13222'37+./-'(*/.474,,024<14+5/-8-+*6++-01.2*-+-175+.05:788:25367...-,-*../,,.,8./*89.%'$&&35+/8876778*-+-.%*//025-:.5,/)('-,660,-'''$%'(3%)*,.**++)*)59;91/007:7512.0&))439:1+'(46+',&%$(*',*,-++&&)'+')-43897064<6/./.05:7671..).-020623842(6,-),%,+664253202-/9<703*&&.,/.)140/.+(),((+++)0*(&$$%&(,,-5677322236;88889880*///(%1('--/971/243241712.-52+-0372/53473,35,,/-/2./9-+1;557020(--/+7.84043-.0.+)'+-')'--136)%-%'',)%+-2/,..+412/31.,3499)32-*0-010551-1,62('**-+*4,)3+)**,-+,+3587365;25430312133-))&)&%$'+*//0//,+').6-/1:53223432;9+.0066889:8:13'2)9--(*+,27816223545,1,''.*/++.(/*4-.(-(,($&*/00292&1//2029876.*-(0/))6--735-*)')651/1(+))()'+(-*)-11-/73312103*,--*++*-/0924681)%+(%&()''%)).24233951,(,)(-+-(+15-+17,+6112:2/0./14816*)(-,%'((*&%+*&*&
@2cd0f25a-9f42-4238-99c2-205e9ea74ada ch=134 read=61484 start_time=2019-12-13T08:55:49Z barcode=BC01 runid=2c9cf7bc05858273f10e7d7ec552fc0bd742dc3e
CCGGTTACCTTTGTGCGACTTCACCCCAGTCGCTAAGCCCACCGTGGTGCTGCCTCTTGCGAGGTTAAGCAACGCCTTCAGGTGAACCCAACTCCATGGTGTGACGGGCGGTGTGTACAAGGAGCCGCAGAACTTCACCGCGGCATGCTGATCCGCGATTACTAGCGATTCCACCTACATGCTCTCGAGTTGCGAGAACAATCGAACTGAGATGGCTTTTTGGAAGTTAAGCGCACTCTCGCAGGTTGCTGCCCACTGTCACCGCCATTGTAGCACGTGTGTGTAGCCCAGCGCGTAAGGGCCATGAGGACTTGACGCGTGTCCCACCTTCCTCCGGCTTATCACCGGCGGTTCGCTTTAAGTCCCCAACTAAATGATGGTAACTAAAGGCGAGGTTGCGCTCGTCGCGGGACAACAACATCTCGACACGAGCTGACGACAGCCATGCAGCACCTGTGTTCCAGTCCCCGAGAGAGATCCATCTCTGGAAATCGTCCGGACATGTCAAACGCTGGTAAGGTTCTGCGCGCGTTGCTTCGAATTAAACCACATGCTCCACCGCTTGTACGGGCCCCGTCAATTCCTTTTGGTTTTAATCTTGCGACCGTACTCCCAGGCCGGATAACTTAATGCGTTAGCTGCGCCGCAAACACCAGGTGCCCGGACAGCTAGTTATCATCGTTTACAGCGTGGACTACCAAATTTATCTAATCCTGTTTGCTCACGCTTTCGCACCGCAGCGTCAATACCAGTCCAGTGAGCCGCCTTCGCCACTGGTGTTCTTCCGAATATCTACGCATTTCACCGCTACACCTGGAATTCTACCCCTCTACGAGACTCAAACTTGCCAGTATCAGATGCAGTTCCCAGGTTGAGCAGGGATTTCACATCTGACTTAACAAACCGCCTGCGTGCGCTTTACGCCCAGTAATTCGATTAACGCGCACCCTCACAGCGGCCTGCGGCTGCTGGCACGGGTTAGCCGGTGCTTCTTCTGCGGGTAACGTCAATGAGCAAGGTATTAACTGCTCCCTTCCTCCCCGCTGAAGTGCTTTACAACCCGAAGGCCTTCTTCATACACGCGGCATGGCTGCGGCTTTGCGCCCATTGTGCAATATTCCCCACTAGCAATACGTAGCTACAA
+
72/(2/()0*.-'*$)..16:4/4/1*+,.2.2722(.-)&/-./772+)*&*.,,.51..***0+((%,,*0./72;4/58211:71),+)+79,-59821001/48-/3+)/&&%&$&(*%(0.)+,-&&(&*'(6:354:868757223476778492./0/0659593+07/213459764731.5.--/005978<58%(/66/&-).+-,,1:;,9,.')/14()*)1./21/757&,04:/59086)(11361/271:;416-('))%'/20...,,+/.:.)())(//.)/;:8:33,'-5.3250/0-*-/*,.40,176897953'&&*%+-:78:3912:4:8%),3/2,*)0::+201338:5..-.64954428.334+'-+/0../1225795625-,+(,1,+-//3-/))*121**'*-34457212:)6(/,011292662560.-/.946+*()(&%)(,394400.*.,,1-*2163.22347959:135/&)/177/,.40<855220.*20;1205/)(,0,9;98800/223/0.+/1104-..'2'1+.462+-42668761:;//1,;;4-:2.2.,+337;06261393).*.',)52)&(%$2*4$4316/')*,810413.3(3-4/-&&/,--*+01/(.---/.93311443/74*+*2556768666442('(/)(3175:245./1;/()))(*)0/873+,(+'%(((-..1,;,,-:3743),':,/27536:7<8,**%**/4346;:834)&'755644&53659<-+)2,7351224;653142628-5;6-+0*-.-,00-.3)+&),-+3<6556695451,4347;3-)(+.,6..-6*11-(+0'&&&'333112/619/4:76;142(,477991,16+),+-+&'$(+.470+)0436/*)%&$,1/..&'&()'('*).02;3338743-,-.0./8..-8(6.--2036:3//017/-3::79.+%)'%5247*4/-.+-&(($**39*0:+)-094**32,4-**+(-/*(,-5/9/**.,,-88;66<6870-',+-054404..,-+'%'(-(%/02<6229344829110:072-*-,%+-.1..18,0$'&$$#%
@9c9e541d-5e58-49c9-a4a9-3c032eecadf4 ch=253 read=152190 start_time=2019-12-13T08:55:40Z barcode=BC01 runid=2c9cf7bc05858273f10e7d7ec552fc0bd742dc3e
CTCCTACGGGGAGGCAGCAGTAGGAAATTTTCGGCAATGGGGAAACCTGACCGAGCAACGCCGCGTGAAGAAGGTTTTCCGGATTGTAACTTCTGTTATAAAGGAAGAACGGCAGCTACAGAATGGTGTGGTGACGATACTTTATTAGAAAGCCACGGCTAACTACGTGCCAGCAGCCGCGGTAATACGTAGAGTGGCAGCGTTATCGGAATTAGTAGGCGTAAAGAGGGGCAGGCGGCAGCAAGGGTCTGTGGTGAAAGCCTGAAGCAGCTTCCAGTGAAGCCATACAAACCAGGCAGCTAGAGTGCAGGAGAGGGTCGTGGAATTCCATGCTTAGCGGTGAAATGCGTAGATATATGGGAACACCAGTGGCGAAGGCGACGATCTGGCCTGCAACTGACGCTCAGTCAAGCGTGGGAGCAAATAGGATTAAGATGCCTAAGTAGTCCCACTTAAATGAAGCAGTAGTGCCCCTAAGTGTTGGATGTCAAAAGTTCAGTGCTGCAGTTAACGCAATAAGTACTCGCCTAGGTAGTACGTTCGCAGAGAATGAAACTCAAAGGAGTTGGGGCCCGCTGAAGCGGTGGAGCATGGTTTAATTCGACGCGAAAGAACCTTACCAGGTCTTGACATACTCATAAGAGCAGAGACGGAGAGATGGCTATATGAGAGATACAGGTGGGGTGCATGGTTGTCGTCAGCTCGTGTCGTGAGATGTTAAGGGTTAAGTCCGCAACGAGCGCAGCCCTTATCGTTAGTTACCATCATTAAGTTGGGGACTCTGGCAGGATACCAGTGACAAGCTGGAGGAAGGCGGGGATGACGTCAAATCATCATGCCCCTTATGACCTGGAGCTACACGTGCTACAATGGATGGTGCAGAGGGAAGCGAAGCCGCGAGGTGAAACAAAATTATAAAACCATTCTCAGTTCGGATTGTAGTCTGCAGCTCGAGCCTACCATGAAGTTGGAATCGCTAGTAATCGCGAAGATCAGCATGTCGCGGTGAATACGTTCTCGGGCCTTGTACACACACCGCGTCACGCACCACAGCGGTAACACCCGAAGCCGGTGGCCTAACCGCAGGAAGGGCTGTCTAGGTGGGATTGATGATTGGGGTGAAGTCGTAACAAGGTAACCGG
+
/003-+1)68+).60037414&/++.*/7:;28<:7662*+'*-*./$'&*((%*)(')%-.,,-)()+%*()*/191,*3-*0-,,1**3+664.6//0:(2*/2(,33--*(+)'')%%,,)(*)')(*+*+-&%%'(-2,*0,,'/0/139/0,700085547793853041'5413.3/,)().-.2*%'&0''*(*+2++*2(.*-/*(%*#)(*+)43,%'+1+,(1+-')++%.*.1)2,,+0..((0,-+2.41/+1(()*%,-.-'')-,+/%,1(***2:;6<5479+&*+**',.18,,0)*+)2,.1475*3)7*;7+,*%&%$')08653:9-,-..5898772+-(((0/147./--1/--6.4/5880//,*/-/,-))%#'(+*(%%(-),/2(.&',93()'&+7;950-.'2'*(&*0&4/&((()./-10*#)$$)))(&*/)+(,,''&().,)'+2,-02:2926433172*(037*,133/00/-4-0,2-,1,,('&(%((*()+,&,))%%++,27;8,1.,+'+/-,59,,984:,('#'&%&*1/.6'%%*')/+,0;563).--,/.6;:220/&%%%$(&(2.*&-*18.+,)')%*+01/120*''(*,+/(%)$'(()*,746+))(+4&321//*%%((&++2,/,1,-.40-,+633.,.6*,5144***+-./36501*,,01/5.)%).7-9/*)*-9*,056+*+)()+&/4,*++.8-8---0;1186661313/.+:,:;11341./&%',,/)),803436235)--..*--+1-52,29+.2544346581,-,+.--+4.50)/01158967.%()1-*&'%)()*'..935:/003/2.*,'),,,0++)+--41/0++',+-+3-'(+(%&$((,9:849968/,-).5:9(0&.*%*(,189900%.,2()*,'&&&()+,5/-7.6/67780/,*))+22228--+&,660,00313567.)(,-;:693764271063/4/--/.%*',+.3-/-.0-.%)(.,&%&$&'&-/802040++30342213901--15401-/-,'()'(2*35,.-312;9/-7*+-./682682+(('''83637447'+(*-./*/
@eb879bfc-2f91-4bca-bf94-4cfee0a7edf0 ch=269 read=72341 start_time=2019-12-13T08:55:30Z barcode=BC01 runid=2c9cf7bc05858273f10e7d7ec552fc0bd742dc3e
CCGGTTACCTTGTTACGGCTTCACCCCAGTCATGAATCACAAAGTGGTAAGCGCCCTCCCGAAGGTTAAATACCTACTTCTTTGCAACCCACTCCCCGTAGTTGTGACGGGCGGTGTGGGGCCGGAACGGCGTATTCACCGTGGCATTCTGATCCACGATTACTAGCGATTCCGACTTCATGGGTCGAGTTGCAGACTCAATCCGGACTACGACGCACTTTATGAGGTCCGCTTGCTCTCCTTGAGTCTTCTCTTTGTACGCCATTGTAGCACGTGTGTAGCCCTGGTCGTAAGGGCCATGATGACTTGACGTCATCCCACCTTCCCTCCAGTTTATCACTGGCGGTACTGAGTTCCCGGCCGGACCGCTGGCAACAAAGGATAAGGGTTGCGCTCGTTGCGGGACCAACCCAACATTTCACAACACGAGTGACGACAGCCGTAACACCTGTCTCAGAGTTCCCGAAAGCAATCCATCTCTGGAAAGTTCTCTGGATGTCAAGAGTAGGTAAAGGTTCTTCGCGTTGCGTCGAATTAAACCACATGCTCCACCGCTTGTGCGGGCCCGTCAATTCATTTGAGTTTTTTAACCTTGCGGCCGTACTCCCCAGGCGGTCCGACTTAACATACGTTAGCTCCCACGGAAGCCCGCCTCAGGGCGCAACCTCAAGTCGACATCGTTTTACGGCGTGGACTACCAGGGTATGTTTACTCCCCACGCTTTCGCACCTGAGCGTGATCTTCGTCAGGGGCCGCCTTCGCCACCAGTATTCCTCAGATCTACGCATTTCTGCTACACCTGGAATTCTACCCCCCCTCTACGAGACTCAAACGCCAGTATCAGATGCAGTTCAGGTTAGGCCAGGGATTTCACCTGATGACTTAACAAACCGCCTGCGTGCGCTTTACGCCCAGTAATTCCGATTAACCTTGCACCCTCAGCACCCGCGGCTGCTGGCGCAGGTTAGCCGGTGCTTCTTCTGCGGGTAACGTCAATGAGCAAAGGTATTAGCTTTACTCCCTTCCTCCCCGCTGAAGTACTTTACAGCCCGAGGCCTTCTTCCTTACACGCGGCATGGCTGCATCGGGCTTGCGCCCATTGTGCAATATTCCCCACTGCTGCCTCCCGTAGGAG
+
2/)3.7)+/-2,./'(*)-038)6:9+.-.-+-11922.0.,+&,)4.970226;1.75+*,+-/.218)(*-52'*(.+2;5+14-38/(-,-*(%'**,2+&'**-+052..2,-,02./)-++,-))*-2+1+,)36,3-3.01<9534153),,,28113,//0,7735,++6,8(,-+*+))'//4.20566682908,3.8971056.,,#&.1((.45/2013/124021231&'()+/-.-60644;*(&%'-06/14()),,-2+,,-+.-,/3.-2::8895/,706:7-*+,*.+0*''/./348/98,.7:;28+-0401085,/3344,/)&&&#%(,-/630*''(0*3188333/71-0%)1/&5/4,5*+31/7552444.7.-1-873-.,,0/)-++',3)+301//)-(&*)-.43254134$)%%'')/')/2''%$&-/130)&'&'$&*.,39,29767733/)**611//552/)0/-)'')*,2**.;3)5.<97<841*''$&'*0)(---0;451/-.6334490/4+*0**%$%-1+59,)11373;34398../:/<3;,462/3/-+1.3/,002-;98-.02.),,,&&%&(&+','(''%++,,4+3-($'(+())-/)'.-/1+*5**%+4,0(',/4/332222444979+&&(0.119:852).('.+)(,101:2*-/6/5-(+,-083/-0/4:224663)''()8330/-&*-.217,/4.577:;050'++,/:72.1**-313143512:7-')-.1336978/9.2+*,%)+/6441,/2./,(+1567,,(((+1%,-/17)-4558064,0)*054&&,5'%,2,/.8,,*--(&&)',)++5.58<:3;3;;70100/1''/,,%,+4/*)%+'5)9-2141801.())&*+/87-.%$%',12-..7//0407,+$,%**,.++/4%4-)+3/86;7989*4324:97702-,-+*2/:.,/-),(($''*+*..38++58./1590,04-4-()*+0:8+-.%.0+(*,,15*6-&-,&+(%&)*1,,4,)1475854*45'9993;340:9/-340.,*,/-002647.(+,-40117009+,1.5.'+
@b7d8b772-ff56-477f-891a-7631e92c7e9a ch=150 read=70429 start_time=2019-12-13T08:55:20Z barcode=BC01 runid=2c9cf7bc05858273f10e7d7ec552fc0bd742dc3e
CCGGTTACCTTATTTACGACTTCACTAATCCTTTGGCCCTACCTTCGGCCGCTTTGCCTCCTTGCGGTTAGCTCACGGACTTCAGGTGTGCCAGCTCTCGCTGGTGACGGGCGGTGTATTTACAGAACCAGGAACTATTCACCCGCAACATTCTGATTCGCGATTACTAGTAACTCCAGCTTCATGTAGGCGAGTTTCGGCCAATCGAACTGAGACTGGTTTTAAAGTTTGGCTCCACCTCACGGTATTGCATCTCTCATAGCACCAGCCATTTGTAGCACGTGTGTAGCCCTACATAAGGGGGGCATGATGATTTGACGTCATCCCCACCTTCCTCCTGGTTAACCCAGGCAGTCTCCTTCAAGAGTCCCTCAATAATGGTAGTAACTAACGACAAGAGTTTGCGCTCGTTGGGACTTGATCTCCCCACGACACGGAGTGACGTAACCATGCACCACCTGTCACCTTGTCCCGAAGAGTTTCCTCGATTAAGAGTAATGCAAGGGATGTCAAGTGTAGGTAAAGGTTCTTCGCGTTACTTCGAATTAAACCACATGCTTCGCTACTTATTGCAGGTCCCAATCAATTCCTTTGAGTTTTAATCTTGCAGCCATGCTCCCCGGAGCGGAATGCCAATGCGTTAGCGGCGGCACGGAGTGTTGAAACCCCGCACCTGGAAGTATTCATCGTTTACGGCGTGGACTACCAGGGTATCTAATCCTGTTGCTCCCACGCTTTCGAGCCTCAGCGTCAGTTACAGTCAGAGAGTCGCCTTCTGGTGTTCTTCTAATCTACGCATTTCACCGCTACACTAGAGATTCCCTCTCCTCTCCTGCACTCTAGATAACCAGTTTGGAATGCAGCGCAAGTTGGGCCAGGTATTTCCATCCCACTTAATCATCGCCTACGCTCCTTCCGCCCAGTAAATCGGATAACGCTCGCCACCTACGTATTACCGCGGCTGCTGGCACGTAGTTAGCCGTGGCTTCCTCCCTTGGGTACCGTCATTATCTTCCCCAAAGACAGAGCTTTTACGATCAAAACCTTCCCATCACTCGCGCGGCGTTGCTGCATCAGGGTTTCCCCATTTGTGCAATATTCCCCTGCTGCCTCCCGTAG
+
4.).-9-0-7-+472)**+0151(,%&+)4(&-)+++70-,0..,+--2,)(+,(%.0+3--0.-/.--.*./1*+.8788;6%&'/*,+20/+.+*))%&),*..351696680//('.&&&'$&-230570-+((230126+*,27869;89:494/'(**+4/13(63191-1*()*-0/'*&'&2571),*7//)&%%(+37*-977745789:/8;;,221,19000114503756-.,/3*5+$*23010++,.-2/-/8069;34;413/0.'))+.42411/3)%'**)..)/778-102./00/8<3226./27/:45-+-2/058010.+.*11.24.+-2/)+,.*-&&.%+(%&)),2),,-&%'0&,&'(.018554:211.2((&,51'(01888+1,$&)***)&)'&(,).'$')&))3/(#$')/)($)%6,4601029138,-03,.+,+(,31)','*%&(832878//15-'''+./(0))((,64-//575,&-&('*0-15*+0+86383-/+,-+-5;4(++2)9;864+,+,),8.945.,,1-'2**,)3,+2-*$&,3+5-:1,-1,,/00::.,0-,2/*(()-+''&,+097,'-)&+)./7/*)&(/1*.,+00010:4+71,1(+('&-)&(&)%,.+*'++.41-'&&&(-/82368427+)',+*-46;478*7+*()%/',+411,,3,+.3*-5-90&*,-/40/')+1003002217,233/01458,+*+'*,0/54185-/4846:89982271//*,*,,2;-/05.)*6+,)++('&%(/+6-()114312038..0,,*,+,+03161;1/26/-2(/1%,*++$,('&(**'*6,'-&/'*5.**)(+7+&&)(3/,)&*,-22115/0-12+.()&''&%%,(*&%)5,88958.3361583694+50.-/1.4101*6,-,.+-*($+)/.081..18%0(6,1829505(0/'2,.06;8:8-462//6.65:.+/*)*/1+-0/543*,../4/-35316.1+'('(,'+,,'-*,*./02:-/1..002.7:26;025:,)83*'0*0-4101.951,**16655.50%$+&0
@c2bf6bfb-a8d8-4031-bcfa-8952458cf3d1 ch=317 read=139148 start_time=2019-12-13T08:55:21Z barcode=BC01 runid=2c9cf7bc05858273f10e7d7ec552fc0bd742dc3e
CCAGTGTCTTTATATTCAACACTGGTGTTTATCACCAGAGGAGGCAGCAGTGAGATATTACGGCTGGAAGCAAGCCACAATTAACCATGCCGTGTGTATGAAGAAGGCCTTCGGGGCGAAGCCACTTTTCAGGAAGGGTAGAGTTCATGGCGTTGCCGCAGAAGAAGCACAGCTAACTCCGTGCCAGCAGCCGCGGTAATACGGAGGGTGCGCAAGCGTTAATCGGAATTACTGGGGCGTAAAGCGCGCACGCGCGGCGTTTGTTCAAGGTGAATCGTAGAAATCCAGGTAAACCTGGGAACTGCATCGATACTGTGGCTTGAAGTCTCCGTAGAGGTAGAATTTCCGGTGTAGCGGTGAAATGCATGAGAGATCTGGAGGAATACCGGTGGCGAAAGGCAGCCCCTGGACGGGCTGACGCTCGGGTACGGCAGTAGGGAGCAAACAGGATTAAGATACCCTGGTAGTCCACGCCCGTAAACGATGTCGACTTGGAGGTTGTGCCCTTGAAGCGTGGCTTCCGGAGCTAACGCGTTATCGACCACGCCGCAGGAAGTACGGCGCAGGTTAAAACTCCGACCGGTGGGCGGTACCCGCACAAGCGGTGGGCATGTGGTTTAATTCGATGCAACGCGGGAACCTTACCTGGTCTTGACATCCACGGAAGTTTTCAGAGATGAGAATGTGCAGCACATGGACCGTACTGCATGGCTGTCGTCAGCTCGTGTTGTGAAATGTTGGGTTAAGTCCCGCAACGAGAGCGCAACCCGCCATGTTGTTTGCCAGCCCAGTCCCGGCCAGGAACTCAAAGGGAGACTGCCGGTATGCTTCAGGAGGAAGGGTGGATGACGTCAGGTAATCGCAAGCCCCGCCACGACCAGGGCTACATTTCCCTGGCGCATACGAAGCGACCTCACGCGAGGCAAGCGGACCTCATGGTCGTCGTAGTCCTGGTTGGTCTGACTCAAAACCGCGGAAGTCAGATCGCCTTCAGTAATCGTGGATCAGAATGCCACGGGTGAATACGTTCCCGGGCCGCGTACCGCCCGTCACACCATGCAGAATTGGTTGCAGAAGTAATTGGCAACCTTCAGGGAGGGCGCTTACCACTTTGTGATTCATGACTGGGGTGAAGTCGTAAACAAGGTAACCGGAGATAGAGCGACAGGCAAGTAGGTTACCTGAGGAGCTTTTAGGCAAGCTCTTCAGCACCAGCGTACATGAAAA
+
4*$*(%)(07*'/&.1(&####%$),'+.*%'&#&&%'%(,'*-..)0%--+'%'&%(&$((*()*,('%()'&/)&&('*$'%+)42175/643/000022)+-+/,0/.*(1(%%&'&$)&#%-24-'%''&)+././'&))*'%&%+'(**$)'$)(&+(%)*$&'*(,0018153/.05::0.-+$%((*(*-24.**(-*-+$%$$%'+0022341416/6.1.4.10272.313270*+,0(+,.++''((&)*13+/,(*())(%&-.,%(%&-2-(1(#++*,4+.((&22176//.-..*+-,/+,%%%$#$'&'(((',()*+*)'$)&*'')*&%''))')'*+0665%&+'(0$(''&((+,11;,+1+*1/37:462-0.,.2(0--*,004-()*&'''/.0+%(&&'/*0-*$%('&&((*&.+('*5812125*4,/+*/3.7:228:643566..+.()*./932/')%--31-,+1.)()+4*,988204/**((+227125.3*1+,/.01,++)-0%+-01/,%+&/+$%%(('&%+-..8335&18595:7)*)*&'%%')&)&*)'+(%$*((&+*-*'')).10.'%%'%((,(/1165:----+00'.*.')(+),(&&%'.0165/0-++23273+-+-.-*193/1)*++,;9966.,+,+0)&$$%$$()',()+&-+-0+-(+-)'/234/+,,.955.9.*'&+).)'.+)21.213),04..22'0)'%'*+3+2).-%#&%')#('$)4,*)&)(1,((0-65*2137'7/20258*3).-)',+,.(05)('$&#%&,*',('))&('-%%+&%%+'-)*'$&)&#%&#$$')+/14-(*+%')108249820(($%'))*'%%%%'0((&$&''%++,*/,.&+**+(&%(*/&'*-)0310+*+&.''(,69756.($''&)*)-)&%%,./.0,'&'$%*'-''(-&'(-*&'')*&&&&*6465;:;:8851198984,.-,**-)4-(.-228'(-+,/'%%%%$'&$--,+1101.04/)&%$'&%&$&'.3&&'%)%&&%%*&%#&&))0/8.&+4+&,4+30/-,+00(-,41-.1257546889440/+0-,3--/-.+2)+2/''*(),)*))()/+*()*668-./110*,*)/,)'-+(''&(%'')))$$$$),*%)-128.)*+-321*,%(%($%$((((
@c2458f00-dbe7-4f50-8b7f-55b74defcc70 ch=385 read=47968 start_time=2019-12-13T08:55:09Z barcode=BC01 runid=2c9cf7bc05858273f10e7d7ec552fc0bd742dc3e
CTCCTACGGGAGGCAGTGGGAGAAATGTGTGCACAATGGGCGCAAACCTGGTCATATGCATACCGCGTGATATTATGAAGAAGGCCTTCGGGTTGTAAAGAGTACTTTCAGCGGGGAGGAGGGAGTAAAGTTAATACCTTTGCTCATTGACGTTACCGCAGAAAAACACCGGCTAACTCCGTGCCAGCAGCCGCGGTAATACGGAGAGTGCAAGCGTTAATCAGCGGAATTACTGGGCGTAAAGCGCAGGCGGTTTTGTTAAGTCCAGATGTGAATCCCCGGGCTCAGCCTGGGAACTGCATCTGATACTGGCAAGCTTGAGTCTCGTAGAGGGTAGAATTCAGGTGTAGCGGTGAAATGCGTAGAGATCTGGAGGAATACCGGTGAAGGCGGCCCCTGGACGAACTGACGCTCCAGGTGCGAAAGCGTGGGGAGCAAACAGGGGATTAGATACCCTGGTAGTCCACGCCGTAAACGATAATCGACTTGGAGGTTGTGCCCTTGAGGCGTGGCTTCCCGGAGCTAACGTTAAAGTCGACCGCCTGGGGAAGCCACGGCCGCAAGGTTAAAACTCAAATGAATTGACAGGGGCCCGCACAAGCGGTGGAGCATAGTTTAAATTTAAGTACGCGCAGAAGAACCTTACCTGGTCTTGACATCACGGAAGTTTTCAGAGATGAGAATGTGCCTTCGGGAACCGTGAGACAGGTGCGCTGCATGGCTGTCGTCAGCTCGTGTTGTGAGAATGTTGGGTTAAGTCCCGCAACGAGCGCGAAAGCCCATATCCTTTTGTTGCCAGCGGTCGGCAGGAACTCAAAGGAGACTGCCAGTGATAAACTGGAGGAAGGTGGGGATGACGTCCAGATGCATCCATGGCCCTTACGACCAGGGGCTACGTGCTACAATGGCGCATACAAAGAAGCGACCTCGCGACAAGCGGACCTCATAAAGTGCGTCGTAGTCCCGGTTGGAGTCAACTCGACTCCATGAAGTCGGAATCGCGTAATCGTGGATCAAGAATGCCACGTGAATACGTACAGACCTTGTACACACCGCCCGTCACACCATGGGAGTGGAGTTGCAAAGAGTAGGTAGCTTAACCTTCGGGAGGGCGCTTACCGCTTTGTGATTCATGACTGGGGTAGAGAAGTCGTAACTAAAGGTAACCGG
+
*0/,*+/+98/,0.(*(*5-*').(%%(&)&&)+098,96..12;04743&2)$%%(#'*+)7935/.*&*%.'(+2.2)*,*+.7)/8//))6-008+'&&+(++6:,',+-47''.(((.0)+,-6904939325/89.,998.8-/(3-.2+.4+.-,/,040),//+-+*,2-/.31224-+,++#$$&)+./1'0),,/.+$'(*83.01407-,(*'&'&)'&+*/029<97574:61134)69-4-5:9-/8-6-,+1(('-.-/+,0(,-2*).*+,82%01.-63/31567778944422/4..46.+++/(+,.14639+*-2**,././-9+0785-,--5://471/00675/../177:7123./1.0269*+()*6+1+223--.673,')()++'%''-))6;9990.42*,35915)*',89/0%,3-.).0-(+-43:..17533851+-04;52:<93,+))()+//,2-5,.-*/++-'3)&'())381460512023,-,))*/054-7-20.,/32568,065686')%&&&%(,515.1-)+.-;/<;12:998;431727,-+',485/8.-./2/--../.27/1/-0%.-;60.&/.$'%&&'(''&(%%+(&',*+*.,072--((&''127.0(),.0-,3;:;6.,-//03310:53509:8851;:48568:91625)*.452'*,/0123965277789*11.122-7--+/,(()(*-549425,&(*-7.*,+*0++..11$()(%+/)%%&(+,/44.-0633:214291.),+(/21776536*/*,-.6667:&001333:.124;1.5.75:56:;4574688.2&&%$(%')+9''*1125&'&%$+-95-4/2)'%'('34:965150*410-,/,+/:.&(*()501421*)&&',*(+2478:771215&*-/1*,,)+1.7+*(***,+''('*.-332,,.33732)0*))5+5.65611(..0/01:::857+-*/7785*))$&&(**)*&'%&'*).(+.-/02-0/2;/6;0,31--+,3'1),*('(*+&),6.1-7.''&')*0+(&&%&+.46383+92*+)(*)('))/0',,*+*,-0362'(&'(,.540-,'(%&(()634-),',4*++01759/5
@c5da5a9a-eeac-4693-b6c5-ce157e70a409 ch=266 read=74309 start_time=2019-12-13T08:55:09Z barcode=BC01 runid=2c9cf7bc05858273f10e7d7ec552fc0bd742dc3e
CTCCTACGGGAGGCAGCAGTGGGAATATTGCACAATGGGCGCAAGCCTGATGCAGCCATGCCGCGTGTATGAAGAAGGCCTTCGGGTTGTAAAGTACTTTCAGCGGGGAAGGGGTAAGATTCTTTGCTCATTGACGTTACCCGCAGAAGAAGCACCGGCTAACTCCGTGCCAGCAGCCGCGGTGGCCGGGAGGTTTTAGGCGTTAATCAGGTACTGGGCGTAAAGCGCACTGGAAAGGCGGTTTGTTAAGTCGAGATGTGAAATCCCCGGGCTCAGCCTGGAACTGCGTCCTGATACTGGCAGGTCTCATGAGGGGGGTGAATTCCAGGTGTAGCGGTGAAAATGCGTAGAGATCTGGAGGAATACCGGTGGCGAAGACGGCCCCTGGACGAAGACTGACGCTCAGGTGCAGCGTGGGGAACAAACAGGATTAAGATGCCCTGGTAGTCCACGCGTAAACGATGTCGACTTGGTTGTGCCCTTGAGGCGTGGCTTCGGAACTAACGCGTTAAGTCGGCCGCCTGGGTACGCAAGGTTAAAACTCAAATGGGTGACGGGGGCCCGCACAGAAGCGTTGGGCATGTGGTTTAATTCGGTACTTGCGAAGAACCTTGCAGGTGTGACATCCACGGAAGTTTGAGATGAGAATGTGCCTTCGGGAACCGTGAGACGGTGCTGCATGGCTGTCGTCAGCTCGTGTTGTGAAATGTTGGGTTAAGTCCGCAGCAGGCGCAACCCTTATCCTTTGTTGCCAGCGGTCCGGCCGGGAACTCAAAGGGGCTGCCAGTGATAAACTGGAGGAAGGTGGGGATGGCGTCAAGTCATCATGGCCCTTACGACCAGGGGCTACACACGTGCTACAATGGATGGTGCAGAGGAAGCGAAGCCGCGAGGTGAAGCAAAACCCATAAAACCATTCTCAGTTCGGATCGTAGTCTGCAACTCGACTACATGAAGTTGGAATCGCCCCAGTAATCGTGGATCAGAATGCCACGGTGAATACGTTCGGGCCTTGTAGCACACCGCCCGTCACACCATGGGGAGTGGGTTGCAAAAGTAGGTAGCTTAACCTTCGGGAGGCGCACACTTTGTGATTCATGACTGGGAGTAGAAGTCGTAACAAGGTAACCGG
+
)(/)(,..96+/7//06'10285/54/90-,'&*'),8752445+1712.1-22-69796:;9998776.-1.(+++--97;53<97;,3.:/,-4.6;.++--/22)())+-****&&-**+.')124/03/.172920:62./,10%(,(*+7+6+,,)7**.8/5.853/2.025.**'&$$'%%(('(')-,'%(*+65:.4//,&$1())3610-0453-,+-('%&*'(%,-/485;94/:*&+-0&(*-364.270)389*.5666.)&+.-.-'(''$'$',&$&)))((%#$#(('''%#)($/104/('%%%0*2)+4:571*3//,+($&*3)+58670,)./33;0,21+779:<9;9/4/(&''$,-61;4/+28560.1+--../139:<3399:/**+.9032)'$&2467*47+2,2.,/3'47**05554423()'**02:31/.004844-0(*+)+%'*1:.,,0&640257//7.7)/*&,007-,+&(617-36)(')',42..$##$%*()-+'('+-0+.9:<:31'$*',--7<;0,50*+.3+%&$))/*',*)+++)'+1/884940.))(&'%%%&(,2+-,-+*($($)--/(*-02565//0,,*&()%%'(.---(*0.,314333/)1/072:89776.+&''+1311--*,,-013447444458815/))+,55.+1-+*32:.6.//0'*)+0*+,,)/.*19-./-03.,4((,1/21/*-.737356425<;/:8895:,-,*',2143)+,(,-45)-.8800..+0-.3;;368193//20-.12298461,58*(+--23580+85121200/*,/04763102.1;::888,++)(()(-*2-1/-3968540522.:*./<<55;7231:;33<679557276:96<9886799;998*,)((8*-074455.'*((4-4,234.5+.,++-06455997756)*-;99:;021:777<8472797),43+/**%%'''()0936:-++*'++.2,.,.1+)*+,434:55490*(-*2*+.$)%&0,777;7/71%*--$*%&&*,:723799;7440110.21$&(-*()')4-++./16,6,082975
@5bcadb1c-0a03-45c0-b356-f0df1f88ce20 ch=460 read=64186 start_time=2019-12-13T08:54:52Z barcode=BC01 runid=2c9cf7bc05858273f10e7d7ec552fc0bd742dc3e
CAGGGAGGCCTTGAGTGGGGAATGTGCACAATGGGCGCAAGCCTGATCACAGCCATGCCGCGATGTGAAGGCCTTCGGGTTCATGCAAAAGGTACTTTTCAGCAGGGGAGGAAGGTAAAAGTTAATACCTTTGCTCGGTGATTGCAGAGAAGAAACACCGGCTAACTCCGTGCCAGCAGCCACTTGATGTGTACGGAGGTGCAAGCGTTAATCGGAATTACTGGGCGTAAAGCGCACATGAGCGGTTTGTTAAGTCAGATGTAAATCCCCGGGCTCAACCTGGGAACTGCATCTGATACTGGCAAGCGAGTCTCGTAAGAGGGGTAGAATTCCAGGTGTAGCGGTGAAATGCGTAGAGATCTGGAGGAATACCAGTGGCGAAGGCAGCCCCTGGACGAAGACTGACGCTCTCAGGTGCGAAGCGTGGGGAGCAAACAGGATTAGATACCTGGTGGTCCACGCCGTAAACGATGTCGGCAGGAGGTTGTGCCCCGCCAGGGCGTGGCTTCCGGAGCTAACGTAAGTCGACCGCCTGGGAATTACGGCCGCAAGGTTAAAACTCAAATGAATTGACAGGGGCCGCACAAGCGGTGGAGCGTAATGGTTTAATTCAATTAACGCGAAGAACCTTACCTGAATCGACATCACAGAACTTTCCAGAGATGGATTGGTGCCTTCGGGAACTGTGAGACAGGTGCTGCATGGCTGTCGTCAACTCGTGTTGTGAAATGTTGGGTTCAGTCCCGCAACGAGCGCAACCCACTTATCGCTGTTGCCAGCGGTCCGGCCGGGAACTCAAAGAGGGAGACTGCCAGTGATAAACTGGAGGGAAGGTGGGGATGACGTCAAGTCATCATGGCCCCTTGACCAGGGCTACACGTGCTACAATGGCGCATACAAAGAGAGCGACCTCGCGAGAGCAAGCGGACCTCATAAAGTGCGTCGTAGTCGGATTGGAGTCTGCAACTCGACTCCATGAAGTCGGAATCGCTAGTAATCGTGGATCAGAATGCCACGGTGAATACGTTCCAGGCCTTGTACACACCGCCCGTCACACCATGGGAGTGGGTTGCAAAAGAAGTATTAGGTAGCAACCTTCGGGCTGCTTACCACTTTGTGATTCATGACTGGGGTGAAGTCGTAACAAAGGTAGCAG
+
($*0,(+,-%$%$&)*/7:).6/+3.--.00/3:41.024.7:7305*&(*+09.0+.3.--%'(-&&&'*6:708+871-(%&$$)+-($$'%&(,4+)&*)$*4.)'/.,)),'+4;--+7-5.23..-*'+---1.'&*&(+.)+%)-(,.&*449-8..-4/016263542/2.-5.%''%''.)-***+++(..-0/45+-/09/2.5+3,./4/439989698:-+,+++*##&%)802598+0.6/014458931'+/'(./(&+..2542282,7+00/61122153334564420*%&&$%(*,/1510+)+026-000312/0..02.+,,-0851.35++.+/-+,*,-12:4271.30000%.,0('&'$(+/'/2;7*'/3./()-*++,,,3010/-.-/85520-1),/969;-*,-8:-30/1+6,./5425:()1+(&).-'+13;6741'.'(*/051.+&)(&*+/:,*).--(%)*'+171616:/./.,0,--.11)(%%&-,/1257;899/.1*'&'(&/+53926/2,5-74405..8+7,,1%&**+,0'263*)%%&$(*0./+3,,+),3-3-200649)&$)(%(&-'++-)+-.4.*6596:4361.%&&$%$+-*.)+.36/+5;,1,-+,../65&+,*0-24:8;8/86261247/.14847;;:;;:99030.-.54455'&*+23424400009:4428/534/&(+109'(,0.5.-33251+01*%)1,343,*0+/2,,,'*+194427671,(,)+./9/8++&)**)--/779944410,031-/14-00*./0/1.17/22026776.--038:8,.#%&**%$%&'6858468640++(*-895-2-,091//22(3,6)''&))*/009.13-,))'(+6/)*/7/37431117...11422/,.*--),&2,4,,-./6:937313314349022-5//0+2/0./+*.-+)-*)+9::;848**,41.11-.3;921;717/013)$-55-6.--2/--)1:84;9/12++'*'%)*/)&)(+32281.-27)&*(')%&'&))**%*)015695/*(&$((2,*6721284-/246:63-,,--/12*,-21.-0,--0*+4-*+''%)))
@3107c617-67dd-4519-ab73-268c0814e056 ch=251 read=138207 start_time=2019-12-13T08:54:48Z barcode=BC01 runid=2c9cf7bc05858273f10e7d7ec552fc0bd742dc3e
CTCCTACGGGAAGGCAGATGGGGAATATTACCACAGTGAACAAGCTGTTGTACGCGTGTATGAAGAAGGCCTTCGGGTTGTACGTACTTTCAGGAGGGAGTAAAGTTAATACCTTTGCTCATTGACGTTACCCGCAGAAGAAACACCAGCTAACTCCGTGCCAGCAGCCGCGGTAATACGGAGGTGCAAGCGTTAATCAGATTACACTGGGCGTAAAGGCGCAGGCAGTTTGTTAAGTCAGGTCGTCCCGGGCTCAACCTGGGGACATGATACGCTGAGCTGAGTCTCGTAGGGGGGTAGAATTCCAGGTGTAGCGGTGAAATGCGTAGAGATCTGGAGGAGGAATACCTGCACCGGTGAAGGCGGCCCCTGGACAGACCTTGACGCTCAGGTGCGAAAGCGTAGAGGAGCAAACAGAGTTAGATACCTGGTAGTCCCACCGCCGTAAACGATGTCGACTTGGAGGTTGTACCCTTGAGGCGTGGCTTCGGAGCTAACGTTGAGTCGACCGCCTGGGGAATTCTGACCTGGGGTTGGCTCAATGAATTGACGGGGGCCCACAAAGCGGGCCGGGCATGTGGTTTAATTCGATGCAACGCAGAAGAACCTTACCTGGTCTTGGCATTCACGGTTTCCAGGATGAGAATGTGCCTTCGGGAACCGTGAGACAGGTGCTGCATGGTGAAACATGGTGGGCTCGTGTTAGGACACGGTCCGCAACGGAAAGCAACCCTTATCCTTTCGGTACCAGCGGTCCGGCCGGGAACTCCACAGACGCAGTGATAAAGCTGGAGGTGGGGATGACGTCAAGTCATCGCCTGGCCCCGCACCGACCAGGGCTACACGTGCTACAATGGCGCAGCGCCACAAGAGAAGCGACCTCGAGGCAGGCGGACCTCATAAAAGTGCGTCACGTAGTCCCGGATTGGAGTCTGGCTCGACTCCATGAAGTCGGAATCGCTATTGTGGATCAGATGCAGTGAATGCGTTCCCGGAGCCTTGTACACACCACCCGTCACACCATGGGGAATTAGGTTGCGAAGTAGAGTAGCTTAACCTTCCGGAGGCTTGTGATTCTTGACTGGGTGAAATTCGTAACAAGGTAACCGGAAGGGATAGGCGTGGTAGGATTATACCACAAAGACGACAACTTTCTTCAGCACAACAATACGTAAAAGA
+
(&*+)&').(+((&&#&(+13/(*()'02.0.*+*')'(+.07/33)(&%$&)*1123535540+++,1.0-+1(732/'''$&'&&'')%#*)'+*&$%(/93003/5./0.79-,884'.))*5.+8(,2-*2-.2,%-*()*-1'))&('()151568;5./..32-//0+:+)'-*/,,)')/2.)*..;1:22&**.,**+--07/,+*4)&%&&*,%.--018;4*-7/.-12)0&'##$&)(&1.//1*7-50/69+)%%(*&)%*%$&&%%%$(%((+,1/1(()338-..)7*6)6.',-.-+'*',++..41./276)())+658;/.1+()&)'(..3-&*%(.152.+*)+())5881-266-((,*&&(**00346315//,&(*(()1/,/%/*&+,33&0-.%&+3*+15'6-*/3121/14*(*+)-1158<8///.-4654-1,4-1/4.6-)'.0+-3/.*/-5601,*,&*)&*)**&&%%$%'()-*'+60/70.+*%'$,&%#'%-3,,331*)$$$%''%$%&)0.2/5,01*'*(&$&&)(&(%$%$&*0*)$%&$*1.63,5.8-)'*&'*((''&$,+*/31.-)(+*(,01)(&.(-(),,++*).2-)'*)..2/.++-,),*03,.+(.+-,/706,(02,(+(+(*')*.21))%+(&'%'$&'()$###%%,/+$)1-.+)&&',+%,*/0-$('%%(-*+(&&)(.2+//($&&(%2/,+,0721+1*2/,56)0104-'%$&$%%'#(*(,),6,*-57.(*)$(+/2*301/-0246254)+-&(#%),223)#'%*&&(/4.-12/'''%')+,-8688;920-++$'((-,%%,+%'(&(&(+*,50.'&+((&%%'-0*(+*.)+097*+/23/2/%(*,3345(%(+&6)2-,*-,)(&''-,*.,-0.0107.-,,4/015()$#(+),.9556((,204-21/*5+'+*27//-*-&,4112//3625134)/0,(+0./04835320)$%(&$1*5+'(&**&*+(%&%'(*)-.//522.&--*-*&&&%(*345*((('&&''&*(-1)-*)(,-4002*0+3214+.,)(,)((0/-*'%&%$%'($0*+&'('').9.+*.*,,1,+-67-,*(''+&*,),'.*(0'+&%$$#%
@9b351c69-f8c4-44ad-91b2-71a190bb19f6 ch=451 read=57876 start_time=2019-12-13T08:54:40Z barcode=BC01 runid=2c9cf7bc05858273f10e7d7ec552fc0bd742dc3e
CCGGTTACGCTGATACGACTTCACCCCAGTCATGAATCCTGAAGTGGTAAGCGCCCTCCCGAAGTTAAGCTACCTACTTCTTTTTTGCAACCCACTCCCATGGTGTGACCCCGGGCGGTGTGTTACAAGGCCCGGGAACGTATTCACCGTGGCATTCTGATCCACGATTACTAGCGATTCAGCAGGTCGAGTTGCGATTTCAATCCGGACTACGACGCGCACTTTATGGGGTCCGCTTGCTCTCGCGGAGTCGCTTCTCTTTGTATGCGCCATTGTAGCACGTGTGCGGCCTGGTCGTGGGGCCCATGATGGCTTGACGTCATCCCCACCTTCCTCCAGTTTATCGCGGTCGCGCGGTTCCCAGCCGGACCGCTGGCAACAAGGAAGTAAAGGGTTGCGCTCGTTGCGGGACCGGCAACATTTCACAACACACGAGCTGACGACAGCCATGCAGCACCTGTCTCGCGGTTCCCGAAGGCACATTCTCATCTCTGAAACTTCCGTGGTTAAGACCAGGTAAGGTTCTTCTTCGCGTTGCATCGAATTAAACCACATGCTCCACCGCTGGTACGGGCCCGTCAATTCATTGAGTTTTAACCTTGCGGCCGTACTCCCCAGGCGGTCGACTTAACGCTGATGGCTCAGGAAGTACCTCGGGGCTGCTTCCAGTCGACATCGTTTACGGCGTGGACTACCAGAATTATCTAATCCTGTTTGCTCCCCACGCTTTCCGCACCTGAGCGTCAGTCTTCGTCCAGGGGTGCCTTCGCCACCGGTATTCCTCAGATCTCTACGCATTTCACCGCTACCTGGAATTCTACCCCTACGAGACTCAAACGCCAGTATCAGATGCAGTTCCAGGTTGGGCCCGAGTTCACATCTGACTTAACAAACCGCCTGCGTGCGCTTTACGCCCAGTAATTCCGGTGCGCTGCCCTCCGTATTACCGCGGCAGGCACGGAGTTAGCCAGTGCCTTGCCTCTTCTGCAGGTAACGTCAATGAGCAAAGGTATTAACTGCTCCTTCCTCCCCATGAGTACTTCTAGCCAGAAGGTAGCTAGCTACCATACACGCGGCGCTTGCCATCAATTTGCGCCCATTGTGCAATATTCCCCACTGCTGCGCACTCCGG
+
2+/)2+)*()*)$+%)+*+,43,597,-.751442522&&&'(')*4642+-/1:1..57,))((/1*)*+::;869:;984:4<.4/7-5:2+..16--87-0/115-960*46738333-0)(+0,0108.,45-:./790<0.0:(2-9/5:7...-/4-+,.12:1/./,-,&.-*&&&&))./*&-1.&)*%.+**+6.3)2/5:78790-*+*++-/1-''%)20-.,%'0+114304(*(*%'(+01334++.8.-12345477176*()(((,-03-+'&(-((.;77+4%(++(+()1*)*(%)),,037799/:39/.194/4**,)(,57*'+('''$&&#$&'&-+3&)%%'8/28228/1/,0-.+01/'.'*)+36-),3/:453667,8+)-(0+*.)+.2.%-++7+-,./5)&'&'''1223365)/+*+1)-)+*,++:0223314/7-/1925-+((%*)-//077466662.((*,)1204(*&*&)(&&',(*+*,,)&**29630.7374851801//1+1,0-1<9::21,25654,,8,**%'&($%'(&,0)&*,.99<645936.:;<,370,)-&%&(%'&+*,,189**3784:93.(*.,4+1+)%'&)()&')%)(&%$%$*)(*'02)++-'&%('',-/*(-/029:<;565;6668;20)$&(&*%%*)./455975**)-00+/1478+*.-+0:-.((*-/1,*(220.6)*,59;:70:')-+0)&%)(.*+,2:28:/610042&,05//00/56210103;7.+*-('.%'.)00-2061809,*'''1/+33579-4+((0+%*/05550-++*,38/4/*,-/+&,615(*%((0)(*+,1()+*)'7+77:89:455,+,,+/02).(%&2-01'(01218;98.&0'(%%$$+24249+7/.702;660*'$'&&'*++&(60+).-)42/.-+-*39566<8779'7..44847334002223.%('&',2..*3()(-,/61(),35,&)%&'()('($%))-1.+/*/)$$$$)$#$&$'-+0(1&.-/0(&%$%)(('&'(&$)++'-.2<8/07.0-1/73883933,'+*+--)*%('+,0)))
@d199240a-f101-4805-b652-fad76d856a1a ch=177 read=165234 start_time=2019-12-13T08:54:19Z barcode=BC01 runid=2c9cf7bc05858273f10e7d7ec552fc0bd742dc3e
CCGGTTACCTTGTTACGACTTACCCCAATCATCAATCCCACCTTAGACAGCTCCTTCCTTGCGGTTAGGCCTGGCTTCCGGGTGTTATCGCTCTCGTGTGGTGTGGGCAGGTTGTACCGGTAGGAACGATATTCACCGCGACATGCTGATTCGCGATTACTAGCGATTCCAACTTCGTAGTCGGTGCAGACTACAATCCAGAACGAGAATGGTTTTATGGGTTTTGCTTCACCTCGCGGCTTCGCTTCCTCTTCACCGCCAGGCATTGTGGCGGCCCCAGGTCGCCAAGGGCATGATGATTTGACATCCCCGCCTTCCTCCAGCTTGTCACTTTAGCGGTCTCTTCAAGTCCCAGCTTAATGATGGTGGCTTAACGATAAGGGTTGCGCTCGTTGCGGGACAACCCAACATCTCACGACACGAGCTGACGACAATACATGCCACCACCTGTCTCATATAGCTATCTCTCCATCTCTGGAGCCTTTATGGTATGTCAAACCTGGTGAGTTCTTCGCGTTACCTTCGATTAAACCACATGCTCCACCGCTTGTGCGGAGCCCCGTCAATCGCTGAGTTTCATTCTTGCGAGAACGTACTGCTCAGGCGGTACTGCCAGCACTGAACTTTGACATCCAACACTTAGTACTCATCGTTTACGGCGTGGACTACTAGGGTATCTAATCTATTTGCTCCCCACGCTTTCGGGACTGGCGTCAGTTGCAGGCCAGATCGCCTTCGCCACTGGTGTTCCTCCATATATCTACCACGCATTTCACCCGCTACACGCTGGAATTCCCGATCCTCTCTGCACTCTGGCTGCCTGGTTTTCTGTGGCTTACTGATTAAAGCTTCCAGGCTTTCTTACGAATACGCTTCTGCCGCCTGCTCCCTCTTTACGCCCAATAATTCCGGATAACGCTTGTACCTACGTATTACCTGGCTGCTGGCACGTAGTTGGCCGTGGCTTTCAATAAGTACCGTCACTCGGCTACCATTTCCTGTAGCCGCCGTTCTCCGCCTGTAGAAACACCAATCAACCTTCTTCCTTCGCGGCGTTGCTCGGTCAGGGTTTTCCCCATTGCCGAAAAGTTCCTGCTGCCTCCCGTAGAAGACAATATCAGCACCAACAGAAGGTTAACACCGGGCACCGACCTTTCTTCAGCAATGCGTAACTGG
+
;*-*4;21+0,*1.,,-,/13)134)/.011;71.-22+*/,+.),.3.000327.-,-//03;::5635+$$%'+/,(3932.11.-.,/12-/)+'((,+*().(,'.).)&(+-'-&%&)(((-(%/33;3+2:010*069686646785793:3,)**+766750+1-149504//0/1,3+.,0576-3**02(''''+&'('-,2,:<;-013;235;,$,30513:55/205/080.//4.0+*()(',)$'%#&%%%+'&(&'%'))-1+(.)--&&'+*/6877:,,--.2:4..41-29;0,/99;321-+*,028/1,$',-/(//*77151.0',)/,.1+)$+*--4../0,**()),*0,.-/,/)/.45:256000--;0/,8+.*+-13-1-3731/0(//0.,.,-2.211265811''&%'%$((*.&).*(-)''$&'-0.....222+39779787980/185;901+(),/776--('+2../&+-4::9<97709/%)))1*)+*-0;891.**2.2236-/7,/,0)0*,/3,)586-+.0+-.*)+0*),.85128:449/1+'(&/--540.+,,/09:/,(*'+6(1+*,-)/*,1866:834689131&...0,%$*%)()+++24<<1.4/..;::7893240&*%-+/067;784.17,+/,966.,//-1;00.57)&&&(%./15141-/))/943)'()&,/39767;/..0/22492200-).-./14822)).0149<<4397*+4555.6*)--)-).,8-(')*15410-,./(**-0)53*)++)28318($'%*(,++.'.1..3-++(%%%)(&%44.36-++$$'&&+(%(%&&%''*+2/1,)'(()5/*-060%3)//(/2+002/0-/./1254.-.-'&')2,(423.3/-2+%)-,334724*&(**%(&'$%%('*+*''+(&+('('%(&)*+*++233273439:/5</32-..--/22:;.5)%%'&#$#'$%%%+'$%&*&*((())+44<989545/6)3.86.5-,,673;58+44.398,28:6(.7+-0,/430&*0+'()//11917/0096*,*')1220)/6&+**,5/75-+6/*100022032*.')&+%'(&%%%('&%&#%(,5+*,0,/('#$$
@67d2f03a-bbe2-4dfe-83ee-c7109875505e ch=466 read=45670 start_time=2019-12-13T08:54:12Z barcode=BC01 runid=2c9cf7bc05858273f10e7d7ec552fc0bd742dc3e
CCGGTTGTAGTACGACTACTGATCATGAATCCACAGAGTGGTAAGCGCCCTCCCGAAGGGATTAAGCTACCACCTACTTCTTTGCAGCCCTCCCCATGGTGTGACGGGCGGGTGGAAGTTCCGGAACATATTCTGCGTGGCATTCTGATCCACGATTTTAAGCGGTCCGACTTCATGGAGTCGAGTTGCAGACTCAATCCGGACTACGACGCACTTTGCTGAGGTCCGCCTTTAACTCTCGCGAGTCGCTTCTCTTTGTATGCGCCATTGTGGCACGTGTGGCCCTGGTCATCAGGGCCATGATGACGACGTCATCCCCACCTTCCTCCAGTTATCGCTGGCGATCTCCTTTACAGGTTCCGGCCGGATAGCTGGCAACAAAGGATAAAGGGTTGCGCTCGTTGGGACTTAACCCAACATTCCTTGCAGGCTGACGACAGCCATGCAGCACCTGTCTCGTTTGAAGGCACATTTCTCATCTCTGAAGAAACTTCCGTGGATGTCAAGACCAGGTAAAGGTTCTTCAGCATCAGATTAAACCACATGCTCCACAGCAGCCGCGTTAAATCAATTCATTTTGAGTCACCAGCCTTGCAGCTGGCCGTGTCTCCCCAGGCGGTCGGCTTAACTTGCTGATGCTCCGGAGAGAAAGCCACGCCTCAAGGGCACAACCTCCAGATCGACATCGTTTACGGCGTGGACTACCAGGATATCGAAATCTGTTGCTCCCCGCTTTCCGGCACCTGAGCGTCAATCTTCGTCCAGGGCCGCCTTCGCCACCAGTATTCCTCAGATCTCTACGCATTTCACCGCTGCACCTGGATTCTACCCCTCTACAGGACTCAAACGCCAATTATCGGATGCAGTTCCCAGGTTAGGCCAGGGATTTCATCCTGACTTAACAAACCGCCTGCGTGCGCTTACCCAGTAATTCCGATTAACGCTTGCACCTCCGTATTACCGCGGCTGCTGGCTGGAGTTAGCCAGTGCTTCTTCTGCGGGCAACGTCAATGAGCAAAGGTATTAACTGCTCCTTCCTCCCCGCTGAAGTACTTTACAACCCGAAGGCCTTCTTAATACACGCGGCATGGCTGCATCGGGCTTGCGCCCATTGTGCAATATTCCCCACTGCTGCCTCCCGTAAAG
+
36)-'-&(%'0(+,-.0*/++/48.223955*'*'')(,*.+)''()-1,*54)).,+1+%.*/1(*'$(&$-,-%*.4.5;5*/.+/5,(/46+$($*-.,.274993,*&%&)%'$&%*))+*++%*+04/-+-&.*.,,,.(()1241***%*%$$&%'(*-0.()-1393556+)()*(&,/:11.--,*0)9/1*1/00.*+0)346/.27/%$#$$'**/2,,&'(&&%''*+1--.%+,,&'1*02.29/&)'()/35:47)''((+*,+('%'$,)*(.12,((()+398:24001.--++*)--2,;52,(*.++,0++()+.7)+1(0-..*&&,,460/0.%$%(+3*(((*/+573*)$(*++*(')/6*/02241()'+(*)(%&*,.2//04/20-/)-+**'02572'%*&+''3776160/+**6.9512./---:.31-(*&'+,(()+/,-1/+75,+0./-../,4*&++)-,-+*&,.697032--*('%'(--29/-2/;4-1)$',-1/%%**-/01*2),),)-,.(%&$%&&%%%$$&%$%(/*./5563*.78,0*++(&')),/2.5/.(,+&'(,0&.$$&(,541(.34'20+0(('$)'('%()*))+*+,4)3+-'(%++,%&)(+-.2/3.20981-3/009/5)*($*0..21472941'-.8455:9560'-/+-0-0.,+',/0-0-+3;+..4:8,()-5,.&&$$&(''%$-514622+(('((,-'(*)2*1)+1.61''&%1,&./24;9907*+,-,.+./47966;63-/.(+-*-+-*'&,*0111,32,--0+(/'+1.444/1)*&-(%%-(/1:+134/8')*14)))/,0-%+2./,/*,'4:63481-,+%+,,130.*-(,(-1,/2/152((0-$/&%&&*(.+33.-,3,)/)')0)),&+1-16361/.-7:5/.+.0421-/'$(+)**:'))6-3*))*(*1843/-,4896'6.332.,(%+23/(&%+)+1/0,/*.,57*./)(++.*.14.5.'-%)-64-+/)3.*''%+)/008/,3'*))*)--11931204,'''')8'-*%&&')+06.'-1+/-/3101819470'*)&()(-2,96*&/%(&%
@90418a12-64b2-48f5-b345-9580532a5f2c ch=369 read=97572 start_time=2019-12-13T08:54:09Z barcode=BC01 runid=2c9cf7bc05858273f10e7d7ec552fc0bd742dc3e
CTCCTCAGGAGGCGAAGTAGGGAATTTTCGGCAATGGGGAAACCCTGACCAGTATAGCACCGTGAAGGAGGAAGGTTTTCCAGTTAGCAAACTTCTGTTATAAAGGAAGAACAGCGGCTACAGGAAATGGTAGCCAGTGACCAGTACTTTATTAGAAGCCACGGCTAACTACGTGCCAGCAGCCGCGGTAATACGTAGGTGGCAAGCGTTATCAGGTGTGGGCGTAAAGAGGCAGGCGGCAGCAAGGGTCTGTGGTGAAGCCTGAAGCAACTTCCAGTAAATAGAAACCAGGCAGCTAAGAGTGCAGAGAGGGATCGTGGGAATTCCATGTAGCGGTGAAATGCGTAGATATATGGAGACACCAGTGAAGGGGCGACGATCCTGGCCTGCAACTGACGCTCAGTCAGCAGCATTAAAGAGGCAAATAGAGTTAGATACCTAGTAGTCACGCCGTAAACGATAGTGCAGTGTTGGATGTAAAAGTTCAATTGCTGCAGTTAACGCAATAAGTACTCCGCCTGGTAGTACGTTCGCAAGAATGAAACTCAAAGGAATTGACGGGGCCCGCACAAGCGGTGGGGCATGTGGTTTGAAAAATTCCAGAAACTAGCGCGAAAAGAGACCGCCTGGAGTCTTGACATACTCATAAAGGCTCCAGAGATGGAGATGGCTATAGGATACAGGTGGGTGCATGGTTGTCGTCAGCTCGTGTCGTGAGATGTTGGGTTAAACACCAACGGGCGCAACCCTTATCGTTAGTTACCATCATTAAGTTAGGGGACTCTAGCGAGGACTGCCAGTGACAAGCTGGAGGCGGGGATGACGTCAAATCATCATGCCTTATGACCTACGATTTCACACGTGCTACAATGGATGAGGGTGCAGGGGAAGCTTCAAGAAGCCGCGAGGTGAAGTAAAGGCCCATAAAACCATTCTCAGTTCGGATTGTAGTCTACGCTCGACTACATGAAGTTGGAATTACGCTAAGTAGTAACGAATCAGCATGTCATGAGTGAATACGTTCTCGGGCCTTGTACACACCGCCCGTCACACCACGAGGTACGATAACACCCCGAAGTGGTGGCCTAACCGCAAGGAAAGGCTGTCTAAGGATTGATGATTGAGGTGGGGAATCGTAACAAGGTAACCGG
+
'((0-///3,/4,,0,'-(,+&-)1-+++1973<300.().,2;/.-138--/*%)%(%((&'(.8.0-2-.0,-/2*)-0*.,4,++-1-/225/-2///95+-5.9-.64.31254544&,'%(/()51/,./(*+++))*.-.)+)&'+--',,(-+,+3,-,3/1/6758736/*-+/520+,&'.(*(,+/.-))()(+.*)*,1//0.041./--242319,)(/,.*,/5+5,)))''-45-113-((/*,,&'20*,(%&()(+2-(*.6686/*(-.)1/06:1'./14((),.86),&(&+4,7772726(+(3-29453,,-.365/*.,)-.1358972/'))(&*'+*.1,+**&&'+.0-/10313/,*.-3.0*+.-*//123557,/03,(,*'')/-6-+*&-,12;;8(()*..-+2356:(*)/)10/,0/06225:5,,+(&'(**(*+,/8/9173(*066.1:56(3'&(+*//042310-)()(/0(+-3149.1963+&%%'+.47;6.3/-)%%&$'.+.1235/,/.34786,0/8-48)%&'(,648-1.'+.+..,)').-74-.62/-/-3)))'(&&#&%**+*-60*&&&&+($%%$%&%(-.0:4531-,)))'',3,),1+6(((,--41-,+,+%)('$%&%))-+-%*&''('()/01,768////77..,*,//2875+)&**2204%/326,'#%$((1+3'-0.,/-(0:426245.7.*(.-)-1/00*1+1().*%+-24,.//'''('%)+-.3332.////4.&&')/+)'*,&+-.+444654545-/089946.22*/1.-.80)%%&$)()&%(%('*(*$(+-401;50-%'*(-+0+1/1+%*%)(&*+''''(,030-****,,,((,/')%)00--/;:823/15/2/(,-59/2*7*'*,-68835.013221-+.01+0+*32/+(&(%$'((***%((%+'**00656-*,*+'*,,.*&%(**0,).,09/25,0..111..21++',1-78.-963213+(*()*')$&$&'+))'-+*''*+%%'+*5,7,*1545/112-,''%''&/.//**(*(%5,,-,,%.,$$*,+,/+*&)/058775..))(**-21/
@3cc9330f-eb86-4da0-b944-f8d50aac5430 ch=393 read=46635 start_time=2019-12-13T08:54:06Z barcode=BC01 runid=2c9cf7bc05858273f10e7d7ec552fc0bd742dc3e
CCGGTTACCTTGTTACGACTTCACCCCAATCATCAATCCCACCTTAGACAGCTCCTTCCCTTGCGGTTGGGCCACCGGCTGGGTGTTATCAGCTCTCGTGGTGTGACGGGCGGTGTGTACAAGGCCAGGCAATATTCACCGCGACATGCTGATTCGCGATTACTAGCGATTCCAACTTCATGTAGTCAGGTTGCAGGCTACAATCCGAACTGAATGGTTTATGGGTTTTGCTTCTTTTCGCGGCTTCGCTTCCCTCTGCACCATCCATTTGCTTAGCGTGTGTGGCCCAGGTCATAGGGCATGATGATTTGACATCATCCGCCTTCCTCCAGCTTGTCACTGGCAGTCTCGCTGAGTCCCCAACTTAATGATGGTAACTAACGATAAGGGTTGCGCTCGTTGCGGGACCAGCCAACATCTCCACGACACGAGCTGGCGTGACAACCATGCACCACCTGTATCTCATATGGCTATCTCTCCATCTCTGGAGCCTTTGTAGGTATGTCAAGACCCTGTTGGGTTCTTCGCGTTGCTTCGAATTAAACCACATGCTCCACCGCTTGTGCGGGCCCAAATCAATTCCTTTGAGTTTCATTCTTGCGAACGTACTACTCAGGCGAATTGTGCGTGCTGCGGCGCTGAACTTTGACATCAGCACTTGGTACTCATCGTTTACGGCGTGGACTACTGGGTATCTAATCCTATTGCTCCCCACGCTTTCAGGACTGAGCGTCAGTTACCAGGCCAGATCGTCGCCTTCGCCGCTGAATTGTTCCTCCATATATCTACGCATTTCACCGCTACGCCCGATTCCCTGATCCTCTCCTGCCTCTAGCTGCCTGGTTTCCTATGGCTTACTGAAGTTAAGCTTCAGGCTTTCACCACCAGACCCTTGCCGCCTGCTCCCTCTTTACGCCCAATAATTCCGGATAACGCTTGCCACCTACGACCAATACCGCGGCTGCAACGTAGTTAGCCGTGGCTTTCTAATAAATCACTCGGCTACCATTTCCTGTAGCCGCCGTTCATCTTTATAACAGGAAGTTTACAATCAAACCTTCTTCCTTCACGCGGCGTTGCTCGGTCAGGGGTTTCCCCATTGCCGAAAATTCCCTACTGCGCACTCCGTAG
+
11),,9*-617)06'()%')12(.46*6.::86437-65''1..12134***+/1425.'*)(*'/)2('88901-)+*+-2)&'*,01/,(,./.-*.156542574;;715536443715-8/6%(-*,,-'263132,//1/465899312.,.2166'--)-,.+7/7'+$',6.00345656+,669&4$12000/0462.++2/)+'&&014:;-02;41:<1-355.+,,*&$$(+)-6,*+2.1:2.02))'++5777//1*)&*%&(++0))(%&(1/*'03212.3*112.0023.*-6,)')'.-/17/)+-,0./-)*&-+.1003/.+++*)76.',*,*,*((..,'+%'((+.-/0439404)(+:.23.0&*./+5.//23546:/3197++$%$*&('+...))($(++/11,,/316-*)(.124&-,,0()+0725;32315468)4**&./.33000+481//)*.60+-3(--+&.&'*+,0).0,&,'/7()-*/)+02:35/,*-,1:../51-5,9+66+14,)+10313+(4-12/3.0..,)'&%%)+**.-5386()+((%/0:11'493/://('/2%,&*+&/13,485,-+0+).,++,$$&%-(.+%)*.5:308.--951+#&'(*+*(**%*,,,/83.39)*&--/1231/-''&&)&/-2033:,40)&%%#&)548,)+*++1+*%6;3-,+)*0207+-1/&.'*'()60/0664:744404+('(%'()'%)++5/:...+))*-2391137814<+,&,,(+1,-&($&'*+:,/(%()-32./.18625+./2.257511,/5,72.*+,.4/.38..,+-*)5,8,-//86,/635;20++,+-),/;3;/*((*,)6:/13307.+1382-00//0*2)),,4-4-5074031207/03%03-+*,&&'%$&%''('.('&%$$$$%&'114.-.1*/%%$+/-,'(*(*(&)61574)*(,,5837<550*,++,,2,/4+/-&$'%$&%%*050%+('')-;7-/'/-+)/(-30414;80.5.+,*+)20.20../---+-'((*'06,434/),,'34+,4776284('')*%*&)%(*272415
@1c6e27a6-3c3f-4c4b-b51c-082aecfb5759 ch=317 read=138954 start_time=2019-12-13T08:54:01Z barcode=BC01 runid=2c9cf7bc05858273f10e7d7ec552fc0bd742dc3e
CCCGGTTACCTTGTTACGACTTCACCCCAATCGCTGACCCTACCTTCGGCCGCTGCCTCCTTGCGGTTAGCTCACGGACTTCAGGTATTGCCAACTCATGGTGTGACGGGCGGTGTGGTACAAGACCAGGAACGTATTCACCGCGACGCTACGGTTGCGATTACTGAAGTAACTCCAGCTTCGTAGCAGGCGAGTTCAGCCTGATCGAACTGAGACTGGTTTTAAGTTTGGCGAAATGTCCACCTCACGGTATTGCATCTCTCTGTACCAGCCATTGTAGCGCGTGTGTAGCCCTACACATAAGGGGCATGATGATTTGACGTCATCCCCACCTTCCTCCTGGATTGAAAACAGGCAGTCTCCTTCTGGGAGTCCTCAACAATGGTAGTAACTAACGACAAGGGTTGCCGCTCGTTGCGGGACTTAACCCAACATCTCACGACACGAGCTGACGACAACCATGCACCACCTGTCACCTTGTCCCCAGAGGATTTCCTCGATTAAGAGTAATACAGGGATGTCAAGTGTAGGTAAAGGTTCTTCGCGTTGCTTCGAATTAAACCACGTAACCGCTACTTGTGCGGGTCCCCGTCAATTCCTTTGAGTTTAATCTTGCGACCGTACTCCCCAGGCGGAATACCCAATGCGTTAGCGGCGGCACGGAGGTGTTGAAACCCCCACCTAGTATTCGTCGTTTGGTGGTTGTATTCTGTTTGCTCCCCATGGCGCAAGGGCTCAGCGTCAGTTGATCAGAGGTGCCTTCGCCGCTGGTGTTCTTCCTAATCTCCGCACTTCACCGCTACACTAGAATTCCACTCTCCTCTCCTGCACTCTAGATAACCAGTTTGGAATGCAGCACCAGAAGTTGAGCCCGAATTTCACATCCCATAATCATCACTGCGCTCCCTTTACGCCCAGTAAATCCGGATAACGCTCGCCACCTACGTATTACCGCGGCTGTTGGCGCGTAGTTAATAAATGGCTTCCTCCTTAATTTCCGTCATTATCTTCCCAAAGACAGGCTTTACGATCCGAAAACCTTCATCACTCACGCGGCGTTGCTGCATCAGGGTTTCCCCATTGTTACTATTATTCCCCACCTGCTTTGCCTCCCGTAGGG
+
5**(%,9)+445-05)-0.7965.3-0*/1/3+++.-685//06363085558883821&)*)')'(+*,12/01250/.,1*566.7.-6/6---0+277546556341)****,&+,/554/0/.%1+3422988<9179*,/(($$')/*2,1.1-,07*,&*'(&&+55/7---44;7121)/++.-(().6*'++($$((,..9565626689,4;</7426;:,0,+++.)&-2.$('*,-632-),+*.064321.5675522258.6/,+-/1'.--.31/)11:2/+-***+*),37/0/2./0/-2;+++424674157-,9;9797.---')&)+$)('&+).0988:851#'%%$#''%'-0645.)//93&1.,..-6-.-:386861(+(-,+,,),-3119/,0:9542-/'**'++-+,*,/.12*,()(+0055232.00-/;58-.)++).12546-3..30/035('&+*+(.9638243/5/-,')&')-+%*.'/0-969::512.)%%&*(,**-041/66243++&(,)-'',.-,52+.)'&*'%'*-.42,3-+-56,88.::9/5576:6:301::43/7:5,7/2.3..,39:17011/8;-)2601819,)(&&,+..344.,,+4..*110610*+))*49+,7,-;70)$+((*')+1:0%+-)-+&'&#&%&'&)#(&)(()-($%'.0/)%*'''$((%)*+0-,,--,583,3'%&)-)*,0*'$&&'%+'*,)/15:88:<9929()21//23400%-02178935946241,*)/+505,--002733342030++*/.-1683:3:28::7-,-..030//)/*)(-.+,;11.:1.(%',010+*++/1)%'&'(.-01%&%#&%+.-3()-'%)+*)&&(,-43-/06389999655679:339+,,')13626;/*1.-.32302,..-/3/8..'+/944475597544..,&$&(%.))3464;44483183+8/-/1.-((-6.***,-3.)--)%329;:9:1&'++(**,/2733;.--.-&24+&04/:40:;4.32+.(''&))+,9.646+%+,,**.2.*031,3-0248/2
@42c12d85-f56d-4a8b-b035-1cd50b316708 ch=164 read=107563 start_time=2019-12-13T08:53:52Z barcode=BC01 runid=2c9cf7bc05858273f10e7d7ec552fc0bd742dc3e
CCGGGGTACCTTACGACTTCACCCCGGTCATGAGTCACAAAGTGGTGAAAGCGCCCTCGAAGGTTAAGCCACCTAAACTGCAACCCACTCCCATGGTGTGACGGGCGGTGTGTACAAGGCGGGAACGTATTCACCGTGGCATTCTGATCCACGATTACTAGCGATTCCGACTTCATGGAGTCGGGTTTGCCGAACTCAATCGGACTACGACGCACTTTATGAGGTCCGCTTGCTCTCGCGAGGAGTCGCTTCTCTTTGTATGCGCCATTGTAGCACGTGTGTAGCCTGGTCATGGGGCCATGATGACTTGACGTCATCCCACCTTCCTCAGTTTATCACTGGCAGTCTCCTTTGAGTTCCCGGCCGGACCGCTGGCAACAAGGGATAAGGGTTGCGCTCGTTGCGGGACTTAACCAACATTTCACAACACGAGCTGACGACAGCCAGCACCTGTCTCACGGTTCCCGAAGGCACATTCTCATCTCTAAACTTCGTGGATGTCAAGACCAGGTAAGGTTTGGTGCATCAGATTAAAACCACATGCTCCACCGCTTGTGCAGGCCCAAATCAATTCATTTGAGTTTTAACCTTGCGGCCATTACTCCCCAGGCAGTCGACTTAACGCGTTAGCTCCGGAAGCCACGCCTCAAAGGTGGCACAACCTCCAAGTCGACATCGTTTACGGCGTGGACTGCAAATTGTAATCTGTTTGCTCCCACGCTTTCGCACCTGGTGATCAGTCTTCGTCAGGGGCCACCTTCGCCACCGGTATTCCTCCGGATCTCGCATTTCACCGCTACACCTGGAATTCTACCCCTCTACAGGACTCAGGCTTGCCGGTATCAGATGCAGTTCCCAGGTTGAGCCCGAAGTTTCATCTGACAACAAACCGCCTGCGTGCGCCTTTACGCCAGTAATTTCCGATTAGCGCTTGCACCCTCCGTATTACCACCGCGGCTGCTGGCACAGGTTAGCCAGTGCTTCTTCTGCGGGTAACGTCAATGAGCAAAAGGTATTAGCACTCCCTTCACTCCCCGCTGAAAGTACTTTGGCGAAGGCCTTCTTCATACACGCCTGGCGTAAACATCAGGCTGCGCCCGGTATGCAATATTCCCCTGCTGCCTCCCGTAG
+
6.)+*++./2/1*'+.58;8-665-*51834'(..--0/7.+,**&$+)()*,030)*&((**,/63-68/04+*%#&('()$.**(,-08,+-0+7---796;981920,)*+.41---)//8//:985;544602+4//0:7+-/92+((')..,.33347595.1,,1497887,)--1)01/7.*-+&&53781:/3,8294210'*%'$'*0/,.,+-,,.4++-/*,//.766/--.)-04./14172732+/.88;:<-+/-)-).--.,+**))(+.),3:;8.631752745222-,('()*,.755,51)(/48:44020/5:1-/0688674,02229,.6,-45791)(*)5,4-7::2-.,9-0)10/'4*3*4.&-.222395454463335:732.1**&,''&'1+-,//*3/3-)0./../216+-,,),-.:;67897802054:071+-4-0--102:-)*+**.+&')&(,13024:85--,-7-25;,-+**+.)+,&%*)'-/26)(.2-4:9-541*,5120/-).,0-10-.35+78652-360.&'%*++19733.7;;.471-++%'+2.9,7*)**998+-/8.'*,+-&'&&.+-.0,0/-,--2'0+-3)./&)*.735)9+)0%/))*--517.7(0-6775-2*+.33:5,,.0./336873*4+4/00()(((%)(,5+,2,43+%,*-59200214731*')#%(+-656;988903::,71(/11;:4::-1324339161.0.,,011)1,527<8558:/./+*)+3.-/-'/-/3-432--+*'+$(1/447,.,))+-.5+-/112'02714378:6;/)/729.,/22*'+((.7.*)+***-0522././.*.4.011+**))$%)'%-+/.(*2/,-7,0),0//+***+9+../1:644;13329120%-/,-.-,-,,/+-)$)*0608...:&6613896381228/671296456170.,,,/34'*(&'+&#$%#)(4;,3;4&'(61:--/96371..)+(('+*2//824673:87<;/00/),**&#('+&('(%*+,,(756630+-84-,-''&)%-'/+-684*')*&&),)49,-:84
@f4fcb878-8328-42ab-98d1-df4cab6bd630 ch=250 read=132390 start_time=2019-12-13T08:53:46Z barcode=BC01 runid=2c9cf7bc05858273f10e7d7ec552fc0bd742dc3e
CCGGTTACCTTGTTACGACTTCACCCCAATCATCAATCCCACCTTAGACGGCTCCTTCCTTGCGGATTTAGGCCACCGGCACCGGGTGTTATCAACTCTCGTGGTGTGACGGGCGGTGTGTACAAGGCCGGAACGTATTCACCGCGACATGCTTTTGGTTCGCGATTTGCTGGCGATTCCCAACTTCGTATAGTCAGTTACGGACTACAATCGAACTGAATGGTTTTATAGGTTTTGCTTCACCTCGCGGCTTCGCTTCCCTCTGCACCATCCATTGCTTAGCACGTGTAGCCCAGGTCATAGGGGCATGATGATTGACGTCATCCCGCCCTTCCTCCACGGCAATAAAGCAGTCTCGGCTGAGTCCCAACAATGATGGTAACTAACGCGATAAAGGGTTGCGCTCGTTGCGGGACTTAACGCCCAGCTTTATCTCGACACGAGCTGGCGGCAATATGCACTTCACCTGTATCTCATAGCTATCTCTTCCATCCTCTGGGTGCTTTATGAGTATGTCAAGTTATAGTAGGTTCTTCCGTTCTTCAGATTAAACCACATGCTCCACCGCTTGTGCGGGCCCCACAAATCAATTCCTTTGGAGGTTTCATTCTTGCGAACTTGTACTACTCAGGCGAATTACTTATTGCGTTAACTGCAGCACTGAACTTTGACATCCCGCAGCACTTGAAAGCGGTACTCATCGTTTACGGCGTGGACTACTGGGGTATCCTATTTGCTCCCCACGCTTTCCGGGACTGAGCGTCAGTTGCAAGATACAGATCGTCGCCCTTCGCCACTGGTGTTCCTCCATATATCACGCATTTCACCGCTTTACGCCAGATTCCACGTCCTCTCCTGCACTCTCCTGGCTGCCTGGTTTCCTATAATTGCTAGCACAGAGTTAAGCTGGGCTTTCACCACGAATGCCCCTTGCCTTACCGCCTGCTCCCTCTTTACGCCCAATAGTTCGGATAACGCTTGCCACCTACGTATTACCGAAACTTGCTGGCGTGGTGTAGTGGCTCAATAAATTACCGTCACTCGGCTGCATTTCTGTAGCCGCCAGTTTCTTCCTTTATAGAGTTTACAGTCGAAAACCTTCTTCGCTGGCGTTGCTCGGTCGAGGGACTTTTCATTGCCGAAAATTCCTGCCTCCCATGCGGAGCAATATCAGCAACAACAGAAGGGTTAACACCGAAGACGCAATGGCTTTCTTCGGCACCAATAATACGTAACGGCA
+
26266723719+05)-0.57<633-*)/-2:::929-37+$.&+)'+)()1.-+(*4-)()*)-1*-.)*0414+,)'&&%/()*+*/2;55-2'(&&(*+43333457;9;:889656325-4.-0/2,(+(,042540,-+)))*/*,)((('$+)02/-00)-1($'%%.)+)/0*/))&)162%(%+.178$-*8*.'.,/4366:04'),*&%(,*-14::0,/-8-3;;/'11:1212.0*/04006*)*0*-3.)*'%%&)++/58+8+''(()*-(*12.-,-,44++.-.*,-**62-)+---&$3-+,20376162(%)02056-.1-),/7161045+''$&*.-*'''#&&&&-2+-1011,*),/71760115.,)(+-,5*--4.:463667438.-'553,1+,))'))'%&&%&&()-*.-00/2&&3201*0(',-('+1*-(**,)$.*//0+,++,%%*#$'*,,()$$)(*)+)))$$(%&%$&(/,/0+-12/,/.-+$)*#*)*-,*6.9567-*)&'*+5/&$)-*1950/(')))**4;569./-6*1,/+1*+/.+'),/*+,256:6,02+0,)(+1;9/29;607./-)+*'$(*+30&)(('./2$,*.3+,,2-+''(',5-9.219788799:66355-,,--.73+'')#'&()''-0-))*',*./1-079059***-,,87903326837502../')-382*-+.42,*-+).2+,*,8977.+(,-044165<56-&+&(&))-1886995072/74,,4./2157663./+-61///.,+'+,1-5:+-)*(&%'))$.&&%&(,3-,,()))*011047,.2$&&(),+'(0.,),')352:0,&($%%$&&%()'&($')(')**+*)(%%*/-4;7.235()%'/*%'(+))*(.+,+%/527;40/./5)*35:8/1-79+//..*617-61.('($(*,,5:5251./.001)$*'$%(*&'+.030.-*''()$%$%,&'''(13/05*'+)19339012328/.'*'-01,,++*+//(*($('2500;3('*)()(&'-31*'(%'*,),0760305.194$$-%)'-0:2336-912*)-3,*((+,)&$&,,471./*0*3.-*&+*)04*%)&%)+'&(2.--770*014)0,**.,(*/,-,/.+'*'%&%'()&)%(,*3.-7/*41-(00%-%-%#%(+&./)*'&$$&%
@dc8f840d-e20b-45fa-b112-a2ba3f60104d ch=445 read=130506 start_time=2019-12-13T08:53:41Z barcode=BC01 runid=2c9cf7bc05858273f10e7d7ec552fc0bd742dc3e
CTCCTACGGGAGGCAGCAGTAAAGAATTTTCGGCAATGAAACCCTGACCGGGTAACGCCGCGTGAAGAAGGTTTTCGGATTGTAAACTTCTGGTATAAAAAGGAAGAACGGCGGCTGCACAGAATGGTAGCCAGTGACGGACACTGATAAGCCACGACTAACTACGTGCCAGCAGCCGCGGTAATACGTAGGTGGCAAGCGTTATCCGGAATTATTGGGCGTAAGAGGGCAGGCGGCAGCAGGGTCTGTGGTGAAAGCCTGAAGCTTAACTTCAGTAAAAATGAAACCAGGCAGCTGGTGCAGGAGAGGATCGTGGAATTCCATGTGTGCCCAGCGGTGAAATGCGTAGATATATGGAGAACACCAGTGGCGAAGAGCGACGATCTGGCCTGCAACTGACGCTCAGTCAGCGTGAGAGCAAATAGGATTAGATACCCCAGTAGTCCCGCCGTAAACGATGAGTACTAAGTGTTGGATGTCAAAGTTCAGTGCTGCAGTTAACACCCATTAAATTACTCCGCCACAGGTAGTACGTTCACAAGAATGAAACTCAAAGGAATTGACGGGGGGCCCGCACAAGCGGTGGAGCATGGTTTAATTCAGTACGAAGAACCTTACCAGGTCTTGACATACTCATAAAGGCTCAGAGATGGGAGAGATAGCTATACTGAGATACAGGTGGTGCATGGTTGTCGTCAGCTCGTGTCGTGAATGTTGGGTTAAGTCCCGCAACGAGCGCAATACTTATCGTTAGTTACCATCATTAAGTTGGGACTCTGAGACTGCCAGTGACAAGCTGGAGGAAGGCGGGGATGACGCGTCAAATCATCATGCCTTATGACCTGGGCTACACGTGCTACAATGGATGGTGCAGAGGGAAGCGAAGCCGCTGAGGTGAAACAAAACCCATAAAACCATTCTCAGTTCGGATTGTAGTCTGCAACTCGTACATGAAGTTGGAATCGCTAGTAATCGCGAATCAGCATGTCGCGGTGAATACGTTCTCGAGCCTTGTACACCGCCCATTTTCCACGAGTTGATAACGCGAAGCCGGTGGCCTAACCGCAAGGAAGGAGCTGTCTAAGGTGGGATTGATGATTGGGGTGAAGTCGTAACAAGGTAACCGG
+
(),.-,0'01--1/.+0.-.53-%.'0483-,/1.120$&*')(*-037*)-*,.4,383134*,+)*-*1.9:63&.%3-112985581/-),-./85,(,,44.34216-1..-*-&'&)'+*)**$-15(.,,',)&&&(,,()+.1)-.*,+&,,.302243747941-+*2)2172,2)+).,,%,*+/6342145.8../'+,,)/(&/(-//-).-1''++,,'/7*,8410.)(2+/0420--/0-24+-413,0)((,0**/,/&.-+1+,')&&*,+7247-)('%&(++0'550-&0638725-+/,111+**+--,1,1-()-/61219510122),-//23571/.%-+-8968.8--&(0'%)+:7;0///-.,-4-188523311,..0..+6''(+(('((%)3:96189015//66639;6,.0357,.)'+1/26:9600100033337446.8-9-;800**+*'+--*20,//03..5/3,/'-*(%)&00)-*),.-*(**%%$(&(((,*.070-())+(-42.8:-,:164+(+(/317-,+.47:.19-*.(1-6378-,.'&-.+32-.;:.203)&&%$)*-++.)+'')'**%-,-)((*+/00.1651129/275.9('(%%(39(()++10587402+'(('&%*(-/5331./,.0998371237654455889787622*(-14:3;667571716.,..+.%$,,,-0,('%()+-4/7/.+9/.7;89902211-2252'0042,+'%'(,//7/0012673/115/-1,,.'/**/6-0**+,*.+027<71204/+''-**622-/18015650++%')-(+)--11/4;32/1,)&++),/*(,','),).-+*&)%(2*(-,&)138-372256<;23732:535%0296*2'0.-.189::::12111-/,--031//07--0,-.,,/++--524.3/0404&213367976263212-%-')+.-21//3.3/)()**28033)).-+(/)%'+*,)4+,+/)*&*&+,)08695*00((0,2//0251716*''&*/+01,,.---+35-0-**,-0/8(21,-101,+,(+-2565*4/084827
@e8ffb8ef-76fa-40d9-97e8-009b072714ca ch=59 read=120754 start_time=2019-12-13T08:53:28Z barcode=BC01 runid=2c9cf7bc05858273f10e7d7ec552fc0bd742dc3e
CTCCTACGGGGAGGCAGCAGTGGGGAATATTGCACAATGGGCGCAAACCTGATGCAGCCATGCCGCGTGTATGAAGAGGCCTTCCGGGTTATGTAAAGTACTTTCAGCGGGAGGAAGGGTAAAGTTAATGCGCGCGCTCGTGGCGTTACCCGCAGAAGAAGCACCGGCTAACTTTCCGTGCCAGCAGCCCGCGGTAATACGGAGGGTGCAAGCGTTAATCCGGAATTACTGGGCGTAAAGCGCACGCAGGCGGTTTGTTAAGTCAGATGTGAAATCCCGGGCTCAACCTGAAGACTGCATCTGATACTGTAAACTTGAGTCTCGTAGAGGGTAGAATTCCAGGTGGCGGTGAAATGCGTAGAGATCTGGAGGAATACCGGTGGCGAAGGCGGCCCCCCTGGACGAACGTGACGCTCCAGGTGCGAAAGCGTGGGGAGCAAACAGGATTAGATACCTGGTAGTCCACGCGCCGTAAACGATGTCGACTTGGAGGTTGTGCCCGCTTGAGGCGTGGCTGGAGCTAACGCGTTAAGTCGGCCGCCTGGGGAGTACGGCCGCAGGTTAAAGCTGGAAATGAATTGACGGGGCCCGCACAAGCGGTGGAGCATGGTTTAATTCGATGCAACGCGAAGAACCTTACCTGGTCTTGACATCCACGAGTTTTCAGATGAGAATGTGCCTTCAGAATGAGACGGTGCTGGCTGTCGTCAGCTCGTGTTGTGAAATGTTGGGTTAGAAGTCCGCAACGAGCGCAACCCTTATCCTTTGTTGCCAGCGGTCCGGCAGGAATAAAGGAGACTGCCAGTGATAAACTGGAGGAAGGTGGGGATGACGTCAAGTCATCATGGCCTTGACCAGGGCTACACACGTGCTACAATGGCGCATACAAAGAAGCGACCTCGCGAGAGCAAAGCGGACCTCATAAAGTGCGTCGTAATAGTCCCGGATTGGAGTCTGCAACTCGACTCCATGAAGTCGGAATCGCTGTGTCGTGGATCAGAATGCCACGGTAGGCCACGTTCCCGGAGCCTTGTACCACCGCCCGTCACACCACCGTAAGGAGTGGGTTGCAAAAGTAGGTAACTTAACCTTCCGGGAGGCGCTTACCACTTTGTGATTCATGACTGGGTGGGGAATCGTAACAAAGGTAACCGG
+
&,*1.042:;*(.-)',,+56-15)-//2/:/.-32;5441.+018)0&#'%%'1/*0404269334865300/5**,-+*+-.&12/-3,/)%*-&(&'-2;1+)++1;3*+704.6.+2<7.020//+-.-**)+)-.0/240.954:212202/%((%&(78060/.-*,3//71556:440.+03,,.-/-+)*)-,0++*)1-2/6/3.4))$&''(,-+1+3478;73127873621%.*103;;/67:401:67,078567642388-52.(05222-+,*(&&)(,7655443/.../866',//+,,++11--.-.20)--3*)&1)4,9+)2-,%,'2:46:;60.0343/..--77:90/.,0/4::6875941-0+1,0/63898.(*2/94-%*&'(+447./((08663+'))++31944-*+03;+7'89/6/-+10139...4...2'&'(+*/8599;254..,,,23-5-5,++*.3&-+.6.%(.'*+0/278+/+(,0.01228544148992873)6:79;8784''()++4172+,/-/3/878/343.*,0()-74935//,81/71,,-/89798:896'++/1++-/87939--./(401/./0-3)+14.2/-394455426101797,+*)%&1<;2*)(++.((*)')*'097730-(//0///.+,*&'$'(/0577895.//01777.:,,,,1-*+9:4&3371-.1,+++-/4/4**/13:804:1/32452-74+.:./97012300)-)&$((*,'13+2,+-/38984+,.+,/;;33641--&%'($%&265098899:885057599/1/21)%$(+9;2866/0+,&((22244716-:--:867455677(&''')-89:990-,*(&#&/--+.7<:8973/1.31,/-/01810-(,-.27((-,'2*2/,,--358070001-,+-3(('++()2-61845,,*%''*-/8677,+,+-3/28704043+/'/,*+,426*)-.&+0031//02(%.0.0;4./0//-.3+10105)*'%'(+1117355:/)%((+-*('&)%4+96726(391).1./013/40*,-51+,035;65,++,,2*+'()''%%(10430+/3++6-5;8:16
@15e508cb-5aab-4e3f-8724-e9884882abc2 ch=180 read=143521 start_time=2019-12-13T08:53:27Z barcode=BC01 runid=2c9cf7bc05858273f10e7d7ec552fc0bd742dc3e
CTCCTACGGGGAGGCAGCAGCAGGGAATTTTCGGCAATGGAAACCCTGACCGGGCAACGCCGCGTGAAGGGAAGAAGGTTCGGATTGTAAACTTCTGTTATAAAGGAAGAACGGCGGCTACGATGGTAGCCGGTGACAATGCCTGGCCAACCACGGCTAACACGTGCCCAGCAGCGCGATAATACGTAGGTGGCAAAGCGTTATCAGGATGTGGGCGTAATGGGGCATGCGGCGGATGATTGATGGATCTTGAAATACGGGCTCAACTTAGGTGCTGCATTTCTGGTTATCTAGAGTGCAGGAGGAGAGTGGAACTGGTAGCGGTGATACGAGGCCGGAAGAACACCAGTGGCGAATATGGACTGTAACTGACGCTGGCTCGAAAGCGTGGGGGGGGAGCAAACAGGATTATACCCTGGTAGTCCACGCCGTAAACTTGATGAATACTAGGTGTGGGGTTTCCAACACCTCCGTGCCGCCGCGCTAACGCATTAGAAATTATTCCGCCTGGGGAGTACGGTCGCAGATTAAACTCGAAAAGGAATTGACGGGGTTACAAGTAGCGGAGCATGTGGTTTTAATTCGAAACAGCGCGAAGAACCTTACCTACATGACATCCCTTGCATTACTCTTAATCAGGAAATCCCTTCGGGGATTAAAGGCGGGTGCGAAAAGGTTTGTCGTCAGCTCGTGTCGTGAGATGTTGGGTTAAGTCCACAACGAGCGCCCTTGTCGTTAGTTACTACCATTAAGTTGAGGATAGCGAAGCCTGGGTTAACCAGGAAGGTGGGGATGACGTCAAGTCATGTGCCATATGTAGAAGTGCGTGCTACAATGGCTGGTACAGAGATGCAATACCGTGGGAATTGGGCCAAACTTTAAAACCAGTCTCAGTTTAGTTAATAGGCTGAAACTCGCTACATGAGGCGCCAGGTTACCAATCGCGAATGTCGCGGTGAATACGTTCGGGTCTTGTACGCCCGTCACCATGAGTTGGCATGCAGTCCATTAGGCTAACTGCAGGGGCGGCCGAAGGTAGGGTCAGCGATTGGGGTGAAGTCGTAACAAGGCAACCGGAAGATAGAGCGACAGGCAAATGCGGTTAACACAAGGAACACCGACAACTTTCTTCCGGCAACGGCCACGTAAGCACCGCA
+
/064025.7:.)/7/076//1*-,(%%*..,*59223/*',)'36+*,-573(),/8778<8:8--5+,.-)3*/4+313/):+4.-.68/11:487.:,+/6-./13,/-/%0/.43/*&%))(/)((+-(,,/--').%+$*%($$(%))(*(&))*)(&*),)2)&%)('&&%&&))('((+*325005;609+,04483-/%-3))''&2655428106+)'(*)+02/2-++)$)%%&./*))$'%$-8.--7%/5/.,.)''&%22625112-66()&'(-3*+1(**+-*0))7,)1+&*%'()&%#%'%')&)(.,,'(&&$&#'%&%'*)++.521571320(%%&$'&++1-114091/+*(()-/1,))0&&'(+,54*+4-0,1/+-.0;475691350.-/7,-55.-.,/,*+-053349)(&%'&*)-731122383650670+0)-(+%.-06030-.047777&)%),422-.-/1.,*&&'()8:7;68;9874(%'&$%'%)-&(%%)1)56*,-.++-0+'(/*1*-$)(+,'''%''($%$%&)*)*+..-.//1;<7.;7;4,-.&),&*$.''+()10%%%',1*+(((()05503.//..+8*'%$$''*-.0*++(,,(,83*31175*'&&*'%)&%%,+&'%%&++(&/-1,+..2//+./06,-+-0,8../56-8128.7,(+011,*+,57/***%(*-'-+--).(&$1+-.012:35/4,+07/+.,'($$%),.*-0.17+5+5+5511.++*1-378*.0111149.),11,0&'$,($&&)'*(%&%%&$'%)**))-/62276588+-1,***+500-3.++,''),*&%+%/.031:<;86:04<;515656259$-(-'$((**&%%(.221+72-05))%(),,)%''&%&##'(,(%+&-)-.++-/,,,94%&('*)(5+&0/586&476.4.,)%*%).-,*+-3,+,*+)*-*,,*+(.$)(*)$+&$'''(+'('())),''&''20+)0*0,*,,.-.--01,9.7/.&''*+''0/73644.()$)'))0*6++450''+009:(.10*-(+')'.)757202))'(,*-7894662/.-612328&&+--)+,(+&*,--,*$%#%%%&%
@48d0b2b2-6ef1-421b-a280-abb6126ed7ec ch=124 read=137835 start_time=2019-12-13T08:53:22Z barcode=BC01 runid=2c9cf7bc05858273f10e7d7ec552fc0bd742dc3e
CCGGTTACATTTGCGACTTCACTGATCATGAATCATAAAGTGGTAAAGGCGCCCTCCCGAAGGTTAAGCTACCTACTTCTTTACAACCCACTCCCCATGGTGTGACCCGGGCGGGTATGTACAAGGTGAACGCGTATTCACCGTGGCATTCCTGATCTGATTACTAGCGATTCCGACTTCATGGGTCAGGTTGCAGACTCAATCCGGACTACGACGCACTTTATGAGGTCCGCTTGCTCTCGCGAGGCCGCTTCTCTTTGTATGCGCCATTGTAGCACGTGTGTAGCCCTGGTCGTAAGGGCCGCCGGTGACTTGACGTCATCCCCACCTTCCTCAGTTTATCACTAGCGGTACTCGCTGAGTTCCCGGCCGGACCGCTGGCAACAAAGGATAAAGGGTTGCGCTCGTTGCGGGACTTAATAGCATTTCACAACACGAGCTGACGACAGCCATGCGGCACCTGTCTCACAGTTTGAAGCACCAATCCATCTCTGGAAAGTTCTGTGGATGTCAAGACCAGGTAAGGTTCTTCGCGTTGCATCCCGAATTAAACGCGCTCCACGCTTGTGCGGGCCCCGTCAATTCATTTGAGTTTTAACCTTGCGGCCGTACTCCCCGGTCGACTTAACGCGTTAACAAACCACGCCTCCAAGGGCTACGCAGCACCAGTGAAGCATGTTTACGGCGTATGGACTACCAGAATTATCTAATCCTGTTTGCTCCACGCTTTCGCACCTGTCAGTCTTCGTCGGGGCCGCGCTGCCACCGGTATTCCTCCAGATCTCTACGCATTTCACCTTTACCTGGAATTCTACCCCTCTACGAGACTCGGCTTGCCCATTATCGGATGCGGTTTAGGTTGAGCCCGGGGATTTCACATCCTGACAACAAACCGCCTGCGTGCAGCGCTACGCCCAGTAATTCCGATTAACGCTTGCACCCTCCGTATTACACCGCGGCTGCTGGCTGGAGTTAGCCAGTGCTTCTTCTGCGGGTAACGTCCAATGAGCAAAGTATTAACTTTGCTCCTTCCTCCCCCTGAAAGTACTTTACAACCCGAAGGCCTTCTTCATACGCGGCATGAAACATCGGGCTTACGCCCATTGTGCAATATTCCCCTGCTGCCTCATAG
+
.*+'.)##$',*')(*+68711)),0868729,,'&*0,(.0632-'&--029/0*,').7)/,2.3*.++.5///5816;:(1,'06,'()824,12::9754-7/,.3-+*(&&%))-2574-0)'&,).(+874;0-//(*1864542')*)*-#'*390-)&))006;896142530445((((&21613017727):/2*3/7:76443420,,0*,&**+-.-2-+,00.,+-+//00$-1,3/1192842:-*,*.368:<165('*,,+0/-10*+,./:038730)(,-(08/-%&$(#,,,-//-02654/2*/1.+/.25,2,2()+;6125535*22-/-&%(1''/,,/688,+),+.0/88;898493/.005(2.8163,(*'.+)()+.0023001::4.7.0)&(%*),64,(*+'211'',,+00395:0019/444)30/183532-++.&/2/&&())*215-/..2//,,,+--06./4;440.(0.-*-/049::;709//(.+7:57;96761911'2/21,--1,3:0-'&%*,0+(+')+,+-,/.2+873-23549783)-0+*+-475(*'(&(+&%(+,0+++--0442(2381.+,,3/635.,1+')$$%(*01-3.-/'6,)5.-(%&#$'$+)//*/1.(1*--218<1.//4//-$&*+3543590-'%+),-1-03258613<.*-*2*&*,,-200*+,.+))'',++-/.6465(.0+&%&&%*(,/1039-5435:02/-+*)277766/301)+,-/..(')&'-.+,-)'./34*8;6155400&%(('&'$'(*&(,0.&&,'+0*34567382,$%+/+3-,2+5*&.6/,-:8.+)*-//+-./05554)56,,,((*,./,$''$&**,//42++./68;65241503+'%*()*-396-0736060+*(*104,:-,*)6'.(%*)&(.8--.:(75-048321,,,./.'%&&',+-'1')))),10)&)(+521*.-+$/016/973208;5..-63,)/*,./-+-/+/52+,5.43;7<76:968/0',,6/(++)+)./13(4---/$&'+10+/62456/:///.84)&%$'(''(()%'&&
@22116a94-f4e8-4952-8c02-ae25ab3a194d ch=323 read=72801 start_time=2019-12-13T08:53:21Z barcode=BC01 runid=2c9cf7bc05858273f10e7d7ec552fc0bd742dc3e
CTCTACGGGAGGCAGCAGTAGGGAATTTTTTCGGCAATGGGGAAACCCTGACCGAGCAACGCCGCATGAAGGAAGAAGGTTTTCAGTTATAAACTTCTGTTATAAAGGAAGAACGGCGGCTACAGAAATGGTAGCCAGTGACGAACACTTTATTAGAAGCCACGGCTAACTACGTGCCAGCAGCCGCGGTAATACGTAGGTAGCGGCGTTATCCAGGTGTGGGCGTAAAGAGGGCAGGCAGCAGGGTCTGTGGTGAAAGCCTGAAGCAACTTCAGTAAGCCATAGAAACCAGGCAGCTAGGTGCAGGAGAGGATCGTGGAATTCCATGTGTAGCGGTGAAATGCGTAGATATATGGAGGAACACCAGTGGCGAAAGGCGACGATCTGGCCTGCAACTTCAGTCAGCGTGGGGAGCAAATAGGATTAGATACTAGTAGTCCACGCCGTAAACGATGAGTACTAAGTGTTGGATGTCAAAGTTCAGTGCTGCAGTTAACGCAATAGAGTACTCCGCGCCACAGGTATGAGCCGCGTTCGCAGAATGAGCTCGAAAATTGACGGGGGCCCACACAAGCGGTGGAACATGGTTTAATTCCGAGCAACGCGAAGAACCTTACCAGATGTGACATACTCATAAAGAGGCTCCAGAGATGGAGAGATAGCTATATGAGATACAGGTGGGTGCATGGTTGTCGTCAGCTCGTGTCGTGAGATGTTGGGTTAAGTCCCACACAGCGAGCGCAACCCTTGTCGTTAGTTACCATGTTAAGTTGGGGACTCTGGCAGGATTTGCCAGTGGAGGAAGGCGGGGATTGACGTCAAATCCATCCCATGCCCCTTATGACCTGGGCTACACACGTGCTACAATGGATGTGGTGCAGAGGAGGCGAAGCCGCGAAGTGAGAAACAGCAGCAAACCATTCTCAGTTCAGTTATGATCCTGCAACTCGACTACATGAAGTTGGAATCGCTAGTAATCGCGAATCAGCATGTCGCAGTGAATACGTTCTCGGGCCTTGTACACCTTGTCACCACGAAAGGTTGTATGCCACGAAGCCGGTGGCTAACCGCAGGAAGGAGGCACATCTAAGATTGGGATTGATGATTTAGGAATTGAGAATCGTAACAAGGTAACCGGAAGATAGGCGACAGGCAGAAATGGGGTCTTTACAAAGACACCAAACAACTCTTCCAGCACCAGCAATACGTAAAAAAAGA
+
.17733+2.)-2/,00,&-$&%&)&34606///65-8,+/0)(.+07++*,070969::6121.02543615.-*0-.239-*+()0.%+.660281-.+5123;2-3/7(+0+%,(-)*+11*'*1-0386110/%*)*+..'%$$%)*'(-,+'+*'/401/*+*4+77786979;7680//1'')$&,.-0545,1.+&+,&--75:650)*062+1,7666347*))02-*),2.*+-&(4323478.,3,/2.,38:4.-')**+-0**(+(2&(-482/3:33:84:1+-./.00,,,(38+-(/...()*.).+//4;76332244319101;86..---478652341..')0034;198695219*1-;87/.*+*+*706./-+'(&)+)-/.,**,04/70'+,0::/'0.(/,().-)-'&',(*,220144:789;3543/+)%(+102/./22<6745/0010--367/04:::6:4/6/8/:33110-)**++./08**'*.(,(+'(&%$$$&&%(./1.#%%&*-..0.0*,$*)'*(0+68*/9:/.8)&*&(.3,6)8777/2)')-*5;;1:963&%*(+.27/-.,-%*.5617).'&'&*%&$&&(/.566121/*&(%$%)/+))*+,6821.('0/+34446045544647-00/17//-025,43:/015670011168646.6/-034609.10.8))+,+1,$'$$#'((()+4645790/5&/.,6-,,67345'(''%&%'3,(6816776,*,+*+&%%(+$($$#&'/)./.3084-.,0&0&+-300/296((//,3()%.+010+-+**'()2*0+*//.-+,(+,.-**(-/734/,)('(,+.01/+,-'-,.,.3,35)&$'((.,*%*,')(&'%$&()(+,69<78:36788(+-,'+(%+-$$'/./451/(,*+**+*0++8/4/0.+++*)&,/0534./0-50.,,-'3,,.-0&000184./'.'&'*&--/4.4))()(-(-(#&&&),)-*&(&(',*%$$$$%$%&))1(--+,)/)*).1,+(.+**'&('$'++'&'-.-11*&-*/80-5+)*--/16)%)*&%+'()*'++.+,.+-57,7./5/6+6/845540*,.24+(%*.+-2-,.46,.'&*,+,/5*(+**/()).4..+/+058&'&(*542(102000)(+'.60/,&%
@d4f0e58a-ca01-4e15-9147-a3299fdec957 ch=160 read=131513 start_time=2019-12-13T08:53:20Z barcode=BC01 runid=2c9cf7bc05858273f10e7d7ec552fc0bd742dc3e
CCGGATTTACCCCTTGTTACGGCTTCACCCCAATCATGGCCTACATTGCGGCCGCTGCCTCCTTGCGAGGACAGCTCACGGACTTCAGGTAGCCCATAGCCTCCTTATGGTGTGACGGGCGGTGTACGAAAGCAGGGCAGAACGTATTCCTGCCGCGACATTCGGATTCGCGATTACTGGTAACTCCAGCTTCATGTAGGGCGGGTTTTATTTCACAATCCGAACTGAGACTGGTTTTAGAGTTTATCACCTCGCGGTATTGCATCTCTGTGGCCATTTGTAGCACGTGCCATTTCATAAGGCATGATGGTTGACGTCATCCCCACCTTCCTCCTGGTTAGCAGGCAGTCATGGGGTCATAACTTAATGGTAGTAACCGATGGTTTGCGCTCGTTGCGGGACTTAACCAACATCTCGACACGAGCTGGCGACAATAGTACCTGTCACCTTGTCACGAGGTTTCGCGATTAAAGGTAATGCAAAGGGATGTCAAATTGTAGGTAAAGGTTCTTCGCGTTACAGCTGAATTAAACCACATGCTCCGCGCCCTTGTGGGTCCCAAATCAATTCCTTTGAGTTTTTAATCTTTGCGACCATGCTCCCAGGCCGGAATACCAATGCGTTAGCCTTTGGCGCAGGGGTGTTACCTAGTATTCATACGTTTGGCGTGGGCTGCCAGGTAATAAATCCTGTTTGCTCACGCTTTCGAGCCTCAGTGTCAGTTACGGTCAGAGAGTCGCGCCGCGCTGGTGTTCTTCCTAATCTCTGCGCATTTCCTGCCGCTACCTCAAGATTCCACTCTCTCTCCTCTAGATAACCAGTTTGGTGCAGCGCCCGGTTGGTTACCACATCCCATGAAGTAAATGCGCCACCACGCTCCTTTACGCCCATTGTCCGGATAACGCTCGCCACCTGCACGTGACCCACCCGCGGCGCGTAGTTAGCCGAAGTAGCTCTATGAGTACCGTCATTATCTTCCCAAAGAGACAGAGCTTTGATCCGAAACCTTCGTCACTCATGGCGTGGCATAGGGTTTCCCCGTGCGTATTCCTGCCGCACTCCGTAGAACAATATCGGCACCAGCTTGAAGCAACACAAAGACGCAGAACAACTTTCTTCAGCATAATGCTCTGACAACGT
+
'&-,,.61,.0*(.**03'-(),/0+'(&&'+++'$$*'-2*%*%*($#'&,++-/-+*+1./400+(03&%(*-.2*,,-,,054)2.-'#$$$$$'%*$%'$'%$#)-,(*))*&.,-)$(#$#%&(0.(*(-/-.'*&-,/667;3---07265.4'-+,(*'13,*'*&/.,0++1.,0.../+,-.89421-&*-,,,.'./*%%$&(((*,6,0()).++-,.2470/39:/.-+.,64,,(&+1+/25163-,++,1--+*('$%%(%'13))('*,(.-,+$%#$&&''&&%11'(5101/+30-,355663/,-.*.11501*1,*&,.+*$0'+.5(0/.&*'))%'#$%),&''-*/-42*++,/,''&$',)-&&').1575;02+8)/&$$-',+**145/),**-370.131/0/0/3,)%$%%%+**).0+*(*.,.0''&&'%).00%''(-*4.()')*1,-,5:+.3909554/*(,($%').-1,')&*60371,,+-'$'%%('$&,5-;;59:00/.22437+-&-(%&%&'))+(''%'()+2-(()+''.,-.14:85)'.*(('))+//27+,',(45+)&-1/++.+'$'%').+,,-2)**&%'&''&&($)(*,)'+&',2/(**,/:4,-%(),3,+))*))/'%/$'&&)&$&&&+6-,/2/-0:3./-2&)*/39430+,2700'&*+.85.9*%&'$&'))++(+,,%%$&'')*+'&,**.89:/6,,1853/,(')+0/0:10(%$'($(-'*%%%)))+.7-1'.01++&&')%''($'+,1224*//70(&&$%%(+'-*)&+-)'$&%$&'&()..5)$%$%%&+,2))%+(00&'))+,.175+5-'(')(&&*-+////5/-0,,,756,..*.0($%$&(($%%%%#)'%$%&')*+)*')(3)*)*%'''(&$'%%$$&%$+-+65565,15./.('&'&*-)')./2.0)**,3-***/%#+(%.'&)'$*('((*%%+,*)%&$%%%&*/-/2')**&$%$&%+,.301%%'%(,+./0+*'%)&()+3//.0+0*+,1'(&%%&)&$%%(&()+0*+(-$*#*&''+&().0+*,%#&)%$%()(())$$%$'%%$"
@ff20b3f6-f7d6-4197-85f2-56f22cacdc45 ch=182 read=161061 start_time=2019-12-13T08:53:05Z barcode=BC01 runid=2c9cf7bc05858273f10e7d7ec552fc0bd742dc3e
CTCTACGGGAGGCAGCAGTGGGGAATATTGCACAATGGGCGCAAGCCTGATGCGAACCATGCCGCTGATGTATAAGAAGAAGGCCGCTGGTGCAAACACTTTCAGCGGGGAGGAAGAAATTAAAGTTAATACCTTTGCTCGTGACGTTACTCGCAGAAGAAGCACCGGCTAACTCCGTGCCAGCAGCCGCGGTAATACGGAGGGTGCAAGCGTTAATCGGAATTACTGGGCGTAAAGCGCGCAGGCAGTTTGTTAAGTCAGATGTGAAATCCCAGGCTCAACTGGGGCTGCATCTGAAATGCTAGCAAGCGAGGTCTCGTAGAGGGGTGGGAATTCCAGGTGTAGCGGTGAAATGCGTAGAGATCTGGAGAATACCGGTGAAGGCAGCCCCTGGACAGAGACTGACGCTCGGTGCCCGAAAGCATTAAGGGGAGCAAACAGGATTAGATACCACCAGTTAGTCCACGCCGTAAACGATGTCGACTTGGAGGTTGTGCCCTTGAGGCGTGGCTGGAGCTAACGCGTTAAGTCGACCGCCTGGGAATTACGGCCCGCAAAGGTTAAAACTCAAATGAATTGACGGGGGGCCCGCACAAGCGGTGGAGCATGGTTTAATTCGAGTGCAACGCGAAGAACCTTACCTGGTCTTGACATCCACAGAACTTTCCAGAGATGGATTGGTGCCTTCCGGGAACACAATGAGGACAGGTGCGCTGCATGGCTGTCGTCAGCTCGTATTTGTGAATGTTGGGTTAAGTCCCGCAGCGAGCGCAACCCTTATCGCTGTTGCCAGCGGTCGGCCGGGAACTCAAAGAGGAGACTGCCAGTATTGATAAACTGGAGGAAGGTGGGGATGACGTCAAGTCATCATGGCCCTTGACCAGGGCTACACGTGCTACAATGGCGCATACAAAGAGAAGCGACCTCCCGCGAGCAAGCGGACCTCATAAAGTGCGTCGTAGTCCGGATTGGAGTCTGCAACTCGACTCCATGAAGTCGGAATCGCTAGTAATCGTGGATCAGAATGCCACGGTGAATACGTTCCCGGGCCTTGTACACACCGCCCGTCACCGTAAGTGGGTTACGCAAAGAAGTAGGTAAGCTTAACCTTCGGGAGGGCGCTTACCACTTTGTAGATTCATGACTGGGGTGAAGTCGCTTAAGGTAACCGG
+
,0-,&&)26.2700-1.12068*+/+.531.00/<65:6/-126149.,-.+/%'&.207/44/.))*+),,.'.(,+')**417((''&'##%&$&&))-/.)0.,-5+*,-./*--*++.4*((%%$$%'&%(**243/0*'&&+*(.888:/-4-)+0*-/692920-6./09/3079/-+)*3.5030,2-+)351-,0),-0/603-.101,.(2-,2-,-::;899-73(')*.).(,42-55;7'0928.5:5553)($)''(04/-099:41-+'(1542402111,*.-+*%/.'--.,$&%&((*+/38900)--1/%%)()*,.9,,0711033.5//,.31-.18780--./599520+2/,4,'(&''((*-'21980*/668(('(('(+,10111(1-1..,*-30,*(.,//-(.,(*.1;6829:1241*/2344%&#%%'(,-041+.48:829<7.222-15553-5.6))/+6++(/,()0.,24-&&,,*(/)(,,106000-3.92127754-+1(&&&&)&*',,1022)'*,/(/,442:7*./016.-,6252545/0766-/70-.+/39/9+2/4.-.-01012;:97897...//875867015././(&$'*0,21,+'()'13650()+(,1/390,)))--.160*7*2,7674/55&+.)-%(&'+0+'&%%(,,.4/++%''/++,,4787::88,$$$%**-'.1,*)*,.,-2.0387;90-/10-+0,'4*+253986690(--13+*5,1;26:2/11:67.504/;-4--8773*(%++'))88848-20+,-)*-/91-//.+*,*0.-0.8;5,/4121-15213552378/759+&((+.6,.13,.**())*),.-03;537769::4973*')%('&,,/5/.0&*()**&,36/00:53545//150)*/135568443/'/.+-1,+'()/1342524420453423448113'1)0/10/3(),,6/0066:0-0--07../4+/054/.86595976(',476.7-*,0123359386)(,--.--22,*+,46,:+,,6490&(*'('+.,.*'')*5,/()0/05+()/,30.4,'12*008712%)(394)()%*.)+.-*-,3//)(&$$/,+0,1415,4
@c1df4e1f-f1f3-495b-b911-39bbf98fe42d ch=266 read=74193 start_time=2019-12-13T08:53:01Z barcode=BC01 runid=2c9cf7bc05858273f10e7d7ec552fc0bd742dc3e
CCGGTTACCTTATTTGCGACTTCACCCCAGTCATGAATCACCAGTGGTAAGCGCCCTCCCGAAGGTTAAGCTACCTACTTCTTTTAACCCACTCCCATGGTGTGACGGGCGGTGTGTGACCGGGAACGTATTCACCGTGGCATTTCTGATCCACGATTACTGGCGATTCCGACTTCATGGAGTCAGGTTGCAGACTCAATCGGACTACGACGCACTTTTTATGAGGTCCGCTTGCTCTCGCGAGTCGCTTCTCTTTGTATGCGCCATTGTAGCACGTGTGTAGCCCTGGCCGTAGGGCCATGATGACTTGACGTCATCCCCACCTTCCTCCAGTTTATCACTGGCAGTCTCCTTTGAGTTCCCCGGCCGGACCGCTGGCAACAAAGGATAAGGGTTGCGCTTTCGTTGCGGGACTTAACCCAGCATTTCACAACTTTGAGCTGACTTTGACAGCCATGCAGCACCTGTCTCACAGTTCCCGAAGGCACCAATCCATCTCCTGGAAAGTTCTGTGGATGTCAAGACCGATGTCTTCTTCGCGTTACATCGAATTAAACCACATGCTCCACCGCTTGTGCGGGCCCCGTCAATTCATTTGAGTTTTAACAGCGGCCGTACTCCCCAGGCGGTCGGTAACGCGTTAGCTCCGGAAGCCACGCCTCAGGGCACAACCTCAAGTCGACATCGTTTACAGCGTGGACTACCAGGGTATCTAATCCTGTTTGCTCCCACGCTTTCGCACCTGAGCGTCAGTCTTCGTCAGGGGCCGCCTTCATACCGGTATTCCTCCAGATCTCTACGCATTTCACCGCTACACCTGGAATTCTACCCCCTCTACGAGACTCAAGCTTGCCAGTATCAGATGCAGTTCCCAGGTTGAGCCAGAGTTTCACATCTGACTTAACAAACCGCCTGCCGTGCGCTTTACGCCCAGTAATTCCGATTAACGCTGCACCCTCCGTATTACCGCGGCTGCTGGCTGGTGGCCGGTGCTTCTTCTGCGGGTAACGTCAATGAGCAAAGGTATTAACTGCTCCCTTCCTCCCCGCTGAAAGTGCTGGCGAAGGCCTTCTTCATACACGCGGCATGGCTGCATCGGGCTTGCGCCCATTGTGCAATATTCCCCACTGCTGCTCCGTAGAG
+
41',,2.8;7<&71&(**(),0*..893*-05'1+.;:841/'(''---1-../:2-342.185/709,///55:54468*.0.(/)191.3.591+758554121*14.-6.---)'$('+-.222.0%'1.02))$),/',1+-&+-13-)+,1.8.-,&'&-.6;884,0162684/'))+'.*4-,7/.23152;.9)9-765377967/1/;;2-/0.01514/(-1.,-1514+,-+1-+(),-.42/5*'')**237:+6,+*...&'-2/-.*-%074.4454307(68;;:8111/.2/3/027/..-.7:-,379:8860((+1;53776760:1,2986720:-,,5631%'&))0,697:4112382266)+(-,67.-06011/1'&())%)-3002<:607.8+12)+%3(.8-**+0,(&%%(%+*1/-)'&%(*5-+(+'3(2*---/;236:,,++,74432+()()21&7'8*.9/-5413'*8:/97./<98704;77.23+71780.**&'%),-2768:/:.--556.'*-*3;4:;.//10210*)/.)*1(+-45*634:63*-29;8;7025...14<<30/0&')*3-9'5+..-((%$-.,043+,$$*'')**--+*.06621-1,194787;883275.-01-2,).(.*1332.-..,4:0&(&+-.99:574444+66,-.99587598676;8,01176&+*,/88-1316:6513337657647;882:(+86.2646),&((*-02,7556/:-,/'(*33304/,1/1+.52*&0013867163+)(&')05674;;5//40/0+%(*-27/6+040,690'4'(+**+/)-,/15691.1303.*-8.+.$*'4)*----,++,**,.4069928./0(&*()+852+/0-'1,42*(,.06-7.2,/-8-7-))'%+&.5503879525/265.2.-.37795/,.0)*(,)%-*%&)-88</0//16.-4:86773932.665:)'),)1,(&(+%)-79*7<:8+77/'/1903/+&2&')&),)--,,)0.859<:6853)/./,0.0/4/..88519&653392446<80.6.-+02323:23:6-',-+,*()(20,-,'&&
@090e39ac-1a02-4020-9b43-7decac7b21e1 ch=194 read=80371 start_time=2019-12-13T08:52:39Z barcode=BC01 runid=2c9cf7bc05858273f10e7d7ec552fc0bd742dc3e
CCGGTTACCTTGTTACGACTTCACCCCAGTCATGAATCTGCAAAGTGGTAAGCGCCCTCCCGAAGGTTAAAGCTACCTACTTCTTTTGTAACCACTCCCATGGTGTGACGGGCGGTGTGTACAAGGCCGGGGCAATATTCACCGTGGCATTCTGATCCACGATTACTAGCGATTCCGACTTCATGGAGTCGAGTTGCAGACTCAATCGGACGCTACGACGCACTTTGCCAGAGGTCCGCTTGCTCTCGCGAGGTCTTCTCTTTGTATGCGCCATTGTAGCACGTGTTAGCCTGGTCGTAGGGCATGATGATGACGTCATCCCACCTTCCCTCCAGTTTACCACTGGCGTTCTCCCTTTGAGTTCCAGCCGGACCGCTGGCAACAAAGGATAAGGTTGCGCTCGTTGCGGGACTTAACCCAACATTTCACAACACGAGGCGGCGACAGCCATGCAGCACCTGTCTCACAGTTCCCGAAGGCACCAATCCATCTCTGGAAAGTTCTGTGGATGTCAAGACCAGGTTCTTCGCGTTGCATCGAATTAAACCACATGCTCCACCGCTTGTGCGAGCCCCGTCAATTCATTTTGAGTTTTAACCTTGCGGCCAGTACTCCCCAGACGGGTCGACTTAACGCGTTAGCTCCGGAAGCCACGCCTCAAGGGGCACAACCTCCAAGTCGACATCGTTTGCAGCGTGGACTACCAGGGTATCTAATCCTGTTTGCTCCCCACGCTTTCGCACCTGAGCGTCAGTCTTCGTCAGGGGCCGCCTTCGCCGGTATTCCTCCAGATCTCTACGCATTTCACCGCTTCACCTGGAATTCTACCCCCCCTCTACGAGACTCAAGCTTGCCAGTATCAGATGCAGTTCCCAGGTTGAGCCCGGGATTTCACGTCTGACTTAACAAACCGCCTGCGTGCTACGCCCAGTAATTCCGATTAACGCTTGCACCCTCCGTATTGCCGCGGCTGCTGGCACGGAGTTGTAGTGCTTCTTCTGCGGGTAACGTCAATGAGCAAAGAGGTATTAACTTTACTCCCTTCTCCCCATGAAAGTACTTTACAACCCAGAGAGGCCTTCTTCATACACGCGGCATGGCTGCATCGGGCTTGCGCCCGGTGATGCCAATATTCCCCACTGCTGCCTCCCGTAGGAG
+
53,2-:.1233,-2(*,.05:3.498-..,-'*+1984.%-,.4-/1400+**+29.-,*)).716.2.9+*-.16:9/01:04::4*'-'30,-/)-&$&-,51../34;99422.0.0--261763(610,/(%'(/-01:5363115;866666.)+)+,5-.1210437<32../4::145/)'(')++1/-/((7668-9,3(3-4&''()//1)0*,,2,%&%&&&,,.1-+,-1+--./0)+*'+*(*,1/540:6/,/11367:617''(*,,))('''(+26()899,*0*140$&('*())+,2//00/281+/:2+6:+)5..//<;-/;7:37.*'+)(*-4+-5/,-18.9)%)8.6:79:1/344331)22*,4.+'',+.3-00332215,++04/030/)-+).3370:2--024411&'/*1.%&(+,.-430001,..../-30/,,,0-.2;296-,.&('+,1/:099873-//-.-1,/06662.164765924.169)112588;:45247/1(0.'**0,2<;3;05300/05:45;1207)1,/)%,-745'+026382-/10,,.00<<8+9-7+6,-.+2('$+).)189,&-(*)0()-+*()(+-766617/./4.)/*0,*484535;79.1./8*/(-/-0220)1/176876046648/,+*...779876477//'))-//44;160114<713.4::/,.--4:.-1524:555698:840//.76758*+680095383:4+-.(,146-8,(**+-37661/.10668;53578..-4*),988.7-4-1)+,24540-01+,04-31454,))22945/*-..780331(+&(+.395),61;1.,8,&,63),4+(&(())')+.3.5/45:389446/*-,,()+&,+62--01519;/.,-10194/+,*()),3-129-3*3*$.0-04:7540,1*)%(.+()8-,)%+)')2/99<864423..4:988:084326266-&%,'+,4/,%)/4901.29)5:3/287*34326,+,(*,(*'/0,61*&'(''(0197;44:413.-+--0,20.1.7//.2.27(66126/2-75*+&+$%+)()0-.**/+-.*&&'&&#&),)29)*6,4+))
@09d3732b-678b-4af1-b2a8-e64f4a129cc8 ch=346 read=68377 start_time=2019-12-13T08:52:29Z barcode=BC01 runid=2c9cf7bc05858273f10e7d7ec552fc0bd742dc3e
CCGGTTACCTTGTTGCGACTTCACTGATCATATGGATCACAAAGTGGTAACCTTCCTCGAAGGTTAAGCTACCTACTTCTTTTACCAGCCCACTCCCCATGTGGTGTGATGACGGGTGGGTAATGCAAGGCCCGGGAACGTATTCACCGTGGCATTCTGATCCACGATTACTAGCGATTCCGACTTCATGGAGTCGAGTTGCAGACTCAATCGGACTACGACGCGCACTTTATGAGGTCCGCTTGCTCGCGAGGTCGCTTCTCTTTGTATGCGCCATTGTAGCACGTGTGTAGCCCTGGTCGTAAGGGCCATGATGACTTGACATCCCACCTTCCTCAGTTTATCACTGGCAGTCTCCTTTGAGTTCCAGCCGGACCGCTGGCAACAAAGGATAGGGTTGCGCTCGTTGCGGGACTTAACCCAACATTTCACAACACGAGCTGACGACAGCCATGCAGCACCTGTCACGGTTCCCGAAGGCACATTCTCATCTCCTGAAAACTTCCCGTGGATGTCAAGACCAGTGGAGTTCTTCGCGTTACATCGAATTAGACCACATGCTCCACCGCGTGCGGGCCCCGTCGAATTCATTTGAGTTTTAACCTTGCGGCCGTACTCCCCAGGCGGTCGACTTAACGCGTTAGCTCCGGAAGCCCACGCCTCAAGGGACACAACCTCCAAGTCGACATCGTTTACGGCGTGGACTGCCAGGGTATCTAATCCTGTGCTCTACGCTGCCGCGCAGACGTCAGTCTTCGTCAGGGGCCGCCTTCGCCACCATTCCTCCAGATCTCTACGCATCTCACCGCTACACCTGGAATTCTACCCCCCCTCTACGGGGCTCAAGCTTGCCAGTATCAGATGCAGTTCCCAGGTTGGGCGGGGATTTCATCCTGACAACAAACCATACCGTGCGCTTGTACGCCCAGTAATTTCGATTAGCAGCATCCTCCGTATTACCGCGGCTGCTGGCTGGAGTTAGCCGGTGCTTCTTCTGCGGGTAACGTCAATGAGCAAAGGTATTAACTGCTCCTTCCTCCCCGCTGAAAGTGCTTTACAACGAAGGCCTTCTTCATACGCGGCATGGCTGCATCAGGCTTTACCCATTGTGCAATATTCCCCACTGCTGCCCTCCCGTAGGG
+
86-5.:.0.9-+17'&+015<7//&&(341/'%&%+),+-3:61342+,()%#%*+).)+0+-,01/-//16:62205118:5(3'&#)((&)(-/.,-5/(,,,,*)$'*()-2+-1'$'%%,$.313/5.*055/401986;546;4714/019965552+))).2011.&%%)-/026/.//808876-.--**.3413++87896<58(7,1/,-//.,-()$(,35+.-.,0,.1.)+*%(./.6/(,.,.&)5;4776;;467765/58416.++-/(,/.0,&'),.71-/9:937/(/899:4323432211-'&-21:8(+5.;4:03+--8:-.0+*7+73.034492081/136711',/32;78:6678:846339.+.))-)/,-41.,../345223;32/4/3,)*',-9-88*)+,524./'&/,6888737334:4:90./0087885302(79<3;5,((''&$'%'1+/002/0...,067-351;4*,68<:9276580179()%))(*/9.11.-00/6**,.0.,---*,18000093333..2,)()-(3(1-/:8.)+,(.*8),&*,*)(-+:<,8930/-*(*&/*,-.0,09:))3:849/,,-,0.1/.,-./11)--4*/,*,+-/(%)./835/2(3.%)*,01/5/6*6.57553536697;://,71,+-.)/0%15),.+),.456:,6.(''%%()('*))'#*/.0.*((%+66925/.-6.35:),9:.931535;;:;;051$&+&*,.,)*22/./501-../0.1./4-.0,/(-558232211+).,+.651.36,1%*1,2))+/()((,0'$+5139.03:9/,,1/19.(/1801',,(-6-.0890026()*../8553(&&#$&'*+./5..+.%'(-,98/.022169(-().-*)*)(+'();8:915445240/11:454881'($'+&(2.-(*+&//--2119;9997.7512:<8:633222887:)-+)'*&&$%,$*.9:1;984145++17:58--+'+/.)(()%*).5.4024758<;230-(1,2004997978777+98455++,22./8-.*//7444938;7)+1///+0/+(28++4.0*'
