# Supplementary material for: De novo species identification using 16S rRNA gene nanopore sequencing
Source: PeerJ. 2020 Oct 21;8:e10029. doi: 10.7717/peerj.10029 (PMC7585375; doi:10.7717/peerj.10029)
Supplement: Supplemental Information 3 [file peerj-08-10029-s003.zip › pass_fastq_runid_2c9cf7bc05858273f10e7d7ec552fc0bd742dc3e_572.fastq]

@31a128b6-b6de-4125-b72c-263d807767da ch=460 read=64086 start_time=2019-12-13T08:52:18Z barcode=BC01 runid=2c9cf7bc05858273f10e7d7ec552fc0bd742dc3e
CCCGGTTACCTTGTACGACTTCACCCCAGTCGCCAGATCACAAGAGTGAGTGGCGGCGCCCTCCCGAAGGTTAAGCTACCTACTTCTTGCAGCCCTCCGCGGTGTGACGGGCGGTGTGTACAAGGCCGGGGCGTATTCACCGTGGCATTCTGATCCACGATTTACTAGCGATTCCGACTTCGGAGTCGAGTTGCAGACTCAATCGGACTACGACGCACTTTATGAGGTCCGCTTGCTCTGCGGTCGCTTCTGCTGGCATGCGCCATTTGTAGCACGTGGTAGCCAGCCCTGGTCGTAAGGGCCGCGGTAACTTGACGTCGGCCCACCTTCCTCAGTTTATCACTGGCAGTCTCCTTTGAGTTCCCAGCCGGACCGCTGGCAGCAAAGGATAAGGGTTGCCGCTCGTTGCGGGACTTAACCCAACATTTCACAACACGAGCTGACGGCAACCATGCAGCACCTGTCTCCCGCAGTTCCAGAGAGCGCAATCCATCTCTGCTGGAAAGTTCTGTGGATGTCAAGACCAGGTAGGTTCTTCGCGTTGCATCAGATTAAACCACATGCTCCACCGCTTGTGCGGGCCCCCCGTCAATTCATTTGAGTTTTAACCTTGCGTACTCCCAGGCGGTCGACTTAACGCGTTAGCTCCGGAAGCCACGCCTCCAGGGCACAACCTCAAGTCGACATCGTTTACGGCGTACTACCAGGGTATCCTGAAATCCTGTTTGCTCCCCACGCTTTCGCACCTGAGCGTCAGTCTTCGTCCAGGGGCCGCCTTCGCCACCGGTATTCCTCAGATCTCTACGCATTTCACCCGCTACACCTGGAATTCTACCCCTCTACGAGACTCCAAACTTGCCAGTATCAGATGCAGTTCCCAGGTTGAGCCCGGGGATTTCACATCTGACTTAACAAACCGCCTGCGTGCGCTTGCCCATTCCGATTAACGCTTGCACCCTCCGTATTACCGCGGCTGCTGGCTGGGTTAGCCAGTGCTTCTTCTGCGAATTTAACGTCCAATGAGCAAAGGTATTAACTTCTCCCTTCCTCCCCGCTGAAGTACTTTGGCGAGGCCTTCTTCATACACGCGGCATGGCTGCATCGGGCTTGCGCCCATTTGTGCTGGCAATATTCCCCTGCTGCCTCCCGTGGG
+
2,&--3.,3807/0+.../1:0,175.*./6&&$'%233.1,/'&&'($%&'(&''((028-+,*%*,()333,(+,26/)$$$)$%%'**%24+(-7&(..3.,-16,410.(/'+&(&,303823%132*$*),4.01:584823384/*'+,++--.14,,/0425653;33/156:2,0&*,-2469;4::7988304//+506304762*/$&'/'(*30/2-/4,//2,,-*'&#&())&'0+-+('/*,-0-/39:<2;9,*/-0.(/./,--,+)(&(02))*))-0510'/,.5441-0&)'')+,426-&&.2-'155;30/4+,.;.,,<78701/)0..25()6***569292%/0/24:;:9:0:./-(.08*.26600+-0.:.0))-88556/,.6(,+-.0--.+-1145;0..,7./.9665433132175*6;593801.--.(*0.02*/(5(+.,8.%'-))-0/87;9;:9:863,+&&('',(**1443//65547376/2694-/.-,37<4+4225718-,,04'+.)1,<85;/0/+---7;*-1(+0-./16'/7408:5-)+058782-01-*(-1:;3.61,2,(&%)'--1&&&.,21601276172901,++*&%)*,(5)/-+/74533724(*-98315041805.3/545/536895;-)*)+)))%%)+-4,375+..8*'(*)%)+7332;;*,-.210+...29//./17;67526534/4000912/4)*.4-))2/697<9:;;347')**,;8616**-1.//--..223<95266**/2.11373/'.&0-66*98.+/12.3,(,0429)6-&-1/06;/232391355&7/44<47...31822*91)*..3)2;;72323+(),.11:2:9;85;26/'&''*-+*'&$$&%$%).*++,1/1;221/4),,/73-.-',*,5.5;7333014:914-++)&-*)*5;098355:59<:7671,2/9/419761(0+00,465<3-//)-.+*'),&(*3./72++-:</,6,,++&*&)-/2),)+++)586;99<96710,/,.+-/02743434311'20033$,//80-/5)*-(%$%(+.2/251841+,+((%)(**83*/&0+
@63e51344-ab14-418a-aad5-56ed39cacfdb ch=208 read=140882 start_time=2019-12-13T08:52:08Z barcode=BC01 runid=2c9cf7bc05858273f10e7d7ec552fc0bd742dc3e
CCGGATTTACCTTGTACGACTTCACTGATCATGAATCCCACAAAGTGGTAAGCGTGCCCTCCCGAAGGTTAAACCCTTCTTTTGCAACCCTCCATGGTGTGACGGGCAGCGTGTGTACACGGGCCAGGAACGTATTCACCAGTAGCATTCTGATCCACGATTACTAGCGATTCCGACTTCGTAGGTCGAGTTGCAGACTCAATCGGACTGACGCACTTTATGAGGTCCGCTTGCTCTCGCGAGGTCGCTTCTCTTTGCTTGTGCGCCATTGCCAGCCCTGGTCGTAAAGGGCCGCGGTGACTTGACGTCATCCCCACCTTCCACTCAGTTTATCATGGCGATCTCCTTTGAGTTCCCGGCCGGACCACCGCTGGCAACAAAGGATAAGGAGTTGCGCTCGTTGGGACCAACCCAGCATTTCACAACACGAGGCTGGCGGCAGCCATGCAGCGCCTGTCTCACACGGTTCCCGAGGCACATTCTCATCTCTGAAAACTTCCGTGGATGTCAGACCAGGTAAAGGTTCTTCGCGTTGCATCAGATTAAACCACGTGCTCCACCCGCTTGTGCAGGCCCCGTCAATTCATTTGAGTTTTAACCTTGCGGCCCATTACTCCCCAGGCGGTCGACAACGCGTTAAAACCGGAGCCACGCCTCAAGGGCACAGCCTCAGTCGACATCGTTTACGGCGTGGACTACCAGAGGGTATCTAATCCTGTTTATGCAGCACCCTTTTACAGGCGTCAGTCTTCGTCAGGGGCACCTTCGCCACCGGTATTCCTCAGATCTACGTTTCACACCGCTACACCTGGAATTCTACCCCCCTCTGCAGGCTCAAACGCGCGGTATCGGATGCGCAGTTCAGGTTGAGCCCGGTTTCACATCTGGCTTAACAAGCCGCCTGCGTGCGCTTATACGCCAGTAATTCCGGTGCTGCCCTCCGTATTACCGCGCGGCTGCTGGCGCAGGTTAGCCAGTGCTTCTTCTGCGGGTAATGTTGAGCAAAGGTATTAACTTCTCCTTCTCCCGCTGAAGTACTTTCCACAGCCCGAGGCCTTCTTCATACCACGCGGCATGGCTGCATCAGGCTTGCGCCCATTTGTCGCAATATTCACTGCTGCCTCCCGTAGG
+
3++)&8,-*,206%-),+/368825'&(28,-**657*&$)++2*-+0%)'%%&%%/54-4)('.,)*)0-2%'%&&/*,6:/+*+&10*)45&''&%(&*56-24/%'%()(+%%$%$(&/5+:')-2-.70+.'))28+10*//./9412305/+-..31-+.**,23872++)./7/&+%)'').-0-9//*,8858-,)*)2)*('(/++%)24;565425332.,0.+-230735,)(,,/-11704/.95)*+6*1/125<764(%$$&'42/0756+-.4+/1.26((&%+,-/,1/0321258905('*(*).'$'*-(*+:+*,5(()1+,,32170/3,)*.-3394/53279433$)-*/1/0+-+2,5*6+750,,,$+.6,2'*+1,0+)*2*++*+//+*'/&089345262(-%%0(6/4+,*),//48574/+*,(374/1330..'*38:425+((,.-,148;413375320&(..,-.0-3/12:8600,'',-9000,29+010:78:958-4+)+/-1((*/10;713*.*/+*/.*(031-/-3,/.3+461:3&%+,.62;3+/71//0-;;1*:01010-//01,'**%+,/.-'%+(,'015-*().++)*$''10),2*))$+301/3432***/,&(..)0218+,/3312157.1:,*+-,*)*,706634913%+++)+-/36:6562.3:+'('*(..(.*&(,,+&'--2/1683,-)'(,+./'-9:,*%*'*,/,-.,/:25457<6725'(/1/(')&);.,(($0.''2&),1821+,).-5*),,.68.,//%3&1-.//,.0+*.-/*(.-/1)40+**''&.450'+020)(/.5'&**07/-(,19*+$&(+/1-&&%,,),/1153755.+,)$)+-043*-3324:.-5+/())&)-///6+7,,5/47,-/-+7/0-/-/,*(*')++0..49'.2)+,9-3:7626*/'')('()()*.13:-*%&$,*''')+'',))--*45+%(,%(+&((&((&&''**%-.())*1-8593372/2.//%/+/182/12878///,-&))'+),**,0)&*1+++)$&*-*(7,/&+)/./))%',1**0.6.
@a164e670-cc6a-452b-8aeb-a7a410314e4c ch=185 read=131284 start_time=2019-12-13T08:52:07Z barcode=BC01 runid=2c9cf7bc05858273f10e7d7ec552fc0bd742dc3e
TTGGTATACTTCGTTCAGTTACGTATTGCTGGTGCTGAAGAAAGTTTAATCCCGGTGTCTTTGTGTTAACTGGTGTAATGTGCTCCTACGGGGAGGCAGCAGTGGGGAATATTGCACAATAGGGGAAACCTTGATGCAGCAACGCCGTGAGTGATGAGGGTTTTCCGGATCGTAAAGCTCTGTCTTTGGGAAGATAATGACAGCGGTACCCAGGAAGCCATTGCTTCGGCAGCAGCCGCGGTAATACGTAGGTGGCGAGCCGTTATCCGGATTTGCTGGAAGACAAAAGGGGAGCGTAGGCGGGGTAGAAATTAAGGATGTAAAATACCAGGCTCAACTTGAACCGTTCCAGAAACTAGTTTATCTAGAGTGCAGGAGAGGAGAGTGGAATTCCTAGTGGTGAAATGCGTAAGTTAGGAAGAACACCAGTGGCAGAAGGCGACTCTGGACGCAAACTGACGCTGAAAGGCTCGAAAGCGTAAGGGTAAACAGGATTAGATACCCTGGTAGTCCACGCCGTAAACGATGAATGCAGGTGTGGGGTTTCCACTCCGACATATGCTGCAAGTAAGTATTCCATATAGAATTACGGTCGCAAGATTAAACTCAAGGGAATTGACAGGGACAAGTAGCGGAGCGTAATGGTTTAATTCGAAACAGCGCGAAAGGGCCTACACTTGACATCCCTTGCATTACTCTTAATCAATCCCTTCGGGGACAAAGGTGACAGGTAGTGCATGGTTGTGTCAAAGCTCGTGTCGTGAGATGTTGGGTTAGAATCCCGCAACGGTACACTTATCGTTAGTTACTACCATTAAGTTGAGGACTCTAGCAGGGCTGCCTGGGTTAACCAGGAGAAGGTGGGGATGACGTCAAAATCATCATGCCCCTTATGTGTAGGGCTGCACGTGCTACAATGGCTGCTAATTTACAGAGAGATGCAATACCGTGAAGGTGGAGGCCAAACTTAAAAACCAGTCTCAGTTCGGATTGTAGACGAAACTCGCCTACATGGCTGGAGTTACCTAGTAATCGCGAATCAGAATGTCGCGTGAATACGTTCGGGTCTTGTACACCGCCCGTCACACCATGAGAGTTGGCAATACCCGAAGTCCGTGAGCTAACCGCAGGAGGCAGCGGCGGTAGAAGGTCAGCGATTGGTGAAGTCGTAACAAAGGTAACCGG
+
''-#%&'(10.-'(,0)*/.*--1(-1-0*/))*,/826)+,+(&,&(%(-52*2322-/1)'(&+&$##%4.1+)$&(%0(*,.0-/4-58*'.,*2020/2*'*%(),).)((&)*,+&,-,((,.,())))-++&%')+*')''&)))+,02,(36*789.1&.)-.-('+3*)/./101,48-)(%*+-3+,(,(*+&%%&$$$*)&)**)'&)/&%&%&))&%$%$''('2'$%&%(,+*-53305/,6-)'#((%*'**.21*.,/96-/64)(&$&$+97*+14)%))312/-)('+,,+*,/0)/,--0560**+*6('32+38654-4*/+,%$$&$*..(''*-**+--.70.321/''(+.-/2/+*)++)(%&&),)(.)&$('))(&$'(.-++./..&&&*.0,,-*154347&*,,7/&'+*/624110/006,.%%$&%((+)/,-..''&&&&)/%%&'(+--'&+,'#)-)1%66+/0+,02269.++++-1062'*.0404)(%%(*+*-,+%&(+02,0)242,6++&%$%*''#%#$&*&'))-(*&++1+212836%&&,(()'+'&*'-3539673/.,0365/0+*'-,*+0+.%/&*&$#$%'&&$'&()%'+%.'''/2-)**/26-))-((+'**0,,+)(+'0-,02///3/2781;:+4***&*)%'''26371-)*)*--082*063355:)2+/.44./00*30..//)'-,&**--+4.(()0.,&()*+7848:,8*(22/6($(&&-1((,,512)%%%#'&*+.11540,2/--21/10*.21(+''&.,,))'%#$%#(+'-2.43213*,((&*&'15--((*+-.55)+/24656.4:7+,0)*-..)061*,,)++-)'&)''+*(*&)(+&+0)--71/.-.($'&)+-,+.2/-+*+-17.6.--9945*.(*)/..)++-11::01109;96,+,.163712619)/*8-'&%%$*%)46022%*'%$&')-**,+.+'+:/,))(%2+5-1)**+9570.,,*(((%**(+.0/,0./43&*-..22*--..08.4;3+/310-07&&,)(()5;+6,+94217+*.0./5868**/215955$&$&'&(*)+/016-),*+*,'+)*+1,20/4354*(+.)+/-.**)*3--,07:8;45
@7536718c-54cd-4d76-a43c-67c4c54c64cb ch=283 read=76494 start_time=2019-12-13T08:51:57Z barcode=BC01 runid=2c9cf7bc05858273f10e7d7ec552fc0bd742dc3e
CTCCTACGGGAGGCGCAGTGGGAATATTGTGCACAATGGGCGCAAGCCTGATGCATATGCCGCGTGTATGAAGAAGGCCTTCAGGTTGTAAAGTACTTTCAGCGGGGAGGAAGGGTAAAGTTAATACCTTTGCTCGTGGCGTACCCGCAGAAGCACCAGCTAACTCCGTGCCAGCAGCCGCGGTAATACGGAGGTGCAAGCGTTAATCGGAATTACTGGGCGTAAAGCGCACACCAGGCGGTTTGTTAAGTCAGATGTGAAATCCCCAGGCTCAGCAGGAACTGCATCTGATACTGGCAAGCGAAGGTCTCGTAGAGGGTAGAATTCCAGGTGTAGCGGTGAAATGCGTAGAGATCTGGAAGGAGGAATACCGGTGAAGAAGGCGGCCCCTGGACGAACTGACGCTCAGGTGCGAAAGCGTGGGGAGCAAACAGGATTAGATACCTGGTAGTCCACGCCGTAAACGATGTCGACTTGGAGGTTGTGCCCTTGAGGCGTGGCTTCCCGGAGCTAACGCGTTAAGTCGAGCCGCCTGGGAAATACGGCCGCAGGTTAAAACTCAAATGAATTGACGGGGGGCCCACTGGCGTTAAGACATGTGGTTTAATTCGATGCGACGCGAAGGAACCTGGTCTTGACATCCACGGAAGTTTTCAGAGATGAGAATGTGCCTTCGGGAACCGTGAGACAGGTGCTGCATGGCTGTCGTCAGCTCGTGTTGTGAAATGTTGGGTTAAAGTCCCGCAACAGGCGCGCAACCCTTATCCTTTGTTGCCAGCGGTCCGGCCGGGAACTCAAAGGAGACTGCCAGTGATAAGCGCTGGAGGAAGGTGGGGATGACGTCAAGTCATCATGGCCCACTTGACCAGGGCTACGTGCTACAATGGCGCATACAAAGAGAAGCGACCTCGCGAGAGCAAGCGGACCTCATAAAAGTGCGTCATAGTCCGGATTGGAGTCTGCAACTCGACTCCCGCCAAGTCGGAATCGCTGTCGTGGATCAGAATGCCACGGTGAATACGTTCCAGGCCTTGTACACACCGCCCGTCACACCATGGGAGTGGGTTGCAAAAGAAGTAGGTAACTTAACCTTCGGGGAGGCGCTTACCACTTTGTGATTCATGACTGGGGGGTGAAGTCATGGCTACTACCGG
+
*/1*)*-%44012057,-.)03(/+3.:(*'(),096+0)&',24/57..,+$''(*+-1.06675544563*+)&,-87<:(6415$)(/)+.-12;;0.105;1)'3/33.,-)0:813;280+*&'.--08:1604.&,+07/+.*&(&#%%)+)(*)0,,.5114573101-.040:3:20-+(*%((-.*45;99:,8+9+//0//202/10;<:6434:3---,+.*/,-999595;:33;6816;657827--63,-7:.%6:889/&2*5/3/.1/////**+/,1-/+))''*()''*,--269:,)-1))**/,2,3/-397641110811187..0853+**,-1123&$*+)4.+0-599682+-*'),(-+(+154+()256%%2.*+,,-/./)+,)%(&)+,*,14.31')$)/0(-(44-./**,-37;0087/4731)+,16/15;:/...&78600.2,-*,..5.008<-2-*'-+(-.--,0,2,&*,&(,+-8443-,54.-.-&(%19468611,()))331:14,.+-/306;:/./0/;--,0427248/-187-/5-%,(*.,+0*-'*%,++*(,02::195<5.//.0238.32//)',+295-4--.2/-35370&'*,()+.1:74)&&+..441,4.-.48:8:8(71609:,7--/66'+/03:7475548/2265687.0000380/2*)+-41,/3;7<:7;1:+,+54++60)*%+*(+*,,/)50&'2+0)')/.-8;6/-+,-0940'/+010:.-..:737+.,+,-**()($)**/-,(&%&/-0-,5,-,*)*,7:51579989932-155:977563:3()0('(/;56245.,,()0::886952521344*,3/+')%()'(834//002/.+(*)09367;77977'&+55+/232343*1/570+00+2.-&&')3215*&'()214781*+1,.-)*0+--.,-++&''&&(*1-.62009565+),--.**71694806'$3874+2+--23436<51:2./4232344327.+)*,548;56788,&*++-/,'(+*+/,00..-60.64+&+5/2637115-1.99,+.0397//1/2327545*.,1---0*4(&%&$&((.26/
@d7eb7d3c-bf3f-4138-8259-e7a62b675888 ch=248 read=95094 start_time=2019-12-13T08:51:48Z barcode=BC01 runid=2c9cf7bc05858273f10e7d7ec552fc0bd742dc3e
CCGGTTACCTTGTTACGACTTCACCCCAAATCATCAATCCCACGTAGACAGCTCCTTCCTTGCGGTTAGGCCACCGGCCACCGGGTGTTGATTATCAACTCTCATTGGTGCTGACGGGCGGGTATTAATACAAGGCCGGGAACGTATTCACCGCGACATGCTGATTCGCGATTACTGGCTAGCGATTCCAACTTCATGTAGTCGAGTTTGCAGACTACAATCCGAACTGGGGAATGGTTTTATGGAACTTGCTTCACCTCGCGGCTTCGGCTTCCTCGCCATCATTGTAGCACGTGTAGCAGCCCAGGTCATAAGGGCATGATGATTTGACGTCATCACGCTTCCTCCAGCTTGTCACTGGCAGTCTCGCTAGAGTCTAGCAATGATGGTAACTAACGATAAGGGTTGCGCTCGTTGCGGGATAACCCAGCATCTCACGACACGGTGGCGGCAACCATGCACCACCTGTATCTCCATATGGCTATCTCTCCATCTCTGGAGCCTTTATGAGTAATGTCAAGACCTGGTAAGGTTCTTCGCGTTGCTTCGAATTAAACCACATGCTCCACCCGCTTGTGCGGGCCCCGTCAATTCCTTTGAGTTTCATTCTTGCGGAGCGTGCTACTCAGGTGAGTACTTATTGCGTTAACTGCAGCACTGGACTTTTGACATCAACACTTAGTACTCATCGTTTACGGCGTGGACTACTAGGGTATCTAATCTATTTGCTCCCCACGCTTTCCGGGACTGAGCGTCAGTTGCTGGGCCAGATCGTCGCCTTCGCCATGGTGTTCCTCATATATCTACGCATTTCCACCGCTACGCCCGATTCCACGATCCTCTCACCACTCTAGCTGCCTGGTTTCTATGGCTTACTGAAGTTAAGCTTCAGGCTTTCACCACAGACCCTTGCTGCCTGCTCCTCTTTACGCTAATAATTCCGGATGCTTGCTTGCCACCTACGTATTACCGCGGCTGCTGGCACGTAGTTAGCCGTGGCTTTCCTAATAAAATTACCGTCACTCGGCTGCATTTCCTGTAGCCGCCGTTCTTTATAACAGAAGTTTACAATCCGAAAACCTTCCTTCCTTCACGCGGCGTTGCTCGGTCAGGGTTTCCCCCATTGCCGAAAATTCCCTGCTGCTGCCTCCCGTAGG
+
34,+4,*0*3,'3/),/%-)')%*)+',.-,-19889738)()$'&(.-.11144669/+/(,4.3-%083/.5+3*+)#%+(432--)&%.++-22%+**)/%1'))0,),,,/2740,(%)&**,$*(-0*..16).(*,,1124<8477254898998676.5.-.4348210%%#&'+*./324,3)*3-9-3025867+*1/9+)1.0)-*+-2;',,),-,-0),+'*,-089;,01.-%##&&')182),826,+24/02,&'(++/-(+#%&((-().&(*-.),,//0)&%$,0-')/477441(/5,*)++0330993/.--*,)'(%*%'0-4835'))*0..+,'-.081001/*.(*4)*++-,'%%&'5+**411+-0.04:710//+-,00-*,)+1761:./0:1)(*&,'())02122/)+-.2/0+%&''*.,1/'37078889;3551.-01209+&&%+*//872.,-,14/2976037--2037++,(%**(&''00.3045;531238.84;87;98:15+((0+1((+1,3:5..,(*3.33/1+-1**()++-23+62/880+14*-+91+*0**)22:3.&-4,2.+-1-(&,'0'.1/133()*%&%$)(.03/170004-7,,-8.+,,%/)/,()/08+336919)*-&)(*++,./113:871;-)*,3,-,0:4685440-2..13608/.1)(08-*/0-:;5*,()2-/,--:5*./-(())(/*609)'%)0303/34885643585<9,,+'*'./24;7-.0,4-11556894612<51((.,*,,./&'&(*12:50+-+,./4//--%&)&)*//*-/0/4..3.03.-55626527111/3..2732',+0,01:42:51,.1--+*)1,(,,*../0,*--,-5-*+-))0,.&).-6:;;200201,+.-*+,2,.6-.*)+-&+))6,030-3-./99-8)'$))00325,),5,1391284+.,,612;7)1,,8;555..0.-0/0,1+19.),,-***4.,-9296/1.+*1252**.+,1;8(11742*'*-/0/62:0+/521563/20-.**-/70018-9/0+(.'074.5::0,2:362,.24/392:2.()((*//470.:-.118,
@c10a49a9-ffbf-471d-8b19-73e117f46d21 ch=185 read=131236 start_time=2019-12-13T08:51:40Z barcode=BC01 runid=2c9cf7bc05858273f10e7d7ec552fc0bd742dc3e
CCGTTGTTGACTTCACTGATCTCGCCCGAATCTAAAGTGGTAAGCGCCCATCCCAGTTAGCTACCTACTTCTTTGCAACCCACTCCCATGGCGTGACGGGCGGTTGTGTACAAGGCCCGGGAACGTATTCACCAATGGCATTCTGATCCACGATTACTAGCGATTCCGACTTCATGGAGTCGAGTTTGCAGACTCAATCCAGTTCTGACGCGCTATGAGGAGTCCGCTTGCTCTCGCGAGTCGCTTCTCTTTGTATGCGCCATTGTAGCACGTGATATTGTAGCCCTGGTCATGGAATGCTTGATGACTGACGTCATCACCTTCCTCAGTTTATCACTGGCAGTCTCCTTTGAGTCCCAGCCGGACCGCTGGCAGCAAAGGATAAGGAGGTTGCGCTCGTTGCGGGACTTAACCCAACTGCAGCACAGGCTGACGGCGGCAGCCATGCAGCACCTGTCTCACAGTTCCCGAAAGGCACCAATCCATCTCTAGAGAAGTTCTGTGGATGTCAAGACCAGGTAAGGTTCTTCGCGTTTATCAGATTAAAACCACATGCTCCACCGCTTGTGCAGGCCCGTCGAAGATTCATTTGAGTTTTAACCTTGCGGCCGTACTCCCCAGGCGGTCGACTTAACGCGTTAGCTCGAGCCACGCCTCAAGGGGCGCAACCTCCAGAAGTCTCGACATCGTTTACGGCGTGGATTTCTGGGGTATCTAATCCTGTTTATCCCCACGCTTTCCTTTCAGGCGTCAGTCTTCGTCAGGGGCCGCCTTCGCCACCGGTATTCCTCCAGATCTCTGCGCATTTCACCGCTACACGCAAATTCACACCCCCTCTACGAAACTCAAGCTTGCCAGTATCAGATGCAGTTCCCAGGTTAGGCCAGAGTTTCATCTGACCTTAACAAATTCGCCTGCGTGCGCTTACGCCCAGTAATTTCGATTAACGCTTGCACCCTCCATTATTACCGCAGCTGCTGGCACGGAGTTAGCCAGTGCTTCTTCTGCGGGTAACGTCAATGAGCAAAGGTATTAACTTTACTCCCTTCCTCCCCGCTGAAATTACTTACCGGCGAAGGCCTTCTTCACTTTTGCCCGGCATTGCATCAGGCTTTACGCTGACGTACTAATATTTCCCCGCTGCTGCCTCCCGTAG
+
'$%''$'$%&-18435(),0/)(%(&&%&,--'*-+)*+4430,.-551(/15'&&'('&'+,482,007-2::++1(15/+,/08/,04:221--//:72&*+.+.0/.252+--0'.13%'+$''*((&-,*),+-/02:761110&('*0/:/001,2437;50./4480'.-,(**/++/)8())'+1559,:24,)*.0,'+.1,,%&/)+-),(#%')*),.6/011,/'%&&&(.&'./195598*,-+,.14549;//232/-,*++.&.(&(./0:1.16/2*5-/%&&#$'%'&*)'%&'(2/2341/*-2.;:9+/-.19)+,94524/.+-023*%()*00363:-'*3038553)++'()&()-2*.45524,2)*+/6,/),-4142,+,4*),/201.3.+''$$&'&))/$'13323232,(+)-')(((%)(*+*2/542210',$-+1.3+)'))&&&&++0-:96---.,*'),)+((2<77767;4512444015<-2.--,,1196572,.+.0''/.%%+0)01+%/-+-../..5-+5,'())+++,$*&/0('11(+*$&7*3&&('*'-4;;,/*()*,))((+*(+,..;670*054+2212-*)..&.*,*1//-435%%(+/*,.27640.*/620*/-519.7(*$&(*+/&(+,225715<7,1,*,&'*6//;932555,.114+.105:867<1(-/.1*'*')-23.%#%%&%&&&&*+),+-,-+--4*./714912819556;148-++-01302/(&)--0270&///.4:63--0---)+%+$&&&)++(%($-,//-.0-,0+((%+-52/%+,--.0,,+.66.,../0895.11)'++0,$.*6*(*%',800.,-.+,)&%'+0/06(/'()06--.,-/*&)-)%((.-&&),,.18)*())606/)*0,*++15../3)/+)2--3.''#*))*&''((')(*&*,.)+,,&+($).137:30-,,354689797183336/61)('*)-.2*+,4-&((8:-.:65/921,.1615.'*&&&'%$(*%',')0-14212*/+*%(()*(&&'%*%'#)%&(*,,,.3-10&%1&'$%%##&%&(--3,20'),)($&&%&'&)*(00,*-,.
@a4901f28-9311-4361-a237-fa6086ee5f0f ch=337 read=116009 start_time=2019-12-13T08:51:39Z barcode=BC01 runid=2c9cf7bc05858273f10e7d7ec552fc0bd742dc3e
CCGGTTACCTTGTTGACTTCACCCCAGTCACAGGCCCGCCGTGGTAAGCGCCCTCCTTGCGGTTAGGCTACCTGCTTCTGGACCCGCTCCATGGTGTGACGGGCGGTGTGGCTACAAAGACCGGGAACGTATTCTACGGCATGCTGATCCGCGATTACTAGCGATTCCGACTTCCGCAGTCGGTTGCAGACTGCGATCCGGACTGACTTCGTTTTATGGGATTAGCTCCCTCGCGGGTTGGCAACCCTCTGTACCAGCCATTGTATGACGTGTGTAGCCCCACCTATAAGGGCCATGAGGGACTTGACGCGTCATCCACCTTCGCCAGTTTGTCACCGGCAGTCTCATTAGAATTAAACTGAATGTAGCAACTAATGACGAAGTTTGCGCTCGTTGCGGGACAGCAACATCTCGACACGAGCGGCGACAGCCATGCAGCACCTGTGCGCAGGTTCTCTTTTCGACACGATCATCTCTGGAAACTTCCTGCCATGTCAAAGGTGGGTAAGGTTTTCGCGTTGCATCGAATTAAACCGTAATCCACGCTTGTGCGGGTCCCGTCAATTCCTTTGAGTTTCAACCCTTTGCGGCCGTAATGCTCCCCGGGCGGTCCAGCTTCACGCGTTAGCTTCGTTACTGAAGAACTAATTCCCAACAACCAGTTGACATCGTTTAGGGCGTGGACTACCAGGAGTATCTAATCCTGTTGCTCCCCACGCTTTCGTGCATGAAGGCGTCGAAATTACAGGTCCAGGGGATTGCCTTCGCCATCGGTGTTCCTCCGCATATCGCATTTCCTGCGCGGAATTCCATCCCCTCTACCGTACTCTGGCCATGCGGTCACAAATGCAGTTCCCAGGTGAGCCAGGATTTCATCTGTCTTACATAACCGCCTGCGCACGCTTTACGCCCAGTAATTCCGATTAACGCTCGCACCCTACGTATTACCGCGGCTGCTGGCGTAGTTCCAGTGCTTATTCTTACGGTGCCGTCATGGGCCCCTGTATTAGAGGGAGCTTTTTCGTTCCGTACAAAGCAGTTTACAACCCGAAGGCCTTCATCCTGCACGCGGCATTTGCTGGATCAGGCTTTTGCCCATTGTCCCATTCCCCTGCGCTACTCCCGTAGGAG
+
++24/901334).&'#'.-,+345,./03(*$&''')(.06859852-..162*-.)4/21130((1.-$('('(/)'&&((*9.)+*0/)-,88766751;:7,0-+-**',,)06**0//(1/.201:733,%'+%(*899:/...88555535-)))(**-011,,/2632)%)()+--,/7%1$(,,,/,+)/0,22011+')*.*.-8;8-2:<;316-./,12/'.,-)2)4+//54939...0.2340*.4/,9.()34322*,'+%&$*4174*-.('$)()+,-4+.(%,6*2240--+*%&*%'&'&%*('+)%(3(55<;345242623034679-3-%(&$)(*,()(%&21,***-,(*/(.+***&''*031&)*23664;2,.0+*()$*(.+./51.-.002'&0+('*1)74.593:390..,)*(((($&('+0/8482.0-))'$&&'))*2--/0/..)-0'(8-7545793634-33,.5071,+,0+-0683/-713533468/-11005/68--,+'(*',)+-/(0.1,2.+69/-66397:834:81453;:./)//((+&&&*+0.()$%'$**,(**(297&433/)')1-6+2232862.12;6-:-,-9747./5067876/0+,111113///91./.-07:<:.3/-('$*+)+%'15163'().8543740--.0:11/2:;3),-05;7-/21210,0''*+-1.'*%$-&)+-2751+'324,+-303708546<8:757446<:97-*-126796-013<82&$$&%('&'(/41310085.*30/34)-)**-2)4164938'9-,++376202.//;.4.*,2**$*0''13,.;-..+-7662920/-./1.:49;865-/*/,..0-),,73**.1379<65336:6;8176603105(),70631823;55686688*4*)&)%)$&*('/.-+.),09060-**+'&)+*+-265:35;6*%'('*1,,**.-&)*,540-01695(&''%,/+(*&)+/''*4-1+(%*+/-223;3:9:5/).%+).*52/5;--99:;233079,7:5*.0:1,00,.24)+-0*51(&()&(+'+-44'))'*'&&
@312193d9-16de-4b2d-86ad-9c4970c9e860 ch=198 read=103451 start_time=2019-12-13T08:51:19Z barcode=BC01 runid=2c9cf7bc05858273f10e7d7ec552fc0bd742dc3e
CCGGTTACCTTGTTACGGCTTCACCCCAGTCATGAATCACAAAGTGGTAAGCGCCCTCCCGAAGTTAAGTTACCTACTTCTTTTGCAGCCCACTCCATGGTGTGACGGGCGGTGTGTCCGCAAGGCCCGGAACGTATTCACCGTGGCATTCTGATCCACGATTACTAGCGATTCGACTGTGGAGTCGAGTTGCGAAGCTCAATCCGGACTACGACGCACTTTATGGTCCTTGCTCTCGCGAGTCGCTTCTCTTTGTATGCGCCATTGTAGCACGTGTGGGCAACTGGTATTAAGGGCCATGATGACTTGATCCCCACCTTCCCTCCCAGTTTATCACTGGCAGTCTCCAGCTGAGTTCCCGGCCGGACCACTGGCAACAAAGGATAAAGAGGTTGCGCTCGTTGCGGGACTTAACCCAGCATTTCACAACACGAGCTGACGGCAGCCATGCAGCACCTGTCTCACGGTTCCCGAGGCACATTCTCATCTCTGTAACTTCCGTGGATGTCAAGACCAGGTAAAGGTTCTTCGCGTTGCATCGGAATTAAACCATGCTCCACCGCTGTGCAGGCCCGTCAATTCATTTGAGTTTAACCTTGCGGCCGTACTCCCCAGGCGGTCGACTTAACGCGTTAAGCTCCGACCACGCCTGGGGCACAACTACTCCAAGTCGACATCGTTTACAGCGTGGATACCAGGGTATCTAATCCTGTTTTGCTCCCCACGCTTTCGCACCTGAGCGTCGATCTTCGTCAGGGGACCGCCTTCGCCACCGGTATTCCTCAGATCATTTCACCGCTACACCTGGAATTCTACCCCTCTACGAGACTCAAGCTTGCCAATTATCAGATGCAGTTCCCAGGTTGAGCCCGGGGATTTCACATCTGACTTAACAAACCTGCATGCGCTGCGCCCAGTAATTCCGATTAACGCTTGCACCTCCGTACTACCGCGGCTGCTGTGGCACGGAGTTAGCCGGTGCTTCTTCTGCGGGTAACGTCAATGAGCGGGTATTAACTTTTGCTCCTTCCTCCCGCTGAAAGTACTTTACAACCGAAGGCCTTCTTCATACACGCGGCATGGCTGCATCCGAACTTGCGCCCATTGTGCAATATTCCCCACTGCTGCCTCCGTAGAACAATATCAGCACCAACAGAGGTTAACACCAAAGACACCGACAACGCGGG
+
91+1/9*++.../6)**(+29471796,/68454469713.++)*-6862/0019.,-2+'&%))/./'+)*7:7379;57161)()%263&'(98*+.&.)..010::11.-,3*,,(%(-103.6)/1/70.324<2226/6-/-.052.../3+())+392346556/763**)2',+-)**()$('-'*%(&%)-,3.-1+233965365868../91+01-+-''0*..1/3452,///*,.427-7;5(.+-*+)/.156*(+,--./-22,($'($)''&*(*-40,3648,.++++)++(%&()02.).6,917,+.0+),26+,/37765;5259868&$$&-//3381:4.8223:5/+*+,4741-33:2+5,877-)()2.:/21449051,*,58260700-/'+%/05;3,.//..-.((/,/1)00%.,')-,.1--*,,75*'-+.0*-.::99**&$)**-203;-/5440.++*%&%&*0,--97;;;::;74556;315217+-01;98<989937.0.040+.*/+2:6263+-9.1,*/4*+)&'%&%/.290*.4397:7&)3/+,-5;:,900..*&*&,&&,)-,557.)-5122/-12.-0/4021.5+2'()*2,+*20,-,4.,(-1*)(*-+)$%),5)7,13143717713;,&+&77357.33(2%&0,),-643./243,(+10(#$)+.2+%)'*18/.1405410(8887+'%+,5:5016(335,'0./686<867;12;-54049*1(+(+()($)6..09633700+/0.0..+/--.(2861+474,+%)(547-,)*./-,1*,,2013756664*.//48))+'',+,006)(,32*/750/1136(,-/123627;213/,0-64420-*.)+2+)*1288;21/0222943/50...51,26*-((%'+5/0-8/0082.'),++-,1%&3++,25/3-,-5.;9<95.1-751.8,,,,.,-/2*)'*()(.+3+0455*(,-65/73'(09-,761,/-(*+0-89-*.'7,+)..//:7;88;:9830&/-007435500+,,)+0(*((,.+01.9:,+27.31213-./,457,&*+-1.037148),)+'(**7-/0/,-.'6)6,5*('*')/,-,&)&47*(-,,6-0/*,''$%$#$
@4d1cb64f-d9b9-4932-9be1-b38427aa5192 ch=10 read=38736 start_time=2019-12-13T08:51:15Z barcode=BC01 runid=2c9cf7bc05858273f10e7d7ec552fc0bd742dc3e
CCCGTTTACCTTATTTACGACTTCACTTGCCCCAATCATCAAATCCCACCTTAGACAGCTCCTTCCCTTGCAGGTTAGGCCACCAGCTTCGGCGGGTGTTATCAACTCGTGGTGTGACGGGCGGTGTGTACAAGGCCGAGAACGTATTCACCGCGACATGCTGATTCGCGATTACTAGCGATTCCAACTTCGCTAGTCGGGTTACGGGCCCCACAATCCGAACTGAGAATGGTTTTATGGGTTTTGCTTCACCTCGCGGCTTCCTTCCTGCCGCCATCCATTGCTTAGCACGTGTGGCAGCAGGTCATAAGGGGCATGATGATTTGACGTCATCCCCGCCTTCCGCCGCTTGTCATAGCGGTCGCTAGAGTCCCCAATGATTAAGTAACTAACATTAAAGGGTTGCGCTCGTTGCGGGACTTAACCCAACATCTCACGACACGAGCTGACGACAACCCATTACTTATCTCATATGGCTATCTCTCCATCTCTGGGCCTTTATGGGTATGTCAAGACCTGGTAAGGTTCTTCGCGTTGCTTCAGATTAAACCACATGCTCCACCGCTTGTACGGGCCCCGTCAATTCCGCTTTGGTTTCATTCTTGCAGACGTACCCTACTCAGGCAGGTACTTATTGCGTTAACTGCAGCTGAACTTTGACATCCAACGCCCAGGCACTCATCGTTTACGGCGTGGACTGGTTGGTCGATATTTGCCGCTTTCCGGGACTGAGCGTCCAGTTGCGGGCCAGATCGTCGCCTTCGCCACTGGGTGTTCCTCCATATATCTACGCATTTCACCGCTACACGTAGATTCCACGATCCTCCTGCACTCCTGGCTGCCTGGTTTCTATGGCTACTGAAGTTAAGCTTCCGGGCTTTCACCACAGACCCTTGCCGCCTGCTCCTCTTTACGCCCAATAATTCCAGTGGCAGCTTGCCACCTACGTATTACCGCGGCTGCTGGCGCATTTAGCCGTGGCTTTCAATAAAGAGTACCGTCACTCGGCTGCCATTTCCTGTAGCCGCCGTTAATCGCTATAACGAAGTTTACAATCCGAAAACCTTCTTCCTTTACGGCGTTGCTCGGTCGGTTCCCCATTGCCGAAAATTCCTACTGCTGCCTCCGTAAAGAG
+
3.'(*/-,3-6.*06+()4257;0-)*&#+00&3+4559712()46)*12/51028344433324,')*'(&+&04)-.,+'+&%''(*(()(-/-,*----340/.0*./833./02+/3577.13,-/147.33.)()-002443:2118+/13605-,*)&1,-%)%&+(,,,+*-/59/6,+'*0,-&''&/14&1(0-&++.01'%)',/614,*(()('))+2/62959+%&/./5:;1+-.9.-072420,-*(,'$$%'&%#,)%---.::322+(,('(+*..,.('''$**(.100-036-35.+120/2118<3////111.821-+-./.0*&*2*,.2*-,$%%,,,1230320*,)*1*'$))+)*,&(%&&')**--,()+11'.**'/+,*,----4.0/:1,&&&*%.*'*,.)0//.(+-,.//(%+*+*(-0+50(./&&*&#%$$-.12/'+,,+0-,.10372470020..'*+*+./,*0/+(()5647.2/006336722*0/377<:45.03'-/62,++3+4:983-+-.-20.+%*-,/-4./,7330270*)5460571*&',*))+,:51,6:-02//&('*'-,,1*)+,-/00,-(*+**+0-*2('+)*.2.-.38/,.(('-*41-*-./47(4+1).)'*&%&$*(+2:90:24&+'*)&(+:210)&,&%$%%%$%#'&'%)($&(+-/-375/)''&/2506''*/:/*(*(&,*,122351+*-+0/.04/.+-+'-,1867*28.211287800+-(154-'*+(+24-&)&(%('-922*+*,.3++14(()#((1*('556659668173)(&'&$$&')1-*-+,:.-&*+.0'&)%%%***138,.--116-01-36-0:-,,*1-'')55*+-73+//-13300)'%+'$&$%&)+',.-300//',(*2.44&+(**-))))%$$$#)+0,-/7&.*-'$%*&/-.2:,''&*+.7774'(--,,+)$+-(2;3+33301042330(()'&&,$&)%'+,*%&-()2)'((*/3.+264,+.+0-7;8(*.($'((/002../3-001+6*40774.04/03-.622/+.*('-../5320-46-214''')
@2d3bbac6-d589-4f96-a2a9-3e2a2f3abbbc ch=338 read=64233 start_time=2019-12-13T08:51:18Z barcode=BC01 runid=2c9cf7bc05858273f10e7d7ec552fc0bd742dc3e
CCGGTTACCTTGTTACGACTTCACCCAATCATCAATCCCGCAACAGACAGCTCCTTCCTTGCGGTTAGGCCAACGCCTTCGGGTGAACCCAACTCCCATGGTGTGACAGGTGTACAGGCTTGGGAACGTATTCACCGCGGCATGCTGATCGCGATTACTAGCGTTCACTTCATGCTCTCAGTTGCAGAGAACAATCGAACTGAGACGGCTTTGGAGATTAGCGCACTCTCGCGGGTTTGCTGCCCACTGTCACCGCCGGCTGTAGCACGTGGTAGCCAGCCCAGCGCGTAAGGGCCATGAGGACTTGATATCCCACCTTCCTCCGGCTTATCACCGGCGGTTCCTTTAGAGTCCCCAACTAAATGATGGTAACTAAAGGCGAGGGTCGCGCTCGTTGGGACTTAACCCAGCTTATCCTCGGCACGAGGCTGGCTGACGAAAGCCATGCAGCACCTGTGTTCCAGTCCCCGAAGGGAAGAAGAGATCCATCTCTGGAAGTAGTCCGGACATGTCAAACGCTGGTAAGTTTGCGCGTGCTTCAGATTAAACCACATGCTCCACCGCTTGTGCAGGCCCCGTCAATTCCTTTGGTTTTAATCTTGCGACCGTACTCCCCGGGCGGATAACTTAATGCGTTAGCTCGCCACCCAAGCGCAAGTGCCCGGACAGCTAGTTATCATCGTTTACGGCGTGGACTACCAGGGTATCTAATCCTGTTTGTCCCCACGCTTTCGCACCTCAGCGTCAATACCAGTCAGTGAGCCGCCTTCGCCACTGGTGTTCTTCGAATATCTACGAATTTCACCTCACGCTCCGGAATTCCACTCACCTCGCCTGGATTCAAAGCGATGCAATCAAAGGCAGTTCTGGAGTTGGGCTCAGGCTTTCACCTCCCTGACCTGAAGCCGCCTACGTGCGCTTTACGCCCAGTAATTCCGAACAACGCTAGCTCCTCGTATTACCGCGGCTGCTGGCACGGAGTTAGCCGGAGCTTATTCTCCCGGTACTGTCATTATCATCCCGGGTAAAGGCTTTACAACCTAAGGCCTTCATCACTCACGCGGCATTGCTGGATCAGGCTTTCGCCCATTGTCCAATATTCCCCACTGCTGCCTCCGTG
+
19-70;46,17*./),.48:88386-//677688;1:6+$-,(-)*,0&2133/681*+*)*.('+&*)%$1*5222-/4.0+,-/11-',1--/;504945233,+',&)&(%+(-+)**11.0.-0117;757:3519:9999:9:03,./109.+*$'%(*,*'--3355232/..)14;23*)&+*///<.4)+.421&/+1.3+,/.+/,+,//---,.*-.1/1&'',(47./0.0(((*,/246873)/-+%&('(+,,',--/'(&*++*++84))*++)*+.),2,7-('&,-.+/+*)&(&(-,*159<5556708//422363-/-+4:5;96.:9/.3354;;011123;7//.//97988638-.*0+*)-(-/&&'(+4.3,,*1,,1+-&*)&'%')*(++&'*'((+,++(),((&)(+00--*&'+4-/&60/0+180/1/0+;,)*3:88*,*/*/)((&*+%('')7:6679999,+&&''%+.+2245(1012'/4+,895410%++-('(-.+,%.0;6((.+-.;9::22234777846-+*1',.2315+673)',.'1*53439758189+))**3.,+,&500/--,38;3*5787<9:0.(%%+0555050/)))''*0),-,*1+/%2(*&)(*.--34/,---.32:55347657;8(/'00178;79876:032-.-.3638214/,+(%#'(-/,*,,-3;03))+/32420448333003;2223.,2..07701:0;:56402,0/--1<:2+.(+311442./'(/0;1/38:53-/.460)1+*1+1+,&'(*/062-$&**-.*50*/6*,+/'(')($%(/40177678;43,)(*-/-'//13-/764:71)*/(,*&',-,'%%+.(*-,997/0/006./.;9111271,./296/4+)03*8+*).//13214)+&/'(3/1--,&1001711+*)+)'$*/3/038.0.&++*&,163540)41345469.;.-.;7:0+,,3.+/3++1/053,-1877+,7/6186<:79;6785.6371;222<468:;888*3275;<8.;;-+58*,5,2.121+776,(**)././30273++
@c83dbe69-a167-445a-8b9c-aaf7cdebd43c ch=373 read=119262 start_time=2019-12-13T08:51:15Z barcode=BC01 runid=2c9cf7bc05858273f10e7d7ec552fc0bd742dc3e
CCGGTTTGCGTGCGACACTGATCATGAATCACAAAGTGGTAAGCGCCCTCCCGAAAGGTTAAATACCTACTTCTTTTACCTTACTCCCATGGTGTGACGGGCGGTGTGTACAAAGGCCCGGGAACGTATTCTCGTGGCATTCTGATCCACGATTACTAGCGATTCCGACTTCATGGGTCGAGTTGCAGACTCAATCGGACTACGACGCACTTTATGAGGTCCGCTTTGCTCTCGCGGTCGCTTCTCTTTGTATGCCATTGTGGCACGTGTGTAGCCCTGGTCGTAAGGGCCATGATGACTTGACGTCATCCCCACCTATCAGTTTATCACTGGCAGTCTCCTTTGAGTTCCCGGCCGGACCGCTGGCAACAAGGATAAGGGTTGCGCTCGTTGCGGGACTTAACCCAACATTTCACAACACGAGGCTGACGACAGCCATGCGGCACCATCACGGTTTGAAGGCACATTCTCATCTCTGAAAACTTCCGTGGATGTCAAGACCAGGTAAAGGTTCTTCGCGTTGCATCCGAATTAAACCACATGCTCCACCGCTTGTGCAGGCCCCGTCAATTCATTTGAGTTTAACCTTGCAGCCGTACTCCCCAGGCAGTCGACTTAACGCGTTAACTCGGAAACCACGCCTCAAAGGGCGCAACCTCCAAGTCGACATCGTTTACAGCGTGGATTGCAGAGGTATCTAATCCTGTTTGCTCCCCGCTTTCGCACCTGAGCGTCAGTCTTCGTCCAGGGGCCGCCTTCGCCACCGGTATTCTCCAGATCTCACGCATTTCACCGCTTCACGCAGATTCTACCCCCCCTCTACGAGACTGGCTTTGCCAGTATCAGATGCAGTTCTAGGTTGAGCCCGGGGATTTCACATCTGACTTAACAAACCTGCGTGCGCTTTACGCCCAGTAATTCCGATTAACGCTTGCACCCTCCGTATTACCGCGGCTGCTGGCTGGAGTTAGCGGTGTGCTCTTCTGGTGGCGACGTCAATGAGCAAAGGTAATTAACTGCTCCCTTCCTCCCCGCTGAAAGTACTTTACAACCCGGGCCTTCTTCATACACGCGGCATGGCTGCATCAGACTTGCGCCCATTGTGCAATATTCCCCACTGCTGCCTCCCGTAGG
+
)%*+.5&$%&(%*-)0-.((+.54:9::96.6/983150141.//3:721,.+.3&.,.627'(*05-&)(0*5:<0-1,&$$'*09./1688788::6962-4.--,.*179*6:81,,42.2/'/*,6-%)(-/400285-/1,5,))))///01567978<4-)''')*%((+*),//64;262467783:/1*6.5/--./25.(-48635-,.2.17--,6,,---.4/1.423-018/1//::/-.,++))15.+'))%*)++0+++*+/0,2:::4/8-.6978*)-,,-,+1,,-96/..-1,/)(0'%#'*(*,;</25-565;62575/4+)4//069642*&*1,8;7863,.2--14216,620,)),1/:/427882/5/10::4.0,1+82*/*25,9,,*.09635-,+-066544+.++0/1630&,,**(%++,-42.+&&(.+30/113;53446764841896,.-..17864446:11344;131.3,%(/2;8:<;8983/,,+,-(%(*-*10*/.,*./3444:66:2215/339157160*',448382/253&%)29--,506/0/(.011856379:+-/56%0-1--.0./904584:3),,2*0+2(-4.004977/5(/572'1/127,7+,)--/.21125+73+&,)..-35,(.,%'('('&((*+679621..0;503201-))--6/)/435;6//,00687870*+))+2'(++.(.4.3:5;6453(*-*)+',202/()*--*(%%')..0662168-,*)'$%$$'(+*4/1,6234410/10(/)&*(''%&'+4-,18333359,,.//2869:0%(.5080209('.50.*38++')+120/.,1.5054:7695678::31+1/*)-*))&',./437.1/+3,4,0--,,),+0984/.-421:337330810.0.0**(,1&(*01*+)0)*&%(-*-66.0*)'),,&)*,16:9703427*.6.,(.,2112,0-990738631<:4'',))+)&(%+*(+(./*4.%'('-63;77<97444*0..(&&(+/11/.,*.0')&*/,$&(21-,;100687;66642;<5-01.--+*(),7,,;-+)
@b3c4cf76-7a97-47d8-b2e7-1c520f54b510 ch=255 read=116046 start_time=2019-12-13T08:51:10Z barcode=BC01 runid=2c9cf7bc05858273f10e7d7ec552fc0bd742dc3e
CAGTTGCACCTTGACGACTTACCCCAATCATCGATACCTTAGACGGCTCTTCGCGCGTTGCCACCGGACTTCAGATTATTATCAACTCGCGCGGTGCTGACGGGCGGGTGTGCCATAAGGCCAAAGAACGCTGACCGCGACATGCTGATTCGCGATTGCAGCGATTCCAACTTCAGCCAACAGTCAGGTTGCGGGCTGGTCATTGGGAATGGTTTTATAGGTTTTGCTTTACCTCTGGCTTCGCTTCCTCTGCACCATCCATTTAGCAGCACGTGTAGCTGGTCATAAGGGCGATGGTTGACGTCATCCCACTTATTACGCCAAACATGCTGGCAGTCTCCTTCGAGTCCCCAACCAGCTGGTAATAACATTCAGGGTTGCGCTCGTTGCGGGATTTCTTTACAACATCTCGGCTGACTGACGCTTGCACCTTATCATATAAAGCTGTCTCCATCTCTGGACGGCCTTTATGAGTATGTCAAGACCTGGTAAGTTCACTTCGTTGCTTCAGATTAAACCATGCTCCACCGCTGTGCGGGCTGTCGTTCGCTGGAGTTTCATTCTTGCAGACGATACTGCTCGACGAACTACTTATTGCGTGCTGCAGCACTGGGCTTTGACATCCAACGCCCAGGTGCGCCGTTTGCGTTCTGGGGTATCTAATCCTCCTTTACGCTTTCGGACTGAAGCGTCAGTTTGCCAGGCCAGATCAATCGCCTTCGCCGCACGAATTTTCCGTATACGCATTTCACGCTGCACGTAGATTCCACGATCTCCTCCTGCGCTCTGGCACCTGGTTTCATGGCTTACTGAAGTTAAACTGGGCTTTCACCACAGACCCTTGCGCGCCGCTCCTCTTTACGCCCAATAATTCCGGATAACGCTTGCCACCGGCCGCTGCACCGCGGCTGCGTGGTGTGTGAAACTCAATAAATTTTAAATCGCCAAATGCATTCGCAACGGCCGCCGTTCTTCCTTTATAACAGAGTTTACAATCCGAAGCCGCTGCTTATGCGCAGCGTTGCTCGGTCAGGGTTCCCCGGTGCGCATTTCCCTATAACCCGCCGGTGG
+
%$*.*$&#*&,'&##&$'*($))*'3-*(&,+%&'%*),+%')%(0++,&,())'')&&$$%%(')'$&'&(')(1('./-/124./.'*((('+$%(-/4(.02)/)''&#$%$$(++.+2*,%*%$'%%$##'%%&')*&*+/462725''*'.&$%$')++./,(++),2**%(%*%&'++0%((+)%&+,()'&#($$))&'(((,/,36/-463773;93-,15.(.2)(()*(((&#&9+/,'()'(*,/0001./8(%$%(%+)--,(&&'))-,)))('$*&%&)(+16,:../+0.+)22+$%%%''$$&$&%.,&.,**(,+-+'./1,-&()&&%%(00,%.'(&)%&$)''',%''''+*&',+**7*.'../)*1*-(01'&&&%'')((+/.0++'))%$#&%%$%$%$$%%$&$&%&&'')$'#&$%%%&&$''%')+*+)(),+%$%(')',*'+'((.-108656,023/,.())()5,)+2)-*)-)**,*&')-*+4322/-,1338/02(*,)*&(((%'*/-.)+.($%$()%(,:72045*2**+%'//(%()-+$*(')&(+**&&&(),*-*))'%&+-+-%+,)))((,-/0/,-/41.1.10,1.)))&%&(%%$'2&$%$%$$%%'/.*/1-.,-4.-''*'&'%%+(,,6,*'-&&'((&'')+.)/-9-'-+',-12'0166%'+/')(),-+15'*&%%#$&+*(&$$'&,(*(*%'.2*')(*-'('(#($()-1-*()*-/0*/))+)((*&,+*(('&#$'%%*-7))&$$$$$%&)-.07/.92:0,'%(+-0984027./0/564'+))'()'(%$%(.,,-482&($(((,.-*(1).*0110(''%%%$$)*&')(%%$##%$&$&)(+),*'&&&%(*/&$%&*%%%)*(),./-$($$$*++)+*+)*,'%#&#$%%#&&&'(%+,**202-+(++'(+**+-/.+*++/8/*,&%++%&%&%./((((')&%'&)),$/11,1,,,03:7:24400,23/(%%)&&%&&(-*07+*)'('(((%)','$'%
@2d535e8c-6d98-41a3-8ef2-67226ae4e5a6 ch=187 read=140829 start_time=2019-12-13T08:51:08Z barcode=BC01 runid=2c9cf7bc05858273f10e7d7ec552fc0bd742dc3e
CCGGTTACCTTGTTTACGACTTCACCCCAATCATCAATCCCACCTTAGACAGCTCCTTCCTTGCGGTTGGGCCACCGGCTTCGGGTGTTATCAACTCGTGGTGTGACGGGCGGTGTGTACCTGCTGGGGCCGGGGAACGTATTCACCGCGACATGCTGATTCGCATTACTAGCGATTCCAACTTCATGTAGTCGAGTTGCAGACTACAATCCGGAGCCTGAGAATGGTTTTATGGGTTTTTGCTTCACCTCGCGGCTTCGCTTCCTCTGCACCATCCATTGTAGCACGTGTGTAGCCAGGTCATAAAGGGGCATGATGATTTGACGTCATCCCGCCTCAACCTATCACTGGCAGTCTCGCTAGAGTCCCCAACTTAATGGTAACTAACGATAAGGAGTTGCGCTCGTTGCGGGACTTAACCCAGCATCTCACGACACGGGCGGCGACAACCATGCACCACCTGTATCTCATATAGCTATCTCTCCATCTCTGGAGCCTTTATGAGTATGTCAAGACCTGGTAAAGGTTCTTCGCGTTGCTTCAGGGATTAAACCACATGCTCCACCGCTTGTGCGGGCCCCGTCAATTCAGCACGAGTTTCATTCTTGCAGACGTACTACTCAGGCGGAATTACTTATTGCGTTAACTGCAGCGCTGAACTTTGACATCCAACACTTGGTACTCATCGTTTACGGCGTGGACTACTAAGGGTATCAATCTATTTGCTCCCCACGCTTTCGGGACTGAGCGTCAGTTGCAGGCCAGATCGTCACCTTCGCCACTGGTGTTCCTCCATCTACGCATTTCACCGCTACACATGGAATTCCACGATCCCCTCCTGCACTCTAGCTGCTGGTTTCTATGGCTTACTGAAGTTAAGCTTCAGGCTTTCACCACAGACCCTTGCTGCCGCCTGCTCCCTCTTTACGCCCAATAATTCCGGATGCGCCACCTACCACATTATTACCGCGGCTGCTGGCACGTAGTTAGCCGTGGCTTTCTAATAAAGAATTGCCATTATGGTACATTTCCTGTAGCCGCCGTTCTTCCTTTATAACAGAAGTTTACAATCAAAGCCTTCTTCCTTCACGCGGCGTTGCTCGGTCAGGGTTTCCCCATTGCCGAAAATTCCCTACTGCTGCCTCCGTAGGAG
+
/,.-07-/121&05++2/.11632447.01388::8937/,'-./51130..//079::/7.-.04.7%59::787/5-.53+54---5//1/--**+.3960*,%/0305051.('%&'0(&&&&(2-4.)23+''.+/15<867:582546799876/:-+,%)4,-*,*,.5:0/.+)-.60678:98:95440;011:978678;:34*.*)2+**)&--,280:<0.2(+0.6:9--00;103:22/.-.+,2-.02569))*)*,/81:6,+30+*)*)(-..22+(((-,(+865.-21,-/51,2,++++.84.-/15689313+)--))')++-(2669817000986:6664.////98--.,-/.2.+3/14465720.,'(.*'(53+-,-.0033**/59.-.,3-/6,,#&%'(0/*.//0,7'0875853.4888:68-...623935231114+//0)45462---*187::::,/:+/02361%)&&--/:611/3)-4<515109-.05;89<945030,.384'-+4%-+,8572''*-56679561.+3,,-481.,)/51.00163:/+,,(,.+07<;.7++(*+23&&65,5/03.011.577())%+))+1-+3,--.8*3)*,26)0,'**+../25:457303.3-2,0,1(0-/344386669.*)+---66:7775601(.*%+(*),1,10.0;.+-/175)(+**0:0/)857857857638-,1.,,)'&*+..2873--$&%'&((8;2::;:7899<8468./34577869<65-.736755.2.//,.*1,07*+*,263+.+13()1%,*+,%,,*&/.*,*/0,,-/+132:665151/657,%,,3,)3:1/8++160/00789;31801569835:21-.*2+*2/8,)+/17.0-,9::,:**)$#$$$*++01,++-*+.-400;58<68/;00/9241.*/./1/22-*+*)-23)-7+)&).-2:.&(%.'%1*&*%%%%%#$('+1122.+&&',735:8:7*)(*)+42-/2-6(((*()46+/))23+00*-86;66::74;,%)&&-4/34+))*+38.-,.:76<14:;4*14-19115774065**027664566095*,53+*+
@3851f077-6acf-4dd2-877c-36abd1e18d55 ch=331 read=74031 start_time=2019-12-13T08:50:58Z barcode=BC01 runid=2c9cf7bc05858273f10e7d7ec552fc0bd742dc3e
CTCCTACAGGAGGCAGCAGTAAGGGAATTTCGGCAATGGGGAAACCCTGACCGAGCAACGCCGCGTGAAGAAGAAGGTTTTCGGATTGTAAACTTCTGTTATAAAGGAAGAACGGCTGAAATGGTAGCCAAAGGTGACGATACTATTAAGCCACGGCTAATACGTGCCAGCAGCCGCGGTAATACGTAGGTGGCAAGCGTTATCCGAATTATTGGGCGTAAAGAGGGCAGGCGGCAAGGGTCTGTGGTGAAAGCCTGAAGCTTAACTTCAGTAAACCATAGAAACCAGGCAGCTAGAGTGCAGAGAGGATCGTGGAATTCCATGTGTAGCGGTGAAATGCGTAGATATGGAGAACACCAGTGGCGAAGGCGACGATCTGGCCTGCAACTGACGCTCAGTCGAAAGCGTGGGGGGCAAATAGGATTAGATGCCTAGTAGTCCACGCGCCGTAAACGATGAGTACTAAGTGTTGGATGTGTCAAAAGTTCAGTGCTGCAGTTAACGCAATAATTACTCCGCCTGAGTAGTACGTTCGCAAGAATGAAACTCAAAGGAATTGACGGGGGCCCGCACAAGCGGTGGAGCATGTGGTTTAATTCGAAGCAACGCGAAAGAACCTTACCAGGTCTTGACATACTCATAAAGGCTCAAGAGATGGAGAGATAGCTATATGAGATACAGTTGCATGGTTGTCGTCAGCTCGTGTCGTGAGATGTTGGGTTAAGTCCGCAACGAAGCACACCCAGCCTTATCGTTAGTTACCATCATTAAGTTGGGGACTCTGTGAGACTGCCAGTGACAAGCTGGAGGAAGGCGGGATGACGTCAAATCATCATGCCCCTTATGACCTGGGCTACACGTGCTACAATGGATGTGGTGCAGGGGAAAAGCGAAGCCGCGAGGTGAAGCAAAACCCGTATTCTCAGTTCGGATTGTAGTCTGCAACTCCGACTACACTGAAAGTTGGAATCGCTAGTAATCGCGAATCAGCATGTCGCGGTGAATACGTTCTCGGGCCTTGCACCGCCCGTCACACCACGAGTTATTGACCGGTGGCCTAACCGCAAGGAAGGAGCTGTCTAAGGTGGGATTGATGATTGGGGGTGAAGTCGTAACAAGGTAACCGG
+
/5530-1(0,&-1./+8-43/--/'*(/82-2;8/8003.)(./-42.//45.)+,/30.18-+,*(&&$+'&,*(-+996060-4-/032++/4097190/1;,+*21)/,.'.,.1+26.27.-*3)(()'&&(*($&(&+-(.-6-(./-0.60.0+)()(,%.//-,,.3/23/,-(###&&(4-1-*1+/8-0405+,-/)&)/*(/+,2,,-2.7*(&*())%*('(4/02*6/--2/0+.0(--)(,&'*(*'(1,5*+1/2/223:&8:17)+2922600/0///00,-//16./()'+1-09.72/3/3/23/311-)+.+30//0:7246847564342.--',)*36213.;+*,+.529:8.,31,1(1/1,458667677888,+.*%(6/...0/5:5*()+:95&+'&/.1/3-$+)'(-/23362)+(++-3+47:33.-/)(())7686+5..44512..+-/598/,-76469788888435353675734./*&&(69+.50/*')-2878*-59.-/4(*75-'.,(016;-.,0-5)(('((3901:++//0274659423(*+0.+*+2/:659575',+)+0%,$%((*,)*-,-8,-7:'*#%$3,-/9:;58991028/*/341*((*-./90.')'323*)++0/-,,,-4.0'+,+*+/15606/./454/12/0/12;:895525674<4981910./4/)+30/+--,.%.&2&&'$''(1,12305.+0./8<44.(--/2+2.7:;1-.*)''$&&((.8623/3445851,-.1:.,2,2.5-563287574478;0.0;;;9;-;63+-42228:<89513410*+()+65/1/5.0:85,**,+.7%72.(,,+)(*+./.59780+.-).38-02;:3/,&&&',5..1()+4705105/116:7-+*/*+*1,-20,*+()*)-*)&+)2*6141.-.-011500.4/2867.110054588%1446959989<+)*1577/4'%&&*6158413477430+-.0234+0*++36*864:0202;;3/.2/.(6*''*)**&**/.6+/,)/2(,*('01+7+7961(-*.,+*..54652-+-,454//5
@b8acae1f-7a54-430b-b858-648734ce79a2 ch=444 read=135917 start_time=2019-12-13T08:50:48Z barcode=BC01 runid=2c9cf7bc05858273f10e7d7ec552fc0bd742dc3e
CCGGTTACCCATGTTACGGCTTCACCCCAATCATCAATCCCACCTTAGACAGCTCCTTCCTTGCGGTTAGGCCACCGGCTTCGAAGGTGTTATCAGCTCTCGTGGTGTGACGGGCGGTGTGTACAAGGCCGAGCGTATTCCACCGCGACATGCTGATTTCGCGATTACTAGCGATTCCAACTGTGTAGTCAGGTTGCGAAGACTGCAATCCGAACTGGGGAATGGTTTATGGGTTTTGCTGCCTCGCGGCTTCGCTTCCCTCTGCACCATCCATTTAGCGTGTGTAGCCCAGGTCATAAGGGGCATGATGATTTGACGTCATCCCCGCCTTCCTCCAACTTGTCACTGCTTGGTCTCGCTAGAGTCCCCAACTAATGATGGTAACTAACGATAAGGGTTGCGCTCGTTGCGGGACGACTAACATCTCACGACACGAGCTGACATTGGCTTTCGATGCACCACCTGTATCTCCTTATAGCTATCCTCTCCATCTCTGGGCCTTTATAGGTATGTCAGAGACCTGGTAAGGTTCTTCGCGTTACTTCAGATTAAACCACGCACTCCACCGCTTGTGCGGGCCCAAATCAATTCCTTTGAGTTTCATTCTTGCGGGCGTACTACTCAGGCGGAGTACCACTTATTGCGTTAACTGCAGCACTGAACTTTGACATCAACACTTAGTACTCATCGTTTTGGCGTGGACTACTAGTGTATCCTATTGCTCCCCACGCTTTTGGGGACTGAGCGTCAGTTGCAGGCCAGATCGCCCGCCACTGGTGTTCCTCCATATCTACGCGACTCACCGCTTCCATAGATTCCACGATCTCTCCTGCCTCTGGCTGCCTGGTTTCTATATGGCTTACTGGAGTTAAGCTTCAGGCTTTCCACCACAGACCCTTGCACCGCCGCCTGCTCCCTCTTTACGCCCAATAATTCCGGATAACGCTTGCCCACCTACGTATTACCGCGGCTGCTGGCGTAGTTAGCCGTGGCTTTCAATAAAGTAAATGCTCGGCTACCATTTCCTGTAGCCGCCGTTCTTTCAGCTTTATAACAGAGTTTAATCAAAACCTTCTTCCTTCCGCGGCGTTGCTCGGTGGGGTTTCCCCATTGCCGAAAATTCCCTACTGCTGCCTCCCGTAGAGACAATATCCAGCACCAACAGAAGGTTAGCACCAAGGGTACGGTAGCTTTCTTCGCTTTGGCAATGCGTAACCACG
+
+'(*13&-/&#'&%(&'+%,3/0//7<//04:99618-17.)*(++)./12365649990+2,/-0+8/289;-./*.+-/)'&&)5031;5520(.,/-3067:7666794786,85443-+,---045'&*,+33656-*,/),*../..((($,0&,%)%*.0.1**+01.6,7+(&,'&(')+.11***5.-0('(&'//1328513./220)&,'-+00449;*/.<38:;,-*-(18356447--)+&*0+.70+--,.1285;;:89;(''(&001121//;-*////34*'08:1:6/..//88;/++*,3359/95+*205;51/0*.,+--,08/1.-$$$,+6403/04*)+,,.77**%)//10001/3028657;3101*))0)4+-.787:515)%+*''&&%*&''-,.03/+--(0,..1--..-.$)'%$&%(*0./10/.28-182/*+--16,1..0&.+'%(,)')56:6664*)''%%'*0,&1'*)*-.'('(&,+*)(%&-).(*+278253023/9&./:61++,..;:13('&'(+-13+/+)+)*-/*2/6586/),)*,&,(6*((/'((13;9/.3;.5/..-1).)1.331124/15:1,*(*())$'0*%/'(,01685131,*,)&+)*7822:8337946+/,&(*'))**-154567:;:,,2/126;8886561*1,2/.2()*(**-60894(-+)12,&+0-,*0/-*445671+4*$)$,('.044,&&&**)187883***/::957,(((),*'--0-)$&-(+-#&&('*$)$)*)42+,-/+10*-,374440/2-*433/62-2:1:8-+,.(*.'%%&%)-0.)*0410(/073-040184/*'*.),-,258'-('*)*)',()/3-,,(.7,())&$$(**01,4/*&231.523.)%*')%%%(++*16*,347557236-,(.*++*#%%%%-(1/;///7--,*'''*',2,20(%%$#%(&)&**()%'-613;72311.0/2:3/1)*0308,'%#%(+)*,302)*-(+0*$(+--27,2.0//163,0.,(),-94113//26*.)')-(-6,28;3-.;048,+5772:270'%&'',.--7+37-+1((&&(..2/040*+,/318/*.'(**(-)/-')(*'+%*-,),/232'*((++,5,*&#$&')().9.454(-&*%$%$
@a4728c35-e756-4332-950f-e5e3475fabd7 ch=148 read=79484 start_time=2019-12-13T08:50:33Z barcode=BC01 runid=2c9cf7bc05858273f10e7d7ec552fc0bd742dc3e
CTCCTACAGGAGGCAGCAGTAGAGGTACACCGGCAATGGAAACCCTGACCGAAACAACGCCGCGTGAAGGAAGAGTTTTCCAGTTAGCAAACTTCTATTGCATAAAGGAAGAACAGCGTGGAAATGAGTAGCCAGTGACGGTACTTTATTAAAGCCACGGCTAACTTCGGTACGCCAGCAGCCGCGGTAATACGTAGGTGGCAAAGCGTTATCCAGGAATTATTTGGGCGTAAAGAGGGGCAGGCGGCAGCAAGGGTCTATGGTGGCTGGAAACCTTCAGTAAGCCGCGAAACCAGGCAGCGCTAGAGTGCAGGAGGAGGATCGTGGAATTCCCGTATGTAGCGGTGAAATGCGTAGATATATGGAGAGGAACACCAGTGGCGAGCGACGATCTGGCCTGCAACTGGCTCAAGTCAGCGTGGGGAGCAAATGGGATTAGATACCCACAGTCCCGCACGCCGTAAACGATAGGTACTAAAGTGTTGGATGTCAAGGGATGCTGCGGGTTAACGCAATAAATTACTCCACGCCTGGTAGTACGTTCGCAAGAATGAAACTCCAAAGGGATTGACGGGGCCCGCACAAGCGGTGGGCATGTGAGTTTAATTCGAAGCAACGCGAAGAACCTTACCAGGTCTTGACATACTCATAAAGGCTCCAGAGATGGAGAGATGGCTATATGAGATACAGGTGGTGCATGGTTGTCGTCAGCTCGTGTCGTGAATGTTAGGTTAAGTCCGCAACGAGCGCAACCCTTATCGTTAATTTACCATCATTAAGTTGGGGACTCTAGCGAGACCTGCCAGTGACAAGCTGGAAGGCAGGGGATGACGTCAAATCATCATGCCCCTTATGACCTGGGCTACACGTGGATGGTGCAGAGGAGAAAGCGAAGCCGCGGTGAAACCGACCCGCATAAAACCATTCTCAGTTTAGTTGTAGTCTGCAACTCGACTACATGAAGTTGGAATCGCCTAGTAATCGCGAGATCAACATGTCGCGGTGAATACGTTCCTCGGGCCTTGTACACCGCCCGTCACATCACGAGTTGATAACGCACCCGAAGCCGGTGGCCTAACCGCAAGGAAAGGAGCTGTCTAAGGTGGGATTGATGGTGGGGGGTGAAGTCGTAACAAGGTAACCGG
+
-.11,-/%9.,/,*))%&'(*+&0+++.,.1.53/:11.&,-);4--/43/0(%-30/.10.0+)((,(('''',191-5)*)7*$&%**&(,613*5,%%((/9+2*-+'(()())*%&'(,,**'&(),62')*+','(+*.012+1-13))081/1.-.%&%*+)%&&##%-*,.1305.)+'+/.8/0189/1))190)31,-6291,,*%((+..4**/+*2401519-(&.0))*+4/*,+),///(360105+35873,...&-*%((',*(&+'%%++')%'//-2..2.'-+&+,**))-/1-20*-(%-++88595,+),,.0*%(&+),-000;63/4-++554.+0/11/16,+*&(+*..&0.),+,0+(',*---/./09:9:95764042)+&%)(/00,'&'+205/'*&,03+*)2..430088398,%&%'(*2('*'+)/6-0(,*)'%.))()*.-19-+,+++(,()*/60.'/+$(%&(--(,+/,/)..,4,,0-%,&$'&+-&*+1990)'((/,127;6'5(/&*/1/*34,,8'82+/-(*+2+135:;6,9*&+*,'()+/116.,,(,(()(,/71-9.92+-+*,2+1-..+.+,20(+++08(*%'%20/1477666601/33.6/14,**+,.::,+(((,,2:987835756885:10202744325567;,.65784566658889381'31107&++-9490-95(,318-*,+%*(&+/(+*+.8212.*/++)-279996<68,.8&4624354+)&)$%).-%%%-0+-./0771,,-1/-')+/*/.2+556553558:/+,*+*(*(180)2.//8645003./2,)&&$&.224487672-%*)&&'(&%($&*(,3,0+0)++0*)'(*06-'*,.1:;383:8<644)00:9$-,,%*--22-&-&'(,-9876562415111706/:6714(&'))-**,,.+%%')*.+*+-048154;877:858/5-0-/0/767534./*+*-.54:42010002433./,*1+,-44,&+(+.+()*+05-7-1(4,2499/..2..3*5*-)(((7430)02+004;104,++*+%*(30*)%))--++233481.)-1//+0+2.
@c8e4de94-4759-4fe8-b47c-12dfc8c63410 ch=414 read=67499 start_time=2019-12-13T08:50:06Z barcode=BC01 runid=2c9cf7bc05858273f10e7d7ec552fc0bd742dc3e
CTCCTACGGGAGGCAACGTGAGAATTTTCGGCAATGGAAACCCTGACCGAGCAACGCCGCGTGAAGGAAGAAAGGTTTTTCGGATTATACGCATAAAGGAAAAGAACGGCGGCTACAGGAAATGGTAGCCGAGTGACGGTACTATTAAAGCCACGGCTAACTACATTAGCAGCAGCCGCGGTAATACGTAGGTGGCAGGCGTTATCAGGTGTGGGCGTAAAGAGGGGGCAGGCGGCAGCGGGGTCTGTGATGAGAGCCTGGAAGCAACTTCGGTAAGCCATAGAAACCAGGCGGCTAGAGTGCAGGAGGGATCATTAAAGATTCCATGTGGCGGTGAAATGCGTAGGGTATGGAGGGAACACCGGTGGCGAAAGGGCGACGATCTGGCCTGCAACTGACGCTCAGTCCCAGCGTGGGAGCAAATAGGATTAGGCCTGTGAAGTCCACGCCGTAAACGTGAGTACTAAGTGTTGGATATCCAGAGTTCAGTGCTGCGGTTTAACGCAATAAGTACTCCGCCTGAGTAGTACGTTCGCAAGAATGGAAACTCGAATTGACGAGGGGCCCGCACAAGCGGTGGAGCATGTGGTTTGGTTGACAACGCGAAGAACCTGGAGTCTTGACATAGCAAGGCTCCAGAGATGGAGAGATAGCTATATATGAGATACAGGTGGTGCATGGTTGTCGTCAGCTCGTGTCGTGAATGTTAGGTTAAGTCCGCAACGAGCACTAGCCCTTAGCGTTAGTTACCGTATTTAAGTTGGGGACTCTGGCGAGACTGCCAGTGACAAGCTGGAGGAGGCCGGGGATGACGTCAAATCATCATGCTTGCCCTATGACCTGGGCTACACACGTGCTACAATGGATGGTGCAGGAAGAGGGAAGCCGCGAGGTGAAGCAAAACCCATAAAACCATTCTCCAGTTCGGATTGTAGTCTGCAACTCGACTACATGAAGTTGGAATCGCTAGTAATCGCGAATCAGCATGTCCTTGTGTGAATACGTTCTCGGGCCTTGTACACCGCCCGTCACCACGAGTTGATAACTTACCCGAAGCCGGTGGCTAACCGCAAAGGGAAGAATTGTCTAAGGTGGGATTGATGATTGGGGTGAAGTCGTAACAAGGTAACCGG
+
..22*,0+61,/1.8'/%&%'&&*)59:67;99;92,'))-33--/7665345677:<:932/,+'0+3*-1)++/:9;,8-6&7)*(%&$$)*+54)3,6*((25.,-()))+./**'++/.7770112*%'(*571*1043%5-73*'-*,+/++-474557(/*$&&%%&,)52-,++,0+),..4756-()''.350--**+'.0,+0.65/..38-+**221*-*.875:5.04+49.,.420../**%&&,,'*&(&$&$&&*,)*+*7:9:;87,*((',34691*-,,-,,./02*6-)+0,558/41&+)'-)4-8-/,('()/673.46--442&*)(+**+,+//*/242:/(..)10.,4'+*))9:/....-5+3-,,,-./.10-%-.04518)'')*,65:7-+34:42(60.30*0*',)*)*)&%&*((0/5:535831)(%%+,-44755887<7;68)18-,'(),79.11//)*,*,,0''(('))+-+-&,()+29541*'%(''&.),.5:2,/.2*+41/(/.+/0,&&)&0424-((,+,-2)''),17.4,/.83-0/,1,),3,51)('%%()*/321127,/-.**'(%&))+,.$'$&$%$&(**,-/()(*+-2820++*-,+8882111/-,*,*/-1,6-,22)*+01.:7;6667881132544022122).1/01)177;950285+,2+4'%32(.$)%3;24.*++)4,,,4;.5-')$*1()'((.)6950556,+0-&'+*-213933221116.0462/,((++.(+.9.,-5316556:7.228815)+'(*.++'-/2/68238701//--*--/35/,.-:-1;::86778.4..1(&+-%(&%(0.*)*)'.),.',,72+11,&(*49-::070..0*+-38747..6.11254--(1(++50+././24/7--.;/-),-65997765:52(+++859//00/.0.((.*..-,0/.+9449524-:704.4-/./0163:92+()()$&((*+)2)+,-,(%%)08-*..-3:2.,/-,11987144:*/-,*+&($('(,6411(++*28,/.)+++)2+-4:21/70//7477*3*-+.+49::99
@621f8379-be67-4bce-997b-3d71ec76f05a ch=213 read=151661 start_time=2019-12-13T08:50:02Z barcode=BC01 runid=2c9cf7bc05858273f10e7d7ec552fc0bd742dc3e
CTCACGGGAGGCAGCAGTGAGAATATATTGCACAATGGGGAAACCCTGATGCAGCAACGCCGCGTGATGATGAAAGGTTTCGGATCGTAAAGCTCTGTCTTTGGGGAAGATAATGACGGTACCCAGGAGGAAGCCACGGCTAACTACGTGCCAGCAGCGGTAATACCTGGGTGGCGGCGTTATCGGATTTACTGGGCGTAAAGGGAGCGTAGGCGGATGATTAAGTGGGATGTAATGAAGTACCGGAGCTCAACTTGGGTGCTGCATTTCAAGCTGGTTATCTAGAGTGCAGGAGGAGGAGAGTGGAATTCCTGGTGTAGCGGTGAAATGCGTAAAGAGATTGGGAAGAACACCAGTGGCGAAGGCGACTCTCTGGACTGTAACTGACGCTGAGGCTCGAAAGCGTGGGGAGCAAACAGGATTAAATACCCTGGTAGTTACGCCGTAAGCTGATGAATACTAGGTGTGGGGGTTTCAACACCTCCCGTGCCGCCGCTTAACGCATTAGTATTCGCCTGGGGAGTACGGTGGTTAAAACTCAAAGGAATTGACGGGGACCCGCACAAGTAGCGGGCATGTGGTTAATTCGAAGCAACGCGAAGAACCTTACCACTTATCCGCATTACTCTTAATCGAGAAATCCCTTCGGGGACAAGGGTGACAGGTGGTGCATGGTTGTCGTCAGCTCGTGTCGTGAGATGTTGGGTTAAGTCCCGCAACAGGCGCGCAACCCTTGTCGTTAGTTACCACCATTAAGTTAGAGGACTCTAGCGAGACTGCCTGGGTTAACCAGGAGGAAGGTGGGGATGACGTCAAATCATCATGCCTTATGTGTAGGGCTACACGTGCTAATGGCTGGTACAGAGATGCAATACCGTGAGGTGAGCCAAACTTTAAAACCAGTCTCGGATTGTGGTGAAACTCTCGCCTACATGAAGCTGGAGTTACTAGTAATCGCGAATCAAGAATGTCGCGGTGAATACGTTCAGGTCTTGTACACACCGCCCGTCACACCATGAGAGTTAGCAATACCGAAGTCCGTGAGCTAACCGCAAGGAAGTGGCAGCCGAAAGGTAGGGTCAGCGGTGGGGTGAGAAGTCGTAACAAAGGTAACCGG
+
,*+%''7-*.42239536(%-'1(*-+41//002;21*'&),+1</./6777-2011228:741.&%,**''),(-,6:700;4997621((-//0/45278-30')(')(3,,+'.+4/*0/**,1+./-0.1.,.2600-6./.4-505:50*&%)&''(&)&*)'&,--/1--*)+.7001*/-485/345,*-/-6:,)03'*,2575982335541536.14:98,)*&%)*-3-..4.-0()*7:*7**2-566202,+(+/'*-.'31'*21/132.-*+*1002,*+(&/.*+)+-+-1*6)5,'(()*('*-.6/,+77.25833-+$&$#,&&)(),+/61469*4767/,*)*214./.+((*,344--,/.112226663-*1124+,-()*.9::8*+,02;68)52(.--.*'(,8.-03.%(,(),0254542%$%')*.(,*+-'*-13.0/269/2<4333-++/+16((7,/.),*$&+)33/(((--,)-.104.*())+2)''()//&-&('1-<;867684,,,-,7,-.9,.83.2;20124433324413.-.1000448+78965-2*)+83221/2.*40-,*(.,%%&$''4($'&)*))/,0./..1*+&))1)+5+62:)9:-/+/-'*)'(','-+,6:94644,(3.,.8788/01104.,++*30315786<42.09+&''(.-+20+5)+--.10832563.0.//.41//2;1.3,.4-6/7--0-(%%06/3420,100.//1577;99<.3.3.2843/,0-/2-3008:148678785780./3;:69.75)1---42/25/)+'(')*+-0.,-112745443440./..299-;--.97,,(/+.-'&)+-0,).0*/:<90'*-/*''')&0,*,/-+,,76+,,&..143.//0,5-,-777'*41/054442113,1/)2*.-'*-7148735/40/.8,,.,0/5')-//.:4665.503701772465646960/,)')7*%&'(7.348**5-03536453523750/,,,))(&'%&&%#$('(,4'*(()++*+-1/.+(1**,)**,$''&).,52+%)+()''.*.436
@7b3a159b-5984-4f67-828a-b84f708ff658 ch=334 read=126675 start_time=2019-12-13T08:50:02Z barcode=BC01 runid=2c9cf7bc05858273f10e7d7ec552fc0bd742dc3e
CTCTACGGGAGGCAGCAGTGAGAATATTGCACAATGGGCGCAAGCCCATTTAATATGCCGCGTGTATGAAGAAGGCCTTCGGGTTATAAAAGTACTTTCAGCGGGGAGAAGGGGTAAGTTAATACCTTGCTCATTGGCGTTACCGCAGAAGAAACACCGGCTAACTCCGTGCCAGCAGCCGCGGTAATACGGAGGTTACAAGCATCAGATTACTGGGCATGCAAAGCGCACGCAGGCGGTTTGTTAAAGTCAGATGTGAAATCCCCGGGCTCAACCTGGGAACTGCATCTGATACTGGCAAGCGGAGTCTCGTAGAGGGTAGAATTCCAGTGTGGTGAAATGCGTAGAGATCTGGAGGAATTACCGGTGGCGAGAGCGGCCCCCCTGGACGAAGACTGACGCTCAGGTGCGAAAGTAGAGAACAAGTTAGATACCTGGTAGTCCACGCCGTAAACGATGTCGACGGAGGTTGTGCCTTGAGGCGTGGCTTCCGGAGCTAACGCGTTAAAGTCGACCTGGGGAGTACGGCTGGAGTTAAAACTCCAAATGAATTGACGGGGGGGGGCCCGCACAAGCGGTGGAGCATGGGGCAAATTCGATGCAACGCGAAGGCCTTACCTGGTCTTGACATCCACAGAACTTTCGAAGTGGATTGGTGCTTCGGGAACTGTGGGACAGGTGCTGCATGGCTGTCGTCATCGTGTTGTGAAATGTTGGGTTAAGTCCGCAGCGGCTGTACCTCCTTTGTTGCCAACCTTGGTCCCGGCCGGGAACTCAAAGGGAGACTGCCAGTGATAAACTGGAGGAAGGTGGGGATGACGTCAGTCATCGCGCCACGACCAGGGGCTACACGTGCTACAATGGCGCATACAAAGAGAAACTGACCTCGAGAGCAAGCGGACCTCATAAAGTGCGTCGTAGTCCGGATTAAGGTCTGCAACTCGACTCCATGAAGTCGGAATCACTTCAATGATAAAGTGGATCAGAATGCCACGGTGAATACGTTCCCGGGCCTTGTACCGCACCGCCCGTCACACCAGCAGGAGTGGGTTGCAAAAAAAAAGTAGGTGGCTTAACCTTCAGGAGGGCGCTTACCACTTTGTGATTCATGACGCTGGGGAATTGTGAAGTCGTAACAAGGTAACCG
+
0.0()*,63(+2))00-23/,*,30*1*()+-4;61965,.26*07,$&*&(&')/+/,,../.344,3*&(()0/88966<+5.+*/71(')..09:1.0..36++--*/4.,*+*'.*7-2.)((3)137(0*.%01/80.7),++/,(./,)+-,'()(6(()-(.05;;555/0.3-+.,)0+,,;7/-.&/(%)*-./,0/%),)/*/3:;92)-+-/8+-13201/1*35/&23::31:-7*++4'(++*'%)/0-249-(29654*/.1.%3'/)+,+,-.91..--/.7..3-())'&(*0+-13.+*33,,/(6(8,+'((')&(,33045002995/.--.1/8.)+((+-/07:6;2--))*&%.,0070688,)0734('(((.%&%'&)*2'--,,/319/+,23&,%%%*())3,*,./09,*60//96124489564:52/..%+-/*+)1-//,1--./$$$)%553581822.2*1,1(0+''(())--0---768+/,+,24)(&('2-1+'&&%)-52;7&..2&:84..(,./108*,25746.++1/+/,40*.1)6779.0/*+.+'%***(143203335+424311*&)'(&(041-12/-.--18793+1)(('&.2)0))4--//*3,353-,*/.092..,3:751/.5&*0057422226<9:884(+$&&,,7549212.16.,2/4897;760.8-'(&'&)))/-)&'%(/1+23+-43480$-%%&1+-6,*/31218/*/.26(5-+/+(+*888703*,+/0:<9656514--)/-04;:34554876,,()+5)*%%&--()+/0*)*--20*+,(*./37950://6;86778&452,))(),%(&*'332.-+,),,31)11;776555479//646455788758'8++2*,'/&()4(4./////'.-/&%&)+-()1+70736'++2,)-+)*,/*''(+')+/1.-//**&*/173**2,*0264/-))5/1-0.,.11(')*7933:6022()&(&&&''.'(%),97492236:895,,(''$''%'()(+++397<8'60,0.'./-4-,34).03.+,0569787621)+/.32,%%*'(#&%*()*0665412,5,1530+
@9c4da5bd-a547-4c11-90e1-e7386ac0a7ce ch=196 read=77687 start_time=2019-12-13T08:49:57Z barcode=BC01 runid=2c9cf7bc05858273f10e7d7ec552fc0bd742dc3e
CTCCTGAGGCGGCGTGGGAATATTGCACAATGGGCTGTGATGCTGGCCATGCCGCGTGTATGAAGAAGGCCTTCGGGTTGTAAAAATTACTTTCAGCGGGGAGGAAGGGTAAAATTTAATACGCTCATTGACGTTACCCGCAGAAGAAACACCAGCTAACAACTCCATTACCCAGCAGCCGCCTTGCGGTAATACGGAAGTGCAAGCGTTAATCGGAATTACTGGGCGTAAAGCGCACGCAGGCAGTTTATTAAGTCAGATGTAAACGAAATCCCCGGGCTCAACCTGGGAACTGCATCTGATACTGGCAAAGCAAGGAGGTCTCTCGTAGAGGGGGGTAGAATTCCAGGTGTAGCGGTGAAATGCGTAGAATCTGGGCGGAGAGGAATACCACCGGTGGCGAAGGCAGCCCCCCTGGACGAACTGACGCTCAGTGCGAAAGCGTGGGGTGACAGGTTAAGCGACCCTGGTAGTCCCGCGCCGTAAACGTGTCGACTTGGAGGTTGTGCCCGCCCAGGCGTGGCTTCCGGAGCTAACGCGTTAAGTCGACCGCCTGCAGGAGTACGGCCGCAGGTTAAAGCCTCAAATGAATTGACAGGGGCCCGCACAGAAGCGGTGGAGCATGTGGTTTAATTCGATGCAACGCGAAAGAACCTTACCTGAATGCGGCATCCACGGAAGTTTCAGGGTGAGAATGTGCCTTCGGGAACCGTGAGACAGGTGCTGCATGGCTGTCGTCAGCTCGTGTTTGTGAAATGTTGGGTTAAGTCCGCAGCAGGCGCAGCCCTTATCCTTTGTTGCCAGCGGTCCGGCCAGGAGGAACTCAAAGGGAGATTCACCCGGTGATAAACTGGAGGTGGGGACGTCAAGTCATCATGGCCCTCCACGACCAGGGCTACACACGTGCTACAATGGCGCATACAAAGAGAAGCGACCTCGCGAGAGCAAGCGGACCTCATAAAGTGCGTCGTAGTCCCGGATTGGAGTCTGCAACTCGACTCCATGAAGTCGGAATCGCTAGTAATCGTGGATCAGGAATGCCACGGTGAATACGTTCAGGCCTTGTACACACCGCCCGTCACCATGGGAGTGGGTTGCAAAAGTAAGGTAACAACTGGGAGGGCGCTTACCACTTTGTGATTCATGACTGGGGTGAAGTCATAACAAAGGTAACCGG
+
(4/0')'+**(-,,**5*/.0'1+++),,2-/0('&')%'.,'$$&*)..*-/...../2577/+*+'-*6006)7223),+597*.***3:.,)-+,69(',()&'&$+'+*%,-*/0)%)&(05.04.+//.8-18+)+++2)&+('')07/&'&()(('%&)*+,-*-//%.-..3,'+&&&'(&/.0:2221+.&++3*2+)+*-.8.77'4(/050777863'+(+)%%$$#'%+)+1,(-187*/601./3,-..-+)(%%'*33,723**64548*5.97,80-0.51110/,*+,...4.,76*$)%%''%)*+024/3171+'+,/22+-,.)0+0.(&+.*))'+,2752131,*)**+'(&)-,-1.+./**&)&**+.,('0,')*-'&()+*-)%-//72:2-185/&&&&''&(&)()'-,1+')*'&%&)*03*(()*-0-,4-/&&%%&2.*-8754+8/)&0/4502-2*(&%%,-)*-262.+.)/3-0*74)&-*)&-*'+02853/0++0-//.07.,+-0:75100,&.5%%%$$%%+(&%'$(%(*/3/.)6-<643'-,+,170/1(*.,-,*(0651.6(%&%'&%)'*+/4352&*+,1)++2/;:184:4002&779834&(1,(,026-3-.7/3**-'&('(.-52++-305/1:9.+*(%('(*'*('&%%$$+$(//+34:66/,./0....056:86/4.--10000158989565/7-*+--12013901,-:32/347())$*''-/'0)%-3)*'(),)*($%'0/7:4442:71)2*1,+/1''*+.1253:0-5.'(''(%#*+'(%'(+,087./*)')'.(.51(&&(+32,---6-'''(//)&%&%'&)//-,8761.+***,+./67589;829313566757'()'+*)+4*877922.)&-#*&$('13347,-*(,4-+4*1///,-.122(,&/$0(-*')./.0/0//.-./034:7806///3(.*.,101../127,-,-.655701(/-/08.%--62'&55163669),48/3.+,./..,07-22-)0/'((((*,.('*(*15;2245+&&(*'*),-))))('*2,(/5-/.--+(,*$'+0+*0//2742/-,.-*'*+)+,/(,,(+**$-3(./04:3929
@fe7791bb-9b11-410f-9547-27295ed61a9e ch=320 read=75473 start_time=2019-12-13T08:49:55Z barcode=BC01 runid=2c9cf7bc05858273f10e7d7ec552fc0bd742dc3e
CTCCTGCAGGAGGCAGCGGTGAGGAATATTGCACAATGGGCTGGAGCCTGATGCAATGCATGCCGCGTGTGAAGAAGGCCTTCCGGGTTCATGGGAAGAGTATGGCGGGGAGAGGGTAAAGTTAATACTGCTCATTGACGTTACCCGCAGAAGAAGCACCGGCTGCTCCGTGCCAGCGGCCGCGGTAATACGGAAGTGCAAGCGTTAATCAGATTACTGGGCGTAAAGCGCAGGCAGTTTGTTAGATCAGATGTGAAATCGGGCTCAACCTGGGAACTGCATCTGATACTGGCAAAACTGAGGTCGTAGAGGTAGAATTCAGGTGTAGCATTCTGAAATGCATCCGAGGATCTGGAGGAATACCGGTGAGCGGCCCCTGGACGAACTGACGCTCAGGTGCAGCAGTAGAGGAGCAAGCAAGTTAGATACCTGTTTAGTCCACGCCGTAAACGATGTCATCGACTTGGAGGTTGTGCCCATGAGGCGTGGCTTCCAGGCGCGTTAAGTCTGAAGCCACTTGCAGGGAATGCAAGCCGCAAGGTTAAAACTCGATAGACGGCGGGGGAGCCCGCACAGCAGTGGAGCATGTATGGTTTAATTCGATGCAACGCGAAGACATACCTGGTCTTGTTGACATCCACCGCGGGAAGTTTTTCAGAGATGAGAATGTGCCTTCGGGAACCGTGAGACAGGTGCTGCATGGCTGTCAATCAGCTCGTGTTGTTGTGAAATGTTGGGTTAAGTCACGCAACGAGAACGACCTGCTCTGTACCCAGCAGAGTCGGCCGGGAACTCAAAGGGAGACTGCCAGTGATAAACTGGAGGAAGGTGGGGATGACGTCAAGTCATCATGGCCCCTTACGACCAGGGCTACACACGTGCTACAATGGCGCAGCCACAAAGAAGCGACCTCGCGAGAGCAAGCGGACCTCGCCAAAGTGCGTCGTAGTCCGGATTAAGGTCTGCAACTCGACTCCATGAAGTCGGAATCGCGTAAATGATAAAGTGGATCCGACCCTTACGGTAGATACGTTCCGGGCGCGCCACCCACACCGCCATGCATGGATGGGTTGCAAAAGAAAGTAGGTAACAACCTTCGGGAGGCGCTTTCGCTGGCGAACCATGACTAGGGTGAAGTCGTAACAAAAGGTAGCGG
+
--661+/%33,.8/,1,&**)*.*./037741133;77:32.**''/213*3&&'&&#(*0/6964*)*%'(+')(*55:797(01007,()))&&'$&#"#$)+),49-(+()'%'+1-+,++)&#%%%+.1,//--+)**'-/-03,,/*&*,(*144*-))%'',%%(321%)'(.0-/0.6/-70/14,1'&''((/+.109.8-0'-(&4*./35**+401'&&&)(076)47;1)2/'($,.312100/36+)-&+.3437477438.577821/..///3,-')&)(,41-/2*+))'%)%)%,+-.-/2/12*,41,&%&&$((%#$&.,+-.&*%()),**,-88-+.'(''*.2+'%%%',),,34.*-3770-/././74587,01,++,&+(+.+*%*,+,/1:&41---70/34.46,.,.($#%&+&1/46/34;462*-%%$$(''(*,.()&)*-6.//16/)'(**2.12/0-/6/*$('(%&+*//-(+,*)&%$/+#(&$%(&+0+((%%(&&*/559.-,4/:5<<851.+/-,-%#'&%(+4.-%+,71),-//(3,1117.//-/,,)+-/4;63518*'')+5811)1((-$%%$%%'+*-/3*2*($&*&/3567+.(''*(,&''-9::0/)'&(,-0112940-%+)'(*-6:3:3::;:3646,+,-2485525374,('&'-,/'(,/34/,3,'/0,,-),/**.7-45572,&'%$((),00/*&*&%$'-+0*'('%$%#$%$&')&''(*1)/11%+,--/1168+)))()'('),-(*+)*+))+*,03+,*)+.84279/14501000..)-/1;1'+-+25+$&%'(*+.01+/--(%&&'())-146355:65-,+*$((&+,-,)&(*(*323560+)*''&&(8:+65<7::46*+*28:678988727'2/5(5.*5*('-(+*(&*'',,-/256242,-160//485,**(&$$'(%(&*+(&%$&,/..2&$'&*&&&&*05-.)/++++.-7,'1+/*,%%$%+('&)*-*&)%%'&('$%+*-26(,+)))-.*$)))())1,,70.)4251:7&80+.+)*)()&($%)$((''&&&(*-./-'*)&*)*,+()&+)(&&(&$'##$)))/
@ddcf0844-1871-4480-a671-6673cf47df1e ch=200 read=65773 start_time=2019-12-13T08:49:46Z barcode=BC01 runid=2c9cf7bc05858273f10e7d7ec552fc0bd742dc3e
CTCCTACGGGGAGGCAGCAATGCAGAATTTTCGGCAATGGGGAAACCCTGACCGAGAGCAACGTCGCGTGAAGAAGGTTTTCAGATTGTAAACTTGTTATAAAGGAAAGAACGGCGGCTGCAGGAAATGGCCAGTGACAGTGCTATTAAGCCACAGCTAACTTCGTGCCAAAGCGAAGCCGCGGTAATACGTAGGTGGCAAGCGTTATCCGGAATTATTGGCGTAAAAGAGGGCAGGCGGCGAAAAGCAAAGGTGCAGCCTGAAGCAACTTCAGTAAGCCATAGAAACCAGGCGCTTCGAGTGCAGGAGGATCGTGGAATTCCATGTGTAGCGGTGAAATGCGTAGATATATGGAGGAACACCAATGAGGCGAAGGCGACGATCTGGCCGCAACTGACGCTCAGTCCGAAAGCGTGGGAACAAATAAGTTAAGATACCTAGTAGTCACGCCGTAAACGATGTCGACTTGGAGGTTGTGCCCTTGAGGCGTGGCACAGGTAACGCGTTAAGTCGACCGCCTGGGAAGTACGGCCCGCAAGGTTAAAACTCAAATGAATTGACAGGGGCGCACAAGCGGTGGAGCATTAATGGTTTTAATTCGATGCAGCATGAAGAACGCACAGTGCGAGCATCCACGGAAGTTTTCAGAATGAATGTGCCTTCGGGAACCGTGAGACCAGATTGCTGCATGGCTGTCATCCAGCTCGTGTTGTGAAATGTTGGGTTAAGTCCCGCAACGGAAGCGCAACCCACTTATCGCTGTTGCCAGCGGTCCGGCCGGGGTACTCAAAGGACTGCCAGTGATAAACTGGAGGAAGGTGGGATGACGTCAGTCATCATGGCCCACATACGACCGGGCTACGTGCTACAATGGCGCATACAAGAGAAGCGACCTCGCGACAAGCGGACCTCATAAAGTGCGTCGTAGTCCGGATTTGATCTACAACTCGACTCCATGAAGTCGGAATCGCTAGTAATCGTGGTCAGAATGCCACGGTGAATACGTTCCAGACGCTGTACGCACCGCCCGTCACACCATGGGAGTGGGTTGCAAAAGAAGTGGTAGCAACCTTCGGGAGGCGCTTACCGCTGGAGATTCGGCTGAGGTGAAGTCATGGCTCAAGGTAGCGG
+
)*+))+0'02,).01.562+,(&)%).*89926;62:221/))../2(),/5-,*')$)0)0184.--.-).((+)',4665-+&2+'+,.')+*,7-.-9:--*..,''(((-).)))03'-)+-+()(,(+./0//%-/+++(-225,72./)**+-,*'(*&(,.0(,.),('%$.)%&*&*(3*/0757*,(+/1341341/-+2*8.05/5-1..0-.29</('(..-+-/5109/,+-'&#$%+(*&%&#$*/,+*,+'')1,-5--0059'-2..,,/74076656%%&.&&&*11.)3)))+,45565115+;1:54.-*%%(&.30+.-))12970(%-,/1410-0+40-'(''$#'&'(')((-.1491/*+*(,(,'%'+6444566665%01,*(+/+*,22*)'*'/1:632%*(/.&%*,+.4--+23666***06656:8-777022.*,.)&+%&&2,%.)+9/,601//./(1&&$(')'%(0-133.0-*)+2289:3250*-+-,&'(++30:--21.,3095;:34466:..-&&*,*,/&386).(+(.+**-,2345+))&&&(.+-6497*/(0+)),..93+/'&,-2&'((%)&(%)('((%&)6746,-,.-++(175200,.+,++*0635:8:9+98483+(*)%&'*%%,$4%'):3310-7,,/20(0)(''**43555:1//-66-.3:183040/.2..,*,//3+)%'((24365;2#%%&*(-),2,0.-27+564930,1426/83(%$#&%,-%*'''))..+-/-/12::-.-*(3*+*-626;;;;88610-+/35979.02745.('$'')/01:+/+)('+'+-6656-:,+/*+1455581*+'*(()757862'%.0359+4-315688/-36+.627686-213/4(*+#,5%&&'('%)('),1**--/,*,0-5--.01.118+++&%(,-///24)(($&+*.-72+.,641+3-*-+)/2+$.&/&&'%(&)%++18,77-*24462597852-*)'/0.-1+0)47.&).)+'/'(%(('+-688&2-'),)/.+)'*+'*$&'%$&5))(%%#&%&'**-0+.1%+%&'''%&)*)**-)1
@a19ae506-bb72-4309-a2b6-edd32376be44 ch=189 read=162154 start_time=2019-12-13T08:49:42Z barcode=BC01 runid=2c9cf7bc05858273f10e7d7ec552fc0bd742dc3e
CTCCAGGGGGAGGCAGCAGTGGGAATATTGCACAATGGGAAACGATGCAGCAACGCCGCGTGAGTGATGAAGGTTTTCGGATCGTAAAGCTCTGTCTTTGGGAAGATAATGACGGTGCAAGGAGGAGGCCACGGCTAACTTCACGGTAGCAGCCGCGGTATACGTAGGTAGCGAGCGTTATCAAGGTTTACTGGGCGTAAAGGGCAGCGACGGATGATTAAGTGGGATGTAGAAATACGCGAACAACTTGGGTGCTGCATTTCAAACTGTGGTTATCAGAGTGCTGGGGAGAGAATTGAATTCCCTGATGTAGCGGTGAAATGCGTAGAGATTAGGAAGAACACCAGTGGCGAAGGCGACTCTCTGGACAACTGACACTTTGAGGCTCCGAAGGCGTGGGGAGCAAACAGGATTAGATACCTGGTAGTCCACGCCGCAAACGATGAAGATACTAGGTGTAAGGGGTTTCAACACCCCGTGCCGCCGCTAACGCATTAAGTATTCCGCCTGGGAATTACGGTCGCAAGATTAAAACTCAAAGGGAATTGGCGAGGGACCCGCACAAGTAGCGGGTAATATGGTTTTAATTCAAACAGCGCGAAGGAACCTTACCTACACTTGACATCCCTTGCATTACTCTTAATCGAAATCCTTCGGGGACAAGGTGACAGGTGGTGCATGGGTTGTCAAATCGGCTCGTATAGCGTGAGATGTTGGGTTAAGTCCCTGTGAAGCGCAGCCATATCGTTGTTGCTACCATTAAGTTGAGGACTCTGGCAAAGAGACTGCCTGGGTTAACCAGTGGGGATGACGTCAAATCATCATGCCCATATGTGTAGGGCTACACACGTGCTACAATGGCTGTTACAGAAGTGCAATACCGTGAGGTGGGCTAAAACTTAAAACCAGTCTCAGTTCGGATTGTAGAACGAAACTCGCCATGAAGCTGGGTTGCTAGTAATCGAATCAGAATGTCGCGGTGAATACGTTCCGGATGTCTTGTACACACCGCCCGTACATGAGTTGGCAATACCCGAAGTCCGTGAGCTAACCGCAAGGAGGCAGCGAGGCCGAAGGTAAGTCAGCGATTGGGGAATTGAGAATCGTAACTAAAAGGTAACCGG
+
.+1*%'114/(,5/.130/2-,+(+1.30/--.07533+(+,)'',,/.,228526.++,*''%'))*'*.+1-2-,,,8,,/+)11,%+,/3+22/92,-*)+-/,0-,-$,%),)).++-&,-&.0--+,(,**)&'()(%)$%0&('&'+($($())*&*)()'))%,+)&+(*+))'*%''%(-+*//)++,*+13*+00*$'%''*11//.+1,,.*,++++,0.)$)./)'(%%'&('&'&&&(23./1536369)4*24,--+.2//(('&&(++'&$&,.)%*&(%$)$()++4*4+)&%104//0,21+*.-(-.1850--(/(#1'0'+*-,547**),-)*,-*/-,+-,,.+/37)'&((...,(),0*+(/20/0*'**&)*-.(+/)'%+6672327..5-(,.-75+/4445.8-'('*'#&+-/)**+)-+'+11..-///--*'146-17-,*/))352,)2257459*)+6-/*++1.8,+,.1/7-)05-)(&%$+*-./522.0.+),0-39812++37()+,*.0/353-',4.-/8-*+.0-'&''%$(&%%&$&&'),09<,7:4:0&'()(*+*)))+%)'2,+0*'++'&+&(,,00033/8/.-++&1*&),*/*5)*)(''((+7.44+29-223-*,(,4504777871221,3,/0%+&(*()+)'(&&&(%)%''+.-+-,/)0',1)0)50/-80)&&'(*(''&'%%$$#$%'%'.'$')#%%&))(/-5,,/-'%)*)--,+&,)*,'&')*65*3,,01*1*-'+%%'&',21034583346;601155*)&)(''/,0..-,).//,3-,()%(,336522451.7..-//()'%'&((&'(+*,/5-,*')%.)52**+36/.2.19;9/8735303)+.:1/5.6021()&%)&*-.)+2%'&'(160//2/2()*(-.-4/5)((%&/,--(+00001,)(''(()))/)5)-&%(&(%+*+0-./1),'+2)30(%&$'&%')''+,((),))+0))')+,/740''&&(.1.+)+/4(*%'%%++.'$'(+1+,.+1,/)('(*,-.'/,-25)+&-''(&'(-.-+,()*15*&0(-2;7:8.
@6ed81f4a-1c11-4a49-bc32-15faa627f091 ch=477 read=67005 start_time=2019-12-13T08:49:43Z barcode=BC01 runid=2c9cf7bc05858273f10e7d7ec552fc0bd742dc3e
CGCTACATTTTGACTTCACCCCAGTCGCGAATCACAAGTGAGTAAGCGCCCTCAGAAGGTTAAGCTACACCTACGCTTCTTTGCAATACTCCATGGTGTGACGGGCGTGTACAAGGCCGGGAACGTATTCACCGTGGCGGTCTGAATACGATTACCCCTGGCGATTCCGACTTCATGGAGTCGAGTTGCAGACTCAATCGGACTACGACGCTATGAGGTCAGCTTGCTCTCGCGGAGTCGCTTCTCTTTGTATGCGCCATTGTAGCGTGTAGCCCTGGTCGTAGAGCCCTTGATGACTGACGTCATCCCCACCTTCCTCAGTTTATCACTTTAGCAGTCTCCTTTGAGTTCCCGGCCGGACCGCTGGCAACAAAGGATAAGGGTTGCGCTCGTTGCGGGACCAGCAACATTTCACAAACACGAGCTGACGACAGCCATGCAGCACCTGTCTCACGGTTCCCGAAGGCACATTCTCATCTCCTGAAAACTTCCGTGGATGTGCAAGACGGGTAAGGTTCTTCGCGTTGCATCGAATTAAACCACATGCTCCACCGCTTGCGGGAATCAATTCATTTGAGTTTTAACCTTGCAGCCGTACTCCCCCAGGCAGTCGACTCAACGCGTTAGCTCCGGAAGCCACGCCTCAAGGGCACAACCTCCAAGTCGACATCGTTTACGGCGTGGACTACCAGGGTATCTAATCCTGTTTGCTCCCCGCTTTCGCGCACAGGCGTCAGTCTTCGTCAGGGGGCCGCCTTCGCCACCGGTATTCCTCAGATCTCTACGCATTTCACCGCTACACCTGGAATTCTACCCCCCCCTCTACGAGACTCAAGCTTGCCGGTATCAGATGCAGTTCCAGGGCCAGGGATTTCACATCTGACTTAACAAACCGCCTGCGTGCGCTTTGCGCTTGGTAATTCCGATTAACGCTTGCACCCTCGTATTACTTACCGCGGCTGGCACGAGTTAGCCGGTGCTTCTTCTGCGGGTAACGTCAATGAGCAAAGGTATTAACTGCTCCTTCCTCCCCGCTGAAAGTGCTTTACAACCCGAAGGCCTTCTTCATACACGCGGCAGCGAAGCTGCATCGGGCTTGCGCCCATTGTCGCAATATTCCCCACTGCTGCCTCCCGTAGGAG
+
'#$%$&'1,)%''&'$('166,(,-.&&,0762&/,.*+*&&&,)(*+-43./#$)&*2-//-'+(#'&,/%$(&(6-)4906+5)$&()//)--656642404)'''%,)002.),+&3707868::=9067**0+)(&*&%$%.*&)()/7.00,*''-+,.27090/58:9/5/'&++-+'*,0,/('511328/6(/(*+**0/0)*'&'(),5+-+0.0/,,+/-1141,'*+.+-03154/64,-032317:63/'$&')(**+*24<228<94'')&%)02%)&&'+''$&((-),3448/3*'+3-87444)-0:2111-,)*&$#$(**024.565,)+5.00-.01/.7/1865211+-353:+017667+34.;23142422:455;-)'$(#/(,,&.7/,./.6+112($)($''./35--.6/440..//35,.045212/9;5672+,)&(*),/2658869:39'((,1350272:778;//**%&)*,,0%,/)4-/-;<:9<:7706/+,/010//3.;<:;<55020./3503:-,-,*).*'$((*,86:413953301<;4-:508/..&..0,/0210;:9.(+8.'--,-).,.0+*)'(/--'12534../%-5+-11865/)3750010816/5*2*12489:59986;911184449:4551585832,1294150/0235<9*./.::.&'%&%%$%#$$'&+14544+-.37;8422&.489+1+(,,274&&*+2739677<64340/2543,**++106;:1127&'(%),/747,5+8+1118281677.*,-,,/-3288:16).//09;&44558523303-+*(&'&+0*2,)/)*$22,+,+,11-,&'*+4/219/3;796+++,,6232575*,*'&$+(/,62.1+)*0-2/97819.-(---*/05,7,)'('*/,*+,6-*-'%%)&$*))()5+/6.)+9-13;2299/61//581-,.--,)2377*,+-*,++(')%)*56296331<;-+965194/1*..//+),(34,&&,./08:<89<4.1..&-,/,3-('&(&'#%&,-024(8664904/88/*30./52/7///554//.(+,,**').-/:1.23:..)
@e2aaa698-c85e-4eb2-960f-9e78175d49e7 ch=261 read=64064 start_time=2019-12-13T08:49:34Z barcode=BC01 runid=2c9cf7bc05858273f10e7d7ec552fc0bd742dc3e
GGTATTGCTACTTCGTTCGGTTACGTATTGCTGGGTTGCGCTCGTTGCAGGACAACCCAACATCTCGACACGAGCTGACGACAACCATGCACCACCTGTCACCTTGTCCCCGAAAGGTACCTGTTAAAAGAGTAATGCAAGAGGGATGTCAAGTGTAGGTAAGGTTCTTCGCGTTGCTTGAATTAAACCACATGCTCCGCTACTTGGCGGGTCCCGTCAATTCCTTTGAGTTTTAATCTTGCGACCGTACTCCCCAGGCGGAATACTTAATGCGTTAGCGGCGGCACGGAGTGTTGAAACCCCACACCCCTGCGTATTCATCGTTTACGGCGTGGACTACCAGGGTATCTAATCCTGAACACATCCCCCCGCTTTCAGGCCTCAGCGTCAGTTACAGTCCAGAGAGTGCTTTTCGCCGCCTGGTGTTCTTCTAATCTCTACGCATTTCACCGCTACGCTGGAATTCCTCTCTCCTGCACTCCTGGAATAGCCAGTTTGGAATGCTTTAAGTTGAGCCAGGTATTTCCATCCCATAATCATCCGCCTACGCTCCTTTACGCCAGTAAATCCGGATGGCGCTCGCCACCTACGTATTACTGCGGCTGCTGGCGCATGGTGTAAATGGCATATCGTAGATTTGCCGTCGTTATCTTCCCCAAAGAAGGGCAGGCTTTTTGGTCAGCCTTCATCTCACGCGGCGTTGCTGCATCAGGGTTCCCAAATTGTGCAATATTCCTGCCACTCCCGTG
+
+0*&+&%&%%*-..((*($*5/+---','$%'&+,0/28867544:26).($'%%)+'-,,/665522/)..-.-(**-53;9.8;71-,+-4,/6136/+..*/.+145(),+&&($#%&&''0(3.(&')*,(+(&+'&$..0,,(,/-..-,)%''(&%&+0.++*))+21+%$$#'(2(4'<8:80-/002227236-////&&+0,+48,,57.9391$&'%(*+2::+8:5110*,-1153721.1*'$(*560.4//'+-4,:0//226...)6('&&%)%&$()+/4,.801985(+(/1.('&%'*-0985774385-.-622179889678043-0/+.)(()%$$$$$%&'%+./674*%*)78.+188881....1:(*,-+,01/4('*+*%'*&*,./-0055-,-,0/-.*6/31-,),-266522+-,/6.,,3-00.,-%+'*'-)2,03+++++.3--/%&'0*&'',)(,$+')+,:2)**%(&**5-0--/2101/3$-*-&*.,$$&'02)&+(0)./55)+120.414244)69+.-.,()**1)(,//4.+%$(&..32673552)356629+.+..06/0187370.1-2,(+(%&'%'*))$&&(($(&')4/)#)+.11)1:001713*(%33)'&%(-).),./+--*&*+2-)%)),420/-*,%'&*+,-217/.,,-.-9'64-/7)2(,+%%#'&%,&)+*3('%##%%#$*+:,--(
@a8c5026c-a95d-4822-91ce-4a615fa51b84 ch=398 read=68163 start_time=2019-12-13T08:49:15Z barcode=BC01 runid=2c9cf7bc05858273f10e7d7ec552fc0bd742dc3e
CTCTACGGGAGGCAGCAGTGGGAATCTTGCACAATGGGCAGAAAGCCTGATGCAGCAACGCCGTAGTGATAGAGGCCTTCAGGTCGTAAACTCTGTCCTCCAAGGAGAGATAATGACGGTACCCGAGGAGGAAGCCCCGCTAACTACGTGCCAGCAGCCGCGGTAATACGTAAGGGGCTAGCGTTATCCCGGATTTACTGGGCGTAAAGGGTGCGTAGGCGGTCTTTCAGTCAGGAGTGAAAGGCTACAGCTCAGCCGTAGTAAGCTCTTGAAACGCTGGGGAGACTTGAGTGCAGGAGAGGAGAGTGGAATTCCCTAGTGTAGCGGTGAAATGCGTAGATATTAGGAGAGGAACACCAGTTGCGAAGGCAGCTCTGGACTGTAACTGACGCTGGGCACGGCGTGGAGTAACAGGATTAAGATACGCAAGTAGTCCACGCTGTAAACGATGAGTACTAGGTGTCGGGGTTACCCCTCAGTTACCGCAGCTAGCATTTGAAGTACTCCGCCTGGGAAGTACGCTCGCAGGAAGTGAAACTCAAAGGAATTGACGAGGGACCCGCACGAAGTAGCGGAGCATGGTTTTAATTCGGAAGCAACGCGAAGAACCTTACCTAGCTTGACATCTGACATCTCCTTAATCCCGATTCCTTCAGGGGACATTGGTGACAGGTGGTGCATGGTTGTCGTCAGCTCGTGTCATTGAGATGTTGGGTTAAGTCCCGCAAGCAGGAGCTACGCAGCCCTTGTCCTTAGTTGCCATCATTAGGGCACTCTAGAGAGAGACTGCCAGGGATAACCTGGAGGAAGGTGGGGATGACGTCAAATCATCATGCCCCTTATGCTTAGGGCTACACACGTGCTACAATGGGTAGTACAGAGGGTTGCGCAGAAGCCGTAAGGTGGAGCTAATCATAAGCTACTCAGTTCGGATTGTGGCAGGCGAAACTCATACTACATGAAGCTGGAGTTACTAGTAATCGCAGATCAGAATGCTGCGGTAGATGCGTTCCCGGGTCTTGTACACACCGCCCGTCACACCACGGGAGTTGGAGACGCCCGAAGCCGATTATCTAACCTTTTGGAAGAAGTCGTCGAAGGTGGAATCAATAACTGGGGTGAAGTCGTAACAAGGTAACCGG
+
,/0*%%'.,)..*0111197:3)-+',.-+-,-1/0330%&-..*+/6566669-77640.-,,%()&'+)'((*573:2&1--.1514+,-298885/2'91*-)())0/112234/86..((*++-)-(**).81-%'++3266736-2&'(.-.80,,')('#$$')//+)/--.++,,+241.3/)(-$22*+6643,,*,***'+)*(*')'(..1;7/87.,-(,,*+,&')+38-0.11.1),0471-39543316,-,+./,*,4/,%')/36+(,,+3,,+2167263-('*/))'()((.,1-21'(0/6131123:,*/2()+9478110)/-*--,*&()++,2160302--)(()(''+++00//0/),87.,,-&*''(&'%%*+,*+)**(&$%&%$()2)2**(),1,,#%(((+../7.+-453352664001.+-../5379850),0*(-,'/4,(()%*,)%02(*&((%&&'$11*&)&&'((028.00,03--/*,,03764))('&%%)*-1;:528-2)++)..4010-'+7,22;2-,+.&&(%'&'))0&,./4630;;0296;5,'+*(*.&/(.+,6*+65-6,,00-)')*/,--./0&'%''+4390,/4013)&'%1418*76%-3,,.3/21/21568--/1.4/-,*,&.04./4355(&'(+15-++(*+())+*271,*,+5-*),+00*,+-),*.)$&**(,'*)%+--,1+-16*.)01&'5;789709*-,))%))+-/*,+*))+++477:336&.)%%*,66/+/++0+/+06;8042010242:3157785617;2*263301/2.*./.''(()')..-..+.7<7030.-/1325(()1,5.-,&&%$**'+:88421526932238:996555'')'*,//04;81:+1,)+-/+&,)%&'***/.&'()*,2253.-**+5,***4/.,)+.0723/645654/,142+/-).)4-()7646--6.-0(3-.-60/,11//-0512;4015/1024.1+58/0/:37-..,,-0,))3+,5973922177:444:;-&&(),-.+,-/66--*+)+,63:66,:,/',''15-//23/110/0643//:03;7873
@533a66f8-505c-4c3a-9c9e-2bda0353746a ch=280 read=89239 start_time=2019-12-13T08:49:07Z barcode=BC01 runid=2c9cf7bc05858273f10e7d7ec552fc0bd742dc3e
CGGTTACCTTGTTACGACTTCACCCCAGTCATGAATCACAAAGTGGTAAGCGCCCTCCCGAAGGTTAAGCTACCTACTTCTTTGCAACCCACTCCCCATGGTGTGACGGGCGGTGTGTACAAGGCCGGGAACGATATTCACCGTGGCATTCTGATCCACGATTACTAGCGATTCCGACTTCATGGAGTCGAGTTGCAGACTCAATCGGACTACGACGCACTTTATGAGGGTCCGCTTGCTCTCGCGAGGTCGCTTCTCTTTGGCATGCGCCATTGTAACGCGTGTGTAGCCCTGGTCGTAAGGGCCATGATGACTGACGTCATCCCCACCTTCCACATCGCTGGCAGTCTCGCTGAGTTCCCGGCCGGACCGCTGGCAGCAAAGGATAGGGTTGCGCTCGTTGCGGGACTTAACCCAACATTTCACAACACGGGCTGTGACGGCAACCATGCAGCACCACAATCTGCGGTTCCCGAAGGCGTTCATCTCTGAAAACTTCCGTGGATGTCAAGACCAGGTAAGGTTCTTCGCGTTGCATCAGATTAAACCACATGCTCCACCAGCGTGCGGGCCCCGATCAATTCATTTGAGTTTTAACCTTGCGGCCGTACTCTCCCCAGGCGGTCGACTTAACGTTAGCTCGGAAGCCCACGCCTCAGGCACAACCTCAAGTCGACATCTCGTTTTACGGCGTGGACTACCAGGTATCTAATCCTGTTTGCTCCCTTTCGCACCTGAGCGTCAGTCTTCGATCAGGGGCCGCCTTCGCCACCGGTATTCCTCCAGATCTCTACGCATTTCCACCCGCTACACCTGGAATTCTACCCCCCCCTCTACGAGACTCAAGCTTGCCAGTATCAGATGCAGTTCCCGAGTTGAGCCCGAGTTTCATCTGACTTAACAAACCGCCTGCGTGCGCTTTACGCCCAGTAATAATTCCGATTAACGCTTGCACCCTCCCGTATTACCGCGGCTGCTGGCACGGAGTTAGCCGGTGTAGCTTCTTCTGCGGATAACGTCAATGAACAGGTATTAACTTTACTCTTCCTCCCCGCTGAAAGTACTTTACAACCCGAGGCCTTCTTCATACACGCGGCGTGGCTGCATCGACTGCGCCCATTGTGCAATATTCCCCACTGCTGCCTCCGTAGG
+
)-+22/4:9<7/;-..-11921/452,/29798598512.+'(((0,-+&'(2823/.,)+/,2-640)+--2/*((&'&',1+15-8:/(,,828*+-5077999978:556312+&),2/1.3/%.0+'*$$(()1-.022769445<44,+,-,')+,00,,-&,256795//14767.12,'**//56,:,-,....1-;08+5/5-*),-634-12:946/.-,+1240109.0131-****02320/411122:*))&'*,:9;/,//**+$*),-...-,,140**.498+/,*/9:9:66210*)%'*247675-462-235.,-,%(')**.0/62./25494789569:::3/5143;8;:7761710(449+60850).0+8+/-/3555;5419950413*41*02134;7,.0/8312)-13))$%$1,***%/+43/23),/50'%&'('%#'++:6652,,3/40$*)*(34.)'%&(++*0/33/46<87.1100124:14/,3)6-:::;<:8:8/://059%(/,3.<87/++%2.012+&.%&',&+&*'/+573($'/6+80;3*-0../41;<20:8768/-.,/.(0(*+,+.49-'48/4/-,/)+,.//1**,30148/0./).-%)555917&*0,-.394:-4&0)/01*0/0.(+)/51)-,0/./89;688688(,'''))'-(+34321;2,/042),7.-25146331...(()*+38;-,+,/(+7:-22//9.932/1'+-*/0/0599,0'''0119;9995755:60*(.3**565./11/30+.,-+-,/07193,+*,.,,'-665652.,+2,,7;,..137*+/1-1578:43)(',/9222160))(-854425.--/.12759;44824;::8787/.+.)'%,,070-,-,(*+/18.301194<576/9+**07-,-9+-1-3,),2-5/;00/330.+(,,-''30/068'10''$%'..29<9968)0',1131671:1/)-'+(+)+-4-0*+34,/022802/)29.(000.5*(*$%&('&-.-39*)),.-25635<1,0+.*10228.'&&)(,+-',&$%%**,31;7//8./%0&6+-/2/041)-/0254585990-0,'
@8d4a2078-e5c2-4611-8c7d-a32df3abb5ec ch=208 read=140734 start_time=2019-12-13T08:49:04Z barcode=BC01 runid=2c9cf7bc05858273f10e7d7ec552fc0bd742dc3e
CTCCTACGGAGGCAGCATTAGGGAATTTTCAGCAATGAAACCCTGACCGAGCAACGCCATGTGAAGAGGAAGAAGGTTTTCGGATTGTAGAGCTTCTGTTATATAAAGGAAGAACAGCGGCTACAGGAAATGAAGTAGCCGAGGTGACGAATACTTTATTAAGAAATACGGCTAACTACGTGCCAGCAGCCGCGGTAATGCAATGGGTAATAGAAAGCGTTATCGGAATTATTGGGCGTAAAAGGGGACGAGGCGGCAGCAGGGTCTGGCGAAGCCTGAAGCAACTTCAGTAAGCCATACAGAAACCAGGCGGGCCTAGAGTGCAGGAGAGGATCGTGGAATTCCATGTGTAGCAGTGAAATGCGTAGATATATGGAGGAACACCAGTGGCGAAGGCGACGATCTGGCCTGCAACTGACCTCAGTCGAAAGCGTGCTGCAGAACAAATAGGATTAGATACCTAGTAGTCCACGCCGTAAACAGTGGGCTAAGTGTTGGATGCTCAAAGTTCCAGTGCTGCAGTTAACGCAATAAAATTACTCCGCCTGAGTGAGTACGTTCGCAAGAATGGAAACTCAAAGGAATTGACGGGGGCCCGCACAAGCGGTGGAGCGTATGGTTTAATTCGAAGCAGCGAAGAACCTTACCAGATCTTGACATACTCATGAGCTCAAGAGATGGAGATAGCTATATGAGATACAGGTGGTGCATGGTTGTCGTCAGCTCGTGTCGTGAGGATGTTAGGTTGAAGTCCCGCAGCAGGCGCAACCCCTTATCGTTAGTTACTACCATCATTAAGTTGGGGACTCTGGCAGGACTGCCAGTGACAAGCTGGAGGGCAGGGATGACGTCAAATCATCATGCCTTATGACCTGGGCTACACGTGCTACAATGGATGGTGCAGAGGAAGCCAGAAGCCGCGAGAATTGAAACAAAACCCATAAAACCATTCTCAGTTCGGATTATGATCTGCAACTCGACTACATGAAGTTGGAATCGCTAGTAATCGCGAATCAGCATGCCGCGAGTGAATACGTTCTCCAGGCCCTTGTACACCGCCCGTCACACCACGAGAGTTATTAACGCGAAGCCGGTGGCTAACCGCAAGGGAGCTGTCTAAGGTGGGATTGATGATTGGGGTGAAGTCGTAACAAAGGTAACCGG
+
,-.4*,,(/&++''((%(')&+&+'0543.&1,0,*+$%)&(-**,41((.-/+)%+(&%%',,-*%&'*.''(+1.:3-/'.(2+&'($+&(.60855/*&((.2'0,/60261+..(,&%&(',/(/,)+)&'(,),*()'&)*-1(&''*+4792508*&,1.+.0-1/1286733(2-.0***'+-4.4+2/..,&'%$%&-(*&''&%*)'(+,10009&*)&-)'-+557577;51(++2-.-(&,+,,7,(,,*.15-12/)+..2+-781.)&&&+(-6//2398)04,.0')'-.+'()),(''')')+,*+,.347:-.+/453424403/3/2<553-+*'()'012142./205589744/134,-),/-/39679392')+)+0223/...,.239012342,.(,(*,((),$(,)&',,,*%%#&(%&)/4*+'7/-4.1255259()%2'(+06033360.4:66%(,*,)&(-6-15172810.)*,16.++2,,+,120,,-(*11-,-+,,,+.-,(-&#'(2:3492)()*&&'&''(073%&&%+)-+0('.2*,2$),'(-/3432406::/01()0,43521*/-.2*))&'%*'/.4(,6.;4&&&%%()*'((*'+(./0-07(*&)+.:000.1,203./+)2.00)*(&*+95++*+9,54444244522313,5-+/2./19:89780223691344518/342.&&+)230:/((%*(%)((+66)),+%%%&&((./-/13)'(+-:507.'+)&&%%*-,43&'-0(.*5%18736865+2/+/3).,(-2*-00./8,*./;4,)0/.&25028887-561;:67516,/).*(')*,),*)+40245514/143*,--778<:953003,-&)*+*')&&$*)+,665+*&&&((&.)')19:26;4044;<985,,5012+1123*4,01&-$$25425//./046787879807//968/802-.-,,1.-/0*,/0:0-('*-/,03,.'('*55:98979;791++281;+1,+*./,0321:6*1.+*',4/6//-)-07,,0213,5&'**.:*4++50*),-+*,32(**%&(7.32131,/-/72*-&&%-*)/+***%-)1-+-30+,7659),3.108713
@b91740df-9464-4522-be2a-eaf798fd359e ch=164 read=106835 start_time=2019-12-13T08:49:05Z barcode=BC01 runid=2c9cf7bc05858273f10e7d7ec552fc0bd742dc3e
CTCCTGCAGGAGGCAGCAGTGGGGAATATTACAATGGGCGCAAGCCTGGTCTGTGCGTGTATAAGAAAAGCTTCGGAACATAAAGAACTTTCAGCGGGGAGGAAGGGAGTAAAGTTAATACCTTTAACCATTGACGTTACCCGCAGAAGAAACCGGCCAACTCCGTGTGCCAGCAGCCGCGGTAATACGGAGGTGCAGCGTTAATCGGAATTACTGGGCGTAAAGCGCACGCAGGCGGTTTGTTAAGTCAGATGTGAAATCCCCGGGCTCAACCTGGGAACTGCATCTGATACTGGCAAAGCGAGTCTCGTAGAGGGTAGAGTCAGGTGTAGCGGTGCAAATGCGTAGAGATCTGGAGGAATACCGGTGGCGAAGAGCGGCCCCTGGACGAAGACTGACGCTCCAGGTGCGAAAGCGTAGGGAACGACAGGATTAGATACCCTGGTCCGCGCCGTAAACGATTTCGACTTGGAGGGTTGTGTATGAGCGTGGCCCCGATTTAACGCGTTAGTGTTGCCGCAGGAGTACGGCCGCAAAGGTTAAACAAATGAATTGACGGGGTGCACTGAAGCGGTGGAGCATGTGGTTTAATTCGATGGCACGGTGCCTGGTCTTACGACATCCACGGAAGTTTTCAGAGATGAGAATGTGCCTTCGAGACCGTGAGACAGGTGCTGCATGGCTGTCGTCAATGGTATGAAATGTTGGGTTAAGAGATCCCGCAGCAGGCGCAGCCTTATCCTTTGTTGCCAGCGGTCGGCCGGGAACCAAAGGAGACTGCCAGTGATAACTGGAGGAAGGTGGGGATGACGTCAGTACATGTCGGCCCGCCGACCAGGGCTACACGTGCTACAATGGCGCGTACAAAGAGAGAAGCGACCTCGCGAGAGCAAGCGGACGTTACCATAAAGTGCGTCGTAGTGGATTGGAGTCTGCAGCTCGACTCTCCGCCCAGTCCAGAATCGCTAGTAATCGTGGATCAATTCTGCCACGGTGAATACGTTCCCGGGCCTTACACCGCCCGTCACACCATGGGAGTGGTTGCAAAAGAAACAGGTAAGCAACGCCTTCAGGAGGGCGCTTACCGCGCGTTGCGGCTGGGGTGAAGTCGCTGGCGCAAGTAACGG
+
,0/**','.0+-4.,11+)/)%'('**+2--*8++97/.+23:+270/%+%(')')()--1/&'&,.+(%&))-&)#%&$'+0.%%$%-20.%)'*,32)+-,0)1+&))154+0-1-002,.3,&'+0.0500145:519**-&(,,%-1+++--/*-/.+/+'(%%&,/&'')/231++*)+/-.253/.))))&***,0-3,,)+,015297673-.-51.)**,'+(*'),**12:+*2928.3:**-3+&&)4/+0/3*)1;868.00,+*/+0+,/-./)-''(&()'*)(++*(+)(*),.0632*'))&+%&$$$)%(//-./11142.+%','(-,*(%'(+9777.-6+0,+-++)()+'&)-+$&&+(,576,..8/8$%*(*.,+*-&/.8)+010.0--65,,--*+*&(&)*)*+31./.'(-,*+/)',.014*,045249;:65)-2*(32.*+--,+/+*4')&&&)'(')+','*')$&$&*&&%&%&$+)$&.++-+11%*&**&&''418383898,,6+21/&((.7/,-,8,019/34.&#$#&((+*+.&211.),*310'-.5947345,,*+'&%$&(&%&,*)4534//'&&&'().-1336/4..9:32--*+,.,,+-.,,+%+,223'*,0020231310+*.--../1120533250&.-,'$$%###')-6-.695++*8.'%%%$),4,*,-)/**0128/%1()'()4&&&*(53+.0-.-,8/3*5/0'--,%')-4*+'((+43250%()(**('&++-*)-+0+1/3882,-+(,))*)'*%('(%**&&&&&"&%&'116,43+'&'')-/3:9485850,++,'2+(38.'%'(')+)*/57987-,+&%(&)33+.19,,%&$#%+')/7532454263+&'))+)9+2,&'()+2,.',,64/+**'),).)$(('*''*1744)()&,417220844722.1)0&$$)(*,+54+'5.4956090)/1./)**&'(-5/561./0'+(.-,1*0+'((,1,71+364+$(($$$*+*-0*++*(&*/*04*57+*1/++**++04('%$)*(&(()+'-))&&''*+-7'&)*,)#&&&%'%$')1
@4d6ca3b4-da2b-4a2a-9255-96483b6e04bc ch=410 read=60649 start_time=2019-12-13T08:49:03Z barcode=BC01 runid=2c9cf7bc05858273f10e7d7ec552fc0bd742dc3e
CTCCTACGGGAGGCAGCAGTAGAAATTTTCGGCGAAAATGGGAAACCCTGACCGAAACAGCGCCGCGTGAAGGAAGAAGGTTCGGATTGTAAACTTCTGTTATAAAAGGAAGAACAGCGGCTGCAGGTAGCCAGTGACACTTTGATAAAGAAAGCCACGGCCGCTTTAAAGTACTGGCAACCGCGGTAATGCATGAAATTGGCAAAGCGTGCTCCAGAATTATTGGGCGCGTAAAAGAGGGCAGTGGCAAAGGGTCTGTGGTGAAAGCCTGGAAGCTTAACTTCAGTAAGCCATAGAAACCAGGCAGCTAGAGTACAGGAAAGGATCGTGGAATTCCATGTGTAGCGGTGAAATGCGTAGATATATGGAGGAACACACCAGTGGCGAAGACGATCTGGCCTGCAACTGACGCTCAGTCCAGCGTGGGGAGCAAATAAGTTAAGATACCCTAGTAGTCCACGCCGTAGAAGCGATGGAGTACTAAGTGTTGGATGTAAAGTTCCGGTACGCGATTAACGCAATAAGTACTCCGCCTGGGTAAAGTACGTTCGCAAGAATGAAACTCAAAGGTGGCGGGGCGCACAAGCGGTGGAGCATGTGGTTTAATTGAAACAACGCGAAGAACCTTACCAGGTCTTGACATACTCATAAAGGCTCCAGAGATGGAGAATGGCTATATGAGATACAGGTGGTGCATGGTTGTCGTCAGCTCGTGTCGTGAGATGTTGGGTTAAGTCCGCAGCGAGCGCAACCCTTATCGTTAGTTACCATCATTAAGTTGGGGACGCGAGACTGCCAGTGACAAGCTGGAGGAAGGCGGGGATGACGTCAAATCGTAAGCGCATATGACCTGGGCTACGTGCTACAATGGATGGTGCAGAGGAAGCGAAGCCGAGGTGAAGCAAAACCATAAAACCATTCTCAGTTCGGATTGTAGTCCGCAGCTCTCGACTACATGAAGTTGGAATCGCTGGTAATCGCGAATCAGCATGTCGCGGTGAATACGTTCTCGGGCCACCGCCCGTCACACACCACGAGTTGTGCTGCGAAGCCGGTGGCCTAACCGCAAGGAAGGAGCTGTCTAAGGTGGGATTGATGATTGGGGTGA
+
*+3+)),)4.),,+../(+.*)(,*,3::+'/-','++000)&)*24,+*%*'&**&(*$*+15+,+,**'*()*%,'+(49+,:12/,+-44.-+++-.,,*;9/'/,25,076-.,)/,.2-&)'&%)/-&,((&&&+.3-(*+.+($)*)*.1/+/)-'%&,++14/)*&&#$''/*46310*/2'(%+&&"+(%*'*(,+0(''''#%&**&*.*//-0//530,((,0720&')+)&%($(&%*)'0300-,,+.76.-2/)+')*)&%&%)&)$%%*&'&+,2*,---)'(/2*3141,**+,..-/.+.&)-'+(+,758488/7.6.8:-.,,*0.//385018,.-234878754+/47/01,02/303:,4.4/.))&(&*,221&,-53/.-.0015666765(1+6%'%%&*'*,(%&%15.-,3,.62'(+877;**%2356:76/0)-'$'$%),'('(,%&&&+*/2573688<8:64+()/2,191''&%#$$%%&.*0*)(--5652+/---05-295.1+(*3-+,3947:3.2/0-0:54/87019--'%$())*+/.&)&*'*+45738329.-2-1,)*229.&%0&&2:,,88644),0*-542.4,.9,,---.2-+,,/1345666:+/*+*4((()*+990/.--708744531/0/1346,/./-658;9;77885576673444300.-.5956378-8,-+5/907/564('&%&&&+)'*(%.1&&))-44191.10/3;69834655,5,58;1()'))*,114+6212441/52+788-*.),2-41157,.,.3:9;:;;932%-&%%'(-,.-/-13:380)''(-((+./.74:6797876771('''('+''(&*%'&&$(%-*-0-.9;5.+(&%,26447669664%*24:1;0.:-/-674.)-,(...(*/1785311+*-)/,2-67598:84:,7+,,--/,40/+,-.36863+-)'%%1('),09649-*%'(&+84:;868844,/+0.++))*)2()$%$%*&(())).153421(+17634//.*0,,+(+.1566022).,187537---.,9/1*+&,(*
@29a3c7d0-1356-4bfc-a04b-e9a808ca8f00 ch=384 read=70372 start_time=2019-12-13T08:49:03Z barcode=BC01 runid=2c9cf7bc05858273f10e7d7ec552fc0bd742dc3e
CCGGTGCATTGCGACTACTTTGATCATGAATCCACAGAGTGGTAGAAACGCCCTCCCGAGGTTAAATACCCTCGCTTCTTTTGCAACCCACTCCACATGGGTGTGACGGGCGGGTGTGTACAAGGCCGGGAACGTATTCACCAATGGCATTCTGATCCACGATTACTAAGCGATTCCGACTTCATGATCAGGTGCAGACTCAATCGGACCGACGCGCTTTGCTGAGTCCGCTTGCTCTCATGAGATGGCTTCTCTTTGTATGCGCCATTGCTTAGCGCGTGTATGGCCTGGTCGTAAGGGCCATGATGACATCATCCCCACCTTCCTCAATTTATCACTTTCAGCGGTACCCTTTGGAGTTCCAGCCGGACCGCTGGCAACAAAGGATAAAGGGTTGCCGCTCGTTGGGACTTAACCCAGCATTTCGCTTACAGGCGGCGACTGGCCATGCAGCACCATATCTCACCAGTTCCAGAGAGCGCAATCCATCTCGGAAGTTCTGGATATCCGGAATGAGTAAAGTTTCGCGTTGCATCCAGATTAAACCACATGCTCCACCGCTTGTGCGTTAAATCAATTCGTTTGAGTTTAACCTTGCGGCCATGCTCCCCAGGCAGTCGACTTAACGCGTTAAGCTCAGGAAGCCGCTTATCAGGGCACAACCTCCGTCGACATCGTTTACGGCGTGGACTACCAGGGTATCTGATATTTTGCCACAACTCCACTTTCGAACGTCGAGTCTTATTCAGGGCCGCCTTCGCCGATGTCCTCAGATCTCTACGCATTTCACCGCTTTCACCTGGAATTTACCCCTCTGAGACAAAGGCTTGCCGGTATCAGTTGCGGTTTAGGTTGACCCAGGGGATTTCACATCTGGCGCCAGCAGGCTATACCATTAAGCCGCCAGTAATTCCGTTAACGCTTGCACCCTCATGACTGCTGGCTGCGGCGCTGGGGTTGGCCAGTGCTCTTCTGGGTAACGTCAATGAGCAAAGTGGCTCAGCACTCCCTTCCTCCCCGCTGAAGTGCTTTACCACAGCCCGAATTTGCTTCTTCTTACCGCGGCGTAGCTGCATCAGGGCTTCGCCCATTGCAATATTCCCCGCCAGCATCCCGTAGGAG
+
.++&'$&#('#(0)-+&%%&$%+,4.12.711($)(%$&'160*%'%#,-164-1.,*((+.648'(*-3)('%&%1$()'+),+*16,(,-0+(()/.0----/--*32/*+'(',)(&'&%1022)-)*()*/&'*)'5(1-0/7212//((*/0/*++*/+'&+)'&&)+.:43/*./4/&)(%*.,,-3(*)/334.*.,0/91/%)+,--%&(.)%&)+*))*'&,,.,*++*,'&&$)%,(,*)/*++.5/,.05110177640&*&&'*%((/+.()%)-1*.557-30/*+,,4-.*)())*'+/0/735-027672*,+'.081-.1,-+22&'**('*&.2*-1.++%*035*#)5.0736445-:,+)&.06+618193**-,+5,,-&*-/0510,2-/40/,,.)&&*(-7)*$'%%#&(+-.'.,-+*%&*052424%1///.%&%,-*1&*)(*29-+'&)(%)'&&-557830-,+)*,))*4,/0/'''(+(&''()'',+19-.-,-&$%)(((*...(&&,1,28750+(+2.0004,..(*+)(.*-)(*(&)()&.*50*-35../790/0/-.---5535(2&12/6:1-27:+7740*+**0/*)'&)&&&').1&+&'+%),%)))+,-&01+,*+-.(')/0*,1/36348479*/4-/-./57533+-/.0/*/0./#$%*%)*-%#&&#$&$%'(*$((--,(%#(&&%%&&*)+0&)--)/23.:5895//)+)+(.(-/6/2()4-+)+'%)'*),4,/&*+(),+)))-/./-*&.)'%+,50*)(&$*.,%*(&%'&(',(%%/*--..*5++*--+%$)'%'&#+,($)0/1)07,)$))*5)0&'#)&+%/')&%%$$#&%#&%''$%$$%'&&/385/5),''%$'%'(')+%./)),''(#%%%'+.40-.-+1*&&$)-)',,)))((+)'&*(,2+(**)',253575:5313207,+)(%%&&%((')(0;,,622/093.-61)0*%('%%$#$(&$$%'..''%%%&&#'/*,2-)%&%)*'/.30&,$,./23134+,4,/--()+3*$&'#+%*(,.2031+$&$(#'$%)0)*..1,&(
@b3040ba1-8091-482c-99d4-498b2526ac44 ch=421 read=150607 start_time=2019-12-13T08:48:56Z barcode=BC01 runid=2c9cf7bc05858273f10e7d7ec552fc0bd742dc3e
CTCCTACAGGGAGGCAGCAGTGGGGAATATTGCACAATGGGCGCCTGATGCAGCCATGCCGCGTGTGTATAGAAGAAGAAGGCCTTCCAGGTTGTAAAAGTACTTTCAGCGGGGAGAAGGGTAAAGTTAATACCTTTGCTCATTGGCGTTACCCGCAGAAGAAACACCGGCTAACTCCGTGCCAGCAGCCGCGGTAATGCGGAGAGTGCAAGCGTTAATCGGAATTACTGGGCGTAAAAGCGCACGCAGGCAGTTGTTAAGTCAGATGTGAAATCCCCGGGCTCAACCTGGGGCATCTGATACTGGCAAGCAGGTCTCGTAGAGGGTAGAATTCCAGGTGTAGCGGTGGAAATGCGTAGAGATCTGGAGGAATACCGGTGGCGAAGGCGGCCCCTGGACGAAGACGCTCAGGTGCGAAAGCGTGGGGAGCAAACAGGATTAGATGCCCTGGTAGTCCACGCCGTAAACGATGTCGACTTGGAGGTTGTGCCCGCTTGAGGCGTGGCTTCCGGAGCTAGCGTTAAGTCAGGCGCCTGGGAATACGGCCGCAAGGTAAAACTCAAATGAATTGACAGGGGGCCCGCACAGGCGGGGGTGGGCATGTGGTTTAATTCGATGCAACGCGAAGAACCTTACCTGGTCTTGATCCACGGGGAGTTTTCAGAGATGAGAATGTGCCTTCGGGAACCGTGGGGCAGGTGCTGCATGGCTGTCGTCAGCTCGTGTTAATGAAATGTTGGGTTAAGTCCTGTGACACCTTATCCTTTGTTGCCAGCGGTCCGGCCCGGGAACTCAAAGGAGACTGCCAGTGATAAACTGGAGGAAGGTGGGGATGACGTCAAGTCATCATGGCCCCTTACGACCAGGGCTACACGTGCTACAATGGCGCATACAAGAAGAAGCGACCTCGCGAGCAAGCAGGATGCCTCATAAAGTGCGTCGTAGTCCCGGATTGGAGTCTGCAACTCGACTCCATGAAGTCGGAATCGCTAGTAATCGTGGATCAGAATGCCACGGTGAATACGTTCCCGGGCCTTGTACACACCGCCCGTCACACCATGGTGGGTTGCAAAGTGGTAAGCAACCTTCGGGAGGGCGCTTACACTTTGTGATTCATGACTGGGGTAAGTCGTAACAACCGGG
+
))/''(0%14*',,*.23014//3+.2.,0,++0003130)&%(*-)'('(.&0526.0&'(/--/+/34+'-+)-/'**+,587,8+%+0+4&,,7;0002/-58+*'(&1+*(*)&&%$()34+,2020245/54+,//%1(,%32171.5,(*(*,.')-(*,.4-//03411496887:4.60,0/(+(+,0,+%(*3+,%')00452532110+++--,2.4559:65/0388),-,522/21/79.-6.+4;974:9687822'+3)+/34)(1--490657/15,('$%%*)+.///7..1-**$(+,.05142*&+*'.(%0(3-13/09/+'$+,.4/1,-1,*0131*&'()01291-/-,666896:5/.)(''.-*,(0-5.+7785,((&&4',*5/49997001(((88157-&*338-7'67513.*/2*01+*,8610114-2.5:7077),000,.+)&),113.14.;//.094(**)($37./.&-(%'().,***.)&('**.($((%(-/)25276,'&'(2627../10,)')06,6681:2..2/3021+%&,073*5(#%%%&&))0.*,)--+)('*$'&+-6:,5164&'+-/1,0/0)+4-.996/9..921-0+-&&$(+/&'+/6-(*,4++0***--5/,+-2169887415*5927797950/(.-,55::3100+4,,-9997781.43456/23-1.0038.,+2,40.:19.373)+.-(+&'-+4-//&&4+-/7,11,./-5/-()*/0')01+5//723)0('))///38/4312-1:7444/-0,-.,0+236,66454+)*)(((+24422(0053)))&'-126-4,-,'''&''()-8687;2332165/012,&)(&).)+,4499:-.((.-69++&-)&%#'()0)),31.214*,-,.047./*+,'-/+*'*,-:997574,+),-2-#''++,,3&.(6-/'+*%.74813279;76651176794.//7534975814/66/,31/5*+&+*,,.,09+7,%%*+-3345*)+'%,,,1-$%((*),'1&()%%(.,,-6.'5-(.-+/./1-(*)((()*/..2300/2.02/45.*(0(,3,)+.**,,.&43
@87b55c27-3c9d-4516-9530-ac7b574d5163 ch=141 read=67173 start_time=2019-12-13T08:48:55Z barcode=BC01 runid=2c9cf7bc05858273f10e7d7ec552fc0bd742dc3e
CCCTACAGGAGGCAGCAGTGGGAATATTGCACAATGGGCGCAAGCCTGATGCAACCATGCCGCATTATTATGAAGAAGGCCTTCAGGTTGTAAAAAGTACTTTCGGGGAGGAAGGGGAGTAAGTTAATACCTTTGCTCATTGACGTTACCCGCAGAAAAACACCAGCTAACTCGATGCCAGCAGCCGCGGTATTACCCGGAGAAGTGCAAGCGTTAATCGGAATTACTGGGCGTAAAAGCGCACGCAGGCGGTTTGTTAAGTCAGATGTAATCCCGGGCTCAACCTGGGAACTGTCTGATACTGGCAAGCTTGAGTCTCGTAGAGGTAGAATTCAGGTGTAGCGGTGAAATGCGTAGAGATCTGGAGGAATACCGGTGGCGAAAGGCAGCCCCTGGACGAACTGACGCTCAGGTGCGCGAAAGCGTGGGAGCAAACGGGATTAAGATGCCCTGGTAGTCCACGCCGTAAACGATGTCGACTTAGGTTGTGCCCGCTTGAGGCGTGGCTTCGGAGCTAACGTTAAGTCGACCGCCTGGGGAGTACGGCCGCAAGGTTAAAACTCAAATGTTGACGGGGTGCACAAGCGGTGGAGCGTAATGGTTTAATTCGATTACAGCGCGAAGAACCTGGTCTTGACATCCACGGAAGTTTTCGAGATGAGAATGTGCCTTCGGGAACTGATGAGACAGGTGCTGCATGGCTGTCGTCAGCTCGTGTTGTAGCAGGAAATGTTGGGTTAAGTCCCGCAACGAGCACAACCCTTATCCTTTGTTGCCAGCGGTCCGGCCCGGGAACTCAAAGGAGACTGCCAGTGATAAACTGGAGGAAGGTGGGGATGACGTGAAGTCACCATGGCCCTTACGGTAAGGAGCTACGTGCTACAATGGCGCATACAAAGAAGCGACCTCGCGGAAACAAGCGGACCTCATAAAGGGTATCGTAGTCAGTTGATCTGCAACTCGACTCCATGAAGTCGGAATCGCTAGTAATCGTGAATCAGAATGCCACGGTGAATACGTTCAGGCCTTGTACACCGCCCGTCACACCGGCATGGGAGTAGGTTGCAAAGAAGTAGGTAGCAACCTTCGGGAGGGCGCTTACCACTTTGTGATTCATGACTGGGAGTGAAGTCGTAACAAGGTAACCGG
+
.5*+/3(2+'*+-+00..3.3.*00-6-+*--533/920/0241161//0/,.%1,66550((&)*.1702212)+,*..98;8'-2.7'0.982+*--*-13,&.*,).,,2*35)&('03)-,/++,/0790.5665180/0(,(%+72.0**,,*,(((*,()-,/.-/2/(*(10.-3557500-,+.*.'1)'(0*')()+,+0-*+-1-2,-.-//+0,/02::47,./480,.02433555;:.,34/+1443178,422,*'*(084+3157967792152,1/0101'**212026120('&%)+442111400'/()'$-(2,2.-7263221/8101:5/00//-+,--1333*).+1:88;:58/',+./4&(,.)-0;51.9:51-,-)-.-/*--5'&20,,+(&''()(.,45.*-./;18-4.,0-.'&(,&79-.5:87606/)*,00//97532230465.,+*%+)*/%/*-1*&&%$*(2/122160/13*.++.///.+-,9-7867.772-,)*./('')'.-,-5131417/9.723*-.5:+)'(-++&&()'($+&(&-'+,922.((')**/.-7683264:61/1'%)*&//0107(+(+('(/261900055632312-1*,7;0/**'++1/*-1./4469848-823.+#'%-)(/,2*46667844353;777851+*&++(($*(-**)*+-$&'.,/,.1:28667.6**-***1-(3(%(%'+351:/.6012,*2/*-701:5545:47.:,91),55-65577;00,*+,69798322./...*-,/0.2-*-+)(')-5*16.-,+%+,*)*(3*$''+)('##$%-')(%'**&*(()'&-.10/70058657886772*%('&)005::;392+(*'*59/44;33323)(/41%*$&'/2266828#*&)('*+0/017568677/7/)*&++*+/&/-0.0,+,**--5//092)//101)7.3;62318,(*4-37342.%),7383,)*,+.8519()+.&('-)),+-0,30)(,%/,5++-29.'(+'().-))'%+84899:)84))+'$$%&%&,-&*04745344:498333310/%&(-10./2**+1555+1-6;::57
@3c4b6089-dd52-497f-b573-d615219aa02c ch=343 read=66544 start_time=2019-12-13T08:48:54Z barcode=BC01 runid=2c9cf7bc05858273f10e7d7ec552fc0bd742dc3e
CTCCTACGGGGAGGGCAGCAGTGGGAATATTGCGCAATGGGCGCAGCCTGATGCAGCCATACCGCGTGTATGAAGAAGGCCTTCGGGTTGTAAAGTACTTTCAGCGGGGAGGAAGGGAGTAAAGTTAATACCTTTGCTCATTGACGTTACCCGCAGAAAACACCAGCTAACTCCGTGCCAGCAGCCGCGGTAATACACCAGAGGTGCAAGCGTTAATCGGAATTACTGGGCGTAAAGCGCGCGAGCGGTTTGTTAAGTCAGATGTGAAATCCCCGGGCTCAACCTGGGAACGCATCTGATACTGGCAAACTTGAGTCTCGTGCAGAATTCAGGTGTAGCGGTGAAATGCGTAGAGATCTGGAGGAATACCGGTGGCGAAGGCAGCCCCCCTGGACGAAGACTGACGCTCAGGTGCGAAAGCGTGGGGAGCAAACAGGATTAGATACCCTGGTAGTCCACGCCGTAAAGCGATGTCGACTTGGAGGTTGTGCCCACAGGCGTGGCTTCCGGAGCTAACGCGTTAAGTCGACCGCCTGGGAGTACGGCCACAGGTTAAAACTCAGAATGAATTGACGGGGGCCCGCACAAGCGGTGGGCATGTGGTTTAATTCGATGCAACGCGAAGAACCTTACCTGGTCTTGGCATCCACGGAAGTTTTCAGAGATGAGAATGTGCCTTCGGGAACCGTGAGACAGGTGCTGCATGGCTGTCGTCGGCTCGTGTTGTGAAATGTTGGGTTTAAGTCCGCAACGAGCACAGCCCTTATCCTTTGTTGCCAGCGGTCCGGCCGGGAACTCAAAGGAGACTGCCAGTGATAGAGCTGGAAGGTGGGATGACGTCAAGTCATCGCTGGCCCCACTTGTAGGGGCTACACACGATGCTACAATGGCGCATACAAAGAAGCGACCTCGCGAGCAAAGCGGACCTCATAAAGTGCGTCGTAGTCAGTTGGAGTCTGCAACTCGACTCCATGAAGTCGAATCCTTATTAATCGTGGATCAGAATGCCACGGTGAATACGTTCCCGGGCCTTGTACACCGCCCGTCACACCATATGGGAGTGGGTTGCCAAAGAGTAGGTAGCTTAACCTTCGGAGGGCCTTACCCGCTTTGTGATTCATGGCTAGGGTGAAGTCGTAACAAGGTAACCGG
+
'(02,/3/6:.+.71-234478593-2/,9-**%(+3-.8/-')*+28++-3-,-%-))(&*60366686776.*-+,5184:4-874:0-44*)1++07/,'+,)12)),,,*+1+&''.:8,02.0,*/4+20,-36.8..(1..8,33.)1++).*)'*03&-//183342+,*-21387691$+$'*.3,)*&'()+*.-)-169(/&')0.01+,+)-*-./1512-0.3+**)*)*%%0.-,-61.0120249+-184./19-*+56,+6;879492623;;00,(+*-//,/)()+,6237+,0+*'()+%%%&(31'+++6,//160--005:766::///544..-.078++(*),.-013,332:5306+6/2152677+12:780.3--(''&(,.-1('1.///098-045)/1((+/5673'9:603/.0689;*+29999:86011262,24))601101:8404/*.*+,-/-/)*+%&(*+1../0600-4(2*0.1138/,,*.-5*-/5/.2:348348/)(()+7.8*&*(052713981/6,'*,+,.213/260'70..92,,&.*/.2'20//+,22,-+4/9:58581..0(1'%*()),-,011/-0*.7/0162/,))*,17-),6-0-+17:23)+%*-00221413736:7,6)/8383:6;97899117212966465:79987663)42269:99<7867;2..09/5349-371/8.).-(0...-)**%+02-53340*77&'0,..,*1(,,54272-'1,3443:45(0+)*-27489.-*)'()%)&./7--*+//*25,188:57642+.68:8-,$%%500+%&(%%(%+647411..,)**&)+75/-/3+0.+*//0531**%)('&,-/.46..0-.,.9+,03;638672217*-,.,.//0345/9%.(4+*((+-13412.0000467812-1.-.6&%.+0(**$)&,(-.245/323/148865.*-&,*)+9:894301*)(-,/,,-')*++-,./31,.12322/)*&)(0-&&(42'*/+0*28-((**+*)+-005070392:448,,20)+3--89)%*+*/-0578:7/00510)3/-)(0('*005888-1+9+.71.,-
@d7ef7500-3c26-484f-831b-d54056fe5ff8 ch=327 read=68519 start_time=2019-12-13T08:48:48Z barcode=BC01 runid=2c9cf7bc05858273f10e7d7ec552fc0bd742dc3e
CTCCTACGGGAGGCAGCAGTAGGGAATTTTCGGCAATGGGGAAACCCTGACCGAGCAACGCCGCGTGAAGGAAGAAGGTTTTTCGGATTATGAAAAAAACTTCTGTTATATAAAGGAAAACGGCGGCTGGGAAATGGTAGCCCGAGTGACTACTTTATTAAGAAGCCACGGCCTAACTACGTGCCAGCAGCCGCGGTAATACGTAGGTGGCAAGCGTTATCCGGAATTATTGGGCGTAAGAGGGCAGGCGGCGGCAAAGGGTCTGTGGTGAAAGCCTGAAACGCTTCCAGTAAGCCGCCAAAGCCAGGCAGCTAGGTGCAGGAGAGGATCAAATTCCATGTGTAGCGGTGAAATGCGTAGATATATGGAGGAACACCAGTGGCGAAGAAGGCGACGATCTGGCCTGCAGCGGCGCTCCAGTTCCGAAAGCGTGGGGAGCAAATGGGATTAAGATACCCTAGTAGTCCGCCGTAAACGATGAGTACTAAGTGTTGGATATCAAAGTTCAGTGCTGCGAGTTAGCAATAAATTACTCCGCCTGAGTAGTACGTTCGCAGAATGAAACTCAAAGGAATTGACGGGGGGCCCGCACAAGCGGTGGAGCGTAATGGTTTAATTCGAAGCAACGCGAAGAACCTTGCCGAATCTTGACATACTCATAAAGGCTCCAGAGATGGAGAGATAGCTATATGAGATACAGGTGGTGCATGGTCGTCAGCTCGTGTCGTGAGATGTTGGGTTAAGTCCCGCAACGAGGCGCAACCCTTATCGTTAGCTACCATCATTAAGTTGGGGACTCTAGCAGAGACTGCCAGTGACAAGCTGGAGGAAGGCGGGGATGACGTCGATCATCATGCCCCTTATGACCTGGGCTACACGTGCTACAATGGATGGTGCAGAGGGAAGCCTTGAAGCCGCGAGGTGGTAAAACCCATAAAACCATTCTCAGTTCGGATTGTAGTCTGCAACTCGACTTCGCATGAAGTTGGAATCGTAGTAATCGCGAATCAGCATGTCGCAGTGAATACGTTCTCAGGCCTTGTACACACCGCCCGTCACACCGAGTTGATAACACCCGAAGCGGTGGCCTAACCGCAGAAGGGCTACAGGTGGGATTGATGATTGGGGTGAAGTCATGTATAAAGGTAACCGG
+
&'(3.-2+58*,3+)+,)+-.'0)-)/22-)+870:0/3.((-+/:2++,9,*))(./2279,/&)-/4/402,/--30899011:+00',$')/8760(()&++-3,())240*((,.-)),*,0+*$'),..*-*+,,8/)(&(&&%%$(*393,6,3*%+*(/222113()7765674979;52.--2*4629/5///;9:23214:66812233001.2-,+/,/-2/59/0766((-/))'/13373&**-2(047/0+./2744-77-.3/)$$#&#&2+9((+357,20,3/302)(-,4980,+)(')(/5440')'-1,/-+%--:081/--+'&-*----69744667547532&,02.82+:001,*56-9.*+*&')*428+,,'+//0/17013.&-))0452:)*,993**062.--0()0)'.00<<9002+.20++,3229)00,411252(+-216;96///+*))%,,36152257662%15+1+*-3.*---4343)&,0(%'),..0,',))+346026131+1..322,,25034'*41,(5-+1649,-+,.426/7*+/27(7/+(**,(*(,0:337/00+/,.,/729849621**1)/.,/.((+*',2.0-2%'*'%*-&-2+./32,1.-++0/*.0.-8)('*,./:8-++*,3.74443-01-1322:54944898710-)/2-571121156489999857957:3002:770193+,315:)%/(*36446<8295541;11/6772;222:1;/(&'*)28-33620%,)))**(22.20,///8674.114,*0*(()'+&,200367:9:+')))789:;90<80,;775/99+-+((/--(*'(+./356<:;<99702596-)0/'',))--/+/.,06++-'++*+'%*/56280025;;64:79;989-35;659/,6+..6:8604+).0111-/)(&($)(,,*4-8-::44$&(++/0//2676;66.'-/06798:045-0-(&''*5223++/.)**%('+(**/6239314301,+.((+)+)*+0./,/4*'()),%/.0/:..8:99/.)')))(&'&#$''++)7302-+,+((,*%(+*((+*)*6.2-%$%/,','+--265:
@f9c477d3-a586-4ef2-a8d1-9577364cc301 ch=455 read=74451 start_time=2019-12-13T08:48:45Z barcode=BC01 runid=2c9cf7bc05858273f10e7d7ec552fc0bd742dc3e
TTCTTGTGCTTCGTTCAGTTACGTATTGCTGGTGCTGAAGAAAGTTGTCGGTGTGTCTTTGTATTTAACCTGTGCCTGTCGCTCTATCTTCCGGTTACCTTGTTACGACTTCACAGTCATGAATCACAAAGTGGTGGCGCCCTCCCAGAAGGTTAAGCTACCTTCTTTTAACCCACTTCCATGTGGTCTTGATGACGGGCGGTGTACAAAGGCCCGGGAACGTATTCACCGTAGCATTCCTGATCCACGATTACTAGCGATTCCGACATGGAGTCAGTGCAGACTCAATCCGGACTACGACGCTATGAGTCCGCTTGCTCTCGCGAGGTCGCTTCCTTTAGCATGCGCCATTAGCACGTGTGTAGCCCTGGTCATATTAGAGGGCCATGATATTGACGTCATCCCACCTTCCTCCAGTTTATCACTGGCAGTCTCGAGTTCCCGGCCGGACCGCTGGCAGCAAAGGATAAAGGGTTGCGCTCGTTGCGGGATAGCAACATTTCACAACACGAGCTGACGACGTAGCCATGCGAAGCACCTGTCTCACGGTTCCCGAGGCACATTCTCATCTCTGAAAACTTCCCGTGGATGTCAAGACCAGGTAAGGTTCTTCGCGTTGCATCGAATTAAACCACATGCTCCGCGGCTGCGGGCCCAAATCAATTCATTTGAGTTTTAACCTTGCACGGCCCGTACTCCCCAGGCAGTCGACTTAACGCGTTAGCTCCGGAAGCCACGCCTCAAAGGGGCACAGCCTCAAGTCGACATCGTTTTACGGCGTGGACTACCAGGGTATCTAATCCTGTTTGCTCCCCACGCTTTTACCTGAGCGTCAGTCTTCGTCAGGGGCCGCCTTCGCCACCGGTATTCCCTCCAGATCTCTACGCATTTCACCGCTACACCTGGAATTCTACCCCCCCCTCTACGAGATCCAAGCTTGCCAGTATCAGATGCAGTTCCCAGGTTAGGCCAGGGGATTTCACATCCTGACTTAACAAACCGCCTGCGTGCGCTTTTACGCCCAGTAATTCCGATTAACGCTTGCACCCTCCATTACCGCGGCTGCTGGCGCAGCAGGAGTTAGCCGGTGCCTTCTTCTGCGGGTAACGTCAATGAGCAAAGGAATTATTAGCTTTACTCCCTTCCTCCCCGCTGAAGTGCTACAGCCCGAAGGCCTTCTTCATACGCGGCATGGCTGCATCGGGCTTGCGCCATTGTGCAATATTCCCCACTGCTGCTTGCTCCCGTAGAAG
+
''&%&('$'*'-**1.'7-;,-,.-.6/128:88;;./*&*20-221263..*.(0.192,/.250.2./'')%'*+.1149:9999854+*(*/,)-*,.*6,,-5477.,(,(,-5//24/-,++4:,-*,6+&''(+,/16*)'(,)/4,364(-)'&'+7/72/%)%*0*&*+01-,..,05.$-'&%*,),,50.),%((*+15(01-9*(2,5..77527101836+2577;0(*-3::4.0222.)('(')./1;9+,),)026(**-.2454'*63+,*6+5'8+983245))''%'('(2,7-%'0''(((.1/0&&*./0*-4/91(0/(((')*-.38*3)%&+'()/++,+.,.2857::4(-(++*+&1*3190.,,.,-0/+)',.8/483,/63:14/./012:../042,1,*)-.1))(%+1517.+-0-9;9996//.8.0'248)1.5616),2034221437219-..773)/'2.121174/0244413/3579968962%(&/194934)))(+-27241//-+/088:69,)*).+/045:400/4421)*,597069.:,+.:;;:56656-06:93,,0*-.9;8765.0+)'&(*-2.+...19556./11/003.&'%$#+).00%522.4../*1042-4;:3751;<2.25235.*&&'%)((%-),+452')590.00677656483122050//-9)7)3.,39444553577,+2/+(&('$))*.)+(+.036677199:))**./.14813-.1939:74569339656443<5*++-9:0*+*)**(%&,3*-67988810//-734-2&)59003-0:49568:12:&34,*03/**/*++14459:99886:<:2189)+4,.142,++*,03.0/5161821-.11-1(&**(*(1+-+/+*.6)54/.&+,0--/+,4315,--01/%*745((*(,&29.-,++14'()-,-/1338<::;237,-03050-)*)))-.,.1.+./277;/0++.52<65/8/-,.676445&,$%+82436335;;:;2*-)*+%-,(+/5+)+*+0-,,'*0'05/676:7325:966330-.0/676)*)'&('(/,-'*+10'**07)4435*+97.')'%)+&(+.%&'*(/00))1.21.2/.5<:98/.),,43251923/0,-1)57247/0/14)/7.,(&,--*9+.06.*&&$&&&'&&&+2/2)+/)(/,&
