# Supplementary material for: De novo species identification using 16S rRNA gene nanopore sequencing
Source: PeerJ. 2020 Oct 21;8:e10029. doi: 10.7717/peerj.10029 (PMC7585375; doi:10.7717/peerj.10029)
Supplement: Supplemental Information 3 [file peerj-08-10029-s003.zip › pass_fastq_runid_2c9cf7bc05858273f10e7d7ec552fc0bd742dc3e_573.fastq]

@7e9ced73-0f96-4991-ad54-81e11175186e ch=173 read=147565 start_time=2019-12-13T08:48:14Z barcode=BC01 runid=2c9cf7bc05858273f10e7d7ec552fc0bd742dc3e
CTCCTACGGGAGGCAGCAGTAAAGGAATTTTCGGCAATGGAAACCCTGACCGGTAACGCCGCGTGAAGGAAGAAGGTTCGGATTGTAAACTTCTGTTATAAAGGAAGAACAGCGGCTACAGAAATGGTAGCCAGTGACGATACTTTATTAAAGCCACGGCTAACTACGTACCCAGCAGCCGCGGTATACGTAAGTGTAAGCGTTATCGGAATTATTGGGCGTAAAGAGGGGCAGGCGGCAGCAAGGGTCTGTATGGTGAAAGCCTGAAGCTTAGCTTCAGTAAGCCATAGAAACCAGGCAGCTAGAGTGCAGGAGAGGATCGTGGAATTCCATGTGTAGCGGTGAAATGCGTAGATATATGGAGGAACACCAGTGGCAGAAGGCGACGATCTGGCCTGCAACGACGCTCGAATCCCGAAAGCGTGGGGAGCAAATAGGATTAGATACCTAGTAGTCACGCCGTAAACGATGAGTACTAAGTGTTGGATGTCGAGTTCAGTGCCGCAGTTAGCAATGAGTACTCCGCCTGGAAATACGTTCGCAGAATGAAACTCAAAGGAATTGACGGGGGCCCGCGCAAGCGGTGGAGCATGTGGTTTAATTCGAAACAGCGCGAAAGAACCTTACCAGGTCTTGACATACTCATAAAGGCTCAGAGATGGAGAGATAGCTATATGAGATACAGGTGGTGCATGGTTGTCGTCAGCTCTCGTGTCGTGAGATGTTGGGTTAAGTCCCGCAACAGGCGCAACCCTTATCGTTAGTTACCATCATTAAGTTGGGGACTCTGGCGAGACTGCCAGTGACAAGCTGGAGGAAGGCGGGGATGACGTCAAATCATCATGCCTTATGACCTGGGCTACACGTAAATGGATGGTGCAGAGGGAGGCGGCGCGAGGTGAAGCAAAACCCTTAAAACCATTCTCAGTTCCGGATTGTAGTCTGCAACTCGACTACATGAAGTTGGAATCGCTGGTAATCGCGAATCAGCATGTCGCGATGAATACGTTCTCGGGCCTTGTACACACCGCCCGTCACACCACGAAGTTGATGTACCCGAAGCCGGTAGCTAACCACCAAGGAAGAGCTGTCTAAGGTGGGATTGATGATTGGGGTGAAGTCGTAACAAAGGTAACCGGAAAGG
+
((+*+34,92'(/'/23*.0,,)(%'&/5:938<5361)))-*+8/,-188*'*)+-$)*''((()4)/+3*-0)0-70&.'0,**,2(.29463/3/02:.+-.2+394,10+41.--)'$(+&//++*4)&(**,+$&,--/12+/.60+)32+,-**-43484411'/'%'025(7:26,4.-''-301+%,*).7+.06200/+2)*.*'-(%**(,./3*'%-02-,-.6527-+*+-(290./3.-%+-01,,1,+/:66/,''((,(/0:1,541/149/0.-1:4289896,,,,+()+-/5143,-*-73585:0/0*1)5.--,**.-//.7')-+)+1379779855(,3-,0(+,,29:)8-9,,*)*)+*)067///.,.53;5466*))'),+0+&'&'**(%*-))*234,/.%)/09861/&&*(&&1223</018688623037448;;11/201-0-/-45+142:3;3:67/,-+4;;776/.%(,)/0()&))81-)),+45.2).-,*$/)*,.35847'-++)8---95./641,.,0/00,+..5;12-8,(('((/*-1886.++++-*+-/1<:.8788),1%+234440--,)',)',&'/5+-*0//840111+312)(094+6256))%(*778-+++,1354434,.1114348.263/20.-..3813,-*-:2+...-&)(+'+/4899689493(0+/,6-*-17()-006*((('0+21:./-+,3127517337;355449-.++5/89,12430.(()-/178999*/0/)(+)%)*0.+0,+2/641;;3443489885930+-/0/6-2-&,.2548;78/*)*++(,+,*+))2977300334.,-1)()*(())011+0//0.9(*(.3028&(%27743/69;89/-.9-6+5..+)-0/58:8661)//1+$-*,/-+++3,/23,002202/+,*.+*+(*2/81213556764())&+23:84955;748)3/.**)'*,-/0,2:55;60/.//28/,.,-))/)((&$$$)*('*+'*4+('$'&))/,)%/(-&6+.*+(),,364/04.408<<//4,/10/414172/.)%)%&'**325;*-+-5-4..4./')&
@6be62c44-10ed-403a-834d-be71e2059faa ch=228 read=135089 start_time=2019-12-13T08:48:08Z barcode=BC01 runid=2c9cf7bc05858273f10e7d7ec552fc0bd742dc3e
CTCCTAGGGAGGCAGCGGTGGGGAATGTGCACAATGGGCGCAAGCCTGATGCAGCCATGCCGCTGTGTGTATGAAGAAGGCCTTCAGGTTGTAAAGAACTTTCAGCGGGGAGGAAGAATGAGATTAATACCTTGCTCATTGACATTTACCGCAGAAGAAGCACCAGCTATCCGTTGCCAGCAACCGCAGTAACAGAGGGTGCAAGCGTTAATTACTGGGCGTAAAGCGCGCGAGGCGGAAGTTTACCTGATAGAATCTGAATCTTAAAATCCCCGGAGAACTCTGAAGACGCAGGAACTGCGATACTGGCGAACGCTGAGTCTCTCGTAGAGGGGTGAAATTCCGAGTGTAGCGGTGAAATGCGTAGAGATCTGGAGGAATACCACCGGTGGCAAAGGAAAGGCGTAGCCCCTGAACGGGCGGCGCCAGGTGCGAAAGGGAACAAACAAGTTAACCTGGTAGTCCCCACGCCGTAAACGCGATGCTCGACGGAGGAGTTGTGCCCTTGAGGCGTGGCTTCCGGAGCTAACTTACGGTGAAGTCAGGAGACGACCGCCTGGGGAACACGGCGCAAAGTTAAAAAAAAGAACTCAAATGAGTTGACGGGGTACACAAGCAGCGGAAACGTAATAGTTTGGTCGATGCAGGCGCGAAGAACCTTACATGAATCTTGACATCCACGGAAGTTTTGTTCAGAGATGAGGATTATTGCAGCCAGGAACCGACGTGGACAGGTACTGCATGGCTGTCGTCAGCTCGTGTTTGAATATTGGAGTTTAAGTCCGCAACGGGCGTAACCATAGCGCCAGCAGTCCGGCCGGGAACTCAAGGAGACTGCCAGTGATAAACTGGAGGTAAGGGATGACGTCATCGAAAAGTTCTGCATCATAGCCCCTTACGACCAGGGCTACGCACACGTGCTGCAATGAGCGCATACAAGAGAAGCGACCTCGCGACAAGCGGACTTCACATAAAGTACGTCGTAGTCCGGATTGGATCTGCAACTCGGCTCATAAGTCAAGGTCGCCTGTTAAGTAATCCGGTGGTCAGAATGCACCACGGTGAATACGTTCTTGAACCTTACACCGCCAGAACATGGGGATGGGTTACAAAAAAAGAAGTGGAACAACAATAACCTTCCGGGGGTGCTACCGGGCGATTCGGCGGCTGGGGGTGAAGTCGTAACAAGGTAACCGGAAG
+
((2+)').)%++)(--)11)55(,)(&3+-*3+;,,9,+&''-')1,,(,-22*55686981/'&)--(++.-/,')),412242*0221+,.8-%'%$(+-.+.-,58+)-)*+'&&%%&().*,.(&'&(,()21-05//0(40((-2),*(/+%++%+)2-.0244+1+%'+&,**/..(0+&)#$$$$$$.*'($'$$)(+--2%%$$$*,/2-),//0.,)())'&)$''-(*'%(+.)$(&%$%'%&'&),..)30+0(+(('')30+/0*)&&())'%'*%%'$%'0,0((%$$$&-))%$$%%$%'#$#%%++++*(.-.('(+(*'(('&*(*'%%%&+'%%&&*,1,.6/-0464.-*),-,$**()&))''&$$,(,,)+40()%+))-((()&$&'.0.+&)$%%'(%$$$$#'((041/.*.+')/-&&'*-,,.&&$&$$)'+1661123./*%0/48440-)&%$%$&##%'**2-4*,*$'-3/6/82&$(((+2,1134-,.,(-*')).+.')$$$$&)'%'#%$%)*&'$&()02-22,()*'%$$%(,.,,./2))(42::12/,)(*'())/6,*,$&%&*+3*-.&%%&$'*+()%%''*)%%'%(()+'''./'-),+20&-)-)*(**06')-/*%%%'%&'',,''&('4242/./-0,/*/69)$(&'))++-7**-(%$$%'%&(''*'&).*612+%%$&&'+*&,%$%'))+++%('%%*.+-/0135742/%&#%$&&%,(*('&,43,/)*++)+/01)&$$$%(+-*%$&%%&%%*')&((/1).5*)+(-,3,+-),2,003541,)3222..3/.272)+''+&'+-,+**,)&$&))+-3.&($)'$#$%()('&(-1-&%%&()*/2&11-,*&'$&$&$(*4575&+))(&'%%++'('*--)*')-)*/231/*(&++/*-)+290//-.%%$$.)&%$#''*+/32774+..*3+5-775224.).-)*%('+'&(/(.-.%'$$###$#$'(.*))1++-&*&$)*&''')/(%%#'*)-.3&'%%$&)(,6)+)(&(*%%%$%&*4*/,%#####%$'-*'+0-'*1+/25882/*'*+'&'$$$$$$$&&%&$$'+'($%&)'$%$'&$&%')/-3/9.)'$&+*.//154-+)'*')428714/3+5+3-42293&(
@6627de49-621b-4d5c-8256-087170804d37 ch=252 read=148750 start_time=2019-12-13T08:47:57Z barcode=BC01 runid=2c9cf7bc05858273f10e7d7ec552fc0bd742dc3e
CTCCTACGGGAGGCAGCAGTGGGGGGGTATTGCGGAAACCCTGATGCAGCAACGCCGCGTGAGTGATGAAGGTTTTCGGATCGTAAAGCTCTGTCTTTGGGAAGTGTGGCGGTACCCAAGGAGAATACGGCTAACTACGTGCCAGCAGCCGCGGTAATACGTAGAGTGGCAGGCGTTATCCGGATTTACTGGGCGTAAAGGGAGCGTAGGCGGATGATTAAGTGGGATGTAATGAAATACCCGGGCTCAACGGGTGCTGCATTCCAAACTGGTTATCTAGAGTGCAGGAGGAGGGTGGAATTCCTAGTGTAGCGGTGAAATGCGTAGAGATCAGGAAGAACACCGGTGGCAGAAGGCGACTCTGGACTGTAACTGACGCTGAGGGCTCGAAAGCGTGGGGGCAACGGGTTGGTGCGATCCACGCCGTAAACGATGAATACTAGGTGTGGGGTTTCCAACACCCCCGTGCCGCCATAACACGTGAAAGTATTCCGCCTGGGAGTACGGTCGCAAGATTAAAACTCAAAGGAATTGACGGGGACCCACTGTGCTTGGGCATGTGGTTTAATTCAGAAACAGCGAAAGAACCTTACGCCGGCATGCTGCGGCTACTCGCCAATCGAGGAAATCCCTTCGGGGACAAGGTGACAGGTGGTGCATGGTTGTCGCGTCAGCTCGTGTCGTGAGATGTTGGGTTAAGTCCCTGTGAGCTGTGCCATCGTTAGTTACTACCATTAAGTTGAGGACTCTACTTGAGACTGCCTGGGTTAACCAGGAGGAAGGTGGGGATGACGTCAAATCATCATACGCCTGTGTAGGGCTACACACGTGCTACAATGGTACAGAGATGCAATACCGGGTGAATGACTTTAAAACCAGTCTCAGTTCAGTTGTGAGCTGAAACTCGCCTACATGAAGCTGGGAGTTACTAATCGCAGATCAAGAATGTTGCGGTAGATACGTTCCCGGGTCTTGTACACACCGCCCGTCACCCATGAGGGGTTTGTATGCCAGAAGTCCGTGAGCTAACCGCAAGGGGGGCAGCGGCCGAAGGTAGAGATTATGATTGGGGTGAAGTCGTAACAAGGTAACCCGGAAGATAGGCGACGAGCCAGTAGGTTAACACAAAGGCACCCGGCAACCTTTGGCTTTTCAGCAATGCGTAACTTTACCGCG
+
*,//./2-57+/21*((''00)--,*%&%0++(,*(.+38(*-/435-./.7401.,,560&&()./..1060:803+620:./3;2(*./77748;;/:7'2((*.*%&-.2*/---0.-()&,),*3+**/5/334474470,.,+/6'+(+*6-.+71/,)&))*0/('*-/271.2*2/,76.-44:<::9/.-*'.-+-.39865:8:89:6966)'+)176+&*%%*')64--/9(,-7-5--$)&747681///08.0+0//007/943488/1244322*)-)'+)(+,.2-6-12+,,5/-'*'-.,*-10./2*+(,)),01*0,11(+33,0%)('(*&%'(,),+.321/,'+*.(%%&%%'-*,(*.--05)213--0-,-14.(3,),-+5)0&'#(%%#%%$*36,.018445;87120&&44+-$',5775*4..)9.7'1',-47;:,)/39867:+..7222*0(**&&*)7614)/76583('$&)-428),-.)*6*8<<67899;-/-,/60623..8426<40140.,&((*0*345223/3;:57572&%+*%(*(,),2+).41*%$$'$%$&&'%'%''%&$$%$#''($'$1.78**+&-&('03+/<:28:12350,.-.03---+8::7955+34:,/,()/0945651.0+--*,33278:5;5843714,1.3(')&&%)*&%&$)&')524:34,:--.47;.3/)+)+.,)23--/.&'&'.&(*.-,-24316----/0735.+.3-50323:;5565786888;3////1(+*1*//-*+'(,-+++.../.(+-/484502,,+.+676--++,01052*-''*-'*))(')'))'(37:4989::89477;913280.$%%%&**35/0868820/13,3,,,3+0)$'1)%$%$$*)#&(((++1((465-6,+)))**(+%')(+1240,2,,+./133502/2:,49-''*&)*((1**+2-'1.*'(*+).,**)((/18+,)+'..193:6665'-)*0)+25.3,2+.)('.-..$*$)$#%(,.349;34040//63030./4,0.0*36,06/9129,*,0858))//*&'-).1.71803129)0*)'/)(($*/(.(#('*''((*)(*%+(2-%2//''&$%##$%%%$
@0cfc28f3-553b-449e-8dfc-1c02562ab7e7 ch=239 read=112152 start_time=2019-12-13T08:47:54Z barcode=BC01 runid=2c9cf7bc05858273f10e7d7ec552fc0bd742dc3e
CCTGCAGGAGGAGGCAGCAGTGGGAATAATATTGCACAATGGGCGCAAGCCTGATGCTGTCATGCCGCGTGTAGAAGGCCTTCGGGTTGTAGTATAGGAAGGGCCAGGTTCATGCATCGTGACACCGCGAAGCAAATATGCAGCAGCCGCGGTAATACGGAGGGTGCAAGCGTTAATCGGAATTACTGGTGGCGCGACGGTTGTTGATGAATATGAAATCCCGGAGCTCCAACCTGGGAACTGCATCTGTGCTGGCGAGTCTCGTAGGGGTAGAATTCCAGGTGTGGTGAAATGCGGTAAATCTGGAGGAATACCGGTGGCAGAAAGCTGGCCCCCCCTGGACGAAGATTGACGCTCAGGTGCGCAGCGTAGAGATAAACAGAGTTAGATACCCTGGTAGTCCACGCGGCAGTCGCCGACGGAGGTTGTACCCTTGAGGCGTGGCTTCCGGAGCTAACGCGTTAAGTCGACCGCCTGAGGTATTCAGCCTGAGTTAAACTCAAATAGATTGACGGGGAGGCCCACTTTGGTGGGCATAATGGTTTAATTCGATGCAACGCGAAGAACCTTACCTGGTGTGGCATGGAGTTTTTCAGAGATGAGAATGTGCCTTCAGGAACCGTAGAGGCGGTGCTGCCATAATGTCGTCAATCGTGTTGTGGGAAATGTGGGTTAAGTCCGCAACGGAAACGGCCTTATGCTGTTGCCGCTGGTCGGCGGGAACTCAAGGGAACTGCCAGTGATAAACTGGAGAAGGTGGGGATGACGTCAAATTTATGGCCCCTTACGACCAGGGCTACACGTACTGCAATGGCGCATACTGAAGCATTTTCGAGAATGACTGGACCTCATAAGTGCGTCGTAGTCCGGTTGAGTCTGCAACTCGACTCCATGAAGTCCAGAATCGCTAGTAATCGTGGATCAAGATACCCACGGTGAATACGTTCCCGGGCCTTGTACACCGCCCACACGTCCACTGCGGGGTGGGGTTGCGAAGTGGCAGCACTGGGAGGGCGCTTACCACTTTGTGATTCATGACTGGGGTAGAAGTCAGCGTGAACAGCAGATGAGGCGGTAGG
+
%''%,*,-(,+%/+(-.../3194*3.-),,.00/0/1215:2,&))3%4:55**&'&&$(()'-(%&%)&'%$*&*(776;6'5438*))&&%$$('%&),)$$&'*,+%&%$%$$$$#$##(+.%'%('$$''%$%#%%(**-.37/2*2.*7,--38.*2,,,/+0(**,70;15*0/,//*,*)++-.+)('%(+-,/%)&%%&%%*-)''&)*,,0*',%(*53-2204,--'+&+))+,.3/+'%#$(('*%'')*++.,))/**-,007-:++3).)((,**+67001-((+-)+02930.+.*+88534+.,+('/)&))&++./2570,+/0///-.&'(),-202.2)*01*&%'(+**1*.'&(%''(*)-.)/--+32,241/08:6773/+,''+)'%&)$')--+)'-)+)-8-/*3.))))&0++46)4//31-.-+.1+,83--+0-6,./+*+.50*'%$%&&&#&%%%)+($$')'0-*%'(+6<91&&..,426-.3-%,,-40#(')$(&%(,,+),*,+,/396,42;0//0.10.//0.-0++/07/7/08/0&+)'&$%%&$%&')1;7-0,,,./.--*/9211019/5.$+&,&6966)((-,+)/,2482/+'&(&&&00150*$'(01.7/--%''+.,+)4*4/02--&()5'+//4-&%%%&'&+&*)*.264+*&'*0,++*''%&)''/',(,8943&/+&-)-3,6(,)*&&%%%4486-+'(+))'-4,--2+1001+''**'$&%)+/-(')%%%()*11)))&()&((+,1.).-:/-50011+)*%&+&$$#%%&#'%%'&$%&'&%)%%'(33%%()'/-1(33)003/6'++(1($+//-(0*%10.+*-047/25240//**--4//)*/'..070/*56-...1/-10(/4)(*)+++,5412/12110-466403&,,023:/5;*&'%(*-1($&%%$(+(-*+02(*'&&$&&%$&''&%+('&*/)'+-)10114/3401/6-+/+/142,'('+,.431+)%('((*(*)($&%%''%%%)$&($.2*+1+,-1
@d895dbbf-e717-4591-bd5a-b6d445d0c84b ch=195 read=72734 start_time=2019-12-13T08:47:49Z barcode=BC01 runid=2c9cf7bc05858273f10e7d7ec552fc0bd742dc3e
CTCCTACGGGGAGGCAGCGAGTAAGAATATTTTTAATGGAAGCAAACTGTAACCATGCGCGTGTATGAAGAAGGCCTTCGGGTTGTAAAAAAGTACTTTCCAGCGGGGAGGAAGGGAATAAAGTTAATACCTTTGTGCTCATTGACGTTACCGCAGAAGAAGCACCGGCCCGTGCCAGCAGCCGCGGTAATACAGGGTGCAAAAGCGTTAATCCAGATTACTGGGCGTAAAGCGCACGCAGGCAGTTTGTTAAGTCAGATGTGAAATCCCCGGGCTCAACCTGGGAACTGCATCTGATACTGGCAAAGGTCTCGTAGAGGGTAGAATTCCAGGTGGCCCCAGCGGTGAAATGCGTAGAGATCTGGGAGGAATACCGGTGAAAGGCGGCCCCTGGACGAAGACTGACGCTCAGGTGCAGCGTGGGGAGCAAACAGGATTAGATGCGGTAGTCACGCCGTAGGCATTAATCGACTTGGGGGGTTGGTACCGGGCGTGGCACGGGGCTATAACGCGTTAAGTCGACCGCCTGGGGAGTACGTACCAAGGTTAAAACTCAAATGGGTTGACGGGGGCCGCACAAGCCCCGGTGGAGCATGTGGTTTAATTCCCGATGCAACGCGAAGAACCTTACCTGGTCTTGACATCCACGGAAGTTTTCAGAGATGAGAGTAATGTGCGCTTCGGGAACCGTGAGACAGGTGCTGCATGGCTGTCGTCAGCTCGTGTTGTGAAATGTTGGGTTAAGTCCCGCAACGAGCGCAGCCCTTATCCTTTGTTGCCAGCGGTCCGGCCGGGAACTCAAAAAGAAGACTGCCAGTGATAAATTGGAGGAAAGGTGGGAATGACGTCAGGTCATCATGGCCCATATGACCTGGGCTACGTACTGCAATGGATGGTGCAGAGGAAGCCGAAGCCGCGAGGTGAAGCAAAACCCATAAAACCATAGTTCGGATTTGTAGTCTGCAACTCGGTGACCTACATGAAGTTGGAATCGCTAGTAATCGCGAATCAGCATGTCGCCAGTGACCGTTCACCGGGCCTTGCACCGCCCGTCACACCGGGGTGTGCTGCGAAGCCGGTGGCCTAATCGCAAAAGGAAAGAGGAGCTGTCTAAGGTGCAGGATTGATGGATTTGGGGTGAAGTCGTAACAAAGGTAACCGGAAGATAGAGCGACAGGCAAGTAGGGAGTTAACACAGGCTGACAACTTTCTTCCTTTCCAGCAGCGTAAGCACCGCG
+
,,41../((.*&*--+.,$$%''','2)(1,)'&--++-+*%++,&'&%%&%-1033824461345455+,2+417671*,5,:78:5814*%(().9.2(')*(/1*(.-+.*1/')(.54++0+1-//.97,()'*,-)-../4025-520,-*-,).,+,45/+)(',+531:/.1323517-8-+9-),%++-/24/8-,(1/1111.4'%(-*/3448<861-25*)//..0/13395'07;3-/915-48*+-1-*&'-/,..1.,465:95/2/)',/)00//0//-.+,.//,+$#$%&,-0317445+(36.,&-&1(./'&(&'%%'*))(*+*/,,+4.,45:9.-,,-96438*)/..2''+0,6,0$$%/-3.-/97.,5888+*+&*,*+*,*106,1733()%%).517*(&'/5/-',1*5+,*./+/'/*(++/+.18;61.%%($)$('&$'(*--*++,,&02')/&.(/72-(&))(',&..++..+)$)')'-.5,-145952/325599+()'&((&'+'*'0117295.((*')(+)/228223.,88+/0()%((-)../'*,,..+,,.0*-.52;967596,()+-/.5,1*/++0*,/,*+++6011.--//+*,-12.)+/+(*).4:.3,--/0++**'$)+,.,7--(,-410992829684/124'3587::5530-712,-,)*3(-,,-454/3++)*,')*2:-502311-.6/,(.,*,&$*)*.,'.7.+1-01.-6,+2:6894344/-2*325249/2..76178/+&*,*,33)31%//05563/206.,3+-0&.+.-2+(--.35442*&+,-/8754,-55+$('(&%/+/)0-.-+,++')$$&&%)04)&*&(--0))--,/.0**,4.065,,&+(+**0+,-446276-++25(*'%'',-5-*/'-4.(*+*.0566+,-.0/')()+.+--/,(*-)*916186875632/5///./12:6833413441-./,1+,*&%'()&#%%*,*-%'%#(',7118+,2667320,-1.+,+%&%$&&*-*186784.4+'/,+.//-40'**-2(%%**%'(2037613-1,*&%/,)4)'')11'/1,),+&#(+**+1/325407-+.-275:(2)5235800/0022&&..+*''&'*)$(-5+*,')&'&''+*,,,&&**+792&%&%*.-$($'(##('#%#$&%'$
@0faac90d-7628-4a9b-893f-9c26fdbf8ed4 ch=271 read=83925 start_time=2019-12-13T08:47:50Z barcode=BC01 runid=2c9cf7bc05858273f10e7d7ec552fc0bd742dc3e
CTCCTACGGGAGGCAGCAGTAAGGAATTTTTCGGCAATGGGAAACCCTGACCGAGCAACCGCGTGAAGGAAGAAAGTTTTCAGTTGGCAAACTTCTGTTATAAAGGAAGAACAGCATTACAGGAAATGGTAATAGCCGTACTATTAGAAAGCGTATGCTACGTGCCAGCAGCCGCCTTGATATACGTAAAGTGGCAAGCGATATCGATTATTGGGCGTAAAGGGGAGCAGGCGGCAGCGGAATTCTGGTGAAAGCCTGAAGCTTAACTAAGTAAACCAGGCGGCTAGAGTGCGAGAGGGATCGTGCTGGAATTCCATGTGGCGGTGAAATGCGTAGATATCTGGAGAACACTGGTAGCGTGCAATTTCTGGCATGCTCAGTCCCGAAAAGCGTGGGAACCGGCGGATTAAGATACCTAAGTAATTCACGCCGTAAACGATGAGTACTAAGTATTTGGATAATCAAAGTTCAGTGCTGCAGTTAACGCAATAGTACTCCGCCTGGTGGTACGTTCGCAGGAATGAAACTCAAAGAGATTGACGGGGAGGCACTTAAGCAATTATGTCGTTTTGGTAGAAACAACGCGAAGACGCCCACCGAAAGATCTTGACATACTCGCAAGGCTCAGAGATGGAGAGATGGCTATATGAGATACAGATTGCGGTTGTCGTGGCGCTCGTCATTGAGATGTCATTGGTTGGAACCTGTAAAGCGCAATATATCGTTAGTTACCATCATTGCAGTTGGGGACTCGAACTGCGACAAGCTGGAGAAGGCGGAGGATGACGTCAAATCATCATGCCCCTTATGGCCTATAGAATTTTACGTGCTACAATGGATGGTGTTGCAGAAGCAGAAGCCGCGAGGTGAAACAAAACCCATAAAACCATTCTCGAAGTTCGGATTGTAGTCTGCAACTCATTCATGATTGGAATCGCTTCAGTATCGCGAATCAGCGTAATGCTTGGTAGATACGTTTCCTCAGGCGCTATGTACACCGCCCGTCACACCGAGAGTTGATAGCACCTACGAAGCCGGTGGCTAACCACAAAAGGAAGGAGAGCGCAATAAGGTGGGATTGATGATTGGGGTGAAGTCATGTACCGTGTAACCGG
+
%*.2*(,+38,/6/../*540(1.-10:;:./6:82;336*)-)06)()+0/((++-*-)'),-1551,/*%+*()09;53),+*-'&16)02:5:964000.(1,17-/242-.%'%%'*,,./--04-/,'$&('''&)-,.1.&')($&$&$&#$&&+(,,0-,'($%%&$'&(((%%$%%*'&,0''*%'%(&'%'++)**''+1*-1.7862137++)3.(-./1865:5&,)%'%$)%$&'(-..85/275170*)('0&&+&%$$$$%%'&*'%&'')*)',*0..)*&*49021(0'$$$$)&071'(-*+(()-3/10::1++,))055212/3/-,)*(%%%%($%%$%%$$%%')+(%%$%#$%++/*/04'((+,,)''.,01,($&#$$#(-(/,-)$'()58(),&(*+2+*'++.40/,75./01&&#%$&%'+%,$%&&)/-5&%(*286.5;9568888994242.1--01.++)(+'),((,.20),),1031351,.,,&(%%&&//)-726+)((,05262),.(&')(%&''*'()%%-'&))/8*345*%&)&'-+(),(/)+)).(*+$('%$/)*)-(&).+-)+,668/665$&.0(1,/4**+,-8741'('&%&+)+0+**))/34.1$*%%(&$&),5+-/1/1++(*+,+//'*()-115-/%$)&,+)+$%&&++))'%(&')$&((&%'(-/0040/.9+2830/&*&$##%)'&(/+//+)%$$#%#%&&*1/,-.22-*+*+.-))&+(*,730.'%)0-,-/00%'$+*)'*(&'(%/--'&%%&%&(%$%'&*),./,3,',**+2**'&')*&'''$+$'**).2-0,(),+-/4+/0<<:0<701089//5124/*,(*+)*-*%.#4&#&*,051,)**)+1,-,*%#'&$&-/.//0)+0((%&)-)+,611::0-./*3+,+'''&0)0'*($#''-1'(&(*&*&,-//&%%&(,+++*-3,660++(*+'&&'(2/--,((*'**&$'(*-)-5-53.21-.71+**+01,)--7+'&&%''#$%(**/*-029746/-.---5-0/1.)0/0,+*%,%'&*(&'&(*./238
@ce45785c-f9e8-4bbb-a3df-55de4defa5d8 ch=459 read=63295 start_time=2019-12-13T08:47:47Z barcode=BC01 runid=2c9cf7bc05858273f10e7d7ec552fc0bd742dc3e
CTCTACGGGAGGCAGCAGTGGGAATATGCACAATGGAAACCCTGATGCAGCAACGCCGCGTAGTGATGAAGGTTTTCGGATCGTAAAAGCTCTGTCTTTGGGGAAGATATTGGCGGTACCCAAGGAGGAAGCCACGGCTAACTACGTGCCAGCAGCCGCGGTAATGCGTAGGTGGCAGGCGTTATCGGATTTACTGGGCGTAAAAGGGTAGGCGGATGATTAAGTGGGATATATGTAGAAATGCAGGCTCAGCAGGTGCTGCATTTCAAACTGGTGTATCTAAGAGTGCAGGGGAGAGGGAGGTGGAATTCTATTAGCGGGAAGAATGCGTAGAGATTAGGAAGAACACCAGTGGCGAAGAGCGACTCTCTGGACTGTAACTGACGCTGAGGCTCGAAAGCGTGGGGAGCAAACAGGATTGAATGCCTGGTCACGCCGTAAACGATGAATACTAGGTGTGGGGTTTCAGCACACCTCCGTGCCGCCGCTAACGCATTAAGTATTCCGCCTGGGAATTACGGTCGCAGATTAAAACTCAAAGGGAATTGACGGGGACCCGCACAGTAGCGGAGCATGGTTTTTAATTCGGCAACGCGAAAGAACCTTACCTACAGCGGCATCCCTTGCATTGCTCTTAATCGAGGAAATCCCTTCGGGGACAAGGTGACAGGTGGTGCATGAAGTTTGTCGTCGTGTGTCGTGAGATGTTGGGTTAAGTCCCGCAACGAGCGCAACCCTTGTCGTTAGTTACTACCATTAAGTTGAGGACTCTGGCAGGACTGCCTGGGTTGGCAGGAGGAAGGTGGGGATGACGTCAAATCATCATGCCCTTATGGTGGGCTACGTGCAATGGCTGGTACAGAGTGCAATACCGTGGGGAATTAGGGACCAAAACTTTAAAACCGTCTCAAAGTTCAGTTGTAGGCTGAAACTCTCGCTACATGGCTGGGTTATGAAGTAATCGCGGATGGGAATGTCGCGGTGAATACGTTCGGGTCTTGTACGCACATATGCACCATGAGAGTTGGCAATGCAGAAGTCCGTGAAGCTAACCGCAGAGCGGCGGCCGAAGGTAGGGTCAGCGGGAATGAGAATCGTATTTTAAAGGTAACCGG
+
006)*+(67-/72010010/5*,*('*('-.*8,,*%)-(+--.05666,776735721.6(+,,+-..5(/+57/02:98701560'%&'(*+202:9/89(/,032'(&0',/702.60-(8.,/..2.062031.-05042425/4;958556649-3.,,*+16591812:6))235552.4)4+261./.38870-26,&,+&&'564--,,,41.+(**.5:86+)%&&''&*25,,6&,.-,,*)+%2.-.45,,,+4)/)/,/.1+4%&%++01'*)2351)+--,()(./(&)*(*),)3(2)$&'$%$'++++%,))1277,**)'4,12,1.+34113835658-++-&+,//200//.0261,,--03/+,--/255*//./2&++('(0//36))./39&0+1.*-)$'.2(2&$&$')'*(18779<;/.,.('0/565/4643./:95,9/),%&'('04213+,.1858;8999:5/21+2)+(,.0:-)')1775,)(1)(,48;401.**/+1;;689:,/)&''()/.64722:0/16*)+*-(''&*-./*.//24//9:411848.(()*+2/0238((1.4,/+*.''$%%&)*.-+/-1,,,))*1*$)&&+1+5.4+++(*/,*,),/41.7<71240+.-.2612635763/,,+'&'*0*)32/..,++.+.2796733666;74++9-'%'+4))2272,,/..14.52,++,.94562137.--+.5,./,(').,+182666626*&(%%)*239760'-)$$+(0/+00+0/733:;7,-33,*((%(&(),./47*98.*6+/*&%&)+('&&$$$(*1,.1,'',--.(')&'/-7--,/+*(%+.+)(+($,'%&1-4-(&'(($(26+1)'(*)'$')(-57$.*/+,/21//1092../-0)-()*(/*++,*0'+*&$&''%'('*,+1)0.4//+(-)*.5.-1./+/,-+21576+6-,+1)%(()(-)'$$&(,,.09/6.-*&+,/(--476.7,(+((*6//042()*12735,/*()*)&5,/-+)./32250-14/1055'+*%&(*-%'%+.(0'-.1,3:7+6-696:59
@1e6fa6e0-8c66-4004-a57e-6e4654c7efb1 ch=340 read=78949 start_time=2019-12-13T08:47:48Z barcode=BC01 runid=2c9cf7bc05858273f10e7d7ec552fc0bd742dc3e
CTCCTACAGGGAGGCAGTGGGGAATATTGCACAATGGGCAGAAAGCCCTGATGCAACAACGCCGTGGTGATGAAAGGCCTTCCCAGTCGTAAAACTCTGTCCTCAGGAAGATAATGACGGTACTTGAGGAGGCCCCAGCTAACTACGTGCCAGCAGCCGCGGTAGCCCGTAGGGGGCTAGCGTTATCGGATTTACTAGGCGTAAAGGGTGCGTAGGCGGTCTTTCCAGTCAGAATTGAGCTGCAGCTCAACCGTAGTAAGCTCTTGAAACTGGGAGACTTGAGTGCAGGAGGAGGAGAGTGGAATTCCTAGTGTAGCGGTGAAATGCGTAGATATTGGGAGGAACACACCAGTTGCGAAGGCGGCTCTCTGGACATAACGGCGCTGAGGCACGAAGCGTGGGAACAAACAGAAGTTAGATACCCTGGTAGTCCACGCTGTAAACGATGGTACTAGGTGTCGGGGACACCCCCCTTCGGTGCCACCCAGCTAACGCATTAGAGTACTCCGCCTGGGAAGTACGCTTGAAGTGGGAAAACTCAAAGGAATTGACGGGGACCCGCACAGAAGTAGCGGAGCATGTGGTTTAATTCGAAGCAACGCGAAGAACCTTACCTAAGCTTGACATCCCAATGACATCTCCTTAATCGGAGAGTTCCCTTCAGGGGACATTGGTGACAGGTGGTGCATGGTTGTCGTCAGCTCGTGTCGTGAGATGTTGGGTTAAGTCCGCAACGAGCGCAACCCTTGTCTTTAGTTGCCATCATTAAGTTGGGCCTCTAGAGACTGCCAAGGATAACCTGGAGGAAGGTGGGGATGACGTCGTCATCATGCCCCTTATGCTTAGAGGCTACACGTGCTACAATGCGTTGAGTACAGAGGGTTGCCAAGCCGTAAGTGGAGCTAATCCCTTAAAGCTACTCTCAGTTCCGGATTGTAGGCTGAAACTCCTTACCATGAAGCTGGAGTTACTATGCATCGCAGATCAGAATGCTGCAGTGAATGCGTTCCCCAGGTCTTGTAGCCACACACAGCAATACGTAACTACCGCA
+
,-01/*)%01*)*-,,.35.5),,0./4*))*.5//50.''*--*,3&(+68669)51,+$&$%&&)++.0,,-)'++306.4*%)-0./0:9/1642224-.*0).*)+./'()+/0)-*'$##&$0-*-.+(($$$(('&%((4/937934/.-.*)**.*+*/-()+,068/+,-3454350/2*,*19.**%#('')13:.,250/000676607420651(**-./,'&*&(*-00'0,/.+,+,79686765/)*+051/.83,)+46,.-+0+,*1120+6-(-+%-+'($&)0,3,8(8,*--/664443:644420/0),''*9+5,+52,/)+')/0+0826181,+.(,3-4/..33-.2/,%**)(,).+')..+8:22.)'((,/)1/+(().9.43'&'(/6//13-4:5/3:998750/02455184*))(*0**+/74786778-83,%&(-,334,/::52.*..(/)()0152//.0-5.0''%((*+50-1./021.'(+,--)&$#($%%&+,'.2415946,-,0436213-5;125;80..2.'(()))++0,(*+20-'+.187,:.;4*)&%'**/,../1++61726..+','&).50+/,--*)+0.12657533-/12294(-&'%(./;:+39/(/40:27,1.2.1467-/.-5:0///042:111977701246651687:43*1361<1:94;30006').133---+,-012;1.31209<20719-1557742:2,,0.-,,*)()'(('*$/..0,2*-),*/-//45/,4+/0-211::3-588873-,//085*,++35-.10/2-3-++')*/022+,*+-05465;32&(+)(%%'*-410/4*0.)+(/.-13,-.(-*20/-.36:/99..8294.03121127,.2:1.0.-13/435842/'(&%0+,-.+)--*.2.++-.+,()/,+)&&$&**3'+)),,,.0-4201111+0/)),)(..0.1-+''--,--5.-&&%&&(+,-,1.4160/11,0$%(%&%#%%
@d97d8efe-7bd0-45e6-b7ec-9bcdc0359840 ch=275 read=75249 start_time=2019-12-13T08:47:44Z barcode=BC01 runid=2c9cf7bc05858273f10e7d7ec552fc0bd742dc3e
CCGGTTACCTTGTTACGACTTCACCCCAGTCATGAATCACAAGGTAAGCGCCCTCCCGAAGGTTAAGCTACCTACTTCTTTTTGCATACTCATGGTGTGACGGGCGGTGTGTACAAGGCCGGGAACGTATTCACCGTGGCATTCTGATCGATTACTAGCGATTCCGACTTCATGGAGTCGAGTTGCAGACTAATCGGACTACGACGCACTTTATGAGGTCTTGCTCGCGAGGTCGCTTCTCTTTGTATGCGCCATTGTAGCACGTGTGTAGCCCTGGTCGTAGGGGAGCCACTTGATGACTTGACGTCATCCCCACCTTCCCCTCCAGTTTATCATAGCGGTCTCCTTTGAGTTCCCGGCCGGACCGCTGGCAACAAAGGATAAAGGGTTGCGCTCGTTGCGGGACAGGCAACATTTCACAACACGAGGCTGACGACAGCCATGCAGCACCTGTCTCACGGTTCCCGAAGGGCACATTCTCATCTCTGAAAACTTCCGTGGATGTCAAGACCAGGTAAAGGTTCTTCGCGTTACATCGAATTAAACCACATGCTCCACCGCTTGTGCGGGAATCAATTCATTTTGGGTTTAACCTTGCGGCCATGCTCCCCAGGCCCGGTCGACTTAACCTTGTTCAAGCTCCGGAAGCCACGCCTCCAAGGGCGACCTTACTCCAAGTCGACATCGTTTACGGCGTGGACTACCAGAATCTATCCCTGTTTGCTCCCCACGCTTTCGCACCTGGGCGTCAGTCTTCGTCAGGGCCGCCTTCGCCACCGGTATTCCTCCAGATCTCTACGCATTTCACGCTACACCTGGAATTCTACCCCCCCTCTACGAGGACTCAGAAGCACGCCGGTATCGGATGCAGTTCCCCAGGTTGAGCCCGGGGAGTTTTCACATCTGACAACAAACCGCCTGCGATTGCGCTTTACGCCCAGTAATTCCGATTAACGCTTGCACCCTCCATTACCGCGGCTGCTGGCGCGGGTTAGCCAGTGCTTCTTCACGGGTAACGTCAATGAGCAAGGTATTACTCCCTTCCTCCCCGCTGAAAGTACTTTACAACCCGAAGGCCTTCTTCATACGCGGCATGGCTGCATCAGGCTTGCGCCCATTGTCGCAATATTCCCCACTGCTGCCTCCCGTAGGG
+
3,+,)1(+-:,+28+,,+-071-5//*,,17676*65424)(')')'')-3:7,31,*/4253:39,264876245:62;:6*()%%#)'2*.-75765596:751463202&377-0/4(4-2./6/-0-*-0:382:22294,.+((%$'++-1/341028050)13:34876+/,-*)0/;-.(/&*&.**+02/43/.231)+$(,0://.-2.**++()+-'*('*(+,/043851/64-/322358;99<4134,'(,-662/123:..7;54-0+'+-($)25&&+*+//)(&''(023277,3-0-+.81383/2./-,.0<-,-7..-,+)/))*3&%-))-/8948/).109::9:,+-0.+/*,4<-4/9978),*)(/./688884;452<++$%(,/2432080-&((%)(+))(+,*--20&*,-2138780'.-083462,,+.38:82/*++,-1*'#%%+9/057::96,+,66.,.3.7112:7704658346;51:/25*1.1197;6+,'')..556'%,0,59599+,-,/6678//9,..1-+&+'-($&%,*4/;6.899*)*)3<8.71.0-+*2,4-(+%()098/+./2+*)302010.414-%%$&*(%+&()/2(0,)/).62323906'1,.5340-.-+'#(*1*1+14547869988<813-71229<:8886:5-1,+,7/,04**.79-(+*.88-*01-1:.-1526965*4/.02/55549.-,0)+482..8-8;:998*1*2/655861-1)++87/..-,13520493),$$$#&(-73812120211611553/,,*%,)%*+*/26/%))%((+,/+.3/239274556,7968.3,&-.3.+,15.,))*&%'/2,*,)++-3-,,*(/+/.2/5177+*)(#+&)*/-553&0+2.()+,-4068845464732-2-++/.91))#&)1*/4.-3///0100,+&&(.+0,&()-,480/.6)))($'/.(),64.-.030112421)/')(*(,,4'&%%,,*,,+-*-*)..*'.)*+-*)-/,45,)+.//138;98<9885605190//2960..//1%')),,),+/6,)01,,+&,)1-/-11+('%'-,15449-67++;48.,
@4e45d2f9-d33d-4c30-b2fb-4e0420f27408 ch=244 read=170602 start_time=2019-12-13T08:47:25Z barcode=BC01 runid=2c9cf7bc05858273f10e7d7ec552fc0bd742dc3e
CCGTTGCTTGTTACGGCTTCACTGATCCATGAATCACAAAGTGGTAAGCGCCCTCCCGGGATTAAGCTACCTACTTCTTTACAACCCTCCCATGGTGTGACGGGCGGTGTGTGCAGGCCGGGAACGTATTCACCGTGGCATTCTGATTTTGATTACTAGCGATTCCGACTTCATGGAGTCGAGTTGCGAACTCAATCCGGACTACGACGCACTTTATGAGGTCCGCTTGCTCTCGCTTGAGGTCGCTTCTCTTTGTATGCGCCATTTGTAGCGTGTGTAGCCCTGGTCGTAAGGGCCATGATGACTTGACGTCATCCCACCTTCCTCCAGTTTATCACTGGCAGTCTCCTTTTAGGTTCAGCCGGACCGCTGGCAGCAAAGGATAGGGTTGCACTCGTTGCGGGACTTAACCCAACATTTCTGGCACGAGCTGACGACAGCCATGCAGCACCTGTCTCTCACAGTTCCCGAAGGCACCAGTACATCTCTGGAAAGTTCTGTGGATGTCAAGACCGGAGGTTCTTCGCGTTGCATCGAATTAAACCACATGCTCCACCGCTTGTGCGGGCCCCGTCAATTCATTTGAGTTTAACCTTGCGGCCGTACTCCCCAGGCGGTCGACTTAACGCGTTAGCTCCGGGAAGCCACGCCTCAGGGCACAACCTCCAAGTCGACATCGTTTTACGGCGTGGACTACCAGGGTATCTAATCCTGTTTGCTCCCCACGCTTTCGCACCTGAGCGTCAGTCTTCGTCAGGGGGCCGCCTTCATGCGGTATTCACTCCAGATCTCTACGCATTTCACCGCTACACCTGGAATTCCTACCCCCCCCTCTGAGACTCAAACACCCGGTATCAGATGCAGTTCCCAGGTTGGGCCCAGGGATTTCACATCTGACTTAACAAACCGCTGCGCGTGCGCTTTTACGCCCAGTAATTCCGATTAACCTTGCACCCTCCGTATTATTACCGCGGCTGCTGGCTGGAGTTAGCCGGTGCTTCTTCTGCGGGTAACGTCAATGAGCAAGGTATTAACTTTACTCCCCTTCCTCCCCGCTGAAAGAAGTACTTTACAACCCGAAGGCCTTCTTCATACGCGCGGCATGAAACGCATCAGGCTTGCGCCACATTGTCGCAATATTCCCCACTGCCGCACTCCCGTAGGAG
+
;9,3*#)+2/-9+.-&/02.%'+**/.,+/.-853/222**/04/62'),-0'*-1)-1/)1$((,-/05;7/13826:-',1)2.*'/61-:967442575;9435323*($&'./-.)7-4--1326<445;49-9--/86230285*').,0/04/3677:67++0373123*()),-4.2.,-&%.*0))7-/.435321/664*+(*+891454061212/4.+,--//()&&+),-,-,22503-5:/.5568::;;738()''))%.'*+/..,6*,3:993513,46.57400--+,*+-166::9,:7-+6:7:35*,,*+8<8456313-+)),-,,---35(&*2/5-$,/.897353554930(128+5187,.*))8'.'/1444<77,80.'&')(,,*..8+37()%%''%&&%*345155.9102:09162*7676456331(.1437:;7.,)*+2,5-01/(,)+,.452357072.4:65/(,/-/0/2/21627&1%&*9;;;<;:;64;23497%&0/40;364/0008:1/5./31+5)*+62,1.097,*25-:4;7+-70,+.1:;,717070,/,7.3522-3692-/5/1...85334441.,'(0)..23&)6*0+'16/1238/2+*3--&+*1,6+-'0*5678796995749,.00:1116;6420/.)37./0856443533/7<2,3/875-,/+-/42016378,-/*/,-+/...7;:799--486017-0717-$')++3246;4&')3+++565365686634;92/38//1./.254.2-1-0/((%6298<89101)**./4881730)51,.5287;/02888685:07-'+5+2)1836++,,*%20++1225642-,&'-1.566.0&')()*(.64/,)-,+'*,.50-,,-389361.-+**%)(-/-..182.23%+%(**2438:7/8/./;:-;,*',/%&()((**'**&)/30:<9998(7--25:69483+*''*0+*++,*0.+(-)'#))+--+.+*)+07:1,02/+-)%('().,82-*,0,57,,36/73:6:55;840')%''++,)$('*-)($&(+,-.7358*2240*)#)$$&$&'(+*,371792&('%)(#&')*08)+4.3*()
@80b302b2-d6e5-48b3-9676-30db7e9709b8 ch=329 read=57528 start_time=2019-12-13T08:47:19Z barcode=BC01 runid=2c9cf7bc05858273f10e7d7ec552fc0bd742dc3e
CTCTACGGGGGGCAGCAGTGGGGAATATTACTGTGGGGAAACCCTGACGCCTTGCCGCGTGAGTGATGAAGGTTTTCGGATCGTAAAGCTCTGTCTTTGGGAAGATAATGACGGTACCCAAGGAGGAAGCCGCGGCTAACTACGTGCCAACAGCCGCGGTATTAATACGTAGGTGGCGAGCGTTATCCAGTTGCAGGCGGACGGTGGATGGCAGATGGCTTCGGCGGACGTTGGCGGTGGAATTCTGGTGTAGCGGTGAAATGCGTAGAGATTAGGAAGAACACCAGTGGCGAAGGCAGCTCTGGACTGTAACTGACGCTGAAACAAAGCGTGGGGAACGGCAAGTTAGATACCCTGGTATCCACGCCGTAAACGATGAATACTAGGTGTAGAGGTTTCCAGCACCTCCCGTTACGCCATAACGCGATAGAGAAATATTCCGCCTGGGGAGTACGGTCGCAAGATTAAAACTCAAAGGAATTGACGGGGACCCGCACAAAGTAGCGGAGCATGTGGTTTAATTCGAAGCAACACGAAGAACCTTACCTTGACATCCCTTGCATTATAGCAATCGAGGAAATCCCTTCGGGGACAGGTGACCAGGTGGTGCATGGTTGTCGTCGGCTCGTGTCGTGAGATGTTGGGTTAGTCCCGCAGCAGGCACAGCCCTTGTCGTTAGTTACTACCATTAAGTTGAGGACTCTGGCAGAGACTGCCTGGGTTAACCAGGATGGGGATGACGTCAATCATCATGCCCTTAGCCAGGGCTACACGTGCTGCAATGGCTGGTACAGAGGATGCAATACGTGAGAGTGACGAAACTTTAAAACAGATACCAGTTCGAGGATTGGAAACGGAAACTCGCCTGCACATGGCTGGAAGTTACTAATCGCGAATCAGAGATAACGCCCGGTGAATGCGTTCCCGGGTCTTGTACACACCGCCCGTCACACACCATGAGAGTTGGCAATACCCGAAGTCCGTGAAACTAACCGCAAGGAGAACTGGCAGCCGAAGGGCGGAACAGCGATTGGGGTGAAGTCATTAATAAGGCTGGCAGG
+
0/0.13'(,,-),*01-/2130))'('4,),)((+47,(.,,7-+,.1+(&&(%+,'(',%%')*()'%&+-.66-7,8045,*.)'%&&17303386,5.+-,-,/,)*%,%&*$*-*.,//*&)(+)++%*(--.-,,*&+**,100',)+,6(.&*)+)+-+,,1112/4.&,,&%15135-//+&.,$%$$&.4*(%$$%$)(%%%&&%&*%%$$$'''&&('#$%%&(%#%%$+,.,3,3*&2330/010853175./3783+&%&-)&.2-+),0+&)+&3002/+)'(+*$(()'(.2+,+*&())(,..//&()&&$%)(')-.)-++'')'''))))1.+4599;5.+-.$&(2.0/38758<7/.*+&&-*..('+1320+/%**/582(.$+(,'(-.(',%$**,/$'(('%'&%)'%'$+,(*+.,-/).0%&+,*%()*73;791345*)0-.884.22.6+0+223443,)/7''-(&&'&'()'$$&'((+'&/&-&()33;9/6486./2,04/4&-+/*()/,.+'&(&&*+-84/93),,+,'-+(&'$&'((*)(.)+.+(,86-45*171*)).),+20)).3-)/+,1+1.469-0667.&&&---5778874-'+4108/7,9,(&&(1(&)(&'%(++%(*$%%%%('.-45:1+5,**.-.1.+202-./'(,635764-.')&(+./1/05326.1)($*0-.(($&'352646678//4)-0:826317+)&%%%#%.*((%%&%&&-*,,*-1.-)()--)('*+)*)*&+'&%$%$&&,))&$%%'%'%&&$&&)&(+)%%%%))(*&&(*-/.&*(#+%+(.2*))%*'&'((&(%%$&%((&(&')52,''+6'&&('+-/3.03.1*+)'+1'&'%+*''000,5(%(&);.&'(*,-,*/'+*0-/,25447-*/+(,)))1-..)*'%+/816)1((&9*&&*0)*.0*)'))'0,+--'&+./.+(',++,-2-,)..+,.+,(*''&%*))*.%/%.0.*)()&%(&$)%(%%*0)..,/./,()
@0f270ec0-ce71-4f0e-84a9-926dbe897777 ch=404 read=77179 start_time=2019-12-13T08:47:18Z barcode=BC01 runid=2c9cf7bc05858273f10e7d7ec552fc0bd742dc3e
CTCCTGGAGGCAGCAGTGGGAATATGGACAATGGGCGCAAGCCTGATCAATACATACCGCGTGGTGAAGAGGCCTTCGGGTTATCATGCCTTGTTGGGAAAAGAAATCCAGCCGGCCCCAATACCTGGTTGGGATGGCCAATTTGCCAAAGAATAATACCGGCTAACTTCGTGCCAGCAGCCGCGGTAATACAGAAGGGTGCAAGCGTTACTCGGAATTACTGGGCGTAAAGAAGCGTTGGTAGGTCGTTTAAGTCCGTTGTGAAAGCCCTGGGCTCAACCTGGGAACTGCAGTGGATACTGGACGACTAGAGTGTGGTAGAGGGTAGCGGAATTCCTGTGGTGTAACCCGGTGAAATGCGTAGAGATCAGGAGGAACATCCATGGCGAAGGCAGCTACCCGGACCAACACTGACACTGAGGCTTTGAGAAGCGTGGGGCAAACAGGATTAGATACCTGGTGGTCACGCCTAAATGATGCGAACTGGATGTTGGGTGCAATTTGGCACGCAGTATCAGAAGCTAACGCGTTAGTTCGCCGCCTGGGAGTACGGTCGCAAGACTGAAACTCAAAGGAATTGACGGGGGGGGCCCGCACGGGCGGTGGGTATGTGGTTTAATTCGATGCAACATGAAAGAACCTTACCTGGCCTTGACATGTCGAGAACTTTCCAGGATGGTTAGTTGCCTTCGAGACTCGAACACAGGTGCTGCCATGGCTGTCGTCAGCTCGTGTCGTGAGGATGTTGGGTTAAGTCCGCAACAGGCGCAACCCTTGTCCTTAGTTGCCAGCGCATGTGGGTGGGAACTCACAAAAGGAGACCGCCGGTGACAAACCGGAGGAAGGTGGGATGACGTCAAGTCATCACTTGGCCCACTTACAGCCAGGGCTACACACGATACTACAATGGTAGGACAGAGGGCTGCAAAATACCGGCGACGGTAAGCCAATCCCAGAAACCCTATCTCAGTCCGGATTGGAGTCTGCAACTCGACTCCATGAAGTCGGAATCGCTAGTAATCGCAGATCAGCATTGCTGCGGTGAATACGTTCCCGGGCCTTGTACCGCCCGTCACCATGGGAGTTTGTTGCACCAGAAGCCAAGTAGCTTAACCTTCGGGAGGGCGCTTGCCGTGGCCAATGACTGGGGTGAAGTCGTAACAAGGTAACCGG
+
)*7,*+)',/0125448334+.+&)*5.+*7/3,..$)-3&236655-+)$%'(+46:35564530.,)&(*167:8+-)+,%+'('$%%&*00:144)44*%&)+)+'(*33.+0'%%9*//5**,*,8,952.)(**)+,/+$.+,3++3<22(&*.6/80.-*)(*0-335;9660026.--)-.0.,-&&+,(-./2/9:/2330-,-/005-2/1249;32268/,%('&((.&)(+(*+-,67;333/58480;.*'-.*'.52)+76863/)21319,1,,5593445.--.5:9:8633340.--,..-60+,(.-,)%)(-,.*5)6.0+-%-('()$*)'+-33)13,.67:.--,,55/8-*.*$-05894665851.--,*%)(+.04/+24763.-,,1156676/(/*'&%%%$%'&%'(3*/1169<36'6:015.,((*0.+,0+)(,,'**/8345)%'()(//3989:<9:87;65,,.034.5,)%&'-).-.2103,))&')*19--),0*''+,719;-0;9/4/(%)*/0;87,35958890)3/+65.9-.-,026112/-/00/1****(,23.;:0/0.+,)),0,0076;8141;6205256'4*)+-1,&)-594;1374,44030//48:-+**)+/.+09/,.+,034.,,.%(.&'6:777-%,0.0500;9582385651.+)-14;88877551,001:78752-.,++++423<2534<62,.17*,30:)*44//04/4))+//9//0.,5-+5*)),*5455348,*&*(,*-6/++,0/*(())+160231654657;85661/3./50849:/+--*+**'2.3479:7-&'%('07.((.*..1-29)+3656511/---+.-367/3/-/)&&-0..')&*)$%&*+/3.%#$)-+45557&5432,.119-:2++,-962;1.//214)+,.,,1-100+(+,,//,/+,**&(*35315/1.,,.-/2/./05,'')&&*-.5356772132/9/009;/:/+..--545712(/-++&'&%%#%'&.1**4/..,-43:2/+03.*21/.(/*('*(%+*+'(++,,2-5-30597-7,*-6200,2,*58&)*'.*,3)+*--24)(**)--,-)/.2211*1,376641
@05a8994b-d32d-45cb-80ad-3333e65cb06d ch=316 read=130548 start_time=2019-12-13T08:47:15Z barcode=BC01 runid=2c9cf7bc05858273f10e7d7ec552fc0bd742dc3e
TTGGTTGCAACCAGTACGGCTTCACCCCAATCATCGAGTATCACCTTAGATGGCTCCTTCCTTGCGGTTGGGCCCACCCAGCTGGGGTGTTGGCTCTCGTGGTGTGACCCCGGGCCGAGGTGTGGCCAAGGCCGAGGACGTATTCCTGCGACATGCACAGTTCCACTTGATTGCAGTTAGCCATGTAGTCAGGTTGCAGACTACAATCCAGACTGGAATGGTTTTATAGGTTTTCTTCCACCTCCTTGGCTAGCCCCTCACCATCAGGCCTTGGCTGTGCTTAGCCCAGGTCCATAAGGGGCATGATGATTTGGCCACGTCATCCCCGCCTTCCCTCCAGCTTGTCACTGGCAGTCTCGCTGGAGTCCCCAGCTTAATGGTGAGTAGCTAACATTAAGGGTTGCGCTCGTTGCGGGACTTAACCCAGCATCTCACGGCAGGCTGGCGACAACCGTACGCCCACCTGTATCATATGGCTATCTCCATCTCTGGGCCTTTATAGGTATGTCAGGATATAGTAAGGTTCTTAGCGTTATCAGGTGGAGCCACATGCTCCAGCATGCATTTGCATCAGTTCAGCACAGGTTTCGACTCTTGGACGTACTACTCAGGCTGGAATTACTGTTGGTAACTGCAGCACTGGGCTTTGACATCAACCTTAAAATTACTCATCATTTTACAGCTGGACTACACAGGAGTATCTAATCTTGCTCCCCACGCTTTTCAGGACTGGGCGTATCAGTTGCCAGGCCAGATCGTCGCCTTCGCCGCAATTGTTCCCTCCATATGTCTGCGCACTTCACCGCTACATGGGATTCCGATCCTCTCCTGCACTCTAGCTGCCTGGTTTCTGAAGCTTACTGGGATTAAACTTCCAGGCTTTCACCACAGACCCTTGCGCCTGCTCCTCTTTTACGCCCAATAATTCCGGATAGCGCTTGCCACCTACGTATTGCGGCTGCTGGCGTAGTTGGCGTGGCTTTTCTAATAAAGTGCCGTCACTCGGCTACGTTTCCCTTAGCGCCATTTCTCCTTTATGGAAGTTTACTGATCAGAGCCTTCTTCCTTGCGCGGCGTTGCTCGGTCAGGGTTTCCCCATTTGCCGAAGGAATTCCCTCTGCTGCCTCCGTAGGAATAATCATCAGCATAAACAGAGGTTAACAAGAGACGCCGACGACTCTTCGGCACCAGCCAATGCGTAATAG
+
/'&(.,&&'%++)'-&((+--3/+-*-,*.,,*./%%$%#$'%'$&%$'&&)4/23*+((%&%&&%(.5&/.*+)&++-*-(&'*,((+*'('(')%''625-.0303(*(,1:.()&01/1.-'(&('+)+*('3./0(+',(*&&(+,(-(,*,%')03+4)#&&$&&5'$$#$)$$$&&'(,11256*,.28.....0/*/-/012'*.2/&)&,/(0(33*&%%%)*4.'&%&*-'+0+.%$$+$%%%&-23-')%)('(*%$#'(&(+&%$(($$&%$'..,()))..'+*++04+-*+,*.0$.4()(((&)(-/3324-+*..+,/2*+0--+/,-'+*'(*('&&.,+*)%&+$$&')288,+((('**)((+'$&'&.+*))-).)'(,1.*/*(&')+239//'6-)(*&$#$$#&$*(,../')-%+((,0-0'++(-.&0,$*$*%(-+)-*)''&,-')*,,4342..-/--03,,(,-()--3'$&&(((+/+*)(&+%($(%'*(&)+-2)-'$%&&,(#'$%+*-(*(%56,.-,(%#'(#'($)$$$%'*$%',0(&+40#$$#%%'1/83-(&#%$%#%(,*$+'++%)+-((%##((&')&%&*&+*$')(1,/)*'++)//+'$&)-+(**+*,(+)%&&$&(%,()*,+(-,'099,(*'+,,-6)*+%&$$$,*&'*+11,.13/-,%(+-/1($&%&--0($$.,(&%)/*(%$%)*1/7.**'&('(1-.030%00%-,(.0/36&'++/,)4-45*)2(&)+-%*('$%'(')0,4*,&$&+),())/%(,(*&%&,-30/)+-*+*%(*-+((+/.03,,/0,*'&%'&%&(%)+..,&%-*.-+*+/,++/0*),)($&(&()/244&'&'*)+.))+-,3+)02,&%)..4*-((&%.&+'/-53)')%%&$%,/&+)&$()+(('%%&+')(*)-))(-,,.5*,)**+/-+//(*((/,054).&-,./-%())(*)*%&%*10.,$%$%$$&01+-5))%'%$%$%'$&%%)(7)$%$&+/1&&''.+/*),50*+)%$$$'(.,-4,+-0&223*.20.-*-16/(53()-&'(%'(')+..2+)''&'(%&)&22,-/-()&$)((#%'+-(,&&%(&'&''''))'%&%(&''&&&(*''&$$%(()+'$%)%'$&$'&**.,.&*&&#%$
@f395c71d-e035-43ca-9252-adace7385b54 ch=365 read=125730 start_time=2019-12-13T08:47:08Z barcode=BC01 runid=2c9cf7bc05858273f10e7d7ec552fc0bd742dc3e
CCCGGTTACCTTGTTACGACTTCACCCCAATCATCAATCCACCTTAGACAGCTCCTTCCTTGCGGTTAGGCCACCGGCTTCGGGTGTTATCAACTCTCGTGGTGTGACGGGCGGTGTGTACAAGGCCGAGAACGTATTCACCGCGACATGCTGATTCGCGTTACTAGCGATTCCAACTTCATGTAGTCGAGTTGCAGACTACAATCCGAACTGAGAATGGTTTTATGGGTTTCTTCACCTGCGGCTTCTTCCCTCTGCACCATCCATTGTAGCACGTGTGTGAGCCCAGGTCATAAGGGGCATGATGATTTGGCGATCATCGCAGCCTCAACATCACTGGCAGTCTCGCTAGAGTCCCCAACTTAATGATGGTAACTAACGATAAAGAGGTTGCGCTCGTTGCGGGACTTAACCCAACATCTCGACACGAGCTGACGACAACCATATTACACCACCTGTATCTCATATGGCTATCTCTCCATCTCTGGGCCTTTATGAGTATGTCAAGACCTGAGTAAGGTTCTTCGCGTTACTTCGAATTAAACCATGCTCCACCGCTTGTGCGGCCCCGTCAATTCCTTTGAGCTTCATTCTTGCGAACGTACTACTCAGGCGGAGTACTTATTGCGTGCTGCAGCTGAACTTTGACATCCAACACTTAGTACTCATACGTTTACGGCGTGGACTACTAGGGTATCTAATCCTATCCCCACGCTTTCGGGACTGAGCGTCAGTTGCCAGGCCAGATCGTCGCCTTCGCCACTGGGTGTTCCTCCTTATATCTACGCATTTTCACCGCTACACATGGAACTCCACGATCTCTCCTGCACTCTAGCTGCCTGGTTTCTATGGCTTACTGAAGTTAAGCTTCGGGCTTTCGGGCCCTTGCTGCCGCCTGCTCCTCTTTGCGCCCAATAATTCCGGATAACGCTTGCCACCTACGTATTACCGCGGCTGCTGGCACGTAGTTAGCAATGGCTTTCTAATAAAGTACCGTCACTCCGGCTACCATTTCCTTAATAGCCGCCGTTTCTTCGCTTTATAACAGAGTTTACAATCGAAAACCTCCTTCCTTCACGCGGCGTTGCTCGGTCAGGGTTTTCCCCATTGCCGAAAATTCTGCTGCTCCGTAGAG
+
*/)/1/:0193:105(01289<9-722)5.678:883/5,')$)&(*24'/0027611/-2)26338+077921-0,)))+'040-1,+-91)001.0197834599;69;98;8876315700244/./2-/&(*,:4,360400.34102337:61.,&2+,*,*))$''.'.)-145(0()+-250,+6**+78754363758))50-.+-,0845:1;<-.11<18;.'*9,43/*++01.221.1/;*+/:2212875;:23;//.//-.111/+'%%')2-),2/.-1-,-492069444319;.,.++(*+9*,$&%%&%((($$$'('-2240,+/,,0/041-./,232,,'(%%0'((*,154363226//4424)*$*+7;37774543913161-'('1'3,)*).45564-.154)&4123-.,,-/438+/&'&(+.1668:74004535+/-0(1336:886173008762.1',1183-.0*-...145,6059<2+*)',0.20<98;98:0:,(+7.7,./3/3<7420),//19.27-024/2372,12/+)+15878563:;43355;548<60901/39635500+..6.4::3*)(*+,+9+-5//((%%&+.+).007:34<;665472-2*+&)&)(*+*-11'(%)+4;:,/-32378;92212122'%++/478:70*(((/272+/..39./):900106.4677,.51+2)',)*,./0;:7:738111//5;65+)/,*,395757-'-,/2896.778.9:8-10290./-++.//8;8:515*(*,*/()**/5//0(+,/-/5975282362:8/1/1275593552,('2*6),/596(65*0-')(.317,-0--.228675,+++.:+/095).2-2/,.-/31,0*6.;:8861...-16+0,)%(%*).-*42*30667777,8*'+,.381.())(3.4701;83018100*(+,24,/3,0/1+4+-.'2.+48*.'%$)%%%++119739:*)*(*%)-,---***&%))4;-+,.10.)086.68169+673165(20348341;.0265:892996,8<8/6;7).--24..55/0+&&#%$$()6:1421%(
@dfe22b01-65b2-444e-942b-cdb9d38f12bf ch=106 read=126737 start_time=2019-12-13T08:47:06Z barcode=BC01 runid=2c9cf7bc05858273f10e7d7ec552fc0bd742dc3e
CCGGGGAGGCAGCAGTGGGGAATATTGCACAATGGGCGCAAGCCTGATGCGCAGCCATGCCGCGTGTATGAAGAAGGCCTTCGGTTGTAAAAGTACTTTCAGCGGGAGGAAAGTGAAGTTAATACCTTTGCTCATTGACGTTACCACGAAGAAGCTACCGGCTAACTCCGTGCCAGCAGCCGCGGTAATACGGAGGTGCAAGCGTTAATCAGGTACTGGGCGTAAAGCGCGCAGGCAGTTTATTGTTAAGTCAGATGCTTAGAAATCCCGGAGCTCCAACCTGGGAACTGCATCTGATACTGGCAACGGAATAAATAGAGGGGTAGAATTCCAGGTGTAGCGGTGGAAATGCGTAGATCTGGAGGAATACCGGTGAGCGGCCCCGGACGAAAGACTGACGCTCAGGTGCGAAAGCGTAGAACAAACAGGATTAGATACCCTGGTAGTCACGCCGTAAACGATGTCGACTTGGAGGTTGTGCCCCTTGAGGCGTGGCTTCGGAGCTAACTTGCGTTAAGTCGACCGCCTGGGAATTACGGCCGCAAGTTGGCTTCAAACGAATCGACGGGGGCCCGCACAAGCGGTGGAGCATGGATTTAATTCGATGCAACGCGAAGAACCTTACCTGAATCTTGACATCCACGGAAGTTTTCAGAGAGATGAGTGTATTGCCTTCGGGAACCGTGGGACAGGTGCTGCATGGCTGTCGTCAGCTCGTGTTGTGAAATGTTGGGTTAAGTCCGCAACGAGCGCAACCCTTATCCTTTGTTGCCAGCGGTCGGCCCAAGGAGGAACTCAAAGGAGACTGCCGGTGATAAACTGGAGGAAGGTGGGGATGACGTCAAGTCATCATGGCCCCTTGACCAGGGCTACACGTGCTACAATGGCGCATGAAAGAAGCGACCTCGAGAACAAGGACCTCATAAAGTGCGTCATGTAGTCCCGGATTGGAGTCTGCAACTCGACTCCATGAAGTCGGAATCGCTAGTAATCGTGGATCAGAATGCCACGGTGAATACGTTCCCGGGCCTTGTACACACCGCCCCGTCACACCATGGGAGTGGGTTGCAAAAAGAAGTAGGTAGCTTAACCTTCAGGGAGGCGCTTACCACTTTGTGATTCATGACTGGGGGGTGAAGTCGTGGCACTAAGGTAACCGG
+
//*24-&.5.'65146469+,+*)2-*)+,.8..0-**+-.&+01,+,*)&((,015540,*/.1165866:.+2*/-97;.00-2')+75()/.,1;..00-082*,3)/)*&'(-)-,3-1-12*46./9976:4-3339559)'%'+%*)%%&)/1.1.//2./27310.','.*+4052620-;...54111-002414+7+7+85+,')(,-:978898:/.-,0*/12-)'(/7,(,3(--1/89:2.01,(*+*(+20*..'&($*0.9(3*1013;201...//02/./.-24.3..*+&)%%%,--/+*(.-6**+&.+/6..-0831*,-13;5)(-,)*))%&%%%''&-+(,(-0/61*+&#&&).).9/0(**(,%'+)(/102114555.89578/.1+**5)&'''+,:355%1'7,-)+*,,1,,2553+2'%*'&%%');572,-)0345606))$)&/*'&%++)'&&)&25+.4240057)0%(.)++))''*+0639242437,)-**(.*('+++,1190443*)-(&%'(1*'))''(0+,-.,&&)*+.6++3342412/6756(,1+-,*%,33/74:1000/61-,+..*4-.34351.1:02')*+//)''*-/83527*4+,7<9-41+%'*+73.,*()&*,*185763<7/605584')(&',37::97600/628877012-/00;9:6270/,)*1))07+75282/-,1&%*055,+5645261:326256.14,+.8.00../27-/*2-8)*(.*),)&5,,2-71-0,*-,004-',+*./35(008802,/*5--4::5578::875/.*,/183./+//4/)03038<6978,*))'*+0159893:3)3112.,&,/+%))()0-23+*%%$)'&%%''-/244455;7029:986%5''(+-0''('%-'0''))*--/,-&),11043914040/-5.82878722+.+/')*)*343450-231056-/-762,5-+,015-.+-698/40..12//*06106.+*.0/2159383.+''')1,./++,43.+$)*(*+,0(+%%'(3-39732(01''*501263.17(..:634446:6330123104.0'(',*++2%/*5-+,+**)*+1:5892
@6dec740d-56c8-459e-a8d0-cec5757e5f52 ch=387 read=108268 start_time=2019-12-13T08:47:06Z barcode=BC01 runid=2c9cf7bc05858273f10e7d7ec552fc0bd742dc3e
CTCCTACGGGAGGCAGCGGTAAAGGGAATTTTCGGCAATGGGGAGAACCCTGACCGAGCAACGCCATGATGAAGGAAGAAGGTTTTCGGATTATGGCTTCTGTTATAAAGGAAGAACAGTAGCTACAGGGAAATGGTAGCCGAGGTGACAATACTTTATTAAAGCCCCGGCTAACTACGTGCCAGCAGCCGCGGTATGCATGGAAGTGGCAAAGCGTTATCGGATGTGGGCGTAAAGAGGGGAGCAGGCGGCAGCGAGGGTCTGTGGTGAAAGCCTGAAGCTTAACTTCAGTAAAACCATAGAAACCAGGCAGCTAGAGTGCAGGAGAGGATCATTGGAATTCCATGTAGCGGTGAAGTACGTAGATATATGGAGGAACACCAGTGGCGAGGCGACGATCTGGCCTGCAACTGACGCTCAGTCCCGAAAGCGTAGAGGCAAATAGGATTAAGATACCCTAGTAGTAGTCCACGCGCCGTAAACGATGAGTACTAAAGTGGATGTCAAAGTTCAGTGCTGCAGTTAACGCAATAAGTACTCCGCCTGAGTAGTACGTTCGCAGAATGAAACTCAAAGAAGATTGACGGGGGCCGCACAGGCGGTGTAATGGTTTAATTCCGAAGAGCAACGCGAAGAACCTTGCAGATCTTGACATACTCATAAGGCTCAGAGATGGAGAGATAGCTATATGAGATACAGGTGGTGCATGGTTGTCGTCAGCTCGTGTCGTGAGATGTTGGGTTAGAATCCGCAACAGGCGCAACCCTTATCGTTAGTTACCATCATTAAGTTGGGGACTCTGGCAGGACTGCCCAGTGACAAGCTGGAGGAAGGCGGGGATGACGATCAAATCATCATACCCCTTATGACCTGGGCTACGATGCTACAATGGATGGTGCAGAGGAAGCAGAAGCCGCGAGGTGAAGCAAAGTATAAAATACTCAGTTCGGATTGTAGTCTGCAACTCGACTACATGGTTGGAATCGCTAGTAATCGCGAATCAGCATGTCTTGGTGAATACGTTCTCGGGCCTTGTACACACCGCCCGTCACACCACGAGTTAATGTACCCGAAGCCGGTGGCTAACCGCAAGGAAGGAAGGCTGTCTAGGTGGGGTTGAGTGATTGGGGTGAAGTCGTAACTAAAGGTAACCGG
+
*/.+,.21;9.060.(0)2.1(&).*(2+4:;44;73;3173*'(&)-0.+**,,).'-30/%1-'%'$()27322*&+))0293+7/7)14/6+%&(0*.-.21249+2.15)/55$&$%(*('($-3*),,*/5.-'(%&&*),-./&'(''*+*)3-2**(.47,,,++1.-../,6+3610211433-)*-,-(+$/(+)'))/6-18)*:85;533&1(,(-+5566790*'&)/1.%*(%&100:1-*/('(.1-142-.*,%()(*-301,0(*++1))4,4-./27/%3535.,/21088893-+,0.+)+)+-,-0)+)68.44'-)6(4+5+8+()'$#$'(-/-/-'))+.22326,1023/-/+)1.058'+0*/)),*-76:.-,-,7708:*-64-,++,53555378./,)+64+-,.*.$((+-;))&11,1./**+1009**(-,('+-4562%+()),41899831231//2.2.17+++*+*-20,,44.5;;223213344626.,(&)+,)-0(+,.-06,+1,)&(+(,,-478;81/214874,73/1-)0)&*+&-+3/34.-7:1-9/100*('++-,(''**&.6<:88//1(',(%('+6.3.2./4.-./*.($*(('*(6../6420..1%,(/*3./0%')-34:1/'(&-,*,-..1,-+,3763:,5..42//.14497;756./3447686764,788762++,/(21.8.'('*24,-1,3(+53*2116;4-6.-.+////1:11336516765112,)2132740,-*)*0055-6('&,./.015-04541.-+1+86+/7./37820()*-4.+./7702&032-,9///56844402,,-&%'%+0.02633845410/032,,-)*'($%-*(,0+--*)',+/5$+-1-$$'+.33(+%))-+-29809+0,*,/266688120/0./565551,*+,/045476650/0.633,2-./-/+*,,-,.('')(---30).)-1)*+-952,.-)++,..-1835:203312/17051'()*)*.'),,7.*,0)1917+(**)/755./0+2,--*'%$&))01541.)2,022&-)'%'(1,7-2-2,)%(*)+,11.()'/6.-8/3:5888
@cb4bd4c6-f70b-4402-a576-65af71a788c2 ch=200 read=65625 start_time=2019-12-13T08:46:58Z barcode=BC01 runid=2c9cf7bc05858273f10e7d7ec552fc0bd742dc3e
CTCACCAGGAGGCAGCAGTGGGAATGTGCAATGGGCGCAAACCTGATGCAGCATATACCGCGTGTATGAAAGAAGGCAGCTTCGGGTTTATAAAAGTACTTTCAGCGGGAGAAGGGAGTAAAAGTTAATACCTTTGCTCGTGGCGTTACCCGCAGAAAACACCGGCTAACTCCGTGCCAGCAGCCACTTGCGGTAATACCGGAGACAAGCGTTAATCAGGTTACTGGGCGTAAAAGCGCGCAGGCGGTTTCGGTAAGTCAGATGTGAAATCCCGGGCTCCAGCAGAACTGCATCTGATACTGGCAAGCGGAACAAGTAGAGGGGTAGAATTCCAGGTGTAGCGGTGAAACGCGTAGAGATCTGGAGGAATACCGGTGGCGAAGCGACCCCTGGACGAAGACTGACGCTCGAGTGCAGCGTGGGAGCAAACAGGATTAGATACCCTGGTAGTCCACGCCGTAAACGATGTCGACTTGGAGGTTGTGCCCATGAGGCGTGGCTTCCGGAGCTAACGCGTTGGAATGACGCACAGAATACAGCCGCAAAGGTTAAAACTCAAATGAATTGACGGGGCCCGCACAAGCGGTGGAACATGGTTTTAATTCGATGCAACGCGAAGAACCTTACTGGTCTTGACATCCACAGAACCTTCAGAGATGGATTGGTGCCTTCCAGGGGCTGAGACAGGTGCTGCATGGCTGTCGTCGAAAACAATTTGTGAAATGTTGCGTTAAGTCCCGCAACGAGCACCAACCCTTATCCTTTATTTACCAGCGGTCCGGCCGGGAATCAAAGGGAAGTGCAGTGATAAACTGGAGGAAGGTGGGGATGACGTCAGAGTCATCATGGCCCTTACGACCAGGGTTACACACATTGCTACAATGGCGCATACAAAGAGAAGCGACCTCGCGAGAGCAAGCGGACCTCATAAAGTGCGTCGTAGTCGGATTGGAGTCTGCAACTCGACTCCATGAAGTCGGGAATCGCTATTAATCGTGGATCCAGAATGCCACGGTAGGAATACGTTCGGGCCTTGTACACCGCCCGTACACCATAGAGGTGGGTTGCGAAAGAAGTAGGTAAGCAACCTTCGGGAGGGCGCCACTTTGTGATTCATGACCGGGGTGAAGTCGTACAAGGTAACCGGAAGATAGAGCGACTGACGTGGGGTTAACACAAAAGACACCGACAACTTTCTTCGAAAGCACAGCAATACGTAGCGGG
+
+,/$&&%2/),0/24-,,-)'''+-&-%)*.02+.--.11*.1367632.**$'*+)350220-/,...0'%)),**)+,/64.76-8*'/38:,+/20/56/,,--52('))-84),,-6;.,//3/2354*63-.45430-1*1-+0:3*.)(,,'*&(+2*2.,+3/,-3/448;2/0./54-(&$%',1-2/.,20,,(&+*%*%'.024,,-*0+(/+-.9<:;98277++,/.).+/73364;4-'&)&+)-1124631')33+0)*.4620<*+$*#&'0.267456-----;.9,,,,$&&''$%$%%')'%,/47/1,/0/1/)%*-)/--1/4/1))3*+,/104++,,-659/++()/.87:581121+/-,**&-3.'(,406-*&''+&)')%)*0($)*$%'&(*3574+-36<5;07/,1+&'3-./5+)/2*+--3-(*,-+,.9;40...,1446-0-3,,,,0424-97-&+*,2/-,-13+%&*(//,,0-./,)***)'&&%('$#$%#'++,-0+1055,)*.7,.8,:.;:41668:51107170*1(,540:./0.3(-*.0113-.)*').+/::+1266/../.5963,,*),)*/+,,*(*(*281-1./1:89*+-//103++()'(,,.199224142764/-6*%55+,+*+)+-/,-7++,..----0,..4688:0/34,()')*4*+,166./.-)%'+,&('+.6)*-0-+%%,,&/(5,7:5+3466+0/-&05'$)&&&&/,,/)01/1&0-,(')68,21'*''*'*&+(&&+1;;;:;0/3.-.-,--68549886.--)&(*/1245(*+202-+*$$()82031,/.+*''&'&.*)')(++31-6.+++,/25/*&)%)()*00/$&&((++*)),08(43:44686325;:0688.//++/..4+2(5,1*(()*(%-/3120313352(%')%'+&((%.)*4(*)'$++4/34:9:514(*+040//(&',**(+'/**-2.056'-33,-.'))+-..2**'$(*+149*/%('%$)&.-2,%&%)+-%'*)**1,***%)+')'+0/)4,)./+.,./&)--.%''*0:9785679&05+))('(()'10166,5-4:9;7:03)+*5-,0311/%(*+**%-*(+..,,-0397(*-778:65/3/,0:625;5'())&'(+*+--80003))$#$$$
@a49773a0-6d74-4f6b-b57e-d5cd9c8fcb48 ch=331 read=73734 start_time=2019-12-13T08:46:56Z barcode=BC01 runid=2c9cf7bc05858273f10e7d7ec552fc0bd742dc3e
CTCCTGCAGGAGGCAGCAGTAAGAATTTTCGGCAATGGAAACCCTGACCGAGCAACGCCGCGTGAAGGAAAGGTTTTCGGATTGTAAACTTCTGTTATAGGAAGAACGGCGGCTGGAAATGGTAGCCGAGTGACGATACTTTATTAGAAACGGCTAACTACGTGCCAGCAGCCGCGGTATTAATACGTAGGTGGCAAGCGTTATCCGGAATTATTGGGCGTAAAAAAAAGAGAGACAGGCGGCAGCAGGGTCTGTGGTGAAAGCCTGAAGCTTAACTTCAGTAATAGAAACCAGGCAGCTAGAGTGCAGGAGAGGATCGTGGAATTCCATGTGTAGCGGTGAAATGCGTAGATATATGGAGGAACACACCAGTGGCGAGGCGACAGTCTGGCCTGCAACTGACGCTCAGTCCCAGCGTAAGAACAAATAGAGTTAGATACCTAATTCCGCGTAAACGATGAGTACTAGAATGTTGGATGTCAAAGTTCAATGCAGTTAACGCAATAAGTACTCCGCCTGAGTAGTACGTTCGCAGAATGAAACTCAAAGGAATTGACGGGGGCCGCACAAGCGGTGGAGCATGTGGTTTAATTCGGAAAGCAACGCGAAAGAACCTTACGGAGTCTTGACATACTCGCAAAACAGAGATGGAGAGATAGCTATATGAGATACAGGTGGTGCATGGTTGTCGTCAGCTCGTGTCGTGAGATGTTAGGTTAAGTCCCGCAACGAGCACCAACCCTTATCGTTAGTTACCATCATTAAGTTGGGGACTCTAGCAGAGACTGCAGTGACAAGCTGGAGGAAGGCGGGGATGACGTCAAATCATCATGCCTTATGACCTGGGCTACGTTACAATGAATGGTGCAGGGAGAAGCGAAGCCGCGAAGGTGAAGCAAAACCCATAAAACCATTCTCAGTTCGGATTGTAGTCTGCAACTCGACTACATGAAGTTGGAATCGCTAGTAATCGCGAATCCAGCATGTCGCGTGGAATACGTTCTCGGGCCTTGTACACACCGCCCGTCACACCACGAGAGTTGATAACACCCGAAGCCGGTGGCCTAACCGCAGGAAGGAGCTGTCTAAGGTGGGATTGATGATTGCTTGGTGAAGTCGTAACAAGGTAACCGG
+
*+/0/(1&)-%(,-+/21/6+)('))453//07/5/.++0--42..05421,,4..379*)(*,.0&&)*&-+1:99-6;518001:-.8.665-40)/')&)(.40&30.6+*(*+6.,79:7678&&),-*,%$(**-1,)3,*&)'%%)'+,26/001-902:322//1705/80.)1,1.3;85-.,(+)(.2,.-.300/0/1*///+/0(33225514,50-*'&&%(%&&(,,+30+-+(+42--%&)*/.,-0-*-537/1*(((.+,.6-&*(0&&'&*/30367:9.-..-,%+/4567900,17450-**-+/-:.;78453.*-./24.082,-/57/,3311,126..2+/0..,0957766,*+*,8643'&255858;7675.///061212+.,9/&)%&(,)+'&&'(/500('(-...844.6'&$(%2-.0.059'1.*+.*010/0.)'&(%-3,86:798184..8/,%)%1'+.;05/0,1+--)$*%),30,032/)*-&597878<71120266746:24:78,/,*(('('$+179,16'+')+-./14741'*(**))+01<826686%+),('..-31,+30*(,34.2-$,)+($*004.-/0+***)$'0+'''+++,./:21**)2.//.-143333257682160065::8:9946000347)--./8/)*)')/.//209/)1.6.1*+.*1*$&'%($$)+&0(6/6<1-0//3459546602:3574193.,-0.28945.,%'*+**--/267.'+,,6..5++/0/-1-,4+66278103/688891<710076-.'/-(.12287863*&'$%&&+''*38432546688:/6-)&('/,/,/0)18),,.',-5/./*+.<<9195(*(-/(*868<958',.55&,$*('(114532420,--526544031/1-,4-3/445'&&'*1/401/3.11//*(,/33467./,(**('(57669543'+313+2(++/+.-0733:724311028.0/,*',18///064.5.*&&-'*1293,2.4-/45-+20/*+)'&&)+00/-..+)&,*80/3/.//.,2,%&##),*,.7112579883;)4,7:86,7
@ff72c441-a759-43c1-a6d5-eeb39a8837e5 ch=280 read=89143 start_time=2019-12-13T08:46:49Z barcode=BC01 runid=2c9cf7bc05858273f10e7d7ec552fc0bd742dc3e
CTCCTACGGGAGGCGGCAAAGCAGGGAATATTGCACAATAAGAAGAGTACGGTGCGCCGCGCGATGAAAGGTTTTCCGGATCGTAAGCTCTGTCTTTGGGAAGATGTGGCGGTACCCAGGAAGCCACGGTAACTACGTGCCCAGCAGCCACTTAATACGTAGGTGGCGAGCGTTATCGGATTTACTGGGCGTAAAGGGCGTAGGCGGATGATTAAGTGGGATGTAATGAAATACCGGAGGCTCCAGCAGGTGCTGCATTGTTCAAGCTGGTTATCTAGAGTGCAGGAGAGGAGAGTGGAATTCCTAGTGTAGCGGTGAAATGCGTAGAGATTAGAGGAAGAACACCAGTGGCGAGCGACTCTCTGGACTGTAACGACGCTGAGGCTCAGCGTGGGGAGCAAACAGGATTAGATACCCTGGTAGTCCACGCCGTAAGCATTGATACTAGGTGTGGGGGTTTCAACACCTCCGTGCGCCGCTAACGCATTAAGTATTCCGCCTGGGAGTACGGTCGCAAGATTAAAACTCAAAGGAATTGAGGGACCCGCACAAGTAGCGGAGCATGTGGTTTAATTCGAAACAGCGAAAGACCTTACCTACACTTGACATCCCTTGCATTACCCTTAATCAATCCTTCGGGGACAAGGTGACAGGTGGTGCATGGTTGTCGTCAGCTCGTGTCGTGAGATGTTGGGTTAAGTCCGCAGCAGGCGCAACCCTTCAATCGTTAGTTACTACCATTAGGTTGAGGACTCTGGCAGGACTGCCTGGGTTAACCAGGGAGGAAGGTGGGGATGACGTCAAATCATCATGCCCCTTATGTGTAGGGGCTACACACGTGCTACAATGGCTGAGTACAGAGAGATGCAATACCGTGAGGTGGGCCAAACTTTAAAACCAGTCTCGGATTCAGTTGTAGGCTGAAACTCGCCTACATGAAGCTGGAGTTACTAGTAATCGCGAATCAGAATGTCGCGGTGGTACATTCCCGGGTCTTGTACACCGCCCGTACACCATGAGTTGGCAATACCCGAAGTCCGTGACTAACCGCAAAGAGGAGCGGCCGAAGGTAGAGGTCAGCGATTGGGGAGTGAGATCGTAACAAAGGTAACCGG
+
./04+..,84(+1.-.,,0)'(&2/(-4/,6,++.//8-+*%'&%$%$'*+'%%''+-()'(&&('//*,7-6.,..324::738.,-.67750288&23(/+0/**)%)*0,&./(',)&&&+-**,(%,0-026&3&&)''(,*025&'(&(&,,0//2*/,-71,,,+045)(+)'):4-,338;999:31-(,,/07838/42/0625252/2,3.-,..(&+%)3/+,2:'1%(*-38(&%%$.001,,++(*-%+1..1+--.909/.-/(),)+53.54--*,2,,,--/,6+4+/2++)++,1343984388.-...,)*('/*''%)++5-/45478,33+5+%',1577/43/.15+--)/***&'*/096147/.-++,,4)36+'*+7:28(0**0.114887:-*4--,7-7*%).02&013.-#)**,1)/%$&,,-/(688)9<9+2*))//.0,'&*+(04++,1++&(%*27403.2.3/57-,..)'((0.410/.0/0*+1-8;;567,,,)&('&*&)(),+559-++,--(''',,4-*,+3/-,.53;917371,*-'+'&''&1((+/+,*).5*++)*-:.115270)4----5*(/*&&).615)'+,2*77.6:350-(/.1447+***+6777489844+/0231/001868665/...+.1-.7)675851,+/%#(($()),3222227*+)%&)+2,0-+'&+),./183491',.-*(1606886070/'2'-.2363-4-,//.****.**,*--)0.-494.388989866-.228:892912--222*,()&+10631/...+.%'$%%%)+3..520,)'*+20,*'((-.23190-09784/1(/)+),15:2/3973;<835668608%)&5.2&.*3+-'+*+++)5,)2961500167230..4521-1<.-))'*&$(-$').425.-/5466656.00-,()'*28.))(*++.+7*)*--3:6684*.&,.054645.6.-,+)2)+43,)+-+,4.+(..345;6<-7-6.('''%'&-1.1-/4,31/.'(+,--/.1+1,052(&)&((&)./1714/19.,,.185799
@49165f1b-e214-405b-bb43-3d35fc102e27 ch=349 read=68039 start_time=2019-12-13T08:46:46Z barcode=BC01 runid=2c9cf7bc05858273f10e7d7ec552fc0bd742dc3e
CCAGTTACCTTGTTACGGCTTCACCCCAGTCGCCAGATCACAAAGTGGTAGCGCCCTCGAAAGGTTAAGCTACCTACTTCTTTGCAACCCCACTCCCATGGTGTGACGGGCGGTGTACAAGGCCGGAACATGTTACCGTGGCATTCCTGATCCACGATTACACTAGCGATTCCGACTTCATGGAGTCAGTTGCAGACTCAATCCGGACTACGACGCACTTTATGAGTCCGCTTGCTCTCGCGAGGTCGCTTCTCTTTGTATGCGCCATTTGTAGCGCGTGTGTAGCCCTGGTCGTAGGGCCATGATGACAGCGTCATCCCACCTTCCTCAGTTTATCACTGGCGGTGCTGAGTTCCCGGCCGGACCGCTGGCAACAAAGGATAAGGGTTGCGCTCGTTGCGGGACTTAACCCAACATTTCACAACACGGGCTGACGACAGCCATGCAGCACCTGTCTCACGGTTCCCGAAGGCACATTCTCTCATCTCTGAAAACTTCCGTGGATGTCAAGACCAGGTGAGTTCTTCGCGTTGCATCGAATTAAACCACATGCTCCACCCAGCGGTAGGCCCCGTCAATTCATTTGAGTTTTAACCTTGCGGCCGTACTCACAGGCAGTCGACTTAACGCGTTAGCTCCGGAAGCCACGCCTCAGGGGGCACAACCTCAAGTCGACATCGTTTACGGCGTGGACTACCAGGGTATCTAATCCTGTTTGCTCCCCCGCTTTCGCACCTGAGCGTCAGTCTTCGTCCAGGGGCCGCCTTCGCCACCGGTATTCCTCCAGATCTACGCGTTTCACCGCTACCTGGAATTCCTACCCCCCTCACCACGAGGACTCAAGCTTGCCAGTATCAGATGCAGTTCCCAGGTTGAGCCCGGGGATTTCACATCTGACTTAACAAAACCGCCTGCGTGCGCTTTACGCCCAGTAATTCCGATTAACATGCACCACTCGTATTACCGCGGCTGCTGGTGGCACAGGTTAGCCGGTGCTTCTTCTGCGGGTAACGTCAATGAGCAAAGTGTAACTGCTCCCTTCCTCCCCGCTGAAAGTGCTTTACAACCCGAAGGCCTTCTTCATACACGCGGCATGGCTGCATCGGGCTTGCGCCGATGTGCAATATTATTCCCCACTGCTGCCTCCGTAAG
+
0-)-51*5202.05-,/(-485/825.()-/,7///984(,,1,*+*+('&'(-05.3&(+(++-417-5459;64569-8<:-830420($'(1.+(0,01.*+.359972,****99;4340,),-1%*%(2*+99;8:86507)-,011++++-3-*($')%(',/3;50.*+,*+-10-))*+,..513/3,315*;/23272855474645.0.74*,&&401*,-01--0537220$**,--12739/3<0-1325789;191()--,+),-,,---1159++.799,1/-+419'(),((())'002578226,.13951..'+,:/,,4389.3*),+*+0157;/581*214/8+8:7882:21866;+6-9841.+1,702/24436762,7./3/01*0-&*()*.60--018:58')68876531//-0002.1-....9696772(*,598451,-1--/&+,28,.-,2432,2,-,0/,''%-*,56:9:89:10145;,-((('.0:89<51642933/32)(&,$*+)5/-/....+0**)53')+%+))-)6770..3788<:80:1,,.4;:*19001.,,0032+.(.-.$+'+/3&655246/2.0))...42.370.+-*,',0/123974'.89:,++,37252751.1255967752:4,/.6,,,/676533911+'.-7778;:99:93:,/0//7982+,23//31).)%$$4623686432:5483*(599,6679:0<978:1...-+-9<5931)+,/540&011*6:10*42./1+,/,5-3-42)+*),.596-),&''')(%*,+.7851**1++5,&,,,74048789698;04-,-2180/271*/55.+:9.,-,-.3,+--.,5.53<;,59567'(-./50/-233,2.56,+-.497;9223100,+#'%'$,-%''+3370:/1724/9/007,2(&*,+%)%))+0.-2637.,,5,99:788865/.5:979170/0-+30)&'&%&&&)+*--6;-16/..-;;,+:9617,.-&,0.**(/&4.*)+5-4022204;:8755+2/118588796712122-:667:346931%/%*%(-,,+.+'/.377124867764816:..-('
@9b3f6e55-fc7c-4efb-bed2-1fd72152a8f4 ch=177 read=164324 start_time=2019-12-13T08:46:45Z barcode=BC01 runid=2c9cf7bc05858273f10e7d7ec552fc0bd742dc3e
CTCCTACGGGGAGGCAGCAGTGGGAATATTGCAATGGGCGCAAGCCTGATGCAACCATGCCGCGTGTATGAAAGGCCTTCGGAGTTGTAAAGAGTACTTTCAGCGGGAGGAAGGGAGTAAAGTTAATACCTTTGCTCGTGACGTTACCCGCAGAAAAACACCGGCTAACTCCGTGCCAGCAGCCGCGGTATTACCAGAGGTGCAAGCGTTAATCAGGAATTGCACTGGGCGTAAAGCGCAGGCCCGGTTTTGTTAAGTCGAATGTGAAATCCCCGGGCTCAACCTGGGAACTGCATCTGATACTGGCAAACTTGAGGAGTCTCTCGTAGAGGGGTAGGAATTGGGTGTAGCGGTGAAATGCGTAGAGATCTGGAGGAGGAATACCGGTGGCGAAGGCGGCCCCTGGACGAAGACTGACGCTCAGGTGCGAAAGCGTGGGGAGCAAACAGAGTTAAGATACCCTGGTAGTCCACGCCGTAAACGATGTCGACTTGGAGGTTGTGCCCTTGAGGCGTGGCACCCGGAGCTAACGCGTTAAGTCGACCGCCTGGGGAGTACGGCCACAGGTTAAAACTCAAATGAATTGACGGGGGCCCGCACAAGCGGTGGAGCATGGTTTAATTCGATGCAACGCGAAGAACCTTACCTGGTGTGACATCCACGGAAGTTTCAGAGATGAGAATGTGCCTTCGGGAACCGTGAGACAGGTATGGCTGTCGTCAGCTCGTGTTGTGAAATGTTGGGTTAAGTCCGCAACGAAGCGCAGCCCACTTATCGCTGTTGCCAGCGGCCGGGAACTCAAAGGAGACTGCCAGTGATAAACTGGAGGAAGGTGGGGATGACATCAAGTCATCATGGCCCGCCACGACCAGGGCTACACACGTGCTATTAAGCGCATACAAAGCGACCTCGCGAGAGCAACGGACCTCGCCGGTGCGTCATGCGTCGGATTGGAGTCTGCAACTCGACTCATGAAGTCAGATCGCCTTAGTAATCGTAGTCAGAATGCCACGGTGAATACGTTCCCAGGCCTTGTACACACCGCCCGTCACACCATGGGAGTGGGTTGCGAAAAGAAGTGGTAGCTTAACCTTCGGGAGGGCGCTTACCACTTTGTGATTCATGACTGGGGTGAAGTCGTAACGATAACCGG
+
--2003539:,),3,,./.0.0-))))$2(%('((1:/.%('''/631154-0'8-7988:6777674,(+(%)(.1.33(0(+6.(-28.%%'(*+.39.,//4;3'&)(**1+')*.87//71701331:5/055(3+*-1/7.,74,-.//.+3+),/.'-,,0-,,-6-/66;41.,)--.,&*+,))&)%%%$*(().37*-629.8-0())')0+(,'++0384/(54))*)+)*07)(,3.652,1551/13/075-,'()-(2/0*(/5350,)/*)+1,.+-300002000007130.,/))'%%')*(++,-0+5052*'*++,)(+)&%&%(,3333144363-*--)/.2,,))(*,-.-..1/)0,-./6:8364-1.+,/+))*/.3..,0359-5,++///037773*)))+7,.-.(+.889:+)+-::743,&)*/.')..014,*.45.1030+..199:8:03(%('*,544/604.14,7(.,0;,/**&+'$&%%)*$)&'*.)*).3;34344;52150---0089+560*''((3337,%(',.5:7<<8523*6-*)),2/657.88,)/5.)+*14--1%0048.*)'((0096796;1..003-:-,-11.,/2-/,0-0513/1'/*-355783527-8.0:;,-,,,/251/01-*/-29568086253'(.,+.23(6*'(((2237:9670,-./:7:+5+)*,(-,))0:2881:0--02/,.1*4&%'(*((($&*'%&/*,-2121.4//9<2/,)'.-)--.-/596;)+(&(--))-4+-.++,-35533/,0,*/(3..34//1256&563..013:9+''..2($()'(-+2.-79777++)*(./-010&(*.)+,'1.334431++.3252-((,**(((-/*3757979453*+($&(*.%'$&%&(+).1/02*,-.409/,01,-&0.2&*'1,+,6%'2,734'&*(+,*,0,)&%)115..52-1*(),+*.1;98826617-%057:0:0/.1/119;8/:,*,2062572640.*'**35380/'*31.%+*(+'0''--3-:-9:9790;4//6/7608..87/.021&,*/194333133//2.*)+,&()('%&'&%-/5234+
@2181cb42-cc49-4d4d-92b3-a6ec0cfb85c4 ch=284 read=72613 start_time=2019-12-13T08:46:20Z barcode=BC01 runid=2c9cf7bc05858273f10e7d7ec552fc0bd742dc3e
CTCCTACGGGAGGCAGCAGTAAGGAATTTTCGGCAATGGGGAAACCCTGACCGAGCAACGCCGCGTGAAGGAAGAAGGTTTCGGATTGTAAACTTCTGTTATAAAGGAGAAGAACGGCGGCTGGGAAATGGTAGCCGAGTGGTACTTTATTAGAAATACGGCTAACTACGTGCCAGCAGCCGCGGTATTACGTAGGTGGCAAGCGTTATCCGGAATTATTGAATGCAAAGAGGAGCAGGCGGCAGCAAGGGTCTGTGGTGAAAGCCTGAAGCTTAACTTCCAGTAAGCCATAGGAAACCAGGCGGCTAGAGTGCAGGAAGGATCATTGGAATTCCATGTGTAGCGGTGAAATGCGTAGATATGGAGGAACACACCAGTGGCGAAGGCGACGATCTGGCCGCAACTGACGCTCCAGTCGAAAGCGTGGGGAGCAAATGAGTTAGATACCCTAGTAGTCCACGCCATGTAAACGTGAGTACTAAGTGTTGGATGTCGAAGTTCAGTGCTGCAGTTAACGCAATAAGTACTCCGCCTGAGTAGTACGTTCGCAGAATGAAACTCAAAGGAATTGACGAGGGGCCCGCACAAGCGGTGGAGCATGTGGTTTTAATTCGAAGCAACGCGAAGAACCTTACCAGGTCTTGACATACTCATAAAGGCTCAGAGATGGAGATAGCTATATATGAGATACAGGTGTGGTGCATGGTTGTCGTCAGCTCGTGTCGTGAGATGTTGGAGTTAAGTCCGCAACAGGCGCAACCCTTATCGTTAGTTACCATCATTAAGTTGGGGACTCTAGCGAGACTGCCAGTGACAAGCTGGAGGAAGGCGGGGATGACGTCAAATCATCATGCCCCTTATGACCTGGAGCTGCACACGTGCTACAATGGATGTGGTGCAGAGGAAGCGAAACCGCGAGGTGAAGCAAAACCCATAAAACCATTCTCAGTTCGGATTGTAGTCTGCAACTCGACTACATGAAGTTGGAATCGCTAGTAATCGCGAATCAGCATGTCGCGGTGAATACGTTCTCAGTTGTACACACCGCCCGTCACACCACGAGTTATTAACACCCGAAGCCGGTGGCTAACCGCAAGGGAAGGAGCTGTCTAAAGGTGGGATTGATGATTGGGGTGAAGTCGTAACAAGGTTAACCGG
+
--1,,-:48/(-.)),+'.+-)*&-*/784--416550-+&)+*2;2/026,*,),25.+1-(**'((*))*,(,+/-1;40672/7.//6)007031.0++,/,+.))-,/153'1+-)'&&*),0/*-/**+5-.%&%'%),.054,4-1%*('#$(*2123204.23698<510//1242.--((&&'3..(-)36030./+8---1./4'(-+*/4.''($$')&%&1+(+*-/92161*+,/(26943001/03*24*'0789/4+)'&-)./41'*,3466::00.,(*/*0;///3*2122-)--41%6++%-,//2//10,.-4/58,5/11*)**7;:34:3037::8*++*)/,,1+02-(.)-6024/2/&'0()*,940.0002632-20+21224+/0.--/27%((*(+.4:;;*)+,693-''*)0+.6676<()/4422531-.+-,'/)).3,/)'&&()(131.*+/7<7:7;510%()(/;83-4-*%(,-.7.3.5244:54/0///13;95+*)$'(&((+,.)-9/,4(+7985<:5591:2+-+/21545/&42+++3)(*/215577/807---+,+(0*5;8,.5083,2,+,563/0**-)-.1*'%*-8)(-.-2../55-+,+(+,+3).4239(()-.263/+%%%%**-,,/45633477:/8/..+,19579;9:4:121360,../:464,,155768993<10')3:6:2685(*-,3&'232720090,/..1032//0923;8:95240../5/38700240...,-022330:1014628924451/0+*.-42)490298996668;8678:913,.5/,,80//+7:760)**0).,+%*,-275/6-;.-71-,*-020/,-&**)-),''-)*,-/.+---*7,&*37<85<:02/:<96;667446/89;:1.(-&'&+*16200/'.-1'&%*(23606.,4-0.2579111)'*('+./2228794454,+,,,648845540767<885)*,((+4324.5<77;:012.1152,-*+,.,(-)(()*+0/,-52575:9330/.602/03)/12*)*)'++179858;...,7<;...)***),.677,-+-0-,1235363-/((%++898:
@fa1c48c1-258b-486d-9094-f6af10e5e56b ch=267 read=78070 start_time=2019-12-13T08:46:20Z barcode=BC01 runid=2c9cf7bc05858273f10e7d7ec552fc0bd742dc3e
CTCCTACGGGAGGCAGCGGTGGGGAATTTTCGGCAATGGGAAACCCTGACCGAGCAACGCCGCGTGAAGGAAGAAGGTTTTCGGATTGTAAACTACCGTATAAAGGAAGAACAGCGGCTACGGGAAATGAGTAGCCGGTGACGGTACTTTATTAGAAAGCCACGGCTAACTACGTGCCAGCAGCGCATTAATACGTAGGTGGCAGCGTTATCAGGTATTAGGTAAAGAGGAGCGAAAGGCGGCAGCAAGGGTCTGTGGTGAAAGCCACAAAACGCTTCAGTAAGCCATAGAAACCAGGCAGCTAGAGTGCAGGAAGGATCGTGGAATTGTTCATGTGGCGCACAGTGAAATGCGTAGATATATGGAGAGGAACACCAGTGCTTGAAGGCGACGATCTGGCTGCAACTGACGCTCCAGTCGAAGTATTAGGGGAGCAAATGAAGTTAGATACCCTAGTAGTCCACGCCGTAAACGATAGTACTAAGTGTTGGATGTCGTTCAGTGCTGCAGTTAGCAATAAGTACTCCCGCCTGAGTAGTACGTTCCGCAAGAATGAAACTCAAAGGAATTGACGAGGGCCCGCACAAGCGGTGGAGCATGTGGTTTAATTCGAAGCAACGCGAAAGAACCGCCACGAATGTGACATGCCTCATAAAGGCTCCAGAGATGGAGAGATGGCTATATGAGATACAGGTGGTGCATGGTTGTCGTCAGCTCGTGTCGTGAGATGTTGGGTTAAGTCCGCGAAAAGAGCGCAACCCTTATCGTTAGTTCACCATCATTAAGTTGGGGACTCTGCTTGAGACTGCCAGTGACAAGCTGGAGGAAGGCCCGGGGATGACGTCAAATCATCGCCCTTATGACCCTGGGCTACGTGCTACAATGGATTGCAGAGGGAAGCAGAAGCCGCGAATTGAAAGCAAAACCCATAAAACCATTCTCAGTTCGGTTGTAGTCTGCAGCTCGACTACATGAAGTTGGAATCGCTAGTAATCGCGAATCAGCATGTCGCGGTGAATACGTTCTCGGGCCTTACACACCGCCCGTCACACCACGAAAGGTTGTACCCGGAGCCGGTGGCCTAACCGCGAGGAAGCTGTCTAAGGTGGGATTGATGATTGGGGTGAAGTCGTAACAAGGTAACCGG
+
*-.0--00;/-5-,565)1423/')(/276/9;:6:555(*/,-9*+025744.024127:884886,2*+((/*073;:944842812294/0&)'%&(*-60-2-4//5/'-++,,))*()(*,.*0''(',4.-3/---+**$'(*+(//-'--).0/./.8---715475886935.+,-'.$&%'+00056,,&')&%$(*519001(-1.)-)&,'&+.((&-+%*)')*'*(+',,+/-.*0771117*.'%%'%''+*%)+))%&"%(,1..067'15-))&*/.,332460-///()+.01)0*(',0.675:6,&(*($*(***)*(&&()%,)/6.26.,24879788774790.,'()+/-/38(-,(%'&(-)+,2380.-..*.&'$#'*,*,-/456/9*+,9,()'%%%&(+,)1*),-9;95+,-*1-.),-./<)*.3467648+-+17779;800//((*)+,-.-/00:2:25/0,'(031'1./588752**&*(6*0+')()*99(+520,*)2.232302:0%&''%%*((*+,(*)+(.*'(++..222+$/,)(*)$),-.-*((',+.&),)(&(.12;9196++%&)%)+-,-5.0/*&'*),$%%&')(*+(*)'*))'**,,+*0.(*-+,2'''')*88.*()()*(23556330013444&+(*,5511,-(,55+-3443(**+/-8/049**'))9.8//782742-)4,'*),---%$()(2.&/70)/01.++1*+,/*$'*().'0+.*.,4(.33-864.)%&&((-,1//5(&&&)99:;44444.00+/+/.**(251.478946035--/..'$(((0-.-/(51(''+//.,.)+*/1245:,6+'&(+982/0/('(&.&&,'&+,240)&+%%-,*&)-;;94:6(,)681/:38<878207:3&1-3035831+,-.)//2.*)+&&)-01900:51//,/',)%)+/64/%(&'+,2,..02/34/,')*&'1011259933+4-0(*(&(*+,.2(066'()%'024--,*')*'+&$$$'''*/)',3/5401/)(,/01,/&&%&%&$((+.,&*,--06;:549.///*8-)170-*.-+,71.,4./5(5+21972:
@bae6740b-085e-4827-b203-4629ed472a2a ch=476 read=72406 start_time=2019-12-13T08:45:59Z barcode=BC01 runid=2c9cf7bc05858273f10e7d7ec552fc0bd742dc3e
CCGGTTGCTGTTACGGCTACCCCAGTCGCCAGATCACAAGTGGTAAACCTCGAAGGTTAAGCTGCTTCTTTTTTTGCAACCCACTCCTTGAATTGAGCGGGCGAACAATGTACAAGGCCAGGAGCAATGATACCATTCCTGATCCACGATTACTGGCGATTCCGACCTCATGGAGTCAAGGTTGCAGACTCAATCCGGACTACGACGCACTTTATGGGGAGTCCGCTGCTCTCATGAGGTCGCTTCTCTTTGTATGCGCCATTTGTAGCGTGTAGCCCTGGTCATGGGGCCATGATGACGACGTCATCCCCACCTTCCTCCAGTTTATCACTGGCGATCTCAGCTGAGTTCCCGGCCGGACCGCTGGCAGCAAAGGATAAGGGTTGCGCTCGTTGGGACTGGCAACATTTCACAACTGAGCCCAGTGACAGCCATGCAGCACCTCTCACGGTTCCCGAAGGCATTCTCATCTCTAGAAACTTTGCGTGGATGTCAGAGACAGGTGGAGTTCTTCTCGCGTTGCATCAGATTAAACCACATGCTCCACCGCTTGTGCGGGCTATGGTGTTTGAGTTTTAACTACTTGCGGACCGTACTCCCCAGGCAGTCGACTTAACGCGTTAGCTCCAGAGCCACGCCTCAAGGGCACAACCTCAGTCGACATCGTTTACGGCGTGGACTACCAGGTATCCTAATCCTGTTTTGCTCCCCACTTTCGCACCTGGGCAATCAGTCTTCATCCAGAGGGCCGCCTTCGCCACCGGTATTCCTCCAGATCTCTACGCGCATTTCACCGCTACACCTGGAATTCCTGCCCCTCTACGGGACTCAAACTTTGCCAGTATCGAAGATGCAGTTCCCAGGTTAGGCCGGGGATTTCATCTGAAACCCAACGAAACCCACCTGCGTGCGCTTTACGCCCGAAAATGAATTCCCGATTAACGCTTGCACCTCATTATTACCGCGGCTGCTGGCACGGAGTTAGCTGGAGTGCTTCTTCTGCGGGTAACGTCGTGACCGGAAGTGTGCTTGCTCCTTCCTCCGCTGAAGTACTTTACAACCCGAAGGGCGCCTTCATACGCGGCATGGCTGCATCAGGCTTACGCCCATTGTACGTATTCCCCGCTGCTGCCTCCGTAGGAG
+
/+*1-)$%$%')(),%(%)-22-**.0%%#&'322.--.''((&*)$()')-.0-33:55)''$'(9.43216.--00124-&((4()+*('**))*+/2/+($%$)*..14478111+(-0'%+-/,&&($'$$'*1.+-266-&(**2,+,1++)+./80-*(-112142+%''),+023:11)3+0142;76255575..-,.02*028:42)*)+#%'-/((+&'+)*)#%&&.'*-'()1+((27,/122379:<692-((&)+(,&'&'*3,+/586,.')(&&&%')***(%()-469:18..++-.0125.2++-2:0/369:240,&%...,'&(&*',.1282015.15738676180++./6,61532)&.0.8275667+6,'+3*.#'&%%&'('1,,),*)'%(,-+(&$%'()*(+.5271.*,--/2((*.23159;231-/4/51*1743630.0-,+*-0..06.,2-1.53.)++&'(+-8,.'(+0+,0;537,)+-02/300087'',3-5<;2;4511.122923/+,.,&-&(&*%$'))(((%%%$&%'/76),-''$'*)('.*%+/*,-..1771&488(55556423/3.//+6,.)+*2($))&)-'*-4;9757.832+23/57*)%&(+&').1344;+*+*4.../9253*03-&'-+23'(6;83++(-44)*+*34/+&),0-,01-13.(/2*&%((&'),21/*+/-,)',)''('*()(''*5063*,+))/-5)+'()/..--,**)+,-/3;6+&'(())*+&+4153+3-4-.-$-/2.+20)/',2),+-,10/.5))07-12352(&*',--2567<060+.525&'323&-*,&25633//,+*('..&--)))(&-0)(/4023333/+(*'&&,+./-'*+)('')'.,35(/&-$*0-616,(*(,.,)&),,,.,492..0/056657,)+*+'(5,+*//12)*+,23:3.2.-.3-/1/2+-()''#'&*%$%%()*+,+,,,$'*36+47.,02(,0+/-)*'*,02(-((./(%%'),/-')&(,*+(&*&(2--'*+++*(*,,/-.6,-+&+*15,'02.(&'%*),.221/*,+*++,05/26.1.0'*%
@6e25ea07-9579-464a-8c42-e71c587a1dbb ch=321 read=57312 start_time=2019-12-13T08:45:49Z barcode=BC01 runid=2c9cf7bc05858273f10e7d7ec552fc0bd742dc3e
CTCTACGGGAGGCAGCAGTAGGAATTTTCGGCAATGGGGGAAACCCTGACCGGCAACGCCGCGTGAAGGAAGAAGGTTTTCAGTTGTAACTTCTGTTATAAAGAAGAACAGCGGCTGAAATGGTAGCCGAGTGACGGTACTTTATTAAGAAAGCCGCGGCTAACTACGTGCCAGCAGCCGCGGTAATACGTAGGTGGCAAGCGTTATCGGAATTATTGGGCGTAAAGAGGGGCAGGCGGCAGCAAAGATTCTGTGGTGAAAGCCTGAAGCAACTTCAGTAAGCCATAGAAACCCAGGCAGCTAGAGTGCAGGAGAGGATCGTGGAATTCCATGTGTAGCGGTGAAATGCGTAGATATATGGAGGAACACCGAGTGGCGAAGGCGACGATCTGGCCTGCAACTGACGCTCAGTCAGCGTAAGGGAGCAAATAGGATTAGATACCCTAGTAGTCCACGCCGTAAACGATGAGTACTAAGTGTTGGATGTCAAAGTTCAGTGCTGCAGTTAACGCAATAGAAATTACTCCGCCTGGAAGTAGTACGTTCGCAGGAATGAAACTCAAAGGAATTGACGGGGACCCGCACAAGCGGTGGAGCATGTGGTTTAATTCGAAGCAACGCGAAAAAGAACCTTACCAGGTCTTGACATATATAAAGGCTCCAGAGATGGAGAGATAGCTATATGAGATACAGGTGGTGCATGGTTGATAAACCGTGTCGTGAGATGTTAGGTTAAGTCCGCAACGAGCGCAGCCACTTATCGTTAGTTACCATCATTAAGTTGGGGACTCTAGCAGGACTGCCAGTGATGACAAGCTGGAGGAAGCGGGGATGACGTCAAATCATCATGCCCCTTATGACCTGGGCTACACACGCTTCCACAATGGATGTGGTGCAGAGGAAGCCGCGAGGTAGAAGCAAAACCCATAAAACCATTCTCCGAAGTTCCGGATTGAGCAATACGTAACTACCACC
+
*11412+,+&&.*',-+7601+,+0:<;,7</30.260+'',/,5/+,,33.)+2*-,7:65153262,0*')')-.:62*')+--./6.0610..3//0:('+/*37/%-+,$((($(0')22/--4('()+,0)')(++(**/.3+$)+*&-*%)/100687556567570,,+,4.,+((+41//35795954:/63..45;967*/.*1,,3.434,+*).+('*+1-21:;7393*2330')&-.55121/2/.97338..-*&'')'+5*+),/.+11674-+2-.0((/4//)-,.-./.0,+//((*14)*..04///11251351/+)++.41-1:0.35959./131(-12/..*2(',*%))+/77/-0(-,,-+...-8373:/0651011130226-/('(((+,&(**(&*+9;+*-%,%2-,+-..4;+,,11347993568;99;<8/-,--,234699:3866;7:32-/1.8.,2<989;99999658:990,,-0-'&)(%*&()008./8/0,-)%('&..216-++++.../.1280-0406,,+1.4.87:.0:74:93,-,.,1-4,601/--.321.287;8575;1).,%(825,*,16.-)+*6-639-2'*,535/9./.45-,+'*/3-2349')**+,:98*()'*77744.+'*.026000.3//05210132-8,'$*'(&&%'+,154553245318$',2-2+133,..100*)-,&%%%(-%%+,126051/+4--8;9:968886-6-08;,34431),,'())+/268651,,)*.++('''#&(**'(&'(*42/04784;::<6223;;:;4810,+-./113:16;7836432-+))')+)((,3.1910-),0/3470*)&&&&/;720)/,,&%-)'-.687/7,$(,,'-'*,1:542(&+&&-52%,))1-)*'(+-+&./,0&&'%&%#%"
@5e045415-eebb-4bc3-a87d-a9275a4e87d3 ch=137 read=91587 start_time=2019-12-13T08:45:47Z barcode=BC01 runid=2c9cf7bc05858273f10e7d7ec552fc0bd742dc3e
CCAGTTACCTTGTTACGACTTCACTGATCATCAATTCCACCTTAGACGGCTCCTTCCTTTGCGGTTAGGCCACCGGCTTCGGTGGTGATATCAACTCTCGTGGTGTGACGGGCGGCGGTGTACAGGCCGAGAACGCGTATTCACCGCGACATGCTGATTCGCGATTACTAGCGATTCCAGCTTCATGTAGTCGGTTGCGGGCTTCTGTCCGAACTGAGAATGGTTTATGGGTTTGCTTCACCTCGCGGCTTCGCTTCCTCTGCACCATCCATTTAGTAGCACGTGTGTAGGTCATAAGGGGCATGATGATTTGACGTGTCCCGCCTTCCTCAGCTTGTCACTGGCGGTCTCGCTTCAGTCCCAACAATGATGGTAACTTAACGCGATATAAGGGGTTGCGCCGTTGCGGGACTTAACCCAACATCTCACGACACGAGCTGACGACAACCATGCCACCAATAATCTCATATAGCTATCTCTCCATCCTGGAGCCTTTATGAGTATGTCAAGACCTGGTAGGTTCTTCGCGTTGCTTCAGGTAAACCACATGCTCCACCGCTTGTGCGGGCCCCGTCAATTCTTTGAGTTTTCATTCTTGCGAACGTACTAACTCAGGCGAATTACTTATTGCGTGCTACGGCACTGAACGACATCAGCGCCAGGCGCTCATCGTTTACGGCGGACTATGGGGTATCTAATCCTATTTGCTCCCCACGCTTTCGGGAACAGGCGTCAGTTGCAGGCCAGATCGTCGCCTTCGCCACTGGTGTTCCTCCATATATATCTACGCGATCACCTTCACATGGAATTCCACGGTCCTCTCCTGCACTCTGGCTGCCTGGTTTCTGCATATTACTGAAGTTAAGCTTCAGGCTTTCACCACAACCCTTGCTGCCGCCTGCCCTCTTTACGCCCAATAATTCCGGATAACGCTTGCCACCGTATTACCGCGGCTGCTGGCACGTAGTTAGCCGTGGCTTTCTAATAAAGTACCGTCACTCGGCTACACCATTTCCTGTAGCCGCCGTTCTTCCTTTATAACAGAAGTTCGATCCGGAAACCTTCTTCCTTCACTGGCGTTGCTCGGTCAGGGTTTCCCCCGTGCCGAAAATTCCTGCTGCCTCCCGTAGGAG
+
3+%),))-*(0+5,%%'%'+0000,,/278))'&(*((&,+,/()**%$%&((***%$&'*+.40/.004:45+,)''+('/''')&%,,.0.0/0011+-++,--/2721.-+,)-0-2-'('0.8))*(()))))')*64.0,+,,,2'/&%&')+5202766;422-/011:19*+%(.40010/,/11).3-')&-&'&)&'%*6+*)'*().++0011221(&,/(2;6004/+&,,4;67.7./850**(+),**++*578::934:'%%$&,+)++,&'(%&(0..-.4++08-12301432:96.,.1)(++1/-285<7826,/.41-/:.0/5.+',-,24/./0+,++/4)+(&.4.'')'(,%$&(&,(&&'(*+*$)-(13+/0/0)*,,27240:,*)131*/-)-21+*)))&-.-.(*''0/0-,.-+()&0+'*&)*%$#'$&%&(),,''*,,/34498/,)(+*+.'(-1&)/*,1+)+*'%&%'&+,.01125-+-3)',4758;968447-..1/')*.,545904/1-0004./0,-00*/.0-4-062)(-,++6/'#%%&(,/99+9057323.1&'*(%&#$($&*/0/036),(.&'(-3,4/(,./,02(+%,+*.3564/.+247:0).()''/++'**0/77.5:2(,.*(*+(2-('$(,(.-00*/1/.1+(-/'(549471*,-..921'5,'%%''14232..7,*+&&028712476::782+3423:6737'318;452221/,,-/27994645'&(&)-.+,&&'(/.-0.09/.,-)3:2,-0.33323'..0('0)+,12.688950*--)-'*1'++2-4+-/3+*+,/1*294,9,(&*'%%()+3/*4-..44:258/-*,,0-49.,/0010,4/48:02)0-474743-4,%*'%*+)++-*(,+*++,,,8808.-&*'-*-.6+&)1,0+/*+2/,229,33+&)(2&&*,&))*'(),)**-3.7<8077831.04.17/0:8:<13/9.++1,*)'+)(/0(%'+.(*&('(1528347842:4+,'-,4214//0+4++,17740:2/520-%.(*20.:;8.,+*))+,-170081.014**&
@95142836-7efa-413c-8e0e-875a733930e7 ch=283 read=76038 start_time=2019-12-13T08:45:38Z barcode=BC01 runid=2c9cf7bc05858273f10e7d7ec552fc0bd742dc3e
CTCCTACGGGGAGGCAGCAGTGGGAATATTGCACAATGGGCGCAAACCTGATGCAGCCATGCCGCGTGTATGAAAAGGCCTTCGGGTTGTAAGTACTTTCAGCGGGGAGGAAGGGAGTAAGTTAATACCTTTGCTCATTGACGTTACCCGCAGAAGAAGCACCGGCTAACTCCGTGCCAGCAGCCGCGGTAATACAGAGGTGCAAGCGTTAATCCGGAATTACTGGGCGTAAAGCGCGCACGCAGGCGGTTTTGTTAAGTCCAGATGTGGGAGGAGGGCGGAGGAGGATGCGGAGAAACCAACCTGGGAACTGCATCTGATACTGTAACGAGTCTCGTAGAGGGTAGAATTCAGGTGTAGCGGTGAAATGCGTAGAAGTCTGGAGGAATACCATTGGCGAAGCGGCCCCTGGCGAACTGACGCTCAGGTGCGAAAGCGTAGGGGAGCAAACAGGATTAGATACCCTGGTAGTCCACGCCGTAAACGATGTCGACTTAGGTTGTGCCCTTATGAGGCGTGGCTTCCAGGCCTAACGCGTTAAGTCGACCGCCTGAAATTACGGCCGCAAAGGTTAAAACTCAAATGAATTGACGGGGGCCCGCACAAGCGGTGGGCATGTGGTTTAATTCGATGCAACGCGAAGAACCTTACCTGGTCTTGACATCCACGGAAGTTTTTTCAGAGATGAGAATGTGCCTTCGGGAACCGTGAGACAGGTGCTGCGGCTGTCGTCAGCTCGTGTTGTGAAATGTTGGGTTAAGTCCCGCAACGAGCGCAACCCTTATCCTTTGTTGCCAGCAGTCCCGGCCGGGGAATAAAGAGCTGCCAGTGATAAACTGGAGGAAGGTGGGATGACGTCAAGTCATCATAGCCCGCCGACCAGAATACACGTGCTACAATGGCGCATACAAAGAGAAGCGACCTCGCGAAGGCAAAGCGGACCTCATAGGTGCATCGTAGTCGGATTGGAGTCTGCAACTCGGCCCATGAAGTCGGAATCGCTGGCCAATCGTGGATCAGAATGCCACGGTGAATACGTTCGGGCCTTGTACACCGCCCGTCACACCATGGGGAGTGGGTTGCAAAAAAAGTAGGTAGCTTAACCTTCGGGAGGGCGCTTACCACTTTGTGATTCATGACTGGGGTGAAGTCGTAACAAGGTAACCGGAAGATAGAGGCGACAGAGCCGTGGAGAGGTTAAGCACCACCGACAACTGTAGCAGCGCGTGAAC
+
.43,+021*41),0-/5505647,0,-,4/.,//,8..7/,)+03,.6-...-0,'+124575687:8744/022*,4367:9*765;2276,-.-06/)%))0.4-'+)1.++,%$''+((.13&)-11;70394,4--.5/8..24-+.,,2.%*(&(13-5***111534133590,0.+15.5,6,,21(5/-+0-44773686472710.*)'(/81227763366<5-+++,-+/.0'*-+)179;+,7,5-&)+)'(01(&%(&&''&,+)&)'%)'%('$&$)'-$$%())(2/38506)5./;32.)+&&&**,*+%*')*,..--.+721*0,5.3/,2./3),0//0...16,(07)*+**)+))(&*--::525/91275%+'3)))/,&0-01:4.*1,**(+(*++64666+0+1.2*.1.,/33(114+'(&/508(24+)*)),8388++,.-,+322*,*++..285-,,,'-/1/0&&,1,3+**336.+,'&%&)(0.*%)((,5)$)*+'(7951.,0658587.'453640*$#$$'--/166//38**)/..39///07:<55/8292530162++10+-0434684;44(+./4.,+20:74:9<9123217./+,*+-)-13-4-+286/,1-6..-34540.01-.,+/.<;;.7.)'%(*/*(&)%&+-09/18,78,-5-,-)*+,5.36855-,')/.22;;6780233599639//--3.,+/;.0219751/3-*+/300.112134/5<//6214.-6-+.823:444&./1/)-2./099'.%%'/0''+*.&/+$*,,223;*.,/,,-**/,00/77778861-//0-33540(&()-.%%*')+/-1()*%$'$')*+.846394*3013337095.+-(*,'(//389;810.*&&-06-,/2/,/**+*),(('%'')0(*%)(-(2(0+)'&',13,.1,--51&,,**++5/..4,0*1--''(-**)4+777987764-*.5401.)+-0-,.8324..10'.43*,.,.+,)*/-+43-.733018552/-)&$*)1008/1065/-)'%&'1-+.%)*)2,686:7/;6-/6011233039-,/:8/2699;8772/1,+./+.*''')1-.0336-+,+-8080-*+'+)((()*)634)+&)/2-5+.(+%0-.7-,&*'*+'-1/0*)%&'"%$%(&&%$''%#$$$
@ce0363e5-2326-4126-bf29-86f61b48f0df ch=148 read=79184 start_time=2019-12-13T08:45:28Z barcode=BC01 runid=2c9cf7bc05858273f10e7d7ec552fc0bd742dc3e
CCGGTTACCTTGTTACGGCTTCACCCCAGTCTGAATCACAAAATTAGTAAGCGCCCACTCCCGAAGGTTAAGCTACCTACTTCTTTTGCAGCCCACTCCCATGGTGTGACCGGGCGGTGTGTACAAGGGCCCGGGCAGTATTCACCGTGGCATTCTGATCCACGATTACTAGCGATTCCGACTTCATGGAGTCAGGATTTTTGAGACTCCAATCGGACTACGACGCACTTTATGAGGTCCGCTTGCTCTCGCGAGTCGCTTCTCTTTGTATGCGCCATTGTAGCACGTGTGTAGCCCTGGTGTAGGGCCATGATGACTTGACGTCATCCCCACCTTCCTCAGTTTATCACTGGCAGTCTCCTTTGAGTTCCCGGCGGCCGGACCGCTGGCAACAAAGGATAAGAGTTGCGCTCGTTGCGGGACCAACCCAACATTTCGCAACACGAGCTGGCGACAGCCATGCAGCACCTGTCTCACGGTTCCCGAAGGCACGTCTCATCTCTGGCTTTGCGTGGATGTCAGAGACCAGGTAAGGTTCTTCGCGTTGCATCAGATTAAACCACATGCTCCACCGCTTGTGCGGGCCCCGTCAATTCATTTGAGTTTTAACCTTGCGGCCGTACTCCCCAGGCGGTCGACTTAACGCGTTAGCTCCGGAAGCCACGCCTCAGAGGCACAACCTCCAAGTCGACATCGTTTACGGCGTGGACTACCAGGGTATCTAATCCTGTTTGCTCACGCTTTCGCACCTGAGCGTCAGTCTTCGTCAGGGGCCGCCTTCGCCACGCAGTATTCCTCAGATCTCTACGCATTTCACCGCTACACCTGGAATTCTACCCCCCCTCTGCGAGACTCAAGCTTGCCAGTTATCAGATGCAGTTCCCAGGTTGAGCCCAGAGTTTACATCGACTTAACAAACCGCCTGCGTGCGCTTTTGCCACGCCCAGTAATAATTCCGATTAACGCTTGCGCCCTCCGTATTACCGCGGCTGCTGGCGCAGGTTAGCCAATTCTTCTTCTGCGAACGTCAATGAGCAAAGGTATTAGCTTCTCCCTTCCTCCCCGCTGAAAGTACTTTACAACCCGAAGGCCTTCTTCATACACGCGGCGTGGCTGCATCAGGCTTGCGCCCATTTGTTACCAATATTCCCCACTGCTGCCTCCGTAGGAG
+
21+31;24262.16.-0-+-7.+30.'%$50,-+:51-.(2+&,&$(1/)'(+27-&+)0-((*'-*2/4/'*((,,+*./547;:4%+*'155+-//;4'1+..)''+-)/820+1.21.*,&%$)16,6(+0*)&&*+5:55696627112;986688-,--2643380001260-,)*4475-253-.,/#(+#,+()%'(')418'6+,6,4..-0-34505+/0:;00,*03.54/+6++,24-/.-+(+),-1272801:.*-341212;,6.)*++,,+,-,0/-//4:4,*&''%%*,2.,&*'*+-+****-66778++'&%(,8197414(*,5+,.:78825/,-.148.2:,*+132/,(+)'/()$2+4:32224:42)557&7-8852-$-*7.2+/17739211:9,*+,%0''*(.01:75465)537-%.)*+&,+,/))*7,960///.27+.2796142:738:5++0+1,-3(+)-67:776324-.1(&*),0998332)&('+:;69913///:::8<532/07/1133((+6,7:8:.--,5./010,10,-,5,1-.-81,65*'()*0292(/42//10;;.-,1-10.+/-4-58./.-99/,598'1/.+-.1:1:0/,(*-*./5/3-1*.*,0+,/17550.&('(')+),,+.'5+)(,11303453;4..2;9899:687678/-*%.,23*,77798-9<.+140(,,-/;:,-/-17250+*+--0/444::508(*69/290394;7442&)(+*-1.1.8+,-.,.00069896847;8/355,/1(//1989212313)%+/06931+-/+(++.015721,/.7/0.(%1(()97//-,,/.1704.)*'))'&3.-&%%&(-/(%&)()-.,.24539;:9;69<88877780--.+'$(('*,*3.))+.)'-6196531729190//4,1'05//10,.165037+,4///79:4,+&+(1).'&'$&+'*+,194493034,-.++7413331.24;)-9//.8-*,,1/2/9.089-)6;9,,997+7.*/-,561(),-270,-224577;76:7.+(+&)'')*(&((.--)(*,9288107/054:2(11((/)'2,../0196230')+,0/..1,36+-).)*(
@59ad1be1-424d-43ae-abb8-9f5b542d4e99 ch=284 read=72569 start_time=2019-12-13T08:45:20Z barcode=BC01 runid=2c9cf7bc05858273f10e7d7ec552fc0bd742dc3e
CTCACAAAGGGCGTAGTAGAATTTTTCGGCAATGGGGAAACCCTGACCGAGCAACGCCATGAAGGGAAGAAGGTTTCGGATTGTAAACTTCGTTTAAGGAAGAACGTGGGAAATGAGTAGCCGAGTGACGATACTTTATTAAGCCACGGCTAACTACGTGCCAGCAGCGCGGTAATACGTAGAGTGGCGTATCCAGGTGTGGGCGTAAGAGGGCAGGCGGCATGAGGTCTGTGGCAAAAGAGCTTAACTTCAGTAAGCCATAGAAACCAGGCAGCTAGAGTACCGCAGGGAGAGGATCGTGGGTATGTGGCGGTGAAATGCGTAGATATATGGAGGAACACCAGTGGCGAAGGCGACGATCTGGCCTACAGCGACGCTCGTCCAGCGTGGGGAGCAAATAGGTTAGATACCTAGTAGTCCCGCGTAAACGTGAGTACTAAGTGTTGGATGTCAAAGTTCAGTGCTGCGGTCAGCACTAATAAGTACTCCACGCCTGAGTAGTACGTTTGAGTGAAACTCAAAGGGTGGCGGTACACGGCGATTGGAGCATGTGGTTTAAGTTCGGAAACAGCGCGAAGAACCTTACCGGGTCTTGACATACTCATAAAGGCTCAGAGATGGAGAGATAGCTATATGAGATACAGGTGTTTTGCCGGTTGTCGTCAGCTCGTGTCGTGAGATGTTGGGTTAAGTCCACCCAACGGAAACGCAACCCTTATCGTTAGTTACCATCGATGAAGTTGGGGACTCTGGCAGAACTGCCAGTGACAAGCTGGAGGAAGGCGGGGATGACGATCAAATCATCATACCCCTTATGACCTGGGCTACACACGTGCTACAATGGATGTGGTGCAGAGGAAGCGAAGCCGCGAGGTGAAACAAAACCATAAAACCATTCTCAGTTCGGATTGTAGTCTGCAACTCATTTACATGAAGTTGGAATCGCTAGTAATCGCGAATCAGCATGTCGCGGTGAATACCGTTCTCGGGCCTTGTACACACCGCCCGTCACACACCATGGGAAGTGGGTTGCAAAAGTAGGTAAGCAACCTTCGGGAGGCGCTTACCACTTTGTGATTCATGACTGGGGTGAAGTCGTAACAAGGTAACCGG
+
..3((*,'*(%%&%$')+,*,,486015:54;6662(*1-36,+*/5203,012/-1)%%'&0+1*,.(-+/21:-,-1*:,//450/04/&(&$'()--8//*)'%&+*)0,+,&&'*.61((()*4.+$'*129931420,//01342),+)*)+000674+-'(*'),/-60/.1*(++)+*+*(%($-,-*/0-/146234+:.()/0,))*2334/))('/,*)('(&%&%()'%(&&++00/071,005818;785./451:.0.*%$(*.&)(*$'%'+&16*)'(-70795;30&%#%$%&'((*1+*02++-0-,+99983671-40)720.3*,/01--,/'/-36200//257563%1.%**(-+(*'(')%%&&&*'+**&*+8::5((')+-+/2248((%1&()'')&(())+%(&'%(,**+7882781;1:1712-*3--187616231++'')$'&''**6.,('''()-0'$(%-/.+&)+&,3,,*/,$'$%$(.44/2539/*1--.2.++(&(&&*))*&3*4-%)+6542305;8,'&-2.)),,-++)-,+,..)-326.6-,4(+'+(+*+-86536666746)0/147(()++;:3+)**,6*.----762,,-,,1(2*%&),1*))'((,7*-3668/0111383675954223409-.))746/17-%,'(+210''(&((-/,04(.()-8,2**)50,42.1.*&-#,'')6*485+,,*($**&)&+.589;236467695657-+2.+6/71.06806783-(.-/2.,-488))$*)-)0,-+-(80--745440-+(,,,11,*,-0./71+)))-136-+),+,/.0,/1,/750'(((,,(+'(*25-48+-3:;55789<420(,',3./+4./05:::99190/04&&))(-02032-20:0688931/*',*/-3-..,5/5+-/34//004195+)4216457;85923102/8.//602/2954822491/,-*0747-1,(&()/8226,1-3+)&'&+,)-''').)*.05096)-1/0326027.007512233:211/247560)*--3-.-/4.,-..*-,99:788
@36eab4bf-4b0b-4e6d-b0a4-652c442c65b0 ch=345 read=63749 start_time=2019-12-13T08:45:13Z barcode=BC01 runid=2c9cf7bc05858273f10e7d7ec552fc0bd742dc3e
CTCCTACGGGAGGCAGCAGTGGGAATATTGCACAATGGGCACCAAGCCTGATGTAGCCATGCCGCGTGTATGAAGGCCTTCGGGTTGTAAAGTACTCTCAGCGGGGAGGAAGGGAGTAAGTTAATACCTTTGCTCATTGTTGCCGCAGAAGAAATACCAGCTAACTCCGTGCCAGCAGCCGCGTGGCCACGGAGACTACTAGCGTTAATCAGGAATTACTGGGCGTAAAGCGCACGCAAGGCGGTTTGTTGTCAGTCTTAAGGAAATCCGGGGCTCCAGCCTGGGAACTGCATCCCTGATACTGGCAAACTTGAGTCTCGTAGAGGGTAAATTCCAGGTGTAGCGGTGAAATGCGTAGAGATCTGGAGGAATACCGGTGGCGGCCCCCTGGACGAACTGACGCTCCGGAAGGTGCGAAAGCGTGGGAGCAAACAGGATTAGATACCTGGTAGTTTGCCGTAAACGATAATCGACGGAGGTTGTGCCCTTGAGGCGTGGCTTCAGGCTAACGCGTTAAGTCGACCGCCGCAAGAGGAGTACGGCCGCAGGTTAAAAACTCAAATGAATTGACGGGGGGCCCGCACAGGCGGTGGAGCATGTGGTTTTAATCCGATGCAACGCGAAGAACCTTACCTGGTCTTGGCATCCACAGAACTTTCCAGAGATGGATTGGTGCCTTCGGGAACTGTGAGGACAGGTGCTGCAACATCGTCAGCTCATGTTGTGAAATGTTGGGTTAAGTCGCAACAGGCGCAACCCTTATCCTTTGTTGCCAGCGGTCCGGCCGGGAACTCAAGGAGACTGCCAGTGATAAACTGGAGGAAGGTGGGGATGACGTCAAGTCATCATGGCCCGCCCACGACCAGGAACTGCACGTGCTACAATGGCGCATACAAAGAGAAACGCTGACCTCGCGGAGAACGAAAGCGGACCTCATAAAGTGCGTCGTAGTCGGTTAGAGTCTGCAACTCGGCTCCATGAAGTCGGAATCGCTAGTAATCGTGGATCAGAATGCCACGGTGAGTCACGTTCTTGAGCCTTGTACACACCGCCCGTCACATCATGTGGGAATTGGGTTGCCAAAAGAAGTAACTTAACCTTCGGGAGGGCGCTTACCACTTTGTGATTCATGACTGGGGTGAAGTCGTAACAAAGGTAACCGG
+
,+/.(',&.0&)/-,./052-.*/,2+7,++,-.1/,-))&*&1,*-907/-(#%').,24:847434544)-*))58617*:458++-2+',(,-.--*//285*(-3-2.6.)+*.9+,431/145296.047*7(%&'#&%$&&'/+**.'%(+.),-,03135:465764)+)*2,+,+&%%&(,.-+))&&'&''(*642.3-,-'/*('-,*,/1340/046612/0-//0-(3+/.-14*&)2&'&$)**++''''*+*%0(&)*)*+/&(&1.-*/.062-,+...6-((,-075/,),+%'&%)&(((*1346+(,0+*+(0,6.4/6211303337.,-/-*+;:93/.+,-12:9225/5128;6<'*''*,-324,*2620-,.)*+.44627*&0%&*0-/0--73,/2.--1)-/1;20,37,.2.,/,+)0'-65..+*'(,0..,20+,,+)')+/')'.(*-/8-/+78)(+*',6-3,.++064''-,,.2,,102752/2/222765.&'(+(*(''%()4163800/,-+82;52)++-)175.1-4-72)*-603,-60--01.',1*3845,..,/**,4/;<-3;42*)*/118230.--0(),131514:44+-+.),&2248/.//62/*-.+2+-+-...14&0)))(*69546(96675660(&.*36-/7945420,(&$,154900333467--(''.2/.-8-&*8+:/6.46*/-0.--82,1187;2/2013..70/4846835529722/7/7.3.*&*+*'()**++28879-11./12;8554.+.++0--*+234/66897981*-/1898/0**12,$-.)&)*/0:43($&-,'(&)*-./6508003;0--,+(..6-&(%((&'*+-0233255:4/%&((+%)*'&*5:52742))-48-03467758-515(/'2&&%&')405///0-.&*)24),.*,,+,*-/,+0123,3228233;:697821276570--142/(')&&'*16('&&$54/.2,,++/226<54:.16602134&&%%%*(%%'(2887:*5+'35*$(&$&&&&*,00-3.80-:4/1/.-./,)*.,,/1:1.0/00:077521*-*,(*)..+-0*((,,1:-+7-6::751
@cc70308b-3050-4786-84c3-af7305e4966e ch=287 read=55425 start_time=2019-12-13T08:45:13Z barcode=BC01 runid=2c9cf7bc05858273f10e7d7ec552fc0bd742dc3e
TGATTTACCTTATTATTACGGCTTCACCCCAGTCATGAATCCACAAAGTGGTAAGCGCCCTCCCGAAAAGGTTAAATACTTCTTTTTTACAGCCCCTCCCCGCGGGTGTGTAATAAGGCCAGGAACGCGTATTCACCGTAAGCATTCTGGAGATCACGATTACTAGCGATTCCGACTTCGTGGAGTCGAGTTGCAGACTCAATCCGGACTACGACGCACTTTGCGTAAAGGGCCCGCTTGCTCTCGCGAAGTCGCTTCTTTTGTATGCGCCATTGCACGTGTAGCCCTGGTCATGGGAGGGCCGCGATCCTTGACGTCATCCCATCTTCCTCCAGTTTTATCACTGGCAGTCTCCTTTGAGTTCCCAGCCCGGACCGCTGGCGGCAGGATGAGTTGCGCTCGTTGCGGGACTTAACCCAACATTTCACAGCGGGCTGGCGACGGCCAAAATACGGCACCATATCTCCACGGTTCCCGAGGCGCAATTCTCATCTCTGAAGCTTCCGTGGATGTCAAGACCAGGTAAAGGTTCTTCGCGTTGCATCAGATTAAACCACATGCTCCACCGCTTGTACAGGCCCAAATCAATTCATTTGAGTTTAACCTTGCAGCCCGTATACAGGCAGTCGACTTAACGCGGTAAGCTCCGGAAATACGCCTCAAGGGCACAACCTCCCAAGTCGACATCGTTTACGGCGTGGACTGCAGGTGTAATCCTGTTGCTCCCCACGCTTTCGCACCTGAGCGTCAGTCTTCGTCCAGGGGCCGCTAACCGCCGCAGTATTCCTCCAGATCTCGCATTTCCACCCGCTACACCTGGATTCTTATCACCATACGGGACTCAAACGCCGGTATCGGATGCAGTTCCCAGGTTGGGCCAGAGTTTCACATCTGGCTTAACCGACCGCCTGCGTGCGCCTGCGCCCAGTAATTCGATTAAACGCTTGCCTCCGTATTACCGCGGCTGCTGGCACGCGGAGTTAGCTGATGCTTCTTCTGCGGAAGTAACGTCAGTAAGGCAAAGGTATTAACTTTACTCCCTTCCTCCCGCTGAAGTACTTTTAGCCCGAAGGCCTTCTTCATACGCGGCATGAAACGCAGGCTTGCGCCCATTGTCGCAATGTATTCCCACTGCTGCCTCCCGTAGGGGCAATGCATCAGCGCCAACCAGAAGGACAACACCGAGGCCACCCGACAGCTTTCTTCAGCGCAGCAGCCGCA
+
*+'-:((/323&-/++0(*)..-2-(./0*+,045543908(%**.0+-.713/-..76,,0*$'+++'(),//:2/.2/423110/*'(**-00+)+'('&&).'$&$%(&$%'((.-.-1..(*'%%*++3.%'&%&%$')-1,($')&(%')$&'''+$&(',/2-58361**(,%%'&*&'((''+.6/1.05678/;0///3586566350-$)))(%&&)+-'(0.,0*(,,4*,./,0/**,((-.,/01/0,0.'&%(*6,260*'%&%+.))'(&),,.343/*/,-)'+5,56'&*&(($'',-21368-82,*553512-/923/<<+,/2%1+3++(+4446.06,)'*49/2*&'02+3956966+1)('./(01'%%$(/(%'$%'+*/-+'%.3-''(/)-0+..1119/-+)''()0012/+,+(+%***,3/)*)+**)%)(&)*1/+/-&)'.3:05+)%)'%$'%%,+(*06-*---'*)$'/2-/((.:78578(,---5*,0-24/)./400*&'((2+''*+1'''3'')037(***)+*28--4.,4,)*&*&04163*/,,,38787-.12.//5;9.23/.-.-'+/5+&+&%%('.23'..,,*+.)*$&&%('))&&(-2'+(()($%'#*+04.)393//03141/-'()*(./255456/.85/-.0/,3.4..-&)''%%$(*4/671156(**165**+*(99-),-,/.(%&./,33-0--,1))*+*).482-3('%&$&'%&(%*(+-,+907(3&''-+*)*',',5.4.+,5-002+/+,/'(('+,)'%%'/),0'&%&()))556)+10,0*.22225%503121329664,.//6-3+)$%&$')3***,,23/.),,202.').17.11.04/0-,('%%%'(+*'()/&$,'(')2+2-*+(('&&**-./+2+.,(+,*-*4-0.2/.+(%('+'*&)-)&&&$)&-,0292374..///&$&(,*-26,,(*)&,*76;,)+-(+),(),0,%)*1:30766*67,)52,))'(*),/-%'&//-('0*1/7-63/42('$)%)),+#$%*,(&&+#)%%&'$(,32,%,4-/.+/.*(&)$(-*,+'-,.-.,..,26+++*-*()-++-&$&(3/+,*()-0,,()0++,%&(&*(*%&#,'%&%+*''(&($&,0,'(-$'+.)0,&&%%&$$%$
@18021150-0972-4764-ab93-c55d0c23a43e ch=287 read=55423 start_time=2019-12-13T08:45:08Z barcode=BC01 runid=2c9cf7bc05858273f10e7d7ec552fc0bd742dc3e
TGGTATGCCCGTTCAGTTTACGTATTACTGGTGCTGAAGAGAGTTATCCGTTATCTTTATTATTGCTTTTCTATTTGGTGCTGATGCATACTGCAGAGCGGTGGGAATGTGCTATTAAAACATTATAGTGCAGCCATGCCATGATGTATGAAGAGAGGCCTTGGGTTTGTAAAGTACTTTCAGCCGGAGGAAGGAGTAAAGTTGTACCTTGCTCAGTGGTACCCACTTAGAAAGAAGCCTGGCTAACTCCATTACCCAAAAGCAGCCACTTGAAGTAATGTGCTGGAGAGGTGCAAGCGATTAATCAGGAATTACTGGAAATAAAGCGCAGGAGGCGGTTTAGTGGAGATCAGATGTAAGAATCCCAGGAGGCTATACAGACTGCATCAAGTACTGGCAGGCAGGTCTCTCTCGTACAGAGGTAGAATTCCAGGTGTAGTGAAATGCGGCATGCAGAGATCTGGAGAGGGAATACCAGTGGCAGAAGGCAGCCCCCCTGGACGGGCAGCCTCCAGGTGCAGAAAGCGTGAGGAGCAAACAGGATTAGATACCTGGTAGTCCACGCCGTAAACGATCATCGACTTGGAGGTTGTGCCCATGGGCTGGCCGGAGCTAACGCGTTAAGTCGACCGCCTGGGTACAGCCTGAGTTAAAACTCAAATATAGATTGACGAGGCCCGCACACAAGCAGTGGGCATGTAGTTTGAGATTGTTTGAAAGACCTTACCTAGTCATGGCTTGTCACGAGAGTTTTCAGGGGATACAGAATGTACCTTCCAGGAACCGTAGGACAGGTGCTGCATGGCTGTCATTAAAAGCTCGTGTGAGAATGTTGGGTTAAGTCCACAGGCACCAGCCCCTTATCCTTGGCTGCCCAGCCTTGGTCGGCCCGGGAGCTCAAGGAGACTGCCAGTGATAAACTGGAGGAAGGTGGGGGATGACGTCAAAGTCATCACCTTGGCCCTTGACAGGGAGCTACACACGTGCTACAATGGCGCATACAAAAGGAGAAACTGACCTCCCCTTGAGAACAAGCGGACCTCATAAGAGTGCATCCATGAGTCCCGGATCCCAGTCTGCAGCACTCTGACTCAGCAGAAGTCGGAATCCTTGTTAGTAATCGTGGATCAGAAGAATGCCGTGGAATACGTTCAGGCCCCTTGTACCGCCCGTCACACACCATGGGAGTGGGTTGCCAAAAGAGTAGGTAAGCAACATTGGGAGGGCGCTTACCACTTTGTGATTCGCTGACTGTTGAAGTCGTAACAAGGTAACCG
+
"/&''.)-+*&*-5%.01+*/-2/+-&)).123430+,(&&$+,2(**'&*.-*(0,(&&)&,('(.76-)+'+0(.)'&&$&%%$$$%#'')21-)))%&&(*-*1*')$'%%,*('%$%()++,(*,'%$#%+,**1)$$%$'$1,2.//+('(.,+(&$#)1,5)',,5,)+-)49/'&%$#+('***)-.&)+/70)+*(&$%$%(&)-.'))'#%&(-,%%+'&&/-(%))''%&'*(+.21233105(/)'),+)%')+01,.,6,+*&()((')')*,,*'&*,,((-*&'&&('&&'(($)''+'$&%(('&&%&''&'$&#-,$+*-%112-$%*'*(%&,/,--+)))*+,0*/3.$/,&'&'%%%&('(+++/00-.&'&+(**++,'(-/,*-,-,+-+,,%'$***'-*+(**+-+.((((')+'-/%$+.+-,**)$($((&(*,/2142))&++'.*2%2+',004.-*+&*.)()22;74)),4/,&)+'&%&&),))(()(((&)*)'',,-*//(&-*9503-0(7*,,65263/)4/)'),.'(&))&'(/5**)+&&)2//-.-..&('+0(*+77)%%&('&$&&&%()&&%)+$*%''++0++,--.25&)&%&(&%#&&(,)''%*),)*'(&(,(+*(%&&$)5-0..'&,-,6*$*''$&(%'(%'')-(')-')%-.5(%)$&/**6+&%'+,&-,--+)+')&')'$(&)'+*++,((%&%&',75.0./&(+'&$&%('.),3/4-5,*%(-1.51/,0**117-/+.-50-/*(),+/,,,&)%224+#$'((*'&$%%(.)*-*+,+.*(*-,0+%%&&*(%%&)&.43)-/,+(%#$$%'-&)/))(,+'),013)000+$))&$')*'',0*,-0*+.4/....096)*++,,-1+)*)'-550-)0*+*(,./8,*,.033&($&&)*-1((&%$%$,,(%&(*'('())%+&)*-+//,+/,*//.+/.71')''&*)))')+36-0(''''(+./40//(,.:49:22)**,''((+.&-)(&-&%%)/0-//*,--%((-..+(*%&#))+$''+,,*&(&$)%'))&/)1-*$$&$(())*,.+,(,2:765,),*')//*.-%)(+***04/121',,.0,',&$%$*5,/2.),+$('(*-/4414,''(*20.5*))+./)%&&($,'*23.01**#'%*1/**.0/,*,)(.2*-391-0/1474$(,.*-**)+*3+++0076(639.812637-
@198a4ba1-dc7c-43d1-ab5e-fb7a9c77ec3c ch=250 read=131139 start_time=2019-12-13T08:45:07Z barcode=BC01 runid=2c9cf7bc05858273f10e7d7ec552fc0bd742dc3e
CTCCCTCAGGAGGCAGCAGTGGGAATATTGCACAATGGAAACCCTGATGCAGCAACGCCGCGTGAAGTGATGAAGGTTTCGGATCAGTAAAGCTCTGTCTTTGCAGGGGAGAAGATAATGGCGAGGTACCCAAGGGAGGAAGCCACGGCTAACTACGTGCCAGCAGCCGCAGTAATACGTAGGTGGCGAGAGCGTTATCGGATTTACTGTAAAAGGGGCGTAGGCGGATGGTGGTCAGTGGGATGTGAAATACCGGGCTCAACTTGGGTGCTGCATTCCAAACTGGTTATCTAGAGTGCAGGAGAGGAGAGTGGAATTCCTAGTGTAGCGGTGAAATGCGTAGAGATTAGGAAGAACACCAGTGGCGAAGGCGACTCTCTGGACTGTAACTGGCGCTGAGGCTCAAGCGTGGGGAGCAAACAGGATTAGATGCCTGGTAGTCCACGCCGTAAACGATGAATACCTACTAGGTGTGGGGGGTTTCAAGCACCTCCGTGCCGCCATAACACTTACATTAAGTATTCCGCCTGGGGAGTACGGTCGCAAAGTTAAAACTCAAAGAGGAATTGACGGGGACCCGCACGAAGTAGCTTGGAGCATGTGGGTTTGAAGATTCCGAGAGCAACGCGGGAACCTTACCTACACTTGACATCCCTTGCATTACTCTTAATCGAGGAAATCCCTTCAGGGACAGGTGACAGGTGGTGCATGGTTGTCGTCAGCTCGTGTCGTGAGATGTTGGGTTAGAGTCCGCGGCAGGCGCAACCCATAGCCGTTAGTTACTGCATTAAGTTGGGGACTCTGCTTGAGACTGCCTGGGTTAACCAGGGAAGGTGGGGATGACGTCAAATCATCGTACTTGCCATGTGTAGGGCTACACGTGCTACAATGGCTGGTACAGAGGATGCAATACCGTGAGGAATTGGAGCCAAACTTTAAAACCAGTCTCAGTTCGGATTGCTTAGGCTGGAAACTCGCCTACATGAAGCTGGAGTTACTAGTAATCGCGAATCAGAATGTCGCGGTGAATACGGTCTTGTACCACCGCCCGTCACACCATGAGGTTGGCAATGCCGAAGTCCGTGAGCTAACCGCAAGGAGGCAGCGGCCGAGGGGTAGGGTCAGCGATTGGGGTAAAGTCGTAACAAGGTAACCGG
+
/./83/0&96120.2255+6)0,(,++4,),02490*)&**-3/+,44/56'548435+%%&,&&%&&$*,,551049+,+4163''%-4,)*+//-/-..-'%'+.0))'(+-/+5*''%%'%('+)3-(.++-''.(+*'/41162--.9/743)-'.2+*1/,03),''0,2,/3.16344.7-*)&%()92:1/2)+)39.+(&&&'08'+0+,106748859832)*/-/'.-13:994(.-.931231*6654710*0*/735011123790127333.3.5//..,-'*+01'1)&)',.''%'((*(*0203,,15,))+,.91.)/1/0256-+(((0+*3)+''((-27/.080:1')-*-88721/.*-39+2**+,,+)0&($&-+%*''),'/(+/7859-(,.9:1934/+1-.,03&4-*+2325760,-+19148<:/.+.,&)&)+'$%**139873/57:6,.;52.)').0..48-./7/.5/--+))$)%$%&'2+:,/113:792581263''&++1/:68/5.2)%)(.887//10/)&'((''-+,',(-52-/7,))&-$*(''*&)((-/&),677568)162-0+'*.4-)&&&&()/&1,/+)+(&02./-.1.30-+,,,*.131++(,*,)2+&*))3.3/52'%()*-/)24/.<8*8;1231+3.027,2.-5:842/1/33521223/-///40++-./92-002635+,+,/+((&(+4+,*/4+'+0.024581&)$%%',)1(/-5..,&+&'-+&.,5.'4902432.&'&&&--1678;77;/4,-(,/*,0'*'*%''17/06560/000;711175&/()''&(')++/*+&,3/65..(*,4694/3/800633541,/0---1.13479526:690/*)'%+(9++*/,98200+-,681134444.1,-.:8-3%4)&$%%)/6232)*2/*03578,++++/(%*-752,+1:312.-,080/()**245/-'.*,11*/,*)(),.53335.8..-.2')3:.3:0,124643853/)*)),,*-04(&*'$,*+,89696575534472515-3(-,-,1/023./.-114/00.)+*))+-(3))12))&'&'((+321,/5%1',-2.)5
@5821b5cf-24ae-4e6f-a590-5e3e95c4b474 ch=32 read=74864 start_time=2019-12-13T08:45:03Z barcode=BC01 runid=2c9cf7bc05858273f10e7d7ec552fc0bd742dc3e
CTCCACCCCAGGAGGCAGCAGTGGGAATATTGCACAATGGGCTGAAGCCCACCAGTGCAGCCATGCCGCGTGTATGAAGAGGCCTTCGGGTTGTAAAATTAGGGAGGAAGGGGAGTAAAGTTATTAATACCTTTGCTCATTGACGTTACCCGCAGAAGAAACACCGGCTAACTCCGTGCCAGCAGCCGCGGTATGCAAGGAGGTGCAAGCGTTAATCAGATTACTGGGCGTAAAGCGCACACCAGGCGTTTGTTAAAGTCAGATGTGAATCACGGGCTCAACCTGGGAACTGCATCTGATACTGGCAAACGAGTCTCGTAGAGGGTAGAATTCCAGGTGTGGCGGTGAAATGCGTGAGATCTGGAGGAGATACCGGTGTGAAGAGCTGGCCCTGGACGAAGACGGTGACGCTCAGGTGCAGCGTGGGAGCAAACAGGATTAGATACACGGTAGTCCACGCCGTAAACGATGTCGACTTGGAGGTTGGCTGTGCCCTTGAAGGCGTGGCCGGAGCTAACGTTAAGTCGACCGCCTGGGAATGCAGCCGCAAAGTTAAAACTCAAATGAATTGGCAGGGGCTGGCCGGTGGGCATATCGGTTTAATTCCGGGTACACAACGCGAAAGAACCTTACGCCTGGTGCCAGCATCACGGAAGTTTTCAGAGATGAGAATGTGCAGCCAGGAACCGTGAGACAGGTGCTGCACATGGCTATCGTCGGGACTCGTGTTCGCTGATAGGTTGAAGTCCCGGCTGGCCTTATCCTTTGTTGCCAGCGGTCCGGCCGGGAACTCAAAGGAGACTGCCAGTGATAAGCTGGAGGAAGGTGGGATGACGTCAAGTCATCGCGGCCCGCCCACGACCAGGGCTACTACACGTGTAATGGCGCATACAAGAAAGCTTGTCTCAGAACCGTGGGACCTCTGTAAGTGCGTCATGGTCGGATTGAGTCCTGCAACTCTAACCTCCATGAAGTCGGAATCGCTAGTAATCGAGATCAGAATGCCGGTGAGGGCGTTCCCGGGCCTTGTACCTGCCGTCCTGTAGAGTGGGTTGCAAAAAAGTAGAGTAGCTTAACCTTCGGGAGGGTACTACCGCTGTGATTCATGACTGGTGAAGTCGTAACAAGGTAACCGATGAAGCGGCAGTAGGTTAACACAAAGACGCCCGACACCCAGCACCATGGCGCATGTAGCCACC
+
*1.*#&),)(,0(+.++++*+006/.2/319/-,,0.-41.(&$&&&)*'$'%&'+$*,#$$$&#(&&'),+///'*($&*(15446.6600(+,0'&(%&(,)(,0.-/40+(*+4;7..5*&-+1.1231:0+.00,210.4/8/(06*)++'+(%+.*+22-(*+*12/+0,*,(11---.026),)+,-86,7)++./2168:8331/7.7+-(',,6---073556747+///'-'/-*-4.-)32)-+)'('*+%',0(/'+)(%%(&2777:.11911:70753/0//-,*./*0416+/,%)&&(*-06673+&1,*+,(2)2--('/,0-'%(&-3.-(5+*/855)))-0569-(,,))*)6765943(&'(%&%')+,091(*.'&&*+**)&&%&&%%$&,'0+,'&'$'./162*++/3(05,2+1.-,11*,%&'''&))).*+&.30445&,++,,752--5,2-/0020/'&%')114&%'(-(,-3425+,$(*&(-*+1/.(,06/17,/4879;606*'''$,$)/(&'')(/,6+598357995//''(%/*1%177*)$$%(&)++0/''&+%-''.067/1156%'%&'$&((37757,-3,(*0214,)*#(&%(..+5-,+1236./,*&.((5;00,+,&*1.-',1*('()%$%'%,926697::8887'+),18:00.-+-+$$%%(/)))&-*&,.33515)%%%$(&'$'(/2%(('(0.&&%$#%&()(.--.0/4))38&341.33:70*1026(/,*))7726(1*'(*.1414,,,)-+21'++*,)//.2-2+19/-27676873,-/0388&&'*-5/(+,''-.219-/4732++'&(&('*($&.+-786864.+,)$(*'&%%%$%'&%%''''%&%'.-,.(''$$'+(()')).1&0&/./(3+/1+('(&()*./60-,)+&%&(*0.2.2.--1)5.521--,--/+0*%%#&&/0,++/)'+'$%++%)+'/)*.-/)*1054/6%-),.((),(/,%%%&%)$'()-128)3*652.(%&%%&%('-+,*3-1//44/9-*-,('&'((.6,.,(,0//4$%)+,1//,'+./,.30357557+4+5)*$'(+),*'')&($*++)1/14.-)-.5+*)*&,($$#$#'%&'*1+/-(%%%%%('+'&&#'$$$#
@e24f715b-2cc9-44aa-8931-e3ae6970d498 ch=478 read=67514 start_time=2019-12-13T08:45:02Z barcode=BC01 runid=2c9cf7bc05858273f10e7d7ec552fc0bd742dc3e
TTGCATTGCGTTCAGTTACGTATTGCTGACCCGGGAACGTATTCACCGCAACATTCTGATTCGCGATTACTGGTAACTCCAGCTTCATGTAGGCGAGTTTTCAGCCTACAATCGAACTGAGACTGGTTTTAAGTTTGGCTCCACCTCACGATGTGCATCTCTCTGTACCAGCCATTGTAGCACGTGTGTAGCCCTGCATAAGGGGCATGATTTGACGTCATCCCACCTTCCTCCTGATTTAACGGAGCAGTCTCGCTAGAGTCCTCAACTTAATGGTATTAACTAACGTAGGGTTGCGCTCGTTGGGACTTAACCAGCTATCTCACGACACGAGCTGGCGACAATGTGCACCACCTGTCACCTTGTCCCCGAAGGTTCCTCGATTAAAGAGTAATGCAGGGATGTCAAGTGTAGGTAAGGTTCTTCGTTGAATTAAACCACATGCTCCGCTACTTGTGCGGGTCCCAAATCCGATTCCTTTGAGTTTTAATCTTGCGACCATTACTCCCCAGGCGGAATACTTAATGCGTTAGCGGCGGCACGGAGGTGTTGAAACCCCACACCTAGTATTCATCGTTTACGGCGTGGACTACCAGAATTATCTAATCCTGTTTTCCTAATCTCTACGCATTTCACCGCTACACTAGGAATTCCACTCTCCTCCTGCACTCTGATAACCAGTTTGGAATGCAGCACCAAAGTTGAGCCCGGGTATTTCATCCCTTAATCATCCGCCTACGCTCCCTTTACGCCCAGTAAAGCCGGATAACGCTCGCCACCTACGTATTACGCGGCTGCTGGCGTAGTTAGCCGTGGCTTCCTCCTTGGGTACCATCATTTATCTTCCCCAAAGACAGAGCTTTACGATCCGAAAACCTTCATCACTCACGCAGCGTTGCTGCATCAGGGTTTTCCCATTGCAATATTCCCCACTGCTGCCTCCCGTAG
+
,*$$(((&#&-3*'.0-*,07-7-./:3./+%&43173390./.),/,.2224447+,/775./0/25032%.-.312/1..05;76775)357577.:;73/*+)%),/848.-623.,/**)()+17007+.;2263477017773++)*'6,-043422/448854557;,6+($*%&)12339751129-($()'./-5941,,++/94/010676+78/,8:9;89.3(((&02)/+2%)&*)()*+98.---&%(--3-2(5*0.0.//./')(/)//07.'&&&06/;4/.../424+(2+-/*-()'&#(&)),-,*-,+-//)*56682640,6+%%'%+,/4.26577712+)6+,/;</--,&)*3*8881/00/1.&*'*,71000'47288701.*+1.2(-)..-0283*'%&0*+,1,5/<87;.03630/00).+++0.,.792697361%'((-.*/061+.3..332<<1-:0//6/0.'49'8(%,4756++*+-+'2+*'()&/),-:723%()*/.*52*3.*+&+)+,1,,8,.98,(*+11,''(*/:1-00/5;4+-'/.//7.+)../84/&''+'.0-097633/052+,()6;86677684839:53148.4855)/6./'++.-1,%)++,/()-2,00--//)))'+55;383<;14-2,%,(+-)/*,'+)0...318+*431+-1,-0(/,%$$*.453-55),756746279).1/*,+37-)*,,/)$,-042.4--+44001.+9.1/3/2-3+)*+*6../8928/-,.'.20-/57-314///-.(+*+*14/0-56'32/37.+.145/::/-91--,..&*,.53./0353///8:,//00578;2586,.&'$*))/++,,,,--:,0//067)4,+'.*,,7866541:8/*00--,-/7089+-9-/
@9c537f32-e00e-4f64-8735-475008afeb30 ch=173 read=147102 start_time=2019-12-13T08:44:59Z barcode=BC01 runid=2c9cf7bc05858273f10e7d7ec552fc0bd742dc3e
CTCCTACGGGAGGCAGCAGTGAAATATTGCACAATGGGCGCAAACCTGATACAGCCATGCCGCGTGTATGAAGAAGGCCTTCAGGTTGTAAAATTTTTCAGCGGGGAGAGAGTAAAGTTAATACCTTTGCTCATTGACGTTACCCGCAAACACCGGCTAACTCAGTACCCAGCGCCCGCCGTGTACGGAGGGTGCAAGCGTTAATCGGAATTACTGGGCGTAAAGCGCACGCAGGCGGTTGTTAAGTCAGATGTAGCAAATCCCCGGGCTCAACCTGGGAACTGCATCCTGACACTGGCAAGCTTGAGTCTCGTAGAGGGGGGTAGAATTCCAGGTGTAGCGGTGAAATGCGTAGAGATCTGGAGGAATACCGGTGGCGAAGACGGCCCCCTGGACGAAGACAGCGCTCAGGTGCAGCGTGGGGAGCAAACAGGATTAGATACCCTGGTAGTCCACGCCGTAAACGATATGTCGACTTGGAGTTGTGCCCTTGAGGCGTGGCTTCCGGAGCTAACGCGTTAAGTCGACCGCCTGGGAATTACGGCCGCAAGGTTAAAACTCAAATGAATTGACGGGGAGATTGCACAGAAGCGGTGGAGCGTAATGGTTTTAATTCGATGCAACGCGAAAGAACCTGGTCTTGACATCCACAGAACTCTCCAGAGATGGATTGGTGCCTTCGGGAACTGTGAACGAGGTGCTGCATGGCTGTCGTCAGCTCGTGTTGTGTGAAATGTTGGGTTAAGTCCCGCAACGGGCGCAACCCTTATCCTTGTTGCCGGTCCGGCCGGGAACTCAAAGGAGACTGCCAGTGATAAACTGGAGGAAGGTGAGACCAGCGTCAAGTCATCATGGCCCGCCGACCAGGGCTACACGTGCTACAATGGCGCACGCTGAAAGCGACCTCGCGAAACAAGCGGACCTCATAAAGTGCGTCGTAGTCCGGATTGGAGTCACCAGCTCGGCTCATGAAGTCAGAATCGCTAGTAATCGTGGATCAGGAATGCCACGGTGAATACGTTCGGGCCTTATACACACCGCCAAATCACACCATGGGGAGTGGGTTGCAAAGAAGTAGGTGAAAGCTTAACCTTCGGAGGCGCTTACCCTTTGTGATTCATGACTGGGGTGAAGTCGTAAAAGGTAACCGG
+
)+/0-*1(54-451'10/06-'/3/-6.'*(*-756;20/.23(4:0/00)+&$&(-/12-%'%&$*(--2/%'*.2*+((""((-2*)392(.(',...0229;)'(&('()-;723600+)+(*1*%&)+338525-6,)++*)0-/,--24'323/5/-/--,'-/*'*+*+.,(&$%$%*+/./'*&+&%(,207111,0,.(-2,2,0117:57577<8(*)-+-),-+.-1313(+9/8,38334-+((&(),3)-7:+'3661817340)+(/+-..../11-,+&+.-2-+2.(,/.,,021,/356.,..240(++),/..0()531/,+,-063035105540,*+(*123;.-.*+2-035.54170,-*)$&)1,4241*-5+1,,0(*+$&).026+-9770--.1820/**+-9;892:0+9)&%()+35')--+(*01511129339:22.00).,.431.+,*'%(,0+015;5.4.+,)&&'-4-.20'-*&))117101*+925.544479668665.'&(*)*,2-1.326-8382;;7111606-/,8/;/56.61*#+$'$#&$%($+&()3723.--.44331315<<//6387545336165,,11*$$%&(4487538234893-.-,-./,,,(-*)))++99:021113166-182<901,-+(*)-.&%-)98:94333047+066.240////048-8---/0035/--9+653767-.7*+)0/,3.5/.,-4+.-+0,,,44/8+.3++)(,/225854/57-578593*+2*--26262231-..09;9891-1-+*+0&-./,#%'(023-,/1289;-+,,5184%)('(+728/-,(('%'+,9:857/6/062*.&)')+++++)*+.346523,*)(*87*,2968912&$(0)1255()*(*35-8,(-'0-/,+,,+$&'&$//*('*)..//2/+*,%.0325.0..*/0-.076428871/()-209,*,3:89:;7121237%.,.(,**1.0'.-0585:&')'+-434:68621-%'('2327./-30%(&')(+''%))*)*-1300..02*+(0*33212-/7(,7/**+/366987788973.,--,++)()*180*1.19:5:7
@35875ba6-edc4-41f4-b364-f1177302afd2 ch=337 read=115719 start_time=2019-12-13T08:44:58Z barcode=BC01 runid=2c9cf7bc05858273f10e7d7ec552fc0bd742dc3e
TCAAAGTACTTCGTTCGGTTACGTATTGCTGGTGCTGAAGAAGTTGTCGGTGTCTTTGTGTTAACCTGCGCCGGTCGCTCTATCTTCCCGGTTACCTTGTTACGACTTCACCCAATCATCAATCCCACATGGACAGCTCCTTCCTTGCGGTTAGGCCACCGGCTTCGGGTGTTATCAACTCTCGTGGTGTGACGGGCGGTGTGCAAGGCCAAAGAACGTATTCACCGCGACATGCTGATTCGCGATTACTAGCGATTCCAACTTCATATAGTCGAGTTGCAGACTACAATCCGAACTGAGAATGTGGTTTTATGGGTTTTGCTTCACCTCGCGGCTTCGCTTCCCTCTGCACCATCCATTGTAGCACGTGTGTAGCCCAGGTCATAAGGGGCATGATGATTTGACGTCATCCCGCCTTCCTCCAACTTGTCACTGGCAGTCTCGCTAGAGTCCCAGCAATGATGGTAACTAACGATAGGGTTGCGCTCGTTGCGGGATAGCAACATCTCACGACACGAGCTGACGACAACCATGCACCACCTGTATCTCCTTAGCTATCTCTCCATCTCTGGAGCCTTTTATGAGTATGTCAAGACCTGGTAAGGTTCTTCGCGTTCGAATTAAACCACATGCTCCACCGCTGTGCGGGCCCCGTCAATTCCTTTGAGTTTCATTCTTGCAGACGTACTACTCCAGGCAGATACTTATTGCGTTAACTGCAGCACTGAACTTTGACATCCAACACTTAGTACTCATCGTTTGGCGTGGACTACTAGGGTATCATCTATTTGCTCCCACGCTTTCGGGACTGAAGAGCGTCAGTTGCAGAAGATCGTCGCCCTTCGCCACTGGTGTTCCTCCATATATCTACGCATTTCACCGCTACACATGGAATTCCACGATCCTCTGCACTCTAGCTGCCTGGTTTCTATGGCTTACTGAAGTTAAGCTTCAGGCTTTCACCCTGGCCCATGCTGCCGCCTGCTCCCCTCTTTACGCCCAATAATTCCGGATAACGCTTGCCACCTACGTATTACCGCGGCTGCTGGCGCGTAGTTAGCCGTGAAAACTCTAATAAGTACCGTCACTCGGCTACCTGCCATTTTCCTGTAGCCGCCGTTCTTCCTTTATAACGAAGTTTACAATTCAACCTTCTTCCTTTCACGCGGCGTTGCTCGGTCGGGTTTCCCCATTGCCGAAAATTCCTACTGCTGCCTCCCGTAGGAG
+
&'0)'$((0132,-1-',0,+,89041-.260634652/*+)(,32116966756;8'1),30247/'''(119.,+-./7755,,53+/81:./619.+3),,,14<4-76),-1239647159++.'&%&)-/+,-0468/2-4+-,3.4/178/.7,/1,.13-82/,3...+6+++2,,134666655854872:532+.58216-'(+)0231431<101:783-+//08;;:;<:598203.-.%--/)3-*(*'*1-2),120565&(+.:-/-4240/,2,*.)*59:61/++/1(+,158<+342:22942(*.;/58;79762612:2%'/-/92/0*+*,./043/.55/.0/.%'**+,(++)/0+(+-+*,.31-14-*330120,5:+008779;/:8,*:98/76*,0-*,2--.5)**,1/--/.)/),,0,,.,0:,*#%&1((*-.3538566:88772*/34:23344678:562640'))+.*/.*+1-)---//0///...-76,7.3/;09442466763.---875(.('*/11214446813+*++0/./7-6:9*+-1.,-/2588.6-,-.-.51,3(3*998<7+)(*.,&.).-0;:03.(*437741/52.-2/12576/186.,665879983;:1,05;;.8:;76:,0,/++'**42//0/1.099((+*$)*(,40,.++/46/1224753455931353,.0618(1)/%(%%&('&()+899137,.+/0;;;773442--'%+(+)()++-38,+5505'(,122;:71;:77,,'&&''(/,86.9-,+(&***,/0/12118)19435:24686667;73338443657795301,2::4349-,1**'*$)'&/%4*71(*)*+,,))'$))012(*+/0364.0/056125728439466231,8-5+)+,5/+2977:41((-'&(%))($-(,-67;3460.0./52.24-75(+../)0,.14477153788643.1+)2*+4,/.01223:1/0,+/-..::36-,*)(0.333--.4+1*%&'&$(().1155%,*+:777//230700-.*&&)*./:9.0($##$'-96;<98-+'(*'(,*)+,61&&2*-6+()1258+(/*33959<7*-3().0..197.6/,,1---,0)8:2;/3861+2841:.+325,014)+0345741/,-92./-6),&
@35ff3baf-a463-40dd-9dc7-f457ada6daa2 ch=402 read=49975 start_time=2019-12-13T08:44:57Z barcode=BC01 runid=2c9cf7bc05858273f10e7d7ec552fc0bd742dc3e
TTGCTTCTTTGCTCAGTATGCGCCCGTTCAGTTACGTATTTACTGGTGCTGAAAGTTATCCAGGTATCTTTGTGTTTGCTTGCTGTTGGGTACTTGTCTTGCTCCACAGGAGGCAGCCAGTGGGAATTTTTTCAGCAATGAAGCCCTGGCCAGAGCAGCGCGCCGCGTAAGAAGGAAGAGGATTTTTCCAGTTTATAAACTTCTGTATAAAGGAAGAACAGCAGCTACAGAATGGTAGCCAGTGGCTGATACTTCAGCCAGCTAACTTCATTACCCAGCTTATTGCAATGTAATGCATGGAGTATAAGCATTATCCAAGGTGTAGATAAAAGGAGGGCAGAGGCCTTGAGTCTATGAAGTAGAAGCCTGGCTGCTTCAGTAAATACATAGAAACCAGAGCAGCTAAAATTGCAGGAGGATCAATGGGAATTCCATGCTTAGCGAGTAGAATGCGTAGATATATGGAGACACCAGTGGCAGAAGGCGACGATCTGGCCTGCAACTGGCCTCAGTCCAGTAGGGACAAATGAGGATTCCTAGTAGAGTCCACGCCAATAAACAGTAATTTAAATTGTTGGATGTCAAGGGATTCCAGTGCAAGTTAACGCAATAAGTACTCCCGCCACAGAGTAATTACATTCGCAAAGAATGGAAACTCAAAGGTGGCAGGGCCGCACAAGCTGAAAGTGGAGCATGTAGTTTAATTCAAACAGCGCGAAGAGACCTGCCACCAAAGATCTTGACATACTCATAAAGGCTCCAGGAGGATGGAGAGATGGCTATATATGGGGTCCTGGGTGCATGGATTTGTCAAATCAGCTCGTGTAGGATGTTAGAGTTAAGTCCACGCAACAGGCATAGCCCTTATCATTAGTTACCATCATTCATTAGGGACTCTGTAGGACTGCAGTGACAGAAGCTGGAAGGCTAGAGGATGACAATCAAATCATTGTGCCCCTTACTTGGCCTGGAGCTGCAGTAGGATGGTGCAGGGGAAGCCCAGAAATGCGAGAAATTGAGGAAAATAGAACCCATAAGAGCCATTCTGGATTCGGATTATAGTCTGCGGCATCTCGACTCACATGAAGTTGGAATCATGAAGTAATCATGAATCAGCGTATCGCAGTGAATGCACGTTCTCAGGCCTTATACACCGCCCATCCACCACGGAGTTAATGCTTGCAGTGGTAAAGCCCCTAGCCGCAAAGGAAGGGCTATCTAAAATTAGGATGGATTGATGATTGGTGGAATGTAACAGGAAGTAGCGG
+
%%#&'/()-&$$$$&&(%)%%%**((05+))+'%)(.'(*&%,,*-..26**('',-&,8,*+%*%/-05-&-(,2+''(%%&*$)(*)%($&%$%'',('(*)'$'%1.*,-)''*%$&%&+&))-0856-)(**)%.()*'*5/)*+/)&&'&('')%''.5$%%&%('&'**/.&(')&1886+)&&*.7,*,&((&%($(',+.20)-,),)/5/+*'%&%($%&''-*(.+)'((&()(**&%%'%%&*$&#%$$$(*('&++,,')(/,)%&&%%%%$&)**-*()%%$'('-)''((%''%($(0,-0'+'*,101'($&(/2))'(,*(+('%'&&#$$%$&&(((,+'%&)('*((,+%'&''$&))(('*2/&$&%'+%&'('&&)*&)*-./*)**%)&&&,*,&'*%&81,4%+'+'0+480/'&'%'&(%$%'(*14101%-(.0510.-*+'&),*/,*++).+%%(&'((+*.,-00/0324025845.3'))%)-+/2&*%%%-,%%)*,23&%()'/.+('*%%&%&',-.)**0'.*$*--+++,,)%('*-'.&$+3+5**'&(/)))+(21.&,+633/+',-''('*-60//+.+,-/3,%&&%&*,*)((%($%'%)-*$&'+)(),-/*%'&)-+-1(,+&&%$$(*(*'$%%'*)&'%'+**(./0(++(-)+-.0:-(%)*++*'&&''$&$&&'%%&+(&%))$(&,,'&('(*+'&),(&*+/),,.*-8.20,,,+)..-670()&'10.1./-,.((''-2*()&%'*%'&**1,)&.*+%+&%&%&'()(+/,+'(()458627*('*1/3--,2+$&$()*,%)'&#$%%*.++1-/.(2&(%),'+2.1+*+40%/((.2*//21%%%(*010/,)'''%%''&')%%*-+((++,%'(',1-1.*(((*+,-+,,$-$%%$**)&*'$&)'1)94-.1%()$#%$#)#,')*%/,('%(+-))-+,3,)%'-'%(*))&()&'+)'/,,.-)(+'(*13,+.),()(4:6641*+(%+.-$&%-*++/3571.,)('%'(+,%$&(%%&))('((,1-*(/14)-)'&#$,(),%)*-61.**+%/(/-%'$'*+,3//0./(/75//,1,+'%%')+*.00'+)''**)%)*&((&%&*&+,(('-'$&%$%(.*-+'&--)&'((-.(*.2'*&('+.4.2333220&)*,),.)-%'',(*+.,)0)&'%&%($&$)(%))'*%$&***++/
@fdbb63f9-4339-480c-90c4-e0febd0a8d26 ch=132 read=75822 start_time=2019-12-13T08:44:52Z barcode=BC01 runid=2c9cf7bc05858273f10e7d7ec552fc0bd742dc3e
CCGGAATTTACCTTGTTACGGCTTCACCCCAGTCATGAATGCAAAGGTGTTAAGCGCCCTCGAAGGTTAAGCTGCCTACTTCTTTTTACTGGCCCGCTCCCATGGTGTGACGGGCGGTGTACAAGGGCCGGGAACAGTATTCACCGTGGCATTCTGATCCCCGCTGGCACGATTCCGACTTCATGGAGTCGAGTTGCAGACTCAATCCGGACTACGGCGCACTTTATGAGGTCCGCTTGCTCTCGCGGGTCGCTTCTCTTTATTGCGCCATTGTAGCACATTAATGTAGCCCTGGTCGTAAGGGCCATGATGACTTGACGTCATCCCGCTCCTCAGTTTATCACTGGCAGTCTCGCTGAGTTCCAGCCGGACCGCTGGCAAAGGATAAAGGAGTTGCGCTCGTTGCGGGACTTAGCAACATTTTACAACACGACAGGCGACAGCCATGCCAGCACCATGTCTCCTCACGGTTCCCGAAGCGCACATTCTCATCTCTGAAAACTTCCGTGGATGTCAAGACCAGATGGGAGTTCTTCGCGTTGCGAATTAAAACCACCATGCTCCACCGCTTGTGCGGGCCCCCACTTGGTCGTTTTGAGTTTAACGCGGCCGTACTCCCCAGGCGGTCGAGGCTTAACGCGTTAGCTCCGGAAGCCACGCCTCAAGGGCTGTATCCAGTCGACGCATACGTTTGGCGTGGACTACCAGGGTGTATCTAATCCTGTTGCTCCCCACGCTTTCGCACCTGAGCGTCAAGTCTTCGTCAGGGGGGCCGCCTTCGCCACCGGTATTTCCTCAGATCTCTACGCATTTCACCGCTACACCTGTGATTACCCCCCTCTGCAGGGCTCAAAACGCCGGTATCAGATGCAGTTCCCAGGTTGAGCCGAAGTTTCGCATCTGACTTAACAAACCGCCGTGCTGCCGCCCAGTAATTCCGATTAACGCTTGCACCCTCCGTATTACCGGCTGCTGGCACGGAGTTAATGGTGGCAGGTAACGTCAATGAGCAAAGGTATTAGCTTTACTCCCTTTCCTCCCGCTGAAAGTACTTTACAACCCGAGCTATTACACGCGGCATGGCTGCATCAGGCTTGCGCCCGATTGTACCAATACCACTGCTTACTGCCTCCCCATAGGAG
+
/3(+(),0*',*/+&30(,)+./74.6++(*)61$%(&/1'3)1**)(,-*4*.0/99944/12)0.14./11*32/%,,0,,442,*,*+.44,%'*)1+,64965311229;740+*)&.**)6111*77/3+%&+-4;4336&-+.//9:9,,-3+.*%#(*',,+-,05:44244685211,**,6*(67;57888928,;31,.1/40,*+&%%)&*.37343032.42,+1/-.00+1025*)),+12:0531.)%&%*,78;57:.///)((%(()&+)-,-/;007:99*2,(.475:9:323-,,*0/03222+,-,)(,234).-+00.+755531+***3216)*63348/5)%*25,7342-.,,-,/6*1/0-48)0-(+/9*,*,,,.6...2:5.)('#$$*++(056*+--31+)(%%&(',-'(*&+-'(%)&&(,-1+&'$)(*(*-5151289280*.)'&%%%')17202230/...-342+.807568<:;::62)-.21+.*/+(-')-44)+,,/126,,&''-*.8:01.+),-*+341,',+)*/+&.,-,2/.347)#&%$,*//)(())(',57),$&&%),//(5+--554+'12.10-.(&(%())102540264./-4+1,+.)31...3956-/*01'%$$#-/')&,.-.4(+'$#&',0(+(-/9::786.57./+(*)%'(+)-:678././*/+165*#((),30/25/4:(),10/1/,),-0/3//.4(*/6683290/5-7.13;116,/-*+2+10/1')+01656775651;8,,19223.,(+-)+#'$'&$'-012,'(($(%-+),)2)(+((-/4(+0,,0313434388<55+,-2-7/.+8.'&&)-8&)%+*./45522131104.,.'')'&&%$#(+'**'$$+)&1&,(--1;8;97.8,()&*/+,07*,0-7-+1(-*,.77-3+)-&-&'4&'#$'$%#%&$*,-3997881:21.*-/6+)(*&(&&&(*-*',-.9,..(*+*57/)646.4(&*$%&&%'-,,17+(&'&($'&()&+*//756212//0540-&&&)++)++/2.'&1'*++-63:'&(&#)'''&$#&((-.,,,)()0&..)%
@0b194241-9a61-404e-8c3c-8f05a1472c7b ch=373 read=118282 start_time=2019-12-13T08:44:50Z barcode=BC01 runid=2c9cf7bc05858273f10e7d7ec552fc0bd742dc3e
CTCCTACGGGAGGCAGCAGTGGGGAATATTGCACATGGAAACCTGATGCAGCAACGCCGCGTGAGTGATGAAGGTTTTCGGATCGTAAAAAGCTCTGTCTTTGGGGGAAGATAATGACGGTACCCAAAGGAAGCCACGGCTAACTACGTGCCAGCAGCCCGCAGTAATACGTAGGTGGCAGCGTTATCGGATTTACTGGGCATAAAGGGGCGTAGGCGGATGATTAGTGGGATGTATGAAATGCCAGGCTCAACTTGGTGCCGCATTTCCAAATTGGTTATCTAGAGTGCAGGAGAGGAGAGTGGAATTCCCTGGTGTGGCGGAGGTGAAATGCGTATAGAGATTAGGAAGAACACCAGTGGCGAAGGCGACTCTGGACTGTAACTGACGCTGAGGCTCGGCGTGGGAGCAGGATTAGATACCCTGGTAGTCCACGCCGTAAACGATGAATACTAGGTGTGGGGTTTCAACACCTCCGTGCCGCCGCTAACGCATTAAGTATTCCGCCTGGGGAGTACGGTCGCAAGATTAAAACTCAAAGGAATTGACGGGGACCCGCACAAGTAGCGGAGCATGTGGTTTAATTCGAAGCAACGCGAAGAACCTTACCATGACATCCCTTGCATTACTCTTAATCGAGGAAATCCTTCGGGGCAAGGTGACAGGTGAACATGGTTGTCGTCAGCTCGTGTCGTGAGATGTTGGGTTAAAGTCCGCAACATGAAGCGCAGCCTTGTCGTTAGTTACTACCATTAAGTTGGGGACTCTACTTGAGACTGCCTGGGTTAACCAGGAGGAAGGTGGGGATAAATCATGCCTTATGTGTAGGGCTACACACGTGCTACAATGGCTGGTACCACAGAGAGATGCAATACCGTGAGGTGGAGCCAAACTTTAAAACCAGTCTCAGTTCGGATTGGCTGAAACTCGCCTACATGAAGCTGGAGTTACTAGTAATCGCGAATCAGAATGTCGCGGTAGACCCGTTCCCGGGTCTGTACACACCGCCCGTCACACCGCGAGTTGGCAATACCCGAAGTCCATCAGGCTAACCGCAAGGAGGCAGCGGCCGAGTAGGGTCAGCTTGATTGGGGTGAGATCGTAACTAAAGGTAACCGGAGATAGAGCGACAGGCAAAATGTAATGCAGCCAATGGTGGG
+
+,3-+,0-94/032268558,.0**.,*,+'**)&-+,%,,(803487,*(('0-.2:.,/0'$'*/.21-5)0-;8803:885130670.,-0.//115;9,58-)(/*,*-2*()+/9601/*02-+,+,(.2.-+,.*.0254020148.+.-,06'$%$$/+8,0033/0/-.0.$)',48333)2(-3+*,24-)'%'08.)2/-337:9::6860)%.0./65<:9-++(%'*14+,/5'2430.*%(&%&(()+'*-/.9)+&-+2-607-:0100-)((()()0-'*'/-)(&())())2+35'),64/+),)**%*-//1;855770/%*(+*+-9-77.7.2-,,0,./.160.,**/,)'()++386655148..///5555654+*&%('*:7:,)&&+'*'1..)+.679*+796.//33/146;99986,,,-,3:7211,,-/)(/8.)'-*0)+0/27.3))+967244-*.)0*'*&(-12-113/58-1+)15,,*,--24;-,,-10-,-0/;9914728-+)(+-,)))*3:859<4/.-/1,,+*-.36../0876797<;67695-,++..(2+('*0)+4302-*/*(**+.7815*.+)+*1-,-1,3,4+01(',+)1-(+9,../644/59/8/.-0+1...+*-37778:566583/00/1/0241567678:2;2:;223,5)'),7)*/+*&#()&*+-.+&/+*,+,8*8**),8-./3:<66:61./0/'10,'+*+$)0-,,/486878729-2-9-99751.5--0253/+**'(*033/-1'*-()+..541-((&,00/.+')*+2265080/463231.)+&')(+++++,/9354104;8*+(,'.+1&*++9;93070.::-2:879952,/-7053(-%)(/06/8-./987820123505//060,**0//300/.71217310*20/0877789:.7.$)',--+.2363+453*''$%&%'*.74199/*+***06'(((*)2+4)+7/.070''*-./.&**&&,53284.(*+&.-))(+(*.0261%$((&(-,+,*)&%$)%7(89:5,*''('+,-(''&+.()+)/03&5),,-...-23479349095.),*'*.0/))%'%'($#$$$$%
@29bae145-89d6-44b4-a48f-64ede1a6a3d0 ch=80 read=158028 start_time=2019-12-13T08:44:52Z barcode=BC01 runid=2c9cf7bc05858273f10e7d7ec552fc0bd742dc3e
CCAGTTTACCTTGTACGACTTCACCCCAGTCATAGATCCACAAAGTGGTAAGCGCCCTCCCGAAGGTTAAGCTACCTGCGCCATTTTGCAGCCTCCCGCTTGGTGTGACGGGCGGTGTGTACAAAGGCCGGGAACGTATTCACCGTGGCATTCTGATCCACGATTACTAGCGATTCCGACTTCATGGAGTCAGGTTGCAGACTCAATCCGGACTACGACGCACTTTATGAGGGTCCATA
+
7.&-.7(*2180.0**+),29341;:-(+()(*&'(*8.&(&,('&())+'',1294,-+((-4,5/;7,(*(&*)''+*+,(').4,+&+6./46,'#%%-*/,,+,.0862.5.//.122:9)5951-9.20././483235/.01/.4:4.0105/)+,/.;.0((*,.17:5:133776++3+(..,).+5;24('699:0;22-21/1*,-435,.',,3523/'/2*3*'$$$
@4ed6b26c-fa53-4d7c-8042-8e670d750203 ch=244 read=170068 start_time=2019-12-13T08:44:41Z barcode=BC01 runid=2c9cf7bc05858273f10e7d7ec552fc0bd742dc3e
CTCCTACAGGAGGCAGCAGTGGGAATATATTACACAATGGGCGCAAACCTGATGCAATAATACCGCGTGTGAAAGAGCCTTCGGGTTGTAAAGAGTACTTTCAGCGGGGAGGAAGGGAGTAAAGTTAATACCTTTGCTCATTGACGTTACCCGCAGAAGAAGCACCGGCTAACTCCGTGCCAGCAGCCGCGGTATGCGGAGGTCTGTAAGCGTTAATCGGAATTACTGGGCGTAAAGCGCGCACGCAGGCAGTTCGGTAAGTCAGATGTAAATCCCAGGCTCAGCCTGGGAACTGCATCTGATACTGGCAAACTTGAGTCTCGTAGAGGGGTAAATTCCAGGTGTAGCGGTGAAGTGCGTAGAGATCTGGAGGAATACCGGTGGCGAGCGGCCCCTGGACGAACTGACGCTCGATTACCCAGCGGGAGCAAACAGGATTAGATACCCTGGTAGTCCACGCCGTAAAGCGATGTCGACTTGGAGGTTGTGCCCTTGAGGGCGTGGCTTCCGGAGCTAACGCGTTAAGTCGACCGCCTGGGAATACGGCCGCAAGGTTAAAACTCAAATGAATTGACGGGGGCCCGCACAGGCGGTGCGGAGCATGTGGTTTAATTCATTAAAGCGCGAAAGAACCTTACCTGGTCTTGGCATCACGGAGTTTCAGAGATGAGAATGTGCCTTCCGGGAACCGTGAGACAGGTGCTGCATGAAACATCGTCAGCTCGTGTTGTGAAATGTTGGGTTAAGTCCGCAACGAGCGCAGCCCTTTATCCTTTGTTGCCAGCGGTCCGGCCGGGAACTCAAAGGACTGCCAGTGACAAACTGGAGGAAGGTGGGGATGACGTCAAGTCATCATGGCACTTACGACCAGGGCTACCCACCCGTGCTACAATGGCGCATACAAAGAAACGCGACCTCGCGAGCAAGCGGACCTCGCAAAGTGCGTCGTAGTCCGGATTGGAGTCTGCAACTCGACTCCATGAAGTCAGAATCGCTGGTAATCGTGGATCAGAATGCCACGGTAGATACGTTCAGGCCTTGTACACACCGCCCGTCACACCATGGGAATTAGGTTGCAAAAGAAGTAGGTAGCTTAACCTTCGGGAGGGCGCTTACACTTTGTGATTCGCCTTGACTGAGAGTCGTAACCTAAAGATGACCGG
+
*+3/-02)58..7/-3.-,.)2(--,-/(//%*,,18743,+'.)6,293239441-(.++)682.+*++(''%%')--4-,'4/1.5250*'(&*)-.8.-*,)*33,--,+*+1,&((0;5,..5-1257096/056*1-0/2214015)%(''/(%))%'.0*1)))-4**+.*/)67201,,2:01-/01*,/,/.0,)**'%+*)81-60:/1.02-2/124<:97635:6-+,-+/&/*/.0500*.1'(%*)+,-3+*,,+)&,*%+1+(/69770&0/**()')///00/0411344343/49'--+,+./138815,+045+02'7,9/1-/**/**..4:2-1+&**,01+****444</.3-,0.148370,&$(((+/2/:51)043/*()*-,+)'..-)(,+''(%'&()82)*/1;143),&,*)'*./.:/.10136296+,./769:8,&4/1101;:7-0,3+,)+.0-0+/*$%%(&.46/0071-,+.(2*,,.0041..(+.1/+///8:88:;:89,&'&&302755865'4+9/61))+-.853'&%/*101')34-/0(&**+)%)*'051*./*-.*3../77;:5558*%02/7,&'(((.0()08737205:54.230*(%''40*-+-)(,16.-+*,-7631181.+$)'/)-'08:3:1411*'0-/**/-359882..)(&&&/5373..//3886-:,,,070.+:/3333854/022$')'/$%*,'5(&+6'$)*-.11/..+.110/--.-251--307.8/7/19:42&+*227695(243256:70011/2*0,,(/'/84001378980(*++/;956.63'+$$&'*+39+-,-+0,10)$.(*'*,243332/2-,-//82427)'(+&'&&(+,/25352110390,%+(+//2&&').,956455'4&3-4&.)'.,+-(+,./48-7../0*---4../33.03/./73634//.'-4125:::956./,502:4,..3+(&*&)*,/75%.48131//376658;8:;957865*3*((,.)(%)('258;.25:3'&*-%'&,51/,*+-1017029/;5,-61.206-**')/97/256834+1-1/,*0,,)')(*82202/%%*00++)&',(+-
@55c912d4-41b6-482e-b76f-514f8deb9da0 ch=449 read=36401 start_time=2019-12-13T08:44:40Z barcode=BC01 runid=2c9cf7bc05858273f10e7d7ec552fc0bd742dc3e
CTGGTTTACCTTATTTGCGACTTCACCCCAATCATCAATCCCTGTAGACAGCTCCTTCCTTGCGGTTAGGCCACCGGCTTCGGGTGCTATAACTCTCGTGGTGTGACGGGCGGTGTGTACAAGGCCGAAACATGTGCGACATGCTGATTCCCGCGATTGCGGTCCAACCATGTAGTCAGGTGCAGACTACAATCCGAACTGAGAATGGTTTATGGGTTTTGCTTCACCTCGCAGCTTCGCTTCCCTCTGCACCATCATTGTAGCACGTGTGTAGCCCAGGTCATAAGGGCATGATGGTTGACGTCATCCCCGCCTTCCTCCAACTTGTCACTGGCAGTCTCGCTAGAGTCCCCAGCAATGATGGTAACTAACGATAAGGGGTTGCGCTCGTTGCGGGACTTAACCCAACATCTCACGACACGAGCTGACGTGTCGCCGCACCACCTGTATCTCATATAATGTCTCTCCATCTCTGGGTAACTGGCAAATTAATGTCGAGAGACCTGGTAAAGGTTCTTCGCGTTAGCGATTAAACCACATGCTCCACCGCTTGTGCAGGCCCAAATCAATTCGCTACCATTCTTGCGAACGTACTACTCAGGCGAATTACTTATTGCGTTAACTGCAGCACTGAACTTTGACATCAACAATTGCTCATCGTTTACGGCGTGGACTACTGGGATATCTAATCCTATTTGCTCCCCACGCTTTCGGGACTGAGCGTCAGTTGCAGGCCAGATCGTCGCCTTATCACTGGTGTTCCTCGCTATATCTACGCATTTCACCCTTCTGGAATTCCACGTCCCTCTCTCCTGCCTCTAACTGCCTGGTTTCTGGCTTACTGGTTAAGCTTCAGGCTCACCACAGACCCTTGCTGCCGCCGCCTCTTTACGCCCAATAATTTCCGGATAACGCTTGCCACCTACGTAGCGGCTGCTGGCGCATGTGGCCGTGGCTCTAATAAAATTTTTCGTCACTCGGCTGCGAAACATAGCCGCCGTTCTTCAACTATAACAGAGTTTACAATCAGAAACCTTCTTCCTTCACGCGGCGTTGCTCGGTCAGGGGTTTCCCCATTGCCGAAAATTCCTACTGCTGCCCTCCGTAGAG
+
7+*/-7/-/507,12+%,-)/130',-40,5.652-/-*3.'#%(((*-&(*567673)+*(+&3*90197:248-0+*-*'2121)(%&%'&'/,3/8581247563680565455417103664-*()0*.*'(+-.6499989623/*+)*)'1&$&*'*,'($(&#%#&(+26'++-+4398875436310'$**'&**+2.%64<;,,.-+470-(*-81012.-.1'03490+.1/3:100,(*(-14/9*,842-.---1031+&'(,1+*0465+,,2)24013459/'5,((1,-09:.:6-+656743*.)-')&)*-+&%(%,*-,03/0-+2'&))(*34*)&)&('()/39-4+*,154666/*,*+(+-+.,015439-))1545686174.132764..+..31021231/.,.)($&'%%&$($-0/23/,..10-.&%%&%$%$'())',1,.43/'**&&'&&'%$&()'-)-),,.,%(%'))4.$&(+32*+3,:545613-2+&&(&%)$+,(.+,-.-/-./.+08/1-0'.%&$)%*-)*--/225670%&-(,6352**'&*%&57.3,/0)+*,()18(&()&$'1,,3.--*,-/---,3123344488+,-))+2**+)'%($*'&&()+-86492+*,*'(*-7043231-('%+-2/+,0..+,+.6,(+*870((+*,0970'966433237431-42-$(%((+344475460.,''%&%**.150*/3920,/%&**--016252103:1.,0.&&'$##+'(,5-0'()+,6+*,,+,05,,-'(*+,*,-018-/13:6).()())((+()-,5*)+-2/+-*%((&'+*,-168:20/()%'-.,12&)'''(/.,-2./-*1,(')00021831420//.*)-1,280/.,%$$%*304398.3*'**-+*$$%&%#&$&()&+)+13+&((+*&$%),+000'/*)((%*+*,('&%),*-111,*+++&$%,)+045((**160(*-533%'*01*36)+***2272)0-007220:10165:5:+587+5://892,,8/00,-.*2-4..+(-,++,+-0)(59-/*)%(
