# Supplementary material for: De novo species identification using 16S rRNA gene nanopore sequencing
Source: PeerJ. 2020 Oct 21;8:e10029. doi: 10.7717/peerj.10029 (PMC7585375; doi:10.7717/peerj.10029)
Supplement: Supplemental Information 3 [file peerj-08-10029-s003.zip › pass_fastq_runid_2c9cf7bc05858273f10e7d7ec552fc0bd742dc3e_574.fastq]

@796607d5-3184-4932-81d0-85ae9bf291fe ch=10 read=38495 start_time=2019-12-13T08:44:36Z barcode=BC01 runid=2c9cf7bc05858273f10e7d7ec552fc0bd742dc3e
CCAGTTGCCTTGTTACGGCTTCACCCCAATCATCAATCCCACAGCCAGACAGCTCCTTCCTTGCGGTTAGGCCACCGGCTTCGGGTGTTATCGGCGCTCTCGTGGTGTGACGGGCGGTGTGCAAGGCCGGAACGTATTCACCGCGACATGCTGATTCGCGATTACCTGGCGATTCCAACTTCATGTAGTCGAGTTGCGGGCTACAATCCGAACTGAAGAATGGTTTTATGGGTTTTGCTTCACCTCGCGGCTTCCTTCCCTCTGCATATCCATTTGTAGCTGCGTGTGTAGCCCGGAGTCATAAGGGCATGATGGTTGACGTCATCCACTTCCTCCAGCGTCACTGGCAGTCTCGCTAGAGTCACAACTTAATGATGGTAACTAACGATAAGGGTTGCGCTCGTTGCGGGACTTAACCCAACATCTCCACGACACGAGCTGGTGACAACCATTACCCACCTGTATCTCATATAGCTATCTCTCCATCTCTGGGCAGCATGAGTATGTCAGACCTGGTAAAGGTTCTTCGCGTTGCTTCGAATTAAACCACATGCTCCACCGCTTGTGCGGGCCCCGTCGAGATTCCTTTGAGTTTCATTCTTGCGGGCTTATTCTCAGGCGAATTACTTGTTGGGTAGCTGCAGCACTGAACTTTTGACATCCAACACTTGGTACTCATCGTTTACGGCGTGGACTACTAGGGTATCTGTCCTATTTGCTCCCCACGCTTTCCGGGACTGAGCGTCAGTTTGGGCAAGATCGCCCTTCGCCACTGGTGTTCCTCCATATATCTACGCATTTCACCGCTACACATGGAATTCCACGATCCTCTCCTGCACTCCCTGGCTGCCTGGTTTCTATGGCTTACTGAAGTTAAGCTTCCAGGCTTTCACCACAGACCCTTGCTGCCGCCTGCTCCTCTTTACGTAATAATTCCGGATAACGCACTTACCTACGTATTACCGCGGCTGCTTTACTCGTAG
+
2-(/14(1-5,+40),,'),/-.348*/-.008669164())*%-(,-75-330492;0.-2-0,438-/9;9107+2,-52/:---150,*(,,&..0/3689;.---,5216/02-&&%)+9/150(+/,021015-362/0,/2126986.7.--4432:.1((%30-'61,'-'(021/138898932-7,),(5+3-,(('(,1,.041..*(0438/9;<-562:65/9)&(<-1036363122./4+'---3()0.+*'(*-0:66:4(''%%&&+*-+1.-0,2-*'-&(*0/332*),+5611.))00..04677750%**/253222)*%*+44.5.-)+++(2..0-((,+.((,**-2,7.2287850,++1+,+)*('(*(-7-14677227,*,6-****,%0((+(--122.($&*21,012/.),&#($,-*4907--09,*-40676669:68741225585432343589761-'%%*+)*+)/-,-..1,--261.7+31(+/.403:766513'*-10+..2/3;:93-,+046799341))),++/2)+2175/+**))',,3./1901207<1117:01815362+,*%'%&()2999504-0)()&&%*+/./''(*-+**+&,,-&((-491*.2009)5)5(+&)$-**+35*31/6<;,2/50--10+3754621+*..40/,.-3/,02*''&()+**,,.2:7//-88,42,')*)01%-*7*(/.,,())14.+6)-/.,67.*-/')+2<67569)*+-0875(-'(&03:-4570242335.1/*-01,/+)*+.0/233274556/0/3+'(&14447;7890:7//266:81:.016-.+,0()'*044'(5:64:3//3.-0.1568-,-%)0-29230//3,46,-08.*)&$)*/3:::0,2.78852+,&(,((16.01/3-3/.9<7:-8..,,)/-(*)+'%'-
@1b36ff7c-abe3-4b84-bd83-3315f51ff4ee ch=340 read=78699 start_time=2019-12-13T08:44:30Z barcode=BC01 runid=2c9cf7bc05858273f10e7d7ec552fc0bd742dc3e
CCGGTTACTTGTTACGGCTTCACCCCAGTCATGAATCACCAAGTGGTAAGCGCCCTCCCGAAGGTTAAGCTACCTACTTCTTTGCAACCCACTCCCATGGTGTGACGGGCAGTGTACAAGGCCAGGAACGTATTCACCGTGGCATTCTGGATCACGATTACTAGCGATTCCGACTTCAGCAGGTCGAGTTGCTGAACTCAATCCGGACTACGACGCGCTTTATGAGGTCCTTTGCTCTCATGAGTCGCTTCTCTTTATATGCGCCATTGTAGCACGTGTGTAGCCTGGTCGTAAGGGCCATTGACTTGACATAATCCACCTTCCTGGTTTATGCTGGCAGTCTCCTTTGAGTTCCCGGCCGGACCGCTGGCAGCAAAGATAGGGTGCGCTCGTTGCGGGACTTAACCAACATTTCACAACACGAGCCCGGCGGCGGCCGCTGCAGCACCTGTCTACGGTTCCCGAGGCACATTCTCATCTCCTGAAAGCTTCCGTGGTCATCAAGACCAGGTAGGTTCTTCGCGTTGCATCAGATTAAACATGCTCCACCGCTTGTGCGGGCCCCGTGAATTCATTTGAGTTTTAACTAGCACGGCCCGTACTCCCCAGGCGGTCGACTTAACGCGTTAGCTCAGAGCCACGCCTCAAGGGCTGTACTCCAAAGTCGACATCGTTTGGCGTGGACTACCAGGGTATCCTAATCCTGTTTGCTCCCCACGCTTTCGCACTGGGCGTCAGTCGTCAGGGGCCGCCTTCGCCCACCCGGTATTCCTCAGATCTCTACGCATTTCACCCGCTACACCTGGAATTCTACCCCCCCTCTACGAGACTCAAGCTTGCCGAATTATCAGATGCAGTTCCCAGAGTTGGGCCGAGTTTATCTGACTTAACAAACCGCCTGCGTGCGCTTTACGCCCAGTAATTCCGATTAACGCTTGCACCCTCGTATTACCGCGGCTGCTGGCACGGAGTTAGCCAGTGCTTCTTCTGCGGGTAACGTCAATGAGCAAGGTATTAACTGCTCCCTTCCTCCCCGCTGAAAGTACTTTACAGCGAAGGCCTTCGCGCGGCGCCCAAAACATCAGGCTTGCGCCCATTGTACAGCTCCTTCACTGCTGCCTCCCGTAGGAG
+
02'1--++2,,15.//*./803054,*.266878;51%*&-('(0655*)+-::/0.0-*-747181-')''-4047:;)0,*(11128.(*,76/-33764103656+*%)*(*(-572303)15573.614;436948495510,'))-.1+..0,8--.2458429/3/0248.&*+&/+.0+)+2-*'(*.9819+501-1222/'/.2/-.&+/35.211*.-4*'/+))**+,&')(**,03371324;,*+))+,,07758%'$((',&&$(%#&)/6()-*+-..2)-.4+%)%''%%&*%.'.*+*5/%))),,&%%(/:))'$'''((%(/../((.'**,/9,2,*-,'*+,51/01/1//&114&)%$%&)%%$$$)(,+)/+.-5,0*))/+++*)032:2-,.163/.&&%%%&)/./,.'*//)*1,//00-.7/1410)40899/9,'(),++/.39)'*+.166*,*,+)%*//86562'%$%(-744579-4/)''',528<979,3-,,/56%(%,)*(%'*(2345616:,+,*'((*+254960$&%'(.3-'*-../+9<;*-))$%&))*).030,-(,-/99/*2:94:9865/5/6/000-0/(*,,+&&($2.+,,3:884/054.)''&'),&665+26//49::+0.),*--54942-&('#/1++-,:*&-;7525/19-*213550).,/.63/''$&%%)+3',.02--)-,++47-49577565245)*34(*2/0158013(),86534121315<53097)*12(-*-302/2,1*+&%,/14881*21120-.//.1-0&+-,-43&+(-613538;;98353:8:--+()-/0726,,)./8+&).*+,3264938885<74.)+),.4.-*.+($)'1.)'*,.6875/-./90:..*'%*+019,*1,1110.294-5---34*3(''.'*#)-60129+57237:79<9878,12/05956+/))''21/0)*+&(&+'(*$()/9,08542.98/)868482--++.(&%&&%+%&'*4..(*%$%%'&+*&'-(+-'%'&')$+**3925173+)+/'(),*(++)&''*%&*),..//+25+,((*'&)
@ac3700dc-39cd-4180-9806-4e7bdfbc01ed ch=412 read=79689 start_time=2019-12-13T08:44:28Z barcode=BC01 runid=2c9cf7bc05858273f10e7d7ec552fc0bd742dc3e
CCGGTTACCTTGTTGACTTCACCCCAATCGCTGACCCTACCTTCGGCCCGCTGCCTCCTTGCGGTTAGCTCACGGACTTCGGGTATTGCCAACTCATGGTGTGACGGGCGGTTGTATTGCAAAGACCCGGAACGTATTCACCGCGACATTCTGATTCGCGGTCGTAACTCCAGCTTCATGTAGGCGAGTTTCAGCCTACAATCGAACTGAGACTGGTTTTAAGTTTGGCTCCACCACGCGGCATTGCATCTCTCTGTACCAGCCATTGGCCAGCACGTGTGTAGCCCCTACATAAGGGGGGCATGATGGTTTTGACGTCATCCCCACCTTCCTCGGCAGGCAGTCTCGCTAAGAGTCCTCGACAATGGTATTAGTAACTAACGACCAAGGGTTGCGCTCGTTGCGGGACTTAACTTTATCTCACGACACGAGCTGACGACAACCATGCACCACCTGTCACCTTGTCCCCGAAGGGATTTTCCTCGATTAGGAGTAATGCAAGGGATGTCAAGTGTAAGAGTAAGGTTCTTCGCGTTGCTTCGAATTAAACCACATGCTCCGCTACTTGTGCGGGTCCCCGTCGAATTCCTTTGAGTTTAATCTTGCGACCGTACTCCCCAGGCGGAATATTGCGTTAGCGGCGGCGCGGGTGTTGAGAACCCCCACCTAGTATTCATCGTTTACGGCGTGGACTACCAGGGTATCTAATCCTGTTTGCTCCCCACGCTTTCGAGCCTCAGCGTCAGTTACAGTCCAGAGTCGCCTTCGCCACTGGTGTTCTTCCTACAATCTCTACGCATTTCACCGCTACACTGAGATTCCACTCCTCTCCTGCGCTCTAGATAGCCAGTTTGGAATGCAGCACCCAAAGTTGAGCCGGGTATTTCACATCACGCCAATCTCCGCCTACGCTCCTTTACGCCCAGTAAAATCCGGATAACGCTCGCCACCTACGTATTACCGCGGCTGCTGTTTTCCTCCTTGAGTACCGTCATTGCTTCACAAGAGACAGAGCTTTACGATCGAAAACCTTCATCCTCACGCTGGCGTTGCTGCATCAGGGTTTCCCCATTTATTGCATCTATTCCCCTGCTTGCCTCCCGTAG
+
312+3++7617,-+--0992,286+3)()%%&+03;,++/++/**++2**/4&-1)-'*,*,1*'&*+23205,606445&,,*(,30318+++-+66:9:6547.798513%&%#$$%)/2*+654)---/-.20695024124496:3/-+&-0.+-.3,&'+,446/7///6:99:9:::660.23;86/3866567;28++'-'+-/1377/2<<-11,0;5.7/33922-%*)+/6:.8.-.553321135:9793464./1%()-)*++-046862(0-75*('---1:/099;0770/.-+'.31,+-,,**(*657-,.40;5354&/30089'566271./(,'()+280.&('2++&11')($%%)0-.10//,1)-'/33+567888:95<443;91'(%&$().0.1380-../247...1'0&887::6:21201+2.-8/-.0+)+1+6/01390+,0--)'+/3,.13523351,1',+0.0/,3*156333445265613()'&),)2.9988/.&'),4*(*$&'3,1.19.8;36/44543,-/1.-,4,.-0,502166(&')&,)0./40:.,)25;7-2/-/0,,-276,4(2/40)-+/384818.*-*)+017123598/0-)-((**-0-,)%'&*1.-((+/0/28,5+++9730;,()&,-1178001.01/)&&,%*-,(++,/0/5;8/0-6:92*--02;:.1*'0330+-0179,.27351523-*&()(/78:08976:0311482575/.,(%(*1<7766733+/18<:8799016.2.43.+%(-1/91101,**.02246*100011684-27/139.0022,+,)),*+.),+('*-3044.(-/+00;:0-*+,0$&#%$4.00&*,--,)(*+-/2.13+'10275,.13:61/0-.0569;:89::89.-0+'(,.1,3-,33232754-,2)(,7.1522'0()'-..::9;:/3.(%&-&'(()%(*.7++*(',4+*.0345//993074+)**.11-**%'(+%3132,/1/33443/12090.35.*.7+%.(&)+*('()*-0*'%$&'%(,/*3-(')'.
@50a5bd52-d5e7-4986-9125-b6fc09e5a7a8 ch=195 read=72502 start_time=2019-12-13T08:44:17Z barcode=BC01 runid=2c9cf7bc05858273f10e7d7ec552fc0bd742dc3e
CCAGTTACCTTGTTACGACTTCACCCAGTCATGAATCACAAAGTGGTAAGCTACGCCCACTCCCGAAGGTTAAATACCTGGCACTGCAGCCTCCCATGGTGTGACGGGCGGTGTGTACAAAGGCCCGGAACGGCGTATTCACCGTGGCATTCTGATCCACGATTACTAGCGATTCCGGCTTCATGGAGTCGGGTTGCGAACTCAATCCGGACTACGACGCACTTTATGAGGAGTCCGCTTGCTCTCGCGAGGTCGCTTCTCTTTGTATGCGCCATTGTAGCAGCACGTGTTAGCCCTGGTCGTAAGGGGCCATGATGACTTGACGTCATCCCCACCTTCCTCCAGTTTATCACTGGCAGTCTCCTTTGAGTTCCCCGGCCGGACCGCTGGCAACAAAGGATAAGGGGTTGCGCTCGTTGCGGGACTTAACCCAACATTTTCACAACACGGGCTGACGACAGCCTTTCATACCCTGCACGGTTCCCGGGCACATTCTCATCTGAAAACTTCCGTGGATGTCAAGACCAAATGAGTTCTTCGCGTTGCATCGAATTAAACCACATGCTCCACCGCTTGTGCGGGCCCAAATCAATTCATTTGAGTTTTAACCTTGCGGCAATACTCCCCAGGCGGTCGACTTAACGCGCGATTGGCTCCGGCCACGCCTGGGGGCACAACCTCAAGTCGACATCGTTTTGCGGCGTGGACTACCAGGGTATCTAATCCTGTTTGCTCCCGCTTTCGCACCTGAGCGTCAGTCTTCGTCGGGGGGGCCGCCTTCGCCACCGGTATTCCTCAGATCTCTACGCATTTCACCGCTACACCTGGAATTTCTACCCCCCCTCTACAGGGCTTGCCAGTATCAGATACAGTTCCCAGGTTGAGCCCGAAGTTCACATCTGACTTAACAAACCGCCTGCGTGCGCTTGCCATGATAATTCCGATTAACGCTTGCACCCTCCGTATTACGCGGCTGTGGCAGGTTAGCCGGTGCTTCTGCGGGTAACGTCAATGAGCAAAGGTATTAACTTCTCCCTTCCTCCCCGCTGAAAGTGCTTTACCGGCAAAGGCCTTCTTCGCCGCGGCATGGCGCATCAGGCTTTACGCCCATTGTGCAATATTCCCCACTGCTGCTTGCTCCGTAGGG
+
67+41;-.041.26000/3673+-))(,398:4600/)0+8/+-3:95.+,(&*,24+&++0/-,-3072;980-+/2--%$##%()*'*+(+82*//2120/0039;:08/)('*+12:*5924)//.5-+-)(*,,5124;8;89547:5//.-,2..-.44002114001;170&.7/:787-,,-4()'/)(*('4214..,0+0148200003(-&')-3./0232())*/..03---0)4+,+'**++*,.13848;5.127657:<:0:.,)*)'()-/01.-&'(36+*2;::6710(3902;*-,).(&%%+*/0371.,34;.1396839+01)+2<2/1<76/8.-,34357)(,(,,.2-93-(.4133:7520014:600/08*707710)13)10.1*,-222:2-*74/--,/),)&,300545,,+*.*-+6+,8310)'&(')&($'(&%%$*.5((()(('436/7-('--./13;89:3442+057,.3136568:9999:67361425-.1&03<8:<:9988934456+,+1+4;;780./034458/08,-2.-/77+8138.&((*-8:8;536;700.7;;/8930.)''(%#&(&)1/-362)-7:7;7601-6.3)')*-/,&.,&1.+/&+'/1&,,04/-/4.)*+-378:56(/,/51232+.*,04,'++41448:65537:233+-.10+&&,/.-/1<:13461)()+8.+&'&)*+*(-,1/2-./7897688*79980*0*+2/9<;9::019,.*).1/533().10-62020227<:748:047443596610011)*-'/59;<6.45334&(*('())15/./0165251'2.14;36,,.6/;///27'((%',7((,,,,+,,,408/*11,'++3743(+'$&())(&)-%&%&*-51:96635454520/4((%.14022,1,.-*-&().***(&&)%,*+.-..3,,4-/./-,)3--'))2.///,%,,0*433,&&.'(**''('),-8.1:2/+2480+.50-')&'%(++)'))(+))-)*1.99<7854&'%%&.52&)'*++0112.0:.94)$-./69+.5/0150;0*.)(-/-&))),.,*)+*-22(($$'($
@bd0c5a31-7856-4e34-b120-8eeaeab00a89 ch=267 read=77919 start_time=2019-12-13T08:44:09Z barcode=BC01 runid=2c9cf7bc05858273f10e7d7ec552fc0bd742dc3e
CCGGTTACCTTGTTACGACTTCACCCCAATCATGAATCACAAAGTGGTAAGCGCCCTCCCGAAAGGTTAAGCTACCGCTTCTTTGCAACCCACTCCCATGGTGTGACGGGCGGTGTGTACAAGGCCCGGGAACGTATTCACCGTGGCATTCACGATCCACGATTACTAGCGATTCCGACTTCATGGGTGGAGTTGTATCCAATCCGGACTACGACGCACTTTATGAGTCCGCTTGCTCTCGCGAGTCGCTTCTCTTTGTATGCGCCATTGTAGCACGTGTAGCCCTGGTCGTAAAGGGCCGCTGATGACTTGACGTCATCCACCTTCCTCCAGTTTATCGCTGCTTGATCTCAGCACGAGTTCCCCGACCGGACCGCTGGCAACAAAGGATAAAGGTTGCGCTCGTTGCGGGACTTAACCCAACATTTCGCTTGAGCTGACGGCAGCCATGCAGCACCTGTCTCACACGGTTCCCGAGGCACATTCTCATCTCTGAAAACTTCCGTGGATGTCAAGACCAGGTAAGGTTCTTCGCGCGTTGCATCGAATTAAACCACATGCTCCACCGCTTGTGCGGGCCCCGTCAGATTCATTTGAGTTTAGCATTCCGTACTCCCCAGGCCCGGTCGACTTAACGTTAAGCTCCGGAAGCCACGCCTCGGGGCACAACCTCCAAGTCGACATCGTTTGCGGCGTGGACTACCAGGGTATCTAATCCTGTTTGCTCCCCACGCTTTCGCACCTGAGCGTCAGTCTTCGTCCAGGGGCCGCCTTCGCCACCGGTATTCCTCCAGATCTCTACGCATTTCACCGCTACACCTGAATTCTACCCCTCTGCGCGACTCAAGCTTGCCAGTATCAGATGCAGTTCCCAGGTTGGGCCGGGGATTTCACATCTGACTTAACAAACCGCCTGCGTGCGCTTTACGCCCAGTAATTCCGATTAACGCCCCTCCGTATTACGCCGCGGCTGCTGGCACAGGTTAGCCGGTGCTTCTTCTGCGGGTAACGTCAATGAGCAAGGTATTAACTTTACTCCCTTCCTCCCGCTGAAAGTACTTTAACCCGAGGCCTTCTTCATACACGCGGCATGGCTGCATCAGACTGCGCCCATTGTGCCAATATTCCCACTGCTGCCTCCGTAGAAC
+
66473;3571:+.+&(()*796.697,0-+,(.+-:82.215.,,-.-01/109843,)*(+2)./2342-.-%(&#$7)05;7+.0*15/+..6:.*7596766797<:77953/+,.0895949)3:;3:75:/9.--7904473248/(+++//(')*'1*(+1.-0/19;6*+'-.31++)-)+.''(1:+(&,.&4)/.+.-03(),45631.019<61.-3/3401/80320*,+.,+,,-.1929963;-&%'*018:;/35)+,-,,-/0/.,,2://5::4/0.+*.4588*,))+*)(&$-/257885-5((.37;/0.0),/9<8/3+'***&&''(-..7&()$$),/23551(*&456;8:93345954'54:-.6.865.+6+6-/,24417:-'./30,+)0+5.)--022:65+*(()*150/,,(*+,,36//))(**,9076640/(((-,78184,(')(+''))4-00+./.12,988+2387;779:875676334..-/7,50)-1:8:<8/.+')0+++,-5)0+/00;:4;+..---,/*'-+.,2*.+*,/5+452+,0/&%&*&&%/62..0394+&(%()$'(-*/-067.,-,7+)+7.-'$'+(/'+'**0''(,424,0,*26-52030/''1*,.1/2)1*2*0)/016-5256/74,&-*121258486.4500)(1-11205348652:4-05279.+01.6;0-./*04-.-,/31+++++282336/(/1-&'((,.,0.49<68:-0015,2,+1,-,433322.32533;32)434663628850*42620(+3/-)/)&.1223214(-%&&&'14%'(*,1*+0199)65906+)-*+,(032-'4,+%40)),,./10..*1,9,:57657358//./0/0+,*13././)'$+*,69453/+4(0(*%'&*,*.0'-+,4//(+52309244812,)&*&25/:+'+.*.5/24<.42/112(4201132395643112*,$%*')426..5-&()/8,1:82-69/+87817,+,-)('$((./('&*'.41:11;30220).-./7365070003-0)$'$%))-33;6(+2*+(-)..../:)/*#',+*%(*(',7,.))*,-
@b7a4929f-5e73-4d39-8b13-b1e025e56baa ch=161 read=122666 start_time=2019-12-13T08:44:07Z barcode=BC01 runid=2c9cf7bc05858273f10e7d7ec552fc0bd742dc3e
CTCCACGGGAGGCAGCAGTGGGAATATTGCACAATGGGCGCAAAACTGATGCAGCCATGCCGCGTGTGTATGAGGGAAGGCCTTCCGGGTTGTAAAGAGTACTTTCAGCGGGGAGGAAGGAGTAAAGTTAATACGCTGGCTCATTGACGTTACCAGAAGCACCAGCTAACTCCGGCGTACCGTCGCTGGGACGGCGGTATCAGGTTACACTGGGCGTAAAGCGCAGGCGGTTTTGTTAAGTCAGATCTTGAAATCCCCGGGAGGCTCAGCCTGGGAACTGCATCTGATACTGTAAACTGAGTCTCGTAGAGGGTAGAATTCCAGGTGTAGCGGTGAAATGCGTAGAGATCTGGGAGGAATGCCACCGGTGGCAGAAGGCAGCCCCTGGACGGAACTGACGCTCAGGTGCAGCGTGGGGTAAACAGAGTTAGATACCCTGGTAGTCCGCCGTAAACGATGTCGACTTGGAGGTTGTGCCCGCTTGAGGCGTGGCTTCCCGAAACTAACGCGATTAAGTCGACCGCCTGGGAGGTATTACAGCCGCAAAGGTTAAAACTCAAGTGATTGACGAGGGCCCGCACAAGCGGTGGAGCATGTGGTTTAATTCGATGCAACGCGAAAGAACCTTACCTGTAGTCTTGACATCCACAGAACTTTCCAGAGGATGGATTGGTGCCTTCGGGAACTGTGAGACAGGTGCTGCATGGCTGTCGTCATCGTGTTGCAGCCGAAATGTTGGGTTAAGTCCCGCAACGAGCCGCAACCCATCGCTGTTGCCAGCGGTCGGCCGGGAACTCAAAGGGACTGCCAGTGATAAACTGGAGGAAGGTGGGATGACGTCAAGTCATCATGGCCCATACGACCAGGGCTACACGTGCTACAATGGCGCATACGAAGAGAAGCGACCTCGCGAGAACAGAAAGGACCTCATAAAGTGCGTCGTAGTCCGGATTAGAGTCTGCAACTCGACTCCATGAAGTCAGGAATCGCTAGTAATCGTGGATAAGAATGCCGATGAATACGTTCCCGGGCCTTATGCCCACCGCCGTCACACACCATGGGAATTAGGTTGCAAAGAAGTGATGAAACAACCTTCGGGAGGAGCGCTTACCACTTTGTGATTCATGACTGAGGGTGGAAGTCGTAACAAAGGTAATGG
+
.+/((+(',%(),*02&22.13,44115/-),+5-1663/-099/123-,)*)(1,77789.--,,))+331.1,)'(,+/1(**&-7769-/280&&%)$'*+/+*---23+'.++**+%)'12*)-5-3+*+&'*&$(()#('))821*&*&&%+&#$$&(%'**,)*'&$$$%&*(/'),.-2/14,'(,((+$%''*',%(+)**,*-,./'%()(&''*'-08082;;/)4+7,2290044*2+'-2+*268+*,.%%%'')&)/++(--(,+233-,-&&('+235(*)$&&('')+'(-13*(+.+-,)*&*($$&(-..+,-13:4/++,,/2952.,,,.2:9;*'-*./-)+*'-+.10,1/%%'((),%)521)&0-55.')&()*,.000006531(+'')-)*)(%,6912'%*+1--53*0.')//*+()*.).57::99.-+,(799952512')'+/+-)0,)%(&%)))0,/.,1,-.0/)*&0+%&*,0)'')+00/,...3:;89;305,(&&)**+&.+277.5.5**,.:1985++,$%),)(*,,020&28.48++0.1/+-''%'+4-..,,%)%13:.3.67++++*77-0,*+,).'*+,+'''(2*.,&+,((')%'(,,+))+.*0,0;+3,,*,-/.311&8(.'+(+-034.:1811873/)225'.+..:656342.0+,/+*,*&',,1,4+&%%&'&&)+()*0-&.+.+-()),7,+/1/4**-/20/.*()&+,/.072563661..0543*1-7'/,**-1459*,)1(01114+.,'(*.6634-1('.*0/22-21+-779985(-)+/06/)()*-..%)&(+-01/143)(((&++-,/0,-,2.-10/25/,,%('','+)'(.-2850*((&'%&&&').)+-+,+++45892,--10184522/-004+/,('&()+,*,*1,/.2+-*)),-2/9///&-*-6.83222+.0412150.'&)%%&-+275-,0')3314/07273+520.0/,/(,,*%(+(//-83.-*-*06692/-'%'(')0.3.1.3/&(+'','($'%$%,///2:3*4/(*+%'-112503.**22.)+*+04.*.+).1,&'+*12.--'()&&)--.1+'&+$#%*-
@fc03ba71-1e79-4a60-846c-0a60390d2717 ch=461 read=66960 start_time=2019-12-13T08:44:05Z barcode=BC01 runid=2c9cf7bc05858273f10e7d7ec552fc0bd742dc3e
CTCCTACGGGAGGCAGCAGTGGGGAGAATATTGCACAATGGGCACCGCCTGATGCAGCCATGCGCGTGTATGAAGAAAGACCTTCGGGTTGTAAAGTACTTTCAGCGGGGAGAAGGAGTAAAAGTTAATACCTTTGCTCATTGGCGTTACCCGCAGAAAAGAAGCACCGGCTAACTCCGTGCCAGCAGCCGCGGTAATACGGAGGGTGCAAGCGTTAATCAGATTACTGGGCGTAAAGCGCGGCGGTTTGTTAAGTCAGATATGTAAAATCCCGGGCTCAACCTGGGAACTGCATCTACTGGCAACAGGAGTCTCTCGTAGAGGGGTAGAATTCAGGTGTAGCGGTGAAATGCGTAGAGAGATCTGGAGGAATACCGATTGGCGAAGGCGGACAGACGACGCTCCAGGTGCGAAAGCGTAGGGGAGCAAACAGGGATTAGATACCCTGGTAGTCCACGCCGTAAAGCGATGTCGACTTGGAGGTTGTGCCCAGCAGGCGGCTTCCGGAGCTAACGCGTTAAGTCGACCGCCTGGGAAATTACGGCCGCAAGGTTAAAACTCAAATGAATTGACGGGGGCCCGCACAGGCGGTGGAGCATGGTTTAATTCGATGCAGCCGCGAAGAACAGTCTTGGCGGCATCCACGGAAGTTTTCAGAGATGAGAATGTGCCTTCAGGAACCGTGAGACGAGTGCTGCATGGCTGTCGTCAGCTCGTGTTGTGAAATGTTGGGTTAAGTCGCAACGAGCGCAACCCTTATCCTTTGTTGCAGCGTCCGGCCGGGAACTCAAAGGGAGACTGCCAGTGATAAACTGGAGGAAGGTGGGGATGACGTCAAAGTCATCATGGCCCGCCCACGACCAGGGCTACGCACGTGCTACAATGGCGCGTAAAGAAGCGACCTCGCGAGCAAGCGGACCTGCATAAAGTGCGTCGTAGTCCGGATTGGAGTCTGCAACTCGACTCCATGAGATCGCTAGTAATCGTGGATCAGAATGCCACACGTGAATACGTTCCCGGGCGCTGTACACACCGCCCGTCACACCACATGGAGTGGAGTTGCAAAAGAAGTGGTAGCTTAACCTTCGGGAGAAACGCTTACCACTTTGTGATTCATGACTGGGGTGAAGTCGTAACAAGGTAACCGG
+
,/06.(+*27+,0,+/.+.+.(,''%,+**2++,.1060)0..&-**+0-//2/,,%,(.*)*,,/.-)**'(+%(,()&+%&)(%)-*5--1<2+0222:80,../49.'(*,-+'*)066*',-3-/./-/1,+412+1+/(1-*5..93+,&(*-.*$()&--6233.--6-2270214312.--3.,++*)0*++724.)/(+,367+-14;40./(,*)0+/06/4,.,697..,.-35309;1'0*8../4'+..%*')&+/((0+((241.3)3.559;0400967656,%*+'++.-/''+&(**,+'*-.-(%-2.*0.+--.-1*-787//0/676,(()&+/33//*))))115:0*1/(645781)1-231**'(-,,.(**-+(*+,4716)(2+1,.*)/)()0,',-3('()78&1,55+*150/455396-.6653051--+04847;7',**,*0104/4//(&))/6,2)+-)&$$$''%(((--/-2,.--/02-46.6/6.,.//673-0.*-0-'(&*'')&+/426.)0//1*+-1),02821*-)11335-.581.7/,,./(,%'.867.+,**...2::8;5:0,+.',*(*'&'))+(./*)'*'))+*+,/12011134..0./:;/40/('%0/1..6/.131/,-*%/04678675,*)3$$&(((//000198125442.'))+324+0)('//23--/00989;9:56715467''55489;6:3)/223(&))(-+$$#('-)&'($,&))'+---6.1*(,+&((./258..-**..60/0./,-)*-)-*18:0.../.037582/078:6344605,&((&%()10:/0++*+(*$%%**/037'%%),$'(*-''*-*&')()24524645.-**.1*,2;41,)#'%$07/*-345674424/1*-..23.+)))349851447576688,)+%%',.('((*,/901041245/324:615/*,%'%'(*4/&-*-3363.522'&&'))+,/048-/8/-10,.*/5--,/1,***0/(*1903243+&(*)'(&(')(*'2''%&&(,2)(('&$(&)))(/3-.49/,-,03;502/*0-0,1+,-.,+,,,/05553,3,4::869
@b31f9b30-b4a3-48d3-87ff-99e5424eedcb ch=479 read=246611 start_time=2019-12-13T08:44:04Z barcode=BC01 runid=2c9cf7bc05858273f10e7d7ec552fc0bd742dc3e
CTCCTACAGGGAGGCAGCGAGTAGGAATATTGCACAATGGAAGCAAGCCTGATGCAGCCATGCCGCGTGTATGAAGAGGGACCTTCGGGTTTGTAAAAGTACTTTCAGCGGGAGGAAGGTGAGATTAATACCTTTGCTCATTGACGTTACCCGCAGAAGAAACACCAGCTAACTCCGTGCCAGCAGCCGCGGTAATACGGAGAGGTGCAGAAATCAGGAATTACTGGGCGTAAAGCGCGCAGGCGGTTTGTTAAAGTCAGATGTAAAGAATCCCCAGGCTCCAACCTGGGAACTGCATCTGATACTGTAGAAAGCAGGTCTCGTAGAGGTAGAATTCCAGGTGTAGCGGTAAGAATGCGTAGAGATCTGGGAGGAATACCAGAGTGGCGAAGGCGGCCCTGGACAGACTGACGGCTCCAGGTGCGAAAGCGTGGGGAGCAAACGCAGGATTAGATACCCTGGTAGTCCACGCCGTAAAGCGATGATATCGACTTGGGAGTTGTGCCCTTGGGGCGTGGCTTGGGCTAACGCGTTAAGTCGACCGCCACAAATTACGGCCGCAGGTTAAAAGAGCTCAAATGAATTGACGGGGGGCCCGCACAGAGGCAGTGGAGCGTATGGTTTAATTCGATGCAACGCGAAGAACCTTACCTGGTCTTGGCGGCATCCACGGAAGTTTTCGGATGGGAATGTGCCTTCCAGGAACCGTGAGACGGAGTGCTGCGCCAGGCAATAAAATCCCGGCTCGTATTTGTGAGAGAAATGTTGGGTTAAGTCCGCAGCGAGCGCAACCCTTATCCTTTGTTGCCCAGCGGTCCGGCCGAACTCAAAGGGAGACTGCCAGTGATAAAGCTGGAGGAAGGTGGGGATGACGTCAAGTCATCGCATGGCCCGCCACGACCAGGGCTACACACGTGCTGACCAAAGCGCCGCTACAAGAGAAGCGACCTCTTGCGCGAAACAAGCTGGACCTCATAAGAAGTGCGTCGTAGTCCCGGATTGGAGTCACCGCAGCTCGACTCCATGAAGTCGGAATCGCTAGTAATCGTGGATCAGAATGCCACGGTGAATACGTTCCAGGCCTTGTACACCGCCCGTCACACCATGGGAGTGGGTTGCAAAGAAATGCGGTAAGCTAACCTTCAGGAGGGCGCTTACCACTTTGTGATTCATGACTGAGGTGAAGTCGTAACAAAGGTAACCGG
+
+.0,+/1)/7**02.,.,%%'(%70-20'1****-+:.04(&#%&+'+932244652363538746676765339(((+-/28758(7520'&-098.-25/:;.0'(''/0().)+)($%&&%,*.6//58186+.671/,*'*)7/,66+)+)*3)',1-,,1,)+,+7...68+2&-.,0-*,/1394:4071004730').-11-(,3,,.&)'('-,0228:730345.+),/*0%*4%%.059*3*8--.47..4713*.*%,()511'$18779(6,482+*.',-2785861.00,024-*%)'%%'$'&')/026,+$*()%0&2)0-)+5964.)+'-*)$%'(3.15--.((*-/479</,14+7708-%&%'(/:3+*0+0+.+10,)2682(+/453+-(()*:'(87:84+.-))*32499))-/030.%%&-.*,7.-.2/09/-2::8661.%''06/28<+),522013.6971/4.-3,'**3/0.87'&&)(33,21.4('&),%('+4/./.20*&$)-()*+'+-%&)'*'/)-'/72%+(,)+3*15+'+%/15+(1.(&/.5.&,++51.,,35++,.+++%,1$,.0.%$&)-(-,.2<;19330((+-7334100.0-(())&$%2,72,/(%%&+&('+.996,.*+),*-47/.,1&*&*-.413621,*,**%.0/+4:44)(*)+%)%&(00210%&$&$$&&$'+01))63*/5033.2&-/)&&'&))&))+()70)0*/*/,+*/-(++%)(%'&+,-)2:437346,,2-(22*.,(),,,60/(2)2,)')*.,72)((+)+-16731,*((++0,)&*+2/)0*%(,320692,/7887653.-13584+-'*-223(%')$%)/19343110/1'+()((&'&%&'&,*&'()/*'(((',,&'%(((*4+272/+,&)*.+&&%&''&'*,8146--,*4.%&)('*.11308558/4)(-$/,*0)++,%%%%(''*+/.'.-16035,3.,/&-*524''/-./0622188:889512:6665//)/.(%*&&(,116($255,/,),/.*,+(03,*/02324:5710/))*'--.5,0.2,&*/++(%+(+**)))+0.62;6(72+/5/.2524/13&-/5/-/57696)++),,&$*'()*0-,+''*-75:+1.26918*4
@47e1b6ad-2e6e-4105-b666-581a65ec76dd ch=163 read=135495 start_time=2019-12-13T08:44:05Z barcode=BC01 runid=2c9cf7bc05858273f10e7d7ec552fc0bd742dc3e
CTCTATGGGAGGCAGCAGTGGGGAATATTGCACAATGGGCGCAAAGCCTGATGCCCATGCCGCGTGTATGAAGAAGGCCTTCGGGTTGTAAAGTACTTTCAGCGGGGAGGAAGGGAGTAATACGCTCATTACGGCGTTACCCGCAAGAAGAAGCGCCCGTGCTCCGTGCCAGCAGCCGCGGTATTGTACGGAGGGTGCAAGCGTTAATCGGAATTACTGGGCGTAAAGCGCACGCAGGCAGTTTGTTAAGTCAGATGTGAAATCGGGCTCAACCTGGGAACTGCATCTGATACTGGCCAGAAGCGAGTCTCGTAGAGGGGTAGAATTCAGGTGTAGCGGTGTCGTTAAGAGATCTGGAGGAATACCGGTGAGCGGCCCCTGGACGAAGACTGACGCTCAGGTGCGAAAGCGTGGGGGCAAACAGGGATTGACACCTGGTAGTCCACGCCGTAAACGATGTCGACTTGGAGGTTGTGCCCTTGAGGCGTGGCTTCCGGAGCTAACGCCGTTAAGTCAGCCGCCTGGGAATACAGCCGCAAGGTTAAACTCAATGGTGACGGGGGGGGGCCCGCACAGTGGAGCATGGTTTTAATTCGATGCAACGCGCGAAGAACCTTACCTGGTCTTGACATCCACAGAACTTTCCAGAGATGGATTGGTGCCTTCGGGAACTGTGAGACAGGTGCTGCATGGCTGTCGTCAGCTCGTGTTGTGAAATGTTGAGTTAAAGTCCCGCAACGAGCGCAACCCTTATCCTTTGTTGCCAGCGGTCGGCCGGGAACTCAAAGGGAGACTGCCAGTAAACTGGAGAAGGTGGGGATGACGTCAAGTCATCATGGCCCACTTACGACCAAGGAGCTACACGATGCTACAATGGCGCATACAAGAGAAGCGACCTCGCGAGAGCAAGCGGACCTCATAAAGGGTGCGTCGTAGTCCCGGATCTGCAACCGAGCTCCATGAAGTCGGAATCGCTAGTAATCGTGGATCCAGAATGCCACGGTGAATACGTTCGGGCCTTGTACACACCGCCCGTCACACCATGGGAGTGGGTTGCAAAAGAAATAGGTAGTAACCTTCAGGCGCTTGCCGCTGTGATTCATGACTGGGGTGGGGAATGGTACCAGGTAACCGG
+
,-1)+.5:6*-50/552575:8-+5-+4.*)+,2;98;631319+,33+,(((&%''*)+2+,-,.113550)+--0.7/:/(*2.5'+*-.*,,.165.&+%)-2*(.+,5+2,''),51,/---0//3))&),(),/41/*,,)&((%*)'',,0)).(*,/601367...-.542-,&)'+(#*)*-1/,-)+(,-'(**4,3,1/,4.000,/5:7232348-))(-)/*-/389289;:+4.5-67:--03-((,2,(,&*.58:444:34:7+0,/+,./8*++2$,)*&)%'$(&$'))+./035660-+041-,(.-/20.*20,+'-+24,+%%$%'/,(('&--41/-3./6,%.(*.'*(('+(.11,+,509&(.')..///././-4850/+,.*)026:::7.39;/2&+6,()&'(*(04//1+,--43%)+187:982,+))$++/-++(2,117.923-69)'+-+16/21,1/012/10-.//4442/))158336-&)0-89861'**-,(,&+.&()++.11/7;9/45+%+%'+(&,.126.+69/350..-0&326-*-,/75,,;9,+2-2,,+,-:84,++)-/09*,,0//0*287368406/--001.--.71/,/9../+++-/813,-1*2.27120./3/.,,02110455(3152231002082446640.'&%'00:,;,,+,.01-,.-)%027480+-,6-./7-0+,*-386468///)-1+07,+04/09--*/35/6.1+(3..0/471;/*-)(,-17662+)++/92790.+),*.-,,+*,.2432,1.3045211.-+-03-%')'$%(//12*1-&(+3-.+,+,//150466429323668192)*')*'(:88:89674,)',-27-607478351438(*,%'&*,/236/./0+)-.)/++,,++(&%'&126612,6+**-&3*8661112114012:;:1525'*+14.898023965484.2-.83&-,.,0--+-.-/46;97<44541102545260+**1344<59451,$(,**%(((&&&)-/53:3&**')-,,'/&%&5-/0000,//.0443/6+*,'&'#$*$'%$',*.5./.5588
@e351a4c7-cf6a-4a5d-b770-47094b976d0e ch=299 read=147451 start_time=2019-12-13T08:43:55Z barcode=BC01 runid=2c9cf7bc05858273f10e7d7ec552fc0bd742dc3e
CCGGTTACCTTGTTGCGGCTTCACGGTCATGAATCACAAGAGTGGTAGCGCCCTCCCGAAGGTTAGAGAAACACTACCGCTGCTTTACTGCGGCAACCATGCAGATTTGGCGGCTGCGGGCGGTACAAGGCCCGGGAACGTATTCACCGTGGCATTCAGTCGATTACTGGCGATTCCGACTTCGTGGAGTCGAGTTGCAGACCCAATCCGGACTGACGCACTTTATGAGGTCCGCTTTGCTCTCGCGAGTCGCTTCTTTGTATGCGCCATTGTAGCACGTGTGTAGCCCTGATCGTAGGGCCATGATGACGACGTCATCCCCCGCAGCCTTCCTCCAGTTTATCACTGGCAGTCTCCTTTGAGTTCAGCCGGATATGGCAACAAAGGATAAAGGGTTGCGCTCGTTGCGGGACAACCCAACATTTCACAACACGAGCTGAGGCGACAGCCATGCAACACCTGTCTCACAGTTCCGAAGGCGCAATCCATCTCTGGAAAGTTCTGTGGATGTCAAGACCAGGTAAAAGGTTCTTCGCGTTGCATCGGAATTAAACCATGCTCCACCGCTTGTGCGGGCCCAAATCGAATTCGTTTGAGTTTTAACCTTGCGGCCGTACTCCCCAGGCGGTCGACAGCGCGTTAGCTCCGGAAGCACGCCTCAAAGGGCACAACCTCCGTCGACATCGTTTTGCAGCGTGGACTACCAGGGTATCTAATCCTGTTTTGCTCCCACGCTTTCGCACCTGAGCGTCAGTCTTCGTCCAGGGGCCGCCTTCATACCAGTATTCCTCCAGATCTCTGCATTTCACCGCTACCTGGAATTCTACCCCTCTACGAGACTCAAGCTTGCCAGTATCAGATGCAGTTCCCAGGTTGGGCCGGGGATTTCATCTGACTTAACAAGCCGCCTGCGTGCGCTTGCCTTTACGCCAATAATTCCGATTAACGCTTGCACCCTCCATTATTTTGCGGCTGGCACGAGTTAGCCAGTGCTTCTTCTGGGGTAACGTCAATGAGCAAAGGTATTAACTTTACCCTTTACTCCGCTGGTACGAAGGCGCTGGCTGGCACGCGTGACGTGGGCGCTTGTTGGCCATATTTCCTGCTGCCTCCGTAGGAG
+
34352<44020+1*''-)019747/75837718-,*/,1(())0)-)--*.0-,+.+,.62647))/&*)&%#%$$'($&,%((-*')'(&'''&&./,(%%$%&+''%&(+.)'&%/55((('$//11.67+&88540.0.52/.2811/-+*//,%)*-*+-4,00%(((,38632/6481)0'-'')105327-3/1/970+101/210-++,-(,(+.49677303023/./8--131/2-0/+()/,--/-064*..000-48.*.)('**(+,-.--(',/7+&(&2645///737*-,-*)(%('0589;93;<:-',$#&'(+*,+-10128:,-.9;534*&**+33&)/.,.2791%0111+'$$'(1--+.19,0.994<**(.-9.3256567;99563./+''(&/)74392//0157341511**)+(-+'-/-3;3:7:80//41-.07621203:;1-()/),+(1-1-4947510,1,/.**1;3-++.-2277877355:.51-95/(,+:<::<96929111:77+'/'012;7;<5733337128/-3,),-347422+(+(*+(,*1,,&052,--7;<,584.5-*+/--+(+-00+8:0).30195.-++*%-,-0.8//04140-/+(+'++067756(3//,,/0829560(+03/42671:44-&-$/.036:89867:253///14,-4235341;;/+-,-93+0/-49,.,--651//&.-./.1/0322548./17:5.6326/5.,.(38&0026;7817'+,33466501.1:7335826+*,+(/0,1-:.8*987//2200*()*22334.0.6232,,+.2228::9:5972//,(/00.&+005&55+*-5-*)&(1/0,0-6/765&/236:9::8557.-/,&'$&()&/-3-.%-++(+00+..6.:17/8.-+.076545#3%$(&$%)+0-*+.+),/-)+.*)(7,',--55:69<64113*+19:77/3//07999;-)-+*,.,,).1+%-0-,/&$&(*&')+-%'$$$+)(,+-1+0+)%'%%$'%%&&&%&%&(*&&$&%%(&('(%%#%$)*&+*(-/123935.-,13),'
@50e2538b-9fe6-42cb-8b1d-35ba3070e309 ch=274 read=74731 start_time=2019-12-13T08:43:48Z barcode=BC01 runid=2c9cf7bc05858273f10e7d7ec552fc0bd742dc3e
CCGGTTACCTTGTTACGACTTCACCCCAGTCATGAATCACAAAGTGGTAGCGCCACTCCCGAAGGTTCGCTTCACTTCTTTGCAACCGCACTCCCATGGTGTGACGGGCGGTGTGTACAAGGCCGGGAACGTATTCACCCAATGGCATTCGATCCACGATTACTAGCGATTCCGACTTCATGGAGTCGAGTTGCAGACTCAATCGGACTACGACGCACTTTATGAGGTCGCTTGCTCTCGCCGAGGTCGCTTCTCTTTGTATGCGCCATTGTAGCACGATGTGTAGCCCTGGTCGTAGGGCCGTGACTTGACGTCATCCCACCTTCCTCAGTTTATCACTGGCAGTCTCCTTTGGTTCCCCGGCGGACCGCTGGCAACAAAGGATAAGGGTTGCGCGCTTGTTGCGGGATAACATTTCACAACACAGGCTGACGACAGCCATGCAGCACCTGTCACGGTTCCCGAGGCACGATCTCATCACAAAACTTCCGTGGATGCCGGAGCCAAAATTAGGTTCTTCGCGGTACATCGGGTAAACCATGCTCCACCGCTTGTGCGGGCCCCGTCAATTCATTTGAGGTTTTAACCTTGCGGCCGTACTCTCCCCAGGCAGTCGAAGCAACACGCGTTAGCTCCGGAAAACCACGCCTCAAGGGCACAACCTCAAGTCGACATCGTTTACGGCGTGGACTACCGGGGTATCTAATCCTGTTTGCTCCCACGCTTTCGCACCTGAGCGTCAGTCTTCGTCAGGGGCCACCTTCACCCATTCCTCCAGATCTCTACGCATTTTACTTCACCTGGAATTCTACCCCTCTACAGGACTCAAGCTTGCATTATCAGATGCAGTTCCCAGGTTGAGCCGAGGATTTCACATCTGACAACAAACCGCCTGCTGCGTGCGCTTTACGCCAGTAATTCTAACAGCACCCTCAATACCGCGGCTGCTGGCACGGGTTAACCGGTGCTTCTTCTGCGGGTAACGTCAACTGAGCAAAGGTATTAGCTTTACTCCTTCTCCCCGCTGAAAGTGCTACAACCCGAAGGCCTTCATACACGCGGCATGGCTGCATCGAACTGCGCCCATTGTGCAATATTCCCCACTGCTGCCTCCCGTAG
+
24-2020682:0.;/00668:822772/26981-+3.2)+,68555.1-''*,6%'(,+*+-3,4(0$$%'0($&)2*150*31&.*$'#('26.-45:9987793594361-+(*-2714541)7-8;939242-+14(0,-*+(&)0-0024.-124481125473339110025:52893/0011331902)0)2-+.-+/+:0:9321/0,/,./81..--04./&)./..1202))''',,-.-0171702;0,.255766;214.****$'(&'%&%%&(+:-)298:56+/-.1''(((&&')+;8;::6133*.62;460/%+,34-/,*--,51&,33/31374-52701.''(+)0-222212624944:./:197708-6-**()(.1124;65684)%'*(/58--.--0.,/()3424463.//'0-/(*2,&++-3))((%+,409,(&''-*3*,*'((%'*0,%$)-+')-+03'0-645(%%&(&$1+-,($,%*+1*7-.57*)(&#$''-.,&'*-;:275+-784/.4/3111-/18,-.176,')(1-05001:9/-,.4<;-/7/1-7)-,076-1/-,-*.691('--(/2/(%$$$%(&&)++,-0+.4/1+4-15+(--'+(*-+32,.2))*+0-,*)-+1--3*,/,-,,-6-*+((')).1-02++*(33.,/3867451--,2<))/-0/+&-+./;:2,.&,3/131379300006;8504'+23*-*',1-))#&'))*//3-4)('3.,,,+)./0,8;9'%)(+-*.0../-,,205309:3*25/4%*.,/41)**-.1,+)/---41278771884270./73;3113)&&('&16**+'+./2,+((.08;:;<98:/-,&*1020+'&('((0.4/(),/-26-+2430$(&)+.,(&((&+--/1;::99,3(&&,./-0*3(2*,1,,-1616934/241/-040..04.'#')*5*+'0+24/9-',/10%+-7:/9/.)32,+297250-*'(3(+08592))&-*-124/883/)-+,.800118//-213415/,724/::-(3,+-421300350241.2...//872290.-*1
@45f89474-ab24-42b2-af41-f56c879102a6 ch=310 read=96484 start_time=2019-12-13T08:43:46Z barcode=BC01 runid=2c9cf7bc05858273f10e7d7ec552fc0bd742dc3e
CTCCTACGGGAGGCAGCAGTGGGGAATATTGCACAATGGGCTGCAGCCTGATGCAGCCATGCCGCGTGTATGAAAGGCCTTCCGGGTTGTAAAAAGTACTTTCAGCGGGGAGGAAGGGAGTAAAGTTAATACCTTTGCTCATTGGCGTTACCGCAGAAGAAGCACCGGCTAACTCCCGTGCCAGCAGCCGCGGTAATACGGAGAAGTGCAGCGTTAATCCGGAATTACTGGGCGTAAAAGAAAGCGCACGCAGGCAGTTGTTAAGTCAGATGTGAAATCGGGCTCAACCTGGGAACTGCATCTGATACTGGCAAGCGAGTCTCGTAGAGGGTAAAATTCCAGGTGTAGCGGTGAAATGCGTAGGAGGAATACCGGTGGCGAGGCGCTGGACGAAGACTGACGCTCAGGTGCGAAAGTGGGGAGCAAACAGGATTAGATACCCTGGTAGTCCACGCCGTAAACGATATCGACTTGGAGGTTGTGCCGCGGGCGTGGCCTCCGGAACTATTGCGTTAAGTCGACCGCCACAGAATTACAGCCGCAGGTTAAAGAAAACTCAAATGAATTGACGGGGGCCGCACAAGCGGTGGTGCATGTGGTTTTAATTCGATGCAACGCAGAAGAACCTTACCTGGTCTTGAGCATCCACGGAAGTTTTCAGAGATGAGAATGTGCCTTCGGGAACCGTGAGACAGGTGCTGCATGGCTGTCGTCGAAAGCTCGTGTTGTGAAATGTTAGGTTGATCCCGCAACGAGCGCAACCCTTATCCTTTGTTGCCAGCGGTCCGGCCGGGAACTCAAAGGGGCTGCCGGTGATAAACTGGAGGAAGGTGGGGATGACGTCAAAGTCATCATGGCCCGCACCCGACCAGGGCTACCCGTGCTACAATGGCGCATACAAAGCGACCTCGCGAACGGCGAGACCTCATAAAGTGCGTCGTAGTCCGGATTGGAGTCTGCAACTCACGACTCCATGAAGTCCGGAATCGCTAGTAATCGTGGATCAGAATGCACGGTGAATACGTTCCCGGGCGTACACACCGCCCGTCACACCATGGGAGTGGAGTTGCAAAGAAGTAGGTAGCTTAACCTTCCGGAGGCCACCGCTTTGTGATTCATGACTGGGGTGAAGTCGTAACAAGG
+
++21,/1.82*..+,...28496**-+,310,.//98/,0//0-//736777.-*%)*//%/6-0565788.0,)*.,87;5316/.5$,'.63+,./00872-0018;/),1,2)11&()-<9259190002.91,-11*7*/&543:075.0,,4.%**%)322)1/-7/.-51*.779;6.50/0/**)'(/)('+)/,'&%+*+(%(()/1.,+-(/,2024245:;632/963)%'''(()*&+(0&,**'229*028044933470/(,/)*/*13--6/.11/./+*...111132-.///0;..6.*(((,,-&)-60,).-+').+++2*-+///-'&)*0522092-.300/,+)((*.-179/4/06*)*()-$(%%'05***()*++,99986-4,)**'()'%))07-'&+68*-'0+'1**)-..;<954963457,*++08:7;;3..,+%,,0-,2,4,1433534021(-'*1/0/+0.3,1'))(&'*&(%%''()1.19888:952+$%(*&((().)168351,,-5290&(-/3+.26;/--205144616:6-16'*+/466889:,4112/1-.&05<;,998<60/11299867('4/+115,---084012,+')+),330(%'-6/80/:<84/.*(*1/0/173'1-39766/;2325;1,&())0+20568998682:2227811+&*++**-/0239<42.09-,34;(3.11//4/71-/5.2%&00044-74)+**,:)&++-2/+6;5878;6.(/60(()()/.3:68--0&'&*).)().,/.07.59:80/4/304029:455*)))(*.4*)457;834/004,&($*)*),.;/930*)')&('(*.73115/-6655775433+''-42),-&$+,,+-4+*&,)/445..482,)'''+91,*'''*22/2+.)()(+32.4.--1),,/-,3.',++4,-,(3.23381/....06112::;758+-,53+-'*-531295(6019121-,-/''&))**136/:,//4/0/08440/-'***.%'8<6/88.%&'(+,211-))(*3,688<.0/4''(&%(-3%++.2,+115:3'10089894....0/060/05015.7
@e1014d30-9227-4f03-8db2-d4f170598a54 ch=136 read=275854 start_time=2019-12-13T08:43:35Z barcode=BC01 runid=2c9cf7bc05858273f10e7d7ec552fc0bd742dc3e
CTCTACGAGGTAGCAGTAGAATATTGCACAATGGGCGAAACTGGTAACGCCGTGATGATGACCTTCAGTCGGCAAAACTCGTATAAAGTAATGACGGTACTTGAGGAGGAAGCTACGACTAACTACGTGCCAGCAGCCGCAGTAATGGCGAGGGGCTGGCGTTATCCCAGGTTACTGGGCGTAGGGTGCGTAGGCGGTCTTTCCAAGTCAGGAGTGAGCTACGGCTCAACCGTAGTAATCACTGACTGGGGAGACTTGGAGTGCCGGGAAGGAGAGTGGGGCCTAGTGTAGCGGTGAAATGCGTAGATATTAGGAGGAACACCAGTTGCGAAGGCGGCTCTCTGGACTGTAACTGACGCTGAGCGCAGCGTGGAGGTAAACAGGTTAGATACCTGGTAGTCCACACGCTGTAAACGATGAAGTACTAGGTGTCAGGGTTACCCCTTCGATTACTTGCCTTCTTTCGCATTAAGTACTCCGCGCAGAACATTACTGCTCGCAGGTAGAACTCGAAAGTGTAGGGACCCGCATGGCCGGGTAATGGTTTTAATTCGAAGCAACGCGAAGACCTTACCTAAAGCTTGACATCCCAATGACATCTCATGTGGAGGTTCCTTCAGGGACATTATTGGTGACAGGTGGTGCATGGTTGTCGTCAGCTCAGTAGTGAATGTTGGGTTAAGTCCCGCAACGAAGCGCAACCCTTGTCTTTAGTTGCCATCATTAAGTTGGGCACTCTAGAGAGACTGCCAGGGATAACCTGGAGGAAGGTGGGGATGACGTCAAATCATCATGCCTTATGCTTAGAACCACACACGTAACACAATGGGTAGTTACAGAAGTTTGCCAAGCCGTAAGGTGGAGCTAATCCCTTAAAGCTACTCTCAGCGGTTCGGATTGTAGGCGAAACTCGCCTACATGAAGCTGGGATTACACTAGTAATCACCAGATCAAGTGCTGCGGTGAATGCGTTTCCGGGTCTTGTACACACGCCCGTCACACCACGGGAGTTGGAGCGCCAAGCCGACTATCTAACAACACGAAGAAGTCGTCGAAGTGGAATCAATAACTGGGGTGAAGTCGTAACAAAGGTAACCGG
+
+,,%#%&$)%$&*-,/0&))3,.18,,+/094410*(-,%*%'(''&'$$#%$'$))-.+,.0/7.%&+,(4.,7;7335/53401+%)'0+//2/74,,+4,0.+**)('(*/-+)%'%%#%(*++/36:802//32/,$)*)$&&%$&%')()%%%%%*),)*++'$+,/7*0-03.,%%%'-0+.3240,*.038.8:-2(6,417&',()*,301323*5322,'/11451+/*&&$%&''%&&+/+'*'('&((#)*((&&.2())''%&%*&&&$&,**-98878627424;966787/.76041,4*'-++1.(+004/;11(,+-+4/744372468650202745533'%'(%+*$$&%&311-$)&(*61+','-/-.2266;,.99667,+'(&,+/0.,*(('(*)(*'&.,-/2,-.045+0+-+5,,5/.+93)$0,%)&&$&%','&%$)',,.835%1(*,0+''%($(%$#$&&#&&'()*%&((*(%'./,-)',+()+)%%)12268**+2*)&&$'($%%()052;<224491*3+)+6,401+1+(&%$$$%'*(,0(&(%'-129678-3.444967++*()&0'-)+*.:7/,3/%-3./0&)'&+*1-5577.4-..'0')+0+/340148971,002),+*'0*&24.7.78857+,()/0,',,++*-,+,,4/017*&'')13<9572<12:8:9+0-6,208092.,.///0,*)))+32*-*&16,75:;8900/*0.-//'.1::8357842-/5;4/++,,*.%//*//0.+--,+()(%(*+,(*$*')&,-799884.,),'(**&*&$*/0)/-1/,485722-4.27111239226,,,4..*,,01110,))('**,95:30900+1*((-50/./.22024*,,1.**+,+*&,,,.,1-,.-.400%5&()011.'&')+233/:51191.../:..*+333316.,,-*)%('0;//-.+,(-/.*%./(000&,%()*8*.-)-96433240.02/$%&((&'&%',*+017+*/'(*-4/3-/+1-1,20/12*(*30//4/005276(0+53:4450
@be9a0910-63e3-4ca9-ba59-9771449614e6 ch=400 read=72901 start_time=2019-12-13T08:43:14Z barcode=BC01 runid=2c9cf7bc05858273f10e7d7ec552fc0bd742dc3e
CTCTGAGGAGGCAGCAGTGGGAATATTGCACATGGGCTGAAAGCCTGATGCAACCATGCCGCGTGTATGAAGAAGGCCTTCGGGTTGTAAAATTACTTTCAGCGGGAGGAAGGGGTAAAGTTAATACCTTTGCTCATTGACGTTACCGCAGAAGAAGCTTCAGCTAACTCCGTGCCAGCAGCCGCGGTATGAAGTGCAAGCGTTAATCTGAATTGCACTGGGCGTAAAGCGCACGCAGGCGGTTTGTTAAGTCAGATGTGAAATCCCCGGGCTCAACCTGGGAACTGCATCTGATACTGGCAAACTTGAGTCTCTCGTAGAGGGGTAAATTCCAGGTGTAGCGGTGAAATGCGTGAGATCTGGAGGAATACCGGTGGCGAAAGGCGGCCCCGGACGAAGACTGACGCTCAGGTGCGAAAGCGTGGGAGCAAACAGGATTAAGATACCCTGGTAGTCCCGCCGTAAACGATGTCGGCGGAGGTTGTGCCCTTGAGGCGTGGCTTCCGGAGCTAACGCGTAAAGTCGACCGCCTGGGAGAATACGGCCGCAGGTTAAACTCAAATGAATTGACGAAAGGGGCCCGCACAAGCGGTGGAGCATGTGGTTTAATTCGATGCGAAGAGCCTTACCTGGTCTTGACATCCACGGAAGTTTTCAGAGATGAGAATGTGCCTGGCCGGGAACCGTGGGACGGTGCTGCATGGCTGTCGTCAGCTCGTGTTGTGAAGAATGTTGGGTTAAGTCCGCAACGAAGGCGCAACCCTTATCCTTTGTTGCCAGCGGTCCGGCCGGGAACTCAAAGGGAGACTGCCAGTGATAAACTGGAGGAAGGTGGGGATGACGTCAAGTCATCATGGCCCTTACGACCAGGGCTACACATTTCTGGCGCATACAAGAAAGCGACCTCGCGAAACGAAGCGGACCTCATAAAGTGCGTCGTAGTCCGGATTGAGTCTGCAACTCGACTCCCATGAGGCCGGAATCGCCTTAGTAATCGTGGATCAGAATGCCACGGTGGGCCGTTCCAGGCCTTGTACGCACCGCCCGTCACACCATGGGAGTAGGTTGCAAAAAGAAGTAGGTAACCAACCTTCGGGAGGGCGCTTACCACTTTGTGATTCATGACTGGGGGGTGAAGTCGTAACAAGGTAACCGG
+
+,+(((/1*-1.,220.3*/'-*-).,(('&%+)1**%$(+*)280/022+,%-*111644542273431+',++1.8648*8201+*,0,(((')05;0./0*12+(/+0*0-.+.70+,0140135.90-087++-+-0/:/).3()-*/,(,,()-4000/..7/21701011,,-+-01292+('$&%'*()*14991:15-1+'&&%+&(*2436;88688<9321/&*')'./2.0362(/+8+4586712,,'+20.262*/754680755446-2+*0./.0//-1222161-6/&&('('++,.1-149.-)0.5.//'4*//**1822-..+4..*/0,*--..')*-099;.*0**/-3:686/7//,,*(%)()*-')&%)+./10,,/&),1/22324:98)&+(&*+/3396,,01;&1,54,2-.&'(///9+*301,/.2,('/-779:+.--..7:3+.'0*++1521/34),-))07.188:40.-*./+,.349565136<61476379155437/*)*,-.1/8261.3,6586;;8789:8220726+%()%''-29):2)(/.0-2.,2--82)//34-)+/5<;/7697332',)*+('&2,/-,085558524///105/,.5..,,2;;5.4.--.+,+++4-+0-.&$'%+,*/2628:8963($&'0*-0470/0-711078501,022:34/500-)*'&*5104123427530331%.''*-++-1029799<5452242462-4968;8894864/66724;60625;37*/2,*/06722.*-../12;:7:10),+)&)&.&-47-4655333,'*,053824-*3.'%$&(+127+-4221*-&()(++/)*2101/0020*&,-.&+*).:686:-.)%*&)+'*+,,.866**26-+-....5,1).,0(,,,/1.&)*+075/1*+,--2128+,754073:+8(6-8.2&%(()0.5/0095.///.5.611:++)))))(*.2.022*'./32++'&'+'++.5//:/.0522/2-$&&*-'))'/77;574:7,)$)&%*'.+&,(*&++411670<7-.00-0-6,+02(,,73,,04616.166754---,''''+*)*254312-2044:5;54
@de7d71fe-6ab9-4ffa-ba04-c8493c281ecd ch=188 read=147465 start_time=2019-12-13T08:43:11Z barcode=BC01 runid=2c9cf7bc05858273f10e7d7ec552fc0bd742dc3e
CTCCTACGGGAGGCAGCAGTGGGAATATTACAATGGGGAACCCTGATGCAGCAACGCCGCGTGAGTGATGAAGGTTTCGGATCGTAAGCTCTGTCTTTGGGAGAAGATAATGACAGTACCCAAGGAGGAAGCCACGGCTATACGTGCCAGCAGCCGCGGTAATGCGTAGGTGGCAGGCGTTATCGGATTTACTGGGCGTAAAGGGCGTAAGGCGAGATGATTAGTGGGATGTGAAATGCCGGGCTCAACTTGGAACTGCATTCCAAACTGGTTATCCTAGAGTGCAGGAGAGGGAGAGTGGAATTCCTAGTGTAGCGGTGAAATGCGTAGAGATTAGGAAGAACACCAGTGGCCGAAGGCGACTCTGGACTGTAACTGACTGAGGCTCAGCGTGGGAGCAAAAACAAGTTAGATACCCTGGTAGTCCACGCCGTAAACGATGAATACTAGGTGTGGGGGGTTTCAACACCTCCGTGCCGCCATACGCATTAAGTATTCCGCCTGGGGGAGTACATTCGCAAGATTAAAACTCAAAGGAATTGACGGGGACCCGCACAAGTAGTGGAGCATGTGGTTTAATTCGAAGCAACACTTGAAGAACCTTACTACACTTGACATCCCTTGCATTACTCTTAATCGAAATCCCTTCGGGGACAAAGGTGACGAGGCGGTGCATGGTTGTCGTCAGCTCGTGTCGTGAGATGTTGGGTTAAGTCCACAACGGCCTGAAGCACTTATCGTTAGTTACTACCGTAGTTGAGGACTCTAGCAAGAGACTGCCTGGGTTAACCAGGAGGAAGGTGGGGATGACGTCGGAATCATCATGCCCACTTATGTGGTAGGGCTACACACGTGCTACAATGGCTGGTACAGAGAGATGCAATGCCTTGGTGGAGCCAAACTTAAAAACCAGTCTCGGATTGTAGGCTGAAACTCACCTACATGAAGCTGGAGTTACTAGTAATCGCGAATCAGAATGTCGCGGTGAATACGTTCCCGGGTCTTGTACACACCGCCCGTCACACCATGAGAGTTGGCAATACCCGAAGTCCGTGAGCTAACCGCAAGAGTGGCAGCCGAAGGTAAGTCAGCGATTGGGGTAATCATCTTTAAGGTAACCGG
+
)///0475;5*.7.,1001339.+-,+6+'+*,.-62/+50830/0,)(&'-,,*(/**),3*('))/0/05/-39-++-,..0591(+0999800//163*'()&)'-1-++(&*,,.++..2/,0)-.*0-,*,((((()*)*23;86733450/,(''''%0426,6,2..%'533170013.-/58+,/:;740/53.)*,,-03.-0.,&&(44/3,--43;961(++-13/.21198432,+&%%'(0)-3133556-:87**)*-+*(/'%'-+-./0+3*)''.0-))'&(-.,,0+4*+,383.0006;95'((&%)*+++++)0**66/5./9757-+,,-3-+(+)%))''),)*397978897530///1(1.,,(&'()44;6+-/.9864./(.+6-,/2/:4)).6855152./.1:1873)*(*.26;51.,(0+0&-%)476+8<37-40*+''*3*()*,*/3.+,,.30406+)*+,66606:79:62)%'(,30-8.)--/++.*+56,*+*00*))**1.320/8;/6-5)''*,/)))*7:70,--0.,+-53<:6:5;3*.,'+3+3+,+*(*0*-79/8.)+&'),,/0-/8819.*-,*,-6.+(*(,)1))-()*+(*7+8<927913/74)*.+.03))-)76::0000*617/01/1.*'*(,,.0476976377.4-.143;521551)/24.)&('%%,(%&$'+)(.422611/60/*,2*'*$+(3,+161404()()(&%')*.//6859<628100+,-.)(*)**)**///-445972/%%*++,16644'1/+$&0'-.54,))+.-0,00110+-,,.37661:-1//.3+*(*-++*+,-/51821(,(%%-)+19/1/91<;7350688/1710200**+'+)++105111+95+,31183.,.//'+&')360.03//.0.-4,*+++++0,61+-:867824%--68<:883331'(*164/5///75/.*.4*67,*75,.-/03410*(**4-5-.82,29('-+)22426212612:680-2,&&*)-22..1:/.0*0).'*)0.244,2021-&&()(*+-()*&*-*..3:63,-
@ebdfe038-2d59-4168-b1f5-99556584b19c ch=462 read=74984 start_time=2019-12-13T08:43:07Z barcode=BC01 runid=2c9cf7bc05858273f10e7d7ec552fc0bd742dc3e
CCGGTTACCTTGTTACGACTTCACTGATCGCCAGATCACAGAAGTGGTAAGCGCCACTCCCGAAGGTTAAGCTACCTACTTCTTTTACCCAACCCACTCCCATGTGGTGTGACGGGCGGTGTGTACAAAGGCCGGAACGTCACCGTGGCACTCTGATCCACGATTACTAGCGATTCCGACTTCATGGAGTCGAGTTGCGAACTCAATCCGGACTACGACGCGCACTTTATGAGGTCCGCTTGCTCTCGCGAGGGTCGCTTCTCTTTGTATGTGCGCCATTGTAGCATGCCAGCCTGGTCGTAAGAGGGCCATGATGACTTGACGTCATCCCCACCTTCCTCCAGTTTGCTGGCGGTCTCCTTTGAGTTCCGGCCGGACCGCTGGCAGCAAAGGATAAAGGGTTGCGCGCTCGTTGCGGGACTTAACCCAGCAGCTGCAACACGAGCTGACGACTTGGCCATGCAACACCTGTCTCCACGGTTCCCGAGGCGTTTCTCATCTCTGAGAAACTTCCGTGGATCTTCAGAGACCAGGTAAGGTTCTTCGCGTTGCATCGAATTAAACCACATGCTCCACCGGCGGCCCCAAATCAATTCGATGAGTTTTAACCTTGCGGCCCAGCCGTACTCCTGGGCGATAGGCTGGCGCGTTAGCTCCGGAAGCCACGCCTCAAGGGCACAACCTCCAGGGTATGTTTACGGCGTGGACTACCAGGGTATCAATCCTGTTTAATACGCGCTGCTTCCACAGGCGTCGGTCTTCGTCAGGGGCCGCCTTCCGCCACCGGTATTCCTCCAGATCTCGCATTTCACCGCTACACCGCCAGATTCTACCCCTGCGAGACTCGGCTGCGAGTGTCCAGATGCAGTTCCCAGGTTGGTGATTCCATCGACTTAACGAACCGCCTGCGTGCGCTACGCCCAGTAATTCCGATTAACGCTTGCACCTCCGTATTACCGCGGCTGCTTTGTACGGGTTAGCCGGTGTGCTTCTTCTGCGGGTGAATCCCAGTGAGCAAAGGTATTAACTACTCCTTCACTCCCGCTGAAAGTGCTTTACAACCCGAAGGCCTTCTTCATACACGCGGCGTAACATCAGGCTTCTGCGCCCATTGCACAATATTCCCCGCCTCCCGTAGAAG
+
0(-)0,/441:136/14067;6/3$%'/4-0&&(000()+'-()*-(*(''+/15*,.-+*+/+2,2965023.0+)%**:36;;7'0'%'%++'&,,-,('*,-1022..,*)0.-*+.**+003::+0:/7.8)3.()&&++())211142/.-/-('((-4;3/--,+.*,,**)038<934+-&)*3.,-1,,.,+5546.:37-**$%*+3061//(+*+19-*-0/25/7-++/8/65404./(%*+6,/+/21111196-+)**+/28:<.41)()*-)(&$$$(3--.30.(+()&'()31;460010/22414770//-6.5-(,-*-/3/3,+.38*&')&+*,7776700:52)0176'**2/37354223-4.,'0/9*/3:27/(/22-9..,-*11521.+*,30---,,*++)*$)'')'''*'($'%&+5,0,**'%$$*)060.*+-(/1391233.4(*+489/;2()%'(&%)+/)*-/40-,+,,',.*+15/7.-,+$(%&&'&%&+-19)21-/2)0-75.346782711177((,--3;:78/0/16787-',%($$$%$''&))+.3(2+6()%&((+-89-/60--0+--./7/*&+.(,,-.1)$&'*/2+*'''''$%)),)/.--000/.*0*)5812347673*491/..001.,0)'%&$%%((50-'&*++,440/0438-(.1+./3/**)-)*&+,(*)-),)*&('%%$(&(&()/4:9:-'.+,09+,-0&055--1-//*+.()69)5648768:9412-**22)(*)*46;4236837840-0+%'&&&(+3-0'./+(***($'&()&'''*,.&&()++1''*88-3+1/.,(%*084:*)('&(1--+,-(&''..3+'.&.2+-1(),,--/)**)*-.2-(*0163;2..10:2:353630/)17/5:+/-/-+-0,3.900-0/21&%$)%.,-.-,80--.)*&')0+4:655/122,('+-2+*)'.++.84;+0-0*,*)&'1(,/47*06*+(2-,&**((0+*)%*.00,*1,51,+.3/205424.4756/.&,+..6.&$##&')+&.1*/+&'*,.17&&*.&'&&+,(+21/7*'#&%(.:)+7/1'&&
@b0554c50-32d6-4d0f-96be-7f3d6dabd25e ch=137 read=91416 start_time=2019-12-13T08:43:09Z barcode=BC01 runid=2c9cf7bc05858273f10e7d7ec552fc0bd742dc3e
TTGTTGTTGAACCGTATTGCTGCGCATACAAAGAGAAGCGACCTCACTTGAGTAAACGGACCTCATAAAAGTGCGTCGTAGTCAGTTGAGTCTGCAACAAACTCCATGAAGTCGGAATCGCTAGTAATGTGGGATCAGAATGCTACAGTGAATGTTCGGGCCTTGTACACACCGCCCGTCACACCATGGGGAGTGGGTTAAAGAAGTAGGTAGCTTAACCTTCGGGAGGGCGCTTACCACTTTGTGATTCATGACTGGGGTGA
+
$&&&'%'%&$)'$$&&++)-74413-0'0/2*())*0+./75343-+0++'**16(66<87887*)499+,103.)(+.021:&-..-)+**(%,/*/0733239++*++-,*%()/.3-.,,'*%$&'&'4,56:-),**++%)+*-00.+)%)+4&+*.,-,''(()0/26+*10./2//./2(-+,.))*+-640129,',*&,'*,+)''((1)+#*,-,5+),4,51+2/+16032:5138::<99833442:9---6
@5fb6368e-ac17-4668-a48d-532bee3c36db ch=271 read=83646 start_time=2019-12-13T08:42:56Z barcode=BC01 runid=2c9cf7bc05858273f10e7d7ec552fc0bd742dc3e
CATACCACGGGAGGAGGCAGCAGTGGGAATAGCACAATGGGCGCAAGCCTGGTCACAGCATACCGCGTGTATGAAGAAGGCCTTCGGGTTGTAAAGTACTTTTCAGCGGGAGGAAGGGAGTAAAGTTAATACCTTTGCTCATTGACGTTACCCGCAGAAGAAGCACCGGCTAACTCCGTGCCAGCAGCCGTATGCAAATTTAAGCGTTAATCGGAATTACTGGGCGTAAAGCGCGCAGGCGGTTTTGTTCGTCGATGCGAAATCACAGGCTCAAACGCAGAGACTGCATCTGATAACGGTCTCGTAGAGGTAGAATTCAGGTGGCGGGTGGTAGTCGGAAGAATCTGGTGGCGAAGGCGGCCCTGGACGAAGACTGACGCTCAGGTGCAGCGTGGGGAACAAACAGGATTAAGACCCTGGTAGTCCACGCCGTAAACGATGTCGACTTGGAGGTTGTGCCCGCTTGAGGCGTGGCTTCCGGAGCTAACGCGTTAAGTCGACCGCCTGGGAATACGGCCGCAAGGTTAAAACTCAAATGGAATTGACAGAGGGCCCGCACAAGCGGTGGAGCATGTGGTTTAATTCGATGCAACGCGGGGCGCCTGGTGCGGCATCACACGGAAGTTTTCAGAGATGAGAATGTGCCTTCGGGAACCGTGAGACAGGTGCTGCGGCTGTCGATAGCTCGTGTTGTGAAATGTTGGGTTAAGTCCCCGCGAGCGCAACCCTTATCCTTTGTTGCCAGCAGTCGGCAGGAACTCGAGTACGGTGACAACTGGAGGAAGGTGGGGATGACGTCAAATTATGCCAGCCACCCGACCAGGGCTACGTGCTACGATGGCGCATACAAAGAGAGCGACCTCGCGGCTGCAAACGGACCTCATAAAGTGCGTCGTAGTCCCGGATTGGAGTCTGCAACTCGACTCCATGAAGTCGATCGCTAATCTCGTGGATCAACGAAGAATGCCACGGTGAATACGTTCAGACCTTGTACACACCGCCCGTCATGGGAGTAAGGTTGCAAAAGTAGGTAACAACCTTCGGGAGGGCGCTTACTTTGTGATTCATGACTGGGGTGAAAGTCGTAACAGG
+
&$%'*+*,%+&$,,)/,.233207-/+)+)(%&&((((.754.079'2+++%0&#$#$%(.-3:+.88665651-&)(()/7427*:6/6000:4/10/0;<-223225)*(.+2-70'+,267.03/3/017/9/++..005/015482/:5--,*2)&)''31670,.%(+*,686818**%)&((%$$%(%%#$$%('+3-120726-6#*&&+)+-./2/(*,,1+(-',)+(.34/568:,%-,%%'&'++*)%**,)&%%$(214-50'*%)++)'./3110-0'()++%*'**'+,+1++%+'(),)'&(&$*)%&&%'&%(%&%&''+)1(+')')'$%%&,4/*&'',.),7:.)250/)()'+-.../5675&6745,&'(,1:98-*1.0982+20(5')('$--*)1758687845468679<71,--+*-,),-.,..011;010:8*)+3*(-*-254+/,..-*..*)))2+-.-/.-.-*3*+-2135+)')(+&&+,.434/05,3/081;<67887;.-+((&+*.+/')$.-(00)%*(-146745/0,)+)//-,.53;:395;8322.2761&&&(()($''&*,,''&%%'(/)**+/1*/()4;80-**,./33/-.,%-+.48;:392033833/,.0/.549342,+'+(.298*&%$%(+714+.3(+'*25++*,+,34750,-/-.)&(%&)./6687<6376784,6/34<521,+*%.-4,40$),),((%%&%%#'((,'(''&*+/0-3/,3*3.47;3462221151)%-%$'%%%&%&&%)&&'+,913677((('(./60101227626747869)'&&*'*112564.-*''&,-.7(45:55545)+,973378/78796718-(-/)/-/*(()+()*).*)+-/3:::99-1*''%&$)+))(&&'&')+1.+32-'&'%%)*.8388504)50/1930/-059*-(2$&**,030102;87<9335('%)(%&*)(.(..$&',-/'+)./+*'('+(*,24/7,+.3/+*)(%'*+76--322;,&&('+,)683-(-.*+54'%&()&&&
@0646c97a-8021-4a93-8cb0-036a31dd369d ch=430 read=97805 start_time=2019-12-13T08:42:53Z barcode=BC01 runid=2c9cf7bc05858273f10e7d7ec552fc0bd742dc3e
CTCCTACAGGGGAGGCAGCAGTGGGAATATTGCACAATGGGCGCAAGCCTGATGCAGCCATGCGCATGAAAGAGGCCTTCGGGTTGTAAAGTACTTGGCCCGGGGAGGGAAGGGGTAAAGTTAATACAACATGTTGACGTTGCAGAAGAAACACCGGCTAACTCCGTGCCGCGGTAATACGGAGGTGCAAGCGTTAATCGGAATTACTGGGCGTAAAGCGCAGGCGGTTTGTTAAGTCAGATGTGAAATCCCGGGCTCAACCTGGGAACTGCATCTGATACTGGCAAAGCTTGAGTCTCGTAGAGGGTGGAATTCCAGGTGTAGCGGTGAAATGCGTAGAGATCTGGAGAGTACGGTGGCGAAGGCAGCCCCCTGGACGAACTGACGCTCAGGTGCAGCGGCGTGGGGAGCAAACAGAGTTAGATACCCTGGTAGTCCGCCATTAAGCGATGTCGACTTGGAGGTTGTGCCCTTGAGGCGTGGCTTCCGGAGCTAACGCGGTCGCCTGGGAGTACGGCCGCAAGGTTGAAACTCAAATGAATTGACGGGGGGGGGCCGCACAAGCGGTGGAGCATGTTGGTGTTCTGGCGAAAGGTACCTGGTCTTGACATCCACGGAAGTTTTCAGAGATAAAGTGCCTTGGGAACCGTGAGACAGATGCTGCATGGCTGTCGTCAGCTCGATGTTGTGATGTTGGGTTAAGTCCCGCGACGAGCTCAGCCCTTATCCTTTGTTGCCCAGCGGTCCGGCCGGGAACTCAAAGGGCTGCCGGTAAGCTCTGGAGGAAGGTGAGATGACGTCAGGGTCATCATGGCCCCTTACGACCAGGGCTACACACGTGCTACAATGGCGCGCCGCAAAGAGAAGCGACCTCGCGAGCAAGCGGACTCATAAAGTGCGTCGTAGTCCCGGATTGGAGTCTGCAACTCGACTCCATGAAGTCGGAATCGCTAGTAATCGTGGATCAGAATGCCACGGTGAATACGTTCCGGGCCTTGTACACACCGCCCGTCACACCATGGGAGTGGGTTAAAAGAAGTAGGTAACTTAACCTTCGGGAGGCGCTTACCACTTTGTGATTCATGACTGGGGTGAGAATCGTAACAAGGTAACCGGAAGATGACAAAGTAGGTTAACACAAAGACACCGACAACTTTCTTCAGCACCAGCAATGCATGTGAAAAAGA
+
'*16*-1%,43-(.032042'.).((,-//4-,*..85/53,(),0-090669770'.3.211((),/09(&'+)576:83;651%+(/.)+($$$*%(&*'/50),1+*/(/)((*2/*2-0,,'&&#&'$$(1/02-5+$.)(1.&./-/149*3,,,20014.5*..*,1../5.//71+1-).9976975:4523*4/,2/,-/+0**))',)((&*&)/8484:60375.,/0+++*%$%+/*&16*+02121/&8064:9/6672222154778980:0/6'&,30/045524205((+0+&&)**/0--,-41/....-755095//7872.&$*/0;::..)''(,+11-1+,,3-4/&40678.(--('&')+*,-1255:32876)'&%&'(+..68,''-67)0,-&),5,048/58,..)*,07,*')&$*%2-)/.--+1,--,1-2+-1/2856566+),((+,,53/3/0123..,--..41+).&)&(,3444,(%(#)*157.121.+00&(+),/02:.,*,,2/403'*/23576)5*')*,*1-03:934.+(')&&1)1+*$-&$%()''-+(&*,4823)/,311464470).--,+*-495)(((++,&)(%+')++*).-+*/-'1+*-12&)&('(%'+,/08233993,2$')41,*,.2/+#$'%%33'-3,713-/3(*&,+/0)%$$%**&0-*,5/256+75+-+,44.+*,)/0.)//13)/+.*-652/)**&'*(*%&%$%%$%&%&+/,-('&)')((+*-101,.0+.+'(''+0*++)--.())))./0;,112.+*()*-.156631,32431.-,()('+16/))()**,113655*-+*,0+2.016(('*'+,0+,,-//.2,++-,2-*.4.:05,)*+139-6*+++*+.47910./2//1+-/-,+,++*//094538875546)*79985-4/9000:5472231.)5671,,*.+-*+(--/194.142757:68)0.+),,3)11(.2,%*('),-1.0(+,,4/7:498*4+)+//2537138341:1,-32391.5632/-*-*)),)(*./0425672*0.4;797850/69,**),**+-0.4-.'01058-+.0162*$'('*-58-1-2*-../;342/1/(.--,%&'(''$#&
@4b7389c1-a0e0-4bbc-ae05-7f05fab0ad71 ch=361 read=103816 start_time=2019-12-13T08:42:34Z barcode=BC01 runid=2c9cf7bc05858273f10e7d7ec552fc0bd742dc3e
CAGTTGTTGCGACTTCACTGATATCAGTCCACGTAGACAGCTCCTTCCCTTGCGGTTAGGCCACCCGGCTAAGGTGTATCAATCATCACGTGAGTGTGACGGGCGGGTAATGTACCAAGGCCGGAGCGTAATTCACCGCGGCGTACGGATTTCGCGTTACTGGCAGTTCCAGCTTCAATATGATCGAGGTTACGGACTACCGAACTGGAATGGTTTTGTAGGTTTTGCTTCACCTCGCGGCTTCAGCCCATCTGCGCATCCATTTGCCAGCGTGTAGCCCAGGTCATAAGGGGCATGATGGTTTGACATCATCCGCCAGCCCCATCAGCTTATCACTGGCAGTCGATCCCAATAATGGTAACTAACGATAAAGGGTTGCGCTCGTTGGGAACCAACCAACATCTCCACGACACGGAGCTGGCGGCAGCCATACCACCCTGTATCTCATATGGCTATCTCCATGGGCCTTTGCCGAATTATGTCAAGACCTGAAGTGGACAATACTACTCAGGCCAGGTACTTATTGCGTTAACTGCAGCGCCTGGAACTTTGACATCCAACGCCCATTATCATCGTTTGCAGCTGGACCTACTAGAGGTATCTAATCCTAACATCTTGCGCTTTCCAGGACTGAGCATCAGTTGCAGGCCAGATCGTCGCGCCTTCGCCTGGTATTCCTCCATATATCTCGCATTTCCGCCGCTACGCGGATTCCACGATCCTCTCCTGCATCTGGCACCTGGTTTCTATGAAACACTGGAAGTTAAACGGGCACCACCACCACAGACCCTTACTGCCGCCTGCTCCTCTTCGCTTAATAGTTCCGGATAACGCACCCACCCACCGTATTGCCGCGGCTGCTGGCGTAGTTAATGAAAGCTCTAATAAAGTACCGTCCATCGGCTGCATTTCCGCCATGGCCGCCGTTCTTCCTTTATAACAGAGTTTACAATCCGAAACCTTCTTCCTTCACGCGCGAAGCGTTGCTTGGTCAGGTTTCCCCATTTTGCCCGAAATTCCTGCCTCCGTAG
+
+)'-(%()&&)',,40%)'&(*((&'$(17)+%+%*&.&%%'-()-2+&%%$'&'**(*'&'$,+'1+)*%&,,,-645+,((%'+,&().'&$(')+111775).-+),+)+&+'-*1124-,(%(())&0%'%.'&&)%)($#&'($7,&&%%(+1)./164*-0-+('&(),)-(*%,((35*&/(03)/+0*++)++**.-,)()&)+2(457(.+/-186*(*1-0&)*)+)'(/)(/'%'.,)%(*))'&))*96)06,+.&%$$$%$$'(22,(+)*)*+10*.3.-$('(),**3()&*&./0,/(%&((++,,')+--%*-**-.%('(.++&)'$$(.*''$&'/)/)((')..623304/+*,,-0150323*1'(%'%&''+&*(*%+,++)+&$%&''$'*)'(')0**.0*)%*)$&%,*&,1)()*)+.02,)')+,..*++)+))++/&+4068//1%'(**)+%,/*.--07+,%'%#'%%&'%'&*&&*,+*/,,*%*%&&)2*,*2-..1,0(((((&()'.%&*,.*'('&''+./-),'-,02&(-2,//.46*+.)$+%(&&*6/+)'&()&$$(%%'(('&+,0&(*''&'&$$#&%%()(./,5951+,%*+(,0(+1/*-&&$''%)565,75+,(*()'(%')(*,&$*3-+'+,,.,.,.,(()+,4<82*%-)')0-/))&&%2,4/%'),-09/-')/)**%&,()*($')))/,60+,%'%)1++*3-./*'),2+(&%%()''*+)34&(&'+)--5:1--%+*,04-110/./692+0)'%%%$,..*+-,1*5,8/4*-*.'-0)%*%%$)'$%%&&#%''*,-*-44/-)%$%((-)&#&'&'(%((/)0**-0+&)',,)-21,.-/--+&'$(1+1+$%$$$$&$(,22/17+1..+*/3./022%'))*51+.(.,0&&()(23051071-06.*+'(%%'%%+.03/%$$#)*2-)(-*7*056.+-23.),,'(*0.-/)'%$&%&).*+.'
@ef7c0f74-53b5-4edc-b204-ec105130dec2 ch=193 read=1425569 start_time=2019-12-13T08:42:35Z barcode=BC01 runid=2c9cf7bc05858273f10e7d7ec552fc0bd742dc3e
CTCCACAGGGCAGCCAGTGGGGAATATTGCACAATGGAAACCCTGATGCAGCAACGCCGCGTGAGGAGAATGATGAGGTTTTCGGATCGTAAAGCTCTGTCTTTGGGGAAGATAATGACGGTACCCAAGGAAGCCACGGCTAGCTACGTGCCAGCAGCCGCCTTGTTAATACGTAGGTGGCGAGCGTTATCGAATTTACTGGAGCAGGGCGTAGGCGGATGATTAAGTGGGATGTGAAATGCAGGCTCAACTTGGGTGCTGCATTCCAAACTGGTTATCACAGAGTTGCAGGAAGGGAGGTGGAATTCCTGGTGTAGCGGTGAAATGCGTGAGATTAGGAAGAACACCAGTGGCGAAGAGCGACTCTCTGGACTGTAACTGACTGGGCTCGAAAGCGTGGGGAGCAAACGAGTTGAATACCCTGGTAGTCACGCCGCCAAGCGATGAATACTAGGTGTGGGGGGTTTCAACCTCCGTGCCGCCTTAACGCGTGCGTATTCCGCCTGCTGGGGAGTACGGTCGCAAGATTAAAACTCAAAGGAATTGACGGGGACCCACTTTTAAAGTAGCGGAGCATGTGGAACGAATTCGAGAAGCAACGCGAAGAACCTTACCTACATGACATCCTTACGCATTACTCTTAATCGAAATCCCTTCGGGGACAGGTGACAGGTGGTGCATGGTTGTCGTCAGCTCGTGTCGTGAGATGTTAAGGTTAAGTCCCGCAACAGGCGCAGCCCTTGTCGTTAGTTACTACCATTAAGTTGAGGACTCTGGCAGAGACTGCCTGGGTTAACCAGAGGAGGAAGGTGGGGATGACGTCAAATCATCATGCCTTATGTGGCAGGAGCTACACGATGCTACAATAAGCTGGTACAGAGATGCAATACCGTGAGGTGGGGCAAACAAAACCAGTCGGATTCAGTTGTAGGCTGAAACTCGCCTACATGAAGCTGGAGTTACTGGTAATCGCGAATCAGAATGTCGCGGTGGGCGTTCCCGGGTCTTGGCCACCGCCGTCACACACACCATGAGAAGTTGGCAATACCCGAAGTCCGTGAGCCGCAAGGGCAGCGGCCGAGGTAGAGTCGTGATTGGGGTATCGTAACAAAGGTAACCGGAAGATAGAGCGACAGGCAAGTGGTTAACACAAAGGAACACCATTCAGCACCAGCAACGTAACTACCACC
+
/060#%$)-,)+/5&'),/&-),,.*7.**+-6653,.0-04//02:9:42313.,//*(.01-+'+%*+**-''(+*1:721394342.49/+/1276,),,)*/1**,+.106**)+4;9728--*,()((.4-//.0%&%*,6746076/*-,+1/&($&%&*'$#"$./447967853155245/03%''27-,.26/'&%$'(,127678;9<8877-9)/*32:95.-*&(,-.&3#(*((3)0+),,01211*030412++,03::655200##%+(*'(),,95-'*.))))+-/*+/.743343-*&))/464/7823887/,**,)$-/0)(%(')-3(1302+,,/(),.484665244,'),-644*+-'(%&$&'+.*/1,+-///75-)),28-2((,-/()3/*5:1+-))))).*+)*(%$$&($*,./00<7--+(+..+*+40.)*-5,.))+().647423*+'*..20-0&,&'()+,601--)(-&(+./,%'),,2436,0,'&)1+0;:104328,++(,3/55.0'7*+571$')-/-.7/./,--,-)++6630/('-0('$%&(+*%))'-/30-,./1/-363-3++1&&)$)&)-72+'&'$'%((+-./10.2.4/0.116/25,1;81)3*-4,'2)//9/359869))*))3071245680//,/'--14283405466:-+0,3--(+++1'&(*1-&&'&$+')//+)+-/0-6-++28234587,.20(.(+)(.-87710/50+))),,225:8.70.7/8.0--'--)/(./+1+/*2.442322470:05233549.6-*,)(*'&&%&,)$(+21*&)($++22-,4--*'()+57524++)**98,;+++;<7/,++(,+2',/+5-.*/786:8856%+%3+8+-/-'*%*230.1:/.189:9--../50;.//86+,.2//2&/,,--/+/+,-*,040900-0+2-814+)-(/(-*-,1)*&*('$&'&)-+/(&*,-/.-*,/184-,*'%')0)'%&+/+,/6-+-0,+0&*(&'*++&+)()'&''-+*./1.%(+.-*&(()&'('(-..1*(&%&)356075)07/2934292;888--)-+631*+.5&&$'/7-834//1/4,)*+)-)2(($%&%),-.6,55/-.''*%''$''$%#
@3c4d4d9e-ec3e-4c4e-afaa-ab116150babd ch=170 read=113141 start_time=2019-12-13T08:42:32Z barcode=BC01 runid=2c9cf7bc05858273f10e7d7ec552fc0bd742dc3e
CCGGTTACCTTGTTGCGACTTCACCCCAGTCGCAGATCACAAAGTGGTAAAGCGCCCTCCCGAAGGTTAAGCTACCCACTTCTTTGCAGCCCACTCCCATGGTGTGACGGGCGGTGTGTACAAGGCCAGGAACTATTCACCAGCATTCTGATCCCGATTACTGGCGATTCCGACTTCATGGGTCGAGTTGCAGACTCAATCGGACTACGACGCACTTTATGAGGTCCGCTTGCTCTCGCGAGGTCATATACTCCTC
+
.2(/,4'.-.-,17-.-*/154%*((&))44((&&213/524.,-1874/('*'*)+)3.,+/321024/-/.-61,%)0*)%')+40'/0*'++76.$'((,)&).52:930+.-..00-*0*218'576641,1++*1($***7866334,)&''.0./)'()+(0,.0-(/192$'&**-0+&*.6,+'(133:-;.3(4+02',)&+-/,.2:;16505311+),,1--.//6340'+/((((%%%%$)%#"
@798a0b07-58b7-461b-92c9-22c7dfdc5a71 ch=275 read=74905 start_time=2019-12-13T08:42:16Z barcode=BC01 runid=2c9cf7bc05858273f10e7d7ec552fc0bd742dc3e
CTCCTACGGGAGGCAGCAGTGGGGAATATTGCACAATGGGCGCAAGCCTGATGCAGCCATGCCGCGTGTATGAAGAAGGCCTTCGGGTTATAAAGTACTTTCAGCGGGAGGAAGGAGTAAAGTTAATACCTTTGCTCATTGACGTTACCCGCAGAAGAAACTAACTCGATGCCAGCAGCCGCGGTAATACGGAGGTGCAAGCGTTAATCGGAATTACTGGGCGTAAAGCGCACGCAGGCGGTTTATTAAGTCAGATCATGAAATCACGGAATCAACCTGGGAACTGCATCTCTGATACTGGCAAGCTTGAGTCTCGTAGGGGGTAAATTCCAGGTGTAGCGGTGAAATGCGTAAGTCTGGAATACCGGTGGCGAAGGCGGCCCCTGGACGAAGACTGACGCTCGAGGTGCGAAAGCGTGGGGAGCAAACAGGGGATTAGATACCCTGTTAGTCACGCCGTAAGCGATGTCGACTTAAGGTTGTGCCCCGCTGAGGCGTGGCTTCCGGAGCTAACGCGTTAAGTCGACCGCCTGGGGGGGTACGGCCCATAAGGTTAAACTCGATAATTGACGGGGGCCCGCACGAAGCGGTGGAGCATAATGATTTTAATTCGATGCAACGCGAAGAACCTTACCTGGTCTTGACATCCACGGAAGTTTTCAGAGATGAGTCTGCCTTCGGGAACCGTGAGACAGGTGCTGCATGGCTGTCGTCAGCTCGTGTTGTGAAAATGTTGGGTTAAGAATCCGCAACGAGCGCAACCCTTATCCTTTGTTGCCAGCGGCGAACTCAAAGGGGCGCAGTGATAAACTGGAGGAAGGTGGGGATGACGTCAAGTCATCATGGCCCCTTGACCAGGGCTACACGTGCCACAATGGCGCATACAAGAGAAACGCCCGACCTCGCGAGAGCAAGCGGACCTATACAAAAGTGCGTCGTAGTCCCGGATTGGAGTCTGCAACTCGGCTCCATGAAGTCGGAATCGCTAGTAATCGTGGATCAGGAATGCCACGGTAGACCGTTCCCAGACTGGCCTTGTACCGCACCGCCGTCCCACACCATGGGAGTGGGTTGCAAAAGAAGTAGGTAGCTTAACCTTCGGGAGGCGCTTACCGCTGTAGCGTGATTCGCTGACTGGGAGTGAAGTCGTAACAAGGTAACCGG
+
-.00..2*13(&,)),0.03/74(/--)3++,/22:521*)&)-0*.;/323'.0.69696891201174--00&*/*,-,1,2(9627)/*1((,--/73--..391,+/,2,1'((-7.003-2,.-,78-,345429222502,.72/30,/'$%%$*).0...)'**44,.40/35,**(*11/02453152228657-9*-%&&''2'5,899;<::994:2-.11*3*/(*/2-55:,%()**()1%*(,(+,-07+*'"%()&%%*+74969<8/6002111-0+/,.//186:647''$$'(-./*+11,--670+,'7+:.0+.0.--)+(+2-0286137840&*)*0;90:119948120.(+-*-/3/.92,'*1-,**())++,-13895)&*'*+-+*-,,031589+''(0352&-5-0-03..1787;4..+,)()(&'&(*++,3(+*)))66.*()'('/,17-0..83*%%'*&59*-53..6.0)20-.007;623.-40.-17./5348;::76.,))))+).*6-&(-2(4*7,84*)+'/.3-5-/(0*3872*7.*,)/&')(+8:936(++*,+,+**,676.;3<10000:8'3(+*,5*.74116.26/+2-/043356775.-,,+.,-9<8--+*,,(*)'&$((,62954;37133/356557+/653044566/:001:9679--.012460:/../2--))+1,62/2-1+-501(&(...,-*,-7/-4</6...6*)-.02:+7,$)/*+)'(3/07,5*-/*&$(+**-*,.088--//,,,+3.82.5:804899894(*)*.498.-)-23,&$%%')2)14++(((*+-,--+*,6;88;64541322,&($''&'(*()(.0855220.(+)+++(,694-&++,'&--/(')(*045..)+..6+***0,1-,-./4871700*5))&)(%((*.,-/(1+1-1//0++).,,,7:7//.0*,**,*%26)+*&+)*+,3/5;89-).%/,&&&&&&%$%)+%*)+/.45048*)&++357448-()).4057.01:2)&)+&+%&)()()+.60/-.-)*71-050.-,++17-./0-))&('0/373$%+*,**+0+&&*+-/-../51/,//-231428/2
@d144243f-2511-4ea9-b460-32d257a19657 ch=257 read=62198 start_time=2019-12-13T08:42:15Z barcode=BC01 runid=2c9cf7bc05858273f10e7d7ec552fc0bd742dc3e
CCGGTTACCTTGTTACGGCTTCACCCCAGTCATGAATCACAAAGTGGTAGCGCCCTCCCGAAGGTTAAGCTACCTCGCTTCTTTTGCAACCCTCCCATGGTGTGACCCGGGCGGTGTGTGCAAGGCCCGGGAACGTATTCACCGTGGCATTCCGGTCGGTACTTCTTGATTCGACTGGGTCAGAGTTGCAGACTCAATCCGGACCTACGACGCACTTTGCTGAGTCGCTTGCTCTCGCGGAGTCGCTTTATGCGCCATTGCGCACGTGTTAGCCCTGGTCGTAAGGGCCGCCGATGACAATCATCCCACCTTCCTCAGTTTATCACTGGCAGTCTCCTTTGAGTTCCCGGCCGGACCGCTGGCAACAAAGGGCCAGGGTTGCGCTCGTTGCGGGACTTAACCCAACATTTCACAGCACGAGCTGACGACAGCCATGCAGCACCTGTCTCACGGTTCCCCGAAAGCATTATAATCTCTGAAAACTTCCGTGGATGTCAAGACCAGAGTAGGTTCCTCGCGTTGCATCGGAATTAAACCACATGCTCCACCGCTTGTGCGGCCCCAATCATTCATTTGAGTTTTAACCTTGCGGCCCGTACTCCCCAGGCAGTCGACTTAACGTTAGCTCCGGAAGCCACTCAGGGCACAACCTCCCAAGTCGACATCGTTTACGGCGTGGACTACCAGGGTATCTAATCCTGTTTGCTCCCCACGCTTTCGCACCTGAGCGTCAGTCTTTCGTAGGGGCCGCCTTCGCCACCGGTATTCACTCGAATCCTCTACGCGTTCGCCCGCTACACCTGGATTCTACCCCCCTCTACGAGACTCGTACCCGGTATCGAGATGCAGTTCTTGGGTTGGGCGGTTTCCATCTGACTTAACAAACTCCTGCGTGCGGCGCGCCCAGTAATTCCGATTAACCTTGCACCCTCCGTACGCGGCTGCTGGCACGGAAAGGTTGGCCAGTGCTTCTTCTGCGGAGTGCGATCCAATGAGCAAAGGTGTGCTTTACTCCCTTCCCCGCTGAAAATTGCCCCTACAGCGAGGCCTTCTTCATACACGCAGCGGCTGCATCGAGCACCGCCCATTTATTTTTAATATTCCCCACTGCTGCCTCCCGTAGGAGCAATATGAGTTAACACAAAGAGACACCG
+
*)),2-(1),+'34'(+%*2/8/877-014,%')*41313+1/*+--,+*/008-+62,&&&**.,6-*0-,/-*'')1/))*(%$%'%-1,',92/:9;874416&'48856844420+-.//545).74/32186551),.//6;767-)'&'&-&+*)((,$%%'*2350((&$')()#(%(09/0/.11131;/:242/5&'(-.1612&)(%&&*++*/,2)+(+&&()*5/047+,--.)+'('50303:60,*'&(&,-/,-)))0:523899582+-,10,&&$'(((&%$$()76157'+5.;8637.05<8566562611066533.-43--25/6,*'/2137)371427///+/.5*-4407+3873;475789244/.0993(''*&/)')*-//:/-+,-%1*/,,5660-*,-1-01:/9560/00081223+,),2:7;;5:+)+)'&+(-*'(*)+.4422.696.672:39:<:9269..-.4000'*))'1382/.117-5+(*+,4,&+'.117,13-012/222:221-.-/+--2+*)--('%)'%.8705:32131<</1:2-3,)*5,:5+(8/10786,/266'3200/.053+.+)*)*110)1/,6*-4)*+)(*.*-,.-0.).,5,*+-.26770790184&&((%((-7/12028240.1./376931++,.9-+-+23/,+-+.289611+241.*---7946/-/7*((*&,*1...,-608..56344/1/+686)*+/),++*(*.//110-04(*+,'#$)%(./2+*(&'2)53709892.41051-321+*%%'.2(0//088*)+-121&021.+*&&*(3+34315,30,//420.-*+216131*()**&%'''10*&%&(&///)*+-36;0.().*/*+%'*)+)-30-(&%%#&(-*3,.,,/*-+&',,,,%+&+*)/12)14++,6.3:3778.)&%$%&&+*1',)011675:.,/-&(%&(,-(**/,%%'*06.,6-+02+(,)***+'%%*+','&*(05230442'(')(,.,$,*,,+*+--.)%'$%#$'',52./8-,198:,-3/1381786&,044888:50:/-/.9),()8$$$##%(0/1/0(03:-&(%$(+475
@1e942c0d-4ceb-496f-83fd-4f74b0d58dee ch=330 read=62662 start_time=2019-12-13T08:42:13Z barcode=BC01 runid=2c9cf7bc05858273f10e7d7ec552fc0bd742dc3e
CTCTACGGGAGGCAGCAGTGGGGAATTTTCGGCAATGGGGAAACCCTGACCGAGCAACGCCGCGTGAAGGAAGAAGGTTTTCCGGATTGTAGAAACTTCTGTTATAAAGGAAGGCGGCGTACAGGAAATGGTGGCCAGTGACGGTACTATTAAATACGGCTAACTACGTGCCAGCAGCCGCGGTAATACGTGAGGGCTAGCGTTATCGTTTACTGGGCGTAAAGAGGTGCGTAGGCGGTCTTTCCGTCGGGAGTGAAAGGCTGTCAACCGTAGTAGCTCTTGAAACTGGGAGACGAGGTGCAGGAGAGGAAGTGGAAATTCCCTAGTGTGGCGGTGAAATGCGTAGATATTAGGAGGAACACCAGTTGCGAAGGCTCTCTGGACTGTAACTGACGCTGAGGCGCGAAAGCGTGAGAGCAAACAGGATTAGATACCCTGGTAGTCCACGCTGTGGTAGGTACTGAGGTGTCGGGGGGTTGCCTTCAGTGCCACAGCTAACGCATTAAGTACTCCGCCTGGGAGATGCGGCTCGCAAAGTGAAACTCAAAGGAATTGACGGACCCGCAGTAGCCCAGGCATGGGGACAATTCGAGAGAAGCAACGCGAAGAACCTTACCTAGCTTGACATCCCAATGACATCTCCTTAACCGGAGGTTCCCTTCGGGACATTGGTGACAGAGTAGTTACATGGTTGTCGTCAGCTCAATGTGAGATGTTGGGTTAAGTCCGCAACGAGCGCAACCCTTAATCTTCCAGTTGCCATCATTAAGTTGGGCACTCTGAGACTGCAGGGGATAACCTGGAGGAAGGTGGGGACGATCAAATCATCATGCCTTATGCTTAGGGCTACACACGTGCTACAATGCGTTAGTACAGAGGGTTGCCAAGCCGTAAGGTGGAGCTAATCCTTAGCTACTCTCGGATTGTAGGCGCTGGCTCGCCTACATGAAGCTGGAGTTACTAATCGCAGATCAGAATGCTGCGGTGAATGCGTTCGGGTCTTGTACACACCGCCCGTCACACCGGGAGTTGGAGACGCCCAGAAGCCGACTATCTAACCTTTTGGAAGAAGTCGTCGAAGGTGGAATCAATAACTGGGGTGAAGTCGTAACAAGGTAACCGG
+
*-0)),(68.39---*)*+'&()&*+269/5;74;444+&)*(*4+--06736156:647<01/,,/*.2.-*,*,309515*+,&2,./+%('$'''&),/1003+&)+&('(,+(/(,*+*.*--,-0/,(-1,%**,-1*'(')+)0(/+&%()+..&,)*,*00589<7783344-/.1-/((%*)*+*045(((--.010/+(*/10268:875177/($-+878896446474,4:1-(',/%),(&()-.)(,'(%(*,'+-/2046411//05.3:1**%()-)''%&()333.89.-***&%))031-,,9+5*(&&.-0'/+%'0**2)))1264476(2)'3--70/:7041..0411-)'&'$*+2-03:590/.,,+',,0++.341.,&)')+*((///%''&)425/359,4.-.8767<726:98988:02/-,($'(&&%&,%))%&/)016502888-79-/3*26.-.(&%#**)/.062--$*$)+)+',.361/2-.41-()+'/)(),83601&(()-0/+23/2,,+),,-((%,*-.6.()$%&%')()'-+...,)-+(((.-951*)&')*)-60712+)))')).-0)12+-+.-50/04332-,3,*)+),4453/201/.20.))+289)6;4(.4+--4+1*,,131.)+*'//4-0-212051/0,-,))*+**&%$%(,,2665:1652320-/35'+,-6&&)))3174:,0()%)*03&$%')6,.8:::77:772272954/126)()+(+/,1'*64625686:573/*%&((,,/-3-+++.//09212899:9-74(-2--+8++4-1/())))*+*+,*'(*0/--++3-*,124.-,++30;41612/:9880'/*,89400017-5++*,'+,/1+')-)4+/4/0/421(./,&&)*&'%&*+34031./493-),5,,&&'*).5227877//310-*,.)40./;448*-))%/352230012/0.1:51:.*/2002/.)(+(*,503+*.2080&&&(,(+00111442-.73:1;;4.323(*.)*437)'''()+4:4:554;/5/..4;;31-2-++.+,)(+.4*+)+*,.)/
@fa3401a7-2c40-407c-8730-8eb66c3374e7 ch=203 read=76742 start_time=2019-12-13T08:42:05Z barcode=BC01 runid=2c9cf7bc05858273f10e7d7ec552fc0bd742dc3e
CTTCTGGGAGGCAGCAGTGGGAATATTGCACAATGGAAACCCTGATGCAGCAACGCCGCGTAGTGATGAAGGTTTTCCGGATCATGGCTCCTGTGGGAAGATAATGGCGGTACTTAAGGAGGAAGCCACGGCTAACTGCATTGCCAGCAGCCACGGTAACGTAGAGTGGCGGCGTTATCGGATTTACTGAATATAAAGGGCGTAGGCGGATGATTAAATTAAGGATGTGAAATACGGGCTCAACTTGGGTGCTGCATTCCAAACTGGTTATCTAGAGTGCAGGAGAGGAGAGTCGTTCCTGGTGTGGCGGTGAAATGCGTAGAGATTGGAAAGAACGCTACGAGTGGCGACTCTGGATAGCAACTGGCAGCTGGAAGCTCCGAAGCGTGGGAGCAAACGGGTTGATGCCACCGTGAAAGTCCACGCCGTAAACGATGAATACTAGGTGTGGGGGGTTTCAAGCACCTCCCGTGCCGCCATAACGCATTAAGTAGTACTTCCTGGGAATTACCGGTGCGGAATTAAAGCCTCAAAGGAATTGACGGGGACCCGCACAAGTAGCGGGCATGGCGGAACAATTCGAAGCAACGCGAAGAACCTTACCTACGACCGCTTGCATTGCTCTTAATCGAGGAAATCCTTCGGGGACAAGGTGACGGGTGTTTGCATGGACATGTCCAGCTCGTGTCCATTGAGATGTTTAGGTTAAATTCCCGCAACAGGCGCCCTTGTCGTTAGTTACCGCGTGGTTAGAGGACTCTACTTAGGGGCTACCGGTTAAACCAGGAGGGAAGGAATTGAGGATGACCGATGTGCATAGCGTAGATTCCCCACGTGCTGCACGATGGCTGGTACCGGTACATGCGTGGTGGGGCTGAAAACTTTAAAACCAGTCTCGGATTCGGATTGTGGCTGAAACTCGCCTACATGGAAGCTGAAGGTTACTGTCGCTAGTCGGAATGTCGCGGTGAATACGTTCAGGTCTTGTGCACACCGCCCGTCCATGAGTTGGCTAATACCAGAAGTCGTATGATAACGCAAAGGAGACAGCTGGCCGAAGGTAGGGTCAGCAGCGATTGGGTGAGAGATCGTAACAAAGGTAACCGG
+
2171--/1*+.*+---778:/-.-(6)**.1181/,&*--2-..543563759546<4445))+,.-,10(0.88//(,05/-$(()''*&)),(0)*((0+1+(*%'%*()((&')-,*0**6,-7//.0-,,)%&'*&0)&/,%)(&)0*&1.2*'%)&)&('()-,(*),-.80./),)09/-...,4,)&,,),.1138:6::9;767-9,8.%1(&%2,873/*+4-,'1+.-)+4&)((*-5-..36564626+8;;0:;769411,,+/24572870.+--*)'(('-..2')-1-+&&*'-.-,()-(23641-)*(/((++.'*((-%(&&,(((+(($&$)*1007/''$$*('**)*((++-*'&$&*,*&'+&'*2-4+(*,984+$('*)'&($)+%)''$$&('$%'($+*11.,145--,--220.*,*/3452'+/05,/915''*1137.87)+2//3,08/+/*(&'&*'++)+(%&%&$%'&&(+*&%'&'*'(),0123.,0*.26%1''(+1),+),-/22305<9128-*+)+))(((++,0)+-23)&--)*+*-.35-2++,-**)),-5+)-20-.+.1+++)%(()**.),&4&$(+-/3.:03,.&&*+**15*63.99+0153)-&'#%&,'%&'&&%&')-,%%&()..&)%,,85633-*&(&)+.0/..9/%'--50-)+).7-+.218.-43.12)'((,..23.+1,%)&&'%'%%&)%'%++0/--)(&)($*(+%-*')&((*)-)&(')+0)*+*+,('&&*)%&+0,5+*)'&)&%$$$$$%%#$#%%$%('++($&)-+$%$&')*-+-,++**))*(&%($$'/*/)*)(&'('$&%'(0)*(*+&(36,0(,.9865&1&3.3170/7,'''&(-2:..::542'-//56*-*$&'$'&'&.2,10-+'$$%%%'&&*+02-56.708423;968-9+/$,2443935..--+572093'-.00,+),(/%)&%**+(0*$&/,../('%&'(*++/'),3+2.(*+/'('%'*(,+.1)1-.05./-.-+%(*-'4)/-(&%&%&%(+,446:576*,0.6;493;
@d3453743-ca65-46bc-a442-cfec62302f35 ch=181 read=145101 start_time=2019-12-13T08:41:55Z barcode=BC01 runid=2c9cf7bc05858273f10e7d7ec552fc0bd742dc3e
TGATTTACCTTGTTACGACTTCACCCAGTCATGAATCACAAAGTGGTAAGCGCCCTCCGAGTTAAGCCTACCTACTTCTTTTTGCAACCCTCCCATGGTGTGACGGGCGGTGTGTGCAAGGCCGGAACAGTATTCACCGTGGCATTCTGATCCACGATTACTAGCGTTCGACTGCATGAGTCGAGTTGCAGACTCAATCGGACTACGACGCACTTTATGAGTCCGCTTGCTCGCGAGGTCGCTTCTCTTTGTATGCGCCATTGCACGTGTGGCCCAGCCCGTAAGGGCCATGATGACCAACGTCATCCCCACCTTCCTCCAGTTTATCACTGGCAGTCTCCGCTGAGTTCCCGGCCGGACCGCTGGCAGCAAAGGATAAGGAGGTTGCGCTCGTTGCGGGACCTTAACATTTCACAACACGAGCTGACGACCATGCACCTGTCTCACGGTTCCCGAAGGCACATTCTCATCTGAAAACTTCCGTGGATGTCAAGACCAGGTAAAGGTTCTTCGCGTTGCGTGAATTAAACCCACATGCTCCACCGCTTGTGCGGGCCCATCAATTTCATTTGAGTTTTAACCTTGCGTAGCCCGTGCTCTCCCAGGCGTTGACCAACGCGTTAGCTTCGGAAGCCACGCACTAAGGGCGCATTTTCAAGTCGACATCGTTTGCGGCGTGGACTACCAGGGTATCTAATCATCCCCACGCTTTCGCACCTGGGCGTCGGTCTTCGTCAGGGGCCGTTATTCCTCGAATCTCTGCGCATTTCACCGCTACGCGATTCACCCTCTACGGACTCAAGCTTGCGATATGGATGCGGTTCGGACGGCGGCCCCAGAGGTTCACATCGACTTAACAAGAGCCGCCTGCGTGCTTTACGCCCAGTAATTCCGATTAACGCTTGCACCTCCACCGTATTACCGCTGGCTGCTGGCTGCGATTTAGCCGGTGCTTCTGCGGGTAACGTCGTGAGTATTACTTTTCGCTTCCTCCCGCTGAAATTGCTTTTTTTACAACCCGAGGGCAGCCTGGCATACGCGGCGCCGAAACGCATCAGGCTTGCGCCCGTATCGCAATATTCACGCTGCTTTTTCCCGTAGG
+
'((.7/*-132%.)%&+(-0:1.461)347010.7231766.,-1634/-..6810.*()*/-3+*5,+,792/031505:84,5031<7*1:/-2555321576<;:98822..&/+.1514))*)-&%)-8;757:7839312966110,)&)*0.9./*****'*++)(-$%&),%002)*.2233247772.3/1*7,..++143..(,/674,+*3,.4,,,3,.02.4/+2/...0061512;3..5,+-470&&%%%'0+((&(&,-++)24'$%&%(-*.1)*&(,))'#&$)(//-0/1;4,1::<7832-.+0:-+13/-2*0/0127720..01/379(3*%*,)2-321+-,6223)6/9),,+,29,3),/.531++..639-5)43.*%&%.,856;5/''(&((,+.2421&/(%**%$&&'15366670-/.6708/,*,1)0.230190,5,-+*&*-0-,+0-2):9;:701/(((,.:/15013**4-<:9--,,*1,(,'//16061;076(*../-')3-&)+&(.)*+0/)3/9;/+11...5&'&*0-++,5;;-0.-,).),,-%,+1'$(')&))053,/,)+)&(%%%-+2//+,.))*--*(,).*05,.,.$(&-+)0*,'((*-05025/578674774066%,,823364/11162+7/1-451+*'-+')&))))--.,-5215+64)+/5855(&&)'.10709'-77,++))+*8;3013,,/,*-..&1./-3:70)03,.)()%(*$,&(&.+('/*$%((+-27--(*+((('$''*+2/856/66/*)-&($)#&),+,'#&$*%/-,')++-&&'')+-),-(,*32-26653,&$%&(/+0,62+*,-035:450107051(,0/+,+40+-+&)--10.,(+.$'$1)7764,,)&$%&&#))''),(%&'$'(''&&*,20-2/*)%%%#$'$*(*+*'+*'(($'*((((..)(//(+,'&'%&&&'&(''&'))/.))()*%&$$&'&&$&#$$'&'(((%%$$%&%'')*,/&01103--+*+&&'%,+$&*3/026.(($%&%')--3,+1()+'+)
@045e4e53-c948-4a2a-b3a8-062197e086f7 ch=421 read=149502 start_time=2019-12-13T08:41:54Z barcode=BC01 runid=2c9cf7bc05858273f10e7d7ec552fc0bd742dc3e
CCAGTTACCTTATTTACGACTTCACCCCAGTCATGGAATCACAAAGTGGTAAGCGCCCTCCCGAAGGTTAAGCTACCTACTTCTTTTGCAACCCACTCCCCACCATGGTGTGACGGGCGGTGTGTGCAAGGCCGGGAACGTATTCACCGTGGCATTCTGATCCACGATTACTAGCGATTCCGACTTCATGGAGTCGAGTTGCGGAGACTCAATCCGGATCTGACGCACTTTATGAGGTCCGCTTGCTCTCGCGGTCGCTTCTCTTTGTATGCGCCATTGTAACGTGTGCAGCCCTGGTCGTAAGGGCCATGATGACTTGACGTCATCCCCACCTTCCTCAGTTTATCACTGGCAGTCTCCTTTGAGTTCCCAGCCGGACCGCTGGCAACCAAAGGATAAGGAGGTTGCGCACGCTCGTTGCAGGACTTAACCCAACATTTTCACAACACGGCTGACGACATTTGTGCGGTTGGGGCGTTGCAATAGAGCTGGTGGGATGTGGGGCCGTTGGGGTTGCGAGCAGCCAGATTAAACCACATGCTCCACCGCTTGTGCGGGCCCATCCAATTCATTTGAGTTTTAACCTTGCGGCCGTACTCTGAGCAGTCGACTTAACGCGTTAGCTCCGGAAGCCCTCAGGGCACAACCTCCAAAGTCGACATCGTTTACAGCGTGGACTACCAGGGTATCTAATCCTGTTTTGCTCCCCGCTTTTCGCACCTGACGTCAGTCTTCGTCCAGGGGCCGCCTTCGCCAGTATTCCTCCTCGGAATATACGCATTTCACCGCTACACCTGGAATTCCACGATCCTCCTGCACTCCTAGCTGCCTGGTTTCTATGGCTTACTGAAGTTAAAGCTTCGGGCTTTCACCACAGACCCTTGCTGCCGCCTGCTCCTCTTTACGCCCAATGATTCCGGATAACGCTTGCCACCACGTATTACCGCGGCTGCTGGCGCGTAGTTAGCCGTGGCTTTCCTGGTAAAGTGCCGTCGCTCGGCTGCAAATTTCCTGTAGCCGCCGTTCTTCCTTTATAACGAAACAATCCGAAAACCTTCTTCCTTCACGCCCGGCGTTGTCGGTCGGGTTTCCCCCATTGCCGAAAATTCCCTACTGCTGCCTCCCGTAGGG
+
37&/03/4-9,&52('01367;00.:8-*+22,2'&(*+*)+,/''))++.,+,,59*+/-,)/4-60:18,1.0330,328.3/9/5574:;2(()663*%)&#$(&)*-,133;9834632-)$&)*0+7,'64555051420/20+)+-*+2885679:/-.,+/3-12115986<59327320,,.+(**,*&/*../+'&&'*55,9/2+/1*($)*+412,0.92,+*++-,-.+.0:,00)&(()+(')**/7/3/092*-.0169;<643+$#$'*/*'%$%)1933:::8./)).338;7.++--23193541377+:64,&*&&3-+)-'),;4000/0*.--),-0374098007;:65)$&0)2+1/2.2,3/-/(2&183)6,967150220.&'%&$)'-/2,7,,,%884312+,(*)*/+/.:9+-//14,&%&&((*%,-*,%''&%$$#%&(%%(*((&%'$#$$%$%&)(&'%%&('$+(.),)$$#'''(**$&%$$&%$%&$%)%%,0-2;9;:44332211.).+*))''%%()+*+,)*))*2.3<3/597.),+5<5056*&%%&,&+*(-*,-/&&&37157723041522-++1.+*++-&'&*($//-/2463--&'(*).,5+/2))312+445742:0,-%,,104889873610+)--160396350/276,'--,9.*(,.5:/.+0/6;1---00867889<9427&'/6:041.31172,01()445;882/(,-)***)$''),//1;94047.-2*,),'&$+1$6)7+*++/.0)),+)..(((.')$333355467.97222549449254/.*+1915(&'&,((240-1.2121.//5698/,6+)'((+())(',,/5+)15(%)),+(/,,&.48)4.;-0*&.&%&$&.*%(&&)%.)*,&++)-22118718,*)*)../11++,8.:9;71:1/,+)%(*7+(*(-6789%66-6,,,./041.6:),+/.//11/4;49<223,-,3-**5-4%&'%(,4442../67/6,039:84.65-.-+)(..707+&),%264,612<03;;6*-3:783./262/171*&)+-*($%(*(/7,+:12)'
@58137940-c13a-49a6-ac30-373c91038c44 ch=179 read=134543 start_time=2019-12-13T08:41:55Z barcode=BC01 runid=2c9cf7bc05858273f10e7d7ec552fc0bd742dc3e
TTCATATTGCTTCGTTCAGTTACGTATTGCTGTTTGTTAAGTCAGATGTGAAATCCCCGGAGAAAGCCTGGGAACTGCATCTGATACTGGCAAGCTTGAGTCTCGTAGAGGGGGGTAGAATTCCAGGTGTAGCGGTGAAATGCGTAGAGATCTGGAGGAATACCGGTGGCGAAGCTGACCCCTGGACGAAGACTGACGCTCAGGTGCGAAGCGTGGGGAACAAACAGGATTAGATACCCTGGTGATCACGCCGTAAACGATGTCGACTTGGAGGTTGTGCCCTTGAGGCGTGGCTTCGGAGCTAACGCGTTAAGTCGACCGCCTGAAAGGAATACGGCCGCAAGGTTAAAACTCAAATGAATTGACGGGGCCCGCACAGGCAGTGGAGCATGTGGTTTAATTCGATGCAACGCGAGACCTTACCTGAATAACCCGGTATCCACGAGTTTTCAGAGATGAGAATGTACCTTCCGGGAACCGTAAGGACAGGTGCTGCATGGCTGTCGTCAGCTCGTGTTGTGAAATGTTGGGTTAAGTCCGCAACGGGAGCGCAACCCTTATCCTTTGTTGCCAGCGGTCCGGCCCGGGAACTCAAAGGAGACTGCCAGTGATAAACTGGAGGAAGGTGGGGATGACGTCAGAGTCATCATGGCCCCGCCACGACCAGGGCTACACACGTGCTACAATGGCGCATACAAAGGAAGCGACCTCGCGAGCAAGCGGACCTCATAAAATTGCGTCGTAGTCGGATTGGAGTCTGCAACTCGACTCCATGAAGTCGGAATCTGTCGTGGATCAGAATGCCACGGTGAATACGTTCCCGGGCCTTGTACACACCGCCCGTCACACCATGGGAGTGGGTTGCAAAAGAAGTAGGTAGCTTAACCTTCGGGAGAGGCGCTTACCACTTTGTGATTCACTGACTGGTGAAGTCGTAACAAGGTAACCGG
+
%)##&&*)%)+*++19,'91:01/85/9/0077<<4/:/2-28(),1/'%'/+*039.*1)%((($)504810226877772/01129671.,&'(+('-11135550/0-779./(+)+.*:-+1931-/*.)-*/%%+&):990/***-.540-1,26+*0,(001/.)-*)(&*$.870,47*)%%'(+/0100'//6()555*&*('),8.40'*(.2)+)+43+1+**-1-6:/-3),&%-1.1..1.1.:60.+*'++/543747024/511069.,./-14*-949432/*-*+-317/..1.9.6-360+27120,)%&*%&)(&./.026-014(7+65::.234/991-2-7-858*.8/06+&1(()++-(.028,.-+2./+63:7596;5,./00:6801-)')(&())-810.34%$+-(''%)-3+((+&((1712)()++;85316118)895:)..7:/:7887'(.5.21,706688640)//.788688./.-.45164.-12494132-361;742573'+.'2&+'%'0(4**,9/01//3-+93..70194434954133/4)),*(),8949-.-$*&.679:,0-+,,*+&((,8/-/*/-53344+,667:653($&+,++,,.0(/200(&*,*-//14-77884/.,*(,*),054.7.-8;734347858))%)(&'22478974-+,),.++-;77976552:2,-++,79949-617)/'3-1/%'*1489525455689995730-+,.4757731/.-097:556353:6797043:96596,8/2-65,/2100-,)%&'(.-0844<423847158,-.2.+)),0,6:3677.+$&)('$(%&'((+/1118467+;.**'*214647240%,++,*./2483%(&*'6520-,,,(,.-/3.-1)1,66:9;0.
@37b6b8cc-bbe7-4132-a431-e125c2fba201 ch=298 read=114833 start_time=2019-12-13T08:41:46Z barcode=BC01 runid=2c9cf7bc05858273f10e7d7ec552fc0bd742dc3e
CTCCTACGGAGGCAGCAGTGGGAATGTGTGCACAATGGAAGCAAACTGATGCAGCCATGCCGCGTGTATGAAGAAGGCCTTCGGGTTAAAGAAATTACTTTCCAGCGGGAGGAAAGGGAAGTAAAGTTAATACCTTTGCTCGGTGACCTGCGCAGAAAGAAACACCAGCTAACTCGATGCCAGCAGCCGCGGTAATACGGAGGAGTGCAAGCGTTAATCGTTCTGGGCGTAAAGCGCACGCAGGCGGTTTTGTTAAGTCGAGATGCAAATCCACGGGCTCAACCTGGGAACTGCATCTGATGCTGGCGCGGGTCTCGTAAGAGATGAGATTCCAGGTGCGGTGAAATGCGTAGAGATCTGGAGGAATACTGCAGTGGCGAAGGCAGCCCTGGACGAAGACTGACGCTCAAGGTGCGAAAGCGTAGGGAACAAACAGGATTAGATACCTAGTAGTCCCACGCCCGTAAACGATGTCGACTTAGGTTGTACTTGAGGCGTGGCTTCCGGAGCTAACGCGTTGAAGTCGACCGCCACCAGAATTTGCGAAGCCGCAAAGTTAAAGAATGATGAATTGACGAGGGGGCCCGCACAAGCGGTGGGCATGTCGTTTAATTCGATGCAACGCAGAAAGGAACCTTACCTGGTGGCATCACGGAAGTTTTCGAGATGAGAATGTGCCTTCCGGGAACCGTAAGGATAGTGCTGCATGGCTGTCGTCGAAGCTCGTGTTGTGAAATGTTAGGTTAAGTCCGCAGCAGAGCGCGGCCCTTATCCTTTGTTGCCAGCGGTCCGGCCCGGGAACTCAAAGGGGCGCTGCCAGTGATAGAGCTGGAGGTGGGGATGACGTCAAGTCATCACTGGCCCACACTTGACCAGGGGCTACTACACGTGCTACAATGGCGCATACAAAGAGAAGCGACCTCGCGAGCAAGCGGACCTCATAAAAGTGCGTCGTAGTCCGGATTAGGTCGCTCGACTCCATGAAGTCGGAATCGCTGGTGGTCGTGGATCAAGAGAATGCCACGGTGAATACGTTTCAGGCCTTATACACCGCCGTCACCATGGGGTGGGATTTGCCAAAGAAGTAGGTAAACAGCCGGGAGGGCGCTTACCACTTTGTGATTCACTTGGCTAGGGTGAAGTCGTAACAAAGGAAGTAACCGGAAGATAGAGCTGACAGGCAAGAGTAGGTTAACTTCCGGAGCACCGACAACTTTCTCTTTCGCGCAGCAATGCATGAAAA
+
+*.&$$%''$*)*0452565;3*/-&/%*(*,10:337/3--0833/-/0./,$&(*,067///.&,(+,0,),-)2+(%&&,/-2-10*(-40/000093-/(+(.21+.+--%)*&&%%(,0/,0/++*()()/-*+.0-1*($$$$%)%,((4.&%))'(()/*+*,*1)++)*,(41+,/,*/+%&***340-/.+)-)&'*'(*+*+)0-.**&'+,***1/.%)),-)+,1%1(01/1*)//:;+**-+3++1%'(-33/,.++/1%(*06607)-,31261(**.//0096000-/'&'%%(&*&+'*+.30((&*$$$&%&,)1),2*)(%'*+20:-+,7,3)(%&'/046.+5.07-%)#$'%+1.6/+*-*.*%%,2/'/35.*+7+,+)+&,(*+3,0-//,'%*.,+./2-0))''*-2,.(+*%/('(,-%&%%%%&'*+/,($('-./.19;:41//++,'('%$%,0/5/,()%%'%/1.+,'+**+-++++%$(,'('''(%',1-/.1049*//$,)*&()(46*+)%'&,&''0/'0)7/6+''$$&'.)*+0+-&,%$,003.-6/+-*/-(&/*2//30,')&(#12;9787;))&)*41*3++('+.('((%*&%$#&((/-))'*+.-%(*+,,,0/+%'&&)*976508556.3+-*-)-74/3153.('1+.&(*(*+3..-/11*'''''+-'((%(.236,56++'(*.*)1-(-2/6/1-120(*.07+*%)('-.,1/(-3/01'(.)',1*+*)&(&))344241)-2.'+-.7)7+.+-(*%').19654120*''&'2+((''1*-4..187977877179076*&&&.04+%)$%%#&'4,+-,+)**()%%&&'*)-/626466-2/./29389;.()&(&((324833/,*)%%*/'(,857667++-6:,,12)'&(&*)*+,*)-'+'%&))*+-./0*225634213../'0)-.17610&%'%'&&**/+,)**)+,*4.05-'*'++-09.',)*614%0-.&)%'),1*)*)++*''%-'64055.,.3*&/-(%+-+2,''+)).,5--7&('$'*,41)+.-./030,..$)-0,)++.1:3('$$1(22//)'&(,0,.*((*+.,.'*&(&%)+0.75/2/-274/.0-'+./04802)&&()&+*'.*+(''%%%(%(2/42.+,)('*+)(*%'+'$&&#''&,/9/%-',%))($
@c2d032d0-bda1-434f-ab11-4d242bc85672 ch=419 read=135062 start_time=2019-12-13T08:41:38Z barcode=BC01 runid=2c9cf7bc05858273f10e7d7ec552fc0bd742dc3e
TTAAACGTTTCCGGTTACGTATTGCTCCTGCAGCGGCGCTCAGTCGAAAGCGTGGGGAGCAAATAGGATTAGATACCCTAATAGTCCACGCCGTAAACGATGAAATTACTAAGTGTTGGATGTCAAAAGTTCAGTGCTGCAGTTAGCGCAATTACTCCGCCTGAGTGAGTACACGTTCGCAAAGAATGAAACTCAAAGATTGACGGGGGGCCGCACAGAGCGGTGGAGCGTAATGGTTTAATTCGAAGCAACGCGAAGAACCTTACCAGGTCTTGACATACTCATAAAAGGCTCCAGGATGGAGGGAATGGCTATATATGAGGATACAGGTGGTGCATGGTTGTCGTCAGCTCGTGTCGTGAGATGTTGGGTTAAGAAGTCCGCAACGAGGCGCAACCCTTATCGTTAGTTACCATTAAGTTGGGGACTCTAGCGAGACTGCCAGTGACAAGCTGGAGGAAGGCGGGATGACGTCAAATCATCCCATGCCCCGCACTGACCTGGGCTACACGTGCTACAATGGATGGTGCAGAGGGAAGCAGAAGCCGCGAGGTGAAGCAAAACCCATAAAACCATTCTCAGTTCGGATTGTAGTCTGCAACTCGACTACATGAAGAGTTGCAGATCGCTGAAGTAGTGAATCCAGCATGTCGCAGTGAATACGTTCTCGGGCCTTGTACACGCCGCCGTCACACCACGAGTTGATAGCTTGCAGAGCCGGTGGCCTAACCGCAGGAAGGGCGCTGTCTAAGGTGGGATTGATGATTGGGGTGAAGTCGTAACAAGGTAACCGG
+
&"&'$&&,-(1'-*4/..56122../101(*+&,'*(+.5878+0''*+'(/;7::*',,9;6-0580/4.-1468;,*'('%&))/-/037447;5/,,-)(%&'(+),06-036;5;48,69297/-238,.344/-(&)'*+(*$)&%-&&((.+(,84--(*&'(+..,236.8(**,(()3136::428)2(''(+).01-29:/56,--..())+2;77*)*)(,,3/197<<5:89+'&*$((&.+,(,*&'//),((*1))(**12/0286322140474).6//2()*..19300*,,00/8814422(+.*.),6/6+/4/0989989:.3/+*.288224453.0340-,,'*;728056600+())().+').,.+)0-1-10039-*/-016.;...612:2.9/*',(()+*'3466&..+*203473:/,-+,*46)+24-+.(*,-60+52.348:999:;433+-,/,)-,313,$%#$$('0)%%))120.*.+,2731626217223.+-+&(()*,&(&&&'*'(35())%)1)%(*')8<<74<8.)28:1,2//9984.././)2)1/(*))+23414-/,.,&)('(-112,'(+26++)&&,-253)'(&)'&)()5/6((*0'//468:.3564;54689<8571+7.,5+*,-.))%0.79:7:855467..,-.02..0/,00.)+'%+)061844:2102697/--*/*+()(,(,/-02,.3-3/6::0..+,-/1;1-.-))-2/./52668989/60),./-7
@bdcfcc62-8233-4fa8-98ea-0fecaf8a84e1 ch=343 read=66225 start_time=2019-12-13T08:41:36Z barcode=BC01 runid=2c9cf7bc05858273f10e7d7ec552fc0bd742dc3e
CTCCTACGGGGAGGCAGCAGTGGGGAATATTGCACCCAATGGGCGCAAGCCACAGTGCAACCATGCCGCGTGTATGAAGAAGGCCTTCGGGTTGTAAAGTACTTTCCAGCAGGGGAGGAAGGGGAGTAAAGTTAATACCTTTGTTGACGTTACCCGCAGAAAAAACACCAGCTAACTCCGTGCCAGCAGCCGCGGTAATACGGAGGTGCAAGCGTTAATCGGAATTGCTGGGCGTAAAGCGCACCAGGTGGTTGTTAAGTCCAGATGTAGAAATCCCCGGGCTCAACCTGGGAACTGCATCTGATACTGGCAAGCGAGGAGTCTCGTAGAGGGGTAGAATTCCAGGTGTAGCGGTGAGAATGCGTAGAGATCTGGAGGGAATACCGGTGGCGAGGCGGCCCCTGGACGAGACTGACGCTCCCAGGTGTGCAGCGTGGGGAGCAAACAGGATTAGATACCCTGGTAGTCCCGCCGTAAACGATGTCGACTTGGAGGTTGCCCTTGAAGGGGCGTGGCTACGGGCGCGCGTTAAGTCGACCGCCTGGGAGTACGGCCGCAAGGTTAAAACTCAAATGAATTGACAGGGGGGCCCGCACAAGCGGTGGGCATGTGGTTTAATTCGATGCAACGCGAAGAACCTTACCTGGTCTTGACATCCACAGGTTTTCAGGATGAGAATGTGCCTTCCGGGAACCGTGGACGGTGCTGCATGGCTGTCGTCAGCTCGTGTTGTGAAATGTTGGGTTAGTCCCGCAACGAGCTGTACTTATCGCTGTTGCCAGCGGGTCGGCCAGGAACTCAAAGGGGAGACTGCCAGTGCGGCGCTGGAGGAAGGTGGGGATGACGTCAAGTCATCATGGCCCCACCCGACCAGGGCTACACACGTGCTACAATGGCGCATACAAAGAGAAGCGCTGACCTCGCGAGAGCAACGGACCTCATAAAGTGCGTCGTAGTCCAGTTGAGTCTGCAACTCGGCTCCATGAAGTCAGGAATCGCTAGTAATCGTGGATCAGAAATTTTGGTGAATACGTTCGGGCCTTGTACCACCGCCCGTACACCATGGGAGTAGGTTGCAAAAGAAGTAGGTAGCTTAACCTTCGGGAGGGCGCTTACCACTTTGTGATTCATGACTGGGGTGAAGTCGTAACAAG
+
,-410-3,45/+-2..//-02)0-((+0-6/-,*-()-/76:5/'4,,*2+'(,,1112&47-,,8-8887343444/&'++/.117.)6015,,,4.)*.,36.0%&%&%)-4**1)/*,64**))-;8-1.2--(0+-1/,-300333503:-)-0-.-,0.(.,54,)..-81226686830+-+,710/421+3,,-79026/353/150517066/04-4*')**;:97796.+*(*$*')/-%+..1//8.5*+7)*,62+(('-2.+956)(3756;,+-**08379::33221201026140.1.'*(')*&)+,)+/05,)-2/-*,-)-.0/++183.'$,*15/..'-0047971/-,*-.799*)1.*6018748)(*('))*+,,.351.9987.('%////2011-(()*2,.'*()'(*/)(*+&+,54/0+89-6**)66449-+12334.7-*(-.23/(-()++&)*,2/507/,--23*,.&'('-0++2-')+)(''$%'&,&#$%',-41,,./0*43-1409,)&%&.00767037432532-./**0.80,..610--/'4/969*94-).*-/224.8741**,0/+.268+-,/,)&)*0;:82/1')4+.9;.:--68/2..,**('+3980'(%)+)/;01-+()(((',*-26/6;*4.+-6:5;67-+))$('.,,1033,/0202277789122336800;//--/-++01.9413.--76(*2/)3&'**&('%'**../&'+(+/.882%0*/+,2.623&89/96785:,++30&*&,,'*$$$&$$&(+*,/0205.--0//3:;379878.7/--()-6:8-.16637,&+*)*./4268540+,,+),+(+.500,/,(/.-1669157+()(*-)*(((()5726'3))%'')*%)1613565.1.3,/.143681857/9)#,)2'%-12569.,/0/1)0-1)&''*+*,1'/).,,0+**)+.3///995+123'''&$$##$(-557;9694756&0-/,/,**,('%(-(25,*101018.3(4.(')'268;57799-%'*()*1+,+,*++4+575<8(81+.2,,*,,,,04,-27.,0079:7..,/251,1)+*/+++3*-(*-.1,
@6b130a2d-23df-4622-a763-90b3874380df ch=122 read=119103 start_time=2019-12-13T08:41:26Z barcode=BC01 runid=2c9cf7bc05858273f10e7d7ec552fc0bd742dc3e
CCGGTTACCTTGTTACGACTTCACCCCAATCATCAATCCACCTTGAACCTTCCCTTGCGGTTAGGCCACCGGCTTCGGGTGTTATCAACTCTCGTGGTGTGAGCAGGCGAGGTGTGTGCAAGGCCCGAGAACATCATTCACCGCGACATGCTGATTCACGTTACTAGCGATTCCAACTTCGTAATAGTCAGTTGCCAGACTACAATCCGAACTGAGAATGGTTTTATGGGTTTTGCTTCACCTCGCGGCTTCGCTTCCCTCTGCACCATCCATTTAGCCCAGCACGTGTGTAGCCCAGGTCATAAGGGCATGATGGTTGACATCATCCCGCCTTCCCGCAAGCATCACTGTAGCGGTCGCTGGTCTAGCAATGATGGTAACTAACGATAAGGGTTGCGCTCGTTGCGGGACTTAATAACATCTCGACACGGGCTGACGACAACCATGCACCACCTGGCTCATATGGCTATCTCTCCATCTCTGGAGCCTTTATGAATATGTCAAGACCTGGTAAAGGTTCTTCGCGTTGCTTCGAATTAAACCACATGCTCACCGCTTGTGCGGGCCCAAATCTTGAATTCCTTTGAGGTTTCATTCTTGCGAACGTACTACTCAGGCGGAGTACTTATTGCGTTAACTGCAGCACTGAGCGACATCCAACACTTGAGTACTCCATGTTTTACGGCGTGGACTACTGGGGTATCTAATCCTATTTGCTCCCCGCTTTCGGGACTGAGCGTCAGTTGCAAAGGCCAGATCGTCGCCTTCGCCACTGGTGTTCCTCCATATATCTCGCATTTCACCGCTACACATGATTCCACGATCCTCTCCTGCACTCTAGCTGCCTGGTTTCTATGGCTTGCTGAAGTTAAACTTCAGGCTTTCACCACAGACCCTTGCCGCCTGCTCCCTCTTTACGCCCAATGAACCGGATAACGCCACCTACGTATTACCGCGGCTGCTGGCACGTAGTTAGCCGTGGCTTTCTAATAAAATTACCGTCACTCAGCTACCATTTCCTGTAGCGCCGTTCGCTGCCCCATAACCACAATCCGAAACCTTCTTCCTTCACGCGGCGTTGCTCGGTCAGGGTTTCCCCATTGCCGAAAATTCCCTGCTGCTGCCTCCCGTAGG
+
5.012501738./6-.-12797+454(7.672340;-37+,221,,1)''**4)2.*-1,4,..<6;447161/5/&1-,,25300+.)))()0),,(+)(&#%#)(('&%%+%(%*$*,)*'*5/((*022'-%),3-258244599;:;::85/-'(),3/00-,,+(1/2.,*,.5104.'/1279+-*5,.(&0.186:9;/.0+,3-)'&*+,+461;<.166<7.:8/*-7/968904)+,//0:0222808)*+-,+-/61:<:648%#$%%'(/+**(*(*&('*/3+&*))+-2..-8:7/,,--1&6++'+++,.60:0-/98<.85')),(,/45463.(&(,$)'+%&'&$%$&$$$&3'+,2/31.8122:67773,()1.7010215/45()-87408030003535611./1582+)(,-01338686;14&0-26252+'#&(0*0)+&21582./.+2:58998427())'&))&)()%,.358874433503./44,(/)6+..,*'/0.',2.6&'.+/-<;8901,-)&),,-,(&&&&--.'4/13/**(('%$&0*8/60.4-*()-.:2/0663),.0*%(.&/)+-/0033588+,+),*-.7-51--+0-5-456.*+,+500('-229822,3,.()*'%&'()0/1//--19;+++-+*++4/../475,**(,+1277;7.),206.&+.054*&'+-+/*:9987.&++/49171:01*-,*.361149768969:492.080566:776;04/-+,/386/.%'&++7<;1247/2602-3111));07..01376,0.4'))3(*+/+&3674431498;90-&)*//38/0.+-+*002,&+/+.(3818:,+),(%%()-17,0+'.+*3.33.(//)).4;9.2,-,-0.-&'&(-+51,+%'#$$%-)0.234,0.)**'+-0//0*+,+(%)*0/659323569793098,+-**+-.&,&'4:634012-&*))&).*6:614*)%%%')1&(,&%%(*,2/3))+2'*&%'2851,*-1*088<9:9;;4<90322,53+2,++597;64.052/91.8;8+,9012/0447/5.4.*%,-+23/30*+55,.,4)
@326bcbeb-4608-4dea-a3e6-a7e453634878 ch=478 read=67288 start_time=2019-12-13T08:41:25Z barcode=BC01 runid=2c9cf7bc05858273f10e7d7ec552fc0bd742dc3e
CCCGGTTACCTTGTTACGACTTCACCCCAATCATCAATCCCACCTTAGACAGCTCCTTCTTGCGGTTAGGCCACCAGCTTCGGGTGTTATCAACTCGTGGTGTGACGGGCGGTGTGTACAAGGCCCGGAGAACGTATTCACCGCGACATGCTGATTCGCGATTACTAGCGATTCAACTTCATGTGATCGAATTGCAGACTACAATCCCGAACTGAATGGTTTTGGGTTTTTGCTTCACCTCGCGGCTTCGCTTCCTCTGCACCATCATCCATTGTAGCACGTGTTAGCCCAGGTCATAAGGGCATGATGATTTGACGTCATCCCGCCTTCTTCCTCCAACTTGTCACTGGCAGTCTCGCTAGAGTCCCTACAACTTAATGATGGTAACTAACGATAAGGGTTGCGCGCTCGTTGGGACTTAACCCAACATCTCACGACACGAGCTGACGACAACCATGCACCACCTGTATCTCATATAGCTATCTCTCCATCTCTGGAGCCTTTATGAGTATGTCAAGACCTGAGTTCTTCGCGTTGCTTCGAATTAAACCACCTGCTCCACCGCTTGTGCGGGCCCGTCAATTCCTTTGAGTTTCATTCTTGCGAACGTACTCAGGCGGAAGATACTTATTGCGTTAACTGCAGCACTGAACTTTGACATCCAACGCCCAGGTACTCATCGTTTGCAGCGTGGACTGTTAAAGGGTATCTAATCCTGTTGCTCCCCACGCTTTCGGGACCCCAGGCGTCAGTTGCAGGCCAGATCGTCGCCTTCGCCACTGGTTGTTCCCTCTCCATATATCTACGCATTTCACCGCTACACGTAGATTCCACGATCCTCTCCTGCGCTCCTGGCTGCCTGGTTTCATGAAACGCAGTTAAGCTTCAGGCTTTCACCACAGACCCTTGCTGCCGCCTGCTCCTCTTTACGCCCAATAATTCCGGATAACGCTTGCCACCTACATGTGCCGCGGCTGCTGGCGTAGTTAGCCGTGGCTTTCTAATACCGTCACTCGGCTACCATTTCCTGTAATGCCGTTCTTCCTTTATAACAGAAGTTTACAATCCGAAAACCTTCTTCCTTCACGGCGTTGCTCGGTCAGGGTTTCCCCCATTGCCGAAAATTCCCTACTGCTGCCTCCGTAG
+
.2**,16)-//1./8/12694,,*-.0-.21779979.66((2//2113621343.36),+**770822,,+%'&'%')--*/.+-030004/.-0,/*7++-0032:9602,---05780+,,3)/-*+,0.199:<968<4725354433364/4*0155;43/-,-,,565*7,081/3/0''/0&%$('%(')276787;681',&/**+,+)+4978--760;:5-.076426431%)',,4:500140804++-127620*-1:548+''))$'*,),%%%(+()(,)-0.34,55/0-,.0125;9013899:8292-/0,).2244--1.0.-8.//98140.*25455224*)(,+.,*%&)+*')'0(**14/60-10/+1-)'(,**053,%'$%-012.300141+4+-'+)'+)333970%'++/,1./8343+26583.2:15,.,4/3493,1,.0885465*-/221,,,,17+0566561&)4529-(''('()/)*/,&(+34-(*-.65-3757702+.046331213<:;<777.-..2:275-,1,+,,.+2/08.+.5391:240::.&,1:5449;08///1+(+&'%%'+/1820%,$%%(%(*/+0200-7.9.866-**+$/,01.-569-/0580,3.12/50*(.-&,.../360::,,,///4795+*())/7*+--)(*2.-92///&05,0-899+),%'76-0(6/)(,,,,+3343:+2820213.0/..48:783/,)'*+43911/3,.+-0;-8,/01//+//12767)73769<;6/52(*.++%+)+,..0:1-)))*--3223653+*')*...1:9708()792/+(&(,+7/,,,('(-7+..060*/5,06/,,++-04/01;/6/.,../426;5----61-44'$%&'0-./72.3../220;342-*/-*30-11011%/$)$'**1+:0109.9+,*+-914--.2181/++21)(,)(&'()++),+3+7.0/62-4;90*('')'&&,/46;734.)*,0*-054**2,,1;:133:53+*-210.82:467995;3*0*,.1.0---,1.--'4815<;08:;4.09+.50.315/7390)))'%&)',-+023921
@4637e068-f701-42b1-9dca-c6c455f22671 ch=258 read=68984 start_time=2019-12-13T08:41:25Z barcode=BC01 runid=2c9cf7bc05858273f10e7d7ec552fc0bd742dc3e
CCGGTTACCTTGTTACGACTTCACCCCAGTCATGAATCACAAAGTGGTAAGCGCCCTCCCGAAGGATTAAGCTACCCTGCTTCTTTTGCAACCCTCCCATGGTGTGACGGGCGGTGTGTACAAGGCCGGGAACGTGATACCGTGGCATTCTGATCCACGATTACTAGCGATTCCGGCTTCATGGAGTCGAGTTGCAGACTCAATCCGGACTACGACGCACTTTATGCCCTTGCTCTCGCGAGGTCGCTTCTCTTTATGCGCCATTGTAGCACGTGTGTGTAGCCCTGGTCGTAAGGGCCATGATGACTTGACGTCATCCCCACCTTCCTCCATTTATCACTGGCGGTCTCCTTTGAGTTCCCGGCCGGACGCGGCAACAAAGGATAAGGGTTGCGCTCGTTGCGGGACTTAACCCAACATTTCACAACACGAGCTGACGACAGCCGTGCAACACCTGTCTCACGGTTCCCGAAGGCATTCTCATCTGAAAACTTCCGTGGATGTCAAGACCAGGTAAGGTTCTTCGCGTTGCATCGGAATTAAACCACATGCTCCCACCGCTTGTGCGGAGCCCCGTCAATTCATTTGGTTTTAACCTTTGCGGCCGTACTCCCCAGGCGGTCGTTAACGTGGAGCCGGGACTGACCTCCGGTCGGGCATGTTTGCGGCGTGGACTACCAGGGTATCTAATCCTGTTTGCTCCCACGCTTTCGCACCTGAGCGTCAGTCTTCGTCCAGGGGCCGCCTTCGCCACCGGTATTCCTCCAGATCTCTACTACGCATTTCCACCGCTACACCTGGAATTCTACCCCCCTCACGAGACTCAAGCTTGCCAGTATCAGATGCAGTTCCCAGGTTGAGCCCGAAGTTCACCTGACTTAACAAACCGCCTGCGTGCGCCCTTACGCCCAGTAATTCCGATTAACGCTTGCACCCTCCGTATTACACCGCGGCTGCTGGCACGGAGTTAGCCGGTCTTCTTCTGCGGGTAACGTCAATGAGCAGGTATTAACTTTACTCCTTCCGCTGAAAGTACTTTACAACCCGAAGCTTCTTCATACACGGCATGGCTGCATCGGGCTTGCGCCCATTGTGCAATATTCCCCTGCTGCCTCCCGTAGGGAG
+
/-0.14-/87;316-/0223<1/2630013:577790/)++1++,.66--+,-147.50*((',('.*31-/.-38++%05:52:93044417.),14-.43133230082./63/1+/)+182-9,(7444346./.(,/+3,4-./2:/1499---,432*/--/224:;64,/3497242/&&(+-*/-4,/--2102+:+;,6,989869892/,-2:<32.)%*+.,.01/1-/.'*))*02440201:9*//0279202-()--,.0.+,(-,./10;004898-2--,687;&,*,/0/.3...5310..103*)157:31,/('(***638:7.9.&+,,01'+/.-/08:1)(++.),/*(&&(--,'/08*6-98/+-/./912,-14238/1,741/-0.4-6../771;5,*,/).-51-202556:8:1206'3%/&%'&)1--13453659:44:/*(*).--07:783850).03,5572,0::;;:487837932-&%*(((-1;57;938858344770*.)./5<:48(++-)*,26*,73/0/2/0/363,).22)()/5:6:324:7.,.::,6./*(*)&&)')&&'(*.865.(,05*3/.'$*(%$$%%*%$%&$3.('%'%+'%&%&'*%)('%')+-6+*/+2..06976616708731226303.11/.4<3-2314-(+**2;7568479420'-56703133937:2.(1751598896<4*,..69/7++,6-807*,,6687/.('%'++0,/:60,*08089887:;9:34354555549673--&()''(*+63-),/401:122349644634899917))*-2--%-6/)('&,2//))&(()()+0/225.2156;6999:77-*'%'&$(-,)'%&&)*),44'&*6-/)$%%%$*&.60./+'*%5,')&+.563:55491;*)'*'-%'1/,-1/'3-')9-:987852.6-49746-5+,)(/-(%'()+20+)./0'./1)&+,8*080//.+0/0173./12672+''')-107<:983,&+(*..../-..11321;848/,--.9:/-:1113722288/3,**/07767/84)+441.)),
@a6471877-4eac-41a2-95eb-958f5c2c7e3a ch=181 read=145012 start_time=2019-12-13T08:41:24Z barcode=BC01 runid=2c9cf7bc05858273f10e7d7ec552fc0bd742dc3e
CCGGATTTACCTTGTTACGACTTCACTGATCATGAATCACAAAGTGGTAAGCGCCCTCCCGAAGGTTAAATACCTACTTCTTTTGCAACCCACTCCCCATGGTGTGACGGGCGGTGTGTACAAGGCCCGGGAACGTATTCACCGTGGCATTCTGATCCACGATTACTAGCGATTCCGACTTCATGGAGTCGAGTTGCAGACTCCGATCGGACTACGACGCACTTTATGAGGTCCGCTTGCTCTCGCGAGTCGCTTCTCTTTGTATGCGCCATTGTAGCACGTGTGTAGCCCTGGTCGTAAGGGCCATGATGACATGACGTCATCCCACCACCTTCCCTCAGTTTATCACTGGCAGTCTCCTTTGAGTTCCCGGCCGGACCGCTGGCAACAAAGGATAAGGGTTGCGCTCGTTGCGGGACTTAACCCAACATTTCACAACACGAGCTGACGACAGCCATGCAGCACCTGTCTCACGGTTCGAAGGCACATTCTCATCTCTGAAAACTTCCGTGGATGTCAAGACCAGGTAAAGGTTCTTCGCGTTGCATCGAATTAAACCACATGCTCCACCGCTTGTGCAGGCCCCGTCAATTCATTTGAGTTTTAACCTTGCGGCCGTACTCCCCAGGCGGTCGACTTAACGTTAGCTCCGGAAGCCACGCCTCAAGGGCACAACCTCAAGTCGACATCGTTTACAGCGTGGACTGCCAGGGTATCTAATCTGTTTGCTCCCCACGCTTTCGCACTGAGCGTCAGTCTTCGTCCAGGGGCCGCCTTCATACCGGTATTCTCCAGATCTCTACGCATTTCACCGCTACCTGGAATTCTACCCCCCTCTACGAGACTCAAGCTTGCCAGTATCAGATGCAGTTCCAGGTTGAGCCCGGGGATTTCATCTGACAACAAACCGCCTGCGTGCGCTTTACGCCCAGTAATTCCGATTAACGCTTGCACCCTCCGTATTACCGCGGCTGCTGGCTGGAGGTTAGCCGGTGCTTCTTCTTAATTAACGTCAATGAGCAAAGGTATTAGCTGCCCTTCCTCCCGCTGAAAGTACTTTACAACCCGAAGGCCTTCTTCATACGCGGCATGGCTGCATCAGGCTTGCGCCCATTTATTCACAATATTCCCCTGCTGCCTCCCGTAGGAG
+
2101.180-0031.0:-..0358554-+-341321711./296443300.-..55*+*1-*,4/2+305,+..8.&-1614<;/-15,89-(,-/;7++/.567878:4;:9761/1-/.18:28/7,*250611888<5452*3+1/89<:1..001+-.02:000201.,29110245;69984))*,7561900)-+*)/)(+*4+9/:86523568//.81/31/),,2('*/0-.-.+0.0,,&(-+,/70866<91235898:6/3..+),,*110-2('+.5;456955-.)&+02373-,,,++)%))+/689:3281,-,%*4.255.*6+,/<8233-53151,19779''3'))5590+*,21/3;8:8222.90.62171.4.84-)5.59/6,026053000;751122//7+0,1'(*'(*,653120/--..-.0*002675978232113((+031/1.63/1&(+,212223;74642231())335.597:669<;:88:04247;/1./).((+.4134149718+//7;2-./.2<8;4.)+21777;048.0/6.1/3%.1.14-)*.-,/-+')420+*2:<-.*)$&&''2+/,&+&.1:::3**(5/73558/8.6-.-0.//470(10/9/02)*(,**+/(280.,/583403%0(3376637813;,%))(-(*,:442',-+162-..1.(,),-65<-+,+1-,(&)$&050/),&*)*+()'(*1-435<97/9&%375*74015/33%&(-64:6-780/8'))/009770425*072/(,4,05240.2(2*3/33/74634,,.1.65+31558*+'(-**.8*&0(*.346967668<.1-/.7-,)305)*053,.64/../((&()407973:138921+,.00.12/)/..53,+0587<6/-.-4-0.,,..()',0*+04/001:12:5-6,,,:11/7,(05/-/10+*).%/03470/80.3+&%-'0-434707000-17;.+/-(-('%&$$((%-*4/,/5)):9-78/%4(*044-,0+.1.((&'/075:67<830..+,13110486601/.268;98:37/9;,(4.'(16-&)&.)./*79/,-+4679:.:9)*:24)($
@72f27963-b777-4a48-b137-505f1636f4e9 ch=244 read=169502 start_time=2019-12-13T08:41:16Z barcode=BC01 runid=2c9cf7bc05858273f10e7d7ec552fc0bd742dc3e
CCGGTTACCTTGTTACGACTTCACCCCAATCGTAATCCCACCTTAGACAGCTCCTTCCTTGCGGTTGGGCCACCGGCTTCGGGTGTTATCAACTCTCGTGGTGTGACGGGCGGTGTGTACAAGGCCGGAACGTATTCACCGCGACATGCTGATTCGCGATTACTGCTTGATTCCAACTTCATGTAGTCGGTTGCAGACTACAATCCGAACTGAAGTGGTTTTATGGTTTTGCTTCACCTCGCGGCTTCGCCTCTGCACCATCCATTTGTAGCACGTGTAGCCCAGGTCATAAGGGGCATGATGATTTGACGTCATCCCATAGCCTATCCCGGCTGTCACTGGCAGTCTCGCTAGGAGTCCACAACCAATGATGGTAACTAACGATGAGGGTTGCGCTCGTTGCGGGACTTAACCCAATCTCACGGCACGAGCTGACGACAACCATACCACCTGTATCTCCTTATAGCTATCTCTCCATCTCTGGAGCCTTTTATGGTATGTCAAGACCTGATAAGGTTCTTCGCGTTGCTTCGAATTAAACCACATGCTCCACCGCTTGTGCGGGCCCCAAATCCGAATTCCTTTGAGTTTCATTCTTGCGAACGTACTACTCGGAGCAGATACTTATTGCGTTAGCTGCAGCACTGAACTTTGACATCAACGCCAGGTACTCATCGTTTTACGGCGTAGTTTTAGAATTATCTAATCCTATTTGCTCCCCACGCTTTCGGGACTGACGTCAGTTGCAGGCCAGATCGTCGCCTTCGCCACTGGTGTTCCTCCATATATCTACGCATTTCACCGCTACGCATGGAATTCCACGATCTCTCCTGCACTCTGTGCCTGGTTTCTATGGCTTACTGAAGTTAGCTTCAGGCTTTCACCACAGACCCTGCCGCCTGCTCCCTCTTTACGCCCAATAATTCCGGATAACGCTTGCCACCTACGTATTACCGCGGCTGCTGGCACGTAGTTAGCCGTGGCTTTCTAATAAAGTACCGTCACTCGGCTACCATTTTCCTGGCGACGCCGTTCTTCCTTTAACGAAGTTTACAATCGAAAACCTTCTTCCTTCGCGGCGTTGCTCGGTCAGGGTTTCCCCATTGCCGAAAATTCCCTACTGCTGCCTCCGTAGGAG
+
&),./8%.+)))0*()--19;9,2)/(2-55,408.92,(+(,,*(*+(,2147:;;657232:26'421625431/0-3,91//;222.5(+++++*-5;;987782:832846754/7992071+*-(-*--/43*.4497431225:767:7042238//,'()')+144*3-3394,,*0/004%//2./.6/1/.37639,*-*+'')''')-09:36646*7;4/46:879<88/0.5/2:3..,(+.0/.37/668/.8/,--,++./-,)&',,(,+/-1)*&),55--)-+-./0-6,,+-,)+8/:3+'('''%%(+.'&&'&-+-.15638302432755622)(*,,+&%+&(%.1.-.0.9009535:0.(*$'+/,+-+,2346-2,($+.3-&&$)%+)(-,*)6:343,,(*,,334422/.12./4.-+-+''(+,01/-,250622*2101126658:620/./29/001779('*'+,/0-1324/369+-%)+))+*6+.*)',')'$)1/2-3,7,9:658-,*-,/00658:.-)0,./4042422),.0./,$*+,;-2487)%02::909/+2-'((&--,,2443566'/%),%)***/.2,0/../5--&++0101212665:47:9456716(5,*,)*'+'%'+-7;:4:27.)*,,++21/9;:-+&(%,)+-01.8.06++.5,*..6;:-,/.-35.,%6867-*'-23303-;--(+(+3/.)-..184984:868<4688956737615:3652222120***-650/14.5700%**.00-,//37..,,0//7487511+*--.)'%+3/894:/.%&*+**),,.1/-.+6-+&'),0+2542961)*0,-**49;8*+/0.7;+***+:,++76+'**+0,./.273.6.8../-53/*/*(/1*,.*-/02439015.1197899/:.,&--0175:21181./,+,38--020382',+07677+.120:67,7814;;31&.$%%%$*67;2;;,-11(%+(,*,%&&&.45&*+403(+684389955854120&//41---+*,-3400(21)09029;2+/4/)((+),4,//6))%)(&**,.412*),33)(&
@627587ec-f205-45fc-9c4c-72775e16fd20 ch=454 read=70310 start_time=2019-12-13T08:41:15Z barcode=BC01 runid=2c9cf7bc05858273f10e7d7ec552fc0bd742dc3e
CTCTACGGGAGGCAGCCAGTAGAATCTTCGGCAATGAATAATTACAGCCGAGCAACGCCGCGTGGTGAAGATTTTCGGATCGTAAGAAACTCATTGTTAGAGAAGAACAAGGACGTTAGTAACTGAATCTGACGGTATAACCAGCCGGCCTTTACGTGCCAGCAGCCGCGGTAATACGTAGGTGTAGCGTTGTCCGGATTGTGGAAATATTAGCGAAGCGCAGGCGGTTTCTTAGAATCTGATGAAGCCCCGGCTCAACCGGGAGGTCGGCGAAGCAGGAGACTTGAGGTGCAGAAGAGGTGGAATTCCATGTAGCGGTGAAATGCGTGAATATATGGAGGAGGAACACCAGTGGCGAAACGCTCTCTGGTGCAACTGACGCTGAAGCTCGAAAGTAGAGGAGCAAAACAGGATGCCGAATCACCCTGAATTCACGCCGTAAACGTGGAAGTGCTAAGTGTTGGAGGGTTTCCGCCAGCCTGGTGCTGGCAAAGCGCATTAAGCCCCTCCGCCTGGGGAATTGCGACCGCGAGTTGAAACTCAAAGGAATTGACGGGGGGGCCCGCACGGCGTTGAGCGTATGGTTTAATTGAAGAACTACCGGGTCTTGACATCCTTTGACCGCAATCGAGAAATCCCTTCGGGGACAAGGTGACAGGTGGTGCATGGTTGTCGTCGGCTCGGTGTCGTGAGATGTTGGGTTAAGTCCGCAACGAAAGCGCAGCCCTTCGTTAGTTACTACCGATGAAGTTGAGGACTCTGAGACGCACGGGTTAACAGGAGGAAGATTGGGAATGGCGTCAAATCATGCCCCTTATGTGGCGGGCTACACGTGCTACAATATGGCTGGTAGGGGCCCGCAGCCGCGAGGTGGGGCCAAACTTTAAAAACCAGTCTCAATTCAGGATTGTAGGCTGAAACTCGCCTATGGCTGGTTACCTGGTGATCAGAATGTCGCGGTGAATACGTTCGGGTCTTTGCACCGCCCGTCACACGCCGCCAGGGGTTAGCAATACCGAAGTCCGTGGAAGCTAACGCAAAGGAGGCAGCAGCCGAAGGTAGGGGTCAGCGGTGGGGTGAGAAGTCGCTAACAAAGGTAACCGGAAGATGGAAACTGACAGGCAAATTAGAGTTAACACAAAGACGCGACAGCTTTCTTCAGCGCAGCAATACGTAAAG
+
2,3-,1094)*/-&'%)),.,.)0))0+*+522;33-3,)'+&$%%$4+)/(+.9434;24,110,'&)'$,-2+(-9381-''.),33.-,$&*).20/-*-0*/82:1(/(&'',*(*-./05)-'+&''&$#*%&'+*&*&'*'(&%&(((..11881..')-()*)(&--+),(*(&%+)$$)*,41,.0..2(9*()-+,)&'','((*''%(+7888::16.273061%&&(-51/*%')&+166)512+0&-&&0,(+)'-+*,&&('((20-,+0431)(+215/.3((&(().*1+4,5.*+'&()+/211251(''%'%%//+,(,27,*)',+2767::1344:32*)$.*%'+*'***+%&&*(./,.,.3-+'(*-/%,+)()''$(''%*584)3+31(/'-4)(*)%&,.(%&&%&((),,15//+0()(&%%$$(*(),*../,.1-0*-43/;)0,'()%&)&'&(.('$)&((,,&)/032543&-..(')*)/6241--''.(()+'.'%'+)/+6,18-.86,20())*/-267'*,/40./5)%&%'&()'+)'%)($,-32739.*(-)(+*&*''%&,0')*+-.6445351'%'&'-,'%)&1+4.-((*-&)0+13218:75880,0++-.++03.4,**+-1246%)**,+'--+4'*//04+-.0325405.65-:-2-12.$%&$)%((%(,02.(070-4,,,51,9-+,325-*&)$.))-1,).-+,+,10.001()$&)/&'#(%))+2,-,.,1%/%,,*$+&)**++0.0-)+21/145-,512()&)((('''&(''&)(-02+9+'$%&')(+('%'''$%%%$%$$%%$%'''&/+,%$&'-0,),-,/584-.9/)/221//,/)%*,$/'('*+2112/80*,)#$$%%-(()*+++,(*%%%%&%'((*,,82,36587:6334/--,/52*0++)&(&$%%).*.7/(/2''%&#+&%('''((%**(%&&&('-(&''('(1,/.*)'&()'')),.5+.,.%/.)13'212+*,*1-*+-2-+)**+,(4(.0)(,+&*(%-,'$&/)/28--.56084/4/5/122*,,''%&&&%&36/+&,&'*&+,4/5102+1))(+)*(')*(*284752,%&'&+&,)0,+(/++(%#$
@60a05e69-a080-410f-839a-9a98c24c4cfc ch=161 read=122132 start_time=2019-12-13T08:41:14Z barcode=BC01 runid=2c9cf7bc05858273f10e7d7ec552fc0bd742dc3e
CCGGTTACCTTGTTACGGCTTCACCCCAATCCTTTGACCCTACGCCCCGACCGCTGCCTCGCGCAGTTAGCTCACGGACTTCGGGTAGCTCTCAGCGAGGTGTGACGGGCGGTATTATTGCAAGACCAGGAACGTATTCACCGCGACATTCTGATTCGCGATTACTAGTAACTCCAGCTTCATGTAGGCGAGGTTTTCAGCCTAATCCGAACTAGTGGTTTTTAAGTTTGGCTCCACCTCACGGTATTGCATCTCTCTGTACAGCCATTTAGCACGTGTGTAGCCCTACATAAGGGGCATGATGATTTGACGTCATCCCACCTTCCTCCTGGTGCTTAAGGCAGTCTCGCTAGAGTCCTCCAGCAATGGTAGTAACTAACGACAAGGGGTTGCGCTCGTTGGGACAACTAACATCTCTGACACGAGCTGACAGCCATGCACCCACCTGTCACCTTGTCACGAAGGATTCCTCGATTAAAGAGTAGTAGGGATGTCAAGTGTAGGTAAGGTTCTTCGCGTTGCTTCGAATTAAACCACATGCTCCGCTTCTTGTACGGGTCCCCGTCAATTCCTTTGAGTTTTACGACCATTACTCCCCAGGCGGAATAAATGCGTTAGCGGCGGCACGGAAGTGTTGAAACCCCACACCTAAAAAGTATTCATCGTTTACAGCGTGGACTGCTGGGAGTATCTAATCTGTTTGCTCCCCGCTTTCGGGCCCTCAGCGTCAGTTATAGTCAGAGAGTCGCCTTCGCCACTGGTGTTCTTCTAATCTCTACGCATTTCACCGCTACACTAGAATTCCACTCTCCTCTCCCTGCACTCTAGATAGCCAGTTTGGAATGCAGCACCCAAGTTGAGCCCGGGTATTTCACATCCCTTAATCATCCGCCTACGCTCCTTTACGCCGTAAATCCGGATAACGCTCGCCACCTGCGTATTACCGCGGCAAGCGTAGTTAGCCGTGGCTTCCTCCTTAGATTACCGTCATTATCTACGAGAACCAGGCTTTGATCGAAGCCTTCATCACTCACGCGGCGTTTGCCATCAGGGTTTCCCCATTTGTGCAATATTCCCCACTGCTGCCTCCCGTAG
+
5/-/-:-/602-.,(,/'./722637)-,.0((-+),.5)'%&''()(((..(/-,2,,/&&$#%**/.+-.0/10716795*/&#%#&('$'$&'(&&,*/.(())/7604-&-*&.)#)1.0352-66-7438.6.,+0704558/710(+*32.*,,+/7.452*),(+)5*))17;7-1-,,-6//-)--66+##$&&%&*+-0)(-+*%'*1714<76.5*05).60243.1833-*.+**60--12110//0('%%%)*0(+.)%(((../21,'%%)+*('*%%(*,24,)*(**++&11()364346707/*.75;87416.-..+$%&+(5/84433*,%$&%))+-/3.3&+$++-,25+*+-22--)).222+.,04-03/1/110)-/'-.,**'*&1*/10521%(*1-/&&53++*)'+/7362/-/7*+26386538/6/.,0$+'*))&$0,/56886465;-)&+*)'((&,.556973,*-,.-//.-,+-2:59<6(+.,4--/64'%.,--1'&('(+,-//1.)-3.-3,,-%/&13/454,),1/60,.'-3/--(076+%',+/4)2'(,-696,056-*1.3)(((')0)2**(++.,.,+'*+)'&+)+,3+,46183-'-,/,+(+)*())%*,(&*+0061++*0//5364.-(''(/,')+225),--.-)25)'.(36/**++62/''/08().023239/10;3322//++++%+-*)*-)0589+&**26-/29436-('0*+0/)%*$(&)1*+,35-/2.10/0&('0)6/8-....-,-/,.4)'((&%%%&*+6./&2-,218+(*+)*+1*01)2/*..--6+-+5/,)1+-%03'(%&(,1/)'+*1,/06;934:0-1+-,41.6,#+$$$&)****/20403/3/..33235*,(%#'''()&'800./)(&'&(*,-1710,+..222.17-)'+&'&%'&0&%.8453*)5)))($'$%&&()'(,2-.9.*++-$,)&/7696678-2/*&''',30/1:)'),(+,(36/.8/237,)0-)+634--/230745.(*(((('*((*7+,1(.
@9531bd75-62b0-4a9a-b0f3-4b06e7beff13 ch=195 read=72290 start_time=2019-12-13T08:41:06Z barcode=BC01 runid=2c9cf7bc05858273f10e7d7ec552fc0bd742dc3e
CCGGTTACCTTGTTACGGCTTCACCCCAATCATCAATCCACCTTAGACAGCTCCTTCCTTGCGGTTAGGCCACCGGCTTCCGGGTGTTATCAACTCTCGTGGTGTGACGGGCGGTATTGTACAAGGCCGAGAACGTATTCACCGCGACATGCTGATTCGCGATTACTAGCGATTCCAACTTCATGTAGTCGAGTTTGCAGATACAATCCGAACTGAGAATGGTTTTATGGGTTTTGCTTCACCTCGCGCTTCGCTTCCCTCTGCACCATCCATGGCATTAGTAGCCCAGGTCACTTAAAGAGGGCATGATGATTTGACGTCATCCCGCCTTCCTCAACTTGTCGCAGTCTCGCTAGAGTCCCCAACTTAATGATGGTAACTAACGATGGGGTTGCGCTCGTTGCGGGACCCAACCCAGCATCTCACGACACGAGCTGACGACAACCATGCACCACCTGTATCTCATATAGCTATCTCTCCATCTCTGGAGCCTTTATGAGTATGTCAGAGACCTGGTAAGGTTCTTCGCGCGTTGCTTCGAATTAAACCACATGCTCCACCGCTTGTGCGGGCCCCAATCAATTCCTTTGAGTTTCATTCTTGCGAACGTACTACTCAGGCGGAGTACTTATTGCGTTAACTGCAGCACTGAACTTTGACATCAGCACTTAGTACTCATCGTTTACGGCGTGGACTACTAGGGTATCTAATCCTATTTGCTCCCCACGCTTTCCGGGACTGACGTCAGTTGCAAGGCCCAGATCGTCACCCTTCGCCACTGGTGTTCCTCCATATATCTGCGCATTTCACCGCTACACATGGAGATTCCGGTCTCTTTCACTCTAGCTGCCCTGGTTTCTTCTATGGCTTACTGAAGTTAAGCTTCAGGCTTTCACCACAGACCCTTGCCGCCTGCTCCCTCTTTACGCCCAATAATTCCGGATAACGCTTGCCACCTACGTATTACCGCGGCTGCTGGCGCGGCAGGTTAGCCGTGGCTTTTTCTAATAAAAGTACCGTCACTCGGCTACCATTTCACCGTGCCGTTCAGCCTCCTTTATAACGGTTTGCAATCGAAAACCTTCTTCCTTCGCGGCGTTGCTCGGTCGGAGGGTTTCCCCATTGCCGAAAATTCCCTACTGCTGCCTCCCGTAGGAG
+
52*(01(+162,3.,,/&/182-113-.20---,19288*-,*+))+.,)-,04/341.500+419059;;79925./5-'02)++510107,--3/1)*,+)-.028)+64/10'/(&*'2241,4,&(+4850535-,+9))-(),*+47721201/01108,,'))+.-05/1/0.5;824122/34'$(38)(+((4+-1/;732/29986323659398:0685942:;5,15:1(*'(*+)('+/0)**/04--44333498;87,++,,&,,)+'&&*+,*///.(%'&5+*'(+4307/...-2291-.0235;:2;2.079;9835**).))*&&%#%+,48-.3,++*'888*//,.+2-,+..16/%%(.+5--)()+0.,.-/5568406'%(32.4+&+*.5-,(44458/,.-+---'(1----/639769<86,,+0,*,*++-.0,).''++,00009532,2:48899992(*+)(+.-33&()+3,00*(')+%&*%(.&('-3:43:221//+0.(-465*-09.46-3933241/228235.-*)(-+**,*+..((*-01:9;222;9-*11:1.,-4,,0-.-*,4,0(,+&)*,136800**+*+6,'1/,-,1./+...1%22*1,.0+),*'*.023,('(&&(&*,/.01168874:3--,0+*)-5474.12--.+./75218.3*)(-2*',*::7,(,*)19+/)48;03**,36886:0:,./*)/07*+-1:9563%.1,06326;65441045964000.879597524/2-4;9/165*+)&''(%+(/*$++5/3%'+*)'%&''$'(+00),/-72*')-,87(&)$%')#%$((&).0.21075.+-5:6+----33-(())*+248:+.-*-/,..*))+.0**+.2,+3,/+(0--587,2.,.1/003.,2-'44*36467100/3.18561921169280(--11&-)/,--04-1070,0/-,,),*).65(),(1%&'&$')+-1/*%(((+39+$$##$%),-/4(&#%&)+*,2+*,3-*())-:&.0+*+%)03--0,3378892;2'/+22611-..1*743$,%*2/-9..8<7)/5/792./-.+5480,.04468868-55,+10./')
@e01ec764-aedb-4a0a-97d7-f691cf2dfb1f ch=373 read=117691 start_time=2019-12-13T08:41:04Z barcode=BC01 runid=2c9cf7bc05858273f10e7d7ec552fc0bd742dc3e
CTCCTACGGGAGGCAGCGGTGGGGAATTTTTGGACAATGGGCGAAAGCCTGATCCAGCAATGCCGCGTGCAGGATGAAGGCCTTCGGGTTAATAAACTGTACGGAACGAAAAGCTCCTTCTAATACAGGGCCCATGGCGGTACCGTAGAATAAGCACCGGCTAACTACGTGCCAGCGGCCGCGGTAATACGTAGGGTGCAGGCGTTAATCAGGATTACTGGGCGTAAAAGCGTGCGCAGGCGGTTATAAGACAGATGTGAAATCCCGGGCTCAACCTGGGGCATTTTAATGACTGCATGGCTGAAGTACGGTAGAGGGGATGGAATTCCCGCGTGCTGATGAAATGCGTAGATATGCGGAGGAACACACCGATGGCGAAAATCCCCTGGACCTGTACCGGCGCTCATGCACAGCGTGAGGCAAACAGGATTCTGGGCTATGCCTGGTAGTCCACGCCCTAAACGTGTCAACGCTGGTTGTTGGGAATTTGGTTTCTCATTAACAGAAGCTGGTAAGTTGACCGCCACGGTACGGCCGCAGGGTTGAAACTCAAAGGAATTGACGGGGACCCGCGCAAGCGGTGGATGATGTGGTTCAAATTGATGCAACGCGAAAAACCTTACCCACCTTTGACATGGCAGTTTGGGGCCGGTTCAAACAGCCGAAAGGCCTGCACACACAGGTGCTGCATGGCTGTCGTCAGCTCCGTGTCGTGAGATGTTGGGTTAAATTCACGGCGGCGGCGCAACCCTTGTCATTAGTTGCTACATTCCAGTTGAGCACTCTAATGGGGCTGCCGGTGACAAACCGGAGAGGTGGGGTGTGATAAGTCCTCATAGCCCCTTATAAATTGGGGAGCTGCACGCATCATACAATAGTGGAGGGTTGCCAACCCGCGGGGAAGGCTAATCCCATAAAACCAGTCGTAGTCCGGATCGCAGTCTGCAACTCGACTGCGTGAGAAGTCGGGAATCGCTAATCGCGGATCAGCGCGTGACCGTTCGGTGCGCGCACGCCGTCACTATGGGCAGGTCTCGCGGTGGTAGCCTAACCGCAAAGGGCGCTTACCACGGCTTGAGGTTTGCGTGACTGGGGGGTAGAGAATCTTCAGGCAACCGG
+
'),.,)+,0*',---2,'+,001,(++)'&%.*892;.-21+0/47,/84873:(*&*'.*+-588200/(788915+),1/.52,64-2'-+2;:7*.(')1:7::,/86--34671,*)(&&$$&25+01-'((%)--++-:732'*216,+--225)(-*.453878890,-,)*,++,./((-&+5///668887%%5663:28+/-0-*1-01597873/125,0078453447763+1()),/*-6667.-**-6,(45.&110/,)+--.-551-%.78+.-0117535553952)&'%)*+-0.+-'303,349.2*2(0),+32''&$$%,--/3-.4706-0646645**-&***-/,273456;9'&+)*&+/1-+,4797*,.+.).(2235:78,,(%$()+53&(+(+:59'1/'/&#%(*$&%')$)++0652..22,/1/7-),1.-)$$'//12)*03:9;437323**,,)(,*0/*(*%))2*7(%*('()&'&(+)-)()()/2.%'(-*,,4/5/()&,-.)*%(,'+**+3+&)%(*0.3417:169:.))$))+*,-5//;;;9641)*12-%%%%(%%$,*2322000.7:9000.1--7,')(&*')+:5/2/)&,'+-),00*/%*01)&%%&((.1)+1+())('$%&((546357.////50/.+&%$*+22+$%&&+(*445846,,-18567)63261.**./(((%'+/*+)+-4374:3051137494-/0--0-31238(*,7744253446./74312'+.027,'))++.:/1:0-*&&'*$%).)((%%$&&%'+12,+')'+/40*+/+((%%,&375)&&*./.+,'&&,/014758.)(#&)&+2,39*3*+&,,2-/)*)'&&&&%(-0..(*)*.:;7171566.3&%,(++2-70,-,,156352&.01004;:9(3(+%*''(7+2+.-+,22-)&(),/3760+%''%%%#&#)-+.*(%&'&&&&$'%*')+))*((%*))+)()787756+)'&%','*(+0*,.62,0.0,*,((*-41041*,+1''',$5,3+'%+,.1/+('-11.&#&&*''&'%()(&''&%%.*34
@c02b7c5c-ab49-45d8-aded-a3319735e6dd ch=164 read=105695 start_time=2019-12-13T08:40:57Z barcode=BC01 runid=2c9cf7bc05858273f10e7d7ec552fc0bd742dc3e
CTCCTACAGGAGGCAGCGAGTAGGGAATATTACTGTGGAAACCCTGATGCAGCAACGCCGCGTGGTGATAGGGGCGGATCTTCTCTGTCTTTGGGAAGATAATGACGGTACCCAAGGAGGAAATACGGCTAACTACGTGCCAGCAGCCGCGGTAATACGTAGGTGAGCATTGTCGGATTTACTGGGCGTAAAGAAGGGGCGTAGGCGGATGATTAAGTGGATGCTTGAAATGCGGGCTCAACAGGTGCTGCATTCCAAACTGGTTATCTAGGTGCAGGAGAGGAGAGTGCAAATTCCTGGTGGCAGCGGTGGGAAATGCGTAGAGATTAGGGAAGAACACCAGTGGCGAAGGCGACTCTCTGGACTGTAACTGACGCTGAGGCTCGAAAGCGTGGGAGCAGGCAGGATTAGATACCCTGGTAGTCCACGCCGTAAACGATGAATACTAGGTGTGGGGGCTTCAACACCTCCCATTTGCATGCCAACACTACGTGAAA
+
*,33++/'29,+.+*00'$%''(*+)***4-*-66552)32,6,./67287451+1..2((),&),+-.&'+*%((2,.+%*&&(,/17197--+(+)/-.4--%0)*)',0,/-0.+,'(+)(*/.41+,622)0.103:53,++5+**'&++'%$(()+3,*-$&''.0%',+,)25-,/3347864273%&&*/*+./858;:7;:::+;*9+243:.02%&%&31+)%.(/2+-/0$((*0300.0258;07.6;48:1800042.,..,1'75..*.4*+%(*&')&/0/22++5.1(&%)()&*'(&*-*)-.12-++)(.1(06,.60498462+/.*7*)*,)20351/-+)+/7./*)(.0./..-.00//24137--0/+-/-',)%)-.%(/+-7.02.)/388;:,,4443498,/46:4::;53-+---8656641423337:6/*%&$('+,141+-)#&))%(%&$&&%(*&&%%'&%#&%%
@958b52c1-d418-439b-a548-bdba9f68d6b6 ch=339 read=87600 start_time=2019-12-13T08:40:39Z barcode=BC01 runid=2c9cf7bc05858273f10e7d7ec552fc0bd742dc3e
CTCCTACGGGAGGCAGCAGTGAGAATATTGCACAATGGGCGCAAGCCTGATGTGCAATACCCGCGTGTATGAAGAAGGCCTTCAGGTTTGTAAAAGTACTTTCAGCGGAGGAAGGGGAGTAAAGTTAATACCTTTGCTCGTGACGTTACCCGCAGAGCACCAGCTAACTCCGTGCCAGCAGCCGCGGTAATACGGAGGGTGCAAGCGTTAATCGGAATTACTGGGCGTAAAGACGCACGCAGGCAGTTTCATTACGTCAGATGTGAAATCCCCGGGCTCAGCCTGGGAACTGCCATCTGATACTGGCAGCGAGTCTCGTAGAGGGTAGAATTCCAGGTGTAGCGGTGAAATGCGTAGAGATCTGGAGGAATACCGGTGGCGAAGGCGGCCCTGGACGAACTGACGCTCAGGTGCAGCGTGGGGAGCAAACAGGATTAGATACCTGGTAGTCCACGCCGTAAACGATATCGACTTGGAGGTTGTGCCAGAGGCGCTGGCGGAGGCTAACGCGTTAAGTCGACCGCCTGGGGAGTACGGCCGCAAGGTTAAAACTCAAATGAATTGACGGGGGCCCGCACAAGCGGTAAAGACATGGTTTAATTCGATGCAACGCGAAGAACCTTACCTGGTCTTGACATCCACGGGAAGTTTTCAGAGATGAGAATGTGCCTTCGGGAACCGTGGGGACAGGTGCTGCATGAAACATCGTCAGCTCGTGTTGTGAAATGCTGGGTTAAGTCCCGCAACGAGCGCGCAACCCTTATCCTTTGTTGCCAGCGGTCCGGCCGGGAACTCAAAGGGGCTGCCAGTGATAAACTGGAGAGGAAGGTGGGGATGACGTCAAGTCATCATGGCCCGCCGGGCTACGATGCTACAATGGCGCATACAAAGAGAAGCGACCTCGCGAGAGCAAGCGGACCTCATAAAAGTGCGTCGTAGTCCAGTTGGAGTCTGCAACTCGACTCCATGAAGTCGGAATCGCTAGTAATCGTGGATCAGAATGCCACGGTGAATACGTTCCCGGGCCTTGTACACCGCCGTCACACCATGGGAGTGGGTTGCAAAGAAGTAGGTAGCAACCTTCGGGAGGCGCTTACCGCTTTGTGATTCATGACTGGGGTGAAGCGTAACAAGGTAACCGG
+
,21-),/.42*,4-),/-.3(%&(,3-5.+*,--;..;641/4526:6-**)%#$%%(%/-)*62//0037.+'*(+31:726%/186,-32;1'%-&//96/*+,,.*+),,*10)&&(.7*(//11101.,+,)*++&.))/-8/+-5-',)%*$%*+3*13248425,-/+0))),++/5/97963822380/./*1.134-/.244438111-3..0574247.87+'&*-0+..125:5+239'(%+&$%)*//6773(%+0.((6;4*,-/080+16/0/+,,**)(&(*-301222,9*((%(&%(*-0./0/-*-14,2.011/0)*--0,*,+-.8962;7119::/.---555:;00).--07,4+*''&'),*-73368+&,52-,-0)010/.--.+.522--..098::*)*,9;19+66,90.)..-/:-/22.**/+'002979::(5122'0112173931/12610246++'0*)(#%&&('*&'&(*2411102:56.5:9:64011,-11(&('),+-5749:9093:4890658532,++,1.3.5,,25//84+-.0363-1).&-))+,)+*,-:-,+,11.,./0996-+*-/,180+-,+18-/%)'0,,.87980/225.('&*106/2.-.//1,,0..353474951::698866/)(++2&0+-/.('()*(&&(()/366:678888:72:11,32,*,-110).-8-1+62('00(4..+))((3389;1.3./---2,-2;..54432933$1,3.292*1005*;.--/(+.14/&-,+018;399::4+'*')/,3019:426558768/2/346;6--%&&&&#-%*))&&'(&(+,422104.041023360:5.))(,))+766764011-+)*)/5/214(&(+,&(*,1**6599:9782505($+*7-.+,-.279070-0.3768:138/9.--,2-956/.,(*-0922037772110/:4368.0,1-+,5:8;4430/,,0570/.(,*+')+*14)*/+,+042:7;-)()+764;34+5.&*('))2../')*.)*-70)61(.5/,0.4.28),-0,+2245:344.,--,640/21:33302.)*3*51-0.2/:
