# Supplementary material for: De novo species identification using 16S rRNA gene nanopore sequencing
Source: PeerJ. 2020 Oct 21;8:e10029. doi: 10.7717/peerj.10029 (PMC7585375; doi:10.7717/peerj.10029)
Supplement: Supplemental Information 3 [file peerj-08-10029-s003.zip › pass_fastq_runid_2c9cf7bc05858273f10e7d7ec552fc0bd742dc3e_575.fastq]

@73bdedb0-1d03-48ef-8a1a-dbac1228ed6c ch=189 read=160547 start_time=2019-12-13T08:40:36Z barcode=BC01 runid=2c9cf7bc05858273f10e7d7ec552fc0bd742dc3e
TTATTGTACTGGTTCAGTTACGTATTGCTGGTGCTGAAAAGAAAGTTGGTGTCTGTATGTGGCTCTGTTGGTGCTGATAACTCCTACGGGAGGAGGCAGCAGTAGAAATTTTCGGCAATGGGGAAACCCTGACCGAGCAACGCCGCGTGAAGGAAGAAGAGTTTTCAGTTGTAAACTTCTGTTACTCGGAAGAACAGCGGCTACAGGAAATGGTAGCCGAGTGACGTACTTTATTAGAAGCCACGGCCACAGCTTCCGCACAGTACCAGCAGCCACTTGGCGGTATGCGTAGGTGGCAAGCGTTATCCGGAATTATGGGCGTAAAGAGGGCAGGCAGCAGGGTCTGTGGTGAAAGCCTGAAGCAGCTTCGTAAGCCATAAAACCAGGCAGCTAGAGTGCAGGAGAGGACCGTGGAATTTCCATGTGAAGTGAAATGCGTAGATATATGGAGGGAACACCAGTGGCGAAGGCGACGATCTGGCCTGCAACTGACGCTCAGTCCAGCGTGGGGGGGAGCAAATAGGATTAGATACCCTAGTAGTCACGCCGTAAACGATGGTACTAAGTATTGGATGTCAAAGTTCAGTGCTGCAGTTAACGCGTGAAGTACTCCGCCTGAGTGAGTACGTTCACTTAAAGAATGAAACTCAAAGGAATTGACGGGGGCCCGCACAAGCGGTGGAGCATGTGGTTTTAATTCGAGCAGCGCGAAGAACCTTACCAGGTCTTGACATACTCGTAAAGGCTCAGAGATGGGAGATAGCTATATGAGGTGTGGTGAGGGTGCATGGTTGTCGTCAGCTCGTGGTCATTGGGTTAAGTCACGCTTGAGCGCAACCCTTATCGTTAGTTACCATCATTAGAGTTGGGGACTCTGGCGGGCTGCAGTGACAAGCTGGAGAAGGCGGGGATGACGTCAAATCATCATGCCCCTTATGACCTGGGCTACACGTGCTAATGGGTGGTGCAGAGGGAAGCGAAGCCGCGAGGTGAAACAAAACCCATAAAACCATTCTCAGTTCGGATTGTAGTGCGTATTCCATGAAGTTGGAATCGCTAGTAATCGCAGAATCAATATTCGCGGTGAATGCGTTCCTCGGGCCTTGTACACACCGCCCAGTACTTCAAAAGTGATAACACTGAAGCCGGTGGCCTAACGCAGGAAGAGCTATCTAAAGGGTGGGTTGGTGATTTAGGTGGTCGTAACAAGGTAACCGG
+
%+#,*(+/4++&&$'&-.0,*(-%/%$)11799941384+&)*,0-6/4/242+$)'+))&$),3310-,+*.2+*+*(%((05.-3)88../&.001544(2&$&(+&,3,**/,02/+20+(0.0:.++,470/,-/4/.48*.'(,,1+,)*%+,(),.;:31)+(,$*04332735/2.*(%%()()'.20/57+511.1/4,0-/)45,&&',.,-+-03.*,-18,)3(%%(,%+1'*+.+*(*+*/470)+-*,'(+',,*+++*5+&('&(&',,+.0-1*,(.,,&&$,234731.,/(,-,3-5*+*24.024;+(%/.1/.-,)%'+,/56-+)**-33-/,*'((')(,'+-%,.0-&)'&&-'&&)(43/92562..-.-*')*29)7+((&+-(&%&*(',(-66//,+*(')'')./57268:9:9:941.010..+*143126133383/.7/8388-)'**'),209321,+*+%)%')4-109%'&&(/.0/-,+*+)/070/%80.5.2*34.4:/+&,..255)+)-2148<;-,**&(&%&&(%$&$+,,,97023/2*+,972(/'../4*0017162/)$%'&$$$(+451070.')*%'(*./38;0%&&&31('',*()($')./:4,0+0.1/22+.891431+,,0063557672)--12/*+/289,35384(,&)((+*1,-2,/365--+..'+%*'.())0+,/756(++/&,,**7,+*+,4/52*+.-,)*,..+,*(**'%#',''%(-)-*-14317;027775(**()'&')''/12,34.;45042'+'&&%')71./.*17/,2/01368212-+/4+,,)2,-'''7,58<044665/6+*'%&*(,+,.00820.12863-))(,,(/99375784332:43434511)673*-.-/628:/15,-0*+())1*,'')2370.(1365)+'**)*+&*),1,.21-*&(&+*04&*.7911:5/1-9:8-654:101/35<97:+2*(&$&((+%(&%%&&&'.20-40-.,+*'%&'&%)+-+.,.&&('''&%&'*&)'+''((*&&%)(.6+*,.2479805&.()+/-05.0.*$&)&&'&&&*0+#((+++%'$&&&(-'++)('')+'&,''$%''&'&%&'))%,*,18+*-'%(*'0+.0.1103)#+%$%%((,*,61-,0-,7977-0
@d8542a4e-7e94-4a76-b5bc-a8c8f505b8fc ch=136 read=275582 start_time=2019-12-13T08:40:36Z barcode=BC01 runid=2c9cf7bc05858273f10e7d7ec552fc0bd742dc3e
CTCCTACGGGAGGCAGCAGTGGGAATATTGCTGTGGGCGCAAGCCTGATGCAGCCATGCCGTGTATGAAGAAGGCCTTCGGATTGTAAAAGTGCTTTCAGCGGGGAGGAAGGGAGTAAAGTTAATACCTTTGCTCATTGACGTTGCTGCAGAAGCACCGGCTAACTCCGTGCCAGCAGCCCATGACAATACGGAGGTGCAAGCGTTAATCGGAATTACTGGGCGTAAAGCGCGCAGGCGGTTTTGTTAAGTCGGATGCGAAATCCCAGGCTCAACAGGGCATGCGTGCGCGGCAAGGTCTCGTAGAGGGGTAGAATTCCAAGGTGTAGCGGTGAAATGAGAGATCTGGAGAGTTACCGGTGGCGAAGGCGCCCCTGGACAGACTGACGCTCAGGTGCAAAGCGTGGGGCAACAGGATTAGATACCCTGTTAGTCCCATACGTAAGCGATGTCGAGCAGGTTTGTGCCGCTTGAGGCGTGGCTTCCGGAGCTAACGCGTTAAGTCCGTTCGCCTGGGAGAGTACGGCCGCAAGGTTAAAACTCAAAGTAGAATTGACGGGGGGGCCCGCACAAGCGGTGGAGCATGTGGTTTTAATTCGATGCAACGCGAAGAACCTTACCTGGTCTTGACATCACACGGAAGTTTTCAGAGATGGTGCCTTCGGGGAACCGTGAGACAGGTGCTGCATGGCTGTCGTCAGCTCGTGTTGTGAAATGTTGGGTTAAAGTCCCGCAGGCGCAACCCTTATCGCATTGCCAGCGGTCCGGCCGGGAACTCAAGGAGACTGCCAGTAAACTGGAGGAAGGTGGGAGTTGACGTCAAGCCATCATGGCCCTTACGACCAGGGCTACACGTGCTACAATGGCGCATACAAGAGAAGCGACCTCGCGAGAACAACGGACCTCATAAAGTGCGTCGTAGTCGGATTGGAGTCTGCAGCTCGACTCCATGAAGTCGGAATCGCTAGTAATCGTGGATCGAATGCCACAGTAGATACGTTCCCAGGCCTTGTACACCGCCCGTCACACCATGCGTTGGGTTTTAAAGAAATTAGGTAGCTTAACCTTCGGAGGCGCTACCACTTTGTGATTCATGACTGGGAGTGAAGTCGCGTAACAAGGTAACCGG
+
--2.),/),-),2./0.,./+61)1-+6-%'&&(*4/,+-/0,5267662330483-*+)))*//1333---+-,/516+6%,.).,72*(+'(+,+&&(-,.5.(,+*',0,*,,3;7.4.4.114/98..888(6)*(.+++&&%%(''+)%+,76060,1...54,-%-2200/-4/+%',($-,,-831*+('&+(/)*-2:/9/0'-.'/++,*,/332557/&*(,&-).69+91;</-7//,./51:681/,.2.),66)/6324.('%)-('$&&'&(%((*).*(&+*../56530+0-.(&&$+'1,2+0.173721114351&*-),$+)*+,-9:63.'(()(,+-5-,+))*&*'*&0292)-425)+.-&*'-)'*853953'(*)(.09(410,)-.*55-13,,3/&*(()+/7//-74+%'%())*)()+,-,3-*)*,/02178,1/23%&+-,.3:540.521,2,.-,-./1-,*()-715.61+)*&.-18321)'%$%()7/8491358*304.;;0033.4*&%%&.*2.6470149:5)7/+&)'+043617680,..89857249:*002;844545462.11370.4/''()-53514+&()(/1/0%&$.)/).*.84,-)()**+('(%(+105,29*/;289;:8735+005121222209987887620111974/16+---/3,-/71873826,/.41())*))*111,1/)+,,+-%&%***0854517..44/3+*3+0*+-/01*1'*,1873*&$')''*8830*()/-2,/3)))6//*****)/)+4468&'*,*1)%$&()*/5/,010,,+%(,/88715070-922232/+')$'%)+*+/44546233,*-&*2+/.777:74/22::-/66786230515.3-0//2-.011--,&,0/**/247-.-/2/02+61))(%%)'*1/711173-',&%'+'28,,*$**(%76797,+''&&(22()))*)+,-1,69-,37566767--.*/++0-.,($24*%+*&(&%'.000/2./,,-4;5/6(,,/3.1-/7-//2/+,/.463621100.1)$%()3-,*)&(*+5.-1+0,+3326+6
@c2c78e34-f860-4e54-9144-d586c0ef7b23 ch=459 read=62910 start_time=2019-12-13T08:40:35Z barcode=BC01 runid=2c9cf7bc05858273f10e7d7ec552fc0bd742dc3e
TCGGTATTGCTTCGTTTCAGTTACGTATTGCTGTGTCTTTGTTTAACCTTTCATGTTGGTGCTGATATTGCCCTATAGGAGGCAGCAGTGGGGAATACGCAATGGGCGCAAGCCTGATGCAATACCGCGATGTATGAAGAAAGGCCTTCAGGTTGTAAAGTACTTTCAGCGGGGAGAGGGTAAAGTTAATACACCTTTGCTCATTGGCGATGCTACCCGCAGAAGAAACACCGGCTAACTCCATGCCAGCAGCCGCGGTAATACCCGGAGGGTGCAGCGTTAATCGGAATTACTGGGCGTAAAAGCGCGCACGCAGGCAGTTTGTTAAGTCAGATGTGAAATCCCCGGGCTCAACCTGGGAACTGCATCTGATACTGTAAACTTGATCTCGTAGGGGTAGAATTCCAGTGTAGCGGTGAAATGCGTAGAGATCTGGAGGAATACCGGTGGCGAGCGGCCCCTGGACGAAGACTGACGCTCAGGTGCAGCGTGGGGAGCAAACAGGATTAGATACCCTGGTAGTCCACGCCGTAAACGATAATCGACTTGGAGGTTGTGCCCCTTGAGGCTGGCTTCCGGAGCTAACGCGTTAAGTCGACCGCCTGAAATACGGCCGCAAGGTTAAAACTCAAATGAATTGACGGGGGGCCCGCACAAGCGGTGGAGCGTAATGGTTTAATTCGATGCAACGCGAAGAACCTTACCTGAATGCTTGACATCCGGTTTTCAGAGATGAGAATGTGCCTTCGGGAACCGTGAGACAGGTGCTGCATGGCTGTCGTCAGCTCATTGTTGTGAAAATGTTGGGTTAAGTCCGCAACAGGCGCAATGCCCTTTGTTACCAGCGGTCCGGCCGGGAACTCAAAGGGAGACTGCCAGTGATGATAAACTGGAGGAAGGTGGGGATGACGTCAAGTCATCATGGCCCATACGACCAGGGCTACACGTGCTACAATGGCGCATGAAAGCGACACCTCGCGAGAGCAAAGCGGACCTCATAAAGTGCGTCGTAGTCCCGGATTGGAGTCACAACTCGACTCCATGAAGTCAGAATCGCTAGTAATCGTGGATCAAGAATGCCACGGTGAATACGTTCAGGCCTTGTACACACCGCCCGTCACACACCATGGGGAGTAGGTTGCAAAAGAAGTAGGTAACCAACCTTCGGGAGGGCGCTTACCACTTTGTGATTCATGACTGGGGTGAAGTCGTAACAAGGTAACCGG
+
-'*&)&)(&+03-.-5-,(11:454741711156/41-13+.:;+8.,2.+*%'%&')+8895222.20-0*(*23,12+-0/,-0--0((%%$%('*#**.,1642.34807<64330)/)'%46,,)&(+-,-*-4&')((&/,677'/545+*/3*)5,,,770++)*)0-+(()+)-0:910908/*.*&%%))*643%/%*&&'))$&(*03756-,2,$*/*(427-0-..3.121%(*06-+/-/26001,0.3,,/4-4---+%'&./+/20,/+)-'++*/+),.1999981:9-012+%(%'()**,,+.8:,,2635,/4*)()')+-6/,944*,3/01845683373,0/-..--1%%(,*++**,,%&%$&%)*5577--*2)-0',-,7*''*,0.00-4..-476124940.,,-166;,+2+.534992:1-.,)*+-&(51-''*33/-.0(-,-.--+113&,-**(*)))+*01-+-0:;89.67051-*88*8913::76564-,.14:786632-0/.((+,*+,)70/-..80-(12.)(-,--266270/03-1-**+239323,7+:,2366781-3)$%&)%$(**.-*'(.)20/621731252382/.14//.0+/;72-.4/**,.-.*,*--,/++-%.**-*27<:3:8<43333:571002392387916/1321012/(''&''*,0,('0684/,----///.5;7598:;:<90;:6:775886665272716655240654/11,-,,-..-%0+).3.211892,-/0-&0.:/5.27:+/2.8//88&/''%$))(),))28&496775972//4182;936/++/3'*+&&)*454--'')*))'*+478;:::.-2.60421::147667768532477994/6.365)))+,02:65785/)(&('*,3236191%+,.2')'')(%&(41%&/,6300,*&()00(%/0:75853.+34-*.6;8:966507/1,,-*9.3+()+-%''&+-4/0011514122/-3'))/.0'(&''0/4///22/-880.,086564,*/*(&)*+155242$+-/204./.11216<72:),5.-,*,024%(#*+''((%.,/:/0167+'),++/11/1..'*+585<84;2-13043627001&-+3*)*558<9711/10-(/-*,2.--70346637.8.199:14
@4b39028c-e222-400f-b045-a358f14786b8 ch=251 read=135742 start_time=2019-12-13T08:40:29Z barcode=BC01 runid=2c9cf7bc05858273f10e7d7ec552fc0bd742dc3e
TCATTGTACTTCGTTCAGTTACGTATTGCTCGAGGGAGGAAGGGAGTAAAGTTAATACCTTTGCTCATTGACGTTACCCGCAGAAGAAGCACCGGCTAACTCCTGCCAGCAGCCGCAGTAATACGGGAGAACAAGCGTTAATCGGGATTACTGGGCGTAAAGCGCACGCAGGCGGTTTGTTAAGTCAGATGTGAAATCCCGGGCTCAGCCTGGGAACTGCATCTGATACTGTAACAGGCCTCGTAGAGGGTAGAATTCCAGGTGTAGCGGTGAAGTCGTCGTAGAGATCTGGAGGGAATACCGGTAGCGAAGAGCGGCCCCCTGGACAGACGGCGCTCCAGGTGCGAAAGCGTGGGGAGCAAGCAGGATTAGATACCCTGGTAGTCACGCCGTAAACGATGTCGACGGAGGTTGTGCCCGCTTGAGGCGTGGCTTCCGGAGCTAACGCGTTGATCGACCGCCTGGGAGCCGCAGGGTTCAAAAACTCAAATGAATTGACAAGGGAGGCCCACACAGGCAATTGGAGCATGTGGTTTAATTCGATGCAACGCAGGGAACCTTACCTAGTCTTGACATCACGGAAGTTTTCAGAGATGAGATATTGCCTTCGGGAACCGTAGGACAGGTGCTGCATGGCTGTCGTCAGCTCATTGTGAAATGTTGGGTTAAGTCCCGCAACAGGCGCAACCCTTATCCTTTGTTGCCAGCGGTCGGCCGGGAACTCAAAGAGACTGCCAGTGATAAACTGGAGGGCAGGGATGACGTCAAGTCATCATGGCCCTTACGACCAAGGCTACGCGTGCCACAATGCGCATACAAGAAACTGACCTCGCGAGAGCAAAGCGGACCTCATAAAAGTGCGTCGTAGTCCCGGATTGGAGTCTGCAACTCGACTCCATGAAGTCAGATCGCCTTAATCGTGGATCAGAATGCCACGCGGTGAATACGTTCCCGGGCCTTGTACACACCGCCCGTCACCATGATGGGTTGCAAAAGAGAGTGAAAAGCTTAACCTTCGGGAGGGCGCTTACCACTTTGTGATTCATGACTGGGAGTGAAGTCGTAACAAGGTAACCGG
+
$)'0-+*+,1,0-.38),,8-.,2/6/./13)%/2('.-,-,1.$)*,60008462(,'(/1.-..%0'()0029047.(/**3,(-.())*2-80.2,-,*'&'+0(''$'+0*,)++-'0,.).))&'',+)1371;1;17(.')1,.,.1:89122/,('+-(+',+.7;698<<12737+07**1753+,56//62*68788,%,('&,2,)-201002./11..1,&),-*+57869888+'+.--.,3+5,0/-/8433675462+'*$&&&''*.+++*+2114/*..*.4128913)%(*&),*&+*//4:;3(')))/%'*,(*)0214**7:::61240./285;:'(+.;;'40,.(/0-/2658:4,.42*+*-*.12:8:;9.4)&()+0/*2&*&))19,1.1;5)*'&**69566/1/1-/+-+,--566/../,0')-2757978:743+%(')--**-(''%+26501614;;.4+,/0-+/(&*0-*.//1*'*)''%(('%+(4.'.//.*),01;;-57:1/+..38*827%//(.306-/--/.(.-,&'*'/221(+++&)(/5;6-..*+)**)'),'3/.7;95:-8:276:45%*62505333:999133;876889:956410)0+,-0/72./2:3852;380.77))65'3-,+-0::59<101.-25.83./6-28/&,+011-4331:8.7341+(%(%(/04665.....18892),))(0)+%396086763///9199868)+)//4($$#%()55.&)-/00/+-/.568/42/)'$%'+-16+*%(*+)*./378879/*)('*26**11/,-*)./06;5+*514176/5//-0-(/,(5'#%%(,-+*+02269556543*-342+,,&'+,./1&&**(*)755;5561/28558/(*')&/*+---8:57.80+,.+*+)+(+*+),+09*79,+++).,-*+')..')204/75)&(&$*&'&%#%&)*-02.1-1+)3+(,1*-.,7-,98245;91200233443443,11%'(-//,---358869(4.4:8;43
@5d2e0480-2f49-4fd3-a505-eb51c777de8c ch=4 read=43972 start_time=2019-12-13T08:40:28Z barcode=BC01 runid=2c9cf7bc05858273f10e7d7ec552fc0bd742dc3e
CTCCTACGGGAGGCAGTAAGGGAATTTTCGGCAATGGGGAAACCCTGACCGAGCAACGCCGCGTGAAGGAAGAAGAGTTTTCGGATTGTAAACTTCTGTTATAAAGGAAGAACTGGCTACGGAAATGGTAGCCAGTGACACGGTACTTGTAGAAAGCCACGGCTAACTACGTGCCAGCAGCCTGTGTATGGGTGGCAAAGCGCTATCCAGGTTATTGGGCGTAAGAGGGCAGGCAGCAGCGAGGTCTGTGGTGAAAGCCTGGAAGCTTAACTTCAGTAAGCCATGTAGAAACCAGGCAGCTAGAGTGCAGGGAGAGGATCGTGGAATTCCATGTGTAGCGGTGAAATGCGTAGATATATGGAGGAACACCAGTGGCGAAGGCGACGATCTGGCTGCAACTGGCGGCGCTCAGTCGAAAGCGTGGGGCAAATGGGATTAGATACCCTAGTGAGTCACGCCATGTGATGAGTACTAAGTGTTGGATGTCAAGTTCAGTGCTGCAGTTAACACAATAAGTACTCCGCCTGGAATAGTACGTTCGCAGAATGAAACTCAAAGGAATTGACAGGGGCCCGCACAAGCGGTGGAGCATGTGGTTTTTAATTCGAAGCAACGCGAAAGAGTTACCAGGTCTTGACATACTCATAAAGGCTCAGAGATGGAGACTGGCTATATGAGATACAGGTGGTGCATGGTTGTCGTCAGCTCGTGTCGTGAGATGTTGGAGTTAAGTCCCGCAACGGAGGCGCAGCCCTTATCGTTAGTTACCATCATTAAGTTGGGGACTCTATAGCAGGGCTGCCAGTGACAGAAGCTGGAAGGCGGGGATGACGTCAAATCACATCATGCCCCTTATGGCCTGGGCTACACACGTGCTACAATGGATGGTGCAGAGGCGGCCGCGAGGTGAAGCAAAACCCATAAAACCATTCTCAGTTCGGATTGTAGTCTGCAACTCATTACATGAGTTGGAATCGCTAGTAATCACTTGAAATCAGCATGTCGCGGTGAATACGTTCTCAGGCCTTGTACACACCGCCCGTCACACCACGAGGAGTTGATAACACCCGAGGCCGGTGGCTAACCGCAAGGAAGGGCTGTCTAAGGTGGGATTGATGATTAGGGGTGA
+
/0,.)(-/64*+--.2,8'''&)*/862-0554:55.-)#&$%))')*06-(-43++'+'&(++,-2-202,.,('+.::8150.1.*),7833745.6.--71-,4+6*+--(2,0.**&&)++(.1,--3-&**++.&&%#%(++1))'')))'+723.5*+*3-4386887:0.+)*.)%&(**'((+(+-0)8-&%&%+,035''-&(/%0(-+*(,./-&&,06-5662'+)&&&'*-2.430((/,,+0+(),)('&$&',)-(()''%$0/.(,*()%%'&(...6/.91./43/,+-.03238+)*)./.454:8010113;53(/*((+)(/.+*-,)-3./348532,0490..,1/358111071/.4/2/33353555/3-+*/373/1(/*,((*.,'()-))*-*+-*../,339;4.2,'-*..9856;''()+&&')-*,/59*/)(''*+)(,'/.1/.3/184-*+%*+.1+.;80043788861323//)--1,/.$*(*,2:562-)(''&&'+,/0664/.1),41-*-2,295:3/0*11276-%+141'*&$&&*,0.)/)+6))**'1)+,4/7930195;6'''&(/80/-,.4+'%(($$)&$*&)*531137723330206*2-97:**)*+:3)',&+'())*/0310.0157:465533./1789:8;723--/'.//165356464264896<50'(3)50.//5)(+,)2()%')1/--'2.*+4,----51.12/49433//42/+*/)/4,14631-)'))&)/'/,*,,'*)+00/&(%&''()'(,31-8:/4758:9;::;4+.()*02232.76,,611.)29.12..-./.+&'))/+767:;:;;8835578,,'0+51/44)*'')+,-,4,./<<84:4''*788/;9:972.&(*+,(-%*2(()*2.0,.+(+,0(,))).010*,/904524433'0.-2.-*+,),12513-016601102(1234<:8978<768&884/1-+(((&('.825:933322123',*)+,*)+1,-..34106-*-&.00*0./30,.434-+8-))*),-+1/,/.,/,0-98:7,/,+,)(('++--6,.,/
@d291ee68-a19a-4a87-a487-6e09a0dd1cf2 ch=170 read=112798 start_time=2019-12-13T08:40:19Z barcode=BC01 runid=2c9cf7bc05858273f10e7d7ec552fc0bd742dc3e
CTCCTACGAAGGAGGCAGCGGTAGGAATTTTCGGCAATGGGGAAACCCTGACCGAGCAACGCCGCGTGAAGGAAGAGAGTTTTCCGTTTGTAAACTTCTGGTATAAAGAGCAGCGGCTGAAATGGTAGCCGAGTGACGAATGCGCAGTAGAAAGCCACACACGGCTAACTTCGTGCCAGCCGCAGTAATACGTAGGTGTAAACGTTATCCAGGTGTGGGCGTAAAGAGGGCAGGCGGCAGCAGGGTCTATGATGAAAGCCTGGAAGCAACTTCAGTAAGCCATAGAAACCAGGCAGCTAAGAGTGCAGGGAGAGGATCGTGGAATTCCATGTGGCGAGTGAAATGCGTAGATATATGGAGGGAGAGGAACACCGAAAGTGGCGAGGCGACGATCTGGCCTGGCTGACGCTCAGTCGAAGCGTGGGAGCAAATGAGGATTAGATACCTAGTAGTCCACGCCATGTAAACGATGGAGTACTAAGTGTTGGATGTCAAAGTTCAGTGCTGCAGTTAACGCAATAGAAATTACTCCCGCCTGATAGTACGTTCGAATGAAACTCGAAAAGGTCGGCAGGGGCCCGCGAAGCGGTGGGGCATGTGGTTTAATTCGAGCAACGCGAAGGGGCACTACCGGAAAGATCTTGACATACTCATAAAGGCTCCAGAGATGGAGATGGCTATATAAGGATACAGGTGGTGCATGTGGTTGTCGTCAGCTCGTGTCGTGAGATGTTGGGTTAAGTCCGCAGCAGGCGGCGCAACCCTTATCGTGAATTACCATCATTAGTTGGGGACTCTGGCAGGAACTGCCAGTGACAAGCTGGAGGAAGGCGAGGGATGACGTCAAATCATCATGCCCCTTATGACCCATAGGCTGCGATACTGCAATGGATGAATTGCAGAGAGAATGAAGCCGCGAGGTGAAGCAAAACCCATAAAACCATTCTCAGTTCGGATTGTAGTCTGCGCTCGAAGCTACATGAAGTTGGAATCGCTAGTAATCCCTTGGTGGCATGTCGCGGTGAATACGTTCTCGGGCCTTACACACCGCCCGTCACACCACGAGAGTCGATAACACCCGAAGCCGGTGGCTAACCGCAAGGAAGGAGGCATCTAAGGTGGGATTGATGATTGGGGTGAAGTCATAAAGGTAACCGG
+
.,0,*-0+''++(*()01,*(&')&*'-560+,721:32/('%+,);1+*+5,*'-,-35356,+-)*+,+5,-')&%)340*1)-&0)%&(1(13:420//11552&.%++-)*'%&'%,3+-562./1*()**.,'%&%%&#$%$(,(.,+&''*+,+)*----26-,0,*-'-)'(*.*.&)'+)*.:587203+(''&%(*1..6-)/*+),+353/.083(&*++-,392130+--,-5/00.%*)*,-175--633(+'%()*)),*((*.,)3/511/07100+-3/-010-&'&+,496591(*(.7144)80-0,2-321-,'())*$&'(&+0(),-.5//-,,)/29+-.)&)&,/*8//07*,,)(,+/,(+/127710/0/&)*+(%$$%%,,($((*564/&'(&*)*((*$'(.190*'+-),2/-2577:-,//.,)'&'*.15$/&(06)5000**%'+)%&(''(/1;1903(,-*-,-467,018:8993356553-.*0-)%+**-,*++0.&&+////.*.013031&,)/-,+0+*+/,-.1**)+$(+,%-01,/71(+'%%%%)**,4,-.,0.-,3271*8-74*'(&131)/+,/--($)%*+(*')('(&%(-&-)*+431//-0()+51.7104,-.12248.-*+)27745541)+'**.-.+01103023,,(*+/+(#))-/2+,-,.043574556568538*/-.958+-87)+0)2./800..+.1(.4/096743.%$).,//1/13)2)&*,6*686/456200.+-*2*+8236124674-*()*--*2,*))-+(&,/,0/./0./359911.0.*)&,20,0.,')$-1(%'(/1++%(#$&'/*'*,0/03**'%&,)**)()*),*,()+-*-2/0/-(%*&(*%*/710/50-/27:86:99;858268:804/10./0357-,+')66-($)**+257-0,+/503-56:6/..))3-,/&'%&)'&&)+/71574808656:9680110.4(+57)2)&'*,+.4/5:6230+,,.4-/,,*&),-664756.-0,'(-+,//0.+)*()-30)*-(.+11*'&(%%$(0-.*/-10;7/0/+..+(7+423)0,,0,++')'*,*-)030040
@172ca3d0-9da8-4c96-9c29-855f55fd650d ch=263 read=69302 start_time=2019-12-13T08:40:17Z barcode=BC01 runid=2c9cf7bc05858273f10e7d7ec552fc0bd742dc3e
CGACTTCACCCCAATCATCAGTCCACACCTTAGACAGCTTCCTTGCGGTTAGGCCGCGGCAAGGGTGTTATCAACTCTCGTGGTGTGACGGGCGGTGTGTACAAGGCCGGAGGCAGTATTCACCGCGACATGCTGATTCGCGATGCTGGATTCCAACTTCATGTAGTCGAGTTGCAGACTACAATCCGAACTGAGAATGGTTTTATGGGTTTTGCTTCACCTCGCGGCTTCAGCACCACATAACATCCATTTGTAGCACGTGTAGCCAGGTCATAAGGGGCATGATAGTTTGACGTCATCCGCCTTCCTCCAGCGTGCTGGCAGTCTCGCTTCGTCCCCAACAATGATGGTAGCTAACGATAGAGGTTGCGCTCGTTGCGGGACTTAACCCAACATCTCACGACACGAGCTGACAACCATGCACCACCTGTATCTCCTTATAGCTATCTCTCATCTCTGGAGCCTTTGTAGGTATGTCAGAGACCTGGTAAGGTTCTTCGCGTTGCTTCGAATTAAACCACATGCTCCACCGCTTGTGCGGGCCCCGTCAATTCCTTTGAGTTTCATTCTTGCGGGCAATACTACTCGAACGGAGTACTTATTGCGTTAACTGCAGCGCGGAGCTTTGACATCAACACTTAGTACTCATCGTTTACGGCGTGAACTACTAGGGTATCTAATCTATTTGCTCCCCACACGCTTTCAGGACTGAGCGTCAGTTGCAAGGCCAGATCGTCGCCTTCGCCACTGGTGTTCACCATCCATATATCTGCGCATTTCACCGCTACACGCCCGGAATTCCACGATCCTCCTCCTGCCTCCCTGGCTGCCTGAGACTTATGAAGCACTGAAGTTAAGCGAATTTCACCACAGACCCTTGCTGCCGCCTGCTCCCTCTTTACGCCCAATAATTCCGGATAACGCTTTGCCGCCTACGTATTACCGCGGCTGCTGGCGTAGTTAGCCGTGGCTTTCTAATAAAGTACCGTCCTCGGCTACCATTTCCTGTAGCGCCGTTCTTCCTTTATAACGAAGTTTACAATCCGAAAACCTTCTTCCTTCACGCGGCGTTGCTCGGTCAGGGTTTCCCCCATTTGCCGAAAATTCCCTGCTGCTGCCCGTAGGAG
+
$%').0.,///*-1/46;745.5'%'*+-++).+($%'(4/&'3-3-606,/189)**(&''0,-+/0;7601'..3/33779-+(()/'+1++***1)(%&%&-,.0+1%*()'),.093/04)*+-/685898289725421*+'*0)4*8))&*-10340-/0370(()93426588577586-..0120.+.415491:-(-487/9:0*-0</+-3..,,-.+'(+%**(-+()*)-&(',2-+68*+/,/-*,*(&&%&'()*,/.1.3,05;1+.0/3310291//01211,22'*95<8551*)+-')%)(),(,030-/(*1416/733*.'*/.--45372(00/020//01(*+32:243669749,,,5,0./..,-1)14365552*--*),00162+++++4:;782/.2419976778668.-/..+000232343547875570/0652;8/0/*/,,/033(%')-/4*.()+(2-656750,..,6(*-82,0+4+54(2-++.--..2+'-,//11/106/.'*),,006.71:0*-3.,*.3;97,57,0+**')&(&&'&)**-/+''','&'%,)-.5,3....428353010.,((&+)%+.4,,-8799450-+-.,.//0354871270&*(0-.-,')(*63442.(*-05060/0.+24+'&'977,(*(+,(#$$'*2:51)&$&)((*790:/0/2.3754560+-/0341,//.28330-(''$*%&+('((**2/14/3*'**,*077/&')&&*$((+*,&$&'/(6+-,''',,-4*+*+1/)),+,-4***0/+./4++'&%&$%())+((+357210,4.*)&'&&%)-+)(.)'***.76++.+,/047.631./005-.2/:4,-+'%%*2,-639-1/4/5/4*&)00-)-/&142-416051-56/108450-(('&'+,40600173858//75-+,6..2-+--05552('))5-.%0++/8212-,()%)(0169:6671,(,')+614&',)/;4+01:21-*-270/825-1-.3+4501%(*+++:0,,/1+605(+22/;6-89:/--7*+18619:7.,96,'$))*3)(**(+/,5.&*
@183ee868-f801-4ae0-8e99-8b519e5bbd37 ch=305 read=129274 start_time=2019-12-13T08:40:15Z barcode=BC01 runid=2c9cf7bc05858273f10e7d7ec552fc0bd742dc3e
CTCCTACAGGAGGCAGCAGTGGGGAATATTGCACAATGGGCGCAAGCCTGATGCAGCCATGCCGCGTGTATGAAGAAGGCCTTCGGGTTGTAAAGTACTGTAGCGGGAGGAAGGGAGTAAAGTTAATACTATTTGCCCATTGAGCATTTACCCGCAGAAGAAATACCAGCTAACTCCATTTTGGCAGCCGCGGTAATACGGAGGTGCAAGCGTTAATCAGGAATTACTGGAGCGTAAAAGCGCGCAGGCGGTTTGTTAAGTCGGATATAGAAATCCCCAGGCTCAACCTGAAGCTGCATCCTGATACTGTAAGCTTGAGTCTCGTAGAGGGTAGAATTCCAGATGTAGCGGTGAAATGCGTAGAGATCTGGAGGAATACCGGTGGCGAAGGCGGCCCCTGGACGAACTGACGCTCAGGTGCAGAAAGCGTGGGGAGCAAACAGGATTAGATACCTGGTAGTCCGCGCCGTAAAGCGATGTCGACTTGGGTTTGTGCCCGCGAGGGGCGTGGCTTGGAGCTAACGCGTTAAGTCGACGCCGCCTGGGAGTGGCCGCAAGGTTAAAACTCAAATGAATTGACGAGGGGCCCGCACAGGCAGTGGGCATGTGGGTTTTAATTCGAACGCGAAGAACCTTACCTGGTCTTGGCATCCACGGGAAGTTTTCCAGGAGATGAGAATGTGCCTTCGGGAACCGTGAGACAGGGTGCTGCATGGCTGTCGTCGGCTCGTGTTGTAAGGAAATGTTGGGTTAAGTCCCGCAGCAGGCGCAACCCTTATCGCTGTTGCCAGCGGTCGGCCCGGGAACTCCAAAGGGAGACTGCAGTGATAAAACTGGAGGAAAGTGGGGATGACGATAAAGTCATCGCGGCCCGCCCGACCAGGGCTACTACACGTGCTGGCTGGCGCATACAAAGCGACCTCGCGAGCAAAGCGGACCTCATAAAGTGCGTCATGATGCGGTTGGAATCTGCAACTCGACTCCATGAAGTCAAGATCGCTAGTAATCGGATCAGAATGCCACGGTAGATACGTTCAGGCCTTGTACACACCGCCCGTCACACCATGGGAGTGGGTTGCAAAAGAAGTAGGTAAGCTTAACCTTCGGGAGGCGCTTACCGCTGTGATTCATGACTGGGGTGAAGTCGTAACAAGGTAACCGGAAGATAGAGGCGACGGCCGTGGTTAACACAAAAGGGAGCACCGACAACTTTCTTCAGCGCCAGCAATACGAAAAAGCG
+
+00'),6,/+(+1-*,,*,1.5,&)'%-)1.,%,,3/091.,.28/7;8546566/5765154234512/0+1+'*(+502435,98595-31'&)&)-*($(&(.-',.(,'-)%))1691/;/8.000&11(*.41&+'*$((*0:+)17,+4/./-)(0)$&*6/../200200/01/*(%#%'*5+-(1+,2/(.+*)'))-16311/.8.9//'.(.(2))+::+%'(54173('&(+&+)(18(5292)1+5-//6(00*()&$'(,'+66(%160/2-41.)'&,&',-43.4)))./..00&)*%%%$)&)),13577+(*.)+,(1)8+2+('%*'((-/4:71(-1(+,:9610-++,,7:202.613:3500-4...6+3-.0.683+7896*'3),.0/23340/4--+&&+'&)&..',6*'+,9;1721/+9-1243144.,)*+*03/'//3862:8+'--..,432-1/4,,+(.'%(),/+&++/+3+2/-/2.)',-,(+,050/.20/91/,-.00.&*404//470'''%'',+32.)-)/09:3578*(00,./60645/*174-47(%'$$#%')%.03/()%+&)*/'18<8-968,(&&(.-,01).15:1;1164.()*+*.'.-75.--,8.*.+*78,0,+,)(+.08723:44988:415&*//+7816/*445+23+,+22/00./;7540,..-,+++0-2/.7,,&%,+*/+**;/*5,/.02.+7'(&*+'/'(-/3;763;-3---://4/2:23;111,412137/&*+)-00+-).41-4,)*10200+-*(*,.35+6621,*((+&&&$)54453/0-$&-3*,776+,'&(*))($&&%'/04,-,5+5//&()%'(())*+&%%-*./23306/+)&&((*978/-++,*/9+*,-/,/300/.3:9082+))&#$&%'&(**-,*')#(+-/013313++.67702+/,++0-))-45,-3&-.-5-.(3+475.06622%$''+.'%4/785635$'+)0.6..-2-.,/614:4/33..,.5-1,5+((((0.24014:6*%))%*()+,.)(((&2')&(*.'5.),+'*+1,,7;631,++,/0-%((%(*+00&((/2..//,.730).-0479932-**-4$,$((++,-(,).*,-'/60.+*++59*&*)&&*-/31/757,*-/-0,.))*).*)&-)))$##)+*'%&&$
@1dddd811-498e-4b9c-a8df-c099c88c1c0c ch=187 read=139356 start_time=2019-12-13T08:40:15Z barcode=BC01 runid=2c9cf7bc05858273f10e7d7ec552fc0bd742dc3e
CTCCTACGGGAGGCAGCAGTAAGGAATTTTCGGCAATGGGGAAACCCTGACCGGCAGCGCCATGACGTGAAGGAAGAAGGTTTTCAGTTGTAAACTTCTGTTGCAAAGGAAGGGCGGCGGCTACAGGAAATGGTAGCCAGTGACAGTACTTTATTAAGAAGCCACGGCTAACTACGTGCCAGCAGCCGCGGTAATACGTAGGTGGCAAGCGTTATCCAGGTGTTGGGCGTAAAGAGGGCAGGCGGCAGCAAGGGTCTGTGGTGAAAGCCTGAAGCTTAACTTCCAGTAAGCCATAGAAACCAGGCAGCTAGAGTGCGGGAGAGGATCGTGGAATTCCATGTGTAGCGGTGAAATGCGTAGATATGGAGGAACACACCAGTGGCGAAGGCGACGATCTGGCCTGCAACTGACGCTCAGTCCAGCGTGGGGAGCAAATAGGATTAGATATAGTAGTCCACGCCGTAAACGATGAGTACTAAGTGTTGGATATCAAGTTCAGTGCTGCAGTTAACGCAATGAAGTACTCCGCCTGAGTGGTACGTTCGCAGGAGAATGAAACTCAAAGGAATTGACGGGGGCCCGCACAGGCGGTGGAGCATGTGGTTTAATTCGAAGCAACGCGAAGAACCTTACCAGGTCTTGACATGCTTAAAAGGCTCCAGAGATGGAGAGATAGCTGCGGTACAGGTGGTGCATGGTTGTCGTCAGCTCGTGTCGTGAGATGTTGGGTTAAGTCCCGCAACGAGCGCAACCCGCGTTAGTTACCATCATTAAGTTGGGGACTCTACTTAGCAGAGACTGCCAGTGACAAGCTGGAGGAAGGCGGGATGACGTCAAATCATCACCCCTTATGACCTGGGCTACACACGTGCTACAATGGATGTAGTTGCAGAGGAAGCGCCGAAGCCGCGAGAGGTGAAGCAAAACCCATAAAACCATTCTCAGTTCAGTTGTAGTCTGCAACTCACGACTACATGAGGGTTGAGTCGCTGGTAATCGCGGAGTAAGCCTGTCGCGGTGAATACGTTCTCGGGCCTTGTACACACCGCCCGTCACACCACGAGAGTTGATAACACCCGAAGCCGGTGGCTAACCGCAAGGAAGGCTGTCTAAAGGTGGGATTGATGATTGGTGAAGTCGTGAGTAACCGG
+
*/13/)+'330250(10%)***/1*045....4/.<.,11((-)+/)&&(.((%'&%(),6%$&%&'/++003./).*/)9;:/7'+(0,**/)/0735436/107)--.,*&&*()(,1*)***/(0.-)4-.,12:&)*,.3**+*+776/020'$**'04/-,-*+,5/++,')1172)4015769/4./-//:756484..+.0241631/7''5-+)+&)/1-10142&'*0.,,5;42:/,.--'28...7634950361,/732*,&$$$&$')2-'('()+(60),((*55/+(*''$$)***&&('(,43)&(/6')***4*6)6*.3..332+,,,52114:;00/21--862/,/.39.81./(.3---21+)+2)5/*%%),-.-0000('**./0/-1.-*.,/08%(&'+4726+'*-:<<989/,6+..74435697785+-058;577:/.)(+(''))653&)&*,54/0*&*/-+))03-,//00133122/1.0+1)*$*''),-01:469531./-34577894$%%*(&**-1259;45948,1-0/419994+*0+063+-.2-'-/+042.*-+&+'+007<;58594.3.*-4,323235'&.1.3,(*,(-*+*:-)*+(($&'(382(++))),))(*,;:40,((+)''('&&%()%(*)1-166145:0739/12660/.//6677998996569/9.31-/05,,+-,('-,2321+-//1+0+,%'&**$%*)(2737742:38.0:0:;75530+&%'%%%&$&'(++*027--,++252/0/15.+)(,),)//2-878:8000:5010/,$)+1--900./.615.+,*++*)&().,-.,,3--;<961,%1-'('(*'1+-5..%%$&,*)1805-*'''&1))3,..84-),,+-3::/;;::<66636888%.'3+-.363./2..*)*$''),,,.00.'/1(/)&$%&.,-4&1//700(-&*&#'*2*.64983./).+/095786/8213*/226.7./-0+-,.516;1400((')'*,,*,&)+,)'),1.-/5*),2..9,6,4-2*.655122'3)1+..,-665148,.909<;12.+,--4251'1*')**-)0%%$(/62:31
@aef37fcc-ec92-4e0e-864a-8254c32725d4 ch=189 read=160451 start_time=2019-12-13T08:40:08Z barcode=BC01 runid=2c9cf7bc05858273f10e7d7ec552fc0bd742dc3e
CCGGTTACCTTGTTACGACTTCACCCCATCAATCCCACCTTAGACAGCTCCTTCCCTTGCGGTTAGGCCACCGGCTTCGGGTGTTATCAACTCTCGTGGTGTGACGGGCGGGTGTATTGCAAGGCCGAGAACGTATTCACCGCGACATGCTGATTCGCGGTACTAGCGATTCCAGCTTCATGTAGTCGAGTTGCAGACTACAATCCGAACCTGAGAATGGTTTTATGGGTTTTAGCTTCACCTCGCGGCTTCGCTTCCCTCCTGCACCATCCATTTAGCGATGGTAGCCAGGTCATAAGGGGGCATGATGATTTGACGTCATCCCGCCTTCCTCCAGCTTGTCACTGGCAGTCTCCTTTAAGTCCCCAACAGCGGTGGTAACTAACGATAGGGTTGCGCTCGTTGCGGGACTTAACCCAGCATCTCACGACACGAGCTGACGACAACCATACCACCTGTATCTCATATGGCTATCTCTCCATCTCTGGAGCCTTTATGAGTATGTCAAGACCTGGTAAGGTTCTTCGCGTTGCTTCAATTAAACCACATGCTCCACGCTTGTGCGGGCCCCAATCAATTCCTTTGAGTTTCATTCTTGCACGGGCAATACTACTCAGGCAGGTACTTATTGCCGTTAACTGGCGCGAACTTTGACAGCATCCAACACTTAGGTACTCATCGTTTACGGCGTGGACTACTAAGTTATCTAATCCCTATTTGCTCCCACGCTTTTCCGGGACTGAGCGTCAGTTGGAGCCAGATCGTCGCCTTCGCCACTGGTGTTCCTCCATATATCGCATTTCACCGCTACACGTAGATTCCACGATCTCTCCTCTAGCTGCCTGGTTTCTATGGCTTACTGAAGTTAAGCTTCAGGCTTTACCGATTCCTTGCCGCCTGCTCCCTCTTTACGCCCAATAATTCCGGATAACGCGCACCGTAATTACCGCGGCTGCTGGCACGTAGTTAGCCGTGGCTTTCAATAAGTACCGTCACTCGGCTGCCATTTCCTGCTAGCCGCCGTTTCTTGCTTACAACAACAGAAGTTTACAATCCGAAACCTTCTTCCTTCACGCGGCGTTGCTCGGTCAGGGTCTCCCCATTGCCGAAAATTCCCTACTGCTGCCTCCCGTAAAG
+
071.6/-3+8(',('+./2394,4*,)'(:1:.37('.-,-.123%./1367199)2/*-..%%&)*37+-+-*)/84)0*.)/.--2,0-*-)+,52+-*)*-.'.+'(&)*+.(,+*-37,7430,,.0/++)--*-4;11117899:9:89;0(**(,,()))/,)4514'$&(-5//),&'+,/%&'/-35999861610440&&,*&'%(***3+488,+-(551;<3+(''('%/105.,1.)0,+,54;192-+),,0-4--,9+-28)&$&'$&%#&%'++&))(*()/,*/;:3067233315:5./368863:5.-43::3//),+,-41015)+*.1-,,,-/0%%*',))+,8;*/))''$(),.42486357755/.(11,2-..0/576:,,324.0030.13++)033210+.1///0&%,,+--011:6)6:65-30,/-,,1.3458(+*,*/,2266/1,513476446-**5+64*%('**,-43792,-/1:++./,.+3/;:9;931-3*%*4/4&1'5+9463.//./016-+*&(*(*,22'..453+'&1246756.1762205;;779;,5+)**,-541+.,,.22148//32(%$,(*+7+03+021/2,/*('&%'())1,.61)**'$%&'*,8-7.-0.&*)*23997::65:8+-*,-.55760/-./2*(**+-979;1;3+*-0:.),*78*'3-/,35*+,+89556657:7970/70)&()06,-288696+,*),--8<:8787,%/7,757;8989701+,+7<7*49<6761/((&((.308360-+(.--.0.023+)03448757:1;30,04680.7),1171,8++&*,024+45*(%$#&%%&-)0-)(%('&.01....2),22:('(-.,(--/305;,41539862,+&('**+).)/'-16011866788541&-.458381018.16:2/-/(*0*.+%($%&&'++23-0-,+%/+'4;466.-&'((1.364328++/+$&)&#$'&(-/0)(+)*0;/*)*',-&&..,278;99<:69<6.201.9//.1*./1/:3;511201,3680,020//*.12,1504,(&(&&('&(-*.6)+.%)*(
@7a149007-3a03-4119-8448-45b83294108e ch=142 read=136194 start_time=2019-12-13T08:40:07Z barcode=BC01 runid=2c9cf7bc05858273f10e7d7ec552fc0bd742dc3e
TGCATCGGTATGCTTCGTTCAGTTGCGTATTGCTGGTGCCTGAAGAGTTGTCGGGTATCTTTGTGTTAACCTGCCTGTCGCTCTATCTTCCGGTTACCTTGTTACGACCACCCCAGTCATGAATCTGGTGATGGCGGCGCCACTCCCGAAGAGTTAAAGCTACCTACTTCTTTGCAACCCACTCCATGGTGCTGACGGGCGGGTGTGTACAAGGCCAGGAACGCGTATTCACCGTGGCATTCTGATCCCGATTACTAAGCGATTCCGACTTCGCGCCAGGAGTCGAGTTGCAGACTCAATCGGACTTCACGACGCACTTTATGAGGTCCGCTTGCTCTCGCGAGGAGTCGCTACTCTTTGTATGCGCCATTTGGCACGTGTGGTCGTAAGGGCCATGATGACTTGACGTCATCCCCAGCCTATCGGTTTATCACTGGCAGTCTCCTTTGAGTTCCCGGCCGGACCGCTGGCAACAAAGGATAAGAGTTGCCTCGTGCGGGACTTAACATTTCACAACACGAGCTGACGACAGCCATGCGGCACCTGTCTCCACGGTTCCCGAAGGCACATTCTCATCAGCTTCGTGGATGTCAAGACCAGGTAAGGTTCTTCGCGTTGCATCGAATTAAACCACATGCTCCACCGCTTGTGCGGGCCCCGTCAGTTCATTTGAGTTTTAACGCGCGGCCGTACTCCCCGGGCGGTCGACTTAGCAGCGTTAGCTCGAATTACGCCTCAAGGGCACAACCTCAAGTCGACATCGTTTACGGCGTGGACTACCAGGGCATCTAATCATTTGCTCCCCGCACCGCACCTGAGCGTCAGTCTTCGTCAGGGGCCGCCTTCGCCACCAGTATTCCTCAGATCTCTACGCATTTCACCGCTACACCTGAATTCTACCCCCTCTGCGAGACTCGGCTTGCCATTATGGATGCAGTTCCCAGGTTGAGCGAGTTCACATCTGATAACAAACCGCCTGCGTGCGCTTACATGCGCCCAGTAATTCCGATTAACGCTTGCACCTTCCGTATTACCGCGGCTGCTGGCGCAGGTTGGCCGGTGCGCTTCTTCTGGAGTAACGTCAATGAAACAAAGGTGCTTTACTCCTTCACTCCGCTGAAAGTGCTACAGCCCAGGCCTTCTTCATACACGCGGCATGGCTGCATCAGGCTTGCGCCCATTGAAATTTTAATATTCCCCACTGCCTCCCGTAG
+
$"#$%-)1.+*(-/./+,7-.425%.+.+)5-6599906()+-,'&('($'(,.*+&22098++*-+1+1,&$(&'%*.57::6665-123+4/7.04/6)0/'+,,01+112***.00211)()%%%$&$&''&'+,,.,%''03*)/,)$'3:29+*123580(..3)(+.**+$55-,336:/2541,),).9.874++*''($%&(06-616)182:916024685.0320/-.+-5-&(+*-)'',59033,&(*.67;//+,.571..++*%*)%'*+&&34:46%&+.063;11'/)+(-''),0745+,-21...*/,.13--.,*+,-5704/$**&)+++,1%(*+/96)+,.25:;94-.'%'-+/,/..,)+04527,5682)(+-.-..-.,-0--298/1)'%()2.-,-)/+/)),.-45/62.05745/074..3553:,1+.):576824052.3*26<-6.524,*%+----(')+0+.6;)(%%$-(32/8)-&()'))++3/---.19590//7.8&8.80009-06784++/16662/+)//.7214//+*+)()&%%&((,)/1;::489624789,-,+)(162:33:924.0-*+//0))-5.6;583.-.0278790180.6,'$%&(,)*+)'&)))&0;3-6;:-32088/.-0'()++,-))+0318552%262+4/..-(''*$/%+.419+0,,-&%')%'))-066*3+54/+-..18/8,6.666572676598*-%.,--::776041(+)%&'((*+.*'#%)('+)/84-%'$%++,(-1+-+3769756657;9815*)591172192;4444/05%1/-61/0/2++-0099833-0.3663368202+-,0510&&-)+,11572/,:99:666963+'&(*++/*''((($++-13698945+(++.-,)/6(%)+5*,10044-,+-0,/6../89:3221042-*,'$%&(%)()..**,188<78/009087781-(*&*73<95*7++:23/--.5-.,,/+6+--+./1/0///'/2++#%6*67:2./)$(,-3258606+*&'&+.3+)*/,-/2*&*+31*66-.)0)$%$%*)'')&(&%&&&23(('/+3360072$'%''+-1+0/23690.*.,23+57-11**40;5,/3+##'*).,-6.,0-485'$&''496182/175
@7d41accf-11cd-4b23-844f-83183b98b9ea ch=269 read=71342 start_time=2019-12-13T08:39:46Z barcode=BC01 runid=2c9cf7bc05858273f10e7d7ec552fc0bd742dc3e
CTCCTACGGGAGGCAGCAGTAGAGAATATTGCACAATGGGCGCAAACCTGATGCAACCATGCCGCGACCTTCCGGGTTGTAAAGGAGTACTTTGTAGGGGAGGAAGGGAGTAAAGTTAATACGCTTTAATAGTTGCGGAAAACACAACCTTCGGCAACTAACCGCGGTATCTGGAGGGTGCAAAAAGCCCCGTTCGTCGGGTACTTTAGATAAAGCGCGCGAGCGGTTTGTTAAGTCCAGATGTGAAATCCCCGGGCTCAACCTGGGAACTACATCTGATACTGGCAAGCGGAGGAGTCTCGTAGAGGGGGGTAGAATTTAGGTGTAGCGGTGAAGTGGCTGAAGTCTGGAGGAGGGAATACCGGTGGCGAAAGCAGCCCCGGACGGGCGAAACCGATTGAAAGCGTGGGGAGCAAACAGGATTAGATACTACCGGTGCGCGTAGCGATGGGCTGGGAGTTTATTGCCCTTGAGGCGTGGCTTCCGGAGCTAACGCGTTAAGTCGACCACTGGGAATTACGGCCGCAAGGTTAAAACTCGATATGGTGACAGGGGCCCGCACAAGCGGTGACATGGTTTAATTCGATGCGCGCGAAGAACCTTACCTGGTCTCTTGACATCCACGGAAGTTTCAGAGATGAGAATGTGCCTTCCGGAACCGAGACCAGGTGCTGCATGACGCCGTCAGCTCCTGTGTTGTGAGGGAAAATGTTGGGTTAAAGTCGCAGCGGGCACAGCATATCGCTGTTGCCAGCGGTCGGCAGGAACTCGAGAATACCAGTGATAAACTGGAGGAAGGTGGGGATGACGTCAAGTCATTATAGCCCACCCGACCAGGGCTGCGTGCTTCTGGCTGGCGCATACAAGAGCGACCTCGCGAGAGCAAGCGGACCTCATAAGTGCGTCATGGGGTCCGGATTGGAGTCTGCAACTCGGCGCTCCATGAAGTCGGAATCGCGCTAGTAATCTCGTGGATCAGAATGCCACGGTGGTCACGTTCCCCGGGCCTTCCCGTCACACCATGGGAGTGGGTTGCAAAAGTGGGCAGCTTGCCTTCGGGAGGCAGCACCACTTTGTGATTCATGACTGGGGTGAAGTCGTAACAAGGTAACCAGGAGATGAAACTGACAGGCAAGTAGGTTGCTAAAGGCACACCAGACGGCTTTGCTTTGCCCTGGCAATACATGTGGCACG
+
&)13237.64/21002202500,/'1-/93-,-.12.-2/.'),-&,2-/24042'0435501&$&$%-,2+0.853:0+45+*('&((-,/-(%%-54,(--**,/,&*+15,)3+0,00.&&))$'%#&$'%$'&(+245/+/+*(&%&%$&&%%(&)%04)(%&($%%$((+-/&*&)),-.,*,*+))'/%&(((&$'$%'&'&(.0-1/**,.++&'/117:<<-6080639(+-9*('$)/.,.26,*3988:26451-2+.++)(*))91./0-./0-,33(/,+*(&%#&*+7262*&+*.33*.,(*()+'$(++-+---6:7.2-%((+(')('(-/04405-&).-(1+./1*4001-)+.('-(,/6-(')%'&-0,%&%&&&)%+'&**'((.1-(/)*.04;38,7.,:+0)1/*+$&*'(%&%''))+'((*()),()((+'')294,2-,491)1021540-.-+--/(,()%+---*-.0/:04,2301.0)+&$+,%()&&*).3,*,-)3/6:5::50/+$()#$'*-+&)'-13,*+'$&()05-104,.%*,0/15<:194;1./.,,--+)+.403696.1)*0+/*++...40)0444//202*1+,;0-2//./...-,83,1+24-3,,,,-3+(&$&))&',010+(&&&'%'('&%&(#'(*++)%')(),))'&(*&(*)(,-36/9/:/31.&)%%&$''&(&(%'%$&%(+11)(('+744:747592.+&$%3(8++,2(('(&'&,812410/246.,.0/1,)/-3/48:/2995989995468*7+)&&%%&)&--*)+,5//.')%%'&*$&(-'&'&$$.,-/0-++.%'$'&%&%*+-1,-,(('&(.2*1/8.05/.'&--&(&'&'##$%((%%*(/-+6*))&(),1*--%,(1+32/200,*,.10..1295:66220/0012283.&(+/37322)'*8:99/-.,-.(,(%$**.2.393*1.)(&%%))-./-0.05..'%%$&),3*2;./05-%%$&(%$%%%%%%)-,.2%,-()(%(#((,,'+/-/++,-/6973/-//0882*('(&)3,*.-/24,2,//2/',(%(,,*(0&*%'*/))40.+*+(,*,'%$+%(%+'*()%)'$&'-&*''*'$$)(((+%&&(&&0-.-6./-')''$%#
@b2587e14-5a7e-43cd-a2d7-c6f1739365ce ch=207 read=69561 start_time=2019-12-13T08:39:26Z barcode=BC01 runid=2c9cf7bc05858273f10e7d7ec552fc0bd742dc3e
TGCCCAGTCACTTGAATCACAAAGTGGTGGCGCCCTCCCGAGTTAAGCTACCTACTTCTTTTGCAGCCCACTCCCATGGTGTGACGGGCGGTGTGCACAAGAGCCAGAACGTATTCACCGTAGTTTCTGATCCCACGATTAAAAGTTGAGCTGGAGTCCAGGTTGCAGATCCGGACTACGACGCGCTATGAGGTCCGCTTTAACTCTCGCGAGTCGCTTCTCTTTGTATGCGCCATTGTAGCACGTGTGTAGCCCTGGTCGTAGGGCCATGATGACGGCGTCATCCCCTTCCTCCAGTTTATCACTGGCATTCTCATGCGGTTGCCAGCCGGACCGCGGCCAGCAAAGGATAAGGGTTGCGCTCGTTGCCGGGACTTAGCTAACGTTTCTGCTGAGCTGACGACAGCCATTACGGCACCATAATCTCCACAGTTCCAGAAGCACCAATCCATCTGGAAAGTTCGTGTTCTGGACCGGGCAGGACACATCAATTCATTTGAGTTTAACCTTGCGGCCTCCCCAGGCAGTCGACTTAACGCGGTAGCTCAAACCACGCCTCGGGCACAGCCTCCAAGTCGAGCACATCGTTTACGGCGTGGACTGGGAATTATCTAATCCTGTTTGCTCCACGCTTTCCTTTTCGTCAGTCTTCGTCCAGGAATGCGCTTCGCCACCGGTATTCCTCCAGATCTCGCATTTCACTGCCGCTACACCTGGAATTCTACCCCCCCTCTACGAGACTCAAGCTTGCCAGTATCAGATGCAGTTCCCAGGTTGAGCCGGGGATTTCCGCATCGACTTAACAAACCGCCTGCGTGCGCTACGCCCAGTAATTCCGATTAACGCGCACCCTCCGTAATTACCGCGGCTGCTTTGCTTTTGGAGGTTAGCCAGTGCTTCTTCTGCGGAATTGAAATCAATGAACAAAGGTATTAACTTTGCTCCTTCCTCCCCGCTGAAAGTACTTTACAGCCGAGGCCTTCTTCATACGCGGCATGGCTGCATCAGGCTTGCGCCCATTGTCGCAATATTCCCCACTTAACGCACTCCCGTAGGAG
+
($&''*)1.')-)*-646/4091-+0,())((3.)(+6)))(*-3.(*++2+'())82284+&+*%/7/*.+3/*(10311,.36565.+%(&(')$'('&(#&)#*)3./:9:<8241.,%*+1.*+,.0:.)(.+.,/*,(&%(%&#%%&&'+'(1)$(33945)),)-+0-772-*/(*))&&(#&'&,()--+*,*((,+4444)*-%'(*,/7/565/84+()+-1348,7,+'&*,+43323+(*,-6+).+,++)*++(+5(4/0,+(('&('+*++205.+.46-1*,.2:3//210+++)$%,)++''#$'(11%''&(1+5156-*+(+)'()--0*//7520-13*7/0/445538-,)+89310+'')#))*)/31('$%%(&'+,0024-7/&%%&'($&&(()..')+)+.)1,$&,/545&&%*(%'&2*61897*+++/30/+++.*''%&,'(&&###$'%$$,)(())*016;7<9/9;7--03;9090/.,)()%%'+.69,1294)1225501*2))%%($,&'(-1%&)*+'('04+0&-))''&%()+0)4/-.0+)&(*(+.94-8*#$)+.)),,*(%$&(&%.'+,75557995.67-).-1)&*+,-;7,&&-1.*((%&'*(+/&$*,3,//')$$##$3).-/1&''&-+,0:62-1((),.-./),.2:8/'&#%&)&'',-.1710,*(-)**/223973/)+*%&)*.038731)...,10.0246820..$)&.6;48.-2+4+,$+2*&*-*'29,-*)+-/0)&('(1.11/1&.*22.-/.*&+'&,(+004*()+175;641/514,,*)&*(.97244./2&0&(/1)((,,11,+')*$$&&%.+))+/0,/28'13/00908<9432/+&&()(*.)'**6/0*'119,+**$*(())*.-&,-06,3-0,.95*+::1/7-),*,*))$%'&-,)*)1,4/4-+01)''*'(&))',,../,/.//34:6696732;.-08.-('**/0316313.'(($$$&)0),*08++6381--
@47c25eec-3ca4-42ed-8145-e20983ab7f19 ch=173 read=146173 start_time=2019-12-13T08:39:21Z barcode=BC01 runid=2c9cf7bc05858273f10e7d7ec552fc0bd742dc3e
CGTTACCTTGTTGACTTCACCCCAGTCATGAATCACAAAGTGGTAGCGCGCCACTCGAGGTTAAGCTACCTACTTCTTTTGCAACCCACTCCCATGGTGTGACGGGCGGTGTGTACAAGGCCCGGGAACGTATTCACCGTGGCATTCTGATCCACGATTACTAGCGATTCCGACTTCATGGAGTCGAGTTGAACTCAATCCGGACTACGACGCACTTTATGAGGTCGCTTGCTCTCGAGTCTTCTCTTTGTATTAACGCCATTGTAGCACATTATTAGCCCTGGTCGTAAGGCCATGATGACTTGACGTCATCCCACCTTCCTCAGTTTATCACTGGCAGTCTCCTTTGAGTTCCCGGCGGGACCGCTGGCAGCAAAGGATAAGGGTTGCGCTCGTTGCGGGACTTAACCCAACATTTCTAGCACGAGCTGACGGCAATATTACGGCACCTGTCTCCACGTTCCCGAGAGCGCAATCCATCTCTGGAAAGTTCTGGATGTCAAGACCAGGTAAGGTTCTTCGTTACCGAATTAAACCACATGCTCACCGCTTGTGCGGGCCCCGTCAATTCATTTGAGTTTTAACCTTGCGGCCCGTACTCCCCAGGCGGTCGACTTAACGCGTTAGCTCCGGAAGCCACGCCTCCAAGGGCACAACCTCCAGAGTCGATACGTTTACGGCGTGGACTACCAGAATTGTTATCTAATCCTGTTTGCTCCCCACGCTTTCGCACCTGAGCGTCAGTCTTCGTCAGGGGCCGCCTTCGCCTGGTATTCCTCCAGATCTCTACGCATTTCACCGCTACACCTGGAATTCTACCCCTCTACGAGACTCAAGCTTGCCAGTATCAGATGCAGTTCCCAGGTAGGCCAGGGTTCACATCTGACTTAACAAACCGCCTGCGTGCGCTTTACGCCCAGTAATTCCGATTAACGCTTGCCCTCCGTATTACCGCGGCTGCTGGCGCAGGTTAGCCAGTGCTTCTTCTGCGGGTAACGTCAATGAGCAAAGGTATTAGCTTTACTCCCTTCCTCCCCGCTGAAATTACTTTACAACCCGAGGCCTTCTTCATACGCGCGGCAAGCTGCATCAGGCTTGCCGCCCATTGTGCAATATTCCCCACTGCTGCTTGCTCCGTGAGGAG
+
65.8-.242.-(((+272,766+./3979856.-+*183+-120-'')*,0/&()+(',+204/),**-5/245963::/&,-*41,'))5;3,.1:10)+023823076/4..39:9694:/1988;87;8;8659:621/-,07:422252..,,/0**1112434418*,66;311/,*+,2($*+*$'.567.:/-01519755766/1,,*68+,433632$(.-,--,('%$&(*+0/23151+,*.20/+&+3,5-***+)()&+--(-*+-5413997&/%%.+584.,,,+*('()+22688*82*',4.:6856124<:2333472:21281.4$%/')34:48:3,2+(2,+.,,1031)'$&*:/,3.934/0**802,-122.8,+,5,--3-0(+&%,*'%(5*/+++-/0238975/32,--&#&&'&((/10.3//03.2'')))0/5+)('%)*(4+:0;:99994683/33,/9700)()65822/018-12-+(/,3978:7-0-)/3'((0)65.61-,,,,.,0$-,,/1301375682961*,0093<:14:8-0/6::+///.3.-.8099()511,49;,+7-..8/..-0.-23.-)*/.*)//0'0(+,)/302/2737'+(3:5111256:.5'+'()+(((%(*+,6;./22125-1*-*&.7+&('-*'-()*745063201075)*+-45,*+*+2253,.+03()*5769;4999:<963:()28/39*-:3:645.&(+-04<97.7(''+,,678898:67<<548;4//)+&-217.8-7-2,'031,*,('-,&,*-2421'),-(,,&'+)/02./0014883821(+..%'//8%-/.170++,,0.//,-+3-76967;49;6531-/./(,(('22/7/-,2345:1((*12-7+*+3*(15633;073/;/190/..-.1883/,',+145,+*7,'(*%'1.88;89:.42,',4/1173423*10,4-'*,*+80'++40**+2;207-,(,1.)$%*&*0*,+**15,),-.14,(*)--61618<:11,-'*),/+(&+$&(.3-57(25/14((*,.86+-5*..65745536::2,/,,+)(+&'&,024**))2,+,
@5a147e2a-f294-4f2c-b69d-a55b7dbf474e ch=274 read=74467 start_time=2019-12-13T08:39:20Z barcode=BC01 runid=2c9cf7bc05858273f10e7d7ec552fc0bd742dc3e
CTCCTACGGGGAGGCAGCAGTGGGGAATATTGCACAATGGGCGCAAGCCTGATGCGCTGTCATGCCGCGTGTATGAAAGAAGGCCTTCGGGTTGTAAAGTACTTTCAGCGGGAGAGAGGAGTAAAGTTAATACGCTGCTCGTGGCCGTTACCCGCAGAAAGCTTTCGGCTAACTCCGTGCCAGCAGCCGCGGTAATACGGAGGTGCAAAGCGTTAATCGAATTACTGGGCGTAAAGCACGCAGGCGGTTTGTTAAGTCAGATGTGAAATCCCCGGGCTCAACCTGGGGAACTGCATCTGATACTGGCAACGAGTCTCGTAGAGGGTAGAATTCCAGGTGTAGCGGTGAAAATGCGTAGAGATCACGGAGAATACCGGTGGCGAGCAGCCCCCTGGACAGACTGACGCTCAGGTGCAGCGGTAAGGAGCAAACAGGATTAAGATACCCTGGTAGTCCACGCCGTAAACGATGTCGACTTAGGTTGTGCCCGCTTGAGGCGTGGCTTCCGGAGCTAACGCGTTAAGTCGACCGCCTGGAGTACGGCCGCAAGTTTAAAACTCAAATGATTGACGAAGGGGCCCGCACAAGCGGTGGAGCATGTGGTTTAATTCGATGCAACGCGAAAGAACCTTACCTGGTCTTGACATCCACGGAAGTTTTTCAGAGATGAGAATGTGTGCCTTCGGGAACCGTGAGACAGGTGCACCACGCAGCTGTCGTCGAAATGTGTTGTGAAATGTTAGGTTAAGTCCCGCAACGAAGCGCAAAAGCCCTTATCTTGTTGCCAGCGGTCCGGCCGGGAGACTCAAAGGAGACTGCCGGTGATAAACTGGAGGAAGGTGGGGATGACGTCAAGTCATCATGGCCCACCCACGACCAGAATACGATGCTACAATGGCGCATACAAGAAAGCGACCTCGCGAACAAGCGGACCTCATAAAGTGCGTCGTAGTCCGGATTGCGTCACAGCTCGACTCCATGGCGGGAATCGCTAATAATCGTGGATCAGAATGCCACGGTGAATACGTTCCCGGGCCTTGTACACACCGCCCGTCACACCATGGGAGTGGGTTGCAAAAGTAGGTAAGCAACAGCGGGGAGGCGCTTTGCTGTGATTCATGACTGGGGTGAGAAGTCGTAACAGGTAACCGGAAG
+
+/2.*,/+-/+&*+.)83/10158.-54-8/,*'(+311:96.2/2&36//*0'&%&&%#**.)68)-&&),26566*%((*)0&(0,.76451.44,&-(*,52+)++(5.)*&&%/,(''*360,7,/))&%(,,440.,1,-(*121.7,*,)(0-*'&%&%-.80,+1//,,+-49.,--,03437374,9,,,0/*.**-217+,011300.2+&,*,./79<;:7/:9.,0+4.0-+36&318,)1151257%'(0..-18/-078/+00-.-%%*&%'.0,+0/76755/+)*+-9251./*/+'%),.7135/+/33-.)-),)9)(441)(*-/6;73-+1--3632+()&$&,$%-/-.)1126537+2(),%(***1743'(0510(*++&),8688548:68.',*+*))))*''+,4(206:0421'*,8609-,2:964046+.2674480,+*),-7641/0,&',)2(.+-93*,-3/10852459229-+02+/0559211/1641156467526952(,&()+(-48/.-'-,;9498013439731.0-,-1./5.57+.:--056575504.+,$)-.1/*'.16&-1,2,*),).-544++1-'*/2.'*)*/1--,-+0/+09898,+-/,+*)+9;:0/()&(()++,/0-,,,)220173&(')(.423+)(+.')(*,.)+/).())+,-/651/+&*('+)++(0)**043-..7%.-15.,**+***3216-&$*-(0.:7)*69'.'(*)&'$)+&++()0+4-0'0(1)-31)%*15725&,()(02214,(....336.330/*+.+1-558;8..5478877)(&)+:::45/1/6,(,2('+.40'++&&%%'&%'&')(.12211213)(('+*&)++)*07575420.*%)/92804--11524/5)+--./027:999/-'.%6*%$*'(%)*$**9795580+/-30(.('.*112)&$%(+)))*10566331228::2/200/6;:89896;-,/1+/)+,,.--+,*/74093..-*+&-403200()**223912/92)&)&5-11/---1/&%('+1/)-5.,*(&%&)+/0.0383553697465+(+,%'(')5035441*6.9;:;:91)(
@704e6e5d-d868-453b-b092-9efa2a59b161 ch=132 read=75411 start_time=2019-12-13T08:39:19Z barcode=BC01 runid=2c9cf7bc05858273f10e7d7ec552fc0bd742dc3e
CTCCACAGGGAAGCAGCAGTAAGGGGTATTTTACCGGCAATGGGGAAACCCTGACCGGCGAGCAACGCCGCGTGAAGGAAGAAAGGTTTTCGGATTGTAAACTTCTGTTATAAAGGAAGAACAGCGGCTACAGGAAATGGTAGCCGAGTGACGGTACTTTATTAAAGCTGGCGTGCCAGCGGCGCGATACGTAAGGTGGCAAGCGTTATCGGAATTATTGGGCGTAAAAGAGGGCAGGCGGCGAAAAGGGTCTGTGGTGAAAGCCTGAAGCTTAACTTCAGTAAGCCATAGAAACCAGGCAGCTAGAGTGCAGGAAGGATCGTGGAATTCCATGTGTAGCGGTAGAAATGCTGTGAATATATGGAGGAACACCAGTGGCGAAGGCGACGATCCTGGCCTGCAACTGACGCTCAGTCAGAAAGCGTGGGGAACAGAGCGGATTAGATACCCTGATGAGTCCACGCCGTAAACGATGAGTACTAAGTGGCGGATGTCAAAGTTCAGTGCTGCAGTTAACGCAATAAGTACTCCGCCTGAGTAGTACGTTCGCAGAATGAAACTCGAAATTGACGGGGGCCCGCACAAGCGGTGGAGCATGGTTTAATTCGAAACAACGCGAAGAACCTTACCAGGTCAACCGACATACTCATAAAAGGCTCCAGGATGGAGATAGCTATATGAGATACAGCAGGTGGTGCATGGTTGTCGTCAGCTCGTGTCGTGAGATGTTGGGTTAAGTCCCGCAACGAGCGCAACCCATATCGTTAGTTACCATTAAGTTGGGGACTCTGGCGAGACTGCGGTGACAAGCTGGAGGAAGGCGGGGATGACGTCAAATCATCATGCCCCTTATGACCTGGGCTACACGTGCTACAATGGATGGTGCAGAGGAAGCGAAGCCGCGAGTGAAACAAAACCGCAAAACCATTCTCGGTTCGGATTGTAGTCTGCAACTCGTATGAAGTTGGAATCGCTAGTAATGCGAATCAGCATGTCGCGGTGAATACGTTCTCGGGCGCTTGTACACACCGCCCGTCACACCACGAGAGTTGATAACACCCGAAGCCGGTGGCCTAACCGCAAGGAAGAGCATAAGGTGGGATTGATGGTTAGGGTAGAGAAGTCGTAACAAGGTAACCGG
+
()))%&&++(&%)+3063/52*+1*&'%$%&&(/5.71330-2/))02./)(+555/&%'((++,0/251524432121,(-,'),,997.5;/51-/5;933601/01,017,.,06./77-554944-,&&$0))+-0.,./8,+++,2-)&*))*,,*0-21*''%$$*+/.-,*+-,%#%(&())6353'-+03:67:+.65:546(/+*0'%)+,18375266)''.0+)&'*-,0.++46,*/-//65515331::-.4,-(,$&$$$&(-+1'**-1,7:461.28526.-5-.*,,&(+.-02288.2)-*86333.1*3.03/0//--./,3/.('*0,*--&(%%&1.-,(.2.,/(,52/235465:643615357///./%%')2131114-00158899346.'$*+'%&20),0+*(,1*/).22/./++,0/15'%%$)%&&)/2)+&--03:<;81.1*)%(')-+'%%$$)/528668642.3:84620*$(,-636/4.--0413,),%-*-))/404-,--.65867<521.,09;:8<95+)%)&*(-.57*59,++5*%&&(,5.3/40/0,../1001912100,)-4,,++0'*(+*(.32-2/)4*&'%('%$(&%#%%'++))$',36*.40-3))*)**30/./)//+**--5466875/-%+(1,,6:0////563:234571*,,.613112-702264/2)+34181&$$*+&%*-*/%%(-0-3),*($)'+706//,4/++&*(,*//.5+35.+**10,.,+,0021,0'.++*'++()+941.*(-)/+(18120**+,35671120,-45(851'*'(-//4;579135,,%'*3460(.*/+-///34/&*+*,3/05,.),)'+354,'))+/0'-2;:*2)#$%(2..155:877*544-',%.*%')+11+,)*)))-'((**'$%&(-+9970++,),*,''$$%&)'(%+-47774.2.675595.0/09548/.25&&+'&)',++-/70453010,-)/-')(&&'(//,++./,*01)),4-+,&,//70/,/898101&0,.-(%&&&%*(&'-)25/16/0-+&*)&043--,-()(&',*-05820.0,389:7;
@4e10f9d4-2390-42e0-ad33-6db246a19b84 ch=260 read=83133 start_time=2019-12-13T08:39:06Z barcode=BC01 runid=2c9cf7bc05858273f10e7d7ec552fc0bd742dc3e
CCGGTTGCCTTGATTTACGACTTCACCCCAGTCATGAATCACAAAATTAGTCAGCGCCCTCCCGAAGGGATTAAGCTACCTACTTTGCAACCCCACTCCCATGGTGTGACGGTGTGTACAAGGCCCGGGAACGTATTCACCGTGGCATTCTGATCCACGATTACTAGCGATTCCGACTTCATGGGGTCGGTTGCGGGGCACTCAATCCGGACTACGACGCACTTTATGAGGGTCCGCTTTGCTCTCGCGAGTCCTTCTCTTTGTATGCGCCATTTGTAGCGTGTTAGCCCAGCCCTGTGGTCGTAAAGGACCATGATGACGTCATCCCACCTTCCTCCAGTTTATCACTGGCAGTCTCCTTTGAGTTCCCGGCCGGACCGCTGGCAACAAAGGATAAGGGTTGCGCTCGTTGCGGGACTTAACCCAACATTTCACAACACGAGCTGACGACAGCCATGCAGCACCTGTCTCACGGTTCCCGAGAGGCACATTCTCATCTCCTGAAAACTTCCGTGGATGTCAAGACCAGGTAGGTTCTTCGCGTTGCATCGAATTAAAACCACATGCTCCACCGCTTTGTGCGGGCCCCGTCAATTCATTTGAGTTTTAACCTTGCGGCCGTATTCCCCAGGCGGTCGACTTAACGCGTTAGCTCCGGGAGCCACGCCTCAAGGGCGCAACATAAGTCGTTTACGGCGTGTAGTTCTGGGGTATCTAATCCTGTTTGCTCCCCACGCTTTCGCACCTGAGCGTCAGTCTTCGTCCGGGGCCGCCTTCGCCACCGGTATTCATCGAATCTCTACGCATTTCACCTTTACCTGGAATTCTGCCCCCCTCTACGAGACTCCAAACGCGGTATCAGATGCAGTTCCCAGGTTGAGCCCGGGGATTCATCTGACTTAACAAACCGCCTGCGTGCGCTGCGCCCAGTAATTCCGATTAACGCTTGCACCCTCCGTATTACACCGCGGCTGCTGGCACGAGGTTAGCCGGTGCTTCTTCTGCGGGTAACGTCCAATGAGCAAAGGTATTAACTTTACTCCCTTCCTCCCGCTGAAAGTGCTTTACAACCCGAAGGCCTTCTTCATACACGCGGCATGGCTGCATCGGGCTTGCGCCCATTGTGCAATATTCCCCACTGCTGCTGCTCCGTGGGAG
+
1%((')&)$(&'%(4()*((*30880989,247695476601-/,&+(*$''()/02;6113-*+0),,)/(/+(--%,-*$(+30%.'''184-0-24*,75.2..-11++)')-758735816/-84492/,+*2./00*/*6,,,810-/0/30.--4/1450-/006;82//2454))',))('*.,2''&.,,,$*+.4:02-./,-''(+,1*+&(,4-)&'%*2)*,($(-+*)-.//2,,'%)(+('4+7/9:/.1/22436<1:7)(**+-'*%++,)/2++.0:0+*(,/*+++.1'11&2878110/-101200-**()%(.02110-.292-.039/;..,59858303-+*-5836/)3040:884+../942174:*5,60-)+10/:564660033/3077232423,82,/6338-.,-26425533446767-81,-4/1030.0/293567,,+,5;92:0'(('%'+(12.5:/1:89891''(./2*,015;999<9959:10134<7120/)4,7::<644+4845798(+*++)32-,,))*+,226)*/5**.0,,//238/950()').64;819<7---5;<+9,.)-('(+*(*&)(-/.:;,-2)108420.12578677/5./%,-0.492++560637437)(.4,-&+,**&)'*'(*-3;:/107542,&&*-2)(+01+.,//,1.,60122<8.,/.-24+//02://4706;35769::968994:3308'*22.1768:9<9686.170;8,8,+%()*-31/1,01756(39-+'4'&+&%()%)--'4,3217272-+*.+%*,(.43/5*.(%''+&0-312,+-001629;/0+*1543*)+40*,4-,'2*..-/5521111205532904;99:9755-,)&*2075-,1,)04752.5.-&*&&%#'))+2,+2935-5-))$')./.7111350-*(('$)(11//4704-,,4**-.,978004.0/0/01'0%(%(+,1:*/-111,*%'37/)-,68)314*&)43)/33.54*+(+.*-*'*%1***0-1-:89<88<98765,321,.),/664447888-5+339-1.:4-%',+,/.3/..*).68+&)+++-*-''))37-0'74,-
@c7688b08-6477-4d79-a7ea-0b01b9aaa92b ch=89 read=83932 start_time=2019-12-13T08:39:06Z barcode=BC01 runid=2c9cf7bc05858273f10e7d7ec552fc0bd742dc3e
CTCCTACGGGAGGCAGCAATGAGAATTTTCGGCAATGGAAACCCTGACCGAAGCAACGCCGCGGCGAAGGAAGAAGGTTTTCAGTTGTAAACTGTTATAAAGGAAGAACAGCGGCTACAGGAAATGGTAGCCGAGTGACGGCACTTTATTAGAAGCCACGGCTAACTACGTGCCAACAGCCGCGGTATTAATACGTAGTGGCAAGCGTTATCCAGGTATTGGGCGTAAAGAGGGCAGGCGGCAGCAAGGGTCTGTGGTGAAAGCCTGAAGCTTAACTTCAATGAAAGCCATAGAAACAGGCAGCTAGAGTGCAGGGAGAGGATCGTGGAATTCCATGTGTAGCGGTGAAAAGTGCGTAGATATATGGAGGAACACCAGTGGCAGGCGACGATCTGGCCTGCAACTGACGCTCAGTCGAAAGCGTGGGGGAGCAAATAGGATTAGATACCTAGTAGTCCACGCCGTAAACGATGAGTACTAAGTGTTGGATGTCAAAGTTCAGTGCTGCAGTTAACGCGATAAGTACTCGCCTGAGTAGTACGTTCGCAAGAATGAAACTCAAAGGCGGGGGGCCCGCACAAGCGGTGGAGCGTAATGGTTTAATTCGGAAACAACGCGAAAAGAACGCCACCAGGTCTTGACATACTCATAAAGGCTCCAGAGATGGAGAGATAGCTATATGAGATACAGGTGGTGCATGGTTGTCGTCAGCTCGTGTCGTGAGATGTTGGGTTAGAGTCCGCAACGAGCTTTTAACCCTCATCGTTAGTTACCATCATTAAGTTTGGGGACTCTAGCAGAGACTGCCAGTGACAAGCTGGAGAGGCAGGGATGACGTCAAATCATCATGCCCCTTATGGCCTGGGCTACACGTGCTACAATGGATGGTGCAGAAGAGGTAGCCGCGGGTGAAGCAAAGCCCGCCATTCTCAGTTCGGATTGTAGTCTGCAACTCGACTACATGAAGTTGGAATCTTCGTAATCGCGAATCAGCGGCATGTCGCGGTGAATACGTTCTCGGGCCTTGTACACCGCCCGTCACCACGAGTTGTGCTTACCGAAGCCGGTGGCCCACAACCGCAAAGAGCTGTCTAAGGTGGGATTGATGATTGGGGTGAAGTCAACAAAGGTAACCGG
+
+75-/36/96.02++01-'.&'%''/576.+.54:51'1)%/8,+,287,0,)+3*,),,)(+,,''(*)(,')()--6201+../-.49+23/22()+.*)(*('*,)%)*/61-,,%((/-012:73335)%&'*42.(&#%&)''**,%)+$(((++5011968697889;6.6133136/4.+,.*&*(/+.''*','--+,/57517'$1-/..51:321/6:,'$0,.,/5:4373-2-1*+4/.-%&(,/0)*)(*/843,0'(&'&&%%%&'%(#((+(/423,')'$),388.,..)0&.+4/2)1-(((,-...255)3)3+::40/-+',,,2/**16+(%,/2982011/31347/00/53349-/-1.*+*/,1951100.254646748333689:8:0466-/61,-.8:;;8)(+,9;8918:-1-$%.++54./5615/62&+..0,1-.)*((.)))*)---(''+3/8/:967435/-/88*(+-.1023.6.1)/---.1430+*+*0'+)+*+%,*,/9:9:<:50.''.,+'..)+-/).*)(,'*6:9,07+),*-*,-22866/,,-.1-,.147<:485962&+*&)/-7561.4/*&-..'.)#'%&()'&(-+-010//-.''*.-+3427(((*++9883.,*-*'*,,6742&+,-/37.5/-354.4786:9;632/.-')+-5567896520,/2/2121-1/.,*''%%$&'%)(')%$%&$*&*16,-289637213879;899+3+9+014**,661.,,+*+,))'(*889:91544647:244710-**,*'4966758:88878--.89955.2/+(('$)*+19585+,...&(+1101+,2,,8;9::5742.0.+*'*&#%&(&'*),3'&*,)+29/%10(',*+2<436*53:/'1$.'('+,2224/4...5455522133070-:091:--**$$&&&(,.2/-7,0()*(*((*/1761-*-()640122511210//*+-++..-0702:5,+.+,)),+((&)(%#$&'%.,')1+/6464.7-3)#$(%/*/222*('(*/675417*2,0;<428---*)...58/./01..-%%)18)41./0+,,1
@7cfef6d9-b077-48f0-a9b5-54266316f9b6 ch=320 read=74857 start_time=2019-12-13T08:39:05Z barcode=BC01 runid=2c9cf7bc05858273f10e7d7ec552fc0bd742dc3e
CTCCTACGAGGAGGCAGCAGTGGGGAATATTGCACAATGGGGAAACCCTGATGCGAAGCGGCACGCGTGAATGAAGGTTTTCGGATCGGCGAAATACATCTGGAAGATAATGACGAGGTGCCAAGGAAATACGGCTAACTACGTGCAACTACGCGGTAATACGTAGGTGGCGGCGTTATCAGTTGCAGAATAAAAGGGGCGTAGGCGGATGATTAAGTGGGATGAAATACCGGGCTCAACTTGGGTGCTGCATTCCAAACTGGTTATCTAGAAATTTTGGGAAGTGGAATTCTAGTGTAGCGGTGAAATGCGTAAGTTAGGAAGAACACCGGTGGCGGCGACTCTCTGGACTGTAACTGACGCTGAGGCTCGAAGCGTGGAAACAAACAGGATTAGATACCTGGTAGTCCACGCCGTAAACGATCAGATACTAGGTGTAGAGGACAGCACCTCCCGTGCCGCCATAGCGCGGTAAGTATTCCGCCTGGGGAGTACGGTCGCAGAATTAAAACTCAAAGGAATTGACAGGGACCACACAAGTGGCCAGGCATGTGGTTTAATTCAAACAACGAAGGAACCTTACCCTACACTTGGCATCCCATGCATTACTCTTAATCCAGCAATCCTCGAGGACAGGTGACGAGTGGTGCATAGTTTGTCGTCAAAACCGTGTGTGAGATGTTGGGTTGATCCCGCGGCAGAGGCACAGCCCTTATGGTAGTTACTACCATTAAGTTGGGGACTCTGGCGGGGCTGCCTGGGTTATGGGAGGAGAATTAGAGGATGACGTCAAATCATCATGCCCCTTATGTGTGAGGCTACGTGCTACAATAGCTGGTACAGAGATGCAATACCGTGAGGTGGAGCCAAACTTTAAAACCAGTCTCAGGTTCGGATTGTAGGCTGCTTTCGCCTACATGAAGCTGGAGTTACTAGTAATCGCAGATGGAGATGTCACTGCGGTGAATACGTTCCCGGGTCTTGTACACACCGCCAAATGCACCATGAGAGTTAGCAATACCCGAAGTCCAAATGAGCTAACCACAAGAGCAGCGGCCGAAAGTGGGGAGTCAGCGGTGTTAGGGTGAAGTCGTAACAAGGTAACCGGAAGGTAGAGCGACAGGCAGGAAATGGGATTAACACAAAGGCAAAACAACTTTCTTCAGCACCAGCAATGCGTGGCTACACTACACGCA
+
%*+0-.0*%..+-3,-..)+2),0,+,,'.*(*/2/1/-.+&*.+1:0--)2--*'('+'*)%&%&%'&&&&'*.)--782.--+/-+&%'()&&$&'((%&'&*(-,2832/4(&$%&#'(()1--0.)).&)*&()()%%&%$&%%)*+,&&)&,&$$$&$*$'()***&%%+17455.,1,#*%'%%&*96*+50//1774895;:;:2;17//00973($(.+*-8...--75+,,,1-1++,07553340*,02569133/0/+($'))*('%%+'&%&(0,4+5+6()(4/+)/./744-27--/42/)%&+%-**)).3067:&6534+,-**013331-3.--1(-&%%%*/.,-('+()102%&'&(//50-,'*+/-1&.2,1/,*,,$/-,)1(+''(/(++/7'/(/++'%%%%%1*))('/.2/-&(%,)(++',),/-0:+,253314620-')%'$$($%%*,163++2-'&,/&%'''**,**$'%)'*)+.;;:461470+-,,3.433)-67,78&*'(((&%%)))$.)+*./'+.-723665+(*(/.'*()*)+*3,2,1,.5*,11,()&*&*,/32*'1-..32.,.,-+//13&&$$)+&)0+0*'.2-.2*6,214*%&(*-..012.597.(*+-32054,/3&2&&&#&')--/00/5-2)(&%+,)$&%*'*'')))%'&&+)''(&'(%*&))0,,,(-($'(2*,2-/)90-.37.2)$(,1/+,/53/'/+,-'&%*,)/(*&$$)$&,&,1.34451/1.;:5637578-482+01017764'$-**''(%&),//3070&,+)(((*0/-,+,13445.-/5.,-(*(-38.,+..'%'&%$.3831..-3324)(*+3008137//')/-2(%)+)&%(++01*1,-()*85-*'.8253,0/+*('%'''%''*&%(*+85*.)(('&%&&**(,((2*.0(/+-+40..12/.*+)&'(&'''$(&)'''&')*,//%,,02.&,*)&(+*+-',.+,..0314857(*)'$%$&&*-2-1)*+,&&((**)%(-/.23,,0(((%*/-(*%*%).113-,5..717357-0-(+*(')''(+,5&)'*&*&&&*)-26+2,%$&')-4'+&'$#$%'%)'*38-3-+),-*3)+&+*/-*-*('$&&%'%&#%'$&$%%
@5e3aa043-4cd9-4662-b6c3-a06e86466ab0 ch=341 read=68299 start_time=2019-12-13T08:38:59Z barcode=BC01 runid=2c9cf7bc05858273f10e7d7ec552fc0bd742dc3e
GGTAGCTTCGTTTCAGTTACGTATTGCTGGTGCTGAAGAAGTTAATGTCGGTGTCTTTGTGTTAACGCCTGCGCGCGCATCGCTCTATCTTCCGGTTACCTTGTTACGGCTTCGCAGTCCTTGAATCACAAAGTGGTAGCGCCCTCCCGAGGTTAAGCTACCTGCTTCAACGCAGCCCTCCATGTGACGGGCGGTGTGTGTACAAGGCCCGGGAACGTATTCACCGGCGACGATCCACGATTACTGTGATTCCGACTTCATGGAGTCAGGTTGCCGAACTCAATCGGACTACGACGCGCTGAGGTCGCTTGCTCTCGCGGGTCGCTTCTCTTTGTATGCGCCATTGTAGCACGTGTGTAGCCCTGGTCGTAAGGGCCATGATGACTGACGTCATCCCCACCTTCCTCAGTTTATCACTGGCAGTCTCCTTTGAGTTCCCGGCCGGACCGCTGGCGAAAAGCAAAGGATAAGGAGTTGCGCTCGTTGCGGACTTAACCCAACATTTCACAACACAGGCTGACGACAGCCATGCAGCACCTGTCTCACGGTTCCGAAGGCGCATTCATCTGAAAACTTCCGTGGATGTCAAGACCAATTGGGTTCTTCGCGTTGCATCGAATTAAACCACATGCTCCACCGCTTGTGCAGGCCCCAAATCAATTCATTTTTTGAGTTTTAACCTTGCGGCCGTACTCCCGGGCGGTCGACTTAACGCGATTGGCTCCGGAAGCCACGCCTCCAGGGCACAACCTCCAAGTCGACATCGTTTACGGCGTGGACTACCAGGAGTATCTAATCACGTGCTCCCCGCTTTCGCACCTGAGCGTCAGTCTTCGTCCAGGGCCGCCCTTCATACCGGTATTCCTCCAGATCTCATACGCATTTCTGCTTCACCTGGAATTCTACCCCCTCTACGGGGCTCAAGCTTGCCAATTATCAGATGCAGTTCCCAGGTTAGGCCCGGGGATCACATCTGACTTAACAAACCGCCTGCGTGCGCTTTACGCCCAGTAATTCCGATTAACGCGCACCCTCCGTATTACCGCGGCTGCTGGCGCGGAGTTAGCGGTGCTTCTTCTGCGGGTAACGTCAATGAGCAAAGAATTATTAACTTTACTCCCTTCCTCCCGCTGAAAGTGCTTTACAGCGAGGCCTTCTTCATACACGCGGCATGAAAACGCATCAGGCTTGCGCCCATTGTGTATTCCCCTCTGCTGCCTCCGTAGGG
+
'%&%$&'(-++8*+$).,$&$*&)923267)-051-.&'''++''(+/0'.-/0(&'()4318*(%%*/*$'%%()$&%'')+1*./0375531031.5718,08,/0.01-*%.(*+6$&'(.7-,+*,50)++*%$&&'16))0+((&*0-864/22243.+&%($*'+*,,'38/*7:*,0-./31:9/00*,,+-',*/7:,8-8)+(('.115,+-,+3)4(('&%%&,-'&(*50:/-+'(*-4::8101816010*'(*+&(35:.6+,-621:,;,1):.7////,,**&()(%'',.'+0-+,3316+20/,,.-0.5-/)*58237734/2:718-+'/,*+..02)'++36-#(/12421--13)*$$'%*()&&)*53677/6(.++/57/97-1447<:323'**/22347734/+1(+,/3955,./2.493.335+7+)$)&*-%./5)7/8+9.+,%*0/&'%&&4.9-+$+--52734/4/14836:6+-.0/646267752.-/.-./8/8:65111.3;79667413188;,.)+0./1'.0161'(+.-.770--/1:*-9<::346/34/1*.&+'+,(*09778,112:00022*&.*/3;39;1..,')*2-)-.)*.)-/35&1.,5.-&+,-/9;:;:9:2;5;,5340<<5,3,,*)%(+*67/6-00./*'546'875751918030.,%1'(-651+,+,+&*,,047948)*562-&*)(+*(+)**-./1.323.-/73,..7.-*,+(.4246/2,%')13651;//&*(+(,+-0++$*+48/.44885430733725/.))*,,1((046,362;1/45'(,1/'../9:9846,%0864,)$)).*.00:-'(#&%),*,3/10,4-:-211310,)7647(32(.--+,%)+,*3-('0(+-6,223366.7<,7,+-*,.)5908))57/()%&)++,.-./+4+:,58/495:;978251411+((%')&(&'*,-27:0**+20782,+%(&/78.276863-+/+*228456313.+%-(.')78.44194000907<:988434-/68569)9.11998-*$&'-*+4,,%*,0+*,.0<4094-+.0+)20,+0.),)*+)**+,&.&((1.75:56;:552-&,+-685/.,*(,)(,-+031/2--0'((*,,)./---/.2/431..2.-.--,((+246.2,(
@272b923e-fde6-4d63-ba0e-e23c935d0032 ch=220 read=74284 start_time=2019-12-13T08:38:58Z barcode=BC01 runid=2c9cf7bc05858273f10e7d7ec552fc0bd742dc3e
CTCCTACGGGGAGGCAGCGGTGGGAATATTGCTGTCGGGGAAACCACAGATGCAGCAACGCCGTGGTGATGAGGTTTTCGGATCGTGGCTCTGTCTTTGGGGAAGATAATGGCAGCACCCAGGAGAGCTGACTAACTACGTGCCAGCAGCCGCAGTAATACGTAGGTGTGAGACGTTATCCGGATTTACTGGTAGGCGGATGATTAAGTGGGATGTGAAATACCCAGCAGGTGCTGCATTTTGCACAGGCTGGTTATCTAGAGTGCAGGAGGAGAGTGGAATTCCTGAGTGTAGCGGTGAAATGCGTAGAATTGGGAAGAACACCAGTGGCGAAGACTCTCTGGACTGTAACTGACGCTGAGGAAAAAAACGAAGCGTGGGGAGCAAACGGGATTAGATGCACAAGTAGTCCACGTAAACGATGAATGCAGGTGTGGGGGTTCCAACACCTCGTACCGCCGCTAACGCGGTCGCCTGGGAATTGGTCATAAGATTAAAAACTCGAGGGTGTGGGACCCCGCACAAGTAGCGGAGCATGTGGTTTAATTCGAAGCAGCATGAAAGAACCTTACCTATGACATCCCTTGCGTACATTACTGTGTGTCTTAATCGAGAAATCCTTCGGGGACAAAGGTGACAGGTGGGTGCATGGTTGTCGTCAGCTCCTGTGTCGTGAGATGTTGGGTTAAGTCCCGCAGCGAGCACAGCCCTTGTCGTTAGTTACTACCATTAAGTTGAGAGACTCTAGCTTGAGACTGCCTGGGTTAGCCAGGAGGAAGGTGGGATGACGTCAAATCATCATGCCCCTGCCTTGGAATACACACTACTGTGGCTGGTACAGAGATGCAATACCGTGAGGTGGAGCCAAACTTTACAAAAACCAGTCTCAGTTCAGTTGTAGGCTGAAGCTCGCCTACATGAAGCTGGGTTACTGGCCGTCGCGAATCCAGGGCTGGTGAATACGTTCCCGGGTCTTGTACACACGCCCGTCACCATGAGAGTTAGCAATACCCGAAGTCCGTCGAGCTAACCGCAAGGAGGCAGCTACAGCCGAAGGTAGGTCAGCGATTGGGGTGAAGTCGTAACAAAGGTAACCGGG
+
/01/,+/)54,$(&%'**(12(0'3(*)*.*-.31&(1)((*'*+$$%()*/04222(1)()()(()()((&()188932;785.1%,-049872/6309;+,,*-,)%(/'*'%'%+'''/2,-%'(%'$/--/00/,*0+/1/+.++.4'+%-0-/.,-/1-353+&&%((+205,.1++-(0/-*-#%%#$-32+/149/6.2,161998950,+-'$&%%''%&$*+)*+)*-+00.%$%()()&&&+(1635422+.0123+6.+)+')')(+.+./+-+(&$%()&&)*/3/*.0)(12383-*(,+*63.6/1:7663.35191&&0(&+*+*%+,43888532011/0+,10(*-&)*(*+)'%'()*-2:;:))+-9;5:'.0'4(,+-,()')(''((+*.6)+*/,00,*)))+-*'&'+145637:;/.-/)-),-.0**&*&26569'/-**)$%%$(&#(((/3+&(&)+-(+%$'&&*3+063+%&%%%&*+++,)%(-&../-%)%',.,-,-.(,(,-1,&'*-.6<.88:4)*1(*+&+*-..0/).166/4/-.&&(((-3156)-'%%'%#$$&%$%&$&$$#$$$$+*-+()%*,*(+,+2-')/,+&,,&,*,-.3+1+,)/(/*,,,-/36//4-.00+,,*&&(*/-.*/-1578-0,,4339-52350+''&%&%&))&()).71,2-./118211:34367:61814+6+%&,(+54441(&&))+)0(+(&,/258,0'&%,)+,-*,,+(,)(()/)*/78768-;///89976-,*''%$%$%%'''((*,*+*)'%'&*,-1-/25**//-+,+64447.//5(/,,,*.14../558/*/1*)-/;:940*-14:9:468:9418100/5552.,-(+.3.45+*+**-/4..031))4110++(%'*.&/'(++1'((6.(&*2,/03/..,+)25/*333.8...7/.,)+$((''%(%)(87/.,&'.+$&''%&%--,'***.+(&,*&(),,/,25/314*4'()))&+$$'*,43/,.('%&+**,&01('.,055-)'+++-0-017759*,+)-&2,09.
@75e7c4e0-5ce1-41e9-877d-2cd3886e4505 ch=250 read=130270 start_time=2019-12-13T08:38:55Z barcode=BC01 runid=2c9cf7bc05858273f10e7d7ec552fc0bd742dc3e
CTCTACGGGGTAGCAGTAGGAATTTTCGGCAATGGGGAAACCCTGACCGAGCAACGCCGTAAGAGGAAGAAGGTTTTCCAGTTTTAAACTTCTGTGTATAAAGGAAGAACGGCGGCTACACAGGAAATGGTAGCCAGTGACGGCTACTTTATTAGAAGCCACGGCTAACTACGTGCCAGCAGCCGCGGTAATACGTAGGTGGCAAGCGTTATCCAGGTTATTGGGCGTAAAGGGGAGCAGGCGGCAGCAAGGGTCTGTGGTGAAAGCCTGAAGCAACTTCAGTAAGCCATAGAAACCAGGCAGCTAGAGTGCAGGGAGGATCGTGGAATTCCATGTAGCGGTGAAATGCGTAGATATATGGAGGAACACACCAGTGGCGAAGAGCGACGATCTGGCCTGCAACTGACGCTCAGTCCGAAAGCGTGGGGAGCAAATGAAGTTAAGATACCCTGGTAGTCCACGCCGTAAACGTGTAGGTACTAAGTGTTGGATGTAAAGTTCCAGTGCTGCAGTTAACGCAATGAAGTACTCCGCGCCTGAGTAGTACGTTCGCAAGAATGAAACTCAAAAGGAATTGGCGGGGGTGCCGCACAAGCGGTGGAGCATGTGGTTTTAATTCGAAGCAACGCGAAGAACCTTACCAGGTCTTGACATACTCGCCAAAGGCTCAGGATGGAGAGATGGCTATATGAGATACAGGTGGGCATGGTTGTCGTCAGCTCGTGTCGTGAGATGTTGGGTTAAGTCCCGCAACAGCACCTTATCGTTAGTTACCATCGACAGTTGGGGACTCTGGCAGAGACTGCCAGTGACAAGCTGGAGGAAGGCGGGGATGACGTCAAATCATCATGCCCCTTATGACCTGGGCTACTGCATGCTACAATGGATATGGTGCAGAGGAAGCGAAGCCGCGAGGTGAAACAAAACCCATAAAACCATTCTCAGTTCGGATTGTAGTCTGCAACTCGACTACATGAAGTTGGAATCGCTAGTAATCGCGAATCAGCATGTCGCGAGTGAATACGTTCTCGGGCCTTGTACACACCACCGTCACACCACGAGAGTTGATAACACGAAGCCGGTGGCCTAACCGCAAGGAAGGAGCTGTCTGGAATTAGGATTGATGATTTAGAGGTGAAGTCGTAACAAAACCGG
+
/13*,***/('%(&&(*,0*/*29:63&561:1/*'(%',':5,-,34.,--.6523*)&&)')-.00.06+0/3.*/'(*.66,262111)*)*-./155,1*3,,061%6,1,,,.--,*/-*+-(,.11*/('*311.)%$(')*/-,.9/*,,(-.-.2...4.3436-6/4:2354,58.,0,-/7//0567376-:-.300/08203*))$,()2-6755326;+*(2+).-.32,,.'%(),3.:50/3//-0/*3.**5755,-)*(+)-1,+//46)77).--,63120*3,/000/-,./17**0)'+,.,/./0/7/6//,)*)'%**.464/64.+,-.878745,35600,(4-.0(+30621,*('')'+,163.-520-++(('+,6230..-/12)01-)&*,)-.285::/*.//741,,.+1.2)+-6./4''(55,3.3/$').4538;54*(&#%')+-766//136;5:55+-&+/,212*+,5699997242312+++))$+('+-./44.0,12/0)),*+(%(+1<9672()2653)*3+*-,6-)+*&&*(.*/,.53('%$%'(+-.1.,-2015*)/(,)&).3:+&**):5''0),-(/++(+.++10'&&*-8--,-,,400053)201*.+49/*/./9+,30231.*)'++,011/310--1223430611-')+-/215-/0143('''+136887744247181-0./369+.17(),3.,&)((02,6.,,*--..0:22;892'&(*,-1+6:91676+1**+'&+01788/%---548:48891041,6.98,45)-64565789;7579:955)301)'''+.01:./2/.11*#%&$%$(),/192499-%(')/+35.+0,(1))$)')4832-+,)0/07&/.9::496-,09724;6:867:03699-6,.0'))*.32.-3+--:536200.120:.100&*-67477+345856)+&(5373.32346668($&)..958:769411(037.2-),*1(0,+*(,1)+0/.,/40/.*)(,6:44248211+)0%.5*,*,01,*2/70/-+*-0/4,)&'&&%-/1%*'%)%&6:./1+,..*+.*('(('/-'('(++*.4220-'*.+2
@dd997a5f-eef4-49a3-a922-3a54f36f6828 ch=35 read=98197 start_time=2019-12-13T08:38:55Z barcode=BC01 runid=2c9cf7bc05858273f10e7d7ec552fc0bd742dc3e
CCGGTTTCTTATTTACGACTTCACCCCAGTCATGAATCTACAAGGTGGTAAGCGCCCACTCCCGGAAAGGTTAAATACCTGCTTCAGCGCAACCCACTCCCATGGTGTGACGGGCGGTGTGTACAAGGCGGGAACGTATTCACCGTGGCGTTCCTGATCCACGATTACTGGCGATTCCGACTTCATCGGAGTCGGAGTTGCAGACTCAATCCGGACTACGACGCACTTTGAGGTCACTTGCTCTCGCGAAAGTCGCTTCTCTTTGTATGCGCCATTGCTGGCATGCCAGCCCTGGTCGTAGGGCCGGTAAACGACGTCATCCCACCTTCCTCAGTTTATCACTGGCAGTCTCCTTTGAGTTCCGGCCGGACCGCTGGCAGCAAGGATAAGGTTGCGCTCGTTGCGGGGCTTAACCCAACTTGTTCACAACACGAGCTGACGGCAGCCATGCAGCACCACCATCACGGTTCCCGAAGGCACATTCTCATCTCTGAAAACTTCCGTGGATCTCAAGACCAGGTAAGGTTCTTCGCGTTGCATCCGGAATTAAACCACATGCTCCACCGCTTGTGCGGGCCCGATCAATTCATTTGAGTTTTAACGCGCGGCCGTACCCCCAGGCGTCACCAATGCGTTAGCGGCGGCACGGAGGTGTTGAAACCCCCACACCTAAGGTATTCATCGTTTTTTTTTTTACGGCGTGGACTACAGGGTATCCTAATCCTGTTTGCTCCCCACGCTTTCGAGCCTCAGCGTCGTTACGGTCCAGAGTCGCCTTCGCCACTGGTGTTCTTTAATCTCTACGCATTTCACCGCTACACTAGAATTCCACTCTCTCTCCTGCACTCTGGATAACCAGTTTGGAATGCAGCACCGGATTCAGGCCGGTGTTTCCATCCTTAATCATCACTTCACGCCGCCCCCGCCAGTAAATCCGGATAACGCTCGCCACCTACGCGGCTGCTGGCGTAGTTAGCCGTGGCTTCCTCAGCCAGGTACCGTCATTATCTTCCCCAAAGACCAGGCTTTTACGATCCGAAAACCATCACTCACGCGGCGTTGCTGCATCAGGGTTTCCCCATTGTGCAATATTCCCCACTGCTGCCTCCCGTAGAACAATATCCAGCACCAACGAAGGTTAACACAAAGGTAACAGCACCTTCAGCACCAAAACCAGCCAGCCAACGT
+
20(*,)*%(1,.:3%,./18;1,194--+01066090.'(),,&$,'0,7-(**8:,*/-22.-),2.*//:8;1,-/4+)-.2+'%&$'(%-2*(--01*%3&-/%#'(2/988'03$'%&'*),**)%.95:715603-,.3++3-+&+5.')-1441*+++2711))('(*461++158;7--+',%')3),%*01+++.))(,'0+6+../,*'))+.()$%*)%%&-'+.$',*+,.0.2(((--))/0142:483383+-,200&',/03.123+*&'$&&**084-.7:9123.,.'%(%$+.+/,'#())+2073.3:8<6605-.0;/231&1.20.+35528**2(*)15)5+(+4.20031.,*.+*+%,*(/177.),**++,,//1052/01:3+&&%.',+(+(%$$%00('+,21012533211/+''*+4.453,)%&%,*&)&)*0,2,45::62((3)2-/1009+*+*+11/+*.35-/3358677:63()+),13362,3/30,31858.+('(//015521,*'&0(59858.//././5/.8.--1-/136.7,81&%(*/699:8657/.-11;<,28/%'(),-/2-422895-*/+++&&%0'*&,+..20//3/80&1/)0..)%,+/15/+50,53,,&,)-2*)'$%++3::99:.72+&)*.002(').72452.+)+%%#+(&,+.-+(*43570-66))2)5:3-+/-01:://.0,622,./.(#%*+%&(')*&)&&&'((077,++9+&235999993//(,:.44674868458;427825825032$(')-,-+$&))0-,./310063551+%.17090:/74;*.%5(,)++&)&.-),)/.+-/*1+'&&'*/))*(+*'%)*616116)+.4,(*(+1'))*'($)*(),-.0,/3869;7:72146335/02&%'&&/63600/,*)'%'+371225...0,-*,***%&)'%--+*0768.#&1.335.3:9..0)+)-)'+)'&-4-)*,-133-.0.**)(*86764*,-0/41,1/()2,4467268419/24:2&++$/$()...:+/580'((&(((++0/:/.0%3'+),3/010(('('''.//+(/&.+:,6**,.5)-('(*.,%(%''---++,(,+)+-*('*'*,,).0)%$#"
@9996eb9a-3404-4329-b970-6ed176fdcbe5 ch=200 read=65195 start_time=2019-12-13T08:38:48Z barcode=BC01 runid=2c9cf7bc05858273f10e7d7ec552fc0bd742dc3e
CGGGGAGGCAGCAGTAGGAATTTTCGGCAATGGGGAAACCCTGACCGAGCAACGCCGCGTGAAGGAAGGTTTTCAGTTGTAAACTTCTGTTATAAAGGAAGAACGGCGGCTACGGGAAATGGTAGCCGGTGACGGTACTTTATTAGAAAGCCACGGCTAACTACGTGCCAGCAACCGCGGTATTAATGGGTGGCAAAGCGTTATCAGGAATTATTGGGCGTAAAGAGGGCAGGCGGCAGCAAGGGTCTGTGGTGAAAGCCTGAAGCAACTTCCGGTAAGCCATAGCAGAAACCAGGCAACTAGAGTGCAGGGAGAGGGATCGTGGAATTCCATGTGTGGCAGTGAAATGCGTAGATATGGAGGAGGAACACCAGTGGCGAGCGACGATCTGGCCTGCAATGACGCTCAGTCCCGAAAGCGTGGGGAGCAAATAGGATTAGGCCCTGGTAGTCCACGCCGTAAACGATGAGTACTAAGTGTTGGATGTCAAAGTTCAGTGCTGCAGTTAACGCAATAAGTGCTCCGCCTGAGTGAGTACGTTCGCAAGAATGAAACTCAAAGGAATTGACGGGGCCCGCACAAGCGGTGGAGCGTAATGGTTTAATTCGAAGCAACGCAGGAACCTTACCAGGTCTTGATACTCCGCAAAGGGCTCCAGAGATGGAGAGATGGCTATGAGATACAGGTGGTGCATGGTTGTCGTCAGCTCATTGATAGGCGGGATGTTGGGTTAAAGTCCTGGCAGGCACAACCCTTATCGTTAGTTACCATCATTGATTGGGGACTCTGGCAGGACACCAGTGACAAGCTGGAGGAAGGCGGGGATGACGTCAAATCATCATGCCCCTTATGACCTGGGCTACACGTGCTACAATGGATGGTGCAGAGGGGAAGTGAAGCCGCGAGGTGAAGCAAAACCCATAAAACCATTCTCAGTTCGGATTGTAGTCTGCAACTCGACTACATGAAGTTGGAATCGCTAGTAATCGCGAATCAGCATGTCGCAGTGAATACGTTCTCAGACTTGTACACACCGCCCGTCACACGAGAGTTGATAACACCCGAAGCCGGTGGCCCTGAGCCGCAAGGAAAGGAGGCGCTATCTAAGGTGGGATTGATGATTGGGGGGGTGAAGAAGTCGTAACAAGGTAACCGG
+
+'17,(+.()-.+-.()'**/9;:*.834:5/36,*2129)*+/11,3(/234*2*$'(,.05/*,,(-,;8.-&+(0*+099/15-/,/0..36*1./4/26/)-*)),246'5.-4/-75.-),)-.0002(*.)'()(',**'+)'&),-.,7...6456838502-.,.%8-1/3+)''',)/00/+%)041&**+293/0)(+%%*(&.*89;87627/)&+-+-.:;94:4+2+1).45,*'&(.30207825;60/0++,---4.))013716;1,,&))+0861:.244/&./-,'))*+(2/,'/%(2,+,,266/2,4+1/--132.)0-)+5-/:2015642./--.+.00-*,*.0-.02.44.5-'',,458///-+,-/1./,1(')-.143514/70+'+))-2588:2'*),:;7/*..'0+-+,-2)))))),1/,+./3423394.*&**,,--379:359/9-8-545203-.13.+,-0000030901&1&&&(-0/).&.-14+.*&&%')&&&)/213;7..,*)-120,:0,23.3+('%&)**'),270-8))+,/*,(()-)*,,'++,+0-/07<;/8694()-&,/$1%&%)*(,*,++,07/.0-*0'&&'&.+-&&).3*+23.+8)&'%'*7810-+%20(46685.../0-,(//07:989895758334653./002&2&%%&)&$%&.4.388<8:519-3'))++$%&)'((%&(+&--)/3/0030711.9218,,,)0+)&8+476+(-351-40++1'1&/))+01146200143*-('&*.-%/4537673/447;7.//996830762)401037:/07221/*))')*-+,-+:-.:98)23663-')+,('$%&%)*'+0)++(-(+*+5,/-5.*)/'(24:;98:0:;06947998+4)))-11468996140016---&(*+,5,,07.3-8583424/3/110))%-)(6.,/0067945'/...1/2968:854)--,)*'&+,+,).556:/21*'(&',)*''6'$$)-30,0/('+)*084967824'((($+('*,'+,(.((*%'&%'&'(/5026)3*14/,/+*++.225173/.)(,+..*)*),,2538559//34915/9
@b69328aa-d762-411a-89cc-ceb4a3996b23 ch=263 read=69240 start_time=2019-12-13T08:38:44Z barcode=BC01 runid=2c9cf7bc05858273f10e7d7ec552fc0bd742dc3e
CTCCTACGGAGGCAGCAGTGGGGAATATTGCACAATGGGCGCAAATACCGATGCAGCCATGCCGCGTGTATGAGGCCGGGTGTGAAGTACTTCCGGCCGAGGAGGAGGGGTAAAGGAAGATTTGTACCTTTGCTCAGTGACGTTACCGCAGAGCGCCGGCTAACTCCCGTGCCAGCAGCCGCGGTAATGCAGAGGTGCAAGCGTTAATCAGGTGCACACGGAGGGTAAAGCGCGCATGGTGGTTTGTTAAGTCAGATGTGAAATCCACGGGCTCAACGCTAGATTTCATCTGATACTGGCAAGCTTAGTCTCTCGTAGGGGTAGAATTCCAGGTGTGGCGGTGAAATGTAGAGATCTGGAGAATACCATTGGCGGCCCCTGGACGGGCGGTATCGCGGGTGCGGCGGTAAGAACCCAGGATTAGATACTGGTGGTCCACGCGGAAACGATGTCGACCACCAGGAAGTTTGTGCCCCGCGAAATTGGCACCGAATAGCGCGTTAAGTCGACCGCCTGAGTACGGCCGCAAAGGTTAAACTCAAATGAATTGACGGGGGCCCGCACAGGCGGTGGGCATGTGGTTTAATTCGATGCACTTATGAAGAACACCTGGTCTTGACATCCACGGAAGTTTCAGAGATGAGCCTTCGAAGGAACAGAGCAGGTGCTGCATGGCTGTCGTCAGCTCGTGTTGTGAAATGTTGGAGTTAAGTCCTGAGCGCAACCCTTATCCTTTGTTACTTAGCGGTCCGTAGAGTCAAAGACTGCGTGATAAACTGGAGAAGGGATGACGTCAAGTCATCTGGCCCGCCGACCAGGGCTACGTGCTACAATGGCGCATACAAAGAGAAGCAAACCTCGCGAGCAACGGACGCAAAGTGCGTCATGCAGTCCGGATTGGAGTCTGCAACTCGACTCCATGAAGTCGGAATGTAATCGTGATGGATCAGAATGCGGTAGACCGATTCGAGCCTTACGCCCGTCACACCATGGGAGTGGGTTACAAAATGGTAGCTTAACCTTCGGAGGGCGCTACCACTTTGATTCTGACTGGGGTGAAGTCGTAACAAGGCCCAACCGGAAGATGACGACGAGCAGTAAGAGTTTAGCTGCGAGAACACCGACAACTTTCTTCAGCACCAGCCGTAACTGCGGG
+
'+330+2)+%'),+*-)2332/&*'''-*$)(*-41070,$%('&#$&$'%.+++%&$()*,0**./15.))+&&**%('&&$%'+$'%%)-.--,+'($-,)--'(1/*,,+((+*('(-+*'0-/,.3,,44,%)+-(2205,/2*,+()&&&.*('#$(&)*/0/++29..'*)'/+&'&&),''&*('',')*669465222-**))%+**))((&-(&'%%*-*''()%*()*.(*-18+,4:32/393/01/,,*+()-)$'++'')01/,'*+()).2+-223--.1),,)'%**'*--,-/---*/25+1,6-65/002-:'%20+(&&'&-1+(**+('#%%''+--+,..)%'(&02%())&&(+.3/(&,0.2)+(+*,*-00&'&(,,-+-.+,'',-$&%)&),&-'1+/(.,(+',3/'%&(($&%%'&''&'(*+,:940,%(.50+-)&(*2.*.-6/1&$%%%&%''3)*&($&(3..(,+-209561662/4405:40$''#&(/.4,/15'+*,+186.55)+)('1/000-3032,).5))*,.)(),(/0),&*((&('*1:+*&5*00/+$(&$)&%%()-(+'%(),(%).0./,.///140,,,''+-775**+,-,)(*(),++'(-()',-)%)$(%((,*-/47786:66453238./.*-,+,-0+,/--1)*4-((%*1639/-3)$'&(*.21&/.'**+12.-7,*5*'%&%&&)+300''&#((*,-)+&)(655/*('+.2:20/11+)''()'0,114(40'**,/06..('()'"'&'(770.1-.**+&((&,.//8210/-.-32-36)'('&)'('&*',7852-(&%'%,.620()+-+')$*.121.')(()-*)++4+.'&()*42-0/--23.33/+$($/'(*7+)((($&$%('&,&')283..+*-/,%.*+)*+2-++*5,7)&0.'+'&)118,-2344338..49/**,*,%2/*+22+)'0100./317123153.1)*)+*%%$(0,&)-11,,/:866453-)0-./61007112-++/+..*'-52142++')*)(),77((.3.335''&&,5*(%(##$$(%&,-/71+1143..84,2:1)*+,-/+)/)%')&'&#%$##
@685a5b22-593f-42f8-abf0-886a0caf6345 ch=116 read=144249 start_time=2019-12-13T08:38:36Z barcode=BC01 runid=2c9cf7bc05858273f10e7d7ec552fc0bd742dc3e
CCGGTTACCTTGTTGACTTCACCCCAATCGCTGGCCTACCTTCGGCCGCTGCCTCGCGCGGTTAAGCTCACGGACTTCGGGTATTGCCAGCTCATGGTGTGACGGGCGGTGTGTACAAGACCAGGAACGTATTTTCCGACATTCTGATTCGCGATTACCTAAAAGTAACTCCAGCTTCATGTAGGCGAGTTTCGACTACAATCGAACTGAGACTGGTTTTTTTAAGAGTTTGGCTCCACCTCACGGTATTGCATCTCTCTGTACGCAGCCATTGTAGCACGTGTGTAGCCCTACACATAAGGGGCATGATGATTTGACGTCATCCCACCTTCCTCCTAGTTAACCCAGGCAGTCTCGCTAAAGTCCTCAACTTAATGGTAGTAACTAACGACAAAGGGTTGCGCTCGTTGGGACCAACCCAGCATCTCACGACACGAGCTGACGACAACCATGCACCACCTGTCACCTTGTCCCCGAGAGAGTTTCCTCGATTAAGAGGTAATGCAAAGGGATGTCAAGTGTAGGTAAGGTTCTTCGCGTTGCTTCGAATTAAACCACATGCTCCGCTAGCGTGGGTCCCCGTCAATTCCTTTGAGTTTTAATCTTGCGACCGTACTCACAGGCGGAACCAATGCGTTAGCGGCGGCGCTGGTGTTGAAACCCCACACCCTGGTATTCATCGTTTACGGCGTGGGACTACCAGGGTATCTAATCCTGTTTGCTCCCCACGCTTTCGAGCCTCAGCGTCAGTTACAGTCAGAGAGTCGCCTTCGCCACTGGTGTTCTTCCTAATCTCTACGCATTTCACCGCTACACTGGAATTCCACTCTCCTCTCCTGCACTCTAGATAACCAGTTTGGAATGCAGCACCCAGAAGTTGAGCCCGGGTATTTCACATCCACTTAATCATCCGCCACGCTCCTTGCGCCCAGTAAAATCCGGATAACGCTTCGCCACCTACGTATTACCGCGGCTGCTGGCACGTAGTTAGCCGTGGCTTCCTCGCTTGGGTACCGTCATTATCTTCCCCAAAGACAGGCTTTACGATCCGAAAACCTTCATCACTCACGCGGCGTTGCTGCATCAGGGTTTTCCCCATTGTGCAATATTCCCCACTGCTGCCTCCGTAG
+
2+)*(.+0.7.(--(()892'*(,%1)*-)*,*&.9,07:8<.4+5,+-0+/-+-)),-.:7:99,55211'2(&.35',/,-.20234%**,*-434456797784.3*++/12323('()%6929104//,(&())./476/(+,9<:794114.0')1+))+,153.5.,,128657242.+.)./4;61.(((&((.+2+01.-,/056:67/11-;/-20*+..:7-7/0//-18154312-+/-,+/01:54,5220/&+)*/168;63/12.123692.-+-2+'&(&''(',)/3,+:81000/4:6.0367788175,.98<3//-.-*,7*)&-)((+25'87648-,.3*++24762.2,0.000/93..0-5..-30/.228*,12//-0/077714-,031)(%&$&'%)++,35.12/../-,76661689;978<8:///2459;788100202//3-.)''$&&&%)3-28:41.1'41$+((*-:98865)-5024257-(*,/3)/,)33+23:9:<:99729-11:5*.-0.0;79;67671.-.3/1,*'''&'**)956+,,/-2042-2;;,/+4:<*393047--1.07,3+.00+-(+**'2''&%((./7152-,--3/.73.--*)%(&*&(1**4:/%'(..)*+5444;:89981:5*,(**/.+22.08658+3'%.*-3159796544<4./,2::./02.59,-**18:991&/**-40710134551.,+'+-1513-/.5;<9:8:9789:8828&'2/..08()+8:85<;115:,-1,./332,3,7+21-/133822327:777.0//.0.54296;5:9<:621254.+--,14.,&***,300/6''-/-./1;0/*))+/+))0,/-231/470-))+(+-51+4+/+22-%&&(1,*,--1/2:8:75+*)-,88679734,3./823933-5-,,++-+)$)(./234.)+/+2/0-,1,%%(#$&%)3)**165471:211880399,,1*)-.0+1/297-.//63/*,362487:9:;:4632,-,.,5-*.6*,/003464272239)/39-,-5.1-/,1-/02465./0.-...243744-/,
@0f8e9b90-6ca5-41ca-8df5-c3a0506910b9 ch=198 read=102973 start_time=2019-12-13T08:38:36Z barcode=BC01 runid=2c9cf7bc05858273f10e7d7ec552fc0bd742dc3e
CGGTTTACCTTGTTACGACCGCACAATCGCTGACCCTACCTTCAGCCGCCTCAGCGCAGTTAGCTCACGGACCTGGGTATTGCGCCATCTCATGGTGTGACAGGCAGTGTGTACAAGACCAGGAACGTATTGCCACGACATTCTGATTCGCGATTACTAGTATCTAGGCGAGTTTCAGCCTACAATCCGAACTGAGACTGGTTTTAAAGTTTGGCTCCACCTCACGGTAAATCTCTGTACCAGCCATTGTAGCACGTGTGTAGCCCTACATAGGGGCATCGATGGTCCCGACGTCATCCCCACCTTCCTCCTGGTTAGCCAGGCAGTCTCAGAGTCCTCCAACTTGGTACGCTAACGACCAAGGGTTGCTTCCGTTGCGGGACTTAACCCAACATCTCGGCACGAGCTGGCGACAACCATACCACCTGTCACCTTGTCCCCGAGGGATTTCCTCGATTAAAGAGTAATGCAAGGAGGATGTCAAGTGGTAGGTAGATTCTTCGCGTTGCTTCGAATTAAACCACACATCCCGCTTCTTGTGCGGGTCCCCGTCAATTCGCTGAGTTTAATCTTTGCGACCGTACTCCCCAGGCGGAATCGCAATGCGTTAGCGGCGGCACGGAGGTGTTGAAACCCCCACACCTAGTATTCATCGTTTACGGCGTGGACTACCAGGGTATCTAATCCTGTTGCTCCCCACGCTTTCGAGCCTCAGCGTCAGTTACAGTCAGAGAGTCGCCTTCGCCACTGGGTGTTCTTCCTAATCTCTGCATTTCACCGCTACACTAGAATTCCTCTCCTCTCTCCTGAATAACCAGTTTGGAATGCAGCACCCAAGTTGAGCCCGGTATTTCACATCGCCAATCATCCACTTCTACGCTCCTTGCGCCCAGTAAATCCAGTTCTTTCCATACCTACGTATTACCCGCGGCTGCTGTGGCGCATCAGTTAGCCGTGGCTTCCTCCGCAGGTGCCGTCATTATCTTCCCAAAGTGAGCTTTACGATCAAAACCTTCATCACTCACGCGGCGTTTGTTGCTGCATCAGGGTTTCCCCCATTGTATTCCCCTGCTGCCTCCCGTAG
+
*&./90.294:429/))$'&#&$)+5/1./.-+.8.,*/344.('%%$&$'&&%%'*&+3.&*../0113,.)*.+&(&'($'(,*&&''(9:3(.)**.0)0.,%40233278858966&&*((.,-%&&$+,(+(*,/69249786-++,*,5(../,*%$&$%/20/./,:9.-//86596<//')39864,)3885.7<;,28,+.8-(,+020+.0+..3-.+%%%()//0/069;761900:0//00/43440(&)(/6,'(**)'-+('*&)$%%%(')()'')2.32260396,194458/353*1*/,(.*0467/32'''%&,--15/4&6'(.*'$###%*+144-//*.,/611+'(&(-513;.4.:6//,0,../),))(),02(%&(+'(**+1(176,.'4,)'$''&25,10-***,,(+0+,'''))''18240--,.-604'&'%&+/.+.)+')&,,/857674210%%$.+-+*%.515:3,-()**,373%*%,'3653/-*'($(*/)),+,''+)('))-520784*-/')/)+%&.*+20;<-;22.9,((+*.0,5,/0086-)1772,'%''$''1,)()*+,,.174080.001*.*,,14**3+,581)&)*+2/-.530;1/098692-.,412352&$&#&&%1--./11*,(*472+1.'),846.,+++-,'')*1588700222../1534143:++,)(-.-,/.+14/.2*--/1)*+).$%'(*).545//)%)%.843466114,1.21&(&-,1-,),-330112(*+**,73+',)(),50),&*.&+'+.'1*,.-*-3./-/0')%'&/36,+*+),$&$1,./3972'+,1,-022563)+)%*')*('),.42+0,%+(+%'++/'#%$')'&--.228-17(*4+5/20344/01,'(')$%),,-),5*+.1,.8/322%%'%))+(),-.0212'/.0.41+2.*'%%%2/66.&(()+/'+0-(:7<8::,%)(($&&((-+*-0)(-,.)&&').9+-1,-8+,3:9/)4*'&'*3423/((,//0/-59**&((
@11a28703-00d4-4dd6-afa2-a6fc9c021c69 ch=439 read=78912 start_time=2019-12-13T08:38:26Z barcode=BC01 runid=2c9cf7bc05858273f10e7d7ec552fc0bd742dc3e
CCAGTTTACCTTGTTACGACTTCACCCCAATCATCAATCCACAGCAGACAGCTCCTTCCTTGCGGTTAGGCCGCGGCTTCAGGTGTTATCAACTCGTGGTGTGACGGGCGGTGTGTACAAGGCCGAGAGCAATATTCACCGCGACATGCTGATTCGCGATTACCAGCGATTCCAACTTCATGTAGTCGAGTTGCAGACTACAATCCAGACTGAGAATGGTTTTATGGGTTTTGCTTCACCTCGCGGCTTCTTCCCTCTGCACCATCCATTTGTAGCGTGGTACATTTGGAGTCATAAAGAGGGGGCATGATGATTTGACGTCATCCCGCCTTCCTCCAGCTTGTCACTGGCAGTCTCGCTTCAGTCCCCAGCAATGATGGTAACTAACGATAAGGGTTGCGCTCGTTGCGGGATAACCCTACATCTCACGACACGAGCTGACGGCAACCATACACCACCTGTATCTCATATGGCTATCTCTCCATCTCTGGAGCCTTTGAGTATGTCAAGACCATAGTAAGGTTCTTCAGCGTTGCTTCGAATTAAACCACATCACCGCTTGTGCGGGCCCCGTCAATTCCTTTGGAGTTTCATTCTTGCAGACGTACTACTCAGGCGAGTACTTATTGCGTTAACTGCAGCACTGAACTTTGACATCAACGCAGGTATATCGTTTGCGGCGTGGACTACTAGGGTATCTAATCCTATTTGCTCCCCACGCTTTCCGGGACTGAGCGTCAGTTGCAGGCCAGATCGCCTTCGCCCATGGTGAACCTCCATATATCTACGCATTTCACCGCTACATGGAATTCCACGATCCTCTCCTGCACTCCTAGCTGCCCACAAGGTTTTATGGCTTACTGAAGTTAAGCTTCCAGGCTTTCACCTGTACTGCCGCCTGCTCCCTCTTTACGCCAATAGTTCCGGATAACGCTTGCCACCTACGTATTACCGCGGCTGCTGGCACGTAGTTAGCCGTGGCTTTCTAATAAAGTACCGTCACTCAGCTACCATTTCCTGTAGCCGCCGTTCTTCCCTTTATAACAGAGAGTTTGCAATCCGAAACCTTCTTCCTTCACGCGGCGTTGCTCGGTCAGGTTTCCCCATTTGCCGAGAATTCCCCTACTGCTGCCCTCCCCGTAGAACAATATCAGCACCAACAGAAGGTTAACACAAAGACGAGCAACAGCTGGCACCAGCAATGCGTAACCCA
+
0-*024*(.224+0-*+1-//;/299:-/002395/3,1,())),+-.546773*.-1226*-07070-/0-+(*((.3.%1,-).,,-663.-./.05//.12742.,*1'(*,.,.28-741/+*(),)%*'-/-,26.11022328991/+5),-,4,*'%**123816*2(+3-3,/,,...1..26;150101./.2/./($%-,,0-).2162;7;//03;50::6.355/*32.2*+)0.344.31<2122-,+0025.3,(-(&&$++&*)*+&&*/2-2,*+*,-.492(%)129.12.,,**/0:311:5889,::++899;98636/002:56616,5*+)46633,*)'$&'()48*+%''+&&%,19638343856664304,.*,--.2789<79236/-061:1**--,222044354411-/3848516513:47/31260072544668:47/1+622240/-*02/241....((/-*-*&&)*-16..(&,'3/('(%%&'(+3;4452%*,/0:23290/+-,1/<992('%%%(..20-.-/04)-')*-)(,5)3,83)).*.(')0;..2:;306//+.36+600---,,238-+*%(').6/2;44/901/011/...)0000/,,+-,-0.-3+,+)+&'()+70676,:-),/33489:331-14,./(+,51//22743)6:+)20128.*++-2:6,.1:7.63-*,,-372:1;11/.,-:4*)++*2-/,,+11(%%&+,))')&'.92403486932-/.4<;507/#$-&*+-2/,/,3-1.//03/*-.-00/03./.1,--66522.)%''&%$$%&')+4:72:2334%$/+741/135,(%042.2,-'()%$(&*,-0;670,+**27++,.91+,+-(+0..'7,0*1,116:5/,3--9:/06,+.++0393475406/0*)(/(*)/0001/:000:'/(,*1981--720;--034865/&')+%+,--6714;778776777525636:1+/()+,15/0225+++'(+.7.$,)/--*(16/8;6;99,640:/,-(+(**017...21;98.50--)*+)*)-0)*13--&),+0+8/)*/37676010)'95.&,/21*,0,-.*.3/,0//67776/06*3.93-+),(5++&)'$%&*&&('+*+,)*-9,2.3.-(1102'+&$%
@c724d6ed-e16b-4e3f-8baa-50e43c861102 ch=509 read=138286 start_time=2019-12-13T08:38:26Z barcode=BC01 runid=2c9cf7bc05858273f10e7d7ec552fc0bd742dc3e
ATCAAGCCAGCACGTTAAGTTGCGTATTTTACGTTGCTGAAGTCGGTATGTTTGTGTTAACCTACTTGCCTGTCGCTCTATCTTCCGTTTGCATTACGACTTCACCCCAATCATCAATCCACAGCCAGACCCAGCTCCTTCCTTTTGGGTTGGTACGGCTTCCGGGTGTTATCAGCTCTCGTGGTATGACGGGCGTTATTAATACAAGGCCGAGAACGTATTCACCGCGACATGCTGATTCGCGGTCGCGATTTCCAGCTTCATGTAGTCGAGTTACCCGGACTACAATCCGAACCAAGGGGAATGGTTTTATGGGTTTTGCTTCACCTCGCGGCTTCCTTCCCCTCCTGCACCATCCAGTGGCCAGCACGATAGTAGCCAAGGTCATAAAGGGGCGGTTGCGGCGTGTCACTTTCCCTCAACTTGTCACTGGCAGTCTCATACAGATCCCCAACAATGATGGTAACTAACGATAAGGAGTTGCGCTCGTTGCGGGACTTAACAACATCCTCCACGACACAGGCTGGCCGACAACCATGCGCCACCGTAATACTCATATAGCCCCTATCTCTCCATCTCTGGGCGCGCGGTATCCAGAGACCTGGTAAGGTTCTTCGCGATTCACTTCAGGTAAACCATGCTCCACCGGCGGCGCGTTTATCAATTCCTTTGCAGGTTTCATTCTTGCAGAACGTACTCCTCAGGCAGACGGCCGTACTTTACCCAGCACTTTGACATCCAGCGCCGTACTTTCATCTCGTTTTGGCGTGGGCTACTAGAATTATCTAATCCTATTTTGCTCCCCGCTTTCCGGGACTGAAGGCGTCAGTTGCAAAGACCAGAATCGTCATAACCGCCGCTGGTGTTCCTCCATGCTTATCTACGCATTTTACCACCCGCTGCAGATTCCACGGTCCCTCTCACGCGCCAGCTGCCTGGTTTCTATGAGCCACTGAAGTTAAGGCTTCAGGCTTCCACCACAGTACCTGCCTGCTCCCTCTTCGCGTAATTCCGGATGGCAGCTTGCCCACCCACGTATTACCGCGGCGCTGGCACGTAATGAAGTTAGCCGTGGCTTTCTAATAAAGTACCGTCACTCGGCTACCGACATAGCCGCCACGTTCTTCCAGCTATAACAGAAGTTTACAATCCGAAACCTTCTTCCTTCACGCGGCGTTACCTTCGGTCAGGGTTTTCCCCATTGCCGAAAATTCCCCTACTGCTGCCTCCCGTAG
+
#$$&%%%$$%&%)(**(*+.-(('*(,*(&#%'('()-)*('&&'-)+*('.)12408/3/7..-2/)3:7743.013*-085737,*5*%$#'.'-+*./44419;+.,,.:7.6-.6-(*%$'(')(0'&(*-/26878/*,+')/+0,($)#%(,(-1/(/7.,,/70-*'&)+..216/3.(.00/&*+)*)%%)(*(,-17:1030))..54387996247886776,+.''(+6-&(&&'$%&))22)-,)%),-976533.11&&-,7(+.-'.1232200,,,(),,+0*,50,(-+-,68<+/28;3.9:8(/192-0637.0/51/5/*(/,1,.-.--+,/122+3'%$&#$$$%&,+3-)0,)+&%&)'(0,21+,-1*(-+&&)(,+%$)'()0$''&')//-5++0-,'##%(-*1,2../444--$$$&$%&*23.),)*1.,+&,+3-25.,)***,+0+)+$,,2$--111-1.)*)10,%'&*%'+716.0&*.'&(*%'%(%&,,-*1%)'(*.3+5.(%-)/+&)%$&+)(&%+0(+-2+47/4,*+354525979982,22,')+,-/30/*-&(&*+.:;6042/-,01723--(*,&..(),.5-('$)*780-(&'+-58/10($$'&&&)'*3-+/700/2-&&'%#''1*,)%#)'3),2&'%($&+&'(')%'),).11&&$#%'&%''&)+0)%&*)'*20/520-129:2(-$'&'&''&)*()%$&'$($/45(..-./150-/-)*%&%$(&&'+,06131*%,25-*./,4,,&)):,0).8712*+,&(,)+)*'*.6,'++&%0-*&'))**(*,,*,1.)(-+'&&),*(+4*2/04/-(%''*,-(((&'$.1-&$+2+14(%%%%&$&(,*,*&'(')43*),*+(+',*.4-)*.-5/&+1'+(&(%&%&#'&%(*((+(--2/%)+-5--/5,23***34(&%#&$*&#$&%'')(-9//15+%%%$&',0*1)/,3.&(-&$&**(-3+)2/(%(&+31911812.3+&'-'0-$(),(&'&$&(,3*&&&&++6/.89+)*+',1)))+.342+)((&('')$+(&&)%$%$))''$%'.2:/-0(-)#$(&',.1)(+*).96-/1923($.)'%&%0-6;700+)%(&(-0.+0,'''(*-&/--'*6/.;;75895*-/-/.-/2/416/60)&&*'')-+22),11(0,-
@120d84dd-9141-43f5-beb3-e7fda253445f ch=270 read=56401 start_time=2019-12-13T08:38:19Z barcode=BC01 runid=2c9cf7bc05858273f10e7d7ec552fc0bd742dc3e
CTCCTACAGGAGGCAGCGAGTGGGGAATATTGCACAATGGGGCGCAAGCCTACGTAATACCGCGTGTATGAAGAAGGCCTTCCGGGTTTATAAAAGGTACTTTCCGGCGGGGAGGAAGGGAGTAAAGTTAATACCTTTGCTCGTGGCGTTACCCGCAAGAAGAAGAAGCACCGACGCTAACTCCGTGCCAGCAGCCGCGGTAATACGGAGAGAGAGTGCAAGCGTTAATCAGATTACTGGGCGTAAAGCGCAGGTGGCAGTTTGTTAAGTCAGATATGTGAAATCCCCGGGCTCAACCTGGGAACTGCATCTGATGCTGGCGAAGCAGGTCTCGTAGGGGTAAATTCAGGTGTAGCGGTGAAATGCGTAGATCTGGAGGAATACCGGTGGCGAGCGGCCCCCTGGACGAGAGACTGACTCAGGTGCAGCGTGGGGAACCAAACAGGGGATTAAGATACCCTGGTAGTCCGCGTAAACGATGTCGACTTGGGGTTGTGCCCTTGAGGCGTGGCTTCCGGAGCTAACGCGTTAAGTCGACCGCCTGGGAAGTACGGCCGCAAGTTAAAACTCAAATGAATTGACGAGTTGCCTGAAGCGGTGGGCATGGTTTAATTCGATGCAACGCGAAGAGCCTTACCTGATGCTTGGCGGCATCCACGGAAGTTTTTCCAGAGATGAGTATTGCCTTCAGGAACCGTGGGACAGGTGCTGCATGGCTGTCGTCAGCTCGTGTTGTAAAATGTTAGGTTAAGTCCCGCAACAGGCGCAACCCTTATCCTTTGTTGCCAACCCGGTCCGGCCGGGAACTCAAAGGGACTGCCAGTGATAAGAAGCTGGAGGAAGGTGGGGACCGTCAAGTCATCATGGCCCTTACGACCAGGGCTACCACGTGCTACAATGGCGCGCCACAAGAGAAGCGACCTCGCGAGTAAACGGACCTCACAAAGTGCGTCGTAGTCGGTTAAGGTCTGCAACTCCCACGACTCCCGTAAGTCGGAATCGCTGGTAATCGTGGATCAGGAATGCCACGGTGAATACGTTCCCAGGCCTTGTACACACCGCCCGTCACACCATGGGAGTGGAGTTTGCAAAAGAAGTAGGTAAGCAACCTTCGGGAGGCACTTACCACTTTGTGATTCATGACTGGGGTGAAGTCGTAACAAGGTAACCGG
+
,-2''+5%/-),*)++,&)*-/32'.))+,/+-.2271*30(*(*,/+.4.+,'&(+,&57//./.322542%+*,+1,,,+'/2.29&$(-50()'*+1/80,)*+**130*)*('(+(''+*47.-:-6--,*,.*,6693/.)1,.+*.5-'*3''+)','%+($%&-'%&(*,&%%('30155740-)%(,-+.*+)5...8480*'''((*-))/,',+*4.5-4%*)*3+11-1+)+016-&'')&()%&')(,39((/802+.1*+,-$-)($)-,+1-0'(00*,-.%0*+*&*)()2330/2**,1+-'&++,/5,0)/,--1157+045,,.*2,72+,8/.''()1:1,'/+'/02,(&&*01.-+4,)5/,66/8210*+,,+.1/7783-/:4++.$(,..+,++&'(5664)(*)*10,2+))*,.0/3/1)((&5*-**+3548)).43225.+())/0::/..-)2113.2-/..*0/(*(.60.6222640,0-,020.*+*'+1.-)('&+-,'&.+,-6.680*)*'-*$)(++74603-&(,7+;:4&&&.0/./')-+-%0)%%'%$'%$%+((+/(1+1.())*+2:3175;3.-111641/1./0',','&%'),()$+&'(')+)*../13+,/25,2-+5;:,0&%%$(&&%%$(%)((862/1%+312675/(1'.201121476654&767695412.044567-7//-2+0,**40-584943,+84**32-6''.1-26357+,*+)06/:6//3.//1*/&'+42530.01.830/01238+*)-+650251120100*'++',-51./),+,+/)153*#&+-.1-.12491()&&(-+.1**+,4:-796,+)+&$'++14916.1,(0+,-22/%(,1'(%)(*0/13767-1,&(#+3+-*/./'*'$'+/503576745577--)+'8,,-))+98704//0()#((*0126((()+(*1*,'401.-*1)&):0610-7229/1+%+117612-,+&&+103216,'%'-331/4,,*))**15106-+,,-0*+.$)&.0*+*(*$$+60./042*%')&'(*3,,0+..2/-3:7,4*'02)$)*'*1/*./99.-166962/3,//0.0('(.,+,5.//216;*5.086;&0
@b620cf4f-4494-445f-9a77-d7e62919a0c1 ch=259 read=80566 start_time=2019-12-13T08:38:01Z barcode=BC01 runid=2c9cf7bc05858273f10e7d7ec552fc0bd742dc3e
TCACCCCAATCATCAATCCCACCTTAGACAGCTCCTTCTTGCGGTTAGGCCACCGGCTTCGGGTGTTATCAACTCTCGTGGTGTGACGGGCGGTGTACAAGGCCCGAGAACGTATTCACCGCGACATGCTGATTCGCGATTACTAGCGATTCCAACTTCATGTAGTCGGTTACCCGGGCTACAATCAGAACTGAGAATGGTTTATGGGTTTTGCTTCACCTCGCGGCTTCGCTTCCCTCTGCACCATCCATTGTAGCACGTGTGTAGCCAGGTCATAAGGGGCATGATGATTTGACGTCATCCCCGCCTTCCTCCAGCTCGTCACTGGCAGTCGCTAGAGTCCCCAACTTAATGATGGTAACTAACGATAAAGGGTTGCGCTCGTTGCGGATAACCCAACTCACGACACGAGCTGACGACAACCATGCACCACCTGTATCTCCTTATGGCTATCTCTCCATCTCTGGAGCCTTTATGAGTATCCAGGAACCTGGTAAGGTTCTTCGCGTTGCTTCGAATTAAACCACATGCTCCACCGCTTGTGGGCCCCGTCAATTCCTTTGAGTTTCATTCTTGCGAACGTACTATAGGCAGGTACTTATTGCCGTTAACTGCAGCACTGAACTTTGACATCAACGCCCAGGTACTCATCGTTTTACGGCGTGGACTACCAGGGTATCTAATCCTATTTGCTCCCCACGCTTTCGGGACTGAGCGTCAGTTGCAGGCCAGATCGTCGCCTTCGCCACTGGTGTTCCTCCATATATCTACGCATTTCCTGCTACACATGAATTCACGATCCTCTCTCCTGCACTCCTAGCTGCCTGGTTTCTGGCTTACTGAAGTTAAGCTTCGGGCTTTCACCACGAACCCTTGCTGCCGCCTGCTCCCTCTTGCAGTAATTCCGATTAACGCTTGCACCCTCCGTATTACGCGGCTGCTGGCACGGAGTTAGCCGGTGCTTCTTCTGCAGGGTAACGTCAATGAGCAAAGGTATTAACTTTACTCCCTTCCTCCCCCGCTGAAGGTACTTTACAACCCGAAGGCCTTCTTCATACGCGGCATGGCTGCATCAGGCTTGCGCCCATTGTGCAATATTCCCCTGCTGCCTCCCGTAGG
+
52/374-13157565:/98++30.2-.05,,--/4501-0/05251+3.51.3927334200(-)*511.6,,,..0/63446768:9;:806455136516.0+)''(&*02481008//-++,-/6:::5462%1(*/--,333488815*-')/+5/2/01571.5/8///.''&%&',.777(''//)(*(.422425.)+,8.9;;/-.1703673/,+/,,1.0.055190,/+)-00/--.:63<1/....0000+&$%&/**+8///240)586./1./1108<7445.)*//.45/+/9565,3/6.-,)++/0787371')*+(-00,,-.-7:,..*0,1-1113442081128888974*/.00;16699:9+2%'(/-./'/+)()''(,.0011227666626437688<5952/18.73000/2424.6..+'..-5312226:76866776)+2:7;/--.&%''//+*)''--.+&-+3*0,9<:8<:7:717,//84'),,,2:799,1-124445//-(),*,-&*()270+/41148.56;;4/13<8899;934-.,-.8+-++-''&'+3(-)))-10.40,))(+-3,./13123./113//99;333'14,53)/)%&&))+-1118749;;-20,4-./9:66610*%+'$-&*+437412-*.9+*-+399.0...3;421<963225474476757&,''/,1/.132,00+-42:88:;7688965691/04:8:997::6543530:.0+(''-(*)(&)(%,*1+*,,.3364...//6001/226('(455243.28,0,#$'/.183471900191.-03::(301/8+**6+22'&99;.5+((++13479765.54().0''($&.045;9830323254252+-,.4314724-4-)**-/76875-2-,'/(1$&1/--16.75123;3:<9746-+4+/2974312111432/:-'))*/322-12.'32/7+/83./.8<0)'+,/('&,+*,00()*/---+()*1+9:.;88;0(()+*./92.1263413233&.3227*/41:5/-9..*51;312-55600-.0..5146')3-61
@4d0f3aa0-48c4-438f-83e5-6269cebfdcf7 ch=450 read=50288 start_time=2019-12-13T08:37:46Z barcode=BC01 runid=2c9cf7bc05858273f10e7d7ec552fc0bd742dc3e
CGGGGAGGCAGCAGAAGGGAATTTTCGGCAATGGAAGCACAGGCCGAGCGACGCCACCGCGTGAAAGGAAGAGTTTCGGACTGTAAACTTCTGTTATAAAGGAAGAACGGCGGCTACAGAGTAGTGACGGTACTTTATTAGAAGCACGGCTAACTACGTGCCAGCAGCCGCGGTAATACGTAGGTGGCAAGCGTTATCCAGGTGTGGGCGTAAAGAGGGCAGGCGGCAGCGGGTCTGTGGTGAAGCCTGAAGCAACTTCAGTAAGCCATAGAAACCAGGCAGCTAGAGGTGCAGAGGATCGTGGAATTCCATGTGTAGCGGTGAAATGCGTAGATATATGGAGGAACACCAGTGGCAGAAGCGACGATCTGGCCTGCTGACGCTCAGTCCCGAAAGCGTACAGGGAGCAAATAGGATTGATGCACAAGTAGTCCACGCCGTAAACGATGAGTACTAAATGTTGGATGTCAAAGTTCAGGTGCTGCTGATTAACGCAATGGTACTCCGCCTGAGTGGTACGTTCGCAAAGGAATGAAACTCAAAGGAATTGACGGGGCCGCACAAGCGGTGGAGCATACGTTTGGTCGAAGCAACGCGAAGAACCTTACCAGGTCTTGACATACTCATAAAGGCTCAGAGATGGAGATAGCTATGAGATACAGGTGGTGCATGGTTGTCGTCGCTCATGTCGTGAATGTTAGGTTAAGTCCCACAACGAGCGCCCTTATCGTTGGTTACCATCATTAAGTTAGGGACTCTACTTGAGACTGCCGTGACAAGCTGGAGGAAGGCGGGGATGACGTCAAATCATCATGCACCCTTATGACCTGGGCTACACGTGCTACAATGGATGGTGCGGAGGAAGCCCGAAGCCGCGAGGTGAAACAAAACCCATAAAACCATTCTCAGCCAGTTCAGTTGTAGTCTGCAACTCGGCTACATGAAGTTGGAATCGCTAGTAATCACTTGAATCAGCATGTCGCGGTAGGAATACGTTCTCAGACGCTTATGCACACCGCCCGTCACACCACGAGAGTTGATAACTTACCCGAAGCCGGTGGCCTAACCGCAGGAAGGAGCTGTCTAAGGTGGGATTGATGATTGGGGTGAGAAGTGTAAGGTAACCGG
+
0)04*%(-+,+5413../'*).55034203/0,*((%(((%-*.''',,,---.7&,''*-//37*)&.))+*3:.*3969753686-,2+-)2.-+03(2-/813//%*)&.2335-)'%##&%.-4)4+*(,)*)-+,%'%%'+3/41/+5*++1233810.,,-4/14'%++'&'((/)*%(+/,45343/90,0(&2')&('.20,*33)))-('*)+07)%$$$$+0(+-7624753*,(+*)+*/()*)),2..0/15)3:88,*0*+.60-53/.//--**,213(*&)+0361721+2,;.;61--,*('-.645-:2++1226988770352,+(*+,/2/*-0.1-''*)$$())*,..0-2,1+&%#$$(&(*+/27/.)&&'%')+'%%'))('&-0:;6-1*&&$&%)%'%%()%*-6786//*/1/46;:/...-..//0774*01799:9927767/0054%('+(+-0-,+(*2*,+,)2*)%*(%*,4+)2)'&)$*&&**,.6:85552*&()**,1:,-::35)2*-,2-5350.'%$&&'(*/3+2.0403--.)*#$')+-)&+++2.-/7*6'&*.2/-./,-*%%&&(..,/**+322-566-+,2-/5654''(++:9.,,.*&57++*))310-1)303787665645453458733468+,%)$%'&&+/.4.&(,*223/-5*(%+*(/$$033586-5568457.00+(+.*+3),-2.-5.%/73++011/,4,**&-/,(*&(*,,/46*3681.1..4/62*8:.36558767180/0./131'+$-/*,1--*+89-/:76,-,))+-+2(,.0666;:;:67/**2),*+*&2,)&')(*89:0+.-)****),<<8413,*.:934<7:<709&%$'',-33%/&3*0/131-02,//00$%'**./00.0-,2*..0//+-.+'+*1-3,.+/.2;57)(,344798:794*)'(+(01+3+,),+,/.$&)'%'$%%))/73184..-++(+,(,+,+*,/2/.*1*)*)'+,+).++58774003-*-(1./00*++,+.()..301/,..//4;:125.//.*10024,,,-&(**++''%((0.,211.
@3bbc3881-a0c0-4749-9fc1-40ce5dbe768c ch=81 read=85600 start_time=2019-12-13T08:37:46Z barcode=BC01 runid=2c9cf7bc05858273f10e7d7ec552fc0bd742dc3e
CTCCTACGGGAGGCAGCAGTGGGAATATTGCACAATGGGGAAACCTTGATGCAGCAACGCCGCGTGAGTGATGAAGGTTTTCCGGATCGTAAACTCTGTCTTTGGGAAGATAATGAAGCGGTACCCAGGAGGAAGCCACGGCTAACTACGATGCCAGCAGCCGCTGATGATGGCGTACGTAGGTGAGCGTTATCGGATTTACTGGGCGTAAAGGGCGTAGGCGGATGATTAGGTGGGATGTGAAATACCCGGGCTCAACTTGGGTGCTGCATTCCAAACTGGTTATCTAGAGTGCAGGAGGGAGAGTGGAATTCCTGGTGTAGCGGTGAAATGCGTAGAGATTGGGAAGAACACCAGTGGCGAAGGCGACTCTCTGGACTGTAACTGACGCTGCTCGAAAGCGTGGGGACAAGCAGGATTAGATACCTGGTAGTCCACGCCGTAAACGATGAATACTAGGTGTGGGGTTTCAACACCTCCGTGCCGCCGCTAACTTGCGGTAAATTATTCCCGCCTGGGGAGTACGGTCCGCCGTTAAAACTCAAAGGAATTGACGGGGACCCGCACAAGTAGCGGGCATGTGGTTTAATTCAGAAACAACGCGAGAACCTTACCTACATGACATCCCCTTGCATTACTCTTAATCGAGAGAAATCCCTTCCGGGGACAAAAAAAAGGTGACAGGTGGTGCATGGTTGTCGATCAGCTCGTGTCGTGAGATGTTGGGTTAAGTCACAACGGCGCAACCCTTTATCGTTAGTTACTACCATTAAGTTGGGGACTCTAGCGAGACTGCCTGGGTTAACCAGGAGGAAGGTGGGGATGACGTCAATCATCATGCCCTTATGTGTAGGGGCTACACGTGCTACAATGGCTGGTACAGAGATGCAATACCGTGGTAAGGCCAAACTTAAAACCAGTCTCAGTTCGGATTGTAGGCTGAAACTCGCCTACATGAAGCTGGAGTTACTGTGTCGCGAATCAGAATGTCGCGGTGAATAACGTTCAGGTCTTGTACACCGCCGTCACCATGAGAGTTGGCAATACCCGAAGTCCGTGAGCTAACCGCAGGAGGCAGCGGCCGAAAGGTAGGGTCAGCGATTGGGGTGAAGTCGTAACAAGGTAACCGG
+
0172137/85(*.*+12649483...51;.,,//86672)'-*((*)''-./3/668978;6675-*('(+-276/0177*4)9.410(*,:200299928<<29-,)*+,-&'')''.,43315(.)2+,,*++/4-0/765576212)&+)*,)**(*23')%()-+,,(,(''&+/0)4*&'$)'/2;22-(/*+86-(*,--43442,**+++/'-*-/99:92:2.12217979994&33*.7-**0765:-1,,,2611021/..03/.11402694:33230,*-+.)&*)'+-+,---.,1053*0*''23565766851284046970--,+0))0+19-0--,..5785:3.,1).*2/31./'*-0./131372234-,,+*/0.'((()*338:/***16()&33-330/56-85+.7541050&)/98667;97//0/.8*$(%&,.112(53/,96/.655885:9),,-1249&'(/*('&()+00.*'&'(-+-1-*.1*45/)%'&&+)322+$$#%&*.;;-6556:+(&*+*2,02/26-**0*&&'((*%&'.00981.1/15:6;:7:6;1''+(')0/311)*'&,-+,/-071322.--234834&('$)*3,+,1-3.2.13''&&&'')')'+-8.'/52++4-681.--'.+*+-5&(+2389788;7;4:211.'*-((*+.77489777534:75;'6.6-2+/01&)*-5'***03818.(/+%+3-/7635612448<505-.+6.')352/,,*&.-'(*,39:89868./-//.6,2,)-+./-./398*-.111224,--10;:47114+(+*+-20.),-7645/+))(*397556:74;5559666600-*.133:3101//((('&-*/53<<.8+9::,27*)*,,-,/7//*)'+8.2/4/245/4/.1555/(**23/3/(+..-(&,:.3/'+),2,035:502(*21158681630/63,&().-,%+)+,58243334/5:-)*,&)--/./-,,/2/-+(.-,.4/--4021606/-.0//90-%&&'*&+*+(*+.291428-+,./0/11131..$-'-/0,(('&%()7676,.'*+/3;9:0,
@6e7f461b-7fed-49db-9e98-a1767d5eeef0 ch=132 read=75285 start_time=2019-12-13T08:37:40Z barcode=BC01 runid=2c9cf7bc05858273f10e7d7ec552fc0bd742dc3e
CTCCTACGGGAGGCAGCAGTAGAATTTTCGGCAATGGGGAAACCCTGACCGAGCAACGCCGCGTGAAGGAAGAAGGTTTTTTCAGTTGTAAACTTCTGTTATAGGAAAAACGGCGGCTACAGGAATGGTAGCCGAGTGACGGTACTATTAAGCCACGGCTACGTGCCAGCAGCCGCGGTAATACGTAAGGTGGCAAGCGTTATCGGAATTATTGGGCGTAAGAGGGAGCGGGCGCAGGGTCTATGGTGAAAGCCTGAAGCTTAGCACTTCAGTAAGCCATAGAAACCAGGCAGCCCCTAGAGTGCAGGAAGTTAGATTCCATGTGTAGCGGTGAAATGCGTAGATATATGGAGGAACACCAGTGGCGAAGGCGACGTCTGGCCTGCAATGACCTTTCAGTCCGAAAGCGTGGGGAGCAAATGGGGATTAGATACCCTAGTAGTCCACGCCGTAAACGATGAAGTACTAAGTGTTGGATGTCAAAGTTCAGTGCTGCAGTTAACGCAATAAGTACTCACCTGAGTGGTACGTTCGCAAGAATGAAACTCAAAGGAATTGACGGGGGCCACTGGCGGTGGAGCATGGTTTAATTCGAAGCAACGCAGGCTAACAAAGGTCTTGGCACTCATAAGGCTCCAGAGATGGAGGAATGGCTATATGAGATACAGGGTGCATGGTTTGTCGTCAGCTCGTGTCGTGAGATGTTGGGTTAAGTCCGCAACGAGCGCAGCCCTTATCGTTACCATCATTAAGTTGGGGACTCTAGCGAGACTGCCAGACAAGCTGGAGGAAGGCAGGGACCGATCAAAATCATCATACCCCTTATGACCTGGGCTACACGTGCTACAATGGATGGTGCAGAGGAAGCTGAAGCCGCGAGGTGAAGCAAAAGCCCATAAAACATTTCTCAGTTCAGTTGTAGTCTGCAATAGGCTACATGAAGTTGAGATCGCTAGTAATCGCCGATCCAGCGTAGCGGTGAATACGTTCTCGGGCCTTGTACACCGCTACATCCACGAGAGTTAATGTACCCGAAGCCGGTGGCCTAACCGCAAGGAAGGAGCTGTCTAAGGTGGGATTGATAGTTGGGGTGAAGATCGTAACAAGG
+
+/02124169*/6+,--&/0,(***3:/45;5463354+(0+01,(++3.*,)*,(-),,*(&),.64647+-7(1+296:-8).*8,/0:246:5760;0*,)-)2+*0,+941:10./-.*(.(*3++*-.-(,,,-.+'%$$)'(-/+)*,*(*%))5625/*)*+10375013,,)$%*0/1//-2,*+*.-,-.38(.)()')-,/2299:8650((',4,(-.).'&(&%-43.,*%++,2//34-.4/11801.3+))&(,+-)+-08068,-**05/9:-5-&'(...()+-,0/35-7.+-*,-'+4+90;6614,++,-18927;226978757775.14.-7./6569:.3-5--%''(,32,)()*-060704,1+)+01%%&((,,.7)%'+))*/8234(&(*78.-./6,*12--3116;-.1485564.(,)*&')3;63100()%%*01771.2.-83.-.,65.21-039+.22,)**,3554542/80/57(++,..&)-**('*')*(*+250-,.)(.++/.1/1374;-2-,2/4024,(,+%*'')1-/)(,%(-'*-00606;5383<7,//+,-..((%++,++'&&&'')***+))($().''(,(-+*1+('+,-:92.3-*./5966782.***,,67.+2++-48:7845,)-2132(*,-:474676984559728../096:/08-()/)3'&)*'+-',/('1,0.0-5-.658845655.8.04;447763,..***/35(6&$&&'--'&$++)*&%(*1.&171.'%&'*+255',-9:911&533+,+*))*/523777642.1-/11*''+-.2843---097-,.((*%%%')0&-)%(-*,(-(..$(533+$+/+*2/9:2-+%14-.802437(*+6.-0356623'&&&++-,--./217+0*%)(*./&,111500/0%0*),+-'(%%$%&&()3101:9.7348435351..-/-+,,*-0**'&)&'.((*+((&(/1&(*%+(.*(&(.),52873911,1.94,-47(0.0)*(+-5783/+(-+-,35,0.+*+'*2/'184+*((&'-.,/24259(3
@4451a92a-d397-4a9a-83e9-dceba4bad3d9 ch=132 read=75283 start_time=2019-12-13T08:37:37Z barcode=BC01 runid=2c9cf7bc05858273f10e7d7ec552fc0bd742dc3e
TTGGTATGCTTCGTTCCGGTTACGTATTGCTGGTGCTGAAGAACTGTGGTGTGCTTTGTGTTAACCTGCCCCTTGTGGCTGGATTTACCTTGTTACGACTTCACCCCAATCATCAATCCCACGCTGAACAGCTCCTTCCTTGCGGTTAGGCCACCGGCTTCGGGTGTTATCAACTCGTGGTGTGACGGGCGGTGTGTACAAGGCCGGAGACGTATTCACCGCGACATGCGCTGATTCGCGATTACCAGCGATTCCAACTTCATGTAGTCGAGTTGCAGACTACAATCCGAACTGAGAATGGGTTTTATGGGTTTGCTTCACCTCGCGGCGCTTCCCTCTGCACCATCCATTGTAGCACGTGTGTAGCCCAGGTCATGGGGCATGATGGTTGACGTCATCCCGCCTTCCTCCAACTTGTCACTGGCAGTCTCGCTAAGAGTCCCAATAATGATGGTAACTAGCTTTGATAAGGAGTTGCGCTCGTTGCGGGACTTAACCCAACATCTGCGGCTTTGAGCTGACGACAACCATGCACCACCTGTATCTCATATGGCTATCTCTCCATCTCTGGAGCCTTTATGAGTATGTCGCAGAACCTGGTAAGGTTCTTCGCGTTGTCGATTAAACCGTATACCAGCATTGCGGGCCCCGTCAGTCTCCTTTGGGACTTCATTCTTGCAGACGTACTCTCAGGCGAATTACTTATTGCGTTAACTGCAGCACTGAACTTTGACATCCAACACTTAGTACTCATCGTTTACGGCGTGGACTGCGGGTATCTAATCCTATTTGCTTACGCGCGGGACTGGGCATTCAGTTGCGGAGCCAGATCGTCGCCGCTTCGCCATAGTGTTCTCCATATATATCTACGCATTTCACCGCTACATGGAATTCCACGGTCACTCCTGCACTCTGGCTGCTTACCGTTTCTATGGCTTACTGAAGTTAAGCTTCAGGCTTTTTTTCACCACAGACCCTTGCCGCCTGCTCCCTCTTTGCGCCCAATAATTCGGTTAACGCTTGCCACCTACGTATTATTACCGCGGCTGCTGGCATGTAGTAACTCAATAAAGTACCGTCACTCGGCTACCATTTCCACCTTAGCCGCCGTTCTTCAGCTTTATAACCGGGAAGTTTCGTCGAAAACCTTCTTCCTTCGCGCGGCGTTGCTCGGTCAGGGTTTCCCCATTGCCGAAAATTCCCTGCTGCTGCCTCCATTAGG
+
'#%)'()+/6976/30(+-0;01076/:/,,0.+4779/*(&%')**,0,/*))025,.+,,.-1:,,*%%%%'%'%%$$)&)08924869//8-..279<:83:9.-//0/036;/97)&+()$%'+0&./03708/+%().04/6,/791(++,-,185-82-,./02/5/*)*&(29876424/99307+-.+.2669.614-.%&%30475<767;15464.0/+'*,-/5,++-340.'''')+-1816.3+***+*,-777865335:13//467677:-2,,4:872,+./+//(3;;+57-:5192),618658562+3(*#',6/80)'&$')-23;;,*1,&&$)*+4130,)')*11**050/%$%**)))**+-.%0.)+97899-;7.(,0,306411//-01./41677:74462)/22//''',+08/./,2++,35423450-**((0''+00+-,%*08276967253120;54+**2)45*0,/-45*)')&+-0,+-/32/'./21555:45/..3113925100004,/.0)00/36576376./631574),121:7,))')*.1,/%$')'&/2:82/465-75;98:977380,%&&**2+3427)'&&&-)$%%'1,,,04.011+*-2'&'%,0.25/.*.%$&'-049.4.--),,0'*%$&(-.0577,**-('(/(*0*)*+0251014-,++)/325:43::310-2/)3-1/*3)')1,.1228954;9-11630159674..).,0-/0120.0,-2093'%&)(+*)$&(-5.3.-2531576152<20(-&'02//++&(--**(%&'&-,1923((7+,21(*0,-).*./021(1/000721')'&'$%'/09/3(1)*&%&.-.0'()-,)..,./.0())(&'(&(+*-*18123-,,+.4.44./-+2;78-34:745;6601-8/+,(-,+-.351;4*3./306;////1:4./19)'*--/,,0.3488,*%($0*4/0-7-/6/01+(.*.+.0+3/.56/0.0211407-+(,+,-%('&'*,,5/28'(+53*/0.))+,**'&%).,3;-7-$+,.,+,142690,1*-42''%%&+)./)1*&'&'&*.4-'$)+'*2875::<99:734+*%('.-7/0.8,*+-,;.8),5.2:'7790*.-+8961687/166/-&/0/0221922+$(&%'+
@c9e3db68-3490-4a0e-ba6c-64b5a82f566a ch=132 read=75263 start_time=2019-12-13T08:37:27Z barcode=BC01 runid=2c9cf7bc05858273f10e7d7ec552fc0bd742dc3e
TTGTTGTACTTCGTTCAGTTACGTATTGCTGCTGAGAACGACTTTGTATGATTAACTGCTTGCCTGTCTCTATCTTCCGGTTACCTTGTTACGACTTCACCCCGATCATGAATCACAAAGTGGTAGCCTCCCGAAGGTTAAGCTACCTACTTCTTTGCAACCCACTCCATGGTGTGACGGGCGGCGGTGTACAAGGCCGAGACGCGTATTCACCGTGGCGTCTGATCCACGATTACTGGTTTAAAACCATGTGAGTCAGTTTGCGAACTCAATCAGTTCTGACACTTTATGAGGAGTCCGCTTGCTCTCGCGAGTTCGCTTCTCTTTGTATGCGCCATTGTAGCACATTAGTAGCCTGGTCATGGGGCCATATTGGCTTAACGTCATCCTCAGTTTATCACTGGCAGTCTCGCTGAGTTCCCGGCCGGACCGCTGGCAGCAAAGGATAAGAGTTGCGCTCGTTGCGGGACTTGGCCAACATTTCACAACACGAGCTGACGGCAATAAATGCCTTTTCTGTCTCACGAAGGCATTCTCATCTCTGAAAACTTCATGGATGTCAAGACCCAGGTAGGTTCGCGTTGCATCAGATTAAACCGCATGCTCCACCGCTTACATTGCGGGCCCGATCAATTCATTTTGAGTTTCTTGCGGCCGTACTCTGAGCGGTCGACTTAACGCGATAGCTCGGGAAGCCACGCCTCAAAGGGGCTGTACTCAAGTCGGTATCGTTTGCAGCGTGGACTACCAGAATTATCTAATCCTGTTTCCCGCTTTTCGCACCTGAGCGTCAGTCTTCGTCAGGGGCCGCCTTCGCCACCGGTTATTCCTCAGACCTCTGCGCATTTCACCCACCGCTTTACCTGGAATTCTACCCTCTGAGATAAGCTGCCAGTATCGAATTCATTCCCAGGCCAGGCCAGTTTCATCTGACAACAAACCACCTGCGTGCGCTTTACGCCCAGTAATTCCGATTAACGGCACCTCCGTATTACCGCGGCTGCTGGCTGAGTTAGCCAGTGCTTCTTCTGCGGGTAACGTCAATGAGCAAAGGTATTAACTTTACCCTTCCTCGTGCTTTACAACCCGAAGGCCTTCTTCATACGCGGCTGCATCAGGTTTGCGCGTTGTGCGTATTCCCCTGCTTGCCTCCGGG
+
$&(..,,'*+5-1285.023/02730:(**+,01%,&%)''('+'&*'%(*250,))#&/&(6321-,*),05676/*'3/6-,+*0)-1%(*.2.3-),-.&((862445;87/3.5++*(*%$&'%),+().2/-1/85&21139545995488+1.90;3..03:122611177963403-&-0-0--.1;,061-*-*'(*+097<714.('((*((((14*4-)+2459,,'%)',-'/2-+,'+(&'%''(&)-1,),((202-3--/)//1'%**.*-/960211+,%(*254303//151*%&()+/98346765-59+*430..+08.9--(+-./2-4-+'-&()/+.5/6.03&12,3/1+/)'$%%%'&)+-28134.0*,08++04892230/17/(0.134../1/:0186,6854*&&%&++.'45;2-4.4,*)$*,3,0+-**+02452:2-0/20.,'+-1-06*+''+1*+-('-*(*-/5-++/'&'(()'&%%$#+**,-+..1106210+*242742./,.**01,**&'&,5944.4530-*.)+$*.,--3271+,,/,++--00+214391.($'$%&')-0+00+))%%&%*%&(&'$'''&&()598;87.<;/-1,45*#'''++./8)3...0'(+)4+619994311,*)*)(++)./0/84-0)))+.55:..%(&),)('%$##&)0&.'*%'$%%))6297'/'2221:796535/2'(&1'*,71060/04+.)&'&((+-59*((*'*(++0(/003565//-)'*.'*/5112-/51:3((((-/%'/'*3:07,0()*&+)*-(0/309<;.367*&,,*))(&&*0,4+/).,,++,54()((')+(+,%%'%,.%')+-5')$/%%#'-/,''))$&(/969/13:)+4022//,17456415(153776633*)*.,-55162+((+4/9-0*)+(.&(%%%$'&.-0(,()2))5+-,42953.3+(%*&*/,,,51)4823.8./989::47424676...8/64+-..0*4./,8-0**-2(-521;82)*$%&(+'/+.0,.3+)*'..99762+.(-**+&&*,)..2022&651;9.///(,*&*&+**,-.240,++*'&&(&',''''
@4db53da8-1d30-44e3-b87f-23098203f632 ch=159 read=102015 start_time=2019-12-13T08:37:20Z barcode=BC01 runid=2c9cf7bc05858273f10e7d7ec552fc0bd742dc3e
CTCCTACGGGAGGCAGCAGTAGGGAATTTTCGGCAATGGGGGAAACCCTGACCGAGCAACGCCGCGTGAAGGAAGAAAGGTTTTCCGGATTGTAAACTTCTGTTATAAGGAAGAACGGCTGAAATGGTAGCCAGTGACAGTACTATTAGAAAGCCACGGCTAACTGCTACGTGCCAGCAGCCCGCGGTAATACGTAGGTGGCAAGCGTTATCGGAATTATTGGGCGTAAAGAGGGCAGGCGGCAAGGGTCTGTGGTGAAAGCCTGAAGCAACTTCAGTAAGCCATAGAAACCAGCAGGCAGCTAGAGTGCAGGAGAGGATCGTGGAATTCCATGTGTAGCGGTGAAATGCGTAGATATATGGAGGAACACCAGTGGCGACGATCTGGCCTGCAACGACGCTCAGTCAGAAGTGGGGAGCAATGAAGTTAGATACCCTAGTAGTCCACGCCGTAGCTTGATGAGTACTAAGTGTTGGATGTCAAAGTTCAGTGCTGCAGTTAACGCAATAAGTACTCCGCCTGGAAGTAGTACGTTCGCAAGGAGAATGAAACTCAAAGGAATTGACGGGGGCCCACACAAGCGGTGGAGCATATGGGAGGTTTAATTCAGGCAACGCGAAGAACCTTACCAGGTCTTGACATACTCATAAAAAATCTCCAGAGATGGAGGAATGGCTATATGAGATACAGGTGGTGCATGGTTGTCGTCAGCTCGTGTCGTGAGATGTTGGGTTAAGTCCGCAACGAGCGCAACCCGCGCCTATCGTTAGTTACCATCATTAAGTTGGGGACTCTGGCGAGACTGCCAGTGACAAGCTGGAGGAAGGCGGGGATGACGTCAAATCATCATGCCCCTTATGACCTGGAGCTACACACGTGCTACAATGGATGGTGCAGAGGAAGCCCGAAGCCGCGAGGTGAAGCAAAGCCATAAACCATTCTCAGTTCAGTTAGCCAGTCTACCCAACTCGACTACATGAAGTTGAATCGCTAGTAATCATATCAATGTCGCGGTAGATACGTTCTCGGGCCTTGTACACACCGCCCGTCACCACGAGCTGTGTACCCAGAAGCCGGTGGCTAACCGCAAAGGAAGGAGCTGTCTAAGGTGAGTTGATGATTGAGAGGTGAAGTCGTAACAAAGGTAACCGGAGG
+
,.2-&&&%'($)2/+//..44.2+/+2:<:479162115/+'(,+-95,-/4111778010220)((&(0+-+/(+1)-)77-).(5+,6,-./6)*/8197/3-,**(),*(,&,%*((**.4+*3+*,0/$),()'&'*)03%)--%(()**)&'+'(&+&&'$*-+**,-.2/.0-.25**//)-+*./5472/2-+4+,-+,32;(''&'(&**(/,88754479)''7330*0801951/0811031.1866041--525+,'''*(-,2&36783:;43.&)-,,,,*&'+.+,+,,1,-/025,321.&)4./96974,+)9,8*.(+))*,,86558;/..6970//./8/651.60+0-)..&.+.)$(,-634521205/887-.)*-5665165)&$'&'),+1,'*'-1,'*,*,//,5--0+')(*+--21.,./0+)((((()**-+*+-,359568.6,/,1202786+.68:/030/())&.13+.)(*-1-143633105/3964)%$&'/023555<9,,4*0,0.-512/8:01991*.*-.2-01746:9/16'&++-/79:18::;/--+,&%)10$'+,2:.96:9+0737:910+,*(*-4:1;016/253307+*)+-031122847-+'++-7,&(-+-./1.+(*)+'9:999477769888408//65124639.5+-.674-122563(**)+3504865:..005350652,/.,0((-007...20&)&('%(,8-8---1;229:<;85:54,5-48;/1133-')*)-/23544-/565548301150.0*,-,51.18202587535380-0::;8;11:6,/44.-*03,-(&)+10.-+*,+,,0--.0114:8913133/-+('*+)-)(',.*.653/)./-+**$'153(46'(06+9698;726&'-,'$&2')%,(%*,.,%/*))%2259121//12062-5-+'++.+,,&+2/3//&('('&'&)75.3+0-)&'%'**30..3/,,0.(+),-/1204;73;71,/-.+(,+-,00+*&&$(*)))/-,27.14.52/17/1/001*&*&(((')*1-/1),4)/.0((-+)*.//8/-%&&++/006/0,,259-.-.(8,2969720+(
@08398d05-120b-4f45-9d65-8792b9aed16a ch=412 read=79166 start_time=2019-12-13T08:37:19Z barcode=BC01 runid=2c9cf7bc05858273f10e7d7ec552fc0bd742dc3e
CCGGTTACCTTGTTACGGCTTTACCCCAGTCATGAATCACAAAGTGGTAAGCGCCCTCGAAGGTTAAGCTGCCTACTTCTTTTGCAACCCTTTCCCATGGTGTGACGGGCGGTGTGTACAAGGCGGGAACGTATTCACCGTGGCATTCTGATCCACGATTACTAGCGATTCCGACTTCATGGAGTCGAGTTGCAGACTCAATCCGGACTACGACGCACTTTATGAGGTCCGCTTGCTCTCGCGAGGTCGCTTCTCTTTGCATGCGCCATTGTAGCGCATTAATTAGCCCTGGTCGTAAGGGCCATGATGACTTGACGTCATCCCCACCTTCCTCAGTTTATCACTGGCAGTCTCTCCTTTGGTTCCCAGCCGGACCGCTGGCAACAAAGGATAAAGGCGCGCTCGTTGCGGGACTTAACCCAACATTTCTGCTTACGAGCTGACGACAGCCATGCAGCACCTGTCTCACAGTTCCCGAAGGCACATTCTCATCTGAAAACTTCCGTGGATGTCAAGACCAGGTAAGGTTCTTCGCGTTGCATCGAATTAAACCACGTAATGCTCCACCGCTTGTGCGGGCCCCGTCAATTCATTTGAGTTTAACCTTGCGGCCGTACTCCCCAGGCGGTCGACTTAACGCGTTAGCTCCGGAAGCCACGCCTCAAGGGCACAACCTCCAAGTCGACATCGTTTGGCGTGGACTACCAGGGTATCTAATCCTGTTTGCTCCCGCGCTTTCGCGCCTGAGCGTCAGTCTTCGTCCAGGGGCCGCCTTCGCCACCGGTATTCCTCAGATCTCGCATTTCACCGCTACACCTGGAATTTCCTCTACGAGACTCAGCTTGCCGGTATCAGGTCACAGTTCCCAGGTTGACCCGGGGATTTTCACATCTGACAACAAACCGCCTGCGTGCGCTTACGCCCAGTAATTCCGATTAACGCTTGCACCCTCCGTATTACCGCGGCTGCTGGCTGGAGTTAGCCGGTGCTTCTTCTGCGGGTAACGTCAATGAGCAAAGGTATTAACTTTGCCTTCCTCCCCGCTGAAAGTACTTTGCAACCCGAAGGCCTTCTTCATACACGCGGCATGGCTGCATCAGGCTTGCGCCCATTGTGCAATATTCCCCACTGCTGCCTCCGTAGAG
+
66661:00:0:..2)+*.*+1(%(,-)(*998844778646<7-00+1+*(+-99314'(+-0.744%--.38257:;9/9;:-4889:)&+*-8+.29440*+-049::6:655120772,/3):8594.55361,./2/3../7::43362/,--1-6)&&&')+66;95227787164,))(')(+/4,-),/7586:1:.40530('/03-,()/7:4540,0401)(.+1233/446.+(.-1/14646338,'*)*3<9:<96;53.00'.),*'&*&'&-63,0::973/&0582733/02-,.,0,-.1179:,381+046993-.**-;+-.56;;39(%(()+*',4087./-&+,($.114;6797782;32576;2,316741$%%(++//308212'8741131-0/*022/89.)(('*)''0010/.+-3-6445;40./++,,,4-,/0-/%&%'.+344-08/431346<889555,,.672/355:879<;;9;<:58:;<4271,+,/.95:=;8954745576**,1-4<947--).),..1885-.8,007+2.2041285-**-55763.50)(++8<:-877/7.-...,//,/-087*-599299:87-5+;+./5213,**+.)8,.8,/62332:440..63--..405.3(5.%-%'(+*./702'++435:;810.1959/,1/03.%',/6402;3+2094-'(')+4:0(*%/-44301323..//-;1012+)..6106.123322740952;97906../((+,,::4616:7659<89960(,31631+''#()'))(+,16667+(&&(--4:,73425')&((,--97<8;5...&$(#-+'1632&06:22786772115/9//:99;243,-1155.+&)&$(+**%&)+-787/-,+0-3.+**4)%+'268114,7--:04.++/0/0287340/2,++5;434:497..22,11,)+,.6534975770:10&-,46+(&+(().+)*),).4194(()9:0,774/4-(/*+.6/$13:-;8,-5-4160802<;.,/-',+,/6126.*))*,+-/,04345/32080$,((*'+*4+.1.88:./13110+-.-69*.45''
@0bcc8e69-6965-42c6-96b9-3f4057878a34 ch=444 read=133878 start_time=2019-12-13T08:37:19Z barcode=BC01 runid=2c9cf7bc05858273f10e7d7ec552fc0bd742dc3e
TTGTTGTATACGTTCAGTTACGTATTGCTTCAAGACCTGGTAGGTTCTTCGCGTGCTTCGAATTAAATACATGCTCCACCCAGCGTGCGGGCCCCAAATCAATTCCTTTGATTCATTCTTGCGGGCAGTACTACTCAGGCAGGTACTTACTGCGTTAACTGCAGCACTGAACTTTGACATCCAACGCTTAGTACTCATCGTTTTACGGCGTGGACTACTAGGGTATCTAATCCTATTTGCTCCCCACGCTTTCGGGACTGGAAGCGTCAGTTGCAGGCCAGATCGTCGCCTTCGCCACTGGTGTTCCTCCATATATCTACGCATTTCACCGCTACACGCTTGGAATTCCACGATCCTCTCCTGCACTCTAGCTGCCTGGTTTCCTGTAAAGCCTTTACTGAAGTTAAGCTGGGCTTTCACCACGGACCCTTGCTGCCGCCTGCTCCCTCTTTACGCCCAATAGTTCCGGATAACGCGCTTGCCACCTGTTACCGCGGCTGCTGGCACGTAGTTAGCCGTGGCTTTCAATAAATTGCCGTCACTCGGCTACCATTTCATAGCCGCCGTTTAATCGCTATAGCAGAGTTTACGATCCGAAAACCTTCTTCCTTCACGCGGCGTTGCGCGGTCAGGGGTTTCCCCATTGCCGAAAATTCCCTGCTGCTGCCTCCCGTAAGGG
+
&(),-),*)'*+326'1/75767163,.242.4*+/-%&'(),54:1+20./..%(,/,'()++.14()+)-/0107-26*&'(&,(,/230870%%%'*.84:9-05+,%.1.*//,3,,/*.(*&%%%''*,-2-+*)%)'((),(((&*-,6.9,34880..%+-229038/++-,-1*/)+%(&%(-()-788;;729;4+-/111779232.*2&,-)*-1545:663-+43,&),0+/-),--09220;80-.,'%$'+,/1)/2;-6/.117-11:0....5749658;75758279:60/0:7634.-2(*,5761:9-*..+.3//,2,(%$'*+)2-3-()).148653500.,',+-('%''&)-)*41922$%#&%''&'&&'))116/5+/-3-(**-8756:84042'))2044+,/%,201528;4/.-/4-,0170+.,0-+-2-+',4/'7,;:7:1-+***.129385.',-*/8150:0008/:-+(+,.'/+,)*1(---4/00-',,..,&,'$2525-**,,)',-$)((,6,.$&%,18).4378)(&(,((.,,.&+(&*+08*&(%&3/((.6:549/:/.67111)%'()191,3---88470,'.2---7*178.*+3,/2-*-0*+601*)%-20/.-,()+5,((,((&+
@ffcb5456-dedb-4cb4-9b97-12fc7d4d891f ch=53 read=120784 start_time=2019-12-13T08:37:00Z barcode=BC01 runid=2c9cf7bc05858273f10e7d7ec552fc0bd742dc3e
CTCCTACGGGGAGGCGGCAGTGATTTTTTCGGCGATGGGGAAACCCTGACCGAGCAACGCCGCGTGAAGGAAGAAGTTTTCGGATTGTAAACTTCTATTTATAAAGGAAGAACTGGCGGCTACAGGAAATGGTAGCCAGTGGCGGTACTGATAGAAAGCCACGGCTAACTACGTGCCAGCAGCGCGGTATTATACGTAGGTGGCAAAGCGTTATCGGAATTATTGGGCGTAAAGAGGCCAGGCGGCAGCAAGGGTCTGTGGTGAAAGCCTGAAGCTTAACTGGTGAGCCATAGAAACCAGGCGGCTAGAGTGCAGGAGAGGATCGTGAATTCCATGTGTAGCGGTGAAATGCGTAGATATATGGAGGAGGAACACCAGTGGCGACGATCTGGCCTGCAACTGACGCTCAGTCGAAAGCGTAGGAGCAAAATAAGTTCGATACCCTAGTAGTCCACGCCGTAAACGATGAGTACTAAGTGTTGGATGTCAAAGTTCAGTGCTGCAGTTAACGCAATAAGTACTCCTTACAGGTAGTACGTTCGCAAGAATGAAACTCAAAGGAATTGACGGGGGGGCCCGCACAAGCGGTGGAGCATGTGGTTTAATTCGAAGCAACGCGAAGAACCTTACCAGGTCTTGACATACTCATAAAGGCTCAGAGATGGAGAGATGGCTATATGAGATACAGGTGGTGCATGGTTGTCGTCAGCTCGTGTCGTGAGATGTTGGGTTAAGTCCGCGAGCGCAACCCTCATCGTTAGTTACCATCATTAAGTTGGGGACTCTAGCAGAGACGCAGAAGCTGGAGGAAGGCGGGGATGACGTCAAATCATCATGCCCCATATGACCTGGGCTACACGTGCTACAATGGATGGTGCAGAGGGAAGCGAAGCCGCGAGGTGAAGCAAAGAGCCCATAAAACCATTCTCAGTTCAGTTGTAGTCTTAAACTCGACTACATGAAGTTGGAATCGCTAGTAATCACAGCGAATCCAGCATGTCGCGGTGAATACGTTCTCGGGCCTTGTACACACCGCCCATCACACCACGAGTTGATAACTTGCAGAAGCCGGTGGCCCCACAACCGCAAGGAAGGGCTTAATCTAAGGATTGATGATTGAAGGGTGAAGTCGTAACAAAGGTAACCGG
+
*-23+,2*36*',-.'3.(**)++279:.97;60./,33*)2/19)+.17932043-,,/4+**-.+3..//)+*(-7::,5.,2.-020'+))&+'/7.,02:/,3,5*.6+',0*++,,02/00.0.*+'-*,-8(*****,.2',,&%/)(*.-).3/1/3/-/643232456/00.,+-)(((+)*,,++.57130.(1/17)+.7271020.,,2,*7,4363347;,)'/)&%*,4138,*+,+(2:5.2/-/0320021-187-7,+()'-(*,+320+108-42..84.7-36.'+*+)+,/134150)*)094794/1)*/830//.-,-./03;8674.,.:968899985442,-,(0,*/..37446*)')(/1110/8-1../34,,,++0.3**%,+6*-22-.40&(&*$*0<;01603/8(+)+-.7*+08635451..-/.--7<;42//++**0349:.0.9-8-::47362---95,.01:::93759130%1((+15.0,,,1,,,-1.,'-,,31304/,*+/5)+6774;73373.)*(-/436673479:4+16,*,*-/*.02;77/+..-3/0247<807586-1.--366-/002)),.4/3'+--.11118355::3303,0391)4-24/-,--9841.-+30-85303/0-23963733544563568458;3443340.00011))++*/*+.5217(26/;54166-%,'(13327063.),,686683-00-178888:<81,3.+4<7/632,)''%&&))($%%%*+)*/10+1+)(*+)&/5,/36787789;81229845*30.($*())'34+-($$%%&&((-/70+/-2/1;:;:89982.)+*'&'%)$&,(.874/$'*.-/5)0152&'&-6.,-3:;/96-,2**,)02:9*/-0//203./&%''(+3//0--.2328431614/2--+,-+1/16.-',&*,./606*)(++,*.//4+0.+*95.634;5784497/7.,-//..-25&%%$&/.,-*.4.2011/3//-2+,../1)(-&(05384506/+)$%*-2.033402,-,,*&%%*(+,((%.*,---../,9++%'*,*-,/,),2+45865:*1--1245*3
