# Supplementary material for: De novo species identification using 16S rRNA gene nanopore sequencing
Source: PeerJ. 2020 Oct 21;8:e10029. doi: 10.7717/peerj.10029 (PMC7585375; doi:10.7717/peerj.10029)
Supplement: Supplemental Information 3 [file peerj-08-10029-s003.zip › pass_fastq_runid_2c9cf7bc05858273f10e7d7ec552fc0bd742dc3e_576.fastq]

@edc7e0e2-d52e-42c9-b16b-6d05443d504d ch=116 read=143823 start_time=2019-12-13T08:36:23Z barcode=BC01 runid=2c9cf7bc05858273f10e7d7ec552fc0bd742dc3e
CCCTACGGGAGGCGGCAGTAGGGAATTTTCGGCAATGGGGAAACCCTGACCGAGCAACGCCGCGTGAAGGAAGAAGGTTTTCCGGATTGTAAGCTTCTGTTATAAGGAAGAACGGCGGCTACAGGAAATGGTAGCCGAGTGACGGTACTTTATTAGAAAGCCACGGCTAACTACGTGCCAGCAGCCGCGGTAATACGTAGGTGGCAAGCGTTATCAGGTGTGGGCGAGCAGGCGGCAGCAAGGGTCTGTGGTGAAAGCCTGAAGCTTAACTTCCAGTAGACCATAGAAACCAGGCAGCTAGAGCGCAGGAGAGGATCGTGGAATTCCATGTGTAGCGGTGAAATGCGTATTAGATATATGGAGGGTACACCAGTGGCGAAGAGCGACGATCTGGCCTGCAACGACGCTCAGTCCCGAAAGCATTAAGGGGGGAGCAAATGGGGTTGAATACCTAGTAGTCCACGCCGTAAAACTGATGATACTAAGTGTTGTTGGATGTCCAAAGTTCAGTGCTGCAGTTAACGCAATAAGTACTCCGCCTGAGTAGTACGTTCGCAGGAATGGCCAAAGGAATTATTGAGGGCCCGCACAAGCGGTGGGTATGTGGTTTAATTCGAGAAGCAACGCGAAGAACCTTACCAGGTCTTGACATACTCGCAAAGGCTCCAGAGGTGGAGATAGCTATATGAAGAGATACGGTGGTGCATGGTTGTCGTCAGCTCGTGTCGTGAATGTTGGGTTAAGTCCCGCAACGAGCGCAACCTTATCGTTAGTTACCATCATTAAGTTGGGGACTCTGGCAGAGACTGCCAGTGACAAGCTGGAGGAAGGCGGGATGACGTCAAATCATCATGCCCCTTATGACCTGGGCTACACGTGCTTTCCACAATGGATGAAGATTGCAGAAGCGAAGCCGCGAGGTGTAAAACCCATAAAACCATTCTCCAGTTCAGTTAGTCTGCAACTCGACTACATGAAGTTGGAATCGCTAGTAATCGCGAATCAGCATGTCGCGGTGAATACGTTCTCGGGCCTTGCTTGTACACCGCCCGTCACACCACGAGAGTTGATAACGCGAAGCCGGTGGCTAACCTGGGAAAGGCTGTCTAGGTGGGATTGATGATTGGGGAGGTGAAGTCGTAACAAGGTAACGG
+
/;-(*:5<.,4,,'4,+,-,40'/*0995-06347431,'(+,/2.--/684555567467/0,460,*'))&)('1.8942(-,'4---27&02901,2,(''')/-4039./*(-,,,01+--,2/,-80&/6.-')*%$%&&*')*27,-2-%*())01///1--.4/223/5,5:1./-,-30407/3/0-9305-2+/.,25.015:666+1*'$,&0*&'$)/08;:8:+)()*(187-2243283-02,*1868/+((-*4,,.7-((+.,,,38,/++0902/(470/004.(&-+17056-,*,3+,,(/*+,0/;/9122///,22294,03-+1202,*.0'--.0,14.,*'&,')*+.))+3-)(--'&,-;930-220//1:2739.-.00-1/3037/1*)+31+,)5)(&*.122.',.1:,,).0'+'%&0-36;7546/5133'),05..422),)())*&)(766031/4/.061626050'.2/*/96458::978864:494240:/15+,'*+01)-83,&')%%*,.68;4%%'''')0.,%&/51-.,-3,&%%)$)0)-0*'..//0..'5440&&*-*')..79.6398-*&,((.09566')4(*31-1+,,()-733160/.&&$%&)(',.-+2--7'))./1/-((()4(466685522(''*,5//''+*547878)57;/47667.13459:843+.)&367583;67;5/-3/8*,1687636/,-,.23-5111/040-2//9<9:4),,1+,..39<32576.+,,'(()*988:96876767-,,,;/-0.-4.5,,*-,66787578:4449::7:508:1-64.--5.26(/0130**()*)*'(')(*/:89877.*&($,%(*'(&&'+).0,06570+'&+'**4:3/72/148;69:7580.0'(*9<7&)')'''3499694353232///01,3,3+3-665832/%(*('))+()*304022/25588;6;987;7431/7222((-.(&%$%.(-..011848<5479.0+13/42('''4,,,-220'.(+*+5:387580..3020.1*,-&+'-,,030.,3259;46/////.502).,$&+).2/./6,*0-040*-)-),'8
@1fd46918-eaf2-4933-b7d4-95039dad3e86 ch=297 read=122858 start_time=2019-12-13T08:36:17Z barcode=BC01 runid=2c9cf7bc05858273f10e7d7ec552fc0bd742dc3e
CCAGTTGCCTTATTTGCGACTTCACCCCAGTCACTTGAATCACAAAGTGGTGGCGCCACTCCCGAAGGTTAAGCTACCTACTTCTTTTGCAACCCACTCCCCATGGTGCTGACGGGCGAGGGTGTACAAGGCCGGAACGTATTCACCGTGGCGTCTGATCCACGTTACTAGCGATTCCGACTTCATGGGAGTCGAGTTGCGAATCAATCCGGACTACGACGCACTTCATGAGGTCGCTTGCTCTCATGAGTCGCTTCTCTTTGCTATGCGCCATTTAGCCAGCACGTGTGTAGCCCTGGTCGTAAGGGCCATGATGACTTGACGTCATCCCACCTTCCTCCGTTTATCACTGGCAGTCTCTGAGTTCCGGCCGGACCGCTGTGACAAAGGATAAGGTTACGCTCGTTGCGGGACTTAACCCAACATTTCACAACACGAGCTGACGACAGCCATGCAGCACCTGTCTCACGGTTCCAGAAGGCACATTCTCATCTCTGAAAACTTCCGTGGATGCTCAAGACCAAAGGTAAAGAGTTCTTGCGTTGCATCAGATTAAAACCACATGCTCCACCGCTTGTGCGGCCCCAAATCAGAATTCAGTTTGAGTTTTAACCTTGCGACGTACTCCCCAGGCAGTCGACTTAACGCGTTAATCCGGAAGCCACGCCTCAAGGGCACAACCTCCGTCGACATCGTTTGCAGCGTGGACGGGGGTATCTAATCCTGTTTTACTCCCCCGCGCTTTTTCGCACCTGAGCGTCAGTCTTCGTCGGGGGCCGCCTTCGCCGCCGGTATTCCTCCAGATCTCTACGCATTTCACCGCTGTTTACCTGAATTCTACCCCCCTCTACGGACTCCAAACACCGGTATCAGATGCAGTTCCCAGGTTAGGCCAGGGATTTCATCTGACTTAACAAATCCGTGCGCTTACGCCCAGTAATTCGATTAACGCTTGCACCCTCCGTATTACCGCGGCTGCTGGCACGGAGTTAGCCGGTGCTTCTTCTGCGGGTAACGTCAATGAGCAAAAGGTATTAACTACTCCCTTCCTCCCGCTGAAAGTACTTCCTGGCGAAGGCCTTCTTCATACACGCGGTAGCTGCATCAGGCTTACGCCCATTGTGCAATATTCCCCTGCTGCCTCCGTGGAG
+
*'%+.9.2010%//($+,,0/6.,2:90,-130-0-12:75-0-//++-63%)(*2;,.,1/*()/,,1-5/'10*.,+*./1*--*((,,0095*,00892.21131.0.023895/(+/*)+/-0774252%+&1+,656;657;302'%#'%**+230,-,).))*)..114824-+//442402*(*,-./260,'*'())+:52*010/*()-43'*%''($%'&'*.(,&),0,.0/,,%&)')*.+2384936/*%#'&(&((5<98;91/14,./,/111100222:..54321*5-*27297543/-*&$$'(-/47918,.).5/879*--,-:823400,,$$$)+/*-%&'3205/)/1.6:79622433046::+6.941../,5&32669679652;82320/.,0..2020:.+&')%*).('/+-.08850//9'%)$%),--65124318024:991,%&)&,2/-.,/71.0145664,+795-2001.39;6/-),.-0./-10+*)*),1+'$(2:*.'&(((-&)''(%$,0,*:;95;///,---.-)+++*/)&*''&%--2-'(+,-'',+/0.&%&%%%$*6:;+452.2.+*,+,)0,,,168,+/*4%()002,-*7+854*/)&#)*,&+)%$+&%))+1.0&$.4(*%'-+-.+.3233566689096,%+'0/3257.-'-**%.,..)*/,.5+*264,&)*076-'&).0-47/0/'(&/-'''/50/2..112<;778&20.'''&)()*,)-+%0*.1/04;6/)-)()2322541335+:<0+/25+.0'$$$(36//'..320*1/0/2-*221/-..000'10)**/.&-/11;611200/2+.74-&../-%+429+-&)#//,,/-.1''$''1-2,/&%%(&+.0/()&&).-3,**0/6/50''&/%%%&)*+)))044/04*,/.90393408100571.+$)&(%)/1/.28'++-19;99<8876,2(*))13770/0/*+0/63**+)'')'%&-)+.34).+**-27*(+/(+,)(-,-3+,+'+)'%**)21:9:66:725/,)+)*)-+)(%&)*,261564/7+,)1:++64)1)--6,--*58/**)*'(+('-7,010*&
@5d97870c-9c5f-4a2a-b2f2-60ddd6cd9d80 ch=323 read=71868 start_time=2019-12-13T08:36:10Z barcode=BC01 runid=2c9cf7bc05858273f10e7d7ec552fc0bd742dc3e
CTCTGGGAGGCAGCAGTGGGGAATATTGCACAATGGGCGCAAGCCTGATGCAACCATACCGCGATATGAAAGGAGGCCTTCAGGTTTATAAAGGGCACTTCGGCGAGGAGGAAGAGAGTAAGTTAATACCTTTGCTCATTGACGTTACCCGCAGAAAAGCACCGGCTAACTCCGTGCCAGCAGCCGCGGTAATACGGAAGTGCAAGCGTTAATCGGAATTACTGGGCGTAAAGCGCACGCAGGCAGTTTGTTAAGTCAGATGTGAAATCCCCGGGCTCAACCTGGGAACTGCATCACCAATCACTGGCAAAGCGAGTCTCGTAGAGGGGTAGAATTCCAGGTGTAGCGGTGAAATGCGTATTAGAGATCTGGAGGAATACACCGGGATGGCGGGCCCCTGGACGAACTGACGCTCAGGTGCAGCGTGGGGCAAACAGGATTAGATACCCTGGTAGTCACGCCGTAAATGTCGACTTGGAGGTTGTGCCTTGAGGGCGTGGCTTCCGGAGCTAACGCGTTAAGTCGACCGCCTGGGAATACGGCCGCAAGGTTAAAAACTCAAATAATGAATTGACAGGGGCCCGCGCAAGCGGTGGAGCATGTGGTTTAATTCGTGCAACGCGAACCTTACCTGAATCTTGACATCCACAGGGGAAGTTTTCAGAGATGAGAATGTGCTTTTTCCGGGAACCGTGAGACAGCAGGTGCTGCATGGCTGTCGTCAGCTCGTGTTGTGAAATGTTGCGGGTTAAGTCCGCAACGAGAGCGCAACCCTTATCCTTTGTTGCCAGCGGTCGGCCGGGAACTCAAAGGAGACTGCCAGTGATAAACTGGAGGAAGTTAGGGATGACGTCAAGTCATCATGGCCCCTTACGACCAGGGCTACTACGTGCTACAATGGCGCAGCCACGAAGCGACCTCGCGAGCAAGCGGACCTCATAAAGTGCGTCGTAGTCCCGGATTGGAGTCTGCAACTCGACTCCATGAAGTCCGGAATCGCTGGTAATCGTGGATCAGAATGCGGTGAATACGTTCCAGACCTTGTACACCGCCCGTCACACCATGAGAATTAGGTTGCAAAGAAGTAGGTAAGCAACCTTCGGAGGGCGCTTACCGCTTTGTGATTCGCGACTGGGGTGAAGTCATGGCTCTGGTAACCGG
+
,,(&(+(*/.1665,,/'-)$*)*&3')+224643:88629;.190239686--./,&/9,,+&*)&&*,&,.(,/.107.%0025*)/.62+/.,+*.+,'&(+(/,(.+/1*(&&'(,5*2/2/0/13451,+..-3510+*'')/4.,.,+11.*'*+75/+((.*--19*..42-+-++1324)1-3+-*637*4)*+4:10000<0:-4(*,,3-4556755564:-+++-+-,.,-16&6-::..926,/1.,66555499.//3''-/018-91/.-*(//.+++*()'*)))((%&(5625/%$%(')*+,066/,),(*'))&+.-;,+*0211--..484-/.''()*)(('%&((*/1179/.6.732.',/)-*$&%*%)*)**+-)/46:85,+,,,66777*,26*(''&.$&*-'*-66536-*;)**6257<633842226%((-/4657,++11213264/,-,08(,*.+&*()'))+,0-4/05/+(+%+,,-833210932156516426:.56.+&),-+-0+..1-.-/.1;<::4:::71'('''1051544(573,),)%('*,//15964,),+541.128<</,6+,*)*08643,++.))(')152-'%)(-1-03435.*,&80.)$%(+994-)*+018531.5/,2120;:0,6(/5/1;289::854+&%))*.4559:972420047767/--//:56,4-+,1038../6.+,/.0832,,0+'*0*3*)*(+,/9130;6/81.2,)/,').)/--'.+4--,6241;8.701:9;2.1*+/35577-01-./1:66661..'))''(%36./4344569872899:81+)(/,-),-''*.-<012512+*%'(().94441;00+)(($%'*)*(((**6588783441,353054;757663739//1299::8:8938+)--%,*+)'))+$%)-.4/.,(-06814/9/.-3+0.2224000(**/./01848222/02;8-9(2-((++-7450:+(,'/(+*++.0.3.-7:/,452335;77+'&&)(*(0337212:/&'(')),-+-'%&(1.33;920+.0*42001,//&)+**()+,/;4*+3.364782/+*---../-&%&%#%'+.78979
@ace92feb-5322-4f08-a895-3274cdc90d75 ch=147 read=85427 start_time=2019-12-13T08:36:08Z barcode=BC01 runid=2c9cf7bc05858273f10e7d7ec552fc0bd742dc3e
TTGAGTACCCGCTGCAGTTAAATTTGCGTATTGCGCTGGTTGCGGAAGGTTGTCGTTATGTTGTGGTAGCCTGCTCGTAAAAAGCGCCATCTTCCGGTTTGCCGGTACGGCTTCACCCCAATCATCAATCCCACAGCAGACAGCTCCTTCCTTGCAGTTGGGCACGGCGCAGGTATTATCAACTCTCATTAGTGTGACGGGCGTTGGCTGGCCGGAGACTATTCACCGCGATTTGTGGGATTCGCGATTACTAGCGTTCAACTTCATGTAGTCGATTTGCAGACTACAATCCGAGCTGAGAATGGCTTTATGGGTTTGCTTTACCTCTTGGCTTCGCTTCCTCTGCACCATCCATTGTAGCACGTGTATGCATTTGGAGTCATAAGGGGCATGATGATTTGGCAATCATCCCGCCTTCCTCCAGCTTGTCACTGGCAGTCTCGCTAAGAGTCCCCAACTTAATGATGGTAACTAACGATAAGGGTTGCGCTCGTTGCGGGACTTAACAACATCTCACGAGCACGAGCTGACGACAACCATGCACCACCTGTATCTCCTTATAGCTATCTCTCATCTCCTGGAGCCTTTATGAGTATGTCAAGACTTTCATTAAGGTTCTTCGCGTTATGTCAACCACATGCTCCACCGCTTGTGCGGGCCAAATCAATTCGCTGAGTTTCATTCTTGCGAACGTACTACTCAGGCAGATTACTTATTGTATTAACTGCAGCACTGAACTTTGACATCAACACTTAGTACTCATCGTTTACGAAGCGTGGACTACTAGGGTATCTAATCCTATTTGCTCCCACGCTTTCGGGTTCGGCGTCGGTGCAGGCCAGATCGTCGCCTTCGCCATGGTGTTCCTCCATATATCTACGCATTTCACCGCTACACATGGAATTCACGATCCTCTCCTGCACTCTGGCTGCCTGGTTTCTATATTTACTGAAGTTAAGCTGGGCTTTCACCACAGACCCTTGCACCGCCTGCCTCTTTACGCCCAATAATTCCGGATAACGCTTGCCACCTACGTATTTACGCGCGCGGCTGCTGGCACGTAGTTAGCCGTGAAACTCTCAATAAAGTACCGTCACTCGGCTACCATTTCCATAGCCAGCCGCCGTTCTTCCGCAACCAGAGCTTACAATCCGAAAACCTTCTTCCTTCACGCGGCGTTGCTCGGTCAGGGTTCCCATTGCCGAAATTCCCTTTCTGCTGCCTCCGTAGGAG
+
$'(%&'(,0,+-0-*&'('%%%)1))*'/(,*$'&%#&(%%$%&&'')(',$%$$$$$'%''&%'(%(&+,'$%%%$$('&('$%#&'''&%%%$&',2/(*1'$($%&.--77409:,+*+-00316.17,)+)(***+**./2378:5/,3),&222&,+*$((*($&&(*%$*++,/6.+*+),)5*%*9100/.*0/--,,+++),/+,+,&%%'&*151012.0&$'(&$'%%&%,*++..-2./2/)*(*+40--+0211./76581-$/6')5.0554454:40,+..1*,-(,302877;:56/;4488%$,,'%),--0--++-27--0319-/42224878::117-,+---/00.-%&%##)+,-,(*+32,60+08023300/-*51))(+-.-.2.5+*&/07:7862(-%-1/)17223,/--.440//300+)).-2:;0-0-/5183435475550148++*+02(2//73/*'*,62:-2)070&(&,&+**//1/.*&(('(*')*+324743..,/3/846'1'.,,3.0.2,//57&3&(+/--,+--1103(+/7+()/../564:0*)**-.3:89:6110)')+&$+(1/,60::9<:6808/))&%$).-5++,,'.,/4,-/('&'+),+,4-0/(.*)*(2)7.%%1'))5:*+14:.7-,-))7946052/0122975)(**))-+2,.1--&-7183886/34/23450/48...646,+&)&*+*(,..5795351.43**(&&(,-3366:8978.43(+.2732600//%54&&1.6:4)-*,,912&6(+'$)&++*%(',(+/01/')*99807679:242-0*(()',+191/*-/',*+-41)*.3998<:11190550/'+$'&'%&)5,%&'(-4511278770--./6+642.6--9:5;7('%($$%''.0/1.+4+4,'(&'&&&(('(*-5.334929/.('($*62894.-*+.19801+/+)-/,/62:2858697;65243031*/.'&)*$$&)&#&'**--*2,,+./,/++$(&+)-164.+.,-)+*'),--,+,(07,...2+,-+$&(*/5//+6703<106$''%))*(,'(,0*0.(&&(&$%+-*))*&')+.-.+1750++)*+-01;69<9+,*+%-,/-900-:+-../+/0/16-73*4-)-546++,(*'/)1(&()(*()*),4/15.121&+&
@35d07ab8-8dbd-4436-9647-30c58a9aba28 ch=331 read=72974 start_time=2019-12-13T08:35:59Z barcode=BC01 runid=2c9cf7bc05858273f10e7d7ec552fc0bd742dc3e
CTCCTACGGGGAGGCAGCAGTGGGAATATTACTTTTAATGGGCGCAAGCCTGATGCAACCATACCCGCGTGTGAAGAAGGCCTTCGGAGTTGTAAAAGTACTTTCGGCGGGGAGGAAGGGTAAGTTAATACCTTTGCTCATTGACGTTACCGCAGAAGAAGCACCGGCTAACTCCGTGCCAGCAGCCGCGGTAATACGGAGGGTGCAAGCGTTAATCAGGTTACTGGGCGTAAAAGCGCACGCAGGCAGTTTGTTAAGTCAGATGTGAAATCAGGGCTCAACCTGGGAACTGCATCTGATACTGGCAACGAGGTCTCGTAGAGGGTAGAATTCCAGGTGTAGCGGTGAAATGCGTAGAGATCTGGAGGAATACCGGTGGCGAAGAGCCTGGGCGAAGACGACGCTCAGGTGCGAAAGCGTGGGGAGCAAACAGGATTAGATACCCTGGTAGTCCGCCGTAAGCGTGTGACTTGGAGGTTATTGCCCTTGAGGCGTGGCTCGGAGCTAACGCGTTGATCCGACCGCCACAGAATTACGGCCGCAAGGTTAAAACTCGATAATGAATTGACGGGGGGGCTGAAGCGGTGGAGCGTAATGGTTTAATTCGATGCAACGCAGAAGAACCTTACCTGGTCTTGACATCACAGAACTTTCCAGATGGATTGGTGCCTTCAGGGAACTGTAGGACAGGTGCTGCATAGCTGTCGTCGCTCGTGTTGTGAAATGTTGGGTTAAGTCCGCAACGAGCGCAACCCTTATCCTTTGTTGCCAGCGGTCCGGCCGGGAACTCAAAGGGCTGCCAGTGATAAACTGGAGGAAGGTGGGGATGACGTCAAGTCATTATGGCCCCTTACGACCAAGGCTACACACGTGCTACAATGGCGCATACAAAGGAAGCATTACTCGCGAGAGCAAGCGGACCTCATAAAAGTGCGTCACCCAGTCAGTTGGAGTCTGCAACTCCGACTCCATGAAGTCCGGAATCGCTAGTAATCGTGGATCAGAATGCCACGGTGAATACGTTCAGGCCTTGTACGCACCGCCCGTCACCAGCATGGGAGTGGGTTGCAAAAGAGTAGGTAAGCAACCTTCAGGGGCGCTGATTCATGACTGGGTGAAGTCGTAACTCGTTAG
+
+-32.13103+'+-+,+,.,.)0-+..315,)()+'.*-.5.,(.0:/6:6554320&,/--,33,/979*(%'*$'+*1.6121+.&(,3+-.:8-*+*'1*))&/..79)'--*)+.'(*0*1,:+0182591/787-8--1723702/&).-00).+*+882810/70..0-17962.../0674423-11/*-%,%),*)+*37-18-;,;-3+0&,/,.17:643/967*))-.+/.2.39814176)0-7,447)(0943.06.*,#&(../70/00-06.343/....3612223223,.()$%*(..**03**&*,&+&*(.+/.'%0,1**(+*//--/94/016710)*&+,)2+('&&)*,6907.2//.1.*$(./)+1.-+.-+*,)(((-0343:674,,,''&(+&$*((&*1)1*)+,&0,,),-8;<1,9,--6600(..231.'&))*'&+**-11/34.6'0**4-((,+++0-0*)%'&*',&)+2/4.--*'&&&&'*),2982-(&'')'.((+58:723631.4/22.4+.*)&&(-*('++3///+.498/())%%'&'*10/0((,).+.+*/06;-:9<61.004;:644''.*+237909/081/*+,081015/1(),./71075-('),03,+:*35/03:5<7)87(14/.,**(-/310411,,***.-112:87666..-35664<31,14.*//5)621122-.53(*0371167164938/11//41-31,.;34:6173:70/,,-1.86/62257/(**'))*,201-,,-,',+-23.22*-1--.88507777.//-**+)&))&.*-.13*(+(*)+583',*+,.-)*')(&&()*-11/.:/-.22.538((&''#&#%'$&',011+*('+44+01:735///0057,,.12357272/'215%((./,,//36628000/()*1667564.4,--)-,01/002+,(+1//0:98.201,./7436,+.1821/;8575537')33-3,++/-%,,07598,/80..0))*,-*,*')(364-))+)34+&(&&0/5-0+**/))%'+(%**&$%$%%*04:4*-*,/23;**()/)+1***&(&(%*%'%
@54bbcd0b-bb5b-4743-acaa-0901f1a5314f ch=89 read=83671 start_time=2019-12-13T08:35:59Z barcode=BC01 runid=2c9cf7bc05858273f10e7d7ec552fc0bd742dc3e
CTCCACAGGGGGGAGGCAGCAGTAGGGAATTCGGCAATGGGGAAACCCTGACCGAGCAACGCCGCGTGAAGAGTTTTCGGGATTGTAAACTTCATTTATAAAGAGGAAGAACGGCGGCTACAGGAAATGGTAGCCAGTGACGGTATATTAAGAAGCCACGGCTAACTACGTGCCAGCAGCCGCGAATACGTAGGTGGCAACGTTAGCAGGTATTGCTTGGGCGTAAAGAGGAATGACAGGGTCTTAATGTTAACTTCAGTAAGCCATAGAAACCAGGCAGCTAGAGTGGGGAGAGGATCGTGGAATTTGTAGCGGTGAAATGCGTAGATATGGAGGAATTTCCAGTGGCAGAAGGCGACGATCTGGCCTGCAACTGTTGGCTCAGTCCGAAAGCGTGGGAACAAATAGGATTAGATGCCCTGGTAGTCCACGCCGTAAACGATAATTACTAAGTGTTGGATGGTAAAGTTCCAGTGCTGCAGTTAACGCAATAAGTACTCCGCCTGAGCAGTACGTTCGCAAGAATGAAACTCAAAGGTGACGGGGACCCGCACAAGTATGAGCATGGTTTTAATTCGAAGCAACGCGAAGAACACTACCAGGTCTTATACTCATAAAGGCTCCAGAGATGGAGATAGCTATATGAGATACAGGTGGTGCATGGTTGTCGTCAGCTCGTGTCGTGAGATGTTGAGTTAAGTCCCGCAACGGCGCCCTTATCGTTAGTTACCATCATTAAGTTGGGGACTCTGGCACAGAGACTGCCAGTGACAAGCTGGAGGAAGGCGAGCGTCAAATCATCATGCCCCTTATGACCTGGGCTACACGTGCTACAATGGATGGTGCAAGAGGCGAAGCCGCGAGGTGAAGCAAAACCCATAAAACCATTCTCAGTTCGGTTGTAGTCTGCGAAAACTCGACTGCATGAAGTTGGAATCGCTAGTAATCGCGAATCAGCATGTCGCGGTGAATACGTTCTCGGGCCTTGTACACACCGCCCGTCACACCACGAGAGTTGATAACACCCGAAGCCGGTGGCCTAACCGCAAGGAAAGAGTTGATTGGGGAATTGAAGTCATAACTAAGGTAACCGG
+
,*0(%'%./,4,++.0**++(,,.+,%(%(('(200:0,12+(--.;+,,061663364217;7747'*(%&*29870)8)*4+//24))%)%$&))),/9-'%*,),*.6/,4-100020+,,)0/,-6-,+,&&(+,.,(&))++/-2(&.-(/1,.-2144/---.+4-/1+,.(.07.-+**)/1111)2,03++&)(/)&$$$('+')*'&'(00010-48.(&+')&%%'%(.5.+((&(%&*'()*+.4///018.89/0.*06/078870//...,+--/,/(&*,/4-47&5(+*'-.)$&%&)+861891087987+33112-*+(&%*,,*+,-0341))/.)3,89/.,..5/5.7.23513/)'&'&+-6*,*.*%)21,.39-6-'**'*&)+/4,-4++./*/4)*%022311-')(.//05:0.&()(','*+453*1*-2/404,'&-51+-2/(),655559666:0:0.009//'&'(*+16./4/1..+,,..0/388315'(.4/.072328..+((0-/0.*2114;.$)$&&'$$$%(*/..33,9;:,8:7;6,/,*),+0,-.,+*+-)$$(+,3/299-3+*(*,-/.1171,///0'))*)+77/+*,))35557233226737/241399799:9:5;4223455467889788682+%+3./3+*+0.09/-94()0/3/*(('&$%&,(.+10;.*0*,2:656-9,4,-3..7:01231,*-*''&)%&4,/724.13225.*'(+90/()&&*,**-)+699::8/22::/741980*53224:2254,/101')*//52302204:670(-++)''$(&$&*.(+2/3.+*+*+02(.2;:52;7.00;;-3956:556-.198+2+0-06376621'+/0.(*-+.)*&&$*),/.7182:;89644%0-.922/652/060.0,/,+,&/(*,///-37100.-/.,)+((1+**+--226/.71114(.*10,,+*)'*7-,,.05313:'(.,'25-1,3,0,-./241775*,*+(%$&(2+,3-364.%%)&',2,++,..++).2.703:9788
@c3995c41-0165-4efd-a934-f4c1bb6270bb ch=129 read=84489 start_time=2019-12-13T08:35:59Z barcode=BC01 runid=2c9cf7bc05858273f10e7d7ec552fc0bd742dc3e
CGCTCCTACAGGAGGCAGCAGTAGGGAATTTTTCGGCAATGGGGAAACCCTGACCGAGCAACGCCGCGTGAAAGGTTTTCGGATTGTAAACTATGTTATAAAAGGAAGAACGGCGGCTACGAAATGGTAGCCGAGTGGCGAGTACTGTTAGAAAGCCACGGCTAACTACGTGCAGCAGCCGCGATATTGACAATACGTAGGTGGCAAGCGTTATCCAGGAATTATTGGGCGTAAAAGAGAGCAGGCGGCAGCAGGGTCTGTGGTGAAAGCCTGGAAGCAACCAGTAAGCCATAGAAACCAGGCAGCTAGAGTGCAGGAGGAGGATCGTGGAATTCCATGTGTAGCGTGAAATGCGTAGATATATGGAGGGAACACCAGTGGCAGGCGACGATCCTGGCCTGCAACTGACGCTCTCGTCCAGCGTGGAGCAAATAGGATTAGATACTAGTAGTCCACGCCGTAAACGATGAGTACTAAGTGTTGGATGTCAAAGTTCAGTGCTGCAGTTAACGCAATAAGTACTCCGCCCACCGATGAATACGTTCGCAAGAATGAAACTCAAAGGAATTGACGGGGGGCCCGCACAAGCAGTGGAGCATGTGGTTTAATTCGAAACAACGCGAAGAACCTTACCAGGTCTTGACATACTCATAAAAGGTAGAGATGGAGAGATAGCTATATGAGATACAGGTGGTGCATATGGTTGTCGTCAGCTCGTGTCGTGAGATGTTGGGTTAAGTCCGCAACAGAGCGCAACCCTTATCGTTAGTTACCATCATTAAGTTGGGGACTCTGGCAGGACTGCCAGTGACAAGCTGGAGGAAGGCGGGGATGACGTCAAATCATCATGCCTTATGACCTGGGCTACGTGCTACAATGGATGGTGCAGAGGGAAGCGAAGCCGCGGTGAAGCAAAACCCATAAAACCATTCTCGGTTTCGGATTAGCCAGTCTGCAACTCGACTACATGAAGTTGGAATCGCTAGTAATCGCGAATCCAGCATGTCGCGGTGAATACGTTCTCAGGCCTTATACACACCGCCCGTCACACCACGAGAGTTGATAACACCCAGAAGCCGGTGGCTAACCGCAAAGGAAGGAGCTGTCTAAAAGGTGGGGATTGATGATGGGGTGAAGTCGTAGCTAAAGG
+
%'++42224(/1,,1..)+*&++).)**.69:0-4:78:873*''((*01+-082*'''+-6+*()**%')(&/*5::52+1+5.236:5.-','0-(+./2()))+2485)3--100200.7932/.0081.-.,.)*)'#$%&,$)4+%)('(,5'0-3../73445/600'+0/168-+,'+'(''%%((),725/1))0--+/-1339202'%))'&*.(2)67945.876+''($,''**(2<74421+73.0120034418401866')&%&)/+1(&-&/+4948/.36.2:127914665.01134173(***+-013452+1,/-29231./*&)'(**-55012556334.,&)..,-*,+//68825050+)*.,-0*+-+5-&+)7-555870..../311.23.7&)')*425*.25;;21-7+.3+),-+.()*-+.014/124830895-,+.))+-,342-1223<474867808.-0::44856666065:586577:98644/0026.11)*,0+**+*((')(/:44613+-342'44+0877,+)')(-.550147;4.72.-/,'&(*&..03111+3(+265;9/809/*-1*+&'+,./38,.7/,+-+,4--41-2/-.8785687&$096+)-&()+,-99/-)*(,,.43446368758624)4,,224++*1')*,.4,/378:3210011032*.+*)/2122'.4/602/-80),4-5&&')*/2/31921432562:21/912:0997998-.2/14:/0477618.-+-/48899.00/0/.3*)+--*1,,5185'7951779:8:9:;1..2:97:35.,-002248356*'%'(&,-.../03/2954253570+)1.'-,+1*(/(+/)))**--0&*,;::4;7''*6:87;78;867(+,3(,,9+()')*-,/297461,.-+(+../0132/5+./0--6113530*++-+-(/,-50/+*+0-/-/.2,*'('+430213964414:8/3+#'')+-./20162-/1//-00//-'''*,7%(/)3+&+('(&,*(-/20/304*,13/0037)+()-*.*./582-'*64*+,3044/'(.----*-)274--+.--0'.%()((+())
@5e706884-8dcd-4421-971c-468bcd6f8f83 ch=382 read=91046 start_time=2019-12-13T08:35:42Z barcode=BC01 runid=2c9cf7bc05858273f10e7d7ec552fc0bd742dc3e
CCGGTTACCTTGTTGCGACTTCACCCCAGTCATGAATCACAAAGTGGTGGCAGCGCCCTCGAGTTAAACTACCTACTTCTTTTTGCCCACTCCATGAGATTGTGACGGGCGGGGTGTGTGCAAGGCCCGGGAACGCTCACCGTGGCATTCTGATCCACGATTACTAGCGATTCCATTCATGGAGTCGAGGTTACGCGGAGCTCAATCGGACTACGACGCACTTTATGGGGAGTCCTTGCTCGCGGAGTCGCTTCTCTTTGTAGCATGCGCCATTGTAGCACGTGTGTAGCCCTGGTCGTAAGGGCCATGATGACTTGACGTCATCCCCACCTTCCCTCCAGTTTATCACTGGCAGTCTCCTTTGAGTTCCCGGCCGGACCGCTGGCAACAAAGGATAAGAGGTTGCGCTCGTTGCGGGACTTAACCCAACATTTCACAGCACGGGCTGACGAGCAGCCATGCAGCACCTGTCTCACGGTTCCCGGGCACATTCTCATCTCTGTAGAAAACTTCCGTGGATGTCAAGACCAGGTAAGGTTCTTCGCGTTGCATCGGAATTATGCTCCACCGCTTGTGCGGGCCCCGATCAATTCATTTTGAGTTTTAACCGCGGCCGTACTCCCCGGTGATCGACTTAACGCCCGATTAGCTCGGAAGCCACGCCTCAAGGGCACAACCTCCAAGTCGGCATCGTTTGCGGCGTGGACTACCAGGGTATCCTAATCCCTGTTTGCTCCCCGCTTTCGCACCTGAGCGTCAGTCTTCTGGGGGGGCCGCCTTCGCCACCGGTATTCCTCCAGATCTCTGCACTTTTCACCGCTACGCAGATTCTACCTCTACGAGACTCAAGCTTGCCAATTATCCAGATGCAGTTCCAGGACGGGCGGGATTTCACGTCTGACAAACCGCCTGCGTGCGCTTTACGCCCAGTAATTCCGATTAACGCTTGCACCCTCCATTATTACCGCGGCTGCTGGCGCGGAGTTAGCCGGTGCTTCTTCTGCGGGTAGCGTCAATGAGCAAAGGTATTAACTTCTCCTTCCTCCCCGCTGAAAGTGCTTTACAACCCGAAGGCCTTCTTCATACGCATGGCATGGCTGCGGGCTTGCGCCCATTTATTGCAATATTCTCCACTGCTGCCTCCCGTAGGAG
+
1.1224//.-4)0.)).00.1---9:7+//8.0016894837/&.%,,*++%&)-.5,+)*(('7.8)23(45//5:8/22--'$%-+$*+07+++%%$*+,-28:5:901(0-/..))$+(2+838(.3/45/''*+,1924/2//1:985554*)++.,:+-.'/.--08.7,-72.025+,,+*+*-.7'*&'*.*'/12,6.,+,+,-,.3/.)*')+10)++'*,%(,43+5())*(0,2)*./+/2722.6:/./+))*,.3*/3304-+),.,-,+*+)++**3/+,310)*+(+204954//0-*+),**('*.//:68-/278:5;8-3-038;8110+2/8..)144670-32('.0:-3)--2.986994608///'109)1.00&)'%2+58*(%')4,/;374;961-///--),2-/3;-,,-.%/-0),-/./-3/*()+%0+22)/,+*+.00032/1)+-7327.'(*,)$*,,3-.1031410&*$%/8970050:,.7:86.2**+(*4;.7.,'),8/944:458303-//58&'&%)&()1667933/+)*')*,-,-.-0-*&'.1485<4.0::-3100::/-,-&%(*(,+%-'*+054/)+$('*/'(+08/6-+++)((,**+,.1'.),*-1.123:885-/6.*&(006908(,)*+-1+2035-34(%&'&%),.322/&0.*0.'+(,,(*5965;,,.2;5145/:3*),,22/*-(-+),+&./3112102*+$$(1794/*../215378/-7/.1../;;:08&((//.-/.-.,+125+/,14)()$&$&#%&./.*$02*/5441.114993/),.7/12,*,1/61+,,.100-8,:*6(+,&&&,.3).,+0450++)-/('&&%%%&*,/6025/.--+..0/*-.37203458552'(*080:.--2,./0284/16.7.-50/470/.822,-+-)(%)'1&(3-,,49)97-..<.6;1*+-(454./101613211154;-.8.-,4.2**-(',('1-9429;8*,73-1,&+(+.1)&'-*13+(-*,(..-1/7<76-+)$'$%&,)+*0+'&&%*52205+.*3.'&,4(&*(%'/,,,:97898'00/02356/281,130&(%
@2125cebb-5484-44c7-b574-9dc9bc26bc9f ch=440 read=86533 start_time=2019-12-13T08:35:30Z barcode=BC01 runid=2c9cf7bc05858273f10e7d7ec552fc0bd742dc3e
TTGGTACGCTGTTCAATTCATGTTACTGGGTACTGAGAAAGTTATGGTATACTGTGCCTTTCATATTTGAATTGCTGATATTGCTCCACCAGGAGGCAGCAGTGGGAATGTTATTGCGCAATGAAACAAAACTGGTCCGTATATGATGAAGAAGAGCCTTCAGGTTGTAAAGTACTTTCAGCAGGAGGAAGGGAGTAAAGTTAATGCACCTTTGCTCATTGACATTCCCTGAAGCACCGAAAGCTAACTCATTACTTGGCAGCCGCGGTAATACGGAGGAGTGCAAAAGCGTTAATCAGATTACTGGAAGCGTAAAGAAAGAGGCGCACGCAGGCAGTTTGTTAAGTCGGATGTAAGTCCAGGGCTCAACCTGAGACTGCATCTGATACTGCTTGAAAGCAGGTCCTCGTAGAGAGGGTGGAGTGCGGTGAAATGCATGAGATCTGGAGGAATACCGGTGGCGAAAGCCAGCCCCCTGGACGGGCTTGGCGCTCAGGTGCAGAAGCGTGAACAAACAGGATTAGATACCCTGGTAGTCCACGCCGTAAAACGATGATATCGACTTGGAGGTTGTGCCCATGAGGCGTGGCTTCGGAACTAACGTTAAGTCCGGCCGCCTGGGAAGTTACGGCCGCAAGGTTAAAACTCGATAGTTGGCAGGGGGCCCTTTGAAGCGAGGTGGAGCGTTAATAGTTTTGAATTCCGATGCAGCGCGAAGAACCTTACCTGGTCTTGGCATCCACGGGATTTTCAGAGATGAAGATGTGCCTTCCAGGAACCGTGGGAACCCAGGTGCTGCGCTGGCTGTCGTCAGCTCGTGTTATGAAATGTTGGAACAAGTCCGCAGCAGGCACTAACCTTATCATACTGTTACCAGCGTAGTCGGCCGAGACTCCAGGGAGACTGCCAGTGATAAGCGGGAGAGAAGTGGGGATGACGTCAAGTCATCATGGCCCGCCCGACCCAGGGCTGCGTGCTACAACATACAAAGAAACTGACCTCGCGAGAGCAATGTGGACCTCATAAAGTGCGTCGTAGTCCCGGATTGGAGTCTGCAGCTCGACTCCATGAAGTCAGGATGCTGCAAGTAATCGTGGATCAAGTGCACGGTGAATACGTTCGGGCCTTATACACCGCCCGTCACACCGTAGGAGTGGAGTTGCAAAGAAGTAAATTAACAACCTTCAGGCGCTTACCGCTTTGTGATTCATGACTGAAGGTGGGGAGTTCATAACAAGGTAACGG
+
$#'$%$%##%&*70,%.)''(%1(#+'')%%$$(*(&//*-10-/,-/0.$$'&'%&')22,&)&,*()-004/.*)*))1-'')+,('+'(*%)('''(&&0'('))1(11(/-,.&,*0--+1+--4*''%%#(%$$%%%%#$#%%+)'*((%'.-+/+&,357335;7+000281,()%$.+&*))/),+''+)6,*7/5/2*+*)*+//*,/0*3*)$%'*-(,&#$'($(+-,$'(&)**2/-.2')+%)(().-,,02-/,)*)+-%&%+((&%(*,'2-''**1.2-6*)$%'3+11760(%'&&-+-(%-*'&&'&'(*%*),&21,%*-85%/8/6.32'156.-+(%*),(-1-+-42(*''$&()01222266344442/''((,/-#+%''(+''''++'&(&(')'()&(&'%(('%%****-)+&')+56,-6-/4/4113+*%)((''*1'*+($)56<8-).+))(.+(+))'&&(*,**-0//&%+,)+-+-())1/(2*79.4//(./369')/00//24.),/27&&'*+2*+*)'*,/0/0//-4.+)))0,+-&1/)#)&%+*(()(2/--**-/.-,+'(((.2,*++&&&6755*)'))()&+(&'&,5.10,+(+)-*13.+),)/-%(((&)&%+)/.'/4)'*())+$$&&''(.)'(((+'*+-&20980'$$+-/&%%,&,)+../&'0(%&)&,'$,''&'*,++**)127,()+//)-3.*,.-+*(*)*()+,+1)+()&)&#,,,64:4567*+-8+**/32441./'**./01167144*,+-.,-,*/&++++2++/2&-$'%&)&',*$)*#,%(('&)&)&+++1112*-&,+&*&#'$%$$%#$+,0+20,((,2-,5(&',*(+-1555,%+*+10-(%'(0.(%('&&%*'+51-065755/-&'+2283%)%,,74%*&&'++5*'/68-.&*')*-/'%&%&()&*&(*$((&'(++/56/+**(*$%%+&$$&)2/4722.-/65.121)33-5-,-,*,,-'5,',''()+1./%--+(%(*16,-01/--0$0&..,)(''((**1:660/''*--.)()%(&('**'(8507/483&462/-0,(&)%(--/67+*,(*)+-&(')-((+0+&%+(')*-)&&(%'(,)+0..*+*+(+,%%')'0*.((+/%)*-'$*'+,:./*)%))$''*).*'(($&&(%#'&%&'+('')***/
@cc54996d-5ef8-43b1-9e76-a5883bb2c61f ch=214 read=45164 start_time=2019-12-13T08:35:30Z barcode=BC01 runid=2c9cf7bc05858273f10e7d7ec552fc0bd742dc3e
CGGTTACCTTGTTACGACTTCACCCCAATCAATCCCACCTTAGACAGCTCCTTCCTTGCGGTTAGGCCACCGGCAGGTGTTATCAACTCTCGTGGTGTGATGACGGGCGGTATATGCAAGGCCGGAGAACGTGATACCTGGTATGCTGGTCGGGGTACTGGCGTTTCAACTAATGTGAAGTCGAGTTGCAGACCCACAATCCGAACTGAGAATGGTTTTATGGGTTTTGCTTCACCTCGCGGCTTCGCTTCCCTCTGCACCATCCATTGTAGCACGTGTAGCAGCCCAGGTCATAGAGCATGATGATTTGACGTCATCCCGCCTTCCTCCAGCTTGTCACGCTGGCAGTCGCTAGAGTCCCTACAACTTAATGGTAACTAACGATAAGGGTTGCGCTCGTTGCAGGACAACCAACATCTCACGACACGAGCTGACATTAACCATGCACCACCTGTATCTCCTGGCTATCTCTCCATCTGGAGCCTTTATGAGTATGTCCAAGACCTTCGGTAAGGTTCTTTAGCGTTGCTTCGAATTAAACCACATGCTCCACCGCTTGGGCCCAAATCGAATTCTTGCGAGTTTCATTCTTGCAGACGTACTACTCAGGCGAATTACTTATTGCGTTAACTGCAGCACTGAACTTTGACATCCAACACTTGAGTACTCATCGTTTGCAGGCGTGAACTACTAGAATTATCTAATCCTATTTGCTCCCGCTTTCGGGACTGAGCGTCAGTTGCGGTAAGATCGTCGCCTTCGCCACTGGTGTTCCTCCATATATCTACGCATTCACCCGCTTTACACATACTGGAATTCCACGATCCTCTACCGCCAGCTGCCTGGTTTCTATGGCTTACTGAAGTTAAGCTTCAGGCTTCCTGAATTACTTGCTGCCGCCTTTCCTCCTCTTTTGCGCTTAATTCCGGATAACGCTTGCCACCTACGTATTACCGCGGCTGCTGGCGTAGTTAGCCGTGGCTTTCTAATAAAGTACCGTCACTCGGCTACCATTTCCTGTAGACCGCCGTTTCTTCCTTTATAGCAAGTTTACAATCCAGTATTCTTCCTTCGCATGGCGTTGCTCGGTCAGGGTTTCCCCCGTTGCCGAAATTCCCTACTGCCTCCCGTAGGAG
+
1'-+3.3,7+&30')+*0243*889.02./.3//8+*1213//13++++.30521)0/0*6-91589:34//,)$+/.50900/**+,.*-/-+%*&%'%*,/.%0,0/3.+'$$#%+0,234+.&(&)+))&&)#%%#%'$((*311*+'')%$*',,08/'.80+-'(($''('%'))*.++-,0+-+4,-+&()1706**131/.,,,2.4.:7;.*,,0-1:;0.02;257965.-20-,2---03/8**10--+120777261+)(*,*,../,('%$*+1-)*711)))(')(-0/0009297-+.//88.:5.(-0+,645.2-+*,+,04,.%(,.2.-.11./421---0,)$$&'$')'/,0&&&%%)$&%-.2,7-*2355333530/54.1(531),1.2*35675-1&(*,+-2)*02/133'+(.(.5/644230+0-//2355/0%%$%%+,0055345.-,+..('(%%'(')()(+)+&+.(*(*)'(('%&+*+--14:548-++-.08//09.&%'(.0;78701/,,,,17.03,+-()&)'-,(,*+0%**5)*%&$&&&+*;;919;,,8+.'&55.1123,.00/797%&/.,*-.601734-6+0),(%&$)2222239768:4357950514///0**)++5566:9-86+%/&)*),+1)0),+.,-',(//11177951.-(+1))003,*&+.4),0;;5445.--..6,71:0.,''$()7787:;983031359*123798:3:/08966565/4'(+.2*4/.)-.)()/,().-0''$&$&(/'3,6-,,*./--)&%%'+'*,+-/6616124696.0.104.10,,01-60.81,,.699///)(')'%%$&,)'&'&%'&(+/)+*&((*/+.6,-22*)%(%&)&+&(*-+2-31500.-4-(57351-,.,/-1107840421288/9++(**63;00080703//88..,8-/92+,%'&%),.333-602056)25+762..))'/-/17057''&).0.6.,-0%0*'')95023:62+(%&$+.)01.14:4','()1/4/;../0+/00+4751;4,1:91%.8//.*-,0/424'&&*()38,*32+,-41*(
@d7a208a8-3736-429b-9fd5-c0b627489fe4 ch=126 read=160349 start_time=2019-12-13T08:35:30Z barcode=BC01 runid=2c9cf7bc05858273f10e7d7ec552fc0bd742dc3e
CCGGTTACCTTGTTACGACTTCACCCCAGTCATGAATCACAAAGTGGTAAGCGCCCTCCGAAGGATTAGCTACCTGCTTCTTTGCAACCCACTCCATGGTGTGACCCGGGCGGTGTGTACAAGGCCGGAACGTATTCACCGTGGCATTCTGATCCACGATTACTGGCGATTCCGACTTCCTTAGGTCGAGTTGCAGACTCCAATCGGACTACGACGCGCTTTGGGTCACGCTTGCTCTCGCGGGTCGCTTCTCTTTGTATGCGCCATTGTGGCACGTGTGTAGCCCTGGTCGTAAGGGCCATGATGACTTGACGTCATCCCACCTTCCTCCAGTTTATCACTGGCAGTCTCTTTGGTTCCAGCCGGACCGCTGGCAACAAAGGATAAGGGGTTGCGCTCGTTGCGGGACTTAACCCAACATTTCACAACACGAGCTGGCGACAGCCATGCAACCTGTCTCACCAGTTCCCAGAGCACCAATCCATCTCTGAAAGTTCTGTGGATGTCAAGACCAGGTAAGGAGTTCTTCGCGTTGCATCGAATTAAACCACATGCTCCACCGCTTGTGCAGGGCCCGTCAATTCATTTGAGTTTTAACCTTGCGGCCCGTACTCCCCAGGCGGTCGACTTAACGCGTTAGCTCGGAAGCCACGCCTCAGGGCACAACCTCCAAGTCGGCATCGTTTACGGCGTGGACTACTAGGTATTTAATCCTATTTGCTCCCCACGCTTTCGGGACTGAGCGTCAGTTACCCAGGCCAGATCGTCGCCTTCGCCGCTGGTGTTCCTCCATATATCTACGCATTTCACCGCTACACATGGAACGATGCTCTCCTGCACTCTAGCTGCCCTGGTTTCTATGGCTTACTGAAGTTAAGCTTCCGGGCTTTCACCACAGACCCTTGCTGCCGCCTGCTCCTCTTTACGCCCAATAATTCCGGATAACGCTTGCCACCTACGTATTACCGCGGCTGCTGGCGTAGTTAGCCGTGGCTTTCTAATAAAGTACCGTCACTCGGCTACCATTTCCTGTAGCCGCCGTTCTTCCTTTATAACAGAAGTTTACAATCAAAACCTTCTTCGACTTCGCGCAGCGTTGCTCGGTCAGGGGTTCCCCATTGCCGAAAATTCCCTATAACACCTCCGTAGGAG
+
.7+-+3()329,0.+-4368;95;591-.37,)'&,)-+-18701+///,(*+,1((**',.),$1&)),-26:7&57:.7;7,4-1/9-()*87(+0421,,11()&--0.7425./134-4,3,)-%%)*--3<988<93:10.5:205671'')-//7./..54267620016994*+/)4+,,7424301469824'6*.9*8.+%&'--+*)%')-)*)')-%'')*)&(*,-/05/*1---/8/7652<922789:9;<4;2-)*,--000373...99802831*+*)-4:9;4310.++&'%()8699:/91,&-0/40,)+,-/2;911268719,(+-,-+)*#%*7903&0./,1486791:1050314)3/5644,)0020+0(--5558344;6107/8*4/)/41-8;+*-.47625566321'/.&0318754+,+$$%&&.0--).()*;;20'&'$((.10..+1-,5656*+*5*,-3788/5:84101(1,14;318.-.(+&)6<::<:99382../11+)'+,.9774---.03229016)*-)(,--'11+-6+)/5698<817:.+*,-;:,695514/,/-6/+,75617;:./78,/',-4205-5+*)-,,2,-.15).,,&.30447:13)&00--/.9.0,2+7.6763%2124-89-(,,),)009798770++&&)+323:352/,*63-./872*+/-/.951/9;6596354,,,*,:1'46+*./7,--5779:9::;8;5-,(%(+/)++081700712122473110210;:00760160,,**,.-&##&&(%),.24713733431+5710.51-/-9;-*((,))*-5-//(+*'*;37)0/6.(+51/,3.1+,0'(.04:<619.00459/2//+,-/5)-095-0//1-./03587//(4+7.1.)*++*-*(,2-.1'4)*9/.*&%*),-4213..-.(181--/5-3351385-)*1.)0*&1$*3688.///.845)66)8<973.-()(-727;7;<8773)+09/11860,2+*+68++.;//,52++--50270(%(***&)&').0..8.-1/(233(.35/1:,56.*-5+0,+798;7907-)*'),*%**)/6+012(,(
@e9ac2883-263d-4b1f-a0d7-3d8955a4f8f3 ch=459 read=62658 start_time=2019-12-13T08:35:29Z barcode=BC01 runid=2c9cf7bc05858273f10e7d7ec552fc0bd742dc3e
CCGGATTTACCTTATTACGGCAATCGCTGACCTACCTTCGGCCGCTGCCTCCTTGCGGTTAGCTCACGGACTTCAGGTATTGCCAGCGCTCATGGTGTGACGGGCGGTGTGTACAAGACGGGAACGTATCCACCGCGACATTCCTGATTCGCGATTACTAGTAACTCCAGCTTCATGTAGGTGAGTTTCAGCCTACAATCCAATTCAGGACTGGTTTTTTAAGTTTATCCACCTCGCGGCATGCATCTCTCTGTACCAGCCATTTGTAGCGCGTGTGTAGCCCTACGCATAAGGGGGGCATGATGATTTGGCGTCTATGCCCCACCTTCCTCCTGGTTAACCCAGGCAGTCTGCGCTAAGTCCTCAACAATGGTAGTAACTAACGACAAGGGTTGCGCTCGTTGCGGGATAACCCAACATCTCACGGCACAGGCTGACGACAACCATGCACCGCCTTGTCACGAGAGAGTTTCCTCGATTAAGAGTAATGCAAGGGATGTCAAGTGTAGGTAAAGGTTCTTCGCGTTGCTTCGAATTAAGCCACATGCTCCGCTTCACTTGTACGGGTCCCGTCAATTCGCTGAGCTTTAATCTTGCGACCGTACTCCCCAGGTGGAATACTTAATGCGTTAGCGGCGGCGCGCAGTGTTGAAACCCTCTCACCTAGTATTCATCGTTTGCAGCGTGGACTACCAGGGTATCTAATCTGTTGCTCCACGCTTTCCGAGCCTCAGCGTCAGTTACAGTCAGAGAGTCGCCTTCGCCGCATTTCTTCCTAATCTCTGCGCATTTCACCCGCTACACTGGGAATTCCACTCTCCTCTCCCTATGCACTAGATAACCGGTTGGAATGCAGCGCAAGTTGAGCCGAATTGTTCACATCCCGCCAATCCTACGCTCCTTTACGCCCAGTAAATCCGGATAACGCTCTTCACCTACGTATTACCGCGGCTGCTGGCACGTAGTTAGCCGTGGCTGCCATCGCCAGGTACCGTCATTTATCTTCCCCAAAGACAGGCTTTACGATCCGAAAACCTTCATCACTCACGCGGCGTTGCTGCATCAGAAGTGGTGCAATATTCCCCACCTGCCTCCGTAGGAG
+
/,)'%---+-/21(2,&')('-0.-+-*)*81+*,,+.))%1'%'/*+0+'''*)1*647334//*.,.+009.'/++'++(,,++*$%&)(+/3+-/1263732+2-*)&*)/073.2$+-7/09::72*',+*-.0334;2--/39<768:1710/461.4///44./0183)-,-()*)--/3;+/,,03.179<-:+(&)'(&---.'(.0/86<,+..47/'+,504;5600.3353./.*)('()+1***'&*5./+5/*)+-/,2-2/0/(),,40+*-%)++.)-/849.886220.*1,''%&',,*+($()-*(/31728237557686339**16-)--,'%(*+2/*),243,.%)*6-4960-112003../.02,/7/3401367608;,32:71%)*+('.0,..-,,%(+)*+-',7775233),0,0:68431--$&%&'*,*&(((&'($&,1(((()238;.3))*-.73323,/9.1-+-,+.,210'*-()2(1+6:66<611/.,)*/-6-,.-5-**2///066::5,')1*0%&%$')&0-4--46*%-0-74:5%&.)(45/96/1../2023767,3,++.11*&*)&.00,+*+,/2946666911107319.,+**%,(,,4(,70-:1.-+,-/12//226<:895527,$*&'(-/89788767%1)&,(,,*-.,-3166,0/22%()).9-0'''649581+/++/2401--,258,,-,+-/0568.74)+'$%#)32.0/9,+19.-,***/,-35;;/())'(56/,')*''%,)0;19+//0.77.013/,$&((+',-%+0+,')''034)0+-,%$$'*'2())(6*+*/)&))*+&6,))**3.1+&&&))'**(*,),29.*-(%)+,3-)*-4:71/-)-(*++..111('.016./1)/.1404712-5/005/5-+%,)10567..-.-3***+(&'),,%&&(.-..;99930.8))-87/1..)2-').)+-15/67//00-.,*.43,.1462234344.'++-3866/900-..,+.))'&##&&(./,*('),015.&+('+-/..&&)&+)($
@9c0c20e7-bc5b-4258-b126-d06792e2a8b4 ch=305 read=128585 start_time=2019-12-13T08:35:21Z barcode=BC01 runid=2c9cf7bc05858273f10e7d7ec552fc0bd742dc3e
CCCGATTTACCTTGTTACGGCTTCACCCCAGTCGCAGATCAAAGTGGTAAAGCGCCCTCCCGAAGGGATTAAGCTACCTACTTGCAGCCACTCCATGTGGTGTGACGGGCGAGGTGTGGCCACCAAGGCCCGGGGCAATATTCTGCCGTGGCATTCTGATCCACGATTGCTAGCGATTCCGACTTCATGGAGTCGAGTTGCAGACCTCAATCCGGACTACGACGCGCTGAGTCCGCTTGCTCTCTCACTTGAGTCGCTTCTCTTTGTATGCGCCATTTGTAGCGTGTGTAGCCCTGGTCGTAAGGGCCATGATGACTGACGTCATCCCACCTTCCTCAGTTATCACTGGCAGTCTCCTTTGAGTTCCCAGCCGGACCGCTGGCAACAAAGGATAAAGGGTTGCTCGTTGGAACAACCCAACATTTCACAACACGAGGCGGCGACAGCCATTGCAGCACCCTGTCTCACGGTTTGAGCATTCTCATCTCTGAAAACTTCCGTGGATGTCGAGAGACCAGGTAAGGTTCTTCGCGTTGCATCAGATTAAACCACATGCTCCACCGCTTGTGCGGGCCCCATCGAATTCATTTGAGTTTTAACCTTTTGACCGTACTCCCCAGGCGGTCGACAGCAGCGTTAGCTCCGGAAGCCACCTCAAGGGCACAACCTCCAAGTCGACATCGTTTACGGCGTGGACTACCAGAATTATCTAATCCTGTTTGCTCCCCACGCTTTCGCACCTGAGCGTCAGTCTTCGTCAGGGCCGCCTTCGCCGCCAGTCCTCCAGATCTCTACGCATTTCACCGCTACACCTGGAATTCTACCCCTCTACGAGACTCAAGCTTGCCAGTATCAGATACAGTTCCCAGGTTGAACCCAGAGGTTCACATCTGACTTAACCGACCGCCTGCGTGCGCTTTTACGCCCAGTAATTCCGATTAACGCTTGCACCCTCCGTATTACCGCGGCTGCTGGCACGGAGTTAGCCGGTGCTTCTTCTGCGGGTAACGTCAATGAGCAAAGGTATTAACTTTACTCCCTTCCTCCCGCTGAAATTGCTTTACAGCCGAAGGCCTTCTTCGCCACCACGCGGCATGGCTGCATCGGGCTTGCGCCCATTGTACCAATATTCCCCACTGCTGCCTCCCGTAG
+
--(*'22+(-,*,*0)&&($-120/2460--25%%&'**-()+**/8594('**16*,2.*'',&0.'3,20),-,/+'%$&%&)+*51&')38,-*&&+/../14'24+*$((++5/+('%*)(()+-*(*-(&+,,-.14'$%-,45081-05,,4489.)*)'4'$%-&1/..1419/./404477.*(),/-439/1/3/6(),6;83(4.486..3//,,&%&$%&+-3)+-2-//0/1-0)-*-+,./-)+1-651.31*,--,//39396,+)(*,+*0.,**,03.+*+*''*+(,.//82.,+(&%$%()6-5791:1/.485;5723'3,7,,-344200,/2213*-0++-05:373*.02186::791:004(7270)0,157+-.+,+'*,-*-),''')-'0'(+*0309+.+./.0,0($,)30210'-''*++.'*+*21-27))&01463726.1*(&$&*.1521043/..'(+23/3747..3;;8122&*'(*+9;605/+,,22:72;98:9.9../79''*6)87./1./0/11280.4101/3+./3.2+/2.+,.2%.'7-6)*//-/22<<9-83-+(&$.#24)-+0+379,*+23+0-)''')$'$%'/..))()+%'+*)&*+&')(,4-+-'&*,.57:46'8-4588:;7::5264%,,31.00:351'/,+(*(-3.2367778:8218*)/1/::1-1.//83-+-,28/2.17374/.+),**)13&332,4427.6/12.).*($((((+'()666542*1/1.26.*&(-*046879;:94-2-8,-)271,./)&()&/,+,,**%,.3-/5,(0+,0-+,,,.369<08-,,*(,&&585,%)$/(29*(-+-/+,)&$(/80((28<58;:8722+)$%,*+&%*,43++/1677;11-(.+.,.+*2+**,-4./04,0-00)-+)0)-+.-*'/'%$+&)&*-52213'+,',3649;98894:8339424/0*,+,*269+0-,.*0*)+,40-/,3,('',,.25++56103(++%'''%$$$',(%)1+4/9/:6586&&'%''%((++6.)()-0113133%89614).+3:-,6200)3)1,23346:8,*21135549.45-*--.
@aad4fcc1-fd38-48cb-8f74-bcf57fdce6af ch=196 read=76708 start_time=2019-12-13T08:35:18Z barcode=BC01 runid=2c9cf7bc05858273f10e7d7ec552fc0bd742dc3e
CTCCTGCGGGGAGGCAGCAGTAGGGAATTTTCGGCAATGGGAAACCCTGACCGAGCAACGCCGCGTGAAGAATTTCCAGTTGTAAACTTCTGTTATAAAGGAAGAACGGCAGCTACAGGAAATGGTAGCCGAGTGACGATACTTTATTAAGCCACGGCTAACTACGTGCCAGCAGCCGCGGTAATACGTAGGTGTAAAGCGTTATCGGAATTGTGGGCGTAAGAAGGAGCAGGCGAAACTGGCAAGGGTCTGTGGTGTTGAAAGCCTGAAGCTTAACTTCGGTAAGCCATAGAAACCAGGCAGCTAAGAGTGCAGGAGGATCGTGGAATTCCATGTGTGGCGGTGAAATGCGTAGATATGGAGAGAACACCAGTGGCGAAGGCGACGATCTGGCCTGCAACTGACGCTCAGTCGAAAGCGTGGGGAGCAATGGGATTAAGATACCTAGTAGTCCACGCCGTAAACGATGAGTACTAAGTGTTGGATGTCAAGTTCAGTGCTGCAGTTAACACCAATAAGTACTCCGCCTGGTAGTACGTTCGCAAGAATGAAACTCAAAGGAATTGACGGGGGTACACAAGCGGTGGAGCATGGTTTAATTGAAGCAACGCGAAGAACCTTACCAGGTCTTGACATACTCATAAAGGCTCAGAGATGGGGAGATAGCTATATGAGATACAGGTGGTGCATGGTTGTCGTCGGCTCGTCGTGAGATGTTGGGTTAAGTCCGCAACGAGCGCAACCCTTATCGTTAGTTACCATCGGTAGAAGTTGGGGACTCTGGCAGGACTGCAGTGACAAGCTGGAGGAAGGCAGGGATGACGTCAAATCATCATGCCCCTTATGACCTGGGCTGCCACGTGCTACTGGATGGTGCAGAGGAAGCGAGCCACTTGAGTGAAGCAAAACCCACAAAACCATTCTCAGTTCGGATTGTAGTCTGCAACTCGACTACATGAAGTTGGAATCGCTAGTAATCCCCGCGAATCAGCATGTCGCGGTGAATACGTTCTCGGGCCTTGTACACCGCCCGTCACACACCACGAGTTGACGCTGCAAGCCGGTGGCTAACCGCAAGGAAGGAGCTGTCTAAGGTGGGATTGATTGATTGGGGTGGAGAAGTCGTAACAAGGTAACCGG
+
)+02((/&+60),5-/*6*+.0*,(,*-:<7009,2-,0-%+.)41'#$%%(((,,11/**)'&(-,)+'&$(**0''*/5)*,75/1705/4/.+86*-)+%&-)0'0,&,..*.*/,.0-02/,,&&#(%)*-5,)),/69;9/5/1('')(++2./07132424413..///452633/5*0.423,4+)-&*5**62384.5)0*,-.')&-,(+..0(***+'+.(32+*%%%*(/)/++)/2+./,1.,.*%*+,1/+-/++**(')&*$(4+5%30/613:8860/5608/2-0&),//)%&,/53&7/)+-(67197-4.5/48'.'))((++4472194010++--6867543+''*+127;2675831+*-0-7991010./30:05534/-.01////(3,,&*.,*+*+%,,*%(,192),-)1.0--.3147,'*,,0478.0032/4:;852121-'-(),811255;696:772*.()4:8471..01/12/.',(.,.//3--/01138&.,+*&&&%*+,35--#&(,(1752)74+-78:/.-0-3-.,2(3,)$'%((//.,0,765812102...370%,'%*1%0062/0/-1+*0*'&$'0.+)0137;67784-0000519,.---;))),,8096-),.0433346575044557189623//18:8:8:878423&2/54.414:99689.9--3109694/96*-/5-''++0*0,*.4,4011-9,,)9-+4811,(')*$'')+5*26-1361,)(%&(.66223(+./0798...//+4.*5485&03///0110567:6/217888,55,$'&(+*(-5-53***$'%%(-.5.-'*&,236;9787-.+)*%(&(%&)/9+-+,+&&(*.4%-.;7.1.&'+,//1,/9:;848+,/;86-)5*(%(+1:557)*(()21497+).()-+1.7.475541.,*,-6.2(-''**)32/*')&1*157:18876;968127/,/-789839222435551:7-.911-/,36--++/22.''$&)(*)()+,/++60-.'(-)%))/+,+,,0))+-354.)..804;/,7))(+&**21&)(',,+*&)*',-5579649)5.197;+6
@718b5040-d57a-4088-ae15-41e410f3460d ch=305 read=128581 start_time=2019-12-13T08:35:16Z barcode=BC01 runid=2c9cf7bc05858273f10e7d7ec552fc0bd742dc3e
TTGGTACTGCTTCGTTCAGTTACGTATTGCTGGTGCTGAAGTCGATATGCGTAGTACCGCCTTTCTGTTGGTGCTGATATTGCTCCTCAGGCGAAACGGTAGGGAGAATGTGCACAATGGGCGCAAGCCTGGTGCAATACATGCCGCGTGTATGAAGAAGGCCTTCAGGTTATGAAAGAAATTACTTTCAGCGGGGAGGAAGGGTAAAGTTAGTACGCTGCTCATTGACGTTACCACCCGCAGAAGAAACACCGGCTAACTCCGTGCCAGCCGCGGTAATACGGAGAATTGCGGCGTTAATCGATTACTGGGCGTAAAGCGCACGCGGTAAGTTTGTTAAGTCAGATCATGAGAATCCCCGGGCTCAACCTGGGGCATGATATGCTGGCAAAGGTCTCGTAGAGGGTAGAATTCCAGGTGTAGCGGTGAAGTGCGAGATCTGGAGGAATACCGGTGAAGGCGGCCCCTGGACGGGCAACGCTCAGGTGCGAAAGCGTGAGGAACAAACAGGATTAAGATACCTGGTAGTCCACGCCGTAAACGATGTCGACTTGAGTTGTGCCCTTGAAGGCGTGGCTTCCAGGCCTAACGCGTTAAGTCGACCACCTGGGAAATTACGGCCGCAAGGTTAAAACTCAAATAATGAATTGGCAGGGGCTGGCGGGCATGTGGTTTAATTCGATGCAACGCGAAGAACCTTACCTGTCGCCCGGCATCCACGGAGTTTTCAGAGATGAGAATGTGCCTTCAGGAACCGTATTAGGACAGGTGCTGCATGGCTGTCGTCAATCGTGTTGTGAAATGTTGGAGTTAAGTCCGCAGCAGGCGCAACCCATATCGCCTGTTGCCAGCAGAACCGGCCGGGAACTCAAAGACTGCCAGTGATAAACTGGAGGAAGGTGGGGATGACGTCAGTGTAAACCCCGCTACGACCAGGGCTGCTACACGTACTACAATGGCGCATACAAAGAGGAAACTGACCTCGCGAGAGCAAGCGGTTTCATAAGTGTGTCCAGTTGGAGTCTGCAACTCGACTCCATGAAGTCCAGGTCTTCGTAATGTGAACAAATGCCCACAAGTGGGCCCAGGCCTTGTACACACCGCCCGTCACACCGCGCCAGTGGGTTGCAAAGAAAGTAGGTAGCAACCTTCGGGAGGGCGCTTACCACTTTGTGATTCATGACTGGGTAAGGAATCATAACAAAGGTAACGG
+
%%*%&#('&*.,/-.22)-/5./08**'()02/&$'%')'$&%(&'(,*+**(&&$*)%&'(/2,/-4-1++%&'),.'.-*,*0('$#,&%&('%'*.+&,1,*'*/*$-%&%&)*+170,,/14,/3*)&,*+/*'&'*009:5324357889.*,,+3-4/7.)59.5(*%+,($+*'.++*-1.+*++)36+(.,(),/*0185/1+,%$$*''$$&+,%1&+$.,02+-+$,*+(*&'))')+)()/-*//.020264130.,**+1+2+3/-.+*++1-,$%)%&(&*(&+,,2+,%%)0,-.061-*+,/*))++(+*)&)&&&')01%)/01-18./.3)%%%%$*+)22.'.5866,,$0'$%+,+,()&&&&(&/.)+)'-+(+)-24688+'),(-.)1+4./,+2880%&,/1843-+'(%%'()*,038/,.+18578:10''',(3)-1.98,+6879',%,%))(0024451/+&).*(/,,,),+&''))((,%,&5-3)(*4*/3-.6623.5+)*46:66:;93222035300(-%#'-/+.,/5-*.,+(.,,-/,312604(-**''/-+))*3684/46787/$1-'')((%'('))(,7+015516485;:315675++&((().-1/50&.0('&$%'$'&&&.0&*)22::5833+(),*0()-130/6/0710-)'*&&$(&#$%'(++.-'&&)')%(*385+1////.97459556+821/5%35263622)+*&(2.+))&',61.....61118846+*(*)23170.*''--('190,()490.)..-*,-&7.085-,-2052$'$&%%&&+*+,&**(,.*('$$#''03077+4///)*&,%.-))'%&,*+.2;;8::.*5*./0323::1473/2+'''('&'**&)(**&((%%',4;25-,.-*)*)*+,,/*3104181/0/02/21457*')(&)(&,,../35.*&''&%%*77(1*)&)'%$#&&&%$%$$&)$+(2+1,,../23((-/0455645-/**2('*&&0)*'$&$%$()*),*(+(+2,()-*&$%%'%.)4637,(275815*/-.+-+0878;2//312-02'%&(%&+(,+88;55.2.%),(&)'0,-.%-./,)-47)980.7024602+,0(-/61.12/482((+$.1,2)))(&%%$**%',345:'4,5515)4
@fb207975-0a4b-45ae-abed-4be9f335c6f8 ch=389 read=69754 start_time=2019-12-13T08:35:11Z barcode=BC01 runid=2c9cf7bc05858273f10e7d7ec552fc0bd742dc3e
CGGTATGCTTCGTTCAGTTACGTATTGCTGGTGCGCGGGGATCGGCCTCGGTCTTTGTGTTAACCTTTTCTGTTGGTGCTGATATTGCTCCTACGGGAGGCAGCAGCGGGAATATTGCGCAATGGGCGCAAGCCTGATGCAGCCATGCCGCGTGTATGAAAGAAGGCCTTCGGGTTGTAAAAGAATTACTTTCAGCGGGGAGGAAGGGAGTAAAGTTAATACCTTTGCTCATTGACGTTACCCGCAGAAAGCACCAGCTAACCGTGCCAGCAGCCGCGGTAATACGGAGGTGCAAGCGGTAATCGGAATTACTGGGCGTAAGCACGCAGGCGGTTTGTTAAGTCAGATGTGAATCCCGGGCTCAACCTGGGAACTGCATCTGATACTGGCAAACTTGAGTCTCAGAGGGGGTAGAATTCCAGGTGTAGCGGTGAAGAATGCGTAGAGATCTGGAGGAATACCGGTGTAGCGAAGGCAGCCCCTGGACGAAGACTGACGCTCAAGGTGCGAAAGCGTGGGAACAAACAGAGTTAGATACCCTGGTAGTCCACGCCGTAAACGATGTCGACTTGGAGGTTGTGCCCTTGAGGCGTGGCTTCCGGAGCTAACGCGTTAAGTCGACCTTACCAGAATTGCGGCCGCAAGGTTAAAACTCAAATGAATTGACGGGGTGCACAAGCGGTGGAGCATGGTTTTAATTCGATGCAACGCAGAAGAACGCACCTGGTCTTGACATCCACGGAAGTTTTCAGGATGAGAATGTGCCTTCGGGAACCGTGAGACAGGTGCTGCATGGCTGTCGTCGCTCGTGTTGTGAAATGTTGGGTTAAAGTCCGCAACGAGCGCAACCCTTATCGCTTTGTTGCCAGCGGTCCGGCCGGAACTCAAAGGGAGACTGCCAGTGGTAAACTGGAAGAGAATTAGGGATGACGTCAAGTCGTAGCGTACCGACCAGGGCTACCGTACCGTGGCGCATACAAAGCGACCTCTCACGAGCAAAGCGGACCTCATAAAGTGCGTCGTAGTCCGGATTGGAGTCTGCAACTCGACTCCATGAAGTCAGAATCGCTAGTAATCGTGGATCAGAATGCCACGGTAGATACGTTCCCGGGCCTTACACACCGCCCGTCACACCATGGGAGTGGGTTGCAAAAGTAGAGTAGCTTAACCTTCGGGAGGCGCTTACCACTTTGTGATTCATGACTGGGGTGGAGATGTAACAAATGACCG
+
$)-0/0*2.15286/*-11./03*0++)-/6/''$%%%('''&&%&'*+',133:61333:4854979,35/7/0-410,,+-+1----2-**6+:74585.00-/30:5363*6+'(#&)*,6;--+-49)796555345-571.-25376333,-1(2+%*+)/-8527&++*9,.094)%'$*%''04/))**26:()*(+.+4+%'(3<640:14..3,22+*458.+1,).**41/:..0*)*'($'(+0)*+,*+**(1'-621/.-404:/9./1/.45:4220**('&$))*(3)*+6/1/2-02;<:8%&&%$('0.0&%,/.626724:8:014%+')&-#)'(2.*+14578-72511877896332239----/,6*%/2'('&('0,+'%%&%*-14-+,),///0()887640221:65,0)/0,,,+,*)++--03;8..0+3/29/-(*)'$))*,-))/'11:42-1::....)-+/,+(''*(+'10431,-12'+.2574*+.-1'1'()).3..1869:.-06333.5-,,189899;52000/37662033/*(,2.+.2/9.)0,./52667921410--()+0/8/./-./:0555530'(&&+',).+--,-%/+/+/06)1/2.8;,88:8:8-+*,0/,-'+21(#$(&,..,-..-/0/00,12.-<;/-81;31(*-::::89,+-.''+/++,/7199:927.//125722.5,.--3/1'*'/+230+.61127777:8+:6-77:691,3-5)678:;;444..;7879864.+,-769)5+%-()181/42476586:*.885026*/,++,.2.,0:7-35660.0120696820015:81(/0/116/701:6;,-.*$+&)%&.0**.02399467720)'(&%%)&$,25&))*012851023(7$$#$#$''(*85*12010*+('((*%'%',,.475/532.%+-103..//-0011.53+)102/0447351<6//9;7886::6+8+*+.8.2,)+,--00//13543387932////,-&&',452/..-./9111;::98720140.22,/.94%&444766:/20/0.0&'('*+++.4-192/01,3/39.1/3-*)).736:0-230(((**&()(((&&.*,30:2,;2+0.)-.6,,11'+)(,+/379<7664455/461/4+((&/&$&')..'%&%+(+
@f5542440-ecdc-4f66-8431-fea049eb24b0 ch=445 read=127484 start_time=2019-12-13T08:35:00Z barcode=BC01 runid=2c9cf7bc05858273f10e7d7ec552fc0bd742dc3e
CTCCTACGGGAGGCAGCAGTAAAGGAATTTTCGGCAATGGGGAAACCTGACGGAGCAACGCCGCGTGAAGGAAGAAGGTTTTTCAGTTGCTTAAACTTCTGGTATAAAGGAGGAACAGCGGCTACAGGAAATGAGTAGCCGAGTGACGGTACTGATAACCACGACTAACTACGTGCCAGCAGCCGCGGTAATACGTAGGTGGCAAGCGTTATCCAGGTGTGGGCGTAAAGAGGGAGCGAGCGGCAGCAAGGGTCTGTGGTGAAAGCCTGGAAGCTTAACTTCAGTAAGCCATAGAAACCAGGCAGCTAGAGTGCAGGGAGAGGATCGTGATTCCATGTGTAGCGGTGAAATGCGTAGATATATGGAGGAACACCAGTGGCGAAGGCGACGATCTGGCCTGCAGCTGAAGCGCTCAGTCCGAAAGCGTGAGACAAATAGGATTAAGATACCTAGTAGTCCACGCCGTAAACATTGAGTACTAAGTGTTGGATGTCAAAGTTCAGTGCTGCAGTTAACGCAATAAGTACTCCGCCTAGTACGTTCGCAGAATGAAACTCAAAGGAATTGACGAAAGGGGCCCGCACAAGCGGTGGAGCATGGTTTTAATTCGAAGCAACGCGAAGAACCTTACCAGATATTGACATCATAAAGGCTCAGAGATGGAGAGATAGCTATATGAGATACGGTGGTGCATGGTTGTCGTCAGCTCGTGTCGTGAATGTTGGGTTAAGTCCGCAGCGAGCGCAACCCTTATCGTTAGTTACCATCGATGCATTGGGACTCTAGCGAGACTGCGGTGATAAGCTGGAGGAAGGCGGGGATGACGTCAAATCATCATGCCCCTTATGACCTGGAGCTACACACGTGCTACAATGGATGGTGCGGGAAGCGAAATAGCCGCGAGGTGAAACAAAACCCATAAAAACCATTCTCAGTTCGGATTGTAGTCTGCAACTCGACTACATGTAGAAGCTGGAGTTACTAGTAATCGCGAATCAGAATGTCGCGGTGAATACGTTCAGGTCTTGTACACACCGCCCGTCACACCATGAGAGTTGTATTACCCGAAGTCCGTAGGAAGAAAGCTAACCGCAAGGAGGCAGCGGCCGAAGGTAGGGTCAGCGATTGGGGTGAGAATCGTAACAAAGGTGGCTCCGAAGATAGAGCGTGTGAGCCGTGGGTTAACACAAAGACACCGACCTTTCTTCAGCACCAGCAATACGTAGCGGG
+
,1-1(*..96//50051./01*))'*).5:/-/*+)4+.,+'(,0,0+,,3--+(-4./+01120410414.,'.++1*783-8%0&0'))+/65102+&%**/.571,6*/3/82'10-7-,*+&1+-33,.(**-5840+--.'3.+%('+&&'(*+--,)&(+,**,-01337;554335536+5+,00098604/.27126+.23511.-,0,0.132343---+'',1-)++&&/00:4'1424*665554/.(.-/8402:77))'&&)*,&'(-'&'+06'68.0/-09327420+&*)+4--.1'1./4,())28169.0.--97:887752,---;:85:1/0894-+0201+/16222154469154471+)/(**779212210203.1/%''#%&'')&-+3.,,-'&,0/+/261&&&+/9;623/+./))(1,--1+%)-)+/252446;778;<6031/*,--.::4255191/1648001*+.5913885432+/13/5/0-2/--)'*+-/68+.64$)*+-787+-35*+50-6:0-017:+(&.)4/76,+-/',06,/9-'*-.-*+.17867+,*)-2.2<;13:7:/)+,(+(&*(-),+')-,*-*(0++*30*-(()**,)+//7608557''(+,;;/,1(*15*555352342011/--5-277221.*),/,/7878+,.249:799541'+.-8-+302239/.62)+.'-*+25350711+,*.04,8,,,9:88;9;0-)*).&-*)05,354/%%#%%*-.203%,+))&-)%+,91/0(*..45)9:32:8:;899:<:566:959619/--3/./378359&(*201//+..0,.'(),047/./0//01+80-/00''2*'**,2+00-,,'(+0(..:9339-%&'1:;/4876<8790459:-0)8*--0/3220-/)*+-44667754*%&$''(013/((6.//,&'&%%'+&*,1;6.2(+,-.056:/::99<;8:60:0-/77/6-)/-.).+56//3,,1214133++*+/-1,('$*)*+5:+((*(+,3//'*&+)&)*((().+/...4+43+-2,(//-512023/302,//.++)*($1(+/-'*()%&%*+6579679)-'(&&$$.0119-/23++.-))'')(-2%(,&04,20804347---.3:9672%&)256<711100:260811/2/'*%'$#$
@8165d4a3-a7a7-4a68-9434-a748c5c6c143 ch=276 read=78517 start_time=2019-12-13T08:34:55Z barcode=BC01 runid=2c9cf7bc05858273f10e7d7ec552fc0bd742dc3e
CACACGGGGAGGCAGCAGTGGGAATATTGCACAATAGGCGCAGCCTGATGCAGCCATGCAGCGTGTATGAAGAAGGCAACTGGGTTTGAAATTAGCTGGGAGGAAGGGAGGTAAAAGTTAATACCTTTGCTCATTGACGTTACCCAGAAGAAACTCAGCCTTTCGTGCAATCAATACAGGAGGGTACAGCGTTAATCGGAATTACTGGGCGTAAAGCGCGCAGGCAGTTTTGTTAAGTCAGATGTGAAATCCCGGAAACAACACTGAACTGCATCTGATACTGGCAAGCAGTCGTAAGAGGGTAGAATTCAGGTGTAGCGGTGAAATGCGTATTAGAGATCTGGAGGAATACCACCGGTGTGGCGAAGGCGGCCCCTAGACGAAGACTGACGCTCAGGTGCGAAAGCGTGAGGCAAACAGAGTTAAGATGCCTGGTAGTCCCGCGCCGTAAACCGATGTCGACGGAGGTTGTGCCCGCCGGGGCTTCCGGAGGCTAACGCGTTGATCGACCGCCTGAAAGGTACGGCCGCAAGGTTAAACTTCAAATGATTGGCAGAGATTGCGAGCGGTGGGCAATGTGGTTTAATTCGATGCAACGCGAAGAACCTTACCTGGTCTTGACATCCACGGAAGTTTTTCGAGGTAGGAATATTGCCTTCAGGAACCGTGGAACCAAGGTGCTGCATGGCTGTCGTCAGCTCGTGTTGTGAAATGTTGGGTTAAAGTCCTGTGAGCGCAACCCTTATCCCTTGTTGCCAGCGTTGACAGAACTCAAAGGGGCTACCAGTGATGATAAACTGGAGGAAGGTGGGGATGACGTCAAGTCATCATGGCCCTTACGACCAGGGGCTACACACGTGCTACAATGGCGCATACAAAGAGAAGCGACCTCGCGAGCAAAAAAACCTCATAAAGTACGTCGTAGTCGAGGTTAGGTCTGCAGCTCGGCTCCATGAAGTCGGAATCGCTAGTAATCGTGGATCAGAATGCCACGGTGAATACGTTCCCAGGCATACACACCGCCCGTCACACCATGGGATGATTGCAAAAGAAGTAGGTAAGCTTAACCTTCGGGAGGCGCACCGCTTTGTGATTCATGACTACAGGGTGAAGTAAGCGCAAGGTAACCG
+
(&()+'05,+/42.)+$%&'+&*+//03..+0,2+%0/.&'$$''(*12001%1755-4$')*,,0/7454&**()-%#$'(*&-,'&('%*%%$&&&,*&,*+*,2+(+).,44,*1-1+,-2.25)(*+'&&*)-1')&&(,''(0*$-,%$$(&*+(+-(,$%$$%&'$&(+()$1)()(&'&&(*./2513,*)0-00203138774563(&&'*'.(//5'.1641--8.1+01*,2751&*2*)37-,+&$$&+))))%'',.166410&').-3838/1+'($(&,,-9,)&//,)+,,..02&)2.-++,,173/040.35++(&&))---,2*+-+/,,61.2/*,-+.,,))1-+-.+303-1:2*''(16./0.,./.,,)*(*&(,269,,,0'(**0&.,*99.*)*')050,*-.,.0../-'&/5,(%*(-1.168*+'''($+,/)*('%()*'$%%(,)%)'&%'&%(&*$)'$))(0/+*)('.**)+**-/:63/-)')))&'$$(0.30447-622-,('%%&'-)((&'**%,((&'%+&#$%$&',0,(*--+/,(('-/7+-.096/-.*.3'/++)+-+/56434/29/5///.+,,,153()*-/'*),8::31)'(*(()&+'()3,+/*4('$(+.24:6820'-1&/)*)1.11,112,+))%..-.1(+,/35444;231-52--.63987:2:/*(/)#$&&%'&&).+34*)4,307-,**)-,59//.*,)&%)%&(-33697&,('$&$%('&')(')()+28,6651-,,)*((%+&1625..-+,.--*-./96''+0+2*&&'(+,203/66-/.-+&((*)98:84/1*+,*)+,+70559(()(*+(*6547674210))-16654*1.).&*(*)()).,-*'*)*02)%)&5*+*/,)#$('+-/01(,-34%)&'+*,-,0..,.()*)(-2.-/664/4/0$&')($%%&((%)(-48110/612.&)()%*-1/.'+,+/5,),,*+),2/,10)'(+&+***357+%'((,')**,($&((-*.-,42)73()/+.0,.-$(.4/+.023:*++*+/-()(++)((+($'&''((+,0+2-07752
@7333ffab-c4b6-4cc7-9bfd-0280e13d5a9e ch=440 read=86483 start_time=2019-12-13T08:34:54Z barcode=BC01 runid=2c9cf7bc05858273f10e7d7ec552fc0bd742dc3e
TTGGTAGCCTTTACGTTCAGTTACGTATTGCTGGTGCTGAAAGTTGTCAGTATCTTTATGTGCTCTGTGGTGCTCCTGCAGGAGGCAGCAGTGGGAATGTGCACAGTGGGCAAAGTACAGTGCAGCCATGCCGCGTGTATGAAGAAGGCCTTCCAGGTTGTAAAGTACTTGGCAGGAGAGGAGTAGAGATTAATGCACCTTTTGCTCGTGGCTGATACCCGCAGAGAAGAAGCCTCAGCTAACTCCGCAGCAGCCACTTGGTAATGGAGAGGTGCAGAAGCGTTAATCTGGAATTACTGGGCGTAAAGCGCGCAGGCAGTTTAATTAAGTCAGATGCCAAAATCCCAGGCTCGGCACAGGGAACTGCATCTGATACTGCTTAGACTTAGGTCTCAATGGGGAGGTAGAATTCCAAGTCTTAGCGGTGGAAATGCATCAGAAGTCTGCTGGAGGAATGCACCAGTGGCCCCTGGACGAAGACCCAGCGCTCAGGTGCAGAAGCGTAGAGACAGGCAGGATTACAGATACCTAGTAGTCCACGCCGTAAACGATGTCGGCTTGGAGGTTGTGCCCTTGAGGCTGGCCCCGGGCTAACAGCGTTAAGTCGACCGCCTGAAATTACCTGACTGCAGGATTAAAACTCAAATGAATTGACAGGGGTACTGCAGGCAGTGGAGCATATGGTTTAATTCGATGCAGCGCAGAAGAACCTTACCTGGTGCTTGACGTCCACAGAGTTTTCAGAAGTTAGGGAATGTGCCTTCAGGAACCAAAGTAGGACAGGTGCTGCATGGCTGCTAATCAAAGCTCGTGTTGTAGAATGTTAGGTTAAGTCCCTTGGGCGCAACCCCTTATCCTTTGTGCCAGCGGTCCGGCCCAGGAACTCAAGAGACTGCCAGTGATAAGGCCCCTGGAGGAGAGAATTAGGGATGACGTCAAGTCATCATGGCCCTCCTGACCAGGGCTACACACATGCCTGGCCAGCGCATACAAAGAGAAGCGACCTCGCGGAGCAAAGCGGACCTCGCAAAAGTGCATCGTAGTCCCGGATTAGATCTGCAACTCGAAGCTCCCATGAAGTCCAAGATGCTTTAAATAATCGTGGATCAGAATGCCGCAGTGGAATACGTTCCCAGGCCTTATACACACCGCCATCACACCATAGGAGTGGAATTTACACCAAAGAAGTGAGTAACAACCTTCAGGAGGCACTTACCGCCCTTGATTACATGGCTAGAAGGTGAAATCCTTAACAAAGGTAACCCAGG
+
&,0.,*')&')&$((-54.*12+,,2..2.0125431/)&)('0-)-1&&(&+-/1-'1%+$%'(+-044.--,3831+)/0(++-)11,/0/87+3,'/('((*%(&&$'(+'$$$&)-077313834057.1021532&((%'&'**)'('&(-.-)$(/70*''$%$&')%,,*'&,+(+)'$')%.()*%#&(.1634)$()*+))&&'*)+%)+*'*1-(')('++)(%%0+),*-/,,+)%$$'((/02'')%'$'(&))*((&*&&&-+&(&'+,,3.6+,'',%$(%#'%%&(''*,0+((%&%)()0*-512''&1(2+0293559(&#*+),*+42--5422&**&($*.''%'$#&()0))***3--')'&$)'())**)('&*%'*,,'(&'++)/)-+5+/&)*$)&%''*6.0*,-)*)(%)#$'%%(')*%')-6.,---,*+()(%'('(),3+-/773,.****-&$%'(005/2++)(*'*)'(/.,,+++60'+(%57/5-*&))10'220%0/-.0/((+24931495+-,-*3/+(+1.0.+**,.)()-1*---.01)%$,,01)&-,*)+(*&&(%(+10*00,'04'('($&%&&)()$%&&'%$%'(-'-%0)&$)',,6951,2.-,&)$,*'$%&'&%$'-02/0249+0/&*(*'057233182)),+**%)'+(')&'''/5/2../.6.-((&(('(%*.0+--**,199</4/*''*(&(,)(++,0(.0,..&*2133-%&()+/-5..+**+-.++-01*53,'%&(%&$)**'(-004.2811(&&-'(,1+.22857+*3*%&%((,+%.'++99)+///4.,/-()#((%%'&*(/(.)3+($)*,2./4('%%*//3&11%&,()+/(*(4+*',01*/)&&%($$*%%-4/.365654225.67685*(*'.0*+**&)*3,.(+++0++('&'$+&)**)'&%'%&(*-3/234*'('',*..16:75'()%%%'*4)((-657915%,+35,+755+/2%-).13.),+)6)'($()/%+'('*8'()%(+/1)*1'(+&)-'+(,%*&&&)&)(&).10/+4+330/*,.:5/4,%**'-),*,--0&,2.0*+-24/3,./10--*-0'))'*+'**0.-,'*((&(&.$%2(,%)()./5)%,(('&%$%('%,5/605+*130.+'$&/)004*+)-+41+0)&%''+(-,/.*'((('(+*',.01/1/19,'(**-04*(52
@aa5d9042-5fa0-46e4-9e6e-d0eaf5287baa ch=389 read=69728 start_time=2019-12-13T08:34:51Z barcode=BC01 runid=2c9cf7bc05858273f10e7d7ec552fc0bd742dc3e
CCGGTTACCTTGTTACGACTTCACCCCAATCATCAATCCACCTTAGACAGCTCCTTCCTTGCGGTTAGGCCACCGGCTTCGGGTGTTATCAACTCTCGTGGTGTGACGGGCGGTGTGTGTACTGGAAGCCGAAACGTATTCACCGCGACATGCTGATTCGCGATTACTAGCGATTCCAACTTCATGTAGTCGAGTTGCAGACTACAATCCGAACTGAGAATGGTTTTATGGGTTTTGCTTCACCTCGCGGCTTCGCTTCCTCTGCACCATCCATTTAGCAGCACGTGTAGCCAGCCCGGAGTCATAAGGGGCATGATGATTTGACGTCATCCCGCCTTCCCTCCAACTTGTCACTGGCAGTCTCGCTAGAGTCCCCAACTTAATGATGGTAACTAACGATAAGGGTTGCGCTCGTTGCGGGACTTAACAACATCTCACGACACGAGCTGACGACAACCATGCACCACCTGTATCTCATATAGCTATCTCCTCCATCTCTGGAGCCTTTATGAGTATGTCAAGACCTGGTAAGGTTCTTCGCGTTACTTCGAATTAAACCACATGCTCCACCTTGCGGGCCCAAATCAATTCCTTTGAGTTTCATTCTTGCAGACGTACTACTCAGGCGAATTGCTTATTGCGTTAACTGCAGCACTGAACTTTGACATCCAACGCAGGTACTGGTTTACGGCGTGGACTACTAGGTGTATCTAATCCTATTTGCTCCCCACCTTTCGGGACTGAGCGTCAGTTGCAGGCCAGATCGTCGCCTTCGCCACTGGTGTTCCTCCATATATCTACGCATTTCCACCGCTACACGCTAACACGATCCTCTCCTGCCTCTGGCTGCCTGGTTTCTATGGCTTGCCGAGTTAAACTGGGCTCACCACAGACCCTTGCTGCCGCCTGCTCCTCTTTACGCCCAATTCCGGATAACGCTTGCCACCTACGTAATATTACCGCGGCTGCTGGCACGTAGTTAGCCATTGGCTTTCAATAAAGTACCGTCACTCGGCTACCATTTCCTGCTTATTGCCGTTCTTCCTTTATAACAGAAGTTTACAATCCGAAAACCTGGCTTCCTTCACGCTGGCGTTGCTCGGTCAGGGTTCCCCATTGCCGAAAATTCCCTACTGCTGCCTCCCGTAGGG
+
3116/9/0.0/+2-%*0-48<880:9+1-987667;595*-2/610141121365763,,,,,60:107:;116/1-014&966/././7-3----0458878789;6;;86:410....))$**(%%'+)+)0,-888<778;632,&)+*.6629<3000/28133/'('(*10-0*-14454111168113/8/00620'%%(,)+..-+)&&(-.62.149;/4525/05<+028<7/.6./,,-1./61-..309/25-//043599108,**/+./--01.,%'''()0++(.')*/010%,7:.-,.+011.69/-/276793;70.174-60)',*0*./90004401../44330((.+)//.597)0,..7/:,,+..4703./,0.23450*5-26112777.3.-,.94/+&&+&,+0*,,--.),034343477766778::;:<9;86671.2/.(,,/05-,,,*,,,-67513'(9;7,+))*0-+)+)),*%-''--.70454...6.73+,,,023;89;:577/9',.;3+',(00<7-31100011/''+&&%()12//2.*./+.*5.9324;;6574;67+21*2-*-)(+'$%(),+-.11467(4(4*',,2*/,*+/31322570.--,0228;368504472:'3'/'*+,3-,'('(-6402-810186/43-45.(+)'+*/2-2,-.++*39.-230:;2)-''5--.:85764.45134393;34367351/14548:1:9*98479/0239668<:9862))(*.983+202.7;)5,*06.12--%)%$&(&()++,/1()+999442'(*)4+,,94:347898+'(,+.,-0%'$'&+-/54,(&''(,.22532338::<.6--,,1/3.1711.,0/*&)2+*.240())),132426341/.4009;322)&)%($*)&(--4501-8/0.3-2-+',,/1.9+&'*/)3*4+//44,-1)192/0(72466/000,720+,.,1:98700.6,%-&'2649<99;:4292,/187/*,'(382).-620))+(&%%%&)()/-:83:512,,(2+--4211:89939*,1-*++--1-16/.-+.7:84/52)'+--01365940;4./+)')
@c79601c2-2e80-4de8-a816-b2f4dd01dddd ch=337 read=115258 start_time=2019-12-13T08:34:48Z barcode=BC01 runid=2c9cf7bc05858273f10e7d7ec552fc0bd742dc3e
CCGGTTACCTTGTTACGACTTCACCCCAATCGCTGACCCTACCGCTGTGCTGCCAGCTGCAGTTAGCTCACGGACTTCGGGTATTGCCAGCTCTCATGGTGTGACGGGCGGTGTGTACAAGACCGGGGTATTCACCGCGACATTCTGATTCGCGATTACTAGTAACTCCAGCTCGTGTAGGCGGTTTCAGCCTGTCCGAACTGAGACTGGTTTAAGTTTGGCTCCACCTCACGGTATTGCATCTCTCTGTACCAGCCATTGCTTAGCACGTGTGTAGCCCTACACATAGGGGCATGATGATTTGACGTCATCCCCACCTTCCTCCTGGTTAACCCAGGCAGTCTCGCTAAAGTCCTCAACTTAATGGTAGTAACTAACGACAAGGGGTTGCGCTCGTTGCGGGACTTAACCCAACATCTCGACACGAGCTGACGACGACCATGCCACCACCTGTCACCTTGTCCCCGAGGATTTCCTCGATTAAAGAGTAATGCCATGTCAAGTGTAGGTAGGTTCTTCGCGTTGCTTCGAATTAAAACCACATGCTCCGCTACTTGTGTGCCGCGGGTCCCCGTCAATTCGGGTTTTAATCTTTGACCGTACTCCCCAGGCGGAATACTTAATGCGTTAGCGGCGGCACGAGGTGTTGAAACCCCCACCTAGCATTCATCGTTTACGGCGTGGACTACCAGGGGGTATCTAATCCTGTTTGCTCCCCACGCTTTCGAGCCTCAGCGTCAGTTGCAGTCAGAGTCGCCTTCGCCACTGGTGTTCTTCTAATCTCTACGCATTTCACCGCTACACTAGAATTCCACTCTCCTCTCCTGCACTCTAGATAACCAGTTTGGAATGCAGCGCAAGTTGAGCCAGATTATTTCACATCCAATCATCCGCCTACGCTCCCTTTACGCCCAGTAAATCCGGATAACGCTCGCCACCTACGTATTACCGCGGCTGCTGGCACGTAGTTAGCCGTGGCTTCCTCCTTGGGTACCGTCATTATCTTCCCCAAAGACAGAGGCGCACGATCGAAACCTTCATCACTCGCGGCGTTGCTGCATCAGGGGTTTTCCCCCATTGTGCAATATTCCCCACTGCTGCCTCCCGGG
+
2(*%4,&1/40-/:)..+66;66/98-+,)+&&&(*3:-+*2-*+-1(%)'(,*)(&()+(052,.00/./19257:7,&$+%/')0/)&)+/./(--+-+++/5*4:,4++*-)++.5,1111)3.'*%.5558<2221778<966,4***/0134/2,*117./-6,)*'%)&+'&(,1/33/:/2'205./00')276,,-..;88959512/0;12724330292-+,*41../..,-,,,,,023$,,*.17038)&*%$%()11224.*++5/++0///-.*+(1-477011106<32268885/486-+056;69034+--9,2'16.-/57267706+++.20-/5;::33-0///1286//0020/3.-.--00+13+0:692221014/0+:01//21/,.).-,,,+*+()*24324221.0/146771//*10*/0+.2,-./49.0-+-::;.,))&&,47391464250//&%&(-5-)'%)*,9870///.-*)*%)--:89<:1520.--3.7),*4);;;*;:2221/--09336...0..-,**$&$++-+,44.,.858561*(.,7;-4:10,-%**//,,,.029:1*.--,0701,-*)/-,+1119200-700922-,+-.014<65<84:;/('+.-*(&,1;71687297-,)))+-579++),.(,768+/025,1-,0*,-3;5.1+784+*,*-,50.-,4796734767:2-6*#($)-0)+*/-0137192584(*,-23359:8<63.//118512.231:30*-2-0112.15,*'&+046/1/1*,102267866154565699020;/079-01.6227,..(-(**.922279+)'*/*/66...-,.(,/,/15<9-/9.12)+.06(01()2047,(*003,./'7*9-)'(*/0339777942526226+39780;1101910.',*.031610375:272162,)+/,5.60/.3:0981:1005618::+284,,-1-)//*&'$&+.-+&,0).2172330*,*-'+,8220;4437779930::-31:-(*:8/)+8(**./535032::5*-..1332:/44+-*%
@4bc6bdf5-689d-4581-8d60-ed341da010d2 ch=201 read=76274 start_time=2019-12-13T08:34:40Z barcode=BC01 runid=2c9cf7bc05858273f10e7d7ec552fc0bd742dc3e
CCAGTTACCTTATTTGCGACTTCACCCCGGTCATGAATCCTGAGTGGTAAAGCGCCCTCGAGTTGGCTACCTACTTCTTTGCAGCCCACTCCCGTAGTGTGACAGGCGGGTGTGCAAGGCCGGGGCAGCGTATTCACCGTGGCATTCTGATCCACGTTACTAGCGATTCCGACTTCATGGAGTCGAGTTGCAGACTCAATCCGGACTACGACGCGCGAGTCGCTTTATCTCGCGAAGTCACTTCTCTTTGTATGCGCCATTGTAGCGCATTATTGCCAGCCCTGGTCGCAAGGGCCATGACGACGACGTCATCCCACCTTCCTCAGTTTATCACTGGCAGTCTCCTTTAGGTTCCAGCCGGACCGCTGGCAGCAAAGGATAAAGGTTGCCGCTCGTTGCGGGACTTAGCCAACATTTCACAGCACAGGCTGACGACAGCCATTGCAGCACCTGTCTCACAGTTCCCGAAGGCGCAATCCATCTCACCAAGAAGTTCTGTGGATGTCAAGACCAGTAAAGGTTCTTCGCGTTGCATCAGATTAAACCATGCTCCACCGCTTGTGCGGGCCCCGTCAATTCATTTAGTTTTAACCTTGCGGCCGCTCCCCAGGCAGTCGACTTAACGCGATTAGCTCGGAAGCCACGCCTCAAGGGGCACAACCTCCAAGTCGACATCGTTTGCATTAGACTACCAGGGTATCTAATCTGTTGCTCCCACGCTTGCGCACCTGGGCGTCAGTCTTCGTCAGGGGACCGCCTTCGCCACCGGTATTCCTCCAGATCTACGCATTTCACCGCTACACCTCGATTCTACCCCCCTCTGCAGGACTCAAGCTTGCCAGTATCAGATGCAGTTCCCAGGTTGAGCCAGAGTTTACATCTGACAACAAGAGCCGCCTGCGTGCTTGTACGCCCAGTAATTCCGATTAACCTTGCACCCTCGTATTACCGCGGCTGCTGGCGGAGTTAGCCGGTGCTTCTTCTGCGGGTAACGTCCAATGAGCGAGGTATTAACTTTACTCCTTCCTCCCCGCTGAAAGTACTTTACAACCCGAAGGCCTTCTTCATACACGCGGCATGGCTGCATCGGGCTTGCGCCCATTATTGCAATATTCCCCACTGCCGCCTCGTAGGAG
+
++&/11*2)2*%1.($'*+-/870878-$*('''%%.+0&#$''+-4.1.-)-/6;2.+%&'')&&)*02:7/5684051&(((*4,+--36,*/*3642323'/3300,-,*$&,+3757),.(1-/0/144<767:32633188411247/-.+/412422433583/.02595&),-(*+-,+125,+('++251:41206085222,,++%%'%(,.))+*'%*+,4,,)(')())008056075*))++,46+*0+%((.---*,*(--.2-*((,/(-,-'$$***.5,8(,,,/0*((*+,-+)*/32*09158515./1;,.0321-1-,+45546),-'$)/280+()0-05341000/:0-(44;*4-::80(-0)4/-,.46674932-840)%%'(++)+4.290-%$%%+*0&)2323222*4-239/9/%0.43449466.-.*..13763*&(3(0/&4(5*26-)**)$&$)'&(((,43/-**0.0/-/)+**,6+)*(1'(+-826;745)*)'*+-9&(,-*0708:3548871,0/*,.*./'2,*%)++((+/26283*/3+'))783-72/6/./1737.01021*,/33&130,0/0103/34,+0+,+0/5(3)*&*-*,-2:48,:(7:-.)0187:37)4-./0226324/72(&)(4,)(.064681-'(,+./316..*&,5+/,3+)&0--+)$$')),1./'.205323335;84680042,&0-)+.)0,/19*-6,0,.-93-,-)*,2432047823;1/)+-((.(*'*)%&')*0..+41624.,,-%)&+1++.845++--')(%)./0:+-/:896888/7.(*,.-*)61:,-(-+-'$%(/0/,&&&-&*-&*(26138./1-.&&')%%$)(,,)'&+045:15/.13+/**(/*++.6+*+%()-944:/.194546+,(()1&*2+++2-&0.017:5483/.))//((%+,/0(0&*+-.+(&($#%,*-**-.,+.049*887070.*),...32$,&*..+')**0+'()/-20111/5:533.-'*&))/0*002/0./),/&-((((((&*55)0.*8-,/*9./,5312.%))(*&%'()-*)(-+),
@0d122d0f-44f9-4d3c-bb9d-45b8cc7c783e ch=267 read=77253 start_time=2019-12-13T08:34:39Z barcode=BC01 runid=2c9cf7bc05858273f10e7d7ec552fc0bd742dc3e
CTCCTACAGGAGGCAATGATGAGAATTTTCGGCAATGGAAACCCTGACCGAGCAACGCCGCGTGAAGGAAGAAGGTTTTCCGGATTGTAAACTTCTGTTATAAAGAACGGCATTACAGGAAATGGTAGCCGGTGACCGACACTGTTAAGCCACGGCTAACTGGTACCGCTGGCCGCGGTATTACGTAGGTGGCGTTATCCGGAATTATTGGGCGTAAGAGGGCAGGCAGCAGCAGGTCTGTTGAAAGCCTGAAGCAACTTCAATGCATGCATAGAAACCAGGCAGCTAGAGTGCAGGAGGGATCGTGGAATTACATGTGTGGCGGTGAAATGCGTAGATATATGGAGGAACACCAGTGGCGAGAGCGACGATCTGGCCTGCAATGACGCTCAGTCCCGAAAGCGCGTGGGGGCAAATAGGATTAGATACCTAGTAGTCCACGCCGTAAACGATGAGTACTAAGTGTTGGATGTCAAAGTTTGGTGCTGGAACACCAACGCAATAAGTATAAGCACAAGTGGTAGGTTCGCAAAGAATGAAACTCAAAGGAATTGACGGGGTACACAAGCGGTGGGCATATGGTTTAATTCGGAAACAGCGAAGGCCTTACCAAGTCTTGACGCTCGCAAGGCTCCAGAGATGGAGAAGTGTATATGAATACGGGTGGTGCATTTGGTTGTCGTCAGCTCGTGTCGTATGGCGAGATGTTGGGTTAAGTCCATGGCGCAACCCTTATCGTTAGTTACCATGCATTAAGTTGGGGACTCTAGCGAGACTGCCGGTGACAAGCTGGAGGAAGGCGGGGATGACGTCAAATCATCATGCCCCTTATGACCTGGGCTACACATTATACAATGGTGCAGAGGAAGCGAAGCCGCGAGGTGAAACAAAACCCATAAAACCATTCTCAGTTCGGATTGTAGTCTGCAACTCGACTACATGAAGTTGGAATCGCCAGTAATCGCGAATCAGCATGTCGCGGTGAATACGTGCCAGGCCTTACTGCCGAGATTTTACCTTGTTATTTACGACTCCGCACCACAGCGAGTTGATAACACCCGAAGCCGGTGGCCTAACCGCAAAGGAAGGAGGACGCTGTCTAAAGGTGGGATTGATGATTGGGGTGAAGTCGTAACAAAGGTAACCGG
+
*+43-&-(0,(,,',&%&-/-.*.*4:;4512)+0-.')*()0-,-06,+-'*-0//04+)*,-))()),'),(.06+*0**-'.+)).71--7.4207/.13-(,1*/++%)%')',**,(()4)&).()--,,+$'%'*-.''+.2*23-.'.,-..,*&''%+**)))*)+)+)&'&($&(,-/0)'%('..2')),(/+,,-+212.0,-(6+'(-10.,41*%))$&&&.41400*,+163&/541*1+,,,,,2-)')%%'&$''(+(.5,0.09;0.*--0+*,,.0(-((&,5255(6-.-+/'#%'(,-*((*+2953/64**,,-7-,,**)(0*(+(+,-173.+70:1//&%)017000,*%%&(')&.3.')//--.0232-(%&*/+)*+0223)30-/1;;2',4'-()(2/%,((&(3+/41)*-3892210+*+,4'%#'&+,85064599;:8564/-*)(14'**&&%%&#$#$)(1,4(,*2-1/-0*)'&$%%((('*(+.)&*/961340(%'/4+-)$(*+150(+&.-3164+-,%##''-.3031430/('*-35519<<59778+*+*(+&&&&&'&%&%&('-*)&(+0/80)'$'&(%&*)-./02'(*,-/296/%'(,++((),-+)'&&(&.)&+.,**$&$$'),2'*.3.-&)+.4-2*--2,'&'&&)*/41.22-*+2,9,55/)%%*-+.0324;7/90//6/;.-.2,)%$$%'$&)('*(2&/3*+&(')()*%%(-.3-0&')/-/0/.(+,44.)''&(*(,/541/-+$%*)*06/.,1124*50-')*&(''0,*-+**1,,*+'&('&(+.3/(**(('(&((),)*)(,+-52+*))%/(+3',4;;87<5474::010047100-/2:9-,).*-/4754333/--.++,+,10+*)-++-71-2-/9999//+/---13/1:37()+.0755/6*.+--/+).*,$*,(+./''(%(*(-(&$##(&'($$#'&#'%$(0-(+&%%'+%$)+.-)+'%&()+-0,,*0,+(/+*)-/-17-961/.,,020*),08+),)0'(&+(%&(*/,///09)(&.*94.0(/033+8,-1,,(*0.+.6244(5-:,,,./40-,.
@855978b1-fe1a-4047-8938-6da818cbc85c ch=129 read=84399 start_time=2019-12-13T08:34:32Z barcode=BC01 runid=2c9cf7bc05858273f10e7d7ec552fc0bd742dc3e
CCGGTTACCTTGTTGCTGACTTCACCCCAGTCATGAATCACAAAGTGGTAAGCGCCCTCCCGAAGAGTTAAGCTACCTACTTCTTTTATGACCCCTCCCATGATTGTGACGGGCGAAGGTGTGTACAAGGCCGGGAACGCGTATTCACCGTGGCATTCCTGATCCACGATTACTAGCGATTCCGGCTTCATGGAGTCAGGTGCGAACTCAATCCGGACTACGACGCCTTTATGAGAGTCGCTTGCTCTCGCTTGAGGTCGCTTCTCTTTGTATGCGCCATTTGTAGCGCATTAGTAATGGCCCAGCCCTGGTCGTAAAGGGCCATGATGAGCAACATCCCACCTTCCCTCCGAAGTTTATCACTGGCGAGAGTCTCTTTGAGTTTCCAGCCGGACCGCTGGCAGCAAAGGATAAGGGTTGCGCTCGTTGCGGGACTTAACCCAACATTTCACAACACGAGCTGACGACAGCCATGCAGCACCTGTCTACGGTTCCCGAGCACATTCTCATCTCTGAAAACTTCCGTGGATGTCAAGACCAGGTAAAAGGTTCTTCGCGTTGCATCGAATTAAACCACATGCTCCACCGCTTGTGCAGGCCCAATCAATTCATTTGAGTTTAACCTTGCGGCCCATTACTCCCCAGGCGGTCGACTTAACGCGTTAGCTCGGAAGCCCTCAAAGGGGCTTTTAACCTCCAAGTCGACATCGTTTACGGCGTGGACTACCAGAATTATCTAATCCTGTTTGCTCCCCACGCTTTCGCACCTGAGCGTCAGTCTTCGTCCAGGGGCCGCCTTCGCCACCAGTATTCCTCCAGATCTCTACGCATTTCACCGCTACACCTGAATTCTACGCCCCCCCTCTGCAGAGACTCAAACTTGCCAGTATCAGATGCAGTTCCCAGGTTGGGCCAGAGGTTTCATCTGACTTAACCGACCGCCTGCGTGCGCTTCGCCCAGTAATTCCGATTAACGCGCACCCTCCGTATTACCGCGGCTGCTGGCTGGGGAGTTAGCCGGTGCTTCTTCTGCGGGTAACGTCAATGAGCAAAGGTGTGCTTTACTCCTTCCTCCCGCTGAAAGTACTTTACAGCCCGAAGGCCTTCTTTATGCCGCGGCATGGCTGCGTGGGCTTGCGCCCATTTGTGCAATATTCCCCTGCTGCCTCCGTAGGAG
+
%'(**/+,)-,'5+'$()+01::81995-..-*--0:8947293//1774+*++591*36-()-+(,-6)()-.8684.008,387(&%&(+:0)(25-'-+%-((,436/996*'&('*(*(./289,110,992,*('./115//18314100614,&)/441,-,-5.--212377;<873'1448/20/+,,1&+*.-.&&-0-4&-*3.221..'%-+-%&%&'1/1/.*&)-,'++3-../.3'%%%(%)'))+-,4/10/:6+,.,.-*0.,.61*('&'#,$,&&*,,'((-,1)')-6((/0-/2638*/7:50./-*.(&$%##%**81*'-.&*,4++1-%)))191./4/1/-1-&%&$'')*1+6.)),.7*2-'+,,'1(5-*,2.710(42:+/-/0//-5-/602/322221+**132/5.2*,-)---*28*+/1/11015551//0/02...6.-5.2.*+*/-792,&)-0889554)(+&'+*)1./04::781,&')(*1/<;999;;;:8;55578<73624:1++,9<99<:8631723377/20040;/63('*//3479457)*.+*.35&34/8)+--.36595047,,*-.78)60.8.-,5358+&9(),.478-./86).3100+/-2/122142-,--0',+/%5951.-7--65-'&(((-..4210*0/652'2/48559;0/310065842/,/2(.--/2/1156:334/02<93609/,'&+)-0:665632.,-,-55873242086672+*09:1/34957:779<799&//-475651/.,.11098899:89<84(+,*,314)4--*'1.6+%$'(157664+.03)*''',0036/+%*.)178,/.//;359:59889;3:.*-1,:/686-(*&+*-6+.'(+4456393*+&%(493775+.*).,*()'((-1/+/05041/,+,073/+*)))*/43198).,1/+-7.-0+++1/10+'%')/,#(++*+4-16.*+0039;2,+&+-0-.10//+-*++-5306)0..(*&)-42/157;9;90/08/+)/-).*'('$%&'%)*$/+)$&,*1+5080-*%((%(''**601166/+*)'((.2127/3166,$&+)')'+/6003/834,+*.../+)11,/155++
@40073a38-cac3-4d68-941c-1530195ffeec ch=462 read=74474 start_time=2019-12-13T08:34:29Z barcode=BC01 runid=2c9cf7bc05858273f10e7d7ec552fc0bd742dc3e
TTAGTATACTTCGTTCAGTTAAAGCGTATTGCTTCGGTGTCTTTGTGTTAACATATTTGGTGCTGATATTGCTCTGAGGAGGCAGCAGTAGAATAATGTGCAATGGGCGCAAGCCTGATGCAATACATGCCGCGTGTATAGAAGGCCTTTCGGGTTGTAAAAGTACTTTCAGCGGGAGGAAGGAGTAAAGTTAATACCTTTGCTCATTGACGTTACCCGCAAACACCGGCTAACTCCGTGCCCCAGCAGCCGCGGTAATACGGAGGGTACTAGGCGTTAATCGGAATTACTGGGCGTAAAGCGCACGCAGGCGGTTGTTCGATCGATGCTGTAATCCCGGAAGCAACCTGGGAACTGCATCTGATACTGGCAACGAGTCTCGTAGAGGGGTAGAATTCCAGGTGTAGCGGTGAAATGCGTAGAGATCTGGAGAATACCACCGGTGGCGAAGGCAGCCCCTGGACGAAGACTTACGACGCTCAGGTGCGAAAGCGTGACAAACGGATTAGATACCTGGTAGTCCACGCCGTAAACGATGTCGACGGAGGTTGTGCCCTTGAGGCGTGGCTTCCGGAGCTAACGCGTTAAGTCGACCGCCTGGGAGTACGGCCGCAGGTTAAAACTCAATGAATTGGCGGGGGCTGCAGCGGTAGAGCATGTGGTTTAATTCGATGCAACGCGAAGAACCTTACCTGTCTTGTCCCCGGAAGTTTCAGAGATGAGAATGTGCCTTCGGGAACCGTGAGACCGGTGCTGCATGGCTGTCGTCAGCTCGTGTTGTGAATGTTGGGTTAAGTCCGCAACGAGCAACCCTTATCCTTTGTTGCCAGCGGTCCGGCCGGGAACTCAAAGGGGCTGCCAGTGATAAACTGGAGGGAAGGTGGGGATGACGTCAAAGTCATCATGGCCCGCGACCAGGGCTACACGTGCCTAATGGCGCATACAAAGAGAAGCGACCTCGCGAGAACGAAGCGGACCTCATAAAGTGTCACGTCGTAGTCGGATTGGGTGCAACTCGACTCCATGAAGTCGGAATCGCTAGTAATCGTGGATCAGAATGCCACGGTGAATACGTTCCCGGGCGCGTACACACCGCCCGTCACACCATGGGAGTGGGTTGCAAAGAAGTAGGTAGCTTAACCTTCCGGGAGGGCGCTTACCACTTTGTGATTCATGACTGGGGTGAAGTCGTAACAAGGTAACCGG
+
##$*,*)(,/3/+-593,0(((+%)')*+'#%4*4(7/5671;8/--,,,&)$(%())-2/464...--.*+*)$$%,*),-(-))%&)'+%)&'%(&($)',+7:61)1*6*0906587/2)''*,/,0.-,*'%'&(&%)()*)('0,/,96782/049-..517<3-,-,-/.*,-0++(&$'-48248.6,))))-//167344215-8/,2:,*,-)(%'/,',,+-(-+01-/)(-++(.21,36-/.,,2,--0*/)+*&&$$%&*00,1(8'(*.41.0/+-/-*('(),46/355/2/2.,.,(*,2&**'&&)+)+-++'&('')50+/.+*+/144..046274511.,.))+,+,,'(&,/./+,,,(+1754'.+/','&,+,0-.,423//---/32--6.-/44/))*)0.-$*()(-))*/+%-.08/0..+,*'*,$*14/-,-5*6-.0.-204))')-.014*.3:8/*(*&%')&'&)1515(0),/+)'(&'&(+4022585.235:545:.52320--**+,2'-/.900+5-%#$(&./15658201/,2-+*-012..--505.017225./26445*&&')0/(%%#''(*(2+99356()%$%$%&'')&&+02(&####'',))$(()+,.,)1437/4:5<3000,2/0-+,+)/),12%'').1.)'%%%$&&422(4+5,-86-1,+++),.'*/3/535:8;8%:879896:73336'',-/6:5645381///110+())*93.,.-)(),-*-2/67/3144+,2.)+275.0&./649+*-(./''0+31:1183-63717%0&3*0811834868)0-2'//-/4.001123;9888/+4-(..*/,0::3564663424-%)/0/660.*+65*$+')*1+/589852,/*++-(%-11191/1326836,'(&(((*-)(+/4022,,(%&$')(-.744322((-51+.+%&(*+65(7%518,7+7,1-#%&)*3024/%0.0)'),/2223242040+))%'*.0./.666897.,)7//:9051801/84072235))*0.2&$#+*0--)+**/3513-++*/;673,,&(&*47.95739,&)+(,*,)*&(,+/1125419'871*.5/50+1.-37022:1.1123:2)+,,/96-2'%'()''(()*79891313445/9
@527b456a-d59a-4c94-8c25-71f878089857 ch=106 read=125159 start_time=2019-12-13T08:34:19Z barcode=BC01 runid=2c9cf7bc05858273f10e7d7ec552fc0bd742dc3e
CTCCTCGGGAGGCAGCAGTAAGGGAATTTTGGCAATGGGGAAGCTGGTGAGCAACGCCGCGTGAAGGAAGAGTTTTCGGATTGTAAACTTCTGTTATAAGGAAGAACGTACAGGAAATGGTAGCCGAGTGACGGTGCCACTTTATTAGGCGACTGCTACGTGCCAGCAGCCGCGGTATGCGTAGGTGGCAAGCGTTATCGGAATTATTGGGCGTAAGGGGAGCAGGCGGCAGCAAGGGTCTGCAATGGTGAAGCGGCAGTAAGCCACCGAAGCCAGAACCAGCTAGAAGTGCAGGAGGATCATTAGATTCCATGTGTAGCGGTGAAATGCGTAGATATGGAGGAACACCAGTGGCGAAGGCGACGATCTGGCCTGCAACTGACGCTCAGTCGAAAGCGTGGGGGGCAAATAGGATTAGATACCTGGCGAGTCCCGCCATCAACGGTATCGACTTGGAGGTTGTGCCCACTTGAGGCGTGGCTTCAGAGCTAACGTTAAGTCAGCCGCCTGAAATTACAGCCGCAAGGTTAAAACTCAATGAACTGACGGGGCCCGCACAAGCGGTGGAGCATGTGGTTTAATTCGATGCTGCTTGCCGCAGAACCTTACCTGGTCTTGACATCCACGGAAGTTTCAGAGATGAGGTACTTCGGGAACAAAGCGGGCGGTGCTGCATGGCTGTCGTCAGCTCGTGTTGAAATATTTAGGGTTAAATTCCGCAACGAAGCGCAAGCGCATCAGCTGTTGCCAGCGGTCCGGCCAGGGCTCAAAGGAGGCTGCCAGTGATGGAAGGTGGTGTCAAATCATGTGGCCCGCGACCAGGGCTACGTGCTACAATGGCGCATACAAAGAGAAGCGACCTCGCGAGAGCAAGCGGACCTCATAAAAGTGCGTCGTAGTCGGATTGGAGTCTGCAGCGCAGCTCCATGAAGTCGGAGTCGCTAGTAATCTCGTGGATCAGAATGCCACGGTGAATACGTTCCCGGGCCTTGTACACACCGCCCGTCACACCATGGGAGTGGGTTGCAAAAAAAGAAGTAGGTAGCTTAACCTTCGGGAGGGCGCTTACCACTTTGTGTGATTCATGGCTGGGGTGAAGTCGTAACAAGTAATGACGG
+
++/../%23)+1/547.5,4()+)%%,((')--686...('*%).--)')%).&0&&'(+,+&$'&+).%').720.2:729/00:93222)(.0,*/)(*263470*(((+/,-/-./433336&&')+/0410&&#%&,1**0.*&$#%$%(#$'$*''#/*'**)-3/2+)()'(%))/&(&',62+/.1,7***0'+'&*+,-2*--+)+-(*20)%)((-/-*/*%*+.-*1--)%$&'))/4***(%$$%%$&*-7(.2&*'(''&((%((&'&%$))+%'')*,*,/-)-++98-8.&+5+90612+*()'*,+/1/2:4125776.80111,*.(()()0+067/8/-,/'**.:61034.7/8/41/-%(&)**(*,-.713'+-*()327478)+-/;:3+33+0-+(+)+782522%&(-/.+$''&(''%'&&)&+*')0-8/1+,*/4*-+31)&$%$$%1+02601+*+&%'&)/.(&&$$1**(++/.28.0/+)%$'%&'+*3512655*5.98:;,32+,)&%*)*'-1320-+)71,,--/+%,.368,,,,4-',+,5;9388;71-/%%#%&(()*(''%&,)+)''%&*),+,*.,+,87993()+..1-/:6-,-+,-3*(((%&(%'(',/+..()&&%+,'&(+-12.-,*,..,*',/+2.-+,,253,3-)+/*(+,3&$&(+,50+-),02$%%$&&++,.343'&'$%)+,%')/,21.02,-,*1..20*3)$%)(,.059+),')--3.4210.+&'')(((&'*&%#'**/,,.('$()*-2+&()(,*++*))'%''(99:6:4;-3--*,,+.+78'&)&'+()*'-*(+&''''(((40,0/:55877436;9.-2346886555662.*6*5-))***-,+%)#&#)*+,-(+*+4-,0'-&')0/00&.+4.*+%'&,.4112*+,21./*(*+53&'/----8-8.*16873230))('*,/6/2:7+.543126598;.**,0751:06417661*'),+-**2----,//0/86/2+6.*08/34/5.*-+(,+34,-/*+/165/*-)+,-630*,0.,-//-0-*.-))(1))(.2+
@5167950c-4590-41e9-94e7-c25806d59ef9 ch=347 read=72180 start_time=2019-12-13T08:34:17Z barcode=BC01 runid=2c9cf7bc05858273f10e7d7ec552fc0bd742dc3e
CCGGGGAGGCAGCGAGTGGGGAATATTACTGGCAGGCGCAAGCCTGATGCAGCCATGCCGCGTGTATGAAGAAGGCCTTCGGGTTGTAAAAGTACTTTCAGCGGGGAGGAAGGGAGTAAAGTTAATACCTTTGCTCGGCGTTGCAGAAAAACACCGGCTAACTCCGTGCCAGCAGCCGCGGTAATACGGAGGTGCAAGCGTTAATCGGAATTACTGGGCGTAAAGCGCACGCAGGCGGTTTGTTAAAGTCAGATGTGAAATCCCCGGGCTCAACCTGGAACTGCCATCTGATACTGGCAAGCTCGAGGTCTCGTAGAGGGGTAGAATTCAGGTGTAGCGGTGAAATGCGTAGAGATCTGGAGGAATACCGGTGGCGAAAGGCGGCCCCTGGACGAAGACTGACGCTCGATTGCAGCGTGGGGAGCAAACAGGATGCGACCACCGGTAGTCCACGCCGTAAACGGTGTCGGCGGAGGTTGGCCCTTGAGGCGTGGCTTCCGGAGCTAACGCGTCGGCCGCCTGGGGAAGTACGGCCGCAAGGTTAAAACTCAAATGAATTGACGGGGAGCCCGCACAAGCGGTGGAGCATGGTTTAATTCGATGCAACGCGAAGAACCTTACCTGGTCTTGGCATCCACAGAAGTTTTCAGAGATGAGAATGTGCCTTCGGGAACCGTGAGACAGGTGCTGCATGGCTGTCGTCGCTCGTGTTGTGAAATGTTGGGTTAAGTCCCGCAACGAGCGCAACCCTTCGCTGTTGCCAGCGGTCCGGCCGGGAACTCAAGGGGCTGCCAGTGATGATAAACTGGAAGGTGGGGATGACGTCAAGTCATCATGGCCCCGCGACCAGAATTTCTACACGTGCTACAATGGCGCATACAAAGAGAAGCGACCTCGCGGCAAGCGGACCTCATAAAGTGCGTCGTAGTCCGGATTGGAGTCTGCAACTCGACTCCATGAAGTCGGAGATCGCTAGTAATCGTGGATCAGAATGCCACGGTGAATACGTTCCCGGGCCTTGTACACACCGCCCGTCACACCATGGGAGTGGGTTGCAAAAGAAGTAGGTAGCTTAACCTTCGGGGAGGGCGCTTACCACTTTGTGATTCATAACTGGGGTGAAGTCGTGACAAGGTAACCGG
+
++,23*',1+*)+&&')+32+(,*,/4(.+,(&$13338::9;<21110-/&)&4*+78+/3--,*,12.(***0,51950:549745;7*)3013:83-0005:,(-*-5*0+%()/23315/0--/**4535.+0,)%+.$+%',))+'&(,.+--*.(+(12)-/34/,/--/4/301/242,11633207687/1/-80706.03.5((*)+:::7/6/+*+-4/2/3/6;9,+5;.)5468*-:933797611/5*868.&264462732245142,**()010...)...+*/,%++3/*,,,-./507)(+.--)-/*3-14*,971,$+'-/+),-))6***%%(*..8979..508346906-0.,)*,(01--/-58+*082:42712/-///0/-))$)$'(&***1/68+).-2;54.41.)%&'%**%&%+,,01364-./25589<25152-2.*')&0)+,0-2)61*32/.1625.394434.0//./0//'&#%(+-$('),3--+,(&%&)34379478300-0-3:9-6783:.,)+,81828478-&+290*.-33.,-1:::4+00/1303<:6:8<8103220,-**(',+23597:58:86451110+//05+++,*--,.56**)*,..24310623684:5854;;493721--./22283338888/5.-'(05510''(,7955:3336:80-.1.5/31+-*+/0*(../1*%.0160+,7,)*)&).*0--9;5364:90)1-35050*&.01)'*.''*2250/.+)&+),-1;;:::81,.-.6;;72258:92212/67899231+,,*((*((,42+)'(-,*+--')))+-2-40;11-101/+))--2(('*+),24747843&(*39466966446221:--/033466:99/:*5,.3131/1126::89843+,.039,/-00,,-,0*&-5300/,-/-7010;::907))*4..27/14;932;8,/+,29,)-226./--.21/0,2:99;73567767;565:-)()-7.40/.176-&(((,/.61.))*,1**(),0,671*)0/-.80:007233:523888;71-/,-,22/(&(0,++2+*%((.:.975;4:37
@4eb2fe88-9ca9-44ec-b01f-068850e2fb8e ch=308 read=136082 start_time=2019-12-13T08:34:02Z barcode=BC01 runid=2c9cf7bc05858273f10e7d7ec552fc0bd742dc3e
CCGGTTACCTTGTTACGACTTCACCCCAATCATCGGAATCCACCTTAGACAGCTCCTTCCTTGCGGTTAGGCCACCGGCTTCGGGTGTTATCAACTCTCGTGGTGTGACGGGCGGTGTGTACAGGCCGGAGGCAATATTCACCGCGACATGCTGATTCGCGATTACTACTTGATTCCAACTTCATGTAGTCGAGTTGCGGGCTACAATCCGAACTGAATGGTTTTATGGGTTTGCTTCACCTCGCGGCTTCTTCCCTCTGCACCTGCCATCCGTGGCGTGTACGGCCGGTCGCCAAGGGGCATGATGGTTGTCATCTTGCCTTCCCTCAACATCACTGGCAGTCTCGCTTCAAAGTCCCAACTTAATGATGGTAACTTAACGATAAGGAGGTTGCGCTCGTTGCGGGACTTAACCCAACATCTCACGGCACAGGCTGGCAGTAACCGGCACACCTGTACATCTCATATAGCTATCTCTCCATCTCTGGAGCCTTTGTAGGTATGTTAAGACCTGGTAGAGTTCTTCGCGTTCGAATTAAACCACATGCTCCACGCTTGTGCGGGCCCCGTCAATTCCTTTGAGTTTCATTCTTGCGAGCAGTACTTTAAGGCGGAGTACTTATTTAAAGTTAACTGCAGCGCTGAACTGACATCAACGCCCAGGTACTCATCGTTTTGCAGCGTGGACTACTGGGGTATCTAATCCTGTTGCTCCCCACGCTTTCGGGACTGAGCGTCAGTTGCAGGCCAGATCGTCGCCTTCGCCACTGGTGTTCCTCCATATATCTACGCATTTCACCGCTTCCACCGCGGGAATTCCGAATCCTCCTCCTGCACTCCTGGCTGCCCTGCGTTTCCTGTAAACTACCTGAAGTTAAAAGCTTCAGGCTTTCCACCACCAAGACCGCCGCTGCCGCCCTGCTCCCTCGCCCAATAATTCCGGATAGCGCTTGCCACTACGCGGCTGCTGGCACGTAGTTAGCGTGGCTTTCAATAAAGAGTACCGTCACTCGGCTACCTTCCTGTAGCCGCCGTTCTTCTGCTATAACAGAGTTTCAATCGAAATGCTTCTTTCCTTCACGCGGCGTTGCTCGGTCAGGGTTTCCCCATTGCCGAAAATTCCTACTGCGCTTACTCCCGTAG
+
32).1/-2-4-).(&*559180(397)1212234+*)+'+.*+(**+'--,33347795,,-*../5.)2036/26/3*%&&(./.-0512.,&,-0'(-41654.0241893-0,,-01++,(-15+2&-+0-0++.:9779/74767876675635)*-09-)&&$&(%''311&1'-54935553121++0/9./(-)00678;91()3:7665:766/9:4*.**/0:8-/15205:,2./&,&',((,+7),530+()(%&)0-/0(%''++()(($&&+*.',()%'&/-)3813571100,,'('236*%%&-96816/)0),,(2568.2-,,48874&'-)')''(*+)'-)*,//21//0/34.&,(')'.0/+)&,(%'*/)'(&(.0031./(7531021,/+)*0/331*-')+,*&'&)0//722*//-+/-%&%$($)(&&+))*-66750321(*-38533+01./342023*-..24)$%$'')-.%,*-/,--,*-)$%($)0577<776,+/*(0/21297,,)''*(*+./),(*.,*,25+56065/()*27484./55/-02:<47:<271/1''/5%)&%$(',.4)..'')&,+-13015.*(%%'+-1/637*40*///(().**/116.50**'%(+**-7566773965,&-'3456785/1(+,+87212521.1./21/.4*--2782*,-,49-4)89502202865624-9(($(),2.--2352002207445-(($''+(+8,+,18+.-1223+*.2303963+,)%)-.,*%'%%$$(')(3/01*+'(30/4-+1*(%'$('.(%#&&')-..**%-/:64.*%+),/(&$(%$%%%+)-+)+(&()/--*402:.++$++&)(4///0.$&%'(,+...38+)((*-2,+,(*+-.1+/01.61,27.0&,,002,35&'&%(+,-50337481-+..0/625-,-.)1*'%')$*,,/5-%&%**/7889,-0,*-**&(%&()'*%').2748;8:<82.)')-668697*(((+11*()*+$(&%&$')+''/*/**0,*0..,6331/---.*540&+5*1<0/7<1+-:20411:;75/53)*0210,.+.*,+07*+51+
@456a2272-b219-468f-989c-ec3b14ebd798 ch=347 read=72166 start_time=2019-12-13T08:33:49Z barcode=BC01 runid=2c9cf7bc05858273f10e7d7ec552fc0bd742dc3e
CTCCTACGGGAGAGGCAACGGTAAAGAATTTTCGGCAATGGAAACTGACCGAGCAATGCAGCGGCGTGAAGGAAGACGGTTTTCGGATTGTAAACTTCTGTTATAAAGGGAAGAACGGCGGCTACGAAATGGTAGCCGGTGACGGTACTTTATTAAGCCACGGCTAACTACGTGCCAGCAGCCGCGGTAATACGTAGGTGGCAAGCGTTATCCGGTATTGGGCAGGCGGCAACAGGTCTGTGGTGAAAGCCTGGAAGCAACTTCAGTAAGCCATAGAAACCAGGCAGCTAGAGTGCAGGAGGATCGTGGAATTCCGTATTAGCCAGCGGTGAAATGCGTGATATATGGAGGAACACCAGTGGCGAAGGCGACGATCTGGCCTGCAACTGACGCTCAGTCCCGAAAGCGTGGGGGCAAATAGGATTAGACCTAGTAGTCCACGCGCCGTAAACGATGGTACTAAGTGTTGGATGTCCAAAGTTCAGTGCTGCAGTTAACGCAATAAGTACTCCGCCTGAGTACGTTCGCAGGAGAATGAAACTCAAAGAAAGGAATTGACGGGGCCCGCACAAGCGGTGGAGCATGGTTTAATTCGAAACAACGCGAACCGCCTGAGTCTTGACATACTCATAAAGGCTCCAGAGATGGAGAGATAGCTATATGAGATACAGGTGGTGCATGGTTGTCGTCAGCTCGTGTCGTGAGATGGGTTAAGTCCGCAACGAGCACAACCCTTATCGTTAAGTTACCATCATTAAGTTAGGGACTCTAGCGAGACTGCCAGTGACAAGCTGGAGGAAGGCGGGGATGACGTCAAATACATCGTACCCCTTATGACCTGGGCTACACGTGCTACAATGGATGGTGCAGAGGAAGCGAAGCCGCGAGGTGAAGCAAAACCCATAAAACCATTCTCAGTTCGGATTGTAGTCTGCGAAAAGCTCGACTACATGAAGTTGGAATCGCTGGTAATCGCGAATCAGCATGTCGCGGTGAATACGTTCTCGGGCCTTGTACACACCGCCCGTCACACCACGAGTTGATAACGCGAAGCCGGTGGCCTAACCACCGCAAGGAAGAAGGCTGTCTAAGGTGGGATTGATAGTTAGAGGTGAAGTCGTAACAAAGGTAACCGG
+
..0/+,.'61.-(,2/4)6)3/.0+&*+.8:7.58407+'*'(',./,/521033;9/1%%%'%#&)*.3(1-7*+,060;;10*1'5*)*020+((*-,1/009<*+24+50376'30-6-.,3-*+.+,4.--:.*23552)/***02,&)+..*,/-.-3../50447.7-12./21/44313.*0,('())3(,)-4,7832(,1(**'++'&(('(&%%&**0610'4.0934013450/-34+/;76()%$%$(',-*'()39/3823+,,02/868981211.+*0,--*/4-*+*.8/90+-,2/4:+2.,1//53010/40.-81-.48.----2.148.10+5433:)660:0,(+)/.442-,/1/297968893/--,..038,2,9+)(.5-+157967-.-.9,5212+1.)('*+()+,-.36(%&')(-33665++(*-,///+,.1--13<7:5;429&361.2:9*22367883789997456;88836,---*)/-7,$&(),1431+/2-.,+--.+*:-,;97:+'()'))1144647-46/17,'+,.069949558.//)+1).:030694(',&&'/+-/))&&$%+-)'%%&)+2+/.111))0,+-8.(+*,.2****+/13))(()65-.0474842/02/5-4324;:99:;:;2;001467-//./4679:8:74120,'319353161+/0.720/-+/340:5,613451814)0-*.54450:00)+0-(35214,+)$(+(**+/426812223893,02:90-3+3,8-.+3-421677466:9*')*+3(8&.00*-62436762.+*)*))'()1,,(++2767900+569:70.-(*-**--2.0,*,),./140;/0/;:24:9.1.;<7/::;<99:03698/5.70/.)020021%(*.-'*,85543-0-.-21/39-62:25,31-743843.3.15/7(),/0012566;:845+&**58528/887206*-.0-.+1969:868834463/0-/0-:33378713//3+032846-:.(+'''%-+1066(1-2),*+.-)&+-),5/517:7/07,++$(2/,,&/'&&(''+1-2.*)-/)---,60:.5
@0660a0a1-a44d-43da-9278-205368f15192 ch=389 read=69663 start_time=2019-12-13T08:33:42Z barcode=BC01 runid=2c9cf7bc05858273f10e7d7ec552fc0bd742dc3e
CCAGTTACCTTGTTACGGCTTCACCCCAATCATCAATCCCACCTTAGACAGCTCCTTCCTTGCGGTTGGGCCACCGGCTTCGGGTGTTATCAACTCGTGGTGTGACGGGCGGTATTATTACAAAGGCCGAGAACGTATTCACCGCGACATGCTGATTATTCGCGATTACTGCGATTCAACTTCATGTAGTCAGGTTGGGCCTTCACAATCGAACTGAGAATGGTTTTATGGTTTGCCTTCACCTCATGACTGCTTCCCTCTGCCATCCATTTGTAGCACGTGTGTGTAGCCCAGGTGGGGCATGATGGTTGACATCCCGCCTTCCTCAACATCGCTGGCAGTCTCGCTGGAGTCCCCAGCAATGATGGTAACTAACGATAAGAAGAGGTTTGCGCTCGTTGCGGGACTTAACCCAACATCTCACGACCTGAGCTGACGGCAACCATGCACCACCTGTATCTCGCCGCTATCTCTCCATCTCTGGAGCCAACTATGAGTATGTCAAGACCTGGTAGGTTCTTCGCGTTGCGGAGTAAACCACAGCATACCGCTTGTGCGGGCCCCGTCAATTCCTTTGAGTTCATTCTTACGGAACGTACTTCTGGAGCCAGTACTTATTGCGTTAACTGCAGCTTCGAACTGACATCCAACCTTGGTACTCATCGTTTACGGCGTGGACTGCTAAATTATCTAATCCTATTTTGCTCCTTTCGGGACTGAGCGTCAGTTGCAGGCCAGATCGTCATATCGCCACTGGTGTTCTCCATATATCTACGCATTTCACCGCTACACATGCGTTCCACGATCCTCTCCTGCACTCTAGCTGCCCGTTTCTATGGCTTACTGGAAGTTAAGCTTCGGGCTTTCACCACAGACCTTGCCGCCTGCTCCTCTTTACGCCAATAATTCCGGATAGCATGCCACCTACGTATTACCGCGGCTGCTGGCGCGTAGTTAGCCGTGGCTTTCAATAAAGTACCGTCACTCGGCTACCATTTCCTGTAGCCGCCGTTCTTCCTTATAACGAAGTTTACAATCGAAAACCTTCTTCCTTCGCGGCGTTGCTCGGTCAGGGGTTTCCCCATTGCCGAAAATTCCTACTGCTGCTCCCGGCCAGGAG
+
,+$),,$,*/+(/8)*-)(,(''(11-+.142.-.7*.1*'-',.-+.'((()5/032.20--.3+4)0/10)+-0+('(&(2+++26--*(*+,,*98:987200.66326.&*(&'%$'%''*,2+)'..500657<;7:9566768:99:7335+.710-.*:**&$%%&,.86,0-03369763788&).*('))+-()('(/957,-71/./-27205098,*--7.;4))()5//12)+(&))*,--.6-8/-'&&(%)*28134+())++),..-.+,+1/1.9/'+%*&'-0048002/-370,134022-.0+-)'%*('))-0-+)&,*(*+('..16461/0.9:3+%*+*))/2/9/-4-./7-,+,0*)+(('(./4**015382/5-))-*1,-+5,/1)/,0121.*)*-,3&$..33334/,',+1'+)+''&(-*.3-466731&%('&%..3434266013./.3/+$$%'&'.%&&%'**.)/0+)*...-*+.)'/0;88;945,3+)'')'%()52/+*)#$$$%&*1),/)(-,-,3/373-(,..-*2272:92+0+1.15;+*+)+,.))*)##$((('*-%')#%$)%('%%&)(++./70980.'%&(.*%&)*'%'/010//++$$&)+*&+-*,-.,33/,,*3-.2:911.*,/-&('-+++,--001-.0-2-))),+(*-+*29**('$&'*67354823+1+0,203787::23(-+-:0,**.*31394/-,*,,0/45+'14557;;---:,05))()*1-.+/50+')*/12411.--.5600022/345,5)%'.56731436.-4-00/&-+*.:56-0148)82205)-*-,++-/05,()()/)05-++,08+/491.-*'%,8-1874312227.%.%%&,)*.20(0..-,,+21/1/312+,+.+,'),2008*-%7+394:2270,(1)--&%'$(4688011*-))('++).;85:86/..7034;5;<606-&&-(*0*,%'('+50-//<00&+00*477;78::8471,--41/22,+./.967(/3362<349;1034-30/12260.6+++)&&&(&('04(*&'&)2-)*
@6b459e0d-f358-48db-b110-bf36735941f2 ch=145 read=86466 start_time=2019-12-13T08:33:30Z barcode=BC01 runid=2c9cf7bc05858273f10e7d7ec552fc0bd742dc3e
CCGGTATGCTTCGTTCAGTTACGTATTGCTGGTGCTGAAGAGAAGTTGTCGGTGTCTTTGTGTTGTGCTGGTTGGTACTGATATTATACGGGAGGCAGCGGTGAAGTGTTACAATGGAAGCAAGCCTGATGCAACCATGCCGCGTGTATGAAGGCCTTCGGGTTGTAAAGTACTTTCAGCGGGGAGGAAGGTAAAGTTAATACCTTTGCTCATTGACGTTACCCGCAGAAGAAACACCGGCTAACTCCGTGCCAGCAGCCGCGGTAATACGGAGAAGTGCAAGCGTTAATCGGAATTGCACTGGGCGTAAAAGCGCACTTGGGCAGTTTTGTTAAGTCAGATGTAGAAATCCCCGGGCTCAACCTGGGAACTGCATCCTGATACTGGCAAGCGAGTCTCGTAGAGGGTAGAATTCCAGGTGTAGCGGTGAAATGCGTAGAGATCTGGAGGAATACGGTGGAGGCGGCCCTGGTGGACGAGCTTGACGCTGCGCAGCGTAAGAGGTAACAGGATGCGATGCCTGGTAGTCCACGCCGTAAACGTCATCGGCTTGGAGTTGTGCGCTTTGAGGCGTAAGCACCGGAGCCTAACGCGTTACAGTCCCGACCGCCACAGAATGCGGCCGCAAGGTTGAAACTCTGGAATGAATTGACGAGGGCCCGCACAGCGGTGGAGCATGTGGTTTAATTCGATGCAACGCGAAGAACCTTACCTGGTCTTGGCATCCACGGAAGTTTTTTCAGAGATGAGAATGTGCCTTCGGGGACCGTGAGACCCAGGTGCTGCATGGCTGTCGTCAGCTCGTGTTGTGAAATGTTAGGTTAAGTCCCGCAACGAGCGCAACCCTTATCCTTTGTTGCTGCTCCGGCCGGGAACTCAAAGGAACTGCCAGTGATAAACTGGAGGGAAGGTGGGGATGACGTCAAAGTCATCATGGCCCTTACGACCAGGGCTACACGTGCTACAATGGCGCATACAAGAAAACGGAGGCCTCGCGAGAGCAAGCGGACCTCATAAAAGTGCGTGTAGTCCCGGATTGGAGTCTGCAACTCGACTCCATGAAGTCGGAATCGCTAGTAATCGTGGATCAGAATGCCACGGTAGATACGTTCCCGGGCCTTGTACACACCACCCGTCACACCATGGAGTGGGTTGCAAAAGTAGGCGTAACCTTCGGGAGGGCGCTTACCACTTTATACATGGCGGTGAAGTCGTAACAAAGAGTAACCAG
+
#)*-,*-&),:47849%-0.,-887/;///:::78:95/*+&('(,40-0&-*(-,.74+00..''&)(.5/8*(&#%'()*%,''&&((31*-,+'(&%*-(%&$&$**&*+.2.*&+&&+/,-701/11*'())33360**+.-/.))+*)203142.795;0355*,*,+67+,,/./67)(2.3+1-.451,+3,;-,,,,,-,377+5+)$0/36227-&(((-+%,-(&(*,(.-,/1-/20-1141/)'%).//0050.90/04-*&%'*))***-111201/1&.'$)&$)')+(-+((++,2,,-*+$&$%)098074;<2*/-8/016&&(++1+'..)*3:9-'/**+8)8-744:/1+++++10,)+12325-2+*,4(1+**+-/02721*2.2,30042201-/243,.//422--03.068--)**+128:321-,3-110../)',,,)/+2,&(-$(+,++()(+++,*'%%%##$'&'*,3')%)(&)%&$-/*-&&%&+%,512'1($()/)+-15327;,9563/02/*('&)'$'-7-//0+(&'$&%0-+,)()%%#)*'.++.'(542/1,0*'%$'+,+,-/4-+/(%()*.++)+*&3/,-/0,*0))(+'**,&%$'*+,796:7700&455,5,+-***-/07528-./-2.+266<:7:9;51122482622)),*.25345/263573+.*,%0136/+./303./3:2<,60--,-/--&,3/04884524-79-,5:68...+..*'+-17::0/*()&()1376890001144/910/416:0079,181938/228(),557-+..0404/9,*1.135086./4,)%$&)*-2947%+(.*0493:+)*%%(*144+,,,-124&--46+-3()+(,),0/*/169:73,23)'446771,1+46&$$$%*.0;696--+*,*+.0111)+)(*.5//1,-/.21(*/.*('+'&&'**02//+*&)+5;244<9571/))/53+*-(+*,+,,+-0/0-1*2-./(**,)),),,/27121-''*+2.,*7(+,---/+.,,,1/..-.163480/+4/'-)),+63,*7-+,0.004-/201)**'')*+,+/1(074/0404236/*-,&'().++3+--2,(&((+(&(%((+)-64)87.+4-0--1+)+*&*+0*&&&()*1(/+0*+*1002..-)*+*'&&()0)2'%'
@8cf74a4b-7f5d-467a-a344-b925c5909b08 ch=273 read=71181 start_time=2019-12-13T08:33:30Z barcode=BC01 runid=2c9cf7bc05858273f10e7d7ec552fc0bd742dc3e
CCGTTACCTTGTTACGACTTCACCCAGTCATGAATCACAAAGTGTGCCACTCCCGAAGGTTAAAGCTACCCTGCTTCTTTGCAACCCACTCCCATGGTGTGACGGGCGGTGTGTACCAAGGCCCGGGAACGTATTCACCAATGGCATTCTGATCACGATTACTAGCGATTCCGACTTCATGGAGTCGAGTTGCAGACTCCAATCCGGACTACGACGCACTTTATGAGTCCGCTTGCTCTCATGAGGTCTTCTCTTTGTATGCGCCATTGTAGCACGTGTGTAGCCCTGGTCGTAAGGGCCATGATGACGGCATCATCCCACCTTCCTCAGTTTATCACTGGCAGTCTCCTTTGAGTTCCGGCCGGACCGCTGGCAACAAAGGATAAAGGTTGCGCTCGTTGCGGGACTTAACCCAGCATTTCTGTACGAGCTGACGACAGCCATGCAGCACCTGTCTCGGTTCCCGAAGGCACATTCTCATCCTGAAAACTTCCGTGGATGTAGAGACCAGTGAGTTCTTCGCGTTGCATCAGATTAAACCACATGCTCCCACCGCTTTGTGCGGGCCCGTCCAATTCATTTGATTTAACCTTGCGGCCGTACTCCCCAGGCAGTCGACTTAACGCGTGTTAGCTCGGAAGCCACGCCTCAAGAGACTGCTTCTCAAGTCGACATCGTTTGCAGCGTGGACTACCAGGGTATCTAATCCTGTTTGCTCCCCACGCTTTCGCACCTGAGCGTCAGTCTTCGTCAGGGGCCGCCTTCGCCGCAGTATTCCTCCAGATCTCTCTACGCATTTCACCCGCTACACCTGGAATTCTACCCCTCTCTACGAGACTCGGCTTGCCAGTATCAGATGCAGTTCCCAGGTTGAGGCCGGGGATTTCATCTGACTTAACAAACCGCCTGCGTGCGCTTTACGCCCAGTAATTCCGATTAACGCTTGCACCCTCCATTATTACCGCGGCTGCTGGCACAGGTTAGCCAGTGCTTCTTCTGCGGGTAACGTCAATGAGCAAGGGGTATTAACTTTTCTCCCTTCCTCCCCGCTGAAAGTACTTTACAACCCGAGGCCTTCTTCATACGCGGCATGGCTGCATCAGGCTTGCGCCCGGTAATATTCCCCTGCTGCCTCCCGAGG
+
37./1.163:206&*-/48875688./3222126422*4,*(**&)-723/3*((),*,(1.8()-017;,,&67:65;;2/1)21+%.-35..45;:932232;85&+.()')&+&,)/12)(-2+2+,473551'/'-*,0,+-8:867632%(*0/91/+&+,.99:96--.7.78::/+++*-()5,,,,/2231)2)*/'42**&&&.0526025;<02,()'-+)+0.,--/.2$$(&)2.24;886285*,+.1778<:8:4/...).+/'/*+-009---0--1841(,311/.+,*)))()*&,%%).84.1;59:978665;60/023/91109::99--7--.69471*0/'6,88779917/.01&-*//737/&+)-.***013048-2.:65/5-.&-(()*/22;3/&'$+-367724&.-&-,.2317771*2228887,'.-/41.*((-2,4-'++-343:5-0%%&*26318:67455/10/2&&+(*3;,,&(*46::8:92531813478('2220:86:12.-,(+*5*$&*&(*+*+31744*00/(,3(7,;<8/7;3*%*14.53-2,)(-,0.,.-..198,+/./).//0../335454//'%%&')+7)1*3&.5032797.-&)#+',3*'((%/1,7-78717678/94.',%...99;0-,*/13/-+-)++*'0)*7/05<5)')--/.*-+)+-('))%)-+--1435730+-(*,42:,-79.6978:6:435;-6,..'*21.,/((&500//0568:8:8:<;3./+''**--,114571028*-+/67.*,-(/49.%.',4))')-811/()++4445797989:97<5-1605.(*).-+-00&/2-.-*,7...-51913567;7:;85444490-.1.+//14+)&*+2,1/2./192;8808,***073-/2&+))/:,15..6+0-3373+*'*&0.194349(50//80:5523.1(,**-6:756/:2227110',.((*+,))'+..*(*,94.794209:.,776.-)'(--75,+,))+0)&',(8546103/-&&)&*1:6282,+((,-.4/57323'.,69+'%'))./8)67,)))--,-41061+*.4
@9f611856-10f4-4487-8369-38979e4a2389 ch=330 read=62190 start_time=2019-12-13T08:33:26Z barcode=BC01 runid=2c9cf7bc05858273f10e7d7ec552fc0bd742dc3e
CCTTGTTGACTTCACCCCAGTCATGAATCCTGAGTGGTAAGCGCCCTCCCGAAGGTTAAGCTACCTACTTCTTTGCAACCCACTCCATGGTGTGACGGGCGGTGTGTACAAGGCCGGGAACGTATTCACCGTGTGGCATTCTGATCCACGATTACTAGCGATTCCGACTTCATGGAGTCGAGTTGCAGACTCAATCGGACTACGACGCGCACTTTATGAGGTCGCTTGCTCTCGCGAGTCGCTTCTCTTTGTATGCGCCATTGTAGCGCGTGTATTAGCCCTGGTCGTAAGGGCCATGATGACTTGACATCATCCCACCTTCCTCCAGTTTATCACTGGCGGTCTCGCTTTGAGTTCCCGGCCGGACCGCTGGCAACAAAGGATAAGGGTTGCGCTCGTTGCGGGACAACATTTTACAACACGGAAGGCTGACGGCAACCATGCAGCACCTGTCTCACGGTTCCCGAGGCATCCTCATCTCTGAAAACTTCCGTGGATGTCAAGACCAGGTAAAGGTTCTTCGCGTTGCATCGAATTAAACCACATGCTCCACCGCTTGTGCGAAGGGCCCCGTCAATTCATTTGAGTTTTAACCTTGGCCGTACTCCCCAGGCGGTCGACTTAACGCGTTAGCTCCGGAAGCCACGCCTCAAGGGCACAACCTCAAGTCGACATCGTTTACGGCGTGGACTACCAGGGTATCTAATCCTGTTTGCTCCCCACGCTTTCGCACCTGAGCGTCAGTCTTCGTCCAGGGGCCGCCTTCGCCACCGGTATTCCTCCAAATCTCACGCATTTCACCGCTACACCTGAATTCTACCCCCTCTACGAGACTCAAACGCCGGTATCAGATGCAGTTCCCAGGTTGAGCCAGGAGTTTCACATCTGACAAACAAACCGCCTGCGTTAACGCACGCCCAGTAATTCCGATTAACGCCCTCCGTATTACCGCGGCAACGGCACGGAAGGTTAGCCGGTCTTCTGCGGGTAACGTCCAATGAGCAGGTATTAACTTCTCCTTCCTCGCTGAAATTACTTTACAACCCGGGCGCTTCTTCATACACGCGGCATGGCTGCATCAGGCTTGCGCCCATTGTGCAATATTCCCCACTGCTGCCTCCGTAG
+
+&&'''$&'67;8-:72+,.2614438+0'#$''&-.-/1,-/0;7+:.)))).--4.(+02159435562730.0./07.(**8;+/;::897698;;8682+*)))7875473-:98641/088889:42.&*.056:9211,9,*)**.2-1..1687<;77-,-:-;9:9,)+*.**+1---)(1.,)),(/*5-820144510(-*.0:<5/.)+&)-*+,1,,-.)014-')),+/1416439.(&'*/458:9180++.)&(()*,&+)('-16/2::9/-.*+..2855../.,.+,+-,*--*/34,*145919520+0180,/2.-*0),.91005**,,*)&+814/-,///084789998;756077'3/.+3)*+3/7,.*.-'*.2-/0;95(,()&+/4,-+/,,,5-*&%)+)$*&51,12'(*,-+./0/,0,*-406544152636+'(,(3-0--+./300)))'+0))-2-72580000495359:<41601:).+15::<85341:22177+)/*2/<:;/...862802/10/0/2--(-&%(&)*,.0.+/44434/.08*('./:;+10.&%$(%2(57561644-%3723311483012413,+&+$(*-/212-0$04.0.185821+32+*+,*)'(*.*'(*.-2158759:-+.---66;882*2*)340./35.1,.78670:8,*+0793*.-+5:+*111483664587912356<:83:*+48833965969479;47;1;77270-+/'54++()&'),.//97../8/2411,2+(&&*6+96415210,24+3+'/0568.,&)&,+'',**+1//222676;8;4/0623-(//6(,,%((2((*--58)((&&.*+69:8<657,--,+%%%%#&&))11**-,.21:41//5,0.,%-2).47.71-;/0:7,,'&%$%(&''+13+)07-/**+)0.107<::79663,-70/68(6,34/10/*0/1.4./(,+''+7+:6303$'(*,)*'.&,,55)*.55:+14*)%(+3-3::5623*/,/-/---00//4:755-49132-13.<9*,,+,5243124919;7*-4668.,,*28+/,/
@b1db5b27-1cbc-42ec-9827-cc878ec2bd0a ch=443 read=66126 start_time=2019-12-13T08:33:16Z barcode=BC01 runid=2c9cf7bc05858273f10e7d7ec552fc0bd742dc3e
TTGAGTTTACCTTGTTGCGGCTTCACCCCAGTCATGAATCACAAAGTGGTAAGCGCCACTCCCGAAGGTTAAGCTACCTGCTTCTTTTGCAACCTCCATGGTGTGACGGGCGGTGTGCACAAGGCCCGGGAACAATGATCCCACCGTGGCATTCTGATCCACGATTACTAGCGATTCCGACTTCATGGAGTCAGGTTGCGAACTCAATCCGGACCTGACGCGCGCGGGGTCCGCTTGCTCTCGCGAGGTCGCTTCTTCTTTGTATGCGCCATTTAGCACTGTTAGCCCTGGTCGTAGGGCATGATGACTTGACGTCATCCCACCTTCATCAGTTTATCACTGGCAGTCTCCTTTGAGTTCCCGGCCGGACCCGCTGGCGAAAACAAAGGATAAGGGTTGCGCTCGTTGCGGGACTTAACCAACATTTCACAACACGAAGGCTGACGACAGCCATGCAGCACCTGTCTCACGGTTCCCGAGGCACGATTTCTCATCTCTGAAAACTTCCGTGGATGTCAAGATAGGTAAGGTTCTTCGCGTTGCATCGAATTAAACCACGCCCACCGCTTGTGCAGGCCCCATCCAATTCATTTTGAGTTTTAACCTTGCGGCCCGTACTCCCCAGGCGGTCGACTTAACGCGTTAGCTCGGAAGCCACGCCTCAGGGCACAACCTCCAAGCCGACATCGTTTACGGCGTGGACTACCAATTATCTGTTTGCTCCCACGCTTTCGCACCCTGAGCGTCAGTCTTCGTCAGGGGCCGCCTTCGCCACCGGTATTCCTCCGGTCACGCATTTCACCGCTACACCTGGAATTCTACCTCTACGAGACTCAAGCTTGCCAGTATCAGGGTACAGTTCCCAGGTTGAGCCAGAGTTTCCGCATCTGACTTAACAAACCGCCTGCGTGCGCTTACGCCCAGTAATTCCGATTAACGCTTGCACCCTCCATATTACCGCGGCTGCTGGCACGGGTTAGCCGGTACTTCTTCTGCGGGTAACGCCAATGAGCAAGGTATTAACTTTACTCCCTTCCTCCCCCCGCTGAAATTACTTTACAACCCGAAGGCCTTCTTCATACACGCGGCATGGCTGCATCGGGCTTGCGCCCATTGTGCAATATTCCCCTGCTGCCTCCGTAG
+
$"'$),3))/1071.8--(,-0714/6;0+/;9696271111592.03:285(*-2:(**/-*'+4/63833**(&)&&$+-32/:<1/76//,),/*,9::8995.,1+*-0-.)+..2397:18/)554,/(%)&&('*''.4.21/.(476870/6-)+++0--.--,./15642-.21321242(-,0&)0/(&)($(,./)9.93763.*%(+645('*(**.+,05)+/7,1..,/((+(,./2)-3.+5-*183-+,-,*.6:6-+'$&('**(,(()3;3./208(4(0710)++/0+)'(&()9888304**',*,/)%+.+.0:,,,:799-<-+.86683152-*37:0:3+11*/0.:7))2-0+)%)(-'+43)/70778(5208+0),-01,8+,+765/5/1-.2*4453:600259:571.+-/-/3220/12/5:676.&)-,27/030),-/1;;<77*))))..41+59))674356664/53404;85579;994,+,+)1)+,./47,71<99<:9:845/103:,,1/3/<792(''(.)*16,0.8-/.4*12645+013/324;84+79/-,-09;//5505/.-*/75-&2()*:77(*0+1336685-..//0-/,/1-.0.3*.,-%/41436973,.40..0085936'9/'53+)&(,208<1..1/3379;022-9)*()+&()+(1;2-111)*(/./2993-../.*+/289899,//45<7328-.5924614417106:02:08769<66720%),($()+,096/('(&(*-.%/&%++4)6-21),)(/534-,./36975.2/9/18+(.)*-'+'%)%(',+7584/2203...9/-//,4:*,($*,.23322.4/508:9+0&*0113338431-*%''01-((*+35:0&()/*2+,,21:-..7<6/18(/).624;68598:::897101,6-4///:7493338446:65646:71021025553/01119*0/*,0,-+++/*-00;30666//1;95*.19,1-&)'%')(&')**-*+(,1.1386;77<:7853'.+-+5.,./2/,..)+0)41+2+*+0053,+7-..0521290940)''),-25/::0/%'
@7013398b-fcdd-481e-b2bf-942e407362a1 ch=173 read=145090 start_time=2019-12-13T08:33:10Z barcode=BC01 runid=2c9cf7bc05858273f10e7d7ec552fc0bd742dc3e
CTCCTACGGGAGGCAGCAGTAGAAATTTTTTCGGCAATGGGGAAACCCTGACCGAAACAACGCCGCGTGAAGGAAGAAGGTTTTCGGATTGTAAACTTCTGTTATAAAGAAGAACGGCTACAGGAAATGGTAGCCGAGTGACGGTACTTTATTAAGCCACGGCTAATACGTGCCAGCAACCCTTGCGGTAATACGTAGGTGGCAAGCGTTATCGGAATTATTGGGCGTAAAGAGGGCAGGCGGCAGCAGGTCTAATGGTGAAAGCCTGAAGCAACTTCAGTAAGCCGTAGGCAGGCAGCTAGAGTGCAGGAGAGGATCGTGAATTCCATGTGTAGCGGTGAAGTGCGTAGATATATGGAGAACACCAGTGGCGAGGCGACGATCTGGCCTGCAACTGACGCTCAGTCCCAGCGTAGGGGGGGGAGCAAATGGGATTAGATACCCTAGTAGTCCGCCGTAAACGATGAGTACTAAATTTGGATGTGTCAAAGTTCCAGTGCTGCGGTTAACGCAATAAGTACTCCGCCTGAGTAATTACGTTCGCAAAGATGAAACTCGAAAATTGACGGGGGGGCCACAAGCGGTGGAGCATATGGTTTAATTCGAAGCAACGCGAAGAACCTTACAGGTCTTGACATACTCATAAAAGGCTCCAGAGATGGAGAGATAGCTATATGAAGATACAGGTGGTGCATGGTTGTCGTCAGCTCGTGTCGATGTTGGGTTAAGTCCCGCAACGAGCGCAACCCTTATCGTTAGTTACCGTAAATTAAGTTGGGGACTCTGGCGAGACTGCCAGTGACAAGCTGGGGAAGGCGGGATGACGTCAAATCATCATACCCCTTATGACCTGGAGCTACACGTGCTACAATGGATGGTGCAGGAAGCGAAGCCGCGAGGTGAAGCAAAACCCATAAAACCATTCTCAGTTCGGATTGTAGTCTGCAACTCGACTACATGAAGTTGGAATCGCTGGTAATCGCGAATCAGCATGTCGCCAGTGGGCACGTTCTCGGGCCTTGTAGCACACCGCCCGTCACACCACGAGTTGATAACACTGACCGGTGGCTAGCCGCAAGGAAGGAAGCTGTCTAAGGTGGGATTGATGATTGGGGTGAAGTCGTAACAAGGTAACCGG
+
-7720260;/+1-1033-25/+-0,08<;;/67;98;883.&).-/7-.0258../*,976%45*+*/05735.5+-2/044..1*+(.+/019..8.53..+&(/+)('*&/&%&.)10407-.4/-::71104))*+/*4'&'%')4-+6-6.,-4+++))(/)(*-,2+31.-,,&/-%%(&*((()'*/424.2.,00/14-1248**,(),+-+'*-/42.132:0'),,((&(.1072-,0)+%,%'*+((,*(.6836;8-+,&'''',),*+246.2/))%$&''(/**,++-&'((&)*13.-))/--257-,1-66621/3//00014411/1033797898872453.//4/47:2-.-3,*)/+3-/,----,9,9,;9892////48:9:545.+(()-.-*0'2.126()*,8:51-),&6*--65478)-))0+--.1(,0%-(1&-%'-+,*,.233&&&(&-597.0*-2361,.69&%(*)-(+,.-+*+''#$(&)*+',-.368343,(&$(*)-*',.2672309+'+*,18,&%'&)23,02.1:+*18:5+++&'&,-/21700',,/-&*,349537211+-1/04/843)**((*+5/7-.%+$&%11./2351653.1,/4,*/-.5,)**,-7752..,1169655400+,&((,-/.1522::998:889<46866/$%'(5,/+(%&(*0/3/61/5141231((.-18'%0/261*,4+1-.09081004945:02++%')--0242;;05576300-*)-/00/35145470,+&(*7:5').-402:6-028:675111-/070*+'//-&+,.,--3.12-&((2/.(*(),,,-01716;897761.$()')**,-4-/2-0-*,,+(*/%)-9;93<803199305)(5--.'+-2/08+/-)+-/1105764511()+21102.8.*8-8.8;88123&10.8.-,144;78'4467555%'%$(),.),&(*/6224+264/3+''&$''))-6.592/230536.+-)+,+7223453(*(**-4274*%&%&$.*.11-)''%(&&%%(*121/0*/,7-74--8-..0//8.01(*)--,.2-+,(+16,*,*,,45.
@97b9732a-bdb4-487c-a5ba-08aa7ca39f5f ch=414 read=66677 start_time=2019-12-13T08:33:10Z barcode=BC01 runid=2c9cf7bc05858273f10e7d7ec552fc0bd742dc3e
CTCCTACAGGAGGCAGCAGTGGGGAATATTGCACAATGGGCTGAAGCCTGATGCAGCAACGCCGCGTGAGTGATGAAGGTTTTCAAAGCTCTGTCTTTGGGAAGATAATGACGGTACCCAAGGAGGAAGCCACGGCTAACTACGTGCCAGCAGCCTGATAATACATGGAGGTGGCGAGCGTTATCGGATTTACTGGGCGTAAAAGTAGGCGGATGATTAAGTGGGATGTGAAATACCCGGGGCTCAACTTGGGTGCTGCATTCCAAACTGGTTATCTAGAGTGCAGGAGAGAGGTGGAATTCCTAGTGTAGCGGTGAAATGCGTAGAGATTGGGAAGAACACCAGTGGCGAGCGACTCTGGACTGTAGTAACGGCGCTGAGGCTCGAGGCGTGGGGAGCAAACAGGATTAGATACAGTAGTCACGCCGTAAACGATGAATACTAGGTGTGGGGTTTCCAACACCTCCGTGCCGCCATAACGCGTGAAGTATTCCGCCTGGGAGTAGGTCTTGAATTAAAACTCAAAGGAATTGACGGGGACCCGCACTGAAGTAGCAGACATGTGGTTTAATTCGAAGCAGCATGAAGAACCTTACCCTTGACATCCCTTGCATTACCTGCTTAATCGAGGAAATCCTTCGGGGACAAGGTGACAGGTGGTGCATGTTTGTCGTCAGCTCGTGTCGTGAGATGTTGGGTTAAGTCCCGCAATGACGCAACCCTTGTCGTTAGTTACTACCGTTAAGTTGAGGACTCTAGCGAGACTGCCTGGGTTAACCAGGAGGAAGGTGGGGATGACGTCAAATCATCATACCCCTTATGTGGACTACGCACGTGCTACAATGGCTGGTACAGAGATGCAATACCGTGGTGGAGACAGAAGAAACTTTTAAAACCAGTCTCGAGTTCGGATTGTAGGCTGAAACTCGCCTACATGAAGCTGGAGGTTACTAGTAATCGCGAATCAGAATGTTGCAGTGAATACGTTCCCGGGTCTTGTACACACCGCCGTACACCATGAGAGTTGGCAATACCCGAAGTCCGTGAGCTAACGGGGAGGCAGCGGCCGAGGTGGTCAGCGATTGGGGTGAAGTCGTAACAAGGTAACCGGAAGATAGAGCGACGGGCAAGTAGGTTAACACAGGAACACAGCAATACGTAGCGGG
+
0/52*+,&/6+/70,/0//88<:(284/24///55;::90+&%&-&)22002228+8381/19+//1--,*)()+,'().2.)'(0,)-/18798099.72).)/-+))'$((/+..*(-'6),/(+)(40,,/,+)/'')$()+25;313/.15)*+++.,*0()(+$(()/60)*7878;806&1(.83/068;6:88782+'+,.524;578/;.7-041::871-$',0+.31)+11...:+0++.-5**+98::8;240:;::979290/,*&()**++(-+'+')()*)-0+2*/--+-24-&&)+.52/05///1334.,++-/%24.61357676.1114/,*.*,,,,.-/87:-,)'%#(&(--102322/626.+),))-5797*'(+98.625/.2/0133-.'(+*,,.+-026//')&,*)..,34032--3.1.0870-5(+((%,,-41/*+-186449,((,)$'$($+('*,/836,1,,/1-(*(*()'(('%'&%*/;;72686:-1,,-/.115-3:8438,++()('%$'((+.$,-+.54+.227;-8483)/,%))&*%%)+2,-4/425'/+&%1+,20251)0834+1.$(&%%(*'/*-./.(%)'''53334+066-735)6+//2*.+,1514553/*.*+75444,-15638678172+(,.),3'-12/0/-154&#)$#&(*,1/5+23,(+*,-.5.(-+9--.469508/,*-/,(1825662+/10,2,/05596476695:5<09,)4*,-..-26;86657769977600065(0%-+)(++'('&&''),*,%+(+,0/44365:55979:96473,,++-778;878:73-(+-3&&',$%*,&*)()**)'(.21/6&*3400,))0;7.8+3/./96:563082/284,-''&,-0((((*)/%%)-3221&+,,(+014*+2)')'*++.13-.*10/094283408-*).220320022--,00*,,&'')*-4660-,*+/+0**3;323:-+*'(//-./4336443.))2*')--.11/73-+)*(((1),/255304,+42--4.'+11799757.712987/8-1,./.,*2+212(/422.-00641312/.*&&)).-&)*,-8..,2*$(#"#$$
@87f0b656-976f-4c0c-9a6a-9108aa1eb9c7 ch=385 read=47258 start_time=2019-12-13T08:33:07Z barcode=BC01 runid=2c9cf7bc05858273f10e7d7ec552fc0bd742dc3e
CGGTTACTTGTATTTTTTGACTTCACGAGTCATGAATCTGAAATTAGTAGCGCCCACTCCGGTAAGCTACCTGCTTCGCGCAGCCGCTACATGGTGCTTGACGGGCGGTGTAACAAGGCCGGGAACGTATTCACCGTGGCATTTGATCCACGATTACTAGCGATTCCGAGCTTCGTGAGTCAGTTGCAGACTCAATCCGGACTACGACGCTTTATGAGGTCCGCTTGCTCATAGTCAGCTTCCTCTTTGTATGCGCCATTGGCAGCGTGTAGCCTGGTCGTAAGGGCCATGATGACTTGACGTCATCCCACCTTCCCTCCAGTTTATCACTGGCAGTCTCGGCAGGTTCCCGGCCGGATAGCTGGCGTAAAGGATAAAGGGAGTTGCGCTCGTTGCGGGATAGCAACATTTCTGGCGCACGAGCTGACGCAGCCATGCAGCACCTGTCTCACGGTTCCCAGCATTCTCATCTCTGTGGCTTCCGTGGATGTCAAGAGACCAGGTAAGGTTCTTCGCGTTGCATCAGATTAAACCACATGCTCCACCGCCTTGCGGGCCCCGTCAATTCATTTGAGTTTAACCTTGCGGCCGTACTCCCCAGGCGGTCGACTTAACGCGTTAGCTCGATACGCCTCAGGGCACAACCTCCAAGTCGACATCGTTTACGGCGTGGACTACCAGGGTATCTAATCCTGTTTTGCTCCCCGCGGCACCGCACCTGAGCGTCAGTCTTCGTCAGGGCCGCCTTCCTTCGCCACCGGTATTCCTCAGATCTACGCATTTCACCGCTACACCTGGAATTCTACCCCTCTACAGAGACTCAAACGCCGGTATCAGATGCAGTTCCCAGGTTGGGCTTGATTTCATCTTAACAAACCGCCTGCGTGCGCTTTACGCCCAGTAACTCCGATTAACGCTTGCACCTCCGTATTACCGCGGCTGCTGGCGCAGGTTAGCCGGATACTTCTTCTGCAGGTAACGTCAATGGGCAAAGGTATTAACTTTACTCCCTTCCTCCCCGCTTTAAGTACTTTTGTGAAGGCCTTCTTCATACACGCGGCCTTGTGCATCAGGCTTGCGCCCATTGTGCAATATTCCCCACTGCTGCCTCCGTGGCGGG
+
7+/.4**+'+-582:76*-%-/-+'+$$%)*25/-,-+,*(2'*(',,,*+,342+3,5,(,(&&'*+4561&/,2($$#'##%%#$$#&%(0(,'#%&((*,7813-)'(',-135+6,'5+1,-.-/091)(+*,*40/-3**,+4,&))--:/01024779:2)&&&.0.-(*&%)*,*+/2.//36858.9504/7.54/13),())+1))(()..572-2,**-.(+,00/%&(0/3)*+5;9/.,.4689:-7,'&'(-.)''&#&++(,546,6+)/5780-.+,,+**,($%%'--9-790)211-2/((-++,19216605604/,-176-)%(#%(3:35*,)*'01.)''((),,,,26+1.72/,)+(*$(2.++$%(+13301-53-(&$&&1+74<:3,2+*$%$%%&*,6641+&(.383875'*,,.5100.//02468602+&%'(,0,697::57)*$''(/0/1..4545488.((%)'*-&.-.''))6977<:89803,,*---+,5*:8/8:242234553./,&'&(*,,-72/560,084240-%,28.)*.2/,0/106.53979*0///.67.+/2/*,+,,,*+,+/.-*(+**,**')$%(-,4876&(30*%-2417-3*)+,*+*+.26:-99-*-2/.,129776244045,13375576785/:79*./1120)%,(((&&%)+/39./,/./,,/5897:6.,.$-,)(++--+)')+/0-/-*4/07654:4.41,(++,/.136,37++4594796635:676/7/60.)180++*)&'%*')*-19.7'(&'$('()/0,0133339:,8+((2.6-,('%##&$)08511001030*-837/58//3214-)&(&*),,040+-.1-/044003;4;64112++(0,+-6*,/1404:54150029:69645++/-61/03).%,%*/91352117+1*),854594:/.(006<)/)/-/.0*'*+)%((09-3:52-550+(*(%*),*----21/'*'&&'0/63924<5/2,-(-+,/.1)/)%$&'./407:749143183*0/-.672:1//+5591&'&&())+)'),()))$(,)
@c3ca1feb-756c-41d2-95a3-5c4456c7e459 ch=400 read=72308 start_time=2019-12-13T08:33:06Z barcode=BC01 runid=2c9cf7bc05858273f10e7d7ec552fc0bd742dc3e
CTCCTACAGGAGGCAGCAGTGGGAATATTGCACAATGGGCGCAAACCTGATGCAGCGCCATGCCGCGTGTATGAAGAAGGCCTTCGGGTTGTAAAAAAAGTACTTTCAGCGGGGAGGAAGGGAGTAAAGTTAATACCTTTGCTCGTGGCGTTACCCGCAGAAAGCACCAGCTAACTCCGTGCCCAGCGGTAATACGGAGGTGCAAGCGTAATCCGGGGTAATTACTGGGCGTAAAGCGCACGCAGGCAGTTTGTTAAGTCAGATGTGAAATCCCGGGCTCAACCTGGGAACTGCATCTGATACTGGCAAACGGAGTCTCGTAGAGGGGTAGAATTCCAGGTGCTTGGTGAAATGCGTAGAGATCTGGAGGGCCTGCCGGTGGCGAAGGCGGCCCCCCTGGACAGACTGACGCTCAGGTGCGAAAGCGTGGGGAGCAAACGGGATTAGATACCTGGTAGTCCACGCCGTAAACGATGTCGGCTTGGAGGTTGTGCCAGCAGGCGTGGCTTCCGGAGCTAACGCGTTAAGTCGACCGCCGCAGAATTACGGCCGCAAGGTTAAAACTCAAATGAATTGACGGGGCCGCACAAGCGGTGGAGCATGTGGTTTAATTCGATGCAACGCAGAAAAAAGAACCTTACCTGGTCGCGGCTCCACGGAAGTTTTCAGAGATGAGAATGTGCCTTCGGGAACCGTGAGACAGGTGCTGCTGGCTGTCGTCAGCTCGTGTTGTGAAATGTTGGGTTAAATTCCCGCAACGAGCGCAACCCTTATCGCTGTTGCCAGCGGTCCGGCCGGGAACTCAAAGGGCTGCAGTGGTAAAGCTGGAGGAAGGTGGGGATGACGTCAGAGTCATCATGGCCCTTGACCAGGGCTACACGTGCTGGTGGCGCATGCAAGAGGGCGACCTCGCTGAAACCAAGCGGACCTCATAAAGTGCGTCGTAGTAGTCGGTTGGAGTCTGCAACTCGACTCCATGAAGTCGGGATCGCTAATGTCGTGGATCAGAATGCTTACGGTGAATACGTTCCCGGGCCTTGTACACACCGCCGTCACACCATGAAGTGGGTTGCAAAAGAAGTAGGTAACAACCTTCGGGAAACACGCTTTGTATGACTGGGGTGAAGTCGTAACAAGGTAACCGG
+
./1.+''&,1(+1./26(22*2(3)++//)*(+/:2.504+/07(($&)-2/,()*$(*-0&784533266754-&)+-4.453/-856866::7/.+()(((1/,*+-/.582(,+-(++'&$)(7//07,0(+-62;40289*1+))*'&%))/%/(&*('$%#$-&*)*)5+/05/4/00%$&'&)$,-)+/1,*()%&'-,,,(+*('-((/(&'()+3,,,07697*:5+),.63621.03/&35;-+/6.1/23/2571,),5/*03/)2456435/(')0-+1--0/-+&&&)-.8-3-*+5+2-*(*+/-1463*(),-/,/./.1/.'',01,('&.*545<8233:8/--*+/11:.,/-*+.*&*.-70320/33-00)581853+)*357$+&*&'(+,.15.58876+17-(*+,:8;/+-03:-3'-,%/,--3420;++894225-).,22449;66-(.118(0'&&&+$'(1401163&)+,/56798:218)*-7,//.040/0.404/15789,++3.*++'('('--2/93,+*'.*0800+1**3291../33426(,*6*85()(+,03537349123*.(++16<:496;///0/993.-.%%03541*)'.+2/3,,.,.23/&&$%%$'&')*.(+*+29541.*,..2621610378:97;.88*4.70351445)+/045.*.)/946722/0.001159980;00,1+(*(06142084.(,%/*((0/-6-+12,3-009,/--01&'(&*:11;6566:62,24/2**.+,.78.4*,/(&%'(%((&$$)/.(*.1/,4.*30757:<4487641.00'&),-.:9,21*75)(&(*1:34/('&&'&())(**''-'&)*,*-(0,+)'++,1188:8603.(',&%(-/*449567445339/-0789:8)0'%)'//1'0(3+-''+029:.1.-.0.345724.-.028-5///.*++,*0--0-/5:766.)*(*&$'%&)&-.,.00.53321(''1./,*.,/023426:01:+01***,.23-((%+'/53-)+'+3+&),**(+(',''(1.5454+6'&$$$$&#(-2.'$'')0663693.*+*)+700/4116)4,181718
@e613f2e5-38f0-453d-9714-a3bed6740c74 ch=156 read=80091 start_time=2019-12-13T08:33:03Z barcode=BC01 runid=2c9cf7bc05858273f10e7d7ec552fc0bd742dc3e
CTCCACCACGGGAGGCAGCGATAGGGAATTTTCGGCAATGGGGAAACCCTGACCGAGCAACGCCGCGTGAAGGAAGAAAGGTTCCAGTTGTAAACTTCTGTTATAAAGGAAGAACGGCTACAGGAAATGGTAGCCGGTGACGATACTTTATTAAGCCACGGCTGCGTGCCAGCAGCCCGCGGTAATACACGTAGGTGGCAAGCGTTATCCGGTGTGGGCGTAAGAGGAGCAGGCGGCAGCAGGGTCTGTGGTGAAAGCCTGACTTAACTTCAGTAAGCCATAGGAAACCAGGCAGCTAGAGTGCAGGGAGAGGATCATTGGAATTCCATGTGTAGCGGTGAAATGCGTAGATGGAGGAACACCAGTGGCGAAGGCAGCGATCTGGCCTACTGCAACTGACGCTCAGTCCGAAAGCGTGGGGAGCAAATGGGATTAGACTCCTAGTAGTCCACGCATGGTGATACTAAGTGTTGGATATGTATCAAAGTTCAGTGCTGCAACATAATAAGTACTCCGCCTGAGTGGTACGTTCGCAAGAATGAAACTCAAAGAAGGAATTGACGGGGCCCGCACAAGCGGTGAAGCATGTGGTTTAATTCGAAGCAACACGAAGAACACCAGGTCTTGACATACTCATAAAGGCTCAGAGATGGAGAGAGATAGCTATATGAGATACAGGTGGGTGCATGGTTGTCGTCAGCTCGTGTCGTGAGATGTTGATTAAGTCCCGCAACGAAGCGCAACCCTTATCGTTAGTTACCATCATTAAGTTGGGGACTCTGGCGAGACTGCCAGTGACAAGCTGGAGGAAGGCGGGGATGACGTCAAATCATCATGCCCCTTATGACCTGGGCTACACACGTGCTACAATGGATGGTGCAGAGGAAGCGAAGCCCATGAAAGCAAAACCCATAAAACCATTCTCTCAGTTCAGTTGTAGTCTGCAACTCGACTACATGAAGTTGGAATCGCTAGTAATCGCGAATCCAGCATGTCGCGGTGGAATACGTTCTCGGAGCGCTGTACACCGCCCGTCACACCACGAGTTGATAACACCCGAAGCCGGTGGCCCTAACCGCAGGAAGGCTTTATCTAAAGGTGGGATTGATGATTGGGGGTGAAGTCGTAACAAGGTAACCGG
+
+.02'&%&(,98./53...'$(('1+*+.48525;6.9125-((+)//+,-675..,,.96677,+),,.4.451+/4+.-5.**$().)-37810904/12-.294)2.903:,1,+*11'1+-/-+783/*./)32423%),,-/06++0.+'*+..0,*'&(*)+1-+-,+,8-,*0,620741.%(*0424/05047.370;00/0-,0'0)7/---1.'(--&+-(/0.230/)*)+3831/.().54041/193--(+-00-/5+&()5:29:7664'',4(--/01,,+,(('*+68423)')(-.,85).(%&,(0+6634213/&0--74..20,05:::,(''('/5,4457;29:340,.,+,.%'+00//+/(/(*%%##),,+---4774,$('4*&*87/1489;9,**+1:853;:/.7)+&'$.-*&/50672-%'%&#$&(&(%++0.0((*62;282-)'%&&'*32)(*.836700724553&&/5024'0(),3:14:4,,+,&555779:7'&-+*2;706;0/9:5;+'+)%*(()233427;008++4,1*0,0/441-1)/)+&&)-8;:38435'*,%)6(.%&(,./-+)()5*/22328511222775/+07.3;67:0%&*1284/*)'('3200/,,../2210.48$+'%'.*,-:::6:7:666+74.,/01&4(+17:86/56*33*(-5./-/12,,21*4&&)*,652006.*3-01/9/(*3**/32/0+0-'&*)/07:8.2232/*)%&*-499:;.50.115/-..1.('*(-,001:9*-8678697111,.454$,&-2/)--,,.,16.-//.---+,%(-2133.,/.+3:56.%*'()**2-*2--+-0)-)$$''//)(./;;62.001587--'75:,/.-3/2578%+)5-01:60*+-0822/($$$')--).+)-;26165776642101013821710**,/**%(+&)(.,1*/,-49369468,5$&%$$%$$$'%'&(.45..2/1048-0,.//501011.'**)',/&6959518/7((/663,.-,2,0/***12)*)*-30/449;:-.1,-,+&/,&+12,.+/+++449::89;*71226817
@dd064b08-8f8c-4fef-873a-7f485765fb40 ch=323 read=71679 start_time=2019-12-13T08:33:01Z barcode=BC01 runid=2c9cf7bc05858273f10e7d7ec552fc0bd742dc3e
CCGGTTACCTTATTTACGTTTTACTGATCGCGAATCACAAAGTGGTAAACCCTCCCGAAGGTTAAGCTACCTGCGCTTCAGCAACCCACTCCATGGTGTGACGGGCGGTGTACTGAGCCAGGGCCATCTGATTCACCGTGGCATTCTGATCCGCGATTACGCTAGCGATTCCGACTGTGGGGTCGAGTTGCAGACTCAATCCGGACTACGACGCGCACTTCGCCAGTCGCTTTATCTCGCGAGGTCGCTTCTCTTTGTATGCCATTGTAGCAGCACGTGTGTAGCCTGGTCGTAAGGACCATGATGACCGACGTCATCCCCACCTTCCTCCAGTTTATCGCTGGCGGTCGCTGAGTTCCCGGCGGACCGCTGGCAGCAAAGTTAGGGTTGCGCTCGTTGGGACTTAACCCAGCATTTCTGGCGGGCTGACGGCAGCCATGCAGCACCATCTCCACGGTTCCGAGGCGCATTCTCATCTCTGAAAACTGCGTCGGATGAGACCGGGTAGGTTCGCTAGCGTTGCATCAGATTAAACCACATGCTCCACCGCTTGTGCGGGCCCATCAATTCATTTGAGTTTTGTGGCCAGCTACTCTGAGCGGTCGGCTCCCAACGCGTTAGCTCGGAAGCCACGCCTCAAGGCTGGCAAGTCGACATCGTTTTACGGCGTGGTTCACCAGAATTACCATCATCCTGTTTTGCTCCCACGCTTTCGCACCTGAGCGTCAATCTTCGTCCAGGGGCCGCCTTCGCCACCGGTGATGCTCAGATCTCTGCGCATTTTCACCGCTACACCTGGAGATTCTACCCCCTCTACGAGACCAAGCTTGCCAGTATCAGATGCAGTTCCAGGTTGAGCCAGGGATTTCACATCTGACTTAACAAACTTCCGCAAACAGCTTTACGCCCAGTAATTCCGATTAACGCTTGCACCTCCGTATTACCGCGGCTGCTAACGGAGTTAGCCAGTGCTTCTTCTGCGGGAGTAACGTCAATGAGCATTAACTTTACTCCCTTCCTCCCCGCTGAAGTGCGCTACAACCCGAAGGCCTTCTTTATACGCGGCATGAAACATCAGGCTGCGCCCGGTACAATATTCCCCGCCTCCAAGGAG
+
,'*)7/)*&&(%.-*&&**42'$%&')13,.-*4-,,104))+.9-2-%/41+2.(&+,.+*+/,'(&&(/''+%('0%$$&)%34+),,09-,,&&$$'-009;979-,)%)*)%&$$%(+('$$((&$%*'+*.301(*('39/-./460.//*9(&'$&&$%''-/3*+-&()$'$--')*)',,6+,%%++*1/1/1,51583,,3.*()&(%(((%$%%))-/')).)'))+1+-'(../-%&)**-+/7-''$$&'9+05)((*(%''$(')(*'(*+1410843+,(%*+'2504010,)*$%)32:99/804+-052845024*2/:6)04(+'+)2.555())'&3/7.5(,*/*4/$%(*-0/,'*,/-%*'*&//*/.()&(+30//,031/-+)&--)*%1-79-,*''''+-1344401/)%))%,&%%*-''$%(547))*-+.),'&&*++,/,+8-')-12761++*($%+$()*%2*/.',-028(*)*%0-,/-%$(&,.01722-25%&,0.0<940.+)/../3,%,+++,.,/6505,/1)',/&('+))00,,,+67+%$%%'%%$%%)(+*+('$&'(0,.,'(''&&-+/,-(+300111&.'.&/50203904()+0,+.0422/32/(*$((5.9<8+.,.*,--(0.&&-,/%+%(/'*0-.),(*562845)+,,48+'*)-)-+%%'%*'&').5888-../.4-,-/,*-))'0723828//-*&/)%,))()#%%'%'%-,.,)%*'(%056+8546+.,-+$+&#(,($'1,-*(-664/340132.0)+&*+&'%$'.*&(4-.0+,,0,.+1313.(./,4()-7.),''$.5-)%&(+.**+&&&0()(,,'&'(&#&(((%$&)-78./0/7+*(-+0..'.+,/-2-++2/1-+),-)3511.,-+0202/:10/1*(',()&(1;3239)55459<9963323-5*%()676(6657543(&%%'('(-05/13/80,545,422+.13.4.(-../-,&..*83*)./.2389742850)*+'*-2-*,(,'$'&(7).-),'0-38''&*&,,2.-043,+&#%&%/.%'''&%
@b3d81be0-270e-4969-92a2-ca246a91288d ch=438 read=125535 start_time=2019-12-13T08:32:56Z barcode=BC01 runid=2c9cf7bc05858273f10e7d7ec552fc0bd742dc3e
CAGTTACCTTGTTACGACTTCACCCCAGTCACTTGAATCACAGAAATTAGTAAGCGCCCTCCCGAAGGTTAAGCTACCTGCTTCTTTTGCAACCCTCCCCATGGGTGTGACGGGCGGGTGTGTGCAGGCCGGGAACGTATTCACCGTGGCATTCTGATCCACGATTACTAGCGATTCCGACTTCGCTGGAGTCAGGTTGCAGACTCAATCGGACTGACGCGCTTTATGAGGTCGCTTGCTCATGAGTCCTTCTCTTTGTATGCGCCATTGTAGCACGTGTGTAGCCCTATTAAGGGCCATGATGACCGACGTCATCCCCACCTTCCTCAGTTTATCACTGGCGATCTCCTTTGAGTTCCCCGGCCGGACCGCTGGCAACAAAGGATAAGAGTTGCGCTCGTTGCGGGACCAACCCAACATTCACAGCACGAGCTGACGACAGCCATTACGGCACCTGTCTCGGTTCCCGAAGGCGCATTCTCATCTCTAGAAACCGTGGATGTCAAGACCAGGTAAGGTTCTTCGCGTTGCATCAGATTAAACCATGCTCCACCGCTTGTGCGGGCCAATCAATTCATTTGAGTTTTAACCTTGCGGCCGTACTCCCAGGCGAGTCCGGCACTTAACGCGATTAAGCTCCGGGAAAACCACGCGCCTCAAAGGGCACAACCTCCAAGTCGACATCGTTTACGGCGTGGACTACCAGAATGCTCTAATCTGTTTGCTCCCACACCGCCTGAACGTCCAGTCTTCGTCAGGGGCCTTAGCCGCCGCAGTGTCCTCAGATCTCGCATTTTCACCCCGCTACACCTGGAATTCTACCCCCCTCTACGGACTCAAGCTTGCCAGTATCAGATGCAGTTCAGGTTGGGCGAGTTTCATCTGACTTAACAAATACGCCTGCGTGCTGCCGCCCAGTAATTCCGATTAACGCTTGCGCCTCCATTATTACCGCGGCTGCTGGCGCAGGAGTTAGCCGGTGCTTCTTCTGCGGGTAACGTCAATGAGCAAAGGTATTAACTGCTCCCTTCCTCCCCGCTGAAGTACTTTGTGAGGCCTTCTTCATGCACGCGGCGTGGCTGCATCAGGCTTGCGCCCGGTGTGCAATATTCCACGCACTGCCTCCCGTAGAG
+
2%,-,-7272137,00.35;81726+(*12-,/.)+70/&*'$.'&-,&+)'&'+,140-,3+&&),*2-6-),,,16/%,05*3::2131%1/+(.08.*+18*+-211008732-,,,/0,%&++5424;8456884391033..(--.3;.(-/022),,.04,((%(+-,3.4-,56:<:(&$&*$&(+%)21:*1'(/4684;67+.,/*))*'+$'--)%)''.**-()+,)())$#%&().-(0/21)73'),0/08;<824'''*,-/3000,+//29*)$('&',/,/3122351/,%&')&-.0/410((-.596604*-/7*+-/,10*.&(#)*8734:-)'/5-64.&)'6+8;7:655140*,%+5;)3.9385,-.11..1724051/0597-)%+%-*&(%**61*(+,&.-0/%))*+,661/*-12+5*&(*('(5:4333*/(*(7,8.,,-*,*%)(,1+,66200/-'%37,75./8848433(+,--823640+*--8031//563613253''.+..9/-2-+,/029134+**)&().+3+0*%(,-+7-;.03650..042(,**((''&)'*+'-)*+,&&%,/2'')*.&('%$$&%3+2/,)'-)(%)+-1-(40,0*-)1)+*-+.5...:.+2-)'**--8+3,)'%()2375763296*-*),./06692,,4+&&$&%&''$,-/00019--02.7,')*,-%(*..&&)(*4(*-999<9878+544-/*)()')-)-,'(&'&$*$)+0)06/.''&**19;/15/;2*),3*--3:51.2,1/.(%'*-23---**-*04366'-(,-3028-+1,-0,,.0/9,2506#'-+.*0/,&%()9*)(),+-&(*)3-6.13*''$,2))*&)%##%&('+1-*-0206-.+(*20243)',*(*(/4146%2&(8-.8;48787333.3+)%(%-*&*---*.2/21345;46<666814,,296/01.50/0'16;,1.1*0)($&*$)*8;)7799./;;6-/)*+)'*'+++(%&%(*1,85925:*&(#'%+)),)'&*)40601011(++)(&)*,,.),'-%*&/,,.01;0,)-%*&*//384072/2*.&.
@292fd13d-340c-4f36-9f9e-2c2333f51bdc ch=250 read=129302 start_time=2019-12-13T08:32:48Z barcode=BC01 runid=2c9cf7bc05858273f10e7d7ec552fc0bd742dc3e
CTCCTACGGGGAGGAGGCAGCAGTAGAAATTTTCGGCAATGGGGAAACCCACAACCGAAGCAACGCCGCGTGAAGAAGGTTTTCCAGTTGTAAACTGTGCAAAGGAAGAACAGCGGCTACAGAATGGTAGCCAGTGGCAGTACTTTATTAAAGCCACGGCTAACTACGTGCAGCAGCCACTTATTGTAATACGTAGGTGGCAAGCGTTATCAGGAATTATTGGGCGTAAAGAGGAGCGGGCGGCAGCAAGGGTCTGTGGTGAAAGCCTGAAGCTTAACTTCAGTAAGCCACAGAAACCAGGCAGCTAGAGTGCAGGGAGAGGATCGTGGAATTCCATAGCGGTGAAATGCGTAGATATATGGAGGGAACACCAGTGGCGAAGGCGACGATCTGGCCTGCAACTGACGCTCAGTCAAGCGTGGGGAGCAAATGGGATTAAGATACCTTGAAAGTAGTCCACGCCGTAAACGATGAGTACTAAGTGTTGGATGTCAAAGTTCAGTGCTGCAGTTAACGCAATGATACTCCCGCCTGAGTAGTACGTTCGCAAGAATATAAAACTCAAAGGAATTGACGGGGCCCGCACAAGCGGTGGAGCGTATGGTTTTAATTCGAAGCAACGCAGAAGAACCACCAGGTCTTGACATACTCATAAAGGCTCCAGGATGGAGAATAGCTATATAGGATACAGGTGGTGCATGGTTGTCGTCGGCTCGTGTCGTGAAGAGATGTTGGGTTTGGTCACCCAACGAAACCCACTTATGTTAGTTACCATCATTAAGTTGGGGACTCCTGGCAGGACTGCCAGTGACAAGCTGGAGGAAGGCGGGGATGACGATCAAATCATCATGCCTTATGACCTGGGCTACACACGTGCTACAATGGATGGTGAGGCCGCGGGTGAAGCAAAGCCATAAAACCATTCTCAGTTTCGGATTGTAGTCTGCAGCTCGACTACATGGGGGGTTGGAATCGCTGGTAATCACGGTCAGCATGTCGCCCAGTGAATACGTTCTGTTGCACCCGTCACACCACGAGAGTTGACACCCGGAAGCCACGGTGAAAGCTAACCACAAAGGAAGGGCTGTCTAAGGTGGGATTGATGATTGGGGTGGGGAAGTCGTAACAAGGTAACCGGAGATAAGGGCGACAGGCAAGTGAGTTAACACAAAGGAACACCGACAACTTTCTTCCAGCACCAGCAATACGTAGCG
+
*,0/+.2&.7/)*,&/,+./*&''(.*,-,0.,-,6.2701*(&&)**8.$%))0-..*)..+,'+2'''$&'*%*,+-040*2,-+6-**22*))%,&'')(+*--.061)-,)///33)').''))&(/-++,,'-%*,(),,,*/./,+&',).-0-//804220421..,*,0.,.1.+-0,+,'*2965.),*06122/0-5/-,2'&(('+,+/.88876+:2+&(0-&(*'-1()81+-),))49543*-+1/--42+/*&$')&&)&2('(.&&'-4:&11.,,)+1+.;545/(),-/))()*+(14*(*%2.(45(6),+*3++'#%%,,/7.*+**)-436877764.057+++*-326:957..-,*--,138;:7560,/+,)/-+.*('-*+&'(--54)))'(1129;-'*-3<:7390*5+,((*-(7-4-*&&((,-/31,*,-/8-0&1'')-.'**--34204770:1:.3,/012,*(7;14634443-+2,-(+(),/.*+,')+66((.6.+***+0-246:;6,1/+(--,***)'*))334-((%)//4--+666+7+))+,.*'*,2136-/0+0(*--5<:)697:7-3-*-61841*).)(&*&((.+31522294341/01113547.+1,,3...23792.(&+++.0/042+1,537:7035249774122-51,-555.&...:2545557.0)(&'(/03;/44-5.&**,%'(%&$%&&'&+.,&&'&&'#')%()-+141155876/31,-615.//40001.*-154316&&(,-876/.//9403+*',2*(456+,(0.,*-.0<611231&%#('&*)+.*41./2..-&*'($(,2385676;68;7870+($'&%'()+)(((+0*+-91/250.')--(+-0;545*/09-1&-#/(*'+-001//')+-46654463533/.0(..',-')/136-))/,,*%((%-,'()**'..),%$%(*76<70434;2,'))$%$)'++-056467*--**')4('*&$*)*',','+2$&*,-)((&%((-0-)%*/6)(*++--,/.134456/1-)'(&,,+++*'*+,/960-&+(&'(*.,*.,--.)3-1.26/0,')**%))**646.066,'%(%%('1*3+/102'(()(*/30,-/2-+162,513+)+..160(++**%3*'%%'#
@eff0c838-99ad-4cb3-888c-e9c22699f0d5 ch=136 read=274812 start_time=2019-12-13T08:32:46Z barcode=BC01 runid=2c9cf7bc05858273f10e7d7ec552fc0bd742dc3e
CTCCTACGGGGGGGAGGCAGCAGTGGGAATATTGCACAATGGGCGCAAAGCCTGATGCAACCATGCCAGGTGATGTTATGAAGAAGGCCTTCGGGTTGTAAAGAATTACTTTCAGCGGGGAGGAAGGGGTAAAGTTAAATACCTTTGCTCATTGACGTTACCCGCAAACACCGGTATCGTGCAGCAGCGCGGTAATACGGAGGTGCAAGCGTTAATCAGATTACTGGGCGTAAAGCGCGCGCAGGCGGTTTAAGTCCGGATGTAGAATCCCCGGGCTCAACCTGAGACTGCATGATACTGGCATGAGTCTCGTAGAGGGGTAAATTCCAGGTGTGGTGAAATGCGTAGAGATCTGGAGGAATACCGGTGGCGAAGGCGGCCCCTGGACGAAGACTGACGCTCAGGTGCGAAAGCGTGGGAGCAAACGGGATTAAGATACCCTGGTAGTCACGCCGTGAACGATGTCGACTTGGAGGTTGTGCCCTTGAGGCGTGGCTTCCCGGAACTAACGCGTTAAGTCGACCGCCTGGGAAATTACGGCCGCAAGGTTAAAACTCAAATAATTGACGGGGGCCCACTGAAGCGGTGGAGCGTAATGGTTTAATTCGATGCAACGCGAAGAACCTTACCTGAATCTTGACATCCACGAAGTTTCAAATGAGAATGTGCCTTCGGGAACCGTGAGACAGATTGCTGCAGCTGTCGTCAGCTCGTGTTGTGAAATGTTGGGTTAAGTCCCGCAACAGGCACCAACCCTTATCCTTTGTTGCCAGCGGTCCGGCCGGGAACTCAAAGGAGACTGCCAGTGATAAACTGGAGGAAGATTAGGGATGACGCGTCAAAGTCATCCTTGGCCACCGACCAGGGCTACGATGCTACAATGGCGCATACAAAGAAGCGACCTCGAGAACAAGCGGACCTCGCCAAAGTGCGTCGTAGTCCCGGATTGGAGTCTCTGCAGCTCCGACTCCATGAAGTCGGAATCGCTAGTAATCGTGGATCAGAATGCGGTAGGAATGCGTTCCCGGAGCCTTGTACACACCGCCCGTCACACCATGGGAGTGGGTTGAAGTAGCTTAACGCCTTCGGGAGGCGCTTACCACTTTGTGATTCATGACTGGGGTGAAGTCGTAACAAGGTAACCGG
+
/10++.3.1+'++-,091/1111764+,+-'6)-.343;839.-))*,-',31.-0+,+&-,65.2'%*'%&(+).3,,-*,')')'26576-965:,.54+&(&)''),13*(,,,).*'*-,,,2/*)-50+,/11*)+0-15,*001385549+6--36(%&%',&&2((%&%%$$$$&%('&&##+&,+0...1*)(,+2.24/+++3-4.23,,,5.236;8585644/))*.-./23378,117*0)(,,-,-,,))&)-4+489+*23364/2/.-'%'.-/+)&*)...+)%%%$$('**,+-465-*134--2'4)7-3+,2-*((+'))*.+./117..-0188:5140'/-1628214630,-)**/161)(*/987,.-(+....116592/30.'&')(-/24-2/**/1<:9';1140.5.0289;3,-/1/1.5'(),))+&&0,,-.+13)%,-/110032;5535://40113153'00.-*'&),)+-/35330-023206010472441*/-)*&)&'*2457-156-6284:;:78:8;;5.03413716;;012'#)$%**)+86778,//..-,+/14<;098;0-./.788935-.4'(+1*++',/+-)+-,-/,,.002'%'),-+-95--())+1019669785-+,*/):08:77/+.-3(*&,%'&&&%%'()6221101/1/445/01.-..5600-0,8/6576.04)+)/,+2((76&5'.&64+,63681081-12,2:2/2052103213/9.2//56*:,/-//117679/42/112;9344-+.,*1,).)%17/.0040,'''%*1/,.004+&('&$&%&*2,./;44//+((*($(*987223./6//--,/.78*')''*620***'%'*'+:9248<::;87(('042.189673004361220803532-././*/4//%++,)*+0224&&'(+))&.+))*-..&)*./:--,007:8:1035)'(&'('*(,,*$,)..4,))+&*0406/204/-+/1+59/,34..-/9224:6-,,-5,1*&))%'''(((6,.&(*046*3,')*%&()*,41*+.1-+-.03:*&(''165/8+*+/3///3566.-0*0/399:8-
