# Supplementary material for: De novo species identification using 16S rRNA gene nanopore sequencing
Source: PeerJ. 2020 Oct 21;8:e10029. doi: 10.7717/peerj.10029 (PMC7585375; doi:10.7717/peerj.10029)
Supplement: Supplemental Information 3 [file peerj-08-10029-s003.zip › pass_fastq_runid_2c9cf7bc05858273f10e7d7ec552fc0bd742dc3e_577.fastq]

@18a5d0ab-b86b-4073-ba7a-7f285dc2c466 ch=137 read=90495 start_time=2019-12-13T08:32:36Z barcode=BC01 runid=2c9cf7bc05858273f10e7d7ec552fc0bd742dc3e
CTCACGGGAGGCAGCAGTGGGAATATTGCTGCAATGGGCGCAAGCGAGAATGCAACCATGCCGCGTGTATGAAGAAGGCCTTCGGGTTGTAAGGAGTATTACTTTCAGCGCGGGGAGGAGAAGGGTAAAGTTAATACCTTTGCTCATTGACGTTACCGCAGAAGCACCAGCTAACTCCGTGCCAGCCGCGGTAATACGGAGGTGCAAGCGTTAATCGGAATTACTGGGCGTAAAGCGCACGCAGGCTTTGTTAAGTCAGATGTGAAATCGGGCTCAACCTGGAACTGCATCTGATACTGACAACGAGTCTCGTAGAGGGGTAGAATTCCAGGTGTAGCGGTGAAATGCGTAGAGATCTGGAGGAATACCGGTGGCGAAGGCGGCCCCTGGACGAACTGACGCTCAGGTGCGAAAGCATTAAGGGAGCAAACAGAAGTTAGATACCCTGGTAGTCCACGCCGTAAACGGTCGACTTGGAGGTTGTGCCCTTGAGGCGTGGCTTCCGGAGCTAACGCGTTAAGTCGACCGCCTGGAAATTACGGCCGCAAGGTTAAAACTCAAATGAATTGACGGGGGCCCGCACAAGCGGTGGAGCATGGTTTGTTCGATGCAACGCGAAGAACGCCTGATGTGACATCCACGGAAGTTTTCAGAGATGAGAATATGCCTTCGGGAACCGTGAGACGGAGTGCTGCATGGCTGTCGTCAGCTCGTGTTGTGAAATGTTGGGTTAAGTCCGCAACAGGCGCAACCCTTATCGCTGTTGCCAGCGGTCCGGCCGGGAACTCAAAGGGAGACTGCCAGTGATAGAAGCGCTGGAGGAAGGTGGGGATGACGTCAAGTCATCATGGCCCTTACGACCAGGGCTACACGTGCTACAATGGCGCATACAAGAGAAGCGACCTCGAGAGCAAGCGGACCTCGCAAAGTGCGTCGTAGTCCCGGATTAAGGTCTGCAACTCGACTCCATGGTGGGAATCTCGCTAGTAATCGTGGATCAGAATGCCACGGTGAATACGTTCGGGCCTTGTACACACCGCCCGTCACACCATGGGAGTAGGTTGCAAAAGAAGTAGGTAGCAACTATGGGAGGAGCTTACCACTTTGTGATTCATGACTGGGGTGAAGTCATGCTGGAAGTAACCGG
+
))*&(%5/*--+-12..0(1*0+,/81,/))//8,07*(*++.+)(%$&((+*-%1,867:93311343.,-,'*++0/5545)61/2-'/*+(&%%&(-+-07.*)'&&$)30*(+(()(&.+()*6:45-4-,,4+24,(56:92;111/9/)-(&(*'+'#$'+2/+/./0-/.213160,+,///-//-8-+.+-*+)())&$&&&/218+-$))'0+..,056400284.0343545+771222,6-4)')-(+-864019505),,++6)30:386254.---.4.,,/(/23.400/-)*+,-))*)'%,)(&))'.(3+7(+04121+//-51'&+,'/0;74.,-.178<0,1)-..6:7:95,+()*')1---251-,-889((.,*,-85767(.//23'))*(0(3(&#1/('*,7;756(),,.+++,665;++3:74562,%('(''&(,,+*)-,+)(&&/)62336.++,4,+3-0-72.,-+(&'*&)),,.,/,+*-..934/55455746723.()'&'*,.+/1)).,--274;;95795:9//-5/5/*40:96)13,*+*.185649865.11/23-07/$)//.021/10.-0102*)**%(+(')*&,+,/379.(*+/+0*,27+1,-')-0/*(%+(+446:9:9'89194:010*306(4$&)-/1227300.)+/1486100/000-13+--08;0.20999461.*+,*%+'(*'*0+&2-04;636245$&&$&,).95154:38.*2//+,'/+-553:,-2*'*(00568-/*)*)'%(&%')*,.-,3,+3///,45*-644878930.34596&')(++(&)%'():;78664*)(((,/167176;506/*,,.+,54()')*()//171,+*(((,06/16;51622)+0;.-,+,27757.2-4*)-5/23-(/,1229973444.-.031-1.))(0-,/-.,1..,(+0/5//,1077580--/..81&)*1055;7/0//57'113.,,-/022315;15;3.14---/*766;-**)*/20:21676+',++,-50,/(./+)()+,3/)))&%&&('-.**.5*)1122,410-.68656.+).+),3')$%&%&%$&*053414
@6a7b0b8c-9703-43f8-a4d8-8c626658f265 ch=250 read=129270 start_time=2019-12-13T08:32:31Z barcode=BC01 runid=2c9cf7bc05858273f10e7d7ec552fc0bd742dc3e
CTCCTACGGGAGGCAGCGGTAAGGAATTTTTCAATGGAAACCCTGACCGAGCAACGCCGCGTGAAGGAAGAAGGTTTTCAGTTGTAAACTTCTGTATAAAGGAACGGCGGCTACAGAAATGGTAGCCGAGTGACGAAATACTTTATTAGAAAGCCACGGCTAACTACGATGCCAGCAGTAGCGGTAATACGTAGGTGGCAAGCGTTATCAGGTGTGGGCGTAAAGAGGGACGGAAGGCGGCAGCAGGGTCTGTGGTGAAAGCCTGAAGCAACTTCAGTAGCCATAGAAACCAGGCAGCTAGAGTGCAGGGAAGGGATCGTGGAATTCCATGTGTGGTGAAATGCGTAGATATGGAGGAACACCAGTGATGGCGAAGGCGACGATCCTGGCTACGGCTGACCAGTCCAGCGTGGGGAGCAAATAGGATTAGATACCTAGTAATCCCACGCCGTAAACGATGAGTACTAAGTGTTGGATGTCAAAGTTCAGTGCTGCGGTTAACGCAATAAATTACTCCGCCTGAGTGAATACGTTCGCAAGAATGAAACTCAAAGGGAGTTGACGGGGCCCACACAAGCCCGGTGGAGCATGGTTTAATTCGAGCAACGCGAAAGAGACCTTACCAGGTCTTGACATACTCATAAGGCTCAGAGATGGAGATAGCTATATGAGATACAGGTGGTGCATGTGGTTGTCGTCGGCTCGTGTCGTGAGATGTTGGAGTTAAGTCCGCAACAGGCGCAACCCTTATCGTTAGTTACCATCATTAGGATTTGAGGGATAGCGAGACTGCCAGTGACAAGCTGGAGGAAGGCAGGGATGACGTCAAATCATCAATACCCCTTATGACCTGGGCTACACGTGCTACAATGGATGGTGCAAGAGGAAGCAGAAGCCATGAGAGTGAAGCAAAACCCATGAAACCGATTCCTCCGAGAGTTCAGGATTATGAAGTCCTGCAGCTCCGGCCTACATGAAGTTGGAATCGCTAAGTAATCATGAATCAGCATGTCGCGGTGAATACGTTCTCGGAGCCTTGTACACCGCCCGTCACACCACGAGTTGATAACTTGCAGAGAGCCGGTGGCTAACCGCAAAGGAAGAGGCTGTCTAAGGTGGGATTGATGGTTGGGGTGAAGTCGTAACAAAGGTAACCGG
+
-.1+)&/+2*'0,,+25&502'1*-+2899//4532**-).5(&''20*,**-8646:02023/50424')..2098,0)--8%-&,(&(++++-'(,7))(+)+&+*/41/**%(%),(6810/50*'))+/1*')'&)-089-2/)'*.,%)***1+,+36--)+*)-,15-**('&%((.,)+9,0046707/21.82*,02:535)/,+,7,,&'(,180($,)((*&.%$-.)4.*)&,%16.+($$')476293123.)))''**(.-2-(0(&)/131.-41-,-465/00/0+*+++;-5*'%)*/+./:487..*.,01++(''%(*))*.*,56:987--'++2.52.:8689(1-)&*,7-,++*512010/,1+&)(/10,'+,,1,*&&(-8%*)*,1887*')*:<;8&55,3.,-76,8.-(125;/97*&214:759860(%(*,+..548458539373504320.-.36,/13200+.)0&)$)*,-./.+'(()+/152566-(%(&)(*+04515-/.)+.8241;61399;2+-)(-8766*'22+*)))//425-.1'*,60-(,,*-,++7213473+%&%')(*--05)'(&),./,./3)(/1449333*,*./1.*/)0-456,+))):931,,*45554923-**))566241198683./..56:235.52020.34688:7977557-4+.)%(1,2-/034)./,5().2''/(341.1021+2/.*1--6<9;;+9++25//41+'29/31'(''(+16862/00369640++,/3//()')*6&4:6.23444366;30/'11),1(0562+60,*+3/55:65873,,)).996:8;87...866703,)&,*)+)*(')'&02$'((($&)'(0((+*(')2*(,,,-+/7($-+-+*0*)('(),:2&)+)00,)*(%&)*%&()'$'(0-/-/.*,304,5.,.6261:67*,-&-&(*8/0'*),,37*+-/0564*+&,031942421941000(-6.4.-.4102:.47-012.,574.0/0.1+%&*&''*(+-0.-(&,3:597333-.:8:6886*+))+-$'-//5/,%(.0/.4;1/2,++,',-3++0.+)++*+534020-6(1+34:8350
@40fe8812-1f39-4f26-b82a-8001de4c575e ch=338 read=63270 start_time=2019-12-13T08:32:21Z barcode=BC01 runid=2c9cf7bc05858273f10e7d7ec552fc0bd742dc3e
CGGTGACTTTGTGTTAACTTTTCTGTTGGGTGCTGATGTGCTCTACGGGGGGAGGCAGCAGTGGGAATGTGCACAATGGGCGCAAGCCTGATGCAGCCATGCCGCGTGTATGAAAGGCCTTCGGGTTGTAAAAAAGTACTTTCAGCGGGGAGGAAGGGTAAAGTTAATACCTTTGCTCATTGACGTTACCCGCAGAAGAAACACCGGCTAACTCCGTGCCAGCAGCCGCGATACAGCGGAGGGTGCAAGCGTTAATCGGAATTACTGGGCGTAAAGCGCGCACGCAGGCGGTTTGTTGAAGTCAGATGTGGAAATCCCGGGCTCAACCTGGGGAGCCATCTGATACTGGCGAAGCGAGTCTCGTAGAGGGTGGGAATTCCAGGTGTAGCGGTGAAATGCGTAGAGATCTGGAGGAATACCGGTGGCGAAGGCGGCCCCCTGGACGAAGACTGACGCTCAGGTGCGAAAGCGTGGGGCAACAGGATTAAGATACCCTGGTAGTCCACGCCGTAAACGATGTCGACTTGGAGGTTGTGCCCTTGAGGCGTGGCTTCCGGAGCTAACGCGTTAAGTCGACCGCCTGAAATACGGCCGCAAGGTTGTTAAAACTCAAATGAATTGACGGGGGCCCGCACAGAAGCGGTGGAGCATGTGGTTTAATTCGATGCAACGCGAAAGAACACCTGAATGTGACATCCACGGAAGTTTTTTAGAGATGAGAATGTGCCTTCGGGAACCGTGAGACAGGTGCTGCATGGCTGTCGTCAGCTCGTGTTGTGAAGAATGTTGGGTTAAGTCCCGCAACAGAGCGCAACCCTTATCGCGCTGTTGCCAGCGGTCCGGCCGGGAACTCAAAGGAGACTGCGGTGAATAAACTGGAGGAAGGTGGGATGACGTCAAGTCATCATGGCCCACTTACGACCAGGGCTACACGATGCTACAATGGCGCATACAAAGAGAAGCGACCTCGCGAAACAGCGGACCTCATAAAGTGCGTCGTAGTCCGGATTGAGTCTGCAACTCGACTCCGCCAAAGTCCGGAGATCCGCTAGTAATCGTGGATCAAGAATGCCACGTGAATACGTTCCCGGGCCTTGTACACCGCCCGTCACACCATGGGAGTGGGTTGAAAGTAGGTGGCAACCTTCAGGGCGCTTACCACTTTGTGATTCATGACTGGGGTAGAGTCGTAACAAAGGTAACGG
+
5)30446199/0.8+3)*-261+0/4035(*,5-,++'.****%$*&,0//.(+1017:765,2*(***922042;32::98:::4:7967654)*,-.4000-00134132-3'((04094,3-30+-15943+0222276-,--6:;()0-1+.,((*66*0+5+2//+*/++446&0(),5525/090*.(&-*%(+''(1-,+,,-2-./21436830,++2,,&&''%,')('.++.*/(,(/+./09.7.9','%2*5468965030:3..34-6/3++'+14*5564./3-/./08,768500'-.)&2,,-67112185:4777-'&,,',.--04458773%)+(**()*-,,-,,+)-(-()-'+'./0.-29332/678<:66;623684-+)'*015;0-5.186706.+.-3*)-*(,1,40642+).3,,**,(.///007643025774,/2-,/491&.-(0'/0(1'4'%%'*335;6,0*216164,.0464/530+/1113;:981;290531:0.-05,-0./,-)*'76116/0/.)+.007322/40:06873269350,)'),(744243+-../.,6(*/.33)../46/1126/7/0005;93.63,-,.)&*(*/1836-,-+./-,-4-51.24:5/02239541-,10+,,,*&)521,+,&.''*3142+-0(%&(04954)(*(&*60/'/3558779788+99,6:;89,*)+/()+.059.55529445;:827))*-.04,++*,-.2&+/*,/<4;74:24*--71/1438''(+,514023*)2-13**$%%%)1-09.(/)/*+-0205093+31:98:2.-*-.8621&/(''**455110/,3---/..6;8/323776661.15243+0.542-$&%#%'*+1.-1,3-/*)&(()-.296-.,,*54540.../4)''&)*(*211566230''&&&&*++)-2125,66,)//0/9646668/0+/),2)))242245544.,,-/51%'%,,)(-,+01-*,-,.1./+0.24/01898766-1*-5201&'(()-256353337.)*085241,(')(+5009,,//.0/04/0050((*.6/1+)))*%*%)')%())()))1.%1--+,3/7-.2,-.:5.00-061*-.01025650'&'((,48::8.8)/-6383+6
@3dc3b7dc-508a-44a1-b645-26a709099833 ch=369 read=95552 start_time=2019-12-13T08:32:19Z barcode=BC01 runid=2c9cf7bc05858273f10e7d7ec552fc0bd742dc3e
CTCCTACGGAGGCAGCAGTAGGGAATATTGCACAATGGGCGCAAGCCTGATGCAGCCATGCCGCGTGTATGAAGAAGGCCTTCCGGGTTGTAAAAAAATTACTTTCAGCGGGAGGAAGGGTAAAAGTTAATACCTTTGCTCATTGGCGTTACCGCAGAAGAAGCACCGGCTAACTCCGTGCCAGCGAGCCGCGGTAATACGGAGGGTGCAAGCGTTAATCAGATTACTGGGCGTAAAGCGCAGGCAGTTCTGATGATCCAGATGTAAATCCCCGGGCTCAGCCTGAAGACTGCATCTGATACTGGCAACGGAAAAGGTCTCGTAGGGGTAGAATTCCAGGTGTAGCGGTGAAGTGCGTAGAGATCTGGAGGAATACCGGTGGCGAAGGCGGCCCCCCTGGACGGGCGGCGCTCAGGTGCGAAAGCGTGGGGAGCAAGCAGGATTAGATACCTGGTAGTCCCGCGCCGTAAACGATGTCGACTTGGAGGTTGTGCCCTTGAGGCGTGGCTTCGGAGCTAACGCGTTAAGTCGACCGCCTGGGGAAGTACGGCCGCAAGGTTAAAACTCCGATAGATTGACGGGGGGCCCGCACGGCAGTGGGCATGAACAATTCGATACGAAGAACCTTACCTGAGTCTTACGGCATCCACAGAACTTTCCAGAGATGGATTGGTGCAGCTGGAACCGTGAGACAGGTGCTGCATGGCTGTCGTCAGCTCGTGTTGTGGGGAATGTTAGGTTAAGTCCGCAGCAGCGGCGCAGCCCTTATCGCTGTTGCCAGCGGTCCGGCCCGGGAACTCAAAGGGAGACTGCCAGTGATAAACTGGAGGAAGAGGATGGGGATGACGTCAAGTCATCGCCAAGCCGCCACGACCAGGGCTACACGTGCTACAATGGCGCATACAAAGCGACCTCGCGAGCAAAGCGGACCTCATAAGAGTGCGTCGTAGTCAGTTGGAGTCTGCAGCTCGACTCCATGAAGAGTCGGAATCACTTCGTAATCGTGGATCAGAATGCCACGGTGAATACGTTCCCGGGCCTTGTACACGCCCGTCACACCATGGGTTGCAAAATGCGTTAGCTTAACCTTCGGGAGGCGCTTACCGCTGTGATTCATGACTGGGTGAAGTCGTAACAAGGTAACCGAAGATAGAGGCGACAGGCAGTAGAGTTAACACGAAGACACCGTGGCAGCACCAGCAATACGTAACTACCACC
+
**/))&,+4*.5+,43-01'+3,)-,,44,+*,082(3.*&+,2.48431223/*/7/5003,,-./25766:.+1-2/6416)'0,,6-/636/3,'.(%&)03+-,/(3-(-/)./,'((49/+1./--',()-()122'/),&.)3*%**&,((.-(*/,/169,63.3--.96.701+)))'%&+3()')((*+'1(*)**''(0-((*+0:0:06'1(+5/33:;597885*''&''*/,$,,9(')&-%'(+&$(&*'))),(227-(-+,-,0&,(%$%&&/,.111033213-454710*,/,0*(',*/0.4890.)2/*,*/-2-2'(12.,**+-082.1.++*+'/***)),-7:/-0)+***56045/80,.0(,-+52/7472,.9:;21-+*,++23525:::.())'((..011)().47%1,35,4,*(,-&5:.19544505*&**27078;8-+)))//14.6.7.0,+0.)))0+$$%+(021//231515*-*,-204/,-*.0/*++11240/468:92&'&$(/1669.+-/1*,2,07;75,.)()-&%).+./822::9,25+'*$$&('%++,**($%(&*-(-,-+%%'%&$%&%&%-&&%#%)''%'(($$"$/+1.//0012547**+(0.++**,553.4,)'*()&))%*(+..8793-4330374999875648652222521222867,7,++2)+')+(1.9+-46;.40/45*./'0%*()-,+,)&+3*/.--6%&7+-9332-&+',,/)/.-6(168,1-155;.,1.(..1::82%,***)*-0162/((+(-)&**('$)40,066314503.55876#%%+*&*'%+.')+-0;48979623*-*+.5211116-,*)))//7-*('%53786701++++-;**2060+/11,-2/'+('-.+*'')%.2.$-)0)*'(),+,('(+,3,,../622102)*+-3-534-,('*.0&(&&)++/59877.**,-*.%$(*/-//;824209-/,*696614,.,,&))-7/.06221020/(0/0<14293&*%'&,/*))+*4.34437+:6.19//.1+***&(.*-468:78752+)+('.+.2/00)('--0-*,)6;8-+./)..+))*+420533-)*$))('(2/6/1&-&)'*+2/73('$#$$&(+250*0162463-2*+'$&%$%"
@901082ec-6f15-4d5b-b3a3-7e86fe3fe016 ch=180 read=140164 start_time=2019-12-13T08:32:10Z barcode=BC01 runid=2c9cf7bc05858273f10e7d7ec552fc0bd742dc3e
TTGTTCGTTCGGTTACGTATTGCTGGAACTGAAGAAAGTTGTCAGTGTCTTTGTGTTAACCCTGCGCTGCGTAAACCATCTTCCGGTTACCTTGTTGACTTCACCCCAATCATCAATCCCATGGACGGCTCCTTTCCCTTTGCGGTTCAGGCCACCGGCTGGGTGTTAATAAGCTCCTCGGTGGCGGGCAGGATTAAGTGTACAAAGCCAGAACGTATTCACCGCGACATAGCGGGATTCGCGATACTAGCGTTCCAGCTGTCAGGTGGGGTTGCAGACCTGATCCGAACTGAGAATGGTTTATGGACAGCACCACCTCGCAGCTTCCAGCCTCTACTGCATCCGGTGTAGCACGTGTGTAGCTGGGTCATAGGGGCATGATGATTTGACCGATAATCCCGCTATCCAACTTATCGCTGGCAGTCTCGCTAGAGTCCACAAACTTAACGGTGGTAGCTTCAACGATAAGGGGTTGCGCTCGTTGGGACTTAGCTTAACATCTCATTACAGGCGGGCATTAACCGTACCACCTATTATCTCGCCATGACTATCTCTCCATCTCGGGTAACTGCTAAAGGTATCAAAGACCTGGTAAAGTTCCTTCGCGTTAACTTCGATTCGAAACCGTATCCACGCGGTGGGCCCGTCAATTCTTTGGTTTTCATTTCTTGCGGAACGTACTACTCAGGCGAATTACTTATTGCGTTAACTGCGCTGAACTTTGACGTCAGCAGCGGTACCATCGTTTTGGCGGTGTTCACTGGAACTCCTAATCCATTTGCTCTGCGCTTCGGGACTGAGCGTCAGTTGACGATCGTGCTCTTCGCCACTGGTGTTTCGCCACTATGTCTGCGCGTTTCACGCTACACTGGAATTTTCCACGTCTCTCACCCGCCTGGCTGCTGGACTTTCTGTGAAGCACTGAAGTTAAGCAGGCTTACCAGACGCCTGCCTGCATATCTTTTACGCCCCAATAATTCCGGATAGCGCTTCCGCCTGCCGTGCCGCGGCTGCTGGCACGTAGTTAGCCCGTGACGCCTAATAAAAGTACATCCTCCGCAACCACCATTTCCTTTGCCGTTTCTTCCTTATAACGGGGTTTCGTCGAAAACCAGCCTTCCTTCACGGCGTTCTTCAATTAGGGTTTCCCCATTGCCGCATTCCCACTGCGCCTGCTCCATAGAG
+
###$&')+49-82;1111/1,()')*&&%&('-'*/+0/910.%'((.+18--5+5)2(6-(&$%#%&&*+++*&$'+,.3440*.'4%,429*-(&%)+5--571),-+/**+,,--2&%#''&'((((-,)1*98,)0))0-745/+-11746,)*+(*/*+)+**.,+*$''+&&*')(((*)2,3%((%,)(%%'%)&++/*&+)%'%),.113:44681-('(+-$%&*.(,203,+++,&(&'&&',7++&&&$$$%%(+-*/+)))'&%'%+*&&'((/)*-2/-+'(/0425:;/12,'&'&)&(303921+*%*-,.,((%''&(,&*$$'(*0((&'%'&),.-+)%)))*((&&)(,-('().5/++*,,,,-16*+%&&(#&&((,1)#$'&-./-&*,+&+/.65686+//1,-&&*$(%*())%'))(&%$/))*1(&'$$%(*3-+(**+*-(**+*19+-467724+)*-'(*+*%(()0.//00'(#%%((').+&)(-$*$&$&#%&%(*-/3+&*)'(&$&$%+%%&)*,.12+)%,,./50.).'')&&($%')/+-0+*+*)/(*'(+&'&&%)(*+.)&''&(,.10&%%&+))$)*((()%(+&&(**(%&$&&'&'(&/*(',-.72*)%)'(*)78)*(&*+)/.,*(+)-,*0&-+&*.3%286/.)3(&(,,%,&&(+-//0.((($%(*,367860,+'*'&$'%''''&'%%*+1--,*$*(*'$)''*)%%$('&'(*-&$&%&'%$+,)(-+,'&))(-'&-0,))#&&&*1-/*,1-+(*%%&'&'$#%$(&()24,,-.7*)$))($&+%&*&(&*(''))*')+''$%$%&$($&&'+'&*)('*&%(')''%&'%,.%$'''$'(&%'#(5/0/9../)$%('$%%)%%(((+.*($&%$#%$#$&()*00%&$#$&%%$'#$$').60**.-221+,-)),,/,*,/+)(%*&(&&$%$%&$%&&%%$+%$(+3.-*)&%(++4/,'--4)'*.)(&'#%#'%'&)(,68-),)+(+/..-%#%&$*)'()%)%$&$$((&&-'*5/+.+(()+**2+*(()+-71-*)(%&()')'$#)+,/1/*++(()(+*(&$%&)(')(&*1..8,469-$&'&('##&&&*-*#&'$%&(%%$((17(,'(*)
@1f757a35-2d31-4f04-81e6-0e9d4d0341c0 ch=375 read=158692 start_time=2019-12-13T08:32:00Z barcode=BC01 runid=2c9cf7bc05858273f10e7d7ec552fc0bd742dc3e
CGGTTACCTTGTTACGGCTTGCGCGGTCGGCGGTCACAAAGTGGTAAGCGCCCTCCCGAAGGTTAAACACCTGCTTCTTTTACCACTCCCATGGTGTGACGGGCGGGTGTGTACAAGGCCGGGAACGTATTCACCGTGGCATTCTGATCCACGATTACTAGCGATTCCGACTTCATGGGTGAGTTGCGGGCACCAATCGGACTACGACGCACTTTATGAGGTCCGCTTGCTCTCGCCCGAGGTCGCTTCTCTTTGTATGCGCCATTGTAGCACGTGTGTAGCCCTGGTCGTAAGAACCGTAGTAATGACGTCATCCCCACCTTCCTTCAGTTTATCACTGGCAGTCTCCTTTGGGTTCAGCCGGACCGCTGGCAACAAAGGATAAAGAGGTTGCGCTCGTTGCAGGACTTAACCCAACATTTCACAACACGAGGCTGACGGCAACCACGCAGCACCTGTCTCACGGTTCCCGAAGGCACATTCTCATCTCTAAGCTTCCGTGGATGTCAAGACCAGGTAAGGTTCTTCGCGTTGCATCAGATTAAACCACATGCTCCACGCTTGTGCAGGCCCGTCAATTCGAGTTTTAGCCCACTGCGGCCGTACTCTCCCCAGGCGGTCGACTTAACGCGCGTTAGCTCCGGAAGCCACGCCTCAAAGGGCACAACCTCAGTCGACATCGTTTTGGCGTGGACTACCAGGGTATCTAATCCTGTTTGCTCCCCACGCTTTCGCACCTGAGCGTCAGTCTTCGTCAGGGCCGCCTTCGCCACCGGTGATATCTATCTCGAATCTCTACGCGATTTCACGCTACACCTGGAATTCTACCCTGACCTCTACGAGATAAACGCCGGTATCAGATGCAGTTCCCAGGTTAGGCCAGGATTTCACATCTGATAACAAACCGCCTGCGTGCGCTTTACGCCAGTAATTTCCGATTAACGCTTGCACCCTCCGTATTACCGCGGCTGCTGGCGCAGGTTAGCCGGTGCTTCACTGCAGGTAGCGTCAATGAGCAAGGTAACTTTTGCTTTTCCTTCCTCCCGCTGAAGTGCTTTACAGCCAGGCCTTCTTCATACGCGGCATGGCTGCATCAGGCTTACGCCCATTGTGCAATATTCCCCACCTTGCCTCCCGTAGGAG
+
5)()6')/5/,30,.02+*,'(%&''*'%$%(()&$%)*&'*.570)(*',.2,0-+*,//12:69(32550*/.5-142)&**'*-.:5/05999989;)14359-,/2--./365(54'1,.100547<988:586:753922//00/+,,+//--/*/0237;0*+)-11832/.')-.1+4,/*,'(&+*0-28)9087345/2+.),.28113/4--0.(+/-1..-'-+-'')*(**,/11726189-.55778:;:110+(*,.*,.001)++,2.'$%2230-0-&%&(*((&')*-+.36679::07;5,183;52176566<.-,:68292229:988,61++(013:),.8-967655,8++9998<-0+4/54*&$*+*/*,+-17-9,,+%69524232-;./-706:+*-,3*/-.*(,)/104758,/&-)&,(,+,+,006656796:6887.+,*,--//&1.2:658798531'+%&)54;546;86134/.-.09233210,0121796/.*+//1242&$)+)8:92911126673/*/%),+*0,0&.+1/%$%%'2,6,)',-8;).*01.$)*,/-.14-1421.(-32((,043;75.&,0.2.**+*)--2-,/04'4,13.29.112457,7,/;4.,-0-5246*+,-,/4277715-'()(+'+66675673)&%1.228978:82/8<3,10425-&),.09./.2,16..,*--0102877<81.3),9;1:66946322-$+3.32&&*&''%$&)),,,9542445740-%99.2*,)-)(+-/626-4+5+/.(/)'$'',/,,,-.403-*/66540+),,/7:45687789:9:;304160',,6)#')#9.-+*,,,/0-,%(-+,574;+/2133470+*).+($*&&%(+34/9;),**.1746+)*/)---19120-(.+0108;773:444791/,'+%++*10.3256714391)+/02)27/,,//0.1.,,/6770)',))*-.0.*)$$%&)-,414,63)'76*+-&'$',0-+--&2)''.+82:-0+*)01-*.,367625/--.0/2&6704/*,/2:7,2-*)*,.8.0007593+-/.--37.:;(*;57*-&
@f2427af4-435d-4a43-a8a1-1aec26ba3b7e ch=280 read=88419 start_time=2019-12-13T08:31:49Z barcode=BC01 runid=2c9cf7bc05858273f10e7d7ec552fc0bd742dc3e
CTCCTACGGGAGGCAGCAGTGAATATTGCACAATGGGCGCAGGCCTGATGCTCCATGCCGCGTGTATGAAGAGCCTTCGGGTTGTAAAGTAACTTTCCGGCGGGAGAGGAGTAAAGTTAATACGCTGCTCATTGACGTTACCGCAGAAAAGCACCGATACTCCGTGCCAGCAGCCGCGGTAATACCGGAGGTGCAAGCGTTAATCAGATGCACTGGGCGTAAAAGCGCGCACAGGCGGTTTTGTTAAGTCAGATGTAAATCTGGGCTCAACCTGGGAACTGCATCTGATACTGGCAAGCAGGTCAGAGGGTAGAATTCAGGTGGCGGTGAAATGCGTGAATCTGGAGGAATACCGGTAGCGAAGGCGGCCCTGGACAGACGGCCTGGGTGCAGCGTGGGAACAAACAGGTTGATGCCTGGTGATCCACGCCGTAAACGATGTCGACTTGGAGGTTGTGAGGCGTGGCTTCGGAGCTAACGCGTTAAGTCGACCGCCTGAATTACGGCGCAAGGTTAAAACTCAAATGGTGTTGACGGGGGGGGCCCGCACCTGGCGGTGGAGCATGTGGTGGTTTAATTCGATGCGCGCGAAAAGAACCTTACCTGGTCGCCGGCATCACGGAAGTTTTCAGAGATGAAGATATTGCCTTCGGGAACCGTGGGGCTGCGTTTTCGCGGCGCGTGGTAGCTCGTGTTGTGAAATGTTGGGTTAAGTCCGCAACGAAGGCGCAAGCCTTATCCTTTGTTGCCAGCGGTCCATGGGTTCGGGGAGACGTTGCCGGTGACTGGGCTGGAGAGGTGATGACGTCAAGTCATCATGGCCACCACGACCAGGGCTACGATGCTGATGGCGCATACGAGAGAAGCGACGCCTCGAGAGAGCAAACGGACATATAAAGTGCGTCGCCGTCCACGGATTGGAGTCTGCAACTCGACTCATAAGTCGGAATCGCTAGTAATCGGCCAGATCAGAATGCCACAGTGAATACGTTCGGGCCTTTGTACCTGCCAAATCACACCATGGGGTGGGTTTGCAAAAGTAGGTAACCCAACCTTCGGGAGGGCGCTTTACCACTTTGATTCGCGGTGGATGAAGTCAACAAAGTGGCCAGGAAGATAGAGGCGACAGGCAGTAGGTTAACACAAAACGCGAAACAGCTTTTCGCTGGCACCAGCAATACGTAACCCCGCA
+
1/50.-6.:4-+.,/12*/*+'+(+/3%+),.73'*.*&'%$&(,)-)'&%%''')%+,(01-+)())*+&'&*))1/1;94:2,37.''%$%*-))'-.)(2+'*'(,%&'.4-*--+-*&+*(1++33.372..-/0,55+-2*,(*($%#($&$'&(*/.**,.2,(-&%(&%%')((+)'-2))%)&'127.*.--6./**'')*$)%(+2428323:9,+-03*+&,+14:*0883),,205+/6&*,.(('-3,,$),1/321325.11-.,-'++,-0../2,0-*(')(%&#')'$'(&*)').&-)3+9%-+('(&-/*(+/(')..-%%-/.*-+)-&0**.12/01%-(((&)2*(*521(-32*-/.2)*-+)&-00/*%'),31)+'-.06/1%.((/&('%)('-53+),-/&++14999<70/%&'*+51*)'2*,*,,(&%%$,-+989;7704&)(%)',*../-010-,/236::67:))&&%&'+7,0'-,/2:3;5<:5034/2/--)($()()++1333.1*33'&(-05-3.-100**&&*/1+(*+'+//8:52610,'**+&(*,-.2.+).20*((*-41447+$%(,%324212),)))347+11.,),,+-'$*,&+,+19/5.+4+.%37571+(#%%%&('*(*(%%(((&((-%(+*)/1531108--+.32--.916/1559.483+/4.-+(&-*+&)*-(,++2/23*(../-9//50-..721.%((*'&**)(0+)((*(*'&(&*()&($%'*)'%++)+)+&'$$*++.243./(+2995&+'**-*/+&()*33,-*)''&(&')'((&%(%&&'-,*)($%(%%&((+*,)$''')'%&()+*/*,&&**+%$%%%&('&,)((+'%$()0.+%()+&'%*'&'*-1365966755255*+%(&(*)4-754&&*'&--32/--(*$..47*.+5.16**+&440064/1/207%+23+(/,)(&)&%&+-')'++(*'))%$#'&'),/0.7+%(+4.+(*&1224.1(%*/00396+82%'+*)'&('&)04&,*+-,.2:7)*,&)'(&$$%%%&)+*,-5+0))&)%$,+,6,34%*&')')--%&+2&&()*3.907,))'*)-+./&%'%(/*.-/.,)''('(*(*0/(*2+**63+1))%&%$%%
@df828335-49d3-48ab-b099-b4739e5d4da2 ch=390 read=73859 start_time=2019-12-13T08:31:46Z barcode=BC01 runid=2c9cf7bc05858273f10e7d7ec552fc0bd742dc3e
CTCCACCACGGGGAGGCAGCAGTGGGAATATTGCACAATGGGCGCAAGCCTGATGCAGCCATGCCGCGTGTATGAAGAAGGCCTTCCGGGTGGTAAAGAGTACTTTCAGCAGGGGAGGAAGGAGTAAAGTTAATACCTTGCTCGGTGGGCGTTACCCGCAGAAGAAGCTTTCCAGCTAACTCCGTGCCAGCAGCCGCGGTAATACGGAGGTGCAAGCAATCAAATTACTGGGCGTAAAGCGCACGCAGGCGGTTTGTTAAGTCAGATGTGAAATCCCCAGGCTCAACCTGAGACTGCATCCTGATACTGTAACGAGTCGTAGGGTAGAGATTCCAGGTGTAGCGGTGAAATGCGTGAGATCTGGAGGAATACCGGTGGCGAAAGGCGGCCCCTGGACAGACGGTAACAGCGCTCAGGTGCAGCGTGGGGAGCAAGCAGAGTTAGATGCCCTGGTAGTCACGCCGTAAACGATGTCGACTTGGAGGTTGTGCCGCTTGAGGCGTGGCTTCCAGGGGCGCGTTAAGTCGACCGCCTGCGAAATTACGGCCGCAAAGGTTAAAACTCAAATGAATTGACAGGGGCCCGCACAGAGCGGTGGAGCATGTAATGGTTTAATTCGATGCAACACGAAGAACCTTACCTGGTCTTGACATCCACGGAAGTTTTCAGAGATGAGAATGTGCCTTCCGGGAACCGTGAACCCAGGTGCTGCATGGCTGTCGTCAGCTCGTGTTGTGAAATGTTAGGTTAAAGTCCCGCAACAGGCACGCCCTTATCCTTTGTTGCCAGCGGTCGGCCGGGAGCTCAAAGGAGACTGCCAGTGATAAACTGGAGGAAGGTGGGGATGACGTCAAGTCATCATGGCCCTTACGACCAGGGCTACACACACGATGCTACAATGGCGCATGCAAAGAGAAGCGACCTCGCGAGAGCAAGCGGACCTCATAAAGTGCGTCGTAGTCCGGATTGGAGTCTGCAGCTCTCGACTCCATGAAGTCGGAATCGCTGAAGTAATCGTGGATCAGATGCCACGGTGAATACGTTCCCGGGTGTACACACCGCCCGTCACACCATGGGAGTGGAGTTGCAAAGAAGTAGGTAACAACCTTCGGGAGGGCGCTTACCGCTTTGTGATTCATGACTGGGGTGAAGTCGTAACAAGGTAACCGG
+
(,/2&'&')&42+&3/./01//65:1100/3321/24:75:20..38-/730.1024269799::898732+./5/,.+,.-3-1-0(0.*(.+(2-'&%$%(-5/*')&#(/40(-*+).,(+,479,3030/..+'&'*5.-)*'')3.6.-1:5*../1.(+,%&%%%*)),../4225957597144,,--*.)2)(3.*+&0+-.),-0,$%%)'*%*)+0-238;87568680334.4/53587'57;5././.+46,348453586*/1.'&29799586741/.226898/8+*,455660-000(&(-/-4+.),)*-+&*170.)0).&%%)).25/*1/.02.,(((.1244104+./.289677,0,++0*-/5(/3<80,8:68,4+,)'$$&&&'*$'*,')710+'**+/%,//),./:(0++&),3'&40+.2+.061//+.'()7/99:<:211156:850505134-5..**-.%&%$()221004:437,3%*)&$%$*)--5-0/0123.,3,)(&%'%%*'(*%(*..0.-+(0.,).*%,,458.,+4-5-715(.595-3.,,./,)*()06633%+,()%%'(-+139:779<10011;:02+/-45(+.0*+(+2;61-/1090118991/103/3//4;0.*+,,,90-+-..53.0&'/)((30+/9:665+,7-**34879954(*,,))'*0076+./0167/8/.-239/.+:,&.21727-/.3/*+85(7**+*&,'(72.7/115397/-/+,81014:04&3*5,40&'(),48)0,(*,054783441123917883.-*(*,0-/6942545310/-*+,.1::330463'$$$&&'-8/14611*-()()*,,*./232/,--+434877'652''(()+*,.468231/.+*'+-96563:31655..5<:3489788683326&)*%9)5/++,,04/(&((-'),+2630*,+.+++.0.0,++$$$'(($%(../895-..0((*--2-(++1126:82965:.)-(('+*),/-.-1:99;8//.'/+17566/,'&%,,'+.9023:*'+)%*&)(((%+,4344;4'6/(*42,/,0-,62*+/*-+..27:987/.-,+*0+,-1/-.3,,,2126-213377.8
@01593cbf-f12d-4da0-81a1-e985cbf57da8 ch=159 read=101559 start_time=2019-12-13T08:31:40Z barcode=BC01 runid=2c9cf7bc05858273f10e7d7ec552fc0bd742dc3e
CCGGTTACCTTGTTAACTTCACCCCAGTGCATCAATCCCACCTTAGACGAAGCTCCTTCCGCTGCGGGTTAGGCCACCGGCTTCCGGGTGTTATCAACTCTCATTGGTGTGACGGGCGGTGTACAAGGCCGAACAGTATTCACCGCGACATGCTGATTCGCGGTGATTACTAGCGATTCCAGCTTCATGTAGTCGAGTTGCAGACTACAATCCGAACTGAGAATGGTTTATGGGTTTGCTTCACCTCGCGGCTTCGCTTCCTCTGCCATCCATTGTAGCACGTGTAGCCCAGGTCATAAGGGCATGATGATTTGACGTCATCCCGCCTTCCTCCAGCTTGTCACTGGCAGTCTCGCTGAGTCCCCAACAATGATGGTAACTAACGATAGGGTTGCGTTGCGGGACTTAACCCAACATCTCACGACTACGAGCTGACGACAGCCATGCACCACCTGTATCTCATATAGCTATCTCTCCATCTCTGGAGCCTTAATTATGTCAAGACCTGGTAAGGTTCTTCGCGTTGCTTCGAATTAAACCACATGCTCCACCGCTTGTGCGGGCCCGTCAATTCCTTTGAGGTTTCATTCTTGCGAACGTACTACTCAGGCGAATTACTTATTGCGTTAACTGCAGCACTGAACTTTGACATCCAACACTTAGTACTCATCGTTTACGGCACGTGGACTACTAGGGTATCTAATCCTATTGCTCCCCACGCTTTCGGGACTGAGCGTCAGTTGCAGGCCAGATCGTCGCCTTCGCCACTGGTGTTCCTCCATGCCAGCATTTCACCGCTACGTAGATTCCACGATCCTCTCCTGCACTCTAGCTGCCTGGTTTCTATGGCTTTACTGAAGTTAAGCACAGGCTTTCACCAGACCCTTGCTGCCGCCTGCTCCCTCTTTACGCCCAATAATTCCGGATAACGCTTGCCTACGTATTACCGCGGCTGCTGGCGCATGTGGTTAATACGTGGCTTTCAATAAAATTACCGTCACTCGGCTACCATTTCCTGCTTAGCCGCCGTTCTTCGCCTAACGAAGTTTACAATCCGAAAACCTTCTTCCTTCACGCGGCGTTGCTCGGTCAGGAGTTTCCCGAAAATTCCCTACTGCCTCCCGTAGAAC
+
)+,*0-,47361/,+()-2,*.,)&&#('-.137;385//708/.+00$'&')0233:44+*.())*/+9/2988-.6&&$+(),/72-*-1/-,+,))+*.+.0+317998;8;923+*)*+-:6/,6+&$%'%%*,7;756;6889;6989:6//.-+*/&.)*+9663022329471,'*-.3.-,045975465;4516688597:742/0.-+')()/0385;:16:<38;;-35<567;78+,.71192..2/3:+/0.1988;5248(()((&,,--+((+/-+,4220011+27178668767;6//03365,:7,%*).31:,5))()+,),,(-+--+)*+,17)(%'()(0,-'4.038.--/493.2,,.3100+,+2,//*(()//0(831'*(3*3.)-/./--,-),+(&&&)337578878/95%..0//034.,3.1/,.02+***+/,2537776647;9986568;0')&&%+('--326824450,/)/-4-,.4:89;95742/,*.),*,.1-3;8;:0/0112216151./0/000816308.*,13:8:6-69--)+-49;549;171/.,,42*4066445507992000.,,..'1)+..:.4.343:454,,2-2:04:1.01252+.+*&',)+,(+07898867;3*++/0%(/34;79968942,)-,25339558*+/;*,1089*(+--7:231<;4334424*+.3122./.892:100./''(&(&-/7360025581/18/60082311/%$%#,5/,,80..***))-.1,7/-,-,22434450--/2,.../022336:6685924///.2./1')2.+%&'/+6+--%&%(0,-54,**,**05;3.2)(*,,1.170101/7.,*24&(--.5-,/-/8:<6/72811-0,/++%++.-.)0+,:2291/,/-2267695/4.2/-47101-++/..,/**,**-1-083(1,.7;78/,*,-7840/2402:406/,(,,0.0/-2:9;<989.%'((*-**()(*2/,.3;96/*)010,7.7*/.5669.%+,-795022//3:495:,43&(.3*361),1/3,..8-'$'()24,94,+7*.,+-
@0c62681d-c37a-4015-9a6b-e944e20650b6 ch=172 read=142123 start_time=2019-12-13T08:31:38Z barcode=BC01 runid=2c9cf7bc05858273f10e7d7ec552fc0bd742dc3e
CCGGTTACCTTGTTGCGACTTCACCCCAGTCATGAATCACAAAGTGGTAAGCGCCCTCCCGAAGGTTAAGCTACCTACTTCTTTTGCAGCCATGGTGTGACGGGCGGTGTGTACAGCCCGGGAACGTATTCACCATTGGCATTCACGTCCACGGTGCTAGCGATTCCGACTTCATGGAGTCGAGTTGCAGACTCAATCCGGACTACGACGCGCTTTATGAGGTCCGCTTGCTCTCGCGGTCGCTTCTCTTTGTATGCCATTGTAGCACGATGTGTAGCCCGCAGTCGTAAGGGCCATGATATTGACGTCATCCCCACCTTCCTCCAGTTTATCACTGGCAGTCTCCTTTGGAGTTCCCGGCGGACCGCTGGCAACAAAGGATAAGGGTTGCGCTCGTTGCGGGCAACTTAACATTTCACAACACGAGCTGAAAGCAGCCATGCAGCACCTGTCTCTACCCGGTTCCCGAAGGCACATTCTCATCTCTAAAGAAAACTTCCGTGGATGTCAAGACCAGGTAAGGTTCTTCGCGTTGCATCGAATTAAACCACATGCGCCACCGCTTGTGCGGGCCCCGTCAATTCATTTGAGTTTTAACCTTGCAGCCCAGCCGTACTCTCCCAGGCAGTCGAGCAACACTTTGTTAGCTCCGGAAGCCACGCCTCGGGGCAGCCTCCAAGTCGACGCCGTTTGGCGTGGACTACCGGGGTATCTAATGCTGTTTTATCCCCACGCTTTTCGCACCCTGAGCGTCAGTCTTCTCAGGGGCCGCCTTCGCCACCGGTATTCCTCCAGATCTCTACGCATTTCACCGCTACACCTGGAATTCCCTCTACGAGACTCAAGCTTGCCAGTCCAGATGCAGTTCCCAGAGTTGAGCCCGAGAGTTTCACATCTGACTTAACAAACCGCCTGCGTGCGCTTTACGCTGGTAATTCCGATTAACCTTGCACCCTCCGTATTACCGCGGCTGCTGGCACGGAGTTAGCGGTGCTTCTTCTGCGGAGGTAACGTCAATGAGCAAGGTATTAACTTTACTCCTTCCTCCCCCGCTGAAGTACTTTACAGCCCGAAGGCCTTCTTCATACACGCGGCGTAGCTCCTCGGGCTTGCGCCGGTATTGCAATATTCCCCTGCTGCCTCCCGTAGAG
+
/.2-11/5/:.*8,&+/%1265.:96../2::;:::1-+),2.%6)1,.'(+035+,-0/+,540/200-435763268;83;;.024%3)%'48723234*+4.5:++('())%&'((/1.+-,(,,/8112+$,%2)./310++()*.()),/''$$$(*66940//10214621(,-0-143824/0,.//)-,0*3/8854355962,.268+11343673-,/-'')*+,*).1.6466;571282-,*'(+2/2/)'&)+*.(%,).%$&&171%$#*++.02+2835)$*%%%'&*+-;9;;980;6+'+)'+48,4++-8;9//09:98:7245435')0)/&'(9<1:4-,/+555;7:96:651495**1+0-/)1//913132897;40++%($&$%#,-21.:3.++'+'.0()+-./++)'+*-193247662223022232(('*++-<:692,/10724324<89969641-',(&(+-)*/,-2,07753.251/--/4104/.)0.27::<;79/6...788,))-)<;::<340/*)+0-*-,*)&&()&.+4-243(&)+,95;643:.*,29::-.2,)2)'(*..*$$(*,0133,+*/7/.576%44'&'%&442&)%%$&(-)*.3.,)*()&,)(++4::0)23+,&$))).)8.0/.*)*)-4-685,748999/00*7,'3/(-+../-+0-.0/963&(&+/7*')+)05.)5342370+,,8:959*/089;812'28;4476291:268;462,/-.0<:301+*(244578786861<2--45/43,..1976-,&'$..+,*&)++-3/15688*43912+)&(.()*12/778:;66+**&).5-,-53**('&,-9+../046542///0403:98<589422224/.,/0.%)%%#(&()*)7*-**0,7/4,-0),.184.0-)+,-9205-1,8,-,7534/*.(3$'/-()'))))+3-:9<:98961&)),587563352346566)5.)-)'&%(,('./2;.7;6738:3)'*.&),'),2/25+',*.3*)+0+2/86<67;:5510*//1/43&,&'(%'&',&1/,2+'*,18))/%(%&*-5-..,960)()-345;,:8,*51('%
@89137698-5f53-4d52-b1e7-676ca834f18a ch=389 read=69539 start_time=2019-12-13T08:31:37Z barcode=BC01 runid=2c9cf7bc05858273f10e7d7ec552fc0bd742dc3e
CTCCTGGGAGGCAGCAGTGGGAATATGTGCACAATGGGAAACCCTGATGCAGCAACGCCACGTGAGTGATGAAGGTTTTCCGGATCATGGCTCTGTCTTTGGAATAATGGCCCGGTACCCAAGGAGGAAGCCACGGCTAACTACGTGCTTAGCCACTTGGTAATACGTAGGTGGCAGGCGTTATCCCGGATTTACTGGGCGTAAAGGCGTAGGCGGATGATTAAAGGTGGGATGTGAAATACCCAGGCTCAACTTGGGTGCTGCATTTCCAAACTGGTTATCTAGAGTGCAGGAGAGGAGAGTGGAATTCCTAGTGTAGCGGTGAAATGCGTAGGAATTAGGAGGAAGAACACCAGTGGCAGAAAACGCGACTCTGGACTGCTGACGCTGAAGGCTCGAAAGCGTGGGGAGCAAGCAAGGATTAGATACCCTGGTAGTCACGCCGTAAACGATGAATACTAGGTGTGGGGGTTCCAACACCTCGTGCCCGCCATAACGCATTAAGTATTCCGCCTGGGAATTACGGTCGCAAGATTAAAACTCAAAGGAATTGACGGGGACCCGCACAAGTAGCGGAGCATAATAGGACAATTCAGAAGCAACGCGAAGAACCTTACCTACTTGACATCCCTTGCATTACTCTTAATCGAGGGAAATCCTTCGAGGACAAAGGTGACAGGTGGTGCATGGTTGTCGTCAGCTCGTGTCGTGAGATGTTGGGATCCGCAGCAGAGCGCAACCCTTGTCGTTAGTTACTACCATTAAGTTGAGGACTCTACTTGAGACTGCCTGGGTTAACCAGGAGGAAGGTGGGGATGACGTCAAATCATCATGCCCCTTATGTGTAGGGCTACACACGTGCTACAATGGCTGGTACAGAGAGATGCAATACCGCGAGGTGGAGCCAAACTTTAAAACCAGTCTCAGTTCGGATTGTAGGCTGAAACTCGCCTACATGAAGCTGGGATACTAGTAATCGCGAATCAGAATGTCGCGGTGAATACGTTCGGGTCTTGTACACACCGCCCGTCACACACCATGAGGGTTGGCAGCAATACCCGAAGTCCGTGAGCTAACCGCAAGGCAGCGGCCAGCCAGGGTCAGCGATTGGGGTGAAGTCGTAACAAAAGGTAACCGG
+
./3--*5.',.-03301623-/+*(/*3--.00:+1/((.+,;2+,-4354.40/-,-,&(&)&&+,+,+)*&'-.35-+'--.32)2-2263666.45-''-)*&%$%))-'()(+-8,/+.3'*-)-'))()-.+.112437,+(&&%'(12%&&%($+./-).//.2()-1-)).3*-*)+2*(+1+*30,-4200220..*(+3,-1124124572720)''')+573:7:51:5/*83+&..--2&%&&&),98//..-+29*4/94(--896:5550.+*,.46692-/)**(()**,,1+2*3++),./+++*52114:,***+3--'&(/,453-'0-2+&(')/4,39/5.%&-.-,-&$,(***(+2/0/,+../5134..&0*./0++1.)+6599:-,)-/7(,,'0)+8,''5.007)*1452736,/249778;7.---,/80+)*)+**089;7/(636'5*/,-50400025'(4-''))(&--1866-///8.-,/6336***++()0/.-.0/1/,8+8;;54777:1+/)012434)785..71++,...*+',+&*&%(,-'(($&./13:8;7''-+)+0'.),--0//33/-/-.-('&+'//7672;010//001--/.4,4+,,)))-)*.0+-00520%,+)(/1(*('(1,,(1-58,++---51911276.*++,84634647764676:6//-&&,/+.(,-(%&*)*/-63;.2.,.8/90/.1401258:83938.090)180676+()/*01177::9;88<:7:1,0)+61.-*+.+..,7:8+(,-.2458;6112:952-192*.8/.+1.4053.*-/.--%'-.2630..1.14237:8/83.*))*,:9558332:00,-*-,00**,7.:3026-3;:03;677635(+/53.2)1/-+)--+.0-/)')))-31034762300257-,3(*+0),*0-0(+02727735:4433,..32579926-.11&.6441:12,-%,+37/-::,-87/--),7360006*0+%)'%)).84-02*().,.2012./10/0/.1)))'(,8505.6.,)*(').6-..3*51'6(-,.)++-'&(**56;6;:5)/,0157;.6
@c440ef6e-f78c-4af1-9126-052533a28d58 ch=297 read=122233 start_time=2019-12-13T08:31:30Z barcode=BC01 runid=2c9cf7bc05858273f10e7d7ec552fc0bd742dc3e
CCGGTTACCTTGTTGACTCCACTGATCATGAATCACAGAGTGGTGGCGCCCTCCCGGAGTTAAGCCACTGCTTCACTGGCCCACTCCCATGGTGTGACGGGCGGTGGTATTACCAGGCCCGGGAACAATATTCACCAGTAGCATTTCTGATCCGTTACCGCGTTCCGACTTCATGGAGTCGATTTATGACTCAATCGGACCATTGCCTTTATGAGGTCCGCTTATCGCGAAGTCGCTTCTCTTTGTATGCGCCATTTGTAGCACGATGTGTAGCCCTGGTGTAGAGGCCATGATGATGACGTCATCCCCACCTTCCCTCAATTTTGCTCACTGGCGGTCTCGTGGATGGCCGGACCAGCTGGCAGCAAAGGATAAGGGTTGCGCTCGTTGCGGGACTTCGCTTCAACATTTCCTAGCACTTTGAGCTGGCGACCCGACCAGTACAGCACACCCTCTCCCACACGGTTCCCACAGGCACATTCTCATCTCTGAAAACTTCGTGGATGCTCAAGACCAGGTAAAGGTTCTTCGCGAACCCATCAGAATTAAACCACATGCTCCACCGCTGTGCATTTAAATCAGTTCTATTTTGAGTTTTAACCTTGCGGCCGTACTCCCCAGGCGGTCGGCACCAACGTTAGCTCGGAAACCACCTCCAAGGCTACCAACCTCAAGTCGACATCGTTTTGGCGGCGTGGTTACCAGGGTATCTAATCCTGTTGCTCCCGCTGCCACAGACGTCTGATCTTCGTCAGGGGCCGCCTTCGCCACCGGTATTTATCAGATCTACGCATTTCTGCGCTACACCTGATTCTACCCCCCTCTACGGGGACTCAAGCTTGCCGGTATCGGTGCAGTTCAGGTTGAGCCAGGATTTTCGCATCTGACTTAACCGACCGCCTGCGTGCGCTGCCGCCCAGTAATTCCGATTAACCTTGCGCAATGGCCACCGCGGCTGCGGCACAGGTTAGCCGGTGCTTCTGCGGGTGCGTCAATGAACAAAATTATTAACTTTACTCCCTTCACTCCCGCTGGAAAGTGCTTTTACAACCCGAAGACCTTCTTCATACGCGGCGTGGCTGCATCAGGCTTACTTGTGTGCGAAAATATTCCCCACTGCTGCCTCCCGTAAAG
+
2513382384:(30+,3+4+((&''/+&)()83-**,&%('**(((('+*&'0+&'&$'/;/6%)&$(%&).-,'(%'%)()%**/6.#(&())))-0185),)(($&$(%$''&/2,4/)1,%$$(*.-/62//1(%)'('&36((,.2254/.7,.'(&(&)-))*,030/.--')*''&+-'%#&%&'1,6(,*6),&%(*()((16,,((-3-.*))+-')*')&&%('*(-.102.15*('(,,./.7.14(%+$&'%''&''.,-../52*+*)%$&'&,./90++**'%&(*,.11014*,('+407/6()*&''-.'#%)+024/7-')--((&%&*&&%&)-+71+,%&&%&,*'%(+0*2+76..,0.-4-1055867823*710/('&$&%$(++3/09.1'('')$&$'$&&&+(,&$&%(($$&&$$$%$+*)*'(',)%%+)2.)$'&(&.982;4'*%&)**22484./-32/.*)+3872403'*/:55'&)3/612/2+/1/25**5-;6684(('%%&%((,-&((*,,-4/.3/013.///6/2-((.)($'%'%$)12/1)%,(+'$(*&#&%)*8:*643*-($&))5-02.,,-58/3462+311-))$&$+&('('$(/-.&*)-(-2&('(,')%+(**&0%,%.+/1(.),*+*(*+.()/2'&)&*(&(('')(%(+*1-)-,10*+2+*')',.&+*/,&%%%$)*##%)%11--&(&,-676549,//3+--%),'*0/08-01(0)'(($%&)'(**)&#()-+287,))*%)*(,)/*')*-71,-./653/,,$$%'+0))323&%%&))'+4-306//))&#&$.0,1(*3/6,()/)'(,%023+.,....0-,,+.00,$&+/426:6887766,-$$()&'(&&%+&',..')*2-,+,,)/()(-*,+)'(((05171:0*)%'('$&%./.8--,3''&$$&'%%&(*/&&$,+-,.&&%''.30+',)//705)+/(&*,08/+/,')(1-)%'*&&-*''+&*//-'&()(.)('(&)&,04:36652212(**1-11*+++*--.5036.1+%&(&%+*+/*)..*0,3274130(++'&$$%''*4+,/0'')
@abf97620-290e-456a-9bf9-289b962c15bd ch=198 read=102676 start_time=2019-12-13T08:31:26Z barcode=BC01 runid=2c9cf7bc05858273f10e7d7ec552fc0bd742dc3e
CTCCTACAGGGAGGCAGCAGTGAGAATATTGCACAATGGGCGCAAGCCTGATGCAGCCATGCCGCGTGTATGAAGAAGGCCTTCCAGGTTGTAAAATTACTTTCAGGAGGAAGGGAGTAAAAAGTTAATACCTTTATGGTGACGTTACCCGCAGAAGAAACGCCGGCTAACTCCGTGCCAGCAGCCGCGGTAATACGGAGGGTGCAAGCGTTAATCGGAATTACTGGGCGTAAAAGCGCACCAGGCAGTTGTTAGGGTCAGATGTGAAATCCCCGGGCTCAACCTGAGACTGCATCTGATACTGGCAAGCGAAGAGTCGTAAGAGGGTAGAATTCAGTGTAGCGGTGAAATGCGTAGAATCTGGGAGGAATACCGGTGGCGAAGGCGGCCCCTGGACGAACTGACGCTCTGGGTGCGAAAGCGTGGGGAGCAAACAGGATTAGAATGCCTGGTAGTCCACGCCGTAAACGATGTCGACTTGGAGGTTGTGCCCTTGAGGCGTGGCTGCTAACGCGTTAAGTCGACCGCCACAGAAATTACGGCCACCAGGTTAAAACTCAAATGAATTGACGGGGGCCCGCACAAGGCGGTGGAGCATGCAATTCGATGCAACGCGAAGAACCCCTTACTTGGTCTTGACATCCACGGAAGTTTTCAGAGATGAGAATGTGCCTTCGGGAACCGTGAGACAGGTGCTGCATGGCTGTCGTCAGCTCGTGTTGTGAAATGTTGGGTTAAGTCCCGCAACGAAGGCGCAACCCTTGTCTCGCGTTGCCAGCGGTCGGCCGGGAACTCAAAGGGAGACTGCCAGTGATAAACTGGAGGAAGGTGGGGATGACGTCAAAGTCATCATGGCCCCGCCACGACCAGGGGCTACACGTGCTACAATGGCGCATACAAAGAAGCGACCTCGCTTGAGCAAGCGGACCTCATGCGTCGTAGTCCGGTTAGGTCTGCAACTCGACTCCATGAAGTCGGAATCGCTAGTAATCGTGGATCAAATGCCACGGTGAATACGTTCCGGGCCTTGTACACCGCCCGTCACACCATGGGAGTGGGTTGCAAAGTAGGTAGCTTAACGCTGGAGGGCGCTTACCACTTGTGATTCATGACTGAGGTGAAGTCGTAACAAGGTAACCGG
+
-0/5-&-(12-),.//11--.)$)(-)31512/0495+252++3-+88:84,+))&0).0(+%%(//551113-*/,03/.-1)-'(*23),186+2,-..165)52)-0.--6/&+,-6:/()+5-8./0/.0,*)%%-(*+13301;5133/10(*.&&%+(),---2-029)2&*1./567850.**-230.3-0-*,&(*37713.;.4,/2+6.4/7-1/327..+.6;2,0)*&*&&-,+&//+'.)()(&&''(*'$$#(0*(134'(.**48+0-.,-&%231795954.//00+9*)71*++-(&'().,20-)',.('&%)&-),%,*+('*)6+,,69646723+&&&(-0,,.'*-,/26;;6;5452,,4,41.-.91-,167975,++**+*++*%(01.1,,04.*-.+/::)*./09(5..-%6((&)+4(1.+.4522343*-.2:87:<554/0145112161-,,+-6,.-58())*(.5,/*1(&'%*').*,--//00/745035/0*&(('')''(/0.494.+0%24494<:1//019:3)(+,,3)5')251,92-,-..4-10,485,(*+'.$*)0-4,*,0-24%2**'(0')//0)*/3*-,1'+/137434616)$'**&'''),(+%'&''////032%3(+4.4,,24,35;:;7066735855578854,953241042,,-.256557,,.09<3.4/65317+/+/08/*,(',((1-3**/.'/0('&%$)).,,--202:69:2:12(8-24:8-523:5:1,)*'*+/567:0130226;1789:3/./.+/0+/35.0/01995/3*(+--44.-(1/67))-.&'*12;818.+./0/)*))*-/+3-0..71..,--534+&(')*42673/*)%'('*,850/.*'*1-5**&(*.0796918()-*/)(-,246833688487559)**,0,,.&2)2+,,,-13/3:22033::3-.4,),6-*,4654.246:04/9-%)&+&(*)-,-,-+(0*)())))%&$%+)2*)&*+3.0;5334(((+/--))*++6-/))*,.),13,-.-6.16(,0.,.889:///./6)*%&%*),4../4652/.-'+*.9883/
@d2eb5d5d-a964-467c-b4e0-62349459121c ch=273 read=71079 start_time=2019-12-13T08:31:20Z barcode=BC01 runid=2c9cf7bc05858273f10e7d7ec552fc0bd742dc3e
CTACTTCAGTATACTTCGTTCAATTACATGTGCTGAATTGCTGAAAAGTTATCAGTATCTTTAATGTGCTAGTGCTGATATTGCTCCTACAGAGGCAGCAATGCAGAATTTTCAGCAATAGAAACCCACAACCGAAGCAACGCCGCGTGGAAAGAAGAGTTTTCAGTTGCTTAAACTTCTGTGCAAAAGGAACAGCAGCTACAGGAAATGAAGTAGCCAGTGACAGTACTTTATTAAGCCAGCTAACTACGTGCAGCAGCGCGGTAATGCGTAGGTGGCAAAGTGTTATCAAATTGTGGGCGTAAAGAGGGCAGGCGAAAGCGGCAAGGTGCAATAGGTAGAAGCCTGGAAGCAACTTCAGTAAATACATAGAGGCCAGCGGGCAGCTGGAATTAAGAAGGAGGATCGTGGAATTCCATGTGGCGATTGAAATGCGTAGATATATGGAGGAACACCAGTGGCGAAGGCGACGATCTGGCCTGCAATGACGCTCAGTCAGCGTGAACAAATAGGATTAGATACCCTAGTAGTCCACGCCGTAAACGATGGGGAATGCTAAGTGTTGGACAAAAGTTCAGTGCTGCAGTTAACGCAATAAAATTATCGCCTGAAGTGAGTACGTTCGCAAGAATGAAACTCAAAGGAATTATTGAGGGTACACAAGCGGTGGAGCATGTGGTTAATTCGAAGCAGCGCGAAGAGACACAGGTCTTGACATACTCATAAAAGGCTCTCAGGATGGAGAGATAGCTATATGAGATACAGGTGGTGCATAGTTTGTCGTCAGCTCATTAATGCGTGGATGTTTAGGTTAAGTCAACGAGCTTAGCCCTTATCGTTAGTTACGCCATCATTAAGTTGGGGACTCTAGCGGGGCTGCCGGTACAAAGCTGGAGGCGGGGATGACGTCAAATCATCATGCCTTATGACTATGGGCCATTAACACAATGGATGGTGCAGAGGAAGCGAAGCCGCGAGGTGAAGCAAAACCCATAAAACCATTCTCGAGTTCGGATTGTAGTCTGCAGCTCGACTACATGAAGTTGGAATCGCTAGTAATCGCGAATCAGCATGTCGCGATGAATACGTTCTCCAGGCGCCTTACACACCGCCAAATCACGAAGTTGATAACGCGAAGCCGGTGGCTGGCAAAGGAAGCTGTCTAAAGATTAAGGATTGATGATTGAAGTCGTAACAAAGGTAGCTTGG
+
#&%&%&&%&'((&+*0,))/7*'.3.-+-*+&(''&%'%'(((+0/+'+*%*.+.2/1,//*(&($$%$%%(,-1-,'&%&&&&*-,**)'*&(,,44/0(+'&)%.(,,++$$$$'+)%&(&(%)*#(((,-)**%+102046%)*-.(1*($*)&'(-85**%)'-$$%%20,+,.)$%%$%(,2*&%)(*()+%)(((*)*'(,-)*(&')+,+2',++()$&)+'(,((01/,'((%%'(.+)),---,.*(-$+*+)/**(&)&*'()+*444207.*))*+,/5-(*+,&+*+('&)1.*&'.-)()35-)&&&&&&*(,*-3+./-2/&/,*&%)*',/10')&%%)'*))*'*-0/&((+(*'(%&$(%&'&*+**&*+))('%,'.(&)'*+'*,'-.-//04-20//$(%'%'&)$*&*%'('%%&'(.10(*')-/*-,(/,')'%(*)('*)*)))+*..,017160-&&'(%&'**+-+/)+,('$%&)'''*.445/25.2/.)..108+'%&*+.,/(%'%&%%*+/(.,(,-(()&(-$-,,0,./11.)(''36)*474+*,.0/1100110-*$&*++(),&-(&'*&('$#&&%'(%#&(+*/73-.1()185-+0+)41/..&)'+,/(*,(&'&$&#'',--(),5/06&(',,)--105(1-3+'-+$(,)-)*),/(,(+/++)+,+'*''(111/,,-++*-++&)((+)-)+1112.+))'1,('),33,+'(*/1.1,,3-.71..$)'118)*,23/.&''(.%-&&&+$(&,(+**)./(%177:5.+--((*,'))(')#)(()/*004493,2+()(,2/23)8*4**.,16:/..1.**+-+,*&'(+-)((&&$-0+%)*0,**)%(38520.0---15:.,/212.+%'%((*--)+$%)'0(-*#'&%$%%&*++994533-150.'+'(**,)),*/93/..&&2007,+-41)30/))*6::/420622.+)(,:-,702*%**+.2.,''$%&31(,,,))***,(-(&''**+'+./0-4...-/.-8382,/.0/12.+,***01,--,16/+0($*((&'%''(((+*/5)1+*/,&&$%%()'+-'(+.7*&(').)-.2-''%%$##%'0(''&%%(%&,+*+/((%-&)'+)-3)()(&%,($$%%$'031/215(-(+$###$*(
@b9bbbeb4-040d-42b2-af83-b0c978e0c2b9 ch=475 read=73865 start_time=2019-12-13T08:31:15Z barcode=BC01 runid=2c9cf7bc05858273f10e7d7ec552fc0bd742dc3e
CCAGTTACCTTGTTACGACTTCACCCCAGTCATGAATCACAAGAGTGGTAGCGCCACTCCGAAGGTTAAGCTGCTTCTTTTGCAACCCACTCCCATGGTGCTGACGGGCGGTGTACAAAGGCCCGGAACGTATTCACCGTGGCATTCGATCCACGATTACTAGCGATTCCGACTTCATGGAGTCGATTTAGACTCCAATCCGGACTACGACGCACTTTATGAGTCCGCTTGCTCTCATGAGAGTCGCTTCTCTTTGTATGCGCCATTGTAGCACGTGTGTAGCCCTGGTCATCGCCATGATGACTTGACAATCATCCCCACCTTCCTCCAGTTTATCACTGGCAGTCTCCTTTGAGTTCCCGGCCGGATAGCGGCAGCAAAGGATAGGGTTGCGCTCGTTGCGGGACCCAACCCAACATTCACAACACAGTGACGCTGTCGTAACACCTGTCTCGGTTCCCGAAGGCACATTCTCATCTCTGAAAACTTCCGTGGATGTCAAGACCAGGTAAGGTTCTTCGCGTTGCATCGAATTAAACCACATGCTCCATGTTGCAGGCCCCGTCAATTCATTTGAGTTTTAACCTTGCGGCCATTACTCCCAGGCAGTCGACTTAACGCGTTAGCTCCGGAAGCCGCCTCAAGGGCACAACCTCAAGTCGGCATCGTTTGCAGCGTGGACTACCGGGAATTATCTAATCCTGTTTGCTCCGCTTTCGCGCCACAGGCGTCAGTCTTCGTCAGGGGGGCCGCCTTCGCCACCGGTATTCCTCCAGATCTCTACGCATTTCACCGCTACACCTGGAATTCTACCCCCCTCTGCAGAGACTCAAGCTTGCCGAAATTAATCAGATGCAGTTCCCAGGTTGGGCCAGAGTTTCCTGACAACAAACCGCCTGCGTGCGCTTTACGCCCAGTAATTCGATTAACGCTTGCACCCTCCGTATTACCGCGGCTGCTGGCACGGAATTGGCCAGTGCTTCTTCTGCGAGTAACGATCAATGAGCAAAGGTATTAACTACTCCCTTCCTCCCGCTGAAAGTGCACAGCGAAGGCCTTCTTCATACGCGGCATGGCTGCATCAGGTTGCGCCCGACATTACCAATATTCCCGCTGCTGCCCTCCCGTAGGG
+
53%.01-2837/.,,,6698:7*733**+030234:554630&'''(+&)'(+283334'&)*+...)*%''$(,41265/).2*67.*../:./1413-%'')97;:7*/,**+/37..,/.'.7.-*(+)-+**2605/9101:-(*.85/0//25111/0011994.-+-/42074/,*--($0,#$((206';+:01.2.1,'&-/231..-69*)*-/-.)&),1+-//,4*+-.,&(0/,,0-.2+37.+.-22:89:4180.(.,*,1-./+,..49/1:797-3'&'('())(')&&&)$&*+*+/817:.,088:2.*,-,,00/,1049060/,./.,0-,00)()3947-.0/-3-($%%%'''1&459-/0170(+0,5.0+/3436922,863-'&+(*,+-08-4,((+3+30,&*%&$%&%)&%'&'-20/162244273:9<-/'%*(*,*+113;2-0/20210,*-0.,1/2')*4'2/)/00378681./+/+*,1:6:<4/0/.313344''1031<5::,-.01444-$%$&2+-$1./1-%%)**76:7/775,115;</2220/7+/.649022.1168/,4882212*,/2549700//3/)*+1'%-&&$((&+943//)00-//01/0.1.6)453&324653;+%'$--.9886///19%4)'%-&'*63/:007544;.(.*6+()32+.-,(,(),+17708946789<:59:355944*355592:8:;9,,6,3/45<:;-6,)+6.-,)($*&((,61/-003360/+-4.1--(+%*)*+.0071+.,',&%$*.--5+/*-14+6)(&%&)&,'+,*127689:9<24+-+2.91121622..2;+,()*-)-+*-+&/3'(()*-/530/-14.+-/0;4++.-62/0((1-1/8+,1.)-(/600596992:23710/41111210+*.&,##('('-'$*2*,3936841//0%--,+$$'*,08+**(*7:+-++,1,1)'1()*.902850.52++65/,2-',&(#$%$($(**1/:8;78;97.--(*/-*)**300/2012('$')+-13:3'&$&)(&)%5',.8/970+87777377+(99++604)%
@88f599e8-2605-4ba4-8cc2-83e2feea9e0f ch=172 read=142074 start_time=2019-12-13T08:31:14Z barcode=BC01 runid=2c9cf7bc05858273f10e7d7ec552fc0bd742dc3e
CGGTGCGCTGTACACCCCAGTCATGAATCCTGGTGGTAGCACTTCCTCCCGAAGGTTAAGCTACCGCTTCTTTGCAAAAGCCCCACTCCGCTGGTGTGACGGGCGGTGTACAGGCCCGGACGTATTCACCGTGATCACGATTACTTCAGCGATTCCGGCTTCATGGGTCAGGTGCGGGCACAATCCGGACTACGACGCGCTTTATGAGGTCCGCTTGCTCTCGCGAGATGCTTCTCTTTCGCGTTGTAGCACGTGTGGCCTGGTCGTGAGGGCCATGATGACTTGACGTTAATACCACCTTCCTCCAGTTTATCACTGGCGGTCTCGCTGAGTTCCCGGCCGGACCGCTGGCAGCAAAGGATAAGGGTCGCGCTCGTTGGGGACGCTTATTCTGGCGGTGACTGACAGCCGGCAGCACCTGTCTCACGGTTCCCGAAAGGCACATTCTCATCTCTGAAAACTTCAGAAGTGGATGTCAAGACCAGGTAAGGTTCTTCATCGAATTAAACCACATGCTCCACCGCTTGTGCGGACCCCCCCGTCAATTCATTTTGAGTTTTAACCTTGCGGCCCAACCGTACTCCCCAGGCCCGGTCGACTTAACGCGTTAGCTCCGGAAGCCACGCCTCAAAGGGCTGTACTCAAGTCGACATCGTTTGCGGCGTGGACTACCAGAATTATCTAATCCTGTTTGCTCCCCACGCTTTCGCACCCTGGGCGTCAGTCTTCGTCAGGGGCCGCCTTTGCCGCGGTATTCCTCAGTCTACGCATTTCACCGCTACACCTGGAATTCTACCCCCCTCTACGAGACTCAAGCTTGCCAGTATCAGATTCACAGTTCCCAGGTTGAGCCGAGTTTCACATCTGACTTAACAAACCGCCTGCGTGCGCTTTGCCTTGAGTAATTCGATTAACGCTTGCACCCTCCGTACTACCGCGGCTGCTGGCGCGAGGTTAGCCAGTGCTTCTTCTGCGGGTAACGTCAATGAGCAAAGGTATTAACTTTACTCCTTCGCACTGAAAGTGCTACACAGCCAGAAGGCCTTCTTCGCCACACGCGGCAGCTGCATCAGGCTTGCGCCCATTGTCAATATTCCCCACTGCTGCCTCCCGTAGG
+
'''($($%(&$$'%+-8/+.27.1..1/1'%(+(),))**$+++03/,,+*,315.403,/+*-)'+4+81;9*,2/*'(/.5-'*+23'%$(&(%&'12169750*%&#&%&+53)-(12).'*)($'%$&$#&)%+,)6+(%$'$$(,-67:5)'&((-,,,/4+,,*(%*$)'01/(+.712,403865544500&()()(,+-12/5/++1+++//$%&''$*#&$'1,51+/)%#$%'(-&+),,(+++))+--4-+1,,+.'&*//-865//,+)%&&()3('(%'&&)++055;5-++,*,.72,-220*.)**77432((0*)-1839+)+-,+4/9:76414/.(011&3-660,.74/.*.)+21219'-,&&&$%%%&)2)&&')&(')&&&'(84151+''%%(-/4)(*015-10/6.580+-3'/+4*+''+),-./-**-+,13--.5.&%%'#%(./7*2204456;2364/,.1.820:1,,.&',.*/978;1111-001:7894322//+++3)../5:3*')*19594-.67*-&.+6<+.,62420017/5'(&,&&)((,357,&'./0)+,/001,+,/0,,()-'-+-//4.1,2+08564799189/*4-,&&%$'*1+9.877451555598''+2/776:786638--))1.-.7139475614<1+.017:3*,*,/8:--2,2/(&'&136764500051568(/75+6887120,%()&(*.012;--'(&*)/./212/7<4348:0./..04;8:54545375825110,/2230*22//975,+/.*690.3./5--(2()*0/064,,**,1//((+1*&%(*810.1105.0213242347610,396776751.*.-($)')('%&((++30+-.4.422-3-**-07212724055358,*)3-24:/8)(#$'&)014,,,<+02(+-808<8999-00,.6544549600100:./*/()./1/377///18/95&,$*,+,.*'*(')%&$%&(/3,,,)+10:7:77;8+*'&((.-31.,%'--34447(32346+/00<6/-3+)'&)(2546796$&$$'(34:01:8/0'++
@02b0f8c1-8bb2-4a4f-b85e-3afc531394b1 ch=326 read=116462 start_time=2019-12-13T08:31:07Z barcode=BC01 runid=2c9cf7bc05858273f10e7d7ec552fc0bd742dc3e
CTCCTACGGGAGGCAGCAGTAGGGAATTTTCGGCAATGGAAACCCTGACCGAGCAACGCCAAAGTGAAGGAAGAAGGTTTTCCGGATTGTAAACTTCTGTTATAAAGGAAGAACAGCGGCTACAGGAAATGGTAGCCGGTGACGGGCTATTAGAAAGCCACGGCTAACTACGTGCCAGCAGCCGCGGTAATACGTAGGTGGCAAGCGTTATCGTTATTGGGCGTAAAGAGGCAGGCGGCAGCAAGGGTCTGTGGTGAAAGCCTGAAGCGCAACTTCAGTAAGCCATAGAAACCAGGCAGCTAGAGTGCAGGAGAGGATCGTGGAATTCCATGTGCAGCGGTGAAATGCGTAGATATATGGAGGAACACCAGTGGCGAGGCGACGATCTGACCTGCAACGACGCTCAGTCCCGAAAGCGTGGGGAGCAAATGGGATTAGATACCCTAGTAGTCCACGCCGTAAACGATGAAGTACTAGAGGTGTTGGATGTCAAGGTTCAGTGCTGCAGTTAACGCAATAAGTACTCCATACGAATAATTACGTTCAGAATGAAACTCAAAGGAATTGACGGGGGCCCGCACAAGCGGTGGAGCATGTGGTTTAATTCGAAGCAACGAAAGAACCTTACCAGGTCTTGACATACTCATAAAGGCTCCAGGAGATGGAGAGATAGCTATATGAGATACGGGTGGTGCATGGTTGTCGTCAGCTCGTGTCGTGAGATGTTGGGTTAAGTCCTGCAGGCGCAACCCTTATCGTTAGTTACCATCATTAAGTTGGGGACTCTGGCAGAGACTGCCAGTGACAGGCTGGAGGGAAGGCAGGGATGACGTCAAATCATCATGCCCCTTATGACCTGGGCTACACGTGCTACAATGGATGGTGCAGAGGAAGCGAAGCGAGGTGAAACAAAACCCATAAAACCATTCTCAGTTCGGATTGTAGTCTGCGACAGAGCTGGTGGAATCGCTAGTAATCGCGAATCAGCATGTCGCGGTGAATACGTTCTCGGAGCATGTACACACCGCCCGTCACACCACGAGAGTTGATAACACCCGAAACCGGTGGCCTAACCGCAAGGAAGGAGCTGTCTAAAGGTGGGATTGATGATTGGGGTGAAGTCGTAACAAGGTAACCGG
+
*+.0/0+,2,(,1+-2544812,',-.7:3/1;87;72*(,),<0134893422601*+&)(&%)**1*/-3+,1.50851,(,+,60456:511704-3---:<.1-51.436+7050//45&('0+**-()+,36.,+,*+*$#$%%/--).0,,4501-9/.-1--+0-0*0--*-+03/02*3+*80019:190/2,*13/4*.77/,'(+*2249972417/''))/)/0..82/11/1*465542./2.//4502:814.)'%%&0*/8.,--61),14:845:859+,62-.././,-.,&$/.'%'26.234;:4-4.4.9,4+1-.,5576543:7105431..895/,2,%'-*54426**/05/+()-767-,+,-1138<4./''$')./324/04.+'()/,++17748+**-6::5,44.02//5557:-(%-/--.22+-019789871--20+&'**,-.(%**,.-<291775723'-+4,%1.,,+-0,35:574333534424/.-+1$$$&&'&+,02215598.*(+/352:60272-*&&(*-1988-,//,+7.,++/,/.-11/46'+,11-+-52:5274;7*/,%(+(()-2+)/62.3--48%-&))18-//11.455//48.020/3--3**+33831..,1.-/.-.3238869979'6004:9899:766:556746*444679787-8-./23.;-2-)*6680++)%&%%(64355369.+2/12.8.-,/:/09.11%0'(&**-,3860201-%-,&')+./0027211/25.3579:.-21'/+/2.(33+,(+,239989634485/30-94*--..425623/,+.--'),-188.64935;::92-,,/.).-).+-''('''*/,-**,)(/;<0381,.045604:;<911/0045%-&2*(**,//&&'%$$')'&&$(%$*+0-,233433403/0,22/4//(&(&)&1/,.,*)%)0003,+32280,'()%($)(,'),4;457302455127.0.-*&)+*(()674*41('-.&)'%&%)+,-,--532854-,*()'$((1033259)0,02;:21/,-++).1)050/()*(+0186:77:+80487:08
@a2816fdf-044e-4eae-aaff-38eae7078016 ch=337 read=115100 start_time=2019-12-13T08:30:58Z barcode=BC01 runid=2c9cf7bc05858273f10e7d7ec552fc0bd742dc3e
CCGGTTACCTTGTTACGACTTCACCCCAGTCATGAATCACAAAGTGGTAAAGCGCCCTCCCGAAGGGATAAGCTACCTACTTCTTTGCAACCCACTCCCATGGTGTGACGGGCGGGTGTGTACAAGGCCCGGGAACGTATTCACCGTGGCATTCTGATCCCGCGATTGCTAGCGTTCCGACTTCATGGAGTCGAGGTTACCGGGCTAATCCGGACTACGACGCACTTTATGAGGTCCGCTTGCTCTCTTGAGTCGCTTCTCTTTGTATGCGCCATTTGTAGCTTTTTTTGATGTGTAGCCCTGGTCATGCCAAGGGCCATGATGACGACGTCATCCCCACCTTCCTCCAGTTTATCACTGGCAGTCTCCTTTGAGTTCCCGGCCGGACCGCTGGCAGCGGATAAGGGTTGCGCTCGTTGCGGGACTTAATAACATTTCACAACACGAGCTGACGACAGCCATGCAACACCTGTCTCACGGTTCCCGAAGGCACGTTCTCATCTCTGAAAACTTCCGTGGATGTCAAGACCAGGTAAGGTTCTTCGCGTTGCATCCAGATTAAACCACATGCTCCACCGCTTGTGCAGGCCCTGTCAATTCATTTTGAGTTTTAACCTTGCGGCGTATTACTCCCCAGGCGGTCGACTTAACGTTAGCTCCGGAAGCCACGCCTCCAGGGCACAACCTCCAAGTCGACATCGTTTTGGCGTGGACTACCAGGGTATCTAATCCTGTTTGCTCCCCACGCTTTCGCACCTGAGCGTCAGTCTTCATCAGGGCCGCCCTCGCCACCGGTATTTCTCCAGATCTCTACACATTTCACCGCTACACCTGGAGATTACCCCCCCCTCTACGAGACTCAGCTTGCCGGTATCAGATGCAGTTCCCAGGTTGAGCCAGGGGATTTCATCTGACTTAACAAACCGCCTGCGTGCGCTTTACGCCCAGTAATTCCGATTAACGCTTGCACCCTCCGTATTACCGCGGCTGCTGGCGCGAGTTAGCCGGTGCTTCTTCTGCGGGTAACGTCAATGAGCAAAGGTATTAACTTTACTCCCTTCCTCCCCGCTGAAATTACTTTACAACCCGAAGGCCTTCTTCATACACGCGGCATGGCTGCATCGGAGAAAAACTGCGCCCATTGATGCAATATTCCCCCCTGCTGCCTCCGTAGGAG
+
863/50+19,9)-1+,/.2488.813,,-/46411355,627-,+/514:4,/28<4/4/**.5*53+**1&+-.7;6678:.79/+6461;+$((2;3-47:97322349:,,3,,.4546988/8,2',110/0-,).-,,30/32733595+**+92)'..+3-(,2.01,+700/.12554650*,,1.,+*+8,/*,62.,/50//12262.1103//',08:/41,0445/.+.+*+20++$&+)-.0055946043.%#%'(1/56/93))0),+''(('(&*)-+11214:;329;52%((.(/,+.2271.,--++)(*143436,68:,253268)/-./9<---8567292.0545:4281,-.4//2/,21.3:44,,.201.+%))-+((()--/0.033543/4342;6-/1-1+$'/,76:0-'&2-.+/*%122378:9;425<4966'$+*,5./2365255;8949.*./271/0,0.-.9792002/0;81.3125152:7:5986(*-:988:81-+,00:9<:79506///13((((0(99754+++-22237/07./5.-.'.&&,18+'*/13:9<972;;0.-./8<,/2/1.5//+)&'%()*)+*998,(59729221.**).,3.,31014154,2,*63//.68.5&&*2..//1788-7,--67865867705-*%,/0139:886689064,..62.*&(98/27;;./+43,,+/,,18.0''$,0023174872600/7/+45'+28.2158/-/591-/(0-4)+.()+.*+,2.-///24,,-1593368/-3*,(-423,'&$&$'--36:4-)*,.32+%,4456+&()/'7)(''(33'(45458:::9;5,/443,&(/((()'/&29/31+-20/.1/10/.123936976779742,1.,(--.:.**4687:53,-9373922/8--,-6/+,)(.%/-+-1--///08712,*'('%*,6//-5%22123935<8734-420155323+5.-'13190+,...72.+,*.&,)12)*8.6-325/-1--+,$+'$(.)'((/,2)*+.30218/:55<65820)-,.-400125455746730-+1367+**(*'+4,*/4+&++,.7444:7-.2-)++,0/2757835376/0
@74a1034b-b06e-4a01-af56-61e5afba0009 ch=147 read=85043 start_time=2019-12-13T08:30:46Z barcode=BC01 runid=2c9cf7bc05858273f10e7d7ec552fc0bd742dc3e
CCCGGTTACCTTGTTCACCCCAGTATCAATCGCATGGACGGCTCCTTCCTTGCGGTTAGGCCACCGGCTTCGGGTGTTATCAACTCTCGTGGTGTGAGCGGGCGAGGGTGTGTACAAGGCCGGGGCAATATTCACCGCGACATGCTGAGTTCGCGATTACTGGATTCAGCTTCATGTAGTCGAGTTGCAGACTACAATCCGAACTGAGAATGGTTTTATGGGTTTGCTTCACCTCATGACTTCGCTTCCCTCTGCACCATCCATTTGTAGCACGTGGCGCGTTAGCCAGGGGCGCTGATGATTTGACGTCATCCGCCTTCCTCCAGCTTGTCACTGGCAGTCTCGCTTCGAGTCCAGCAATAATGATGGTAACTAACGATAAGGGTTGCGCTCGTTTAACGTAACCCAACATCTCGACACGAGCTGACGACAGCCATGCACCACCTGCCATGTATAGCTATCTCCATCTGGAGCCTTTATGAGTATGTCAAGACCTGGTAAAGGTTCTTCGCGTTACTTCGAATTAAACCACATGCTCCACCAGCAGCCGCGTTAAATCGAATTCCTTTGAGTTTCATTCCTTTGGGGCGTACTACTCAGGCAGATACTTATTGCGTTAACTGCGGCACTGAACTGACATCAACGCGAAATTGCTCATCGTTTGCAGCGTGGACTATAGGGTATCTAATCCTATTTGCTCCCCACGCTTTCGGGACTGGGCGTCAGTTGCAGGCCAGATCGTCGCCTTCGCCACTGGTGTTCCTCATATATCATTTTCCCACCGCTACACGTAGATTCCACGGTCTGCTCCTGCACTCTAGCTGCCTGGTTTCTATGGCTACTGAAGTTAAGCTTCCGAACTTACTGGGCCCTTACCGCCTTGCCAACCACTCATACCGCCCAATAATTCCGGATAACGCTTGCCACCTGCATGTATTGCACCGCGGCTGCTGGCGTAGTTAGCCATTGGCTTTCTAATAAAGTGCCATGCGTAAACACCATTTCCTGTAGCCGCCGTTCTTCCTTTATAACGAAGTTTACAATCCGAAAACCTTCTTCCTTCGCGTTGCTCGGTCAGGGTTTCCCCATTGCCGAAAATTCCCTACTGCTGCCTCCATTG
+
+00(+/-+2,/'&()')41.(('')*'('(*%'#&'(&)'')+/-566*,**+2817'.'**'*5*2+,33'5/.*-+**,-2.,,,-+2002/%&&&(3460-$).(()/,3,./)0-34*410-.6/..91-1;577798:994/(&0+,+02/3621,+&(.2/($*.2/53123376-+,1,$,$(()&(*-210.,/8661+,--,372;;3-106***)%,-1.'(0.3$%*'))-++-221:)+.)'((..78:8/88+)+)++&*,''%$&'(**%$%&).76.)$%'--2336<8412.-,))+1(+36736+,2...16565.,,*+++1,*&($(0)/&$'(-(&%'%('*))((0.7256412932770/-/..0,,,..2.46*%#%'),-4.*-).1020/+*,+--.52,1&--/13'160113-/0023'$)%$&$((/,-.0/./-.25.-)(+%+10186&**),./61*(+()325.1%-.4'1.;;97:0010.5*-/52+(/,//9886/0/2/000.,4)$()%*.*+-'()(/0./()-,:,,,/+++/+::--980'(--)&)&)$.%'(((./,069'*-+').*(1++-21202.102'12/42563040.1*/0/40+,(')'*((./00./25:2).+/.//8:-2/,+()*).04324:530/-.2.&,-2462),..3<81/;3.--.'.1366(6.5''%()&0../9748777/310.5;76621+*2+()+--.276+*%(,1+4/($.+(*4+,*-&,%+**0/+%&&*()&$'%,-+-1,00/+*.5664;566:;1.(&($##'&(1-0++353.*.6:4,+)%',+&'$%%%,+)+.))*$'&&'+.40&48-..-&('-+**&&/,/168;/71:060+--*3))66333*$)&(%*%1(%'%*+341911/-*,&''(&.08-**/(-,1.))**((,-)*.,'+%&%&(%$#%)+(&%)('1830220..-4847:38*'%%))*,/+-055&'))/;-+,4583,*-/-)-./503;::763'''&'&(-.(0)-'17-0;.1140+.0.3/./9:80/94.)&-/.01337874&*&&
@45cb0e4f-2bfc-4a02-ac2e-c9e313ac162b ch=194 read=78869 start_time=2019-12-13T08:30:40Z barcode=BC01 runid=2c9cf7bc05858273f10e7d7ec552fc0bd742dc3e
CCGGTTACACCTTGTTACGGCTTCACCCAGTATCAATCCACCTTAGACAGCTCCTTCCCTTGCGGTTAGGCCACCGGCTTCAGGTGTTATCAACTCTCGTGGTGTGACGGGCGGTGTGTACAAGGCCGAACGTATTCACCGCGACATGCTGGTCGTTACTGCTTGATTCCAACTTCAGTCGAGTTGCAGACTACAATCGAACTGAATGGTTTTATGGGTTTTGCTTCACCTCGCGGCTTCGCTTCCCTCTGCACCATCCATTTAGCACGTGTGTAGCCCAGGTCATAAAGGGGCATGATGATTTGACGTCATCCCCGCCTTCCTCCAGCTTGTCACTGGCAGTCTCGCTAGAGTCCCCAACTTAATATTGATGGTAACTAACGATAAGGGTTGCGCGTTTGCGGGACTTAACCCAACATCTCACGACACGAGCTGACGACAACCAGCTGCACCACCTGTATCTCATATAGCTATCTCTCCATCTCTGGAGCCTTTATGAGTATGTCAAGACCTGGTAAGGTTCTTCGCGTTGCTTCGAATTAAACCACATGCTCCGCGTGCGGGCCCCGTCAGTCCCTTTGAGTTTCATTCTCTTGCGAACGCGTACTACTCAGGCAGGTACTTATTGCGTTAACTGCAGCGCTGAACTTTGACATCCAACACTTAGTACTCATCGTTTACGGCGTGGACTACTAGGGTATCTAATCTATTTGCTCCCCACGCTTTCGGGACTGAGCGTCAGTTGCAGGCCAGATCGTCGCCTTCGCCACTGGTGTTCCTCCATATATCTACGCATTTCACCGCTACACGGAATTCCACGATCCTCTCCACTCTAGCTGCCTGGTTTCATATGGCTTACTGAAGTTAAGCTTCAGGCTTTCACCACAGACCCTTGCTGCCGCCTGCTCCCTCTTTACGCCCAATGAATTCCGGACGCGCTTGCGCCACCTACGTATTGCGGCTGCTGGCGTAGTTAGCCGTGTCAAGGAATTACCGTCACTCGGCTGCACCATTTTCCTGTAGCCCTCTTTATAACAGAAGTTTACAATCCGAAAACCTTCTTCCTTCACGCGGCGTTGCTCGGTCAGGGTTTCCCCATTTGCCGAAAATTCCTGCTGCCTCCCGTAG
+
0/+-3-%('+/.5-00*.1/('&&$++*(&*'(*+:195*+%&%''*)**-+765587.+0-/+516(,469136/0,/02(2*2//7111-*/01432,/(++54684;:7644/1,-/2*7.16+&&0(*336;8569/0,)(,,+*/,&)'''%#$('(+(+-:94+.&(*(&*(/...+.-+,1210.044;28,/01.+,+*-360+%()49.5;;,-.222/1749.-2712;4787:39-.0-/0-066:;;96:'&''&+*,.,%)*--71(*,/../1/'*483344//0/.7<0./4889:09::+&++2:56/5,+++7-,,2-,,/,+&010575211*,/*563&-%)-,/--()-++1-4*/40269300.0,,04/8/+)*&)0)*.0;964354+44*122441//')*,435%&*+-.122'1-0-3+%&(+,.0/-0105687676*2+-/11122231.0313677670-,24283/02/.-//466-,-01;725673(1,967;757.4-,,3:3.0.1.2<769*,/037842*,(+,514.16/)$,.1'0)1.09801/.:1-,022410712147)')&-++,,+,.*-67/-.,+++-.0811129,3+-+-))($&'%'**2<;35543:'5*0*++/&.,-/3347879<:0235448696982.2-02-./0433:41)(-4,+/.325*),+,2:6.0<84255234892&1/2%)$)%)-(+,2319934506436;21354,+0;/**)3'*),+236354534;54-./-.,))%%+./0200,%')125931-)(&(*3()+1011912.4:,+)-,//;103./317/.1512,./54(*74561('(((),343;4.5,./24937510.2-60,-361+--,)&)+)&/'8,0),2)%%'$$##$'%'&&*+&&()+*))''*+++200.+**,'050--07/-'&())))'(*,-3:77.()++,/..*,)+2.1:;01544.-(+)())00,+2013-,-()-44*+,300+*,392189;::;88494%0+..61.1-*(-.4656*,6)19-59:1-.6)+.**0:;'(')')*6877:096(*.-/
@7ff96806-09b8-414b-988d-cda3da66a264 ch=341 read=67819 start_time=2019-12-13T08:30:38Z barcode=BC01 runid=2c9cf7bc05858273f10e7d7ec552fc0bd742dc3e
CTCCTGGGCAGCAGTGGGAATATTGCACAATGGGCGCAAGCCTGATGCAGCCATGCCGCGTGTATGAAGAAGGCCTTCCGGGTTATCAAAAGTACTTTCAGCGGGGAGGAAGGGAGTAAAGTTAACACCTTTGCTCATTGACGTTACCCGCAGAAGCACCGGCTAACTCCGTGCCAGCAGCCGCCTTATGATAATACGGAGGTGCAAGCGTTAATCAGGATTACTGGGCGTAAAGCGCACGCGGGCAGTTTGTTAGTCAGATGTAAAGAATCCCCGGGCTCAACCTGGGAGCTGCATCTGATACTGGCAAACTTGAGTCTCGTAGGGGAGGTAAAATTCCAGGTGTAGTGAAATGCGTAGAGATCTGGAGGAATACCGGTGGCGAAGGCGGCCCCCTGGACGAAGACTGACGCTCAGGTGCAGCGTGGGAGCAAGCAGAGTTAGATACCCTGGTAGTCACGCCGTAAACGATGTCGACTTGGGGTTGTGCCCTTGAGGCGTGGCTTCCAGGCCTAACGCGTTAAGTCGACCTGGGGAGTACGGCCGCAAGGTTAGAAACTCAAATGAATTGACGGGGGCCCGCACAAGCGGCCCAGTGCAGGCATAATGGTTTTAATTCGATGCAACGCGAAGAACCTTACCTGGTCTTGTGACATCCACGGGAAGTTTTCAGAGATGAGAATGTGCCTTCGGGAACCGTGAGACAGGTGCTGCATGGCTGTCGTCAGCTCGTGTTGTGAAATGTTGGGTTAAGTCCTGAGCGCAACCCTTATCCTTTGTGCCGCTTGGTCCGGCCAGGAACTCAAAGGAGACTGCCAGTGATGAAGCGCTGGAGGAAGGTGGGGATGACGTCAAGCAATACGTAGCGCGGG
+
*,67.0/*)(00.021:1*/.'3,+,..13/,//)*/13,7454565///7/775511323030230,%')'*.33,0+11/2.''%08:/+/033;50'++,3:.+03*+*)'&&((31,0.8/--..,2/-415)/**,3-13.183,-)''&%)'2)2)//.4./054736/)+.-241%)$%%#%(),*+((+*-++**+:9100/0616/1&-)*/6.1/9773*+.1,-..1,/))&*)))01:0207,,,3*+-/)%&()&*)'00/*(.0462.-2/0244)(....-/11../,,+1++24%&%%&&))+017837-31&*+*/;::637//1730/(+()'**(0-/.,'(''-.282-,()*+89644/10.-0806.,1,594-+-3/1(&*&.,--..//.0')604+()**5066,.+./$'&($)05/26:8:<5239:4837+117641.:6.-1211-+$'&'*)%),/--&55'&(),88534//.4-<*+000.-48,++,.:8857)($((56;7+(+/.,1-2,./-*10+:)&*530/406/-,1/2..)/*395/+8.)*15574/2-)'+)///*%(''&-'++-61;<-2806.,,/017&5%/),2'*)-''&%(-,/25-8*(&**23/56*-37+,(*-9610*)*,-8.,-(,11979<714+7:648;8:71737126577964343:9:686355/344447(,*'%)+52//63/7/31401(-'#%%()/455:;0-0/14.47-).230&%$#)(8401/1.+0+0-,977:.--'++.3./((*-,-*&,)'*)*.2.-++*,*--&277/8666859'3(3/73244)-$&$%$#$
@ca3cf380-7950-4793-9344-046220e85756 ch=128 read=177963 start_time=2019-12-13T08:30:36Z barcode=BC01 runid=2c9cf7bc05858273f10e7d7ec552fc0bd742dc3e
CCGGTTACCTTGTTTACGACTTCACCCCAGTCATGAATCCACAAAGTGGTAAGCGCCCTCGAAGTTAAGCTACCCTACTTCTTTGCAACCCTCCCATGGTGTGATGGCGGTGTGTACAAGGCCCGGGAACGTATTCACCGTGGCATTCTGATCCACGATTACTGGCGATTCCGACTTCATGGAGTCGGAGTTGCGGGCCTCAATCCGGACTACGACGCGCGCCAAGGTCCGCTTGCTCTCGCGAGTCGCTTCTCTTTGTATGCGCCATTTGTAGCGTGTGTAGCCCCTGGTCATGGGGCCATGACGACTTGACGTCATCCCCACCTTCCTCAGTTTATCACTGGCAGTCTCCTTTGAGTTCCCGGCCCGGACCGCTGGCAACAAGGGGATGGGTTGCGCTCGTTGGGACTTAACCCAACATTTCACAACACGAGCTGACGACAGCCATGCAGCACCTGTCTCACGGTTCCCGAAGGCACATTCTCATCTCTAGCTTCCGTGGATGTCAAGACCAGGTAAGGTTCTTCGCGTTGCATCGAATTAAACCACATGCTCCACCGCTTGTGCGGGCCCCGTCAATTCATTTTGAGTTTAACCTTGCGACCGTACTCCCCAGGCAGTCGACTTAACGCGTTAGCTCCGGAAGCCACGCCTCAAGGGCACAACCTCAAGTCGACATCGTTTGCAGCGTGGACTACCAGGAATTATCTAATCTGTTTGCTCCCCACGCTTTCCTTTTCAGGCGTCAGTCTTCGTCGAAGGGGGCCGCCTTCGCCACCGGTATTCCTCAGATCTCGCATTTCACCGCTACACCTGGAATTCTACCCCCTCTACGAGACTCAAAGCTTGCCAGTATCAGATGCAGTTCCCAGGTTAGGCCAGGATCATCTGGCTTAACAAACCTGCGTGCGCTTGTAATGTGAAGATTCCGATTAACGCTTGCACCTCCGTATTACCGCGGCTGCTGGCTGGAGGTTAGCCAGTGCTTCTTCTGGGTAACGTCAATGAGCAAAGGTGTGCTACTCCTTCCTCCCCGCTGAAAGTGCTACAACGAAGGCCTTCTTCATACGCGCGGCAGCGAAGCTTGCATCAGGCTTGCGCCCATTGTGCAATATTCCCCACTGCTGCCTCCCGTAG
+
7,2+1,*2,2+%.6+)**',-753878/-1351433:66(*/580,-29783,./0.*(.(&'((-++,/2/67))3559/4;6,1.(.0)'15.)2/21+&()&+/)-7+,-45575/4,3.),75-0))').:6447.308223:7356723-//2/3)+*%$$$.-9220/27:6),/,))*0()$'3;13'*'()+308321141873452434.0*/*.'/050()+.-%()*2340-*0+.-.2117.79/-3142325;1;9++0.,1+-/42300/07-)*534&*)1./././/411-,/))*0.06887;;4+,)%&/0),((-4*+777:8140..386,&&%$%%/56/)('(*2+3-58865437.0*'3*)2.-11*)0,))+78762*/)//-&%$//-2-.05,48(*)((&(%'*,10)*)+-0.-,4-6657,.-,,,&%,,/../(29:,7-(0*))+(**2:,*..3352,'&(*.29558;97-464254,1()(**2+85::9;9888.6-.,00+*-,.0:506--+,-0249.21+*,()),,.4//63)'*+,2.;41647,/,05:8-62342001'.+((6504)'&),07)33232./102+*('--,*/-;.3-/1(24(-.0657-+/4**'.035:27,3/551/2457247-%))*+,13987878:-1)''*+/01317/3.14;1).0.877,-,+98-1)).2+--.3979846646;765/&&(*/54+/52382:9798027,+*,0;4425**,*('((-)085.(0/)*1$'%((,/1809152317765-46,4,&.*)+664((*04011*0/08:367:99688;46,)/02.%-617(0/'++3++**$%',.1266*-+('10/,.*(*,(,,0-1-(-+%%/.02,*/+5,,)&%$#&'-3+/5,/527112053::::;90-('(/()...,,3/&33*++9+14*&*-,-1;8223/).*+234:,++++.,,/(-24;.;875/.0,)././74,.((&%&+),&(,/61:7;45;3-+%('*)*)1,'))'('%','$%)*5&46324-../:*+.:00)/(0-/387484+/55654*+'35((9+1
@92addfe3-ac61-4d67-8b3b-6dc46da762ec ch=326 read=116426 start_time=2019-12-13T08:30:30Z barcode=BC01 runid=2c9cf7bc05858273f10e7d7ec552fc0bd742dc3e
CGGTTACCTTGTTACGACTTCACCCCAGTCGCCGGATCACAAAGTGGTAAAGCGCCCTCCCGAAGGTTAAGCTACCTACTTCTTTTGCAACCCACTCCCATGAATGTGACGGGCGGTGTATTATTACAAGGCCAGGAACGTATTCACCGTGGCATTCTGATCCACGATTACTGGCGATTCCGACTTCATGGTCGAGTTGCAGACTCAATCCGGACTACGACGCACTTTATGAAGTGCTTTGCTCTCGCGGAGTCGCTTCTCTTTGTATGCGCCATTGTAGCACGTGTCTTAGCCTGGTCATGGGGCCATGATGACTTGACGTCATCCCACCTTCCTCAGTTTATCACTGGCAGTCTCCTTTGAGTTCCAGCGGACCGCTGGCAACAAAGGATAAAGGGTTGCGCTCGTTGCGGGACTTAACCCAACATTTCACAACACGAGCTGACGACAGCCATGCAGCACCTGTCTCACGGTTCCAGGCGGCATTCTCATCTCTGAAAACTTCCGTGGATGTCAAGACCAGTGGAAGGTTCTTCGCGTTGCATCGAATTAAACCACATGCTCCACCGCTTGTGCGGGCCCCGTCAATTCATTTTGAGTTTTAACCTTGCGGCCGTACTCCCCAGGCGGTCGACTTAACGCGTTAGCTCCGGAAGCCACGCCTCAAGGGCGCAACCTCCAAGTCGACATCGTTTGCGGCGTGGACTACCAGAATTATCTAATCCTGTTGCTCCCACGCTTTCGCACCACAGGCGTCAGTCTTCTCCAGGGGCCGCCTTCGCCACCGGTATTCCTCGAATCTCTACGCATTTCACCGCACACCTGGAATTCTACCCTCTACGAGACTCAGAAGCATTATCAGATGCAGTTCCCAGGTTGGGCCGGGGTTTACCATCTGACTTAACAAACCGCCTGCGTGCGCTTTACGCCCAATGAATTCGATTAACGCTTGCGCCCCCCTCCGTATTACCGCGGCTGCTGGCACGGGTTAGCCGGTGCTTCTTCTGCGGGTAACGTCAATGGGCAAAGGTATTAACTTCCCTTCACTCCCCATGAAAGTACTCTACAGCCCGAAGGCCTTCTTCATACGCGGCGCCAGAAGCTTGCATCAATTGCGCCATTGTGCAATATTCCCCACTGCTGCCTCCGTAGGG
+
2*,.7)/262+3/*-1(67;45/8;6+.35&(%,&211./(()('*(%&'&(+127)+.,+)+..*-&-*),--25.,+,3-4;:0*-.5.:2)+,2;8-*.''+,+)'*-677*3-++$*)'-,),225151'531211434<979<9;9<:994:+,-223),+-,9-1.+0014462-+(2553(,*&/3/+/4/-/.-76--/-,.*202865566615++.7+*-2-$/)%''+&%%%&461672)+,,.11710-+..(+-./114;7:7,),-,)-.-./&*&'*30++463(-'(03.423+,,*(+,0..15789/7,/)473957.2335<-,-;89/9.-.677771480,(/3-3*),73<8750//0611,228)4-50,3++/(.)()&'0,-59685<963354041*/10-16..&&23214)(5678642/4.++,+/+1+,/-/1/04342'(+76/:)*)/*'$&*./,''*/5:984066/.1838899<:;4331-/258+)(%+&%'0/6.21*,992911/77*(0-12<56.+,+302225+0,($$%%-+,&5.9:7./13595:653<<4.0/59:,/2/120.-/07/5/.-,:89.06:+.))).)-1080634012./26.,//,2*-21555:57)6(830+,.&-(-2*2)-..//2/3373;,$+*2/668:98836,)+)'1//1001971),-52*-032*&'',.96.*+*.'#$%&('),..2128;971**189156125186.,)'1(25435-5,,.++50-,-.(,-.,2<0/347,-+---200,6+5,42,48.)7738323222/($&*&'&&),-2*,09)8877:11))*,./+4+9,%(&()1'&$'*+,0.,)-+1,67423:25:48989920+.)(%-+12.++-*-+2.2**)9+;.78/:./-320,//-4:-3.0206;662:4553/2***--1))+**1,17/,-222:<:98989958:7557*.*'&*025-'('%)%.&&,0**)+2-0.,132,%(),4++++,..+*()%/5++.2/1184934;7.+*+)+,/-))''%((#%%%%&()8((',%./66'(-+.8.8+,(+/*98-&+*'()(*'(+626*,(+
@4dfa138a-d360-46fa-b61b-1cc0c8eb6e3c ch=228 read=132624 start_time=2019-12-13T08:30:28Z barcode=BC01 runid=2c9cf7bc05858273f10e7d7ec552fc0bd742dc3e
CATGGTCTTGGTACTACCTTCGGCCGCTGCCTCGCGCAGCTCACGGACTTCGGGTATTGCCAGCTCTCGTGGTGTGAGCGGGCGGTGCGTAGCCTGGAACGGGAACGTATTCCGGACGACCTGATTCGCGGTGCCACTGGTAGCTCCGGCTTCGTAGGCGAGTTTCAGCCTGCAATCGAACCTGAGACTGGTTTAAAGTTTGGCTCCACCTCATTATGCATCTCTACCAGCCGCCAGCCATTGTAGCACGTGTGTAGCCCTGCATAAGGGGCGCTCGTGGTTGACGTCATCCCACGGCTTCTCGTTGTAGGCGGTCTCGCTAGAGTCCTCAGCAATGGTAGTAACTAACGACAGAGTTGCGCTCGTTGCGGGACTTAATAACATCCTCACGACACGAGCTGACGACGACATGCACCACCTGTCACGTATTGTTTGAAGTTTCCTCGATTAAGAGTAGTGGATGTCAAGTGTAAATTAAGGTTCTTCCGCGTTGGCGGAATTAAACCATGCTCCGCTACTTGTACGGAGTCATGAATCAGTTCCTTTGAGTTTTAATCTTGCGACCGTACTCCCCAGGCGGAATACTTAATGCGTTAGCGGCGGCACGGAAGGTGTTTAAAGGGAAACCCCCCGCACCCCTGCGTCAATTCGCATCGTTGGCGTGGACTACCAGGGTATCTAATCCCTGTTGCTCCTTCGAGCCTCAGCGTCGGTTACAGTCCAGTCGCCTTCGCCACTTTCTGGTGTTCTTCCACAATCTCGCATTTCCACCCTTCCTGAATTCACTCACTCCTCCTGCACTCTAGATAACCAGTTTGGAATGCAGCACCCAAGTTAGACGTTATTTCACATCCCTTGATATCCGCCTACGCTCGACGCCCAGTAAATCCGGATAACGCTCGCCACCTACGTAATACCGCGGCTGCTGGCGTAGTTAGCCGTGGCTTCTCGACGGATACCGTCATTATCTTCCCCAAGACAGGCTTTACGATCCGAAACCTTCATCACTCACGCGGCGTGCTGCATCAGGGTTTCCCCATTGTGCAATATTCCCCTGCTTATGCCCGTAGGTG
+
$$',((&&&'$%$'&(+&***.*0+,./0211.&%%''+072+0,3/6691)621,01*/6/010+**'*((*($%$03/677374+&')$())&%%%'0)55080/987/-$)(%%$##%''*/,*()%))&''&((.'$&%()2%*(*396.11/000)((.2+%%&'%%(-2-5**+21.0467556/781+,0+,0(((,.14356/0().)0+/0+*'%%$&%&%(%$((-.49538%'&)+,-+++**,+-/4'$$'(.06)264+%%&$'%%*-,+'&'+-.3-00&+(+&%&&&&(*-%)'*/1/55/,2.//0)).0/()+(***5.04,*,,253/++0./.*''-)/'&&'),45;31*4/+)+()%%)/+.,,')+/0224450%-,-.+0/(),++(,&*)+/'(+--..)+&*'*+&'*%&.((.:..)*,.2420,*&((*'+.5141553+$)%%&'%*),)'+/9015-'&')+''$$'*,+.,/8435.)+341.**1')0*&''),+()')##$%&*)%)%))-+3.++,5:<+464-9.,-60;:7-*++586,-133287.-*()*/,1/**.)''()2,*.,')&*&&+(,,,5//3)/,'*.*.482)'%()/-+&'$$%(('*,10&*)/&')%('-.798455/45,2-*.-051.2+/5-*+.*%&&(#%$((*49888112216)5/8,.+0.2&''-.+//34/'**$$())+,+,*&,5./80*#%)5)*&)'+)3:/2((0.('4-%%'%)*-0%(*-(*,0012%%$)$)(,-().'(&/,28/;:.1//..0(0/$,(*+*)-/(*&+'))$&)'%$&)-4)$&&&)-,+-8.//&&))+1/%$&%(,+&*,09:0672.,)...-/01/22+-''(%%'$%&'+5///./098930.)%',,1/,.3/3*1/01,'&&%$(/'%$)*))+'$(,.84/688,610/2$((*,20-..//3'$+(%/25:678:..//(+,.,-)()&))(*(,0+.612:7/222*+3.3-2/60/0.77.&$$&%%%&%'*(+-&'%%$
@79e9f302-e620-44ba-9b84-c232c109bb29 ch=460 read=62883 start_time=2019-12-13T08:30:18Z barcode=BC01 runid=2c9cf7bc05858273f10e7d7ec552fc0bd742dc3e
CTCCTACGGGAGGCAGCAGTGGGGAATATTGCACAATGGGCTGTAAGCCTGATGCAGCCATGCCGCGTGTATGAAGGCCTTCGGGTTGTAAAGTACTTTCAGCGGGAGGAAGGGAGTAAAAGTTAATACCTTTGCTCATTGACGTTACCCGCAGAAACACCAGCTAACTCCGTGCCAGCAGCCGCGGTAATACGGAGGTGCAAGCGTTAGTGGAATTACTGGGCGTAAAGCGCACGCAGGCGGTTGTTAAGTCAGATGTGAAATCCCCGGAGTCAACCTGGGAACTGCATCTGATACTGGCAAGCGAGTCTCGTAGAGGGGTAAATTCCAGGTGTAGCGGTGAAATAACGTAGAGATCTGGAGGAATACCGGTGGCGAAGGCGGCCCCTGGACGAAGGCTGACGCTCAGGTGCAGCGTGGGAGCAAACGGGATTAGATACCCTGGTAGTCCACGCCGTAAACGATGTCGACGATTTGTGCCCTTGAGGCGTGGCTTCCGGAGCTAACGCGTTAAGTCGACCGCCAGAGGTACGGCCGCAAGGTTAAAACTCAAATGAATTGACGGGGCCCGCACAAGCGGTGGAGCATGTGGTTCTTCGATGCAACGCGAAAGAACCTTACCTGGTCTTGACATCCACGGAAGTTTTCAGGGATGAGAATGTGCCTTCGGGAACCGTGAGACAGGTGCTGCTGCATGGCTGTCGTCAGCTCGTGTTGTGAAATGTTGGGTTAAGTCCGCAGCAGGCGCAACCCTTATCCTTGTTGCCAGCGGTCCGGCCGGGAACTCAAAGGGGAGCTGCCAGTGATAGACTGGAGGAAGGTGGGGATGACGTCAAGTCATCATGGCCCACCCGACCAGGGCTACACGTGCTACAATGGCGCATACAAGAGAAGCGACCTCGCGAGCAAGCGGACCTCATAAAGTGCGTCATGTAGTCCAGTTGGAGTCACCGCAACTCGACTCCATGAAGTCGGAATCGCTAGTAATCGTGGATCAAGAATGCCACGGTGAATACGTTCCCGGGCCTGTACACACCGCCCGTCACACCATGGGAGTGGGTTGCAAAAGAAGTAGGTAGCTTAACCTTCGGGAGGGCGCTTACCGCTGTGATTCATGACTGGGGTGAAGTCAGCCAACAAGGTAACCGG
+
..3--05394+.9//88456567,*+*'2**,123;6..)(&('/4.4902.-,--&0402(596973265'&)+(/-77.1+9.1-(,.52/3+*27-/,.0/70*-.1+-4-%)*-690+191:1113/9-+099405../13412;0*/+&)')&*.,&'++/4//0603+,+))721291/6.,8.*-2/311,(,,-036335/*0,01.6/898;;8655535.//01202''*))..3#++.-04533596-*-0.*0-/++(((*2*71:3483.1-.//114)+,8874.,),.%')&(*+../3:,*+116,37/7,5),493,*),-1:-,13-1,$)),2/-+-.123.(')&)(+-41;59640/0+3*3*389/+26791.3+3/43353454+*0-/,+--.76;8*,//;36-;;.10-(5578;,-1:88637*'**-+/11330/./*10/-*)'-4.+.-3:/+3+*(.)-,(/./60,3+,+,87:531-/0120732477*-)&&'%$((8/542,/17*42:4:97549-:30---40500259305-)+&*,/*./4442*---/*)+*3,$&,-,,-.1:4:89103+).414.2.094939411&%$(-,5452/0/,.;95/15)(,//0/3975:48;739*1.2/65375-224(0/115(),++/149<:9989690,-.+/.1/1;440-68,.09)575847236.)*-'+%-,*-+,&121,5473*,1)1;/274*0/40102323/2.-+,:98:.-4.,(',0'56131//0--69391./-(/+31179313235373..*-07:1(((/.:.%+'%*/0966.)))()'.-26::682:2*0-*)*+,+50)*),-*+/1)*,4))*)++-<*+1:41834++++)-;9:983%0'*-214)&**,1+&''&$&()+.'1+-22368651,+)*-0(/*501643,%)',-.+,2,+212)*48547/*.050()6547336165+1''&%'(--'/-2865<3258676774534*&')+606;61998.%')),.164.-*0+9+7:7;8,95,-4/14322+--$','$'(,12560/.))041/,0-*),%&&&0/201-4/4759//
@4058f43d-be10-45db-ac9a-f9ba09d7373a ch=389 read=69446 start_time=2019-12-13T08:30:08Z barcode=BC01 runid=2c9cf7bc05858273f10e7d7ec552fc0bd742dc3e
TTGATAGTAACGCTACCGTTCGGTTACGTATTGCTGGTGCTGAAAGTTATTAGGTATCTTTGTGTTAACCTGCGCTGTCATCTATCTTCCGGTTACCTTGTTACGACTTCACCCCAGTCATGAATCACCAGTGGCCTTTTCGAAGGGTTGCTTCACCTACTTCGCAACCCATCCCCGCTGGTTAGCTGACGGGCTGGTGTGTACAAGGCGGGAACATTCACCGTAACGTTCTGATCCACGATTTATAGCGATTCCGACTTCATGGAGTCAGTTGCAGACTCTCAATCGGACTACGACGCATATGAGGTCCGCTTGCTCCTCGCGGGAATTAAGCTTCTCTTTGTATGCGCCATTGTAGCACGTGTGTAGCCCTGGTCGTAGGGCCATGATGACTGACGTCATCCCCACCGCTACCTCCAGTTTATCACTGGCAGTCACCAGCACAGGTTCCAGCCGGACCGCTGGCAACAAAGGATAAGGGTTGCGTTGCGGGACAACCCAGCATTTCACAACACGAGCTGACGACAGCCATGCAGCACCTGTCTCACGGTTCCCGAGAGGCACATTCTCATCACAAAGAAACTTCCGTGGATGTCAGACCGGGTAGGGGTTCTTCGCGTTGCGTCGAATTAAAACACATGCTCCACCGCTTGGGCCCCGTCGAATTCATTTGAGTTTTAACCTTGCGGCCGTACTCCCCAGACGGTCGACTTAACGCGTTAGCTCGGAAGCCACGCCTCAAAGGGCACAACCTCCAAGTCGACATCGTTTACGGCGTGGACTACCGGGGTATCTAATCCTGTTTGCTCCCCCACGCTTTCGCACCTGATCTTCGTCAGTTGCCGCTTCGCCCACCAGTGATATCTCAGATCTCTACGCATTTCACCGCTACACCTGGAATTCTACCCCCCTCTACGAGACTCAAGCTGCCAGTATCAGATGCAGTTCCCAGGTTGAGCCAGAGGGATTTCCGCATCTGACTTAACAAACCGCCTGCGTGGCATACGCCCGGTAATTCCGATTAACGCTTGCACCCTCGTATTACCGCGGCTGCTGGCACAGGTTAGCCAGTGCTCTTCTGCGGGTAACGTCAATGAGCAAAGGTATTAACTTTACTCCTTCCTCCCCGCTGAAAGTGCTTTACAACCCGAAGGCCTTCTTCATACGCATGGCATGGCTGCATCGGGCTTGCGCCCATTGTGCAATATTCCCCACTGCTGCCTCCCGTAG
+
$%+&)%'&&),+,,(')(*68,1,203-5//3000401++*'((%%0'%&%&%'(%+*,34-+--8.8/7.()$('*+2('&'(,46:870835.2.8/,6-+*.)-26213./*))04488586-$'*()+/./,,274*+.*&+(/.(*-30&()((+*(%$%)+,42().62&%&'',.-)***-06/71-%--5542466/2-3.%.*,+.128668:21-&**.5.20112,*+*)/*+).-/1229<64//0512&*'*#&))(++.+,'***),,..722/8584420(+$&#''))12222/+,/.+-./+*,%)&((&$)'(&$$%''&('*--.26589;9*2,)(%(*'*+35755323:5/0754',',0563(((+-+,')*-,*.070352*)**%'*%((*.-,-3<4347764273)35-'((%%&#%&'057,+&+,2.55999;:4:2,'138,139368(322.*-))+(&(.-1-.&0-(*$)$(,(*++2()'+&&/012232'3216;6;::00---9/5421.,/-53:/8-()''++/(*,0352524/'+.5,'(-))+:08239<:8437+,-44)-*&&(25-2915;;8:81+('$&0((++--78*+)*$,'+02:34/,(,$'(((974*06)3(8+7-5;,*))0::-07102/,+4)92.0.--.741*/-/087431//527324-0.--446%-(''03.128:9968))8--.03:8:27(9456855859:248:(**0-/04:64//+*(46./102245578763<8--./9;8,,/-*-0+---+0+((&),-60-,($&%%&-/&)2(**189039&42&',')),1++14534660./)+1+*).0-.3+0-1201.,),8-9592580.021/1,-./.695.'&()03+/31144//0/066865:4,/608//128,,'*'0'10.98+/424*++1.21718<;760.'#$%&(&&&#$&,,47+'+,566:11-,2-3042341...07)),'+11<5551+0*++55323)'('*0/6./.9%6,*)*('*+.00.-+*/7334314/.,785;.-))%+&&&'*.(%*+:9-76&*1,0/-28.,4.+.&*22.,53.072++*.-7:98338445//&-$%)40133641/)&+/(0.0/8*.46<:*5+'+$&&*++-0.01,&)1276668,95((/&.
@2ef78fc8-75af-484d-8c5f-e0d36d6f554f ch=251 read=133929 start_time=2019-12-13T08:30:01Z barcode=BC01 runid=2c9cf7bc05858273f10e7d7ec552fc0bd742dc3e
CTTACTTGCTCCTACGGGAGGCAGCAGTGGGGTGTGCACAATGGAAGTGACCTGATGCAACCATGCCGCGTGTATGAAAGAAGGCCTTCGGGTTGTAAAGTACTTTCAGCGGGGAGGAAGGTAAAGTTAATACGTTGGCGTTACCCGCAGAAGAAGGCACCGGTAACTCCATTGCCAGCAGCCGCAGTAATACGGAGGTGCAAGCGTTAATCGGAATTACTGGGCGTAAAGCGCACGCAGGCGATTTATTAAGTCAGATGTGAAATCCCACGGGGTAACCTGGGAACTGCATCTGATACTGGCAAGCTTGAGTCTCGTAGAGGGGGGTAGAATTCCAGGTGTAGCGGTGAAATGCGTATAGAGATCTGGAGATACCGGTGGCAGGCGGCCCCTGGACGAAGACTGACGCTCAGGTGAAAGCGTGGGAACCGACAGGATTAAGATACCCTGGTAGTCCCACGCCGTAAACGATCGACTTGGAGGTTGTGCCCGCCCAGGCGTGGCCCGGAGCTAACGCGTTAAGTCGACCGCCGCAAATTACAGCCGCAAGGTTAAAACTCAAATGAATTGACGGGGGCCCGCACAGGCGGTGGAGCGTAATGGTTTAATTCGATGCAACGCGAAGAACCTTACCTGGTCTTGACATCCACGGAAGTTTTCAGAGATGAGAATGTGCCTTCGGGAACCGTGAGACAGGTGCTGCATGGCTGTCGTCAGCTCGTGTTGTGAAATGTTGGGTTAAGTCCCGCAACAGGCGCAACCCTTATCCTTTGTTGCCAGCGGTCCGGCCGGGAACTCCGGAGACTGCCAGTGATAAACTGGAGGAAGGTGGGGATGACGTCAAGTCATCGCAGCCCACTTGACCAGGGCTACACGATGCTACAATGGCGCATACAAAGAAACGACCTCGCGAGAGCAAGCGGACCTCATAAAGTGCGTCATGTAGTCCGGATTGGAGTCTGCAACTCGACTCCATGGAAGTCGGAATCGCTAGTAATCGTGGATCAAGTGCCACGGTGAATACGTTCCCGGGCCTTGTACACACCGCCCGTCACACCATGGGAATTGGGTTGCAAAGAAGTAGGTAAGCAACCTTCGGGAGGGCCTTACCACTTTGTGATTCATGACTGGGGTGA
+
(&&%(.*,,/.2-'-(44+06/))('+*,'(%'&5)*+.8:974(%$$&'./-/+,&'($'%-),54222+,+(*.07&'-+.0387860876;254;0),+*-1+*()(*-1*(.,.(*)'/:8.16-.'$$%)(/)0-3/.3;1-2,+/*&)(,6.0/0),(,.0-10.-4*.44)1/072-.(,,040021.,-*)'/,'&**9-8,..-32043452584424144,-.4/0-/.114&$2;.+809178:3241)%'*44000,%&',+'*/357+41+*.21//+-2-0154542-)+-%').+()*,10-6*,%/-/57/-1)1*6*5++2744,--/,122)06**0,/*&(&(+,::653+(()))556,5++'+1,/+373,/-7.1)*.,--/0/--/.1+,2(((+)(*,(%+'((*$$+3.1,(0*&%'+).+7,,155-*.51*#,)//.-26-)%'))11.2,0-&+)3-)*.*40%%$$$,0./*+(('-)-),/24.-,/01:4:/75457:264('2)+&,(--02/,-/6+9.15;;:5881;<-,,/00666-:;8*13*),*,*%,/-601-,--./,-.(0/21*/+:./--+-,)0.60390177/7-+04/289778545554-,-1..(',4,*../.,-++,()/)*0.6:898+;93,4,+,74737*-466697650(0//3997:900112.-)2+%-)*34-0-8.776:41.21;/.0712++0.++.*/60.71.2&%0''.90/51-209/5,6/67-7,0-.25*)+&&'*+)-+++.+/01;<::94-/0/3.3006710.1467::92570*.+'%#'+1.$'(&*+274084)(''&)'%'(2/.123257547675:8;*')('+-26/010,++*-&/08-02;87876,,2903:67666.2,,+.10+-+*8*-''(*-2785.677564769'()(*+)+-(*''(+,.//+.1978687:7765/-0/12,//42-*6218449..+*297-9--.7522/07198.05335.3:44./,%%/&)364:1028.&)('(&-+,+,),.++)+53.0*&+)&'&*)+65*+0.,)--02:33211321251,--
@6f6855da-4d5b-40b4-8a66-9068338c345e ch=393 read=45728 start_time=2019-12-13T08:29:58Z barcode=BC01 runid=2c9cf7bc05858273f10e7d7ec552fc0bd742dc3e
TTTTTTTTTTTTTTTTTTTTTTTTTTTTTTTTTTTTTTTTTTTTTTTTTTTTTTTTTTTTTTTTTTTTTTTTTTTTTTTTTTTTTTTTTTTTTTTTTTTTTTTTTTTTTTTTTTTTTTTTTTTTTTCAATTGCTTCACGTTCAGTTACGTATTGCCTGGTGCTGAAGTTGTCGAATGTCTTGTGTTAACCTACTTGCCTGTCGCTCTATCTTCCGGTTTTGCTTATTTACGACTTCACCCCAGTCATGAATCCCACAAATTAGTAGCCGCCTCCCGAAGGTTAAGCTACCGCTTCTTTTACAGCCCTCCCACGCCGGGTGCTTGACGGGCGGTGTGTACAGGCCAGAGACGTATTCACCGTGGCATTTCACAGATCACGATTATAGCGGTCCCGACTTCATGGAGTCGGGTTGCGAACTCCAATCCAGTTCGACGCACTTTATAGAGGTCACTTGTCTCGCGAGTCGCTTCTCTTTGTATGCGCCATTGTAGCGTGTAGCCCTGGTCGTAAAGGACCGCGTGGCAATCCCACCTTCCTCCAGTTTATCACTGGCAGTCTCCTTTGAGTTCCCAGCCCGGACCGCTGGCAATAAAGGATAGGAGTTGCGCTCGTTGCGGGAACAGCAACATTTCCTGGCGCGAAAGGTGTGACAGCCATGCAGCACCTGTCTCCCACAGTTCCCGAGGCACCAATCCATCTCTGGAAAGTTCTGTGGATGTCAAGACCAGGTAAAGTTCTTCGCGTTGCATCAGGTCGGCTCCACATGCTCCACCACGCTTGTGCGGGCCCAAATCAATTCATTTGAGTTTTGGCGCTGGCCATTACTCCAGGCGGTCGAGCCAACGCGTTAATCCGACCACGCCTCAAAGGGCGCAACCTCAAGTCGACATCGTTTACGGCGTGGACTACCAGGGTATCAATCCTGTTGCTCCCCACGCTTTCGCACCTGACGTCAGTCTTCGTCCAGGGGCCTTATTCACCATTCCTCAGATCTCTACGCATTCACCATACACCTGGAATTCTACCCCCTCTGCAGAGACTCCAAGCTTGCCAGTATCGGGTAGTTCCGGACGGGCCCCGGGGATTTCCACATCTGACAACAAATTGCGTGCGCCTGCACGCCCAGTAATTCCGATTAACGCGCACCCTCCGTATTACCGCGGCTGCTGGCACAGGTTAGCCGGTGCTGCTTCTTCTGCGGGTAACGTCAATGAGCAAAGTGTGCTTACTCCTTCCTCCCGCTGAAAGTGCTTTACAACGAGGCCTTCTTCGCCACGCGGCATGGCTGCATCGGGCTTGCTTTACGCCCATTTATTGCAATATTCCCCTGCTGCCTCCCGTAGGAG
+
$$$$$$$$#$&$%%&'''(()(((((((()((((('''''&&''''''''&''''''&''''''&&'&&''''&&'''&&''''''''''''&'''&'''''&''&&''&''&&''''''&$%$%%('$+%%'*/*%(*-54++6+*-24-3,**''*),++%&**&/5.10&$')+/--0'+41.../2$#%'%&05.004-2/1///0642')*/2.)$'-,008,)+-,/321+043)+,9733-.3---+$%&*()(''*(&*'%(+*.-,,/1164.-,')($(&$'4.*360(%&'&,+*(+2,).(''*-&))+3,-.41872'0-,,&%$%%''+-&''*),&+$*-,,10/3*))%+6*.&&&'%))%''*1300./..+5+3.,--+/+((*,'(),(*+-.)*&&//-8'8)72/&(&(&')+*,('*//,.'&&*.)+$'.()++).$%(&)(*)+2--++.3,&*)-.2259*23)**+/.-.***++(%(,/33128,).00*'&(''%&#$(-0+$-1040,,-,+.062,.0335/;/..8756)(*+,.16;.4+*+/7-45672,,+*,++('.-),3.6,+,%*06*0,.11./0-.,0('&')$-(-*&(+)+''*&*%*(()'&%%&&')21*2623+*%&)&/0+.26-4/*%*)0083.+)'+/+%-&///59,142110..,(+*01,-/4;9936632135;)02-/4.*-9/5;87841:01168+--0&%$&#+)&,+134645-*-%(&)2*,.65/3,22-$%&(*47693$$)'(')/45)%$(%&#&)25'.()++.(%&+(,7/1.,(,'(%,*,,(+)(&)&&%*-'+'.53431*+3/.'*-2/+-/(*)+0259236,,/6*++-***,3-,.-15+.0*0**%'&)--,*12),-401)&***/1/+&&$&'$%$)+..26766;6.*-,'/04-2310+)'%&2-&'-+--0'(.640-''**,+10.%'&#%''(,2/1.0*7-553577/+()$#%&&&),702%-(#&((&02,-0212&,$(#&'*+&))&&&)',&'$'(1*,27/3,(*((*$$%$(&%%'('%&),,00))%')+),)*((',-.209(*(+02.'+%%%&$'(&,+.+-,*/,/-&''+*./512.,'+*73/6533606-('('./647;8849-/&'*57410*)+++7:65)*(')%&'.-..2,(.)((+3*'+,4.75,-..//+*,///'&*&%$&(%)+)$&%%'+-)3111/3+)&&(*(&+%'(''(+)(&.*/1,',/''0.,,-/+-2-.-,)(((+)+3/28+&3&*)&%
@87deb5ba-e8ee-4141-9a41-fc8aa3530120 ch=246 read=105763 start_time=2019-12-13T08:29:58Z barcode=BC01 runid=2c9cf7bc05858273f10e7d7ec552fc0bd742dc3e
CCGGTTACCTTGTTACGACTTCACCCCAATCATCAATCCCACCTTAGACAGCTCCTTCCTTGCGGGTTAGGCCGCCGGCTTCGGGTGTTATCAACTCTCGTGGTGTGACGGGCGGTGTGTACAAAGGCCGAACGTATTCACCGCGACATGCTGATTCGCGATTACTAGCGATTCCAGCTTCATGTAGTCGAGTTGCAGACCACAATCCGAACTGAGAATGGTTTTATGGGTTTGCTTCACCTCATTCGCTTCCTCTGCACCATCCATTTGTAGCACGTGTGTAGCCCAGGTCATAAGGGGCATGATGATTTGACGTCATCCCGCCTTCCTCAGCTTGTCACTGGCGGTCTCGCTAGAGTCCCCAACTTAATGATGGTAACTAACGATAAGGGTTGCGCTCGTTGCGGGACTTAACCCAACATCTCGACTGACGACAGCCATGCACCACCTGTATCATCATATAGCTATCTCTCTCCATCTCTGGAGCCTTGTAATTATGTCAAGACCTGGTAAGGTTCTTCGCGTTGCTTCGAATTAAACCACATGCTCCACCGCTTGTGCGGGCCCCGTCAATTCCTTTGGAGTTTCGTTGCACGAACGTACTACTCAGACGGAGTACTTATTGCGTTAACTGCAGCACTGAACTTTTGACATCAACACTTGGTACTCATCGTTTTACGGCGTGGACTACTAGGTATCTAATCCTATTTGCCCCCCCCACGCTTTCGGACTGAGCGTCAGTTTAAGACCAGATCGTCCTGCTCGCCACTGGTGTTCCTCCATATATCTACGCATTTCACCGCTACACATGGAAGATTCCACGATCCTCTCCTGCTAGCTGCCTGGTTTCTATGGCTTACTGAAGTTAAGCTTCGGGCTTTCACCACAGACCCTTGCTGCCGCCTGCTCCCTCTTTACGCCAATTCCGGATAACGCTTGCCACCTACGTATTACCGCGGCTGCTGGCACGTAGTTAGCCATTGGCTTTCAATAAAATTACCGTCGCTCGGCTACCATTTCCTGTAGCCGCCACCGTTCAACTCGCTATAACAGAAGTTTACAATCCGAAACCTTCTTCCTTCACGCGGCGTTGCTCGGTCCGGGGTTCCCCATTGCCGAGAAATTCCCCTACTGCTGCCTCCCGTAGGAG
+
5-/-4--9.:.-/9,..&56;70256(2*/0;88693,.*)-*1-/),-0/111899:7,5..,3).3(,344,-,..+/820;//+9----3'(*,--&/))..1246345/,,**++//.09++8,4//44399:<989:8:7;:9;:;;;8:976743280,,,,.02905.,(-07245886891--40:13054+))*8:91.'&1)-,.-/63593;<6-3-76178(*,:578:1+%%$'%$%*11).73//0015::9:7-''*,//3314...1/18-+/82/./12/392069////,5<-+-4.1294:2++678688)/((++3.//,./.20'56640-./.11131:9-..++/-2/2244953..-,0-*.1,(+03382323431/:+.0;:62142..+(.30742//-%+,21/.*),+098937673,-*,,1130%()(+-6532221332-+%(,-.586449-.0219+.*''((*89905257<969865.74<:9<:8986412552-//024<789(.-/03449334-.,0).(/&4/272)%+,,7/9264;;65+--63*&)(&*(-1/3946.2**,/0'*$+''&(*,-3121922.6/4.3622+..--003832;;7-2223720.$'%%&())-.5187693;,'/.8-,-/+/44110/'&+).2,.8476+&51')2091728-,////:2/*6(00+)*,,69,0.:.*)&'+133:;736,))(*,/08711227879<85305./.22476386838;2,,./05640//.052+)'.(2+'&(-.38966676700.-.443373558;/05571;10:44/.7--/:/.%***+(14/45),#&(&'((7:<80900066;6:;3000-6.023<1-.42/+**,1.+3+2'')').,-6;//;/454846636<32251138796/&*+.0.7-,+20'4(4,10:62,5,/8/%.*'48521)-./-.,.,2835<:3-//0//06.49/08080+)(./0-,20,0+,*(***/:0,-2909*)0-+143859396,45*//0/9203322;/5.,0&+6;66.3::0)*/./4//&/'5)8*92-%&)*+133140060+1'.,,+
@ef1aa7e8-8822-44e7-8ddc-3b3a1dcaddd1 ch=267 read=76958 start_time=2019-12-13T08:29:50Z barcode=BC01 runid=2c9cf7bc05858273f10e7d7ec552fc0bd742dc3e
CCGGTTACCTTGTTTACGACTTCACCCCAATCGCTGGCCCACCTTCGGCCGCTGCCTCGCAGTTAGCTCACGGACTTCGGGTATTGCCAACTCATGGTGTGACGGGCGGTGTGTACAGACCGGGAACGTACTCACCGCGACATTCTGGTCGCGATTGCCTAGTAGCTCCAGCTTCATGTAGGCGAGTTTCGACCTACAATCCGAACTGAGACTGGTTTAAAGTTTGGCTCCACCTCACATTTGCATCTCTGTACCAGCCATTGTAGCACGTGTGTAGCCCTACACATAAGGGGCATGATGATTTGACGTCATCCCACCTTCCTCCTGGTTAACCCAGGCAGTCTCGCTGGAGTCCTCCTTAATGGTAGTAACTAATAACGACAAAGGGTTGCGCTCGTTGCGGGACTTAACCCAACATCTCCTGACACGAGCTGACGGCAACCATGCACCACCTTGTCCCCGAAGGGATTTCCTCGATTAAGAAATGGCGAGGGATGTCAGGGTATGAGTAAGGTTCTTCGCGTTGCTTCGAATTAAACCATGCTCCGCTACTTGTGCGGGTCCCGTCAATTCCTTTGGTTTTTAATCTCTTGCGACCGTACTCCCAGGCGGAATAGCAATGCGTTAGCGGCGGCGCGGTGTTGAAACCCCACACCTAGTATTCATCGTTTACGGCGTGGACTACCAGGGTATCTAATCCTGTTGCCTCCCCACGCTTTCGGGCCTCAACGTCAGTTACAGTCCAGAGAGTCGCCTTCGCCACTGGTGTTCTTCCTAATCTCTACGCATTTCACCGCTACACTAAGATTCCACTCTCTCCTGCACTCTAGATAAGTTTGGGTGCCTTAAGTTAGTGGGTATTTCATCATAATCATCCGCCTACGCTCCTTTACGCCCGAGTAAATCCGGATGTGTTTCGCCACCTACGTATTACCGCGGCGCAACGTAGTTAGCCGTGGCTTCCCTCCTTAAGGTGCCGTCATTATCTTCCCCAAAGACAGAGCTTTACGATCGAAAACCTTCATCACCCACGCGGCGTTGCTGCATCCAGGTTTTCCCCATTGTGCAATATTCCCTGCGCACTCCGTAGGAG
+
33(+0,*0536.39,-./,-.6.,896/3445-,+,'18.+2412/-.1035998641'*&105...55466;4+---*7450/5/180++)($),.4321363:995974602)-)++0/'3+7,,19247868;686899:<813%6,/22)2*'+*+'2/1%0,8+)+02975732)/,,--.-:+)%'+0&(/5:702.0/-,,,264:917;9+7,-0:1071667017/2((%),'+457/.--*017<213;146,(&))(.-'(*1+),55/(')*,*,+-()2*00/,.*-/5<41176::;313-*117;282..,/5262/2-))-3852632645532+(+-21/%%',0-/0.-,1/51-0(&'&)+.148-+11.500/12553;231:85)(',(.-*,).422-/()+./),+,,,--,12(2/00807.0138./6.8,+120''(.)0*+-6606330,3*,*%'%'*,/1)%,0908/..,,)**'+(%'''&(--:87<644/5/,.8:90,/.00<788/.00259100-,,1)/%+(47-0:.*,.,./8,&&*&)/-4:74-9/-+).2.,*)4/'4+/02)&%+/7583820&&(7-7886/&-+'**(++%&&)&*-../931:8,',+.75%1122;5675015+%()000357610'28478,--17+.8421)*/6++++/9;4-//35<;,(-',(,,+-,-.7,3181205/6()'(''()1+1.,,69::45451-.1513-4-'*8-1341///1/3;5/*,()./+.*..-&%)0+7.)***,-*+))*+100210/44-(*097),&'#&%&(++,/)(%#$))+(&.-()+.&((4/7574((-97561568+*1(&*)+)'''%)04222457))%%#&(*.+08137-*-&$(*1-.3-*/*)$#$#$'*8/9/.-463*+&&%(.0()1//1,).-/%06453004,*(1,165,08+*/2*))-+-27---'13+-31*-/,2*./11664*..1/1++29(*+*+,+.,'..*38+.48*(6.-.2,)())011,)'))*,'('//''%-.*+
@953e3aa6-f6b5-456f-b76b-2aa15a415cee ch=479 read=245778 start_time=2019-12-13T08:29:46Z barcode=BC01 runid=2c9cf7bc05858273f10e7d7ec552fc0bd742dc3e
CTCCTACAGGAGGCAGCAGTGAGATATTGCACAATGGGCGCAAGCCTGATGCAGCCATGCCGCGTGTATGAAGAAGGCCTTCGGGTTGTAAAAGTACTTTCAGCGGGAGGAAGGGAGTAAAGTTAATACCTTTGCTCGTGACGTTACCCGCAGAAGAAACACCAGCTAACTCCATTACCCAGCAGCCGCGTAATACGGAGGTGCAAGCGTTAATTACTGGGCGTAAAGCGCACGCAGGCAGTTTGTTAAGTCAGATGTAGAATCCCGGGCTCAACCTGGGAACTGCATCTGATACTGGCAAACGAGTCTCGTAGGGGGGTAGAATTCAGGTGTAGCGGTAGAAATGCGTAGAGATCTGGAGGGAATGCACCGGTGGCGAAGCGGCCCCCTGGACGAAGACTGACGCTCAGGTGCGAAAGCGTAGAGACAAACAGGATTAGATACCCTGGTAGTCCACGCCGTAAACGATATCGACTTGGAGGTTGTGCCCTTGAGGCGTGGCTTCCGGAGCTAACGCGTTAAGATCGACCGCCTGGGAATACGGCCGCAAGGTTAAAACTCAAAATGCGTTGGCAGAGAGGCCCGCACAGAAGCGGTGGGGCATGTGGTTTTAATTCGGTGATGCAGCGCGAAGAACCTTACCTGGTCTTGACATCCACGGAAGTTTCCAGAGATGAGAATGTGCAGCTACCAGGAACCGTAGGACAGGTGCTGCATGGCTGTCGTCAGCTCGTGTTGTGGAAATGTGCAGGTTAAGTCCGCAACAGGCGCAACCCTTATCGCTGTTGCCAGCATTGGTCCGGCCAGAGACTCCAAGGGAGACTGCCAGTGATAAACTGGAGGAAGGAATTAGGATGACGTCAAGTCATCATAACCGACCCAGGGCTACGATACTGCAATGGCGGCGCATACAAGAGAAGCGACCTCGCGAGAACAAGCGGACTGGCCTCATAAAATTCACGTCGTAGTCCGGATTGGAGTCTGCAACTCTCGGCTCCATGAAGTCAGGAATCGCTAGTAATCGTGGATCAGAATGCCACGGTGAATACACGTTCCCGGGCCTTACACACCGCCCGTCACCATAGGAGTGGAGTTGCAAAGAAGTAGGTAGCAATAACCTTCAGGAGGGCGCTTACCGCTGTGATTCATGGCTAGAGGTGAAGTCGTAACAAGGTAACCCGG
+
+*0*'(*&1,*,''()-)-(*$'(''1,*+**/..-2*('-,,)-....-,.-&.214/3401100102632&((,../**&&*,*8(+-98-,./,691)(+('5.*0+,4)44(+,.6724958405-45/(+,,&')+/+4../45+...0/(*,&*237///..1//.1%.('*'&%,**+3*&'&*&,+./,5.*,+,,7:3664)-&*%,.;:;863/490+,,,+,+-&2,*(+167%).,+235./02*.*&--*-40(/1010,+/337;0+*0511110113347110(+*&')')),/.(,%1)/.4+32//00/1),&/&'')),60&'.-))23))')*+,/089/*/,'-+2'('-+(31//'''%&$&)-6:3,-/978,.++*,&*).-0023080.)))*'%%&)&)$')+,302.,/)1/..14/7:3129987372-.027.-1:20332,232//.0-/,-+.-*-056(&,-*46232281/2*)(+%+-/1/.,.)0'/'#%+-31761250)+*)((*41825075042354343//6.75*''%%(,)$+%&&'%.)01.)/-2.'(*)*15459))(*+*(+-1;93.8592-(+**,+*.%+*2..3./0547537;8:8741/+'.445,((,,-.,0;2-''(,--82-+---55/.$&%%(*/(3...0.04/-/&%%*),28466787;:908956864668787/7.,*(+-,+.0)**063900*349/23/5%&)+,.2)2.&(&&)7,,0%/,*+('&'#'&.*84/2*2+%($%.,,3'3,)/.$,(/868510,+,+)&'&(57+*((()'&%*+(+1)(*---772-,123452,/%&%((-4(&1012('($%,,+)$*0902.***()++,,.0%&*'(,**.13323-/.&()$*-/'0/921,+&.102313:-$)&&%)-,/'1*,00+,0+1/-*())/122./***)(&$()7344,&(''*','+++1&.1../04330848754.)),,*-)&(+53..7,'1(*,.722.*3*+&&&'*,/-18.35(%%%%&+'+(,*'%%(*%,/8-.09,(,*()(+))*$*')$('*(*-0%7/-24.300-0),/'(0+-14592)(-)+,/-())*''+()52345622.6.1:.:,,,
@a401a3a6-1709-4357-bcd9-9e7b7aff1fa1 ch=257 read=61545 start_time=2019-12-13T08:29:44Z barcode=BC01 runid=2c9cf7bc05858273f10e7d7ec552fc0bd742dc3e
CCTTGTTCGACTTCACCCCAATCATGGCCCTACCTTCGGCCGCTGCCTCCTTGCGGTTAGCTCACGGACTTCGGGTACCAACTCATGGTGTGACGGGCGGTGTGTACCGAACCAGGAACGTATTCACCGCGACGTGCAGTTCGCGATTACTAGTAACTCCAGCGCTTCATGTAGGCGAGTTTCAGCCTACAATCGAACTGAGACTGGTTTTAAGTTTGGCTCCACCTCACGGTATTGCATCTCTCATTGCCAGCATTTGGCACGTGTAGCCCTACATAAGGGGGCATGATGATTTGACGTCATCCCACTTCCTCCTGGACGTTAGCAGGGCAGTCTCGCTAAAGGAGTCCTCAGCAATAGTAGTAACTAACGACAAGGGTGCAGCTCGTTGCAGGACTTAACTAACATCTCACGACACGAGCGGCGGTGGCCATGCACCACCTGTCACCTTGAGGATTTCCTCGATTAAGAGTAACAAAGGGATGTCAAGTGTAGGTAAGGTTCTTCCTTGTGCTTCGAATTAAACCACATGCTCCGCTTCCTTGTGCGGGTCCCGTCGGTCCTTTGGGTTTCATCTTGCGACCGTATGGGCGGAATGCCAATGCGTTAGCGGCACGGGAAGTGTTGAAACCCCACACCTGAGTATTGCATCGTTTACGGCGTGGACTACCAGGAGTATCTAATCCTGTTTGTACACGCTTTCGAGCCTCAGCGTGAGTTACGTCCAGGAGTCGCGCTTCGCCACTGGTGTTCTTCCTAATCTCTACGCATTTCCGCACTGGGAATTCCACTCTCTCTCCTGCACTCTAGATAACCGGTTTGGAATGCAGCGCCCAAGTGGCAATACGTAGCG
+
+'(,)8;43368-+)-37-*.-/#&%1(8-+-847:3,27*''(&+*+.-7.*-390:/....*+09//.//)'&.$-3/+-,-'++1++,,,3/.+/+9656650/%')42:1:62411456<6159-2622*)#$$(,9-+,./1:11020/0%('4)*%,',/20)2+)./731')09/-+135.--/72723/5.-(',2/162:;,.-/1<627455601734+6285.1-,-12842/*$)'&,)'%%$))'&&&%(+++*,,04,&'*)(-)+.0.+005334348:9112899:/7,($((-/(037001*'(,/-).%06-/$)/13668995),(),01704)%)*2+-331134:87787311*')-*+()(*+,0031//&454.7-3,&'/),--021+-/0447&%3425*+%$%&'(&,-0.1713925.-+2'.*'$*)&3:972244,:-0.(*(+()()2,+36697894558664232.,01232)-*+**')((001))305/9298/0/0-,-.0.,.*)%&'+('().2-3(((-+('+')*1/'+**.)$%,,*+(((%%$$$#$%*,1+0++,%-*(/48926('*)*4//*0+&&'*.0/9/+5/-61+%((+/+&$'*(+(#')+746;9-0'521/371/2,3,'40)+,-2622944613183('%&&)(+,0-,(&/5333-..,,%%'/''(')0/-2/),,116'','(&))$))'--3.9..05((09452246425*3:+('%'&*)',*.)2/59000.--+,*/5/07/000/22752110'/,1+,)&+++.--,&,,*,('''+,162134&%&'#
@a187bf11-b0d9-4b6a-a14d-584e8e799165 ch=189 read=158651 start_time=2019-12-13T08:29:41Z barcode=BC01 runid=2c9cf7bc05858273f10e7d7ec552fc0bd742dc3e
ATCGTACCTTTGTTCAGTTACGTATTACTGAGAATTGCTGAAGTTGTCGAGTATCTTTAATGTTAACTTACTTCTGTTGGGTTCGTATGCTCCCTGCAGAGAGCAGCAGTAGGGAATTTTTTTCGGCAATGGAAACCCTGACCGACATGCGTGAAGGAAGAAGGTTTTCGGTTGTAAGCTTCTGTTATAAAGGAAGAACGGCGGCTACAGGCTAGCCAGTGACGGTACTTTATTCAGAAAGCCACGACTAACTACGTGCCAGCAGCCGCCGCGGTAATACGTGGTATAAAGCGTTATCCAGATTATTGGGCGTAAAGAGGGAGCAGGCGGCAGCGGGGTCTGTGGTGAAAACCCAGAAGCAACTTCAGTGATAAACCATAGAAACCAGGCAGCTAGAGTCCACAGGAGGTCAAGTGGAATTCCATGTGTGGCGGTGAAATGCGTAGATATATGGAGGGAACACCAGTGGCGAAAGGCGACGATCTGGCCTGCAACTGACAGTCAAGGCGGGAGCAAATAGGATTAGATACCCTAGTAGTCACCGTAGTGATGAGTACTAAGTGTTGGATGTCAAGTTCAGTGCTGCGGTGTAAATTACTCCGCCTGGAAGTGGTACGTTCATAGAATGAAACTCAAAGGAATTGACAGGGGCCCGCACAAGCGGTGGAGCATGGTTTAATTCGAAGCAACGCGAAGAACCTTACCAGGTCTTGACATACTCATAAAGGCTCCAGGGTACGGAGAGATGGCTATATGAGATACAGGTGGTACATGGTTGTCGTCAGCTCGTGTCTCGTGAGTGTTGAGTTAAGTCGCAACGAGCGCAGCCCTTATCGTTAATTTCCATCCATTAGTTGGGGACTCTAGCGAGACTGCCAGTGACAAGAAACATGGAGGGCAGGGATGACGTCAAATCATCATGCCCATATGACTGGGCTACACGTGCACAATGGATATGGTGCAGAGGAGGCTGGCTGCAGGGTGACAGGCCCTTAAGCCATTCAGTTCCGGATTGTAGTCTGCAGCTTGACTACATGAAGTTGGAATCGCTAGTAATCGCGAATCAGCATGTCATAGTGAATACGTTCTCGGGCGCATACACGCCGTCACACCTGAGAGTTGGAAATGCAGAAGCGGTGGCCCATACCGGGAAGGCTGTCTAAGGTGGGGATTGATGATTTAGGGTGAAGTGTAACAAGGTAACCGG
+
"%%)(%*)),)'+:52+4-**&,*.2,/0,+(,).+(,&'/+&.2*34%$&(&/*79))&.'-.)*)*/(,07*-..*0722-($&$*(-.09,.052.)(%**1,.,,),(*')(,-*+-)(),/61-/(&(/*+;.,++/&%%)&&%)(.-,40011'*+*(,48//*+),'*.+',194211:0/19,+)*((&**)+(0,,,(&%&%#$$'*.&'(*.1'-/--00/*,7-&(,2/-01+,(',46766/--0.4920,+&,+&&$#$%$++.*.7.5&))#'(41.2-5.,+1(%&+/,+373:88+*1/)(')/+'+/&&23)55034'17--*+*)*32*-1-%-*')$(&&()((,1++)(&'*07)35'0*(*71+2/27.2%,*/))'*'&$%$*,(,,'())**,''$0)2005.2-)(.*,344-64++3977688996888.11*+/++.2/5233/,-3+-106;411002685:578693('&&&(+,)((%$')()%-6:;8/63-8,1(/058:*+,111146%+$%'%#&(,-*($&%('/)-)..:594704520+,:6379751,+(%$##%,+(-(,-/5/3:73),)),&..0456;3'&+*,:2139700111,+,,207128&259.+6*).-..45758970,-.-/+-.::18747--1*++&,(*-0734:90:/.07)-)..0535523+.-/)+,3.15322+*-+&&$'+())))-7'/15593634/0.,--./-46%#$'(888:778565&65686650.&$'(%$$'(*''%%0*,&%'*$+*++&$**62+,73+,112:838.'./',**/.*(/,++.2*6:546-,,)()'(*,.2266*0002/6*%)&%&%%,+*+(&&&385/2104356271.02/058*42+$&%)()-.00+,.0+*+)*)+%'*/..421%&+,)(++-*-*'+,'#&%#$#$#-+&&('(&&&++%'$%%%($&$$'(*413'.+(1-,-+14/-)(#('('*)005735(()&)*1+4338410/0/612.%%*+7+)&)*24665'&%)//2866857:223*0,($&$&$&#&$+.+12220/0#$(&'%*&(&/++((*,(,-)*(+'((')&%%&*+.4+.)*(''%,-+,)),-,/61**2+-/1169&$0,*)+1.****-637;,75886506
@bd1004b4-ca95-442a-b873-16383e18d83b ch=509 read=136882 start_time=2019-12-13T08:29:22Z barcode=BC01 runid=2c9cf7bc05858273f10e7d7ec552fc0bd742dc3e
CTCCTACGGGAGGCAGCAGTAGGGAATTTTCGGCAATGGGAAACCCTGACCGAGCAACGCCGCGTGAAGAAGGTTTTCGGATTGTAAACTTCTGTTATAAGGAAGAACGGCTACAGGAAATGGTAGCCAGTGACGATACTTTATTAAGCCACGGCTAACTACGTGCCAGCCGCGGTAATACGTAGGTGGCAAGCGTTATCCAGGTTATTGGGCGTAAAGAGGGCAGGCGGCAGCGGGTCTATGGTGAAAGCCTGAAGCTTAACTTCAGTAAGCCATAGAAACCAGGCAGCTAGAGTGCAGGAGGATCGTGGAAATTCCATGGCGGTGAAATGCGTAGATATGGAGGAATACACCAGTGGCGAGCGACGATCCGGCCTGCAACTGGCAGTCCAGCGTGGGGAGCAAATGGGATTAGATACCTAGTAGTCCACGCCGTAAACGATGAGAGTACTAAGTGTTGGATGTCAAAGTTCAGTGCTGCAGTTAACGCAATAAATTGCTCCGCCTGATGTAGTACGTTCGCAGAGGCTCAAAGGTGACGGGGGCCCGCACAGAAGCGGTGGAGCATGTGGTTTAATTCGAAGCAACGCGAAGAACCTTACAGTCTTGACATACTCATAAAAGGCTCCAGAGATGGAGAGATAGCTATATGAGATACAGGTGGTGCATGGTTGTGAAGTCAGCTCGTGTCGTGAGATGTTAGGTTAAGTCCGCAACGAGAGCGCAACCCTTATCGTTAGTTACCATCATTAAGTTGGGGACTCTGGCAGAGACTGCCAGTGACAAAGCTGGAGAGGCAGGGGATGACGTCAAATCATCGCGCCGCCTTATGACCTGGGCTACACACGTGCTACAATGGATGGTGCAGAGGGAAGCGAAGACCGCGAGGTGAAGCAAAGGCATAAAACCATTCTCAGTTCGGATTGTAGTCTGCAACTCGACTACATGAAGTTGGAATCGCTAGTAATCGCGAATCGAAAAGCATGTCGCGGTGAATACGTTCTCGGAGCTTGTACACACCGCCAAAAAAAAAAATCACACCACGAGTTGATAACGCGAAGCCGGGGTGGCCTAACCGCAAGGGAAAGGGCTGTCTAAGGTGCAAGTTGATGATTGGGGTGAAGTCGTAACAAGGTAACCCGG
+
343,++.)37**2/,02((/(+1*-+3:<;-4<36421,&()&).,*,,28-.+007636<69776',%)).329614-4*51,,2:6,/,*.,5-*(--(+)+(.+,*/-14732.+23.195.++3%))-/5-,,*('%&'1-71)/1(*,/./174647586711%%#$'&+-.6//1641,1.0:567671711/5('0()'&+*89:98-:2.')+/1,.-1-,,)%&(*33000'.-022/85)-23.3/*((&-(***&&%-1;0:://-*.01.:54;6///0.&('+06-7/+,0)284970(1/*<79++(*)09986;:78:89874301-31**%%('+,1878878/'&2057655665354:59:41.)%%&#$)-'+'),2006.)./1<;3/:2-10./37747)(+54342)%(*08124::.-()),%%'*-.37/33/4-6/;9799492156/)*)*+,12/0323234-2+++-',&%'(,,(-5.,*)*('(++,**2912+()&$(&(,0(,&))*1+1::-36()../,(++,.0:445011/3/,/77;956353-/../6530/,-1*).-.8.&+*//0-4+,+'%&)+-11666-/42/2&&')*..:20+**-+033357582+,-+,.04542521133(35:--(&%$')(-012184585856589679-7:7:780299-.-.0)*&%.//712/91/7356.7...3934:88931837,8-39<26657,)/.''$,&*$#&('&((+)/.,*-06++)'(*-&,668/7788899::811189()&%$$*'-+++208;36740/.---+,)((**/12;45,,,2300/..,,3-*0*,*''&%,**(*(*+-*./%+02())),.49:64867;204'1*903,*5*,.4856213.,++0),,/.,--*,-*0-3.5803'*)'*-0245.---2..)))--*-)1.26+8*64,/-)%/*-310-(*&%&'%$%%&+-.3:656,/1582550/*,,,.,15*+),/,0,,,0,,$,%%)%&''.+*++-/,'+2-1+../-..(2(,,/,-//1.290:2.,0))*/*+)+*,4+25,,-*1+./,*,02,1+6-5789+.+
@6819d4c3-3ea7-4742-8de9-e76f53abc69d ch=275 read=74162 start_time=2019-12-13T08:29:20Z barcode=BC01 runid=2c9cf7bc05858273f10e7d7ec552fc0bd742dc3e
CCAGTTGCAGCGTGACTTCCCCAATCATCAATCCCACCTTAGACAGCTCCTTCCTTGCGGTTAGGCCACCGGCTTCGGGTGTTATCAACTCTCATTGATTGTGACGGGCGGTGTGTACAAGGCCGAACGTATTCACCGCGACATGCTGATTCGCGATTACTAGCGATTCCAACTTCATGTAGTCGAGTTGCAGACCTGAAATCGAACTGAGAATGGTTTTATGGGTTTTGCTTCACCTCGCGGCTTCTTCCCTCTGCTGCCATCCATTGTAGCGTGTAGCCCAGGTCATAAAGGGGGCATGATGATTTGACGTCATCCTCGCCTTCCTCAGTTTATCACTGGCGGTTGAGTTCCCGGCGGACCGCTGGCAACAAAGGATAGGGTTGCGCTCGTTGCGGGATAGCAACATTTCTAGCACGAGCTGACGGCAATACGGCCTGTCTCACGGTTCCCGAAGGCACATTCTCATCTCCTGAAACTTCCGTGGATGTCAAGACCAGGTAAGGTTCTTCGCGTTGCATCGAATTAAACCACATGCTCCACCCGCTTGTGGGCCCCGTCAATTCATTTGAGTTTAACCTTGCGGCCGTACTCTGGGCGGTCGACTTAACGCGTTAGCTCGGAAGCCACGCCTCAAGGCACAACCTCAAGTCGACATCGTTTACGGCGTGGACTGCAGGGTATCTAATCCTGTTTTGCTCCCCGCTTTCGCACCTGAGCGTCAGTCTTCGTCCAGGGGCCGCCTTCGCCACCAGTATTCCACTCAGATCTCTACGCATTTCACCGCTACACCTGGAATTCTACCCCCTCTACGAGACTCAAGCTTGCCAGTATCAGATGCAGTTCCCAGAGTTGGGCCAGGAGTTTCCACATCTGATAACAAACCGCCTGCGTGCGCTTGCATGATAATTCCGATTAACGCTTACCCTCCATGCAATACCGCGGCTGCTGGCTGAGTTAGCCGGTGCTTCTTCTGCGGGTAACGTCCATTGAGCAAAGGTATTAACTGCTCCCTTCCGCCGCTGAAAGTACTTTACAGCCCGAAGGCCTTCTTCATACACGCGGCATGGCTGCGTAGGCTTGCGCCATTGGTAATATTCCTGCTGCCTCCCGTAGGAG
+
4-&*28$*%&%$&&&'-(+(+&)0*,-8768137+)++-/&+(+,+/530174+6+**78/3*-57701+1**383+7*++/-.1/6,*))(+(/)*+/1/12364;:626+,,54+6985-1+'),)+./1:402503./+/,./::90:0.-/./0..,---.)554(2(,03145554334'$&0900/61.&''*/*)+*,4212.-31/6-:;</4),,)(790*-708368/0,,+.--*.+.1;-43-(*'(,21679-0/**-.*%*('(*,00'**++*+,5((+454/-/+,---8<1.0239444262/+.40985.4*+-7:67968758*)&(&()17:683*10*51;;9997:71321:,5-960)1/-900%'-,+35,.0:84-*,/.13118+)%(%*)---./13567/--*(&5%&&&&$-/38375:8;154'&&',.,+.0973769881+*'())%/379667;:;668/41,77/262/5*4-<7948-341800-02+/-5,9:156*+)+***-*)23)((*')(//.8:71.169:8;4(-4,+'(+57,3*('**,3257//+-..110575;866-.5-/',+.,+*((+.*+%&%%*1-0-3324,,/.,$$'%&),/11.13467568.:6.+1.71117;843)))23--./945-4.'%'+22**+,2+*''(2;<222,31//,77598-3333<9628()187/164565;8775'('&%+*081'%*071./1117.'*'(,.631-73/.0.106823*2*2+.'(-332,)/./223454881/+-2116;/.2..+6*..43-./736(*(%-08)'-6-&1.%%(0+,))+-05/-(')2-6<:6<8:9/././05.-,0*,.1,-0/73<45./050//)&)'*397551#'%&..0/9873722141.)(&%'&-.31033,38./0:-6:7625),,+-/22-4'''%')((3/(,.++2+,&*.)/109,081'#%'&(,,16,/0-/48-**-%,+*),(3*8:7<4588685-(,*+-2//0/;2/..+(%./011,-.68,+7.2-/3///836*,221160-92.061-,(
@16cf8035-cfc8-4c65-b360-b94cb59ad314 ch=282 read=72371 start_time=2019-12-13T08:29:18Z barcode=BC01 runid=2c9cf7bc05858273f10e7d7ec552fc0bd742dc3e
CTCCTACGGGGAGGCAGCAGTGGGAATATTGCACAATGGGCGCAAGCCTGATGCAGCCATGCCGCGTGTATGAAGAAGCCTTCCGGGTTGTAAAGTACTTTCAGCGGGGAGGGAAGGGGGAGTAAAGTTAATACCTTTGCTCTGGTAGGCGTTACCCGCAAGCAAGCTGCTCGTGCCAGCAGCCGCGGTAATACGGAGGTGCAAGCGTTAATCAAGATTACTGGGCATGCAAAGCGCACGCGAAGCGTTTGTTAAGTCAGATGTAGAAATCCCCGGGCTCAACCTGGGAACTGCATCTGATACTGGCAGAAAGCTTGAGTCTCGTAGGGGTAGAATTCCAGGTGTAGCGGTGAAATGCGTGAGATCTGGAGAGCGGGCCACCGGACGAAGACGAATAGGGTGCGTGGTGGGCCGACCAGGTTGGATGCGCCGGTGGGGTGCAAAGCGGTATCAGGCGGTTGTGCGCGGGCGTGGCTGGAACTGGCGATTTAAGTCGACGCTTCCAGTACGGCAGGTTAAAACTCAAATGAATTGACGGGGAACCCGCACAAGCGGTGGAGCATGGCAGGTTTAATTCGATGCTGCGCGAAGAACCTGGTCTTGACATCACGGAAGTTTTCAGAGATGAGAATGTGCCTTCGGGAACCCAAATGAGACGGAGTGCTGCATGGCTGTCGTCAGCTCGTGTTGTGAAATGTTGGGTTAAGTCCGCAACAGGCGCAACCCTTATCCTTTGTTGCCAACTTGGTCCGGCCGGGAACTCAAAGGAGACTGCCAGTGATACTGGAGGAAGATTAGGGATGACGTCAAGTCATCATGGCCCCGACCAGGGCTACGTGCTACAATGGCGCATACAAAGAGAAGCGACCTCGCGAGAGCAAAGCGGACCTCATAAAGTGCGTCGTAGTCCGGATTAGGTCTGCAACTCGACTCCATGAAGTCGGAATCGCTAGTAATCGTGGATCAGAATGCCATAGTGAATACGTTCCCGGGTATGTACACACCGCCCGTCACCATAGAATTGGGTTGCAAAGAAATAGGCCAACTTAACCTTCGGGAGAACGCTTACCGCTTTGTGATTCATGACTGGGGTGGAAGTCGTAACAGGGTAACCGG
+
--3.+*709;2'*0..30./1.99)41,9/*)(+1;44;4.(/1918<4448521'425766720/1014501.()('&*224),5-36),,3,,0,***+*&(()22()*.(.-*144/$%$*+)*+5.8./1,45**..-(((&$,+/0/;0070*.,-%*&+'((%(,-)/47:614+/06.6/605)'%''/-./*-.13/3.,1/201)&%(+,..13,**#&$%&.1),.4354,'('&&*,22/-5/4-25,-/753.'*23+302,+356786.6:98<6474522223/-.101-9-+($)&&&&)(*'*+,1567+,*/))(.)2-/3.-210,++,-0684060+*'&$))+,*)%&&%&%./*40+*%&$21+,&$&(&&$%$%$/-'&'-+'%$%''('&%%&,&1*2*&(&%$%%(,(-+'(&####&'%%%&%'#&&%)+),.-4((''%$()'&&%('&%&&%$%%&%'($'4./-,/-+%&$&%&.%&&&'+-+)%1.674140-.5/9--,35443(6%)'&%#&''(*0113/4)/-81&**/-)$%$(*095152:5.00)(&((+-*+/%&%&',-,,-/1-(.003-.0.-.+,8711))((+1/+).,,1637956409724..'&'&&%)*//%0'()00:;:263:453772..++,.1/,),/,.*,*&&+3.'-3.3/-)+.+)+-07++453,,&65-,4/356.27-061160((&$1*92-/4/7.:4385/2(.+(,%)()-.42-..-.-(*))2./1---%/&(4522/....551..359:9./*.4-.&')::751)+''('(/29698<86743..--,36-)((.+)+0,366:28-+*))126-,,1:243331-294*.3677768871:'2).3.%+&(*'&)-)-,1244666../60//2+9.757-0-.(-,9///:89:88.%'$)%*1*/+,./1799965///*.0'$#(&(&)().04+01()-+(*)%&%)%%+%**)*9/.35)&*(%)*14,,./)))/.12378,:620'&.&,/.-40-.25622346745668872253.2'.)++4+1*'(%)-'(-;8;5:
@b9ac1b98-01e8-4d8e-9e4f-fa1a589f768b ch=270 read=56006 start_time=2019-12-13T08:29:04Z barcode=BC01 runid=2c9cf7bc05858273f10e7d7ec552fc0bd742dc3e
CTCTGAGGCAGCAGTGAGGGAATATTGCACAATGGGCGCAAGCCTGATGCAACCATGCCGCGTGTATGAAGAAGGCCTTCGGGTTGTAAAAAGTACTTTCAGCGGGGAGGAAGGGAGTAAAGTTAATACCTTTGCTCGTGGCGTTACCCGCAGAAAAAACACCGGCTAACTCCGTGCCAGCAGCGCGGTAATACGGAGGTGCAAGCGTTAATGGAATTACTGGGCGTAAAGCGCACGCAGGTGATTTGTTAAGTCAGAAATCCCCGGGCTCAACCTGGGAACTGCATCTGATACTGGCAAGCAGGTCTCGTAGAGGGTAGAATTCCAGGTGTAGCGGTGAAAATGCGTAGAGATCTGGAGGAATACCGGTGTGAAGAGCGGCCCCCTGGACGAAGACGGCGCTCAGGTGCGAAAGCGTGGGGAGCAAACAGGATTAGATACCCTGGTAGTGCCGTAAACGATGTCGACTTGGAGGTTGTGCCCTTGAGGCGTGGCTTCCCGGAGCTAACGTGTTAAGTCGACCGCCTGGGAGTACGGCCGCAAGGTTAAAACTCAAATGAATTGACGGGGGCGCACAAGCGGTGGGCATGTGGTTTAATTCGATGCAACGCAGAAGAACCTTACCTGAATGCTTGAGCATCCACAGGAAGTTTTCAGAGATGAGAATGTGCCTTCGGGAACCGTGAGACAGGTGCTGCATGGCTGTCGTCAGCTCGTGTTGTGGGGAAATGTTGGGTTAAGTCCCGCAACAGGCGCAACCCTTATCCTTTGTTGCCAGCGGTCGGCCGGGAACTCAAAGGAGACTGCCAGTGATAAACTGGAGGAAGGTGGGGATGACGTCAAGTCATCATGGCCTACGACCAGAGATTTCTACCACCACCACGATATACAATGGCGCATACAAAGAGAAGCGACCTCGCGAGTGAAACGGACCTCATAAAGTGCGTCATGCTGTGGATTGGAGTCTGCAACTCGACTCCATGAAGTCGGAATCGCTAGTAATCGTGGATCAGAATGCCACGGTGAATACGTTCCACGGGCCTTGTACACCGCCAAATCACACCATGGGAGGTGGGTTGCAAAGTAGGTAGCTTAATAACCTTCGGGAGGGCGCTTACCACTTTGTGATTCATGACTGGGGTGAAGTCGTAACAAAGGTAACCGG
+
)*)&$%(,''-,,(2%%*/-*0,+/.,,-/.72*46669/1+/27743-/+')()0/6545573424121++.*'-9627+5.-3/./9:4*)-++./3.,./.94*&/,-2+0+(+,/84*..5.6276147./11(,+*,)0,*/;./31-,2/*)'$'/+(*++,*+)/)%+-/-,,+&)+)+-.-251.1,2)+(()4445619+,$)'*+-.//1+..*)().20--/1)-*+(-,#'#,20'.859/,+''*45-301(*1,-7904/+++0*1+-545555...*')((*,-,*,(*,,*)+./.+(,,0*--.212-++0954++0/295.,16/,/4+/)'()+31--)(**''*%-(*013,+*-)*-//92996.-7968*,-*++))))--1,29:97+*++**04317,*.24910.2-*7+&&6/&5:.-394-%&%()**,:8///.%*+.6615/1,/2/921045))*&%.,+/1)322.5.(-,'*(247432.31403756+4/()'%$,&*#+)/.734-005073863/0--8234/0/4261.4'-64/,)*++4+*/+2//0'()0++&/-8:37766+,.//:5956)(3+),*4327*.72/+*,%#%#&%')1245--%+-%''/6;720-**,,-,(*30694998;6&::1855785)1,2*/0///781,,-514699670(+-.:79/.4,,/)*&)*,*+.0-'/-54413.2,,.2+1()10482//9.-6000-06,,6:6351446;68+110*3..++,.38*0+,--2224-(('&(+2:;6663/1/+-*,)/::.58789810--*-4/1/)(-)0)(&**,19/-&&&.1-,)'*'%+(&)&$&''*$$%(,3224/-.,+,.08.))(+,)*226944,+(&')',(&',)'*+-5419:5,.,--.4/2'%'+(*-'5,&-$&)/13,.',-5234641)*,,.--.+6+4122340.//202297966.,,2-766+*,,210,31475570(&)--+-'$$#*&(*-21/5')(*+1313844/83*,*+-3..3,,.++&')+-,+%')*2)&(*,009-(5.).22,,-2.,2.)*22))2355<9350/11/+4,+*2+++3%0/32/81-327;8:+7
@8787e8be-4de2-4bf0-b0f0-b24fd472bcc8 ch=261 read=62869 start_time=2019-12-13T08:29:04Z barcode=BC01 runid=2c9cf7bc05858273f10e7d7ec552fc0bd742dc3e
CCGGTTACCTTGTTACGACTTCACCCCAGTCATGAATCACAAAGTGGTAAGCGCCACTCCCGAAAGTTGGGCACCTACTTCTTTACCTTCCTCCCGTAGTTGGCGACGGGCGGTGTGTACCAAGGCCGGGAACGTATTCACCGTGGCATTCTGATCCACGATTACCCTGGCGATTCCGGCTTCATGGGTCAGTTGCGAACTCAATCCGGACTACGACGCGCTTTATGAGGTCGCTTGCTCTCGCGAGTCGCTTCTCTTTAATGCGCCATTGTAGCTGTAGCCCTGGTCGTAGAGCCATGATGACTTGACGTATCACCTTCCTCCAGTTTATCACTGGCAGTCTCCTTTGAGTTCCCGGCCGGACCGCTGGCAACAAAGGGATAAAGTTTGCCTTTCGTTGCGGACTTAGCAACATTTCACAACACAGGCTGACGGCAGCCATTGCGGCACCTGTCTCACGGTTCCCGAAGGCACATTCTCATCTCTGAAAACTTCCCGTGGATGTCAAGACCAGGTAAAGGTTCTTCGCGTTGCATCGAATTAAACCACATGCTCCACCGCTTGTGCGGGCCCCAAATCAATTCATTTGAGTTTAACCTTGCGGCCGTACTCCCCAGGCGGTCGACTTAACGCGTTAGCTCCGGAAGCCACGCCTCCAAGGGCACAACCTCCAAGTCGACATCGGTACGTGGACTATAAGATTTATCTAATCCTGCTTGCTCCCCACGCTTTCGCACCCTGAGCGTCGATCTTCTGATCCAGGGGCCGCCTTCGCCACCGGTATTCCTCCCAGATCTCTACGCATTCACCGCTACGCAGAATTCTACCCCTCTACGAGACTCAAACGCCAGTATCAGATGCAGTTTAGGTTGAGCCAGAGTTTCACATCTGACTTAACAAACCGCCTGCGTGCGCTGCGCCCGAAGTAATTCCGATTAACGCTTGCACCCTCCGTATTACCACGCGGCTGCTGGCACGGGGTTAGCCGGTGCTTCTTCTGCGGGTAACGTCAATGAGCAAAGGTGTGCTTTACTCCCTTCCTCCCCGCTGAAAGTACTTTACAGCGAAGGCTATTCATACACGCGGCATGGCTGCATCAGGCTTGCGCGTTGTGCAATATTCCCCTGCTGCCTCCGTAGGAG
+
220547/3./.,06*,,'/3,,'('(&**287982:.-,.3:3./3899801019)**580&(0(+)0)+'&$'(&&().,1/)$%%%(')'-4)$(%)-*))%,'(+6856;45502,5'5+5.7-+420-//(%'&'-1952:000;::66716*')*//2%.+))/6/.-9/834,./7-')*031-*.1214(%,,-3):/.)2012)('+--.-'+,-7123113.))/.6-+//0425)%*)+)//304306&&%'(4131&&''$'&)*+)(*.4,,6;:80.3-./57/1../--/.2113,+),,.,/,0.423/-0196,-/8:2900.685360,5,,+++6574)40/5669:54619/0(/36-,1.-'20&*(3((0/-961/15*),2,'&$'&4..2,.6+))*10,(*()84310/2*)($,*./--.0<112;2889:502'28;397,)%((.),-/70022577740.594,/30:*+99<:;9::83689<87968:*..2;99<;8937112545(*,,-0<9;<343,,,,.,+.2,,-+,))-(02476-%&'*-,,2--/4;2-%0083242416)--10/*1+-/-74*(3683;875203152344.*8/1244320.0&,.,.,1418(7+.63....7.5.0+/))*)(#$''')()#&()69571/+-)&).1,+,965966-),)(%&)*1::)')')/6:/+0.15)')%65,4+)$(&01,%&(*2+)463*7205026448:+-7-676:<6205-(%&(-.513/2/406;,-77.12/*&(%&',-010+396/,.0,1/00248905+*).1%,+-/55789687-8:(&)*''&#'/+),'((4..+)+./0/)+.-5//.02-7033--00234.-2'--++)%('%',14<331-5-1,/*+00+,+,56,-2+4031+/,#(%'(/,1/-.*)'''(+*',,,-/6)6,*+/*/37333-,0.,08756707/006678*//-$,$%%&&&)-07)46846-2/.+870.--),(+**'#$%&*'*.**))&%',/0.2+214.8/+,.3-115356'.0020()'&&$$'(%-2..-9;-92-(002-/.,.7,..30*&
@8f31dd78-24e5-43e3-979b-0d336c93bdaa ch=346 read=66880 start_time=2019-12-13T08:28:59Z barcode=BC01 runid=2c9cf7bc05858273f10e7d7ec552fc0bd742dc3e
CTCTCCGGGAGGCAGCAGTAGAATTTTCGGCAATGGGGGGAAACCCTGACCGAGCAACGCCGCGTGAAGGAAGAAGGTTGGATTGTAAGCTTCTGTTATAAAGGAAGAACGGCTACAGAATGGTAGCCGAGTGACAGTACTTTATTAAAGCCACGGCTAACTACGTGCCAGCAGCCGCGGTAATACCTGCGTAGGTGGCAAGCGTTATCCGGAATTATTGGGCGTAAAGAGGGAGCAGGCGGCAGCAGGGTCTGTGGTGAAAGCTGGAAGCTTAGCTTCAGTAAGCCATAGAAACCAGGCAGCTAGAGTGCAGGAGAGGATCGTGGAATTCCATGTGTAGCGGTGAAATGCGTAGATTATGGAGAGGAACACCAGTGGCGAAGCGACGATCTGGCCTGCAACTGACGCTCAGTCAGCGTGGGAGCAAATAGGATTAGATACCCTAGTAGTCCACGCGTAAACGATGAGTACTAAGTGTTGGATGTCAAAGTTCCAGTGCTGCAGTTAACGCAATAAGTACTCCGCCTGAGTAGTACGTTCGATGAAACTCAAAGGAATTGACGGGGGGGGGCCCGCACAGAGGCGGTGGAGCATGTGGTTTAATTCGAAGCAACGCGAAGAACCTTACCAGGTCTTGACATACTCATAAAGGCTCCAGAGATGGAGAGATGGCTATATGAGATGGAGTGGTGCATGGTTGTCGTCAGCTCGTGTCATTGAGATGTTGGGTTAAGTCCGCAACGGCACAGCCCTTATCGTTACCATCATTAAGTTGGGGACTCTACTTGAGACTGCCAGTGACAAGCTGGAGGAAGGCGGGGATGACGTCAAATCATCATGCCCCTTATGACCCTGGAGCTACACACGTGCTACAATGGATGGTGCAGGGGAAGCGAAGCCGCGGTGAAGCAAAACCCATAAAACCATTCTCAGTTCGGATTGTAGTCTGCAACTCGACTACATGAAGTTAAGGAATCGCTAGTAATCGCGAATCAGCATGTCGCGGTGAATACGTTCTCGGGCCTTGTACGCACCGCCCGTCACCACGAGAGTTGATAACACCCAGAGACCGGTGGCCTAACCGCAAAGAGGCTTTGTCTAAGGTGGGATTGATTGGGGTGAAGTCGTAACAAGGTAACCGAAGGGCCGAGAGCGACGAGCAGTGAGTTAACACAAAGACACCGACAACTTTCTTCCAGCACCAGCAATACGTAACTGG
+
-24,2((7:0191.10*.00'%$(%&(*/41652563/+&).*1;)+,447/2*35:8789-/,.332*--,&),)51:5/*/,...+%*,368735342;,*-.1****('*,01'*+*(121,'(+%%(+,0+&())/343+2'/()&2-++-)('-*/02438.7..*00.8+*++2206..1611337305/0321547523//-1/0+..2-.4//1+++610)'*20)...7;:7:7/./-,751//1..241'('(,,,-)/'&$#%#)-5/.),.5-/,()*).5-09469--'''())--62110)+*/74660.1,1+6+<;73220*+-+5/**0-)+,7651-&+%'(2/-)&)+++*779.6,4,+),&&,.--0000+2+1,16764///02689;6725%,,12460(+.787.-*0'7(((/0/35,,,.03346.&)(('%)/&,.)((**-,375..//7<792323835)-06/++-299:9986272-,&')))-0(1+-06724,+'(*222316/196243)(*)'*.*0+++,.02.//%+6:73-3)61)(--0---**42:9//(**73.,-51<:6;494.-2)-0+5-.---'),)'(.,.41-401-9...31'111275;/-671:&''---;;9-+*(,5&9888601-./10,,&((03522391658/12564/00/004122'8'),679528&1+0-9-345..4521-+))-,%-4-020+((*+35::;9/2316,7-9:<26875,)$%$)).354211))**+,--((+2203('+-10+9;7/557899:9<0008776330:2+-)&*))*:-//2+*''().-)+.03::8.;--58333668702(,&+),+((**187724/,1-++3<<36;2*(.69,9998;625&3187-7.,5,..576445.2./014/..--2-.))/+)%%&)+./++)*'0&%),%('*.140-.,/.2202)65427557547221+8*+())**-/'./4;73;20*.%%'%()(((*2:00/0611.82&%%$'&.-6+2)1'(/23,-//3)'&&'&&,($(-,,6)8*/81-1)('+&)-.0-('(,(+,9987-)),*0868'&)'),/.**($(*9794-)(*&&%%)*.16.112:--/82951+,--*1:82713.+,/0.6-)--41026,1')##$
