# Supplementary material for: De novo species identification using 16S rRNA gene nanopore sequencing
Source: PeerJ. 2020 Oct 21;8:e10029. doi: 10.7717/peerj.10029 (PMC7585375; doi:10.7717/peerj.10029)
Supplement: Supplemental Information 3 [file peerj-08-10029-s003.zip › pass_fastq_runid_2c9cf7bc05858273f10e7d7ec552fc0bd742dc3e_578.fastq]

@567cf5c1-47f2-49f4-80b6-23b5d333d193 ch=281 read=72714 start_time=2019-12-13T08:28:20Z barcode=BC01 runid=2c9cf7bc05858273f10e7d7ec552fc0bd742dc3e
CCGGTTACCCTTGTTGCGACTTCACCCAATCATCAATCCACACCTTAGACAGCTCCTTCCTTGCGGTTAGGCCACCGGCTTCGGGTGTTATCAACTCTCGTGGTGTGACGGGCGGTGTGTACAAGGCCGGGGCGTATTCACCGCGACATGCTGATTCGCGATTACTAGCGATTCCTTCATGTAGTCGAGTTGCGGGCCTACAGCGAACTGAGAATGGTTTTATGGGTTTTGCTTCACCTCGCGGCTTCGCTTCCTCTGCACCATCCATTGTAGCACGTGTGTAGCCCAGGTCATAAGGGGCATGATGATTTGACGTCATCCCCGCCTTCCTCAGCTTGTCACTGGCAGTCTCGCTAGAGTCCCCAACTTAATGATGGTAACTAACGATAGGGTTGCGCTCGTTGCGGACTTGGCTTAACATCTCACGACACGAGCTGACGACAATACATGCACCACACCTGTATCTCATATAGCTACTCCTCCATCTCTGGAGCTGTAGGTATGTCAAGACCTGTTAAGGTTCTTCGCGATTGCTTCGAATTAAACCACATACCGCTTGTGCGGGCCCAAATCAATTCCTTTGAGTTTTGTTCTTGCGAACGTACTACTCAGGCAGTACTTATTGCGTTAACTGCAGCACTGAACTTTGACATCCAGCACTTAGTACTCATCGTTTACGGCGTGGATACTAGGGTATCTAATCTATTTGCTCCCCACGCTTTCGGGACTGAGCGTCAGTTGCAGGCCAGATCATCGCCTTCGCCACTGGTGTTCCTCCATATATCTACGCATTTCACCTACGCCGATTCCACGATCCTCTCTCCTGCACTCTAGCTGCCTGGTTTCTATGAAGCTACTGAAGTTAAGCTTCAGGCTTTCACCTCAGACCCTTGCCGCCTGCTCCTCTTTACGCCCAATAATTCCGGATAGCAACTTTACCCACCACATTATTACCGCGGCTGCTGGCACGTAGTTAGCCGTGGCTTTCTAATAAAGTACCATCACTCGGCTACCATTTCATAGCCGCCGTTCTTCCCATATAAGCTTAAAGGGTTTTACAATCCGAAAACCTTCTTCCTTCACGCGGCGTTGCTCGGTCAGGGTTTCCCCCATTGCCGAAAATTCCTACTGCTGCCTCCCGTAGGG
+
22*-//(33'6+(4+&(+,2820',**-.223543:46.(,)2//.*,/0+-.21239,,1---2:39),45/%+&.+/06204+,*,/./0272.-').25642116837:8.22*+*//.0-16.0/2)&'.098<513,++,558::88544;40/533:1/*&))'&1*-&$&*%-'),0223033:-2'7,+%'%*+$.'(-80/*&'/.408:;.455<22:8/-23;568:41,.*3*+8//*'(*((+-.1/6;999;49;./30/%(-///+(*,05.).100+*,'16:.989233327<3//3889;.7;:,-767;19/1+./38554222072..46275674,+-*/.0(*%'%%/,.-+/.-)&(,-030/.2)./,,:45665--3.,/27(+*+$&#$$(%')2263+/2-1++..34544665642)'**.&(&,.+-*)+'$(&*-6:-1.-'))-%%'''',&+)(*-075)()&&,&&(''()67-7.0..-()))*)2,;::;70,.'.3'+.74).()%,.047./**),.*/.7-216+3-.1/$%&)*2569713520-*066,%*0+6/))'&45.3++*%&'(1&+,')()*00-/1//-21120232/-.'/.14977;;554/35'0$.&&'&(+2248:8:886<:0*+*(*./540223'4/,212444:/6()+71+,/0171,,-,98/1&880767835878671;/0/1,201/87/')*.532310585356767:;66300/118799978344+..1,.-+'+&'%(.)4,+&((/0140/.0/35566---*))-02269769.:9//011))''-,1,++()-41/&,-+/).73/4/,*/--.-..0:2,++,.+9<:66358-05;9.0.-+-.40309-;.5.8,((+%$'.,**.1'%%&%&%0))7427;784;6668925/,-.21719---7.00)*/6-.(+*,791,0,'&&),'0020854.8;39952%''')*/7;79;8871+(%&%&(&#%&%3,+'(*+:9+-057542,199.::6:62945296353419440;10160:75-1822;1*2:51),4/*++.7:22614)*,,+,,,0,)+6/.)),+%
@dfe073f7-4f51-4eab-9787-ce5ddd55dc0e ch=136 read=274352 start_time=2019-12-13T08:28:12Z barcode=BC01 runid=2c9cf7bc05858273f10e7d7ec552fc0bd742dc3e
CCGGTTACCTTGAGCGACTTCACCCCAGTCATGAATCACAGAGTGGTAAAGCGCCCTCGAAAGGTTAAGCTACCTGCTTCTTTTTGCAAGCCCACTCCATGTGGTGCGGGGAGCCCGGGTGTGTATTGCAAGGCCGGGAACGTATTCACCGTGGCATTCCTGATCCCGGTGCGATTCCGACTTCGCGGGTCAGGTTACCGGAGAAAGCTCAATCGGACTACGACGCACTTTATGAGGTCCGCTTGCTCTCGCGAGGTCGCTTCTCTTTGTATGCCATTTGTAGCACGTGTGTAGCCCTGGTCGTAAGGGCCATGATGACTTGACGTCATCCCCACCTTCCTCAGTTTATCACTGGCAGAAGTCTCCTTTGAGTTCCCGGCGGACCGCTGGCAACAAAGGGATAAGGGTTGCGCTCGTTGCCGGGACTTAACCCAACATTTCACAACACGAGCTGACGACAGCCATGCAGCACCTGTCTCACGGTTCCCGAAGGCTGTTCTCATCTCCTGGCTTCCGTGGATGTCAGAGACCAGGTAAGGTTCTTCGCGTTGCATCGAATTAAAGCCACATGCTCCACCGCTTGTGCGGGCCCCCGTCAATTCATTTGAGTTTTAACCTTGCGGCCGTACTCCCCAGGCGAGGTCGACTTAACGCGTTAAGCTCCGGAAGCCACGCCTCAAAGGGCTAACCTCCAAGTCGACATCGTTTACGGCGTGGACTACCAGAATTATCTAATCCTGTTTGCTCCCCACGCTTGCGCACCTGAGGCGTCAGTCTTCGTCAGGGGCCGCCTTCGCCACCGGTATTCCTCAGATCTCTGCGCATTTCACCCGCTACACCTGAATTCTACCCCTCTGCGGACTCTAAGCTTGCCGGTATCAGATGCAGTTCCCAGGTTGGGCCAGGTTTCACATCTGACTTAACAAACCGCCTGCGTGCGCTTGCCAGTAATTCCGATTAGCGCTTGCCTCCGTATTACCGCGGCTGCTGGCGCAGGTTAGCCGGTCTTCTTCGGGTAACGTCAATGAGAGGCAAAGATTATTAGCTGCTCCCTTCCTCCCGCTGAAGGGTGCTTTACAACCGAGGCCTTCTTCTTTACGCGGCGGCTGCATCGGGCTTACGCCCATTGTTACTAATATTCCCCACGCTGCTGCCTCCCGTAG
+
250/1.+.)*''%'*((+05611281)+-+(''(,+/)((&'('-,,/4+),/0:1*4&((*)*0-+&(+.046,&')3+27650.2*(',5-$'(.1,.')+2,+'(-*)%,1(%*((&//-&$(&$)/..6/9'5889857508/./4/4,5//067(*,64:/''&(''(,4:91-,/2,+%$'+(**)5049*4+(+*&'('#&(+)+)/,9/9888972,-%*-47,,,''0*13/.11+,./.2)(+&()+,*-,5022*/'&&&'(+6032,)*)++&+,/,*'%)-/;624:;94-/',4922*+*+-,,.272//-//+2-97*(0--.-0)-)),84,0136-3)'(%''*+468**0*+/016/.-**,-76734354670,101*/320.)&10--74745675171/)1861.3-5+6/(..0,,/1236363023461.--/438546:6:9-,,,,57425/--,.1:9-88-+..)--)&&))-24767310.,,-31;*,8<6611/)%'&)7;374*-,*,38.,,%(-,810098:*,+1)3,*(-/2221%0//91380,+/-005(*))02/,()(/+5+727:7+0.5;<-460+()*,'-52.2-/0.570'170.%*%&()*+6:8;5..,),)''+,100*(-$(2-044:6715+-5*(%))6:38)3/./0145$(-8/:/(&(*&*+.6767605.)&&-*,.488;887353;2-01613,&('&)($'(**021/2///**0&-+*8-*127&5..)0,*1/486./.'11*3323;.*+0)*32212.')(*,/:1.24:2/21,-*,3/-'0*2,))140.,75%105100-(,+++0--12(/./.834785746695:0*06-5'/1/0').,5/,*-+.263220347400.+-*02125478/.)'%$('&&%''%-*(((2.&'+%&&$&()(42,1,1.-16/-/0.06509-*%*)-51710.4,/*-.:6.))*.,,&(+*+..62.,+')*309.+%-()36/)+1)+,18,2;53.6--,7650,*+4**)55,)0.,1($(.+677;513)((&$)*,))((('+,-**+&,2+.1%.//;7+/.*+,++/0-++-4236,'($*.+10/49,:4+*/,1
@a7224dd2-6a0a-44fe-92de-5181da6dcd64 ch=451 read=56651 start_time=2019-12-13T08:28:11Z barcode=BC01 runid=2c9cf7bc05858273f10e7d7ec552fc0bd742dc3e
CCGGTTACCTTGTTACGACTTCACCCCAATCGCTGACTACCTTCGGCCGCTGCTCAGCGCGGTTAGCTCACGGACTTCGGGTATTGCCAGCTCTCATGGTGTGACGGGCGAGTGTGTACCAGACCGAGACGTATTCGCCGCGACGATTTCTGATTCGCGATTACTAGTAACTCCAGCTTCATGTAGGCGAGTTTCAGCCACAATCGAACTGAGACTGGTTTTAAAGTTTGGCTCCACCTCGCGGTATTCATCTCTCTGTACCAGCCATTGTAGCGTGTGTAGCCCTACGCTAAGGGGCATGATGATTTGACGTCATCCCCACCTTCCTCCTGGTTAACCCAGGCAGTCTCGCTAAGTCCTCAACAATGGTAGTAACTAACGACAAGGGTTGCGCTCGTTGCGGGACTTAATAACATCTCACGACGAGCTGACGACAACCATGCACCACCTGTCACTTGTCCCCGAAGGGATTTCCTCGATTAAAAAGAGTAATGCAAGGGATGTCAAGTGTGGTAAGGTTCTTCGCGTTGCTTCGAATTAAACCACATGCTCCGCTGCGTGCTGCGGGTCCCCGTCAATTCCTTTGAGTTTTAATCTTGCGACCGTACTCCCAGGCGGAATACTTAATGCGTTAGCGGCGGCACGGAGGTGTTGAAACCCCCCCACACCTAGTATTCATCGTTACGGCGTGGACTACCAGGGTATCCTAATCCTGTTTGCTCCCCACGCTTTCGAGCCTGTCAGTTACAGTCAGAGTCGCCTTCGCCACTGGTGTTCTTCTAATCTCTACGCATTTCACCGCTACGCAAATTCCACTCTCTCCTCTCCTTACTCTAGATAACCAGTTTGGAATGCAGCACCCAAGTTGAGCCTGGGTACATTTCACATCCCACTTAATCATCCGCCTACGCTCCTTTACGCCCAGTAAATCCGGATAACGCTCGCCACCTACGTATTACGCGGCTGCACTGGCGTAGTTAGCCGTGGCTTCCTCCTTAAGGTACCGTCATTATCTTCCCAAAGACAGAGCTTTACGATCCGGCCTTCATCACTCACGCGGCGTTGCTGCATCGGTTTCCCCATTGTGCAATATTCCCCACTGCTGCCTCCCGTAG
+
6,,(-('+)+,+(.$(+-0172,295..517,,**)++0/0023/-38.1-,,**&((+.-/4..-665024:5537.*(%.&++*65*),++-0*+-()((*,-*,.))'(+(-(+&('**,-61(-/*)0-02/$%&&'++.&&5++*,..51620/.-0,--2/.400/6*+(+5:6252-215/-)+2;--*)-*(+)4,2*+.2110*.110-1;<.1;,-282,2.13:03535-.+/2-1,%'-.432/24539:2456067+,-+/)*/5.++,.8+(&*%%$2-+5;4268001007;7.+-.*+9-699+)3/.817)0))+1///'0+))07:689879--/1))*-8152.)/4//64*1127323836650+287/9797876.56,-.988181600295//...().-/)(043303737838;69..-02-09.88,')&'+,0,,'*+-*,''.3225230104.830,'%'(/-5,//0,66155;:6(,,,)(-,)-)-,97810)+*)*(*.0/0/0112;441.,-3./---(+,((((&%%(),57/98:4457184:5)+18/+*2:;,484-7---778:17./-07-)5:96879522./.0+,/,/2.,3292.20,1+/(''((02.0982567:1,'('-)()*)*/10070*.,')(42456:76769:687133.9()18128347;;5682580(+-/+85+,4430))*-13865595784++./206:7<879<75657035:9828**955573347859<;6499*.4/1')*+++324./0++++.)*+,2,())*(.*+1:91817.20:812-3+%+%'()/.,34-2.-.47965*&*&&)+.+,('*1.4/'&))0304156527;7775538/.1-+2239.)))..++1+3-7:263027869<898622/20/:.-+/+511,//3.3('%&&/331-1101)'),+-)),%&%*(-,..0:3:7-71/1;0+39-26''*-/,000088+,-,*4&&%'(//-.283677464445541;..,-...9+-19014:8,.:,/194:333*6-*%%(,)**+28-6-(%&',
@c82b3b49-e919-4ff2-bfcd-be9c2d3bf548 ch=382 read=90204 start_time=2019-12-13T08:28:01Z barcode=BC01 runid=2c9cf7bc05858273f10e7d7ec552fc0bd742dc3e
CTCCACAGGGGAGGCAGCAGTGGGGAATATTGCACAATGGGCGCAAACCTGATGCAATAATACCGCGTGTATGAAGAAGGCCTTCGGGTTGTAGGTACTTTCAGCGGGGAGGGAAGGGAGTAAAGTTAATACCTTTGCTCATTGGCGTTACCCGCAGAAGAAGCACCAGCTAACTCCGTGCCAGCAGCCGCGGTAATACGAGAGGTGCAAAGCGTTAATCCGGAATTACTGGGCGTAAAAGCGCACGCAGGCAGTTTGTTAAGTCAGATGTGAAATCCCCAGGCTCAGCCTGGGAACTGCATCTGATACTGGCAAGCTTGAGTCTCGTAGAGGGTAAATTCCAGGTGTAGCGGTGAAATGCGTAGAGATCCTGGAGGAATACCGGTGGCAGAAGGCGGCCCCCTGGACGAAGACTGACGCTCAGGTGCGAAAGCGTGGGGAGCAAACAGGATCAGATACGGTAGTCCACGCCAAAAGCGATGTCGACTTGGAGGTTGTGCCCGCGGGGCGTGGCTTCCGGAGCTAACGCGTTAAGTCGACCGCCTGGGGAATACGGCCGCAGGTTAAAACTCAAATGAATTGACGAGGGGGCCCGCACAAGCGGTGCGGAGCGTAATGGTTTTAATTCGATGCAACGCGAAGAACCTTACCTGAATGCCGAGCATCCACGGAAGTTTTCAGAGATGAGAATGTACCTTCGGGAACCGTGAGACAGGTGCTGCATGGCTGTCGTCAGCTCGTGTTGTGAAATGTTGGGTTAAGTCCCGCAGCAGGCACCGTACTATGCTTTGTTGCCAGCGGTCCGGCCCGGGAGCTCAAAGGGACTGCCAGTGAATGAAGCTGGAAGGTGGGGACGTCAAGTCATCGCCTGGCCCTTACGACCAGGGCTACACATTCTACTACAATGGCGCATATACAAAGAGAAGCGACCTCGCGAGCAAGCGGACCTCATAAGAGTGCGTCTCGTAATTGGATTGGAGTCTGCAACTCGACTCCATGAAGTCGGAATCGCTAGTAATCGTGGATCAGAATGCCACGGTGGGCGTTCCCGGGCCTTGTACACACCGCCCGTCACACCGTAGAATTGGGTTGCAAAGTAGGTAAACAACCTTCGGGAGGCGCTTACCACTTTGTGATTCATGACTGGGGTGAAGTCGTAACAAGGTAACCGG
+
+,3+'($(03)(072356668599,.64070+*,)6++48210229%9;8///..7)'-'(&6927545766430+,+*/08670-880:0/0)4*-,486-'('&(-*'.0()&*.,()*.4-+***+())((-,*678-8--'-*.-+/92+.,+0,(+,&'(*.+*--,5./--*-(-/+,+**6+#%%'--2.*/'$%$*()*,22))+,,4/6/0)+0+4.7,0,/3.()),2/*'(..%,'-,+4,(.4;5-1335,01%&1.(($'+-(/15*%-/,.0+',.+*-(+&*101127,,,-,1121/12()'())+*,.4650($--1-0*6,31)++.-..--,*0)''+*)++,(()+)++/*+72-++(1+*.-*1-4*/(+02-5/171::5/+.522.3/-+-*+,21437)*734+%'((+-/0173(*&-()'),-70221,1.0/%+-+043534113,//)$*+(*+65210,1-0(*.-6),.55*)/,.2*+4/2-,00101,,,-.3.-,511524/14*+,:69--/1.%'%&)+*314%'(+30+10.),-13;:32.465878/&-114+73+(*)--(+**,,)'(,&,+'*'(*2+9<;-9779-')..9:9834+-3*'),,&%*2-1+**)&)'&$%).*.+')/2.3.,69.,-)**.:31*,*,+4(2,..%'05/130/042634'5254850-*+-63338866701233:;81:0/+-*(,43:32,5;54/0.3+,.4$6**77/5.&$$&%$''')(*)58259,-*,10256065)463%)-9475*,*))(,-241..*)''$(+%*:5-,'+00/3:202435)()+,587'.++,1/<7/6/..007.0262/.,))(*0'%'*./14522953545-*'%.62((&*+&'+,090-2/+/&)0-'*0*(*'&1%&.3&('+.003/)---+%+%/*22721),,-/*/)**,.,,-007%)&)**(1',+424320./-7/00:;:;::14..3348-+-.5,/,*,-2511+-.,,.4.--13-0,1853;3023).*/1'(%(%&)&&+2.;4225.())/0+-,%*,,+..682;4*,1/5090/95&())%&1178;9830/012994,+,*''(&%+0-382833;7:38
@1b958b1a-05fa-408a-ac34-0a302e73559c ch=332 read=74025 start_time=2019-12-13T08:27:21Z barcode=BC01 runid=2c9cf7bc05858273f10e7d7ec552fc0bd742dc3e
CCGGTTACCTTGTCACGACTTCACCCCAGTCATGAATCACAAAGTGGTAGCGCCACTCCCGAAGGTTAAGCTACCTACTTCTTTTAAACCCTCCCCATGGTGTGACGGGCGGTGTGTACAAGGCGGAGCGTATTCACCGTGGCATTCCTGATCACGATTACTGGCGATTCACGACTTCATGGAGTCCCGAGTTGCGGACTCCAATCGAACTACGACGCACTTTATGAGGTCAGCACTTGCTCTCGCGGGAATCAGCTTCTCTTTTGTATGCGCCATTGGCCAGCGTGTGTAGCCCTGGTCATGGGGCCATGATGACTGACGATATCCCACCTTCCTCCAGTTTATCACTGGCAGTCTCCTTTGAGTTCCCGGCCGGACCGCTGGCAACAAAGGATAAGGGTTGCCGCTCGTTGCGGGACTTAACCCAACATTTCACAACGCAGGCTGACGGCAGCCATGCAGCACCTGTCTCACAGTTCCGAAGGCACCAATCCGTCTCTGGAAAGTTCTGTCAAGACCAGGTAGGTTCTTCGCGTTGCATCGAATTAAACCACATGCTCCACCGCTTGTGCAGGCCCCGTCAATTCATTTTGAGTTTTAACCTTGCGGCCATTACTCCCCAGGCGGTCAGAGCTTAACGCGTTAGCTCCGGAAGCCACGCCTCAAGGGGCGCAACCTCCAAGTCGACATCGTTTGCGGCGTGGACTACCAGGGTATCTAATCCTGTTTGCTCCCACGCTTTCGCACCTGAGCGTCAGTCTTCGTCCAGGGGCCGCCTTCGCCGCAGTATTCCTCCAGATCTCTACGCATTTCACCGCTACACCTGGAATTCTACCCCCCCCCCTCTGCAGAGACTCAAGCTTGCCAGTGATACGGTTCCCAGGTTAGGCCAGAAAGTTTCACATCTGACTTAACAAACCGCCTGCGTGCGCTTTACGCCCAGTAATTCCGATTAACGCTTGCGCCTCCGTATTACCGCGGCTGCTGGCGCAGGTTCGCCGGTGCTTCTTCTGCGGGTAACGTCAATGAGCAAAATTATTAACTTTACTCCCTTCACTCCCCGCTGAAAGTACTTTACAGCCAGGCCTTCTTCATACGCGGCATGGCTGCATCGAACTGCGCCCATTGTTAATATTCCCCACTGCTGCTCCGTAGGAG
+
3217.;..07/..1(,/-012,*+461-0571222:8702280-/*&%''))37/1-30+*+*'*+0.6*0115:4./-2(,,)&'*,)0,(232)'()*.066664;;214//1,.*.37182+.&'*/11192/1-++.2127<0.,-.10)+*+-2+,+&.*)'0,($))*,6863776-+++((,,3272-+++.17&9&(+&(-0/)+,.1,/),-66,--.+1-.''((*+-,/46/4*))')$$%%$%',626-474)+-03.--02)8+'&('(&(())2'')+23501856&3(1--/;45//0-)'(()/,&)'-.4-.9;7445+++,.1<-,-;642/..).5765)(0*+)37;/,''(0)3-9:6456471)*+29)4,::14'0/7/-/,)-2932.--1:8162611,2--/:66;3/+,174)4--3634',-(,-*/515487540/-,.28-/+,,98-1)&(*&*+,383501+&*0/.+/,/,.*,/--,(0(2/567,4,+--40;56;96995;22135%')0)*12.75623..01-,61.-,-.016+8238:.',22/7.,'554,00/3;<3/:3/3/,-0539'9)*,.487./087*,-,(')((1-6-110+-0,-/3.1.++,&13/224355-*-5:+*&+5714.3*7/354-)4454,04/*..5,+,/0278365-62+*/153.6.-+3*58**5/76.'1-14:944715:55526478679::<:72:')1::34923:3<725.&-%*),1524-5*)*/00:1/-.,0.08/*+71//4/21383*,/%3+/0/06:162:80--/-&(%&%*4328'+()+..73'11(&)$+'2:639-*1140)(516$&+),)*45--12/30-*('*-00()25232501357:/--39921+)'%'*,,2088311130321150*+%--*0*+%*//-11,/*/++-4506.$*%)$&$$$'*/13&)6<69855555:633;700-,)-').12/(%*(,21/*-/7/(/,19--<6-./-6:2*251.3,*-*1..*(*,%1'()3-56:33;57.01.02:334896:82&11)&((//5.:;-,8;40,0*($&*./40%(*,6632-68+/0.')&
@e9a5f7d7-56c3-4129-8988-041165322560 ch=393 read=45629 start_time=2019-12-13T08:27:17Z barcode=BC01 runid=2c9cf7bc05858273f10e7d7ec552fc0bd742dc3e
CTGTTGTGCTTCGTTCGGTTACACGTATTGCTGGTGCTGAAGTTGTCGGTGTCTTTGTGTTAGCCTGCGCATGTCGCTCTATCTTCCAGTTTACCTTGTTACGGCACTTCACCCCAATCGCTGACCCTACCTTCGGCCGCTGCCTCCTTGCGAGTTAGCTCACGGACTTCAGTGTGCCAACTCTCCTTGGTGTGACGGGCGGTGTGACGCAAGACCAGGGAACGTATTCACCGCAACATTCTGATTCGCGATTACTAGTAACTCCAGCTTCATGTAGGCGGAAGTTCAGCCTAATCCCGAACTGAGACTGGTTTTAAAGTTGGCTCCACCTCCGCGGTATGCATCTCTCTCTTACCAGCCATTGTGGCGTGTGGCTACATAAGGGCATGATGATTTGGCCCGATATCCCCACCTTCCTCATAGTTAACCCAGGCAGTCTCACGCCTAGAGTCCTCCAACTTAATGGTAGTAACTAACGACAAGGAGTTGCGCTCGTTGCGGGACTTAACCAACATCTCACGACACGAGCTGACGACAACCATGCACCACCTGTCACCTTGTCCCCGAAGAGATTTCCTCGATTAAGAGTAATGCGAGATGTCAGAAGTGTAGGTAAGGTTCTTCGCGTTACTTTGAATTAAACCACATGCTCCGCTTCTTGTGCGGGTCCCCGTCAATTCCTTTGAGTTTTTAATCTTGCGACCGGCCTCCCCAGGCGGAATGCTTAATGCGTTATGGCACGGAGTGTTGAAACCCCACCCTGAGTATTCATCGTTTGCGGCGTGGACTACCAGAATTATCCTATCCTGTTTGCTCCCCACTGGCGAGCCTCAGCGTCAGTTACAGTGATCCAGAGAGTCGCCTTCGCCACTGGGTATTCTTCCTAATCTCCGCATTTCACCGCCGCGAGGAATTCCACTCTCCTCTCCTGCCTCTAGATAACCAGTTTGGAATGCGGCGCCGGACGAGCCCGGGTATTTCATCACTTAATCCATCCGCCTGCACGCTCCCTTTACGCCCAGTAAATCCGGATAACGCTCGCCACCACCACGTATTACCGCAGCTGCTGGCACGTAGTTATGCGTGGCTTCCTCCTTAGGTACCGTCATTATCTTCCCCAAGACAGGGCTTTACGATCAAAGCCTTCATCACTCACGCAGCGTTGCTGCATCAGGGTCCTCCCCATTGTGCAATATTCCCTGCTGCCTCCCGAG
+
#/*..(+()(2,..37(-3,))*,.3-9--+11917/&&**'+-./508245,58+$()*,.&0,(&(&'$+-63-,-.7662511*'-06**.,5*()((*31)#'(**)188-.726/..--/91//373;9%46:38818915-*,')+*+-50,-1201//-,5/411226.16/+++*&'&&'+-/.03796764-1.))'%%#&)-0367(**)'&)%'),23++-,...667;8:-,,;-3/-+2*,--/(',++,73-...52,00/+1)(*'&&(04*&$%%%)1+0-,*,3554477353.79<,-,))+/),-+:.'+1-6/-0-70/033(+++**,+',)%.--,10+/-)')+*%(%$')'*+,.-/-19:25.,-+*%07('%%%&%$&')0/,*&*'(*-*+,'+)-.5.'.+(),16378560%-(+..0,-./28*,(0(%((-+./9654,6+**272212/4+1%*/8./+/26449.21;90+'(,0,3-,+,+*,)')--0/2)'++-1+261862/635/,(-1+160/.-(,/.401235.(),&%%%/28112331702/(**.0633.)$((0/12.*(')-,.-411/,004<76;767351'+$%$'++.0.;940+**)*&)-/)***'(4)3.,'11.679.//0251951-52-,//;<8,12.,-.)$&(*.&)%((+)+*%'*+(1.8,+*.)7.834213&%&&&$'')%'')/0*)2*,3,+(-,''('(*-9;857875;9'*(0.4660/./*-,*+&$)(-01()'+,752741$%(/89.&*%'&'&)-2778.+/,-34233.-)('%&*1&'&&(%'.0&%&%(*44-()*0.),&1/,-4,,+/5323***..0;60/26&&%&((&%(()-3.2+-.0/12/0-+-*+,.''(&(.-/3,*&+.6*+&&1014/*(&($)&&$%%&,-(+1.,$.0+,.++%'('1,-.-)/.'&/2'%&$&&)819,*-*(,'2.)(,/37841427044+.(.0547:-/3''(%%%.+.915:01&,,*),'(*)%(),,1283/*-)&%&')0,/./(+*)4//.99686308/0/605-,)+-)*+)(('+288,-.00.'.)%,1076678011/(,+,)/1.90.*&*+,14.34*,2()/20,)-4235712214.5/-'-/76755*-(''(
@b0508185-3861-47d2-83f9-8680d1cb3b78 ch=389 read=69258 start_time=2019-12-13T08:27:13Z barcode=BC01 runid=2c9cf7bc05858273f10e7d7ec552fc0bd742dc3e
CTCCTACGGGGAGGCGCTTGATGAGAATTTTTCGGCAATGGGAAACCCTGACCGAGCAACGCCGCGTGAAGGAAAGAAGGTTTTCGGATTGTAAACTTCTGTTATAAAGAAGGAAGAACGGCGGCTACACAGGAAATGGTGGCCAGTGACGTACTTTGATAAGCCACGGCTAACTACGTGCCAGCAGCCGCGGTAATACGTAGGTGGCAAGCGTTATCGGAATTGTGGGCGTAAAGAGGGCAGGCGGCAGCAGGGTCTGTGGTGAAACCTGAGGCGCCTTCAGTAAAGCCATAGAAACCAGGCAGCTAGAGTGCAGGAGAGGATCGTGGAACTCCATGTGTAGCGGTGAAATGCGTAGATATGGAGAACACCAGTGTAATGAAGGCGACGATCTGGCCTGCAACTGACCTCGGTCAAAAGCGTGGGGAGCAAATAGGATTAGATACCTAGTAGTCCACGCCGTAAACGATGAGTACTAAGTGTTGGATGTCGAAGTTCAGTGCTGCAGTTAACCAATAAAGTACTCCGCCTGAGTGAATACGTTCGCAGAATGAAACTCAAAGGAATTGACGGGGGCCCGCACAAGCGGTGGAGCATGTGGTTTTAATTCGAAGCAACGAAGAACCTTACCAGGTCTTGACATACTCATAAAAGGCTCCAGAGATGGAGAGATAGCTATATGAGATACAGGTGGTGCATGGTTGTCGTCGGCTCGTGTCGTGAGGATGTTGGGTTAAGTCCGCAACGAGCGCAACCCTTATCGTTAGTTACCATCATTAAGTTGGGGACTCTGGCGAGACTGCCAGTGATGGCGGAGGAGGGCAGGGATGACGTCAAATCGTATGCCCCTTATGACCTGGAGCTACGTGCTACAATGGATGGTGCAGAGGGAAGCGAAGCCGCAGCGAGGTGAAACAAAACCCATAAACCATTCTGGGTTCCCGGTTGGAGTGCGCTCGACTACATGAAGTTGGAATCGCTAGTAATCGCGAATCAGCATGTCGCGGTGAATACGTTCTCGGGCCTTGTACACACCGCCCGTCACACCACGAGTTGATAACACCCGAAGCCGGTGGCCTAACCGCAAGGAAGGGGAGCTGTCTAAGGTGGGATTGATGATTGGGGGTGAAGTCGTAACAAGGTAACCGG
+
+,21/241692'*01&$%%'$*)('(-,5::-+.21180,,&(,-.4-,,056557778867:2---.,/-.+**&***-.;97,08/14013;:76:43,5++*00)+'))0.42572192/91.--,+100/50-/('%&&'&)++,'&%$%(')&(,*+&***-01--*2+-.85527:6350016125//1%%$)'-4/2/.72256770:///*,'%/'$)*354344:.)'*'&,-8997;/-**%.6---*),25--64.50,+'&%%&'()-,/.0187-5;690.39067668423454.//../%00)*)4849:6;7:7:76772342.'',-09;5494./2707(*,55.-(+*0./38(+-**$&$#%((/-4:8222/&/'0.110465/0)*&)+(0+)',.2*-00357)'(*8;62&38.01--1664;)*+86717/+-/29675;1.++-((+,,48995873;34164,'$)('+30'())%'(-,*2(-%)%4')45)*5+*')'&)'&#)'(((&'+2613-++2)*77107(.8977.1./0426573/61*47+)/,0+,-..4242///0/,),-2:<-8:899./++-4532330-30,0,-48'0-3/120237846666/6;6,-:65+,**+..2;+**))//%8995312233/.,,&.3009:0000.:6:421221*74454222216.+.-,:75;3955:8;3-7)&+,,,)),//88187-5:77781:0/.403;9;:/302-.*4',0.+0001*'%./034886:,1/..)(*',4+-,'.0.4&27539989748.;11/&,+.-/74)-//...0904.%''-+-)),3:7;8<98:66222371/*-3.)3+0.5/.3931(*+,**).,/1'+.3<73;5122(,'+86841++&+.('&*,,,&%%&*'()./11(2--0254160.9192:89665*--*)*-++*'.),)*,*84688;8:6$&%&(0/4;435,+3332501185768;9:;557/..,18251/0,6,-/19643:.+,1-161721-8,(.+1*'),*..25.//+&(+3533+7--(1%)0+2*(**+/9/874+%()-1//2455804'*+0188:20
@a0e3f9b0-0c60-489d-a442-39dc090f653c ch=467 read=66269 start_time=2019-12-13T08:27:02Z barcode=BC01 runid=2c9cf7bc05858273f10e7d7ec552fc0bd742dc3e
CCGTTACCTTGTTACGACTTCACTGTAATCGCTGACCCTACGCTGGGCATGCCTCCTTGCGGTTAGCTCACGGACTTCGGGTATTGCCAGCTCTCATGGTGCTTGACCCGGGCGGTGTGTACAAGACCAGGGAACGTATTCACCGCGACATTCTGGTTTGGGTGCACTGGTAACTCCAGCTTCATGTAGGCGAGTTTCGGCTTCGTCCAGACTGAGACGGTTTTAAGTTTGGCTCCACCTCGCGGCGTATATGTACCAGCCATTGCAGCACGTGTAGCCTACATAGAGGGGCATGGTGATTTGACGTCATCCCCACCTTCCTCTGTTGCTTAGGCAGTCTCGCTAGAGTCCACTCAACTTAATGGTAGTAACTAAAGGATTGCGCGTTGCGGGACCAACCCAACATCTCACGACACGAGCTGACGACAACCATGCACCACCTGTCACCTTGTCCCGAAGTTTCCTCGATTAAAATTAATGCAAAGGGATGTCAAGTGTAGGTGAGTTCTTCGCGTTGCTTCGAATTAAACCACATGCTCCGCTTCTACTTGTGCGGGTCCCGTCAATTCCTTTGGGTTAATCTTGCGACCATTGCTCCCCAGGCGGAATGCCAATGCGTTAGCGGCGGTGTTGACTACACCTAGTATTGTTAATCGTTTGGCGTGGACTACCAGAATTATCTAATCCTGTTTGCTCCCCGCTTTCGACCTCAGCGTCAGTTGCAGTCAGTCGCCTTCGCCACTGGTGTTCTTCCTAATCTACGCATTTTCACCGCTACACTGAATTCTCTCCTGCACTCTAGATAACCAGTTTGAATGCAGCGCAAGTTGAGCCCGGGTATTTCATCCCACTTAATCATCCGCCTACGCTCCTTTACGCCCAGTAAATCCGGATAACGCTCGCCACTACGTATTACCGCGGCTGCTGGCACGTAGTTAGCCGTGGCTTCTCAGCAGGTACCGTCATTATCTTCCCCAAGGAACAGGCTTTACGATCGAAAACCTTCATCACTCACGCGGCGTTGCCATCAGGGTTTTCCCATTGTGCAATATTCCCCTGCTGCCTCCCGAGGAG
+
-+,,6*0-2-'.-'*,0/01+&(&&$'*,-%&)'&(5'%%'%-,)-&)#%#)*.1),+())-1,-*,,0(-(,+88:83843,3*(-)($('*(+)*++)'&+%)$/))-478487687504-4-150&0.&.-,-0/8<889<44535325+('(*4.+.(*$(&(*(&$(,,4.((**+033554/352*&/0:*'%&&()&'),('&300-()+/-/+9<4-5019-0,+,;5,/:487/7.,+**(&(%)&054563&*'%&$'&&+**+('()-'+-/01+%/1-214302.-,08,*(.//78:26;3+/75;6843*(,-'*)('111+))*'((*+0,-..--$'(+2,./4090/.+$)&,/./1.),*(--)(&('*6,,)750+&**/-)-3188650///+422,)/.02031326:9<3665*2,.7;757)%(('2.23,-()''(2354663.4,/,&&'&,)01072*-35/7)++*(()*,$()'&'./8-130.33/6./083(&-*/1;978..+/)012+('&(&((..803/24;614;502438295129:/(,,4+2,-3/-01235$.&%).49:.*,6/0;79.%'%*-//7-8('%&(+'*(+',(&%,+,.(0,)'''''-#'((',.5//(()--036111,9,+-'*)-*+,..515955-4-.//311+&')*&%'&+528.22014.(2($,(***&(+)072*2(*,;2777*()/742-.'&*(*+4145752::-,158487,3-22/&.*,**,'-)+,2*--0*+*-.2,---22;6.(3.-30/0%.&'(.+/0313**1+,)(.***+.5,%%&$)/()*764535.,.,-43)*/++4/82.()*-8.-2+5-6570501/./40()&&)(+,32077,-)-*/.1312.&)+11/8*&)/)*+',*(,&))($'%1,/&**&)+'0-+,982278.,()'%*('),*,3/)))++-&(4:.1:9;:7882332*--,2--*:,**&&**'+--075)43-'0+,,89050.//0..,.,.,+,-*5*(*$-*'+
@d356a75e-37c6-4055-a924-eca67587758d ch=145 read=85930 start_time=2019-12-13T08:26:57Z barcode=BC01 runid=2c9cf7bc05858273f10e7d7ec552fc0bd742dc3e
CTGGTTGCGTGACTTGCTGTGTATTCGCGGGCAGTAGCGCGGTTAGGCCACCGGCTGGGTGTTATCAACTCTCGTGGTGTGACGGGCGGTGTGTACCAAGGCCGAACGTATTCACGCGACATGCTGATTCGCGATTACTAGCGATTCCAACTTCATGTAATGATCAGTTGCAGACTACAATCCAGACGAGAATGGTTTTATGGGTTTTGCTTCGCCTCCTTCGCTTCCGCGTCTGCACCATCCATTGTGGCAGCGTGTGTAGCCCAGGTCATAAGGGCATGACGGTTGACGTCATCCCGCCTTCCTCCAACGTCACTGGCAGTCTCGCTAGAGTCTAACTTAATGATGGTAACTAACGATAAGGGGTTGCGCTCGTTGCGGGACTTAACAACATCTGACACGGGCTGACGACAACCATCACCTGTATCTCACTTGCCATCTCTCCATCTCTGGAGCCTTTGTAGGTATGTAGAAGACCTGGTAAGGTTCTTCGCGTTGCTTCGAATTAAACCATGCTCACCAGCATTGCGGGCCCAAATCAATTCCTTTGAGTTCATTCTTGCGAACGTACTACTCAGGCGAATTACTTGTGCGTTAACTGCAGCACTGAACTTTGACATCCAACACTTAGGTATCGTTTACGGCGTGGACTACTAAGGGTATCTAATCCTATTGCTCCCCACGCTTTCAGGACTGAGCGTCAGTTGCAGGCCAGATCGTCGCCTTCGCCACTGGTGTTCCTCCATATATCTGCATTCACCGCTACACATGGAATTCCACGATCCTCTCCTGCACTCTAGCTGCCTGGTTTCTATAGCTTACTGGTGCTTCAGGCTTTCACCACAGACCCTTGCTGCCTTCTCCTCTCTTTACGCCCAATAATTTCCGGATAACGCTTGCCACCTACGTATTACCGCGGCTGCTGGGCGCAGTAGTTAGCCGTGGCTTTCTAATAAAAGTACCGTCACTTTCGGCTACCATTTCATAGCCGCCGTTCTTCCTTTATAACAGAGTTTATCCGAAAACCTTCTTCCTTCGCGGCGTTGCTCGGTCAGGGTTTCCCCATTGCGAAAATTCCCTACTGCTGCCTCCGTAGGAG
+
7141-4((&$&&%'&&''%&$&$%&&$&&**+$%&$%&(,/5*4*.6::5601,)&)1/5/120043)%'&))(+*2./33353:;78985+1&%(%+(**'&(**)-/36:2,-)**-/351566356/)+*,0.(&$%&+-2752*,*,.502334,4+*+67*2,:.//56333349/7,'&.+&&)'-)+-6<;.-33;71::4*-09)#')*3('+)*+3+-+$*)-0-+./193:85)-(%#$&*%*+,5/.*''(*&)'-2/..11+-643153497)71**04447,<:-)6/2/34./-/**)+*-3-3-+(,--19005'*(,)0')&*)(1**+235;858345970)102().-/3//+.-647:5669,*&&%+',12211-&(+206-'))))-00'64.36--,(+*$#&&((,/%&'&&$$%')00/2:55342443./262;91/'(./18/*%$)'')9:98541**/.60+2,)+//1'/3160//.1.;632-*(+**'+*&()&+)*,.37083/7513398;949<91557;337;38;05*+5817045-.//-367*''.'$&*)*.055270703398+403468/-31--.2/2/(2+1+)-*&/-)-0135;50.100086:5232212(**)-+.065:6311+4.%**440)$&%'498,'20+2(*.388882718010-407.,-/--1147;796240-.-3699;;782/,-/142/+&&(%)5/0280/1**(*&/-112031-+,+0.1+))'*8576,+*,**+675793597<72.03',++1,//1'%%%'73)6837:9111-,++356;080,-.)*('&'(+5)+.)02)&.*+&%1**+1)64-'1+/12/50002.1-*,(**0053-8./;917100977*4)'$'&*/'//61*040:./++0//-01.3;1&')*,.+..0.-'-.(2*)(/+$%''&$'()*,+3757;-2,4,05-(*-(3-(&'.0,&*-,+/784289<89<328:82-4---25...1-:.5(3:22;6),/,(*4/1()8:61629.*(,--15348077*-&2/-&
@70f9e981-0bd0-4b7a-9e7b-f63647ce81c8 ch=482 read=103596 start_time=2019-12-13T08:26:46Z barcode=BC01 runid=2c9cf7bc05858273f10e7d7ec552fc0bd742dc3e
CCCAGTGCGTTCAGTTACACGTATTGCTGAATTGCACAAGAGAGAGTTATCCAGTGTCTTTATGTGCTTGCTTCTGTGGTGCTGATGTGCTCCTTTCACAGGAGGCAGCGATGGGAATTTTCAGCGATGAGGAGGCTGTTGAGCAACGCCGCATCAGGAAGAAGGTTTTGGTTATGAAACGCTATTATAAAGGAAAAGACAGCAGCTGGAGATGGTGGCCGGTGAGCTAATGCCTATTAGAAGCCACGACTAACTGCGTGCAGCCAGTAATACATGGAGTGGCAAGCGTTATCAGATTAGTAGGTAAAGAGAGGGCAGGCGGCAGCTGAGGTCTGTAATTTGGCCCTGAAACAGCTGGTAAAATACATAGAGCCAGGCAGCTAGAGGTGCAGGAGAGGGATCATTAAGGATTCCATGTATGGCGGTGAGATGCATGGATATGTGGAGGAACCCCGCCAGTGGCAGAGGGCGACGATCTGGCCTGCAAGCGGCCTCCAGTCAAGCCCATGGGCAAATGGATTAAGATACCTAAGTAGTCCACGCCATCAAACGGTAAAATTACTAAATTAATTGGATCTCAAAGTTCAGTGCTGCAGTTAGCGCAATAGAAGTACTCCGCCTAAGAGTATTACACGTTCCTTGCAAAAGGAATGAAACTCGAAGATTGGCGAAATTTACTAGGCCAGTGGAGCGTAATAGTTTAATTCGGAAACCCAGCATGAAGAACCTTACCAGATCTTGTATACTCATAAAGGCTCAGGATGGAGGATGGCTATATAGGATACAGGTGGTGCATGGTTGAAAATAAATCAGCTCGTGTCGTAGGATGTGGAGTTAAAGTCCCGCAGCAGGCACAGCCACTTATCATTAGTTACACCATCATTAAGTTGGGGACTCTGGCCCAGGACTGCCAGTGACAAATGGAGGTAGGGATGACGTCAGATCCATCGCTTTTATATGACCCTGGAGCTGCACGTGCTTTCTGATGGATGCTGGAATTTGGGGGGGGGGAAATGAAGCCATGAGGTGATAAAAGAATGACCGATTTCTCAGGTTGGATTAGTCTGGCTCAGCTACATGAAGTTGGAATCACTTCGTAATCGCAGATCAGACATGCTCGCAGTGGGCCGTTCTCTCAGGCCTTATACCGCCCATCACGAGAGTTGATGCTTGCAGAGCCAGTGCTGCCATAGCCTAACCGCAAAGGAAGGACCTATCTAAGGTGGATTCCAGTAGTTGGGAGGTGGGGAATAACAAGGCTGTGG
+
#"$####$$)*/&)('$%$(%,(-)&&#$'%(($%#$&)&(&(&(*,-*,2'*)0(0/2;3//.,(%'&#&01++/'%+))((*-2+,%('0.%&)&$&&/3./5-&)%&%%$(((+,2,'**)*))*((*(%((''&'''((+004141()$*()'()1+--*-+/*$*)32-1*34()&'&%(1,/2&$+()+*'&')%'&$()*10+''-*/+%'&%((,*(&'')2--/+--8/.',,*/.'''&)+,*('%'&*&'($(&%%*/70).%,&&&'(.9..,%%%.4//0&*,)3*-.&+(&(1*'%&%++)/%+&$(+*%('#&%**+,1244)2*%&%,+'()'(%%%$'(%&*'*.+*&*)(&(()*54396/--1,(&((**5420+))-/.-.1'((.*'')09/0**'&$'&*(()*+-/4504*2),,+$)%&)+'(')*)'*'$.-%+(&(')+),*2.2+4--0-*+.01**'(&%&)+-734/0243*)&'((&%))&''-2+*/'*,1*,.-'+0(,,)*-,/12')*.3/0.,/,+)'+0*&$+&+-115+3+($1*0.-222916++/70/+-&&$'(,-6/-',+/28/)#)'&+&-/191350,)&'))+(*&'%''.5)%&&&',02()))1/'&,(.,(&,)')0'('$%)-*./.$)'%(*('()/.)&+-'/(')'-296-52;0)&-+)21(''(&%(+/*(-3/7.)/()&%,-,6/./,,,''&&*2*.*++5,(21:65.*1.0**+,+-&$$*,+,,-$)(**,))*++101*%)+))($$$%')+,12-2-.0*+-2:65(-&'&(-400)*,46)#&$%&&,+)%&'&),&(.-/02'/4-))-)*(+4//1.3..+,,1*.20++55.2+)&&)-1**&&'&'(..0444((*(&%%%$&)*12745/32(%.-,--/-'(%$$$$(&()&2;3200%')3()&'&)&*()('%%)+/50-*(#$('%*((%)/,/,)+($+($$$&)'+6+++(,'$&)'+/2)%'&')++/%'5+((,+)'-)21.(+&''2/)(&')&'%%($&'*,%$('*.--51,&*0+0))-)()$%%%3..)'()''%&(*-.')+*/*-0,.50112411/12-1+)&*&$*)((()$%$%&$&,)(#*$&+%"&%%''$$(#/%'&&&$$$%(,+(-/-(&),4.(0)')(&(%%)-.,06)*'*)%*''&%(()*4*)*($*'&)(&%$$$&'))''%"$'*.-
@82c78694-f14e-4b41-9367-9730733d8cf8 ch=258 read=68094 start_time=2019-12-13T08:26:22Z barcode=BC01 runid=2c9cf7bc05858273f10e7d7ec552fc0bd742dc3e
CCGTTACCTTGTTGCATTTCACCCCAATCATCAATCCACCTTAGACAGCTCCTTCCTTGCGGTTAGGCCACCGGCTTCAGGTGTTATCAACTCTCGTGGTGTGACGGGCGGTGTGTACAAGGCCCAGCGTATTCACCGCGACATGCTGATTCGATTACTAGCGATTCCAACTTCATGTAGTCGAGTTGCAGACTACAATCCGAACTGAGAATGGTTTATGGGTTTTGCTTCACCTCGCGGCTTCGGCACCCTCTGCACCATCCATTGTAGCACGTGTAGCCCAGGTCATAAGGGGCATGATGATTTGACGTCATCCGCCTTCCTCCAGCTGTCACTGGCAGCCTCCTTTAGAGTCCCAACTTAATGATGGTAACTAACGATAAAGTTGCGCTCGTTGCGGGACTTAACCCAACATCTCACGATACAGGCGCTGACGACAACCATGCACCACCTGTATCTCATATGGCTATCTCTCCATCTGGGCCTTTATGAGTATGTCAAGACATAGTGGAGTTCTTCGCGTTGCTTCGAATTAAACCACATGCCAGCATTGGGGCCCCGTCAATTCCTTTGAGTTTCATTTCTTGCGGAACGTACTACTCAGGCCGAATTACTTATTGCGTTAACTGCAGCACTGAACTTTGACATCAACACTTAGTACTCATCGTTTACGGCGTGGACTACTAGGGTATCTAATCTATTTGCTCCCCACGCTTTTTTTGGGACTGAGCGTCAGTTGCAGGCCAAGTCAATCGCCTTCGCCACTGGTGTTCCTCCATATATCTTTACGCATTTCCGCTACACATGGAATTCCACGATCCTCTCCTGCCTCTAGCTGCCTGGTTTCTATGAAACACTGAAGTTAAGCTTCGGGCTTTCACCACAGACCCTTGCTGCCGCCTGCTTCCTCTTTACGCCCAATAATTCCGGATGCTTGCCTACGTATTACCGCGGCTGCTGGCACGTAGTTAGCCGTGGCACTCAATAAAGTACCGTCACTCGGCTACCTGCCATTTCCTGTAGCCGCCGTTCTTCCTTTATAACGAAGTTTACAATCGAAAACCTTCTTCCTTCACGCGGCGTTGCTCGGTCAGGGTTTCCCCCATTGCCGAAAATTCCCCTGCTGCTGCCTCCTAGGAG
+
7:*,;46.3,(,*'*%',*+0677)5,346980:/14)*()--/16+3332,-233*6+.2:4:,287:00,/+*032)67809///:/3///46284:47889:8;:9186432/348:5808-')'++.1;655734357/74566,7+*(%---.2/3477:/7-,&,-1/.+$(*,/12204-*%%&.,22404002/455/.)(,*)59173&-093255*(-09345:653/4.)(.'&&'%(-)(014345:7;;9637&&')**./05+(')-*)17410033*.61//6.010*26,+-0789982,'**,3+311..$&%&+018615+*&+',0&'0)*+,++/70++'+&6'*).00412.,.6/5'%))/)/,9),+/./022,,+88/--1/022+232442..'**&%.3067-*)+,.3318677;41*,(./10.&'*30/-0.246(//)*,,00247.12,,41474<;320---.0457*))((&0*,0)*%'-.*/2/2985;.55:92//1*2:7/7-./034/+./*3).**(587,*/215387-28-+-/.6774.9+/50/+3++$0)/-11.010(533&)',*.',+-+.7-/036..'%',*,..110.724:811289:.20-,,,+/+*-0-28887;:22296889;787777+865346874924/00;001,7<;0/0/02578</+8:76.0+)*+,7:.1/;11-,,1.-',+/)+-(+-83:49;<65669888<7+,-11/12220&)0+--1,65)*.-4641,0&))-/,2.3*('(+,2..01.0*)+-*.+'&(**38-.3/3+&&&'&''%$'+.,0,*106,,.0:6'6636;9,/1/-.-168;/.2+,-.495561*&%%'((*+/++4)'($+'*,3/6/.1./+%&('*/,'(*-.+,*(0136/;1116/8-,',,/(22-+*0,2.5('%'(*),(25*+**/97;:57786730..,)*+++0;;1650/.,-0+,0,/1.3076,5812154*,,*1:3/16;1/&*11-3/0535;895;/$+&(,++,/:../31;::)46,09,0<;4-/+3,-6-.2353+85.''%)+-.2335.6,+,7.'*
@27e6e5ce-56d1-4366-aefa-4b6e058cf841 ch=145 read=85870 start_time=2019-12-13T08:26:17Z barcode=BC01 runid=2c9cf7bc05858273f10e7d7ec552fc0bd742dc3e
CCGGTTACCTTGTTACGGCTTCACCCCAATCATCAATCCCACCTTAGACCCAGCTCCTCCTTGCGGTTAGGCCACCGGCTTCGAAAGGTGTTATCAACTCTCGTGGTGTGACGGGCGGTGTGTACAAGGCCGAGAACGTATTCACCGCGACATGCTGATTCGCGATTACTGGCGATTCCAACTTCGTAGTCGAGTTGCAGACTACAATCCGAACTGAATGAACTTTATGGGTTTCTTCACCTCGCGGCTTCGCTTCCCTCCTGCACCATCATTGCTTAGCACGTGTGGGTCATAAAGGGGCATGATGATTTGACGTCATCACCGCCTTCCTCAGCATCACTGTAGTCTCGCTAAGTCCCAACTTAATGATGGTAACTAACGATAGGGGTTGCGCTCGTTGCGGGACTTAACCAACATCTCACGACACGAGCTGACGACAACCATGCACCACCTGTATCTCATATAGCTATCTCTCCATCTCTGGAGCCTTGTAATTATGTCAAGACCTAGTAAGGTTCTTCGCGTTGCTTCGAATTAAACCACATGCTCCACCGCTTGTGCGGGCCCGATCAGATTCCTTTGAGTTTCATTCTTGCCGAACGTACTACTCAGGCGGAGTACTTATTGCGTTAACTGCAGCACTGAACTTGACATCCAGCACTTAGTACTCATCGTTTACGGCGTGGACTACTAGGGTATCAATCCTATTTATCCCCACGCTTTCGGGACACCAGGCGTCAGTTGCAGGCCAGATCGTCGCCTTCGCCACTGGTGTTCCTCCATATATCTACTTTCACCGCTACATGGGTTCACGATCCTCTCCTGCTCTAGCTACTTACAGTTTCTATGGCTTACTGAAGTTAAGCTTCAGGCTTTCTACAGACCTTGCTGCCGCCTGCTCCCTCTTTACGCCCAATAATTCCGGATAGCAACGCCGCCTGCGTATTACCGCGGCTGCTGGCACGTAGTTAGCCGTGGCTTTCTAATAAAGTACCGTCACTCGGCTACCATTTCCTGCCAGCCGCCGTTCTTCCTTTATAACAGAAGTTTGTCAAAACCTTCTTCCTTCACGCAGTTGCTCGGTCAGGGTTTCCCCATTGCCGAAATTCCCTACTGCTGCCTCCCGAGGGAG
+
+.+)15,0436,/8*-),))'.+347+//395779:49.('*#&&)),6'&'/084600.,.*,-93:+3898-.7-63373-+-')',)-/00:+*/,//3/55:97866707:669651.203-303341134:6/857<75795789::;:;9545:5779659211(+),-625(+(*).,'+**,775,9+++$'(05474:4-)+&$0$''1))(('&**).28-05,(+5.03915./3205:7/04043+*+&(&+(,3158561/'*&&&*(---//,',/02548)-(/-668//---293111,41/**%''&.,69..*(&))&1/(,+0%-066/++)*+-),07-.)*(&0*++35362342.20/-0.-),/0,5,/.11210868187-+((/-//0,223/++(*+/0562/,/00040.137281-*,+15')-+/.125492660//00540/..25/*/8679:2222.2,.184924.420/.-183)02,.-20;::<:31//((-898.).'/*:34:.0//12/42+-0'&%&&,+,,)'/.)'*++&$+20344:40/35;86454.1.*0)(/4744.02.111(+56()&))+,/7+5,,,4+2)/)016202123363+11225963+.(/(%%$')1234725674;;*1-801179889333,))(,,-0),**1-&+6)%*/897*,.02<85.76+)#%%$'/04484181*1(*+./-.+,--.8*-.+/-*07659:8556<442471214466+)(.-//037,,-))$%$%%&*),.0273*,.-1/.*,-.,*)((&)*+'($10:2-+-/++**/,/00/0+0/6/&-+3-*4636;6.().-/22/,++.778:48;000/+9/0/.3+%-++-+,0/66;2415262+&)&&+())#*)(%++1,0,)17/3283444+8(&#()(&)/)))2.26651/3-)*,6/2-+).179877-./0,+,-&-1*-441531'&((,+()''0,%$,-/.47+,--2'',)'0,*),+%*1+,/.0.2:83393--('$&(*./426100%,100:/36930.8-,*'-220826-*+-779;:683.(')%,2+))
@f1e46f77-3090-48fa-b12a-e7c8bfdf37c9 ch=405 read=69611 start_time=2019-12-13T08:25:57Z barcode=BC01 runid=2c9cf7bc05858273f10e7d7ec552fc0bd742dc3e
CCGGTTACCTTGTTACGGCTTCACCCCAGTCATGAACCTGGTAAGCGCCCTCGAAGGTTAAGCTACCTAACTGTACGCAGCCCACTCCCCGTGGTGTGACGGGCGGTGTACAAGGCCCGAGACGTATTCACCGTGGCATTCTGATCACGATTACTAGCGATTCCGACTTCATGGAGTCGAGTTGCAGACTCAATCCGGACTACGACGCGCTTTATGAGGTCCGCTTGCTCTCGCGAGGTCGCTTCTCTTTGTATGCGCCATTTGTAGCACGTGTGTAGCCCTGGTCGTAAGGGCCATGATGATGACGTCATCCCCACCTTCCTCCAGTTTATCGCTGGCAGTCTCCTTTGAGTTCCCAGCCGGACCGCTGGCAACAAAGGATAGGGTTGCGCGTTGCGGGACTTAGCCCAACATTTCACAACACGAGCTGACGGCAACCATGCAGCACCTGTCACGGTTCCCGAAGGCACATTCTCATCTCTGAAAACTTCCGTGGATGTCAAGACCAGGTAAGGTTCTTCGCGTTGCATCGAATTAAACCACATGCTCCACCGCTTGCAGGCCCCGTCAATTCATTTGAGTTTTAACCTTGCGGCCGTACTCCCCAGGCGGTCGACTTAACGCGTTGGCTCCGGAAGCCACGCCTCAAAGGGCACAACCTCCCAAGTCGGCATCGTTTACAGCGTGGACTACCAGGGTATCTAATCCTGTTTGCTCCCCACGCTTTCGCACCTGAGCGTCGAGCTTCGTCCAGGGGCCGCCTTCGCCACCGGTATTCCTCCAGATCTCTACGCATTTCACCGCTACGCCTGATTCTACCCCCCCCCTCTGCAGACTCAAGCTTGCCAATTATCAGATGGTTCCCAGGTTGAGCCCGGGGTTTTCATCTGACTTAACAAACCGCCTGCGTGCATACGCCCCAGTAATTCGATTAACGCTTGCACCCTCCGTATTACCGCGGCTGCTGGCACGGGTTAGCCGGTGCTTCTTCTGCGGGTAACGTCAATGAGCAAAGGTATTAACTGCTCCTTCCTCCCCGCTGAAGAGTACTTTACAACCCGAAGGCCTTCTTCATACACGCGGCATGGCTGCATCAGGCTTGCGCCCGTTGTGCAATACCGCTGCCTCGTAGGGG
+
4(+%24),030,).,1.3.095.765)-.98'(+,665))/60)*+-02)),-,-,2.5,-*-+(,*($#%)()+.+.--27*')(42/)&))22223454;:656001-1552128,&$',/268810/80893:3-3/..45/0')*/13/100010179/4-,27:7.11-,-.0+)*0/./376935*2.6.64440(&'&%&($&168463-*+*1((*04-.1115222**-0/.09/173722)*+-0546:.86(,100+&'+*-,*+/0097-07;;8235'/12/*/,.-,,..392400-507-,150558-04023;9//0,20/))&++*45'(3+,.13++'')+-2/9275,-/060-+,.5+0-+'''.0+1/,**)*1+)/373+2(*$1*(*'.//80,-,/+*).,(/163332'--%0,3535)73339,+)*',6<:;8:7--3,.)&))-;813271321*-11+./--(+78<::79985737201650/.4/999<3,,*)-+--/2'*,002<:9<66510114/-4,-)*&('&..066*()+)5/77*-2.-020:<4,53828242+--&).0,-'&%(185&7350-//5.'*(*'*,(.5/6)++'(')01214626/8)69:0/113220-6)500111&42660381++(-,,/-0034&'%%34110.1/0:8793/1:6*)*2.01-/,..;8434.2800-/04981*(()(0/432(08;26:00.0.,,66039.4/%&)0++.'((00/0-%',-446<96.08-1913.1.*///861-33541143*&('#$'*0149+)$')+-43,',--04+,(('''34:5-0*1***402)+()$/26,***+....0/3018:8+5.0976721,&#$$(+131()*/0023+.114..*(),,*+,.743422865:,15*,,0,.299783(/%00/2,,-7(65049:88<988848611287884521*..23(.'*'((-'')$((1,,.0.,0)-++//210')&(),+-.)+*)/6**-+1,37-5.-42''))')(*'201-4,+*,--.028:342.2-79-&,5,/.713+&'+'//(,.)//1/1.+(
@038a978c-b741-419e-827d-5d3985895a27 ch=108 read=137494 start_time=2019-12-13T08:25:57Z barcode=BC01 runid=2c9cf7bc05858273f10e7d7ec552fc0bd742dc3e
CCGGTTACCTTGTACGACTTCACCCAGTCATGAATCACAAAGTGGTAGCGCCCACTCCGAAGGTTAAGCTACCTACTTCTTTGCAACCCTCCTCATGGTGTGACGGGCGGTGTGTACCAGCCCAGGAACGTATTCACCGACATTCTGATTCGCGATTACCTAGTAACTCCGAAAGCACTTCATGTAGGCGAGTTTCAGCCTACAATCGAACTGAGACTGGTTTTAAAGTTTGGCTCCACCTCACGGTATTGCATCTCTCTGTACCAGCCATTGTAGCGTGGTAGCCCAGCCCTACGTAAGGGCATGATGATTTGACGTCTCCCACCTTCCTCCTGGTTAGCAGGCGGTCACCATAAGTCCTCCAACTTAATGGTAGTAACTAACGACAAGGGGTTGCGCTCGTTTGCGGGACTCTTAACATCACGACACGAGCTGACGACAACCATGCACCACCTGTCACCTTGTCCCGAGGGGATTTCCTCGATTAAAGGTAATACCAAGGGATGTCAAGTGTAGGTAGGTTCAGCGTTGTTCGAATTAAACCACATGCTCCGCTACTTGTGCGGGTCCCCGTCAATTCCTTTGAGGTTTTAATCTTGCGACCGTACTCCCCAGGCGGAATACTTAATGCGTTAGCGGCGGCACCGGAGGTGTTGAAACCCCCCACACCTAGTATTCATCGTTTTGGCGTGGACTACCAGGGTATCTAATCACTGTTTGCTCCCCACGCCTTCGAGGCCCTCAGCGTCAGTTACAGTCAGAGAGTCGCCTTCGCCACTGGTGTTCTTCTAATCTCTGCGCATTTCACCGCTACACTGGGAATTCCCTCTCCTCTCCTGCACTCTAGATAACCAGTTTGGAATGCAGCACCCAAAGTTGAGCCCGGGTATTTCACATCCACTTAATCCGCCTACGCTCCTTTACGCCCAGTAAATCCGGATAACGCCACCTACATTATTACCGCGGCTGCTGGCACGTAGTTAGCCGTGGCTTCCTCATGGGTACCGTCATTATCTTCCCCAAAGACAGAGCTTTACGATCCGAAAACCTTCATCACTCTTTGGCGTTGCTGCATCGGGGTTTCCCCATTGTGCAATATTCCCCACTGCTGCCTCCGCCAG
+
05)*/,*4/5,'**,6578;7.100+-043434:8746080.1-/1-'))+1+&+*2)').-01130-2136:23497.7<;358459.('))-,42786788:8;:332-,,+..0+%'%*(&-0,402:8994'(&&%*,/7895/69.,-,)3+)+0-004230*2*%%((('&+.09686718:86565<:6.//3,/01836,/5879:697::*9;</07,-3::495794/16././102-.0/007876-*+&-&,4589;316,))-,'+&*+%&%*(&':4,+-/-/.0+05-22/.-,+243013654)+5*+::;<99253.+,(-,&0'),8'620,.+(+&()+../-+)(')&4.4/0*)))0972366645*&*2/127/2233530:*+11:1,&%##$'+,,./,.122140./....86612+91572213867:6988442-8...0,)'*2/'&4:3434770:/4/&(**,92(1&1',17,146:956888524/-+714,%(++5/(*-+)(+.+7953:.2,+'*,4.()2')0+/27412,+.791/39356;673;0.-,*5:9+48433511378:,2,--19<--3<98:8;8'01-2,--23.;,++.79.:/./63,.,*,,.210:823:85)(+)-2/.0676;7566.177*00-.,47761015.3+(--33439/,%(),5;4-2,492,+-,2439/,)*)./'())./.-/(-00/0'776'&(,*-014;:9<;:;<-/,+*'*,:9:5:-.999966,40118;91134-.6(,*.')'%'&4+:0(&)*-0///25346,40/-,-598:9:89:<;4)--./:011,01+/2-)3830260-/23012871../.4-%'.,.-020.573345777))0,)0*)(*##*38,,4+1.59:78/18/2*'')&*)+0:016...5353534-)$)(*)208---:.850.4/6425/558--.28223,03./18468:*63)+&('(&,,/;<2334/5,*-05-/4564689.3,*'&#2+4449134+.+-'(6822;7279((3.*,)+0*+,508:;2+-244423523/'%$&'
@a67ccbbb-85ed-450d-8b18-ea41e4255e16 ch=282 read=72157 start_time=2019-12-13T08:25:54Z barcode=BC01 runid=2c9cf7bc05858273f10e7d7ec552fc0bd742dc3e
CCGGTTACCTTGTTACGACTTCACCCCAGTCATGAATACAAAGTGGTAAGCGCCCTCCAGAGGTTAAGCCTACTTCTTTGCAACCCCTCCCATGGTGTGACGGGCGGTGTGTACCACCAAGGCCCAGGGCAATATTCACCAGTGGCATTCTGATCCACGATTACTAGCGATTCCGACTTTCATGGAGTCGAGTTGCGGAGCTCAATCGGACTACGACGCACTTTATGAGGTCCGCTTGCTCTCGCGAGTCGCTTCTCTTTGCTTGTGCCATTTAGCCCAGCACGTGTGTAGCGGTCGTAAGGGCGTGATGACTTGACGTCATCCCACCTTCCTCCAGTTTATCACTGGCAGTCTCCTTTGAGTTCCCAGCCGGACAAAACTGGCAAGGATAAGGAGGTTGCTCGTTGCGGGACTTAACCCAACATTTCACAACACGGGCTGACGACAGCCATGCAGCACCTGTCTCACGGTTCCCGAGGCACATTCTCATCTCTGAAAACTTCCGTGGATGTCAAGACCAGGTAAAGGTTCTTCGCGTTGCATCGAATTAAACCACATGCTCCACCGCTTGTGCGGGCCCCGTCAATTCATTTTGAGTTTTAACCTTGCGGCCCGTACCCCAGGCGGTCGACTTAACGCGTTAGCTCCGGAAGCCACGCCTCCAGGGCACAACCTCCAGAGTCGACATCGTTTACGGCGTGGACTACCAGAATTATCTAATCCTGTTTGCTCCCCACGCACCTGAGCGTCAGTCTTCGTCCAGGGGGCCGCCTTCGCCACCGGTATTCCTCCAGATCTCTGCGCATTTCACAGCAATACGTAGCCCGCA
+
5+'*1:,.-6,&/1(,+/45:61800*''//),)'-*&2392/01+,,&'*+/5)/-,'()/')/,.,.**)24:-6:2+//,032,,-94.176/-(*,/1:3357*+-(**,&$-&4-17/7+),0.0--./2;826-'(,)1013;9411235-///.9.-,-../79<74/(*+.,*/238/.11./114*/*..'-4.*.*2)4-6/11..751./19;./+-04/65305100754730,%))*/070:64/9+))0+'''*.529'')/-)*'.$..-0/,))(*&()0325*(,&(%%&(**),+/-/2799:2:+.(.12695/3'*-393./39::08...:888336,()-/58(&%,2.7944'(&%(0,3---(1,323-'%',+0,(()),310/;73-5,5*6-*)')()3.+*,./.),&(1+,2330%)+*0/26,5110,27145553/12985/-('&)(-,0006356573311*+.2+,2.02012:56(.-01778:557402(1.3;:9<;;;756110--**,0,3:798.10-..-21'-*((2,,.16.5,186.**1397<:.9;;((&'5::+252164*-0-91,-:/675-*,5.&031.)***3.4//,,3,*-4213.0-+04234563/'(,5-...787:-8&('()*,,-63585.7-%)$,*-.61565338//&*-+-.613:9:96298)(.+08:(%''(%-00223357767778;9661((1560,-0-161;7467/1,/,+,6<74.,(&&100074-0,-25<9./2++2-9/./3)'%(#&$%$
@32e5456c-b591-4d01-9d2f-f309038100b1 ch=467 read=66205 start_time=2019-12-13T08:25:49Z barcode=BC01 runid=2c9cf7bc05858273f10e7d7ec552fc0bd742dc3e
CTCCTACGGGAGGCAGCAGTGGGAATATTGCACAATGGGCGCAAGCCTGGTCGCCATGCGTGTATGAAGAAGGCCTTCGGGTTGTAAAGTACTTTCAGCGGGGAGGAAGGGAGTAAGTTAATACCTTTGCTCATTGACGTTACCCGCAGAAAAACACCGGCTAACTCCGTGCCAGCAGCGGTAATACGGAGGTGCAAGCGTTAATCGGAATTACTGGGCGTAAAGCGCACGCAGGCGGTTTGTTAAGTCAGATGTGCCCCGAGTCAACCTGGGAACTGCATCTGATACTGGCAAACTTGAGTCTCGTAGAGGTAGAATTCCAGGTGTAGCGAGGTGAAATGCGTAGAGATCTGGAGGGAATACCGGTGTGACGGCCCCTGGACGAAGACTGACGCTCAGGTGCGAAAGCGTGGGGACAAACAGGATTAGATACCTGGTAGTCCACGCCGTAAACGATGTCGACTTGGAGGTTGTGCCCATGAGGCGTGGCTTCCGGAGCTAACGCGTTAAGTCGACCGCCTGGGAAGTACGGCGCAAGGTTAAAACTCAAATGAATTGACGGGGGCCCGCACAAGCGGTGGAGCATGTGGTTTAATTCCGATGCAACGCGAAGAACCTTACCTGGTCTTGACATCCACGGAAGTTTCAGAGATGAGAATGTGCCTTCGGAACCGTGAGACAGGTGCTGCATGGCTGTCGTCGCTCGTGTTGTGAAATGTTGGGTTAAGTCCCGCAGCAGGCATAGCCCTTTATCCTTTGTTGCCAGCGGTCGGTCCGGGAACTCAAAGGAGACTGCCAGTGATAAAAACTGGAGGAAGGTGGGGATGACGTCAAGTCATCGCTGGCCCCTTACGACCAGGGCTACGATACAATGGCGCATACAAAGAGAAACGCCTTGCTGACCTCGCGAGAGCAAAGCGGACCTCATAAAGTGCGTCGTAGTCCGGATTGGAGTCGCAACTCGACTCCATGAAGTCGGAATCGCTAGTAATCGTGGATCAGAATGCCACGGTGAATACGTTCCCGGGCCTTGTACACACCGCCCGTCACACCATGGGGTAGGTTGCAAAAGTAGGTAACAACCTTCAGGAGGGCGCTTACCGTGATTCATGACTGGGGTAAAATCGTAACAAAACCGGG
+
*+1.*(+)3-*--,///.-3-84+30'-*((/-),')3/1-+2.$&(()'.)))+&)&')*0201180+-,)0--111,43/1%&*-')****-2)&(')-4,)-+,0(0+%')05-1/40334,5:-,666*0*)*//182182)***31474/110(',,2+**,'&.)+2,)&%$&'3/0820101.1-*/0/-(+*284;56,/.+008776756579;/+.-0).+/-.,3(,43/,2464-/7-/1723),*(%(&&(0-61846;766942211521263671:104()()**,+/4788/,$-)((',*4-3)'5862+&,,+-'*.,/7/,/2974)()+,0491,./)*1059:2800**(/-/382-,1:8:0,1*,,000/134523473/**2/*+-4*14.3.70'+-0/+8,*+-.).3),8:8867+%(&,5/218',+)*+886-.4.6-32338/1+74,(,++.0-+)*-*-3/0*,+'&-/:./+,.8/.+/2558438:40*&'&$(%)(&-../3(3,;0:;22899;--*6,3*/*/&-59/25-()(,,.'*)+*.2-./174-,-,3:7:728'(&--64*5/+439/268.0.+5;799760:0117981./(,***/<4/)**--:4401833979899-+++*231--(203)12133865563:67655674))+/99517//-.1-**,<-866:972/89-+2/&1%(3/-)*&/0)(-+,.375;:.2//8:37670,,0/12(220,,/6709*3.'*))'&),),))**.525/1260,2*++,,528:8.64/2234*(')+3;:))%'),53),+))./3<41-))).-*,,.3/0/,5-)+033763(''&*,&'&(&'%%&')+6;77490,))&,41)*.2;778./)'/8501699987958.7'*').'-*(*)*#'&$*+211224945333//2.61745-.,/'./8887::;93:)*.;::::2/).00699/6*0024.,+.0...+*+,---19-3.&(*+(+&*'$&%,/+*&245:15/6-)&*'0-+0),-1./.91+4)%-/+.(*)&%'%$&)24;8345573013-,&+*%'+-+-*)),(%+9.5*
@4bac71cd-7fad-474f-9bdb-f5f9401eff17 ch=355 read=125493 start_time=2019-12-13T08:25:43Z barcode=BC01 runid=2c9cf7bc05858273f10e7d7ec552fc0bd742dc3e
CCAGTTGCCTTGTTACGGCTTCTTCCCAATCATCAATCCACCTTGGGCAAGCTCCTTCCTTGCGGTTGAGCCACCGGCTTCGGGTGTTATCAGCTCGTGAATTGTGACGGGCGGTGTATTGCAAGGCCGGAACGTATTCACCGCGACATGCTGATTCGCGATTACTGCTTGATTGCTTCATTAATAGTCAGGTTGCAGACTACCAATCCGAACTGAGAATGGTTTTATGGGTTTTGCCTCACCTCGCTGGCTTCCCTCTGCACCATCCATTTAGCGCGAAATTACTTAAGCCCAGGTCATAAGGGCATGATGATTCCGGCATCATCCCGCCTTCCTCCAGCTTGTCACTGGCAGTCTGCAGTCCCCAGCAATGATGGTAACTAGCGATAAGGGTTGCGCTCGTTGCGGGATAACCCAGCATCTCACGACACGAGCTGACGACAACCATGCACCACCTGTATCTCGCCTGCTATCTCTCCATCATCTGGGCCAGCCTGTAGGTATATCAAGACCAGGAGTTCTTCGCGTTGCTTCAGATTAAACCACATGCTCCACCCGCAGCAGCGCGTTTAAATCAATTCTTTGAGTTTCGATTCTTGCAGACGTACTACTCAGGCCAGGTACTTATTGGAATTAACTGCGGCACTGAACTTTGACATCCAACGCCGTACTCATCGTTTGGCGTGGACTACTGGAATTATCTAATCCTATTTACTCCCCGCTTTCCGGTTGAGCGTCAGTTGCAGGCCAGATCGTCACGCCTTCGCCACTGGTGTTCCTCCATATAATACCGCATTCCGCTACACACACATGGAATTCCGGTCCTCTCCTGCACTCTAGCTGCCTGGATTTCTATGGCTTACTGGAAGTTAAACTTCAGGCTTTCACCACAGACCCTTGCCGCCTGCTCCCTCTTTACCCAATAATTCCGGATAGCGCCACCCCACCACGTATTACCGCGGCTGCTGGCGTAGTTAGCTGTGGCTTTCTAATAAAGTAAATCCTTGGTAGCTGCACCATTTCCTGTAGCCGCCGTTCTTCTTTATAACAGAGTTTACAATCGAAAACCTTCTTCCTTCGTGGCGTTGCTCAGTCAGGGTTTCCCATTGCCGAAAATTCCTACCTGCTGCCTCCGTAGG
+
1-%//8*)&*()/3-(*&()5*%%*,).11:33.*.*0,',&'&&,&*'&$&).6647.+-*,,0'2'%,37,/8-8,,1.+60.*/-..40%/02/3.1+4)(%'(,.<9722*,0(0.),0(1*46,0*.,+,.086459898876977530-3.(-,+4.)))%%$#)$'%"$,*3'-*)+,*-22**11:03,3232+3(',,4,**01.,))-**2,86.*'+&64.5;1)-,,/4594/%&%(''%%'(2))'$%'*4111/-09+*&&$%$$%$*%%&+((&()1-%*))+').,-.8*&(**13.42-))()%/01/3//)1/0*-+'-+&+,+/*/0),,)-/,--.)$$%$)+6;1-',..,-345:710--,+.*(.+,*...4011777169-'2/8*&)+-5.+,/4/.(('*+)+*3--41+-&((*+3,4:)+'*),.+30/,-+-.10&)1.)','*+)''***-3%+)'',),/'%&#%%*&'+,.4(.4),,,),)'*%+3;78;:67528%./:1/..1-07867544444/0,'*))$(%%%%%%&)(+2,),0*.*/.6)-)%%'-,:74)&60.01/2%+&)&**-43133/046*&)#(&,..',*$%'&'(+(./*)%)('+.-05015-,-:771)/)*()&*((-466::88;+0+*+97:6,--(%#&)'0,100-070/22+25,'-.330-'**8--(4*0,)')./26/31:10)++*511187.7,'+(,*-/-/3:264.-../;2757720%++')(02122603-&*0$&')-.,.'*,-0,3)/''%).'')(*0-./&'(*---..987532(15,-,,-20769..-2%2')2:4/%,191,64-24,+,-2*,+-84900/*/218;:55047+(*/.&$*&&)(*.64;85686((%(%**)/2.(&'(%)*-.05-.2..-6234:-;++)+-3370000/-/51182-'+.-13*&'$##(-&%%&''%*(*$&&.6+0;97741--$%&(,5-::6441/44/0//0)',)1<4/0.7,+(/268394;4541'&-)'(*3..-.,)'(%()+./50.62))0*,5/451,0.4,303)()&&')+,35,/0(+,1-
@558a26b3-dac9-4e41-b003-1229f253e1fe ch=275 read=73943 start_time=2019-12-13T08:25:39Z barcode=BC01 runid=2c9cf7bc05858273f10e7d7ec552fc0bd742dc3e
CGACTTCACCCCAGTCATGAATCACAAAGTGGTAGCCCTCCAGGGTTAAGCTACCTGCGCTTCTTTGCAACCCATCCCATGGTGTGACGGGCGGGGTGTGTACAAGGCCCGGGAACGTATTCACCAGTGGCGTCTGATCCACGATTACTAGCGATTCCGACTTCCTTGGAGTCAGTTGCAGACTCAATCGGACTACGACGCGCACTTTGAAGTCCGCTTGCTCTCGAAGGTCCTTCTTCTTATGCGCCATTGCGTATTAGCCCTGGTCGTAAGGGCCATGATGACTGGCGGTAAATACCCACCTTCCTCCAGTTTATCGCTGCGGCAGTCTCCATGCTGGTTCAGCCGGACCGCTGGCAGCAAGGATAAGAGACTCGTTGGGACTTAGCAACATTTCACAACGCGAGCTGACAGCGATACATACGGCACCTGTCTCACAGTTCGAAGGCACCCAATCCATCTCTGGAAAGTTCTGTGGATGTCAAAGACCAGGTAAGGTTCTTTGCGTTGCATCCGGAATTAAACCACATGCTCCACCGCTTGTGCGGGCCCGATCAATTCATTTGGTTTGCCAACGCGGCCGTACTCCCCAGGGCGTCGACAACGCGTGGCCAGGAAGCCACGCTTTCAGGCACAACCTCAAGTCGACATCGTTTACGGCGTGGATTCCACCAGGGTAATCTATCCTGTTTGCTCCCGCTTTCGCACCTGAGCGTCAGTCTTCGTCCGGTGCCTTCGCCTTGACATTTCTCCGGATCTCGCGTTTTGCACTTTTCGCGATTCTACCCCTCTGCGGACTCAGAAGCTTTGCCGAAATTATCAGATGCAGTTCCCAGGTTGAGCCCGGTTTCATCTGAAGCTTAACAAACCGCCTGCGCGCGCTTGCCGCCAGTAATTCCGATTAACGCACCCTCCGTATTACCGCGGCTGCTGGCGCAGGAGTTAGCCAGTTAACGCTGCGGGTAACGATCGTGAGCACAGGTATTAACTGCTCCCTTCCTCCCCGCTGAAAGTACTTTGTTGAAGGCCTTCTTCATACACGCGGCATGGCGCGCATCAAACTGCCGTTGGCAATATTTACACTGCTGCCTTTCCGG
+
'()*253/438.+,91*.*+:83+-.0))*,3)*$''((.-*071+5),(+,127/(+&)/1*+/1)--*0-(%'28*),,$)&()3435/()*+&-&+%+&*-+.+10)*530/-%)+1942/-&')%((%'&')+.80')*(/2*--**-..4900..--*($'&',#%(*)0++'()+7::3.3023:5976662/(,%((+-34*(-()+6,.-5+,+-+/.--*+*,((2-04+--).*0.-,%%$$%''&&,*,.2.,.273&,%%-23-7-0,-+,)%$)))&&),0*($-/+'/2-2,/,-++--9,)&+%**)(*1.&*//--'#%%&$()6:*'+/,26347+,*+***''*)'(73+*''(+--2617*/1+)'))%)'%('*0--/0433'-)(+.676*%)(('%%%'+-,1--,1335888///./979''((**'-,/-5/5922//(+3220)..933235;88373/8,+/.2+-0/---/0:6-8,-+*)'%&)+.,-&-'1*<:/0.'(',(+-.5-.4..0/-077+2*.3)'')+(4-3-+-3/.++/,'(%'#&%%(**0-/33/0(&&%,0/)/,)*(()++((%)##$&%++*.)-7-.))'(*)((/,%'(%+&&'(($&'')+5784495.,*.-,0,-(/)-**/.+-($(((&&')+27.25<703161*&+*3+*()*.0,.001*,4&&(77:9708''-'()**.,&'%$$&'))+2*'&(&')('*))'((+03-)+#&*++&&&)++.7/0)260*,.-&)*)(*3/)&(,(',3)(2,'(%&()*+7///0.40/30-,&)++,.('4-3%)+),(+'&'/+')$'-*9/::94.3+,3202--)*))'&%(*)+-*+.063;1*(#,1+/(%&%+-3.16+.34;36<79/:/0/4660.+.,/+(),6)'*2),/+-&+'*+*-'2))%$((%%&%%('))(''-**'%#$#%%''),+'(1,7.143*)88714/**&)*(%%%$)+2-6081;4391&&')(*(''***1(*&&)&)+*)%&,*,'*$%(&($$&'')*/)&'%'$&'+')++4(($%&
@f6f6678f-8895-4f59-a3f5-7b03a20ca0e2 ch=466 read=44889 start_time=2019-12-13T08:25:37Z barcode=BC01 runid=2c9cf7bc05858273f10e7d7ec552fc0bd742dc3e
CTCCACCACGAGGCATGATGGGAATTTTTTGGACAATGGGCTGGCCTGATCCAGCAATGCCGCGTGCAGGATGTTAGAAGGCCTTCCGGGTTTATAAACTGCTTTGTGGAACGAAAAGCTCCTTCCTAATCTGGGGCCACGCGGCGGTACCGTAAGAATAGCGCCGGCTAACTTCACGTACCAGCAGCCGCGGTAATACGTAAGTGCGAGCGTTAATCAGGTACTGGGCGTAAAGCGTACGCAGGCGGTTATGTAAGACAGATGTAGAAATCACGAAACCAACCTGGGAACGCATTTGTGACTGCATGAAACAGAGGTACAGTAGAGGGACGGAATTCCGCGTGTAGCAGTGAAATGCGTAGATATGCGGAGGAACACCGATGGCAGAAGGCAATCCCTGGACCTGTACTGGCTCATGCGAAGCGTAGAACCGCAAACAGGATTAGATACCCTGAAGTAGTCCACGCCTAAACAGTATCAACTGGTTTATTTAGGGTGGATTTTCTCAGTAGCAAGCTAACGTGGAAGTTGTGCCTGGAATTACCGCAAGGTTGAAACTCAAAGGTGTGGGGACGCACGGCGGTGGATGATGTAGTTTTAATGAATTCGATGCAACGCGAAAAACCTTACCCACACTGACATGGCAGGAAGTTTCCCAGAGATGGATTCGTGCTCGAGAACCTGCACACAGGTGTTGCGCCCAGAAACTGTCATCAGCTCGTGTCGTGGGATGTTAGGTTAAGTCCGCAACGGGCGCTTAACCCTTGTCATTGGTTGCTACATTCAGTTAGGCACTCTAATAGGACTGCCGGTGACAAACCAGGAAGGTGGGGATGACGTCAATTATAAACATATAGGTGGGCTACACGTCATGCAATGGCTGGTACAGAGGGTTTGCCAACCCGCGAGGGGAGCTAATCCCATAGGCAGATCGTAGTCCGGATCGCAGTCTGCAGCCAGGCTGCGTGAAGTCCCGGAATCGCTGTGTGGATCAGCATGCCGCGGTGAATACGTTCCCCGGGTCTTGTACACGCCCGTCACACCATGGGGCCGGGTCTCGCCAGAAGTGGAGTAGCCTAACCTGCAAAGGGGAGGCACTTGCGGGGTTCCGTGACTGGGGTGGGAGAATCGTAACAAAGTGCCGGAAGATAGAGGCGACAGGCAAGTAGGATTCCTTTGAAGACACCGGCAGCTTTCTTTAGCACCAGCAATACGTAACTTTACT
+
//3+&(%&'(&/-)%%&&+&'&*&21/05,27-6)11-1/.%($+'&',.,((&'-831888754,-)1853'/--(+*+-6/.02'+7626,'++4067.-.1/&('+).7*+01-)01652,+(%'()(*&004/5'*'',2/+)((*822(%)-41'+))+9070.0/-2913435(41.-,*,.4,.-/*5,,$2++-/4582''32,;,6+66',$)&,-67//-..2+(**3'0,-'*--'/-932(./5.18165+($$%,-((%$'&&,-*12*210--)&$($()262,+*+/105+*($%$%)*&+&'()()*%)&,0/02+*,(,6381200,%%'((--,+(')##$&()0846476:/01-0/.0-++,02,''++.2/06158/+-66975.2+-&)&('74/-/%'*&'1230.+.'%#'()*&14**-)'+*./6-,*)+()1288.*,(*&%&('&%')*/+-'+)*/,20(.7+*-)%+'-&/343.1----,.4,+)*),'+,2-(*&)0,&%$((&&%'%(%(-4/334-4.7-,83.1884*0)*()%+67--&)()&--(-.-685/,.,0./3;:).)'&+).1---/003(2/..0766-45//++/)&(#&**+5%&(&%&*((').83*.)'((*,83/-3045:999+*())-/7210+-./069:66+)*&()&&$('%&..65066(-..*&($&()40:99:-:-%,,-8.2-.2.*-313)432&$)%0*+63)2011/42,,,2,,-,22/48.01.$&-0&,-.,--1&,1314,654533766::4;&-&)&''(+*5304612()&'%*&*()&%'&''(*/1-043/-.+*+++754%3/90.500.1%$$$('),-00.*.30'..('*)()--+(,,.06,43,'*&%$+$')-.772./-,1,+..56/0763,.$%%$%$&'+*(*)+),,*.)'+/+--1,110-'''.,,.&0/-,+,.*+-1*,-64*4-.1055)*4521.0+/*+)*',44-.455347&0'.0-,/*/,*%(-*.1*()*&()*$&'&,2/)($1*$#',.*+,+(&++($'$#%%'157581&(&(()&%.64133+(&'&)+244623:.++(+(&*(-/18),&).*/44'/34*((++*.$+($$#$#%'**.,0562&.&(*050--2-%,,+.+(+,.','5-+'%)()&$$#
@8e27aad1-6c23-49b5-95b4-21c90f422ddf ch=459 read=62104 start_time=2019-12-13T08:25:33Z barcode=BC01 runid=2c9cf7bc05858273f10e7d7ec552fc0bd742dc3e
CTCCTACGGGAGGCAGCAGTAGGAATTTTTTCGGCAATGGGAAACCCTGACCGAGAGCAACGCCGCGTGAAGGAAGAAGGTTTTCGGATTGTAAACTTCTGTTATAAAGGAAGAACAGCGGCTACAGGAAATGGTAGCCGAGTGACGGTACTATTAGAAAGCCACGGCTAACTACGTGCAAGCGCGGTAATGCAGGTGGCAAGCGTTATCGGAATTGGGCGTAAAGGGGAGCAGGCGGCAGCAAGGGTCTGTGGTGAAAGCCTGAAGCAACTTCAGTAAATACCAGAAACCAGGCAGCTAGAGTGCGGGAGAGGGATCGTGGAATTCCATGTGTAGCGGTGAAATGCGTAGATATATGGAGGAACACACCAGTGGCAGAAGGCGACGATCCTGGCCTGCAACTGACCTCAGTCCCAGCGTGGGGAGCAAATGGGATTGAATACCCTGAAGTAGTCCACGCCGTAAACGATGAGTGCTAAGTGTTGGATGTATCAAAGTTCAGTGCTGCAGTTAATAAGTACTCCGCCTGAGTAGTACGTTCGCAGAATGAAGCTCAAAGAGATTGACGGGGCCCGCACAAGCGTGGTGGAGCATGTGGTTTTAATTCCGAAGCAGCACTTGAAAGAACCTTACCAGGTCTTGACATACTCGCGAGCTCCAGAGATGGAGAATAGCTATATGAGATACAGGTGGTGCATGGTCGTCGTCAGCTCGTGTCGTGAGATGTTGGGTTAAGTCCGCAACGAGCGCAACCCTTATCGTTAGTTACCATCATTAAGTTAGGGACTCTAGCGAGACTGCCAGTGACAAGCTGGAGGAAGGCGGGGATGACGTCAAATCATCATGCCCCTTATGACCTGGAGCTACGTACAATGGATGGTGCAGAGGAAGGCTGAAGCCGCGAGGTGAAACAAAACCCATAAAACCATTCTCAGTTCGGATTGTAGTCTGCAACTCGACTTACATGAAGTTGGAATCGCTAGTAATCGCGAATCCAGCATGTCGCGGTGAATACGTTCCGGGCCTTGTACACACCGCCCGTCACACCACGAGTTAACACCCGAAGCCGGTGGCCTAACCGCAAGGAAGGAGCTGTCTAAAGGTGGGATTGATGATTGGGGTGAAGTCGTAACAAGGTAACCGG
+
.-6+,/7'64*),,-////60)3(0-799:,543-1*)//(%(&):2,+-1.-,&%*-17-*)*'*,*,))+&+,&*,+/07/-//0*5**+61'-2846021//240)1)3*.42(10-5/++-,*/-+)*+/0,026&'),/0,)'(),-)*+*(,+)+/5./*0,)+3/679270)%$&()/.-.1()&($''*4866868191106-/+(/(--:65249*,'2+',-,154394-2,,(.490102.1734253.085*-+%(%%%'*&%&*3+&$%&''*2976;5595&0..--+.-0,&4/+,,/8-669695)6(8)9:30///--./-:211;8457.--*+2,1.251-*)*,--0+.7032371'&,*+0/682,&(,''--1128:78///,*)*-.558'((,-05856-((-9;99'67,1-&'4-.,-)(&''&+,/94.-/*73:89;4.,')).*0$.16/3564:5947,.(-0,.../::97:887676233.2-))*-,,*-)'+&$#$'**/3020365+,+'*--/1-,.4673+)()+010/004:6.92+,*.48252+.,+16)0130-(+10;:/094/4+()*%,.)1'(('(2.*'*)($%%%(+'))/148+'&+-.*-*#$$%&)+8)**--/::/-+&+.*+,.15('()*-153/0514975446*53220//0/2:99989896.7/0057435.0./547217.)+2+9*)7757283;5190/.*+,)+0/,-2/::+6+3*-/1'6935685+$)*'(+,25568+1/.,*,2,0780..--2.3-108/545772.,.87166:6/2).++)+5-,,-9/24-,,,*(*&&&))59::,,*()/01/+,))))+'''*/,0834/*0-/)40()-8;3385*-.760+..02,-.-14:81-*6($*',2123401/00.,)&'&('()*+,9.6-++-(('')*+*3..,446:82().1235543.1...9;99:-7--%,)+-4051000+,&,,-,,)*,7(5.4.*,**)')+)'&.+)(,-(,+,++,//(&..11002'*(,,)(%$&+'0.,19,2-2377+01//00716.21)*+--*)+*/5584.,)(,74330
@22706edd-c05b-4b0a-8c30-559cb8b349c8 ch=140 read=70196 start_time=2019-12-13T08:24:52Z barcode=BC01 runid=2c9cf7bc05858273f10e7d7ec552fc0bd742dc3e
CCGGTTACCTTGTTTACGGCTTCACCCCAGTCGCACAAAGTGGTAGCGCCCTCGAAGGTTAAACTACTACCGCTTCTTTTGCAGCCACTCCCATGGTGTGACGGGCGGTGTGTACAAGGCCGGGCATGTTCCACCGTGGCATTCTGATCCACGATTACTAGCGATTCCGACTTCATGAGTCGAGGTTACGGAATAATCCGGACTACGACGCACTTATGGTCCGCTTGCTCGCGAGGAGTGCTTCTGCTGGCCGCCATTTGTAGCACGTGTACTGGCCTGGTCGTAAGGGCCATGATGATGACGTCATCCCACCTTCCTCCAGTTTATCACTGGCAGTCTCCTTTGAGTTCCCGGCCCGGACGCTGGCAACCAAAGGATAAGAGGTTGCGCTCGTTGCGGGACTTAACCCAACTACAGCACGAGCTGACGTGACAGCCATGCAGCCTGTCTCACACGGTTCCCGAGGCACATTCTCATCTCTGAAAACTTCCGTGGATGTCAAGACCAGATGGGAGTTCTTCGCGTTGCATCGAATTAAACCACATGCTCCACCGCTTGTGCGGGCCCCGTCAATTCATTTGAGTTTTAACCTTGCGGCCGTACTCCCCAGGCGGTCGACTTAACGCGTTAGCTCCGGAAGCCACGCCTCAAGGCACAACCTCAAGTCGACATCGTTTTGCGGCGTGGACTACCAGGTATCTAATCCTGTTTGCTCCCCCACGCTTTCGCACCTGAGCGTCAGTCTTCGTCCAGGGGCCGCCTTCGCCACCATTCCTCAGATCCGCATTTCACCGCTTTACACCTGGAATTCTACCCCCCCCTCTACGAGACTCAAGCTTGCCAGAAGGTATCAGATGCAGTTCCCAGGTTGGGCCCGGTTTCATCTGACAACAAACCGCCTGCATTGCGCTTACGCCCAGTAATTCCGATTAACGCTTGCCCTCCGTATTACCGCGGCTGCTGGCACGTAGTTAGCCGTGGCTTTCTGTTACCGGTACCGTCAATCCTTCTAACTATTTGCAAGAAGGCCTTTCGTCCCGATTAACAGGGCTTTACAACCCGAGGCCGTCATCACTCCGCGGCGTTGCTCCGTCGGACTTTCGTCCATTGCGGAAGATTCCCCACGCGCGTAGAAC
+
86062:(*121-08*+./+0184.6-/,*+01'(*+39-,,3752)*,/6+*/%(&'+/522&)&'+*-62./1200:7*)+++21%'(9:*,22(-+.-37.684/(+'(',.2250513).'%&*(/3.)(.2,/+---655//021'')+,2.-..-12227942//239624.&)))').(1;02),)$%,317+,*(*3/.22636)%(*).365++(),+)-12-4.(+(&)+++,/())*+)()'(00/87),+(,+'+,-/+&'*,1..-2697.--(.9:95'&+&)(*'(015767-:/.)454717--(+-182-/1+14263259721((-)*./9-9-''/)+(',%%'(+()(*2,*./)).866/)*0007.3-/12-7...2;8.%%$-%*'%(++))-/./,,++..//.10(*+110495:8:4,45000,-,)+'(.78512-(&-,,'*-.:778675642-555,02211139<:3/33245748.+)*(+,$%,2/18778515*./65'*.204<6:6/2351233901:-0/5,1+4061714)%',0:8<:8:</,,+2;;-3:/1.2.,/.4.-5120522+*19:-:7720/11439.+*&*(,-010/,++&/301/3745)),')%(+&5835*-,002260587:04+(*+--)00827.+,.(.0.24245935../2;8&/2.:::,./103<10()).1,,+&4548+-/89<:84:....21,.-3/3<63/,$)&%&)1005,*--()(**/74*/31(*2)-,-/6:7955535134746593.)02533/,1-247.0&+&+&--*+02+2.0185567675961-'&(**,-+.716&*+).)))(*.))*(/-'&10:12:022045,(&&$#%+,+1.--2689<05+*,/0/3.-*,(-1/.59'/*-605:42/4//1:,;)($)*2/416+-.70649-29./+(-,&,.+1013646926127507(*4/0(08++,3*),0-217/:9/++/2.*,0,/.+,,23-280+-/,0:/+++/16164476)4+5(()46675<661260/2%*)',80*.01869:687:18..19-;8($&%&'*-242',-
@c82e4ded-3e54-4cb0-95ff-55e2ceacd0b9 ch=462 read=73864 start_time=2019-12-13T08:24:52Z barcode=BC01 runid=2c9cf7bc05858273f10e7d7ec552fc0bd742dc3e
CTCCTACGGGAGGCAGCAGTGGGAATATTGCACAATGGGAAACCCTGATGTAGCAACGCCGCGTGAGTGATGAAGGTTTTCGGATCGTAAAGCTCTGTGCTGAGATAATGACGGTACCCAGGAGGAAGCCACGGCTAACTTACGTGCCAGCATGCGCGGTAGCCACGTAGGTGGCGAGCGTTATCCGGATTTACTGGGCGTAAAGGGCGTAGGCGGATGATTAAGAATAGGATGTAAATACCGGGCTCAACTTGGGTCTGCATTCAAACTGGTTATCTGGGGAGGTGCGGGAGAGGAGGTGGAATTCCATGTAGCGGTAAAATGCGTAGAGATTGGAAGAACACACCAGTGGCGAAGAGCGACTCTGGACTATGTGGCGACGCTGGGCTCGAAAGCGTGGGGAGCAAACAGGATTAGATACCCTGGTAGTCCACGCGCCGTAAACGATGAATGCCACTAGGTGTGGGGGTTTCAACACCTCCCGTGCCGCATAACGCATTAAGTATTCGCCTGGGGTACGGTCGCAAGATTAAAACTCAAGATTGACGGGGACCCGCACAAGTATGGAGCATGGTTTAATTCGAAGCAACGCGAAGAACCTTACCTACACTTGACATCCCTTGCATTATAAAATAGAAAATCCCTTCGGGGACAAGGTGACAGGTGGTGCATGGTTGTCGTCAGCGTGAGATGTTGGGTTAAGTCCCGCAACGAGCAGCCCTTGTCGTTAGTTACTACCATTAGAAGATTGAGACTCTGGCGGACTGCCTGGAGTTGGCTCAGGAGGAAGGGTGGGGATGACGTCGATATCCGTAACACTTATGTGGGGAGCTACACACGTGCTACAATGGCTGGTGCAGAGATGCAATACCGTGAGAACCAGAAACTTTAAAACCAGTCTCTCAGTTCGGATTGTAGGCTGAAACTCGCTACATGAAGCTGGAGTTACTAGTAATCGCGAATCAGAATGTCGCGGTGAATACGTTCCCGGGTCTTGTACACACCGCCCGTCACACCATGAGAGTTGTATGCCCGAAGTCCGTGAGCTAACCGCAAAGGAGCAGCGGCCGAAGGTAGAGGTCAACGTTGGGGAGTGAAATCCGTAACAAGGTAACGG
+
+-01'+42:7/070.00.033;9+61+6,,,)*+2.04*+1)04,()*+&%%&'/4405:2322/--.,12005/54:8500:8;93426-'(,2100&**(&%'*-713387;9//,&&.+*0+**')('))-+**,()+-./22342*1/-'*%''%(%(-**,,00-54384--0042823223-*73-,019:::858<.,/5-687.558:565.6.3())&)'-1/22*,.+*+35.37145(/(''.854&''+)29.#(()*3057*+.0+*)&$*++86'85.+'*.'(-,/*4,4).&$)&(')*23/%-66.135661$'%(&1,.-.,1.*-).701707.(')(,+//0231)*25-/,.('('''%)&)',.1155)))*(*+.-)0(')*7;-7,)0&1,-*/0379--0061215.+,+0/.557:;80.*('-+)%*&&)*.376566;94)'(&&.),(,..3:)-;883./+*,82//+/-1-,,*.4+*388587.+-/2885)*//,,3-3:94311')'+.2/4627;768;2,++.&&$(%%&''*,-//30;:697964/-+.03522/140133/0,+1.'(*%%.)0.1343;2.2,.&3($#$%*+%'(0+'*',850::/9415778)5-337,4,,4885624/634*3455-++*%*+117-+--.82525/1338-(,158-*(**)382.6/00,:,,)2-++136;.6.,(.)($-'('++3563,0.*(%&'&)-012%'1-.*''0-2/,2+--)/+,1::,-6666..+)*.(.3($(&%($+-.0000.(/.,-/////-)*./6:54747/+(()-33100')),000:545;:93/+)')&&('+0/*+734;;89:)34445.4/6757(0&3'&%%&'('*)6.,87/.'*+01/-2,,.3./+10//356100./1;4-0.//3076367'''+*0799997845,(*/1/*)'((/--.,/8.3:)'**(2037756)('&)2'$&('/3+(',)*+00++**+159523669-(*&&%&&&))**-0-*+*,(&'(,.(((')+*'+-&%$&'&%&(&''+2/2;-:0034*0
